# Supplementary material for: Increasing Patient Engagement in Rehabilitation Exercises Using Computer-Based Citizen Science
Source: PLoS One. 2015 Mar 20;10(3):e0117013. doi: 10.1371/journal.pone.0117013 (PMC4368773; doi:10.1371/journal.pone.0117013)
Supplement: S4 Dataset — (ZIP) [file pone.0117013.s004.zip › Dataset_S4/P7/P7_with.dat]

-0.005020 0.004208 0.170429 -0.364695 -1.388957 -6.468316 -0.000000 1 0 23 43 132 192 0 980
-0.004990 0.004238 0.170644 -0.416447 -0.527988 -3.463833 -0.000030 1 0 0 0 0 0 0 1938
-0.004991 0.004261 0.170779 -0.031871 -0.358678 -2.150939 -0.000062 1 0 0 0 0 0 0 2953
-0.004937 0.004322 0.171021 -0.698088 -0.834064 -3.439051 -0.000093 1 0 0 0 0 0 0 3964
-0.004933 0.004350 0.171159 -0.116129 -0.455092 -2.230462 -0.000130 1 0 0 0 0 0 0 5150
-0.004934 0.004395 0.171421 0.012602 -0.646586 -3.760699 -0.000165 1 0 0 0 0 0 0 6268
-0.004939 0.004432 0.171623 0.074520 -0.549331 -3.144816 -0.000189 1 0 0 0 0 0 0 7043
-0.004945 0.004456 0.171722 0.093943 -0.385720 -1.768342 -0.000223 1 0 0 0 0 0 0 8125
-0.004955 0.004499 0.171933 0.145092 -0.615853 -3.116471 -0.000255 1 0 0 0 0 0 0 9140
-0.004954 0.004503 0.172039 0.014263 -0.130126 -1.896413 -0.000283 1 0 0 0 0 0 0 10032
-0.004958 0.004523 0.172156 0.072216 -0.292219 -1.947525 -0.000316 1 0 0 0 0 0 0 11077
-0.004966 0.004562 0.172355 0.124799 -0.568629 -3.041818 -0.000343 1 0 0 0 0 0 0 11948
-0.004988 0.004571 0.172446 0.313361 -0.186538 -1.774515 -0.000372 1 0 0 0 0 0 0 12897
-0.004988 0.004608 0.172560 0.046491 -0.538342 -1.970081 -0.000407 1 0 0 0 0 0 0 14001
-0.004992 0.004645 0.172679 0.079428 -0.554874 -2.077338 -0.000435 1 0 0 0 0 0 0 14902
-0.004983 0.004697 0.172790 -0.091897 -0.764356 -2.016957 -0.000471 1 0 0 0 0 0 0 16053
-0.004983 0.004740 0.172907 0.008169 -0.671374 -2.110569 -0.000503 1 0 0 0 0 0 0 17072
-0.004987 0.004778 0.173027 0.075074 -0.603793 -2.171151 -0.000531 1 0 0 0 0 0 0 17963
-0.004970 0.004811 0.173129 -0.184308 -0.519954 -1.982697 -0.000565 1 0 0 0 0 0 0 19051
-0.004973 0.004865 0.173235 0.049416 -0.795710 -2.033940 -0.000594 1 0 0 0 0 0 0 19976
-0.004979 0.004909 0.173334 0.110125 -0.699594 -1.974695 -0.000624 1 0 0 0 0 0 0 20941
-0.004971 0.004965 0.173421 -0.064890 -0.846247 -1.828061 -0.000655 1 0 0 0 0 0 0 21928
-0.004972 0.005010 0.173511 0.030798 -0.722940 -1.881431 -0.000686 1 0 0 0 0 0 0 22940
-0.004992 0.005034 0.173597 0.301689 -0.434361 -1.868499 -0.000717 1 0 0 0 0 0 0 23925
-0.005015 0.005084 0.173681 0.349892 -0.747164 -1.852932 -0.000748 1 0 0 0 0 0 0 24926
-0.005030 0.005127 0.173754 0.275689 -0.687595 -1.752778 -0.000779 1 0 0 0 0 0 0 25920
-0.005066 0.005170 0.173827 0.526048 -0.692359 -1.752407 -0.000811 1 0 0 0 0 0 0 26921
-0.005104 0.005194 0.173892 0.590255 -0.438422 -1.667137 -0.000842 1 0 0 0 0 0 0 27936
-0.005144 0.005207 0.173952 0.618205 -0.287886 -1.632259 -0.000875 1 0 0 0 0 0 0 28973
-0.005185 0.005216 0.174010 0.633287 -0.212429 -1.637642 -0.000917 1 0 0 0 0 0 0 30324
-0.005226 0.005222 0.174067 0.640797 -0.174382 -1.640909 -0.000939 1 0 0 0 0 0 0 31018
-0.005268 0.005228 0.174111 0.651710 -0.168613 -1.482880 -0.000968 1 0 0 0 0 0 0 31942
-0.005280 0.005209 0.174150 0.272070 0.154449 -1.441632 -0.000999 1 0 0 0 0 0 0 32960
-0.005308 0.005203 0.174185 0.434422 0.022763 -1.403420 -0.001029 1 0 0 0 0 0 0 33923
-0.005298 0.005194 0.174211 -0.033885 0.033483 -1.316547 -0.001062 1 0 0 0 0 0 0 34978
-0.005315 0.005194 0.174227 0.272453 -0.074742 -1.188586 -0.001092 1 0 0 0 0 0 0 35927
-0.005323 0.005194 0.174234 0.189892 -0.088743 -1.093724 -0.001124 1 0 0 0 0 0 0 36951
-0.005327 0.005194 0.174237 0.127392 -0.093315 -1.057238 -0.001154 1 0 0 0 0 0 0 37904
-0.005329 0.005194 0.174239 0.095642 -0.097127 -1.056954 -0.001188 1 0 0 0 0 0 0 38987
-0.005338 0.005214 0.174234 0.176966 -0.370355 -0.997114 -0.001221 1 0 0 0 0 0 0 40055
-0.005342 0.005225 0.174232 0.133454 -0.266322 -1.051053 -0.001254 1 0 0 0 0 0 0 41098
-0.005352 0.005251 0.174225 0.199734 -0.461184 -1.023981 -0.001287 1 0 0 0 0 0 0 42173
-0.005364 0.005284 0.174216 0.243128 -0.584877 -1.015029 -0.001315 1 0 0 0 0 0 0 43075
-0.005370 0.005301 0.174211 0.171464 -0.381731 -1.104148 -0.001351 1 0 0 0 0 0 0 44203
-0.005381 0.005330 0.174204 0.221776 -0.523717 -1.086256 -0.001377 1 0 0 0 0 0 0 45030
-0.005393 0.005366 0.174194 0.257156 -0.620897 -1.084693 -0.001405 1 0 0 0 0 0 0 45929
-0.005400 0.005383 0.174190 0.181283 -0.404546 -1.176831 -0.001439 1 0 0 0 0 0 0 47029
-0.005411 0.005413 0.174182 0.229686 -0.540211 -1.163702 -0.001469 1 0 0 0 0 0 0 47976
-0.005416 0.005428 0.174178 0.168075 -0.364505 -1.240166 -0.001499 1 0 0 0 0 0 0 48939
-0.005419 0.005435 0.174177 0.128866 -0.253655 -1.301062 -0.001534 1 0 0 0 0 0 0 50060
-0.005428 0.005460 0.174170 0.205026 -0.467081 -1.272090 -0.001570 1 0 0 0 0 0 0 51232
-0.005432 0.005472 0.174167 0.157873 -0.331926 -1.331508 -0.001593 1 0 0 0 0 0 0 51964
-0.005435 0.005478 0.174165 0.126269 -0.241707 -1.385040 -0.001626 1 0 0 0 0 0 0 53002
-0.005436 0.005481 0.174165 0.110003 -0.195381 -1.424995 -0.001657 1 0 0 0 0 0 0 54013
-0.005436 0.005483 0.174164 0.102362 -0.172983 -1.455819 -0.001686 1 0 0 0 0 0 0 54931
-0.005437 0.005484 0.174164 0.099393 -0.163308 -1.486337 -0.001718 1 0 0 0 0 0 0 55954
-0.005437 0.005484 0.174164 0.098584 -0.159681 -1.513612 -0.001748 1 0 0 0 0 0 0 56912
-0.005437 0.005484 0.174164 0.099126 -0.159382 -1.542350 -0.001780 1 0 0 0 0 0 0 57951
-0.005444 0.005505 0.174158 0.196335 -0.430404 -1.493145 -0.001811 1 0 0 0 0 0 0 58927
-0.005448 0.005515 0.174156 0.160728 -0.325451 -1.553746 -0.001843 1 0 0 0 0 0 0 59957
-0.005450 0.005521 0.174154 0.134493 -0.249770 -1.601799 -0.001873 1 0 0 0 0 0 0 60913
-0.005458 0.005544 0.174148 0.217212 -0.480840 -1.564223 -0.001905 1 0 0 0 0 0 0 61925
-0.005463 0.005556 0.174145 0.174134 -0.355456 -1.629057 -0.001936 1 0 0 0 0 0 0 62921
-0.005472 0.005582 0.174138 0.240299 -0.539683 -1.604656 -0.001967 1 0 0 0 0 0 0 63925
-0.005477 0.005596 0.174134 0.187953 -0.388813 -1.678012 -0.002000 1 0 0 0 0 0 0 64977
-0.005480 0.005602 0.174133 0.153792 -0.290911 -1.741658 -0.002041 1 0 0 0 0 0 0 66295
-0.005488 0.005626 0.174126 0.231550 -0.509394 -1.697623 -0.002062 1 0 0 0 0 0 0 66979
-0.005493 0.005638 0.174123 0.186123 -0.378101 -1.762787 -0.002092 1 0 0 0 0 0 0 67936
-0.005495 0.005645 0.174121 0.155080 -0.289457 -1.815365 -0.002124 1 0 0 0 0 0 0 68944
-0.005496 0.005648 0.174121 0.139107 -0.243888 -1.854101 -0.002154 1 0 0 0 0 0 0 69912
-0.005504 0.005670 0.174115 0.227881 -0.492270 -1.811057 -0.002186 1 0 0 0 0 0 0 70929
-0.005508 0.005681 0.174112 0.188033 -0.375945 -1.873741 -0.002217 1 0 0 0 0 0 0 71931
-0.005510 0.005687 0.174110 0.159713 -0.294772 -1.924315 -0.002248 1 0 0 0 0 0 0 72929
-0.005511 0.005689 0.174110 0.145740 -0.253837 -1.971089 -0.002289 1 0 0 0 0 0 0 74224
-0.005519 0.005711 0.174103 0.235269 -0.504094 -1.926792 -0.002320 1 0 0 0 0 0 0 75215
-0.005523 0.005723 0.174101 0.195363 -0.388328 -1.985149 -0.002346 1 0 0 0 0 0 0 76061
-0.005525 0.005728 0.174099 0.167485 -0.307737 -2.037157 -0.002379 1 0 0 0 0 0 0 77114
-0.005534 0.005752 0.174093 0.249001 -0.536035 -1.996026 -0.002407 1 0 0 0 0 0 0 78000
-0.005538 0.005763 0.174090 0.205288 -0.409318 -2.058923 -0.002435 1 0 0 0 0 0 0 78904
-0.005548 0.005790 0.174082 0.271367 -0.593263 -2.035655 -0.002468 1 0 0 0 0 0 0 79966
-0.005553 0.005803 0.174079 0.218749 -0.441984 -2.105968 -0.002497 1 0 0 0 0 0 0 80890
-0.005562 0.005831 0.174071 0.280295 -0.613390 -2.085745 -0.002530 1 0 0 0 0 0 0 81949
-0.005567 0.005845 0.174068 0.225680 -0.456216 -2.161294 -0.002563 1 0 0 0 0 0 0 83007
-0.005570 0.005851 0.174066 0.190103 -0.354840 -2.222766 -0.002601 1 0 0 0 0 0 0 84208
-0.005579 0.005876 0.174059 0.267376 -0.572073 -2.180177 -0.002624 1 0 0 0 0 0 0 84961
-0.005583 0.005888 0.174056 0.221887 -0.440495 -2.248542 -0.002657 1 0 0 0 0 0 0 86016
-0.005593 0.005915 0.174049 0.286783 -0.621478 -2.221757 -0.002686 1 0 0 0 0 0 0 86940
-0.005598 0.005928 0.174045 0.233843 -0.469151 -2.293899 -0.002717 1 0 0 0 0 0 0 87914
-0.005600 0.005935 0.174044 0.198906 -0.369811 -2.349783 -0.002748 1 0 0 0 0 0 0 88927
-0.005609 0.005959 0.174037 0.277098 -0.588993 -2.313145 -0.002779 1 0 0 0 0 0 0 89920
-0.005613 0.005971 0.174034 0.231747 -0.457953 -2.379121 -0.002810 1 0 0 0 0 0 0 90887
-0.005616 0.005977 0.174032 0.200772 -0.369469 -2.431997 -0.002841 1 0 0 0 0 0 0 91894
-0.005624 0.006001 0.174026 0.281054 -0.594325 -2.394441 -0.002873 1 0 0 0 0 0 0 92910
-0.005629 0.006013 0.174023 0.236815 -0.466080 -2.460052 -0.002903 1 0 0 0 0 0 0 93884
-0.005631 0.006019 0.174021 0.206333 -0.378972 -2.512358 -0.002934 1 0 0 0 0 0 0 94880
-0.005639 0.006042 0.174015 0.286899 -0.604505 -2.474369 -0.002966 1 0 0 0 0 0 0 95890
-0.005644 0.006054 0.174011 0.242864 -0.476752 -2.540729 -0.002997 1 0 0 0 0 0 0 96892
-0.005646 0.006060 0.174010 0.212588 -0.390072 -2.594920 -0.003031 1 0 0 0 0 0 0 97957
-0.005654 0.006084 0.174003 0.293521 -0.616291 -2.561383 -0.003067 1 0 0 0 0 0 0 99138
-0.005659 0.006096 0.174000 0.249364 -0.488352 -2.625639 -0.003096 1 0 0 0 0 0 0 100060
-0.005661 0.006102 0.173999 0.218695 -0.401049 -2.673564 -0.003122 1 0 0 0 0 0 0 100892
-0.005662 0.006105 0.173998 0.203223 -0.356585 -2.714049 -0.003154 1 0 0 0 0 0 0 101923
-0.005670 0.006127 0.173992 0.292145 -0.605747 -2.668529 -0.003185 1 0 0 0 0 0 0 102911
-0.005690 0.006122 0.173984 0.459110 -0.286329 -2.674193 -0.003216 1 0 0 0 0 0 0 103898
-0.005700 0.006120 0.173981 0.350172 -0.286745 -2.749613 -0.003247 1 0 0 0 0 0 0 104896
-0.005705 0.006119 0.173979 0.276557 -0.304238 -2.807579 -0.003281 1 0 0 0 0 0 0 105985
-0.005708 0.006119 0.173979 0.238406 -0.316184 -2.852009 -0.003317 1 0 0 0 0 0 0 107114
-0.005709 0.006118 0.173978 0.219541 -0.323284 -2.882797 -0.003345 1 0 0 0 0 0 0 108010
-0.005710 0.006118 0.173978 0.211054 -0.328595 -2.914371 -0.003378 1 0 0 0 0 0 0 109065
-0.005717 0.006139 0.173972 0.303946 -0.603039 -2.865002 -0.003410 1 0 0 0 0 0 0 110085
-0.005699 0.006145 0.173966 -0.030015 -0.447128 -2.883230 -0.003437 1 0 0 0 0 0 0 110978
-0.005689 0.006149 0.173963 0.060764 -0.393610 -2.948431 -0.003466 1 0 0 0 0 0 0 111907
-0.005685 0.006150 0.173962 0.132223 -0.370652 -2.999769 -0.003499 1 0 0 0 0 0 0 112952
-0.005706 0.006156 0.173951 0.474056 -0.427405 -2.903736 -0.003532 1 0 0 0 0 0 0 114007
-0.005694 0.006155 0.173943 0.080212 -0.345530 -2.950785 -0.003560 1 0 0 0 0 0 0 114891
-0.005688 0.006155 0.173939 0.122316 -0.347320 -3.036523 -0.003591 1 0 0 0 0 0 0 115882
-0.005685 0.006154 0.173937 0.167569 -0.354214 -3.102221 -0.003629 1 0 0 0 0 0 0 117113
-0.005691 0.006175 0.173930 0.288548 -0.628856 -3.060970 -0.003654 1 0 0 0 0 0 0 117915
-0.005671 0.006181 0.173924 -0.031108 -0.473804 -3.090544 -0.003688 1 0 0 0 0 0 0 118984
-0.005677 0.006169 0.173917 0.273807 -0.216410 -3.102643 -0.003718 1 0 0 0 0 0 0 119950
-0.005658 0.006159 0.173910 -0.028882 -0.221767 -3.137516 -0.003748 1 0 0 0 0 0 0 120914
-0.005648 0.006154 0.173907 0.070203 -0.291586 -3.209463 -0.003778 1 0 0 0 0 0 0 121884
-0.005621 0.006147 0.173902 -0.151619 -0.281603 -3.221706 -0.003810 1 0 0 0 0 0 0 122886
-0.005630 0.006149 0.173890 0.309751 -0.392528 -3.142202 -0.003841 1 0 0 0 0 0 0 123885
-0.005612 0.006146 0.173881 0.001820 -0.342818 -3.204639 -0.003872 1 0 0 0 0 0 0 124895
-0.005604 0.006145 0.173877 0.089376 -0.361055 -3.296635 -0.003903 1 0 0 0 0 0 0 125884
-0.005593 0.006124 0.173867 0.067422 -0.118225 -3.260959 -0.003934 1 0 0 0 0 0 0 126884
-0.005564 0.006110 0.173860 -0.155691 -0.176563 -3.305964 -0.003965 1 0 0 0 0 0 0 127876
-0.005558 0.006124 0.173850 0.103499 -0.548545 -3.308145 -0.003997 1 0 0 0 0 0 0 128880
-0.005548 0.006111 0.173838 0.085899 -0.243219 -3.299940 -0.004028 1 0 0 0 0 0 0 129875
-0.005528 0.006121 0.173823 -0.047823 -0.517463 -3.286711 -0.004060 1 0 0 0 0 0 0 130887
-0.005511 0.006107 0.173809 -0.014649 -0.225819 -3.328165 -0.004109 1 0 0 0 0 0 0 132459
-0.005487 0.006116 0.173793 -0.100624 -0.510322 -3.319133 -0.004122 1 0 0 0 0 0 0 132881
-0.005492 0.006106 0.173781 0.255424 -0.276371 -3.398431 -0.004156 1 0 0 0 0 0 0 133960
-0.005479 0.006117 0.173766 0.065489 -0.544660 -3.389960 -0.004184 1 0 0 0 0 0 0 134882
-0.005465 0.006103 0.173752 0.045587 -0.243729 -3.416173 -0.004216 1 0 0 0 0 0 0 135883
-0.005444 0.006113 0.173736 -0.068060 -0.526358 -3.422400 -0.004247 1 0 0 0 0 0 0 136885
-0.005426 0.006098 0.173721 -0.023801 -0.236849 -3.458173 -0.004278 1 0 0 0 0 0 0 137887
-0.005402 0.006108 0.173704 -0.102974 -0.525813 -3.468869 -0.004309 1 0 0 0 0 0 0 138878
-0.005391 0.006113 0.173683 0.055127 -0.511698 -3.435252 -0.004349 1 0 0 0 0 0 0 140158
-0.005356 0.006093 0.173662 -0.238224 -0.164944 -3.457575 -0.004377 1 0 0 0 0 0 0 141050
-0.005323 0.006099 0.173643 -0.237582 -0.487906 -3.505760 -0.004408 1 0 0 0 0 0 0 142035
-0.005300 0.006083 0.173626 -0.111140 -0.223899 -3.566745 -0.004440 1 0 0 0 0 0 0 143073
-0.005267 0.006071 0.173602 -0.237824 -0.267799 -3.490621 -0.004473 1 0 0 0 0 0 0 144129
-0.005235 0.006083 0.173581 -0.229651 -0.567803 -3.549182 -0.004497 1 0 0 0 0 0 0 144898
-0.005219 0.006089 0.173557 -0.011617 -0.542054 -3.543705 -0.004529 1 0 0 0 0 0 0 145897
-0.005190 0.006090 0.173529 -0.178169 -0.460147 -3.508759 -0.004562 1 0 0 0 0 0 0 146979
-0.005168 0.006070 0.173508 -0.086412 -0.194117 -3.618270 -0.004590 1 0 0 0 0 0 0 147856
-0.005135 0.006058 0.173481 -0.227038 -0.257197 -3.575415 -0.004623 1 0 0 0 0 0 0 148924
-0.005120 0.006052 0.173455 -0.017094 -0.363708 -3.603654 -0.004660 1 0 0 0 0 0 0 150094
-0.005097 0.006068 0.173419 -0.087188 -0.644557 -3.505779 -0.004689 1 0 0 0 0 0 0 151017
-0.005056 0.006051 0.173392 -0.329489 -0.265378 -3.616673 -0.004716 1 0 0 0 0 0 0 151877
-0.005044 0.006065 0.173358 0.015426 -0.622312 -3.583295 -0.004749 1 0 0 0 0 0 0 152935
-0.005016 0.006069 0.173326 -0.157825 -0.532370 -3.606744 -0.004781 1 0 0 0 0 0 0 153986
-0.004980 0.006068 0.173293 -0.280490 -0.461105 -3.629034 -0.004809 1 0 0 0 0 0 0 154877
-0.004939 0.006065 0.173260 -0.346447 -0.424003 -3.653491 -0.004841 1 0 0 0 0 0 0 155884
-0.004897 0.006060 0.173228 -0.381232 -0.406285 -3.676853 -0.004872 1 0 0 0 0 0 0 156875
-0.004877 0.006060 0.173184 -0.096240 -0.463960 -3.561219 -0.004903 1 0 0 0 0 0 0 157877
-0.004822 0.006052 0.173143 -0.524778 -0.382331 -3.598158 -0.004934 1 0 0 0 0 0 0 158858
-0.004772 0.006046 0.173106 -0.499651 -0.384922 -3.680633 -0.004966 1 0 0 0 0 0 0 159881
-0.004749 0.006045 0.173061 -0.161532 -0.456295 -3.596813 -0.004997 1 0 0 0 0 0 0 160875
-0.004715 0.006041 0.173022 -0.261681 -0.435958 -3.695059 -0.005028 1 0 0 0 0 0 0 161875
-0.004668 0.006016 0.172978 -0.432482 -0.157228 -3.661091 -0.005059 1 0 0 0 0 0 0 162882
-0.004630 0.006021 0.172934 -0.344979 -0.528446 -3.670792 -0.005091 1 0 0 0 0 0 0 163883
-0.004605 0.006005 0.172890 -0.170131 -0.283891 -3.710458 -0.005122 1 0 0 0 0 0 0 164890
-0.004571 0.005995 0.172838 -0.275421 -0.339907 -3.630140 -0.005171 1 0 0 0 0 0 0 166462
-0.004532 0.005988 0.172767 -0.345874 -0.395091 -3.380337 -0.005185 1 0 0 0 0 0 0 166885
-0.004506 0.005965 0.172726 -0.179575 -0.187803 -3.765104 -0.005218 1 0 0 0 0 0 0 167964
-0.004471 0.005951 0.172674 -0.285623 -0.287901 -3.685988 -0.005247 1 0 0 0 0 0 0 168882
-0.004455 0.005946 0.172621 -0.055816 -0.415063 -3.680843 -0.005278 1 0 0 0 0 0 0 169881
-0.004417 0.005920 0.172570 -0.308114 -0.157188 -3.725249 -0.005309 1 0 0 0 0 0 0 170881
-0.004376 0.005905 0.172513 -0.379235 -0.270409 -3.677948 -0.005341 1 0 0 0 0 0 0 171879
-0.004334 0.005895 0.172454 -0.410096 -0.352651 -3.657910 -0.005372 1 0 0 0 0 0 0 172882
-0.004290 0.005887 0.172394 -0.426283 -0.397579 -3.659311 -0.005405 1 0 0 0 0 0 0 173955
-0.004247 0.005881 0.172332 -0.435943 -0.421827 -3.673379 -0.005442 1 0 0 0 0 0 0 175138
-0.004203 0.005876 0.172256 -0.441114 -0.443053 -3.489789 -0.005467 1 0 0 0 0 0 0 175939
-0.004152 0.005851 0.172193 -0.538825 -0.171686 -3.674980 -0.005505 1 0 0 0 0 0 0 177126
-0.004104 0.005836 0.172116 -0.506342 -0.289969 -3.513942 -0.005531 1 0 0 0 0 0 0 177961
-0.004051 0.005805 0.172053 -0.577030 -0.090889 -3.699910 -0.005562 1 0 0 0 0 0 0 178949
-0.004009 0.005808 0.171983 -0.437791 -0.517807 -3.654581 -0.005592 1 0 0 0 0 0 0 179909
-0.003943 0.005803 0.171913 -0.748721 -0.454000 -3.660642 -0.005622 1 0 0 0 0 0 0 180897
-0.003904 0.005781 0.171842 -0.431322 -0.236524 -3.662354 -0.005652 1 0 0 0 0 0 0 181852
-0.003838 0.005764 0.171771 -0.740662 -0.266527 -3.683655 -0.005686 1 0 0 0 0 0 0 182940
-0.003783 0.005753 0.171689 -0.641391 -0.359438 -3.556830 -0.005719 1 0 0 0 0 0 0 183973
-0.003727 0.005724 0.171608 -0.660643 -0.136239 -3.570133 -0.005746 1 0 0 0 0 0 0 184842
-0.003692 0.005691 0.171531 -0.375144 -0.052634 -3.647514 -0.005780 1 0 0 0 0 0 0 185944
-0.003652 0.005672 0.171445 -0.415275 -0.234585 -3.560447 -0.005813 1 0 0 0 0 0 0 186994
-0.003603 0.005639 0.171362 -0.548168 -0.069572 -3.594512 -0.005841 1 0 0 0 0 0 0 187893
-0.003540 0.005637 0.171278 -0.747490 -0.455113 -3.603796 -0.005872 1 0 0 0 0 0 0 188896
-0.003495 0.005595 0.171190 -0.533342 0.014978 -3.572693 -0.005904 1 0 0 0 0 0 0 189898
-0.003450 0.005572 0.171098 -0.514519 -0.176559 -3.538070 -0.005935 1 0 0 0 0 0 0 190892
-0.003405 0.005559 0.171005 -0.515709 -0.315972 -3.525657 -0.005966 1 0 0 0 0 0 0 191896
-0.003369 0.005511 0.170913 -0.400161 0.106973 -3.547249 -0.005997 1 0 0 0 0 0 0 192890
-0.003328 0.005485 0.170818 -0.451466 -0.126391 -3.543775 -0.006029 1 0 0 0 0 0 0 193900
-0.003302 0.005453 0.170718 -0.277388 -0.070554 -3.481801 -0.006060 1 0 0 0 0 0 0 194894
-0.003243 0.005430 0.170616 -0.689571 -0.184443 -3.459058 -0.006091 1 0 0 0 0 0 0 195896
-0.003207 0.005399 0.170512 -0.430581 -0.095335 -3.445387 -0.006122 1 0 0 0 0 0 0 196893
-0.003159 0.005360 0.170402 -0.561695 0.023167 -3.388664 -0.006158 1 0 0 0 0 0 0 198020
-0.003105 0.005317 0.170290 -0.655826 0.092275 -3.354998 -0.006185 1 0 0 0 0 0 0 198891
-0.003056 0.005293 0.170185 -0.614628 -0.148570 -3.470017 -0.006219 1 0 0 0 0 0 0 199998
-0.003017 0.005240 0.170069 -0.469082 0.201936 -3.347427 -0.006248 1 0 0 0 0 0 0 200920
-0.002952 0.005206 0.169958 -0.810912 -0.011960 -3.407693 -0.006279 1 0 0 0 0 0 0 201912
-0.002889 0.005165 0.169843 -0.815084 0.062978 -3.384130 -0.006310 1 0 0 0 0 0 0 202899
-0.002851 0.005125 0.169716 -0.496834 0.057846 -3.216650 -0.006341 1 0 0 0 0 0 0 203898
-0.002803 0.005081 0.169593 -0.611693 0.114476 -3.278871 -0.006373 1 0 0 0 0 0 0 204901
-0.002755 0.005056 0.169466 -0.607515 -0.132347 -3.237410 -0.006406 1 0 0 0 0 0 0 205964
-0.002725 0.005024 0.169331 -0.387460 -0.062924 -3.147883 -0.006442 1 0 0 0 0 0 0 207113
-0.002680 0.004984 0.169187 -0.564193 0.052907 -3.031881 -0.006469 1 0 0 0 0 0 0 207974
-0.002643 0.004922 0.169051 -0.467760 0.344989 -3.126433 -0.006504 1 0 0 0 0 0 0 209110
-0.002583 0.004873 0.168829 -0.782010 0.215602 -2.027549 -0.006533 1 0 0 0 0 0 0 210036
-0.002542 0.004840 0.168732 -0.552202 -0.005565 -3.534654 -0.006560 1 0 0 0 0 0 0 210898
-0.002515 0.004803 0.168608 -0.360041 0.022623 -3.371548 -0.006598 1 0 0 0 0 0 0 212121
-0.002450 0.004739 0.168379 -0.840134 0.378051 -1.969545 -0.006623 1 0 0 0 0 0 0 212929
-0.002409 0.004704 0.168279 -0.580680 0.051927 -3.524082 -0.006655 1 0 0 0 0 0 0 213925
-0.002374 0.004643 0.168143 -0.475931 0.341866 -3.220894 -0.006684 1 0 0 0 0 0 0 214869
-0.002350 0.004593 0.168001 -0.329898 0.247910 -3.117277 -0.006717 1 0 0 0 0 0 0 215931
-0.002287 0.004518 0.167756 -0.824601 0.553545 -1.772040 -0.006752 1 0 0 0 0 0 0 217045
-0.002245 0.004481 0.167617 -0.594964 0.109036 -3.022879 -0.006783 1 0 0 0 0 0 0 218038
-0.002194 0.004436 0.167467 -0.706319 0.152865 -3.006463 -0.006811 1 0 0 0 0 0 0 218924
-0.002122 0.004399 0.167230 -1.002270 0.068021 -1.879032 -0.006844 1 0 0 0 0 0 0 219996
-0.002095 0.004350 0.167103 -0.433915 0.215957 -3.197498 -0.006872 1 0 0 0 0 0 0 220900
-0.002075 0.004304 0.166944 -0.302205 0.187830 -2.922500 -0.006903 1 0 0 0 0 0 0 221865
-0.002050 0.004240 0.166692 -0.349557 0.432920 -1.672518 -0.006935 1 0 0 0 0 0 0 222891
-0.002015 0.004203 0.166549 -0.490002 0.099870 -2.971928 -0.006965 1 0 0 0 0 0 0 223865
-0.001979 0.004145 0.166305 -0.521871 0.349643 -1.793706 -0.006997 1 0 0 0 0 0 0 224880
-0.001942 0.004109 0.166161 -0.540258 0.087281 -2.987059 -0.007027 1 0 0 0 0 0 0 225860
-0.001904 0.004051 0.165916 -0.554942 0.350334 -1.778751 -0.007059 1 0 0 0 0 0 0 226864
-0.001890 0.004019 0.165758 -0.247398 0.032472 -2.798276 -0.007091 1 0 0 0 0 0 0 227884
-0.001848 0.003898 0.165496 -0.582488 1.176228 -1.533469 -0.007122 1 0 0 0 0 0 0 228894
-0.001834 0.003856 0.165334 -0.264502 0.266788 -2.720615 -0.007153 1 0 0 0 0 0 0 229885
-0.001813 0.003794 0.165046 -0.319672 0.451030 -1.190068 -0.007184 1 0 0 0 0 0 0 230882
-0.001762 0.003739 0.164796 -0.722655 0.369282 -1.526193 -0.007220 1 0 0 0 0 0 0 232005
-0.001745 0.003708 0.164634 -0.309978 0.057533 -2.702264 -0.007249 1 0 0 0 0 0 0 232940
-0.001723 0.003652 0.164343 -0.352245 0.341017 -1.137347 -0.007283 1 0 0 0 0 0 0 234043
-0.001696 0.003573 0.164080 -0.417777 0.690539 -1.337850 -0.007310 1 0 0 0 0 0 0 234913
-0.001691 0.003560 0.163926 -0.139515 -0.134488 -2.773784 -0.007340 1 0 0 0 0 0 0 235865
-0.001677 0.003517 0.163638 -0.233812 0.161653 -1.159472 -0.007372 1 0 0 0 0 0 0 236894
-0.001683 0.003471 0.163460 0.025542 0.256043 -2.440928 -0.007403 1 0 0 0 0 0 0 237880
-0.001688 0.003437 0.163144 0.033557 0.098687 -0.748955 -0.007435 1 0 0 0 0 0 0 238896
-0.001703 0.003370 0.162880 0.170329 0.519862 -1.251914 -0.007470 1 0 0 0 0 0 0 240010
-0.001660 0.003312 0.162596 -0.576670 0.441874 -1.035965 -0.007504 1 0 0 0 0 0 0 241097
-0.001663 0.003239 0.162306 -0.056437 0.650789 -0.926704 -0.007532 1 0 0 0 0 0 0 242006
-0.001656 0.003203 0.162131 -0.138942 0.172528 -2.402155 -0.007564 1 0 0 0 0 0 0 243043
-0.001700 0.003126 0.161792 0.522715 0.686351 -0.398894 -0.007593 1 0 0 0 0 0 0 243960
-0.001699 0.003090 0.161608 0.012668 0.193359 -2.224210 -0.007629 1 0 0 0 0 0 0 245112
-0.001688 0.003030 0.161232 -0.182133 0.466467 0.129558 -0.007653 1 0 0 0 0 0 0 245876
-0.001678 0.002998 0.161063 -0.175655 0.137451 -2.334541 -0.007688 1 0 0 0 0 0 0 246997
-0.001650 0.002906 0.160704 -0.431344 0.880496 -0.095289 -0.007718 1 0 0 0 0 0 0 247945
-0.001667 0.002857 0.160411 0.143339 0.401887 -0.704042 -0.007748 1 0 0 0 0 0 0 248918
-0.001695 0.002819 0.160129 0.347998 0.223447 -0.902154 -0.007781 1 0 0 0 0 0 0 249958
-0.001691 0.002775 0.159839 -0.057594 0.277548 -0.798747 -0.007815 1 0 0 0 0 0 0 251045
-0.001703 0.002704 0.159536 0.116460 0.645446 -0.601314 -0.007842 1 0 0 0 0 0 0 251936
-0.001730 0.002660 0.159249 0.330255 0.335774 -0.778223 -0.007875 1 0 0 0 0 0 0 252984
-0.001725 0.002615 0.158954 -0.061907 0.323842 -0.678359 -0.007905 1 0 0 0 0 0 0 253950
-0.001747 0.002578 0.158667 0.257481 0.229129 -0.745433 -0.007934 1 0 0 0 0 0 0 254876
-0.001766 0.002553 0.158466 0.243159 0.051923 -1.879895 -0.007965 1 0 0 0 0 0 0 255870
-0.001769 0.002501 0.158097 0.036258 0.396437 0.220441 -0.007997 1 0 0 0 0 0 0 256894
-0.001828 0.002469 0.157771 0.757769 0.167482 -0.093157 -0.008028 1 0 0 0 0 0 0 257887
-0.001821 0.002393 0.157474 -0.039333 0.721062 -0.507231 -0.008059 1 0 0 0 0 0 0 258876
-0.001867 0.002322 0.157171 0.578376 0.728980 -0.429815 -0.008091 1 0 0 0 0 0 0 259903
-0.001877 0.002303 0.156853 0.173840 0.048571 -0.222303 -0.008122 1 0 0 0 0 0 0 260887
-0.001868 0.002264 0.156544 -0.119297 0.247358 -0.288332 -0.008153 1 0 0 0 0 0 0 261884
-0.001878 0.002194 0.156224 0.105333 0.676353 -0.137000 -0.008184 1 0 0 0 0 0 0 262883
-0.001904 0.002150 0.155922 0.333658 0.385640 -0.339019 -0.008216 1 0 0 0 0 0 0 263896
-0.001957 0.002087 0.155612 0.726483 0.614710 -0.225120 -0.008247 1 0 0 0 0 0 0 264895
-0.001959 0.002037 0.155299 0.084607 0.471467 -0.174783 -0.008292 1 0 0 0 0 0 0 266320
-0.002015 0.002004 0.154871 0.744926 0.230460 1.375354 -0.008314 1 0 0 0 0 0 0 267021
-0.002017 0.001976 0.154707 0.101090 0.148664 -1.890346 -0.008341 1 0 0 0 0 0 0 267888
-0.002041 0.001929 0.154358 0.331304 0.398181 0.202197 -0.008372 1 0 0 0 0 0 0 268890
-0.002059 0.001857 0.154023 0.275657 0.747381 0.257565 -0.008403 1 0 0 0 0 0 0 269890
-0.002060 0.001844 0.153813 0.050574 0.021034 -1.338746 -0.008434 1 0 0 0 0 0 0 270883
-0.002119 0.001816 0.153410 0.779711 0.148998 1.033915 -0.008466 1 0 0 0 0 0 0 271896
-0.002156 0.001783 0.153084 0.583355 0.229065 0.285206 -0.008498 1 0 0 0 0 0 0 272926
-0.002153 0.001740 0.152761 0.036280 0.363466 0.202964 -0.008537 1 0 0 0 0 0 0 274160
-0.002208 0.001710 0.152389 0.746426 0.213349 0.862794 -0.008569 1 0 0 0 0 0 0 275183
-0.002199 0.001636 0.152069 -0.015548 0.788212 0.292142 -0.008594 1 0 0 0 0 0 0 275975
-0.002196 0.001622 0.151880 -0.018294 0.050834 -1.476422 -0.008622 1 0 0 0 0 0 0 276897
-0.002241 0.001561 0.151533 0.606241 0.605736 0.437106 -0.008659 1 0 0 0 0 0 0 278076
-0.002273 0.001519 0.151177 0.517207 0.413612 0.775783 -0.008685 1 0 0 0 0 0 0 278905
-0.002277 0.001512 0.150982 0.134244 -0.046906 -1.282711 -0.008717 1 0 0 0 0 0 0 279938
-0.002302 0.001480 0.150606 0.375909 0.223376 0.912360 -0.008749 1 0 0 0 0 0 0 280948
-0.002330 0.001446 0.150278 0.444800 0.282022 0.528651 -0.008779 1 0 0 0 0 0 0 281908
-0.002348 0.001422 0.150077 0.328990 0.151710 -1.149224 -0.008816 1 0 0 0 0 0 0 283084
-0.002383 0.001379 0.149658 0.539134 0.407343 1.556568 -0.008840 1 0 0 0 0 0 0 283865
-0.002404 0.001354 0.149471 0.370467 0.186442 -1.169318 -0.008871 1 0 0 0 0 0 0 284839
-0.002407 0.001303 0.149120 0.130650 0.525386 0.710682 -0.008906 1 0 0 0 0 0 0 285967
-0.002421 0.001276 0.148888 0.244199 0.231543 -0.630564 -0.008937 1 0 0 0 0 0 0 286954
-0.002463 0.001264 0.148509 0.642875 0.021719 1.189639 -0.008966 1 0 0 0 0 0 0 287881
-0.002461 0.001239 0.148291 0.096190 0.164156 -0.704723 -0.008997 1 0 0 0 0 0 0 288881
-0.002482 0.001195 0.147931 0.342990 0.431266 0.974798 -0.009029 1 0 0 0 0 0 0 289897
-0.002483 0.001187 0.147705 0.106308 -0.003601 -0.572828 -0.009060 1 0 0 0 0 0 0 290886
-0.002506 0.001155 0.147340 0.374508 0.257398 1.111286 -0.009091 1 0 0 0 0 0 0 291894
-0.002523 0.001133 0.147129 0.328357 0.170566 -0.713031 -0.009122 1 0 0 0 0 0 0 292889
-0.002523 0.001083 0.146761 0.111886 0.523771 1.192434 -0.009154 1 0 0 0 0 0 0 293901
-0.002537 0.001057 0.146549 0.255450 0.244854 -0.635236 -0.009184 1 0 0 0 0 0 0 294869
-0.002545 0.001038 0.146204 0.209783 0.140963 0.954273 -0.009216 1 0 0 0 0 0 0 295893
-0.002575 0.001001 0.145984 0.485364 0.361195 -0.512110 -0.009247 1 0 0 0 0 0 0 296889
-0.002596 0.000973 0.145634 0.400152 0.270044 1.082101 -0.009282 1 0 0 0 0 0 0 298005
-0.002619 0.000973 0.145413 0.420231 -0.098969 -0.424051 -0.009310 1 0 0 0 0 0 0 298884
-0.002621 0.000950 0.145171 0.159182 0.151696 -0.285043 -0.009344 1 0 0 0 0 0 0 299973
-0.002678 0.000917 0.144768 0.844785 0.331784 1.879104 -0.009372 1 0 0 0 0 0 0 300892
-0.002679 0.000889 0.144568 0.181956 0.271965 -0.535646 -0.009403 1 0 0 0 0 0 0 301886
-0.002699 0.000880 0.144332 0.374754 0.027418 -0.296908 -0.009434 1 0 0 0 0 0 0 302866
-0.002712 0.000872 0.143971 0.312389 -0.021722 1.405535 -0.009465 1 0 0 0 0 0 0 303872
-0.002721 0.000833 0.143765 0.237293 0.396542 -0.433919 -0.009497 1 0 0 0 0 0 0 304870
-0.002723 0.000813 0.143546 0.151864 0.189249 -0.421465 -0.009536 1 0 0 0 0 0 0 306121
-0.002745 0.000773 0.143141 0.402776 0.430954 2.044066 -0.009562 1 0 0 0 0 0 0 306961
-0.002746 0.000766 0.142957 0.165846 0.028547 -0.573653 -0.009598 1 0 0 0 0 0 0 308105
-0.002759 0.000746 0.142708 0.291761 0.163221 0.033906 -0.009625 1 0 0 0 0 0 0 308977
-0.002764 0.000735 0.142470 0.198653 0.049939 -0.028989 -0.009655 1 0 0 0 0 0 0 309939
-0.002780 0.000714 0.142227 0.333273 0.187286 0.055336 -0.009693 1 0 0 0 0 0 0 311145
-0.002780 0.000666 0.141834 0.138361 0.553724 2.064945 -0.009718 1 0 0 0 0 0 0 311971
-0.002800 0.000662 0.141659 0.386422 0.004290 -0.553324 -0.009747 1 0 0 0 0 0 0 312870
-0.002807 0.000660 0.141450 0.251153 -0.066004 -0.352644 -0.009778 1 0 0 0 0 0 0 313873
-0.002824 0.000643 0.141217 0.357968 0.128979 -0.005546 -0.009809 1 0 0 0 0 0 0 314872
-0.002830 0.000634 0.140985 0.236153 0.040247 0.048403 -0.009840 1 0 0 0 0 0 0 315850
-0.002846 0.000613 0.140743 0.353738 0.187154 0.205804 -0.009873 1 0 0 0 0 0 0 316913
-0.002874 0.000607 0.140487 0.515690 0.005497 0.427790 -0.009908 1 0 0 0 0 0 0 318036
-0.002883 0.000572 0.140124 0.299290 0.385017 1.879314 -0.009935 1 0 0 0 0 0 0 318896
-0.002898 0.000550 0.139961 0.350940 0.246356 -0.552719 -0.009968 1 0 0 0 0 0 0 319972
-0.002924 0.000543 0.139735 0.503129 0.029050 0.041597 -0.009997 1 0 0 0 0 0 0 320879
-0.002934 0.000540 0.139505 0.323801 -0.029865 0.188603 -0.010028 1 0 0 0 0 0 0 321884
-0.002931 0.000517 0.139282 0.126922 0.219187 0.125268 -0.010059 1 0 0 0 0 0 0 322858
-0.002927 0.000505 0.139052 0.098591 0.100275 0.234352 -0.010090 1 0 0 0 0 0 0 323866
-0.002938 0.000483 0.138809 0.285495 0.223745 0.439235 -0.010121 1 0 0 0 0 0 0 324858
-0.002957 0.000457 0.138590 0.412906 0.303600 0.176397 -0.010152 1 0 0 0 0 0 0 325856
-0.002964 0.000443 0.138361 0.273983 0.141979 0.302002 -0.010184 1 0 0 0 0 0 0 326852
-0.002965 0.000436 0.138129 0.185479 0.041260 0.391390 -0.010215 1 0 0 0 0 0 0 327863
-0.002963 0.000432 0.137894 0.139682 -0.010961 0.448430 -0.010246 1 0 0 0 0 0 0 328852
-0.002954 0.000410 0.137669 0.035323 0.233936 0.359721 -0.010277 1 0 0 0 0 0 0 329856
-0.002947 0.000398 0.137438 0.054362 0.114551 0.462675 -0.010309 1 0 0 0 0 0 0 330853
-0.002963 0.000397 0.137212 0.356215 -0.035889 0.408100 -0.010371 1 0 0 0 0 0 0 332867
-0.002959 0.000365 0.136703 0.125052 0.359552 4.158662 -0.010406 1 0 0 0 0 0 0 333987
-0.002971 0.000344 0.136493 0.311339 0.257455 0.672828 -0.010435 1 0 0 0 0 0 0 334891
-0.002996 0.000338 0.136276 0.503401 0.047907 0.446380 -0.010465 1 0 0 0 0 0 0 335864
-0.002985 0.000331 0.136066 0.059444 0.058491 0.339880 -0.010496 1 0 0 0 0 0 0 336866
-0.002978 0.000326 0.135869 0.062842 0.009878 0.194063 -0.010528 1 0 0 0 0 0 0 337864
-0.002987 0.000309 0.135666 0.274667 0.183159 0.277092 -0.010559 1 0 0 0 0 0 0 338859
-0.002996 0.000320 0.135461 0.294290 -0.179390 0.335071 -0.010597 1 0 0 0 0 0 0 340096
-0.003012 0.000310 0.135226 0.392724 0.063250 0.768375 -0.010624 1 0 0 0 0 0 0 340943
-0.003018 0.000305 0.135018 0.279845 0.025078 0.470325 -0.010660 1 0 0 0 0 0 0 342098
-0.003013 0.000282 0.134802 0.111688 0.257794 0.582556 -0.010687 1 0 0 0 0 0 0 342976
-0.003008 0.000271 0.134602 0.108946 0.134161 0.409692 -0.010719 1 0 0 0 0 0 0 343980
-0.003010 0.000285 0.134398 0.192655 -0.217245 0.470709 -0.010753 1 0 0 0 0 0 0 345086
-0.003002 0.000272 0.134182 0.072906 0.108284 0.647970 -0.010778 1 0 0 0 0 0 0 345884
-0.002997 0.000265 0.133982 0.089339 0.056804 0.491261 -0.010810 1 0 0 0 0 0 0 346912
-0.002992 0.000262 0.133788 0.102943 0.009900 0.425547 -0.010840 1 0 0 0 0 0 0 347860
-0.002959 0.000290 0.133617 -0.263833 -0.415641 0.141357 -0.010873 1 0 0 0 0 0 0 348924
-0.002920 0.000299 0.133424 -0.395560 -0.206857 0.415201 -0.010909 1 0 0 0 0 0 0 350052
-0.002918 0.000309 0.133211 0.086036 -0.189604 0.725413 -0.010936 1 0 0 0 0 0 0 350922
-0.002916 0.000313 0.133012 0.120905 -0.126178 0.609986 -0.010965 1 0 0 0 0 0 0 351869
-0.002883 0.000215 0.132869 -0.274573 1.226882 -0.117144 -0.010999 1 0 0 0 0 0 0 352961
-0.002879 0.000151 0.132686 0.051571 0.931226 0.365125 -0.011027 1 0 0 0 0 0 0 353856
-0.002895 0.000124 0.132506 0.363732 0.424475 0.378335 -0.011059 1 0 0 0 0 0 0 354861
-0.002915 0.000096 0.132309 0.445575 0.398179 0.641341 -0.011090 1 0 0 0 0 0 0 355858
-0.002929 0.000101 0.132105 0.375807 -0.050900 0.780843 -0.011120 1 0 0 0 0 0 0 356835
-0.002948 0.000089 0.131898 0.438048 0.139178 0.858318 -0.011152 1 0 0 0 0 0 0 357854
-0.002962 0.000103 0.131690 0.374083 -0.182051 0.905093 -0.011184 1 0 0 0 0 0 0 358864
-0.002967 0.000110 0.131493 0.255990 -0.124621 0.807389 -0.011215 1 0 0 0 0 0 0 359856
-0.002973 0.000133 0.131288 0.264328 -0.335291 0.911886 -0.011247 1 0 0 0 0 0 0 360870
-0.002974 0.000144 0.131092 0.199480 -0.205985 0.847898 -0.011278 1 0 0 0 0 0 0 361861
-0.002978 0.000170 0.130888 0.235959 -0.378418 0.966975 -0.011308 1 0 0 0 0 0 0 362851
-0.002979 0.000182 0.130691 0.185735 -0.230631 0.908276 -0.011339 1 0 0 0 0 0 0 363842
-0.002977 0.000188 0.130498 0.152834 -0.133780 0.892530 -0.011376 1 0 0 0 0 0 0 365017
-0.002959 0.000206 0.130285 -0.060508 -0.278306 1.164726 -0.011411 1 0 0 0 0 0 0 366131
-0.002962 0.000200 0.130075 0.191139 0.018560 1.194325 -0.011437 1 0 0 0 0 0 0 366976
-0.002962 0.000197 0.129906 0.185252 0.009691 0.677722 -0.011465 1 0 0 0 0 0 0 367863
-0.003022 0.000210 0.129751 0.962909 -0.200856 0.475242 -0.011497 1 0 0 0 0 0 0 368884
-0.003049 0.000216 0.129572 0.622912 -0.137628 0.785211 -0.011527 1 0 0 0 0 0 0 369832
-0.003075 0.000204 0.129405 0.578233 0.104305 0.693985 -0.011558 1 0 0 0 0 0 0 370851
-0.003106 0.000203 0.129231 0.644313 -0.009064 0.791982 -0.011590 1 0 0 0 0 0 0 371865
-0.003118 0.000203 0.129045 0.419487 -0.026197 0.981723 -0.011621 1 0 0 0 0 0 0 372857
-0.003143 0.000207 0.128865 0.552895 -0.094203 0.959748 -0.011661 1 0 0 0 0 0 0 374128
-0.003153 0.000209 0.128677 0.376287 -0.071374 1.083770 -0.011693 1 0 0 0 0 0 0 375158
-0.003155 0.000210 0.128486 0.264705 -0.054315 1.161796 -0.011717 1 0 0 0 0 0 0 375939
-0.003142 0.000225 0.128335 0.042689 -0.238277 0.667223 -0.011752 1 0 0 0 0 0 0 377030
-0.003152 0.000237 0.128167 0.340293 -0.221432 0.865859 -0.011784 1 0 0 0 0 0 0 378070
-0.003155 0.000243 0.127983 0.266193 -0.139815 1.118737 -0.011808 1 0 0 0 0 0 0 378844
-0.003162 0.000265 0.127845 0.313282 -0.347337 0.577546 -0.011842 1 0 0 0 0 0 0 379927
-0.003183 0.000281 0.127681 0.502880 -0.285903 0.873291 -0.011869 1 0 0 0 0 0 0 380794
-0.003191 0.000288 0.127530 0.367937 -0.177499 0.767124 -0.011903 1 0 0 0 0 0 0 381882
-0.003200 0.000311 0.127373 0.350122 -0.368857 0.859483 -0.011938 1 0 0 0 0 0 0 382983
-0.003221 0.000327 0.127202 0.525236 -0.300450 1.063752 -0.011967 1 0 0 0 0 0 0 383925
-0.003230 0.000335 0.127048 0.384196 -0.189080 0.892234 -0.011996 1 0 0 0 0 0 0 384852
-0.003259 0.000362 0.126899 0.628582 -0.440589 0.833637 -0.012030 1 0 0 0 0 0 0 385937
-0.003270 0.000376 0.126722 0.429648 -0.284447 1.218406 -0.012061 1 0 0 0 0 0 0 386924
-0.003294 0.000387 0.126575 0.583577 -0.242498 0.887583 -0.012089 1 0 0 0 0 0 0 387838
-0.003291 0.000407 0.126441 0.242269 -0.353137 0.716257 -0.012121 1 0 0 0 0 0 0 388838
-0.003287 0.000417 0.126300 0.202590 -0.233796 0.803530 -0.012152 1 0 0 0 0 0 0 389830
-0.003309 0.000445 0.126156 0.534744 -0.469829 0.879540 -0.012183 1 0 0 0 0 0 0 390829
-0.003318 0.000459 0.126011 0.402039 -0.308015 0.911084 -0.012214 1 0 0 0 0 0 0 391829
-0.003321 0.000465 0.125867 0.306035 -0.199527 0.937346 -0.012246 1 0 0 0 0 0 0 392837
-0.003346 0.000492 0.125721 0.591988 -0.454503 0.978485 -0.012277 1 0 0 0 0 0 0 393829
-0.003356 0.000505 0.125576 0.435221 -0.304589 0.996074 -0.012308 1 0 0 0 0 0 0 394828
-0.003379 0.000516 0.125441 0.590743 -0.264437 0.892610 -0.012339 1 0 0 0 0 0 0 395828
-0.003389 0.000521 0.125300 0.429537 -0.186418 0.982531 -0.012371 1 0 0 0 0 0 0 396839
-0.003417 0.000547 0.125155 0.661579 -0.452192 1.058508 -0.012402 1 0 0 0 0 0 0 397829
-0.003415 0.000574 0.125022 0.304031 -0.496978 0.944886 -0.012463 1 0 0 0 0 0 0 399784
-0.003435 0.000610 0.124818 0.549465 -0.629714 1.879044 -0.012498 1 0 0 0 0 0 0 400921
-0.003450 0.000646 0.124642 0.499588 -0.653702 1.646600 -0.012527 1 0 0 0 0 0 0 401852
-0.003462 0.000683 0.124506 0.471101 -0.666519 1.115373 -0.012558 1 0 0 0 0 0 0 402844
-0.003452 0.000715 0.124375 0.189016 -0.613550 1.017262 -0.012589 1 0 0 0 0 0 0 403839
-0.003465 0.000735 0.124245 0.453533 -0.458204 1.022540 -0.012621 1 0 0 0 0 0 0 404839
-0.003476 0.000764 0.124126 0.455825 -0.555600 0.900004 -0.012652 1 0 0 0 0 0 0 405845
-0.003486 0.000796 0.124011 0.443299 -0.624533 0.855613 -0.012690 1 0 0 0 0 0 0 407050
-0.003508 0.000817 0.123887 0.608512 -0.477155 0.994655 -0.012718 1 0 0 0 0 0 0 407958
-0.003523 0.000845 0.123770 0.540169 -0.573089 0.931335 -0.012751 1 0 0 0 0 0 0 408998
-0.003530 0.000859 0.123666 0.419948 -0.396259 0.767664 -0.012779 1 0 0 0 0 0 0 409896
-0.003537 0.000884 0.123557 0.419964 -0.529657 0.847875 -0.012812 1 0 0 0 0 0 0 410975
-0.003545 0.000915 0.123445 0.427829 -0.621586 0.902809 -0.012844 1 0 0 0 0 0 0 411977
-0.003553 0.000948 0.123332 0.433720 -0.673054 0.937777 -0.012870 1 0 0 0 0 0 0 412830
-0.003555 0.000964 0.123230 0.367702 -0.459144 0.821328 -0.012902 1 0 0 0 0 0 0 413853
-0.003561 0.000991 0.123121 0.396399 -0.571446 0.920562 -0.012934 1 0 0 0 0 0 0 414873
-0.003562 0.001003 0.123020 0.348867 -0.409902 0.839526 -0.012965 1 0 0 0 0 0 0 415857
-0.003566 0.001028 0.122912 0.387681 -0.550050 0.952945 -0.012997 1 0 0 0 0 0 0 416873
-0.003573 0.001058 0.122800 0.415628 -0.645458 1.020083 -0.013031 1 0 0 0 0 0 0 417983
-0.003580 0.001091 0.122688 0.431728 -0.698750 1.059697 -0.013060 1 0 0 0 0 0 0 418896
-0.003582 0.001107 0.122586 0.371490 -0.487482 0.944584 -0.013094 1 0 0 0 0 0 0 419990
-0.003587 0.001133 0.122477 0.402337 -0.599484 1.045663 -0.013121 1 0 0 0 0 0 0 420846
-0.003588 0.001145 0.122377 0.356548 -0.439398 0.964894 -0.013152 1 0 0 0 0 0 0 421833
-0.003593 0.001169 0.122268 0.395629 -0.578752 1.079509 -0.013183 1 0 0 0 0 0 0 422832
-0.003594 0.001181 0.122168 0.354298 -0.433029 1.003648 -0.013214 1 0 0 0 0 0 0 423820
-0.003598 0.001204 0.122059 0.395513 -0.579094 1.120325 -0.013245 1 0 0 0 0 0 0 424827
-0.003599 0.001215 0.121959 0.355461 -0.437233 1.045121 -0.013277 1 0 0 0 0 0 0 425832
-0.003590 0.001253 0.121861 0.227259 -0.769000 1.020161 -0.013307 1 0 0 0 0 0 0 426816
-0.003584 0.001271 0.121764 0.251432 -0.556477 1.021086 -0.013339 1 0 0 0 0 0 0 427835
-0.003580 0.001279 0.121668 0.272212 -0.412800 1.033653 -0.013370 1 0 0 0 0 0 0 428833
-0.003601 0.001306 0.121571 0.609230 -0.637849 1.070188 -0.013402 1 0 0 0 0 0 0 429838
-0.003610 0.001318 0.121474 0.489006 -0.483856 1.078631 -0.013433 1 0 0 0 0 0 0 430832
-0.003600 0.001338 0.121389 0.230969 -0.564393 0.950437 -0.013468 1 0 0 0 0 0 0 431944
-0.003598 0.001365 0.121285 0.315766 -0.677133 1.188698 -0.013498 1 0 0 0 0 0 0 432903
-0.003596 0.001378 0.121187 0.315160 -0.506638 1.169759 -0.013531 1 0 0 0 0 0 0 433958
-0.003599 0.001402 0.121079 0.378031 -0.636747 1.309401 -0.013557 1 0 0 0 0 0 0 434810
-0.003586 0.001428 0.120990 0.181379 -0.672588 1.100094 -0.013589 1 0 0 0 0 0 0 435823
-0.003598 0.001444 0.120906 0.479203 -0.567013 1.027769 -0.013620 1 0 0 0 0 0 0 436834
-0.003601 0.001452 0.120814 0.414418 -0.441800 1.137452 -0.013652 1 0 0 0 0 0 0 437841
-0.003602 0.001455 0.120720 0.362167 -0.372704 1.201263 -0.013683 1 0 0 0 0 0 0 438835
-0.003600 0.001456 0.120624 0.334723 -0.338041 1.238091 -0.013718 1 0 0 0 0 0 0 439969
-0.003603 0.001474 0.120518 0.388974 -0.557563 1.409613 -0.013749 1 0 0 0 0 0 0 440963
-0.003591 0.001496 0.120429 0.190056 -0.640964 1.212650 -0.013782 1 0 0 0 0 0 0 441995
-0.003583 0.001507 0.120335 0.230498 -0.499076 1.270188 -0.013811 1 0 0 0 0 0 0 442948
-0.003577 0.001511 0.120241 0.265576 -0.410459 1.315073 -0.013843 1 0 0 0 0 0 0 443962
-0.003560 0.001527 0.120156 0.117288 -0.547045 1.203644 -0.013875 1 0 0 0 0 0 0 444969
-0.003550 0.001534 0.120064 0.189953 -0.453085 1.304190 -0.013902 1 0 0 0 0 0 0 445842
-0.003545 0.001537 0.120001 0.261151 -0.398062 0.953178 -0.013933 1 0 0 0 0 0 0 446825
-0.003540 0.001538 0.119916 0.276362 -0.360904 1.210856 -0.013966 1 0 0 0 0 0 0 447894
-0.003536 0.001538 0.119825 0.285687 -0.342883 1.351087 -0.013995 1 0 0 0 0 0 0 448819
-0.003520 0.001551 0.119741 0.124818 -0.516399 1.275751 -0.014026 1 0 0 0 0 0 0 449802
-0.003512 0.001557 0.119681 0.210107 -0.449466 0.976898 -0.014064 1 0 0 0 0 0 0 451015
-0.003487 0.001555 0.119588 -0.006655 -0.331352 1.389942 -0.014093 1 0 0 0 0 0 0 451956
-0.003492 0.001557 0.119503 0.367152 -0.386268 1.349083 -0.014121 1 0 0 0 0 0 0 452855
-0.003475 0.001554 0.119433 0.117686 -0.312510 1.165488 -0.014156 1 0 0 0 0 0 0 453957
-0.003464 0.001552 0.119346 0.177191 -0.316700 1.380417 -0.014184 1 0 0 0 0 0 0 454870
-0.003477 0.001554 0.119263 0.480409 -0.384524 1.370148 -0.014213 1 0 0 0 0 0 0 455809
-0.003464 0.001551 0.119193 0.176637 -0.312809 1.207456 -0.014245 1 0 0 0 0 0 0 456835
-0.003450 0.001531 0.119118 0.139974 -0.084063 1.285369 -0.014277 1 0 0 0 0 0 0 457829
-0.003429 0.001534 0.119040 0.034077 -0.362072 1.340498 -0.014308 1 0 0 0 0 0 0 458834
-0.003431 0.001521 0.118971 0.321100 -0.189187 1.243738 -0.014339 1 0 0 0 0 0 0 459833
-0.003417 0.001528 0.118895 0.148923 -0.422431 1.337049 -0.014370 1 0 0 0 0 0 0 460833
-0.003404 0.001513 0.118818 0.129244 -0.160552 1.389275 -0.014402 1 0 0 0 0 0 0 461833
-0.003390 0.001487 0.118740 0.125447 0.011027 1.420384 -0.014433 1 0 0 0 0 0 0 462836
-0.003383 0.001474 0.118681 0.208340 -0.136248 1.175894 -0.014464 1 0 0 0 0 0 0 463836
-0.003377 0.001467 0.118599 0.236526 -0.224695 1.485647 -0.014495 1 0 0 0 0 0 0 464835
-0.003355 0.001459 0.118529 0.021480 -0.219549 1.358558 -0.014530 1 0 0 0 0 0 0 465939
-0.003338 0.001436 0.118454 0.050725 -0.030646 1.441915 -0.014559 1 0 0 0 0 0 0 466859
-0.003328 0.001425 0.118397 0.163835 -0.154423 1.226787 -0.014591 1 0 0 0 0 0 0 467895
-0.003317 0.001401 0.118326 0.142393 0.002329 1.403053 -0.014621 1 0 0 0 0 0 0 468845
-0.003316 0.001406 0.118259 0.276458 -0.366640 1.377250 -0.014652 1 0 0 0 0 0 0 469833
-0.003308 0.001391 0.118184 0.207174 -0.127825 1.492067 -0.014683 1 0 0 0 0 0 0 470847
-0.003298 0.001365 0.118107 0.159254 0.036455 1.555488 -0.014714 1 0 0 0 0 0 0 471837
-0.003292 0.001351 0.118049 0.217839 -0.112583 1.322934 -0.014746 1 0 0 0 0 0 0 472839
-0.003282 0.001327 0.117978 0.167991 0.029201 1.493152 -0.014786 1 0 0 0 0 0 0 474147
-0.003271 0.001296 0.117902 0.136181 0.124360 1.588085 -0.014809 1 0 0 0 0 0 0 474882
-0.003265 0.001281 0.117844 0.203685 -0.060895 1.367562 -0.014840 1 0 0 0 0 0 0 475875
-0.003254 0.001255 0.117773 0.158537 0.062179 1.542261 -0.014874 1 0 0 0 0 0 0 476934
-0.003249 0.001242 0.117717 0.213472 -0.090028 1.370392 -0.014905 1 0 0 0 0 0 0 477946
-0.003239 0.001217 0.117647 0.162121 0.050870 1.564285 -0.014938 1 0 0 0 0 0 0 479006
-0.003234 0.001205 0.117591 0.213959 -0.091902 1.398971 -0.014966 1 0 0 0 0 0 0 479884
-0.003220 0.001163 0.117531 0.094960 0.284707 1.450860 -0.014995 1 0 0 0 0 0 0 480827
-0.003224 0.001128 0.117469 0.333588 0.233917 1.506961 -0.015028 1 0 0 0 0 0 0 481866
-0.003207 0.001106 0.117407 0.074303 0.068270 1.524462 -0.015058 1 0 0 0 0 0 0 482851
-0.003198 0.001095 0.117354 0.150859 -0.086746 1.412918 -0.015092 1 0 0 0 0 0 0 483926
-0.003187 0.001072 0.117284 0.124361 0.065523 1.639638 -0.015120 1 0 0 0 0 0 0 484835
-0.003176 0.001042 0.117240 0.123904 0.161731 1.342502 -0.015152 1 0 0 0 0 0 0 485830
-0.003163 0.001009 0.117173 0.102392 0.221740 1.622223 -0.015186 1 0 0 0 0 0 0 486933
-0.003156 0.000993 0.117119 0.175552 0.019290 1.498506 -0.015214 1 0 0 0 0 0 0 487833
-0.003160 0.000954 0.117069 0.315579 0.303373 1.440461 -0.015246 1 0 0 0 0 0 0 488839
-0.003142 0.000930 0.117012 0.053189 0.141104 1.555500 -0.015277 1 0 0 0 0 0 0 489836
-0.003133 0.000917 0.116961 0.132996 -0.028594 1.490760 -0.015308 1 0 0 0 0 0 0 490832
-0.003135 0.000880 0.116912 0.289710 0.285455 1.464921 -0.015339 1 0 0 0 0 0 0 491833
-0.003116 0.000857 0.116854 0.037970 0.139765 1.592081 -0.015370 1 0 0 0 0 0 0 492834
-0.003102 0.000828 0.116814 0.056929 0.209419 1.388177 -0.015402 1 0 0 0 0 0 0 493837
-0.003106 0.000800 0.116759 0.305694 0.208444 1.585287 -0.015433 1 0 0 0 0 0 0 494831
-0.003102 0.000768 0.116719 0.230432 0.260799 1.403639 -0.015464 1 0 0 0 0 0 0 495832
-0.003100 0.000752 0.116674 0.235309 0.065840 1.465353 -0.015495 1 0 0 0 0 0 0 496836
-0.003093 0.000727 0.116639 0.176916 0.176677 1.363632 -0.015527 1 0 0 0 0 0 0 497840
-0.003070 0.000710 0.116585 -0.039879 0.084243 1.593998 -0.015576 1 0 0 0 0 0 0 499399
-0.003065 0.000670 0.116536 0.173205 0.372070 1.580307 -0.015589 1 0 0 0 0 0 0 499840
-0.003050 0.000664 0.116499 0.054489 -0.026357 1.431876 -0.015623 1 0 0 0 0 0 0 500901
-0.003036 0.000643 0.116466 0.064244 0.124092 1.372326 -0.015650 1 0 0 0 0 0 0 501796
-0.003042 0.000619 0.116443 0.319189 0.179946 1.228936 -0.015683 1 0 0 0 0 0 0 502821
-0.003044 0.000607 0.116405 0.293966 0.036506 1.441919 -0.015714 1 0 0 0 0 0 0 503837
-0.003039 0.000584 0.116371 0.202811 0.177643 1.406305 -0.015746 1 0 0 0 0 0 0 504844
-0.003036 0.000572 0.116328 0.213515 0.042806 1.531648 -0.015777 1 0 0 0 0 0 0 505835
-0.003017 0.000561 0.116304 -0.001706 0.009756 1.310919 -0.015814 1 0 0 0 0 0 0 507034
-0.003001 0.000539 0.116275 0.023734 0.173229 1.355709 -0.015844 1 0 0 0 0 0 0 508003
-0.003006 0.000514 0.116255 0.293737 0.218716 1.260613 -0.015876 1 0 0 0 0 0 0 508997
-0.003007 0.000502 0.116216 0.277693 0.068232 1.491253 -0.015905 1 0 0 0 0 0 0 509933
-0.002990 0.000491 0.116194 0.029815 0.030663 1.319053 -0.015940 1 0 0 0 0 0 0 511046
-0.002994 0.000473 0.116175 0.281384 0.134068 1.253152 -0.015964 1 0 0 0 0 0 0 511817
-0.002977 0.000459 0.116159 0.041455 0.083726 1.219493 -0.016006 1 0 0 0 0 0 0 513174
-0.002968 0.000453 0.116122 0.108081 -0.006214 1.495061 -0.016029 1 0 0 0 0 0 0 513909
-0.002964 0.000449 0.116110 0.179749 -0.060219 1.212062 -0.016058 1 0 0 0 0 0 0 514824
-0.002956 0.000430 0.116085 0.133574 0.144677 1.351167 -0.016090 1 0 0 0 0 0 0 515867
-0.002952 0.000420 0.116077 0.185321 0.041562 1.156006 -0.016120 1 0 0 0 0 0 0 516822
-0.002944 0.000398 0.116053 0.134134 0.202022 1.338551 -0.016153 1 0 0 0 0 0 0 517862
-0.002945 0.000404 0.116035 0.250209 -0.155641 1.301421 -0.016183 1 0 0 0 0 0 0 518830
-0.002928 0.000403 0.116018 0.013391 -0.094150 1.269284 -0.016216 1 0 0 0 0 0 0 519887
-0.002931 0.000389 0.116002 0.266363 0.078524 1.274741 -0.016248 1 0 0 0 0 0 0 520925
-0.002915 0.000378 0.115987 0.027850 0.065034 1.266942 -0.016277 1 0 0 0 0 0 0 521832
-0.002907 0.000373 0.115982 0.111568 -0.008325 1.138219 -0.016308 1 0 0 0 0 0 0 522833
-0.002902 0.000370 0.115949 0.156334 -0.049947 1.497057 -0.016339 1 0 0 0 0 0 0 523838
-0.002900 0.000368 0.115937 0.199281 -0.073309 1.253896 -0.016370 1 0 0 0 0 0 0 524833
-0.002880 0.000363 0.115924 -0.023709 -0.027519 1.264615 -0.016402 1 0 0 0 0 0 0 525836
-0.002871 0.000361 0.115919 0.080053 -0.055508 1.152294 -0.016432 1 0 0 0 0 0 0 526805
-0.002860 0.000342 0.115897 0.070408 0.157429 1.376078 -0.016464 1 0 0 0 0 0 0 527815
-0.002842 0.000346 0.115869 -0.034514 -0.114474 1.482852 -0.016495 1 0 0 0 0 0 0 528809
-0.002833 0.000348 0.115860 0.078259 -0.118534 1.257569 -0.016525 1 0 0 0 0 0 0 529793
-0.002810 0.000344 0.115847 -0.094587 -0.049780 1.285068 -0.016557 1 0 0 0 0 0 0 530804
-0.002811 0.000329 0.115832 0.197072 0.109471 1.322782 -0.016589 1 0 0 0 0 0 0 531818
-0.002798 0.000335 0.115806 0.045865 -0.142757 1.470960 -0.016639 1 0 0 0 0 0 0 533443
-0.002792 0.000338 0.115797 0.115790 -0.132242 1.268294 -0.016651 1 0 0 0 0 0 0 533813
-0.002771 0.000335 0.115785 -0.079784 -0.055903 1.305271 -0.016684 1 0 0 0 0 0 0 534870
-0.002742 0.000329 0.115771 -0.204155 -0.009727 1.331966 -0.016714 1 0 0 0 0 0 0 535830
-0.002733 0.000344 0.115755 0.035949 -0.272553 1.358432 -0.016745 1 0 0 0 0 0 0 536809
-0.002710 0.000347 0.115740 -0.121048 -0.149137 1.360754 -0.016776 1 0 0 0 0 0 0 537816
-0.002711 0.000335 0.115724 0.172732 0.055927 1.378316 -0.016807 1 0 0 0 0 0 0 538815
-0.002698 0.000342 0.115698 0.021978 -0.171307 1.517707 -0.016839 1 0 0 0 0 0 0 539818
-0.002692 0.000346 0.115690 0.091839 -0.148360 1.313575 -0.016870 1 0 0 0 0 0 0 540830
-0.002671 0.000343 0.115677 -0.103439 -0.065855 1.350394 -0.016909 1 0 0 0 0 0 0 542081
-0.002643 0.000338 0.115663 -0.227787 -0.016548 1.376697 -0.016935 1 0 0 0 0 0 0 542900
-0.002646 0.000339 0.115636 0.173517 -0.103323 1.546377 -0.016972 1 0 0 0 0 0 0 544087
-0.002629 0.000336 0.115618 -0.043613 -0.045913 1.470999 -0.016998 1 0 0 0 0 0 0 544911
-0.002621 0.000334 0.115611 0.043177 -0.063433 1.306646 -0.017035 1 0 0 0 0 0 0 546090
-0.002604 0.000346 0.115589 -0.071669 -0.249435 1.508996 -0.017060 1 0 0 0 0 0 0 546894
-0.002595 0.000352 0.115581 0.030406 -0.190869 1.338788 -0.017092 1 0 0 0 0 0 0 547911
-0.002573 0.000351 0.115569 -0.146685 -0.089089 1.388113 -0.017121 1 0 0 0 0 0 0 548864
-0.002567 0.000367 0.115554 0.046541 -0.317243 1.430971 -0.017151 1 0 0 0 0 0 0 549808
-0.002546 0.000372 0.115539 -0.135071 -0.176420 1.440988 -0.017189 1 0 0 0 0 0 0 551020
-0.002517 0.000369 0.115524 -0.258023 -0.079565 1.447184 -0.017215 1 0 0 0 0 0 0 551852
-0.002508 0.000385 0.115508 -0.018941 -0.314625 1.465192 -0.017247 1 0 0 0 0 0 0 552889
-0.002516 0.000380 0.115492 0.227538 -0.060719 1.477928 -0.017279 1 0 0 0 0 0 0 553895
-0.002502 0.000374 0.115477 -0.036777 -0.010579 1.474187 -0.017308 1 0 0 0 0 0 0 554849
-0.002500 0.000388 0.115461 0.095799 -0.279173 1.487302 -0.017338 1 0 0 0 0 0 0 555791
-0.002481 0.000390 0.115446 -0.117843 -0.160227 1.485869 -0.017370 1 0 0 0 0 0 0 556808
-0.002471 0.000392 0.115441 -0.015433 -0.131710 1.358426 -0.017401 1 0 0 0 0 0 0 557815
-0.002467 0.000392 0.115439 0.055434 -0.120502 1.303732 -0.017432 1 0 0 0 0 0 0 558791
-0.002451 0.000406 0.115418 -0.082906 -0.287685 1.557429 -0.017463 1 0 0 0 0 0 0 559807
-0.002444 0.000412 0.115411 0.005334 -0.219725 1.405293 -0.017495 1 0 0 0 0 0 0 560809
-0.002452 0.000402 0.115398 0.225143 0.003779 1.473742 -0.017526 1 0 0 0 0 0 0 561797
-0.002443 0.000411 0.115373 0.019555 -0.209085 1.642571 -0.017557 1 0 0 0 0 0 0 562806
-0.002439 0.000415 0.115364 0.058939 -0.179107 1.448854 -0.017588 1 0 0 0 0 0 0 563795
-0.002437 0.000417 0.115361 0.090809 -0.150370 1.359449 -0.017620 1 0 0 0 0 0 0 564812
-0.002423 0.000431 0.115340 -0.067895 -0.306934 1.600485 -0.017654 1 0 0 0 0 0 0 565896
-0.002416 0.000438 0.115333 0.009773 -0.233702 1.444034 -0.017688 1 0 0 0 0 0 0 567012
-0.002413 0.000441 0.115330 0.062523 -0.181833 1.368318 -0.017719 1 0 0 0 0 0 0 567981
-0.002411 0.000443 0.115329 0.089747 -0.154364 1.341317 -0.017743 1 0 0 0 0 0 0 568771
-0.002397 0.000457 0.115309 -0.071812 -0.312754 1.605948 -0.017775 1 0 0 0 0 0 0 569778
-0.002390 0.000464 0.115302 0.004403 -0.240723 1.457527 -0.017808 1 0 0 0 0 0 0 570823
-0.002387 0.000467 0.115299 0.056507 -0.189491 1.384688 -0.017839 1 0 0 0 0 0 0 571818
-0.002385 0.000469 0.115298 0.083446 -0.162389 1.359130 -0.017870 1 0 0 0 0 0 0 572811
-0.002390 0.000487 0.115287 0.163060 -0.378062 1.493654 -0.017901 1 0 0 0 0 0 0 573814
-0.002392 0.000496 0.115284 0.146035 -0.284296 1.416390 -0.017939 1 0 0 0 0 0 0 575016
-0.002375 0.000496 0.115273 -0.110218 -0.160014 1.509819 -0.017973 1 0 0 0 0 0 0 576103
-0.002366 0.000497 0.115269 -0.025546 -0.146467 1.426262 -0.017996 1 0 0 0 0 0 0 576868
-0.002374 0.000484 0.115257 0.199062 0.029759 1.530919 -0.018035 1 0 0 0 0 0 0 578115
-0.002383 0.000494 0.115242 0.238148 -0.265589 1.582776 -0.018060 1 0 0 0 0 0 0 578911
-0.002388 0.000500 0.115237 0.186011 -0.226978 1.464209 -0.018088 1 0 0 0 0 0 0 579790
-0.002391 0.000502 0.115235 0.151688 -0.189038 1.412064 -0.018121 1 0 0 0 0 0 0 580852
-0.002392 0.000504 0.115235 0.133366 -0.168233 1.394391 -0.018151 1 0 0 0 0 0 0 581799
-0.002392 0.000504 0.115235 0.124062 -0.157780 1.390167 -0.018186 1 0 0 0 0 0 0 582919
-0.002374 0.000500 0.115225 -0.121770 -0.095373 1.520712 -0.018216 1 0 0 0 0 0 0 583892
-0.002366 0.000498 0.115221 -0.030991 -0.114920 1.451773 -0.018249 1 0 0 0 0 0 0 584936
-0.002361 0.000497 0.115220 0.034977 -0.129693 1.418101 -0.018276 1 0 0 0 0 0 0 585801
-0.002359 0.000497 0.115220 0.069819 -0.137683 1.407398 -0.018309 1 0 0 0 0 0 0 586873
-0.002358 0.000497 0.115220 0.087424 -0.141815 1.405075 -0.018339 1 0 0 0 0 0 0 587833
-0.002357 0.000497 0.115220 0.096274 -0.143997 1.405790 -0.018369 1 0 0 0 0 0 0 588792
-0.002357 0.000497 0.115220 0.100770 -0.145212 1.407628 -0.018400 1 0 0 0 0 0 0 589783
-0.002357 0.000497 0.115220 0.103114 -0.145941 1.409827 -0.018431 1 0 0 0 0 0 0 590783
-0.002357 0.000497 0.115220 0.104363 -0.146441 1.412156 -0.018463 1 0 0 0 0 0 0 591783
-0.002357 0.000497 0.115220 0.105080 -0.146797 1.414529 -0.018494 1 0 0 0 0 0 0 592783
-0.002357 0.000497 0.115220 0.105525 -0.147107 1.416909 -0.018525 1 0 0 0 0 0 0 593782
-0.002357 0.000497 0.115220 0.105837 -0.147387 1.419301 -0.018556 1 0 0 0 0 0 0 594784
-0.002357 0.000497 0.115220 0.106092 -0.147653 1.421678 -0.018587 1 0 0 0 0 0 0 595778
-0.002357 0.000497 0.115220 0.106301 -0.147891 1.423975 -0.018618 1 0 0 0 0 0 0 596741
-0.002357 0.000497 0.115220 0.106493 -0.148160 1.426471 -0.018650 1 0 0 0 0 0 0 597783
-0.002357 0.000497 0.115220 0.106686 -0.148415 1.428887 -0.018682 1 0 0 0 0 0 0 598796
-0.002339 0.000492 0.115210 -0.134257 -0.091550 1.563409 -0.018731 1 0 0 0 0 0 0 600363
-0.002330 0.000490 0.115206 -0.041287 -0.113609 1.493745 -0.018744 1 0 0 0 0 0 0 600787
-0.002338 0.000476 0.115195 0.187748 0.044691 1.603207 -0.018778 1 0 0 0 0 0 0 601864
-0.002342 0.000469 0.115191 0.163013 -0.030417 1.515307 -0.018807 1 0 0 0 0 0 0 602800
-0.002344 0.000465 0.115189 0.135869 -0.083308 1.474474 -0.018838 1 0 0 0 0 0 0 603790
-0.002345 0.000464 0.115189 0.120575 -0.111346 1.460977 -0.018869 1 0 0 0 0 0 0 604795
-0.002345 0.000463 0.115189 0.112720 -0.125602 1.457857 -0.018900 1 0 0 0 0 0 0 605789
-0.002345 0.000462 0.115189 0.108822 -0.132858 1.458384 -0.018932 1 0 0 0 0 0 0 606793
-0.002345 0.000462 0.115189 0.106942 -0.136614 1.460202 -0.018964 1 0 0 0 0 0 0 607814
-0.002346 0.000462 0.115189 0.106116 -0.138659 1.463020 -0.019003 1 0 0 0 0 0 0 609077
-0.002346 0.000462 0.115189 0.105752 -0.139728 1.464979 -0.019029 1 0 0 0 0 0 0 609922
-0.002346 0.000462 0.115189 0.105689 -0.140423 1.467719 -0.019065 1 0 0 0 0 0 0 611071
-0.002346 0.000462 0.115189 0.105736 -0.140879 1.470179 -0.019097 1 0 0 0 0 0 0 612093
-0.002346 0.000462 0.115189 0.105809 -0.141175 1.472052 -0.019122 1 0 0 0 0 0 0 612877
-0.002346 0.000462 0.115189 0.105939 -0.141458 1.474481 -0.019153 1 0 0 0 0 0 0 613885
-0.002346 0.000462 0.115189 0.106084 -0.141705 1.476719 -0.019182 1 0 0 0 0 0 0 614818
-0.002346 0.000462 0.115189 0.106265 -0.141958 1.479222 -0.019215 1 0 0 0 0 0 0 615856
-0.002346 0.000462 0.115189 0.106421 -0.142185 1.481483 -0.019244 1 0 0 0 0 0 0 616798
-0.002358 0.000449 0.115178 0.268513 0.032047 1.626464 -0.019276 1 0 0 0 0 0 0 617814
-0.002364 0.000442 0.115174 0.208636 -0.034566 1.551992 -0.019308 1 0 0 0 0 0 0 618846
-0.002367 0.000439 0.115173 0.163854 -0.083186 1.515824 -0.019340 1 0 0 0 0 0 0 619871
-0.002369 0.000437 0.115173 0.139755 -0.109072 1.503892 -0.019372 1 0 0 0 0 0 0 620878
-0.002369 0.000436 0.115172 0.127520 -0.122235 1.501184 -0.019401 1 0 0 0 0 0 0 621821
-0.002370 0.000436 0.115172 0.121430 -0.128961 1.501849 -0.019432 1 0 0 0 0 0 0 622804
-0.002370 0.000436 0.115172 0.118479 -0.132411 1.503688 -0.019463 1 0 0 0 0 0 0 623806
-0.002370 0.000436 0.115172 0.117072 -0.134243 1.505856 -0.019494 1 0 0 0 0 0 0 624786
-0.002370 0.000436 0.115172 0.116465 -0.135279 1.508246 -0.019526 1 0 0 0 0 0 0 625804
-0.002370 0.000436 0.115172 0.116247 -0.135911 1.510605 -0.019557 1 0 0 0 0 0 0 626790
-0.002364 0.000418 0.115152 0.036754 0.095350 1.786651 -0.019588 1 0 0 0 0 0 0 627802
-0.002361 0.000410 0.115145 0.069585 0.006862 1.641330 -0.019619 1 0 0 0 0 0 0 628785
-0.002360 0.000405 0.115142 0.091652 -0.057596 1.569633 -0.019650 1 0 0 0 0 0 0 629785
-0.002360 0.000403 0.115142 0.102759 -0.091846 1.544553 -0.019682 1 0 0 0 0 0 0 630789
-0.002359 0.000402 0.115141 0.108187 -0.109240 1.537340 -0.019712 1 0 0 0 0 0 0 631759
-0.002359 0.000401 0.115141 0.110936 -0.118062 1.536735 -0.019746 1 0 0 0 0 0 0 632855
-0.002359 0.000401 0.115141 0.112351 -0.122550 1.537866 -0.019775 1 0 0 0 0 0 0 633779
-0.002359 0.000401 0.115141 0.113146 -0.124918 1.540112 -0.019809 1 0 0 0 0 0 0 634856
-0.002359 0.000401 0.115141 0.113617 -0.126170 1.542217 -0.019837 1 0 0 0 0 0 0 635777
-0.002354 0.000384 0.115152 0.047693 0.102774 1.402632 -0.019868 1 0 0 0 0 0 0 636771
-0.002364 0.000362 0.115145 0.233546 0.189978 1.624513 -0.019899 1 0 0 0 0 0 0 637762
-0.002368 0.000351 0.115142 0.192235 0.059805 1.588375 -0.019931 1 0 0 0 0 0 0 638781
-0.002371 0.000346 0.115142 0.157699 -0.022645 1.566355 -0.019962 1 0 0 0 0 0 0 639771
-0.002372 0.000343 0.115141 0.138962 -0.065683 1.559784 -0.019999 1 0 0 0 0 0 0 640951
-0.002373 0.000342 0.115141 0.129446 -0.087423 1.558792 -0.020029 1 0 0 0 0 0 0 641905
-0.002380 0.000311 0.115141 0.220294 0.305786 1.561444 -0.020063 1 0 0 0 0 0 0 642980
-0.002384 0.000295 0.115141 0.181867 0.147329 1.563083 -0.020095 1 0 0 0 0 0 0 644018
-0.002386 0.000287 0.115141 0.154348 0.032539 1.564743 -0.020123 1 0 0 0 0 0 0 644902
-0.002387 0.000283 0.115141 0.139865 -0.028484 1.567173 -0.020157 1 0 0 0 0 0 0 645988
-0.002387 0.000281 0.115141 0.132590 -0.059390 1.569037 -0.020182 1 0 0 0 0 0 0 646789
-0.002369 0.000276 0.115131 -0.112361 -0.017865 1.702625 -0.020214 1 0 0 0 0 0 0 647836
-0.002368 0.000243 0.115128 0.074035 0.356880 1.635766 -0.020244 1 0 0 0 0 0 0 648781
-0.002367 0.000227 0.115127 0.103954 0.184233 1.602077 -0.020275 1 0 0 0 0 0 0 649791
-0.002366 0.000219 0.115126 0.112421 0.061885 1.591002 -0.020308 1 0 0 0 0 0 0 650841
-0.002366 0.000214 0.115126 0.116003 -0.002936 1.588767 -0.020341 1 0 0 0 0 0 0 651884
-0.002360 0.000195 0.115105 0.038155 0.195394 1.863939 -0.020370 1 0 0 0 0 0 0 652820
-0.002352 0.000168 0.115109 0.005459 0.321637 1.576516 -0.020403 1 0 0 0 0 0 0 653871
-0.002348 0.000155 0.115110 0.051649 0.162480 1.580721 -0.020432 1 0 0 0 0 0 0 654809
-0.002346 0.000148 0.115111 0.081383 0.060611 1.593695 -0.020463 1 0 0 0 0 0 0 655784
-0.002345 0.000144 0.115111 0.097101 0.007381 1.600688 -0.020494 1 0 0 0 0 0 0 656783
-0.002322 0.000121 0.115112 -0.202607 0.267945 1.594854 -0.020525 1 0 0 0 0 0 0 657790
-0.002310 0.000110 0.115112 -0.082280 0.145909 1.603280 -0.020556 1 0 0 0 0 0 0 658761
-0.002316 0.000091 0.115101 0.166827 0.233586 1.752083 -0.020587 1 0 0 0 0 0 0 659776
-0.002314 0.000064 0.115108 0.086941 0.352758 1.537096 -0.020618 1 0 0 0 0 0 0 660762
-0.002295 0.000046 0.115101 -0.151725 0.251343 1.708815 -0.020650 1 0 0 0 0 0 0 661790
-0.002286 0.000038 0.115098 -0.053167 0.128900 1.664316 -0.020682 1 0 0 0 0 0 0 662810
-0.002276 0.000016 0.115108 -0.049282 0.291278 1.499238 -0.020711 1 0 0 0 0 0 0 663740
-0.002283 -0.000008 0.115100 0.173590 0.343085 1.711473 -0.020744 1 0 0 0 0 0 0 664790
-0.002287 -0.000020 0.115098 0.151049 0.196079 1.671234 -0.020776 1 0 0 0 0 0 0 665825
-0.002271 -0.000030 0.115087 -0.115207 0.162089 1.780189 -0.020817 1 0 0 0 0 0 0 667120
-0.002258 -0.000053 0.115094 -0.103683 0.324575 1.560685 -0.020844 1 0 0 0 0 0 0 667980
-0.002251 -0.000064 0.115096 -0.020468 0.197964 1.599507 -0.020869 1 0 0 0 0 0 0 668794
-0.002248 -0.000070 0.115097 0.029519 0.113871 1.625699 -0.020902 1 0 0 0 0 0 0 669849
-0.002241 -0.000090 0.115108 -0.011137 0.300904 1.496411 -0.020931 1 0 0 0 0 0 0 670774
-0.002232 -0.000117 0.115091 -0.053204 0.421855 1.853612 -0.020962 1 0 0 0 0 0 0 671760
-0.002227 -0.000131 0.115085 0.004409 0.260032 1.746679 -0.020993 1 0 0 0 0 0 0 672766
-0.002220 -0.000155 0.115094 -0.026965 0.388190 1.548614 -0.021025 1 0 0 0 0 0 0 673770
-0.002217 -0.000167 0.115096 0.014923 0.247072 1.604380 -0.021059 1 0 0 0 0 0 0 674874
-0.002215 -0.000173 0.115097 0.042323 0.156058 1.636972 -0.021092 1 0 0 0 0 0 0 675928
-0.002209 -0.000193 0.115108 -0.009855 0.340032 1.510754 -0.021127 1 0 0 0 0 0 0 677052
-0.002206 -0.000204 0.115112 0.021594 0.228716 1.592352 -0.021153 1 0 0 0 0 0 0 677880
-0.002198 -0.000226 0.115092 -0.035144 0.383049 1.910481 -0.021187 1 0 0 0 0 0 0 678964
-0.002190 -0.000255 0.115096 -0.057569 0.488247 1.638243 -0.021214 1 0 0 0 0 0 0 679824
-0.002185 -0.000269 0.115098 -0.005537 0.317153 1.646713 -0.021246 1 0 0 0 0 0 0 680837
-0.002183 -0.000276 0.115098 0.027153 0.209293 1.660964 -0.021276 1 0 0 0 0 0 0 681825
-0.002177 -0.000297 0.115109 -0.022611 0.385010 1.528309 -0.021307 1 0 0 0 0 0 0 682803
-0.002174 -0.000307 0.115112 0.010102 0.269300 1.608051 -0.021339 1 0 0 0 0 0 0 683840
-0.002167 -0.000330 0.115124 -0.033888 0.423180 1.509053 -0.021372 1 0 0 0 0 0 0 684877
-0.002164 -0.000341 0.115128 0.002545 0.294642 1.600738 -0.021398 1 0 0 0 0 0 0 685731
-0.002162 -0.000347 0.115129 0.027544 0.210055 1.646118 -0.021433 1 0 0 0 0 0 0 686837
-0.002156 -0.000367 0.115140 -0.025973 0.397946 1.524505 -0.021465 1 0 0 0 0 0 0 687875
-0.002153 -0.000377 0.115144 0.005036 0.288090 1.607466 -0.021494 1 0 0 0 0 0 0 688788
-0.002151 -0.000382 0.115145 0.027178 0.212987 1.649450 -0.021525 1 0 0 0 0 0 0 689786
-0.002158 -0.000415 0.115145 0.134095 0.579263 1.671232 -0.021557 1 0 0 0 0 0 0 690789
-0.002161 -0.000432 0.115145 0.104610 0.406676 1.676336 -0.021588 1 0 0 0 0 0 0 691791
-0.002163 -0.000440 0.115145 0.081635 0.284902 1.679155 -0.021619 1 0 0 0 0 0 0 692785
-0.002158 -0.000461 0.115156 0.002262 0.452986 1.542096 -0.021650 1 0 0 0 0 0 0 693789
-0.002156 -0.000472 0.115159 0.020145 0.332806 1.619646 -0.021681 1 0 0 0 0 0 0 694783
-0.002155 -0.000477 0.115161 0.035650 0.252544 1.659720 -0.021713 1 0 0 0 0 0 0 695790
-0.002149 -0.000498 0.115171 -0.022783 0.443146 1.536618 -0.021744 1 0 0 0 0 0 0 696784
-0.002146 -0.000508 0.115175 0.005860 0.334284 1.618947 -0.021775 1 0 0 0 0 0 0 697785
-0.002145 -0.000513 0.115176 0.026808 0.259732 1.660783 -0.021808 1 0 0 0 0 0 0 698852
-0.002139 -0.000533 0.115187 -0.028948 0.453372 1.538547 -0.021842 1 0 0 0 0 0 0 699938
-0.002136 -0.000543 0.115191 0.001070 0.345869 1.620841 -0.021872 1 0 0 0 0 0 0 700884
-0.002135 -0.000547 0.115192 0.022704 0.271964 1.662245 -0.021899 1 0 0 0 0 0 0 701757
-0.002129 -0.000567 0.115203 -0.032761 0.466116 1.539886 -0.021930 1 0 0 0 0 0 0 702753
-0.002126 -0.000577 0.115207 -0.002551 0.358773 1.622349 -0.021963 1 0 0 0 0 0 0 703799
-0.002124 -0.000582 0.115208 0.019175 0.284974 1.663921 -0.021993 1 0 0 0 0 0 0 704755
-0.002119 -0.000602 0.115219 -0.036302 0.479334 1.541723 -0.022025 1 0 0 0 0 0 0 705786
-0.002116 -0.000612 0.115222 -0.006051 0.371991 1.624149 -0.022058 1 0 0 0 0 0 0 706851
-0.002114 -0.000617 0.115224 0.015702 0.298254 1.666186 -0.022095 1 0 0 0 0 0 0 708019
-0.002108 -0.000637 0.115234 -0.039851 0.492702 1.543495 -0.022120 1 0 0 0 0 0 0 708812
-0.002105 -0.000647 0.115238 -0.009558 0.385375 1.626238 -0.022158 1 0 0 0 0 0 0 710043
-0.002104 -0.000652 0.115239 0.012185 0.311515 1.667411 -0.022184 1 0 0 0 0 0 0 710869
-0.002103 -0.000654 0.115240 0.024012 0.272899 1.684665 -0.022220 1 0 0 0 0 0 0 712028
-0.002110 -0.000686 0.115239 0.124828 0.660150 1.697829 -0.022247 1 0 0 0 0 0 0 712879
-0.002113 -0.000702 0.115239 0.092358 0.497745 1.698514 -0.022275 1 0 0 0 0 0 0 713769
-0.002115 -0.000710 0.115239 0.067883 0.381127 1.699974 -0.022308 1 0 0 0 0 0 0 714848
-0.002110 -0.000731 0.115250 -0.012604 0.552952 1.562960 -0.022338 1 0 0 0 0 0 0 715803
-0.002108 -0.000742 0.115253 0.004989 0.433741 1.639696 -0.022368 1 0 0 0 0 0 0 716771
-0.002107 -0.000747 0.115254 0.020351 0.354055 1.679444 -0.022400 1 0 0 0 0 0 0 717781
-0.002106 -0.000750 0.115255 0.028967 0.312529 1.696160 -0.022438 1 0 0 0 0 0 0 718985
-0.002101 -0.000769 0.115265 -0.034025 0.525378 1.564111 -0.022462 1 0 0 0 0 0 0 719772
-0.002098 -0.000778 0.115269 -0.007507 0.426972 1.642858 -0.022496 1 0 0 0 0 0 0 720858
-0.002097 -0.000783 0.115270 0.012342 0.357697 1.683065 -0.022526 1 0 0 0 0 0 0 721821
-0.002096 -0.000785 0.115271 0.023180 0.321307 1.699361 -0.022556 1 0 0 0 0 0 0 722766
-0.002091 -0.000804 0.115281 -0.038746 0.537044 1.567952 -0.022587 1 0 0 0 0 0 0 723757
-0.002088 -0.000813 0.115285 -0.011653 0.439871 1.646423 -0.022618 1 0 0 0 0 0 0 724756
-0.002087 -0.000818 0.115286 0.008478 0.371262 1.686701 -0.022649 1 0 0 0 0 0 0 725758
-0.002086 -0.000820 0.115286 0.019470 0.335213 1.703059 -0.022680 1 0 0 0 0 0 0 726737
-0.002080 -0.000839 0.115297 -0.042447 0.551279 1.571741 -0.022711 1 0 0 0 0 0 0 727730
-0.002078 -0.000848 0.115300 -0.015300 0.454175 1.650136 -0.022742 1 0 0 0 0 0 0 728730
-0.002076 -0.000853 0.115301 0.004843 0.385582 1.690363 -0.022773 1 0 0 0 0 0 0 729730
-0.002075 -0.000855 0.115302 0.015837 0.349580 1.706764 -0.022805 1 0 0 0 0 0 0 730733
-0.002075 -0.000856 0.115302 0.021531 0.331640 1.713966 -0.022836 1 0 0 0 0 0 0 731726
-0.002070 -0.000874 0.115312 -0.043219 0.557143 1.579796 -0.022871 1 0 0 0 0 0 0 732839
-0.002067 -0.000883 0.115316 -0.017470 0.464616 1.657108 -0.022903 1 0 0 0 0 0 0 733879
-0.002066 -0.000888 0.115317 0.001954 0.398307 1.696817 -0.022933 1 0 0 0 0 0 0 734832
-0.002060 -0.000908 0.115328 -0.055124 0.597775 1.574434 -0.022961 1 0 0 0 0 0 0 735724
-0.002057 -0.000918 0.115332 -0.025354 0.492021 1.655943 -0.022993 1 0 0 0 0 0 0 736764
-0.002056 -0.000922 0.115333 -0.003868 0.419087 1.697125 -0.023024 1 0 0 0 0 0 0 737741
-0.002050 -0.000942 0.115344 -0.059968 0.615457 1.575582 -0.023055 1 0 0 0 0 0 0 738742
-0.002047 -0.000952 0.115347 -0.029654 0.508009 1.657086 -0.023086 1 0 0 0 0 0 0 739747
-0.002045 -0.000957 0.115348 -0.007898 0.434265 1.698400 -0.023119 1 0 0 0 0 0 0 740774
-0.002044 -0.000960 0.115349 0.003902 0.395817 1.715542 -0.023155 1 0 0 0 0 0 0 741954
-0.002039 -0.000979 0.115359 -0.057824 0.611264 1.584474 -0.023184 1 0 0 0 0 0 0 742854
-0.002036 -0.000988 0.115363 -0.030430 0.513411 1.662655 -0.023216 1 0 0 0 0 0 0 743880
-0.002035 -0.000993 0.115364 -0.010160 0.444525 1.703035 -0.023251 1 0 0 0 0 0 0 745010
-0.002034 -0.000995 0.115364 0.000884 0.408313 1.718971 -0.023277 1 0 0 0 0 0 0 745847
-0.002029 -0.001014 0.115375 -0.061298 0.625218 1.588183 -0.023310 1 0 0 0 0 0 0 746890
-0.002026 -0.001023 0.115378 -0.034054 0.527880 1.666050 -0.023339 1 0 0 0 0 0 0 747834
-0.002024 -0.001028 0.115380 -0.013897 0.459191 1.705886 -0.023368 1 0 0 0 0 0 0 748753
-0.002037 -0.001043 0.115400 0.170580 0.602251 1.450447 -0.023399 1 0 0 0 0 0 0 749737
-0.002042 -0.001051 0.115407 0.109126 0.516249 1.603703 -0.023437 1 0 0 0 0 0 0 750959
-0.002045 -0.001055 0.115410 0.064409 0.458466 1.681092 -0.023472 1 0 0 0 0 0 0 752098
-0.002042 -0.001074 0.115421 -0.026819 0.663516 1.572383 -0.023493 1 0 0 0 0 0 0 752754
-0.002040 -0.001084 0.115425 -0.014041 0.560134 1.658264 -0.023525 1 0 0 0 0 0 0 753769
-0.002039 -0.001089 0.115426 -0.001036 0.488503 1.701045 -0.023557 1 0 0 0 0 0 0 754818
-0.002038 -0.001091 0.115426 0.006393 0.451015 1.718061 -0.023586 1 0 0 0 0 0 0 755738
-0.002033 -0.001110 0.115437 -0.057697 0.667736 1.587676 -0.023617 1 0 0 0 0 0 0 756739
-0.002030 -0.001120 0.115440 -0.031341 0.569984 1.665543 -0.023648 1 0 0 0 0 0 0 757728
-0.002029 -0.001124 0.115442 -0.011586 0.501146 1.705498 -0.023680 1 0 0 0 0 0 0 758732
-0.002028 -0.001127 0.115442 -0.000816 0.465101 1.721746 -0.023711 1 0 0 0 0 0 0 759731
-0.002023 -0.001145 0.115452 -0.063296 0.682702 1.591159 -0.023742 1 0 0 0 0 0 0 760735
-0.002020 -0.001155 0.115456 -0.036092 0.585279 1.668840 -0.023773 1 0 0 0 0 0 0 761731
-0.002018 -0.001159 0.115457 -0.015924 0.516585 1.708708 -0.023805 1 0 0 0 0 0 0 762729
-0.002013 -0.001179 0.115468 -0.073032 0.716268 1.587292 -0.023836 1 0 0 0 0 0 0 763731
-0.002010 -0.001189 0.115471 -0.042972 0.609653 1.668180 -0.023868 1 0 0 0 0 0 0 764762
-0.002008 -0.001194 0.115473 -0.021363 0.536365 1.709107 -0.023900 1 0 0 0 0 0 0 765765
-0.002007 -0.001196 0.115473 -0.009642 0.498748 1.727986 -0.023963 1 0 0 0 0 0 0 767781
-0.002002 -0.001215 0.115484 -0.071766 0.715656 1.597883 -0.023997 1 0 0 0 0 0 0 768877
-0.001999 -0.001225 0.115487 -0.044294 0.617522 1.675126 -0.024023 1 0 0 0 0 0 0 769728
-0.001998 -0.001229 0.115488 -0.023997 0.548544 1.714945 -0.024055 1 0 0 0 0 0 0 770738
-0.001992 -0.001249 0.115499 -0.081160 0.748445 1.593741 -0.024087 1 0 0 0 0 0 0 771765
-0.001989 -0.001259 0.115503 -0.051053 0.641678 1.674401 -0.024118 1 0 0 0 0 0 0 772763
-0.001987 -0.001264 0.115504 -0.029415 0.568339 1.715242 -0.024150 1 0 0 0 0 0 0 773768
-0.001987 -0.001267 0.115504 -0.017700 0.530226 1.732153 -0.024186 1 0 0 0 0 0 0 774932
-0.001981 -0.001286 0.115515 -0.079932 0.747351 1.601808 -0.024215 1 0 0 0 0 0 0 775846
-0.001978 -0.001295 0.115518 -0.052435 0.649364 1.679655 -0.024252 1 0 0 0 0 0 0 777035
-0.001977 -0.001300 0.115519 -0.032127 0.580243 1.718984 -0.024277 1 0 0 0 0 0 0 777859
-0.001976 -0.001302 0.115520 -0.021102 0.544316 1.735529 -0.024314 1 0 0 0 0 0 0 779034
-0.001971 -0.001321 0.115530 -0.083735 0.762650 1.604947 -0.024340 1 0 0 0 0 0 0 779859
-0.001968 -0.001330 0.115534 -0.056380 0.664983 1.681978 -0.024368 1 0 0 0 0 0 0 780744
-0.001966 -0.001335 0.115535 -0.036171 0.596265 1.721756 -0.024400 1 0 0 0 0 0 0 781791
-0.001966 -0.001337 0.115535 -0.025190 0.560333 1.737766 -0.024430 1 0 0 0 0 0 0 782736
-0.001965 -0.001338 0.115535 -0.019545 0.542666 1.745111 -0.024465 1 0 0 0 0 0 0 783864
-0.001965 -0.001339 0.115535 -0.016678 0.534138 1.748979 -0.024496 1 0 0 0 0 0 0 784855
-0.001960 -0.001357 0.115546 -0.083615 0.766693 1.614672 -0.024528 1 0 0 0 0 0 0 785890
-0.001957 -0.001366 0.115549 -0.058412 0.675940 1.690178 -0.024556 1 0 0 0 0 0 0 786783
-0.001956 -0.001370 0.115550 -0.039281 0.610718 1.729477 -0.024590 1 0 0 0 0 0 0 787863
-0.001955 -0.001372 0.115551 -0.028856 0.576499 1.745259 -0.024619 1 0 0 0 0 0 0 788791
-0.001955 -0.001373 0.115551 -0.023483 0.559608 1.752160 -0.024649 1 0 0 0 0 0 0 789746
-0.001955 -0.001374 0.115551 -0.020770 0.551522 1.755996 -0.024680 1 0 0 0 0 0 0 790737
-0.001973 -0.001370 0.115561 0.222408 0.492100 1.624402 -0.024712 1 0 0 0 0 0 0 791761
-0.001976 -0.001386 0.115575 0.063414 0.747277 1.561463 -0.024742 1 0 0 0 0 0 0 792735
-0.001978 -0.001394 0.115579 0.022001 0.673072 1.673071 -0.024774 1 0 0 0 0 0 0 793747
-0.001979 -0.001397 0.115581 0.005984 0.616730 1.725526 -0.024805 1 0 0 0 0 0 0 794735
-0.001979 -0.001399 0.115581 -0.001271 0.587191 1.746152 -0.024837 1 0 0 0 0 0 0 795755
-0.001980 -0.001400 0.115582 -0.004735 0.572686 1.754787 -0.024869 1 0 0 0 0 0 0 796784
-0.001980 -0.001401 0.115582 -0.006405 0.565777 1.759106 -0.024899 1 0 0 0 0 0 0 797759
-0.001980 -0.001401 0.115582 -0.007235 0.562677 1.762015 -0.024930 1 0 0 0 0 0 0 798735
-0.001980 -0.001401 0.115582 -0.007645 0.561613 1.764835 -0.024966 1 0 0 0 0 0 0 799900
-0.001975 -0.001419 0.115592 -0.076317 0.798354 1.630478 -0.025003 1 0 0 0 0 0 0 801091
-0.001990 -0.001423 0.115605 0.190093 0.653551 1.570951 -0.025028 1 0 0 0 0 0 0 801866
-0.001998 -0.001426 0.115610 0.117550 0.609055 1.681397 -0.025055 1 0 0 0 0 0 0 802728
-0.002002 -0.001427 0.115611 0.061549 0.590719 1.733522 -0.025088 1 0 0 0 0 0 0 803803
-0.001991 -0.001414 0.115623 -0.130985 0.409333 1.606651 -0.025118 1 0 0 0 0 0 0 804761
-0.002004 -0.001404 0.115637 0.155870 0.413532 1.559224 -0.025149 1 0 0 0 0 0 0 805745
-0.002010 -0.001399 0.115642 0.101759 0.479533 1.674782 -0.025180 1 0 0 0 0 0 0 806753
-0.002008 -0.001414 0.115654 -0.012658 0.756984 1.591351 -0.025212 1 0 0 0 0 0 0 807768
-0.002007 -0.001421 0.115658 -0.012730 0.689530 1.686003 -0.025251 1 0 0 0 0 0 0 809023
-0.002025 -0.001421 0.115669 0.236062 0.580145 1.597129 -0.025283 1 0 0 0 0 0 0 810035
-0.002034 -0.001420 0.115673 0.148874 0.571736 1.686398 -0.025307 1 0 0 0 0 0 0 810811
-0.002038 -0.001420 0.115674 0.084837 0.573286 1.730549 -0.025344 1 0 0 0 0 0 0 811994
-0.002058 -0.001416 0.115685 0.293525 0.519124 1.613360 -0.025371 1 0 0 0 0 0 0 812838
-0.002068 -0.001414 0.115688 0.185166 0.540478 1.692425 -0.025401 1 0 0 0 0 0 0 813812
-0.002091 -0.001408 0.115699 0.352989 0.500981 1.598147 -0.025432 1 0 0 0 0 0 0 814789
-0.002103 -0.001406 0.115703 0.222398 0.530294 1.686038 -0.025465 1 0 0 0 0 0 0 815846
-0.002108 -0.001404 0.115704 0.136367 0.550690 1.728945 -0.025494 1 0 0 0 0 0 0 816797
-0.002129 -0.001400 0.115715 0.334332 0.506062 1.611968 -0.025524 1 0 0 0 0 0 0 817762
-0.002140 -0.001397 0.115718 0.220388 0.532287 1.691064 -0.025559 1 0 0 0 0 0 0 818861
-0.002158 -0.001409 0.115740 0.317293 0.732275 1.459356 -0.025586 1 0 0 0 0 0 0 819742
-0.002167 -0.001415 0.115747 0.209585 0.673702 1.620222 -0.025620 1 0 0 0 0 0 0 820820
-0.002189 -0.001414 0.115760 0.384638 0.573894 1.566022 -0.025651 1 0 0 0 0 0 0 821810
-0.002200 -0.001413 0.115764 0.258186 0.571189 1.668111 -0.025680 1 0 0 0 0 0 0 822729
-0.002224 -0.001409 0.115775 0.417657 0.519559 1.582334 -0.025711 1 0 0 0 0 0 0 823741
-0.002224 -0.001394 0.115790 0.119638 0.369520 1.524833 -0.025742 1 0 0 0 0 0 0 824734
-0.002242 -0.001382 0.115805 0.334037 0.394580 1.513528 -0.025774 1 0 0 0 0 0 0 825738
-0.002250 -0.001376 0.115810 0.241031 0.471877 1.641819 -0.025805 1 0 0 0 0 0 0 826728
-0.002273 -0.001368 0.115822 0.419099 0.462019 1.566182 -0.025836 1 0 0 0 0 0 0 827732
-0.002272 -0.001352 0.115837 0.130350 0.333038 1.512055 -0.025867 1 0 0 0 0 0 0 828734
-0.002289 -0.001339 0.115852 0.349685 0.368649 1.501969 -0.025897 1 0 0 0 0 0 0 829698
-0.002316 -0.001329 0.115867 0.502689 0.395193 1.497070 -0.025930 1 0 0 0 0 0 0 830736
-0.002330 -0.001323 0.115872 0.346654 0.464198 1.626303 -0.025961 1 0 0 0 0 0 0 831727
-0.002342 -0.001303 0.115895 0.327516 0.275526 1.403524 -0.025996 1 0 0 0 0 0 0 832845
-0.002348 -0.001293 0.115903 0.243062 0.381089 1.575304 -0.026023 1 0 0 0 0 0 0 833708
-0.002369 -0.001284 0.115915 0.439159 0.399134 1.526713 -0.026058 1 0 0 0 0 0 0 834842
-0.002368 -0.001266 0.115930 0.160397 0.285426 1.482209 -0.026086 1 0 0 0 0 0 0 835743
-0.002385 -0.001253 0.115946 0.385516 0.328923 1.475941 -0.026118 1 0 0 0 0 0 0 836744
-0.002412 -0.001242 0.115961 0.541576 0.359382 1.472229 -0.026149 1 0 0 0 0 0 0 837745
-0.002425 -0.001237 0.115966 0.386657 0.430530 1.601499 -0.026180 1 0 0 0 0 0 0 838731
-0.002438 -0.001217 0.115988 0.368554 0.242335 1.378732 -0.026211 1 0 0 0 0 0 0 839740
-0.002439 -0.001225 0.116006 0.215947 0.586230 1.412561 -0.026247 1 0 0 0 0 0 0 840899
-0.002457 -0.001224 0.116023 0.436722 0.515344 1.437278 -0.026278 1 0 0 0 0 0 0 841873
-0.002472 -0.001207 0.116049 0.421144 0.280297 1.296607 -0.026309 1 0 0 0 0 0 0 842858
-0.002480 -0.001198 0.116058 0.320183 0.366342 1.508138 -0.026342 1 0 0 0 0 0 0 843935
-0.002502 -0.001189 0.116071 0.507359 0.374606 1.474121 -0.026372 1 0 0 0 0 0 0 844886
-0.002518 -0.001167 0.116096 0.468289 0.199390 1.301390 -0.026401 1 0 0 0 0 0 0 845801
-0.002527 -0.001156 0.116105 0.354465 0.317537 1.500925 -0.026438 1 0 0 0 0 0 0 846996
-0.002549 -0.001147 0.116118 0.535278 0.341771 1.462416 -0.026462 1 0 0 0 0 0 0 847768
-0.002548 -0.001129 0.116133 0.247858 0.231189 1.421148 -0.026495 1 0 0 0 0 0 0 848813
-0.002565 -0.001115 0.116148 0.469691 0.276263 1.416347 -0.026525 1 0 0 0 0 0 0 849769
-0.002592 -0.001105 0.116163 0.624406 0.307447 1.413024 -0.026554 1 0 0 0 0 0 0 850723
-0.002593 -0.001086 0.116179 0.304816 0.204840 1.393880 -0.026587 1 0 0 0 0 0 0 851775
-0.002612 -0.001072 0.116195 0.509134 0.254543 1.397952 -0.026620 1 0 0 0 0 0 0 852836
-0.002621 -0.001066 0.116200 0.409414 0.344880 1.530005 -0.026648 1 0 0 0 0 0 0 853725
-0.002632 -0.001045 0.116223 0.423282 0.166129 1.309062 -0.026683 1 0 0 0 0 0 0 854846
-0.002637 -0.001034 0.116230 0.354204 0.278166 1.480447 -0.026712 1 0 0 0 0 0 0 855756
-0.002646 -0.001012 0.116254 0.396675 0.123922 1.284260 -0.026742 1 0 0 0 0 0 0 856714
-0.002650 -0.001001 0.116262 0.343423 0.249927 1.465434 -0.026773 1 0 0 0 0 0 0 857729
-0.002670 -0.000991 0.116274 0.557431 0.277459 1.420724 -0.026805 1 0 0 0 0 0 0 858733
-0.002668 -0.000973 0.116290 0.285865 0.168105 1.376536 -0.026836 1 0 0 0 0 0 0 859736
-0.002680 -0.000977 0.116315 0.448406 0.451479 1.231700 -0.026867 1 0 0 0 0 0 0 860712
-0.002674 -0.000966 0.116335 0.222066 0.276377 1.286250 -0.026898 1 0 0 0 0 0 0 861726
-0.002689 -0.000956 0.116351 0.483768 0.270403 1.327718 -0.026929 1 0 0 0 0 0 0 862698
-0.002696 -0.000951 0.116357 0.413618 0.331379 1.473701 -0.026960 1 0 0 0 0 0 0 863711
-0.002706 -0.000931 0.116380 0.442899 0.136929 1.257570 -0.026991 1 0 0 0 0 0 0 864707
-0.002710 -0.000921 0.116387 0.381242 0.241810 1.430390 -0.027023 1 0 0 0 0 0 0 865702
-0.002700 -0.000903 0.116401 0.181434 0.140408 1.367210 -0.027056 1 0 0 0 0 0 0 866782
-0.002713 -0.000890 0.116416 0.469176 0.187066 1.346185 -0.027090 1 0 0 0 0 0 0 867876
-0.002708 -0.000870 0.116432 0.248925 0.100515 1.320413 -0.027121 1 0 0 0 0 0 0 868863
-0.002723 -0.000856 0.116447 0.507599 0.159181 1.322035 -0.027147 1 0 0 0 0 0 0 869692
-0.002726 -0.000866 0.116462 0.366537 0.492315 1.313272 -0.027179 1 0 0 0 0 0 0 870722
-0.002714 -0.000859 0.116479 0.171450 0.283248 1.298181 -0.027211 1 0 0 0 0 0 0 871718
-0.002709 -0.000855 0.116484 0.220292 0.311534 1.436425 -0.027242 1 0 0 0 0 0 0 872715
-0.002712 -0.000835 0.116507 0.344035 0.106886 1.219048 -0.027273 1 0 0 0 0 0 0 873715
-0.002713 -0.000825 0.116515 0.332988 0.207950 1.391308 -0.027306 1 0 0 0 0 0 0 874766
-0.002702 -0.000807 0.116529 0.158539 0.104203 1.328149 -0.027342 1 0 0 0 0 0 0 875912
-0.002714 -0.000794 0.116543 0.459584 0.149800 1.306628 -0.027371 1 0 0 0 0 0 0 876858
-0.002715 -0.000805 0.116558 0.341119 0.476035 1.288511 -0.027402 1 0 0 0 0 0 0 877856
-0.002703 -0.000798 0.116575 0.157199 0.263090 1.270462 -0.027435 1 0 0 0 0 0 0 878895
-0.002697 -0.000794 0.116580 0.211811 0.289602 1.407408 -0.027464 1 0 0 0 0 0 0 879830
-0.002694 -0.000792 0.116582 0.255394 0.316839 1.469371 -0.027492 1 0 0 0 0 0 0 880738
-0.002680 -0.000778 0.116594 0.115427 0.156383 1.345468 -0.027525 1 0 0 0 0 0 0 881776
-0.002692 -0.000766 0.116607 0.434293 0.171622 1.300845 -0.027556 1 0 0 0 0 0 0 882769
-0.002692 -0.000778 0.116623 0.324400 0.482561 1.274398 -0.027586 1 0 0 0 0 0 0 883717
-0.002680 -0.000771 0.116639 0.144582 0.261724 1.253947 -0.027624 1 0 0 0 0 0 0 884942
-0.002674 -0.000767 0.116644 0.201370 0.284431 1.390055 -0.027656 1 0 0 0 0 0 0 885984
-0.002671 -0.000766 0.116646 0.245955 0.309647 1.451320 -0.027679 1 0 0 0 0 0 0 886704
-0.002657 -0.000752 0.116658 0.106325 0.148020 1.327442 -0.027713 1 0 0 0 0 0 0 887805
-0.002645 -0.000762 0.116672 0.110038 0.458371 1.274702 -0.027745 1 0 0 0 0 0 0 888828
-0.002657 -0.000763 0.116687 0.432525 0.364200 1.260091 -0.027772 1 0 0 0 0 0 0 889686
-0.002663 -0.000764 0.116692 0.386104 0.348126 1.384937 -0.027804 1 0 0 0 0 0 0 890723
-0.002648 -0.000769 0.116715 0.110716 0.405788 1.153650 -0.027836 1 0 0 0 0 0 0 891729
-0.002641 -0.000771 0.116723 0.171207 0.380375 1.327515 -0.027867 1 0 0 0 0 0 0 892731
-0.002637 -0.000772 0.116726 0.223473 0.363073 1.413102 -0.027898 1 0 0 0 0 0 0 893712
-0.002618 -0.000777 0.116748 0.019672 0.416435 1.158174 -0.027930 1 0 0 0 0 0 0 894738
-0.002608 -0.000780 0.116756 0.118139 0.388367 1.322802 -0.027960 1 0 0 0 0 0 0 895715
-0.002603 -0.000781 0.116758 0.189537 0.369679 1.405164 -0.027992 1 0 0 0 0 0 0 896717
-0.002595 -0.000799 0.116770 0.159695 0.598761 1.296764 -0.028024 1 0 0 0 0 0 0 897734
-0.002591 -0.000808 0.116773 0.203648 0.505643 1.382994 -0.028055 1 0 0 0 0 0 0 898737
-0.002577 -0.000800 0.116786 0.067961 0.262437 1.278069 -0.028087 1 0 0 0 0 0 0 899763
-0.002565 -0.000813 0.116800 0.074441 0.530682 1.233342 -0.028127 1 0 0 0 0 0 0 901041
-0.002558 -0.000820 0.116805 0.151358 0.472349 1.353425 -0.028152 1 0 0 0 0 0 0 901833
-0.002555 -0.000823 0.116807 0.198568 0.424526 1.408930 -0.028180 1 0 0 0 0 0 0 902737
-0.002536 -0.000829 0.116829 -0.009879 0.461409 1.142633 -0.028210 1 0 0 0 0 0 0 903697
-0.002527 -0.000833 0.116836 0.086479 0.424732 1.303111 -0.028242 1 0 0 0 0 0 0 904735
-0.002517 -0.000852 0.116849 0.087967 0.640603 1.244032 -0.028274 1 0 0 0 0 0 0 905741
-0.002511 -0.000861 0.116854 0.150071 0.540289 1.349138 -0.028305 1 0 0 0 0 0 0 906741
-0.002509 -0.000866 0.116855 0.188473 0.469843 1.398478 -0.028336 1 0 0 0 0 0 0 907747
-0.002502 -0.000886 0.116866 0.140127 0.672075 1.278160 -0.028375 1 0 0 0 0 0 0 908995
-0.002487 -0.000883 0.116881 0.009729 0.388268 1.211703 -0.028401 1 0 0 0 0 0 0 909817
-0.002479 -0.000882 0.116886 0.093493 0.379072 1.331046 -0.028439 1 0 0 0 0 0 0 911028
-0.002470 -0.000899 0.116898 0.082646 0.627483 1.246696 -0.028464 1 0 0 0 0 0 0 911828
-0.002465 -0.000907 0.116902 0.137979 0.545115 1.342265 -0.028501 1 0 0 0 0 0 0 913018
-0.002463 -0.000911 0.116904 0.172716 0.483647 1.387650 -0.028523 1 0 0 0 0 0 0 913719
-0.002444 -0.000918 0.116926 -0.042775 0.514084 1.118292 -0.028557 1 0 0 0 0 0 0 914813
-0.002434 -0.000921 0.116933 0.050490 0.473660 1.277069 -0.028586 1 0 0 0 0 0 0 915721
-0.002425 -0.000941 0.116946 0.050131 0.688286 1.217719 -0.028617 1 0 0 0 0 0 0 916715
-0.002419 -0.000950 0.116950 0.111544 0.586997 1.322610 -0.028653 1 0 0 0 0 0 0 917862
-0.002435 -0.000951 0.116962 0.397033 0.458685 1.238614 -0.028688 1 0 0 0 0 0 0 918995
-0.002438 -0.000969 0.116976 0.255498 0.681700 1.188038 -0.028712 1 0 0 0 0 0 0 919756
-0.002439 -0.000978 0.116981 0.222919 0.589864 1.304944 -0.028744 1 0 0 0 0 0 0 920774
-0.002422 -0.000987 0.117004 -0.022693 0.587345 1.071827 -0.028776 1 0 0 0 0 0 0 921796
-0.002414 -0.000992 0.117012 0.056422 0.528464 1.244072 -0.028804 1 0 0 0 0 0 0 922698
-0.002409 -0.000994 0.117014 0.118152 0.494290 1.329082 -0.028834 1 0 0 0 0 0 0 923678
-0.002402 -0.001013 0.117026 0.082797 0.717152 1.222247 -0.028867 1 0 0 0 0 0 0 924727
-0.002398 -0.001022 0.117030 0.124521 0.619868 1.308145 -0.028898 1 0 0 0 0 0 0 925714
-0.002391 -0.001045 0.117041 0.083075 0.790958 1.211217 -0.028928 1 0 0 0 0 0 0 926691
-0.002375 -0.001043 0.117056 -0.043162 0.488988 1.153496 -0.028960 1 0 0 0 0 0 0 927704
-0.002362 -0.001059 0.117072 -0.026172 0.710606 1.136194 -0.028992 1 0 0 0 0 0 0 928711
-0.002355 -0.001068 0.117077 0.057445 0.626206 1.266350 -0.029022 1 0 0 0 0 0 0 929698
-0.002352 -0.001072 0.117079 0.108052 0.565283 1.325341 -0.029054 1 0 0 0 0 0 0 930709
-0.002345 -0.001092 0.117090 0.065385 0.773685 1.208618 -0.029085 1 0 0 0 0 0 0 931707
-0.002341 -0.001102 0.117094 0.103381 0.668682 1.290795 -0.029117 1 0 0 0 0 0 0 932726
-0.002334 -0.001125 0.117105 0.059916 0.836555 1.193372 -0.029160 1 0 0 0 0 0 0 934115
-0.002331 -0.001136 0.117109 0.098156 0.709096 1.282489 -0.029182 1 0 0 0 0 0 0 934814
-0.002324 -0.001159 0.117121 0.054828 0.865537 1.187100 -0.029210 1 0 0 0 0 0 0 935715
-0.002320 -0.001171 0.117125 0.093298 0.732508 1.277434 -0.029241 1 0 0 0 0 0 0 936677
-0.002301 -0.001182 0.117147 -0.115646 0.709576 1.034449 -0.029273 1 0 0 0 0 0 0 937712
-0.002291 -0.001187 0.117155 -0.017370 0.639514 1.202808 -0.029304 1 0 0 0 0 0 0 938709
-0.002286 -0.001189 0.117158 0.053865 0.599806 1.286403 -0.029336 1 0 0 0 0 0 0 939716
-0.002297 -0.001204 0.117179 0.270450 0.763700 1.045568 -0.029367 1 0 0 0 0 0 0 940738
-0.002302 -0.001212 0.117186 0.222266 0.685379 1.201714 -0.029407 1 0 0 0 0 0 0 941992
-0.002299 -0.001233 0.117199 0.114495 0.872133 1.140577 -0.029431 1 0 0 0 0 0 0 942771
-0.002298 -0.001244 0.117203 0.119038 0.754795 1.243859 -0.029468 1 0 0 0 0 0 0 943948
-0.002292 -0.001267 0.117215 0.058523 0.916887 1.153502 -0.029496 1 0 0 0 0 0 0 944863
-0.002289 -0.001279 0.117219 0.088591 0.786350 1.245395 -0.029531 1 0 0 0 0 0 0 945963
-0.002275 -0.001271 0.117232 -0.055262 0.523752 1.141240 -0.029557 1 0 0 0 0 0 0 946813
-0.002263 -0.001286 0.117246 -0.053147 0.784882 1.097890 -0.029585 1 0 0 0 0 0 0 947704
-0.002275 -0.001288 0.117261 0.270465 0.664010 1.083235 -0.029619 1 0 0 0 0 0 0 948788
-0.002281 -0.001290 0.117266 0.224542 0.633983 1.208869 -0.029648 1 0 0 0 0 0 0 949723
-0.002278 -0.001308 0.117278 0.112192 0.864481 1.127231 -0.029679 1 0 0 0 0 0 0 950722
-0.002277 -0.001317 0.117282 0.113837 0.770385 1.222008 -0.029715 1 0 0 0 0 0 0 951865
-0.002277 -0.001322 0.117284 0.121379 0.703131 1.267370 -0.029745 1 0 0 0 0 0 0 952832
-0.002271 -0.001342 0.117295 0.056395 0.909522 1.146353 -0.029772 1 0 0 0 0 0 0 953683
-0.002268 -0.001352 0.117298 0.083547 0.802521 1.226324 -0.029805 1 0 0 0 0 0 0 954739
-0.002267 -0.001357 0.117299 0.103939 0.728781 1.266641 -0.029838 1 0 0 0 0 0 0 955783
-0.002248 -0.001365 0.117321 -0.120720 0.755201 0.995454 -0.029867 1 0 0 0 0 0 0 956709
-0.002258 -0.001364 0.117339 0.217454 0.653469 1.018316 -0.029898 1 0 0 0 0 0 0 957710
-0.002262 -0.001363 0.117345 0.192067 0.647054 1.168565 -0.029929 1 0 0 0 0 0 0 958703
-0.002259 -0.001381 0.117357 0.091325 0.891367 1.096706 -0.029960 1 0 0 0 0 0 0 959710
-0.002257 -0.001390 0.117361 0.099078 0.803964 1.194481 -0.029991 1 0 0 0 0 0 0 960707
-0.002256 -0.001394 0.117363 0.109738 0.740169 1.240980 -0.030023 1 0 0 0 0 0 0 961707
-0.002256 -0.001396 0.117363 0.116091 0.706775 1.258998 -0.030054 1 0 0 0 0 0 0 962708
-0.002251 -0.001415 0.117373 0.049598 0.932399 1.127876 -0.030085 1 0 0 0 0 0 0 963713
-0.002248 -0.001425 0.117377 0.075978 0.834718 1.203863 -0.030116 1 0 0 0 0 0 0 964707
-0.002246 -0.001430 0.117378 0.095937 0.765639 1.242735 -0.030148 1 0 0 0 0 0 0 965706
-0.002240 -0.001450 0.117389 0.036938 0.971886 1.120065 -0.030182 1 0 0 0 0 0 0 966816
-0.002237 -0.001460 0.117393 0.067202 0.864151 1.198759 -0.030210 1 0 0 0 0 0 0 967698
-0.002236 -0.001465 0.117394 0.089155 0.790118 1.238681 -0.030243 1 0 0 0 0 0 0 968757
-0.002235 -0.001468 0.117394 0.101119 0.751535 1.254342 -0.030274 1 0 0 0 0 0 0 969733
-0.002253 -0.001465 0.117404 0.355576 0.675301 1.126100 -0.030304 1 0 0 0 0 0 0 970715
-0.002257 -0.001481 0.117418 0.196416 0.928780 1.061717 -0.030336 1 0 0 0 0 0 0 971718
-0.002259 -0.001489 0.117423 0.155539 0.850185 1.171979 -0.030367 1 0 0 0 0 0 0 972713
-0.002259 -0.001493 0.117424 0.140004 0.791347 1.223739 -0.030398 1 0 0 0 0 0 0 973712
-0.002260 -0.001495 0.117425 0.133135 0.760585 1.243700 -0.030431 1 0 0 0 0 0 0 974760
-0.002260 -0.001496 0.117425 0.129964 0.745594 1.251699 -0.030467 1 0 0 0 0 0 0 975922
-0.002260 -0.001497 0.117425 0.128486 0.738346 1.255100 -0.030495 1 0 0 0 0 0 0 976816
-0.002260 -0.001497 0.117425 0.127864 0.735268 1.257354 -0.030531 1 0 0 0 0 0 0 977968
-0.002255 -0.001515 0.117435 0.057511 0.976537 1.120635 -0.030557 1 0 0 0 0 0 0 978794
-0.002240 -0.001511 0.117450 -0.084258 0.709512 1.045598 -0.030592 1 0 0 0 0 0 0 979937
-0.002232 -0.001509 0.117455 -0.005478 0.708192 1.161817 -0.030622 1 0 0 0 0 0 0 980892
-0.002228 -0.001508 0.117457 0.050007 0.721842 1.216546 -0.030651 1 0 0 0 0 0 0 981827
-0.002245 -0.001503 0.117467 0.328195 0.673406 1.102667 -0.030677 1 0 0 0 0 0 0 982657
-0.002253 -0.001500 0.117471 0.251141 0.698714 1.181629 -0.030712 1 0 0 0 0 0 0 983753
-0.002257 -0.001499 0.117472 0.191746 0.717146 1.221117 -0.030742 1 0 0 0 0 0 0 984719
-0.002259 -0.001498 0.117473 0.160343 0.727683 1.236993 -0.030781 1 0 0 0 0 0 0 985978
-0.002260 -0.001498 0.117473 0.144537 0.733175 1.242947 -0.030804 1 0 0 0 0 0 0 986721
-0.002261 -0.001498 0.117473 0.136733 0.736419 1.245913 -0.030835 1 0 0 0 0 0 0 987703
-0.002261 -0.001498 0.117473 0.132932 0.738468 1.247858 -0.030868 1 0 0 0 0 0 0 988767
-0.002256 -0.001516 0.117483 0.060946 0.982676 1.111233 -0.030900 1 0 0 0 0 0 0 989772
-0.002253 -0.001525 0.117487 0.084637 0.893772 1.184869 -0.030928 1 0 0 0 0 0 0 990686
-0.002252 -0.001529 0.117488 0.103255 0.829089 1.222928 -0.030960 1 0 0 0 0 0 0 991688
-0.002270 -0.001527 0.117498 0.362206 0.738001 1.103306 -0.030991 1 0 0 0 0 0 0 992681
-0.002278 -0.001526 0.117502 0.275268 0.741471 1.180016 -0.031022 1 0 0 0 0 0 0 993679
-0.002283 -0.001525 0.117503 0.210934 0.749023 1.218815 -0.031053 1 0 0 0 0 0 0 994684
-0.002285 -0.001525 0.117503 0.176998 0.753916 1.234085 -0.031084 1 0 0 0 0 0 0 995681
-0.002286 -0.001525 0.117503 0.159990 0.756874 1.240263 -0.031116 1 0 0 0 0 0 0 996680
-0.002287 -0.001525 0.117504 0.151594 0.758778 1.243219 -0.031147 1 0 0 0 0 0 0 997683
-0.002287 -0.001525 0.117504 0.147477 0.760119 1.245046 -0.031178 1 0 0 0 0 0 0 998684
-0.002287 -0.001525 0.117504 0.145494 0.761162 1.246485 -0.031209 1 0 0 0 0 0 0 999677
-0.002300 -0.001539 0.117524 0.323239 0.947836 0.975131 -0.031241 1 0 0 0 0 0 1 681
-0.002307 -0.001545 0.117531 0.255182 0.879579 1.120310 -0.031299 1 0 0 0 0 0 1 2559
-0.002310 -0.001549 0.117533 0.206906 0.830423 1.194410 -0.031337 1 0 0 0 0 0 1 3766
-0.002312 -0.001550 0.117534 0.181897 0.804927 1.222780 -0.031366 1 0 0 0 0 0 1 4678
-0.002312 -0.001551 0.117534 0.169536 0.792609 1.233591 -0.031397 1 0 0 0 0 0 1 5670
-0.002300 -0.001539 0.117545 -0.002941 0.609699 1.088750 -0.031428 1 0 0 0 0 0 1 6676
-0.002313 -0.001528 0.117559 0.302849 0.613850 1.034727 -0.031459 1 0 0 0 0 0 1 7665
-0.002319 -0.001522 0.117564 0.254071 0.680988 1.146567 -0.031490 1 0 0 0 0 0 1 8663
-0.002322 -0.001520 0.117565 0.210604 0.722370 1.198991 -0.031530 1 0 0 0 0 0 1 9929
-0.002323 -0.001518 0.117566 0.187345 0.744259 1.218871 -0.031559 1 0 0 0 0 0 1 10864
-0.002324 -0.001518 0.117566 0.175753 0.755786 1.226647 -0.031590 1 0 0 0 0 0 1 11858
-0.002343 -0.001513 0.117576 0.419270 0.704578 1.095545 -0.031620 1 0 0 0 0 0 1 12825
-0.002340 -0.001498 0.117591 0.157598 0.550909 1.018600 -0.031653 1 0 0 0 0 0 1 13867
-0.002338 -0.001490 0.117596 0.148747 0.632435 1.133899 -0.031680 1 0 0 0 0 0 1 14756
-0.002337 -0.001486 0.117597 0.157702 0.690174 1.188347 -0.031711 1 0 0 0 0 0 1 15718
-0.002337 -0.001484 0.117598 0.163974 0.721358 1.209235 -0.031742 1 0 0 0 0 0 1 16721
-0.002355 -0.001478 0.117608 0.416829 0.680165 1.082823 -0.031773 1 0 0 0 0 0 1 17708
-0.002364 -0.001476 0.117612 0.326335 0.708934 1.156851 -0.031806 1 0 0 0 0 0 1 18770
-0.002369 -0.001474 0.117613 0.260157 0.729047 1.194521 -0.031834 1 0 0 0 0 0 1 19680
-0.002359 -0.001461 0.117624 0.058712 0.562700 1.059994 -0.031865 1 0 0 0 0 0 1 20672
-0.002372 -0.001449 0.117638 0.350455 0.575413 1.009877 -0.031901 1 0 0 0 0 0 1 21797
-0.002378 -0.001444 0.117643 0.294336 0.646867 1.122653 -0.031928 1 0 0 0 0 0 1 22691
-0.002382 -0.001441 0.117645 0.247184 0.690213 1.175073 -0.031960 1 0 0 0 0 0 1 23688
-0.002371 -0.001426 0.117656 0.055415 0.535560 1.045722 -0.031991 1 0 0 0 0 0 1 24687
-0.002379 -0.001433 0.117680 0.282033 0.797427 0.858637 -0.032022 1 0 0 0 0 0 1 25686
-0.002382 -0.001436 0.117689 0.252849 0.782195 1.044455 -0.032053 1 0 0 0 0 0 1 26683
-0.002384 -0.001437 0.117692 0.225873 0.761488 1.133910 -0.032084 1 0 0 0 0 0 1 27683
-0.002385 -0.001438 0.117693 0.211865 0.750550 1.167875 -0.032116 1 0 0 0 0 0 1 28685
-0.002392 -0.001421 0.117714 0.288125 0.510144 0.896756 -0.032147 1 0 0 0 0 0 1 29681
-0.002395 -0.001412 0.117721 0.252045 0.592350 1.050149 -0.032178 1 0 0 0 0 0 1 30679
-0.002396 -0.001408 0.117724 0.228278 0.655127 1.128123 -0.032210 1 0 0 0 0 0 1 31686
-0.002403 -0.001388 0.117746 0.299536 0.453846 0.874380 -0.032241 1 0 0 0 0 0 1 32694
-0.002406 -0.001378 0.117753 0.261103 0.556466 1.034510 -0.032290 1 0 0 0 0 0 1 34264
-0.002403 -0.001391 0.117766 0.165787 0.872394 0.975064 -0.032303 1 0 0 0 0 0 1 34675
-0.002401 -0.001398 0.117770 0.177819 0.821967 1.078338 -0.032337 1 0 0 0 0 0 1 35764
-0.002406 -0.001383 0.117793 0.274002 0.541036 0.842954 -0.032366 1 0 0 0 0 0 1 36703
-0.002408 -0.001376 0.117801 0.248726 0.601388 1.009657 -0.032397 1 0 0 0 0 0 1 37699
-0.002404 -0.001390 0.117813 0.160250 0.896707 0.953423 -0.032428 1 0 0 0 0 0 1 38689
-0.002408 -0.001380 0.117839 0.258869 0.599820 0.773757 -0.032460 1 0 0 0 0 0 1 39685
-0.002410 -0.001375 0.117848 0.240710 0.633786 0.970528 -0.032491 1 0 0 0 0 0 1 40694
-0.002411 -0.001372 0.117851 0.226892 0.670641 1.064658 -0.032524 1 0 0 0 0 0 1 41747
-0.002412 -0.001371 0.117883 0.233219 0.699658 0.677892 -0.032562 1 0 0 0 0 0 1 42958
-0.002412 -0.001371 0.117894 0.221665 0.705564 0.911322 -0.032587 1 0 0 0 0 0 1 43770
-0.002412 -0.001370 0.117898 0.217037 0.709724 1.029057 -0.032624 1 0 0 0 0 0 1 44938
-0.002395 -0.001375 0.117920 -0.021900 0.778131 0.785308 -0.032650 1 0 0 0 0 0 1 45780
-0.002404 -0.001373 0.117938 0.312610 0.696919 0.817920 -0.032686 1 0 0 0 0 0 1 46927
-0.002409 -0.001372 0.117944 0.284102 0.700981 0.970789 -0.032712 1 0 0 0 0 0 1 47752
-0.002399 -0.001358 0.117957 0.084336 0.530254 0.888637 -0.032740 1 0 0 0 0 0 1 48667
-0.002412 -0.001347 0.117972 0.377239 0.541665 0.857455 -0.032771 1 0 0 0 0 0 1 49641
-0.002419 -0.001341 0.117977 0.321045 0.613182 0.976853 -0.032807 1 0 0 0 0 0 1 50789
-0.002404 -0.001343 0.118000 0.035954 0.721924 0.742918 -0.032837 1 0 0 0 0 0 1 51758
-0.002397 -0.001344 0.118008 0.095029 0.719312 0.913930 -0.032866 1 0 0 0 0 0 1 52707
-0.002412 -0.001340 0.118020 0.397447 0.655805 0.864077 -0.032897 1 0 0 0 0 0 1 53693
-0.002407 -0.001325 0.118036 0.165947 0.495040 0.817034 -0.032932 1 0 0 0 0 0 1 54802
-0.002399 -0.001335 0.118051 0.102666 0.818186 0.803335 -0.032959 1 0 0 0 0 0 1 55681
-0.002395 -0.001340 0.118057 0.144318 0.784932 0.933705 -0.032991 1 0 0 0 0 0 1 56681
-0.002399 -0.001325 0.118080 0.257095 0.513113 0.708838 -0.033022 1 0 0 0 0 0 1 57686
-0.002401 -0.001317 0.118087 0.240230 0.578941 0.878876 -0.033053 1 0 0 0 0 0 1 58665
-0.002401 -0.001314 0.118090 0.226282 0.633475 0.962674 -0.033085 1 0 0 0 0 0 1 59689
-0.002403 -0.001312 0.118122 0.232249 0.670926 0.571642 -0.033114 1 0 0 0 0 0 1 60632
-0.002403 -0.001311 0.118133 0.220661 0.681667 0.803692 -0.033146 1 0 0 0 0 0 1 61663
-0.002403 -0.001311 0.118137 0.215922 0.688003 0.920742 -0.033178 1 0 0 0 0 0 1 62688
-0.002391 -0.001297 0.118150 0.046785 0.513116 0.815888 -0.033209 1 0 0 0 0 0 1 63679
-0.002403 -0.001286 0.118164 0.357645 0.522057 0.775585 -0.033241 1 0 0 0 0 0 1 64689
-0.002404 -0.001299 0.118179 0.239554 0.836718 0.752201 -0.033272 1 0 0 0 0 0 1 65687
-0.002404 -0.001305 0.118184 0.221150 0.789641 0.878151 -0.033307 1 0 0 0 0 0 1 66803
-0.002410 -0.001290 0.118207 0.300678 0.509338 0.651499 -0.033335 1 0 0 0 0 0 1 67691
-0.002413 -0.001283 0.118215 0.266808 0.571269 0.820865 -0.033369 1 0 0 0 0 0 1 68774
-0.002415 -0.001279 0.118217 0.244268 0.623744 0.904299 -0.033398 1 0 0 0 0 0 1 69708
-0.002403 -0.001264 0.118229 0.065161 0.473594 0.786689 -0.033428 1 0 0 0 0 0 1 70686
-0.002397 -0.001256 0.118233 0.119720 0.553279 0.876205 -0.033460 1 0 0 0 0 0 1 71695
-0.002407 -0.001266 0.118255 0.343319 0.795831 0.646715 -0.033491 1 0 0 0 0 0 1 72684
-0.002412 -0.001271 0.118263 0.298307 0.756694 0.806227 -0.033522 1 0 0 0 0 0 1 73685
-0.002402 -0.001260 0.118276 0.093735 0.543061 0.736201 -0.033556 1 0 0 0 0 0 1 74787
-0.002397 -0.001255 0.118281 0.134594 0.589492 0.844133 -0.033589 1 0 0 0 0 0 1 75815
-0.002413 -0.001248 0.118292 0.422130 0.570642 0.760437 -0.033614 1 0 0 0 0 0 1 76642
-0.002409 -0.001231 0.118307 0.181135 0.433734 0.700658 -0.033655 1 0 0 0 0 0 1 77952
-0.002406 -0.001222 0.118313 0.183780 0.525276 0.821174 -0.033681 1 0 0 0 0 0 1 78773
-0.002405 -0.001218 0.118314 0.198687 0.588081 0.877317 -0.033712 1 0 0 0 0 0 1 79760
-0.002423 -0.001212 0.118325 0.459799 0.563357 0.764172 -0.033740 1 0 0 0 0 0 1 80673
-0.002432 -0.001208 0.118328 0.372003 0.601227 0.842047 -0.033771 1 0 0 0 0 0 1 81649
-0.002424 -0.001194 0.118341 0.138879 0.446384 0.731747 -0.033804 1 0 0 0 0 0 1 82706
-0.002420 -0.001186 0.118345 0.164568 0.524294 0.824444 -0.033834 1 0 0 0 0 0 1 83658
-0.002418 -0.001182 0.118346 0.192700 0.579609 0.869922 -0.033865 1 0 0 0 0 0 1 84671
-0.002430 -0.001194 0.118367 0.390027 0.795841 0.613531 -0.033902 1 0 0 0 0 0 1 85831
-0.002423 -0.001187 0.118385 0.161649 0.562404 0.613310 -0.033934 1 0 0 0 0 0 1 86852
-0.002420 -0.001183 0.118392 0.177250 0.584966 0.766263 -0.033959 1 0 0 0 0 0 1 87682
-0.002418 -0.001181 0.118394 0.199584 0.611330 0.834862 -0.033994 1 0 0 0 0 0 1 88775
-0.002417 -0.001180 0.118394 0.212756 0.626482 0.860459 -0.034023 1 0 0 0 0 0 1 89715
-0.002423 -0.001162 0.118416 0.303464 0.396418 0.586335 -0.034053 1 0 0 0 0 0 1 90669
-0.002426 -0.001153 0.118423 0.274195 0.486030 0.737455 -0.034084 1 0 0 0 0 0 1 91669
-0.002427 -0.001148 0.118425 0.253783 0.552486 0.814500 -0.034115 1 0 0 0 0 0 1 92666
-0.002428 -0.001146 0.118426 0.243668 0.588437 0.844019 -0.034147 1 0 0 0 0 0 1 93687
-0.002434 -0.001127 0.118448 0.322630 0.368645 0.571369 -0.034177 1 0 0 0 0 0 1 94645
-0.002437 -0.001118 0.118455 0.287422 0.463560 0.722880 -0.034208 1 0 0 0 0 0 1 95640
-0.002439 -0.001113 0.118457 0.264051 0.532664 0.800055 -0.034239 1 0 0 0 0 0 1 96636
-0.002427 -0.001097 0.118469 0.083818 0.389852 0.680390 -0.034271 1 0 0 0 0 0 1 97641
-0.002421 -0.001089 0.118473 0.138199 0.473822 0.768781 -0.034302 1 0 0 0 0 0 1 98641
-0.002418 -0.001085 0.118475 0.180905 0.532082 0.812627 -0.034333 1 0 0 0 0 0 1 99640
-0.002404 -0.001070 0.118486 0.035479 0.383115 0.680474 -0.034367 1 0 0 0 0 0 1 100737
-0.002415 -0.001058 0.118500 0.359935 0.405448 0.630017 -0.034401 1 0 0 0 0 0 1 101796
-0.002421 -0.001052 0.118505 0.318469 0.482777 0.741965 -0.034432 1 0 0 0 0 0 1 102790
-0.002411 -0.001035 0.118518 0.109622 0.348411 0.644728 -0.034457 1 0 0 0 0 0 1 103609
-0.002406 -0.001027 0.118522 0.148101 0.437411 0.741727 -0.034488 1 0 0 0 0 0 1 104599
-0.002391 -0.001010 0.118534 0.013820 0.317860 0.639685 -0.034521 1 0 0 0 0 0 1 105648
-0.002384 -0.001001 0.118539 0.093050 0.415153 0.734935 -0.034552 1 0 0 0 0 0 1 106648
-0.002380 -0.000997 0.118540 0.148382 0.480240 0.781202 -0.034583 1 0 0 0 0 0 1 107645
-0.002384 -0.000977 0.118562 0.261656 0.275648 0.515715 -0.034618 1 0 0 0 0 0 1 108765
-0.002386 -0.000967 0.118569 0.243975 0.379015 0.669303 -0.034649 1 0 0 0 0 0 1 109739
-0.002375 -0.000948 0.118583 0.060288 0.271652 0.598373 -0.034681 1 0 0 0 0 0 1 110771
-0.002369 -0.000939 0.118587 0.113109 0.375902 0.705329 -0.034714 1 0 0 0 0 0 1 111827
-0.002353 -0.000921 0.118600 -0.014111 0.263729 0.606987 -0.034745 1 0 0 0 0 0 1 112817
-0.002345 -0.000912 0.118604 0.068933 0.365009 0.703192 -0.034773 1 0 0 0 0 0 1 113715
-0.002329 -0.000894 0.118617 -0.043160 0.251136 0.601070 -0.034801 1 0 0 0 0 0 1 114623
-0.002321 -0.000885 0.118621 0.047551 0.351744 0.696011 -0.034836 1 0 0 0 0 0 1 115728
-0.002322 -0.000863 0.118643 0.191975 0.178610 0.458994 -0.034867 1 0 0 0 0 0 1 116713
-0.002323 -0.000852 0.118651 0.191721 0.299770 0.623265 -0.034895 1 0 0 0 0 0 1 117636
-0.002318 -0.000864 0.118664 0.115150 0.627007 0.564075 -0.034928 1 0 0 0 0 0 1 118661
-0.002303 -0.000857 0.118679 -0.032629 0.400339 0.519621 -0.034961 1 0 0 0 0 0 1 119722
-0.002296 -0.000853 0.118685 0.045451 0.422339 0.645197 -0.034990 1 0 0 0 0 0 1 120660
-0.002279 -0.000838 0.118697 -0.068703 0.266359 0.554590 -0.035023 1 0 0 0 0 0 1 121723
-0.002258 -0.000817 0.118713 -0.148371 0.164591 0.504884 -0.035053 1 0 0 0 0 0 1 122683
-0.002248 -0.000807 0.118718 -0.027410 0.285872 0.629118 -0.035083 1 0 0 0 0 0 1 123621
-0.002242 -0.000801 0.118720 0.050392 0.364467 0.686453 -0.035114 1 0 0 0 0 0 1 124640
-0.002227 -0.000785 0.118732 -0.078409 0.224412 0.559788 -0.035145 1 0 0 0 0 0 1 125615
-0.002220 -0.000777 0.118735 0.002827 0.310826 0.644575 -0.035177 1 0 0 0 0 0 1 126632
-0.002222 -0.000755 0.118758 0.141894 0.129724 0.404006 -0.035208 1 0 0 0 0 0 1 127634
-0.002223 -0.000744 0.118765 0.139356 0.247513 0.566840 -0.035240 1 0 0 0 0 0 1 128645
-0.002211 -0.000725 0.118779 -0.037559 0.146382 0.499842 -0.035270 1 0 0 0 0 0 1 129614
-0.002199 -0.000734 0.118794 -0.051693 0.499550 0.466134 -0.035301 1 0 0 0 0 0 1 130613
-0.002181 -0.000725 0.118810 -0.153249 0.299077 0.441650 -0.035332 1 0 0 0 0 0 1 131612
-0.002171 -0.000720 0.118816 -0.049833 0.336128 0.574745 -0.035364 1 0 0 0 0 0 1 132614
-0.002167 -0.000718 0.118818 0.018489 0.369037 0.635189 -0.035397 1 0 0 0 0 0 1 133696
-0.002152 -0.000703 0.118829 -0.115549 0.205361 0.509984 -0.035433 1 0 0 0 0 0 1 134835
-0.002144 -0.000696 0.118833 -0.036593 0.280228 0.594831 -0.035462 1 0 0 0 0 0 1 135764
-0.002128 -0.000679 0.118845 -0.152059 0.151771 0.489328 -0.035488 1 0 0 0 0 0 1 136605
-0.002120 -0.000670 0.118850 -0.062265 0.245893 0.582107 -0.035519 1 0 0 0 0 0 1 137578
-0.002115 -0.000666 0.118851 -0.001711 0.309317 0.627360 -0.035551 1 0 0 0 0 0 1 138619
-0.002095 -0.000668 0.118873 -0.211308 0.405863 0.355578 -0.035582 1 0 0 0 0 0 1 139618
-0.002104 -0.000665 0.118890 0.143374 0.340306 0.376277 -0.035614 1 0 0 0 0 0 1 140625
-0.002096 -0.000650 0.118907 -0.046969 0.171045 0.377609 -0.035646 1 0 0 0 0 0 1 141668
-0.002091 -0.000643 0.118913 -0.014820 0.248249 0.519996 -0.035682 1 0 0 0 0 0 1 142811
-0.002089 -0.000639 0.118915 0.015163 0.303580 0.583571 -0.035711 1 0 0 0 0 0 1 143732
-0.002075 -0.000623 0.118927 -0.138762 0.150877 0.459719 -0.035745 1 0 0 0 0 0 1 144813
-0.002068 -0.000616 0.118931 -0.069425 0.231660 0.544729 -0.035776 1 0 0 0 0 0 1 145806
-0.002052 -0.000598 0.118943 -0.190140 0.105722 0.439624 -0.035807 1 0 0 0 0 0 1 146812
-0.002044 -0.000590 0.118947 -0.102639 0.201393 0.532067 -0.035833 1 0 0 0 0 0 1 147638
-0.002040 -0.000585 0.118949 -0.043248 0.265594 0.577204 -0.035866 1 0 0 0 0 0 1 148706
-0.002033 -0.000601 0.118960 -0.083067 0.544765 0.452773 -0.035895 1 0 0 0 0 0 1 149635
-0.002016 -0.000596 0.118974 -0.213254 0.290403 0.384870 -0.035925 1 0 0 0 0 0 1 150589
-0.002027 -0.000589 0.118989 0.127894 0.240259 0.365668 -0.035963 1 0 0 0 0 0 1 151806
-0.002032 -0.000585 0.118994 0.095472 0.279879 0.489992 -0.035993 1 0 0 0 0 0 1 152766
-0.002022 -0.000570 0.119007 -0.111154 0.123900 0.398850 -0.036021 1 0 0 0 0 0 1 153653
-0.002016 -0.000562 0.119012 -0.069830 0.203924 0.496135 -0.036055 1 0 0 0 0 0 1 154736
-0.002014 -0.000558 0.119013 -0.033857 0.260145 0.542831 -0.036085 1 0 0 0 0 0 1 155694
-0.002013 -0.000556 0.119014 -0.014047 0.290093 0.560536 -0.036114 1 0 0 0 0 0 1 156642
-0.001994 -0.000560 0.119035 -0.246491 0.367936 0.278101 -0.036146 1 0 0 0 0 0 1 157644
-0.001985 -0.000562 0.119042 -0.155861 0.352459 0.429919 -0.036177 1 0 0 0 0 0 1 158641
-0.001980 -0.000562 0.119045 -0.088440 0.339831 0.507551 -0.036208 1 0 0 0 0 0 1 159638
-0.001965 -0.000549 0.119057 -0.223363 0.150366 0.389893 -0.036240 1 0 0 0 0 0 1 160644
-0.001957 -0.000543 0.119061 -0.143959 0.213001 0.476717 -0.036271 1 0 0 0 0 0 1 161637
-0.001953 -0.000540 0.119062 -0.088808 0.260446 0.519727 -0.036302 1 0 0 0 0 0 1 162642
-0.001970 -0.000534 0.119073 0.194004 0.226697 0.400413 -0.036333 1 0 0 0 0 0 1 163644
-0.001978 -0.000531 0.119076 0.116382 0.260907 0.476582 -0.036364 1 0 0 0 0 0 1 164637
-0.001970 -0.000516 0.119088 -0.115149 0.100355 0.367640 -0.036396 1 0 0 0 0 0 1 165639
-0.001966 -0.000508 0.119093 -0.086305 0.178166 0.458356 -0.036430 1 0 0 0 0 0 1 166737
-0.001963 -0.000504 0.119094 -0.056646 0.233231 0.502730 -0.036459 1 0 0 0 0 0 1 167656
-0.001962 -0.000502 0.119094 -0.040038 0.262595 0.519667 -0.036492 1 0 0 0 0 0 1 168734
-0.001962 -0.000501 0.119095 -0.031474 0.277584 0.525904 -0.036521 1 0 0 0 0 0 1 169658
-0.001949 -0.000487 0.119106 -0.198678 0.102005 0.381203 -0.036551 1 0 0 0 0 0 1 170623
-0.001942 -0.000480 0.119109 -0.135680 0.171781 0.458284 -0.036583 1 0 0 0 0 0 1 171649
-0.001939 -0.000477 0.119111 -0.088822 0.222771 0.497861 -0.036614 1 0 0 0 0 0 1 172643
-0.001937 -0.000475 0.119111 -0.063645 0.250045 0.513088 -0.036646 1 0 0 0 0 0 1 173647
-0.001931 -0.000492 0.119122 -0.122409 0.509587 0.376823 -0.036679 1 0 0 0 0 0 1 174694
-0.001928 -0.000501 0.119125 -0.091163 0.427795 0.452363 -0.036714 1 0 0 0 0 0 1 175823
-0.001926 -0.000505 0.119127 -0.068821 0.366001 0.490904 -0.036743 1 0 0 0 0 0 1 176770
-0.001926 -0.000507 0.119127 -0.056783 0.333208 0.505755 -0.036776 1 0 0 0 0 0 1 177810
-0.001913 -0.000495 0.119138 -0.222300 0.133373 0.364125 -0.036806 1 0 0 0 0 0 1 178760
-0.001906 -0.000489 0.119142 -0.158340 0.191097 0.442217 -0.036839 1 0 0 0 0 0 1 179825
-0.001903 -0.000486 0.119143 -0.111006 0.236065 0.482149 -0.036871 1 0 0 0 0 0 1 180861
-0.001920 -0.000480 0.119154 0.168129 0.200844 0.361423 -0.036893 1 0 0 0 0 0 1 181568
-0.001928 -0.000477 0.119157 0.088579 0.234455 0.437233 -0.036927 1 0 0 0 0 0 1 182648
-0.001932 -0.000475 0.119158 0.027490 0.256645 0.475349 -0.036956 1 0 0 0 0 0 1 183577
-0.001934 -0.000474 0.119159 -0.004999 0.268479 0.490005 -0.036989 1 0 0 0 0 0 1 184631
-0.001935 -0.000474 0.119159 -0.021385 0.274597 0.495479 -0.037023 1 0 0 0 0 0 1 185701
-0.001936 -0.000474 0.119159 -0.029566 0.277795 0.497641 -0.037053 1 0 0 0 0 0 1 186692
-0.001936 -0.000474 0.119159 -0.033660 0.279495 0.498649 -0.037083 1 0 0 0 0 0 1 187648
-0.001936 -0.000474 0.119159 -0.035733 0.280509 0.499339 -0.037119 1 0 0 0 0 0 1 188787
-0.001936 -0.000474 0.119159 -0.036778 0.281081 0.499773 -0.037146 1 0 0 0 0 0 1 189651
-0.001936 -0.000474 0.119159 -0.037299 0.281517 0.500236 -0.037179 1 0 0 0 0 0 1 190697
-0.001936 -0.000474 0.119159 -0.037591 0.281832 0.500646 -0.037208 1 0 0 0 0 0 1 191649
-0.001936 -0.000474 0.119159 -0.037751 0.282109 0.501049 -0.037238 1 0 0 0 0 0 1 192595
-0.001936 -0.000474 0.119159 -0.037843 0.282375 0.501472 -0.037269 1 0 0 0 0 0 1 193604
-0.001936 -0.000474 0.119159 -0.037913 0.282618 0.501884 -0.037300 1 0 0 0 0 0 1 194586
-0.001936 -0.000474 0.119159 -0.037961 0.282868 0.502328 -0.037333 1 0 0 0 0 0 1 195627
-0.001955 -0.000469 0.119169 0.215971 0.223629 0.366864 -0.037363 1 0 0 0 0 0 1 196610
-0.001959 -0.000485 0.119183 0.051778 0.490877 0.295150 -0.037394 1 0 0 0 0 0 1 197598
-0.001961 -0.000493 0.119188 0.008913 0.418080 0.404570 -0.037425 1 0 0 0 0 0 1 198591
-0.001962 -0.000497 0.119189 -0.007737 0.361380 0.456031 -0.037456 1 0 0 0 0 0 1 199586
-0.001962 -0.000499 0.119190 -0.015307 0.331188 0.475421 -0.037487 1 0 0 0 0 0 1 200579
-0.001963 -0.000500 0.119190 -0.018904 0.316052 0.482521 -0.037519 1 0 0 0 0 0 1 201589
-0.001963 -0.000500 0.119190 -0.020681 0.308619 0.485290 -0.037553 1 0 0 0 0 0 1 202677
-0.001963 -0.000501 0.119190 -0.021540 0.305013 0.486471 -0.037582 1 0 0 0 0 0 1 203600
-0.001963 -0.000501 0.119190 -0.021987 0.303352 0.487180 -0.037615 1 0 0 0 0 0 1 204675
-0.001963 -0.000501 0.119190 -0.022208 0.302641 0.487654 -0.037645 1 0 0 0 0 0 1 205615
-0.001963 -0.000501 0.119190 -0.022327 0.302399 0.488087 -0.037676 1 0 0 0 0 0 1 206597
-0.001963 -0.000501 0.119190 -0.022407 0.302407 0.488505 -0.037707 1 0 0 0 0 0 1 207595
-0.001963 -0.000501 0.119190 -0.022443 0.302537 0.488921 -0.037738 1 0 0 0 0 0 1 208589
-0.001963 -0.000501 0.119190 -0.022480 0.302732 0.489323 -0.037769 1 0 0 0 0 0 1 209598
-0.001963 -0.000501 0.119190 -0.022510 0.303027 0.489837 -0.037809 1 0 0 0 0 0 1 210870
-0.001963 -0.000501 0.119190 -0.022521 0.303243 0.490218 -0.037839 1 0 0 0 0 0 1 211826
-0.001958 -0.000519 0.119201 -0.094290 0.549613 0.348527 -0.037869 1 0 0 0 0 0 1 212785
-0.001955 -0.000528 0.119204 -0.069561 0.460986 0.421982 -0.037898 1 0 0 0 0 0 1 213702
-0.001953 -0.000532 0.119206 -0.050490 0.395811 0.459892 -0.037931 1 0 0 0 0 0 1 214766
-0.001953 -0.000535 0.119206 -0.040059 0.361275 0.474408 -0.037959 1 0 0 0 0 0 1 215683
-0.001952 -0.000536 0.119206 -0.034701 0.343950 0.479771 -0.037987 1 0 0 0 0 0 1 216556
-0.001952 -0.000536 0.119206 -0.031980 0.335454 0.481966 -0.038023 1 0 0 0 0 0 1 217709
-0.001952 -0.000537 0.119206 -0.030626 0.331339 0.482981 -0.038054 1 0 0 0 0 0 1 218701
-0.001971 -0.000532 0.119216 0.224349 0.269896 0.347572 -0.038083 1 0 0 0 0 0 1 219646
-0.001980 -0.000530 0.119220 0.132252 0.290098 0.417946 -0.038112 1 0 0 0 0 0 1 220580
-0.001985 -0.000529 0.119221 0.064834 0.305662 0.454234 -0.038147 1 0 0 0 0 0 1 221684
-0.001987 -0.000529 0.119221 0.029181 0.314179 0.468203 -0.038179 1 0 0 0 0 0 1 222717
-0.001988 -0.000528 0.119221 0.011247 0.318630 0.473353 -0.038208 1 0 0 0 0 0 1 223623
-0.001989 -0.000528 0.119221 0.002284 0.321011 0.475413 -0.038238 1 0 0 0 0 0 1 224600
-0.001989 -0.000528 0.119221 -0.002190 0.322331 0.476395 -0.038270 1 0 0 0 0 0 1 225631
-0.001989 -0.000528 0.119221 -0.004419 0.323122 0.476974 -0.038301 1 0 0 0 0 0 1 226615
-0.001989 -0.000528 0.119221 -0.005546 0.323656 0.477430 -0.038332 1 0 0 0 0 0 1 227618
-0.001989 -0.000528 0.119221 -0.006108 0.324053 0.477845 -0.038364 1 0 0 0 0 0 1 228613
-0.001989 -0.000528 0.119221 -0.006388 0.324394 0.478238 -0.038395 1 0 0 0 0 0 1 229614
-0.001989 -0.000528 0.119221 -0.006526 0.324680 0.478637 -0.038426 1 0 0 0 0 0 1 230613
-0.001989 -0.000528 0.119221 -0.006610 0.324962 0.479026 -0.038457 1 0 0 0 0 0 1 231612
-0.001984 -0.000546 0.119232 -0.078453 0.571681 0.337280 -0.038489 1 0 0 0 0 0 1 232616
-0.001981 -0.000555 0.119236 -0.053771 0.483145 0.410697 -0.038520 1 0 0 0 0 0 1 233617
-0.001980 -0.000560 0.119237 -0.034696 0.418108 0.448715 -0.038568 1 0 0 0 0 0 1 235158
-0.001979 -0.000562 0.119237 -0.024267 0.383507 0.463089 -0.038586 1 0 0 0 0 0 1 235734
-0.001979 -0.000563 0.119237 -0.018890 0.366238 0.468505 -0.038618 1 0 0 0 0 0 1 236758
-0.001979 -0.000564 0.119237 -0.016153 0.357673 0.470561 -0.038643 1 0 0 0 0 0 1 237562
-0.001978 -0.000564 0.119237 -0.014795 0.353584 0.471559 -0.038676 1 0 0 0 0 0 1 238619
-0.001978 -0.000564 0.119237 -0.014101 0.351666 0.472162 -0.038708 1 0 0 0 0 0 1 239629
-0.001978 -0.000564 0.119237 -0.013763 0.350846 0.472606 -0.038739 1 0 0 0 0 0 1 240622
-0.001978 -0.000564 0.119237 -0.013598 0.350592 0.473012 -0.038770 1 0 0 0 0 0 1 241618
-0.001978 -0.000564 0.119237 -0.013521 0.350617 0.473441 -0.038804 1 0 0 0 0 0 1 242721
-0.001978 -0.000564 0.119237 -0.013495 0.350791 0.473843 -0.038837 1 0 0 0 0 0 1 243772
-0.001978 -0.000564 0.119237 -0.013483 0.351008 0.474239 -0.038870 1 0 0 0 0 0 1 244810
-0.001978 -0.000564 0.119237 -0.013473 0.351244 0.474607 -0.038899 1 0 0 0 0 0 1 245758
-0.001978 -0.000564 0.119237 -0.013476 0.351529 0.475019 -0.038934 1 0 0 0 0 0 1 246854
-0.001978 -0.000564 0.119237 -0.013504 0.351755 0.475334 -0.038960 1 0 0 0 0 0 1 247685
-0.001978 -0.000564 0.119237 -0.013494 0.352026 0.475716 -0.038990 1 0 0 0 0 0 1 248667
-0.001978 -0.000564 0.119237 -0.013502 0.352306 0.476096 -0.039021 1 0 0 0 0 0 1 249661
-0.001978 -0.000564 0.119237 -0.013523 0.352570 0.476435 -0.039050 1 0 0 0 0 0 1 250587
-0.001978 -0.000564 0.119237 -0.013536 0.352856 0.476841 -0.039082 1 0 0 0 0 0 1 251602
-0.001978 -0.000564 0.119237 -0.013548 0.353168 0.477244 -0.039116 1 0 0 0 0 0 1 252706
-0.001978 -0.000564 0.119237 -0.013547 0.353456 0.477648 -0.039149 1 0 0 0 0 0 1 253735
-0.001978 -0.000564 0.119237 -0.013564 0.353698 0.477982 -0.039176 1 0 0 0 0 0 1 254626
-0.001978 -0.000564 0.119237 -0.013580 0.354015 0.478408 -0.039210 1 0 0 0 0 0 1 255712
-0.001978 -0.000564 0.119237 -0.013590 0.354275 0.478740 -0.039239 1 0 0 0 0 0 1 256631
-0.001978 -0.000564 0.119237 -0.013589 0.354541 0.479115 -0.039269 1 0 0 0 0 0 1 257584
-0.001978 -0.000564 0.119237 -0.013599 0.354825 0.479500 -0.039300 1 0 0 0 0 0 1 258589
-0.001978 -0.000564 0.119237 -0.013620 0.355108 0.479866 -0.039331 1 0 0 0 0 0 1 259584
-0.001978 -0.000564 0.119237 -0.013633 0.355392 0.480267 -0.039363 1 0 0 0 0 0 1 260589
-0.001973 -0.000582 0.119248 -0.085570 0.602504 0.338480 -0.039394 1 0 0 0 0 0 1 261584
-0.001970 -0.000591 0.119251 -0.060883 0.514041 0.411766 -0.039425 1 0 0 0 0 0 1 262588
-0.001969 -0.000596 0.119253 -0.041821 0.448919 0.449520 -0.039456 1 0 0 0 0 0 1 263583
-0.001968 -0.000598 0.119253 -0.031393 0.414461 0.464025 -0.039488 1 0 0 0 0 0 1 264584
-0.001968 -0.000599 0.119253 -0.026022 0.397211 0.469412 -0.039519 1 0 0 0 0 0 1 265585
-0.001968 -0.000600 0.119253 -0.023306 0.388727 0.471537 -0.039550 1 0 0 0 0 0 1 266588
-0.001968 -0.000600 0.119253 -0.021936 0.384668 0.472548 -0.039584 1 0 0 0 0 0 1 267654
-0.001968 -0.000600 0.119253 -0.021261 0.382834 0.473204 -0.039621 1 0 0 0 0 0 1 268863
-0.001968 -0.000600 0.119253 -0.020927 0.381990 0.473587 -0.039648 1 0 0 0 0 0 1 269716
-0.001968 -0.000600 0.119253 -0.020763 0.381715 0.473954 -0.039676 1 0 0 0 0 0 1 270614
-0.001968 -0.000600 0.119253 -0.020693 0.381737 0.474328 -0.039707 1 0 0 0 0 0 1 271609
-0.001968 -0.000600 0.119253 -0.020669 0.381898 0.474701 -0.039738 1 0 0 0 0 0 1 272590
-0.001968 -0.000600 0.119253 -0.020661 0.382123 0.475077 -0.039769 1 0 0 0 0 0 1 273594
-0.001968 -0.000600 0.119253 -0.020669 0.382395 0.475445 -0.039801 1 0 0 0 0 0 1 274598
-0.001968 -0.000600 0.119253 -0.020681 0.382680 0.475821 -0.039832 1 0 0 0 0 0 1 275591
-0.001968 -0.000600 0.119253 -0.020684 0.382998 0.476236 -0.039866 1 0 0 0 0 0 1 276700
-0.001968 -0.000600 0.119253 -0.020698 0.383299 0.476612 -0.039898 1 0 0 0 0 0 1 277706
-0.001968 -0.000600 0.119253 -0.020722 0.383592 0.476980 -0.039929 1 0 0 0 0 0 1 278711
-0.001968 -0.000600 0.119253 -0.020743 0.383902 0.477365 -0.039960 1 0 0 0 0 0 1 279709
-0.001968 -0.000600 0.119253 -0.020748 0.384197 0.477729 -0.039991 1 0 0 0 0 0 1 280696
-0.001962 -0.000619 0.119264 -0.092798 0.631633 0.335946 -0.040021 1 0 0 0 0 0 1 281657
-0.001960 -0.000628 0.119267 -0.068117 0.543187 0.409102 -0.040051 1 0 0 0 0 0 1 282621
-0.001958 -0.000632 0.119269 -0.049063 0.478108 0.446838 -0.040084 1 0 0 0 0 0 1 283670
-0.001957 -0.000634 0.119269 -0.038647 0.443670 0.461291 -0.040113 1 0 0 0 0 0 1 284591
-0.001957 -0.000635 0.119269 -0.033286 0.426481 0.466702 -0.040148 1 0 0 0 0 0 1 285705
-0.001957 -0.000636 0.119269 -0.030575 0.418010 0.468804 -0.040178 1 0 0 0 0 0 1 286681
-0.001957 -0.000636 0.119269 -0.029203 0.413893 0.469713 -0.040205 1 0 0 0 0 0 1 287535
-0.001957 -0.000636 0.119269 -0.028540 0.412029 0.470321 -0.040238 1 0 0 0 0 0 1 288612
-0.001957 -0.000637 0.119269 -0.028208 0.411278 0.470785 -0.040272 1 0 0 0 0 0 1 289684
-0.001957 -0.000637 0.119269 -0.028052 0.411034 0.471143 -0.040300 1 0 0 0 0 0 1 290594
-0.001957 -0.000637 0.119269 -0.027988 0.411075 0.471508 -0.040331 1 0 0 0 0 0 1 291587
-0.001951 -0.000655 0.119280 -0.100067 0.658635 0.329819 -0.040363 1 0 0 0 0 0 1 292584
-0.001949 -0.000664 0.119283 -0.075354 0.570143 0.402887 -0.040394 1 0 0 0 0 0 1 293588
-0.001947 -0.000668 0.119285 -0.056294 0.505008 0.440544 -0.040425 1 0 0 0 0 0 1 294584
-0.001947 -0.000671 0.119285 -0.045884 0.470605 0.455016 -0.040456 1 0 0 0 0 0 1 295582
-0.001946 -0.000672 0.119285 -0.040530 0.453380 0.460371 -0.040488 1 0 0 0 0 0 1 296590
-0.001946 -0.000672 0.119285 -0.037803 0.444926 0.462476 -0.040519 1 0 0 0 0 0 1 297591
-0.001946 -0.000672 0.119285 -0.036464 0.440888 0.463433 -0.040550 1 0 0 0 0 0 1 298586
-0.001946 -0.000673 0.119285 -0.035776 0.439021 0.463998 -0.040581 1 0 0 0 0 0 1 299581
-0.001946 -0.000673 0.119285 -0.035465 0.438272 0.464437 -0.040614 1 0 0 0 0 0 1 300615
-0.001946 -0.000673 0.119285 -0.035331 0.438164 0.464935 -0.040655 1 0 0 0 0 0 1 301938
-0.001941 -0.000691 0.119296 -0.107432 0.685759 0.323221 -0.040679 1 0 0 0 0 0 1 302694
-0.001938 -0.000700 0.119299 -0.082702 0.597162 0.396164 -0.040707 1 0 0 0 0 0 1 303589
-0.001937 -0.000704 0.119300 -0.063623 0.531993 0.433771 -0.040737 1 0 0 0 0 0 1 304561
-0.001936 -0.000707 0.119301 -0.053197 0.497589 0.448234 -0.040769 1 0 0 0 0 0 1 305595
-0.001936 -0.000708 0.119301 -0.047858 0.480376 0.453574 -0.040800 1 0 0 0 0 0 1 306590
-0.001935 -0.000708 0.119301 -0.045140 0.471950 0.455658 -0.040831 1 0 0 0 0 0 1 307585
-0.001935 -0.000709 0.119301 -0.043788 0.467906 0.456611 -0.040863 1 0 0 0 0 0 1 308581
-0.001935 -0.000709 0.119301 -0.043147 0.466160 0.457263 -0.040902 1 0 0 0 0 0 1 309853
-0.001935 -0.000709 0.119301 -0.042810 0.465367 0.457623 -0.040928 1 0 0 0 0 0 1 310665
-0.001935 -0.000709 0.119301 -0.042684 0.465211 0.458041 -0.040963 1 0 0 0 0 0 1 311808
-0.001930 -0.000727 0.119312 -0.114864 0.713086 0.316436 -0.040991 1 0 0 0 0 0 1 312684
-0.001927 -0.000736 0.119315 -0.090123 0.624561 0.389383 -0.041027 1 0 0 0 0 0 1 313833
-0.001926 -0.000741 0.119316 -0.071050 0.559337 0.426874 -0.041051 1 0 0 0 0 0 1 314612
-0.001925 -0.000743 0.119317 -0.060637 0.524937 0.441299 -0.041083 1 0 0 0 0 0 1 315639
-0.001925 -0.000744 0.119317 -0.055287 0.507753 0.446631 -0.041114 1 0 0 0 0 0 1 316627
-0.001925 -0.000745 0.119317 -0.052579 0.499319 0.448699 -0.041143 1 0 0 0 0 0 1 317571
-0.001924 -0.000745 0.119317 -0.051242 0.495349 0.449679 -0.041178 1 0 0 0 0 0 1 318690
-0.001924 -0.000745 0.119317 -0.050608 0.493631 0.450321 -0.041218 1 0 0 0 0 0 1 319970
-0.001924 -0.000745 0.119317 -0.050273 0.492755 0.450603 -0.041237 1 0 0 0 0 0 1 320574
-0.001924 -0.000745 0.119317 -0.050141 0.492653 0.451025 -0.041274 1 0 0 0 0 0 1 321735
-0.001924 -0.000745 0.119317 -0.050085 0.492691 0.451331 -0.041301 1 0 0 0 0 0 1 322605
-0.001924 -0.000745 0.119317 -0.050084 0.492950 0.451698 -0.041334 1 0 0 0 0 0 1 323661
-0.001924 -0.000745 0.119317 -0.050100 0.493236 0.452015 -0.041363 1 0 0 0 0 0 1 324605
-0.001919 -0.000763 0.119327 -0.122440 0.741651 0.310493 -0.041394 1 0 0 0 0 0 1 325578
-0.001916 -0.000772 0.119331 -0.097751 0.653202 0.383271 -0.041425 1 0 0 0 0 0 1 326574
-0.001915 -0.000777 0.119332 -0.078696 0.588122 0.420789 -0.041456 1 0 0 0 0 0 1 327571
-0.001914 -0.000779 0.119333 -0.068298 0.553771 0.435201 -0.041488 1 0 0 0 0 0 1 328587
-0.001914 -0.000780 0.119333 -0.062958 0.536617 0.440508 -0.041518 1 0 0 0 0 0 1 329569
-0.001914 -0.000781 0.119333 -0.060268 0.528215 0.442580 -0.041549 1 0 0 0 0 0 1 330544
-0.001914 -0.000781 0.119333 -0.058927 0.524248 0.443533 -0.041582 1 0 0 0 0 0 1 331595
-0.001914 -0.000781 0.119333 -0.058267 0.522446 0.444069 -0.041613 1 0 0 0 0 0 1 332583
-0.001914 -0.000781 0.119333 -0.057973 0.521741 0.444470 -0.041644 1 0 0 0 0 0 1 333582
-0.001914 -0.000781 0.119333 -0.057847 0.521578 0.444827 -0.041675 1 0 0 0 0 0 1 334581
-0.001914 -0.000781 0.119333 -0.057804 0.521754 0.445216 -0.041711 1 0 0 0 0 0 1 335720
-0.001914 -0.000781 0.119333 -0.057800 0.521961 0.445511 -0.041738 1 0 0 0 0 0 1 336586
-0.001914 -0.000781 0.119333 -0.057824 0.522309 0.445875 -0.041772 1 0 0 0 0 0 1 337676
-0.001914 -0.000781 0.119333 -0.057847 0.522653 0.446186 -0.041801 1 0 0 0 0 0 1 338607
-0.001914 -0.000781 0.119333 -0.057881 0.523019 0.446512 -0.041832 1 0 0 0 0 0 1 339603
-0.001914 -0.000781 0.119333 -0.057932 0.523395 0.446854 -0.041863 1 0 0 0 0 0 1 340592
-0.001914 -0.000781 0.119333 -0.057964 0.523781 0.447181 -0.041894 1 0 0 0 0 0 1 341588
-0.001914 -0.000781 0.119333 -0.058014 0.524165 0.447509 -0.041925 1 0 0 0 0 0 1 342593
-0.001914 -0.000781 0.119333 -0.058070 0.524643 0.447921 -0.041963 1 0 0 0 0 0 1 343790
-0.001914 -0.000781 0.119333 -0.058108 0.525001 0.448223 -0.041992 1 0 0 0 0 0 1 344733
-0.001914 -0.000781 0.119333 -0.058139 0.525380 0.448563 -0.042023 1 0 0 0 0 0 1 345714
-0.001914 -0.000781 0.119333 -0.058184 0.525781 0.448890 -0.042054 1 0 0 0 0 0 1 346711
-0.001914 -0.000781 0.119333 -0.058235 0.526168 0.449219 -0.042086 1 0 0 0 0 0 1 347720
-0.001914 -0.000781 0.119333 -0.058282 0.526560 0.449557 -0.042116 1 0 0 0 0 0 1 348696
-0.001914 -0.000781 0.119333 -0.058318 0.526903 0.449846 -0.042144 1 0 0 0 0 0 1 349599
-0.001914 -0.000781 0.119333 -0.058352 0.527304 0.450205 -0.042177 1 0 0 0 0 0 1 350638
-0.001914 -0.000781 0.119333 -0.058402 0.527674 0.450506 -0.042206 1 0 0 0 0 0 1 351578
-0.001914 -0.000781 0.119333 -0.058454 0.528105 0.450876 -0.042240 1 0 0 0 0 0 1 352651
-0.001914 -0.000781 0.119333 -0.058496 0.528502 0.451212 -0.042272 1 0 0 0 0 0 1 353692
-0.001914 -0.000781 0.119333 -0.058523 0.528847 0.451522 -0.042300 1 0 0 0 0 0 1 354586
-0.001914 -0.000781 0.119333 -0.058570 0.529271 0.451869 -0.042333 1 0 0 0 0 0 1 355643
-0.001914 -0.000781 0.119333 -0.058619 0.529635 0.452179 -0.042363 1 0 0 0 0 0 1 356594
-0.001914 -0.000781 0.119333 -0.058667 0.530032 0.452521 -0.042394 1 0 0 0 0 0 1 357583
-0.001914 -0.000781 0.119333 -0.058708 0.530421 0.452850 -0.042426 1 0 0 0 0 0 1 358604
-0.001914 -0.000781 0.119333 -0.058738 0.530794 0.453185 -0.042456 1 0 0 0 0 0 1 359571
-0.001914 -0.000781 0.119333 -0.058792 0.531193 0.453511 -0.042488 1 0 0 0 0 0 1 360585
-0.001914 -0.000781 0.119333 -0.058840 0.531596 0.453857 -0.042519 1 0 0 0 0 0 1 361588
-0.001914 -0.000781 0.119333 -0.058880 0.531971 0.454173 -0.042550 1 0 0 0 0 0 1 362571
-0.001914 -0.000781 0.119333 -0.058915 0.532376 0.454518 -0.042582 1 0 0 0 0 0 1 363589
-0.001914 -0.000781 0.119333 -0.058960 0.532732 0.454839 -0.042612 1 0 0 0 0 0 1 364549
-0.001914 -0.000781 0.119333 -0.059012 0.533153 0.455187 -0.042644 1 0 0 0 0 0 1 365574
-0.001914 -0.000781 0.119333 -0.059044 0.533539 0.455512 -0.042674 1 0 0 0 0 0 1 366563
-0.001914 -0.000781 0.119333 -0.059099 0.533966 0.455877 -0.042709 1 0 0 0 0 0 1 367679
-0.001914 -0.000781 0.119333 -0.059130 0.534336 0.456208 -0.042739 1 0 0 0 0 0 1 368635
-0.001914 -0.000781 0.119333 -0.059178 0.534763 0.456559 -0.042773 1 0 0 0 0 0 1 369701
-0.001914 -0.000781 0.119333 -0.059224 0.535104 0.456849 -0.042800 1 0 0 0 0 0 1 370593
-0.001914 -0.000781 0.119333 -0.059270 0.535487 0.457179 -0.042830 1 0 0 0 0 0 1 371545
-0.001914 -0.000781 0.119333 -0.059311 0.535875 0.457506 -0.042862 1 0 0 0 0 0 1 372563
-0.001914 -0.000781 0.119333 -0.059343 0.536264 0.457855 -0.042893 1 0 0 0 0 0 1 373571
-0.001914 -0.000781 0.119333 -0.059396 0.536656 0.458175 -0.042925 1 0 0 0 0 0 1 374567
-0.001914 -0.000781 0.119333 -0.059450 0.537105 0.458561 -0.042960 1 0 0 0 0 0 1 375688
-0.001914 -0.000781 0.119333 -0.059491 0.537492 0.458888 -0.042991 1 0 0 0 0 0 1 376704
-0.001914 -0.000781 0.119333 -0.059526 0.537909 0.459259 -0.043025 1 0 0 0 0 0 1 377782
-0.001914 -0.000781 0.119333 -0.059566 0.538271 0.459553 -0.043053 1 0 0 0 0 0 1 378679
-0.001914 -0.000781 0.119333 -0.059621 0.538688 0.459908 -0.043087 1 0 0 0 0 0 1 379765
-0.001914 -0.000781 0.119333 -0.059665 0.539047 0.460218 -0.043115 1 0 0 0 0 0 1 380657
-0.001914 -0.000781 0.119333 -0.059700 0.539387 0.460505 -0.043143 1 0 0 0 0 0 1 381553
-0.001914 -0.000781 0.119333 -0.059736 0.539811 0.460883 -0.043177 1 0 0 0 0 0 1 382650
-0.001914 -0.000781 0.119333 -0.059785 0.540167 0.461173 -0.043205 1 0 0 0 0 0 1 383555
-0.001914 -0.000781 0.119333 -0.059833 0.540570 0.461519 -0.043237 1 0 0 0 0 0 1 384556
-0.001914 -0.000781 0.119333 -0.059878 0.540993 0.461877 -0.043271 1 0 0 0 0 0 1 385665
-0.001914 -0.000781 0.119333 -0.059910 0.541387 0.462228 -0.043303 1 0 0 0 0 0 1 386683
-0.001914 -0.000781 0.119333 -0.059951 0.541746 0.462520 -0.043331 1 0 0 0 0 0 1 387574
-0.001914 -0.000781 0.119333 -0.060006 0.542161 0.462874 -0.043365 1 0 0 0 0 0 1 388655
-0.001914 -0.000781 0.119333 -0.060050 0.542533 0.463195 -0.043394 1 0 0 0 0 0 1 389581
-0.001914 -0.000781 0.119333 -0.060089 0.542904 0.463507 -0.043424 1 0 0 0 0 0 1 390554
-0.001914 -0.000781 0.119333 -0.060121 0.543293 0.463856 -0.043456 1 0 0 0 0 0 1 391562
-0.001914 -0.000781 0.119333 -0.060166 0.543696 0.464185 -0.043487 1 0 0 0 0 0 1 392565
-0.001914 -0.000781 0.119333 -0.060228 0.544070 0.464507 -0.043517 1 0 0 0 0 0 1 393534
-0.001914 -0.000781 0.119333 -0.060263 0.544467 0.464842 -0.043549 1 0 0 0 0 0 1 394558
-0.001914 -0.000781 0.119333 -0.060297 0.544859 0.465176 -0.043580 1 0 0 0 0 0 1 395540
-0.001914 -0.000781 0.119333 -0.060337 0.545247 0.465524 -0.043612 1 0 0 0 0 0 1 396561
-0.001914 -0.000781 0.119333 -0.060389 0.545630 0.465837 -0.043642 1 0 0 0 0 0 1 397536
-0.001914 -0.000781 0.119333 -0.060438 0.546032 0.466182 -0.043674 1 0 0 0 0 0 1 398537
-0.001914 -0.000781 0.119333 -0.060478 0.546413 0.466504 -0.043705 1 0 0 0 0 0 1 399536
-0.001914 -0.000781 0.119333 -0.060513 0.546833 0.466878 -0.043739 1 0 0 0 0 0 1 400623
-0.001914 -0.000781 0.119333 -0.060563 0.547281 0.467246 -0.043774 1 0 0 0 0 0 1 401740
-0.001914 -0.000781 0.119333 -0.060613 0.547652 0.467561 -0.043804 1 0 0 0 0 0 1 402709
-0.001914 -0.000781 0.119333 -0.060653 0.547979 0.467844 -0.043829 1 0 0 0 0 0 1 403518
-0.001914 -0.000781 0.119333 -0.060693 0.548358 0.468164 -0.043860 1 0 0 0 0 0 1 404514
-0.001914 -0.000781 0.119333 -0.060726 0.548756 0.468519 -0.043893 1 0 0 0 0 0 1 405543
-0.001914 -0.000781 0.119333 -0.060779 0.549149 0.468841 -0.043924 1 0 0 0 0 0 1 406544
-0.001914 -0.000781 0.119333 -0.060827 0.549549 0.469185 -0.043955 1 0 0 0 0 0 1 407538
-0.001914 -0.000781 0.119333 -0.060869 0.549947 0.469521 -0.043988 1 0 0 0 0 0 1 408581
-0.001914 -0.000781 0.119333 -0.060912 0.550433 0.469952 -0.044027 1 0 0 0 0 0 1 409837
-0.001914 -0.000781 0.119333 -0.060957 0.550838 0.470283 -0.044058 1 0 0 0 0 0 1 410845
-0.001914 -0.000781 0.119333 -0.060998 0.551128 0.470530 -0.044082 1 0 0 0 0 0 1 411607
-0.001914 -0.000781 0.119333 -0.061054 0.551604 0.470939 -0.044119 1 0 0 0 0 0 1 412798
-0.001914 -0.000781 0.119333 -0.061090 0.551949 0.471230 -0.044148 1 0 0 0 0 0 1 413705
-0.001914 -0.000781 0.119333 -0.061114 0.552260 0.471511 -0.044173 1 0 0 0 0 0 1 414512
-0.001914 -0.000781 0.119333 -0.061173 0.552705 0.471877 -0.044208 1 0 0 0 0 0 1 415646
-0.001914 -0.000781 0.119333 -0.061218 0.553085 0.472203 -0.044238 1 0 0 0 0 0 1 416588
-0.001914 -0.000781 0.119333 -0.061258 0.553461 0.472521 -0.044269 1 0 0 0 0 0 1 417576
-0.001914 -0.000781 0.119333 -0.061298 0.553904 0.472898 -0.044303 1 0 0 0 0 0 1 418690
-0.001914 -0.000781 0.119333 -0.061350 0.554322 0.473272 -0.044338 1 0 0 0 0 0 1 419811
-0.001914 -0.000781 0.119333 -0.061390 0.554634 0.473528 -0.044362 1 0 0 0 0 0 1 420557
-0.001914 -0.000781 0.119333 -0.061426 0.555055 0.473882 -0.044395 1 0 0 0 0 0 1 421635
-0.001914 -0.000781 0.119333 -0.061476 0.555445 0.474215 -0.044427 1 0 0 0 0 0 1 422655
-0.001914 -0.000781 0.119333 -0.061504 0.555791 0.474526 -0.044455 1 0 0 0 0 0 1 423551
-0.001914 -0.000781 0.119333 -0.061550 0.556197 0.474858 -0.044487 1 0 0 0 0 0 1 424562
-0.001914 -0.000781 0.119333 -0.061613 0.556584 0.475191 -0.044518 1 0 0 0 0 0 1 425562
-0.001914 -0.000781 0.119333 -0.061647 0.556964 0.475512 -0.044549 1 0 0 0 0 0 1 426545
-0.001914 -0.000781 0.119333 -0.061682 0.557370 0.475858 -0.044581 1 0 0 0 0 0 1 427563
-0.001914 -0.000781 0.119333 -0.061720 0.557750 0.476198 -0.044612 1 0 0 0 0 0 1 428561
-0.001914 -0.000781 0.119333 -0.061773 0.558136 0.476514 -0.044643 1 0 0 0 0 0 1 429545
-0.001914 -0.000781 0.119333 -0.061823 0.558545 0.476865 -0.044675 1 0 0 0 0 0 1 430564
-0.001914 -0.000781 0.119333 -0.061863 0.558926 0.477187 -0.044706 1 0 0 0 0 0 1 431564
-0.001914 -0.000781 0.119333 -0.061894 0.559311 0.477532 -0.044737 1 0 0 0 0 0 1 432561
-0.001914 -0.000781 0.119333 -0.061941 0.559730 0.477874 -0.044769 1 0 0 0 0 0 1 433604
-0.001914 -0.000781 0.119333 -0.062016 0.560218 0.478294 -0.044809 1 0 0 0 0 0 1 434864
-0.001914 -0.000781 0.119333 -0.062041 0.560531 0.478557 -0.044834 1 0 0 0 0 0 1 435673
-0.001914 -0.000781 0.119333 -0.062071 0.560886 0.478859 -0.044862 1 0 0 0 0 0 1 436561
-0.001914 -0.000781 0.119333 -0.062108 0.561251 0.479187 -0.044892 1 0 0 0 0 0 1 437523
-0.001914 -0.000781 0.119333 -0.062164 0.561661 0.479524 -0.044925 1 0 0 0 0 0 1 438569
-0.001914 -0.000781 0.119333 -0.062212 0.562062 0.479868 -0.044956 1 0 0 0 0 0 1 439566
-0.001914 -0.000781 0.119333 -0.062252 0.562444 0.480190 -0.044987 1 0 0 0 0 0 1 440567
-0.001914 -0.000781 0.119333 -0.062286 0.562852 0.480554 -0.045020 1 0 0 0 0 0 1 441623
-0.001914 -0.000781 0.119333 -0.062336 0.563293 0.480917 -0.045055 1 0 0 0 0 0 1 442725
-0.001914 -0.000781 0.119333 -0.062394 0.563744 0.481301 -0.045091 1 0 0 0 0 0 1 443898
-0.001914 -0.000781 0.119333 -0.062431 0.564043 0.481559 -0.045114 1 0 0 0 0 0 1 444636
-0.001914 -0.000781 0.119333 -0.062474 0.564454 0.481906 -0.045148 1 0 0 0 0 0 1 445712
-0.001914 -0.000781 0.119333 -0.062507 0.564853 0.482263 -0.045180 1 0 0 0 0 0 1 446745
-0.001914 -0.000781 0.119333 -0.062548 0.565217 0.482559 -0.045208 1 0 0 0 0 0 1 447647
-0.001914 -0.000781 0.119333 -0.062607 0.565565 0.482859 -0.045237 1 0 0 0 0 0 1 448550
-0.001914 -0.000781 0.119333 -0.062642 0.565960 0.483192 -0.045268 1 0 0 0 0 0 1 449569
-0.001914 -0.000781 0.119333 -0.062680 0.566390 0.483558 -0.045302 1 0 0 0 0 0 1 450648
-0.001914 -0.000781 0.119333 -0.062717 0.566754 0.483886 -0.045332 1 0 0 0 0 0 1 451608
-0.001914 -0.000781 0.119333 -0.062780 0.567230 0.484278 -0.045370 1 0 0 0 0 0 1 452821
-0.001914 -0.000781 0.119333 -0.062821 0.567565 0.484566 -0.045396 1 0 0 0 0 0 1 453649
-0.001914 -0.000781 0.119333 -0.062855 0.567889 0.484839 -0.045423 1 0 0 0 0 0 1 454505
-0.001914 -0.000781 0.119333 -0.062892 0.568325 0.485227 -0.045458 1 0 0 0 0 0 1 455631
-0.001914 -0.000781 0.119333 -0.062935 0.568715 0.485545 -0.045488 1 0 0 0 0 0 1 456601
-0.001914 -0.000781 0.119333 -0.062995 0.569069 0.485851 -0.045517 1 0 0 0 0 0 1 457520
-0.001914 -0.000781 0.119333 -0.063029 0.569455 0.486177 -0.045548 1 0 0 0 0 0 1 458516
-0.001914 -0.000781 0.119333 -0.063063 0.569853 0.486515 -0.045579 1 0 0 0 0 0 1 459512
-0.001914 -0.000781 0.119333 -0.063102 0.570233 0.486856 -0.045610 1 0 0 0 0 0 1 460512
-0.001914 -0.000781 0.119333 -0.063156 0.570627 0.487178 -0.045642 1 0 0 0 0 0 1 461517
-0.001914 -0.000781 0.119333 -0.063204 0.571027 0.487522 -0.045673 1 0 0 0 0 0 1 462512
-0.001914 -0.000781 0.119333 -0.063244 0.571408 0.487843 -0.045704 1 0 0 0 0 0 1 463511
-0.001914 -0.000781 0.119333 -0.063276 0.571793 0.488188 -0.045735 1 0 0 0 0 0 1 464508
-0.001914 -0.000781 0.119333 -0.063321 0.572199 0.488521 -0.045767 1 0 0 0 0 0 1 465520
-0.001914 -0.000781 0.119333 -0.063384 0.572582 0.488850 -0.045798 1 0 0 0 0 0 1 466511
-0.001914 -0.000781 0.119333 -0.063418 0.572970 0.489177 -0.045829 1 0 0 0 0 0 1 467512
-0.001908 -0.000800 0.119343 -0.136239 0.823233 0.347331 -0.045888 1 0 0 0 0 0 1 469392
-0.001905 -0.000809 0.119347 -0.111744 0.735494 0.419854 -0.045926 1 0 0 0 0 0 1 470620
-0.001904 -0.000813 0.119348 -0.092773 0.670705 0.457210 -0.045955 1 0 0 0 0 0 1 471530
-0.001903 -0.000815 0.119348 -0.082426 0.636512 0.471561 -0.045985 1 0 0 0 0 0 1 472497
-0.001903 -0.000817 0.119349 -0.077124 0.619460 0.476869 -0.046017 1 0 0 0 0 0 1 473522
-0.001903 -0.000817 0.119349 -0.074445 0.611132 0.478922 -0.046048 1 0 0 0 0 0 1 474523
-0.001903 -0.000817 0.119349 -0.073132 0.607175 0.479843 -0.046079 1 0 0 0 0 0 1 475519
-0.001903 -0.000817 0.119349 -0.072509 0.605524 0.480472 -0.046119 1 0 0 0 0 0 1 476804
-0.001903 -0.000818 0.119349 -0.072190 0.604744 0.480799 -0.046144 1 0 0 0 0 0 1 477578
-0.001903 -0.000818 0.119349 -0.072074 0.604709 0.481219 -0.046182 1 0 0 0 0 0 1 478792
-0.001903 -0.000818 0.119349 -0.072035 0.604838 0.481558 -0.046213 1 0 0 0 0 0 1 479807
-0.001903 -0.000818 0.119349 -0.072022 0.605038 0.481826 -0.046239 1 0 0 0 0 0 1 480630
-0.001903 -0.000818 0.119349 -0.072068 0.605449 0.482203 -0.046275 1 0 0 0 0 0 1 481788
-0.001903 -0.000818 0.119349 -0.072094 0.605718 0.482447 -0.046299 1 0 0 0 0 0 1 482540
-0.001903 -0.000818 0.119349 -0.072140 0.606117 0.482783 -0.046330 1 0 0 0 0 0 1 483551
-0.001903 -0.000818 0.119349 -0.072178 0.606536 0.483114 -0.046363 1 0 0 0 0 0 1 484585
-0.001903 -0.000818 0.119349 -0.072235 0.606928 0.483430 -0.046392 1 0 0 0 0 0 1 485537
-0.001903 -0.000818 0.119349 -0.072269 0.607324 0.483757 -0.046424 1 0 0 0 0 0 1 486538
-0.001903 -0.000818 0.119349 -0.072333 0.607779 0.484105 -0.046458 1 0 0 0 0 0 1 487647
-0.001903 -0.000818 0.119349 -0.072366 0.608143 0.484409 -0.046486 1 0 0 0 0 0 1 488544
-0.001903 -0.000818 0.119349 -0.072427 0.608585 0.484763 -0.046521 1 0 0 0 0 0 1 489648
-0.001903 -0.000818 0.119349 -0.072478 0.608968 0.485057 -0.046549 1 0 0 0 0 0 1 490532
-0.001903 -0.000818 0.119349 -0.072521 0.609358 0.485378 -0.046580 1 0 0 0 0 0 1 491536
-0.001903 -0.000818 0.119349 -0.072561 0.609777 0.485712 -0.046611 1 0 0 0 0 0 1 492545
-0.001903 -0.000818 0.119349 -0.072610 0.610186 0.486022 -0.046642 1 0 0 0 0 0 1 493515
-0.001903 -0.000818 0.119349 -0.072664 0.610581 0.486351 -0.046673 1 0 0 0 0 0 1 494528
-0.001903 -0.000818 0.119349 -0.072717 0.610993 0.486685 -0.046704 1 0 0 0 0 0 1 495514
-0.001903 -0.000818 0.119349 -0.072767 0.611413 0.487000 -0.046736 1 0 0 0 0 0 1 496537
-0.001903 -0.000818 0.119349 -0.072803 0.611810 0.487330 -0.046767 1 0 0 0 0 0 1 497514
-0.001903 -0.000818 0.119349 -0.072859 0.612215 0.487655 -0.046798 1 0 0 0 0 0 1 498529
-0.001903 -0.000818 0.119349 -0.072915 0.612639 0.487981 -0.046829 1 0 0 0 0 0 1 499511
-0.001903 -0.000818 0.119349 -0.072951 0.613051 0.488319 -0.046861 1 0 0 0 0 0 1 500547
-0.001903 -0.000818 0.119349 -0.073013 0.613494 0.488657 -0.046895 1 0 0 0 0 0 1 501626
-0.001903 -0.000818 0.119349 -0.073045 0.613847 0.488953 -0.046922 1 0 0 0 0 0 1 502498
-0.001903 -0.000818 0.119349 -0.073106 0.614292 0.489308 -0.046957 1 0 0 0 0 0 1 503607
-0.001903 -0.000818 0.119349 -0.073159 0.614694 0.489618 -0.046986 1 0 0 0 0 0 1 504539
-0.001903 -0.000818 0.119349 -0.073201 0.615077 0.489933 -0.047017 1 0 0 0 0 0 1 505524
-0.001921 -0.000813 0.119359 0.183782 0.555581 0.352482 -0.047048 1 0 0 0 0 0 1 506519
-0.001931 -0.000811 0.119362 0.092647 0.576519 0.422376 -0.047079 1 0 0 0 0 0 1 507517
-0.001935 -0.000810 0.119363 0.025683 0.592530 0.458472 -0.047111 1 0 0 0 0 0 1 508524
-0.001938 -0.000809 0.119364 -0.009765 0.601389 0.472336 -0.047143 1 0 0 0 0 0 1 509562
-0.001939 -0.000809 0.119364 -0.027617 0.606189 0.477522 -0.047180 1 0 0 0 0 0 1 510752
-0.001939 -0.000809 0.119364 -0.036545 0.608730 0.479486 -0.047209 1 0 0 0 0 0 1 511663
-0.001940 -0.000809 0.119364 -0.041036 0.610259 0.480397 -0.047242 1 0 0 0 0 0 1 512715
-0.001940 -0.000809 0.119364 -0.043277 0.611208 0.480906 -0.047273 1 0 0 0 0 0 1 513716
-0.001940 -0.000809 0.119364 -0.044411 0.611878 0.481289 -0.047303 1 0 0 0 0 0 1 514687
-0.001940 -0.000809 0.119364 -0.044987 0.612351 0.481585 -0.047330 1 0 0 0 0 0 1 515528
-0.001940 -0.000809 0.119364 -0.045303 0.612861 0.481934 -0.047363 1 0 0 0 0 0 1 516594
-0.001940 -0.000809 0.119364 -0.045457 0.613301 0.482254 -0.047395 1 0 0 0 0 0 1 517605
-0.001940 -0.000809 0.119364 -0.045564 0.613717 0.482564 -0.047425 1 0 0 0 0 0 1 518587
-0.001940 -0.000809 0.119364 -0.045621 0.614112 0.482882 -0.047455 1 0 0 0 0 0 1 519547
-0.001940 -0.000809 0.119364 -0.045680 0.614580 0.483239 -0.047491 1 0 0 0 0 0 1 520688
-0.001940 -0.000809 0.119364 -0.045708 0.614929 0.483513 -0.047518 1 0 0 0 0 0 1 521549
-0.001940 -0.000809 0.119364 -0.045749 0.615370 0.483860 -0.047553 1 0 0 0 0 0 1 522663
-0.001940 -0.000809 0.119364 -0.045784 0.615756 0.484152 -0.047581 1 0 0 0 0 0 1 523563
-0.001940 -0.000809 0.119364 -0.045819 0.616122 0.484453 -0.047610 1 0 0 0 0 0 1 524510
-0.001940 -0.000809 0.119364 -0.045830 0.616542 0.484782 -0.047642 1 0 0 0 0 0 1 525540
-0.001940 -0.000809 0.119364 -0.045881 0.616952 0.485092 -0.047674 1 0 0 0 0 0 1 526539
-0.001940 -0.000809 0.119364 -0.045903 0.617355 0.485423 -0.047705 1 0 0 0 0 0 1 527541
-0.001940 -0.000809 0.119364 -0.045923 0.617768 0.485730 -0.047736 1 0 0 0 0 0 1 528542
-0.001940 -0.000809 0.119364 -0.045968 0.618155 0.486052 -0.047767 1 0 0 0 0 0 1 529539
-0.001940 -0.000809 0.119364 -0.045992 0.618568 0.486379 -0.047799 1 0 0 0 0 0 1 530543
-0.001940 -0.000809 0.119364 -0.046021 0.618973 0.486677 -0.047830 1 0 0 0 0 0 1 531542
-0.001940 -0.000809 0.119364 -0.046052 0.619376 0.487012 -0.047861 1 0 0 0 0 0 1 532538
-0.001940 -0.000809 0.119364 -0.046090 0.619772 0.487325 -0.047892 1 0 0 0 0 0 1 533539
-0.001940 -0.000809 0.119364 -0.046133 0.620578 0.487940 -0.047954 1 0 0 0 0 0 1 535493
-0.001940 -0.000809 0.119364 -0.046174 0.621029 0.488312 -0.047989 1 0 0 0 0 0 1 536625
-0.001940 -0.000809 0.119364 -0.046199 0.621396 0.488598 -0.048018 1 0 0 0 0 0 1 537563
-0.001940 -0.000809 0.119364 -0.046235 0.621816 0.488917 -0.048049 1 0 0 0 0 0 1 538547
-0.001940 -0.000809 0.119364 -0.046271 0.622202 0.489234 -0.048080 1 0 0 0 0 0 1 539545
-0.001940 -0.000809 0.119364 -0.046281 0.622608 0.489552 -0.048111 1 0 0 0 0 0 1 540541
-0.001940 -0.000809 0.119364 -0.046333 0.623023 0.489866 -0.048143 1 0 0 0 0 0 1 541551
-0.001940 -0.000809 0.119364 -0.046361 0.623525 0.490275 -0.048182 1 0 0 0 0 0 1 542797
-0.001940 -0.000809 0.119364 -0.046384 0.623856 0.490516 -0.048207 1 0 0 0 0 0 1 543616
-0.001940 -0.000809 0.119364 -0.046419 0.624315 0.490895 -0.048243 1 0 0 0 0 0 1 544751
-0.001940 -0.000809 0.119364 -0.046446 0.624675 0.491180 -0.048271 1 0 0 0 0 0 1 545641
-0.001940 -0.000809 0.119364 -0.046479 0.625135 0.491522 -0.048306 1 0 0 0 0 0 1 546778
-0.001940 -0.000809 0.119364 -0.046505 0.625471 0.491805 -0.048332 1 0 0 0 0 0 1 547611
-0.001940 -0.000809 0.119364 -0.046532 0.625874 0.492119 -0.048364 1 0 0 0 0 0 1 548636
-0.001940 -0.000809 0.119364 -0.046564 0.626245 0.492399 -0.048391 1 0 0 0 0 0 1 549498
-0.001940 -0.000809 0.119364 -0.046602 0.626658 0.492738 -0.048424 1 0 0 0 0 0 1 550563
-0.001940 -0.000809 0.119364 -0.046624 0.627060 0.493056 -0.048455 1 0 0 0 0 0 1 551541
-0.001940 -0.000809 0.119364 -0.046652 0.627450 0.493343 -0.048485 1 0 0 0 0 0 1 552505
-0.001940 -0.000809 0.119364 -0.046686 0.627901 0.493715 -0.048520 1 0 0 0 0 0 1 553620
-0.001940 -0.000809 0.119364 -0.046707 0.628308 0.494017 -0.048551 1 0 0 0 0 0 1 554603
-0.001940 -0.000809 0.119364 -0.046750 0.628670 0.494319 -0.048580 1 0 0 0 0 0 1 555538
-0.001940 -0.000809 0.119364 -0.046776 0.629104 0.494663 -0.048613 1 0 0 0 0 0 1 556595
-0.001940 -0.000809 0.119364 -0.046803 0.629482 0.494941 -0.048642 1 0 0 0 0 0 1 557529
-0.001940 -0.000809 0.119364 -0.046833 0.629879 0.495270 -0.048673 1 0 0 0 0 0 1 558510
-0.001940 -0.000809 0.119364 -0.046871 0.630274 0.495583 -0.048704 1 0 0 0 0 0 1 559508
-0.001940 -0.000809 0.119364 -0.046885 0.630698 0.495897 -0.048736 1 0 0 0 0 0 1 560517
-0.001940 -0.000809 0.119364 -0.046922 0.631097 0.496228 -0.048767 1 0 0 0 0 0 1 561521
-0.001940 -0.000809 0.119364 -0.046949 0.631488 0.496534 -0.048798 1 0 0 0 0 0 1 562518
-0.001940 -0.000809 0.119364 -0.046986 0.631915 0.496858 -0.048829 1 0 0 0 0 0 1 563520
-0.001940 -0.000809 0.119364 -0.047021 0.632300 0.497175 -0.048861 1 0 0 0 0 0 1 564516
-0.001940 -0.000809 0.119364 -0.047032 0.632708 0.497492 -0.048892 1 0 0 0 0 0 1 565514
-0.001940 -0.000809 0.119364 -0.047084 0.633121 0.497806 -0.048923 1 0 0 0 0 0 1 566521
-0.001940 -0.000809 0.119364 -0.047104 0.633520 0.498134 -0.048954 1 0 0 0 0 0 1 567514
-0.001940 -0.000809 0.119364 -0.047136 0.633969 0.498468 -0.048989 1 0 0 0 0 0 1 568623
-0.001940 -0.000809 0.119364 -0.047164 0.634332 0.498772 -0.049017 1 0 0 0 0 0 1 569522
-0.001940 -0.000809 0.119364 -0.047195 0.634752 0.499104 -0.049049 1 0 0 0 0 0 1 570559
-0.001940 -0.000809 0.119364 -0.047224 0.635147 0.499394 -0.049080 1 0 0 0 0 0 1 571535
-0.001940 -0.000809 0.119364 -0.047254 0.635547 0.499727 -0.049111 1 0 0 0 0 0 1 572525
-0.001940 -0.000809 0.119364 -0.047292 0.635942 0.500040 -0.049142 1 0 0 0 0 0 1 573525
-0.001940 -0.000809 0.119364 -0.047307 0.636363 0.500351 -0.049173 1 0 0 0 0 0 1 574525
-0.001940 -0.000809 0.119364 -0.047343 0.636758 0.500680 -0.049204 1 0 0 0 0 0 1 575519
-0.001940 -0.000809 0.119364 -0.047370 0.637158 0.500991 -0.049236 1 0 0 0 0 0 1 576537
-0.001940 -0.000809 0.119364 -0.047415 0.637681 0.501391 -0.049275 1 0 0 0 0 0 1 577777
-0.001940 -0.000809 0.119364 -0.047446 0.638007 0.501661 -0.049301 1 0 0 0 0 0 1 578626
-0.001940 -0.000809 0.119364 -0.047462 0.638490 0.502039 -0.049339 1 0 0 0 0 0 1 579813
-0.001940 -0.000809 0.119364 -0.047506 0.638803 0.502273 -0.049362 1 0 0 0 0 0 1 580571
-0.001940 -0.000809 0.119364 -0.047526 0.639188 0.502591 -0.049392 1 0 0 0 0 0 1 581529
-0.001940 -0.000809 0.119364 -0.047554 0.639580 0.502880 -0.049422 1 0 0 0 0 0 1 582499
-0.001940 -0.000809 0.119364 -0.047587 0.640023 0.503246 -0.049457 1 0 0 0 0 0 1 583594
-0.001940 -0.000809 0.119364 -0.047617 0.640423 0.503563 -0.049488 1 0 0 0 0 0 1 584584
-0.001940 -0.000809 0.119364 -0.047645 0.640811 0.503848 -0.049518 1 0 0 0 0 0 1 585542
-0.001940 -0.000809 0.119364 -0.047680 0.641284 0.504238 -0.049554 1 0 0 0 0 0 1 586712
-0.001940 -0.000809 0.119364 -0.047714 0.641620 0.504504 -0.049581 1 0 0 0 0 0 1 587565
-0.001940 -0.000809 0.119364 -0.047726 0.642006 0.504788 -0.049609 1 0 0 0 0 0 1 588478
-0.001940 -0.000809 0.119364 -0.047774 0.642434 0.505142 -0.049644 1 0 0 0 0 0 1 589575
-0.001940 -0.000809 0.119364 -0.047798 0.642851 0.505472 -0.049675 1 0 0 0 0 0 1 590588
-0.001940 -0.000809 0.119364 -0.047825 0.643227 0.505748 -0.049704 1 0 0 0 0 0 1 591517
-0.001940 -0.000809 0.119364 -0.047855 0.643633 0.506085 -0.049736 1 0 0 0 0 0 1 592521
-0.001940 -0.000809 0.119364 -0.047873 0.644031 0.506396 -0.049767 1 0 0 0 0 0 1 593513
-0.001940 -0.000809 0.119364 -0.047925 0.644441 0.506707 -0.049798 1 0 0 0 0 0 1 594513
-0.001940 -0.000809 0.119364 -0.047946 0.644844 0.507038 -0.049829 1 0 0 0 0 0 1 595514
-0.001940 -0.000809 0.119364 -0.047975 0.645250 0.507339 -0.049861 1 0 0 0 0 0 1 596519
-0.001940 -0.000809 0.119364 -0.048004 0.645630 0.507655 -0.049890 1 0 0 0 0 0 1 597458
-0.001940 -0.000809 0.119364 -0.048044 0.646048 0.507986 -0.049923 1 0 0 0 0 0 1 598513
-0.001940 -0.000809 0.119364 -0.048058 0.646467 0.508296 -0.049954 1 0 0 0 0 0 1 599509
-0.001940 -0.000809 0.119364 -0.048095 0.646869 0.508630 -0.049986 1 0 0 0 0 0 1 600521
-0.001940 -0.000809 0.119364 -0.048137 0.647311 0.508979 -0.050020 1 0 0 0 0 0 1 601635
-0.001940 -0.000809 0.119364 -0.048147 0.647668 0.509240 -0.050047 1 0 0 0 0 0 1 602479
-0.001940 -0.000809 0.119364 -0.048195 0.648094 0.509592 -0.050081 1 0 0 0 0 0 1 603570
-0.001940 -0.000809 0.119364 -0.048218 0.648494 0.509909 -0.050111 1 0 0 0 0 0 1 604543
-0.001940 -0.000809 0.119364 -0.048246 0.648892 0.510202 -0.050142 1 0 0 0 0 0 1 605524
-0.001940 -0.000809 0.119364 -0.048276 0.649296 0.510538 -0.050173 1 0 0 0 0 0 1 606523
-0.001940 -0.000809 0.119364 -0.048306 0.649700 0.510837 -0.050204 1 0 0 0 0 0 1 607522
-0.001940 -0.000809 0.119364 -0.048336 0.650106 0.511174 -0.050236 1 0 0 0 0 0 1 608526
-0.001940 -0.000809 0.119364 -0.048374 0.650611 0.511574 -0.050275 1 0 0 0 0 0 1 609776
-0.001940 -0.000809 0.119364 -0.048398 0.650946 0.511817 -0.050301 1 0 0 0 0 0 1 610603
-0.001940 -0.000809 0.119364 -0.048433 0.651411 0.512201 -0.050337 1 0 0 0 0 0 1 611753
-0.001940 -0.000809 0.119364 -0.048467 0.651750 0.512469 -0.050363 1 0 0 0 0 0 1 612612
-0.001940 -0.000809 0.119364 -0.048486 0.652228 0.512826 -0.050399 1 0 0 0 0 0 1 613755
-0.001940 -0.000809 0.119364 -0.048521 0.652594 0.513131 -0.050428 1 0 0 0 0 0 1 614677
-0.001940 -0.000809 0.119364 -0.048545 0.652958 0.513415 -0.050457 1 0 0 0 0 0 1 615607
-0.001940 -0.000809 0.119364 -0.048579 0.653348 0.513710 -0.050486 1 0 0 0 0 0 1 616519
-0.001940 -0.000809 0.119364 -0.048613 0.653708 0.514007 -0.050515 1 0 0 0 0 0 1 617451
-0.001940 -0.000809 0.119364 -0.048625 0.654139 0.514344 -0.050548 1 0 0 0 0 0 1 618508
-0.001940 -0.000809 0.119364 -0.048683 0.654631 0.514718 -0.050585 1 0 0 0 0 0 1 619709
-0.001940 -0.000809 0.119364 -0.048700 0.654974 0.515003 -0.050612 1 0 0 0 0 0 1 620564
-0.001940 -0.000809 0.119364 -0.048730 0.655401 0.515320 -0.050645 1 0 0 0 0 0 1 621620
-0.001940 -0.000809 0.119364 -0.048759 0.655795 0.515648 -0.050675 1 0 0 0 0 0 1 622594
-0.001940 -0.000809 0.119364 -0.048788 0.656173 0.515947 -0.050705 1 0 0 0 0 0 1 623528
-0.001940 -0.000809 0.119364 -0.048816 0.656564 0.516234 -0.050735 1 0 0 0 0 0 1 624494
-0.001940 -0.000809 0.119364 -0.048847 0.656974 0.516574 -0.050767 1 0 0 0 0 0 1 625508
-0.001940 -0.000809 0.119364 -0.048885 0.657373 0.516890 -0.050798 1 0 0 0 0 0 1 626516
-0.001940 -0.000809 0.119364 -0.048899 0.657786 0.517196 -0.050829 1 0 0 0 0 0 1 627498
-0.001940 -0.000809 0.119364 -0.048945 0.658180 0.517523 -0.050860 1 0 0 0 0 0 1 628511
-0.001940 -0.000809 0.119364 -0.048969 0.658593 0.517850 -0.050892 1 0 0 0 0 0 1 629515
-0.001940 -0.000809 0.119364 -0.048998 0.659008 0.518156 -0.050924 1 0 0 0 0 0 1 630539
-0.001940 -0.000809 0.119364 -0.049027 0.659394 0.518478 -0.050954 1 0 0 0 0 0 1 631494
-0.001940 -0.000809 0.119364 -0.049045 0.659789 0.518786 -0.050984 1 0 0 0 0 0 1 632478
-0.001940 -0.000809 0.119364 -0.049097 0.660201 0.519098 -0.051016 1 0 0 0 0 0 1 633483
-0.001940 -0.000809 0.119364 -0.049121 0.660648 0.519464 -0.051050 1 0 0 0 0 0 1 634593
-0.001940 -0.000809 0.119364 -0.049149 0.661044 0.519757 -0.051081 1 0 0 0 0 0 1 635572
-0.001940 -0.000809 0.119364 -0.049182 0.661482 0.520119 -0.051115 1 0 0 0 0 0 1 636657
-0.001940 -0.000809 0.119364 -0.049215 0.661804 0.520374 -0.051140 1 0 0 0 0 0 1 637473
-0.001940 -0.000809 0.119364 -0.049230 0.662238 0.520697 -0.051173 1 0 0 0 0 0 1 638508
-0.001940 -0.000809 0.119364 -0.049266 0.662623 0.521017 -0.051203 1 0 0 0 0 0 1 639476
-0.001940 -0.000809 0.119364 -0.049305 0.663015 0.521326 -0.051234 1 0 0 0 0 0 1 640467
-0.001940 -0.000809 0.119364 -0.049320 0.663447 0.521647 -0.051266 1 0 0 0 0 0 1 641495
-0.001940 -0.000809 0.119364 -0.049365 0.663836 0.521970 -0.051297 1 0 0 0 0 0 1 642497
-0.001940 -0.000809 0.119364 -0.049395 0.664329 0.522360 -0.051335 1 0 0 0 0 0 1 643699
-0.001927 -0.000795 0.119375 -0.224163 0.478474 0.372315 -0.051371 1 0 0 0 0 0 1 644842
-0.001921 -0.000789 0.119379 -0.164768 0.542766 0.447841 -0.051393 1 0 0 0 0 0 1 645553
-0.001918 -0.000785 0.119380 -0.119756 0.591253 0.486957 -0.051428 1 0 0 0 0 0 1 646680
-0.001916 -0.000783 0.119380 -0.095491 0.617382 0.501940 -0.051459 1 0 0 0 0 0 1 647658
-0.001915 -0.000783 0.119381 -0.083126 0.630796 0.507399 -0.051485 1 0 0 0 0 0 1 648509
-0.001915 -0.000782 0.119381 -0.076914 0.637755 0.509527 -0.051515 1 0 0 0 0 0 1 649469
-0.001915 -0.000782 0.119381 -0.073812 0.641439 0.510451 -0.051547 1 0 0 0 0 0 1 650472
-0.001914 -0.000782 0.119381 -0.072275 0.643464 0.510979 -0.051578 1 0 0 0 0 0 1 651472
-0.001914 -0.000782 0.119381 -0.071532 0.644718 0.511387 -0.051611 1 0 0 0 0 0 1 652523
-0.001914 -0.000782 0.119381 -0.071183 0.645540 0.511744 -0.051644 1 0 0 0 0 0 1 653592
-0.001914 -0.000782 0.119381 -0.071031 0.646142 0.512067 -0.051676 1 0 0 0 0 0 1 654609
-0.001914 -0.000782 0.119381 -0.070964 0.646578 0.512324 -0.051702 1 0 0 0 0 0 1 655448
-0.001914 -0.000782 0.119381 -0.070962 0.647043 0.512648 -0.051735 1 0 0 0 0 0 1 656511
-0.001914 -0.000782 0.119381 -0.070988 0.647472 0.512984 -0.051768 1 0 0 0 0 0 1 657556
-0.001914 -0.000782 0.119381 -0.071010 0.647845 0.513261 -0.051796 1 0 0 0 0 0 1 658466
-0.001914 -0.000782 0.119381 -0.071044 0.648245 0.513577 -0.051828 1 0 0 0 0 0 1 659463
-0.001914 -0.000782 0.119381 -0.071085 0.648634 0.513885 -0.051859 1 0 0 0 0 0 1 660457
-0.001914 -0.000782 0.119381 -0.071132 0.649041 0.514192 -0.051890 1 0 0 0 0 0 1 661467
-0.001920 -0.000764 0.119370 0.002124 0.398038 0.657981 -0.051921 1 0 0 0 0 0 1 662458
-0.001922 -0.000755 0.119367 -0.022257 0.485901 0.586622 -0.051952 1 0 0 0 0 0 1 663455
-0.001924 -0.000750 0.119365 -0.041159 0.551012 0.549967 -0.051984 1 0 0 0 0 0 1 664455
-0.001924 -0.000748 0.119365 -0.051516 0.585745 0.536279 -0.052015 1 0 0 0 0 0 1 665464
-0.001925 -0.000747 0.119365 -0.056884 0.603456 0.531609 -0.052046 1 0 0 0 0 0 1 666459
-0.001925 -0.000746 0.119365 -0.059613 0.612514 0.530197 -0.052077 1 0 0 0 0 0 1 667459
-0.001925 -0.000746 0.119365 -0.061024 0.617228 0.529906 -0.052109 1 0 0 0 0 0 1 668457
-0.001925 -0.000746 0.119365 -0.061794 0.620133 0.530329 -0.052171 1 0 0 0 0 0 1 670438
-0.001925 -0.000746 0.119365 -0.062178 0.621634 0.530617 -0.052206 1 0 0 0 0 0 1 671581
-0.001925 -0.000746 0.119365 -0.062377 0.622506 0.530885 -0.052235 1 0 0 0 0 0 1 672484
-0.001913 -0.000732 0.119376 -0.237489 0.436509 0.380820 -0.052265 1 0 0 0 0 0 1 673470
-0.001906 -0.000725 0.119379 -0.178233 0.500983 0.456281 -0.052296 1 0 0 0 0 0 1 674449
-0.001903 -0.000722 0.119381 -0.133263 0.549457 0.495287 -0.052328 1 0 0 0 0 0 1 675471
-0.001901 -0.000720 0.119381 -0.109026 0.575579 0.510250 -0.052359 1 0 0 0 0 0 1 676470
-0.001900 -0.000719 0.119381 -0.096686 0.589095 0.515812 -0.052396 1 0 0 0 0 0 1 677638
-0.001900 -0.000719 0.119381 -0.090507 0.596053 0.517945 -0.052429 1 0 0 0 0 0 1 678701
-0.001900 -0.000719 0.119381 -0.087401 0.599659 0.518845 -0.052456 1 0 0 0 0 0 1 679560
-0.001900 -0.000719 0.119381 -0.085880 0.601690 0.519390 -0.052489 1 0 0 0 0 0 1 680633
-0.001900 -0.000718 0.119381 -0.085150 0.602894 0.519798 -0.052522 1 0 0 0 0 0 1 681691
-0.001900 -0.000718 0.119381 -0.084802 0.603610 0.520078 -0.052549 1 0 0 0 0 0 1 682536
-0.001900 -0.000718 0.119381 -0.084658 0.604183 0.520401 -0.052581 1 0 0 0 0 0 1 683557
-0.001900 -0.000718 0.119381 -0.084602 0.604630 0.520706 -0.052611 1 0 0 0 0 0 1 684535
-0.001900 -0.000718 0.119381 -0.084606 0.605033 0.521010 -0.052641 1 0 0 0 0 0 1 685489
-0.001900 -0.000718 0.119381 -0.084620 0.605441 0.521334 -0.052674 1 0 0 0 0 0 1 686551
-0.001900 -0.000718 0.119381 -0.084660 0.605818 0.521656 -0.052706 1 0 0 0 0 0 1 687571
-0.001900 -0.000718 0.119381 -0.084709 0.606164 0.521937 -0.052735 1 0 0 0 0 0 1 688499
-0.001900 -0.000718 0.119381 -0.084764 0.606561 0.522294 -0.052770 1 0 0 0 0 0 1 689635
-0.001900 -0.000718 0.119381 -0.084809 0.606874 0.522549 -0.052797 1 0 0 0 0 0 1 690477
-0.001900 -0.000718 0.119381 -0.084849 0.607236 0.522855 -0.052828 1 0 0 0 0 0 1 691490
-0.001900 -0.000718 0.119381 -0.084901 0.607602 0.523172 -0.052859 1 0 0 0 0 0 1 692477
-0.001900 -0.000718 0.119381 -0.084959 0.607951 0.523474 -0.052890 1 0 0 0 0 0 1 693470
-0.001900 -0.000718 0.119381 -0.084987 0.608306 0.523792 -0.052922 1 0 0 0 0 0 1 694477
-0.001900 -0.000718 0.119381 -0.085058 0.608668 0.524093 -0.052953 1 0 0 0 0 0 1 695470
-0.001900 -0.000718 0.119381 -0.085112 0.609035 0.524408 -0.052985 1 0 0 0 0 0 1 696492
-0.001900 -0.000718 0.119381 -0.085141 0.609393 0.524711 -0.053015 1 0 0 0 0 0 1 697470
-0.001900 -0.000718 0.119381 -0.085207 0.609742 0.525033 -0.053047 1 0 0 0 0 0 1 698490
-0.001900 -0.000718 0.119381 -0.085254 0.610119 0.525343 -0.053078 1 0 0 0 0 0 1 699489
-0.001900 -0.000718 0.119381 -0.085300 0.610471 0.525640 -0.053110 1 0 0 0 0 0 1 700493
-0.001900 -0.000718 0.119381 -0.085367 0.610869 0.525987 -0.053144 1 0 0 0 0 0 1 701598
-0.001900 -0.000718 0.119381 -0.085412 0.611246 0.526311 -0.053176 1 0 0 0 0 0 1 702621
-0.001900 -0.000718 0.119381 -0.085455 0.611588 0.526619 -0.053208 1 0 0 0 0 0 1 703636
-0.001900 -0.000718 0.119381 -0.085502 0.611906 0.526881 -0.053234 1 0 0 0 0 0 1 704465
-0.001900 -0.000718 0.119381 -0.085551 0.612271 0.527190 -0.053266 1 0 0 0 0 0 1 705504
-0.001900 -0.000718 0.119381 -0.085613 0.612628 0.527501 -0.053297 1 0 0 0 0 0 1 706494
-0.001900 -0.000718 0.119381 -0.085653 0.612985 0.527825 -0.053329 1 0 0 0 0 0 1 707495
-0.001900 -0.000718 0.119381 -0.085701 0.613345 0.528117 -0.053360 1 0 0 0 0 0 1 708498
-0.001900 -0.000718 0.119381 -0.085761 0.613755 0.528471 -0.053395 1 0 0 0 0 0 1 709608
-0.001900 -0.000718 0.119381 -0.085821 0.614117 0.528783 -0.053427 1 0 0 0 0 0 1 710635
-0.001900 -0.000718 0.119381 -0.085862 0.614481 0.529093 -0.053459 1 0 0 0 0 0 1 711660
-0.001900 -0.000718 0.119381 -0.085911 0.614843 0.529424 -0.053490 1 0 0 0 0 0 1 712668
-0.001900 -0.000718 0.119381 -0.085967 0.615166 0.529689 -0.053518 1 0 0 0 0 0 1 713560
-0.001900 -0.000718 0.119381 -0.086005 0.615575 0.530035 -0.053553 1 0 0 0 0 0 1 714683
-0.001900 -0.000718 0.119381 -0.086063 0.615860 0.530284 -0.053578 1 0 0 0 0 0 1 715488
-0.001900 -0.000718 0.119381 -0.086110 0.616242 0.530613 -0.053611 1 0 0 0 0 0 1 716530
-0.001900 -0.000718 0.119381 -0.086155 0.616600 0.530934 -0.053644 1 0 0 0 0 0 1 717587
-0.001900 -0.000718 0.119381 -0.086213 0.616922 0.531201 -0.053671 1 0 0 0 0 0 1 718453
-0.001900 -0.000718 0.119381 -0.086266 0.617363 0.531578 -0.053709 1 0 0 0 0 0 1 719652
-0.001900 -0.000718 0.119381 -0.086308 0.617686 0.531852 -0.053737 1 0 0 0 0 0 1 720578
-0.001900 -0.000718 0.119381 -0.086353 0.618001 0.532144 -0.053765 1 0 0 0 0 0 1 721460
-0.001900 -0.000718 0.119381 -0.086405 0.618383 0.532455 -0.053798 1 0 0 0 0 0 1 722525
-0.001900 -0.000718 0.119381 -0.086466 0.618737 0.532762 -0.053829 1 0 0 0 0 0 1 723502
-0.001900 -0.000718 0.119381 -0.086507 0.619082 0.533058 -0.053858 1 0 0 0 0 0 1 724437
-0.001900 -0.000718 0.119381 -0.086552 0.619431 0.533355 -0.053889 1 0 0 0 0 0 1 725438
-0.001900 -0.000718 0.119381 -0.086602 0.619789 0.533683 -0.053921 1 0 0 0 0 0 1 726438
-0.001900 -0.000718 0.119381 -0.086664 0.620151 0.533981 -0.053952 1 0 0 0 0 0 1 727438
-0.001900 -0.000718 0.119381 -0.086703 0.620505 0.534280 -0.053983 1 0 0 0 0 0 1 728431
-0.001900 -0.000718 0.119381 -0.086756 0.620876 0.534603 -0.054014 1 0 0 0 0 0 1 729433
-0.001900 -0.000718 0.119381 -0.086815 0.621229 0.534907 -0.054045 1 0 0 0 0 0 1 730435
-0.001900 -0.000718 0.119381 -0.086843 0.621583 0.535224 -0.054077 1 0 0 0 0 0 1 731438
-0.001900 -0.000718 0.119381 -0.086914 0.621945 0.535525 -0.054108 1 0 0 0 0 0 1 732433
-0.001900 -0.000718 0.119381 -0.086966 0.622305 0.535834 -0.054139 1 0 0 0 0 0 1 733433
-0.001900 -0.000718 0.119381 -0.087002 0.622706 0.536175 -0.054174 1 0 0 0 0 0 1 734534
-0.001900 -0.000718 0.119381 -0.087072 0.623086 0.536523 -0.054208 1 0 0 0 0 0 1 735639
-0.001900 -0.000718 0.119381 -0.087105 0.623448 0.536815 -0.054238 1 0 0 0 0 0 1 736602
-0.001900 -0.000718 0.119381 -0.087164 0.623738 0.537067 -0.054264 1 0 0 0 0 0 1 737421
-0.001900 -0.000718 0.119381 -0.087208 0.624103 0.537382 -0.054295 1 0 0 0 0 0 1 738415
-0.001900 -0.000718 0.119381 -0.087255 0.624463 0.537688 -0.054327 1 0 0 0 0 0 1 739446
-0.001900 -0.000718 0.119381 -0.087313 0.624811 0.538007 -0.054358 1 0 0 0 0 0 1 740442
-0.001900 -0.000718 0.119381 -0.087360 0.625189 0.538319 -0.054389 1 0 0 0 0 0 1 741443
-0.001900 -0.000718 0.119381 -0.087406 0.625540 0.538616 -0.054421 1 0 0 0 0 0 1 742446
-0.001900 -0.000718 0.119381 -0.087474 0.626016 0.539028 -0.054461 1 0 0 0 0 0 1 743740
-0.001900 -0.000718 0.119381 -0.087530 0.626360 0.539342 -0.054493 1 0 0 0 0 0 1 744751
-0.001918 -0.000714 0.119391 0.171810 0.566111 0.400665 -0.054518 1 0 0 0 0 0 1 745547
-0.001928 -0.000712 0.119395 0.081762 0.586874 0.470144 -0.054553 1 0 0 0 0 0 1 746678
-0.001932 -0.000711 0.119396 0.015308 0.602668 0.506011 -0.054579 1 0 0 0 0 0 1 747515
-0.001935 -0.000710 0.119397 -0.019886 0.611451 0.519843 -0.054616 1 0 0 0 0 0 1 748680
-0.001936 -0.000710 0.119397 -0.037620 0.616016 0.524855 -0.054640 1 0 0 0 0 0 1 749453
-0.001936 -0.000710 0.119397 -0.046480 0.618532 0.526841 -0.054672 1 0 0 0 0 0 1 750475
-0.001937 -0.000710 0.119397 -0.050925 0.619987 0.527734 -0.054705 1 0 0 0 0 0 1 751529
-0.001937 -0.000710 0.119397 -0.053161 0.620847 0.528185 -0.054732 1 0 0 0 0 0 1 752394
-0.001937 -0.000710 0.119397 -0.054281 0.621531 0.528617 -0.054769 1 0 0 0 0 0 1 753585
-0.001937 -0.000710 0.119397 -0.054857 0.621990 0.528908 -0.054797 1 0 0 0 0 0 1 754478
-0.001937 -0.000710 0.119397 -0.055166 0.622392 0.529207 -0.054826 1 0 0 0 0 0 1 755417
-0.001937 -0.000710 0.119397 -0.055339 0.622837 0.529547 -0.054861 1 0 0 0 0 0 1 756547
-0.001937 -0.000710 0.119397 -0.055446 0.623200 0.529853 -0.054893 1 0 0 0 0 0 1 757546
-0.001937 -0.000710 0.119397 -0.055503 0.623529 0.530122 -0.054921 1 0 0 0 0 0 1 758458
-0.001937 -0.000710 0.119397 -0.055548 0.623894 0.530435 -0.054953 1 0 0 0 0 0 1 759477
-0.001937 -0.000710 0.119397 -0.055603 0.624248 0.530725 -0.054984 1 0 0 0 0 0 1 760459
-0.001937 -0.000710 0.119397 -0.055629 0.624615 0.531035 -0.055015 1 0 0 0 0 0 1 761468
-0.001937 -0.000710 0.119397 -0.055664 0.624948 0.531335 -0.055046 1 0 0 0 0 0 1 762461
-0.001937 -0.000710 0.119397 -0.055700 0.625310 0.531628 -0.055077 1 0 0 0 0 0 1 763455
-0.001937 -0.000710 0.119397 -0.055724 0.625678 0.531939 -0.055109 1 0 0 0 0 0 1 764464
-0.001937 -0.000710 0.119397 -0.055763 0.626026 0.532235 -0.055140 1 0 0 0 0 0 1 765468
-0.001937 -0.000710 0.119397 -0.055783 0.626375 0.532547 -0.055171 1 0 0 0 0 0 1 766460
-0.001937 -0.000710 0.119397 -0.055825 0.626732 0.532837 -0.055203 1 0 0 0 0 0 1 767461
-0.001937 -0.000710 0.119397 -0.055853 0.627130 0.533173 -0.055237 1 0 0 0 0 0 1 768557
-0.001937 -0.000710 0.119397 -0.055892 0.627483 0.533474 -0.055269 1 0 0 0 0 0 1 769573
-0.001937 -0.000710 0.119397 -0.055924 0.627832 0.533770 -0.055299 1 0 0 0 0 0 1 770560
-0.001937 -0.000710 0.119397 -0.055940 0.628138 0.534047 -0.055327 1 0 0 0 0 0 1 771431
-0.001937 -0.000710 0.119397 -0.055983 0.628504 0.534343 -0.055359 1 0 0 0 0 0 1 772454
-0.001937 -0.000710 0.119397 -0.056008 0.628876 0.534658 -0.055391 1 0 0 0 0 0 1 773478
-0.001937 -0.000710 0.119397 -0.056046 0.629216 0.534947 -0.055421 1 0 0 0 0 0 1 774458
-0.001937 -0.000710 0.119397 -0.056068 0.629572 0.535266 -0.055453 1 0 0 0 0 0 1 775473
-0.001937 -0.000710 0.119397 -0.056113 0.629969 0.535589 -0.055488 1 0 0 0 0 0 1 776584
-0.001937 -0.000710 0.119397 -0.056138 0.630340 0.535903 -0.055520 1 0 0 0 0 0 1 777606
-0.001937 -0.000710 0.119397 -0.056177 0.630687 0.536197 -0.055551 1 0 0 0 0 0 1 778603
-0.001937 -0.000710 0.119397 -0.056210 0.631047 0.536503 -0.055583 1 0 0 0 0 0 1 779620
-0.001937 -0.000710 0.119397 -0.056242 0.631394 0.536819 -0.055613 1 0 0 0 0 0 1 780600
-0.001937 -0.000710 0.119397 -0.056270 0.631711 0.537070 -0.055641 1 0 0 0 0 0 1 781492
-0.001937 -0.000710 0.119397 -0.056300 0.632050 0.537357 -0.055671 1 0 0 0 0 0 1 782448
-0.001937 -0.000710 0.119397 -0.056326 0.632435 0.537683 -0.055704 1 0 0 0 0 0 1 783509
-0.001937 -0.000710 0.119397 -0.056364 0.632782 0.537978 -0.055735 1 0 0 0 0 0 1 784508
-0.001937 -0.000710 0.119397 -0.056383 0.633111 0.538274 -0.055765 1 0 0 0 0 0 1 785446
-0.001937 -0.000710 0.119397 -0.056429 0.633516 0.538604 -0.055800 1 0 0 0 0 0 1 786580
-0.001937 -0.000710 0.119397 -0.056461 0.633864 0.538899 -0.055831 1 0 0 0 0 0 1 787562
-0.001937 -0.000710 0.119397 -0.056481 0.634188 0.539174 -0.055858 1 0 0 0 0 0 1 788451
-0.001937 -0.000710 0.119397 -0.056523 0.634591 0.539533 -0.055896 1 0 0 0 0 0 1 789640
-0.001937 -0.000710 0.119397 -0.056545 0.634911 0.539791 -0.055922 1 0 0 0 0 0 1 790493
-0.001937 -0.000710 0.119397 -0.056586 0.635277 0.540100 -0.055955 1 0 0 0 0 0 1 791542
-0.001937 -0.000710 0.119397 -0.056618 0.635628 0.540398 -0.055986 1 0 0 0 0 0 1 792532
-0.001937 -0.000710 0.119397 -0.056639 0.635963 0.540682 -0.056015 1 0 0 0 0 0 1 793452
-0.001937 -0.000710 0.119397 -0.056674 0.636296 0.540983 -0.056046 1 0 0 0 0 0 1 794447
-0.001937 -0.000710 0.119397 -0.056703 0.636684 0.541297 -0.056078 1 0 0 0 0 0 1 795489
-0.001937 -0.000710 0.119397 -0.056741 0.637018 0.541580 -0.056108 1 0 0 0 0 0 1 796450
-0.001937 -0.000710 0.119397 -0.056777 0.637384 0.541895 -0.056140 1 0 0 0 0 0 1 797450
-0.001937 -0.000710 0.119397 -0.056806 0.637729 0.542185 -0.056171 1 0 0 0 0 0 1 798450
-0.001937 -0.000710 0.119397 -0.056834 0.638076 0.542496 -0.056203 1 0 0 0 0 0 1 799465
-0.001937 -0.000710 0.119397 -0.056861 0.638448 0.542798 -0.056234 1 0 0 0 0 0 1 800462
-0.001937 -0.000710 0.119397 -0.056900 0.638796 0.543092 -0.056265 1 0 0 0 0 0 1 801461
-0.001937 -0.000710 0.119397 -0.056924 0.639158 0.543399 -0.056296 1 0 0 0 0 0 1 802457
-0.001937 -0.000710 0.119397 -0.056963 0.639531 0.543733 -0.056331 1 0 0 0 0 0 1 803563
-0.001937 -0.000710 0.119397 -0.056995 0.639861 0.543999 -0.056359 1 0 0 0 0 0 1 804469
-0.001937 -0.000710 0.119397 -0.057021 0.640247 0.544326 -0.056392 1 0 0 0 0 0 1 805530
-0.001924 -0.000696 0.119408 -0.232961 0.452923 0.393582 -0.056422 1 0 0 0 0 0 1 806484
-0.001918 -0.000689 0.119411 -0.174054 0.516867 0.468740 -0.056453 1 0 0 0 0 0 1 807478
-0.001915 -0.000686 0.119413 -0.129247 0.565061 0.507637 -0.056484 1 0 0 0 0 0 1 808473
-0.001913 -0.000684 0.119413 -0.105108 0.591011 0.522552 -0.056515 1 0 0 0 0 0 1 809470
-0.001912 -0.000683 0.119413 -0.092796 0.604369 0.528025 -0.056546 1 0 0 0 0 0 1 810467
-0.001912 -0.000683 0.119413 -0.086611 0.611263 0.530133 -0.056579 1 0 0 0 0 0 1 811500
-0.001911 -0.000683 0.119413 -0.083533 0.614935 0.531084 -0.056614 1 0 0 0 0 0 1 812630
-0.001911 -0.000683 0.119413 -0.082013 0.616871 0.531569 -0.056642 1 0 0 0 0 0 1 813524
-0.001911 -0.000683 0.119413 -0.081266 0.618022 0.531931 -0.056673 1 0 0 0 0 0 1 814503
-0.001911 -0.000683 0.119413 -0.080921 0.618766 0.532239 -0.056702 1 0 0 0 0 0 1 815445
-0.001911 -0.000682 0.119413 -0.080763 0.619337 0.532557 -0.056736 1 0 0 0 0 0 1 816523
-0.001911 -0.000682 0.119413 -0.080712 0.619771 0.532855 -0.056766 1 0 0 0 0 0 1 817506
-0.001911 -0.000682 0.119413 -0.080710 0.620159 0.533142 -0.056797 1 0 0 0 0 0 1 818499
-0.001911 -0.000682 0.119413 -0.080725 0.620511 0.533420 -0.056827 1 0 0 0 0 0 1 819447
-0.001911 -0.000682 0.119413 -0.080750 0.620874 0.533727 -0.056860 1 0 0 0 0 0 1 820490
-0.001911 -0.000682 0.119413 -0.080785 0.621218 0.534005 -0.056889 1 0 0 0 0 0 1 821437
-0.001911 -0.000682 0.119413 -0.080837 0.621568 0.534321 -0.056923 1 0 0 0 0 0 1 822516
-0.001911 -0.000682 0.119413 -0.080878 0.621932 0.534619 -0.056955 1 0 0 0 0 0 1 823532
-0.001911 -0.000682 0.119413 -0.080917 0.622243 0.534884 -0.056983 1 0 0 0 0 0 1 824436
-0.001911 -0.000682 0.119413 -0.080962 0.622585 0.535179 -0.057014 1 0 0 0 0 0 1 825439
-0.001911 -0.000682 0.119413 -0.081002 0.622915 0.535478 -0.057046 1 0 0 0 0 0 1 826438
-0.001911 -0.000682 0.119413 -0.081058 0.623257 0.535758 -0.057077 1 0 0 0 0 0 1 827436
-0.001911 -0.000682 0.119413 -0.081108 0.623611 0.536065 -0.057108 1 0 0 0 0 0 1 828442
-0.001911 -0.000682 0.119413 -0.081141 0.623950 0.536352 -0.057139 1 0 0 0 0 0 1 829437
-0.001911 -0.000682 0.119413 -0.081185 0.624294 0.536648 -0.057171 1 0 0 0 0 0 1 830446
-0.001911 -0.000682 0.119413 -0.081225 0.624621 0.536945 -0.057202 1 0 0 0 0 0 1 831437
-0.001911 -0.000682 0.119413 -0.081272 0.624972 0.537233 -0.057233 1 0 0 0 0 0 1 832437
-0.001911 -0.000682 0.119413 -0.081325 0.625306 0.537519 -0.057264 1 0 0 0 0 0 1 833438
-0.001911 -0.000682 0.119413 -0.081364 0.625664 0.537825 -0.057296 1 0 0 0 0 0 1 834463
-0.001911 -0.000682 0.119413 -0.081425 0.626155 0.538264 -0.057342 1 0 0 0 0 0 1 835935
-0.001911 -0.000682 0.119413 -0.081453 0.626359 0.538425 -0.057360 1 0 0 0 0 0 1 836502
-0.001911 -0.000682 0.119413 -0.081498 0.626705 0.538721 -0.057392 1 0 0 0 0 0 1 837513
-0.001911 -0.000682 0.119413 -0.081539 0.627028 0.538998 -0.057421 1 0 0 0 0 0 1 838459
-0.001911 -0.000682 0.119413 -0.081583 0.627367 0.539289 -0.057452 1 0 0 0 0 0 1 839451
-0.001911 -0.000682 0.119413 -0.081632 0.627685 0.539580 -0.057483 1 0 0 0 0 0 1 840443
-0.001911 -0.000682 0.119413 -0.081672 0.628043 0.539872 -0.057514 1 0 0 0 0 0 1 841439
-0.001911 -0.000682 0.119413 -0.081717 0.628392 0.540170 -0.057546 1 0 0 0 0 0 1 842456
-0.001911 -0.000682 0.119413 -0.081774 0.628743 0.540476 -0.057578 1 0 0 0 0 0 1 843475
-0.001911 -0.000682 0.119413 -0.081819 0.629163 0.540833 -0.057617 1 0 0 0 0 0 1 844713
-0.001911 -0.000682 0.119413 -0.081859 0.629498 0.541137 -0.057648 1 0 0 0 0 0 1 845728
-0.001911 -0.000682 0.119413 -0.081906 0.629771 0.541358 -0.057673 1 0 0 0 0 0 1 846526
-0.001911 -0.000682 0.119413 -0.081940 0.630096 0.541636 -0.057702 1 0 0 0 0 0 1 847453
-0.001911 -0.000682 0.119413 -0.081991 0.630498 0.541980 -0.057739 1 0 0 0 0 0 1 848626
-0.001911 -0.000682 0.119413 -0.082033 0.630836 0.542288 -0.057771 1 0 0 0 0 0 1 849652
-0.001911 -0.000682 0.119413 -0.082073 0.631134 0.542529 -0.057797 1 0 0 0 0 0 1 850494
-0.001911 -0.000682 0.119413 -0.082123 0.631446 0.542797 -0.057827 1 0 0 0 0 0 1 851432
-0.001911 -0.000682 0.119413 -0.082160 0.631790 0.543092 -0.057857 1 0 0 0 0 0 1 852417
-0.001911 -0.000682 0.119413 -0.082204 0.632137 0.543389 -0.057889 1 0 0 0 0 0 1 853430
-0.001911 -0.000682 0.119413 -0.082252 0.632519 0.543735 -0.057925 1 0 0 0 0 0 1 854585
-0.001911 -0.000682 0.119413 -0.082295 0.632836 0.543992 -0.057953 1 0 0 0 0 0 1 855483
-0.001911 -0.000682 0.119413 -0.082342 0.633200 0.544304 -0.057986 1 0 0 0 0 0 1 856546
-0.001911 -0.000682 0.119413 -0.082385 0.633532 0.544589 -0.058017 1 0 0 0 0 0 1 857519
-0.001911 -0.000682 0.119413 -0.082432 0.633835 0.544866 -0.058046 1 0 0 0 0 0 1 858464
-0.001911 -0.000682 0.119413 -0.082482 0.634183 0.545154 -0.058076 1 0 0 0 0 0 1 859424
-0.001911 -0.000682 0.119413 -0.082517 0.634529 0.545447 -0.058108 1 0 0 0 0 0 1 860440
-0.001930 -0.000678 0.119423 0.178016 0.574020 0.406321 -0.058139 1 0 0 0 0 0 1 861444
-0.001939 -0.000676 0.119427 0.088464 0.594603 0.475487 -0.058170 1 0 0 0 0 0 1 862421
-0.001944 -0.000675 0.119428 0.022250 0.610411 0.511301 -0.058202 1 0 0 0 0 0 1 863436
-0.001946 -0.000674 0.119428 -0.012812 0.619083 0.525040 -0.058233 1 0 0 0 0 0 1 864439
-0.001947 -0.000674 0.119429 -0.030481 0.623670 0.530103 -0.058264 1 0 0 0 0 0 1 865433
-0.001948 -0.000674 0.119429 -0.039325 0.626199 0.532075 -0.058298 1 0 0 0 0 0 1 866501
-0.001948 -0.000674 0.119429 -0.043733 0.627580 0.532916 -0.058327 1 0 0 0 0 0 1 867441
-0.001948 -0.000674 0.119429 -0.045947 0.628464 0.533404 -0.058358 1 0 0 0 0 0 1 868443
-0.001948 -0.000674 0.119429 -0.047072 0.629127 0.533790 -0.058393 1 0 0 0 0 0 1 869559
-0.001948 -0.000674 0.119429 -0.047646 0.629533 0.534050 -0.058419 1 0 0 0 0 0 1 870396
-0.001948 -0.000674 0.119429 -0.047943 0.629982 0.534387 -0.058455 1 0 0 0 0 0 1 871541
-0.001948 -0.000674 0.119429 -0.048098 0.630321 0.534653 -0.058484 1 0 0 0 0 0 1 872455
-0.001948 -0.000674 0.119429 -0.048193 0.630682 0.534941 -0.058515 1 0 0 0 0 0 1 873445
-0.001948 -0.000674 0.119429 -0.048258 0.631029 0.535226 -0.058546 1 0 0 0 0 0 1 874442
-0.001948 -0.000674 0.119429 -0.048310 0.631370 0.535503 -0.058577 1 0 0 0 0 0 1 875437
-0.001948 -0.000674 0.119429 -0.048337 0.631696 0.535777 -0.058607 1 0 0 0 0 0 1 876400
-0.001948 -0.000674 0.119429 -0.048360 0.632041 0.536087 -0.058640 1 0 0 0 0 0 1 877460
-0.001948 -0.000674 0.119429 -0.048394 0.632463 0.536430 -0.058678 1 0 0 0 0 0 1 878683
-0.001948 -0.000674 0.119429 -0.048428 0.632752 0.536677 -0.058705 1 0 0 0 0 0 1 879527
-0.001948 -0.000674 0.119429 -0.048459 0.633136 0.537003 -0.058740 1 0 0 0 0 0 1 880666
-0.001948 -0.000674 0.119429 -0.048470 0.633428 0.537247 -0.058768 1 0 0 0 0 0 1 881541
-0.001948 -0.000674 0.119429 -0.048507 0.633806 0.537587 -0.058803 1 0 0 0 0 0 1 882689
-0.001948 -0.000674 0.119429 -0.048526 0.634055 0.537781 -0.058827 1 0 0 0 0 0 1 883431
-0.001948 -0.000674 0.119429 -0.048546 0.634426 0.538093 -0.058860 1 0 0 0 0 0 1 884508
-0.001948 -0.000674 0.119429 -0.048582 0.634755 0.538376 -0.058890 1 0 0 0 0 0 1 885473
-0.001948 -0.000674 0.119429 -0.048605 0.635068 0.538659 -0.058921 1 0 0 0 0 0 1 886437
-0.001948 -0.000674 0.119429 -0.048623 0.635433 0.538950 -0.058954 1 0 0 0 0 0 1 887498
-0.001948 -0.000674 0.119429 -0.048655 0.635755 0.539221 -0.058984 1 0 0 0 0 0 1 888477
-0.001948 -0.000674 0.119429 -0.048686 0.636100 0.539517 -0.059015 1 0 0 0 0 0 1 889471
-0.001948 -0.000674 0.119429 -0.048702 0.636455 0.539814 -0.059048 1 0 0 0 0 0 1 890530
-0.001948 -0.000674 0.119429 -0.048733 0.636759 0.540092 -0.059077 1 0 0 0 0 0 1 891458
-0.001948 -0.000674 0.119429 -0.048750 0.637089 0.540354 -0.059107 1 0 0 0 0 0 1 892416
-0.001948 -0.000674 0.119429 -0.048787 0.637436 0.540650 -0.059139 1 0 0 0 0 0 1 893433
-0.001948 -0.000674 0.119429 -0.048802 0.637771 0.540931 -0.059170 1 0 0 0 0 0 1 894435
-0.001948 -0.000674 0.119429 -0.048843 0.638092 0.541224 -0.059202 1 0 0 0 0 0 1 895442
-0.001948 -0.000674 0.119429 -0.048854 0.638435 0.541496 -0.059232 1 0 0 0 0 0 1 896413
-0.001948 -0.000674 0.119429 -0.048878 0.638779 0.541786 -0.059264 1 0 0 0 0 0 1 897431
-0.001948 -0.000674 0.119429 -0.048915 0.639112 0.542072 -0.059295 1 0 0 0 0 0 1 898411
-0.001948 -0.000674 0.119429 -0.048942 0.639452 0.542360 -0.059326 1 0 0 0 0 0 1 899417
-0.001948 -0.000674 0.119429 -0.048953 0.639772 0.542645 -0.059357 1 0 0 0 0 0 1 900411
-0.001948 -0.000674 0.119429 -0.049000 0.640105 0.542916 -0.059388 1 0 0 0 0 0 1 901387
-0.001948 -0.000674 0.119429 -0.049010 0.640481 0.543230 -0.059422 1 0 0 0 0 0 1 902486
-0.001948 -0.000674 0.119429 -0.049032 0.640791 0.543492 -0.059451 1 0 0 0 0 0 1 903404
-0.001948 -0.000674 0.119429 -0.049068 0.641142 0.543810 -0.059484 1 0 0 0 0 0 1 904471
-0.001948 -0.000674 0.119429 -0.049084 0.641466 0.544066 -0.059513 1 0 0 0 0 0 1 905409
-0.001948 -0.000674 0.119429 -0.049121 0.641802 0.544354 -0.059544 1 0 0 0 0 0 1 906397
-0.001948 -0.000674 0.119429 -0.049156 0.642132 0.544634 -0.059576 1 0 0 0 0 0 1 907401
-0.001948 -0.000674 0.119429 -0.049163 0.642472 0.544918 -0.059607 1 0 0 0 0 0 1 908394
-0.001948 -0.000674 0.119429 -0.049195 0.642801 0.545217 -0.059638 1 0 0 0 0 0 1 909397
-0.001948 -0.000674 0.119429 -0.049218 0.643204 0.545541 -0.059675 1 0 0 0 0 0 1 910570
-0.001948 -0.000674 0.119429 -0.049239 0.643506 0.545794 -0.059703 1 0 0 0 0 0 1 911462
-0.001948 -0.000674 0.119429 -0.049283 0.643919 0.546148 -0.059741 1 0 0 0 0 0 1 912680
-0.001948 -0.000674 0.119429 -0.049313 0.644186 0.546376 -0.059766 1 0 0 0 0 0 1 913498
-0.001948 -0.000674 0.119429 -0.049316 0.644498 0.546653 -0.059796 1 0 0 0 0 0 1 914444
-0.001948 -0.000674 0.119429 -0.049348 0.644927 0.547001 -0.059835 1 0 0 0 0 0 1 915685
-0.001948 -0.000674 0.119429 -0.049380 0.645185 0.547222 -0.059858 1 0 0 0 0 0 1 916439
-0.001948 -0.000674 0.119429 -0.049406 0.645513 0.547501 -0.059889 1 0 0 0 0 0 1 917412
-0.001948 -0.000674 0.119429 -0.049421 0.645860 0.547791 -0.059921 1 0 0 0 0 0 1 918449
-0.001948 -0.000674 0.119429 -0.049461 0.646164 0.548070 -0.059951 1 0 0 0 0 0 1 919406
-0.001948 -0.000674 0.119429 -0.049475 0.646553 0.548381 -0.059985 1 0 0 0 0 0 1 920515
-0.001948 -0.000674 0.119429 -0.049499 0.646887 0.548662 -0.060016 1 0 0 0 0 0 1 921502
-0.001948 -0.000674 0.119429 -0.049535 0.647209 0.548939 -0.060046 1 0 0 0 0 0 1 922448
-0.001948 -0.000674 0.119429 -0.049560 0.647553 0.549248 -0.060079 1 0 0 0 0 0 1 923503
-0.001948 -0.000674 0.119429 -0.049584 0.647872 0.549500 -0.060109 1 0 0 0 0 0 1 924453
-0.001948 -0.000674 0.119429 -0.049600 0.648197 0.549774 -0.060138 1 0 0 0 0 0 1 925394
-0.001948 -0.000674 0.119429 -0.049637 0.648544 0.550071 -0.060170 1 0 0 0 0 0 1 926413
-0.001948 -0.000674 0.119429 -0.049660 0.648862 0.550358 -0.060200 1 0 0 0 0 0 1 927390
-0.001948 -0.000674 0.119429 -0.049678 0.649212 0.550637 -0.060232 1 0 0 0 0 0 1 928407
-0.001948 -0.000674 0.119429 -0.049702 0.649553 0.550924 -0.060264 1 0 0 0 0 0 1 929416
-0.001948 -0.000674 0.119429 -0.049739 0.649884 0.551208 -0.060294 1 0 0 0 0 0 1 930391
-0.001948 -0.000674 0.119429 -0.049763 0.650216 0.551486 -0.060326 1 0 0 0 0 0 1 931407
-0.001948 -0.000674 0.119429 -0.049789 0.650544 0.551784 -0.060356 1 0 0 0 0 0 1 932386
-0.001948 -0.000674 0.119429 -0.049806 0.650891 0.552061 -0.060388 1 0 0 0 0 0 1 933392
-0.001948 -0.000674 0.119429 -0.049842 0.651229 0.552349 -0.060419 1 0 0 0 0 0 1 934385
-0.001948 -0.000674 0.119429 -0.049861 0.651607 0.552666 -0.060454 1 0 0 0 0 0 1 935512
-0.001948 -0.000674 0.119429 -0.049894 0.651909 0.552925 -0.060482 1 0 0 0 0 0 1 936401
-0.001948 -0.000674 0.119429 -0.049917 0.652266 0.553241 -0.060517 1 0 0 0 0 0 1 937528
-0.001948 -0.000674 0.119429 -0.049947 0.652583 0.553499 -0.060545 1 0 0 0 0 0 1 938409
-0.001948 -0.000674 0.119429 -0.049961 0.652916 0.553777 -0.060576 1 0 0 0 0 0 1 939401
-0.001948 -0.000674 0.119429 -0.049998 0.653254 0.554066 -0.060607 1 0 0 0 0 0 1 940394
-0.001948 -0.000674 0.119429 -0.050009 0.653577 0.554353 -0.060638 1 0 0 0 0 0 1 941395
-0.001948 -0.000674 0.119429 -0.050045 0.653916 0.554626 -0.060669 1 0 0 0 0 0 1 942399
-0.001948 -0.000674 0.119429 -0.050079 0.654311 0.554963 -0.060705 1 0 0 0 0 0 1 943537
-0.001948 -0.000674 0.119429 -0.050091 0.654619 0.555220 -0.060734 1 0 0 0 0 0 1 944455
-0.001948 -0.000674 0.119429 -0.050131 0.655029 0.555588 -0.060772 1 0 0 0 0 0 1 945699
-0.001948 -0.000674 0.119429 -0.050144 0.655310 0.555809 -0.060798 1 0 0 0 0 0 1 946512
-0.001948 -0.000674 0.119429 -0.050184 0.655701 0.556142 -0.060834 1 0 0 0 0 0 1 947660
-0.001948 -0.000674 0.119429 -0.050207 0.655986 0.556384 -0.060860 1 0 0 0 0 0 1 948505
-0.001948 -0.000674 0.119429 -0.050227 0.656277 0.556627 -0.060888 1 0 0 0 0 0 1 949402
-0.001948 -0.000674 0.119429 -0.050255 0.656639 0.556954 -0.060922 1 0 0 0 0 0 1 950481
-0.001948 -0.000674 0.119429 -0.050270 0.656957 0.557206 -0.060951 1 0 0 0 0 0 1 951402
-0.001948 -0.000674 0.119429 -0.050294 0.657281 0.557478 -0.060981 1 0 0 0 0 0 1 952359
-0.001948 -0.000674 0.119429 -0.050335 0.657665 0.557807 -0.061016 1 0 0 0 0 0 1 953490
-0.001948 -0.000674 0.119429 -0.050364 0.658026 0.558114 -0.061049 1 0 0 0 0 0 1 954560
-0.001948 -0.000674 0.119429 -0.050380 0.658308 0.558366 -0.061078 1 0 0 0 0 0 1 955466
-0.001948 -0.000674 0.119429 -0.050402 0.658691 0.558676 -0.061112 1 0 0 0 0 0 1 956552
-0.001948 -0.000674 0.119429 -0.050436 0.658992 0.558933 -0.061139 1 0 0 0 0 0 1 957432
-0.001948 -0.000674 0.119429 -0.050463 0.659320 0.559212 -0.061170 1 0 0 0 0 0 1 958404
-0.001948 -0.000674 0.119429 -0.050477 0.659661 0.559497 -0.061201 1 0 0 0 0 0 1 959424
-0.001948 -0.000674 0.119429 -0.050510 0.659982 0.559789 -0.061232 1 0 0 0 0 0 1 960402
-0.001948 -0.000674 0.119429 -0.050536 0.660320 0.560059 -0.061263 1 0 0 0 0 0 1 961411
-0.001948 -0.000674 0.119429 -0.050554 0.660667 0.560350 -0.061295 1 0 0 0 0 0 1 962415
-0.001948 -0.000674 0.119429 -0.050590 0.661001 0.560637 -0.061325 1 0 0 0 0 0 1 963395
-0.001948 -0.000674 0.119429 -0.050615 0.661335 0.560937 -0.061357 1 0 0 0 0 0 1 964419
-0.001948 -0.000674 0.119429 -0.050631 0.661674 0.561206 -0.061388 1 0 0 0 0 0 1 965403
-0.001948 -0.000674 0.119429 -0.050677 0.662009 0.561493 -0.061420 1 0 0 0 0 0 1 966415
-0.001948 -0.000674 0.119429 -0.050685 0.662353 0.561780 -0.061451 1 0 0 0 0 0 1 967420
-0.001948 -0.000674 0.119429 -0.050709 0.662706 0.562079 -0.061484 1 0 0 0 0 0 1 968465
-0.001948 -0.000674 0.119429 -0.050750 0.663120 0.562451 -0.061523 1 0 0 0 0 0 1 969721
-0.001948 -0.000674 0.119429 -0.050763 0.663396 0.562666 -0.061548 1 0 0 0 0 0 1 970516
-0.001948 -0.000674 0.119429 -0.050797 0.663703 0.562929 -0.061576 1 0 0 0 0 0 1 971418
-0.001948 -0.000674 0.119429 -0.050819 0.664015 0.563190 -0.061606 1 0 0 0 0 0 1 972377
-0.001948 -0.000674 0.119429 -0.050846 0.664366 0.563508 -0.061639 1 0 0 0 0 0 1 973424
-0.001948 -0.000674 0.119429 -0.050863 0.664709 0.563781 -0.061670 1 0 0 0 0 0 1 974417
-0.001948 -0.000674 0.119429 -0.050900 0.665050 0.564072 -0.061701 1 0 0 0 0 0 1 975418
-0.001948 -0.000674 0.119429 -0.050916 0.665390 0.564356 -0.061733 1 0 0 0 0 0 1 976434
-0.001948 -0.000674 0.119429 -0.050954 0.665758 0.564671 -0.061767 1 0 0 0 0 0 1 977516
-0.001948 -0.000674 0.119429 -0.050968 0.666105 0.564979 -0.061800 1 0 0 0 0 0 1 978589
-0.001948 -0.000674 0.119429 -0.051015 0.666443 0.565255 -0.061831 1 0 0 0 0 0 1 979580
-0.001948 -0.000674 0.119429 -0.051023 0.666778 0.565534 -0.061862 1 0 0 0 0 0 1 980558
-0.001948 -0.000674 0.119429 -0.051058 0.667110 0.565818 -0.061892 1 0 0 0 0 0 1 981531
-0.001948 -0.000674 0.119429 -0.051070 0.667410 0.566069 -0.061920 1 0 0 0 0 0 1 982428
-0.001948 -0.000674 0.119429 -0.051103 0.667730 0.566360 -0.061951 1 0 0 0 0 0 1 983405
-0.001948 -0.000674 0.119429 -0.051129 0.668064 0.566626 -0.061982 1 0 0 0 0 0 1 984401
-0.001948 -0.000674 0.119429 -0.051162 0.668451 0.566957 -0.062017 1 0 0 0 0 0 1 985518
-0.001948 -0.000674 0.119429 -0.051174 0.668764 0.567218 -0.062046 1 0 0 0 0 0 1 986450
-0.001948 -0.000674 0.119429 -0.051211 0.669148 0.567563 -0.062082 1 0 0 0 0 0 1 987616
-0.001948 -0.000674 0.119429 -0.051224 0.669428 0.567783 -0.062108 1 0 0 0 0 0 1 988426
-0.001948 -0.000674 0.119429 -0.051260 0.669746 0.568055 -0.062137 1 0 0 0 0 0 1 989359
-0.001948 -0.000674 0.119429 -0.051285 0.670102 0.568353 -0.062171 1 0 0 0 0 0 1 990449
-0.001948 -0.000674 0.119429 -0.051299 0.670440 0.568655 -0.062203 1 0 0 0 0 0 1 991464
-0.001948 -0.000674 0.119429 -0.051337 0.670765 0.568921 -0.062232 1 0 0 0 0 0 1 992390
-0.001948 -0.000674 0.119429 -0.051352 0.671102 0.569201 -0.062263 1 0 0 0 0 0 1 993392
-0.001948 -0.000674 0.119429 -0.051389 0.671442 0.569492 -0.062294 1 0 0 0 0 0 1 994392
-0.001948 -0.000674 0.119429 -0.051416 0.671780 0.569780 -0.062325 1 0 0 0 0 0 1 995395
-0.001948 -0.000674 0.119429 -0.051439 0.672104 0.570051 -0.062357 1 0 0 0 0 0 1 996390
-0.001948 -0.000674 0.119429 -0.051465 0.672439 0.570354 -0.062388 1 0 0 0 0 0 1 997389
-0.001948 -0.000674 0.119429 -0.051482 0.672785 0.570630 -0.062419 1 0 0 0 0 0 1 998391
-0.001948 -0.000674 0.119429 -0.051506 0.673123 0.570914 -0.062450 1 0 0 0 0 0 1 999392
-0.001948 -0.000674 0.119429 -0.051540 0.673450 0.571213 -0.062482 1 0 0 0 0 0 2 391
-0.001948 -0.000674 0.119429 -0.051548 0.673657 0.571370 -0.062500 1 0 0 0 0 0 2 1386
-0.001948 -0.000674 0.119429 -0.051567 0.673652 0.571368 -0.062500 1 0 0 0 0 0 2 2510
-0.001948 -0.000674 0.119429 -0.051549 0.673657 0.571368 -0.062500 1 0 0 0 0 0 2 3367
-0.001948 -0.000674 0.119429 -0.051559 0.673660 0.571374 -0.062500 1 0 0 0 0 0 2 4467
-0.001948 -0.000674 0.119429 -0.051557 0.673649 0.571382 -0.062500 1 0 0 0 0 0 2 5397
-0.001948 -0.000674 0.119429 -0.051548 0.673657 0.571370 -0.062500 1 0 0 0 0 0 2 6399
-0.001948 -0.000674 0.119429 -0.051547 0.673658 0.571368 -0.062500 1 0 0 0 0 0 2 7398
-0.001948 -0.000674 0.119429 -0.051559 0.673661 0.571375 -0.062500 1 0 0 0 0 0 2 8393
-0.001948 -0.000674 0.119429 -0.051569 0.673653 0.571368 -0.062500 1 0 0 0 0 0 2 9396
-0.001948 -0.000674 0.119429 -0.051546 0.673646 0.571375 -0.062500 1 0 0 0 0 0 2 10653
-0.001948 -0.000674 0.119429 -0.051547 0.673656 0.571369 -0.062500 1 0 0 0 0 0 2 11470
-0.001948 -0.000674 0.119429 -0.051559 0.673660 0.571375 -0.062500 1 0 0 0 0 0 2 12690
-0.001948 -0.000674 0.119429 -0.051560 0.673661 0.571375 -0.062500 1 0 0 0 0 0 2 13481
-0.001948 -0.000674 0.119429 -0.051557 0.673650 0.571362 -0.062500 1 0 0 0 0 0 2 14641
-0.001948 -0.000674 0.119429 -0.051557 0.673648 0.571380 -0.062500 1 0 0 0 0 0 2 15484
-0.001948 -0.000674 0.119429 -0.051549 0.673657 0.571370 -0.062500 1 0 0 0 0 0 2 16370
-0.001948 -0.000674 0.119429 -0.051547 0.673658 0.571368 -0.062500 1 0 0 0 0 0 2 17421
-0.001948 -0.000674 0.119429 -0.051559 0.673661 0.571374 -0.062500 1 0 0 0 0 0 2 18400
-0.001948 -0.000674 0.119429 -0.051545 0.673647 0.571376 -0.062500 1 0 0 0 0 0 2 19381
-0.001948 -0.000674 0.119429 -0.051567 0.673651 0.571368 -0.062500 1 0 0 0 0 0 2 20440
-0.001948 -0.000674 0.119429 -0.051549 0.673657 0.571368 -0.062500 1 0 0 0 0 0 2 21479
-0.001948 -0.000674 0.119429 -0.051559 0.673660 0.571374 -0.062500 1 0 0 0 0 0 2 22395
-0.001948 -0.000674 0.119429 -0.051549 0.673658 0.571369 -0.062500 1 0 0 0 0 0 2 23522
-0.001948 -0.000674 0.119429 -0.051556 0.673649 0.571381 -0.062500 1 0 0 0 0 0 2 24375
-0.001948 -0.000674 0.119429 -0.051548 0.673657 0.571370 -0.062500 1 0 0 0 0 0 2 25395
-0.001948 -0.000674 0.119429 -0.051567 0.673652 0.571368 -0.062500 1 0 0 0 0 0 2 26389
-0.001948 -0.000674 0.119429 -0.051549 0.673657 0.571368 -0.062500 1 0 0 0 0 0 2 27368
-0.001948 -0.000674 0.119429 -0.051556 0.673649 0.571381 -0.062500 1 0 0 0 0 0 2 28380
-0.001948 -0.000674 0.119429 -0.051548 0.673657 0.571370 -0.062500 1 0 0 0 0 0 2 29394
-0.001948 -0.000674 0.119429 -0.051547 0.673658 0.571368 -0.062500 1 0 0 0 0 0 2 30368
-0.001948 -0.000674 0.119429 -0.051559 0.673661 0.571374 -0.062500 1 0 0 0 0 0 2 31383
-0.001948 -0.000674 0.119429 -0.051560 0.673661 0.571375 -0.062500 1 0 0 0 0 0 2 32366
-0.001948 -0.000674 0.119429 -0.051553 0.673638 0.571369 -0.062500 1 0 0 0 0 0 2 33372
-0.001948 -0.000674 0.119429 -0.051548 0.673655 0.571368 -0.062500 1 0 0 0 0 0 2 35077
-0.001948 -0.000674 0.119429 -0.051559 0.673660 0.571374 -0.062500 1 0 0 0 0 0 2 36431
-0.001948 -0.000674 0.119429 -0.051560 0.673661 0.571375 -0.062500 1 0 0 0 0 0 2 37390
-0.001948 -0.000674 0.119429 -0.051549 0.673659 0.571369 -0.062500 1 0 0 0 0 0 2 38378
-0.001948 -0.000674 0.119429 -0.051556 0.673649 0.571381 -0.062500 1 0 0 0 0 0 2 39346
-0.001948 -0.000674 0.119429 -0.051556 0.673648 0.571363 -0.062500 1 0 0 0 0 0 2 40368
-0.001948 -0.000674 0.119429 -0.051548 0.673657 0.571367 -0.062500 1 0 0 0 0 0 2 41372
-0.001948 -0.000674 0.119429 -0.051559 0.673661 0.571374 -0.062500 1 0 0 0 0 0 2 42737
-0.001948 -0.000674 0.119429 -0.051557 0.673649 0.571382 -0.062500 1 0 0 0 0 0 2 43467
-0.001948 -0.000674 0.119429 -0.051548 0.673657 0.571370 -0.062500 1 0 0 0 0 0 2 44405
-0.001948 -0.000674 0.119429 -0.051567 0.673652 0.571368 -0.062500 1 0 0 0 0 0 2 45671
-0.001948 -0.000674 0.119429 -0.051550 0.673657 0.571368 -0.062500 1 0 0 0 0 0 2 46449
-0.001948 -0.000674 0.119429 -0.051556 0.673649 0.571381 -0.062500 1 0 0 0 0 0 2 47636
-0.001948 -0.000674 0.119429 -0.051548 0.673657 0.571370 -0.062500 1 0 0 0 0 0 2 48483
-0.001948 -0.000674 0.119429 -0.051547 0.673658 0.571368 -0.062500 1 0 0 0 0 0 2 49635
-0.001948 -0.000674 0.119429 -0.051559 0.673661 0.571375 -0.062500 1 0 0 0 0 0 2 50380
-0.001948 -0.000674 0.119429 -0.051569 0.673652 0.571368 -0.062500 1 0 0 0 0 0 2 51443
-0.001948 -0.000674 0.119429 -0.051546 0.673646 0.571375 -0.062500 1 0 0 0 0 0 2 52440
-0.001948 -0.000674 0.119429 -0.051547 0.673656 0.571369 -0.062500 1 0 0 0 0 0 2 53377
-0.001948 -0.000674 0.119429 -0.051559 0.673660 0.571375 -0.062500 1 0 0 0 0 0 2 54450
-0.001948 -0.000674 0.119429 -0.051560 0.673661 0.571375 -0.062500 1 0 0 0 0 0 2 55498
-0.001948 -0.000674 0.119429 -0.051549 0.673659 0.571369 -0.062500 1 0 0 0 0 0 2 56417
-0.001948 -0.000674 0.119429 -0.051564 0.673641 0.571374 -0.062500 1 0 0 0 0 0 2 57471
-0.001948 -0.000674 0.119429 -0.051549 0.673656 0.571369 -0.062500 1 0 0 0 0 0 2 58448
-0.001948 -0.000674 0.119429 -0.051547 0.673657 0.571368 -0.062500 1 0 0 0 0 0 2 59367
-0.001948 -0.000674 0.119429 -0.051559 0.673661 0.571374 -0.062500 1 0 0 0 0 0 2 60387
-0.001948 -0.000674 0.119429 -0.051557 0.673649 0.571382 -0.062500 1 0 0 0 0 0 2 61388
-0.001948 -0.000674 0.119429 -0.051548 0.673657 0.571370 -0.062500 1 0 0 0 0 0 2 62386
-0.001948 -0.000674 0.119429 -0.051555 0.673649 0.571362 -0.062500 1 0 0 0 0 0 2 63386
-0.001948 -0.000674 0.119429 -0.051560 0.673660 0.571374 -0.062500 1 0 0 0 0 0 2 64392
-0.001948 -0.000674 0.119429 -0.051549 0.673658 0.571369 -0.062500 1 0 0 0 0 0 2 65387
-0.001948 -0.000674 0.119429 -0.051556 0.673649 0.571381 -0.062500 1 0 0 0 0 0 2 66362
-0.001948 -0.000674 0.119429 -0.051548 0.673657 0.571370 -0.062500 1 0 0 0 0 0 2 67362
-0.001948 -0.000674 0.119429 -0.051559 0.673661 0.571375 -0.062500 1 0 0 0 0 0 2 69244
-0.001948 -0.000674 0.119429 -0.051556 0.673650 0.571362 -0.062500 1 0 0 0 0 0 2 70458
-0.001948 -0.000674 0.119429 -0.051557 0.673648 0.571380 -0.062500 1 0 0 0 0 0 2 71382
-0.001948 -0.000674 0.119429 -0.051548 0.673656 0.571370 -0.062500 1 0 0 0 0 0 2 72376
-0.001948 -0.000674 0.119429 -0.051547 0.673657 0.571368 -0.062500 1 0 0 0 0 0 2 73372
-0.001948 -0.000674 0.119429 -0.051559 0.673661 0.571374 -0.062500 1 0 0 0 0 0 2 74367
-0.001948 -0.000674 0.119429 -0.051560 0.673661 0.571375 -0.062500 1 0 0 0 0 0 2 75369
-0.001948 -0.000674 0.119429 -0.051553 0.673638 0.571369 -0.062500 1 0 0 0 0 0 2 76452
-0.001948 -0.000674 0.119429 -0.051548 0.673655 0.571368 -0.062500 1 0 0 0 0 0 2 77551
-0.001948 -0.000674 0.119429 -0.051559 0.673660 0.571374 -0.062500 1 0 0 0 0 0 2 78343
-0.001948 -0.000674 0.119429 -0.051548 0.673658 0.571369 -0.062500 1 0 0 0 0 0 2 79385
-0.001948 -0.000674 0.119429 -0.051555 0.673649 0.571381 -0.062500 1 0 0 0 0 0 2 80582
-0.001948 -0.000674 0.119429 -0.051547 0.673657 0.571370 -0.062500 1 0 0 0 0 0 2 81435
-0.001948 -0.000674 0.119429 -0.051567 0.673652 0.571368 -0.062500 1 0 0 0 0 0 2 82588
-0.001948 -0.000674 0.119429 -0.051549 0.673657 0.571368 -0.062500 1 0 0 0 0 0 2 83366
-0.001948 -0.000674 0.119429 -0.051559 0.673660 0.571374 -0.062500 1 0 0 0 0 0 2 84390
-0.001948 -0.000674 0.119429 -0.051557 0.673649 0.571382 -0.062500 1 0 0 0 0 0 2 85435
-0.001948 -0.000674 0.119429 -0.051548 0.673657 0.571370 -0.062500 1 0 0 0 0 0 2 86316
-0.001948 -0.000674 0.119429 -0.051559 0.673661 0.571375 -0.062500 1 0 0 0 0 0 2 87507
-0.001948 -0.000674 0.119429 -0.051557 0.673650 0.571362 -0.062500 1 0 0 0 0 0 2 88429
-0.001948 -0.000674 0.119429 -0.051548 0.673657 0.571367 -0.062500 1 0 0 0 0 0 2 89299
-0.001948 -0.000674 0.119429 -0.051556 0.673649 0.571381 -0.062500 1 0 0 0 0 0 2 90406
-0.001948 -0.000674 0.119429 -0.051548 0.673657 0.571369 -0.062500 1 0 0 0 0 0 2 91395
-0.001948 -0.000674 0.119429 -0.051559 0.673660 0.571375 -0.062500 1 0 0 0 0 0 2 92318
-0.001948 -0.000674 0.119429 -0.051560 0.673661 0.571375 -0.062500 1 0 0 0 0 0 2 93313
-0.001948 -0.000674 0.119429 -0.051557 0.673650 0.571362 -0.062500 1 0 0 0 0 0 2 94314
-0.001948 -0.000674 0.119429 -0.051557 0.673648 0.571380 -0.062500 1 0 0 0 0 0 2 95317
-0.001948 -0.000674 0.119429 -0.051549 0.673657 0.571370 -0.062500 1 0 0 0 0 0 2 96312
-0.001948 -0.000674 0.119429 -0.051547 0.673658 0.571368 -0.062500 1 0 0 0 0 0 2 97313
-0.001948 -0.000674 0.119429 -0.051559 0.673661 0.571374 -0.062500 1 0 0 0 0 0 2 98284
-0.001948 -0.000674 0.119429 -0.051557 0.673650 0.571382 -0.062500 1 0 0 0 0 0 2 99317
-0.001948 -0.000674 0.119429 -0.051556 0.673648 0.571363 -0.062500 1 0 0 0 0 0 2 100315
-0.001967 -0.000669 0.119439 0.210469 0.612466 0.431385 -0.062500 1 0 0 0 0 0 2 102183
-0.001976 -0.000667 0.119442 0.121524 0.632594 0.499963 -0.062500 1 0 0 0 0 0 2 102371
-0.001981 -0.000666 0.119443 0.055620 0.647961 0.535372 -0.062500 1 0 0 0 0 0 2 103476
-0.001983 -0.000665 0.119444 0.020741 0.656285 0.548785 -0.062500 1 0 0 0 0 0 2 104334
-0.001985 -0.000665 0.119444 0.003170 0.660522 0.553545 -0.062500 1 0 0 0 0 0 2 105332
-0.001985 -0.000665 0.119444 -0.005606 0.662672 0.555210 -0.062500 1 0 0 0 0 0 2 106322
-0.001985 -0.000665 0.119444 -0.009988 0.663746 0.555779 -0.062500 1 0 0 0 0 0 2 107329
-0.001986 -0.000665 0.119444 -0.012153 0.664278 0.555980 -0.062500 1 0 0 0 0 0 2 108318
-0.001986 -0.000665 0.119444 -0.013248 0.664541 0.556046 -0.062500 1 0 0 0 0 0 2 109402
-0.001986 -0.000665 0.119444 -0.013806 0.664685 0.556073 -0.062500 1 0 0 0 0 0 2 110611
-0.001986 -0.000665 0.119444 -0.014073 0.664750 0.556084 -0.062500 1 0 0 0 0 0 2 111392
-0.001986 -0.000665 0.119444 -0.014209 0.664794 0.556082 -0.062500 1 0 0 0 0 0 2 112383
-0.001986 -0.000665 0.119444 -0.014263 0.664808 0.556087 -0.062500 1 0 0 0 0 0 2 113596
-0.001986 -0.000665 0.119444 -0.014300 0.664817 0.556087 -0.062500 1 0 0 0 0 0 2 114434
-0.001986 -0.000665 0.119444 -0.014322 0.664812 0.556086 -0.062500 1 0 0 0 0 0 2 115583
-0.001986 -0.000665 0.119444 -0.014339 0.664826 0.556086 -0.062500 1 0 0 0 0 0 2 116366
-0.001986 -0.000665 0.119444 -0.014329 0.664824 0.556079 -0.062500 1 0 0 0 0 0 2 117415
-0.001986 -0.000665 0.119444 -0.014339 0.664827 0.556085 -0.062500 1 0 0 0 0 0 2 118397
-0.001986 -0.000665 0.119444 -0.014337 0.664816 0.556092 -0.062500 1 0 0 0 0 0 2 119355
-0.001986 -0.000665 0.119444 -0.014340 0.664826 0.556087 -0.062500 1 0 0 0 0 0 2 120481
-0.001986 -0.000665 0.119444 -0.014349 0.664819 0.556079 -0.062500 1 0 0 0 0 0 2 121567
-0.001986 -0.000665 0.119444 -0.014342 0.664827 0.556085 -0.062500 1 0 0 0 0 0 2 122373
-0.001986 -0.000665 0.119444 -0.014338 0.664816 0.556092 -0.062500 1 0 0 0 0 0 2 123400
-0.001986 -0.000665 0.119444 -0.014340 0.664826 0.556087 -0.062500 1 0 0 0 0 0 2 124402
-0.001986 -0.000665 0.119444 -0.014341 0.664827 0.556086 -0.062500 1 0 0 0 0 0 2 125324
-0.001986 -0.000665 0.119444 -0.014341 0.664828 0.556086 -0.062500 1 0 0 0 0 0 2 126331
-0.001986 -0.000665 0.119444 -0.014337 0.664816 0.556072 -0.062500 1 0 0 0 0 0 2 127335
-0.001986 -0.000665 0.119444 -0.014337 0.664815 0.556091 -0.062500 1 0 0 0 0 0 2 128319
-0.001986 -0.000665 0.119444 -0.014340 0.664826 0.556086 -0.062500 1 0 0 0 0 0 2 129335
-0.001986 -0.000665 0.119444 -0.014340 0.664827 0.556086 -0.062500 1 0 0 0 0 0 2 130320
-0.001986 -0.000665 0.119444 -0.014340 0.664828 0.556086 -0.062500 1 0 0 0 0 0 2 131329
-0.001986 -0.000665 0.119444 -0.014340 0.664828 0.556086 -0.062500 1 0 0 0 0 0 2 132316
-0.001986 -0.000665 0.119444 -0.014345 0.664807 0.556085 -0.062500 1 0 0 0 0 0 2 133315
-0.001986 -0.000665 0.119444 -0.014341 0.664825 0.556086 -0.062500 1 0 0 0 0 0 2 134428
-0.001986 -0.000665 0.119444 -0.014341 0.664827 0.556086 -0.062500 1 0 0 0 0 0 2 135375
-0.001986 -0.000665 0.119444 -0.014341 0.664828 0.556086 -0.062500 1 0 0 0 0 0 2 136462
-0.001986 -0.000665 0.119444 -0.014338 0.664816 0.556093 -0.062500 1 0 0 0 0 0 2 137336
-0.001986 -0.000665 0.119444 -0.014336 0.664815 0.556073 -0.062500 1 0 0 0 0 0 2 138328
-0.001986 -0.000665 0.119444 -0.014340 0.664826 0.556084 -0.062500 1 0 0 0 0 0 2 139319
-0.001986 -0.000665 0.119444 -0.014341 0.664827 0.556085 -0.062500 1 0 0 0 0 0 2 140319
-0.001986 -0.000665 0.119444 -0.014337 0.664816 0.556092 -0.062500 1 0 0 0 0 0 2 141320
-0.001986 -0.000665 0.119444 -0.014340 0.664826 0.556087 -0.062500 1 0 0 0 0 0 2 142395
-0.001986 -0.000665 0.119444 -0.014340 0.664827 0.556086 -0.062500 1 0 0 0 0 0 2 143603
-0.001986 -0.000665 0.119444 -0.014340 0.664828 0.556086 -0.062500 1 0 0 0 0 0 2 144404
-0.001986 -0.000665 0.119444 -0.014349 0.664819 0.556079 -0.062500 1 0 0 0 0 0 2 145365
-0.001986 -0.000665 0.119444 -0.014338 0.664815 0.556092 -0.062500 1 0 0 0 0 0 2 146606
-0.001986 -0.000665 0.119444 -0.014341 0.664826 0.556087 -0.062500 1 0 0 0 0 0 2 147687
-0.001986 -0.000665 0.119444 -0.014341 0.664827 0.556086 -0.062500 1 0 0 0 0 0 2 148411
-0.001986 -0.000665 0.119444 -0.014341 0.664828 0.556086 -0.062500 1 0 0 0 0 0 2 149528
-0.001986 -0.000665 0.119444 -0.014329 0.664825 0.556080 -0.062500 1 0 0 0 0 0 2 150330
-0.001986 -0.000665 0.119444 -0.014344 0.664807 0.556085 -0.062500 1 0 0 0 0 0 2 151316
-0.001986 -0.000665 0.119444 -0.014341 0.664825 0.556086 -0.062500 1 0 0 0 0 0 2 152383
-0.001986 -0.000665 0.119444 -0.014341 0.664827 0.556086 -0.062500 1 0 0 0 0 0 2 153369
-0.001986 -0.000665 0.119444 -0.014341 0.664828 0.556086 -0.062500 1 0 0 0 0 0 2 154537
-0.001986 -0.000665 0.119444 -0.014337 0.664816 0.556092 -0.062500 1 0 0 0 0 0 2 155441
-0.001986 -0.000665 0.119444 -0.014340 0.664826 0.556087 -0.062500 1 0 0 0 0 0 2 156312
-0.001986 -0.000665 0.119444 -0.014349 0.664819 0.556079 -0.062500 1 0 0 0 0 0 2 157422
-0.001986 -0.000665 0.119444 -0.014342 0.664826 0.556085 -0.062500 1 0 0 0 0 0 2 158416
-0.001986 -0.000665 0.119444 -0.014341 0.664828 0.556086 -0.062500 1 0 0 0 0 0 2 159346
-0.001986 -0.000665 0.119444 -0.014338 0.664816 0.556093 -0.062500 1 0 0 0 0 0 2 160352
-0.001986 -0.000665 0.119444 -0.014328 0.664823 0.556080 -0.062500 1 0 0 0 0 0 2 161344
-0.001986 -0.000665 0.119444 -0.014339 0.664827 0.556085 -0.062500 1 0 0 0 0 0 2 162344
-0.001986 -0.000665 0.119444 -0.014348 0.664819 0.556079 -0.062500 1 0 0 0 0 0 2 163346
-0.001986 -0.000665 0.119444 -0.014338 0.664815 0.556091 -0.062500 1 0 0 0 0 0 2 164351
-0.001986 -0.000665 0.119444 -0.014340 0.664826 0.556086 -0.062500 1 0 0 0 0 0 2 165346
-0.001986 -0.000665 0.119444 -0.014340 0.664827 0.556086 -0.062500 1 0 0 0 0 0 2 166312
-0.001986 -0.000665 0.119444 -0.014341 0.664828 0.556086 -0.062500 1 0 0 0 0 0 2 167313
-0.001986 -0.000665 0.119444 -0.014341 0.664828 0.556086 -0.062500 1 0 0 0 0 0 2 169075
-0.001986 -0.000665 0.119444 -0.014345 0.664807 0.556086 -0.062500 1 0 0 0 0 0 2 169325
-0.001986 -0.000665 0.119444 -0.014341 0.664825 0.556086 -0.062500 1 0 0 0 0 0 2 170415
-0.001986 -0.000665 0.119444 -0.014341 0.664827 0.556086 -0.062500 1 0 0 0 0 0 2 171332
-0.001986 -0.000665 0.119444 -0.014341 0.664828 0.556086 -0.062500 1 0 0 0 0 0 2 172316
-0.001986 -0.000665 0.119444 -0.014329 0.664825 0.556079 -0.062500 1 0 0 0 0 0 2 173319
-0.001986 -0.000665 0.119444 -0.014336 0.664816 0.556092 -0.062500 1 0 0 0 0 0 2 174320
-0.001986 -0.000665 0.119444 -0.014340 0.664826 0.556087 -0.062500 1 0 0 0 0 0 2 175319
-0.001986 -0.000665 0.119444 -0.014348 0.664819 0.556079 -0.062500 1 0 0 0 0 0 2 176342
-0.001986 -0.000665 0.119444 -0.014341 0.664827 0.556085 -0.062500 1 0 0 0 0 0 2 177579
-0.001986 -0.000665 0.119444 -0.014337 0.664816 0.556092 -0.062500 1 0 0 0 0 0 2 178427
-0.001986 -0.000665 0.119444 -0.014340 0.664826 0.556087 -0.062500 1 0 0 0 0 0 2 179493
-0.001986 -0.000665 0.119444 -0.014349 0.664819 0.556079 -0.062500 1 0 0 0 0 0 2 180595
-0.001986 -0.000665 0.119444 -0.014342 0.664826 0.556085 -0.062500 1 0 0 0 0 0 2 181607
-0.001986 -0.000665 0.119444 -0.014341 0.664827 0.556086 -0.062500 1 0 0 0 0 0 2 182386
-0.001986 -0.000665 0.119444 -0.014338 0.664816 0.556092 -0.062500 1 0 0 0 0 0 2 183366
-0.001986 -0.000665 0.119444 -0.014328 0.664823 0.556080 -0.062500 1 0 0 0 0 0 2 184302
-0.001986 -0.000665 0.119444 -0.014339 0.664827 0.556085 -0.062500 1 0 0 0 0 0 2 185375
-0.001986 -0.000665 0.119444 -0.014340 0.664828 0.556086 -0.062500 1 0 0 0 0 0 2 186349
-0.001986 -0.000665 0.119444 -0.014345 0.664807 0.556085 -0.062500 1 0 0 0 0 0 2 187306
-0.001986 -0.000665 0.119444 -0.014341 0.664825 0.556086 -0.062500 1 0 0 0 0 0 2 188495
-0.001986 -0.000665 0.119444 -0.014341 0.664827 0.556086 -0.062500 1 0 0 0 0 0 2 189433
-0.001986 -0.000665 0.119444 -0.014341 0.664827 0.556086 -0.062500 1 0 0 0 0 0 2 190367
-0.001986 -0.000665 0.119444 -0.014341 0.664828 0.556086 -0.062500 1 0 0 0 0 0 2 191453
-0.001986 -0.000665 0.119444 -0.014337 0.664816 0.556093 -0.062500 1 0 0 0 0 0 2 192323
-0.001986 -0.000665 0.119444 -0.014349 0.664818 0.556080 -0.062500 1 0 0 0 0 0 2 193304
-0.001986 -0.000665 0.119444 -0.014342 0.664826 0.556085 -0.062500 1 0 0 0 0 0 2 194333
-0.001986 -0.000665 0.119444 -0.014341 0.664827 0.556086 -0.062500 1 0 0 0 0 0 2 195305
-0.001986 -0.000665 0.119444 -0.014329 0.664825 0.556079 -0.062500 1 0 0 0 0 0 2 196300
-0.001986 -0.000665 0.119444 -0.014336 0.664816 0.556092 -0.062500 1 0 0 0 0 0 2 197329
-0.001986 -0.000665 0.119444 -0.014340 0.664826 0.556087 -0.062500 1 0 0 0 0 0 2 198303
-0.001986 -0.000665 0.119444 -0.014348 0.664819 0.556079 -0.062500 1 0 0 0 0 0 2 199312
-0.001986 -0.000665 0.119444 -0.014342 0.664827 0.556085 -0.062500 1 0 0 0 0 0 2 200302
-0.001986 -0.000665 0.119444 -0.014337 0.664816 0.556092 -0.062500 1 0 0 0 0 0 2 201312
-0.001986 -0.000665 0.119444 -0.014340 0.664826 0.556087 -0.062500 1 0 0 0 0 0 2 202916
-0.001986 -0.000665 0.119444 -0.014341 0.664827 0.556086 -0.062500 1 0 0 0 0 0 2 203340
-0.001986 -0.000665 0.119444 -0.014349 0.664819 0.556079 -0.062500 1 0 0 0 0 0 2 204446
-0.001986 -0.000665 0.119444 -0.014342 0.664827 0.556085 -0.062500 1 0 0 0 0 0 2 205332
-0.001986 -0.000665 0.119444 -0.014338 0.664816 0.556092 -0.062500 1 0 0 0 0 0 2 206297
-0.001986 -0.000665 0.119444 -0.014329 0.664823 0.556080 -0.062500 1 0 0 0 0 0 2 207324
-0.001986 -0.000665 0.119444 -0.014339 0.664827 0.556085 -0.062500 1 0 0 0 0 0 2 208315
-0.001986 -0.000665 0.119444 -0.014340 0.664828 0.556086 -0.062500 1 0 0 0 0 0 2 209318
-0.001986 -0.000665 0.119444 -0.014337 0.664816 0.556093 -0.062500 1 0 0 0 0 0 2 210481
-0.001986 -0.000665 0.119444 -0.014340 0.664826 0.556087 -0.062500 1 0 0 0 0 0 2 211439
-0.001986 -0.000665 0.119444 -0.014348 0.664819 0.556079 -0.062500 1 0 0 0 0 0 2 212530
-0.001986 -0.000665 0.119444 -0.014342 0.664827 0.556085 -0.062500 1 0 0 0 0 0 2 213344
-0.001986 -0.000665 0.119444 -0.014341 0.664828 0.556086 -0.062500 1 0 0 0 0 0 2 214374
-0.001986 -0.000665 0.119444 -0.014337 0.664816 0.556093 -0.062500 1 0 0 0 0 0 2 215552
-0.001986 -0.000665 0.119444 -0.014349 0.664818 0.556080 -0.062500 1 0 0 0 0 0 2 216411
-0.001986 -0.000665 0.119444 -0.014342 0.664826 0.556085 -0.062500 1 0 0 0 0 0 2 217302
-0.001986 -0.000665 0.119444 -0.014329 0.664825 0.556079 -0.062500 1 0 0 0 0 0 2 218346
-0.001986 -0.000665 0.119444 -0.014336 0.664815 0.556092 -0.062500 1 0 0 0 0 0 2 219354
-0.001986 -0.000665 0.119444 -0.014340 0.664826 0.556086 -0.062500 1 0 0 0 0 0 2 220259
-0.001986 -0.000665 0.119444 -0.014340 0.664827 0.556086 -0.062500 1 0 0 0 0 0 2 221453
-0.001986 -0.000665 0.119444 -0.014340 0.664828 0.556086 -0.062500 1 0 0 0 0 0 2 222498
-0.001986 -0.000665 0.119444 -0.014349 0.664819 0.556079 -0.062500 1 0 0 0 0 0 2 223329
-0.001986 -0.000665 0.119444 -0.014338 0.664815 0.556092 -0.062500 1 0 0 0 0 0 2 224402
-0.001986 -0.000665 0.119444 -0.014341 0.664826 0.556087 -0.062500 1 0 0 0 0 0 2 225359
-0.001986 -0.000665 0.119444 -0.014341 0.664827 0.556086 -0.062500 1 0 0 0 0 0 2 226318
-0.001986 -0.000665 0.119444 -0.014341 0.664828 0.556086 -0.062500 1 0 0 0 0 0 2 227318
-0.001986 -0.000665 0.119444 -0.014341 0.664828 0.556086 -0.062500 1 0 0 0 0 0 2 228316
-0.001986 -0.000665 0.119444 -0.014333 0.664805 0.556079 -0.062500 1 0 0 0 0 0 2 229321
-0.001986 -0.000665 0.119444 -0.014340 0.664825 0.556085 -0.062500 1 0 0 0 0 0 2 230314
-0.001986 -0.000665 0.119444 -0.014340 0.664827 0.556086 -0.062500 1 0 0 0 0 0 2 231309
-0.001986 -0.000665 0.119444 -0.014340 0.664828 0.556086 -0.062500 1 0 0 0 0 0 2 232314
-0.001986 -0.000665 0.119444 -0.014337 0.664816 0.556092 -0.062500 1 0 0 0 0 0 2 233301
-0.001986 -0.000665 0.119444 -0.014340 0.664826 0.556087 -0.062500 1 0 0 0 0 0 2 234287
-0.001986 -0.000665 0.119444 -0.014349 0.664819 0.556079 -0.062500 1 0 0 0 0 0 2 235414
-0.001986 -0.000665 0.119444 -0.014342 0.664827 0.556085 -0.062500 1 0 0 0 0 0 2 236269
-0.001986 -0.000665 0.119444 -0.014341 0.664828 0.556086 -0.062500 1 0 0 0 0 0 2 237414
-0.001986 -0.000665 0.119444 -0.014338 0.664816 0.556093 -0.062500 1 0 0 0 0 0 2 238305
-0.001986 -0.000665 0.119444 -0.014340 0.664826 0.556087 -0.062500 1 0 0 0 0 0 2 239302
-0.001986 -0.000665 0.119444 -0.014337 0.664816 0.556073 -0.062500 1 0 0 0 0 0 2 240297
-0.001986 -0.000665 0.119444 -0.014340 0.664826 0.556084 -0.062500 1 0 0 0 0 0 2 241299
-0.001986 -0.000665 0.119444 -0.014337 0.664815 0.556092 -0.062500 1 0 0 0 0 0 2 242301
-0.001986 -0.000665 0.119444 -0.014340 0.664826 0.556086 -0.062500 1 0 0 0 0 0 2 243440
-0.001986 -0.000665 0.119444 -0.014340 0.664827 0.556086 -0.062500 1 0 0 0 0 0 2 244530
-0.001986 -0.000665 0.119444 -0.014340 0.664828 0.556086 -0.062500 1 0 0 0 0 0 2 245370
-0.001986 -0.000665 0.119444 -0.014340 0.664828 0.556086 -0.062500 1 0 0 0 0 0 2 246529
-0.001986 -0.000665 0.119444 -0.014345 0.664807 0.556086 -0.062500 1 0 0 0 0 0 2 247388
-0.001986 -0.000665 0.119444 -0.014341 0.664825 0.556086 -0.062500 1 0 0 0 0 0 2 248641
-0.001986 -0.000665 0.119444 -0.014341 0.664827 0.556086 -0.062500 1 0 0 0 0 0 2 249409
-0.001986 -0.000665 0.119444 -0.014341 0.664828 0.556086 -0.062500 1 0 0 0 0 0 2 250308
-0.001986 -0.000665 0.119444 -0.014341 0.664828 0.556086 -0.062500 1 0 0 0 0 0 2 251373
-0.001986 -0.000665 0.119444 -0.014325 0.664813 0.556086 -0.062500 1 0 0 0 0 0 2 252307
-0.001986 -0.000665 0.119444 -0.014338 0.664826 0.556086 -0.062500 1 0 0 0 0 0 2 253256
-0.001986 -0.000665 0.119444 -0.014348 0.664819 0.556079 -0.062500 1 0 0 0 0 0 2 254492
-0.001986 -0.000665 0.119444 -0.014341 0.664827 0.556085 -0.062500 1 0 0 0 0 0 2 255497
-0.001986 -0.000665 0.119444 -0.014337 0.664816 0.556092 -0.062500 1 0 0 0 0 0 2 256304
-0.001986 -0.000665 0.119444 -0.014340 0.664826 0.556087 -0.062500 1 0 0 0 0 0 2 257362
-0.001986 -0.000665 0.119444 -0.014349 0.664819 0.556079 -0.062500 1 0 0 0 0 0 2 258366
-0.001986 -0.000665 0.119444 -0.014342 0.664826 0.556085 -0.062500 1 0 0 0 0 0 2 259283
-0.001986 -0.000665 0.119444 -0.014341 0.664827 0.556086 -0.062500 1 0 0 0 0 0 2 260289
-0.001986 -0.000665 0.119444 -0.014338 0.664816 0.556092 -0.062500 1 0 0 0 0 0 2 261288
-0.001986 -0.000665 0.119444 -0.014341 0.664826 0.556087 -0.062500 1 0 0 0 0 0 2 262276
-0.001986 -0.000665 0.119444 -0.014329 0.664825 0.556080 -0.062500 1 0 0 0 0 0 2 263294
-0.001986 -0.000665 0.119444 -0.014339 0.664827 0.556085 -0.062500 1 0 0 0 0 0 2 264288
-0.001986 -0.000665 0.119444 -0.014345 0.664807 0.556085 -0.062500 1 0 0 0 0 0 2 265272
-0.001986 -0.000665 0.119444 -0.014341 0.664825 0.556086 -0.062500 1 0 0 0 0 0 2 266277
-0.001986 -0.000665 0.119444 -0.014341 0.664827 0.556086 -0.062500 1 0 0 0 0 0 2 267292
-0.001986 -0.000665 0.119444 -0.014341 0.664827 0.556086 -0.062500 1 0 0 0 0 0 2 268618
-0.001986 -0.000665 0.119444 -0.014341 0.664828 0.556086 -0.062500 1 0 0 0 0 0 2 269459
-0.001986 -0.000665 0.119444 -0.014337 0.664816 0.556093 -0.062500 1 0 0 0 0 0 2 270429
-0.001986 -0.000665 0.119444 -0.014348 0.664818 0.556080 -0.062500 1 0 0 0 0 0 2 271310
-0.001986 -0.000665 0.119444 -0.014342 0.664826 0.556085 -0.062500 1 0 0 0 0 0 2 272291
-0.001986 -0.000665 0.119444 -0.014341 0.664827 0.556086 -0.062500 1 0 0 0 0 0 2 273300
-0.001986 -0.000665 0.119444 -0.014341 0.664828 0.556086 -0.062500 1 0 0 0 0 0 2 274303
-0.001986 -0.000665 0.119444 -0.014325 0.664813 0.556086 -0.062500 1 0 0 0 0 0 2 275301
-0.001986 -0.000665 0.119444 -0.014339 0.664826 0.556086 -0.062500 1 0 0 0 0 0 2 276372
-0.001986 -0.000665 0.119444 -0.014348 0.664819 0.556079 -0.062500 1 0 0 0 0 0 2 277446
-0.001986 -0.000665 0.119444 -0.014341 0.664827 0.556085 -0.062500 1 0 0 0 0 0 2 278442
-0.001986 -0.000665 0.119444 -0.014337 0.664816 0.556092 -0.062500 1 0 0 0 0 0 2 279445
-0.001986 -0.000665 0.119444 -0.014340 0.664826 0.556087 -0.062500 1 0 0 0 0 0 2 280471
-0.001986 -0.000665 0.119444 -0.014341 0.664827 0.556086 -0.062500 1 0 0 0 0 0 2 281287
-0.001986 -0.000665 0.119444 -0.014349 0.664819 0.556079 -0.062500 1 0 0 0 0 0 2 282335
-0.001986 -0.000665 0.119444 -0.014339 0.664815 0.556092 -0.062500 1 0 0 0 0 0 2 283279
-0.001986 -0.000665 0.119444 -0.014341 0.664826 0.556087 -0.062500 1 0 0 0 0 0 2 284363
-0.001986 -0.000665 0.119444 -0.014341 0.664827 0.556086 -0.062500 1 0 0 0 0 0 2 285256
-0.001986 -0.000665 0.119444 -0.014329 0.664825 0.556080 -0.062500 1 0 0 0 0 0 2 286333
-0.001986 -0.000665 0.119444 -0.014339 0.664827 0.556085 -0.062500 1 0 0 0 0 0 2 287407
-0.001986 -0.000665 0.119444 -0.014337 0.664816 0.556092 -0.062500 1 0 0 0 0 0 2 288542
-0.001986 -0.000665 0.119444 -0.014340 0.664826 0.556087 -0.062500 1 0 0 0 0 0 2 289307
-0.001986 -0.000665 0.119444 -0.014348 0.664819 0.556079 -0.062500 1 0 0 0 0 0 2 290413
-0.001986 -0.000665 0.119444 -0.014341 0.664827 0.556085 -0.062500 1 0 0 0 0 0 2 291357
-0.001986 -0.000665 0.119444 -0.014341 0.664828 0.556086 -0.062500 1 0 0 0 0 0 2 292437
-0.001986 -0.000665 0.119444 -0.014337 0.664816 0.556093 -0.062500 1 0 0 0 0 0 2 293307
-0.001986 -0.000665 0.119444 -0.014349 0.664818 0.556080 -0.062500 1 0 0 0 0 0 2 294284
-0.001986 -0.000665 0.119444 -0.014342 0.664826 0.556085 -0.062500 1 0 0 0 0 0 2 295271
-0.001986 -0.000665 0.119444 -0.014341 0.664827 0.556086 -0.062500 1 0 0 0 0 0 2 296274
-0.001986 -0.000665 0.119444 -0.014326 0.664813 0.556086 -0.062500 1 0 0 0 0 0 2 297289
-0.001986 -0.000665 0.119444 -0.014339 0.664826 0.556086 -0.062500 1 0 0 0 0 0 2 298299
-0.001986 -0.000665 0.119444 -0.014340 0.664827 0.556086 -0.062500 1 0 0 0 0 0 2 299291
-0.001986 -0.000665 0.119444 -0.014349 0.664819 0.556079 -0.062500 1 0 0 0 0 0 2 300290
-0.001986 -0.000665 0.119444 -0.014342 0.664827 0.556085 -0.062500 1 0 0 0 0 0 2 301292
-0.001986 -0.000665 0.119444 -0.014337 0.664816 0.556092 -0.062500 1 0 0 0 0 0 2 302293
-0.001986 -0.000665 0.119444 -0.014340 0.664826 0.556087 -0.062500 1 0 0 0 0 0 2 304261
-0.001986 -0.000665 0.119444 -0.014341 0.664827 0.556086 -0.062500 1 0 0 0 0 0 2 305389
-0.001986 -0.000665 0.119444 -0.014341 0.664828 0.556086 -0.062500 1 0 0 0 0 0 2 306317
-0.001986 -0.000665 0.119444 -0.014349 0.664819 0.556079 -0.062500 1 0 0 0 0 0 2 307299
-0.001986 -0.000665 0.119444 -0.014339 0.664815 0.556092 -0.062500 1 0 0 0 0 0 2 308295
-0.001986 -0.000665 0.119444 -0.014329 0.664823 0.556080 -0.062500 1 0 0 0 0 0 2 309295
-0.001986 -0.000665 0.119444 -0.014339 0.664827 0.556085 -0.062500 1 0 0 0 0 0 2 310300
-0.001986 -0.000665 0.119444 -0.014340 0.664828 0.556086 -0.062500 1 0 0 0 0 0 2 311317
-0.001986 -0.000665 0.119444 -0.014337 0.664816 0.556092 -0.062500 1 0 0 0 0 0 2 312565
-0.001986 -0.000665 0.119444 -0.014340 0.664826 0.556087 -0.062500 1 0 0 0 0 0 2 313398
-0.001986 -0.000665 0.119444 -0.014348 0.664819 0.556079 -0.062500 1 0 0 0 0 0 2 314558
-0.001986 -0.000665 0.119444 -0.014342 0.664827 0.556085 -0.062500 1 0 0 0 0 0 2 315379
-0.001986 -0.000665 0.119444 -0.014341 0.664828 0.556086 -0.062500 1 0 0 0 0 0 2 316528
-0.001986 -0.000665 0.119444 -0.014337 0.664816 0.556092 -0.062500 1 0 0 0 0 0 2 317288
-0.001986 -0.000665 0.119444 -0.014340 0.664826 0.556087 -0.062500 1 0 0 0 0 0 2 318375
-0.001986 -0.000665 0.119444 -0.014349 0.664819 0.556079 -0.062500 1 0 0 0 0 0 2 319353
-0.001986 -0.000665 0.119444 -0.014342 0.664827 0.556085 -0.062500 1 0 0 0 0 0 2 320247
-0.001986 -0.000665 0.119444 -0.014326 0.664813 0.556086 -0.062500 1 0 0 0 0 0 2 321308
-0.001986 -0.000665 0.119444 -0.014339 0.664826 0.556086 -0.062500 1 0 0 0 0 0 2 322449
-0.001986 -0.000665 0.119444 -0.014340 0.664827 0.556086 -0.062500 1 0 0 0 0 0 2 323310
-0.001986 -0.000665 0.119444 -0.014340 0.664828 0.556086 -0.062500 1 0 0 0 0 0 2 324412
-0.001986 -0.000665 0.119444 -0.014349 0.664819 0.556079 -0.062500 1 0 0 0 0 0 2 325315
-0.001986 -0.000665 0.119444 -0.014338 0.664815 0.556091 -0.062500 1 0 0 0 0 0 2 326293
-0.001986 -0.000665 0.119444 -0.014341 0.664826 0.556086 -0.062500 1 0 0 0 0 0 2 327295
-0.001986 -0.000665 0.119444 -0.014341 0.664827 0.556086 -0.062500 1 0 0 0 0 0 2 328293
-0.001986 -0.000665 0.119444 -0.014341 0.664828 0.556086 -0.062500 1 0 0 0 0 0 2 329291
-0.001986 -0.000665 0.119444 -0.014341 0.664828 0.556086 -0.062500 1 0 0 0 0 0 2 330290
-0.001986 -0.000665 0.119444 -0.014346 0.664808 0.556086 -0.062500 1 0 0 0 0 0 2 331292
-0.001986 -0.000665 0.119444 -0.014329 0.664822 0.556079 -0.062500 1 0 0 0 0 0 2 332290
-0.001986 -0.000665 0.119444 -0.014339 0.664827 0.556085 -0.062500 1 0 0 0 0 0 2 333296
-0.001986 -0.000665 0.119444 -0.014340 0.664827 0.556085 -0.062500 1 0 0 0 0 0 2 334355
-0.001986 -0.000665 0.119444 -0.014337 0.664816 0.556092 -0.062500 1 0 0 0 0 0 2 335450
-0.001986 -0.000665 0.119444 -0.014340 0.664826 0.556087 -0.062500 1 0 0 0 0 0 2 336442
-0.001986 -0.000665 0.119444 -0.014349 0.664819 0.556079 -0.062500 1 0 0 0 0 0 2 337257
-0.001986 -0.000665 0.119444 -0.014342 0.664826 0.556085 -0.062500 1 0 0 0 0 0 2 338254
-0.001986 -0.000665 0.119444 -0.014338 0.664816 0.556092 -0.062500 1 0 0 0 0 0 2 339297
-0.001986 -0.000665 0.119444 -0.014340 0.664826 0.556087 -0.062500 1 0 0 0 0 0 2 340296
-0.001986 -0.000665 0.119444 -0.014341 0.664827 0.556086 -0.062500 1 0 0 0 0 0 2 341275
-0.001986 -0.000665 0.119444 -0.014341 0.664828 0.556086 -0.062500 1 0 0 0 0 0 2 342312
-0.001986 -0.000665 0.119444 -0.014337 0.664816 0.556072 -0.062500 1 0 0 0 0 0 2 343431
-0.001986 -0.000665 0.119444 -0.014337 0.664814 0.556091 -0.062500 1 0 0 0 0 0 2 344424
-0.001986 -0.000665 0.119444 -0.014340 0.664826 0.556086 -0.062500 1 0 0 0 0 0 2 345478
-0.001986 -0.000665 0.119444 -0.014340 0.664827 0.556086 -0.062500 1 0 0 0 0 0 2 346347
-0.001986 -0.000665 0.119444 -0.014340 0.664828 0.556086 -0.062500 1 0 0 0 0 0 2 347442
-0.001986 -0.000665 0.119444 -0.014341 0.664828 0.556086 -0.062500 1 0 0 0 0 0 2 348464
-0.001986 -0.000665 0.119444 -0.014345 0.664807 0.556085 -0.062500 1 0 0 0 0 0 2 349313
-0.001986 -0.000665 0.119444 -0.014341 0.664825 0.556086 -0.062500 1 0 0 0 0 0 2 350567
-0.001986 -0.000665 0.119444 -0.014341 0.664827 0.556086 -0.062500 1 0 0 0 0 0 2 351298
-0.001986 -0.000665 0.119444 -0.014341 0.664828 0.556086 -0.062500 1 0 0 0 0 0 2 352305
-0.001986 -0.000665 0.119444 -0.014338 0.664816 0.556093 -0.062500 1 0 0 0 0 0 2 353275
-0.001986 -0.000665 0.119444 -0.014328 0.664823 0.556080 -0.062500 1 0 0 0 0 0 2 354260
-0.001986 -0.000665 0.119444 -0.014339 0.664827 0.556085 -0.062500 1 0 0 0 0 0 2 355328
-0.001986 -0.000665 0.119444 -0.014348 0.664819 0.556079 -0.062500 1 0 0 0 0 0 2 356416
-0.001986 -0.000665 0.119444 -0.014341 0.664827 0.556085 -0.062500 1 0 0 0 0 0 2 357283
-0.001986 -0.000665 0.119444 -0.014337 0.664816 0.556092 -0.062500 1 0 0 0 0 0 2 358358
-0.001986 -0.000665 0.119444 -0.014340 0.664826 0.556087 -0.062500 1 0 0 0 0 0 2 359293
-0.001986 -0.000665 0.119444 -0.014340 0.664827 0.556086 -0.062500 1 0 0 0 0 0 2 360270
-0.001986 -0.000665 0.119444 -0.014349 0.664819 0.556079 -0.062500 1 0 0 0 0 0 2 361270
-0.001986 -0.000665 0.119444 -0.014338 0.664815 0.556092 -0.062500 1 0 0 0 0 0 2 362270
-0.001986 -0.000665 0.119444 -0.014341 0.664826 0.556087 -0.062500 1 0 0 0 0 0 2 363276
-0.001986 -0.000665 0.119444 -0.014341 0.664827 0.556086 -0.062500 1 0 0 0 0 0 2 364269
-0.001986 -0.000665 0.119444 -0.014341 0.664828 0.556086 -0.062500 1 0 0 0 0 0 2 365267
-0.001986 -0.000665 0.119444 -0.014329 0.664825 0.556080 -0.062500 1 0 0 0 0 0 2 366269
-0.001986 -0.000665 0.119444 -0.014336 0.664816 0.556092 -0.062500 1 0 0 0 0 0 2 367273
-0.001986 -0.000665 0.119444 -0.014340 0.664826 0.556087 -0.062500 1 0 0 0 0 0 2 368269
-0.001986 -0.000665 0.119444 -0.014348 0.664819 0.556079 -0.062500 1 0 0 0 0 0 2 369839
-0.001986 -0.000665 0.119444 -0.014341 0.664827 0.556085 -0.062500 1 0 0 0 0 0 2 370269
-0.001986 -0.000665 0.119444 -0.014341 0.664828 0.556086 -0.062500 1 0 0 0 0 0 2 371352
-0.001986 -0.000665 0.119444 -0.014337 0.664816 0.556093 -0.062500 1 0 0 0 0 0 2 372232
-0.001986 -0.000665 0.119444 -0.014348 0.664818 0.556080 -0.062500 1 0 0 0 0 0 2 373264
-0.001986 -0.000665 0.119444 -0.014342 0.664826 0.556085 -0.062500 1 0 0 0 0 0 2 374273
-0.001986 -0.000665 0.119444 -0.014341 0.664827 0.556086 -0.062500 1 0 0 0 0 0 2 375281
-0.001986 -0.000665 0.119444 -0.014338 0.664816 0.556093 -0.062500 1 0 0 0 0 0 2 376275
-0.001986 -0.000665 0.119444 -0.014328 0.664823 0.556080 -0.062500 1 0 0 0 0 0 2 377544
-0.001986 -0.000665 0.119444 -0.014339 0.664827 0.556085 -0.062500 1 0 0 0 0 0 2 378563
-0.001986 -0.000665 0.119444 -0.014348 0.664819 0.556079 -0.062500 1 0 0 0 0 0 2 379360
-0.001986 -0.000665 0.119444 -0.014338 0.664815 0.556092 -0.062500 1 0 0 0 0 0 2 380484
-0.001986 -0.000665 0.119444 -0.014340 0.664826 0.556086 -0.062500 1 0 0 0 0 0 2 381317
-0.001986 -0.000665 0.119444 -0.014341 0.664827 0.556086 -0.062500 1 0 0 0 0 0 2 382255
-0.001986 -0.000665 0.119444 -0.014341 0.664827 0.556086 -0.062500 1 0 0 0 0 0 2 383379
-0.001986 -0.000665 0.119444 -0.014341 0.664828 0.556086 -0.062500 1 0 0 0 0 0 2 384254
-0.001986 -0.000665 0.119444 -0.014349 0.664819 0.556079 -0.062500 1 0 0 0 0 0 2 385313
-0.001986 -0.000665 0.119444 -0.014339 0.664815 0.556092 -0.062500 1 0 0 0 0 0 2 386325
-0.001986 -0.000665 0.119444 -0.014341 0.664826 0.556087 -0.062500 1 0 0 0 0 0 2 387214
-0.001986 -0.000665 0.119444 -0.014329 0.664825 0.556079 -0.062500 1 0 0 0 0 0 2 388432
-0.001986 -0.000665 0.119444 -0.014339 0.664827 0.556085 -0.062500 1 0 0 0 0 0 2 389406
-0.001986 -0.000665 0.119444 -0.014337 0.664816 0.556092 -0.062500 1 0 0 0 0 0 2 390291
-0.001986 -0.000665 0.119444 -0.014340 0.664826 0.556087 -0.062500 1 0 0 0 0 0 2 391398
-0.001986 -0.000665 0.119444 -0.014348 0.664819 0.556079 -0.062500 1 0 0 0 0 0 2 392304
-0.001986 -0.000665 0.119444 -0.014342 0.664827 0.556085 -0.062500 1 0 0 0 0 0 2 393266
-0.001986 -0.000665 0.119444 -0.014337 0.664816 0.556092 -0.062500 1 0 0 0 0 0 2 394272
-0.001986 -0.000665 0.119444 -0.014340 0.664826 0.556087 -0.062500 1 0 0 0 0 0 2 395266
-0.001986 -0.000665 0.119444 -0.014341 0.664827 0.556086 -0.062500 1 0 0 0 0 0 2 396272
-0.001986 -0.000665 0.119444 -0.014349 0.664819 0.556079 -0.062500 1 0 0 0 0 0 2 397267
-0.001986 -0.000665 0.119444 -0.014342 0.664827 0.556085 -0.062500 1 0 0 0 0 0 2 398269
-0.001986 -0.000665 0.119444 -0.014338 0.664816 0.556092 -0.062500 1 0 0 0 0 0 2 399264
-0.001986 -0.000665 0.119444 -0.014328 0.664823 0.556080 -0.062500 1 0 0 0 0 0 2 400267
-0.001986 -0.000665 0.119444 -0.014339 0.664827 0.556085 -0.062500 1 0 0 0 0 0 2 401305
-0.001986 -0.000665 0.119444 -0.014340 0.664828 0.556086 -0.062500 1 0 0 0 0 0 2 402511
-0.001986 -0.000665 0.119444 -0.014349 0.664819 0.556079 -0.062500 1 0 0 0 0 0 2 403419
-0.001986 -0.000665 0.119444 -0.014338 0.664815 0.556091 -0.062500 1 0 0 0 0 0 2 404270
-0.001986 -0.000665 0.119444 -0.014340 0.664826 0.556086 -0.062500 1 0 0 0 0 0 2 405227
-0.001986 -0.000665 0.119444 -0.014341 0.664827 0.556086 -0.062500 1 0 0 0 0 0 2 406278
-0.001986 -0.000665 0.119444 -0.014341 0.664828 0.556086 -0.062500 1 0 0 0 0 0 2 407276
-0.001986 -0.000665 0.119444 -0.014337 0.664816 0.556093 -0.062500 1 0 0 0 0 0 2 408278
-0.001986 -0.000665 0.119444 -0.014349 0.664818 0.556080 -0.062500 1 0 0 0 0 0 2 409247
-0.001986 -0.000665 0.119444 -0.014342 0.664826 0.556085 -0.062500 1 0 0 0 0 0 2 410528
-0.001986 -0.000665 0.119444 -0.014329 0.664825 0.556079 -0.062500 1 0 0 0 0 0 2 411572
-0.001986 -0.000665 0.119444 -0.014339 0.664827 0.556085 -0.062500 1 0 0 0 0 0 2 412383
-0.001986 -0.000665 0.119444 -0.014337 0.664816 0.556092 -0.062500 1 0 0 0 0 0 2 413449
-0.001986 -0.000665 0.119444 -0.014340 0.664826 0.556087 -0.062500 1 0 0 0 0 0 2 414301
-0.001986 -0.000665 0.119444 -0.014349 0.664819 0.556079 -0.062500 1 0 0 0 0 0 2 415421
-0.001986 -0.000665 0.119444 -0.014342 0.664826 0.556085 -0.062500 1 0 0 0 0 0 2 416289
-0.001986 -0.000665 0.119444 -0.014338 0.664816 0.556092 -0.062500 1 0 0 0 0 0 2 417226
-0.001986 -0.000665 0.119444 -0.014340 0.664826 0.556087 -0.062500 1 0 0 0 0 0 2 418365
-0.001986 -0.000665 0.119444 -0.014341 0.664827 0.556086 -0.062500 1 0 0 0 0 0 2 419233
-0.001986 -0.000665 0.119444 -0.014341 0.664828 0.556086 -0.062500 1 0 0 0 0 0 2 420260
-0.001986 -0.000665 0.119444 -0.014349 0.664819 0.556079 -0.062500 1 0 0 0 0 0 2 421267
-0.001986 -0.000665 0.119444 -0.014339 0.664815 0.556092 -0.062500 1 0 0 0 0 0 2 422347
-0.001986 -0.000665 0.119444 -0.014329 0.664823 0.556080 -0.062500 1 0 0 0 0 0 2 423235
-0.001986 -0.000665 0.119444 -0.014339 0.664827 0.556085 -0.062500 1 0 0 0 0 0 2 424300
-0.001986 -0.000665 0.119444 -0.014340 0.664828 0.556086 -0.062500 1 0 0 0 0 0 2 425305
-0.001986 -0.000665 0.119444 -0.014340 0.664828 0.556086 -0.062500 1 0 0 0 0 0 2 426221
-0.001986 -0.000665 0.119444 -0.014345 0.664807 0.556085 -0.062500 1 0 0 0 0 0 2 427246
-0.001986 -0.000665 0.119444 -0.014341 0.664825 0.556086 -0.062500 1 0 0 0 0 0 2 428267
-0.001986 -0.000665 0.119444 -0.014341 0.664827 0.556086 -0.062500 1 0 0 0 0 0 2 429244
-0.001986 -0.000665 0.119444 -0.014341 0.664828 0.556086 -0.062500 1 0 0 0 0 0 2 430233
-0.001986 -0.000665 0.119444 -0.014337 0.664816 0.556093 -0.062500 1 0 0 0 0 0 2 431240
-0.001986 -0.000665 0.119444 -0.014340 0.664826 0.556087 -0.062500 1 0 0 0 0 0 2 432244
-0.001986 -0.000665 0.119444 -0.014337 0.664816 0.556073 -0.062500 1 0 0 0 0 0 2 433218
-0.001986 -0.000665 0.119444 -0.014340 0.664826 0.556084 -0.062500 1 0 0 0 0 0 2 434216
-0.001986 -0.000665 0.119444 -0.014337 0.664815 0.556092 -0.062500 1 0 0 0 0 0 2 435346
-0.001986 -0.000665 0.119444 -0.014340 0.664826 0.556087 -0.062500 1 0 0 0 0 0 2 436288
-0.001986 -0.000665 0.119444 -0.014340 0.664827 0.556086 -0.062500 1 0 0 0 0 0 2 437360
-0.001986 -0.000665 0.119444 -0.014340 0.664828 0.556086 -0.062500 1 0 0 0 0 0 2 438206
-0.001986 -0.000665 0.119444 -0.014349 0.664819 0.556079 -0.062500 1 0 0 0 0 0 2 439201
-0.001986 -0.000665 0.119444 -0.014338 0.664815 0.556092 -0.062500 1 0 0 0 0 0 2 440256
-0.001986 -0.000665 0.119444 -0.014341 0.664826 0.556087 -0.062500 1 0 0 0 0 0 2 441248
-0.001986 -0.000665 0.119444 -0.014341 0.664827 0.556086 -0.062500 1 0 0 0 0 0 2 442252
-0.001986 -0.000665 0.119444 -0.014341 0.664828 0.556086 -0.062500 1 0 0 0 0 0 2 443290
-0.001986 -0.000665 0.119444 -0.014341 0.664828 0.556086 -0.062500 1 0 0 0 0 0 2 444461
-0.001986 -0.000665 0.119444 -0.014333 0.664805 0.556079 -0.062500 1 0 0 0 0 0 2 445364
-0.001986 -0.000665 0.119444 -0.014340 0.664825 0.556085 -0.062500 1 0 0 0 0 0 2 446397
-0.001986 -0.000665 0.119444 -0.014340 0.664827 0.556086 -0.062500 1 0 0 0 0 0 2 447378
-0.001986 -0.000665 0.119444 -0.014341 0.664827 0.556086 -0.062500 1 0 0 0 0 0 2 448403
-0.001986 -0.000665 0.119444 -0.014337 0.664816 0.556092 -0.062500 1 0 0 0 0 0 2 449422
-0.001986 -0.000665 0.119444 -0.014340 0.664826 0.556087 -0.062500 1 0 0 0 0 0 2 450311
-0.001986 -0.000665 0.119444 -0.014349 0.664819 0.556079 -0.062500 1 0 0 0 0 0 2 451232
-0.001986 -0.000665 0.119444 -0.014342 0.664826 0.556085 -0.062500 1 0 0 0 0 0 2 452275
-0.001986 -0.000665 0.119444 -0.014341 0.664827 0.556086 -0.062500 1 0 0 0 0 0 2 453287
-0.001986 -0.000665 0.119444 -0.014338 0.664816 0.556093 -0.062500 1 0 0 0 0 0 2 454251
-0.001986 -0.000665 0.119444 -0.014341 0.664826 0.556087 -0.062500 1 0 0 0 0 0 2 455386
-0.001986 -0.000665 0.119444 -0.014329 0.664825 0.556080 -0.062500 1 0 0 0 0 0 2 456598
-0.001986 -0.000665 0.119444 -0.014347 0.664819 0.556078 -0.062500 1 0 0 0 0 0 2 457275
-0.001986 -0.000665 0.119444 -0.014338 0.664815 0.556091 -0.062500 1 0 0 0 0 0 2 458289
-0.001986 -0.000665 0.119444 -0.014340 0.664826 0.556086 -0.062500 1 0 0 0 0 0 2 459271
-0.001986 -0.000665 0.119444 -0.014340 0.664827 0.556086 -0.062500 1 0 0 0 0 0 2 460242
-0.001986 -0.000665 0.119444 -0.014341 0.664827 0.556086 -0.062500 1 0 0 0 0 0 2 461193
-0.001986 -0.000665 0.119444 -0.014341 0.664828 0.556086 -0.062500 1 0 0 0 0 0 2 462220
-0.001986 -0.000665 0.119444 -0.014345 0.664807 0.556086 -0.062500 1 0 0 0 0 0 2 463241
-0.001986 -0.000665 0.119444 -0.014341 0.664825 0.556086 -0.062500 1 0 0 0 0 0 2 464241
-0.001986 -0.000665 0.119444 -0.014341 0.664827 0.556086 -0.062500 1 0 0 0 0 0 2 465236
-0.001986 -0.000665 0.119444 -0.014341 0.664828 0.556086 -0.062500 1 0 0 0 0 0 2 466242
-0.001986 -0.000665 0.119444 -0.014329 0.664825 0.556079 -0.062500 1 0 0 0 0 0 2 467221
-0.001986 -0.000665 0.119444 -0.014336 0.664816 0.556092 -0.062500 1 0 0 0 0 0 2 468212
-0.001986 -0.000665 0.119444 -0.014340 0.664826 0.556087 -0.062500 1 0 0 0 0 0 2 469339
-0.001986 -0.000665 0.119444 -0.014348 0.664819 0.556079 -0.062500 1 0 0 0 0 0 2 470328
-0.001986 -0.000665 0.119444 -0.014341 0.664827 0.556085 -0.062500 1 0 0 0 0 0 2 471321
-0.001986 -0.000665 0.119444 -0.014337 0.664816 0.556092 -0.062500 1 0 0 0 0 0 2 472197
-0.001986 -0.000665 0.119444 -0.014340 0.664826 0.556087 -0.062500 1 0 0 0 0 0 2 473238
-0.001986 -0.000665 0.119444 -0.014340 0.664827 0.556086 -0.062500 1 0 0 0 0 0 2 474230
-0.001986 -0.000665 0.119444 -0.014349 0.664819 0.556079 -0.062500 1 0 0 0 0 0 2 475222
-0.001986 -0.000665 0.119444 -0.014342 0.664827 0.556085 -0.062500 1 0 0 0 0 0 2 476219
-0.001986 -0.000665 0.119444 -0.014338 0.664816 0.556092 -0.062500 1 0 0 0 0 0 2 477221
-0.001986 -0.000665 0.119444 -0.014341 0.664826 0.556087 -0.062500 1 0 0 0 0 0 2 478521
-0.001986 -0.000665 0.119444 -0.014329 0.664825 0.556080 -0.062500 1 0 0 0 0 0 2 479537
-0.001986 -0.000665 0.119444 -0.014339 0.664827 0.556085 -0.062500 1 0 0 0 0 0 2 480319
-0.001986 -0.000665 0.119444 -0.014348 0.664819 0.556079 -0.062500 1 0 0 0 0 0 2 481467
-0.001986 -0.000665 0.119444 -0.014338 0.664815 0.556091 -0.062500 1 0 0 0 0 0 2 482346
-0.001986 -0.000665 0.119444 -0.014340 0.664826 0.556086 -0.062500 1 0 0 0 0 0 2 483273
-0.001986 -0.000665 0.119444 -0.014341 0.664827 0.556086 -0.062500 1 0 0 0 0 0 2 484245
-0.001986 -0.000665 0.119444 -0.014341 0.664828 0.556086 -0.062500 1 0 0 0 0 0 2 485326
-0.001986 -0.000665 0.119444 -0.014337 0.664816 0.556093 -0.062500 1 0 0 0 0 0 2 486286
-0.001986 -0.000665 0.119444 -0.014348 0.664818 0.556080 -0.062500 1 0 0 0 0 0 2 487236
-0.001986 -0.000665 0.119444 -0.014342 0.664826 0.556085 -0.062500 1 0 0 0 0 0 2 488295
-0.001986 -0.000665 0.119444 -0.014341 0.664827 0.556086 -0.062500 1 0 0 0 0 0 2 489407
-0.001986 -0.000665 0.119444 -0.014329 0.664825 0.556079 -0.062500 1 0 0 0 0 0 2 490266
-0.001986 -0.000665 0.119444 -0.014336 0.664816 0.556092 -0.062500 1 0 0 0 0 0 2 491362
-0.001986 -0.000665 0.119444 -0.014340 0.664826 0.556087 -0.062500 1 0 0 0 0 0 2 492269
-0.001986 -0.000665 0.119444 -0.014348 0.664819 0.556079 -0.062500 1 0 0 0 0 0 2 493215
-0.001986 -0.000665 0.119444 -0.014342 0.664827 0.556085 -0.062500 1 0 0 0 0 0 2 494204
-0.001986 -0.000665 0.119444 -0.014337 0.664816 0.556092 -0.062500 1 0 0 0 0 0 2 495239
-0.001986 -0.000665 0.119444 -0.014340 0.664826 0.556087 -0.062500 1 0 0 0 0 0 2 496181
-0.001986 -0.000665 0.119444 -0.014341 0.664827 0.556086 -0.062500 1 0 0 0 0 0 2 497188
-0.001986 -0.000665 0.119444 -0.014341 0.664828 0.556086 -0.062500 1 0 0 0 0 0 2 498184
-0.001986 -0.000665 0.119444 -0.014349 0.664819 0.556079 -0.062500 1 0 0 0 0 0 2 499246
-0.001986 -0.000665 0.119444 -0.014339 0.664815 0.556092 -0.062500 1 0 0 0 0 0 2 500245
-0.001986 -0.000665 0.119444 -0.014329 0.664823 0.556080 -0.062500 1 0 0 0 0 0 2 501266
-0.001986 -0.000665 0.119444 -0.014339 0.664827 0.556085 -0.062500 1 0 0 0 0 0 2 502667
-0.001986 -0.000665 0.119444 -0.014340 0.664828 0.556086 -0.062500 1 0 0 0 0 0 2 503329
-0.001986 -0.000665 0.119444 -0.014337 0.664816 0.556092 -0.062500 1 0 0 0 0 0 2 504248
-0.001986 -0.000665 0.119444 -0.014340 0.664826 0.556087 -0.062500 1 0 0 0 0 0 2 505261
-0.001986 -0.000665 0.119444 -0.014348 0.664819 0.556079 -0.062500 1 0 0 0 0 0 2 506246
-0.001986 -0.000665 0.119444 -0.014342 0.664827 0.556085 -0.062500 1 0 0 0 0 0 2 507244
-0.001986 -0.000665 0.119444 -0.014341 0.664828 0.556086 -0.062500 1 0 0 0 0 0 2 508249
-0.001986 -0.000665 0.119444 -0.014337 0.664816 0.556093 -0.062500 1 0 0 0 0 0 2 509207
-0.001986 -0.000665 0.119444 -0.014349 0.664817 0.556080 -0.062500 1 0 0 0 0 0 2 510275
-0.001986 -0.000665 0.119444 -0.014342 0.664826 0.556085 -0.062500 1 0 0 0 0 0 2 511513
-0.001986 -0.000665 0.119444 -0.014341 0.664827 0.556086 -0.062500 1 0 0 0 0 0 2 512424
-0.001986 -0.000665 0.119444 -0.014329 0.664825 0.556079 -0.062500 1 0 0 0 0 0 2 513414
-0.001986 -0.000665 0.119444 -0.014336 0.664816 0.556092 -0.062500 1 0 0 0 0 0 2 514425
-0.001986 -0.000665 0.119444 -0.014340 0.664826 0.556086 -0.062500 1 0 0 0 0 0 2 515346
-0.001986 -0.000665 0.119444 -0.014340 0.664827 0.556086 -0.062500 1 0 0 0 0 0 2 516523
-0.001986 -0.000665 0.119444 -0.014349 0.664819 0.556079 -0.062500 1 0 0 0 0 0 2 517343
-0.001986 -0.000665 0.119444 -0.014338 0.664815 0.556092 -0.062500 1 0 0 0 0 0 2 518243
-0.001986 -0.000665 0.119444 -0.014340 0.664826 0.556086 -0.062500 1 0 0 0 0 0 2 519271
-0.001986 -0.000665 0.119444 -0.014341 0.664827 0.556086 -0.062500 1 0 0 0 0 0 2 520250
-0.001986 -0.000665 0.119444 -0.014341 0.664828 0.556086 -0.062500 1 0 0 0 0 0 2 521240
-0.001986 -0.000665 0.119444 -0.014341 0.664828 0.556086 -0.062500 1 0 0 0 0 0 2 522296
-0.001986 -0.000665 0.119444 -0.014346 0.664808 0.556086 -0.062500 1 0 0 0 0 0 2 523166
-0.001986 -0.000665 0.119444 -0.014329 0.664822 0.556079 -0.062500 1 0 0 0 0 0 2 524253
-0.001986 -0.000665 0.119444 -0.014339 0.664827 0.556085 -0.062500 1 0 0 0 0 0 2 525317
-0.001986 -0.000665 0.119444 -0.014340 0.664827 0.556086 -0.062500 1 0 0 0 0 0 2 526221
-0.001986 -0.000665 0.119444 -0.014337 0.664816 0.556092 -0.062500 1 0 0 0 0 0 2 527215
-0.001986 -0.000665 0.119444 -0.014340 0.664826 0.556087 -0.062500 1 0 0 0 0 0 2 528218
-0.001986 -0.000665 0.119444 -0.014349 0.664819 0.556079 -0.062500 1 0 0 0 0 0 2 529219
-0.001986 -0.000665 0.119444 -0.014342 0.664826 0.556085 -0.062500 1 0 0 0 0 0 2 530220
-0.001986 -0.000665 0.119444 -0.014341 0.664828 0.556086 -0.062500 1 0 0 0 0 0 2 531172
-0.001986 -0.000665 0.119444 -0.014338 0.664816 0.556092 -0.062500 1 0 0 0 0 0 2 532162
-0.001986 -0.000665 0.119444 -0.014340 0.664826 0.556087 -0.062500 1 0 0 0 0 0 2 533216
-0.001986 -0.000665 0.119444 -0.014349 0.664819 0.556079 -0.062500 1 0 0 0 0 0 2 534215
-0.001986 -0.000665 0.119444 -0.014342 0.664827 0.556085 -0.062500 1 0 0 0 0 0 2 535330
-0.001986 -0.000665 0.119444 -0.014326 0.664813 0.556086 -0.062500 1 0 0 0 0 0 2 536367
-0.001986 -0.000665 0.119444 -0.014339 0.664826 0.556086 -0.062500 1 0 0 0 0 0 2 537347
-0.001986 -0.000665 0.119444 -0.014340 0.664827 0.556086 -0.062500 1 0 0 0 0 0 2 538176
-0.001986 -0.000665 0.119444 -0.014340 0.664828 0.556086 -0.062500 1 0 0 0 0 0 2 539183
-0.001986 -0.000665 0.119444 -0.014340 0.664828 0.556086 -0.062500 1 0 0 0 0 0 2 540227
-0.001986 -0.000665 0.119444 -0.014345 0.664807 0.556086 -0.062500 1 0 0 0 0 0 2 541223
-0.001986 -0.000665 0.119444 -0.014341 0.664825 0.556086 -0.062500 1 0 0 0 0 0 2 542224
-0.001986 -0.000665 0.119444 -0.014341 0.664827 0.556086 -0.062500 1 0 0 0 0 0 2 543312
-0.001986 -0.000665 0.119444 -0.014341 0.664828 0.556086 -0.062500 1 0 0 0 0 0 2 544403
-0.001986 -0.000665 0.119444 -0.014341 0.664828 0.556086 -0.062500 1 0 0 0 0 0 2 545297
-0.001986 -0.000665 0.119444 -0.014325 0.664813 0.556086 -0.062500 1 0 0 0 0 0 2 546414
-0.001986 -0.000665 0.119444 -0.014338 0.664826 0.556086 -0.062500 1 0 0 0 0 0 2 547315
-0.001986 -0.000665 0.119444 -0.014340 0.664828 0.556086 -0.062500 1 0 0 0 0 0 2 548453
-0.001986 -0.000665 0.119444 -0.014348 0.664819 0.556079 -0.062500 1 0 0 0 0 0 2 549288
-0.001986 -0.000665 0.119444 -0.014338 0.664815 0.556092 -0.062500 1 0 0 0 0 0 2 550479
-0.001986 -0.000665 0.119444 -0.014340 0.664826 0.556087 -0.062500 1 0 0 0 0 0 2 551240
-0.001986 -0.000665 0.119444 -0.014349 0.664819 0.556079 -0.062500 1 0 0 0 0 0 2 552177
-0.001986 -0.000665 0.119444 -0.014342 0.664826 0.556085 -0.062500 1 0 0 0 0 0 2 553232
-0.001986 -0.000665 0.119444 -0.014341 0.664827 0.556086 -0.062500 1 0 0 0 0 0 2 554224
-0.001986 -0.000665 0.119444 -0.014338 0.664816 0.556092 -0.062500 1 0 0 0 0 0 2 555423
-0.001986 -0.000665 0.119444 -0.014341 0.664826 0.556087 -0.062500 1 0 0 0 0 0 2 556287
-0.001986 -0.000665 0.119444 -0.014341 0.664827 0.556086 -0.062500 1 0 0 0 0 0 2 557199
-0.001986 -0.000665 0.119444 -0.014337 0.664816 0.556072 -0.062500 1 0 0 0 0 0 2 558278
-0.001986 -0.000665 0.119444 -0.014337 0.664814 0.556091 -0.062500 1 0 0 0 0 0 2 559285
-0.001986 -0.000665 0.119444 -0.014340 0.664826 0.556086 -0.062500 1 0 0 0 0 0 2 560158
-0.001986 -0.000665 0.119444 -0.014340 0.664827 0.556086 -0.062500 1 0 0 0 0 0 2 561208
-0.001986 -0.000665 0.119444 -0.014341 0.664827 0.556086 -0.062500 1 0 0 0 0 0 2 562210
-0.001986 -0.000665 0.119444 -0.014341 0.664828 0.556086 -0.062500 1 0 0 0 0 0 2 563192
-0.001986 -0.000665 0.119444 -0.014337 0.664816 0.556093 -0.062500 1 0 0 0 0 0 2 564191
-0.001986 -0.000665 0.119444 -0.014348 0.664818 0.556080 -0.062500 1 0 0 0 0 0 2 565195
-0.001986 -0.000665 0.119444 -0.014342 0.664826 0.556085 -0.062500 1 0 0 0 0 0 2 566195
-0.001986 -0.000665 0.119444 -0.014341 0.664827 0.556086 -0.062500 1 0 0 0 0 0 2 567192
-0.001986 -0.000665 0.119444 -0.014341 0.664828 0.556086 -0.062500 1 0 0 0 0 0 2 568193
-0.001986 -0.000665 0.119444 -0.014325 0.664813 0.556086 -0.062500 1 0 0 0 0 0 2 569302
-0.001986 -0.000665 0.119444 -0.014339 0.664826 0.556086 -0.062500 1 0 0 0 0 0 2 570316
-0.001986 -0.000665 0.119444 -0.014348 0.664819 0.556079 -0.062500 1 0 0 0 0 0 2 571347
-0.001986 -0.000665 0.119444 -0.014341 0.664827 0.556085 -0.062500 1 0 0 0 0 0 2 572222
-0.001986 -0.000665 0.119444 -0.014337 0.664816 0.556092 -0.062500 1 0 0 0 0 0 2 573235
-0.001986 -0.000665 0.119444 -0.014340 0.664826 0.556087 -0.062500 1 0 0 0 0 0 2 574224
-0.001986 -0.000665 0.119444 -0.014341 0.664827 0.556086 -0.062500 1 0 0 0 0 0 2 575228
-0.001986 -0.000665 0.119444 -0.014349 0.664819 0.556079 -0.062500 1 0 0 0 0 0 2 576228
-0.001986 -0.000665 0.119444 -0.014338 0.664815 0.556092 -0.062500 1 0 0 0 0 0 2 577369
-0.001986 -0.000665 0.119444 -0.014341 0.664826 0.556087 -0.062500 1 0 0 0 0 0 2 578356
-0.001986 -0.000665 0.119444 -0.014341 0.664827 0.556086 -0.062500 1 0 0 0 0 0 2 579391
-0.001986 -0.000665 0.119444 -0.014329 0.664825 0.556079 -0.062500 1 0 0 0 0 0 2 580288
-0.001986 -0.000665 0.119444 -0.014339 0.664827 0.556085 -0.062500 1 0 0 0 0 0 2 581261
-0.001986 -0.000665 0.119444 -0.014337 0.664816 0.556092 -0.062500 1 0 0 0 0 0 2 582474
-0.001986 -0.000665 0.119444 -0.014340 0.664826 0.556087 -0.062500 1 0 0 0 0 0 2 583519
-0.001986 -0.000665 0.119444 -0.014348 0.664819 0.556079 -0.062500 1 0 0 0 0 0 2 584193
-0.001986 -0.000665 0.119444 -0.014341 0.664827 0.556085 -0.062500 1 0 0 0 0 0 2 585303
-0.001986 -0.000665 0.119444 -0.014341 0.664828 0.556086 -0.062500 1 0 0 0 0 0 2 586290
-0.001986 -0.000665 0.119444 -0.014337 0.664816 0.556093 -0.062500 1 0 0 0 0 0 2 587242
-0.001986 -0.000665 0.119444 -0.014349 0.664818 0.556080 -0.062500 1 0 0 0 0 0 2 588320
-0.001986 -0.000665 0.119444 -0.014342 0.664826 0.556085 -0.062500 1 0 0 0 0 0 2 589381
-0.001986 -0.000665 0.119444 -0.014341 0.664827 0.556086 -0.062500 1 0 0 0 0 0 2 590182
-0.001986 -0.000665 0.119444 -0.014338 0.664816 0.556093 -0.062500 1 0 0 0 0 0 2 591317
-0.001986 -0.000665 0.119444 -0.014328 0.664823 0.556080 -0.062500 1 0 0 0 0 0 2 592276
-0.001986 -0.000665 0.119444 -0.014339 0.664827 0.556085 -0.062500 1 0 0 0 0 0 2 593215
-0.001986 -0.000665 0.119444 -0.014340 0.664828 0.556086 -0.062500 1 0 0 0 0 0 2 594216
-0.001986 -0.000665 0.119444 -0.014349 0.664819 0.556079 -0.062500 1 0 0 0 0 0 2 595203
-0.001986 -0.000665 0.119444 -0.014338 0.664815 0.556092 -0.062500 1 0 0 0 0 0 2 596219
-0.001986 -0.000665 0.119444 -0.014340 0.664826 0.556086 -0.062500 1 0 0 0 0 0 2 597221
-0.001986 -0.000665 0.119444 -0.014341 0.664827 0.556086 -0.062500 1 0 0 0 0 0 2 598217
-0.001986 -0.000665 0.119444 -0.014341 0.664828 0.556086 -0.062500 1 0 0 0 0 0 2 599169
-0.001986 -0.000665 0.119444 -0.014341 0.664828 0.556086 -0.062500 1 0 0 0 0 0 2 600209
-0.001986 -0.000665 0.119444 -0.014346 0.664808 0.556086 -0.062500 1 0 0 0 0 0 2 601235
-0.001986 -0.000665 0.119444 -0.014342 0.664825 0.556086 -0.062500 1 0 0 0 0 0 2 602602
-0.001986 -0.000665 0.119444 -0.014329 0.664824 0.556079 -0.062500 1 0 0 0 0 0 2 603315
-0.001986 -0.000665 0.119444 -0.014339 0.664827 0.556085 -0.062500 1 0 0 0 0 0 2 604230
-0.001986 -0.000665 0.119444 -0.014337 0.664816 0.556092 -0.062500 1 0 0 0 0 0 2 605194
-0.001986 -0.000665 0.119444 -0.014340 0.664826 0.556087 -0.062500 1 0 0 0 0 0 2 606198
-0.001986 -0.000665 0.119444 -0.014348 0.664819 0.556079 -0.062500 1 0 0 0 0 0 2 607198
-0.001986 -0.000665 0.119444 -0.014342 0.664826 0.556085 -0.062500 1 0 0 0 0 0 2 608203
-0.001986 -0.000665 0.119444 -0.014341 0.664828 0.556086 -0.062500 1 0 0 0 0 0 2 609199
-0.001986 -0.000665 0.119444 -0.014337 0.664816 0.556092 -0.062500 1 0 0 0 0 0 2 610327
-0.001986 -0.000665 0.119444 -0.014340 0.664826 0.556087 -0.062500 1 0 0 0 0 0 2 611336
-0.001986 -0.000665 0.119444 -0.014349 0.664819 0.556079 -0.062500 1 0 0 0 0 0 2 612354
-0.001986 -0.000665 0.119444 -0.014342 0.664827 0.556085 -0.062500 1 0 0 0 0 0 2 613337
-0.001986 -0.000665 0.119444 -0.014338 0.664816 0.556092 -0.062500 1 0 0 0 0 0 2 614360
-0.001986 -0.000665 0.119444 -0.014329 0.664823 0.556080 -0.062500 1 0 0 0 0 0 2 615300
-0.001986 -0.000665 0.119444 -0.014339 0.664827 0.556085 -0.062500 1 0 0 0 0 0 2 616452
-0.001986 -0.000665 0.119444 -0.014340 0.664828 0.556086 -0.062500 1 0 0 0 0 0 2 617281
-0.001986 -0.000665 0.119444 -0.014340 0.664828 0.556086 -0.062500 1 0 0 0 0 0 2 618232
-0.001986 -0.000665 0.119444 -0.014345 0.664807 0.556086 -0.062500 1 0 0 0 0 0 2 619251
-0.001986 -0.000665 0.119444 -0.014341 0.664825 0.556086 -0.062500 1 0 0 0 0 0 2 620202
-0.001986 -0.000665 0.119444 -0.014341 0.664827 0.556086 -0.062500 1 0 0 0 0 0 2 621196
-0.001986 -0.000665 0.119444 -0.014341 0.664828 0.556086 -0.062500 1 0 0 0 0 0 2 622251
-0.001986 -0.000665 0.119444 -0.014341 0.664828 0.556086 -0.062500 1 0 0 0 0 0 2 623141
-0.001986 -0.000665 0.119444 -0.014337 0.664816 0.556093 -0.062500 1 0 0 0 0 0 2 624242
-0.001986 -0.000665 0.119444 -0.014336 0.664815 0.556073 -0.062500 1 0 0 0 0 0 2 625292
-0.001986 -0.000665 0.119444 -0.014340 0.664826 0.556084 -0.062500 1 0 0 0 0 0 2 626190
-0.001986 -0.000665 0.119444 -0.014340 0.664827 0.556085 -0.062500 1 0 0 0 0 0 2 627195
-0.001986 -0.000665 0.119444 -0.014337 0.664816 0.556092 -0.062500 1 0 0 0 0 0 2 628193
-0.001986 -0.000665 0.119444 -0.014340 0.664826 0.556087 -0.062500 1 0 0 0 0 0 2 629191
-0.001986 -0.000665 0.119444 -0.014349 0.664819 0.556079 -0.062500 1 0 0 0 0 0 2 630195
-0.001986 -0.000665 0.119444 -0.014342 0.664826 0.556085 -0.062500 1 0 0 0 0 0 2 631190
-0.001986 -0.000665 0.119444 -0.014338 0.664816 0.556092 -0.062500 1 0 0 0 0 0 2 632193
-0.001986 -0.000665 0.119444 -0.014340 0.664826 0.556087 -0.062500 1 0 0 0 0 0 2 633197
-0.001986 -0.000665 0.119444 -0.014341 0.664827 0.556086 -0.062500 1 0 0 0 0 0 2 634194
-0.001986 -0.000665 0.119444 -0.014341 0.664828 0.556086 -0.062500 1 0 0 0 0 0 2 636138
-0.001986 -0.000665 0.119444 -0.014349 0.664819 0.556079 -0.062500 1 0 0 0 0 0 2 637288
-0.001986 -0.000665 0.119444 -0.014339 0.664815 0.556092 -0.062500 1 0 0 0 0 0 2 638209
-0.001986 -0.000665 0.119444 -0.014329 0.664823 0.556080 -0.062500 1 0 0 0 0 0 2 639205
-0.001986 -0.000665 0.119444 -0.014339 0.664827 0.556085 -0.062500 1 0 0 0 0 0 2 640197
-0.001986 -0.000665 0.119444 -0.014340 0.664827 0.556086 -0.062500 1 0 0 0 0 0 2 641201
-0.001986 -0.000665 0.119444 -0.014340 0.664828 0.556086 -0.062500 1 0 0 0 0 0 2 642193
-0.001986 -0.000665 0.119444 -0.014337 0.664816 0.556093 -0.062500 1 0 0 0 0 0 2 643215
-0.001986 -0.000665 0.119444 -0.014348 0.664818 0.556080 -0.062500 1 0 0 0 0 0 2 644412
-0.001986 -0.000665 0.119444 -0.014342 0.664826 0.556085 -0.062500 1 0 0 0 0 0 2 645265
-0.001986 -0.000665 0.119444 -0.014341 0.664827 0.556086 -0.062500 1 0 0 0 0 0 2 646431
-0.001986 -0.000665 0.119444 -0.014338 0.664816 0.556093 -0.062500 1 0 0 0 0 0 2 647290
-0.001986 -0.000665 0.119444 -0.014340 0.664826 0.556087 -0.062500 1 0 0 0 0 0 2 648449
-0.001986 -0.000665 0.119444 -0.014337 0.664816 0.556073 -0.062500 1 0 0 0 0 0 2 649284
-0.001986 -0.000665 0.119444 -0.014340 0.664826 0.556084 -0.062500 1 0 0 0 0 0 2 650438
-0.001986 -0.000665 0.119444 -0.014341 0.664827 0.556085 -0.062500 1 0 0 0 0 0 2 651177
-0.001986 -0.000665 0.119444 -0.014337 0.664816 0.556092 -0.062500 1 0 0 0 0 0 2 652136
-0.001986 -0.000665 0.119444 -0.014340 0.664826 0.556087 -0.062500 1 0 0 0 0 0 2 653255
-0.001986 -0.000665 0.119444 -0.014340 0.664827 0.556086 -0.062500 1 0 0 0 0 0 2 654186
-0.001986 -0.000665 0.119444 -0.014349 0.664819 0.556079 -0.062500 1 0 0 0 0 0 2 655252
-0.001986 -0.000665 0.119444 -0.014338 0.664815 0.556092 -0.062500 1 0 0 0 0 0 2 656283
-0.001986 -0.000665 0.119444 -0.014341 0.664826 0.556087 -0.062500 1 0 0 0 0 0 2 657220
-0.001986 -0.000665 0.119444 -0.014341 0.664827 0.556086 -0.062500 1 0 0 0 0 0 2 658296
-0.001986 -0.000665 0.119444 -0.014341 0.664828 0.556086 -0.062500 1 0 0 0 0 0 2 659226
-0.001986 -0.000665 0.119444 -0.014329 0.664825 0.556079 -0.062500 1 0 0 0 0 0 2 660192
-0.001986 -0.000665 0.119444 -0.014336 0.664816 0.556092 -0.062500 1 0 0 0 0 0 2 661193
-0.001986 -0.000665 0.119444 -0.014339 0.664826 0.556087 -0.062500 1 0 0 0 0 0 2 662195
-0.001986 -0.000665 0.119444 -0.014348 0.664819 0.556079 -0.062500 1 0 0 0 0 0 2 663189
-0.001986 -0.000665 0.119444 -0.014341 0.664827 0.556085 -0.062500 1 0 0 0 0 0 2 664195
-0.001986 -0.000665 0.119444 -0.014341 0.664828 0.556086 -0.062500 1 0 0 0 0 0 2 665187
-0.001986 -0.000665 0.119444 -0.014337 0.664816 0.556092 -0.062500 1 0 0 0 0 0 2 666168
-0.001986 -0.000665 0.119444 -0.014348 0.664818 0.556080 -0.062500 1 0 0 0 0 0 2 667168
-0.001986 -0.000665 0.119444 -0.014342 0.664826 0.556085 -0.062500 1 0 0 0 0 0 2 668166
-0.001986 -0.000665 0.119444 -0.014341 0.664827 0.556086 -0.062500 1 0 0 0 0 0 2 670109
-0.001986 -0.000665 0.119444 -0.014338 0.664816 0.556093 -0.062500 1 0 0 0 0 0 2 671263
-0.001986 -0.000665 0.119444 -0.014328 0.664823 0.556080 -0.062500 1 0 0 0 0 0 2 672190
-0.001986 -0.000665 0.119444 -0.014339 0.664827 0.556085 -0.062500 1 0 0 0 0 0 2 673181
-0.001986 -0.000665 0.119444 -0.014348 0.664819 0.556079 -0.062500 1 0 0 0 0 0 2 674183
-0.001986 -0.000665 0.119444 -0.014338 0.664815 0.556091 -0.062500 1 0 0 0 0 0 2 675173
-0.001986 -0.000665 0.119444 -0.014340 0.664826 0.556086 -0.062500 1 0 0 0 0 0 2 676172
-0.001986 -0.000665 0.119444 -0.014341 0.664827 0.556086 -0.062500 1 0 0 0 0 0 2 677389
-0.001986 -0.000665 0.119444 -0.014341 0.664827 0.556086 -0.062500 1 0 0 0 0 0 2 678327
-0.001986 -0.000665 0.119444 -0.014341 0.664828 0.556086 -0.062500 1 0 0 0 0 0 2 679247
-0.001986 -0.000665 0.119444 -0.014349 0.664819 0.556079 -0.062500 1 0 0 0 0 0 2 680335
-0.001986 -0.000665 0.119444 -0.014339 0.664815 0.556092 -0.062500 1 0 0 0 0 0 2 681342
-0.001986 -0.000665 0.119444 -0.014341 0.664826 0.556086 -0.062500 1 0 0 0 0 0 2 682342
-0.001986 -0.000665 0.119444 -0.014341 0.664827 0.556086 -0.062500 1 0 0 0 0 0 2 683335
-0.001986 -0.000665 0.119444 -0.014329 0.664825 0.556079 -0.062500 1 0 0 0 0 0 2 684259
-0.001986 -0.000665 0.119444 -0.014336 0.664816 0.556092 -0.062500 1 0 0 0 0 0 2 685171
-0.001986 -0.000665 0.119444 -0.014340 0.664826 0.556087 -0.062500 1 0 0 0 0 0 2 686245
-0.001986 -0.000665 0.119444 -0.014340 0.664828 0.556086 -0.062500 1 0 0 0 0 0 2 687231
-0.001986 -0.000665 0.119444 -0.014348 0.664819 0.556079 -0.062500 1 0 0 0 0 0 2 688193
-0.001986 -0.000665 0.119444 -0.014338 0.664815 0.556092 -0.062500 1 0 0 0 0 0 2 689324
-0.001986 -0.000665 0.119444 -0.014340 0.664826 0.556087 -0.062500 1 0 0 0 0 0 2 690504
-0.001986 -0.000665 0.119444 -0.014341 0.664827 0.556086 -0.062500 1 0 0 0 0 0 2 691155
-0.001986 -0.000665 0.119444 -0.014349 0.664819 0.556079 -0.062500 1 0 0 0 0 0 2 692233
-0.001986 -0.000665 0.119444 -0.014342 0.664827 0.556085 -0.062500 1 0 0 0 0 0 2 693256
-0.001986 -0.000665 0.119444 -0.014338 0.664816 0.556092 -0.062500 1 0 0 0 0 0 2 694169
-0.001986 -0.000665 0.119444 -0.014328 0.664823 0.556080 -0.062500 1 0 0 0 0 0 2 695174
-0.001986 -0.000665 0.119444 -0.014339 0.664827 0.556085 -0.062500 1 0 0 0 0 0 2 696175
-0.001986 -0.000665 0.119444 -0.014340 0.664828 0.556086 -0.062500 1 0 0 0 0 0 2 697171
-0.001986 -0.000665 0.119444 -0.014349 0.664819 0.556079 -0.062500 1 0 0 0 0 0 2 698173
-0.001986 -0.000665 0.119444 -0.014338 0.664815 0.556091 -0.062500 1 0 0 0 0 0 2 699171
-0.001986 -0.000665 0.119444 -0.014340 0.664826 0.556086 -0.062500 1 0 0 0 0 0 2 700166
-0.001986 -0.000665 0.119444 -0.014341 0.664827 0.556086 -0.062500 1 0 0 0 0 0 2 701170
-0.001986 -0.000665 0.119444 -0.014341 0.664828 0.556086 -0.062500 1 0 0 0 0 0 2 702154
-0.001986 -0.000665 0.119444 -0.014337 0.664816 0.556093 -0.062500 1 0 0 0 0 0 2 703853
-0.001986 -0.000665 0.119444 -0.014349 0.664817 0.556080 -0.062500 1 0 0 0 0 0 2 705261
-0.001986 -0.000665 0.119444 -0.014342 0.664826 0.556085 -0.062500 1 0 0 0 0 0 2 706186
-0.001986 -0.000665 0.119444 -0.014341 0.664827 0.556086 -0.062500 1 0 0 0 0 0 2 707174
-0.001986 -0.000665 0.119444 -0.014329 0.664825 0.556079 -0.062500 1 0 0 0 0 0 2 708173
-0.001986 -0.000665 0.119444 -0.014336 0.664816 0.556092 -0.062500 1 0 0 0 0 0 2 709181
-0.001986 -0.000665 0.119444 -0.014340 0.664826 0.556087 -0.062500 1 0 0 0 0 0 2 710174
-0.001986 -0.000665 0.119444 -0.014348 0.664819 0.556079 -0.062500 1 0 0 0 0 0 2 711222
-0.001986 -0.000665 0.119444 -0.014342 0.664826 0.556085 -0.062500 1 0 0 0 0 0 2 712377
-0.001986 -0.000665 0.119444 -0.014337 0.664816 0.556092 -0.062500 1 0 0 0 0 0 2 713310
-0.001986 -0.000665 0.119444 -0.014340 0.664826 0.556087 -0.062500 1 0 0 0 0 0 2 714392
-0.001986 -0.000665 0.119444 -0.014341 0.664827 0.556086 -0.062500 1 0 0 0 0 0 2 715285
-0.001986 -0.000665 0.119444 -0.014341 0.664828 0.556086 -0.062500 1 0 0 0 0 0 2 716431
-0.001986 -0.000665 0.119444 -0.014349 0.664819 0.556079 -0.062500 1 0 0 0 0 0 2 717257
-0.001986 -0.000665 0.119444 -0.014339 0.664815 0.556092 -0.062500 1 0 0 0 0 0 2 718203
-0.001986 -0.000665 0.119444 -0.014329 0.664823 0.556080 -0.062500 1 0 0 0 0 0 2 719203
-0.001986 -0.000665 0.119444 -0.014339 0.664827 0.556085 -0.062500 1 0 0 0 0 0 2 720202
-0.001986 -0.000665 0.119444 -0.014340 0.664827 0.556086 -0.062500 1 0 0 0 0 0 2 721272
-0.001986 -0.000665 0.119444 -0.014340 0.664828 0.556086 -0.062500 1 0 0 0 0 0 2 722224
-0.001986 -0.000665 0.119444 -0.014345 0.664807 0.556085 -0.062500 1 0 0 0 0 0 2 723178
-0.001986 -0.000665 0.119444 -0.014341 0.664825 0.556086 -0.062500 1 0 0 0 0 0 2 724242
-0.001986 -0.000665 0.119444 -0.014341 0.664827 0.556086 -0.062500 1 0 0 0 0 0 2 725232
-0.001986 -0.000665 0.119444 -0.014341 0.664828 0.556086 -0.062500 1 0 0 0 0 0 2 726146
-0.001986 -0.000665 0.119444 -0.014337 0.664816 0.556093 -0.062500 1 0 0 0 0 0 2 727142
-0.001986 -0.000665 0.119444 -0.014340 0.664826 0.556087 -0.062500 1 0 0 0 0 0 2 728145
-0.001986 -0.000665 0.119444 -0.014349 0.664819 0.556079 -0.062500 1 0 0 0 0 0 2 729142
-0.001986 -0.000665 0.119444 -0.014342 0.664827 0.556085 -0.062500 1 0 0 0 0 0 2 730142
-0.001986 -0.000665 0.119444 -0.014329 0.664825 0.556079 -0.062500 1 0 0 0 0 0 2 731144
-0.001986 -0.000665 0.119444 -0.014336 0.664816 0.556092 -0.062500 1 0 0 0 0 0 2 732145
-0.001986 -0.000665 0.119444 -0.014340 0.664826 0.556086 -0.062500 1 0 0 0 0 0 2 733141
-0.001986 -0.000665 0.119444 -0.014340 0.664827 0.556086 -0.062500 1 0 0 0 0 0 2 734141
-0.001986 -0.000665 0.119444 -0.014349 0.664819 0.556079 -0.062500 1 0 0 0 0 0 2 735274
-0.001986 -0.000665 0.119444 -0.014338 0.664815 0.556092 -0.062500 1 0 0 0 0 0 2 736234
-0.001986 -0.000665 0.119444 -0.014341 0.664826 0.556086 -0.062500 1 0 0 0 0 0 2 737287
-0.001986 -0.000665 0.119444 -0.014341 0.664827 0.556086 -0.062500 1 0 0 0 0 0 2 738161
-0.001986 -0.000665 0.119444 -0.014341 0.664828 0.556086 -0.062500 1 0 0 0 0 0 2 739129
-0.001986 -0.000665 0.119444 -0.014341 0.664828 0.556086 -0.062500 1 0 0 0 0 0 2 740153
-0.001986 -0.000665 0.119444 -0.014333 0.664805 0.556079 -0.062500 1 0 0 0 0 0 2 741165
-0.001986 -0.000665 0.119444 -0.014340 0.664825 0.556085 -0.062500 1 0 0 0 0 0 2 742149
-0.001986 -0.000665 0.119444 -0.014340 0.664827 0.556085 -0.062500 1 0 0 0 0 0 2 743155
-0.001986 -0.000665 0.119444 -0.014340 0.664827 0.556086 -0.062500 1 0 0 0 0 0 2 744446
-0.001986 -0.000665 0.119444 -0.014337 0.664816 0.556092 -0.062500 1 0 0 0 0 0 2 745451
-0.001986 -0.000665 0.119444 -0.014340 0.664826 0.556087 -0.062500 1 0 0 0 0 0 2 746256
-0.001986 -0.000665 0.119444 -0.014349 0.664819 0.556079 -0.062500 1 0 0 0 0 0 2 747375
-0.001986 -0.000665 0.119444 -0.014342 0.664826 0.556085 -0.062500 1 0 0 0 0 0 2 748345
-0.001986 -0.000665 0.119444 -0.014341 0.664827 0.556086 -0.062500 1 0 0 0 0 0 2 749353
-0.001986 -0.000665 0.119444 -0.014338 0.664816 0.556092 -0.062500 1 0 0 0 0 0 2 750248
-0.001986 -0.000665 0.119444 -0.014340 0.664826 0.556087 -0.062500 1 0 0 0 0 0 2 751154
-0.001986 -0.000665 0.119444 -0.014329 0.664825 0.556080 -0.062500 1 0 0 0 0 0 2 752180
-0.001986 -0.000665 0.119444 -0.014339 0.664827 0.556085 -0.062500 1 0 0 0 0 0 2 753242
-0.001986 -0.000665 0.119444 -0.014348 0.664819 0.556079 -0.062500 1 0 0 0 0 0 2 754252
-0.001986 -0.000665 0.119444 -0.014338 0.664815 0.556091 -0.062500 1 0 0 0 0 0 2 755173
-0.001986 -0.000665 0.119444 -0.014340 0.664826 0.556086 -0.062500 1 0 0 0 0 0 2 756217
-0.001986 -0.000665 0.119444 -0.014340 0.664827 0.556086 -0.062500 1 0 0 0 0 0 2 757122
-0.001986 -0.000665 0.119444 -0.014340 0.664828 0.556086 -0.062500 1 0 0 0 0 0 2 758221
-0.001986 -0.000665 0.119444 -0.014345 0.664807 0.556086 -0.062500 1 0 0 0 0 0 2 759258
-0.001986 -0.000665 0.119444 -0.014341 0.664825 0.556086 -0.062500 1 0 0 0 0 0 2 760162
-0.001986 -0.000665 0.119444 -0.014341 0.664827 0.556086 -0.062500 1 0 0 0 0 0 2 761161
-0.001986 -0.000665 0.119444 -0.014341 0.664828 0.556086 -0.062500 1 0 0 0 0 0 2 762172
-0.001986 -0.000665 0.119444 -0.014341 0.664828 0.556086 -0.062500 1 0 0 0 0 0 2 763171
-0.001986 -0.000665 0.119444 -0.014325 0.664813 0.556086 -0.062500 1 0 0 0 0 0 2 764171
-0.001986 -0.000665 0.119444 -0.014338 0.664826 0.556086 -0.062500 1 0 0 0 0 0 2 765168
-0.001986 -0.000665 0.119444 -0.014340 0.664828 0.556086 -0.062500 1 0 0 0 0 0 2 766173
-0.001980 -0.000683 0.119454 -0.088444 0.919080 0.410407 -0.062500 1 0 0 0 0 0 2 767174
-0.001978 -0.000692 0.119458 -0.064663 0.833354 0.481765 -0.062500 1 0 0 0 0 0 2 768169
-0.001976 -0.000697 0.119459 -0.046039 0.769401 0.518613 -0.062500 1 0 0 0 0 0 2 769281
-0.001976 -0.000699 0.119460 -0.035835 0.735414 0.532577 -0.062500 1 0 0 0 0 0 2 770193
-0.001975 -0.000700 0.119460 -0.030566 0.718238 0.537535 -0.062500 1 0 0 0 0 0 2 771241
-0.001975 -0.000700 0.119460 -0.027884 0.709647 0.539263 -0.062500 1 0 0 0 0 0 2 772184
-0.001975 -0.000701 0.119460 -0.026534 0.705354 0.539858 -0.062500 1 0 0 0 0 0 2 773176
-0.001975 -0.000701 0.119460 -0.025846 0.703211 0.540063 -0.062500 1 0 0 0 0 0 2 774179
-0.001975 -0.000701 0.119460 -0.025513 0.702127 0.540139 -0.062500 1 0 0 0 0 0 2 775174
-0.001975 -0.000701 0.119460 -0.025331 0.701601 0.540158 -0.062500 1 0 0 0 0 0 2 776173
-0.001975 -0.000701 0.119460 -0.025255 0.701322 0.540172 -0.062500 1 0 0 0 0 0 2 777438
-0.001975 -0.000701 0.119460 -0.025204 0.701188 0.540173 -0.062500 1 0 0 0 0 0 2 778266
-0.001975 -0.000701 0.119460 -0.025187 0.701134 0.540180 -0.062500 1 0 0 0 0 0 2 779416
-0.001975 -0.000701 0.119460 -0.025175 0.701098 0.540181 -0.062500 1 0 0 0 0 0 2 780258
-0.001975 -0.000701 0.119460 -0.025167 0.701073 0.540174 -0.062500 1 0 0 0 0 0 2 781417
-0.001975 -0.000701 0.119460 -0.025167 0.701071 0.540173 -0.062500 1 0 0 0 0 0 2 782240
-0.001975 -0.000701 0.119460 -0.025167 0.701071 0.540173 -0.062500 1 0 0 0 0 0 2 783391
-0.001975 -0.000701 0.119460 -0.025163 0.701060 0.540180 -0.062500 1 0 0 0 0 0 2 784234
-0.001975 -0.000701 0.119460 -0.025166 0.701071 0.540174 -0.062500 1 0 0 0 0 0 2 785135
-0.001975 -0.000701 0.119460 -0.025163 0.701060 0.540180 -0.062500 1 0 0 0 0 0 2 786117
-0.001975 -0.000701 0.119460 -0.025163 0.701059 0.540181 -0.062500 1 0 0 0 0 0 2 787131
-0.001975 -0.000701 0.119460 -0.025174 0.701062 0.540167 -0.062500 1 0 0 0 0 0 2 788087
-0.001975 -0.000701 0.119460 -0.025164 0.701059 0.540179 -0.062500 1 0 0 0 0 0 2 789270
-0.001975 -0.000701 0.119460 -0.025163 0.701059 0.540181 -0.062500 1 0 0 0 0 0 2 790251
-0.001975 -0.000701 0.119460 -0.025167 0.701070 0.540174 -0.062500 1 0 0 0 0 0 2 791187
-0.001975 -0.000701 0.119460 -0.025164 0.701060 0.540180 -0.062500 1 0 0 0 0 0 2 792231
-0.001975 -0.000701 0.119460 -0.025163 0.701059 0.540181 -0.062500 1 0 0 0 0 0 2 793220
-0.001975 -0.000701 0.119460 -0.025163 0.701059 0.540161 -0.062500 1 0 0 0 0 0 2 794125
-0.001975 -0.000701 0.119460 -0.025163 0.701059 0.540179 -0.062500 1 0 0 0 0 0 2 795140
-0.001975 -0.000701 0.119460 -0.025163 0.701059 0.540181 -0.062500 1 0 0 0 0 0 2 796146
-0.001975 -0.000701 0.119460 -0.025166 0.701070 0.540174 -0.062500 1 0 0 0 0 0 2 797128
-0.001975 -0.000701 0.119460 -0.025163 0.701060 0.540180 -0.062500 1 0 0 0 0 0 2 798139
-0.001975 -0.000701 0.119460 -0.025166 0.701071 0.540174 -0.062500 1 0 0 0 0 0 2 799140
-0.001975 -0.000701 0.119460 -0.025172 0.701052 0.540173 -0.062500 1 0 0 0 0 0 2 800127
-0.001975 -0.000701 0.119460 -0.025164 0.701058 0.540180 -0.062500 1 0 0 0 0 0 2 801147
-0.001975 -0.000701 0.119460 -0.025167 0.701070 0.540174 -0.062500 1 0 0 0 0 0 2 802148
-0.001975 -0.000701 0.119460 -0.025164 0.701060 0.540180 -0.062500 1 0 0 0 0 0 2 803968
-0.001975 -0.000701 0.119460 -0.025163 0.701059 0.540181 -0.062500 1 0 0 0 0 0 2 805238
-0.001975 -0.000701 0.119460 -0.025154 0.701068 0.540168 -0.062500 1 0 0 0 0 0 2 806160
-0.001975 -0.000701 0.119460 -0.025170 0.701051 0.540172 -0.062500 1 0 0 0 0 0 2 807148
-0.001975 -0.000701 0.119460 -0.025164 0.701058 0.540180 -0.062500 1 0 0 0 0 0 2 808156
-0.001975 -0.000701 0.119460 -0.025166 0.701070 0.540174 -0.062500 1 0 0 0 0 0 2 809153
-0.001975 -0.000701 0.119460 -0.025163 0.701060 0.540180 -0.062500 1 0 0 0 0 0 2 810152
-0.001975 -0.000701 0.119460 -0.025166 0.701071 0.540174 -0.062500 1 0 0 0 0 0 2 811199
-0.001975 -0.000701 0.119460 -0.025163 0.701061 0.540180 -0.062500 1 0 0 0 0 0 2 812340
-0.001975 -0.000701 0.119460 -0.025171 0.701051 0.540174 -0.062500 1 0 0 0 0 0 2 813256
-0.001975 -0.000701 0.119460 -0.025168 0.701070 0.540173 -0.062500 1 0 0 0 0 0 2 814265
-0.001975 -0.000701 0.119460 -0.025164 0.701060 0.540180 -0.062500 1 0 0 0 0 0 2 815260
-0.001975 -0.000701 0.119460 -0.025163 0.701059 0.540181 -0.062500 1 0 0 0 0 0 2 816318
-0.001975 -0.000701 0.119460 -0.025154 0.701068 0.540168 -0.062500 1 0 0 0 0 0 2 817270
-0.001975 -0.000701 0.119460 -0.025162 0.701060 0.540179 -0.062500 1 0 0 0 0 0 2 818270
-0.001975 -0.000701 0.119460 -0.025171 0.701050 0.540174 -0.062500 1 0 0 0 0 0 2 819136
-0.001975 -0.000701 0.119460 -0.025167 0.701069 0.540173 -0.062500 1 0 0 0 0 0 2 820174
-0.001975 -0.000701 0.119460 -0.025163 0.701060 0.540180 -0.062500 1 0 0 0 0 0 2 821186
-0.001975 -0.000701 0.119460 -0.025163 0.701059 0.540181 -0.062500 1 0 0 0 0 0 2 822239
-0.001975 -0.000701 0.119460 -0.025166 0.701070 0.540174 -0.062500 1 0 0 0 0 0 2 823190
-0.001975 -0.000701 0.119460 -0.025163 0.701060 0.540180 -0.062500 1 0 0 0 0 0 2 824236
-0.001975 -0.000701 0.119460 -0.025175 0.701062 0.540167 -0.062500 1 0 0 0 0 0 2 825114
-0.001975 -0.000701 0.119460 -0.025165 0.701059 0.540179 -0.062500 1 0 0 0 0 0 2 826228
-0.001975 -0.000701 0.119460 -0.025164 0.701059 0.540181 -0.062500 1 0 0 0 0 0 2 827157
-0.001975 -0.000701 0.119460 -0.025167 0.701071 0.540174 -0.062500 1 0 0 0 0 0 2 828146
-0.001975 -0.000701 0.119460 -0.025152 0.701058 0.540174 -0.062500 1 0 0 0 0 0 2 829142
-0.001975 -0.000701 0.119460 -0.025161 0.701059 0.540180 -0.062500 1 0 0 0 0 0 2 830129
-0.001975 -0.000701 0.119460 -0.025174 0.701062 0.540167 -0.062500 1 0 0 0 0 0 2 831153
-0.001975 -0.000701 0.119460 -0.025164 0.701059 0.540179 -0.062500 1 0 0 0 0 0 2 832147
-0.001975 -0.000701 0.119460 -0.025163 0.701059 0.540181 -0.062500 1 0 0 0 0 0 2 833142
-0.001975 -0.000701 0.119460 -0.025166 0.701070 0.540174 -0.062500 1 0 0 0 0 0 2 834145
-0.001975 -0.000701 0.119460 -0.025163 0.701060 0.540180 -0.062500 1 0 0 0 0 0 2 835147
-0.001975 -0.000701 0.119460 -0.025166 0.701071 0.540174 -0.062500 1 0 0 0 0 0 2 836218
-0.001975 -0.000701 0.119460 -0.025172 0.701052 0.540173 -0.062500 1 0 0 0 0 0 2 837300
-0.001975 -0.000701 0.119460 -0.025164 0.701058 0.540180 -0.062500 1 0 0 0 0 0 2 838292
-0.001975 -0.000701 0.119460 -0.025167 0.701070 0.540174 -0.062500 1 0 0 0 0 0 2 839114
-0.001975 -0.000701 0.119460 -0.025164 0.701060 0.540180 -0.062500 1 0 0 0 0 0 2 840106
-0.001975 -0.000701 0.119460 -0.025151 0.701056 0.540175 -0.062500 1 0 0 0 0 0 2 841156
-0.001975 -0.000701 0.119460 -0.025165 0.701070 0.540174 -0.062500 1 0 0 0 0 0 2 842147
-0.001975 -0.000701 0.119460 -0.025171 0.701052 0.540173 -0.062500 1 0 0 0 0 0 2 843151
-0.001975 -0.000701 0.119460 -0.025164 0.701058 0.540180 -0.062500 1 0 0 0 0 0 2 844148
-0.001975 -0.000701 0.119460 -0.025167 0.701070 0.540174 -0.062500 1 0 0 0 0 0 2 845352
-0.001975 -0.000701 0.119460 -0.025163 0.701060 0.540180 -0.062500 1 0 0 0 0 0 2 846452
-0.001975 -0.000701 0.119460 -0.025163 0.701059 0.540181 -0.062500 1 0 0 0 0 0 2 847180
-0.001975 -0.000701 0.119460 -0.025166 0.701071 0.540175 -0.062500 1 0 0 0 0 0 2 848410
-0.001975 -0.000701 0.119460 -0.025172 0.701052 0.540173 -0.062500 1 0 0 0 0 0 2 849262
-0.001975 -0.000701 0.119460 -0.025164 0.701058 0.540180 -0.062500 1 0 0 0 0 0 2 850405
-0.001975 -0.000701 0.119460 -0.025155 0.701067 0.540168 -0.062500 1 0 0 0 0 0 2 851270
-0.001975 -0.000701 0.119460 -0.025162 0.701060 0.540179 -0.062500 1 0 0 0 0 0 2 852173
-0.001975 -0.000701 0.119460 -0.025166 0.701071 0.540174 -0.062500 1 0 0 0 0 0 2 853180
-0.001975 -0.000701 0.119460 -0.025163 0.701060 0.540180 -0.062500 1 0 0 0 0 0 2 854148
-0.001975 -0.000701 0.119460 -0.025171 0.701050 0.540174 -0.062500 1 0 0 0 0 0 2 855183
-0.001975 -0.000701 0.119460 -0.025167 0.701069 0.540173 -0.062500 1 0 0 0 0 0 2 856340
-0.001975 -0.000701 0.119460 -0.025164 0.701060 0.540180 -0.062500 1 0 0 0 0 0 2 857233
-0.001975 -0.000701 0.119460 -0.025163 0.701059 0.540181 -0.062500 1 0 0 0 0 0 2 858104
-0.001975 -0.000701 0.119460 -0.025166 0.701071 0.540174 -0.062500 1 0 0 0 0 0 2 859217
-0.001975 -0.000701 0.119460 -0.025163 0.701060 0.540180 -0.062500 1 0 0 0 0 0 2 860213
-0.001975 -0.000701 0.119460 -0.025175 0.701062 0.540167 -0.062500 1 0 0 0 0 0 2 861146
-0.001975 -0.000701 0.119460 -0.025165 0.701059 0.540179 -0.062500 1 0 0 0 0 0 2 862157
-0.001975 -0.000701 0.119460 -0.025151 0.701056 0.540174 -0.062500 1 0 0 0 0 0 2 863146
-0.001975 -0.000701 0.119460 -0.025162 0.701058 0.540180 -0.062500 1 0 0 0 0 0 2 864124
-0.001975 -0.000701 0.119460 -0.025166 0.701070 0.540174 -0.062500 1 0 0 0 0 0 2 865141
-0.001975 -0.000701 0.119460 -0.025163 0.701060 0.540180 -0.062500 1 0 0 0 0 0 2 866148
-0.001975 -0.000701 0.119460 -0.025174 0.701062 0.540167 -0.062500 1 0 0 0 0 0 2 867145
-0.001975 -0.000701 0.119460 -0.025164 0.701059 0.540179 -0.062500 1 0 0 0 0 0 2 868115
-0.001975 -0.000701 0.119460 -0.025163 0.701059 0.540181 -0.062500 1 0 0 0 0 0 2 869113
-0.001975 -0.000701 0.119460 -0.025167 0.701071 0.540174 -0.062500 1 0 0 0 0 0 2 870979
-0.001975 -0.000701 0.119460 -0.025164 0.701060 0.540180 -0.062500 1 0 0 0 0 0 2 872205
-0.001975 -0.000701 0.119460 -0.025163 0.701059 0.540181 -0.062500 1 0 0 0 0 0 2 873136
-0.001975 -0.000701 0.119460 -0.025162 0.701059 0.540161 -0.062500 1 0 0 0 0 0 2 874125
-0.001975 -0.000701 0.119460 -0.025163 0.701059 0.540179 -0.062500 1 0 0 0 0 0 2 875125
-0.001975 -0.000701 0.119460 -0.025163 0.701059 0.540181 -0.062500 1 0 0 0 0 0 2 876122
-0.001975 -0.000701 0.119460 -0.025166 0.701070 0.540174 -0.062500 1 0 0 0 0 0 2 877125
-0.001975 -0.000701 0.119460 -0.025163 0.701060 0.540180 -0.062500 1 0 0 0 0 0 2 878179
-0.001975 -0.000701 0.119460 -0.025166 0.701071 0.540174 -0.062500 1 0 0 0 0 0 2 879355
-0.001975 -0.000701 0.119460 -0.025171 0.701052 0.540173 -0.062500 1 0 0 0 0 0 2 880227
-0.001975 -0.000701 0.119460 -0.025164 0.701058 0.540180 -0.062500 1 0 0 0 0 0 2 881436
-0.001975 -0.000701 0.119460 -0.025167 0.701070 0.540174 -0.062500 1 0 0 0 0 0 2 882212
-0.001975 -0.000701 0.119460 -0.025164 0.701060 0.540180 -0.062500 1 0 0 0 0 0 2 883372
-0.001975 -0.000701 0.119460 -0.025163 0.701059 0.540181 -0.062500 1 0 0 0 0 0 2 884215
-0.001975 -0.000701 0.119460 -0.025167 0.701071 0.540175 -0.062500 1 0 0 0 0 0 2 885185
-0.001975 -0.000701 0.119460 -0.025160 0.701049 0.540167 -0.062500 1 0 0 0 0 0 2 886172
-0.001975 -0.000701 0.119460 -0.025162 0.701058 0.540179 -0.062500 1 0 0 0 0 0 2 887089
-0.001975 -0.000701 0.119460 -0.025166 0.701070 0.540174 -0.062500 1 0 0 0 0 0 2 888156
-0.001975 -0.000701 0.119460 -0.025163 0.701060 0.540180 -0.062500 1 0 0 0 0 0 2 889141
-0.001975 -0.000701 0.119460 -0.025163 0.701059 0.540181 -0.062500 1 0 0 0 0 0 2 890064
-0.001975 -0.000701 0.119460 -0.025166 0.701071 0.540174 -0.062500 1 0 0 0 0 0 2 891219
-0.001975 -0.000701 0.119460 -0.025171 0.701052 0.540173 -0.062500 1 0 0 0 0 0 2 892203
-0.001975 -0.000701 0.119460 -0.025168 0.701070 0.540173 -0.062500 1 0 0 0 0 0 2 893070
-0.001975 -0.000701 0.119460 -0.025164 0.701060 0.540180 -0.062500 1 0 0 0 0 0 2 894083
-0.001975 -0.000701 0.119460 -0.025163 0.701059 0.540181 -0.062500 1 0 0 0 0 0 2 895118
-0.001975 -0.000701 0.119460 -0.025167 0.701071 0.540175 -0.062500 1 0 0 0 0 0 2 896120
-0.001975 -0.000701 0.119460 -0.025151 0.701058 0.540174 -0.062500 1 0 0 0 0 0 2 897121
-0.001975 -0.000701 0.119460 -0.025170 0.701050 0.540173 -0.062500 1 0 0 0 0 0 2 898118
-0.001975 -0.000701 0.119460 -0.025167 0.701069 0.540173 -0.062500 1 0 0 0 0 0 2 899116
-0.001975 -0.000701 0.119460 -0.025163 0.701060 0.540180 -0.062500 1 0 0 0 0 0 2 900119
-0.001975 -0.000701 0.119460 -0.025163 0.701059 0.540181 -0.062500 1 0 0 0 0 0 2 901122
-0.001975 -0.000701 0.119460 -0.025166 0.701070 0.540174 -0.062500 1 0 0 0 0 0 2 902232
-0.001975 -0.000701 0.119460 -0.025163 0.701060 0.540180 -0.062500 1 0 0 0 0 0 2 903138
-0.001975 -0.000701 0.119460 -0.025175 0.701062 0.540167 -0.062500 1 0 0 0 0 0 2 904245
-0.001975 -0.000701 0.119460 -0.025165 0.701059 0.540179 -0.062500 1 0 0 0 0 0 2 905140
-0.001975 -0.000701 0.119460 -0.025163 0.701059 0.540181 -0.062500 1 0 0 0 0 0 2 906129
-0.001975 -0.000701 0.119460 -0.025167 0.701071 0.540174 -0.062500 1 0 0 0 0 0 2 907124
-0.001975 -0.000701 0.119460 -0.025164 0.701060 0.540180 -0.062500 1 0 0 0 0 0 2 908129
-0.001975 -0.000701 0.119460 -0.025151 0.701056 0.540175 -0.062500 1 0 0 0 0 0 2 909132
-0.001975 -0.000701 0.119460 -0.025173 0.701062 0.540167 -0.062500 1 0 0 0 0 0 2 910296
-0.001975 -0.000701 0.119460 -0.025164 0.701059 0.540179 -0.062500 1 0 0 0 0 0 2 911237
-0.001975 -0.000701 0.119460 -0.025163 0.701059 0.540181 -0.062500 1 0 0 0 0 0 2 912279
-0.001975 -0.000701 0.119460 -0.025166 0.701070 0.540174 -0.062500 1 0 0 0 0 0 2 913297
-0.001975 -0.000701 0.119460 -0.025163 0.701060 0.540180 -0.062500 1 0 0 0 0 0 2 914229
-0.001975 -0.000701 0.119460 -0.025163 0.701059 0.540181 -0.062500 1 0 0 0 0 0 2 915302
-0.001975 -0.000701 0.119460 -0.025174 0.701062 0.540168 -0.062500 1 0 0 0 0 0 2 916380
-0.001975 -0.000701 0.119460 -0.025165 0.701059 0.540179 -0.062500 1 0 0 0 0 0 2 917217
-0.001975 -0.000701 0.119460 -0.025167 0.701071 0.540174 -0.062500 1 0 0 0 0 0 2 918180
-0.001975 -0.000701 0.119460 -0.025164 0.701060 0.540180 -0.062500 1 0 0 0 0 0 2 919100
-0.001975 -0.000701 0.119460 -0.025151 0.701056 0.540175 -0.062500 1 0 0 0 0 0 2 920164
-0.001975 -0.000701 0.119460 -0.025165 0.701070 0.540174 -0.062500 1 0 0 0 0 0 2 921134
-0.001975 -0.000701 0.119460 -0.025171 0.701052 0.540173 -0.062500 1 0 0 0 0 0 2 922126
-0.001975 -0.000701 0.119460 -0.025164 0.701058 0.540180 -0.062500 1 0 0 0 0 0 2 923319
-0.001975 -0.000701 0.119460 -0.025166 0.701070 0.540174 -0.062500 1 0 0 0 0 0 2 924461
-0.001975 -0.000701 0.119460 -0.025163 0.701060 0.540180 -0.062500 1 0 0 0 0 0 2 925130
-0.001975 -0.000701 0.119460 -0.025163 0.701059 0.540181 -0.062500 1 0 0 0 0 0 2 926205
-0.001975 -0.000701 0.119460 -0.025175 0.701062 0.540167 -0.062500 1 0 0 0 0 0 2 927187
-0.001975 -0.000701 0.119460 -0.025165 0.701059 0.540179 -0.062500 1 0 0 0 0 0 2 928122
-0.001975 -0.000701 0.119460 -0.025164 0.701059 0.540181 -0.062500 1 0 0 0 0 0 2 929121
-0.001975 -0.000701 0.119460 -0.025167 0.701070 0.540174 -0.062500 1 0 0 0 0 0 2 930123
-0.001975 -0.000701 0.119460 -0.025164 0.701060 0.540180 -0.062500 1 0 0 0 0 0 2 931122
-0.001975 -0.000701 0.119460 -0.025155 0.701068 0.540168 -0.062500 1 0 0 0 0 0 2 932124
-0.001975 -0.000701 0.119460 -0.025162 0.701060 0.540179 -0.062500 1 0 0 0 0 0 2 933121
-0.001975 -0.000701 0.119460 -0.025171 0.701050 0.540174 -0.062500 1 0 0 0 0 0 2 934115
-0.001975 -0.000701 0.119460 -0.025167 0.701069 0.540173 -0.062500 1 0 0 0 0 0 2 935118
-0.001975 -0.000701 0.119460 -0.025164 0.701060 0.540180 -0.062500 1 0 0 0 0 0 2 936124
-0.001975 -0.000701 0.119460 -0.025163 0.701059 0.540181 -0.062500 1 0 0 0 0 0 2 937599
-0.001975 -0.000701 0.119460 -0.025166 0.701071 0.540174 -0.062500 1 0 0 0 0 0 2 938248
-0.001975 -0.000701 0.119460 -0.025163 0.701060 0.540180 -0.062500 1 0 0 0 0 0 2 939268
-0.001975 -0.000701 0.119460 -0.025171 0.701050 0.540174 -0.062500 1 0 0 0 0 0 2 940091
-0.001975 -0.000701 0.119460 -0.025168 0.701069 0.540174 -0.062500 1 0 0 0 0 0 2 941134
-0.001975 -0.000701 0.119460 -0.025164 0.701060 0.540180 -0.062500 1 0 0 0 0 0 2 942127
-0.001975 -0.000701 0.119460 -0.025155 0.701068 0.540168 -0.062500 1 0 0 0 0 0 2 943126
-0.001975 -0.000701 0.119460 -0.025162 0.701060 0.540179 -0.062500 1 0 0 0 0 0 2 944128
-0.001975 -0.000701 0.119460 -0.025162 0.701059 0.540181 -0.062500 1 0 0 0 0 0 2 945235
-0.001975 -0.000701 0.119460 -0.025174 0.701062 0.540167 -0.062500 1 0 0 0 0 0 2 946245
-0.001975 -0.000701 0.119460 -0.025164 0.701059 0.540179 -0.062500 1 0 0 0 0 0 2 947263
-0.001975 -0.000701 0.119460 -0.025163 0.701059 0.540181 -0.062500 1 0 0 0 0 0 2 948238
-0.001975 -0.000701 0.119460 -0.025166 0.701071 0.540174 -0.062500 1 0 0 0 0 0 2 949287
-0.001975 -0.000701 0.119460 -0.025163 0.701060 0.540180 -0.062500 1 0 0 0 0 0 2 950295
-0.001975 -0.000701 0.119460 -0.025163 0.701059 0.540181 -0.062500 1 0 0 0 0 0 2 951108
-0.001975 -0.000701 0.119460 -0.025175 0.701062 0.540168 -0.062500 1 0 0 0 0 0 2 952107
-0.001975 -0.000701 0.119460 -0.025165 0.701059 0.540180 -0.062500 1 0 0 0 0 0 2 953221
-0.001975 -0.000701 0.119460 -0.025151 0.701056 0.540174 -0.062500 1 0 0 0 0 0 2 954134
-0.001975 -0.000701 0.119460 -0.025165 0.701070 0.540174 -0.062500 1 0 0 0 0 0 2 955076
-0.001975 -0.000701 0.119460 -0.025163 0.701060 0.540180 -0.062500 1 0 0 0 0 0 2 956332
-0.001975 -0.000701 0.119460 -0.025166 0.701071 0.540174 -0.062500 1 0 0 0 0 0 2 957224
-0.001975 -0.000701 0.119460 -0.025171 0.701052 0.540173 -0.062500 1 0 0 0 0 0 2 958091
-0.001975 -0.000701 0.119460 -0.025164 0.701058 0.540180 -0.062500 1 0 0 0 0 0 2 959180
-0.001975 -0.000701 0.119460 -0.025167 0.701070 0.540174 -0.062500 1 0 0 0 0 0 2 960121
-0.001975 -0.000701 0.119460 -0.025164 0.701060 0.540180 -0.062500 1 0 0 0 0 0 2 961070
-0.001975 -0.000701 0.119460 -0.025163 0.701059 0.540181 -0.062500 1 0 0 0 0 0 2 962074
-0.001975 -0.000701 0.119460 -0.025175 0.701062 0.540167 -0.062500 1 0 0 0 0 0 2 963066
-0.001975 -0.000701 0.119460 -0.025165 0.701059 0.540179 -0.062500 1 0 0 0 0 0 2 964066
-0.001975 -0.000701 0.119460 -0.025164 0.701059 0.540181 -0.062500 1 0 0 0 0 0 2 965065
-0.001975 -0.000701 0.119460 -0.025155 0.701068 0.540168 -0.062500 1 0 0 0 0 0 2 966072
-0.001975 -0.000701 0.119460 -0.025162 0.701060 0.540179 -0.062500 1 0 0 0 0 0 2 967065
-0.001975 -0.000701 0.119460 -0.025163 0.701059 0.540181 -0.062500 1 0 0 0 0 0 2 968066
-0.001975 -0.000701 0.119460 -0.025174 0.701062 0.540167 -0.062500 1 0 0 0 0 0 2 969066
-0.001975 -0.000701 0.119460 -0.025164 0.701059 0.540179 -0.062500 1 0 0 0 0 0 2 970159
-0.001975 -0.000701 0.119460 -0.025163 0.701059 0.540181 -0.062500 1 0 0 0 0 0 2 971078
-0.001975 -0.000701 0.119460 -0.025167 0.701070 0.540174 -0.062500 1 0 0 0 0 0 2 972154
-0.001975 -0.000701 0.119460 -0.025164 0.701060 0.540180 -0.062500 1 0 0 0 0 0 2 973085
-0.001975 -0.000701 0.119460 -0.025167 0.701071 0.540174 -0.062500 1 0 0 0 0 0 2 974082
-0.001975 -0.000701 0.119460 -0.025164 0.701061 0.540180 -0.062500 1 0 0 0 0 0 2 975076
-0.001975 -0.000701 0.119460 -0.025159 0.701048 0.540168 -0.062500 1 0 0 0 0 0 2 976078
-0.001975 -0.000701 0.119460 -0.025166 0.701069 0.540173 -0.062500 1 0 0 0 0 0 2 977078
-0.001975 -0.000701 0.119460 -0.025163 0.701060 0.540180 -0.062500 1 0 0 0 0 0 2 978312
-0.001975 -0.000701 0.119460 -0.025163 0.701059 0.540181 -0.062500 1 0 0 0 0 0 2 979079
-0.001975 -0.000701 0.119460 -0.025166 0.701071 0.540174 -0.062500 1 0 0 0 0 0 2 980328
-0.001975 -0.000701 0.119460 -0.025163 0.701060 0.540180 -0.062500 1 0 0 0 0 0 2 981185
-0.001975 -0.000701 0.119460 -0.025174 0.701062 0.540167 -0.062500 1 0 0 0 0 0 2 982333
-0.001975 -0.000701 0.119460 -0.025164 0.701059 0.540179 -0.062500 1 0 0 0 0 0 2 983186
-0.001975 -0.000701 0.119460 -0.025163 0.701059 0.540181 -0.062500 1 0 0 0 0 0 2 984335
-0.001975 -0.000701 0.119460 -0.025167 0.701071 0.540174 -0.062500 1 0 0 0 0 0 2 985123
-0.001975 -0.000701 0.119460 -0.025164 0.701061 0.540180 -0.062500 1 0 0 0 0 0 2 986158
-0.001975 -0.000701 0.119460 -0.025163 0.701059 0.540181 -0.062500 1 0 0 0 0 0 2 987046
-0.001975 -0.000701 0.119460 -0.025163 0.701059 0.540161 -0.062500 1 0 0 0 0 0 2 988096
-0.001975 -0.000701 0.119460 -0.025163 0.701059 0.540179 -0.062500 1 0 0 0 0 0 2 989212
-0.001975 -0.000701 0.119460 -0.025163 0.701059 0.540181 -0.062500 1 0 0 0 0 0 2 990243
-0.001975 -0.000701 0.119460 -0.025166 0.701070 0.540174 -0.062500 1 0 0 0 0 0 2 991090
-0.001975 -0.000701 0.119460 -0.025163 0.701060 0.540180 -0.062500 1 0 0 0 0 0 2 992209
-0.001975 -0.000701 0.119460 -0.025163 0.701059 0.540181 -0.062500 1 0 0 0 0 0 2 993102
-0.001975 -0.000701 0.119460 -0.025174 0.701062 0.540167 -0.062500 1 0 0 0 0 0 2 994078
-0.001975 -0.000701 0.119460 -0.025164 0.701059 0.540179 -0.062500 1 0 0 0 0 0 2 995093
-0.001975 -0.000701 0.119460 -0.025163 0.701059 0.540181 -0.062500 1 0 0 0 0 0 2 996092
-0.001975 -0.000701 0.119460 -0.025167 0.701070 0.540175 -0.062500 1 0 0 0 0 0 2 997094
-0.001975 -0.000701 0.119460 -0.025164 0.701060 0.540181 -0.062500 1 0 0 0 0 0 2 998087
-0.001975 -0.000701 0.119460 -0.025163 0.701059 0.540161 -0.062500 1 0 0 0 0 0 2 999067
-0.001975 -0.000701 0.119460 -0.025163 0.701059 0.540178 -0.062500 1 0 0 0 0 0 3 90
-0.001975 -0.000701 0.119460 -0.025163 0.701059 0.540180 -0.062500 1 0 0 0 0 0 3 1072
-0.001975 -0.000701 0.119460 -0.025166 0.701070 0.540174 -0.062500 1 0 0 0 0 0 3 2065
-0.001975 -0.000701 0.119460 -0.025163 0.701060 0.540180 -0.062500 1 0 0 0 0 0 3 3997
-0.001975 -0.000701 0.119460 -0.025163 0.701059 0.540181 -0.062500 1 0 0 0 0 0 3 5165
-0.001975 -0.000701 0.119460 -0.025174 0.701062 0.540167 -0.062500 1 0 0 0 0 0 3 6086
-0.001975 -0.000701 0.119460 -0.025165 0.701059 0.540179 -0.062500 1 0 0 0 0 0 3 7082
-0.001975 -0.000701 0.119460 -0.025163 0.701059 0.540181 -0.062500 1 0 0 0 0 0 3 8076
-0.001975 -0.000701 0.119460 -0.025167 0.701070 0.540174 -0.062500 1 0 0 0 0 0 3 9078
-0.001975 -0.000701 0.119460 -0.025164 0.701060 0.540180 -0.062500 1 0 0 0 0 0 3 10071
-0.001975 -0.000701 0.119460 -0.025154 0.701068 0.540168 -0.062500 1 0 0 0 0 0 3 11278
-0.001975 -0.000701 0.119460 -0.025162 0.701060 0.540179 -0.062500 1 0 0 0 0 0 3 12245
-0.001975 -0.000701 0.119460 -0.025171 0.701050 0.540174 -0.062500 1 0 0 0 0 0 3 13151
-0.001975 -0.000701 0.119460 -0.025167 0.701070 0.540173 -0.062500 1 0 0 0 0 0 3 14218
-0.001975 -0.000701 0.119460 -0.025163 0.701060 0.540180 -0.062500 1 0 0 0 0 0 3 15264
-0.001975 -0.000701 0.119460 -0.025163 0.701059 0.540181 -0.062500 1 0 0 0 0 0 3 16270
-0.001975 -0.000701 0.119460 -0.025166 0.701071 0.540174 -0.062500 1 0 0 0 0 0 3 17273
-0.001975 -0.000701 0.119460 -0.025163 0.701060 0.540180 -0.062500 1 0 0 0 0 0 3 18250
-0.001975 -0.000701 0.119460 -0.025171 0.701050 0.540174 -0.062500 1 0 0 0 0 0 3 19078
-0.001975 -0.000701 0.119460 -0.025168 0.701070 0.540174 -0.062500 1 0 0 0 0 0 3 20133
-0.001975 -0.000701 0.119460 -0.025164 0.701060 0.540180 -0.062500 1 0 0 0 0 0 3 21117
-0.001975 -0.000701 0.119460 -0.025163 0.701059 0.540181 -0.062500 1 0 0 0 0 0 3 22102
-0.001975 -0.000701 0.119460 -0.025154 0.701068 0.540168 -0.062500 1 0 0 0 0 0 3 23288
-0.001975 -0.000701 0.119460 -0.025162 0.701060 0.540180 -0.062500 1 0 0 0 0 0 3 24290
-0.001975 -0.000701 0.119460 -0.025174 0.701062 0.540167 -0.062500 1 0 0 0 0 0 3 25099
-0.001975 -0.000701 0.119460 -0.025164 0.701059 0.540179 -0.062500 1 0 0 0 0 0 3 26163
-0.001975 -0.000701 0.119460 -0.025163 0.701059 0.540181 -0.062500 1 0 0 0 0 0 3 27131
-0.001975 -0.000701 0.119460 -0.025166 0.701071 0.540174 -0.062500 1 0 0 0 0 0 3 28073
-0.001975 -0.000701 0.119460 -0.025163 0.701060 0.540180 -0.062500 1 0 0 0 0 0 3 29065
-0.001975 -0.000701 0.119460 -0.025171 0.701050 0.540174 -0.062500 1 0 0 0 0 0 3 30066
-0.001975 -0.000701 0.119460 -0.025168 0.701069 0.540173 -0.062500 1 0 0 0 0 0 3 31040
-0.001975 -0.000701 0.119460 -0.025164 0.701060 0.540180 -0.062500 1 0 0 0 0 0 3 32069
-0.001975 -0.000701 0.119460 -0.025163 0.701059 0.540181 -0.062500 1 0 0 0 0 0 3 33066
-0.001975 -0.000701 0.119460 -0.025155 0.701068 0.540168 -0.062500 1 0 0 0 0 0 3 34067
-0.001975 -0.000701 0.119460 -0.025162 0.701060 0.540180 -0.062500 1 0 0 0 0 0 3 35059
-0.001975 -0.000701 0.119460 -0.025162 0.701059 0.540181 -0.062500 1 0 0 0 0 0 3 36070
-0.001975 -0.000701 0.119460 -0.025174 0.701062 0.540167 -0.062500 1 0 0 0 0 0 3 37179
-0.001975 -0.000701 0.119460 -0.025164 0.701059 0.540179 -0.062500 1 0 0 0 0 0 3 38084
-0.001975 -0.000701 0.119460 -0.025167 0.701071 0.540174 -0.062500 1 0 0 0 0 0 3 39176
-0.001975 -0.000701 0.119460 -0.025163 0.701060 0.540180 -0.062500 1 0 0 0 0 0 3 40088
-0.001975 -0.000701 0.119460 -0.025163 0.701059 0.540181 -0.062500 1 0 0 0 0 0 3 41077
-0.001975 -0.000701 0.119460 -0.025175 0.701062 0.540167 -0.062500 1 0 0 0 0 0 3 42072
-0.001975 -0.000701 0.119460 -0.025165 0.701059 0.540179 -0.062500 1 0 0 0 0 0 3 43073
-0.001975 -0.000701 0.119460 -0.025164 0.701059 0.540181 -0.062500 1 0 0 0 0 0 3 44076
-0.001975 -0.000701 0.119460 -0.025155 0.701068 0.540168 -0.062500 1 0 0 0 0 0 3 45240
-0.001975 -0.000701 0.119460 -0.025162 0.701060 0.540179 -0.062500 1 0 0 0 0 0 3 46168
-0.001975 -0.000701 0.119460 -0.025162 0.701059 0.540181 -0.062500 1 0 0 0 0 0 3 47223
-0.001975 -0.000701 0.119460 -0.025174 0.701062 0.540167 -0.062500 1 0 0 0 0 0 3 48273
-0.001975 -0.000701 0.119460 -0.025164 0.701059 0.540179 -0.062500 1 0 0 0 0 0 3 49187
-0.001975 -0.000701 0.119460 -0.025163 0.701059 0.540181 -0.062500 1 0 0 0 0 0 3 50238
-0.001975 -0.000701 0.119460 -0.025166 0.701070 0.540174 -0.062500 1 0 0 0 0 0 3 51240
-0.001975 -0.000701 0.119460 -0.025163 0.701060 0.540180 -0.062500 1 0 0 0 0 0 3 52056
-0.001975 -0.000701 0.119460 -0.025166 0.701071 0.540174 -0.062500 1 0 0 0 0 0 3 53112
-0.001975 -0.000701 0.119460 -0.025163 0.701061 0.540180 -0.062500 1 0 0 0 0 0 3 54100
-0.001975 -0.000701 0.119460 -0.025171 0.701051 0.540174 -0.062500 1 0 0 0 0 0 3 55041
-0.001975 -0.000701 0.119460 -0.025168 0.701070 0.540174 -0.062500 1 0 0 0 0 0 3 56273
-0.001975 -0.000701 0.119460 -0.025152 0.701057 0.540174 -0.062500 1 0 0 0 0 0 3 57182
-0.001975 -0.000701 0.119460 -0.025162 0.701059 0.540180 -0.062500 1 0 0 0 0 0 3 58025
-0.001975 -0.000701 0.119460 -0.025166 0.701071 0.540174 -0.062500 1 0 0 0 0 0 3 59124
-0.001975 -0.000701 0.119460 -0.025163 0.701060 0.540180 -0.062500 1 0 0 0 0 0 3 60113
-0.001975 -0.000701 0.119460 -0.025171 0.701050 0.540174 -0.062500 1 0 0 0 0 0 3 61048
-0.001975 -0.000701 0.119460 -0.025167 0.701069 0.540174 -0.062500 1 0 0 0 0 0 3 62052
-0.001975 -0.000701 0.119460 -0.025164 0.701060 0.540180 -0.062500 1 0 0 0 0 0 3 63042
-0.001975 -0.000701 0.119460 -0.025167 0.701071 0.540174 -0.062500 1 0 0 0 0 0 3 64042
-0.001975 -0.000701 0.119460 -0.025164 0.701061 0.540180 -0.062500 1 0 0 0 0 0 3 65043
-0.001975 -0.000701 0.119460 -0.025171 0.701051 0.540174 -0.062500 1 0 0 0 0 0 3 66047
-0.001975 -0.000701 0.119460 -0.025168 0.701070 0.540174 -0.062500 1 0 0 0 0 0 3 67042
-0.001975 -0.000701 0.119460 -0.025164 0.701060 0.540180 -0.062500 1 0 0 0 0 0 3 68010
-0.001975 -0.000701 0.119460 -0.025151 0.701056 0.540175 -0.062500 1 0 0 0 0 0 3 69041
-0.001975 -0.000701 0.119460 -0.025165 0.701070 0.540174 -0.062500 1 0 0 0 0 0 3 70133
-0.001975 -0.000701 0.119460 -0.025163 0.701060 0.540180 -0.062500 1 0 0 0 0 0 3 71052
-0.001975 -0.000701 0.119460 -0.025171 0.701050 0.540174 -0.062500 1 0 0 0 0 0 3 72131
-0.001975 -0.000701 0.119460 -0.025167 0.701069 0.540173 -0.062500 1 0 0 0 0 0 3 73057
-0.001975 -0.000701 0.119460 -0.025164 0.701060 0.540180 -0.062500 1 0 0 0 0 0 3 74058
-0.001975 -0.000701 0.119460 -0.025163 0.701059 0.540181 -0.062500 1 0 0 0 0 0 3 75048
-0.001975 -0.000701 0.119460 -0.025167 0.701070 0.540174 -0.062500 1 0 0 0 0 0 3 76047
-0.001975 -0.000701 0.119460 -0.025163 0.701060 0.540180 -0.062500 1 0 0 0 0 0 3 76995
-0.001975 -0.000701 0.119460 -0.025175 0.701062 0.540167 -0.062500 1 0 0 0 0 0 3 78108
-0.001975 -0.000701 0.119460 -0.025165 0.701059 0.540179 -0.062500 1 0 0 0 0 0 3 79355
-0.001975 -0.000701 0.119460 -0.025152 0.701056 0.540174 -0.062500 1 0 0 0 0 0 3 80110
-0.001975 -0.000701 0.119460 -0.025165 0.701070 0.540173 -0.062500 1 0 0 0 0 0 3 81278
-0.001975 -0.000701 0.119460 -0.025163 0.701060 0.540180 -0.062500 1 0 0 0 0 0 3 82144
-0.001975 -0.000701 0.119460 -0.025163 0.701059 0.540181 -0.062500 1 0 0 0 0 0 3 83290
-0.001975 -0.000701 0.119460 -0.025174 0.701062 0.540167 -0.062500 1 0 0 0 0 0 3 84136
-0.001975 -0.000701 0.119460 -0.025164 0.701059 0.540179 -0.062500 1 0 0 0 0 0 3 85062
-0.001975 -0.000701 0.119460 -0.025163 0.701059 0.540181 -0.062500 1 0 0 0 0 0 3 86030
-0.001975 -0.000701 0.119460 -0.025167 0.701070 0.540174 -0.062500 1 0 0 0 0 0 3 87114
-0.001975 -0.000701 0.119460 -0.025164 0.701060 0.540180 -0.062500 1 0 0 0 0 0 3 88077
-0.001975 -0.000701 0.119460 -0.025167 0.701071 0.540174 -0.062500 1 0 0 0 0 0 3 89001
-0.001975 -0.000701 0.119460 -0.025164 0.701061 0.540180 -0.062500 1 0 0 0 0 0 3 90217
-0.001975 -0.000701 0.119460 -0.025159 0.701048 0.540168 -0.062500 1 0 0 0 0 0 3 91246
-0.001975 -0.000701 0.119460 -0.025162 0.701057 0.540179 -0.062500 1 0 0 0 0 0 3 92165
-0.001975 -0.000701 0.119460 -0.025166 0.701070 0.540174 -0.062500 1 0 0 0 0 0 3 93187
-0.001975 -0.000701 0.119460 -0.025163 0.701060 0.540180 -0.062500 1 0 0 0 0 0 3 94107
-0.001975 -0.000701 0.119460 -0.025166 0.701071 0.540174 -0.062500 1 0 0 0 0 0 3 95171
-0.001975 -0.000701 0.119460 -0.025163 0.701061 0.540180 -0.062500 1 0 0 0 0 0 3 96066
-0.001975 -0.000701 0.119460 -0.025171 0.701050 0.540174 -0.062500 1 0 0 0 0 0 3 97037
-0.001975 -0.000701 0.119460 -0.025167 0.701070 0.540174 -0.062500 1 0 0 0 0 0 3 98064
-0.001975 -0.000701 0.119460 -0.025164 0.701060 0.540180 -0.062500 1 0 0 0 0 0 3 99030
-0.001975 -0.000701 0.119460 -0.025163 0.701059 0.540181 -0.062500 1 0 0 0 0 0 3 100039
-0.001975 -0.000701 0.119460 -0.025154 0.701068 0.540168 -0.062500 1 0 0 0 0 0 3 101030
-0.001975 -0.000701 0.119460 -0.025162 0.701060 0.540180 -0.062500 1 0 0 0 0 0 3 102035
-0.001975 -0.000701 0.119460 -0.025174 0.701062 0.540167 -0.062500 1 0 0 0 0 0 3 103044
-0.001975 -0.000701 0.119460 -0.025164 0.701059 0.540179 -0.062500 1 0 0 0 0 0 3 104050
-0.001975 -0.000701 0.119460 -0.025163 0.701059 0.540181 -0.062500 1 0 0 0 0 0 3 105050
-0.001975 -0.000701 0.119460 -0.025166 0.701071 0.540174 -0.062500 1 0 0 0 0 0 3 106691
-0.001975 -0.000701 0.119460 -0.025163 0.701060 0.540180 -0.062500 1 0 0 0 0 0 3 107002
-0.001975 -0.000701 0.119460 -0.025171 0.701050 0.540174 -0.062500 1 0 0 0 0 0 3 108100
-0.001975 -0.000701 0.119460 -0.025168 0.701069 0.540173 -0.062500 1 0 0 0 0 0 3 109072
-0.001975 -0.000701 0.119460 -0.025164 0.701060 0.540180 -0.062500 1 0 0 0 0 0 3 110055
-0.001975 -0.000701 0.119460 -0.025163 0.701059 0.540181 -0.062500 1 0 0 0 0 0 3 111050
-0.001975 -0.000701 0.119460 -0.025167 0.701071 0.540175 -0.062500 1 0 0 0 0 0 3 112056
-0.001975 -0.000701 0.119460 -0.025151 0.701058 0.540174 -0.062500 1 0 0 0 0 0 3 113053
-0.001975 -0.000701 0.119460 -0.025170 0.701050 0.540173 -0.062500 1 0 0 0 0 0 3 114070
-0.001975 -0.000701 0.119460 -0.025167 0.701069 0.540173 -0.062500 1 0 0 0 0 0 3 115286
-0.001975 -0.000701 0.119460 -0.025163 0.701060 0.540180 -0.062500 1 0 0 0 0 0 3 116158
-0.001975 -0.000701 0.119460 -0.025163 0.701059 0.540181 -0.062500 1 0 0 0 0 0 3 117336
-0.001975 -0.000701 0.119460 -0.025166 0.701070 0.540174 -0.062500 1 0 0 0 0 0 3 118117
-0.001975 -0.000701 0.119460 -0.025163 0.701060 0.540180 -0.062500 1 0 0 0 0 0 3 119054
-0.001975 -0.000701 0.119460 -0.025175 0.701062 0.540167 -0.062500 1 0 0 0 0 0 3 120160
-0.001975 -0.000701 0.119460 -0.025165 0.701059 0.540179 -0.062500 1 0 0 0 0 0 3 121044
-0.001975 -0.000701 0.119460 -0.025164 0.701059 0.540181 -0.062500 1 0 0 0 0 0 3 122096
-0.001975 -0.000701 0.119460 -0.025167 0.701071 0.540174 -0.062500 1 0 0 0 0 0 3 123046
-0.001975 -0.000701 0.119460 -0.025164 0.701060 0.540180 -0.062500 1 0 0 0 0 0 3 124125
-0.001975 -0.000701 0.119460 -0.025151 0.701056 0.540175 -0.062500 1 0 0 0 0 0 3 124998
-0.001975 -0.000701 0.119460 -0.025173 0.701062 0.540167 -0.062500 1 0 0 0 0 0 3 126074
-0.001975 -0.000701 0.119460 -0.025164 0.701059 0.540179 -0.062500 1 0 0 0 0 0 3 127150
-0.001975 -0.000701 0.119460 -0.025163 0.701059 0.540181 -0.062500 1 0 0 0 0 0 3 128048
-0.001975 -0.000701 0.119460 -0.025166 0.701070 0.540174 -0.062500 1 0 0 0 0 0 3 129046
-0.001975 -0.000701 0.119460 -0.025163 0.701060 0.540180 -0.062500 1 0 0 0 0 0 3 130046
-0.001975 -0.000701 0.119460 -0.025166 0.701071 0.540174 -0.062500 1 0 0 0 0 0 3 131059
-0.001975 -0.000701 0.119460 -0.025172 0.701052 0.540173 -0.062500 1 0 0 0 0 0 3 132046
-0.001975 -0.000701 0.119460 -0.025164 0.701058 0.540180 -0.062500 1 0 0 0 0 0 3 133033
-0.001975 -0.000701 0.119460 -0.025167 0.701070 0.540174 -0.062500 1 0 0 0 0 0 3 134022
-0.001975 -0.000701 0.119460 -0.025164 0.701060 0.540180 -0.062500 1 0 0 0 0 0 3 135027
-0.001975 -0.000701 0.119460 -0.025151 0.701056 0.540175 -0.062500 1 0 0 0 0 0 3 136027
-0.001975 -0.000701 0.119460 -0.025165 0.701070 0.540174 -0.062500 1 0 0 0 0 0 3 137148
-0.001975 -0.000701 0.119460 -0.025163 0.701060 0.540180 -0.062500 1 0 0 0 0 0 3 138054
-0.001975 -0.000701 0.119460 -0.025171 0.701050 0.540174 -0.062500 1 0 0 0 0 0 3 139093
-0.001975 -0.000701 0.119460 -0.025167 0.701069 0.540173 -0.062500 1 0 0 0 0 0 3 140036
-0.001975 -0.000701 0.119460 -0.025163 0.701060 0.540180 -0.062500 1 0 0 0 0 0 3 141001
-0.001975 -0.000701 0.119460 -0.025163 0.701059 0.540181 -0.062500 1 0 0 0 0 0 3 142023
-0.001975 -0.000701 0.119460 -0.025166 0.701071 0.540175 -0.062500 1 0 0 0 0 0 3 143028
-0.001975 -0.000701 0.119460 -0.025172 0.701052 0.540173 -0.062500 1 0 0 0 0 0 3 144022
-0.001975 -0.000701 0.119460 -0.025168 0.701070 0.540173 -0.062500 1 0 0 0 0 0 3 145182
-0.001975 -0.000701 0.119460 -0.025164 0.701060 0.540180 -0.062500 1 0 0 0 0 0 3 146168
-0.001975 -0.000701 0.119460 -0.025151 0.701056 0.540174 -0.062500 1 0 0 0 0 0 3 147184
-0.001975 -0.000701 0.119460 -0.025165 0.701070 0.540173 -0.062500 1 0 0 0 0 0 3 148165
-0.001975 -0.000701 0.119460 -0.025163 0.701060 0.540180 -0.062500 1 0 0 0 0 0 3 149229
-0.001975 -0.000701 0.119460 -0.025171 0.701050 0.540174 -0.062500 1 0 0 0 0 0 3 150042
-0.001975 -0.000701 0.119460 -0.025167 0.701069 0.540173 -0.062500 1 0 0 0 0 0 3 151239
-0.001975 -0.000701 0.119460 -0.025164 0.701060 0.540180 -0.062500 1 0 0 0 0 0 3 152053
-0.001975 -0.000701 0.119460 -0.025163 0.701059 0.540181 -0.062500 1 0 0 0 0 0 3 153075
-0.001975 -0.000701 0.119460 -0.025166 0.701071 0.540174 -0.062500 1 0 0 0 0 0 3 154093
-0.001975 -0.000701 0.119460 -0.025163 0.701060 0.540180 -0.062500 1 0 0 0 0 0 3 155001
-0.001975 -0.000701 0.119460 -0.025175 0.701062 0.540167 -0.062500 1 0 0 0 0 0 3 156181
-0.001975 -0.000701 0.119460 -0.025165 0.701059 0.540179 -0.062500 1 0 0 0 0 0 3 157136
-0.001975 -0.000701 0.119460 -0.025164 0.701059 0.540181 -0.062500 1 0 0 0 0 0 3 158018
-0.001975 -0.000701 0.119460 -0.025155 0.701068 0.540168 -0.062500 1 0 0 0 0 0 3 159107
-0.001975 -0.000701 0.119460 -0.025162 0.701060 0.540179 -0.062500 1 0 0 0 0 0 3 160047
-0.001975 -0.000701 0.119460 -0.025163 0.701059 0.540181 -0.062500 1 0 0 0 0 0 3 160996
-0.001975 -0.000701 0.119460 -0.025174 0.701062 0.540167 -0.062500 1 0 0 0 0 0 3 161999
-0.001975 -0.000701 0.119460 -0.025164 0.701059 0.540179 -0.062500 1 0 0 0 0 0 3 162995
-0.001975 -0.000701 0.119460 -0.025163 0.701059 0.540181 -0.062500 1 0 0 0 0 0 3 163995
-0.001975 -0.000701 0.119460 -0.025167 0.701070 0.540174 -0.062500 1 0 0 0 0 0 3 164997
-0.001975 -0.000701 0.119460 -0.025163 0.701060 0.540180 -0.062500 1 0 0 0 0 0 3 165998
-0.001975 -0.000701 0.119460 -0.025163 0.701059 0.540181 -0.062500 1 0 0 0 0 0 3 166994
-0.001975 -0.000701 0.119460 -0.025175 0.701062 0.540168 -0.062500 1 0 0 0 0 0 3 167967
-0.001975 -0.000701 0.119460 -0.025165 0.701059 0.540180 -0.062500 1 0 0 0 0 0 3 168998
-0.001975 -0.000701 0.119460 -0.025155 0.701068 0.540168 -0.062500 1 0 0 0 0 0 3 170883
-0.001975 -0.000701 0.119460 -0.025162 0.701060 0.540179 -0.062500 1 0 0 0 0 0 3 172102
-0.001975 -0.000701 0.119460 -0.025163 0.701059 0.540181 -0.062500 1 0 0 0 0 0 3 173015
-0.001975 -0.000701 0.119460 -0.025166 0.701071 0.540174 -0.062500 1 0 0 0 0 0 3 174010
-0.001975 -0.000701 0.119460 -0.025171 0.701052 0.540173 -0.062500 1 0 0 0 0 0 3 175007
-0.001975 -0.000701 0.119460 -0.025164 0.701058 0.540180 -0.062500 1 0 0 0 0 0 3 176004
-0.001975 -0.000701 0.119460 -0.025167 0.701070 0.540174 -0.062500 1 0 0 0 0 0 3 177001
-0.001975 -0.000701 0.119460 -0.025164 0.701060 0.540180 -0.062500 1 0 0 0 0 0 3 178221
-0.001975 -0.000701 0.119460 -0.025163 0.701059 0.540181 -0.062500 1 0 0 0 0 0 3 179122
-0.001975 -0.000701 0.119460 -0.025167 0.701071 0.540175 -0.062500 1 0 0 0 0 0 3 180173
-0.001975 -0.000701 0.119460 -0.025172 0.701052 0.540173 -0.062500 1 0 0 0 0 0 3 181036
-0.001975 -0.000701 0.119460 -0.025164 0.701058 0.540180 -0.062500 1 0 0 0 0 0 3 182095
-0.001975 -0.000701 0.119460 -0.025155 0.701067 0.540168 -0.062500 1 0 0 0 0 0 3 183069
-0.001975 -0.000701 0.119460 -0.025162 0.701060 0.540179 -0.062500 1 0 0 0 0 0 3 184017
-0.001975 -0.000701 0.119460 -0.025166 0.701071 0.540174 -0.062500 1 0 0 0 0 0 3 185115
-0.001975 -0.000701 0.119460 -0.025163 0.701061 0.540180 -0.062500 1 0 0 0 0 0 3 186049
-0.001975 -0.000701 0.119460 -0.025171 0.701050 0.540174 -0.062500 1 0 0 0 0 0 3 187022
-0.001975 -0.000701 0.119460 -0.025167 0.701070 0.540173 -0.062500 1 0 0 0 0 0 3 188058
-0.001975 -0.000701 0.119460 -0.025164 0.701060 0.540180 -0.062500 1 0 0 0 0 0 3 189118
-0.001975 -0.000701 0.119460 -0.025163 0.701059 0.540181 -0.062500 1 0 0 0 0 0 3 190027
-0.001975 -0.000701 0.119460 -0.025167 0.701071 0.540174 -0.062500 1 0 0 0 0 0 3 191027
-0.001975 -0.000701 0.119460 -0.025164 0.701060 0.540180 -0.062500 1 0 0 0 0 0 3 192024
-0.001975 -0.000701 0.119460 -0.025159 0.701048 0.540168 -0.062500 1 0 0 0 0 0 3 193026
-0.001975 -0.000701 0.119460 -0.025166 0.701069 0.540173 -0.062500 1 0 0 0 0 0 3 194022
-0.001975 -0.000701 0.119460 -0.025163 0.701060 0.540180 -0.062500 1 0 0 0 0 0 3 195026
-0.001975 -0.000701 0.119460 -0.025163 0.701059 0.540181 -0.062500 1 0 0 0 0 0 3 196025
-0.001975 -0.000701 0.119460 -0.025166 0.701070 0.540174 -0.062500 1 0 0 0 0 0 3 197028
-0.001975 -0.000701 0.119460 -0.025163 0.701060 0.540180 -0.062500 1 0 0 0 0 0 3 198027
-0.001975 -0.000701 0.119460 -0.025175 0.701062 0.540167 -0.062500 1 0 0 0 0 0 3 199131
-0.001975 -0.000701 0.119460 -0.025165 0.701059 0.540179 -0.062500 1 0 0 0 0 0 3 200028
-0.001975 -0.000701 0.119460 -0.025163 0.701059 0.540181 -0.062500 1 0 0 0 0 0 3 201120
-0.001975 -0.000701 0.119460 -0.025167 0.701071 0.540174 -0.062500 1 0 0 0 0 0 3 202036
-0.001975 -0.000701 0.119460 -0.025164 0.701060 0.540180 -0.062500 1 0 0 0 0 0 3 203032
-0.001975 -0.000701 0.119460 -0.025151 0.701056 0.540175 -0.062500 1 0 0 0 0 0 3 204034
-0.001975 -0.000701 0.119460 -0.025173 0.701062 0.540167 -0.062500 1 0 0 0 0 0 3 205030
-0.001975 -0.000701 0.119460 -0.025164 0.701059 0.540179 -0.062500 1 0 0 0 0 0 3 206021
-0.001975 -0.000701 0.119460 -0.025163 0.701059 0.540181 -0.062500 1 0 0 0 0 0 3 207080
-0.001975 -0.000701 0.119460 -0.025166 0.701070 0.540174 -0.062500 1 0 0 0 0 0 3 208267
-0.001975 -0.000701 0.119460 -0.025163 0.701060 0.540180 -0.062500 1 0 0 0 0 0 3 209149
-0.001975 -0.000701 0.119460 -0.025166 0.701071 0.540174 -0.062500 1 0 0 0 0 0 3 210275
-0.001975 -0.000701 0.119460 -0.025172 0.701052 0.540173 -0.062500 1 0 0 0 0 0 3 211110
-0.001975 -0.000701 0.119460 -0.025164 0.701058 0.540180 -0.062500 1 0 0 0 0 0 3 212253
-0.001975 -0.000701 0.119460 -0.025167 0.701070 0.540174 -0.062500 1 0 0 0 0 0 3 213113
-0.001975 -0.000701 0.119460 -0.025164 0.701060 0.540180 -0.062500 1 0 0 0 0 0 3 214268
-0.001975 -0.000701 0.119460 -0.025163 0.701059 0.540181 -0.062500 1 0 0 0 0 0 3 215015
-0.001975 -0.000701 0.119460 -0.025154 0.701068 0.540168 -0.062500 1 0 0 0 0 0 3 216019
-0.001975 -0.000701 0.119460 -0.025170 0.701051 0.540172 -0.062500 1 0 0 0 0 0 3 217061
-0.001994 -0.000697 0.119470 0.236979 0.639865 0.400269 -0.062500 1 0 0 0 0 0 3 218048
-0.002003 -0.000694 0.119473 0.147977 0.659976 0.468795 -0.062500 1 0 0 0 0 0 3 219080
-0.002007 -0.000693 0.119474 0.082045 0.675363 0.504183 -0.062500 1 0 0 0 0 0 3 220166
-0.002010 -0.000693 0.119475 0.047153 0.683680 0.517591 -0.062500 1 0 0 0 0 0 3 221036
-0.002011 -0.000693 0.119475 0.029584 0.687927 0.522353 -0.062500 1 0 0 0 0 0 3 222108
-0.002011 -0.000692 0.119475 0.020809 0.690067 0.524023 -0.062500 1 0 0 0 0 0 3 223046
-0.002012 -0.000692 0.119475 0.016427 0.691140 0.524592 -0.062500 1 0 0 0 0 0 3 224011
-0.002012 -0.000692 0.119475 0.014246 0.691686 0.524792 -0.062500 1 0 0 0 0 0 3 225020
-0.002012 -0.000692 0.119475 0.013148 0.691951 0.524858 -0.062500 1 0 0 0 0 0 3 225977
-0.002012 -0.000692 0.119475 0.012601 0.692093 0.524879 -0.062500 1 0 0 0 0 0 3 227029
-0.002012 -0.000692 0.119475 0.012336 0.692158 0.524888 -0.062500 1 0 0 0 0 0 3 228023
-0.002012 -0.000692 0.119475 0.012204 0.692190 0.524892 -0.062500 1 0 0 0 0 0 3 229018
-0.002012 -0.000692 0.119475 0.012138 0.692206 0.524905 -0.062500 1 0 0 0 0 0 3 230021
-0.002012 -0.000692 0.119475 0.012108 0.692224 0.524893 -0.062500 1 0 0 0 0 0 3 231029
-0.002012 -0.000692 0.119475 0.012075 0.692223 0.524897 -0.062500 1 0 0 0 0 0 3 232084
-0.002012 -0.000692 0.119475 0.012072 0.692222 0.524897 -0.062500 1 0 0 0 0 0 3 233210
-0.002012 -0.000692 0.119475 0.012072 0.692222 0.524898 -0.062500 1 0 0 0 0 0 3 234189
-0.002012 -0.000692 0.119475 0.012072 0.692222 0.524898 -0.062500 1 0 0 0 0 0 3 235000
-0.002012 -0.000692 0.119475 0.012069 0.692233 0.524891 -0.062500 1 0 0 0 0 0 3 235985
-0.002012 -0.000692 0.119475 0.012073 0.692223 0.524897 -0.062500 1 0 0 0 0 0 3 237022
-0.002012 -0.000692 0.119475 0.012073 0.692222 0.524898 -0.062500 1 0 0 0 0 0 3 238033
-0.002012 -0.000692 0.119475 0.012050 0.692227 0.524890 -0.062500 1 0 0 0 0 0 3 239034
-0.002012 -0.000692 0.119475 0.012070 0.692222 0.524897 -0.062500 1 0 0 0 0 0 3 240002
-0.002012 -0.000692 0.119475 0.012061 0.692224 0.524904 -0.062500 1 0 0 0 0 0 3 241290
-0.002012 -0.000692 0.119475 0.012068 0.692234 0.524892 -0.062500 1 0 0 0 0 0 3 242376
-0.002012 -0.000692 0.119475 0.012073 0.692223 0.524897 -0.062500 1 0 0 0 0 0 3 243098
-0.002012 -0.000692 0.119475 0.012070 0.692234 0.524891 -0.062500 1 0 0 0 0 0 3 244066
-0.002012 -0.000692 0.119475 0.012061 0.692226 0.524903 -0.062500 1 0 0 0 0 0 3 245278
-0.002012 -0.000692 0.119475 0.012064 0.692214 0.524891 -0.062500 1 0 0 0 0 0 3 246115
-0.002012 -0.000692 0.119475 0.012057 0.692235 0.524897 -0.062500 1 0 0 0 0 0 3 247276
-0.002012 -0.000692 0.119475 0.012071 0.692223 0.524897 -0.062500 1 0 0 0 0 0 3 248049
-0.002012 -0.000692 0.119475 0.012073 0.692222 0.524898 -0.062500 1 0 0 0 0 0 3 249105
-0.002031 -0.000688 0.119485 0.274349 0.631006 0.385116 -0.062500 1 0 0 0 0 0 3 250009
-0.002040 -0.000686 0.119489 0.185273 0.651115 0.453579 -0.062500 1 0 0 0 0 0 3 251033
-0.002045 -0.000685 0.119490 0.119312 0.666517 0.488936 -0.062500 1 0 0 0 0 0 3 252284
-0.002047 -0.000684 0.119490 0.084397 0.674829 0.502340 -0.062500 1 0 0 0 0 0 3 253042
-0.002048 -0.000684 0.119490 0.066827 0.679086 0.507081 -0.062500 1 0 0 0 0 0 3 254036
-0.002049 -0.000684 0.119490 0.058058 0.681237 0.508751 -0.062500 1 0 0 0 0 0 3 255079
-0.002049 -0.000683 0.119490 0.053678 0.682300 0.509324 -0.062500 1 0 0 0 0 0 3 256083
-0.002049 -0.000683 0.119490 0.051485 0.682848 0.509530 -0.062500 1 0 0 0 0 0 3 256997
-0.002049 -0.000683 0.119490 0.050398 0.683111 0.509590 -0.062500 1 0 0 0 0 0 3 257999
-0.002049 -0.000683 0.119490 0.049856 0.683241 0.509616 -0.062500 1 0 0 0 0 0 3 258996
-0.002049 -0.000683 0.119490 0.049575 0.683319 0.509626 -0.062500 1 0 0 0 0 0 3 259995
-0.002049 -0.000683 0.119490 0.049441 0.683352 0.509631 -0.062500 1 0 0 0 0 0 3 261000
-0.002049 -0.000683 0.119490 0.049384 0.683377 0.509630 -0.062500 1 0 0 0 0 0 3 261997
-0.002049 -0.000683 0.119490 0.049338 0.683379 0.509622 -0.062500 1 0 0 0 0 0 3 262995
-0.002068 -0.000679 0.119500 0.311736 0.622120 0.369988 -0.062500 1 0 0 0 0 0 3 263995
-0.002077 -0.000677 0.119504 0.222622 0.642259 0.438379 -0.062500 1 0 0 0 0 0 3 265000
-0.002082 -0.000676 0.119505 0.156610 0.657665 0.473698 -0.062500 1 0 0 0 0 0 3 266107
-0.002084 -0.000675 0.119505 0.121665 0.665984 0.487088 -0.062500 1 0 0 0 0 0 3 267093
-0.002085 -0.000675 0.119506 0.104086 0.670243 0.491840 -0.062500 1 0 0 0 0 0 3 268148
-0.002086 -0.000675 0.119506 0.095317 0.672382 0.493494 -0.062500 1 0 0 0 0 0 3 269040
-0.002105 -0.000670 0.119516 0.353480 0.612161 0.354571 -0.062500 1 0 0 0 0 0 3 270038
-0.002114 -0.000668 0.119519 0.262119 0.632863 0.423082 -0.062500 1 0 0 0 0 0 3 271028
-0.002119 -0.000667 0.119520 0.194984 0.648542 0.458441 -0.062500 1 0 0 0 0 0 3 272027
-0.002122 -0.000666 0.119521 0.159500 0.657001 0.471840 -0.062500 1 0 0 0 0 0 3 273027
-0.002123 -0.000666 0.119521 0.141639 0.661329 0.476598 -0.062500 1 0 0 0 0 0 3 274142
-0.002123 -0.000666 0.119521 0.132721 0.663504 0.478259 -0.062500 1 0 0 0 0 0 3 275143
-0.002142 -0.000661 0.119531 0.390972 0.603272 0.339464 -0.062500 1 0 0 0 0 0 3 276200
-0.002152 -0.000659 0.119534 0.299497 0.623992 0.407904 -0.062500 1 0 0 0 0 0 3 277206
-0.002156 -0.000658 0.119535 0.232315 0.639671 0.443237 -0.062500 1 0 0 0 0 0 3 278150
-0.002159 -0.000657 0.119536 0.196807 0.648156 0.456625 -0.062500 1 0 0 0 0 0 3 279170
-0.002160 -0.000657 0.119536 0.178933 0.652468 0.461373 -0.062500 1 0 0 0 0 0 3 280191
-0.002166 -0.000639 0.119526 0.243999 0.400274 0.608881 -0.062500 1 0 0 0 0 0 3 281200
-0.002169 -0.000630 0.119522 0.215875 0.487224 0.538149 -0.062500 1 0 0 0 0 0 3 281962
-0.002170 -0.000625 0.119521 0.195077 0.551731 0.501426 -0.062500 1 0 0 0 0 0 3 283028
-0.002190 -0.000618 0.119530 0.446600 0.524595 0.348290 -0.062500 1 0 0 0 0 0 3 284118
-0.002200 -0.000615 0.119534 0.351444 0.562122 0.411490 -0.062500 1 0 0 0 0 0 3 285002
-0.002204 -0.000613 0.119535 0.282371 0.586218 0.444966 -0.062500 1 0 0 0 0 0 3 286037
-0.002207 -0.000613 0.119535 0.245905 0.598874 0.457706 -0.062500 1 0 0 0 0 0 3 287284
-0.002208 -0.000612 0.119535 0.227542 0.605288 0.462240 -0.062500 1 0 0 0 0 0 3 288048
-0.002209 -0.000612 0.119535 0.218392 0.608511 0.463829 -0.062500 1 0 0 0 0 0 3 289064
-0.002209 -0.000612 0.119535 0.213824 0.610131 0.464366 -0.062500 1 0 0 0 0 0 3 290088
-0.002209 -0.000612 0.119535 0.211551 0.610930 0.464557 -0.062500 1 0 0 0 0 0 3 291003
-0.002209 -0.000612 0.119535 0.210406 0.611346 0.464620 -0.062500 1 0 0 0 0 0 3 292026
-0.002209 -0.000612 0.119535 0.209833 0.611535 0.464645 -0.062500 1 0 0 0 0 0 3 292995
-0.002209 -0.000612 0.119535 0.209551 0.611647 0.464647 -0.062500 1 0 0 0 0 0 3 294015
-0.002209 -0.000612 0.119535 0.209414 0.611693 0.464664 -0.062500 1 0 0 0 0 0 3 295019
-0.002209 -0.000612 0.119535 0.209333 0.611724 0.464657 -0.062500 1 0 0 0 0 0 3 296022
-0.002209 -0.000612 0.119535 0.209301 0.611744 0.464662 -0.062500 1 0 0 0 0 0 3 296999
-0.002209 -0.000612 0.119535 0.209291 0.611737 0.464656 -0.062500 1 0 0 0 0 0 3 297998
-0.002209 -0.000612 0.119535 0.209279 0.611738 0.464662 -0.062500 1 0 0 0 0 0 3 298996
-0.002209 -0.000612 0.119535 0.209275 0.611750 0.464656 -0.062500 1 0 0 0 0 0 3 300102
-0.002209 -0.000612 0.119535 0.209263 0.611754 0.464661 -0.062500 1 0 0 0 0 0 3 301007
-0.002209 -0.000612 0.119535 0.209273 0.611752 0.464656 -0.062500 1 0 0 0 0 0 3 302090
-0.002209 -0.000612 0.119535 0.209266 0.611743 0.464668 -0.062500 1 0 0 0 0 0 3 303016
-0.002228 -0.000607 0.119545 0.472241 0.550322 0.325625 -0.062500 1 0 0 0 0 0 3 303993
-0.002237 -0.000605 0.119549 0.382841 0.570553 0.393696 -0.062500 1 0 0 0 0 0 3 305001
-0.002242 -0.000604 0.119550 0.316703 0.585998 0.428871 -0.062500 1 0 0 0 0 0 3 306000
-0.002244 -0.000603 0.119550 0.281717 0.594329 0.442204 -0.062500 1 0 0 0 0 0 3 307001
-0.002245 -0.000603 0.119550 0.264115 0.598583 0.446941 -0.062500 1 0 0 0 0 0 3 308137
-0.002246 -0.000603 0.119551 0.255344 0.600722 0.448591 -0.062500 1 0 0 0 0 0 3 309167
-0.002246 -0.000603 0.119551 0.250952 0.601808 0.449157 -0.062500 1 0 0 0 0 0 3 310146
-0.002246 -0.000603 0.119551 0.248765 0.602356 0.449370 -0.062500 1 0 0 0 0 0 3 311148
-0.002247 -0.000603 0.119551 0.247681 0.602608 0.449435 -0.062500 1 0 0 0 0 0 3 312208
-0.002247 -0.000603 0.119551 0.247135 0.602749 0.449454 -0.062500 1 0 0 0 0 0 3 313158
-0.002247 -0.000603 0.119551 0.246858 0.602816 0.449468 -0.062500 1 0 0 0 0 0 3 314188
-0.002247 -0.000603 0.119551 0.246721 0.602860 0.449467 -0.062500 1 0 0 0 0 0 3 315040
-0.002247 -0.000603 0.119551 0.246666 0.602874 0.449472 -0.062500 1 0 0 0 0 0 3 316007
-0.002247 -0.000603 0.119551 0.246629 0.602884 0.449472 -0.062500 1 0 0 0 0 0 3 317030
-0.002247 -0.000603 0.119551 0.246603 0.602890 0.449464 -0.062500 1 0 0 0 0 0 3 318103
-0.002247 -0.000603 0.119551 0.246592 0.602882 0.449476 -0.062500 1 0 0 0 0 0 3 319067
-0.002247 -0.000603 0.119551 0.246600 0.602890 0.449465 -0.062500 1 0 0 0 0 0 3 320167
-0.002247 -0.000603 0.119551 0.246590 0.602893 0.449470 -0.062500 1 0 0 0 0 0 3 321351
-0.002247 -0.000603 0.119551 0.246588 0.602894 0.449470 -0.062500 1 0 0 0 0 0 3 322015
-0.002247 -0.000603 0.119551 0.246583 0.602874 0.449470 -0.062500 1 0 0 0 0 0 3 323070
-0.002247 -0.000603 0.119551 0.246587 0.602891 0.449470 -0.062500 1 0 0 0 0 0 3 324074
-0.002247 -0.000603 0.119551 0.246588 0.602893 0.449470 -0.062500 1 0 0 0 0 0 3 324998
-0.002247 -0.000603 0.119551 0.246588 0.602894 0.449470 -0.062500 1 0 0 0 0 0 3 325998
-0.002247 -0.000603 0.119551 0.246588 0.602894 0.449470 -0.062500 1 0 0 0 0 0 3 326999
-0.002247 -0.000603 0.119551 0.246603 0.602880 0.449471 -0.062500 1 0 0 0 0 0 3 327995
-0.002247 -0.000603 0.119551 0.246582 0.602884 0.449463 -0.062500 1 0 0 0 0 0 3 328995
-0.002247 -0.000603 0.119551 0.246587 0.602893 0.449469 -0.062500 1 0 0 0 0 0 3 330001
-0.002247 -0.000603 0.119551 0.246588 0.602894 0.449470 -0.062500 1 0 0 0 0 0 3 330998
-0.002247 -0.000603 0.119551 0.246591 0.602882 0.449477 -0.062500 1 0 0 0 0 0 3 331994
-0.002247 -0.000603 0.119551 0.246588 0.602892 0.449471 -0.062500 1 0 0 0 0 0 3 332995
-0.002247 -0.000603 0.119551 0.246588 0.602894 0.449471 -0.062500 1 0 0 0 0 0 3 334896
-0.002247 -0.000603 0.119551 0.246580 0.602885 0.449464 -0.062500 1 0 0 0 0 0 3 336098
-0.002247 -0.000603 0.119551 0.246599 0.602890 0.449463 -0.062500 1 0 0 0 0 0 3 337019
-0.002247 -0.000603 0.119551 0.246593 0.602882 0.449476 -0.062500 1 0 0 0 0 0 3 338030
-0.002247 -0.000603 0.119551 0.246589 0.602892 0.449471 -0.062500 1 0 0 0 0 0 3 339010
-0.002247 -0.000603 0.119551 0.246588 0.602894 0.449470 -0.062500 1 0 0 0 0 0 3 340003
-0.002247 -0.000603 0.119551 0.246588 0.602894 0.449470 -0.062500 1 0 0 0 0 0 3 341001
-0.002247 -0.000603 0.119551 0.246580 0.602886 0.449463 -0.062500 1 0 0 0 0 0 3 342206
-0.002247 -0.000603 0.119551 0.246590 0.602881 0.449476 -0.062500 1 0 0 0 0 0 3 343177
-0.002247 -0.000603 0.119551 0.246588 0.602892 0.449471 -0.062500 1 0 0 0 0 0 3 344081
-0.002247 -0.000603 0.119551 0.246600 0.602891 0.449464 -0.062500 1 0 0 0 0 0 3 345217
-0.002247 -0.000603 0.119551 0.246589 0.602894 0.449470 -0.062500 1 0 0 0 0 0 3 346115
-0.002247 -0.000603 0.119551 0.246592 0.602882 0.449477 -0.062500 1 0 0 0 0 0 3 347192
-0.002247 -0.000603 0.119551 0.246580 0.602884 0.449464 -0.062500 1 0 0 0 0 0 3 348192
-0.002247 -0.000603 0.119551 0.246587 0.602893 0.449470 -0.062500 1 0 0 0 0 0 3 349009
-0.002247 -0.000603 0.119551 0.246588 0.602894 0.449470 -0.062500 1 0 0 0 0 0 3 350000
-0.002247 -0.000603 0.119551 0.246588 0.602894 0.449470 -0.062500 1 0 0 0 0 0 3 351075
-0.002247 -0.000603 0.119551 0.246591 0.602883 0.449477 -0.062500 1 0 0 0 0 0 3 352012
-0.002247 -0.000603 0.119551 0.246600 0.602890 0.449465 -0.062500 1 0 0 0 0 0 3 353090
-0.002247 -0.000603 0.119551 0.246581 0.602885 0.449463 -0.062500 1 0 0 0 0 0 3 354107
-0.002247 -0.000603 0.119551 0.246587 0.602893 0.449469 -0.062500 1 0 0 0 0 0 3 355046
-0.002247 -0.000603 0.119551 0.246591 0.602882 0.449477 -0.062500 1 0 0 0 0 0 3 356119
-0.002247 -0.000603 0.119551 0.246588 0.602892 0.449471 -0.062500 1 0 0 0 0 0 3 357052
-0.002247 -0.000603 0.119551 0.246588 0.602894 0.449471 -0.062500 1 0 0 0 0 0 3 358003
-0.002247 -0.000603 0.119551 0.246588 0.602894 0.449471 -0.062500 1 0 0 0 0 0 3 359017
-0.002247 -0.000603 0.119551 0.246592 0.602883 0.449457 -0.062500 1 0 0 0 0 0 3 360019
-0.002247 -0.000603 0.119551 0.246592 0.602881 0.449475 -0.062500 1 0 0 0 0 0 3 361022
-0.002247 -0.000603 0.119551 0.246589 0.602892 0.449471 -0.062500 1 0 0 0 0 0 3 362001
-0.002247 -0.000603 0.119551 0.246588 0.602894 0.449470 -0.062500 1 0 0 0 0 0 3 363015
-0.002247 -0.000603 0.119551 0.246588 0.602894 0.449470 -0.062500 1 0 0 0 0 0 3 364016
-0.002247 -0.000603 0.119551 0.246591 0.602882 0.449477 -0.062500 1 0 0 0 0 0 3 365004
-0.002247 -0.000603 0.119551 0.246580 0.602884 0.449464 -0.062500 1 0 0 0 0 0 3 365999
-0.002247 -0.000603 0.119551 0.246587 0.602893 0.449470 -0.062500 1 0 0 0 0 0 3 367954
-0.002247 -0.000603 0.119551 0.246587 0.602894 0.449470 -0.062500 1 0 0 0 0 0 3 369103
-0.002247 -0.000603 0.119551 0.246600 0.602891 0.449464 -0.062500 1 0 0 0 0 0 3 370022
-0.002247 -0.000603 0.119551 0.246593 0.602882 0.449476 -0.062500 1 0 0 0 0 0 3 371007
-0.002247 -0.000603 0.119551 0.246589 0.602893 0.449471 -0.062500 1 0 0 0 0 0 3 372003
-0.002247 -0.000603 0.119551 0.246580 0.602885 0.449464 -0.062500 1 0 0 0 0 0 3 372970
-0.002247 -0.000603 0.119551 0.246587 0.602893 0.449469 -0.062500 1 0 0 0 0 0 3 374009
-0.002247 -0.000603 0.119551 0.246591 0.602882 0.449477 -0.062500 1 0 0 0 0 0 3 375155
-0.002247 -0.000603 0.119551 0.246588 0.602892 0.449471 -0.062500 1 0 0 0 0 0 3 376140
-0.002247 -0.000603 0.119551 0.246600 0.602891 0.449464 -0.062500 1 0 0 0 0 0 3 377148
-0.002247 -0.000603 0.119551 0.246590 0.602894 0.449470 -0.062500 1 0 0 0 0 0 3 378151
-0.002247 -0.000603 0.119551 0.246580 0.602885 0.449463 -0.062500 1 0 0 0 0 0 3 379143
-0.002247 -0.000603 0.119551 0.246590 0.602881 0.449476 -0.062500 1 0 0 0 0 0 3 380170
-0.002247 -0.000603 0.119551 0.246588 0.602892 0.449471 -0.062500 1 0 0 0 0 0 3 381189
-0.002247 -0.000603 0.119551 0.246588 0.602894 0.449470 -0.062500 1 0 0 0 0 0 3 382027
-0.002247 -0.000603 0.119551 0.246588 0.602894 0.449470 -0.062500 1 0 0 0 0 0 3 383117
-0.002247 -0.000603 0.119551 0.246588 0.602894 0.449470 -0.062500 1 0 0 0 0 0 3 384014
-0.002247 -0.000603 0.119551 0.246595 0.602871 0.449464 -0.062500 1 0 0 0 0 0 3 385016
-0.002247 -0.000603 0.119551 0.246589 0.602891 0.449469 -0.062500 1 0 0 0 0 0 3 386154
-0.002247 -0.000603 0.119551 0.246588 0.602893 0.449470 -0.062500 1 0 0 0 0 0 3 387279
-0.002247 -0.000603 0.119551 0.246588 0.602894 0.449470 -0.062500 1 0 0 0 0 0 3 388044
-0.002247 -0.000603 0.119551 0.246591 0.602882 0.449477 -0.062500 1 0 0 0 0 0 3 389107
-0.002247 -0.000603 0.119551 0.246588 0.602893 0.449471 -0.062500 1 0 0 0 0 0 3 390067
-0.002247 -0.000603 0.119551 0.246580 0.602885 0.449464 -0.062500 1 0 0 0 0 0 3 391009
-0.002247 -0.000603 0.119551 0.246587 0.602893 0.449470 -0.062500 1 0 0 0 0 0 3 392015
-0.002247 -0.000603 0.119551 0.246600 0.602891 0.449464 -0.062500 1 0 0 0 0 0 3 393027
-0.002247 -0.000603 0.119551 0.246593 0.602882 0.449476 -0.062500 1 0 0 0 0 0 3 393998
-0.002247 -0.000603 0.119551 0.246589 0.602892 0.449471 -0.062500 1 0 0 0 0 0 3 395017
-0.002247 -0.000603 0.119551 0.246588 0.602894 0.449471 -0.062500 1 0 0 0 0 0 3 396024
-0.002247 -0.000603 0.119551 0.246580 0.602885 0.449463 -0.062500 1 0 0 0 0 0 3 397000
-0.002247 -0.000603 0.119551 0.246590 0.602881 0.449476 -0.062500 1 0 0 0 0 0 3 398000
-0.002247 -0.000603 0.119551 0.246588 0.602892 0.449471 -0.062500 1 0 0 0 0 0 3 398999
-0.002247 -0.000603 0.119551 0.246588 0.602894 0.449471 -0.062500 1 0 0 0 0 0 3 400097
-0.002247 -0.000603 0.119551 0.246600 0.602891 0.449464 -0.062500 1 0 0 0 0 0 3 401012
-0.002247 -0.000603 0.119551 0.246590 0.602894 0.449470 -0.062500 1 0 0 0 0 0 3 402094
-0.002247 -0.000603 0.119551 0.246584 0.602874 0.449470 -0.062500 1 0 0 0 0 0 3 403014
-0.002247 -0.000603 0.119551 0.246587 0.602891 0.449470 -0.062500 1 0 0 0 0 0 3 404007
-0.002247 -0.000603 0.119551 0.246588 0.602893 0.449470 -0.062500 1 0 0 0 0 0 3 405004
-0.002247 -0.000603 0.119551 0.246588 0.602894 0.449470 -0.062500 1 0 0 0 0 0 3 406000
-0.002247 -0.000603 0.119551 0.246588 0.602894 0.449470 -0.062500 1 0 0 0 0 0 3 406998
-0.002247 -0.000603 0.119551 0.246591 0.602883 0.449477 -0.062500 1 0 0 0 0 0 3 408078
-0.002247 -0.000603 0.119551 0.246592 0.602881 0.449458 -0.062500 1 0 0 0 0 0 3 409275
-0.002247 -0.000603 0.119551 0.246588 0.602892 0.449469 -0.062500 1 0 0 0 0 0 3 410136
-0.002247 -0.000603 0.119551 0.246588 0.602894 0.449470 -0.062500 1 0 0 0 0 0 3 411203
-0.002247 -0.000603 0.119551 0.246591 0.602882 0.449477 -0.062500 1 0 0 0 0 0 3 412101
-0.002247 -0.000603 0.119551 0.246588 0.602892 0.449471 -0.062500 1 0 0 0 0 0 3 413258
-0.002247 -0.000603 0.119551 0.246588 0.602894 0.449471 -0.062500 1 0 0 0 0 0 3 414112
-0.002247 -0.000603 0.119551 0.246580 0.602885 0.449464 -0.062500 1 0 0 0 0 0 3 415264
-0.002247 -0.000603 0.119551 0.246587 0.602893 0.449470 -0.062500 1 0 0 0 0 0 3 416052
-0.002247 -0.000603 0.119551 0.246603 0.602879 0.449471 -0.062500 1 0 0 0 0 0 3 417058
-0.002247 -0.000603 0.119551 0.246590 0.602892 0.449470 -0.062500 1 0 0 0 0 0 3 418020
-0.002247 -0.000603 0.119551 0.246588 0.602894 0.449470 -0.062500 1 0 0 0 0 0 3 419005
-0.002247 -0.000603 0.119551 0.246588 0.602894 0.449470 -0.062500 1 0 0 0 0 0 3 420124
-0.002247 -0.000603 0.119551 0.246583 0.602874 0.449470 -0.062500 1 0 0 0 0 0 3 421207
-0.002247 -0.000603 0.119551 0.246587 0.602891 0.449470 -0.062500 1 0 0 0 0 0 3 422040
-0.002247 -0.000603 0.119551 0.246588 0.602893 0.449470 -0.062500 1 0 0 0 0 0 3 423125
-0.002247 -0.000603 0.119551 0.246588 0.602894 0.449471 -0.062500 1 0 0 0 0 0 3 424053
-0.002247 -0.000603 0.119551 0.246600 0.602891 0.449464 -0.062500 1 0 0 0 0 0 3 425008
-0.002247 -0.000603 0.119551 0.246593 0.602882 0.449476 -0.062500 1 0 0 0 0 0 3 426019
-0.002241 -0.000621 0.119561 0.172715 0.857115 0.303367 -0.062500 1 0 0 0 0 0 3 427023
-0.002239 -0.000630 0.119565 0.196273 0.771422 0.374886 -0.062500 1 0 0 0 0 0 3 427994
-0.002237 -0.000635 0.119566 0.214823 0.707490 0.411858 -0.062500 1 0 0 0 0 0 3 429015
-0.002236 -0.000637 0.119566 0.225045 0.673496 0.425866 -0.062500 1 0 0 0 0 0 3 429997
-0.002236 -0.000638 0.119566 0.230328 0.656315 0.430847 -0.062500 1 0 0 0 0 0 3 431020
-0.002236 -0.000639 0.119566 0.233025 0.647721 0.432585 -0.062500 1 0 0 0 0 0 3 431999
-0.002236 -0.000639 0.119566 0.234394 0.643411 0.433187 -0.062500 1 0 0 0 0 0 3 432993
-0.002236 -0.000639 0.119566 0.235069 0.641280 0.433397 -0.062500 1 0 0 0 0 0 3 434845
-0.002236 -0.000639 0.119566 0.235421 0.640203 0.433475 -0.062500 1 0 0 0 0 0 3 435159
-0.002236 -0.000639 0.119566 0.235586 0.639673 0.433495 -0.062500 1 0 0 0 0 0 3 436153
-0.002236 -0.000639 0.119566 0.235672 0.639391 0.433504 -0.062500 1 0 0 0 0 0 3 437016
-0.002236 -0.000639 0.119566 0.235724 0.639256 0.433505 -0.062500 1 0 0 0 0 0 3 438015
-0.002236 -0.000639 0.119566 0.235754 0.639200 0.433505 -0.062500 1 0 0 0 0 0 3 439008
-0.002236 -0.000639 0.119566 0.235755 0.639166 0.433512 -0.062500 1 0 0 0 0 0 3 439921
-0.002236 -0.000639 0.119566 0.235762 0.639141 0.433506 -0.062500 1 0 0 0 0 0 3 441030
-0.002236 -0.000639 0.119566 0.235762 0.639139 0.433505 -0.062500 1 0 0 0 0 0 3 441992
-0.002236 -0.000639 0.119566 0.235762 0.639139 0.433505 -0.062500 1 0 0 0 0 0 3 443151
-0.002236 -0.000639 0.119566 0.235765 0.639128 0.433511 -0.062500 1 0 0 0 0 0 3 444277
-0.002236 -0.000639 0.119566 0.235762 0.639139 0.433505 -0.062500 1 0 0 0 0 0 3 445113
-0.002236 -0.000639 0.119566 0.235757 0.639120 0.433504 -0.062500 1 0 0 0 0 0 3 446260
-0.002236 -0.000639 0.119566 0.235764 0.639126 0.433511 -0.062500 1 0 0 0 0 0 3 447118
-0.002236 -0.000639 0.119566 0.235762 0.639138 0.433505 -0.062500 1 0 0 0 0 0 3 448268
-0.002236 -0.000639 0.119566 0.235765 0.639128 0.433512 -0.062500 1 0 0 0 0 0 3 449011
-0.002236 -0.000639 0.119566 0.235765 0.639127 0.433512 -0.062500 1 0 0 0 0 0 3 449899
-0.002236 -0.000639 0.119566 0.235762 0.639139 0.433506 -0.062500 1 0 0 0 0 0 3 451051
-0.002236 -0.000639 0.119566 0.235756 0.639120 0.433505 -0.062500 1 0 0 0 0 0 3 452047
-0.002236 -0.000639 0.119566 0.235764 0.639126 0.433512 -0.062500 1 0 0 0 0 0 3 453213
-0.002236 -0.000639 0.119566 0.235761 0.639138 0.433506 -0.062500 1 0 0 0 0 0 3 454287
-0.002236 -0.000639 0.119566 0.235764 0.639128 0.433512 -0.062500 1 0 0 0 0 0 3 455046
-0.002236 -0.000639 0.119566 0.235773 0.639136 0.433500 -0.062500 1 0 0 0 0 0 3 456073
-0.002236 -0.000639 0.119566 0.235766 0.639128 0.433511 -0.062500 1 0 0 0 0 0 3 457101
-0.002236 -0.000639 0.119566 0.235757 0.639118 0.433505 -0.062500 1 0 0 0 0 0 3 458004
-0.002236 -0.000639 0.119566 0.235761 0.639137 0.433505 -0.062500 1 0 0 0 0 0 3 459008
-0.002236 -0.000639 0.119566 0.235764 0.639128 0.433512 -0.062500 1 0 0 0 0 0 3 460019
-0.002236 -0.000639 0.119566 0.235765 0.639127 0.433513 -0.062500 1 0 0 0 0 0 3 460947
-0.002236 -0.000639 0.119566 0.235761 0.639139 0.433506 -0.062500 1 0 0 0 0 0 3 462000
-0.002236 -0.000639 0.119566 0.235777 0.639126 0.433506 -0.062500 1 0 0 0 0 0 3 462936
-0.002236 -0.000639 0.119566 0.235758 0.639118 0.433505 -0.062500 1 0 0 0 0 0 3 463939
-0.002236 -0.000639 0.119566 0.235761 0.639137 0.433505 -0.062500 1 0 0 0 0 0 3 465000
-0.002236 -0.000639 0.119566 0.235765 0.639128 0.433512 -0.062500 1 0 0 0 0 0 3 465916
-0.002236 -0.000639 0.119566 0.235761 0.639139 0.433506 -0.062500 1 0 0 0 0 0 3 467125
-0.002236 -0.000639 0.119566 0.235764 0.639129 0.433512 -0.062500 1 0 0 0 0 0 3 468008
-0.002236 -0.000639 0.119566 0.235765 0.639127 0.433513 -0.062500 1 0 0 0 0 0 3 469095
-0.002236 -0.000639 0.119566 0.235753 0.639130 0.433499 -0.062500 1 0 0 0 0 0 3 469945
-0.002236 -0.000639 0.119566 0.235763 0.639127 0.433511 -0.062500 1 0 0 0 0 0 3 471011
-0.002236 -0.000639 0.119566 0.235776 0.639124 0.433506 -0.062500 1 0 0 0 0 0 3 472003
-0.002236 -0.000639 0.119566 0.235763 0.639138 0.433505 -0.062500 1 0 0 0 0 0 3 472921
-0.002236 -0.000639 0.119566 0.235765 0.639128 0.433512 -0.062500 1 0 0 0 0 0 3 474011
-0.002236 -0.000639 0.119566 0.235765 0.639127 0.433513 -0.062500 1 0 0 0 0 0 3 475086
-0.002236 -0.000639 0.119566 0.235753 0.639130 0.433499 -0.062500 1 0 0 0 0 0 3 475988
-0.002236 -0.000639 0.119566 0.235763 0.639127 0.433511 -0.062500 1 0 0 0 0 0 3 477274
-0.002236 -0.000639 0.119566 0.235764 0.639127 0.433512 -0.062500 1 0 0 0 0 0 3 478121
-0.002236 -0.000639 0.119566 0.235773 0.639136 0.433500 -0.062500 1 0 0 0 0 0 3 479263
-0.002236 -0.000639 0.119566 0.235766 0.639128 0.433511 -0.062500 1 0 0 0 0 0 3 480036
-0.002236 -0.000639 0.119566 0.235762 0.639139 0.433506 -0.062500 1 0 0 0 0 0 3 481292
-0.002236 -0.000639 0.119566 0.235757 0.639120 0.433505 -0.062500 1 0 0 0 0 0 3 482241
-0.002236 -0.000639 0.119566 0.235764 0.639126 0.433512 -0.062500 1 0 0 0 0 0 3 482973
-0.002236 -0.000639 0.119566 0.235761 0.639138 0.433506 -0.062500 1 0 0 0 0 0 3 484074
-0.002236 -0.000639 0.119566 0.235764 0.639128 0.433512 -0.062500 1 0 0 0 0 0 3 485010
-0.002236 -0.000639 0.119566 0.235765 0.639127 0.433513 -0.062500 1 0 0 0 0 0 3 485969
-0.002236 -0.000639 0.119566 0.235765 0.639127 0.433493 -0.062500 1 0 0 0 0 0 3 487059
-0.002236 -0.000639 0.119566 0.235765 0.639127 0.433510 -0.062500 1 0 0 0 0 0 3 488313
-0.002236 -0.000639 0.119566 0.235765 0.639127 0.433512 -0.062500 1 0 0 0 0 0 3 489023
-0.002236 -0.000639 0.119566 0.235762 0.639138 0.433506 -0.062500 1 0 0 0 0 0 3 490028
-0.002236 -0.000639 0.119566 0.235765 0.639128 0.433512 -0.062500 1 0 0 0 0 0 3 490984
-0.002236 -0.000639 0.119566 0.235761 0.639139 0.433506 -0.062500 1 0 0 0 0 0 3 491941
-0.002236 -0.000639 0.119566 0.235764 0.639129 0.433512 -0.062500 1 0 0 0 0 0 3 492920
-0.002236 -0.000639 0.119566 0.235756 0.639119 0.433506 -0.062500 1 0 0 0 0 0 3 493935
-0.002236 -0.000639 0.119566 0.235772 0.639135 0.433499 -0.062500 1 0 0 0 0 0 3 494935
-0.002236 -0.000639 0.119566 0.235766 0.639128 0.433511 -0.062500 1 0 0 0 0 0 3 495946
-0.002236 -0.000639 0.119566 0.235765 0.639127 0.433512 -0.062500 1 0 0 0 0 0 3 496914
-0.002236 -0.000639 0.119566 0.235762 0.639139 0.433506 -0.062500 1 0 0 0 0 0 3 497924
-0.002236 -0.000639 0.119566 0.235765 0.639129 0.433512 -0.062500 1 0 0 0 0 0 3 498999
-0.002236 -0.000639 0.119566 0.235757 0.639118 0.433506 -0.062500 1 0 0 0 0 0 3 499921
-0.002236 -0.000639 0.119566 0.235760 0.639138 0.433505 -0.062500 1 0 0 0 0 0 3 501037
-0.002236 -0.000639 0.119566 0.235764 0.639128 0.433512 -0.062500 1 0 0 0 0 0 3 501919
-0.002236 -0.000639 0.119566 0.235777 0.639124 0.433506 -0.062500 1 0 0 0 0 0 3 503007
-0.002236 -0.000639 0.119566 0.235763 0.639138 0.433505 -0.062500 1 0 0 0 0 0 3 503942
-0.002236 -0.000639 0.119566 0.235765 0.639128 0.433512 -0.062500 1 0 0 0 0 0 3 505013
-0.002236 -0.000639 0.119566 0.235754 0.639130 0.433499 -0.062500 1 0 0 0 0 0 3 506006
-0.002236 -0.000639 0.119566 0.235763 0.639127 0.433511 -0.062500 1 0 0 0 0 0 3 506919
-0.002236 -0.000639 0.119566 0.235765 0.639127 0.433512 -0.062500 1 0 0 0 0 0 3 507920
-0.002236 -0.000639 0.119566 0.235761 0.639139 0.433506 -0.062500 1 0 0 0 0 0 3 509046
-0.002236 -0.000639 0.119566 0.235764 0.639129 0.433512 -0.062500 1 0 0 0 0 0 3 510041
-0.002236 -0.000639 0.119566 0.235769 0.639116 0.433499 -0.062500 1 0 0 0 0 0 3 511255
-0.002236 -0.000639 0.119566 0.235762 0.639137 0.433504 -0.062500 1 0 0 0 0 0 3 511996
-0.002236 -0.000639 0.119566 0.235765 0.639128 0.433511 -0.062500 1 0 0 0 0 0 3 513164
-0.002236 -0.000639 0.119566 0.235765 0.639127 0.433512 -0.062500 1 0 0 0 0 0 3 514037
-0.002236 -0.000639 0.119566 0.235761 0.639138 0.433506 -0.062500 1 0 0 0 0 0 3 515282
-0.002236 -0.000639 0.119566 0.235764 0.639128 0.433512 -0.062500 1 0 0 0 0 0 3 515966
-0.002236 -0.000639 0.119566 0.235753 0.639130 0.433499 -0.062500 1 0 0 0 0 0 3 516969
-0.002236 -0.000639 0.119566 0.235763 0.639127 0.433511 -0.062500 1 0 0 0 0 0 3 517923
-0.002236 -0.000639 0.119566 0.235776 0.639124 0.433506 -0.062500 1 0 0 0 0 0 3 518894
-0.002236 -0.000639 0.119566 0.235766 0.639126 0.433512 -0.062500 1 0 0 0 0 0 3 520063
-0.002236 -0.000639 0.119566 0.235762 0.639138 0.433506 -0.062500 1 0 0 0 0 0 3 521107
-0.002236 -0.000639 0.119566 0.235765 0.639128 0.433512 -0.062500 1 0 0 0 0 0 3 521963
-0.002236 -0.000639 0.119566 0.235753 0.639130 0.433499 -0.062500 1 0 0 0 0 0 3 523005
-0.002236 -0.000639 0.119566 0.235763 0.639127 0.433511 -0.062500 1 0 0 0 0 0 3 523990
-0.002236 -0.000639 0.119566 0.235764 0.639127 0.433512 -0.062500 1 0 0 0 0 0 3 525003
-0.002236 -0.000639 0.119566 0.235773 0.639136 0.433499 -0.062500 1 0 0 0 0 0 3 525945
-0.002236 -0.000639 0.119566 0.235766 0.639128 0.433511 -0.062500 1 0 0 0 0 0 3 526924
-0.002236 -0.000639 0.119566 0.235765 0.639127 0.433512 -0.062500 1 0 0 0 0 0 3 527936
-0.002236 -0.000639 0.119566 0.235754 0.639130 0.433499 -0.062500 1 0 0 0 0 0 3 528942
-0.002236 -0.000639 0.119566 0.235764 0.639127 0.433511 -0.062500 1 0 0 0 0 0 3 529941
-0.002236 -0.000639 0.119566 0.235765 0.639127 0.433512 -0.062500 1 0 0 0 0 0 3 530924
-0.002236 -0.000639 0.119566 0.235761 0.639138 0.433506 -0.062500 1 0 0 0 0 0 3 531918
-0.002236 -0.000639 0.119566 0.235764 0.639128 0.433512 -0.062500 1 0 0 0 0 0 3 532908
-0.002236 -0.000639 0.119566 0.235773 0.639136 0.433499 -0.062500 1 0 0 0 0 0 3 534014
-0.002236 -0.000639 0.119566 0.235766 0.639128 0.433511 -0.062500 1 0 0 0 0 0 3 534951
-0.002236 -0.000639 0.119566 0.235757 0.639118 0.433505 -0.062500 1 0 0 0 0 0 3 536056
-0.002236 -0.000639 0.119566 0.235761 0.639138 0.433505 -0.062500 1 0 0 0 0 0 3 536934
-0.002236 -0.000639 0.119566 0.235764 0.639128 0.433512 -0.062500 1 0 0 0 0 0 3 537914
-0.002236 -0.000639 0.119566 0.235765 0.639127 0.433512 -0.062500 1 0 0 0 0 0 3 538909
-0.002236 -0.000639 0.119566 0.235761 0.639139 0.433506 -0.062500 1 0 0 0 0 0 3 539923
-0.002236 -0.000639 0.119566 0.235764 0.639129 0.433512 -0.062500 1 0 0 0 0 0 3 540918
-0.002236 -0.000639 0.119566 0.235765 0.639128 0.433492 -0.062500 1 0 0 0 0 0 3 541961
-0.002236 -0.000639 0.119566 0.235765 0.639127 0.433510 -0.062500 1 0 0 0 0 0 3 543116
-0.002236 -0.000639 0.119566 0.235765 0.639127 0.433512 -0.062500 1 0 0 0 0 0 3 543973
-0.002236 -0.000639 0.119566 0.235765 0.639127 0.433512 -0.062500 1 0 0 0 0 0 3 545194
-0.002236 -0.000639 0.119566 0.235762 0.639138 0.433506 -0.062500 1 0 0 0 0 0 3 546017
-0.002236 -0.000639 0.119566 0.235765 0.639128 0.433512 -0.062500 1 0 0 0 0 0 3 547181
-0.002236 -0.000639 0.119566 0.235753 0.639130 0.433499 -0.062500 1 0 0 0 0 0 3 548025
-0.002236 -0.000639 0.119566 0.235763 0.639127 0.433511 -0.062500 1 0 0 0 0 0 3 548932
-0.002236 -0.000639 0.119566 0.235777 0.639124 0.433506 -0.062500 1 0 0 0 0 0 3 550073
-0.002236 -0.000639 0.119566 0.235763 0.639138 0.433505 -0.062500 1 0 0 0 0 0 3 550980
-0.002236 -0.000639 0.119566 0.235765 0.639128 0.433512 -0.062500 1 0 0 0 0 0 3 551976
-0.002236 -0.000639 0.119566 0.235765 0.639127 0.433513 -0.062500 1 0 0 0 0 0 3 553140
-0.002236 -0.000639 0.119566 0.235754 0.639130 0.433499 -0.062500 1 0 0 0 0 0 3 554045
-0.002236 -0.000639 0.119566 0.235763 0.639127 0.433511 -0.062500 1 0 0 0 0 0 3 554893
-0.002236 -0.000639 0.119566 0.235765 0.639127 0.433512 -0.062500 1 0 0 0 0 0 3 555997
-0.002236 -0.000639 0.119566 0.235761 0.639139 0.433506 -0.062500 1 0 0 0 0 0 3 556989
-0.002236 -0.000639 0.119566 0.235777 0.639126 0.433506 -0.062500 1 0 0 0 0 0 3 557896
-0.002236 -0.000639 0.119566 0.235763 0.639139 0.433505 -0.062500 1 0 0 0 0 0 3 558911
-0.002236 -0.000639 0.119566 0.235757 0.639120 0.433505 -0.062500 1 0 0 0 0 0 3 559897
-0.002236 -0.000639 0.119566 0.235764 0.639126 0.433511 -0.062500 1 0 0 0 0 0 3 560921
-0.002236 -0.000639 0.119566 0.235761 0.639138 0.433506 -0.062500 1 0 0 0 0 0 3 561908
-0.002236 -0.000639 0.119566 0.235764 0.639128 0.433512 -0.062500 1 0 0 0 0 0 3 562892
-0.002236 -0.000639 0.119566 0.235765 0.639127 0.433513 -0.062500 1 0 0 0 0 0 3 563909
-0.002236 -0.000639 0.119566 0.235765 0.639127 0.433492 -0.062500 1 0 0 0 0 0 3 564906
-0.002236 -0.000639 0.119566 0.235765 0.639127 0.433510 -0.062500 1 0 0 0 0 0 3 565892
-0.002236 -0.000639 0.119566 0.235765 0.639127 0.433512 -0.062500 1 0 0 0 0 0 3 567081
-0.002236 -0.000639 0.119566 0.235762 0.639138 0.433506 -0.062500 1 0 0 0 0 0 3 567992
-0.002236 -0.000639 0.119566 0.235765 0.639128 0.433512 -0.062500 1 0 0 0 0 0 3 569073
-0.002236 -0.000639 0.119566 0.235765 0.639127 0.433513 -0.062500 1 0 0 0 0 0 3 569943
-0.002236 -0.000639 0.119566 0.235753 0.639130 0.433499 -0.062500 1 0 0 0 0 0 3 570936
-0.002236 -0.000639 0.119566 0.235763 0.639127 0.433511 -0.062500 1 0 0 0 0 0 3 571917
-0.002236 -0.000639 0.119566 0.235761 0.639139 0.433506 -0.062500 1 0 0 0 0 0 3 572940
-0.002236 -0.000639 0.119566 0.235776 0.639126 0.433505 -0.062500 1 0 0 0 0 0 3 573926
-0.002236 -0.000639 0.119566 0.235766 0.639127 0.433512 -0.062500 1 0 0 0 0 0 3 575089
-0.002236 -0.000639 0.119566 0.235762 0.639139 0.433506 -0.062500 1 0 0 0 0 0 3 576075
-0.002236 -0.000639 0.119566 0.235765 0.639129 0.433512 -0.062500 1 0 0 0 0 0 3 577115
-0.002236 -0.000639 0.119566 0.235757 0.639119 0.433506 -0.062500 1 0 0 0 0 0 3 577944
-0.002236 -0.000639 0.119566 0.235760 0.639138 0.433505 -0.062500 1 0 0 0 0 0 3 579172
-0.002236 -0.000639 0.119566 0.235764 0.639128 0.433512 -0.062500 1 0 0 0 0 0 3 580019
-0.002236 -0.000639 0.119566 0.235765 0.639127 0.433513 -0.062500 1 0 0 0 0 0 3 581185
-0.002236 -0.000639 0.119566 0.235774 0.639136 0.433500 -0.062500 1 0 0 0 0 0 3 582012
-0.002236 -0.000639 0.119566 0.235766 0.639128 0.433511 -0.062500 1 0 0 0 0 0 3 582907
-0.002236 -0.000639 0.119566 0.235754 0.639130 0.433499 -0.062500 1 0 0 0 0 0 3 583989
-0.002236 -0.000639 0.119566 0.235764 0.639127 0.433511 -0.062500 1 0 0 0 0 0 3 584960
-0.002236 -0.000639 0.119566 0.235765 0.639127 0.433512 -0.062500 1 0 0 0 0 0 3 585889
-0.002236 -0.000639 0.119566 0.235761 0.639139 0.433506 -0.062500 1 0 0 0 0 0 3 587120
-0.002236 -0.000639 0.119566 0.235764 0.639129 0.433512 -0.062500 1 0 0 0 0 0 3 588179
-0.002236 -0.000639 0.119566 0.235769 0.639116 0.433499 -0.062500 1 0 0 0 0 0 3 588951
-0.002236 -0.000639 0.119566 0.235762 0.639137 0.433504 -0.062500 1 0 0 0 0 0 3 589998
-0.002236 -0.000639 0.119566 0.235765 0.639128 0.433511 -0.062500 1 0 0 0 0 0 3 590981
-0.002236 -0.000639 0.119566 0.235765 0.639127 0.433512 -0.062500 1 0 0 0 0 0 3 591928
-0.002236 -0.000639 0.119566 0.235762 0.639139 0.433506 -0.062500 1 0 0 0 0 0 3 592932
-0.002236 -0.000639 0.119566 0.235765 0.639128 0.433512 -0.062500 1 0 0 0 0 0 3 593911
-0.002236 -0.000639 0.119566 0.235757 0.639118 0.433506 -0.062500 1 0 0 0 0 0 3 594922
-0.002236 -0.000639 0.119566 0.235760 0.639137 0.433505 -0.062500 1 0 0 0 0 0 3 595921
-0.002236 -0.000639 0.119566 0.235764 0.639128 0.433512 -0.062500 1 0 0 0 0 0 3 596919
-0.002236 -0.000639 0.119566 0.235773 0.639136 0.433499 -0.062500 1 0 0 0 0 0 3 597916
-0.002236 -0.000639 0.119566 0.235766 0.639128 0.433511 -0.062500 1 0 0 0 0 0 3 598903
-0.002236 -0.000639 0.119566 0.235765 0.639127 0.433512 -0.062500 1 0 0 0 0 0 3 599892
-0.002236 -0.000639 0.119566 0.235753 0.639130 0.433499 -0.062500 1 0 0 0 0 0 3 600966
-0.002236 -0.000639 0.119566 0.235763 0.639127 0.433511 -0.062500 1 0 0 0 0 0 3 602084
-0.002236 -0.000639 0.119566 0.235764 0.639127 0.433512 -0.062500 1 0 0 0 0 0 3 603059
-0.002236 -0.000639 0.119566 0.235761 0.639139 0.433506 -0.062500 1 0 0 0 0 0 3 603889
-0.002236 -0.000639 0.119566 0.235764 0.639128 0.433512 -0.062500 1 0 0 0 0 0 3 604874
-0.002236 -0.000639 0.119566 0.235777 0.639124 0.433506 -0.062500 1 0 0 0 0 0 3 605900
-0.002236 -0.000639 0.119566 0.235755 0.639130 0.433498 -0.062500 1 0 0 0 0 0 3 606897
-0.002236 -0.000639 0.119566 0.235764 0.639127 0.433511 -0.062500 1 0 0 0 0 0 3 607914
-0.002236 -0.000639 0.119566 0.235765 0.639127 0.433512 -0.062500 1 0 0 0 0 0 3 608909
-0.002236 -0.000639 0.119566 0.235761 0.639138 0.433506 -0.062500 1 0 0 0 0 0 3 610201
-0.002236 -0.000639 0.119566 0.235764 0.639128 0.433512 -0.062500 1 0 0 0 0 0 3 611204
-0.002236 -0.000639 0.119566 0.235761 0.639139 0.433506 -0.062500 1 0 0 0 0 0 3 611985
-0.002236 -0.000639 0.119566 0.235768 0.639117 0.433498 -0.062500 1 0 0 0 0 0 3 613124
-0.002236 -0.000639 0.119566 0.235765 0.639126 0.433511 -0.062500 1 0 0 0 0 0 3 614002
-0.002236 -0.000639 0.119566 0.235762 0.639138 0.433505 -0.062500 1 0 0 0 0 0 3 614961
-0.002236 -0.000639 0.119566 0.235765 0.639128 0.433512 -0.062500 1 0 0 0 0 0 3 615908
-0.002236 -0.000639 0.119566 0.235765 0.639127 0.433512 -0.062500 1 0 0 0 0 0 3 616955
-0.002236 -0.000639 0.119566 0.235762 0.639139 0.433506 -0.062500 1 0 0 0 0 0 3 618009
-0.002236 -0.000639 0.119566 0.235756 0.639120 0.433505 -0.062500 1 0 0 0 0 0 3 618975
-0.002236 -0.000639 0.119566 0.235764 0.639126 0.433512 -0.062500 1 0 0 0 0 0 3 620045
-0.002236 -0.000639 0.119566 0.235773 0.639135 0.433499 -0.062500 1 0 0 0 0 0 3 621004
-0.002236 -0.000639 0.119566 0.235766 0.639128 0.433511 -0.062500 1 0 0 0 0 0 3 621882
-0.002236 -0.000639 0.119566 0.235765 0.639127 0.433512 -0.062500 1 0 0 0 0 0 3 622943
-0.002236 -0.000639 0.119566 0.235762 0.639139 0.433506 -0.062500 1 0 0 0 0 0 3 623980
-0.002236 -0.000639 0.119566 0.235756 0.639120 0.433505 -0.062500 1 0 0 0 0 0 3 624915
-0.002236 -0.000639 0.119566 0.235764 0.639126 0.433512 -0.062500 1 0 0 0 0 0 3 625920
-0.002236 -0.000639 0.119566 0.235761 0.639138 0.433506 -0.062500 1 0 0 0 0 0 3 626930
-0.002236 -0.000639 0.119566 0.235764 0.639128 0.433512 -0.062500 1 0 0 0 0 0 3 627911
-0.002236 -0.000639 0.119566 0.235773 0.639136 0.433499 -0.062500 1 0 0 0 0 0 3 628922
-0.002236 -0.000639 0.119566 0.235766 0.639128 0.433511 -0.062500 1 0 0 0 0 0 3 629929
-0.002236 -0.000639 0.119566 0.235757 0.639118 0.433505 -0.062500 1 0 0 0 0 0 3 630912
-0.002236 -0.000639 0.119566 0.235761 0.639137 0.433505 -0.062500 1 0 0 0 0 0 3 631925
-0.002236 -0.000639 0.119566 0.235764 0.639128 0.433512 -0.062500 1 0 0 0 0 0 3 632912
-0.002236 -0.000639 0.119566 0.235765 0.639127 0.433512 -0.062500 1 0 0 0 0 0 3 634514
-0.002236 -0.000639 0.119566 0.235761 0.639139 0.433506 -0.062500 1 0 0 0 0 0 3 634878
-0.002236 -0.000639 0.119566 0.235764 0.639128 0.433512 -0.062500 1 0 0 0 0 0 3 635987
-0.002236 -0.000639 0.119566 0.235765 0.639127 0.433492 -0.062500 1 0 0 0 0 0 3 636925
-0.002236 -0.000639 0.119566 0.235765 0.639127 0.433510 -0.062500 1 0 0 0 0 0 3 637904
-0.002236 -0.000639 0.119566 0.235765 0.639127 0.433512 -0.062500 1 0 0 0 0 0 3 638910
-0.002236 -0.000639 0.119566 0.235762 0.639139 0.433506 -0.062500 1 0 0 0 0 0 3 639924
-0.002236 -0.000639 0.119566 0.235764 0.639128 0.433512 -0.062500 1 0 0 0 0 0 3 640913
-0.002236 -0.000639 0.119566 0.235765 0.639127 0.433513 -0.062500 1 0 0 0 0 0 3 641944
-0.002236 -0.000639 0.119566 0.235753 0.639130 0.433499 -0.062500 1 0 0 0 0 0 3 643121
-0.002236 -0.000639 0.119566 0.235763 0.639127 0.433511 -0.062500 1 0 0 0 0 0 3 643987
-0.002236 -0.000639 0.119566 0.235776 0.639124 0.433506 -0.062500 1 0 0 0 0 0 3 645095
-0.002236 -0.000639 0.119566 0.235763 0.639138 0.433505 -0.062500 1 0 0 0 0 0 3 646066
-0.002236 -0.000639 0.119566 0.235765 0.639128 0.433512 -0.062500 1 0 0 0 0 0 3 646991
-0.002236 -0.000639 0.119566 0.235765 0.639127 0.433513 -0.062500 1 0 0 0 0 0 3 648169
-0.002236 -0.000639 0.119566 0.235753 0.639130 0.433499 -0.062500 1 0 0 0 0 0 3 648999
-0.002236 -0.000639 0.119566 0.235763 0.639127 0.433511 -0.062500 1 0 0 0 0 0 3 649896
-0.002236 -0.000639 0.119566 0.235764 0.639127 0.433512 -0.062500 1 0 0 0 0 0 3 650957
-0.002236 -0.000639 0.119566 0.235761 0.639138 0.433506 -0.062500 1 0 0 0 0 0 3 651944
-0.002236 -0.000639 0.119566 0.235776 0.639125 0.433506 -0.062500 1 0 0 0 0 0 3 653003
-0.002236 -0.000639 0.119566 0.235763 0.639139 0.433505 -0.062500 1 0 0 0 0 0 3 653978
-0.002236 -0.000639 0.119566 0.235765 0.639129 0.433512 -0.062500 1 0 0 0 0 0 3 655070
-0.002236 -0.000639 0.119566 0.235757 0.639119 0.433505 -0.062500 1 0 0 0 0 0 3 655941
-0.002236 -0.000639 0.119566 0.235761 0.639138 0.433505 -0.062500 1 0 0 0 0 0 3 657023
-0.002236 -0.000639 0.119566 0.235764 0.639128 0.433512 -0.062500 1 0 0 0 0 0 3 657937
-0.002236 -0.000639 0.119566 0.235765 0.639127 0.433513 -0.062500 1 0 0 0 0 0 3 658920
-0.002236 -0.000639 0.119566 0.235774 0.639136 0.433500 -0.062500 1 0 0 0 0 0 3 659904
-0.002236 -0.000639 0.119566 0.235766 0.639128 0.433511 -0.062500 1 0 0 0 0 0 3 660918
-0.002236 -0.000639 0.119566 0.235757 0.639118 0.433505 -0.062500 1 0 0 0 0 0 3 661900
-0.002236 -0.000639 0.119566 0.235761 0.639137 0.433505 -0.062500 1 0 0 0 0 0 3 662907
-0.002236 -0.000639 0.119566 0.235764 0.639128 0.433512 -0.062500 1 0 0 0 0 0 3 663918
-0.002236 -0.000639 0.119566 0.235761 0.639139 0.433506 -0.062500 1 0 0 0 0 0 3 664910
-0.002236 -0.000639 0.119566 0.235764 0.639129 0.433512 -0.062500 1 0 0 0 0 0 3 665912
-0.002236 -0.000639 0.119566 0.235757 0.639119 0.433506 -0.062500 1 0 0 0 0 0 3 666995
-0.002236 -0.000639 0.119566 0.235760 0.639138 0.433505 -0.062500 1 0 0 0 0 0 3 668013
-0.002236 -0.000639 0.119566 0.235776 0.639125 0.433505 -0.062500 1 0 0 0 0 0 3 669043
-0.002236 -0.000639 0.119566 0.235766 0.639127 0.433512 -0.062500 1 0 0 0 0 0 3 669866
-0.002236 -0.000639 0.119566 0.235762 0.639139 0.433506 -0.062500 1 0 0 0 0 0 3 670854
-0.002236 -0.000639 0.119566 0.235765 0.639128 0.433512 -0.062500 1 0 0 0 0 0 3 671930
-0.002236 -0.000639 0.119566 0.235757 0.639118 0.433506 -0.062500 1 0 0 0 0 0 3 672926
-0.002236 -0.000639 0.119566 0.235760 0.639137 0.433505 -0.062500 1 0 0 0 0 0 3 673909
-0.002236 -0.000639 0.119566 0.235764 0.639128 0.433512 -0.062500 1 0 0 0 0 0 3 675034
-0.002236 -0.000639 0.119566 0.235777 0.639124 0.433506 -0.062500 1 0 0 0 0 0 3 676035
-0.002236 -0.000639 0.119566 0.235763 0.639138 0.433505 -0.062500 1 0 0 0 0 0 3 677078
-0.002236 -0.000639 0.119566 0.235765 0.639128 0.433512 -0.062500 1 0 0 0 0 0 3 678028
-0.002236 -0.000639 0.119566 0.235754 0.639130 0.433499 -0.062500 1 0 0 0 0 0 3 679008
-0.002236 -0.000639 0.119566 0.235763 0.639127 0.433511 -0.062500 1 0 0 0 0 0 3 680032
-0.002236 -0.000639 0.119566 0.235765 0.639127 0.433512 -0.062500 1 0 0 0 0 0 3 680919
-0.002236 -0.000639 0.119566 0.235761 0.639139 0.433506 -0.062500 1 0 0 0 0 0 3 682156
-0.002236 -0.000639 0.119566 0.235764 0.639128 0.433512 -0.062500 1 0 0 0 0 0 3 682934
-0.002236 -0.000639 0.119566 0.235777 0.639124 0.433506 -0.062500 1 0 0 0 0 0 3 683872
-0.002236 -0.000639 0.119566 0.235755 0.639130 0.433498 -0.062500 1 0 0 0 0 0 3 684968
-0.002236 -0.000639 0.119566 0.235764 0.639127 0.433511 -0.062500 1 0 0 0 0 0 3 685885
-0.002236 -0.000639 0.119566 0.235765 0.639127 0.433512 -0.062500 1 0 0 0 0 0 3 687077
-0.002236 -0.000639 0.119566 0.235761 0.639138 0.433506 -0.062500 1 0 0 0 0 0 3 688258
-0.002236 -0.000639 0.119566 0.235764 0.639128 0.433512 -0.062500 1 0 0 0 0 0 3 688879
-0.002236 -0.000639 0.119566 0.235761 0.639139 0.433506 -0.062500 1 0 0 0 0 0 3 689984
-0.002236 -0.000639 0.119566 0.235756 0.639120 0.433505 -0.062500 1 0 0 0 0 0 3 690980
-0.002236 -0.000639 0.119566 0.235763 0.639126 0.433512 -0.062500 1 0 0 0 0 0 3 691907
-0.002236 -0.000639 0.119566 0.235773 0.639136 0.433499 -0.062500 1 0 0 0 0 0 3 692879
-0.002236 -0.000639 0.119566 0.235766 0.639128 0.433511 -0.062500 1 0 0 0 0 0 3 693888
-0.002236 -0.000639 0.119566 0.235765 0.639127 0.433512 -0.062500 1 0 0 0 0 0 3 694876
-0.002236 -0.000639 0.119566 0.235762 0.639139 0.433506 -0.062500 1 0 0 0 0 0 3 695825
-0.002236 -0.000639 0.119566 0.235756 0.639120 0.433505 -0.062500 1 0 0 0 0 0 3 696886
-0.002236 -0.000639 0.119566 0.235764 0.639126 0.433512 -0.062500 1 0 0 0 0 0 3 697897
-0.002236 -0.000639 0.119566 0.235761 0.639138 0.433506 -0.062500 1 0 0 0 0 0 3 698911
-0.002236 -0.000639 0.119566 0.235776 0.639125 0.433505 -0.062500 1 0 0 0 0 0 3 699895
-0.002236 -0.000639 0.119566 0.235766 0.639127 0.433512 -0.062500 1 0 0 0 0 0 3 701022
-0.002236 -0.000639 0.119566 0.235762 0.639139 0.433506 -0.062500 1 0 0 0 0 0 3 701889
-0.002236 -0.000639 0.119566 0.235757 0.639120 0.433505 -0.062500 1 0 0 0 0 0 3 702983
-0.002236 -0.000639 0.119566 0.235764 0.639126 0.433512 -0.062500 1 0 0 0 0 0 3 703930
-0.002236 -0.000639 0.119566 0.235761 0.639138 0.433506 -0.062500 1 0 0 0 0 0 3 704924
-0.002236 -0.000639 0.119566 0.235764 0.639128 0.433512 -0.062500 1 0 0 0 0 0 3 705918
-0.002236 -0.000639 0.119566 0.235761 0.639139 0.433506 -0.062500 1 0 0 0 0 0 3 706905
-0.002236 -0.000639 0.119566 0.235777 0.639126 0.433506 -0.062500 1 0 0 0 0 0 3 707899
-0.002236 -0.000639 0.119566 0.235758 0.639118 0.433505 -0.062500 1 0 0 0 0 0 3 709107
-0.002236 -0.000639 0.119566 0.235761 0.639137 0.433505 -0.062500 1 0 0 0 0 0 3 710048
-0.002236 -0.000639 0.119566 0.235764 0.639128 0.433511 -0.062500 1 0 0 0 0 0 3 711028
-0.002236 -0.000639 0.119566 0.235765 0.639127 0.433512 -0.062500 1 0 0 0 0 0 3 712032
-0.002236 -0.000639 0.119566 0.235761 0.639139 0.433506 -0.062500 1 0 0 0 0 0 3 713098
-0.002236 -0.000639 0.119566 0.235764 0.639128 0.433512 -0.062500 1 0 0 0 0 0 3 714003
-0.002236 -0.000639 0.119566 0.235765 0.639127 0.433492 -0.062500 1 0 0 0 0 0 3 715045
-0.002236 -0.000639 0.119566 0.235765 0.639127 0.433510 -0.062500 1 0 0 0 0 0 3 716166
-0.002236 -0.000639 0.119566 0.235765 0.639127 0.433512 -0.062500 1 0 0 0 0 0 3 716948
-0.002236 -0.000639 0.119566 0.235765 0.639127 0.433512 -0.062500 1 0 0 0 0 0 3 718037
-0.002236 -0.000639 0.119566 0.235762 0.639138 0.433506 -0.062500 1 0 0 0 0 0 3 718855
-0.002236 -0.000639 0.119566 0.235765 0.639128 0.433512 -0.062500 1 0 0 0 0 0 3 719941
-0.002236 -0.000639 0.119566 0.235753 0.639130 0.433499 -0.062500 1 0 0 0 0 0 3 720989
-0.002236 -0.000639 0.119566 0.235763 0.639127 0.433511 -0.062500 1 0 0 0 0 0 3 722130
-0.002236 -0.000639 0.119566 0.235764 0.639127 0.433512 -0.062500 1 0 0 0 0 0 3 722929
-0.002236 -0.000639 0.119566 0.235773 0.639136 0.433500 -0.062500 1 0 0 0 0 0 3 724009
-0.002236 -0.000639 0.119566 0.235766 0.639128 0.433511 -0.062500 1 0 0 0 0 0 3 724918
-0.002236 -0.000639 0.119566 0.235765 0.639127 0.433512 -0.062500 1 0 0 0 0 0 3 725869
-0.002236 -0.000639 0.119566 0.235754 0.639130 0.433499 -0.062500 1 0 0 0 0 0 3 726886
-0.002236 -0.000639 0.119566 0.235763 0.639127 0.433511 -0.062500 1 0 0 0 0 0 3 727884
-0.002236 -0.000639 0.119566 0.235765 0.639127 0.433512 -0.062500 1 0 0 0 0 0 3 728899
-0.002236 -0.000639 0.119566 0.235761 0.639138 0.433506 -0.062500 1 0 0 0 0 0 3 729872
-0.002236 -0.000639 0.119566 0.235764 0.639128 0.433512 -0.062500 1 0 0 0 0 0 3 730882
-0.002236 -0.000639 0.119566 0.235773 0.639136 0.433500 -0.062500 1 0 0 0 0 0 3 731897
-0.002236 -0.000639 0.119566 0.235758 0.639119 0.433504 -0.062500 1 0 0 0 0 0 3 732894
-0.002236 -0.000639 0.119566 0.235764 0.639126 0.433511 -0.062500 1 0 0 0 0 0 3 733882
-0.002236 -0.000639 0.119566 0.235761 0.639138 0.433506 -0.062500 1 0 0 0 0 0 3 735753
-0.002236 -0.000639 0.119566 0.235764 0.639128 0.433512 -0.062500 1 0 0 0 0 0 3 736999
-0.002236 -0.000639 0.119566 0.235765 0.639127 0.433513 -0.062500 1 0 0 0 0 0 3 737914
-0.002236 -0.000639 0.119566 0.235761 0.639139 0.433506 -0.062500 1 0 0 0 0 0 3 738900
-0.002236 -0.000639 0.119566 0.235768 0.639117 0.433498 -0.062500 1 0 0 0 0 0 3 739892
-0.002236 -0.000639 0.119566 0.235765 0.639126 0.433511 -0.062500 1 0 0 0 0 0 3 740907
-0.002236 -0.000639 0.119566 0.235762 0.639138 0.433505 -0.062500 1 0 0 0 0 0 3 741888
-0.002236 -0.000639 0.119566 0.235765 0.639128 0.433512 -0.062500 1 0 0 0 0 0 3 742955
-0.002236 -0.000639 0.119566 0.235765 0.639127 0.433513 -0.062500 1 0 0 0 0 0 3 744060
-0.002236 -0.000639 0.119566 0.235762 0.639139 0.433506 -0.062500 1 0 0 0 0 0 3 745003
-0.002236 -0.000639 0.119566 0.235756 0.639120 0.433505 -0.062500 1 0 0 0 0 0 3 746136
-0.002236 -0.000639 0.119566 0.235760 0.639138 0.433505 -0.062500 1 0 0 0 0 0 3 746990
-0.002236 -0.000639 0.119566 0.235764 0.639128 0.433512 -0.062500 1 0 0 0 0 0 3 748080
-0.002236 -0.000639 0.119566 0.235777 0.639124 0.433506 -0.062500 1 0 0 0 0 0 3 748991
-0.002236 -0.000639 0.119566 0.235763 0.639138 0.433505 -0.062500 1 0 0 0 0 0 3 749814
-0.002236 -0.000639 0.119566 0.235765 0.639128 0.433512 -0.062500 1 0 0 0 0 0 3 750918
-0.002236 -0.000639 0.119566 0.235757 0.639118 0.433505 -0.062500 1 0 0 0 0 0 3 751915
-0.002236 -0.000639 0.119566 0.235760 0.639137 0.433505 -0.062500 1 0 0 0 0 0 3 752907
-0.002236 -0.000639 0.119566 0.235764 0.639128 0.433512 -0.062500 1 0 0 0 0 0 3 754051
-0.002236 -0.000639 0.119566 0.235765 0.639127 0.433513 -0.062500 1 0 0 0 0 0 3 754988
-0.002236 -0.000639 0.119566 0.235774 0.639136 0.433500 -0.062500 1 0 0 0 0 0 3 755918
-0.002236 -0.000639 0.119566 0.235766 0.639128 0.433511 -0.062500 1 0 0 0 0 0 3 756969
-0.002236 -0.000639 0.119566 0.235754 0.639130 0.433499 -0.062500 1 0 0 0 0 0 3 757908
-0.002236 -0.000639 0.119566 0.235764 0.639127 0.433511 -0.062500 1 0 0 0 0 0 3 758872
-0.002236 -0.000639 0.119566 0.235765 0.639127 0.433512 -0.062500 1 0 0 0 0 0 3 759890
-0.002236 -0.000639 0.119566 0.235761 0.639139 0.433506 -0.062500 1 0 0 0 0 0 3 760875
-0.002236 -0.000639 0.119566 0.235764 0.639128 0.433512 -0.062500 1 0 0 0 0 0 3 761881
-0.002236 -0.000639 0.119566 0.235765 0.639127 0.433513 -0.062500 1 0 0 0 0 0 3 762883
-0.002236 -0.000639 0.119566 0.235765 0.639127 0.433493 -0.062500 1 0 0 0 0 0 3 763872
-0.002236 -0.000639 0.119566 0.235765 0.639127 0.433510 -0.062500 1 0 0 0 0 0 3 764883
-0.002236 -0.000639 0.119566 0.235765 0.639127 0.433512 -0.062500 1 0 0 0 0 0 3 765890
-0.002236 -0.000639 0.119566 0.235762 0.639138 0.433506 -0.062500 1 0 0 0 0 0 3 766898
-0.002236 -0.000639 0.119566 0.235765 0.639128 0.433512 -0.062500 1 0 0 0 0 0 3 768828
-0.002236 -0.000639 0.119566 0.235765 0.639127 0.433513 -0.062500 1 0 0 0 0 0 3 770009
-0.002236 -0.000639 0.119566 0.235753 0.639130 0.433499 -0.062500 1 0 0 0 0 0 3 770875
-0.002236 -0.000639 0.119566 0.235763 0.639127 0.433511 -0.062500 1 0 0 0 0 0 3 771916
-0.002236 -0.000639 0.119566 0.235773 0.639136 0.433499 -0.062500 1 0 0 0 0 0 3 772902
-0.002236 -0.000639 0.119566 0.235766 0.639128 0.433511 -0.062500 1 0 0 0 0 0 3 773879
-0.002236 -0.000639 0.119566 0.235765 0.639127 0.433512 -0.062500 1 0 0 0 0 0 3 774914
-0.002236 -0.000639 0.119566 0.235762 0.639139 0.433506 -0.062500 1 0 0 0 0 0 3 775866
-0.002236 -0.000639 0.119566 0.235756 0.639120 0.433505 -0.062500 1 0 0 0 0 0 3 777142
-0.002236 -0.000639 0.119566 0.235764 0.639126 0.433512 -0.062500 1 0 0 0 0 0 3 777966
-0.002236 -0.000639 0.119566 0.235761 0.639138 0.433506 -0.062500 1 0 0 0 0 0 3 779127
-0.002236 -0.000639 0.119566 0.235764 0.639128 0.433512 -0.062500 1 0 0 0 0 0 3 779978
-0.002236 -0.000639 0.119566 0.235777 0.639124 0.433506 -0.062500 1 0 0 0 0 0 3 781136
-0.002236 -0.000639 0.119566 0.235763 0.639138 0.433505 -0.062500 1 0 0 0 0 0 3 781978
-0.002236 -0.000639 0.119566 0.235757 0.639120 0.433505 -0.062500 1 0 0 0 0 0 3 782890
-0.002236 -0.000639 0.119566 0.235764 0.639126 0.433512 -0.062500 1 0 0 0 0 0 3 783949
-0.002236 -0.000639 0.119566 0.235761 0.639138 0.433506 -0.062500 1 0 0 0 0 0 3 784948
-0.002236 -0.000639 0.119566 0.235764 0.639128 0.433512 -0.062500 1 0 0 0 0 0 3 785884
-0.002236 -0.000639 0.119566 0.235761 0.639139 0.433506 -0.062500 1 0 0 0 0 0 3 787046
-0.002236 -0.000639 0.119566 0.235764 0.639129 0.433512 -0.062500 1 0 0 0 0 0 3 788116
-0.002236 -0.000639 0.119566 0.235769 0.639116 0.433499 -0.062500 1 0 0 0 0 0 3 788912
-0.002236 -0.000639 0.119566 0.235762 0.639137 0.433504 -0.062500 1 0 0 0 0 0 3 789956
-0.002236 -0.000639 0.119566 0.235765 0.639128 0.433511 -0.062500 1 0 0 0 0 0 3 790934
-0.002236 -0.000639 0.119566 0.235765 0.639127 0.433512 -0.062500 1 0 0 0 0 0 3 791859
-0.002236 -0.000639 0.119566 0.235762 0.639139 0.433506 -0.062500 1 0 0 0 0 0 3 792866
-0.002236 -0.000639 0.119566 0.235765 0.639128 0.433512 -0.062500 1 0 0 0 0 0 3 793865
-0.002236 -0.000639 0.119566 0.235757 0.639118 0.433506 -0.062500 1 0 0 0 0 0 3 794868
-0.002236 -0.000639 0.119566 0.235760 0.639137 0.433505 -0.062500 1 0 0 0 0 0 3 795874
-0.002236 -0.000639 0.119566 0.235776 0.639125 0.433505 -0.062500 1 0 0 0 0 0 3 796880
-0.002236 -0.000639 0.119566 0.235766 0.639127 0.433512 -0.062500 1 0 0 0 0 0 3 797892
-0.002236 -0.000639 0.119566 0.235762 0.639138 0.433506 -0.062500 1 0 0 0 0 0 3 798847
-0.002236 -0.000639 0.119566 0.235765 0.639128 0.433512 -0.062500 1 0 0 0 0 0 3 799837
-0.002236 -0.000639 0.119566 0.235753 0.639130 0.433499 -0.062500 1 0 0 0 0 0 3 800966
-0.002236 -0.000639 0.119566 0.235763 0.639127 0.433511 -0.062500 1 0 0 0 0 0 3 801848
-0.002236 -0.000639 0.119566 0.235764 0.639127 0.433512 -0.062500 1 0 0 0 0 0 3 802977
-0.002236 -0.000639 0.119566 0.235773 0.639136 0.433499 -0.062500 1 0 0 0 0 0 3 803880
-0.002236 -0.000639 0.119566 0.235766 0.639128 0.433511 -0.062500 1 0 0 0 0 0 3 804852
-0.002236 -0.000639 0.119566 0.235765 0.639127 0.433512 -0.062500 1 0 0 0 0 0 3 805845
-0.002236 -0.000639 0.119566 0.235754 0.639130 0.433499 -0.062500 1 0 0 0 0 0 3 806849
-0.002236 -0.000639 0.119566 0.235764 0.639127 0.433511 -0.062500 1 0 0 0 0 0 3 807846
-0.002236 -0.000639 0.119566 0.235765 0.639127 0.433512 -0.062500 1 0 0 0 0 0 3 809001
-0.002236 -0.000639 0.119566 0.235761 0.639138 0.433506 -0.062500 1 0 0 0 0 0 3 810024
-0.002236 -0.000639 0.119566 0.235764 0.639128 0.433512 -0.062500 1 0 0 0 0 0 3 811016
-0.002236 -0.000639 0.119566 0.235774 0.639136 0.433500 -0.062500 1 0 0 0 0 0 3 812025
-0.002236 -0.000639 0.119566 0.235758 0.639120 0.433504 -0.062500 1 0 0 0 0 0 3 813061
-0.002236 -0.000639 0.119566 0.235764 0.639126 0.433511 -0.062500 1 0 0 0 0 0 3 814017
-0.002236 -0.000639 0.119566 0.235761 0.639138 0.433506 -0.062500 1 0 0 0 0 0 3 815041
-0.002236 -0.000639 0.119566 0.235764 0.639128 0.433512 -0.062500 1 0 0 0 0 0 3 816026
-0.002236 -0.000639 0.119566 0.235765 0.639127 0.433513 -0.062500 1 0 0 0 0 0 3 816853
-0.002236 -0.000639 0.119566 0.235753 0.639130 0.433499 -0.062500 1 0 0 0 0 0 3 817974
-0.002236 -0.000639 0.119566 0.235763 0.639127 0.433511 -0.062500 1 0 0 0 0 0 3 818906
-0.002236 -0.000639 0.119566 0.235764 0.639127 0.433512 -0.062500 1 0 0 0 0 0 3 819927
-0.002236 -0.000639 0.119566 0.235773 0.639136 0.433499 -0.062500 1 0 0 0 0 0 3 821100
-0.002236 -0.000639 0.119566 0.235766 0.639128 0.433511 -0.062500 1 0 0 0 0 0 3 822092
-0.002236 -0.000639 0.119566 0.235765 0.639127 0.433512 -0.062500 1 0 0 0 0 0 3 822839
-0.002236 -0.000639 0.119566 0.235753 0.639130 0.433499 -0.062500 1 0 0 0 0 0 3 823931
-0.002236 -0.000639 0.119566 0.235763 0.639127 0.433511 -0.062500 1 0 0 0 0 0 3 824962
-0.002236 -0.000639 0.119566 0.235764 0.639127 0.433512 -0.062500 1 0 0 0 0 0 3 825889
-0.002236 -0.000639 0.119566 0.235761 0.639138 0.433506 -0.062500 1 0 0 0 0 0 3 826863
-0.002236 -0.000639 0.119566 0.235776 0.639125 0.433506 -0.062500 1 0 0 0 0 0 3 827871
-0.002236 -0.000639 0.119566 0.235763 0.639138 0.433505 -0.062500 1 0 0 0 0 0 3 828883
-0.002236 -0.000639 0.119566 0.235765 0.639128 0.433512 -0.062500 1 0 0 0 0 0 3 829853
-0.002236 -0.000639 0.119566 0.235757 0.639118 0.433505 -0.062500 1 0 0 0 0 0 3 830860
-0.002236 -0.000639 0.119566 0.235761 0.639138 0.433505 -0.062500 1 0 0 0 0 0 3 831868
-0.002236 -0.000639 0.119566 0.235764 0.639128 0.433512 -0.062500 1 0 0 0 0 0 3 832859
-0.002236 -0.000639 0.119566 0.235765 0.639127 0.433513 -0.062500 1 0 0 0 0 0 3 833871
-0.002236 -0.000639 0.119566 0.235761 0.639139 0.433506 -0.062500 1 0 0 0 0 0 3 834996
-0.002236 -0.000639 0.119566 0.235777 0.639126 0.433506 -0.062500 1 0 0 0 0 0 3 835848
-0.002236 -0.000639 0.119566 0.235758 0.639118 0.433505 -0.062500 1 0 0 0 0 0 3 836950
-0.002236 -0.000639 0.119566 0.235761 0.639137 0.433505 -0.062500 1 0 0 0 0 0 3 837893
-0.002236 -0.000639 0.119566 0.235764 0.639128 0.433512 -0.062500 1 0 0 0 0 0 3 838880
-0.002236 -0.000639 0.119566 0.235761 0.639139 0.433506 -0.062500 1 0 0 0 0 0 3 839866
-0.002236 -0.000639 0.119566 0.235764 0.639129 0.433512 -0.062500 1 0 0 0 0 0 3 840882
-0.002236 -0.000639 0.119566 0.235765 0.639127 0.433513 -0.062500 1 0 0 0 0 0 3 841870
-0.002236 -0.000639 0.119566 0.235765 0.639127 0.433493 -0.062500 1 0 0 0 0 0 3 843112
-0.002230 -0.000657 0.119577 0.161853 0.893493 0.287542 -0.062500 1 0 0 0 0 0 3 843923
-0.002228 -0.000666 0.119581 0.185424 0.807736 0.358993 -0.062500 1 0 0 0 0 0 3 845131
-0.002226 -0.000671 0.119582 0.203994 0.743777 0.395916 -0.062500 1 0 0 0 0 0 3 846154
-0.002226 -0.000673 0.119582 0.214206 0.709751 0.409930 -0.062500 1 0 0 0 0 0 3 846954
-0.002225 -0.000674 0.119582 0.219506 0.692578 0.414899 -0.062500 1 0 0 0 0 0 3 848113
-0.002225 -0.000675 0.119582 0.222189 0.683964 0.416637 -0.062500 1 0 0 0 0 0 3 848964
-0.002225 -0.000675 0.119582 0.223562 0.679672 0.417238 -0.062500 1 0 0 0 0 0 3 849864
-0.002225 -0.000675 0.119582 0.224241 0.677530 0.417453 -0.062500 1 0 0 0 0 0 3 850893
-0.002225 -0.000675 0.119582 0.224590 0.676464 0.417525 -0.062500 1 0 0 0 0 0 3 851893
-0.002225 -0.000675 0.119582 0.224770 0.675919 0.417544 -0.062500 1 0 0 0 0 0 3 852948
-0.002225 -0.000675 0.119582 0.224843 0.675650 0.417552 -0.062500 1 0 0 0 0 0 3 853905
-0.002225 -0.000675 0.119582 0.224893 0.675517 0.417553 -0.062500 1 0 0 0 0 0 3 855021
-0.002225 -0.000675 0.119582 0.224911 0.675464 0.417559 -0.062500 1 0 0 0 0 0 3 855920
-0.002225 -0.000675 0.119582 0.224922 0.675428 0.417560 -0.062500 1 0 0 0 0 0 3 856959
-0.002225 -0.000675 0.119582 0.224930 0.675403 0.417554 -0.062500 1 0 0 0 0 0 3 857918
-0.002225 -0.000675 0.119582 0.224934 0.675390 0.417559 -0.062500 1 0 0 0 0 0 3 858829
-0.002225 -0.000675 0.119582 0.224934 0.675388 0.417560 -0.062500 1 0 0 0 0 0 3 859871
-0.002225 -0.000675 0.119582 0.224934 0.675389 0.417560 -0.062500 1 0 0 0 0 0 3 860851
-0.002225 -0.000675 0.119582 0.224926 0.675380 0.417553 -0.062500 1 0 0 0 0 0 3 861850
-0.002225 -0.000675 0.119582 0.224933 0.675387 0.417559 -0.062500 1 0 0 0 0 0 3 862858
-0.002225 -0.000675 0.119582 0.224933 0.675388 0.417560 -0.062500 1 0 0 0 0 0 3 863872
-0.002225 -0.000675 0.119582 0.224933 0.675389 0.417560 -0.062500 1 0 0 0 0 0 3 864837
-0.002225 -0.000675 0.119582 0.224933 0.675389 0.417560 -0.062500 1 0 0 0 0 0 3 865850
-0.002225 -0.000675 0.119582 0.224933 0.675389 0.417560 -0.062500 1 0 0 0 0 0 3 866847
-0.002225 -0.000675 0.119582 0.224925 0.675380 0.417553 -0.062500 1 0 0 0 0 0 3 868859
-0.002225 -0.000675 0.119582 0.224932 0.675388 0.417559 -0.062500 1 0 0 0 0 0 3 869966
-0.002225 -0.000675 0.119582 0.224933 0.675389 0.417560 -0.062500 1 0 0 0 0 0 3 870887
-0.002225 -0.000675 0.119582 0.224945 0.675386 0.417554 -0.062500 1 0 0 0 0 0 3 871832
-0.002225 -0.000675 0.119582 0.224935 0.675389 0.417559 -0.062500 1 0 0 0 0 0 3 872874
-0.002225 -0.000675 0.119582 0.224934 0.675389 0.417560 -0.062500 1 0 0 0 0 0 3 873826
-0.002225 -0.000675 0.119582 0.224925 0.675381 0.417553 -0.062500 1 0 0 0 0 0 3 874867
-0.002225 -0.000675 0.119582 0.224932 0.675388 0.417559 -0.062500 1 0 0 0 0 0 3 875875
-0.002225 -0.000675 0.119582 0.224933 0.675389 0.417560 -0.062500 1 0 0 0 0 0 3 877131
-0.002225 -0.000675 0.119582 0.224936 0.675377 0.417567 -0.062500 1 0 0 0 0 0 3 877963
-0.002225 -0.000675 0.119582 0.224933 0.675388 0.417561 -0.062500 1 0 0 0 0 0 3 879215
-0.002225 -0.000675 0.119582 0.224945 0.675386 0.417554 -0.062500 1 0 0 0 0 0 3 879909
-0.002225 -0.000675 0.119582 0.224927 0.675380 0.417553 -0.062500 1 0 0 0 0 0 3 881019
-0.002225 -0.000675 0.119582 0.224933 0.675388 0.417559 -0.062500 1 0 0 0 0 0 3 882102
-0.002225 -0.000675 0.119582 0.224933 0.675389 0.417560 -0.062500 1 0 0 0 0 0 3 882989
-0.002225 -0.000675 0.119582 0.224933 0.675389 0.417560 -0.062500 1 0 0 0 0 0 3 883842
-0.002225 -0.000675 0.119582 0.224933 0.675389 0.417560 -0.062500 1 0 0 0 0 0 3 884923
-0.002225 -0.000675 0.119582 0.224933 0.675389 0.417560 -0.062500 1 0 0 0 0 0 3 885809
-0.002225 -0.000675 0.119582 0.224925 0.675381 0.417553 -0.062500 1 0 0 0 0 0 3 886816
-0.002225 -0.000675 0.119582 0.224944 0.675385 0.417553 -0.062500 1 0 0 0 0 0 3 887922
-0.002225 -0.000675 0.119582 0.224934 0.675389 0.417559 -0.062500 1 0 0 0 0 0 3 889023
-0.002225 -0.000675 0.119582 0.224933 0.675389 0.417560 -0.062500 1 0 0 0 0 0 3 889903
-0.002225 -0.000675 0.119582 0.224933 0.675389 0.417560 -0.062500 1 0 0 0 0 0 3 891001
-0.002225 -0.000675 0.119582 0.224933 0.675389 0.417560 -0.062500 1 0 0 0 0 0 3 891873
-0.002225 -0.000675 0.119582 0.224925 0.675381 0.417553 -0.062500 1 0 0 0 0 0 3 892854
-0.002225 -0.000675 0.119582 0.224935 0.675376 0.417566 -0.062500 1 0 0 0 0 0 3 893864
-0.002225 -0.000675 0.119582 0.224933 0.675387 0.417561 -0.062500 1 0 0 0 0 0 3 894835
-0.002225 -0.000675 0.119582 0.224945 0.675386 0.417554 -0.062500 1 0 0 0 0 0 3 895879
-0.002225 -0.000675 0.119582 0.224935 0.675388 0.417560 -0.062500 1 0 0 0 0 0 3 896862
-0.002225 -0.000675 0.119582 0.224934 0.675389 0.417560 -0.062500 1 0 0 0 0 0 3 897826
-0.002225 -0.000675 0.119582 0.224925 0.675380 0.417553 -0.062500 1 0 0 0 0 0 3 898886
-0.002225 -0.000675 0.119582 0.224932 0.675388 0.417559 -0.062500 1 0 0 0 0 0 3 899829
-0.002225 -0.000675 0.119582 0.224933 0.675389 0.417560 -0.062500 1 0 0 0 0 0 3 900870
-0.002225 -0.000675 0.119582 0.224933 0.675389 0.417560 -0.062500 1 0 0 0 0 0 3 902218
-0.002225 -0.000675 0.119582 0.224933 0.675389 0.417560 -0.062500 1 0 0 0 0 0 3 902986
-0.002225 -0.000675 0.119582 0.224945 0.675387 0.417554 -0.062500 1 0 0 0 0 0 3 903989
-0.002225 -0.000675 0.119582 0.224927 0.675380 0.417552 -0.062500 1 0 0 0 0 0 3 904821
-0.002225 -0.000675 0.119582 0.224932 0.675388 0.417559 -0.062500 1 0 0 0 0 0 3 905878
-0.002225 -0.000675 0.119582 0.224933 0.675389 0.417560 -0.062500 1 0 0 0 0 0 3 906871
-0.002225 -0.000675 0.119582 0.224933 0.675389 0.417560 -0.062500 1 0 0 0 0 0 3 907869
-0.002225 -0.000675 0.119582 0.224936 0.675378 0.417567 -0.062500 1 0 0 0 0 0 3 908860
-0.002225 -0.000675 0.119582 0.224933 0.675388 0.417561 -0.062500 1 0 0 0 0 0 3 909982
-0.002225 -0.000675 0.119582 0.224937 0.675377 0.417547 -0.062500 1 0 0 0 0 0 3 911013
-0.002225 -0.000675 0.119582 0.224934 0.675387 0.417559 -0.062500 1 0 0 0 0 0 3 912028
-0.002225 -0.000675 0.119582 0.224933 0.675388 0.417560 -0.062500 1 0 0 0 0 0 3 913083
-0.002225 -0.000675 0.119582 0.224933 0.675389 0.417560 -0.062500 1 0 0 0 0 0 3 913915
-0.002225 -0.000675 0.119582 0.224933 0.675389 0.417560 -0.062500 1 0 0 0 0 0 3 914891
-0.002225 -0.000675 0.119582 0.224933 0.675389 0.417560 -0.062500 1 0 0 0 0 0 3 916091
-0.002225 -0.000675 0.119582 0.224925 0.675380 0.417553 -0.062500 1 0 0 0 0 0 3 916872
-0.002225 -0.000675 0.119582 0.224932 0.675388 0.417559 -0.062500 1 0 0 0 0 0 3 917896
-0.002225 -0.000675 0.119582 0.224933 0.675389 0.417560 -0.062500 1 0 0 0 0 0 3 918906
-0.002225 -0.000675 0.119582 0.224945 0.675386 0.417554 -0.062500 1 0 0 0 0 0 3 919830
-0.002225 -0.000675 0.119582 0.224935 0.675389 0.417559 -0.062500 1 0 0 0 0 0 3 920980
-0.002225 -0.000675 0.119582 0.224934 0.675389 0.417560 -0.062500 1 0 0 0 0 0 3 922021
-0.002225 -0.000675 0.119582 0.224925 0.675381 0.417553 -0.062500 1 0 0 0 0 0 3 922877
-0.002225 -0.000675 0.119582 0.224935 0.675376 0.417566 -0.062500 1 0 0 0 0 0 3 923937
-0.002225 -0.000675 0.119582 0.224933 0.675387 0.417561 -0.062500 1 0 0 0 0 0 3 924904
-0.002225 -0.000675 0.119582 0.224933 0.675389 0.417561 -0.062500 1 0 0 0 0 0 3 925833
-0.002225 -0.000675 0.119582 0.224945 0.675386 0.417554 -0.062500 1 0 0 0 0 0 3 926820
-0.002225 -0.000675 0.119582 0.224935 0.675389 0.417560 -0.062500 1 0 0 0 0 0 3 927820
-0.002225 -0.000675 0.119582 0.224926 0.675380 0.417553 -0.062500 1 0 0 0 0 0 3 928822
-0.002225 -0.000675 0.119582 0.224932 0.675388 0.417559 -0.062500 1 0 0 0 0 0 3 929824
-0.002225 -0.000675 0.119582 0.224933 0.675389 0.417560 -0.062500 1 0 0 0 0 0 3 930821
-0.002225 -0.000675 0.119582 0.224933 0.675389 0.417560 -0.062500 1 0 0 0 0 0 3 931818
-0.002225 -0.000675 0.119582 0.224933 0.675389 0.417560 -0.062500 1 0 0 0 0 0 3 932817
-0.002225 -0.000675 0.119582 0.224933 0.675389 0.417560 -0.062500 1 0 0 0 0 0 3 933814
-0.002225 -0.000675 0.119582 0.224937 0.675378 0.417547 -0.062500 1 0 0 0 0 0 3 934930
-0.002225 -0.000675 0.119582 0.224934 0.675388 0.417558 -0.062500 1 0 0 0 0 0 3 935871
-0.002225 -0.000675 0.119582 0.224933 0.675389 0.417560 -0.062500 1 0 0 0 0 0 3 936979
-0.002225 -0.000675 0.119582 0.224933 0.675389 0.417560 -0.062500 1 0 0 0 0 0 3 937857
-0.002225 -0.000675 0.119582 0.224933 0.675389 0.417560 -0.062500 1 0 0 0 0 0 3 938828
-0.002225 -0.000675 0.119582 0.224937 0.675378 0.417567 -0.062500 1 0 0 0 0 0 3 939833
-0.002225 -0.000675 0.119582 0.224925 0.675379 0.417554 -0.062500 1 0 0 0 0 0 3 940835
-0.002225 -0.000675 0.119582 0.224932 0.675388 0.417560 -0.062500 1 0 0 0 0 0 3 941837
-0.002225 -0.000675 0.119582 0.224945 0.675386 0.417554 -0.062500 1 0 0 0 0 0 3 943011
-0.002225 -0.000675 0.119582 0.224935 0.675388 0.417560 -0.062500 1 0 0 0 0 0 3 943951
-0.002225 -0.000675 0.119582 0.224934 0.675389 0.417560 -0.062500 1 0 0 0 0 0 3 945019
-0.002225 -0.000675 0.119582 0.224933 0.675389 0.417560 -0.062500 1 0 0 0 0 0 3 946042
-0.002225 -0.000675 0.119582 0.224925 0.675380 0.417553 -0.062500 1 0 0 0 0 0 3 947083
-0.002225 -0.000675 0.119582 0.224932 0.675388 0.417559 -0.062500 1 0 0 0 0 0 3 947956
-0.002225 -0.000675 0.119582 0.224933 0.675389 0.417560 -0.062500 1 0 0 0 0 0 3 948993
-0.002225 -0.000675 0.119582 0.224933 0.675389 0.417560 -0.062500 1 0 0 0 0 0 3 949873
-0.002225 -0.000675 0.119582 0.224945 0.675386 0.417554 -0.062500 1 0 0 0 0 0 3 950832
-0.002225 -0.000675 0.119582 0.224935 0.675389 0.417559 -0.062500 1 0 0 0 0 0 3 951881
-0.002225 -0.000675 0.119582 0.224925 0.675381 0.417553 -0.062500 1 0 0 0 0 0 3 952878
-0.002225 -0.000675 0.119582 0.224936 0.675376 0.417566 -0.062500 1 0 0 0 0 0 3 953834
-0.002225 -0.000675 0.119582 0.224933 0.675387 0.417561 -0.062500 1 0 0 0 0 0 3 954855
-0.002225 -0.000675 0.119582 0.224933 0.675388 0.417561 -0.062500 1 0 0 0 0 0 3 956018
-0.002225 -0.000675 0.119582 0.224933 0.675389 0.417561 -0.062500 1 0 0 0 0 0 3 956787
-0.002225 -0.000675 0.119582 0.224945 0.675386 0.417554 -0.062500 1 0 0 0 0 0 3 957906
-0.002225 -0.000675 0.119582 0.224927 0.675380 0.417553 -0.062500 1 0 0 0 0 0 3 958878
-0.002225 -0.000675 0.119582 0.224933 0.675388 0.417559 -0.062500 1 0 0 0 0 0 3 959838
-0.002225 -0.000675 0.119582 0.224933 0.675389 0.417560 -0.062500 1 0 0 0 0 0 3 960830
-0.002225 -0.000675 0.119582 0.224933 0.675389 0.417560 -0.062500 1 0 0 0 0 0 3 961830
-0.002225 -0.000675 0.119582 0.224933 0.675389 0.417560 -0.062500 1 0 0 0 0 0 3 962832
-0.002225 -0.000675 0.119582 0.224933 0.675389 0.417560 -0.062500 1 0 0 0 0 0 3 963835
-0.002225 -0.000675 0.119582 0.224925 0.675381 0.417553 -0.062500 1 0 0 0 0 0 3 964835
-0.002225 -0.000675 0.119582 0.224932 0.675388 0.417559 -0.062500 1 0 0 0 0 0 3 965830
-0.002225 -0.000675 0.119582 0.224945 0.675386 0.417554 -0.062500 1 0 0 0 0 0 3 966830
-0.002225 -0.000675 0.119582 0.224935 0.675389 0.417559 -0.062500 1 0 0 0 0 0 3 967937
-0.002225 -0.000675 0.119582 0.224933 0.675389 0.417560 -0.062500 1 0 0 0 0 0 3 968961
-0.002225 -0.000675 0.119582 0.224933 0.675389 0.417560 -0.062500 1 0 0 0 0 0 3 970000
-0.002225 -0.000675 0.119582 0.224928 0.675369 0.417560 -0.062500 1 0 0 0 0 0 3 970816
-0.002225 -0.000675 0.119582 0.224932 0.675386 0.417560 -0.062500 1 0 0 0 0 0 3 971873
-0.002225 -0.000675 0.119582 0.224933 0.675388 0.417560 -0.062500 1 0 0 0 0 0 3 972831
-0.002225 -0.000675 0.119582 0.224933 0.675389 0.417561 -0.062500 1 0 0 0 0 0 3 973837
-0.002225 -0.000675 0.119582 0.224945 0.675386 0.417554 -0.062500 1 0 0 0 0 0 3 974838
-0.002225 -0.000675 0.119582 0.224935 0.675389 0.417560 -0.062500 1 0 0 0 0 0 3 975981
-0.002225 -0.000675 0.119582 0.224925 0.675380 0.417553 -0.062500 1 0 0 0 0 0 3 976966
-0.002225 -0.000675 0.119582 0.224932 0.675388 0.417559 -0.062500 1 0 0 0 0 0 3 977995
-0.002225 -0.000675 0.119582 0.224933 0.675389 0.417560 -0.062500 1 0 0 0 0 0 3 979011
-0.002225 -0.000675 0.119582 0.224933 0.675389 0.417560 -0.062500 1 0 0 0 0 0 3 979999
-0.002225 -0.000675 0.119582 0.224933 0.675389 0.417560 -0.062500 1 0 0 0 0 0 3 981016
-0.002225 -0.000675 0.119582 0.224945 0.675387 0.417554 -0.062500 1 0 0 0 0 0 3 981909
-0.002225 -0.000675 0.119582 0.224927 0.675380 0.417552 -0.062500 1 0 0 0 0 0 3 983057
-0.002225 -0.000675 0.119582 0.224932 0.675388 0.417559 -0.062500 1 0 0 0 0 0 3 983832
-0.002225 -0.000675 0.119582 0.224933 0.675389 0.417560 -0.062500 1 0 0 0 0 0 3 984905
-0.002225 -0.000675 0.119582 0.224937 0.675377 0.417567 -0.062500 1 0 0 0 0 0 3 985903
-0.002225 -0.000675 0.119582 0.224934 0.675388 0.417561 -0.062500 1 0 0 0 0 0 3 986804
-0.002225 -0.000675 0.119582 0.224925 0.675380 0.417554 -0.062500 1 0 0 0 0 0 3 987941
-0.002225 -0.000675 0.119582 0.224932 0.675388 0.417560 -0.062500 1 0 0 0 0 0 3 988813
-0.002225 -0.000675 0.119582 0.224933 0.675389 0.417560 -0.062500 1 0 0 0 0 0 3 989805
-0.002225 -0.000675 0.119582 0.224945 0.675386 0.417554 -0.062500 1 0 0 0 0 0 3 990939
-0.002225 -0.000675 0.119582 0.224935 0.675388 0.417560 -0.062500 1 0 0 0 0 0 3 991905
-0.002225 -0.000675 0.119582 0.224934 0.675389 0.417560 -0.062500 1 0 0 0 0 0 3 992833
-0.002225 -0.000675 0.119582 0.224933 0.675389 0.417560 -0.062500 1 0 0 0 0 0 3 993834
-0.002225 -0.000675 0.119582 0.224925 0.675380 0.417553 -0.062500 1 0 0 0 0 0 3 994832
-0.002225 -0.000675 0.119582 0.224932 0.675388 0.417559 -0.062500 1 0 0 0 0 0 3 995829
-0.002225 -0.000675 0.119582 0.224933 0.675389 0.417560 -0.062500 1 0 0 0 0 0 3 996832
-0.002225 -0.000675 0.119582 0.224933 0.675389 0.417560 -0.062500 1 0 0 0 0 0 3 997833
-0.002225 -0.000675 0.119582 0.224945 0.675387 0.417554 -0.062500 1 0 0 0 0 0 3 998831
-0.002225 -0.000675 0.119582 0.224935 0.675389 0.417559 -0.062500 1 0 0 0 0 0 3 999831
-0.002225 -0.000675 0.119582 0.224925 0.675381 0.417553 -0.062500 1 0 0 0 0 0 4 917
-0.002225 -0.000675 0.119582 0.224936 0.675376 0.417566 -0.062500 1 0 0 0 0 0 4 2015
-0.002225 -0.000675 0.119582 0.224933 0.675387 0.417561 -0.062500 1 0 0 0 0 0 4 3004
-0.002225 -0.000675 0.119582 0.224933 0.675389 0.417561 -0.062500 1 0 0 0 0 0 4 3800
-0.002225 -0.000675 0.119582 0.224933 0.675389 0.417561 -0.062500 1 0 0 0 0 0 4 4806
-0.002225 -0.000675 0.119582 0.224937 0.675377 0.417547 -0.062500 1 0 0 0 0 0 4 5853
-0.002225 -0.000675 0.119582 0.224934 0.675387 0.417559 -0.062500 1 0 0 0 0 0 4 6839
-0.002225 -0.000675 0.119582 0.224933 0.675388 0.417560 -0.062500 1 0 0 0 0 0 4 7835
-0.002225 -0.000675 0.119582 0.224933 0.675389 0.417560 -0.062500 1 0 0 0 0 0 4 8877
-0.002225 -0.000675 0.119582 0.224933 0.675389 0.417560 -0.062500 1 0 0 0 0 0 4 10002
-0.002225 -0.000675 0.119582 0.224933 0.675389 0.417560 -0.062500 1 0 0 0 0 0 4 11130
-0.002225 -0.000675 0.119582 0.224933 0.675389 0.417560 -0.062500 1 0 0 0 0 0 4 11872
-0.002225 -0.000675 0.119582 0.224925 0.675381 0.417553 -0.062500 1 0 0 0 0 0 4 13153
-0.002225 -0.000675 0.119582 0.224932 0.675388 0.417559 -0.062500 1 0 0 0 0 0 4 13917
-0.002225 -0.000675 0.119582 0.224945 0.675386 0.417554 -0.062500 1 0 0 0 0 0 4 14947
-0.002225 -0.000675 0.119582 0.224934 0.675389 0.417559 -0.062500 1 0 0 0 0 0 4 16020
-0.002225 -0.000675 0.119582 0.224937 0.675377 0.417567 -0.062500 1 0 0 0 0 0 4 16777
-0.002225 -0.000675 0.119582 0.224926 0.675379 0.417554 -0.062500 1 0 0 0 0 0 4 17824
-0.002225 -0.000675 0.119582 0.224932 0.675387 0.417560 -0.062500 1 0 0 0 0 0 4 18876
-0.002225 -0.000675 0.119582 0.224933 0.675388 0.417560 -0.062500 1 0 0 0 0 0 4 19877
-0.002225 -0.000675 0.119582 0.224933 0.675389 0.417560 -0.062500 1 0 0 0 0 0 4 21028
-0.002225 -0.000675 0.119582 0.224945 0.675386 0.417554 -0.062500 1 0 0 0 0 0 4 22126
-0.002225 -0.000675 0.119582 0.224935 0.675389 0.417560 -0.062500 1 0 0 0 0 0 4 22863
-0.002225 -0.000675 0.119582 0.224934 0.675389 0.417560 -0.062500 1 0 0 0 0 0 4 23927
-0.002225 -0.000675 0.119582 0.224925 0.675380 0.417553 -0.062500 1 0 0 0 0 0 4 24902
-0.002225 -0.000675 0.119582 0.224932 0.675388 0.417559 -0.062500 1 0 0 0 0 0 4 25818
-0.002225 -0.000675 0.119582 0.224933 0.675389 0.417560 -0.062500 1 0 0 0 0 0 4 26824
-0.002225 -0.000675 0.119582 0.224933 0.675389 0.417560 -0.062500 1 0 0 0 0 0 4 27818
-0.002225 -0.000675 0.119582 0.224933 0.675389 0.417560 -0.062500 1 0 0 0 0 0 4 28826
-0.002225 -0.000675 0.119582 0.224945 0.675387 0.417554 -0.062500 1 0 0 0 0 0 4 29820
-0.002225 -0.000675 0.119582 0.224927 0.675380 0.417552 -0.062500 1 0 0 0 0 0 4 30820
-0.002225 -0.000675 0.119582 0.224936 0.675376 0.417566 -0.062500 1 0 0 0 0 0 4 31818
-0.002225 -0.000675 0.119582 0.224934 0.675387 0.417561 -0.062500 1 0 0 0 0 0 4 32823
-0.002225 -0.000675 0.119582 0.224933 0.675388 0.417560 -0.062500 1 0 0 0 0 0 4 33813
-0.002225 -0.000675 0.119582 0.224933 0.675389 0.417561 -0.062500 1 0 0 0 0 0 4 34892
-0.002225 -0.000675 0.119582 0.224925 0.675380 0.417554 -0.062500 1 0 0 0 0 0 4 36087
-0.002225 -0.000675 0.119582 0.224932 0.675388 0.417560 -0.062500 1 0 0 0 0 0 4 36905
-0.002225 -0.000675 0.119582 0.224945 0.675386 0.417554 -0.062500 1 0 0 0 0 0 4 37815
-0.002225 -0.000675 0.119582 0.224935 0.675388 0.417559 -0.062500 1 0 0 0 0 0 4 38817
-0.002225 -0.000675 0.119582 0.224933 0.675389 0.417560 -0.062500 1 0 0 0 0 0 4 39803
-0.002225 -0.000675 0.119582 0.224933 0.675389 0.417560 -0.062500 1 0 0 0 0 0 4 40813
-0.002225 -0.000675 0.119582 0.224933 0.675389 0.417560 -0.062500 1 0 0 0 0 0 4 41802
-0.002225 -0.000675 0.119582 0.224925 0.675381 0.417553 -0.062500 1 0 0 0 0 0 4 42805
-0.002225 -0.000675 0.119582 0.224932 0.675388 0.417559 -0.062500 1 0 0 0 0 0 4 44084
-0.002225 -0.000675 0.119582 0.224933 0.675389 0.417560 -0.062500 1 0 0 0 0 0 4 44913
-0.002225 -0.000675 0.119582 0.224945 0.675386 0.417554 -0.062500 1 0 0 0 0 0 4 46065
-0.002225 -0.000675 0.119582 0.224935 0.675389 0.417559 -0.062500 1 0 0 0 0 0 4 46915
-0.002225 -0.000675 0.119582 0.224937 0.675378 0.417567 -0.062500 1 0 0 0 0 0 4 48125
-0.002225 -0.000675 0.119582 0.224926 0.675379 0.417554 -0.062500 1 0 0 0 0 0 4 48924
-0.002225 -0.000675 0.119582 0.224932 0.675387 0.417560 -0.062500 1 0 0 0 0 0 4 50118
-0.002225 -0.000675 0.119582 0.224933 0.675389 0.417560 -0.062500 1 0 0 0 0 0 4 50959
-0.002225 -0.000675 0.119582 0.224933 0.675389 0.417560 -0.062500 1 0 0 0 0 0 4 51827
-0.002225 -0.000675 0.119582 0.224945 0.675386 0.417554 -0.062500 1 0 0 0 0 0 4 52834
-0.002225 -0.000675 0.119582 0.224935 0.675389 0.417560 -0.062500 1 0 0 0 0 0 4 53871
-0.002225 -0.000675 0.119582 0.224926 0.675380 0.417553 -0.062500 1 0 0 0 0 0 4 55036
-0.002220 -0.000694 0.119593 0.150973 0.929890 0.271721 -0.062500 1 0 0 0 0 0 4 55874
-0.002217 -0.000703 0.119596 0.174573 0.844055 0.343100 -0.062500 1 0 0 0 0 0 4 56893
-0.002216 -0.000707 0.119598 0.193156 0.780058 0.380006 -0.062500 1 0 0 0 0 0 4 57847
-0.002215 -0.000709 0.119598 0.203377 0.746035 0.394003 -0.062500 1 0 0 0 0 0 4 58837
-0.002214 -0.000711 0.119598 0.208661 0.728852 0.398962 -0.062500 1 0 0 0 0 0 4 59821
-0.002214 -0.000711 0.119598 0.211363 0.720240 0.400696 -0.062500 1 0 0 0 0 0 4 60795
-0.002214 -0.000711 0.119598 0.212726 0.715950 0.401301 -0.062500 1 0 0 0 0 0 4 61805
-0.002214 -0.000712 0.119598 0.213404 0.713808 0.401515 -0.062500 1 0 0 0 0 0 4 62822
-0.002214 -0.000712 0.119598 0.213757 0.712729 0.401593 -0.062500 1 0 0 0 0 0 4 63826
-0.002214 -0.000712 0.119598 0.213922 0.712198 0.401613 -0.062500 1 0 0 0 0 0 4 64814
-0.002214 -0.000712 0.119598 0.214017 0.711925 0.401608 -0.062500 1 0 0 0 0 0 4 65814
-0.002214 -0.000712 0.119598 0.214062 0.711783 0.401620 -0.062500 1 0 0 0 0 0 4 66823
-0.002214 -0.000712 0.119598 0.214078 0.711728 0.401628 -0.062500 1 0 0 0 0 0 4 67815
-0.002214 -0.000712 0.119598 0.214081 0.711683 0.401622 -0.062500 1 0 0 0 0 0 4 69544
-0.002214 -0.000712 0.119598 0.214093 0.711677 0.401615 -0.062500 1 0 0 0 0 0 4 70912
-0.002214 -0.000712 0.119598 0.214097 0.711665 0.401620 -0.062500 1 0 0 0 0 0 4 71828
-0.002214 -0.000712 0.119598 0.214101 0.711653 0.401628 -0.062500 1 0 0 0 0 0 4 72823
-0.002214 -0.000712 0.119598 0.214098 0.711663 0.401622 -0.062500 1 0 0 0 0 0 4 73817
-0.002214 -0.000712 0.119598 0.214097 0.711665 0.401621 -0.062500 1 0 0 0 0 0 4 74820
-0.002214 -0.000712 0.119598 0.214101 0.711653 0.401628 -0.062500 1 0 0 0 0 0 4 75824
-0.002214 -0.000712 0.119598 0.214098 0.711664 0.401622 -0.062500 1 0 0 0 0 0 4 76848
-0.002214 -0.000712 0.119598 0.214101 0.711654 0.401628 -0.062500 1 0 0 0 0 0 4 77966
-0.002214 -0.000712 0.119598 0.214098 0.711664 0.401622 -0.062500 1 0 0 0 0 0 4 78913
-0.002214 -0.000712 0.119598 0.214101 0.711654 0.401629 -0.062500 1 0 0 0 0 0 4 80012
-0.002214 -0.000712 0.119598 0.214089 0.711656 0.401616 -0.062500 1 0 0 0 0 0 4 80918
-0.002214 -0.000712 0.119598 0.214099 0.711653 0.401628 -0.062500 1 0 0 0 0 0 4 81829
-0.002214 -0.000712 0.119598 0.214097 0.711664 0.401622 -0.062500 1 0 0 0 0 0 4 82795
-0.002214 -0.000712 0.119598 0.214100 0.711654 0.401629 -0.062500 1 0 0 0 0 0 4 84004
-0.002214 -0.000712 0.119598 0.214109 0.711661 0.401616 -0.062500 1 0 0 0 0 0 4 84806
-0.002214 -0.000712 0.119598 0.214102 0.711653 0.401628 -0.062500 1 0 0 0 0 0 4 85867
-0.002214 -0.000712 0.119598 0.214090 0.711655 0.401615 -0.062500 1 0 0 0 0 0 4 86869
-0.002214 -0.000712 0.119598 0.214100 0.711652 0.401628 -0.062500 1 0 0 0 0 0 4 87789
-0.002214 -0.000712 0.119598 0.214097 0.711664 0.401622 -0.062500 1 0 0 0 0 0 4 88802
-0.002214 -0.000712 0.119598 0.214100 0.711654 0.401629 -0.062500 1 0 0 0 0 0 4 89853
-0.002214 -0.000712 0.119598 0.214097 0.711664 0.401623 -0.062500 1 0 0 0 0 0 4 90863
-0.002214 -0.000712 0.119598 0.214092 0.711645 0.401622 -0.062500 1 0 0 0 0 0 4 91831
-0.002214 -0.000712 0.119598 0.214108 0.711660 0.401615 -0.062500 1 0 0 0 0 0 4 92831
-0.002214 -0.000712 0.119598 0.214102 0.711653 0.401628 -0.062500 1 0 0 0 0 0 4 93782
-0.002214 -0.000712 0.119598 0.214098 0.711664 0.401622 -0.062500 1 0 0 0 0 0 4 94790
-0.002214 -0.000712 0.119598 0.214101 0.711653 0.401629 -0.062500 1 0 0 0 0 0 4 95810
-0.002214 -0.000712 0.119598 0.214097 0.711664 0.401623 -0.062500 1 0 0 0 0 0 4 96805
-0.002214 -0.000712 0.119598 0.214089 0.711657 0.401615 -0.062500 1 0 0 0 0 0 4 97753
-0.002214 -0.000712 0.119598 0.214099 0.711653 0.401627 -0.062500 1 0 0 0 0 0 4 98785
-0.002214 -0.000712 0.119598 0.214097 0.711664 0.401622 -0.062500 1 0 0 0 0 0 4 99770
-0.002214 -0.000712 0.119598 0.214112 0.711651 0.401622 -0.062500 1 0 0 0 0 0 4 100806
-0.002214 -0.000712 0.119598 0.214102 0.711652 0.401628 -0.062500 1 0 0 0 0 0 4 101803
-0.002214 -0.000712 0.119598 0.214098 0.711664 0.401623 -0.062500 1 0 0 0 0 0 4 102865
-0.002214 -0.000712 0.119598 0.214089 0.711657 0.401615 -0.062500 1 0 0 0 0 0 4 103850
-0.002214 -0.000712 0.119598 0.214099 0.711653 0.401627 -0.062500 1 0 0 0 0 0 4 104859
-0.002214 -0.000712 0.119598 0.214097 0.711664 0.401622 -0.062500 1 0 0 0 0 0 4 105811
-0.002214 -0.000712 0.119598 0.214100 0.711654 0.401628 -0.062500 1 0 0 0 0 0 4 106788
-0.002214 -0.000712 0.119598 0.214097 0.711664 0.401623 -0.062500 1 0 0 0 0 0 4 107801
-0.002214 -0.000712 0.119598 0.214112 0.711651 0.401622 -0.062500 1 0 0 0 0 0 4 108801
-0.002214 -0.000712 0.119598 0.214091 0.711655 0.401615 -0.062500 1 0 0 0 0 0 4 109780
-0.002214 -0.000712 0.119598 0.214100 0.711653 0.401627 -0.062500 1 0 0 0 0 0 4 110954
-0.002214 -0.000712 0.119598 0.214097 0.711664 0.401622 -0.062500 1 0 0 0 0 0 4 111935
-0.002214 -0.000712 0.119598 0.214100 0.711654 0.401628 -0.062500 1 0 0 0 0 0 4 112987
-0.002214 -0.000712 0.119598 0.214097 0.711664 0.401623 -0.062500 1 0 0 0 0 0 4 113895
-0.002214 -0.000712 0.119598 0.214100 0.711654 0.401629 -0.062500 1 0 0 0 0 0 4 114968
-0.002214 -0.000712 0.119598 0.214101 0.711653 0.401609 -0.062500 1 0 0 0 0 0 4 115774
-0.002214 -0.000712 0.119598 0.214101 0.711652 0.401627 -0.062500 1 0 0 0 0 0 4 116843
-0.002214 -0.000712 0.119598 0.214097 0.711664 0.401622 -0.062500 1 0 0 0 0 0 4 117773
-0.002214 -0.000712 0.119598 0.214100 0.711653 0.401628 -0.062500 1 0 0 0 0 0 4 118844
-0.002214 -0.000712 0.119598 0.214097 0.711664 0.401622 -0.062500 1 0 0 0 0 0 4 119786
-0.002214 -0.000712 0.119598 0.214100 0.711654 0.401629 -0.062500 1 0 0 0 0 0 4 120749
-0.002214 -0.000712 0.119598 0.214089 0.711656 0.401616 -0.062500 1 0 0 0 0 0 4 121927
-0.002214 -0.000712 0.119598 0.214099 0.711653 0.401628 -0.062500 1 0 0 0 0 0 4 122959
-0.002214 -0.000712 0.119598 0.214097 0.711664 0.401622 -0.062500 1 0 0 0 0 0 4 123815
-0.002214 -0.000712 0.119598 0.214112 0.711651 0.401622 -0.062500 1 0 0 0 0 0 4 124904
-0.002214 -0.000712 0.119598 0.214099 0.711664 0.401622 -0.062500 1 0 0 0 0 0 4 125801
-0.002214 -0.000712 0.119598 0.214101 0.711654 0.401628 -0.062500 1 0 0 0 0 0 4 126736
-0.002214 -0.000712 0.119598 0.214089 0.711655 0.401616 -0.062500 1 0 0 0 0 0 4 127759
-0.002214 -0.000712 0.119598 0.214099 0.711652 0.401628 -0.062500 1 0 0 0 0 0 4 128780
-0.002214 -0.000712 0.119598 0.214097 0.711664 0.401622 -0.062500 1 0 0 0 0 0 4 129758
-0.002214 -0.000712 0.119598 0.214100 0.711653 0.401629 -0.062500 1 0 0 0 0 0 4 130773
-0.002214 -0.000712 0.119598 0.214109 0.711661 0.401616 -0.062500 1 0 0 0 0 0 4 131774
-0.002214 -0.000712 0.119598 0.214102 0.711653 0.401628 -0.062500 1 0 0 0 0 0 4 132762
-0.002214 -0.000712 0.119598 0.214090 0.711655 0.401615 -0.062500 1 0 0 0 0 0 4 133762
-0.002214 -0.000712 0.119598 0.214100 0.711652 0.401628 -0.062500 1 0 0 0 0 0 4 134778
-0.002214 -0.000712 0.119598 0.214097 0.711664 0.401622 -0.062500 1 0 0 0 0 0 4 136195
-0.002214 -0.000712 0.119598 0.214100 0.711653 0.401629 -0.062500 1 0 0 0 0 0 4 136944
-0.002214 -0.000712 0.119598 0.214097 0.711664 0.401623 -0.062500 1 0 0 0 0 0 4 137933
-0.002214 -0.000712 0.119598 0.214097 0.711666 0.401622 -0.062500 1 0 0 0 0 0 4 138745
-0.002214 -0.000712 0.119598 0.214104 0.711643 0.401615 -0.062500 1 0 0 0 0 0 4 139737
-0.002214 -0.000712 0.119598 0.214101 0.711651 0.401627 -0.062500 1 0 0 0 0 0 4 140789
-0.002214 -0.000712 0.119598 0.214098 0.711663 0.401622 -0.062500 1 0 0 0 0 0 4 141782
-0.002214 -0.000712 0.119598 0.214097 0.711665 0.401622 -0.062500 1 0 0 0 0 0 4 142784
-0.002214 -0.000712 0.119598 0.214100 0.711654 0.401628 -0.062500 1 0 0 0 0 0 4 143867
-0.002214 -0.000712 0.119598 0.214097 0.711664 0.401623 -0.062500 1 0 0 0 0 0 4 144925
-0.002214 -0.000712 0.119598 0.214092 0.711645 0.401622 -0.062500 1 0 0 0 0 0 4 145910
-0.002214 -0.000712 0.119598 0.214096 0.711663 0.401622 -0.062500 1 0 0 0 0 0 4 146952
-0.002214 -0.000712 0.119598 0.214100 0.711654 0.401628 -0.062500 1 0 0 0 0 0 4 147911
-0.002214 -0.000712 0.119598 0.214109 0.711661 0.401616 -0.062500 1 0 0 0 0 0 4 148948
-0.002214 -0.000712 0.119598 0.214102 0.711653 0.401628 -0.062500 1 0 0 0 0 0 4 149906
-0.002214 -0.000712 0.119598 0.214098 0.711664 0.401622 -0.062500 1 0 0 0 0 0 4 150762
-0.002214 -0.000712 0.119598 0.214101 0.711654 0.401629 -0.062500 1 0 0 0 0 0 4 151834
-0.002214 -0.000712 0.119598 0.214089 0.711656 0.401616 -0.062500 1 0 0 0 0 0 4 152820
-0.002214 -0.000712 0.119598 0.214099 0.711653 0.401628 -0.062500 1 0 0 0 0 0 4 153757
-0.002214 -0.000712 0.119598 0.214097 0.711664 0.401622 -0.062500 1 0 0 0 0 0 4 154886
-0.002214 -0.000712 0.119598 0.214112 0.711651 0.401622 -0.062500 1 0 0 0 0 0 4 156014
-0.002214 -0.000712 0.119598 0.214099 0.711664 0.401622 -0.062500 1 0 0 0 0 0 4 156787
-0.002214 -0.000712 0.119598 0.214101 0.711654 0.401628 -0.062500 1 0 0 0 0 0 4 157868
-0.002214 -0.000712 0.119598 0.214089 0.711656 0.401616 -0.062500 1 0 0 0 0 0 4 158816
-0.002214 -0.000712 0.119598 0.214099 0.711653 0.401628 -0.062500 1 0 0 0 0 0 4 159761
-0.002214 -0.000712 0.119598 0.214097 0.711664 0.401622 -0.062500 1 0 0 0 0 0 4 160762
-0.002214 -0.000712 0.119598 0.214100 0.711654 0.401629 -0.062500 1 0 0 0 0 0 4 161773
-0.002214 -0.000712 0.119598 0.214097 0.711664 0.401623 -0.062500 1 0 0 0 0 0 4 162779
-0.002214 -0.000712 0.119598 0.214104 0.711642 0.401615 -0.062500 1 0 0 0 0 0 4 163757
-0.002214 -0.000712 0.119598 0.214098 0.711663 0.401621 -0.062500 1 0 0 0 0 0 4 164774
-0.002214 -0.000712 0.119598 0.214100 0.711653 0.401628 -0.062500 1 0 0 0 0 0 4 165776
-0.002214 -0.000712 0.119598 0.214097 0.711664 0.401622 -0.062500 1 0 0 0 0 0 4 166777
-0.002214 -0.000712 0.119598 0.214100 0.711654 0.401629 -0.062500 1 0 0 0 0 0 4 167780
-0.002214 -0.000712 0.119598 0.214097 0.711664 0.401623 -0.062500 1 0 0 0 0 0 4 168893
-0.002214 -0.000712 0.119598 0.214092 0.711645 0.401622 -0.062500 1 0 0 0 0 0 4 169741
-0.002214 -0.000712 0.119598 0.214096 0.711663 0.401622 -0.062500 1 0 0 0 0 0 4 170897
-0.002214 -0.000712 0.119598 0.214112 0.711650 0.401622 -0.062500 1 0 0 0 0 0 4 171787
-0.002214 -0.000712 0.119598 0.214099 0.711664 0.401622 -0.062500 1 0 0 0 0 0 4 172785
-0.002214 -0.000712 0.119598 0.214101 0.711653 0.401628 -0.062500 1 0 0 0 0 0 4 173782
-0.002214 -0.000712 0.119598 0.214098 0.711664 0.401623 -0.062500 1 0 0 0 0 0 4 174787
-0.002214 -0.000712 0.119598 0.214092 0.711645 0.401622 -0.062500 1 0 0 0 0 0 4 175791
-0.002214 -0.000712 0.119598 0.214096 0.711663 0.401622 -0.062500 1 0 0 0 0 0 4 176946
-0.002214 -0.000712 0.119598 0.214100 0.711653 0.401628 -0.062500 1 0 0 0 0 0 4 177891
-0.002214 -0.000712 0.119598 0.214097 0.711664 0.401623 -0.062500 1 0 0 0 0 0 4 178957
-0.002214 -0.000712 0.119598 0.214109 0.711663 0.401616 -0.062500 1 0 0 0 0 0 4 179860
-0.002214 -0.000712 0.119598 0.214102 0.711654 0.401628 -0.062500 1 0 0 0 0 0 4 181009
-0.002214 -0.000712 0.119598 0.214090 0.711656 0.401615 -0.062500 1 0 0 0 0 0 4 181856
-0.002214 -0.000712 0.119598 0.214099 0.711653 0.401627 -0.062500 1 0 0 0 0 0 4 183010
-0.002214 -0.000712 0.119598 0.214097 0.711664 0.401622 -0.062500 1 0 0 0 0 0 4 183858
-0.002214 -0.000712 0.119598 0.214100 0.711654 0.401628 -0.062500 1 0 0 0 0 0 4 184754
-0.002214 -0.000712 0.119598 0.214097 0.711664 0.401623 -0.062500 1 0 0 0 0 0 4 185829
-0.002214 -0.000712 0.119598 0.214100 0.711654 0.401629 -0.062500 1 0 0 0 0 0 4 186768
-0.002214 -0.000712 0.119598 0.214101 0.711653 0.401609 -0.062500 1 0 0 0 0 0 4 187854
-0.002214 -0.000712 0.119598 0.214101 0.711652 0.401627 -0.062500 1 0 0 0 0 0 4 188950
-0.002214 -0.000712 0.119598 0.214097 0.711664 0.401622 -0.062500 1 0 0 0 0 0 4 190010
-0.002214 -0.000712 0.119598 0.214100 0.711654 0.401628 -0.062500 1 0 0 0 0 0 4 190795
-0.002214 -0.000712 0.119598 0.214097 0.711664 0.401622 -0.062500 1 0 0 0 0 0 4 191843
-0.002214 -0.000712 0.119598 0.214100 0.711654 0.401629 -0.062500 1 0 0 0 0 0 4 192853
-0.002214 -0.000712 0.119598 0.214089 0.711656 0.401616 -0.062500 1 0 0 0 0 0 4 193764
-0.002214 -0.000712 0.119598 0.214099 0.711653 0.401628 -0.062500 1 0 0 0 0 0 4 194762
-0.002214 -0.000712 0.119598 0.214109 0.711661 0.401616 -0.062500 1 0 0 0 0 0 4 195776
-0.002214 -0.000712 0.119598 0.214102 0.711653 0.401628 -0.062500 1 0 0 0 0 0 4 196758
-0.002214 -0.000712 0.119598 0.214098 0.711664 0.401622 -0.062500 1 0 0 0 0 0 4 197777
-0.002214 -0.000712 0.119598 0.214101 0.711654 0.401629 -0.062500 1 0 0 0 0 0 4 198775
-0.002214 -0.000712 0.119598 0.214089 0.711656 0.401616 -0.062500 1 0 0 0 0 0 4 199755
-0.002214 -0.000712 0.119598 0.214099 0.711653 0.401628 -0.062500 1 0 0 0 0 0 4 200775
-0.002214 -0.000712 0.119598 0.214097 0.711664 0.401622 -0.062500 1 0 0 0 0 0 4 201780
-0.002214 -0.000712 0.119598 0.214100 0.711654 0.401629 -0.062500 1 0 0 0 0 0 4 202886
-0.002214 -0.000712 0.119598 0.214109 0.711661 0.401616 -0.062500 1 0 0 0 0 0 4 203785
-0.002214 -0.000712 0.119598 0.214102 0.711653 0.401628 -0.062500 1 0 0 0 0 0 4 204874
-0.002214 -0.000712 0.119598 0.214090 0.711655 0.401615 -0.062500 1 0 0 0 0 0 4 205800
-0.002214 -0.000712 0.119598 0.214099 0.711652 0.401628 -0.062500 1 0 0 0 0 0 4 206781
-0.002214 -0.000712 0.119598 0.214097 0.711664 0.401622 -0.062500 1 0 0 0 0 0 4 207783
-0.002214 -0.000712 0.119598 0.214100 0.711654 0.401629 -0.062500 1 0 0 0 0 0 4 208786
-0.002214 -0.000712 0.119598 0.214097 0.711664 0.401623 -0.062500 1 0 0 0 0 0 4 209791
-0.002214 -0.000712 0.119598 0.214112 0.711651 0.401622 -0.062500 1 0 0 0 0 0 4 210812
-0.002214 -0.000712 0.119598 0.214091 0.711655 0.401615 -0.062500 1 0 0 0 0 0 4 211937
-0.002214 -0.000712 0.119598 0.214100 0.711652 0.401627 -0.062500 1 0 0 0 0 0 4 212877
-0.002214 -0.000712 0.119598 0.214097 0.711664 0.401622 -0.062500 1 0 0 0 0 0 4 214022
-0.002214 -0.000712 0.119598 0.214100 0.711653 0.401628 -0.062500 1 0 0 0 0 0 4 214867
-0.002214 -0.000712 0.119598 0.214097 0.711664 0.401623 -0.062500 1 0 0 0 0 0 4 215948
-0.002214 -0.000712 0.119598 0.214100 0.711654 0.401629 -0.062500 1 0 0 0 0 0 4 216862
-0.002214 -0.000712 0.119598 0.214089 0.711655 0.401616 -0.062500 1 0 0 0 0 0 4 217756
-0.002214 -0.000712 0.119598 0.214099 0.711652 0.401628 -0.062500 1 0 0 0 0 0 4 218804
-0.002214 -0.000712 0.119598 0.214109 0.711661 0.401616 -0.062500 1 0 0 0 0 0 4 219741
-0.002214 -0.000712 0.119598 0.214102 0.711653 0.401628 -0.062500 1 0 0 0 0 0 4 220796
-0.002214 -0.000712 0.119598 0.214098 0.711664 0.401622 -0.062500 1 0 0 0 0 0 4 221792
-0.002214 -0.000712 0.119598 0.214097 0.711665 0.401622 -0.062500 1 0 0 0 0 0 4 222783
-0.002214 -0.000712 0.119598 0.214092 0.711645 0.401621 -0.062500 1 0 0 0 0 0 4 223780
-0.002214 -0.000712 0.119598 0.214096 0.711663 0.401622 -0.062500 1 0 0 0 0 0 4 224861
-0.002214 -0.000712 0.119598 0.214100 0.711654 0.401628 -0.062500 1 0 0 0 0 0 4 225799
-0.002214 -0.000712 0.119598 0.214109 0.711661 0.401616 -0.062500 1 0 0 0 0 0 4 226754
-0.002214 -0.000712 0.119598 0.214102 0.711653 0.401628 -0.062500 1 0 0 0 0 0 4 227750
-0.002214 -0.000712 0.119598 0.214098 0.711664 0.401622 -0.062500 1 0 0 0 0 0 4 228752
-0.002214 -0.000712 0.119598 0.214092 0.711645 0.401621 -0.062500 1 0 0 0 0 0 4 229749
-0.002195 -0.000716 0.119588 -0.048974 0.773033 0.540707 -0.062500 1 0 0 0 0 0 4 230748
-0.002186 -0.000718 0.119585 0.040544 0.752842 0.472728 -0.062500 1 0 0 0 0 0 4 231755
-0.002181 -0.000719 0.119584 0.106700 0.737416 0.437518 -0.062500 1 0 0 0 0 0 4 232753
-0.002179 -0.000720 0.119583 0.141676 0.729083 0.424131 -0.062500 1 0 0 0 0 0 4 233749
-0.002178 -0.000720 0.119583 0.159262 0.724833 0.419379 -0.062500 1 0 0 0 0 0 4 234763
-0.002177 -0.000720 0.119583 0.168037 0.722671 0.417713 -0.062500 1 0 0 0 0 0 4 236367
-0.002177 -0.000720 0.119583 0.172414 0.721596 0.417140 -0.062500 1 0 0 0 0 0 4 236714
-0.002177 -0.000720 0.119583 0.174595 0.721061 0.416937 -0.062500 1 0 0 0 0 0 4 237833
-0.002177 -0.000720 0.119583 0.175681 0.720799 0.416879 -0.062500 1 0 0 0 0 0 4 238760
-0.002177 -0.000721 0.119583 0.176231 0.720646 0.416847 -0.062500 1 0 0 0 0 0 4 239741
-0.002177 -0.000721 0.119583 0.176517 0.720585 0.416838 -0.062500 1 0 0 0 0 0 4 240734
-0.002177 -0.000721 0.119583 0.176640 0.720557 0.416840 -0.062500 1 0 0 0 0 0 4 241734
-0.002177 -0.000721 0.119583 0.176708 0.720530 0.416835 -0.062500 1 0 0 0 0 0 4 242731
-0.002177 -0.000721 0.119583 0.176747 0.720519 0.416835 -0.062500 1 0 0 0 0 0 4 243799
-0.002177 -0.000721 0.119583 0.176762 0.720515 0.416829 -0.062500 1 0 0 0 0 0 4 244949
-0.002177 -0.000721 0.119583 0.176771 0.720524 0.416835 -0.062500 1 0 0 0 0 0 4 246047
-0.002177 -0.000721 0.119583 0.176774 0.720513 0.416843 -0.062500 1 0 0 0 0 0 4 246848
-0.002177 -0.000721 0.119583 0.176783 0.720521 0.416831 -0.062500 1 0 0 0 0 0 4 247891
-0.002177 -0.000721 0.119583 0.176772 0.720525 0.416836 -0.062500 1 0 0 0 0 0 4 248952
-0.002177 -0.000721 0.119583 0.176787 0.720511 0.416837 -0.062500 1 0 0 0 0 0 4 249859
-0.002177 -0.000721 0.119583 0.176764 0.720515 0.416829 -0.062500 1 0 0 0 0 0 4 250760
-0.002177 -0.000721 0.119583 0.176785 0.720510 0.416836 -0.062500 1 0 0 0 0 0 4 251826
-0.002177 -0.000721 0.119583 0.176772 0.720524 0.416836 -0.062500 1 0 0 0 0 0 4 252794
-0.002177 -0.000721 0.119583 0.176786 0.720511 0.416837 -0.062500 1 0 0 0 0 0 4 253757
-0.002177 -0.000721 0.119583 0.176785 0.720521 0.416830 -0.062500 1 0 0 0 0 0 4 254813
-0.002177 -0.000721 0.119583 0.176776 0.720514 0.416842 -0.062500 1 0 0 0 0 0 4 255918
-0.002177 -0.000721 0.119583 0.176776 0.720513 0.416823 -0.062500 1 0 0 0 0 0 4 256765
-0.002177 -0.000721 0.119583 0.176775 0.720512 0.416841 -0.062500 1 0 0 0 0 0 4 257849
-0.002177 -0.000721 0.119583 0.176783 0.720521 0.416830 -0.062500 1 0 0 0 0 0 4 258779
-0.002177 -0.000721 0.119583 0.176776 0.720513 0.416842 -0.062500 1 0 0 0 0 0 4 259726
-0.002177 -0.000721 0.119583 0.176783 0.720521 0.416831 -0.062500 1 0 0 0 0 0 4 260754
-0.002177 -0.000721 0.119583 0.176776 0.720514 0.416842 -0.062500 1 0 0 0 0 0 4 261755
-0.002177 -0.000721 0.119583 0.176775 0.720513 0.416824 -0.062500 1 0 0 0 0 0 4 262758
-0.002177 -0.000721 0.119583 0.176774 0.720512 0.416842 -0.062500 1 0 0 0 0 0 4 263752
-0.002177 -0.000721 0.119583 0.176783 0.720521 0.416830 -0.062500 1 0 0 0 0 0 4 264748
-0.002177 -0.000721 0.119583 0.176788 0.720511 0.416836 -0.062500 1 0 0 0 0 0 4 265754
-0.002177 -0.000721 0.119583 0.176773 0.720524 0.416836 -0.062500 1 0 0 0 0 0 4 266759
-0.002177 -0.000721 0.119583 0.176787 0.720511 0.416837 -0.062500 1 0 0 0 0 0 4 267830
-0.002177 -0.000721 0.119583 0.176765 0.720515 0.416829 -0.062500 1 0 0 0 0 0 4 268914
-0.002177 -0.000721 0.119583 0.176786 0.720510 0.416836 -0.062500 1 0 0 0 0 0 4 269907
-0.002177 -0.000721 0.119583 0.176772 0.720524 0.416836 -0.062500 1 0 0 0 0 0 4 270733
-0.002177 -0.000721 0.119583 0.176786 0.720511 0.416837 -0.062500 1 0 0 0 0 0 4 271768
-0.002177 -0.000721 0.119583 0.176773 0.720524 0.416836 -0.062500 1 0 0 0 0 0 4 272758
-0.002177 -0.000721 0.119583 0.176778 0.720502 0.416830 -0.062500 1 0 0 0 0 0 4 273757
-0.002177 -0.000721 0.119583 0.176771 0.720523 0.416836 -0.062500 1 0 0 0 0 0 4 274765
-0.002177 -0.000721 0.119583 0.176786 0.720510 0.416836 -0.062500 1 0 0 0 0 0 4 275811
-0.002177 -0.000721 0.119583 0.176785 0.720521 0.416830 -0.062500 1 0 0 0 0 0 4 276923
-0.002177 -0.000721 0.119583 0.176776 0.720513 0.416842 -0.062500 1 0 0 0 0 0 4 277868
-0.002177 -0.000721 0.119583 0.176784 0.720521 0.416831 -0.062500 1 0 0 0 0 0 4 278888
-0.002177 -0.000721 0.119583 0.176776 0.720513 0.416843 -0.062500 1 0 0 0 0 0 4 279926
-0.002177 -0.000721 0.119583 0.176775 0.720513 0.416824 -0.062500 1 0 0 0 0 0 4 280865
-0.002177 -0.000721 0.119583 0.176775 0.720512 0.416842 -0.062500 1 0 0 0 0 0 4 281938
-0.002177 -0.000721 0.119583 0.176783 0.720521 0.416831 -0.062500 1 0 0 0 0 0 4 282837
-0.002177 -0.000721 0.119583 0.176776 0.720513 0.416842 -0.062500 1 0 0 0 0 0 4 283759
-0.002177 -0.000721 0.119583 0.176783 0.720521 0.416831 -0.062500 1 0 0 0 0 0 4 284782
-0.002177 -0.000721 0.119583 0.176776 0.720514 0.416822 -0.062500 1 0 0 0 0 0 4 285726
-0.002177 -0.000721 0.119583 0.176775 0.720512 0.416841 -0.062500 1 0 0 0 0 0 4 286782
-0.002177 -0.000721 0.119583 0.176787 0.720509 0.416837 -0.062500 1 0 0 0 0 0 4 287765
-0.002177 -0.000721 0.119583 0.176773 0.720523 0.416836 -0.062500 1 0 0 0 0 0 4 288883
-0.002177 -0.000721 0.119583 0.176783 0.720522 0.416830 -0.062500 1 0 0 0 0 0 4 289759
-0.002177 -0.000721 0.119583 0.176776 0.720514 0.416842 -0.062500 1 0 0 0 0 0 4 290703
-0.002177 -0.000721 0.119583 0.176775 0.720513 0.416823 -0.062500 1 0 0 0 0 0 4 291802
-0.002177 -0.000721 0.119583 0.176774 0.720512 0.416841 -0.062500 1 0 0 0 0 0 4 292799
-0.002177 -0.000721 0.119583 0.176783 0.720521 0.416830 -0.062500 1 0 0 0 0 0 4 293744
-0.002177 -0.000721 0.119583 0.176775 0.720513 0.416842 -0.062500 1 0 0 0 0 0 4 294749
-0.002177 -0.000721 0.119583 0.176783 0.720521 0.416831 -0.062500 1 0 0 0 0 0 4 295750
-0.002177 -0.000721 0.119583 0.176788 0.720511 0.416836 -0.062500 1 0 0 0 0 0 4 296753
-0.002177 -0.000721 0.119583 0.176773 0.720524 0.416836 -0.062500 1 0 0 0 0 0 4 297752
-0.002177 -0.000721 0.119583 0.176779 0.720502 0.416830 -0.062500 1 0 0 0 0 0 4 298752
-0.002177 -0.000721 0.119583 0.176772 0.720523 0.416835 -0.062500 1 0 0 0 0 0 4 299749
-0.002177 -0.000721 0.119583 0.176786 0.720511 0.416836 -0.062500 1 0 0 0 0 0 4 300753
-0.002177 -0.000721 0.119583 0.176772 0.720524 0.416836 -0.062500 1 0 0 0 0 0 4 301767
-0.002177 -0.000721 0.119583 0.176786 0.720511 0.416837 -0.062500 1 0 0 0 0 0 4 303289
-0.002177 -0.000721 0.119583 0.176777 0.720512 0.416823 -0.062500 1 0 0 0 0 0 4 303772
-0.002177 -0.000721 0.119583 0.176775 0.720512 0.416841 -0.062500 1 0 0 0 0 0 4 304804
-0.002177 -0.000721 0.119583 0.176783 0.720521 0.416830 -0.062500 1 0 0 0 0 0 4 305764
-0.002177 -0.000721 0.119583 0.176776 0.720513 0.416842 -0.062500 1 0 0 0 0 0 4 306758
-0.002177 -0.000721 0.119583 0.176784 0.720521 0.416830 -0.062500 1 0 0 0 0 0 4 307757
-0.002177 -0.000721 0.119583 0.176776 0.720513 0.416842 -0.062500 1 0 0 0 0 0 4 308759
-0.002177 -0.000721 0.119583 0.176775 0.720513 0.416824 -0.062500 1 0 0 0 0 0 4 309760
-0.002177 -0.000721 0.119583 0.176775 0.720512 0.416841 -0.062500 1 0 0 0 0 0 4 311020
-0.002177 -0.000721 0.119583 0.176783 0.720521 0.416830 -0.062500 1 0 0 0 0 0 4 312036
-0.002177 -0.000721 0.119583 0.176775 0.720513 0.416842 -0.062500 1 0 0 0 0 0 4 312813
-0.002177 -0.000721 0.119583 0.176783 0.720521 0.416831 -0.062500 1 0 0 0 0 0 4 313930
-0.002177 -0.000721 0.119583 0.176788 0.720511 0.416836 -0.062500 1 0 0 0 0 0 4 314890
-0.002177 -0.000721 0.119583 0.176765 0.720515 0.416829 -0.062500 1 0 0 0 0 0 4 315924
-0.002177 -0.000721 0.119583 0.176786 0.720510 0.416836 -0.062500 1 0 0 0 0 0 4 316786
-0.002177 -0.000721 0.119583 0.176772 0.720523 0.416836 -0.062500 1 0 0 0 0 0 4 317761
-0.002177 -0.000721 0.119583 0.176786 0.720511 0.416836 -0.062500 1 0 0 0 0 0 4 318861
-0.002177 -0.000721 0.119583 0.176773 0.720524 0.416836 -0.062500 1 0 0 0 0 0 4 319789
-0.002177 -0.000721 0.119583 0.176787 0.720511 0.416837 -0.062500 1 0 0 0 0 0 4 320782
-0.002177 -0.000721 0.119583 0.176764 0.720515 0.416829 -0.062500 1 0 0 0 0 0 4 321834
-0.002177 -0.000721 0.119583 0.176785 0.720510 0.416836 -0.062500 1 0 0 0 0 0 4 322777
-0.002177 -0.000721 0.119583 0.176772 0.720523 0.416836 -0.062500 1 0 0 0 0 0 4 323703
-0.002177 -0.000721 0.119583 0.176786 0.720511 0.416837 -0.062500 1 0 0 0 0 0 4 324808
-0.002177 -0.000721 0.119583 0.176785 0.720521 0.416830 -0.062500 1 0 0 0 0 0 4 325840
-0.002177 -0.000721 0.119583 0.176776 0.720513 0.416842 -0.062500 1 0 0 0 0 0 4 326744
-0.002177 -0.000721 0.119583 0.176776 0.720512 0.416824 -0.062500 1 0 0 0 0 0 4 327758
-0.002177 -0.000721 0.119583 0.176775 0.720512 0.416841 -0.062500 1 0 0 0 0 0 4 328749
-0.002177 -0.000721 0.119583 0.176783 0.720521 0.416830 -0.062500 1 0 0 0 0 0 4 329750
-0.002177 -0.000721 0.119583 0.176776 0.720513 0.416842 -0.062500 1 0 0 0 0 0 4 330751
-0.002177 -0.000721 0.119583 0.176783 0.720521 0.416831 -0.062500 1 0 0 0 0 0 4 331743
-0.002177 -0.000721 0.119583 0.176772 0.720525 0.416836 -0.062500 1 0 0 0 0 0 4 332754
-0.002177 -0.000721 0.119583 0.176778 0.720502 0.416830 -0.062500 1 0 0 0 0 0 4 333753
-0.002177 -0.000721 0.119583 0.176771 0.720523 0.416835 -0.062500 1 0 0 0 0 0 4 334751
-0.002177 -0.000721 0.119583 0.176786 0.720511 0.416836 -0.062500 1 0 0 0 0 0 4 335863
-0.002177 -0.000721 0.119583 0.176784 0.720521 0.416830 -0.062500 1 0 0 0 0 0 4 336911
-0.002177 -0.000721 0.119583 0.176776 0.720513 0.416842 -0.062500 1 0 0 0 0 0 4 337902
-0.002177 -0.000721 0.119583 0.176784 0.720522 0.416831 -0.062500 1 0 0 0 0 0 4 338698
-0.002177 -0.000721 0.119583 0.176776 0.720514 0.416842 -0.062500 1 0 0 0 0 0 4 339720
-0.002177 -0.000721 0.119583 0.176775 0.720513 0.416824 -0.062500 1 0 0 0 0 0 4 340759
-0.002177 -0.000721 0.119583 0.176775 0.720512 0.416841 -0.062500 1 0 0 0 0 0 4 341757
-0.002177 -0.000721 0.119583 0.176783 0.720521 0.416830 -0.062500 1 0 0 0 0 0 4 342759
-0.002177 -0.000721 0.119583 0.176775 0.720513 0.416842 -0.062500 1 0 0 0 0 0 4 343878
-0.002177 -0.000721 0.119583 0.176783 0.720522 0.416831 -0.062500 1 0 0 0 0 0 4 344890
-0.002177 -0.000721 0.119583 0.176788 0.720511 0.416836 -0.062500 1 0 0 0 0 0 4 345897
-0.002177 -0.000721 0.119583 0.176765 0.720515 0.416829 -0.062500 1 0 0 0 0 0 4 346903
-0.002177 -0.000721 0.119583 0.176786 0.720510 0.416836 -0.062500 1 0 0 0 0 0 4 347912
-0.002177 -0.000721 0.119583 0.176772 0.720524 0.416836 -0.062500 1 0 0 0 0 0 4 348795
-0.002177 -0.000721 0.119583 0.176787 0.720511 0.416837 -0.062500 1 0 0 0 0 0 4 349921
-0.002177 -0.000721 0.119583 0.176773 0.720524 0.416836 -0.062500 1 0 0 0 0 0 4 350816
-0.002177 -0.000721 0.119583 0.176778 0.720502 0.416830 -0.062500 1 0 0 0 0 0 4 351733
-0.002177 -0.000721 0.119583 0.176771 0.720523 0.416835 -0.062500 1 0 0 0 0 0 4 352726
-0.002177 -0.000721 0.119583 0.176786 0.720511 0.416836 -0.062500 1 0 0 0 0 0 4 353803
-0.002177 -0.000721 0.119583 0.176785 0.720521 0.416830 -0.062500 1 0 0 0 0 0 4 354856
-0.002177 -0.000721 0.119583 0.176776 0.720513 0.416842 -0.062500 1 0 0 0 0 0 4 355845
-0.002177 -0.000721 0.119583 0.176784 0.720521 0.416831 -0.062500 1 0 0 0 0 0 4 356911
-0.002177 -0.000721 0.119583 0.176776 0.720513 0.416842 -0.062500 1 0 0 0 0 0 4 357744
-0.002177 -0.000721 0.119583 0.176776 0.720513 0.416824 -0.062500 1 0 0 0 0 0 4 358832
-0.002177 -0.000721 0.119583 0.176775 0.720512 0.416842 -0.062500 1 0 0 0 0 0 4 359776
-0.002177 -0.000721 0.119583 0.176783 0.720521 0.416830 -0.062500 1 0 0 0 0 0 4 360711
-0.002177 -0.000721 0.119583 0.176776 0.720513 0.416842 -0.062500 1 0 0 0 0 0 4 361724
-0.002177 -0.000721 0.119583 0.176783 0.720521 0.416831 -0.062500 1 0 0 0 0 0 4 362707
-0.002177 -0.000721 0.119583 0.176767 0.720505 0.416835 -0.062500 1 0 0 0 0 0 4 363721
-0.002177 -0.000721 0.119583 0.176782 0.720520 0.416830 -0.062500 1 0 0 0 0 0 4 364723
-0.002177 -0.000721 0.119583 0.176788 0.720510 0.416836 -0.062500 1 0 0 0 0 0 4 365726
-0.002177 -0.000721 0.119583 0.176773 0.720523 0.416836 -0.062500 1 0 0 0 0 0 4 366704
-0.002171 -0.000739 0.119594 0.102748 0.975152 0.271188 -0.062500 1 0 0 0 0 0 4 367701
-0.002169 -0.000748 0.119597 0.126387 0.889267 0.342476 -0.062500 1 0 0 0 0 0 4 368700
-0.002167 -0.000752 0.119598 0.144990 0.825237 0.379330 -0.062500 1 0 0 0 0 0 4 369808
-0.002167 -0.000755 0.119599 0.155215 0.791177 0.393299 -0.062500 1 0 0 0 0 0 4 370861
-0.002166 -0.000756 0.119599 0.160508 0.773993 0.398271 -0.062500 1 0 0 0 0 0 4 371855
-0.002166 -0.000756 0.119599 0.163209 0.765390 0.399994 -0.062500 1 0 0 0 0 0 4 372738
-0.002166 -0.000757 0.119599 0.164563 0.761091 0.400608 -0.062500 1 0 0 0 0 0 4 373713
-0.002166 -0.000757 0.119599 0.165252 0.758945 0.400816 -0.062500 1 0 0 0 0 0 4 374708
-0.002166 -0.000757 0.119599 0.165595 0.757868 0.400878 -0.062500 1 0 0 0 0 0 4 375704
-0.002166 -0.000757 0.119599 0.165767 0.757345 0.400903 -0.062500 1 0 0 0 0 0 4 376705
-0.002166 -0.000757 0.119599 0.165842 0.757067 0.400917 -0.062500 1 0 0 0 0 0 4 377703
-0.002166 -0.000757 0.119599 0.165892 0.756933 0.400919 -0.062500 1 0 0 0 0 0 4 379011
-0.002166 -0.000757 0.119599 0.165922 0.756877 0.400919 -0.062500 1 0 0 0 0 0 4 379852
-0.002166 -0.000757 0.119599 0.165935 0.756840 0.400919 -0.062500 1 0 0 0 0 0 4 381011
-0.002166 -0.000757 0.119599 0.165931 0.756818 0.400919 -0.062500 1 0 0 0 0 0 4 381826
-0.002166 -0.000757 0.119599 0.165933 0.756805 0.400925 -0.062500 1 0 0 0 0 0 4 382872
-0.002166 -0.000757 0.119599 0.165946 0.756800 0.400920 -0.062500 1 0 0 0 0 0 4 383932
-0.002166 -0.000757 0.119599 0.165935 0.756803 0.400926 -0.062500 1 0 0 0 0 0 4 384731
-0.002166 -0.000757 0.119599 0.165942 0.756812 0.400913 -0.062500 1 0 0 0 0 0 4 385729
-0.002166 -0.000757 0.119599 0.165926 0.756796 0.400918 -0.062500 1 0 0 0 0 0 4 386745
-0.002166 -0.000757 0.119599 0.165944 0.756800 0.400919 -0.062500 1 0 0 0 0 0 4 387733
-0.002166 -0.000757 0.119599 0.165934 0.756803 0.400925 -0.062500 1 0 0 0 0 0 4 388923
-0.002166 -0.000757 0.119599 0.165945 0.756801 0.400920 -0.062500 1 0 0 0 0 0 4 389818
-0.002166 -0.000757 0.119599 0.165947 0.756800 0.400919 -0.062500 1 0 0 0 0 0 4 390680
-0.002166 -0.000757 0.119599 0.165935 0.756803 0.400925 -0.062500 1 0 0 0 0 0 4 391747
-0.002166 -0.000757 0.119599 0.165938 0.756792 0.400913 -0.062500 1 0 0 0 0 0 4 392786
-0.002166 -0.000757 0.119599 0.165934 0.756802 0.400925 -0.062500 1 0 0 0 0 0 4 393702
-0.002166 -0.000757 0.119599 0.165946 0.756800 0.400920 -0.062500 1 0 0 0 0 0 4 394694
-0.002166 -0.000757 0.119599 0.165935 0.756803 0.400926 -0.062500 1 0 0 0 0 0 4 395698
-0.002166 -0.000757 0.119599 0.165942 0.756812 0.400913 -0.062500 1 0 0 0 0 0 4 396706
-0.002166 -0.000757 0.119599 0.165934 0.756805 0.400925 -0.062500 1 0 0 0 0 0 4 397731
-0.002166 -0.000757 0.119599 0.165937 0.756792 0.400913 -0.062500 1 0 0 0 0 0 4 398698
-0.002166 -0.000757 0.119599 0.165934 0.756802 0.400924 -0.062500 1 0 0 0 0 0 4 399699
-0.002166 -0.000757 0.119599 0.165945 0.756801 0.400920 -0.062500 1 0 0 0 0 0 4 400705
-0.002166 -0.000757 0.119599 0.165947 0.756800 0.400919 -0.062500 1 0 0 0 0 0 4 401704
-0.002166 -0.000757 0.119599 0.165935 0.756803 0.400925 -0.062500 1 0 0 0 0 0 4 403586
-0.002166 -0.000757 0.119599 0.165946 0.756801 0.400920 -0.062500 1 0 0 0 0 0 4 403841
-0.002166 -0.000757 0.119599 0.165927 0.756794 0.400919 -0.062500 1 0 0 0 0 0 4 404861
-0.002166 -0.000757 0.119599 0.165945 0.756799 0.400919 -0.062500 1 0 0 0 0 0 4 405657
-0.002166 -0.000757 0.119599 0.165935 0.756803 0.400925 -0.062500 1 0 0 0 0 0 4 406719
-0.002166 -0.000757 0.119599 0.165946 0.756800 0.400920 -0.062500 1 0 0 0 0 0 4 407707
-0.002166 -0.000757 0.119599 0.165944 0.756812 0.400912 -0.062500 1 0 0 0 0 0 4 408715
-0.002166 -0.000757 0.119599 0.165935 0.756805 0.400925 -0.062500 1 0 0 0 0 0 4 409705
-0.002166 -0.000757 0.119599 0.165925 0.756795 0.400919 -0.062500 1 0 0 0 0 0 4 410694
-0.002166 -0.000757 0.119599 0.165944 0.756800 0.400919 -0.062500 1 0 0 0 0 0 4 412010
-0.002166 -0.000757 0.119599 0.165947 0.756800 0.400919 -0.062500 1 0 0 0 0 0 4 413020
-0.002166 -0.000757 0.119599 0.165935 0.756803 0.400925 -0.062500 1 0 0 0 0 0 4 413801
-0.002166 -0.000757 0.119599 0.165946 0.756801 0.400920 -0.062500 1 0 0 0 0 0 4 414728
-0.002166 -0.000757 0.119599 0.165935 0.756803 0.400926 -0.062500 1 0 0 0 0 0 4 415987
-0.002166 -0.000757 0.119599 0.165938 0.756792 0.400913 -0.062500 1 0 0 0 0 0 4 416981
-0.002166 -0.000757 0.119599 0.165934 0.756802 0.400925 -0.062500 1 0 0 0 0 0 4 417736
-0.002166 -0.000757 0.119599 0.165945 0.756800 0.400920 -0.062500 1 0 0 0 0 0 4 418792
-0.002166 -0.000757 0.119599 0.165944 0.756812 0.400912 -0.062500 1 0 0 0 0 0 4 419751
-0.002166 -0.000757 0.119599 0.165935 0.756805 0.400924 -0.062500 1 0 0 0 0 0 4 420700
-0.002166 -0.000757 0.119599 0.165934 0.756804 0.400926 -0.062500 1 0 0 0 0 0 4 421942
-0.002166 -0.000757 0.119599 0.165937 0.756792 0.400913 -0.062500 1 0 0 0 0 0 4 422883
-0.002166 -0.000757 0.119599 0.165946 0.756799 0.400918 -0.062500 1 0 0 0 0 0 4 423735
-0.002166 -0.000757 0.119599 0.165935 0.756803 0.400925 -0.062500 1 0 0 0 0 0 4 424792
-0.002166 -0.000757 0.119599 0.165946 0.756801 0.400920 -0.062500 1 0 0 0 0 0 4 425764
-0.002166 -0.000757 0.119599 0.165935 0.756803 0.400926 -0.062500 1 0 0 0 0 0 4 426709
-0.002166 -0.000757 0.119599 0.165946 0.756801 0.400920 -0.062500 1 0 0 0 0 0 4 427706
-0.002166 -0.000757 0.119599 0.165939 0.756791 0.400912 -0.062500 1 0 0 0 0 0 4 428698
-0.002166 -0.000757 0.119599 0.165934 0.756802 0.400925 -0.062500 1 0 0 0 0 0 4 429699
-0.002166 -0.000757 0.119599 0.165946 0.756800 0.400920 -0.062500 1 0 0 0 0 0 4 430701
-0.002166 -0.000757 0.119599 0.165932 0.756814 0.400919 -0.062500 1 0 0 0 0 0 4 431703
-0.002166 -0.000757 0.119599 0.165945 0.756802 0.400919 -0.062500 1 0 0 0 0 0 4 432667
-0.002166 -0.000757 0.119599 0.165935 0.756804 0.400925 -0.062500 1 0 0 0 0 0 4 433699
-0.002166 -0.000757 0.119599 0.165925 0.756795 0.400919 -0.062500 1 0 0 0 0 0 4 434698
-0.002179 -0.000770 0.119588 0.342925 0.945806 0.553602 -0.062500 1 0 0 0 0 0 4 436522
-0.002185 -0.000777 0.119584 0.284706 0.882820 0.478963 -0.062500 1 0 0 0 0 0 4 436764
-0.002188 -0.000780 0.119583 0.240231 0.835306 0.440313 -0.062500 1 0 0 0 0 0 4 437851
-0.002190 -0.000782 0.119583 0.216210 0.809851 0.425637 -0.062500 1 0 0 0 0 0 4 438705
-0.002191 -0.000783 0.119582 0.203933 0.796928 0.420409 -0.062500 1 0 0 0 0 0 4 439717
-0.002191 -0.000783 0.119582 0.197730 0.790432 0.418584 -0.062500 1 0 0 0 0 0 4 440704
-0.002191 -0.000784 0.119582 0.194620 0.787167 0.417951 -0.062500 1 0 0 0 0 0 4 441705
-0.002191 -0.000784 0.119582 0.193061 0.785538 0.417733 -0.062500 1 0 0 0 0 0 4 442711
-0.002191 -0.000784 0.119582 0.192275 0.784725 0.417655 -0.062500 1 0 0 0 0 0 4 443827
-0.002191 -0.000784 0.119582 0.191879 0.784308 0.417628 -0.062500 1 0 0 0 0 0 4 444897
-0.002191 -0.000784 0.119582 0.191672 0.784106 0.417626 -0.062500 1 0 0 0 0 0 4 445788
-0.002191 -0.000784 0.119582 0.191577 0.784008 0.417616 -0.062500 1 0 0 0 0 0 4 446921
-0.002191 -0.000784 0.119582 0.191543 0.783957 0.417614 -0.062500 1 0 0 0 0 0 4 447801
-0.002191 -0.000784 0.119582 0.191505 0.783931 0.417619 -0.062500 1 0 0 0 0 0 4 448895
-0.002191 -0.000784 0.119582 0.191506 0.783918 0.417626 -0.062500 1 0 0 0 0 0 4 449890
-0.002191 -0.000784 0.119582 0.191499 0.783908 0.417620 -0.062500 1 0 0 0 0 0 4 450741
-0.002191 -0.000784 0.119582 0.191491 0.783899 0.417613 -0.062500 1 0 0 0 0 0 4 451689
-0.002191 -0.000784 0.119582 0.191498 0.783906 0.417619 -0.062500 1 0 0 0 0 0 4 452721
-0.002191 -0.000784 0.119582 0.191479 0.783901 0.417619 -0.062500 1 0 0 0 0 0 4 453776
-0.002191 -0.000784 0.119582 0.191489 0.783898 0.417612 -0.062500 1 0 0 0 0 0 4 454776
-0.002191 -0.000784 0.119582 0.191486 0.783909 0.417625 -0.062500 1 0 0 0 0 0 4 455867
-0.002191 -0.000784 0.119582 0.191486 0.783910 0.417606 -0.062500 1 0 0 0 0 0 4 456787
-0.002191 -0.000784 0.119582 0.191485 0.783911 0.417624 -0.062500 1 0 0 0 0 0 4 457679
-0.002191 -0.000784 0.119582 0.191489 0.783899 0.417613 -0.062500 1 0 0 0 0 0 4 458732
-0.002191 -0.000784 0.119582 0.191486 0.783910 0.417625 -0.062500 1 0 0 0 0 0 4 459769
-0.002191 -0.000784 0.119582 0.191489 0.783899 0.417613 -0.062500 1 0 0 0 0 0 4 460702
-0.002191 -0.000784 0.119582 0.191490 0.783898 0.417612 -0.062500 1 0 0 0 0 0 4 461708
-0.002191 -0.000784 0.119582 0.191486 0.783909 0.417625 -0.062500 1 0 0 0 0 0 4 462703
-0.002191 -0.000784 0.119582 0.191490 0.783899 0.417613 -0.062500 1 0 0 0 0 0 4 463697
-0.002191 -0.000784 0.119582 0.191486 0.783909 0.417625 -0.062500 1 0 0 0 0 0 4 464700
-0.002191 -0.000784 0.119582 0.191486 0.783911 0.417607 -0.062500 1 0 0 0 0 0 4 465707
-0.002191 -0.000784 0.119582 0.191477 0.783902 0.417617 -0.062500 1 0 0 0 0 0 4 466703
-0.002191 -0.000784 0.119582 0.191496 0.783907 0.417619 -0.062500 1 0 0 0 0 0 4 467704
-0.002191 -0.000784 0.119582 0.191478 0.783902 0.417619 -0.062500 1 0 0 0 0 0 4 468703
-0.002191 -0.000784 0.119582 0.191497 0.783907 0.417619 -0.062500 1 0 0 0 0 0 4 470473
-0.002191 -0.000784 0.119582 0.191479 0.783902 0.417619 -0.062500 1 0 0 0 0 0 4 471778
-0.002191 -0.000784 0.119582 0.191488 0.783898 0.417612 -0.062500 1 0 0 0 0 0 4 472719
-0.002191 -0.000784 0.119582 0.191498 0.783906 0.417619 -0.062500 1 0 0 0 0 0 4 473714
-0.002191 -0.000784 0.119582 0.191479 0.783901 0.417619 -0.062500 1 0 0 0 0 0 4 474710
-0.002191 -0.000784 0.119582 0.191497 0.783907 0.417619 -0.062500 1 0 0 0 0 0 4 475716
-0.002191 -0.000784 0.119582 0.191479 0.783901 0.417619 -0.062500 1 0 0 0 0 0 4 476719
-0.002191 -0.000784 0.119582 0.191489 0.783898 0.417612 -0.062500 1 0 0 0 0 0 4 477718
-0.002191 -0.000784 0.119582 0.191486 0.783909 0.417625 -0.062500 1 0 0 0 0 0 4 478710
-0.002191 -0.000784 0.119582 0.191486 0.783910 0.417606 -0.062500 1 0 0 0 0 0 4 479701
-0.002191 -0.000784 0.119582 0.191485 0.783911 0.417624 -0.062500 1 0 0 0 0 0 4 480700
-0.002191 -0.000784 0.119582 0.191489 0.783899 0.417613 -0.062500 1 0 0 0 0 0 4 481703
-0.002191 -0.000784 0.119582 0.191498 0.783907 0.417619 -0.062500 1 0 0 0 0 0 4 482723
-0.002191 -0.000784 0.119582 0.191479 0.783902 0.417619 -0.062500 1 0 0 0 0 0 4 484015
-0.002191 -0.000784 0.119582 0.191489 0.783898 0.417612 -0.062500 1 0 0 0 0 0 4 484668
-0.002191 -0.000784 0.119582 0.191486 0.783909 0.417625 -0.062500 1 0 0 0 0 0 4 485745
-0.002191 -0.000784 0.119582 0.191490 0.783899 0.417613 -0.062500 1 0 0 0 0 0 4 486722
-0.002191 -0.000784 0.119582 0.191486 0.783909 0.417625 -0.062500 1 0 0 0 0 0 4 487691
-0.002191 -0.000784 0.119582 0.191490 0.783899 0.417613 -0.062500 1 0 0 0 0 0 4 488905
-0.002191 -0.000784 0.119582 0.191478 0.783900 0.417618 -0.062500 1 0 0 0 0 0 4 489853
-0.002191 -0.000784 0.119582 0.191493 0.783918 0.417613 -0.062500 1 0 0 0 0 0 4 490703
-0.002191 -0.000784 0.119582 0.191478 0.783903 0.417618 -0.062500 1 0 0 0 0 0 4 491761
-0.002191 -0.000784 0.119582 0.191496 0.783907 0.417619 -0.062500 1 0 0 0 0 0 4 492747
-0.002191 -0.000784 0.119582 0.191478 0.783902 0.417619 -0.062500 1 0 0 0 0 0 4 493676
-0.002191 -0.000784 0.119582 0.191488 0.783898 0.417612 -0.062500 1 0 0 0 0 0 4 494673
-0.002191 -0.000784 0.119582 0.191498 0.783906 0.417619 -0.062500 1 0 0 0 0 0 4 495676
-0.002191 -0.000784 0.119582 0.191479 0.783901 0.417619 -0.062500 1 0 0 0 0 0 4 496681
-0.002191 -0.000784 0.119582 0.191497 0.783907 0.417619 -0.062500 1 0 0 0 0 0 4 497672
-0.002191 -0.000784 0.119582 0.191479 0.783901 0.417619 -0.062500 1 0 0 0 0 0 4 498669
-0.002191 -0.000784 0.119582 0.191489 0.783898 0.417612 -0.062500 1 0 0 0 0 0 4 499672
-0.002191 -0.000784 0.119582 0.191486 0.783909 0.417625 -0.062500 1 0 0 0 0 0 4 500650
-0.002191 -0.000784 0.119582 0.191486 0.783910 0.417607 -0.062500 1 0 0 0 0 0 4 501673
-0.002191 -0.000784 0.119582 0.191485 0.783911 0.417624 -0.062500 1 0 0 0 0 0 4 503579
-0.002191 -0.000784 0.119582 0.191489 0.783899 0.417613 -0.062500 1 0 0 0 0 0 4 504758
-0.002191 -0.000784 0.119582 0.191498 0.783907 0.417619 -0.062500 1 0 0 0 0 0 4 505705
-0.002191 -0.000784 0.119582 0.191479 0.783902 0.417619 -0.062500 1 0 0 0 0 0 4 506684
-0.002191 -0.000784 0.119582 0.191489 0.783898 0.417612 -0.062500 1 0 0 0 0 0 4 507681
-0.002191 -0.000784 0.119582 0.191486 0.783909 0.417625 -0.062500 1 0 0 0 0 0 4 508681
-0.002191 -0.000784 0.119582 0.191489 0.783899 0.417613 -0.062500 1 0 0 0 0 0 4 509682
-0.002191 -0.000784 0.119582 0.191486 0.783909 0.417625 -0.062500 1 0 0 0 0 0 4 510758
-0.002191 -0.000784 0.119582 0.191490 0.783899 0.417613 -0.062500 1 0 0 0 0 0 4 511973
-0.002191 -0.000784 0.119582 0.191490 0.783897 0.417612 -0.062500 1 0 0 0 0 0 4 512759
-0.002191 -0.000784 0.119582 0.191486 0.783909 0.417625 -0.062500 1 0 0 0 0 0 4 513948
-0.002191 -0.000784 0.119582 0.191486 0.783910 0.417606 -0.062500 1 0 0 0 0 0 4 514792
-0.002191 -0.000784 0.119582 0.191486 0.783911 0.417624 -0.062500 1 0 0 0 0 0 4 515946
-0.002191 -0.000784 0.119582 0.191477 0.783902 0.417619 -0.062500 1 0 0 0 0 0 4 516798
-0.002191 -0.000784 0.119582 0.191488 0.783898 0.417612 -0.062500 1 0 0 0 0 0 4 517713
-0.002191 -0.000784 0.119582 0.191498 0.783906 0.417619 -0.062500 1 0 0 0 0 0 4 518683
-0.002191 -0.000784 0.119582 0.191479 0.783901 0.417619 -0.062500 1 0 0 0 0 0 4 519744
-0.002191 -0.000784 0.119582 0.191497 0.783907 0.417619 -0.062500 1 0 0 0 0 0 4 520730
-0.002191 -0.000784 0.119582 0.191491 0.783899 0.417612 -0.062500 1 0 0 0 0 0 4 521707
-0.002191 -0.000784 0.119582 0.191486 0.783909 0.417625 -0.062500 1 0 0 0 0 0 4 522867
-0.002191 -0.000784 0.119582 0.191487 0.783911 0.417606 -0.062500 1 0 0 0 0 0 4 523908
-0.002191 -0.000784 0.119582 0.191478 0.783902 0.417617 -0.062500 1 0 0 0 0 0 4 524657
-0.002191 -0.000784 0.119582 0.191497 0.783907 0.417619 -0.062500 1 0 0 0 0 0 4 525799
-0.002191 -0.000784 0.119582 0.191479 0.783902 0.417619 -0.062500 1 0 0 0 0 0 4 526754
-0.002191 -0.000784 0.119582 0.191497 0.783907 0.417619 -0.062500 1 0 0 0 0 0 4 527708
-0.002191 -0.000784 0.119582 0.191479 0.783902 0.417619 -0.062500 1 0 0 0 0 0 4 528700
-0.002191 -0.000784 0.119582 0.191489 0.783898 0.417612 -0.062500 1 0 0 0 0 0 4 529698
-0.002191 -0.000784 0.119582 0.191486 0.783909 0.417625 -0.062500 1 0 0 0 0 0 4 530699
-0.002191 -0.000784 0.119582 0.191489 0.783899 0.417613 -0.062500 1 0 0 0 0 0 4 531707
-0.002191 -0.000784 0.119582 0.191498 0.783906 0.417619 -0.062500 1 0 0 0 0 0 4 532703
-0.002191 -0.000784 0.119582 0.191479 0.783901 0.417619 -0.062500 1 0 0 0 0 0 4 533700
-0.002191 -0.000784 0.119582 0.191489 0.783898 0.417612 -0.062500 1 0 0 0 0 0 4 534700
-0.002191 -0.000784 0.119582 0.191486 0.783909 0.417625 -0.062500 1 0 0 0 0 0 4 535727
-0.002191 -0.000784 0.119582 0.191486 0.783910 0.417606 -0.062500 1 0 0 0 0 0 4 537094
-0.002191 -0.000784 0.119582 0.191486 0.783911 0.417624 -0.062500 1 0 0 0 0 0 4 537788
-0.002191 -0.000784 0.119582 0.191477 0.783902 0.417619 -0.062500 1 0 0 0 0 0 4 538714
-0.002191 -0.000784 0.119582 0.191488 0.783898 0.417613 -0.062500 1 0 0 0 0 0 4 539667
-0.002191 -0.000784 0.119582 0.191498 0.783906 0.417619 -0.062500 1 0 0 0 0 0 4 540709
-0.002191 -0.000784 0.119582 0.191479 0.783901 0.417619 -0.062500 1 0 0 0 0 0 4 541704
-0.002191 -0.000784 0.119582 0.191497 0.783907 0.417619 -0.062500 1 0 0 0 0 0 4 542706
-0.002191 -0.000784 0.119582 0.191491 0.783899 0.417612 -0.062500 1 0 0 0 0 0 4 543737
-0.002191 -0.000784 0.119582 0.191486 0.783909 0.417625 -0.062500 1 0 0 0 0 0 4 544952
-0.002191 -0.000784 0.119582 0.191490 0.783899 0.417613 -0.062500 1 0 0 0 0 0 4 545729
-0.002191 -0.000784 0.119582 0.191478 0.783900 0.417618 -0.062500 1 0 0 0 0 0 4 546909
-0.002191 -0.000784 0.119582 0.191493 0.783918 0.417613 -0.062500 1 0 0 0 0 0 4 547788
-0.002191 -0.000784 0.119582 0.191478 0.783903 0.417618 -0.062500 1 0 0 0 0 0 4 548878
-0.002191 -0.000784 0.119582 0.191497 0.783907 0.417619 -0.062500 1 0 0 0 0 0 4 549790
-0.002191 -0.000784 0.119582 0.191479 0.783902 0.417619 -0.062500 1 0 0 0 0 0 4 550870
-0.002191 -0.000784 0.119582 0.191489 0.783898 0.417612 -0.062500 1 0 0 0 0 0 4 551797
-0.002191 -0.000784 0.119582 0.191486 0.783909 0.417625 -0.062500 1 0 0 0 0 0 4 552734
-0.002191 -0.000784 0.119582 0.191489 0.783899 0.417613 -0.062500 1 0 0 0 0 0 4 553711
-0.002191 -0.000784 0.119582 0.191498 0.783906 0.417619 -0.062500 1 0 0 0 0 0 4 554678
-0.002191 -0.000784 0.119582 0.191479 0.783901 0.417619 -0.062500 1 0 0 0 0 0 4 555878
-0.002191 -0.000784 0.119582 0.191489 0.783898 0.417612 -0.062500 1 0 0 0 0 0 4 556794
-0.002191 -0.000784 0.119582 0.191486 0.783909 0.417625 -0.062500 1 0 0 0 0 0 4 557627
-0.002191 -0.000784 0.119582 0.191486 0.783910 0.417606 -0.062500 1 0 0 0 0 0 4 558744
-0.002191 -0.000784 0.119582 0.191485 0.783911 0.417624 -0.062500 1 0 0 0 0 0 4 559770
-0.002191 -0.000784 0.119582 0.191489 0.783899 0.417613 -0.062500 1 0 0 0 0 0 4 560674
-0.002191 -0.000784 0.119582 0.191486 0.783910 0.417625 -0.062500 1 0 0 0 0 0 4 561660
-0.002191 -0.000784 0.119582 0.191489 0.783899 0.417613 -0.062500 1 0 0 0 0 0 4 562682
-0.002191 -0.000784 0.119582 0.191490 0.783898 0.417612 -0.062500 1 0 0 0 0 0 4 563674
-0.002191 -0.000784 0.119582 0.191486 0.783909 0.417625 -0.062500 1 0 0 0 0 0 4 564676
-0.002191 -0.000784 0.119582 0.191490 0.783899 0.417613 -0.062500 1 0 0 0 0 0 4 565677
-0.002191 -0.000784 0.119582 0.191486 0.783909 0.417625 -0.062500 1 0 0 0 0 0 4 566674
-0.002191 -0.000784 0.119582 0.191490 0.783899 0.417613 -0.062500 1 0 0 0 0 0 4 567677
-0.002191 -0.000784 0.119582 0.191478 0.783900 0.417618 -0.062500 1 0 0 0 0 0 4 568675
-0.002191 -0.000784 0.119582 0.191493 0.783918 0.417613 -0.062500 1 0 0 0 0 0 4 570028
-0.002191 -0.000784 0.119582 0.191478 0.783903 0.417618 -0.062500 1 0 0 0 0 0 4 570791
-0.002191 -0.000784 0.119582 0.191497 0.783907 0.417619 -0.062500 1 0 0 0 0 0 4 571805
-0.002191 -0.000784 0.119582 0.191479 0.783902 0.417619 -0.062500 1 0 0 0 0 0 4 572679
-0.002191 -0.000784 0.119582 0.191488 0.783898 0.417612 -0.062500 1 0 0 0 0 0 4 573691
-0.002191 -0.000784 0.119582 0.191498 0.783906 0.417619 -0.062500 1 0 0 0 0 0 4 574682
-0.002191 -0.000784 0.119582 0.191479 0.783901 0.417619 -0.062500 1 0 0 0 0 0 4 575677
-0.002191 -0.000784 0.119582 0.191497 0.783907 0.417619 -0.062500 1 0 0 0 0 0 4 576678
-0.002191 -0.000784 0.119582 0.191479 0.783901 0.417619 -0.062500 1 0 0 0 0 0 4 577793
-0.002191 -0.000784 0.119582 0.191489 0.783898 0.417612 -0.062500 1 0 0 0 0 0 4 578725
-0.002191 -0.000784 0.119582 0.191486 0.783909 0.417625 -0.062500 1 0 0 0 0 0 4 579877
-0.002191 -0.000784 0.119582 0.191486 0.783910 0.417606 -0.062500 1 0 0 0 0 0 4 580851
-0.002191 -0.000784 0.119582 0.191485 0.783911 0.417624 -0.062500 1 0 0 0 0 0 4 581717
-0.002191 -0.000784 0.119582 0.191489 0.783899 0.417613 -0.062500 1 0 0 0 0 0 4 582944
-0.002191 -0.000784 0.119582 0.191498 0.783907 0.417619 -0.062500 1 0 0 0 0 0 4 583712
-0.002191 -0.000784 0.119582 0.191479 0.783902 0.417619 -0.062500 1 0 0 0 0 0 4 584722
-0.002191 -0.000784 0.119582 0.191489 0.783898 0.417612 -0.062500 1 0 0 0 0 0 4 585658
-0.002191 -0.000784 0.119582 0.191486 0.783909 0.417625 -0.062500 1 0 0 0 0 0 4 586731
-0.002191 -0.000784 0.119582 0.191490 0.783899 0.417613 -0.062500 1 0 0 0 0 0 4 587672
-0.002191 -0.000784 0.119582 0.191486 0.783909 0.417625 -0.062500 1 0 0 0 0 0 4 588719
-0.002191 -0.000784 0.119582 0.191490 0.783899 0.417613 -0.062500 1 0 0 0 0 0 4 589846
-0.002191 -0.000784 0.119582 0.191478 0.783900 0.417618 -0.062500 1 0 0 0 0 0 4 590982
-0.002191 -0.000784 0.119582 0.191493 0.783918 0.417613 -0.062500 1 0 0 0 0 0 4 591657
-0.002191 -0.000784 0.119582 0.191478 0.783903 0.417618 -0.062500 1 0 0 0 0 0 4 592750
-0.002191 -0.000784 0.119582 0.191496 0.783907 0.417619 -0.062500 1 0 0 0 0 0 4 593759
-0.002191 -0.000784 0.119582 0.191478 0.783902 0.417619 -0.062500 1 0 0 0 0 0 4 594676
-0.002191 -0.000784 0.119582 0.191488 0.783898 0.417612 -0.062500 1 0 0 0 0 0 4 595657
-0.002191 -0.000784 0.119582 0.191498 0.783906 0.417619 -0.062500 1 0 0 0 0 0 4 596676
-0.002191 -0.000784 0.119582 0.191479 0.783901 0.417619 -0.062500 1 0 0 0 0 0 4 597674
-0.002191 -0.000784 0.119582 0.191497 0.783907 0.417619 -0.062500 1 0 0 0 0 0 4 598653
-0.002191 -0.000784 0.119582 0.191479 0.783901 0.417619 -0.062500 1 0 0 0 0 0 4 599665
[truncated: 37,836,122 more chars]
