# Supplementary material for: Increasing Patient Engagement in Rehabilitation Exercises Using Computer-Based Citizen Science
Source: PLoS One. 2015 Mar 20;10(3):e0117013. doi: 10.1371/journal.pone.0117013 (PMC4368773; doi:10.1371/journal.pone.0117013)
Supplement: S4 Dataset — (ZIP) [file pone.0117013.s004.zip › Dataset_S4/P7/P7_without.dat]

-0.004923 0.008868 0.170142 0.321735 0.041050 -2.561443 -0.000000 1 0 23 43 132 192 0 901
-0.004921 0.008849 0.170244 0.007104 0.247457 -1.599046 -0.000029 1 0 0 0 0 0 0 1825
-0.004919 0.008836 0.170338 -0.025421 0.182342 -1.431869 -0.000060 1 0 0 0 0 0 0 2837
-0.004916 0.008826 0.170429 -0.027444 0.130302 -1.393212 -0.000092 1 0 0 0 0 0 0 3844
-0.004914 0.008818 0.170518 -0.025976 0.100439 -1.389151 -0.000122 1 0 0 0 0 0 0 4820
-0.004936 0.008816 0.170594 0.283599 0.021626 -1.244529 -0.000154 1 0 0 0 0 0 0 5829
-0.004946 0.008812 0.170676 0.164322 0.034101 -1.329814 -0.000185 1 0 0 0 0 0 0 6818
-0.004957 0.008827 0.170754 0.167969 -0.228993 -1.300600 -0.000216 1 0 0 0 0 0 0 7822
-0.004985 0.008837 0.170824 0.393632 -0.177507 -1.231827 -0.000248 1 0 0 0 0 0 0 8841
-0.004998 0.008839 0.170888 0.221865 -0.083827 -1.156831 -0.000279 1 0 0 0 0 0 0 9839
-0.005011 0.008858 0.170957 0.203691 -0.301329 -1.263784 -0.000342 1 0 0 0 0 0 0 11838
-0.005023 0.008885 0.171043 0.200740 -0.424516 -1.528644 -0.000377 1 0 0 0 0 0 0 12969
-0.005004 0.008891 0.171110 -0.205186 -0.180188 -1.321506 -0.000405 1 0 0 0 0 0 0 13857
-0.004994 0.008892 0.171171 -0.135670 -0.084968 -1.254854 -0.000435 1 0 0 0 0 0 0 14818
-0.004988 0.008891 0.171215 -0.072413 -0.053589 -1.040411 -0.000467 1 0 0 0 0 0 0 15847
-0.004961 0.008884 0.171262 -0.341038 0.018171 -1.087010 -0.000499 1 0 0 0 0 0 0 16853
-0.004946 0.008879 0.171299 -0.198197 -0.004100 -0.983522 -0.000529 1 0 0 0 0 0 0 17843
-0.004946 0.008896 0.171340 -0.004000 -0.287418 -1.046450 -0.000566 1 0 0 0 0 0 0 19014
-0.004938 0.008882 0.171381 -0.078964 0.078177 -1.080957 -0.000595 1 0 0 0 0 0 0 19948
-0.004957 0.008878 0.171403 0.265876 -0.026179 -0.869854 -0.000628 1 0 0 0 0 0 0 21011
-0.004990 0.008879 0.171433 0.481028 -0.100144 -0.957250 -0.000658 1 0 0 0 0 0 0 21942
-0.005022 0.008862 0.171457 0.500408 0.120778 -0.925597 -0.000691 1 0 0 0 0 0 0 23007
-0.005045 0.008874 0.171476 0.379567 -0.227920 -0.878228 -0.000719 1 0 0 0 0 0 0 23894
-0.005073 0.008862 0.171496 0.431625 0.030491 -0.907500 -0.000757 1 0 0 0 0 0 0 25135
-0.005110 0.008860 0.171508 0.560790 -0.069626 -0.834707 -0.000779 1 0 0 0 0 0 0 25815
-0.005128 0.008859 0.171514 0.331440 -0.095349 -0.762944 -0.000810 1 0 0 0 0 0 0 26818
-0.005154 0.008841 0.171528 0.404539 0.112106 -0.880482 -0.000846 1 0 0 0 0 0 0 27961
-0.005166 0.008832 0.171534 0.244072 0.016543 -0.819276 -0.000874 1 0 0 0 0 0 0 28867
-0.005172 0.008828 0.171537 0.146470 -0.054661 -0.794176 -0.000906 1 0 0 0 0 0 0 29895
-0.005176 0.008825 0.171538 0.097453 -0.095376 -0.797250 -0.000940 1 0 0 0 0 0 0 30989
-0.005177 0.008824 0.171539 0.073658 -0.117643 -0.807864 -0.000967 1 0 0 0 0 0 0 31856
-0.005178 0.008824 0.171539 0.063026 -0.131815 -0.830675 -0.001002 1 0 0 0 0 0 0 32953
-0.005178 0.008823 0.171539 0.058326 -0.140482 -0.851340 -0.001030 1 0 0 0 0 0 0 33853
-0.005178 0.008823 0.171539 0.056813 -0.147125 -0.874680 -0.001059 1 0 0 0 0 0 0 34804
-0.005178 0.008823 0.171539 0.056960 -0.152873 -0.900773 -0.001092 1 0 0 0 0 0 0 35838
-0.005178 0.008823 0.171539 0.057817 -0.157914 -0.926238 -0.001123 1 0 0 0 0 0 0 36836
-0.005178 0.008823 0.171539 0.059071 -0.162577 -0.951565 -0.001154 1 0 0 0 0 0 0 37823
-0.005178 0.008823 0.171539 0.060484 -0.167224 -0.977816 -0.001186 1 0 0 0 0 0 0 38844
-0.005178 0.008823 0.171539 0.061969 -0.171722 -1.003513 -0.001217 1 0 0 0 0 0 0 39842
-0.005178 0.008823 0.171539 0.063486 -0.176120 -1.029194 -0.001248 1 0 0 0 0 0 0 40839
-0.005178 0.008823 0.171539 0.065068 -0.180531 -1.054963 -0.001279 1 0 0 0 0 0 0 41839
-0.005178 0.008823 0.171539 0.066684 -0.185020 -1.080869 -0.001311 1 0 0 0 0 0 0 42845
-0.005178 0.008823 0.171539 0.068220 -0.189436 -1.106416 -0.001342 1 0 0 0 0 0 0 43836
-0.005178 0.008823 0.171539 0.071329 -0.197929 -1.156219 -0.001402 1 0 0 0 0 0 0 45769
-0.005178 0.008823 0.171539 0.073061 -0.202872 -1.185211 -0.001437 1 0 0 0 0 0 0 46893
-0.005178 0.008823 0.171539 0.074664 -0.207188 -1.210336 -0.001468 1 0 0 0 0 0 0 47869
-0.005178 0.008823 0.171539 0.076164 -0.211489 -1.235238 -0.001498 1 0 0 0 0 0 0 48835
-0.005178 0.008823 0.171539 0.077809 -0.215919 -1.261307 -0.001530 1 0 0 0 0 0 0 49847
-0.005178 0.008823 0.171539 0.079370 -0.220388 -1.287215 -0.001561 1 0 0 0 0 0 0 50852
-0.005178 0.008823 0.171539 0.080936 -0.224593 -1.312296 -0.001591 1 0 0 0 0 0 0 51825
-0.005178 0.008823 0.171539 0.082604 -0.229364 -1.339684 -0.001625 1 0 0 0 0 0 0 52888
-0.005178 0.008823 0.171539 0.084394 -0.234195 -1.368070 -0.001659 1 0 0 0 0 0 0 53990
-0.005178 0.008823 0.171539 0.085922 -0.238576 -1.393463 -0.001690 1 0 0 0 0 0 0 54975
-0.005178 0.008823 0.171539 0.087634 -0.243190 -1.420614 -0.001723 1 0 0 0 0 0 0 56029
-0.005178 0.008823 0.171539 0.089015 -0.247158 -1.443911 -0.001751 1 0 0 0 0 0 0 56932
-0.005178 0.008823 0.171539 0.090749 -0.251836 -1.471150 -0.001784 1 0 0 0 0 0 0 57990
-0.005178 0.008823 0.171539 0.092085 -0.255683 -1.493397 -0.001811 1 0 0 0 0 0 0 58853
-0.005178 0.008823 0.171539 0.093661 -0.259919 -1.518332 -0.001841 1 0 0 0 0 0 0 59821
-0.005178 0.008823 0.171539 0.095250 -0.264467 -1.544704 -0.001873 1 0 0 0 0 0 0 60844
-0.005178 0.008823 0.171539 0.096807 -0.268651 -1.569656 -0.001903 1 0 0 0 0 0 0 61812
-0.005178 0.008823 0.171539 0.098519 -0.273391 -1.597084 -0.001937 1 0 0 0 0 0 0 62877
-0.005178 0.008823 0.171539 0.100038 -0.277758 -1.622348 -0.001967 1 0 0 0 0 0 0 63857
-0.005178 0.008823 0.171539 0.101829 -0.282593 -1.650787 -0.002002 1 0 0 0 0 0 0 64961
-0.005178 0.008823 0.171539 0.103179 -0.286473 -1.673569 -0.002029 1 0 0 0 0 0 0 65844
-0.005178 0.008823 0.171539 0.104946 -0.291244 -1.701349 -0.002063 1 0 0 0 0 0 0 66923
-0.005178 0.008823 0.171539 0.106357 -0.295298 -1.724807 -0.002092 1 0 0 0 0 0 0 67833
-0.005178 0.008823 0.171539 0.107967 -0.299630 -1.750309 -0.002123 1 0 0 0 0 0 0 68823
-0.005178 0.008823 0.171539 0.109519 -0.304078 -1.776089 -0.002154 1 0 0 0 0 0 0 69823
-0.005178 0.008823 0.171539 0.111117 -0.308371 -1.801685 -0.002185 1 0 0 0 0 0 0 70816
-0.005178 0.008823 0.171539 0.112650 -0.312768 -1.826882 -0.002215 1 0 0 0 0 0 0 71794
-0.005178 0.008823 0.171539 0.114274 -0.317139 -1.852589 -0.002247 1 0 0 0 0 0 0 72792
-0.005178 0.008823 0.171539 0.115838 -0.321618 -1.878548 -0.002278 1 0 0 0 0 0 0 73799
-0.005202 0.008827 0.171543 0.425014 -0.377334 -1.950711 -0.002309 1 0 0 0 0 0 0 74790
-0.005214 0.008829 0.171544 0.303581 -0.360777 -1.956270 -0.002340 1 0 0 0 0 0 0 75793
-0.005220 0.008830 0.171545 0.216445 -0.350384 -1.968585 -0.002372 1 0 0 0 0 0 0 76797
-0.005223 0.008830 0.171545 0.171203 -0.347092 -1.987698 -0.002403 1 0 0 0 0 0 0 77798
-0.005224 0.008830 0.171546 0.150716 -0.352005 -2.035606 -0.002465 1 0 0 0 0 0 0 79778
-0.005208 0.008847 0.171550 -0.074671 -0.565006 -2.121501 -0.002500 1 0 0 0 0 0 0 80903
-0.005224 0.008859 0.171556 0.313211 -0.535409 -2.165505 -0.002529 1 0 0 0 0 0 0 81816
-0.005232 0.008865 0.171558 0.250847 -0.457605 -2.152391 -0.002558 1 0 0 0 0 0 0 82762
-0.005235 0.008868 0.171560 0.195598 -0.415248 -2.157143 -0.002591 1 0 0 0 0 0 0 83801
-0.005237 0.008869 0.171560 0.166517 -0.395635 -2.171949 -0.002622 1 0 0 0 0 0 0 84789
-0.005238 0.008870 0.171560 0.152629 -0.388089 -2.192223 -0.002652 1 0 0 0 0 0 0 85768
-0.005262 0.008874 0.171564 0.454431 -0.438150 -2.263306 -0.002685 1 0 0 0 0 0 0 86816
-0.005274 0.008876 0.171566 0.329725 -0.419775 -2.273659 -0.002723 1 0 0 0 0 0 0 88042
-0.005280 0.008877 0.171567 0.240418 -0.407282 -2.281378 -0.002749 1 0 0 0 0 0 0 88883
-0.005307 0.008882 0.171571 0.501821 -0.454092 -2.343628 -0.002777 1 0 0 0 0 0 0 89770
-0.005320 0.008884 0.171572 0.356988 -0.434668 -2.353420 -0.002817 1 0 0 0 0 0 0 91055
-0.005310 0.008901 0.171578 0.042081 -0.631229 -2.418152 -0.002843 1 0 0 0 0 0 0 91880
-0.005305 0.008909 0.171580 0.075188 -0.542610 -2.408760 -0.002871 1 0 0 0 0 0 0 92782
-0.005326 0.008918 0.171585 0.420258 -0.533718 -2.461631 -0.002904 1 0 0 0 0 0 0 93834
-0.005336 0.008922 0.171587 0.318950 -0.483358 -2.457885 -0.002936 1 0 0 0 0 0 0 94852
-0.005342 0.008924 0.171588 0.242347 -0.456097 -2.466715 -0.002969 1 0 0 0 0 0 0 95894
-0.005368 0.008928 0.171592 0.510173 -0.495534 -2.529429 -0.002999 1 0 0 0 0 0 0 96882
-0.005381 0.008931 0.171594 0.367921 -0.470657 -2.528983 -0.003028 1 0 0 0 0 0 0 97799
-0.005387 0.008932 0.171595 0.270479 -0.456397 -2.539482 -0.003059 1 0 0 0 0 0 0 98797
-0.005390 0.008933 0.171595 0.220135 -0.451515 -2.559667 -0.003093 1 0 0 0 0 0 0 99869
-0.005416 0.008937 0.171599 0.503515 -0.502059 -2.625750 -0.003122 1 0 0 0 0 0 0 100790
-0.005428 0.008939 0.171600 0.369226 -0.483222 -2.629372 -0.003152 1 0 0 0 0 0 0 101765
-0.005418 0.008956 0.171606 0.060054 -0.681290 -2.699572 -0.003183 1 0 0 0 0 0 0 102765
-0.005413 0.008964 0.171608 0.096119 -0.593727 -2.693073 -0.003214 1 0 0 0 0 0 0 103763
-0.005410 0.008969 0.171609 0.134644 -0.533805 -2.698903 -0.003246 1 0 0 0 0 0 0 104771
-0.005409 0.008971 0.171610 0.157009 -0.504347 -2.714575 -0.003277 1 0 0 0 0 0 0 105762
-0.005408 0.008972 0.171610 0.169297 -0.491830 -2.735709 -0.003308 1 0 0 0 0 0 0 106760
-0.005431 0.008976 0.171614 0.484559 -0.538949 -2.805155 -0.003339 1 0 0 0 0 0 0 107762
-0.005443 0.008978 0.171615 0.366174 -0.518458 -2.810362 -0.003371 1 0 0 0 0 0 0 108772
-0.005449 0.008979 0.171616 0.280625 -0.506127 -2.822266 -0.003402 1 0 0 0 0 0 0 109765
-0.005451 0.008980 0.171616 0.236166 -0.501863 -2.841299 -0.003433 1 0 0 0 0 0 0 110764
-0.005453 0.008980 0.171617 0.214731 -0.502421 -2.866194 -0.003467 1 0 0 0 0 0 0 111851
-0.005454 0.008980 0.171617 0.204723 -0.504466 -2.888686 -0.003496 1 0 0 0 0 0 0 112780
-0.005454 0.008980 0.171617 0.200799 -0.508215 -2.915773 -0.003530 1 0 0 0 0 0 0 113856
-0.005454 0.008980 0.171617 0.199516 -0.511703 -2.938588 -0.003558 1 0 0 0 0 0 0 114752
-0.005454 0.008981 0.171617 0.199820 -0.516108 -2.964940 -0.003590 1 0 0 0 0 0 0 115779
-0.005454 0.008981 0.171617 0.200865 -0.520436 -2.990649 -0.003621 1 0 0 0 0 0 0 116778
-0.005454 0.008981 0.171617 0.202228 -0.524834 -3.016289 -0.003652 1 0 0 0 0 0 0 117772
-0.005454 0.008981 0.171617 0.203754 -0.529307 -3.042174 -0.003684 1 0 0 0 0 0 0 118776
-0.005454 0.008981 0.171617 0.205533 -0.534121 -3.069906 -0.003717 1 0 0 0 0 0 0 119851
-0.005461 0.009001 0.171610 0.300358 -0.812547 -3.007536 -0.003754 1 0 0 0 0 0 0 121017
-0.005465 0.009012 0.171606 0.266564 -0.709112 -3.068542 -0.003779 1 0 0 0 0 0 0 121835
-0.005467 0.009017 0.171605 0.242006 -0.635962 -3.126279 -0.003817 1 0 0 0 0 0 0 123033
-0.005468 0.009020 0.171604 0.228950 -0.597874 -3.161438 -0.003843 1 0 0 0 0 0 0 123881
-0.005468 0.009021 0.171604 0.223324 -0.581721 -3.197710 -0.003880 1 0 0 0 0 0 0 125045
-0.005469 0.009022 0.171604 0.220820 -0.574654 -3.221526 -0.003905 1 0 0 0 0 0 0 125855
-0.005469 0.009022 0.171604 0.220494 -0.573401 -3.246993 -0.003934 1 0 0 0 0 0 0 126790
-0.005469 0.009022 0.171604 0.221252 -0.575516 -3.275111 -0.003967 1 0 0 0 0 0 0 127856
-0.005469 0.009023 0.171604 0.222278 -0.578072 -3.298205 -0.003995 1 0 0 0 0 0 0 128739
-0.005469 0.009023 0.171604 0.223862 -0.582266 -3.326064 -0.004029 1 0 0 0 0 0 0 129814
-0.005469 0.009023 0.171604 0.225642 -0.586876 -3.354301 -0.004063 1 0 0 0 0 0 0 130906
-0.005469 0.009023 0.171604 0.227374 -0.591357 -3.381303 -0.004095 1 0 0 0 0 0 0 131951
-0.005469 0.009023 0.171604 0.228738 -0.595036 -3.402834 -0.004121 1 0 0 0 0 0 0 132785
-0.005469 0.009023 0.171604 0.230727 -0.599938 -3.431086 -0.004156 1 0 0 0 0 0 0 133880
-0.005469 0.009023 0.171604 0.232268 -0.604205 -3.455342 -0.004185 1 0 0 0 0 0 0 134820
-0.005476 0.009044 0.171596 0.326793 -0.881745 -3.387080 -0.004215 1 0 0 0 0 0 0 135766
-0.005480 0.009054 0.171593 0.293394 -0.779179 -3.452732 -0.004246 1 0 0 0 0 0 0 136762
-0.005482 0.009059 0.171592 0.268599 -0.705264 -3.505377 -0.004277 1 0 0 0 0 0 0 137762
-0.005483 0.009062 0.171591 0.255774 -0.667904 -3.544459 -0.004308 1 0 0 0 0 0 0 138762
-0.005483 0.009063 0.171591 0.249901 -0.651126 -3.576700 -0.004340 1 0 0 0 0 0 0 139769
-0.005483 0.009064 0.171590 0.247744 -0.644809 -3.605405 -0.004371 1 0 0 0 0 0 0 140769
-0.005484 0.009064 0.171590 0.247408 -0.643953 -3.632385 -0.004402 1 0 0 0 0 0 0 141763
-0.005484 0.009065 0.171590 0.248140 -0.645756 -3.658989 -0.004433 1 0 0 0 0 0 0 142770
-0.005484 0.009065 0.171590 0.249390 -0.648878 -3.684926 -0.004464 1 0 0 0 0 0 0 143764
-0.005484 0.009065 0.171590 0.250858 -0.652769 -3.710893 -0.004496 1 0 0 0 0 0 0 144766
-0.005484 0.009065 0.171590 0.252688 -0.657505 -3.740017 -0.004531 1 0 0 0 0 0 0 145892
-0.005484 0.009065 0.171590 0.254259 -0.661574 -3.764262 -0.004560 1 0 0 0 0 0 0 146831
-0.005484 0.009065 0.171590 0.256062 -0.666259 -3.791341 -0.004593 1 0 0 0 0 0 0 147880
-0.005491 0.009086 0.171583 0.350555 -0.943715 -3.722039 -0.004622 1 0 0 0 0 0 0 148794
-0.005494 0.009096 0.171580 0.317124 -0.841208 -3.787292 -0.004652 1 0 0 0 0 0 0 149773
-0.005496 0.009102 0.171578 0.292319 -0.767425 -3.840102 -0.004684 1 0 0 0 0 0 0 150778
-0.005474 0.009100 0.171574 -0.029383 -0.678955 -3.833520 -0.004715 1 0 0 0 0 0 0 151772
-0.005462 0.009100 0.171572 0.087493 -0.682781 -3.884974 -0.004746 1 0 0 0 0 0 0 152766
-0.005457 0.009099 0.171571 0.174119 -0.691697 -3.929236 -0.004780 1 0 0 0 0 0 0 153858
-0.005430 0.009095 0.171567 -0.087953 -0.647943 -3.920440 -0.004815 1 0 0 0 0 0 0 154983
-0.005417 0.009093 0.171566 0.059036 -0.674244 -3.969476 -0.004846 1 0 0 0 0 0 0 155980
-0.005411 0.009092 0.171565 0.160588 -0.693876 -4.009985 -0.004877 1 0 0 0 0 0 0 156971
-0.005391 0.009109 0.171554 -0.001465 -0.928338 -3.901833 -0.004905 1 0 0 0 0 0 0 157876
-0.005381 0.009117 0.171549 0.114292 -0.851072 -3.993230 -0.004940 1 0 0 0 0 0 0 158970
-0.005353 0.009118 0.171543 -0.118035 -0.742018 -4.010412 -0.004966 1 0 0 0 0 0 0 159799
-0.005339 0.009118 0.171540 0.045262 -0.733991 -4.077151 -0.004998 1 0 0 0 0 0 0 160822
-0.005332 0.009118 0.171539 0.154839 -0.736046 -4.125199 -0.005028 1 0 0 0 0 0 0 161794
-0.005312 0.009135 0.171528 -0.003659 -0.961698 -4.020410 -0.005056 1 0 0 0 0 0 0 162699
-0.005302 0.009144 0.171522 0.114227 -0.880361 -4.116330 -0.005094 1 0 0 0 0 0 0 163896
-0.005273 0.009144 0.171516 -0.116857 -0.770351 -4.141212 -0.005128 1 0 0 0 0 0 0 165000
-0.005236 0.009141 0.171510 -0.262609 -0.708970 -4.155270 -0.005152 1 0 0 0 0 0 0 165758
-0.005200 0.009156 0.171496 -0.246532 -0.954441 -4.087540 -0.005187 1 0 0 0 0 0 0 166877
-0.005183 0.009164 0.171490 -0.012463 -0.885754 -4.195687 -0.005215 1 0 0 0 0 0 0 167788
-0.005151 0.009164 0.171484 -0.182625 -0.782374 -4.226245 -0.005245 1 0 0 0 0 0 0 168756
-0.005111 0.009160 0.171477 -0.297449 -0.725655 -4.250976 -0.005277 1 0 0 0 0 0 0 169763
-0.005068 0.009155 0.171470 -0.358873 -0.698572 -4.275376 -0.005308 1 0 0 0 0 0 0 170765
-0.005030 0.009169 0.171456 -0.298851 -0.960792 -4.206348 -0.005339 1 0 0 0 0 0 0 171752
-0.004987 0.009172 0.171446 -0.351334 -0.850154 -4.271185 -0.005370 1 0 0 0 0 0 0 172752
-0.004942 0.009170 0.171438 -0.387731 -0.771883 -4.323064 -0.005402 1 0 0 0 0 0 0 173758
-0.004904 0.009186 0.171424 -0.316318 -1.006041 -4.268015 -0.005433 1 0 0 0 0 0 0 174763
-0.004877 0.009175 0.171409 -0.146477 -0.669363 -4.281063 -0.005464 1 0 0 0 0 0 0 175741
-0.004817 0.009161 0.171395 -0.574065 -0.616361 -4.312655 -0.005495 1 0 0 0 0 0 0 176736
-0.004771 0.009171 0.171377 -0.441094 -0.928126 -4.295869 -0.005526 1 0 0 0 0 0 0 177742
-0.004724 0.009173 0.171365 -0.432228 -0.847632 -4.389763 -0.005558 1 0 0 0 0 0 0 178745
-0.004684 0.009191 0.171349 -0.343161 -1.061878 -4.378235 -0.005609 1 0 0 0 0 0 0 180377
-0.004665 0.009200 0.171341 -0.074136 -0.970465 -4.494853 -0.005619 1 0 0 0 0 0 0 180725
-0.004608 0.009198 0.171315 -0.536532 -0.817720 -4.289761 -0.005654 1 0 0 0 0 0 0 181829
-0.004532 0.009189 0.171296 -0.827063 -0.722625 -4.373803 -0.005683 1 0 0 0 0 0 0 182758
-0.004495 0.009186 0.171271 -0.364693 -0.787114 -4.341022 -0.005714 1 0 0 0 0 0 0 183748
-0.004429 0.009177 0.171252 -0.689534 -0.720181 -4.431449 -0.005745 1 0 0 0 0 0 0 184748
-0.004349 0.009165 0.171236 -0.911851 -0.677321 -4.495082 -0.005777 1 0 0 0 0 0 0 185755
-0.004286 0.009156 0.171209 -0.724298 -0.718024 -4.386786 -0.005808 1 0 0 0 0 0 0 186746
-0.004238 0.009169 0.171186 -0.508442 -1.011963 -4.440578 -0.005839 1 0 0 0 0 0 0 187746
-0.004184 0.009152 0.171163 -0.573086 -0.651006 -4.477786 -0.005875 1 0 0 0 0 0 0 188912
-0.004133 0.009140 0.171133 -0.533560 -0.694655 -4.415404 -0.005912 1 0 0 0 0 0 0 190084
-0.004061 0.009128 0.171096 -0.817030 -0.689097 -4.329744 -0.005936 1 0 0 0 0 0 0 190853
-0.004002 0.009118 0.171075 -0.681036 -0.727446 -4.550495 -0.005968 1 0 0 0 0 0 0 191875
-0.003925 0.009107 0.171042 -0.899898 -0.709169 -4.437911 -0.006000 1 0 0 0 0 0 0 192915
-0.003863 0.009098 0.171007 -0.730522 -0.750671 -4.424716 -0.006032 1 0 0 0 0 0 0 193925
-0.003802 0.009070 0.170979 -0.710482 -0.501892 -4.522384 -0.006058 1 0 0 0 0 0 0 194765
-0.003748 0.009053 0.170946 -0.619248 -0.625677 -4.499124 -0.006092 1 0 0 0 0 0 0 195841
-0.003658 0.009055 0.170912 -1.094072 -0.877442 -4.492766 -0.006121 1 0 0 0 0 0 0 196759
-0.003606 0.009036 0.170872 -0.643645 -0.648530 -4.445450 -0.006159 1 0 0 0 0 0 0 197986
-0.003533 0.009020 0.170830 -0.876596 -0.662657 -4.432133 -0.006193 1 0 0 0 0 0 0 199092
-0.003449 0.009006 0.170786 -1.042921 -0.682481 -4.426339 -0.006215 1 0 0 0 0 0 0 199772
-0.003384 0.008995 0.170747 -0.825239 -0.747858 -4.492940 -0.006248 1 0 0 0 0 0 0 200842
-0.003321 0.008967 0.170700 -0.780580 -0.519318 -4.428328 -0.006279 1 0 0 0 0 0 0 201840
-0.003267 0.008950 0.170658 -0.674626 -0.646720 -4.507041 -0.006308 1 0 0 0 0 0 0 202764
-0.003192 0.008935 0.170615 -0.925839 -0.683857 -4.510832 -0.006340 1 0 0 0 0 0 0 203771
-0.003125 0.008905 0.170567 -0.867780 -0.484521 -4.460755 -0.006371 1 0 0 0 0 0 0 204766
-0.003061 0.008866 0.170515 -0.822451 -0.362891 -4.440710 -0.006402 1 0 0 0 0 0 0 205760
-0.002982 0.008840 0.170467 -1.018668 -0.516515 -4.497495 -0.006433 1 0 0 0 0 0 0 206765
-0.002888 0.008799 0.170412 -1.235163 -0.345844 -4.425758 -0.006465 1 0 0 0 0 0 0 207771
-0.002811 0.008756 0.170358 -1.049403 -0.287566 -4.446058 -0.006496 1 0 0 0 0 0 0 208764
-0.002749 0.008732 0.170296 -0.840520 -0.537743 -4.373904 -0.006526 1 0 0 0 0 0 0 209720
-0.002664 0.008693 0.170234 -1.125628 -0.363086 -4.378817 -0.006558 1 0 0 0 0 0 0 210764
-0.002599 0.008671 0.170169 -0.912769 -0.574987 -4.354358 -0.006589 1 0 0 0 0 0 0 211765
-0.002512 0.008632 0.170105 -1.172372 -0.381978 -4.386283 -0.006623 1 0 0 0 0 0 0 212839
-0.002421 0.008607 0.170035 -1.254707 -0.531568 -4.313633 -0.006651 1 0 0 0 0 0 0 213731
-0.002353 0.008592 0.169965 -0.985285 -0.686880 -4.341702 -0.006687 1 0 0 0 0 0 0 214872
-0.002271 0.008578 0.169892 -1.132340 -0.719901 -4.304329 -0.006715 1 0 0 0 0 0 0 215775
-0.002193 0.008527 0.169819 -1.108987 -0.234371 -4.325748 -0.006745 1 0 0 0 0 0 0 216747
-0.002131 0.008499 0.169748 -0.910856 -0.490232 -4.369789 -0.006777 1 0 0 0 0 0 0 217771
-0.002069 0.008462 0.169669 -0.887280 -0.395111 -4.281953 -0.006809 1 0 0 0 0 0 0 218783
-0.002008 0.008420 0.169586 -0.885610 -0.325009 -4.235354 -0.006840 1 0 0 0 0 0 0 219772
-0.001930 0.008393 0.169506 -1.107619 -0.509380 -4.285067 -0.006881 1 0 0 0 0 0 0 221097
-0.001860 0.008356 0.169406 -1.029485 -0.405139 -4.034859 -0.006904 1 0 0 0 0 0 0 221827
-0.001795 0.008314 0.169329 -0.968653 -0.327638 -4.338227 -0.006943 1 0 0 0 0 0 0 223073
-0.001708 0.008266 0.169225 -1.256249 -0.233657 -4.020560 -0.006967 1 0 0 0 0 0 0 223857
-0.001635 0.008218 0.169146 -1.120415 -0.230742 -4.336043 -0.007003 1 0 0 0 0 0 0 225010
-0.001567 0.008171 0.169045 -1.034491 -0.234490 -4.091106 -0.007030 1 0 0 0 0 0 0 225859
-0.001503 0.008124 0.168951 -0.989383 -0.235406 -4.162009 -0.007060 1 0 0 0 0 0 0 226805
-0.001424 0.008093 0.168847 -1.192340 -0.459561 -4.057390 -0.007091 1 0 0 0 0 0 0 227807
-0.001330 0.008051 0.168746 -1.409613 -0.314451 -4.094221 -0.007122 1 0 0 0 0 0 0 228817
-0.001252 0.008006 0.168634 -1.227749 -0.270753 -3.964593 -0.007152 1 0 0 0 0 0 0 229760
-0.001190 0.007981 0.168527 -1.019942 -0.531558 -4.021019 -0.007185 1 0 0 0 0 0 0 230824
-0.001104 0.007941 0.168406 -1.309055 -0.354782 -3.866563 -0.007216 1 0 0 0 0 0 0 231811
-0.001047 0.007880 0.168297 -0.965412 -0.063729 -4.008362 -0.007246 1 0 0 0 0 0 0 232776
-0.000972 0.007842 0.168185 -1.189424 -0.344349 -3.997456 -0.007281 1 0 0 0 0 0 0 233893
-0.000903 0.007800 0.168050 -1.128550 -0.302897 -3.693800 -0.007308 1 0 0 0 0 0 0 234759
-0.000815 0.007751 0.167932 -1.389542 -0.207711 -3.910907 -0.007340 1 0 0 0 0 0 0 235768
-0.000740 0.007702 0.167811 -1.247664 -0.203864 -3.889084 -0.007371 1 0 0 0 0 0 0 236765
-0.000678 0.007675 0.167680 -1.064877 -0.488232 -3.769801 -0.007401 1 0 0 0 0 0 0 237749
-0.000610 0.007616 0.167542 -1.143819 -0.094378 -3.669764 -0.007434 1 0 0 0 0 0 0 238773
-0.000552 0.007584 0.167403 -1.025795 -0.407153 -3.652237 -0.007464 1 0 0 0 0 0 0 239764
-0.000485 0.007522 0.167260 -1.132692 -0.046901 -3.610159 -0.007495 1 0 0 0 0 0 0 240748
-0.000428 0.007488 0.167118 -1.028551 -0.379191 -3.621889 -0.007526 1 0 0 0 0 0 0 241739
-0.000369 0.007447 0.166965 -1.054148 -0.311748 -3.493749 -0.007558 1 0 0 0 0 0 0 242748
-0.000301 0.007380 0.166815 -1.166263 0.030918 -3.516832 -0.007589 1 0 0 0 0 0 0 243736
-0.000244 0.007344 0.166669 -1.058674 -0.331850 -3.571778 -0.007620 1 0 0 0 0 0 0 244736
-0.000184 0.007301 0.166514 -1.081833 -0.280225 -3.463694 -0.007654 1 0 0 0 0 0 0 245834
-0.000104 0.007266 0.166270 -1.366995 -0.384880 -2.296528 -0.007683 1 0 0 0 0 0 0 246765
-0.000059 0.007235 0.166146 -0.928754 -0.439904 -3.739649 -0.007717 1 0 0 0 0 0 0 247842
-0.000013 0.007216 0.165991 -0.917083 -0.599610 -3.495009 -0.007746 1 0 0 0 0 0 0 248761
0.000041 0.007182 0.165830 -1.022622 -0.412639 -3.390179 -0.007777 1 0 0 0 0 0 0 249752
0.000068 0.007165 0.165664 -0.691664 -0.635554 -3.315401 -0.007808 1 0 0 0 0 0 0 250756
0.000135 0.007118 0.165422 -1.177156 -0.248165 -2.309207 -0.007839 1 0 0 0 0 0 0 251756
0.000170 0.007106 0.165288 -0.822158 -0.674735 -3.618848 -0.007869 1 0 0 0 0 0 0 252725
0.000195 0.007078 0.165121 -0.655882 -0.514348 -3.337706 -0.007906 1 0 0 0 0 0 0 253888
0.000250 0.007054 0.164838 -1.036449 -0.546443 -1.777423 -0.007936 1 0 0 0 0 0 0 254867
0.000283 0.007046 0.164697 -0.797941 -0.758669 -3.466386 -0.007965 1 0 0 0 0 0 0 255787
0.000307 0.007020 0.164526 -0.655706 -0.548078 -3.253726 -0.008002 1 0 0 0 0 0 0 256977
0.000336 0.006971 0.164230 -0.709722 -0.218486 -1.588735 -0.008029 1 0 0 0 0 0 0 257838
0.000371 0.006937 0.164093 -0.808847 -0.381257 -3.502555 -0.008065 1 0 0 0 0 0 0 258992
0.000409 0.006879 0.163818 -0.849222 -0.097230 -1.872676 -0.008089 1 0 0 0 0 0 0 259734
0.000439 0.006866 0.163695 -0.763109 -0.634784 -3.697592 -0.008122 1 0 0 0 0 0 0 260793
0.000472 0.006823 0.163427 -0.801835 -0.314200 -1.982779 -0.008153 1 0 0 0 0 0 0 261805
0.000478 0.006816 0.163270 -0.450180 -0.733966 -3.266067 -0.008183 1 0 0 0 0 0 0 262747
0.000529 0.006772 0.162999 -1.003031 -0.305838 -1.881817 -0.008216 1 0 0 0 0 0 0 263804
0.000545 0.006741 0.162829 -0.604734 -0.434003 -3.065965 -0.008247 1 0 0 0 0 0 0 264795
0.000557 0.006721 0.162545 -0.525311 -0.572510 -1.680992 -0.008277 1 0 0 0 0 0 0 265754
0.000566 0.006694 0.162372 -0.478475 -0.508859 -2.991338 -0.008311 1 0 0 0 0 0 0 266863
0.000584 0.006642 0.162066 -0.586534 -0.174237 -1.378780 -0.008338 1 0 0 0 0 0 0 267729
0.000587 0.006632 0.161902 -0.412642 -0.691291 -3.044340 -0.008369 1 0 0 0 0 0 0 268722
0.000625 0.006619 0.161608 -0.858447 -0.701289 -1.520029 -0.008402 1 0 0 0 0 0 0 269751
0.000638 0.006593 0.161431 -0.580168 -0.532940 -2.882532 -0.008432 1 0 0 0 0 0 0 270719
0.000614 0.006581 0.161118 -0.054944 -0.703521 -1.224143 -0.008464 1 0 0 0 0 0 0 271747
0.000657 0.006569 0.160936 -0.893725 -0.706550 -2.763250 -0.008494 1 0 0 0 0 0 0 272719
0.000665 0.006534 0.160630 -0.515747 -0.418514 -1.283220 -0.008527 1 0 0 0 0 0 0 273749
0.000666 0.006526 0.160440 -0.399528 -0.740470 -2.643893 -0.008557 1 0 0 0 0 0 0 274718
0.000668 0.006520 0.160105 -0.391586 -0.807298 -0.868857 -0.008588 1 0 0 0 0 0 0 275726
0.000675 0.006495 0.159919 -0.464057 -0.560630 -2.615857 -0.008619 1 0 0 0 0 0 0 276719
0.000681 0.006476 0.159584 -0.456136 -0.619236 -0.840613 -0.008651 1 0 0 0 0 0 0 277722
0.000682 0.006470 0.159387 -0.395746 -0.797756 -2.455951 -0.008686 1 0 0 0 0 0 0 278852
0.000693 0.006433 0.159026 -0.524145 -0.394374 -0.438886 -0.008714 1 0 0 0 0 0 0 279740
0.000702 0.006402 0.158833 -0.505292 -0.447296 -2.427937 -0.008749 1 0 0 0 0 0 0 280859
0.000673 0.006385 0.158470 -0.020073 -0.630877 -0.376286 -0.008776 1 0 0 0 0 0 0 281748
0.000652 0.006362 0.158282 -0.059920 -0.577814 -2.457475 -0.008807 1 0 0 0 0 0 0 282724
0.000636 0.006345 0.157942 -0.138048 -0.636386 -0.648264 -0.008838 1 0 0 0 0 0 0 283731
0.000634 0.006339 0.157740 -0.317434 -0.794397 -2.263505 -0.008869 1 0 0 0 0 0 0 284721
0.000607 0.006307 0.157381 -0.018397 -0.476451 -0.335684 -0.008902 1 0 0 0 0 0 0 285763
0.000566 0.006304 0.157064 0.207190 -0.817144 -0.689953 -0.008935 1 0 0 0 0 0 0 286823
0.000530 0.006274 0.156768 0.151769 -0.507479 -0.965530 -0.008970 1 0 0 0 0 0 0 287954
0.000522 0.006263 0.156451 -0.200409 -0.716303 -0.693260 -0.008996 1 0 0 0 0 0 0 288766
0.000491 0.006285 0.156270 0.063500 -1.172669 -2.433182 -0.009027 1 0 0 0 0 0 0 289754
0.000477 0.006267 0.155941 -0.144265 -0.697234 -0.647658 -0.009057 1 0 0 0 0 0 0 290734
0.000439 0.006266 0.155626 0.160968 -0.876646 -0.627705 -0.009093 1 0 0 0 0 0 0 291879
0.000405 0.006235 0.155292 0.146064 -0.506709 -0.350901 -0.009122 1 0 0 0 0 0 0 292817
0.000393 0.006248 0.155099 -0.142216 -1.047798 -2.149973 -0.009151 1 0 0 0 0 0 0 293731
0.000324 0.006237 0.154747 0.572744 -0.786138 -0.235387 -0.009184 1 0 0 0 0 0 0 294802
0.000282 0.006205 0.154437 0.298428 -0.486738 -0.558340 -0.009214 1 0 0 0 0 0 0 295758
0.000269 0.006217 0.154221 -0.098600 -1.027908 -1.807728 -0.009246 1 0 0 0 0 0 0 296758
0.000234 0.006197 0.153842 0.142240 -0.679905 0.224069 -0.009283 1 0 0 0 0 0 0 297957
0.000201 0.006162 0.153490 0.150941 -0.437887 0.109088 -0.009317 1 0 0 0 0 0 0 299039
0.000134 0.006130 0.153153 0.606544 -0.450418 -0.060204 -0.009340 1 0 0 0 0 0 0 299779
0.000106 0.006105 0.152982 0.135323 -0.538865 -2.234056 -0.009372 1 0 0 0 0 0 0 300790
0.000051 0.006088 0.152613 0.450150 -0.665538 0.157959 -0.009404 1 0 0 0 0 0 0 301824
0.000003 0.006069 0.152396 0.402981 -0.634384 -1.561957 -0.009432 1 0 0 0 0 0 0 302721
-0.000068 0.006059 0.152033 0.693714 -0.762966 0.201470 -0.009464 1 0 0 0 0 0 0 303754
-0.000119 0.006059 0.151700 0.483376 -0.903726 0.025440 -0.009494 1 0 0 0 0 0 0 304724
-0.000167 0.006041 0.151485 0.416022 -0.691957 -1.525365 -0.009526 1 0 0 0 0 0 0 305737
-0.000261 0.006007 0.151111 1.029096 -0.450071 0.430697 -0.009558 1 0 0 0 0 0 0 306748
-0.000309 0.005969 0.150787 0.487224 -0.370331 0.010327 -0.009588 1 0 0 0 0 0 0 307727
-0.000345 0.005983 0.150569 0.296882 -1.055183 -1.400500 -0.009620 1 0 0 0 0 0 0 308738
-0.000397 0.005965 0.150180 0.476379 -0.700364 0.730584 -0.009651 1 0 0 0 0 0 0 309728
-0.000433 0.005931 0.149851 0.306248 -0.450505 0.193693 -0.009682 1 0 0 0 0 0 0 310722
-0.000478 0.005907 0.149633 0.396779 -0.566648 -1.289932 -0.009713 1 0 0 0 0 0 0 311730
-0.000535 0.005861 0.149241 0.576653 -0.274497 0.861414 -0.009745 1 0 0 0 0 0 0 312743
-0.000573 0.005874 0.149012 0.349888 -1.028869 -1.025222 -0.009792 1 0 0 0 0 0 0 314255
-0.000648 0.005826 0.148493 0.828556 -0.291241 2.636950 -0.009808 1 0 0 0 0 0 0 314764
-0.000661 0.005817 0.148326 0.054047 -0.739663 -1.588709 -0.009841 1 0 0 0 0 0 0 315816
-0.000737 0.005819 0.147960 0.818860 -0.925488 0.637839 -0.009870 1 0 0 0 0 0 0 316744
-0.000742 0.005792 0.147743 -0.030637 -0.575740 -1.074311 -0.009901 1 0 0 0 0 0 0 317733
-0.000804 0.005751 0.147360 0.623533 -0.340441 0.961146 -0.009932 1 0 0 0 0 0 0 318732
-0.000835 0.005743 0.147139 0.307639 -0.761745 -0.917481 -0.009963 1 0 0 0 0 0 0 319728
-0.000882 0.005709 0.146741 0.480293 -0.444573 1.244967 -0.009994 1 0 0 0 0 0 0 320703
-0.000921 0.005664 0.146519 0.397631 -0.288649 -0.816412 -0.010028 1 0 0 0 0 0 0 321793
-0.000983 0.005634 0.146104 0.693750 -0.443805 1.527974 -0.010064 1 0 0 0 0 0 0 322955
-0.001045 0.005571 0.145750 0.737336 -0.034801 1.013429 -0.010090 1 0 0 0 0 0 0 323767
-0.001076 0.005561 0.145557 0.350321 -0.682611 -1.104075 -0.010125 1 0 0 0 0 0 0 324889
-0.001166 0.005562 0.145168 1.076279 -0.895001 1.261197 -0.010156 1 0 0 0 0 0 0 325889
-0.001188 0.005518 0.144937 0.284096 -0.335480 -0.513391 -0.010182 1 0 0 0 0 0 0 326730
-0.001238 0.005491 0.144590 0.566125 -0.486423 0.844920 -0.010216 1 0 0 0 0 0 0 327807
-0.001267 0.005485 0.144368 0.324136 -0.783574 -0.626666 -0.010245 1 0 0 0 0 0 0 328748
-0.001311 0.005453 0.144003 0.508210 -0.466084 1.138032 -0.010276 1 0 0 0 0 0 0 329741
-0.001333 0.005426 0.143789 0.232374 -0.500693 -0.631977 -0.010312 1 0 0 0 0 0 0 330883
-0.001371 0.005376 0.143389 0.427076 -0.201531 1.661623 -0.010341 1 0 0 0 0 0 0 331806
-0.001392 0.005346 0.143169 0.218334 -0.432544 -0.443856 -0.010371 1 0 0 0 0 0 0 332769
-0.001432 0.005295 0.142927 0.462868 -0.168209 -0.329158 -0.010405 1 0 0 0 0 0 0 333855
-0.001461 0.005253 0.142522 0.340127 -0.253657 1.857071 -0.010433 1 0 0 0 0 0 0 334753
-0.001496 0.005209 0.142321 0.410340 -0.242532 -0.554764 -0.010464 1 0 0 0 0 0 0 335740
-0.001553 0.005179 0.141949 0.719530 -0.412577 1.459093 -0.010495 1 0 0 0 0 0 0 336751
-0.001598 0.005157 0.141740 0.600997 -0.543978 -0.429793 -0.010526 1 0 0 0 0 0 0 337741
-0.001619 0.005142 0.141490 0.271906 -0.634242 -0.052522 -0.010557 1 0 0 0 0 0 0 338739
-0.001690 0.005110 0.141118 0.902573 -0.437409 1.619338 -0.010589 1 0 0 0 0 0 0 339749
-0.001709 0.005064 0.140910 0.292728 -0.207331 -0.327151 -0.010620 1 0 0 0 0 0 0 340726
-0.001738 0.005040 0.140667 0.373413 -0.492815 -0.051352 -0.010651 1 0 0 0 0 0 0 341742
-0.001782 0.004996 0.140287 0.576597 -0.237877 1.827349 -0.010683 1 0 0 0 0 0 0 342748
-0.001803 0.004968 0.140094 0.300940 -0.432806 -0.413519 -0.010714 1 0 0 0 0 0 0 343740
-0.001849 0.004938 0.139849 0.599108 -0.416515 0.084082 -0.010745 1 0 0 0 0 0 0 344740
-0.001914 0.004921 0.139490 0.899987 -0.577052 1.641268 -0.010806 1 0 0 0 0 0 0 346707
-0.001971 0.004856 0.139014 0.825436 0.018137 3.388110 -0.010842 1 0 0 0 0 0 0 347837
-0.001978 0.004840 0.138762 0.165619 -0.543199 0.684655 -0.010871 1 0 0 0 0 0 0 348764
-0.001995 0.004813 0.138512 0.237405 -0.453198 0.422193 -0.010902 1 0 0 0 0 0 0 349751
-0.002017 0.004780 0.138262 0.314335 -0.369547 0.420329 -0.010933 1 0 0 0 0 0 0 350750
-0.002027 0.004760 0.138021 0.159204 -0.534793 0.331301 -0.010964 1 0 0 0 0 0 0 351744
-0.002061 0.004716 0.137794 0.467333 -0.229255 0.167470 -0.010995 1 0 0 0 0 0 0 352746
-0.002091 0.004675 0.137553 0.454089 -0.227242 0.369393 -0.011028 1 0 0 0 0 0 0 353804
-0.002104 0.004651 0.137315 0.235824 -0.453888 0.374158 -0.011064 1 0 0 0 0 0 0 354938
-0.002139 0.004604 0.137060 0.500160 -0.166539 0.631505 -0.011095 1 0 0 0 0 0 0 355955
-0.002155 0.004577 0.136816 0.279655 -0.404289 0.539241 -0.011121 1 0 0 0 0 0 0 356759
-0.002162 0.004562 0.136606 0.142896 -0.576226 0.119612 -0.011153 1 0 0 0 0 0 0 357803
-0.002199 0.004540 0.136380 0.539384 -0.501254 0.323779 -0.011184 1 0 0 0 0 0 0 358777
-0.002210 0.004506 0.136158 0.231222 -0.333571 0.309541 -0.011220 1 0 0 0 0 0 0 359950
-0.002229 0.004470 0.135917 0.299214 -0.282978 0.583279 -0.011246 1 0 0 0 0 0 0 360763
-0.002225 0.004410 0.135730 0.017612 0.028797 -0.060629 -0.011278 1 0 0 0 0 0 0 361801
-0.002236 0.004362 0.135532 0.188914 -0.081269 0.043875 -0.011307 1 0 0 0 0 0 0 362714
-0.002255 0.004320 0.135329 0.308069 -0.163184 0.135824 -0.011339 1 0 0 0 0 0 0 363749
-0.002263 0.004295 0.135105 0.168438 -0.397654 0.456775 -0.011374 1 0 0 0 0 0 0 364870
-0.002258 0.004260 0.134884 0.003605 -0.279374 0.485189 -0.011403 1 0 0 0 0 0 0 365806
-0.002255 0.004240 0.134682 -0.001847 -0.468436 0.262274 -0.011433 1 0 0 0 0 0 0 366766
-0.002267 0.004212 0.134477 0.194064 -0.377281 0.294635 -0.011467 1 0 0 0 0 0 0 367830
-0.002291 0.004199 0.134261 0.390254 -0.568963 0.482558 -0.011496 1 0 0 0 0 0 0 368786
-0.002302 0.004191 0.134061 0.231889 -0.641049 0.321232 -0.011525 1 0 0 0 0 0 0 369714
-0.002306 0.004184 0.133867 0.125527 -0.672458 0.252938 -0.011557 1 0 0 0 0 0 0 370739
-0.002300 0.004157 0.133656 -0.018276 -0.414279 0.489438 -0.011588 1 0 0 0 0 0 0 371714
-0.002304 0.004107 0.133459 0.104130 -0.069306 0.359359 -0.011620 1 0 0 0 0 0 0 372743
-0.002305 0.004079 0.133266 0.068638 -0.330235 0.325050 -0.011650 1 0 0 0 0 0 0 373716
-0.002312 0.004028 0.133075 0.155634 -0.042702 0.311121 -0.011682 1 0 0 0 0 0 0 374736
-0.002314 0.003999 0.132884 0.095176 -0.312898 0.342147 -0.011714 1 0 0 0 0 0 0 375738
-0.002322 0.003948 0.132695 0.169040 -0.029752 0.355719 -0.011746 1 0 0 0 0 0 0 376760
-0.002325 0.003920 0.132504 0.102604 -0.301171 0.397421 -0.011776 1 0 0 0 0 0 0 377725
-0.002318 0.003884 0.132324 -0.016793 -0.223949 0.288002 -0.011807 1 0 0 0 0 0 0 378724
-0.002314 0.003863 0.132137 -0.011299 -0.414307 0.395401 -0.011842 1 0 0 0 0 0 0 379858
-0.002309 0.003851 0.131947 -0.001549 -0.533346 0.468447 -0.011874 1 0 0 0 0 0 0 380869
-0.002300 0.003822 0.131767 -0.071527 -0.342609 0.370335 -0.011908 1 0 0 0 0 0 0 381945
-0.002294 0.003806 0.131580 -0.040613 -0.471161 0.484853 -0.011932 1 0 0 0 0 0 0 382734
-0.002298 0.003762 0.131421 0.106024 -0.119511 0.145257 -0.011965 1 0 0 0 0 0 0 383775
-0.002284 0.003752 0.131251 -0.122291 -0.535733 0.279572 -0.011995 1 0 0 0 0 0 0 384751
-0.002290 0.003730 0.131088 0.119881 -0.417240 0.232325 -0.012025 1 0 0 0 0 0 0 385693
-0.002272 0.003713 0.130928 -0.184516 -0.459778 0.212861 -0.012058 1 0 0 0 0 0 0 386746
-0.002255 0.003682 0.130759 -0.194437 -0.288314 0.349578 -0.012089 1 0 0 0 0 0 0 387753
-0.002245 0.003665 0.130605 -0.099504 -0.449890 0.178067 -0.012126 1 0 0 0 0 0 0 388949
-0.002227 0.003615 0.130420 -0.215522 -0.019445 0.610662 -0.012161 1 0 0 0 0 0 0 390041
-0.002215 0.003587 0.130230 -0.127712 -0.270462 0.736480 -0.012184 1 0 0 0 0 0 0 390776
-0.002224 0.003558 0.130089 0.138737 -0.272945 0.127614 -0.012215 1 0 0 0 0 0 0 391786
-0.002206 0.003537 0.129937 -0.178458 -0.373606 0.239316 -0.012255 1 0 0 0 0 0 0 393050
-0.002190 0.003504 0.129771 -0.197283 -0.233833 0.461696 -0.012277 1 0 0 0 0 0 0 393773
-0.002196 0.003472 0.129639 0.089409 -0.225065 0.053758 -0.012308 1 0 0 0 0 0 0 394763
-0.002177 0.003450 0.129490 -0.207037 -0.340029 0.259165 -0.012339 1 0 0 0 0 0 0 395756
-0.002161 0.003418 0.129355 -0.203923 -0.226383 0.115525 -0.012368 1 0 0 0 0 0 0 396684
-0.002151 0.003400 0.129214 -0.115651 -0.398066 0.198036 -0.012406 1 0 0 0 0 0 0 397904
-0.002139 0.003369 0.129052 -0.147269 -0.243420 0.511459 -0.012439 1 0 0 0 0 0 0 398951
-0.002146 0.003337 0.128891 0.100090 -0.207080 0.549164 -0.012462 1 0 0 0 0 0 0 399700
-0.002128 0.003316 0.128762 -0.192016 -0.340220 0.161693 -0.012496 1 0 0 0 0 0 0 400762
-0.002118 0.003303 0.128623 -0.127263 -0.466932 0.267553 -0.012528 1 0 0 0 0 0 0 401809
-0.002121 0.003261 0.128482 0.037251 -0.090688 0.330583 -0.012558 1 0 0 0 0 0 0 402741
-0.002120 0.003239 0.128339 0.023462 -0.301322 0.385422 -0.012589 1 0 0 0 0 0 0 403746
-0.002093 0.003202 0.128196 -0.334722 -0.134246 0.401887 -0.012620 1 0 0 0 0 0 0 404743
-0.002078 0.003182 0.128053 -0.211187 -0.332491 0.443122 -0.012651 1 0 0 0 0 0 0 405743
-0.002064 0.003151 0.127920 -0.193176 -0.212257 0.329717 -0.012682 1 0 0 0 0 0 0 406740
-0.002037 0.003131 0.127801 -0.373982 -0.323711 0.156300 -0.012714 1 0 0 0 0 0 0 407740
-0.002035 0.003103 0.127655 -0.048229 -0.247124 0.501471 -0.012745 1 0 0 0 0 0 0 408728
-0.002014 0.003084 0.127532 -0.278820 -0.344164 0.273842 -0.012776 1 0 0 0 0 0 0 409739
-0.002002 0.003073 0.127395 -0.182553 -0.453016 0.445488 -0.012807 1 0 0 0 0 0 0 410736
-0.001989 0.003047 0.127264 -0.185581 -0.268635 0.401856 -0.012839 1 0 0 0 0 0 0 411740
-0.001976 0.003013 0.127136 -0.194000 -0.149486 0.388191 -0.012874 1 0 0 0 0 0 0 412861
-0.001968 0.002995 0.126997 -0.127056 -0.330483 0.543739 -0.012901 1 0 0 0 0 0 0 413727
-0.001944 0.002980 0.126876 -0.340796 -0.396470 0.351776 -0.012935 1 0 0 0 0 0 0 414821
-0.001925 0.002952 0.126751 -0.295427 -0.228355 0.401934 -0.012965 1 0 0 0 0 0 0 415773
-0.001909 0.002918 0.126625 -0.258374 -0.122146 0.445533 -0.012995 1 0 0 0 0 0 0 416755
-0.001880 0.002895 0.126508 -0.420899 -0.259796 0.344497 -0.013027 1 0 0 0 0 0 0 417749
-0.001865 0.002882 0.126373 -0.270177 -0.396217 0.587154 -0.013058 1 0 0 0 0 0 0 418744
-0.001851 0.002856 0.126274 -0.233812 -0.241444 0.165155 -0.013089 1 0 0 0 0 0 0 419757
-0.001843 0.002841 0.126146 -0.160699 -0.366792 0.523024 -0.013120 1 0 0 0 0 0 0 420755
-0.001832 0.002813 0.126019 -0.189009 -0.208856 0.571995 -0.013159 1 0 0 0 0 0 0 421974
-0.001806 0.002794 0.125901 -0.391331 -0.299196 0.463252 -0.013183 1 0 0 0 0 0 0 422750
-0.001767 0.002760 0.125799 -0.588125 -0.115031 0.276871 -0.013216 1 0 0 0 0 0 0 423808
-0.001761 0.002728 0.125690 -0.186790 -0.108458 0.356282 -0.013252 1 0 0 0 0 0 0 424963
-0.001718 0.002701 0.125570 -0.637669 -0.180229 0.534647 -0.013286 1 0 0 0 0 0 0 426053
-0.001695 0.002686 0.125434 -0.419095 -0.336822 0.780029 -0.013308 1 0 0 0 0 0 0 426764
-0.001664 0.002674 0.125345 -0.508362 -0.391498 0.214038 -0.013341 1 0 0 0 0 0 0 427824
-0.001661 0.002652 0.125241 -0.148516 -0.267400 0.365313 -0.013371 1 0 0 0 0 0 0 428767
-0.001634 0.002617 0.125143 -0.437787 -0.076621 0.316731 -0.013401 1 0 0 0 0 0 0 429735
-0.001620 0.002599 0.125046 -0.301284 -0.270681 0.316220 -0.013434 1 0 0 0 0 0 0 430795
-0.001593 0.002584 0.124940 -0.465524 -0.334048 0.457151 -0.013468 1 0 0 0 0 0 0 431891
-0.001573 0.002556 0.124820 -0.394142 -0.169869 0.668630 -0.013496 1 0 0 0 0 0 0 432760
-0.001543 0.002538 0.124737 -0.514223 -0.271997 0.231688 -0.013530 1 0 0 0 0 0 0 433860
-0.001521 0.002508 0.124625 -0.425435 -0.131958 0.574554 -0.013557 1 0 0 0 0 0 0 434720
-0.001491 0.002489 0.124544 -0.536019 -0.247647 0.218176 -0.013589 1 0 0 0 0 0 0 435740
-0.001489 0.002464 0.124444 -0.183289 -0.178369 0.463458 -0.013620 1 0 0 0 0 0 0 436740
-0.001468 0.002445 0.124336 -0.399855 -0.260933 0.596971 -0.013651 1 0 0 0 0 0 0 437746
-0.001451 0.002417 0.124246 -0.364076 -0.133803 0.386586 -0.013683 1 0 0 0 0 0 0 438741
-0.001409 0.002412 0.124153 -0.698696 -0.420477 0.436239 -0.013714 1 0 0 0 0 0 0 439735
-0.001388 0.002408 0.124058 -0.470720 -0.471743 0.481409 -0.013745 1 0 0 0 0 0 0 440740
-0.001351 0.002382 0.123963 -0.647145 -0.184242 0.496344 -0.013776 1 0 0 0 0 0 0 441744
-0.001333 0.002369 0.123867 -0.439616 -0.309808 0.527569 -0.013807 1 0 0 0 0 0 0 442736
-0.001318 0.002342 0.123782 -0.378783 -0.157844 0.406985 -0.013839 1 0 0 0 0 0 0 443739
-0.001290 0.002324 0.123680 -0.539468 -0.236196 0.636389 -0.013870 1 0 0 0 0 0 0 444740
-0.001270 0.002295 0.123592 -0.457068 -0.113508 0.480359 -0.013934 1 0 0 0 0 0 0 446803
-0.001221 0.002270 0.123448 -0.849028 -0.137539 1.229610 -0.013968 1 0 0 0 0 0 0 447865
-0.001196 0.002257 0.123335 -0.572188 -0.297262 0.924832 -0.013994 1 0 0 0 0 0 0 448706
-0.001177 0.002231 0.123244 -0.461527 -0.147629 0.625668 -0.014027 1 0 0 0 0 0 0 449754
-0.001162 0.002199 0.123160 -0.411834 -0.044576 0.510112 -0.014058 1 0 0 0 0 0 0 450743
-0.001141 0.002197 0.123079 -0.494639 -0.417573 0.488206 -0.014089 1 0 0 0 0 0 0 451744
-0.001105 0.002172 0.122989 -0.699284 -0.156398 0.613446 -0.014120 1 0 0 0 0 0 0 452740
-0.001068 0.002154 0.122916 -0.744269 -0.229800 0.416258 -0.014156 1 0 0 0 0 0 0 453899
-0.001049 0.002145 0.122828 -0.517435 -0.335427 0.609404 -0.014187 1 0 0 0 0 0 0 454899
-0.001014 0.002116 0.122736 -0.704500 -0.094841 0.703198 -0.014219 1 0 0 0 0 0 0 455914
-0.000978 0.002097 0.122662 -0.755126 -0.192730 0.484116 -0.014249 1 0 0 0 0 0 0 456884
-0.000959 0.002087 0.122574 -0.532961 -0.312041 0.668428 -0.014281 1 0 0 0 0 0 0 457883
-0.000930 0.002077 0.122501 -0.644964 -0.329405 0.492328 -0.014313 1 0 0 0 0 0 0 458922
-0.000910 0.002053 0.122425 -0.551504 -0.142409 0.548791 -0.014339 1 0 0 0 0 0 0 459751
-0.000881 0.002036 0.122356 -0.667323 -0.215854 0.455916 -0.014369 1 0 0 0 0 0 0 460723
-0.000866 0.002026 0.122270 -0.497940 -0.318913 0.698835 -0.014401 1 0 0 0 0 0 0 461733
-0.000839 0.002017 0.122198 -0.637781 -0.327941 0.545130 -0.014431 1 0 0 0 0 0 0 462707
-0.000820 0.001993 0.122122 -0.558668 -0.137530 0.609781 -0.014462 1 0 0 0 0 0 0 463675
-0.000797 0.001994 0.122043 -0.609810 -0.448614 0.664168 -0.014495 1 0 0 0 0 0 0 464753
-0.000780 0.001976 0.121964 -0.542966 -0.219761 0.686914 -0.014531 1 0 0 0 0 0 0 465882
-0.000752 0.001962 0.121894 -0.677373 -0.252076 0.571093 -0.014558 1 0 0 0 0 0 0 466764
-0.000738 0.001954 0.121808 -0.518564 -0.332567 0.804950 -0.014591 1 0 0 0 0 0 0 467825
-0.000712 0.001945 0.121736 -0.663318 -0.329964 0.648233 -0.014622 1 0 0 0 0 0 0 468797
-0.000679 0.001936 0.121670 -0.762563 -0.322435 0.577714 -0.014651 1 0 0 0 0 0 0 469722
-0.000663 0.001931 0.121584 -0.572179 -0.368093 0.838447 -0.014682 1 0 0 0 0 0 0 470728
-0.000655 0.001928 0.121523 -0.449033 -0.407515 0.558229 -0.014714 1 0 0 0 0 0 0 471739
-0.000632 0.001922 0.121460 -0.636397 -0.366327 0.563139 -0.014744 1 0 0 0 0 0 0 472720
-0.000607 0.001932 0.121386 -0.687454 -0.577966 0.727727 -0.014776 1 0 0 0 0 0 0 473740
-0.000588 0.001918 0.121308 -0.607389 -0.284745 0.802824 -0.014807 1 0 0 0 0 0 0 474718
-0.000560 0.001906 0.121240 -0.733269 -0.283017 0.706963 -0.014839 1 0 0 0 0 0 0 475735
-0.000552 0.001918 0.121174 -0.496235 -0.593963 0.679309 -0.014870 1 0 0 0 0 0 0 476733
-0.000529 0.001919 0.121109 -0.667998 -0.485520 0.669310 -0.014900 1 0 0 0 0 0 0 477714
-0.000511 0.001900 0.121035 -0.611999 -0.217077 0.808844 -0.014932 1 0 0 0 0 0 0 478713
-0.000503 0.001891 0.120978 -0.496860 -0.306730 0.613546 -0.014965 1 0 0 0 0 0 0 479781
-0.000485 0.001899 0.120906 -0.609426 -0.550365 0.805940 -0.015006 1 0 0 0 0 0 0 481090
-0.000457 0.001899 0.120839 -0.756072 -0.458259 0.766430 -0.015030 1 0 0 0 0 0 0 481859
-0.000443 0.001898 0.120785 -0.594199 -0.450177 0.615795 -0.015058 1 0 0 0 0 0 0 482763
-0.000423 0.001911 0.120714 -0.667831 -0.626409 0.835053 -0.015089 1 0 0 0 0 0 0 483737
-0.000412 0.001917 0.120658 -0.545641 -0.559953 0.670819 -0.015120 1 0 0 0 0 0 0 484729
-0.000402 0.001901 0.120587 -0.543072 -0.263387 0.865440 -0.015151 1 0 0 0 0 0 0 485725
-0.000396 0.001893 0.120531 -0.475258 -0.333710 0.700108 -0.015182 1 0 0 0 0 0 0 486715
-0.000394 0.001889 0.120480 -0.435555 -0.389609 0.625779 -0.015213 1 0 0 0 0 0 0 487728
-0.000379 0.001899 0.120410 -0.592316 -0.596379 0.884159 -0.015250 1 0 0 0 0 0 0 488887
-0.000371 0.001904 0.120354 -0.514474 -0.545702 0.734630 -0.015285 1 0 0 0 0 0 0 490010
-0.000362 0.001888 0.120283 -0.533921 -0.257686 0.935020 -0.015317 1 0 0 0 0 0 0 491031
-0.000350 0.001912 0.120227 -0.580315 -0.754249 0.781334 -0.015341 1 0 0 0 0 0 0 491811
-0.000338 0.001905 0.120186 -0.577770 -0.413400 0.558713 -0.015379 1 0 0 0 0 0 0 493031
-0.000332 0.001901 0.120110 -0.506607 -0.405404 1.026740 -0.015401 1 0 0 0 0 0 0 493726
-0.000329 0.001898 0.120052 -0.461815 -0.431236 0.843921 -0.015433 1 0 0 0 0 0 0 494760
-0.000314 0.001911 0.120011 -0.612975 -0.631520 0.618411 -0.015462 1 0 0 0 0 0 0 495682
-0.000307 0.001917 0.119966 -0.535828 -0.566383 0.662900 -0.015496 1 0 0 0 0 0 0 496764
-0.000316 0.001905 0.119908 -0.308830 -0.332445 0.831803 -0.015535 1 0 0 0 0 0 0 498010
-0.000302 0.001894 0.119847 -0.593706 -0.319656 0.916507 -0.015566 1 0 0 0 0 0 0 499005
-0.000295 0.001889 0.119794 -0.533679 -0.383064 0.822178 -0.015589 1 0 0 0 0 0 0 499765
-0.000292 0.001886 0.119745 -0.484224 -0.421374 0.784109 -0.015622 1 0 0 0 0 0 0 500791
-0.000290 0.001884 0.119697 -0.458042 -0.441214 0.777445 -0.015653 1 0 0 0 0 0 0 501802
-0.000289 0.001882 0.119648 -0.445171 -0.451354 0.782906 -0.015682 1 0 0 0 0 0 0 502725
-0.000275 0.001895 0.119611 -0.612441 -0.642097 0.658395 -0.015714 1 0 0 0 0 0 0 503743
-0.000281 0.001887 0.119556 -0.370422 -0.387796 0.876122 -0.015744 1 0 0 0 0 0 0 504717
-0.000266 0.001879 0.119527 -0.631084 -0.360015 0.574469 -0.015776 1 0 0 0 0 0 0 505736
-0.000253 0.001856 0.119465 -0.632963 -0.158199 0.983358 -0.015808 1 0 0 0 0 0 0 506741
-0.000233 0.001858 0.119423 -0.722762 -0.467794 0.783742 -0.015839 1 0 0 0 0 0 0 507743
-0.000223 0.001859 0.119377 -0.607186 -0.480041 0.819760 -0.015869 1 0 0 0 0 0 0 508720
-0.000218 0.001859 0.119330 -0.533779 -0.472559 0.850018 -0.015901 1 0 0 0 0 0 0 509718
-0.000229 0.001844 0.119272 -0.323087 -0.283019 1.003923 -0.015932 1 0 0 0 0 0 0 510717
-0.000215 0.001833 0.119242 -0.613917 -0.302931 0.668606 -0.015963 1 0 0 0 0 0 0 511718
-0.000209 0.001827 0.119200 -0.560506 -0.371173 0.794683 -0.015995 1 0 0 0 0 0 0 512741
-0.000205 0.001823 0.119154 -0.514530 -0.412794 0.870064 -0.016039 1 0 0 0 0 0 0 514135
-0.000217 0.001807 0.119097 -0.316845 -0.249927 1.040937 -0.016059 1 0 0 0 0 0 0 514789
-0.000204 0.001795 0.119067 -0.613675 -0.283204 0.711647 -0.016089 1 0 0 0 0 0 0 515735
-0.000216 0.001793 0.119036 -0.319309 -0.417645 0.703765 -0.016120 1 0 0 0 0 0 0 516734
-0.000222 0.001792 0.118994 -0.368397 -0.438593 0.853021 -0.016151 1 0 0 0 0 0 0 517717
-0.000220 0.001773 0.118959 -0.483173 -0.211435 0.783480 -0.016182 1 0 0 0 0 0 0 518723
-0.000218 0.001763 0.118915 -0.480919 -0.304094 0.896335 -0.016213 1 0 0 0 0 0 0 519732
-0.000218 0.001758 0.118869 -0.474104 -0.372047 0.956565 -0.016244 1 0 0 0 0 0 0 520721
-0.000212 0.001737 0.118833 -0.541072 -0.174857 0.843520 -0.016285 1 0 0 0 0 0 0 522029
-0.000209 0.001726 0.118789 -0.512847 -0.282508 0.939980 -0.016315 1 0 0 0 0 0 0 522978
-0.000207 0.001720 0.118742 -0.492776 -0.357795 0.994399 -0.016342 1 0 0 0 0 0 0 523832
-0.000220 0.001704 0.118716 -0.309481 -0.223535 0.743105 -0.016378 1 0 0 0 0 0 0 525013
-0.000226 0.001695 0.118676 -0.371475 -0.309424 0.912256 -0.016410 1 0 0 0 0 0 0 526032
-0.000223 0.001673 0.118642 -0.488074 -0.135079 0.860157 -0.016436 1 0 0 0 0 0 0 526845
-0.000241 0.001666 0.118609 -0.243075 -0.314988 0.843695 -0.016464 1 0 0 0 0 0 0 527754
-0.000231 0.001658 0.118587 -0.571758 -0.323323 0.701414 -0.016496 1 0 0 0 0 0 0 528767
-0.000221 0.001636 0.118559 -0.614234 -0.134225 0.776519 -0.016526 1 0 0 0 0 0 0 529730
-0.000234 0.001629 0.118529 -0.311650 -0.310191 0.827462 -0.016564 1 0 0 0 0 0 0 530937
-0.000235 0.001607 0.118498 -0.437374 -0.133690 0.845773 -0.016593 1 0 0 0 0 0 0 531884
-0.000235 0.001596 0.118456 -0.459249 -0.248921 1.000883 -0.016619 1 0 0 0 0 0 0 532696
-0.000249 0.001577 0.118431 -0.293637 -0.153431 0.797403 -0.016653 1 0 0 0 0 0 0 533804
-0.000250 0.001549 0.118402 -0.433774 -0.027108 0.841042 -0.016684 1 0 0 0 0 0 0 534799
-0.000269 0.001539 0.118371 -0.214595 -0.245212 0.879725 -0.016713 1 0 0 0 0 0 0 535716
-0.000273 0.001516 0.118340 -0.385261 -0.091176 0.894112 -0.016744 1 0 0 0 0 0 0 536720
-0.000257 0.001500 0.118319 -0.671327 -0.166828 0.769214 -0.016776 1 0 0 0 0 0 0 537720
-0.000267 0.001497 0.118291 -0.355287 -0.328170 0.858441 -0.016807 1 0 0 0 0 0 0 538713
-0.000266 0.001477 0.118260 -0.460211 -0.130463 0.901209 -0.016838 1 0 0 0 0 0 0 539716
-0.000284 0.001471 0.118229 -0.227853 -0.292552 0.929348 -0.016869 1 0 0 0 0 0 0 540715
-0.000306 0.001454 0.118208 -0.149351 -0.167404 0.802940 -0.016901 1 0 0 0 0 0 0 541720
-0.000312 0.001428 0.118180 -0.353965 -0.021741 0.885373 -0.016932 1 0 0 0 0 0 0 542713
-0.000333 0.001418 0.118150 -0.169617 -0.229573 0.938574 -0.016963 1 0 0 0 0 0 0 543715
-0.000338 0.001396 0.118119 -0.357333 -0.070628 0.958373 -0.016994 1 0 0 0 0 0 0 544713
-0.000353 0.001371 0.118098 -0.238278 -0.019717 0.834671 -0.017027 1 0 0 0 0 0 0 545763
-0.000361 0.001358 0.118059 -0.327869 -0.168548 1.061851 -0.017069 1 0 0 0 0 0 0 547096
-0.000378 0.001338 0.118036 -0.214584 -0.086578 0.895444 -0.017090 1 0 0 0 0 0 0 547797
-0.000399 0.001315 0.118018 -0.139854 -0.026055 0.817139 -0.017120 1 0 0 0 0 0 0 548736
-0.000404 0.001285 0.117991 -0.340524 0.068124 0.927645 -0.017151 1 0 0 0 0 0 0 549737
-0.000425 0.001274 0.117960 -0.153860 -0.167126 0.991535 -0.017182 1 0 0 0 0 0 0 550724
-0.000448 0.001255 0.117940 -0.097565 -0.080851 0.879192 -0.017213 1 0 0 0 0 0 0 551721
-0.000441 0.001241 0.117922 -0.483039 -0.136822 0.830088 -0.017244 1 0 0 0 0 0 0 552719
-0.000456 0.001238 0.117895 -0.239753 -0.284176 0.958320 -0.017276 1 0 0 0 0 0 0 553730
-0.000476 0.001223 0.117876 -0.140049 -0.138113 0.880152 -0.017309 1 0 0 0 0 0 0 554796
-0.000499 0.001202 0.117859 -0.089833 -0.039692 0.844519 -0.017344 1 0 0 0 0 0 0 555896
-0.000511 0.001191 0.117822 -0.234559 -0.159747 1.113281 -0.017373 1 0 0 0 0 0 0 556828
-0.000529 0.001173 0.117799 -0.151178 -0.063165 0.963591 -0.017408 1 0 0 0 0 0 0 557963
-0.000551 0.001150 0.117780 -0.091340 0.004828 0.891167 -0.017435 1 0 0 0 0 0 0 558813
-0.000562 0.001138 0.117774 -0.226711 -0.137194 0.730862 -0.017472 1 0 0 0 0 0 0 560020
-0.000586 0.001136 0.117751 -0.072105 -0.277501 0.942109 -0.017497 1 0 0 0 0 0 0 560791
-0.000610 0.001122 0.117733 -0.037549 -0.123317 0.904777 -0.017524 1 0 0 0 0 0 0 561677
-0.000617 0.001097 0.117706 -0.264289 0.037887 1.020270 -0.017556 1 0 0 0 0 0 0 562704
-0.000626 0.001102 0.117686 -0.260898 -0.342243 0.947941 -0.017588 1 0 0 0 0 0 0 563731
-0.000643 0.001091 0.117669 -0.146894 -0.168137 0.910181 -0.017620 1 0 0 0 0 0 0 564728
-0.000665 0.001072 0.117653 -0.075868 -0.041412 0.899312 -0.017650 1 0 0 0 0 0 0 565686
-0.000675 0.001063 0.117647 -0.205402 -0.151818 0.761983 -0.017686 1 0 0 0 0 0 0 566863
-0.000699 0.001062 0.117624 -0.048572 -0.276633 0.981940 -0.017715 1 0 0 0 0 0 0 567792
-0.000723 0.001048 0.117606 -0.012629 -0.114757 0.947815 -0.017745 1 0 0 0 0 0 0 568743
-0.000735 0.001041 0.117599 -0.165147 -0.188672 0.790956 -0.017776 1 0 0 0 0 0 0 569741
-0.000759 0.001042 0.117576 -0.020741 -0.293482 1.003387 -0.017805 1 0 0 0 0 0 0 570667
-0.000784 0.001028 0.117558 0.008971 -0.121466 0.966763 -0.017839 1 0 0 0 0 0 0 571742
-0.000778 0.001018 0.117541 -0.388845 -0.131743 0.944079 -0.017867 1 0 0 0 0 0 0 572644
-0.000794 0.001016 0.117515 -0.153418 -0.256775 1.083554 -0.017899 1 0 0 0 0 0 0 573655
-0.000801 0.001016 0.117505 -0.225612 -0.280088 0.871911 -0.017929 1 0 0 0 0 0 0 574635
-0.000818 0.001002 0.117492 -0.113008 -0.106836 0.912297 -0.017963 1 0 0 0 0 0 0 575727
-0.000831 0.001012 0.117477 -0.138007 -0.412360 0.945114 -0.017992 1 0 0 0 0 0 0 576631
-0.000851 0.001004 0.117461 -0.058138 -0.195542 0.957624 -0.018025 1 0 0 0 0 0 0 577714
-0.000866 0.001018 0.117445 -0.105305 -0.460540 0.969789 -0.018057 1 0 0 0 0 0 0 578715
-0.000873 0.001025 0.117439 -0.206044 -0.402276 0.836894 -0.018113 1 0 0 0 0 0 0 580516
-0.000890 0.001014 0.117427 -0.095623 -0.172924 0.915077 -0.018119 1 0 0 0 0 0 0 580725
-0.000903 0.001027 0.117412 -0.120690 -0.449045 0.962684 -0.018153 1 0 0 0 0 0 0 581812
-0.000923 0.001020 0.117397 -0.040536 -0.217558 0.980058 -0.018180 1 0 0 0 0 0 0 582652
-0.000938 0.001034 0.117381 -0.087523 -0.475075 0.994187 -0.018214 1 0 0 0 0 0 0 583755
-0.000958 0.001027 0.117365 -0.019216 -0.232659 0.999052 -0.018245 1 0 0 0 0 0 0 584729
-0.000973 0.001042 0.117349 -0.072119 -0.484289 1.008614 -0.018276 1 0 0 0 0 0 0 585739
-0.000994 0.001035 0.117333 -0.006833 -0.239056 1.012020 -0.018307 1 0 0 0 0 0 0 586741
-0.001004 0.001032 0.117327 -0.130096 -0.256143 0.878283 -0.018337 1 0 0 0 0 0 0 587675
-0.001014 0.001048 0.117315 -0.139208 -0.511397 0.962719 -0.018373 1 0 0 0 0 0 0 588840
-0.001032 0.001043 0.117300 -0.037674 -0.255817 1.003862 -0.018402 1 0 0 0 0 0 0 589765
-0.001041 0.001040 0.117295 -0.141230 -0.266655 0.884428 -0.018435 1 0 0 0 0 0 0 590835
-0.001063 0.001043 0.117272 0.027774 -0.338561 1.112306 -0.018469 1 0 0 0 0 0 0 591907
-0.001075 0.001044 0.117264 -0.097023 -0.330427 0.942261 -0.018498 1 0 0 0 0 0 0 592850
-0.001098 0.001049 0.117240 0.055550 -0.374213 1.141128 -0.018522 1 0 0 0 0 0 0 593607
-0.001128 0.001056 0.117242 0.164631 -0.408663 0.825999 -0.018561 1 0 0 0 0 0 0 594839
-0.001161 0.001063 0.117222 0.219678 -0.421667 1.093799 -0.018589 1 0 0 0 0 0 0 595740
-0.001178 0.001067 0.117215 0.016488 -0.377371 0.947965 -0.018620 1 0 0 0 0 0 0 596731
-0.001204 0.001073 0.117191 0.127279 -0.402575 1.156960 -0.018654 1 0 0 0 0 0 0 597832
-0.001217 0.001076 0.117183 -0.026905 -0.369333 0.979314 -0.018690 1 0 0 0 0 0 0 598988
-0.001236 0.001064 0.117170 0.041751 -0.167674 1.032806 -0.018713 1 0 0 0 0 0 0 599731
-0.001251 0.001075 0.117154 -0.004943 -0.457673 1.070715 -0.018748 1 0 0 0 0 0 0 600836
-0.001258 0.001081 0.117149 -0.103480 -0.414091 0.946042 -0.018775 1 0 0 0 0 0 0 601686
-0.001275 0.001070 0.117137 0.006435 -0.193619 1.029571 -0.018807 1 0 0 0 0 0 0 602736
-0.001306 0.001087 0.117132 0.225103 -0.531029 0.944652 -0.018839 1 0 0 0 0 0 0 603740
-0.001335 0.001082 0.117120 0.212440 -0.279708 1.035188 -0.018867 1 0 0 0 0 0 0 604660
-0.001349 0.001079 0.117116 0.030230 -0.288736 0.942727 -0.018898 1 0 0 0 0 0 0 605643
-0.001374 0.001082 0.117093 0.156634 -0.359327 1.181944 -0.018930 1 0 0 0 0 0 0 606661
-0.001387 0.001084 0.117085 0.011810 -0.350750 1.015222 -0.018963 1 0 0 0 0 0 0 607707
-0.001405 0.001071 0.117072 0.084728 -0.162039 1.073392 -0.018994 1 0 0 0 0 0 0 608716
-0.001433 0.001069 0.117078 0.215542 -0.284002 0.835648 -0.019023 1 0 0 0 0 0 0 609630
-0.001465 0.001072 0.117058 0.286066 -0.361609 1.143150 -0.019057 1 0 0 0 0 0 0 610721
-0.001481 0.001073 0.117052 0.092970 -0.351709 1.011042 -0.019085 1 0 0 0 0 0 0 611632
-0.001501 0.001061 0.117039 0.139568 -0.162215 1.082666 -0.019120 1 0 0 0 0 0 0 612748
-0.001530 0.001059 0.117045 0.257437 -0.283892 0.850419 -0.019165 1 0 0 0 0 0 0 614174
-0.001549 0.001075 0.117036 0.154242 -0.540338 1.019150 -0.019182 1 0 0 0 0 0 0 614713
-0.001572 0.001070 0.117022 0.187509 -0.282474 1.102243 -0.019215 1 0 0 0 0 0 0 615797
-0.001583 0.001068 0.117018 0.049519 -0.290990 0.997058 -0.019243 1 0 0 0 0 0 0 616680
-0.001589 0.001066 0.117016 -0.035704 -0.308775 0.948597 -0.019273 1 0 0 0 0 0 0 617636
-0.001622 0.001057 0.117015 0.330268 -0.198367 0.938569 -0.019307 1 0 0 0 0 0 0 618738
-0.001639 0.001052 0.117015 0.152034 -0.249725 0.930150 -0.019338 1 0 0 0 0 0 0 619728
-0.001647 0.001049 0.117015 0.026677 -0.286174 0.927424 -0.019367 1 0 0 0 0 0 0 620639
-0.001669 0.001052 0.116993 0.194970 -0.358932 1.211252 -0.019407 1 0 0 0 0 0 0 621938
-0.001699 0.001058 0.116996 0.318087 -0.408611 0.927517 -0.019444 1 0 0 0 0 0 0 623110
-0.001713 0.001061 0.116997 0.142761 -0.376357 0.922745 -0.019464 1 0 0 0 0 0 0 623734
-0.001733 0.001049 0.116987 0.197986 -0.175849 1.071617 -0.019498 1 0 0 0 0 0 0 624839
-0.001743 0.001043 0.116983 0.077796 -0.233291 1.001184 -0.019527 1 0 0 0 0 0 0 625768
-0.001748 0.001040 0.116982 0.002285 -0.277629 0.965767 -0.019556 1 0 0 0 0 0 0 626699
-0.001751 0.001039 0.116982 -0.037273 -0.301495 0.953426 -0.019587 1 0 0 0 0 0 0 627683
-0.001783 0.001029 0.116981 0.353302 -0.193220 0.957720 -0.019618 1 0 0 0 0 0 0 628668
-0.001799 0.001024 0.116981 0.187684 -0.245330 0.953546 -0.019648 1 0 0 0 0 0 0 629636
-0.001807 0.001021 0.116980 0.068704 -0.282255 0.952504 -0.019682 1 0 0 0 0 0 0 630734
-0.001823 0.001007 0.116970 0.171925 -0.122937 1.093306 -0.019712 1 0 0 0 0 0 0 631680
-0.001832 0.001000 0.116966 0.077926 -0.201455 1.019019 -0.019741 1 0 0 0 0 0 0 632598
-0.001836 0.000996 0.116965 0.015693 -0.256477 0.982516 -0.019776 1 0 0 0 0 0 0 633746
-0.001838 0.000994 0.116965 -0.017190 -0.285620 0.969703 -0.019808 1 0 0 0 0 0 0 634742
-0.001870 0.000984 0.116964 0.376764 -0.180119 0.974382 -0.019839 1 0 0 0 0 0 0 635739
-0.001886 0.000979 0.116964 0.212934 -0.233407 0.969709 -0.019865 1 0 0 0 0 0 0 636597
-0.001894 0.000977 0.116963 0.094869 -0.270890 0.968458 -0.019899 1 0 0 0 0 0 0 637656
-0.001910 0.000962 0.116953 0.198374 -0.112023 1.109618 -0.019930 1 0 0 0 0 0 0 638658
-0.001919 0.000955 0.116949 0.104788 -0.190578 1.035241 -0.019960 1 0 0 0 0 0 0 639626
-0.001923 0.000951 0.116948 0.042796 -0.245548 0.998504 -0.019993 1 0 0 0 0 0 0 640666
-0.001925 0.000949 0.116948 0.010032 -0.274685 0.985688 -0.020024 1 0 0 0 0 0 0 641670
-0.001926 0.000948 0.116947 -0.006622 -0.289594 0.982154 -0.020055 1 0 0 0 0 0 0 642651
-0.001939 0.000934 0.116937 0.151094 -0.118488 1.122839 -0.020086 1 0 0 0 0 0 0 643659
-0.001946 0.000928 0.116933 0.085094 -0.190697 1.048249 -0.020118 1 0 0 0 0 0 0 644666
-0.001949 0.000924 0.116932 0.036923 -0.242484 1.011423 -0.020150 1 0 0 0 0 0 0 645708
-0.001951 0.000922 0.116932 0.011079 -0.270088 0.998819 -0.020186 1 0 0 0 0 0 0 646864
-0.001964 0.000908 0.116921 0.163942 -0.105410 1.136147 -0.020214 1 0 0 0 0 0 0 647750
-0.001971 0.000901 0.116917 0.095572 -0.180737 1.060226 -0.020242 1 0 0 0 0 0 0 648661
-0.001974 0.000898 0.116916 0.046213 -0.234037 1.022897 -0.020273 1 0 0 0 0 0 0 649639
-0.001976 0.000896 0.116915 0.019780 -0.262367 1.009924 -0.020305 1 0 0 0 0 0 0 650650
-0.001972 0.000877 0.116926 -0.061486 -0.044280 0.862974 -0.020336 1 0 0 0 0 0 0 651657
-0.001969 0.000868 0.116930 -0.043836 -0.139161 0.939731 -0.020368 1 0 0 0 0 0 0 652669
-0.001981 0.000850 0.116920 0.137557 -0.028840 1.120716 -0.020399 1 0 0 0 0 0 0 653659
-0.001986 0.000841 0.116917 0.084488 -0.133473 1.061219 -0.020436 1 0 0 0 0 0 0 654849
-0.001989 0.000837 0.116916 0.042977 -0.201606 1.029478 -0.020467 1 0 0 0 0 0 0 655843
-0.001991 0.000835 0.116916 0.020528 -0.237340 1.018254 -0.020495 1 0 0 0 0 0 0 656740
-0.001991 0.000833 0.116916 0.009047 -0.255580 1.015467 -0.020528 1 0 0 0 0 0 0 657812
-0.001987 0.000815 0.116926 -0.064571 -0.032097 0.872221 -0.020560 1 0 0 0 0 0 0 658829
-0.001984 0.000806 0.116930 -0.043020 -0.124414 0.949966 -0.020589 1 0 0 0 0 0 0 659753
-0.001983 0.000802 0.116931 -0.025684 -0.191412 0.989938 -0.020616 1 0 0 0 0 0 0 660629
-0.001982 0.000800 0.116932 -0.016108 -0.227344 1.006071 -0.020651 1 0 0 0 0 0 0 661725
-0.001982 0.000798 0.116932 -0.011148 -0.245697 1.012518 -0.020679 1 0 0 0 0 0 0 662623
-0.001982 0.000798 0.116932 -0.008631 -0.255170 1.015958 -0.020714 1 0 0 0 0 0 0 663733
-0.001977 0.000780 0.116942 -0.075218 -0.027138 0.875008 -0.020747 1 0 0 0 0 0 0 664811
-0.001974 0.000771 0.116946 -0.050132 -0.117374 0.953737 -0.020783 1 0 0 0 0 0 0 665957
-0.001973 0.000767 0.116947 -0.031002 -0.183202 0.993554 -0.020803 1 0 0 0 0 0 0 666596
-0.001972 0.000764 0.116948 -0.020543 -0.218590 1.009784 -0.020838 1 0 0 0 0 0 0 667719
-0.001967 0.000746 0.116959 -0.083064 -0.003543 0.873251 -0.020869 1 0 0 0 0 0 0 668694
-0.001964 0.000736 0.116962 -0.055840 -0.100366 0.953128 -0.020898 1 0 0 0 0 0 0 669625
-0.001962 0.000732 0.116964 -0.035643 -0.169666 0.993967 -0.020928 1 0 0 0 0 0 0 670610
-0.001962 0.000729 0.116964 -0.024639 -0.206649 1.010198 -0.020960 1 0 0 0 0 0 0 671626
-0.001956 0.000711 0.116975 -0.086951 0.007736 0.873846 -0.020992 1 0 0 0 0 0 0 672630
-0.001953 0.000701 0.116979 -0.059578 -0.089555 0.953741 -0.021022 1 0 0 0 0 0 0 673614
-0.001952 0.000697 0.116980 -0.039312 -0.159086 0.994590 -0.021054 1 0 0 0 0 0 0 674629
-0.001946 0.000677 0.116991 -0.096317 0.037292 0.867849 -0.021085 1 0 0 0 0 0 0 675624
-0.001943 0.000667 0.116995 -0.066116 -0.069328 0.951043 -0.021116 1 0 0 0 0 0 0 676607
-0.001941 0.000662 0.116996 -0.044392 -0.143530 0.993013 -0.021147 1 0 0 0 0 0 0 677619
-0.001936 0.000642 0.117007 -0.100719 0.050636 0.866753 -0.021179 1 0 0 0 0 0 0 678626
-0.001933 0.000632 0.117011 -0.070145 -0.057211 0.950159 -0.021213 1 0 0 0 0 0 0 679707
-0.001931 0.000627 0.117013 -0.048241 -0.132059 0.992344 -0.021249 1 0 0 0 0 0 0 680855
-0.001925 0.000607 0.117024 -0.104522 0.062040 0.865969 -0.021276 1 0 0 0 0 0 0 681729
-0.001922 0.000597 0.117027 -0.073867 -0.045953 0.949028 -0.021304 1 0 0 0 0 0 0 682631
-0.001921 0.000592 0.117029 -0.051938 -0.120848 0.990959 -0.021335 1 0 0 0 0 0 0 683637
-0.001915 0.000572 0.117040 -0.108263 0.073334 0.864844 -0.021366 1 0 0 0 0 0 0 684625
-0.001912 0.000562 0.117044 -0.077594 -0.034736 0.947959 -0.021397 1 0 0 0 0 0 0 685616
-0.001910 0.000557 0.117045 -0.055659 -0.109648 0.989856 -0.021429 1 0 0 0 0 0 0 686631
-0.001904 0.000537 0.117056 -0.112034 0.084680 0.863832 -0.021460 1 0 0 0 0 0 0 687630
-0.001901 0.000527 0.117060 -0.081355 -0.023480 0.947108 -0.021496 1 0 0 0 0 0 0 688784
-0.001900 0.000521 0.117061 -0.059426 -0.098434 0.989182 -0.021533 1 0 0 0 0 0 0 689944
-0.001899 0.000519 0.117062 -0.047550 -0.138109 1.005345 -0.021557 1 0 0 0 0 0 0 690711
-0.001893 0.000500 0.117073 -0.109780 0.075868 0.869915 -0.021594 1 0 0 0 0 0 0 691904
-0.001890 0.000491 0.117076 -0.082092 -0.022306 0.949137 -0.021619 1 0 0 0 0 0 0 692717
-0.001889 0.000486 0.117077 -0.061675 -0.092214 0.989673 -0.021649 1 0 0 0 0 0 0 693675
-0.001888 0.000484 0.117078 -0.050611 -0.129436 1.005734 -0.021680 1 0 0 0 0 0 0 694660
-0.001888 0.000482 0.117078 -0.044920 -0.148391 1.012306 -0.021711 1 0 0 0 0 0 0 695654
-0.001895 0.000451 0.117078 0.055922 0.254966 1.015379 -0.021743 1 0 0 0 0 0 0 696677
-0.001899 0.000435 0.117078 0.020400 0.094528 1.017824 -0.021777 1 0 0 0 0 0 0 697773
-0.001900 0.000427 0.117078 -0.005950 -0.021965 1.019386 -0.021806 1 0 0 0 0 0 0 698694
-0.001901 0.000423 0.117078 -0.019980 -0.083935 1.020749 -0.021834 1 0 0 0 0 0 0 699602
-0.001902 0.000421 0.117078 -0.027115 -0.115419 1.022378 -0.021869 1 0 0 0 0 0 0 700710
-0.001897 0.000403 0.117089 -0.099083 0.103333 0.881631 -0.021900 1 0 0 0 0 0 0 701711
-0.001894 0.000393 0.117092 -0.076267 0.007251 0.959029 -0.021929 1 0 0 0 0 0 0 702637
-0.001893 0.000389 0.117094 -0.058301 -0.061600 0.998901 -0.021960 1 0 0 0 0 0 0 703631
-0.001892 0.000387 0.117094 -0.048468 -0.098223 1.014734 -0.021992 1 0 0 0 0 0 0 704633
-0.001892 0.000385 0.117094 -0.043392 -0.116869 1.021245 -0.022023 1 0 0 0 0 0 0 705642
-0.001892 0.000385 0.117094 -0.040841 -0.126305 1.024444 -0.022055 1 0 0 0 0 0 0 706647
-0.001892 0.000384 0.117094 -0.039584 -0.131126 1.026511 -0.022086 1 0 0 0 0 0 0 707668
-0.001887 0.000367 0.117105 -0.107418 0.101189 0.885962 -0.022116 1 0 0 0 0 0 0 708613
-0.001884 0.000358 0.117109 -0.082486 0.011731 0.963481 -0.022148 1 0 0 0 0 0 0 709642
-0.001883 0.000353 0.117110 -0.063456 -0.053778 1.003374 -0.022180 1 0 0 0 0 0 0 710653
-0.001882 0.000351 0.117110 -0.053093 -0.088721 1.019155 -0.022210 1 0 0 0 0 0 0 711628
-0.001882 0.000350 0.117110 -0.047778 -0.106520 1.025730 -0.022243 1 0 0 0 0 0 0 712692
-0.001881 0.000350 0.117110 -0.045106 -0.115560 1.029142 -0.022280 1 0 0 0 0 0 0 713852
-0.001881 0.000349 0.117110 -0.043786 -0.120145 1.031093 -0.022309 1 0 0 0 0 0 0 714791
-0.001881 0.000349 0.117110 -0.043141 -0.122504 1.032510 -0.022335 1 0 0 0 0 0 0 715633
-0.001881 0.000349 0.117110 -0.042842 -0.123771 1.033980 -0.022366 1 0 0 0 0 0 0 716603
-0.001881 0.000349 0.117110 -0.042731 -0.124496 1.035447 -0.022397 1 0 0 0 0 0 0 717597
-0.001881 0.000349 0.117110 -0.042698 -0.124959 1.036975 -0.022430 1 0 0 0 0 0 0 718655
-0.001881 0.000349 0.117110 -0.042712 -0.125274 1.038411 -0.022461 1 0 0 0 0 0 0 719639
-0.001876 0.000331 0.117121 -0.111263 0.109538 0.897795 -0.022492 1 0 0 0 0 0 0 720653
-0.001873 0.000323 0.117125 -0.086680 0.021178 0.975426 -0.022531 1 0 0 0 0 0 0 721878
-0.001872 0.000318 0.117126 -0.067827 -0.043767 1.015319 -0.022564 1 0 0 0 0 0 0 722937
-0.001871 0.000316 0.117126 -0.057521 -0.078400 1.030858 -0.022589 1 0 0 0 0 0 0 723762
-0.001871 0.000315 0.117127 -0.052252 -0.096034 1.037385 -0.022622 1 0 0 0 0 0 0 724801
-0.001871 0.000314 0.117127 -0.049599 -0.104933 1.040489 -0.022652 1 0 0 0 0 0 0 725762
-0.001871 0.000314 0.117127 -0.048300 -0.109488 1.042582 -0.022684 1 0 0 0 0 0 0 726803
-0.001871 0.000314 0.117127 -0.047655 -0.111810 1.043986 -0.022711 1 0 0 0 0 0 0 727641
-0.001871 0.000314 0.117127 -0.047372 -0.113057 1.045467 -0.022741 1 0 0 0 0 0 0 728620
-0.001871 0.000314 0.117127 -0.047278 -0.113778 1.046982 -0.022774 1 0 0 0 0 0 0 729657
-0.001871 0.000314 0.117127 -0.047254 -0.114209 1.048476 -0.022806 1 0 0 0 0 0 0 730689
-0.001871 0.000314 0.117127 -0.047283 -0.114529 1.050096 -0.022841 1 0 0 0 0 0 0 731819
-0.001871 0.000314 0.117127 -0.047326 -0.114762 1.051695 -0.022876 1 0 0 0 0 0 0 732932
-0.001871 0.000314 0.117127 -0.047360 -0.114912 1.052726 -0.022898 1 0 0 0 0 0 0 733649
-0.001871 0.000314 0.117127 -0.047418 -0.115077 1.054119 -0.022929 1 0 0 0 0 0 0 734614
-0.001871 0.000314 0.117127 -0.047499 -0.115265 1.055749 -0.022964 1 0 0 0 0 0 0 735753
-0.001871 0.000314 0.117127 -0.047550 -0.115417 1.057103 -0.022994 1 0 0 0 0 0 0 736700
-0.001871 0.000314 0.117127 -0.047616 -0.115569 1.058432 -0.023022 1 0 0 0 0 0 0 737617
-0.001871 0.000314 0.117127 -0.047670 -0.115730 1.059864 -0.023054 1 0 0 0 0 0 0 738617
-0.001866 0.000296 0.117137 -0.116351 0.119463 0.919292 -0.023086 1 0 0 0 0 0 0 739651
-0.001881 0.000292 0.117151 0.153710 -0.026933 0.863069 -0.023115 1 0 0 0 0 0 0 740588
-0.001889 0.000289 0.117156 0.079553 -0.069916 0.973945 -0.023147 1 0 0 0 0 0 0 741610
-0.001893 0.000288 0.117157 0.022347 -0.088542 1.025671 -0.023178 1 0 0 0 0 0 0 742606
-0.001895 0.000288 0.117158 -0.008004 -0.097680 1.045613 -0.023210 1 0 0 0 0 0 0 743629
-0.001896 0.000287 0.117158 -0.023280 -0.102319 1.053506 -0.023242 1 0 0 0 0 0 0 744642
-0.001896 0.000287 0.117158 -0.030917 -0.104693 1.057137 -0.023273 1 0 0 0 0 0 0 745631
-0.001897 0.000287 0.117158 -0.034738 -0.105951 1.059314 -0.023304 1 0 0 0 0 0 0 746632
-0.001897 0.000287 0.117158 -0.036673 -0.106656 1.060991 -0.023335 1 0 0 0 0 0 0 747634
-0.001897 0.000287 0.117158 -0.037683 -0.107102 1.062698 -0.023371 1 0 0 0 0 0 0 748768
-0.001897 0.000287 0.117158 -0.038192 -0.107367 1.064019 -0.023399 1 0 0 0 0 0 0 749670
-0.001897 0.000287 0.117158 -0.038472 -0.107595 1.065510 -0.023432 1 0 0 0 0 0 0 750715
-0.001892 0.000270 0.117169 -0.107280 0.127820 0.924786 -0.023461 1 0 0 0 0 0 0 751664
-0.001889 0.000261 0.117172 -0.082759 0.039545 1.001902 -0.023492 1 0 0 0 0 0 0 752654
-0.001888 0.000256 0.117173 -0.063942 -0.025343 1.041613 -0.023523 1 0 0 0 0 0 0 753644
-0.001887 0.000254 0.117174 -0.053670 -0.059952 1.057331 -0.023554 1 0 0 0 0 0 0 754627
-0.001887 0.000253 0.117174 -0.048395 -0.077547 1.063788 -0.023586 1 0 0 0 0 0 0 755645
-0.001881 0.000235 0.117185 -0.114431 0.149331 0.924895 -0.023616 1 0 0 0 0 0 0 756600
-0.001879 0.000226 0.117188 -0.088499 0.056634 1.002968 -0.023657 1 0 0 0 0 0 0 757909
-0.001877 0.000221 0.117190 -0.068955 -0.010456 1.042870 -0.023688 1 0 0 0 0 0 0 758921
-0.001876 0.000219 0.117190 -0.058305 -0.046124 1.058357 -0.023713 1 0 0 0 0 0 0 759706
-0.001876 0.000218 0.117190 -0.052845 -0.064220 1.064714 -0.023742 1 0 0 0 0 0 0 760638
-0.001876 0.000217 0.117190 -0.050109 -0.073366 1.067820 -0.023772 1 0 0 0 0 0 0 761612
-0.001871 0.000199 0.117201 -0.117531 0.157947 0.928004 -0.023805 1 0 0 0 0 0 0 762672
-0.001868 0.000190 0.117204 -0.092206 0.067378 1.005216 -0.023837 1 0 0 0 0 0 0 763697
-0.001867 0.000186 0.117206 -0.072996 0.001341 1.044894 -0.023868 1 0 0 0 0 0 0 764684
-0.001861 0.000166 0.117217 -0.131332 0.202278 0.918832 -0.023900 1 0 0 0 0 0 0 765698
-0.001858 0.000156 0.117220 -0.101284 0.096208 1.000730 -0.023930 1 0 0 0 0 0 0 766672
-0.001875 0.000155 0.117232 0.166126 -0.035701 0.908402 -0.023961 1 0 0 0 0 0 0 767643
-0.001878 0.000137 0.117246 0.016047 0.183274 0.854176 -0.023995 1 0 0 0 0 0 0 768733
-0.001879 0.000128 0.117251 -0.020726 0.091177 0.972070 -0.024023 1 0 0 0 0 0 0 769644
-0.001880 0.000124 0.117253 -0.034402 0.024852 1.026860 -0.024053 1 0 0 0 0 0 0 770609
-0.001875 0.000104 0.117264 -0.109370 0.226008 0.906180 -0.024084 1 0 0 0 0 0 0 771598
-0.001873 0.000094 0.117268 -0.087561 0.119830 0.989816 -0.024116 1 0 0 0 0 0 0 772608
-0.001871 0.000089 0.117269 -0.070042 0.045962 1.031681 -0.024147 1 0 0 0 0 0 0 773601
-0.001871 0.000087 0.117270 -0.060422 0.006933 1.048133 -0.024178 1 0 0 0 0 0 0 774593
-0.001865 0.000068 0.117280 -0.124398 0.223760 0.913225 -0.024210 1 0 0 0 0 0 0 775606
-0.001862 0.000058 0.117284 -0.097184 0.125438 0.991707 -0.024240 1 0 0 0 0 0 0 776594
-0.001861 0.000053 0.117285 -0.077008 0.055560 1.031826 -0.024272 1 0 0 0 0 0 0 777608
-0.001855 0.000033 0.117296 -0.135048 0.255246 0.906194 -0.024303 1 0 0 0 0 0 0 778603
-0.001852 0.000023 0.117300 -0.104720 0.148055 0.987887 -0.024335 1 0 0 0 0 0 0 779611
-0.001869 0.000023 0.117311 0.163065 0.015684 0.895425 -0.024369 1 0 0 0 0 0 0 780710
-0.001872 0.000005 0.117326 0.012924 0.234960 0.841222 -0.024397 1 0 0 0 0 0 0 781605
-0.001874 -0.000004 0.117331 -0.023782 0.142553 0.959087 -0.024431 1 0 0 0 0 0 0 782701
-0.001869 -0.000027 0.117343 -0.106460 0.313130 0.872332 -0.024460 1 0 0 0 0 0 0 783629
-0.001867 -0.000038 0.117347 -0.087795 0.189374 0.968394 -0.024490 1 0 0 0 0 0 0 784595
-0.001866 -0.000043 0.117348 -0.071712 0.106568 1.014628 -0.024522 1 0 0 0 0 0 0 785615
-0.001878 -0.000059 0.117369 0.114331 0.242249 0.757500 -0.024553 1 0 0 0 0 0 0 786612
-0.001884 -0.000067 0.117377 0.050814 0.153317 0.910758 -0.024585 1 0 0 0 0 0 0 787605
-0.001888 -0.000071 0.117379 0.004650 0.093232 0.988376 -0.024622 1 0 0 0 0 0 0 788813
-0.001884 -0.000091 0.117390 -0.088562 0.299002 0.876849 -0.024651 1 0 0 0 0 0 0 789749
-0.001882 -0.000101 0.117394 -0.075841 0.194441 0.963287 -0.024686 1 0 0 0 0 0 0 790849
-0.001881 -0.000106 0.117396 -0.062837 0.121441 1.005828 -0.024713 1 0 0 0 0 0 0 791710
-0.001894 -0.000122 0.117417 0.121719 0.262407 0.747801 -0.024749 1 0 0 0 0 0 0 792858
-0.001900 -0.000130 0.117424 0.057423 0.175811 0.900307 -0.024775 1 0 0 0 0 0 0 793708
-0.001903 -0.000134 0.117426 0.010856 0.116914 0.977310 -0.024803 1 0 0 0 0 0 0 794610
-0.001899 -0.000153 0.117438 -0.082623 0.323634 0.866052 -0.024837 1 0 0 0 0 0 0 795697
-0.001916 -0.000159 0.117452 0.176530 0.161296 0.818256 -0.024867 1 0 0 0 0 0 0 796634
-0.001911 -0.000148 0.117467 -0.070423 -0.068699 0.787668 -0.024897 1 0 0 0 0 0 0 797616
-0.001904 -0.000161 0.117483 -0.138571 0.213063 0.776143 -0.024935 1 0 0 0 0 0 0 798819
-0.001919 -0.000163 0.117498 0.146806 0.104274 0.775877 -0.024961 1 0 0 0 0 0 0 799645
-0.001926 -0.000164 0.117504 0.081469 0.081362 0.907303 -0.024993 1 0 0 0 0 0 0 800676
-0.001924 -0.000182 0.117516 -0.040344 0.311152 0.825259 -0.025026 1 0 0 0 0 0 0 801743
-0.001942 -0.000187 0.117530 0.203241 0.160603 0.788390 -0.025053 1 0 0 0 0 0 0 802609
-0.001950 -0.000189 0.117535 0.115190 0.115229 0.905908 -0.025085 1 0 0 0 0 0 0 803627
-0.001949 -0.000208 0.117547 -0.018244 0.333756 0.818896 -0.025115 1 0 0 0 0 0 0 804597
-0.001949 -0.000217 0.117551 -0.027288 0.235504 0.914282 -0.025147 1 0 0 0 0 0 0 805616
-0.001967 -0.000218 0.117563 0.221672 0.107694 0.826379 -0.025178 1 0 0 0 0 0 0 806600
-0.001976 -0.000218 0.117567 0.130551 0.092307 0.915118 -0.025210 1 0 0 0 0 0 0 807610
-0.001975 -0.000236 0.117579 -0.005188 0.327877 0.817160 -0.025240 1 0 0 0 0 0 0 808583
-0.001993 -0.000240 0.117593 0.231583 0.180140 0.774913 -0.025273 1 0 0 0 0 0 0 809623
-0.002002 -0.000243 0.117597 0.139852 0.136154 0.890353 -0.025304 1 0 0 0 0 0 0 810640
-0.002007 -0.000244 0.117599 0.073851 0.117337 0.943554 -0.025334 1 0 0 0 0 0 0 811602
-0.002009 -0.000244 0.117600 0.039158 0.108361 0.963894 -0.025366 1 0 0 0 0 0 0 812614
-0.002023 -0.000258 0.117620 0.199684 0.284365 0.697441 -0.025402 1 0 0 0 0 0 0 813774
-0.002030 -0.000265 0.117627 0.122595 0.214714 0.846346 -0.025431 1 0 0 0 0 0 0 814708
-0.002034 -0.000268 0.117630 0.069654 0.164393 0.922228 -0.025465 1 0 0 0 0 0 0 815783
-0.002054 -0.000266 0.117641 0.289607 0.079715 0.817590 -0.025491 1 0 0 0 0 0 0 816609
-0.002046 -0.000269 0.117666 -0.053572 0.147632 0.613653 -0.025523 1 0 0 0 0 0 0 817650
-0.002042 -0.000270 0.117674 -0.042241 0.134238 0.805364 -0.025552 1 0 0 0 0 0 0 818569
-0.002040 -0.000271 0.117677 -0.016553 0.123166 0.898048 -0.025584 1 0 0 0 0 0 0 819599
-0.002039 -0.000272 0.117678 -0.001135 0.117339 0.933219 -0.025616 1 0 0 0 0 0 0 820614
-0.002033 -0.000290 0.117689 -0.062325 0.353238 0.805454 -0.025648 1 0 0 0 0 0 0 821638
-0.002049 -0.000294 0.117703 0.214171 0.204794 0.752075 -0.025689 1 0 0 0 0 0 0 822956
-0.002056 -0.000296 0.117707 0.142121 0.160289 0.862896 -0.025711 1 0 0 0 0 0 0 823644
-0.002060 -0.000298 0.117709 0.085969 0.141337 0.914941 -0.025750 1 0 0 0 0 0 0 824898
-0.002057 -0.000316 0.117720 -0.013207 0.371134 0.793720 -0.025776 1 0 0 0 0 0 0 825729
-0.002055 -0.000325 0.117724 -0.003441 0.277672 0.876112 -0.025812 1 0 0 0 0 0 0 826874
-0.002073 -0.000325 0.117735 0.255870 0.152125 0.783444 -0.025835 1 0 0 0 0 0 0 827625
-0.002069 -0.000312 0.117750 0.002209 -0.041010 0.725087 -0.025865 1 0 0 0 0 0 0 828589
-0.002062 -0.000323 0.117765 -0.070324 0.262305 0.703461 -0.025899 1 0 0 0 0 0 0 829665
-0.002058 -0.000329 0.117771 -0.033785 0.221686 0.833380 -0.025930 1 0 0 0 0 0 0 830666
-0.002056 -0.000332 0.117772 -0.007150 0.182424 0.892537 -0.025967 1 0 0 0 0 0 0 831834
-0.002055 -0.000333 0.117773 0.007382 0.161050 0.915004 -0.026002 1 0 0 0 0 0 0 832959
-0.002055 -0.000334 0.117773 0.014903 0.150214 0.923145 -0.026022 1 0 0 0 0 0 0 833612
-0.002073 -0.000330 0.117783 0.266643 0.086761 0.793210 -0.026055 1 0 0 0 0 0 0 834656
-0.002077 -0.000346 0.117797 0.105884 0.344800 0.725121 -0.026086 1 0 0 0 0 0 0 835654
-0.002066 -0.000340 0.117813 -0.103411 0.091330 0.691552 -0.026115 1 0 0 0 0 0 0 836582
-0.002061 -0.000337 0.117818 -0.058586 0.100286 0.820876 -0.026147 1 0 0 0 0 0 0 837597
-0.002058 -0.000336 0.117820 -0.020120 0.118633 0.879957 -0.026178 1 0 0 0 0 0 0 838584
-0.002051 -0.000353 0.117831 -0.068453 0.368708 0.761580 -0.026209 1 0 0 0 0 0 0 839600
-0.002048 -0.000362 0.117835 -0.032799 0.285137 0.844562 -0.026240 1 0 0 0 0 0 0 840585
-0.002046 -0.000366 0.117836 -0.008211 0.222697 0.886038 -0.026272 1 0 0 0 0 0 0 841600
-0.002045 -0.000368 0.117837 0.005021 0.189544 0.902184 -0.026303 1 0 0 0 0 0 0 842586
-0.002040 -0.000387 0.117847 -0.057771 0.412388 0.767860 -0.026334 1 0 0 0 0 0 0 843574
-0.002037 -0.000396 0.117851 -0.029560 0.314907 0.845170 -0.026365 1 0 0 0 0 0 0 844588
-0.002023 -0.000388 0.117863 -0.176226 0.066402 0.739311 -0.026396 1 0 0 0 0 0 0 845578
-0.002034 -0.000379 0.117877 0.144242 0.037882 0.697833 -0.026430 1 0 0 0 0 0 0 846675
-0.002040 -0.000375 0.117882 0.102645 0.089756 0.813865 -0.026466 1 0 0 0 0 0 0 847827
-0.002043 -0.000373 0.117884 0.062569 0.122585 0.867171 -0.026495 1 0 0 0 0 0 0 848731
-0.002044 -0.000372 0.117884 0.040915 0.139833 0.887338 -0.026521 1 0 0 0 0 0 0 849579
-0.002063 -0.000367 0.117895 0.278309 0.090481 0.761315 -0.026552 1 0 0 0 0 0 0 850559
-0.002068 -0.000382 0.117908 0.110066 0.356072 0.694703 -0.026585 1 0 0 0 0 0 0 851608
-0.002057 -0.000376 0.117924 -0.103138 0.105851 0.661364 -0.026615 1 0 0 0 0 0 0 852589
-0.002052 -0.000373 0.117929 -0.060118 0.116505 0.790725 -0.026646 1 0 0 0 0 0 0 853581
-0.002049 -0.000372 0.117931 -0.022565 0.135769 0.849854 -0.026678 1 0 0 0 0 0 0 854599
-0.002048 -0.000371 0.117932 -0.001797 0.147014 0.872550 -0.026719 1 0 0 0 0 0 0 855900
-0.002066 -0.000367 0.117942 0.257349 0.094637 0.747232 -0.026750 1 0 0 0 0 0 0 856898
-0.002062 -0.000351 0.117956 0.001876 -0.060344 0.675892 -0.026774 1 0 0 0 0 0 0 857684
-0.002055 -0.000361 0.117972 -0.071749 0.263326 0.649697 -0.026808 1 0 0 0 0 0 0 858756
-0.002051 -0.000366 0.117977 -0.035599 0.232442 0.777846 -0.026839 1 0 0 0 0 0 0 859739
-0.002049 -0.000368 0.117979 -0.009169 0.198010 0.836202 -0.026871 1 0 0 0 0 0 0 860764
-0.002048 -0.000370 0.117980 0.005249 0.179023 0.858095 -0.026897 1 0 0 0 0 0 0 861604
-0.002066 -0.000366 0.117990 0.261287 0.111196 0.732630 -0.026928 1 0 0 0 0 0 0 862603
-0.002063 -0.000351 0.118004 0.004072 -0.051561 0.661459 -0.026962 1 0 0 0 0 0 0 863671
-0.002056 -0.000361 0.118020 -0.070421 0.268408 0.635182 -0.026995 1 0 0 0 0 0 0 864749
-0.002052 -0.000366 0.118025 -0.034678 0.235564 0.763206 -0.027024 1 0 0 0 0 0 0 865663
-0.002050 -0.000368 0.118027 -0.008448 0.200140 0.821451 -0.027053 1 0 0 0 0 0 0 866598
-0.002049 -0.000370 0.118027 0.005868 0.180709 0.843588 -0.027087 1 0 0 0 0 0 0 867691
-0.002067 -0.000366 0.118037 0.262034 0.112603 0.718014 -0.027117 1 0 0 0 0 0 0 868630
-0.002071 -0.000382 0.118051 0.102758 0.369314 0.651282 -0.027147 1 0 0 0 0 0 0 869593
-0.002073 -0.000390 0.118056 0.061669 0.293646 0.763311 -0.027178 1 0 0 0 0 0 0 870584
-0.002073 -0.000394 0.118058 0.045934 0.235668 0.815837 -0.027208 1 0 0 0 0 0 0 871572
-0.002074 -0.000396 0.118058 0.038884 0.204812 0.835889 -0.027240 1 0 0 0 0 0 0 872583
-0.002062 -0.000384 0.118069 -0.132327 0.009729 0.697966 -0.027271 1 0 0 0 0 0 0 873571
-0.002074 -0.000373 0.118083 0.176060 0.010008 0.644141 -0.027303 1 0 0 0 0 0 0 874585
-0.002080 -0.000368 0.118088 0.127787 0.076577 0.755476 -0.027333 1 0 0 0 0 0 0 875573
-0.002078 -0.000383 0.118100 0.014495 0.357152 0.666399 -0.027365 1 0 0 0 0 0 0 876584
-0.002076 -0.000391 0.118104 0.015886 0.288844 0.760366 -0.027396 1 0 0 0 0 0 0 877572
-0.002076 -0.000394 0.118106 0.023239 0.234066 0.805685 -0.027428 1 0 0 0 0 0 0 878589
-0.002075 -0.000396 0.118106 0.027873 0.204770 0.823090 -0.027459 1 0 0 0 0 0 0 879573
-0.002075 -0.000397 0.118106 0.030417 0.190050 0.829964 -0.027494 1 0 0 0 0 0 0 880712
-0.002070 -0.000415 0.118117 -0.038129 0.423282 0.692073 -0.027525 1 0 0 0 0 0 0 881699
-0.002067 -0.000425 0.118120 -0.012682 0.330444 0.767967 -0.027558 1 0 0 0 0 0 0 882750
-0.002066 -0.000429 0.118122 0.006744 0.263263 0.806744 -0.027584 1 0 0 0 0 0 0 883594
-0.002065 -0.000432 0.118122 0.017386 0.227763 0.821944 -0.027615 1 0 0 0 0 0 0 884577
-0.002065 -0.000433 0.118122 0.022911 0.209945 0.827934 -0.027647 1 0 0 0 0 0 0 885593
-0.002078 -0.000447 0.118143 0.204927 0.383460 0.555917 -0.027678 1 0 0 0 0 0 0 886592
-0.002084 -0.000454 0.118150 0.137863 0.311133 0.702108 -0.027709 1 0 0 0 0 0 0 887588
-0.002088 -0.000457 0.118152 0.089883 0.259486 0.776876 -0.027741 1 0 0 0 0 0 0 888614
-0.002089 -0.000459 0.118153 0.064954 0.232386 0.805807 -0.027780 1 0 0 0 0 0 0 889867
-0.002090 -0.000460 0.118153 0.052560 0.218762 0.816289 -0.027804 1 0 0 0 0 0 0 890639
-0.002090 -0.000460 0.118153 0.046465 0.212172 0.820830 -0.027843 1 0 0 0 0 0 0 891880
-0.002085 -0.000479 0.118164 -0.026520 0.449777 0.682068 -0.027869 1 0 0 0 0 0 0 892709
-0.002083 -0.000488 0.118168 -0.003225 0.358917 0.757607 -0.027905 1 0 0 0 0 0 0 893859
-0.002081 -0.000492 0.118169 0.015113 0.292712 0.796112 -0.027928 1 0 0 0 0 0 0 894605
-0.002081 -0.000494 0.118169 0.025224 0.257748 0.811293 -0.027961 1 0 0 0 0 0 0 895647
-0.002080 -0.000495 0.118169 0.030483 0.240203 0.817242 -0.027992 1 0 0 0 0 0 0 896660
-0.002099 -0.000492 0.118179 0.282517 0.173206 0.685828 -0.028022 1 0 0 0 0 0 0 897592
-0.002103 -0.000508 0.118193 0.120629 0.431324 0.617291 -0.028055 1 0 0 0 0 0 0 898667
-0.002104 -0.000516 0.118198 0.078313 0.355806 0.728355 -0.028089 1 0 0 0 0 0 0 899743
-0.002105 -0.000520 0.118200 0.061970 0.297890 0.780383 -0.028116 1 0 0 0 0 0 0 900622
-0.002106 -0.000522 0.118200 0.054650 0.267151 0.800296 -0.028149 1 0 0 0 0 0 0 901671
-0.002106 -0.000523 0.118200 0.051193 0.251725 0.807747 -0.028177 1 0 0 0 0 0 0 902571
-0.002106 -0.000523 0.118200 0.049559 0.244161 0.810993 -0.028210 1 0 0 0 0 0 0 903611
-0.002101 -0.000541 0.118211 -0.021273 0.481722 0.672089 -0.028240 1 0 0 0 0 0 0 904593
-0.002098 -0.000550 0.118215 0.003121 0.390563 0.747224 -0.028272 1 0 0 0 0 0 0 905603
-0.002097 -0.000555 0.118216 0.022050 0.324276 0.785842 -0.028303 1 0 0 0 0 0 0 906607
-0.002096 -0.000557 0.118216 0.032450 0.289264 0.800932 -0.028334 1 0 0 0 0 0 0 907598
-0.002096 -0.000558 0.118216 0.037852 0.271721 0.806827 -0.028366 1 0 0 0 0 0 0 908604
-0.002090 -0.000577 0.118227 -0.029490 0.504473 0.668950 -0.028397 1 0 0 0 0 0 0 909607
-0.002088 -0.000586 0.118230 -0.003300 0.410774 0.744311 -0.028428 1 0 0 0 0 0 0 910589
-0.002086 -0.000591 0.118232 0.016523 0.343246 0.783007 -0.028459 1 0 0 0 0 0 0 911598
-0.002104 -0.000589 0.118242 0.276965 0.249305 0.663997 -0.028491 1 0 0 0 0 0 0 912603
-0.002113 -0.000588 0.118246 0.189397 0.252913 0.741224 -0.028551 1 0 0 0 0 0 0 914537
-0.002117 -0.000587 0.118247 0.124508 0.260015 0.779818 -0.028586 1 0 0 0 0 0 0 915644
-0.002102 -0.000591 0.118269 -0.148168 0.326093 0.507993 -0.028616 1 0 0 0 0 0 0 916619
-0.002094 -0.000593 0.118276 -0.079725 0.304909 0.664488 -0.028647 1 0 0 0 0 0 0 917615
-0.002090 -0.000594 0.118279 -0.023490 0.289492 0.743825 -0.028678 1 0 0 0 0 0 0 918605
-0.002088 -0.000595 0.118280 0.007372 0.281583 0.774121 -0.028707 1 0 0 0 0 0 0 919540
-0.002087 -0.000595 0.118280 0.023270 0.277824 0.785417 -0.028740 1 0 0 0 0 0 0 920593
-0.002086 -0.000595 0.118280 0.031342 0.276160 0.789995 -0.028776 1 0 0 0 0 0 0 921725
-0.002086 -0.000595 0.118280 0.035439 0.275461 0.792132 -0.028808 1 0 0 0 0 0 0 922762
-0.002086 -0.000595 0.118280 0.037512 0.275241 0.793362 -0.028837 1 0 0 0 0 0 0 923700
-0.002081 -0.000613 0.118290 -0.031654 0.517093 0.654010 -0.028872 1 0 0 0 0 0 0 924800
-0.002078 -0.000622 0.118294 -0.006318 0.427700 0.728645 -0.028901 1 0 0 0 0 0 0 925743
-0.002076 -0.000627 0.118295 0.013074 0.362288 0.766984 -0.028929 1 0 0 0 0 0 0 926641
-0.002076 -0.000629 0.118296 0.023695 0.327754 0.781996 -0.028961 1 0 0 0 0 0 0 927649
-0.002075 -0.000630 0.118296 0.029205 0.310442 0.787770 -0.028990 1 0 0 0 0 0 0 928580
-0.002075 -0.000631 0.118296 0.032023 0.301959 0.790397 -0.029023 1 0 0 0 0 0 0 929625
-0.002075 -0.000631 0.118296 0.033464 0.297866 0.791794 -0.029052 1 0 0 0 0 0 0 930574
-0.002075 -0.000631 0.118296 0.034202 0.296005 0.792916 -0.029086 1 0 0 0 0 0 0 931652
-0.002075 -0.000631 0.118296 0.034604 0.295253 0.793945 -0.029121 1 0 0 0 0 0 0 932769
-0.002070 -0.000649 0.118306 -0.035477 0.537005 0.654470 -0.029153 1 0 0 0 0 0 0 933800
-0.002067 -0.000658 0.118310 -0.010568 0.447386 0.728819 -0.029177 1 0 0 0 0 0 0 934559
-0.002066 -0.000663 0.118311 0.008626 0.381955 0.767248 -0.029210 1 0 0 0 0 0 0 935624
-0.002065 -0.000665 0.118312 0.019137 0.347391 0.782227 -0.029242 1 0 0 0 0 0 0 936645
-0.002065 -0.000666 0.118312 0.024579 0.330093 0.788002 -0.029271 1 0 0 0 0 0 0 937578
-0.002065 -0.000667 0.118312 0.027366 0.321604 0.790568 -0.029302 1 0 0 0 0 0 0 938566
-0.002047 -0.000672 0.118333 -0.210067 0.379721 0.505190 -0.029333 1 0 0 0 0 0 0 939561
-0.002038 -0.000674 0.118340 -0.123620 0.354113 0.656664 -0.029364 1 0 0 0 0 0 0 940559
-0.002033 -0.000675 0.118343 -0.058397 0.336504 0.734244 -0.029396 1 0 0 0 0 0 0 941558
-0.002031 -0.000676 0.118344 -0.023098 0.327532 0.763965 -0.029427 1 0 0 0 0 0 0 942554
-0.002043 -0.000690 0.118365 0.174509 0.507232 0.500252 -0.029459 1 0 0 0 0 0 0 943575
-0.002049 -0.000697 0.118372 0.115433 0.436739 0.648662 -0.029489 1 0 0 0 0 0 0 944563
-0.002052 -0.000700 0.118374 0.071422 0.386085 0.724127 -0.029521 1 0 0 0 0 0 0 945557
-0.002053 -0.000702 0.118375 0.048457 0.359551 0.753036 -0.029552 1 0 0 0 0 0 0 946577
-0.002054 -0.000703 0.118375 0.037051 0.346416 0.763823 -0.029586 1 0 0 0 0 0 0 947669
-0.002049 -0.000721 0.118386 -0.039051 0.582470 0.627796 -0.029615 1 0 0 0 0 0 0 948581
-0.002046 -0.000730 0.118389 -0.016976 0.489801 0.703372 -0.029649 1 0 0 0 0 0 0 949662
-0.002033 -0.000721 0.118401 -0.167902 0.242703 0.595283 -0.029678 1 0 0 0 0 0 0 950588
-0.002020 -0.000735 0.118416 -0.167688 0.515798 0.547066 -0.029709 1 0 0 0 0 0 0 951584
-0.002014 -0.000742 0.118421 -0.092015 0.457217 0.665523 -0.029740 1 0 0 0 0 0 0 952582
-0.002011 -0.000745 0.118423 -0.045646 0.408936 0.720251 -0.029771 1 0 0 0 0 0 0 953575
-0.002004 -0.000765 0.118434 -0.091865 0.625948 0.600879 -0.029802 1 0 0 0 0 0 0 954569
-0.002001 -0.000775 0.118438 -0.054545 0.523470 0.682248 -0.029841 1 0 0 0 0 0 0 955800
-0.001994 -0.000797 0.118449 -0.099759 0.694426 0.582961 -0.029875 1 0 0 0 0 0 0 956895
-0.001990 -0.000809 0.118453 -0.061222 0.566754 0.671817 -0.029898 1 0 0 0 0 0 0 957634
-0.001988 -0.000815 0.118455 -0.035085 0.482207 0.715384 -0.029936 1 0 0 0 0 0 0 958846
-0.001982 -0.000835 0.118466 -0.091766 0.681088 0.592069 -0.029962 1 0 0 0 0 0 0 959673
-0.001966 -0.000832 0.118480 -0.228520 0.389178 0.524968 -0.029998 1 0 0 0 0 0 0 960845
-0.001958 -0.000831 0.118485 -0.144717 0.378184 0.641710 -0.030022 1 0 0 0 0 0 0 961598
-0.001949 -0.000848 0.118497 -0.157410 0.630069 0.556631 -0.030053 1 0 0 0 0 0 0 962584
-0.001944 -0.000857 0.118501 -0.101470 0.546315 0.650602 -0.030086 1 0 0 0 0 0 0 963638
-0.001937 -0.000879 0.118513 -0.137337 0.727272 0.556007 -0.030118 1 0 0 0 0 0 0 964663
-0.001933 -0.000890 0.118517 -0.093914 0.604419 0.646375 -0.030147 1 0 0 0 0 0 0 965616
-0.001926 -0.000914 0.118529 -0.136204 0.765683 0.550694 -0.030182 1 0 0 0 0 0 0 966729
-0.001922 -0.000926 0.118533 -0.095970 0.632748 0.640485 -0.030209 1 0 0 0 0 0 0 967575
-0.001920 -0.000931 0.118534 -0.069010 0.545556 0.684210 -0.030244 1 0 0 0 0 0 0 968698
-0.001914 -0.000952 0.118545 -0.125525 0.743783 0.561420 -0.030273 1 0 0 0 0 0 0 969635
-0.001911 -0.000963 0.118549 -0.093112 0.631093 0.640750 -0.030303 1 0 0 0 0 0 0 970586
-0.001904 -0.000986 0.118561 -0.141151 0.797864 0.541253 -0.030333 1 0 0 0 0 0 0 971554
-0.001900 -0.000998 0.118565 -0.103759 0.667558 0.629635 -0.030365 1 0 0 0 0 0 0 972580
-0.001881 -0.001008 0.118587 -0.318366 0.645382 0.386348 -0.030397 1 0 0 0 0 0 0 973589
-0.001871 -0.001014 0.118595 -0.218547 0.576074 0.552647 -0.030427 1 0 0 0 0 0 0 974568
-0.001866 -0.001016 0.118598 -0.146545 0.536602 0.635360 -0.030459 1 0 0 0 0 0 0 975583
-0.001858 -0.001035 0.118609 -0.178978 0.760949 0.527627 -0.030490 1 0 0 0 0 0 0 976592
-0.001854 -0.001045 0.118613 -0.134143 0.661204 0.611964 -0.030521 1 0 0 0 0 0 0 977582
-0.001852 -0.001050 0.118614 -0.104968 0.590736 0.653565 -0.030553 1 0 0 0 0 0 0 978594
-0.001851 -0.001052 0.118615 -0.089517 0.553806 0.669548 -0.030584 1 0 0 0 0 0 0 979584
-0.001850 -0.001053 0.118615 -0.081665 0.535490 0.675672 -0.030617 1 0 0 0 0 0 0 980650
-0.001850 -0.001054 0.118615 -0.077749 0.526672 0.678356 -0.030654 1 0 0 0 0 0 0 981813
-0.001868 -0.001050 0.118625 0.174474 0.464325 0.544070 -0.030682 1 0 0 0 0 0 0 982727
-0.001890 -0.001061 0.118617 0.251953 0.663387 0.762976 -0.030709 1 0 0 0 0 0 0 983574
-0.001901 -0.001067 0.118615 0.123576 0.612878 0.723023 -0.030739 1 0 0 0 0 0 0 984537
-0.001906 -0.001070 0.118614 0.042256 0.572644 0.698110 -0.030772 1 0 0 0 0 0 0 985591
-0.001922 -0.001085 0.118603 0.168941 0.731334 0.836138 -0.030802 1 0 0 0 0 0 0 986580
-0.001943 -0.001106 0.118619 0.265642 0.841371 0.481906 -0.030834 1 0 0 0 0 0 0 987595
-0.001953 -0.001116 0.118625 0.141319 0.718060 0.585469 -0.030865 1 0 0 0 0 0 0 988596
-0.001977 -0.001117 0.118637 0.313430 0.581419 0.508931 -0.030905 1 0 0 0 0 0 0 989863
-0.002007 -0.001113 0.118651 0.430690 0.503420 0.467295 -0.030936 1 0 0 0 0 0 0 990867
-0.002017 -0.001130 0.118666 0.178743 0.764145 0.443404 -0.030961 1 0 0 0 0 0 0 991650
-0.002053 -0.001147 0.118671 0.510147 0.810329 0.581784 -0.030995 1 0 0 0 0 0 0 992743
-0.002071 -0.001155 0.118672 0.316610 0.707917 0.632487 -0.031028 1 0 0 0 0 0 0 993784
-0.002098 -0.001155 0.118682 0.435189 0.586352 0.515420 -0.031054 1 0 0 0 0 0 0 994631
-0.002112 -0.001155 0.118686 0.272494 0.574474 0.592534 -0.031084 1 0 0 0 0 0 0 995579
-0.002138 -0.001151 0.118697 0.420753 0.515968 0.496422 -0.031117 1 0 0 0 0 0 0 996656
-0.002150 -0.001148 0.118701 0.274295 0.537426 0.581732 -0.031147 1 0 0 0 0 0 0 997601
-0.002175 -0.001143 0.118713 0.431059 0.495822 0.488751 -0.031184 1 0 0 0 0 0 0 998785
-0.002187 -0.001140 0.118716 0.288746 0.525665 0.574925 -0.031209 1 0 0 0 0 0 0 999581
-0.002212 -0.001134 0.118728 0.447734 0.488146 0.482230 -0.031239 1 0 0 0 0 0 1 556
-0.002243 -0.001127 0.118742 0.558031 0.462011 0.434119 -0.031274 1 0 0 0 0 0 1 1676
-0.002259 -0.001123 0.118746 0.372841 0.504574 0.546308 -0.031305 1 0 0 0 0 0 1 2657
-0.002285 -0.001117 0.118758 0.508877 0.473841 0.463738 -0.031333 1 0 0 0 0 0 1 3561
-0.002298 -0.001114 0.118762 0.355783 0.509507 0.553448 -0.031364 1 0 0 0 0 0 1 4561
-0.002323 -0.001108 0.118773 0.509837 0.474753 0.462281 -0.031396 1 0 0 0 0 0 1 5559
-0.002354 -0.001101 0.118787 0.617730 0.449913 0.414613 -0.031427 1 0 0 0 0 0 1 6569
-0.002370 -0.001097 0.118792 0.431008 0.493260 0.526594 -0.031458 1 0 0 0 0 0 1 7560
-0.002396 -0.001091 0.118803 0.566759 0.462845 0.444346 -0.031489 1 0 0 0 0 0 1 8559
-0.002409 -0.001088 0.118807 0.413152 0.498738 0.533773 -0.031521 1 0 0 0 0 0 1 9559
-0.002434 -0.001082 0.118819 0.567425 0.463986 0.442830 -0.031552 1 0 0 0 0 0 1 10556
-0.002459 -0.001092 0.118812 0.591803 0.677843 0.677679 -0.031583 1 0 0 0 0 0 1 11573
-0.002491 -0.001093 0.118819 0.690400 0.576562 0.508388 -0.031614 1 0 0 0 0 0 1 12562
-0.002525 -0.001089 0.118831 0.755399 0.502527 0.420904 -0.031647 1 0 0 0 0 0 1 13613
-0.002554 -0.001100 0.118825 0.713553 0.699928 0.666283 -0.031688 1 0 0 0 0 0 1 14916
-0.002588 -0.001102 0.118832 0.777360 0.590584 0.501424 -0.031711 1 0 0 0 0 0 1 15638
-0.002623 -0.001098 0.118845 0.824847 0.512559 0.415514 -0.031739 1 0 0 0 0 0 1 16559
-0.002653 -0.001109 0.118838 0.773774 0.707852 0.661238 -0.031771 1 0 0 0 0 0 1 17588
-0.002687 -0.001111 0.118846 0.833592 0.597709 0.496782 -0.031802 1 0 0 0 0 0 1 18554
-0.002704 -0.001111 0.118848 0.625960 0.577922 0.544028 -0.031834 1 0 0 0 0 0 1 19584
-0.002744 -0.001121 0.118848 0.920619 0.693403 0.587309 -0.031864 1 0 0 0 0 0 1 20554
-0.002763 -0.001125 0.118848 0.701195 0.646912 0.589706 -0.031896 1 0 0 0 0 0 1 21573
-0.002786 -0.001141 0.118837 0.723198 0.793570 0.739083 -0.031936 1 0 0 0 0 0 1 22842
-0.002816 -0.001145 0.118843 0.840012 0.652289 0.528778 -0.031968 1 0 0 0 0 0 1 23889
-0.002836 -0.001128 0.118834 0.732528 0.370931 0.698183 -0.031992 1 0 0 0 0 0 1 24644
-0.002877 -0.001129 0.118830 1.017950 0.568322 0.663398 -0.032027 1 0 0 0 0 0 1 25755
-0.002898 -0.001129 0.118829 0.786988 0.583636 0.625927 -0.032055 1 0 0 0 0 0 1 26655
-0.002908 -0.001130 0.118828 0.634029 0.583182 0.610708 -0.032089 1 0 0 0 0 0 1 27741
-0.002945 -0.001139 0.118827 0.975478 0.703263 0.622907 -0.032116 1 0 0 0 0 0 1 28615
-0.002963 -0.001143 0.118826 0.781175 0.658787 0.612536 -0.032147 1 0 0 0 0 0 1 29620
-0.002972 -0.001145 0.118826 0.647580 0.626285 0.607682 -0.032177 1 0 0 0 0 0 1 30576
-0.002977 -0.001147 0.118826 0.577350 0.609310 0.606231 -0.032210 1 0 0 0 0 0 1 31617
-0.003010 -0.001156 0.118825 0.963879 0.721983 0.624019 -0.032245 1 0 0 0 0 0 1 32745
-0.003027 -0.001161 0.118824 0.792499 0.673961 0.615237 -0.032278 1 0 0 0 0 0 1 33794
-0.003035 -0.001163 0.118824 0.670298 0.639579 0.610776 -0.032301 1 0 0 0 0 0 1 34538
-0.003064 -0.001142 0.118823 0.930289 0.317920 0.617568 -0.032334 1 0 0 0 0 0 1 35604
-0.003078 -0.001131 0.118823 0.779465 0.420257 0.613444 -0.032365 1 0 0 0 0 0 1 36588
-0.003085 -0.001126 0.118823 0.676124 0.497945 0.611587 -0.032396 1 0 0 0 0 0 1 37558
-0.003119 -0.001132 0.118822 1.043791 0.660504 0.629670 -0.032426 1 0 0 0 0 0 1 38549
-0.003137 -0.001135 0.118821 0.862713 0.637812 0.620486 -0.032458 1 0 0 0 0 0 1 39556
-0.003146 -0.001137 0.118821 0.735803 0.616297 0.616003 -0.032489 1 0 0 0 0 0 1 40552
-0.003169 -0.001133 0.118831 0.923382 0.545887 0.483023 -0.032520 1 0 0 0 0 0 1 41552
-0.003180 -0.001132 0.118834 0.795390 0.561155 0.551375 -0.032552 1 0 0 0 0 0 1 42550
-0.003186 -0.001131 0.118835 0.710398 0.574501 0.586739 -0.032583 1 0 0 0 0 0 1 43556
-0.003189 -0.001130 0.118835 0.666399 0.582133 0.600447 -0.032614 1 0 0 0 0 0 1 44555
-0.003190 -0.001130 0.118836 0.644619 0.586332 0.605681 -0.032645 1 0 0 0 0 0 1 45548
-0.003210 -0.001125 0.118845 0.888725 0.529822 0.476392 -0.032677 1 0 0 0 0 0 1 46550
-0.003225 -0.001105 0.118838 0.859679 0.307440 0.686513 -0.032723 1 0 0 0 0 0 1 48027
-0.003232 -0.001095 0.118836 0.764885 0.414354 0.649236 -0.032744 1 0 0 0 0 0 1 48716
-0.003236 -0.001090 0.118835 0.709169 0.489674 0.625750 -0.032776 1 0 0 0 0 0 1 49723
-0.003238 -0.001087 0.118835 0.680391 0.529537 0.616773 -0.032801 1 0 0 0 0 0 1 50528
-0.003239 -0.001086 0.118835 0.666206 0.549984 0.614000 -0.032834 1 0 0 0 0 0 1 51574
-0.003239 -0.001085 0.118835 0.659358 0.560467 0.613403 -0.032865 1 0 0 0 0 0 1 52569
-0.003239 -0.001085 0.118835 0.656207 0.565980 0.613567 -0.032896 1 0 0 0 0 0 1 53559
-0.003240 -0.001085 0.118835 0.654949 0.568999 0.614001 -0.032927 1 0 0 0 0 0 1 54554
-0.003240 -0.001085 0.118835 0.654717 0.570849 0.614618 -0.032962 1 0 0 0 0 0 1 55676
-0.003240 -0.001085 0.118835 0.654854 0.572019 0.615180 -0.032993 1 0 0 0 0 0 1 56686
-0.003240 -0.001085 0.118835 0.655290 0.572910 0.615803 -0.033027 1 0 0 0 0 0 1 57755
-0.003240 -0.001085 0.118835 0.655764 0.573583 0.616353 -0.033057 1 0 0 0 0 0 1 58715
-0.003240 -0.001085 0.118835 0.656342 0.574206 0.616942 -0.033088 1 0 0 0 0 0 1 59728
-0.003240 -0.001085 0.118835 0.656829 0.574696 0.617429 -0.033114 1 0 0 0 0 0 1 60554
-0.003240 -0.001085 0.118835 0.657395 0.575235 0.617995 -0.033145 1 0 0 0 0 0 1 61526
-0.003240 -0.001085 0.118835 0.658028 0.575809 0.618590 -0.033176 1 0 0 0 0 0 1 62547
-0.003240 -0.001085 0.118835 0.658696 0.576395 0.619218 -0.033210 1 0 0 0 0 0 1 63624
-0.003240 -0.001085 0.118835 0.659234 0.576865 0.619723 -0.033237 1 0 0 0 0 0 1 64491
-0.003240 -0.001085 0.118835 0.659952 0.577508 0.620395 -0.033274 1 0 0 0 0 0 1 65655
-0.003240 -0.001085 0.118835 0.660584 0.578046 0.620992 -0.033306 1 0 0 0 0 0 1 66682
-0.003240 -0.001085 0.118835 0.661138 0.578558 0.621526 -0.033334 1 0 0 0 0 0 1 67588
-0.003240 -0.001085 0.118835 0.661770 0.579087 0.622108 -0.033365 1 0 0 0 0 0 1 68585
-0.003240 -0.001085 0.118835 0.662386 0.579623 0.622686 -0.033396 1 0 0 0 0 0 1 69576
-0.003240 -0.001085 0.118835 0.662961 0.580153 0.623240 -0.033426 1 0 0 0 0 0 1 70528
-0.003240 -0.001085 0.118835 0.663603 0.580691 0.623831 -0.033458 1 0 0 0 0 0 1 71542
-0.003240 -0.001085 0.118835 0.664219 0.581241 0.624406 -0.033489 1 0 0 0 0 0 1 72539
-0.003240 -0.001085 0.118835 0.664845 0.581776 0.624997 -0.033520 1 0 0 0 0 0 1 73543
-0.003240 -0.001085 0.118835 0.665410 0.582295 0.625542 -0.033550 1 0 0 0 0 0 1 74491
-0.003240 -0.001085 0.118835 0.666067 0.582847 0.626148 -0.033582 1 0 0 0 0 0 1 75519
-0.003240 -0.001085 0.118835 0.666693 0.583392 0.626735 -0.033613 1 0 0 0 0 0 1 76526
-0.003240 -0.001085 0.118835 0.667293 0.583944 0.627312 -0.033644 1 0 0 0 0 0 1 77517
-0.003240 -0.001085 0.118835 0.667927 0.584474 0.627896 -0.033676 1 0 0 0 0 0 1 78518
-0.003221 -0.001089 0.118825 0.413440 0.644093 0.759917 -0.033707 1 0 0 0 0 0 1 79515
-0.003211 -0.001091 0.118822 0.508607 0.623741 0.692424 -0.033739 1 0 0 0 0 0 1 80549
-0.003207 -0.001092 0.118820 0.577900 0.608620 0.658311 -0.033782 1 0 0 0 0 0 1 81932
-0.003173 -0.001084 0.118821 0.191621 0.479528 0.626434 -0.033804 1 0 0 0 0 0 1 82634
-0.003157 -0.001080 0.118822 0.363857 0.519493 0.632328 -0.033833 1 0 0 0 0 0 1 83557
-0.003148 -0.001078 0.118822 0.486866 0.550217 0.636284 -0.033862 1 0 0 0 0 0 1 84498
-0.003144 -0.001077 0.118822 0.552394 0.566967 0.638202 -0.033895 1 0 0 0 0 0 1 85555
-0.003123 -0.001081 0.118812 0.330875 0.634735 0.771012 -0.033926 1 0 0 0 0 0 1 86535
-0.003113 -0.001083 0.118809 0.442278 0.618501 0.703524 -0.033957 1 0 0 0 0 0 1 87539
-0.003108 -0.001084 0.118808 0.519445 0.605263 0.669178 -0.033989 1 0 0 0 0 0 1 88563
-0.003105 -0.001084 0.118807 0.560225 0.598383 0.656698 -0.034029 1 0 0 0 0 0 1 89819
-0.003085 -0.001089 0.118797 0.325962 0.653960 0.784463 -0.034055 1 0 0 0 0 0 1 90664
-0.003075 -0.001091 0.118794 0.430897 0.631738 0.715189 -0.034091 1 0 0 0 0 0 1 91810
-0.003070 -0.001092 0.118793 0.504631 0.615340 0.680062 -0.034116 1 0 0 0 0 0 1 92604
-0.003049 -0.001097 0.118783 0.288996 0.665920 0.799445 -0.034155 1 0 0 0 0 0 1 93848
-0.003038 -0.001100 0.118779 0.402897 0.640825 0.726761 -0.034178 1 0 0 0 0 0 1 94613
-0.003021 -0.001088 0.118789 0.313242 0.443069 0.540168 -0.034207 1 0 0 0 0 0 1 95514
-0.003012 -0.001082 0.118792 0.413810 0.498602 0.604948 -0.034240 1 0 0 0 0 0 1 96566
-0.002989 -0.001083 0.118784 0.225187 0.601416 0.772829 -0.034270 1 0 0 0 0 0 1 97534
-0.002977 -0.001084 0.118781 0.354438 0.604501 0.718333 -0.034302 1 0 0 0 0 0 1 98549
-0.002971 -0.001084 0.118780 0.440867 0.601232 0.688672 -0.034339 1 0 0 0 0 0 1 99736
-0.002968 -0.001084 0.118779 0.486074 0.599116 0.677550 -0.034366 1 0 0 0 0 0 1 100609
-0.002955 -0.001071 0.118790 0.340808 0.417991 0.523728 -0.034394 1 0 0 0 0 0 1 101519
-0.002948 -0.001064 0.118794 0.411934 0.482627 0.600811 -0.034428 1 0 0 0 0 0 1 102602
-0.002944 -0.001061 0.118796 0.463122 0.531108 0.640753 -0.034459 1 0 0 0 0 0 1 103593
-0.002923 -0.001064 0.118786 0.236290 0.616305 0.788740 -0.034488 1 0 0 0 0 0 1 104532
-0.002913 -0.001065 0.118783 0.344688 0.609079 0.726021 -0.034519 1 0 0 0 0 0 1 105520
-0.002896 -0.001052 0.118793 0.252005 0.420036 0.543164 -0.034550 1 0 0 0 0 0 1 106509
-0.002882 -0.001064 0.118807 0.280818 0.725465 0.468262 -0.034582 1 0 0 0 0 0 1 107512
-0.002875 -0.001070 0.118812 0.370258 0.681876 0.577016 -0.034613 1 0 0 0 0 0 1 108519
-0.002871 -0.001073 0.118813 0.423983 0.641189 0.628359 -0.034644 1 0 0 0 0 0 1 109518
-0.002869 -0.001074 0.118814 0.452357 0.619374 0.647798 -0.034675 1 0 0 0 0 0 1 110513
-0.002856 -0.001062 0.118825 0.298554 0.428181 0.504971 -0.034707 1 0 0 0 0 0 1 111518
-0.002849 -0.001055 0.118829 0.365710 0.487869 0.585602 -0.034738 1 0 0 0 0 0 1 112520
-0.002845 -0.001052 0.118830 0.414937 0.533939 0.626767 -0.034769 1 0 0 0 0 0 1 113518
-0.002844 -0.001051 0.118831 0.441676 0.559004 0.642652 -0.034801 1 0 0 0 0 0 1 114526
-0.002843 -0.001050 0.118831 0.455777 0.572288 0.648961 -0.034849 1 0 0 0 0 0 1 116054
-0.002825 -0.001054 0.118852 0.223511 0.643812 0.360510 -0.034864 1 0 0 0 0 0 1 116547
-0.002815 -0.001056 0.118860 0.311028 0.622632 0.512194 -0.034897 1 0 0 0 0 0 1 117592
-0.002811 -0.001057 0.118862 0.377250 0.607306 0.589945 -0.034924 1 0 0 0 0 0 1 118479
-0.002808 -0.001058 0.118863 0.413514 0.599744 0.619726 -0.034957 1 0 0 0 0 0 1 119527
-0.002807 -0.001058 0.118864 0.432348 0.596282 0.630626 -0.034988 1 0 0 0 0 0 1 120523
-0.002807 -0.001058 0.118864 0.442109 0.594873 0.634797 -0.035020 1 0 0 0 0 0 1 121538
-0.002806 -0.001058 0.118864 0.447223 0.594438 0.636596 -0.035050 1 0 0 0 0 0 1 122515
-0.002801 -0.001076 0.118874 0.379303 0.840268 0.497051 -0.035085 1 0 0 0 0 0 1 123627
-0.002786 -0.001072 0.118889 0.236252 0.570182 0.420550 -0.035118 1 0 0 0 0 0 1 124673
-0.002778 -0.001070 0.118894 0.315844 0.569701 0.536032 -0.035151 1 0 0 0 0 0 1 125747
-0.002774 -0.001069 0.118895 0.372216 0.583689 0.590396 -0.035181 1 0 0 0 0 0 1 126704
-0.002772 -0.001068 0.118896 0.402701 0.592568 0.610967 -0.035213 1 0 0 0 0 0 1 127718
-0.002771 -0.001068 0.118896 0.418455 0.597443 0.618520 -0.035241 1 0 0 0 0 0 1 128628
-0.002765 -0.001086 0.118907 0.355815 0.846097 0.480932 -0.035272 1 0 0 0 0 0 1 129602
-0.002762 -0.001095 0.118910 0.384284 0.758010 0.555029 -0.035302 1 0 0 0 0 0 1 130569
-0.002761 -0.001099 0.118912 0.405619 0.693361 0.593092 -0.035333 1 0 0 0 0 0 1 131563
-0.002760 -0.001101 0.118912 0.417511 0.659381 0.607850 -0.035367 1 0 0 0 0 0 1 132643
-0.002760 -0.001103 0.118912 0.423789 0.642460 0.613353 -0.035395 1 0 0 0 0 0 1 133557
-0.002759 -0.001103 0.118912 0.427192 0.634280 0.615627 -0.035426 1 0 0 0 0 0 1 134519
-0.002759 -0.001103 0.118912 0.429145 0.630520 0.616811 -0.035460 1 0 0 0 0 0 1 135606
-0.002754 -0.001122 0.118923 0.359414 0.874968 0.477081 -0.035490 1 0 0 0 0 0 1 136586
-0.002751 -0.001131 0.118926 0.384369 0.784664 0.550303 -0.035521 1 0 0 0 0 0 1 137560
-0.002750 -0.001135 0.118927 0.403904 0.718856 0.588021 -0.035550 1 0 0 0 0 0 1 138489
-0.002737 -0.001124 0.118939 0.245834 0.503490 0.452518 -0.035582 1 0 0 0 0 0 1 139512
-0.002730 -0.001119 0.118943 0.311352 0.551090 0.535621 -0.035613 1 0 0 0 0 0 1 140532
-0.002727 -0.001116 0.118944 0.359740 0.591165 0.577613 -0.035645 1 0 0 0 0 0 1 141529
-0.002725 -0.001114 0.118945 0.386016 0.613224 0.593769 -0.035676 1 0 0 0 0 0 1 142530
-0.002724 -0.001114 0.118945 0.399647 0.624769 0.599814 -0.035707 1 0 0 0 0 0 1 143532
-0.002718 -0.001132 0.118955 0.335728 0.877135 0.461794 -0.035738 1 0 0 0 0 0 1 144529
-0.002715 -0.001140 0.118959 0.363703 0.790690 0.535575 -0.035770 1 0 0 0 0 0 1 145529
-0.002714 -0.001145 0.118960 0.384755 0.726856 0.573494 -0.035801 1 0 0 0 0 0 1 146533
-0.002713 -0.001147 0.118961 0.396478 0.693300 0.588173 -0.035834 1 0 0 0 0 0 1 147595
-0.002713 -0.001148 0.118961 0.402806 0.676787 0.593828 -0.035873 1 0 0 0 0 0 1 148848
-0.002712 -0.001149 0.118961 0.406061 0.668624 0.595971 -0.035898 1 0 0 0 0 0 1 149630
-0.002712 -0.001149 0.118961 0.407907 0.664835 0.597043 -0.035926 1 0 0 0 0 0 1 150520
-0.002712 -0.001149 0.118961 0.409024 0.663265 0.597764 -0.035957 1 0 0 0 0 0 1 151523
-0.002712 -0.001149 0.118961 0.409772 0.662766 0.598358 -0.035988 1 0 0 0 0 0 1 152524
-0.002712 -0.001149 0.118961 0.410305 0.662802 0.598899 -0.036019 1 0 0 0 0 0 1 153516
-0.002712 -0.001149 0.118961 0.410770 0.663112 0.599425 -0.036051 1 0 0 0 0 0 1 154526
-0.002712 -0.001149 0.118961 0.411175 0.663560 0.599955 -0.036082 1 0 0 0 0 0 1 155521
-0.002707 -0.001167 0.118971 0.340582 0.910681 0.460177 -0.036120 1 0 0 0 0 0 1 156727
-0.002704 -0.001176 0.118975 0.365183 0.821437 0.533176 -0.036150 1 0 0 0 0 0 1 157705
-0.002703 -0.001181 0.118976 0.384481 0.756101 0.570732 -0.036177 1 0 0 0 0 0 1 158555
-0.002702 -0.001183 0.118976 0.395372 0.721877 0.585336 -0.036211 1 0 0 0 0 0 1 159661
-0.002702 -0.001184 0.118976 0.401185 0.704919 0.590843 -0.036244 1 0 0 0 0 0 1 160696
-0.002702 -0.001185 0.118977 0.404263 0.696628 0.593000 -0.036270 1 0 0 0 0 0 1 161545
-0.002702 -0.001185 0.118977 0.406026 0.692845 0.594118 -0.036302 1 0 0 0 0 0 1 162555
-0.002702 -0.001185 0.118977 0.407087 0.691242 0.594829 -0.036332 1 0 0 0 0 0 1 163536
-0.002702 -0.001185 0.118977 0.407775 0.690707 0.595378 -0.036362 1 0 0 0 0 0 1 164490
-0.002702 -0.001185 0.118977 0.408381 0.690863 0.596030 -0.036400 1 0 0 0 0 0 1 165694
-0.002702 -0.001185 0.118977 0.408808 0.691171 0.596522 -0.036430 1 0 0 0 0 0 1 166650
-0.002702 -0.001185 0.118977 0.409160 0.691548 0.596983 -0.036457 1 0 0 0 0 0 1 167526
-0.002702 -0.001185 0.118977 0.409556 0.692114 0.597524 -0.036490 1 0 0 0 0 0 1 168595
-0.002702 -0.001185 0.118977 0.409909 0.692651 0.598021 -0.036521 1 0 0 0 0 0 1 169566
-0.002702 -0.001185 0.118977 0.410239 0.693209 0.598505 -0.036551 1 0 0 0 0 0 1 170527
-0.002702 -0.001185 0.118977 0.410587 0.693782 0.599015 -0.036582 1 0 0 0 0 0 1 171513
-0.002702 -0.001185 0.118977 0.410954 0.694356 0.599525 -0.036612 1 0 0 0 0 0 1 172494
-0.002702 -0.001185 0.118977 0.411305 0.694966 0.600037 -0.036644 1 0 0 0 0 0 1 173519
-0.002702 -0.001185 0.118977 0.411636 0.695534 0.600546 -0.036675 1 0 0 0 0 0 1 174491
-0.002702 -0.001185 0.118977 0.412001 0.696145 0.601056 -0.036707 1 0 0 0 0 0 1 175510
-0.002702 -0.001185 0.118977 0.412360 0.696729 0.601574 -0.036737 1 0 0 0 0 0 1 176498
-0.002702 -0.001185 0.118977 0.412690 0.697329 0.602081 -0.036769 1 0 0 0 0 0 1 177501
-0.002702 -0.001185 0.118977 0.413051 0.697904 0.602589 -0.036800 1 0 0 0 0 0 1 178495
-0.002702 -0.001185 0.118977 0.413395 0.698499 0.603088 -0.036831 1 0 0 0 0 0 1 179482
-0.002702 -0.001185 0.118977 0.413755 0.699109 0.603633 -0.036863 1 0 0 0 0 0 1 180510
-0.002702 -0.001185 0.118977 0.414317 0.700058 0.604434 -0.036913 1 0 0 0 0 0 1 182110
-0.002702 -0.001185 0.118977 0.414453 0.700270 0.604631 -0.036925 1 0 0 0 0 0 1 182487
-0.002702 -0.001185 0.118977 0.414827 0.700936 0.605195 -0.036959 1 0 0 0 0 0 1 183575
-0.002702 -0.001185 0.118977 0.415167 0.701480 0.605676 -0.036988 1 0 0 0 0 0 1 184526
-0.002702 -0.001185 0.118977 0.415506 0.702065 0.606167 -0.037019 1 0 0 0 0 0 1 185499
-0.002702 -0.001185 0.118977 0.415850 0.702654 0.606693 -0.037050 1 0 0 0 0 0 1 186505
-0.002702 -0.001185 0.118977 0.416207 0.703251 0.607191 -0.037081 1 0 0 0 0 0 1 187500
-0.002702 -0.001185 0.118977 0.416558 0.703846 0.607723 -0.037113 1 0 0 0 0 0 1 188503
-0.002702 -0.001185 0.118977 0.417015 0.704618 0.608371 -0.037153 1 0 0 0 0 0 1 189804
-0.002702 -0.001185 0.118977 0.417369 0.705199 0.608887 -0.037184 1 0 0 0 0 0 1 190803
-0.002702 -0.001185 0.118977 0.417647 0.705660 0.609287 -0.037208 1 0 0 0 0 0 1 191570
-0.002702 -0.001185 0.118977 0.418041 0.706371 0.609888 -0.037246 1 0 0 0 0 0 1 192758
-0.002702 -0.001185 0.118977 0.418351 0.706859 0.610321 -0.037272 1 0 0 0 0 0 1 193605
-0.002702 -0.001185 0.118977 0.418691 0.707447 0.610814 -0.037302 1 0 0 0 0 0 1 194580
-0.002702 -0.001185 0.118977 0.419023 0.708009 0.611317 -0.037332 1 0 0 0 0 0 1 195527
-0.002702 -0.001185 0.118977 0.419387 0.708625 0.611831 -0.037365 1 0 0 0 0 0 1 196565
-0.002702 -0.001185 0.118977 0.419730 0.709187 0.612331 -0.037395 1 0 0 0 0 0 1 197533
-0.002702 -0.001185 0.118977 0.420130 0.709901 0.612936 -0.037432 1 0 0 0 0 0 1 198716
-0.002702 -0.001185 0.118977 0.420432 0.710371 0.613353 -0.037457 1 0 0 0 0 0 1 199516
-0.002702 -0.001185 0.118977 0.420754 0.710932 0.613823 -0.037486 1 0 0 0 0 0 1 200459
-0.002702 -0.001185 0.118977 0.421152 0.711612 0.614428 -0.037522 1 0 0 0 0 0 1 201620
-0.002702 -0.001185 0.118977 0.421501 0.712197 0.614915 -0.037553 1 0 0 0 0 0 1 202594
-0.002702 -0.001185 0.118977 0.421812 0.712723 0.615387 -0.037581 1 0 0 0 0 0 1 203481
-0.002689 -0.001172 0.118988 0.252607 0.532055 0.465410 -0.037613 1 0 0 0 0 0 1 204515
-0.002683 -0.001165 0.118991 0.312458 0.597143 0.543381 -0.037644 1 0 0 0 0 0 1 205513
-0.002679 -0.001162 0.118993 0.357969 0.645987 0.583588 -0.037675 1 0 0 0 0 0 1 206513
-0.002678 -0.001160 0.118993 0.382729 0.672448 0.599099 -0.037707 1 0 0 0 0 0 1 207513
-0.002677 -0.001159 0.118993 0.395595 0.686212 0.604916 -0.037738 1 0 0 0 0 0 1 208514
-0.002677 -0.001159 0.118993 0.402271 0.693427 0.607270 -0.037769 1 0 0 0 0 0 1 209513
-0.002676 -0.001159 0.118993 0.405778 0.697333 0.608409 -0.037801 1 0 0 0 0 0 1 210518
-0.002676 -0.001159 0.118993 0.407733 0.699571 0.609140 -0.037832 1 0 0 0 0 0 1 211515
-0.002676 -0.001159 0.118993 0.408865 0.700982 0.609718 -0.037863 1 0 0 0 0 0 1 212518
-0.002676 -0.001159 0.118993 0.409618 0.702006 0.610270 -0.037895 1 0 0 0 0 0 1 213555
-0.002676 -0.001159 0.118993 0.410237 0.702935 0.610908 -0.037934 1 0 0 0 0 0 1 214799
-0.002676 -0.001158 0.118993 0.410614 0.703513 0.611315 -0.037960 1 0 0 0 0 0 1 215610
-0.002664 -0.001145 0.119005 0.241221 0.522614 0.461317 -0.037987 1 0 0 0 0 0 1 216498
-0.002657 -0.001138 0.119008 0.301109 0.587747 0.539219 -0.038019 1 0 0 0 0 0 1 217523
-0.002654 -0.001135 0.119010 0.346605 0.636590 0.579364 -0.038051 1 0 0 0 0 0 1 218523
-0.002653 -0.001133 0.119010 0.371381 0.663053 0.594851 -0.038082 1 0 0 0 0 0 1 219520
-0.002652 -0.001133 0.119010 0.384229 0.676798 0.600664 -0.038113 1 0 0 0 0 0 1 220523
-0.002651 -0.001132 0.119010 0.390913 0.684035 0.603039 -0.038146 1 0 0 0 0 0 1 221587
-0.002651 -0.001132 0.119010 0.394412 0.687907 0.604145 -0.038176 1 0 0 0 0 0 1 222547
-0.002651 -0.001132 0.119010 0.396389 0.690257 0.604967 -0.038214 1 0 0 0 0 0 1 223749
-0.002651 -0.001132 0.119010 0.397532 0.691665 0.605556 -0.038247 1 0 0 0 0 0 1 224792
-0.002638 -0.001118 0.119021 0.228309 0.510929 0.455621 -0.038273 1 0 0 0 0 0 1 225622
-0.002632 -0.001112 0.119025 0.288432 0.576334 0.533487 -0.038308 1 0 0 0 0 0 1 226768
-0.002629 -0.001108 0.119027 0.333950 0.625160 0.573513 -0.038334 1 0 0 0 0 0 1 227589
-0.002627 -0.001107 0.119027 0.358719 0.651584 0.588920 -0.038361 1 0 0 0 0 0 1 228444
-0.002626 -0.001106 0.119027 0.371577 0.665340 0.594711 -0.038392 1 0 0 0 0 0 1 229449
-0.002626 -0.001105 0.119027 0.378227 0.672549 0.597063 -0.038424 1 0 0 0 0 0 1 230481
-0.002613 -0.001092 0.119038 0.211750 0.494739 0.447966 -0.038460 1 0 0 0 0 0 1 231625
-0.002607 -0.001085 0.119042 0.273234 0.561524 0.525887 -0.038491 1 0 0 0 0 0 1 232612
-0.002604 -0.001081 0.119043 0.319528 0.611192 0.566037 -0.038522 1 0 0 0 0 0 1 233616
-0.002602 -0.001080 0.119044 0.344650 0.637997 0.581463 -0.038551 1 0 0 0 0 0 1 234521
-0.002601 -0.001079 0.119044 0.357710 0.651992 0.587309 -0.038586 1 0 0 0 0 0 1 235643
-0.002601 -0.001078 0.119044 0.364409 0.659209 0.589586 -0.038614 1 0 0 0 0 0 1 236552
-0.002601 -0.001078 0.119044 0.367932 0.663107 0.590689 -0.038644 1 0 0 0 0 0 1 237516
-0.002600 -0.001078 0.119044 0.369839 0.665334 0.591385 -0.038675 1 0 0 0 0 0 1 238497
-0.002600 -0.001078 0.119044 0.370968 0.666715 0.591934 -0.038706 1 0 0 0 0 0 1 239492
-0.002600 -0.001078 0.119044 0.371676 0.667682 0.592444 -0.038737 1 0 0 0 0 0 1 240497
-0.002588 -0.001065 0.119055 0.201980 0.486488 0.442697 -0.038768 1 0 0 0 0 0 1 241491
-0.002581 -0.001058 0.119059 0.261974 0.551726 0.520315 -0.038800 1 0 0 0 0 0 1 242498
-0.002578 -0.001054 0.119060 0.307510 0.600609 0.560342 -0.038831 1 0 0 0 0 0 1 243494
-0.002577 -0.001053 0.119061 0.332267 0.627051 0.575769 -0.038862 1 0 0 0 0 0 1 244492
-0.002576 -0.001052 0.119061 0.345090 0.640769 0.581535 -0.038893 1 0 0 0 0 0 1 245491
-0.002575 -0.001051 0.119061 0.351714 0.647945 0.583854 -0.038925 1 0 0 0 0 0 1 246494
-0.002575 -0.001051 0.119061 0.355475 0.652306 0.585416 -0.038987 1 0 0 0 0 0 1 248475
-0.002557 -0.001056 0.119082 0.115608 0.719840 0.294928 -0.039022 1 0 0 0 0 0 1 249608
-0.002548 -0.001058 0.119090 0.200514 0.696461 0.444860 -0.039051 1 0 0 0 0 0 1 250521
-0.002544 -0.001059 0.119092 0.265382 0.680101 0.521998 -0.039081 1 0 0 0 0 0 1 251507
-0.002541 -0.001060 0.119093 0.300778 0.671956 0.551444 -0.039112 1 0 0 0 0 0 1 252497
-0.002540 -0.001060 0.119093 0.319091 0.668227 0.562184 -0.039144 1 0 0 0 0 0 1 253496
-0.002539 -0.001060 0.119094 0.328511 0.666663 0.566208 -0.039175 1 0 0 0 0 0 1 254500
-0.002539 -0.001060 0.119094 0.333449 0.666313 0.568028 -0.039214 1 0 0 0 0 0 1 255762
-0.002539 -0.001060 0.119094 0.335995 0.666235 0.568825 -0.039240 1 0 0 0 0 0 1 256584
-0.002539 -0.001060 0.119094 0.337463 0.666593 0.569490 -0.039276 1 0 0 0 0 0 1 257731
-0.002539 -0.001060 0.119094 0.338279 0.666932 0.569942 -0.039303 1 0 0 0 0 0 1 258596
-0.002539 -0.001060 0.119094 0.338876 0.667479 0.570480 -0.039339 1 0 0 0 0 0 1 259755
-0.002526 -0.001047 0.119105 0.168726 0.485651 0.420708 -0.039366 1 0 0 0 0 0 1 260602
-0.002520 -0.001040 0.119108 0.228709 0.550756 0.498149 -0.039396 1 0 0 0 0 0 1 261575
-0.002517 -0.001037 0.119110 0.274216 0.599548 0.538060 -0.039425 1 0 0 0 0 0 1 262498
-0.002515 -0.001035 0.119110 0.298955 0.625987 0.553470 -0.039458 1 0 0 0 0 0 1 263554
-0.002514 -0.001034 0.119110 0.311734 0.639674 0.559199 -0.039488 1 0 0 0 0 0 1 264527
-0.002514 -0.001034 0.119110 0.318338 0.646857 0.561518 -0.039522 1 0 0 0 0 0 1 265614
-0.002514 -0.001034 0.119110 0.321765 0.650671 0.562576 -0.039552 1 0 0 0 0 0 1 266553
-0.002514 -0.001034 0.119110 0.323632 0.652890 0.563288 -0.039585 1 0 0 0 0 0 1 267636
-0.002514 -0.001034 0.119110 0.324655 0.654157 0.563731 -0.039612 1 0 0 0 0 0 1 268470
-0.002514 -0.001033 0.119110 0.325341 0.655156 0.564255 -0.039647 1 0 0 0 0 0 1 269599
-0.002514 -0.001033 0.119110 0.325775 0.655841 0.564675 -0.039676 1 0 0 0 0 0 1 270522
-0.002514 -0.001033 0.119110 0.326122 0.656422 0.565097 -0.039705 1 0 0 0 0 0 1 271460
-0.002514 -0.001033 0.119110 0.326444 0.657014 0.565560 -0.039737 1 0 0 0 0 0 1 272494
-0.002514 -0.001033 0.119110 0.326731 0.657564 0.566009 -0.039769 1 0 0 0 0 0 1 273500
-0.002514 -0.001033 0.119110 0.326984 0.658090 0.566444 -0.039800 1 0 0 0 0 0 1 274492
-0.002514 -0.001033 0.119110 0.327249 0.658617 0.566896 -0.039831 1 0 0 0 0 0 1 275494
-0.002514 -0.001033 0.119110 0.327518 0.659132 0.567335 -0.039862 1 0 0 0 0 0 1 276494
-0.002514 -0.001033 0.119110 0.327777 0.659651 0.567781 -0.039894 1 0 0 0 0 0 1 277499
-0.002514 -0.001033 0.119110 0.328019 0.660165 0.568227 -0.039925 1 0 0 0 0 0 1 278488
-0.002514 -0.001033 0.119110 0.328287 0.660679 0.568666 -0.039956 1 0 0 0 0 0 1 279488
-0.002514 -0.001033 0.119110 0.328544 0.661194 0.569109 -0.039987 1 0 0 0 0 0 1 280486
-0.002514 -0.001033 0.119110 0.328823 0.661775 0.569613 -0.040021 1 0 0 0 0 0 1 281588
-0.002514 -0.001033 0.119110 0.329062 0.662239 0.570009 -0.040050 1 0 0 0 0 0 1 282506
-0.002514 -0.001033 0.119110 0.329342 0.662799 0.570491 -0.040084 1 0 0 0 0 0 1 283592
-0.002514 -0.001033 0.119110 0.329566 0.663276 0.570905 -0.040113 1 0 0 0 0 0 1 284510
-0.002501 -0.001020 0.119121 0.159053 0.481279 0.421155 -0.040144 1 0 0 0 0 0 1 285508
-0.002495 -0.001013 0.119125 0.218922 0.546370 0.498492 -0.040175 1 0 0 0 0 0 1 286501
-0.002491 -0.001010 0.119127 0.264376 0.595180 0.538394 -0.040206 1 0 0 0 0 0 1 287507
-0.002485 -0.001026 0.119137 0.217408 0.869364 0.412407 -0.040237 1 0 0 0 0 0 1 288497
-0.002500 -0.001030 0.119151 0.510349 0.734541 0.355571 -0.040270 1 0 0 0 0 0 1 289556
-0.002507 -0.001032 0.119156 0.443225 0.696816 0.464055 -0.040305 1 0 0 0 0 0 1 290666
-0.002511 -0.001033 0.119157 0.389416 0.681593 0.514566 -0.040334 1 0 0 0 0 0 1 291596
-0.002513 -0.001033 0.119158 0.361008 0.674846 0.533651 -0.040370 1 0 0 0 0 0 1 292735
-0.002514 -0.001034 0.119158 0.346844 0.671721 0.540579 -0.040396 1 0 0 0 0 0 1 293586
-0.002514 -0.001034 0.119158 0.339927 0.670447 0.543237 -0.040425 1 0 0 0 0 0 1 294508
-0.002514 -0.001034 0.119158 0.336617 0.670085 0.544441 -0.040455 1 0 0 0 0 0 1 295473
-0.002514 -0.001034 0.119158 0.335100 0.670175 0.545134 -0.040487 1 0 0 0 0 0 1 296475
-0.002515 -0.001034 0.119158 0.334495 0.670517 0.545682 -0.040520 1 0 0 0 0 0 1 297533
-0.002515 -0.001034 0.119158 0.334309 0.670916 0.546125 -0.040551 1 0 0 0 0 0 1 298519
-0.002515 -0.001034 0.119158 0.334393 0.671472 0.546625 -0.040588 1 0 0 0 0 0 1 299702
-0.002515 -0.001034 0.119158 0.334551 0.671986 0.547087 -0.040621 1 0 0 0 0 0 1 300760
-0.002515 -0.001034 0.119158 0.334688 0.672360 0.547387 -0.040643 1 0 0 0 0 0 1 301489
-0.002515 -0.001034 0.119158 0.334925 0.672904 0.547837 -0.040676 1 0 0 0 0 0 1 302546
-0.002515 -0.001034 0.119158 0.335179 0.673410 0.548265 -0.040708 1 0 0 0 0 0 1 303563
-0.002515 -0.001034 0.119158 0.335410 0.673890 0.548642 -0.040737 1 0 0 0 0 0 1 304473
-0.002515 -0.001034 0.119158 0.335653 0.674412 0.549070 -0.040769 1 0 0 0 0 0 1 305493
-0.002515 -0.001034 0.119158 0.335914 0.674915 0.549495 -0.040799 1 0 0 0 0 0 1 306473
-0.002515 -0.001034 0.119158 0.336186 0.675452 0.549914 -0.040831 1 0 0 0 0 0 1 307495
-0.002515 -0.001034 0.119158 0.336420 0.675953 0.550324 -0.040862 1 0 0 0 0 0 1 308474
-0.002515 -0.001034 0.119158 0.336690 0.676475 0.550765 -0.040893 1 0 0 0 0 0 1 309490
-0.002515 -0.001034 0.119158 0.336947 0.677007 0.551184 -0.040925 1 0 0 0 0 0 1 310498
-0.002515 -0.001034 0.119158 0.337205 0.677490 0.551587 -0.040955 1 0 0 0 0 0 1 311473
-0.002515 -0.001034 0.119158 0.337455 0.678025 0.552012 -0.040987 1 0 0 0 0 0 1 312469
-0.002515 -0.001034 0.119158 0.337711 0.678542 0.552432 -0.041018 1 0 0 0 0 0 1 313465
-0.002515 -0.001034 0.119158 0.337968 0.679049 0.552861 -0.041049 1 0 0 0 0 0 1 314483
-0.002515 -0.001034 0.119158 0.338373 0.679872 0.553517 -0.041098 1 0 0 0 0 0 1 316042
-0.002515 -0.001034 0.119158 0.338492 0.680086 0.553686 -0.041111 1 0 0 0 0 0 1 316457
-0.002515 -0.001034 0.119158 0.338759 0.680636 0.554152 -0.041145 1 0 0 0 0 0 1 317554
-0.002515 -0.001034 0.119158 0.339001 0.681134 0.554544 -0.041174 1 0 0 0 0 0 1 318483
-0.002515 -0.001034 0.119158 0.339254 0.681633 0.554965 -0.041206 1 0 0 0 0 0 1 319482
-0.002515 -0.001034 0.119158 0.339526 0.682162 0.555377 -0.041237 1 0 0 0 0 0 1 320477
-0.002515 -0.001034 0.119158 0.339773 0.682684 0.555804 -0.041268 1 0 0 0 0 0 1 321478
-0.002515 -0.001034 0.119158 0.340013 0.683157 0.556206 -0.041298 1 0 0 0 0 0 1 322431
-0.002515 -0.001034 0.119158 0.340306 0.683756 0.556679 -0.041333 1 0 0 0 0 0 1 323554
-0.002515 -0.001034 0.119158 0.340622 0.684366 0.557170 -0.041370 1 0 0 0 0 0 1 324735
-0.002515 -0.001034 0.119158 0.340810 0.684756 0.557507 -0.041394 1 0 0 0 0 0 1 325524
-0.002515 -0.001034 0.119158 0.341093 0.685337 0.557966 -0.041428 1 0 0 0 0 0 1 326612
-0.002515 -0.001034 0.119158 0.341323 0.685782 0.558343 -0.041456 1 0 0 0 0 0 1 327492
-0.002515 -0.001034 0.119158 0.341674 0.686485 0.558897 -0.041499 1 0 0 0 0 0 1 328853
-0.002515 -0.001034 0.119158 0.341844 0.686845 0.559192 -0.041520 1 0 0 0 0 0 1 329529
-0.002515 -0.001034 0.119158 0.342115 0.687374 0.559638 -0.041552 1 0 0 0 0 0 1 330571
-0.002502 -0.001021 0.119169 0.171200 0.504955 0.409571 -0.041581 1 0 0 0 0 0 1 331492
-0.002496 -0.001014 0.119173 0.230961 0.569923 0.486794 -0.041612 1 0 0 0 0 0 1 332496
-0.002492 -0.001010 0.119174 0.276425 0.618777 0.526720 -0.041650 1 0 0 0 0 0 1 333709
-0.002491 -0.001009 0.119175 0.301024 0.645034 0.541965 -0.041675 1 0 0 0 0 0 1 334497
-0.002490 -0.001008 0.119175 0.313768 0.658690 0.547648 -0.041706 1 0 0 0 0 0 1 335486
-0.002490 -0.001007 0.119175 0.320349 0.665870 0.549946 -0.041740 1 0 0 0 0 0 1 336594
-0.002489 -0.001007 0.119175 0.323739 0.669635 0.550966 -0.041768 1 0 0 0 0 0 1 337486
-0.002489 -0.001007 0.119175 0.325592 0.671803 0.551593 -0.041800 1 0 0 0 0 0 1 338492
-0.002489 -0.001007 0.119175 0.326635 0.673147 0.552082 -0.041831 1 0 0 0 0 0 1 339496
-0.002477 -0.000994 0.119186 0.155969 0.490996 0.402153 -0.041862 1 0 0 0 0 0 1 340493
-0.002470 -0.000987 0.119190 0.215938 0.556179 0.479288 -0.041894 1 0 0 0 0 0 1 341495
-0.002467 -0.000983 0.119191 0.261430 0.605023 0.519072 -0.041925 1 0 0 0 0 0 1 342487
-0.002465 -0.000982 0.119192 0.286134 0.631426 0.534384 -0.041955 1 0 0 0 0 0 1 343469
-0.002465 -0.000981 0.119192 0.298895 0.645106 0.540077 -0.041987 1 0 0 0 0 0 1 344488
-0.002464 -0.000980 0.119192 0.305456 0.652239 0.542316 -0.042018 1 0 0 0 0 0 1 345493
-0.002464 -0.000980 0.119192 0.308865 0.656052 0.543372 -0.042050 1 0 0 0 0 0 1 346502
-0.002451 -0.000967 0.119203 0.139250 0.474992 0.393691 -0.042081 1 0 0 0 0 0 1 347493
-0.002445 -0.000960 0.119207 0.199848 0.540861 0.470848 -0.042115 1 0 0 0 0 0 1 348592
-0.002442 -0.000957 0.119208 0.245627 0.589971 0.510588 -0.042144 1 0 0 0 0 0 1 349499
-0.002440 -0.000955 0.119208 0.270508 0.616584 0.525919 -0.042178 1 0 0 0 0 0 1 350589
-0.002439 -0.000954 0.119209 0.283306 0.630280 0.531567 -0.042207 1 0 0 0 0 0 1 351516
-0.002426 -0.000940 0.119220 0.118305 0.454070 0.383587 -0.042238 1 0 0 0 0 0 1 352502
-0.002420 -0.000933 0.119223 0.181312 0.522425 0.461194 -0.042269 1 0 0 0 0 0 1 353497
-0.002416 -0.000930 0.119225 0.228309 0.572860 0.501127 -0.042300 1 0 0 0 0 0 1 354515
-0.002415 -0.000928 0.119225 0.253768 0.600029 0.516468 -0.042331 1 0 0 0 0 0 1 355502
-0.002414 -0.000927 0.119225 0.266888 0.614116 0.522186 -0.042365 1 0 0 0 0 0 1 356591
-0.002413 -0.000927 0.119225 0.273614 0.621415 0.524431 -0.042398 1 0 0 0 0 0 1 357622
-0.002413 -0.000926 0.119225 0.277101 0.625313 0.525471 -0.042429 1 0 0 0 0 0 1 358644
-0.002413 -0.000926 0.119225 0.278965 0.627494 0.526087 -0.042461 1 0 0 0 0 0 1 359659
-0.002413 -0.000926 0.119225 0.279953 0.628734 0.526475 -0.042487 1 0 0 0 0 0 1 360482
-0.002413 -0.000926 0.119225 0.280562 0.629619 0.526887 -0.042518 1 0 0 0 0 0 1 361474
-0.002413 -0.000926 0.119225 0.281004 0.630337 0.527319 -0.042552 1 0 0 0 0 0 1 362563
-0.002413 -0.000926 0.119225 0.281297 0.630896 0.527698 -0.042582 1 0 0 0 0 0 1 363530
-0.002413 -0.000926 0.119225 0.281553 0.631409 0.528080 -0.042613 1 0 0 0 0 0 1 364510
-0.002413 -0.000926 0.119225 0.281816 0.631936 0.528492 -0.042646 1 0 0 0 0 0 1 365588
-0.002413 -0.000926 0.119225 0.282004 0.632351 0.528838 -0.042674 1 0 0 0 0 0 1 366481
-0.002413 -0.000926 0.119225 0.282206 0.632795 0.529209 -0.042704 1 0 0 0 0 0 1 367423
-0.002413 -0.000926 0.119225 0.282425 0.633285 0.529619 -0.042737 1 0 0 0 0 0 1 368480
-0.002413 -0.000926 0.119225 0.282648 0.633804 0.530038 -0.042771 1 0 0 0 0 0 1 369577
-0.002413 -0.000926 0.119225 0.282841 0.634231 0.530392 -0.042799 1 0 0 0 0 0 1 370476
-0.002413 -0.000926 0.119225 0.283043 0.634672 0.530777 -0.042830 1 0 0 0 0 0 1 371469
-0.002413 -0.000926 0.119225 0.283245 0.635144 0.531158 -0.042862 1 0 0 0 0 0 1 372470
-0.002413 -0.000926 0.119225 0.283460 0.635620 0.531554 -0.042893 1 0 0 0 0 0 1 373475
-0.002413 -0.000926 0.119225 0.283673 0.636057 0.531932 -0.042924 1 0 0 0 0 0 1 374467
-0.002413 -0.000926 0.119225 0.283867 0.636534 0.532320 -0.042955 1 0 0 0 0 0 1 375472
-0.002413 -0.000926 0.119225 0.284083 0.636995 0.532720 -0.042987 1 0 0 0 0 0 1 376471
-0.002413 -0.000926 0.119225 0.284279 0.637462 0.533097 -0.043018 1 0 0 0 0 0 1 377473
-0.002413 -0.000926 0.119225 0.284496 0.637921 0.533475 -0.043049 1 0 0 0 0 0 1 378469
-0.002413 -0.000926 0.119225 0.284702 0.638383 0.533880 -0.043080 1 0 0 0 0 0 1 379467
-0.002413 -0.000926 0.119225 0.284902 0.638857 0.534263 -0.043112 1 0 0 0 0 0 1 380485
-0.002413 -0.000926 0.119225 0.285194 0.639516 0.534813 -0.043156 1 0 0 0 0 0 1 381908
-0.002413 -0.000926 0.119225 0.285345 0.639797 0.535059 -0.043176 1 0 0 0 0 0 1 382526
-0.002413 -0.000926 0.119225 0.285538 0.640280 0.535453 -0.043208 1 0 0 0 0 0 1 383559
-0.002413 -0.000926 0.119225 0.285725 0.640705 0.535807 -0.043237 1 0 0 0 0 0 1 384476
-0.002413 -0.000926 0.119225 0.285941 0.641164 0.536206 -0.043268 1 0 0 0 0 0 1 385472
-0.002413 -0.000926 0.119225 0.286150 0.641628 0.536576 -0.043299 1 0 0 0 0 0 1 386474
-0.002413 -0.000926 0.119225 0.286347 0.642080 0.536972 -0.043330 1 0 0 0 0 0 1 387469
-0.002413 -0.000926 0.119225 0.286558 0.642563 0.537362 -0.043362 1 0 0 0 0 0 1 388472
-0.002413 -0.000926 0.119225 0.286787 0.643087 0.537799 -0.043397 1 0 0 0 0 0 1 389618
-0.002413 -0.000926 0.119225 0.286995 0.643536 0.538190 -0.043428 1 0 0 0 0 0 1 390612
-0.002413 -0.000926 0.119225 0.287219 0.644027 0.538583 -0.043461 1 0 0 0 0 0 1 391658
-0.002413 -0.000926 0.119225 0.287420 0.644476 0.538976 -0.043491 1 0 0 0 0 0 1 392626
-0.002432 -0.000922 0.119235 0.544535 0.585187 0.403723 -0.043521 1 0 0 0 0 0 1 393565
-0.002441 -0.000920 0.119239 0.452605 0.606325 0.473125 -0.043557 1 0 0 0 0 0 1 394714
-0.002446 -0.000918 0.119240 0.385336 0.622407 0.508872 -0.043583 1 0 0 0 0 0 1 395572
-0.002448 -0.000918 0.119240 0.349934 0.631336 0.522636 -0.043613 1 0 0 0 0 0 1 396511
-0.002454 -0.000899 0.119230 0.404284 0.387337 0.669907 -0.043644 1 0 0 0 0 0 1 397511
-0.002458 -0.000890 0.119227 0.371363 0.478690 0.599778 -0.043676 1 0 0 0 0 0 1 398518
-0.002459 -0.000886 0.119225 0.348270 0.545596 0.563649 -0.043711 1 0 0 0 0 0 1 399667
-0.002460 -0.000883 0.119225 0.335822 0.581137 0.550095 -0.043738 1 0 0 0 0 0 1 400502
-0.002461 -0.000882 0.119225 0.329541 0.599280 0.545517 -0.043766 1 0 0 0 0 0 1 401415
-0.002461 -0.000882 0.119225 0.326490 0.608643 0.544234 -0.043801 1 0 0 0 0 0 1 402532
-0.002461 -0.000881 0.119225 0.325062 0.613510 0.544026 -0.043832 1 0 0 0 0 0 1 403534
-0.002461 -0.000881 0.119225 0.324424 0.616146 0.544183 -0.043861 1 0 0 0 0 0 1 404463
-0.002461 -0.000881 0.119225 0.324237 0.617700 0.544501 -0.043893 1 0 0 0 0 0 1 405465
-0.002461 -0.000881 0.119225 0.324267 0.618683 0.544859 -0.043924 1 0 0 0 0 0 1 406473
-0.002461 -0.000881 0.119225 0.324381 0.619399 0.545253 -0.043956 1 0 0 0 0 0 1 407482
-0.002461 -0.000881 0.119225 0.324562 0.619978 0.545624 -0.043987 1 0 0 0 0 0 1 408471
-0.002461 -0.000881 0.119225 0.324771 0.620483 0.546016 -0.044018 1 0 0 0 0 0 1 409468
-0.002461 -0.000881 0.119225 0.324992 0.620966 0.546407 -0.044049 1 0 0 0 0 0 1 410475
-0.002480 -0.000877 0.119235 0.582445 0.561603 0.411287 -0.044080 1 0 0 0 0 0 1 411471
-0.002489 -0.000875 0.119238 0.490502 0.582672 0.480505 -0.044112 1 0 0 0 0 0 1 412470
-0.002494 -0.000873 0.119239 0.423289 0.598804 0.516240 -0.044143 1 0 0 0 0 0 1 413468
-0.002496 -0.000873 0.119240 0.387962 0.607795 0.530043 -0.044177 1 0 0 0 0 0 1 414575
-0.002497 -0.000873 0.119240 0.370317 0.612564 0.535156 -0.044208 1 0 0 0 0 0 1 415560
-0.002498 -0.000872 0.119240 0.361637 0.615202 0.537184 -0.044239 1 0 0 0 0 0 1 416558
-0.002498 -0.000872 0.119240 0.357401 0.616696 0.538096 -0.044267 1 0 0 0 0 0 1 417446
-0.002498 -0.000872 0.119240 0.355447 0.617701 0.538692 -0.044299 1 0 0 0 0 0 1 418476
-0.002498 -0.000872 0.119240 0.354590 0.618421 0.539144 -0.044331 1 0 0 0 0 0 1 419484
-0.002498 -0.000872 0.119240 0.354277 0.618980 0.539539 -0.044362 1 0 0 0 0 0 1 420476
-0.002498 -0.000872 0.119240 0.354262 0.619487 0.539933 -0.044393 1 0 0 0 0 0 1 421473
-0.002498 -0.000872 0.119240 0.354393 0.620029 0.540368 -0.044429 1 0 0 0 0 0 1 422625
-0.002498 -0.000872 0.119240 0.354541 0.620404 0.540688 -0.044455 1 0 0 0 0 0 1 423453
-0.002498 -0.000872 0.119240 0.354764 0.620888 0.541085 -0.044488 1 0 0 0 0 0 1 424516
-0.002498 -0.000872 0.119240 0.354991 0.621317 0.541460 -0.044518 1 0 0 0 0 0 1 425488
-0.002498 -0.000872 0.119240 0.355310 0.621878 0.541949 -0.044558 1 0 0 0 0 0 1 426773
-0.002498 -0.000872 0.119240 0.355554 0.622309 0.542324 -0.044590 1 0 0 0 0 0 1 427780
-0.002498 -0.000872 0.119240 0.355726 0.622634 0.542612 -0.044613 1 0 0 0 0 0 1 428523
-0.002498 -0.000872 0.119240 0.355974 0.623041 0.542963 -0.044642 1 0 0 0 0 0 1 429442
-0.002498 -0.000872 0.119240 0.356225 0.623507 0.543372 -0.044676 1 0 0 0 0 0 1 430521
-0.002498 -0.000872 0.119240 0.356465 0.623906 0.543717 -0.044705 1 0 0 0 0 0 1 431445
-0.002498 -0.000872 0.119240 0.356717 0.624363 0.544118 -0.044736 1 0 0 0 0 0 1 432468
-0.002498 -0.000872 0.119240 0.356990 0.624847 0.544541 -0.044772 1 0 0 0 0 0 1 433594
-0.002498 -0.000872 0.119240 0.357282 0.625336 0.544964 -0.044807 1 0 0 0 0 0 1 434724
-0.002498 -0.000872 0.119240 0.357463 0.625668 0.545256 -0.044830 1 0 0 0 0 0 1 435460
-0.002498 -0.000872 0.119240 0.357745 0.626146 0.545669 -0.044865 1 0 0 0 0 0 1 436578
-0.002498 -0.000872 0.119240 0.357958 0.626540 0.546016 -0.044893 1 0 0 0 0 0 1 437478
-0.002498 -0.000872 0.119240 0.358211 0.626980 0.546399 -0.044924 1 0 0 0 0 0 1 438467
-0.002498 -0.000872 0.119240 0.358465 0.627406 0.546768 -0.044955 1 0 0 0 0 0 1 439469
-0.002498 -0.000872 0.119240 0.358703 0.627844 0.547152 -0.044986 1 0 0 0 0 0 1 440468
-0.002498 -0.000872 0.119240 0.358972 0.628287 0.547535 -0.045018 1 0 0 0 0 0 1 441472
-0.002498 -0.000872 0.119240 0.359198 0.628709 0.547906 -0.045048 1 0 0 0 0 0 1 442450
-0.002493 -0.000890 0.119250 0.287386 0.878239 0.405720 -0.045080 1 0 0 0 0 0 1 443466
-0.002490 -0.000899 0.119254 0.311698 0.790335 0.478361 -0.045111 1 0 0 0 0 0 1 444444
-0.002489 -0.000904 0.119255 0.330798 0.725636 0.515875 -0.045142 1 0 0 0 0 0 1 445442
-0.002488 -0.000906 0.119255 0.341451 0.691506 0.530309 -0.045173 1 0 0 0 0 0 1 446444
-0.002469 -0.000912 0.119246 0.089382 0.734420 0.671258 -0.045204 1 0 0 0 0 0 1 447444
-0.002460 -0.000914 0.119242 0.184546 0.705569 0.604780 -0.045238 1 0 0 0 0 0 1 448510
-0.002455 -0.000916 0.119241 0.253595 0.686096 0.570496 -0.045276 1 0 0 0 0 0 1 449742
-0.002453 -0.000917 0.119241 0.290036 0.675831 0.557622 -0.045302 1 0 0 0 0 0 1 450581
-0.002451 -0.000917 0.119241 0.308444 0.670801 0.553264 -0.045329 1 0 0 0 0 0 1 451440
-0.002451 -0.000917 0.119241 0.317762 0.668515 0.552019 -0.045360 1 0 0 0 0 0 1 452435
-0.002451 -0.000917 0.119241 0.322516 0.667604 0.551835 -0.045392 1 0 0 0 0 0 1 453452
-0.002450 -0.000917 0.119241 0.325007 0.667380 0.552016 -0.045423 1 0 0 0 0 0 1 454449
-0.002450 -0.000917 0.119241 0.326354 0.667487 0.552334 -0.045455 1 0 0 0 0 0 1 455452
-0.002450 -0.000917 0.119241 0.327135 0.667766 0.552684 -0.045486 1 0 0 0 0 0 1 456457
-0.002438 -0.000904 0.119252 0.155389 0.484049 0.402385 -0.045522 1 0 0 0 0 0 1 457607
-0.002431 -0.000897 0.119255 0.215003 0.548664 0.479066 -0.045550 1 0 0 0 0 0 1 458513
-0.002428 -0.000894 0.119257 0.260362 0.597311 0.518735 -0.045587 1 0 0 0 0 0 1 459692
-0.002427 -0.000892 0.119257 0.284941 0.623463 0.533896 -0.045613 1 0 0 0 0 0 1 460526
-0.002426 -0.000891 0.119257 0.297649 0.637048 0.539552 -0.045646 1 0 0 0 0 0 1 461566
-0.002425 -0.000891 0.119257 0.304129 0.644028 0.541706 -0.045674 1 0 0 0 0 0 1 462453
-0.002425 -0.000891 0.119257 0.307526 0.647822 0.542756 -0.045708 1 0 0 0 0 0 1 463550
-0.002425 -0.000890 0.119257 0.309326 0.649895 0.543331 -0.045737 1 0 0 0 0 0 1 464488
-0.002425 -0.000890 0.119257 0.310326 0.651166 0.543770 -0.045768 1 0 0 0 0 0 1 465484
-0.002425 -0.000890 0.119257 0.310980 0.652121 0.544241 -0.045806 1 0 0 0 0 0 1 466679
-0.002425 -0.000890 0.119257 0.311373 0.652692 0.544565 -0.045832 1 0 0 0 0 0 1 467526
-0.002425 -0.000890 0.119257 0.311663 0.653223 0.544923 -0.045862 1 0 0 0 0 0 1 468495
-0.002425 -0.000890 0.119257 0.311952 0.653767 0.545329 -0.045896 1 0 0 0 0 0 1 469567
-0.002425 -0.000890 0.119257 0.312164 0.654189 0.545658 -0.045924 1 0 0 0 0 0 1 470466
-0.002425 -0.000890 0.119257 0.312382 0.654636 0.546029 -0.045955 1 0 0 0 0 0 1 471447
-0.002425 -0.000890 0.119257 0.312607 0.655080 0.546396 -0.045986 1 0 0 0 0 0 1 472450
-0.002425 -0.000890 0.119257 0.312820 0.655533 0.546757 -0.046016 1 0 0 0 0 0 1 473423
-0.002425 -0.000890 0.119257 0.313028 0.655979 0.547147 -0.046048 1 0 0 0 0 0 1 474440
-0.002425 -0.000890 0.119257 0.313236 0.656415 0.547493 -0.046079 1 0 0 0 0 0 1 475421
-0.002425 -0.000890 0.119257 0.313461 0.656880 0.547879 -0.046111 1 0 0 0 0 0 1 476447
-0.002425 -0.000890 0.119257 0.313665 0.657295 0.548241 -0.046141 1 0 0 0 0 0 1 477423
-0.002425 -0.000890 0.119257 0.313883 0.657761 0.548615 -0.046173 1 0 0 0 0 0 1 478428
-0.002425 -0.000890 0.119257 0.314098 0.658195 0.548992 -0.046204 1 0 0 0 0 0 1 479425
-0.002425 -0.000890 0.119257 0.314317 0.658669 0.549373 -0.046236 1 0 0 0 0 0 1 480468
-0.002425 -0.000890 0.119257 0.314544 0.659174 0.549796 -0.046272 1 0 0 0 0 0 1 481591
-0.002425 -0.000890 0.119257 0.314748 0.659567 0.550137 -0.046301 1 0 0 0 0 0 1 482525
-0.002412 -0.000877 0.119268 0.142436 0.475638 0.399796 -0.046335 1 0 0 0 0 0 1 483632
-0.002406 -0.000870 0.119272 0.201826 0.540208 0.476330 -0.046361 1 0 0 0 0 0 1 484465
-0.002403 -0.000867 0.119273 0.247068 0.588767 0.515885 -0.046393 1 0 0 0 0 0 1 485465
-0.002401 -0.000865 0.119274 0.271608 0.614975 0.531076 -0.046423 1 0 0 0 0 0 1 486448
-0.002400 -0.000864 0.119274 0.284263 0.628513 0.536692 -0.046454 1 0 0 0 0 0 1 487434
-0.002400 -0.000864 0.119274 0.290751 0.635548 0.538897 -0.046486 1 0 0 0 0 0 1 488459
-0.002400 -0.000864 0.119274 0.294125 0.639284 0.539897 -0.046518 1 0 0 0 0 0 1 489464
-0.002400 -0.000863 0.119274 0.295943 0.641443 0.540550 -0.046554 1 0 0 0 0 0 1 490644
-0.002399 -0.000863 0.119274 0.296912 0.642666 0.540951 -0.046583 1 0 0 0 0 0 1 491563
-0.002399 -0.000863 0.119274 0.297560 0.643575 0.541400 -0.046620 1 0 0 0 0 0 1 492725
-0.002399 -0.000863 0.119274 0.297910 0.644137 0.541713 -0.046645 1 0 0 0 0 0 1 493543
-0.002399 -0.000863 0.119274 0.298220 0.644696 0.542092 -0.046678 1 0 0 0 0 0 1 494590
-0.002399 -0.000863 0.119274 0.298451 0.645134 0.542412 -0.046705 1 0 0 0 0 0 1 495468
-0.002418 -0.000859 0.119284 0.556675 0.585549 0.406656 -0.046735 1 0 0 0 0 0 1 496432
-0.002428 -0.000857 0.119287 0.465143 0.606536 0.475781 -0.046766 1 0 0 0 0 0 1 497417
-0.002432 -0.000856 0.119289 0.398137 0.622645 0.511511 -0.046799 1 0 0 0 0 0 1 498465
-0.002434 -0.000855 0.119289 0.362834 0.631532 0.525237 -0.046829 1 0 0 0 0 0 1 499444
-0.002436 -0.000855 0.119289 0.345222 0.636333 0.530380 -0.046863 1 0 0 0 0 0 1 500529
-0.002436 -0.000855 0.119289 0.336553 0.638975 0.532401 -0.046897 1 0 0 0 0 0 1 501595
-0.002436 -0.000855 0.119289 0.332300 0.640453 0.533290 -0.046924 1 0 0 0 0 0 1 502475
-0.002437 -0.000855 0.119289 0.330324 0.641473 0.533867 -0.046957 1 0 0 0 0 0 1 503538
-0.002437 -0.000855 0.119289 0.329418 0.642133 0.534268 -0.046987 1 0 0 0 0 0 1 504474
-0.002437 -0.000855 0.119289 0.329075 0.642692 0.534633 -0.047017 1 0 0 0 0 0 1 505447
-0.002437 -0.000855 0.119289 0.329033 0.643196 0.535004 -0.047048 1 0 0 0 0 0 1 506451
-0.002437 -0.000855 0.119289 0.329089 0.643651 0.535348 -0.047079 1 0 0 0 0 0 1 507426
-0.002437 -0.000855 0.119289 0.329253 0.644099 0.535714 -0.047111 1 0 0 0 0 0 1 508441
-0.002437 -0.000855 0.119289 0.329429 0.644528 0.536062 -0.047141 1 0 0 0 0 0 1 509422
-0.002424 -0.000841 0.119300 0.156849 0.460230 0.385587 -0.047173 1 0 0 0 0 0 1 510445
-0.002418 -0.000834 0.119304 0.216217 0.524831 0.462073 -0.047204 1 0 0 0 0 0 1 511425
-0.002415 -0.000831 0.119305 0.261418 0.573351 0.501575 -0.047235 1 0 0 0 0 0 1 512422
-0.002413 -0.000829 0.119306 0.285952 0.599537 0.516739 -0.047266 1 0 0 0 0 0 1 513417
-0.002412 -0.000828 0.119306 0.298608 0.613034 0.522336 -0.047297 1 0 0 0 0 0 1 514392
-0.002412 -0.000828 0.119306 0.305113 0.620074 0.524545 -0.047331 1 0 0 0 0 0 1 515484
-0.002411 -0.000828 0.119306 0.308527 0.623887 0.525612 -0.047369 1 0 0 0 0 0 1 516715
-0.002411 -0.000828 0.119306 0.310293 0.625876 0.526119 -0.047394 1 0 0 0 0 0 1 517525
-0.002411 -0.000828 0.119306 0.311268 0.627080 0.526503 -0.047423 1 0 0 0 0 0 1 518436
-0.002411 -0.000828 0.119306 0.311870 0.627914 0.526875 -0.047455 1 0 0 0 0 0 1 519453
-0.002411 -0.000828 0.119306 0.312277 0.628520 0.527235 -0.047485 1 0 0 0 0 0 1 520425
-0.002411 -0.000828 0.119306 0.312586 0.629040 0.527581 -0.047516 1 0 0 0 0 0 1 521424
-0.002411 -0.000828 0.119306 0.312829 0.629510 0.527931 -0.047548 1 0 0 0 0 0 1 522430
-0.002411 -0.000828 0.119306 0.313067 0.629940 0.528264 -0.047578 1 0 0 0 0 0 1 523405
-0.002411 -0.000828 0.119306 0.313323 0.630442 0.528683 -0.047615 1 0 0 0 0 0 1 524594
-0.002411 -0.000828 0.119306 0.313495 0.630787 0.528973 -0.047641 1 0 0 0 0 0 1 525428
-0.002411 -0.000828 0.119306 0.313703 0.631224 0.529324 -0.047674 1 0 0 0 0 0 1 526456
-0.002411 -0.000828 0.119306 0.313967 0.631732 0.529764 -0.047712 1 0 0 0 0 0 1 527688
-0.002411 -0.000828 0.119306 0.314143 0.632082 0.530039 -0.047739 1 0 0 0 0 0 1 528534
-0.002411 -0.000828 0.119306 0.314322 0.632461 0.530359 -0.047766 1 0 0 0 0 0 1 529424
-0.002411 -0.000828 0.119306 0.314541 0.632867 0.530712 -0.047799 1 0 0 0 0 0 1 530457
-0.002411 -0.000828 0.119306 0.314745 0.633312 0.531074 -0.047831 1 0 0 0 0 0 1 531482
-0.002411 -0.000828 0.119306 0.314949 0.633725 0.531419 -0.047862 1 0 0 0 0 0 1 532475
-0.002411 -0.000828 0.119306 0.315220 0.634234 0.531858 -0.047902 1 0 0 0 0 0 1 533760
-0.002411 -0.000828 0.119306 0.315361 0.634551 0.532113 -0.047924 1 0 0 0 0 0 1 534477
-0.002411 -0.000828 0.119306 0.315557 0.634912 0.532427 -0.047953 1 0 0 0 0 0 1 535399
-0.002411 -0.000828 0.119306 0.315782 0.635396 0.532822 -0.047988 1 0 0 0 0 0 1 536521
-0.002411 -0.000828 0.119306 0.315986 0.635813 0.533170 -0.048019 1 0 0 0 0 0 1 537521
-0.002411 -0.000828 0.119306 0.316185 0.636175 0.533486 -0.048048 1 0 0 0 0 0 1 538452
-0.002411 -0.000828 0.119306 0.316384 0.636609 0.533838 -0.048080 1 0 0 0 0 0 1 539450
-0.002411 -0.000828 0.119306 0.316593 0.637013 0.534172 -0.048111 1 0 0 0 0 0 1 540449
-0.002411 -0.000828 0.119306 0.316798 0.637425 0.534537 -0.048142 1 0 0 0 0 0 1 541448
-0.002411 -0.000828 0.119306 0.317000 0.637851 0.534881 -0.048173 1 0 0 0 0 0 1 542450
-0.002411 -0.000828 0.119306 0.317209 0.638254 0.535213 -0.048205 1 0 0 0 0 0 1 543447
-0.002411 -0.000828 0.119306 0.317415 0.638667 0.535579 -0.048236 1 0 0 0 0 0 1 544450
-0.002411 -0.000828 0.119306 0.317622 0.639082 0.535909 -0.048267 1 0 0 0 0 0 1 545452
-0.002411 -0.000828 0.119306 0.317815 0.639471 0.536253 -0.048297 1 0 0 0 0 0 1 546394
-0.002411 -0.000828 0.119306 0.318027 0.639916 0.536613 -0.048329 1 0 0 0 0 0 1 547442
-0.002411 -0.000828 0.119306 0.318261 0.640370 0.536988 -0.048364 1 0 0 0 0 0 1 548562
-0.002411 -0.000828 0.119306 0.318458 0.640767 0.537340 -0.048394 1 0 0 0 0 0 1 549524
-0.002411 -0.000828 0.119306 0.318667 0.641186 0.537673 -0.048426 1 0 0 0 0 0 1 550537
-0.002411 -0.000828 0.119306 0.318857 0.641569 0.538012 -0.048455 1 0 0 0 0 0 1 551463
-0.002411 -0.000828 0.119306 0.319057 0.641989 0.538351 -0.048486 1 0 0 0 0 0 1 552452
-0.002411 -0.000828 0.119306 0.319268 0.642397 0.538688 -0.048518 1 0 0 0 0 0 1 553462
-0.002411 -0.000828 0.119306 0.319471 0.642804 0.539048 -0.048548 1 0 0 0 0 0 1 554448
-0.002411 -0.000828 0.119306 0.319677 0.643217 0.539377 -0.048580 1 0 0 0 0 0 1 555447
-0.002411 -0.000828 0.119306 0.319910 0.643705 0.539788 -0.048616 1 0 0 0 0 0 1 556599
-0.002411 -0.000828 0.119306 0.320111 0.644094 0.540131 -0.048646 1 0 0 0 0 0 1 557564
-0.002411 -0.000828 0.119306 0.320331 0.644533 0.540480 -0.048679 1 0 0 0 0 0 1 558627
-0.002411 -0.000828 0.119306 0.320523 0.644921 0.540823 -0.048708 1 0 0 0 0 0 1 559564
-0.002411 -0.000828 0.119306 0.320740 0.645355 0.541170 -0.048741 1 0 0 0 0 0 1 560614
-0.002411 -0.000828 0.119306 0.320931 0.645759 0.541510 -0.048771 1 0 0 0 0 0 1 561562
-0.002411 -0.000828 0.119306 0.321124 0.646133 0.541840 -0.048800 1 0 0 0 0 0 1 562490
-0.002411 -0.000828 0.119306 0.321319 0.646521 0.542147 -0.048829 1 0 0 0 0 0 1 563431
-0.002411 -0.000828 0.119306 0.321536 0.646978 0.542532 -0.048863 1 0 0 0 0 0 1 564508
-0.002411 -0.000828 0.119306 0.321732 0.647364 0.542872 -0.048893 1 0 0 0 0 0 1 565486
-0.002411 -0.000828 0.119306 0.321941 0.647766 0.543191 -0.048923 1 0 0 0 0 0 1 566421
-0.002411 -0.000828 0.119306 0.322161 0.648235 0.543586 -0.048958 1 0 0 0 0 0 1 567543
-0.002411 -0.000828 0.119306 0.322367 0.648614 0.543917 -0.048988 1 0 0 0 0 0 1 568515
-0.002411 -0.000828 0.119306 0.322554 0.649024 0.544250 -0.049017 1 0 0 0 0 0 1 569456
-0.002393 -0.000832 0.119296 0.063952 0.709699 0.681026 -0.049051 1 0 0 0 0 0 1 570528
-0.002383 -0.000834 0.119293 0.155691 0.689555 0.612841 -0.049080 1 0 0 0 0 0 1 571456
-0.002379 -0.000835 0.119292 0.222961 0.674348 0.577868 -0.049111 1 0 0 0 0 0 1 572446
-0.002376 -0.000836 0.119291 0.258560 0.666322 0.564820 -0.049141 1 0 0 0 0 0 1 573422
-0.002375 -0.000836 0.119291 0.276537 0.662420 0.560418 -0.049173 1 0 0 0 0 0 1 574423
-0.002375 -0.000836 0.119291 0.285592 0.660649 0.559120 -0.049204 1 0 0 0 0 0 1 575421
-0.002374 -0.000836 0.119291 0.290221 0.659977 0.558903 -0.049235 1 0 0 0 0 0 1 576425
-0.002374 -0.000836 0.119291 0.292607 0.659843 0.559051 -0.049266 1 0 0 0 0 0 1 577424
-0.002374 -0.000836 0.119291 0.293909 0.659981 0.559329 -0.049298 1 0 0 0 0 0 1 578425
-0.002374 -0.000836 0.119291 0.294638 0.660255 0.559669 -0.049329 1 0 0 0 0 0 1 579423
-0.002374 -0.000836 0.119291 0.295113 0.660614 0.560017 -0.049360 1 0 0 0 0 0 1 580424
-0.002374 -0.000836 0.119291 0.295436 0.661000 0.560368 -0.049391 1 0 0 0 0 0 1 581423
-0.002374 -0.000836 0.119291 0.295820 0.661701 0.560984 -0.049446 1 0 0 0 0 0 1 583159
-0.002374 -0.000836 0.119291 0.296112 0.662259 0.561467 -0.049488 1 0 0 0 0 0 1 584518
-0.002361 -0.000823 0.119302 0.122909 0.477311 0.410716 -0.049517 1 0 0 0 0 0 1 585441
-0.002336 -0.000821 0.119296 -0.076731 0.601950 0.623616 -0.049548 1 0 0 0 0 0 1 586426
-0.002324 -0.000819 0.119294 0.059744 0.629844 0.594487 -0.049579 1 0 0 0 0 0 1 587424
-0.002318 -0.000819 0.119293 0.151214 0.640376 0.574280 -0.049610 1 0 0 0 0 0 1 588435
-0.002314 -0.000819 0.119293 0.199162 0.645417 0.566452 -0.049641 1 0 0 0 0 0 1 589423
-0.002313 -0.000818 0.119293 0.223427 0.648190 0.563961 -0.049681 1 0 0 0 0 0 1 590679
-0.002312 -0.000818 0.119293 0.235623 0.649732 0.563308 -0.049714 1 0 0 0 0 0 1 591740
-0.002312 -0.000818 0.119293 0.241732 0.650577 0.563208 -0.049736 1 0 0 0 0 0 1 592464
-0.002312 -0.000818 0.119292 0.244921 0.651357 0.563520 -0.049775 1 0 0 0 0 0 1 593690
-0.002311 -0.000818 0.119292 0.246557 0.651829 0.563778 -0.049801 1 0 0 0 0 0 1 594521
-0.002311 -0.000818 0.119292 0.247448 0.652259 0.564069 -0.049829 1 0 0 0 0 0 1 595424
-0.002299 -0.000805 0.119303 0.074378 0.467234 0.413479 -0.049861 1 0 0 0 0 0 1 596459
-0.002274 -0.000802 0.119297 -0.125018 0.591903 0.626522 -0.049892 1 0 0 0 0 0 1 597441
-0.002261 -0.000801 0.119295 0.011419 0.619801 0.597254 -0.049923 1 0 0 0 0 0 1 598444
-0.002255 -0.000801 0.119294 0.102843 0.630412 0.577053 -0.049961 1 0 0 0 0 0 1 599656
-0.002252 -0.000800 0.119294 0.150747 0.635383 0.569137 -0.049986 1 0 0 0 0 0 1 600450
-0.002250 -0.000800 0.119294 0.174912 0.638004 0.566519 -0.050014 1 0 0 0 0 0 1 601364
-0.002249 -0.000800 0.119294 0.187083 0.639591 0.565887 -0.050050 1 0 0 0 0 0 1 602510
-0.002249 -0.000800 0.119294 0.193216 0.640534 0.565883 -0.050082 1 0 0 0 0 0 1 603521
-0.002249 -0.000800 0.119294 0.196320 0.641148 0.566056 -0.050108 1 0 0 0 0 0 1 604365
-0.002249 -0.000800 0.119294 0.197942 0.641719 0.566393 -0.050141 1 0 0 0 0 0 1 605426
-0.002249 -0.000800 0.119294 0.198826 0.642178 0.566729 -0.050173 1 0 0 0 0 0 1 606424
-0.002249 -0.000800 0.119294 0.199322 0.642618 0.567069 -0.050204 1 0 0 0 0 0 1 607420
-0.002249 -0.000800 0.119294 0.199621 0.643016 0.567415 -0.050233 1 0 0 0 0 0 1 608372
-0.002249 -0.000800 0.119294 0.199844 0.643423 0.567770 -0.050265 1 0 0 0 0 0 1 609386
-0.002249 -0.000800 0.119294 0.200030 0.643845 0.568130 -0.050297 1 0 0 0 0 0 1 610420
-0.002249 -0.000800 0.119294 0.200180 0.644253 0.568484 -0.050329 1 0 0 0 0 0 1 611424
-0.002249 -0.000800 0.119294 0.200305 0.644652 0.568836 -0.050360 1 0 0 0 0 0 1 612420
-0.002249 -0.000800 0.119294 0.200429 0.645052 0.569189 -0.050391 1 0 0 0 0 0 1 613420
-0.002249 -0.000800 0.119294 0.200574 0.645458 0.569560 -0.050424 1 0 0 0 0 0 1 614470
-0.002249 -0.000800 0.119294 0.200723 0.645975 0.570004 -0.050463 1 0 0 0 0 0 1 615709
-0.002249 -0.000800 0.119294 0.200833 0.646313 0.570297 -0.050490 1 0 0 0 0 0 1 616576
-0.002249 -0.000800 0.119294 0.200956 0.646665 0.570623 -0.050518 1 0 0 0 0 0 1 617465
-0.002249 -0.000800 0.119294 0.201055 0.647059 0.570960 -0.050548 1 0 0 0 0 0 1 618437
-0.002249 -0.000800 0.119294 0.201199 0.647450 0.571317 -0.050579 1 0 0 0 0 0 1 619429
-0.002249 -0.000800 0.119294 0.201312 0.647846 0.571652 -0.050610 1 0 0 0 0 0 1 620413
-0.002249 -0.000800 0.119294 0.201433 0.648263 0.572021 -0.050641 1 0 0 0 0 0 1 621425
-0.002249 -0.000800 0.119294 0.201567 0.648650 0.572377 -0.050673 1 0 0 0 0 0 1 622448
-0.002249 -0.000800 0.119294 0.201723 0.649171 0.572821 -0.050713 1 0 0 0 0 0 1 623727
-0.002249 -0.000800 0.119294 0.201812 0.649461 0.573095 -0.050736 1 0 0 0 0 0 1 624449
-0.002249 -0.000800 0.119294 0.201967 0.649959 0.573516 -0.050775 1 0 0 0 0 0 1 625694
-0.002249 -0.000800 0.119294 0.202078 0.650298 0.573813 -0.050801 1 0 0 0 0 0 1 626519
-0.002249 -0.000800 0.119294 0.202200 0.650725 0.574211 -0.050835 1 0 0 0 0 0 1 627629
-0.002249 -0.000800 0.119294 0.202323 0.651087 0.574511 -0.050862 1 0 0 0 0 0 1 628495
-0.002249 -0.000800 0.119294 0.202430 0.651445 0.574826 -0.050891 1 0 0 0 0 0 1 629407
-0.002249 -0.000800 0.119294 0.202554 0.651850 0.575202 -0.050922 1 0 0 0 0 0 1 630420
-0.002267 -0.000796 0.119304 0.461645 0.591936 0.438313 -0.050955 1 0 0 0 0 0 1 631452
-0.002277 -0.000793 0.119307 0.370842 0.612786 0.507460 -0.050987 1 0 0 0 0 0 1 632475
-0.002281 -0.000792 0.119309 0.304134 0.628783 0.543212 -0.051019 1 0 0 0 0 0 1 633524
-0.002284 -0.000792 0.119309 0.268943 0.637571 0.556937 -0.051049 1 0 0 0 0 0 1 634464
-0.002285 -0.000791 0.119309 0.251297 0.642241 0.561993 -0.051077 1 0 0 0 0 0 1 635380
-0.002285 -0.000791 0.119309 0.242589 0.644850 0.564044 -0.051112 1 0 0 0 0 0 1 636501
-0.002286 -0.000791 0.119309 0.238315 0.646348 0.564960 -0.051144 1 0 0 0 0 0 1 637498
-0.002286 -0.000791 0.119309 0.236243 0.647269 0.565474 -0.051173 1 0 0 0 0 0 1 638424
-0.002286 -0.000791 0.119309 0.235283 0.647917 0.565883 -0.051203 1 0 0 0 0 0 1 639387
-0.002286 -0.000791 0.119309 0.234879 0.648469 0.566261 -0.051235 1 0 0 0 0 0 1 640421
-0.002286 -0.000791 0.119309 0.234743 0.648937 0.566624 -0.051267 1 0 0 0 0 0 1 641430
-0.002286 -0.000791 0.119309 0.234762 0.649359 0.566966 -0.051298 1 0 0 0 0 0 1 642422
-0.002286 -0.000791 0.119309 0.234828 0.649773 0.567308 -0.051329 1 0 0 0 0 0 1 643420
-0.002286 -0.000791 0.119309 0.234931 0.650179 0.567653 -0.051360 1 0 0 0 0 0 1 644422
-0.002286 -0.000791 0.119309 0.235062 0.650585 0.568011 -0.051392 1 0 0 0 0 0 1 645441
-0.002286 -0.000791 0.119309 0.235178 0.650980 0.568344 -0.051423 1 0 0 0 0 0 1 646423
-0.002286 -0.000791 0.119309 0.235342 0.651370 0.568695 -0.051454 1 0 0 0 0 0 1 647422
-0.002286 -0.000791 0.119309 0.235480 0.651815 0.569073 -0.051489 1 0 0 0 0 0 1 648534
-0.002286 -0.000791 0.119309 0.235615 0.652182 0.569391 -0.051517 1 0 0 0 0 0 1 649438
-0.002286 -0.000791 0.119309 0.235764 0.652587 0.569762 -0.051550 1 0 0 0 0 0 1 650510
-0.002286 -0.000791 0.119309 0.235913 0.652970 0.570077 -0.051579 1 0 0 0 0 0 1 651439
-0.002286 -0.000791 0.119309 0.236038 0.653341 0.570421 -0.051610 1 0 0 0 0 0 1 652419
-0.002286 -0.000791 0.119309 0.236178 0.653753 0.570766 -0.051642 1 0 0 0 0 0 1 653435
-0.002286 -0.000791 0.119309 0.236318 0.654130 0.571092 -0.051671 1 0 0 0 0 0 1 654362
-0.002286 -0.000791 0.119309 0.236479 0.654531 0.571455 -0.051704 1 0 0 0 0 0 1 655431
-0.002286 -0.000791 0.119309 0.236632 0.654993 0.571847 -0.051739 1 0 0 0 0 0 1 656547
-0.002286 -0.000791 0.119309 0.236763 0.655371 0.572176 -0.051769 1 0 0 0 0 0 1 657519
-0.002286 -0.000791 0.119309 0.236923 0.655783 0.572552 -0.051802 1 0 0 0 0 0 1 658570
-0.002286 -0.000791 0.119309 0.237069 0.656181 0.572881 -0.051834 1 0 0 0 0 0 1 659577
-0.002286 -0.000791 0.119309 0.237214 0.656582 0.573249 -0.051865 1 0 0 0 0 0 1 660591
-0.002286 -0.000791 0.119309 0.237336 0.656955 0.573561 -0.051895 1 0 0 0 0 0 1 661526
-0.002286 -0.000791 0.119309 0.237493 0.657382 0.573932 -0.051928 1 0 0 0 0 0 1 662583
-0.002286 -0.000791 0.119309 0.237610 0.657661 0.574188 -0.051951 1 0 0 0 0 0 1 663343
-0.002286 -0.000791 0.119309 0.237766 0.658143 0.574598 -0.051989 1 0 0 0 0 0 1 664533
-0.002286 -0.000791 0.119309 0.237898 0.658501 0.574908 -0.052016 1 0 0 0 0 0 1 665412
-0.002286 -0.000791 0.119309 0.238032 0.658865 0.575243 -0.052046 1 0 0 0 0 0 1 666379
-0.002286 -0.000791 0.119309 0.238219 0.659353 0.575650 -0.052084 1 0 0 0 0 0 1 667574
-0.002286 -0.000791 0.119309 0.238357 0.659759 0.576024 -0.052117 1 0 0 0 0 0 1 668642
-0.002286 -0.000791 0.119309 0.238471 0.660084 0.576293 -0.052141 1 0 0 0 0 0 1 669417
-0.002286 -0.000791 0.119309 0.238614 0.660497 0.576652 -0.052174 1 0 0 0 0 0 1 670476
-0.002286 -0.000791 0.119309 0.238774 0.660871 0.576990 -0.052204 1 0 0 0 0 0 1 671438
-0.002286 -0.000791 0.119309 0.238889 0.661251 0.577311 -0.052234 1 0 0 0 0 0 1 672385
-0.002286 -0.000791 0.119309 0.239030 0.661647 0.577656 -0.052265 1 0 0 0 0 0 1 673386
-0.002286 -0.000791 0.119309 0.239184 0.662041 0.578016 -0.052297 1 0 0 0 0 0 1 674390
-0.002286 -0.000791 0.119309 0.239327 0.662431 0.578338 -0.052327 1 0 0 0 0 0 1 675375
-0.002286 -0.000791 0.119309 0.239472 0.662834 0.578708 -0.052359 1 0 0 0 0 0 1 676394
-0.002286 -0.000791 0.119309 0.239601 0.663223 0.579034 -0.052390 1 0 0 0 0 0 1 677372
-0.002286 -0.000791 0.119309 0.239753 0.663635 0.579391 -0.052422 1 0 0 0 0 0 1 678390
-0.002286 -0.000791 0.119309 0.239901 0.664002 0.579725 -0.052452 1 0 0 0 0 0 1 679373
-0.002286 -0.000791 0.119309 0.240037 0.664416 0.580074 -0.052483 1 0 0 0 0 0 1 680368
-0.002286 -0.000791 0.119309 0.240171 0.664805 0.580412 -0.052515 1 0 0 0 0 0 1 681365
-0.002286 -0.000791 0.119309 0.240329 0.665210 0.580783 -0.052547 1 0 0 0 0 0 1 682400
-0.002286 -0.000791 0.119309 0.240534 0.665772 0.581254 -0.052591 1 0 0 0 0 0 1 683819
-0.002286 -0.000791 0.119309 0.240613 0.666005 0.581477 -0.052610 1 0 0 0 0 0 1 684433
-0.002286 -0.000791 0.119309 0.240761 0.666422 0.581826 -0.052642 1 0 0 0 0 0 1 685439
-0.002286 -0.000791 0.119309 0.240891 0.666799 0.582153 -0.052672 1 0 0 0 0 0 1 686406
-0.002286 -0.000791 0.119309 0.241041 0.667180 0.582503 -0.052702 1 0 0 0 0 0 1 687380
-0.002286 -0.000791 0.119309 0.241186 0.667576 0.582830 -0.052734 1 0 0 0 0 0 1 688381
-0.002286 -0.000791 0.119309 0.241325 0.667982 0.583186 -0.052765 1 0 0 0 0 0 1 689379
-0.002286 -0.000791 0.119309 0.241463 0.668360 0.583533 -0.052796 1 0 0 0 0 0 1 690380
-0.002286 -0.000791 0.119309 0.241643 0.668881 0.583973 -0.052837 1 0 0 0 0 0 1 691674
-0.002286 -0.000791 0.119309 0.241809 0.669293 0.584326 -0.052869 1 0 0 0 0 0 1 692698
-0.002286 -0.000791 0.119309 0.241917 0.669599 0.584614 -0.052893 1 0 0 0 0 0 1 693492
-0.002286 -0.000791 0.119309 0.242062 0.670037 0.584982 -0.052928 1 0 0 0 0 0 1 694593
-0.002286 -0.000791 0.119309 0.242187 0.670366 0.585285 -0.052955 1 0 0 0 0 0 1 695454
-0.002286 -0.000791 0.119309 0.242341 0.670763 0.585612 -0.052985 1 0 0 0 0 0 1 696417
-0.002286 -0.000791 0.119309 0.242463 0.671147 0.585949 -0.053016 1 0 0 0 0 0 1 697397
-0.002286 -0.000791 0.119309 0.242617 0.671543 0.586311 -0.053047 1 0 0 0 0 0 1 698407
-0.002286 -0.000791 0.119309 0.242755 0.671955 0.586657 -0.053079 1 0 0 0 0 0 1 699443
-0.002286 -0.000791 0.119309 0.242936 0.672412 0.587049 -0.053115 1 0 0 0 0 0 1 700581
-0.002286 -0.000791 0.119309 0.243044 0.672733 0.587350 -0.053142 1 0 0 0 0 0 1 701435
-0.002286 -0.000791 0.119309 0.243170 0.673106 0.587662 -0.053170 1 0 0 0 0 0 1 702355
-0.002286 -0.000791 0.119309 0.243341 0.673547 0.588062 -0.053205 1 0 0 0 0 0 1 703475
-0.002286 -0.000791 0.119309 0.243486 0.673944 0.588389 -0.053237 1 0 0 0 0 0 1 704477
-0.002286 -0.000791 0.119309 0.243614 0.674319 0.588718 -0.053265 1 0 0 0 0 0 1 705396
-0.002286 -0.000791 0.119309 0.243751 0.674693 0.589062 -0.053296 1 0 0 0 0 0 1 706389
-0.002286 -0.000791 0.119309 0.243898 0.675107 0.589408 -0.053328 1 0 0 0 0 0 1 707391
-0.002286 -0.000791 0.119309 0.244046 0.675495 0.589742 -0.053359 1 0 0 0 0 0 1 708395
-0.002286 -0.000791 0.119309 0.244199 0.675916 0.590129 -0.053393 1 0 0 0 0 0 1 709463
-0.002286 -0.000791 0.119309 0.244322 0.676291 0.590443 -0.053422 1 0 0 0 0 0 1 710404
-0.002286 -0.000791 0.119309 0.244471 0.676674 0.590792 -0.053452 1 0 0 0 0 0 1 711378
-0.002286 -0.000791 0.119309 0.244618 0.677075 0.591124 -0.053484 1 0 0 0 0 0 1 712393
-0.002286 -0.000791 0.119309 0.244750 0.677477 0.591475 -0.053516 1 0 0 0 0 0 1 713400
-0.002286 -0.000791 0.119309 0.244901 0.677863 0.591829 -0.053546 1 0 0 0 0 0 1 714384
-0.002286 -0.000791 0.119309 0.245034 0.678265 0.592166 -0.053578 1 0 0 0 0 0 1 715393
-0.002286 -0.000791 0.119309 0.245274 0.678918 0.592734 -0.053629 1 0 0 0 0 0 1 717021
-0.002286 -0.000791 0.119309 0.245328 0.679024 0.592839 -0.053639 1 0 0 0 0 0 1 717343
-0.002286 -0.000791 0.119309 0.245481 0.679484 0.593229 -0.053674 1 0 0 0 0 0 1 718456
-0.002286 -0.000791 0.119309 0.245609 0.679856 0.593553 -0.053703 1 0 0 0 0 0 1 719412
-0.002286 -0.000791 0.119309 0.245761 0.680246 0.593910 -0.053735 1 0 0 0 0 0 1 720406
-0.002286 -0.000791 0.119309 0.245905 0.680641 0.594236 -0.053766 1 0 0 0 0 0 1 721404
-0.002286 -0.000791 0.119309 0.246041 0.681029 0.594594 -0.053797 1 0 0 0 0 0 1 722409
-0.002286 -0.000791 0.119309 0.246186 0.681441 0.594938 -0.053828 1 0 0 0 0 0 1 723402
-0.002286 -0.000791 0.119309 0.246359 0.681935 0.595368 -0.053868 1 0 0 0 0 0 1 724666
-0.002286 -0.000791 0.119309 0.246528 0.682332 0.595727 -0.053900 1 0 0 0 0 0 1 725687
-0.002286 -0.000791 0.119309 0.246619 0.682648 0.595992 -0.053924 1 0 0 0 0 0 1 726473
-0.002286 -0.000791 0.119309 0.246789 0.683090 0.596393 -0.053959 1 0 0 0 0 0 1 727597
-0.002286 -0.000791 0.119309 0.246907 0.683449 0.596692 -0.053987 1 0 0 0 0 0 1 728497
-0.002286 -0.000791 0.119309 0.247054 0.683810 0.597001 -0.054015 1 0 0 0 0 0 1 729394
-0.002286 -0.000791 0.119309 0.247180 0.684181 0.597346 -0.054046 1 0 0 0 0 0 1 730375
-0.002286 -0.000791 0.119309 0.247327 0.684612 0.597707 -0.054079 1 0 0 0 0 0 1 731439
-0.002286 -0.000791 0.119309 0.247476 0.685013 0.598056 -0.054110 1 0 0 0 0 0 1 732429
-0.002286 -0.000791 0.119309 0.247650 0.685451 0.598451 -0.054147 1 0 0 0 0 0 1 733591
-0.002286 -0.000791 0.119309 0.247761 0.685795 0.598739 -0.054172 1 0 0 0 0 0 1 734408
-0.002286 -0.000791 0.119309 0.247887 0.686162 0.599059 -0.054202 1 0 0 0 0 0 1 735352
-0.002286 -0.000791 0.119309 0.248058 0.686604 0.599461 -0.054237 1 0 0 0 0 0 1 736478
-0.002286 -0.000791 0.119309 0.248201 0.686995 0.599783 -0.054268 1 0 0 0 0 0 1 737466
-0.002286 -0.000791 0.119309 0.248334 0.687363 0.600124 -0.054297 1 0 0 0 0 0 1 738399
-0.002286 -0.000791 0.119309 0.248465 0.687761 0.600456 -0.054328 1 0 0 0 0 0 1 739396
-0.002286 -0.000791 0.119309 0.248606 0.688156 0.600800 -0.054359 1 0 0 0 0 0 1 740394
-0.002286 -0.000791 0.119309 0.248761 0.688550 0.601160 -0.054391 1 0 0 0 0 0 1 741397
-0.002286 -0.000791 0.119309 0.248907 0.688948 0.601489 -0.054422 1 0 0 0 0 0 1 742405
-0.002286 -0.000791 0.119309 0.249049 0.689342 0.601851 -0.054453 1 0 0 0 0 0 1 743401
-0.002286 -0.000791 0.119309 0.249181 0.689742 0.602186 -0.054484 1 0 0 0 0 0 1 744404
-0.002286 -0.000791 0.119309 0.249330 0.690146 0.602537 -0.054516 1 0 0 0 0 0 1 745402
-0.002286 -0.000791 0.119309 0.249477 0.690528 0.602867 -0.054547 1 0 0 0 0 0 1 746395
-0.002286 -0.000791 0.119309 0.249620 0.690923 0.603231 -0.054578 1 0 0 0 0 0 1 747397
-0.002286 -0.000791 0.119309 0.249770 0.691372 0.603609 -0.054613 1 0 0 0 0 0 1 748523
-0.002286 -0.000791 0.119309 0.249901 0.691705 0.603914 -0.054640 1 0 0 0 0 0 1 749372
-0.002286 -0.000791 0.119309 0.250059 0.692137 0.604273 -0.054674 1 0 0 0 0 0 1 750464
-0.002286 -0.000791 0.119309 0.250183 0.692515 0.604605 -0.054704 1 0 0 0 0 0 1 751413
-0.002286 -0.000791 0.119309 0.250329 0.692890 0.604949 -0.054733 1 0 0 0 0 0 1 752368
-0.002286 -0.000791 0.119309 0.250467 0.693304 0.605296 -0.054766 1 0 0 0 0 0 1 753408
-0.002286 -0.000791 0.119309 0.250632 0.693692 0.605645 -0.054797 1 0 0 0 0 0 1 754402
-0.002286 -0.000791 0.119309 0.250754 0.694092 0.605984 -0.054828 1 0 0 0 0 0 1 755401
-0.002286 -0.000791 0.119309 0.250930 0.694572 0.606401 -0.054865 1 0 0 0 0 0 1 756590
-0.002286 -0.000791 0.119309 0.251054 0.694910 0.606713 -0.054894 1 0 0 0 0 0 1 757493
-0.002286 -0.000791 0.119309 0.251213 0.695334 0.607065 -0.054926 1 0 0 0 0 0 1 758549
-0.002286 -0.000791 0.119309 0.251355 0.695746 0.607425 -0.054958 1 0 0 0 0 0 1 759559
-0.002286 -0.000791 0.119309 0.251501 0.696132 0.607779 -0.054989 1 0 0 0 0 0 1 760561
-0.002286 -0.000791 0.119309 0.251636 0.696537 0.608119 -0.055021 1 0 0 0 0 0 1 761580
-0.002273 -0.000778 0.119320 0.077032 0.510168 0.456676 -0.055049 1 0 0 0 0 0 1 762476
-0.002267 -0.000771 0.119324 0.135731 0.573992 0.532429 -0.055077 1 0 0 0 0 0 1 763379
-0.002264 -0.000768 0.119325 0.180556 0.622136 0.571628 -0.055109 1 0 0 0 0 0 1 764385
-0.002262 -0.000766 0.119326 0.204852 0.648127 0.586708 -0.055142 1 0 0 0 0 0 1 765442
-0.002261 -0.000765 0.119326 0.217313 0.661476 0.592226 -0.055170 1 0 0 0 0 0 1 766332
-0.002261 -0.000765 0.119326 0.223701 0.668431 0.594430 -0.055205 1 0 0 0 0 0 1 767471
-0.002261 -0.000764 0.119326 0.226965 0.672113 0.595422 -0.055238 1 0 0 0 0 0 1 768524
-0.002260 -0.000764 0.119326 0.228661 0.674097 0.595926 -0.055265 1 0 0 0 0 0 1 769386
-0.002260 -0.000764 0.119326 0.229590 0.675333 0.596373 -0.055300 1 0 0 0 0 0 1 770501
-0.002260 -0.000764 0.119326 0.230104 0.676092 0.596699 -0.055328 1 0 0 0 0 0 1 771392
-0.002260 -0.000764 0.119326 0.230430 0.676658 0.597043 -0.055358 1 0 0 0 0 0 1 772365
-0.002260 -0.000764 0.119326 0.230650 0.677148 0.597384 -0.055389 1 0 0 0 0 0 1 773363
-0.002260 -0.000764 0.119326 0.230839 0.677579 0.597712 -0.055421 1 0 0 0 0 0 1 774369
-0.002260 -0.000764 0.119326 0.230983 0.677986 0.598049 -0.055452 1 0 0 0 0 0 1 775351
-0.002260 -0.000764 0.119326 0.231135 0.678381 0.598392 -0.055483 1 0 0 0 0 0 1 776365
-0.002260 -0.000764 0.119326 0.231275 0.678771 0.598736 -0.055514 1 0 0 0 0 0 1 777364
-0.002260 -0.000764 0.119326 0.231396 0.679159 0.599062 -0.055546 1 0 0 0 0 0 1 778370
-0.002260 -0.000764 0.119326 0.231534 0.679533 0.599407 -0.055577 1 0 0 0 0 0 1 779356
-0.002260 -0.000764 0.119326 0.231660 0.679922 0.599734 -0.055608 1 0 0 0 0 0 1 780344
-0.002260 -0.000764 0.119326 0.231789 0.680304 0.600070 -0.055639 1 0 0 0 0 0 1 781340
-0.002260 -0.000764 0.119326 0.231950 0.680716 0.600446 -0.055674 1 0 0 0 0 0 1 782455
-0.002260 -0.000764 0.119326 0.232077 0.681141 0.600809 -0.055707 1 0 0 0 0 0 1 783534
-0.002260 -0.000764 0.119326 0.232204 0.681520 0.601142 -0.055738 1 0 0 0 0 0 1 784523
-0.002260 -0.000764 0.119326 0.232307 0.681817 0.601421 -0.055764 1 0 0 0 0 0 1 785352
-0.002260 -0.000764 0.119326 0.232455 0.682220 0.601757 -0.055796 1 0 0 0 0 0 1 786366
-0.002260 -0.000764 0.119326 0.232578 0.682592 0.602104 -0.055827 1 0 0 0 0 0 1 787360
-0.002260 -0.000764 0.119326 0.232703 0.682981 0.602433 -0.055858 1 0 0 0 0 0 1 788351
-0.002260 -0.000764 0.119326 0.232833 0.683366 0.602770 -0.055889 1 0 0 0 0 0 1 789353
-0.002260 -0.000764 0.119326 0.232996 0.683785 0.603152 -0.055925 1 0 0 0 0 0 1 790486
-0.002260 -0.000764 0.119326 0.233122 0.684208 0.603514 -0.055958 1 0 0 0 0 0 1 791560
-0.002260 -0.000764 0.119326 0.233239 0.684572 0.603834 -0.055988 1 0 0 0 0 0 1 792531
-0.002260 -0.000764 0.119326 0.233375 0.684939 0.604174 -0.056019 1 0 0 0 0 0 1 793502
-0.002260 -0.000764 0.119326 0.233527 0.685363 0.604530 -0.056053 1 0 0 0 0 0 1 794592
-0.002260 -0.000764 0.119326 0.233620 0.685650 0.604801 -0.056077 1 0 0 0 0 0 1 795362
-0.002260 -0.000764 0.119326 0.233745 0.686041 0.605131 -0.056108 1 0 0 0 0 0 1 796357
-0.002260 -0.000764 0.119326 0.233885 0.686454 0.605494 -0.056142 1 0 0 0 0 0 1 797435
-0.002260 -0.000764 0.119326 0.234031 0.686824 0.605833 -0.056173 1 0 0 0 0 0 1 798440
-0.002260 -0.000764 0.119326 0.234136 0.687185 0.606140 -0.056202 1 0 0 0 0 0 1 799352
-0.002260 -0.000764 0.119326 0.234280 0.687626 0.606529 -0.056238 1 0 0 0 0 0 1 800526
-0.002260 -0.000764 0.119326 0.234415 0.687992 0.606867 -0.056268 1 0 0 0 0 0 1 801492
-0.002260 -0.000764 0.119326 0.234541 0.688341 0.607156 -0.056296 1 0 0 0 0 0 1 802385
-0.002260 -0.000764 0.119326 0.234677 0.688751 0.607537 -0.056331 1 0 0 0 0 0 1 803480
-0.002260 -0.000764 0.119326 0.234794 0.689119 0.607846 -0.056360 1 0 0 0 0 0 1 804413
-0.002260 -0.000764 0.119326 0.234918 0.689487 0.608169 -0.056390 1 0 0 0 0 0 1 805372
-0.002260 -0.000764 0.119326 0.235064 0.689856 0.608508 -0.056421 1 0 0 0 0 0 1 806376
-0.002260 -0.000764 0.119326 0.235180 0.690248 0.608842 -0.056452 1 0 0 0 0 0 1 807369
-0.002260 -0.000764 0.119326 0.235300 0.690621 0.609170 -0.056483 1 0 0 0 0 0 1 808363
-0.002260 -0.000764 0.119326 0.235441 0.691002 0.609522 -0.056515 1 0 0 0 0 0 1 809370
-0.002260 -0.000764 0.119326 0.235569 0.691394 0.609853 -0.056546 1 0 0 0 0 0 1 810368
-0.002260 -0.000764 0.119326 0.235711 0.691778 0.610186 -0.056577 1 0 0 0 0 0 1 811375
-0.002260 -0.000764 0.119326 0.235835 0.692151 0.610535 -0.056609 1 0 0 0 0 0 1 812376
-0.002260 -0.000764 0.119326 0.235961 0.692543 0.610867 -0.056640 1 0 0 0 0 0 1 813375
-0.002260 -0.000764 0.119326 0.236092 0.692911 0.611207 -0.056671 1 0 0 0 0 0 1 814364
-0.002260 -0.000764 0.119326 0.236250 0.693370 0.611593 -0.056708 1 0 0 0 0 0 1 815568
-0.002260 -0.000764 0.119326 0.236378 0.693769 0.611946 -0.056740 1 0 0 0 0 0 1 816584
-0.002260 -0.000764 0.119326 0.236502 0.694113 0.612267 -0.056769 1 0 0 0 0 0 1 817512
-0.002260 -0.000764 0.119326 0.236607 0.694443 0.612542 -0.056795 1 0 0 0 0 0 1 818346
-0.002260 -0.000764 0.119326 0.236747 0.694816 0.612866 -0.056826 1 0 0 0 0 0 1 819328
-0.002260 -0.000764 0.119326 0.236877 0.695211 0.613234 -0.056859 1 0 0 0 0 0 1 820384
-0.002260 -0.000764 0.119326 0.237002 0.695601 0.613564 -0.056890 1 0 0 0 0 0 1 821376
-0.002260 -0.000764 0.119326 0.237135 0.695971 0.613906 -0.056921 1 0 0 0 0 0 1 822373
-0.002260 -0.000764 0.119326 0.237274 0.696376 0.614245 -0.056954 1 0 0 0 0 0 1 823436
-0.002260 -0.000764 0.119326 0.237412 0.696804 0.614623 -0.056988 1 0 0 0 0 0 1 824526
-0.002260 -0.000764 0.119326 0.237529 0.697127 0.614925 -0.057016 1 0 0 0 0 0 1 825400
-0.002260 -0.000764 0.119326 0.237678 0.697584 0.615314 -0.057052 1 0 0 0 0 0 1 826569
-0.002260 -0.000764 0.119326 0.237811 0.697940 0.615622 -0.057081 1 0 0 0 0 0 1 827503
-0.002260 -0.000764 0.119326 0.237924 0.698284 0.615945 -0.057110 1 0 0 0 0 0 1 828426
-0.002260 -0.000764 0.119326 0.238045 0.698661 0.616264 -0.057140 1 0 0 0 0 0 1 829387
-0.002260 -0.000764 0.119326 0.238174 0.699021 0.616596 -0.057170 1 0 0 0 0 0 1 830354
-0.002260 -0.000764 0.119326 0.238310 0.699414 0.616925 -0.057203 1 0 0 0 0 0 1 831388
-0.002260 -0.000764 0.119326 0.238438 0.699815 0.617279 -0.057235 1 0 0 0 0 0 1 832406
-0.002260 -0.000764 0.119326 0.238565 0.700168 0.617607 -0.057264 1 0 0 0 0 0 1 833357
-0.002260 -0.000764 0.119326 0.238700 0.700585 0.617961 -0.057298 1 0 0 0 0 0 1 834422
-0.002260 -0.000764 0.119326 0.238856 0.701007 0.618327 -0.057332 1 0 0 0 0 0 1 835531
-0.002260 -0.000764 0.119326 0.238960 0.701322 0.618625 -0.057359 1 0 0 0 0 0 1 836378
-0.002260 -0.000764 0.119326 0.239091 0.701731 0.618971 -0.057391 1 0 0 0 0 0 1 837421
-0.002248 -0.000751 0.119337 0.063902 0.514763 0.467273 -0.057422 1 0 0 0 0 0 1 838412
-0.002241 -0.000744 0.119341 0.122402 0.578384 0.542796 -0.057452 1 0 0 0 0 0 1 839354
-0.002238 -0.000741 0.119342 0.167119 0.626418 0.581923 -0.057484 1 0 0 0 0 0 1 840373
-0.002237 -0.000739 0.119342 0.191331 0.652316 0.596941 -0.057514 1 0 0 0 0 0 1 841348
-0.002236 -0.000738 0.119343 0.203784 0.665658 0.602479 -0.057546 1 0 0 0 0 0 1 842365
-0.002235 -0.000738 0.119343 0.210123 0.672556 0.604630 -0.057577 1 0 0 0 0 0 1 843370
-0.002235 -0.000737 0.119343 0.213361 0.676181 0.605572 -0.057608 1 0 0 0 0 0 1 844348
-0.002235 -0.000737 0.119343 0.215056 0.678185 0.606136 -0.057639 1 0 0 0 0 0 1 845364
-0.002235 -0.000737 0.119343 0.215959 0.679374 0.606532 -0.057670 1 0 0 0 0 0 1 846348
-0.002235 -0.000737 0.119343 0.216465 0.680151 0.606878 -0.057701 1 0 0 0 0 0 1 847343
-0.002235 -0.000737 0.119343 0.216781 0.680716 0.607224 -0.057733 1 0 0 0 0 0 1 848350
-0.002235 -0.000737 0.119343 0.216994 0.681212 0.607574 -0.057766 1 0 0 0 0 0 1 849403
-0.002235 -0.000737 0.119343 0.217208 0.681772 0.608025 -0.057808 1 0 0 0 0 0 1 850766
-0.002235 -0.000737 0.119343 0.217321 0.682030 0.608225 -0.057828 1 0 0 0 0 0 1 851391
-0.002235 -0.000737 0.119343 0.217443 0.682402 0.608555 -0.057859 1 0 0 0 0 0 1 852398
-0.002235 -0.000737 0.119343 0.217564 0.682765 0.608879 -0.057889 1 0 0 0 0 0 1 853361
-0.002235 -0.000737 0.119343 0.217678 0.683144 0.609199 -0.057920 1 0 0 0 0 0 1 854355
-0.002235 -0.000737 0.119343 0.217794 0.683512 0.609526 -0.057952 1 0 0 0 0 0 1 855351
-0.002235 -0.000737 0.119343 0.217923 0.683880 0.609870 -0.057983 1 0 0 0 0 0 1 856356
-0.002235 -0.000737 0.119343 0.218030 0.684250 0.610186 -0.058014 1 0 0 0 0 0 1 857353
-0.002235 -0.000737 0.119343 0.218158 0.684634 0.610544 -0.058048 1 0 0 0 0 0 1 858426
-0.002235 -0.000737 0.119343 0.218304 0.685073 0.610916 -0.058084 1 0 0 0 0 0 1 859597
-0.002235 -0.000737 0.119343 0.218397 0.685386 0.611196 -0.058110 1 0 0 0 0 0 1 860412
-0.002235 -0.000737 0.119343 0.218535 0.685816 0.611598 -0.058148 1 0 0 0 0 0 1 861631
-0.002235 -0.000737 0.119343 0.218630 0.686134 0.611866 -0.058174 1 0 0 0 0 0 1 862467
-0.002235 -0.000737 0.119343 0.218765 0.686545 0.612230 -0.058208 1 0 0 0 0 0 1 863555
-0.002235 -0.000737 0.119343 0.218869 0.686825 0.612494 -0.058234 1 0 0 0 0 0 1 864375
-0.002235 -0.000737 0.119343 0.218972 0.687206 0.612821 -0.058265 1 0 0 0 0 0 1 865375
-0.002235 -0.000737 0.119343 0.219103 0.687582 0.613172 -0.058297 1 0 0 0 0 0 1 866401
-0.002235 -0.000737 0.119343 0.219215 0.687928 0.613462 -0.058326 1 0 0 0 0 0 1 867340
-0.002235 -0.000737 0.119343 0.219346 0.688379 0.613866 -0.058364 1 0 0 0 0 0 1 868556
-0.002235 -0.000737 0.119343 0.219453 0.688696 0.614166 -0.058392 1 0 0 0 0 0 1 869448
-0.002235 -0.000737 0.119343 0.219567 0.689060 0.614474 -0.058421 1 0 0 0 0 0 1 870382
-0.002235 -0.000737 0.119343 0.219685 0.689447 0.614819 -0.058455 1 0 0 0 0 0 1 871450
-0.002235 -0.000737 0.119343 0.219809 0.689776 0.615126 -0.058484 1 0 0 0 0 0 1 872385
-0.002235 -0.000737 0.119343 0.219915 0.690146 0.615443 -0.058513 1 0 0 0 0 0 1 873331
-0.002235 -0.000737 0.119343 0.220026 0.690515 0.615771 -0.058545 1 0 0 0 0 0 1 874347
-0.002235 -0.000737 0.119343 0.220143 0.690866 0.616101 -0.058576 1 0 0 0 0 0 1 875333
-0.002235 -0.000737 0.119343 0.220269 0.691240 0.616416 -0.058607 1 0 0 0 0 0 1 876329
-0.002235 -0.000737 0.119343 0.220388 0.691613 0.616766 -0.058639 1 0 0 0 0 0 1 877338
-0.002235 -0.000737 0.119343 0.220496 0.691988 0.617087 -0.058670 1 0 0 0 0 0 1 878348
-0.002235 -0.000737 0.119343 0.220609 0.692350 0.617408 -0.058701 1 0 0 0 0 0 1 879329
-0.002235 -0.000737 0.119343 0.220752 0.692718 0.617748 -0.058733 1 0 0 0 0 0 1 880343
-0.002235 -0.000737 0.119343 0.220849 0.693093 0.618071 -0.058764 1 0 0 0 0 0 1 881346
-0.002235 -0.000737 0.119343 0.220964 0.693462 0.618399 -0.058795 1 0 0 0 0 0 1 882345
-0.002235 -0.000737 0.119343 0.221106 0.693871 0.618780 -0.058830 1 0 0 0 0 0 1 883462
-0.002235 -0.000737 0.119343 0.221211 0.694193 0.619049 -0.058857 1 0 0 0 0 0 1 884337
-0.002235 -0.000737 0.119343 0.221331 0.694587 0.619419 -0.058892 1 0 0 0 0 0 1 885431
-0.002235 -0.000737 0.119343 0.221434 0.694933 0.619713 -0.058920 1 0 0 0 0 0 1 886342
-0.002235 -0.000737 0.119343 0.221560 0.695317 0.620053 -0.058952 1 0 0 0 0 0 1 887357
-0.002235 -0.000737 0.119343 0.221685 0.695661 0.620373 -0.058983 1 0 0 0 0 0 1 888349
-0.002235 -0.000737 0.119343 0.221787 0.696037 0.620697 -0.059014 1 0 0 0 0 0 1 889337
-0.002235 -0.000737 0.119343 0.221911 0.696417 0.621034 -0.059045 1 0 0 0 0 0 1 890340
-0.002235 -0.000737 0.119343 0.222028 0.696779 0.621374 -0.059077 1 0 0 0 0 0 1 891373
-0.002235 -0.000737 0.119343 0.222172 0.697210 0.621739 -0.059113 1 0 0 0 0 0 1 892525
-0.002235 -0.000737 0.119343 0.222270 0.697515 0.622030 -0.059139 1 0 0 0 0 0 1 893352
-0.002235 -0.000737 0.119343 0.222395 0.697948 0.622402 -0.059176 1 0 0 0 0 0 1 894518
-0.002235 -0.000737 0.119343 0.222511 0.698318 0.622730 -0.059207 1 0 0 0 0 0 1 895521
-0.002235 -0.000737 0.119343 0.222632 0.698675 0.623065 -0.059238 1 0 0 0 0 0 1 896522
-0.002235 -0.000737 0.119343 0.222750 0.699010 0.623344 -0.059265 1 0 0 0 0 0 1 897385
-0.002235 -0.000737 0.119343 0.222847 0.699366 0.623663 -0.059296 1 0 0 0 0 0 1 898361
-0.002235 -0.000737 0.119343 0.222968 0.699729 0.624005 -0.059327 1 0 0 0 0 0 1 899380
-0.002235 -0.000737 0.119343 0.223087 0.700125 0.624343 -0.059360 1 0 0 0 0 0 1 900427
-0.002235 -0.000737 0.119343 0.223221 0.700466 0.624658 -0.059390 1 0 0 0 0 0 1 901366
-0.002235 -0.000737 0.119343 0.223319 0.700843 0.624983 -0.059421 1 0 0 0 0 0 1 902374
-0.002235 -0.000737 0.119343 0.223437 0.701224 0.625321 -0.059453 1 0 0 0 0 0 1 903405
-0.002235 -0.000737 0.119343 0.223568 0.701597 0.625670 -0.059485 1 0 0 0 0 0 1 904424
-0.002235 -0.000737 0.119343 0.223680 0.701942 0.625959 -0.059514 1 0 0 0 0 0 1 905362
-0.002235 -0.000737 0.119343 0.223781 0.702298 0.626279 -0.059544 1 0 0 0 0 0 1 906321
-0.002235 -0.000737 0.119343 0.223911 0.702671 0.626627 -0.059576 1 0 0 0 0 0 1 907338
-0.002235 -0.000737 0.119343 0.224018 0.703044 0.626946 -0.059608 1 0 0 0 0 0 1 908344
-0.002235 -0.000737 0.119343 0.224147 0.703413 0.627269 -0.059639 1 0 0 0 0 0 1 909350
-0.002235 -0.000737 0.119343 0.224262 0.703770 0.627607 -0.059669 1 0 0 0 0 0 1 910322
-0.002235 -0.000737 0.119343 0.224371 0.704149 0.627931 -0.059701 1 0 0 0 0 0 1 911340
-0.002235 -0.000737 0.119343 0.224491 0.704508 0.628267 -0.059733 1 0 0 0 0 0 1 912346
-0.002235 -0.000737 0.119343 0.224613 0.704871 0.628572 -0.059763 1 0 0 0 0 0 1 913312
-0.002235 -0.000737 0.119343 0.224729 0.705256 0.628915 -0.059794 1 0 0 0 0 0 1 914322
-0.002235 -0.000737 0.119343 0.224844 0.705614 0.629252 -0.059826 1 0 0 0 0 0 1 915344
-0.002235 -0.000737 0.119343 0.224973 0.706041 0.629619 -0.059862 1 0 0 0 0 0 1 916478
-0.002235 -0.000737 0.119343 0.225107 0.706408 0.629939 -0.059892 1 0 0 0 0 0 1 917453
-0.002235 -0.000737 0.119343 0.225217 0.706782 0.630294 -0.059925 1 0 0 0 0 0 1 918514
-0.002235 -0.000737 0.119343 0.225309 0.707095 0.630558 -0.059951 1 0 0 0 0 0 1 919336
-0.002235 -0.000737 0.119343 0.225428 0.707451 0.630891 -0.059982 1 0 0 0 0 0 1 920332
-0.002235 -0.000737 0.119343 0.225565 0.707843 0.631221 -0.060014 1 0 0 0 0 0 1 921352
-0.002235 -0.000737 0.119343 0.225662 0.708199 0.631541 -0.060045 1 0 0 0 0 0 1 922328
-0.002235 -0.000737 0.119343 0.225780 0.708555 0.631875 -0.060076 1 0 0 0 0 0 1 923325
-0.002235 -0.000737 0.119343 0.225901 0.708938 0.632201 -0.060107 1 0 0 0 0 0 1 924314
-0.002235 -0.000737 0.119343 0.226046 0.709370 0.632581 -0.060144 1 0 0 0 0 0 1 925510
-0.002235 -0.000737 0.119343 0.226140 0.709680 0.632878 -0.060171 1 0 0 0 0 0 1 926378
-0.002235 -0.000737 0.119343 0.226277 0.710134 0.633268 -0.060209 1 0 0 0 0 0 1 927583
-0.002235 -0.000737 0.119343 0.226391 0.710456 0.633570 -0.060236 1 0 0 0 0 0 1 928461
-0.002235 -0.000737 0.119343 0.226528 0.710879 0.633929 -0.060272 1 0 0 0 0 0 1 929608
-0.002235 -0.000737 0.119343 0.226601 0.711149 0.634171 -0.060295 1 0 0 0 0 0 1 930333
-0.002235 -0.000737 0.119343 0.226739 0.711545 0.634541 -0.060329 1 0 0 0 0 0 1 931416
-0.002235 -0.000737 0.119343 0.226843 0.711908 0.634850 -0.060359 1 0 0 0 0 0 1 932392
-0.002235 -0.000737 0.119343 0.226960 0.712280 0.635180 -0.060391 1 0 0 0 0 0 1 933401
-0.002235 -0.000737 0.119343 0.227116 0.712691 0.635559 -0.060426 1 0 0 0 0 0 1 934531
-0.002235 -0.000737 0.119343 0.227220 0.713085 0.635900 -0.060459 1 0 0 0 0 0 1 935587
-0.002235 -0.000737 0.119343 0.227307 0.713345 0.636147 -0.060482 1 0 0 0 0 0 1 936322
-0.002235 -0.000737 0.119343 0.227430 0.713753 0.636496 -0.060516 1 0 0 0 0 0 1 937402
-0.002235 -0.000737 0.119343 0.227566 0.714126 0.636822 -0.060547 1 0 0 0 0 0 1 938394
-0.002235 -0.000737 0.119343 0.227658 0.714442 0.637125 -0.060575 1 0 0 0 0 0 1 939297
-0.002235 -0.000737 0.119343 0.227773 0.714829 0.637455 -0.060607 1 0 0 0 0 0 1 940320
-0.002235 -0.000737 0.119343 0.227898 0.715207 0.637790 -0.060638 1 0 0 0 0 0 1 941319
-0.002235 -0.000737 0.119343 0.228025 0.715559 0.638117 -0.060670 1 0 0 0 0 0 1 942333
-0.002235 -0.000737 0.119343 0.228125 0.715928 0.638435 -0.060700 1 0 0 0 0 0 1 943304
-0.002235 -0.000737 0.119343 0.228243 0.716283 0.638767 -0.060731 1 0 0 0 0 0 1 944294
-0.002235 -0.000737 0.119343 0.228363 0.716665 0.639092 -0.060762 1 0 0 0 0 0 1 945279
-0.002235 -0.000737 0.119343 0.228486 0.717025 0.639408 -0.060793 1 0 0 0 0 0 1 946280
-0.002235 -0.000737 0.119343 0.228595 0.717382 0.639747 -0.060824 1 0 0 0 0 0 1 947277
-0.002235 -0.000737 0.119343 0.228719 0.717780 0.640086 -0.060856 1 0 0 0 0 0 1 948303
-0.002235 -0.000737 0.119343 0.228828 0.718141 0.640407 -0.060887 1 0 0 0 0 0 1 949299
-0.002235 -0.000737 0.119343 0.229062 0.718812 0.641018 -0.060946 1 0 0 0 0 0 1 951162
-0.002235 -0.000737 0.119343 0.229071 0.718881 0.641068 -0.060950 1 0 0 0 0 0 1 951292
-0.002235 -0.000737 0.119343 0.229202 0.719314 0.641453 -0.060987 1 0 0 0 0 0 1 952483
-0.002235 -0.000737 0.119343 0.229305 0.719617 0.641740 -0.061014 1 0 0 0 0 0 1 953339
-0.002235 -0.000737 0.119343 0.229431 0.719992 0.642056 -0.061045 1 0 0 0 0 0 1 954337
-0.002235 -0.000737 0.119343 0.229554 0.720375 0.642415 -0.061077 1 0 0 0 0 0 1 955374
-0.002235 -0.000737 0.119343 0.229657 0.720738 0.642725 -0.061108 1 0 0 0 0 0 1 956351
-0.002235 -0.000737 0.119343 0.229771 0.721101 0.643046 -0.061138 1 0 0 0 0 0 1 957333
-0.002235 -0.000737 0.119343 0.229916 0.721519 0.643435 -0.061174 1 0 0 0 0 0 1 958475
-0.002235 -0.000737 0.119343 0.230020 0.721837 0.643701 -0.061201 1 0 0 0 0 0 1 959340
-0.002235 -0.000737 0.119343 0.230156 0.722282 0.644116 -0.061240 1 0 0 0 0 0 1 960570
-0.002235 -0.000737 0.119343 0.230272 0.722672 0.644449 -0.061272 1 0 0 0 0 0 1 961600
-0.002235 -0.000737 0.119343 0.230376 0.722983 0.644725 -0.061297 1 0 0 0 0 0 1 962418
-0.002235 -0.000737 0.119343 0.230498 0.723318 0.645037 -0.061328 1 0 0 0 0 0 1 963385
-0.002235 -0.000737 0.119343 0.230591 0.723669 0.645338 -0.061356 1 0 0 0 0 0 1 964305
-0.002235 -0.000737 0.119343 0.230721 0.724065 0.645689 -0.061389 1 0 0 0 0 0 1 965353
-0.002235 -0.000737 0.119343 0.230831 0.724403 0.646008 -0.061419 1 0 0 0 0 0 1 966322
-0.002235 -0.000737 0.119343 0.230955 0.724774 0.646320 -0.061450 1 0 0 0 0 0 1 967311
-0.002235 -0.000737 0.119343 0.231094 0.725208 0.646725 -0.061487 1 0 0 0 0 0 1 968486
-0.002235 -0.000737 0.119343 0.231205 0.725596 0.647057 -0.061520 1 0 0 0 0 0 1 969531
-0.002235 -0.000737 0.119343 0.231298 0.725893 0.647320 -0.061545 1 0 0 0 0 0 1 970334
-0.002235 -0.000737 0.119343 0.231442 0.726282 0.647680 -0.061579 1 0 0 0 0 0 1 971431
-0.002235 -0.000737 0.119343 0.231547 0.726651 0.647997 -0.061609 1 0 0 0 0 0 1 972373
-0.002235 -0.000737 0.119343 0.231650 0.726996 0.648304 -0.061638 1 0 0 0 0 0 1 973326
-0.002230 -0.000755 0.119353 0.158039 0.981234 0.503106 -0.061669 1 0 0 0 0 0 1 974318
-0.002227 -0.000764 0.119357 0.181727 0.895778 0.574834 -0.061700 1 0 0 0 0 0 1 975316
-0.002226 -0.000769 0.119358 0.200416 0.832191 0.612021 -0.061732 1 0 0 0 0 0 1 976322
-0.002225 -0.000771 0.119358 0.210729 0.798581 0.626307 -0.061763 1 0 0 0 0 0 1 977322
-0.002224 -0.000772 0.119358 0.216117 0.781799 0.631575 -0.061794 1 0 0 0 0 0 1 978321
-0.002224 -0.000773 0.119359 0.218933 0.773602 0.633624 -0.061826 1 0 0 0 0 0 1 979321
-0.002224 -0.000773 0.119359 0.220402 0.769683 0.634545 -0.061857 1 0 0 0 0 0 1 980316
-0.002224 -0.000773 0.119359 0.221201 0.767941 0.635069 -0.061888 1 0 0 0 0 0 1 981326
-0.002224 -0.000773 0.119359 0.221647 0.767230 0.635451 -0.061918 1 0 0 0 0 0 1 982265
-0.002224 -0.000773 0.119359 0.221945 0.767120 0.635836 -0.061952 1 0 0 0 0 0 1 983360
-0.002224 -0.000773 0.119359 0.222148 0.767239 0.636142 -0.061983 1 0 0 0 0 0 1 984344
-0.002224 -0.000773 0.119359 0.222293 0.767513 0.636501 -0.062017 1 0 0 0 0 0 1 985430
-0.002224 -0.000773 0.119359 0.222433 0.767802 0.636785 -0.062045 1 0 0 0 0 0 1 986333
-0.002224 -0.000773 0.119359 0.222543 0.768143 0.637103 -0.062075 1 0 0 0 0 0 1 987305
-0.002224 -0.000773 0.119359 0.222672 0.768519 0.637429 -0.062107 1 0 0 0 0 0 1 988320
-0.002224 -0.000773 0.119359 0.222790 0.768897 0.637760 -0.062138 1 0 0 0 0 0 1 989329
-0.002224 -0.000773 0.119359 0.222888 0.769275 0.638059 -0.062169 1 0 0 0 0 0 1 990302
-0.002224 -0.000773 0.119359 0.223016 0.769700 0.638426 -0.062204 1 0 0 0 0 0 1 991430
-0.002224 -0.000773 0.119359 0.223132 0.770102 0.638761 -0.062237 1 0 0 0 0 0 1 992472
-0.002224 -0.000773 0.119359 0.223267 0.770501 0.639088 -0.062268 1 0 0 0 0 0 1 993489
-0.002224 -0.000773 0.119359 0.223348 0.770836 0.639370 -0.062296 1 0 0 0 0 0 1 994370
-0.002224 -0.000773 0.119359 0.223450 0.771219 0.639671 -0.062326 1 0 0 0 0 0 1 995331
-0.002224 -0.000773 0.119359 0.223600 0.771700 0.640085 -0.062365 1 0 0 0 0 0 1 996579
-0.002224 -0.000773 0.119359 0.223693 0.771990 0.640323 -0.062389 1 0 0 0 0 0 1 997359
-0.002224 -0.000773 0.119359 0.223787 0.772352 0.640627 -0.062419 1 0 0 0 0 0 1 998293
-0.002224 -0.000773 0.119359 0.223915 0.772781 0.640983 -0.062452 1 0 0 0 0 0 1 999378
-0.002224 -0.000773 0.119359 0.224012 0.773156 0.641278 -0.062482 1 0 0 0 0 0 2 338
-0.002224 -0.000773 0.119359 0.224089 0.773360 0.641458 -0.062500 1 0 0 0 0 0 2 1404
-0.002224 -0.000773 0.119359 0.224079 0.773361 0.641464 -0.062500 1 0 0 0 0 0 2 2486
-0.002224 -0.000773 0.119359 0.224085 0.773369 0.641471 -0.062500 1 0 0 0 0 0 2 3337
-0.002224 -0.000773 0.119359 0.224075 0.773374 0.641459 -0.062500 1 0 0 0 0 0 2 4399
-0.002224 -0.000773 0.119359 0.224077 0.773363 0.641464 -0.062500 1 0 0 0 0 0 2 5368
-0.002224 -0.000773 0.119359 0.224089 0.773358 0.641458 -0.062500 1 0 0 0 0 0 2 6303
-0.002224 -0.000773 0.119359 0.224086 0.773369 0.641471 -0.062500 1 0 0 0 0 0 2 7321
-0.002224 -0.000773 0.119359 0.224078 0.773362 0.641465 -0.062500 1 0 0 0 0 0 2 8300
-0.002224 -0.000773 0.119359 0.224074 0.773373 0.641458 -0.062500 1 0 0 0 0 0 2 9313
-0.002224 -0.000773 0.119359 0.224088 0.773359 0.641457 -0.062500 1 0 0 0 0 0 2 10317
-0.002224 -0.000773 0.119359 0.224086 0.773369 0.641470 -0.062500 1 0 0 0 0 0 2 11323
-0.002224 -0.000773 0.119359 0.224078 0.773362 0.641465 -0.062500 1 0 0 0 0 0 2 12300
-0.002224 -0.000773 0.119359 0.224085 0.773370 0.641472 -0.062500 1 0 0 0 0 0 2 13298
-0.002224 -0.000773 0.119359 0.224087 0.773371 0.641452 -0.062500 1 0 0 0 0 0 2 14296
-0.002224 -0.000773 0.119359 0.224078 0.773362 0.641463 -0.062500 1 0 0 0 0 0 2 15301
-0.002224 -0.000773 0.119359 0.224085 0.773370 0.641471 -0.062500 1 0 0 0 0 0 2 16463
-0.002224 -0.000773 0.119359 0.224078 0.773362 0.641465 -0.062500 1 0 0 0 0 0 2 17674
-0.002224 -0.000773 0.119359 0.224089 0.773358 0.641458 -0.062500 1 0 0 0 0 0 2 18371
-0.002224 -0.000773 0.119359 0.224075 0.773372 0.641457 -0.062500 1 0 0 0 0 0 2 19331
-0.002224 -0.000773 0.119359 0.224085 0.773371 0.641471 -0.062500 1 0 0 0 0 0 2 20278
-0.002224 -0.000773 0.119359 0.224078 0.773362 0.641465 -0.062500 1 0 0 0 0 0 2 21272
-0.002224 -0.000773 0.119359 0.224089 0.773358 0.641458 -0.062500 1 0 0 0 0 0 2 22308
-0.002224 -0.000773 0.119359 0.224087 0.773369 0.641471 -0.062500 1 0 0 0 0 0 2 23317
-0.002224 -0.000773 0.119359 0.224075 0.773374 0.641459 -0.062500 1 0 0 0 0 0 2 24305
-0.002224 -0.000773 0.119359 0.224077 0.773363 0.641464 -0.062500 1 0 0 0 0 0 2 25602
-0.002224 -0.000773 0.119359 0.224089 0.773358 0.641458 -0.062500 1 0 0 0 0 0 2 26595
-0.002224 -0.000773 0.119359 0.224087 0.773369 0.641471 -0.062500 1 0 0 0 0 0 2 27487
-0.002224 -0.000773 0.119359 0.224078 0.773362 0.641465 -0.062500 1 0 0 0 0 0 2 28577
-0.002224 -0.000773 0.119359 0.224074 0.773373 0.641458 -0.062500 1 0 0 0 0 0 2 29398
-0.002224 -0.000773 0.119359 0.224076 0.773362 0.641464 -0.062500 1 0 0 0 0 0 2 30347
-0.002224 -0.000773 0.119359 0.224097 0.773367 0.641465 -0.062500 1 0 0 0 0 0 2 31383
-0.002224 -0.000773 0.119359 0.224079 0.773362 0.641465 -0.062500 1 0 0 0 0 0 2 32301
-0.002224 -0.000773 0.119359 0.224085 0.773370 0.641472 -0.062500 1 0 0 0 0 0 2 33324
-0.002224 -0.000773 0.119359 0.224087 0.773371 0.641452 -0.062500 1 0 0 0 0 0 2 34521
-0.002224 -0.000773 0.119359 0.224078 0.773362 0.641463 -0.062500 1 0 0 0 0 0 2 35392
-0.002224 -0.000773 0.119359 0.224077 0.773361 0.641464 -0.062500 1 0 0 0 0 0 2 36267
-0.002224 -0.000773 0.119359 0.224085 0.773370 0.641471 -0.062500 1 0 0 0 0 0 2 37387
-0.002224 -0.000773 0.119359 0.224087 0.773371 0.641452 -0.062500 1 0 0 0 0 0 2 38405
-0.002224 -0.000773 0.119359 0.224078 0.773362 0.641463 -0.062500 1 0 0 0 0 0 2 39318
-0.002224 -0.000773 0.119359 0.224085 0.773370 0.641471 -0.062500 1 0 0 0 0 0 2 40324
-0.002224 -0.000773 0.119359 0.224078 0.773362 0.641465 -0.062500 1 0 0 0 0 0 2 41323
-0.002224 -0.000773 0.119359 0.224077 0.773361 0.641465 -0.062500 1 0 0 0 0 0 2 42327
-0.002224 -0.000773 0.119359 0.224086 0.773370 0.641451 -0.062500 1 0 0 0 0 0 2 43319
-0.002224 -0.000773 0.119359 0.224086 0.773371 0.641470 -0.062500 1 0 0 0 0 0 2 44318
-0.002224 -0.000773 0.119359 0.224078 0.773362 0.641465 -0.062500 1 0 0 0 0 0 2 45319
-0.002224 -0.000773 0.119359 0.224077 0.773361 0.641465 -0.062500 1 0 0 0 0 0 2 46328
-0.002224 -0.000773 0.119359 0.224097 0.773367 0.641465 -0.062500 1 0 0 0 0 0 2 47315
-0.002224 -0.000773 0.119359 0.224076 0.773373 0.641458 -0.062500 1 0 0 0 0 0 2 49216
-0.002224 -0.000773 0.119359 0.224077 0.773363 0.641464 -0.062500 1 0 0 0 0 0 2 50418
-0.002224 -0.000773 0.119359 0.224085 0.773370 0.641471 -0.062500 1 0 0 0 0 0 2 51312
-0.002224 -0.000773 0.119359 0.224090 0.773359 0.641459 -0.062500 1 0 0 0 0 0 2 52304
-0.002224 -0.000773 0.119359 0.224079 0.773361 0.641464 -0.062500 1 0 0 0 0 0 2 53301
-0.002224 -0.000773 0.119359 0.224074 0.773373 0.641458 -0.062500 1 0 0 0 0 0 2 54258
-0.002224 -0.000773 0.119359 0.224085 0.773371 0.641471 -0.062500 1 0 0 0 0 0 2 55247
-0.002224 -0.000773 0.119359 0.224090 0.773360 0.641459 -0.062500 1 0 0 0 0 0 2 56322
-0.002224 -0.000773 0.119359 0.224079 0.773361 0.641464 -0.062500 1 0 0 0 0 0 2 57325
-0.002224 -0.000773 0.119359 0.224085 0.773369 0.641471 -0.062500 1 0 0 0 0 0 2 58568
-0.002224 -0.000773 0.119359 0.224075 0.773374 0.641459 -0.062500 1 0 0 0 0 0 2 59403
-0.002224 -0.000773 0.119359 0.224089 0.773360 0.641457 -0.062500 1 0 0 0 0 0 2 60543
-0.002224 -0.000773 0.119359 0.224087 0.773370 0.641471 -0.062500 1 0 0 0 0 0 2 61559
-0.002224 -0.000773 0.119359 0.224078 0.773362 0.641465 -0.062500 1 0 0 0 0 0 2 62383
-0.002224 -0.000773 0.119359 0.224077 0.773361 0.641465 -0.062500 1 0 0 0 0 0 2 63495
-0.002224 -0.000773 0.119359 0.224086 0.773370 0.641451 -0.062500 1 0 0 0 0 0 2 64293
-0.002224 -0.000773 0.119359 0.224086 0.773371 0.641470 -0.062500 1 0 0 0 0 0 2 65302
-0.002224 -0.000773 0.119359 0.224078 0.773362 0.641465 -0.062500 1 0 0 0 0 0 2 66330
-0.002224 -0.000773 0.119359 0.224077 0.773361 0.641465 -0.062500 1 0 0 0 0 0 2 67311
-0.002224 -0.000773 0.119359 0.224085 0.773370 0.641472 -0.062500 1 0 0 0 0 0 2 68324
-0.002224 -0.000773 0.119359 0.224087 0.773371 0.641453 -0.062500 1 0 0 0 0 0 2 69427
-0.002224 -0.000773 0.119359 0.224078 0.773362 0.641463 -0.062500 1 0 0 0 0 0 2 70296
-0.002224 -0.000773 0.119359 0.224077 0.773361 0.641464 -0.062500 1 0 0 0 0 0 2 71393
-0.002224 -0.000773 0.119359 0.224085 0.773370 0.641472 -0.062500 1 0 0 0 0 0 2 72296
-0.002224 -0.000773 0.119359 0.224090 0.773359 0.641459 -0.062500 1 0 0 0 0 0 2 73248
-0.002224 -0.000773 0.119359 0.224075 0.773372 0.641457 -0.062500 1 0 0 0 0 0 2 74273
-0.002224 -0.000773 0.119359 0.224085 0.773371 0.641471 -0.062500 1 0 0 0 0 0 2 75278
-0.002224 -0.000773 0.119359 0.224078 0.773362 0.641465 -0.062500 1 0 0 0 0 0 2 76275
-0.002224 -0.000773 0.119359 0.224089 0.773358 0.641458 -0.062500 1 0 0 0 0 0 2 77281
-0.002224 -0.000773 0.119359 0.224078 0.773360 0.641464 -0.062500 1 0 0 0 0 0 2 78276
-0.002224 -0.000773 0.119359 0.224082 0.773381 0.641465 -0.062500 1 0 0 0 0 0 2 79273
-0.002224 -0.000773 0.119359 0.224077 0.773363 0.641465 -0.062500 1 0 0 0 0 0 2 80278
-0.002224 -0.000773 0.119359 0.224089 0.773359 0.641458 -0.062500 1 0 0 0 0 0 2 81401
-0.002224 -0.000773 0.119359 0.224087 0.773369 0.641471 -0.062500 1 0 0 0 0 0 2 82311
-0.002224 -0.000773 0.119359 0.224075 0.773374 0.641459 -0.062500 1 0 0 0 0 0 2 83373
-0.002224 -0.000773 0.119359 0.224077 0.773363 0.641464 -0.062500 1 0 0 0 0 0 2 84247
-0.002224 -0.000773 0.119359 0.224089 0.773358 0.641458 -0.062500 1 0 0 0 0 0 2 85296
-0.002224 -0.000773 0.119359 0.224086 0.773369 0.641471 -0.062500 1 0 0 0 0 0 2 86281
-0.002224 -0.000773 0.119359 0.224078 0.773362 0.641465 -0.062500 1 0 0 0 0 0 2 87284
-0.002224 -0.000773 0.119359 0.224077 0.773361 0.641465 -0.062500 1 0 0 0 0 0 2 88284
-0.002224 -0.000773 0.119359 0.224094 0.773378 0.641459 -0.062500 1 0 0 0 0 0 2 89470
-0.002224 -0.000773 0.119359 0.224079 0.773363 0.641464 -0.062500 1 0 0 0 0 0 2 90390
-0.002224 -0.000773 0.119359 0.224077 0.773361 0.641464 -0.062500 1 0 0 0 0 0 2 91304
-0.002224 -0.000773 0.119359 0.224085 0.773370 0.641472 -0.062500 1 0 0 0 0 0 2 92542
-0.002224 -0.000773 0.119359 0.224087 0.773371 0.641452 -0.062500 1 0 0 0 0 0 2 93537
-0.002224 -0.000773 0.119359 0.224078 0.773362 0.641463 -0.062500 1 0 0 0 0 0 2 94323
-0.002224 -0.000773 0.119359 0.224085 0.773370 0.641471 -0.062500 1 0 0 0 0 0 2 95451
-0.002224 -0.000773 0.119359 0.224078 0.773362 0.641465 -0.062500 1 0 0 0 0 0 2 96403
-0.002224 -0.000773 0.119359 0.224089 0.773358 0.641458 -0.062500 1 0 0 0 0 0 2 97264
-0.002224 -0.000773 0.119359 0.224075 0.773372 0.641457 -0.062500 1 0 0 0 0 0 2 98315
-0.002224 -0.000773 0.119359 0.224085 0.773371 0.641470 -0.062500 1 0 0 0 0 0 2 99276
-0.002224 -0.000773 0.119359 0.224078 0.773362 0.641465 -0.062500 1 0 0 0 0 0 2 100213
-0.002224 -0.000773 0.119359 0.224089 0.773358 0.641458 -0.062500 1 0 0 0 0 0 2 101395
-0.002224 -0.000773 0.119359 0.224087 0.773369 0.641471 -0.062500 1 0 0 0 0 0 2 102376
-0.002224 -0.000773 0.119359 0.224075 0.773374 0.641459 -0.062500 1 0 0 0 0 0 2 103287
-0.002224 -0.000773 0.119359 0.224077 0.773363 0.641464 -0.062500 1 0 0 0 0 0 2 104405
-0.002224 -0.000773 0.119359 0.224077 0.773361 0.641464 -0.062500 1 0 0 0 0 0 2 105324
-0.002224 -0.000773 0.119359 0.224097 0.773367 0.641465 -0.062500 1 0 0 0 0 0 2 106283
-0.002224 -0.000773 0.119359 0.224079 0.773362 0.641465 -0.062500 1 0 0 0 0 0 2 107281
-0.002224 -0.000773 0.119359 0.224074 0.773373 0.641458 -0.062500 1 0 0 0 0 0 2 108277
-0.002224 -0.000773 0.119359 0.224085 0.773371 0.641471 -0.062500 1 0 0 0 0 0 2 109276
-0.002224 -0.000773 0.119359 0.224090 0.773360 0.641459 -0.062500 1 0 0 0 0 0 2 110279
-0.002224 -0.000773 0.119359 0.224079 0.773361 0.641464 -0.062500 1 0 0 0 0 0 2 111282
-0.002224 -0.000773 0.119359 0.224077 0.773361 0.641464 -0.062500 1 0 0 0 0 0 2 112275
-0.002224 -0.000773 0.119359 0.224082 0.773381 0.641465 -0.062500 1 0 0 0 0 0 2 113276
-0.002224 -0.000773 0.119359 0.224090 0.773361 0.641458 -0.062500 1 0 0 0 0 0 2 114328
-0.002224 -0.000773 0.119359 0.224078 0.773361 0.641464 -0.062500 1 0 0 0 0 0 2 115515
-0.002224 -0.000773 0.119359 0.224085 0.773370 0.641471 -0.062500 1 0 0 0 0 0 2 116433
-0.002224 -0.000773 0.119359 0.224078 0.773362 0.641466 -0.062500 1 0 0 0 0 0 2 117272
-0.002224 -0.000773 0.119359 0.224086 0.773370 0.641452 -0.062500 1 0 0 0 0 0 2 118238
-0.002224 -0.000773 0.119359 0.224086 0.773371 0.641470 -0.062500 1 0 0 0 0 0 2 119285
-0.002224 -0.000773 0.119359 0.224078 0.773362 0.641465 -0.062500 1 0 0 0 0 0 2 120281
-0.002224 -0.000773 0.119359 0.224077 0.773361 0.641465 -0.062500 1 0 0 0 0 0 2 121278
-0.002224 -0.000773 0.119359 0.224089 0.773358 0.641458 -0.062500 1 0 0 0 0 0 2 122348
-0.002224 -0.000773 0.119359 0.224083 0.773381 0.641464 -0.062500 1 0 0 0 0 0 2 123504
-0.002224 -0.000773 0.119359 0.224078 0.773363 0.641464 -0.062500 1 0 0 0 0 0 2 124323
-0.002224 -0.000773 0.119359 0.224077 0.773361 0.641464 -0.062500 1 0 0 0 0 0 2 125520
-0.002224 -0.000773 0.119359 0.224097 0.773367 0.641465 -0.062500 1 0 0 0 0 0 2 126367
-0.002224 -0.000773 0.119359 0.224080 0.773362 0.641465 -0.062500 1 0 0 0 0 0 2 127530
-0.002224 -0.000773 0.119359 0.224074 0.773373 0.641458 -0.062500 1 0 0 0 0 0 2 128367
-0.002224 -0.000773 0.119359 0.224085 0.773371 0.641471 -0.062500 1 0 0 0 0 0 2 129475
-0.002224 -0.000773 0.119359 0.224090 0.773360 0.641459 -0.062500 1 0 0 0 0 0 2 130294
-0.002224 -0.000773 0.119359 0.224079 0.773361 0.641464 -0.062500 1 0 0 0 0 0 2 131228
-0.002224 -0.000773 0.119359 0.224077 0.773361 0.641464 -0.062500 1 0 0 0 0 0 2 132232
-0.002224 -0.000773 0.119359 0.224082 0.773381 0.641465 -0.062500 1 0 0 0 0 0 2 133295
-0.002224 -0.000773 0.119359 0.224090 0.773361 0.641458 -0.062500 1 0 0 0 0 0 2 134470
-0.002224 -0.000773 0.119359 0.224079 0.773361 0.641464 -0.062500 1 0 0 0 0 0 2 135602
-0.002224 -0.000773 0.119359 0.224086 0.773370 0.641471 -0.062500 1 0 0 0 0 0 2 136267
-0.002224 -0.000773 0.119359 0.224075 0.773374 0.641459 -0.062500 1 0 0 0 0 0 2 137324
-0.002224 -0.000773 0.119359 0.224077 0.773363 0.641464 -0.062500 1 0 0 0 0 0 2 138332
-0.002224 -0.000773 0.119359 0.224089 0.773359 0.641458 -0.062500 1 0 0 0 0 0 2 139253
-0.002224 -0.000773 0.119359 0.224086 0.773369 0.641471 -0.062500 1 0 0 0 0 0 2 140220
-0.002224 -0.000773 0.119359 0.224078 0.773362 0.641465 -0.062500 1 0 0 0 0 0 2 141249
-0.002224 -0.000773 0.119359 0.224074 0.773373 0.641458 -0.062500 1 0 0 0 0 0 2 142254
-0.002224 -0.000773 0.119359 0.224088 0.773360 0.641457 -0.062500 1 0 0 0 0 0 2 143224
-0.002224 -0.000773 0.119359 0.224086 0.773369 0.641470 -0.062500 1 0 0 0 0 0 2 144224
-0.002224 -0.000773 0.119359 0.224078 0.773362 0.641465 -0.062500 1 0 0 0 0 0 2 145224
-0.002224 -0.000773 0.119359 0.224077 0.773361 0.641465 -0.062500 1 0 0 0 0 0 2 146235
-0.002224 -0.000773 0.119359 0.224094 0.773378 0.641458 -0.062500 1 0 0 0 0 0 2 147229
-0.002224 -0.000773 0.119359 0.224079 0.773363 0.641464 -0.062500 1 0 0 0 0 0 2 148323
-0.002224 -0.000773 0.119359 0.224077 0.773361 0.641464 -0.062500 1 0 0 0 0 0 2 149260
-0.002224 -0.000773 0.119359 0.224085 0.773370 0.641472 -0.062500 1 0 0 0 0 0 2 150375
-0.002224 -0.000773 0.119359 0.224090 0.773359 0.641459 -0.062500 1 0 0 0 0 0 2 151242
-0.002224 -0.000773 0.119359 0.224075 0.773372 0.641457 -0.062500 1 0 0 0 0 0 2 152214
-0.002224 -0.000773 0.119359 0.224085 0.773371 0.641471 -0.062500 1 0 0 0 0 0 2 153238
-0.002224 -0.000773 0.119359 0.224078 0.773362 0.641465 -0.062500 1 0 0 0 0 0 2 154235
-0.002224 -0.000773 0.119359 0.224089 0.773358 0.641458 -0.062500 1 0 0 0 0 0 2 155231
-0.002224 -0.000773 0.119359 0.224079 0.773360 0.641464 -0.062500 1 0 0 0 0 0 2 156346
-0.002224 -0.000773 0.119359 0.224082 0.773381 0.641465 -0.062500 1 0 0 0 0 0 2 157446
-0.002224 -0.000773 0.119359 0.224078 0.773363 0.641465 -0.062500 1 0 0 0 0 0 2 158388
-0.002224 -0.000773 0.119359 0.224089 0.773359 0.641458 -0.062500 1 0 0 0 0 0 2 159284
-0.002224 -0.000773 0.119359 0.224087 0.773369 0.641471 -0.062500 1 0 0 0 0 0 2 160302
-0.002224 -0.000773 0.119359 0.224078 0.773362 0.641465 -0.062500 1 0 0 0 0 0 2 161487
-0.002224 -0.000773 0.119359 0.224074 0.773373 0.641458 -0.062500 1 0 0 0 0 0 2 162345
-0.002224 -0.000773 0.119359 0.224085 0.773371 0.641471 -0.062500 1 0 0 0 0 0 2 163482
-0.002224 -0.000773 0.119359 0.224090 0.773360 0.641459 -0.062500 1 0 0 0 0 0 2 164265
-0.002224 -0.000773 0.119359 0.224079 0.773361 0.641464 -0.062500 1 0 0 0 0 0 2 165279
-0.002219 -0.000792 0.119369 0.150231 1.027622 0.495925 -0.062500 1 0 0 0 0 0 2 166326
-0.002216 -0.000801 0.119373 0.173804 0.941836 0.567220 -0.062500 1 0 0 0 0 0 2 167214
-0.002215 -0.000805 0.119374 0.192353 0.877890 0.604025 -0.062500 1 0 0 0 0 0 2 168457
-0.002214 -0.000807 0.119374 0.202558 0.843903 0.617978 -0.062500 1 0 0 0 0 0 2 169605
-0.002214 -0.000808 0.119374 0.207841 0.826750 0.622943 -0.062500 1 0 0 0 0 0 2 170311
-0.002213 -0.000809 0.119374 0.210526 0.818165 0.624649 -0.062500 1 0 0 0 0 0 2 171315
-0.002213 -0.000809 0.119374 0.211888 0.813871 0.625253 -0.062500 1 0 0 0 0 0 2 172344
-0.002213 -0.000809 0.119374 0.212578 0.811729 0.625459 -0.062500 1 0 0 0 0 0 2 173233
-0.002213 -0.000810 0.119374 0.212916 0.810666 0.625534 -0.062500 1 0 0 0 0 0 2 174248
-0.002213 -0.000810 0.119374 0.213094 0.810122 0.625553 -0.062500 1 0 0 0 0 0 2 175250
-0.002213 -0.000810 0.119374 0.213175 0.809862 0.625567 -0.062500 1 0 0 0 0 0 2 176238
-0.002213 -0.000810 0.119374 0.213226 0.809730 0.625568 -0.062500 1 0 0 0 0 0 2 177241
-0.002213 -0.000810 0.119374 0.213239 0.809657 0.625575 -0.062500 1 0 0 0 0 0 2 178249
-0.002213 -0.000810 0.119374 0.213262 0.809615 0.625569 -0.062500 1 0 0 0 0 0 2 179231
-0.002213 -0.000810 0.119374 0.213264 0.809613 0.625568 -0.062500 1 0 0 0 0 0 2 180244
-0.002213 -0.000810 0.119374 0.213259 0.809593 0.625568 -0.062500 1 0 0 0 0 0 2 181252
-0.002213 -0.000810 0.119374 0.213267 0.809600 0.625575 -0.062500 1 0 0 0 0 0 2 182370
-0.002213 -0.000810 0.119374 0.213259 0.809592 0.625569 -0.062500 1 0 0 0 0 0 2 183359
-0.002213 -0.000810 0.119374 0.213258 0.809592 0.625568 -0.062500 1 0 0 0 0 0 2 184393
-0.002213 -0.000810 0.119374 0.213266 0.809600 0.625575 -0.062500 1 0 0 0 0 0 2 185271
-0.002213 -0.000810 0.119374 0.213259 0.809593 0.625569 -0.062500 1 0 0 0 0 0 2 186269
-0.002213 -0.000810 0.119374 0.213257 0.809592 0.625568 -0.062500 1 0 0 0 0 0 2 187257
-0.002213 -0.000810 0.119374 0.213260 0.809580 0.625575 -0.062500 1 0 0 0 0 0 2 188264
-0.002213 -0.000810 0.119374 0.213278 0.809596 0.625570 -0.062500 1 0 0 0 0 0 2 189257
-0.002213 -0.000810 0.119374 0.213260 0.809592 0.625568 -0.062500 1 0 0 0 0 0 2 190412
-0.002213 -0.000810 0.119374 0.213258 0.809592 0.625568 -0.062500 1 0 0 0 0 0 2 191397
-0.002213 -0.000810 0.119374 0.213269 0.809589 0.625582 -0.062500 1 0 0 0 0 0 2 192439
-0.002213 -0.000810 0.119374 0.213271 0.809589 0.625563 -0.062500 1 0 0 0 0 0 2 193432
-0.002213 -0.000810 0.119374 0.213259 0.809592 0.625568 -0.062500 1 0 0 0 0 0 2 194267
-0.002213 -0.000810 0.119374 0.213266 0.809601 0.625575 -0.062500 1 0 0 0 0 0 2 195446
-0.002213 -0.000810 0.119374 0.213271 0.809590 0.625562 -0.062500 1 0 0 0 0 0 2 196345
-0.002213 -0.000810 0.119374 0.213263 0.809580 0.625574 -0.062500 1 0 0 0 0 0 2 197240
-0.002213 -0.000810 0.119374 0.213258 0.809590 0.625569 -0.062500 1 0 0 0 0 0 2 198274
-0.002213 -0.000810 0.119374 0.213266 0.809600 0.625575 -0.062500 1 0 0 0 0 0 2 199294
-0.002213 -0.000810 0.119374 0.213258 0.809593 0.625569 -0.062500 1 0 0 0 0 0 2 200218
-0.002213 -0.000810 0.119374 0.213273 0.809578 0.625569 -0.062500 1 0 0 0 0 0 2 201421
-0.002213 -0.000810 0.119374 0.213267 0.809599 0.625575 -0.062500 1 0 0 0 0 0 2 202400
-0.002213 -0.000810 0.119374 0.213259 0.809593 0.625569 -0.062500 1 0 0 0 0 0 2 203280
-0.002213 -0.000810 0.119374 0.213257 0.809592 0.625568 -0.062500 1 0 0 0 0 0 2 204341
-0.002213 -0.000810 0.119374 0.213269 0.809589 0.625562 -0.062500 1 0 0 0 0 0 2 205289
-0.002213 -0.000810 0.119374 0.213270 0.809589 0.625581 -0.062500 1 0 0 0 0 0 2 206236
-0.002213 -0.000810 0.119374 0.213259 0.809592 0.625570 -0.062500 1 0 0 0 0 0 2 207257
-0.002213 -0.000810 0.119374 0.213257 0.809592 0.625568 -0.062500 1 0 0 0 0 0 2 208247
-0.002213 -0.000810 0.119374 0.213277 0.809598 0.625569 -0.062500 1 0 0 0 0 0 2 209225
-0.002213 -0.000810 0.119374 0.213263 0.809581 0.625575 -0.062500 1 0 0 0 0 0 2 210255
-0.002213 -0.000810 0.119374 0.213258 0.809591 0.625569 -0.062500 1 0 0 0 0 0 2 211231
-0.002213 -0.000810 0.119374 0.213257 0.809592 0.625568 -0.062500 1 0 0 0 0 0 2 212245
-0.002213 -0.000810 0.119374 0.213277 0.809598 0.625569 -0.062500 1 0 0 0 0 0 2 213223
-0.002213 -0.000810 0.119374 0.213260 0.809593 0.625568 -0.062500 1 0 0 0 0 0 2 214225
-0.002213 -0.000810 0.119374 0.213261 0.809580 0.625575 -0.062500 1 0 0 0 0 0 2 215345
-0.002213 -0.000810 0.119374 0.213266 0.809599 0.625576 -0.062500 1 0 0 0 0 0 2 216254
-0.002213 -0.000810 0.119374 0.213270 0.809590 0.625563 -0.062500 1 0 0 0 0 0 2 217336
-0.002213 -0.000810 0.119374 0.213259 0.809592 0.625567 -0.062500 1 0 0 0 0 0 2 218241
-0.002213 -0.000810 0.119374 0.213269 0.809589 0.625582 -0.062500 1 0 0 0 0 0 2 219231
-0.002213 -0.000810 0.119374 0.213259 0.809592 0.625570 -0.062500 1 0 0 0 0 0 2 220231
-0.002213 -0.000810 0.119374 0.213270 0.809589 0.625562 -0.062500 1 0 0 0 0 0 2 221230
-0.002213 -0.000810 0.119374 0.213259 0.809591 0.625567 -0.062500 1 0 0 0 0 0 2 222229
-0.002213 -0.000810 0.119374 0.213266 0.809601 0.625575 -0.062500 1 0 0 0 0 0 2 223283
-0.002213 -0.000810 0.119374 0.213262 0.809581 0.625576 -0.062500 1 0 0 0 0 0 2 224409
-0.002213 -0.000810 0.119374 0.213270 0.809588 0.625563 -0.062500 1 0 0 0 0 0 2 225372
-0.002213 -0.000810 0.119374 0.213267 0.809600 0.625574 -0.062500 1 0 0 0 0 0 2 226441
-0.002213 -0.000810 0.119374 0.213259 0.809593 0.625569 -0.062500 1 0 0 0 0 0 2 227428
-0.002213 -0.000810 0.119374 0.213258 0.809592 0.625568 -0.062500 1 0 0 0 0 0 2 228267
-0.002213 -0.000810 0.119374 0.213269 0.809589 0.625582 -0.062500 1 0 0 0 0 0 2 229512
-0.002213 -0.000810 0.119374 0.213271 0.809589 0.625564 -0.062500 1 0 0 0 0 0 2 230329
-0.002213 -0.000810 0.119374 0.213259 0.809592 0.625568 -0.062500 1 0 0 0 0 0 2 231319
-0.002213 -0.000810 0.119374 0.213258 0.809592 0.625568 -0.062500 1 0 0 0 0 0 2 232313
-0.002213 -0.000810 0.119374 0.213269 0.809589 0.625582 -0.062500 1 0 0 0 0 0 2 233265
-0.002213 -0.000810 0.119374 0.213271 0.809589 0.625563 -0.062500 1 0 0 0 0 0 2 234296
-0.002213 -0.000810 0.119374 0.213259 0.809591 0.625568 -0.062500 1 0 0 0 0 0 2 235297
-0.002213 -0.000810 0.119374 0.213266 0.809601 0.625575 -0.062500 1 0 0 0 0 0 2 236324
-0.002213 -0.000810 0.119374 0.213258 0.809593 0.625569 -0.062500 1 0 0 0 0 0 2 237181
-0.002213 -0.000810 0.119374 0.213273 0.809578 0.625569 -0.062500 1 0 0 0 0 0 2 238274
-0.002213 -0.000810 0.119374 0.213259 0.809590 0.625568 -0.062500 1 0 0 0 0 0 2 239327
-0.002213 -0.000810 0.119374 0.213266 0.809600 0.625575 -0.062500 1 0 0 0 0 0 2 240230
-0.002213 -0.000810 0.119374 0.213258 0.809593 0.625569 -0.062500 1 0 0 0 0 0 2 241230
-0.002213 -0.000810 0.119374 0.213269 0.809589 0.625562 -0.062500 1 0 0 0 0 0 2 242224
-0.002213 -0.000810 0.119374 0.213270 0.809589 0.625581 -0.062500 1 0 0 0 0 0 2 243232
-0.002213 -0.000810 0.119374 0.213259 0.809592 0.625570 -0.062500 1 0 0 0 0 0 2 244230
-0.002213 -0.000810 0.119374 0.213258 0.809592 0.625568 -0.062500 1 0 0 0 0 0 2 245231
-0.002213 -0.000810 0.119374 0.213278 0.809598 0.625569 -0.062500 1 0 0 0 0 0 2 246224
-0.002213 -0.000810 0.119374 0.213263 0.809581 0.625575 -0.062500 1 0 0 0 0 0 2 247225
-0.002213 -0.000810 0.119374 0.213258 0.809591 0.625569 -0.062500 1 0 0 0 0 0 2 248232
-0.002213 -0.000810 0.119374 0.213257 0.809592 0.625568 -0.062500 1 0 0 0 0 0 2 250025
-0.002213 -0.000810 0.119374 0.213277 0.809598 0.625569 -0.062500 1 0 0 0 0 0 2 250256
-0.002213 -0.000810 0.119374 0.213260 0.809593 0.625568 -0.062500 1 0 0 0 0 0 2 251361
-0.002213 -0.000810 0.119374 0.213261 0.809580 0.625575 -0.062500 1 0 0 0 0 0 2 252251
-0.002213 -0.000810 0.119374 0.213266 0.809599 0.625576 -0.062500 1 0 0 0 0 0 2 253243
-0.002213 -0.000810 0.119374 0.213271 0.809590 0.625563 -0.062500 1 0 0 0 0 0 2 254234
-0.002213 -0.000810 0.119374 0.213259 0.809592 0.625567 -0.062500 1 0 0 0 0 0 2 255231
-0.002213 -0.000810 0.119374 0.213269 0.809589 0.625582 -0.062500 1 0 0 0 0 0 2 256230
-0.002213 -0.000810 0.119374 0.213259 0.809592 0.625570 -0.062500 1 0 0 0 0 0 2 257406
-0.002213 -0.000810 0.119374 0.213270 0.809589 0.625562 -0.062500 1 0 0 0 0 0 2 258327
-0.002213 -0.000810 0.119374 0.213259 0.809592 0.625567 -0.062500 1 0 0 0 0 0 2 259356
-0.002213 -0.000810 0.119374 0.213269 0.809589 0.625582 -0.062500 1 0 0 0 0 0 2 260459
-0.002213 -0.000810 0.119374 0.213259 0.809591 0.625570 -0.062500 1 0 0 0 0 0 2 261419
-0.002213 -0.000810 0.119374 0.213270 0.809589 0.625562 -0.062500 1 0 0 0 0 0 2 262465
-0.002213 -0.000810 0.119374 0.213267 0.809600 0.625574 -0.062500 1 0 0 0 0 0 2 263522
-0.002213 -0.000810 0.119374 0.213259 0.809593 0.625569 -0.062500 1 0 0 0 0 0 2 264246
-0.002213 -0.000810 0.119374 0.213261 0.809581 0.625575 -0.062500 1 0 0 0 0 0 2 265232
-0.002213 -0.000810 0.119374 0.213258 0.809590 0.625569 -0.062500 1 0 0 0 0 0 2 266247
-0.002213 -0.000810 0.119374 0.213277 0.809597 0.625569 -0.062500 1 0 0 0 0 0 2 267217
-0.002213 -0.000810 0.119374 0.213260 0.809593 0.625568 -0.062500 1 0 0 0 0 0 2 268302
-0.002213 -0.000810 0.119374 0.213258 0.809592 0.625568 -0.062500 1 0 0 0 0 0 2 269315
-0.002213 -0.000810 0.119374 0.213269 0.809589 0.625582 -0.062500 1 0 0 0 0 0 2 270258
-0.002213 -0.000810 0.119374 0.213271 0.809589 0.625563 -0.062500 1 0 0 0 0 0 2 271323
-0.002213 -0.000810 0.119374 0.213259 0.809592 0.625568 -0.062500 1 0 0 0 0 0 2 272275
-0.002213 -0.000810 0.119374 0.213258 0.809592 0.625568 -0.062500 1 0 0 0 0 0 2 273201
-0.002213 -0.000810 0.119374 0.213269 0.809589 0.625582 -0.062500 1 0 0 0 0 0 2 274220
-0.002213 -0.000810 0.119374 0.213271 0.809589 0.625563 -0.062500 1 0 0 0 0 0 2 275223
-0.002213 -0.000810 0.119374 0.213259 0.809591 0.625568 -0.062500 1 0 0 0 0 0 2 276231
-0.002213 -0.000810 0.119374 0.213266 0.809600 0.625575 -0.062500 1 0 0 0 0 0 2 277203
-0.002213 -0.000810 0.119374 0.213258 0.809593 0.625569 -0.062500 1 0 0 0 0 0 2 278218
-0.002213 -0.000810 0.119374 0.213273 0.809578 0.625568 -0.062500 1 0 0 0 0 0 2 279222
-0.002213 -0.000810 0.119374 0.213259 0.809590 0.625568 -0.062500 1 0 0 0 0 0 2 280207
-0.002213 -0.000810 0.119374 0.213266 0.809600 0.625575 -0.062500 1 0 0 0 0 0 2 281194
-0.002213 -0.000810 0.119374 0.213258 0.809593 0.625569 -0.062500 1 0 0 0 0 0 2 283007
-0.002213 -0.000810 0.119374 0.213269 0.809589 0.625562 -0.062500 1 0 0 0 0 0 2 284301
-0.002213 -0.000810 0.119374 0.213270 0.809589 0.625581 -0.062500 1 0 0 0 0 0 2 285220
-0.002213 -0.000810 0.119374 0.213259 0.809592 0.625570 -0.062500 1 0 0 0 0 0 2 286211
-0.002213 -0.000810 0.119374 0.213258 0.809592 0.625568 -0.062500 1 0 0 0 0 0 2 287208
-0.002213 -0.000810 0.119374 0.213265 0.809601 0.625575 -0.062500 1 0 0 0 0 0 2 288214
-0.002213 -0.000810 0.119374 0.213270 0.809591 0.625563 -0.062500 1 0 0 0 0 0 2 289210
-0.002213 -0.000810 0.119374 0.213262 0.809580 0.625574 -0.062500 1 0 0 0 0 0 2 290492
-0.002213 -0.000810 0.119374 0.213258 0.809591 0.625569 -0.062500 1 0 0 0 0 0 2 291517
-0.002213 -0.000810 0.119374 0.213265 0.809600 0.625575 -0.062500 1 0 0 0 0 0 2 292340
-0.002213 -0.000810 0.119374 0.213270 0.809590 0.625562 -0.062500 1 0 0 0 0 0 2 293444
-0.002213 -0.000810 0.119374 0.213262 0.809580 0.625574 -0.062500 1 0 0 0 0 0 2 294287
-0.002213 -0.000810 0.119374 0.213266 0.809599 0.625576 -0.062500 1 0 0 0 0 0 2 295483
-0.002213 -0.000810 0.119374 0.213271 0.809590 0.625563 -0.062500 1 0 0 0 0 0 2 296318
-0.002213 -0.000810 0.119374 0.213259 0.809592 0.625567 -0.062500 1 0 0 0 0 0 2 297287
-0.002213 -0.000810 0.119374 0.213269 0.809589 0.625582 -0.062500 1 0 0 0 0 0 2 298206
-0.002213 -0.000810 0.119374 0.213259 0.809592 0.625570 -0.062500 1 0 0 0 0 0 2 299270
-0.002213 -0.000810 0.119374 0.213258 0.809592 0.625569 -0.062500 1 0 0 0 0 0 2 300271
-0.002213 -0.000810 0.119374 0.213269 0.809589 0.625562 -0.062500 1 0 0 0 0 0 2 301217
-0.002213 -0.000810 0.119374 0.213267 0.809600 0.625574 -0.062500 1 0 0 0 0 0 2 302268
-0.002213 -0.000810 0.119374 0.213262 0.809581 0.625575 -0.062500 1 0 0 0 0 0 2 303381
-0.002213 -0.000810 0.119374 0.213258 0.809591 0.625569 -0.062500 1 0 0 0 0 0 2 304246
-0.002213 -0.000810 0.119374 0.213278 0.809598 0.625569 -0.062500 1 0 0 0 0 0 2 305347
-0.002213 -0.000810 0.119374 0.213260 0.809593 0.625568 -0.062500 1 0 0 0 0 0 2 306251
-0.002213 -0.000810 0.119374 0.213258 0.809592 0.625568 -0.062500 1 0 0 0 0 0 2 307228
-0.002213 -0.000810 0.119374 0.213269 0.809589 0.625582 -0.062500 1 0 0 0 0 0 2 308227
-0.002213 -0.000810 0.119374 0.213271 0.809589 0.625563 -0.062500 1 0 0 0 0 0 2 309228
-0.002213 -0.000810 0.119374 0.213259 0.809592 0.625568 -0.062500 1 0 0 0 0 0 2 310225
-0.002213 -0.000810 0.119374 0.213258 0.809592 0.625568 -0.062500 1 0 0 0 0 0 2 311227
-0.002213 -0.000810 0.119374 0.213269 0.809589 0.625582 -0.062500 1 0 0 0 0 0 2 312225
-0.002213 -0.000810 0.119374 0.213271 0.809589 0.625563 -0.062500 1 0 0 0 0 0 2 313224
-0.002213 -0.000810 0.119374 0.213259 0.809591 0.625568 -0.062500 1 0 0 0 0 0 2 314222
-0.002213 -0.000810 0.119374 0.213266 0.809601 0.625575 -0.062500 1 0 0 0 0 0 2 315339
-0.002213 -0.000810 0.119374 0.213258 0.809593 0.625569 -0.062500 1 0 0 0 0 0 2 316313
-0.002213 -0.000810 0.119374 0.213273 0.809578 0.625568 -0.062500 1 0 0 0 0 0 2 317371
-0.002213 -0.000810 0.119374 0.213259 0.809590 0.625568 -0.062500 1 0 0 0 0 0 2 318202
-0.002213 -0.000810 0.119374 0.213266 0.809600 0.625575 -0.062500 1 0 0 0 0 0 2 319214
-0.002213 -0.000810 0.119374 0.213258 0.809593 0.625569 -0.062500 1 0 0 0 0 0 2 320235
-0.002213 -0.000810 0.119374 0.213273 0.809578 0.625568 -0.062500 1 0 0 0 0 0 2 321228
-0.002213 -0.000810 0.119374 0.213268 0.809599 0.625575 -0.062500 1 0 0 0 0 0 2 322225
-0.002213 -0.000810 0.119374 0.213259 0.809593 0.625569 -0.062500 1 0 0 0 0 0 2 323365
-0.002213 -0.000810 0.119374 0.213258 0.809592 0.625568 -0.062500 1 0 0 0 0 0 2 324409
-0.002213 -0.000810 0.119374 0.213257 0.809592 0.625568 -0.062500 1 0 0 0 0 0 2 325204
-0.002213 -0.000810 0.119374 0.213281 0.809586 0.625575 -0.062500 1 0 0 0 0 0 2 326457
-0.002213 -0.000810 0.119374 0.213260 0.809591 0.625569 -0.062500 1 0 0 0 0 0 2 327299
-0.002213 -0.000810 0.119374 0.213258 0.809592 0.625568 -0.062500 1 0 0 0 0 0 2 328453
-0.002213 -0.000810 0.119374 0.213265 0.809601 0.625575 -0.062500 1 0 0 0 0 0 2 329290
-0.002213 -0.000810 0.119374 0.213270 0.809590 0.625562 -0.062500 1 0 0 0 0 0 2 330443
-0.002213 -0.000810 0.119374 0.213262 0.809580 0.625574 -0.062500 1 0 0 0 0 0 2 331215
-0.002213 -0.000810 0.119374 0.213258 0.809590 0.625569 -0.062500 1 0 0 0 0 0 2 332151
-0.002213 -0.000810 0.119374 0.213265 0.809600 0.625575 -0.062500 1 0 0 0 0 0 2 333248
-0.002213 -0.000810 0.119374 0.213270 0.809590 0.625562 -0.062500 1 0 0 0 0 0 2 334172
-0.002213 -0.000810 0.119374 0.213262 0.809580 0.625574 -0.062500 1 0 0 0 0 0 2 335409
-0.002213 -0.000810 0.119374 0.213266 0.809599 0.625576 -0.062500 1 0 0 0 0 0 2 336426
-0.002213 -0.000810 0.119374 0.213258 0.809593 0.625569 -0.062500 1 0 0 0 0 0 2 337196
-0.002213 -0.000810 0.119374 0.213269 0.809589 0.625562 -0.062500 1 0 0 0 0 0 2 338266
-0.002213 -0.000810 0.119374 0.213270 0.809589 0.625581 -0.062500 1 0 0 0 0 0 2 339234
-0.002213 -0.000810 0.119374 0.213259 0.809591 0.625570 -0.062500 1 0 0 0 0 0 2 340174
-0.002213 -0.000810 0.119374 0.213258 0.809592 0.625568 -0.062500 1 0 0 0 0 0 2 341182
-0.002213 -0.000810 0.119374 0.213269 0.809589 0.625562 -0.062500 1 0 0 0 0 0 2 342175
-0.002213 -0.000810 0.119374 0.213267 0.809600 0.625574 -0.062500 1 0 0 0 0 0 2 343172
-0.002213 -0.000810 0.119374 0.213262 0.809581 0.625575 -0.062500 1 0 0 0 0 0 2 344173
-0.002213 -0.000810 0.119374 0.213258 0.809591 0.625569 -0.062500 1 0 0 0 0 0 2 345178
-0.002213 -0.000810 0.119374 0.213278 0.809598 0.625569 -0.062500 1 0 0 0 0 0 2 346175
-0.002213 -0.000810 0.119374 0.213260 0.809593 0.625568 -0.062500 1 0 0 0 0 0 2 347174
-0.002213 -0.000810 0.119374 0.213258 0.809592 0.625568 -0.062500 1 0 0 0 0 0 2 348173
-0.002213 -0.000810 0.119374 0.213269 0.809589 0.625582 -0.062500 1 0 0 0 0 0 2 350117
-0.002213 -0.000810 0.119374 0.213271 0.809589 0.625563 -0.062500 1 0 0 0 0 0 2 351273
-0.002213 -0.000810 0.119374 0.213259 0.809592 0.625568 -0.062500 1 0 0 0 0 0 2 352195
-0.002213 -0.000810 0.119374 0.213258 0.809592 0.625568 -0.062500 1 0 0 0 0 0 2 353185
-0.002213 -0.000810 0.119374 0.213269 0.809589 0.625582 -0.062500 1 0 0 0 0 0 2 354186
-0.002213 -0.000810 0.119374 0.213271 0.809589 0.625563 -0.062500 1 0 0 0 0 0 2 355182
-0.002213 -0.000810 0.119374 0.213259 0.809591 0.625568 -0.062500 1 0 0 0 0 0 2 356180
-0.002213 -0.000810 0.119374 0.213266 0.809601 0.625575 -0.062500 1 0 0 0 0 0 2 357423
-0.002213 -0.000810 0.119374 0.213258 0.809593 0.625569 -0.062500 1 0 0 0 0 0 2 358417
-0.002213 -0.000810 0.119374 0.213261 0.809581 0.625575 -0.062500 1 0 0 0 0 0 2 359224
-0.002213 -0.000810 0.119374 0.213270 0.809588 0.625563 -0.062500 1 0 0 0 0 0 2 360242
-0.002213 -0.000810 0.119374 0.213267 0.809600 0.625574 -0.062500 1 0 0 0 0 0 2 361463
-0.002213 -0.000810 0.119374 0.213258 0.809593 0.625569 -0.062500 1 0 0 0 0 0 2 362488
-0.002213 -0.000810 0.119374 0.213257 0.809592 0.625568 -0.062500 1 0 0 0 0 0 2 363275
-0.002213 -0.000810 0.119374 0.213281 0.809586 0.625575 -0.062500 1 0 0 0 0 0 2 364213
-0.002213 -0.000810 0.119374 0.213260 0.809591 0.625569 -0.062500 1 0 0 0 0 0 2 365188
-0.002213 -0.000810 0.119374 0.213258 0.809592 0.625568 -0.062500 1 0 0 0 0 0 2 366270
-0.002213 -0.000810 0.119374 0.213265 0.809601 0.625575 -0.062500 1 0 0 0 0 0 2 367212
-0.002213 -0.000810 0.119374 0.213274 0.809579 0.625569 -0.062500 1 0 0 0 0 0 2 368215
-0.002213 -0.000810 0.119374 0.213259 0.809590 0.625568 -0.062500 1 0 0 0 0 0 2 369458
-0.002213 -0.000810 0.119374 0.213258 0.809592 0.625568 -0.062500 1 0 0 0 0 0 2 370362
-0.002213 -0.000810 0.119374 0.213265 0.809601 0.625575 -0.062500 1 0 0 0 0 0 2 371194
-0.002213 -0.000810 0.119374 0.213270 0.809590 0.625562 -0.062500 1 0 0 0 0 0 2 372242
-0.002213 -0.000810 0.119374 0.213262 0.809580 0.625574 -0.062500 1 0 0 0 0 0 2 373250
-0.002213 -0.000810 0.119374 0.213266 0.809599 0.625576 -0.062500 1 0 0 0 0 0 2 374178
-0.002213 -0.000810 0.119374 0.213258 0.809593 0.625569 -0.062500 1 0 0 0 0 0 2 375179
-0.002213 -0.000810 0.119374 0.213270 0.809589 0.625562 -0.062500 1 0 0 0 0 0 2 376178
-0.002213 -0.000810 0.119374 0.213270 0.809589 0.625581 -0.062500 1 0 0 0 0 0 2 377174
-0.002213 -0.000810 0.119374 0.213259 0.809592 0.625570 -0.062500 1 0 0 0 0 0 2 378175
-0.002213 -0.000810 0.119374 0.213258 0.809592 0.625568 -0.062500 1 0 0 0 0 0 2 379175
-0.002213 -0.000810 0.119374 0.213269 0.809589 0.625562 -0.062500 1 0 0 0 0 0 2 380179
-0.002213 -0.000810 0.119374 0.213270 0.809588 0.625581 -0.062500 1 0 0 0 0 0 2 381174
-0.002213 -0.000810 0.119374 0.213259 0.809591 0.625570 -0.062500 1 0 0 0 0 0 2 382174
-0.002213 -0.000810 0.119374 0.213258 0.809592 0.625568 -0.062500 1 0 0 0 0 0 2 383305
-0.002213 -0.000810 0.119374 0.213269 0.809589 0.625562 -0.062500 1 0 0 0 0 0 2 384212
-0.002213 -0.000810 0.119374 0.213267 0.809600 0.625574 -0.062500 1 0 0 0 0 0 2 385318
-0.002213 -0.000810 0.119374 0.213262 0.809581 0.625575 -0.062500 1 0 0 0 0 0 2 386191
-0.002213 -0.000810 0.119374 0.213258 0.809590 0.625569 -0.062500 1 0 0 0 0 0 2 387161
-0.002213 -0.000810 0.119374 0.213265 0.809600 0.625575 -0.062500 1 0 0 0 0 0 2 388190
-0.002213 -0.000810 0.119374 0.213270 0.809590 0.625563 -0.062500 1 0 0 0 0 0 2 389181
-0.002213 -0.000810 0.119374 0.213259 0.809592 0.625567 -0.062500 1 0 0 0 0 0 2 390183
-0.002213 -0.000810 0.119374 0.213269 0.809589 0.625582 -0.062500 1 0 0 0 0 0 2 391258
-0.002213 -0.000810 0.119374 0.213271 0.809589 0.625563 -0.062500 1 0 0 0 0 0 2 392468
-0.002213 -0.000810 0.119374 0.213259 0.809592 0.625568 -0.062500 1 0 0 0 0 0 2 393260
-0.002213 -0.000810 0.119374 0.213258 0.809592 0.625568 -0.062500 1 0 0 0 0 0 2 394211
-0.002213 -0.000810 0.119374 0.213269 0.809589 0.625582 -0.062500 1 0 0 0 0 0 2 395455
-0.002213 -0.000810 0.119374 0.213271 0.809589 0.625563 -0.062500 1 0 0 0 0 0 2 396293
-0.002213 -0.000810 0.119374 0.213259 0.809591 0.625567 -0.062500 1 0 0 0 0 0 2 397443
-0.002213 -0.000810 0.119374 0.213266 0.809600 0.625575 -0.062500 1 0 0 0 0 0 2 398221
-0.002213 -0.000810 0.119374 0.213258 0.809593 0.625569 -0.062500 1 0 0 0 0 0 2 399240
-0.002213 -0.000810 0.119374 0.213261 0.809581 0.625575 -0.062500 1 0 0 0 0 0 2 400151
-0.002213 -0.000810 0.119374 0.213270 0.809588 0.625562 -0.062500 1 0 0 0 0 0 2 401207
-0.002213 -0.000810 0.119374 0.213267 0.809600 0.625574 -0.062500 1 0 0 0 0 0 2 402399
-0.002213 -0.000810 0.119374 0.213259 0.809593 0.625569 -0.062500 1 0 0 0 0 0 2 403494
-0.002213 -0.000810 0.119374 0.213257 0.809592 0.625568 -0.062500 1 0 0 0 0 0 2 404179
-0.002213 -0.000810 0.119374 0.213281 0.809586 0.625575 -0.062500 1 0 0 0 0 0 2 405266
-0.002213 -0.000810 0.119374 0.213260 0.809591 0.625569 -0.062500 1 0 0 0 0 0 2 406297
-0.002213 -0.000810 0.119374 0.213258 0.809592 0.625568 -0.062500 1 0 0 0 0 0 2 407194
-0.002213 -0.000810 0.119374 0.213265 0.809601 0.625575 -0.062500 1 0 0 0 0 0 2 408198
-0.002213 -0.000810 0.119374 0.213270 0.809591 0.625562 -0.062500 1 0 0 0 0 0 2 409182
-0.002213 -0.000810 0.119374 0.213262 0.809580 0.625574 -0.062500 1 0 0 0 0 0 2 410184
-0.002213 -0.000810 0.119374 0.213258 0.809590 0.625569 -0.062500 1 0 0 0 0 0 2 411205
-0.002213 -0.000810 0.119374 0.213265 0.809600 0.625575 -0.062500 1 0 0 0 0 0 2 412200
-0.002213 -0.000810 0.119374 0.213270 0.809590 0.625562 -0.062500 1 0 0 0 0 0 2 413181
-0.002213 -0.000810 0.119374 0.213262 0.809580 0.625574 -0.062500 1 0 0 0 0 0 2 414205
-0.002213 -0.000810 0.119374 0.213266 0.809599 0.625576 -0.062500 1 0 0 0 0 0 2 415203
-0.002213 -0.000810 0.119374 0.213258 0.809593 0.625569 -0.062500 1 0 0 0 0 0 2 416299
-0.002213 -0.000810 0.119374 0.213270 0.809589 0.625562 -0.062500 1 0 0 0 0 0 2 417302
-0.002213 -0.000810 0.119374 0.213271 0.809589 0.625581 -0.062500 1 0 0 0 0 0 2 418347
-0.002213 -0.000810 0.119374 0.213259 0.809591 0.625570 -0.062500 1 0 0 0 0 0 2 419225
-0.002213 -0.000810 0.119374 0.213258 0.809592 0.625568 -0.062500 1 0 0 0 0 0 2 420188
-0.002213 -0.000810 0.119374 0.213269 0.809589 0.625562 -0.062500 1 0 0 0 0 0 2 421174
-0.002213 -0.000810 0.119374 0.213267 0.809600 0.625574 -0.062500 1 0 0 0 0 0 2 422182
-0.002213 -0.000810 0.119374 0.213262 0.809581 0.625575 -0.062500 1 0 0 0 0 0 2 423188
-0.002213 -0.000810 0.119374 0.213258 0.809591 0.625569 -0.062500 1 0 0 0 0 0 2 424186
-0.002213 -0.000810 0.119374 0.213265 0.809600 0.625575 -0.062500 1 0 0 0 0 0 2 425390
-0.002213 -0.000810 0.119374 0.213270 0.809590 0.625563 -0.062500 1 0 0 0 0 0 2 426469
-0.002213 -0.000810 0.119374 0.213259 0.809592 0.625567 -0.062500 1 0 0 0 0 0 2 427294
-0.002213 -0.000810 0.119374 0.213269 0.809589 0.625582 -0.062500 1 0 0 0 0 0 2 428405
-0.002213 -0.000810 0.119374 0.213271 0.809589 0.625563 -0.062500 1 0 0 0 0 0 2 429161
-0.002213 -0.000810 0.119374 0.213259 0.809592 0.625568 -0.062500 1 0 0 0 0 0 2 430436
-0.002213 -0.000810 0.119374 0.213258 0.809592 0.625568 -0.062500 1 0 0 0 0 0 2 431200
-0.002213 -0.000810 0.119374 0.213269 0.809589 0.625582 -0.062500 1 0 0 0 0 0 2 432235
-0.002213 -0.000810 0.119374 0.213271 0.809589 0.625563 -0.062500 1 0 0 0 0 0 2 433203
-0.002213 -0.000810 0.119374 0.213259 0.809591 0.625567 -0.062500 1 0 0 0 0 0 2 434181
-0.002213 -0.000810 0.119374 0.213266 0.809601 0.625575 -0.062500 1 0 0 0 0 0 2 435378
-0.002213 -0.000810 0.119374 0.213259 0.809593 0.625569 -0.062500 1 0 0 0 0 0 2 436300
-0.002213 -0.000810 0.119374 0.213261 0.809581 0.625575 -0.062500 1 0 0 0 0 0 2 437144
-0.002213 -0.000810 0.119374 0.213270 0.809588 0.625562 -0.062500 1 0 0 0 0 0 2 438189
-0.002213 -0.000810 0.119374 0.213267 0.809600 0.625574 -0.062500 1 0 0 0 0 0 2 439228
-0.002213 -0.000810 0.119374 0.213259 0.809593 0.625569 -0.062500 1 0 0 0 0 0 2 440149
-0.002213 -0.000810 0.119374 0.213261 0.809580 0.625575 -0.062500 1 0 0 0 0 0 2 441155
-0.002213 -0.000810 0.119374 0.213278 0.809596 0.625570 -0.062500 1 0 0 0 0 0 2 442148
-0.002213 -0.000810 0.119374 0.213260 0.809592 0.625568 -0.062500 1 0 0 0 0 0 2 443149
-0.002213 -0.000810 0.119374 0.213258 0.809592 0.625568 -0.062500 1 0 0 0 0 0 2 444148
-0.002213 -0.000810 0.119374 0.213257 0.809592 0.625568 -0.062500 1 0 0 0 0 0 2 445154
-0.002213 -0.000810 0.119374 0.213269 0.809589 0.625582 -0.062500 1 0 0 0 0 0 2 446148
-0.002213 -0.000810 0.119374 0.213271 0.809589 0.625563 -0.062500 1 0 0 0 0 0 2 447149
-0.002213 -0.000810 0.119374 0.213259 0.809591 0.625568 -0.062500 1 0 0 0 0 0 2 448149
-0.002213 -0.000810 0.119374 0.213266 0.809601 0.625575 -0.062500 1 0 0 0 0 0 2 450164
-0.002201 -0.000796 0.119385 0.036796 0.621119 0.472634 -0.062500 1 0 0 0 0 0 2 451286
-0.002194 -0.000789 0.119389 0.094729 0.683817 0.547551 -0.062500 1 0 0 0 0 0 2 452165
-0.002191 -0.000786 0.119390 0.139095 0.731217 0.586232 -0.062500 1 0 0 0 0 0 2 453133
-0.002189 -0.000784 0.119391 0.163075 0.756627 0.600892 -0.062500 1 0 0 0 0 0 2 454167
-0.002189 -0.000783 0.119391 0.175345 0.769543 0.606097 -0.062500 1 0 0 0 0 0 2 455162
-0.002188 -0.000783 0.119391 0.181528 0.776033 0.607907 -0.062500 1 0 0 0 0 0 2 456155
-0.002188 -0.000783 0.119391 0.184643 0.779290 0.608533 -0.062500 1 0 0 0 0 0 2 457302
-0.002188 -0.000783 0.119391 0.186203 0.780904 0.608757 -0.062500 1 0 0 0 0 0 2 458355
-0.002188 -0.000783 0.119391 0.186994 0.781735 0.608836 -0.062500 1 0 0 0 0 0 2 459249
-0.002188 -0.000783 0.119391 0.187383 0.782144 0.608856 -0.062500 1 0 0 0 0 0 2 460313
-0.002188 -0.000783 0.119391 0.187568 0.782340 0.608856 -0.062500 1 0 0 0 0 0 2 461316
-0.002188 -0.000783 0.119391 0.187680 0.782442 0.608867 -0.062500 1 0 0 0 0 0 2 462334
-0.002188 -0.000783 0.119391 0.187716 0.782494 0.608869 -0.062500 1 0 0 0 0 0 2 463354
-0.002188 -0.000783 0.119391 0.187741 0.782522 0.608870 -0.062500 1 0 0 0 0 0 2 464356
-0.002188 -0.000783 0.119391 0.187763 0.782530 0.608871 -0.062500 1 0 0 0 0 0 2 465175
-0.002188 -0.000783 0.119391 0.187761 0.782542 0.608864 -0.062500 1 0 0 0 0 0 2 466307
-0.002188 -0.000783 0.119391 0.187772 0.782540 0.608877 -0.062500 1 0 0 0 0 0 2 467230
-0.002188 -0.000783 0.119391 0.187782 0.782548 0.608866 -0.062500 1 0 0 0 0 0 2 468166
-0.002188 -0.000783 0.119391 0.187763 0.782543 0.608864 -0.062500 1 0 0 0 0 0 2 469286
-0.002188 -0.000783 0.119391 0.187769 0.782551 0.608870 -0.062500 1 0 0 0 0 0 2 470402
-0.002188 -0.000783 0.119391 0.187773 0.782540 0.608878 -0.062500 1 0 0 0 0 0 2 471140
-0.002188 -0.000783 0.119391 0.187774 0.782539 0.608859 -0.062500 1 0 0 0 0 0 2 472289
-0.002188 -0.000783 0.119391 0.187770 0.782550 0.608870 -0.062500 1 0 0 0 0 0 2 473229
-0.002188 -0.000783 0.119391 0.187770 0.782552 0.608871 -0.062500 1 0 0 0 0 0 2 474175
-0.002188 -0.000783 0.119391 0.187770 0.782552 0.608871 -0.062500 1 0 0 0 0 0 2 475177
-0.002188 -0.000783 0.119391 0.187765 0.782532 0.608871 -0.062500 1 0 0 0 0 0 2 476183
-0.002188 -0.000783 0.119391 0.187781 0.782547 0.608865 -0.062500 1 0 0 0 0 0 2 477178
-0.002188 -0.000783 0.119391 0.187771 0.782552 0.608871 -0.062500 1 0 0 0 0 0 2 478173
-0.002188 -0.000783 0.119391 0.187761 0.782544 0.608864 -0.062500 1 0 0 0 0 0 2 479176
-0.002188 -0.000783 0.119391 0.187772 0.782539 0.608877 -0.062500 1 0 0 0 0 0 2 480179
-0.002188 -0.000783 0.119391 0.187782 0.782548 0.608866 -0.062500 1 0 0 0 0 0 2 481169
-0.002188 -0.000783 0.119391 0.187771 0.782552 0.608871 -0.062500 1 0 0 0 0 0 2 482207
-0.002188 -0.000783 0.119391 0.187762 0.782544 0.608864 -0.062500 1 0 0 0 0 0 2 483483
-0.002188 -0.000783 0.119391 0.187768 0.782551 0.608870 -0.062500 1 0 0 0 0 0 2 484279
-0.002188 -0.000783 0.119391 0.187785 0.782538 0.608872 -0.062500 1 0 0 0 0 0 2 485168
-0.002188 -0.000783 0.119391 0.187763 0.782542 0.608864 -0.062500 1 0 0 0 0 0 2 486139
-0.002188 -0.000783 0.119391 0.187769 0.782551 0.608870 -0.062500 1 0 0 0 0 0 2 487168
-0.002188 -0.000783 0.119391 0.187769 0.782552 0.608871 -0.062500 1 0 0 0 0 0 2 488187
-0.002188 -0.000783 0.119391 0.187781 0.782550 0.608865 -0.062500 1 0 0 0 0 0 2 489181
-0.002188 -0.000783 0.119391 0.187766 0.782532 0.608870 -0.062500 1 0 0 0 0 0 2 490245
-0.002188 -0.000783 0.119391 0.187769 0.782550 0.608871 -0.062500 1 0 0 0 0 0 2 491332
-0.002188 -0.000783 0.119391 0.187769 0.782552 0.608871 -0.062500 1 0 0 0 0 0 2 492478
-0.002188 -0.000783 0.119391 0.187782 0.782550 0.608865 -0.062500 1 0 0 0 0 0 2 493234
-0.002188 -0.000783 0.119391 0.187766 0.782532 0.608870 -0.062500 1 0 0 0 0 0 2 494419
-0.002188 -0.000783 0.119391 0.187769 0.782550 0.608871 -0.062500 1 0 0 0 0 0 2 495264
-0.002188 -0.000783 0.119391 0.187769 0.782552 0.608871 -0.062500 1 0 0 0 0 0 2 496431
-0.002188 -0.000783 0.119391 0.187773 0.782541 0.608858 -0.062500 1 0 0 0 0 0 2 497270
-0.002188 -0.000783 0.119391 0.187773 0.782539 0.608876 -0.062500 1 0 0 0 0 0 2 498224
-0.002188 -0.000783 0.119391 0.187770 0.782550 0.608872 -0.062500 1 0 0 0 0 0 2 499183
-0.002188 -0.000783 0.119391 0.187761 0.782543 0.608865 -0.062500 1 0 0 0 0 0 2 500203
-0.002188 -0.000783 0.119391 0.187768 0.782551 0.608871 -0.062500 1 0 0 0 0 0 2 501194
-0.002188 -0.000783 0.119391 0.187781 0.782549 0.608865 -0.062500 1 0 0 0 0 0 2 502360
-0.002188 -0.000783 0.119391 0.187774 0.782540 0.608877 -0.062500 1 0 0 0 0 0 2 503274
-0.002188 -0.000783 0.119391 0.187762 0.782542 0.608865 -0.062500 1 0 0 0 0 0 2 504129
-0.002188 -0.000783 0.119391 0.187768 0.782551 0.608871 -0.062500 1 0 0 0 0 0 2 505184
-0.002188 -0.000783 0.119391 0.187781 0.782549 0.608865 -0.062500 1 0 0 0 0 0 2 506237
-0.002188 -0.000783 0.119391 0.187771 0.782552 0.608871 -0.062500 1 0 0 0 0 0 2 507160
-0.002188 -0.000783 0.119391 0.187765 0.782532 0.608871 -0.062500 1 0 0 0 0 0 2 508149
-0.002188 -0.000783 0.119391 0.187769 0.782550 0.608871 -0.062500 1 0 0 0 0 0 2 509149
-0.002188 -0.000783 0.119391 0.187781 0.782549 0.608865 -0.062500 1 0 0 0 0 0 2 510149
-0.002188 -0.000783 0.119391 0.187763 0.782543 0.608864 -0.062500 1 0 0 0 0 0 2 511129
-0.002188 -0.000783 0.119391 0.187772 0.782539 0.608877 -0.062500 1 0 0 0 0 0 2 512123
-0.002188 -0.000783 0.119391 0.187770 0.782551 0.608872 -0.062500 1 0 0 0 0 0 2 513123
-0.002188 -0.000783 0.119391 0.187782 0.782549 0.608865 -0.062500 1 0 0 0 0 0 2 514126
-0.002188 -0.000783 0.119391 0.187763 0.782543 0.608864 -0.062500 1 0 0 0 0 0 2 515132
-0.002188 -0.000783 0.119391 0.187769 0.782551 0.608870 -0.062500 1 0 0 0 0 0 2 516238
-0.002188 -0.000783 0.119391 0.187773 0.782541 0.608878 -0.062500 1 0 0 0 0 0 2 517221
-0.002188 -0.000783 0.119391 0.187774 0.782539 0.608859 -0.062500 1 0 0 0 0 0 2 518275
-0.002188 -0.000783 0.119391 0.187770 0.782550 0.608870 -0.062500 1 0 0 0 0 0 2 519180
-0.002188 -0.000783 0.119391 0.187770 0.782552 0.608871 -0.062500 1 0 0 0 0 0 2 520163
-0.002188 -0.000783 0.119391 0.187769 0.782553 0.608871 -0.062500 1 0 0 0 0 0 2 521161
-0.002188 -0.000783 0.119391 0.187777 0.782529 0.608865 -0.062500 1 0 0 0 0 0 2 522151
-0.002188 -0.000783 0.119391 0.187770 0.782549 0.608871 -0.062500 1 0 0 0 0 0 2 523158
-0.002188 -0.000783 0.119391 0.187770 0.782552 0.608871 -0.062500 1 0 0 0 0 0 2 524328
-0.002188 -0.000783 0.119391 0.187761 0.782544 0.608864 -0.062500 1 0 0 0 0 0 2 525243
-0.002188 -0.000783 0.119391 0.187772 0.782540 0.608877 -0.062500 1 0 0 0 0 0 2 526391
-0.002188 -0.000783 0.119391 0.187782 0.782548 0.608866 -0.062500 1 0 0 0 0 0 2 527250
-0.002188 -0.000783 0.119391 0.187771 0.782552 0.608871 -0.062500 1 0 0 0 0 0 2 528382
-0.002188 -0.000783 0.119391 0.187761 0.782544 0.608864 -0.062500 1 0 0 0 0 0 2 529238
-0.002188 -0.000783 0.119391 0.187768 0.782551 0.608871 -0.062500 1 0 0 0 0 0 2 530391
-0.002188 -0.000783 0.119391 0.187785 0.782538 0.608872 -0.062500 1 0 0 0 0 0 2 531250
-0.002188 -0.000783 0.119391 0.187763 0.782542 0.608864 -0.062500 1 0 0 0 0 0 2 532133
-0.002188 -0.000783 0.119391 0.187769 0.782551 0.608871 -0.062500 1 0 0 0 0 0 2 533191
-0.002188 -0.000783 0.119391 0.187769 0.782552 0.608871 -0.062500 1 0 0 0 0 0 2 534127
-0.002188 -0.000783 0.119391 0.187785 0.782538 0.608872 -0.062500 1 0 0 0 0 0 2 535150
-0.002188 -0.000783 0.119391 0.187763 0.782542 0.608865 -0.062500 1 0 0 0 0 0 2 536237
-0.002188 -0.000783 0.119391 0.187769 0.782551 0.608871 -0.062500 1 0 0 0 0 0 2 537286
-0.002188 -0.000783 0.119391 0.187769 0.782552 0.608871 -0.062500 1 0 0 0 0 0 2 538148
-0.002188 -0.000783 0.119391 0.187773 0.782541 0.608858 -0.062500 1 0 0 0 0 0 2 539273
-0.002188 -0.000783 0.119391 0.187773 0.782539 0.608876 -0.062500 1 0 0 0 0 0 2 540199
-0.002188 -0.000783 0.119391 0.187770 0.782551 0.608872 -0.062500 1 0 0 0 0 0 2 541158
-0.002188 -0.000783 0.119391 0.187769 0.782552 0.608872 -0.062500 1 0 0 0 0 0 2 542151
-0.002188 -0.000783 0.119391 0.187773 0.782541 0.608858 -0.062500 1 0 0 0 0 0 2 543147
-0.002188 -0.000783 0.119391 0.187773 0.782539 0.608876 -0.062500 1 0 0 0 0 0 2 544154
-0.002188 -0.000783 0.119391 0.187770 0.782550 0.608872 -0.062500 1 0 0 0 0 0 2 545155
-0.002188 -0.000783 0.119391 0.187761 0.782543 0.608865 -0.062500 1 0 0 0 0 0 2 546151
-0.002188 -0.000783 0.119391 0.187780 0.782548 0.608864 -0.062500 1 0 0 0 0 0 2 547150
-0.002188 -0.000783 0.119391 0.187771 0.782552 0.608870 -0.062500 1 0 0 0 0 0 2 548150
-0.002188 -0.000783 0.119391 0.187773 0.782541 0.608878 -0.062500 1 0 0 0 0 0 2 549196
-0.002188 -0.000783 0.119391 0.187762 0.782542 0.608865 -0.062500 1 0 0 0 0 0 2 550460
-0.002188 -0.000783 0.119391 0.187781 0.782548 0.608864 -0.062500 1 0 0 0 0 0 2 551255
-0.002188 -0.000783 0.119391 0.187771 0.782552 0.608870 -0.062500 1 0 0 0 0 0 2 552150
-0.002188 -0.000783 0.119391 0.187770 0.782552 0.608871 -0.062500 1 0 0 0 0 0 2 553120
-0.002188 -0.000783 0.119391 0.187765 0.782532 0.608871 -0.062500 1 0 0 0 0 0 2 554160
-0.002188 -0.000783 0.119391 0.187781 0.782547 0.608865 -0.062500 1 0 0 0 0 0 2 555161
-0.002188 -0.000783 0.119391 0.187771 0.782552 0.608871 -0.062500 1 0 0 0 0 0 2 556153
-0.002188 -0.000783 0.119391 0.187762 0.782544 0.608864 -0.062500 1 0 0 0 0 0 2 557209
-0.002188 -0.000783 0.119391 0.187772 0.782539 0.608877 -0.062500 1 0 0 0 0 0 2 558413
-0.002188 -0.000783 0.119391 0.187782 0.782548 0.608866 -0.062500 1 0 0 0 0 0 2 559206
-0.002188 -0.000783 0.119391 0.187771 0.782552 0.608871 -0.062500 1 0 0 0 0 0 2 560389
-0.002188 -0.000783 0.119391 0.187762 0.782544 0.608864 -0.062500 1 0 0 0 0 0 2 561240
-0.002188 -0.000783 0.119391 0.187768 0.782551 0.608870 -0.062500 1 0 0 0 0 0 2 562394
-0.002188 -0.000783 0.119391 0.187772 0.782541 0.608878 -0.062500 1 0 0 0 0 0 2 563242
-0.002188 -0.000783 0.119391 0.187774 0.782539 0.608859 -0.062500 1 0 0 0 0 0 2 564396
-0.002188 -0.000783 0.119391 0.187770 0.782551 0.608870 -0.062500 1 0 0 0 0 0 2 565231
-0.002188 -0.000783 0.119391 0.187769 0.782552 0.608871 -0.062500 1 0 0 0 0 0 2 566149
-0.002188 -0.000783 0.119391 0.187773 0.782541 0.608878 -0.062500 1 0 0 0 0 0 2 567189
-0.002188 -0.000783 0.119391 0.187774 0.782539 0.608859 -0.062500 1 0 0 0 0 0 2 568202
-0.002188 -0.000783 0.119391 0.187770 0.782551 0.608870 -0.062500 1 0 0 0 0 0 2 569323
-0.002188 -0.000783 0.119391 0.187770 0.782552 0.608871 -0.062500 1 0 0 0 0 0 2 570328
-0.002188 -0.000783 0.119391 0.187761 0.782544 0.608864 -0.062500 1 0 0 0 0 0 2 571105
-0.002188 -0.000783 0.119391 0.187784 0.782537 0.608871 -0.062500 1 0 0 0 0 0 2 572183
-0.002188 -0.000783 0.119391 0.187771 0.782550 0.608871 -0.062500 1 0 0 0 0 0 2 573226
-0.002188 -0.000783 0.119391 0.187770 0.782552 0.608871 -0.062500 1 0 0 0 0 0 2 574155
-0.002188 -0.000783 0.119391 0.187761 0.782544 0.608864 -0.062500 1 0 0 0 0 0 2 575154
-0.002188 -0.000783 0.119391 0.187784 0.782537 0.608871 -0.062500 1 0 0 0 0 0 2 576156
-0.002188 -0.000783 0.119391 0.187771 0.782550 0.608871 -0.062500 1 0 0 0 0 0 2 577148
-0.002188 -0.000783 0.119391 0.187762 0.782543 0.608864 -0.062500 1 0 0 0 0 0 2 578150
-0.002188 -0.000783 0.119391 0.187768 0.782551 0.608871 -0.062500 1 0 0 0 0 0 2 579148
-0.002188 -0.000783 0.119391 0.187781 0.782549 0.608865 -0.062500 1 0 0 0 0 0 2 580156
-0.002188 -0.000783 0.119391 0.187774 0.782540 0.608877 -0.062500 1 0 0 0 0 0 2 581153
-0.002188 -0.000783 0.119391 0.187762 0.782542 0.608865 -0.062500 1 0 0 0 0 0 2 582153
-0.002188 -0.000783 0.119391 0.187768 0.782551 0.608871 -0.062500 1 0 0 0 0 0 2 583817
-0.002188 -0.000783 0.119391 0.187781 0.782549 0.608865 -0.062500 1 0 0 0 0 0 2 584081
-0.002188 -0.000783 0.119391 0.187774 0.782540 0.608877 -0.062500 1 0 0 0 0 0 2 585220
-0.002188 -0.000783 0.119391 0.187762 0.782542 0.608865 -0.062500 1 0 0 0 0 0 2 586169
-0.002188 -0.000783 0.119391 0.187769 0.782551 0.608871 -0.062500 1 0 0 0 0 0 2 587162
-0.002188 -0.000783 0.119391 0.187781 0.782549 0.608865 -0.062500 1 0 0 0 0 0 2 588164
-0.002188 -0.000783 0.119391 0.187763 0.782543 0.608864 -0.062500 1 0 0 0 0 0 2 589155
-0.002188 -0.000783 0.119391 0.187772 0.782539 0.608877 -0.062500 1 0 0 0 0 0 2 590154
-0.002188 -0.000783 0.119391 0.187770 0.782551 0.608872 -0.062500 1 0 0 0 0 0 2 591421
-0.002188 -0.000783 0.119391 0.187773 0.782540 0.608858 -0.062500 1 0 0 0 0 0 2 592447
-0.002188 -0.000783 0.119391 0.187770 0.782551 0.608870 -0.062500 1 0 0 0 0 0 2 593232
-0.002188 -0.000783 0.119391 0.187769 0.782552 0.608871 -0.062500 1 0 0 0 0 0 2 594371
-0.002188 -0.000783 0.119391 0.187773 0.782541 0.608878 -0.062500 1 0 0 0 0 0 2 595249
-0.002188 -0.000783 0.119391 0.187774 0.782539 0.608859 -0.062500 1 0 0 0 0 0 2 596395
-0.002188 -0.000783 0.119391 0.187770 0.782551 0.608870 -0.062500 1 0 0 0 0 0 2 597241
-0.002188 -0.000783 0.119391 0.187770 0.782552 0.608871 -0.062500 1 0 0 0 0 0 2 598400
-0.002188 -0.000783 0.119391 0.187773 0.782541 0.608878 -0.062500 1 0 0 0 0 0 2 599236
-0.002188 -0.000783 0.119391 0.187774 0.782539 0.608859 -0.062500 1 0 0 0 0 0 2 600196
-0.002188 -0.000783 0.119391 0.187770 0.782550 0.608870 -0.062500 1 0 0 0 0 0 2 601125
-0.002188 -0.000783 0.119391 0.187770 0.782552 0.608871 -0.062500 1 0 0 0 0 0 2 602133
-0.002188 -0.000783 0.119391 0.187761 0.782544 0.608864 -0.062500 1 0 0 0 0 0 2 603305
-0.002188 -0.000783 0.119391 0.187772 0.782540 0.608877 -0.062500 1 0 0 0 0 0 2 604159
-0.002188 -0.000783 0.119391 0.187782 0.782548 0.608866 -0.062500 1 0 0 0 0 0 2 605119
-0.002188 -0.000783 0.119391 0.187771 0.782552 0.608871 -0.062500 1 0 0 0 0 0 2 606211
-0.002188 -0.000783 0.119391 0.187762 0.782544 0.608864 -0.062500 1 0 0 0 0 0 2 607125
-0.002188 -0.000783 0.119391 0.187772 0.782540 0.608877 -0.062500 1 0 0 0 0 0 2 608100
-0.002188 -0.000783 0.119391 0.187782 0.782548 0.608866 -0.062500 1 0 0 0 0 0 2 609099
-0.002188 -0.000783 0.119391 0.187763 0.782543 0.608864 -0.062500 1 0 0 0 0 0 2 610104
-0.002188 -0.000783 0.119391 0.187769 0.782551 0.608870 -0.062500 1 0 0 0 0 0 2 611100
-0.002188 -0.000783 0.119391 0.187769 0.782552 0.608871 -0.062500 1 0 0 0 0 0 2 612095
-0.002188 -0.000783 0.119391 0.187785 0.782538 0.608872 -0.062500 1 0 0 0 0 0 2 613099
-0.002188 -0.000783 0.119391 0.187763 0.782542 0.608864 -0.062500 1 0 0 0 0 0 2 614107
-0.002188 -0.000783 0.119391 0.187769 0.782551 0.608871 -0.062500 1 0 0 0 0 0 2 615100
-0.002188 -0.000783 0.119391 0.187769 0.782552 0.608871 -0.062500 1 0 0 0 0 0 2 616128
-0.002188 -0.000783 0.119391 0.187773 0.782541 0.608858 -0.062500 1 0 0 0 0 0 2 617539
-0.002188 -0.000783 0.119391 0.187773 0.782539 0.608876 -0.062500 1 0 0 0 0 0 2 618182
-0.002188 -0.000783 0.119391 0.187770 0.782551 0.608872 -0.062500 1 0 0 0 0 0 2 619126
-0.002188 -0.000783 0.119391 0.187770 0.782552 0.608872 -0.062500 1 0 0 0 0 0 2 620123
-0.002188 -0.000783 0.119391 0.187773 0.782541 0.608858 -0.062500 1 0 0 0 0 0 2 621106
-0.002188 -0.000783 0.119391 0.187773 0.782539 0.608876 -0.062500 1 0 0 0 0 0 2 622112
-0.002188 -0.000783 0.119391 0.187770 0.782551 0.608872 -0.062500 1 0 0 0 0 0 2 623107
-0.002188 -0.000783 0.119391 0.187761 0.782543 0.608865 -0.062500 1 0 0 0 0 0 2 624111
-0.002188 -0.000783 0.119391 0.187768 0.782551 0.608871 -0.062500 1 0 0 0 0 0 2 625186
-0.002188 -0.000783 0.119391 0.187781 0.782549 0.608865 -0.062500 1 0 0 0 0 0 2 626285
-0.002188 -0.000783 0.119391 0.187774 0.782540 0.608877 -0.062500 1 0 0 0 0 0 2 627214
-0.002188 -0.000783 0.119391 0.187762 0.782542 0.608865 -0.062500 1 0 0 0 0 0 2 628246
-0.002188 -0.000783 0.119391 0.187768 0.782551 0.608871 -0.062500 1 0 0 0 0 0 2 629292
-0.002188 -0.000783 0.119391 0.187781 0.782549 0.608865 -0.062500 1 0 0 0 0 0 2 630234
-0.002188 -0.000783 0.119391 0.187774 0.782540 0.608877 -0.062500 1 0 0 0 0 0 2 631353
-0.002188 -0.000783 0.119391 0.187762 0.782542 0.608865 -0.062500 1 0 0 0 0 0 2 632251
-0.002188 -0.000783 0.119391 0.187768 0.782551 0.608871 -0.062500 1 0 0 0 0 0 2 633203
-0.002188 -0.000783 0.119391 0.187781 0.782549 0.608865 -0.062500 1 0 0 0 0 0 2 634158
-0.002188 -0.000783 0.119391 0.187763 0.782543 0.608864 -0.062500 1 0 0 0 0 0 2 635156
-0.002188 -0.000783 0.119391 0.187772 0.782540 0.608877 -0.062500 1 0 0 0 0 0 2 636149
-0.002188 -0.000783 0.119391 0.187770 0.782551 0.608872 -0.062500 1 0 0 0 0 0 2 637154
-0.002188 -0.000783 0.119391 0.187773 0.782540 0.608858 -0.062500 1 0 0 0 0 0 2 638143
-0.002188 -0.000783 0.119391 0.187770 0.782551 0.608870 -0.062500 1 0 0 0 0 0 2 639227
-0.002188 -0.000783 0.119391 0.187773 0.782540 0.608878 -0.062500 1 0 0 0 0 0 2 640129
-0.002188 -0.000783 0.119391 0.187770 0.782551 0.608872 -0.062500 1 0 0 0 0 0 2 641117
-0.002188 -0.000783 0.119391 0.187773 0.782540 0.608858 -0.062500 1 0 0 0 0 0 2 642102
-0.002188 -0.000783 0.119391 0.187770 0.782551 0.608870 -0.062500 1 0 0 0 0 0 2 643118
-0.002188 -0.000783 0.119391 0.187769 0.782552 0.608871 -0.062500 1 0 0 0 0 0 2 644101
-0.002182 -0.000801 0.119402 0.113857 1.036913 0.463404 -0.062500 1 0 0 0 0 0 2 645129
-0.002180 -0.000810 0.119405 0.137457 0.951077 0.534651 -0.062500 1 0 0 0 0 0 2 646131
-0.002178 -0.000814 0.119406 0.156031 0.887110 0.571443 -0.062500 1 0 0 0 0 0 2 647125
-0.002178 -0.000817 0.119407 0.166253 0.853119 0.585394 -0.062500 1 0 0 0 0 0 2 648122
-0.002196 -0.000813 0.119417 0.434012 0.774796 0.451026 -0.062500 1 0 0 0 0 0 2 649129
-0.002205 -0.000812 0.119420 0.347486 0.786247 0.520989 -0.062500 1 0 0 0 0 0 2 650986
-0.002210 -0.000811 0.119422 0.282831 0.797329 0.556826 -0.062500 1 0 0 0 0 0 2 651241
-0.002212 -0.000810 0.119422 0.248594 0.803503 0.570397 -0.062500 1 0 0 0 0 0 2 652273
-0.002213 -0.000810 0.119422 0.231370 0.806694 0.575197 -0.062500 1 0 0 0 0 0 2 653148
-0.002214 -0.000810 0.119422 0.222766 0.808305 0.576878 -0.062500 1 0 0 0 0 0 2 654142
-0.002214 -0.000810 0.119422 0.218474 0.809117 0.577466 -0.062500 1 0 0 0 0 0 2 655138
-0.002214 -0.000810 0.119422 0.216344 0.809532 0.577664 -0.062500 1 0 0 0 0 0 2 656133
-0.002214 -0.000810 0.119422 0.215277 0.809742 0.577728 -0.062500 1 0 0 0 0 0 2 657139
-0.002214 -0.000810 0.119422 0.214726 0.809830 0.577753 -0.062500 1 0 0 0 0 0 2 658257
-0.002214 -0.000810 0.119422 0.214479 0.809897 0.577762 -0.062500 1 0 0 0 0 0 2 659339
-0.002214 -0.000810 0.119422 0.214341 0.809921 0.577760 -0.062500 1 0 0 0 0 0 2 660239
-0.002214 -0.000810 0.119422 0.214266 0.809928 0.577764 -0.062500 1 0 0 0 0 0 2 661286
-0.002214 -0.000810 0.119422 0.214237 0.809934 0.577777 -0.062500 1 0 0 0 0 0 2 662307
-0.002214 -0.000810 0.119422 0.214224 0.809937 0.577765 -0.062500 1 0 0 0 0 0 2 663207
-0.002214 -0.000810 0.119422 0.214212 0.809940 0.577770 -0.062500 1 0 0 0 0 0 2 664357
-0.002214 -0.000810 0.119422 0.214208 0.809952 0.577764 -0.062500 1 0 0 0 0 0 2 665152
-0.002214 -0.000810 0.119422 0.214211 0.809942 0.577770 -0.062500 1 0 0 0 0 0 2 666191
-0.002214 -0.000810 0.119422 0.214203 0.809932 0.577764 -0.062500 1 0 0 0 0 0 2 667127
-0.002214 -0.000810 0.119422 0.214207 0.809951 0.577763 -0.062500 1 0 0 0 0 0 2 668106
-0.002214 -0.000810 0.119422 0.214211 0.809941 0.577770 -0.062500 1 0 0 0 0 0 2 669256
-0.002214 -0.000810 0.119422 0.214204 0.809931 0.577764 -0.062500 1 0 0 0 0 0 2 670242
-0.002214 -0.000810 0.119422 0.214208 0.809951 0.577763 -0.062500 1 0 0 0 0 0 2 671143
-0.002214 -0.000810 0.119422 0.214212 0.809941 0.577770 -0.062500 1 0 0 0 0 0 2 672225
-0.002214 -0.000810 0.119422 0.214200 0.809943 0.577777 -0.062500 1 0 0 0 0 0 2 673154
-0.002214 -0.000810 0.119422 0.214199 0.809943 0.577758 -0.062500 1 0 0 0 0 0 2 674097
-0.002214 -0.000810 0.119422 0.214210 0.809940 0.577769 -0.062500 1 0 0 0 0 0 2 675133
-0.002214 -0.000810 0.119422 0.214212 0.809940 0.577771 -0.062500 1 0 0 0 0 0 2 676122
-0.002214 -0.000810 0.119422 0.214201 0.809943 0.577757 -0.062500 1 0 0 0 0 0 2 677129
-0.002214 -0.000810 0.119422 0.214199 0.809943 0.577775 -0.062500 1 0 0 0 0 0 2 678129
-0.002214 -0.000810 0.119422 0.214210 0.809940 0.577771 -0.062500 1 0 0 0 0 0 2 679132
-0.002214 -0.000810 0.119422 0.214208 0.809952 0.577764 -0.062500 1 0 0 0 0 0 2 680124
-0.002214 -0.000810 0.119422 0.214203 0.809933 0.577763 -0.062500 1 0 0 0 0 0 2 681121
-0.002214 -0.000810 0.119422 0.214208 0.809951 0.577763 -0.062500 1 0 0 0 0 0 2 682180
-0.002214 -0.000810 0.119422 0.214212 0.809941 0.577770 -0.062500 1 0 0 0 0 0 2 683421
-0.002214 -0.000810 0.119422 0.214192 0.809934 0.577770 -0.062500 1 0 0 0 0 0 2 684270
-0.002214 -0.000810 0.119422 0.214206 0.809951 0.577764 -0.062500 1 0 0 0 0 0 2 685164
-0.002214 -0.000810 0.119422 0.214211 0.809941 0.577770 -0.062500 1 0 0 0 0 0 2 686144
-0.002214 -0.000810 0.119422 0.214212 0.809940 0.577771 -0.062500 1 0 0 0 0 0 2 687137
-0.002214 -0.000810 0.119422 0.214201 0.809943 0.577757 -0.062500 1 0 0 0 0 0 2 688131
-0.002214 -0.000810 0.119422 0.214211 0.809940 0.577769 -0.062500 1 0 0 0 0 0 2 689134
-0.002214 -0.000810 0.119422 0.214200 0.809943 0.577777 -0.062500 1 0 0 0 0 0 2 690132
-0.002214 -0.000810 0.119422 0.214199 0.809943 0.577758 -0.062500 1 0 0 0 0 0 2 691270
-0.002214 -0.000810 0.119422 0.214210 0.809940 0.577769 -0.062500 1 0 0 0 0 0 2 692267
-0.002214 -0.000810 0.119422 0.214212 0.809940 0.577770 -0.062500 1 0 0 0 0 0 2 693279
-0.002214 -0.000810 0.119422 0.214209 0.809951 0.577764 -0.062500 1 0 0 0 0 0 2 694285
-0.002214 -0.000810 0.119422 0.214204 0.809932 0.577763 -0.062500 1 0 0 0 0 0 2 695185
-0.002214 -0.000810 0.119422 0.214199 0.809942 0.577776 -0.062500 1 0 0 0 0 0 2 696271
-0.002214 -0.000810 0.119422 0.214207 0.809952 0.577765 -0.062500 1 0 0 0 0 0 2 697278
-0.002214 -0.000810 0.119422 0.214212 0.809941 0.577770 -0.062500 1 0 0 0 0 0 2 698090
-0.002214 -0.000810 0.119422 0.214201 0.809943 0.577757 -0.062500 1 0 0 0 0 0 2 699157
-0.002214 -0.000810 0.119422 0.214211 0.809940 0.577769 -0.062500 1 0 0 0 0 0 2 700040
-0.002214 -0.000810 0.119422 0.214200 0.809943 0.577777 -0.062500 1 0 0 0 0 0 2 701122
-0.002214 -0.000810 0.119422 0.214199 0.809943 0.577758 -0.062500 1 0 0 0 0 0 2 702300
-0.002214 -0.000810 0.119422 0.214210 0.809940 0.577769 -0.062500 1 0 0 0 0 0 2 703169
-0.002214 -0.000810 0.119422 0.214212 0.809940 0.577770 -0.062500 1 0 0 0 0 0 2 704061
-0.002214 -0.000810 0.119422 0.214201 0.809943 0.577757 -0.062500 1 0 0 0 0 0 2 705116
-0.002214 -0.000810 0.119422 0.214199 0.809943 0.577775 -0.062500 1 0 0 0 0 0 2 706188
-0.002214 -0.000810 0.119422 0.214207 0.809952 0.577764 -0.062500 1 0 0 0 0 0 2 707077
-0.002214 -0.000810 0.119422 0.214211 0.809942 0.577770 -0.062500 1 0 0 0 0 0 2 708075
-0.002214 -0.000810 0.119422 0.214204 0.809932 0.577764 -0.062500 1 0 0 0 0 0 2 709074
-0.002214 -0.000810 0.119422 0.214208 0.809951 0.577763 -0.062500 1 0 0 0 0 0 2 710079
-0.002214 -0.000810 0.119422 0.214212 0.809941 0.577770 -0.062500 1 0 0 0 0 0 2 711074
-0.002214 -0.000810 0.119422 0.214200 0.809943 0.577777 -0.062500 1 0 0 0 0 0 2 712070
-0.002214 -0.000810 0.119422 0.214199 0.809943 0.577758 -0.062500 1 0 0 0 0 0 2 713073
-0.002214 -0.000810 0.119422 0.214210 0.809940 0.577769 -0.062500 1 0 0 0 0 0 2 714078
-0.002214 -0.000810 0.119422 0.214212 0.809940 0.577771 -0.062500 1 0 0 0 0 0 2 715073
-0.002214 -0.000810 0.119422 0.214201 0.809943 0.577757 -0.062500 1 0 0 0 0 0 2 716158
-0.002214 -0.000810 0.119422 0.214199 0.809943 0.577775 -0.062500 1 0 0 0 0 0 2 717164
-0.002214 -0.000810 0.119422 0.214210 0.809940 0.577771 -0.062500 1 0 0 0 0 0 2 718180
-0.002214 -0.000810 0.119422 0.214200 0.809943 0.577757 -0.062500 1 0 0 0 0 0 2 719118
-0.002214 -0.000810 0.119422 0.214210 0.809940 0.577769 -0.062500 1 0 0 0 0 0 2 720091
-0.002214 -0.000810 0.119422 0.214212 0.809940 0.577770 -0.062500 1 0 0 0 0 0 2 721106
-0.002214 -0.000810 0.119422 0.214209 0.809951 0.577764 -0.062500 1 0 0 0 0 0 2 722110
-0.002214 -0.000810 0.119422 0.214192 0.809935 0.577769 -0.062500 1 0 0 0 0 0 2 723086
-0.002214 -0.000810 0.119422 0.214206 0.809951 0.577764 -0.062500 1 0 0 0 0 0 2 724302
-0.002214 -0.000810 0.119422 0.214211 0.809941 0.577770 -0.062500 1 0 0 0 0 0 2 725405
-0.002214 -0.000810 0.119422 0.214212 0.809940 0.577771 -0.062500 1 0 0 0 0 0 2 726147
-0.002214 -0.000810 0.119422 0.214201 0.809943 0.577757 -0.062500 1 0 0 0 0 0 2 727376
-0.002214 -0.000810 0.119422 0.214199 0.809943 0.577775 -0.062500 1 0 0 0 0 0 2 728200
-0.002214 -0.000810 0.119422 0.214210 0.809940 0.577771 -0.062500 1 0 0 0 0 0 2 729190
-0.002214 -0.000810 0.119422 0.214200 0.809943 0.577757 -0.062500 1 0 0 0 0 0 2 730365
-0.002214 -0.000810 0.119422 0.214210 0.809940 0.577769 -0.062500 1 0 0 0 0 0 2 731383
-0.002214 -0.000810 0.119422 0.214212 0.809940 0.577770 -0.062500 1 0 0 0 0 0 2 732127
-0.002214 -0.000810 0.119422 0.214209 0.809951 0.577764 -0.062500 1 0 0 0 0 0 2 733182
-0.002214 -0.000810 0.119422 0.214192 0.809935 0.577769 -0.062500 1 0 0 0 0 0 2 734145
-0.002214 -0.000810 0.119422 0.214206 0.809951 0.577764 -0.062500 1 0 0 0 0 0 2 735144
-0.002214 -0.000810 0.119422 0.214211 0.809941 0.577770 -0.062500 1 0 0 0 0 0 2 736207
-0.002214 -0.000810 0.119422 0.214204 0.809931 0.577763 -0.062500 1 0 0 0 0 0 2 737308
-0.002214 -0.000810 0.119422 0.214208 0.809950 0.577763 -0.062500 1 0 0 0 0 0 2 738104
-0.002214 -0.000810 0.119422 0.214199 0.809944 0.577776 -0.062500 1 0 0 0 0 0 2 739172
-0.002214 -0.000810 0.119422 0.214210 0.809940 0.577771 -0.062500 1 0 0 0 0 0 2 740142
-0.002214 -0.000810 0.119422 0.214200 0.809943 0.577757 -0.062500 1 0 0 0 0 0 2 741047
-0.002214 -0.000810 0.119422 0.214211 0.809940 0.577769 -0.062500 1 0 0 0 0 0 2 742074
-0.002214 -0.000810 0.119422 0.214212 0.809940 0.577770 -0.062500 1 0 0 0 0 0 2 743070
-0.002214 -0.000810 0.119422 0.214201 0.809943 0.577757 -0.062500 1 0 0 0 0 0 2 744081
-0.002214 -0.000810 0.119422 0.214199 0.809943 0.577775 -0.062500 1 0 0 0 0 0 2 745074
-0.002214 -0.000810 0.119422 0.214207 0.809952 0.577764 -0.062500 1 0 0 0 0 0 2 746083
-0.002214 -0.000810 0.119422 0.214211 0.809942 0.577770 -0.062500 1 0 0 0 0 0 2 747074
-0.002214 -0.000810 0.119422 0.214204 0.809932 0.577764 -0.062500 1 0 0 0 0 0 2 748080
-0.002214 -0.000810 0.119422 0.214208 0.809951 0.577763 -0.062500 1 0 0 0 0 0 2 749075
-0.002214 -0.000810 0.119422 0.214199 0.809944 0.577776 -0.062500 1 0 0 0 0 0 2 750164
-0.002214 -0.000810 0.119422 0.214202 0.809932 0.577764 -0.062500 1 0 0 0 0 0 2 751083
-0.002214 -0.000810 0.119422 0.214207 0.809951 0.577763 -0.062500 1 0 0 0 0 0 2 752175
-0.002214 -0.000810 0.119422 0.214211 0.809941 0.577770 -0.062500 1 0 0 0 0 0 2 753099
-0.002214 -0.000810 0.119422 0.214212 0.809940 0.577771 -0.062500 1 0 0 0 0 0 2 754085
-0.002214 -0.000810 0.119422 0.214201 0.809943 0.577757 -0.062500 1 0 0 0 0 0 2 755082
-0.002214 -0.000810 0.119422 0.214199 0.809943 0.577775 -0.062500 1 0 0 0 0 0 2 756088
-0.002214 -0.000810 0.119422 0.214210 0.809940 0.577771 -0.062500 1 0 0 0 0 0 2 757080
-0.002214 -0.000810 0.119422 0.214200 0.809943 0.577757 -0.062500 1 0 0 0 0 0 2 758153
-0.002233 -0.000806 0.119432 0.476832 0.748761 0.438587 -0.062500 1 0 0 0 0 0 2 759257
-0.002242 -0.000803 0.119436 0.387546 0.768820 0.506759 -0.062500 1 0 0 0 0 0 2 760285
-0.002247 -0.000802 0.119437 0.321499 0.784185 0.541967 -0.062500 1 0 0 0 0 0 2 761187
-0.002249 -0.000802 0.119437 0.286565 0.792512 0.555301 -0.062500 1 0 0 0 0 0 2 762298
-0.002250 -0.000801 0.119437 0.268984 0.796772 0.560042 -0.062500 1 0 0 0 0 0 2 763193
-0.002251 -0.000801 0.119437 0.260209 0.798925 0.561696 -0.062500 1 0 0 0 0 0 2 764258
-0.002251 -0.000801 0.119437 0.255832 0.800010 0.562259 -0.062500 1 0 0 0 0 0 2 765298
-0.002251 -0.000801 0.119437 0.253654 0.800546 0.562460 -0.062500 1 0 0 0 0 0 2 766129
-0.002251 -0.000801 0.119437 0.252564 0.800820 0.562530 -0.062500 1 0 0 0 0 0 2 767151
-0.002251 -0.000801 0.119437 0.252018 0.800963 0.562550 -0.062500 1 0 0 0 0 0 2 768159
-0.002251 -0.000801 0.119437 0.251753 0.801028 0.562558 -0.062500 1 0 0 0 0 0 2 769080
-0.002251 -0.000801 0.119437 0.251621 0.801060 0.562562 -0.062500 1 0 0 0 0 0 2 770268
-0.002251 -0.000801 0.119437 0.251552 0.801088 0.562568 -0.062500 1 0 0 0 0 0 2 771294
-0.002251 -0.000801 0.119437 0.251508 0.801078 0.562567 -0.062500 1 0 0 0 0 0 2 772113
-0.002251 -0.000801 0.119437 0.251490 0.801091 0.562567 -0.062500 1 0 0 0 0 0 2 773199
-0.002251 -0.000801 0.119437 0.251489 0.801092 0.562567 -0.062500 1 0 0 0 0 0 2 774150
-0.002251 -0.000801 0.119437 0.251489 0.801092 0.562567 -0.062500 1 0 0 0 0 0 2 775070
-0.002251 -0.000801 0.119437 0.251474 0.801106 0.562566 -0.062500 1 0 0 0 0 0 2 776101
-0.002251 -0.000801 0.119437 0.251476 0.801096 0.562573 -0.062500 1 0 0 0 0 0 2 777084
-0.002251 -0.000801 0.119437 0.251464 0.801098 0.562560 -0.062500 1 0 0 0 0 0 2 778077
-0.002251 -0.000801 0.119437 0.251486 0.801093 0.562566 -0.062500 1 0 0 0 0 0 2 779081
-0.002251 -0.000801 0.119437 0.251477 0.801095 0.562573 -0.062500 1 0 0 0 0 0 2 780077
-0.002251 -0.000801 0.119437 0.251477 0.801095 0.562554 -0.062500 1 0 0 0 0 0 2 781078
-0.002251 -0.000801 0.119437 0.251476 0.801095 0.562572 -0.062500 1 0 0 0 0 0 2 782075
-0.002251 -0.000801 0.119437 0.251476 0.801095 0.562574 -0.062500 1 0 0 0 0 0 2 783112
-0.002251 -0.000801 0.119437 0.251484 0.801104 0.562561 -0.062500 1 0 0 0 0 0 2 784414
-0.002251 -0.000801 0.119437 0.251469 0.801088 0.562566 -0.062500 1 0 0 0 0 0 2 785176
-0.002251 -0.000801 0.119437 0.251487 0.801091 0.562567 -0.062500 1 0 0 0 0 0 2 786081
-0.002251 -0.000801 0.119437 0.251474 0.801106 0.562567 -0.062500 1 0 0 0 0 0 2 787042
-0.002251 -0.000801 0.119437 0.251476 0.801097 0.562573 -0.062500 1 0 0 0 0 0 2 788084
-0.002251 -0.000801 0.119437 0.251476 0.801096 0.562554 -0.062500 1 0 0 0 0 0 2 789081
-0.002251 -0.000801 0.119437 0.251476 0.801095 0.562572 -0.062500 1 0 0 0 0 0 2 790081
-0.002251 -0.000801 0.119437 0.251488 0.801092 0.562567 -0.062500 1 0 0 0 0 0 2 791079
-0.002251 -0.000801 0.119437 0.251466 0.801098 0.562560 -0.062500 1 0 0 0 0 0 2 792347
-0.002251 -0.000801 0.119437 0.251475 0.801095 0.562572 -0.062500 1 0 0 0 0 0 2 793111
-0.002251 -0.000801 0.119437 0.251488 0.801092 0.562567 -0.062500 1 0 0 0 0 0 2 794335
-0.002251 -0.000801 0.119437 0.251474 0.801107 0.562567 -0.062500 1 0 0 0 0 0 2 795191
-0.002251 -0.000801 0.119437 0.251480 0.801085 0.562560 -0.062500 1 0 0 0 0 0 2 796343
-0.002251 -0.000801 0.119437 0.251476 0.801094 0.562572 -0.062500 1 0 0 0 0 0 2 797367
-0.002251 -0.000801 0.119437 0.251485 0.801104 0.562561 -0.062500 1 0 0 0 0 0 2 798139
-0.002251 -0.000801 0.119437 0.251469 0.801087 0.562565 -0.062500 1 0 0 0 0 0 2 799072
-0.002251 -0.000801 0.119437 0.251475 0.801094 0.562573 -0.062500 1 0 0 0 0 0 2 800058
-0.002251 -0.000801 0.119437 0.251485 0.801104 0.562561 -0.062500 1 0 0 0 0 0 2 801169
-0.002251 -0.000801 0.119437 0.251477 0.801096 0.562573 -0.062500 1 0 0 0 0 0 2 802138
-0.002251 -0.000801 0.119437 0.251465 0.801098 0.562560 -0.062500 1 0 0 0 0 0 2 803277
-0.002251 -0.000801 0.119437 0.251487 0.801093 0.562566 -0.062500 1 0 0 0 0 0 2 804236
-0.002251 -0.000801 0.119437 0.251477 0.801095 0.562573 -0.062500 1 0 0 0 0 0 2 805054
-0.002251 -0.000801 0.119437 0.251477 0.801095 0.562554 -0.062500 1 0 0 0 0 0 2 806103
-0.002251 -0.000801 0.119437 0.251476 0.801095 0.562572 -0.062500 1 0 0 0 0 0 2 807139
-0.002251 -0.000801 0.119437 0.251476 0.801095 0.562574 -0.062500 1 0 0 0 0 0 2 808087
-0.002251 -0.000801 0.119437 0.251485 0.801104 0.562561 -0.062500 1 0 0 0 0 0 2 809081
-0.002251 -0.000801 0.119437 0.251469 0.801088 0.562566 -0.062500 1 0 0 0 0 0 2 810075
-0.002251 -0.000801 0.119437 0.251487 0.801091 0.562567 -0.062500 1 0 0 0 0 0 2 811075
-0.002251 -0.000801 0.119437 0.251474 0.801106 0.562567 -0.062500 1 0 0 0 0 0 2 812080
-0.002251 -0.000801 0.119437 0.251468 0.801088 0.562566 -0.062500 1 0 0 0 0 0 2 813077
-0.002251 -0.000801 0.119437 0.251487 0.801091 0.562567 -0.062500 1 0 0 0 0 0 2 814077
-0.002251 -0.000801 0.119437 0.251474 0.801106 0.562567 -0.062500 1 0 0 0 0 0 2 815077
-0.002251 -0.000801 0.119437 0.251476 0.801096 0.562573 -0.062500 1 0 0 0 0 0 2 816080
-0.002251 -0.000801 0.119437 0.251476 0.801096 0.562554 -0.062500 1 0 0 0 0 0 2 817695
-0.002251 -0.000801 0.119437 0.251476 0.801095 0.562572 -0.062500 1 0 0 0 0 0 2 818062
-0.002251 -0.000801 0.119437 0.251488 0.801092 0.562567 -0.062500 1 0 0 0 0 0 2 819144
-0.002251 -0.000801 0.119437 0.251466 0.801098 0.562560 -0.062500 1 0 0 0 0 0 2 820097
-0.002246 -0.000819 0.119448 0.177578 1.055594 0.417106 -0.062500 1 0 0 0 0 0 2 821093
-0.002243 -0.000828 0.119451 0.201146 0.969703 0.488341 -0.062500 1 0 0 0 0 0 2 822082
-0.002242 -0.000833 0.119453 0.219713 0.905703 0.525130 -0.062500 1 0 0 0 0 0 2 823085
-0.002241 -0.000835 0.119453 0.229939 0.871684 0.539086 -0.062500 1 0 0 0 0 0 2 824084
-0.002241 -0.000836 0.119453 0.235217 0.854519 0.544033 -0.062500 1 0 0 0 0 0 2 825195
-0.002241 -0.000837 0.119453 0.237911 0.845936 0.545762 -0.062500 1 0 0 0 0 0 2 826361
-0.002241 -0.000837 0.119453 0.239267 0.841631 0.546361 -0.062500 1 0 0 0 0 0 2 827364
-0.002241 -0.000837 0.119453 0.239965 0.839494 0.546573 -0.062500 1 0 0 0 0 0 2 828141
-0.002241 -0.000837 0.119453 0.240309 0.838419 0.546635 -0.062500 1 0 0 0 0 0 2 829323
-0.002241 -0.000837 0.119453 0.240484 0.837886 0.546666 -0.062500 1 0 0 0 0 0 2 830162
-0.002241 -0.000837 0.119453 0.240556 0.837618 0.546674 -0.062500 1 0 0 0 0 0 2 831178
-0.002241 -0.000837 0.119453 0.240607 0.837485 0.546675 -0.062500 1 0 0 0 0 0 2 832326
-0.002241 -0.000837 0.119453 0.240628 0.837420 0.546668 -0.062500 1 0 0 0 0 0 2 833092
-0.002241 -0.000837 0.119453 0.240635 0.837394 0.546680 -0.062500 1 0 0 0 0 0 2 834144
-0.002241 -0.000837 0.119453 0.240643 0.837371 0.546675 -0.062500 1 0 0 0 0 0 2 835074
-0.002241 -0.000837 0.119453 0.240646 0.837357 0.546681 -0.062500 1 0 0 0 0 0 2 836082
-0.002241 -0.000837 0.119453 0.240647 0.837356 0.546682 -0.062500 1 0 0 0 0 0 2 837137
-0.002241 -0.000837 0.119453 0.240651 0.837345 0.546669 -0.062500 1 0 0 0 0 0 2 838127
-0.002241 -0.000837 0.119453 0.240647 0.837355 0.546680 -0.062500 1 0 0 0 0 0 2 839078
-0.002241 -0.000837 0.119453 0.240646 0.837356 0.546682 -0.062500 1 0 0 0 0 0 2 840208
-0.002241 -0.000837 0.119453 0.240659 0.837354 0.546676 -0.062500 1 0 0 0 0 0 2 841085
-0.002241 -0.000837 0.119453 0.240640 0.837348 0.546674 -0.062500 1 0 0 0 0 0 2 842052
-0.002241 -0.000837 0.119453 0.240645 0.837356 0.546681 -0.062500 1 0 0 0 0 0 2 843070
-0.002241 -0.000837 0.119453 0.240658 0.837354 0.546675 -0.062500 1 0 0 0 0 0 2 844083
-0.002241 -0.000837 0.119453 0.240648 0.837356 0.546681 -0.062500 1 0 0 0 0 0 2 845052
-0.002241 -0.000837 0.119453 0.240651 0.837345 0.546668 -0.062500 1 0 0 0 0 0 2 846068
-0.002241 -0.000837 0.119453 0.240647 0.837355 0.546680 -0.062500 1 0 0 0 0 0 2 847074
-0.002241 -0.000837 0.119453 0.240646 0.837357 0.546682 -0.062500 1 0 0 0 0 0 2 848056
-0.002241 -0.000837 0.119453 0.240650 0.837345 0.546668 -0.062500 1 0 0 0 0 0 2 849051
-0.002241 -0.000837 0.119453 0.240647 0.837356 0.546680 -0.062500 1 0 0 0 0 0 2 850048
-0.002241 -0.000837 0.119453 0.240658 0.837354 0.546675 -0.062500 1 0 0 0 0 0 2 851901
-0.002241 -0.000837 0.119453 0.240648 0.837357 0.546681 -0.062500 1 0 0 0 0 0 2 853150
-0.002241 -0.000837 0.119453 0.240638 0.837349 0.546675 -0.062500 1 0 0 0 0 0 2 854068
-0.002241 -0.000837 0.119453 0.240661 0.837341 0.546681 -0.062500 1 0 0 0 0 0 2 855060
-0.002241 -0.000837 0.119453 0.240648 0.837355 0.546682 -0.062500 1 0 0 0 0 0 2 856063
-0.002241 -0.000837 0.119453 0.240651 0.837345 0.546669 -0.062500 1 0 0 0 0 0 2 857057
-0.002228 -0.000824 0.119464 0.064121 0.648827 0.393631 -0.062500 1 0 0 0 0 0 2 858059
-0.002222 -0.000817 0.119468 0.122063 0.711538 0.468570 -0.062500 1 0 0 0 0 0 2 859360
-0.002218 -0.000814 0.119469 0.166445 0.758942 0.507285 -0.062500 1 0 0 0 0 0 2 860367
-0.002217 -0.000812 0.119470 0.190436 0.784348 0.521969 -0.062500 1 0 0 0 0 0 2 861142
-0.002216 -0.000811 0.119470 0.202709 0.797279 0.527177 -0.062500 1 0 0 0 0 0 2 862292
-0.002216 -0.000811 0.119470 0.208902 0.803781 0.528998 -0.062500 1 0 0 0 0 0 2 863170
-0.002215 -0.000811 0.119470 0.212011 0.807032 0.529620 -0.062500 1 0 0 0 0 0 2 864316
-0.002215 -0.000810 0.119470 0.213577 0.808667 0.529845 -0.062500 1 0 0 0 0 0 2 865143
-0.002215 -0.000810 0.119470 0.214363 0.809480 0.529924 -0.062500 1 0 0 0 0 0 2 866035
-0.002215 -0.000810 0.119470 0.214751 0.809888 0.529944 -0.062500 1 0 0 0 0 0 2 867117
-0.002215 -0.000810 0.119470 0.214944 0.810092 0.529952 -0.062500 1 0 0 0 0 0 2 868098
-0.002215 -0.000810 0.119470 0.215049 0.810186 0.529956 -0.062500 1 0 0 0 0 0 2 869041
-0.002215 -0.000810 0.119470 0.215104 0.810243 0.529958 -0.062500 1 0 0 0 0 0 2 870142
-0.002215 -0.000810 0.119470 0.215125 0.810263 0.529952 -0.062500 1 0 0 0 0 0 2 871200
-0.002215 -0.000810 0.119470 0.215134 0.810272 0.529959 -0.062500 1 0 0 0 0 0 2 872073
-0.002215 -0.000810 0.119470 0.215139 0.810293 0.529960 -0.062500 1 0 0 0 0 0 2 873148
-0.002215 -0.000810 0.119470 0.215139 0.810295 0.529960 -0.062500 1 0 0 0 0 0 2 874083
-0.002215 -0.000810 0.119470 0.215138 0.810295 0.529960 -0.062500 1 0 0 0 0 0 2 875030
-0.002215 -0.000810 0.119470 0.215150 0.810292 0.529953 -0.062500 1 0 0 0 0 0 2 876045
-0.002210 -0.000828 0.119480 0.141173 1.064905 0.384559 -0.062500 1 0 0 0 0 0 2 877050
-0.002207 -0.000838 0.119484 0.164798 0.978969 0.455757 -0.062500 1 0 0 0 0 0 2 878047
-0.002206 -0.000842 0.119485 0.183374 0.914943 0.492533 -0.062500 1 0 0 0 0 0 2 879057
-0.002205 -0.000844 0.119486 0.193594 0.880913 0.506487 -0.062500 1 0 0 0 0 0 2 880027
-0.002205 -0.000845 0.119486 0.198885 0.863737 0.511444 -0.062500 1 0 0 0 0 0 2 881045
-0.002204 -0.000846 0.119486 0.201569 0.855154 0.513159 -0.062500 1 0 0 0 0 0 2 882022
-0.002204 -0.000846 0.119486 0.202933 0.850856 0.513762 -0.062500 1 0 0 0 0 0 2 883029
-0.002204 -0.000846 0.119486 0.203623 0.848712 0.513967 -0.062500 1 0 0 0 0 0 2 885014
-0.002204 -0.000846 0.119486 0.203969 0.847624 0.514034 -0.062500 1 0 0 0 0 0 2 886159
-0.002204 -0.000847 0.119486 0.204141 0.847100 0.514059 -0.062500 1 0 0 0 0 0 2 887046
-0.002204 -0.000847 0.119486 0.204224 0.846830 0.514080 -0.062500 1 0 0 0 0 0 2 888013
-0.002204 -0.000847 0.119486 0.204264 0.846700 0.514069 -0.062500 1 0 0 0 0 0 2 889034
-0.002204 -0.000847 0.119486 0.204296 0.846632 0.514074 -0.062500 1 0 0 0 0 0 2 890031
-0.002204 -0.000847 0.119486 0.204297 0.846597 0.514081 -0.062500 1 0 0 0 0 0 2 891034
-0.002204 -0.000847 0.119486 0.204303 0.846572 0.514075 -0.062500 1 0 0 0 0 0 2 892172
-0.002204 -0.000847 0.119486 0.204312 0.846578 0.514081 -0.062500 1 0 0 0 0 0 2 893221
-0.002204 -0.000847 0.119486 0.204317 0.846568 0.514069 -0.062500 1 0 0 0 0 0 2 894079
-0.002204 -0.000847 0.119486 0.204305 0.846570 0.514073 -0.062500 1 0 0 0 0 0 2 895269
-0.002204 -0.000847 0.119486 0.204319 0.846556 0.514074 -0.062500 1 0 0 0 0 0 2 896156
-0.002204 -0.000847 0.119486 0.204305 0.846569 0.514074 -0.062500 1 0 0 0 0 0 2 897316
-0.002204 -0.000847 0.119486 0.204307 0.846559 0.514080 -0.062500 1 0 0 0 0 0 2 898057
-0.002204 -0.000847 0.119486 0.204316 0.846566 0.514068 -0.062500 1 0 0 0 0 0 2 899339
-0.002204 -0.000847 0.119486 0.204316 0.846567 0.514087 -0.062500 1 0 0 0 0 0 2 900188
-0.002204 -0.000847 0.119486 0.204317 0.846567 0.514069 -0.062500 1 0 0 0 0 0 2 901076
-0.002204 -0.000847 0.119486 0.204309 0.846559 0.514080 -0.062500 1 0 0 0 0 0 2 902090
-0.002204 -0.000847 0.119486 0.204304 0.846569 0.514075 -0.062500 1 0 0 0 0 0 2 903014
-0.002204 -0.000847 0.119486 0.204316 0.846568 0.514067 -0.062500 1 0 0 0 0 0 2 904116
-0.002204 -0.000847 0.119486 0.204308 0.846559 0.514080 -0.062500 1 0 0 0 0 0 2 905377
-0.002204 -0.000847 0.119486 0.204304 0.846569 0.514074 -0.062500 1 0 0 0 0 0 2 906120
-0.002204 -0.000847 0.119486 0.204327 0.846565 0.514081 -0.062500 1 0 0 0 0 0 2 907099
-0.002204 -0.000847 0.119486 0.204306 0.846570 0.514075 -0.062500 1 0 0 0 0 0 2 908136
-0.002204 -0.000847 0.119486 0.204319 0.846556 0.514074 -0.062500 1 0 0 0 0 0 2 909029
-0.002204 -0.000847 0.119486 0.204305 0.846569 0.514074 -0.062500 1 0 0 0 0 0 2 910043
-0.002204 -0.000847 0.119486 0.204307 0.846559 0.514080 -0.062500 1 0 0 0 0 0 2 911048
-0.002204 -0.000847 0.119486 0.204316 0.846567 0.514068 -0.062500 1 0 0 0 0 0 2 912045
-0.002204 -0.000847 0.119486 0.204316 0.846567 0.514087 -0.062500 1 0 0 0 0 0 2 913028
-0.002204 -0.000847 0.119486 0.204317 0.846568 0.514069 -0.062500 1 0 0 0 0 0 2 914051
-0.002204 -0.000847 0.119486 0.204309 0.846559 0.514080 -0.062500 1 0 0 0 0 0 2 915047
-0.002204 -0.000847 0.119486 0.204304 0.846570 0.514075 -0.062500 1 0 0 0 0 0 2 916028
-0.002204 -0.000847 0.119486 0.204319 0.846556 0.514074 -0.062500 1 0 0 0 0 0 2 917024
-0.002204 -0.000847 0.119486 0.204305 0.846569 0.514074 -0.062500 1 0 0 0 0 0 2 918150
-0.002204 -0.000847 0.119486 0.204319 0.846556 0.514074 -0.062500 1 0 0 0 0 0 2 919141
-0.002204 -0.000847 0.119486 0.204305 0.846569 0.514074 -0.062500 1 0 0 0 0 0 2 920177
-0.002204 -0.000847 0.119486 0.204315 0.846567 0.514087 -0.062500 1 0 0 0 0 0 2 921037
-0.002204 -0.000847 0.119486 0.204317 0.846568 0.514069 -0.062500 1 0 0 0 0 0 2 922021
-0.002204 -0.000847 0.119486 0.204308 0.846559 0.514080 -0.062500 1 0 0 0 0 0 2 923038
-0.002204 -0.000847 0.119486 0.204316 0.846567 0.514068 -0.062500 1 0 0 0 0 0 2 924032
-0.002204 -0.000847 0.119486 0.204308 0.846559 0.514080 -0.062500 1 0 0 0 0 0 2 925029
-0.002204 -0.000847 0.119486 0.204304 0.846569 0.514074 -0.062500 1 0 0 0 0 0 2 926069
-0.002204 -0.000847 0.119486 0.204319 0.846556 0.514074 -0.062500 1 0 0 0 0 0 2 927200
-0.002204 -0.000847 0.119486 0.204313 0.846578 0.514081 -0.062500 1 0 0 0 0 0 2 928211
-0.002204 -0.000847 0.119486 0.204320 0.846557 0.514075 -0.062500 1 0 0 0 0 0 2 929102
-0.002204 -0.000847 0.119486 0.204306 0.846569 0.514074 -0.062500 1 0 0 0 0 0 2 930312
-0.002204 -0.000847 0.119486 0.204307 0.846559 0.514081 -0.062500 1 0 0 0 0 0 2 931136
-0.002204 -0.000847 0.119486 0.204316 0.846567 0.514068 -0.062500 1 0 0 0 0 0 2 932057
-0.002204 -0.000847 0.119486 0.204308 0.846558 0.514080 -0.062500 1 0 0 0 0 0 2 933047
-0.002204 -0.000847 0.119486 0.204316 0.846566 0.514068 -0.062500 1 0 0 0 0 0 2 934035
-0.002204 -0.000847 0.119486 0.204317 0.846567 0.514087 -0.062500 1 0 0 0 0 0 2 935108
-0.002204 -0.000847 0.119486 0.204305 0.846570 0.514076 -0.062500 1 0 0 0 0 0 2 936084
-0.002204 -0.000847 0.119486 0.204319 0.846556 0.514075 -0.062500 1 0 0 0 0 0 2 937270
-0.002204 -0.000847 0.119486 0.204305 0.846569 0.514074 -0.062500 1 0 0 0 0 0 2 938343
-0.002204 -0.000847 0.119486 0.204319 0.846556 0.514074 -0.062500 1 0 0 0 0 0 2 939075
-0.002204 -0.000847 0.119486 0.204305 0.846569 0.514074 -0.062500 1 0 0 0 0 0 2 940105
-0.002204 -0.000847 0.119486 0.204307 0.846559 0.514080 -0.062500 1 0 0 0 0 0 2 941124
-0.002204 -0.000847 0.119486 0.204316 0.846566 0.514068 -0.062500 1 0 0 0 0 0 2 942033
-0.002204 -0.000847 0.119486 0.204316 0.846567 0.514087 -0.062500 1 0 0 0 0 0 2 943046
-0.002204 -0.000847 0.119486 0.204317 0.846567 0.514069 -0.062500 1 0 0 0 0 0 2 944055
-0.002204 -0.000847 0.119486 0.204305 0.846570 0.514073 -0.062500 1 0 0 0 0 0 2 945026
-0.002204 -0.000847 0.119486 0.204307 0.846559 0.514080 -0.062500 1 0 0 0 0 0 2 946045
-0.002204 -0.000847 0.119486 0.204316 0.846567 0.514068 -0.062500 1 0 0 0 0 0 2 947048
-0.002204 -0.000847 0.119486 0.204308 0.846559 0.514080 -0.062500 1 0 0 0 0 0 2 948028
-0.002204 -0.000847 0.119486 0.204312 0.846578 0.514081 -0.062500 1 0 0 0 0 0 2 949027
-0.002204 -0.000847 0.119486 0.204320 0.846557 0.514075 -0.062500 1 0 0 0 0 0 2 950024
-0.002204 -0.000847 0.119486 0.204305 0.846570 0.514074 -0.062500 1 0 0 0 0 0 2 951116
-0.002204 -0.000847 0.119486 0.204319 0.846556 0.514074 -0.062500 1 0 0 0 0 0 2 952024
-0.002204 -0.000847 0.119486 0.204305 0.846569 0.514074 -0.062500 1 0 0 0 0 0 2 953098
-0.002204 -0.000847 0.119486 0.204307 0.846559 0.514080 -0.062500 1 0 0 0 0 0 2 954018
-0.002204 -0.000847 0.119486 0.204316 0.846567 0.514068 -0.062500 1 0 0 0 0 0 2 955012
-0.002204 -0.000847 0.119486 0.204316 0.846567 0.514087 -0.062500 1 0 0 0 0 0 2 956013
-0.002204 -0.000847 0.119486 0.204317 0.846568 0.514069 -0.062500 1 0 0 0 0 0 2 957004
-0.002204 -0.000847 0.119486 0.204309 0.846559 0.514080 -0.062500 1 0 0 0 0 0 2 958004
-0.002204 -0.000847 0.119486 0.204316 0.846567 0.514068 -0.062500 1 0 0 0 0 0 2 959213
-0.002204 -0.000847 0.119486 0.204309 0.846559 0.514080 -0.062500 1 0 0 0 0 0 2 960181
-0.002204 -0.000847 0.119486 0.204304 0.846569 0.514074 -0.062500 1 0 0 0 0 0 2 961085
-0.002204 -0.000847 0.119486 0.204319 0.846556 0.514074 -0.062500 1 0 0 0 0 0 2 962145
-0.002204 -0.000847 0.119486 0.204305 0.846569 0.514074 -0.062500 1 0 0 0 0 0 2 963203
-0.002204 -0.000847 0.119486 0.204315 0.846567 0.514087 -0.062500 1 0 0 0 0 0 2 964179
-0.002204 -0.000847 0.119486 0.204317 0.846568 0.514069 -0.062500 1 0 0 0 0 0 2 965200
-0.002204 -0.000847 0.119486 0.204308 0.846559 0.514080 -0.062500 1 0 0 0 0 0 2 966013
-0.002204 -0.000847 0.119486 0.204316 0.846567 0.514068 -0.062500 1 0 0 0 0 0 2 967028
-0.002204 -0.000847 0.119486 0.204308 0.846559 0.514080 -0.062500 1 0 0 0 0 0 2 968084
-0.002204 -0.000847 0.119486 0.204304 0.846569 0.514075 -0.062500 1 0 0 0 0 0 2 968968
-0.002204 -0.000847 0.119486 0.204319 0.846556 0.514074 -0.062500 1 0 0 0 0 0 2 970126
-0.002204 -0.000847 0.119486 0.204313 0.846578 0.514081 -0.062500 1 0 0 0 0 0 2 971214
-0.002204 -0.000847 0.119486 0.204320 0.846557 0.514075 -0.062500 1 0 0 0 0 0 2 972044
-0.002204 -0.000847 0.119486 0.204306 0.846569 0.514074 -0.062500 1 0 0 0 0 0 2 973120
-0.002204 -0.000847 0.119486 0.204307 0.846559 0.514081 -0.062500 1 0 0 0 0 0 2 974056
-0.002204 -0.000847 0.119486 0.204316 0.846567 0.514068 -0.062500 1 0 0 0 0 0 2 975023
-0.002204 -0.000847 0.119486 0.204308 0.846558 0.514080 -0.062500 1 0 0 0 0 0 2 976007
-0.002204 -0.000847 0.119486 0.204316 0.846566 0.514068 -0.062500 1 0 0 0 0 0 2 977021
-0.002204 -0.000847 0.119486 0.204316 0.846567 0.514087 -0.062500 1 0 0 0 0 0 2 978024
-0.002204 -0.000847 0.119486 0.204305 0.846570 0.514076 -0.062500 1 0 0 0 0 0 2 979030
-0.002204 -0.000847 0.119486 0.204316 0.846568 0.514068 -0.062500 1 0 0 0 0 0 2 980010
-0.002204 -0.000847 0.119486 0.204308 0.846559 0.514080 -0.062500 1 0 0 0 0 0 2 981010
-0.002204 -0.000847 0.119486 0.204316 0.846567 0.514068 -0.062500 1 0 0 0 0 0 2 982007
-0.002204 -0.000847 0.119486 0.204308 0.846559 0.514080 -0.062500 1 0 0 0 0 0 2 983003
-0.002204 -0.000847 0.119486 0.204307 0.846557 0.514081 -0.062500 1 0 0 0 0 0 2 984125
-0.002204 -0.000847 0.119486 0.204316 0.846566 0.514068 -0.062500 1 0 0 0 0 0 2 985018
-0.002204 -0.000847 0.119486 0.204316 0.846567 0.514087 -0.062500 1 0 0 0 0 0 2 986136
-0.002204 -0.000847 0.119486 0.204317 0.846567 0.514069 -0.062500 1 0 0 0 0 0 2 987024
-0.002204 -0.000847 0.119486 0.204305 0.846570 0.514073 -0.062500 1 0 0 0 0 0 2 987987
-0.002204 -0.000847 0.119486 0.204307 0.846559 0.514080 -0.062500 1 0 0 0 0 0 2 989011
-0.002204 -0.000847 0.119486 0.204316 0.846567 0.514068 -0.062500 1 0 0 0 0 0 2 990006
-0.002204 -0.000847 0.119486 0.204308 0.846559 0.514080 -0.062500 1 0 0 0 0 0 2 991010
-0.002204 -0.000847 0.119486 0.204312 0.846578 0.514082 -0.062500 1 0 0 0 0 0 2 992150
-0.002204 -0.000847 0.119486 0.204320 0.846557 0.514075 -0.062500 1 0 0 0 0 0 2 993135
-0.002204 -0.000847 0.119486 0.204305 0.846570 0.514074 -0.062500 1 0 0 0 0 0 2 994154
-0.002204 -0.000847 0.119486 0.204319 0.846556 0.514074 -0.062500 1 0 0 0 0 0 2 995253
-0.002204 -0.000847 0.119486 0.204305 0.846569 0.514074 -0.062500 1 0 0 0 0 0 2 996011
-0.002204 -0.000847 0.119486 0.204307 0.846559 0.514080 -0.062500 1 0 0 0 0 0 2 997219
-0.002204 -0.000847 0.119486 0.204316 0.846567 0.514068 -0.062500 1 0 0 0 0 0 2 998346
-0.002204 -0.000847 0.119486 0.204316 0.846567 0.514087 -0.062500 1 0 0 0 0 0 2 999039
-0.002204 -0.000847 0.119486 0.204317 0.846568 0.514069 -0.062500 1 0 0 0 0 0 3 123
-0.002204 -0.000847 0.119486 0.204309 0.846559 0.514080 -0.062500 1 0 0 0 0 0 3 1094
-0.002204 -0.000847 0.119486 0.204316 0.846567 0.514068 -0.062500 1 0 0 0 0 0 3 2055
-0.002204 -0.000847 0.119486 0.204309 0.846559 0.514080 -0.062500 1 0 0 0 0 0 3 3217
-0.002204 -0.000847 0.119486 0.204304 0.846569 0.514074 -0.062500 1 0 0 0 0 0 3 4309
-0.002204 -0.000847 0.119486 0.204319 0.846556 0.514074 -0.062500 1 0 0 0 0 0 3 5056
-0.002204 -0.000847 0.119486 0.204313 0.846578 0.514081 -0.062500 1 0 0 0 0 0 3 6075
-0.002204 -0.000847 0.119486 0.204320 0.846557 0.514075 -0.062500 1 0 0 0 0 0 3 7095
-0.002204 -0.000847 0.119486 0.204306 0.846569 0.514074 -0.062500 1 0 0 0 0 0 3 8007
-0.002204 -0.000847 0.119486 0.204307 0.846559 0.514081 -0.062500 1 0 0 0 0 0 3 9028
-0.002204 -0.000847 0.119486 0.204316 0.846567 0.514068 -0.062500 1 0 0 0 0 0 3 10002
-0.002204 -0.000847 0.119486 0.204308 0.846558 0.514080 -0.062500 1 0 0 0 0 0 3 11018
-0.002204 -0.000847 0.119486 0.204304 0.846569 0.514075 -0.062500 1 0 0 0 0 0 3 12022
-0.002204 -0.000847 0.119486 0.204327 0.846565 0.514081 -0.062500 1 0 0 0 0 0 3 13007
-0.002204 -0.000847 0.119486 0.204306 0.846570 0.514075 -0.062500 1 0 0 0 0 0 3 14021
-0.002199 -0.000865 0.119496 0.130307 1.101302 0.368804 -0.062500 1 0 0 0 0 0 3 15001
-0.002196 -0.000874 0.119500 0.153930 1.015314 0.439930 -0.062500 1 0 0 0 0 0 3 16000
-0.002195 -0.000878 0.119501 0.172527 0.951251 0.476683 -0.062500 1 0 0 0 0 0 3 17102
-0.002194 -0.000881 0.119502 0.182762 0.917213 0.490626 -0.062500 1 0 0 0 0 0 3 18013
-0.002194 -0.000882 0.119502 0.188048 0.900023 0.495567 -0.062500 1 0 0 0 0 0 3 19089
-0.002194 -0.000882 0.119502 0.190745 0.891432 0.497289 -0.062500 1 0 0 0 0 0 3 20021
-0.002194 -0.000883 0.119502 0.192095 0.887147 0.497891 -0.062500 1 0 0 0 0 0 3 21016
-0.002194 -0.000883 0.119502 0.192788 0.884991 0.498102 -0.062500 1 0 0 0 0 0 3 22009
-0.002193 -0.000883 0.119502 0.193131 0.883914 0.498163 -0.062500 1 0 0 0 0 0 3 22987
-0.002193 -0.000883 0.119502 0.193290 0.883394 0.498193 -0.062500 1 0 0 0 0 0 3 24006
-0.002193 -0.000883 0.119502 0.193384 0.883122 0.498208 -0.062500 1 0 0 0 0 0 3 25271
-0.002193 -0.000883 0.119502 0.193428 0.882980 0.498203 -0.062500 1 0 0 0 0 0 3 26084
-0.002193 -0.000883 0.119502 0.193457 0.882923 0.498202 -0.062500 1 0 0 0 0 0 3 27305
-0.002193 -0.000883 0.119502 0.193470 0.882886 0.498202 -0.062500 1 0 0 0 0 0 3 28110
-0.002193 -0.000883 0.119502 0.193466 0.882863 0.498201 -0.062500 1 0 0 0 0 0 3 29265
-0.002193 -0.000883 0.119502 0.193476 0.882859 0.498215 -0.062500 1 0 0 0 0 0 3 30120
-0.002193 -0.000883 0.119502 0.193469 0.882850 0.498210 -0.062500 1 0 0 0 0 0 3 31270
-0.002193 -0.000883 0.119502 0.193468 0.882849 0.498209 -0.062500 1 0 0 0 0 0 3 32116
-0.002193 -0.000883 0.119502 0.193480 0.882846 0.498203 -0.062500 1 0 0 0 0 0 3 33012
-0.002193 -0.000883 0.119502 0.193470 0.882848 0.498208 -0.062500 1 0 0 0 0 0 3 34064
-0.002193 -0.000883 0.119502 0.193480 0.882846 0.498203 -0.062500 1 0 0 0 0 0 3 35025
-0.002193 -0.000883 0.119502 0.193470 0.882848 0.498208 -0.062500 1 0 0 0 0 0 3 36053
-0.002193 -0.000883 0.119502 0.193468 0.882848 0.498209 -0.062500 1 0 0 0 0 0 3 37071
-0.002193 -0.000883 0.119502 0.193485 0.882866 0.498203 -0.062500 1 0 0 0 0 0 3 38149
-0.002193 -0.000883 0.119502 0.193470 0.882851 0.498208 -0.062500 1 0 0 0 0 0 3 38995
-0.002193 -0.000883 0.119502 0.193480 0.882846 0.498202 -0.062500 1 0 0 0 0 0 3 40116
-0.002193 -0.000883 0.119502 0.193470 0.882849 0.498208 -0.062500 1 0 0 0 0 0 3 41015
-0.002193 -0.000883 0.119502 0.193468 0.882849 0.498209 -0.062500 1 0 0 0 0 0 3 41999
-0.002193 -0.000883 0.119502 0.193480 0.882846 0.498202 -0.062500 1 0 0 0 0 0 3 42997
-0.002193 -0.000883 0.119502 0.193478 0.882857 0.498215 -0.062500 1 0 0 0 0 0 3 44008
-0.002193 -0.000883 0.119502 0.193482 0.882847 0.498203 -0.062500 1 0 0 0 0 0 3 44976
-0.002193 -0.000883 0.119502 0.193470 0.882848 0.498208 -0.062500 1 0 0 0 0 0 3 45994
-0.002193 -0.000883 0.119502 0.193469 0.882848 0.498209 -0.062500 1 0 0 0 0 0 3 46998
-0.002193 -0.000883 0.119502 0.193477 0.882857 0.498196 -0.062500 1 0 0 0 0 0 3 48007
-0.002193 -0.000883 0.119502 0.193469 0.882850 0.498207 -0.062500 1 0 0 0 0 0 3 48975
-0.002193 -0.000883 0.119502 0.193468 0.882849 0.498209 -0.062500 1 0 0 0 0 0 3 49980
-0.002193 -0.000883 0.119502 0.193488 0.882855 0.498209 -0.062500 1 0 0 0 0 0 3 51515
-0.002193 -0.000883 0.119502 0.193470 0.882850 0.498209 -0.062500 1 0 0 0 0 0 3 52077
-0.002193 -0.000883 0.119502 0.193481 0.882846 0.498203 -0.062500 1 0 0 0 0 0 3 53127
-0.002193 -0.000883 0.119502 0.193470 0.882849 0.498208 -0.062500 1 0 0 0 0 0 3 53998
-0.002193 -0.000883 0.119502 0.193481 0.882846 0.498202 -0.062500 1 0 0 0 0 0 3 54988
-0.002193 -0.000883 0.119502 0.193470 0.882848 0.498208 -0.062500 1 0 0 0 0 0 3 55992
-0.002193 -0.000883 0.119502 0.193468 0.882848 0.498209 -0.062500 1 0 0 0 0 0 3 56980
-0.002193 -0.000883 0.119502 0.193480 0.882845 0.498203 -0.062500 1 0 0 0 0 0 3 57980
-0.002193 -0.000883 0.119502 0.193478 0.882857 0.498215 -0.062500 1 0 0 0 0 0 3 59162
-0.002193 -0.000883 0.119502 0.193478 0.882858 0.498197 -0.062500 1 0 0 0 0 0 3 60131
-0.002193 -0.000883 0.119502 0.193470 0.882850 0.498207 -0.062500 1 0 0 0 0 0 3 61147
-0.002193 -0.000883 0.119502 0.193468 0.882849 0.498209 -0.062500 1 0 0 0 0 0 3 62202
-0.002193 -0.000883 0.119502 0.193480 0.882846 0.498202 -0.062500 1 0 0 0 0 0 3 63022
-0.002193 -0.000883 0.119502 0.193469 0.882848 0.498208 -0.062500 1 0 0 0 0 0 3 64169
-0.002193 -0.000883 0.119502 0.193468 0.882849 0.498209 -0.062500 1 0 0 0 0 0 3 65141
-0.002193 -0.000883 0.119502 0.193488 0.882854 0.498210 -0.062500 1 0 0 0 0 0 3 65964
-0.002193 -0.000883 0.119502 0.193470 0.882849 0.498209 -0.062500 1 0 0 0 0 0 3 67037
-0.002193 -0.000883 0.119502 0.193481 0.882846 0.498203 -0.062500 1 0 0 0 0 0 3 68003
-0.002193 -0.000883 0.119502 0.193470 0.882848 0.498208 -0.062500 1 0 0 0 0 0 3 68962
-0.002193 -0.000883 0.119502 0.193468 0.882848 0.498209 -0.062500 1 0 0 0 0 0 3 70165
-0.002193 -0.000883 0.119502 0.193477 0.882857 0.498196 -0.062500 1 0 0 0 0 0 3 71217
-0.002193 -0.000883 0.119502 0.193477 0.882858 0.498214 -0.062500 1 0 0 0 0 0 3 71987
-0.002193 -0.000883 0.119502 0.193481 0.882847 0.498203 -0.062500 1 0 0 0 0 0 3 73091
-0.002193 -0.000883 0.119502 0.193470 0.882849 0.498208 -0.062500 1 0 0 0 0 0 3 74036
-0.002193 -0.000883 0.119502 0.193468 0.882849 0.498209 -0.062500 1 0 0 0 0 0 3 74979
-0.002193 -0.000883 0.119502 0.193480 0.882846 0.498203 -0.062500 1 0 0 0 0 0 3 75980
-0.002193 -0.000883 0.119502 0.193469 0.882848 0.498208 -0.062500 1 0 0 0 0 0 3 76978
-0.002193 -0.000883 0.119502 0.193480 0.882846 0.498202 -0.062500 1 0 0 0 0 0 3 77985
-0.002193 -0.000883 0.119502 0.193469 0.882848 0.498208 -0.062500 1 0 0 0 0 0 3 78979
-0.002193 -0.000883 0.119502 0.193476 0.882857 0.498216 -0.062500 1 0 0 0 0 0 3 79980
-0.002193 -0.000883 0.119502 0.193478 0.882859 0.498197 -0.062500 1 0 0 0 0 0 3 80978
-0.002193 -0.000883 0.119502 0.193469 0.882850 0.498208 -0.062500 1 0 0 0 0 0 3 81986
-0.002193 -0.000883 0.119502 0.193480 0.882846 0.498202 -0.062500 1 0 0 0 0 0 3 83003
-0.002193 -0.000883 0.119502 0.193470 0.882849 0.498208 -0.062500 1 0 0 0 0 0 3 84345
-0.002193 -0.000883 0.119502 0.193468 0.882849 0.498209 -0.062500 1 0 0 0 0 0 3 85069
-0.002193 -0.000883 0.119502 0.193480 0.882846 0.498202 -0.062500 1 0 0 0 0 0 3 85998
-0.002193 -0.000883 0.119502 0.193477 0.882857 0.498215 -0.062500 1 0 0 0 0 0 3 86984
-0.002193 -0.000883 0.119502 0.193481 0.882847 0.498203 -0.062500 1 0 0 0 0 0 3 87984
-0.002193 -0.000883 0.119502 0.193470 0.882849 0.498208 -0.062500 1 0 0 0 0 0 3 88985
-0.002193 -0.000883 0.119502 0.193468 0.882849 0.498209 -0.062500 1 0 0 0 0 0 3 89991
-0.002193 -0.000883 0.119502 0.193480 0.882846 0.498203 -0.062500 1 0 0 0 0 0 3 90985
-0.002193 -0.000883 0.119502 0.193469 0.882848 0.498208 -0.062500 1 0 0 0 0 0 3 92244
-0.002193 -0.000883 0.119502 0.193477 0.882857 0.498196 -0.062500 1 0 0 0 0 0 3 93308
-0.002193 -0.000883 0.119502 0.193477 0.882858 0.498214 -0.062500 1 0 0 0 0 0 3 94050
-0.002193 -0.000883 0.119502 0.193469 0.882850 0.498210 -0.062500 1 0 0 0 0 0 3 95103
-0.002193 -0.000883 0.119502 0.193480 0.882846 0.498203 -0.062500 1 0 0 0 0 0 3 96187
-0.002193 -0.000883 0.119502 0.193470 0.882849 0.498208 -0.062500 1 0 0 0 0 0 3 97085
-0.002193 -0.000883 0.119502 0.193480 0.882846 0.498202 -0.062500 1 0 0 0 0 0 3 98202
-0.002193 -0.000883 0.119502 0.193470 0.882848 0.498208 -0.062500 1 0 0 0 0 0 3 99081
-0.002193 -0.000883 0.119502 0.193468 0.882848 0.498209 -0.062500 1 0 0 0 0 0 3 100061
-0.002193 -0.000883 0.119502 0.193480 0.882845 0.498202 -0.062500 1 0 0 0 0 0 3 100999
-0.002193 -0.000883 0.119502 0.193478 0.882857 0.498215 -0.062500 1 0 0 0 0 0 3 102019
-0.002193 -0.000883 0.119502 0.193482 0.882847 0.498203 -0.062500 1 0 0 0 0 0 3 103089
-0.002193 -0.000883 0.119502 0.193470 0.882848 0.498208 -0.062500 1 0 0 0 0 0 3 104037
-0.002193 -0.000883 0.119502 0.193465 0.882860 0.498202 -0.062500 1 0 0 0 0 0 3 104982
-0.002193 -0.000883 0.119502 0.193480 0.882847 0.498202 -0.062500 1 0 0 0 0 0 3 106055
-0.002193 -0.000883 0.119502 0.193469 0.882849 0.498208 -0.062500 1 0 0 0 0 0 3 107040
-0.002193 -0.000883 0.119502 0.193476 0.882857 0.498216 -0.062500 1 0 0 0 0 0 3 107960
-0.002193 -0.000883 0.119502 0.193481 0.882847 0.498203 -0.062500 1 0 0 0 0 0 3 108957
-0.002193 -0.000883 0.119502 0.193470 0.882849 0.498209 -0.062500 1 0 0 0 0 0 3 109953
-0.002193 -0.000883 0.119502 0.193480 0.882846 0.498203 -0.062500 1 0 0 0 0 0 3 110953
-0.002193 -0.000883 0.119502 0.193470 0.882848 0.498208 -0.062500 1 0 0 0 0 0 3 111953
-0.002193 -0.000883 0.119502 0.193481 0.882846 0.498202 -0.062500 1 0 0 0 0 0 3 112957
-0.002193 -0.000883 0.119502 0.193470 0.882848 0.498208 -0.062500 1 0 0 0 0 0 3 113953
-0.002193 -0.000883 0.119502 0.193468 0.882848 0.498209 -0.062500 1 0 0 0 0 0 3 114948
-0.002193 -0.000883 0.119502 0.193485 0.882866 0.498203 -0.062500 1 0 0 0 0 0 3 115954
-0.002193 -0.000883 0.119502 0.193470 0.882851 0.498208 -0.062500 1 0 0 0 0 0 3 116927
-0.002193 -0.000883 0.119502 0.193468 0.882849 0.498209 -0.062500 1 0 0 0 0 0 3 118424
-0.002193 -0.000883 0.119502 0.193480 0.882846 0.498203 -0.062500 1 0 0 0 0 0 3 119010
-0.002193 -0.000883 0.119502 0.193469 0.882848 0.498208 -0.062500 1 0 0 0 0 0 3 119980
-0.002193 -0.000883 0.119502 0.193480 0.882846 0.498202 -0.062500 1 0 0 0 0 0 3 120979
-0.002193 -0.000883 0.119502 0.193469 0.882848 0.498208 -0.062500 1 0 0 0 0 0 3 121966
-0.002193 -0.000883 0.119502 0.193476 0.882857 0.498216 -0.062500 1 0 0 0 0 0 3 122960
-0.002193 -0.000883 0.119502 0.193481 0.882847 0.498204 -0.062500 1 0 0 0 0 0 3 123954
-0.002193 -0.000883 0.119502 0.193470 0.882848 0.498209 -0.062500 1 0 0 0 0 0 3 124936
-0.002193 -0.000883 0.119502 0.193481 0.882846 0.498203 -0.062500 1 0 0 0 0 0 3 126022
-0.002193 -0.000883 0.119502 0.193466 0.882860 0.498202 -0.062500 1 0 0 0 0 0 3 127232
-0.002193 -0.000883 0.119502 0.193468 0.882850 0.498208 -0.062500 1 0 0 0 0 0 3 128242
-0.002193 -0.000883 0.119502 0.193480 0.882846 0.498202 -0.062500 1 0 0 0 0 0 3 129031
-0.002193 -0.000883 0.119502 0.193477 0.882857 0.498215 -0.062500 1 0 0 0 0 0 3 130177
-0.002193 -0.000883 0.119502 0.193481 0.882847 0.498203 -0.062500 1 0 0 0 0 0 3 131043
-0.002193 -0.000883 0.119502 0.193470 0.882849 0.498208 -0.062500 1 0 0 0 0 0 3 132204
-0.002193 -0.000883 0.119502 0.193468 0.882849 0.498209 -0.062500 1 0 0 0 0 0 3 132949
-0.002188 -0.000901 0.119512 0.119421 1.137727 0.353062 -0.062500 1 0 0 0 0 0 3 134011
-0.002185 -0.000910 0.119516 0.143067 1.051673 0.424130 -0.062500 1 0 0 0 0 0 3 135043
-0.002184 -0.000915 0.119517 0.161676 0.987575 0.460847 -0.062500 1 0 0 0 0 0 3 135958
-0.002183 -0.000917 0.119517 0.171917 0.953521 0.474772 -0.062500 1 0 0 0 0 0 3 137015
-0.002183 -0.000918 0.119518 0.177214 0.936332 0.479710 -0.062500 1 0 0 0 0 0 3 138026
-0.002183 -0.000919 0.119518 0.179893 0.927732 0.481428 -0.062500 1 0 0 0 0 0 3 138962
-0.002183 -0.000919 0.119518 0.181253 0.923442 0.482040 -0.062500 1 0 0 0 0 0 3 140029
-0.002183 -0.000919 0.119518 0.181943 0.921297 0.482244 -0.062500 1 0 0 0 0 0 3 141019
-0.002183 -0.000919 0.119518 0.182286 0.920220 0.482304 -0.062500 1 0 0 0 0 0 3 141944
-0.002183 -0.000919 0.119518 0.182461 0.919686 0.482334 -0.062500 1 0 0 0 0 0 3 142957
-0.002183 -0.000919 0.119518 0.182541 0.919426 0.482349 -0.062500 1 0 0 0 0 0 3 143931
-0.002183 -0.000919 0.119518 0.182588 0.919274 0.482350 -0.062500 1 0 0 0 0 0 3 144949
-0.002183 -0.000919 0.119518 0.182617 0.919216 0.482350 -0.062500 1 0 0 0 0 0 3 145949
-0.002183 -0.000919 0.119518 0.182614 0.919193 0.482350 -0.062500 1 0 0 0 0 0 3 146961
-0.002183 -0.000919 0.119518 0.182632 0.919166 0.482357 -0.062500 1 0 0 0 0 0 3 147928
-0.002183 -0.000919 0.119518 0.182625 0.919156 0.482351 -0.062500 1 0 0 0 0 0 3 148937
-0.002183 -0.000919 0.119518 0.182624 0.919155 0.482350 -0.062500 1 0 0 0 0 0 3 149950
-0.002183 -0.000919 0.119518 0.182636 0.919152 0.482344 -0.062500 1 0 0 0 0 0 3 151832
-0.002183 -0.000919 0.119518 0.182625 0.919155 0.482349 -0.062500 1 0 0 0 0 0 3 153084
-0.002183 -0.000919 0.119518 0.182632 0.919164 0.482357 -0.062500 1 0 0 0 0 0 3 153947
-0.002183 -0.000919 0.119518 0.182640 0.919142 0.482351 -0.062500 1 0 0 0 0 0 3 154962
-0.002183 -0.000919 0.119518 0.182626 0.919154 0.482350 -0.062500 1 0 0 0 0 0 3 155968
-0.002183 -0.000919 0.119518 0.182636 0.919153 0.482343 -0.062500 1 0 0 0 0 0 3 156943
-0.002183 -0.000919 0.119518 0.182629 0.919144 0.482356 -0.062500 1 0 0 0 0 0 3 157955
-0.002183 -0.000919 0.119518 0.182624 0.919154 0.482350 -0.062500 1 0 0 0 0 0 3 159004
-0.002183 -0.000919 0.119518 0.182636 0.919153 0.482343 -0.062500 1 0 0 0 0 0 3 160173
-0.002183 -0.000919 0.119518 0.182636 0.919152 0.482363 -0.062500 1 0 0 0 0 0 3 161018
-0.002183 -0.000919 0.119518 0.182637 0.919153 0.482345 -0.062500 1 0 0 0 0 0 3 162211
-0.002183 -0.000919 0.119518 0.182626 0.919156 0.482349 -0.062500 1 0 0 0 0 0 3 163037
-0.002183 -0.000919 0.119518 0.182627 0.919144 0.482356 -0.062500 1 0 0 0 0 0 3 164195
-0.002183 -0.000919 0.119518 0.182636 0.919152 0.482344 -0.062500 1 0 0 0 0 0 3 165040
-0.002183 -0.000919 0.119518 0.182625 0.919155 0.482349 -0.062500 1 0 0 0 0 0 3 166010
-0.002183 -0.000919 0.119518 0.182639 0.919141 0.482350 -0.062500 1 0 0 0 0 0 3 166951
-0.002183 -0.000919 0.119518 0.182625 0.919154 0.482350 -0.062500 1 0 0 0 0 0 3 168031
-0.002183 -0.000919 0.119518 0.182632 0.919164 0.482357 -0.062500 1 0 0 0 0 0 3 168914
-0.002183 -0.000919 0.119518 0.182640 0.919142 0.482351 -0.062500 1 0 0 0 0 0 3 169999
-0.002183 -0.000919 0.119518 0.182626 0.919154 0.482350 -0.062500 1 0 0 0 0 0 3 171143
-0.002183 -0.000919 0.119518 0.182636 0.919153 0.482343 -0.062500 1 0 0 0 0 0 3 172047
-0.002183 -0.000919 0.119518 0.182629 0.919144 0.482356 -0.062500 1 0 0 0 0 0 3 172912
-0.002183 -0.000919 0.119518 0.182624 0.919154 0.482350 -0.062500 1 0 0 0 0 0 3 174039
-0.002183 -0.000919 0.119518 0.182636 0.919153 0.482343 -0.062500 1 0 0 0 0 0 3 175030
-0.002183 -0.000919 0.119518 0.182636 0.919152 0.482363 -0.062500 1 0 0 0 0 0 3 175958
-0.002183 -0.000919 0.119518 0.182637 0.919153 0.482345 -0.062500 1 0 0 0 0 0 3 176961
-0.002183 -0.000919 0.119518 0.182626 0.919156 0.482349 -0.062500 1 0 0 0 0 0 3 177959
-0.002183 -0.000919 0.119518 0.182627 0.919144 0.482356 -0.062500 1 0 0 0 0 0 3 178953
-0.002177 -0.000937 0.119528 0.108530 1.174167 0.337334 -0.062500 1 0 0 0 0 0 3 179956
-0.002175 -0.000946 0.119532 0.132212 1.088045 0.408337 -0.062500 1 0 0 0 0 0 3 180953
-0.002173 -0.000951 0.119533 0.150835 1.023911 0.445018 -0.062500 1 0 0 0 0 0 3 181960
-0.002173 -0.000953 0.119533 0.161058 0.989846 0.458936 -0.062500 1 0 0 0 0 0 3 182959
-0.002172 -0.000954 0.119533 0.166354 0.972650 0.463866 -0.062500 1 0 0 0 0 0 3 183957
-0.002172 -0.000955 0.119533 0.169045 0.964045 0.465592 -0.062500 1 0 0 0 0 0 3 185598
-0.002172 -0.000955 0.119533 0.170416 0.959761 0.466191 -0.062500 1 0 0 0 0 0 3 185925
-0.002172 -0.000955 0.119533 0.171099 0.957607 0.466406 -0.062500 1 0 0 0 0 0 3 187029
-0.002172 -0.000955 0.119533 0.171441 0.956529 0.466467 -0.062500 1 0 0 0 0 0 3 187974
-0.002172 -0.000955 0.119533 0.171613 0.956006 0.466490 -0.062500 1 0 0 0 0 0 3 188969
-0.002172 -0.000955 0.119533 0.171696 0.955736 0.466511 -0.062500 1 0 0 0 0 0 3 189971
-0.002172 -0.000955 0.119533 0.171740 0.955594 0.466506 -0.062500 1 0 0 0 0 0 3 190962
-0.002172 -0.000955 0.119533 0.171756 0.955540 0.466512 -0.062500 1 0 0 0 0 0 3 191959
-0.002172 -0.000955 0.119533 0.171779 0.955500 0.466506 -0.062500 1 0 0 0 0 0 3 192981
-0.002172 -0.000955 0.119533 0.171785 0.955486 0.466512 -0.062500 1 0 0 0 0 0 3 194198
-0.002172 -0.000955 0.119533 0.171777 0.955477 0.466505 -0.062500 1 0 0 0 0 0 3 195043
-0.002172 -0.000955 0.119533 0.171776 0.955477 0.466504 -0.062500 1 0 0 0 0 0 3 196200
-0.002172 -0.000955 0.119533 0.171791 0.955463 0.466504 -0.062500 1 0 0 0 0 0 3 197046
-0.002172 -0.000955 0.119533 0.171780 0.955464 0.466511 -0.062500 1 0 0 0 0 0 3 198206
-0.002172 -0.000955 0.119533 0.171779 0.955464 0.466512 -0.062500 1 0 0 0 0 0 3 199049
-0.002172 -0.000955 0.119533 0.171799 0.955469 0.466513 -0.062500 1 0 0 0 0 0 3 200030
-0.002172 -0.000955 0.119533 0.171778 0.955476 0.466505 -0.062500 1 0 0 0 0 0 3 200943
-0.002172 -0.000955 0.119533 0.171791 0.955463 0.466505 -0.062500 1 0 0 0 0 0 3 201967
-0.002172 -0.000955 0.119533 0.171781 0.955464 0.466511 -0.062500 1 0 0 0 0 0 3 203024
-0.002172 -0.000955 0.119533 0.171779 0.955464 0.466512 -0.062500 1 0 0 0 0 0 3 203974
-0.002172 -0.000955 0.119533 0.171788 0.955472 0.466499 -0.062500 1 0 0 0 0 0 3 204904
-0.002172 -0.000955 0.119533 0.171780 0.955465 0.466510 -0.062500 1 0 0 0 0 0 3 206032
-0.002172 -0.000955 0.119533 0.171787 0.955473 0.466519 -0.062500 1 0 0 0 0 0 3 207054
-0.002166 -0.000974 0.119544 0.097636 1.210625 0.321619 -0.062500 1 0 0 0 0 0 3 207951
-0.002164 -0.000983 0.119547 -0.094404 0.116260 0.392557 -0.062500 0 0 0 0 0 0 3 208924
-0.002162 -0.000987 0.119549 -0.074366 0.047574 0.429208 -0.062500 0 0 0 0 0 0 3 209952
-0.002162 -0.000990 0.119549 -0.063429 0.011237 0.443109 -0.062500 0 0 0 0 0 0 3 210959
-0.002161 -0.000991 0.119549 -0.057762 -0.007095 0.448043 -0.062500 0 0 0 0 0 0 3 211957
-0.002161 -0.000991 0.119549 -0.054904 -0.016253 0.449766 -0.062500 0 0 0 0 0 0 3 212960
-0.002161 -0.000992 0.119549 -0.053452 -0.020827 0.450355 -0.062500 0 0 0 0 0 0 3 213930
-0.002156 -0.001010 0.119560 -0.121615 0.213936 0.305823 -0.062500 0 0 0 0 0 0 3 214928
-0.002148 -0.001037 0.119574 -0.163710 0.354573 0.232069 -0.062500 0 0 0 0 0 0 3 215931
-0.002143 -0.001051 0.119578 -0.117014 0.189963 0.339579 -0.062500 0 0 0 0 0 0 3 217035
-0.002136 -0.001076 0.119590 -0.156403 0.319619 0.245539 -0.062500 0 0 0 0 0 0 3 218078
-0.002127 -0.001107 0.119605 -0.176224 0.410206 0.190668 -0.062500 0 0 0 0 0 0 3 219069
-0.002117 -0.001140 0.119620 -0.190151 0.455841 0.160305 -0.062500 0 0 0 0 0 0 3 219904
-0.002107 -0.001175 0.119636 -0.197323 0.478948 0.139519 -0.062500 0 0 0 0 0 0 3 220897
-0.002096 -0.001211 0.119651 -0.200998 0.490601 0.122160 -0.062500 0 0 0 0 0 0 3 221940
-0.002090 -0.001229 0.119657 -0.133727 0.258721 0.249961 -0.062500 0 0 0 0 0 0 3 222935
-0.002082 -0.001256 0.119669 -0.161286 0.357410 0.163619 -0.062500 0 0 0 0 0 0 3 223938
-0.002073 -0.001288 0.119684 -0.182334 0.425274 0.111540 -0.062500 0 0 0 0 0 0 3 225056
-0.002081 -0.001318 0.119709 0.050246 0.406162 -0.057823 -0.062500 0 0 0 0 0 0 3 226131
-0.002080 -0.001351 0.119728 -0.054082 0.447002 -0.009852 -0.062500 0 0 0 0 0 0 3 227050
-0.002074 -0.001386 0.119745 -0.127746 0.472981 0.008353 -0.062500 0 0 0 0 0 0 3 228113
-0.002066 -0.001421 0.119761 -0.166563 0.486771 0.005739 -0.062500 0 0 0 0 0 0 3 229114
-0.002056 -0.001457 0.119776 -0.186137 0.493914 -0.005129 -0.062500 0 0 0 0 0 0 3 230014
-0.002058 -0.001507 0.119781 -0.033968 0.672199 0.135118 -0.062500 0 0 0 0 0 0 3 231101
-0.002059 -0.001532 0.119783 -0.034061 0.366296 0.188068 -0.062500 0 0 0 0 0 0 3 232103
-0.002055 -0.001563 0.119794 -0.110958 0.412868 0.063777 -0.062500 0 0 0 0 0 0 3 232917
-0.002047 -0.001596 0.119807 -0.158031 0.455554 -0.002647 -0.062500 0 0 0 0 0 0 3 233909
-0.002043 -0.001613 0.119812 -0.113220 0.239606 0.105585 -0.062500 0 0 0 0 0 0 3 234962
-0.002035 -0.001640 0.119824 -0.152642 0.347689 0.013595 -0.062500 0 0 0 0 0 0 3 235925
-0.002031 -0.001653 0.119828 -0.109668 0.183645 0.102169 -0.062500 0 0 0 0 0 0 3 237106
-0.002024 -0.001678 0.119840 -0.150746 0.319676 0.002484 -0.062500 0 0 0 0 0 0 3 238233
-0.002020 -0.001691 0.119844 -0.108664 0.169631 0.088159 -0.062500 0 0 0 0 0 0 3 238966
-0.002013 -0.001715 0.119855 -0.151800 0.310597 -0.012415 -0.062500 0 0 0 0 0 0 3 239974
-0.002009 -0.001728 0.119859 -0.109941 0.163987 0.072830 -0.062500 0 0 0 0 0 0 3 240992
-0.002002 -0.001752 0.119871 -0.151722 0.308981 -0.027760 -0.062500 0 0 0 0 0 0 3 241920
-0.001999 -0.001764 0.119875 -0.109898 0.163166 0.057365 -0.062500 0 0 0 0 0 0 3 242927
-0.001991 -0.001789 0.119886 -0.151735 0.308701 -0.043135 -0.062500 0 0 0 0 0 0 3 243926
-0.001988 -0.001801 0.119890 -0.109907 0.163021 0.041895 -0.062500 0 0 0 0 0 0 3 244926
-0.001993 -0.001839 0.119891 0.012466 0.483018 0.096212 -0.062500 0 0 0 0 0 0 3 245907
-0.001996 -0.001858 0.119891 -0.010370 0.268576 0.105707 -0.062500 0 0 0 0 0 0 3 246931
-0.001997 -0.001867 0.119891 -0.030135 0.123936 0.107921 -0.062500 0 0 0 0 0 0 3 247905
-0.001992 -0.001891 0.119901 -0.110646 0.287802 -0.033109 -0.062500 0 0 0 0 0 0 3 248905
-0.001990 -0.001902 0.119905 -0.089098 0.152502 0.036354 -0.062500 0 0 0 0 0 0 3 249904
-0.001989 -0.001908 0.119906 -0.071513 0.063725 0.072266 -0.062500 0 0 0 0 0 0 3 250995
-0.001983 -0.001929 0.119917 -0.133520 0.254955 -0.055606 -0.062500 0 0 0 0 0 0 3 251920
-0.001980 -0.001940 0.119920 -0.101521 0.134723 0.018421 -0.062500 0 0 0 0 0 0 3 252995
-0.001985 -0.001977 0.119920 0.015624 0.467773 0.069562 -0.062500 0 0 0 0 0 0 3 253928
-0.001988 -0.001995 0.119921 -0.009705 0.259718 0.077285 -0.062500 0 0 0 0 0 0 3 254922
-0.001984 -0.002023 0.119931 -0.100635 0.358545 -0.062381 -0.062500 0 0 0 0 0 0 3 255912
-0.001982 -0.002037 0.119934 -0.084938 0.186962 0.007068 -0.062500 0 0 0 0 0 0 3 256910
-0.001981 -0.002044 0.119935 -0.070338 0.079693 0.042912 -0.062500 0 0 0 0 0 0 3 257909
-0.001975 -0.002066 0.119946 -0.132123 0.264585 -0.084528 -0.062500 0 0 0 0 0 0 3 259201
-0.001972 -0.002077 0.119950 -0.100822 0.139530 -0.010748 -0.062500 0 0 0 0 0 0 3 260223
-0.001965 -0.002101 0.119961 -0.148316 0.296468 -0.114292 -0.062500 0 0 0 0 0 0 3 261007
-0.001962 -0.002112 0.119965 -0.109083 0.155555 -0.031246 -0.062500 0 0 0 0 0 0 3 262154
-0.001954 -0.002137 0.119976 -0.156340 0.304731 -0.131348 -0.062500 0 0 0 0 0 0 3 263067
-0.001963 -0.002162 0.119969 0.049132 0.333588 0.108225 -0.062500 0 0 0 0 0 0 3 264031
-0.001962 -0.002194 0.119977 -0.057967 0.412357 -0.067157 -0.062500 0 0 0 0 0 0 3 265089
-0.001962 -0.002209 0.119979 -0.063746 0.215821 -0.022326 -0.062500 0 0 0 0 0 0 3 266067
-0.001956 -0.002236 0.119990 -0.131522 0.335401 -0.136733 -0.062500 0 0 0 0 0 0 3 266917
-0.001953 -0.002249 0.119994 -0.102536 0.175159 -0.057987 -0.062500 0 0 0 0 0 0 3 267982
-0.001952 -0.002255 0.119995 -0.081085 0.073769 -0.018837 -0.062500 0 0 0 0 0 0 3 268995
-0.001958 -0.002290 0.119995 0.024487 0.435962 0.011324 -0.062500 0 0 0 0 0 0 3 269878
-0.001962 -0.002308 0.119994 -0.007036 0.243841 0.009218 -0.062500 0 0 0 0 0 0 3 271057
-0.001958 -0.002335 0.120004 -0.101431 0.351623 -0.133013 -0.062500 0 0 0 0 0 0 3 272119
-0.001956 -0.002349 0.120008 -0.090366 0.181846 -0.065425 -0.062500 0 0 0 0 0 0 3 272949
-0.001950 -0.002374 0.120019 -0.146759 0.317654 -0.170287 -0.062500 0 0 0 0 0 0 3 273996
-0.001946 -0.002387 0.120023 -0.111766 0.165325 -0.088521 -0.062500 0 0 0 0 0 0 3 274990
-0.001939 -0.002412 0.120034 -0.157559 0.309422 -0.188180 -0.062500 0 0 0 0 0 0 3 275910
-0.001948 -0.002437 0.120027 0.046849 0.334622 0.051308 -0.062500 0 0 0 0 0 0 3 276913
-0.001947 -0.002469 0.120034 -0.060927 0.412855 -0.123682 -0.062500 0 0 0 0 0 0 3 277932
-0.001947 -0.002484 0.120037 -0.066809 0.215216 -0.079592 -0.062500 0 0 0 0 0 0 3 278926
-0.001947 -0.002492 0.120038 -0.064489 0.093273 -0.053870 -0.062500 0 0 0 0 0 0 3 279906
-0.001954 -0.002528 0.120037 0.030980 0.445245 -0.027176 -0.062500 0 0 0 0 0 0 3 280925
-0.001957 -0.002546 0.120037 -0.005378 0.247697 -0.031601 -0.062500 0 0 0 0 0 0 3 281907
-0.001954 -0.002574 0.120047 -0.105542 0.350915 -0.173951 -0.062500 0 0 0 0 0 0 3 282905
-0.001952 -0.002587 0.120050 -0.092449 0.181074 -0.107124 -0.062500 0 0 0 0 0 0 3 283902
-0.001945 -0.002613 0.120061 -0.149562 0.316656 -0.211487 -0.062500 0 0 0 0 0 0 3 285014
-0.001942 -0.002625 0.120065 -0.114766 0.163548 -0.130257 -0.062500 0 0 0 0 0 0 3 285984
-0.001953 -0.002645 0.120055 0.073513 0.238885 0.066210 -0.062500 0 0 0 0 0 0 3 287052
-0.001953 -0.002673 0.120062 -0.048416 0.362556 -0.134027 -0.062500 0 0 0 0 0 0 3 287924
-0.001953 -0.002688 0.120064 -0.061980 0.188766 -0.100434 -0.062500 0 0 0 0 0 0 3 288935
-0.001960 -0.002727 0.120063 0.029745 0.494063 -0.060665 -0.062500 0 0 0 0 0 0 3 289915
-0.001964 -0.002746 0.120063 -0.007731 0.271076 -0.060529 -0.062500 0 0 0 0 0 0 3 290915
-0.001960 -0.002774 0.120073 -0.110314 0.364643 -0.200650 -0.062500 0 0 0 0 0 0 3 291914
-0.001958 -0.002789 0.120076 -0.097357 0.188030 -0.133610 -0.062500 0 0 0 0 0 0 3 293049
-0.001970 -0.002809 0.120066 0.079644 0.251038 0.058135 -0.062500 0 0 0 0 0 0 3 294131
-0.001970 -0.002838 0.120073 -0.047960 0.369262 -0.143549 -0.062500 0 0 0 0 0 0 3 295050
-0.001971 -0.002852 0.120075 -0.064272 0.192260 -0.110964 -0.062500 0 0 0 0 0 0 3 296096
-0.001978 -0.002891 0.120074 0.025844 0.496049 -0.070629 -0.062500 0 0 0 0 0 0 3 297107
-0.001981 -0.002911 0.120074 -0.012203 0.272241 -0.071099 -0.062500 0 0 0 0 0 0 3 298108
-0.001983 -0.002921 0.120074 -0.039536 0.122686 -0.072865 -0.062500 0 0 0 0 0 0 3 299053
-0.001979 -0.002944 0.120084 -0.124625 0.286959 -0.211744 -0.062500 0 0 0 0 0 0 3 299914
-0.001989 -0.002969 0.120076 0.059023 0.321269 0.012696 -0.062500 0 0 0 0 0 0 3 301071
-0.001989 -0.003000 0.120083 -0.064500 0.407321 -0.167038 -0.062500 0 0 0 0 0 0 3 301947
-0.001989 -0.003016 0.120086 -0.075326 0.211724 -0.126274 -0.062500 0 0 0 0 0 0 3 302896
-0.002001 -0.003037 0.120075 0.088079 0.263122 0.055655 -0.062500 0 0 0 0 0 0 3 304149
-0.002002 -0.003066 0.120082 -0.046435 0.376364 -0.149267 -0.062500 0 0 0 0 0 0 3 305100
-0.002002 -0.003081 0.120084 -0.066127 0.196187 -0.118540 -0.062500 0 0 0 0 0 0 3 305923
-0.002015 -0.003101 0.120073 0.092643 0.255263 0.059969 -0.062500 0 0 0 0 0 0 3 306958
-0.002016 -0.003131 0.120079 -0.044178 0.372615 -0.146110 -0.062500 0 0 0 0 0 0 3 307956
-0.002016 -0.003145 0.120082 -0.064978 0.194328 -0.115964 -0.062500 0 0 0 0 0 0 3 308884
-0.002029 -0.003165 0.120071 0.093141 0.254187 0.062505 -0.062500 0 0 0 0 0 0 3 309879
-0.002030 -0.003195 0.120077 -0.048646 0.371639 -0.143520 -0.062500 0 0 0 0 0 0 3 310879
-0.002031 -0.003209 0.120079 -0.069569 0.193551 -0.113568 -0.062500 0 0 0 0 0 0 3 311886
-0.002038 -0.003248 0.120079 0.017685 0.496852 -0.072136 -0.062500 0 0 0 0 0 0 3 312882
-0.002042 -0.003268 0.120078 -0.021302 0.272732 -0.073982 -0.062500 0 0 0 0 0 0 3 313881
-0.002044 -0.003278 0.120078 -0.049033 0.123017 -0.076409 -0.062500 0 0 0 0 0 0 3 314875
-0.002052 -0.003314 0.120077 0.028727 0.459846 -0.056149 -0.062500 0 0 0 0 0 0 3 315881
-0.002056 -0.003333 0.120076 -0.015617 0.254198 -0.066753 -0.062500 0 0 0 0 0 0 3 316880
-0.002058 -0.003342 0.120076 -0.046153 0.113787 -0.072342 -0.062500 0 0 0 0 0 0 3 318786
-0.002066 -0.003379 0.120074 0.030083 0.455265 -0.052807 -0.062500 0 0 0 0 0 0 3 318976
-0.002070 -0.003397 0.120074 -0.014940 0.251911 -0.063994 -0.062500 0 0 0 0 0 0 3 320041
-0.002084 -0.003419 0.120062 0.112668 0.282996 0.088739 -0.062500 0 0 0 0 0 0 3 320927
-0.002086 -0.003449 0.120068 -0.038699 0.386737 -0.127176 -0.062500 0 0 0 0 0 0 3 321913
-0.002087 -0.003464 0.120070 -0.066868 0.200556 -0.101547 -0.062500 0 0 0 0 0 0 3 322904
-0.002088 -0.003472 0.120071 -0.075833 0.084269 -0.082639 -0.062500 0 0 0 0 0 0 3 323920
-0.002095 -0.003508 0.120069 0.012472 0.439522 -0.052600 -0.062500 0 0 0 0 0 0 3 324913
-0.002099 -0.003525 0.120069 -0.026112 0.243356 -0.060658 -0.062500 0 0 0 0 0 0 3 326082
-0.002113 -0.003548 0.120057 0.109197 0.279043 0.093478 -0.062500 0 0 0 0 0 0 3 327019
-0.002120 -0.003559 0.120053 0.030368 0.140867 0.014209 -0.062500 0 0 0 0 0 0 3 328104
-0.002119 -0.003583 0.120061 -0.095183 0.299116 -0.162768 -0.062500 0 0 0 0 0 0 3 329041
-0.002130 -0.003608 0.120053 0.048432 0.323761 0.047063 -0.062500 0 0 0 0 0 0 3 329949
-0.002136 -0.003621 0.120050 -0.015997 0.164361 -0.001534 -0.062500 0 0 0 0 0 0 3 331145
-0.002146 -0.003660 0.120047 0.032337 0.481398 -0.007317 -0.062500 0 0 0 0 0 0 3 331997
-0.002151 -0.003679 0.120046 -0.027677 0.264160 -0.029903 -0.062500 0 0 0 0 0 0 3 333147
-0.002153 -0.003688 0.120046 -0.066238 0.117644 -0.039976 -0.062500 0 0 0 0 0 0 3 333934
-0.002155 -0.003693 0.120046 -0.086418 0.040509 -0.043733 -0.062500 0 0 0 0 0 0 3 334977
-0.002162 -0.003728 0.120044 -0.004849 0.416911 -0.021274 -0.062500 0 0 0 0 0 0 3 335912
-0.002166 -0.003745 0.120044 -0.046554 0.231502 -0.033187 -0.062500 0 0 0 0 0 0 3 336908
-0.002168 -0.003753 0.120043 -0.075732 0.101211 -0.039423 -0.062500 0 0 0 0 0 0 3 338078
-0.002176 -0.003790 0.120041 0.000489 0.447668 -0.017669 -0.062500 0 0 0 0 0 0 3 339121
-0.002180 -0.003808 0.120041 -0.043890 0.246935 -0.030130 -0.062500 0 0 0 0 0 0 3 339863
-0.002182 -0.003817 0.120041 -0.074384 0.108957 -0.036603 -0.062500 0 0 0 0 0 0 3 341019
-0.002196 -0.003835 0.120029 0.066187 0.206847 0.120617 -0.062500 0 0 0 0 0 0 3 341956
-0.002197 -0.003862 0.120035 -0.076876 0.348704 -0.093187 -0.062500 0 0 0 0 0 0 3 342909
-0.002210 -0.003889 0.120025 0.061748 0.351452 0.091809 -0.062500 0 0 0 0 0 0 3 343911
-0.002217 -0.003903 0.120022 -0.008961 0.178314 0.032647 -0.062500 0 0 0 0 0 0 3 344907
-0.002220 -0.003910 0.120021 -0.058856 0.073138 -0.000399 -0.062500 0 0 0 0 0 0 3 345906
-0.002216 -0.003932 0.120030 -0.156424 0.263232 -0.148080 -0.062500 0 0 0 0 0 0 3 346910
-0.002227 -0.003956 0.120022 0.019835 0.305964 0.073182 -0.062500 0 0 0 0 0 0 3 347904
-0.002232 -0.003968 0.120019 -0.030235 0.155107 0.027816 -0.062500 0 0 0 0 0 0 3 348904
-0.002235 -0.003975 0.120018 -0.069562 0.061421 -0.000295 -0.062500 0 0 0 0 0 0 3 349906
-0.002243 -0.004010 0.120016 0.000434 0.427726 0.014164 -0.062500 0 0 0 0 0 0 3 350908
-0.002248 -0.004027 0.120015 -0.046798 0.237085 -0.002055 -0.062500 0 0 0 0 0 0 3 352881
-0.002262 -0.004049 0.120003 0.077964 0.273166 0.150371 -0.062500 0 0 0 0 0 0 3 354018
-0.002264 -0.004079 0.120009 -0.073702 0.382241 -0.065143 -0.062500 0 0 0 0 0 0 3 354928
-0.002265 -0.004094 0.120011 -0.101849 0.197204 -0.041250 -0.062500 0 0 0 0 0 0 3 355883
-0.002278 -0.004114 0.120000 0.051322 0.251432 0.137404 -0.062500 0 0 0 0 0 0 3 356909
-0.002284 -0.004125 0.119996 -0.016280 0.125767 0.066551 -0.062500 0 0 0 0 0 0 3 357915
-0.002288 -0.004130 0.119995 -0.065135 0.046269 0.028500 -0.062500 0 0 0 0 0 0 3 358916
-0.002289 -0.004133 0.119994 -0.091313 0.004338 0.013889 -0.062500 0 0 0 0 0 0 3 360135
-0.002285 -0.004153 0.120004 -0.175673 0.228372 -0.125545 -0.062500 0 0 0 0 0 0 3 360995
-0.002282 -0.004163 0.120007 -0.154955 0.117491 -0.061941 -0.062500 0 0 0 0 0 0 3 362165
-0.002294 -0.004181 0.119997 0.024326 0.210837 0.132100 -0.062500 0 0 0 0 0 0 3 362999
-0.002299 -0.004190 0.119993 -0.029842 0.105361 0.066602 -0.062500 0 0 0 0 0 0 3 364150
-0.002302 -0.004195 0.119992 -0.071940 0.036022 0.030415 -0.062500 0 0 0 0 0 0 3 364993
-0.002316 -0.004210 0.119980 0.067208 0.168949 0.177282 -0.062500 0 0 0 0 0 0 3 366148
-0.002318 -0.004237 0.119985 -0.079168 0.330169 -0.039968 -0.062500 0 0 0 0 0 0 3 366895
-0.002318 -0.004250 0.119987 -0.104571 0.171143 -0.017146 -0.062500 0 0 0 0 0 0 3 367886
-0.002319 -0.004257 0.119988 -0.117861 0.067733 0.000586 -0.062500 0 0 0 0 0 0 3 368939
-0.002331 -0.004273 0.119977 0.040834 0.183881 0.168732 -0.062500 0 0 0 0 0 0 3 369899
-0.002338 -0.004282 0.119973 -0.024265 0.091627 0.092950 -0.062500 0 0 0 0 0 0 3 371071
-0.002341 -0.004286 0.119971 -0.090888 0.024204 0.053064 -0.062500 0 0 0 0 0 0 3 371950
-0.002337 -0.004307 0.119980 -0.168627 0.241051 -0.095928 -0.062500 0 0 0 0 0 0 3 372906
-0.002335 -0.004317 0.119984 -0.154231 0.123566 -0.036193 -0.062500 0 0 0 0 0 0 3 373985
-0.002347 -0.004335 0.119973 0.002659 0.208468 0.156916 -0.062500 0 0 0 0 0 0 3 374918
-0.002352 -0.004345 0.119970 -0.053003 0.101542 0.090707 -0.062500 0 0 0 0 0 0 3 375878
-0.002355 -0.004349 0.119968 -0.095833 0.031473 0.054239 -0.062500 0 0 0 0 0 0 3 376880
-0.002357 -0.004352 0.119968 -0.118976 -0.005732 0.040178 -0.062500 0 0 0 0 0 0 3 377879
-0.002357 -0.004353 0.119968 -0.130812 -0.024745 0.035130 -0.062500 0 0 0 0 0 0 3 378879
-0.002352 -0.004372 0.119977 -0.207864 0.211465 -0.100136 -0.062500 0 0 0 0 0 0 3 379878
-0.002350 -0.004382 0.119980 -0.183399 0.106273 -0.035686 -0.062500 0 0 0 0 0 0 3 380882
-0.002361 -0.004400 0.119970 -0.002567 0.201975 0.159255 -0.062500 0 0 0 0 0 0 3 381881
-0.002366 -0.004409 0.119966 -0.055615 0.098295 0.093542 -0.062500 0 0 0 0 0 0 3 382878
-0.002369 -0.004413 0.119965 -0.097151 0.029866 0.057227 -0.062500 0 0 0 0 0 0 3 383893
-0.002371 -0.004416 0.119965 -0.119629 -0.006529 0.043217 -0.062500 0 0 0 0 0 0 3 385438
-0.002384 -0.004430 0.119953 0.030452 0.144080 0.199653 -0.062500 0 0 0 0 0 0 3 385899
-0.002391 -0.004437 0.119949 -0.038852 0.069512 0.119296 -0.062500 0 0 0 0 0 0 3 386957
-0.002394 -0.004441 0.119948 -0.088685 0.015580 0.077747 -0.062500 0 0 0 0 0 0 3 387899
-0.002396 -0.004443 0.119947 -0.115378 -0.013620 0.061914 -0.062500 0 0 0 0 0 0 3 388888
-0.002391 -0.004463 0.119956 -0.200097 0.217304 -0.076972 -0.062500 0 0 0 0 0 0 3 389888
-0.002389 -0.004472 0.119960 -0.184957 0.107153 -0.014031 -0.062500 0 0 0 0 0 0 3 390839
-0.002400 -0.004490 0.119949 -0.006226 0.201149 0.180645 -0.062500 0 0 0 0 0 0 3 391885
-0.002405 -0.004499 0.119946 -0.060177 0.096901 0.114608 -0.062500 0 0 0 0 0 0 3 393105
-0.002408 -0.004504 0.119944 -0.102125 0.028151 0.078159 -0.062500 0 0 0 0 0 0 3 394011
-0.002410 -0.004506 0.119944 -0.124839 -0.008396 0.064093 -0.062500 0 0 0 0 0 0 3 395026
-0.002411 -0.004507 0.119944 -0.136458 -0.027087 0.059046 -0.062500 0 0 0 0 0 0 3 396107
-0.002411 -0.004508 0.119944 -0.142310 -0.036536 0.057268 -0.062500 0 0 0 0 0 0 3 397003
-0.002423 -0.004521 0.119932 0.016152 0.127678 0.218395 -0.062500 0 0 0 0 0 0 3 397959
-0.002430 -0.004528 0.119928 -0.048743 0.060273 0.139461 -0.062500 0 0 0 0 0 0 3 398902
-0.002433 -0.004532 0.119927 -0.096346 0.009963 0.098387 -0.062500 0 0 0 0 0 0 3 400122
-0.002429 -0.004552 0.119936 -0.193046 0.228648 -0.050249 -0.062500 0 0 0 0 0 0 3 400906
-0.002427 -0.004563 0.119939 -0.178647 0.113958 0.008948 -0.062500 0 0 0 0 0 0 3 401878
-0.002426 -0.004568 0.119940 -0.164576 0.035490 0.040661 -0.062500 0 0 0 0 0 0 3 402934
-0.002426 -0.004570 0.119940 -0.156620 -0.005394 0.052794 -0.062500 0 0 0 0 0 0 3 403890
-0.002425 -0.004571 0.119940 -0.152486 -0.025835 0.057146 -0.062500 0 0 0 0 0 0 3 405103
-0.002425 -0.004572 0.119940 -0.150376 -0.036005 0.058683 -0.062500 0 0 0 0 0 0 3 405960
-0.002425 -0.004572 0.119940 -0.149306 -0.041060 0.059207 -0.062500 0 0 0 0 0 0 3 406874
-0.002425 -0.004572 0.119941 -0.148766 -0.043573 0.059400 -0.062500 0 0 0 0 0 0 3 407951
-0.002425 -0.004573 0.119941 -0.148504 -0.044828 0.059461 -0.062500 0 0 0 0 0 0 3 408886
-0.002438 -0.004586 0.119929 0.012980 0.123366 0.221399 -0.062500 0 0 0 0 0 0 3 409854
-0.002444 -0.004592 0.119925 -0.050335 0.058145 0.142597 -0.062500 0 0 0 0 0 0 3 410852
-0.002447 -0.004596 0.119923 -0.097137 0.008901 0.101562 -0.062500 0 0 0 0 0 0 3 411861
-0.002449 -0.004597 0.119923 -0.122325 -0.017974 0.085892 -0.062500 0 0 0 0 0 0 3 412852
-0.002449 -0.004598 0.119923 -0.135186 -0.031850 0.080285 -0.062500 0 0 0 0 0 0 3 413853
-0.002450 -0.004599 0.119923 -0.141680 -0.038920 0.078317 -0.062500 0 0 0 0 0 0 3 414852
-0.002450 -0.004599 0.119923 -0.144946 -0.042480 0.077631 -0.062500 0 0 0 0 0 0 3 415858
-0.002457 -0.004631 0.119921 -0.056477 0.370703 0.106686 -0.062500 0 0 0 0 0 0 3 416853
-0.002461 -0.004647 0.119920 -0.093169 0.204299 0.092476 -0.062500 0 0 0 0 0 0 3 417876
-0.002462 -0.004655 0.119920 -0.119717 0.083473 0.084985 -0.062500 0 0 0 0 0 0 3 419368
-0.002463 -0.004659 0.119920 -0.133839 0.019197 0.082106 -0.062500 0 0 0 0 0 0 3 419894
-0.002464 -0.004661 0.119920 -0.141006 -0.013369 0.081059 -0.062500 0 0 0 0 0 0 3 420929
-0.002464 -0.004662 0.119920 -0.144619 -0.029718 0.080688 -0.062500 0 0 0 0 0 0 3 421872
-0.002464 -0.004663 0.119920 -0.146422 -0.037894 0.080562 -0.062500 0 0 0 0 0 0 3 422862
-0.002464 -0.004663 0.119920 -0.147316 -0.041990 0.080524 -0.062500 0 0 0 0 0 0 3 423864
-0.002464 -0.004663 0.119920 -0.147774 -0.044035 0.080493 -0.062500 0 0 0 0 0 0 3 424888
-0.002464 -0.004663 0.119920 -0.148009 -0.045058 0.080499 -0.062500 0 0 0 0 0 0 3 425860
-0.002464 -0.004663 0.119920 -0.148100 -0.045575 0.080499 -0.062500 0 0 0 0 0 0 3 427154
-0.002464 -0.004663 0.119920 -0.148171 -0.045828 0.080504 -0.062500 0 0 0 0 0 0 3 428156
-0.002464 -0.004663 0.119920 -0.148195 -0.045961 0.080484 -0.062500 0 0 0 0 0 0 3 428946
-0.002464 -0.004663 0.119920 -0.148214 -0.046022 0.080492 -0.062500 0 0 0 0 0 0 3 430108
-0.002464 -0.004663 0.119920 -0.148220 -0.046048 0.080491 -0.062500 0 0 0 0 0 0 3 430970
-0.002464 -0.004663 0.119920 -0.148217 -0.046062 0.080497 -0.062500 0 0 0 0 0 0 3 432087
-0.002464 -0.004663 0.119920 -0.148221 -0.046083 0.080497 -0.062500 0 0 0 0 0 0 3 433027
-0.002464 -0.004663 0.119920 -0.148225 -0.046073 0.080490 -0.062500 0 0 0 0 0 0 3 433979
-0.002477 -0.004676 0.119908 0.012937 0.122500 0.242690 -0.062500 0 0 0 0 0 0 3 434852
-0.002483 -0.004683 0.119904 -0.055691 0.055099 0.163753 -0.062500 0 0 0 0 0 0 3 435932
-0.002481 -0.004705 0.119912 -0.173632 0.252474 -0.009824 -0.062500 0 0 0 0 0 0 3 437027
-0.002479 -0.004716 0.119915 -0.171354 0.124948 0.039032 -0.062500 0 0 0 0 0 0 3 437971
-0.002479 -0.004722 0.119916 -0.163524 0.039768 0.066975 -0.062500 0 0 0 0 0 0 3 438848
-0.002478 -0.004724 0.119916 -0.158749 -0.004553 0.077799 -0.062500 0 0 0 0 0 0 3 439890
-0.002478 -0.004726 0.119916 -0.156219 -0.026724 0.081666 -0.062500 0 0 0 0 0 0 3 440985
-0.002478 -0.004726 0.119916 -0.154904 -0.037766 0.083036 -0.062500 0 0 0 0 0 0 3 441882
-0.002478 -0.004727 0.119916 -0.154232 -0.043269 0.083512 -0.062500 0 0 0 0 0 0 3 442865
-0.002478 -0.004727 0.119916 -0.153905 -0.045998 0.083687 -0.062500 0 0 0 0 0 0 3 443880
-0.002478 -0.004727 0.119916 -0.153730 -0.047362 0.083744 -0.062500 0 0 0 0 0 0 3 444878
-0.002478 -0.004727 0.119916 -0.153643 -0.048052 0.083749 -0.062500 0 0 0 0 0 0 3 445883
-0.002478 -0.004727 0.119916 -0.153592 -0.048390 0.083766 -0.062500 0 0 0 0 0 0 3 446885
-0.002478 -0.004727 0.119916 -0.153575 -0.048561 0.083766 -0.062500 0 0 0 0 0 0 3 447886
-0.002478 -0.004727 0.119916 -0.153564 -0.048643 0.083769 -0.062500 0 0 0 0 0 0 3 448879
-0.002478 -0.004727 0.119916 -0.153568 -0.048701 0.083773 -0.062500 0 0 0 0 0 0 3 449886
-0.002478 -0.004727 0.119916 -0.153557 -0.048710 0.083767 -0.062500 0 0 0 0 0 0 3 451007
-0.002478 -0.004727 0.119916 -0.153553 -0.048722 0.083772 -0.062500 0 0 0 0 0 0 3 451889
-0.002478 -0.004727 0.119916 -0.153560 -0.048731 0.083765 -0.062500 0 0 0 0 0 0 3 452978
-0.002490 -0.004740 0.119905 0.007527 0.119720 0.246134 -0.062500 0 0 0 0 0 0 3 453904
-0.002497 -0.004747 0.119901 -0.055730 0.055063 0.167125 -0.062500 0 0 0 0 0 0 3 454891
-0.002500 -0.004750 0.119899 -0.102500 0.006077 0.125966 -0.062500 0 0 0 0 0 0 3 455885
-0.002502 -0.004752 0.119899 -0.127657 -0.020708 0.110245 -0.062500 0 0 0 0 0 0 3 456888
-0.002502 -0.004753 0.119899 -0.140531 -0.034534 0.104625 -0.062500 0 0 0 0 0 0 3 457886
-0.002503 -0.004753 0.119898 -0.147017 -0.041574 0.102643 -0.062500 0 0 0 0 0 0 3 458941
-0.002503 -0.004753 0.119898 -0.150268 -0.045132 0.101961 -0.062500 0 0 0 0 0 0 3 459901
-0.002503 -0.004754 0.119898 -0.151913 -0.046930 0.101718 -0.062500 0 0 0 0 0 0 3 461138
-0.002498 -0.004773 0.119908 -0.223910 0.198714 -0.030611 -0.062500 0 0 0 0 0 0 3 461985
-0.002495 -0.004782 0.119911 -0.196869 0.097426 0.033794 -0.062500 0 0 0 0 0 0 3 463148
-0.002493 -0.004787 0.119912 -0.176374 0.025809 0.067282 -0.062500 0 0 0 0 0 0 3 464166
-0.002493 -0.004789 0.119913 -0.165198 -0.011585 0.080064 -0.062500 0 0 0 0 0 0 3 464949
-0.002492 -0.004790 0.119913 -0.159447 -0.030270 0.084618 -0.062500 0 0 0 0 0 0 3 466132
-0.002492 -0.004790 0.119913 -0.156522 -0.039545 0.086230 -0.062500 0 0 0 0 0 0 3 466940
-0.002492 -0.004791 0.119913 -0.155058 -0.044151 0.086782 -0.062500 0 0 0 0 0 0 3 467865
-0.002492 -0.004791 0.119913 -0.154315 -0.046446 0.086988 -0.062500 0 0 0 0 0 0 3 468884
-0.002492 -0.004791 0.119913 -0.153925 -0.047595 0.087057 -0.062500 0 0 0 0 0 0 3 469890
-0.002492 -0.004791 0.119913 -0.153743 -0.048170 0.087071 -0.062500 0 0 0 0 0 0 3 470865
-0.002492 -0.004791 0.119913 -0.153647 -0.048444 0.087081 -0.062500 0 0 0 0 0 0 3 472001
-0.002492 -0.004791 0.119913 -0.153602 -0.048583 0.087082 -0.062500 0 0 0 0 0 0 3 472989
-0.002492 -0.004791 0.119913 -0.153588 -0.048662 0.087085 -0.062500 0 0 0 0 0 0 3 473894
-0.002492 -0.004791 0.119913 -0.153569 -0.048695 0.087091 -0.062500 0 0 0 0 0 0 3 475008
-0.002492 -0.004791 0.119913 -0.153559 -0.048720 0.087084 -0.062500 0 0 0 0 0 0 3 475918
-0.002492 -0.004791 0.119913 -0.153559 -0.048723 0.087083 -0.062500 0 0 0 0 0 0 3 476886
-0.002492 -0.004791 0.119913 -0.153555 -0.048735 0.087089 -0.062500 0 0 0 0 0 0 3 477881
-0.002492 -0.004791 0.119913 -0.153558 -0.048724 0.087083 -0.062500 0 0 0 0 0 0 3 478880
-0.002492 -0.004791 0.119913 -0.153555 -0.048735 0.087089 -0.062500 0 0 0 0 0 0 3 479879
-0.002492 -0.004791 0.119913 -0.153555 -0.048736 0.087089 -0.062500 0 0 0 0 0 0 3 480888
-0.002492 -0.004791 0.119913 -0.153570 -0.048722 0.087090 -0.062500 0 0 0 0 0 0 3 481881
-0.002492 -0.004791 0.119913 -0.153556 -0.048735 0.087090 -0.062500 0 0 0 0 0 0 3 482873
-0.002492 -0.004791 0.119913 -0.153558 -0.048724 0.087084 -0.062500 0 0 0 0 0 0 3 483882
-0.002492 -0.004791 0.119913 -0.153555 -0.048735 0.087089 -0.062500 0 0 0 0 0 0 3 484911
-0.002492 -0.004791 0.119913 -0.153555 -0.048736 0.087090 -0.062500 0 0 0 0 0 0 3 486279
-0.002486 -0.004810 0.119922 -0.224782 0.197934 -0.045014 -0.062500 0 0 0 0 0 0 3 486972
-0.002484 -0.004819 0.119926 -0.197302 0.097025 0.019353 -0.062500 0 0 0 0 0 0 3 487863
-0.002482 -0.004824 0.119927 -0.176582 0.025601 0.052808 -0.062500 0 0 0 0 0 0 3 488826
-0.002482 -0.004826 0.119927 -0.165305 -0.011692 0.065579 -0.062500 0 0 0 0 0 0 3 489869
-0.002481 -0.004827 0.119927 -0.159500 -0.030313 0.070142 -0.062500 0 0 0 0 0 0 3 490861
-0.002481 -0.004828 0.119927 -0.156553 -0.039567 0.071747 -0.062500 0 0 0 0 0 0 3 491862
-0.002481 -0.004828 0.119927 -0.155067 -0.044167 0.072297 -0.062500 0 0 0 0 0 0 3 492880
-0.002493 -0.004841 0.119916 0.006712 0.121813 0.235087 -0.062500 0 0 0 0 0 0 3 493839
-0.002499 -0.004848 0.119912 -0.056150 0.056144 0.156046 -0.062500 0 0 0 0 0 0 3 495025
-0.002503 -0.004851 0.119910 -0.102703 0.006640 0.114860 -0.062500 0 0 0 0 0 0 3 496030
-0.002504 -0.004853 0.119910 -0.127762 -0.020397 0.099124 -0.062500 0 0 0 0 0 0 3 497039
-0.002505 -0.004854 0.119910 -0.140577 -0.034390 0.093486 -0.062500 0 0 0 0 0 0 3 497938
-0.002505 -0.004855 0.119910 -0.147037 -0.041502 0.091505 -0.062500 0 0 0 0 0 0 3 499028
-0.002506 -0.004855 0.119910 -0.150289 -0.045086 0.090818 -0.062500 0 0 0 0 0 0 3 499922
-0.002506 -0.004855 0.119910 -0.151915 -0.046912 0.090577 -0.062500 0 0 0 0 0 0 3 500864
-0.002506 -0.004855 0.119910 -0.152742 -0.047807 0.090496 -0.062500 0 0 0 0 0 0 3 501856
-0.002506 -0.004855 0.119910 -0.153150 -0.048275 0.090461 -0.062500 0 0 0 0 0 0 3 502888
-0.002506 -0.004855 0.119910 -0.153350 -0.048507 0.090447 -0.062500 0 0 0 0 0 0 3 503802
-0.002506 -0.004855 0.119910 -0.153447 -0.048614 0.090451 -0.062500 0 0 0 0 0 0 3 504895
-0.002506 -0.004855 0.119910 -0.153515 -0.048671 0.090454 -0.062500 0 0 0 0 0 0 3 505873
-0.002506 -0.004855 0.119910 -0.153533 -0.048704 0.090445 -0.062500 0 0 0 0 0 0 3 506801
-0.002506 -0.004855 0.119910 -0.153543 -0.048716 0.090437 -0.062500 0 0 0 0 0 0 3 507945
-0.002506 -0.004855 0.119910 -0.153552 -0.048726 0.090448 -0.062500 0 0 0 0 0 0 3 508935
-0.002506 -0.004855 0.119910 -0.153553 -0.048727 0.090449 -0.062500 0 0 0 0 0 0 3 509820
-0.002506 -0.004855 0.119910 -0.153553 -0.048727 0.090450 -0.062500 0 0 0 0 0 0 3 510864
-0.002500 -0.004874 0.119919 -0.224812 0.198058 -0.041444 -0.062500 0 0 0 0 0 0 3 511861
-0.002498 -0.004883 0.119922 -0.197315 0.097089 0.022815 -0.062500 0 0 0 0 0 0 3 512858
-0.002496 -0.004888 0.119923 -0.176594 0.025618 0.056224 -0.062500 0 0 0 0 0 0 3 513853
-0.002495 -0.004890 0.119924 -0.165312 -0.011692 0.068967 -0.062500 0 0 0 0 0 0 3 514849
-0.002495 -0.004891 0.119924 -0.159494 -0.030323 0.073529 -0.062500 0 0 0 0 0 0 3 515859
-0.002495 -0.004892 0.119924 -0.156559 -0.039566 0.075128 -0.062500 0 0 0 0 0 0 3 516855
-0.002495 -0.004892 0.119924 -0.155063 -0.044169 0.075688 -0.062500 0 0 0 0 0 0 3 517855
-0.002495 -0.004892 0.119924 -0.154309 -0.046456 0.075880 -0.062500 0 0 0 0 0 0 3 519665
-0.002495 -0.004892 0.119924 -0.153932 -0.047590 0.075946 -0.062500 0 0 0 0 0 0 3 519847
-0.002495 -0.004892 0.119924 -0.153747 -0.048175 0.075965 -0.062500 0 0 0 0 0 0 3 520970
-0.002495 -0.004892 0.119924 -0.153651 -0.048450 0.075975 -0.062500 0 0 0 0 0 0 3 521877
-0.002495 -0.004892 0.119924 -0.153610 -0.048580 0.075990 -0.062500 0 0 0 0 0 0 3 522869
-0.002495 -0.004892 0.119924 -0.153574 -0.048662 0.075981 -0.062500 0 0 0 0 0 0 3 523853
-0.002495 -0.004892 0.119924 -0.153571 -0.048701 0.075985 -0.062500 0 0 0 0 0 0 3 524856
-0.002495 -0.004892 0.119924 -0.153567 -0.048717 0.075992 -0.062500 0 0 0 0 0 0 3 525860
-0.002495 -0.004892 0.119924 -0.153556 -0.048721 0.075986 -0.062500 0 0 0 0 0 0 3 527155
-0.002495 -0.004892 0.119924 -0.153562 -0.048729 0.075978 -0.062500 0 0 0 0 0 0 3 527930
-0.002495 -0.004892 0.119924 -0.153555 -0.048722 0.075984 -0.062500 0 0 0 0 0 0 3 529081
-0.002495 -0.004892 0.119924 -0.153559 -0.048741 0.075983 -0.062500 0 0 0 0 0 0 3 529840
-0.002495 -0.004892 0.119924 -0.153555 -0.048723 0.075985 -0.062500 0 0 0 0 0 0 3 531114
-0.002495 -0.004892 0.119924 -0.153554 -0.048722 0.075985 -0.062500 0 0 0 0 0 0 3 531943
-0.002495 -0.004892 0.119924 -0.153559 -0.048741 0.075983 -0.062500 0 0 0 0 0 0 3 533107
-0.002495 -0.004892 0.119924 -0.153555 -0.048723 0.075985 -0.062500 0 0 0 0 0 0 3 533871
-0.002495 -0.004892 0.119924 -0.153559 -0.048741 0.075983 -0.062500 0 0 0 0 0 0 3 534941
-0.002495 -0.004892 0.119924 -0.153555 -0.048723 0.075985 -0.062500 0 0 0 0 0 0 3 535898
-0.002495 -0.004892 0.119924 -0.153559 -0.048741 0.075983 -0.062500 0 0 0 0 0 0 3 536886
-0.002495 -0.004892 0.119924 -0.153555 -0.048723 0.075985 -0.062500 0 0 0 0 0 0 3 537962
-0.002495 -0.004892 0.119924 -0.153559 -0.048741 0.075983 -0.062500 0 0 0 0 0 0 3 538996
-0.002495 -0.004892 0.119924 -0.153555 -0.048723 0.075985 -0.062500 0 0 0 0 0 0 3 539821
-0.002495 -0.004892 0.119924 -0.153559 -0.048741 0.075983 -0.062500 0 0 0 0 0 0 3 540919
-0.002489 -0.004911 0.119933 -0.230337 0.195715 -0.055757 -0.062500 0 0 0 0 0 0 3 541886
-0.002486 -0.004921 0.119937 -0.202829 0.094666 0.008423 -0.062500 0 0 0 0 0 0 3 542853
-0.002485 -0.004925 0.119938 -0.182092 0.023178 0.041793 -0.062500 0 0 0 0 0 0 3 543799
-0.002484 -0.004928 0.119938 -0.170812 -0.014155 0.054528 -0.062500 0 0 0 0 0 0 3 544803
-0.002484 -0.004929 0.119938 -0.164992 -0.032793 0.059081 -0.062500 0 0 0 0 0 0 3 545859
-0.002484 -0.004929 0.119938 -0.162034 -0.042046 0.060682 -0.062500 0 0 0 0 0 0 3 546853
-0.002484 -0.004930 0.119938 -0.160539 -0.046640 0.061234 -0.062500 0 0 0 0 0 0 3 547856
-0.002483 -0.004930 0.119938 -0.159795 -0.048923 0.061430 -0.062500 0 0 0 0 0 0 3 548858
-0.002483 -0.004930 0.119938 -0.159416 -0.050069 0.061502 -0.062500 0 0 0 0 0 0 3 549862
-0.002483 -0.004930 0.119938 -0.159239 -0.050634 0.061530 -0.062500 0 0 0 0 0 0 3 550940
-0.002483 -0.004930 0.119938 -0.159136 -0.050929 0.061533 -0.062500 0 0 0 0 0 0 3 551994
-0.002483 -0.004930 0.119938 -0.159091 -0.051070 0.061533 -0.062500 0 0 0 0 0 0 3 552951
-0.002483 -0.004930 0.119938 -0.159072 -0.051130 0.061537 -0.062500 0 0 0 0 0 0 3 553837
-0.002496 -0.004943 0.119927 0.001901 0.116920 0.224338 -0.062500 0 0 0 0 0 0 3 554816
-0.002502 -0.004950 0.119923 -0.061300 0.052511 0.145146 -0.062500 0 0 0 0 0 0 3 555859
-0.002505 -0.004953 0.119921 -0.108032 0.003627 0.103887 -0.062500 0 0 0 0 0 0 3 556860
-0.002507 -0.004955 0.119921 -0.133168 -0.023152 0.088107 -0.062500 0 0 0 0 0 0 3 557868
-0.002508 -0.004956 0.119921 -0.146017 -0.036983 0.082451 -0.062500 0 0 0 0 0 0 3 558973
-0.002508 -0.004956 0.119921 -0.152511 -0.044039 0.080475 -0.062500 0 0 0 0 0 0 3 559982
-0.002508 -0.004956 0.119921 -0.155761 -0.047598 0.079787 -0.062500 0 0 0 0 0 0 3 561004
-0.002508 -0.004956 0.119921 -0.157405 -0.049396 0.079539 -0.062500 0 0 0 0 0 0 3 561869
-0.002508 -0.004956 0.119921 -0.158222 -0.050290 0.079449 -0.062500 0 0 0 0 0 0 3 563031
-0.002508 -0.004956 0.119921 -0.158632 -0.050747 0.079426 -0.062500 0 0 0 0 0 0 3 564024
-0.002508 -0.004956 0.119921 -0.158832 -0.050978 0.079414 -0.062500 0 0 0 0 0 0 3 565021
-0.002508 -0.004956 0.119921 -0.158937 -0.051093 0.079410 -0.062500 0 0 0 0 0 0 3 566025
-0.002508 -0.004956 0.119921 -0.158994 -0.051154 0.079405 -0.062500 0 0 0 0 0 0 3 566841
-0.002508 -0.004956 0.119921 -0.159015 -0.051177 0.079410 -0.062500 0 0 0 0 0 0 3 567868
-0.002508 -0.004956 0.119921 -0.159036 -0.051185 0.079409 -0.062500 0 0 0 0 0 0 3 568905
-0.002508 -0.004956 0.119921 -0.159043 -0.051205 0.079408 -0.062500 0 0 0 0 0 0 3 569944
-0.002508 -0.004956 0.119921 -0.159043 -0.051207 0.079407 -0.062500 0 0 0 0 0 0 3 571067
-0.002508 -0.004956 0.119921 -0.159043 -0.051207 0.079407 -0.062500 0 0 0 0 0 0 3 571866
-0.002508 -0.004956 0.119921 -0.159036 -0.051199 0.079415 -0.062500 0 0 0 0 0 0 3 572810
-0.002508 -0.004956 0.119921 -0.159043 -0.051206 0.079409 -0.062500 0 0 0 0 0 0 3 573903
-0.002508 -0.004956 0.119921 -0.159043 -0.051207 0.079408 -0.062500 0 0 0 0 0 0 3 574910
-0.002508 -0.004956 0.119921 -0.159047 -0.051195 0.079402 -0.062500 0 0 0 0 0 0 3 575838
-0.002508 -0.004956 0.119921 -0.159044 -0.051206 0.079407 -0.062500 0 0 0 0 0 0 3 576834
-0.002508 -0.004956 0.119921 -0.159043 -0.051207 0.079407 -0.062500 0 0 0 0 0 0 3 577833
-0.002508 -0.004956 0.119921 -0.159043 -0.051207 0.079407 -0.062500 0 0 0 0 0 0 3 578828
-0.002508 -0.004956 0.119921 -0.159043 -0.051207 0.079407 -0.062500 0 0 0 0 0 0 3 579832
-0.002508 -0.004956 0.119921 -0.159043 -0.051207 0.079407 -0.062500 0 0 0 0 0 0 3 580830
-0.002508 -0.004956 0.119921 -0.159036 -0.051199 0.079415 -0.062500 0 0 0 0 0 0 3 581831
-0.002508 -0.004956 0.119921 -0.159043 -0.051206 0.079408 -0.062500 0 0 0 0 0 0 3 582833
-0.002508 -0.004956 0.119921 -0.159043 -0.051207 0.079408 -0.062500 0 0 0 0 0 0 3 583818
-0.002508 -0.004956 0.119921 -0.159043 -0.051207 0.079408 -0.062500 0 0 0 0 0 0 3 585545
-0.002508 -0.004956 0.119921 -0.159043 -0.051207 0.079408 -0.062500 0 0 0 0 0 0 3 586923
-0.002508 -0.004956 0.119921 -0.159043 -0.051207 0.079408 -0.062500 0 0 0 0 0 0 3 587848
-0.002508 -0.004956 0.119921 -0.159047 -0.051196 0.079401 -0.062500 0 0 0 0 0 0 3 588843
-0.002508 -0.004956 0.119921 -0.159044 -0.051206 0.079407 -0.062500 0 0 0 0 0 0 3 589837
-0.002508 -0.004956 0.119921 -0.159043 -0.051207 0.079407 -0.062500 0 0 0 0 0 0 3 590831
-0.002508 -0.004956 0.119921 -0.159043 -0.051207 0.079407 -0.062500 0 0 0 0 0 0 3 591836
-0.002508 -0.004956 0.119921 -0.159036 -0.051199 0.079415 -0.062500 0 0 0 0 0 0 3 592907
-0.002508 -0.004956 0.119921 -0.159043 -0.051206 0.079408 -0.062500 0 0 0 0 0 0 3 593936
-0.002508 -0.004956 0.119921 -0.159043 -0.051207 0.079408 -0.062500 0 0 0 0 0 0 3 595040
-0.002508 -0.004956 0.119921 -0.159043 -0.051207 0.079407 -0.062500 0 0 0 0 0 0 3 595858
-0.002508 -0.004956 0.119921 -0.159043 -0.051207 0.079407 -0.062500 0 0 0 0 0 0 3 597033
-0.002508 -0.004956 0.119921 -0.159043 -0.051207 0.079407 -0.062500 0 0 0 0 0 0 3 598019
-0.002508 -0.004956 0.119921 -0.159043 -0.051207 0.079407 -0.062500 0 0 0 0 0 0 3 598942
-0.002508 -0.004956 0.119921 -0.159043 -0.051207 0.079407 -0.062500 0 0 0 0 0 0 3 599867
-0.002508 -0.004956 0.119921 -0.159043 -0.051207 0.079407 -0.062500 0 0 0 0 0 0 3 600812
-0.002508 -0.004956 0.119921 -0.159047 -0.051196 0.079401 -0.062500 0 0 0 0 0 0 3 601894
-0.002508 -0.004956 0.119921 -0.159036 -0.051198 0.079414 -0.062500 0 0 0 0 0 0 3 602848
-0.002508 -0.004956 0.119921 -0.159043 -0.051206 0.079408 -0.062500 0 0 0 0 0 0 3 603836
-0.002508 -0.004956 0.119921 -0.159043 -0.051207 0.079407 -0.062500 0 0 0 0 0 0 3 604859
-0.002508 -0.004956 0.119921 -0.159043 -0.051207 0.079407 -0.062500 0 0 0 0 0 0 3 606136
-0.002508 -0.004956 0.119921 -0.159043 -0.051207 0.079407 -0.062500 0 0 0 0 0 0 3 606826
-0.002508 -0.004956 0.119921 -0.159055 -0.051205 0.079414 -0.062500 0 0 0 0 0 0 3 607889
-0.002508 -0.004956 0.119921 -0.159044 -0.051207 0.079408 -0.062500 0 0 0 0 0 0 3 608879
-0.002508 -0.004956 0.119921 -0.159043 -0.051207 0.079408 -0.062500 0 0 0 0 0 0 3 609808
-0.002508 -0.004956 0.119921 -0.159043 -0.051207 0.079408 -0.062500 0 0 0 0 0 0 3 610810
-0.002508 -0.004956 0.119921 -0.159043 -0.051207 0.079408 -0.062500 0 0 0 0 0 0 3 611807
-0.002508 -0.004956 0.119921 -0.159047 -0.051196 0.079401 -0.062500 0 0 0 0 0 0 3 612838
-0.002508 -0.004956 0.119921 -0.159036 -0.051198 0.079414 -0.062500 0 0 0 0 0 0 3 613805
-0.002508 -0.004956 0.119921 -0.159043 -0.051206 0.079408 -0.062500 0 0 0 0 0 0 3 614801
-0.002508 -0.004956 0.119921 -0.159043 -0.051207 0.079408 -0.062500 0 0 0 0 0 0 3 615805
-0.002508 -0.004956 0.119921 -0.159043 -0.051207 0.079408 -0.062500 0 0 0 0 0 0 3 616805
-0.002508 -0.004956 0.119921 -0.159043 -0.051207 0.079408 -0.062500 0 0 0 0 0 0 3 617803
-0.002508 -0.004956 0.119921 -0.159043 -0.051207 0.079407 -0.062500 0 0 0 0 0 0 3 619740
-0.002508 -0.004956 0.119921 -0.159043 -0.051207 0.079407 -0.062500 0 0 0 0 0 0 3 620903
-0.002508 -0.004956 0.119921 -0.159043 -0.051207 0.079407 -0.062500 0 0 0 0 0 0 3 621824
-0.002508 -0.004956 0.119921 -0.159043 -0.051207 0.079407 -0.062500 0 0 0 0 0 0 3 622812
-0.002508 -0.004956 0.119921 -0.159036 -0.051199 0.079415 -0.062500 0 0 0 0 0 0 3 623817
-0.002508 -0.004956 0.119921 -0.159046 -0.051195 0.079402 -0.062500 0 0 0 0 0 0 3 624813
-0.002508 -0.004956 0.119921 -0.159044 -0.051206 0.079407 -0.062500 0 0 0 0 0 0 3 625810
-0.002508 -0.004956 0.119921 -0.159043 -0.051207 0.079407 -0.062500 0 0 0 0 0 0 3 627070
-0.002508 -0.004956 0.119921 -0.159043 -0.051207 0.079407 -0.062500 0 0 0 0 0 0 3 627997
-0.002503 -0.004975 0.119930 -0.230368 0.195839 -0.052123 -0.062500 0 0 0 0 0 0 3 628947
-0.002500 -0.004985 0.119933 -0.202841 0.094730 0.011950 -0.062500 0 0 0 0 0 0 3 630006
-0.002499 -0.004989 0.119934 -0.182100 0.023185 0.045259 -0.062500 0 0 0 0 0 0 3 630815
-0.002498 -0.004992 0.119935 -0.170812 -0.014148 0.057986 -0.062500 0 0 0 0 0 0 3 632109
-0.002498 -0.004993 0.119935 -0.164989 -0.032791 0.062526 -0.062500 0 0 0 0 0 0 3 632924
-0.002497 -0.004993 0.119935 -0.162041 -0.042044 0.064126 -0.062500 0 0 0 0 0 0 3 633869
-0.002497 -0.004994 0.119935 -0.160538 -0.046631 0.064683 -0.062500 0 0 0 0 0 0 3 634820
-0.002497 -0.004994 0.119935 -0.159798 -0.048933 0.064877 -0.062500 0 0 0 0 0 0 3 635842
-0.002497 -0.004994 0.119935 -0.159434 -0.050067 0.064948 -0.062500 0 0 0 0 0 0 3 636839
-0.002497 -0.004994 0.119935 -0.159224 -0.050639 0.064976 -0.062500 0 0 0 0 0 0 3 637777
-0.002497 -0.004994 0.119935 -0.159133 -0.050921 0.064979 -0.062500 0 0 0 0 0 0 3 638939
-0.002497 -0.004994 0.119935 -0.159089 -0.051061 0.064980 -0.062500 0 0 0 0 0 0 3 639971
-0.002497 -0.004994 0.119935 -0.159075 -0.051140 0.064982 -0.062500 0 0 0 0 0 0 3 640795
-0.002497 -0.004994 0.119935 -0.159058 -0.051162 0.064982 -0.062500 0 0 0 0 0 0 3 641912
-0.002497 -0.004994 0.119935 -0.159046 -0.051198 0.064980 -0.062500 0 0 0 0 0 0 3 642814
-0.002497 -0.004994 0.119935 -0.159056 -0.051199 0.064986 -0.062500 0 0 0 0 0 0 3 643775
-0.002497 -0.004994 0.119935 -0.159038 -0.051193 0.064988 -0.062500 0 0 0 0 0 0 3 644831
-0.002497 -0.004994 0.119935 -0.159044 -0.051201 0.064981 -0.062500 0 0 0 0 0 0 3 645838
-0.002497 -0.004994 0.119935 -0.159045 -0.051202 0.064980 -0.062500 0 0 0 0 0 0 3 646855
-0.002497 -0.004994 0.119935 -0.159045 -0.051202 0.064980 -0.062500 0 0 0 0 0 0 3 647831
-0.002497 -0.004994 0.119935 -0.159042 -0.051213 0.064986 -0.062500 0 0 0 0 0 0 3 648835
-0.002497 -0.004994 0.119935 -0.159045 -0.051203 0.064980 -0.062500 0 0 0 0 0 0 3 649832
-0.002497 -0.004994 0.119935 -0.159045 -0.051202 0.064980 -0.062500 0 0 0 0 0 0 3 650832
-0.002497 -0.004994 0.119935 -0.159042 -0.051213 0.064985 -0.062500 0 0 0 0 0 0 3 651835
-0.002497 -0.004994 0.119935 -0.159045 -0.051203 0.064980 -0.062500 0 0 0 0 0 0 3 653450
-0.002497 -0.004994 0.119935 -0.159037 -0.051194 0.064987 -0.062500 0 0 0 0 0 0 3 653796
-0.002497 -0.004994 0.119935 -0.159041 -0.051212 0.064987 -0.062500 0 0 0 0 0 0 3 654934
-0.002497 -0.004994 0.119935 -0.159044 -0.051203 0.064981 -0.062500 0 0 0 0 0 0 3 655844
-0.002497 -0.004994 0.119935 -0.159045 -0.051202 0.064980 -0.062500 0 0 0 0 0 0 3 656804
-0.002497 -0.004994 0.119935 -0.159042 -0.051213 0.064986 -0.062500 0 0 0 0 0 0 3 657849
-0.002497 -0.004994 0.119935 -0.159045 -0.051203 0.064980 -0.062500 0 0 0 0 0 0 3 658840
-0.002497 -0.004994 0.119935 -0.159045 -0.051202 0.064979 -0.062500 0 0 0 0 0 0 3 659832
-0.002497 -0.004994 0.119935 -0.159042 -0.051213 0.064985 -0.062500 0 0 0 0 0 0 3 660885
-0.002497 -0.004994 0.119935 -0.159045 -0.051203 0.064980 -0.062500 0 0 0 0 0 0 3 662036
-0.002497 -0.004994 0.119935 -0.159045 -0.051202 0.064979 -0.062500 0 0 0 0 0 0 3 662970
-0.002497 -0.004994 0.119935 -0.159034 -0.051205 0.064993 -0.062500 0 0 0 0 0 0 3 663832
-0.002497 -0.004994 0.119935 -0.159044 -0.051202 0.064981 -0.062500 0 0 0 0 0 0 3 664833
-0.002497 -0.004994 0.119935 -0.159045 -0.051202 0.064980 -0.062500 0 0 0 0 0 0 3 665998
-0.002497 -0.004994 0.119935 -0.159042 -0.051213 0.064986 -0.062500 0 0 0 0 0 0 3 666976
-0.002497 -0.004994 0.119935 -0.159045 -0.051203 0.064980 -0.062500 0 0 0 0 0 0 3 667853
-0.002497 -0.004994 0.119935 -0.159045 -0.051202 0.064979 -0.062500 0 0 0 0 0 0 3 668892
-0.002497 -0.004994 0.119935 -0.159042 -0.051213 0.064985 -0.062500 0 0 0 0 0 0 3 669831
-0.002497 -0.004994 0.119935 -0.159045 -0.051203 0.064980 -0.062500 0 0 0 0 0 0 3 670790
-0.002497 -0.004994 0.119935 -0.159045 -0.051202 0.064979 -0.062500 0 0 0 0 0 0 3 671870
-0.002497 -0.004994 0.119935 -0.159034 -0.051205 0.064993 -0.062500 0 0 0 0 0 0 3 672844
-0.002497 -0.004994 0.119935 -0.159044 -0.051202 0.064981 -0.062500 0 0 0 0 0 0 3 673825
-0.002497 -0.004994 0.119935 -0.159045 -0.051202 0.064980 -0.062500 0 0 0 0 0 0 3 674926
-0.002497 -0.004994 0.119935 -0.159042 -0.051213 0.064985 -0.062500 0 0 0 0 0 0 3 675796
-0.002497 -0.004994 0.119935 -0.159045 -0.051203 0.064980 -0.062500 0 0 0 0 0 0 3 676812
-0.002497 -0.004994 0.119935 -0.159056 -0.051199 0.064986 -0.062500 0 0 0 0 0 0 3 677788
-0.002497 -0.004994 0.119935 -0.159043 -0.051213 0.064986 -0.062500 0 0 0 0 0 0 3 678801
-0.002497 -0.004994 0.119935 -0.159045 -0.051203 0.064980 -0.062500 0 0 0 0 0 0 3 679804
-0.002497 -0.004994 0.119935 -0.159045 -0.051202 0.064980 -0.062500 0 0 0 0 0 0 3 680793
-0.002497 -0.004994 0.119935 -0.159042 -0.051213 0.064986 -0.062500 0 0 0 0 0 0 3 681797
-0.002497 -0.004994 0.119935 -0.159045 -0.051203 0.064980 -0.062500 0 0 0 0 0 0 3 682770
-0.002497 -0.004994 0.119935 -0.159037 -0.051194 0.064987 -0.062500 0 0 0 0 0 0 3 683778
-0.002497 -0.004994 0.119935 -0.159041 -0.051212 0.064987 -0.062500 0 0 0 0 0 0 3 684803
-0.002497 -0.004994 0.119935 -0.159044 -0.051203 0.064981 -0.062500 0 0 0 0 0 0 3 686313
-0.002497 -0.004994 0.119935 -0.159045 -0.051202 0.064980 -0.062500 0 0 0 0 0 0 3 686810
-0.002497 -0.004994 0.119935 -0.159042 -0.051213 0.064986 -0.062500 0 0 0 0 0 0 3 687856
-0.002497 -0.004994 0.119935 -0.159045 -0.051203 0.064980 -0.062500 0 0 0 0 0 0 3 688805
-0.002497 -0.004994 0.119935 -0.159045 -0.051202 0.064980 -0.062500 0 0 0 0 0 0 3 689791
-0.002497 -0.004994 0.119935 -0.159042 -0.051213 0.064985 -0.062500 0 0 0 0 0 0 3 690788
-0.002497 -0.004994 0.119935 -0.159045 -0.051203 0.064980 -0.062500 0 0 0 0 0 0 3 691786
-0.002497 -0.004994 0.119935 -0.159045 -0.051202 0.064979 -0.062500 0 0 0 0 0 0 3 692790
-0.002497 -0.004994 0.119935 -0.159034 -0.051205 0.064993 -0.062500 0 0 0 0 0 0 3 694093
-0.002497 -0.004994 0.119935 -0.159044 -0.051202 0.064981 -0.062500 0 0 0 0 0 0 3 695093
-0.002497 -0.004994 0.119935 -0.159045 -0.051202 0.064980 -0.062500 0 0 0 0 0 0 3 695887
-0.002497 -0.004994 0.119935 -0.159042 -0.051213 0.064986 -0.062500 0 0 0 0 0 0 3 697037
-0.002497 -0.004994 0.119935 -0.159045 -0.051203 0.064980 -0.062500 0 0 0 0 0 0 3 697890
-0.002497 -0.004994 0.119935 -0.159045 -0.051202 0.064979 -0.062500 0 0 0 0 0 0 3 698794
-0.002497 -0.004994 0.119935 -0.159042 -0.051213 0.064985 -0.062500 0 0 0 0 0 0 3 700060
-0.002497 -0.004994 0.119935 -0.159045 -0.051203 0.064980 -0.062500 0 0 0 0 0 0 3 700899
-0.002497 -0.004994 0.119935 -0.159041 -0.051213 0.064985 -0.062500 0 0 0 0 0 0 3 701845
-0.002497 -0.004994 0.119935 -0.159045 -0.051203 0.064980 -0.062500 0 0 0 0 0 0 3 702853
-0.002497 -0.004994 0.119935 -0.159037 -0.051194 0.064987 -0.062500 0 0 0 0 0 0 3 703865
-0.002497 -0.004994 0.119935 -0.159044 -0.051201 0.064980 -0.062500 0 0 0 0 0 0 3 704796
-0.002497 -0.004994 0.119935 -0.159041 -0.051213 0.064986 -0.062500 0 0 0 0 0 0 3 705875
-0.002497 -0.004994 0.119935 -0.159045 -0.051203 0.064980 -0.062500 0 0 0 0 0 0 3 706829
-0.002497 -0.004994 0.119935 -0.159041 -0.051213 0.064986 -0.062500 0 0 0 0 0 0 3 707826
-0.002497 -0.004994 0.119935 -0.159045 -0.051203 0.064980 -0.062500 0 0 0 0 0 0 3 708927
-0.002497 -0.004994 0.119935 -0.159045 -0.051202 0.064979 -0.062500 0 0 0 0 0 0 3 709797
-0.002497 -0.004994 0.119935 -0.159042 -0.051213 0.064985 -0.062500 0 0 0 0 0 0 3 710807
-0.002497 -0.004994 0.119935 -0.159056 -0.051200 0.064987 -0.062500 0 0 0 0 0 0 3 711811
-0.002497 -0.004994 0.119935 -0.159046 -0.051201 0.064980 -0.062500 0 0 0 0 0 0 3 712784
-0.002497 -0.004994 0.119935 -0.159034 -0.051205 0.064993 -0.062500 0 0 0 0 0 0 3 713801
-0.002497 -0.004994 0.119935 -0.159044 -0.051202 0.064981 -0.062500 0 0 0 0 0 0 3 714809
-0.002497 -0.004994 0.119935 -0.159045 -0.051202 0.064980 -0.062500 0 0 0 0 0 0 3 715790
-0.002497 -0.004994 0.119935 -0.159045 -0.051202 0.064980 -0.062500 0 0 0 0 0 0 3 716805
-0.002497 -0.004994 0.119935 -0.159042 -0.051213 0.064986 -0.062500 0 0 0 0 0 0 3 717790
-0.002497 -0.004994 0.119935 -0.159045 -0.051203 0.064980 -0.062500 0 0 0 0 0 0 3 718809
-0.002497 -0.004994 0.119935 -0.159041 -0.051213 0.064986 -0.062500 0 0 0 0 0 0 3 720454
-0.002497 -0.004994 0.119935 -0.159045 -0.051203 0.064980 -0.062500 0 0 0 0 0 0 3 720762
-0.002497 -0.004994 0.119935 -0.159045 -0.051202 0.064980 -0.062500 0 0 0 0 0 0 3 721870
-0.002497 -0.004994 0.119935 -0.159042 -0.051213 0.064985 -0.062500 0 0 0 0 0 0 3 722831
-0.002497 -0.004994 0.119935 -0.159037 -0.051195 0.064988 -0.062500 0 0 0 0 0 0 3 723817
-0.002497 -0.004994 0.119935 -0.159044 -0.051201 0.064981 -0.062500 0 0 0 0 0 0 3 724810
-0.002497 -0.004994 0.119935 -0.159045 -0.051202 0.064980 -0.062500 0 0 0 0 0 0 3 725811
-0.002497 -0.004994 0.119935 -0.159042 -0.051213 0.064986 -0.062500 0 0 0 0 0 0 3 726815
-0.002497 -0.004994 0.119935 -0.159045 -0.051203 0.064980 -0.062500 0 0 0 0 0 0 3 728081
-0.002497 -0.004994 0.119935 -0.159041 -0.051213 0.064986 -0.062500 0 0 0 0 0 0 3 729100
-0.002492 -0.005013 0.119944 -0.230413 0.195962 -0.066405 -0.062500 0 0 0 0 0 0 3 729881
-0.002489 -0.005022 0.119948 -0.202859 0.094777 -0.002412 -0.062500 0 0 0 0 0 0 3 731016
-0.002487 -0.005027 0.119949 -0.182100 0.023214 0.030878 -0.062500 0 0 0 0 0 0 3 731942
-0.002487 -0.005029 0.119949 -0.170813 -0.014140 0.043579 -0.062500 0 0 0 0 0 0 3 732975
-0.002486 -0.005030 0.119949 -0.164992 -0.032781 0.048122 -0.062500 0 0 0 0 0 0 3 733862
-0.002486 -0.005031 0.119949 -0.162043 -0.042035 0.049719 -0.062500 0 0 0 0 0 0 3 734833
-0.002486 -0.005031 0.119949 -0.160545 -0.046643 0.050271 -0.062500 0 0 0 0 0 0 3 735845
-0.002486 -0.005031 0.119949 -0.159800 -0.048929 0.050465 -0.062500 0 0 0 0 0 0 3 736830
-0.002486 -0.005031 0.119949 -0.159421 -0.050076 0.050536 -0.062500 0 0 0 0 0 0 3 737902
-0.002486 -0.005031 0.119949 -0.159224 -0.050635 0.050564 -0.062500 0 0 0 0 0 0 3 738826
-0.002486 -0.005031 0.119949 -0.159134 -0.050916 0.050566 -0.062500 0 0 0 0 0 0 3 739756
-0.002486 -0.005031 0.119949 -0.159098 -0.051065 0.050579 -0.062500 0 0 0 0 0 0 3 740898
-0.002486 -0.005031 0.119949 -0.159066 -0.051138 0.050564 -0.062500 0 0 0 0 0 0 3 741902
-0.002486 -0.005031 0.119949 -0.159056 -0.051168 0.050575 -0.062500 0 0 0 0 0 0 3 742767
-0.002486 -0.005031 0.119949 -0.159059 -0.051191 0.050574 -0.062500 0 0 0 0 0 0 3 743786
-0.002486 -0.005031 0.119949 -0.159048 -0.051196 0.050568 -0.062500 0 0 0 0 0 0 3 744804
-0.002486 -0.005031 0.119949 -0.159039 -0.051188 0.050574 -0.062500 0 0 0 0 0 0 3 745798
-0.002486 -0.005031 0.119949 -0.159042 -0.051207 0.050574 -0.062500 0 0 0 0 0 0 3 746807
-0.002486 -0.005031 0.119949 -0.159043 -0.051209 0.050574 -0.062500 0 0 0 0 0 0 3 747805
-0.002486 -0.005031 0.119949 -0.159043 -0.051209 0.050574 -0.062500 0 0 0 0 0 0 3 748809
-0.002486 -0.005031 0.119949 -0.159046 -0.051197 0.050568 -0.062500 0 0 0 0 0 0 3 749811
-0.002486 -0.005031 0.119949 -0.159043 -0.051208 0.050573 -0.062500 0 0 0 0 0 0 3 750807
-0.002486 -0.005031 0.119949 -0.159043 -0.051209 0.050573 -0.062500 0 0 0 0 0 0 3 751919
-0.002486 -0.005031 0.119949 -0.159043 -0.051209 0.050573 -0.062500 0 0 0 0 0 0 3 753011
-0.002486 -0.005031 0.119949 -0.159043 -0.051209 0.050573 -0.062500 0 0 0 0 0 0 3 753909
-0.002486 -0.005031 0.119949 -0.159046 -0.051197 0.050567 -0.062500 0 0 0 0 0 0 3 754753
-0.002486 -0.005031 0.119949 -0.159036 -0.051200 0.050580 -0.062500 0 0 0 0 0 0 3 755740
-0.002486 -0.005031 0.119949 -0.159042 -0.051208 0.050574 -0.062500 0 0 0 0 0 0 3 756785
-0.002498 -0.005044 0.119938 0.001841 0.116706 0.213605 -0.062500 0 0 0 0 0 0 3 757797
-0.002505 -0.005051 0.119934 -0.061342 0.052456 0.134309 -0.062500 0 0 0 0 0 0 3 758769
-0.002508 -0.005054 0.119932 -0.108042 0.003614 0.092988 -0.062500 0 0 0 0 0 0 3 759825
-0.002509 -0.005056 0.119932 -0.133189 -0.023142 0.077187 -0.062500 0 0 0 0 0 0 3 761059
-0.002510 -0.005057 0.119932 -0.146023 -0.036970 0.071529 -0.062500 0 0 0 0 0 0 3 761818
-0.002511 -0.005057 0.119932 -0.152502 -0.044027 0.069539 -0.062500 0 0 0 0 0 0 3 763059
-0.002511 -0.005058 0.119932 -0.155768 -0.047591 0.068844 -0.062500 0 0 0 0 0 0 3 763879
-0.002511 -0.005058 0.119932 -0.157402 -0.049393 0.068607 -0.062500 0 0 0 0 0 0 3 765042
-0.002511 -0.005058 0.119932 -0.158225 -0.050296 0.068510 -0.062500 0 0 0 0 0 0 3 766072
-0.002511 -0.005058 0.119932 -0.158637 -0.050754 0.068486 -0.062500 0 0 0 0 0 0 3 766852
-0.002511 -0.005058 0.119932 -0.158829 -0.050977 0.068480 -0.062500 0 0 0 0 0 0 3 767724
-0.002511 -0.005058 0.119932 -0.158941 -0.051099 0.068470 -0.062500 0 0 0 0 0 0 3 768827
-0.002511 -0.005058 0.119932 -0.158994 -0.051141 0.068465 -0.062500 0 0 0 0 0 0 3 769819
-0.002511 -0.005058 0.119932 -0.159012 -0.051174 0.068476 -0.062500 0 0 0 0 0 0 3 770736
-0.002511 -0.005058 0.119932 -0.159028 -0.051193 0.068462 -0.062500 0 0 0 0 0 0 3 771974
-0.002511 -0.005058 0.119932 -0.159038 -0.051204 0.068473 -0.062500 0 0 0 0 0 0 3 773012
-0.002511 -0.005058 0.119932 -0.159042 -0.051194 0.068468 -0.062500 0 0 0 0 0 0 3 773773
-0.002511 -0.005058 0.119932 -0.159040 -0.051204 0.068474 -0.062500 0 0 0 0 0 0 3 774851
-0.002511 -0.005058 0.119932 -0.159039 -0.051205 0.068474 -0.062500 0 0 0 0 0 0 3 775824
-0.002511 -0.005058 0.119932 -0.159047 -0.051213 0.068467 -0.062500 0 0 0 0 0 0 3 776755
-0.002511 -0.005058 0.119932 -0.159055 -0.051192 0.068474 -0.062500 0 0 0 0 0 0 3 777753
-0.002511 -0.005058 0.119932 -0.159041 -0.051204 0.068475 -0.062500 0 0 0 0 0 0 3 778762
-0.002511 -0.005058 0.119932 -0.159047 -0.051213 0.068467 -0.062500 0 0 0 0 0 0 3 779757
-0.002511 -0.005058 0.119932 -0.159040 -0.051206 0.068474 -0.062500 0 0 0 0 0 0 3 780756
-0.002511 -0.005058 0.119932 -0.159043 -0.051194 0.068469 -0.062500 0 0 0 0 0 0 3 781752
-0.002511 -0.005058 0.119932 -0.159040 -0.051204 0.068474 -0.062500 0 0 0 0 0 0 3 782752
-0.002511 -0.005058 0.119932 -0.159047 -0.051213 0.068467 -0.062500 0 0 0 0 0 0 3 783757
-0.002511 -0.005058 0.119932 -0.159040 -0.051206 0.068474 -0.062500 0 0 0 0 0 0 3 784755
-0.002511 -0.005058 0.119932 -0.159043 -0.051194 0.068469 -0.062500 0 0 0 0 0 0 3 785873
-0.002511 -0.005058 0.119932 -0.159047 -0.051212 0.068467 -0.062500 0 0 0 0 0 0 3 786749
-0.002511 -0.005058 0.119932 -0.159040 -0.051206 0.068474 -0.062500 0 0 0 0 0 0 3 787863
-0.002511 -0.005058 0.119932 -0.159039 -0.051205 0.068475 -0.062500 0 0 0 0 0 0 3 788776
-0.002511 -0.005058 0.119932 -0.159050 -0.051202 0.068461 -0.062500 0 0 0 0 0 0 3 789773
-0.002511 -0.005058 0.119932 -0.159040 -0.051205 0.068473 -0.062500 0 0 0 0 0 0 3 790762
-0.002511 -0.005058 0.119932 -0.159039 -0.051205 0.068475 -0.062500 0 0 0 0 0 0 3 791762
-0.002511 -0.005058 0.119932 -0.159047 -0.051213 0.068467 -0.062500 0 0 0 0 0 0 3 792760
-0.002511 -0.005058 0.119932 -0.159043 -0.051195 0.068468 -0.062500 0 0 0 0 0 0 3 793770
-0.002511 -0.005058 0.119932 -0.159040 -0.051204 0.068474 -0.062500 0 0 0 0 0 0 3 795000
-0.002511 -0.005058 0.119932 -0.159047 -0.051213 0.068467 -0.062500 0 0 0 0 0 0 3 796048
-0.002511 -0.005058 0.119932 -0.159040 -0.051206 0.068474 -0.062500 0 0 0 0 0 0 3 797068
-0.002511 -0.005058 0.119932 -0.159039 -0.051205 0.068475 -0.062500 0 0 0 0 0 0 3 797843
-0.002511 -0.005058 0.119932 -0.159050 -0.051202 0.068461 -0.062500 0 0 0 0 0 0 3 799038
-0.002511 -0.005058 0.119932 -0.159040 -0.051205 0.068473 -0.062500 0 0 0 0 0 0 3 799870
-0.002511 -0.005058 0.119932 -0.159039 -0.051205 0.068474 -0.062500 0 0 0 0 0 0 3 800763
-0.002511 -0.005058 0.119932 -0.159047 -0.051213 0.068467 -0.062500 0 0 0 0 0 0 3 801937
-0.002511 -0.005058 0.119932 -0.159043 -0.051195 0.068468 -0.062500 0 0 0 0 0 0 3 802712
-0.002511 -0.005058 0.119932 -0.159040 -0.051204 0.068474 -0.062500 0 0 0 0 0 0 3 803795
-0.002511 -0.005058 0.119932 -0.159047 -0.051213 0.068467 -0.062500 0 0 0 0 0 0 3 804953
-0.002511 -0.005058 0.119932 -0.159040 -0.051206 0.068474 -0.062500 0 0 0 0 0 0 3 806053
-0.002511 -0.005058 0.119932 -0.159043 -0.051194 0.068468 -0.062500 0 0 0 0 0 0 3 806749
-0.002511 -0.005058 0.119932 -0.159040 -0.051204 0.068474 -0.062500 0 0 0 0 0 0 3 807831
-0.002511 -0.005058 0.119932 -0.159047 -0.051213 0.068467 -0.062500 0 0 0 0 0 0 3 808830
-0.002511 -0.005058 0.119932 -0.159040 -0.051206 0.068474 -0.062500 0 0 0 0 0 0 3 809760
-0.002511 -0.005058 0.119932 -0.159043 -0.051194 0.068469 -0.062500 0 0 0 0 0 0 3 810762
-0.002511 -0.005058 0.119932 -0.159047 -0.051212 0.068466 -0.062500 0 0 0 0 0 0 3 811758
-0.002511 -0.005058 0.119932 -0.159040 -0.051206 0.068474 -0.062500 0 0 0 0 0 0 3 812755
-0.002511 -0.005058 0.119932 -0.159039 -0.051205 0.068475 -0.062500 0 0 0 0 0 0 3 813754
-0.002511 -0.005058 0.119932 -0.159050 -0.051202 0.068461 -0.062500 0 0 0 0 0 0 3 814762
-0.002511 -0.005058 0.119932 -0.159052 -0.051202 0.068479 -0.062500 0 0 0 0 0 0 3 815748
-0.002511 -0.005058 0.119932 -0.159040 -0.051205 0.068475 -0.062500 0 0 0 0 0 0 3 816752
-0.002511 -0.005058 0.119932 -0.159047 -0.051213 0.068468 -0.062500 0 0 0 0 0 0 3 817753
-0.002511 -0.005058 0.119932 -0.159043 -0.051195 0.068468 -0.062500 0 0 0 0 0 0 3 818864
-0.002511 -0.005058 0.119932 -0.159040 -0.051204 0.068474 -0.062500 0 0 0 0 0 0 3 819800
-0.002511 -0.005058 0.119932 -0.159047 -0.051213 0.068467 -0.062500 0 0 0 0 0 0 3 820869
-0.002511 -0.005058 0.119932 -0.159040 -0.051206 0.068474 -0.062500 0 0 0 0 0 0 3 821797
-0.002511 -0.005058 0.119932 -0.159043 -0.051194 0.068469 -0.062500 0 0 0 0 0 0 3 822793
-0.002511 -0.005058 0.119932 -0.159047 -0.051212 0.068467 -0.062500 0 0 0 0 0 0 3 823787
-0.002511 -0.005058 0.119932 -0.159040 -0.051206 0.068474 -0.062500 0 0 0 0 0 0 3 824744
-0.002511 -0.005058 0.119932 -0.159039 -0.051205 0.068475 -0.062500 0 0 0 0 0 0 3 825782
-0.002511 -0.005058 0.119932 -0.159050 -0.051202 0.068461 -0.062500 0 0 0 0 0 0 3 826842
-0.002511 -0.005058 0.119932 -0.159040 -0.051205 0.068473 -0.062500 0 0 0 0 0 0 3 827984
-0.002511 -0.005058 0.119932 -0.159039 -0.051205 0.068474 -0.062500 0 0 0 0 0 0 3 828868
-0.002511 -0.005058 0.119932 -0.159047 -0.051213 0.068467 -0.062500 0 0 0 0 0 0 3 829931
-0.002511 -0.005058 0.119932 -0.159040 -0.051206 0.068474 -0.062500 0 0 0 0 0 0 3 830952
-0.002511 -0.005058 0.119932 -0.159043 -0.051194 0.068469 -0.062500 0 0 0 0 0 0 3 831789
-0.002511 -0.005058 0.119932 -0.159047 -0.051212 0.068466 -0.062500 0 0 0 0 0 0 3 833036
-0.002511 -0.005058 0.119932 -0.159040 -0.051206 0.068474 -0.062500 0 0 0 0 0 0 3 833868
-0.002511 -0.005058 0.119932 -0.159039 -0.051205 0.068475 -0.062500 0 0 0 0 0 0 3 834770
-0.002511 -0.005058 0.119932 -0.159050 -0.051202 0.068461 -0.062500 0 0 0 0 0 0 3 835837
-0.002511 -0.005058 0.119932 -0.159040 -0.051205 0.068473 -0.062500 0 0 0 0 0 0 3 836840
-0.002511 -0.005058 0.119932 -0.159039 -0.051205 0.068474 -0.062500 0 0 0 0 0 0 3 837776
-0.002511 -0.005058 0.119932 -0.159047 -0.051213 0.068467 -0.062500 0 0 0 0 0 0 3 838842
-0.002511 -0.005058 0.119932 -0.159043 -0.051195 0.068468 -0.062500 0 0 0 0 0 0 3 839931
-0.002511 -0.005058 0.119932 -0.159040 -0.051204 0.068474 -0.062500 0 0 0 0 0 0 3 840806
-0.002511 -0.005058 0.119932 -0.159039 -0.051205 0.068475 -0.062500 0 0 0 0 0 0 3 841883
-0.002511 -0.005058 0.119932 -0.159047 -0.051213 0.068467 -0.062500 0 0 0 0 0 0 3 842814
-0.002511 -0.005058 0.119932 -0.159043 -0.051195 0.068468 -0.062500 0 0 0 0 0 0 3 843740
-0.002511 -0.005058 0.119932 -0.159040 -0.051204 0.068474 -0.062500 0 0 0 0 0 0 3 844757
-0.002511 -0.005058 0.119932 -0.159047 -0.051213 0.068467 -0.062500 0 0 0 0 0 0 3 845732
-0.002511 -0.005058 0.119932 -0.159040 -0.051206 0.068474 -0.062500 0 0 0 0 0 0 3 846748
-0.002511 -0.005058 0.119932 -0.159043 -0.051194 0.068468 -0.062500 0 0 0 0 0 0 3 847756
-0.002511 -0.005058 0.119932 -0.159047 -0.051212 0.068466 -0.062500 0 0 0 0 0 0 3 848733
-0.002506 -0.005077 0.119941 -0.230437 0.196092 -0.062700 -0.062500 0 0 0 0 0 0 3 849752
-0.002503 -0.005086 0.119944 -0.202890 0.094835 0.001178 -0.062500 0 0 0 0 0 0 3 850732
-0.002501 -0.005091 0.119945 -0.182113 0.023232 0.034402 -0.062500 0 0 0 0 0 0 3 851729
-0.002501 -0.005093 0.119946 -0.170814 -0.014132 0.047100 -0.062500 0 0 0 0 0 0 3 852836
-0.002500 -0.005094 0.119946 -0.164997 -0.032787 0.051644 -0.062500 0 0 0 0 0 0 3 853838
-0.002500 -0.005095 0.119946 -0.162039 -0.042037 0.053222 -0.062500 0 0 0 0 0 0 3 854875
-0.002500 -0.005095 0.119946 -0.160551 -0.046642 0.053776 -0.062500 0 0 0 0 0 0 3 855751
-0.002500 -0.005095 0.119946 -0.159796 -0.048932 0.053982 -0.062500 0 0 0 0 0 0 3 856745
-0.002500 -0.005095 0.119946 -0.159419 -0.050068 0.054047 -0.062500 0 0 0 0 0 0 3 857743
-0.002500 -0.005095 0.119946 -0.159230 -0.050634 0.054067 -0.062500 0 0 0 0 0 0 3 858737
-0.002500 -0.005095 0.119946 -0.159137 -0.050927 0.054074 -0.062500 0 0 0 0 0 0 3 859734
-0.002500 -0.005095 0.119946 -0.159097 -0.051058 0.054089 -0.062500 0 0 0 0 0 0 3 860878
-0.002500 -0.005095 0.119946 -0.159060 -0.051141 0.054080 -0.062500 0 0 0 0 0 0 3 861929
-0.002500 -0.005095 0.119946 -0.159061 -0.051168 0.054078 -0.062500 0 0 0 0 0 0 3 862925
-0.002500 -0.005095 0.119946 -0.159054 -0.051194 0.054090 -0.062500 0 0 0 0 0 0 3 863930
-0.002500 -0.005095 0.119946 -0.159042 -0.051199 0.054085 -0.062500 0 0 0 0 0 0 3 864941
-0.002500 -0.005095 0.119946 -0.159041 -0.051200 0.054084 -0.062500 0 0 0 0 0 0 3 865833
-0.002500 -0.005095 0.119946 -0.159041 -0.051200 0.054084 -0.062500 0 0 0 0 0 0 3 866939
-0.002500 -0.005095 0.119946 -0.159048 -0.051208 0.054077 -0.062500 0 0 0 0 0 0 3 867694
-0.002500 -0.005095 0.119946 -0.159042 -0.051201 0.054083 -0.062500 0 0 0 0 0 0 3 868827
-0.002500 -0.005095 0.119946 -0.159041 -0.051200 0.054084 -0.062500 0 0 0 0 0 0 3 869814
-0.002500 -0.005095 0.119946 -0.159048 -0.051208 0.054076 -0.062500 0 0 0 0 0 0 3 870712
-0.002500 -0.005095 0.119946 -0.159042 -0.051201 0.054083 -0.062500 0 0 0 0 0 0 3 871946
-0.002500 -0.005095 0.119946 -0.159041 -0.051200 0.054084 -0.062500 0 0 0 0 0 0 3 873044
-0.002500 -0.005095 0.119946 -0.159048 -0.051208 0.054076 -0.062500 0 0 0 0 0 0 3 873729
-0.002500 -0.005095 0.119946 -0.159038 -0.051212 0.054089 -0.062500 0 0 0 0 0 0 3 874805
-0.002500 -0.005095 0.119946 -0.159040 -0.051201 0.054084 -0.062500 0 0 0 0 0 0 3 875849
-0.002500 -0.005095 0.119946 -0.159048 -0.051208 0.054076 -0.062500 0 0 0 0 0 0 3 876740
-0.002500 -0.005095 0.119946 -0.159042 -0.051201 0.054083 -0.062500 0 0 0 0 0 0 3 877747
-0.002500 -0.005095 0.119946 -0.159041 -0.051200 0.054084 -0.062500 0 0 0 0 0 0 3 878753
-0.002494 -0.005114 0.119955 -0.235958 0.193400 -0.076939 -0.062500 0 0 0 0 0 0 3 879745
-0.002492 -0.005124 0.119959 -0.208378 0.092084 -0.013138 -0.062500 0 0 0 0 0 0 3 880737
-0.002490 -0.005128 0.119960 -0.187610 0.020451 0.020059 -0.062500 0 0 0 0 0 0 3 881768
-0.002489 -0.005131 0.119960 -0.176303 -0.016938 0.032723 -0.062500 0 0 0 0 0 0 3 882736
-0.002489 -0.005132 0.119960 -0.170480 -0.035582 0.037256 -0.062500 0 0 0 0 0 0 3 883763
-0.002489 -0.005132 0.119960 -0.167517 -0.044846 0.038855 -0.062500 0 0 0 0 0 0 3 884756
-0.002489 -0.005133 0.119960 -0.166028 -0.049454 0.039409 -0.062500 0 0 0 0 0 0 3 885868
-0.002489 -0.005133 0.119960 -0.165276 -0.051733 0.039609 -0.062500 0 0 0 0 0 0 3 886933
-0.002489 -0.005133 0.119960 -0.164899 -0.052868 0.039673 -0.062500 0 0 0 0 0 0 3 887903
-0.002489 -0.005133 0.119960 -0.164707 -0.053446 0.039697 -0.062500 0 0 0 0 0 0 3 888723
-0.002489 -0.005133 0.119960 -0.164617 -0.053728 0.039700 -0.062500 0 0 0 0 0 0 3 889714
-0.002489 -0.005133 0.119960 -0.164562 -0.053872 0.039713 -0.062500 0 0 0 0 0 0 3 890760
-0.002489 -0.005133 0.119960 -0.164551 -0.053940 0.039711 -0.062500 0 0 0 0 0 0 3 891769
-0.002489 -0.005133 0.119960 -0.164539 -0.053980 0.039709 -0.062500 0 0 0 0 0 0 3 892758
-0.002489 -0.005133 0.119960 -0.164526 -0.053986 0.039702 -0.062500 0 0 0 0 0 0 3 893797
-0.002489 -0.005133 0.119960 -0.164522 -0.053999 0.039707 -0.062500 0 0 0 0 0 0 3 894931
-0.002489 -0.005133 0.119960 -0.164518 -0.054012 0.039714 -0.062500 0 0 0 0 0 0 3 896067
-0.002489 -0.005133 0.119960 -0.164521 -0.054001 0.039709 -0.062500 0 0 0 0 0 0 3 896789
-0.002489 -0.005133 0.119960 -0.164518 -0.054012 0.039714 -0.062500 0 0 0 0 0 0 3 898004
-0.002483 -0.005152 0.119970 -0.236011 0.193515 -0.091176 -0.062500 0 0 0 0 0 0 3 898856
-0.002480 -0.005161 0.119973 -0.208403 0.092152 -0.027441 -0.062500 0 0 0 0 0 0 3 900036
-0.002479 -0.005166 0.119974 -0.187607 0.020472 0.005716 -0.062500 0 0 0 0 0 0 3 900843
-0.002478 -0.005168 0.119974 -0.176308 -0.016921 0.018380 -0.062500 0 0 0 0 0 0 3 901736
-0.002478 -0.005169 0.119975 -0.170468 -0.035585 0.022906 -0.062500 0 0 0 0 0 0 3 902750
-0.002478 -0.005170 0.119975 -0.167526 -0.044847 0.024492 -0.062500 0 0 0 0 0 0 3 903812
-0.002477 -0.005170 0.119975 -0.166030 -0.049448 0.025050 -0.062500 0 0 0 0 0 0 3 904751
-0.002477 -0.005170 0.119975 -0.165278 -0.051727 0.025249 -0.062500 0 0 0 0 0 0 3 905869
-0.002477 -0.005170 0.119975 -0.164898 -0.052873 0.025318 -0.062500 0 0 0 0 0 0 3 907029
-0.002477 -0.005170 0.119975 -0.164708 -0.053441 0.025338 -0.062500 0 0 0 0 0 0 3 907722
-0.002477 -0.005170 0.119975 -0.164616 -0.053734 0.025345 -0.062500 0 0 0 0 0 0 3 908797
-0.002472 -0.005189 0.119984 -0.236094 0.193786 -0.105385 -0.062500 0 0 0 0 0 0 3 909815
-0.002469 -0.005199 0.119987 -0.208441 0.092270 -0.041745 -0.062500 0 0 0 0 0 0 3 910755
-0.002468 -0.005203 0.119988 -0.187634 0.020526 -0.008613 -0.062500 0 0 0 0 0 0 3 911758
-0.002467 -0.005206 0.119989 -0.176308 -0.016892 0.004040 -0.062500 0 0 0 0 0 0 3 912759
-0.002467 -0.005207 0.119989 -0.170471 -0.035573 0.008568 -0.062500 0 0 0 0 0 0 3 913752
-0.002466 -0.005207 0.119989 -0.167517 -0.044841 0.010144 -0.062500 0 0 0 0 0 0 3 914754
-0.002466 -0.005208 0.119989 -0.166031 -0.049442 0.010706 -0.062500 0 0 0 0 0 0 3 915750
-0.002466 -0.005208 0.119989 -0.165277 -0.051732 0.010910 -0.062500 0 0 0 0 0 0 3 916757
-0.002466 -0.005208 0.119989 -0.164899 -0.052869 0.010973 -0.062500 0 0 0 0 0 0 3 917755
-0.002461 -0.005227 0.119998 -0.236281 0.194325 -0.119596 -0.062500 0 0 0 0 0 0 3 918767
-0.002458 -0.005236 0.120002 -0.208528 0.092538 -0.056021 -0.062500 0 0 0 0 0 0 3 920227
-0.002456 -0.005241 0.120003 -0.187677 0.020660 -0.022927 -0.062500 0 0 0 0 0 0 3 920821
-0.002456 -0.005243 0.120003 -0.176324 -0.016840 -0.010286 -0.062500 0 0 0 0 0 0 3 921820
-0.002455 -0.005244 0.120003 -0.170494 -0.035532 -0.005760 -0.062500 0 0 0 0 0 0 3 922770
-0.002455 -0.005245 0.120003 -0.167525 -0.044819 -0.004169 -0.062500 0 0 0 0 0 0 3 923760
-0.002455 -0.005245 0.120003 -0.166034 -0.049433 -0.003621 -0.062500 0 0 0 0 0 0 3 924763
-0.002449 -0.005264 0.120013 -0.236886 0.196161 -0.133875 -0.062500 0 0 0 0 0 0 3 925760
-0.002447 -0.005274 0.120016 -0.208826 0.093446 -0.070313 -0.062500 0 0 0 0 0 0 3 926757
-0.002445 -0.005278 0.120017 -0.187821 0.021117 -0.037227 -0.062500 0 0 0 0 0 0 3 927792
-0.002444 -0.005281 0.120017 -0.176396 -0.016611 -0.024593 -0.062500 0 0 0 0 0 0 3 928977
-0.002444 -0.005282 0.120018 -0.170525 -0.035431 -0.020083 -0.062500 0 0 0 0 0 0 3 929786
-0.002444 -0.005283 0.120018 -0.167549 -0.044776 -0.018487 -0.062500 0 0 0 0 0 0 3 931054
-0.002444 -0.005283 0.120018 -0.166034 -0.049404 -0.017934 -0.062500 0 0 0 0 0 0 3 931792
-0.002438 -0.005302 0.120027 -0.236944 0.196290 -0.148037 -0.062500 0 0 0 0 0 0 3 933022
-0.002435 -0.005311 0.120030 -0.208852 0.093516 -0.084553 -0.062500 0 0 0 0 0 0 3 933800
-0.002434 -0.005316 0.120031 -0.187826 0.021130 -0.051517 -0.062500 0 0 0 0 0 0 3 934852
-0.002433 -0.005318 0.120032 -0.176401 -0.016593 -0.038897 -0.062500 0 0 0 0 0 0 3 935749
-0.002433 -0.005320 0.120032 -0.176017 -0.038535 -0.034371 -0.062500 0 0 0 0 0 0 3 936782
-0.002433 -0.005320 0.120032 -0.173042 -0.047872 -0.032783 -0.062500 0 0 0 0 0 0 3 937715
-0.002433 -0.005320 0.120032 -0.171527 -0.052500 -0.032233 -0.062500 0 0 0 0 0 0 3 938736
-0.002432 -0.005321 0.120032 -0.170773 -0.054815 -0.032035 -0.062500 0 0 0 0 0 0 3 939793
-0.002427 -0.005340 0.120041 -0.242100 0.192160 -0.162124 -0.062500 0 0 0 0 0 0 3 940825
-0.002424 -0.005349 0.120044 -0.214175 0.089902 -0.098756 -0.062500 0 0 0 0 0 0 3 941730
-0.002423 -0.005354 0.120046 -0.193236 0.017768 -0.065776 -0.062500 0 0 0 0 0 0 3 942896
-0.002422 -0.005356 0.120046 -0.181847 -0.019841 -0.053172 -0.062500 0 0 0 0 0 0 3 943722
-0.002422 -0.005357 0.120046 -0.175987 -0.038599 -0.048644 -0.062500 0 0 0 0 0 0 3 944729
-0.002421 -0.005358 0.120046 -0.173020 -0.047908 -0.047072 -0.062500 0 0 0 0 0 0 3 945728
-0.002416 -0.005377 0.120055 -0.243268 0.195712 -0.176532 -0.062500 0 0 0 0 0 0 3 946714
-0.002413 -0.005387 0.120059 -0.214765 0.091677 -0.113066 -0.062500 0 0 0 0 0 0 3 947726
-0.002411 -0.005391 0.120060 -0.193514 0.018650 -0.080055 -0.062500 0 0 0 0 0 0 3 948732
-0.002411 -0.005394 0.120060 -0.181996 -0.019397 -0.067440 -0.062500 0 0 0 0 0 0 3 949731
-0.002410 -0.005395 0.120060 -0.176065 -0.038383 -0.062924 -0.062500 0 0 0 0 0 0 3 950714
-0.002410 -0.005395 0.120060 -0.173054 -0.047800 -0.061343 -0.062500 0 0 0 0 0 0 3 951733
-0.002404 -0.005415 0.120070 -0.243340 0.195883 -0.190646 -0.062500 0 0 0 0 0 0 3 952733
-0.002402 -0.005424 0.120073 -0.214784 0.091760 -0.127273 -0.062500 0 0 0 0 0 0 3 954436
-0.002400 -0.005429 0.120074 -0.193537 0.018689 -0.094286 -0.062500 0 0 0 0 0 0 3 955820
-0.002399 -0.005431 0.120075 -0.181992 -0.019381 -0.081683 -0.062500 0 0 0 0 0 0 3 956749
-0.002399 -0.005432 0.120075 -0.176064 -0.038383 -0.077185 -0.062500 0 0 0 0 0 0 3 957737
-0.002393 -0.005452 0.120084 -0.244897 0.200684 -0.205317 -0.062500 0 0 0 0 0 0 3 958738
-0.002390 -0.005462 0.120087 -0.215559 0.094139 -0.141645 -0.062500 0 0 0 0 0 0 3 959741
-0.002389 -0.005466 0.120088 -0.193919 0.019874 -0.108579 -0.062500 0 0 0 0 0 0 3 960734
-0.002388 -0.005469 0.120089 -0.182187 -0.018792 -0.095944 -0.062500 0 0 0 0 0 0 3 961765
-0.002388 -0.005470 0.120089 -0.176160 -0.038077 -0.091425 -0.062500 0 0 0 0 0 0 3 962928
-0.002388 -0.005471 0.120089 -0.173111 -0.047651 -0.089840 -0.062500 0 0 0 0 0 0 3 963936
-0.002387 -0.005471 0.120089 -0.171567 -0.052406 -0.089279 -0.062500 0 0 0 0 0 0 3 964846
-0.002387 -0.005471 0.120089 -0.170791 -0.054761 -0.089078 -0.062500 0 0 0 0 0 0 3 965911
-0.002382 -0.005490 0.120098 -0.242297 0.192660 -0.218585 -0.062500 0 0 0 0 0 0 3 966906
-0.002379 -0.005500 0.120101 -0.214248 0.090132 -0.155534 -0.062500 0 0 0 0 0 0 3 967878
-0.002378 -0.005504 0.120103 -0.193258 0.017867 -0.122686 -0.062500 0 0 0 0 0 0 3 968831
-0.002377 -0.005507 0.120103 -0.181850 -0.019795 -0.110128 -0.062500 0 0 0 0 0 0 3 969803
-0.002376 -0.005508 0.120103 -0.175992 -0.038577 -0.105631 -0.062500 0 0 0 0 0 0 3 970768
-0.002376 -0.005508 0.120103 -0.173022 -0.047899 -0.104060 -0.062500 0 0 0 0 0 0 3 971822
-0.002371 -0.005528 0.120112 -0.243461 0.196199 -0.232921 -0.062500 0 0 0 0 0 0 3 972824
-0.002368 -0.005537 0.120116 -0.220395 0.088583 -0.169773 -0.062500 0 0 0 0 0 0 3 973726
-0.002366 -0.005542 0.120117 -0.199104 0.015428 -0.136909 -0.062500 0 0 0 0 0 0 3 974712
-0.002366 -0.005544 0.120117 -0.187557 -0.022674 -0.124349 -0.062500 0 0 0 0 0 0 3 975837
-0.002365 -0.005545 0.120117 -0.181630 -0.041675 -0.119852 -0.062500 0 0 0 0 0 0 3 976740
-0.002365 -0.005546 0.120117 -0.178616 -0.051104 -0.118270 -0.062500 0 0 0 0 0 0 3 977735
-0.002359 -0.005565 0.120127 -0.249070 0.193052 -0.246988 -0.062500 0 0 0 0 0 0 3 978730
-0.002357 -0.005575 0.120130 -0.220423 0.088668 -0.183916 -0.062500 0 0 0 0 0 0 3 979731
-0.002355 -0.005580 0.120131 -0.199116 0.015465 -0.151087 -0.062500 0 0 0 0 0 0 3 980715
-0.002354 -0.005582 0.120131 -0.187552 -0.022658 -0.138534 -0.062500 0 0 0 0 0 0 3 981740
-0.002354 -0.005583 0.120132 -0.181629 -0.041675 -0.134034 -0.062500 0 0 0 0 0 0 3 982728
-0.002354 -0.005584 0.120132 -0.178619 -0.051097 -0.132461 -0.062500 0 0 0 0 0 0 3 983732
-0.002354 -0.005584 0.120132 -0.177095 -0.055785 -0.131897 -0.062500 0 0 0 0 0 0 3 984729
-0.002354 -0.005584 0.120132 -0.176338 -0.058110 -0.131704 -0.062500 0 0 0 0 0 0 3 985844
-0.002348 -0.005603 0.120141 -0.247982 0.189679 -0.260779 -0.062500 0 0 0 0 0 0 3 986737
-0.002345 -0.005613 0.120144 -0.219857 0.086986 -0.197952 -0.062500 0 0 0 0 0 0 3 987828
-0.002344 -0.005617 0.120145 -0.198833 0.014630 -0.165213 -0.062500 0 0 0 0 0 0 3 988741
-0.002343 -0.005620 0.120146 -0.187427 -0.023083 -0.152697 -0.062500 0 0 0 0 0 0 3 989730
-0.002343 -0.005621 0.120146 -0.181563 -0.041888 -0.148210 -0.062500 0 0 0 0 0 0 3 990734
-0.002342 -0.005621 0.120146 -0.178575 -0.051204 -0.146637 -0.062500 0 0 0 0 0 0 3 991736
-0.002342 -0.005622 0.120146 -0.177086 -0.055843 -0.146080 -0.062500 0 0 0 0 0 0 3 992738
-0.002337 -0.005641 0.120155 -0.229763 0.197026 -0.274876 -0.062500 0 0 0 0 0 0 3 993757
-0.002334 -0.005650 0.120158 -0.201435 0.093703 -0.212088 -0.062500 0 0 0 0 0 0 3 994979
-0.002332 -0.005655 0.120159 -0.180305 0.021017 -0.179363 -0.062500 0 0 0 0 0 0 3 995823
-0.002332 -0.005657 0.120160 -0.168842 -0.016846 -0.166858 -0.062500 0 0 0 0 0 0 3 996968
-0.002331 -0.005658 0.120160 -0.162938 -0.035711 -0.162377 -0.062500 0 0 0 0 0 0 3 997825
-0.002331 -0.005659 0.120160 -0.159961 -0.045084 -0.160799 -0.062500 0 0 0 0 0 0 3 998971
-0.002326 -0.005678 0.120169 -0.230560 0.199460 -0.289079 -0.062500 0 0 0 0 0 0 3 999819
-0.002323 -0.005688 0.120172 -0.201848 0.094917 -0.226246 -0.062500 0 0 0 0 0 0 4 979
-0.002321 -0.005693 0.120173 -0.180504 0.021612 -0.193524 -0.062500 0 0 0 0 0 0 4 1756
-0.002320 -0.005695 0.120174 -0.168937 -0.016545 -0.181012 -0.062500 0 0 0 0 0 0 4 2791
-0.002320 -0.005696 0.120174 -0.162993 -0.035567 -0.176526 -0.062500 0 0 0 0 0 0 4 3746
-0.002320 -0.005697 0.120174 -0.159986 -0.045006 -0.174956 -0.062500 0 0 0 0 0 0 4 4740
-0.002320 -0.005697 0.120174 -0.158472 -0.049697 -0.174392 -0.062500 0 0 0 0 0 0 4 5862
-0.002314 -0.005716 0.120183 -0.229860 0.197288 -0.302883 -0.062500 0 0 0 0 0 0 4 6954
-0.002311 -0.005726 0.120186 -0.201477 0.093820 -0.240260 -0.062500 0 0 0 0 0 0 4 7722
-0.002310 -0.005730 0.120188 -0.180313 0.021072 -0.207612 -0.062500 0 0 0 0 0 0 4 8798
-0.002309 -0.005733 0.120188 -0.168841 -0.016812 -0.195135 -0.062500 0 0 0 0 0 0 4 9772
-0.002309 -0.005734 0.120188 -0.162937 -0.035711 -0.190655 -0.062500 0 0 0 0 0 0 4 10708
-0.002309 -0.005734 0.120188 -0.159965 -0.045070 -0.189077 -0.062500 0 0 0 0 0 0 4 11702
-0.002308 -0.005735 0.120188 -0.158462 -0.049731 -0.188526 -0.062500 0 0 0 0 0 0 4 12707
-0.002308 -0.005735 0.120188 -0.157702 -0.052035 -0.188338 -0.062500 0 0 0 0 0 0 4 13704
-0.002315 -0.005767 0.120186 -0.074736 0.361941 -0.152667 -0.062500 0 0 0 0 0 0 4 14703
-0.002319 -0.005783 0.120185 -0.109880 0.195481 -0.169785 -0.062500 0 0 0 0 0 0 4 15703
-0.002320 -0.005791 0.120184 -0.135560 0.074347 -0.178844 -0.062500 0 0 0 0 0 0 4 16708
-0.002321 -0.005795 0.120184 -0.149247 0.009847 -0.182343 -0.062500 0 0 0 0 0 0 4 17703
-0.002322 -0.005797 0.120184 -0.156200 -0.022873 -0.183599 -0.062500 0 0 0 0 0 0 4 18703
-0.002322 -0.005798 0.120184 -0.159693 -0.039300 -0.184052 -0.062500 0 0 0 0 0 0 4 20722
-0.002322 -0.005799 0.120184 -0.161431 -0.047526 -0.184222 -0.062500 0 0 0 0 0 0 4 21841
-0.002316 -0.005818 0.120193 -0.234537 0.197917 -0.312585 -0.062500 0 0 0 0 0 0 4 22691
-0.002314 -0.005828 0.120197 -0.206945 0.093425 -0.250234 -0.062500 0 0 0 0 0 0 4 23695
-0.002312 -0.005832 0.120198 -0.186167 0.020136 -0.217727 -0.062500 0 0 0 0 0 0 4 24694
-0.002312 -0.005835 0.120198 -0.174896 -0.018012 -0.205272 -0.062500 0 0 0 0 0 0 4 25686
-0.002311 -0.005836 0.120198 -0.169087 -0.037019 -0.200815 -0.062500 0 0 0 0 0 0 4 26683
-0.002311 -0.005836 0.120198 -0.166159 -0.046448 -0.199242 -0.062500 0 0 0 0 0 0 4 27831
-0.002311 -0.005837 0.120198 -0.164681 -0.051112 -0.198684 -0.062500 0 0 0 0 0 0 4 28831
-0.002311 -0.005837 0.120198 -0.163944 -0.053454 -0.198494 -0.062500 0 0 0 0 0 0 4 29780
-0.002305 -0.005856 0.120208 -0.235831 0.195058 -0.326610 -0.062500 0 0 0 0 0 0 4 30846
-0.002302 -0.005866 0.120211 -0.207584 0.091988 -0.264292 -0.062500 0 0 0 0 0 0 4 31816
-0.002301 -0.005870 0.120212 -0.186487 0.019421 -0.231782 -0.062500 0 0 0 0 0 0 4 32729
-0.002300 -0.005873 0.120212 -0.175056 -0.018367 -0.219349 -0.062500 0 0 0 0 0 0 4 33662
-0.002300 -0.005874 0.120212 -0.169170 -0.037204 -0.214897 -0.062500 0 0 0 0 0 0 4 34710
-0.002312 -0.005887 0.120201 -0.005215 0.120392 -0.048912 -0.062500 0 0 0 0 0 0 4 35908
-0.002318 -0.005894 0.120197 -0.067080 0.052393 -0.128139 -0.062500 0 0 0 0 0 0 4 36755
-0.002321 -0.005898 0.120195 -0.113066 0.001531 -0.169649 -0.062500 0 0 0 0 0 0 4 37789
-0.002317 -0.005919 0.120204 -0.210090 0.223422 -0.313540 -0.062500 0 0 0 0 0 0 4 38805
-0.002315 -0.005929 0.120207 -0.194634 0.106381 -0.257064 -0.062500 0 0 0 0 0 0 4 39705
-0.002314 -0.005934 0.120208 -0.179991 0.026685 -0.226646 -0.062500 0 0 0 0 0 0 4 40688
-0.002314 -0.005937 0.120208 -0.171796 -0.014718 -0.214942 -0.062500 0 0 0 0 0 0 4 41700
-0.002313 -0.005938 0.120208 -0.167549 -0.035369 -0.210730 -0.062500 0 0 0 0 0 0 4 42687
-0.002313 -0.005938 0.120208 -0.165375 -0.045613 -0.209257 -0.062500 0 0 0 0 0 0 4 43706
-0.002313 -0.005939 0.120208 -0.164296 -0.050711 -0.208730 -0.062500 0 0 0 0 0 0 4 44708
-0.002313 -0.005939 0.120208 -0.163747 -0.053244 -0.208555 -0.062500 0 0 0 0 0 0 4 45685
-0.002313 -0.005939 0.120208 -0.163474 -0.054503 -0.208487 -0.062500 0 0 0 0 0 0 4 46704
-0.002326 -0.005952 0.120197 -0.002406 0.111650 -0.043889 -0.062500 0 0 0 0 0 0 4 47709
-0.002332 -0.005959 0.120193 -0.072046 0.047293 -0.123736 -0.062500 0 0 0 0 0 0 4 48709
-0.002329 -0.005981 0.120200 -0.191042 0.248541 -0.293240 -0.062500 0 0 0 0 0 0 4 50375
-0.002328 -0.005992 0.120203 -0.188043 0.119075 -0.247153 -0.062500 0 0 0 0 0 0 4 50662
-0.002327 -0.005998 0.120204 -0.179812 0.032791 -0.220519 -0.062500 0 0 0 0 0 0 4 51787
-0.002327 -0.006001 0.120204 -0.174882 -0.011990 -0.210155 -0.062500 0 0 0 0 0 0 4 52722
-0.002327 -0.006002 0.120204 -0.172266 -0.034368 -0.206415 -0.062500 0 0 0 0 0 0 4 53723
-0.002327 -0.006003 0.120204 -0.170914 -0.045497 -0.205097 -0.062500 0 0 0 0 0 0 4 54709
-0.002327 -0.006003 0.120204 -0.170251 -0.051028 -0.204637 -0.062500 0 0 0 0 0 0 4 55715
-0.002327 -0.006003 0.120204 -0.169895 -0.053783 -0.204475 -0.062500 0 0 0 0 0 0 4 56712
-0.002327 -0.006003 0.120204 -0.169736 -0.055151 -0.204425 -0.062500 0 0 0 0 0 0 4 57731
-0.002327 -0.006003 0.120204 -0.169642 -0.055839 -0.204404 -0.062500 0 0 0 0 0 0 4 58939
-0.002339 -0.006016 0.120193 -0.008764 0.110459 -0.039650 -0.062500 0 0 0 0 0 0 4 59794
-0.002345 -0.006023 0.120188 -0.090599 0.040565 -0.119578 -0.062500 0 0 0 0 0 0 4 60679
-0.002343 -0.006046 0.120196 -0.209619 0.242047 -0.288914 -0.062500 0 0 0 0 0 0 4 61798
-0.002342 -0.006057 0.120199 -0.206616 0.112552 -0.242949 -0.062500 0 0 0 0 0 0 4 62832
-0.002341 -0.006062 0.120200 -0.198383 0.026242 -0.216379 -0.062500 0 0 0 0 0 0 4 63696
-0.002341 -0.006065 0.120200 -0.193439 -0.018544 -0.206044 -0.062500 0 0 0 0 0 0 4 64708
-0.002353 -0.006079 0.120188 -0.030074 0.125584 -0.037411 -0.062500 0 0 0 0 0 0 4 65676
-0.002359 -0.006087 0.120184 -0.092001 0.051378 -0.116077 -0.062500 0 0 0 0 0 0 4 66748
-0.002362 -0.006090 0.120183 -0.137978 -0.002604 -0.157461 -0.062500 0 0 0 0 0 0 4 67765
-0.002364 -0.006092 0.120182 -0.162697 -0.032083 -0.173339 -0.062500 0 0 0 0 0 0 4 68712
-0.002365 -0.006093 0.120182 -0.175326 -0.047348 -0.179042 -0.062500 0 0 0 0 0 0 4 69766
-0.002365 -0.006094 0.120182 -0.181693 -0.055131 -0.181060 -0.062500 0 0 0 0 0 0 4 70686
-0.002365 -0.006094 0.120182 -0.184894 -0.059084 -0.181768 -0.062500 0 0 0 0 0 0 4 71768
-0.002365 -0.006094 0.120182 -0.186494 -0.061069 -0.182015 -0.062500 0 0 0 0 0 0 4 72672
-0.002365 -0.006094 0.120182 -0.187310 -0.062065 -0.182107 -0.062500 0 0 0 0 0 0 4 73663
-0.002360 -0.006113 0.120191 -0.260102 0.187616 -0.309436 -0.062500 0 0 0 0 0 0 4 74656
-0.002369 -0.006136 0.120183 -0.071528 0.250943 -0.082559 -0.062500 0 0 0 0 0 0 4 75659
-0.002374 -0.006147 0.120180 -0.113793 0.115390 -0.130340 -0.062500 0 0 0 0 0 0 4 76659
-0.002377 -0.006153 0.120179 -0.149086 0.029219 -0.159848 -0.062500 0 0 0 0 0 0 4 77665
-0.002378 -0.006156 0.120178 -0.168316 -0.016291 -0.171476 -0.062500 0 0 0 0 0 0 4 78659
-0.002378 -0.006157 0.120178 -0.178158 -0.039506 -0.175691 -0.062500 0 0 0 0 0 0 4 79656
-0.002379 -0.006158 0.120178 -0.183102 -0.051236 -0.177180 -0.062500 0 0 0 0 0 0 4 80657
-0.002379 -0.006158 0.120178 -0.185611 -0.057130 -0.177691 -0.062500 0 0 0 0 0 0 4 81665
-0.002379 -0.006158 0.120178 -0.186854 -0.060103 -0.177887 -0.062500 0 0 0 0 0 0 4 83422
-0.002391 -0.006171 0.120166 -0.033250 0.104102 -0.012769 -0.062500 0 0 0 0 0 0 4 84754
-0.002398 -0.006178 0.120162 -0.096729 0.040448 -0.092918 -0.062500 0 0 0 0 0 0 4 85705
-0.002401 -0.006181 0.120161 -0.143500 -0.008315 -0.134822 -0.062500 0 0 0 0 0 0 4 86698
-0.002402 -0.006183 0.120160 -0.168637 -0.035196 -0.150893 -0.062500 0 0 0 0 0 0 4 87692
-0.002403 -0.006184 0.120160 -0.181457 -0.049182 -0.156673 -0.062500 0 0 0 0 0 0 4 88695
-0.002404 -0.006184 0.120160 -0.187935 -0.056331 -0.158715 -0.062500 0 0 0 0 0 0 4 89691
-0.002404 -0.006185 0.120160 -0.191192 -0.059968 -0.159425 -0.062500 0 0 0 0 0 0 4 90745
-0.002404 -0.006185 0.120160 -0.192817 -0.061791 -0.159677 -0.062500 0 0 0 0 0 0 4 91875
-0.002404 -0.006185 0.120160 -0.193634 -0.062709 -0.159759 -0.062500 0 0 0 0 0 0 4 92870
-0.002411 -0.006217 0.120157 -0.105954 0.353296 -0.121544 -0.062500 0 0 0 0 0 0 4 93769
-0.002414 -0.006233 0.120156 -0.141182 0.187330 -0.139969 -0.062500 0 0 0 0 0 0 4 94819
-0.002416 -0.006241 0.120156 -0.166835 0.066383 -0.149718 -0.062500 0 0 0 0 0 0 4 95840
-0.002417 -0.006245 0.120156 -0.180515 0.001940 -0.153483 -0.062500 0 0 0 0 0 0 4 96838
-0.002417 -0.006247 0.120156 -0.187464 -0.030751 -0.154837 -0.062500 0 0 0 0 0 0 4 97839
-0.002417 -0.006248 0.120156 -0.190949 -0.047167 -0.155320 -0.062500 0 0 0 0 0 0 4 98704
-0.002418 -0.006249 0.120156 -0.192695 -0.055401 -0.155494 -0.062500 0 0 0 0 0 0 4 99742
-0.002418 -0.006249 0.120156 -0.193591 -0.059517 -0.155554 -0.062500 0 0 0 0 0 0 4 100724
-0.002418 -0.006249 0.120156 -0.194019 -0.061581 -0.155574 -0.062500 0 0 0 0 0 0 4 101751
-0.002418 -0.006249 0.120156 -0.194229 -0.062603 -0.155583 -0.062500 0 0 0 0 0 0 4 102756
-0.002430 -0.006262 0.120144 -0.033930 0.102877 0.009864 -0.062500 0 0 0 0 0 0 4 103828
-0.002436 -0.006269 0.120140 -0.097079 0.039862 -0.070378 -0.062500 0 0 0 0 0 0 4 104697
-0.002439 -0.006272 0.120138 -0.143665 -0.008569 -0.112360 -0.062500 0 0 0 0 0 0 4 105771
-0.002441 -0.006274 0.120138 -0.168719 -0.035314 -0.128451 -0.062500 0 0 0 0 0 0 4 106667
-0.002442 -0.006275 0.120137 -0.181492 -0.049245 -0.134240 -0.062500 0 0 0 0 0 0 4 107666
-0.002442 -0.006275 0.120137 -0.187945 -0.056368 -0.136278 -0.062500 0 0 0 0 0 0 4 108690
-0.002442 -0.006275 0.120137 -0.191186 -0.059972 -0.137001 -0.062500 0 0 0 0 0 0 4 109683
-0.002442 -0.006275 0.120137 -0.192839 -0.061793 -0.137253 -0.062500 0 0 0 0 0 0 4 110655
-0.002443 -0.006275 0.120137 -0.193639 -0.062706 -0.137335 -0.062500 0 0 0 0 0 0 4 111661
-0.002443 -0.006276 0.120137 -0.194043 -0.063176 -0.137377 -0.062500 0 0 0 0 0 0 4 112662
-0.002443 -0.006276 0.120137 -0.194241 -0.063410 -0.137375 -0.062500 0 0 0 0 0 0 4 113662
-0.002443 -0.006276 0.120137 -0.194357 -0.063523 -0.137372 -0.062500 0 0 0 0 0 0 4 114660
-0.002455 -0.006288 0.120126 -0.034092 0.102315 0.028164 -0.062500 0 0 0 0 0 0 4 115743
-0.002461 -0.006295 0.120121 -0.097146 0.039583 -0.052132 -0.062500 0 0 0 0 0 0 4 116807
-0.002464 -0.006298 0.120120 -0.143688 -0.008706 -0.094122 -0.062500 0 0 0 0 0 0 4 117807
-0.002466 -0.006300 0.120119 -0.168731 -0.035383 -0.110237 -0.062500 0 0 0 0 0 0 4 118626
-0.002467 -0.006301 0.120119 -0.181509 -0.049268 -0.116033 -0.062500 0 0 0 0 0 0 4 119615
-0.002467 -0.006301 0.120119 -0.187953 -0.056376 -0.118068 -0.062500 0 0 0 0 0 0 4 120672
-0.002467 -0.006302 0.120119 -0.191204 -0.059976 -0.118786 -0.062500 0 0 0 0 0 0 4 121650
-0.002467 -0.006302 0.120119 -0.192823 -0.061805 -0.119037 -0.062500 0 0 0 0 0 0 4 122666
-0.002467 -0.006302 0.120119 -0.193631 -0.062714 -0.119134 -0.062500 0 0 0 0 0 0 4 123773
-0.002467 -0.006302 0.120119 -0.194050 -0.063171 -0.119157 -0.062500 0 0 0 0 0 0 4 124816
-0.002480 -0.006315 0.120107 -0.034023 0.102370 0.046493 -0.062500 0 0 0 0 0 0 4 125798
-0.002486 -0.006321 0.120103 -0.097110 0.039634 -0.033860 -0.062500 0 0 0 0 0 0 4 126878
-0.002489 -0.006325 0.120102 -0.143671 -0.008672 -0.075879 -0.062500 0 0 0 0 0 0 4 127720
-0.002485 -0.006346 0.120110 -0.241096 0.215142 -0.218626 -0.062500 0 0 0 0 0 0 4 128931
-0.002483 -0.006356 0.120113 -0.225828 0.098235 -0.162910 -0.062500 0 0 0 0 0 0 4 129945
-0.002482 -0.006361 0.120114 -0.211243 0.018602 -0.132863 -0.062500 0 0 0 0 0 0 4 130786
-0.002482 -0.006364 0.120115 -0.203059 -0.022720 -0.121285 -0.062500 0 0 0 0 0 0 4 131643
-0.002481 -0.006365 0.120115 -0.198800 -0.043312 -0.117125 -0.062500 0 0 0 0 0 0 4 132632
-0.002481 -0.006366 0.120115 -0.196657 -0.053528 -0.115652 -0.062500 0 0 0 0 0 0 4 133689
-0.002481 -0.006366 0.120115 -0.195561 -0.058609 -0.115151 -0.062500 0 0 0 0 0 0 4 134658
-0.002481 -0.006366 0.120115 -0.195005 -0.061123 -0.114967 -0.062500 0 0 0 0 0 0 4 135847
-0.002481 -0.006366 0.120115 -0.194738 -0.062390 -0.114892 -0.062500 0 0 0 0 0 0 4 136692
-0.002481 -0.006366 0.120115 -0.194597 -0.063014 -0.114877 -0.062500 0 0 0 0 0 0 4 137623
-0.002481 -0.006366 0.120115 -0.194513 -0.063333 -0.114875 -0.062500 0 0 0 0 0 0 4 138738
-0.002481 -0.006366 0.120115 -0.194491 -0.063473 -0.114864 -0.062500 0 0 0 0 0 0 4 139724
-0.002481 -0.006366 0.120115 -0.194479 -0.063552 -0.114862 -0.062500 0 0 0 0 0 0 4 140659
-0.002481 -0.006366 0.120115 -0.194456 -0.063596 -0.114870 -0.062500 0 0 0 0 0 0 4 141656
-0.002481 -0.006366 0.120115 -0.194458 -0.063620 -0.114873 -0.062500 0 0 0 0 0 0 4 142661
-0.002481 -0.006366 0.120115 -0.194447 -0.063626 -0.114861 -0.062500 0 0 0 0 0 0 4 143666
-0.002481 -0.006366 0.120115 -0.194454 -0.063634 -0.114867 -0.062500 0 0 0 0 0 0 4 144662
-0.002481 -0.006366 0.120115 -0.194454 -0.063635 -0.114867 -0.062500 0 0 0 0 0 0 4 145660
-0.002481 -0.006366 0.120115 -0.194454 -0.063635 -0.114867 -0.062500 0 0 0 0 0 0 4 146661
-0.002493 -0.006379 0.120103 -0.034310 0.102004 0.050955 -0.062500 0 0 0 0 0 0 4 147660
-0.002500 -0.006386 0.120099 -0.103465 0.038845 -0.029455 -0.062500 0 0 0 0 0 0 4 148665
-0.002503 -0.006389 0.120097 -0.149962 -0.009373 -0.071527 -0.062500 0 0 0 0 0 0 4 150600
-0.002504 -0.006391 0.120097 -0.174970 -0.036023 -0.087670 -0.062500 0 0 0 0 0 0 4 151757
-0.002505 -0.006392 0.120097 -0.187737 -0.049897 -0.093466 -0.062500 0 0 0 0 0 0 4 152676
-0.002506 -0.006392 0.120097 -0.194179 -0.056989 -0.095515 -0.062500 0 0 0 0 0 0 4 153635
-0.002506 -0.006392 0.120097 -0.197413 -0.060599 -0.096240 -0.062500 0 0 0 0 0 0 4 154664
-0.002506 -0.006392 0.120097 -0.199034 -0.062418 -0.096480 -0.062500 0 0 0 0 0 0 4 155660
-0.002506 -0.006393 0.120097 -0.199856 -0.063343 -0.096572 -0.062500 0 0 0 0 0 0 4 156661
-0.002506 -0.006393 0.120097 -0.200257 -0.063795 -0.096614 -0.062500 0 0 0 0 0 0 4 157967
-0.002506 -0.006393 0.120097 -0.200463 -0.064035 -0.096620 -0.062500 0 0 0 0 0 0 4 158748
-0.002506 -0.006393 0.120097 -0.200561 -0.064142 -0.096617 -0.062500 0 0 0 0 0 0 4 159915
-0.002506 -0.006393 0.120097 -0.200617 -0.064203 -0.096622 -0.062500 0 0 0 0 0 0 4 160752
-0.002506 -0.006393 0.120097 -0.200645 -0.064234 -0.096626 -0.062500 0 0 0 0 0 0 4 161900
-0.002506 -0.006393 0.120097 -0.200656 -0.064246 -0.096614 -0.062500 0 0 0 0 0 0 4 162747
-0.002506 -0.006393 0.120097 -0.200665 -0.064255 -0.096620 -0.062500 0 0 0 0 0 0 4 163915
-0.002506 -0.006393 0.120097 -0.200666 -0.064256 -0.096620 -0.062500 0 0 0 0 0 0 4 164677
-0.002506 -0.006393 0.120097 -0.200673 -0.064264 -0.096628 -0.062500 0 0 0 0 0 0 4 165714
-0.002506 -0.006393 0.120097 -0.200667 -0.064257 -0.096621 -0.062500 0 0 0 0 0 0 4 166702
-0.002506 -0.006393 0.120097 -0.200666 -0.064256 -0.096621 -0.062500 0 0 0 0 0 0 4 167655
-0.002506 -0.006393 0.120097 -0.200673 -0.064264 -0.096628 -0.062500 0 0 0 0 0 0 4 168743
-0.002500 -0.006412 0.120106 -0.273081 0.186378 -0.223008 -0.062500 0 0 0 0 0 0 4 169762
-0.002498 -0.006421 0.120109 -0.245013 0.083273 -0.161634 -0.062500 0 0 0 0 0 0 4 170663
-0.002496 -0.006426 0.120110 -0.223972 0.010726 -0.129592 -0.062500 0 0 0 0 0 0 4 171799
-0.002495 -0.006428 0.120110 -0.212537 -0.027002 -0.117307 -0.062500 0 0 0 0 0 0 4 172666
-0.002495 -0.006429 0.120110 -0.206656 -0.045770 -0.112908 -0.062500 0 0 0 0 0 0 4 173656
-0.002495 -0.006430 0.120110 -0.203686 -0.055074 -0.111364 -0.062500 0 0 0 0 0 0 4 174654
-0.002495 -0.006430 0.120111 -0.202184 -0.059687 -0.110804 -0.062500 0 0 0 0 0 0 4 175641
-0.002495 -0.006430 0.120111 -0.201425 -0.061979 -0.110616 -0.062500 0 0 0 0 0 0 4 176649
-0.002495 -0.006430 0.120111 -0.201052 -0.063130 -0.110557 -0.062500 0 0 0 0 0 0 4 177658
-0.002495 -0.006430 0.120111 -0.200863 -0.063703 -0.110527 -0.062500 0 0 0 0 0 0 4 178645
-0.002507 -0.006443 0.120099 -0.040699 0.101517 0.055463 -0.062500 0 0 0 0 0 0 4 179656
-0.002513 -0.006450 0.120094 -0.103557 0.038940 -0.025016 -0.062500 0 0 0 0 0 0 4 180646
-0.002516 -0.006453 0.120093 -0.150000 -0.009297 -0.067134 -0.062500 0 0 0 0 0 0 4 181656
-0.002518 -0.006455 0.120093 -0.174984 -0.035972 -0.083285 -0.062500 0 0 0 0 0 0 4 183534
-0.002519 -0.006456 0.120092 -0.187732 -0.049878 -0.089095 -0.062500 0 0 0 0 0 0 4 184755
-0.002519 -0.006456 0.120092 -0.194179 -0.056980 -0.091138 -0.062500 0 0 0 0 0 0 4 185676
-0.002519 -0.006457 0.120092 -0.197412 -0.060591 -0.091866 -0.062500 0 0 0 0 0 0 4 186674
-0.002519 -0.006457 0.120092 -0.199040 -0.062417 -0.092115 -0.062500 0 0 0 0 0 0 4 187664
-0.002519 -0.006457 0.120092 -0.199852 -0.063345 -0.092215 -0.062500 0 0 0 0 0 0 4 188663
-0.002519 -0.006457 0.120092 -0.200263 -0.063796 -0.092233 -0.062500 0 0 0 0 0 0 4 189647
-0.002520 -0.006457 0.120092 -0.200470 -0.064036 -0.092236 -0.062500 0 0 0 0 0 0 4 190718
-0.002520 -0.006457 0.120092 -0.200567 -0.064142 -0.092252 -0.062500 0 0 0 0 0 0 4 191855
-0.002520 -0.006457 0.120092 -0.200620 -0.064214 -0.092254 -0.062500 0 0 0 0 0 0 4 192805
-0.002520 -0.006457 0.120092 -0.200644 -0.064227 -0.092255 -0.062500 0 0 0 0 0 0 4 193690
-0.002520 -0.006457 0.120092 -0.200650 -0.064247 -0.092257 -0.062500 0 0 0 0 0 0 4 194845
-0.002520 -0.006457 0.120092 -0.200663 -0.064247 -0.092251 -0.062500 0 0 0 0 0 0 4 195870
-0.002520 -0.006457 0.120092 -0.200668 -0.064266 -0.092252 -0.062500 0 0 0 0 0 0 4 196779
-0.002520 -0.006457 0.120092 -0.200672 -0.064257 -0.092258 -0.062500 0 0 0 0 0 0 4 197806
-0.002520 -0.006457 0.120092 -0.200669 -0.064267 -0.092253 -0.062500 0 0 0 0 0 0 4 198653
-0.002520 -0.006457 0.120092 -0.200661 -0.064261 -0.092245 -0.062500 0 0 0 0 0 0 4 199721
-0.002520 -0.006457 0.120092 -0.200671 -0.064256 -0.092257 -0.062500 0 0 0 0 0 0 4 200727
-0.002520 -0.006457 0.120092 -0.200669 -0.064267 -0.092253 -0.062500 0 0 0 0 0 0 4 201658
-0.002520 -0.006457 0.120092 -0.200668 -0.064268 -0.092252 -0.062500 0 0 0 0 0 0 4 202714
-0.002520 -0.006457 0.120092 -0.200672 -0.064257 -0.092258 -0.062500 0 0 0 0 0 0 4 203804
-0.002520 -0.006457 0.120092 -0.200661 -0.064260 -0.092245 -0.062500 0 0 0 0 0 0 4 204673
-0.002520 -0.006457 0.120092 -0.200671 -0.064256 -0.092257 -0.062500 0 0 0 0 0 0 4 205773
-0.002520 -0.006457 0.120092 -0.200669 -0.064267 -0.092253 -0.062500 0 0 0 0 0 0 4 206680
-0.002520 -0.006457 0.120092 -0.200668 -0.064268 -0.092252 -0.062500 0 0 0 0 0 0 4 207656
-0.002520 -0.006457 0.120092 -0.200672 -0.064257 -0.092258 -0.062500 0 0 0 0 0 0 4 208610
-0.002520 -0.006457 0.120092 -0.200669 -0.064267 -0.092253 -0.062500 0 0 0 0 0 0 4 209664
-0.002520 -0.006457 0.120092 -0.200664 -0.064249 -0.092251 -0.062500 0 0 0 0 0 0 4 210657
-0.002520 -0.006457 0.120092 -0.200668 -0.064267 -0.092252 -0.062500 0 0 0 0 0 0 4 211660
-0.002514 -0.006476 0.120101 -0.273113 0.186496 -0.218421 -0.062500 0 0 0 0 0 0 4 212658
-0.002511 -0.006486 0.120104 -0.245038 0.083337 -0.157151 -0.062500 0 0 0 0 0 0 4 213665
-0.002510 -0.006490 0.120106 -0.223977 0.010752 -0.125175 -0.062500 0 0 0 0 0 0 4 214662
-0.002509 -0.006492 0.120106 -0.212547 -0.026989 -0.112915 -0.062500 0 0 0 0 0 0 4 215735
-0.002509 -0.006494 0.120106 -0.206662 -0.045777 -0.108505 -0.062500 0 0 0 0 0 0 4 216797
-0.002508 -0.006494 0.120106 -0.203690 -0.055084 -0.106965 -0.062500 0 0 0 0 0 0 4 217807
-0.002508 -0.006494 0.120106 -0.202179 -0.059689 -0.106421 -0.062500 0 0 0 0 0 0 4 218629
-0.002508 -0.006495 0.120106 -0.201428 -0.061990 -0.106224 -0.062500 0 0 0 0 0 0 4 219670
-0.002508 -0.006495 0.120106 -0.201051 -0.063123 -0.106163 -0.062500 0 0 0 0 0 0 4 220666
-0.002508 -0.006495 0.120106 -0.200861 -0.063694 -0.106133 -0.062500 0 0 0 0 0 0 4 221673
-0.002508 -0.006495 0.120106 -0.200764 -0.063969 -0.106127 -0.062500 0 0 0 0 0 0 4 222661
-0.002508 -0.006495 0.120106 -0.200715 -0.064121 -0.106123 -0.062500 0 0 0 0 0 0 4 223783
-0.002508 -0.006495 0.120106 -0.200692 -0.064193 -0.106113 -0.062500 0 0 0 0 0 0 4 224778
-0.002508 -0.006495 0.120106 -0.200683 -0.064222 -0.106120 -0.062500 0 0 0 0 0 0 4 225786
-0.002508 -0.006495 0.120106 -0.200675 -0.064247 -0.106129 -0.062500 0 0 0 0 0 0 4 226826
-0.002508 -0.006495 0.120106 -0.200670 -0.064262 -0.106125 -0.062500 0 0 0 0 0 0 4 227837
-0.002508 -0.006495 0.120106 -0.200670 -0.064263 -0.106124 -0.062500 0 0 0 0 0 0 4 228779
-0.002508 -0.006495 0.120106 -0.200670 -0.064263 -0.106124 -0.062500 0 0 0 0 0 0 4 229803
-0.002508 -0.006495 0.120106 -0.200662 -0.064255 -0.106117 -0.062500 0 0 0 0 0 0 4 230801
-0.002508 -0.006495 0.120106 -0.200669 -0.064262 -0.106123 -0.062500 0 0 0 0 0 0 4 231650
-0.002508 -0.006495 0.120106 -0.200670 -0.064263 -0.106124 -0.062500 0 0 0 0 0 0 4 232726
-0.002508 -0.006495 0.120106 -0.200670 -0.064263 -0.106124 -0.062500 0 0 0 0 0 0 4 233708
-0.002508 -0.006495 0.120106 -0.200670 -0.064263 -0.106124 -0.062500 0 0 0 0 0 0 4 234630
-0.002508 -0.006495 0.120106 -0.200662 -0.064255 -0.106117 -0.062500 0 0 0 0 0 0 4 235837
-0.002508 -0.006495 0.120106 -0.200669 -0.064262 -0.106123 -0.062500 0 0 0 0 0 0 4 236986
-0.002508 -0.006495 0.120106 -0.200670 -0.064263 -0.106124 -0.062500 0 0 0 0 0 0 4 237640
-0.002508 -0.006495 0.120106 -0.200670 -0.064263 -0.106124 -0.062500 0 0 0 0 0 0 4 238720
-0.002508 -0.006495 0.120106 -0.200670 -0.064263 -0.106124 -0.062500 0 0 0 0 0 0 4 239755
-0.002508 -0.006495 0.120106 -0.200670 -0.064263 -0.106125 -0.062500 0 0 0 0 0 0 4 240643
-0.002520 -0.006507 0.120094 -0.040674 0.101094 0.060027 -0.062500 0 0 0 0 0 0 4 241651
-0.002527 -0.006514 0.120090 -0.103557 0.038753 -0.020537 -0.062500 0 0 0 0 0 0 4 242610
-0.002530 -0.006517 0.120089 -0.150013 -0.009369 -0.062684 -0.062500 0 0 0 0 0 0 4 243646
-0.002531 -0.006519 0.120088 -0.174973 -0.036003 -0.078862 -0.062500 0 0 0 0 0 0 4 244655
-0.002532 -0.006520 0.120088 -0.187741 -0.049884 -0.084678 -0.062500 0 0 0 0 0 0 4 245660
-0.002533 -0.006521 0.120088 -0.194173 -0.056996 -0.086728 -0.062500 0 0 0 0 0 0 4 246637
-0.002533 -0.006521 0.120088 -0.197415 -0.060604 -0.087453 -0.062500 0 0 0 0 0 0 4 247652
-0.002533 -0.006521 0.120088 -0.199039 -0.062411 -0.087701 -0.062500 0 0 0 0 0 0 4 248661
-0.002533 -0.006521 0.120088 -0.199850 -0.063336 -0.087802 -0.062500 0 0 0 0 0 0 4 249758
-0.002533 -0.006521 0.120088 -0.200266 -0.063807 -0.087821 -0.062500 0 0 0 0 0 0 4 250679
-0.002533 -0.006521 0.120088 -0.200457 -0.064031 -0.087830 -0.062500 0 0 0 0 0 0 4 251745
-0.002533 -0.006521 0.120088 -0.200572 -0.064141 -0.087848 -0.062500 0 0 0 0 0 0 4 252675
-0.002533 -0.006521 0.120088 -0.200619 -0.064206 -0.087843 -0.062500 0 0 0 0 0 0 4 253659
-0.002533 -0.006521 0.120088 -0.200639 -0.064229 -0.087837 -0.062500 0 0 0 0 0 0 4 254672
-0.002533 -0.006521 0.120088 -0.200656 -0.064249 -0.087832 -0.062500 0 0 0 0 0 0 4 255670
-0.002533 -0.006521 0.120088 -0.200654 -0.064261 -0.087845 -0.062500 0 0 0 0 0 0 4 256663
-0.002533 -0.006521 0.120088 -0.200665 -0.064260 -0.087840 -0.062500 0 0 0 0 0 0 4 257683
-0.002533 -0.006521 0.120088 -0.200666 -0.064259 -0.087839 -0.062500 0 0 0 0 0 0 4 258879
-0.002533 -0.006521 0.120088 -0.200666 -0.064259 -0.087839 -0.062500 0 0 0 0 0 0 4 259750
-0.002533 -0.006521 0.120088 -0.200674 -0.064267 -0.087847 -0.062500 0 0 0 0 0 0 4 260804
-0.002533 -0.006521 0.120088 -0.200667 -0.064260 -0.087840 -0.062500 0 0 0 0 0 0 4 261664
-0.002533 -0.006521 0.120088 -0.200667 -0.064260 -0.087839 -0.062500 0 0 0 0 0 0 4 262703
-0.002533 -0.006521 0.120088 -0.200666 -0.064259 -0.087839 -0.062500 0 0 0 0 0 0 4 263924
-0.002533 -0.006521 0.120088 -0.200674 -0.064267 -0.087847 -0.062500 0 0 0 0 0 0 4 264746
-0.002545 -0.006534 0.120076 -0.040771 0.100984 0.078411 -0.062500 0 0 0 0 0 0 4 265773
-0.002552 -0.006540 0.120072 -0.103598 0.038720 -0.002198 -0.062500 0 0 0 0 0 0 4 266711
-0.002555 -0.006544 0.120070 -0.168873 -0.015363 -0.044382 -0.062500 0 0 0 0 0 0 4 267667
-0.002556 -0.006546 0.120070 -0.193843 -0.041981 -0.060564 -0.062500 0 0 0 0 0 0 4 268677
-0.002557 -0.006546 0.120070 -0.206597 -0.055858 -0.066374 -0.062500 0 0 0 0 0 0 4 269869
-0.002558 -0.006547 0.120070 -0.213032 -0.062975 -0.068434 -0.062500 0 0 0 0 0 0 4 270689
-0.002558 -0.006547 0.120070 -0.216266 -0.066575 -0.069154 -0.062500 0 0 0 0 0 0 4 271620
-0.002558 -0.006547 0.120070 -0.217885 -0.068391 -0.069417 -0.062500 0 0 0 0 0 0 4 272710
-0.002558 -0.006547 0.120070 -0.218699 -0.069307 -0.069506 -0.062500 0 0 0 0 0 0 4 273730
-0.002558 -0.006547 0.120070 -0.219115 -0.069776 -0.069524 -0.062500 0 0 0 0 0 0 4 274642
-0.002558 -0.006547 0.120070 -0.219318 -0.069997 -0.069546 -0.062500 0 0 0 0 0 0 4 275632
-0.002558 -0.006547 0.120070 -0.219419 -0.070122 -0.069547 -0.062500 0 0 0 0 0 0 4 276665
-0.002558 -0.006547 0.120070 -0.219468 -0.070176 -0.069545 -0.062500 0 0 0 0 0 0 4 277633
-0.002558 -0.006547 0.120070 -0.219496 -0.070207 -0.069548 -0.062500 0 0 0 0 0 0 4 278637
-0.002558 -0.006547 0.120070 -0.219517 -0.070215 -0.069549 -0.062500 0 0 0 0 0 0 4 279633
-0.002558 -0.006547 0.120070 -0.219516 -0.070228 -0.069544 -0.062500 0 0 0 0 0 0 4 280632
-0.002558 -0.006547 0.120070 -0.219524 -0.070237 -0.069551 -0.062500 0 0 0 0 0 0 4 281631
-0.002558 -0.006547 0.120070 -0.219524 -0.070237 -0.069551 -0.062500 0 0 0 0 0 0 4 282635
-0.002570 -0.006560 0.120058 -0.059713 0.094908 0.096814 -0.062500 0 0 0 0 0 0 4 283993
-0.002576 -0.006567 0.120053 -0.122496 0.032696 0.016152 -0.062500 0 0 0 0 0 0 4 284865
-0.002580 -0.006570 0.120052 -0.168884 -0.015376 -0.026055 -0.062500 0 0 0 0 0 0 4 285787
-0.002581 -0.006572 0.120052 -0.193845 -0.041998 -0.042254 -0.062500 0 0 0 0 0 0 4 286665
-0.002582 -0.006573 0.120051 -0.206597 -0.055859 -0.048078 -0.062500 0 0 0 0 0 0 4 287648
-0.002582 -0.006573 0.120051 -0.213035 -0.062962 -0.050130 -0.062500 0 0 0 0 0 0 4 288642
-0.002583 -0.006573 0.120051 -0.216260 -0.066582 -0.050859 -0.062500 0 0 0 0 0 0 4 289639
-0.002583 -0.006574 0.120051 -0.217893 -0.068386 -0.051103 -0.062500 0 0 0 0 0 0 4 290643
-0.002577 -0.006593 0.120060 -0.291161 0.181609 -0.177013 -0.062500 0 0 0 0 0 0 4 291636
-0.002574 -0.006602 0.120063 -0.269689 0.077432 -0.115965 -0.062500 0 0 0 0 0 0 4 292956
-0.002573 -0.006607 0.120064 -0.248825 0.004566 -0.084065 -0.062500 0 0 0 0 0 0 4 293944
-0.002572 -0.006609 0.120065 -0.237500 -0.033295 -0.071842 -0.062500 0 0 0 0 0 0 4 294733
-0.002572 -0.006610 0.120065 -0.231672 -0.052137 -0.067466 -0.062500 0 0 0 0 0 0 4 295873
-0.002584 -0.006624 0.120053 -0.068987 0.103533 0.100609 -0.062500 0 0 0 0 0 0 4 296750
-0.002590 -0.006631 0.120049 -0.130224 0.036779 0.020426 -0.062500 0 0 0 0 0 0 4 297665
-0.002593 -0.006634 0.120048 -0.175858 -0.013549 -0.021635 -0.062500 0 0 0 0 0 0 4 298639
-0.002595 -0.006636 0.120047 -0.200434 -0.041288 -0.037780 -0.062500 0 0 0 0 0 0 4 299641
-0.002595 -0.006637 0.120047 -0.212983 -0.055735 -0.043594 -0.062500 0 0 0 0 0 0 4 300717
-0.002596 -0.006637 0.120047 -0.219320 -0.063113 -0.045647 -0.062500 0 0 0 0 0 0 4 301685
-0.002596 -0.006638 0.120047 -0.222514 -0.066860 -0.046361 -0.062500 0 0 0 0 0 0 4 302802
-0.002596 -0.006638 0.120047 -0.224126 -0.068764 -0.046613 -0.062500 0 0 0 0 0 0 4 303960
-0.002596 -0.006638 0.120047 -0.224909 -0.069717 -0.046702 -0.062500 0 0 0 0 0 0 4 304620
-0.002596 -0.006638 0.120047 -0.225318 -0.070200 -0.046735 -0.062500 0 0 0 0 0 0 4 305738
-0.002596 -0.006638 0.120047 -0.225513 -0.070445 -0.046748 -0.062500 0 0 0 0 0 0 4 306725
-0.002596 -0.006638 0.120047 -0.225609 -0.070553 -0.046746 -0.062500 0 0 0 0 0 0 4 307659
-0.002596 -0.006638 0.120047 -0.225665 -0.070613 -0.046751 -0.062500 0 0 0 0 0 0 4 308661
-0.002596 -0.006638 0.120047 -0.225694 -0.070644 -0.046755 -0.062500 0 0 0 0 0 0 4 309659
-0.002596 -0.006638 0.120047 -0.225701 -0.070667 -0.046757 -0.062500 0 0 0 0 0 0 4 310658
-0.002596 -0.006638 0.120047 -0.225713 -0.070667 -0.046751 -0.062500 0 0 0 0 0 0 4 311657
-0.002609 -0.006651 0.120035 -0.066091 0.094222 0.119880 -0.062500 0 0 0 0 0 0 4 312663
-0.002615 -0.006657 0.120031 -0.128765 0.032163 0.039093 -0.062500 0 0 0 0 0 0 4 313658
-0.002618 -0.006661 0.120029 -0.175108 -0.015845 -0.003175 -0.062500 0 0 0 0 0 0 4 314660
-0.002619 -0.006662 0.120029 -0.200058 -0.042434 -0.019406 -0.062500 0 0 0 0 0 0 4 315666
-0.002620 -0.006663 0.120029 -0.212796 -0.056295 -0.025245 -0.062500 0 0 0 0 0 0 4 317224
-0.002621 -0.006664 0.120028 -0.219225 -0.063406 -0.027302 -0.062500 0 0 0 0 0 0 4 317671
-0.002621 -0.006664 0.120028 -0.222471 -0.067019 -0.028024 -0.062500 0 0 0 0 0 0 4 318733
-0.002621 -0.006664 0.120028 -0.224078 -0.068839 -0.028277 -0.062500 0 0 0 0 0 0 4 319675
-0.002621 -0.006664 0.120028 -0.224906 -0.069741 -0.028365 -0.062500 0 0 0 0 0 0 4 320682
-0.002621 -0.006664 0.120028 -0.225307 -0.070221 -0.028404 -0.062500 0 0 0 0 0 0 4 321667
-0.002621 -0.006664 0.120028 -0.225520 -0.070441 -0.028403 -0.062500 0 0 0 0 0 0 4 322663
-0.002621 -0.006664 0.120028 -0.225615 -0.070557 -0.028413 -0.062500 0 0 0 0 0 0 4 323660
-0.002633 -0.006677 0.120017 -0.066128 0.094162 0.138310 -0.062500 0 0 0 0 0 0 4 324720
-0.002640 -0.006684 0.120012 -0.128781 0.032141 0.057486 -0.062500 0 0 0 0 0 0 4 325862
-0.002643 -0.006687 0.120011 -0.175108 -0.015845 0.015183 -0.062500 0 0 0 0 0 0 4 326796
-0.002644 -0.006689 0.120010 -0.200054 -0.042431 -0.001053 -0.062500 0 0 0 0 0 0 4 327719
-0.002645 -0.006690 0.120010 -0.212797 -0.056295 -0.006887 -0.062500 0 0 0 0 0 0 4 328848
-0.002646 -0.006690 0.120010 -0.219235 -0.063400 -0.008960 -0.062500 0 0 0 0 0 0 4 329796
-0.002646 -0.006690 0.120010 -0.222469 -0.067016 -0.009672 -0.062500 0 0 0 0 0 0 4 330802
-0.002646 -0.006690 0.120010 -0.224086 -0.068832 -0.009938 -0.062500 0 0 0 0 0 0 4 331804
-0.002646 -0.006690 0.120010 -0.224889 -0.069751 -0.010016 -0.062500 0 0 0 0 0 0 4 332688
-0.002646 -0.006690 0.120010 -0.225317 -0.070204 -0.010053 -0.062500 0 0 0 0 0 0 4 333731
-0.002646 -0.006690 0.120010 -0.225514 -0.070447 -0.010066 -0.062500 0 0 0 0 0 0 4 334711
-0.002646 -0.006690 0.120010 -0.225611 -0.070554 -0.010064 -0.062500 0 0 0 0 0 0 4 335691
-0.002646 -0.006690 0.120010 -0.225663 -0.070627 -0.010064 -0.062500 0 0 0 0 0 0 4 336678
-0.002658 -0.006703 0.119998 -0.066244 0.094027 0.156764 -0.062500 0 0 0 0 0 0 4 337706
-0.002664 -0.006710 0.119994 -0.128836 0.032079 0.075881 -0.062500 0 0 0 0 0 0 4 338764
-0.002668 -0.006713 0.119993 -0.175139 -0.015864 0.033562 -0.062500 0 0 0 0 0 0 4 339736
-0.002669 -0.006715 0.119992 -0.200062 -0.042437 0.017305 -0.062500 0 0 0 0 0 0 4 340682
-0.002670 -0.006716 0.119992 -0.212805 -0.056305 0.011474 -0.062500 0 0 0 0 0 0 4 341647
-0.002670 -0.006716 0.119992 -0.219234 -0.063400 0.009406 -0.062500 0 0 0 0 0 0 4 342651
-0.002671 -0.006717 0.119992 -0.222456 -0.067016 0.008686 -0.062500 0 0 0 0 0 0 4 343667
-0.002671 -0.006717 0.119992 -0.224082 -0.068829 0.008425 -0.062500 0 0 0 0 0 0 4 344638
-0.002671 -0.006717 0.119992 -0.224904 -0.069753 0.008346 -0.062500 0 0 0 0 0 0 4 345656
-0.002671 -0.006717 0.119992 -0.225305 -0.070204 0.008303 -0.062500 0 0 0 0 0 0 4 346669
-0.002671 -0.006717 0.119992 -0.225510 -0.070443 0.008296 -0.062500 0 0 0 0 0 0 4 347646
-0.002671 -0.006717 0.119992 -0.225615 -0.070559 0.008291 -0.062500 0 0 0 0 0 0 4 348641
-0.002671 -0.006717 0.119992 -0.225668 -0.070631 0.008290 -0.062500 0 0 0 0 0 0 4 349664
-0.002683 -0.006729 0.119980 -0.066333 0.093924 0.175231 -0.062500 0 0 0 0 0 0 4 351627
-0.002689 -0.006736 0.119976 -0.128885 0.032038 0.094311 -0.062500 0 0 0 0 0 0 4 352750
-0.002692 -0.006739 0.119974 -0.175150 -0.015874 0.051937 -0.062500 0 0 0 0 0 0 4 353683
-0.002694 -0.006741 0.119974 -0.200075 -0.042452 0.035685 -0.062500 0 0 0 0 0 0 4 354651
-0.002695 -0.006742 0.119973 -0.212799 -0.056298 0.029844 -0.062500 0 0 0 0 0 0 4 355670
-0.002695 -0.006743 0.119973 -0.219239 -0.063406 0.027775 -0.062500 0 0 0 0 0 0 4 356661
-0.002695 -0.006743 0.119973 -0.222465 -0.067011 0.027048 -0.062500 0 0 0 0 0 0 4 357678
-0.002695 -0.006743 0.119973 -0.224077 -0.068837 0.026804 -0.062500 0 0 0 0 0 0 4 358657
-0.002695 -0.006743 0.119973 -0.224900 -0.069749 0.026701 -0.062500 0 0 0 0 0 0 4 359848
-0.002696 -0.006743 0.119973 -0.225309 -0.070210 0.026688 -0.062500 0 0 0 0 0 0 4 360747
-0.002696 -0.006743 0.119973 -0.225515 -0.070448 0.026664 -0.062500 0 0 0 0 0 0 4 361780
-0.002696 -0.006743 0.119973 -0.225612 -0.070556 0.026664 -0.062500 0 0 0 0 0 0 4 362809
-0.002696 -0.006743 0.119973 -0.225668 -0.070616 0.026658 -0.062500 0 0 0 0 0 0 4 363826
-0.002696 -0.006743 0.119973 -0.225693 -0.070659 0.026660 -0.062500 0 0 0 0 0 0 4 364678
-0.002696 -0.006743 0.119973 -0.225707 -0.070660 0.026667 -0.062500 0 0 0 0 0 0 4 365642
-0.002696 -0.006743 0.119973 -0.225716 -0.070668 0.026661 -0.062500 0 0 0 0 0 0 4 366636
-0.002696 -0.006743 0.119973 -0.225716 -0.070669 0.026660 -0.062500 0 0 0 0 0 0 4 367716
-0.002696 -0.006743 0.119973 -0.225717 -0.070669 0.026660 -0.062500 0 0 0 0 0 0 4 368680
-0.002696 -0.006743 0.119973 -0.225702 -0.070683 0.026659 -0.062500 0 0 0 0 0 0 4 369767
-0.002696 -0.006743 0.119973 -0.225715 -0.070671 0.026659 -0.062500 0 0 0 0 0 0 4 370972
-0.002696 -0.006743 0.119973 -0.225713 -0.070681 0.026665 -0.062500 0 0 0 0 0 0 4 371623
-0.002708 -0.006756 0.119961 -0.066450 0.093791 0.193708 -0.062500 0 0 0 0 0 0 4 372744
-0.002714 -0.006762 0.119957 -0.128940 0.031976 0.112729 -0.062500 0 0 0 0 0 0 4 373720
-0.002736 -0.006762 0.119966 0.068282 -0.067893 -0.071023 -0.062500 0 0 0 0 0 0 4 374671
-0.002747 -0.006761 0.119969 -0.055025 -0.077073 -0.018669 -0.062500 0 0 0 0 0 0 4 375660
-0.002752 -0.006761 0.119970 -0.138311 -0.075679 0.011328 -0.062500 0 0 0 0 0 0 4 376665
-0.002755 -0.006761 0.119970 -0.181929 -0.073717 0.023005 -0.062500 0 0 0 0 0 0 4 377655
-0.002756 -0.006761 0.119970 -0.203856 -0.072365 0.027219 -0.062500 0 0 0 0 0 0 4 378663
-0.002757 -0.006761 0.119970 -0.214799 -0.071584 0.028701 -0.062500 0 0 0 0 0 0 4 379655
-0.002757 -0.006760 0.119970 -0.220258 -0.071155 0.029219 -0.062500 0 0 0 0 0 0 4 380656
-0.002757 -0.006760 0.119970 -0.222990 -0.070930 0.029394 -0.062500 0 0 0 0 0 0 4 381657
-0.002757 -0.006760 0.119970 -0.224372 -0.070795 0.029462 -0.062500 0 0 0 0 0 0 4 382675
-0.002758 -0.006760 0.119970 -0.225041 -0.070737 0.029485 -0.062500 0 0 0 0 0 0 4 384183
-0.002758 -0.006760 0.119970 -0.225371 -0.070714 0.029498 -0.062500 0 0 0 0 0 0 4 384689
-0.002758 -0.006760 0.119970 -0.225554 -0.070693 0.029502 -0.062500 0 0 0 0 0 0 4 385728
-0.002758 -0.006760 0.119970 -0.225625 -0.070687 0.029501 -0.062500 0 0 0 0 0 0 4 386684
-0.002752 -0.006780 0.119979 -0.298047 0.180429 -0.095819 -0.062500 0 0 0 0 0 0 4 387667
-0.002749 -0.006789 0.119983 -0.270112 0.077003 -0.034988 -0.062500 0 0 0 0 0 0 4 388668
-0.002748 -0.006794 0.119984 -0.249078 0.004324 -0.003212 -0.062500 0 0 0 0 0 0 4 389665
-0.002766 -0.006792 0.119994 0.005956 -0.085427 -0.132292 -0.062500 0 0 0 0 0 0 4 390668
-0.002775 -0.006791 0.119998 -0.105526 -0.092857 -0.059379 -0.062500 0 0 0 0 0 0 4 391784
-0.002779 -0.006790 0.119999 -0.173134 -0.086895 -0.022010 -0.062500 0 0 0 0 0 0 4 392831
-0.002781 -0.006790 0.120000 -0.208808 -0.082449 -0.007725 -0.062500 0 0 0 0 0 0 4 393824
-0.002782 -0.006790 0.120000 -0.226754 -0.079785 -0.002607 -0.062500 0 0 0 0 0 0 4 394600
-0.002783 -0.006790 0.120000 -0.235700 -0.078314 -0.000792 -0.062500 0 0 0 0 0 0 4 395905
-0.002783 -0.006790 0.120000 -0.240168 -0.077535 -0.000167 -0.062500 0 0 0 0 0 0 4 396749
-0.002783 -0.006790 0.120000 -0.242390 -0.077119 0.000072 -0.062500 0 0 0 0 0 0 4 397897
-0.002783 -0.006790 0.120000 -0.243513 -0.076906 0.000140 -0.062500 0 0 0 0 0 0 4 398739
-0.002783 -0.006790 0.120000 -0.244054 -0.076805 0.000176 -0.062500 0 0 0 0 0 0 4 399682
-0.002783 -0.006790 0.120000 -0.244329 -0.076746 0.000175 -0.062500 0 0 0 0 0 0 4 400740
-0.002783 -0.006790 0.120000 -0.244466 -0.076723 0.000185 -0.062500 0 0 0 0 0 0 4 401663
-0.002783 -0.006790 0.120000 -0.244535 -0.076705 0.000179 -0.062500 0 0 0 0 0 0 4 402721
-0.002783 -0.006790 0.120000 -0.244587 -0.076692 0.000184 -0.062500 0 0 0 0 0 0 4 403742
-0.002783 -0.006790 0.120000 -0.244593 -0.076691 0.000185 -0.062500 0 0 0 0 0 0 4 404666
-0.002796 -0.006802 0.119988 -0.085503 0.087637 0.167507 -0.062500 0 0 0 0 0 0 4 405797
-0.002802 -0.006809 0.119984 -0.154014 0.025574 0.086413 -0.062500 0 0 0 0 0 0 4 406653
-0.002805 -0.006812 0.119982 -0.200228 -0.022252 0.043962 -0.062500 0 0 0 0 0 0 4 407659
-0.002807 -0.006814 0.119982 -0.225107 -0.048793 0.027658 -0.062500 0 0 0 0 0 0 4 408665
-0.002807 -0.006815 0.119981 -0.237840 -0.062650 0.021784 -0.062500 0 0 0 0 0 0 4 409638
-0.002808 -0.006815 0.119981 -0.244271 -0.069748 0.019727 -0.062500 0 0 0 0 0 0 4 410653
-0.002808 -0.006816 0.119981 -0.247501 -0.073358 0.018987 -0.062500 0 0 0 0 0 0 4 411657
-0.002808 -0.006816 0.119981 -0.249136 -0.075179 0.018751 -0.062500 0 0 0 0 0 0 4 412646
-0.002808 -0.006816 0.119981 -0.249947 -0.076104 0.018647 -0.062500 0 0 0 0 0 0 4 413657
-0.002827 -0.006812 0.119991 -0.006645 -0.128583 -0.122464 -0.062500 0 0 0 0 0 0 4 414652
-0.002836 -0.006810 0.119995 -0.105392 -0.111450 -0.054015 -0.062500 0 0 0 0 0 0 4 415633
-0.002841 -0.006808 0.119996 -0.169973 -0.095974 -0.018238 -0.062500 0 0 0 0 0 0 4 417527
-0.002843 -0.006808 0.119997 -0.207233 -0.086950 -0.004525 -0.062500 0 0 0 0 0 0 4 418670
-0.002844 -0.006807 0.119997 -0.225972 -0.082030 0.000402 -0.062500 0 0 0 0 0 0 4 419658
-0.002845 -0.006807 0.119997 -0.235310 -0.079438 0.002146 -0.062500 0 0 0 0 0 0 4 420643
-0.002845 -0.006807 0.119997 -0.239970 -0.078091 0.002759 -0.062500 0 0 0 0 0 0 4 421566
-0.002845 -0.006807 0.119997 -0.242290 -0.077398 0.002973 -0.062500 0 0 0 0 0 0 4 422561
-0.002840 -0.006826 0.120006 -0.321980 0.173853 -0.122190 -0.062500 0 0 0 0 0 0 4 423642
-0.002837 -0.006836 0.120009 -0.294622 0.070530 -0.061382 -0.062500 0 0 0 0 0 0 4 424933
-0.002836 -0.006840 0.120010 -0.273867 -0.002090 -0.029618 -0.062500 0 0 0 0 0 0 4 425949
-0.002835 -0.006843 0.120010 -0.262541 -0.039809 -0.017446 -0.062500 0 0 0 0 0 0 4 426650
-0.002834 -0.006844 0.120011 -0.256717 -0.058583 -0.013069 -0.062500 0 0 0 0 0 0 4 427728
-0.002834 -0.006844 0.120011 -0.253768 -0.067858 -0.011528 -0.062500 0 0 0 0 0 0 4 428912
-0.002834 -0.006845 0.120011 -0.252275 -0.072467 -0.010977 -0.062500 0 0 0 0 0 0 4 429749
-0.002834 -0.006845 0.120011 -0.251518 -0.074750 -0.010783 -0.062500 0 0 0 0 0 0 4 430717
-0.002834 -0.006845 0.120011 -0.251137 -0.075893 -0.010719 -0.062500 0 0 0 0 0 0 4 431590
-0.002834 -0.006845 0.120011 -0.250956 -0.076460 -0.010704 -0.062500 0 0 0 0 0 0 4 432570
-0.002834 -0.006845 0.120011 -0.250856 -0.076747 -0.010694 -0.062500 0 0 0 0 0 0 4 433697
-0.002834 -0.006845 0.120011 -0.250803 -0.076881 -0.010688 -0.062500 0 0 0 0 0 0 4 434726
-0.002834 -0.006845 0.120011 -0.250788 -0.076959 -0.010687 -0.062500 0 0 0 0 0 0 4 435592
-0.002853 -0.006841 0.120021 -0.006954 -0.129010 -0.151689 -0.062500 0 0 0 0 0 0 4 436634
-0.002862 -0.006839 0.120024 -0.105562 -0.111677 -0.083279 -0.062500 0 0 0 0 0 0 4 437757
-0.002867 -0.006837 0.120026 -0.176209 -0.096421 -0.047525 -0.062500 0 0 0 0 0 0 4 438696
-0.002869 -0.006837 0.120026 -0.213420 -0.087356 -0.033805 -0.062500 0 0 0 0 0 0 4 439796
-0.002870 -0.006836 0.120026 -0.232138 -0.082406 -0.028878 -0.062500 0 0 0 0 0 0 4 440596
-0.002871 -0.006836 0.120026 -0.241475 -0.079778 -0.027139 -0.062500 0 0 0 0 0 0 4 441567
-0.002871 -0.006836 0.120026 -0.246115 -0.078433 -0.026521 -0.062500 0 0 0 0 0 0 4 442584
-0.002871 -0.006836 0.120026 -0.248455 -0.077734 -0.026314 -0.062500 0 0 0 0 0 0 4 443564
-0.002871 -0.006836 0.120026 -0.249604 -0.077385 -0.026242 -0.062500 0 0 0 0 0 0 4 444575
-0.002871 -0.006836 0.120026 -0.250188 -0.077209 -0.026202 -0.062500 0 0 0 0 0 0 4 445671
-0.002871 -0.006836 0.120026 -0.250479 -0.077109 -0.026199 -0.062500 0 0 0 0 0 0 4 446559
-0.002871 -0.006836 0.120026 -0.250609 -0.077072 -0.026201 -0.062500 0 0 0 0 0 0 4 447570
-0.002871 -0.006836 0.120026 -0.250682 -0.077042 -0.026195 -0.062500 0 0 0 0 0 0 4 448570
-0.002871 -0.006836 0.120026 -0.250730 -0.077038 -0.026202 -0.062500 0 0 0 0 0 0 4 449574
-0.002871 -0.006836 0.120026 -0.250739 -0.077028 -0.026189 -0.062500 0 0 0 0 0 0 4 451026
-0.002871 -0.006836 0.120026 -0.250747 -0.077034 -0.026195 -0.062500 0 0 0 0 0 0 4 451775
-0.002871 -0.006836 0.120026 -0.250763 -0.077021 -0.026195 -0.062500 0 0 0 0 0 0 4 452799
-0.002871 -0.006836 0.120026 -0.250765 -0.077019 -0.026195 -0.062500 0 0 0 0 0 0 4 453598
-0.002871 -0.006836 0.120026 -0.250750 -0.077033 -0.026196 -0.062500 0 0 0 0 0 0 4 454543
-0.002871 -0.006836 0.120026 -0.250763 -0.077021 -0.026195 -0.062500 0 0 0 0 0 0 4 455587
-0.002871 -0.006836 0.120026 -0.250765 -0.077019 -0.026195 -0.062500 0 0 0 0 0 0 4 456581
-0.002871 -0.006836 0.120026 -0.250765 -0.077019 -0.026195 -0.062500 0 0 0 0 0 0 4 457663
-0.002871 -0.006836 0.120026 -0.250750 -0.077033 -0.026195 -0.062500 0 0 0 0 0 0 4 458838
-0.002871 -0.006836 0.120026 -0.250763 -0.077021 -0.026195 -0.062500 0 0 0 0 0 0 4 459775
-0.002871 -0.006836 0.120026 -0.250765 -0.077019 -0.026195 -0.062500 0 0 0 0 0 0 4 460818
-0.002871 -0.006836 0.120026 -0.250750 -0.077033 -0.026195 -0.062500 0 0 0 0 0 0 4 461625
-0.002871 -0.006836 0.120026 -0.250763 -0.077021 -0.026195 -0.062500 0 0 0 0 0 0 4 462933
-0.002871 -0.006836 0.120026 -0.250765 -0.077019 -0.026195 -0.062500 0 0 0 0 0 0 4 463957
-0.002871 -0.006836 0.120026 -0.250761 -0.077031 -0.026189 -0.062500 0 0 0 0 0 0 4 464785
-0.002871 -0.006836 0.120026 -0.250761 -0.077031 -0.026208 -0.062500 0 0 0 0 0 0 4 465645
-0.002871 -0.006836 0.120026 -0.250764 -0.077020 -0.026196 -0.062500 0 0 0 0 0 0 4 466758
-0.002871 -0.006836 0.120026 -0.250761 -0.077031 -0.026189 -0.062500 0 0 0 0 0 0 4 467621
-0.002871 -0.006836 0.120026 -0.250765 -0.077020 -0.026194 -0.062500 0 0 0 0 0 0 4 468597
-0.002871 -0.006836 0.120026 -0.250753 -0.077022 -0.026201 -0.062500 0 0 0 0 0 0 4 469785
-0.002871 -0.006836 0.120026 -0.250764 -0.077020 -0.026196 -0.062500 0 0 0 0 0 0 4 470774
-0.002871 -0.006836 0.120026 -0.250761 -0.077031 -0.026189 -0.062500 0 0 0 0 0 0 4 471668
-0.002871 -0.006836 0.120026 -0.250753 -0.077023 -0.026201 -0.062500 0 0 0 0 0 0 4 472671
-0.002871 -0.006836 0.120026 -0.250764 -0.077020 -0.026196 -0.062500 0 0 0 0 0 0 4 473635
-0.002871 -0.006836 0.120026 -0.250761 -0.077031 -0.026189 -0.062500 0 0 0 0 0 0 4 474546
-0.002871 -0.006836 0.120026 -0.250765 -0.077020 -0.026194 -0.062500 0 0 0 0 0 0 4 475572
-0.002871 -0.006836 0.120026 -0.250753 -0.077022 -0.026201 -0.062500 0 0 0 0 0 0 4 476579
-0.002871 -0.006836 0.120026 -0.250764 -0.077020 -0.026196 -0.062500 0 0 0 0 0 0 4 477654
-0.002871 -0.006836 0.120026 -0.250761 -0.077031 -0.026189 -0.062500 0 0 0 0 0 0 4 478667
-0.002871 -0.006836 0.120026 -0.250753 -0.077023 -0.026200 -0.062500 0 0 0 0 0 0 4 479572
-0.002871 -0.006836 0.120026 -0.250764 -0.077020 -0.026195 -0.062500 0 0 0 0 0 0 4 480583
-0.002871 -0.006836 0.120026 -0.250761 -0.077031 -0.026189 -0.062500 0 0 0 0 0 0 4 481661
-0.002871 -0.006836 0.120026 -0.250753 -0.077023 -0.026200 -0.062500 0 0 0 0 0 0 4 482599
-0.002871 -0.006836 0.120026 -0.250764 -0.077020 -0.026195 -0.062500 0 0 0 0 0 0 4 483951
-0.002871 -0.006836 0.120026 -0.250772 -0.077027 -0.026203 -0.062500 0 0 0 0 0 0 4 484680
-0.002871 -0.006836 0.120026 -0.250762 -0.077032 -0.026190 -0.062500 0 0 0 0 0 0 4 485592
-0.002871 -0.006836 0.120026 -0.250765 -0.077021 -0.026194 -0.062500 0 0 0 0 0 0 4 486532
-0.002871 -0.006836 0.120026 -0.250753 -0.077022 -0.026201 -0.062500 0 0 0 0 0 0 4 487670
-0.002871 -0.006836 0.120026 -0.250760 -0.077031 -0.026190 -0.062500 0 0 0 0 0 0 4 488579
-0.002871 -0.006836 0.120026 -0.250764 -0.077020 -0.026194 -0.062500 0 0 0 0 0 0 4 489666
-0.002871 -0.006836 0.120026 -0.250753 -0.077022 -0.026201 -0.062500 0 0 0 0 0 0 4 490576
-0.002871 -0.006836 0.120026 -0.250760 -0.077031 -0.026190 -0.062500 0 0 0 0 0 0 4 491909
-0.002871 -0.006836 0.120026 -0.250764 -0.077020 -0.026194 -0.062500 0 0 0 0 0 0 4 492647
-0.002871 -0.006836 0.120026 -0.250753 -0.077022 -0.026201 -0.062500 0 0 0 0 0 0 4 493812
-0.002871 -0.006836 0.120026 -0.250760 -0.077031 -0.026190 -0.062500 0 0 0 0 0 0 4 494662
-0.002871 -0.006836 0.120026 -0.250764 -0.077020 -0.026194 -0.062500 0 0 0 0 0 0 4 495810
-0.002871 -0.006836 0.120026 -0.250765 -0.077019 -0.026195 -0.062500 0 0 0 0 0 0 4 496657
-0.002871 -0.006836 0.120026 -0.250753 -0.077022 -0.026201 -0.062500 0 0 0 0 0 0 4 497809
-0.002871 -0.006836 0.120026 -0.250760 -0.077031 -0.026190 -0.062500 0 0 0 0 0 0 4 498615
-0.002871 -0.006836 0.120026 -0.250764 -0.077020 -0.026194 -0.062500 0 0 0 0 0 0 4 499575
-0.002871 -0.006836 0.120026 -0.250753 -0.077022 -0.026201 -0.062500 0 0 0 0 0 0 4 500578
-0.002871 -0.006836 0.120026 -0.250760 -0.077031 -0.026190 -0.062500 0 0 0 0 0 0 4 501521
-0.002871 -0.006836 0.120026 -0.250772 -0.077028 -0.026202 -0.062500 0 0 0 0 0 0 4 502764
-0.002871 -0.006836 0.120026 -0.250766 -0.077020 -0.026196 -0.062500 0 0 0 0 0 0 4 503981
-0.002871 -0.006836 0.120026 -0.250750 -0.077034 -0.026196 -0.062500 0 0 0 0 0 0 4 504592
-0.002871 -0.006836 0.120026 -0.250763 -0.077021 -0.026195 -0.062500 0 0 0 0 0 0 4 505634
-0.002871 -0.006836 0.120026 -0.250765 -0.077019 -0.026195 -0.062500 0 0 0 0 0 0 4 506650
-0.002871 -0.006836 0.120026 -0.250765 -0.077019 -0.026195 -0.062500 0 0 0 0 0 0 4 507566
-0.002866 -0.006855 0.120035 -0.323144 0.174310 -0.151339 -0.062500 0 0 0 0 0 0 4 508585
-0.002863 -0.006865 0.120038 -0.295219 0.070775 -0.090616 -0.062500 0 0 0 0 0 0 4 509542
-0.002861 -0.006870 0.120039 -0.274177 -0.001984 -0.058886 -0.062500 0 0 0 0 0 0 4 510557
-0.002861 -0.006872 0.120040 -0.262705 -0.039760 -0.046712 -0.062500 0 0 0 0 0 0 4 511586
-0.002860 -0.006873 0.120040 -0.256801 -0.058551 -0.042343 -0.062500 0 0 0 0 0 0 4 512548
-0.002860 -0.006873 0.120040 -0.253804 -0.067851 -0.040799 -0.062500 0 0 0 0 0 0 4 513559
-0.002860 -0.006874 0.120040 -0.252290 -0.072447 -0.040254 -0.062500 0 0 0 0 0 0 4 514539
-0.002860 -0.006874 0.120040 -0.251524 -0.074751 -0.040070 -0.062500 0 0 0 0 0 0 4 515549
-0.002860 -0.006874 0.120040 -0.251146 -0.075886 -0.039993 -0.062500 0 0 0 0 0 0 4 516666
-0.002860 -0.006874 0.120040 -0.250943 -0.076460 -0.039969 -0.062500 0 0 0 0 0 0 4 517516
-0.002860 -0.006874 0.120040 -0.250863 -0.076740 -0.039966 -0.062500 0 0 0 0 0 0 4 518642
-0.002860 -0.006874 0.120040 -0.250812 -0.076873 -0.039960 -0.062500 0 0 0 0 0 0 4 519573
-0.002860 -0.006874 0.120040 -0.250785 -0.076954 -0.039965 -0.062500 0 0 0 0 0 0 4 520591
-0.002860 -0.006874 0.120040 -0.250776 -0.076986 -0.039954 -0.062500 0 0 0 0 0 0 4 521539
-0.002860 -0.006874 0.120040 -0.250767 -0.077011 -0.039961 -0.062500 0 0 0 0 0 0 4 522566
-0.002879 -0.006870 0.120050 -0.006841 -0.129054 -0.180889 -0.062500 0 0 0 0 0 0 4 523558
-0.002888 -0.006868 0.120054 -0.105491 -0.111712 -0.112520 -0.062500 0 0 0 0 0 0 4 524754
-0.002893 -0.006867 0.120055 -0.176191 -0.096444 -0.076794 -0.062500 0 0 0 0 0 0 4 525715
-0.002895 -0.006866 0.120055 -0.213412 -0.087367 -0.063077 -0.062500 0 0 0 0 0 0 4 526779
-0.002896 -0.006866 0.120055 -0.232128 -0.082406 -0.058147 -0.062500 0 0 0 0 0 0 4 527681
-0.002897 -0.006865 0.120055 -0.241465 -0.079787 -0.056405 -0.062500 0 0 0 0 0 0 4 528768
-0.002897 -0.006865 0.120055 -0.246128 -0.078436 -0.055794 -0.062500 0 0 0 0 0 0 4 529766
-0.002897 -0.006865 0.120055 -0.248449 -0.077742 -0.055581 -0.062500 0 0 0 0 0 0 4 530698
-0.002897 -0.006865 0.120055 -0.249601 -0.077384 -0.055494 -0.062500 0 0 0 0 0 0 4 531743
-0.002897 -0.006865 0.120055 -0.250185 -0.077205 -0.055472 -0.062500 0 0 0 0 0 0 4 532504
-0.002897 -0.006865 0.120055 -0.250460 -0.077119 -0.055473 -0.062500 0 0 0 0 0 0 4 533639
-0.002897 -0.006865 0.120055 -0.250615 -0.077066 -0.055468 -0.062500 0 0 0 0 0 0 4 534565
-0.002897 -0.006865 0.120055 -0.250695 -0.077055 -0.055463 -0.062500 0 0 0 0 0 0 4 535590
-0.002897 -0.006865 0.120055 -0.250721 -0.077028 -0.055467 -0.062500 0 0 0 0 0 0 4 536757
-0.002892 -0.006885 0.120064 -0.323160 0.174426 -0.180526 -0.062500 0 0 0 0 0 0 4 537785
-0.002889 -0.006894 0.120068 -0.295230 0.070831 -0.119850 -0.062500 0 0 0 0 0 0 4 538617
-0.002887 -0.006899 0.120069 -0.274185 -0.001951 -0.088130 -0.062500 0 0 0 0 0 0 4 539652
-0.002887 -0.006901 0.120069 -0.262716 -0.039750 -0.075974 -0.062500 0 0 0 0 0 0 4 540625
-0.002886 -0.006902 0.120069 -0.256813 -0.058538 -0.071597 -0.062500 0 0 0 0 0 0 4 541547
-0.002886 -0.006903 0.120069 -0.253804 -0.067843 -0.070061 -0.062500 0 0 0 0 0 0 4 542548
-0.002886 -0.006903 0.120069 -0.252292 -0.072461 -0.069520 -0.062500 0 0 0 0 0 0 4 543564
-0.002886 -0.006903 0.120069 -0.251530 -0.074758 -0.069322 -0.062500 0 0 0 0 0 0 4 544573
-0.002886 -0.006903 0.120069 -0.251143 -0.075883 -0.069257 -0.062500 0 0 0 0 0 0 4 545547
-0.002886 -0.006903 0.120069 -0.250959 -0.076460 -0.069236 -0.062500 0 0 0 0 0 0 4 546550
-0.002886 -0.006903 0.120069 -0.250869 -0.076746 -0.069219 -0.062500 0 0 0 0 0 0 4 547551
-0.002886 -0.006903 0.120069 -0.250806 -0.076882 -0.069219 -0.062500 0 0 0 0 0 0 4 548572
-0.002886 -0.006903 0.120069 -0.250781 -0.076951 -0.069230 -0.062500 0 0 0 0 0 0 4 549577
-0.002886 -0.006903 0.120069 -0.250769 -0.076993 -0.069214 -0.062500 0 0 0 0 0 0 4 550663
-0.002886 -0.006903 0.120069 -0.250775 -0.077005 -0.069220 -0.062500 0 0 0 0 0 0 4 551688
-0.002886 -0.006903 0.120069 -0.250760 -0.077021 -0.069221 -0.062500 0 0 0 0 0 0 4 552723
-0.002886 -0.006903 0.120069 -0.250759 -0.077022 -0.069221 -0.062500 0 0 0 0 0 0 4 553539
-0.002886 -0.006903 0.120069 -0.250759 -0.077022 -0.069222 -0.062500 0 0 0 0 0 0 4 554587
-0.002886 -0.006903 0.120069 -0.250759 -0.077022 -0.069222 -0.062500 0 0 0 0 0 0 4 555579
-0.002886 -0.006903 0.120069 -0.250759 -0.077022 -0.069222 -0.062500 0 0 0 0 0 0 4 556567
-0.002886 -0.006903 0.120069 -0.250770 -0.077020 -0.069215 -0.062500 0 0 0 0 0 0 4 557578
-0.002886 -0.006903 0.120069 -0.250760 -0.077022 -0.069221 -0.062500 0 0 0 0 0 0 4 558600
-0.002886 -0.006903 0.120069 -0.250759 -0.077022 -0.069222 -0.062500 0 0 0 0 0 0 4 559884
-0.002886 -0.006903 0.120069 -0.250759 -0.077022 -0.069222 -0.062500 0 0 0 0 0 0 4 560679
-0.002886 -0.006903 0.120069 -0.250759 -0.077022 -0.069222 -0.062500 0 0 0 0 0 0 4 561722
-0.002886 -0.006903 0.120069 -0.250759 -0.077022 -0.069222 -0.062500 0 0 0 0 0 0 4 562716
-0.002886 -0.006903 0.120069 -0.250756 -0.077034 -0.069216 -0.062500 0 0 0 0 0 0 4 563683
-0.002886 -0.006903 0.120069 -0.250759 -0.077024 -0.069221 -0.062500 0 0 0 0 0 0 4 564698
-0.002880 -0.006923 0.120078 -0.323234 0.174551 -0.194122 -0.062500 0 0 0 0 0 0 4 565577
-0.002877 -0.006932 0.120081 -0.295265 0.070891 -0.133538 -0.062500 0 0 0 0 0 0 4 566580
-0.002876 -0.006937 0.120082 -0.274193 -0.001927 -0.101868 -0.062500 0 0 0 0 0 0 4 567612
-0.002894 -0.006935 0.120093 -0.018688 -0.091758 -0.230610 -0.062500 0 0 0 0 0 0 4 568580
-0.002903 -0.006934 0.120096 -0.111488 -0.093245 -0.157926 -0.062500 0 0 0 0 0 0 4 569709
-0.002907 -0.006933 0.120098 -0.179208 -0.087295 -0.120641 -0.062500 0 0 0 0 0 0 4 570874
-0.002910 -0.006933 0.120098 -0.214938 -0.082814 -0.106374 -0.062500 0 0 0 0 0 0 4 571573
-0.002911 -0.006933 0.120098 -0.232892 -0.080136 -0.101258 -0.062500 0 0 0 0 0 0 4 572618
-0.002911 -0.006932 0.120098 -0.241847 -0.078660 -0.099454 -0.062500 0 0 0 0 0 0 4 573603
-0.002911 -0.006932 0.120098 -0.246313 -0.077871 -0.098807 -0.062500 0 0 0 0 0 0 4 574535
-0.002912 -0.006932 0.120098 -0.248537 -0.077451 -0.098588 -0.062500 0 0 0 0 0 0 4 575520
-0.002912 -0.006932 0.120098 -0.249650 -0.077241 -0.098511 -0.062500 0 0 0 0 0 0 4 576539
-0.002912 -0.006932 0.120098 -0.250210 -0.077145 -0.098475 -0.062500 0 0 0 0 0 0 4 577535
-0.002912 -0.006932 0.120098 -0.250487 -0.077087 -0.098477 -0.062500 0 0 0 0 0 0 4 578524
-0.002912 -0.006932 0.120098 -0.250620 -0.077044 -0.098465 -0.062500 0 0 0 0 0 0 4 579539
-0.002912 -0.006932 0.120098 -0.250704 -0.077041 -0.098466 -0.062500 0 0 0 0 0 0 4 580529
-0.002912 -0.006932 0.120098 -0.250728 -0.077027 -0.098466 -0.062500 0 0 0 0 0 0 4 581548
-0.002906 -0.006952 0.120107 -0.323237 0.174654 -0.223287 -0.062500 0 0 0 0 0 0 4 582535
-0.002903 -0.006961 0.120111 -0.295275 0.070946 -0.162750 -0.062500 0 0 0 0 0 0 4 584425
[truncated: 6,658,732 more chars]
