# Supplementary material for: Increasing Patient Engagement in Rehabilitation Exercises Using Computer-Based Citizen Science
Source: PLoS One. 2015 Mar 20;10(3):e0117013. doi: 10.1371/journal.pone.0117013 (PMC4368773; doi:10.1371/journal.pone.0117013)
Supplement: S4 Dataset — (ZIP) [file pone.0117013.s004.zip › Dataset_S4/P8/P8_with.dat]

-0.002936 -0.012344 0.170494 -0.552299 -0.051386 -8.100304 -0.000000 1 0 23 43 132 192 0 954
-0.002896 -0.012295 0.170798 -0.577654 -0.628840 -4.801711 -0.000044 1 0 0 0 0 0 0 2353
-0.002864 -0.012294 0.171114 -0.472220 -0.060428 -4.641213 -0.000071 1 0 0 0 0 0 0 3216
-0.002813 -0.012278 0.171440 -0.713554 -0.202497 -4.775714 -0.000098 1 0 0 0 0 0 0 4101
-0.002780 -0.012284 0.171710 -0.495847 0.084491 -4.089099 -0.000126 1 0 0 0 0 0 0 4996
-0.002731 -0.012273 0.171956 -0.680870 -0.111692 -3.719618 -0.000156 1 0 0 0 0 0 0 5956
-0.002720 -0.012306 0.172195 -0.216725 0.456536 -3.623136 -0.000189 1 0 0 0 0 0 0 6991
-0.002728 -0.012314 0.172448 0.092784 0.189105 -3.821277 -0.000220 1 0 0 0 0 0 0 7983
-0.002710 -0.012324 0.172695 -0.232148 0.191496 -3.782422 -0.000251 1 0 0 0 0 0 0 8983
-0.002730 -0.012292 0.172921 0.238734 -0.344577 -3.535465 -0.000282 1 0 0 0 0 0 0 9987
-0.002759 -0.012249 0.173141 0.406138 -0.529733 -3.457708 -0.000316 1 0 0 0 0 0 0 11056
-0.002790 -0.012204 0.173358 0.448760 -0.584394 -3.440233 -0.000353 1 0 0 0 0 0 0 12256
-0.002813 -0.012098 0.173579 0.345409 -1.365078 -3.509390 -0.000376 1 0 0 0 0 0 0 12996
-0.002820 -0.012047 0.173690 0.136248 -0.736160 -2.120579 -0.000405 1 0 0 0 0 0 0 13925
-0.002864 -0.011943 0.173889 0.585200 -1.339864 -3.131761 -0.000438 1 0 0 0 0 0 0 14972
-0.002876 -0.011830 0.174011 0.223707 -1.522415 -2.278175 -0.000473 1 0 0 0 0 0 0 16077
-0.002914 -0.011623 0.174221 0.528019 -2.768728 -3.347169 -0.000500 1 0 0 0 0 0 0 16964
-0.002933 -0.011534 0.174313 0.303507 -1.343356 -1.953938 -0.000534 1 0 0 0 0 0 0 18049
-0.002956 -0.011374 0.174432 0.337480 -2.116176 -2.183248 -0.000564 1 0 0 0 0 0 0 19004
-0.002967 -0.011225 0.174541 0.183546 -2.052921 -2.104476 -0.000595 1 0 0 0 0 0 0 19979
-0.002945 -0.011050 0.174645 -0.257287 -2.383330 -2.056124 -0.000626 1 0 0 0 0 0 0 20982
-0.002908 -0.010864 0.174733 -0.502189 -2.556818 -1.874194 -0.000657 1 0 0 0 0 0 0 21991
-0.002868 -0.010710 0.174810 -0.555025 -2.141214 -1.731905 -0.000688 1 0 0 0 0 0 0 22984
-0.002815 -0.010559 0.174875 -0.741936 -2.072763 -1.585564 -0.000718 1 0 0 0 0 0 0 23943
-0.002741 -0.010394 0.174927 -1.019813 -2.240991 -1.437435 -0.000751 1 0 0 0 0 0 0 24997
-0.002643 -0.010266 0.174965 -1.375270 -1.766175 -1.265464 -0.000781 1 0 0 0 0 0 0 25949
-0.002540 -0.010137 0.174995 -1.472576 -1.744049 -1.156097 -0.000812 1 0 0 0 0 0 0 26925
-0.002456 -0.010001 0.175012 -1.233277 -1.809269 -1.004186 -0.000843 1 0 0 0 0 0 0 27918
-0.002387 -0.009902 0.175019 -1.011154 -1.351909 -0.888036 -0.000874 1 0 0 0 0 0 0 28914
-0.002320 -0.009782 0.175025 -0.967694 -1.562716 -0.888193 -0.000905 1 0 0 0 0 0 0 29915
-0.002268 -0.009669 0.175025 -0.774996 -1.493637 -0.828264 -0.000936 1 0 0 0 0 0 0 30920
-0.002244 -0.009555 0.175013 -0.381314 -1.497060 -0.697347 -0.000968 1 0 0 0 0 0 0 31917
-0.002242 -0.009418 0.175005 -0.064177 -1.795187 -0.768671 -0.000999 1 0 0 0 0 0 0 32911
-0.002235 -0.009314 0.174993 -0.087117 -1.402217 -0.728837 -0.001030 1 0 0 0 0 0 0 33929
-0.002221 -0.009187 0.174980 -0.195651 -1.642421 -0.758101 -0.001061 1 0 0 0 0 0 0 34912
-0.002216 -0.009067 0.174963 -0.080427 -1.588876 -0.712298 -0.001093 1 0 0 0 0 0 0 35921
-0.002215 -0.008949 0.174942 -0.006488 -1.543080 -0.696357 -0.001124 1 0 0 0 0 0 0 36923
-0.002204 -0.008816 0.174926 -0.149106 -1.731355 -0.796463 -0.001177 1 0 0 0 0 0 0 38632
-0.002198 -0.008750 0.174918 -0.089517 -0.884088 -0.917230 -0.001185 1 0 0 0 0 0 0 38883
-0.002122 -0.008601 0.174896 -0.993998 -1.869918 -0.768324 -0.001220 1 0 0 0 0 0 0 39979
-0.002051 -0.008459 0.174874 -1.020748 -1.889095 -0.786401 -0.001250 1 0 0 0 0 0 0 40941
-0.001961 -0.008323 0.174862 -1.276156 -1.792390 -0.926209 -0.001280 1 0 0 0 0 0 0 41930
-0.001875 -0.008208 0.174847 -1.247739 -1.518347 -0.941987 -0.001312 1 0 0 0 0 0 0 42928
-0.001785 -0.008066 0.174835 -1.301537 -1.852933 -0.994782 -0.001343 1 0 0 0 0 0 0 43927
-0.001684 -0.007930 0.174826 -1.438433 -1.791979 -1.070754 -0.001374 1 0 0 0 0 0 0 44921
-0.001614 -0.007809 0.174817 -1.062821 -1.597281 -1.110584 -0.001411 1 0 0 0 0 0 0 46106
-0.001553 -0.007656 0.174811 -0.914610 -1.979203 -1.171482 -0.001437 1 0 0 0 0 0 0 46947
-0.001488 -0.007510 0.174809 -0.945909 -1.941541 -1.254696 -0.001468 1 0 0 0 0 0 0 47930
-0.001442 -0.007361 0.174814 -0.698473 -1.975274 -1.370764 -0.001503 1 0 0 0 0 0 0 49043
-0.001407 -0.007210 0.174821 -0.549082 -1.998352 -1.443075 -0.001534 1 0 0 0 0 0 0 50040
-0.001376 -0.007059 0.174829 -0.472773 -2.010980 -1.489207 -0.001563 1 0 0 0 0 0 0 50981
-0.001361 -0.006923 0.174832 -0.251749 -1.799424 -1.453709 -0.001595 1 0 0 0 0 0 0 52006
-0.001354 -0.006795 0.174846 -0.129836 -1.684891 -1.609480 -0.001625 1 0 0 0 0 0 0 52956
-0.001330 -0.006677 0.174860 -0.343498 -1.554020 -1.659083 -0.001659 1 0 0 0 0 0 0 54039
-0.001305 -0.006541 0.174871 -0.380838 -1.758776 -1.648783 -0.001687 1 0 0 0 0 0 0 54947
-0.001271 -0.006418 0.174884 -0.491968 -1.609778 -1.699407 -0.001725 1 0 0 0 0 0 0 56145
-0.001233 -0.006302 0.174898 -0.557598 -1.511276 -1.734251 -0.001752 1 0 0 0 0 0 0 57003
-0.001194 -0.006189 0.174912 -0.592505 -1.459456 -1.764806 -0.001781 1 0 0 0 0 0 0 57933
-0.001167 -0.006095 0.174920 -0.426534 -1.215468 -1.726630 -0.001814 1 0 0 0 0 0 0 59017
-0.001133 -0.005993 0.174932 -0.510685 -1.288246 -1.782541 -0.001843 1 0 0 0 0 0 0 59941
-0.001095 -0.005887 0.174945 -0.570554 -1.344362 -1.829837 -0.001875 1 0 0 0 0 0 0 60941
-0.001055 -0.005780 0.174958 -0.603409 -1.374722 -1.865831 -0.001905 1 0 0 0 0 0 0 61918
-0.001035 -0.005667 0.174963 -0.339652 -1.449335 -1.787124 -0.001937 1 0 0 0 0 0 0 62939
-0.001005 -0.005555 0.174972 -0.462399 -1.432469 -1.862402 -0.001968 1 0 0 0 0 0 0 63918
-0.000990 -0.005441 0.174976 -0.268608 -1.478543 -1.811870 -0.001999 1 0 0 0 0 0 0 64933
-0.000976 -0.005345 0.174979 -0.243272 -1.230127 -1.834395 -0.002031 1 0 0 0 0 0 0 65939
-0.000955 -0.005222 0.174984 -0.327792 -1.572301 -1.886903 -0.002062 1 0 0 0 0 0 0 66924
-0.000937 -0.005122 0.174988 -0.291389 -1.297619 -1.903226 -0.002093 1 0 0 0 0 0 0 67918
-0.000929 -0.005014 0.174989 -0.169960 -1.391947 -1.879784 -0.002124 1 0 0 0 0 0 0 68912
-0.000925 -0.004900 0.174987 -0.099722 -1.462273 -1.877849 -0.002155 1 0 0 0 0 0 0 69910
-0.000916 -0.004806 0.174988 -0.159900 -1.223726 -1.936920 -0.002189 1 0 0 0 0 0 0 71015
-0.000926 -0.004716 0.174982 0.081968 -1.137167 -1.869269 -0.002218 1 0 0 0 0 0 0 71937
-0.000924 -0.004633 0.174980 -0.051937 -1.036959 -1.955666 -0.002253 1 0 0 0 0 0 0 73048
-0.000924 -0.004533 0.174978 -0.049380 -1.258526 -1.971318 -0.002281 1 0 0 0 0 0 0 73936
-0.000931 -0.004462 0.174973 0.049656 -0.904062 -1.969074 -0.002312 1 0 0 0 0 0 0 74934
-0.000949 -0.004384 0.174964 0.204380 -0.956004 -1.935675 -0.002344 1 0 0 0 0 0 0 75959
-0.000958 -0.004286 0.174958 0.105365 -1.221721 -1.993752 -0.002374 1 0 0 0 0 0 0 76934
-0.000970 -0.004216 0.174951 0.129647 -0.886954 -2.022323 -0.002407 1 0 0 0 0 0 0 77985
-0.000990 -0.004139 0.174941 0.244637 -0.948915 -2.001645 -0.002438 1 0 0 0 0 0 0 78962
-0.001001 -0.004041 0.174934 0.124955 -1.219379 -2.071126 -0.002474 1 0 0 0 0 0 0 80123
-0.001013 -0.003971 0.174927 0.139549 -0.887734 -2.098671 -0.002501 1 0 0 0 0 0 0 80992
-0.001034 -0.003894 0.174917 0.249591 -0.951305 -2.079305 -0.002532 1 0 0 0 0 0 0 81973
-0.001059 -0.003813 0.174905 0.315261 -1.006532 -2.078951 -0.002563 1 0 0 0 0 0 0 82960
-0.001079 -0.003751 0.174895 0.254296 -0.760596 -2.142628 -0.002598 1 0 0 0 0 0 0 84081
-0.001082 -0.003683 0.174880 0.030314 -0.819707 -2.084051 -0.002625 1 0 0 0 0 0 0 84968
-0.001098 -0.003607 0.174865 0.177712 -0.935264 -2.115099 -0.002654 1 0 0 0 0 0 0 85892
-0.001113 -0.003548 0.174854 0.182720 -0.725950 -2.198727 -0.002688 1 0 0 0 0 0 0 86966
-0.001136 -0.003476 0.174842 0.273613 -0.871590 -2.209783 -0.002721 1 0 0 0 0 0 0 88015
-0.001161 -0.003398 0.174828 0.328314 -0.970392 -2.221855 -0.002750 1 0 0 0 0 0 0 88950
-0.001182 -0.003338 0.174818 0.262015 -0.746726 -2.290169 -0.002781 1 0 0 0 0 0 0 89952
-0.001206 -0.003265 0.174806 0.314678 -0.884632 -2.292334 -0.002812 1 0 0 0 0 0 0 90947
-0.001233 -0.003186 0.174793 0.350101 -0.979409 -2.302524 -0.002844 1 0 0 0 0 0 0 91946
-0.001254 -0.003126 0.174783 0.274011 -0.753777 -2.369824 -0.002875 1 0 0 0 0 0 0 92947
-0.001279 -0.003054 0.174770 0.321940 -0.890887 -2.370891 -0.002906 1 0 0 0 0 0 0 93944
-0.001299 -0.002996 0.174761 0.259785 -0.708720 -2.430371 -0.002937 1 0 0 0 0 0 0 94944
-0.001323 -0.002925 0.174748 0.315451 -0.869749 -2.426939 -0.002968 1 0 0 0 0 0 0 95941
-0.001343 -0.002868 0.174739 0.257309 -0.699825 -2.484506 -0.002999 1 0 0 0 0 0 0 96936
-0.001367 -0.002798 0.174727 0.315067 -0.867140 -2.480028 -0.003031 1 0 0 0 0 0 0 97942
-0.001365 -0.002746 0.174713 -0.023751 -0.634176 -2.481998 -0.003061 1 0 0 0 0 0 0 98914
-0.001393 -0.002695 0.174693 0.336575 -0.612804 -2.449471 -0.003108 1 0 0 0 0 0 0 100409
-0.001422 -0.002627 0.174676 0.380832 -0.828777 -2.486271 -0.003124 1 0 0 0 0 0 0 100923
-0.001436 -0.002593 0.174669 0.199325 -0.406609 -2.633381 -0.003157 1 0 0 0 0 0 0 101980
-0.001473 -0.002550 0.174652 0.469621 -0.480935 -2.558496 -0.003187 1 0 0 0 0 0 0 102936
-0.001498 -0.002507 0.174640 0.356069 -0.485508 -2.637455 -0.003218 1 0 0 0 0 0 0 103920
-0.001518 -0.002465 0.174631 0.274533 -0.485257 -2.698871 -0.003249 1 0 0 0 0 0 0 104921
-0.001550 -0.002439 0.174617 0.422977 -0.269909 -2.678528 -0.003280 1 0 0 0 0 0 0 105928
-0.001559 -0.002389 0.174599 0.138441 -0.567194 -2.634099 -0.003312 1 0 0 0 0 0 0 106923
-0.001586 -0.002359 0.174581 0.338941 -0.330483 -2.665669 -0.003344 1 0 0 0 0 0 0 107974
-0.001607 -0.002323 0.174569 0.282811 -0.388750 -2.765569 -0.003380 1 0 0 0 0 0 0 109106
-0.001617 -0.002305 0.174550 0.148143 -0.155516 -2.710051 -0.003408 1 0 0 0 0 0 0 110012
-0.001645 -0.002292 0.174532 0.353483 -0.077236 -2.744875 -0.003442 1 0 0 0 0 0 0 111111
-0.001666 -0.002264 0.174507 0.296835 -0.253675 -2.669345 -0.003472 1 0 0 0 0 0 0 112067
-0.001699 -0.002246 0.174486 0.441145 -0.151951 -2.744415 -0.003503 1 0 0 0 0 0 0 113051
-0.001701 -0.002220 0.174467 0.055607 -0.232184 -2.808777 -0.003529 1 0 0 0 0 0 0 113872
-0.001702 -0.002208 0.174446 0.008340 -0.070222 -2.795819 -0.003564 1 0 0 0 0 0 0 115005
-0.001711 -0.002181 0.174418 0.095048 -0.246176 -2.741790 -0.003595 1 0 0 0 0 0 0 116007
-0.001737 -0.002163 0.174396 0.338379 -0.148222 -2.829989 -0.003625 1 0 0 0 0 0 0 116943
-0.001751 -0.002154 0.174373 0.197078 -0.015089 -2.841419 -0.003656 1 0 0 0 0 0 0 117944
-0.001758 -0.002150 0.174348 0.100073 0.060594 -2.856517 -0.003688 1 0 0 0 0 0 0 118970
-0.001776 -0.002165 0.174319 0.241947 0.315609 -2.810002 -0.003718 1 0 0 0 0 0 0 119936
-0.001794 -0.002151 0.174287 0.235785 -0.027577 -2.806558 -0.003750 1 0 0 0 0 0 0 120949
-0.001803 -0.002145 0.174259 0.129436 0.031459 -2.874481 -0.003784 1 0 0 0 0 0 0 122026
-0.001822 -0.002159 0.174227 0.259311 0.300175 -2.854106 -0.003810 1 0 0 0 0 0 0 122866
-0.001840 -0.002144 0.174195 0.246140 -0.034512 -2.865733 -0.003842 1 0 0 0 0 0 0 123905
-0.001864 -0.002154 0.174161 0.329770 0.245309 -2.874348 -0.003875 1 0 0 0 0 0 0 124965
-0.001862 -0.002143 0.174124 -0.001410 0.002318 -2.844727 -0.003906 1 0 0 0 0 0 0 125936
-0.001876 -0.002155 0.174088 0.177899 0.271530 -2.882335 -0.003936 1 0 0 0 0 0 0 126913
-0.001906 -0.002156 0.174048 0.399436 0.167336 -2.861768 -0.003967 1 0 0 0 0 0 0 127913
-0.001921 -0.002157 0.174016 0.234732 0.154771 -2.981046 -0.003999 1 0 0 0 0 0 0 128917
-0.001930 -0.002158 0.173974 0.128827 0.155483 -2.884393 -0.004030 1 0 0 0 0 0 0 129923
-0.001949 -0.002176 0.173935 0.263797 0.371226 -2.945028 -0.004061 1 0 0 0 0 0 0 130917
-0.001960 -0.002185 0.173890 0.161035 0.288369 -2.884899 -0.004093 1 0 0 0 0 0 0 131941
-0.001988 -0.002186 0.173846 0.379544 0.162189 -2.913049 -0.004124 1 0 0 0 0 0 0 132920
-0.002010 -0.002224 0.173797 0.328582 0.654505 -2.875392 -0.004155 1 0 0 0 0 0 0 133917
-0.002044 -0.002239 0.173750 0.476888 0.395667 -2.930384 -0.004186 1 0 0 0 0 0 0 134916
-0.002077 -0.002264 0.173696 0.477682 0.499277 -2.852118 -0.004220 1 0 0 0 0 0 0 135990
-0.002094 -0.002277 0.173643 0.277099 0.359474 -2.881292 -0.004251 1 0 0 0 0 0 0 136974
-0.002118 -0.002301 0.173585 0.351840 0.488163 -2.845784 -0.004284 1 0 0 0 0 0 0 138056
-0.002146 -0.002330 0.173525 0.408105 0.574186 -2.829411 -0.004312 1 0 0 0 0 0 0 138947
-0.002161 -0.002346 0.173469 0.243962 0.404013 -2.900696 -0.004342 1 0 0 0 0 0 0 139899
-0.002192 -0.002349 0.173405 0.435491 0.233015 -2.827847 -0.004375 1 0 0 0 0 0 0 140945
-0.002223 -0.002368 0.173342 0.463367 0.421715 -2.846326 -0.004404 1 0 0 0 0 0 0 141884
-0.002254 -0.002395 0.173279 0.471828 0.545390 -2.871633 -0.004437 1 0 0 0 0 0 0 142927
-0.002271 -0.002409 0.173207 0.285052 0.396769 -2.780773 -0.004470 1 0 0 0 0 0 0 143985
-0.002318 -0.002429 0.173130 0.658713 0.452506 -2.723593 -0.004503 1 0 0 0 0 0 0 145052
-0.002350 -0.002478 0.173051 0.508163 0.846530 -2.705761 -0.004539 1 0 0 0 0 0 0 146186
-0.002390 -0.002499 0.172961 0.595831 0.516253 -2.580412 -0.004561 1 0 0 0 0 0 0 146900
-0.002404 -0.002532 0.172880 0.265356 0.649209 -2.711999 -0.004596 1 0 0 0 0 0 0 148026
-0.002427 -0.002566 0.172794 0.356686 0.681443 -2.671823 -0.004631 1 0 0 0 0 0 0 149156
-0.002470 -0.002618 0.172699 0.626716 0.914742 -2.571646 -0.004658 1 0 0 0 0 0 0 150020
-0.002493 -0.002644 0.172611 0.392894 0.619736 -2.670215 -0.004690 1 0 0 0 0 0 0 151026
-0.002514 -0.002698 0.172511 0.341604 0.937445 -2.530747 -0.004718 1 0 0 0 0 0 0 151934
-0.002518 -0.002747 0.172424 0.121981 0.926929 -2.717604 -0.004748 1 0 0 0 0 0 0 152905
-0.002559 -0.002785 0.172324 0.584539 0.772035 -2.574002 -0.004782 1 0 0 0 0 0 0 153987
-0.002588 -0.002843 0.172217 0.485629 1.037831 -2.489047 -0.004816 1 0 0 0 0 0 0 155059
-0.002620 -0.002891 0.172102 0.503086 0.922666 -2.387879 -0.004843 1 0 0 0 0 0 0 155931
-0.002652 -0.002933 0.171998 0.516299 0.840906 -2.536691 -0.004876 1 0 0 0 0 0 0 156980
-0.002685 -0.002972 0.171883 0.528264 0.800423 -2.434194 -0.004906 1 0 0 0 0 0 0 157953
-0.002703 -0.002992 0.171770 0.338184 0.563125 -2.449566 -0.004937 1 0 0 0 0 0 0 158951
-0.002752 -0.003015 0.171655 0.716342 0.572557 -2.450161 -0.004967 1 0 0 0 0 0 0 159905
-0.002793 -0.003045 0.171535 0.661994 0.661905 -2.393526 -0.004999 1 0 0 0 0 0 0 160908
-0.002830 -0.003078 0.171412 0.612070 0.717361 -2.364435 -0.005030 1 0 0 0 0 0 0 161905
-0.002858 -0.003135 0.171276 0.490189 1.039628 -2.214395 -0.005062 1 0 0 0 0 0 0 162930
-0.002889 -0.003181 0.171145 0.517067 0.943999 -2.270089 -0.005091 1 0 0 0 0 0 0 163859
-0.002921 -0.003223 0.171016 0.540592 0.872186 -2.314219 -0.005124 1 0 0 0 0 0 0 164920
-0.002947 -0.003284 0.170877 0.457860 1.127489 -2.194587 -0.005154 1 0 0 0 0 0 0 165867
-0.002954 -0.003338 0.170738 0.208311 1.068980 -2.207571 -0.005186 1 0 0 0 0 0 0 166899
-0.002990 -0.003401 0.170598 0.558810 1.172836 -2.203977 -0.005218 1 0 0 0 0 0 0 167914
-0.003002 -0.003456 0.170459 0.287133 1.092524 -2.220405 -0.005248 1 0 0 0 0 0 0 168904
-0.003037 -0.003525 0.170238 0.565447 1.285352 -1.175322 -0.005282 1 0 0 0 0 0 0 169987
-0.003052 -0.003578 0.170124 0.334150 1.080840 -2.471694 -0.005318 1 0 0 0 0 0 0 171143
-0.003090 -0.003645 0.169895 0.608538 1.266834 -1.117222 -0.005347 1 0 0 0 0 0 0 172073
-0.003121 -0.003652 0.169785 0.547559 0.498353 -2.535599 -0.005374 1 0 0 0 0 0 0 172921
-0.003130 -0.003679 0.169657 0.262277 0.685933 -2.459117 -0.005406 1 0 0 0 0 0 0 173947
-0.003174 -0.003705 0.169514 0.695708 0.695715 -2.266121 -0.005436 1 0 0 0 0 0 0 174918
-0.003234 -0.003752 0.169288 0.940474 0.987812 -1.160418 -0.005467 1 0 0 0 0 0 0 175910
-0.003260 -0.003778 0.169165 0.542434 0.734750 -2.411113 -0.005498 1 0 0 0 0 0 0 176903
-0.003295 -0.003860 0.168933 0.609501 1.440072 -1.124395 -0.005530 1 0 0 0 0 0 0 177925
-0.003325 -0.003869 0.168803 0.562351 0.568692 -2.334693 -0.005563 1 0 0 0 0 0 0 178965
-0.003340 -0.003912 0.168575 0.349554 0.933538 -1.178563 -0.005593 1 0 0 0 0 0 0 179917
-0.003359 -0.003937 0.168449 0.393919 0.736787 -2.414165 -0.005625 1 0 0 0 0 0 0 180942
-0.003388 -0.004017 0.168213 0.527273 1.450682 -1.096829 -0.005662 1 0 0 0 0 0 0 182132
-0.003421 -0.004065 0.167976 0.604351 1.101973 -0.968535 -0.005693 1 0 0 0 0 0 0 183114
-0.003443 -0.004091 0.167848 0.468726 0.780503 -2.371364 -0.005719 1 0 0 0 0 0 0 183965
-0.003463 -0.004144 0.167700 0.428266 1.113057 -2.263187 -0.005751 1 0 0 0 0 0 0 184979
-0.003504 -0.004212 0.167437 0.702930 1.346845 -0.758917 -0.005782 1 0 0 0 0 0 0 185963
-0.003505 -0.004247 0.167298 0.200868 0.940969 -2.229184 -0.005812 1 0 0 0 0 0 0 186923
-0.003508 -0.004275 0.167050 0.185139 0.822008 -0.959102 -0.005845 1 0 0 0 0 0 0 187980
-0.003517 -0.004320 0.166887 0.268976 1.029391 -1.946301 -0.005880 1 0 0 0 0 0 0 189125
-0.003515 -0.004390 0.166603 0.133158 1.390383 -0.459609 -0.005905 1 0 0 0 0 0 0 189905
-0.003539 -0.004396 0.166477 0.456571 0.599991 -2.382785 -0.005936 1 0 0 0 0 0 0 190913
-0.003571 -0.004463 0.166205 0.595884 1.306783 -0.671425 -0.005968 1 0 0 0 0 0 0 191934
-0.003578 -0.004474 0.166055 0.277489 0.662627 -2.105859 -0.005998 1 0 0 0 0 0 0 192876
-0.003608 -0.004510 0.165785 0.561299 0.925293 -0.670038 -0.006030 1 0 0 0 0 0 0 193900
-0.003629 -0.004533 0.165627 0.476294 0.786495 -1.999458 -0.006060 1 0 0 0 0 0 0 194867
-0.003671 -0.004577 0.165350 0.734760 1.061975 -0.567275 -0.006092 1 0 0 0 0 0 0 195895
-0.003702 -0.004579 0.165184 0.625854 0.526315 -1.887713 -0.006122 1 0 0 0 0 0 0 196872
-0.003715 -0.004616 0.164891 0.393466 0.944580 -0.356217 -0.006154 1 0 0 0 0 0 0 197896
-0.003710 -0.004644 0.164721 0.128464 0.881261 -1.816848 -0.006185 1 0 0 0 0 0 0 198863
-0.003709 -0.004668 0.164444 0.145423 0.809908 -0.549539 -0.006216 1 0 0 0 0 0 0 199873
-0.003701 -0.004694 0.164275 0.068858 0.843492 -1.846375 -0.006247 1 0 0 0 0 0 0 200870
-0.003686 -0.004749 0.163976 -0.041474 1.235678 -0.277108 -0.006279 1 0 0 0 0 0 0 201874
-0.003684 -0.004758 0.163798 0.120120 0.664689 -1.684542 -0.006311 1 0 0 0 0 0 0 202919
-0.003695 -0.004825 0.163479 0.320533 1.388185 -0.000454 -0.006348 1 0 0 0 0 0 0 204095
-0.003688 -0.004877 0.163194 0.092311 1.260176 -0.259790 -0.006376 1 0 0 0 0 0 0 204996
-0.003664 -0.004891 0.163029 -0.154100 0.753052 -1.843610 -0.006404 1 0 0 0 0 0 0 205869
-0.003647 -0.004902 0.162748 -0.081513 0.676187 -0.494889 -0.006434 1 0 0 0 0 0 0 206845
-0.003660 -0.004920 0.162580 0.312696 0.756993 -1.831266 -0.006466 1 0 0 0 0 0 0 207872
-0.003647 -0.004908 0.162249 0.021167 0.377124 0.166662 -0.006498 1 0 0 0 0 0 0 208883
-0.003645 -0.004905 0.162081 0.130701 0.461334 -1.755767 -0.006529 1 0 0 0 0 0 0 209868
-0.003645 -0.004903 0.161766 0.161842 0.484855 -0.023173 -0.006560 1 0 0 0 0 0 0 210881
-0.003637 -0.004924 0.161584 0.067733 0.792688 -1.594925 -0.006602 1 0 0 0 0 0 0 212227
-0.003631 -0.004939 0.161198 0.092943 0.746828 0.929305 -0.006626 1 0 0 0 0 0 0 213000
-0.003607 -0.004947 0.161035 -0.149072 0.652438 -1.713770 -0.006654 1 0 0 0 0 0 0 213888
-0.003590 -0.004953 0.160749 -0.085532 0.624312 -0.384697 -0.006693 1 0 0 0 0 0 0 215122
-0.003551 -0.004962 0.160440 -0.369062 0.654178 0.063631 -0.006719 1 0 0 0 0 0 0 215957
-0.003536 -0.004985 0.160277 -0.076313 0.849745 -1.788568 -0.006750 1 0 0 0 0 0 0 216941
-0.003526 -0.005002 0.159990 0.007325 0.797810 -0.342910 -0.006779 1 0 0 0 0 0 0 217894
-0.003524 -0.005002 0.159801 0.118200 0.575342 -1.479928 -0.006812 1 0 0 0 0 0 0 218952
-0.003487 -0.005011 0.159454 -0.314157 0.664217 0.467780 -0.006843 1 0 0 0 0 0 0 219927
-0.003457 -0.005017 0.159271 -0.274510 0.634828 -1.455227 -0.006873 1 0 0 0 0 0 0 220885
-0.003470 -0.005011 0.158946 0.285940 0.495750 0.205418 -0.006910 1 0 0 0 0 0 0 222060
-0.003404 -0.005026 0.158644 -0.699139 0.741818 0.090065 -0.006939 1 0 0 0 0 0 0 223012
-0.003392 -0.005026 0.158471 -0.083546 0.582044 -1.606521 -0.006968 1 0 0 0 0 0 0 223916
-0.003360 -0.005000 0.158153 -0.289683 0.220707 0.127548 -0.007001 1 0 0 0 0 0 0 224987
-0.003346 -0.005016 0.157962 -0.073545 0.736801 -1.339311 -0.007030 1 0 0 0 0 0 0 225921
-0.003347 -0.004993 0.157640 0.144696 0.283999 0.216578 -0.007061 1 0 0 0 0 0 0 226905
-0.003323 -0.004993 0.157456 -0.160995 0.532928 -1.406587 -0.007092 1 0 0 0 0 0 0 227906
-0.003305 -0.004991 0.157115 -0.118072 0.544179 0.487690 -0.007123 1 0 0 0 0 0 0 228902
-0.003285 -0.004971 0.156920 -0.134264 0.305782 -1.221046 -0.007154 1 0 0 0 0 0 0 229892
-0.003259 -0.004989 0.156581 -0.223737 0.785505 0.508823 -0.007185 1 0 0 0 0 0 0 230859
-0.003231 -0.004995 0.156391 -0.264546 0.679014 -1.271856 -0.007217 1 0 0 0 0 0 0 231895
-0.003174 -0.005007 0.156034 -0.637790 0.741305 0.762027 -0.007248 1 0 0 0 0 0 0 232880
-0.003141 -0.005012 0.155841 -0.378999 0.665698 -1.175370 -0.007279 1 0 0 0 0 0 0 233892
-0.003092 -0.004989 0.155503 -0.555600 0.292805 0.538663 -0.007311 1 0 0 0 0 0 0 234897
-0.003060 -0.004988 0.155312 -0.362543 0.544565 -1.191973 -0.007342 1 0 0 0 0 0 0 235889
-0.003035 -0.004986 0.154961 -0.247618 0.551930 0.724766 -0.007401 1 0 0 0 0 0 0 237785
-0.002991 -0.004970 0.154752 -0.490393 0.389418 -0.923096 -0.007413 1 0 0 0 0 0 0 238177
-0.002981 -0.004982 0.154375 -0.078631 0.729395 1.126207 -0.007440 1 0 0 0 0 0 0 239024
-0.002963 -0.004965 0.154193 -0.139700 0.382200 -1.201067 -0.007468 1 0 0 0 0 0 0 239924
-0.002914 -0.004959 0.153868 -0.546744 0.495857 0.453287 -0.007499 1 0 0 0 0 0 0 240921
-0.002912 -0.004932 0.153676 0.018646 0.230980 -1.101577 -0.007529 1 0 0 0 0 0 0 241892
-0.002876 -0.004919 0.153343 -0.376548 0.386303 0.591112 -0.007561 1 0 0 0 0 0 0 242905
-0.002853 -0.004896 0.153140 -0.243217 0.276574 -0.932742 -0.007592 1 0 0 0 0 0 0 243900
-0.002835 -0.004878 0.152811 -0.162751 0.324978 0.584806 -0.007624 1 0 0 0 0 0 0 244907
-0.002815 -0.004854 0.152608 -0.185463 0.258284 -0.898409 -0.007659 1 0 0 0 0 0 0 246026
-0.002742 -0.004817 0.152245 -0.887498 0.082196 1.060062 -0.007694 1 0 0 0 0 0 0 247176
-0.002729 -0.004807 0.152027 -0.186770 0.409434 -0.618745 -0.007718 1 0 0 0 0 0 0 247919
-0.002706 -0.004783 0.151821 -0.237672 0.270040 -0.939141 -0.007752 1 0 0 0 0 0 0 249023
-0.002642 -0.004806 0.151452 -0.773326 0.856375 1.188721 -0.007786 1 0 0 0 0 0 0 250094
-0.002615 -0.004789 0.151241 -0.363809 0.403451 -0.653246 -0.007811 1 0 0 0 0 0 0 250900
-0.002594 -0.004801 0.151035 -0.250738 0.741863 -0.894597 -0.007845 1 0 0 0 0 0 0 251985
-0.002553 -0.004783 0.150678 -0.484514 0.377614 1.076080 -0.007874 1 0 0 0 0 0 0 252937
-0.002523 -0.004782 0.150500 -0.383528 0.580480 -1.049796 -0.007904 1 0 0 0 0 0 0 253894
-0.002510 -0.004746 0.150170 -0.148577 0.124258 0.741663 -0.007936 1 0 0 0 0 0 0 254899
-0.002507 -0.004736 0.149977 -0.003481 0.428127 -0.861965 -0.007973 1 0 0 0 0 0 0 256089
-0.002446 -0.004709 0.149614 -0.739237 0.232667 1.221829 -0.008006 1 0 0 0 0 0 0 257156
-0.002434 -0.004701 0.149417 -0.172664 0.460923 -0.708183 -0.008028 1 0 0 0 0 0 0 257857
-0.002413 -0.004678 0.149217 -0.253285 0.292027 -0.859313 -0.008063 1 0 0 0 0 0 0 258986
-0.002362 -0.004667 0.148870 -0.646823 0.428762 1.057160 -0.008093 1 0 0 0 0 0 0 259936
-0.002374 -0.004656 0.148682 0.143538 0.443842 -0.798245 -0.008123 1 0 0 0 0 0 0 260879
-0.002357 -0.004653 0.148466 -0.168569 0.552874 -0.619794 -0.008154 1 0 0 0 0 0 0 261892
-0.002343 -0.004649 0.148121 -0.155411 0.549628 1.108832 -0.008185 1 0 0 0 0 0 0 262884
-0.002324 -0.004628 0.147933 -0.222413 0.331496 -0.751256 -0.008216 1 0 0 0 0 0 0 263879
-0.002313 -0.004613 0.147700 -0.126556 0.394970 -0.322072 -0.008248 1 0 0 0 0 0 0 264892
-0.002248 -0.004585 0.147345 -0.829010 0.214918 1.320364 -0.008279 1 0 0 0 0 0 0 265878
-0.002229 -0.004599 0.147153 -0.305504 0.750500 -0.616787 -0.008309 1 0 0 0 0 0 0 266834
-0.002203 -0.004585 0.146926 -0.344963 0.453734 -0.344989 -0.008342 1 0 0 0 0 0 0 267890
-0.002183 -0.004573 0.146572 -0.276503 0.443156 1.360732 -0.008373 1 0 0 0 0 0 0 268901
-0.002163 -0.004551 0.146381 -0.266138 0.307099 -0.571847 -0.008404 1 0 0 0 0 0 0 269891
-0.002145 -0.004559 0.146152 -0.246927 0.679122 -0.248892 -0.008436 1 0 0 0 0 0 0 270920
-0.002130 -0.004562 0.145796 -0.197744 0.668759 1.458393 -0.008474 1 0 0 0 0 0 0 272120
-0.002111 -0.004541 0.145577 -0.256595 0.352179 -0.133474 -0.008501 1 0 0 0 0 0 0 272976
-0.002085 -0.004512 0.145364 -0.347005 0.211948 -0.358514 -0.008530 1 0 0 0 0 0 0 273898
-0.002087 -0.004511 0.145133 -0.008785 0.560322 -0.130198 -0.008560 1 0 0 0 0 0 0 274865
-0.002064 -0.004484 0.144789 -0.284872 0.258125 1.391226 -0.008593 1 0 0 0 0 0 0 275919
-0.002066 -0.004454 0.144606 0.004657 0.188534 -0.530666 -0.008623 1 0 0 0 0 0 0 276895
-0.002059 -0.004457 0.144377 -0.089274 0.611621 -0.117086 -0.008654 1 0 0 0 0 0 0 277893
-0.002039 -0.004438 0.144132 -0.263834 0.378609 0.157995 -0.008685 1 0 0 0 0 0 0 278871
-0.002028 -0.004427 0.143897 -0.164472 0.443613 0.067573 -0.008726 1 0 0 0 0 0 0 280173
-0.002018 -0.004414 0.143497 -0.139055 0.441158 2.250274 -0.008747 1 0 0 0 0 0 0 280867
-0.002001 -0.004395 0.143352 -0.236132 0.344407 -0.840182 -0.008783 1 0 0 0 0 0 0 282014
-0.001991 -0.004380 0.143129 -0.158920 0.397408 -0.117082 -0.008814 1 0 0 0 0 0 0 282997
-0.001977 -0.004391 0.142883 -0.192399 0.737267 0.276712 -0.008844 1 0 0 0 0 0 0 283964
-0.001955 -0.004378 0.142657 -0.315799 0.463585 0.072102 -0.008874 1 0 0 0 0 0 0 284907
-0.001943 -0.004368 0.142428 -0.197445 0.484851 0.102241 -0.008906 1 0 0 0 0 0 0 285941
-0.001957 -0.004354 0.142180 0.160665 0.429172 0.386788 -0.008935 1 0 0 0 0 0 0 286883
-0.001963 -0.004345 0.141943 0.090655 0.480567 0.297507 -0.008967 1 0 0 0 0 0 0 287888
-0.001965 -0.004337 0.141709 0.030162 0.512593 0.255987 -0.008999 1 0 0 0 0 0 0 288916
-0.001965 -0.004331 0.141477 -0.003044 0.529200 0.251372 -0.009037 1 0 0 0 0 0 0 290133
-0.001931 -0.004331 0.141102 -0.448204 0.619766 2.150791 -0.009061 1 0 0 0 0 0 0 290902
-0.001947 -0.004324 0.140957 0.146459 0.533946 -0.642543 -0.009092 1 0 0 0 0 0 0 291886
-0.001931 -0.004321 0.140750 -0.196708 0.586363 -0.097397 -0.009124 1 0 0 0 0 0 0 292916
-0.001922 -0.004316 0.140527 -0.146565 0.567238 0.178315 -0.009153 1 0 0 0 0 0 0 293848
-0.001924 -0.004290 0.140318 -0.006566 0.286625 0.048105 -0.009185 1 0 0 0 0 0 0 294872
-0.001923 -0.004274 0.140095 -0.018112 0.384960 0.245918 -0.009215 1 0 0 0 0 0 0 295839
-0.001922 -0.004263 0.139866 -0.031442 0.460697 0.363594 -0.009247 1 0 0 0 0 0 0 296861
-0.001905 -0.004239 0.139644 -0.229523 0.299496 0.290887 -0.009278 1 0 0 0 0 0 0 297844
-0.001910 -0.004239 0.139405 0.031423 0.601902 0.542503 -0.009310 1 0 0 0 0 0 0 298871
-0.001919 -0.004216 0.139189 0.101072 0.325480 0.285819 -0.009340 1 0 0 0 0 0 0 299844
-0.001921 -0.004201 0.138962 0.037026 0.406928 0.425011 -0.009372 1 0 0 0 0 0 0 300845
-0.001915 -0.004212 0.138739 -0.090141 0.754716 0.405116 -0.009403 1 0 0 0 0 0 0 301838
-0.001918 -0.004194 0.138529 0.013042 0.410939 0.256075 -0.009434 1 0 0 0 0 0 0 302853
-0.001911 -0.004203 0.138312 -0.096220 0.732965 0.345473 -0.009467 1 0 0 0 0 0 0 303908
-0.001907 -0.004204 0.138084 -0.081863 0.664280 0.523498 -0.009505 1 0 0 0 0 0 0 305104
-0.001924 -0.004196 0.137833 0.206433 0.527479 0.881552 -0.009532 1 0 0 0 0 0 0 305965
-0.001932 -0.004190 0.137620 0.113677 0.550814 0.433012 -0.009560 1 0 0 0 0 0 0 306858
-0.001935 -0.004184 0.137422 0.041492 0.565278 0.212754 -0.009589 1 0 0 0 0 0 0 307807
-0.001942 -0.004158 0.137221 0.086546 0.289946 0.250731 -0.009622 1 0 0 0 0 0 0 308848
-0.001958 -0.004158 0.137016 0.220870 0.603018 0.317215 -0.009653 1 0 0 0 0 0 0 309846
-0.001972 -0.004134 0.136813 0.197357 0.327353 0.337001 -0.009684 1 0 0 0 0 0 0 310853
-0.001971 -0.004140 0.136598 0.001959 0.687789 0.508353 -0.009715 1 0 0 0 0 0 0 311841
-0.001976 -0.004119 0.136390 0.060796 0.379731 0.455385 -0.009751 1 0 0 0 0 0 0 312974
-0.001977 -0.004105 0.136164 0.015081 0.436504 0.706334 -0.009779 1 0 0 0 0 0 0 313881
-0.001977 -0.004096 0.135961 -0.007764 0.506003 0.462086 -0.009810 1 0 0 0 0 0 0 314868
-0.001975 -0.004090 0.135766 -0.020738 0.541598 0.346303 -0.009846 1 0 0 0 0 0 0 316023
-0.001973 -0.004082 0.135545 -0.034864 0.541165 0.700333 -0.009875 1 0 0 0 0 0 0 316961
-0.001978 -0.004057 0.135364 0.055493 0.300253 0.237882 -0.009906 1 0 0 0 0 0 0 317960
-0.001979 -0.004041 0.135177 0.018225 0.407608 0.281936 -0.009934 1 0 0 0 0 0 0 318835
-0.001978 -0.004031 0.134988 -0.008454 0.485300 0.333862 -0.009965 1 0 0 0 0 0 0 319836
-0.001977 -0.004023 0.134798 -0.022672 0.527311 0.370381 -0.009998 1 0 0 0 0 0 0 320905
-0.001989 -0.004032 0.134598 0.155004 0.745029 0.543334 -0.010030 1 0 0 0 0 0 0 321912
-0.002001 -0.004012 0.134394 0.161916 0.405837 0.614875 -0.010067 1 0 0 0 0 0 0 323088
-0.002025 -0.003994 0.134179 0.342240 0.385511 0.804127 -0.010091 1 0 0 0 0 0 0 323880
-0.002037 -0.003984 0.134008 0.193082 0.489389 0.254807 -0.010124 1 0 0 0 0 0 0 324914
-0.002042 -0.003976 0.133825 0.084571 0.528098 0.385313 -0.010154 1 0 0 0 0 0 0 325878
-0.002043 -0.003970 0.133637 0.027704 0.548688 0.482726 -0.010185 1 0 0 0 0 0 0 326878
-0.002063 -0.003959 0.133457 0.272111 0.497500 0.411806 -0.010215 1 0 0 0 0 0 0 327846
-0.002077 -0.003930 0.133261 0.231944 0.253269 0.634735 -0.010247 1 0 0 0 0 0 0 328869
-0.002084 -0.003913 0.133069 0.115519 0.384043 0.639680 -0.010279 1 0 0 0 0 0 0 329869
-0.002092 -0.003883 0.132897 0.136643 0.218057 0.376278 -0.010309 1 0 0 0 0 0 0 330838
-0.002095 -0.003865 0.132714 0.064953 0.362481 0.534648 -0.010341 1 0 0 0 0 0 0 331861
-0.002095 -0.003853 0.132525 0.021696 0.459618 0.634969 -0.010372 1 0 0 0 0 0 0 332845
-0.002101 -0.003825 0.132356 0.088415 0.256561 0.418788 -0.010403 1 0 0 0 0 0 0 333853
-0.002102 -0.003808 0.132172 0.040759 0.379951 0.597599 -0.010434 1 0 0 0 0 0 0 334846
-0.002108 -0.003778 0.132005 0.098491 0.212045 0.432483 -0.010465 1 0 0 0 0 0 0 335842
-0.002109 -0.003760 0.131822 0.046068 0.355130 0.633138 -0.010497 1 0 0 0 0 0 0 336856
-0.002129 -0.003744 0.131644 0.282723 0.390710 0.619286 -0.010541 1 0 0 0 0 0 0 338256
-0.002129 -0.003696 0.131428 0.050028 -0.013781 1.124050 -0.010560 1 0 0 0 0 0 0 338887
-0.002143 -0.003688 0.131277 0.206798 0.447685 0.361442 -0.010592 1 0 0 0 0 0 0 339889
-0.002135 -0.003666 0.131111 -0.068906 0.319912 0.492799 -0.010622 1 0 0 0 0 0 0 340863
-0.002136 -0.003633 0.130950 0.026227 0.159774 0.468880 -0.010653 1 0 0 0 0 0 0 341850
-0.002141 -0.003594 0.130790 0.097053 0.067645 0.465520 -0.010684 1 0 0 0 0 0 0 342855
-0.002163 -0.003567 0.130620 0.315253 0.208795 0.623646 -0.010715 1 0 0 0 0 0 0 343849
-0.002179 -0.003532 0.130457 0.265446 0.108959 0.566949 -0.010747 1 0 0 0 0 0 0 344848
-0.002186 -0.003513 0.130306 0.145412 0.306697 0.423169 -0.010780 1 0 0 0 0 0 0 345918
-0.002174 -0.003486 0.130140 -0.113306 0.222321 0.622467 -0.010810 1 0 0 0 0 0 0 346873
-0.002167 -0.003471 0.129988 -0.074817 0.368823 0.482292 -0.010845 1 0 0 0 0 0 0 347988
-0.002168 -0.003441 0.129831 0.038857 0.192231 0.545083 -0.010879 1 0 0 0 0 0 0 349067
-0.002174 -0.003405 0.129673 0.105795 0.077677 0.593830 -0.010907 1 0 0 0 0 0 0 349971
-0.002182 -0.003365 0.129514 0.140871 0.016130 0.628014 -0.010936 1 0 0 0 0 0 0 350914
-0.002185 -0.003343 0.129365 0.080491 0.248624 0.530682 -0.010967 1 0 0 0 0 0 0 351904
-0.002198 -0.003292 0.129230 0.207713 -0.125407 0.345466 -0.010998 1 0 0 0 0 0 0 352885
-0.002203 -0.003264 0.129089 0.121231 0.146790 0.423338 -0.011029 1 0 0 0 0 0 0 353893
-0.002210 -0.003228 0.128937 0.141766 0.065305 0.603464 -0.011066 1 0 0 0 0 0 0 355069
-0.002219 -0.003189 0.128780 0.159873 0.002455 0.699172 -0.011097 1 0 0 0 0 0 0 356061
-0.002222 -0.003168 0.128631 0.092612 0.230918 0.626168 -0.011121 1 0 0 0 0 0 0 356817
-0.002229 -0.003136 0.128506 0.137859 0.121547 0.324010 -0.011155 1 0 0 0 0 0 0 357911
-0.002231 -0.003119 0.128369 0.079847 0.287346 0.471401 -0.011186 1 0 0 0 0 0 0 358909
-0.002231 -0.003108 0.128227 0.043729 0.394148 0.563790 -0.011216 1 0 0 0 0 0 0 359852
-0.002216 -0.003087 0.128094 -0.151812 0.263330 0.467444 -0.011247 1 0 0 0 0 0 0 360844
-0.002228 -0.003070 0.127964 0.170767 0.303673 0.447028 -0.011278 1 0 0 0 0 0 0 361848
-0.002225 -0.003026 0.127827 0.012926 -0.055125 0.562620 -0.011309 1 0 0 0 0 0 0 362843
-0.002222 -0.003002 0.127685 0.001093 0.173866 0.649474 -0.011340 1 0 0 0 0 0 0 363842
-0.002239 -0.002984 0.127551 0.265263 0.269433 0.568397 -0.011372 1 0 0 0 0 0 0 364844
-0.002233 -0.002959 0.127421 -0.013359 0.187282 0.522454 -0.011403 1 0 0 0 0 0 0 365847
-0.002249 -0.002940 0.127292 0.243034 0.257469 0.532104 -0.011434 1 0 0 0 0 0 0 366841
-0.002242 -0.002914 0.127165 -0.025398 0.177016 0.533198 -0.011465 1 0 0 0 0 0 0 367840
-0.002263 -0.002876 0.127026 0.313534 -0.010656 0.689595 -0.011496 1 0 0 0 0 0 0 368817
-0.002259 -0.002841 0.126895 0.019959 0.013562 0.630756 -0.011527 1 0 0 0 0 0 0 369822
-0.002275 -0.002817 0.126766 0.261976 0.161873 0.623043 -0.011586 1 0 0 0 0 0 0 371715
-0.002267 -0.002787 0.126576 -0.032968 0.095474 1.428699 -0.011624 1 0 0 0 0 0 0 372908
-0.002281 -0.002766 0.126394 0.228107 0.193816 1.434805 -0.011653 1 0 0 0 0 0 0 373842
-0.002288 -0.002755 0.126267 0.159967 0.341109 0.743800 -0.011684 1 0 0 0 0 0 0 374837
-0.002297 -0.002729 0.126150 0.177005 0.159249 0.562480 -0.011715 1 0 0 0 0 0 0 375823
-0.002299 -0.002714 0.126015 0.104435 0.284026 0.791554 -0.011746 1 0 0 0 0 0 0 376821
-0.002300 -0.002706 0.125905 0.071894 0.383617 0.510947 -0.011777 1 0 0 0 0 0 0 377822
-0.002306 -0.002682 0.125794 0.129203 0.176977 0.511301 -0.011813 1 0 0 0 0 0 0 378964
-0.002326 -0.002663 0.125672 0.339950 0.230222 0.679800 -0.011840 1 0 0 0 0 0 0 379830
-0.002336 -0.002653 0.125566 0.217945 0.346635 0.492122 -0.011881 1 0 0 0 0 0 0 381148
-0.002365 -0.002622 0.125435 0.456818 0.082016 0.816638 -0.011902 1 0 0 0 0 0 0 381817
-0.002365 -0.002592 0.125338 0.114603 0.063180 0.432258 -0.011939 1 0 0 0 0 0 0 382989
-0.002383 -0.002571 0.125220 0.314235 0.170560 0.675686 -0.011971 1 0 0 0 0 0 0 384038
-0.002411 -0.002554 0.125095 0.455591 0.237792 0.814448 -0.011998 1 0 0 0 0 0 0 384891
-0.002423 -0.002545 0.124989 0.285946 0.345419 0.604395 -0.012032 1 0 0 0 0 0 0 385982
-0.002448 -0.002534 0.124868 0.422966 0.332478 0.790355 -0.012061 1 0 0 0 0 0 0 386900
-0.002459 -0.002528 0.124762 0.270399 0.392532 0.618495 -0.012089 1 0 0 0 0 0 0 387801
-0.002470 -0.002504 0.124653 0.245102 0.173005 0.672702 -0.012125 1 0 0 0 0 0 0 388938
-0.002473 -0.002491 0.124521 0.152900 0.278477 0.992961 -0.012154 1 0 0 0 0 0 0 389881
-0.002494 -0.002479 0.124422 0.370547 0.308873 0.613708 -0.012182 1 0 0 0 0 0 0 390785
-0.002509 -0.002453 0.124315 0.321492 0.122697 0.697723 -0.012217 1 0 0 0 0 0 0 391898
-0.002534 -0.002434 0.124194 0.454689 0.190527 0.908789 -0.012248 1 0 0 0 0 0 0 392902
-0.002564 -0.002418 0.124067 0.541128 0.241660 1.015797 -0.012278 1 0 0 0 0 0 0 393857
-0.002579 -0.002409 0.123960 0.344301 0.340202 0.791809 -0.012309 1 0 0 0 0 0 0 394849
-0.002604 -0.002399 0.123839 0.465050 0.323616 0.974585 -0.012340 1 0 0 0 0 0 0 395842
-0.002621 -0.002374 0.123724 0.380446 0.128352 0.931959 -0.012372 1 0 0 0 0 0 0 396845
-0.002647 -0.002355 0.123600 0.494788 0.190572 1.065616 -0.012403 1 0 0 0 0 0 0 397849
-0.002659 -0.002345 0.123494 0.327215 0.308915 0.862380 -0.012434 1 0 0 0 0 0 0 398840
-0.002683 -0.002334 0.123373 0.462948 0.304194 1.054748 -0.012465 1 0 0 0 0 0 0 399841
-0.002712 -0.002322 0.123247 0.557079 0.296738 1.163540 -0.012497 1 0 0 0 0 0 0 400843
-0.002732 -0.002297 0.123130 0.439984 0.111881 1.072373 -0.012528 1 0 0 0 0 0 0 401848
-0.002753 -0.002297 0.123015 0.461931 0.429610 1.055051 -0.012559 1 0 0 0 0 0 0 402843
-0.002781 -0.002291 0.122891 0.555508 0.380416 1.194903 -0.012591 1 0 0 0 0 0 0 403855
-0.002813 -0.002282 0.122764 0.614545 0.336217 1.272784 -0.012636 1 0 0 0 0 0 0 405292
-0.002840 -0.002290 0.122615 0.562016 0.549896 1.596335 -0.012654 1 0 0 0 0 0 0 405890
-0.002859 -0.002275 0.122521 0.463100 0.278829 0.921528 -0.012686 1 0 0 0 0 0 0 406899
-0.002886 -0.002261 0.122404 0.555781 0.264879 1.169888 -0.012716 1 0 0 0 0 0 0 407859
-0.002911 -0.002267 0.122290 0.549634 0.521683 1.188229 -0.012747 1 0 0 0 0 0 0 408851
-0.002960 -0.002260 0.122176 0.869955 0.370736 1.203698 -0.012778 1 0 0 0 0 0 0 409853
-0.003001 -0.002250 0.122052 0.813490 0.324550 1.352808 -0.012809 1 0 0 0 0 0 0 410847
-0.003021 -0.002244 0.121946 0.528033 0.375005 1.152907 -0.012841 1 0 0 0 0 0 0 411857
-0.003048 -0.002236 0.121825 0.597149 0.335942 1.349658 -0.012872 1 0 0 0 0 0 0 412860
-0.003078 -0.002225 0.121699 0.657648 0.311219 1.460661 -0.012902 1 0 0 0 0 0 0 413833
-0.003093 -0.002219 0.121593 0.455272 0.368304 1.236845 -0.012936 1 0 0 0 0 0 0 414911
-0.003117 -0.002210 0.121472 0.567056 0.332227 1.424879 -0.012971 1 0 0 0 0 0 0 416018
-0.003140 -0.002218 0.121356 0.577590 0.556220 1.399644 -0.013000 1 0 0 0 0 0 0 416955
-0.003169 -0.002217 0.121231 0.650963 0.446802 1.528239 -0.013030 1 0 0 0 0 0 0 417925
-0.003182 -0.002215 0.121125 0.460910 0.440108 1.319938 -0.013061 1 0 0 0 0 0 0 418916
-0.003200 -0.002227 0.121015 0.507145 0.617027 1.381967 -0.013091 1 0 0 0 0 0 0 419863
-0.003233 -0.002209 0.120913 0.704828 0.244905 1.285997 -0.013121 1 0 0 0 0 0 0 420833
-0.003260 -0.002212 0.120804 0.666115 0.489877 1.396954 -0.013156 1 0 0 0 0 0 0 421945
-0.003291 -0.002208 0.120682 0.706946 0.412364 1.597372 -0.013189 1 0 0 0 0 0 0 422994
-0.003305 -0.002205 0.120577 0.502081 0.423853 1.416311 -0.013216 1 0 0 0 0 0 0 423864
-0.003323 -0.002216 0.120467 0.540218 0.609393 1.488875 -0.013247 1 0 0 0 0 0 0 424855
-0.003355 -0.002198 0.120366 0.733654 0.243974 1.397106 -0.013279 1 0 0 0 0 0 0 425897
-0.003382 -0.002201 0.120257 0.692985 0.489934 1.509855 -0.013308 1 0 0 0 0 0 0 426822
-0.003395 -0.002202 0.120156 0.497703 0.483170 1.427851 -0.013340 1 0 0 0 0 0 0 427845
-0.003412 -0.002215 0.120048 0.545956 0.641741 1.548621 -0.013371 1 0 0 0 0 0 0 428840
-0.003425 -0.002202 0.119937 0.493777 0.320617 1.603754 -0.013403 1 0 0 0 0 0 0 429850
-0.003449 -0.002190 0.119846 0.642658 0.304783 1.375977 -0.013433 1 0 0 0 0 0 0 430819
-0.003459 -0.002184 0.119752 0.483687 0.365991 1.410483 -0.013465 1 0 0 0 0 0 0 431842
-0.003475 -0.002193 0.119646 0.545263 0.578970 1.595766 -0.013496 1 0 0 0 0 0 0 432840
-0.003482 -0.002196 0.119546 0.430654 0.532656 1.541963 -0.013527 1 0 0 0 0 0 0 433826
-0.003503 -0.002193 0.119459 0.608500 0.436679 1.395326 -0.013559 1 0 0 0 0 0 0 434841
-0.003512 -0.002190 0.119367 0.471645 0.436782 1.470176 -0.013589 1 0 0 0 0 0 0 435817
-0.003514 -0.002188 0.119272 0.381763 0.442612 1.521040 -0.013622 1 0 0 0 0 0 0 436845
-0.003533 -0.002181 0.119186 0.585578 0.390026 1.425528 -0.013667 1 0 0 0 0 0 0 438305
-0.003540 -0.002176 0.119063 0.445382 0.401209 1.931829 -0.013683 1 0 0 0 0 0 0 438824
-0.003543 -0.002174 0.118989 0.393851 0.438878 1.355300 -0.013716 1 0 0 0 0 0 0 439873
-0.003574 -0.002180 0.118900 0.755854 0.560526 1.520927 -0.013746 1 0 0 0 0 0 0 440838
-0.003576 -0.002169 0.118818 0.409452 0.345092 1.455663 -0.013777 1 0 0 0 0 0 0 441826
-0.003575 -0.002163 0.118727 0.342565 0.380444 1.581298 -0.013808 1 0 0 0 0 0 0 442823
-0.003592 -0.002154 0.118643 0.570495 0.356824 1.524253 -0.013840 1 0 0 0 0 0 0 443818
-0.003598 -0.002149 0.118551 0.463611 0.396449 1.633320 -0.013871 1 0 0 0 0 0 0 444821
-0.003600 -0.002146 0.118457 0.389596 0.422632 1.696780 -0.013906 1 0 0 0 0 0 0 445958
-0.003618 -0.002139 0.118372 0.599660 0.380045 1.606045 -0.013935 1 0 0 0 0 0 0 446889
-0.003613 -0.002121 0.118291 0.321160 0.235762 1.552141 -0.013965 1 0 0 0 0 0 0 447848
-0.003609 -0.002111 0.118201 0.302171 0.321483 1.692299 -0.014000 1 0 0 0 0 0 0 448951
-0.003624 -0.002101 0.118117 0.554704 0.324889 1.641650 -0.014035 1 0 0 0 0 0 0 450069
-0.003618 -0.002082 0.118037 0.299941 0.205367 1.602918 -0.014059 1 0 0 0 0 0 0 450852
-0.003627 -0.002085 0.117967 0.472610 0.487025 1.486047 -0.014092 1 0 0 0 0 0 0 451885
-0.003617 -0.002073 0.117892 0.248985 0.307681 1.556781 -0.014120 1 0 0 0 0 0 0 452787
-0.003612 -0.002066 0.117835 0.284704 0.368100 1.340825 -0.014154 1 0 0 0 0 0 0 453875
-0.003607 -0.002062 0.117753 0.295389 0.400200 1.661967 -0.014185 1 0 0 0 0 0 0 454858
-0.003609 -0.002041 0.117683 0.391349 0.191435 1.547615 -0.014221 1 0 0 0 0 0 0 456033
-0.003603 -0.002048 0.117607 0.292490 0.527601 1.637942 -0.014249 1 0 0 0 0 0 0 456921
-0.003605 -0.002033 0.117540 0.383188 0.276570 1.549955 -0.014276 1 0 0 0 0 0 0 457801
-0.003599 -0.002043 0.117464 0.287806 0.572463 1.660332 -0.014310 1 0 0 0 0 0 0 458870
-0.003601 -0.002029 0.117397 0.380840 0.300127 1.580479 -0.014341 1 0 0 0 0 0 0 459850
-0.003582 -0.002026 0.117333 0.126803 0.413207 1.543710 -0.014371 1 0 0 0 0 0 0 460811
-0.003585 -0.002038 0.117268 0.372445 0.610446 1.561273 -0.014401 1 0 0 0 0 0 0 461793
-0.003591 -0.002025 0.117205 0.442689 0.316287 1.564703 -0.014432 1 0 0 0 0 0 0 462791
-0.003593 -0.002018 0.117152 0.406015 0.365358 1.440210 -0.014464 1 0 0 0 0 0 0 463789
-0.003580 -0.002001 0.117082 0.200278 0.226508 1.655096 -0.014495 1 0 0 0 0 0 0 464795
-0.003585 -0.002005 0.117016 0.417428 0.493243 1.653043 -0.014525 1 0 0 0 0 0 0 465759
-0.003587 -0.002006 0.116962 0.400373 0.491803 1.504568 -0.014557 1 0 0 0 0 0 0 466789
-0.003569 -0.002011 0.116903 0.131636 0.532640 1.574300 -0.014589 1 0 0 0 0 0 0 467786
-0.003559 -0.002013 0.116851 0.214557 0.503033 1.491747 -0.014620 1 0 0 0 0 0 0 468793
-0.003553 -0.002014 0.116802 0.276455 0.482755 1.460210 -0.014651 1 0 0 0 0 0 0 469784
-0.003555 -0.001996 0.116744 0.376377 0.234639 1.591459 -0.014683 1 0 0 0 0 0 0 470799
-0.003555 -0.001986 0.116693 0.369288 0.322854 1.526536 -0.014735 1 0 0 0 0 0 0 472463
-0.003556 -0.001982 0.116676 0.377031 0.397632 1.086313 -0.014745 1 0 0 0 0 0 0 472779
-0.003535 -0.001982 0.116598 0.094138 0.469171 1.849490 -0.014778 1 0 0 0 0 0 0 473845
-0.003524 -0.001983 0.116540 0.194932 0.471009 1.677144 -0.014808 1 0 0 0 0 0 0 474819
-0.003518 -0.001982 0.116489 0.266027 0.466747 1.582388 -0.014839 1 0 0 0 0 0 0 475800
-0.003514 -0.001982 0.116440 0.302572 0.463738 1.554069 -0.014870 1 0 0 0 0 0 0 476798
-0.003512 -0.001981 0.116392 0.320676 0.462230 1.552488 -0.014901 1 0 0 0 0 0 0 477794
-0.003510 -0.001980 0.116345 0.329734 0.461750 1.560478 -0.014932 1 0 0 0 0 0 0 478792
-0.003496 -0.001967 0.116309 0.175903 0.292269 1.422647 -0.014972 1 0 0 0 0 0 0 480070
-0.003488 -0.001959 0.116265 0.237209 0.356507 1.515902 -0.014995 1 0 0 0 0 0 0 480806
-0.003497 -0.001969 0.116239 0.460521 0.585650 1.306584 -0.015030 1 0 0 0 0 0 0 481898
-0.003488 -0.001960 0.116210 0.255471 0.370670 1.328292 -0.015062 1 0 0 0 0 0 0 482948
-0.003483 -0.001955 0.116169 0.277861 0.397779 1.499864 -0.015090 1 0 0 0 0 0 0 483835
-0.003474 -0.001970 0.116134 0.237064 0.662735 1.447924 -0.015123 1 0 0 0 0 0 0 484885
-0.003457 -0.001964 0.116102 0.117795 0.417826 1.410066 -0.015151 1 0 0 0 0 0 0 485800
-0.003466 -0.001956 0.116070 0.447609 0.369165 1.421946 -0.015185 1 0 0 0 0 0 0 486873
-0.003464 -0.001970 0.116038 0.344898 0.643156 1.427661 -0.015215 1 0 0 0 0 0 0 487829
-0.003451 -0.001963 0.116007 0.174375 0.408700 1.421352 -0.015251 1 0 0 0 0 0 0 488996
-0.003456 -0.001973 0.115985 0.409615 0.601585 1.309700 -0.015280 1 0 0 0 0 0 0 489922
-0.003446 -0.001964 0.115958 0.225453 0.381303 1.378024 -0.015307 1 0 0 0 0 0 0 490765
-0.003435 -0.001977 0.115928 0.193394 0.643064 1.432427 -0.015340 1 0 0 0 0 0 0 491819
-0.003434 -0.001966 0.115907 0.334786 0.355007 1.316809 -0.015373 1 0 0 0 0 0 0 492883
-0.003416 -0.001965 0.115890 0.110838 0.455807 1.260941 -0.015402 1 0 0 0 0 0 0 493826
-0.003424 -0.001959 0.115863 0.433398 0.409831 1.399537 -0.015433 1 0 0 0 0 0 0 494823
-0.003410 -0.001961 0.115844 0.175809 0.499533 1.312697 -0.015465 1 0 0 0 0 0 0 495823
-0.003416 -0.001975 0.115826 0.401513 0.670002 1.293931 -0.015496 1 0 0 0 0 0 0 496825
-0.003405 -0.001968 0.115801 0.217913 0.421434 1.406518 -0.015527 1 0 0 0 0 0 0 497820
-0.003400 -0.001965 0.115792 0.271794 0.442468 1.198838 -0.015558 1 0 0 0 0 0 0 498817
-0.003396 -0.001963 0.115758 0.292452 0.455059 1.517886 -0.015589 1 0 0 0 0 0 0 499817
-0.003400 -0.001944 0.115736 0.391436 0.240143 1.395526 -0.015620 1 0 0 0 0 0 0 500791
-0.003384 -0.001939 0.115719 0.139605 0.396634 1.328192 -0.015652 1 0 0 0 0 0 0 501817
-0.003375 -0.001936 0.115681 0.203831 0.435828 1.590603 -0.015683 1 0 0 0 0 0 0 502817
-0.003370 -0.001935 0.115669 0.276647 0.464942 1.303720 -0.015717 1 0 0 0 0 0 0 503900
-0.003350 -0.001938 0.115655 0.070451 0.533500 1.298366 -0.015747 1 0 0 0 0 0 0 504847
-0.003357 -0.001935 0.115629 0.407087 0.453353 1.465075 -0.015781 1 0 0 0 0 0 0 505933
-0.003366 -0.001916 0.115610 0.467330 0.233350 1.395186 -0.015809 1 0 0 0 0 0 0 506841
-0.003364 -0.001924 0.115582 0.335785 0.560641 1.505537 -0.015839 1 0 0 0 0 0 0 507799
-0.003369 -0.001910 0.115562 0.405437 0.313735 1.419575 -0.015871 1 0 0 0 0 0 0 508830
-0.003353 -0.001908 0.115546 0.144837 0.435208 1.375300 -0.015902 1 0 0 0 0 0 0 509805
-0.003362 -0.001901 0.115519 0.447727 0.400219 1.517931 -0.015933 1 0 0 0 0 0 0 510824
-0.003361 -0.001916 0.115489 0.339410 0.663806 1.582124 -0.015964 1 0 0 0 0 0 0 511811
-0.003366 -0.001905 0.115468 0.409943 0.369367 1.469053 -0.016001 1 0 0 0 0 0 0 512975
-0.003350 -0.001904 0.115452 0.148718 0.465187 1.414671 -0.016036 1 0 0 0 0 0 0 514109
-0.003359 -0.001899 0.115425 0.450442 0.416854 1.553016 -0.016059 1 0 0 0 0 0 0 514836
-0.003346 -0.001901 0.115406 0.184166 0.505013 1.467209 -0.016096 1 0 0 0 0 0 0 516025
-0.003357 -0.001897 0.115378 0.470565 0.439606 1.583696 -0.016127 1 0 0 0 0 0 0 517017
-0.003361 -0.001894 0.115337 0.419034 0.451299 1.772743 -0.016153 1 0 0 0 0 0 0 517846
-0.003363 -0.001893 0.115323 0.394249 0.474029 1.447377 -0.016184 1 0 0 0 0 0 0 518846
-0.003364 -0.001892 0.115287 0.359631 0.473969 1.712451 -0.016214 1 0 0 0 0 0 0 519795
-0.003369 -0.001874 0.115265 0.428435 0.251699 1.570771 -0.016247 1 0 0 0 0 0 0 520844
-0.003384 -0.001878 0.115246 0.561931 0.516429 1.517336 -0.016278 1 0 0 0 0 0 0 521861
-0.003390 -0.001879 0.115209 0.465450 0.510259 1.767301 -0.016316 1 0 0 0 0 0 0 523082
-0.003399 -0.001863 0.115186 0.488585 0.271773 1.609337 -0.016347 1 0 0 0 0 0 0 524054
-0.003397 -0.001871 0.115157 0.355460 0.581620 1.677497 -0.016371 1 0 0 0 0 0 0 524812
-0.003414 -0.001871 0.115126 0.582632 0.495210 1.726228 -0.016405 1 0 0 0 0 0 0 525909
-0.003404 -0.001875 0.115105 0.264821 0.548190 1.595695 -0.016434 1 0 0 0 0 0 0 526850
-0.003416 -0.001872 0.115077 0.522388 0.463774 1.696298 -0.016464 1 0 0 0 0 0 0 527807
-0.003428 -0.001854 0.115057 0.541216 0.242377 1.602241 -0.016496 1 0 0 0 0 0 0 528820
-0.003427 -0.001861 0.115030 0.389041 0.566601 1.704035 -0.016526 1 0 0 0 0 0 0 529799
-0.003444 -0.001860 0.114999 0.604884 0.488312 1.765089 -0.016558 1 0 0 0 0 0 0 530797
-0.003453 -0.001860 0.114988 0.523777 0.490473 1.510455 -0.016590 1 0 0 0 0 0 0 531822
-0.003475 -0.001855 0.114963 0.684218 0.428376 1.682774 -0.016621 1 0 0 0 0 0 0 532837
-0.003473 -0.001839 0.114935 0.392644 0.278725 1.752885 -0.016652 1 0 0 0 0 0 0 533815
-0.003484 -0.001844 0.114914 0.540376 0.536528 1.669551 -0.016683 1 0 0 0 0 0 0 534816
-0.003506 -0.001842 0.114885 0.711323 0.467632 1.770355 -0.016716 1 0 0 0 0 0 0 535852
-0.003523 -0.001824 0.114865 0.655344 0.245440 1.674695 -0.016746 1 0 0 0 0 0 0 536825
-0.003525 -0.001831 0.114838 0.462604 0.567668 1.775652 -0.016778 1 0 0 0 0 0 0 537850
-0.003532 -0.001818 0.114818 0.501037 0.320976 1.688172 -0.016818 1 0 0 0 0 0 0 539118
-0.003552 -0.001806 0.114790 0.690212 0.319979 1.798983 -0.016842 1 0 0 0 0 0 0 539889
-0.003562 -0.001801 0.114780 0.585443 0.397339 1.572444 -0.016871 1 0 0 0 0 0 0 540818
-0.003566 -0.001797 0.114746 0.490904 0.432062 1.884227 -0.016903 1 0 0 0 0 0 0 541845
-0.003569 -0.001796 0.114734 0.463398 0.462053 1.624455 -0.016934 1 0 0 0 0 0 0 542830
-0.003587 -0.001790 0.114709 0.670068 0.411138 1.786639 -0.016965 1 0 0 0 0 0 0 543832
-0.003596 -0.001788 0.114700 0.580283 0.445026 1.588291 -0.016996 1 0 0 0 0 0 0 544823
-0.003618 -0.001781 0.114676 0.735478 0.401349 1.782545 -0.017027 1 0 0 0 0 0 0 545819
-0.003634 -0.001761 0.114657 0.684215 0.206772 1.732646 -0.017066 1 0 0 0 0 0 0 547080
-0.003636 -0.001768 0.114630 0.495144 0.543303 1.849035 -0.017090 1 0 0 0 0 0 0 547832
-0.003642 -0.001754 0.114611 0.535861 0.304790 1.767529 -0.017126 1 0 0 0 0 0 0 548984
-0.003645 -0.001747 0.114604 0.504426 0.373100 1.596012 -0.017158 1 0 0 0 0 0 0 550015
-0.003664 -0.001739 0.114581 0.703135 0.359920 1.810302 -0.017187 1 0 0 0 0 0 0 550927
-0.003673 -0.001735 0.114572 0.609987 0.414598 1.631563 -0.017216 1 0 0 0 0 0 0 551854
-0.003690 -0.001745 0.114558 0.697850 0.614551 1.696993 -0.017246 1 0 0 0 0 0 0 552811
-0.003703 -0.001733 0.114543 0.668921 0.335566 1.722708 -0.017277 1 0 0 0 0 0 0 553830
-0.003692 -0.001732 0.114529 0.342050 0.442157 1.727580 -0.017308 1 0 0 0 0 0 0 554797
-0.003703 -0.001726 0.114502 0.606451 0.401517 1.891347 -0.017345 1 0 0 0 0 0 0 556005
-0.003709 -0.001723 0.114493 0.566528 0.436884 1.683428 -0.017368 1 0 0 0 0 0 0 556742
-0.003713 -0.001722 0.114490 0.526688 0.458967 1.588724 -0.017400 1 0 0 0 0 0 0 557763
-0.003719 -0.001704 0.114479 0.569386 0.237789 1.692154 -0.017435 1 0 0 0 0 0 0 558865
-0.003734 -0.001708 0.114464 0.690800 0.500847 1.758261 -0.017464 1 0 0 0 0 0 0 559815
-0.003742 -0.001710 0.114459 0.609687 0.506047 1.638645 -0.017495 1 0 0 0 0 0 0 560796
-0.003751 -0.001693 0.114447 0.618713 0.263028 1.721715 -0.017526 1 0 0 0 0 0 0 561794
-0.003756 -0.001685 0.114443 0.565972 0.346096 1.630339 -0.017557 1 0 0 0 0 0 0 562792
-0.003758 -0.001681 0.114441 0.532791 0.407669 1.589074 -0.017589 1 0 0 0 0 0 0 563791
-0.003759 -0.001679 0.114441 0.515393 0.440566 1.575723 -0.017620 1 0 0 0 0 0 0 564789
-0.003776 -0.001673 0.114419 0.727880 0.392722 1.858825 -0.017651 1 0 0 0 0 0 0 565787
-0.003785 -0.001670 0.114412 0.643957 0.428372 1.704685 -0.017682 1 0 0 0 0 0 0 566792
-0.003790 -0.001669 0.114409 0.580706 0.451165 1.629140 -0.017714 1 0 0 0 0 0 0 567790
-0.003792 -0.001668 0.114409 0.546431 0.462987 1.602911 -0.017745 1 0 0 0 0 0 0 568792
-0.003793 -0.001668 0.114408 0.529124 0.469155 1.595643 -0.017776 1 0 0 0 0 0 0 569798
-0.003794 -0.001668 0.114408 0.521300 0.473079 1.596677 -0.017826 1 0 0 0 0 0 0 571397
-0.003794 -0.001668 0.114408 0.516927 0.474660 1.596530 -0.017838 1 0 0 0 0 0 0 571761
-0.003776 -0.001672 0.114399 0.273805 0.531365 1.726648 -0.017872 1 0 0 0 0 0 0 572858
-0.003767 -0.001674 0.114395 0.367424 0.512388 1.660116 -0.017902 1 0 0 0 0 0 0 573809
-0.003768 -0.001657 0.114384 0.500052 0.265672 1.764556 -0.017933 1 0 0 0 0 0 0 574804
-0.003768 -0.001649 0.114380 0.513053 0.347586 1.680606 -0.017964 1 0 0 0 0 0 0 575798
-0.003769 -0.001645 0.114379 0.513183 0.408691 1.641909 -0.017995 1 0 0 0 0 0 0 576789
-0.003769 -0.001643 0.114378 0.512540 0.441388 1.629447 -0.018026 1 0 0 0 0 0 0 577788
-0.003769 -0.001642 0.114378 0.512387 0.458246 1.627051 -0.018058 1 0 0 0 0 0 0 578815
-0.003769 -0.001642 0.114378 0.512694 0.467098 1.628119 -0.018090 1 0 0 0 0 0 0 579838
-0.003769 -0.001642 0.114378 0.513207 0.471868 1.630195 -0.018120 1 0 0 0 0 0 0 580793
-0.003769 -0.001641 0.114378 0.513913 0.474685 1.632835 -0.018152 1 0 0 0 0 0 0 581807
-0.003769 -0.001641 0.114378 0.514810 0.476589 1.635891 -0.018186 1 0 0 0 0 0 0 582914
-0.003769 -0.001641 0.114378 0.515621 0.477881 1.638594 -0.018217 1 0 0 0 0 0 0 583889
-0.003769 -0.001641 0.114378 0.516529 0.478980 1.641525 -0.018249 1 0 0 0 0 0 0 584934
-0.003769 -0.001641 0.114378 0.517345 0.479887 1.644149 -0.018279 1 0 0 0 0 0 0 585867
-0.003769 -0.001641 0.114378 0.518153 0.480704 1.646755 -0.018308 1 0 0 0 0 0 0 586796
-0.003769 -0.001641 0.114378 0.519049 0.481556 1.649594 -0.018339 1 0 0 0 0 0 0 587806
-0.003769 -0.001641 0.114378 0.520028 0.482494 1.652732 -0.018374 1 0 0 0 0 0 0 588920
-0.003769 -0.001641 0.114378 0.520998 0.483384 1.655776 -0.018408 1 0 0 0 0 0 0 590005
-0.003769 -0.001641 0.114378 0.521641 0.484006 1.657861 -0.018431 1 0 0 0 0 0 0 590747
-0.003769 -0.001641 0.114378 0.522614 0.484912 1.660940 -0.018465 1 0 0 0 0 0 0 591840
-0.003769 -0.001641 0.114378 0.523503 0.485736 1.663782 -0.018497 1 0 0 0 0 0 0 592853
-0.003769 -0.001641 0.114378 0.524357 0.486502 1.666452 -0.018527 1 0 0 0 0 0 0 593803
-0.003769 -0.001641 0.114378 0.525230 0.487336 1.669268 -0.018558 1 0 0 0 0 0 0 594805
-0.003769 -0.001641 0.114378 0.526109 0.488155 1.672049 -0.018589 1 0 0 0 0 0 0 595792
-0.003769 -0.001641 0.114378 0.526989 0.488970 1.674859 -0.018620 1 0 0 0 0 0 0 596794
-0.003769 -0.001641 0.114378 0.527884 0.489788 1.677664 -0.018651 1 0 0 0 0 0 0 597794
-0.003769 -0.001641 0.114378 0.528771 0.490610 1.680502 -0.018683 1 0 0 0 0 0 0 598797
-0.003769 -0.001641 0.114378 0.529642 0.491430 1.683290 -0.018714 1 0 0 0 0 0 0 599793
-0.003769 -0.001641 0.114378 0.530525 0.492251 1.686100 -0.018745 1 0 0 0 0 0 0 600793
-0.003769 -0.001641 0.114378 0.531429 0.493078 1.688914 -0.018776 1 0 0 0 0 0 0 601794
-0.003769 -0.001641 0.114378 0.532299 0.493896 1.691733 -0.018808 1 0 0 0 0 0 0 602797
-0.003769 -0.001641 0.114378 0.533234 0.494766 1.694694 -0.018840 1 0 0 0 0 0 0 603848
-0.003769 -0.001641 0.114378 0.534250 0.495708 1.697937 -0.018877 1 0 0 0 0 0 0 605004
-0.003769 -0.001641 0.114378 0.535042 0.496416 1.700410 -0.018904 1 0 0 0 0 0 0 605884
-0.003769 -0.001641 0.114378 0.535806 0.497148 1.702878 -0.018932 1 0 0 0 0 0 0 606762
-0.003769 -0.001641 0.114378 0.536693 0.497975 1.705685 -0.018963 1 0 0 0 0 0 0 607758
-0.003769 -0.001641 0.114378 0.537607 0.498822 1.708605 -0.018995 1 0 0 0 0 0 0 608799
-0.003769 -0.001641 0.114378 0.538497 0.499635 1.711395 -0.019026 1 0 0 0 0 0 0 609794
-0.003769 -0.001641 0.114378 0.539387 0.500460 1.714241 -0.019058 1 0 0 0 0 0 0 610800
-0.003769 -0.001641 0.114378 0.540281 0.501302 1.717103 -0.019090 1 0 0 0 0 0 0 611822
-0.003769 -0.001641 0.114378 0.541368 0.502311 1.720559 -0.019128 1 0 0 0 0 0 0 613052
-0.003769 -0.001641 0.114378 0.542065 0.502960 1.722761 -0.019152 1 0 0 0 0 0 0 613833
-0.003769 -0.001641 0.114378 0.542906 0.503726 1.725405 -0.019182 1 0 0 0 0 0 0 614778
-0.003769 -0.001641 0.114378 0.543941 0.504698 1.728732 -0.019219 1 0 0 0 0 0 0 615960
-0.003769 -0.001641 0.114378 0.544903 0.505580 1.731776 -0.019253 1 0 0 0 0 0 0 617038
-0.003769 -0.001641 0.114378 0.545636 0.506258 1.734080 -0.019278 1 0 0 0 0 0 0 617864
-0.003769 -0.001641 0.114378 0.546500 0.507072 1.736867 -0.019309 1 0 0 0 0 0 0 618854
-0.003757 -0.001629 0.114389 0.391327 0.340061 1.589888 -0.019342 1 0 0 0 0 0 0 619882
-0.003751 -0.001622 0.114393 0.449101 0.403387 1.673742 -0.019373 1 0 0 0 0 0 0 620876
-0.003748 -0.001619 0.114395 0.493343 0.450777 1.717011 -0.019402 1 0 0 0 0 0 0 621830
-0.003747 -0.001617 0.114395 0.517868 0.476634 1.734712 -0.019432 1 0 0 0 0 0 0 622781
-0.003746 -0.001617 0.114395 0.530971 0.490285 1.742879 -0.019465 1 0 0 0 0 0 0 623835
-0.003745 -0.001616 0.114395 0.538004 0.497509 1.747345 -0.019495 1 0 0 0 0 0 0 624791
-0.003745 -0.001616 0.114395 0.542092 0.501640 1.751014 -0.019529 1 0 0 0 0 0 0 625889
-0.003745 -0.001616 0.114395 0.544438 0.503988 1.753753 -0.019557 1 0 0 0 0 0 0 626793
-0.003745 -0.001616 0.114395 0.546123 0.505605 1.756637 -0.019589 1 0 0 0 0 0 0 627796
-0.003745 -0.001616 0.114395 0.547377 0.506823 1.759452 -0.019620 1 0 0 0 0 0 0 628792
-0.003745 -0.001616 0.114395 0.548428 0.507822 1.762226 -0.019651 1 0 0 0 0 0 0 629777
-0.003745 -0.001616 0.114395 0.549427 0.508746 1.765071 -0.019683 1 0 0 0 0 0 0 630794
-0.003750 -0.001598 0.114385 0.615597 0.276919 1.904633 -0.019714 1 0 0 0 0 0 0 631789
-0.003741 -0.001577 0.114393 0.437499 0.198777 1.683633 -0.019743 1 0 0 0 0 0 0 632741
-0.003736 -0.001566 0.114395 0.477170 0.326588 1.730505 -0.019776 1 0 0 0 0 0 0 633777
-0.003734 -0.001561 0.114396 0.511248 0.408017 1.760123 -0.019807 1 0 0 0 0 0 0 634790
-0.003732 -0.001558 0.114396 0.530417 0.450977 1.773133 -0.019838 1 0 0 0 0 0 0 635770
-0.003732 -0.001557 0.114397 0.540731 0.473083 1.779491 -0.019869 1 0 0 0 0 0 0 636764
-0.003736 -0.001539 0.114386 0.611720 0.252047 1.920755 -0.019903 1 0 0 0 0 0 0 637858
-0.003727 -0.001517 0.114394 0.435851 0.178884 1.700012 -0.019931 1 0 0 0 0 0 0 638743
-0.003722 -0.001506 0.114397 0.476810 0.309413 1.747121 -0.019966 1 0 0 0 0 0 0 639864
-0.003720 -0.001501 0.114398 0.511439 0.392100 1.776495 -0.019995 1 0 0 0 0 0 0 640788
-0.003724 -0.001481 0.114388 0.596140 0.203206 1.926630 -0.020025 1 0 0 0 0 0 0 641766
-0.003726 -0.001471 0.114384 0.583948 0.314521 1.859035 -0.020057 1 0 0 0 0 0 0 642777
-0.003727 -0.001466 0.114383 0.571506 0.390476 1.825907 -0.020088 1 0 0 0 0 0 0 643767
-0.003732 -0.001446 0.114372 0.629848 0.198220 1.952634 -0.020119 1 0 0 0 0 0 0 644767
-0.003723 -0.001423 0.114380 0.447480 0.139168 1.727237 -0.020151 1 0 0 0 0 0 0 645777
-0.003719 -0.001412 0.114383 0.485270 0.277017 1.772984 -0.020192 1 0 0 0 0 0 0 647088
-0.003721 -0.001389 0.114373 0.583450 0.131002 1.939276 -0.020222 1 0 0 0 0 0 0 648061
-0.003723 -0.001377 0.114370 0.579215 0.264899 1.877186 -0.020245 1 0 0 0 0 0 0 648789
-0.003712 -0.001359 0.114380 0.414688 0.183895 1.697310 -0.020280 1 0 0 0 0 0 0 649927
-0.003711 -0.001332 0.114373 0.532112 0.060420 1.905779 -0.020311 1 0 0 0 0 0 0 650910
-0.003711 -0.001319 0.114371 0.550738 0.219178 1.870260 -0.020341 1 0 0 0 0 0 0 651869
-0.003711 -0.001312 0.114370 0.555571 0.320515 1.849214 -0.020371 1 0 0 0 0 0 0 652841
-0.003715 -0.001292 0.114359 0.622740 0.141435 1.980453 -0.020400 1 0 0 0 0 0 0 653764
-0.003706 -0.001269 0.114367 0.444812 0.088233 1.756719 -0.020433 1 0 0 0 0 0 0 654823
-0.003706 -0.001240 0.114359 0.549866 -0.002817 1.939838 -0.020466 1 0 0 0 0 0 0 655875
-0.003707 -0.001225 0.114357 0.561432 0.173513 1.894310 -0.020496 1 0 0 0 0 0 0 656836
-0.003712 -0.001201 0.114345 0.627648 0.051858 2.007834 -0.020527 1 0 0 0 0 0 0 657810
-0.003721 -0.001172 0.114362 0.690855 -0.027003 1.649017 -0.020558 1 0 0 0 0 0 0 658800
-0.003725 -0.001157 0.114368 0.636683 0.149592 1.760385 -0.020589 1 0 0 0 0 0 0 659816
-0.003732 -0.001132 0.114360 0.668559 0.028846 1.961155 -0.020620 1 0 0 0 0 0 0 660796
-0.003736 -0.001120 0.114357 0.629925 0.175418 1.911838 -0.020651 1 0 0 0 0 0 0 661777
-0.003742 -0.001096 0.114345 0.669488 0.037610 2.023453 -0.020681 1 0 0 0 0 0 0 662751
-0.003734 -0.001072 0.114353 0.476923 0.005719 1.791617 -0.020713 1 0 0 0 0 0 0 663766
-0.003735 -0.001042 0.114345 0.574352 -0.073723 1.972050 -0.020744 1 0 0 0 0 0 0 664764
-0.003735 -0.001028 0.114342 0.582315 0.107810 1.925181 -0.020775 1 0 0 0 0 0 0 665756
-0.003735 -0.001020 0.114341 0.581647 0.220550 1.900175 -0.020807 1 0 0 0 0 0 0 666768
-0.003729 -0.000987 0.114342 0.488949 -0.121492 1.882492 -0.020838 1 0 0 0 0 0 0 667765
-0.003725 -0.000970 0.114342 0.523293 0.059469 1.887096 -0.020868 1 0 0 0 0 0 0 668743
-0.003728 -0.000944 0.114331 0.613954 -0.045890 2.030227 -0.020900 1 0 0 0 0 0 0 669743
-0.003730 -0.000931 0.114328 0.605628 0.108780 1.958736 -0.020931 1 0 0 0 0 0 0 670740
-0.003724 -0.000895 0.114327 0.503211 -0.194039 1.915002 -0.020965 1 0 0 0 0 0 0 671842
-0.003739 -0.000872 0.114337 0.774475 -0.047948 1.781563 -0.020996 1 0 0 0 0 0 0 672811
-0.003747 -0.000861 0.114340 0.703834 0.109302 1.851154 -0.021029 1 0 0 0 0 0 0 673886
-0.003755 -0.000838 0.114331 0.714138 -0.034208 2.026620 -0.021056 1 0 0 0 0 0 0 674761
-0.003748 -0.000814 0.114338 0.506368 -0.071217 1.818432 -0.021087 1 0 0 0 0 0 0 675736
-0.003749 -0.000784 0.114331 0.596426 -0.152093 2.007518 -0.021118 1 0 0 0 0 0 0 676746
-0.003750 -0.000770 0.114328 0.601014 0.027933 1.962842 -0.021150 1 0 0 0 0 0 0 677751
-0.003750 -0.000762 0.114327 0.598683 0.139847 1.938462 -0.021181 1 0 0 0 0 0 0 678744
-0.003762 -0.000724 0.114337 0.747626 -0.258840 1.794907 -0.021213 1 0 0 0 0 0 0 679756
-0.003767 -0.000705 0.114340 0.688409 -0.057564 1.868064 -0.021248 1 0 0 0 0 0 0 680889
-0.003770 -0.000696 0.114342 0.646970 0.083562 1.906101 -0.021277 1 0 0 0 0 0 0 681807
-0.003764 -0.000661 0.114343 0.533610 -0.242209 1.914072 -0.021312 1 0 0 0 0 0 0 682923
-0.003762 -0.000644 0.114343 0.558292 -0.053115 1.926171 -0.021344 1 0 0 0 0 0 0 683952
-0.003760 -0.000635 0.114343 0.579341 0.076804 1.932778 -0.021375 1 0 0 0 0 0 0 684968
-0.003778 -0.000626 0.114353 0.833994 0.088970 1.808986 -0.021400 1 0 0 0 0 0 0 685768
-0.003779 -0.000592 0.114356 0.654518 -0.256094 1.873189 -0.021434 1 0 0 0 0 0 0 686852
-0.003780 -0.000575 0.114358 0.625902 -0.071898 1.914947 -0.021466 1 0 0 0 0 0 0 687857
-0.003780 -0.000566 0.114358 0.618543 0.056058 1.932358 -0.021494 1 0 0 0 0 0 0 688755
-0.003787 -0.000545 0.114379 0.702090 -0.103039 1.665399 -0.021528 1 0 0 0 0 0 0 689844
-0.003795 -0.000517 0.114375 0.729600 -0.214484 1.958403 -0.021557 1 0 0 0 0 0 0 690767
-0.003799 -0.000503 0.114374 0.684041 -0.047204 1.960645 -0.021589 1 0 0 0 0 0 0 691804
-0.003801 -0.000496 0.114374 0.655285 0.058718 1.953316 -0.021621 1 0 0 0 0 0 0 692821
-0.003808 -0.000476 0.114394 0.726431 -0.113148 1.676529 -0.021651 1 0 0 0 0 0 0 693784
-0.003812 -0.000465 0.114401 0.682846 -0.000440 1.825805 -0.021682 1 0 0 0 0 0 0 694767
-0.003813 -0.000460 0.114403 0.656188 0.076403 1.902213 -0.021713 1 0 0 0 0 0 0 695767
-0.003807 -0.000427 0.114405 0.550842 -0.283841 1.925161 -0.021744 1 0 0 0 0 0 0 696763
-0.003822 -0.000407 0.114415 0.823634 -0.168840 1.814276 -0.021775 1 0 0 0 0 0 0 697758
-0.003830 -0.000397 0.114418 0.753580 -0.026665 1.890669 -0.021807 1 0 0 0 0 0 0 698765
-0.003822 -0.000379 0.114430 0.542055 -0.117658 1.781774 -0.021838 1 0 0 0 0 0 0 699770
-0.003817 -0.000370 0.114434 0.570991 -0.012773 1.877371 -0.021869 1 0 0 0 0 0 0 700767
-0.003822 -0.000348 0.114456 0.686958 -0.172643 1.649863 -0.021900 1 0 0 0 0 0 0 701769
-0.003823 -0.000337 0.114464 0.667863 -0.051988 1.816820 -0.021932 1 0 0 0 0 0 0 702766
-0.003824 -0.000332 0.114466 0.653919 0.028932 1.899359 -0.021963 1 0 0 0 0 0 0 703785
-0.003813 -0.000316 0.114478 0.490527 -0.099362 1.784933 -0.022007 1 0 0 0 0 0 0 705166
-0.003825 -0.000304 0.114492 0.788773 -0.070528 1.749249 -0.022026 1 0 0 0 0 0 0 705800
-0.003831 -0.000298 0.114496 0.738285 0.008784 1.863689 -0.022058 1 0 0 0 0 0 0 706825
-0.003822 -0.000282 0.114509 0.537380 -0.116003 1.768931 -0.022089 1 0 0 0 0 0 0 707788
-0.003817 -0.000274 0.114513 0.572075 -0.027875 1.869253 -0.022119 1 0 0 0 0 0 0 708773
-0.003833 -0.000266 0.114524 0.848943 -0.025397 1.791009 -0.022151 1 0 0 0 0 0 0 709773
-0.003829 -0.000249 0.114539 0.616454 -0.144191 1.731430 -0.022182 1 0 0 0 0 0 0 710768
-0.003827 -0.000241 0.114544 0.616711 -0.048422 1.853571 -0.022213 1 0 0 0 0 0 0 711767
-0.003826 -0.000236 0.114546 0.631096 0.015298 1.911451 -0.022252 1 0 0 0 0 0 0 713030
-0.003832 -0.000217 0.114567 0.726605 -0.179586 1.659181 -0.022280 1 0 0 0 0 0 0 713906
-0.003834 -0.000207 0.114574 0.695558 -0.077189 1.815951 -0.022307 1 0 0 0 0 0 0 714769
-0.003835 -0.000203 0.114576 0.675531 -0.005608 1.895379 -0.022343 1 0 0 0 0 0 0 715923
-0.003824 -0.000187 0.114588 0.508323 -0.139208 1.778956 -0.022375 1 0 0 0 0 0 0 716956
-0.003818 -0.000180 0.114592 0.561599 -0.055710 1.870653 -0.022406 1 0 0 0 0 0 0 717932
-0.003815 -0.000176 0.114594 0.603880 0.001295 1.916222 -0.022435 1 0 0 0 0 0 0 718860
-0.003820 -0.000157 0.114615 0.713560 -0.197381 1.660243 -0.022464 1 0 0 0 0 0 0 719804
-0.003822 -0.000147 0.114622 0.689660 -0.096563 1.815771 -0.022494 1 0 0 0 0 0 0 720765
-0.003823 -0.000142 0.114624 0.672992 -0.025838 1.894220 -0.022525 1 0 0 0 0 0 0 721752
-0.003812 -0.000127 0.114636 0.507495 -0.160112 1.778227 -0.022563 1 0 0 0 0 0 0 722972
-0.003806 -0.000120 0.114640 0.561561 -0.076777 1.869374 -0.022589 1 0 0 0 0 0 0 723808
-0.003803 -0.000116 0.114641 0.604318 -0.019868 1.914940 -0.022619 1 0 0 0 0 0 0 724764
-0.003790 -0.000101 0.114653 0.469900 -0.161755 1.786262 -0.022651 1 0 0 0 0 0 0 725781
-0.003783 -0.000094 0.114657 0.539839 -0.082163 1.873503 -0.022682 1 0 0 0 0 0 0 726768
-0.003798 -0.000086 0.114667 0.834817 -0.084363 1.790506 -0.022712 1 0 0 0 0 0 0 727746
-0.003805 -0.000082 0.114671 0.768957 -0.033937 1.876803 -0.022744 1 0 0 0 0 0 0 728747
-0.003796 -0.000067 0.114683 0.557990 -0.175528 1.771732 -0.022774 1 0 0 0 0 0 0 729718
-0.003792 -0.000059 0.114688 0.587881 -0.095291 1.867991 -0.022806 1 0 0 0 0 0 0 730735
-0.003790 -0.000056 0.114689 0.618339 -0.039921 1.915237 -0.022836 1 0 0 0 0 0 0 731703
-0.003789 -0.000054 0.114689 0.636122 -0.010673 1.934351 -0.022868 1 0 0 0 0 0 0 732722
-0.003776 -0.000040 0.114701 0.487298 -0.168064 1.795618 -0.022900 1 0 0 0 0 0 0 733745
-0.003770 -0.000033 0.114704 0.549896 -0.096165 1.879149 -0.022930 1 0 0 0 0 0 0 734723
-0.003767 -0.000029 0.114706 0.596783 -0.045042 1.922056 -0.022961 1 0 0 0 0 0 0 735717
-0.003765 -0.000028 0.114706 0.622677 -0.017918 1.939627 -0.022993 1 0 0 0 0 0 0 736722
-0.003764 -0.000027 0.114706 0.636460 -0.004189 1.947495 -0.023024 1 0 0 0 0 0 0 737738
-0.003764 -0.000026 0.114706 0.644278 0.002699 1.953119 -0.023070 1 0 0 0 0 0 0 739195
-0.003770 -0.000009 0.114727 0.733936 -0.223501 1.680861 -0.023087 1 0 0 0 0 0 0 739731
-0.003773 -0.000000 0.114734 0.700155 -0.135881 1.831023 -0.023120 1 0 0 0 0 0 0 740793
-0.003774 0.000004 0.114736 0.678341 -0.071824 1.907414 -0.023149 1 0 0 0 0 0 0 741738
-0.003775 0.000006 0.114737 0.668265 -0.037737 1.937430 -0.023180 1 0 0 0 0 0 0 742728
-0.003775 0.000007 0.114737 0.664013 -0.020472 1.949567 -0.023212 1 0 0 0 0 0 0 743724
-0.003763 0.000021 0.114748 0.503697 -0.184289 1.808417 -0.023243 1 0 0 0 0 0 0 744727
-0.003757 0.000028 0.114752 0.560725 -0.115412 1.891188 -0.023276 1 0 0 0 0 0 0 745789
-0.003754 0.000031 0.114753 0.605004 -0.065826 1.934392 -0.023315 1 0 0 0 0 0 0 747031
-0.003753 0.000033 0.114754 0.629306 -0.039500 1.951304 -0.023340 1 0 0 0 0 0 0 747839
-0.003752 0.000033 0.114754 0.642248 -0.026185 1.958793 -0.023368 1 0 0 0 0 0 0 748730
-0.003747 0.000017 0.114765 0.584495 0.210747 1.820712 -0.023400 1 0 0 0 0 0 0 749739
-0.003732 0.000021 0.114779 0.451839 -0.044845 1.753835 -0.023437 1 0 0 0 0 0 0 750931
-0.003724 0.000023 0.114784 0.529381 -0.041903 1.873544 -0.023465 1 0 0 0 0 0 0 751843
-0.003720 0.000025 0.114786 0.584845 -0.027292 1.929820 -0.023495 1 0 0 0 0 0 0 752780
-0.003719 0.000025 0.114786 0.615284 -0.018652 1.952017 -0.023525 1 0 0 0 0 0 0 753758
-0.003713 0.000008 0.114797 0.566509 0.216216 1.818967 -0.023557 1 0 0 0 0 0 0 754763
-0.003698 0.000013 0.114812 0.438139 -0.040574 1.753121 -0.023586 1 0 0 0 0 0 0 755707
-0.003690 0.000015 0.114817 0.518314 -0.038189 1.874144 -0.023624 1 0 0 0 0 0 0 756924
-0.003681 -0.000001 0.114829 0.510004 0.206713 1.788129 -0.023653 1 0 0 0 0 0 0 757849
-0.003677 -0.000009 0.114833 0.563094 0.128855 1.886366 -0.023680 1 0 0 0 0 0 0 758699
-0.003674 -0.000013 0.114835 0.597477 0.069932 1.934299 -0.023714 1 0 0 0 0 0 0 759789
-0.003656 -0.000020 0.114857 0.392089 0.096365 1.664095 -0.023745 1 0 0 0 0 0 0 760802
-0.003647 -0.000023 0.114864 0.481776 0.058614 1.827277 -0.023775 1 0 0 0 0 0 0 761757
-0.003642 -0.000024 0.114867 0.549088 0.034757 1.909578 -0.023806 1 0 0 0 0 0 0 762748
-0.003640 -0.000025 0.114868 0.586314 0.022364 1.941686 -0.023837 1 0 0 0 0 0 0 763742
-0.003634 -0.000043 0.114879 0.540867 0.246987 1.812202 -0.023868 1 0 0 0 0 0 0 764745
-0.003619 -0.000039 0.114893 0.414153 -0.015423 1.747472 -0.023900 1 0 0 0 0 0 0 765742
-0.003606 -0.000054 0.114909 0.430068 0.215153 1.725905 -0.023931 1 0 0 0 0 0 0 766738
-0.003599 -0.000062 0.114914 0.509544 0.141697 1.858782 -0.023962 1 0 0 0 0 0 0 767740
-0.003596 -0.000065 0.114916 0.558764 0.086183 1.919334 -0.023994 1 0 0 0 0 0 0 768747
-0.003590 -0.000084 0.114927 0.520105 0.287688 1.800692 -0.024025 1 0 0 0 0 0 0 769743
-0.003586 -0.000094 0.114931 0.556488 0.186203 1.886635 -0.024056 1 0 0 0 0 0 0 770741
-0.003567 -0.000103 0.114954 0.357267 0.173597 1.640875 -0.024090 1 0 0 0 0 0 0 771829
-0.003558 -0.000108 0.114962 0.451374 0.114124 1.813023 -0.024119 1 0 0 0 0 0 0 772754
-0.003548 -0.000127 0.114975 0.455804 0.310622 1.756692 -0.024154 1 0 0 0 0 0 0 773871
-0.003543 -0.000137 0.114979 0.516497 0.206162 1.865649 -0.024182 1 0 0 0 0 0 0 774765
-0.003535 -0.000159 0.114992 0.489319 0.365237 1.774950 -0.024212 1 0 0 0 0 0 0 775752
-0.003532 -0.000170 0.114996 0.532535 0.240431 1.871261 -0.024244 1 0 0 0 0 0 0 776754
-0.003525 -0.000193 0.115008 0.496188 0.389346 1.776158 -0.024275 1 0 0 0 0 0 0 777745
-0.003509 -0.000192 0.115023 0.375019 0.086330 1.723626 -0.024306 1 0 0 0 0 0 0 778746
-0.003496 -0.000208 0.115038 0.393922 0.297199 1.706963 -0.024340 1 0 0 0 0 0 0 779822
-0.003490 -0.000216 0.115044 0.475257 0.213270 1.840956 -0.024371 1 0 0 0 0 0 0 780824
-0.003486 -0.000221 0.115046 0.525429 0.152557 1.902045 -0.024405 1 0 0 0 0 0 0 781927
-0.003479 -0.000240 0.115057 0.486670 0.352345 1.783508 -0.024431 1 0 0 0 0 0 0 782748
-0.003494 -0.000245 0.115070 0.768493 0.192107 1.740923 -0.024467 1 0 0 0 0 0 0 783898
-0.003497 -0.000265 0.115085 0.635333 0.373760 1.711341 -0.024503 1 0 0 0 0 0 0 785036
-0.003498 -0.000275 0.115090 0.604894 0.264840 1.838457 -0.024526 1 0 0 0 0 0 0 785788
-0.003481 -0.000285 0.115114 0.369961 0.249825 1.607880 -0.024556 1 0 0 0 0 0 0 786760
-0.003473 -0.000289 0.115122 0.446989 0.188325 1.785317 -0.024589 1 0 0 0 0 0 0 787812
-0.003463 -0.000309 0.115135 0.442354 0.384877 1.730770 -0.024619 1 0 0 0 0 0 0 788775
-0.003458 -0.000319 0.115139 0.499073 0.279719 1.840432 -0.024654 1 0 0 0 0 0 0 789891
-0.003451 -0.000341 0.115151 0.469357 0.439463 1.749977 -0.024682 1 0 0 0 0 0 0 790785
-0.003447 -0.000352 0.115156 0.511584 0.314186 1.845657 -0.024711 1 0 0 0 0 0 0 791697
-0.003440 -0.000375 0.115167 0.474453 0.463925 1.751094 -0.024745 1 0 0 0 0 0 0 792798
-0.003437 -0.000387 0.115172 0.512930 0.333508 1.845304 -0.024776 1 0 0 0 0 0 0 793800
-0.003418 -0.000397 0.115194 0.313559 0.307722 1.602248 -0.024806 1 0 0 0 0 0 0 794748
-0.003403 -0.000419 0.115213 0.342846 0.473100 1.633732 -0.024837 1 0 0 0 0 0 0 795747
-0.003396 -0.000430 0.115219 0.435641 0.347233 1.794735 -0.024868 1 0 0 0 0 0 0 796743
-0.003392 -0.000436 0.115221 0.492323 0.263781 1.865759 -0.024900 1 0 0 0 0 0 0 797743
-0.003385 -0.000456 0.115232 0.456734 0.453275 1.751768 -0.024931 1 0 0 0 0 0 0 798742
-0.003381 -0.000466 0.115236 0.495396 0.344209 1.838099 -0.024962 1 0 0 0 0 0 0 799746
-0.003375 -0.000489 0.115248 0.455943 0.502770 1.740215 -0.024993 1 0 0 0 0 0 0 800742
-0.003371 -0.000500 0.115252 0.493442 0.376347 1.833008 -0.025025 1 0 0 0 0 0 0 801745
-0.003364 -0.000523 0.115264 0.453477 0.526197 1.737489 -0.025056 1 0 0 0 0 0 0 802736
-0.003361 -0.000534 0.115268 0.490818 0.395290 1.831006 -0.025087 1 0 0 0 0 0 0 803745
-0.003354 -0.000557 0.115280 0.450766 0.543075 1.735926 -0.025120 1 0 0 0 0 0 0 804783
-0.003350 -0.000569 0.115284 0.488156 0.411042 1.829759 -0.025155 1 0 0 0 0 0 0 805920
-0.003344 -0.000592 0.115296 0.447999 0.558376 1.734597 -0.025185 1 0 0 0 0 0 0 806887
-0.003328 -0.000591 0.115311 0.324795 0.252898 1.679644 -0.025211 1 0 0 0 0 0 0 807721
-0.003315 -0.000608 0.115326 0.342402 0.464291 1.663527 -0.025242 1 0 0 0 0 0 0 808711
-0.003309 -0.000616 0.115332 0.423758 0.379154 1.796656 -0.025275 1 0 0 0 0 0 0 809749
-0.003300 -0.000637 0.115344 0.407404 0.551870 1.716412 -0.025306 1 0 0 0 0 0 0 810745
-0.003296 -0.000648 0.115348 0.457087 0.432135 1.814852 -0.025337 1 0 0 0 0 0 0 811751
-0.003289 -0.000671 0.115360 0.423019 0.586122 1.721711 -0.025369 1 0 0 0 0 0 0 812768
-0.003285 -0.000682 0.115364 0.463690 0.456788 1.816030 -0.025407 1 0 0 0 0 0 0 813991
-0.003271 -0.000675 0.115376 0.330598 0.198727 1.713103 -0.025432 1 0 0 0 0 0 0 814772
-0.003259 -0.000689 0.115391 0.337304 0.452663 1.669817 -0.025461 1 0 0 0 0 0 0 815711
-0.003253 -0.000696 0.115396 0.412529 0.390304 1.792538 -0.025496 1 0 0 0 0 0 0 816826
-0.003250 -0.000699 0.115398 0.459263 0.340697 1.849312 -0.025529 1 0 0 0 0 0 0 817888
-0.003243 -0.000719 0.115409 0.417745 0.548653 1.730816 -0.025557 1 0 0 0 0 0 0 818783
-0.003240 -0.000728 0.115413 0.453885 0.447826 1.814838 -0.025589 1 0 0 0 0 0 0 819793
-0.003233 -0.000750 0.115424 0.412574 0.611829 1.716800 -0.025619 1 0 0 0 0 0 0 820774
-0.003217 -0.000749 0.115439 0.288720 0.313940 1.660232 -0.025648 1 0 0 0 0 0 0 821676
-0.003205 -0.000765 0.115455 0.305889 0.529936 1.644111 -0.025680 1 0 0 0 0 0 0 822705
-0.003198 -0.000773 0.115460 0.387432 0.446562 1.777125 -0.025718 1 0 0 0 0 0 0 823937
-0.003189 -0.000795 0.115472 0.370593 0.620947 1.696686 -0.025743 1 0 0 0 0 0 0 824743
-0.003185 -0.000806 0.115477 0.420332 0.501412 1.794484 -0.025772 1 0 0 0 0 0 0 825673
-0.003171 -0.000798 0.115489 0.291759 0.248354 1.693565 -0.025808 1 0 0 0 0 0 0 826802
-0.003159 -0.000812 0.115504 0.300569 0.505434 1.651086 -0.025837 1 0 0 0 0 0 0 827739
-0.003152 -0.000819 0.115509 0.377063 0.444110 1.773367 -0.025868 1 0 0 0 0 0 0 828724
-0.003144 -0.000839 0.115521 0.357543 0.630106 1.689906 -0.025899 1 0 0 0 0 0 0 829720
-0.003140 -0.000850 0.115525 0.405997 0.516136 1.786524 -0.025930 1 0 0 0 0 0 0 830720
-0.003121 -0.000860 0.115548 0.209602 0.500933 1.544920 -0.025962 1 0 0 0 0 0 0 831724
-0.003111 -0.000864 0.115556 0.308022 0.436537 1.716893 -0.025993 1 0 0 0 0 0 0 832715
-0.003101 -0.000884 0.115569 0.312660 0.634878 1.662199 -0.026024 1 0 0 0 0 0 0 833718
-0.003096 -0.000894 0.115573 0.374934 0.528352 1.769572 -0.026055 1 0 0 0 0 0 0 834717
-0.003076 -0.000904 0.115596 0.185410 0.517237 1.531834 -0.026086 1 0 0 0 0 0 0 835722
-0.003066 -0.000909 0.115604 0.287591 0.454720 1.704986 -0.026118 1 0 0 0 0 0 0 836722
-0.003056 -0.000928 0.115617 0.293966 0.654293 1.650801 -0.026149 1 0 0 0 0 0 0 837718
-0.003033 -0.000943 0.115643 0.129158 0.610895 1.472102 -0.026208 1 0 0 0 0 0 0 839602
-0.003022 -0.000950 0.115652 0.249359 0.513158 1.673834 -0.026212 1 0 0 0 0 0 0 839745
-0.003016 -0.000954 0.115655 0.332998 0.458037 1.770910 -0.026245 1 0 0 0 0 0 0 840807
-0.002996 -0.000960 0.115677 0.149461 0.492717 1.519826 -0.026274 1 0 0 0 0 0 0 841728
-0.002986 -0.000963 0.115685 0.254533 0.454768 1.687257 -0.026306 1 0 0 0 0 0 0 842735
-0.002976 -0.000982 0.115698 0.262015 0.667248 1.631196 -0.026337 1 0 0 0 0 0 0 843728
-0.002970 -0.000992 0.115702 0.325962 0.567296 1.737752 -0.026369 1 0 0 0 0 0 0 844748
-0.002951 -0.001001 0.115725 0.136420 0.559927 1.499887 -0.026399 1 0 0 0 0 0 0 845722
-0.002954 -0.001019 0.115753 0.417355 0.678339 1.402249 -0.026434 1 0 0 0 0 0 0 846845
-0.002943 -0.001015 0.115774 0.260022 0.401748 1.482949 -0.026466 1 0 0 0 0 0 0 847853
-0.002937 -0.001013 0.115781 0.309926 0.398960 1.667052 -0.026494 1 0 0 0 0 0 0 848758
-0.002929 -0.001030 0.115793 0.282582 0.648545 1.607278 -0.026525 1 0 0 0 0 0 0 849740
-0.002913 -0.001025 0.115809 0.166609 0.395136 1.563212 -0.026560 1 0 0 0 0 0 0 850878
-0.002900 -0.001040 0.115824 0.187855 0.635736 1.551802 -0.026590 1 0 0 0 0 0 0 851845
-0.002876 -0.001052 0.115851 0.042545 0.626162 1.397261 -0.026622 1 0 0 0 0 0 0 852870
-0.002864 -0.001058 0.115860 0.175660 0.546799 1.610119 -0.026651 1 0 0 0 0 0 0 853778
-0.002852 -0.001079 0.115874 0.198002 0.737633 1.571031 -0.026680 1 0 0 0 0 0 0 854713
-0.002835 -0.001076 0.115889 0.107745 0.452346 1.534619 -0.026711 1 0 0 0 0 0 0 855703
-0.002839 -0.001088 0.115915 0.387721 0.620685 1.394937 -0.026749 1 0 0 0 0 0 0 856929
-0.002823 -0.001099 0.115945 0.156136 0.623675 1.311040 -0.026779 1 0 0 0 0 0 0 857874
-0.002815 -0.001104 0.115955 0.225840 0.555587 1.559000 -0.026804 1 0 0 0 0 0 0 858677
-0.002794 -0.001111 0.115980 0.052142 0.579236 1.384919 -0.026835 1 0 0 0 0 0 0 859687
-0.002783 -0.001114 0.115988 0.165952 0.534792 1.580365 -0.026869 1 0 0 0 0 0 0 860749
-0.002779 -0.001117 0.116022 0.260689 0.514606 1.253980 -0.026898 1 0 0 0 0 0 0 861698
-0.002776 -0.001118 0.116034 0.293455 0.497037 1.512042 -0.026930 1 0 0 0 0 0 0 862702
-0.002758 -0.001123 0.116059 0.081146 0.552406 1.350540 -0.026961 1 0 0 0 0 0 0 863693
-0.002748 -0.001125 0.116068 0.174064 0.524402 1.550931 -0.026992 1 0 0 0 0 0 0 864692
-0.002744 -0.001127 0.116102 0.258009 0.512641 1.226369 -0.027023 1 0 0 0 0 0 0 865688
-0.002742 -0.001127 0.116114 0.285596 0.499247 1.485030 -0.027055 1 0 0 0 0 0 0 866714
-0.002724 -0.001132 0.116139 0.070344 0.556780 1.323748 -0.027086 1 0 0 0 0 0 0 867693
-0.002697 -0.001140 0.116169 -0.068935 0.593197 1.236764 -0.027117 1 0 0 0 0 0 0 868693
-0.002702 -0.001139 0.116189 0.327792 0.493707 1.351768 -0.027148 1 0 0 0 0 0 0 869688
-0.002686 -0.001143 0.116218 0.104465 0.551618 1.247595 -0.027179 1 0 0 0 0 0 0 870697
-0.002673 -0.001163 0.116238 0.105733 0.767445 1.338980 -0.027211 1 0 0 0 0 0 0 871721
-0.002673 -0.001155 0.116265 0.268076 0.432720 1.238742 -0.027256 1 0 0 0 0 0 0 873149
-0.002655 -0.001156 0.116296 0.052324 0.508384 1.176647 -0.027273 1 0 0 0 0 0 0 873704
-0.002641 -0.001174 0.116317 0.070794 0.747277 1.294270 -0.027306 1 0 0 0 0 0 0 874743
-0.002640 -0.001166 0.116345 0.243151 0.424983 1.203122 -0.027337 1 0 0 0 0 0 0 875735
-0.002634 -0.001179 0.116365 0.196087 0.682359 1.293760 -0.027367 1 0 0 0 0 0 0 876699
-0.002637 -0.001168 0.116392 0.309465 0.390764 1.191696 -0.027398 1 0 0 0 0 0 0 877701
-0.002633 -0.001181 0.116412 0.230161 0.665844 1.278553 -0.027430 1 0 0 0 0 0 0 878700
-0.002613 -0.001192 0.116440 0.012364 0.678567 1.168892 -0.027461 1 0 0 0 0 0 0 879691
-0.002617 -0.001210 0.116470 0.287597 0.792134 1.126252 -0.027496 1 0 0 0 0 0 0 880836
-0.002606 -0.001207 0.116491 0.127192 0.508308 1.226816 -0.027524 1 0 0 0 0 0 0 881726
-0.002601 -0.001205 0.116530 0.191383 0.509844 0.998201 -0.027560 1 0 0 0 0 0 0 882882
-0.002598 -0.001204 0.116543 0.221907 0.517221 1.302312 -0.027593 1 0 0 0 0 0 0 883922
-0.002580 -0.001208 0.116569 0.007930 0.587345 1.157963 -0.027621 1 0 0 0 0 0 0 884823
-0.002571 -0.001211 0.116609 0.115931 0.573429 0.943744 -0.027653 1 0 0 0 0 0 0 885849
-0.002566 -0.001212 0.116623 0.175956 0.553984 1.262293 -0.027679 1 0 0 0 0 0 0 886688
-0.002547 -0.001217 0.116649 -0.022645 0.609004 1.124207 -0.027711 1 0 0 0 0 0 0 887698
-0.002555 -0.001215 0.116667 0.326163 0.523371 1.199056 -0.027743 1 0 0 0 0 0 0 888717
-0.002541 -0.001219 0.116695 0.074175 0.589279 1.079827 -0.027778 1 0 0 0 0 0 0 889836
-0.002548 -0.001234 0.116725 0.308303 0.753040 1.032419 -0.027809 1 0 0 0 0 0 0 890838
-0.002538 -0.001229 0.116746 0.124247 0.495639 1.131394 -0.027836 1 0 0 0 0 0 0 891705
-0.002528 -0.001244 0.116764 0.093689 0.743590 1.183262 -0.027869 1 0 0 0 0 0 0 892775
-0.002529 -0.001234 0.116790 0.234466 0.440766 1.056562 -0.027899 1 0 0 0 0 0 0 893711
-0.002524 -0.001247 0.116810 0.170287 0.711477 1.134306 -0.027930 1 0 0 0 0 0 0 894726
-0.002509 -0.001240 0.116828 0.028091 0.481723 1.159848 -0.027961 1 0 0 0 0 0 0 895696
-0.002515 -0.001250 0.116854 0.283875 0.683744 1.041746 -0.027992 1 0 0 0 0 0 0 896712
-0.002505 -0.001242 0.116874 0.106155 0.463199 1.104711 -0.028024 1 0 0 0 0 0 0 897718
-0.002514 -0.001251 0.116901 0.325278 0.674608 1.009687 -0.028055 1 0 0 0 0 0 0 898699
-0.002505 -0.001243 0.116921 0.127380 0.459151 1.081597 -0.028086 1 0 0 0 0 0 0 899714
-0.002496 -0.001256 0.116939 0.089128 0.730516 1.122924 -0.028118 1 0 0 0 0 0 0 900716
-0.002492 -0.001263 0.116976 0.156949 0.678970 0.853786 -0.028149 1 0 0 0 0 0 0 901718
-0.002489 -0.001267 0.116988 0.184004 0.626353 1.141901 -0.028180 1 0 0 0 0 0 0 902724
-0.002471 -0.001273 0.117014 -0.034061 0.663599 0.992215 -0.028211 1 0 0 0 0 0 0 903697
-0.002479 -0.001272 0.117033 0.306515 0.568450 1.062321 -0.028245 1 0 0 0 0 0 0 904788
-0.002466 -0.001276 0.117061 0.048618 0.629923 0.941344 -0.028274 1 0 0 0 0 0 0 905729
-0.002459 -0.001278 0.117070 0.102724 0.608803 1.164856 -0.028308 1 0 0 0 0 0 0 906805
-0.002462 -0.001262 0.117094 0.232952 0.361193 0.986582 -0.028336 1 0 0 0 0 0 0 907708
-0.002458 -0.001271 0.117113 0.157307 0.679652 1.035749 -0.028366 1 0 0 0 0 0 0 908675
-0.002456 -0.001276 0.117119 0.173316 0.650597 1.198855 -0.028398 1 0 0 0 0 0 0 909703
-0.002456 -0.001279 0.117153 0.201489 0.625582 0.849649 -0.028430 1 0 0 0 0 0 0 910707
-0.002455 -0.001280 0.117164 0.201447 0.603320 1.098096 -0.028461 1 0 0 0 0 0 0 911701
-0.002450 -0.001298 0.117178 0.133396 0.833849 1.082286 -0.028493 1 0 0 0 0 0 0 912731
-0.002453 -0.001290 0.117204 0.242110 0.506428 0.920038 -0.028527 1 0 0 0 0 0 0 913825
-0.002454 -0.001286 0.117213 0.229338 0.524209 1.123159 -0.028563 1 0 0 0 0 0 0 914969
-0.002438 -0.001288 0.117237 -0.016482 0.617108 0.931839 -0.028586 1 0 0 0 0 0 0 915714
-0.002429 -0.001290 0.117246 0.062338 0.608699 1.119711 -0.028621 1 0 0 0 0 0 0 916820
-0.002443 -0.001286 0.117258 0.371974 0.543135 1.076628 -0.028654 1 0 0 0 0 0 0 917881
-0.002432 -0.001289 0.117284 0.078051 0.624152 0.894097 -0.028681 1 0 0 0 0 0 0 918762
-0.002427 -0.001290 0.117293 0.112281 0.612801 1.093903 -0.028712 1 0 0 0 0 0 0 919730
-0.002412 -0.001278 0.117307 -0.015892 0.426797 1.040813 -0.028743 1 0 0 0 0 0 0 920726
-0.002399 -0.001289 0.117322 -0.004235 0.727965 1.016649 -0.028772 1 0 0 0 0 0 0 921653
-0.002411 -0.001291 0.117337 0.324641 0.627202 1.009312 -0.028806 1 0 0 0 0 0 0 922739
-0.002404 -0.001278 0.117353 0.115345 0.430674 0.988583 -0.028836 1 0 0 0 0 0 0 923715
-0.002401 -0.001272 0.117359 0.133740 0.489308 1.124642 -0.028873 1 0 0 0 0 0 0 924884
-0.002394 -0.001287 0.117371 0.086943 0.776568 1.047417 -0.028899 1 0 0 0 0 0 0 925710
-0.002396 -0.001276 0.117396 0.207148 0.477864 0.861587 -0.028931 1 0 0 0 0 0 0 926733
-0.002397 -0.001271 0.117405 0.200165 0.510394 1.056136 -0.028961 1 0 0 0 0 0 0 927705
-0.002398 -0.001269 0.117408 0.191970 0.546311 1.149408 -0.028992 1 0 0 0 0 0 0 928704
-0.002393 -0.001285 0.117419 0.118497 0.808424 1.046181 -0.029024 1 0 0 0 0 0 0 929707
-0.002378 -0.001280 0.117434 -0.024522 0.552686 0.983828 -0.029054 1 0 0 0 0 0 0 930693
-0.002370 -0.001278 0.117439 0.053631 0.557500 1.104438 -0.029086 1 0 0 0 0 0 0 931697
-0.002385 -0.001272 0.117451 0.357339 0.516776 1.026904 -0.029117 1 0 0 0 0 0 0 932695
-0.002392 -0.001269 0.117455 0.294311 0.547497 1.118854 -0.029148 1 0 0 0 0 0 0 933696
-0.002383 -0.001255 0.117467 0.076283 0.391722 1.014437 -0.029180 1 0 0 0 0 0 0 934698
-0.002374 -0.001265 0.117482 0.038670 0.709509 0.970943 -0.029209 1 0 0 0 0 0 0 935643
-0.002369 -0.001271 0.117487 0.094360 0.674104 1.090432 -0.029242 1 0 0 0 0 0 0 936696
-0.002366 -0.001273 0.117488 0.130850 0.637849 1.145548 -0.029273 1 0 0 0 0 0 0 937699
-0.002371 -0.001257 0.117510 0.232910 0.383880 0.884383 -0.029308 1 0 0 0 0 0 0 938807
-0.002373 -0.001249 0.117517 0.210103 0.459200 1.040881 -0.029336 1 0 0 0 0 0 0 939699
-0.002374 -0.001245 0.117520 0.193053 0.518475 1.120015 -0.029369 1 0 0 0 0 0 0 940768
-0.002363 -0.001229 0.117532 0.018403 0.373579 1.001853 -0.029399 1 0 0 0 0 0 0 941723
-0.002357 -0.001222 0.117536 0.074321 0.454950 1.091389 -0.029430 1 0 0 0 0 0 0 942720
-0.002348 -0.001236 0.117548 0.047809 0.753643 0.996982 -0.029461 1 0 0 0 0 0 0 943699
-0.002344 -0.001243 0.117552 0.095843 0.694403 1.087268 -0.029492 1 0 0 0 0 0 0 944704
-0.002342 -0.001246 0.117553 0.126958 0.644680 1.131211 -0.029523 1 0 0 0 0 0 0 945702
-0.002329 -0.001235 0.117565 -0.022706 0.440865 0.999844 -0.029555 1 0 0 0 0 0 0 946702
-0.002340 -0.001225 0.117578 0.294593 0.435010 0.950930 -0.029593 1 0 0 0 0 0 0 947931
-0.002346 -0.001220 0.117583 0.251419 0.497421 1.064178 -0.029626 1 0 0 0 0 0 0 948988
-0.002349 -0.001217 0.117585 0.210655 0.535842 1.116300 -0.029647 1 0 0 0 0 0 0 949664
-0.002338 -0.001203 0.117596 0.022429 0.378940 0.988098 -0.029682 1 0 0 0 0 0 0 950771
-0.002332 -0.001195 0.117600 0.071514 0.454318 1.074062 -0.029717 1 0 0 0 0 0 0 951907
-0.002329 -0.001192 0.117602 0.111294 0.508081 1.117017 -0.029745 1 0 0 0 0 0 0 952789
-0.002328 -0.001190 0.117602 0.133112 0.537034 1.133838 -0.029775 1 0 0 0 0 0 0 953762
-0.002327 -0.001189 0.117602 0.144375 0.552028 1.140502 -0.029806 1 0 0 0 0 0 0 954732
-0.002314 -0.001175 0.117613 -0.016368 0.382242 0.995263 -0.029837 1 0 0 0 0 0 0 955735
-0.002308 -0.001168 0.117617 0.046563 0.451060 1.075011 -0.029868 1 0 0 0 0 0 0 956721
-0.002305 -0.001165 0.117618 0.093316 0.501721 1.116203 -0.029904 1 0 0 0 0 0 0 957890
-0.002303 -0.001163 0.117619 0.118533 0.528934 1.132136 -0.029930 1 0 0 0 0 0 0 958723
-0.002302 -0.001162 0.117619 0.131494 0.543102 1.138566 -0.029961 1 0 0 0 0 0 0 959706
-0.002289 -0.001149 0.117630 -0.028538 0.372777 0.993370 -0.029994 1 0 0 0 0 0 0 960756
-0.002301 -0.001138 0.117644 0.283811 0.383739 0.938825 -0.030023 1 0 0 0 0 0 0 961690
-0.002307 -0.001132 0.117649 0.238026 0.454729 1.050162 -0.030054 1 0 0 0 0 0 0 962677
-0.002305 -0.001147 0.117661 0.126054 0.739628 0.962876 -0.030085 1 0 0 0 0 0 0 963672
-0.002304 -0.001155 0.117665 0.128041 0.672613 1.055792 -0.030117 1 0 0 0 0 0 0 964687
-0.002291 -0.001145 0.117677 -0.030999 0.440967 0.952342 -0.030148 1 0 0 0 0 0 0 965674
-0.002284 -0.001140 0.117681 0.033932 0.477152 1.047512 -0.030179 1 0 0 0 0 0 0 966681
-0.002281 -0.001138 0.117683 0.081822 0.511243 1.093889 -0.030210 1 0 0 0 0 0 0 967665
-0.002279 -0.001137 0.117683 0.107704 0.530318 1.111882 -0.030242 1 0 0 0 0 0 0 968682
-0.002278 -0.001136 0.117683 0.121003 0.540395 1.118969 -0.030274 1 0 0 0 0 0 0 969713
-0.002265 -0.001123 0.117694 -0.039105 0.367707 0.973915 -0.030304 1 0 0 0 0 0 0 970674
-0.002259 -0.001116 0.117698 0.024412 0.435370 1.053531 -0.030335 1 0 0 0 0 0 0 971672
-0.002256 -0.001112 0.117700 0.071425 0.485413 1.094633 -0.030371 1 0 0 0 0 0 0 972835
-0.002254 -0.001111 0.117700 0.096810 0.512489 1.110843 -0.030406 1 0 0 0 0 0 0 973962
-0.002241 -0.001097 0.117711 -0.057219 0.348223 0.968889 -0.030431 1 0 0 0 0 0 0 974752
-0.002234 -0.001089 0.117715 0.009480 0.420262 1.049526 -0.030462 1 0 0 0 0 0 0 975740
-0.002231 -0.001086 0.117716 0.058080 0.472386 1.090731 -0.030492 1 0 0 0 0 0 0 976693
-0.002229 -0.001084 0.117717 0.084228 0.500469 1.106903 -0.030523 1 0 0 0 0 0 0 977684
-0.002228 -0.001083 0.117717 0.097645 0.515019 1.113362 -0.030555 1 0 0 0 0 0 0 978710
-0.002228 -0.001083 0.117717 0.104473 0.522635 1.116395 -0.030588 1 0 0 0 0 0 0 979773
-0.002215 -0.001069 0.117728 -0.059198 0.348369 0.970060 -0.030617 1 0 0 0 0 0 0 980699
-0.002209 -0.001063 0.117732 0.002707 0.415468 1.049060 -0.030649 1 0 0 0 0 0 0 981728
-0.002205 -0.001059 0.117733 0.048882 0.465108 1.089704 -0.030680 1 0 0 0 0 0 0 982711
-0.002199 -0.001075 0.117744 0.003705 0.734149 0.966259 -0.030711 1 0 0 0 0 0 0 983694
-0.002195 -0.001083 0.117747 0.041050 0.658575 1.045775 -0.030744 1 0 0 0 0 0 0 984777
-0.002193 -0.001088 0.117749 0.066534 0.600283 1.085696 -0.030771 1 0 0 0 0 0 0 985640
-0.002192 -0.001090 0.117749 0.080266 0.569613 1.101577 -0.030808 1 0 0 0 0 0 0 986795
-0.002192 -0.001091 0.117749 0.087366 0.554371 1.107877 -0.030840 1 0 0 0 0 0 0 987846
-0.002179 -0.001078 0.117760 -0.076306 0.368528 0.962596 -0.030867 1 0 0 0 0 0 0 988708
-0.002173 -0.001071 0.117764 -0.014286 0.429905 1.041902 -0.030899 1 0 0 0 0 0 0 989719
-0.002170 -0.001068 0.117765 0.031949 0.476706 1.082633 -0.030929 1 0 0 0 0 0 0 990688
-0.002168 -0.001067 0.117766 0.056891 0.502087 1.098601 -0.030960 1 0 0 0 0 0 0 991661
-0.002167 -0.001066 0.117766 0.069678 0.515260 1.104933 -0.030990 1 0 0 0 0 0 0 992641
-0.002167 -0.001065 0.117766 0.076166 0.522155 1.107821 -0.031021 1 0 0 0 0 0 0 993621
-0.002154 -0.001052 0.117777 -0.087976 0.347330 0.961650 -0.031053 1 0 0 0 0 0 0 994640
-0.002143 -0.001063 0.117791 -0.096339 0.656702 0.901037 -0.031084 1 0 0 0 0 0 0 995645
-0.002137 -0.001069 0.117796 -0.025592 0.616787 1.014650 -0.031115 1 0 0 0 0 0 0 996648
-0.002134 -0.001071 0.117798 0.018296 0.578087 1.067678 -0.031146 1 0 0 0 0 0 0 997620
-0.002132 -0.001073 0.117798 0.041457 0.557295 1.087951 -0.031177 1 0 0 0 0 0 0 998625
-0.002119 -0.001060 0.117809 -0.114279 0.368391 0.947843 -0.031208 1 0 0 0 0 0 0 999618
-0.002112 -0.001054 0.117813 -0.048051 0.428358 1.028730 -0.031240 1 0 0 0 0 0 1 626
-0.002109 -0.001051 0.117814 0.000290 0.474507 1.070054 -0.031273 1 0 0 0 0 0 1 1680
-0.002107 -0.001049 0.117815 0.026275 0.499629 1.086377 -0.031309 1 0 0 0 0 0 1 2829
-0.002106 -0.001048 0.117815 0.039555 0.512588 1.092652 -0.031337 1 0 0 0 0 0 1 3723
-0.002106 -0.001048 0.117815 0.046272 0.519340 1.095461 -0.031364 1 0 0 0 0 0 1 4606
-0.002088 -0.001052 0.117836 -0.188386 0.586844 0.809927 -0.031397 1 0 0 0 0 0 1 5648
-0.002079 -0.001055 0.117844 -0.101761 0.564295 0.961532 -0.031427 1 0 0 0 0 0 1 6630
-0.002074 -0.001056 0.117846 -0.036550 0.548406 1.039165 -0.031458 1 0 0 0 0 0 1 7625
-0.002072 -0.001056 0.117847 -0.001262 0.540529 1.069019 -0.031490 1 0 0 0 0 0 1 8633
-0.002071 -0.001056 0.117847 0.016848 0.536913 1.080221 -0.031521 1 0 0 0 0 0 1 9628
-0.002070 -0.001057 0.117847 0.026035 0.535596 1.085185 -0.031564 1 0 0 0 0 0 1 10987
-0.002058 -0.001043 0.117858 -0.137220 0.356074 0.939381 -0.031587 1 0 0 0 0 0 1 11733
-0.002051 -0.001037 0.117862 -0.074570 0.421031 1.018368 -0.031623 1 0 0 0 0 0 1 12890
-0.002048 -0.001033 0.117864 -0.028078 0.469514 1.058734 -0.031649 1 0 0 0 0 0 1 13728
-0.002046 -0.001032 0.117864 -0.003045 0.495806 1.074668 -0.031682 1 0 0 0 0 0 1 14762
-0.002046 -0.001031 0.117864 0.009738 0.509369 1.080866 -0.031710 1 0 0 0 0 0 1 15675
-0.002045 -0.001030 0.117864 0.016214 0.516452 1.083695 -0.031740 1 0 0 0 0 0 1 16635
-0.002032 -0.001017 0.117875 -0.148536 0.341263 0.937770 -0.031775 1 0 0 0 0 0 1 17754
-0.002026 -0.001010 0.117879 -0.086564 0.408282 1.016243 -0.031804 1 0 0 0 0 0 1 18691
-0.002023 -0.001007 0.117880 -0.040414 0.457958 1.056742 -0.031837 1 0 0 0 0 0 1 19753
-0.002021 -0.001005 0.117881 -0.015552 0.484704 1.072496 -0.031866 1 0 0 0 0 0 1 20651
-0.002020 -0.001004 0.117881 -0.002860 0.498610 1.078821 -0.031899 1 0 0 0 0 0 1 21718
-0.002008 -0.000990 0.117892 -0.164592 0.326582 0.933890 -0.031926 1 0 0 0 0 0 1 22584
-0.002001 -0.000984 0.117896 -0.101003 0.395463 1.013000 -0.031964 1 0 0 0 0 0 1 23817
-0.001998 -0.000980 0.117897 -0.054037 0.445968 1.053526 -0.031996 1 0 0 0 0 0 1 24813
-0.001996 -0.000978 0.117897 -0.028798 0.473085 1.069180 -0.032020 1 0 0 0 0 0 1 25597
-0.001983 -0.000964 0.117908 -0.184161 0.307852 0.927925 -0.032052 1 0 0 0 0 0 1 26627
-0.001976 -0.000957 0.117912 -0.117278 0.380161 1.007960 -0.032085 1 0 0 0 0 0 1 27683
-0.001973 -0.000954 0.117913 -0.068647 0.432377 1.048804 -0.032115 1 0 0 0 0 0 1 28633
-0.001971 -0.000952 0.117914 -0.042585 0.460448 1.064802 -0.032146 1 0 0 0 0 0 1 29623
-0.001958 -0.000938 0.117925 -0.197669 0.295505 0.923619 -0.032177 1 0 0 0 0 0 1 30618
-0.001951 -0.000930 0.117929 -0.130549 0.368022 1.003542 -0.032208 1 0 0 0 0 0 1 31616
-0.001947 -0.000927 0.117930 -0.081807 0.420384 1.044422 -0.032240 1 0 0 0 0 0 1 32627
-0.001933 -0.000912 0.117941 -0.224175 0.268955 0.913024 -0.032271 1 0 0 0 0 0 1 33629
-0.001926 -0.000904 0.117945 -0.150403 0.348478 0.996286 -0.032302 1 0 0 0 0 0 1 34614
-0.001923 -0.000900 0.117947 -0.098317 0.404374 1.038290 -0.032332 1 0 0 0 0 0 1 35591
-0.001908 -0.000885 0.117958 -0.239114 0.254607 0.907400 -0.032365 1 0 0 0 0 0 1 36621
-0.001901 -0.000878 0.117962 -0.164471 0.335069 0.990752 -0.032396 1 0 0 0 0 0 1 37617
-0.001885 -0.000860 0.117974 -0.280634 0.211648 0.885600 -0.032428 1 0 0 0 0 0 1 38639
-0.001877 -0.000852 0.117978 -0.192124 0.307015 0.979253 -0.032471 1 0 0 0 0 0 1 40029
-0.001860 -0.000834 0.117991 -0.301225 0.190885 0.877281 -0.032490 1 0 0 0 0 0 1 40647
-0.001852 -0.000825 0.117995 -0.209037 0.289940 0.971699 -0.032523 1 0 0 0 0 0 1 41678
-0.001835 -0.000808 0.118007 -0.316434 0.175751 0.870575 -0.032553 1 0 0 0 0 0 1 42644
-0.001827 -0.000799 0.118011 -0.223298 0.275782 0.965009 -0.032584 1 0 0 0 0 0 1 43633
-0.001822 -0.000794 0.118013 -0.161314 0.342115 1.010916 -0.032615 1 0 0 0 0 0 1 44632
-0.001808 -0.000779 0.118024 -0.297604 0.197065 0.881719 -0.032646 1 0 0 0 0 0 1 45626
-0.001800 -0.000771 0.118028 -0.220346 0.280286 0.965245 -0.032677 1 0 0 0 0 0 1 46624
-0.001784 -0.000753 0.118040 -0.335671 0.157773 0.860565 -0.032711 1 0 0 0 0 0 1 47720
-0.001776 -0.000745 0.118045 -0.246354 0.253825 0.953586 -0.032744 1 0 0 0 0 0 1 48776
-0.001759 -0.000727 0.118057 -0.355561 0.137743 0.852236 -0.032775 1 0 0 0 0 0 1 49749
-0.001738 -0.000705 0.118072 -0.432364 0.056688 0.799699 -0.032807 1 0 0 0 0 0 1 50783
-0.001728 -0.000694 0.118077 -0.309972 0.187949 0.921844 -0.032835 1 0 0 0 0 0 1 51661
-0.001710 -0.000675 0.118090 -0.401301 0.090834 0.831915 -0.032866 1 0 0 0 0 0 1 52681
-0.001701 -0.000665 0.118094 -0.299481 0.200039 0.929793 -0.032898 1 0 0 0 0 0 1 53700
-0.001684 -0.000647 0.118106 -0.402715 0.090242 0.830433 -0.032930 1 0 0 0 0 0 1 54706
-0.001675 -0.000638 0.118110 -0.306952 0.193007 0.924732 -0.032957 1 0 0 0 0 0 1 55586
-0.001671 -0.000633 0.118112 -0.243719 0.260717 0.970702 -0.032994 1 0 0 0 0 0 1 56764
-0.001656 -0.000618 0.118123 -0.380103 0.115611 0.842144 -0.033028 1 0 0 0 0 0 1 57849
-0.001636 -0.000597 0.118138 -0.472068 0.018387 0.778846 -0.033053 1 0 0 0 0 0 1 58659
-0.001626 -0.000586 0.118143 -0.357102 0.141853 0.896927 -0.033086 1 0 0 0 0 0 1 59696
-0.001608 -0.000567 0.118155 -0.452641 0.040255 0.805849 -0.033116 1 0 0 0 0 0 1 60662
-0.001599 -0.000558 0.118160 -0.352614 0.147602 0.902885 -0.033146 1 0 0 0 0 0 1 61640
-0.001582 -0.000540 0.118172 -0.457196 0.036373 0.803620 -0.033178 1 0 0 0 0 0 1 62645
-0.001574 -0.000531 0.118176 -0.361766 0.138831 0.897622 -0.033209 1 0 0 0 0 0 1 63651
-0.001570 -0.000526 0.118178 -0.298714 0.206276 0.943210 -0.033240 1 0 0 0 0 0 1 64622
-0.001555 -0.000510 0.118189 -0.435652 0.060541 0.814930 -0.033271 1 0 0 0 0 0 1 65639
-0.001547 -0.000503 0.118193 -0.357807 0.144366 0.897670 -0.033303 1 0 0 0 0 0 1 66642
-0.001531 -0.000485 0.118205 -0.473996 0.020916 0.793565 -0.033335 1 0 0 0 0 0 1 67658
-0.001523 -0.000476 0.118209 -0.384216 0.117410 0.885637 -0.033365 1 0 0 0 0 0 1 68620
-0.001519 -0.000472 0.118211 -0.324014 0.181843 0.930565 -0.033396 1 0 0 0 0 0 1 69617
-0.001504 -0.000456 0.118222 -0.462636 0.034364 0.802236 -0.033427 1 0 0 0 0 0 1 70616
-0.001497 -0.000449 0.118226 -0.385458 0.117498 0.884759 -0.033459 1 0 0 0 0 0 1 71637
-0.001480 -0.000431 0.118238 -0.502372 -0.006412 0.781334 -0.033511 1 0 0 0 0 0 1 73304
-0.001472 -0.000423 0.118242 -0.412538 0.089819 0.872615 -0.033520 1 0 0 0 0 0 1 73589
-0.001468 -0.000418 0.118243 -0.352425 0.154225 0.917554 -0.033554 1 0 0 0 0 0 1 74689
-0.001453 -0.000403 0.118255 -0.491313 0.006432 0.789340 -0.033584 1 0 0 0 0 0 1 75646
-0.001446 -0.000395 0.118258 -0.414084 0.089587 0.871661 -0.033614 1 0 0 0 0 0 1 76604
-0.001442 -0.000391 0.118260 -0.360373 0.147183 0.913095 -0.033646 1 0 0 0 0 0 1 77611
-0.001428 -0.000376 0.118271 -0.502631 -0.004161 0.783833 -0.033676 1 0 0 0 0 0 1 78599
-0.001420 -0.000368 0.118275 -0.427015 0.077326 0.865695 -0.033708 1 0 0 0 0 0 1 79603
-0.001417 -0.000364 0.118276 -0.374165 0.134104 0.907128 -0.033745 1 0 0 0 0 0 1 80798
-0.001415 -0.000362 0.118277 -0.346143 0.164206 0.923114 -0.033776 1 0 0 0 0 0 1 81775
-0.001414 -0.000361 0.118277 -0.332044 0.179529 0.929217 -0.033804 1 0 0 0 0 0 1 82681
-0.001401 -0.000347 0.118287 -0.495898 0.005273 0.786656 -0.033833 1 0 0 0 0 0 1 83618
-0.001394 -0.000340 0.118291 -0.431239 0.075245 0.863805 -0.033868 1 0 0 0 0 0 1 84727
-0.001391 -0.000337 0.118292 -0.383847 0.126173 0.903360 -0.033898 1 0 0 0 0 0 1 85700
-0.001389 -0.000335 0.118293 -0.358625 0.153386 0.918800 -0.033930 1 0 0 0 0 0 1 86727
-0.001388 -0.000334 0.118293 -0.345919 0.167238 0.924751 -0.033960 1 0 0 0 0 0 1 87681
-0.001375 -0.000320 0.118304 -0.510629 -0.007880 0.782252 -0.033991 1 0 0 0 0 0 1 88679
-0.001369 -0.000313 0.118308 -0.446274 0.061731 0.859175 -0.034022 1 0 0 0 0 0 1 89643
-0.001365 -0.000310 0.118309 -0.399103 0.112526 0.898853 -0.034058 1 0 0 0 0 0 1 90814
-0.001364 -0.000308 0.118309 -0.373936 0.139597 0.914176 -0.034087 1 0 0 0 0 0 1 91730
-0.001363 -0.000307 0.118309 -0.361246 0.153390 0.920024 -0.034113 1 0 0 0 0 0 1 92575
-0.001363 -0.000307 0.118309 -0.355067 0.160402 0.922690 -0.034147 1 0 0 0 0 0 1 93646
-0.001362 -0.000306 0.118309 -0.352116 0.163997 0.924163 -0.034178 1 0 0 0 0 0 1 94660
-0.001362 -0.000306 0.118309 -0.350797 0.165843 0.925189 -0.034208 1 0 0 0 0 0 1 95619
-0.001362 -0.000306 0.118309 -0.350280 0.166852 0.926083 -0.034239 1 0 0 0 0 0 1 96597
-0.001362 -0.000306 0.118309 -0.350183 0.167440 0.926953 -0.034270 1 0 0 0 0 0 1 97595
-0.001357 -0.000324 0.118320 -0.421617 0.410728 0.786186 -0.034301 1 0 0 0 0 0 1 98593
-0.001354 -0.000333 0.118323 -0.396661 0.322537 0.860644 -0.034332 1 0 0 0 0 0 1 99594
-0.001340 -0.000324 0.118335 -0.548943 0.075300 0.753928 -0.034365 1 0 0 0 0 0 1 100621
-0.001333 -0.000320 0.118340 -0.477447 0.106875 0.844278 -0.034395 1 0 0 0 0 0 1 101596
-0.001330 -0.000317 0.118341 -0.426540 0.138431 0.888519 -0.034426 1 0 0 0 0 0 1 102593
-0.001328 -0.000316 0.118341 -0.399537 0.155917 0.905551 -0.034458 1 0 0 0 0 0 1 103597
-0.001327 -0.000316 0.118342 -0.385967 0.164922 0.912081 -0.034489 1 0 0 0 0 0 1 104593
-0.001326 -0.000315 0.118342 -0.379316 0.169519 0.914890 -0.034520 1 0 0 0 0 0 1 105595
-0.001326 -0.000315 0.118342 -0.376402 0.172032 0.917011 -0.034575 1 0 0 0 0 0 1 107341
-0.001326 -0.000315 0.118342 -0.375084 0.173355 0.918360 -0.034617 1 0 0 0 0 0 1 108687
-0.001326 -0.000315 0.118342 -0.374521 0.174060 0.919206 -0.034646 1 0 0 0 0 0 1 109618
-0.001344 -0.000311 0.118352 -0.124546 0.115742 0.782675 -0.034677 1 0 0 0 0 0 1 110606
-0.001354 -0.000308 0.118355 -0.216033 0.137153 0.854870 -0.034708 1 0 0 0 0 0 1 111607
-0.001358 -0.000307 0.118357 -0.283189 0.153126 0.892073 -0.034739 1 0 0 0 0 0 1 112598
-0.001360 -0.000307 0.118357 -0.318896 0.161755 0.906591 -0.034770 1 0 0 0 0 0 1 113602
-0.001356 -0.000325 0.118368 -0.408468 0.409389 0.770590 -0.034804 1 0 0 0 0 0 1 114675
-0.001354 -0.000333 0.118371 -0.392542 0.323292 0.846646 -0.034835 1 0 0 0 0 0 1 115670
-0.001353 -0.000338 0.118372 -0.378170 0.259412 0.885541 -0.034865 1 0 0 0 0 0 1 116643
-0.001353 -0.000340 0.118373 -0.370386 0.225523 0.900777 -0.034901 1 0 0 0 0 0 1 117774
-0.001352 -0.000341 0.118373 -0.366471 0.208464 0.906583 -0.034929 1 0 0 0 0 0 1 118693
-0.001352 -0.000342 0.118373 -0.364665 0.200006 0.909170 -0.034962 1 0 0 0 0 0 1 119738
-0.001347 -0.000360 0.118383 -0.435338 0.439210 0.768952 -0.034992 1 0 0 0 0 0 1 120698
-0.001363 -0.000365 0.118397 -0.159804 0.289986 0.705981 -0.035020 1 0 0 0 0 0 1 121599
-0.001370 -0.000367 0.118402 -0.232118 0.245038 0.815642 -0.035052 1 0 0 0 0 0 1 122624
-0.001374 -0.000368 0.118404 -0.288900 0.225808 0.867025 -0.035086 1 0 0 0 0 0 1 123721
-0.001376 -0.000369 0.118404 -0.319294 0.216679 0.886592 -0.035121 1 0 0 0 0 0 1 124825
-0.001377 -0.000369 0.118404 -0.334663 0.212202 0.893740 -0.035144 1 0 0 0 0 0 1 125577
-0.001378 -0.000369 0.118404 -0.342562 0.210106 0.896878 -0.035178 1 0 0 0 0 0 1 126658
-0.001378 -0.000369 0.118404 -0.346646 0.209161 0.898469 -0.035210 1 0 0 0 0 0 1 127664
-0.001391 -0.000383 0.118425 -0.170000 0.393540 0.620556 -0.035240 1 0 0 0 0 0 1 128621
-0.001398 -0.000390 0.118432 -0.237507 0.326019 0.766074 -0.035271 1 0 0 0 0 0 1 129621
-0.001401 -0.000393 0.118435 -0.286107 0.276644 0.840717 -0.035302 1 0 0 0 0 0 1 130620
-0.001402 -0.000395 0.118435 -0.311711 0.250579 0.869307 -0.035333 1 0 0 0 0 0 1 131621
-0.001403 -0.000396 0.118436 -0.324673 0.237523 0.879894 -0.035365 1 0 0 0 0 0 1 132620
-0.001404 -0.000396 0.118436 -0.331261 0.231107 0.884077 -0.035396 1 0 0 0 0 0 1 133622
-0.001404 -0.000396 0.118436 -0.334686 0.227996 0.886037 -0.035427 1 0 0 0 0 0 1 134626
-0.001422 -0.000392 0.118446 -0.086067 0.167745 0.749911 -0.035458 1 0 0 0 0 0 1 135625
-0.001432 -0.000390 0.118449 -0.178588 0.188157 0.822009 -0.035490 1 0 0 0 0 0 1 136621
-0.001436 -0.000389 0.118451 -0.246233 0.203672 0.859158 -0.035521 1 0 0 0 0 0 1 137620
-0.001439 -0.000388 0.118451 -0.282195 0.212124 0.873694 -0.035555 1 0 0 0 0 0 1 138710
-0.001440 -0.000388 0.118451 -0.300413 0.216490 0.879232 -0.035583 1 0 0 0 0 0 1 139624
-0.001440 -0.000388 0.118451 -0.309705 0.218803 0.881727 -0.035617 1 0 0 0 0 0 1 140699
-0.001459 -0.000383 0.118461 -0.063792 0.161206 0.745835 -0.035647 1 0 0 0 0 0 1 141649
-0.001463 -0.000399 0.118475 -0.229247 0.426776 0.676184 -0.035677 1 0 0 0 0 0 1 142612
-0.001465 -0.000407 0.118480 -0.272556 0.354501 0.786702 -0.035709 1 0 0 0 0 0 1 143630
-0.001466 -0.000411 0.118482 -0.289719 0.298102 0.838616 -0.035740 1 0 0 0 0 0 1 144619
-0.001466 -0.000413 0.118482 -0.297761 0.268039 0.858320 -0.035771 1 0 0 0 0 0 1 145617
-0.001467 -0.000414 0.118482 -0.301781 0.252946 0.865742 -0.035802 1 0 0 0 0 0 1 146630
-0.001467 -0.000414 0.118483 -0.303925 0.245540 0.868972 -0.035841 1 0 0 0 0 0 1 147857
-0.001485 -0.000410 0.118493 -0.054196 0.183017 0.733222 -0.035867 1 0 0 0 0 0 1 148687
-0.001495 -0.000408 0.118496 -0.146385 0.202338 0.805265 -0.035896 1 0 0 0 0 0 1 149641
-0.001499 -0.000407 0.118497 -0.213934 0.217352 0.842494 -0.035933 1 0 0 0 0 0 1 150806
-0.001501 -0.000407 0.118498 -0.249750 0.225524 0.856913 -0.035963 1 0 0 0 0 0 1 151785
-0.001503 -0.000406 0.118498 -0.267900 0.229748 0.862398 -0.035990 1 0 0 0 0 0 1 152649
-0.001503 -0.000406 0.118498 -0.277137 0.232017 0.864891 -0.036024 1 0 0 0 0 0 1 153735
-0.001503 -0.000406 0.118498 -0.281842 0.233236 0.866155 -0.036053 1 0 0 0 0 0 1 154659
-0.001522 -0.000402 0.118508 -0.033269 0.175027 0.730024 -0.036085 1 0 0 0 0 0 1 155677
-0.001531 -0.000400 0.118512 -0.126159 0.196538 0.801773 -0.036115 1 0 0 0 0 0 1 156620
-0.001536 -0.000398 0.118513 -0.193995 0.212605 0.838783 -0.036147 1 0 0 0 0 0 1 157652
-0.001538 -0.000398 0.118513 -0.229997 0.221326 0.853243 -0.036181 1 0 0 0 0 0 1 158732
-0.001534 -0.000416 0.118524 -0.319716 0.469929 0.716943 -0.036209 1 0 0 0 0 0 1 159652
-0.001532 -0.000424 0.118527 -0.303945 0.383838 0.792727 -0.036241 1 0 0 0 0 0 1 160653
-0.001531 -0.000429 0.118529 -0.289576 0.320001 0.831516 -0.036272 1 0 0 0 0 0 1 161667
-0.001530 -0.000431 0.118529 -0.281668 0.286127 0.846543 -0.036302 1 0 0 0 0 0 1 162634
-0.001530 -0.000432 0.118529 -0.277668 0.269104 0.852306 -0.036333 1 0 0 0 0 0 1 163608
-0.001530 -0.000433 0.118529 -0.275773 0.260697 0.854799 -0.036365 1 0 0 0 0 0 1 164619
-0.001530 -0.000433 0.118529 -0.274917 0.256603 0.856123 -0.036395 1 0 0 0 0 0 1 165598
-0.001530 -0.000433 0.118529 -0.274598 0.254668 0.857049 -0.036426 1 0 0 0 0 0 1 166581
-0.001530 -0.000433 0.118529 -0.274559 0.253810 0.857871 -0.036458 1 0 0 0 0 0 1 167596
-0.001548 -0.000429 0.118539 -0.023370 0.194540 0.721540 -0.036489 1 0 0 0 0 0 1 168595
-0.001557 -0.000427 0.118543 -0.115065 0.215506 0.793192 -0.036520 1 0 0 0 0 0 1 169596
-0.001562 -0.000426 0.118544 -0.182293 0.231309 0.830117 -0.036552 1 0 0 0 0 0 1 170603
-0.001564 -0.000425 0.118544 -0.217969 0.239914 0.844490 -0.036583 1 0 0 0 0 0 1 171602
-0.001565 -0.000425 0.118545 -0.236079 0.244405 0.850067 -0.036616 1 0 0 0 0 0 1 172657
-0.001566 -0.000425 0.118545 -0.245239 0.246784 0.852523 -0.036649 1 0 0 0 0 0 1 173738
-0.001566 -0.000425 0.118545 -0.249896 0.248061 0.853791 -0.036679 1 0 0 0 0 0 1 174684
-0.001566 -0.000425 0.118545 -0.252310 0.248783 0.854630 -0.036707 1 0 0 0 0 0 1 175572
-0.001567 -0.000425 0.118545 -0.253641 0.249261 0.855424 -0.036738 1 0 0 0 0 0 1 176566
-0.001567 -0.000425 0.118545 -0.254422 0.249624 0.856202 -0.036770 1 0 0 0 0 0 1 177602
-0.001561 -0.000443 0.118555 -0.326449 0.494284 0.715099 -0.036802 1 0 0 0 0 0 1 178604
-0.001559 -0.000451 0.118559 -0.301854 0.406097 0.789131 -0.036833 1 0 0 0 0 0 1 179601
-0.001557 -0.000456 0.118560 -0.283062 0.341183 0.827294 -0.036865 1 0 0 0 0 0 1 180618
-0.001557 -0.000458 0.118560 -0.272985 0.306871 0.842328 -0.036904 1 0 0 0 0 0 1 181893
-0.001556 -0.000459 0.118560 -0.267813 0.289543 0.847827 -0.036927 1 0 0 0 0 0 1 182619
-0.001556 -0.000460 0.118561 -0.265373 0.281057 0.850371 -0.036963 1 0 0 0 0 0 1 183759
-0.001574 -0.000456 0.118571 -0.012698 0.217932 0.714614 -0.036995 1 0 0 0 0 0 1 184803
-0.001584 -0.000454 0.118574 -0.103732 0.236942 0.786311 -0.037024 1 0 0 0 0 0 1 185728
-0.001588 -0.000453 0.118575 -0.170595 0.251773 0.823187 -0.037052 1 0 0 0 0 0 1 186606
-0.001590 -0.000452 0.118576 -0.206118 0.259919 0.837591 -0.037085 1 0 0 0 0 0 1 187668
-0.001592 -0.000452 0.118576 -0.224090 0.264159 0.843061 -0.037113 1 0 0 0 0 0 1 188575
-0.001592 -0.000452 0.118576 -0.233186 0.266415 0.845481 -0.037146 1 0 0 0 0 0 1 189620
-0.001592 -0.000452 0.118576 -0.237852 0.267683 0.846823 -0.037180 1 0 0 0 0 0 1 190701
-0.001593 -0.000452 0.118576 -0.240247 0.268372 0.847622 -0.037206 1 0 0 0 0 0 1 191545
-0.001593 -0.000452 0.118576 -0.241553 0.268867 0.848442 -0.037239 1 0 0 0 0 0 1 192588
-0.001593 -0.000452 0.118576 -0.242323 0.269243 0.849221 -0.037272 1 0 0 0 0 0 1 193666
-0.001593 -0.000452 0.118576 -0.242797 0.269525 0.849914 -0.037302 1 0 0 0 0 0 1 194616
-0.001593 -0.000452 0.118576 -0.243140 0.269770 0.850608 -0.037332 1 0 0 0 0 0 1 195593
-0.001593 -0.000452 0.118576 -0.243405 0.270020 0.851323 -0.037364 1 0 0 0 0 0 1 196598
-0.001593 -0.000452 0.118576 -0.243644 0.270246 0.852042 -0.037395 1 0 0 0 0 0 1 197600
-0.001611 -0.000447 0.118586 0.007954 0.211435 0.715698 -0.037426 1 0 0 0 0 0 1 198599
-0.001620 -0.000445 0.118590 -0.083771 0.232651 0.787152 -0.037458 1 0 0 0 0 0 1 199598
-0.001625 -0.000444 0.118591 -0.151002 0.248606 0.823987 -0.037489 1 0 0 0 0 0 1 200600
-0.001627 -0.000444 0.118591 -0.186669 0.257266 0.838308 -0.037520 1 0 0 0 0 0 1 201597
-0.001628 -0.000443 0.118591 -0.204714 0.261793 0.843818 -0.037551 1 0 0 0 0 0 1 202595
-0.001629 -0.000443 0.118591 -0.213832 0.264168 0.846189 -0.037582 1 0 0 0 0 0 1 203591
-0.001624 -0.000461 0.118602 -0.290065 0.510224 0.705510 -0.037614 1 0 0 0 0 0 1 204618
-0.001621 -0.000470 0.118605 -0.267663 0.422704 0.779881 -0.037656 1 0 0 0 0 0 1 205945
-0.001620 -0.000474 0.118607 -0.249835 0.358012 0.817870 -0.037678 1 0 0 0 0 0 1 206659
-0.001638 -0.000472 0.118617 0.011853 0.264702 0.695629 -0.037707 1 0 0 0 0 0 1 207593
-0.001647 -0.000471 0.118621 -0.074818 0.268492 0.771995 -0.037739 1 0 0 0 0 0 1 208617
-0.001651 -0.000471 0.118622 -0.139484 0.275717 0.810518 -0.037770 1 0 0 0 0 0 1 209605
-0.001654 -0.000470 0.118622 -0.173816 0.280049 0.825420 -0.037802 1 0 0 0 0 0 1 210605
-0.001655 -0.000470 0.118623 -0.191227 0.282407 0.831115 -0.037833 1 0 0 0 0 0 1 211598
-0.001655 -0.000470 0.118623 -0.199990 0.283723 0.833538 -0.037864 1 0 0 0 0 0 1 212602
-0.001655 -0.000470 0.118623 -0.204491 0.284542 0.834954 -0.037901 1 0 0 0 0 0 1 213785
-0.001656 -0.000470 0.118623 -0.206819 0.285083 0.835939 -0.037936 1 0 0 0 0 0 1 214907
-0.001656 -0.000470 0.118623 -0.208031 0.285408 0.836568 -0.037961 1 0 0 0 0 0 1 215706
-0.001674 -0.000466 0.118633 0.043523 0.226562 0.700257 -0.037989 1 0 0 0 0 0 1 216600
-0.001683 -0.000464 0.118636 -0.048497 0.247859 0.771668 -0.038026 1 0 0 0 0 0 1 217793
-0.001688 -0.000462 0.118637 -0.115860 0.263821 0.808437 -0.038057 1 0 0 0 0 0 1 218792
-0.001690 -0.000462 0.118638 -0.151526 0.272466 0.822571 -0.038083 1 0 0 0 0 0 1 219602
-0.001691 -0.000462 0.118638 -0.169594 0.277012 0.828093 -0.038115 1 0 0 0 0 0 1 220630
-0.001687 -0.000480 0.118648 -0.250311 0.524441 0.688410 -0.038148 1 0 0 0 0 0 1 221680
-0.001703 -0.000484 0.118662 0.022326 0.378284 0.626017 -0.038181 1 0 0 0 0 0 1 222743
-0.001711 -0.000486 0.118667 -0.052582 0.334868 0.734702 -0.038207 1 0 0 0 0 0 1 223590
-0.001715 -0.000487 0.118668 -0.110552 0.316515 0.785607 -0.038239 1 0 0 0 0 0 1 224613
-0.001717 -0.000488 0.118669 -0.141415 0.307908 0.804976 -0.038275 1 0 0 0 0 0 1 225769
-0.001718 -0.000488 0.118669 -0.156973 0.303733 0.812083 -0.038302 1 0 0 0 0 0 1 226607
-0.001718 -0.000488 0.118669 -0.164817 0.301821 0.815050 -0.038335 1 0 0 0 0 0 1 227671
-0.001719 -0.000488 0.118669 -0.168795 0.300971 0.816471 -0.038365 1 0 0 0 0 0 1 228621
-0.001737 -0.000484 0.118679 0.081781 0.241493 0.680574 -0.038395 1 0 0 0 0 0 1 229608
-0.001747 -0.000482 0.118683 -0.010942 0.262422 0.751784 -0.038426 1 0 0 0 0 0 1 230595
-0.001746 -0.000499 0.118694 -0.150275 0.523491 0.646402 -0.038458 1 0 0 0 0 0 1 231602
-0.001745 -0.000507 0.118698 -0.161339 0.443747 0.733786 -0.038489 1 0 0 0 0 0 1 232597
-0.001745 -0.000512 0.118700 -0.160433 0.383136 0.776655 -0.038520 1 0 0 0 0 0 1 233602
-0.001745 -0.000514 0.118700 -0.159154 0.350939 0.793070 -0.038551 1 0 0 0 0 0 1 234598
-0.001745 -0.000515 0.118700 -0.158417 0.334793 0.799271 -0.038582 1 0 0 0 0 0 1 235581
-0.001745 -0.000515 0.118700 -0.158077 0.326845 0.801860 -0.038614 1 0 0 0 0 0 1 236593
-0.001745 -0.000515 0.118700 -0.157956 0.323015 0.803185 -0.038645 1 0 0 0 0 0 1 237602
-0.001740 -0.000534 0.118711 -0.229622 0.566632 0.662032 -0.038676 1 0 0 0 0 0 1 238597
-0.001756 -0.000538 0.118725 0.047804 0.418560 0.599680 -0.038740 1 0 0 0 0 0 1 240628
-0.001763 -0.000541 0.118729 -0.024894 0.374115 0.708142 -0.038773 1 0 0 0 0 0 1 241706
-0.001767 -0.000542 0.118731 -0.081697 0.355216 0.758831 -0.038802 1 0 0 0 0 0 1 242613
-0.001769 -0.000542 0.118731 -0.111943 0.346302 0.778013 -0.038832 1 0 0 0 0 0 1 243577
-0.001770 -0.000543 0.118732 -0.127218 0.342078 0.785195 -0.038864 1 0 0 0 0 0 1 244603
-0.001765 -0.000561 0.118742 -0.206608 0.585740 0.646106 -0.038895 1 0 0 0 0 0 1 245603
-0.001763 -0.000570 0.118746 -0.185721 0.496471 0.720548 -0.038926 1 0 0 0 0 0 1 246601
-0.001762 -0.000574 0.118747 -0.168667 0.431029 0.758792 -0.038958 1 0 0 0 0 0 1 247601
-0.001761 -0.000577 0.118747 -0.159340 0.396461 0.773665 -0.038992 1 0 0 0 0 0 1 248702
-0.001779 -0.000573 0.118758 0.098472 0.319913 0.642414 -0.039021 1 0 0 0 0 0 1 249619
-0.001788 -0.000572 0.118761 0.009184 0.332283 0.715192 -0.039056 1 0 0 0 0 0 1 250736
-0.001788 -0.000589 0.118773 -0.128524 0.589658 0.610435 -0.039085 1 0 0 0 0 0 1 251671
-0.001787 -0.000598 0.118777 -0.138751 0.507758 0.697834 -0.039119 1 0 0 0 0 0 1 252758
-0.001787 -0.000602 0.118778 -0.137352 0.446022 0.740556 -0.039145 1 0 0 0 0 0 1 253601
-0.001787 -0.000604 0.118779 -0.135832 0.413340 0.756962 -0.039178 1 0 0 0 0 0 1 254642
-0.001781 -0.000623 0.118789 -0.206757 0.642928 0.621274 -0.039209 1 0 0 0 0 0 1 255637
-0.001779 -0.000633 0.118793 -0.181586 0.546439 0.696806 -0.039244 1 0 0 0 0 0 1 256776
-0.001777 -0.000637 0.118794 -0.162362 0.477332 0.735306 -0.039272 1 0 0 0 0 0 1 257666
-0.001795 -0.000636 0.118805 0.101348 0.381696 0.613259 -0.039299 1 0 0 0 0 0 1 258516
-0.001804 -0.000634 0.118808 0.015007 0.384335 0.689256 -0.039332 1 0 0 0 0 0 1 259571
-0.001803 -0.000652 0.118820 -0.121289 0.637242 0.585815 -0.039365 1 0 0 0 0 0 1 260628
-0.001803 -0.000661 0.118824 -0.130741 0.552811 0.673408 -0.039395 1 0 0 0 0 0 1 261586
-0.001802 -0.000665 0.118825 -0.128958 0.489905 0.716276 -0.039426 1 0 0 0 0 0 1 262577
-0.001802 -0.000667 0.118826 -0.127243 0.456605 0.732669 -0.039457 1 0 0 0 0 0 1 263569
-0.001797 -0.000686 0.118836 -0.198120 0.686269 0.597116 -0.039488 1 0 0 0 0 0 1 264570
-0.001794 -0.000696 0.118840 -0.172886 0.589523 0.672420 -0.039519 1 0 0 0 0 0 1 265578
-0.001811 -0.000696 0.118851 0.099819 0.461186 0.574016 -0.039551 1 0 0 0 0 0 1 266573
-0.001820 -0.000697 0.118855 0.018621 0.445534 0.659150 -0.039582 1 0 0 0 0 0 1 267571
-0.001824 -0.000697 0.118856 -0.043171 0.443018 0.700754 -0.039613 1 0 0 0 0 0 1 268572
-0.001826 -0.000697 0.118857 -0.076007 0.442548 0.716670 -0.039645 1 0 0 0 0 0 1 269582
-0.001822 -0.000715 0.118867 -0.164474 0.689071 0.580969 -0.039676 1 0 0 0 0 0 1 270570
-0.001820 -0.000724 0.118871 -0.148041 0.600677 0.656157 -0.039709 1 0 0 0 0 0 1 271636
-0.001819 -0.000728 0.118872 -0.133182 0.535684 0.694606 -0.039741 1 0 0 0 0 0 1 272653
-0.001818 -0.000731 0.118873 -0.124925 0.501388 0.709492 -0.039774 1 0 0 0 0 0 1 273723
-0.001836 -0.000727 0.118883 0.132970 0.425012 0.578160 -0.039801 1 0 0 0 0 0 1 274599
-0.001846 -0.000726 0.118886 0.043416 0.437350 0.650681 -0.039831 1 0 0 0 0 0 1 275556
-0.001850 -0.000725 0.118888 -0.022697 0.449029 0.687807 -0.039863 1 0 0 0 0 0 1 276576
-0.001847 -0.000743 0.118898 -0.129652 0.702341 0.560514 -0.039895 1 0 0 0 0 0 1 277583
-0.001845 -0.000751 0.118902 -0.122585 0.617270 0.638587 -0.039926 1 0 0 0 0 0 1 278581
-0.001845 -0.000756 0.118903 -0.112397 0.553973 0.678035 -0.039957 1 0 0 0 0 0 1 279579
-0.001844 -0.000758 0.118904 -0.106457 0.520558 0.693273 -0.039992 1 0 0 0 0 0 1 280686
-0.001844 -0.000759 0.118904 -0.103366 0.503863 0.699001 -0.040023 1 0 0 0 0 0 1 281695
-0.001844 -0.000760 0.118904 -0.101811 0.495700 0.701355 -0.040055 1 0 0 0 0 0 1 282711
-0.001857 -0.000774 0.118925 0.080793 0.679411 0.424026 -0.040082 1 0 0 0 0 0 1 283562
-0.001864 -0.000781 0.118932 0.014198 0.609751 0.567580 -0.040118 1 0 0 0 0 0 1 284729
-0.001867 -0.000784 0.118934 -0.033761 0.559427 0.641333 -0.040150 1 0 0 0 0 0 1 285765
-0.001868 -0.000786 0.118935 -0.058830 0.533032 0.669429 -0.040177 1 0 0 0 0 0 1 286616
-0.001869 -0.000787 0.118935 -0.071359 0.519999 0.679773 -0.040210 1 0 0 0 0 0 1 287660
-0.001870 -0.000787 0.118935 -0.077602 0.513680 0.683690 -0.040240 1 0 0 0 0 0 1 288636
-0.001870 -0.000787 0.118935 -0.080733 0.510732 0.685399 -0.040272 1 0 0 0 0 0 1 289652
-0.001870 -0.000787 0.118935 -0.082322 0.509436 0.686320 -0.040302 1 0 0 0 0 0 1 290611
-0.001889 -0.000783 0.118945 0.170873 0.449827 0.550226 -0.040337 1 0 0 0 0 0 1 291736
-0.001898 -0.000781 0.118949 0.078737 0.470457 0.620872 -0.040364 1 0 0 0 0 0 1 292614
-0.001902 -0.000780 0.118950 0.011319 0.486301 0.657305 -0.040395 1 0 0 0 0 0 1 293589
-0.001899 -0.000797 0.118961 -0.096343 0.742146 0.529803 -0.040426 1 0 0 0 0 0 1 294596
-0.001898 -0.000806 0.118965 -0.089627 0.658095 0.607658 -0.040457 1 0 0 0 0 0 1 295581
-0.001897 -0.000810 0.118966 -0.079587 0.595327 0.646996 -0.040488 1 0 0 0 0 0 1 296567
-0.001897 -0.000813 0.118966 -0.073683 0.562152 0.662144 -0.040520 1 0 0 0 0 0 1 297580
-0.001896 -0.000814 0.118966 -0.070585 0.545581 0.667804 -0.040550 1 0 0 0 0 0 1 298549
-0.001896 -0.000814 0.118966 -0.069036 0.537523 0.670128 -0.040582 1 0 0 0 0 0 1 299566
-0.001896 -0.000815 0.118966 -0.068266 0.533690 0.671267 -0.040613 1 0 0 0 0 0 1 300569
-0.001896 -0.000815 0.118966 -0.067911 0.531986 0.671994 -0.040644 1 0 0 0 0 0 1 301574
-0.001896 -0.000815 0.118966 -0.067739 0.531317 0.672576 -0.040675 1 0 0 0 0 0 1 302548
-0.001896 -0.000815 0.118966 -0.067691 0.531197 0.673122 -0.040706 1 0 0 0 0 0 1 303545
-0.001896 -0.000815 0.118966 -0.067698 0.531340 0.673641 -0.040737 1 0 0 0 0 0 1 304547
-0.001896 -0.000815 0.118966 -0.067727 0.531631 0.674166 -0.040769 1 0 0 0 0 0 1 305551
-0.001915 -0.000810 0.118976 0.186530 0.472730 0.537890 -0.040803 1 0 0 0 0 0 1 306634
-0.001924 -0.000808 0.118980 0.094808 0.493747 0.608425 -0.040832 1 0 0 0 0 0 1 307580
-0.001929 -0.000807 0.118981 0.027577 0.509846 0.644879 -0.040867 1 0 0 0 0 0 1 308684
-0.001931 -0.000807 0.118982 -0.007957 0.518664 0.658880 -0.040894 1 0 0 0 0 0 1 309571
-0.001932 -0.000806 0.118982 -0.025877 0.523396 0.664196 -0.040926 1 0 0 0 0 0 1 310578
-0.001927 -0.000824 0.118992 -0.106888 0.773341 0.524738 -0.040956 1 0 0 0 0 0 1 311551
-0.001925 -0.000833 0.118996 -0.086722 0.686155 0.598286 -0.040987 1 0 0 0 0 0 1 312551
-0.001924 -0.000838 0.118997 -0.069934 0.621794 0.636124 -0.041019 1 0 0 0 0 0 1 313549
-0.001923 -0.000840 0.118997 -0.060669 0.587833 0.650731 -0.041050 1 0 0 0 0 0 1 314559
-0.001923 -0.000841 0.118998 -0.055896 0.570937 0.656265 -0.041084 1 0 0 0 0 0 1 315646
-0.001923 -0.000842 0.118998 -0.053489 0.562638 0.658472 -0.041113 1 0 0 0 0 0 1 316583
-0.001923 -0.000842 0.118998 -0.052298 0.558796 0.659646 -0.041150 1 0 0 0 0 0 1 317748
-0.001923 -0.000842 0.118998 -0.051704 0.557045 0.660356 -0.041181 1 0 0 0 0 0 1 318736
-0.001922 -0.000842 0.118998 -0.051427 0.556333 0.660881 -0.041209 1 0 0 0 0 0 1 319650
-0.001922 -0.000842 0.118998 -0.051305 0.556211 0.661398 -0.041240 1 0 0 0 0 0 1 320620
-0.001922 -0.000842 0.118998 -0.051272 0.556374 0.661925 -0.041272 1 0 0 0 0 0 1 321654
-0.001922 -0.000842 0.118998 -0.051269 0.556642 0.662388 -0.041302 1 0 0 0 0 0 1 322604
-0.001922 -0.000842 0.118998 -0.051288 0.557000 0.662903 -0.041333 1 0 0 0 0 0 1 323609
-0.001922 -0.000842 0.118998 -0.051317 0.557401 0.663428 -0.041366 1 0 0 0 0 0 1 324654
-0.001922 -0.000842 0.118998 -0.051346 0.557751 0.663868 -0.041393 1 0 0 0 0 0 1 325518
-0.001922 -0.000842 0.118998 -0.051383 0.558182 0.664382 -0.041425 1 0 0 0 0 0 1 326569
-0.001922 -0.000842 0.118998 -0.051432 0.558618 0.664925 -0.041459 1 0 0 0 0 0 1 327630
-0.001922 -0.000842 0.118998 -0.051458 0.559016 0.665398 -0.041488 1 0 0 0 0 0 1 328584
-0.001922 -0.000842 0.118998 -0.051499 0.559445 0.665888 -0.041519 1 0 0 0 0 0 1 329575
-0.001941 -0.000838 0.119008 0.203110 0.500544 0.529516 -0.041551 1 0 0 0 0 0 1 330576
-0.001950 -0.000836 0.119011 0.111430 0.521594 0.599974 -0.041582 1 0 0 0 0 0 1 331570
-0.001955 -0.000834 0.119012 0.044247 0.537654 0.636320 -0.041613 1 0 0 0 0 0 1 332575
-0.001957 -0.000834 0.119013 0.008719 0.546539 0.650366 -0.041644 1 0 0 0 0 0 1 333573
-0.001958 -0.000834 0.119013 -0.009166 0.551297 0.655650 -0.041675 1 0 0 0 0 0 1 334569
-0.001959 -0.000833 0.119013 -0.018106 0.553885 0.657807 -0.041707 1 0 0 0 0 0 1 335575
-0.001959 -0.000833 0.119013 -0.022590 0.555418 0.658887 -0.041738 1 0 0 0 0 0 1 336580
-0.001959 -0.000833 0.119013 -0.024822 0.556367 0.659575 -0.041769 1 0 0 0 0 0 1 337572
-0.001959 -0.000833 0.119013 -0.025953 0.557077 0.660143 -0.041801 1 0 0 0 0 0 1 338586
-0.001959 -0.000833 0.119013 -0.026532 0.557779 0.660842 -0.041843 1 0 0 0 0 0 1 339945
-0.001960 -0.000833 0.119013 -0.026830 0.558138 0.661184 -0.041864 1 0 0 0 0 0 1 340617
-0.001960 -0.000833 0.119013 -0.026993 0.558551 0.661641 -0.041894 1 0 0 0 0 0 1 341546
-0.001960 -0.000833 0.119013 -0.027073 0.558976 0.662115 -0.041924 1 0 0 0 0 0 1 342510
-0.001960 -0.000833 0.119013 -0.027129 0.559412 0.662639 -0.041956 1 0 0 0 0 0 1 343559
-0.001960 -0.000833 0.119013 -0.027175 0.559835 0.663127 -0.041988 1 0 0 0 0 0 1 344562
-0.001960 -0.000833 0.119013 -0.027197 0.560248 0.663615 -0.042019 1 0 0 0 0 0 1 345552
-0.001960 -0.000833 0.119013 -0.027209 0.560673 0.664115 -0.042050 1 0 0 0 0 0 1 346551
-0.001960 -0.000833 0.119013 -0.027258 0.561244 0.664777 -0.042092 1 0 0 0 0 0 1 347906
-0.001960 -0.000833 0.119013 -0.027277 0.561625 0.665246 -0.042122 1 0 0 0 0 0 1 348845
-0.001960 -0.000833 0.119013 -0.027279 0.561919 0.665595 -0.042144 1 0 0 0 0 0 1 349562
-0.001960 -0.000833 0.119013 -0.027317 0.562428 0.666179 -0.042181 1 0 0 0 0 0 1 350749
-0.001960 -0.000833 0.119013 -0.027324 0.562765 0.666594 -0.042206 1 0 0 0 0 0 1 351562
-0.001960 -0.000833 0.119013 -0.027341 0.563202 0.667114 -0.042240 1 0 0 0 0 0 1 352639
-0.001960 -0.000833 0.119013 -0.027375 0.563632 0.667606 -0.042271 1 0 0 0 0 0 1 353639
-0.001960 -0.000833 0.119013 -0.027393 0.564014 0.668076 -0.042301 1 0 0 0 0 0 1 354579
-0.001960 -0.000833 0.119013 -0.027401 0.564422 0.668559 -0.042332 1 0 0 0 0 0 1 355568
-0.001960 -0.000833 0.119013 -0.027432 0.564846 0.669064 -0.042363 1 0 0 0 0 0 1 356581
-0.001960 -0.000833 0.119013 -0.027449 0.565290 0.669567 -0.042395 1 0 0 0 0 0 1 357597
-0.001960 -0.000833 0.119013 -0.027462 0.565707 0.670079 -0.042428 1 0 0 0 0 0 1 358647
-0.001960 -0.000833 0.119013 -0.027492 0.566086 0.670533 -0.042456 1 0 0 0 0 0 1 359557
-0.001960 -0.000833 0.119013 -0.027518 0.566540 0.671052 -0.042490 1 0 0 0 0 0 1 360619
-0.001960 -0.000833 0.119013 -0.027534 0.566918 0.671517 -0.042519 1 0 0 0 0 0 1 361550
-0.001960 -0.000833 0.119013 -0.027545 0.567340 0.671996 -0.042550 1 0 0 0 0 0 1 362545
-0.001960 -0.000833 0.119013 -0.027565 0.567759 0.672509 -0.042581 1 0 0 0 0 0 1 363547
-0.001960 -0.000833 0.119013 -0.027593 0.568164 0.672993 -0.042612 1 0 0 0 0 0 1 364539
-0.001960 -0.000833 0.119013 -0.027602 0.568574 0.673478 -0.042643 1 0 0 0 0 0 1 365534
-0.001960 -0.000833 0.119013 -0.027636 0.569003 0.673968 -0.042674 1 0 0 0 0 0 1 366529
-0.001960 -0.000833 0.119013 -0.027655 0.569412 0.674471 -0.042706 1 0 0 0 0 0 1 367536
-0.001960 -0.000833 0.119013 -0.027655 0.569830 0.674962 -0.042737 1 0 0 0 0 0 1 368528
-0.001960 -0.000833 0.119013 -0.027696 0.570252 0.675447 -0.042768 1 0 0 0 0 0 1 369525
-0.001960 -0.000833 0.119013 -0.027715 0.570655 0.675943 -0.042799 1 0 0 0 0 0 1 370517
-0.001960 -0.000833 0.119013 -0.027723 0.571068 0.676431 -0.042830 1 0 0 0 0 0 1 371518
-0.001960 -0.000833 0.119013 -0.027758 0.571517 0.676946 -0.042863 1 0 0 0 0 0 1 372564
-0.001960 -0.000833 0.119013 -0.027783 0.572048 0.677593 -0.042903 1 0 0 0 0 0 1 373862
-0.001960 -0.000833 0.119013 -0.027777 0.572345 0.677941 -0.042925 1 0 0 0 0 0 1 374563
-0.001960 -0.000833 0.119013 -0.027817 0.572747 0.678402 -0.042955 1 0 0 0 0 0 1 375512
-0.001960 -0.000833 0.119013 -0.027837 0.573171 0.678923 -0.042988 1 0 0 0 0 0 1 376556
-0.001960 -0.000833 0.119013 -0.027845 0.573574 0.679399 -0.043018 1 0 0 0 0 0 1 377532
-0.001960 -0.000833 0.119013 -0.027879 0.574003 0.679891 -0.043049 1 0 0 0 0 0 1 378531
-0.001954 -0.000851 0.119023 -0.100142 0.822536 0.538481 -0.043080 1 0 0 0 0 0 1 379522
-0.001952 -0.000860 0.119027 -0.075604 0.734507 0.611273 -0.043112 1 0 0 0 0 0 1 380526
-0.001950 -0.000865 0.119028 -0.056624 0.669775 0.648887 -0.043146 1 0 0 0 0 0 1 381630
-0.001949 -0.000867 0.119029 -0.046252 0.635580 0.663365 -0.043176 1 0 0 0 0 0 1 382598
-0.001968 -0.000864 0.119039 0.214337 0.559081 0.531706 -0.043205 1 0 0 0 0 0 1 383520
-0.001977 -0.000862 0.119042 0.125580 0.571396 0.603790 -0.043241 1 0 0 0 0 0 1 384653
-0.001981 -0.000862 0.119043 0.059887 0.583128 0.640712 -0.043275 1 0 0 0 0 0 1 385747
-0.001984 -0.000861 0.119044 0.025112 0.589761 0.654865 -0.043301 1 0 0 0 0 0 1 386591
-0.001985 -0.000861 0.119044 0.007609 0.593432 0.660207 -0.043332 1 0 0 0 0 0 1 387590
-0.001985 -0.000861 0.119044 -0.001144 0.595515 0.662391 -0.043365 1 0 0 0 0 0 1 388624
-0.001986 -0.000861 0.119044 -0.005510 0.596757 0.663439 -0.043395 1 0 0 0 0 0 1 389595
-0.001986 -0.000861 0.119044 -0.007682 0.597592 0.664084 -0.043424 1 0 0 0 0 0 1 390530
-0.001986 -0.000861 0.119044 -0.008772 0.598285 0.664701 -0.043460 1 0 0 0 0 0 1 391667
-0.001986 -0.000861 0.119044 -0.009341 0.598839 0.665227 -0.043493 1 0 0 0 0 0 1 392722
-0.001986 -0.000861 0.119044 -0.009602 0.599222 0.665608 -0.043517 1 0 0 0 0 0 1 393499
-0.001986 -0.000861 0.119044 -0.009743 0.599722 0.666133 -0.043551 1 0 0 0 0 0 1 394588
-0.001986 -0.000861 0.119044 -0.009825 0.600167 0.666625 -0.043583 1 0 0 0 0 0 1 395604
-0.001986 -0.000861 0.119044 -0.009860 0.600581 0.667072 -0.043612 1 0 0 0 0 0 1 396553
-0.001986 -0.000861 0.119044 -0.009892 0.601019 0.667543 -0.043644 1 0 0 0 0 0 1 397556
-0.001986 -0.000861 0.119044 -0.009913 0.601450 0.668023 -0.043675 1 0 0 0 0 0 1 398550
-0.001986 -0.000861 0.119044 -0.009913 0.601890 0.668510 -0.043706 1 0 0 0 0 0 1 399553
-0.001986 -0.000861 0.119044 -0.009927 0.602310 0.668978 -0.043737 1 0 0 0 0 0 1 400545
-0.001986 -0.000861 0.119044 -0.009932 0.602728 0.669462 -0.043768 1 0 0 0 0 0 1 401545
-0.001986 -0.000861 0.119044 -0.009942 0.603168 0.669935 -0.043800 1 0 0 0 0 0 1 402546
-0.001986 -0.000861 0.119044 -0.009949 0.603602 0.670415 -0.043831 1 0 0 0 0 0 1 403552
-0.001986 -0.000861 0.119044 -0.009956 0.604031 0.670890 -0.043862 1 0 0 0 0 0 1 404547
-0.001986 -0.000861 0.119044 -0.009955 0.604470 0.671376 -0.043894 1 0 0 0 0 0 1 405549
-0.001986 -0.000861 0.119044 -0.009970 0.604924 0.671882 -0.043927 1 0 0 0 0 0 1 406619
-0.001986 -0.000861 0.119044 -0.009990 0.605351 0.672360 -0.043958 1 0 0 0 0 0 1 407608
-0.001986 -0.000861 0.119044 -0.009987 0.605807 0.672863 -0.043991 1 0 0 0 0 0 1 408673
-0.001986 -0.000861 0.119044 -0.009992 0.606192 0.673291 -0.044019 1 0 0 0 0 0 1 409569
-0.001986 -0.000861 0.119044 -0.009991 0.606626 0.673770 -0.044050 1 0 0 0 0 0 1 410556
-0.001986 -0.000861 0.119044 -0.010002 0.607045 0.674257 -0.044082 1 0 0 0 0 0 1 411575
-0.001986 -0.000861 0.119044 -0.010013 0.607476 0.674719 -0.044113 1 0 0 0 0 0 1 412555
-0.001986 -0.000861 0.119044 -0.010021 0.607931 0.675223 -0.044146 1 0 0 0 0 0 1 413611
-0.001986 -0.000861 0.119044 -0.010027 0.608343 0.675680 -0.044175 1 0 0 0 0 0 1 414567
-0.001986 -0.000861 0.119044 -0.010035 0.608812 0.676201 -0.044209 1 0 0 0 0 0 1 415657
-0.001986 -0.000861 0.119044 -0.010046 0.609232 0.676668 -0.044239 1 0 0 0 0 0 1 416606
-0.001986 -0.000861 0.119044 -0.010049 0.609635 0.677115 -0.044269 1 0 0 0 0 0 1 417566
-0.001986 -0.000861 0.119044 -0.010056 0.610088 0.677617 -0.044302 1 0 0 0 0 0 1 418620
-0.001986 -0.000861 0.119044 -0.010063 0.610489 0.678063 -0.044331 1 0 0 0 0 0 1 419553
-0.001986 -0.000861 0.119044 -0.010068 0.610953 0.678598 -0.044366 1 0 0 0 0 0 1 420658
-0.001986 -0.000861 0.119044 -0.010077 0.611372 0.679047 -0.044395 1 0 0 0 0 0 1 421610
-0.001986 -0.000861 0.119044 -0.010076 0.611809 0.679528 -0.044427 1 0 0 0 0 0 1 422602
-0.001986 -0.000861 0.119044 -0.010090 0.612221 0.679987 -0.044457 1 0 0 0 0 0 1 423577
-0.001986 -0.000861 0.119044 -0.010098 0.612653 0.680467 -0.044488 1 0 0 0 0 0 1 424581
-0.001986 -0.000861 0.119044 -0.010105 0.613068 0.680928 -0.044519 1 0 0 0 0 0 1 425547
-0.001986 -0.000861 0.119044 -0.010124 0.613494 0.681405 -0.044549 1 0 0 0 0 0 1 426531
-0.001986 -0.000861 0.119044 -0.010113 0.613939 0.681893 -0.044581 1 0 0 0 0 0 1 427550
-0.001986 -0.000861 0.119044 -0.010126 0.614361 0.682364 -0.044612 1 0 0 0 0 0 1 428548
-0.001986 -0.000861 0.119044 -0.010133 0.614771 0.682819 -0.044642 1 0 0 0 0 0 1 429503
-0.001986 -0.000861 0.119044 -0.010137 0.615182 0.683296 -0.044673 1 0 0 0 0 0 1 430486
-0.001986 -0.000861 0.119044 -0.010147 0.615631 0.683777 -0.044705 1 0 0 0 0 0 1 431506
-0.001986 -0.000861 0.119044 -0.010155 0.616069 0.684262 -0.044737 1 0 0 0 0 0 1 432522
-0.001986 -0.000861 0.119044 -0.010154 0.616511 0.684749 -0.044768 1 0 0 0 0 0 1 433527
-0.001986 -0.000861 0.119044 -0.010168 0.616930 0.685217 -0.044799 1 0 0 0 0 0 1 434518
-0.001986 -0.000861 0.119044 -0.010177 0.617416 0.685757 -0.044834 1 0 0 0 0 0 1 435650
-0.001986 -0.000861 0.119044 -0.010195 0.617804 0.686191 -0.044862 1 0 0 0 0 0 1 436545
-0.001986 -0.000861 0.119044 -0.010192 0.618260 0.686695 -0.044895 1 0 0 0 0 0 1 437610
-0.001986 -0.000861 0.119044 -0.010190 0.618671 0.687148 -0.044925 1 0 0 0 0 0 1 438545
-0.002004 -0.000856 0.119054 0.245704 0.559492 0.550380 -0.044955 1 0 0 0 0 0 1 439526
-0.002014 -0.000854 0.119057 0.154454 0.580429 0.620520 -0.044987 1 0 0 0 0 0 1 440525
-0.002018 -0.000853 0.119059 0.087483 0.596451 0.656727 -0.045018 1 0 0 0 0 0 1 441517
-0.002021 -0.000852 0.119059 0.052087 0.605343 0.670720 -0.045050 1 0 0 0 0 0 1 442544
-0.002022 -0.000852 0.119059 0.034289 0.610074 0.675970 -0.045081 1 0 0 0 0 0 1 443535
-0.002022 -0.000852 0.119059 0.025402 0.612794 0.678222 -0.045120 1 0 0 0 0 0 1 444795
-0.002023 -0.000852 0.119059 0.020951 0.614243 0.679174 -0.045145 1 0 0 0 0 0 1 445601
-0.002023 -0.000852 0.119059 0.018766 0.615278 0.679921 -0.045181 1 0 0 0 0 0 1 446761
-0.002023 -0.000852 0.119059 0.017672 0.615917 0.680396 -0.045208 1 0 0 0 0 0 1 447611
-0.002023 -0.000852 0.119059 0.017132 0.616557 0.680964 -0.045244 1 0 0 0 0 0 1 448773
-0.002023 -0.000852 0.119059 0.016860 0.616953 0.681320 -0.045268 1 0 0 0 0 0 1 449539
-0.002023 -0.000852 0.119059 0.016728 0.617403 0.681808 -0.045300 1 0 0 0 0 0 1 450541
-0.002023 -0.000852 0.119059 0.016681 0.617906 0.682337 -0.045335 1 0 0 0 0 0 1 451665
-0.002023 -0.000852 0.119059 0.016654 0.618334 0.682798 -0.045365 1 0 0 0 0 0 1 452647
-0.002023 -0.000852 0.119059 0.016659 0.618743 0.683230 -0.045394 1 0 0 0 0 0 1 453578
-0.002023 -0.000852 0.119059 0.016650 0.619136 0.683666 -0.045424 1 0 0 0 0 0 1 454510
-0.002023 -0.000852 0.119059 0.016648 0.619581 0.684162 -0.045456 1 0 0 0 0 0 1 455550
-0.002023 -0.000852 0.119059 0.016679 0.620041 0.684664 -0.045489 1 0 0 0 0 0 1 456615
-0.002023 -0.000852 0.119059 0.016674 0.620510 0.685187 -0.045524 1 0 0 0 0 0 1 457728
-0.002023 -0.000852 0.119059 0.016695 0.620942 0.685661 -0.045556 1 0 0 0 0 0 1 458749
-0.002023 -0.000852 0.119059 0.016697 0.621265 0.686041 -0.045581 1 0 0 0 0 0 1 459531
-0.002023 -0.000852 0.119059 0.016716 0.621711 0.686514 -0.045613 1 0 0 0 0 0 1 460561
-0.002023 -0.000852 0.119059 0.016717 0.622133 0.686980 -0.045643 1 0 0 0 0 0 1 461542
-0.002023 -0.000852 0.119059 0.016746 0.622555 0.687441 -0.045674 1 0 0 0 0 0 1 462519
-0.002023 -0.000852 0.119059 0.016740 0.622977 0.687911 -0.045705 1 0 0 0 0 0 1 463520
-0.002023 -0.000852 0.119059 0.016762 0.623400 0.688376 -0.045736 1 0 0 0 0 0 1 464521
-0.002023 -0.000852 0.119059 0.016762 0.623826 0.688849 -0.045768 1 0 0 0 0 0 1 465516
-0.002023 -0.000852 0.119059 0.016784 0.624254 0.689318 -0.045799 1 0 0 0 0 0 1 466526
-0.002023 -0.000852 0.119059 0.016793 0.624686 0.689797 -0.045830 1 0 0 0 0 0 1 467516
-0.002023 -0.000852 0.119059 0.016808 0.625102 0.690255 -0.045861 1 0 0 0 0 0 1 468515
-0.002023 -0.000852 0.119059 0.016811 0.625511 0.690729 -0.045892 1 0 0 0 0 0 1 469498
-0.002023 -0.000852 0.119059 0.016830 0.625945 0.691188 -0.045923 1 0 0 0 0 0 1 470499
-0.002023 -0.000852 0.119059 0.016830 0.626358 0.691645 -0.045953 1 0 0 0 0 0 1 471461
-0.002023 -0.000852 0.119059 0.016841 0.626807 0.692141 -0.045986 1 0 0 0 0 0 1 472514
-0.002023 -0.000852 0.119059 0.016880 0.627527 0.692931 -0.046039 1 0 0 0 0 0 1 474191
-0.002023 -0.000852 0.119059 0.016865 0.627637 0.693057 -0.046047 1 0 0 0 0 0 1 474460
-0.002023 -0.000852 0.119059 0.016888 0.628098 0.693564 -0.046081 1 0 0 0 0 0 1 475551
-0.002023 -0.000852 0.119059 0.016888 0.628498 0.694008 -0.046110 1 0 0 0 0 0 1 476485
-0.002023 -0.000852 0.119059 0.016910 0.628932 0.694484 -0.046142 1 0 0 0 0 0 1 477509
-0.002023 -0.000852 0.119059 0.016922 0.629357 0.694974 -0.046174 1 0 0 0 0 0 1 478509
-0.002023 -0.000852 0.119059 0.016934 0.629780 0.695423 -0.046205 1 0 0 0 0 0 1 479501
-0.002023 -0.000852 0.119059 0.016934 0.630208 0.695897 -0.046236 1 0 0 0 0 0 1 480499
-0.002023 -0.000852 0.119059 0.016959 0.630749 0.696491 -0.046276 1 0 0 0 0 0 1 481776
-0.002023 -0.000852 0.119059 0.016958 0.631109 0.696892 -0.046302 1 0 0 0 0 0 1 482615
-0.002023 -0.000852 0.119059 0.016979 0.631515 0.697337 -0.046332 1 0 0 0 0 0 1 483575
-0.002023 -0.000852 0.119059 0.016988 0.631930 0.697795 -0.046361 1 0 0 0 0 0 1 484521
-0.002023 -0.000852 0.119059 0.017005 0.632431 0.698348 -0.046399 1 0 0 0 0 0 1 485721
-0.002023 -0.000852 0.119059 0.017004 0.632806 0.698765 -0.046426 1 0 0 0 0 0 1 486598
-0.002023 -0.000852 0.119059 0.017027 0.633275 0.699279 -0.046461 1 0 0 0 0 0 1 487704
-0.002023 -0.000852 0.119059 0.017029 0.633625 0.699689 -0.046487 1 0 0 0 0 0 1 488548
-0.002023 -0.000852 0.119059 0.017048 0.634056 0.700145 -0.046518 1 0 0 0 0 0 1 489542
-0.002023 -0.000852 0.119059 0.017057 0.634484 0.700616 -0.046549 1 0 0 0 0 0 1 490519
-0.002023 -0.000852 0.119059 0.017074 0.634992 0.701176 -0.046587 1 0 0 0 0 0 1 491734
-0.002023 -0.000852 0.119059 0.017074 0.635413 0.701644 -0.046618 1 0 0 0 0 0 1 492718
-0.002023 -0.000852 0.119059 0.017082 0.635752 0.702019 -0.046643 1 0 0 0 0 0 1 493515
-0.002023 -0.000852 0.119059 0.017105 0.636188 0.702497 -0.046675 1 0 0 0 0 0 1 494544
-0.002023 -0.000852 0.119059 0.017114 0.636631 0.702986 -0.046706 1 0 0 0 0 0 1 495558
-0.002023 -0.000852 0.119059 0.017128 0.637024 0.703420 -0.046736 1 0 0 0 0 0 1 496505
-0.002023 -0.000852 0.119059 0.017128 0.637448 0.703891 -0.046767 1 0 0 0 0 0 1 497496
-0.002023 -0.000852 0.119059 0.017150 0.637874 0.704358 -0.046798 1 0 0 0 0 0 1 498502
-0.002023 -0.000852 0.119059 0.017154 0.638287 0.704836 -0.046829 1 0 0 0 0 0 1 499492
-0.002023 -0.000852 0.119059 0.017174 0.638720 0.705295 -0.046861 1 0 0 0 0 0 1 500493
-0.002023 -0.000852 0.119059 0.017182 0.639170 0.705791 -0.046893 1 0 0 0 0 0 1 501521
-0.002023 -0.000852 0.119059 0.017197 0.639576 0.706238 -0.046923 1 0 0 0 0 0 1 502497
-0.002023 -0.000852 0.119059 0.017197 0.640001 0.706711 -0.046954 1 0 0 0 0 0 1 503491
-0.002023 -0.000852 0.119059 0.017219 0.640424 0.707175 -0.046985 1 0 0 0 0 0 1 504490
-0.002023 -0.000852 0.119059 0.017220 0.640853 0.707651 -0.047017 1 0 0 0 0 0 1 505491
-0.002023 -0.000852 0.119059 0.017250 0.641297 0.708136 -0.047049 1 0 0 0 0 0 1 506519
-0.002023 -0.000852 0.119059 0.017248 0.641866 0.708769 -0.047091 1 0 0 0 0 0 1 507866
-0.002023 -0.000852 0.119059 0.017269 0.642130 0.709077 -0.047111 1 0 0 0 0 0 1 508520
-0.002023 -0.000852 0.119059 0.017266 0.642556 0.709534 -0.047142 1 0 0 0 0 0 1 509493
-0.002023 -0.000852 0.119059 0.017276 0.642975 0.709995 -0.047172 1 0 0 0 0 0 1 510472
-0.002023 -0.000852 0.119059 0.017299 0.643414 0.710476 -0.047205 1 0 0 0 0 0 1 511509
-0.002023 -0.000852 0.119059 0.017308 0.643846 0.710954 -0.047236 1 0 0 0 0 0 1 512498
-0.002023 -0.000852 0.119059 0.017323 0.644266 0.711416 -0.047267 1 0 0 0 0 0 1 513506
-0.002023 -0.000852 0.119059 0.017323 0.644692 0.711890 -0.047298 1 0 0 0 0 0 1 514502
-0.002023 -0.000852 0.119059 0.017346 0.645155 0.712398 -0.047333 1 0 0 0 0 0 1 515596
-0.002023 -0.000852 0.119059 0.017348 0.645611 0.712905 -0.047366 1 0 0 0 0 0 1 516661
-0.002023 -0.000852 0.119059 0.017377 0.646023 0.713354 -0.047396 1 0 0 0 0 0 1 517613
-0.002023 -0.000852 0.119059 0.017375 0.646467 0.713869 -0.047429 1 0 0 0 0 0 1 518696
-0.002023 -0.000852 0.119059 0.017392 0.646833 0.714254 -0.047456 1 0 0 0 0 0 1 519539
-0.002023 -0.000852 0.119059 0.017392 0.647253 0.714719 -0.047486 1 0 0 0 0 0 1 520517
-0.002023 -0.000852 0.119059 0.017415 0.647713 0.715223 -0.047520 1 0 0 0 0 0 1 521602
-0.002023 -0.000852 0.119059 0.017415 0.648119 0.715675 -0.047550 1 0 0 0 0 0 1 522550
-0.002023 -0.000852 0.119059 0.017445 0.648545 0.716140 -0.047581 1 0 0 0 0 0 1 523536
-0.002023 -0.000852 0.119059 0.017440 0.648996 0.716643 -0.047614 1 0 0 0 0 0 1 524606
-0.002023 -0.000852 0.119059 0.017462 0.649458 0.717149 -0.047648 1 0 0 0 0 0 1 525697
-0.002023 -0.000852 0.119059 0.017460 0.649780 0.717508 -0.047672 1 0 0 0 0 0 1 526447
-0.002023 -0.000852 0.119059 0.017474 0.650239 0.718035 -0.047706 1 0 0 0 0 0 1 527552
-0.002023 -0.000852 0.119059 0.017495 0.650675 0.718497 -0.047738 1 0 0 0 0 0 1 528560
-0.002042 -0.000848 0.119069 0.274383 0.591268 0.581405 -0.047767 1 0 0 0 0 0 1 529506
-0.002051 -0.000845 0.119073 0.183492 0.612110 0.651294 -0.047798 1 0 0 0 0 0 1 530500
-0.002055 -0.000844 0.119074 0.116729 0.628094 0.687402 -0.047829 1 0 0 0 0 0 1 531495
-0.002058 -0.000844 0.119074 0.081436 0.636930 0.701357 -0.047861 1 0 0 0 0 0 1 532496
-0.002059 -0.000843 0.119074 0.063685 0.641663 0.706591 -0.047892 1 0 0 0 0 0 1 533502
-0.002059 -0.000843 0.119075 0.054857 0.644256 0.708711 -0.047923 1 0 0 0 0 0 1 534496
-0.002060 -0.000843 0.119075 0.050441 0.645779 0.709743 -0.047954 1 0 0 0 0 0 1 535495
-0.002060 -0.000843 0.119075 0.048266 0.646745 0.710415 -0.047986 1 0 0 0 0 0 1 536499
-0.002060 -0.000843 0.119075 0.047205 0.647420 0.710924 -0.048016 1 0 0 0 0 0 1 537451
-0.002060 -0.000843 0.119075 0.046686 0.648003 0.711426 -0.048048 1 0 0 0 0 0 1 538492
-0.002060 -0.000843 0.119075 0.046434 0.648531 0.711927 -0.048081 1 0 0 0 0 0 1 539554
-0.002060 -0.000843 0.119075 0.046324 0.649017 0.712430 -0.048115 1 0 0 0 0 0 1 540646
-0.002060 -0.000843 0.119075 0.046298 0.649453 0.712900 -0.048147 1 0 0 0 0 0 1 541651
-0.002060 -0.000843 0.119075 0.046284 0.649807 0.713278 -0.048172 1 0 0 0 0 0 1 542468
-0.002060 -0.000843 0.119075 0.046292 0.650219 0.713735 -0.048203 1 0 0 0 0 0 1 543459
-0.002060 -0.000843 0.119075 0.046306 0.650670 0.714216 -0.048236 1 0 0 0 0 0 1 544498
-0.002060 -0.000843 0.119075 0.046343 0.651105 0.714689 -0.048267 1 0 0 0 0 0 1 545506
-0.002060 -0.000843 0.119075 0.046365 0.651517 0.715143 -0.048298 1 0 0 0 0 0 1 546499
-0.002060 -0.000843 0.119075 0.046395 0.651947 0.715615 -0.048330 1 0 0 0 0 0 1 547521
-0.002060 -0.000843 0.119075 0.046432 0.652472 0.716191 -0.048369 1 0 0 0 0 0 1 548767
-0.002060 -0.000843 0.119075 0.046457 0.652819 0.716572 -0.048395 1 0 0 0 0 0 1 549591
-0.002060 -0.000843 0.119075 0.046495 0.653200 0.717008 -0.048423 1 0 0 0 0 0 1 550502
-0.002060 -0.000843 0.119075 0.046520 0.653690 0.717531 -0.048460 1 0 0 0 0 0 1 551658
-0.002060 -0.000843 0.119075 0.046547 0.654087 0.717964 -0.048489 1 0 0 0 0 0 1 552598
-0.002060 -0.000843 0.119075 0.046578 0.654517 0.718437 -0.048521 1 0 0 0 0 0 1 553620
-0.002060 -0.000843 0.119075 0.046605 0.654901 0.718858 -0.048549 1 0 0 0 0 0 1 554530
-0.002060 -0.000843 0.119075 0.046634 0.655310 0.719307 -0.048580 1 0 0 0 0 0 1 555500
-0.002060 -0.000843 0.119075 0.046673 0.655760 0.719799 -0.048612 1 0 0 0 0 0 1 556548
-0.002060 -0.000843 0.119075 0.046707 0.656150 0.720225 -0.048642 1 0 0 0 0 0 1 557496
-0.002060 -0.000843 0.119075 0.046728 0.656611 0.720734 -0.048676 1 0 0 0 0 0 1 558587
-0.002060 -0.000843 0.119075 0.046767 0.657106 0.721298 -0.048714 1 0 0 0 0 0 1 559789
-0.002060 -0.000843 0.119075 0.046784 0.657403 0.721607 -0.048735 1 0 0 0 0 0 1 560470
-0.002060 -0.000843 0.119075 0.046816 0.657857 0.722103 -0.048768 1 0 0 0 0 0 1 561544
-0.002060 -0.000843 0.119075 0.046854 0.658291 0.722577 -0.048800 1 0 0 0 0 0 1 562553
-0.002060 -0.000843 0.119075 0.046875 0.658685 0.723012 -0.048830 1 0 0 0 0 0 1 563505
-0.002060 -0.000843 0.119075 0.046904 0.659096 0.723463 -0.048860 1 0 0 0 0 0 1 564482
-0.002060 -0.000843 0.119075 0.046934 0.659524 0.723932 -0.048892 1 0 0 0 0 0 1 565497
-0.002060 -0.000843 0.119075 0.046964 0.659938 0.724386 -0.048923 1 0 0 0 0 0 1 566478
-0.002060 -0.000843 0.119075 0.047002 0.660369 0.724857 -0.048954 1 0 0 0 0 0 1 567480
-0.002060 -0.000843 0.119075 0.047025 0.660788 0.725319 -0.048986 1 0 0 0 0 0 1 568491
-0.002060 -0.000843 0.119075 0.047053 0.661198 0.725769 -0.049016 1 0 0 0 0 0 1 569467
-0.002060 -0.000843 0.119075 0.047087 0.661608 0.726239 -0.049047 1 0 0 0 0 0 1 570468
-0.002060 -0.000843 0.119075 0.047113 0.662040 0.726696 -0.049079 1 0 0 0 0 0 1 571468
-0.002060 -0.000843 0.119075 0.047143 0.662463 0.727159 -0.049110 1 0 0 0 0 0 1 572469
-0.002060 -0.000843 0.119075 0.047182 0.662911 0.727648 -0.049142 1 0 0 0 0 0 1 573512
-0.002060 -0.000843 0.119075 0.047214 0.663451 0.728243 -0.049183 1 0 0 0 0 0 1 574811
-0.002060 -0.000843 0.119075 0.047235 0.663748 0.728569 -0.049205 1 0 0 0 0 0 1 575516
-0.002060 -0.000843 0.119075 0.047263 0.664150 0.729009 -0.049235 1 0 0 0 0 0 1 576469
-0.002060 -0.000843 0.119075 0.047296 0.664614 0.729520 -0.049269 1 0 0 0 0 0 1 577572
-0.002060 -0.000843 0.119075 0.047343 0.665003 0.729940 -0.049298 1 0 0 0 0 0 1 578479
-0.002060 -0.000843 0.119075 0.047359 0.665405 0.730406 -0.049329 1 0 0 0 0 0 1 579474
-0.002060 -0.000843 0.119075 0.047384 0.665836 0.730862 -0.049360 1 0 0 0 0 0 1 580472
-0.002060 -0.000843 0.119075 0.047414 0.666260 0.731326 -0.049391 1 0 0 0 0 0 1 581476
-0.002060 -0.000843 0.119075 0.047448 0.666736 0.731849 -0.049427 1 0 0 0 0 0 1 582606
-0.002060 -0.000843 0.119075 0.047474 0.667111 0.732261 -0.049454 1 0 0 0 0 0 1 583496
-0.002060 -0.000843 0.119075 0.047513 0.667555 0.732745 -0.049487 1 0 0 0 0 0 1 584527
-0.002060 -0.000843 0.119075 0.047540 0.668027 0.733266 -0.049522 1 0 0 0 0 0 1 585666
-0.002060 -0.000843 0.119075 0.047568 0.668423 0.733700 -0.049552 1 0 0 0 0 0 1 586607
-0.002060 -0.000843 0.119075 0.047597 0.668843 0.734161 -0.049583 1 0 0 0 0 0 1 587603
-0.002060 -0.000843 0.119075 0.047623 0.669209 0.734563 -0.049610 1 0 0 0 0 0 1 588472
-0.002060 -0.000843 0.119075 0.047664 0.669619 0.735030 -0.049641 1 0 0 0 0 0 1 589452
-0.002060 -0.000843 0.119075 0.047689 0.670109 0.735553 -0.049677 1 0 0 0 0 0 1 590607
-0.002060 -0.000843 0.119075 0.047716 0.670509 0.735991 -0.049706 1 0 0 0 0 0 1 591556
-0.002060 -0.000843 0.119075 0.047745 0.670924 0.736445 -0.049737 1 0 0 0 0 0 1 592539
-0.002060 -0.000843 0.119075 0.047775 0.671339 0.736902 -0.049768 1 0 0 0 0 0 1 593525
-0.002060 -0.000843 0.119075 0.047805 0.671761 0.737365 -0.049799 1 0 0 0 0 0 1 594526
-0.002060 -0.000843 0.119075 0.047843 0.672202 0.737846 -0.049831 1 0 0 0 0 0 1 595552
-0.002060 -0.000843 0.119075 0.047877 0.672595 0.738276 -0.049861 1 0 0 0 0 0 1 596508
-0.002060 -0.000843 0.119075 0.047895 0.673006 0.738731 -0.049891 1 0 0 0 0 0 1 597480
-0.002060 -0.000843 0.119075 0.047928 0.673421 0.739205 -0.049923 1 0 0 0 0 0 1 598490
-0.002060 -0.000843 0.119075 0.047955 0.673854 0.739664 -0.049954 1 0 0 0 0 0 1 599494
-0.002060 -0.000843 0.119075 0.047984 0.674271 0.740120 -0.049985 1 0 0 0 0 0 1 600482
-0.002060 -0.000843 0.119075 0.048022 0.674708 0.740597 -0.050017 1 0 0 0 0 0 1 601496
-0.002060 -0.000843 0.119075 0.048045 0.675113 0.741043 -0.050048 1 0 0 0 0 0 1 602475
-0.002060 -0.000843 0.119075 0.048074 0.675543 0.741515 -0.050079 1 0 0 0 0 0 1 603496
-0.002060 -0.000843 0.119075 0.048104 0.675966 0.741980 -0.050111 1 0 0 0 0 0 1 604500
-0.002060 -0.000843 0.119075 0.048134 0.676385 0.742440 -0.050142 1 0 0 0 0 0 1 605495
-0.002060 -0.000843 0.119075 0.048174 0.676838 0.742935 -0.050175 1 0 0 0 0 0 1 606550
-0.002060 -0.000843 0.119075 0.048200 0.677296 0.743440 -0.050209 1 0 0 0 0 0 1 607654
-0.002060 -0.000843 0.119075 0.048233 0.677714 0.743917 -0.050241 1 0 0 0 0 0 1 608673
-0.002060 -0.000843 0.119075 0.048253 0.678044 0.744263 -0.050265 1 0 0 0 0 0 1 609433
-0.002060 -0.000843 0.119075 0.048284 0.678493 0.744754 -0.050298 1 0 0 0 0 0 1 610496
-0.002060 -0.000843 0.119075 0.048313 0.678895 0.745196 -0.050328 1 0 0 0 0 0 1 611450
-0.002060 -0.000843 0.119075 0.048351 0.679338 0.745679 -0.050360 1 0 0 0 0 0 1 612480
-0.002060 -0.000843 0.119075 0.048374 0.679749 0.746133 -0.050391 1 0 0 0 0 0 1 613473
-0.002060 -0.000843 0.119075 0.048403 0.680171 0.746595 -0.050423 1 0 0 0 0 0 1 614475
-0.002060 -0.000843 0.119075 0.048438 0.680653 0.747125 -0.050458 1 0 0 0 0 0 1 615619
-0.002060 -0.000843 0.119075 0.048467 0.681067 0.747578 -0.050489 1 0 0 0 0 0 1 616600
-0.002060 -0.000843 0.119075 0.048492 0.681427 0.747974 -0.050516 1 0 0 0 0 0 1 617456
-0.002060 -0.000843 0.119075 0.048539 0.681916 0.748528 -0.050552 1 0 0 0 0 0 1 618623
-0.002060 -0.000843 0.119075 0.048571 0.682335 0.748970 -0.050583 1 0 0 0 0 0 1 619617
-0.002060 -0.000843 0.119075 0.048588 0.682744 0.749420 -0.050613 1 0 0 0 0 0 1 620581
-0.002060 -0.000843 0.119075 0.048617 0.683162 0.749879 -0.050644 1 0 0 0 0 0 1 621571
-0.002060 -0.000843 0.119075 0.048645 0.683568 0.750324 -0.050674 1 0 0 0 0 0 1 622534
-0.002060 -0.000843 0.119075 0.048683 0.683998 0.750794 -0.050706 1 0 0 0 0 0 1 623535
-0.002079 -0.000839 0.119085 0.306607 0.624352 0.613363 -0.050737 1 0 0 0 0 0 1 624541
-0.002088 -0.000837 0.119088 0.216119 0.645155 0.683075 -0.050772 1 0 0 0 0 0 1 625646
-0.002093 -0.000835 0.119089 0.149555 0.661063 0.719053 -0.050801 1 0 0 0 0 0 1 626576
-0.002095 -0.000835 0.119090 0.114367 0.669808 0.732892 -0.050827 1 0 0 0 0 0 1 627424
-0.002096 -0.000835 0.119090 0.096696 0.674550 0.738145 -0.050861 1 0 0 0 0 0 1 628495
-0.002097 -0.000834 0.119090 0.087888 0.677138 0.740245 -0.050892 1 0 0 0 0 0 1 629490
-0.002097 -0.000834 0.119090 0.083534 0.678641 0.741281 -0.050923 1 0 0 0 0 0 1 630478
-0.002097 -0.000834 0.119090 0.081372 0.679611 0.741922 -0.050954 1 0 0 0 0 0 1 631472
-0.002097 -0.000834 0.119090 0.080316 0.680286 0.742448 -0.050985 1 0 0 0 0 0 1 632472
-0.002097 -0.000834 0.119090 0.079822 0.680855 0.742933 -0.051016 1 0 0 0 0 0 1 633476
-0.002097 -0.000834 0.119090 0.079590 0.681324 0.743365 -0.051046 1 0 0 0 0 0 1 634433
-0.002097 -0.000834 0.119090 0.079509 0.681779 0.743848 -0.051079 1 0 0 0 0 0 1 635474
-0.002097 -0.000834 0.119090 0.079488 0.682223 0.744311 -0.051110 1 0 0 0 0 0 1 636477
-0.002097 -0.000834 0.119090 0.079509 0.682647 0.744758 -0.051141 1 0 0 0 0 0 1 637474
-0.002097 -0.000834 0.119090 0.079530 0.683082 0.745219 -0.051173 1 0 0 0 0 0 1 638476
-0.002097 -0.000834 0.119090 0.079567 0.683488 0.745663 -0.051203 1 0 0 0 0 0 1 639465
-0.002097 -0.000834 0.119090 0.079673 0.684345 0.746595 -0.051267 1 0 0 0 0 0 1 641500
-0.002116 -0.000830 0.119100 0.337921 0.624649 0.609230 -0.051301 1 0 0 0 0 0 1 642573
-0.002125 -0.000828 0.119103 0.247459 0.645369 0.678740 -0.051329 1 0 0 0 0 0 1 643497
-0.002130 -0.000827 0.119104 0.180910 0.661277 0.714708 -0.051360 1 0 0 0 0 0 1 644459
-0.002132 -0.000826 0.119105 0.145757 0.670079 0.728567 -0.051390 1 0 0 0 0 0 1 645437
-0.002133 -0.000826 0.119105 0.128108 0.674804 0.733786 -0.051423 1 0 0 0 0 0 1 646478
-0.002134 -0.000826 0.119105 0.119340 0.677394 0.735894 -0.051454 1 0 0 0 0 0 1 647476
-0.002134 -0.000826 0.119105 0.114983 0.678898 0.736936 -0.051486 1 0 0 0 0 0 1 648511
-0.002134 -0.000826 0.119105 0.112868 0.679933 0.737639 -0.051522 1 0 0 0 0 0 1 649664
-0.002134 -0.000825 0.119105 0.111830 0.680541 0.738086 -0.051548 1 0 0 0 0 0 1 650490
-0.002134 -0.000825 0.119105 0.111351 0.681163 0.738630 -0.051585 1 0 0 0 0 0 1 651672
-0.002134 -0.000825 0.119105 0.111146 0.681650 0.739097 -0.051616 1 0 0 0 0 0 1 652669
-0.002134 -0.000825 0.119105 0.111053 0.682011 0.739442 -0.051641 1 0 0 0 0 0 1 653456
-0.002134 -0.000825 0.119105 0.111066 0.682450 0.739908 -0.051673 1 0 0 0 0 0 1 654486
-0.002134 -0.000825 0.119105 0.111100 0.682899 0.740384 -0.051706 1 0 0 0 0 0 1 655551
-0.002134 -0.000825 0.119105 0.111147 0.683311 0.740814 -0.051736 1 0 0 0 0 0 1 656514
-0.002134 -0.000825 0.119105 0.111204 0.683712 0.741250 -0.051767 1 0 0 0 0 0 1 657503
-0.002134 -0.000825 0.119105 0.111263 0.684150 0.741727 -0.051800 1 0 0 0 0 0 1 658558
-0.002134 -0.000825 0.119105 0.111324 0.684536 0.742147 -0.051829 1 0 0 0 0 0 1 659494
-0.002153 -0.000821 0.119115 0.369894 0.624737 0.604787 -0.051860 1 0 0 0 0 0 1 660486
-0.002162 -0.000819 0.119118 0.279486 0.645500 0.674249 -0.051893 1 0 0 0 0 0 1 661537
-0.002167 -0.000818 0.119120 0.212970 0.661406 0.710143 -0.051923 1 0 0 0 0 0 1 662485
-0.002169 -0.000817 0.119120 0.177845 0.670197 0.724001 -0.051954 1 0 0 0 0 0 1 663476
-0.002170 -0.000817 0.119120 0.160216 0.674899 0.729187 -0.051985 1 0 0 0 0 0 1 664476
-0.002171 -0.000817 0.119120 0.151448 0.677476 0.731279 -0.052016 1 0 0 0 0 0 1 665468
-0.002171 -0.000817 0.119120 0.147122 0.678980 0.732292 -0.052047 1 0 0 0 0 0 1 666474
-0.002171 -0.000817 0.119120 0.145021 0.679937 0.732921 -0.052079 1 0 0 0 0 0 1 667471
-0.002171 -0.000817 0.119120 0.143994 0.680606 0.733439 -0.052110 1 0 0 0 0 0 1 668474
-0.002171 -0.000817 0.119120 0.143535 0.681163 0.733906 -0.052141 1 0 0 0 0 0 1 669470
-0.002171 -0.000817 0.119120 0.143343 0.681642 0.734343 -0.052172 1 0 0 0 0 0 1 670473
-0.002171 -0.000817 0.119120 0.143302 0.682092 0.734793 -0.052204 1 0 0 0 0 0 1 671474
-0.002171 -0.000817 0.119120 0.143315 0.682512 0.735242 -0.052235 1 0 0 0 0 0 1 672481
-0.002171 -0.000817 0.119120 0.143430 0.683198 0.735968 -0.052287 1 0 0 0 0 0 1 674147
-0.002171 -0.000817 0.119120 0.143433 0.683309 0.736092 -0.052296 1 0 0 0 0 0 1 674432
-0.002171 -0.000817 0.119120 0.143510 0.683770 0.736575 -0.052331 1 0 0 0 0 0 1 675530
-0.002171 -0.000817 0.119120 0.143592 0.684169 0.737002 -0.052361 1 0 0 0 0 0 1 676502
-0.002171 -0.000817 0.119120 0.143684 0.684576 0.737438 -0.052391 1 0 0 0 0 0 1 677479
-0.002171 -0.000817 0.119120 0.143762 0.684975 0.737869 -0.052422 1 0 0 0 0 0 1 678473
-0.002171 -0.000817 0.119120 0.143834 0.685381 0.738310 -0.052453 1 0 0 0 0 0 1 679462
-0.002171 -0.000817 0.119120 0.143933 0.685799 0.738758 -0.052486 1 0 0 0 0 0 1 680492
-0.002171 -0.000817 0.119120 0.144044 0.686295 0.739311 -0.052524 1 0 0 0 0 0 1 681737
-0.002171 -0.000817 0.119120 0.144119 0.686647 0.739671 -0.052550 1 0 0 0 0 0 1 682553
-0.002171 -0.000817 0.119120 0.144189 0.687008 0.740060 -0.052578 1 0 0 0 0 0 1 683453
-0.002171 -0.000817 0.119120 0.144262 0.687417 0.740505 -0.052609 1 0 0 0 0 0 1 684451
-0.002171 -0.000817 0.119120 0.144371 0.687885 0.741005 -0.052645 1 0 0 0 0 0 1 685602
-0.002171 -0.000817 0.119120 0.144451 0.688261 0.741411 -0.052674 1 0 0 0 0 0 1 686525
-0.002171 -0.000817 0.119120 0.144536 0.688668 0.741849 -0.052705 1 0 0 0 0 0 1 687522
-0.002171 -0.000817 0.119120 0.144620 0.689095 0.742309 -0.052737 1 0 0 0 0 0 1 688538
-0.002171 -0.000817 0.119120 0.144709 0.689493 0.742737 -0.052768 1 0 0 0 0 0 1 689537
-0.002171 -0.000817 0.119120 0.144791 0.689881 0.743154 -0.052798 1 0 0 0 0 0 1 690489
-0.002171 -0.000817 0.119120 0.144881 0.690284 0.743608 -0.052830 1 0 0 0 0 0 1 691507
-0.002171 -0.000817 0.119120 0.144971 0.690733 0.744075 -0.052863 1 0 0 0 0 0 1 692582
-0.002171 -0.000817 0.119120 0.145040 0.691095 0.744465 -0.052890 1 0 0 0 0 0 1 693438
-0.002171 -0.000817 0.119120 0.145134 0.691518 0.744919 -0.052923 1 0 0 0 0 0 1 694498
-0.002171 -0.000817 0.119120 0.145224 0.691944 0.745377 -0.052956 1 0 0 0 0 0 1 695542
-0.002171 -0.000817 0.119120 0.145304 0.692326 0.745789 -0.052985 1 0 0 0 0 0 1 696478
-0.002171 -0.000817 0.119120 0.145390 0.692734 0.746229 -0.053016 1 0 0 0 0 0 1 697479
-0.002171 -0.000817 0.119120 0.145463 0.693144 0.746673 -0.053048 1 0 0 0 0 0 1 698475
-0.002171 -0.000817 0.119120 0.145565 0.693548 0.747103 -0.053078 1 0 0 0 0 0 1 699450
-0.002171 -0.000817 0.119120 0.145648 0.693936 0.747542 -0.053109 1 0 0 0 0 0 1 700448
-0.002171 -0.000817 0.119120 0.145731 0.694353 0.747975 -0.053140 1 0 0 0 0 0 1 701447
-0.002171 -0.000817 0.119120 0.145804 0.694768 0.748424 -0.053172 1 0 0 0 0 0 1 702454
-0.002171 -0.000817 0.119120 0.145901 0.695174 0.748858 -0.053203 1 0 0 0 0 0 1 703455
-0.002171 -0.000817 0.119120 0.145987 0.695580 0.749294 -0.053234 1 0 0 0 0 0 1 704448
-0.002171 -0.000817 0.119120 0.146081 0.695996 0.749740 -0.053265 1 0 0 0 0 0 1 705447
-0.002171 -0.000817 0.119120 0.146161 0.696403 0.750181 -0.053297 1 0 0 0 0 0 1 706462
-0.002171 -0.000817 0.119120 0.146267 0.696971 0.750796 -0.053340 1 0 0 0 0 0 1 707847
-0.002171 -0.000817 0.119120 0.146332 0.697232 0.751074 -0.053361 1 0 0 0 0 0 1 708494
-0.002171 -0.000817 0.119120 0.146419 0.697611 0.751501 -0.053390 1 0 0 0 0 0 1 709450
-0.002171 -0.000817 0.119120 0.146512 0.698047 0.751952 -0.053422 1 0 0 0 0 0 1 710473
-0.002171 -0.000817 0.119120 0.146590 0.698447 0.752383 -0.053454 1 0 0 0 0 0 1 711468
-0.002171 -0.000817 0.119120 0.146661 0.698850 0.752820 -0.053484 1 0 0 0 0 0 1 712450
-0.002171 -0.000817 0.119120 0.146757 0.699257 0.753255 -0.053516 1 0 0 0 0 0 1 713452
-0.002171 -0.000817 0.119120 0.146844 0.699665 0.753695 -0.053547 1 0 0 0 0 0 1 714453
-0.002171 -0.000817 0.119120 0.146953 0.700180 0.754250 -0.053586 1 0 0 0 0 0 1 715715
-0.002171 -0.000817 0.119120 0.147018 0.700524 0.754621 -0.053612 1 0 0 0 0 0 1 716529
-0.002171 -0.000817 0.119120 0.147110 0.700936 0.755064 -0.053644 1 0 0 0 0 0 1 717561
-0.002171 -0.000817 0.119120 0.147191 0.701315 0.755472 -0.053673 1 0 0 0 0 0 1 718493
-0.002171 -0.000817 0.119120 0.147290 0.701762 0.755972 -0.053708 1 0 0 0 0 0 1 719616
-0.002171 -0.000817 0.119120 0.147361 0.702120 0.756342 -0.053735 1 0 0 0 0 0 1 720469
-0.002171 -0.000817 0.119120 0.147446 0.702562 0.756817 -0.053768 1 0 0 0 0 0 1 721520
-0.002171 -0.000817 0.119120 0.147533 0.702947 0.757231 -0.053798 1 0 0 0 0 0 1 722488
-0.002171 -0.000817 0.119120 0.147621 0.703367 0.757683 -0.053830 1 0 0 0 0 0 1 723518
-0.002171 -0.000817 0.119120 0.147704 0.703760 0.758106 -0.053860 1 0 0 0 0 0 1 724481
-0.002171 -0.000817 0.119120 0.147784 0.704202 0.758585 -0.053894 1 0 0 0 0 0 1 725556
-0.002171 -0.000817 0.119120 0.147887 0.704643 0.759057 -0.053928 1 0 0 0 0 0 1 726642
-0.002171 -0.000817 0.119120 0.147962 0.704960 0.759396 -0.053951 1 0 0 0 0 0 1 727399
-0.002171 -0.000817 0.119120 0.148049 0.705400 0.759872 -0.053986 1 0 0 0 0 0 1 728494
-0.002171 -0.000817 0.119120 0.148138 0.705798 0.760321 -0.054017 1 0 0 0 0 0 1 729501
-0.002171 -0.000817 0.119120 0.148205 0.706201 0.760741 -0.054047 1 0 0 0 0 0 1 730455
-0.002171 -0.000817 0.119120 0.148300 0.706608 0.761175 -0.054078 1 0 0 0 0 0 1 731456
-0.002159 -0.000803 0.119131 -0.026054 0.520774 0.610226 -0.054111 1 0 0 0 0 0 1 732490
-0.002152 -0.000796 0.119135 0.032721 0.584640 0.686107 -0.054141 1 0 0 0 0 0 1 733452
-0.002149 -0.000793 0.119136 0.077504 0.632766 0.725364 -0.054172 1 0 0 0 0 0 1 734445
-0.002148 -0.000791 0.119137 0.101726 0.658746 0.740492 -0.054203 1 0 0 0 0 0 1 735455
-0.002147 -0.000791 0.119137 0.114156 0.672126 0.746124 -0.054234 1 0 0 0 0 0 1 736442
-0.002146 -0.000790 0.119137 0.120459 0.679075 0.748373 -0.054265 1 0 0 0 0 0 1 737450
-0.002146 -0.000790 0.119137 0.123648 0.682742 0.749428 -0.054297 1 0 0 0 0 0 1 738443
-0.002146 -0.000790 0.119137 0.125299 0.684773 0.750073 -0.054328 1 0 0 0 0 0 1 739449
-0.002146 -0.000790 0.119137 0.126157 0.686017 0.750621 -0.054362 1 0 0 0 0 0 1 740526
-0.002146 -0.000790 0.119137 0.126635 0.686807 0.751051 -0.054391 1 0 0 0 0 0 1 741474
-0.002146 -0.000790 0.119137 0.126891 0.687437 0.751528 -0.054425 1 0 0 0 0 0 1 742563
-0.002146 -0.000790 0.119137 0.127068 0.687900 0.751931 -0.054454 1 0 0 0 0 0 1 743472
-0.002146 -0.000790 0.119137 0.127186 0.688327 0.752341 -0.054484 1 0 0 0 0 0 1 744429
-0.002146 -0.000790 0.119137 0.127288 0.688760 0.752784 -0.054516 1 0 0 0 0 0 1 745455
-0.002146 -0.000790 0.119137 0.127371 0.689164 0.753220 -0.054547 1 0 0 0 0 0 1 746450
-0.002146 -0.000790 0.119137 0.127453 0.689568 0.753640 -0.054578 1 0 0 0 0 0 1 747451
-0.002146 -0.000790 0.119137 0.127531 0.689985 0.754094 -0.054611 1 0 0 0 0 0 1 748506
-0.002146 -0.000790 0.119137 0.127620 0.690431 0.754578 -0.054646 1 0 0 0 0 0 1 749612
-0.002146 -0.000790 0.119137 0.127672 0.690815 0.755003 -0.054676 1 0 0 0 0 0 1 750597
-0.002146 -0.000790 0.119137 0.127756 0.691176 0.755393 -0.054705 1 0 0 0 0 0 1 751500
-0.002146 -0.000790 0.119137 0.127827 0.691559 0.755832 -0.054736 1 0 0 0 0 0 1 752519
-0.002146 -0.000790 0.119137 0.127915 0.692027 0.756325 -0.054772 1 0 0 0 0 0 1 753659
-0.002146 -0.000790 0.119137 0.127982 0.692384 0.756714 -0.054800 1 0 0 0 0 0 1 754560
-0.002146 -0.000790 0.119137 0.128029 0.692743 0.757111 -0.054829 1 0 0 0 0 0 1 755483
-0.002146 -0.000790 0.119137 0.128118 0.693133 0.757532 -0.054859 1 0 0 0 0 0 1 756457
-0.002146 -0.000790 0.119137 0.128187 0.693532 0.757970 -0.054892 1 0 0 0 0 0 1 757487
-0.002146 -0.000790 0.119137 0.128274 0.693974 0.758451 -0.054926 1 0 0 0 0 0 1 758588
-0.002146 -0.000790 0.119137 0.128329 0.694335 0.758848 -0.054954 1 0 0 0 0 0 1 759491
-0.002146 -0.000790 0.119137 0.128417 0.694786 0.759340 -0.054991 1 0 0 0 0 0 1 760662
-0.002146 -0.000790 0.119137 0.128486 0.695088 0.759688 -0.055015 1 0 0 0 0 0 1 761438
-0.002146 -0.000790 0.119137 0.128556 0.695524 0.760150 -0.055049 1 0 0 0 0 0 1 762537
-0.002146 -0.000790 0.119137 0.128618 0.695898 0.760557 -0.055078 1 0 0 0 0 0 1 763453
-0.002146 -0.000790 0.119137 0.128702 0.696290 0.760982 -0.055109 1 0 0 0 0 0 1 764450
-0.002146 -0.000790 0.119137 0.128768 0.696677 0.761407 -0.055141 1 0 0 0 0 0 1 765453
-0.002146 -0.000790 0.119137 0.128847 0.697071 0.761835 -0.055171 1 0 0 0 0 0 1 766431
-0.002146 -0.000790 0.119137 0.128914 0.697464 0.762267 -0.055203 1 0 0 0 0 0 1 767445
-0.002146 -0.000790 0.119137 0.128981 0.697863 0.762704 -0.055234 1 0 0 0 0 0 1 768430
-0.002146 -0.000790 0.119137 0.129065 0.698256 0.763130 -0.055265 1 0 0 0 0 0 1 769428
-0.002146 -0.000790 0.119137 0.129133 0.698651 0.763563 -0.055297 1 0 0 0 0 0 1 770450
-0.002146 -0.000790 0.119137 0.129216 0.699040 0.764007 -0.055328 1 0 0 0 0 0 1 771448
-0.002146 -0.000790 0.119137 0.129279 0.699437 0.764426 -0.055359 1 0 0 0 0 0 1 772447
-0.002146 -0.000790 0.119137 0.129347 0.699845 0.764871 -0.055391 1 0 0 0 0 0 1 773451
-0.002146 -0.000790 0.119137 0.129437 0.700267 0.765328 -0.055424 1 0 0 0 0 0 1 774522
-0.002146 -0.000790 0.119137 0.129504 0.700657 0.765757 -0.055456 1 0 0 0 0 0 1 775532
-0.002146 -0.000790 0.119137 0.129588 0.701080 0.766217 -0.055488 1 0 0 0 0 0 1 776584
-0.002146 -0.000790 0.119137 0.129641 0.701430 0.766603 -0.055516 1 0 0 0 0 0 1 777462
-0.002146 -0.000790 0.119137 0.129715 0.701805 0.767011 -0.055546 1 0 0 0 0 0 1 778438
-0.002146 -0.000790 0.119137 0.129797 0.702215 0.767457 -0.055578 1 0 0 0 0 0 1 779458
-0.002146 -0.000790 0.119137 0.129863 0.702600 0.767880 -0.055609 1 0 0 0 0 0 1 780453
-0.002146 -0.000790 0.119137 0.129946 0.702989 0.768322 -0.055640 1 0 0 0 0 0 1 781448
-0.002146 -0.000790 0.119137 0.130001 0.703412 0.768773 -0.055674 1 0 0 0 0 0 1 782507
-0.002146 -0.000790 0.119137 0.130110 0.703912 0.769313 -0.055713 1 0 0 0 0 0 1 783758
-0.002146 -0.000790 0.119137 0.130165 0.704200 0.769627 -0.055735 1 0 0 0 0 0 1 784485
-0.002146 -0.000790 0.119137 0.130243 0.704654 0.770125 -0.055772 1 0 0 0 0 0 1 785656
-0.002146 -0.000790 0.119137 0.130301 0.705006 0.770511 -0.055799 1 0 0 0 0 0 1 786522
-0.002146 -0.000790 0.119137 0.130374 0.705376 0.770915 -0.055829 1 0 0 0 0 0 1 787485
-0.002146 -0.000790 0.119137 0.130456 0.705779 0.771352 -0.055860 1 0 0 0 0 0 1 788486
-0.002146 -0.000790 0.119137 0.130534 0.706198 0.771810 -0.055893 1 0 0 0 0 0 1 789544
-0.002146 -0.000790 0.119137 0.130592 0.706543 0.772189 -0.055921 1 0 0 0 0 0 1 790440
-0.002146 -0.000790 0.119137 0.130669 0.706965 0.772671 -0.055955 1 0 0 0 0 0 1 791511
-0.002146 -0.000790 0.119137 0.130750 0.707402 0.773132 -0.055990 1 0 0 0 0 0 1 792620
-0.002146 -0.000790 0.119137 0.130824 0.707767 0.773525 -0.056018 1 0 0 0 0 0 1 793521
-0.002146 -0.000790 0.119137 0.130893 0.708140 0.773933 -0.056047 1 0 0 0 0 0 1 794464
-0.002146 -0.000790 0.119137 0.130959 0.708527 0.774357 -0.056078 1 0 0 0 0 0 1 795464
-0.002146 -0.000790 0.119137 0.131026 0.708929 0.774799 -0.056109 1 0 0 0 0 0 1 796458
-0.002146 -0.000790 0.119137 0.131109 0.709314 0.775216 -0.056140 1 0 0 0 0 0 1 797435
-0.002146 -0.000790 0.119137 0.131170 0.709673 0.775610 -0.056169 1 0 0 0 0 0 1 798367
-0.002146 -0.000790 0.119137 0.131254 0.710097 0.776071 -0.056202 1 0 0 0 0 0 1 799420
-0.002146 -0.000790 0.119137 0.131310 0.710467 0.776501 -0.056233 1 0 0 0 0 0 1 800401
-0.002146 -0.000790 0.119137 0.131397 0.710872 0.776921 -0.056264 1 0 0 0 0 0 1 801387
-0.002146 -0.000790 0.119137 0.131465 0.711270 0.777356 -0.056296 1 0 0 0 0 0 1 802413
-0.002146 -0.000790 0.119137 0.131545 0.711667 0.777788 -0.056326 1 0 0 0 0 0 1 803399
-0.002146 -0.000790 0.119137 0.131620 0.712072 0.778230 -0.056358 1 0 0 0 0 0 1 804423
-0.002146 -0.000790 0.119137 0.131673 0.712461 0.778661 -0.056390 1 0 0 0 0 0 1 805422
-0.002146 -0.000790 0.119137 0.131764 0.712862 0.779093 -0.056421 1 0 0 0 0 0 1 806423
-0.002146 -0.000790 0.119137 0.131845 0.713291 0.779562 -0.056455 1 0 0 0 0 0 1 807508
-0.002146 -0.000790 0.119137 0.131907 0.713657 0.779964 -0.056484 1 0 0 0 0 0 1 808457
-0.002146 -0.000790 0.119137 0.131981 0.714094 0.780443 -0.056518 1 0 0 0 0 0 1 809537
-0.002146 -0.000790 0.119137 0.132049 0.714437 0.780817 -0.056546 1 0 0 0 0 0 1 810433
-0.002146 -0.000790 0.119137 0.132132 0.714817 0.781249 -0.056577 1 0 0 0 0 0 1 811405
-0.002146 -0.000790 0.119137 0.132205 0.715232 0.781685 -0.056609 1 0 0 0 0 0 1 812428
-0.002146 -0.000790 0.119137 0.132269 0.715617 0.782107 -0.056640 1 0 0 0 0 0 1 813423
-0.002146 -0.000790 0.119137 0.132338 0.716025 0.782553 -0.056671 1 0 0 0 0 0 1 814428
-0.002146 -0.000790 0.119137 0.132418 0.716433 0.782999 -0.056704 1 0 0 0 0 0 1 815489
-0.002146 -0.000790 0.119137 0.132503 0.716855 0.783458 -0.056737 1 0 0 0 0 0 1 816539
-0.002146 -0.000790 0.119137 0.132570 0.717209 0.783844 -0.056765 1 0 0 0 0 0 1 817432
-0.002146 -0.000790 0.119137 0.132642 0.717631 0.784308 -0.056799 1 0 0 0 0 0 1 818523
-0.002146 -0.000790 0.119137 0.132720 0.718062 0.784799 -0.056833 1 0 0 0 0 0 1 819617
-0.002146 -0.000790 0.119137 0.132778 0.718377 0.785126 -0.056858 1 0 0 0 0 0 1 820415
-0.002146 -0.000790 0.119137 0.132859 0.718779 0.785561 -0.056889 1 0 0 0 0 0 1 821411
-0.002146 -0.000790 0.119137 0.132938 0.719198 0.786018 -0.056922 1 0 0 0 0 0 1 822471
-0.002146 -0.000790 0.119137 0.132989 0.719579 0.786440 -0.056953 1 0 0 0 0 0 1 823450
-0.002146 -0.000790 0.119137 0.133080 0.719979 0.786872 -0.056984 1 0 0 0 0 0 1 824449
-0.002146 -0.000790 0.119137 0.133151 0.720390 0.787324 -0.057017 1 0 0 0 0 0 1 825512
-0.002146 -0.000790 0.119137 0.133224 0.720753 0.787718 -0.057046 1 0 0 0 0 0 1 826411
-0.002146 -0.000790 0.119137 0.133286 0.721153 0.788158 -0.057077 1 0 0 0 0 0 1 827415
-0.002146 -0.000790 0.119137 0.133369 0.721576 0.788619 -0.057111 1 0 0 0 0 0 1 828512
-0.002146 -0.000790 0.119137 0.133447 0.721931 0.789024 -0.057140 1 0 0 0 0 0 1 829422
-0.002146 -0.000790 0.119137 0.133507 0.722313 0.789427 -0.057170 1 0 0 0 0 0 1 830384
-0.002146 -0.000790 0.119137 0.133588 0.722723 0.789871 -0.057201 1 0 0 0 0 0 1 831401
-0.002146 -0.000790 0.119137 0.133651 0.723128 0.790317 -0.057233 1 0 0 0 0 0 1 832417
-0.002146 -0.000790 0.119137 0.133728 0.723516 0.790741 -0.057265 1 0 0 0 0 0 1 833428
-0.002146 -0.000790 0.119137 0.133807 0.723909 0.791167 -0.057295 1 0 0 0 0 0 1 834403
-0.002146 -0.000790 0.119137 0.133874 0.724300 0.791596 -0.057327 1 0 0 0 0 0 1 835414
-0.002146 -0.000790 0.119137 0.133943 0.724709 0.792045 -0.057358 1 0 0 0 0 0 1 836424
-0.002146 -0.000790 0.119137 0.134028 0.725107 0.792476 -0.057390 1 0 0 0 0 0 1 837434
-0.002146 -0.000790 0.119137 0.134091 0.725478 0.792883 -0.057420 1 0 0 0 0 0 1 838395
-0.002146 -0.000790 0.119137 0.134176 0.725875 0.793334 -0.057452 1 0 0 0 0 0 1 839411
-0.002146 -0.000790 0.119137 0.134245 0.726303 0.793788 -0.057486 1 0 0 0 0 0 1 840491
-0.002146 -0.000790 0.119137 0.134316 0.726725 0.794249 -0.057518 1 0 0 0 0 0 1 841531
-0.002146 -0.000790 0.119137 0.134401 0.727125 0.794682 -0.057550 1 0 0 0 0 0 1 842546
-0.002146 -0.000790 0.119137 0.134460 0.727472 0.795064 -0.057578 1 0 0 0 0 0 1 843448
-0.002146 -0.000790 0.119137 0.134538 0.727859 0.795484 -0.057608 1 0 0 0 0 0 1 844409
-0.002146 -0.000790 0.119137 0.134605 0.728252 0.795916 -0.057640 1 0 0 0 0 0 1 845424
-0.002146 -0.000790 0.119137 0.134671 0.728648 0.796350 -0.057670 1 0 0 0 0 0 1 846400
-0.002146 -0.000790 0.119137 0.134755 0.729041 0.796776 -0.057701 1 0 0 0 0 0 1 847399
-0.002146 -0.000790 0.119137 0.134821 0.729428 0.797200 -0.057733 1 0 0 0 0 0 1 848400
-0.002146 -0.000790 0.119137 0.134921 0.729904 0.797738 -0.057771 1 0 0 0 0 0 1 849617
-0.002146 -0.000790 0.119137 0.134975 0.730251 0.798103 -0.057798 1 0 0 0 0 0 1 850491
-0.002146 -0.000790 0.119137 0.135046 0.730674 0.798565 -0.057831 1 0 0 0 0 0 1 851533
-0.002146 -0.000790 0.119137 0.135129 0.731061 0.798984 -0.057861 1 0 0 0 0 0 1 852516
-0.002146 -0.000790 0.119137 0.135204 0.731496 0.799462 -0.057896 1 0 0 0 0 0 1 853640
-0.002146 -0.000790 0.119137 0.135272 0.731832 0.799826 -0.057922 1 0 0 0 0 0 1 854470
-0.002146 -0.000790 0.119137 0.135326 0.732226 0.800262 -0.057954 1 0 0 0 0 0 1 855482
-0.002146 -0.000790 0.119137 0.135411 0.732592 0.800657 -0.057983 1 0 0 0 0 0 1 856394
-0.002146 -0.000790 0.119137 0.135490 0.733009 0.801112 -0.058015 1 0 0 0 0 0 1 857450
-0.002146 -0.000790 0.119137 0.135553 0.733382 0.801522 -0.058046 1 0 0 0 0 0 1 858416
-0.002146 -0.000790 0.119137 0.135625 0.733780 0.801978 -0.058077 1 0 0 0 0 0 1 859427
-0.002146 -0.000790 0.119137 0.135712 0.734250 0.802474 -0.058114 1 0 0 0 0 0 1 860618
-0.002146 -0.000790 0.119137 0.135778 0.734574 0.802824 -0.058139 1 0 0 0 0 0 1 861417
-0.002146 -0.000790 0.119137 0.135855 0.734982 0.803268 -0.058172 1 0 0 0 0 0 1 862446
-0.002146 -0.000790 0.119137 0.135919 0.735365 0.803689 -0.058203 1 0 0 0 0 0 1 863438
-0.002146 -0.000790 0.119137 0.135985 0.735755 0.804117 -0.058233 1 0 0 0 0 0 1 864400
-0.002146 -0.000790 0.119137 0.136061 0.736140 0.804537 -0.058264 1 0 0 0 0 0 1 865400
-0.002146 -0.000790 0.119137 0.136141 0.736538 0.804969 -0.058295 1 0 0 0 0 0 1 866390
-0.002146 -0.000790 0.119137 0.136216 0.736935 0.805402 -0.058326 1 0 0 0 0 0 1 867392
-0.002146 -0.000790 0.119137 0.136284 0.737309 0.805833 -0.058357 1 0 0 0 0 0 1 868391
-0.002146 -0.000790 0.119137 0.136348 0.737715 0.806262 -0.058388 1 0 0 0 0 0 1 869368
-0.002146 -0.000790 0.119137 0.136425 0.738111 0.806692 -0.058420 1 0 0 0 0 0 1 870393
-0.002146 -0.000790 0.119137 0.136506 0.738512 0.807127 -0.058451 1 0 0 0 0 0 1 871390
-0.002146 -0.000790 0.119137 0.136581 0.738908 0.807560 -0.058482 1 0 0 0 0 0 1 872391
-0.002146 -0.000790 0.119137 0.136634 0.739299 0.807992 -0.058514 1 0 0 0 0 0 1 873395
-0.002146 -0.000790 0.119137 0.136727 0.739712 0.808439 -0.058546 1 0 0 0 0 0 1 874428
-0.002146 -0.000790 0.119137 0.136816 0.740217 0.808993 -0.058587 1 0 0 0 0 0 1 875728
-0.002146 -0.000790 0.119137 0.136874 0.740504 0.809303 -0.058609 1 0 0 0 0 0 1 876433
-0.002146 -0.000790 0.119137 0.136946 0.740886 0.809721 -0.058639 1 0 0 0 0 0 1 877400
-0.002146 -0.000790 0.119137 0.137006 0.741280 0.810176 -0.058671 1 0 0 0 0 0 1 878441
-0.002146 -0.000790 0.119137 0.137091 0.741677 0.810589 -0.058702 1 0 0 0 0 0 1 879409
-0.002133 -0.000776 0.119148 -0.038316 0.554717 0.658929 -0.058733 1 0 0 0 0 0 1 880424
-0.002127 -0.000769 0.119152 0.020032 0.618136 0.734484 -0.058766 1 0 0 0 0 0 1 881454
-0.002124 -0.000766 0.119153 0.064587 0.666033 0.773612 -0.058796 1 0 0 0 0 0 1 882440
-0.002122 -0.000764 0.119153 0.088705 0.691949 0.788748 -0.058832 1 0 0 0 0 0 1 883588
-0.002121 -0.000764 0.119154 0.101044 0.705227 0.794322 -0.058861 1 0 0 0 0 0 1 884507
-0.002121 -0.000763 0.119154 0.107304 0.712101 0.796537 -0.058891 1 0 0 0 0 0 1 885460
-0.002121 -0.000763 0.119154 0.110467 0.715746 0.797589 -0.058922 1 0 0 0 0 0 1 886473
-0.002121 -0.000763 0.119154 0.112103 0.717746 0.798211 -0.058952 1 0 0 0 0 0 1 887432
-0.002121 -0.000763 0.119154 0.112936 0.718959 0.798737 -0.058986 1 0 0 0 0 0 1 888494
-0.002121 -0.000763 0.119154 0.113382 0.719708 0.799132 -0.059013 1 0 0 0 0 0 1 889366
-0.002121 -0.000763 0.119154 0.113661 0.720365 0.799640 -0.059050 1 0 0 0 0 0 1 890560
-0.002121 -0.000763 0.119154 0.113810 0.720817 0.800042 -0.059079 1 0 0 0 0 0 1 891488
-0.002121 -0.000763 0.119154 0.113921 0.721228 0.800438 -0.059108 1 0 0 0 0 0 1 892417
-0.002121 -0.000763 0.119154 0.114001 0.721627 0.800853 -0.059139 1 0 0 0 0 0 1 893410
-0.002121 -0.000763 0.119154 0.114070 0.722021 0.801286 -0.059171 1 0 0 0 0 0 1 894419
-0.002121 -0.000763 0.119154 0.114147 0.722415 0.801698 -0.059202 1 0 0 0 0 0 1 895405
-0.002121 -0.000763 0.119154 0.114210 0.722805 0.802128 -0.059233 1 0 0 0 0 0 1 896423
-0.002121 -0.000763 0.119154 0.114267 0.723165 0.802527 -0.059263 1 0 0 0 0 0 1 897366
-0.002121 -0.000763 0.119154 0.114317 0.723564 0.802973 -0.059295 1 0 0 0 0 0 1 898405
-0.002121 -0.000763 0.119154 0.114388 0.723942 0.803389 -0.059326 1 0 0 0 0 0 1 899402
-0.002121 -0.000763 0.119154 0.114450 0.724326 0.803815 -0.059358 1 0 0 0 0 0 1 900410
-0.002121 -0.000763 0.119154 0.114511 0.724711 0.804243 -0.059390 1 0 0 0 0 0 1 901421
-0.002121 -0.000763 0.119154 0.114563 0.725084 0.804680 -0.059421 1 0 0 0 0 0 1 902422
-0.002121 -0.000763 0.119154 0.114636 0.725507 0.805129 -0.059455 1 0 0 0 0 0 1 903510
-0.002121 -0.000763 0.119154 0.114705 0.725942 0.805610 -0.059490 1 0 0 0 0 0 1 904650
-0.002121 -0.000763 0.119154 0.114760 0.726285 0.805991 -0.059519 1 0 0 0 0 0 1 905550
-0.002121 -0.000763 0.119154 0.114814 0.726628 0.806371 -0.059547 1 0 0 0 0 0 1 906449
-0.002121 -0.000763 0.119154 0.114860 0.726996 0.806783 -0.059577 1 0 0 0 0 0 1 907407
-0.002121 -0.000763 0.119154 0.114932 0.727385 0.807211 -0.059609 1 0 0 0 0 0 1 908433
-0.002121 -0.000763 0.119154 0.114993 0.727763 0.807629 -0.059640 1 0 0 0 0 0 1 909423
-0.002121 -0.000763 0.119154 0.115053 0.728144 0.808052 -0.059671 1 0 0 0 0 0 1 910423
-0.002121 -0.000763 0.119154 0.115102 0.728530 0.808484 -0.059702 1 0 0 0 0 0 1 911429
-0.002121 -0.000763 0.119154 0.115189 0.729016 0.809021 -0.059742 1 0 0 0 0 0 1 912709
-0.002121 -0.000763 0.119154 0.115239 0.729287 0.809341 -0.059766 1 0 0 0 0 0 1 913452
-0.002121 -0.000763 0.119154 0.115310 0.729768 0.809857 -0.059804 1 0 0 0 0 0 1 914685
-0.002121 -0.000763 0.119154 0.115364 0.730108 0.810232 -0.059832 1 0 0 0 0 0 1 915574
-0.002121 -0.000763 0.119154 0.115419 0.730535 0.810710 -0.059867 1 0 0 0 0 0 1 916687
-0.002121 -0.000763 0.119154 0.115480 0.730852 0.811059 -0.059893 1 0 0 0 0 0 1 917525
-0.002121 -0.000763 0.119154 0.115537 0.731208 0.811453 -0.059922 1 0 0 0 0 0 1 918458
-0.002121 -0.000763 0.119154 0.115606 0.731646 0.811938 -0.059958 1 0 0 0 0 0 1 919606
-0.002121 -0.000763 0.119154 0.115645 0.731969 0.812300 -0.059984 1 0 0 0 0 0 1 920446
-0.002121 -0.000763 0.119154 0.115719 0.732371 0.812744 -0.060017 1 0 0 0 0 0 1 921508
-0.002121 -0.000763 0.119154 0.115782 0.732725 0.813156 -0.060047 1 0 0 0 0 0 1 922467
-0.002121 -0.000763 0.119154 0.115838 0.733111 0.813567 -0.060078 1 0 0 0 0 0 1 923452
-0.002121 -0.000763 0.119154 0.115894 0.733467 0.813961 -0.060107 1 0 0 0 0 0 1 924385
-0.002121 -0.000763 0.119154 0.115958 0.733951 0.814501 -0.060147 1 0 0 0 0 0 1 925646
-0.002121 -0.000763 0.119154 0.116016 0.734250 0.814830 -0.060171 1 0 0 0 0 0 1 926436
-0.002121 -0.000763 0.119154 0.116073 0.734602 0.815220 -0.060200 1 0 0 0 0 0 1 927359
-0.002121 -0.000763 0.119154 0.116139 0.735019 0.815683 -0.060234 1 0 0 0 0 0 1 928454
-0.002121 -0.000763 0.119154 0.116187 0.735401 0.816109 -0.060265 1 0 0 0 0 0 1 929446
-0.002121 -0.000763 0.119154 0.116255 0.735762 0.816507 -0.060295 1 0 0 0 0 0 1 930401
-0.002121 -0.000763 0.119154 0.116319 0.736127 0.816931 -0.060326 1 0 0 0 0 0 1 931388
-0.002121 -0.000763 0.119154 0.116377 0.736520 0.817351 -0.060357 1 0 0 0 0 0 1 932393
-0.002121 -0.000763 0.119154 0.116437 0.736903 0.817773 -0.060389 1 0 0 0 0 0 1 933394
-0.002121 -0.000763 0.119154 0.116485 0.737287 0.818203 -0.060420 1 0 0 0 0 0 1 934394
-0.002121 -0.000763 0.119154 0.116554 0.737655 0.818608 -0.060450 1 0 0 0 0 0 1 935365
-0.002121 -0.000763 0.119154 0.116617 0.738047 0.819043 -0.060482 1 0 0 0 0 0 1 936394
-0.002121 -0.000763 0.119154 0.116686 0.738436 0.819471 -0.060514 1 0 0 0 0 0 1 937390
-0.002121 -0.000763 0.119154 0.116739 0.738810 0.819889 -0.060545 1 0 0 0 0 0 1 938391
-0.002108 -0.000749 0.119165 -0.059159 0.551338 0.668026 -0.060576 1 0 0 0 0 0 1 939390
-0.002102 -0.000742 0.119168 -0.000960 0.614580 0.743389 -0.060608 1 0 0 0 0 0 1 940404
-0.002098 -0.000739 0.119170 0.043555 0.662703 0.782788 -0.060665 1 0 0 0 0 0 1 942235
-0.002097 -0.000737 0.119170 0.067626 0.688597 0.797919 -0.060704 1 0 0 0 0 0 1 943472
-0.002096 -0.000737 0.119170 0.079927 0.701843 0.803495 -0.060733 1 0 0 0 0 0 1 944413
-0.002095 -0.000736 0.119170 0.086178 0.708704 0.805707 -0.060764 1 0 0 0 0 0 1 945406
-0.002095 -0.000736 0.119170 0.089332 0.712330 0.806745 -0.060795 1 0 0 0 0 0 1 946397
-0.002095 -0.000736 0.119170 0.090925 0.714329 0.807382 -0.060826 1 0 0 0 0 0 1 947400
-0.002095 -0.000736 0.119170 0.091765 0.715518 0.807861 -0.060858 1 0 0 0 0 0 1 948400
-0.002095 -0.000736 0.119170 0.092202 0.716353 0.808382 -0.060895 1 0 0 0 0 0 1 949583
-0.002095 -0.000736 0.119170 0.092454 0.716868 0.808738 -0.060921 1 0 0 0 0 0 1 950417
-0.002095 -0.000736 0.119170 0.092586 0.717315 0.809144 -0.060951 1 0 0 0 0 0 1 951389
-0.002095 -0.000736 0.119170 0.092693 0.717788 0.809616 -0.060986 1 0 0 0 0 0 1 952521
-0.002095 -0.000736 0.119170 0.092767 0.718172 0.810018 -0.061017 1 0 0 0 0 0 1 953487
-0.002095 -0.000736 0.119170 0.092824 0.718542 0.810431 -0.061047 1 0 0 0 0 0 1 954465
-0.002095 -0.000736 0.119170 0.092866 0.718911 0.810827 -0.061077 1 0 0 0 0 0 1 955433
-0.002095 -0.000736 0.119170 0.092922 0.719254 0.811209 -0.061107 1 0 0 0 0 0 1 956370
-0.002095 -0.000736 0.119170 0.092974 0.719649 0.811654 -0.061140 1 0 0 0 0 0 1 957445
-0.002095 -0.000736 0.119170 0.093013 0.720047 0.812106 -0.061174 1 0 0 0 0 0 1 958521
-0.002095 -0.000736 0.119170 0.093084 0.720457 0.812563 -0.061208 1 0 0 0 0 0 1 959619
-0.002095 -0.000736 0.119170 0.093117 0.720718 0.812880 -0.061232 1 0 0 0 0 0 1 960383
-0.002095 -0.000736 0.119170 0.093173 0.721130 0.813324 -0.061266 1 0 0 0 0 0 1 961453
-0.002095 -0.000736 0.119170 0.093214 0.721495 0.813736 -0.061297 1 0 0 0 0 0 1 962464
-0.002095 -0.000736 0.119170 0.093255 0.721861 0.814150 -0.061327 1 0 0 0 0 0 1 963430
-0.002095 -0.000736 0.119170 0.093306 0.722220 0.814554 -0.061359 1 0 0 0 0 0 1 964433
-0.002095 -0.000736 0.119170 0.093353 0.722583 0.814964 -0.061390 1 0 0 0 0 0 1 965424
-0.002095 -0.000736 0.119170 0.093409 0.722961 0.815386 -0.061421 1 0 0 0 0 0 1 966427
-0.002095 -0.000736 0.119170 0.093449 0.723319 0.815793 -0.061452 1 0 0 0 0 0 1 967423
-0.002095 -0.000736 0.119170 0.093492 0.723699 0.816222 -0.061483 1 0 0 0 0 0 1 968426
-0.002095 -0.000736 0.119170 0.093543 0.724056 0.816624 -0.061515 1 0 0 0 0 0 1 969424
-0.002095 -0.000736 0.119170 0.093602 0.724419 0.817051 -0.061546 1 0 0 0 0 0 1 970423
-0.002095 -0.000736 0.119170 0.093640 0.724789 0.817454 -0.061577 1 0 0 0 0 0 1 971423
-0.002095 -0.000736 0.119170 0.093682 0.725170 0.817883 -0.061609 1 0 0 0 0 0 1 972428
-0.002095 -0.000736 0.119170 0.093737 0.725556 0.818316 -0.061642 1 0 0 0 0 0 1 973502
-0.002095 -0.000736 0.119170 0.093791 0.725972 0.818786 -0.061678 1 0 0 0 0 0 1 974637
-0.002095 -0.000736 0.119170 0.093842 0.726310 0.819164 -0.061706 1 0 0 0 0 0 1 975533
-0.002095 -0.000736 0.119170 0.093876 0.726623 0.819519 -0.061733 1 0 0 0 0 0 1 976404
-0.002095 -0.000736 0.119170 0.093920 0.727015 0.819962 -0.061765 1 0 0 0 0 0 1 977441
-0.002095 -0.000736 0.119170 0.093970 0.727368 0.820360 -0.061796 1 0 0 0 0 0 1 978428
-0.002095 -0.000736 0.119170 0.094030 0.727731 0.820786 -0.061827 1 0 0 0 0 0 1 979427
-0.002095 -0.000736 0.119170 0.094068 0.728102 0.821191 -0.061859 1 0 0 0 0 0 1 980431
-0.002095 -0.000736 0.119170 0.094110 0.728482 0.821618 -0.061890 1 0 0 0 0 0 1 981431
-0.002095 -0.000736 0.119170 0.094160 0.728829 0.822009 -0.061920 1 0 0 0 0 0 1 982402
-0.002095 -0.000736 0.119170 0.094214 0.729248 0.822481 -0.061956 1 0 0 0 0 0 1 983543
-0.002095 -0.000736 0.119170 0.094263 0.729576 0.822848 -0.061983 1 0 0 0 0 0 1 984412
-0.002095 -0.000736 0.119170 0.094314 0.730012 0.823342 -0.062021 1 0 0 0 0 0 1 985620
-0.002095 -0.000736 0.119170 0.094354 0.730373 0.823750 -0.062051 1 0 0 0 0 0 1 986572
-0.002095 -0.000736 0.119170 0.094402 0.730705 0.824124 -0.062080 1 0 0 0 0 0 1 987501
-0.002095 -0.000736 0.119170 0.094458 0.731083 0.824547 -0.062111 1 0 0 0 0 0 1 988509
-0.002095 -0.000736 0.119170 0.094499 0.731404 0.824932 -0.062140 1 0 0 0 0 0 1 989435
-0.002095 -0.000736 0.119170 0.094539 0.731801 0.825363 -0.062172 1 0 0 0 0 0 1 990458
-0.002095 -0.000736 0.119170 0.094588 0.732146 0.825750 -0.062202 1 0 0 0 0 0 1 991420
-0.002095 -0.000736 0.119170 0.094632 0.732484 0.826130 -0.062231 1 0 0 0 0 0 1 992341
-0.002095 -0.000736 0.119170 0.094693 0.732903 0.826600 -0.062266 1 0 0 0 0 0 1 993458
-0.002095 -0.000736 0.119170 0.094730 0.733233 0.826975 -0.062294 1 0 0 0 0 0 1 994376
-0.002095 -0.000736 0.119170 0.094775 0.733629 0.827422 -0.062327 1 0 0 0 0 0 1 995422
-0.002095 -0.000736 0.119170 0.094823 0.733969 0.827805 -0.062357 1 0 0 0 0 0 1 996375
-0.002095 -0.000736 0.119170 0.094880 0.734347 0.828228 -0.062388 1 0 0 0 0 0 1 997382
-0.002095 -0.000736 0.119170 0.094921 0.734714 0.828645 -0.062420 1 0 0 0 0 0 1 998401
-0.002095 -0.000736 0.119170 0.094968 0.735083 0.829082 -0.062452 1 0 0 0 0 0 1 999408
-0.002095 -0.000736 0.119170 0.095014 0.735440 0.829467 -0.062482 1 0 0 0 0 0 2 378
-0.002095 -0.000736 0.119170 0.095050 0.735660 0.829711 -0.062500 1 0 0 0 0 0 2 1396
-0.002095 -0.000736 0.119170 0.095043 0.735653 0.829704 -0.062500 1 0 0 0 0 0 2 2363
-0.002095 -0.000736 0.119170 0.095042 0.735652 0.829703 -0.062500 1 0 0 0 0 0 2 3401
-0.002095 -0.000736 0.119170 0.095038 0.735663 0.829717 -0.062500 1 0 0 0 0 0 2 4374
-0.002095 -0.000736 0.119170 0.095041 0.735653 0.829705 -0.062500 1 0 0 0 0 0 2 5373
-0.002095 -0.000736 0.119170 0.095049 0.735661 0.829710 -0.062500 1 0 0 0 0 0 2 6371
-0.002095 -0.000736 0.119170 0.095042 0.735653 0.829704 -0.062500 1 0 0 0 0 0 2 7385
-0.002095 -0.000736 0.119170 0.095041 0.735652 0.829723 -0.062500 1 0 0 0 0 0 2 8764
-0.002095 -0.000736 0.119170 0.095041 0.735652 0.829706 -0.062500 1 0 0 0 0 0 2 9450
-0.002095 -0.000736 0.119170 0.095050 0.735660 0.829711 -0.062500 1 0 0 0 0 0 2 10391
-0.002095 -0.000736 0.119170 0.095043 0.735653 0.829704 -0.062500 1 0 0 0 0 0 2 11434
-0.002095 -0.000736 0.119170 0.095042 0.735652 0.829703 -0.062500 1 0 0 0 0 0 2 12409
-0.002095 -0.000736 0.119170 0.095038 0.735663 0.829717 -0.062500 1 0 0 0 0 0 2 13405
-0.002095 -0.000736 0.119170 0.095041 0.735653 0.829705 -0.062500 1 0 0 0 0 0 2 14408
-0.002095 -0.000736 0.119170 0.095049 0.735661 0.829710 -0.062500 1 0 0 0 0 0 2 15410
-0.002095 -0.000736 0.119170 0.095042 0.735653 0.829704 -0.062500 1 0 0 0 0 0 2 16613
-0.002095 -0.000736 0.119170 0.095050 0.735661 0.829710 -0.062500 1 0 0 0 0 0 2 17694
-0.002095 -0.000736 0.119170 0.095034 0.735644 0.829717 -0.062500 1 0 0 0 0 0 2 18384
-0.002095 -0.000736 0.119170 0.095049 0.735660 0.829712 -0.062500 1 0 0 0 0 0 2 19534
-0.002095 -0.000736 0.119170 0.095042 0.735653 0.829704 -0.062500 1 0 0 0 0 0 2 20541
-0.002095 -0.000736 0.119170 0.095050 0.735661 0.829711 -0.062500 1 0 0 0 0 0 2 21440
-0.002095 -0.000736 0.119170 0.095043 0.735653 0.829704 -0.062500 1 0 0 0 0 0 2 22469
-0.002095 -0.000736 0.119170 0.095030 0.735655 0.829710 -0.062500 1 0 0 0 0 0 2 23416
-0.002095 -0.000736 0.119170 0.095048 0.735661 0.829711 -0.062500 1 0 0 0 0 0 2 24440
-0.002082 -0.000722 0.119181 -0.081392 0.547279 0.677198 -0.062500 1 0 0 0 0 0 2 25407
-0.002076 -0.000715 0.119185 -0.023394 0.609999 0.751962 -0.062500 1 0 0 0 0 0 2 26597
-0.002073 -0.000712 0.119186 0.020952 0.657363 0.790540 -0.062500 1 0 0 0 0 0 2 27449
-0.002071 -0.000710 0.119187 0.044919 0.682754 0.805142 -0.062500 1 0 0 0 0 0 2 28419
-0.002070 -0.000709 0.119187 0.057172 0.695651 0.810309 -0.062500 1 0 0 0 0 0 2 29415
-0.002070 -0.000709 0.119187 0.063336 0.702136 0.812108 -0.062500 1 0 0 0 0 0 2 30420
-0.002070 -0.000709 0.119187 0.066450 0.705378 0.812733 -0.062500 1 0 0 0 0 0 2 31361
-0.002070 -0.000709 0.119187 0.068014 0.707010 0.812953 -0.062500 1 0 0 0 0 0 2 32380
-0.002070 -0.000709 0.119187 0.068792 0.707813 0.813023 -0.062500 1 0 0 0 0 0 2 33380
-0.002070 -0.000709 0.119187 0.069175 0.708230 0.813054 -0.062500 1 0 0 0 0 0 2 34392
-0.002070 -0.000709 0.119187 0.069379 0.708432 0.813056 -0.062500 1 0 0 0 0 0 2 35401
-0.002070 -0.000709 0.119187 0.069473 0.708530 0.813066 -0.062500 1 0 0 0 0 0 2 36386
-0.002070 -0.000709 0.119187 0.069519 0.708578 0.813062 -0.062500 1 0 0 0 0 0 2 37371
-0.002070 -0.000709 0.119187 0.069546 0.708606 0.813062 -0.062500 1 0 0 0 0 0 2 38376
-0.002070 -0.000709 0.119187 0.069556 0.708616 0.813069 -0.062500 1 0 0 0 0 0 2 39376
-0.002070 -0.000709 0.119187 0.069560 0.708637 0.813070 -0.062500 1 0 0 0 0 0 2 40757
-0.002070 -0.000709 0.119187 0.069573 0.708636 0.813064 -0.062500 1 0 0 0 0 0 2 41617
-0.002070 -0.000709 0.119187 0.069574 0.708636 0.813064 -0.062500 1 0 0 0 0 0 2 42459
-0.002070 -0.000709 0.119187 0.069574 0.708636 0.813064 -0.062500 1 0 0 0 0 0 2 43359
-0.002070 -0.000709 0.119187 0.069554 0.708630 0.813063 -0.062500 1 0 0 0 0 0 2 44399
-0.002070 -0.000709 0.119187 0.069571 0.708636 0.813063 -0.062500 1 0 0 0 0 0 2 45372
-0.002070 -0.000709 0.119187 0.069573 0.708636 0.813063 -0.062500 1 0 0 0 0 0 2 46384
-0.002070 -0.000709 0.119187 0.069574 0.708636 0.813063 -0.062500 1 0 0 0 0 0 2 47382
-0.002070 -0.000709 0.119187 0.069565 0.708627 0.813076 -0.062500 1 0 0 0 0 0 2 48379
-0.002057 -0.000695 0.119198 -0.106962 0.520156 0.660681 -0.062500 1 0 0 0 0 0 2 49518
-0.002051 -0.000688 0.119202 -0.048924 0.582934 0.735377 -0.062500 1 0 0 0 0 0 2 50475
-0.002047 -0.000685 0.119203 -0.004537 0.630312 0.773920 -0.062500 1 0 0 0 0 0 2 51404
-0.002046 -0.000683 0.119203 0.019432 0.655717 0.788510 -0.062500 1 0 0 0 0 0 2 52444
-0.002045 -0.000682 0.119203 0.031681 0.668610 0.793682 -0.062500 1 0 0 0 0 0 2 53606
-0.002044 -0.000682 0.119204 0.037855 0.675105 0.795485 -0.062500 1 0 0 0 0 0 2 54460
-0.002044 -0.000682 0.119204 0.040962 0.678341 0.796101 -0.062500 1 0 0 0 0 0 2 55531
-0.002044 -0.000682 0.119204 0.042526 0.679973 0.796320 -0.062500 1 0 0 0 0 0 2 56447
-0.002044 -0.000682 0.119204 0.043300 0.680787 0.796382 -0.062500 1 0 0 0 0 0 2 57389
-0.002044 -0.000682 0.119204 0.043686 0.681194 0.796418 -0.062500 1 0 0 0 0 0 2 58457
-0.002044 -0.000682 0.119204 0.043899 0.681404 0.796428 -0.062500 1 0 0 0 0 0 2 59480
-0.002044 -0.000682 0.119204 0.043985 0.681494 0.796432 -0.062500 1 0 0 0 0 0 2 60508
-0.002044 -0.000682 0.119204 0.044039 0.681549 0.796434 -0.062500 1 0 0 0 0 0 2 61406
-0.002044 -0.000682 0.119204 0.044067 0.681579 0.796435 -0.062500 1 0 0 0 0 0 2 62476
-0.002044 -0.000682 0.119204 0.044068 0.681580 0.796435 -0.062500 1 0 0 0 0 0 2 63408
-0.002044 -0.000682 0.119204 0.044084 0.681597 0.796429 -0.062500 1 0 0 0 0 0 2 64360
-0.002044 -0.000682 0.119204 0.044074 0.681602 0.796435 -0.062500 1 0 0 0 0 0 2 65347
-0.002044 -0.000682 0.119204 0.044084 0.681599 0.796429 -0.062500 1 0 0 0 0 0 2 66367
-0.002044 -0.000682 0.119204 0.044085 0.681599 0.796428 -0.062500 1 0 0 0 0 0 2 67342
-0.002044 -0.000682 0.119204 0.044081 0.681610 0.796441 -0.062500 1 0 0 0 0 0 2 68362
-0.002044 -0.000682 0.119204 0.044085 0.681600 0.796430 -0.062500 1 0 0 0 0 0 2 69395
-0.002044 -0.000682 0.119204 0.044085 0.681599 0.796428 -0.062500 1 0 0 0 0 0 2 70390
-0.002044 -0.000682 0.119204 0.044088 0.681587 0.796435 -0.062500 1 0 0 0 0 0 2 71404
-0.002044 -0.000682 0.119204 0.044094 0.681606 0.796436 -0.062500 1 0 0 0 0 0 2 72401
-0.002044 -0.000682 0.119204 0.044074 0.681602 0.796436 -0.062500 1 0 0 0 0 0 2 73484
-0.002044 -0.000682 0.119204 0.044084 0.681599 0.796429 -0.062500 1 0 0 0 0 0 2 74454
-0.002044 -0.000682 0.119204 0.044093 0.681607 0.796435 -0.062500 1 0 0 0 0 0 2 75520
-0.002044 -0.000682 0.119204 0.044086 0.681600 0.796429 -0.062500 1 0 0 0 0 0 2 76425
-0.002044 -0.000682 0.119204 0.044086 0.681599 0.796428 -0.062500 1 0 0 0 0 0 2 77415
-0.002044 -0.000682 0.119204 0.044082 0.681610 0.796441 -0.062500 1 0 0 0 0 0 2 78410
-0.002044 -0.000682 0.119204 0.044085 0.681600 0.796430 -0.062500 1 0 0 0 0 0 2 79353
-0.002044 -0.000682 0.119204 0.044089 0.681587 0.796435 -0.062500 1 0 0 0 0 0 2 80398
-0.002044 -0.000682 0.119204 0.044094 0.681606 0.796436 -0.062500 1 0 0 0 0 0 2 81431
-0.002044 -0.000682 0.119204 0.044087 0.681599 0.796429 -0.062500 1 0 0 0 0 0 2 82656
-0.002031 -0.000668 0.119214 -0.132562 0.493017 0.644172 -0.062500 1 0 0 0 0 0 2 83684
-0.002025 -0.000661 0.119218 -0.074465 0.555844 0.718810 -0.062500 1 0 0 0 0 0 2 84491
-0.002022 -0.000658 0.119219 -0.030053 0.603261 0.757313 -0.062500 1 0 0 0 0 0 2 85386
-0.002020 -0.000656 0.119220 -0.006066 0.628657 0.771898 -0.062500 1 0 0 0 0 0 2 86599
-0.002019 -0.000655 0.119220 0.006182 0.641577 0.777068 -0.062500 1 0 0 0 0 0 2 87618
-0.002019 -0.000655 0.119220 0.012365 0.648054 0.778861 -0.062500 1 0 0 0 0 0 2 88402
-0.002019 -0.000655 0.119220 0.015471 0.651300 0.779488 -0.062500 1 0 0 0 0 0 2 89439
-0.002019 -0.000655 0.119220 0.017027 0.652925 0.779700 -0.062500 1 0 0 0 0 0 2 90416
-0.002019 -0.000655 0.119220 0.017809 0.653747 0.779767 -0.062500 1 0 0 0 0 0 2 91471
-0.002019 -0.000655 0.119220 0.018195 0.654156 0.779804 -0.062500 1 0 0 0 0 0 2 92387
-0.002019 -0.000655 0.119220 0.018401 0.654357 0.779807 -0.062500 1 0 0 0 0 0 2 93591
-0.002019 -0.000655 0.119220 0.018486 0.654445 0.779810 -0.062500 1 0 0 0 0 0 2 94538
-0.002019 -0.000655 0.119220 0.018539 0.654501 0.779812 -0.062500 1 0 0 0 0 0 2 95372
-0.002019 -0.000655 0.119220 0.018567 0.654530 0.779813 -0.062500 1 0 0 0 0 0 2 96347
-0.002019 -0.000655 0.119220 0.018577 0.654540 0.779820 -0.062500 1 0 0 0 0 0 2 97437
-0.002019 -0.000655 0.119220 0.018586 0.654549 0.779808 -0.062500 1 0 0 0 0 0 2 98327
-0.002019 -0.000655 0.119220 0.018582 0.654562 0.779820 -0.062500 1 0 0 0 0 0 2 99403
-0.002019 -0.000655 0.119220 0.018594 0.654560 0.779815 -0.062500 1 0 0 0 0 0 2 100405
-0.002019 -0.000655 0.119220 0.018587 0.654552 0.779807 -0.062500 1 0 0 0 0 0 2 101349
-0.002019 -0.000655 0.119220 0.018594 0.654559 0.779813 -0.062500 1 0 0 0 0 0 2 102343
-0.002019 -0.000655 0.119220 0.018595 0.654560 0.779813 -0.062500 1 0 0 0 0 0 2 103402
-0.002019 -0.000655 0.119220 0.018583 0.654563 0.779820 -0.062500 1 0 0 0 0 0 2 104398
-0.002019 -0.000655 0.119220 0.018586 0.654552 0.779807 -0.062500 1 0 0 0 0 0 2 105396
-0.002019 -0.000655 0.119220 0.018597 0.654548 0.779820 -0.062500 1 0 0 0 0 0 2 106456
-0.002019 -0.000655 0.119220 0.018596 0.654559 0.779814 -0.062500 1 0 0 0 0 0 2 107581
-0.002019 -0.000655 0.119220 0.018588 0.654551 0.779807 -0.062500 1 0 0 0 0 0 2 108556
-0.002019 -0.000655 0.119220 0.018583 0.654562 0.779819 -0.062500 1 0 0 0 0 0 2 109381
-0.002019 -0.000655 0.119220 0.018594 0.654560 0.779814 -0.062500 1 0 0 0 0 0 2 110281
-0.002019 -0.000655 0.119220 0.018595 0.654560 0.779814 -0.062500 1 0 0 0 0 0 2 111410
-0.002019 -0.000655 0.119220 0.018587 0.654552 0.779807 -0.062500 1 0 0 0 0 0 2 112407
-0.002019 -0.000655 0.119220 0.018582 0.654562 0.779819 -0.062500 1 0 0 0 0 0 2 113411
-0.002019 -0.000655 0.119220 0.018594 0.654561 0.779814 -0.062500 1 0 0 0 0 0 2 114318
-0.002019 -0.000655 0.119220 0.018590 0.654540 0.779814 -0.062500 1 0 0 0 0 0 2 115543
-0.002019 -0.000655 0.119220 0.018595 0.654558 0.779814 -0.062500 1 0 0 0 0 0 2 116542
-0.002019 -0.000655 0.119220 0.018583 0.654562 0.779820 -0.062500 1 0 0 0 0 0 2 117532
-0.002019 -0.000655 0.119220 0.018594 0.654560 0.779815 -0.062500 1 0 0 0 0 0 2 118497
-0.002019 -0.000655 0.119220 0.018587 0.654552 0.779807 -0.062500 1 0 0 0 0 0 2 119464
-0.002019 -0.000655 0.119220 0.018594 0.654559 0.779813 -0.062500 1 0 0 0 0 0 2 120471
-0.002019 -0.000655 0.119220 0.018595 0.654560 0.779814 -0.062500 1 0 0 0 0 0 2 121401
-0.002019 -0.000655 0.119220 0.018575 0.654554 0.779813 -0.062500 1 0 0 0 0 0 2 122547
-0.002019 -0.000655 0.119220 0.018593 0.654560 0.779814 -0.062500 1 0 0 0 0 0 2 123434
-0.002019 -0.000655 0.119220 0.018598 0.654548 0.779820 -0.062500 1 0 0 0 0 0 2 124418
-0.002019 -0.000655 0.119220 0.018596 0.654559 0.779815 -0.062500 1 0 0 0 0 0 2 125436
-0.002019 -0.000655 0.119220 0.018588 0.654551 0.779807 -0.062500 1 0 0 0 0 0 2 126340
-0.002019 -0.000655 0.119220 0.018583 0.654562 0.779819 -0.062500 1 0 0 0 0 0 2 127400
-0.002019 -0.000655 0.119220 0.018594 0.654560 0.779815 -0.062500 1 0 0 0 0 0 2 128401
-0.002019 -0.000655 0.119220 0.018587 0.654551 0.779807 -0.062500 1 0 0 0 0 0 2 129327
-0.002019 -0.000655 0.119220 0.018594 0.654559 0.779813 -0.062500 1 0 0 0 0 0 2 130386
-0.002019 -0.000655 0.119220 0.018583 0.654563 0.779820 -0.062500 1 0 0 0 0 0 2 131385
-0.002019 -0.000655 0.119220 0.018594 0.654561 0.779815 -0.062500 1 0 0 0 0 0 2 132382
-0.002019 -0.000655 0.119220 0.018587 0.654552 0.779807 -0.062500 1 0 0 0 0 0 2 133318
-0.002019 -0.000655 0.119220 0.018598 0.654548 0.779820 -0.062500 1 0 0 0 0 0 2 134295
-0.002019 -0.000655 0.119220 0.018596 0.654558 0.779814 -0.062500 1 0 0 0 0 0 2 135289
-0.002019 -0.000655 0.119220 0.018575 0.654554 0.779813 -0.062500 1 0 0 0 0 0 2 136752
-0.002019 -0.000655 0.119220 0.018593 0.654559 0.779814 -0.062500 1 0 0 0 0 0 2 137587
-0.002019 -0.000655 0.119220 0.018595 0.654560 0.779814 -0.062500 1 0 0 0 0 0 2 138360
-0.002019 -0.000655 0.119220 0.018595 0.654560 0.779814 -0.062500 1 0 0 0 0 0 2 139328
-0.002019 -0.000655 0.119220 0.018575 0.654554 0.779813 -0.062500 1 0 0 0 0 0 2 140314
-0.002006 -0.000641 0.119231 -0.158144 0.465870 0.627672 -0.062500 1 0 0 0 0 0 2 141323
-0.002000 -0.000634 0.119235 -0.100001 0.528741 0.702249 -0.062500 1 0 0 0 0 0 2 142381
-0.001996 -0.000631 0.119236 -0.055575 0.576188 0.740725 -0.062500 1 0 0 0 0 0 2 143301
-0.001995 -0.000629 0.119237 -0.031589 0.601599 0.755299 -0.062500 1 0 0 0 0 0 2 144297
-0.001994 -0.000628 0.119237 -0.019321 0.614510 0.760461 -0.062500 1 0 0 0 0 0 2 145649
-0.001993 -0.000628 0.119237 -0.013150 0.621003 0.762249 -0.062500 1 0 0 0 0 0 2 146676
-0.001993 -0.000628 0.119237 -0.010041 0.624240 0.762879 -0.062500 1 0 0 0 0 0 2 147685
-0.001993 -0.000628 0.119237 -0.008476 0.625873 0.763098 -0.062500 1 0 0 0 0 0 2 148645
-0.001993 -0.000628 0.119237 -0.007693 0.626697 0.763166 -0.062500 1 0 0 0 0 0 2 149407
-0.001993 -0.000628 0.119237 -0.007314 0.627097 0.763196 -0.062500 1 0 0 0 0 0 2 150462
-0.001993 -0.000628 0.119237 -0.007110 0.627297 0.763198 -0.062500 1 0 0 0 0 0 2 151466
-0.001993 -0.000628 0.119237 -0.007017 0.627394 0.763207 -0.062500 1 0 0 0 0 0 2 152389
-0.001993 -0.000628 0.119237 -0.006962 0.627451 0.763210 -0.062500 1 0 0 0 0 0 2 153504
-0.001993 -0.000628 0.119237 -0.006943 0.627472 0.763204 -0.062500 1 0 0 0 0 0 2 154516
-0.001993 -0.000628 0.119237 -0.006934 0.627481 0.763210 -0.062500 1 0 0 0 0 0 2 155315
-0.001993 -0.000628 0.119237 -0.006917 0.627498 0.763205 -0.062500 1 0 0 0 0 0 2 156298
-0.001993 -0.000628 0.119237 -0.006915 0.627500 0.763204 -0.062500 1 0 0 0 0 0 2 157341
-0.001980 -0.000614 0.119248 -0.183752 0.438706 0.611184 -0.062500 1 0 0 0 0 0 2 158281
-0.001974 -0.000607 0.119251 -0.125564 0.501640 0.685700 -0.062500 1 0 0 0 0 0 2 159415
-0.001971 -0.000604 0.119253 -0.081109 0.549104 0.724149 -0.062500 1 0 0 0 0 0 2 160491
-0.001969 -0.000602 0.119253 -0.057103 0.574536 0.738712 -0.062500 1 0 0 0 0 0 2 161252
-0.001968 -0.000601 0.119253 -0.044849 0.587449 0.743866 -0.062500 1 0 0 0 0 0 2 162331
-0.001968 -0.000601 0.119253 -0.038662 0.593929 0.745669 -0.062500 1 0 0 0 0 0 2 163399
-0.001968 -0.000601 0.119253 -0.035550 0.597165 0.746280 -0.062500 1 0 0 0 0 0 2 164423
-0.001968 -0.000601 0.119253 -0.033996 0.598801 0.746502 -0.062500 1 0 0 0 0 0 2 165314
-0.001968 -0.000600 0.119253 -0.033214 0.599625 0.746570 -0.062500 1 0 0 0 0 0 2 166329
-0.001968 -0.000600 0.119253 -0.032827 0.600034 0.746606 -0.062500 1 0 0 0 0 0 2 167310
-0.001968 -0.000600 0.119253 -0.032642 0.600229 0.746609 -0.062500 1 0 0 0 0 0 2 168323
-0.001968 -0.000600 0.119253 -0.032531 0.600332 0.746619 -0.062500 1 0 0 0 0 0 2 169315
-0.001968 -0.000600 0.119253 -0.032483 0.600381 0.746614 -0.062500 1 0 0 0 0 0 2 170303
-0.001968 -0.000600 0.119253 -0.032456 0.600409 0.746615 -0.062500 1 0 0 0 0 0 2 171314
-0.001968 -0.000600 0.119253 -0.032445 0.600419 0.746602 -0.062500 1 0 0 0 0 0 2 172323
-0.001968 -0.000600 0.119253 -0.032446 0.600420 0.746620 -0.062500 1 0 0 0 0 0 2 173420
-0.001968 -0.000600 0.119253 -0.032429 0.600437 0.746616 -0.062500 1 0 0 0 0 0 2 174463
-0.001968 -0.000600 0.119253 -0.032435 0.600430 0.746608 -0.062500 1 0 0 0 0 0 2 175474
-0.001968 -0.000600 0.119253 -0.032440 0.600440 0.746621 -0.062500 1 0 0 0 0 0 2 176354
-0.001968 -0.000600 0.119253 -0.032437 0.600430 0.746609 -0.062500 1 0 0 0 0 0 2 177324
-0.001968 -0.000600 0.119253 -0.032429 0.600438 0.746615 -0.062500 1 0 0 0 0 0 2 178314
-0.001968 -0.000600 0.119253 -0.032436 0.600430 0.746608 -0.062500 1 0 0 0 0 0 2 179326
-0.001968 -0.000600 0.119253 -0.032428 0.600438 0.746614 -0.062500 1 0 0 0 0 0 2 180325
-0.001968 -0.000600 0.119253 -0.032436 0.600430 0.746628 -0.062500 1 0 0 0 0 0 2 181322
-0.001968 -0.000600 0.119253 -0.032436 0.600429 0.746610 -0.062500 1 0 0 0 0 0 2 182422
-0.001968 -0.000600 0.119253 -0.032428 0.600437 0.746615 -0.062500 1 0 0 0 0 0 2 183444
-0.001968 -0.000600 0.119253 -0.032435 0.600430 0.746608 -0.062500 1 0 0 0 0 0 2 184614
-0.001968 -0.000600 0.119253 -0.032440 0.600440 0.746621 -0.062500 1 0 0 0 0 0 2 185375
-0.001968 -0.000600 0.119253 -0.032437 0.600430 0.746609 -0.062500 1 0 0 0 0 0 2 186391
-0.001968 -0.000600 0.119253 -0.032429 0.600438 0.746615 -0.062500 1 0 0 0 0 0 2 187493
-0.001968 -0.000600 0.119253 -0.032427 0.600439 0.746615 -0.062500 1 0 0 0 0 0 2 188511
-0.001968 -0.000600 0.119253 -0.032435 0.600430 0.746608 -0.062500 1 0 0 0 0 0 2 189382
-0.001968 -0.000600 0.119253 -0.032440 0.600441 0.746621 -0.062500 1 0 0 0 0 0 2 190344
-0.001968 -0.000600 0.119253 -0.032437 0.600431 0.746609 -0.062500 1 0 0 0 0 0 2 191353
-0.001968 -0.000600 0.119253 -0.032425 0.600426 0.746621 -0.062500 1 0 0 0 0 0 2 192418
-0.001968 -0.000600 0.119253 -0.032435 0.600428 0.746609 -0.062500 1 0 0 0 0 0 2 193452
-0.001968 -0.000600 0.119253 -0.032428 0.600437 0.746614 -0.062500 1 0 0 0 0 0 2 194407
-0.001968 -0.000600 0.119253 -0.032439 0.600441 0.746622 -0.062500 1 0 0 0 0 0 2 195279
-0.001968 -0.000600 0.119253 -0.032437 0.600430 0.746609 -0.062500 1 0 0 0 0 0 2 196320
-0.001968 -0.000600 0.119253 -0.032428 0.600438 0.746615 -0.062500 1 0 0 0 0 0 2 197328
-0.001968 -0.000600 0.119253 -0.032435 0.600430 0.746608 -0.062500 1 0 0 0 0 0 2 198318
-0.001968 -0.000600 0.119253 -0.032440 0.600441 0.746621 -0.062500 1 0 0 0 0 0 2 199304
-0.001968 -0.000600 0.119253 -0.032437 0.600431 0.746609 -0.062500 1 0 0 0 0 0 2 200312
-0.001968 -0.000600 0.119253 -0.032425 0.600426 0.746621 -0.062500 1 0 0 0 0 0 2 201321
-0.001968 -0.000600 0.119253 -0.032435 0.600428 0.746609 -0.062500 1 0 0 0 0 0 2 202309
-0.001968 -0.000600 0.119253 -0.032428 0.600437 0.746614 -0.062500 1 0 0 0 0 0 2 203315
-0.001968 -0.000600 0.119253 -0.032439 0.600441 0.746622 -0.062500 1 0 0 0 0 0 2 204310
-0.001968 -0.000600 0.119253 -0.032437 0.600430 0.746609 -0.062500 1 0 0 0 0 0 2 205315
-0.001968 -0.000600 0.119253 -0.032428 0.600438 0.746615 -0.062500 1 0 0 0 0 0 2 206414
-0.001968 -0.000600 0.119253 -0.032435 0.600430 0.746608 -0.062500 1 0 0 0 0 0 2 207370
-0.001968 -0.000600 0.119253 -0.032440 0.600441 0.746621 -0.062500 1 0 0 0 0 0 2 208401
-0.001968 -0.000600 0.119253 -0.032437 0.600430 0.746609 -0.062500 1 0 0 0 0 0 2 209343
-0.001968 -0.000600 0.119253 -0.032429 0.600438 0.746614 -0.062500 1 0 0 0 0 0 2 210319
-0.001968 -0.000600 0.119253 -0.032424 0.600427 0.746622 -0.062500 1 0 0 0 0 0 2 211306
-0.001968 -0.000600 0.119253 -0.032435 0.600429 0.746609 -0.062500 1 0 0 0 0 0 2 212312
-0.001968 -0.000600 0.119253 -0.032440 0.600440 0.746621 -0.062500 1 0 0 0 0 0 2 213324
-0.001968 -0.000600 0.119253 -0.032437 0.600430 0.746609 -0.062500 1 0 0 0 0 0 2 214342
-0.001968 -0.000600 0.119253 -0.032428 0.600438 0.746615 -0.062500 1 0 0 0 0 0 2 215446
-0.001968 -0.000600 0.119253 -0.032436 0.600430 0.746608 -0.062500 1 0 0 0 0 0 2 216459
-0.001968 -0.000600 0.119253 -0.032440 0.600441 0.746621 -0.062500 1 0 0 0 0 0 2 217482
-0.001968 -0.000600 0.119253 -0.032437 0.600430 0.746609 -0.062500 1 0 0 0 0 0 2 218359
-0.001968 -0.000600 0.119253 -0.032429 0.600438 0.746614 -0.062500 1 0 0 0 0 0 2 219392
-0.001968 -0.000600 0.119253 -0.032428 0.600439 0.746615 -0.062500 1 0 0 0 0 0 2 220522
-0.001968 -0.000600 0.119253 -0.032432 0.600419 0.746615 -0.062500 1 0 0 0 0 0 2 221351
-0.001968 -0.000600 0.119253 -0.032440 0.600439 0.746622 -0.062500 1 0 0 0 0 0 2 222348
-0.001968 -0.000600 0.119253 -0.032437 0.600430 0.746609 -0.062500 1 0 0 0 0 0 2 223344
-0.001968 -0.000600 0.119253 -0.032428 0.600438 0.746615 -0.062500 1 0 0 0 0 0 2 224311
-0.001968 -0.000600 0.119253 -0.032436 0.600430 0.746608 -0.062500 1 0 0 0 0 0 2 225404
-0.001968 -0.000600 0.119253 -0.032440 0.600440 0.746621 -0.062500 1 0 0 0 0 0 2 226404
-0.001986 -0.000596 0.119263 0.229277 0.539265 0.606736 -0.062500 1 0 0 0 0 0 2 227359
-0.001996 -0.000594 0.119267 0.140414 0.559421 0.675301 -0.062500 1 0 0 0 0 0 2 228290
-0.002000 -0.000593 0.119268 0.074607 0.574792 0.710669 -0.062500 1 0 0 0 0 0 2 229392
-0.002002 -0.000592 0.119268 0.039756 0.583094 0.724072 -0.062500 1 0 0 0 0 0 2 230320
-0.002004 -0.000592 0.119269 0.022217 0.587322 0.728819 -0.062500 1 0 0 0 0 0 2 231302
-0.002004 -0.000592 0.119269 0.013466 0.589465 0.730474 -0.062500 1 0 0 0 0 0 2 232292
-0.002004 -0.000592 0.119269 0.009092 0.590536 0.731040 -0.062500 1 0 0 0 0 0 2 233299
-0.002005 -0.000592 0.119269 0.006898 0.591064 0.731246 -0.062500 1 0 0 0 0 0 2 234301
-0.002005 -0.000592 0.119269 0.005818 0.591344 0.731306 -0.062500 1 0 0 0 0 0 2 235298
-0.001999 -0.000610 0.119279 -0.068618 0.845144 0.585389 -0.062500 1 0 0 0 0 0 2 236255
-0.001997 -0.000619 0.119283 -0.045196 0.759729 0.656927 -0.062500 1 0 0 0 0 0 2 237290
-0.001995 -0.000623 0.119284 -0.026768 0.695964 0.693846 -0.062500 1 0 0 0 0 0 2 238301
-0.001995 -0.000626 0.119284 -0.016649 0.662045 0.707815 -0.062500 1 0 0 0 0 0 2 239272
-0.001994 -0.000627 0.119285 -0.011419 0.644909 0.712783 -0.062500 1 0 0 0 0 0 2 241108
-0.001994 -0.000627 0.119285 -0.008766 0.636342 0.714493 -0.062500 1 0 0 0 0 0 2 242367
-0.001994 -0.000627 0.119285 -0.007429 0.632049 0.715103 -0.062500 1 0 0 0 0 0 2 243301
-0.001994 -0.000628 0.119285 -0.006747 0.629920 0.715305 -0.062500 1 0 0 0 0 0 2 244302
-0.001994 -0.000628 0.119285 -0.006415 0.628839 0.715381 -0.062500 1 0 0 0 0 0 2 245274
-0.001994 -0.000628 0.119285 -0.006233 0.628315 0.715401 -0.062500 1 0 0 0 0 0 2 246295
-0.001994 -0.000628 0.119285 -0.006145 0.628034 0.715409 -0.062500 1 0 0 0 0 0 2 247290
-0.001994 -0.000628 0.119285 -0.006108 0.627914 0.715410 -0.062500 1 0 0 0 0 0 2 248437
-0.001994 -0.000628 0.119285 -0.006097 0.627842 0.715416 -0.062500 1 0 0 0 0 0 2 249411
-0.001994 -0.000628 0.119285 -0.006079 0.627813 0.715424 -0.062500 1 0 0 0 0 0 2 250393
-0.001989 -0.000646 0.119295 -0.080011 0.881592 0.569604 -0.062500 1 0 0 0 0 0 2 251445
-0.001986 -0.000655 0.119299 -0.056297 0.796032 0.641061 -0.062500 1 0 0 0 0 0 2 252354
-0.001985 -0.000659 0.119300 -0.037712 0.732196 0.677932 -0.062500 1 0 0 0 0 0 2 253474
-0.001984 -0.000662 0.119300 -0.027522 0.698244 0.691909 -0.062500 1 0 0 0 0 0 2 254481
-0.002002 -0.000658 0.119310 0.239567 0.619968 0.556990 -0.062500 1 0 0 0 0 0 2 255348
-0.002011 -0.000657 0.119314 0.153336 0.631492 0.627266 -0.062500 1 0 0 0 0 0 2 256339
-0.002016 -0.000656 0.119315 0.088843 0.642578 0.663239 -0.062500 1 0 0 0 0 0 2 257292
-0.002018 -0.000656 0.119316 0.054663 0.648740 0.676829 -0.062500 1 0 0 0 0 0 2 258258
-0.002019 -0.000655 0.119316 0.037446 0.651899 0.681663 -0.062500 1 0 0 0 0 0 2 259343
-0.002020 -0.000655 0.119316 0.028873 0.653520 0.683338 -0.062500 1 0 0 0 0 0 2 260333
-0.002020 -0.000655 0.119316 0.024573 0.654314 0.683919 -0.062500 1 0 0 0 0 0 2 261517
-0.002020 -0.000655 0.119316 0.022449 0.654714 0.684126 -0.062500 1 0 0 0 0 0 2 262294
-0.002020 -0.000655 0.119316 0.021383 0.654922 0.684193 -0.062500 1 0 0 0 0 0 2 263400
-0.002020 -0.000655 0.119316 0.020838 0.655029 0.684220 -0.062500 1 0 0 0 0 0 2 264308
-0.002020 -0.000655 0.119316 0.020576 0.655081 0.684217 -0.062500 1 0 0 0 0 0 2 265293
-0.002020 -0.000655 0.119316 0.020447 0.655101 0.684227 -0.062500 1 0 0 0 0 0 2 266300
-0.002020 -0.000655 0.119316 0.020370 0.655119 0.684226 -0.062500 1 0 0 0 0 0 2 267278
-0.002020 -0.000655 0.119316 0.020353 0.655123 0.684232 -0.062500 1 0 0 0 0 0 2 268291
-0.002020 -0.000655 0.119316 0.020330 0.655129 0.684225 -0.062500 1 0 0 0 0 0 2 269298
-0.002020 -0.000655 0.119316 0.020317 0.655132 0.684231 -0.062500 1 0 0 0 0 0 2 270271
-0.002020 -0.000655 0.119316 0.020316 0.655133 0.684232 -0.062500 1 0 0 0 0 0 2 271277
-0.002020 -0.000655 0.119316 0.020308 0.655124 0.684225 -0.062500 1 0 0 0 0 0 2 272268
-0.002020 -0.000655 0.119316 0.020315 0.655132 0.684231 -0.062500 1 0 0 0 0 0 2 273283
-0.002020 -0.000655 0.119316 0.020308 0.655124 0.684225 -0.062500 1 0 0 0 0 0 2 275115
-0.002020 -0.000655 0.119316 0.020315 0.655132 0.684231 -0.062500 1 0 0 0 0 0 2 275294
-0.002020 -0.000655 0.119316 0.020308 0.655124 0.684225 -0.062500 1 0 0 0 0 0 2 276404
-0.002020 -0.000655 0.119316 0.020315 0.655131 0.684231 -0.062500 1 0 0 0 0 0 2 277286
-0.002020 -0.000655 0.119316 0.020308 0.655123 0.684225 -0.062500 1 0 0 0 0 0 2 278288
-0.002020 -0.000655 0.119316 0.020315 0.655131 0.684231 -0.062500 1 0 0 0 0 0 2 279290
-0.002020 -0.000655 0.119316 0.020316 0.655132 0.684232 -0.062500 1 0 0 0 0 0 2 280282
-0.002020 -0.000655 0.119316 0.020308 0.655124 0.684225 -0.062500 1 0 0 0 0 0 2 281280
-0.002020 -0.000655 0.119316 0.020315 0.655131 0.684231 -0.062500 1 0 0 0 0 0 2 282301
-0.002020 -0.000655 0.119316 0.020308 0.655123 0.684225 -0.062500 1 0 0 0 0 0 2 283477
-0.002020 -0.000655 0.119316 0.020316 0.655131 0.684231 -0.062500 1 0 0 0 0 0 2 284412
-0.002020 -0.000655 0.119316 0.020308 0.655123 0.684225 -0.062500 1 0 0 0 0 0 2 285301
-0.002020 -0.000655 0.119316 0.020316 0.655131 0.684231 -0.062500 1 0 0 0 0 0 2 286444
-0.002020 -0.000655 0.119316 0.020317 0.655132 0.684232 -0.062500 1 0 0 0 0 0 2 287405
-0.002020 -0.000655 0.119316 0.020309 0.655123 0.684225 -0.062500 1 0 0 0 0 0 2 288421
-0.002020 -0.000655 0.119316 0.020316 0.655131 0.684231 -0.062500 1 0 0 0 0 0 2 289307
-0.002020 -0.000655 0.119316 0.020309 0.655123 0.684225 -0.062500 1 0 0 0 0 0 2 290331
-0.002020 -0.000655 0.119316 0.020316 0.655131 0.684231 -0.062500 1 0 0 0 0 0 2 291297
-0.002020 -0.000655 0.119316 0.020309 0.655123 0.684225 -0.062500 1 0 0 0 0 0 2 292309
-0.002020 -0.000655 0.119316 0.020304 0.655133 0.684237 -0.062500 1 0 0 0 0 0 2 293378
-0.002020 -0.000655 0.119316 0.020307 0.655123 0.684226 -0.062500 1 0 0 0 0 0 2 294333
-0.002020 -0.000655 0.119316 0.020315 0.655130 0.684231 -0.062500 1 0 0 0 0 0 2 295321
-0.002020 -0.000655 0.119316 0.020316 0.655131 0.684232 -0.062500 1 0 0 0 0 0 2 296303
-0.002020 -0.000655 0.119316 0.020308 0.655123 0.684225 -0.062500 1 0 0 0 0 0 2 297314
-0.002020 -0.000655 0.119316 0.020316 0.655130 0.684231 -0.062500 1 0 0 0 0 0 2 298276
-0.002020 -0.000655 0.119316 0.020308 0.655123 0.684225 -0.062500 1 0 0 0 0 0 2 299295
-0.002020 -0.000655 0.119316 0.020316 0.655130 0.684231 -0.062500 1 0 0 0 0 0 2 300276
-0.002020 -0.000655 0.119316 0.020305 0.655134 0.684218 -0.062500 1 0 0 0 0 0 2 301289
-0.002020 -0.000655 0.119316 0.020315 0.655132 0.684230 -0.062500 1 0 0 0 0 0 2 302290
-0.002020 -0.000655 0.119316 0.020317 0.655132 0.684232 -0.062500 1 0 0 0 0 0 2 303276
-0.002020 -0.000655 0.119316 0.020309 0.655123 0.684225 -0.062500 1 0 0 0 0 0 2 304283
-0.002020 -0.000655 0.119316 0.020316 0.655131 0.684231 -0.062500 1 0 0 0 0 0 2 305300
-0.002020 -0.000655 0.119316 0.020309 0.655123 0.684225 -0.062500 1 0 0 0 0 0 2 306303
-0.002020 -0.000655 0.119316 0.020316 0.655131 0.684231 -0.062500 1 0 0 0 0 0 2 307688
-0.002020 -0.000655 0.119316 0.020309 0.655123 0.684225 -0.062500 1 0 0 0 0 0 2 308306
-0.002020 -0.000655 0.119316 0.020304 0.655133 0.684237 -0.062500 1 0 0 0 0 0 2 309345
-0.002020 -0.000655 0.119316 0.020307 0.655123 0.684226 -0.062500 1 0 0 0 0 0 2 310332
-0.002020 -0.000655 0.119316 0.020315 0.655131 0.684231 -0.062500 1 0 0 0 0 0 2 311298
-0.002020 -0.000655 0.119316 0.020316 0.655132 0.684232 -0.062500 1 0 0 0 0 0 2 312286
-0.002020 -0.000655 0.119316 0.020308 0.655123 0.684225 -0.062500 1 0 0 0 0 0 2 313303
-0.002020 -0.000655 0.119316 0.020316 0.655131 0.684231 -0.062500 1 0 0 0 0 0 2 314287
-0.002020 -0.000655 0.119316 0.020308 0.655123 0.684225 -0.062500 1 0 0 0 0 0 2 315558
-0.002020 -0.000655 0.119316 0.020316 0.655130 0.684231 -0.062500 1 0 0 0 0 0 2 316578
-0.002020 -0.000655 0.119316 0.020308 0.655122 0.684225 -0.062500 1 0 0 0 0 0 2 317376
-0.002020 -0.000655 0.119316 0.020316 0.655130 0.684231 -0.062500 1 0 0 0 0 0 2 318260
-0.002020 -0.000655 0.119316 0.020309 0.655122 0.684225 -0.062500 1 0 0 0 0 0 2 319325
-0.002020 -0.000655 0.119316 0.020316 0.655130 0.684231 -0.062500 1 0 0 0 0 0 2 320395
-0.002020 -0.000655 0.119316 0.020313 0.655143 0.684225 -0.062500 1 0 0 0 0 0 2 321411
-0.002020 -0.000655 0.119316 0.020308 0.655124 0.684224 -0.062500 1 0 0 0 0 0 2 322333
-0.002020 -0.000655 0.119316 0.020304 0.655134 0.684237 -0.062500 1 0 0 0 0 0 2 323312
-0.002020 -0.000655 0.119316 0.020307 0.655123 0.684226 -0.062500 1 0 0 0 0 0 2 324320
-0.002020 -0.000655 0.119316 0.020315 0.655131 0.684231 -0.062500 1 0 0 0 0 0 2 325303
-0.002020 -0.000655 0.119316 0.020308 0.655123 0.684225 -0.062500 1 0 0 0 0 0 2 326370
-0.002020 -0.000655 0.119316 0.020315 0.655131 0.684231 -0.062500 1 0 0 0 0 0 2 327410
-0.002020 -0.000655 0.119316 0.020316 0.655132 0.684232 -0.062500 1 0 0 0 0 0 2 328294
-0.002020 -0.000655 0.119316 0.020308 0.655123 0.684225 -0.062500 1 0 0 0 0 0 2 329331
-0.002020 -0.000655 0.119316 0.020316 0.655131 0.684231 -0.062500 1 0 0 0 0 0 2 330308
-0.002020 -0.000655 0.119316 0.020308 0.655123 0.684225 -0.062500 1 0 0 0 0 0 2 331287
-0.002020 -0.000655 0.119316 0.020316 0.655131 0.684231 -0.062500 1 0 0 0 0 0 2 332288
-0.002020 -0.000655 0.119316 0.020308 0.655123 0.684225 -0.062500 1 0 0 0 0 0 2 333288
-0.002020 -0.000655 0.119316 0.020316 0.655130 0.684231 -0.062500 1 0 0 0 0 0 2 334295
-0.002020 -0.000655 0.119316 0.020317 0.655131 0.684232 -0.062500 1 0 0 0 0 0 2 335276
-0.002020 -0.000655 0.119316 0.020309 0.655123 0.684225 -0.062500 1 0 0 0 0 0 2 336275
-0.002020 -0.000655 0.119316 0.020316 0.655130 0.684231 -0.062500 1 0 0 0 0 0 2 337272
-0.002020 -0.000655 0.119316 0.020309 0.655122 0.684225 -0.062500 1 0 0 0 0 0 2 338264
-0.002020 -0.000655 0.119316 0.020304 0.655133 0.684238 -0.062500 1 0 0 0 0 0 2 339254
-0.002020 -0.000655 0.119316 0.020303 0.655135 0.684219 -0.062500 1 0 0 0 0 0 2 340368
-0.002020 -0.000655 0.119316 0.020315 0.655132 0.684230 -0.062500 1 0 0 0 0 0 2 341363
-0.002020 -0.000655 0.119316 0.020316 0.655132 0.684232 -0.062500 1 0 0 0 0 0 2 342347
-0.002020 -0.000655 0.119316 0.020308 0.655123 0.684225 -0.062500 1 0 0 0 0 0 2 343278
-0.002020 -0.000655 0.119316 0.020316 0.655131 0.684231 -0.062500 1 0 0 0 0 0 2 344286
-0.002020 -0.000655 0.119316 0.020308 0.655123 0.684225 -0.062500 1 0 0 0 0 0 2 345249
-0.002020 -0.000655 0.119316 0.020316 0.655131 0.684231 -0.062500 1 0 0 0 0 0 2 346274
-0.002020 -0.000655 0.119316 0.020308 0.655123 0.684225 -0.062500 1 0 0 0 0 0 2 347265
-0.002020 -0.000655 0.119316 0.020316 0.655131 0.684231 -0.062500 1 0 0 0 0 0 2 348243
-0.002020 -0.000655 0.119316 0.020308 0.655123 0.684225 -0.062500 1 0 0 0 0 0 2 349372
-0.002020 -0.000655 0.119316 0.020316 0.655130 0.684231 -0.062500 1 0 0 0 0 0 2 350426
-0.002020 -0.000655 0.119316 0.020317 0.655131 0.684232 -0.062500 1 0 0 0 0 0 2 351335
-0.002020 -0.000655 0.119316 0.020309 0.655123 0.684225 -0.062500 1 0 0 0 0 0 2 352257
-0.002020 -0.000655 0.119316 0.020316 0.655130 0.684231 -0.062500 1 0 0 0 0 0 2 353274
-0.002020 -0.000655 0.119316 0.020309 0.655123 0.684225 -0.062500 1 0 0 0 0 0 2 354441
-0.002020 -0.000655 0.119316 0.020304 0.655133 0.684238 -0.062500 1 0 0 0 0 0 2 355321
-0.002020 -0.000655 0.119316 0.020307 0.655123 0.684226 -0.062500 1 0 0 0 0 0 2 356340
-0.002020 -0.000655 0.119316 0.020315 0.655130 0.684231 -0.062500 1 0 0 0 0 0 2 357359
-0.002020 -0.000655 0.119316 0.020308 0.655122 0.684225 -0.062500 1 0 0 0 0 0 2 358385
-0.002020 -0.000655 0.119316 0.020315 0.655130 0.684231 -0.062500 1 0 0 0 0 0 2 359219
-0.002020 -0.000655 0.119316 0.020313 0.655143 0.684225 -0.062500 1 0 0 0 0 0 2 360373
-0.002020 -0.000655 0.119316 0.020308 0.655124 0.684224 -0.062500 1 0 0 0 0 0 2 361401
-0.002020 -0.000655 0.119316 0.020316 0.655131 0.684231 -0.062500 1 0 0 0 0 0 2 362220
-0.002020 -0.000655 0.119316 0.020308 0.655123 0.684225 -0.062500 1 0 0 0 0 0 2 363294
-0.002020 -0.000655 0.119316 0.020316 0.655131 0.684231 -0.062500 1 0 0 0 0 0 2 364315
-0.002020 -0.000655 0.119316 0.020308 0.655123 0.684225 -0.062500 1 0 0 0 0 0 2 365260
-0.002020 -0.000655 0.119316 0.020316 0.655131 0.684231 -0.062500 1 0 0 0 0 0 2 366254
-0.002020 -0.000655 0.119316 0.020317 0.655132 0.684232 -0.062500 1 0 0 0 0 0 2 367247
-0.002020 -0.000655 0.119316 0.020309 0.655123 0.684225 -0.062500 1 0 0 0 0 0 2 368263
-0.002020 -0.000655 0.119316 0.020304 0.655133 0.684238 -0.062500 1 0 0 0 0 0 2 369258
-0.002020 -0.000655 0.119316 0.020307 0.655123 0.684226 -0.062500 1 0 0 0 0 0 2 370256
-0.002020 -0.000655 0.119316 0.020315 0.655131 0.684231 -0.062500 1 0 0 0 0 0 2 371264
-0.002020 -0.000655 0.119316 0.020308 0.655123 0.684225 -0.062500 1 0 0 0 0 0 2 372254
-0.002020 -0.000655 0.119316 0.020315 0.655130 0.684231 -0.062500 1 0 0 0 0 0 2 373245
-0.002020 -0.000655 0.119316 0.020308 0.655123 0.684225 -0.062500 1 0 0 0 0 0 2 374353
-0.002020 -0.000655 0.119316 0.020315 0.655130 0.684231 -0.062500 1 0 0 0 0 0 2 375290
-0.002020 -0.000655 0.119316 0.020316 0.655131 0.684232 -0.062500 1 0 0 0 0 0 2 376342
-0.002020 -0.000655 0.119316 0.020309 0.655123 0.684225 -0.062500 1 0 0 0 0 0 2 377301
-0.002020 -0.000655 0.119316 0.020316 0.655130 0.684231 -0.062500 1 0 0 0 0 0 2 378295
-0.002020 -0.000655 0.119316 0.020305 0.655134 0.684218 -0.062500 1 0 0 0 0 0 2 379286
-0.002020 -0.000655 0.119316 0.020315 0.655132 0.684230 -0.062500 1 0 0 0 0 0 2 380269
-0.002020 -0.000655 0.119316 0.020317 0.655132 0.684232 -0.062500 1 0 0 0 0 0 2 381276
-0.002020 -0.000655 0.119316 0.020309 0.655123 0.684225 -0.062500 1 0 0 0 0 0 2 382358
-0.002020 -0.000655 0.119316 0.020316 0.655131 0.684231 -0.062500 1 0 0 0 0 0 2 383406
-0.002020 -0.000655 0.119316 0.020309 0.655123 0.684225 -0.062500 1 0 0 0 0 0 2 384396
-0.002020 -0.000655 0.119316 0.020304 0.655134 0.684237 -0.062500 1 0 0 0 0 0 2 385475
-0.002020 -0.000655 0.119316 0.020307 0.655123 0.684226 -0.062500 1 0 0 0 0 0 2 386294
-0.002020 -0.000655 0.119316 0.020315 0.655131 0.684231 -0.062500 1 0 0 0 0 0 2 387355
-0.002020 -0.000655 0.119316 0.020308 0.655123 0.684225 -0.062500 1 0 0 0 0 0 2 388480
-0.002020 -0.000655 0.119316 0.020315 0.655131 0.684231 -0.062500 1 0 0 0 0 0 2 389293
-0.002020 -0.000655 0.119316 0.020316 0.655132 0.684232 -0.062500 1 0 0 0 0 0 2 390344
-0.002020 -0.000655 0.119316 0.020309 0.655123 0.684225 -0.062500 1 0 0 0 0 0 2 391301
-0.002020 -0.000655 0.119316 0.020316 0.655131 0.684231 -0.062500 1 0 0 0 0 0 2 392271
-0.002020 -0.000655 0.119316 0.020309 0.655123 0.684225 -0.062500 1 0 0 0 0 0 2 393293
-0.002020 -0.000655 0.119316 0.020316 0.655130 0.684231 -0.062500 1 0 0 0 0 0 2 394204
-0.002020 -0.000655 0.119316 0.020309 0.655123 0.684225 -0.062500 1 0 0 0 0 0 2 395305
-0.002020 -0.000655 0.119316 0.020316 0.655130 0.684231 -0.062500 1 0 0 0 0 0 2 396266
-0.002020 -0.000655 0.119316 0.020309 0.655122 0.684225 -0.062500 1 0 0 0 0 0 2 397372
-0.002020 -0.000655 0.119316 0.020316 0.655130 0.684231 -0.062500 1 0 0 0 0 0 2 398276
-0.002020 -0.000655 0.119316 0.020317 0.655131 0.684232 -0.062500 1 0 0 0 0 0 2 399252
-0.002020 -0.000655 0.119316 0.020306 0.655134 0.684218 -0.062500 1 0 0 0 0 0 2 400269
-0.002020 -0.000655 0.119316 0.020304 0.655135 0.684237 -0.062500 1 0 0 0 0 0 2 401249
-0.002020 -0.000655 0.119316 0.020307 0.655124 0.684225 -0.062500 1 0 0 0 0 0 2 402261
-0.002020 -0.000655 0.119316 0.020315 0.655131 0.684231 -0.062500 1 0 0 0 0 0 2 403269
-0.002020 -0.000655 0.119316 0.020308 0.655123 0.684225 -0.062500 1 0 0 0 0 0 2 404197
-0.002020 -0.000655 0.119316 0.020315 0.655131 0.684231 -0.062500 1 0 0 0 0 0 2 405246
-0.002020 -0.000655 0.119316 0.020316 0.655132 0.684232 -0.062500 1 0 0 0 0 0 2 406230
-0.002020 -0.000655 0.119316 0.020308 0.655123 0.684225 -0.062500 1 0 0 0 0 0 2 407257
-0.002020 -0.000655 0.119316 0.020316 0.655131 0.684231 -0.062500 1 0 0 0 0 0 2 408906
-0.002020 -0.000655 0.119316 0.020308 0.655123 0.684225 -0.062500 1 0 0 0 0 0 2 409218
-0.002020 -0.000655 0.119316 0.020316 0.655131 0.684231 -0.062500 1 0 0 0 0 0 2 410321
-0.002020 -0.000655 0.119316 0.020309 0.655123 0.684225 -0.062500 1 0 0 0 0 0 2 411255
-0.002020 -0.000655 0.119316 0.020316 0.655130 0.684231 -0.062500 1 0 0 0 0 0 2 412257
-0.002020 -0.000655 0.119316 0.020317 0.655131 0.684232 -0.062500 1 0 0 0 0 0 2 413254
-0.002020 -0.000655 0.119316 0.020309 0.655123 0.684225 -0.062500 1 0 0 0 0 0 2 414247
-0.002020 -0.000655 0.119316 0.020316 0.655130 0.684231 -0.062500 1 0 0 0 0 0 2 415245
-0.002020 -0.000655 0.119316 0.020309 0.655122 0.684225 -0.062500 1 0 0 0 0 0 2 416429
-0.002020 -0.000655 0.119316 0.020304 0.655133 0.684238 -0.062500 1 0 0 0 0 0 2 417383
-0.002020 -0.000655 0.119316 0.020304 0.655135 0.684219 -0.062500 1 0 0 0 0 0 2 418303
-0.002020 -0.000655 0.119316 0.020315 0.655132 0.684230 -0.062500 1 0 0 0 0 0 2 419272
-0.002020 -0.000655 0.119316 0.020308 0.655123 0.684225 -0.062500 1 0 0 0 0 0 2 420357
-0.002020 -0.000655 0.119316 0.020315 0.655131 0.684231 -0.062500 1 0 0 0 0 0 2 421360
-0.002020 -0.000655 0.119316 0.020316 0.655132 0.684232 -0.062500 1 0 0 0 0 0 2 422366
-0.002020 -0.000655 0.119316 0.020308 0.655123 0.684225 -0.062500 1 0 0 0 0 0 2 423302
-0.002020 -0.000655 0.119316 0.020316 0.655131 0.684231 -0.062500 1 0 0 0 0 0 2 424265
-0.002020 -0.000655 0.119316 0.020308 0.655123 0.684225 -0.062500 1 0 0 0 0 0 2 425236
-0.002020 -0.000655 0.119316 0.020316 0.655131 0.684231 -0.062500 1 0 0 0 0 0 2 426450
-0.002020 -0.000655 0.119316 0.020309 0.655123 0.684225 -0.062500 1 0 0 0 0 0 2 427277
-0.002020 -0.000655 0.119316 0.020316 0.655130 0.684231 -0.062500 1 0 0 0 0 0 2 428220
-0.002020 -0.000655 0.119316 0.020317 0.655131 0.684232 -0.062500 1 0 0 0 0 0 2 429315
-0.002020 -0.000655 0.119316 0.020309 0.655123 0.684225 -0.062500 1 0 0 0 0 0 2 430305
-0.002020 -0.000655 0.119316 0.020304 0.655133 0.684238 -0.062500 1 0 0 0 0 0 2 431254
-0.002020 -0.000655 0.119316 0.020307 0.655123 0.684226 -0.062500 1 0 0 0 0 0 2 432245
-0.002020 -0.000655 0.119316 0.020315 0.655131 0.684232 -0.062500 1 0 0 0 0 0 2 433242
-0.002020 -0.000655 0.119316 0.020308 0.655123 0.684225 -0.062500 1 0 0 0 0 0 2 434232
-0.002020 -0.000655 0.119316 0.020316 0.655130 0.684231 -0.062500 1 0 0 0 0 0 2 435247
-0.002020 -0.000655 0.119316 0.020308 0.655122 0.684225 -0.062500 1 0 0 0 0 0 2 436263
-0.002020 -0.000655 0.119316 0.020316 0.655130 0.684231 -0.062500 1 0 0 0 0 0 2 437226
-0.002020 -0.000655 0.119316 0.020313 0.655143 0.684225 -0.062500 1 0 0 0 0 0 2 438245
-0.002020 -0.000655 0.119316 0.020308 0.655125 0.684224 -0.062500 1 0 0 0 0 0 2 439240
-0.002020 -0.000655 0.119316 0.020316 0.655131 0.684231 -0.062500 1 0 0 0 0 0 2 440329
-0.002020 -0.000655 0.119316 0.020308 0.655123 0.684225 -0.062500 1 0 0 0 0 0 2 441254
-0.002020 -0.000655 0.119316 0.020316 0.655131 0.684231 -0.062500 1 0 0 0 0 0 2 442314
-0.002020 -0.000655 0.119316 0.020309 0.655123 0.684225 -0.062500 1 0 0 0 0 0 2 443247
-0.002020 -0.000655 0.119316 0.020316 0.655131 0.684231 -0.062500 1 0 0 0 0 0 2 444251
-0.002020 -0.000655 0.119316 0.020317 0.655132 0.684232 -0.062500 1 0 0 0 0 0 2 445249
-0.002020 -0.000655 0.119316 0.020309 0.655123 0.684225 -0.062500 1 0 0 0 0 0 2 446243
-0.002020 -0.000655 0.119316 0.020304 0.655134 0.684238 -0.062500 1 0 0 0 0 0 2 447238
-0.002020 -0.000655 0.119316 0.020307 0.655123 0.684226 -0.062500 1 0 0 0 0 0 2 448230
-0.002020 -0.000655 0.119316 0.020315 0.655131 0.684231 -0.062500 1 0 0 0 0 0 2 449545
-0.002020 -0.000655 0.119316 0.020308 0.655123 0.684225 -0.062500 1 0 0 0 0 0 2 450545
-0.002020 -0.000655 0.119316 0.020315 0.655130 0.684231 -0.062500 1 0 0 0 0 0 2 451303
-0.002020 -0.000655 0.119316 0.020308 0.655123 0.684225 -0.062500 1 0 0 0 0 0 2 452248
-0.002020 -0.000655 0.119316 0.020316 0.655130 0.684231 -0.062500 1 0 0 0 0 0 2 453293
-0.002020 -0.000655 0.119316 0.020317 0.655131 0.684232 -0.062500 1 0 0 0 0 0 2 454364
-0.002020 -0.000655 0.119316 0.020309 0.655123 0.684225 -0.062500 1 0 0 0 0 0 2 455267
-0.002020 -0.000655 0.119316 0.020316 0.655130 0.684231 -0.062500 1 0 0 0 0 0 2 456366
-0.002020 -0.000655 0.119316 0.020309 0.655122 0.684225 -0.062500 1 0 0 0 0 0 2 457245
-0.002020 -0.000655 0.119316 0.020316 0.655130 0.684231 -0.062500 1 0 0 0 0 0 2 458243
-0.002020 -0.000655 0.119316 0.020305 0.655134 0.684218 -0.062500 1 0 0 0 0 0 2 459292
-0.002020 -0.000655 0.119316 0.020303 0.655135 0.684237 -0.062500 1 0 0 0 0 0 2 460324
-0.002020 -0.000655 0.119316 0.020315 0.655132 0.684233 -0.062500 1 0 0 0 0 0 2 461301
-0.002020 -0.000655 0.119316 0.020308 0.655123 0.684225 -0.062500 1 0 0 0 0 0 2 462249
-0.002020 -0.000655 0.119316 0.020315 0.655131 0.684231 -0.062500 1 0 0 0 0 0 2 463340
-0.002020 -0.000655 0.119316 0.020308 0.655123 0.684225 -0.062500 1 0 0 0 0 0 2 464278
-0.002020 -0.000655 0.119316 0.020315 0.655131 0.684231 -0.062500 1 0 0 0 0 0 2 465272
-0.002020 -0.000655 0.119316 0.020308 0.655123 0.684225 -0.062500 1 0 0 0 0 0 2 466256
-0.002020 -0.000655 0.119316 0.020315 0.655131 0.684231 -0.062500 1 0 0 0 0 0 2 467264
-0.002020 -0.000655 0.119316 0.020308 0.655123 0.684225 -0.062500 1 0 0 0 0 0 2 468256
-0.002020 -0.000655 0.119316 0.020316 0.655130 0.684231 -0.062500 1 0 0 0 0 0 2 469249
-0.002020 -0.000655 0.119316 0.020317 0.655131 0.684232 -0.062500 1 0 0 0 0 0 2 470255
-0.002020 -0.000655 0.119316 0.020309 0.655123 0.684225 -0.062500 1 0 0 0 0 0 2 471268
-0.002015 -0.000673 0.119326 -0.053638 0.909066 0.538485 -0.062500 1 0 0 0 0 0 2 472259
-0.002012 -0.000682 0.119330 -0.029946 0.823451 0.609898 -0.062500 1 0 0 0 0 0 2 473326
-0.002011 -0.000687 0.119331 -0.011365 0.759592 0.646762 -0.062500 1 0 0 0 0 0 2 474350
-0.002010 -0.000689 0.119331 -0.001153 0.725632 0.660732 -0.062500 1 0 0 0 0 0 2 475417
-0.002010 -0.000690 0.119332 0.004112 0.708476 0.665675 -0.062500 1 0 0 0 0 0 2 476210
-0.002010 -0.000691 0.119332 0.006784 0.699887 0.667397 -0.062500 1 0 0 0 0 0 2 477258
-0.002010 -0.000691 0.119332 0.008127 0.695609 0.668005 -0.062500 1 0 0 0 0 0 2 478250
-0.002010 -0.000691 0.119332 0.008813 0.693470 0.668213 -0.062500 1 0 0 0 0 0 2 479259
-0.002010 -0.000691 0.119332 0.009154 0.692396 0.668276 -0.062500 1 0 0 0 0 0 2 480252
-0.002010 -0.000691 0.119332 0.009329 0.691864 0.668307 -0.062500 1 0 0 0 0 0 2 481203
-0.002010 -0.000691 0.119332 0.009416 0.691582 0.668316 -0.062500 1 0 0 0 0 0 2 482399
-0.002010 -0.000691 0.119332 0.009465 0.691459 0.668311 -0.062500 1 0 0 0 0 0 2 483414
-0.002010 -0.000691 0.119332 0.009477 0.691387 0.668316 -0.062500 1 0 0 0 0 0 2 484448
-0.002010 -0.000691 0.119332 0.009488 0.691348 0.668317 -0.062500 1 0 0 0 0 0 2 485361
-0.002010 -0.000691 0.119332 0.009500 0.691342 0.668310 -0.062500 1 0 0 0 0 0 2 486233
-0.002010 -0.000691 0.119332 0.009505 0.691331 0.668316 -0.062500 1 0 0 0 0 0 2 487451
-0.002010 -0.000691 0.119332 0.009505 0.691331 0.668317 -0.062500 1 0 0 0 0 0 2 488333
-0.002028 -0.000687 0.119342 0.271432 0.630177 0.528517 -0.062500 1 0 0 0 0 0 2 489278
-0.002037 -0.000685 0.119345 0.182502 0.650281 0.597026 -0.062500 1 0 0 0 0 0 2 490373
-0.002042 -0.000684 0.119346 0.116624 0.665646 0.632375 -0.062500 1 0 0 0 0 0 2 491262
-0.002044 -0.000683 0.119347 0.081745 0.673937 0.645774 -0.062500 1 0 0 0 0 0 2 492294
-0.002046 -0.000683 0.119347 0.064194 0.678198 0.650530 -0.062500 1 0 0 0 0 0 2 493252
-0.002046 -0.000683 0.119347 0.055427 0.680338 0.652176 -0.062500 1 0 0 0 0 0 2 494234
-0.002046 -0.000683 0.119347 0.051057 0.681419 0.652747 -0.062500 1 0 0 0 0 0 2 495345
-0.002047 -0.000683 0.119347 0.048874 0.681946 0.652946 -0.062500 1 0 0 0 0 0 2 496252
-0.002047 -0.000683 0.119347 0.047786 0.682217 0.653019 -0.062500 1 0 0 0 0 0 2 497288
-0.002047 -0.000683 0.119347 0.047240 0.682360 0.653040 -0.062500 1 0 0 0 0 0 2 498248
-0.002047 -0.000682 0.119347 0.046975 0.682425 0.653049 -0.062500 1 0 0 0 0 0 2 499215
-0.002047 -0.000682 0.119347 0.046832 0.682459 0.653060 -0.062500 1 0 0 0 0 0 2 500222
-0.002047 -0.000682 0.119347 0.046765 0.682475 0.653053 -0.062500 1 0 0 0 0 0 2 501219
-0.002047 -0.000682 0.119347 0.046726 0.682485 0.653052 -0.062500 1 0 0 0 0 0 2 502217
-0.002047 -0.000682 0.119347 0.046723 0.682485 0.653051 -0.062500 1 0 0 0 0 0 2 503220
-0.002047 -0.000682 0.119347 0.046709 0.682499 0.653051 -0.062500 1 0 0 0 0 0 2 504236
-0.002047 -0.000682 0.119347 0.046711 0.682489 0.653058 -0.062500 1 0 0 0 0 0 2 505225
-0.002047 -0.000682 0.119347 0.046697 0.682503 0.653058 -0.062500 1 0 0 0 0 0 2 506213
-0.002047 -0.000682 0.119347 0.046699 0.682493 0.653045 -0.062500 1 0 0 0 0 0 2 507298
-0.002047 -0.000682 0.119347 0.046699 0.682492 0.653063 -0.062500 1 0 0 0 0 0 2 508382
-0.002047 -0.000682 0.119347 0.046699 0.682492 0.653045 -0.062500 1 0 0 0 0 0 2 509362
-0.002047 -0.000682 0.119347 0.046695 0.682503 0.653057 -0.062500 1 0 0 0 0 0 2 510187
-0.002047 -0.000682 0.119347 0.046702 0.682481 0.653051 -0.062500 1 0 0 0 0 0 2 511247
-0.002047 -0.000682 0.119347 0.046695 0.682502 0.653057 -0.062500 1 0 0 0 0 0 2 512243
-0.002047 -0.000682 0.119347 0.046710 0.682490 0.653058 -0.062500 1 0 0 0 0 0 2 513182
-0.002047 -0.000682 0.119347 0.046688 0.682494 0.653051 -0.062500 1 0 0 0 0 0 2 514230
-0.002047 -0.000682 0.119347 0.046706 0.682501 0.653051 -0.062500 1 0 0 0 0 0 2 515228
-0.002047 -0.000682 0.119347 0.046691 0.682484 0.653057 -0.062500 1 0 0 0 0 0 2 516536
-0.002047 -0.000682 0.119347 0.046706 0.682499 0.653052 -0.062500 1 0 0 0 0 0 2 517534
-0.002047 -0.000682 0.119347 0.046688 0.682495 0.653050 -0.062500 1 0 0 0 0 0 2 518276
-0.002047 -0.000682 0.119347 0.046709 0.682489 0.653058 -0.062500 1 0 0 0 0 0 2 519241
-0.002047 -0.000682 0.119347 0.046688 0.682494 0.653051 -0.062500 1 0 0 0 0 0 2 520323
-0.002047 -0.000682 0.119347 0.046709 0.682489 0.653058 -0.062500 1 0 0 0 0 0 2 521427
-0.002047 -0.000682 0.119347 0.046696 0.682503 0.653058 -0.062500 1 0 0 0 0 0 2 522326
-0.002047 -0.000682 0.119347 0.046699 0.682493 0.653045 -0.062500 1 0 0 0 0 0 2 523256
-0.002047 -0.000682 0.119347 0.046698 0.682492 0.653064 -0.062500 1 0 0 0 0 0 2 524291
-0.002047 -0.000682 0.119347 0.046699 0.682492 0.653046 -0.062500 1 0 0 0 0 0 2 525236
-0.002047 -0.000682 0.119347 0.046695 0.682503 0.653057 -0.062500 1 0 0 0 0 0 2 526186
-0.002047 -0.000682 0.119347 0.046702 0.682481 0.653051 -0.062500 1 0 0 0 0 0 2 527385
-0.002047 -0.000682 0.119347 0.046695 0.682502 0.653057 -0.062500 1 0 0 0 0 0 2 528478
-0.002047 -0.000682 0.119347 0.046707 0.682502 0.653052 -0.062500 1 0 0 0 0 0 2 529239
-0.002047 -0.000682 0.119347 0.046703 0.682481 0.653051 -0.062500 1 0 0 0 0 0 2 530267
-0.002047 -0.000682 0.119347 0.046696 0.682502 0.653057 -0.062500 1 0 0 0 0 0 2 531281
-0.002047 -0.000682 0.119347 0.046702 0.682481 0.653051 -0.062500 1 0 0 0 0 0 2 532265
-0.002047 -0.000682 0.119347 0.046696 0.682502 0.653057 -0.062500 1 0 0 0 0 0 2 533211
-0.002047 -0.000682 0.119347 0.046699 0.682493 0.653045 -0.062500 1 0 0 0 0 0 2 534258
-0.002047 -0.000682 0.119347 0.046699 0.682492 0.653063 -0.062500 1 0 0 0 0 0 2 535230
-0.002047 -0.000682 0.119347 0.046699 0.682492 0.653045 -0.062500 1 0 0 0 0 0 2 536230
-0.002047 -0.000682 0.119347 0.046699 0.682491 0.653063 -0.062500 1 0 0 0 0 0 2 537243
-0.002047 -0.000682 0.119347 0.046707 0.682500 0.653052 -0.062500 1 0 0 0 0 0 2 538250
-0.002047 -0.000682 0.119347 0.046688 0.682495 0.653051 -0.062500 1 0 0 0 0 0 2 539228
-0.002047 -0.000682 0.119347 0.046709 0.682489 0.653058 -0.062500 1 0 0 0 0 0 2 540242
-0.002047 -0.000682 0.119347 0.046688 0.682494 0.653051 -0.062500 1 0 0 0 0 0 2 541320
-0.002047 -0.000682 0.119347 0.046706 0.682501 0.653051 -0.062500 1 0 0 0 0 0 2 542264
-0.002047 -0.000682 0.119347 0.046691 0.682484 0.653057 -0.062500 1 0 0 0 0 0 2 543319
-0.002047 -0.000682 0.119347 0.046706 0.682499 0.653052 -0.062500 1 0 0 0 0 0 2 544279
-0.002047 -0.000682 0.119347 0.046696 0.682504 0.653057 -0.062500 1 0 0 0 0 0 2 545259
-0.002047 -0.000682 0.119347 0.046702 0.682482 0.653051 -0.062500 1 0 0 0 0 0 2 546247
-0.002047 -0.000682 0.119347 0.046696 0.682502 0.653057 -0.062500 1 0 0 0 0 0 2 547238
-0.002047 -0.000682 0.119347 0.046702 0.682481 0.653051 -0.062500 1 0 0 0 0 0 2 548252
-0.002047 -0.000682 0.119347 0.046696 0.682502 0.653058 -0.062500 1 0 0 0 0 0 2 549264
-0.002047 -0.000682 0.119347 0.046699 0.682493 0.653045 -0.062500 1 0 0 0 0 0 2 550451
-0.002047 -0.000682 0.119347 0.046698 0.682492 0.653063 -0.062500 1 0 0 0 0 0 2 551507
-0.002047 -0.000682 0.119347 0.046699 0.682492 0.653045 -0.062500 1 0 0 0 0 0 2 552539
-0.002047 -0.000682 0.119347 0.046698 0.682491 0.653063 -0.062500 1 0 0 0 0 0 2 553280
-0.002047 -0.000682 0.119347 0.046707 0.682500 0.653053 -0.062500 1 0 0 0 0 0 2 554350
-0.002047 -0.000682 0.119347 0.046688 0.682495 0.653051 -0.062500 1 0 0 0 0 0 2 555423
-0.002047 -0.000682 0.119347 0.046709 0.682489 0.653058 -0.062500 1 0 0 0 0 0 2 556387
-0.002047 -0.000682 0.119347 0.046688 0.682494 0.653051 -0.062500 1 0 0 0 0 0 2 557305
-0.002047 -0.000682 0.119347 0.046706 0.682501 0.653051 -0.062500 1 0 0 0 0 0 2 558273
-0.002047 -0.000682 0.119347 0.046691 0.682484 0.653057 -0.062500 1 0 0 0 0 0 2 559227
-0.002047 -0.000682 0.119347 0.046706 0.682499 0.653052 -0.062500 1 0 0 0 0 0 2 560248
-0.002047 -0.000682 0.119347 0.046696 0.682504 0.653057 -0.062500 1 0 0 0 0 0 2 561434
-0.002047 -0.000682 0.119347 0.046702 0.682482 0.653051 -0.062500 1 0 0 0 0 0 2 562266
-0.002047 -0.000682 0.119347 0.046695 0.682502 0.653058 -0.062500 1 0 0 0 0 0 2 563298
-0.002047 -0.000682 0.119347 0.046699 0.682493 0.653045 -0.062500 1 0 0 0 0 0 2 564270
-0.002047 -0.000682 0.119347 0.046698 0.682492 0.653063 -0.062500 1 0 0 0 0 0 2 565233
-0.002047 -0.000682 0.119347 0.046699 0.682492 0.653045 -0.062500 1 0 0 0 0 0 2 566204
-0.002047 -0.000682 0.119347 0.046698 0.682492 0.653063 -0.062500 1 0 0 0 0 0 2 567231
-0.002047 -0.000682 0.119347 0.046699 0.682492 0.653045 -0.062500 1 0 0 0 0 0 2 568221
-0.002047 -0.000682 0.119347 0.046695 0.682503 0.653057 -0.062500 1 0 0 0 0 0 2 569244
-0.002047 -0.000682 0.119347 0.046710 0.682490 0.653058 -0.062500 1 0 0 0 0 0 2 570211
-0.002047 -0.000682 0.119347 0.046700 0.682492 0.653045 -0.062500 1 0 0 0 0 0 2 571262
-0.002047 -0.000682 0.119347 0.046699 0.682491 0.653063 -0.062500 1 0 0 0 0 0 2 572210
-0.002047 -0.000682 0.119347 0.046699 0.682491 0.653045 -0.062500 1 0 0 0 0 0 2 573197
-0.002047 -0.000682 0.119347 0.046695 0.682503 0.653057 -0.062500 1 0 0 0 0 0 2 574196
-0.002047 -0.000682 0.119347 0.046702 0.682481 0.653051 -0.062500 1 0 0 0 0 0 2 576097
-0.002047 -0.000682 0.119347 0.046696 0.682502 0.653057 -0.062500 1 0 0 0 0 0 2 576332
-0.002047 -0.000682 0.119347 0.046707 0.682502 0.653052 -0.062500 1 0 0 0 0 0 2 577404
-0.002047 -0.000682 0.119347 0.046692 0.682484 0.653057 -0.062500 1 0 0 0 0 0 2 578228
-0.002047 -0.000682 0.119347 0.046707 0.682500 0.653052 -0.062500 1 0 0 0 0 0 2 579238
-0.002047 -0.000682 0.119347 0.046688 0.682496 0.653050 -0.062500 1 0 0 0 0 0 2 580206
-0.002047 -0.000682 0.119347 0.046709 0.682489 0.653057 -0.062500 1 0 0 0 0 0 2 581200
-0.002047 -0.000682 0.119347 0.046688 0.682494 0.653051 -0.062500 1 0 0 0 0 0 2 582198
-0.002047 -0.000682 0.119347 0.046709 0.682489 0.653058 -0.062500 1 0 0 0 0 0 2 583217
-0.002047 -0.000682 0.119347 0.046697 0.682503 0.653058 -0.062500 1 0 0 0 0 0 2 584360
-0.002047 -0.000682 0.119347 0.046699 0.682493 0.653045 -0.062500 1 0 0 0 0 0 2 585385
-0.002047 -0.000682 0.119347 0.046699 0.682492 0.653063 -0.062500 1 0 0 0 0 0 2 586227
-0.002047 -0.000682 0.119347 0.046699 0.682492 0.653045 -0.062500 1 0 0 0 0 0 2 587402
-0.002047 -0.000682 0.119347 0.046699 0.682491 0.653064 -0.062500 1 0 0 0 0 0 2 588374
-0.002047 -0.000682 0.119347 0.046699 0.682491 0.653045 -0.062500 1 0 0 0 0 0 2 589309
-0.002047 -0.000682 0.119347 0.046695 0.682503 0.653057 -0.062500 1 0 0 0 0 0 2 590327
-0.002047 -0.000682 0.119347 0.046702 0.682481 0.653051 -0.062500 1 0 0 0 0 0 2 591347
-0.002047 -0.000682 0.119347 0.046695 0.682502 0.653057 -0.062500 1 0 0 0 0 0 2 592278
-0.002047 -0.000682 0.119347 0.046707 0.682502 0.653052 -0.062500 1 0 0 0 0 0 2 593202
-0.002047 -0.000682 0.119347 0.046691 0.682484 0.653057 -0.062500 1 0 0 0 0 0 2 594267
-0.002047 -0.000682 0.119347 0.046706 0.682500 0.653052 -0.062500 1 0 0 0 0 0 2 595338
-0.002047 -0.000682 0.119347 0.046688 0.682496 0.653050 -0.062500 1 0 0 0 0 0 2 596243
-0.002047 -0.000682 0.119347 0.046709 0.682489 0.653058 -0.062500 1 0 0 0 0 0 2 597260
-0.002047 -0.000682 0.119347 0.046688 0.682494 0.653051 -0.062500 1 0 0 0 0 0 2 598233
-0.002047 -0.000682 0.119347 0.046709 0.682489 0.653058 -0.062500 1 0 0 0 0 0 2 599213
-0.002047 -0.000682 0.119347 0.046696 0.682503 0.653058 -0.062500 1 0 0 0 0 0 2 600211
-0.002047 -0.000682 0.119347 0.046699 0.682493 0.653045 -0.062500 1 0 0 0 0 0 2 601209
-0.002047 -0.000682 0.119347 0.046699 0.682492 0.653063 -0.062500 1 0 0 0 0 0 2 602216
-0.002047 -0.000682 0.119347 0.046699 0.682492 0.653046 -0.062500 1 0 0 0 0 0 2 603210
-0.002047 -0.000682 0.119347 0.046695 0.682503 0.653057 -0.062500 1 0 0 0 0 0 2 604214
-0.002047 -0.000682 0.119347 0.046702 0.682481 0.653051 -0.062500 1 0 0 0 0 0 2 605210
-0.002047 -0.000682 0.119347 0.046695 0.682502 0.653057 -0.062500 1 0 0 0 0 0 2 606215
-0.002047 -0.000682 0.119347 0.046698 0.682493 0.653045 -0.062500 1 0 0 0 0 0 2 607295
-0.002047 -0.000682 0.119347 0.046698 0.682492 0.653063 -0.062500 1 0 0 0 0 0 2 608235
-0.002047 -0.000682 0.119347 0.046707 0.682501 0.653052 -0.062500 1 0 0 0 0 0 2 609319
-0.002047 -0.000682 0.119347 0.046691 0.682484 0.653057 -0.062500 1 0 0 0 0 0 2 610253
-0.002047 -0.000682 0.119347 0.046706 0.682500 0.653052 -0.062500 1 0 0 0 0 0 2 611228
-0.002047 -0.000682 0.119347 0.046700 0.682493 0.653044 -0.062500 1 0 0 0 0 0 2 612228
-0.002047 -0.000682 0.119347 0.046699 0.682492 0.653063 -0.062500 1 0 0 0 0 0 2 613216
-0.002047 -0.000682 0.119347 0.046699 0.682492 0.653045 -0.062500 1 0 0 0 0 0 2 614226
-0.002047 -0.000682 0.119347 0.046699 0.682491 0.653063 -0.062500 1 0 0 0 0 0 2 615343
-0.002047 -0.000682 0.119347 0.046707 0.682500 0.653052 -0.062500 1 0 0 0 0 0 2 616358
-0.002047 -0.000682 0.119347 0.046688 0.682495 0.653051 -0.062500 1 0 0 0 0 0 2 617423
-0.002047 -0.000682 0.119347 0.046710 0.682489 0.653058 -0.062500 1 0 0 0 0 0 2 618305
-0.002047 -0.000682 0.119347 0.046688 0.682494 0.653051 -0.062500 1 0 0 0 0 0 2 619265
-0.002047 -0.000682 0.119347 0.046706 0.682501 0.653051 -0.062500 1 0 0 0 0 0 2 620289
-0.002047 -0.000682 0.119347 0.046691 0.682484 0.653057 -0.062500 1 0 0 0 0 0 2 621408
-0.002047 -0.000682 0.119347 0.046706 0.682499 0.653052 -0.062500 1 0 0 0 0 0 2 622255
-0.002047 -0.000682 0.119347 0.046700 0.682492 0.653064 -0.062500 1 0 0 0 0 0 2 623201
-0.002047 -0.000682 0.119347 0.046699 0.682492 0.653046 -0.062500 1 0 0 0 0 0 2 624201
-0.002047 -0.000682 0.119347 0.046695 0.682503 0.653057 -0.062500 1 0 0 0 0 0 2 625289
-0.002047 -0.000682 0.119347 0.046702 0.682481 0.653051 -0.062500 1 0 0 0 0 0 2 626332
-0.002047 -0.000682 0.119347 0.046696 0.682502 0.653057 -0.062500 1 0 0 0 0 0 2 627216
-0.002047 -0.000682 0.119347 0.046699 0.682493 0.653045 -0.062500 1 0 0 0 0 0 2 628162
-0.002047 -0.000682 0.119347 0.046699 0.682492 0.653063 -0.062500 1 0 0 0 0 0 2 629276
-0.002047 -0.000682 0.119347 0.046699 0.682492 0.653045 -0.062500 1 0 0 0 0 0 2 630281
-0.002047 -0.000682 0.119347 0.046699 0.682491 0.653063 -0.062500 1 0 0 0 0 0 2 631214
-0.002047 -0.000682 0.119347 0.046707 0.682500 0.653053 -0.062500 1 0 0 0 0 0 2 632210
-0.002047 -0.000682 0.119347 0.046688 0.682495 0.653051 -0.062500 1 0 0 0 0 0 2 633206
-0.002047 -0.000682 0.119347 0.046709 0.682489 0.653058 -0.062500 1 0 0 0 0 0 2 634213
-0.002047 -0.000682 0.119347 0.046688 0.682494 0.653051 -0.062500 1 0 0 0 0 0 2 635208
-0.002047 -0.000682 0.119347 0.046706 0.682501 0.653051 -0.062500 1 0 0 0 0 0 2 636208
-0.002047 -0.000682 0.119347 0.046691 0.682484 0.653057 -0.062500 1 0 0 0 0 0 2 637211
-0.002047 -0.000682 0.119347 0.046706 0.682499 0.653052 -0.062500 1 0 0 0 0 0 2 638214
-0.002047 -0.000682 0.119347 0.046696 0.682504 0.653057 -0.062500 1 0 0 0 0 0 2 639209
-0.002047 -0.000682 0.119347 0.046702 0.682482 0.653051 -0.062500 1 0 0 0 0 0 2 641164
-0.002047 -0.000682 0.119347 0.046696 0.682502 0.653058 -0.062500 1 0 0 0 0 0 2 642392
-0.002047 -0.000682 0.119347 0.046702 0.682481 0.653052 -0.062500 1 0 0 0 0 0 2 643250
-0.002047 -0.000682 0.119347 0.046696 0.682502 0.653058 -0.062500 1 0 0 0 0 0 2 644210
-0.002047 -0.000682 0.119347 0.046699 0.682493 0.653045 -0.062500 1 0 0 0 0 0 2 645224
-0.002047 -0.000682 0.119347 0.046698 0.682492 0.653063 -0.062500 1 0 0 0 0 0 2 646225
-0.002047 -0.000682 0.119347 0.046699 0.682492 0.653045 -0.062500 1 0 0 0 0 0 2 647212
-0.002047 -0.000682 0.119347 0.046695 0.682503 0.653057 -0.062500 1 0 0 0 0 0 2 648350
-0.002047 -0.000682 0.119347 0.046710 0.682490 0.653058 -0.062500 1 0 0 0 0 0 2 649349
-0.002047 -0.000682 0.119347 0.046688 0.682494 0.653051 -0.062500 1 0 0 0 0 0 2 650239
-0.002047 -0.000682 0.119347 0.046709 0.682489 0.653058 -0.062500 1 0 0 0 0 0 2 651263
-0.002047 -0.000682 0.119347 0.046700 0.682491 0.653045 -0.062500 1 0 0 0 0 0 2 652383
-0.002047 -0.000682 0.119347 0.046696 0.682503 0.653057 -0.062500 1 0 0 0 0 0 2 653239
-0.002047 -0.000682 0.119347 0.046690 0.682484 0.653058 -0.062500 1 0 0 0 0 0 2 654345
-0.002047 -0.000682 0.119347 0.046706 0.682499 0.653052 -0.062500 1 0 0 0 0 0 2 655395
-0.002047 -0.000682 0.119347 0.046696 0.682504 0.653058 -0.062500 1 0 0 0 0 0 2 656232
-0.002047 -0.000682 0.119347 0.046702 0.682482 0.653052 -0.062500 1 0 0 0 0 0 2 657290
-0.002047 -0.000682 0.119347 0.046708 0.682499 0.653051 -0.062500 1 0 0 0 0 0 2 658236
-0.002047 -0.000682 0.119347 0.046692 0.682484 0.653057 -0.062500 1 0 0 0 0 0 2 659276
-0.002047 -0.000682 0.119347 0.046707 0.682499 0.653052 -0.062500 1 0 0 0 0 0 2 660214
-0.002047 -0.000682 0.119347 0.046688 0.682495 0.653050 -0.062500 1 0 0 0 0 0 2 661301
-0.002047 -0.000682 0.119347 0.046697 0.682492 0.653064 -0.062500 1 0 0 0 0 0 2 662263
-0.002047 -0.000682 0.119347 0.046699 0.682492 0.653046 -0.062500 1 0 0 0 0 0 2 663279
-0.002047 -0.000682 0.119347 0.046707 0.682500 0.653050 -0.062500 1 0 0 0 0 0 2 664248
-0.002047 -0.000682 0.119347 0.046700 0.682493 0.653064 -0.062500 1 0 0 0 0 0 2 665242
-0.002047 -0.000682 0.119347 0.046699 0.682492 0.653045 -0.062500 1 0 0 0 0 0 2 666159
-0.002047 -0.000682 0.119347 0.046699 0.682491 0.653063 -0.062500 1 0 0 0 0 0 2 667185
-0.002047 -0.000682 0.119347 0.046699 0.682491 0.653045 -0.062500 1 0 0 0 0 0 2 668197
-0.002047 -0.000682 0.119347 0.046695 0.682503 0.653057 -0.062500 1 0 0 0 0 0 2 669202
-0.002047 -0.000682 0.119347 0.046702 0.682481 0.653051 -0.062500 1 0 0 0 0 0 2 670204
-0.002047 -0.000682 0.119347 0.046696 0.682502 0.653057 -0.062500 1 0 0 0 0 0 2 671218
-0.002047 -0.000682 0.119347 0.046707 0.682502 0.653052 -0.062500 1 0 0 0 0 0 2 672224
-0.002047 -0.000682 0.119347 0.046691 0.682484 0.653057 -0.062500 1 0 0 0 0 0 2 673211
-0.002047 -0.000682 0.119347 0.046706 0.682500 0.653052 -0.062500 1 0 0 0 0 0 2 674208
-0.002047 -0.000682 0.119347 0.046688 0.682496 0.653050 -0.062500 1 0 0 0 0 0 2 676007
-0.002047 -0.000682 0.119347 0.046709 0.682489 0.653057 -0.062500 1 0 0 0 0 0 2 677287
-0.002047 -0.000682 0.119347 0.046688 0.682494 0.653051 -0.062500 1 0 0 0 0 0 2 678253
-0.002047 -0.000682 0.119347 0.046709 0.682489 0.653058 -0.062500 1 0 0 0 0 0 2 679229
-0.002047 -0.000682 0.119347 0.046688 0.682494 0.653051 -0.062500 1 0 0 0 0 0 2 680217
-0.002047 -0.000682 0.119347 0.046706 0.682501 0.653051 -0.062500 1 0 0 0 0 0 2 681214
-0.002047 -0.000682 0.119347 0.046699 0.682493 0.653064 -0.062500 1 0 0 0 0 0 2 682216
-0.002047 -0.000682 0.119347 0.046699 0.682492 0.653046 -0.062500 1 0 0 0 0 0 2 683369
-0.002047 -0.000682 0.119347 0.046695 0.682503 0.653057 -0.062500 1 0 0 0 0 0 2 684287
-0.002047 -0.000682 0.119347 0.046702 0.682482 0.653051 -0.062500 1 0 0 0 0 0 2 685522
-0.002047 -0.000682 0.119347 0.046695 0.682502 0.653057 -0.062500 1 0 0 0 0 0 2 686213
-0.002047 -0.000682 0.119347 0.046702 0.682481 0.653051 -0.062500 1 0 0 0 0 0 2 687423
-0.002047 -0.000682 0.119347 0.046695 0.682502 0.653057 -0.062500 1 0 0 0 0 0 2 688284
-0.002047 -0.000682 0.119347 0.046707 0.682502 0.653052 -0.062500 1 0 0 0 0 0 2 689189
-0.002047 -0.000682 0.119347 0.046691 0.682484 0.653057 -0.062500 1 0 0 0 0 0 2 690247
-0.002047 -0.000682 0.119347 0.046706 0.682500 0.653052 -0.062500 1 0 0 0 0 0 2 691236
-0.002047 -0.000682 0.119347 0.046688 0.682496 0.653051 -0.062500 1 0 0 0 0 0 2 692200
-0.002047 -0.000682 0.119347 0.046709 0.682489 0.653058 -0.062500 1 0 0 0 0 0 2 693319
-0.002047 -0.000682 0.119347 0.046688 0.682494 0.653051 -0.062500 1 0 0 0 0 0 2 694230
-0.002047 -0.000682 0.119347 0.046709 0.682489 0.653058 -0.062500 1 0 0 0 0 0 2 695141
-0.002047 -0.000682 0.119347 0.046688 0.682494 0.653051 -0.062500 1 0 0 0 0 0 2 696216
-0.002047 -0.000682 0.119347 0.046706 0.682501 0.653051 -0.062500 1 0 0 0 0 0 2 697258
-0.002047 -0.000682 0.119347 0.046699 0.682493 0.653064 -0.062500 1 0 0 0 0 0 2 698218
-0.002047 -0.000682 0.119347 0.046699 0.682492 0.653046 -0.062500 1 0 0 0 0 0 2 699196
-0.002047 -0.000682 0.119347 0.046695 0.682503 0.653057 -0.062500 1 0 0 0 0 0 2 700201
-0.002047 -0.000682 0.119347 0.046702 0.682481 0.653051 -0.062500 1 0 0 0 0 0 2 701208
-0.002047 -0.000682 0.119347 0.046695 0.682502 0.653057 -0.062500 1 0 0 0 0 0 2 702192
-0.002047 -0.000682 0.119347 0.046698 0.682493 0.653045 -0.062500 1 0 0 0 0 0 2 703198
-0.002047 -0.000682 0.119347 0.046698 0.682492 0.653063 -0.062500 1 0 0 0 0 0 2 704202
-0.002047 -0.000682 0.119347 0.046707 0.682501 0.653052 -0.062500 1 0 0 0 0 0 2 705201
-0.002047 -0.000682 0.119347 0.046703 0.682481 0.653051 -0.062500 1 0 0 0 0 0 2 706196
-0.002047 -0.000682 0.119347 0.046696 0.682502 0.653057 -0.062500 1 0 0 0 0 0 2 707299
-0.002047 -0.000682 0.119347 0.046699 0.682493 0.653045 -0.062500 1 0 0 0 0 0 2 708210
-0.002047 -0.000682 0.119347 0.046699 0.682492 0.653063 -0.062500 1 0 0 0 0 0 2 709329
-0.002047 -0.000682 0.119347 0.046699 0.682492 0.653045 -0.062500 1 0 0 0 0 0 2 710210
-0.002047 -0.000682 0.119347 0.046699 0.682491 0.653063 -0.062500 1 0 0 0 0 0 2 711206
-0.002047 -0.000682 0.119347 0.046699 0.682491 0.653045 -0.062500 1 0 0 0 0 0 2 712189
-0.002047 -0.000682 0.119347 0.046695 0.682503 0.653057 -0.062500 1 0 0 0 0 0 2 713204
-0.002047 -0.000682 0.119347 0.046710 0.682490 0.653058 -0.062500 1 0 0 0 0 0 2 714182
-0.002047 -0.000682 0.119347 0.046688 0.682494 0.653051 -0.062500 1 0 0 0 0 0 2 715213
-0.002047 -0.000682 0.119347 0.046706 0.682501 0.653051 -0.062500 1 0 0 0 0 0 2 716469
-0.002047 -0.000682 0.119347 0.046691 0.682484 0.653057 -0.062500 1 0 0 0 0 0 2 717531
-0.002047 -0.000682 0.119347 0.046706 0.682499 0.653052 -0.062500 1 0 0 0 0 0 2 718294
-0.002047 -0.000682 0.119347 0.046696 0.682504 0.653057 -0.062500 1 0 0 0 0 0 2 719180
-0.002047 -0.000682 0.119347 0.046702 0.682482 0.653051 -0.062500 1 0 0 0 0 0 2 720418
-0.002047 -0.000682 0.119347 0.046696 0.682502 0.653057 -0.062500 1 0 0 0 0 0 2 721400
-0.002047 -0.000682 0.119347 0.046702 0.682481 0.653051 -0.062500 1 0 0 0 0 0 2 722322
-0.002047 -0.000682 0.119347 0.046696 0.682502 0.653058 -0.062500 1 0 0 0 0 0 2 723238
-0.002047 -0.000682 0.119347 0.046699 0.682493 0.653045 -0.062500 1 0 0 0 0 0 2 724188
-0.002047 -0.000682 0.119347 0.046698 0.682492 0.653063 -0.062500 1 0 0 0 0 0 2 725180
-0.002047 -0.000682 0.119347 0.046699 0.682492 0.653045 -0.062500 1 0 0 0 0 0 2 726188
-0.002047 -0.000682 0.119347 0.046698 0.682491 0.653063 -0.062500 1 0 0 0 0 0 2 727210
-0.002047 -0.000682 0.119347 0.046699 0.682491 0.653045 -0.062500 1 0 0 0 0 0 2 728627
-0.002047 -0.000682 0.119347 0.046695 0.682503 0.653057 -0.062500 1 0 0 0 0 0 2 729144
-0.002047 -0.000682 0.119347 0.046710 0.682490 0.653058 -0.062500 1 0 0 0 0 0 2 730263
-0.002047 -0.000682 0.119347 0.046688 0.682494 0.653051 -0.062500 1 0 0 0 0 0 2 731230
-0.002047 -0.000682 0.119347 0.046706 0.682501 0.653051 -0.062500 1 0 0 0 0 0 2 732211
-0.002047 -0.000682 0.119347 0.046691 0.682484 0.653057 -0.062500 1 0 0 0 0 0 2 733181
-0.002047 -0.000682 0.119347 0.046706 0.682499 0.653052 -0.062500 1 0 0 0 0 0 2 734196
-0.002047 -0.000682 0.119347 0.046696 0.682504 0.653058 -0.062500 1 0 0 0 0 0 2 735201
-0.002047 -0.000682 0.119347 0.046702 0.682482 0.653052 -0.062500 1 0 0 0 0 0 2 736197
-0.002047 -0.000682 0.119347 0.046695 0.682502 0.653058 -0.062500 1 0 0 0 0 0 2 737202
-0.002047 -0.000682 0.119347 0.046699 0.682493 0.653045 -0.062500 1 0 0 0 0 0 2 738198
-0.002047 -0.000682 0.119347 0.046698 0.682492 0.653063 -0.062500 1 0 0 0 0 0 2 739179
-0.002047 -0.000682 0.119347 0.046699 0.682492 0.653045 -0.062500 1 0 0 0 0 0 2 740176
-0.002047 -0.000682 0.119347 0.046698 0.682492 0.653063 -0.062500 1 0 0 0 0 0 2 741271
-0.002047 -0.000682 0.119347 0.046699 0.682492 0.653045 -0.062500 1 0 0 0 0 0 2 742262
-0.002047 -0.000682 0.119347 0.046695 0.682503 0.653057 -0.062500 1 0 0 0 0 0 2 743257
-0.002047 -0.000682 0.119347 0.046710 0.682490 0.653058 -0.062500 1 0 0 0 0 0 2 744189
-0.002047 -0.000682 0.119347 0.046700 0.682492 0.653045 -0.062500 1 0 0 0 0 0 2 745194
-0.002047 -0.000682 0.119347 0.046699 0.682491 0.653063 -0.062500 1 0 0 0 0 0 2 746173
-0.002047 -0.000682 0.119347 0.046699 0.682491 0.653045 -0.062500 1 0 0 0 0 0 2 747181
-0.002047 -0.000682 0.119347 0.046695 0.682503 0.653057 -0.062500 1 0 0 0 0 0 2 748180
-0.002047 -0.000682 0.119347 0.046702 0.682481 0.653051 -0.062500 1 0 0 0 0 0 2 749184
-0.002047 -0.000682 0.119347 0.046696 0.682502 0.653057 -0.062500 1 0 0 0 0 0 2 750479
-0.002047 -0.000682 0.119347 0.046707 0.682502 0.653052 -0.062500 1 0 0 0 0 0 2 751325
-0.002047 -0.000682 0.119347 0.046692 0.682484 0.653057 -0.062500 1 0 0 0 0 0 2 752252
-0.002047 -0.000682 0.119347 0.046707 0.682500 0.653052 -0.062500 1 0 0 0 0 0 2 753189
-0.002047 -0.000682 0.119347 0.046691 0.682484 0.653057 -0.062500 1 0 0 0 0 0 2 754203
-0.002047 -0.000682 0.119347 0.046707 0.682499 0.653052 -0.062500 1 0 0 0 0 0 2 755385
-0.002047 -0.000682 0.119347 0.046688 0.682495 0.653050 -0.062500 1 0 0 0 0 0 2 756208
-0.002047 -0.000682 0.119347 0.046709 0.682489 0.653058 -0.062500 1 0 0 0 0 0 2 757210
-0.002047 -0.000682 0.119347 0.046688 0.682494 0.653051 -0.062500 1 0 0 0 0 0 2 758221
-0.002047 -0.000682 0.119347 0.046706 0.682501 0.653051 -0.062500 1 0 0 0 0 0 2 759177
-0.002047 -0.000682 0.119347 0.046699 0.682493 0.653064 -0.062500 1 0 0 0 0 0 2 760196
-0.002047 -0.000682 0.119347 0.046699 0.682492 0.653046 -0.062500 1 0 0 0 0 0 2 761230
-0.002047 -0.000682 0.119347 0.046699 0.682491 0.653064 -0.062500 1 0 0 0 0 0 2 762302
-0.002047 -0.000682 0.119347 0.046699 0.682491 0.653046 -0.062500 1 0 0 0 0 0 2 763204
-0.002047 -0.000682 0.119347 0.046695 0.682503 0.653057 -0.062500 1 0 0 0 0 0 2 764284
-0.002047 -0.000682 0.119347 0.046702 0.682481 0.653051 -0.062500 1 0 0 0 0 0 2 765194
-0.002047 -0.000682 0.119347 0.046695 0.682502 0.653057 -0.062500 1 0 0 0 0 0 2 766202
-0.002047 -0.000682 0.119347 0.046707 0.682502 0.653052 -0.062500 1 0 0 0 0 0 2 767188
-0.002047 -0.000682 0.119347 0.046691 0.682484 0.653057 -0.062500 1 0 0 0 0 0 2 768204
-0.002047 -0.000682 0.119347 0.046706 0.682500 0.653052 -0.062500 1 0 0 0 0 0 2 769177
-0.002047 -0.000682 0.119347 0.046688 0.682496 0.653050 -0.062500 1 0 0 0 0 0 2 770185
-0.002047 -0.000682 0.119347 0.046709 0.682489 0.653058 -0.062500 1 0 0 0 0 0 2 771195
-0.002047 -0.000682 0.119347 0.046688 0.682494 0.653051 -0.062500 1 0 0 0 0 0 2 772203
-0.002047 -0.000682 0.119347 0.046709 0.682489 0.653058 -0.062500 1 0 0 0 0 0 2 773183
-0.002047 -0.000682 0.119347 0.046688 0.682494 0.653051 -0.062500 1 0 0 0 0 0 2 774174
-0.002047 -0.000682 0.119347 0.046706 0.682501 0.653051 -0.062500 1 0 0 0 0 0 2 776215
-0.002047 -0.000682 0.119347 0.046699 0.682493 0.653064 -0.062500 1 0 0 0 0 0 2 777243
-0.002047 -0.000682 0.119347 0.046699 0.682492 0.653046 -0.062500 1 0 0 0 0 0 2 778178
-0.002047 -0.000682 0.119347 0.046695 0.682503 0.653057 -0.062500 1 0 0 0 0 0 2 779197
-0.002047 -0.000682 0.119347 0.046702 0.682482 0.653051 -0.062500 1 0 0 0 0 0 2 780188
-0.002047 -0.000682 0.119347 0.046695 0.682502 0.653057 -0.062500 1 0 0 0 0 0 2 781183
-0.002047 -0.000682 0.119347 0.046702 0.682481 0.653051 -0.062500 1 0 0 0 0 0 2 782179
-0.002047 -0.000682 0.119347 0.046695 0.682502 0.653058 -0.062500 1 0 0 0 0 0 2 783204
-0.002047 -0.000682 0.119347 0.046707 0.682502 0.653052 -0.062500 1 0 0 0 0 0 2 784472
-0.002047 -0.000682 0.119347 0.046691 0.682484 0.653057 -0.062500 1 0 0 0 0 0 2 785493
-0.002047 -0.000682 0.119347 0.046706 0.682500 0.653052 -0.062500 1 0 0 0 0 0 2 786222
-0.002047 -0.000682 0.119347 0.046700 0.682493 0.653044 -0.062500 1 0 0 0 0 0 2 787336
-0.002047 -0.000682 0.119347 0.046699 0.682492 0.653063 -0.062500 1 0 0 0 0 0 2 788365
-0.002047 -0.000682 0.119347 0.046699 0.682492 0.653045 -0.062500 1 0 0 0 0 0 2 789278
-0.002047 -0.000682 0.119347 0.046699 0.682491 0.653063 -0.062500 1 0 0 0 0 0 2 790287
-0.002047 -0.000682 0.119347 0.046699 0.682491 0.653045 -0.062500 1 0 0 0 0 0 2 791209
-0.002047 -0.000682 0.119347 0.046695 0.682503 0.653057 -0.062500 1 0 0 0 0 0 2 792227
-0.002047 -0.000682 0.119347 0.046710 0.682490 0.653058 -0.062500 1 0 0 0 0 0 2 793293
-0.002047 -0.000682 0.119347 0.046689 0.682494 0.653051 -0.062500 1 0 0 0 0 0 2 794255
-0.002047 -0.000682 0.119347 0.046706 0.682501 0.653051 -0.062500 1 0 0 0 0 0 2 795226
-0.002047 -0.000682 0.119347 0.046691 0.682484 0.653057 -0.062500 1 0 0 0 0 0 2 796206
-0.002047 -0.000682 0.119347 0.046706 0.682499 0.653052 -0.062500 1 0 0 0 0 0 2 797301
-0.002047 -0.000682 0.119347 0.046691 0.682484 0.653057 -0.062500 1 0 0 0 0 0 2 798176
-0.002047 -0.000682 0.119347 0.046706 0.682499 0.653052 -0.062500 1 0 0 0 0 0 2 799178
-0.002047 -0.000682 0.119347 0.046696 0.682504 0.653057 -0.062500 1 0 0 0 0 0 2 800184
-0.002047 -0.000682 0.119347 0.046702 0.682481 0.653051 -0.062500 1 0 0 0 0 0 2 801157
-0.002047 -0.000682 0.119347 0.046696 0.682502 0.653058 -0.062500 1 0 0 0 0 0 2 802174
-0.002047 -0.000682 0.119347 0.046699 0.682493 0.653045 -0.062500 1 0 0 0 0 0 2 803126
-0.002047 -0.000682 0.119347 0.046699 0.682492 0.653063 -0.062500 1 0 0 0 0 0 2 804159
-0.002047 -0.000682 0.119347 0.046699 0.682492 0.653045 -0.062500 1 0 0 0 0 0 2 805149
-0.002047 -0.000682 0.119347 0.046699 0.682491 0.653063 -0.062500 1 0 0 0 0 0 2 806151
-0.002047 -0.000682 0.119347 0.046699 0.682491 0.653045 -0.062500 1 0 0 0 0 0 2 807164
-0.002047 -0.000682 0.119347 0.046695 0.682503 0.653057 -0.062500 1 0 0 0 0 0 2 808852
-0.002047 -0.000682 0.119347 0.046710 0.682490 0.653058 -0.062500 1 0 0 0 0 0 2 809127
-0.002047 -0.000682 0.119347 0.046688 0.682494 0.653051 -0.062500 1 0 0 0 0 0 2 810229
-0.002047 -0.000682 0.119347 0.046706 0.682501 0.653051 -0.062500 1 0 0 0 0 0 2 811190
-0.002047 -0.000682 0.119347 0.046691 0.682484 0.653057 -0.062500 1 0 0 0 0 0 2 812163
-0.002047 -0.000682 0.119347 0.046706 0.682499 0.653052 -0.062500 1 0 0 0 0 0 2 813157
-0.002047 -0.000682 0.119347 0.046688 0.682495 0.653050 -0.062500 1 0 0 0 0 0 2 814155
-0.002047 -0.000682 0.119347 0.046709 0.682489 0.653057 -0.062500 1 0 0 0 0 0 2 815160
-0.002047 -0.000682 0.119347 0.046696 0.682503 0.653058 -0.062500 1 0 0 0 0 0 2 816457
-0.002047 -0.000682 0.119347 0.046702 0.682481 0.653052 -0.062500 1 0 0 0 0 0 2 817277
-0.002047 -0.000682 0.119347 0.046696 0.682502 0.653058 -0.062500 1 0 0 0 0 0 2 818437
-0.002047 -0.000682 0.119347 0.046699 0.682493 0.653045 -0.062500 1 0 0 0 0 0 2 819246
-0.002047 -0.000682 0.119347 0.046698 0.682492 0.653063 -0.062500 1 0 0 0 0 0 2 820185
-0.002047 -0.000682 0.119347 0.046699 0.682492 0.653045 -0.062500 1 0 0 0 0 0 2 821250
-0.002047 -0.000682 0.119347 0.046695 0.682503 0.653057 -0.062500 1 0 0 0 0 0 2 822254
-0.002047 -0.000682 0.119347 0.046710 0.682490 0.653058 -0.062500 1 0 0 0 0 0 2 823418
-0.002047 -0.000682 0.119347 0.046688 0.682495 0.653051 -0.062500 1 0 0 0 0 0 2 824215
-0.002047 -0.000682 0.119347 0.046709 0.682489 0.653058 -0.062500 1 0 0 0 0 0 2 825210
-0.002047 -0.000682 0.119347 0.046700 0.682491 0.653045 -0.062500 1 0 0 0 0 0 2 826132
-0.002047 -0.000682 0.119347 0.046696 0.682503 0.653057 -0.062500 1 0 0 0 0 0 2 827389
-0.002047 -0.000682 0.119347 0.046690 0.682484 0.653058 -0.062500 1 0 0 0 0 0 2 828353
-0.002047 -0.000682 0.119347 0.046706 0.682499 0.653052 -0.062500 1 0 0 0 0 0 2 829122
-0.002047 -0.000682 0.119347 0.046688 0.682495 0.653050 -0.062500 1 0 0 0 0 0 2 830200
-0.002047 -0.000682 0.119347 0.046709 0.682489 0.653058 -0.062500 1 0 0 0 0 0 2 831235
-0.002047 -0.000682 0.119347 0.046708 0.682500 0.653052 -0.062500 1 0 0 0 0 0 2 832171
-0.002047 -0.000682 0.119347 0.046692 0.682484 0.653057 -0.062500 1 0 0 0 0 0 2 833177
-0.002047 -0.000682 0.119347 0.046707 0.682499 0.653052 -0.062500 1 0 0 0 0 0 2 834176
-0.002047 -0.000682 0.119347 0.046688 0.682495 0.653050 -0.062500 1 0 0 0 0 0 2 835176
-0.002047 -0.000682 0.119347 0.046697 0.682492 0.653064 -0.062500 1 0 0 0 0 0 2 836195
-0.002047 -0.000682 0.119347 0.046699 0.682492 0.653046 -0.062500 1 0 0 0 0 0 2 837173
-0.002047 -0.000682 0.119347 0.046707 0.682500 0.653050 -0.062500 1 0 0 0 0 0 2 838180
-0.002047 -0.000682 0.119347 0.046700 0.682493 0.653064 -0.062500 1 0 0 0 0 0 2 839181
-0.002047 -0.000682 0.119347 0.046699 0.682492 0.653045 -0.062500 1 0 0 0 0 0 2 840190
-0.002047 -0.000682 0.119347 0.046699 0.682492 0.653064 -0.062500 1 0 0 0 0 0 2 841786
-0.002047 -0.000682 0.119347 0.046699 0.682492 0.653045 -0.062500 1 0 0 0 0 0 2 842153
-0.002047 -0.000682 0.119347 0.046695 0.682503 0.653057 -0.062500 1 0 0 0 0 0 2 843215
-0.002047 -0.000682 0.119347 0.046702 0.682481 0.653051 -0.062500 1 0 0 0 0 0 2 844204
-0.002047 -0.000682 0.119347 0.046696 0.682502 0.653057 -0.062500 1 0 0 0 0 0 2 845184
-0.002047 -0.000682 0.119347 0.046699 0.682493 0.653045 -0.062500 1 0 0 0 0 0 2 846179
-0.002047 -0.000682 0.119347 0.046698 0.682492 0.653063 -0.062500 1 0 0 0 0 0 2 847185
-0.002047 -0.000682 0.119347 0.046707 0.682500 0.653052 -0.062500 1 0 0 0 0 0 2 848183
-0.002047 -0.000682 0.119347 0.046688 0.682496 0.653050 -0.062500 1 0 0 0 0 0 2 849200
-0.002047 -0.000682 0.119347 0.046709 0.682489 0.653058 -0.062500 1 0 0 0 0 0 2 850440
-0.002047 -0.000682 0.119347 0.046688 0.682494 0.653051 -0.062500 1 0 0 0 0 0 2 851329
-0.002047 -0.000682 0.119347 0.046709 0.682489 0.653058 -0.062500 1 0 0 0 0 0 2 852347
-0.002047 -0.000682 0.119347 0.046688 0.682494 0.653051 -0.062500 1 0 0 0 0 0 2 853175
-0.002047 -0.000682 0.119347 0.046706 0.682501 0.653051 -0.062500 1 0 0 0 0 0 2 854220
-0.002047 -0.000682 0.119347 0.046699 0.682493 0.653064 -0.062500 1 0 0 0 0 0 2 855231
-0.002047 -0.000682 0.119347 0.046699 0.682492 0.653046 -0.062500 1 0 0 0 0 0 2 856543
-0.002047 -0.000682 0.119347 0.046695 0.682503 0.653057 -0.062500 1 0 0 0 0 0 2 857251
-0.002047 -0.000682 0.119347 0.046702 0.682482 0.653051 -0.062500 1 0 0 0 0 0 2 858228
-0.002047 -0.000682 0.119347 0.046695 0.682502 0.653057 -0.062500 1 0 0 0 0 0 2 859264
-0.002047 -0.000682 0.119347 0.046702 0.682481 0.653051 -0.062500 1 0 0 0 0 0 2 860204
-0.002047 -0.000682 0.119347 0.046695 0.682502 0.653057 -0.062500 1 0 0 0 0 0 2 861266
-0.002047 -0.000682 0.119347 0.046698 0.682493 0.653045 -0.062500 1 0 0 0 0 0 2 862196
-0.002047 -0.000682 0.119347 0.046698 0.682492 0.653063 -0.062500 1 0 0 0 0 0 2 863120
-0.002047 -0.000682 0.119347 0.046707 0.682500 0.653052 -0.062500 1 0 0 0 0 0 2 864216
-0.002047 -0.000682 0.119347 0.046688 0.682496 0.653051 -0.062500 1 0 0 0 0 0 2 865265
-0.002047 -0.000682 0.119347 0.046709 0.682489 0.653058 -0.062500 1 0 0 0 0 0 2 866164
-0.002047 -0.000682 0.119347 0.046688 0.682494 0.653051 -0.062500 1 0 0 0 0 0 2 867173
-0.002047 -0.000682 0.119347 0.046709 0.682489 0.653058 -0.062500 1 0 0 0 0 0 2 868176
-0.002047 -0.000682 0.119347 0.046688 0.682494 0.653051 -0.062500 1 0 0 0 0 0 2 869176
-0.002047 -0.000682 0.119347 0.046706 0.682501 0.653051 -0.062500 1 0 0 0 0 0 2 870186
-0.002047 -0.000682 0.119347 0.046699 0.682493 0.653064 -0.062500 1 0 0 0 0 0 2 871180
-0.002047 -0.000682 0.119347 0.046699 0.682492 0.653046 -0.062500 1 0 0 0 0 0 2 872180
-0.002047 -0.000682 0.119347 0.046695 0.682503 0.653057 -0.062500 1 0 0 0 0 0 2 873171
-0.002047 -0.000682 0.119347 0.046702 0.682482 0.653051 -0.062500 1 0 0 0 0 0 2 874180
-0.002047 -0.000682 0.119347 0.046695 0.682502 0.653058 -0.062500 1 0 0 0 0 0 2 875551
-0.002047 -0.000682 0.119347 0.046698 0.682493 0.653045 -0.062500 1 0 0 0 0 0 2 876310
-0.002047 -0.000682 0.119347 0.046698 0.682492 0.653063 -0.062500 1 0 0 0 0 0 2 877313
-0.002047 -0.000682 0.119347 0.046699 0.682492 0.653045 -0.062500 1 0 0 0 0 0 2 878123
-0.002047 -0.000682 0.119347 0.046698 0.682491 0.653063 -0.062500 1 0 0 0 0 0 2 879189
-0.002047 -0.000682 0.119347 0.046707 0.682500 0.653053 -0.062500 1 0 0 0 0 0 2 880189
-0.002047 -0.000682 0.119347 0.046700 0.682493 0.653044 -0.062500 1 0 0 0 0 0 2 881183
-0.002047 -0.000682 0.119347 0.046699 0.682492 0.653063 -0.062500 1 0 0 0 0 0 2 882185
-0.002047 -0.000682 0.119347 0.046699 0.682492 0.653045 -0.062500 1 0 0 0 0 0 2 883202
-0.002047 -0.000682 0.119347 0.046699 0.682491 0.653063 -0.062500 1 0 0 0 0 0 2 884338
-0.002047 -0.000682 0.119347 0.046699 0.682491 0.653045 -0.062500 1 0 0 0 0 0 2 885343
-0.002047 -0.000682 0.119347 0.046695 0.682503 0.653057 -0.062500 1 0 0 0 0 0 2 886314
-0.002047 -0.000682 0.119347 0.046710 0.682490 0.653058 -0.062500 1 0 0 0 0 0 2 887146
-0.002047 -0.000682 0.119347 0.046688 0.682494 0.653051 -0.062500 1 0 0 0 0 0 2 888378
-0.002047 -0.000682 0.119347 0.046706 0.682501 0.653051 -0.062500 1 0 0 0 0 0 2 889356
-0.002047 -0.000682 0.119347 0.046691 0.682484 0.653057 -0.062500 1 0 0 0 0 0 2 890253
-0.002047 -0.000682 0.119347 0.046706 0.682499 0.653052 -0.062500 1 0 0 0 0 0 2 891205
-0.002047 -0.000682 0.119347 0.046691 0.682484 0.653057 -0.062500 1 0 0 0 0 0 2 892241
-0.002047 -0.000682 0.119347 0.046706 0.682499 0.653052 -0.062500 1 0 0 0 0 0 2 893168
-0.002047 -0.000682 0.119347 0.046696 0.682504 0.653058 -0.062500 1 0 0 0 0 0 2 894202
-0.002047 -0.000682 0.119347 0.046702 0.682482 0.653052 -0.062500 1 0 0 0 0 0 2 895270
-0.002047 -0.000682 0.119347 0.046696 0.682502 0.653058 -0.062500 1 0 0 0 0 0 2 896106
-0.002047 -0.000682 0.119347 0.046699 0.682493 0.653045 -0.062500 1 0 0 0 0 0 2 897206
-0.002047 -0.000682 0.119347 0.046699 0.682492 0.653063 -0.062500 1 0 0 0 0 0 2 898269
-0.002047 -0.000682 0.119347 0.046699 0.682492 0.653045 -0.062500 1 0 0 0 0 0 2 899174
-0.002047 -0.000682 0.119347 0.046699 0.682491 0.653063 -0.062500 1 0 0 0 0 0 2 900179
-0.002047 -0.000682 0.119347 0.046699 0.682491 0.653045 -0.062500 1 0 0 0 0 0 2 901178
-0.002047 -0.000682 0.119347 0.046695 0.682503 0.653057 -0.062500 1 0 0 0 0 0 2 902179
-0.002047 -0.000682 0.119347 0.046710 0.682490 0.653058 -0.062500 1 0 0 0 0 0 2 903158
-0.002047 -0.000682 0.119347 0.046688 0.682494 0.653051 -0.062500 1 0 0 0 0 0 2 904152
-0.002047 -0.000682 0.119347 0.046706 0.682501 0.653051 -0.062500 1 0 0 0 0 0 2 905151
-0.002047 -0.000682 0.119347 0.046691 0.682484 0.653057 -0.062500 1 0 0 0 0 0 2 906157
-0.002047 -0.000682 0.119347 0.046706 0.682499 0.653052 -0.062500 1 0 0 0 0 0 2 907155
-0.002047 -0.000682 0.119347 0.046688 0.682495 0.653050 -0.062500 1 0 0 0 0 0 2 908503
-0.002047 -0.000682 0.119347 0.046709 0.682489 0.653058 -0.062500 1 0 0 0 0 0 2 909393
-0.002047 -0.000682 0.119347 0.046696 0.682503 0.653058 -0.062500 1 0 0 0 0 0 2 910368
-0.002047 -0.000682 0.119347 0.046699 0.682493 0.653045 -0.062500 1 0 0 0 0 0 2 911178
-0.002047 -0.000682 0.119347 0.046698 0.682492 0.653063 -0.062500 1 0 0 0 0 0 2 912154
-0.002047 -0.000682 0.119347 0.046699 0.682492 0.653045 -0.062500 1 0 0 0 0 0 2 913156
-0.002047 -0.000682 0.119347 0.046698 0.682492 0.653064 -0.062500 1 0 0 0 0 0 2 914157
-0.002047 -0.000682 0.119347 0.046699 0.682492 0.653045 -0.062500 1 0 0 0 0 0 2 915158
-0.002047 -0.000682 0.119347 0.046695 0.682503 0.653057 -0.062500 1 0 0 0 0 0 2 916152
-0.002047 -0.000682 0.119347 0.046710 0.682490 0.653058 -0.062500 1 0 0 0 0 0 2 917479
-0.002047 -0.000682 0.119347 0.046700 0.682492 0.653045 -0.062500 1 0 0 0 0 0 2 918214
-0.002047 -0.000682 0.119347 0.046699 0.682492 0.653063 -0.062500 1 0 0 0 0 0 2 919341
-0.002047 -0.000682 0.119347 0.046699 0.682492 0.653045 -0.062500 1 0 0 0 0 0 2 920161
-0.002047 -0.000682 0.119347 0.046695 0.682503 0.653057 -0.062500 1 0 0 0 0 0 2 921351
-0.002047 -0.000682 0.119347 0.046702 0.682481 0.653051 -0.062500 1 0 0 0 0 0 2 922268
-0.002047 -0.000682 0.119347 0.046696 0.682502 0.653057 -0.062500 1 0 0 0 0 0 2 923210
-0.002047 -0.000682 0.119347 0.046699 0.682493 0.653045 -0.062500 1 0 0 0 0 0 2 924195
-0.002047 -0.000682 0.119347 0.046699 0.682492 0.653063 -0.062500 1 0 0 0 0 0 2 925162
-0.002047 -0.000682 0.119347 0.046707 0.682500 0.653052 -0.062500 1 0 0 0 0 0 2 926119
-0.002047 -0.000682 0.119347 0.046692 0.682484 0.653057 -0.062500 1 0 0 0 0 0 2 927150
-0.002047 -0.000682 0.119347 0.046707 0.682499 0.653052 -0.062500 1 0 0 0 0 0 2 928201
-0.002047 -0.000682 0.119347 0.046688 0.682495 0.653050 -0.062500 1 0 0 0 0 0 2 929194
-0.002047 -0.000682 0.119347 0.046709 0.682489 0.653058 -0.062500 1 0 0 0 0 0 2 930155
-0.002047 -0.000682 0.119347 0.046688 0.682494 0.653051 -0.062500 1 0 0 0 0 0 2 931248
-0.002047 -0.000682 0.119347 0.046706 0.682501 0.653051 -0.062500 1 0 0 0 0 0 2 932178
-0.002047 -0.000682 0.119347 0.046699 0.682493 0.653064 -0.062500 1 0 0 0 0 0 2 933139
-0.002047 -0.000682 0.119347 0.046699 0.682492 0.653046 -0.062500 1 0 0 0 0 0 2 934142
-0.002047 -0.000682 0.119347 0.046699 0.682492 0.653064 -0.062500 1 0 0 0 0 0 2 935159
-0.002047 -0.000682 0.119347 0.046699 0.682492 0.653046 -0.062500 1 0 0 0 0 0 2 936136
-0.002047 -0.000682 0.119347 0.046695 0.682503 0.653057 -0.062500 1 0 0 0 0 0 2 937155
-0.002047 -0.000682 0.119347 0.046702 0.682481 0.653051 -0.062500 1 0 0 0 0 0 2 938107
-0.002047 -0.000682 0.119347 0.046695 0.682502 0.653057 -0.062500 1 0 0 0 0 0 2 939131
-0.002047 -0.000682 0.119347 0.046699 0.682493 0.653045 -0.062500 1 0 0 0 0 0 2 940153
-0.002047 -0.000682 0.119347 0.046698 0.682492 0.653063 -0.062500 1 0 0 0 0 0 2 941153
-0.002047 -0.000682 0.119347 0.046707 0.682500 0.653052 -0.062500 1 0 0 0 0 0 2 942902
-0.002047 -0.000682 0.119347 0.046688 0.682496 0.653051 -0.062500 1 0 0 0 0 0 2 944215
-0.002047 -0.000682 0.119347 0.046709 0.682489 0.653058 -0.062500 1 0 0 0 0 0 2 945176
-0.002047 -0.000682 0.119347 0.046688 0.682494 0.653051 -0.062500 1 0 0 0 0 0 2 946151
-0.002047 -0.000682 0.119347 0.046709 0.682489 0.653058 -0.062500 1 0 0 0 0 0 2 947164
-0.002047 -0.000682 0.119347 0.046688 0.682494 0.653051 -0.062500 1 0 0 0 0 0 2 948160
-0.002047 -0.000682 0.119347 0.046706 0.682501 0.653051 -0.062500 1 0 0 0 0 0 2 949160
-0.002047 -0.000682 0.119347 0.046699 0.682493 0.653064 -0.062500 1 0 0 0 0 0 2 950364
-0.002047 -0.000682 0.119347 0.046699 0.682492 0.653046 -0.062500 1 0 0 0 0 0 2 951232
-0.002047 -0.000682 0.119347 0.046695 0.682503 0.653057 -0.062500 1 0 0 0 0 0 2 952169
-0.002047 -0.000682 0.119347 0.046702 0.682482 0.653051 -0.062500 1 0 0 0 0 0 2 953191
-0.002047 -0.000682 0.119347 0.046695 0.682502 0.653057 -0.062500 1 0 0 0 0 0 2 954142
-0.002047 -0.000682 0.119347 0.046702 0.682481 0.653051 -0.062500 1 0 0 0 0 0 2 955221
-0.002047 -0.000682 0.119347 0.046695 0.682502 0.653058 -0.062500 1 0 0 0 0 0 2 956186
-0.002047 -0.000682 0.119347 0.046698 0.682493 0.653045 -0.062500 1 0 0 0 0 0 2 957212
-0.002047 -0.000682 0.119347 0.046698 0.682492 0.653063 -0.062500 1 0 0 0 0 0 2 958135
-0.002047 -0.000682 0.119347 0.046707 0.682500 0.653053 -0.062500 1 0 0 0 0 0 2 959200
-0.002047 -0.000682 0.119347 0.046700 0.682493 0.653044 -0.062500 1 0 0 0 0 0 2 960184
-0.002047 -0.000682 0.119347 0.046699 0.682492 0.653063 -0.062500 1 0 0 0 0 0 2 961307
-0.002047 -0.000682 0.119347 0.046699 0.682492 0.653045 -0.062500 1 0 0 0 0 0 2 962248
-0.002047 -0.000682 0.119347 0.046699 0.682491 0.653063 -0.062500 1 0 0 0 0 0 2 963260
-0.002047 -0.000682 0.119347 0.046699 0.682491 0.653045 -0.062500 1 0 0 0 0 0 2 964103
-0.002047 -0.000682 0.119347 0.046695 0.682503 0.653057 -0.062500 1 0 0 0 0 0 2 965191
-0.002047 -0.000682 0.119347 0.046710 0.682490 0.653058 -0.062500 1 0 0 0 0 0 2 966184
-0.002047 -0.000682 0.119347 0.046689 0.682494 0.653051 -0.062500 1 0 0 0 0 0 2 967157
-0.002047 -0.000682 0.119347 0.046706 0.682501 0.653051 -0.062500 1 0 0 0 0 0 2 968156
-0.002047 -0.000682 0.119347 0.046691 0.682484 0.653057 -0.062500 1 0 0 0 0 0 2 969151
-0.002047 -0.000682 0.119347 0.046706 0.682499 0.653052 -0.062500 1 0 0 0 0 0 2 970159
-0.002047 -0.000682 0.119347 0.046691 0.682484 0.653057 -0.062500 1 0 0 0 0 0 2 971111
-0.002047 -0.000682 0.119347 0.046706 0.682499 0.653052 -0.062500 1 0 0 0 0 0 2 972153
-0.002047 -0.000682 0.119347 0.046696 0.682504 0.653057 -0.062500 1 0 0 0 0 0 2 973151
-0.002047 -0.000682 0.119347 0.046702 0.682482 0.653051 -0.062500 1 0 0 0 0 0 2 974158
-0.002047 -0.000682 0.119347 0.046696 0.682502 0.653058 -0.062500 1 0 0 0 0 0 2 975248
-0.002047 -0.000682 0.119347 0.046699 0.682493 0.653045 -0.062500 1 0 0 0 0 0 2 976197
-0.002047 -0.000682 0.119347 0.046699 0.682492 0.653063 -0.062500 1 0 0 0 0 0 2 977310
-0.002047 -0.000682 0.119347 0.046699 0.682492 0.653045 -0.062500 1 0 0 0 0 0 2 978153
-0.002047 -0.000682 0.119347 0.046699 0.682491 0.653063 -0.062500 1 0 0 0 0 0 2 979166
-0.002047 -0.000682 0.119347 0.046699 0.682491 0.653045 -0.062500 1 0 0 0 0 0 2 980160
-0.002047 -0.000682 0.119347 0.046695 0.682503 0.653057 -0.062500 1 0 0 0 0 0 2 981158
-0.002047 -0.000682 0.119347 0.046710 0.682490 0.653058 -0.062500 1 0 0 0 0 0 2 982161
-0.002047 -0.000682 0.119347 0.046688 0.682494 0.653051 -0.062500 1 0 0 0 0 0 2 983204
-0.002047 -0.000682 0.119347 0.046706 0.682501 0.653051 -0.062500 1 0 0 0 0 0 2 984319
-0.002047 -0.000682 0.119347 0.046691 0.682484 0.653057 -0.062500 1 0 0 0 0 0 2 985274
-0.002047 -0.000682 0.119347 0.046706 0.682499 0.653052 -0.062500 1 0 0 0 0 0 2 986366
-0.002047 -0.000682 0.119347 0.046688 0.682495 0.653050 -0.062500 1 0 0 0 0 0 2 987101
-0.002047 -0.000682 0.119347 0.046709 0.682489 0.653057 -0.062500 1 0 0 0 0 0 2 988361
-0.002047 -0.000682 0.119347 0.046696 0.682503 0.653058 -0.062500 1 0 0 0 0 0 2 989337
-0.002047 -0.000682 0.119347 0.046702 0.682481 0.653052 -0.062500 1 0 0 0 0 0 2 990235
-0.002047 -0.000682 0.119347 0.046696 0.682502 0.653058 -0.062500 1 0 0 0 0 0 2 991206
-0.002047 -0.000682 0.119347 0.046699 0.682493 0.653045 -0.062500 1 0 0 0 0 0 2 992143
-0.002047 -0.000682 0.119347 0.046698 0.682492 0.653063 -0.062500 1 0 0 0 0 0 2 993080
-0.002047 -0.000682 0.119347 0.046699 0.682492 0.653045 -0.062500 1 0 0 0 0 0 2 994128
-0.002047 -0.000682 0.119347 0.046695 0.682503 0.653057 -0.062500 1 0 0 0 0 0 2 995340
-0.002047 -0.000682 0.119347 0.046702 0.682481 0.653051 -0.062500 1 0 0 0 0 0 2 996166
-0.002047 -0.000682 0.119347 0.046695 0.682502 0.653057 -0.062500 1 0 0 0 0 0 2 997144
-0.002047 -0.000682 0.119347 0.046710 0.682490 0.653059 -0.062500 1 0 0 0 0 0 2 998190
-0.002047 -0.000682 0.119347 0.046701 0.682491 0.653045 -0.062500 1 0 0 0 0 0 2 999139
-0.002047 -0.000682 0.119347 0.046696 0.682503 0.653057 -0.062500 1 0 0 0 0 0 3 138
-0.002047 -0.000682 0.119347 0.046690 0.682484 0.653058 -0.062500 1 0 0 0 0 0 3 1135
-0.002047 -0.000682 0.119347 0.046706 0.682499 0.653052 -0.062500 1 0 0 0 0 0 3 2133
-0.002047 -0.000682 0.119347 0.046688 0.682495 0.653050 -0.062500 1 0 0 0 0 0 3 3133
-0.002047 -0.000682 0.119347 0.046709 0.682489 0.653058 -0.062500 1 0 0 0 0 0 3 4134
-0.002047 -0.000682 0.119347 0.046708 0.682500 0.653052 -0.062500 1 0 0 0 0 0 3 5096
-0.002047 -0.000682 0.119347 0.046692 0.682484 0.653057 -0.062500 1 0 0 0 0 0 3 6135
-0.002047 -0.000682 0.119347 0.046707 0.682499 0.653052 -0.062500 1 0 0 0 0 0 3 7127
-0.002047 -0.000682 0.119347 0.046688 0.682495 0.653050 -0.062500 1 0 0 0 0 0 3 8219
-0.002047 -0.000682 0.119347 0.046710 0.682489 0.653058 -0.062500 1 0 0 0 0 0 3 9165
-0.002047 -0.000682 0.119347 0.046688 0.682494 0.653051 -0.062500 1 0 0 0 0 0 3 10319
-0.002047 -0.000682 0.119347 0.046706 0.682501 0.653051 -0.062500 1 0 0 0 0 0 3 11137
-0.002047 -0.000682 0.119347 0.046700 0.682493 0.653064 -0.062500 1 0 0 0 0 0 3 12146
-0.002047 -0.000682 0.119347 0.046699 0.682492 0.653045 -0.062500 1 0 0 0 0 0 3 13114
-0.002047 -0.000682 0.119347 0.046699 0.682492 0.653064 -0.062500 1 0 0 0 0 0 3 14113
-0.002047 -0.000682 0.119347 0.046699 0.682492 0.653046 -0.062500 1 0 0 0 0 0 3 15108
-0.002047 -0.000682 0.119347 0.046695 0.682503 0.653057 -0.062500 1 0 0 0 0 0 3 16119
-0.002047 -0.000682 0.119347 0.046702 0.682481 0.653051 -0.062500 1 0 0 0 0 0 3 17283
-0.002047 -0.000682 0.119347 0.046696 0.682502 0.653057 -0.062500 1 0 0 0 0 0 3 18434
-0.002047 -0.000682 0.119347 0.046699 0.682493 0.653045 -0.062500 1 0 0 0 0 0 3 19177
-0.002047 -0.000682 0.119347 0.046698 0.682492 0.653063 -0.062500 1 0 0 0 0 0 3 20093
-0.002047 -0.000682 0.119347 0.046707 0.682500 0.653052 -0.062500 1 0 0 0 0 0 3 21194
-0.002047 -0.000682 0.119347 0.046688 0.682496 0.653051 -0.062500 1 0 0 0 0 0 3 22248
-0.002047 -0.000682 0.119347 0.046709 0.682489 0.653058 -0.062500 1 0 0 0 0 0 3 23171
-0.002047 -0.000682 0.119347 0.046688 0.682494 0.653051 -0.062500 1 0 0 0 0 0 3 24157
-0.002047 -0.000682 0.119347 0.046709 0.682489 0.653058 -0.062500 1 0 0 0 0 0 3 25149
-0.002047 -0.000682 0.119347 0.046688 0.682494 0.653051 -0.062500 1 0 0 0 0 0 3 26117
-0.002047 -0.000682 0.119347 0.046706 0.682501 0.653051 -0.062500 1 0 0 0 0 0 3 27107
-0.002047 -0.000682 0.119347 0.046699 0.682493 0.653064 -0.062500 1 0 0 0 0 0 3 28312
-0.002047 -0.000682 0.119347 0.046699 0.682492 0.653046 -0.062500 1 0 0 0 0 0 3 29182
-0.002047 -0.000682 0.119347 0.046699 0.682492 0.653064 -0.062500 1 0 0 0 0 0 3 30161
-0.002047 -0.000682 0.119347 0.046699 0.682492 0.653046 -0.062500 1 0 0 0 0 0 3 31147
-0.002047 -0.000682 0.119347 0.046695 0.682503 0.653057 -0.062500 1 0 0 0 0 0 3 32144
-0.002047 -0.000682 0.119347 0.046702 0.682481 0.653051 -0.062500 1 0 0 0 0 0 3 33115
-0.002047 -0.000682 0.119347 0.046695 0.682502 0.653058 -0.062500 1 0 0 0 0 0 3 34073
-0.002047 -0.000682 0.119347 0.046699 0.682493 0.653045 -0.062500 1 0 0 0 0 0 3 35066
-0.002047 -0.000682 0.119347 0.046698 0.682492 0.653063 -0.062500 1 0 0 0 0 0 3 36114
-0.002047 -0.000682 0.119347 0.046707 0.682500 0.653052 -0.062500 1 0 0 0 0 0 3 37090
-0.002047 -0.000682 0.119347 0.046688 0.682496 0.653051 -0.062500 1 0 0 0 0 0 3 38054
-0.002047 -0.000682 0.119347 0.046709 0.682489 0.653058 -0.062500 1 0 0 0 0 0 3 39090
-0.002047 -0.000682 0.119347 0.046688 0.682494 0.653051 -0.062500 1 0 0 0 0 0 3 40111
-0.002047 -0.000682 0.119347 0.046709 0.682489 0.653058 -0.062500 1 0 0 0 0 0 3 41107
-0.002047 -0.000682 0.119347 0.046688 0.682494 0.653051 -0.062500 1 0 0 0 0 0 3 42196
-0.002047 -0.000682 0.119347 0.046706 0.682501 0.653051 -0.062500 1 0 0 0 0 0 3 43344
-0.002047 -0.000682 0.119347 0.046699 0.682493 0.653064 -0.062500 1 0 0 0 0 0 3 44256
-0.002047 -0.000682 0.119347 0.046699 0.682492 0.653046 -0.062500 1 0 0 0 0 0 3 45109
-0.002047 -0.000682 0.119347 0.046695 0.682503 0.653057 -0.062500 1 0 0 0 0 0 3 46070
-0.002047 -0.000682 0.119347 0.046702 0.682482 0.653051 -0.062500 1 0 0 0 0 0 3 47114
-0.002047 -0.000682 0.119347 0.046695 0.682502 0.653058 -0.062500 1 0 0 0 0 0 3 48110
-0.002047 -0.000682 0.119347 0.046698 0.682493 0.653045 -0.062500 1 0 0 0 0 0 3 49116
-0.002047 -0.000682 0.119347 0.046698 0.682492 0.653063 -0.062500 1 0 0 0 0 0 3 50085
-0.002047 -0.000682 0.119347 0.046699 0.682492 0.653045 -0.062500 1 0 0 0 0 0 3 51139
-0.002047 -0.000682 0.119347 0.046698 0.682492 0.653063 -0.062500 1 0 0 0 0 0 3 52324
-0.002047 -0.000682 0.119347 0.046707 0.682500 0.653053 -0.062500 1 0 0 0 0 0 3 53212
-0.002047 -0.000682 0.119347 0.046700 0.682493 0.653044 -0.062500 1 0 0 0 0 0 3 54244
-0.002047 -0.000682 0.119347 0.046699 0.682492 0.653063 -0.062500 1 0 0 0 0 0 3 55097
-0.002047 -0.000682 0.119347 0.046699 0.682492 0.653045 -0.062500 1 0 0 0 0 0 3 56176
-0.002047 -0.000682 0.119347 0.046699 0.682491 0.653063 -0.062500 1 0 0 0 0 0 3 57066
-0.002047 -0.000682 0.119347 0.046699 0.682491 0.653045 -0.062500 1 0 0 0 0 0 3 58205
-0.002047 -0.000682 0.119347 0.046695 0.682503 0.653057 -0.062500 1 0 0 0 0 0 3 59209
-0.002047 -0.000682 0.119347 0.046710 0.682490 0.653058 -0.062500 1 0 0 0 0 0 3 60130
-0.002047 -0.000682 0.119347 0.046689 0.682494 0.653051 -0.062500 1 0 0 0 0 0 3 61130
-0.002047 -0.000682 0.119347 0.046706 0.682501 0.653051 -0.062500 1 0 0 0 0 0 3 62156
-0.002047 -0.000682 0.119347 0.046691 0.682484 0.653057 -0.062500 1 0 0 0 0 0 3 63108
-0.002047 -0.000682 0.119347 0.046706 0.682500 0.653052 -0.062500 1 0 0 0 0 0 3 64088
-0.002047 -0.000682 0.119347 0.046691 0.682484 0.653057 -0.062500 1 0 0 0 0 0 3 65108
-0.002047 -0.000682 0.119347 0.046706 0.682499 0.653052 -0.062500 1 0 0 0 0 0 3 66104
-0.002047 -0.000682 0.119347 0.046688 0.682495 0.653050 -0.062500 1 0 0 0 0 0 3 67083
-0.002047 -0.000682 0.119347 0.046709 0.682489 0.653057 -0.062500 1 0 0 0 0 0 3 68089
-0.002047 -0.000682 0.119347 0.046696 0.682503 0.653058 -0.062500 1 0 0 0 0 0 3 69089
-0.002047 -0.000682 0.119347 0.046699 0.682493 0.653045 -0.062500 1 0 0 0 0 0 3 70104
-0.002047 -0.000682 0.119347 0.046699 0.682492 0.653063 -0.062500 1 0 0 0 0 0 3 71107
-0.002047 -0.000682 0.119347 0.046699 0.682492 0.653045 -0.062500 1 0 0 0 0 0 3 72938
-0.002047 -0.000682 0.119347 0.046699 0.682491 0.653064 -0.062500 1 0 0 0 0 0 3 74196
-0.002047 -0.000682 0.119347 0.046699 0.682491 0.653045 -0.062500 1 0 0 0 0 0 3 75128
-0.002047 -0.000682 0.119347 0.046695 0.682503 0.653057 -0.062500 1 0 0 0 0 0 3 76120
-0.002047 -0.000682 0.119347 0.046710 0.682490 0.653058 -0.062500 1 0 0 0 0 0 3 77120
-0.002047 -0.000682 0.119347 0.046688 0.682494 0.653051 -0.062500 1 0 0 0 0 0 3 78110
-0.002047 -0.000682 0.119347 0.046706 0.682501 0.653051 -0.062500 1 0 0 0 0 0 3 79114
-0.002047 -0.000682 0.119347 0.046691 0.682484 0.653057 -0.062500 1 0 0 0 0 0 3 80257
-0.002047 -0.000682 0.119347 0.046706 0.682500 0.653052 -0.062500 1 0 0 0 0 0 3 81265
-0.002047 -0.000682 0.119347 0.046688 0.682496 0.653050 -0.062500 1 0 0 0 0 0 3 82149
-0.002047 -0.000682 0.119347 0.046709 0.682489 0.653058 -0.062500 1 0 0 0 0 0 3 83107
-0.002047 -0.000682 0.119347 0.046688 0.682494 0.653051 -0.062500 1 0 0 0 0 0 3 84291
-0.002047 -0.000682 0.119347 0.046709 0.682489 0.653058 -0.062500 1 0 0 0 0 0 3 85180
-0.002047 -0.000682 0.119347 0.046696 0.682503 0.653058 -0.062500 1 0 0 0 0 0 3 86130
-0.002047 -0.000682 0.119347 0.046699 0.682493 0.653045 -0.062500 1 0 0 0 0 0 3 87139
-0.002047 -0.000682 0.119347 0.046698 0.682492 0.653063 -0.062500 1 0 0 0 0 0 3 88109
-0.002047 -0.000682 0.119347 0.046699 0.682492 0.653046 -0.062500 1 0 0 0 0 0 3 89087
-0.002047 -0.000682 0.119347 0.046695 0.682503 0.653057 -0.062500 1 0 0 0 0 0 3 90300
-0.002047 -0.000682 0.119347 0.046702 0.682481 0.653051 -0.062500 1 0 0 0 0 0 3 91285
-0.002047 -0.000682 0.119347 0.046695 0.682502 0.653057 -0.062500 1 0 0 0 0 0 3 92093
-0.002047 -0.000682 0.119347 0.046710 0.682490 0.653059 -0.062500 1 0 0 0 0 0 3 93121
-0.002047 -0.000682 0.119347 0.046700 0.682491 0.653045 -0.062500 1 0 0 0 0 0 3 94126
-0.002047 -0.000682 0.119347 0.046696 0.682503 0.653057 -0.062500 1 0 0 0 0 0 3 95085
-0.002047 -0.000682 0.119347 0.046702 0.682481 0.653051 -0.062500 1 0 0 0 0 0 3 96084
-0.002047 -0.000682 0.119347 0.046696 0.682502 0.653057 -0.062500 1 0 0 0 0 0 3 97083
-0.002047 -0.000682 0.119347 0.046699 0.682493 0.653045 -0.062500 1 0 0 0 0 0 3 98084
-0.002047 -0.000682 0.119347 0.046699 0.682492 0.653063 -0.062500 1 0 0 0 0 0 3 99080
-0.002047 -0.000682 0.119347 0.046699 0.682492 0.653045 -0.062500 1 0 0 0 0 0 3 100102
-0.002047 -0.000682 0.119347 0.046699 0.682491 0.653063 -0.062500 1 0 0 0 0 0 3 101081
-0.002047 -0.000682 0.119347 0.046707 0.682500 0.653052 -0.062500 1 0 0 0 0 0 3 102075
-0.002047 -0.000682 0.119347 0.046688 0.682495 0.653051 -0.062500 1 0 0 0 0 0 3 103079
-0.002047 -0.000682 0.119347 0.046709 0.682489 0.653058 -0.062500 1 0 0 0 0 0 3 105114
-0.002047 -0.000682 0.119347 0.046688 0.682494 0.653051 -0.062500 1 0 0 0 0 0 3 106182
-0.002047 -0.000682 0.119347 0.046706 0.682501 0.653051 -0.062500 1 0 0 0 0 0 3 107096
-0.002047 -0.000682 0.119347 0.046699 0.682493 0.653064 -0.062500 1 0 0 0 0 0 3 108094
-0.002047 -0.000682 0.119347 0.046699 0.682492 0.653046 -0.062500 1 0 0 0 0 0 3 109091
-0.002047 -0.000682 0.119347 0.046699 0.682492 0.653064 -0.062500 1 0 0 0 0 0 3 110083
-0.002047 -0.000682 0.119347 0.046699 0.682492 0.653046 -0.062500 1 0 0 0 0 0 3 111079
-0.002047 -0.000682 0.119347 0.046695 0.682503 0.653057 -0.062500 1 0 0 0 0 0 3 112134
-0.002047 -0.000682 0.119347 0.046702 0.682481 0.653051 -0.062500 1 0 0 0 0 0 3 113272
-0.002047 -0.000682 0.119347 0.046696 0.682502 0.653057 -0.062500 1 0 0 0 0 0 3 114285
-0.002047 -0.000682 0.119347 0.046699 0.682493 0.653045 -0.062500 1 0 0 0 0 0 3 115272
-0.002047 -0.000682 0.119347 0.046698 0.682492 0.653063 -0.062500 1 0 0 0 0 0 3 116151
-0.002047 -0.000682 0.119347 0.046699 0.682492 0.653045 -0.062500 1 0 0 0 0 0 3 117217
-0.002047 -0.000682 0.119347 0.046698 0.682491 0.653063 -0.062500 1 0 0 0 0 0 3 118145
-0.002047 -0.000682 0.119347 0.046707 0.682500 0.653053 -0.062500 1 0 0 0 0 0 3 119269
-0.002047 -0.000682 0.119347 0.046688 0.682495 0.653051 -0.062500 1 0 0 0 0 0 3 120236
-0.002047 -0.000682 0.119347 0.046709 0.682489 0.653058 -0.062500 1 0 0 0 0 0 3 121127
-0.002047 -0.000682 0.119347 0.046688 0.682494 0.653051 -0.062500 1 0 0 0 0 0 3 122144
-0.002047 -0.000682 0.119347 0.046706 0.682501 0.653051 -0.062500 1 0 0 0 0 0 3 123096
-0.002047 -0.000682 0.119347 0.046699 0.682493 0.653064 -0.062500 1 0 0 0 0 0 3 124016
-0.002047 -0.000682 0.119347 0.046699 0.682492 0.653046 -0.062500 1 0 0 0 0 0 3 125218
-0.002047 -0.000682 0.119347 0.046695 0.682503 0.653057 -0.062500 1 0 0 0 0 0 3 126288
-0.002047 -0.000682 0.119347 0.046702 0.682482 0.653051 -0.062500 1 0 0 0 0 0 3 127089
-0.002047 -0.000682 0.119347 0.046695 0.682502 0.653058 -0.062500 1 0 0 0 0 0 3 128119
-0.002047 -0.000682 0.119347 0.046702 0.682481 0.653052 -0.062500 1 0 0 0 0 0 3 129094
-0.002047 -0.000682 0.119347 0.046695 0.682502 0.653058 -0.062500 1 0 0 0 0 0 3 130070
-0.002047 -0.000682 0.119347 0.046698 0.682493 0.653045 -0.062500 1 0 0 0 0 0 3 131087
-0.002047 -0.000682 0.119347 0.046698 0.682492 0.653063 -0.062500 1 0 0 0 0 0 3 132080
-0.002047 -0.000682 0.119347 0.046699 0.682492 0.653045 -0.062500 1 0 0 0 0 0 3 133079
-0.002047 -0.000682 0.119347 0.046695 0.682503 0.653057 -0.062500 1 0 0 0 0 0 3 134074
-0.002047 -0.000682 0.119347 0.046710 0.682490 0.653058 -0.062500 1 0 0 0 0 0 3 135074
-0.002047 -0.000682 0.119347 0.046700 0.682492 0.653045 -0.062500 1 0 0 0 0 0 3 136078
-0.002047 -0.000682 0.119347 0.046699 0.682491 0.653063 -0.062500 1 0 0 0 0 0 3 137060
-0.002047 -0.000682 0.119347 0.046699 0.682491 0.653045 -0.062500 1 0 0 0 0 0 3 138055
-0.002047 -0.000682 0.119347 0.046695 0.682503 0.653057 -0.062500 1 0 0 0 0 0 3 139181
-0.002047 -0.000682 0.119347 0.046710 0.682490 0.653058 -0.062500 1 0 0 0 0 0 3 140106
-0.002047 -0.000682 0.119347 0.046689 0.682494 0.653051 -0.062500 1 0 0 0 0 0 3 141181
-0.002047 -0.000682 0.119347 0.046706 0.682501 0.653051 -0.062500 1 0 0 0 0 0 3 142089
-0.002047 -0.000682 0.119347 0.046691 0.682484 0.653057 -0.062500 1 0 0 0 0 0 3 143048
-0.002047 -0.000682 0.119347 0.046706 0.682500 0.653052 -0.062500 1 0 0 0 0 0 3 144063
-0.002047 -0.000682 0.119347 0.046691 0.682484 0.653057 -0.062500 1 0 0 0 0 0 3 145079
-0.002047 -0.000682 0.119347 0.046706 0.682499 0.653052 -0.062500 1 0 0 0 0 0 3 146088
-0.002047 -0.000682 0.119347 0.046688 0.682495 0.653050 -0.062500 1 0 0 0 0 0 3 147163
-0.002047 -0.000682 0.119347 0.046709 0.682489 0.653057 -0.062500 1 0 0 0 0 0 3 148242
-0.002047 -0.000682 0.119347 0.046696 0.682503 0.653058 -0.062500 1 0 0 0 0 0 3 149199
-0.002047 -0.000682 0.119347 0.046699 0.682493 0.653045 -0.062500 1 0 0 0 0 0 3 150165
-0.002047 -0.000682 0.119347 0.046699 0.682492 0.653063 -0.062500 1 0 0 0 0 0 3 151026
-0.002047 -0.000682 0.119347 0.046699 0.682492 0.653045 -0.062500 1 0 0 0 0 0 3 152124
-0.002047 -0.000682 0.119347 0.046699 0.682491 0.653063 -0.062500 1 0 0 0 0 0 3 153101
-0.002047 -0.000682 0.119347 0.046699 0.682491 0.653045 -0.062500 1 0 0 0 0 0 3 154154
-0.002047 -0.000682 0.119347 0.046695 0.682503 0.653057 -0.062500 1 0 0 0 0 0 3 155057
-0.002047 -0.000682 0.119347 0.046710 0.682490 0.653058 -0.062500 1 0 0 0 0 0 3 156127
-0.002047 -0.000682 0.119347 0.046688 0.682494 0.653051 -0.062500 1 0 0 0 0 0 3 157099
-0.002047 -0.000682 0.119347 0.046706 0.682501 0.653051 -0.062500 1 0 0 0 0 0 3 158078
-0.002047 -0.000682 0.119347 0.046691 0.682484 0.653057 -0.062500 1 0 0 0 0 0 3 159062
-0.002047 -0.000682 0.119347 0.046706 0.682500 0.653052 -0.062500 1 0 0 0 0 0 3 160082
-0.002047 -0.000682 0.119347 0.046688 0.682496 0.653050 -0.062500 1 0 0 0 0 0 3 161054
-0.002047 -0.000682 0.119347 0.046709 0.682489 0.653057 -0.062500 1 0 0 0 0 0 3 162074
-0.002047 -0.000682 0.119347 0.046688 0.682494 0.653051 -0.062500 1 0 0 0 0 0 3 163076
-0.002047 -0.000682 0.119347 0.046709 0.682489 0.653058 -0.062500 1 0 0 0 0 0 3 164084
-0.002047 -0.000682 0.119347 0.046696 0.682503 0.653058 -0.062500 1 0 0 0 0 0 3 165053
-0.002047 -0.000682 0.119347 0.046699 0.682493 0.653045 -0.062500 1 0 0 0 0 0 3 166055
-0.002047 -0.000682 0.119347 0.046698 0.682492 0.653063 -0.062500 1 0 0 0 0 0 3 167071
-0.002047 -0.000682 0.119347 0.046699 0.682492 0.653045 -0.062500 1 0 0 0 0 0 3 168535
-0.002047 -0.000682 0.119347 0.046698 0.682491 0.653064 -0.062500 1 0 0 0 0 0 3 169064
-0.002047 -0.000682 0.119347 0.046699 0.682491 0.653046 -0.062500 1 0 0 0 0 0 3 170115
-0.002047 -0.000682 0.119347 0.046695 0.682503 0.653057 -0.062500 1 0 0 0 0 0 3 171076
-0.002047 -0.000682 0.119347 0.046710 0.682490 0.653058 -0.062500 1 0 0 0 0 0 3 172069
-0.002047 -0.000682 0.119347 0.046701 0.682491 0.653045 -0.062500 1 0 0 0 0 0 3 173058
-0.002047 -0.000682 0.119347 0.046696 0.682503 0.653057 -0.062500 1 0 0 0 0 0 3 174060
-0.002047 -0.000682 0.119347 0.046690 0.682484 0.653058 -0.062500 1 0 0 0 0 0 3 175066
-0.002047 -0.000682 0.119347 0.046706 0.682500 0.653052 -0.062500 1 0 0 0 0 0 3 176142
-0.002047 -0.000682 0.119347 0.046700 0.682493 0.653044 -0.062500 1 0 0 0 0 0 3 177354
-0.002047 -0.000682 0.119347 0.046699 0.682492 0.653063 -0.062500 1 0 0 0 0 0 3 178139
-0.002047 -0.000682 0.119347 0.046699 0.682492 0.653045 -0.062500 1 0 0 0 0 0 3 179328
-0.002047 -0.000682 0.119347 0.046699 0.682491 0.653063 -0.062500 1 0 0 0 0 0 3 180175
-0.002047 -0.000682 0.119347 0.046707 0.682500 0.653052 -0.062500 1 0 0 0 0 0 3 181324
-0.002047 -0.000682 0.119347 0.046688 0.682496 0.653051 -0.062500 1 0 0 0 0 0 3 182168
-0.002047 -0.000682 0.119347 0.046710 0.682489 0.653058 -0.062500 1 0 0 0 0 0 3 183067
-0.002047 -0.000682 0.119347 0.046688 0.682494 0.653051 -0.062500 1 0 0 0 0 0 3 184274
-0.002047 -0.000682 0.119347 0.046706 0.682501 0.653051 -0.062500 1 0 0 0 0 0 3 185274
-0.002047 -0.000682 0.119347 0.046691 0.682484 0.653057 -0.062500 1 0 0 0 0 0 3 186143
-0.002047 -0.000682 0.119347 0.046706 0.682499 0.653051 -0.062500 1 0 0 0 0 0 3 187130
-0.002047 -0.000682 0.119347 0.046700 0.682492 0.653064 -0.062500 1 0 0 0 0 0 3 188066
-0.002047 -0.000682 0.119347 0.046699 0.682492 0.653046 -0.062500 1 0 0 0 0 0 3 189067
-0.002047 -0.000682 0.119347 0.046695 0.682503 0.653057 -0.062500 1 0 0 0 0 0 3 190101
-0.002047 -0.000682 0.119347 0.046702 0.682481 0.653051 -0.062500 1 0 0 0 0 0 3 191157
-0.002047 -0.000682 0.119347 0.046696 0.682502 0.653057 -0.062500 1 0 0 0 0 0 3 192028
-0.002047 -0.000682 0.119347 0.046699 0.682493 0.653045 -0.062500 1 0 0 0 0 0 3 193081
-0.002047 -0.000682 0.119347 0.046699 0.682492 0.653063 -0.062500 1 0 0 0 0 0 3 194154
-0.002047 -0.000682 0.119347 0.046699 0.682492 0.653045 -0.062500 1 0 0 0 0 0 3 195094
-0.002047 -0.000682 0.119347 0.046699 0.682491 0.653063 -0.062500 1 0 0 0 0 0 3 196087
-0.002047 -0.000682 0.119347 0.046707 0.682500 0.653052 -0.062500 1 0 0 0 0 0 3 197084
-0.002047 -0.000682 0.119347 0.046688 0.682496 0.653051 -0.062500 1 0 0 0 0 0 3 198081
-0.002047 -0.000682 0.119347 0.046709 0.682489 0.653058 -0.062500 1 0 0 0 0 0 3 199082
-0.002047 -0.000682 0.119347 0.046688 0.682494 0.653051 -0.062500 1 0 0 0 0 0 3 200087
-0.002047 -0.000682 0.119347 0.046706 0.682501 0.653051 -0.062500 1 0 0 0 0 0 3 201081
-0.002047 -0.000682 0.119347 0.046691 0.682484 0.653057 -0.062500 1 0 0 0 0 0 3 202082
-0.002047 -0.000682 0.119347 0.046706 0.682499 0.653052 -0.062500 1 0 0 0 0 0 3 203088
-0.002047 -0.000682 0.119347 0.046699 0.682492 0.653064 -0.062500 1 0 0 0 0 0 3 204928
-0.002047 -0.000682 0.119347 0.046699 0.682492 0.653046 -0.062500 1 0 0 0 0 0 3 205277
-0.002047 -0.000682 0.119347 0.046695 0.682503 0.653057 -0.062500 1 0 0 0 0 0 3 206157
-0.002047 -0.000682 0.119347 0.046702 0.682481 0.653051 -0.062500 1 0 0 0 0 0 3 207052
-0.002047 -0.000682 0.119347 0.046695 0.682502 0.653058 -0.062500 1 0 0 0 0 0 3 208096
-0.002047 -0.000682 0.119347 0.046699 0.682493 0.653045 -0.062500 1 0 0 0 0 0 3 209089
-0.002047 -0.000682 0.119347 0.046698 0.682492 0.653063 -0.062500 1 0 0 0 0 0 3 210083
-0.002047 -0.000682 0.119347 0.046699 0.682492 0.653045 -0.062500 1 0 0 0 0 0 3 211087
-0.002047 -0.000682 0.119347 0.046698 0.682491 0.653063 -0.062500 1 0 0 0 0 0 3 212086
-0.002047 -0.000682 0.119347 0.046707 0.682500 0.653053 -0.062500 1 0 0 0 0 0 3 213323
-0.002047 -0.000682 0.119347 0.046688 0.682495 0.653051 -0.062500 1 0 0 0 0 0 3 214342
-0.002047 -0.000682 0.119347 0.046709 0.682489 0.653058 -0.062500 1 0 0 0 0 0 3 215185
-0.002047 -0.000682 0.119347 0.046688 0.682494 0.653051 -0.062500 1 0 0 0 0 0 3 216105
-0.002047 -0.000682 0.119347 0.046706 0.682501 0.653051 -0.062500 1 0 0 0 0 0 3 217040
-0.002047 -0.000682 0.119347 0.046691 0.682484 0.653057 -0.062500 1 0 0 0 0 0 3 218070
-0.002047 -0.000682 0.119347 0.046706 0.682499 0.653052 -0.062500 1 0 0 0 0 0 3 219189
-0.002047 -0.000682 0.119347 0.046696 0.682504 0.653058 -0.062500 1 0 0 0 0 0 3 220188
-0.002047 -0.000682 0.119347 0.046702 0.682482 0.653052 -0.062500 1 0 0 0 0 0 3 221096
-0.002047 -0.000682 0.119347 0.046708 0.682499 0.653051 -0.062500 1 0 0 0 0 0 3 222099
-0.002047 -0.000682 0.119347 0.046692 0.682484 0.653057 -0.062500 1 0 0 0 0 0 3 223046
-0.002047 -0.000682 0.119347 0.046707 0.682499 0.653052 -0.062500 1 0 0 0 0 0 3 223997
-0.002047 -0.000682 0.119347 0.046688 0.682495 0.653050 -0.062500 1 0 0 0 0 0 3 225188
-0.002047 -0.000682 0.119347 0.046697 0.682492 0.653064 -0.062500 1 0 0 0 0 0 3 226270
-0.002047 -0.000682 0.119347 0.046699 0.682492 0.653046 -0.062500 1 0 0 0 0 0 3 227078
-0.002047 -0.000682 0.119347 0.046707 0.682500 0.653050 -0.062500 1 0 0 0 0 0 3 228080
-0.002047 -0.000682 0.119347 0.046700 0.682493 0.653064 -0.062500 1 0 0 0 0 0 3 229097
-0.002047 -0.000682 0.119347 0.046699 0.682492 0.653045 -0.062500 1 0 0 0 0 0 3 230041
-0.002047 -0.000682 0.119347 0.046699 0.682491 0.653063 -0.062500 1 0 0 0 0 0 3 231047
-0.002047 -0.000682 0.119347 0.046699 0.682491 0.653045 -0.062500 1 0 0 0 0 0 3 232054
-0.002047 -0.000682 0.119347 0.046695 0.682503 0.653057 -0.062500 1 0 0 0 0 0 3 233031
-0.002047 -0.000682 0.119347 0.046702 0.682481 0.653051 -0.062500 1 0 0 0 0 0 3 234048
-0.002047 -0.000682 0.119347 0.046696 0.682502 0.653057 -0.062500 1 0 0 0 0 0 3 235058
-0.002047 -0.000682 0.119347 0.046707 0.682502 0.653052 -0.062500 1 0 0 0 0 0 3 236051
-0.002047 -0.000682 0.119347 0.046691 0.682484 0.653057 -0.062500 1 0 0 0 0 0 3 237034
-0.002047 -0.000682 0.119347 0.046706 0.682500 0.653052 -0.062500 1 0 0 0 0 0 3 238029
-0.002047 -0.000682 0.119347 0.046691 0.682484 0.653057 -0.062500 1 0 0 0 0 0 3 239109
-0.002047 -0.000682 0.119347 0.046706 0.682499 0.653052 -0.062500 1 0 0 0 0 0 3 240053
-0.002047 -0.000682 0.119347 0.046688 0.682495 0.653050 -0.062500 1 0 0 0 0 0 3 241120
-0.002047 -0.000682 0.119347 0.046709 0.682489 0.653058 -0.062500 1 0 0 0 0 0 3 242052
-0.002047 -0.000682 0.119347 0.046696 0.682503 0.653058 -0.062500 1 0 0 0 0 0 3 243046
-0.002047 -0.000682 0.119347 0.046699 0.682493 0.653045 -0.062500 1 0 0 0 0 0 3 244033
-0.002047 -0.000682 0.119347 0.046699 0.682492 0.653063 -0.062500 1 0 0 0 0 0 3 245031
-0.002047 -0.000682 0.119347 0.046699 0.682492 0.653045 -0.062500 1 0 0 0 0 0 3 246032
-0.002047 -0.000682 0.119347 0.046699 0.682491 0.653064 -0.062500 1 0 0 0 0 0 3 247149
-0.002047 -0.000682 0.119347 0.046699 0.682491 0.653046 -0.062500 1 0 0 0 0 0 3 248229
-0.002047 -0.000682 0.119347 0.046695 0.682503 0.653057 -0.062500 1 0 0 0 0 0 3 249251
-0.002047 -0.000682 0.119347 0.046702 0.682481 0.653051 -0.062500 1 0 0 0 0 0 3 250079
-0.002047 -0.000682 0.119347 0.046695 0.682502 0.653057 -0.062500 1 0 0 0 0 0 3 251154
-0.002047 -0.000682 0.119347 0.046707 0.682502 0.653052 -0.062500 1 0 0 0 0 0 3 252184
-0.002047 -0.000682 0.119347 0.046691 0.682484 0.653057 -0.062500 1 0 0 0 0 0 3 253082
-0.002047 -0.000682 0.119347 0.046706 0.682500 0.653052 -0.062500 1 0 0 0 0 0 3 254092
-0.002047 -0.000682 0.119347 0.046688 0.682496 0.653050 -0.062500 1 0 0 0 0 0 3 255086
-0.002047 -0.000682 0.119347 0.046709 0.682489 0.653058 -0.062500 1 0 0 0 0 0 3 256074
-0.002047 -0.000682 0.119347 0.046688 0.682494 0.653051 -0.062500 1 0 0 0 0 0 3 257146
-0.002047 -0.000682 0.119347 0.046709 0.682489 0.653058 -0.062500 1 0 0 0 0 0 3 258158
-0.002047 -0.000682 0.119347 0.046696 0.682503 0.653058 -0.062500 1 0 0 0 0 0 3 258999
-0.002047 -0.000682 0.119347 0.046699 0.682493 0.653045 -0.062500 1 0 0 0 0 0 3 260043
-0.002047 -0.000682 0.119347 0.046698 0.682492 0.653064 -0.062500 1 0 0 0 0 0 3 261117
-0.002047 -0.000682 0.119347 0.046699 0.682492 0.653046 -0.062500 1 0 0 0 0 0 3 262073
-0.002047 -0.000682 0.119347 0.046695 0.682503 0.653057 -0.062500 1 0 0 0 0 0 3 263072
-0.002047 -0.000682 0.119347 0.046702 0.682482 0.653051 -0.062500 1 0 0 0 0 0 3 264061
-0.002047 -0.000682 0.119347 0.046695 0.682502 0.653057 -0.062500 1 0 0 0 0 0 3 265055
-0.002047 -0.000682 0.119347 0.046702 0.682481 0.653051 -0.062500 1 0 0 0 0 0 3 266059
-0.002047 -0.000682 0.119347 0.046695 0.682502 0.653058 -0.062500 1 0 0 0 0 0 3 267061
-0.002047 -0.000682 0.119347 0.046707 0.682502 0.653052 -0.062500 1 0 0 0 0 0 3 268058
-0.002047 -0.000682 0.119347 0.046703 0.682481 0.653051 -0.062500 1 0 0 0 0 0 3 269053
-0.002047 -0.000682 0.119347 0.046696 0.682502 0.653057 -0.062500 1 0 0 0 0 0 3 270059
-0.002047 -0.000682 0.119347 0.046699 0.682493 0.653045 -0.062500 1 0 0 0 0 0 3 271145
-0.002047 -0.000682 0.119347 0.046699 0.682492 0.653063 -0.062500 1 0 0 0 0 0 3 272104
-0.002047 -0.000682 0.119347 0.046699 0.682492 0.653045 -0.062500 1 0 0 0 0 0 3 273134
-0.002047 -0.000682 0.119347 0.046699 0.682491 0.653063 -0.062500 1 0 0 0 0 0 3 274041
-0.002047 -0.000682 0.119347 0.046707 0.682500 0.653052 -0.062500 1 0 0 0 0 0 3 275064
-0.002047 -0.000682 0.119347 0.046688 0.682496 0.653051 -0.062500 1 0 0 0 0 0 3 276065
-0.002047 -0.000682 0.119347 0.046710 0.682489 0.653058 -0.062500 1 0 0 0 0 0 3 277065
-0.002047 -0.000682 0.119347 0.046688 0.682494 0.653051 -0.062500 1 0 0 0 0 0 3 278063
-0.002047 -0.000682 0.119347 0.046706 0.682501 0.653051 -0.062500 1 0 0 0 0 0 3 279181
-0.002047 -0.000682 0.119347 0.046691 0.682484 0.653057 -0.062500 1 0 0 0 0 0 3 280229
-0.002047 -0.000682 0.119347 0.046706 0.682499 0.653052 -0.062500 1 0 0 0 0 0 3 281173
-0.002047 -0.000682 0.119347 0.046700 0.682492 0.653064 -0.062500 1 0 0 0 0 0 3 282213
-0.002047 -0.000682 0.119347 0.046699 0.682492 0.653046 -0.062500 1 0 0 0 0 0 3 283082
-0.002047 -0.000682 0.119347 0.046695 0.682503 0.653057 -0.062500 1 0 0 0 0 0 3 284049
-0.002047 -0.000682 0.119347 0.046702 0.682481 0.653051 -0.062500 1 0 0 0 0 0 3 285210
-0.002047 -0.000682 0.119347 0.046696 0.682502 0.653058 -0.062500 1 0 0 0 0 0 3 286042
-0.002047 -0.000682 0.119347 0.046699 0.682493 0.653045 -0.062500 1 0 0 0 0 0 3 287081
-0.002047 -0.000682 0.119347 0.046698 0.682492 0.653063 -0.062500 1 0 0 0 0 0 3 288155
-0.002047 -0.000682 0.119347 0.046699 0.682492 0.653045 -0.062500 1 0 0 0 0 0 3 289087
-0.002047 -0.000682 0.119347 0.046698 0.682491 0.653063 -0.062500 1 0 0 0 0 0 3 290100
-0.002047 -0.000682 0.119347 0.046707 0.682500 0.653053 -0.062500 1 0 0 0 0 0 3 291127
-0.002047 -0.000682 0.119347 0.046688 0.682496 0.653051 -0.062500 1 0 0 0 0 0 3 292225
-0.002047 -0.000682 0.119347 0.046709 0.682489 0.653058 -0.062500 1 0 0 0 0 0 3 293146
-0.002047 -0.000682 0.119347 0.046688 0.682494 0.653051 -0.062500 1 0 0 0 0 0 3 294055
-0.002047 -0.000682 0.119347 0.046706 0.682501 0.653051 -0.062500 1 0 0 0 0 0 3 295127
-0.002047 -0.000682 0.119347 0.046691 0.682484 0.653057 -0.062500 1 0 0 0 0 0 3 296050
-0.002047 -0.000682 0.119347 0.046706 0.682499 0.653052 -0.062500 1 0 0 0 0 0 3 297049
-0.002047 -0.000682 0.119347 0.046696 0.682504 0.653057 -0.062500 1 0 0 0 0 0 3 298060
-0.002047 -0.000682 0.119347 0.046702 0.682482 0.653051 -0.062500 1 0 0 0 0 0 3 299030
-0.002047 -0.000682 0.119347 0.046695 0.682502 0.653058 -0.062500 1 0 0 0 0 0 3 300046
-0.002047 -0.000682 0.119347 0.046702 0.682481 0.653052 -0.062500 1 0 0 0 0 0 3 301054
-0.002047 -0.000682 0.119347 0.046695 0.682502 0.653058 -0.062500 1 0 0 0 0 0 3 302055
-0.002047 -0.000682 0.119347 0.046698 0.682493 0.653045 -0.062500 1 0 0 0 0 0 3 303049
-0.002047 -0.000682 0.119347 0.046698 0.682492 0.653063 -0.062500 1 0 0 0 0 0 3 304064
-0.002047 -0.000682 0.119347 0.046699 0.682492 0.653045 -0.062500 1 0 0 0 0 0 3 305057
-0.002047 -0.000682 0.119347 0.046698 0.682491 0.653064 -0.062500 1 0 0 0 0 0 3 306987
-0.002047 -0.000682 0.119347 0.046707 0.682500 0.653053 -0.062500 1 0 0 0 0 0 3 308172
-0.002047 -0.000682 0.119347 0.046700 0.682493 0.653044 -0.062500 1 0 0 0 0 0 3 309028
-0.002047 -0.000682 0.119347 0.046699 0.682492 0.653063 -0.062500 1 0 0 0 0 0 3 310065
-0.002047 -0.000682 0.119347 0.046699 0.682492 0.653045 -0.062500 1 0 0 0 0 0 3 311048
-0.002047 -0.000682 0.119347 0.046695 0.682503 0.653057 -0.062500 1 0 0 0 0 0 3 312016
-0.002047 -0.000682 0.119347 0.046702 0.682481 0.653051 -0.062500 1 0 0 0 0 0 3 313028
-0.002047 -0.000682 0.119347 0.046696 0.682502 0.653057 -0.062500 1 0 0 0 0 0 3 314026
-0.002047 -0.000682 0.119347 0.046707 0.682502 0.653052 -0.062500 1 0 0 0 0 0 3 315117
-0.002047 -0.000682 0.119347 0.046692 0.682484 0.653057 -0.062500 1 0 0 0 0 0 3 316049
-0.002047 -0.000682 0.119347 0.046707 0.682500 0.653052 -0.062500 1 0 0 0 0 0 3 317016
-0.002047 -0.000682 0.119347 0.046691 0.682484 0.653057 -0.062500 1 0 0 0 0 0 3 318077
-0.002047 -0.000682 0.119347 0.046707 0.682499 0.653052 -0.062500 1 0 0 0 0 0 3 319180
-0.002047 -0.000682 0.119347 0.046688 0.682495 0.653050 -0.062500 1 0 0 0 0 0 3 320052
-0.002047 -0.000682 0.119347 0.046709 0.682489 0.653057 -0.062500 1 0 0 0 0 0 3 321086
-0.002047 -0.000682 0.119347 0.046688 0.682494 0.653051 -0.062500 1 0 0 0 0 0 3 322047
-0.002047 -0.000682 0.119347 0.046706 0.682501 0.653051 -0.062500 1 0 0 0 0 0 3 323091
-0.002047 -0.000682 0.119347 0.046699 0.682493 0.653064 -0.062500 1 0 0 0 0 0 3 324139
-0.002047 -0.000682 0.119347 0.046699 0.682492 0.653045 -0.062500 1 0 0 0 0 0 3 325115
-0.002047 -0.000682 0.119347 0.046699 0.682491 0.653064 -0.062500 1 0 0 0 0 0 3 326232
-0.002047 -0.000682 0.119347 0.046699 0.682492 0.653045 -0.062500 1 0 0 0 0 0 3 327016
-0.002047 -0.000682 0.119347 0.046695 0.682503 0.653057 -0.062500 1 0 0 0 0 0 3 328064
-0.002047 -0.000682 0.119347 0.046702 0.682481 0.653051 -0.062500 1 0 0 0 0 0 3 329079
-0.002047 -0.000682 0.119347 0.046695 0.682502 0.653057 -0.062500 1 0 0 0 0 0 3 330053
-0.002047 -0.000682 0.119347 0.046707 0.682502 0.653052 -0.062500 1 0 0 0 0 0 3 330973
-0.002047 -0.000682 0.119347 0.046691 0.682484 0.653057 -0.062500 1 0 0 0 0 0 3 332010
-0.002047 -0.000682 0.119347 0.046706 0.682500 0.653052 -0.062500 1 0 0 0 0 0 3 333014
-0.002047 -0.000682 0.119347 0.046688 0.682496 0.653050 -0.062500 1 0 0 0 0 0 3 334029
-0.002047 -0.000682 0.119347 0.046709 0.682489 0.653058 -0.062500 1 0 0 0 0 0 3 334975
-0.002047 -0.000682 0.119347 0.046688 0.682494 0.653051 -0.062500 1 0 0 0 0 0 3 336013
-0.002047 -0.000682 0.119347 0.046709 0.682489 0.653058 -0.062500 1 0 0 0 0 0 3 337032
-0.002047 -0.000682 0.119347 0.046688 0.682494 0.653051 -0.062500 1 0 0 0 0 0 3 338029
-0.002047 -0.000682 0.119347 0.046706 0.682501 0.653051 -0.062500 1 0 0 0 0 0 3 339965
-0.002047 -0.000682 0.119347 0.046699 0.682493 0.653064 -0.062500 1 0 0 0 0 0 3 340160
-0.002047 -0.000682 0.119347 0.046699 0.682492 0.653046 -0.062500 1 0 0 0 0 0 3 341112
-0.002047 -0.000682 0.119347 0.046699 0.682491 0.653064 -0.062500 1 0 0 0 0 0 3 342010
-0.002047 -0.000682 0.119347 0.046699 0.682492 0.653046 -0.062500 1 0 0 0 0 0 3 343014
-0.002047 -0.000682 0.119347 0.046695 0.682503 0.653057 -0.062500 1 0 0 0 0 0 3 344036
-0.002047 -0.000682 0.119347 0.046702 0.682481 0.653051 -0.062500 1 0 0 0 0 0 3 345037
-0.002047 -0.000682 0.119347 0.046695 0.682502 0.653057 -0.062500 1 0 0 0 0 0 3 346039
-0.002047 -0.000682 0.119347 0.046707 0.682502 0.653052 -0.062500 1 0 0 0 0 0 3 347042
-0.002047 -0.000682 0.119347 0.046691 0.682484 0.653057 -0.062500 1 0 0 0 0 0 3 348303
-0.002047 -0.000682 0.119347 0.046706 0.682500 0.653052 -0.062500 1 0 0 0 0 0 3 349070
-0.002047 -0.000682 0.119347 0.046700 0.682493 0.653044 -0.062500 1 0 0 0 0 0 3 350014
-0.002047 -0.000682 0.119347 0.046699 0.682492 0.653063 -0.062500 1 0 0 0 0 0 3 351223
-0.002047 -0.000682 0.119347 0.046699 0.682492 0.653045 -0.062500 1 0 0 0 0 0 3 352177
-0.002047 -0.000682 0.119347 0.046699 0.682491 0.653063 -0.062500 1 0 0 0 0 0 3 353055
-0.002047 -0.000682 0.119347 0.046699 0.682491 0.653045 -0.062500 1 0 0 0 0 0 3 354108
-0.002047 -0.000682 0.119347 0.046695 0.682503 0.653057 -0.062500 1 0 0 0 0 0 3 355046
-0.002047 -0.000682 0.119347 0.046710 0.682490 0.653058 -0.062500 1 0 0 0 0 0 3 356089
-0.002047 -0.000682 0.119347 0.046689 0.682494 0.653051 -0.062500 1 0 0 0 0 0 3 357025
-0.002047 -0.000682 0.119347 0.046706 0.682501 0.653051 -0.062500 1 0 0 0 0 0 3 358045
-0.002047 -0.000682 0.119347 0.046691 0.682484 0.653057 -0.062500 1 0 0 0 0 0 3 359125
-0.002047 -0.000682 0.119347 0.046706 0.682499 0.653052 -0.062500 1 0 0 0 0 0 3 360041
-0.002047 -0.000682 0.119347 0.046700 0.682492 0.653064 -0.062500 1 0 0 0 0 0 3 361111
-0.002047 -0.000682 0.119347 0.046699 0.682492 0.653046 -0.062500 1 0 0 0 0 0 3 362051
-0.002047 -0.000682 0.119347 0.046695 0.682503 0.653057 -0.062500 1 0 0 0 0 0 3 363034
-0.002047 -0.000682 0.119347 0.046702 0.682481 0.653051 -0.062500 1 0 0 0 0 0 3 364034
-0.002047 -0.000682 0.119347 0.046696 0.682502 0.653057 -0.062500 1 0 0 0 0 0 3 365037
-0.002047 -0.000682 0.119347 0.046699 0.682493 0.653045 -0.062500 1 0 0 0 0 0 3 366030
-0.002047 -0.000682 0.119347 0.046699 0.682492 0.653063 -0.062500 1 0 0 0 0 0 3 367022
-0.002047 -0.000682 0.119347 0.046699 0.682492 0.653045 -0.062500 1 0 0 0 0 0 3 368032
-0.002047 -0.000682 0.119347 0.046699 0.682491 0.653063 -0.062500 1 0 0 0 0 0 3 369036
-0.002047 -0.000682 0.119347 0.046699 0.682491 0.653045 -0.062500 1 0 0 0 0 0 3 370033
-0.002047 -0.000682 0.119347 0.046695 0.682503 0.653057 -0.062500 1 0 0 0 0 0 3 371139
-0.002047 -0.000682 0.119347 0.046710 0.682490 0.653058 -0.062500 1 0 0 0 0 0 3 372012
-0.002047 -0.000682 0.119347 0.046688 0.682494 0.653051 -0.062500 1 0 0 0 0 0 3 373107
-0.002047 -0.000682 0.119347 0.046706 0.682501 0.653051 -0.062500 1 0 0 0 0 0 3 374056
-0.002047 -0.000682 0.119347 0.046691 0.682484 0.653057 -0.062500 1 0 0 0 0 0 3 375044
-0.002047 -0.000682 0.119347 0.046706 0.682499 0.653052 -0.062500 1 0 0 0 0 0 3 376037
-0.002047 -0.000682 0.119347 0.046699 0.682492 0.653064 -0.062500 1 0 0 0 0 0 3 377041
-0.002047 -0.000682 0.119347 0.046699 0.682492 0.653046 -0.062500 1 0 0 0 0 0 3 378038
-0.002047 -0.000682 0.119347 0.046695 0.682503 0.653057 -0.062500 1 0 0 0 0 0 3 379121
-0.002047 -0.000682 0.119347 0.046702 0.682481 0.653051 -0.062500 1 0 0 0 0 0 3 380174
-0.002047 -0.000682 0.119347 0.046696 0.682502 0.653058 -0.062500 1 0 0 0 0 0 3 381158
-0.002047 -0.000682 0.119347 0.046699 0.682493 0.653045 -0.062500 1 0 0 0 0 0 3 382184
-0.002047 -0.000682 0.119347 0.046698 0.682492 0.653063 -0.062500 1 0 0 0 0 0 3 383212
-0.002047 -0.000682 0.119347 0.046699 0.682492 0.653045 -0.062500 1 0 0 0 0 0 3 384035
-0.002047 -0.000682 0.119347 0.046698 0.682491 0.653063 -0.062500 1 0 0 0 0 0 3 385228
-0.002047 -0.000682 0.119347 0.046699 0.682491 0.653045 -0.062500 1 0 0 0 0 0 3 386067
-0.002047 -0.000682 0.119347 0.046695 0.682503 0.653057 -0.062500 1 0 0 0 0 0 3 387151
-0.002047 -0.000682 0.119347 0.046710 0.682490 0.653058 -0.062500 1 0 0 0 0 0 3 388102
-0.002047 -0.000682 0.119347 0.046700 0.682491 0.653045 -0.062500 1 0 0 0 0 0 3 389034
-0.002047 -0.000682 0.119347 0.046696 0.682503 0.653057 -0.062500 1 0 0 0 0 0 3 390039
-0.002047 -0.000682 0.119347 0.046690 0.682484 0.653058 -0.062500 1 0 0 0 0 0 3 391063
-0.002047 -0.000682 0.119347 0.046706 0.682499 0.653052 -0.062500 1 0 0 0 0 0 3 392229
-0.002047 -0.000682 0.119347 0.046696 0.682504 0.653058 -0.062500 1 0 0 0 0 0 3 393035
-0.002047 -0.000682 0.119347 0.046702 0.682482 0.653052 -0.062500 1 0 0 0 0 0 3 394082
-0.002047 -0.000682 0.119347 0.046708 0.682499 0.653051 -0.062500 1 0 0 0 0 0 3 395054
-0.002047 -0.000682 0.119347 0.046692 0.682484 0.653057 -0.062500 1 0 0 0 0 0 3 396062
-0.002047 -0.000682 0.119347 0.046707 0.682499 0.653052 -0.062500 1 0 0 0 0 0 3 397031
-0.002047 -0.000682 0.119347 0.046688 0.682495 0.653050 -0.062500 1 0 0 0 0 0 3 397990
-0.002047 -0.000682 0.119347 0.046697 0.682492 0.653064 -0.062500 1 0 0 0 0 0 3 398987
-0.002047 -0.000682 0.119347 0.046699 0.682492 0.653046 -0.062500 1 0 0 0 0 0 3 400016
-0.002047 -0.000682 0.119347 0.046707 0.682500 0.653050 -0.062500 1 0 0 0 0 0 3 400988
-0.002047 -0.000682 0.119347 0.046700 0.682493 0.653064 -0.062500 1 0 0 0 0 0 3 402001
-0.002047 -0.000682 0.119347 0.046699 0.682492 0.653045 -0.062500 1 0 0 0 0 0 3 402983
-0.002047 -0.000682 0.119347 0.046699 0.682492 0.653063 -0.062500 1 0 0 0 0 0 3 404016
-0.002047 -0.000682 0.119347 0.046699 0.682492 0.653045 -0.062500 1 0 0 0 0 0 3 404983
-0.002047 -0.000682 0.119347 0.046695 0.682503 0.653057 -0.062500 1 0 0 0 0 0 3 406897
-0.002047 -0.000682 0.119347 0.046702 0.682481 0.653051 -0.062500 1 0 0 0 0 0 3 408071
-0.002047 -0.000682 0.119347 0.046696 0.682502 0.653057 -0.062500 1 0 0 0 0 0 3 409032
-0.002047 -0.000682 0.119347 0.046707 0.682502 0.653052 -0.062500 1 0 0 0 0 0 3 409991
-0.002047 -0.000682 0.119347 0.046691 0.682484 0.653057 -0.062500 1 0 0 0 0 0 3 411007
-0.002047 -0.000682 0.119347 0.046706 0.682500 0.653052 -0.062500 1 0 0 0 0 0 3 412006
-0.002047 -0.000682 0.119347 0.046691 0.682484 0.653057 -0.062500 1 0 0 0 0 0 3 412989
-0.002047 -0.000682 0.119347 0.046706 0.682499 0.653052 -0.062500 1 0 0 0 0 0 3 414005
-0.002047 -0.000682 0.119347 0.046688 0.682495 0.653050 -0.062500 1 0 0 0 0 0 3 415133
-0.002047 -0.000682 0.119347 0.046709 0.682489 0.653058 -0.062500 1 0 0 0 0 0 3 416136
-0.002047 -0.000682 0.119347 0.046688 0.682494 0.653051 -0.062500 1 0 0 0 0 0 3 417003
-0.002047 -0.000682 0.119347 0.046706 0.682501 0.653051 -0.062500 1 0 0 0 0 0 3 418169
-0.002047 -0.000682 0.119347 0.046699 0.682493 0.653064 -0.062500 1 0 0 0 0 0 3 419195
-0.002047 -0.000682 0.119347 0.046699 0.682492 0.653046 -0.062500 1 0 0 0 0 0 3 420103
-0.002047 -0.000682 0.119347 0.046699 0.682492 0.653064 -0.062500 1 0 0 0 0 0 3 421035
-0.002047 -0.000682 0.119347 0.046699 0.682492 0.653046 -0.062500 1 0 0 0 0 0 3 421999
-0.002047 -0.000682 0.119347 0.046695 0.682503 0.653057 -0.062500 1 0 0 0 0 0 3 423057
-0.002047 -0.000682 0.119347 0.046702 0.682481 0.653051 -0.062500 1 0 0 0 0 0 3 424038
-0.002047 -0.000682 0.119347 0.046695 0.682502 0.653057 -0.062500 1 0 0 0 0 0 3 425109
-0.002047 -0.000682 0.119347 0.046707 0.682502 0.653052 -0.062500 1 0 0 0 0 0 3 425951
-0.002047 -0.000682 0.119347 0.046691 0.682484 0.653057 -0.062500 1 0 0 0 0 0 3 426970
-0.002047 -0.000682 0.119347 0.046706 0.682500 0.653052 -0.062500 1 0 0 0 0 0 3 428078
-0.002047 -0.000682 0.119347 0.046688 0.682496 0.653051 -0.062500 1 0 0 0 0 0 3 429022
-0.002047 -0.000682 0.119347 0.046709 0.682489 0.653058 -0.062500 1 0 0 0 0 0 3 430008
-0.002047 -0.000682 0.119347 0.046688 0.682494 0.653051 -0.062500 1 0 0 0 0 0 3 431007
-0.002047 -0.000682 0.119347 0.046709 0.682489 0.653058 -0.062500 1 0 0 0 0 0 3 432007
-0.002047 -0.000682 0.119347 0.046688 0.682494 0.653051 -0.062500 1 0 0 0 0 0 3 433007
-0.002047 -0.000682 0.119347 0.046706 0.682501 0.653051 -0.062500 1 0 0 0 0 0 3 434003
-0.002047 -0.000682 0.119347 0.046699 0.682493 0.653064 -0.062500 1 0 0 0 0 0 3 435010
-0.002047 -0.000682 0.119347 0.046699 0.682492 0.653046 -0.062500 1 0 0 0 0 0 3 436009
-0.002047 -0.000682 0.119347 0.046695 0.682503 0.653057 -0.062500 1 0 0 0 0 0 3 437011
-0.002047 -0.000682 0.119347 0.046702 0.682482 0.653051 -0.062500 1 0 0 0 0 0 3 438091
-0.002047 -0.000682 0.119347 0.046695 0.682502 0.653057 -0.062500 1 0 0 0 0 0 3 439224
-0.002047 -0.000682 0.119347 0.046702 0.682481 0.653051 -0.062500 1 0 0 0 0 0 3 440146
-0.002047 -0.000682 0.119347 0.046708 0.682499 0.653051 -0.062500 1 0 0 0 0 0 3 441034
-0.002047 -0.000682 0.119347 0.046696 0.682504 0.653057 -0.062500 1 0 0 0 0 0 3 441974
-0.002047 -0.000682 0.119347 0.046702 0.682482 0.653051 -0.062500 1 0 0 0 0 0 3 443012
-0.002047 -0.000682 0.119347 0.046696 0.682502 0.653057 -0.062500 1 0 0 0 0 0 3 444012
-0.002047 -0.000682 0.119347 0.046699 0.682493 0.653045 -0.062500 1 0 0 0 0 0 3 445009
-0.002047 -0.000682 0.119347 0.046699 0.682492 0.653063 -0.062500 1 0 0 0 0 0 3 446008
-0.002047 -0.000682 0.119347 0.046699 0.682492 0.653045 -0.062500 1 0 0 0 0 0 3 447186
-0.002047 -0.000682 0.119347 0.046699 0.682491 0.653063 -0.062500 1 0 0 0 0 0 3 448064
-0.002047 -0.000682 0.119347 0.046699 0.682491 0.653045 -0.062500 1 0 0 0 0 0 3 449268
-0.002047 -0.000682 0.119347 0.046695 0.682503 0.653057 -0.062500 1 0 0 0 0 0 3 450017
-0.002047 -0.000682 0.119347 0.046710 0.682490 0.653058 -0.062500 1 0 0 0 0 0 3 451022
-0.002047 -0.000682 0.119347 0.046688 0.682494 0.653051 -0.062500 1 0 0 0 0 0 3 452137
-0.002047 -0.000682 0.119347 0.046706 0.682501 0.653051 -0.062500 1 0 0 0 0 0 3 453140
-0.002047 -0.000682 0.119347 0.046691 0.682484 0.653057 -0.062500 1 0 0 0 0 0 3 454050
-0.002047 -0.000682 0.119347 0.046706 0.682499 0.653052 -0.062500 1 0 0 0 0 0 3 455027
-0.002047 -0.000682 0.119347 0.046691 0.682484 0.653057 -0.062500 1 0 0 0 0 0 3 456041
-0.002047 -0.000682 0.119347 0.046706 0.682499 0.653052 -0.062500 1 0 0 0 0 0 3 457006
-0.002047 -0.000682 0.119347 0.046696 0.682504 0.653057 -0.062500 1 0 0 0 0 0 3 458186
-0.002047 -0.000682 0.119347 0.046702 0.682482 0.653051 -0.062500 1 0 0 0 0 0 3 459208
-0.002047 -0.000682 0.119347 0.046696 0.682502 0.653058 -0.062500 1 0 0 0 0 0 3 459959
-0.002047 -0.000682 0.119347 0.046699 0.682493 0.653045 -0.062500 1 0 0 0 0 0 3 461055
-0.002047 -0.000682 0.119347 0.046698 0.682492 0.653063 -0.062500 1 0 0 0 0 0 3 462053
-0.002047 -0.000682 0.119347 0.046699 0.682492 0.653045 -0.062500 1 0 0 0 0 0 3 463016
-0.002047 -0.000682 0.119347 0.046698 0.682491 0.653063 -0.062500 1 0 0 0 0 0 3 464011
-0.002047 -0.000682 0.119347 0.046699 0.682491 0.653045 -0.062500 1 0 0 0 0 0 3 465002
-0.002047 -0.000682 0.119347 0.046695 0.682503 0.653057 -0.062500 1 0 0 0 0 0 3 466009
-0.002047 -0.000682 0.119347 0.046710 0.682490 0.653058 -0.062500 1 0 0 0 0 0 3 467008
-0.002047 -0.000682 0.119347 0.046688 0.682494 0.653051 -0.062500 1 0 0 0 0 0 3 468008
-0.002047 -0.000682 0.119347 0.046706 0.682501 0.653051 -0.062500 1 0 0 0 0 0 3 469008
-0.002047 -0.000682 0.119347 0.046691 0.682484 0.653057 -0.062500 1 0 0 0 0 0 3 470008
-0.002047 -0.000682 0.119347 0.046706 0.682499 0.653052 -0.062500 1 0 0 0 0 0 3 471014
-0.002047 -0.000682 0.119347 0.046688 0.682495 0.653050 -0.062500 1 0 0 0 0 0 3 472448
-0.002047 -0.000682 0.119347 0.046709 0.682489 0.653057 -0.062500 1 0 0 0 0 0 3 473006
-0.002047 -0.000682 0.119347 0.046696 0.682503 0.653058 -0.062500 1 0 0 0 0 0 3 474069
-0.002047 -0.000682 0.119347 0.046702 0.682481 0.653052 -0.062500 1 0 0 0 0 0 3 474977
-0.002047 -0.000682 0.119347 0.046695 0.682502 0.653058 -0.062500 1 0 0 0 0 0 3 476022
-0.002047 -0.000682 0.119347 0.046699 0.682493 0.653045 -0.062500 1 0 0 0 0 0 3 477010
-0.002047 -0.000682 0.119347 0.046698 0.682492 0.653063 -0.062500 1 0 0 0 0 0 3 478011
-0.002047 -0.000682 0.119347 0.046699 0.682492 0.653045 -0.062500 1 0 0 0 0 0 3 479007
-0.002047 -0.000682 0.119347 0.046698 0.682491 0.653064 -0.062500 1 0 0 0 0 0 3 480066
-0.002047 -0.000682 0.119347 0.046699 0.682491 0.653046 -0.062500 1 0 0 0 0 0 3 481269
-0.002047 -0.000682 0.119347 0.046695 0.682503 0.653057 -0.062500 1 0 0 0 0 0 3 482091
-0.002047 -0.000682 0.119347 0.046710 0.682490 0.653058 -0.062500 1 0 0 0 0 0 3 483100
-0.002047 -0.000682 0.119347 0.046700 0.682491 0.653045 -0.062500 1 0 0 0 0 0 3 484034
-0.002047 -0.000682 0.119347 0.046695 0.682503 0.653057 -0.062500 1 0 0 0 0 0 3 484978
-0.002047 -0.000682 0.119347 0.046702 0.682481 0.653051 -0.062500 1 0 0 0 0 0 3 486062
-0.002047 -0.000682 0.119347 0.046696 0.682502 0.653057 -0.062500 1 0 0 0 0 0 3 487113
-0.002047 -0.000682 0.119347 0.046699 0.682493 0.653044 -0.062500 1 0 0 0 0 0 3 488110
-0.002047 -0.000682 0.119347 0.046699 0.682492 0.653063 -0.062500 1 0 0 0 0 0 3 489046
-0.002047 -0.000682 0.119347 0.046707 0.682500 0.653052 -0.062500 1 0 0 0 0 0 3 490000
-0.002047 -0.000682 0.119347 0.046692 0.682484 0.653057 -0.062500 1 0 0 0 0 0 3 490996
-0.002047 -0.000682 0.119347 0.046707 0.682499 0.653052 -0.062500 1 0 0 0 0 0 3 492182
-0.002047 -0.000682 0.119347 0.046688 0.682495 0.653050 -0.062500 1 0 0 0 0 0 3 493154
-0.002047 -0.000682 0.119347 0.046709 0.682489 0.653058 -0.062500 1 0 0 0 0 0 3 493929
-0.002047 -0.000682 0.119347 0.046688 0.682494 0.653051 -0.062500 1 0 0 0 0 0 3 494982
-0.002047 -0.000682 0.119347 0.046706 0.682501 0.653051 -0.062500 1 0 0 0 0 0 3 496033
-0.002047 -0.000682 0.119347 0.046699 0.682493 0.653064 -0.062500 1 0 0 0 0 0 3 496993
-0.002047 -0.000682 0.119347 0.046699 0.682492 0.653045 -0.062500 1 0 0 0 0 0 3 497982
-0.002047 -0.000682 0.119347 0.046699 0.682492 0.653064 -0.062500 1 0 0 0 0 0 3 498989
-0.002047 -0.000682 0.119347 0.046699 0.682492 0.653046 -0.062500 1 0 0 0 0 0 3 499980
-0.002047 -0.000682 0.119347 0.046695 0.682503 0.653057 -0.062500 1 0 0 0 0 0 3 500978
-0.002047 -0.000682 0.119347 0.046702 0.682481 0.653051 -0.062500 1 0 0 0 0 0 3 501978
-0.002047 -0.000682 0.119347 0.046695 0.682502 0.653057 -0.062500 1 0 0 0 0 0 3 502987
-0.002047 -0.000682 0.119347 0.046699 0.682493 0.653045 -0.062500 1 0 0 0 0 0 3 503983
-0.002047 -0.000682 0.119347 0.046698 0.682492 0.653063 -0.062500 1 0 0 0 0 0 3 504976
-0.002047 -0.000682 0.119347 0.046707 0.682500 0.653052 -0.062500 1 0 0 0 0 0 3 506783
-0.002047 -0.000682 0.119347 0.046688 0.682496 0.653051 -0.062500 1 0 0 0 0 0 3 508059
-0.002047 -0.000682 0.119347 0.046709 0.682489 0.653058 -0.062500 1 0 0 0 0 0 3 509006
-0.002047 -0.000682 0.119347 0.046688 0.682494 0.653051 -0.062500 1 0 0 0 0 0 3 509995
-0.002047 -0.000682 0.119347 0.046709 0.682489 0.653058 -0.062500 1 0 0 0 0 0 3 510988
-0.002047 -0.000682 0.119347 0.046688 0.682494 0.653051 -0.062500 1 0 0 0 0 0 3 511988
-0.002047 -0.000682 0.119347 0.046706 0.682501 0.653051 -0.062500 1 0 0 0 0 0 3 512983
-0.002047 -0.000682 0.119347 0.046699 0.682493 0.653064 -0.062500 1 0 0 0 0 0 3 514140
-0.002047 -0.000682 0.119347 0.046699 0.682492 0.653046 -0.062500 1 0 0 0 0 0 3 515286
-0.002047 -0.000682 0.119347 0.046699 0.682492 0.653064 -0.062500 1 0 0 0 0 0 3 515999
-0.002047 -0.000682 0.119347 0.046699 0.682492 0.653046 -0.062500 1 0 0 0 0 0 3 517252
-0.002047 -0.000682 0.119347 0.046695 0.682503 0.653057 -0.062500 1 0 0 0 0 0 3 518008
-0.002047 -0.000682 0.119347 0.046702 0.682481 0.653051 -0.062500 1 0 0 0 0 0 3 519123
-0.002047 -0.000682 0.119347 0.046695 0.682502 0.653058 -0.062500 1 0 0 0 0 0 3 520186
-0.002047 -0.000682 0.119347 0.046698 0.682493 0.653045 -0.062500 1 0 0 0 0 0 3 520963
-0.002047 -0.000682 0.119347 0.046698 0.682492 0.653063 -0.062500 1 0 0 0 0 0 3 521941
-0.002047 -0.000682 0.119347 0.046707 0.682500 0.653052 -0.062500 1 0 0 0 0 0 3 522957
-0.002047 -0.000682 0.119347 0.046700 0.682493 0.653044 -0.062500 1 0 0 0 0 0 3 523983
-0.002047 -0.000682 0.119347 0.046699 0.682492 0.653063 -0.062500 1 0 0 0 0 0 3 524975
-0.002047 -0.000682 0.119347 0.046699 0.682492 0.653045 -0.062500 1 0 0 0 0 0 3 526179
-0.002047 -0.000682 0.119347 0.046699 0.682491 0.653063 -0.062500 1 0 0 0 0 0 3 526939
-0.002047 -0.000682 0.119347 0.046699 0.682491 0.653045 -0.062500 1 0 0 0 0 0 3 527961
-0.002047 -0.000682 0.119347 0.046695 0.682503 0.653057 -0.062500 1 0 0 0 0 0 3 529056
-0.002047 -0.000682 0.119347 0.046710 0.682490 0.653058 -0.062500 1 0 0 0 0 0 3 529993
-0.002047 -0.000682 0.119347 0.046689 0.682494 0.653051 -0.062500 1 0 0 0 0 0 3 530994
-0.002047 -0.000682 0.119347 0.046706 0.682501 0.653051 -0.062500 1 0 0 0 0 0 3 531976
-0.002047 -0.000682 0.119347 0.046691 0.682484 0.653057 -0.062500 1 0 0 0 0 0 3 532980
-0.002047 -0.000682 0.119347 0.046706 0.682500 0.653052 -0.062500 1 0 0 0 0 0 3 533985
-0.002047 -0.000682 0.119347 0.046691 0.682484 0.653057 -0.062500 1 0 0 0 0 0 3 534986
-0.002047 -0.000682 0.119347 0.046706 0.682499 0.653052 -0.062500 1 0 0 0 0 0 3 535984
-0.002047 -0.000682 0.119347 0.046696 0.682504 0.653057 -0.062500 1 0 0 0 0 0 3 536982
-0.002047 -0.000682 0.119347 0.046702 0.682482 0.653051 -0.062500 1 0 0 0 0 0 3 537982
-0.002047 -0.000682 0.119347 0.046696 0.682502 0.653058 -0.062500 1 0 0 0 0 0 3 539069
-0.002047 -0.000682 0.119347 0.046699 0.682493 0.653045 -0.062500 1 0 0 0 0 0 3 539997
-0.002047 -0.000682 0.119347 0.046699 0.682492 0.653063 -0.062500 1 0 0 0 0 0 3 541059
-0.002047 -0.000682 0.119347 0.046699 0.682492 0.653045 -0.062500 1 0 0 0 0 0 3 542008
-0.002047 -0.000682 0.119347 0.046699 0.682491 0.653063 -0.062500 1 0 0 0 0 0 3 542998
-0.002047 -0.000682 0.119347 0.046699 0.682491 0.653045 -0.062500 1 0 0 0 0 0 3 543986
-0.002047 -0.000682 0.119347 0.046695 0.682503 0.653057 -0.062500 1 0 0 0 0 0 3 544986
-0.002047 -0.000682 0.119347 0.046710 0.682490 0.653058 -0.062500 1 0 0 0 0 0 3 545990
-0.002047 -0.000682 0.119347 0.046688 0.682494 0.653051 -0.062500 1 0 0 0 0 0 3 547139
-0.002047 -0.000682 0.119347 0.046706 0.682501 0.653051 -0.062500 1 0 0 0 0 0 3 548090
-0.002047 -0.000682 0.119347 0.046691 0.682484 0.653057 -0.062500 1 0 0 0 0 0 3 549172
-0.002047 -0.000682 0.119347 0.046706 0.682500 0.653052 -0.062500 1 0 0 0 0 0 3 550025
-0.002047 -0.000682 0.119347 0.046691 0.682484 0.653057 -0.062500 1 0 0 0 0 0 3 550989
-0.002047 -0.000682 0.119347 0.046706 0.682499 0.653052 -0.062500 1 0 0 0 0 0 3 552175
-0.002047 -0.000682 0.119347 0.046696 0.682504 0.653058 -0.062500 1 0 0 0 0 0 3 553085
-0.002047 -0.000682 0.119347 0.046702 0.682482 0.653052 -0.062500 1 0 0 0 0 0 3 554151
-0.002047 -0.000682 0.119347 0.046696 0.682502 0.653058 -0.062500 1 0 0 0 0 0 3 555049
-0.002047 -0.000682 0.119347 0.046699 0.682493 0.653045 -0.062500 1 0 0 0 0 0 3 556046
-0.002047 -0.000682 0.119347 0.046698 0.682492 0.653063 -0.062500 1 0 0 0 0 0 3 556967
-0.002047 -0.000682 0.119347 0.046699 0.682492 0.653045 -0.062500 1 0 0 0 0 0 3 558020
-0.002047 -0.000682 0.119347 0.046698 0.682491 0.653064 -0.062500 1 0 0 0 0 0 3 559042
-0.002047 -0.000682 0.119347 0.046699 0.682491 0.653045 -0.062500 1 0 0 0 0 0 3 559937
-0.002047 -0.000682 0.119347 0.046695 0.682503 0.653057 -0.062500 1 0 0 0 0 0 3 561009
-0.002047 -0.000682 0.119347 0.046710 0.682490 0.653058 -0.062500 1 0 0 0 0 0 3 562014
-0.002047 -0.000682 0.119347 0.046701 0.682491 0.653045 -0.062500 1 0 0 0 0 0 3 562970
-0.002047 -0.000682 0.119347 0.046696 0.682503 0.653057 -0.062500 1 0 0 0 0 0 3 563961
-0.002047 -0.000682 0.119347 0.046690 0.682484 0.653058 -0.062500 1 0 0 0 0 0 3 564955
-0.002047 -0.000682 0.119347 0.046706 0.682500 0.653052 -0.062500 1 0 0 0 0 0 3 565960
-0.002047 -0.000682 0.119347 0.046688 0.682496 0.653050 -0.062500 1 0 0 0 0 0 3 566956
-0.002047 -0.000682 0.119347 0.046709 0.682489 0.653058 -0.062500 1 0 0 0 0 0 3 567953
-0.002047 -0.000682 0.119347 0.046708 0.682500 0.653052 -0.062500 1 0 0 0 0 0 3 568955
-0.002047 -0.000682 0.119347 0.046692 0.682484 0.653057 -0.062500 1 0 0 0 0 0 3 569955
-0.002047 -0.000682 0.119347 0.046707 0.682499 0.653052 -0.062500 1 0 0 0 0 0 3 570952
-0.002047 -0.000682 0.119347 0.046688 0.682495 0.653050 -0.062500 1 0 0 0 0 0 3 571960
-0.002047 -0.000682 0.119347 0.046697 0.682492 0.653064 -0.062500 1 0 0 0 0 0 3 573687
-0.002047 -0.000682 0.119347 0.046699 0.682492 0.653046 -0.062500 1 0 0 0 0 0 3 574998
-0.002047 -0.000682 0.119347 0.046707 0.682500 0.653050 -0.062500 1 0 0 0 0 0 3 575977
-0.002047 -0.000682 0.119347 0.046700 0.682493 0.653064 -0.062500 1 0 0 0 0 0 3 576968
-0.002047 -0.000682 0.119347 0.046699 0.682492 0.653045 -0.062500 1 0 0 0 0 0 3 577960
-0.002047 -0.000682 0.119347 0.046699 0.682492 0.653063 -0.062500 1 0 0 0 0 0 3 578963
-0.002047 -0.000682 0.119347 0.046699 0.682492 0.653045 -0.062500 1 0 0 0 0 0 3 579952
-0.002047 -0.000682 0.119347 0.046695 0.682503 0.653057 -0.062500 1 0 0 0 0 0 3 580933
-0.002047 -0.000682 0.119347 0.046702 0.682481 0.653051 -0.062500 1 0 0 0 0 0 3 582091
-0.002047 -0.000682 0.119347 0.046696 0.682502 0.653057 -0.062500 1 0 0 0 0 0 3 583244
-0.002047 -0.000682 0.119347 0.046699 0.682493 0.653045 -0.062500 1 0 0 0 0 0 3 584272
-0.002047 -0.000682 0.119347 0.046698 0.682492 0.653063 -0.062500 1 0 0 0 0 0 3 585006
-0.002047 -0.000682 0.119347 0.046707 0.682500 0.653052 -0.062500 1 0 0 0 0 0 3 586162
-0.002047 -0.000682 0.119347 0.046692 0.682484 0.653057 -0.062500 1 0 0 0 0 0 3 586930
-0.002047 -0.000682 0.119347 0.046706 0.682499 0.653052 -0.062500 1 0 0 0 0 0 3 587976
-0.002047 -0.000682 0.119347 0.046688 0.682495 0.653051 -0.062500 1 0 0 0 0 0 3 589038
-0.002047 -0.000682 0.119347 0.046709 0.682489 0.653058 -0.062500 1 0 0 0 0 0 3 590035
-0.002047 -0.000682 0.119347 0.046688 0.682494 0.653051 -0.062500 1 0 0 0 0 0 3 590972
-0.002047 -0.000682 0.119347 0.046706 0.682501 0.653051 -0.062500 1 0 0 0 0 0 3 591984
-0.002047 -0.000682 0.119347 0.046699 0.682493 0.653064 -0.062500 1 0 0 0 0 0 3 593133
-0.002047 -0.000682 0.119347 0.046699 0.682492 0.653046 -0.062500 1 0 0 0 0 0 3 594126
-0.002047 -0.000682 0.119347 0.046699 0.682492 0.653064 -0.062500 1 0 0 0 0 0 3 594910
-0.002047 -0.000682 0.119347 0.046699 0.682492 0.653046 -0.062500 1 0 0 0 0 0 3 596033
-0.002047 -0.000682 0.119347 0.046695 0.682503 0.653057 -0.062500 1 0 0 0 0 0 3 596980
-0.002047 -0.000682 0.119347 0.046702 0.682481 0.653051 -0.062500 1 0 0 0 0 0 3 597964
-0.002047 -0.000682 0.119347 0.046695 0.682502 0.653057 -0.062500 1 0 0 0 0 0 3 598956
-0.002047 -0.000682 0.119347 0.046698 0.682493 0.653045 -0.062500 1 0 0 0 0 0 3 599955
-0.002047 -0.000682 0.119347 0.046698 0.682492 0.653063 -0.062500 1 0 0 0 0 0 3 600953
-0.002047 -0.000682 0.119347 0.046707 0.682500 0.653052 -0.062500 1 0 0 0 0 0 3 601958
-0.002047 -0.000682 0.119347 0.046688 0.682496 0.653051 -0.062500 1 0 0 0 0 0 3 602961
-0.002047 -0.000682 0.119347 0.046709 0.682489 0.653058 -0.062500 1 0 0 0 0 0 3 603956
-0.002047 -0.000682 0.119347 0.046688 0.682494 0.653051 -0.062500 1 0 0 0 0 0 3 604956
-0.002047 -0.000682 0.119347 0.046709 0.682489 0.653058 -0.062500 1 0 0 0 0 0 3 606024
-0.002047 -0.000682 0.119347 0.046688 0.682494 0.653051 -0.062500 1 0 0 0 0 0 3 607077
-0.002047 -0.000682 0.119347 0.046706 0.682501 0.653051 -0.062500 1 0 0 0 0 0 3 608107
-0.002047 -0.000682 0.119347 0.046699 0.682493 0.653064 -0.062500 1 0 0 0 0 0 3 608928
-0.002047 -0.000682 0.119347 0.046699 0.682492 0.653046 -0.062500 1 0 0 0 0 0 3 609920
-0.002047 -0.000682 0.119347 0.046695 0.682503 0.653057 -0.062500 1 0 0 0 0 0 3 610971
-0.002047 -0.000682 0.119347 0.046702 0.682482 0.653051 -0.062500 1 0 0 0 0 0 3 611946
-0.002047 -0.000682 0.119347 0.046695 0.682502 0.653058 -0.062500 1 0 0 0 0 0 3 612960
-0.002047 -0.000682 0.119347 0.046702 0.682481 0.653052 -0.062500 1 0 0 0 0 0 3 613938
-0.002047 -0.000682 0.119347 0.046708 0.682499 0.653051 -0.062500 1 0 0 0 0 0 3 615140
-0.002047 -0.000682 0.119347 0.046696 0.682504 0.653057 -0.062500 1 0 0 0 0 0 3 616100
-0.002047 -0.000682 0.119347 0.046702 0.682482 0.653051 -0.062500 1 0 0 0 0 0 3 617018
-0.002047 -0.000682 0.119347 0.046696 0.682502 0.653057 -0.062500 1 0 0 0 0 0 3 618047
-0.002047 -0.000682 0.119347 0.046699 0.682493 0.653045 -0.062500 1 0 0 0 0 0 3 619053
-0.002047 -0.000682 0.119347 0.046699 0.682492 0.653063 -0.062500 1 0 0 0 0 0 3 619990
-0.002047 -0.000682 0.119347 0.046699 0.682492 0.653045 -0.062500 1 0 0 0 0 0 3 621057
-0.002047 -0.000682 0.119347 0.046699 0.682491 0.653063 -0.062500 1 0 0 0 0 0 3 622123
-0.002047 -0.000682 0.119347 0.046699 0.682491 0.653045 -0.062500 1 0 0 0 0 0 3 623045
-0.002047 -0.000682 0.119347 0.046695 0.682503 0.653057 -0.062500 1 0 0 0 0 0 3 623993
-0.002047 -0.000682 0.119347 0.046710 0.682490 0.653058 -0.062500 1 0 0 0 0 0 3 625003
-0.002047 -0.000682 0.119347 0.046689 0.682494 0.653051 -0.062500 1 0 0 0 0 0 3 625997
-0.002047 -0.000682 0.119347 0.046706 0.682501 0.653051 -0.062500 1 0 0 0 0 0 3 626956
-0.002047 -0.000682 0.119347 0.046691 0.682484 0.653057 -0.062500 1 0 0 0 0 0 3 627940
-0.002047 -0.000682 0.119347 0.046706 0.682500 0.653052 -0.062500 1 0 0 0 0 0 3 628934
-0.002047 -0.000682 0.119347 0.046691 0.682484 0.653057 -0.062500 1 0 0 0 0 0 3 629957
-0.002047 -0.000682 0.119347 0.046706 0.682499 0.653052 -0.062500 1 0 0 0 0 0 3 630904
-0.002047 -0.000682 0.119347 0.046696 0.682504 0.653058 -0.062500 1 0 0 0 0 0 3 631939
-0.002047 -0.000682 0.119347 0.046702 0.682482 0.653052 -0.062500 1 0 0 0 0 0 3 632943
-0.002047 -0.000682 0.119347 0.046696 0.682502 0.653058 -0.062500 1 0 0 0 0 0 3 633939
-0.002047 -0.000682 0.119347 0.046699 0.682493 0.653045 -0.062500 1 0 0 0 0 0 3 634931
-0.002047 -0.000682 0.119347 0.046699 0.682492 0.653063 -0.062500 1 0 0 0 0 0 3 636893
-0.002047 -0.000682 0.119347 0.046699 0.682492 0.653045 -0.062500 1 0 0 0 0 0 3 638034
-0.002047 -0.000682 0.119347 0.046699 0.682491 0.653063 -0.062500 1 0 0 0 0 0 3 638950
-0.002047 -0.000682 0.119347 0.046699 0.682491 0.653045 -0.062500 1 0 0 0 0 0 3 639957
-0.002047 -0.000682 0.119347 0.046695 0.682503 0.653057 -0.062500 1 0 0 0 0 0 3 640935
-0.002047 -0.000682 0.119347 0.046710 0.682490 0.653058 -0.062500 1 0 0 0 0 0 3 641935
-0.002047 -0.000682 0.119347 0.046688 0.682494 0.653051 -0.062500 1 0 0 0 0 0 3 642902
-0.002047 -0.000682 0.119347 0.046706 0.682501 0.653051 -0.062500 1 0 0 0 0 0 3 643935
-0.002047 -0.000682 0.119347 0.046691 0.682484 0.653057 -0.062500 1 0 0 0 0 0 3 645233
-0.002047 -0.000682 0.119347 0.046706 0.682500 0.653052 -0.062500 1 0 0 0 0 0 3 646035
-0.002047 -0.000682 0.119347 0.046688 0.682496 0.653050 -0.062500 1 0 0 0 0 0 3 647189
-0.002047 -0.000682 0.119347 0.046709 0.682489 0.653057 -0.062500 1 0 0 0 0 0 3 648105
-0.002047 -0.000682 0.119347 0.046696 0.682503 0.653058 -0.062500 1 0 0 0 0 0 3 649223
-0.002047 -0.000682 0.119347 0.046702 0.682481 0.653052 -0.062500 1 0 0 0 0 0 3 650197
-0.002047 -0.000682 0.119347 0.046696 0.682502 0.653058 -0.062500 1 0 0 0 0 0 3 650970
-0.002047 -0.000682 0.119347 0.046699 0.682493 0.653045 -0.062500 1 0 0 0 0 0 3 651958
-0.002047 -0.000682 0.119347 0.046698 0.682492 0.653063 -0.062500 1 0 0 0 0 0 3 653145
-0.002047 -0.000682 0.119347 0.046699 0.682492 0.653045 -0.062500 1 0 0 0 0 0 3 654013
-0.002047 -0.000682 0.119347 0.046698 0.682491 0.653064 -0.062500 1 0 0 0 0 0 3 655074
-0.002047 -0.000682 0.119347 0.046699 0.682491 0.653046 -0.062500 1 0 0 0 0 0 3 656046
-0.002047 -0.000682 0.119347 0.046695 0.682503 0.653057 -0.062500 1 0 0 0 0 0 3 656931
-0.002047 -0.000682 0.119347 0.046710 0.682490 0.653058 -0.062500 1 0 0 0 0 0 3 657906
-0.002047 -0.000682 0.119347 0.046700 0.682491 0.653045 -0.062500 1 0 0 0 0 0 3 659152
-0.002047 -0.000682 0.119347 0.046696 0.682503 0.653057 -0.062500 1 0 0 0 0 0 3 660143
-0.002047 -0.000682 0.119347 0.046702 0.682481 0.653051 -0.062500 1 0 0 0 0 0 3 660917
-0.002047 -0.000682 0.119347 0.046696 0.682502 0.653057 -0.062500 1 0 0 0 0 0 3 662018
-0.002047 -0.000682 0.119347 0.046699 0.682493 0.653045 -0.062500 1 0 0 0 0 0 3 662993
-0.002047 -0.000682 0.119347 0.046699 0.682492 0.653063 -0.062500 1 0 0 0 0 0 3 663931
-0.002047 -0.000682 0.119347 0.046707 0.682500 0.653052 -0.062500 1 0 0 0 0 0 3 664928
-0.002047 -0.000682 0.119347 0.046692 0.682484 0.653057 -0.062500 1 0 0 0 0 0 3 665938
-0.002047 -0.000682 0.119347 0.046707 0.682499 0.653052 -0.062500 1 0 0 0 0 0 3 666924
-0.002047 -0.000682 0.119347 0.046688 0.682495 0.653050 -0.062500 1 0 0 0 0 0 3 667927
-0.002047 -0.000682 0.119347 0.046709 0.682489 0.653058 -0.062500 1 0 0 0 0 0 3 668947
-0.002047 -0.000682 0.119347 0.046688 0.682494 0.653051 -0.062500 1 0 0 0 0 0 3 669934
-0.002047 -0.000682 0.119347 0.046706 0.682501 0.653051 -0.062500 1 0 0 0 0 0 3 670927
-0.002047 -0.000682 0.119347 0.046699 0.682493 0.653064 -0.062500 1 0 0 0 0 0 3 671902
-0.002047 -0.000682 0.119347 0.046699 0.682492 0.653046 -0.062500 1 0 0 0 0 0 3 673908
-0.002047 -0.000682 0.119347 0.046699 0.682492 0.653064 -0.062500 1 0 0 0 0 0 3 675011
-0.002047 -0.000682 0.119347 0.046699 0.682492 0.653046 -0.062500 1 0 0 0 0 0 3 675920
-0.002047 -0.000682 0.119347 0.046695 0.682503 0.653057 -0.062500 1 0 0 0 0 0 3 676915
-0.002047 -0.000682 0.119347 0.046702 0.682481 0.653051 -0.062500 1 0 0 0 0 0 3 677913
-0.002047 -0.000682 0.119347 0.046696 0.682502 0.653057 -0.062500 1 0 0 0 0 0 3 678917
-0.002047 -0.000682 0.119347 0.046699 0.682493 0.653045 -0.062500 1 0 0 0 0 0 3 679909
-0.002047 -0.000682 0.119347 0.046698 0.682492 0.653063 -0.062500 1 0 0 0 0 0 3 681051
-0.002047 -0.000682 0.119347 0.046707 0.682500 0.653052 -0.062500 1 0 0 0 0 0 3 682061
-0.002047 -0.000682 0.119347 0.046691 0.682484 0.653057 -0.062500 1 0 0 0 0 0 3 683102
-0.002047 -0.000682 0.119347 0.046706 0.682499 0.653052 -0.062500 1 0 0 0 0 0 3 684102
-0.002047 -0.000682 0.119347 0.046688 0.682495 0.653051 -0.062500 1 0 0 0 0 0 3 684947
-0.002047 -0.000682 0.119347 0.046709 0.682489 0.653058 -0.062500 1 0 0 0 0 0 3 686038
-0.002047 -0.000682 0.119347 0.046688 0.682494 0.653051 -0.062500 1 0 0 0 0 0 3 687072
-0.002047 -0.000682 0.119347 0.046706 0.682501 0.653051 -0.062500 1 0 0 0 0 0 3 687984
-0.002047 -0.000682 0.119347 0.046699 0.682493 0.653064 -0.062500 1 0 0 0 0 0 3 689003
-0.002047 -0.000682 0.119347 0.046699 0.682492 0.653046 -0.062500 1 0 0 0 0 0 3 689914
-0.002047 -0.000682 0.119347 0.046699 0.682492 0.653064 -0.062500 1 0 0 0 0 0 3 690880
-0.002047 -0.000682 0.119347 0.046699 0.682492 0.653046 -0.062500 1 0 0 0 0 0 3 691975
-0.002047 -0.000682 0.119347 0.046695 0.682503 0.653057 -0.062500 1 0 0 0 0 0 3 692960
-0.002047 -0.000682 0.119347 0.046702 0.682481 0.653051 -0.062500 1 0 0 0 0 0 3 693879
-0.002047 -0.000682 0.119347 0.046695 0.682502 0.653058 -0.062500 1 0 0 0 0 0 3 694960
-0.002047 -0.000682 0.119347 0.046698 0.682493 0.653045 -0.062500 1 0 0 0 0 0 3 695987
-0.002047 -0.000682 0.119347 0.046698 0.682492 0.653063 -0.062500 1 0 0 0 0 0 3 696943
-0.002047 -0.000682 0.119347 0.046707 0.682500 0.653052 -0.062500 1 0 0 0 0 0 3 697938
-0.002047 -0.000682 0.119347 0.046700 0.682493 0.653044 -0.062500 1 0 0 0 0 0 3 698935
-0.002047 -0.000682 0.119347 0.046699 0.682492 0.653063 -0.062500 1 0 0 0 0 0 3 699935
-0.002047 -0.000682 0.119347 0.046699 0.682492 0.653045 -0.062500 1 0 0 0 0 0 3 700932
-0.002047 -0.000682 0.119347 0.046699 0.682491 0.653063 -0.062500 1 0 0 0 0 0 3 701938
-0.002047 -0.000682 0.119347 0.046699 0.682491 0.653045 -0.062500 1 0 0 0 0 0 3 702931
-0.002047 -0.000682 0.119347 0.046695 0.682503 0.653057 -0.062500 1 0 0 0 0 0 3 703933
-0.002047 -0.000682 0.119347 0.046710 0.682490 0.653058 -0.062500 1 0 0 0 0 0 3 704938
-0.002047 -0.000682 0.119347 0.046689 0.682494 0.653051 -0.062500 1 0 0 0 0 0 3 706010
-0.002047 -0.000682 0.119347 0.046706 0.682501 0.653051 -0.062500 1 0 0 0 0 0 3 706953
-0.002047 -0.000682 0.119347 0.046691 0.682484 0.653057 -0.062500 1 0 0 0 0 0 3 708089
-0.002047 -0.000682 0.119347 0.046706 0.682500 0.653052 -0.062500 1 0 0 0 0 0 3 708942
-0.002047 -0.000682 0.119347 0.046691 0.682484 0.653057 -0.062500 1 0 0 0 0 0 3 709944
-0.002047 -0.000682 0.119347 0.046706 0.682499 0.653052 -0.062500 1 0 0 0 0 0 3 710933
-0.002047 -0.000682 0.119347 0.046688 0.682495 0.653050 -0.062500 1 0 0 0 0 0 3 711942
-0.002047 -0.000682 0.119347 0.046709 0.682489 0.653057 -0.062500 1 0 0 0 0 0 3 712940
-0.002047 -0.000682 0.119347 0.046696 0.682503 0.653058 -0.062500 1 0 0 0 0 0 3 714116
-0.002047 -0.000682 0.119347 0.046699 0.682493 0.653045 -0.062500 1 0 0 0 0 0 3 715030
-0.002047 -0.000682 0.119347 0.046699 0.682492 0.653063 -0.062500 1 0 0 0 0 0 3 716106
-0.002047 -0.000682 0.119347 0.046699 0.682492 0.653045 -0.062500 1 0 0 0 0 0 3 717052
-0.002047 -0.000682 0.119347 0.046699 0.682491 0.653063 -0.062500 1 0 0 0 0 0 3 717929
-0.002047 -0.000682 0.119347 0.046699 0.682491 0.653045 -0.062500 1 0 0 0 0 0 3 719132
-0.002047 -0.000682 0.119347 0.046695 0.682503 0.653057 -0.062500 1 0 0 0 0 0 3 720112
-0.002047 -0.000682 0.119347 0.046710 0.682490 0.653058 -0.062500 1 0 0 0 0 0 3 720934
-0.002047 -0.000682 0.119347 0.046688 0.682494 0.653051 -0.062500 1 0 0 0 0 0 3 721969
-0.002047 -0.000682 0.119347 0.046706 0.682501 0.653051 -0.062500 1 0 0 0 0 0 3 722977
-0.002047 -0.000682 0.119347 0.046691 0.682484 0.653057 -0.062500 1 0 0 0 0 0 3 723978
-0.002047 -0.000682 0.119347 0.046706 0.682500 0.653052 -0.062500 1 0 0 0 0 0 3 725106
-0.002047 -0.000682 0.119347 0.046691 0.682484 0.653057 -0.062500 1 0 0 0 0 0 3 725970
-0.002047 -0.000682 0.119347 0.046706 0.682499 0.653052 -0.062500 1 0 0 0 0 0 3 726880
-0.002047 -0.000682 0.119347 0.046688 0.682495 0.653050 -0.062500 1 0 0 0 0 0 3 727988
-0.002047 -0.000682 0.119347 0.046709 0.682489 0.653058 -0.062500 1 0 0 0 0 0 3 729013
-0.002047 -0.000682 0.119347 0.046696 0.682503 0.653058 -0.062500 1 0 0 0 0 0 3 729941
-0.002047 -0.000682 0.119347 0.046699 0.682493 0.653045 -0.062500 1 0 0 0 0 0 3 730933
-0.002047 -0.000682 0.119347 0.046698 0.682492 0.653063 -0.062500 1 0 0 0 0 0 3 731927
-0.002047 -0.000682 0.119347 0.046699 0.682492 0.653045 -0.062500 1 0 0 0 0 0 3 732928
-0.002047 -0.000682 0.119347 0.046698 0.682491 0.653064 -0.062500 1 0 0 0 0 0 3 733919
-0.002047 -0.000682 0.119347 0.046699 0.682491 0.653046 -0.062500 1 0 0 0 0 0 3 734894
-0.002047 -0.000682 0.119347 0.046695 0.682503 0.653057 -0.062500 1 0 0 0 0 0 3 735931
-0.002047 -0.000682 0.119347 0.046710 0.682490 0.653058 -0.062500 1 0 0 0 0 0 3 736933
-0.002047 -0.000682 0.119347 0.046701 0.682492 0.653045 -0.062500 1 0 0 0 0 0 3 737934
-0.002047 -0.000682 0.119347 0.046696 0.682503 0.653057 -0.062500 1 0 0 0 0 0 3 739055
-0.002047 -0.000682 0.119347 0.046690 0.682484 0.653058 -0.062500 1 0 0 0 0 0 3 739941
-0.002047 -0.000682 0.119347 0.046706 0.682500 0.653052 -0.062500 1 0 0 0 0 0 3 741012
-0.002047 -0.000682 0.119347 0.046688 0.682496 0.653050 -0.062500 1 0 0 0 0 0 3 741954
-0.002047 -0.000682 0.119347 0.046709 0.682489 0.653058 -0.062500 1 0 0 0 0 0 3 742900
-0.002047 -0.000682 0.119347 0.046700 0.682491 0.653045 -0.062500 1 0 0 0 0 0 3 743936
-0.002047 -0.000682 0.119347 0.046699 0.682491 0.653063 -0.062500 1 0 0 0 0 0 3 744942
-0.002047 -0.000682 0.119347 0.046707 0.682500 0.653052 -0.062500 1 0 0 0 0 0 3 745937
-0.002047 -0.000682 0.119347 0.046688 0.682496 0.653050 -0.062500 1 0 0 0 0 0 3 747050
-0.002047 -0.000682 0.119347 0.046710 0.682489 0.653058 -0.062500 1 0 0 0 0 0 3 748079
-0.002047 -0.000682 0.119347 0.046688 0.682494 0.653051 -0.062500 1 0 0 0 0 0 3 749115
-0.002047 -0.000682 0.119347 0.046706 0.682501 0.653051 -0.062500 1 0 0 0 0 0 3 750116
-0.002047 -0.000682 0.119347 0.046700 0.682493 0.653064 -0.062500 1 0 0 0 0 0 3 751067
-0.002047 -0.000682 0.119347 0.046699 0.682492 0.653045 -0.062500 1 0 0 0 0 0 3 751934
-0.002047 -0.000682 0.119347 0.046699 0.682492 0.653064 -0.062500 1 0 0 0 0 0 3 753089
-0.002047 -0.000682 0.119347 0.046699 0.682492 0.653046 -0.062500 1 0 0 0 0 0 3 754123
-0.002047 -0.000682 0.119347 0.046695 0.682503 0.653057 -0.062500 1 0 0 0 0 0 3 755030
-0.002047 -0.000682 0.119347 0.046702 0.682481 0.653051 -0.062500 1 0 0 0 0 0 3 755991
-0.002047 -0.000682 0.119347 0.046696 0.682502 0.653057 -0.062500 1 0 0 0 0 0 3 756989
-0.002047 -0.000682 0.119347 0.046699 0.682493 0.653045 -0.062500 1 0 0 0 0 0 3 757938
-0.002047 -0.000682 0.119347 0.046698 0.682492 0.653063 -0.062500 1 0 0 0 0 0 3 759031
-0.002047 -0.000682 0.119347 0.046699 0.682492 0.653045 -0.062500 1 0 0 0 0 0 3 760025
-0.002047 -0.000682 0.119347 0.046698 0.682491 0.653063 -0.062500 1 0 0 0 0 0 3 760974
-0.002047 -0.000682 0.119347 0.046707 0.682500 0.653052 -0.062500 1 0 0 0 0 0 3 761919
-0.002047 -0.000682 0.119347 0.046688 0.682496 0.653051 -0.062500 1 0 0 0 0 0 3 763005
-0.002047 -0.000682 0.119347 0.046709 0.682489 0.653058 -0.062500 1 0 0 0 0 0 3 763905
-0.002047 -0.000682 0.119347 0.046688 0.682494 0.653051 -0.062500 1 0 0 0 0 0 3 764898
-0.002047 -0.000682 0.119347 0.046706 0.682501 0.653051 -0.062500 1 0 0 0 0 0 3 765915
-0.002047 -0.000682 0.119347 0.046699 0.682493 0.653064 -0.062500 1 0 0 0 0 0 3 766885
-0.002047 -0.000682 0.119347 0.046699 0.682492 0.653046 -0.062500 1 0 0 0 0 0 3 767888
-0.002047 -0.000682 0.119347 0.046699 0.682492 0.653064 -0.062500 1 0 0 0 0 0 3 768889
-0.002047 -0.000682 0.119347 0.046699 0.682492 0.653046 -0.062500 1 0 0 0 0 0 3 769847
-0.002047 -0.000682 0.119347 0.046695 0.682503 0.653057 -0.062500 1 0 0 0 0 0 3 770885
-0.002047 -0.000682 0.119347 0.046702 0.682481 0.653051 -0.062500 1 0 0 0 0 0 3 771883
-0.002047 -0.000682 0.119347 0.046695 0.682502 0.653058 -0.062500 1 0 0 0 0 0 3 772885
-0.002047 -0.000682 0.119347 0.046699 0.682493 0.653045 -0.062500 1 0 0 0 0 0 3 774904
-0.002047 -0.000682 0.119347 0.046698 0.682492 0.653063 -0.062500 1 0 0 0 0 0 3 776005
-0.002047 -0.000682 0.119347 0.046699 0.682492 0.653045 -0.062500 1 0 0 0 0 0 3 776851
-0.002047 -0.000682 0.119347 0.046698 0.682491 0.653063 -0.062500 1 0 0 0 0 0 3 777899
-0.002047 -0.000682 0.119347 0.046707 0.682500 0.653053 -0.062500 1 0 0 0 0 0 3 778884
-0.002047 -0.000682 0.119347 0.046688 0.682496 0.653051 -0.062500 1 0 0 0 0 0 3 779884
-0.002047 -0.000682 0.119347 0.046709 0.682489 0.653058 -0.062500 1 0 0 0 0 0 3 780863
-0.002047 -0.000682 0.119347 0.046688 0.682494 0.653051 -0.062500 1 0 0 0 0 0 3 781922
-0.002047 -0.000682 0.119347 0.046706 0.682501 0.653051 -0.062500 1 0 0 0 0 0 3 783142
-0.002047 -0.000682 0.119347 0.046699 0.682493 0.653064 -0.062500 1 0 0 0 0 0 3 784212
-0.002047 -0.000682 0.119347 0.046699 0.682492 0.653046 -0.062500 1 0 0 0 0 0 3 784942
-0.002047 -0.000682 0.119347 0.046695 0.682504 0.653057 -0.062500 1 0 0 0 0 0 3 786088
-0.002047 -0.000682 0.119347 0.046702 0.682482 0.653051 -0.062500 1 0 0 0 0 0 3 787058
-0.002047 -0.000682 0.119347 0.046695 0.682502 0.653058 -0.062500 1 0 0 0 0 0 3 788021
-0.002047 -0.000682 0.119347 0.046702 0.682481 0.653052 -0.062500 1 0 0 0 0 0 3 788948
-0.002047 -0.000682 0.119347 0.046708 0.682499 0.653051 -0.062500 1 0 0 0 0 0 3 789959
-0.002047 -0.000682 0.119347 0.046688 0.682495 0.653050 -0.062500 1 0 0 0 0 0 3 790910
-0.002047 -0.000682 0.119347 0.046697 0.682492 0.653064 -0.062500 1 0 0 0 0 0 3 791895
-0.002047 -0.000682 0.119347 0.046699 0.682492 0.653045 -0.062500 1 0 0 0 0 0 3 793117
-0.002047 -0.000682 0.119347 0.046698 0.682491 0.653064 -0.062500 1 0 0 0 0 0 3 793963
-0.002047 -0.000682 0.119347 0.046707 0.682500 0.653053 -0.062500 1 0 0 0 0 0 3 794892
-0.002047 -0.000682 0.119347 0.046700 0.682493 0.653044 -0.062500 1 0 0 0 0 0 3 796005
-0.002047 -0.000682 0.119347 0.046699 0.682492 0.653063 -0.062500 1 0 0 0 0 0 3 796951
-0.002047 -0.000682 0.119347 0.046699 0.682492 0.653045 -0.062500 1 0 0 0 0 0 3 797920
-0.002047 -0.000682 0.119347 0.046695 0.682503 0.653057 -0.062500 1 0 0 0 0 0 3 798884
-0.002047 -0.000682 0.119347 0.046710 0.682490 0.653058 -0.062500 1 0 0 0 0 0 3 799900
-0.002047 -0.000682 0.119347 0.046689 0.682494 0.653051 -0.062500 1 0 0 0 0 0 3 800909
-0.002047 -0.000682 0.119347 0.046706 0.682501 0.653051 -0.062500 1 0 0 0 0 0 3 801888
-0.002047 -0.000682 0.119347 0.046691 0.682484 0.653057 -0.062500 1 0 0 0 0 0 3 802888
-0.002047 -0.000682 0.119347 0.046706 0.682500 0.653052 -0.062500 1 0 0 0 0 0 3 803886
-0.002047 -0.000682 0.119347 0.046691 0.682484 0.653057 -0.062500 1 0 0 0 0 0 3 804910
-0.002047 -0.000682 0.119347 0.046706 0.682499 0.653052 -0.062500 1 0 0 0 0 0 3 805912
-0.002047 -0.000682 0.119347 0.046688 0.682495 0.653050 -0.062500 1 0 0 0 0 0 3 807486
-0.002047 -0.000682 0.119347 0.046709 0.682489 0.653057 -0.062500 1 0 0 0 0 0 3 807910
-0.002047 -0.000682 0.119347 0.046696 0.682503 0.653058 -0.062500 1 0 0 0 0 0 3 808986
-0.002047 -0.000682 0.119347 0.046699 0.682493 0.653045 -0.062500 1 0 0 0 0 0 3 809878
-0.002047 -0.000682 0.119347 0.046699 0.682492 0.653063 -0.062500 1 0 0 0 0 0 3 810916
-0.002047 -0.000682 0.119347 0.046699 0.682492 0.653045 -0.062500 1 0 0 0 0 0 3 811910
-0.002047 -0.000682 0.119347 0.046699 0.682491 0.653063 -0.062500 1 0 0 0 0 0 3 812918
-0.002047 -0.000682 0.119347 0.046699 0.682491 0.653045 -0.062500 1 0 0 0 0 0 3 813908
-0.002047 -0.000682 0.119347 0.046695 0.682503 0.653057 -0.062500 1 0 0 0 0 0 3 815170
-0.002047 -0.000682 0.119347 0.046710 0.682490 0.653058 -0.062500 1 0 0 0 0 0 3 816194
-0.002047 -0.000682 0.119347 0.046688 0.682494 0.653051 -0.062500 1 0 0 0 0 0 3 816970
-0.002047 -0.000682 0.119347 0.046706 0.682501 0.653051 -0.062500 1 0 0 0 0 0 3 817888
-0.002047 -0.000682 0.119347 0.046691 0.682484 0.653057 -0.062500 1 0 0 0 0 0 3 818914
-0.002047 -0.000682 0.119347 0.046706 0.682500 0.653052 -0.062500 1 0 0 0 0 0 3 820075
-0.002047 -0.000682 0.119347 0.046691 0.682484 0.653057 -0.062500 1 0 0 0 0 0 3 821037
-0.002047 -0.000682 0.119347 0.046706 0.682499 0.653052 -0.062500 1 0 0 0 0 0 3 822008
-0.002047 -0.000682 0.119347 0.046688 0.682495 0.653051 -0.062500 1 0 0 0 0 0 3 822953
-0.002047 -0.000682 0.119347 0.046709 0.682489 0.653058 -0.062500 1 0 0 0 0 0 3 823886
-0.002047 -0.000682 0.119347 0.046696 0.682503 0.653058 -0.062500 1 0 0 0 0 0 3 824905
-0.002047 -0.000682 0.119347 0.046699 0.682493 0.653045 -0.062500 1 0 0 0 0 0 3 825947
-0.002047 -0.000682 0.119347 0.046698 0.682492 0.653063 -0.062500 1 0 0 0 0 0 3 827028
-0.002047 -0.000682 0.119347 0.046699 0.682492 0.653046 -0.062500 1 0 0 0 0 0 3 827900
-0.002047 -0.000682 0.119347 0.046698 0.682491 0.653064 -0.062500 1 0 0 0 0 0 3 829043
-0.002047 -0.000682 0.119347 0.046699 0.682491 0.653046 -0.062500 1 0 0 0 0 0 3 829902
-0.002047 -0.000682 0.119347 0.046695 0.682503 0.653057 -0.062500 1 0 0 0 0 0 3 830901
-0.002047 -0.000682 0.119347 0.046710 0.682490 0.653059 -0.062500 1 0 0 0 0 0 3 831905
-0.002047 -0.000682 0.119347 0.046701 0.682492 0.653045 -0.062500 1 0 0 0 0 0 3 832905
-0.002047 -0.000682 0.119347 0.046696 0.682503 0.653057 -0.062500 1 0 0 0 0 0 3 833899
-0.002047 -0.000682 0.119347 0.046702 0.682481 0.653051 -0.062500 1 0 0 0 0 0 3 834899
-0.002047 -0.000682 0.119347 0.046696 0.682502 0.653057 -0.062500 1 0 0 0 0 0 3 835901
-0.002047 -0.000682 0.119347 0.046699 0.682493 0.653045 -0.062500 1 0 0 0 0 0 3 836883
-0.002047 -0.000682 0.119347 0.046699 0.682492 0.653063 -0.062500 1 0 0 0 0 0 3 837880
-0.002047 -0.000682 0.119347 0.046699 0.682492 0.653045 -0.062500 1 0 0 0 0 0 3 838880
-0.002047 -0.000682 0.119347 0.046699 0.682491 0.653063 -0.062500 1 0 0 0 0 0 3 840846
-0.002047 -0.000682 0.119347 0.046707 0.682500 0.653052 -0.062500 1 0 0 0 0 0 3 841960
-0.002047 -0.000682 0.119347 0.046688 0.682496 0.653051 -0.062500 1 0 0 0 0 0 3 842899
-0.002047 -0.000682 0.119347 0.046709 0.682489 0.653058 -0.062500 1 0 0 0 0 0 3 843858
-0.002047 -0.000682 0.119347 0.046688 0.682494 0.653051 -0.062500 1 0 0 0 0 0 3 844902
-0.002047 -0.000682 0.119347 0.046706 0.682501 0.653051 -0.062500 1 0 0 0 0 0 3 845887
-0.002047 -0.000682 0.119347 0.046691 0.682484 0.653057 -0.062500 1 0 0 0 0 0 3 846884
-0.002047 -0.000682 0.119347 0.046706 0.682499 0.653052 -0.062500 1 0 0 0 0 0 3 848037
-0.002047 -0.000682 0.119347 0.046699 0.682492 0.653064 -0.062500 1 0 0 0 0 0 3 849028
-0.002047 -0.000682 0.119347 0.046699 0.682492 0.653046 -0.062500 1 0 0 0 0 0 3 849994
-0.002047 -0.000682 0.119347 0.046695 0.682503 0.653057 -0.062500 1 0 0 0 0 0 3 851060
-0.002047 -0.000682 0.119347 0.046702 0.682481 0.653051 -0.062500 1 0 0 0 0 0 3 851915
-0.002047 -0.000682 0.119347 0.046696 0.682502 0.653057 -0.062500 1 0 0 0 0 0 3 852983
-0.002047 -0.000682 0.119347 0.046699 0.682493 0.653045 -0.062500 1 0 0 0 0 0 3 854052
-0.002047 -0.000682 0.119347 0.046698 0.682492 0.653063 -0.062500 1 0 0 0 0 0 3 855001
-0.002047 -0.000682 0.119347 0.046699 0.682492 0.653045 -0.062500 1 0 0 0 0 0 3 855926
-0.002047 -0.000682 0.119347 0.046698 0.682491 0.653063 -0.062500 1 0 0 0 0 0 3 856920
-0.002047 -0.000682 0.119347 0.046707 0.682500 0.653053 -0.062500 1 0 0 0 0 0 3 857867
-0.002047 -0.000682 0.119347 0.046688 0.682496 0.653051 -0.062500 1 0 0 0 0 0 3 858881
-0.002047 -0.000682 0.119347 0.046709 0.682489 0.653058 -0.062500 1 0 0 0 0 0 3 860103
-0.002047 -0.000682 0.119347 0.046688 0.682494 0.653051 -0.062500 1 0 0 0 0 0 3 860935
-0.002047 -0.000682 0.119347 0.046706 0.682501 0.653051 -0.062500 1 0 0 0 0 0 3 861951
-0.002047 -0.000682 0.119347 0.046691 0.682484 0.653057 -0.062500 1 0 0 0 0 0 3 862940
-0.002047 -0.000682 0.119347 0.046706 0.682499 0.653052 -0.062500 1 0 0 0 0 0 3 863914
-0.002047 -0.000682 0.119347 0.046699 0.682492 0.653064 -0.062500 1 0 0 0 0 0 3 864885
-0.002047 -0.000682 0.119347 0.046699 0.682492 0.653046 -0.062500 1 0 0 0 0 0 3 865863
-0.002047 -0.000682 0.119347 0.046695 0.682503 0.653057 -0.062500 1 0 0 0 0 0 3 866875
-0.002047 -0.000682 0.119347 0.046702 0.682481 0.653051 -0.062500 1 0 0 0 0 0 3 867882
-0.002047 -0.000682 0.119347 0.046695 0.682502 0.653058 -0.062500 1 0 0 0 0 0 3 868863
-0.002047 -0.000682 0.119347 0.046698 0.682493 0.653045 -0.062500 1 0 0 0 0 0 3 869879
-0.002047 -0.000682 0.119347 0.046698 0.682492 0.653063 -0.062500 1 0 0 0 0 0 3 870884
-0.002047 -0.000682 0.119347 0.046699 0.682492 0.653045 -0.062500 1 0 0 0 0 0 3 871882
-0.002047 -0.000682 0.119347 0.046698 0.682491 0.653063 -0.062500 1 0 0 0 0 0 3 872884
-0.002047 -0.000682 0.119347 0.046707 0.682500 0.653053 -0.062500 1 0 0 0 0 0 3 874748
-0.002047 -0.000682 0.119347 0.046700 0.682493 0.653044 -0.062500 1 0 0 0 0 0 3 875972
-0.002047 -0.000682 0.119347 0.046699 0.682492 0.653063 -0.062500 1 0 0 0 0 0 3 876937
-0.002047 -0.000682 0.119347 0.046699 0.682492 0.653045 -0.062500 1 0 0 0 0 0 3 877890
-0.002047 -0.000682 0.119347 0.046695 0.682503 0.653057 -0.062500 1 0 0 0 0 0 3 878889
-0.002047 -0.000682 0.119347 0.046702 0.682481 0.653051 -0.062500 1 0 0 0 0 0 3 879892
-0.002047 -0.000682 0.119347 0.046696 0.682502 0.653057 -0.062500 1 0 0 0 0 0 3 880941
-0.002047 -0.000682 0.119347 0.046707 0.682502 0.653052 -0.062500 1 0 0 0 0 0 3 881837
-0.002047 -0.000682 0.119347 0.046692 0.682484 0.653057 -0.062500 1 0 0 0 0 0 3 882911
-0.002047 -0.000682 0.119347 0.046707 0.682500 0.653052 -0.062500 1 0 0 0 0 0 3 883876
-0.002047 -0.000682 0.119347 0.046691 0.682484 0.653057 -0.062500 1 0 0 0 0 0 3 884962
-0.002047 -0.000682 0.119347 0.046706 0.682499 0.653052 -0.062500 1 0 0 0 0 0 3 885982
-0.002047 -0.000682 0.119347 0.046688 0.682495 0.653050 -0.062500 1 0 0 0 0 0 3 887102
-0.002047 -0.000682 0.119347 0.046709 0.682489 0.653057 -0.062500 1 0 0 0 0 0 3 887999
-0.002047 -0.000682 0.119347 0.046696 0.682503 0.653058 -0.062500 1 0 0 0 0 0 3 888926
-0.002047 -0.000682 0.119347 0.046699 0.682493 0.653045 -0.062500 1 0 0 0 0 0 3 889904
-0.002047 -0.000682 0.119347 0.046699 0.682492 0.653063 -0.062500 1 0 0 0 0 0 3 890926
-0.002047 -0.000682 0.119347 0.046699 0.682492 0.653045 -0.062500 1 0 0 0 0 0 3 892070
-0.002047 -0.000682 0.119347 0.046699 0.682492 0.653063 -0.062500 1 0 0 0 0 0 3 892967
-0.002047 -0.000682 0.119347 0.046699 0.682492 0.653045 -0.062500 1 0 0 0 0 0 3 893830
-0.002047 -0.000682 0.119347 0.046695 0.682503 0.653057 -0.062500 1 0 0 0 0 0 3 894878
-0.002047 -0.000682 0.119347 0.046702 0.682481 0.653051 -0.062500 1 0 0 0 0 0 3 895957
-0.002047 -0.000682 0.119347 0.046695 0.682502 0.653057 -0.062500 1 0 0 0 0 0 3 896892
-0.002047 -0.000682 0.119347 0.046707 0.682502 0.653052 -0.062500 1 0 0 0 0 0 3 897887
-0.002047 -0.000682 0.119347 0.046691 0.682484 0.653057 -0.062500 1 0 0 0 0 0 3 898884
-0.002047 -0.000682 0.119347 0.046706 0.682500 0.653052 -0.062500 1 0 0 0 0 0 3 899887
-0.002047 -0.000682 0.119347 0.046691 0.682484 0.653057 -0.062500 1 0 0 0 0 0 3 900880
-0.002047 -0.000682 0.119347 0.046706 0.682499 0.653052 -0.062500 1 0 0 0 0 0 3 901881
-0.002047 -0.000682 0.119347 0.046688 0.682495 0.653050 -0.062500 1 0 0 0 0 0 3 902882
-0.002047 -0.000682 0.119347 0.046709 0.682489 0.653058 -0.062500 1 0 0 0 0 0 3 903887
-0.002047 -0.000682 0.119347 0.046696 0.682503 0.653058 -0.062500 1 0 0 0 0 0 3 904879
-0.002047 -0.000682 0.119347 0.046699 0.682493 0.653045 -0.062500 1 0 0 0 0 0 3 906909
-0.002047 -0.000682 0.119347 0.046699 0.682492 0.653063 -0.062500 1 0 0 0 0 0 3 908026
-0.002047 -0.000682 0.119347 0.046699 0.682492 0.653045 -0.062500 1 0 0 0 0 0 3 908905
-0.002047 -0.000682 0.119347 0.046698 0.682492 0.653064 -0.062500 1 0 0 0 0 0 3 909893
-0.002047 -0.000682 0.119347 0.046699 0.682492 0.653046 -0.062500 1 0 0 0 0 0 3 910883
-0.002047 -0.000682 0.119347 0.046695 0.682503 0.653057 -0.062500 1 0 0 0 0 0 3 911889
-0.002047 -0.000682 0.119347 0.046702 0.682481 0.653051 -0.062500 1 0 0 0 0 0 3 912887
-0.002047 -0.000682 0.119347 0.046695 0.682502 0.653057 -0.062500 1 0 0 0 0 0 3 913854
-0.002047 -0.000682 0.119347 0.046707 0.682502 0.653052 -0.062500 1 0 0 0 0 0 3 915144
-0.002047 -0.000682 0.119347 0.046691 0.682484 0.653057 -0.062500 1 0 0 0 0 0 3 916177
-0.002047 -0.000682 0.119347 0.046706 0.682500 0.653052 -0.062500 1 0 0 0 0 0 3 916948
-0.002047 -0.000682 0.119347 0.046700 0.682493 0.653044 -0.062500 1 0 0 0 0 0 3 918029
-0.002047 -0.000682 0.119347 0.046699 0.682492 0.653063 -0.062500 1 0 0 0 0 0 3 918869
-0.002047 -0.000682 0.119347 0.046699 0.682492 0.653045 -0.062500 1 0 0 0 0 0 3 920061
-0.002047 -0.000682 0.119347 0.046699 0.682491 0.653063 -0.062500 1 0 0 0 0 0 3 921036
-0.002047 -0.000682 0.119347 0.046707 0.682500 0.653052 -0.062500 1 0 0 0 0 0 3 921935
-0.002047 -0.000682 0.119347 0.046688 0.682496 0.653051 -0.062500 1 0 0 0 0 0 3 922936
-0.002047 -0.000682 0.119347 0.046710 0.682489 0.653058 -0.062500 1 0 0 0 0 0 3 923926
-0.002047 -0.000682 0.119347 0.046688 0.682494 0.653051 -0.062500 1 0 0 0 0 0 3 924908
-0.002047 -0.000682 0.119347 0.046706 0.682501 0.653051 -0.062500 1 0 0 0 0 0 3 925876
-0.002047 -0.000682 0.119347 0.046691 0.682484 0.653057 -0.062500 1 0 0 0 0 0 3 926912
-0.002047 -0.000682 0.119347 0.046706 0.682499 0.653051 -0.062500 1 0 0 0 0 0 3 927990
-0.002047 -0.000682 0.119347 0.046700 0.682492 0.653064 -0.062500 1 0 0 0 0 0 3 928872
-0.002047 -0.000682 0.119347 0.046699 0.682492 0.653046 -0.062500 1 0 0 0 0 0 3 929979
-0.002047 -0.000682 0.119347 0.046695 0.682503 0.653057 -0.062500 1 0 0 0 0 0 3 930880
-0.002047 -0.000682 0.119347 0.046702 0.682481 0.653051 -0.062500 1 0 0 0 0 0 3 931883
-0.002047 -0.000682 0.119347 0.046696 0.682502 0.653057 -0.062500 1 0 0 0 0 0 3 932856
-0.002047 -0.000682 0.119347 0.046699 0.682493 0.653045 -0.062500 1 0 0 0 0 0 3 933874
-0.002047 -0.000682 0.119347 0.046699 0.682492 0.653063 -0.062500 1 0 0 0 0 0 3 934876
-0.002047 -0.000682 0.119347 0.046699 0.682492 0.653045 -0.062500 1 0 0 0 0 0 3 935880
-0.002047 -0.000682 0.119347 0.046699 0.682491 0.653063 -0.062500 1 0 0 0 0 0 3 936856
-0.002047 -0.000682 0.119347 0.046707 0.682500 0.653052 -0.062500 1 0 0 0 0 0 3 937873
-0.002047 -0.000682 0.119347 0.046688 0.682496 0.653051 -0.062500 1 0 0 0 0 0 3 938857
-0.002047 -0.000682 0.119347 0.046709 0.682489 0.653058 -0.062500 1 0 0 0 0 0 3 939860
-0.002047 -0.000682 0.119347 0.046688 0.682494 0.653051 -0.062500 1 0 0 0 0 0 3 941648
-0.002047 -0.000682 0.119347 0.046706 0.682501 0.653051 -0.062500 1 0 0 0 0 0 3 942874
-0.002047 -0.000682 0.119347 0.046691 0.682484 0.653057 -0.062500 1 0 0 0 0 0 3 943857
-0.002047 -0.000682 0.119347 0.046706 0.682499 0.653052 -0.062500 1 0 0 0 0 0 3 944816
-0.002047 -0.000682 0.119347 0.046699 0.682492 0.653064 -0.062500 1 0 0 0 0 0 3 945837
-0.002047 -0.000682 0.119347 0.046699 0.682492 0.653046 -0.062500 1 0 0 0 0 0 3 946840
-0.002047 -0.000682 0.119347 0.046695 0.682503 0.653057 -0.062500 1 0 0 0 0 0 3 947838
-0.002047 -0.000682 0.119347 0.046702 0.682481 0.653051 -0.062500 1 0 0 0 0 0 3 948995
-0.002047 -0.000682 0.119347 0.046695 0.682502 0.653058 -0.062500 1 0 0 0 0 0 3 949999
-0.002047 -0.000682 0.119347 0.046699 0.682493 0.653045 -0.062500 1 0 0 0 0 0 3 950966
-0.002047 -0.000682 0.119347 0.046698 0.682492 0.653063 -0.062500 1 0 0 0 0 0 3 951856
-0.002047 -0.000682 0.119347 0.046699 0.682492 0.653045 -0.062500 1 0 0 0 0 0 3 952943
-0.002047 -0.000682 0.119347 0.046698 0.682491 0.653063 -0.062500 1 0 0 0 0 0 3 953963
-0.002047 -0.000682 0.119347 0.046707 0.682500 0.653053 -0.062500 1 0 0 0 0 0 3 954953
-0.002047 -0.000682 0.119347 0.046688 0.682496 0.653051 -0.062500 1 0 0 0 0 0 3 955920
-0.002047 -0.000682 0.119347 0.046709 0.682489 0.653058 -0.062500 1 0 0 0 0 0 3 956912
-0.002047 -0.000682 0.119347 0.046688 0.682494 0.653051 -0.062500 1 0 0 0 0 0 3 957860
-0.002047 -0.000682 0.119347 0.046706 0.682501 0.653051 -0.062500 1 0 0 0 0 0 3 958884
-0.002047 -0.000682 0.119347 0.046691 0.682484 0.653057 -0.062500 1 0 0 0 0 0 3 959947
-0.002047 -0.000682 0.119347 0.046706 0.682499 0.653052 -0.062500 1 0 0 0 0 0 3 960801
-0.002047 -0.000682 0.119347 0.046699 0.682492 0.653064 -0.062500 1 0 0 0 0 0 3 961855
-0.002047 -0.000682 0.119347 0.046699 0.682492 0.653046 -0.062500 1 0 0 0 0 0 3 962922
-0.002047 -0.000682 0.119347 0.046695 0.682503 0.653057 -0.062500 1 0 0 0 0 0 3 963873
-0.002047 -0.000682 0.119347 0.046702 0.682481 0.653052 -0.062500 1 0 0 0 0 0 3 964862
-0.002047 -0.000682 0.119347 0.046708 0.682499 0.653051 -0.062500 1 0 0 0 0 0 3 965857
-0.002047 -0.000682 0.119347 0.046688 0.682495 0.653050 -0.062500 1 0 0 0 0 0 3 966856
-0.002047 -0.000682 0.119347 0.046697 0.682492 0.653064 -0.062500 1 0 0 0 0 0 3 967865
-0.002047 -0.000682 0.119347 0.046699 0.682492 0.653046 -0.062500 1 0 0 0 0 0 3 968858
-0.002047 -0.000682 0.119347 0.046710 0.682488 0.653057 -0.062500 1 0 0 0 0 0 3 969851
-0.002047 -0.000682 0.119347 0.046697 0.682503 0.653058 -0.062500 1 0 0 0 0 0 3 970861
-0.002047 -0.000682 0.119347 0.046699 0.682493 0.653045 -0.062500 1 0 0 0 0 0 3 971859
-0.002047 -0.000682 0.119347 0.046699 0.682492 0.653063 -0.062500 1 0 0 0 0 0 3 972951
-0.002047 -0.000682 0.119347 0.046699 0.682492 0.653045 -0.062500 1 0 0 0 0 0 3 973876
-0.002047 -0.000682 0.119347 0.046695 0.682503 0.653057 -0.062500 1 0 0 0 0 0 3 974941
-0.002047 -0.000682 0.119347 0.046702 0.682481 0.653051 -0.062500 1 0 0 0 0 0 3 975838
-0.002047 -0.000682 0.119347 0.046696 0.682502 0.653057 -0.062500 1 0 0 0 0 0 3 976865
-0.002047 -0.000682 0.119347 0.046707 0.682502 0.653052 -0.062500 1 0 0 0 0 0 3 977889
-0.002047 -0.000682 0.119347 0.046691 0.682484 0.653057 -0.062500 1 0 0 0 0 0 3 978861
-0.002047 -0.000682 0.119347 0.046706 0.682500 0.653052 -0.062500 1 0 0 0 0 0 3 979867
-0.002047 -0.000682 0.119347 0.046691 0.682484 0.653057 -0.062500 1 0 0 0 0 0 3 981115
-0.002047 -0.000682 0.119347 0.046706 0.682499 0.653052 -0.062500 1 0 0 0 0 0 3 981944
-0.002047 -0.000682 0.119347 0.046688 0.682495 0.653050 -0.062500 1 0 0 0 0 0 3 983098
-0.002047 -0.000682 0.119347 0.046709 0.682489 0.653058 -0.062500 1 0 0 0 0 0 3 984054
-0.002047 -0.000682 0.119347 0.046688 0.682494 0.653051 -0.062500 1 0 0 0 0 0 3 984850
-0.002047 -0.000682 0.119347 0.046706 0.682501 0.653051 -0.062500 1 0 0 0 0 0 3 985850
-0.002047 -0.000682 0.119347 0.046699 0.682493 0.653064 -0.062500 1 0 0 0 0 0 3 987053
-0.002047 -0.000682 0.119347 0.046699 0.682492 0.653046 -0.062500 1 0 0 0 0 0 3 987918
-0.002047 -0.000682 0.119347 0.046699 0.682492 0.653064 -0.062500 1 0 0 0 0 0 3 989009
-0.002047 -0.000682 0.119347 0.046699 0.682492 0.653046 -0.062500 1 0 0 0 0 0 3 989851
-0.002047 -0.000682 0.119347 0.046695 0.682503 0.653057 -0.062500 1 0 0 0 0 0 3 990846
-0.002047 -0.000682 0.119347 0.046702 0.682481 0.653051 -0.062500 1 0 0 0 0 0 3 991927
-0.002047 -0.000682 0.119347 0.046695 0.682502 0.653057 -0.062500 1 0 0 0 0 0 3 992838
-0.002047 -0.000682 0.119347 0.046707 0.682502 0.653052 -0.062500 1 0 0 0 0 0 3 993904
-0.002047 -0.000682 0.119347 0.046691 0.682484 0.653057 -0.062500 1 0 0 0 0 0 3 995049
-0.002047 -0.000682 0.119347 0.046706 0.682500 0.653052 -0.062500 1 0 0 0 0 0 3 995825
-0.002047 -0.000682 0.119347 0.046691 0.682484 0.653057 -0.062500 1 0 0 0 0 0 3 996972
-0.002047 -0.000682 0.119347 0.046706 0.682499 0.653052 -0.062500 1 0 0 0 0 0 3 997839
-0.002047 -0.000682 0.119347 0.046688 0.682495 0.653051 -0.062500 1 0 0 0 0 0 3 998827
-0.002047 -0.000682 0.119347 0.046709 0.682489 0.653058 -0.062500 1 0 0 0 0 0 3 999820
-0.002047 -0.000682 0.119347 0.046688 0.682494 0.653051 -0.062500 1 0 0 0 0 0 4 818
-0.002047 -0.000682 0.119347 0.046706 0.682501 0.653051 -0.062500 1 0 0 0 0 0 4 1826
-0.002047 -0.000682 0.119347 0.046699 0.682493 0.653064 -0.062500 1 0 0 0 0 0 4 2803
-0.002047 -0.000682 0.119347 0.046699 0.682492 0.653046 -0.062500 1 0 0 0 0 0 4 3818
-0.002047 -0.000682 0.119347 0.046698 0.682492 0.653064 -0.062500 1 0 0 0 0 0 4 4827
-0.002047 -0.000682 0.119347 0.046699 0.682492 0.653046 -0.062500 1 0 0 0 0 0 4 5841
-0.002047 -0.000682 0.119347 0.046695 0.682503 0.653057 -0.062500 1 0 0 0 0 0 4 6813
-0.002047 -0.000682 0.119347 0.046702 0.682481 0.653051 -0.062500 1 0 0 0 0 0 4 8726
-0.002047 -0.000682 0.119347 0.046695 0.682502 0.653058 -0.062500 1 0 0 0 0 0 4 9029
-0.002047 -0.000682 0.119347 0.046707 0.682502 0.653052 -0.062500 1 0 0 0 0 0 4 9952
-0.002047 -0.000682 0.119347 0.046703 0.682481 0.653051 -0.062500 1 0 0 0 0 0 4 10860
-0.002047 -0.000682 0.119347 0.046696 0.682502 0.653057 -0.062500 1 0 0 0 0 0 4 11824
-0.002047 -0.000682 0.119347 0.046699 0.682493 0.653045 -0.062500 1 0 0 0 0 0 4 12834
-0.002047 -0.000682 0.119347 0.046699 0.682492 0.653063 -0.062500 1 0 0 0 0 0 4 13832
-0.002047 -0.000682 0.119347 0.046699 0.682492 0.653045 -0.062500 1 0 0 0 0 0 4 14837
-0.002047 -0.000682 0.119347 0.046699 0.682491 0.653063 -0.062500 1 0 0 0 0 0 4 15815
-0.002047 -0.000682 0.119347 0.046699 0.682491 0.653045 -0.062500 1 0 0 0 0 0 4 17115
-0.002047 -0.000682 0.119347 0.046695 0.682503 0.653057 -0.062500 1 0 0 0 0 0 4 18113
-0.002047 -0.000682 0.119347 0.046710 0.682490 0.653058 -0.062500 1 0 0 0 0 0 4 18830
-0.002047 -0.000682 0.119347 0.046688 0.682494 0.653051 -0.062500 1 0 0 0 0 0 4 19792
-0.002047 -0.000682 0.119347 0.046706 0.682501 0.653051 -0.062500 1 0 0 0 0 0 4 21029
-0.002047 -0.000682 0.119347 0.046691 0.682484 0.653057 -0.062500 1 0 0 0 0 0 4 21926
-0.002047 -0.000682 0.119347 0.046706 0.682500 0.653052 -0.062500 1 0 0 0 0 0 4 22962
-0.002047 -0.000682 0.119347 0.046700 0.682492 0.653064 -0.062500 1 0 0 0 0 0 4 23865
-0.002047 -0.000682 0.119347 0.046699 0.682492 0.653046 -0.062500 1 0 0 0 0 0 4 24883
-0.002047 -0.000682 0.119347 0.046695 0.682503 0.653057 -0.062500 1 0 0 0 0 0 4 25840
-0.002047 -0.000682 0.119347 0.046702 0.682481 0.653051 -0.062500 1 0 0 0 0 0 4 26930
-0.002047 -0.000682 0.119347 0.046696 0.682502 0.653057 -0.062500 1 0 0 0 0 0 4 27954
-0.002047 -0.000682 0.119347 0.046699 0.682493 0.653045 -0.062500 1 0 0 0 0 0 4 28845
-0.002047 -0.000682 0.119347 0.046698 0.682492 0.653063 -0.062500 1 0 0 0 0 0 4 29874
-0.002047 -0.000682 0.119347 0.046699 0.682492 0.653045 -0.062500 1 0 0 0 0 0 4 30836
-0.002047 -0.000682 0.119347 0.046698 0.682491 0.653063 -0.062500 1 0 0 0 0 0 4 31805
-0.002047 -0.000682 0.119347 0.046699 0.682491 0.653045 -0.062500 1 0 0 0 0 0 4 32809
-0.002047 -0.000682 0.119347 0.046695 0.682503 0.653057 -0.062500 1 0 0 0 0 0 4 33806
-0.002047 -0.000682 0.119347 0.046710 0.682490 0.653058 -0.062500 1 0 0 0 0 0 4 34811
-0.002047 -0.000682 0.119347 0.046688 0.682494 0.653051 -0.062500 1 0 0 0 0 0 4 35785
-0.002047 -0.000682 0.119347 0.046706 0.682501 0.653051 -0.062500 1 0 0 0 0 0 4 36799
-0.002047 -0.000682 0.119347 0.046691 0.682484 0.653057 -0.062500 1 0 0 0 0 0 4 37804
-0.002047 -0.000682 0.119347 0.046706 0.682499 0.653052 -0.062500 1 0 0 0 0 0 4 38791
-0.002047 -0.000682 0.119347 0.046699 0.682492 0.653064 -0.062500 1 0 0 0 0 0 4 39784
-0.002047 -0.000682 0.119347 0.046699 0.682492 0.653046 -0.062500 1 0 0 0 0 0 4 40893
-0.002047 -0.000682 0.119347 0.046695 0.682503 0.653057 -0.062500 1 0 0 0 0 0 4 41992
-0.002047 -0.000682 0.119347 0.046702 0.682481 0.653051 -0.062500 1 0 0 0 0 0 4 42936
-0.002047 -0.000682 0.119347 0.046695 0.682502 0.653058 -0.062500 1 0 0 0 0 0 4 43805
-0.002047 -0.000682 0.119347 0.046699 0.682493 0.653045 -0.062500 1 0 0 0 0 0 4 44775
-0.002047 -0.000682 0.119347 0.046698 0.682492 0.653063 -0.062500 1 0 0 0 0 0 4 45759
-0.002047 -0.000682 0.119347 0.046699 0.682492 0.653045 -0.062500 1 0 0 0 0 0 4 46797
-0.002047 -0.000682 0.119347 0.046698 0.682491 0.653064 -0.062500 1 0 0 0 0 0 4 47800
-0.002047 -0.000682 0.119347 0.046699 0.682491 0.653045 -0.062500 1 0 0 0 0 0 4 48788
-0.002047 -0.000682 0.119347 0.046695 0.682503 0.653057 -0.062500 1 0 0 0 0 0 4 50102
-0.002047 -0.000682 0.119347 0.046710 0.682490 0.653058 -0.062500 1 0 0 0 0 0 4 50925
-0.002047 -0.000682 0.119347 0.046700 0.682491 0.653045 -0.062500 1 0 0 0 0 0 4 51799
-0.002047 -0.000682 0.119347 0.046695 0.682503 0.653057 -0.062500 1 0 0 0 0 0 4 53002
-0.002047 -0.000682 0.119347 0.046702 0.682481 0.653051 -0.062500 1 0 0 0 0 0 4 54001
-0.002047 -0.000682 0.119347 0.046696 0.682502 0.653057 -0.062500 1 0 0 0 0 0 4 54817
-0.002047 -0.000682 0.119347 0.046707 0.682502 0.653052 -0.062500 1 0 0 0 0 0 4 55931
-0.002047 -0.000682 0.119347 0.046692 0.682484 0.653057 -0.062500 1 0 0 0 0 0 4 56851
-0.002047 -0.000682 0.119347 0.046707 0.682500 0.653052 -0.062500 1 0 0 0 0 0 4 57908
-0.002047 -0.000682 0.119347 0.046691 0.682484 0.653057 -0.062500 1 0 0 0 0 0 4 58810
-0.002047 -0.000682 0.119347 0.046707 0.682499 0.653052 -0.062500 1 0 0 0 0 0 4 59878
-0.002047 -0.000682 0.119347 0.046688 0.682495 0.653050 -0.062500 1 0 0 0 0 0 4 60910
-0.002047 -0.000682 0.119347 0.046709 0.682489 0.653057 -0.062500 1 0 0 0 0 0 4 61767
-0.002047 -0.000682 0.119347 0.046688 0.682494 0.653051 -0.062500 1 0 0 0 0 0 4 62917
-0.002047 -0.000682 0.119347 0.046706 0.682501 0.653051 -0.062500 1 0 0 0 0 0 4 63825
-0.002047 -0.000682 0.119347 0.046699 0.682493 0.653064 -0.062500 1 0 0 0 0 0 4 64823
-0.002047 -0.000682 0.119347 0.046699 0.682492 0.653045 -0.062500 1 0 0 0 0 0 4 65812
-0.002047 -0.000682 0.119347 0.046699 0.682492 0.653063 -0.062500 1 0 0 0 0 0 4 66811
-0.002047 -0.000682 0.119347 0.046699 0.682492 0.653045 -0.062500 1 0 0 0 0 0 4 67761
-0.002047 -0.000682 0.119347 0.046695 0.682503 0.653057 -0.062500 1 0 0 0 0 0 4 68809
-0.002047 -0.000682 0.119347 0.046702 0.682481 0.653051 -0.062500 1 0 0 0 0 0 4 69811
-0.002047 -0.000682 0.119347 0.046695 0.682502 0.653057 -0.062500 1 0 0 0 0 0 4 70808
-0.002047 -0.000682 0.119347 0.046707 0.682502 0.653052 -0.062500 1 0 0 0 0 0 4 71809
-0.002047 -0.000682 0.119347 0.046691 0.682484 0.653057 -0.062500 1 0 0 0 0 0 4 72891
-0.002047 -0.000682 0.119347 0.046706 0.682500 0.653052 -0.062500 1 0 0 0 0 0 4 73939
-0.002047 -0.000682 0.119347 0.046691 0.682484 0.653057 -0.062500 1 0 0 0 0 0 4 74929
-0.002047 -0.000682 0.119347 0.046706 0.682499 0.653052 -0.062500 1 0 0 0 0 0 4 75779
-0.002047 -0.000682 0.119347 0.046688 0.682495 0.653051 -0.062500 1 0 0 0 0 0 4 76767
-0.002047 -0.000682 0.119347 0.046709 0.682489 0.653058 -0.062500 1 0 0 0 0 0 4 77831
-0.002047 -0.000682 0.119347 0.046688 0.682494 0.653051 -0.062500 1 0 0 0 0 0 4 78779
-0.002047 -0.000682 0.119347 0.046706 0.682501 0.653051 -0.062500 1 0 0 0 0 0 4 79814
-0.002047 -0.000682 0.119347 0.046699 0.682493 0.653064 -0.062500 1 0 0 0 0 0 4 80805
-0.002047 -0.000682 0.119347 0.046699 0.682492 0.653046 -0.062500 1 0 0 0 0 0 4 81990
-0.002047 -0.000682 0.119347 0.046699 0.682492 0.653064 -0.062500 1 0 0 0 0 0 4 82933
-0.002047 -0.000682 0.119347 0.046699 0.682492 0.653046 -0.062500 1 0 0 0 0 0 4 84022
-0.002047 -0.000682 0.119347 0.046695 0.682503 0.653057 -0.062500 1 0 0 0 0 0 4 84795
-0.002047 -0.000682 0.119347 0.046702 0.682481 0.653051 -0.062500 1 0 0 0 0 0 4 85803
-0.002047 -0.000682 0.119347 0.046695 0.682502 0.653057 -0.062500 1 0 0 0 0 0 4 87007
-0.002047 -0.000682 0.119347 0.046707 0.682502 0.653052 -0.062500 1 0 0 0 0 0 4 87917
-0.002047 -0.000682 0.119347 0.046691 0.682484 0.653057 -0.062500 1 0 0 0 0 0 4 88934
-0.002047 -0.000682 0.119347 0.046706 0.682500 0.653052 -0.062500 1 0 0 0 0 0 4 89853
-0.002047 -0.000682 0.119347 0.046700 0.682493 0.653044 -0.062500 1 0 0 0 0 0 4 90912
-0.002047 -0.000682 0.119347 0.046699 0.682492 0.653063 -0.062500 1 0 0 0 0 0 4 91824
-0.002047 -0.000682 0.119347 0.046699 0.682492 0.653045 -0.062500 1 0 0 0 0 0 4 92799
-0.002047 -0.000682 0.119347 0.046699 0.682491 0.653063 -0.062500 1 0 0 0 0 0 4 93919
-0.002047 -0.000682 0.119347 0.046699 0.682491 0.653045 -0.062500 1 0 0 0 0 0 4 94899
-0.002047 -0.000682 0.119347 0.046695 0.682503 0.653057 -0.062500 1 0 0 0 0 0 4 95820
-0.002047 -0.000682 0.119347 0.046710 0.682490 0.653058 -0.062500 1 0 0 0 0 0 4 96872
-0.002047 -0.000682 0.119347 0.046689 0.682494 0.653051 -0.062500 1 0 0 0 0 0 4 97827
-0.002047 -0.000682 0.119347 0.046710 0.682489 0.653058 -0.062500 1 0 0 0 0 0 4 98816
-0.002047 -0.000682 0.119347 0.046688 0.682494 0.653051 -0.062500 1 0 0 0 0 0 4 99808
-0.002047 -0.000682 0.119347 0.046706 0.682501 0.653051 -0.062500 1 0 0 0 0 0 4 100813
-0.002047 -0.000682 0.119347 0.046691 0.682484 0.653057 -0.062500 1 0 0 0 0 0 4 101817
-0.002047 -0.000682 0.119347 0.046706 0.682499 0.653052 -0.062500 1 0 0 0 0 0 4 102796
-0.002047 -0.000682 0.119347 0.046696 0.682504 0.653057 -0.062500 1 0 0 0 0 0 4 103808
-0.002047 -0.000682 0.119347 0.046702 0.682482 0.653051 -0.062500 1 0 0 0 0 0 4 104809
-0.002047 -0.000682 0.119347 0.046696 0.682502 0.653057 -0.062500 1 0 0 0 0 0 4 105815
-0.002047 -0.000682 0.119347 0.046699 0.682493 0.653045 -0.062500 1 0 0 0 0 0 4 106929
-0.002047 -0.000682 0.119347 0.046699 0.682492 0.653063 -0.062500 1 0 0 0 0 0 4 107844
-0.002047 -0.000682 0.119347 0.046699 0.682492 0.653045 -0.062500 1 0 0 0 0 0 4 108906
-0.002047 -0.000682 0.119347 0.046699 0.682491 0.653063 -0.062500 1 0 0 0 0 0 4 109840
-0.002047 -0.000682 0.119347 0.046699 0.682491 0.653045 -0.062500 1 0 0 0 0 0 4 110829
-0.002047 -0.000682 0.119347 0.046695 0.682503 0.653057 -0.062500 1 0 0 0 0 0 4 111815
-0.002047 -0.000682 0.119347 0.046710 0.682490 0.653058 -0.062500 1 0 0 0 0 0 4 112814
-0.002047 -0.000682 0.119347 0.046688 0.682494 0.653051 -0.062500 1 0 0 0 0 0 4 113818
-0.002047 -0.000682 0.119347 0.046706 0.682501 0.653051 -0.062500 1 0 0 0 0 0 4 114885
-0.002047 -0.000682 0.119347 0.046691 0.682484 0.653057 -0.062500 1 0 0 0 0 0 4 116024
-0.002047 -0.000682 0.119347 0.046706 0.682500 0.653052 -0.062500 1 0 0 0 0 0 4 116835
-0.002047 -0.000682 0.119347 0.046691 0.682484 0.653057 -0.062500 1 0 0 0 0 0 4 117822
-0.002047 -0.000682 0.119347 0.046706 0.682499 0.653052 -0.062500 1 0 0 0 0 0 4 118773
-0.002047 -0.000682 0.119347 0.046696 0.682504 0.653058 -0.062500 1 0 0 0 0 0 4 119978
-0.002047 -0.000682 0.119347 0.046702 0.682482 0.653052 -0.062500 1 0 0 0 0 0 4 120884
-0.002047 -0.000682 0.119347 0.046696 0.682502 0.653058 -0.062500 1 0 0 0 0 0 4 121821
-0.002047 -0.000682 0.119347 0.046699 0.682493 0.653045 -0.062500 1 0 0 0 0 0 4 122847
-0.002047 -0.000682 0.119347 0.046698 0.682492 0.653063 -0.062500 1 0 0 0 0 0 4 123730
-0.002047 -0.000682 0.119347 0.046699 0.682492 0.653045 -0.062500 1 0 0 0 0 0 4 124809
-0.002047 -0.000682 0.119347 0.046698 0.682491 0.653063 -0.062500 1 0 0 0 0 0 4 125776
-0.002047 -0.000682 0.119347 0.046699 0.682491 0.653045 -0.062500 1 0 0 0 0 0 4 126977
-0.002047 -0.000682 0.119347 0.046695 0.682503 0.653057 -0.062500 1 0 0 0 0 0 4 127738
-0.002047 -0.000682 0.119347 0.046710 0.682490 0.653058 -0.062500 1 0 0 0 0 0 4 128763
-0.002047 -0.000682 0.119347 0.046701 0.682491 0.653045 -0.062500 1 0 0 0 0 0 4 129858
-0.002047 -0.000682 0.119347 0.046696 0.682503 0.653057 -0.062500 1 0 0 0 0 0 4 130796
-0.002047 -0.000682 0.119347 0.046690 0.682484 0.653058 -0.062500 1 0 0 0 0 0 4 131783
-0.002047 -0.000682 0.119347 0.046706 0.682500 0.653052 -0.062500 1 0 0 0 0 0 4 132789
-0.002047 -0.000682 0.119347 0.046691 0.682484 0.653057 -0.062500 1 0 0 0 0 0 4 133787
-0.002047 -0.000682 0.119347 0.046706 0.682499 0.653052 -0.062500 1 0 0 0 0 0 4 134780
-0.002047 -0.000682 0.119347 0.046708 0.682501 0.653051 -0.062500 1 0 0 0 0 0 4 135788
-0.002047 -0.000682 0.119347 0.046692 0.682484 0.653057 -0.062500 1 0 0 0 0 0 4 136789
-0.002047 -0.000682 0.119347 0.046707 0.682499 0.653052 -0.062500 1 0 0 0 0 0 4 137780
-0.002047 -0.000682 0.119347 0.046688 0.682495 0.653050 -0.062500 1 0 0 0 0 0 4 138787
-0.002047 -0.000682 0.119347 0.046697 0.682492 0.653064 -0.062500 1 0 0 0 0 0 4 139865
-0.002047 -0.000682 0.119347 0.046699 0.682492 0.653046 -0.062500 1 0 0 0 0 0 4 140812
-0.002047 -0.000682 0.119347 0.046711 0.682489 0.653057 -0.062500 1 0 0 0 0 0 4 141877
-0.002047 -0.000682 0.119347 0.046688 0.682494 0.653051 -0.062500 1 0 0 0 0 0 4 142808
-0.002047 -0.000682 0.119347 0.046706 0.682500 0.653051 -0.062500 1 0 0 0 0 0 4 143763
-0.002047 -0.000682 0.119347 0.046699 0.682492 0.653064 -0.062500 1 0 0 0 0 0 4 144790
-0.002047 -0.000682 0.119347 0.046699 0.682492 0.653045 -0.062500 1 0 0 0 0 0 4 145793
-0.002047 -0.000682 0.119347 0.046695 0.682503 0.653057 -0.062500 1 0 0 0 0 0 4 146791
-0.002047 -0.000682 0.119347 0.046702 0.682481 0.653051 -0.062500 1 0 0 0 0 0 4 147873
-0.002047 -0.000682 0.119347 0.046696 0.682502 0.653057 -0.062500 1 0 0 0 0 0 4 148925
-0.002047 -0.000682 0.119347 0.046699 0.682493 0.653045 -0.062500 1 0 0 0 0 0 4 149931
-0.002047 -0.000682 0.119347 0.046698 0.682492 0.653063 -0.062500 1 0 0 0 0 0 4 150934
-0.002047 -0.000682 0.119347 0.046707 0.682500 0.653052 -0.062500 1 0 0 0 0 0 4 151921
-0.002047 -0.000682 0.119347 0.046691 0.682484 0.653057 -0.062500 1 0 0 0 0 0 4 152778
-0.002047 -0.000682 0.119347 0.046706 0.682499 0.653052 -0.062500 1 0 0 0 0 0 4 153940
-0.002047 -0.000682 0.119347 0.046688 0.682495 0.653050 -0.062500 1 0 0 0 0 0 4 154914
-0.002047 -0.000682 0.119347 0.046709 0.682489 0.653058 -0.062500 1 0 0 0 0 0 4 155846
-0.002047 -0.000682 0.119347 0.046688 0.682494 0.653051 -0.062500 1 0 0 0 0 0 4 156851
-0.002047 -0.000682 0.119347 0.046706 0.682501 0.653051 -0.062500 1 0 0 0 0 0 4 157869
-0.002047 -0.000682 0.119347 0.046699 0.682493 0.653064 -0.062500 1 0 0 0 0 0 4 158812
-0.002047 -0.000682 0.119347 0.046699 0.682492 0.653046 -0.062500 1 0 0 0 0 0 4 159783
-0.002047 -0.000682 0.119347 0.046699 0.682492 0.653064 -0.062500 1 0 0 0 0 0 4 160847
-0.002047 -0.000682 0.119347 0.046699 0.682492 0.653046 -0.062500 1 0 0 0 0 0 4 161828
-0.002047 -0.000682 0.119347 0.046695 0.682503 0.653057 -0.062500 1 0 0 0 0 0 4 162814
-0.002047 -0.000682 0.119347 0.046702 0.682481 0.653051 -0.062500 1 0 0 0 0 0 4 163825
-0.002047 -0.000682 0.119347 0.046695 0.682502 0.653057 -0.062500 1 0 0 0 0 0 4 164826
-0.002047 -0.000682 0.119347 0.046698 0.682493 0.653045 -0.062500 1 0 0 0 0 0 4 165787
-0.002047 -0.000682 0.119347 0.046698 0.682492 0.653063 -0.062500 1 0 0 0 0 0 4 166728
-0.002047 -0.000682 0.119347 0.046707 0.682500 0.653052 -0.062500 1 0 0 0 0 0 4 167767
-0.002047 -0.000682 0.119347 0.046691 0.682484 0.653057 -0.062500 1 0 0 0 0 0 4 168748
-0.002047 -0.000682 0.119347 0.046706 0.682499 0.653052 -0.062500 1 0 0 0 0 0 4 169730
-0.002047 -0.000682 0.119347 0.046688 0.682495 0.653051 -0.062500 1 0 0 0 0 0 4 170766
-0.002047 -0.000682 0.119347 0.046709 0.682489 0.653058 -0.062500 1 0 0 0 0 0 4 171780
-0.002047 -0.000682 0.119347 0.046688 0.682494 0.653051 -0.062500 1 0 0 0 0 0 4 172767
-0.002047 -0.000682 0.119347 0.046706 0.682501 0.653051 -0.062500 1 0 0 0 0 0 4 173758
-0.002047 -0.000682 0.119347 0.046699 0.682493 0.653064 -0.062500 1 0 0 0 0 0 4 174847
-0.002047 -0.000682 0.119347 0.046699 0.682492 0.653046 -0.062500 1 0 0 0 0 0 4 175779
-0.002047 -0.000682 0.119347 0.046698 0.682492 0.653064 -0.062500 1 0 0 0 0 0 4 176830
-0.002047 -0.000682 0.119347 0.046699 0.682492 0.653046 -0.062500 1 0 0 0 0 0 4 177784
-0.002047 -0.000682 0.119347 0.046695 0.682503 0.653057 -0.062500 1 0 0 0 0 0 4 178772
-0.002047 -0.000682 0.119347 0.046702 0.682481 0.653051 -0.062500 1 0 0 0 0 0 4 179790
-0.002047 -0.000682 0.119347 0.046708 0.682499 0.653051 -0.062500 1 0 0 0 0 0 4 180769
-0.002047 -0.000682 0.119347 0.046696 0.682504 0.653057 -0.062500 1 0 0 0 0 0 4 181761
-0.002047 -0.000682 0.119347 0.046702 0.682482 0.653051 -0.062500 1 0 0 0 0 0 4 182912
-0.002047 -0.000682 0.119347 0.046696 0.682502 0.653057 -0.062500 1 0 0 0 0 0 4 183902
-0.002047 -0.000682 0.119347 0.046699 0.682493 0.653045 -0.062500 1 0 0 0 0 0 4 184891
-0.002047 -0.000682 0.119347 0.046699 0.682492 0.653063 -0.062500 1 0 0 0 0 0 4 185777
-0.002047 -0.000682 0.119347 0.046699 0.682492 0.653045 -0.062500 1 0 0 0 0 0 4 186941
-0.002047 -0.000682 0.119347 0.046699 0.682491 0.653063 -0.062500 1 0 0 0 0 0 4 188069
-0.002047 -0.000682 0.119347 0.046699 0.682491 0.653045 -0.062500 1 0 0 0 0 0 4 188794
-0.002047 -0.000682 0.119347 0.046695 0.682503 0.653057 -0.062500 1 0 0 0 0 0 4 189787
-0.002047 -0.000682 0.119347 0.046710 0.682490 0.653058 -0.062500 1 0 0 0 0 0 4 190829
-0.002047 -0.000682 0.119347 0.046688 0.682494 0.653051 -0.062500 1 0 0 0 0 0 4 191811
-0.002047 -0.000682 0.119347 0.046706 0.682501 0.653051 -0.062500 1 0 0 0 0 0 4 192994
-0.002047 -0.000682 0.119347 0.046691 0.682484 0.653057 -0.062500 1 0 0 0 0 0 4 193808
-0.002047 -0.000682 0.119347 0.046706 0.682500 0.653052 -0.062500 1 0 0 0 0 0 4 194737
-0.002047 -0.000682 0.119347 0.046691 0.682484 0.653057 -0.062500 1 0 0 0 0 0 4 195830
-0.002047 -0.000682 0.119347 0.046706 0.682499 0.653052 -0.062500 1 0 0 0 0 0 4 196844
-0.002047 -0.000682 0.119347 0.046696 0.682504 0.653057 -0.062500 1 0 0 0 0 0 4 197790
-0.002047 -0.000682 0.119347 0.046702 0.682482 0.653051 -0.062500 1 0 0 0 0 0 4 198785
-0.002047 -0.000682 0.119347 0.046696 0.682502 0.653058 -0.062500 1 0 0 0 0 0 4 199788
-0.002047 -0.000682 0.119347 0.046699 0.682493 0.653045 -0.062500 1 0 0 0 0 0 4 200786
-0.002047 -0.000682 0.119347 0.046698 0.682492 0.653063 -0.062500 1 0 0 0 0 0 4 201784
-0.002047 -0.000682 0.119347 0.046699 0.682492 0.653045 -0.062500 1 0 0 0 0 0 4 202787
-0.002047 -0.000682 0.119347 0.046698 0.682491 0.653063 -0.062500 1 0 0 0 0 0 4 203779
-0.002047 -0.000682 0.119347 0.046699 0.682491 0.653045 -0.062500 1 0 0 0 0 0 4 204789
-0.002047 -0.000682 0.119347 0.046695 0.682503 0.653057 -0.062500 1 0 0 0 0 0 4 205783
-0.002047 -0.000682 0.119347 0.046710 0.682490 0.653058 -0.062500 1 0 0 0 0 0 4 207793
-0.002047 -0.000682 0.119347 0.046688 0.682494 0.653051 -0.062500 1 0 0 0 0 0 4 208868
-0.002047 -0.000682 0.119347 0.046706 0.682501 0.653051 -0.062500 1 0 0 0 0 0 4 209727
-0.002047 -0.000682 0.119347 0.046691 0.682484 0.653057 -0.062500 1 0 0 0 0 0 4 210772
-0.002047 -0.000682 0.119347 0.046706 0.682500 0.653052 -0.062500 1 0 0 0 0 0 4 211766
-0.002047 -0.000682 0.119347 0.046691 0.682484 0.653057 -0.062500 1 0 0 0 0 0 4 212773
-0.002047 -0.000682 0.119347 0.046706 0.682499 0.653052 -0.062500 1 0 0 0 0 0 4 213726
-0.002047 -0.000682 0.119347 0.046696 0.682504 0.653058 -0.062500 1 0 0 0 0 0 4 214843
-0.002047 -0.000682 0.119347 0.046702 0.682482 0.653052 -0.062500 1 0 0 0 0 0 4 215928
-0.002047 -0.000682 0.119347 0.046695 0.682502 0.653058 -0.062500 1 0 0 0 0 0 4 216958
-0.002047 -0.000682 0.119347 0.046699 0.682493 0.653045 -0.062500 1 0 0 0 0 0 4 217920
-0.002047 -0.000682 0.119347 0.046698 0.682492 0.653063 -0.062500 1 0 0 0 0 0 4 218931
-0.002047 -0.000682 0.119347 0.046699 0.682492 0.653045 -0.062500 1 0 0 0 0 0 4 219757
-0.002047 -0.000682 0.119347 0.046698 0.682491 0.653064 -0.062500 1 0 0 0 0 0 4 220956
-0.002047 -0.000682 0.119347 0.046699 0.682491 0.653046 -0.062500 1 0 0 0 0 0 4 221951
-0.002047 -0.000682 0.119347 0.046695 0.682503 0.653057 -0.062500 1 0 0 0 0 0 4 222761
-0.002047 -0.000682 0.119347 0.046710 0.682490 0.653058 -0.062500 1 0 0 0 0 0 4 223827
-0.002047 -0.000682 0.119347 0.046700 0.682491 0.653045 -0.062500 1 0 0 0 0 0 4 224812
-0.002047 -0.000682 0.119347 0.046696 0.682503 0.653057 -0.062500 1 0 0 0 0 0 4 225804
-0.002047 -0.000682 0.119347 0.046702 0.682481 0.653051 -0.062500 1 0 0 0 0 0 4 226816
-0.002047 -0.000682 0.119347 0.046696 0.682502 0.653057 -0.062500 1 0 0 0 0 0 4 227819
-0.002047 -0.000682 0.119347 0.046699 0.682493 0.653044 -0.062500 1 0 0 0 0 0 4 228860
-0.002047 -0.000682 0.119347 0.046699 0.682492 0.653063 -0.062500 1 0 0 0 0 0 4 229762
-0.002047 -0.000682 0.119347 0.046707 0.682500 0.653052 -0.062500 1 0 0 0 0 0 4 230785
-0.002047 -0.000682 0.119347 0.046692 0.682484 0.653057 -0.062500 1 0 0 0 0 0 4 231776
-0.002047 -0.000682 0.119347 0.046707 0.682499 0.653052 -0.062500 1 0 0 0 0 0 4 232765
-0.002047 -0.000682 0.119347 0.046688 0.682495 0.653050 -0.062500 1 0 0 0 0 0 4 233762
-0.002047 -0.000682 0.119347 0.046709 0.682489 0.653058 -0.062500 1 0 0 0 0 0 4 234760
-0.002047 -0.000682 0.119347 0.046688 0.682494 0.653051 -0.062500 1 0 0 0 0 0 4 235763
-0.002047 -0.000682 0.119347 0.046709 0.682489 0.653058 -0.062500 1 0 0 0 0 0 4 236765
-0.002047 -0.000682 0.119347 0.046688 0.682494 0.653051 -0.062500 1 0 0 0 0 0 4 237714
-0.002047 -0.000682 0.119347 0.046706 0.682500 0.653051 -0.062500 1 0 0 0 0 0 4 238761
-0.002047 -0.000682 0.119347 0.046699 0.682492 0.653064 -0.062500 1 0 0 0 0 0 4 239763
-0.002047 -0.000682 0.119347 0.046699 0.682492 0.653046 -0.062500 1 0 0 0 0 0 4 240842
-0.002047 -0.000682 0.119347 0.046695 0.682503 0.653057 -0.062500 1 0 0 0 0 0 4 241796
-0.002047 -0.000682 0.119347 0.046702 0.682481 0.653051 -0.062500 1 0 0 0 0 0 4 242877
-0.002047 -0.000682 0.119347 0.046695 0.682502 0.653057 -0.062500 1 0 0 0 0 0 4 243781
-0.002047 -0.000682 0.119347 0.046699 0.682493 0.653045 -0.062500 1 0 0 0 0 0 4 244749
-0.002047 -0.000682 0.119347 0.046698 0.682492 0.653063 -0.062500 1 0 0 0 0 0 4 245781
-0.002047 -0.000682 0.119347 0.046707 0.682500 0.653052 -0.062500 1 0 0 0 0 0 4 246767
-0.002047 -0.000682 0.119347 0.046691 0.682484 0.653057 -0.062500 1 0 0 0 0 0 4 247767
-0.002047 -0.000682 0.119347 0.046706 0.682499 0.653052 -0.062500 1 0 0 0 0 0 4 248766
-0.002047 -0.000682 0.119347 0.046688 0.682495 0.653051 -0.062500 1 0 0 0 0 0 4 249929
-0.002047 -0.000682 0.119347 0.046709 0.682489 0.653058 -0.062500 1 0 0 0 0 0 4 250896
-0.002047 -0.000682 0.119347 0.046688 0.682494 0.653051 -0.062500 1 0 0 0 0 0 4 251853
-0.002047 -0.000682 0.119347 0.046706 0.682501 0.653051 -0.062500 1 0 0 0 0 0 4 252820
-0.002047 -0.000682 0.119347 0.046699 0.682493 0.653064 -0.062500 1 0 0 0 0 0 4 253781
-0.002047 -0.000682 0.119347 0.046699 0.682492 0.653046 -0.062500 1 0 0 0 0 0 4 254755
-0.002047 -0.000682 0.119347 0.046699 0.682492 0.653064 -0.062500 1 0 0 0 0 0 4 255835
-0.002047 -0.000682 0.119347 0.046699 0.682492 0.653046 -0.062500 1 0 0 0 0 0 4 256834
-0.002047 -0.000682 0.119347 0.046695 0.682503 0.653057 -0.062500 1 0 0 0 0 0 4 257855
-0.002047 -0.000682 0.119347 0.046702 0.682481 0.653051 -0.062500 1 0 0 0 0 0 4 258775
-0.002047 -0.000682 0.119347 0.046695 0.682502 0.653058 -0.062500 1 0 0 0 0 0 4 259799
-0.002047 -0.000682 0.119347 0.046698 0.682493 0.653045 -0.062500 1 0 0 0 0 0 4 260768
-0.002047 -0.000682 0.119347 0.046698 0.682492 0.653063 -0.062500 1 0 0 0 0 0 4 261760
-0.002047 -0.000682 0.119347 0.046707 0.682500 0.653052 -0.062500 1 0 0 0 0 0 4 262754
-0.002047 -0.000682 0.119347 0.046700 0.682493 0.653044 -0.062500 1 0 0 0 0 0 4 263740
-0.002047 -0.000682 0.119347 0.046699 0.682492 0.653063 -0.062500 1 0 0 0 0 0 4 264752
-0.002047 -0.000682 0.119347 0.046699 0.682492 0.653045 -0.062500 1 0 0 0 0 0 4 265753
-0.002047 -0.000682 0.119347 0.046699 0.682491 0.653063 -0.062500 1 0 0 0 0 0 4 266751
-0.002047 -0.000682 0.119347 0.046699 0.682492 0.653045 -0.062500 1 0 0 0 0 0 4 267766
-0.002047 -0.000682 0.119347 0.046695 0.682503 0.653057 -0.062500 1 0 0 0 0 0 4 268755
-0.002047 -0.000682 0.119347 0.046710 0.682490 0.653058 -0.062500 1 0 0 0 0 0 4 269742
-0.002047 -0.000682 0.119347 0.046689 0.682494 0.653051 -0.062500 1 0 0 0 0 0 4 271181
-0.002047 -0.000682 0.119347 0.046710 0.682489 0.653058 -0.062500 1 0 0 0 0 0 4 271822
-0.002047 -0.000682 0.119347 0.046688 0.682494 0.653051 -0.062500 1 0 0 0 0 0 4 272925
-0.002047 -0.000682 0.119347 0.046706 0.682501 0.653051 -0.062500 1 0 0 0 0 0 4 273758
-0.002047 -0.000682 0.119347 0.046691 0.682484 0.653057 -0.062500 1 0 0 0 0 0 4 274789
-0.002047 -0.000682 0.119347 0.046706 0.682499 0.653052 -0.062500 1 0 0 0 0 0 4 275767
-0.002047 -0.000682 0.119347 0.046696 0.682504 0.653057 -0.062500 1 0 0 0 0 0 4 276746
-0.002047 -0.000682 0.119347 0.046702 0.682482 0.653051 -0.062500 1 0 0 0 0 0 4 277757
-0.002047 -0.000682 0.119347 0.046696 0.682502 0.653057 -0.062500 1 0 0 0 0 0 4 278779
-0.002047 -0.000682 0.119347 0.046699 0.682493 0.653045 -0.062500 1 0 0 0 0 0 4 279867
-0.002047 -0.000682 0.119347 0.046699 0.682492 0.653063 -0.062500 1 0 0 0 0 0 4 280918
-0.002047 -0.000682 0.119347 0.046699 0.682492 0.653045 -0.062500 1 0 0 0 0 0 4 281805
-0.002047 -0.000682 0.119347 0.046699 0.682491 0.653063 -0.062500 1 0 0 0 0 0 4 283025
-0.002047 -0.000682 0.119347 0.046699 0.682491 0.653045 -0.062500 1 0 0 0 0 0 4 284053
-0.002047 -0.000682 0.119347 0.046695 0.682503 0.653057 -0.062500 1 0 0 0 0 0 4 284837
-0.002047 -0.000682 0.119347 0.046710 0.682490 0.653058 -0.062500 1 0 0 0 0 0 4 285771
-0.002047 -0.000682 0.119347 0.046688 0.682494 0.653051 -0.062500 1 0 0 0 0 0 4 286758
-0.002047 -0.000682 0.119347 0.046706 0.682501 0.653051 -0.062500 1 0 0 0 0 0 4 287864
-0.002047 -0.000682 0.119347 0.046691 0.682484 0.653057 -0.062500 1 0 0 0 0 0 4 288912
-0.002047 -0.000682 0.119347 0.046706 0.682500 0.653052 -0.062500 1 0 0 0 0 0 4 289852
-0.002047 -0.000682 0.119347 0.046691 0.682484 0.653057 -0.062500 1 0 0 0 0 0 4 290825
-0.002047 -0.000682 0.119347 0.046706 0.682499 0.653052 -0.062500 1 0 0 0 0 0 4 291808
-0.002047 -0.000682 0.119347 0.046696 0.682504 0.653058 -0.062500 1 0 0 0 0 0 4 292794
-0.002047 -0.000682 0.119347 0.046702 0.682482 0.653052 -0.062500 1 0 0 0 0 0 4 293993
-0.002047 -0.000682 0.119347 0.046696 0.682502 0.653058 -0.062500 1 0 0 0 0 0 4 294850
-0.002047 -0.000682 0.119347 0.046699 0.682493 0.653045 -0.062500 1 0 0 0 0 0 4 295688
-0.002047 -0.000682 0.119347 0.046698 0.682492 0.653063 -0.062500 1 0 0 0 0 0 4 296750
-0.002047 -0.000682 0.119347 0.046699 0.682492 0.653045 -0.062500 1 0 0 0 0 0 4 297800
-0.002047 -0.000682 0.119347 0.046698 0.682491 0.653063 -0.062500 1 0 0 0 0 0 4 298751
-0.002047 -0.000682 0.119347 0.046699 0.682491 0.653045 -0.062500 1 0 0 0 0 0 4 299741
-0.002047 -0.000682 0.119347 0.046695 0.682503 0.653057 -0.062500 1 0 0 0 0 0 4 300735
-0.002047 -0.000682 0.119347 0.046710 0.682490 0.653058 -0.062500 1 0 0 0 0 0 4 301737
-0.002047 -0.000682 0.119347 0.046701 0.682492 0.653045 -0.062500 1 0 0 0 0 0 4 302735
-0.002047 -0.000682 0.119347 0.046696 0.682503 0.653057 -0.062500 1 0 0 0 0 0 4 303738
-0.002047 -0.000682 0.119347 0.046690 0.682484 0.653058 -0.062500 1 0 0 0 0 0 4 304733
-0.002047 -0.000682 0.119347 0.046706 0.682500 0.653052 -0.062500 1 0 0 0 0 0 4 305737
-0.002047 -0.000682 0.119347 0.046691 0.682484 0.653057 -0.062500 1 0 0 0 0 0 4 306740
-0.002047 -0.000682 0.119347 0.046706 0.682499 0.653052 -0.062500 1 0 0 0 0 0 4 308708
-0.002047 -0.000682 0.119347 0.046708 0.682501 0.653051 -0.062500 1 0 0 0 0 0 4 309870
-0.002047 -0.000682 0.119347 0.046692 0.682484 0.653057 -0.062500 1 0 0 0 0 0 4 310758
-0.002047 -0.000682 0.119347 0.046707 0.682499 0.653052 -0.062500 1 0 0 0 0 0 4 311727
-0.002047 -0.000682 0.119347 0.046688 0.682495 0.653050 -0.062500 1 0 0 0 0 0 4 312759
-0.002047 -0.000682 0.119347 0.046697 0.682492 0.653064 -0.062500 1 0 0 0 0 0 4 313738
-0.002047 -0.000682 0.119347 0.046699 0.682492 0.653046 -0.062500 1 0 0 0 0 0 4 314741
-0.002047 -0.000682 0.119347 0.046711 0.682489 0.653057 -0.062500 1 0 0 0 0 0 4 315791
-0.002047 -0.000682 0.119347 0.046688 0.682494 0.653051 -0.062500 1 0 0 0 0 0 4 316990
-0.002047 -0.000682 0.119347 0.046706 0.682500 0.653051 -0.062500 1 0 0 0 0 0 4 317787
-0.002047 -0.000682 0.119347 0.046700 0.682493 0.653064 -0.062500 1 0 0 0 0 0 4 318857
-0.002047 -0.000682 0.119347 0.046699 0.682492 0.653046 -0.062500 1 0 0 0 0 0 4 319721
-0.002047 -0.000682 0.119347 0.046695 0.682503 0.653057 -0.062500 1 0 0 0 0 0 4 320927
-0.002047 -0.000682 0.119347 0.046702 0.682481 0.653051 -0.062500 1 0 0 0 0 0 4 321892
-0.002047 -0.000682 0.119347 0.046696 0.682502 0.653057 -0.062500 1 0 0 0 0 0 4 322777
-0.002047 -0.000682 0.119347 0.046699 0.682493 0.653045 -0.062500 1 0 0 0 0 0 4 323766
-0.002047 -0.000682 0.119347 0.046698 0.682492 0.653063 -0.062500 1 0 0 0 0 0 4 324791
-0.002047 -0.000682 0.119347 0.046707 0.682501 0.653052 -0.062500 1 0 0 0 0 0 4 325750
-0.002047 -0.000682 0.119347 0.046692 0.682484 0.653057 -0.062500 1 0 0 0 0 0 4 326729
-0.002047 -0.000682 0.119347 0.046707 0.682499 0.653052 -0.062500 1 0 0 0 0 0 4 327937
-0.002047 -0.000682 0.119347 0.046688 0.682495 0.653050 -0.062500 1 0 0 0 0 0 4 328791
-0.002047 -0.000682 0.119347 0.046709 0.682489 0.653058 -0.062500 1 0 0 0 0 0 4 329770
-0.002047 -0.000682 0.119347 0.046688 0.682494 0.653051 -0.062500 1 0 0 0 0 0 4 330804
-0.002047 -0.000682 0.119347 0.046706 0.682501 0.653051 -0.062500 1 0 0 0 0 0 4 331735
-0.002047 -0.000682 0.119347 0.046699 0.682493 0.653064 -0.062500 1 0 0 0 0 0 4 332722
-0.002047 -0.000682 0.119347 0.046699 0.682492 0.653046 -0.062500 1 0 0 0 0 0 4 333742
-0.002047 -0.000682 0.119347 0.046699 0.682492 0.653064 -0.062500 1 0 0 0 0 0 4 334719
-0.002047 -0.000682 0.119347 0.046699 0.682492 0.653046 -0.062500 1 0 0 0 0 0 4 335733
-0.002047 -0.000682 0.119347 0.046695 0.682503 0.653057 -0.062500 1 0 0 0 0 0 4 336711
-0.002047 -0.000682 0.119347 0.046702 0.682481 0.653051 -0.062500 1 0 0 0 0 0 4 337680
-0.002047 -0.000682 0.119347 0.046695 0.682502 0.653057 -0.062500 1 0 0 0 0 0 4 338719
-0.002047 -0.000682 0.119347 0.046699 0.682493 0.653045 -0.062500 1 0 0 0 0 0 4 339739
-0.002047 -0.000682 0.119347 0.046698 0.682492 0.653063 -0.062500 1 0 0 0 0 0 4 340734
-0.002047 -0.000682 0.119347 0.046707 0.682500 0.653052 -0.062500 1 0 0 0 0 0 4 342556
-0.002047 -0.000682 0.119347 0.046691 0.682484 0.653057 -0.062500 1 0 0 0 0 0 4 343830
-0.002047 -0.000682 0.119347 0.046706 0.682499 0.653052 -0.062500 1 0 0 0 0 0 4 344762
-0.002047 -0.000682 0.119347 0.046688 0.682495 0.653051 -0.062500 1 0 0 0 0 0 4 345732
-0.002047 -0.000682 0.119347 0.046709 0.682489 0.653058 -0.062500 1 0 0 0 0 0 4 346738
-0.002047 -0.000682 0.119347 0.046688 0.682494 0.653051 -0.062500 1 0 0 0 0 0 4 347745
-0.002047 -0.000682 0.119347 0.046706 0.682501 0.653051 -0.062500 1 0 0 0 0 0 4 348736
-0.002047 -0.000682 0.119347 0.046699 0.682493 0.653064 -0.062500 1 0 0 0 0 0 4 349741
-0.002047 -0.000682 0.119347 0.046699 0.682492 0.653046 -0.062500 1 0 0 0 0 0 4 350885
-0.002047 -0.000682 0.119347 0.046699 0.682492 0.653064 -0.062500 1 0 0 0 0 0 4 351716
-0.002047 -0.000682 0.119347 0.046699 0.682492 0.653046 -0.062500 1 0 0 0 0 0 4 352771
-0.002047 -0.000682 0.119347 0.046695 0.682503 0.653057 -0.062500 1 0 0 0 0 0 4 353832
-0.002047 -0.000682 0.119347 0.046702 0.682481 0.653051 -0.062500 1 0 0 0 0 0 4 354923
-0.002047 -0.000682 0.119347 0.046708 0.682499 0.653051 -0.062500 1 0 0 0 0 0 4 355938
-0.002047 -0.000682 0.119347 0.046688 0.682495 0.653050 -0.062500 1 0 0 0 0 0 4 356781
-0.002047 -0.000682 0.119347 0.046697 0.682492 0.653064 -0.062500 1 0 0 0 0 0 4 357798
-0.002047 -0.000682 0.119347 0.046707 0.682501 0.653053 -0.062500 1 0 0 0 0 0 4 358717
-0.002047 -0.000682 0.119347 0.046700 0.682493 0.653044 -0.062500 1 0 0 0 0 0 4 359737
-0.002047 -0.000682 0.119347 0.046699 0.682492 0.653063 -0.062500 1 0 0 0 0 0 4 360930
-0.002047 -0.000682 0.119347 0.046699 0.682492 0.653045 -0.062500 1 0 0 0 0 0 4 361973
-0.002047 -0.000682 0.119347 0.046699 0.682492 0.653063 -0.062500 1 0 0 0 0 0 4 362729
-0.002047 -0.000682 0.119347 0.046699 0.682492 0.653045 -0.062500 1 0 0 0 0 0 4 363817
-0.002047 -0.000682 0.119347 0.046695 0.682503 0.653057 -0.062500 1 0 0 0 0 0 4 364737
-0.002047 -0.000682 0.119347 0.046710 0.682490 0.653058 -0.062500 1 0 0 0 0 0 4 365724
-0.002047 -0.000682 0.119347 0.046689 0.682494 0.653051 -0.062500 1 0 0 0 0 0 4 366737
-0.002047 -0.000682 0.119347 0.046706 0.682501 0.653051 -0.062500 1 0 0 0 0 0 4 367718
-0.002047 -0.000682 0.119347 0.046691 0.682484 0.653057 -0.062500 1 0 0 0 0 0 4 368751
-0.002047 -0.000682 0.119347 0.046706 0.682500 0.653052 -0.062500 1 0 0 0 0 0 4 369733
-0.002047 -0.000682 0.119347 0.046691 0.682484 0.653057 -0.062500 1 0 0 0 0 0 4 370722
-0.002047 -0.000682 0.119347 0.046706 0.682499 0.653052 -0.062500 1 0 0 0 0 0 4 371723
-0.002047 -0.000682 0.119347 0.046688 0.682495 0.653050 -0.062500 1 0 0 0 0 0 4 372710
-0.002047 -0.000682 0.119347 0.046709 0.682489 0.653057 -0.062500 1 0 0 0 0 0 4 373707
-0.002047 -0.000682 0.119347 0.046696 0.682503 0.653058 -0.062500 1 0 0 0 0 0 4 374792
-0.002047 -0.000682 0.119347 0.046699 0.682493 0.653045 -0.062500 1 0 0 0 0 0 4 375740
-0.002047 -0.000682 0.119347 0.046699 0.682492 0.653063 -0.062500 1 0 0 0 0 0 4 376799
-0.002047 -0.000682 0.119347 0.046699 0.682492 0.653045 -0.062500 1 0 0 0 0 0 4 377732
-0.002047 -0.000682 0.119347 0.046699 0.682492 0.653063 -0.062500 1 0 0 0 0 0 4 378723
-0.002047 -0.000682 0.119347 0.046699 0.682492 0.653045 -0.062500 1 0 0 0 0 0 4 379713
-0.002047 -0.000682 0.119347 0.046695 0.682503 0.653057 -0.062500 1 0 0 0 0 0 4 380687
-0.002047 -0.000682 0.119347 0.046710 0.682490 0.653058 -0.062500 1 0 0 0 0 0 4 381711
-0.002047 -0.000682 0.119347 0.046688 0.682494 0.653051 -0.062500 1 0 0 0 0 0 4 382709
-0.002047 -0.000682 0.119347 0.046706 0.682501 0.653051 -0.062500 1 0 0 0 0 0 4 383991
-0.002047 -0.000682 0.119347 0.046691 0.682484 0.653057 -0.062500 1 0 0 0 0 0 4 384820
-0.002047 -0.000682 0.119347 0.046706 0.682500 0.653052 -0.062500 1 0 0 0 0 0 4 385958
-0.002047 -0.000682 0.119347 0.046691 0.682484 0.653057 -0.062500 1 0 0 0 0 0 4 386734
-0.002047 -0.000682 0.119347 0.046706 0.682499 0.653052 -0.062500 1 0 0 0 0 0 4 387923
-0.002047 -0.000682 0.119347 0.046688 0.682495 0.653050 -0.062500 1 0 0 0 0 0 4 388907
-0.002047 -0.000682 0.119347 0.046709 0.682489 0.653058 -0.062500 1 0 0 0 0 0 4 389838
-0.002047 -0.000682 0.119347 0.046696 0.682503 0.653058 -0.062500 1 0 0 0 0 0 4 390751
-0.002047 -0.000682 0.119347 0.046699 0.682493 0.653045 -0.062500 1 0 0 0 0 0 4 391765
-0.002047 -0.000682 0.119347 0.046698 0.682492 0.653063 -0.062500 1 0 0 0 0 0 4 392759
-0.002047 -0.000682 0.119347 0.046699 0.682492 0.653045 -0.062500 1 0 0 0 0 0 4 393739
-0.002047 -0.000682 0.119347 0.046698 0.682491 0.653064 -0.062500 1 0 0 0 0 0 4 394817
-0.002047 -0.000682 0.119347 0.046699 0.682492 0.653046 -0.062500 1 0 0 0 0 0 4 395835
-0.002047 -0.000682 0.119347 0.046695 0.682503 0.653057 -0.062500 1 0 0 0 0 0 4 396727
-0.002047 -0.000682 0.119347 0.046710 0.682490 0.653058 -0.062500 1 0 0 0 0 0 4 397742
-0.002047 -0.000682 0.119347 0.046700 0.682492 0.653045 -0.062500 1 0 0 0 0 0 4 398744
-0.002047 -0.000682 0.119347 0.046696 0.682503 0.653057 -0.062500 1 0 0 0 0 0 4 399695
-0.002047 -0.000682 0.119347 0.046702 0.682481 0.653051 -0.062500 1 0 0 0 0 0 4 400705
-0.002047 -0.000682 0.119347 0.046696 0.682502 0.653057 -0.062500 1 0 0 0 0 0 4 401707
-0.002047 -0.000682 0.119347 0.046699 0.682493 0.653045 -0.062500 1 0 0 0 0 0 4 402710
-0.002047 -0.000682 0.119347 0.046699 0.682492 0.653063 -0.062500 1 0 0 0 0 0 4 403685
-0.002047 -0.000682 0.119347 0.046699 0.682492 0.653045 -0.062500 1 0 0 0 0 0 4 404705
-0.002047 -0.000682 0.119347 0.046699 0.682491 0.653063 -0.062500 1 0 0 0 0 0 4 405706
-0.002047 -0.000682 0.119347 0.046707 0.682500 0.653052 -0.062500 1 0 0 0 0 0 4 406737
-0.002047 -0.000682 0.119347 0.046688 0.682496 0.653051 -0.062500 1 0 0 0 0 0 4 407708
-0.002047 -0.000682 0.119347 0.046709 0.682489 0.653058 -0.062500 1 0 0 0 0 0 4 408767
-0.002047 -0.000682 0.119347 0.046688 0.682494 0.653051 -0.062500 1 0 0 0 0 0 4 409859
-0.002047 -0.000682 0.119347 0.046709 0.682489 0.653058 -0.062500 1 0 0 0 0 0 4 410912
-0.002047 -0.000682 0.119347 0.046688 0.682494 0.653051 -0.062500 1 0 0 0 0 0 4 411715
-0.002047 -0.000682 0.119347 0.046706 0.682500 0.653051 -0.062500 1 0 0 0 0 0 4 412707
-0.002047 -0.000682 0.119347 0.046699 0.682493 0.653064 -0.062500 1 0 0 0 0 0 4 413711
-0.002047 -0.000682 0.119347 0.046699 0.682492 0.653046 -0.062500 1 0 0 0 0 0 4 414717
-0.002047 -0.000682 0.119347 0.046695 0.682503 0.653057 -0.062500 1 0 0 0 0 0 4 415692
-0.002047 -0.000682 0.119347 0.046702 0.682481 0.653051 -0.062500 1 0 0 0 0 0 4 416692
-0.002047 -0.000682 0.119347 0.046696 0.682502 0.653057 -0.062500 1 0 0 0 0 0 4 417827
-0.002047 -0.000682 0.119347 0.046699 0.682493 0.653045 -0.062500 1 0 0 0 0 0 4 418758
-0.002047 -0.000682 0.119347 0.046698 0.682492 0.653063 -0.062500 1 0 0 0 0 0 4 419696
-0.002047 -0.000682 0.119347 0.046699 0.682492 0.653045 -0.062500 1 0 0 0 0 0 4 420757
-0.002047 -0.000682 0.119347 0.046698 0.682491 0.653063 -0.062500 1 0 0 0 0 0 4 421885
-0.002047 -0.000682 0.119347 0.046707 0.682500 0.653052 -0.062500 1 0 0 0 0 0 4 422822
-0.002047 -0.000682 0.119347 0.046688 0.682496 0.653051 -0.062500 1 0 0 0 0 0 4 423797
-0.002047 -0.000682 0.119347 0.046709 0.682489 0.653058 -0.062500 1 0 0 0 0 0 4 424826
-0.002047 -0.000682 0.119347 0.046688 0.682494 0.653051 -0.062500 1 0 0 0 0 0 4 425734
-0.002047 -0.000682 0.119347 0.046706 0.682501 0.653051 -0.062500 1 0 0 0 0 0 4 426675
-0.002047 -0.000682 0.119347 0.046699 0.682493 0.653064 -0.062500 1 0 0 0 0 0 4 427804
-0.002047 -0.000682 0.119347 0.046699 0.682492 0.653046 -0.062500 1 0 0 0 0 0 4 428883
-0.002047 -0.000682 0.119347 0.046699 0.682492 0.653064 -0.062500 1 0 0 0 0 0 4 429714
-0.002047 -0.000682 0.119347 0.046699 0.682492 0.653046 -0.062500 1 0 0 0 0 0 4 430753
-0.002047 -0.000682 0.119347 0.046695 0.682503 0.653057 -0.062500 1 0 0 0 0 0 4 431739
-0.002047 -0.000682 0.119347 0.046702 0.682481 0.653051 -0.062500 1 0 0 0 0 0 4 432718
-0.002047 -0.000682 0.119347 0.046695 0.682502 0.653058 -0.062500 1 0 0 0 0 0 4 433715
-0.002047 -0.000682 0.119347 0.046698 0.682493 0.653045 -0.062500 1 0 0 0 0 0 4 434667
-0.002047 -0.000682 0.119347 0.046698 0.682492 0.653063 -0.062500 1 0 0 0 0 0 4 435713
-0.002047 -0.000682 0.119347 0.046699 0.682492 0.653045 -0.062500 1 0 0 0 0 0 4 436708
-0.002047 -0.000682 0.119347 0.046698 0.682491 0.653063 -0.062500 1 0 0 0 0 0 4 437711
-0.002047 -0.000682 0.119347 0.046707 0.682500 0.653053 -0.062500 1 0 0 0 0 0 4 438711
-0.002047 -0.000682 0.119347 0.046700 0.682493 0.653044 -0.062500 1 0 0 0 0 0 4 439707
-0.002047 -0.000682 0.119347 0.046699 0.682492 0.653063 -0.062500 1 0 0 0 0 0 4 440732
-0.002047 -0.000682 0.119347 0.046699 0.682492 0.653045 -0.062500 1 0 0 0 0 0 4 442027
-0.002047 -0.000682 0.119347 0.046695 0.682503 0.653057 -0.062500 1 0 0 0 0 0 4 442778
-0.002047 -0.000682 0.119347 0.046710 0.682490 0.653058 -0.062500 1 0 0 0 0 0 4 443690
-0.002047 -0.000682 0.119347 0.046689 0.682494 0.653051 -0.062500 1 0 0 0 0 0 4 444742
-0.002047 -0.000682 0.119347 0.046710 0.682489 0.653058 -0.062500 1 0 0 0 0 0 4 445714
-0.002047 -0.000682 0.119347 0.046689 0.682494 0.653051 -0.062500 1 0 0 0 0 0 4 446718
-0.002047 -0.000682 0.119347 0.046706 0.682501 0.653051 -0.062500 1 0 0 0 0 0 4 447718
-0.002047 -0.000682 0.119347 0.046691 0.682484 0.653057 -0.062500 1 0 0 0 0 0 4 448713
-0.002047 -0.000682 0.119347 0.046706 0.682499 0.653052 -0.062500 1 0 0 0 0 0 4 449859
-0.002047 -0.000682 0.119347 0.046688 0.682495 0.653050 -0.062500 1 0 0 0 0 0 4 450988
-0.002047 -0.000682 0.119347 0.046709 0.682489 0.653057 -0.062500 1 0 0 0 0 0 4 451983
-0.002047 -0.000682 0.119347 0.046696 0.682503 0.653058 -0.062500 1 0 0 0 0 0 4 452730
-0.002047 -0.000682 0.119347 0.046699 0.682493 0.653045 -0.062500 1 0 0 0 0 0 4 453820
-0.002047 -0.000682 0.119347 0.046699 0.682492 0.653063 -0.062500 1 0 0 0 0 0 4 454863
-0.002047 -0.000682 0.119347 0.046699 0.682492 0.653045 -0.062500 1 0 0 0 0 0 4 455750
-0.002047 -0.000682 0.119347 0.046699 0.682492 0.653063 -0.062500 1 0 0 0 0 0 4 456828
-0.002047 -0.000682 0.119347 0.046699 0.682492 0.653045 -0.062500 1 0 0 0 0 0 4 457785
-0.002047 -0.000682 0.119347 0.046695 0.682503 0.653057 -0.062500 1 0 0 0 0 0 4 458781
-0.002047 -0.000682 0.119347 0.046710 0.682490 0.653058 -0.062500 1 0 0 0 0 0 4 459709
-0.002047 -0.000682 0.119347 0.046688 0.682494 0.653051 -0.062500 1 0 0 0 0 0 4 460758
-0.002047 -0.000682 0.119347 0.046706 0.682501 0.653051 -0.062500 1 0 0 0 0 0 4 461839
-0.002047 -0.000682 0.119347 0.046691 0.682484 0.653057 -0.062500 1 0 0 0 0 0 4 462719
-0.002047 -0.000682 0.119347 0.046706 0.682500 0.653052 -0.062500 1 0 0 0 0 0 4 463782
-0.002047 -0.000682 0.119347 0.046691 0.682484 0.653057 -0.062500 1 0 0 0 0 0 4 464731
-0.002047 -0.000682 0.119347 0.046706 0.682499 0.653052 -0.062500 1 0 0 0 0 0 4 465720
-0.002047 -0.000682 0.119347 0.046688 0.682495 0.653050 -0.062500 1 0 0 0 0 0 4 466715
-0.002047 -0.000682 0.119347 0.046709 0.682489 0.653058 -0.062500 1 0 0 0 0 0 4 467702
-0.002047 -0.000682 0.119347 0.046696 0.682503 0.653058 -0.062500 1 0 0 0 0 0 4 468711
-0.002047 -0.000682 0.119347 0.046699 0.682493 0.653045 -0.062500 1 0 0 0 0 0 4 469715
-0.002047 -0.000682 0.119347 0.046698 0.682492 0.653063 -0.062500 1 0 0 0 0 0 4 470710
-0.002047 -0.000682 0.119347 0.046699 0.682492 0.653045 -0.062500 1 0 0 0 0 0 4 471711
-0.002047 -0.000682 0.119347 0.046698 0.682492 0.653064 -0.062500 1 0 0 0 0 0 4 472710
-0.002047 -0.000682 0.119347 0.046699 0.682492 0.653046 -0.062500 1 0 0 0 0 0 4 473730
-0.002047 -0.000682 0.119347 0.046695 0.682503 0.653057 -0.062500 1 0 0 0 0 0 4 475110
-0.002047 -0.000682 0.119347 0.046710 0.682490 0.653058 -0.062500 1 0 0 0 0 0 4 475719
-0.002047 -0.000682 0.119347 0.046701 0.682492 0.653045 -0.062500 1 0 0 0 0 0 4 476680
-0.002047 -0.000682 0.119347 0.046696 0.682503 0.653057 -0.062500 1 0 0 0 0 0 4 477712
-0.002047 -0.000682 0.119347 0.046690 0.682484 0.653058 -0.062500 1 0 0 0 0 0 4 478694
-0.002047 -0.000682 0.119347 0.046706 0.682500 0.653052 -0.062500 1 0 0 0 0 0 4 479692
-0.002047 -0.000682 0.119347 0.046691 0.682484 0.653057 -0.062500 1 0 0 0 0 0 4 480692
-0.002047 -0.000682 0.119347 0.046706 0.682499 0.653052 -0.062500 1 0 0 0 0 0 4 481694
-0.002047 -0.000682 0.119347 0.046700 0.682492 0.653044 -0.062500 1 0 0 0 0 0 4 482962
-0.002047 -0.000682 0.119347 0.046699 0.682491 0.653063 -0.062500 1 0 0 0 0 0 4 483976
-0.002047 -0.000682 0.119347 0.046707 0.682500 0.653052 -0.062500 1 0 0 0 0 0 4 484763
-0.002047 -0.000682 0.119347 0.046688 0.682496 0.653050 -0.062500 1 0 0 0 0 0 4 485750
-0.002047 -0.000682 0.119347 0.046710 0.682489 0.653058 -0.062500 1 0 0 0 0 0 4 486628
-0.002047 -0.000682 0.119347 0.046688 0.682494 0.653051 -0.062500 1 0 0 0 0 0 4 487686
-0.002047 -0.000682 0.119347 0.046710 0.682489 0.653058 -0.062500 1 0 0 0 0 0 4 488816
-0.002047 -0.000682 0.119347 0.046688 0.682494 0.653051 -0.062500 1 0 0 0 0 0 4 489777
-0.002047 -0.000682 0.119347 0.046706 0.682500 0.653051 -0.062500 1 0 0 0 0 0 4 490712
-0.002047 -0.000682 0.119347 0.046700 0.682493 0.653064 -0.062500 1 0 0 0 0 0 4 491724
-0.002047 -0.000682 0.119347 0.046699 0.682492 0.653046 -0.062500 1 0 0 0 0 0 4 492683
-0.002047 -0.000682 0.119347 0.046695 0.682503 0.653057 -0.062500 1 0 0 0 0 0 4 493628
-0.002047 -0.000682 0.119347 0.046702 0.682481 0.653051 -0.062500 1 0 0 0 0 0 4 494741
-0.002047 -0.000682 0.119347 0.046696 0.682502 0.653057 -0.062500 1 0 0 0 0 0 4 495884
-0.002047 -0.000682 0.119347 0.046699 0.682493 0.653045 -0.062500 1 0 0 0 0 0 4 496722
-0.002047 -0.000682 0.119347 0.046698 0.682492 0.653063 -0.062500 1 0 0 0 0 0 4 497764
-0.002047 -0.000682 0.119347 0.046699 0.682492 0.653045 -0.062500 1 0 0 0 0 0 4 498703
-0.002047 -0.000682 0.119347 0.046698 0.682491 0.653063 -0.062500 1 0 0 0 0 0 4 499674
-0.002047 -0.000682 0.119347 0.046707 0.682500 0.653052 -0.062500 1 0 0 0 0 0 4 500691
-0.002047 -0.000682 0.119347 0.046688 0.682496 0.653051 -0.062500 1 0 0 0 0 0 4 501668
-0.002047 -0.000682 0.119347 0.046709 0.682489 0.653058 -0.062500 1 0 0 0 0 0 4 502681
-0.002047 -0.000682 0.119347 0.046688 0.682494 0.653051 -0.062500 1 0 0 0 0 0 4 503686
-0.002047 -0.000682 0.119347 0.046706 0.682501 0.653051 -0.062500 1 0 0 0 0 0 4 504669
-0.002047 -0.000682 0.119347 0.046691 0.682484 0.653057 -0.062500 1 0 0 0 0 0 4 505666
-0.002047 -0.000682 0.119347 0.046706 0.682499 0.653052 -0.062500 1 0 0 0 0 0 4 506685
-0.002047 -0.000682 0.119347 0.046699 0.682492 0.653064 -0.062500 1 0 0 0 0 0 4 507683
-0.002047 -0.000682 0.119347 0.046699 0.682492 0.653046 -0.062500 1 0 0 0 0 0 4 509083
-0.002047 -0.000682 0.119347 0.046695 0.682503 0.653057 -0.062500 1 0 0 0 0 0 4 509861
-0.002047 -0.000682 0.119347 0.046702 0.682481 0.653051 -0.062500 1 0 0 0 0 0 4 510773
-0.002047 -0.000682 0.119347 0.046695 0.682502 0.653057 -0.062500 1 0 0 0 0 0 4 511660
-0.002047 -0.000682 0.119347 0.046699 0.682493 0.653045 -0.062500 1 0 0 0 0 0 4 512652
-0.002047 -0.000682 0.119347 0.046698 0.682492 0.653063 -0.062500 1 0 0 0 0 0 4 513637
-0.002047 -0.000682 0.119347 0.046699 0.682492 0.653045 -0.062500 1 0 0 0 0 0 4 514689
-0.002047 -0.000682 0.119347 0.046698 0.682491 0.653063 -0.062500 1 0 0 0 0 0 4 515687
-0.002047 -0.000682 0.119347 0.046707 0.682500 0.653053 -0.062500 1 0 0 0 0 0 4 516690
-0.002047 -0.000682 0.119347 0.046688 0.682496 0.653051 -0.062500 1 0 0 0 0 0 4 517974
-0.002047 -0.000682 0.119347 0.046709 0.682489 0.653058 -0.062500 1 0 0 0 0 0 4 518969
-0.002047 -0.000682 0.119347 0.046688 0.682494 0.653051 -0.062500 1 0 0 0 0 0 4 519694
-0.002047 -0.000682 0.119347 0.046706 0.682501 0.653051 -0.062500 1 0 0 0 0 0 4 520840
-0.002047 -0.000682 0.119347 0.046691 0.682484 0.653057 -0.062500 1 0 0 0 0 0 4 521806
-0.002047 -0.000682 0.119347 0.046706 0.682499 0.653052 -0.062500 1 0 0 0 0 0 4 522710
-0.002047 -0.000682 0.119347 0.046699 0.682492 0.653064 -0.062500 1 0 0 0 0 0 4 523761
-0.002047 -0.000682 0.119347 0.046699 0.682492 0.653046 -0.062500 1 0 0 0 0 0 4 524764
-0.002047 -0.000682 0.119347 0.046695 0.682503 0.653057 -0.062500 1 0 0 0 0 0 4 525735
-0.002047 -0.000682 0.119347 0.046702 0.682481 0.653051 -0.062500 1 0 0 0 0 0 4 526686
-0.002047 -0.000682 0.119347 0.046708 0.682499 0.653051 -0.062500 1 0 0 0 0 0 4 527736
-0.002047 -0.000682 0.119347 0.046688 0.682495 0.653050 -0.062500 1 0 0 0 0 0 4 528756
-0.002047 -0.000682 0.119347 0.046697 0.682492 0.653064 -0.062500 1 0 0 0 0 0 4 529708
-0.002047 -0.000682 0.119347 0.046699 0.682492 0.653045 -0.062500 1 0 0 0 0 0 4 530711
-0.002047 -0.000682 0.119347 0.046698 0.682491 0.653064 -0.062500 1 0 0 0 0 0 4 531696
-0.002047 -0.000682 0.119347 0.046707 0.682500 0.653053 -0.062500 1 0 0 0 0 0 4 532677
-0.002047 -0.000682 0.119347 0.046700 0.682493 0.653044 -0.062500 1 0 0 0 0 0 4 533670
-0.002047 -0.000682 0.119347 0.046699 0.682492 0.653063 -0.062500 1 0 0 0 0 0 4 534680
-0.002047 -0.000682 0.119347 0.046699 0.682492 0.653045 -0.062500 1 0 0 0 0 0 4 535647
-0.002047 -0.000682 0.119347 0.046695 0.682503 0.653057 -0.062500 1 0 0 0 0 0 4 536667
-0.002047 -0.000682 0.119347 0.046702 0.682481 0.653051 -0.062500 1 0 0 0 0 0 4 537660
-0.002047 -0.000682 0.119347 0.046695 0.682502 0.653057 -0.062500 1 0 0 0 0 0 4 538684
-0.002047 -0.000682 0.119347 0.046707 0.682502 0.653052 -0.062500 1 0 0 0 0 0 4 539684
-0.002047 -0.000682 0.119347 0.046691 0.682484 0.653057 -0.062500 1 0 0 0 0 0 4 540690
-0.002047 -0.000682 0.119347 0.046706 0.682500 0.653052 -0.062500 1 0 0 0 0 0 4 541774
-0.002047 -0.000682 0.119347 0.046691 0.682484 0.653057 -0.062500 1 0 0 0 0 0 4 542940
-0.002047 -0.000682 0.119347 0.046706 0.682499 0.653052 -0.062500 1 0 0 0 0 0 4 543770
-0.002047 -0.000682 0.119347 0.046688 0.682495 0.653050 -0.062500 1 0 0 0 0 0 4 544717
-0.002047 -0.000682 0.119347 0.046709 0.682489 0.653057 -0.062500 1 0 0 0 0 0 4 545682
-0.002047 -0.000682 0.119347 0.046688 0.682494 0.653051 -0.062500 1 0 0 0 0 0 4 546683
-0.002047 -0.000682 0.119347 0.046709 0.682489 0.653058 -0.062500 1 0 0 0 0 0 4 547687
-0.002047 -0.000682 0.119347 0.046696 0.682503 0.653058 -0.062500 1 0 0 0 0 0 4 548703
-0.002047 -0.000682 0.119347 0.046699 0.682493 0.653045 -0.062500 1 0 0 0 0 0 4 549689
-0.002047 -0.000682 0.119347 0.046699 0.682492 0.653063 -0.062500 1 0 0 0 0 0 4 550820
-0.002047 -0.000682 0.119347 0.046699 0.682492 0.653045 -0.062500 1 0 0 0 0 0 4 551826
-0.002047 -0.000682 0.119347 0.046695 0.682503 0.653057 -0.062500 1 0 0 0 0 0 4 552669
-0.002047 -0.000682 0.119347 0.046702 0.682481 0.653051 -0.062500 1 0 0 0 0 0 4 553714
-0.002047 -0.000682 0.119347 0.046695 0.682502 0.653057 -0.062500 1 0 0 0 0 0 4 554856
-0.002047 -0.000682 0.119347 0.046707 0.682502 0.653052 -0.062500 1 0 0 0 0 0 4 555817
-0.002047 -0.000682 0.119347 0.046691 0.682484 0.653057 -0.062500 1 0 0 0 0 0 4 556731
-0.002047 -0.000682 0.119347 0.046706 0.682500 0.653052 -0.062500 1 0 0 0 0 0 4 557937
-0.002047 -0.000682 0.119347 0.046691 0.682484 0.653057 -0.062500 1 0 0 0 0 0 4 558648
-0.002047 -0.000682 0.119347 0.046706 0.682499 0.653052 -0.062500 1 0 0 0 0 0 4 559785
-0.002047 -0.000682 0.119347 0.046688 0.682495 0.653051 -0.062500 1 0 0 0 0 0 4 560767
-0.002047 -0.000682 0.119347 0.046709 0.682489 0.653058 -0.062500 1 0 0 0 0 0 4 561880
-0.002047 -0.000682 0.119347 0.046688 0.682494 0.653051 -0.062500 1 0 0 0 0 0 4 562717
-0.002047 -0.000682 0.119347 0.046706 0.682501 0.653051 -0.062500 1 0 0 0 0 0 4 563749
-0.002047 -0.000682 0.119347 0.046699 0.682493 0.653064 -0.062500 1 0 0 0 0 0 4 564669
-0.002047 -0.000682 0.119347 0.046699 0.682492 0.653046 -0.062500 1 0 0 0 0 0 4 565648
-0.002047 -0.000682 0.119347 0.046698 0.682492 0.653064 -0.062500 1 0 0 0 0 0 4 566660
-0.002047 -0.000682 0.119347 0.046699 0.682492 0.653046 -0.062500 1 0 0 0 0 0 4 567641
-0.002047 -0.000682 0.119347 0.046695 0.682503 0.653057 -0.062500 1 0 0 0 0 0 4 568657
-0.002047 -0.000682 0.119347 0.046702 0.682481 0.653051 -0.062500 1 0 0 0 0 0 4 569657
-0.002047 -0.000682 0.119347 0.046695 0.682502 0.653057 -0.062500 1 0 0 0 0 0 4 570609
-0.002047 -0.000682 0.119347 0.046707 0.682502 0.653052 -0.062500 1 0 0 0 0 0 4 571640
-0.002047 -0.000682 0.119347 0.046703 0.682481 0.653051 -0.062500 1 0 0 0 0 0 4 572663
-0.002047 -0.000682 0.119347 0.046696 0.682502 0.653057 -0.062500 1 0 0 0 0 0 4 573661
-0.002047 -0.000682 0.119347 0.046699 0.682493 0.653045 -0.062500 1 0 0 0 0 0 4 574968
-0.002047 -0.000682 0.119347 0.046699 0.682492 0.653063 -0.062500 1 0 0 0 0 0 4 575873
-0.002047 -0.000682 0.119347 0.046699 0.682492 0.653045 -0.062500 1 0 0 0 0 0 4 576752
-0.002047 -0.000682 0.119347 0.046699 0.682491 0.653063 -0.062500 1 0 0 0 0 0 4 577636
-0.002047 -0.000682 0.119347 0.046699 0.682491 0.653045 -0.062500 1 0 0 0 0 0 4 578619
-0.002047 -0.000682 0.119347 0.046695 0.682503 0.653057 -0.062500 1 0 0 0 0 0 4 579666
-0.002047 -0.000682 0.119347 0.046710 0.682490 0.653058 -0.062500 1 0 0 0 0 0 4 580668
-0.002047 -0.000682 0.119347 0.046688 0.682494 0.653051 -0.062500 1 0 0 0 0 0 4 581671
-0.002047 -0.000682 0.119347 0.046710 0.682489 0.653058 -0.062500 1 0 0 0 0 0 4 582656
-0.002047 -0.000682 0.119347 0.046688 0.682494 0.653051 -0.062500 1 0 0 0 0 0 4 583944
-0.002047 -0.000682 0.119347 0.046706 0.682501 0.653051 -0.062500 1 0 0 0 0 0 4 584696
-0.002047 -0.000682 0.119347 0.046699 0.682493 0.653064 -0.062500 1 0 0 0 0 0 4 585824
-0.002047 -0.000682 0.119347 0.046699 0.682492 0.653046 -0.062500 1 0 0 0 0 0 4 586643
-0.002047 -0.000682 0.119347 0.046695 0.682503 0.653057 -0.062500 1 0 0 0 0 0 4 587851
-0.002047 -0.000682 0.119347 0.046702 0.682482 0.653051 -0.062500 1 0 0 0 0 0 4 588826
-0.002047 -0.000682 0.119347 0.046696 0.682502 0.653057 -0.062500 1 0 0 0 0 0 4 589685
-0.002047 -0.000682 0.119347 0.046699 0.682493 0.653045 -0.062500 1 0 0 0 0 0 4 590717
-0.002047 -0.000682 0.119347 0.046698 0.682492 0.653063 -0.062500 1 0 0 0 0 0 4 591710
-0.002047 -0.000682 0.119347 0.046699 0.682492 0.653045 -0.062500 1 0 0 0 0 0 4 592748
-0.002047 -0.000682 0.119347 0.046698 0.682491 0.653063 -0.062500 1 0 0 0 0 0 4 593682
-0.002047 -0.000682 0.119347 0.046699 0.682491 0.653045 -0.062500 1 0 0 0 0 0 4 594718
-0.002047 -0.000682 0.119347 0.046695 0.682503 0.653057 -0.062500 1 0 0 0 0 0 4 596009
-0.002047 -0.000682 0.119347 0.046710 0.682490 0.653058 -0.062500 1 0 0 0 0 0 4 596615
-0.002047 -0.000682 0.119347 0.046688 0.682494 0.653051 -0.062500 1 0 0 0 0 0 4 597719
-0.002047 -0.000682 0.119347 0.046706 0.682501 0.653051 -0.062500 1 0 0 0 0 0 4 598694
-0.002047 -0.000682 0.119347 0.046691 0.682484 0.653057 -0.062500 1 0 0 0 0 0 4 599669
-0.002047 -0.000682 0.119347 0.046706 0.682500 0.653052 -0.062500 1 0 0 0 0 0 4 600661
-0.002047 -0.000682 0.119347 0.046699 0.682492 0.653064 -0.062500 1 0 0 0 0 0 4 601662
-0.002047 -0.000682 0.119347 0.046699 0.682492 0.653046 -0.062500 1 0 0 0 0 0 4 602659
-0.002047 -0.000682 0.119347 0.046695 0.682503 0.653057 -0.062500 1 0 0 0 0 0 4 603665
-0.002047 -0.000682 0.119347 0.046702 0.682481 0.653051 -0.062500 1 0 0 0 0 0 4 604661
-0.002047 -0.000682 0.119347 0.046695 0.682502 0.653058 -0.062500 1 0 0 0 0 0 4 605656
-0.002047 -0.000682 0.119347 0.046698 0.682493 0.653045 -0.062500 1 0 0 0 0 0 4 606644
-0.002047 -0.000682 0.119347 0.046698 0.682492 0.653063 -0.062500 1 0 0 0 0 0 4 607689
-0.002047 -0.000682 0.119347 0.046699 0.682492 0.653045 -0.062500 1 0 0 0 0 0 4 608989
-0.002047 -0.000682 0.119347 0.046698 0.682491 0.653063 -0.062500 1 0 0 0 0 0 4 609730
-0.002047 -0.000682 0.119347 0.046699 0.682491 0.653045 -0.062500 1 0 0 0 0 0 4 610646
-0.002047 -0.000682 0.119347 0.046695 0.682503 0.653057 -0.062500 1 0 0 0 0 0 4 611675
-0.002047 -0.000682 0.119347 0.046710 0.682490 0.653058 -0.062500 1 0 0 0 0 0 4 612671
-0.002047 -0.000682 0.119347 0.046700 0.682491 0.653045 -0.062500 1 0 0 0 0 0 4 613662
-0.002047 -0.000682 0.119347 0.046695 0.682503 0.653057 -0.062500 1 0 0 0 0 0 4 614665
[truncated: 36,564,755 more chars]
