# Supplementary material for: Increasing Patient Engagement in Rehabilitation Exercises Using Computer-Based Citizen Science
Source: PLoS One. 2015 Mar 20;10(3):e0117013. doi: 10.1371/journal.pone.0117013 (PMC4368773; doi:10.1371/journal.pone.0117013)
Supplement: S4 Dataset — (ZIP) [file pone.0117013.s004.zip › Dataset_S4/P8/P8_without.dat]

-0.020312 -0.003883 0.170326 2.783186 -0.627649 -5.951107 -0.000000 1 0 23 43 132 192 0 988
-0.020394 -0.003875 0.170546 1.363153 -0.161635 -3.470010 -0.000031 1 0 0 0 0 0 0 1975
-0.020507 -0.003864 0.170762 1.610589 -0.156268 -3.201751 -0.000062 1 0 0 0 0 0 0 2973
-0.020604 -0.003830 0.170965 1.465396 -0.446263 -3.061920 -0.000119 1 0 0 0 0 0 0 4809
-0.020666 -0.003854 0.171182 0.989603 0.276991 -3.219091 -0.000127 1 0 0 0 0 0 0 5056
-0.020701 -0.003871 0.171370 0.598572 0.259284 -2.878345 -0.000160 1 0 0 0 0 0 0 6108
-0.020714 -0.003918 0.171558 0.280086 0.644510 -2.875882 -0.000188 1 0 0 0 0 0 0 6998
-0.020713 -0.003940 0.171664 0.063598 0.356442 -1.837500 -0.000219 1 0 0 0 0 0 0 7984
-0.020647 -0.004018 0.171860 -0.777057 1.071042 -2.919487 -0.000250 1 0 0 0 0 0 0 8989
-0.020608 -0.004051 0.171966 -0.510291 0.556215 -1.884233 -0.000281 1 0 0 0 0 0 0 9972
-0.020540 -0.004095 0.172078 -0.854983 0.640852 -1.875309 -0.000312 1 0 0 0 0 0 0 10975
-0.020441 -0.004129 0.172199 -1.270919 0.528886 -2.035148 -0.000349 1 0 0 0 0 0 0 12147
-0.020342 -0.004173 0.172318 -1.314539 0.647033 -2.028000 -0.000377 1 0 0 0 0 0 0 13067
-0.020304 -0.004188 0.172402 -0.524072 0.289293 -1.613039 -0.000412 1 0 0 0 0 0 0 14161
-0.020237 -0.004188 0.172477 -0.803166 0.049270 -1.472975 -0.000443 1 0 0 0 0 0 0 15171
-0.020204 -0.004167 0.172535 -0.380035 -0.243328 -1.255075 -0.000469 1 0 0 0 0 0 0 15986
-0.020185 -0.004156 0.172562 -0.153259 -0.128631 -0.870672 -0.000507 1 0 0 0 0 0 0 17227
-0.020192 -0.004109 0.172578 0.213656 -0.590132 -0.706626 -0.000538 1 0 0 0 0 0 0 18217
-0.020205 -0.004065 0.172581 0.335952 -0.599387 -0.528291 -0.000562 1 0 0 0 0 0 0 18980
-0.020221 -0.004022 0.172576 0.405914 -0.581569 -0.450455 -0.000595 1 0 0 0 0 0 0 20040
-0.020250 -0.003960 0.172564 0.583062 -0.840299 -0.354676 -0.000627 1 0 0 0 0 0 0 21038
-0.020301 -0.003901 0.172539 0.890669 -0.807695 -0.212260 -0.000656 1 0 0 0 0 0 0 21973
-0.020363 -0.003845 0.172508 1.079769 -0.775247 -0.148889 -0.000690 1 0 0 0 0 0 0 23054
-0.020409 -0.003796 0.172474 0.894039 -0.673263 -0.122872 -0.000722 1 0 0 0 0 0 0 24084
-0.020469 -0.003744 0.172439 1.070747 -0.697827 -0.127176 -0.000751 1 0 0 0 0 0 0 25016
-0.020513 -0.003698 0.172403 0.900243 -0.632963 -0.138849 -0.000785 1 0 0 0 0 0 0 26102
-0.020578 -0.003682 0.172365 1.148227 -0.218244 -0.130529 -0.000813 1 0 0 0 0 0 0 27013
-0.020615 -0.003675 0.172333 0.824154 -0.076135 -0.234508 -0.000846 1 0 0 0 0 0 0 28074
-0.020638 -0.003671 0.172304 0.615857 -0.010521 -0.303794 -0.000875 1 0 0 0 0 0 0 28981
-0.020654 -0.003669 0.172276 0.509457 0.022818 -0.351752 -0.000905 1 0 0 0 0 0 0 29957
-0.020688 -0.003662 0.172249 0.753201 -0.043933 -0.394764 -0.000937 1 0 0 0 0 0 0 30962
-0.020714 -0.003693 0.172220 0.677557 0.458689 -0.393379 -0.000968 1 0 0 0 0 0 0 31957
-0.020754 -0.003703 0.172193 0.856938 0.221274 -0.437894 -0.000999 1 0 0 0 0 0 0 32958
-0.020801 -0.003701 0.172166 0.972062 0.054338 -0.475856 -0.001031 1 0 0 0 0 0 0 33968
-0.020866 -0.003708 0.172132 1.232522 0.155325 -0.404815 -0.001062 1 0 0 0 0 0 0 34963
-0.020941 -0.003720 0.172094 1.393122 0.224476 -0.372868 -0.001093 1 0 0 0 0 0 0 35956
-0.020995 -0.003740 0.172068 1.154542 0.343726 -0.544292 -0.001124 1 0 0 0 0 0 0 36941
-0.021049 -0.003743 0.172042 1.133813 0.142892 -0.585244 -0.001156 1 0 0 0 0 0 0 37973
-0.021118 -0.003753 0.172008 1.333897 0.205509 -0.508271 -0.001186 1 0 0 0 0 0 0 38950
-0.021194 -0.003766 0.171971 1.465973 0.253354 -0.473702 -0.001218 1 0 0 0 0 0 0 39973
-0.021249 -0.003787 0.171945 1.220029 0.363415 -0.663313 -0.001272 1 0 0 0 0 0 0 41677
-0.021334 -0.003819 0.171902 1.587976 0.534770 -0.505472 -0.001315 1 0 0 0 0 0 0 43066
-0.021404 -0.003829 0.171869 1.443215 0.254459 -0.616201 -0.001344 1 0 0 0 0 0 0 43997
-0.021456 -0.003848 0.171844 1.203560 0.350392 -0.774067 -0.001374 1 0 0 0 0 0 0 44956
-0.021523 -0.003866 0.171811 1.395185 0.340933 -0.694449 -0.001405 1 0 0 0 0 0 0 45954
-0.021574 -0.003889 0.171787 1.203950 0.413690 -0.830493 -0.001437 1 0 0 0 0 0 0 46964
-0.021593 -0.003921 0.171767 0.781398 0.546039 -0.921059 -0.001469 1 0 0 0 0 0 0 47991
-0.021603 -0.003937 0.171757 0.639103 0.349050 -1.087239 -0.001499 1 0 0 0 0 0 0 48958
-0.021634 -0.003939 0.171739 0.904925 0.143121 -1.019851 -0.001539 1 0 0 0 0 0 0 50226
-0.021666 -0.003954 0.171722 0.944818 0.300396 -1.049114 -0.001563 1 0 0 0 0 0 0 51019
-0.021683 -0.003961 0.171714 0.764457 0.218178 -1.188937 -0.001594 1 0 0 0 0 0 0 51986
-0.021717 -0.003959 0.171696 0.982573 0.079126 -1.100700 -0.001624 1 0 0 0 0 0 0 52957
-0.021750 -0.003972 0.171680 1.000204 0.271612 -1.129585 -0.001656 1 0 0 0 0 0 0 53977
-0.021778 -0.003957 0.171666 0.942989 -0.064808 -1.193897 -0.001688 1 0 0 0 0 0 0 55006
-0.021807 -0.003964 0.171651 0.971971 0.184592 -1.211511 -0.001721 1 0 0 0 0 0 0 56059
-0.021848 -0.003961 0.171631 1.131285 0.080120 -1.153164 -0.001750 1 0 0 0 0 0 0 56981
-0.021880 -0.003939 0.171615 1.039792 -0.183215 -1.236582 -0.001781 1 0 0 0 0 0 0 57968
-0.021912 -0.003942 0.171599 1.039460 0.125092 -1.269193 -0.001813 1 0 0 0 0 0 0 58993
-0.021939 -0.003922 0.171586 0.988071 -0.135666 -1.328074 -0.001846 1 0 0 0 0 0 0 60048
-0.021979 -0.003906 0.171566 1.155280 -0.118914 -1.264398 -0.001875 1 0 0 0 0 0 0 60999
-0.022000 -0.003898 0.171556 0.937674 -0.012129 -1.416255 -0.001905 1 0 0 0 0 0 0 61933
-0.022036 -0.003887 0.171537 1.126467 -0.030805 -1.339058 -0.001936 1 0 0 0 0 0 0 62926
-0.022056 -0.003882 0.171528 0.931901 0.036309 -1.479847 -0.001967 1 0 0 0 0 0 0 63926
-0.022091 -0.003873 0.171510 1.133796 -0.004575 -1.396070 -0.001998 1 0 0 0 0 0 0 64937
-0.022110 -0.003868 0.171501 0.946193 0.051158 -1.533421 -0.002029 1 0 0 0 0 0 0 65928
-0.022145 -0.003859 0.171483 1.151661 0.004466 -1.447455 -0.002060 1 0 0 0 0 0 0 66924
-0.022164 -0.003855 0.171475 0.966145 0.057392 -1.584488 -0.002092 1 0 0 0 0 0 0 67927
-0.022184 -0.003831 0.171465 0.977064 -0.178849 -1.604901 -0.002124 1 0 0 0 0 0 0 68941
-0.022210 -0.003834 0.171452 1.059675 0.137038 -1.590869 -0.002155 1 0 0 0 0 0 0 69941
-0.022234 -0.003814 0.171440 1.055083 -0.120838 -1.624528 -0.002186 1 0 0 0 0 0 0 70949
-0.022257 -0.003784 0.171428 1.053374 -0.290776 -1.659115 -0.002221 1 0 0 0 0 0 0 72057
-0.022294 -0.003762 0.171408 1.251038 -0.192076 -1.577357 -0.002248 1 0 0 0 0 0 0 72919
-0.022324 -0.003730 0.171393 1.187299 -0.312173 -1.651120 -0.002282 1 0 0 0 0 0 0 74021
-0.022351 -0.003693 0.171380 1.139350 -0.388890 -1.705933 -0.002311 1 0 0 0 0 0 0 74946
-0.022375 -0.003653 0.171368 1.117793 -0.428420 -1.747292 -0.002343 1 0 0 0 0 0 0 75955
-0.022413 -0.003627 0.171348 1.307262 -0.260232 -1.673163 -0.002374 1 0 0 0 0 0 0 76951
-0.022444 -0.003593 0.171332 1.237735 -0.345490 -1.746720 -0.002406 1 0 0 0 0 0 0 77964
-0.022460 -0.003576 0.171325 1.053175 -0.132470 -1.880847 -0.002436 1 0 0 0 0 0 0 78945
-0.022479 -0.003546 0.171315 1.079528 -0.270846 -1.891244 -0.002468 1 0 0 0 0 0 0 79971
-0.022499 -0.003511 0.171305 1.113140 -0.364304 -1.907919 -0.002507 1 0 0 0 0 0 0 81199
-0.022520 -0.003472 0.171294 1.135009 -0.413975 -1.921575 -0.002533 1 0 0 0 0 0 0 82054
-0.022531 -0.003452 0.171289 1.019501 -0.166775 -2.023307 -0.002568 1 0 0 0 0 0 0 83177
-0.022548 -0.003422 0.171280 1.081827 -0.287015 -2.011269 -0.002596 1 0 0 0 0 0 0 84058
-0.022556 -0.003406 0.171276 0.999895 -0.099494 -2.093170 -0.002630 1 0 0 0 0 0 0 85162
-0.022571 -0.003378 0.171268 1.080919 -0.252245 -2.069638 -0.002656 1 0 0 0 0 0 0 85992
-0.022589 -0.003343 0.171258 1.142781 -0.353486 -2.066562 -0.002688 1 0 0 0 0 0 0 87002
-0.022599 -0.003325 0.171254 1.047631 -0.134884 -2.154668 -0.002719 1 0 0 0 0 0 0 87990
-0.022614 -0.003295 0.171245 1.123288 -0.269330 -2.141744 -0.002752 1 0 0 0 0 0 0 89047
-0.022633 -0.003259 0.171235 1.180300 -0.361452 -2.139438 -0.002782 1 0 0 0 0 0 0 89997
-0.022643 -0.003241 0.171231 1.084328 -0.138105 -2.232101 -0.002816 1 0 0 0 0 0 0 91107
-0.022658 -0.003212 0.171222 1.156167 -0.270664 -2.213300 -0.002842 1 0 0 0 0 0 0 91919
-0.022677 -0.003176 0.171212 1.214542 -0.361417 -2.216163 -0.002877 1 0 0 0 0 0 0 93064
-0.022697 -0.003137 0.171202 1.250469 -0.409870 -2.225327 -0.002906 1 0 0 0 0 0 0 93966
-0.022708 -0.003117 0.171196 1.140843 -0.162778 -2.321075 -0.002935 1 0 0 0 0 0 0 94917
-0.022724 -0.003087 0.171188 1.208263 -0.282609 -2.310943 -0.002967 1 0 0 0 0 0 0 95945
-0.022742 -0.003050 0.171178 1.261626 -0.367431 -2.311336 -0.002998 1 0 0 0 0 0 0 96938
-0.022752 -0.003032 0.171173 1.162635 -0.140899 -2.402687 -0.003030 1 0 0 0 0 0 0 97940
-0.022768 -0.003002 0.171164 1.235303 -0.271321 -2.388988 -0.003061 1 0 0 0 0 0 0 98950
-0.022786 -0.002966 0.171154 1.291697 -0.361558 -2.387997 -0.003093 1 0 0 0 0 0 0 99950
-0.022796 -0.002948 0.171149 1.194283 -0.137807 -2.478638 -0.003124 1 0 0 0 0 0 0 100941
-0.022812 -0.002919 0.171141 1.267790 -0.269630 -2.464333 -0.003155 1 0 0 0 0 0 0 101948
-0.022820 -0.002904 0.171137 1.190561 -0.088834 -2.542348 -0.003186 1 0 0 0 0 0 0 102941
-0.022812 -0.002882 0.171129 0.974096 -0.158316 -2.520119 -0.003218 1 0 0 0 0 0 0 103952
-0.022808 -0.002871 0.171125 1.032471 -0.022559 -2.618417 -0.003277 1 0 0 0 0 0 0 105848
-0.022793 -0.002851 0.171117 0.907356 -0.122841 -2.597909 -0.003312 1 0 0 0 0 0 0 106980
-0.022797 -0.002820 0.171107 1.138047 -0.276616 -2.592651 -0.003343 1 0 0 0 0 0 0 107963
-0.022776 -0.002811 0.171102 0.853548 -0.006488 -2.680788 -0.003374 1 0 0 0 0 0 0 108949
-0.022776 -0.002786 0.171093 1.106749 -0.193179 -2.665753 -0.003405 1 0 0 0 0 0 0 109951
-0.022777 -0.002773 0.171089 1.147345 -0.047544 -2.744221 -0.003436 1 0 0 0 0 0 0 110952
-0.022764 -0.002753 0.171081 0.991359 -0.135714 -2.721293 -0.003468 1 0 0 0 0 0 0 111950
-0.022769 -0.002721 0.171071 1.205578 -0.282469 -2.717588 -0.003500 1 0 0 0 0 0 0 112975
-0.022749 -0.002712 0.171066 0.914728 -0.008573 -2.811996 -0.003538 1 0 0 0 0 0 0 114189
-0.022726 -0.002693 0.171058 0.859285 -0.107938 -2.791970 -0.003564 1 0 0 0 0 0 0 115046
-0.022725 -0.002663 0.171047 1.151996 -0.267369 -2.793452 -0.003599 1 0 0 0 0 0 0 116142
-0.022712 -0.002634 0.171036 1.032639 -0.273166 -2.801862 -0.003627 1 0 0 0 0 0 0 117065
-0.022683 -0.002625 0.171031 0.818336 0.003074 -2.900023 -0.003659 1 0 0 0 0 0 0 118075
-0.022656 -0.002607 0.171022 0.827736 -0.101392 -2.888338 -0.003691 1 0 0 0 0 0 0 119096
-0.022630 -0.002583 0.171011 0.848874 -0.178849 -2.884247 -0.003718 1 0 0 0 0 0 0 119950
-0.022595 -0.002578 0.171006 0.734967 0.051873 -2.978304 -0.003751 1 0 0 0 0 0 0 121019
-0.022579 -0.002575 0.170989 0.994311 0.111524 -2.856598 -0.003783 1 0 0 0 0 0 0 122028
-0.022559 -0.002559 0.170974 0.970738 -0.053254 -2.895934 -0.003810 1 0 0 0 0 0 0 122895
-0.022527 -0.002558 0.170967 0.815875 0.117624 -3.024065 -0.003848 1 0 0 0 0 0 0 124110
-0.022513 -0.002557 0.170949 1.048413 0.145574 -2.913437 -0.003874 1 0 0 0 0 0 0 124951
-0.022494 -0.002542 0.170934 1.012562 -0.034932 -2.963856 -0.003905 1 0 0 0 0 0 0 125960
-0.022473 -0.002521 0.170921 0.981539 -0.144621 -3.011939 -0.003940 1 0 0 0 0 0 0 127056
-0.022431 -0.002537 0.170906 0.727194 0.344921 -3.017477 -0.003969 1 0 0 0 0 0 0 127996
-0.022413 -0.002545 0.170884 1.016055 0.288103 -2.950537 -0.003999 1 0 0 0 0 0 0 128941
-0.022369 -0.002541 0.170867 0.710428 0.126288 -3.027714 -0.004030 1 0 0 0 0 0 0 129942
-0.022350 -0.002540 0.170844 1.012765 0.135701 -2.982397 -0.004061 1 0 0 0 0 0 0 130946
-0.022310 -0.002566 0.170825 0.781978 0.508161 -3.041360 -0.004092 1 0 0 0 0 0 0 131942
-0.022278 -0.002565 0.170809 0.867491 0.186243 -3.117950 -0.004124 1 0 0 0 0 0 0 132946
-0.022242 -0.002570 0.170786 0.823411 0.249028 -3.060468 -0.004155 1 0 0 0 0 0 0 133938
-0.022203 -0.002580 0.170761 0.800612 0.303161 -3.034330 -0.004186 1 0 0 0 0 0 0 134945
-0.022179 -0.002606 0.170725 0.991741 0.522589 -2.924981 -0.004217 1 0 0 0 0 0 0 135942
-0.022171 -0.002618 0.170693 1.226867 0.377770 -2.983739 -0.004248 1 0 0 0 0 0 0 136939
-0.022147 -0.002631 0.170663 1.054412 0.366564 -3.030252 -0.004280 1 0 0 0 0 0 0 137937
-0.022130 -0.002658 0.170625 1.139157 0.558085 -2.960120 -0.004314 1 0 0 0 0 0 0 139051
-0.022102 -0.002679 0.170592 1.008957 0.485222 -3.030562 -0.004343 1 0 0 0 0 0 0 139950
-0.022068 -0.002695 0.170561 0.927684 0.433628 -3.089823 -0.004378 1 0 0 0 0 0 0 141069
-0.022023 -0.002731 0.170523 0.775384 0.683421 -3.014329 -0.004405 1 0 0 0 0 0 0 141963
-0.022019 -0.002763 0.170481 1.309478 0.666118 -2.987644 -0.004437 1 0 0 0 0 0 0 142959
-0.021975 -0.002793 0.170446 0.834109 0.626777 -3.084220 -0.004467 1 0 0 0 0 0 0 143933
-0.021957 -0.002807 0.170399 1.153155 0.435303 -2.967046 -0.004498 1 0 0 0 0 0 0 144935
-0.021945 -0.002836 0.170353 1.250659 0.597299 -2.985822 -0.004531 1 0 0 0 0 0 0 145965
-0.021910 -0.002877 0.170307 0.987800 0.792972 -3.004759 -0.004560 1 0 0 0 0 0 0 146906
-0.021889 -0.002919 0.170261 1.136861 0.819116 -3.034819 -0.004597 1 0 0 0 0 0 0 148092
-0.021875 -0.002962 0.170200 1.259659 0.829078 -2.859681 -0.004625 1 0 0 0 0 0 0 148994
-0.021841 -0.003011 0.170147 1.012206 0.919916 -2.953999 -0.004653 1 0 0 0 0 0 0 149878
-0.021796 -0.003063 0.170097 0.854881 0.977934 -3.028851 -0.004686 1 0 0 0 0 0 0 150934
-0.021756 -0.003096 0.170042 0.901796 0.735099 -2.995603 -0.004719 1 0 0 0 0 0 0 151987
-0.021732 -0.003133 0.169977 1.138746 0.778808 -2.869257 -0.004748 1 0 0 0 0 0 0 152924
-0.021718 -0.003173 0.169906 1.289436 0.819040 -2.806446 -0.004779 1 0 0 0 0 0 0 153925
-0.021684 -0.003221 0.169848 1.048592 0.928613 -2.975555 -0.004810 1 0 0 0 0 0 0 154924
-0.021640 -0.003273 0.169780 0.905068 0.998787 -2.885401 -0.004842 1 0 0 0 0 0 0 155920
-0.021616 -0.003321 0.169708 1.148579 0.950393 -2.839765 -0.004873 1 0 0 0 0 0 0 156924
-0.021592 -0.003388 0.169624 1.193337 1.200573 -2.706130 -0.004904 1 0 0 0 0 0 0 157926
-0.021588 -0.003421 0.169538 1.460856 0.798398 -2.674582 -0.004935 1 0 0 0 0 0 0 158920
-0.021561 -0.003466 0.169456 1.184081 0.911655 -2.743207 -0.004967 1 0 0 0 0 0 0 159921
-0.021535 -0.003531 0.169368 1.198091 1.196533 -2.678596 -0.004998 1 0 0 0 0 0 0 160922
-0.021522 -0.003586 0.169270 1.355005 1.087316 -2.561491 -0.005029 1 0 0 0 0 0 0 161925
-0.021499 -0.003620 0.169175 1.262171 0.816671 -2.617679 -0.005064 1 0 0 0 0 0 0 163042
-0.021477 -0.003680 0.169065 1.273288 1.136585 -2.420614 -0.005091 1 0 0 0 0 0 0 163907
-0.021441 -0.003739 0.168970 1.091535 1.150716 -2.630043 -0.005125 1 0 0 0 0 0 0 164983
-0.021422 -0.003790 0.168853 1.303448 1.063314 -2.360942 -0.005154 1 0 0 0 0 0 0 165918
-0.021388 -0.003844 0.168739 1.133447 1.098813 -2.396447 -0.005186 1 0 0 0 0 0 0 166951
-0.021345 -0.003900 0.168626 1.017118 1.128360 -2.432258 -0.005217 1 0 0 0 0 0 0 167929
-0.021299 -0.003956 0.168514 0.953981 1.148144 -2.454347 -0.005247 1 0 0 0 0 0 0 168898
-0.021259 -0.003992 0.168396 1.048406 0.880540 -2.387335 -0.005280 1 0 0 0 0 0 0 169932
-0.021205 -0.004060 0.168271 0.864080 1.286701 -2.304622 -0.005310 1 0 0 0 0 0 0 170912
-0.021176 -0.004117 0.168137 1.193482 1.177375 -2.190207 -0.005341 1 0 0 0 0 0 0 171890
-0.021161 -0.004167 0.167998 1.407647 1.094220 -2.132194 -0.005374 1 0 0 0 0 0 0 172965
-0.021129 -0.004221 0.167856 1.206190 1.142757 -2.091168 -0.005406 1 0 0 0 0 0 0 173965
-0.021088 -0.004272 0.167634 1.091575 1.115882 -1.051973 -0.005435 1 0 0 0 0 0 0 174904
-0.021079 -0.004303 0.167524 1.492309 0.850806 -2.417001 -0.005466 1 0 0 0 0 0 0 175901
-0.021062 -0.004363 0.167385 1.433383 1.205523 -2.189208 -0.005497 1 0 0 0 0 0 0 176896
-0.020995 -0.004428 0.167162 0.783413 1.330348 -1.076435 -0.005529 1 0 0 0 0 0 0 177907
-0.020965 -0.004447 0.167043 1.215163 0.728994 -2.327871 -0.005559 1 0 0 0 0 0 0 178869
-0.020937 -0.004500 0.166899 1.282061 1.131202 -2.132031 -0.005591 1 0 0 0 0 0 0 179900
-0.020861 -0.004562 0.166670 0.663078 1.281283 -1.019172 -0.005623 1 0 0 0 0 0 0 180908
-0.020819 -0.004601 0.166538 1.059377 1.018956 -2.178745 -0.005653 1 0 0 0 0 0 0 181896
-0.020745 -0.004620 0.166307 0.673295 0.717473 -1.008035 -0.005685 1 0 0 0 0 0 0 182906
-0.020703 -0.004652 0.166174 1.061586 0.877085 -2.170937 -0.005716 1 0 0 0 0 0 0 183904
-0.020635 -0.004720 0.165937 0.769406 1.367333 -0.934843 -0.005750 1 0 0 0 0 0 0 184980
-0.020603 -0.004739 0.165795 1.209917 0.776888 -2.064014 -0.005784 1 0 0 0 0 0 0 186082
-0.020543 -0.004797 0.165524 0.886395 1.237301 -0.498445 -0.005815 1 0 0 0 0 0 0 187076
-0.020512 -0.004815 0.165376 1.244256 0.751168 -1.941013 -0.005842 1 0 0 0 0 0 0 187923
-0.020466 -0.004838 0.165142 1.088223 0.792129 -0.964933 -0.005873 1 0 0 0 0 0 0 188923
-0.020450 -0.004865 0.164988 1.475190 0.836231 -1.926635 -0.005904 1 0 0 0 0 0 0 189902
-0.020415 -0.004895 0.164722 1.263264 0.901443 -0.561445 -0.005935 1 0 0 0 0 0 0 190914
-0.020401 -0.004923 0.164563 1.528139 0.870994 -1.813039 -0.005966 1 0 0 0 0 0 0 191910
-0.020329 -0.004965 0.164289 0.805259 1.061928 -0.445616 -0.005998 1 0 0 0 0 0 0 192926
-0.020284 -0.004986 0.164039 1.075161 0.816678 -0.624774 -0.006035 1 0 0 0 0 0 0 194097
-0.020205 -0.005013 0.163791 0.678410 0.864671 -0.655564 -0.006062 1 0 0 0 0 0 0 194968
-0.020167 -0.005024 0.163641 1.171235 0.676498 -1.949248 -0.006098 1 0 0 0 0 0 0 196109
-0.020096 -0.005076 0.163328 0.782800 1.198396 0.052645 -0.006127 1 0 0 0 0 0 0 197061
-0.020060 -0.005092 0.163167 1.214494 0.775551 -1.733951 -0.006159 1 0 0 0 0 0 0 198073
-0.020004 -0.005114 0.162862 1.001299 0.822827 -0.023226 -0.006184 1 0 0 0 0 0 0 198879
-0.019946 -0.005132 0.162718 0.957122 0.770700 -1.957853 -0.006217 1 0 0 0 0 0 0 199943
-0.019894 -0.005178 0.162408 1.023310 1.146108 0.022806 -0.006248 1 0 0 0 0 0 0 200921
-0.019827 -0.005177 0.162157 0.843636 0.569966 -0.545379 -0.006278 1 0 0 0 0 0 0 201870
-0.019778 -0.005206 0.161990 1.064233 0.902644 -1.698325 -0.006314 1 0 0 0 0 0 0 203039
-0.019709 -0.005237 0.161647 0.822474 0.978373 0.483190 -0.006346 1 0 0 0 0 0 0 204068
-0.019659 -0.005255 0.161371 1.062381 0.813755 -0.162800 -0.006373 1 0 0 0 0 0 0 204939
-0.019623 -0.005265 0.161211 1.262769 0.689288 -1.731199 -0.006407 1 0 0 0 0 0 0 206012
-0.019598 -0.005271 0.160872 1.430096 0.639573 0.438032 -0.006437 1 0 0 0 0 0 0 206973
-0.019542 -0.005285 0.160699 1.046131 0.742918 -1.493324 -0.006467 1 0 0 0 0 0 0 207920
-0.019503 -0.005295 0.160379 1.243162 0.701695 0.228858 -0.006498 1 0 0 0 0 0 0 208936
-0.019458 -0.005308 0.160104 1.174369 0.727239 -0.162753 -0.006529 1 0 0 0 0 0 0 209931
-0.019404 -0.005300 0.159930 1.064795 0.477135 -1.529999 -0.006561 1 0 0 0 0 0 0 210928
-0.019291 -0.005314 0.159600 0.281316 0.738431 0.384220 -0.006592 1 0 0 0 0 0 0 211934
-0.019226 -0.005327 0.159319 0.824077 0.749594 -0.057524 -0.006623 1 0 0 0 0 0 0 212933
-0.019174 -0.005357 0.159139 1.053108 0.979376 -1.416414 -0.006654 1 0 0 0 0 0 0 213922
-0.019099 -0.005389 0.158805 0.775474 1.030432 0.458716 -0.006686 1 0 0 0 0 0 0 214941
-0.019020 -0.005383 0.158536 0.695494 0.546873 -0.183318 -0.006717 1 0 0 0 0 0 0 215937
-0.018965 -0.005410 0.158356 0.997117 0.926573 -1.398429 -0.006748 1 0 0 0 0 0 0 216923
-0.018898 -0.005405 0.158008 0.896306 0.562052 0.651161 -0.006808 1 0 0 0 0 0 0 218833
-0.018792 -0.005421 0.157559 0.367807 0.793054 2.208894 -0.006845 1 0 0 0 0 0 0 220013
-0.018725 -0.005433 0.157184 0.818993 0.772965 1.414903 -0.006874 1 0 0 0 0 0 0 220948
-0.018698 -0.005455 0.156988 1.387868 0.913622 -0.992001 -0.006904 1 0 0 0 0 0 0 221927
-0.018654 -0.005448 0.156658 1.237431 0.538707 0.535602 -0.006936 1 0 0 0 0 0 0 222946
-0.018599 -0.005436 0.156467 1.061491 0.446424 -1.125473 -0.006967 1 0 0 0 0 0 0 223929
-0.018554 -0.005425 0.156123 1.196670 0.454507 0.727933 -0.006998 1 0 0 0 0 0 0 224939
-0.018490 -0.005435 0.155936 0.951546 0.726305 -1.144534 -0.007031 1 0 0 0 0 0 0 225976
-0.018400 -0.005451 0.155588 0.604949 0.831141 0.791638 -0.007066 1 0 0 0 0 0 0 227093
-0.018314 -0.005440 0.155306 0.598330 0.495310 0.142800 -0.007096 1 0 0 0 0 0 0 228050
-0.018240 -0.005449 0.155126 0.769483 0.731565 -1.254803 -0.007130 1 0 0 0 0 0 0 229136
-0.018130 -0.005498 0.154791 0.308770 1.268455 0.648594 -0.007157 1 0 0 0 0 0 0 230027
-0.018064 -0.005495 0.154618 0.841152 0.662666 -1.266087 -0.007193 1 0 0 0 0 0 0 231162
-0.017971 -0.005501 0.154274 0.535811 0.710212 0.785521 -0.007219 1 0 0 0 0 0 0 231993
-0.017933 -0.005484 0.154102 1.220530 0.429588 -1.244678 -0.007248 1 0 0 0 0 0 0 232917
-0.017863 -0.005480 0.153790 0.876526 0.561942 0.385469 -0.007278 1 0 0 0 0 0 0 233893
-0.017842 -0.005477 0.153610 1.476257 0.591605 -1.162669 -0.007311 1 0 0 0 0 0 0 234941
-0.017760 -0.005459 0.153276 0.746269 0.403790 0.717991 -0.007341 1 0 0 0 0 0 0 235894
-0.017744 -0.005431 0.153084 1.544663 0.255780 -0.947592 -0.007376 1 0 0 0 0 0 0 237020
-0.017651 -0.005427 0.152718 0.619407 0.557318 1.168901 -0.007409 1 0 0 0 0 0 0 238092
-0.017610 -0.005408 0.152517 1.189477 0.389795 -0.749611 -0.007434 1 0 0 0 0 0 0 238864
-0.017558 -0.005404 0.152308 1.118842 0.560064 -0.831764 -0.007468 1 0 0 0 0 0 0 239965
-0.017454 -0.005385 0.151952 0.435761 0.391189 1.102345 -0.007498 1 0 0 0 0 0 0 240934
-0.017402 -0.005386 0.151759 1.037360 0.632217 -0.820300 -0.007529 1 0 0 0 0 0 0 241900
-0.017322 -0.005394 0.151429 0.725846 0.756764 0.791140 -0.007560 1 0 0 0 0 0 0 242912
-0.017234 -0.005390 0.151245 0.598920 0.618107 -0.951184 -0.007591 1 0 0 0 0 0 0 243896
-0.017105 -0.005372 0.150936 0.033496 0.416968 0.526213 -0.007622 1 0 0 0 0 0 0 244907
-0.017054 -0.005350 0.150739 1.006464 0.346416 -0.768672 -0.007654 1 0 0 0 0 0 0 245904
-0.016953 -0.005319 0.150421 0.442511 0.212887 0.697715 -0.007685 1 0 0 0 0 0 0 246903
-0.016883 -0.005301 0.150217 0.783021 0.379103 -0.634432 -0.007716 1 0 0 0 0 0 0 247904
-0.016768 -0.005272 0.149893 0.223251 0.255540 0.810036 -0.007747 1 0 0 0 0 0 0 248905
-0.016719 -0.005249 0.149692 1.041961 0.304384 -0.625840 -0.007779 1 0 0 0 0 0 0 249920
-0.016619 -0.005215 0.149369 0.451837 0.186613 0.833927 -0.007810 1 0 0 0 0 0 0 250907
-0.016560 -0.005176 0.149178 0.912058 0.088782 -0.733302 -0.007844 1 0 0 0 0 0 0 252002
-0.016446 -0.005130 0.148826 0.253724 -0.010538 1.246602 -0.007873 1 0 0 0 0 0 0 252923
-0.016402 -0.005104 0.148643 1.086128 0.243724 -0.765870 -0.007907 1 0 0 0 0 0 0 253996
-0.016278 -0.005045 0.148311 0.126200 -0.162743 1.008156 -0.007935 1 0 0 0 0 0 0 254918
-0.016231 -0.005017 0.148131 1.033805 0.194019 -0.778491 -0.007966 1 0 0 0 0 0 0 255906
-0.016129 -0.004980 0.147818 0.413808 0.112122 0.790813 -0.007998 1 0 0 0 0 0 0 256915
-0.016037 -0.004968 0.147629 0.462085 0.427656 -0.662696 -0.008029 1 0 0 0 0 0 0 257907
-0.015902 -0.004943 0.147310 -0.090781 0.290381 0.913448 -0.008060 1 0 0 0 0 0 0 258915
-0.015836 -0.004904 0.147116 0.738571 0.100452 -0.544039 -0.008093 1 0 0 0 0 0 0 259955
-0.015721 -0.004860 0.146793 0.183990 -0.002112 1.013087 -0.008128 1 0 0 0 0 0 0 261086
-0.015647 -0.004839 0.146580 0.660133 0.299155 -0.256935 -0.008156 1 0 0 0 0 0 0 261985
-0.015571 -0.004796 0.146361 0.680693 0.032142 -0.282486 -0.008192 1 0 0 0 0 0 0 263125
-0.015426 -0.004724 0.146002 -0.231247 -0.366476 1.567576 -0.008220 1 0 0 0 0 0 0 264022
-0.015362 -0.004679 0.145826 0.730926 -0.066381 -0.630482 -0.008257 1 0 0 0 0 0 0 265207
-0.015221 -0.004606 0.145492 -0.175187 -0.414577 1.247708 -0.008280 1 0 0 0 0 0 0 265945
-0.015150 -0.004582 0.145327 0.633672 0.198002 -0.768629 -0.008312 1 0 0 0 0 0 0 266965
-0.015087 -0.004551 0.145114 0.813621 0.169985 -0.323587 -0.008342 1 0 0 0 0 0 0 267917
-0.014955 -0.004491 0.144794 -0.077659 -0.233929 1.149816 -0.008374 1 0 0 0 0 0 0 268964
-0.014881 -0.004468 0.144604 0.595058 0.222335 -0.393237 -0.008408 1 0 0 0 0 0 0 270037
-0.014750 -0.004380 0.144283 -0.100537 -0.590115 1.182144 -0.008440 1 0 0 0 0 0 0 271059
-0.014676 -0.004353 0.144092 0.579564 0.117564 -0.336285 -0.008465 1 0 0 0 0 0 0 271860
-0.014603 -0.004307 0.143905 0.645687 -0.056765 -0.525403 -0.008501 1 0 0 0 0 0 0 273020
-0.014492 -0.004224 0.143568 0.154041 -0.565657 1.439189 -0.008529 1 0 0 0 0 0 0 273924
-0.014426 -0.004199 0.143401 0.686433 0.130708 -0.565643 -0.008560 1 0 0 0 0 0 0 274900
-0.014328 -0.004158 0.143190 0.316195 0.006230 -0.186060 -0.008591 1 0 0 0 0 0 0 275898
-0.014169 -0.004090 0.142868 -0.523215 -0.378879 1.334199 -0.008622 1 0 0 0 0 0 0 276904
-0.014101 -0.004046 0.142692 0.574737 -0.113649 -0.410583 -0.008653 1 0 0 0 0 0 0 277898
-0.014019 -0.004012 0.142492 0.500002 0.049088 -0.250679 -0.008685 1 0 0 0 0 0 0 278901
-0.013915 -0.003968 0.142267 0.187500 -0.069625 0.113346 -0.008716 1 0 0 0 0 0 0 279900
-0.013809 -0.003910 0.141926 0.119772 -0.262023 1.679497 -0.008747 1 0 0 0 0 0 0 280904
-0.013750 -0.003868 0.141747 0.733311 -0.091461 -0.253729 -0.008778 1 0 0 0 0 0 0 281894
-0.013656 -0.003819 0.141530 0.331026 -0.155570 0.077362 -0.008810 1 0 0 0 0 0 0 282901
-0.013570 -0.003762 0.141302 0.383840 -0.275844 0.261893 -0.008841 1 0 0 0 0 0 0 283904
-0.013458 -0.003729 0.141072 0.047516 0.010004 0.309812 -0.008884 1 0 0 0 0 0 0 285282
-0.013363 -0.003679 0.140839 0.228771 -0.169312 0.390636 -0.008907 1 0 0 0 0 0 0 286022
-0.013208 -0.003605 0.140501 -0.543167 -0.524149 1.797438 -0.008939 1 0 0 0 0 0 0 287050
-0.013118 -0.003565 0.140315 0.210483 -0.107476 -0.014125 -0.008966 1 0 0 0 0 0 0 287909
-0.013036 -0.003513 0.140125 0.384614 -0.227820 -0.147577 -0.008997 1 0 0 0 0 0 0 288895
-0.012955 -0.003455 0.139907 0.403156 -0.334594 0.234140 -0.009029 1 0 0 0 0 0 0 289905
-0.012855 -0.003400 0.139699 0.159385 -0.306235 0.165239 -0.009060 1 0 0 0 0 0 0 290898
-0.012739 -0.003311 0.139497 -0.088784 -0.757035 0.097351 -0.009091 1 0 0 0 0 0 0 291909
-0.012612 -0.003260 0.139275 -0.270872 -0.300669 0.352857 -0.009126 1 0 0 0 0 0 0 293027
-0.012433 -0.003185 0.138942 -0.983461 -0.591767 1.872530 -0.009158 1 0 0 0 0 0 0 294043
-0.012362 -0.003140 0.138760 0.353241 -0.231276 0.072205 -0.009190 1 0 0 0 0 0 0 295077
-0.012293 -0.003120 0.138541 0.506414 0.137699 0.396255 -0.009222 1 0 0 0 0 0 0 296082
-0.012213 -0.003099 0.138319 0.373542 0.153841 0.489285 -0.009251 1 0 0 0 0 0 0 297024
-0.012138 -0.003058 0.138114 0.412561 -0.119364 0.293689 -0.009285 1 0 0 0 0 0 0 298095
-0.012074 -0.003019 0.137876 0.558360 -0.108349 0.736761 -0.009309 1 0 0 0 0 0 0 298890
-0.012001 -0.002990 0.137674 0.451065 0.008621 0.323583 -0.009345 1 0 0 0 0 0 0 300023
-0.011902 -0.002948 0.137441 0.092654 -0.139594 0.703530 -0.009375 1 0 0 0 0 0 0 300981
-0.011830 -0.002911 0.137219 0.412849 -0.103821 0.622348 -0.009404 1 0 0 0 0 0 0 301928
-0.011736 -0.002867 0.137007 0.142755 -0.196358 0.513577 -0.009435 1 0 0 0 0 0 0 302907
-0.011625 -0.002840 0.136808 -0.123399 0.015524 0.349400 -0.009469 1 0 0 0 0 0 0 303989
-0.011530 -0.002794 0.136582 0.051503 -0.209580 0.702595 -0.009498 1 0 0 0 0 0 0 304908
-0.011438 -0.002760 0.136356 0.100192 -0.082581 0.770876 -0.009531 1 0 0 0 0 0 0 305980
-0.011347 -0.002732 0.136129 0.117181 0.003562 0.808331 -0.009560 1 0 0 0 0 0 0 306900
-0.011266 -0.002687 0.135921 0.245890 -0.212943 0.591966 -0.009591 1 0 0 0 0 0 0 307886
-0.011181 -0.002654 0.135701 0.186902 -0.091119 0.747538 -0.009622 1 0 0 0 0 0 0 308898
-0.011081 -0.002611 0.135488 -0.025277 -0.196967 0.692611 -0.009653 1 0 0 0 0 0 0 309899
-0.010986 -0.002579 0.135266 0.015184 -0.080179 0.832966 -0.009685 1 0 0 0 0 0 0 310900
-0.010916 -0.002547 0.135047 0.346026 -0.075086 0.827187 -0.009716 1 0 0 0 0 0 0 311901
-0.010837 -0.002519 0.134822 0.244495 -0.009462 0.928506 -0.009748 1 0 0 0 0 0 0 312917
-0.010763 -0.002475 0.134613 0.288331 -0.229870 0.744793 -0.009778 1 0 0 0 0 0 0 313899
-0.010703 -0.002436 0.134400 0.481274 -0.180678 0.822957 -0.009810 1 0 0 0 0 0 0 314899
-0.010615 -0.002392 0.134188 0.130661 -0.260435 0.822930 -0.009841 1 0 0 0 0 0 0 315895
-0.010549 -0.002353 0.133973 0.369844 -0.194179 0.897944 -0.009872 1 0 0 0 0 0 0 316897
-0.010459 -0.002308 0.133761 0.070603 -0.269938 0.884135 -0.009931 1 0 0 0 0 0 0 318776
-0.010301 -0.002236 0.133347 -0.861691 -0.646902 3.557726 -0.009969 1 0 0 0 0 0 0 319982
-0.010227 -0.002212 0.133131 0.137881 -0.054387 1.269370 -0.009998 1 0 0 0 0 0 0 320916
-0.010149 -0.002190 0.132936 0.179903 0.023314 0.801673 -0.010029 1 0 0 0 0 0 0 321905
-0.010069 -0.002169 0.132748 0.143043 0.037297 0.677985 -0.010059 1 0 0 0 0 0 0 322884
-0.009987 -0.002148 0.132563 0.112204 0.040097 0.650567 -0.010090 1 0 0 0 0 0 0 323880
-0.009905 -0.002127 0.132379 0.090934 0.039804 0.656549 -0.010121 1 0 0 0 0 0 0 324875
-0.009840 -0.002175 0.132221 0.309851 0.951321 0.329936 -0.010161 1 0 0 0 0 0 0 326130
-0.009749 -0.002173 0.132030 -0.017155 0.393248 0.762096 -0.010187 1 0 0 0 0 0 0 326967
-0.009684 -0.002157 0.131850 0.286448 0.142933 0.663970 -0.010223 1 0 0 0 0 0 0 328108
-0.009623 -0.002152 0.131656 0.360020 0.272519 0.871823 -0.010249 1 0 0 0 0 0 0 328964
-0.009560 -0.002120 0.131488 0.340635 -0.075768 0.576072 -0.010285 1 0 0 0 0 0 0 330119
-0.009506 -0.002088 0.131288 0.439227 -0.119279 0.988059 -0.010312 1 0 0 0 0 0 0 330973
-0.009425 -0.002047 0.131109 0.097676 -0.236256 0.766546 -0.010347 1 0 0 0 0 0 0 332100
-0.009362 -0.002011 0.130905 0.287046 -0.199020 1.107455 -0.010373 1 0 0 0 0 0 0 332910
-0.009293 -0.001983 0.130742 0.224396 -0.085138 0.612308 -0.010405 1 0 0 0 0 0 0 333942
-0.009238 -0.001953 0.130574 0.399965 -0.099535 0.665424 -0.010434 1 0 0 0 0 0 0 334873
-0.009169 -0.001928 0.130395 0.225491 -0.048086 0.826083 -0.010465 1 0 0 0 0 0 0 335869
-0.009115 -0.001900 0.130220 0.397389 -0.083009 0.811606 -0.010503 1 0 0 0 0 0 0 337077
-0.009044 -0.001875 0.130009 0.181269 -0.050789 1.312509 -0.010529 1 0 0 0 0 0 0 337914
-0.008972 -0.001853 0.129844 0.135292 -0.010599 0.781183 -0.010559 1 0 0 0 0 0 0 338866
-0.008889 -0.001851 0.129677 -0.016599 0.258103 0.781515 -0.010594 1 0 0 0 0 0 0 339982
-0.008806 -0.001840 0.129498 -0.035748 0.158757 0.952322 -0.010621 1 0 0 0 0 0 0 340863
-0.008740 -0.001838 0.129333 0.169697 0.279309 0.808246 -0.010653 1 0 0 0 0 0 0 341869
-0.008653 -0.001813 0.129167 -0.090425 -0.022064 0.832066 -0.010684 1 0 0 0 0 0 0 342872
-0.008590 -0.001785 0.128997 0.187649 -0.092082 0.913380 -0.010715 1 0 0 0 0 0 0 343872
-0.008512 -0.001780 0.128827 0.014315 0.203541 0.936179 -0.010746 1 0 0 0 0 0 0 344849
-0.008441 -0.001748 0.128667 0.076488 -0.122502 0.832436 -0.010778 1 0 0 0 0 0 0 345872
-0.008386 -0.001717 0.128498 0.283343 -0.152306 0.951547 -0.010809 1 0 0 0 0 0 0 346869
-0.008312 -0.001710 0.128329 0.054584 0.167542 0.997734 -0.010840 1 0 0 0 0 0 0 347866
-0.008243 -0.001678 0.128169 0.086296 -0.144135 0.903493 -0.010872 1 0 0 0 0 0 0 348896
-0.008163 -0.001671 0.128003 -0.072492 0.154450 0.998424 -0.010903 1 0 0 0 0 0 0 349884
-0.008103 -0.001652 0.127832 0.178455 0.029432 1.089898 -0.010933 1 0 0 0 0 0 0 350849
-0.008036 -0.001633 0.127682 0.097619 0.011127 0.852463 -0.010970 1 0 0 0 0 0 0 352023
-0.007956 -0.001632 0.127519 -0.083908 0.251428 1.014481 -0.011002 1 0 0 0 0 0 0 353065
-0.007885 -0.001602 0.127361 -0.007905 -0.104673 0.987409 -0.011033 1 0 0 0 0 0 0 354042
-0.007824 -0.001592 0.127203 0.136606 0.104556 1.001622 -0.011059 1 0 0 0 0 0 0 354867
-0.007751 -0.001596 0.127068 -0.021321 0.320170 0.731578 -0.011091 1 0 0 0 0 0 0 355904
-0.007676 -0.001588 0.126930 -0.064446 0.183743 0.753426 -0.011120 1 0 0 0 0 0 0 356824
-0.007601 -0.001574 0.126792 -0.085298 0.090410 0.786052 -0.011152 1 0 0 0 0 0 0 357865
-0.007525 -0.001557 0.126653 -0.099353 0.040250 0.813390 -0.011184 1 0 0 0 0 0 0 358876
-0.007450 -0.001539 0.126514 -0.110630 0.013755 0.837893 -0.011215 1 0 0 0 0 0 0 359881
-0.007450 -0.001519 0.126389 0.866495 -0.008637 0.679870 -0.011251 1 0 0 0 0 0 0 361018
-0.007411 -0.001499 0.126255 0.466943 -0.014858 0.796540 -0.011282 1 0 0 0 0 0 0 361997
-0.007354 -0.001480 0.126118 0.178210 -0.017880 0.869451 -0.011315 1 0 0 0 0 0 0 363067
-0.007301 -0.001474 0.125967 0.188552 0.161704 1.066869 -0.011343 1 0 0 0 0 0 0 363962
-0.007232 -0.001480 0.125835 -0.025448 0.341760 0.879123 -0.011377 1 0 0 0 0 0 0 365053
-0.007160 -0.001473 0.125698 -0.094595 0.188260 0.934871 -0.011403 1 0 0 0 0 0 0 365874
-0.007101 -0.001474 0.125578 0.072664 0.275683 0.730566 -0.011433 1 0 0 0 0 0 0 366852
-0.007034 -0.001465 0.125446 -0.031846 0.146338 0.894332 -0.011467 1 0 0 0 0 0 0 367928
-0.006964 -0.001450 0.125309 -0.102817 0.064238 0.991376 -0.011498 1 0 0 0 0 0 0 368924
-0.006891 -0.001433 0.125171 -0.142744 0.020685 1.044188 -0.011528 1 0 0 0 0 0 0 369896
-0.006820 -0.001415 0.125062 -0.133325 0.004960 0.673707 -0.011563 1 0 0 0 0 0 0 370988
-0.006747 -0.001396 0.124934 -0.173229 -0.013159 0.915386 -0.011589 1 0 0 0 0 0 0 371839
-0.006688 -0.001391 0.124817 0.003659 0.165434 0.801591 -0.011622 1 0 0 0 0 0 0 372902
-0.006622 -0.001379 0.124686 -0.092916 0.085149 1.003344 -0.011655 1 0 0 0 0 0 0 373945
-0.006551 -0.001363 0.124549 -0.159249 0.027966 1.114793 -0.011684 1 0 0 0 0 0 0 374878
-0.006494 -0.001359 0.124430 0.000988 0.184738 0.919839 -0.011715 1 0 0 0 0 0 0 375881
-0.006436 -0.001329 0.124318 -0.003236 -0.149256 0.821628 -0.011746 1 0 0 0 0 0 0 376875
-0.006390 -0.001299 0.124196 0.145971 -0.180992 0.947213 -0.011778 1 0 0 0 0 0 0 377876
-0.006345 -0.001289 0.124083 0.166725 0.064643 0.883139 -0.011809 1 0 0 0 0 0 0 378879
-0.006280 -0.001292 0.123962 -0.099155 0.275392 0.976567 -0.011841 1 0 0 0 0 0 0 379909
-0.006231 -0.001280 0.123838 0.073230 0.080813 1.055966 -0.011872 1 0 0 0 0 0 0 380877
-0.006185 -0.001278 0.123723 0.119416 0.200692 0.963800 -0.011903 1 0 0 0 0 0 0 381882
-0.006139 -0.001281 0.123612 0.133330 0.282414 0.929929 -0.011934 1 0 0 0 0 0 0 382872
-0.006082 -0.001273 0.123513 -0.029229 0.146089 0.776766 -0.011965 1 0 0 0 0 0 0 383878
-0.006036 -0.001255 0.123396 0.099475 -0.009741 1.007437 -0.012000 1 0 0 0 0 0 0 384994
-0.005971 -0.001254 0.123275 -0.146309 0.211824 1.111605 -0.012027 1 0 0 0 0 0 0 385854
-0.005925 -0.001240 0.123181 0.059747 0.052195 0.776178 -0.012061 1 0 0 0 0 0 0 386940
-0.005859 -0.001242 0.123068 -0.177122 0.243407 1.015580 -0.012091 1 0 0 0 0 0 0 387904
-0.005824 -0.001242 0.122966 0.198019 0.246692 0.913399 -0.012122 1 0 0 0 0 0 0 388881
-0.005772 -0.001233 0.122870 0.003623 0.120271 0.834772 -0.012153 1 0 0 0 0 0 0 389879
-0.005730 -0.001214 0.122755 0.096222 -0.024808 1.102260 -0.012184 1 0 0 0 0 0 0 390881
-0.005674 -0.001195 0.122655 -0.068884 -0.038662 0.950855 -0.012216 1 0 0 0 0 0 0 391891
-0.005644 -0.001185 0.122557 0.246363 0.076407 0.914363 -0.012257 1 0 0 0 0 0 0 393209
-0.005587 -0.001189 0.122442 -0.081826 0.267117 1.152319 -0.012279 1 0 0 0 0 0 0 393925
-0.005544 -0.001177 0.122351 0.064452 0.078341 0.885083 -0.012314 1 0 0 0 0 0 0 395041
-0.005488 -0.001161 0.122259 -0.101397 0.012705 0.883362 -0.012344 1 0 0 0 0 0 0 395998
-0.005438 -0.001157 0.122156 -0.047904 0.160212 1.053519 -0.012377 1 0 0 0 0 0 0 397042
-0.005379 -0.001146 0.122059 -0.171676 0.074845 0.992027 -0.012405 1 0 0 0 0 0 0 397960
-0.005347 -0.001140 0.121963 0.169991 0.132836 0.998905 -0.012441 1 0 0 0 0 0 0 399098
-0.005297 -0.001128 0.121869 -0.044087 0.053668 0.984429 -0.012464 1 0 0 0 0 0 0 399836
-0.005238 -0.001112 0.121777 -0.194403 0.001919 0.988164 -0.012497 1 0 0 0 0 0 0 400878
-0.005201 -0.001122 0.121692 0.076205 0.336042 0.892498 -0.012528 1 0 0 0 0 0 0 401883
-0.005148 -0.001118 0.121603 -0.111749 0.179018 0.966413 -0.012558 1 0 0 0 0 0 0 402852
-0.005100 -0.001120 0.121500 -0.076989 0.245363 1.164499 -0.012592 1 0 0 0 0 0 0 403929
-0.005074 -0.001120 0.121401 0.212620 0.234746 1.142482 -0.012625 1 0 0 0 0 0 0 405003
-0.005039 -0.001125 0.121295 0.124584 0.284700 1.257965 -0.012651 1 0 0 0 0 0 0 405818
-0.005002 -0.001131 0.121218 0.082600 0.322787 0.913195 -0.012687 1 0 0 0 0 0 0 406983
-0.004967 -0.001120 0.121109 0.094932 0.092533 1.309213 -0.012715 1 0 0 0 0 0 0 407867
-0.004930 -0.001119 0.121030 0.067022 0.202075 0.966145 -0.012746 1 0 0 0 0 0 0 408847
-0.004910 -0.001118 0.120940 0.271747 0.212472 1.092959 -0.012776 1 0 0 0 0 0 0 409822
-0.004860 -0.001127 0.120859 -0.090563 0.339294 1.007212 -0.012807 1 0 0 0 0 0 0 410827
-0.004833 -0.001130 0.120768 0.163237 0.290804 1.139280 -0.012839 1 0 0 0 0 0 0 411824
-0.004786 -0.001123 0.120676 -0.084324 0.138480 1.185375 -0.012870 1 0 0 0 0 0 0 412823
-0.004755 -0.001137 0.120592 0.101473 0.408522 1.101952 -0.012901 1 0 0 0 0 0 0 413823
-0.004706 -0.001134 0.120503 -0.128549 0.220662 1.183149 -0.012932 1 0 0 0 0 0 0 414828
-0.004674 -0.001151 0.120420 0.071519 0.453405 1.122783 -0.012964 1 0 0 0 0 0 0 415821
-0.004624 -0.001150 0.120330 -0.149882 0.245441 1.213608 -0.012995 1 0 0 0 0 0 0 416824
-0.004592 -0.001167 0.120247 0.054109 0.467693 1.156483 -0.013026 1 0 0 0 0 0 0 417819
-0.004561 -0.001162 0.120167 0.091521 0.196394 1.125197 -0.013087 1 0 0 0 0 0 0 419762
-0.004504 -0.001167 0.120027 -0.269527 0.307986 1.931335 -0.013123 1 0 0 0 0 0 0 420913
-0.004474 -0.001169 0.119916 0.052352 0.282359 1.656928 -0.013152 1 0 0 0 0 0 0 421839
-0.004420 -0.001179 0.119827 -0.228537 0.383806 1.353531 -0.013183 1 0 0 0 0 0 0 422834
-0.004387 -0.001202 0.119744 -0.007208 0.563400 1.262296 -0.013214 1 0 0 0 0 0 0 423830
-0.004356 -0.001200 0.119665 0.042631 0.252107 1.229963 -0.013245 1 0 0 0 0 0 0 424827
-0.004333 -0.001216 0.119585 0.153339 0.470861 1.240158 -0.013276 1 0 0 0 0 0 0 425831
-0.004302 -0.001228 0.119517 0.054004 0.445336 1.106446 -0.013313 1 0 0 0 0 0 0 427017
-0.004284 -0.001234 0.119431 0.213900 0.354119 1.341283 -0.013342 1 0 0 0 0 0 0 427939
-0.004256 -0.001241 0.119360 0.088199 0.367278 1.176024 -0.013374 1 0 0 0 0 0 0 428943
-0.004222 -0.001249 0.119295 -0.001339 0.379695 1.102045 -0.013406 1 0 0 0 0 0 0 429977
-0.004203 -0.001252 0.119210 0.177423 0.322023 1.369766 -0.013438 1 0 0 0 0 0 0 431011
-0.004174 -0.001258 0.119140 0.063100 0.353465 1.217338 -0.013469 1 0 0 0 0 0 0 432012
-0.004140 -0.001265 0.119075 -0.020598 0.375078 1.148079 -0.013496 1 0 0 0 0 0 0 432852
-0.004104 -0.001273 0.119011 -0.069078 0.387195 1.130745 -0.013527 1 0 0 0 0 0 0 433854
-0.004078 -0.001294 0.118938 0.064724 0.569091 1.282952 -0.013558 1 0 0 0 0 0 0 434856
-0.004051 -0.001291 0.118861 0.054484 0.267161 1.350073 -0.013589 1 0 0 0 0 0 0 435820
-0.004018 -0.001294 0.118794 -0.027661 0.314832 1.247809 -0.013622 1 0 0 0 0 0 0 436882
-0.003994 -0.001313 0.118718 0.080478 0.533274 1.357358 -0.013652 1 0 0 0 0 0 0 437851
-0.003982 -0.001322 0.118661 0.238835 0.433677 1.145234 -0.013683 1 0 0 0 0 0 0 438837
-0.003956 -0.001330 0.118600 0.074672 0.419850 1.179366 -0.013716 1 0 0 0 0 0 0 439904
-0.003929 -0.001321 0.118528 0.033552 0.178509 1.347602 -0.013745 1 0 0 0 0 0 0 440843
-0.003896 -0.001320 0.118463 -0.050554 0.272245 1.294839 -0.013775 1 0 0 0 0 0 0 441778
-0.003891 -0.001333 0.118398 0.308204 0.457547 1.296757 -0.013807 1 0 0 0 0 0 0 442822
-0.003869 -0.001343 0.118334 0.118548 0.450119 1.285592 -0.013838 1 0 0 0 0 0 0 443801
-0.003839 -0.001353 0.118272 -0.016498 0.437377 1.289285 -0.013870 1 0 0 0 0 0 0 444817
-0.003823 -0.001357 0.118219 0.157967 0.373707 1.173459 -0.013901 1 0 0 0 0 0 0 445832
-0.003795 -0.001364 0.118160 0.018466 0.393098 1.255109 -0.013932 1 0 0 0 0 0 0 446823
-0.003762 -0.001371 0.118099 -0.075861 0.409409 1.304311 -0.013964 1 0 0 0 0 0 0 447825
-0.003745 -0.001374 0.118046 0.120467 0.362170 1.205350 -0.013995 1 0 0 0 0 0 0 448825
-0.003717 -0.001380 0.117988 -0.007219 0.389877 1.293351 -0.014026 1 0 0 0 0 0 0 449826
-0.003702 -0.001383 0.117936 0.152809 0.353203 1.217763 -0.014057 1 0 0 0 0 0 0 450821
-0.003675 -0.001388 0.117877 0.005753 0.386771 1.315194 -0.014092 1 0 0 0 0 0 0 451919
-0.003648 -0.001377 0.117806 -0.024916 0.172149 1.506845 -0.014120 1 0 0 0 0 0 0 452827
-0.003628 -0.001389 0.117761 0.077089 0.459380 1.198862 -0.014154 1 0 0 0 0 0 0 453922
-0.003618 -0.001395 0.117714 0.201517 0.406082 1.197005 -0.014183 1 0 0 0 0 0 0 454837
-0.003581 -0.001389 0.117668 -0.137091 0.244171 1.192626 -0.014214 1 0 0 0 0 0 0 455829
-0.003562 -0.001385 0.117621 0.056155 0.264150 1.218833 -0.014245 1 0 0 0 0 0 0 456833
-0.003551 -0.001383 0.117574 0.189302 0.284601 1.237564 -0.014276 1 0 0 0 0 0 0 457835
-0.003527 -0.001386 0.117517 0.012529 0.353028 1.379726 -0.014307 1 0 0 0 0 0 0 458825
-0.003514 -0.001387 0.117466 0.145371 0.338041 1.323742 -0.014340 1 0 0 0 0 0 0 459882
-0.003506 -0.001388 0.117417 0.232929 0.325475 1.301252 -0.014376 1 0 0 0 0 0 0 461014
-0.003478 -0.001410 0.117370 -0.035681 0.612687 1.291306 -0.014404 1 0 0 0 0 0 0 461915
-0.003451 -0.001407 0.117334 -0.052436 0.323614 1.155571 -0.014438 1 0 0 0 0 0 0 462994
-0.003437 -0.001406 0.117290 0.107328 0.305217 1.248905 -0.014468 1 0 0 0 0 0 0 463948
-0.003429 -0.001405 0.117244 0.205372 0.309476 1.302143 -0.014498 1 0 0 0 0 0 0 464917
-0.003407 -0.001409 0.117218 0.028883 0.378025 1.045119 -0.014534 1 0 0 0 0 0 0 466086
-0.003395 -0.001410 0.117178 0.139013 0.353824 1.216917 -0.014560 1 0 0 0 0 0 0 466896
-0.003388 -0.001411 0.117133 0.216576 0.337326 1.309292 -0.014591 1 0 0 0 0 0 0 467892
-0.003367 -0.001416 0.117108 0.030636 0.393731 1.066779 -0.014621 1 0 0 0 0 0 0 468862
-0.003355 -0.001417 0.117068 0.136344 0.363560 1.244002 -0.014651 1 0 0 0 0 0 0 469822
-0.003348 -0.001418 0.117024 0.211697 0.344085 1.338271 -0.014684 1 0 0 0 0 0 0 470864
-0.003327 -0.001423 0.116998 0.024848 0.399032 1.096699 -0.014717 1 0 0 0 0 0 0 471935
-0.003297 -0.001429 0.116949 -0.115565 0.424552 1.402627 -0.014745 1 0 0 0 0 0 0 472826
-0.003288 -0.001415 0.116922 0.140492 0.155279 1.150871 -0.014779 1 0 0 0 0 0 0 473911
-0.003258 -0.001429 0.116882 -0.098763 0.508707 1.300703 -0.014808 1 0 0 0 0 0 0 474834
-0.003261 -0.001432 0.116846 0.299966 0.390726 1.262288 -0.014838 1 0 0 0 0 0 0 475804
-0.003250 -0.001420 0.116814 0.148612 0.185717 1.226247 -0.014869 1 0 0 0 0 0 0 476796
-0.003238 -0.001431 0.116783 0.128181 0.474177 1.228465 -0.014900 1 0 0 0 0 0 0 477797
-0.003219 -0.001423 0.116752 0.029359 0.253214 1.224594 -0.014932 1 0 0 0 0 0 0 478797
-0.003209 -0.001419 0.116710 0.128878 0.275610 1.376128 -0.014963 1 0 0 0 0 0 0 479803
-0.003186 -0.001421 0.116686 -0.032165 0.365432 1.166469 -0.014994 1 0 0 0 0 0 0 480797
-0.003173 -0.001422 0.116646 0.087355 0.353734 1.356115 -0.015024 1 0 0 0 0 0 0 481751
-0.003149 -0.001427 0.116623 -0.057776 0.407963 1.170571 -0.015057 1 0 0 0 0 0 0 482797
-0.003136 -0.001429 0.116584 0.070508 0.376797 1.369583 -0.015088 1 0 0 0 0 0 0 483805
-0.003112 -0.001434 0.116561 -0.070140 0.421088 1.187351 -0.015119 1 0 0 0 0 0 0 484797
-0.003098 -0.001437 0.116522 0.060498 0.385081 1.387682 -0.015154 1 0 0 0 0 0 0 485908
-0.003074 -0.001442 0.116498 -0.079035 0.426869 1.205876 -0.015184 1 0 0 0 0 0 0 486863
-0.003074 -0.001458 0.116479 0.228839 0.569332 1.140549 -0.015217 1 0 0 0 0 0 0 487947
-0.003061 -0.001453 0.116453 0.085673 0.304117 1.239028 -0.015244 1 0 0 0 0 0 0 488809
-0.003048 -0.001467 0.116423 0.076114 0.543270 1.301763 -0.015275 1 0 0 0 0 0 0 489786
-0.003029 -0.001461 0.116392 -0.015937 0.297102 1.320351 -0.015307 1 0 0 0 0 0 0 490803
-0.003020 -0.001458 0.116382 0.103206 0.314679 1.066128 -0.015338 1 0 0 0 0 0 0 491809
-0.003002 -0.001443 0.116359 0.000061 0.156577 1.220187 -0.015369 1 0 0 0 0 0 0 492803
-0.002975 -0.001440 0.116341 -0.135466 0.295002 1.166430 -0.015404 1 0 0 0 0 0 0 493912
-0.002955 -0.001456 0.116314 -0.055977 0.558119 1.288364 -0.015436 1 0 0 0 0 0 0 494953
-0.002933 -0.001450 0.116284 -0.094209 0.306908 1.338417 -0.015467 1 0 0 0 0 0 0 495944
-0.002903 -0.001452 0.116265 -0.190581 0.376150 1.225766 -0.015499 1 0 0 0 0 0 0 496942
-0.002894 -0.001435 0.116247 0.058619 0.139408 1.183952 -0.015530 1 0 0 0 0 0 0 497941
-0.002883 -0.001444 0.116221 0.063784 0.452775 1.313783 -0.015558 1 0 0 0 0 0 0 498854
-0.002860 -0.001453 0.116202 -0.105479 0.486090 1.230899 -0.015588 1 0 0 0 0 0 0 499810
-0.002835 -0.001444 0.116175 -0.144892 0.255790 1.329689 -0.015621 1 0 0 0 0 0 0 500869
-0.002805 -0.001444 0.116156 -0.228894 0.349222 1.245551 -0.015652 1 0 0 0 0 0 0 501845
-0.002771 -0.001448 0.116140 -0.282273 0.417345 1.208422 -0.015680 1 0 0 0 0 0 0 502754
-0.002755 -0.001450 0.116134 -0.071679 0.399075 1.068537 -0.015720 1 0 0 0 0 0 0 504016
-0.002733 -0.001438 0.116112 -0.119347 0.204519 1.275436 -0.015749 1 0 0 0 0 0 0 504941
-0.002705 -0.001436 0.116095 -0.226201 0.322542 1.240963 -0.015776 1 0 0 0 0 0 0 505816
-0.002672 -0.001439 0.116079 -0.292380 0.404042 1.222452 -0.015809 1 0 0 0 0 0 0 506879
-0.002655 -0.001441 0.116043 -0.103022 0.384295 1.501959 -0.015839 1 0 0 0 0 0 0 507845
-0.002629 -0.001446 0.116020 -0.211115 0.434047 1.350825 -0.015868 1 0 0 0 0 0 0 508779
-0.002597 -0.001452 0.116003 -0.291221 0.465075 1.278384 -0.015900 1 0 0 0 0 0 0 509793
-0.002582 -0.001456 0.115997 -0.096599 0.426464 1.124147 -0.015932 1 0 0 0 0 0 0 510801
-0.002561 -0.001444 0.115975 -0.151716 0.221693 1.326837 -0.015963 1 0 0 0 0 0 0 511798
-0.002533 -0.001443 0.115957 -0.262559 0.334440 1.291325 -0.015994 1 0 0 0 0 0 0 512797
-0.002501 -0.001446 0.115941 -0.330863 0.413189 1.272386 -0.016025 1 0 0 0 0 0 0 513796
-0.002466 -0.001452 0.115926 -0.370466 0.455945 1.268860 -0.016056 1 0 0 0 0 0 0 514782
-0.002431 -0.001459 0.115911 -0.394889 0.478901 1.271589 -0.016087 1 0 0 0 0 0 0 515778
-0.002419 -0.001446 0.115896 -0.102768 0.201286 1.280787 -0.016118 1 0 0 0 0 0 0 516777
-0.002407 -0.001456 0.115869 -0.073109 0.491758 1.430528 -0.016150 1 0 0 0 0 0 0 517775
-0.002383 -0.001465 0.115850 -0.230491 0.513747 1.355937 -0.016183 1 0 0 0 0 0 0 518854
-0.002353 -0.001474 0.115834 -0.331266 0.513228 1.321937 -0.016220 1 0 0 0 0 0 0 520013
-0.002320 -0.001483 0.115819 -0.388230 0.512825 1.312945 -0.016249 1 0 0 0 0 0 0 520944
-0.002309 -0.001470 0.115803 -0.113118 0.223401 1.317236 -0.016274 1 0 0 0 0 0 0 521771
-0.002285 -0.001467 0.115788 -0.252417 0.336448 1.319424 -0.016305 1 0 0 0 0 0 0 522748
-0.002255 -0.001470 0.115773 -0.353834 0.420010 1.324010 -0.016337 1 0 0 0 0 0 0 523780
-0.002245 -0.001454 0.115757 -0.103567 0.175532 1.333137 -0.016368 1 0 0 0 0 0 0 524779
-0.002223 -0.001451 0.115742 -0.255350 0.311183 1.337164 -0.016400 1 0 0 0 0 0 0 525784
-0.002193 -0.001453 0.115727 -0.363033 0.406044 1.342372 -0.016432 1 0 0 0 0 0 0 526800
-0.002160 -0.001458 0.115712 -0.424153 0.457651 1.348840 -0.016471 1 0 0 0 0 0 0 528061
-0.002126 -0.001465 0.115697 -0.459589 0.485094 1.355129 -0.016503 1 0 0 0 0 0 0 529097
-0.002114 -0.001451 0.115681 -0.174069 0.210064 1.363964 -0.016528 1 0 0 0 0 0 0 529888
-0.002090 -0.001449 0.115666 -0.307673 0.330189 1.368854 -0.016564 1 0 0 0 0 0 0 531052
-0.002078 -0.001447 0.115661 -0.166252 0.361835 1.241247 -0.016591 1 0 0 0 0 0 0 531907
-0.002060 -0.001433 0.115639 -0.248071 0.194855 1.454548 -0.016619 1 0 0 0 0 0 0 532792
-0.002050 -0.001426 0.115631 -0.133242 0.271099 1.290512 -0.016650 1 0 0 0 0 0 0 533792
-0.002040 -0.001440 0.115608 -0.140566 0.550974 1.491183 -0.016683 1 0 0 0 0 0 0 534857
-0.002017 -0.001451 0.115590 -0.311460 0.549303 1.445451 -0.016713 1 0 0 0 0 0 0 535809
-0.002010 -0.001439 0.115573 -0.110872 0.245550 1.425377 -0.016749 1 0 0 0 0 0 0 536972
-0.001989 -0.001437 0.115558 -0.288484 0.349189 1.419187 -0.016782 1 0 0 0 0 0 0 538017
-0.001979 -0.001436 0.115553 -0.169728 0.372446 1.287373 -0.016806 1 0 0 0 0 0 0 538790
-0.001961 -0.001423 0.115530 -0.262499 0.201472 1.500053 -0.016840 1 0 0 0 0 0 0 539859
-0.001952 -0.001416 0.115523 -0.153725 0.275503 1.335366 -0.016870 1 0 0 0 0 0 0 540819
-0.001929 -0.001417 0.115510 -0.324781 0.382769 1.390218 -0.016900 1 0 0 0 0 0 0 541780
-0.001923 -0.001399 0.115496 -0.129419 0.155506 1.426157 -0.016930 1 0 0 0 0 0 0 542754
-0.001915 -0.001408 0.115470 -0.148230 0.471012 1.587108 -0.016962 1 0 0 0 0 0 0 543776
-0.001916 -0.001395 0.115451 -0.023638 0.216081 1.519910 -0.016993 1 0 0 0 0 0 0 544778
-0.001916 -0.001388 0.115445 -0.015193 0.277320 1.353105 -0.017025 1 0 0 0 0 0 0 545773
-0.001898 -0.001389 0.115432 -0.256830 0.381258 1.416770 -0.017056 1 0 0 0 0 0 0 546772
-0.001895 -0.001372 0.115418 -0.099008 0.152900 1.456664 -0.017087 1 0 0 0 0 0 0 547775
-0.001893 -0.001364 0.115413 -0.058619 0.241185 1.340199 -0.017119 1 0 0 0 0 0 0 548780
-0.001879 -0.001346 0.115391 -0.214615 0.126048 1.558209 -0.017150 1 0 0 0 0 0 0 549776
-0.001885 -0.001350 0.115373 0.020909 0.401277 1.540440 -0.017181 1 0 0 0 0 0 0 550776
-0.001888 -0.001352 0.115366 0.011386 0.404010 1.383994 -0.017212 1 0 0 0 0 0 0 551786
-0.001894 -0.001336 0.115354 0.060461 0.157547 1.454314 -0.017260 1 0 0 0 0 0 0 553306
-0.001880 -0.001332 0.115340 -0.214584 0.294699 1.490334 -0.017276 1 0 0 0 0 0 0 553817
-0.001877 -0.001312 0.115325 -0.079496 0.101806 1.510789 -0.017308 1 0 0 0 0 0 0 554854
-0.001889 -0.001315 0.115309 0.110079 0.380536 1.531622 -0.017338 1 0 0 0 0 0 0 555792
-0.001894 -0.001317 0.115303 0.058980 0.389620 1.398984 -0.017369 1 0 0 0 0 0 0 556787
-0.001902 -0.001300 0.115291 0.085520 0.146770 1.477403 -0.017400 1 0 0 0 0 0 0 557783
-0.001906 -0.001292 0.115287 0.038247 0.230937 1.384369 -0.017431 1 0 0 0 0 0 0 558783
-0.001908 -0.001288 0.115286 0.007785 0.293254 1.342214 -0.017462 1 0 0 0 0 0 0 559777
-0.001915 -0.001268 0.115275 0.059239 0.092800 1.464714 -0.017498 1 0 0 0 0 0 0 560927
-0.001930 -0.001271 0.115260 0.187296 0.371101 1.533007 -0.017530 1 0 0 0 0 0 0 561953
-0.001943 -0.001255 0.115245 0.171451 0.146792 1.553967 -0.017562 1 0 0 0 0 0 0 562980
-0.001949 -0.001248 0.115240 0.089331 0.227972 1.428666 -0.017593 1 0 0 0 0 0 0 563971
-0.001958 -0.001226 0.115228 0.107463 0.053798 1.510632 -0.017625 1 0 0 0 0 0 0 564981
-0.001974 -0.001228 0.115213 0.217883 0.346483 1.563663 -0.017653 1 0 0 0 0 0 0 565878
-0.001982 -0.001229 0.115208 0.125614 0.363207 1.443204 -0.017684 1 0 0 0 0 0 0 566884
-0.001992 -0.001212 0.115196 0.131279 0.124669 1.526243 -0.017715 1 0 0 0 0 0 0 567864
-0.001996 -0.001204 0.115192 0.073800 0.210525 1.434327 -0.017744 1 0 0 0 0 0 0 568785
-0.001999 -0.001200 0.115191 0.038275 0.273844 1.393264 -0.017783 1 0 0 0 0 0 0 570036
-0.002017 -0.001193 0.115169 0.247953 0.245256 1.660782 -0.017808 1 0 0 0 0 0 0 570830
-0.002027 -0.001190 0.115162 0.153592 0.287590 1.504760 -0.017836 1 0 0 0 0 0 0 571749
-0.002031 -0.001188 0.115159 0.085141 0.313812 1.429026 -0.017872 1 0 0 0 0 0 0 572883
-0.002039 -0.001170 0.115148 0.115697 0.093965 1.538939 -0.017903 1 0 0 0 0 0 0 573889
-0.002043 -0.001161 0.115144 0.072283 0.190386 1.456968 -0.017930 1 0 0 0 0 0 0 574743
-0.002057 -0.001169 0.115132 0.204829 0.430358 1.564289 -0.017963 1 0 0 0 0 0 0 575793
-0.002069 -0.001156 0.115118 0.197035 0.169037 1.609711 -0.017994 1 0 0 0 0 0 0 576796
-0.002075 -0.001149 0.115113 0.120013 0.229468 1.493498 -0.018025 1 0 0 0 0 0 0 577799
-0.002078 -0.001146 0.115111 0.073250 0.278394 1.442392 -0.018056 1 0 0 0 0 0 0 578794
-0.002085 -0.001127 0.115100 0.116017 0.071579 1.562121 -0.018088 1 0 0 0 0 0 0 579804
-0.002100 -0.001130 0.115085 0.239790 0.345851 1.629147 -0.018119 1 0 0 0 0 0 0 580795
-0.002113 -0.001114 0.115070 0.222004 0.120163 1.650271 -0.018150 1 0 0 0 0 0 0 581798
-0.002120 -0.001107 0.115065 0.139383 0.199935 1.524628 -0.018181 1 0 0 0 0 0 0 582795
-0.002135 -0.001116 0.115052 0.250351 0.429912 1.615649 -0.018213 1 0 0 0 0 0 0 583808
-0.002148 -0.001103 0.115038 0.231588 0.163706 1.655715 -0.018245 1 0 0 0 0 0 0 584813
-0.002155 -0.001096 0.115033 0.149272 0.221539 1.538316 -0.018286 1 0 0 0 0 0 0 586150
-0.002158 -0.001093 0.115031 0.099801 0.268887 1.485859 -0.018309 1 0 0 0 0 0 0 586869
-0.002177 -0.001087 0.115009 0.301622 0.232806 1.750875 -0.018337 1 0 0 0 0 0 0 587787
-0.002186 -0.001084 0.115002 0.204271 0.270796 1.593612 -0.018368 1 0 0 0 0 0 0 588775
-0.002191 -0.001082 0.114999 0.134309 0.294744 1.517141 -0.018400 1 0 0 0 0 0 0 589777
-0.002211 -0.001077 0.114977 0.324267 0.245497 1.772992 -0.018431 1 0 0 0 0 0 0 590782
-0.002221 -0.001074 0.114970 0.220956 0.276666 1.612386 -0.018462 1 0 0 0 0 0 0 591785
-0.002226 -0.001073 0.114967 0.147980 0.297167 1.534770 -0.018494 1 0 0 0 0 0 0 592792
-0.002245 -0.001068 0.114945 0.336295 0.246356 1.791033 -0.018533 1 0 0 0 0 0 0 594052
-0.002255 -0.001065 0.114938 0.232356 0.276630 1.630287 -0.018565 1 0 0 0 0 0 0 595065
-0.002273 -0.001077 0.114924 0.319337 0.467662 1.697691 -0.018590 1 0 0 0 0 0 0 595852
-0.002286 -0.001065 0.114909 0.287389 0.181160 1.729314 -0.018625 1 0 0 0 0 0 0 596992
-0.002305 -0.001072 0.114893 0.358737 0.399033 1.753183 -0.018653 1 0 0 0 0 0 0 597869
-0.002327 -0.001089 0.114877 0.406595 0.547857 1.767663 -0.018689 1 0 0 0 0 0 0 599021
-0.002343 -0.001080 0.114861 0.341791 0.226213 1.768354 -0.018712 1 0 0 0 0 0 0 599772
-0.002351 -0.001075 0.114856 0.235164 0.254103 1.635463 -0.018743 1 0 0 0 0 0 0 600750
-0.002367 -0.001086 0.114843 0.333328 0.457388 1.724635 -0.018775 1 0 0 0 0 0 0 601785
-0.002393 -0.001087 0.114817 0.468514 0.349524 1.910083 -0.018807 1 0 0 0 0 0 0 602807
-0.002405 -0.001087 0.114809 0.324300 0.336265 1.712945 -0.018843 1 0 0 0 0 0 0 603973
-0.002424 -0.001100 0.114795 0.389016 0.503718 1.767943 -0.018879 1 0 0 0 0 0 0 605122
-0.002450 -0.001102 0.114769 0.505633 0.376108 1.939575 -0.018900 1 0 0 0 0 0 0 605778
-0.002464 -0.001103 0.114760 0.352208 0.352909 1.737505 -0.018932 1 0 0 0 0 0 0 606817
-0.002483 -0.001117 0.114746 0.412070 0.515156 1.790690 -0.018963 1 0 0 0 0 0 0 607808
-0.002497 -0.001106 0.114731 0.366659 0.214676 1.816424 -0.018993 1 0 0 0 0 0 0 608754
-0.002517 -0.001114 0.114715 0.431073 0.424897 1.839317 -0.019024 1 0 0 0 0 0 0 609758
-0.002538 -0.001130 0.114698 0.475486 0.569763 1.853109 -0.019055 1 0 0 0 0 0 0 610750
-0.002561 -0.001151 0.114682 0.502341 0.649886 1.863110 -0.019086 1 0 0 0 0 0 0 611752
-0.002578 -0.001145 0.114666 0.426845 0.291757 1.862501 -0.019117 1 0 0 0 0 0 0 612746
-0.002599 -0.001154 0.114650 0.474495 0.471113 1.875538 -0.019149 1 0 0 0 0 0 0 613756
-0.002621 -0.001172 0.114633 0.510357 0.600338 1.885963 -0.019180 1 0 0 0 0 0 0 614751
-0.002632 -0.001181 0.114627 0.373798 0.502483 1.748236 -0.019211 1 0 0 0 0 0 0 615750
-0.002650 -0.001198 0.114614 0.447933 0.607081 1.835754 -0.019243 1 0 0 0 0 0 0 616752
-0.002676 -0.001202 0.114589 0.570042 0.446591 2.020720 -0.019274 1 0 0 0 0 0 0 617758
-0.002689 -0.001204 0.114580 0.420809 0.407299 1.822570 -0.019307 1 0 0 0 0 0 0 618818
-0.002708 -0.001218 0.114566 0.482101 0.560956 1.878190 -0.019342 1 0 0 0 0 0 0 619945
-0.002734 -0.001220 0.114540 0.596755 0.426839 2.050977 -0.019372 1 0 0 0 0 0 0 620906
-0.002759 -0.001234 0.114520 0.602647 0.570717 1.994854 -0.019398 1 0 0 0 0 0 0 621731
-0.002772 -0.001241 0.114513 0.444496 0.497392 1.822509 -0.019431 1 0 0 0 0 0 0 622771
-0.002791 -0.001258 0.114500 0.506369 0.615369 1.897487 -0.019461 1 0 0 0 0 0 0 623756
-0.002812 -0.001279 0.114485 0.555819 0.694074 1.941042 -0.019493 1 0 0 0 0 0 0 624757
-0.002823 -0.001289 0.114479 0.427709 0.569742 1.815117 -0.019523 1 0 0 0 0 0 0 625736
-0.002845 -0.001290 0.114456 0.571811 0.428147 2.044543 -0.019556 1 0 0 0 0 0 0 626769
-0.002869 -0.001303 0.114437 0.606101 0.582128 2.020718 -0.019596 1 0 0 0 0 0 0 628048
-0.002892 -0.001323 0.114420 0.622336 0.684998 2.007117 -0.019627 1 0 0 0 0 0 0 629061
-0.002922 -0.001328 0.114424 0.715634 0.518015 1.728368 -0.019652 1 0 0 0 0 0 0 629857
-0.002949 -0.001344 0.114414 0.691137 0.635034 1.884270 -0.019687 1 0 0 0 0 0 0 630973
-0.002963 -0.001351 0.114411 0.519126 0.549037 1.818717 -0.019715 1 0 0 0 0 0 0 631873
-0.002982 -0.001368 0.114398 0.574486 0.660697 1.933926 -0.019743 1 0 0 0 0 0 0 632773
-0.002991 -0.001377 0.114394 0.463249 0.567410 1.843972 -0.019776 1 0 0 0 0 0 0 633823
-0.003013 -0.001376 0.114371 0.616724 0.442363 2.086968 -0.019807 1 0 0 0 0 0 0 634802
-0.003036 -0.001389 0.114353 0.656204 0.604761 2.067304 -0.019837 1 0 0 0 0 0 0 635776
-0.003047 -0.001395 0.114346 0.517564 0.543103 1.908074 -0.019875 1 0 0 0 0 0 0 636984
-0.003065 -0.001411 0.114333 0.588574 0.666400 1.988709 -0.019909 1 0 0 0 0 0 0 638092
-0.003074 -0.001419 0.114328 0.484857 0.578648 1.885199 -0.019930 1 0 0 0 0 0 0 638742
-0.003090 -0.001436 0.114316 0.575869 0.688680 1.987654 -0.019964 1 0 0 0 0 0 0 639841
-0.003099 -0.001444 0.114312 0.482883 0.594715 1.892685 -0.019996 1 0 0 0 0 0 0 640851
-0.003115 -0.001461 0.114299 0.579099 0.701331 1.997330 -0.020025 1 0 0 0 0 0 0 641776
-0.003123 -0.001470 0.114295 0.488888 0.605838 1.903138 -0.020056 1 0 0 0 0 0 0 642771
-0.003139 -0.001486 0.114282 0.586450 0.711679 2.008406 -0.020087 1 0 0 0 0 0 0 643779
-0.003147 -0.001495 0.114278 0.497027 0.615894 1.914290 -0.020119 1 0 0 0 0 0 0 644784
-0.003151 -0.001499 0.114276 0.437472 0.552818 1.871179 -0.020150 1 0 0 0 0 0 0 645779
-0.003165 -0.001514 0.114265 0.563442 0.688541 2.005660 -0.020181 1 0 0 0 0 0 0 646779
-0.003172 -0.001522 0.114261 0.489944 0.609338 1.922501 -0.020212 1 0 0 0 0 0 0 647774
-0.003188 -0.001538 0.114248 0.595966 0.723358 2.031825 -0.020243 1 0 0 0 0 0 0 648779
-0.003195 -0.001546 0.114244 0.511026 0.631901 1.938918 -0.020275 1 0 0 0 0 0 0 649777
-0.003217 -0.001546 0.114253 0.694390 0.515945 1.766540 -0.020306 1 0 0 0 0 0 0 650775
-0.003240 -0.001559 0.114244 0.728858 0.672636 1.971883 -0.020341 1 0 0 0 0 0 0 651892
-0.003252 -0.001565 0.114241 0.589448 0.609320 1.923425 -0.020369 1 0 0 0 0 0 0 652787
-0.003257 -0.001569 0.114240 0.503593 0.563507 1.897304 -0.020402 1 0 0 0 0 0 0 653866
-0.003272 -0.001583 0.114229 0.616101 0.707731 2.037761 -0.020431 1 0 0 0 0 0 0 654794
-0.003280 -0.001590 0.114225 0.536308 0.633141 1.956387 -0.020462 1 0 0 0 0 0 0 655783
-0.003283 -0.001594 0.114224 0.481886 0.580922 1.917714 -0.020494 1 0 0 0 0 0 0 656790
-0.003285 -0.001595 0.114223 0.453079 0.553453 1.905232 -0.020525 1 0 0 0 0 0 0 657785
-0.003298 -0.001609 0.114212 0.595740 0.708207 2.051809 -0.020556 1 0 0 0 0 0 0 658785
-0.003305 -0.001616 0.114208 0.531361 0.639216 1.972618 -0.020589 1 0 0 0 0 0 0 659838
-0.003326 -0.001615 0.114216 0.725627 0.534800 1.805475 -0.020623 1 0 0 0 0 0 0 660922
-0.003337 -0.001615 0.114219 0.608082 0.528610 1.863160 -0.020654 1 0 0 0 0 0 0 661926
-0.003342 -0.001615 0.114220 0.529045 0.530986 1.895697 -0.020685 1 0 0 0 0 0 0 662908
-0.003344 -0.001614 0.114221 0.488153 0.533309 1.909919 -0.020718 1 0 0 0 0 0 0 663973
-0.003357 -0.001627 0.114209 0.624883 0.703208 2.065662 -0.020747 1 0 0 0 0 0 0 664897
-0.003364 -0.001633 0.114206 0.557834 0.641980 1.989474 -0.020779 1 0 0 0 0 0 0 665929
-0.003368 -0.001637 0.114204 0.509814 0.596414 1.952307 -0.020808 1 0 0 0 0 0 0 666858
-0.003369 -0.001638 0.114204 0.484256 0.572309 1.940384 -0.020839 1 0 0 0 0 0 0 667846
-0.003388 -0.001635 0.114214 0.712528 0.505230 1.808512 -0.020866 1 0 0 0 0 0 0 668714
-0.003398 -0.001633 0.114217 0.613783 0.519546 1.879618 -0.020899 1 0 0 0 0 0 0 669770
-0.003402 -0.001632 0.114218 0.544439 0.532413 1.916792 -0.020931 1 0 0 0 0 0 0 670766
-0.003405 -0.001632 0.114218 0.508449 0.539970 1.932353 -0.020961 1 0 0 0 0 0 0 671751
-0.003406 -0.001632 0.114218 0.490794 0.544339 1.939770 -0.020994 1 0 0 0 0 0 0 672797
-0.003406 -0.001631 0.114218 0.482392 0.546989 1.944311 -0.021027 1 0 0 0 0 0 0 673848
-0.003407 -0.001631 0.114218 0.478492 0.548678 1.947559 -0.021056 1 0 0 0 0 0 0 674795
-0.003407 -0.001631 0.114218 0.476890 0.549910 1.950500 -0.021086 1 0 0 0 0 0 0 675753
-0.003407 -0.001631 0.114218 0.476441 0.550932 1.953374 -0.021117 1 0 0 0 0 0 0 676726
-0.003407 -0.001631 0.114218 0.476581 0.551872 1.956284 -0.021148 1 0 0 0 0 0 0 677726
-0.003407 -0.001631 0.114218 0.477005 0.552754 1.959204 -0.021180 1 0 0 0 0 0 0 678734
-0.003407 -0.001631 0.114218 0.477561 0.553587 1.962067 -0.021211 1 0 0 0 0 0 0 679726
-0.003407 -0.001631 0.114218 0.478199 0.554419 1.964971 -0.021242 1 0 0 0 0 0 0 680727
-0.003407 -0.001631 0.114218 0.478867 0.555233 1.967845 -0.021273 1 0 0 0 0 0 0 681726
-0.003407 -0.001631 0.114218 0.479548 0.556056 1.970758 -0.021304 1 0 0 0 0 0 0 682730
-0.003407 -0.001631 0.114218 0.480227 0.556847 1.973561 -0.021335 1 0 0 0 0 0 0 683699
-0.003407 -0.001631 0.114218 0.480946 0.557695 1.976523 -0.021367 1 0 0 0 0 0 0 684726
-0.003407 -0.001631 0.114218 0.481731 0.558607 1.979749 -0.021402 1 0 0 0 0 0 0 685842
-0.003407 -0.001631 0.114218 0.482350 0.559325 1.982336 -0.021430 1 0 0 0 0 0 0 686733
-0.003407 -0.001631 0.114218 0.483138 0.560239 1.985559 -0.021465 1 0 0 0 0 0 0 687854
-0.003407 -0.001631 0.114218 0.483779 0.560997 1.988218 -0.021493 1 0 0 0 0 0 0 688770
-0.003407 -0.001631 0.114218 0.484489 0.561792 1.991081 -0.021524 1 0 0 0 0 0 0 689760
-0.003407 -0.001631 0.114218 0.485182 0.562623 1.993984 -0.021556 1 0 0 0 0 0 0 690764
-0.003407 -0.001631 0.114218 0.485883 0.563424 1.996841 -0.021587 1 0 0 0 0 0 0 691757
-0.003407 -0.001631 0.114218 0.486586 0.564238 1.999750 -0.021618 1 0 0 0 0 0 0 692757
-0.003407 -0.001631 0.114218 0.487476 0.565269 2.003364 -0.021657 1 0 0 0 0 0 0 694011
-0.003407 -0.001631 0.114218 0.488053 0.565954 2.005783 -0.021683 1 0 0 0 0 0 0 694846
-0.003407 -0.001631 0.114218 0.488871 0.566873 2.009088 -0.021719 1 0 0 0 0 0 0 695989
-0.003407 -0.001631 0.114218 0.489496 0.567626 2.011735 -0.021747 1 0 0 0 0 0 0 696907
-0.003407 -0.001631 0.114218 0.490317 0.568580 2.015094 -0.021784 1 0 0 0 0 0 0 698067
-0.003407 -0.001631 0.114218 0.491002 0.569345 2.017850 -0.021814 1 0 0 0 0 0 0 699020
-0.003407 -0.001631 0.114218 0.491586 0.570033 2.020271 -0.021840 1 0 0 0 0 0 0 699862
-0.003407 -0.001631 0.114218 0.492200 0.570762 2.022826 -0.021867 1 0 0 0 0 0 0 700742
-0.003407 -0.001631 0.114218 0.492940 0.571608 2.025866 -0.021900 1 0 0 0 0 0 0 701791
-0.003407 -0.001631 0.114218 0.493650 0.572428 2.028737 -0.021931 1 0 0 0 0 0 0 702788
-0.003407 -0.001631 0.114218 0.494313 0.573212 2.031508 -0.021961 1 0 0 0 0 0 0 703745
-0.003407 -0.001631 0.114218 0.495092 0.574088 2.034679 -0.021995 1 0 0 0 0 0 0 704844
-0.003407 -0.001631 0.114218 0.495832 0.574972 2.037752 -0.022029 1 0 0 0 0 0 0 705905
-0.003407 -0.001631 0.114218 0.496417 0.575638 2.040108 -0.022054 1 0 0 0 0 0 0 706722
-0.003407 -0.001631 0.114218 0.497191 0.576536 2.043332 -0.022089 1 0 0 0 0 0 0 707833
-0.003407 -0.001631 0.114218 0.497830 0.577276 2.045938 -0.022117 1 0 0 0 0 0 0 708741
-0.003407 -0.001631 0.114218 0.498546 0.578121 2.048907 -0.022149 1 0 0 0 0 0 0 709764
-0.003407 -0.001631 0.114218 0.499257 0.578917 2.051776 -0.022180 1 0 0 0 0 0 0 710756
-0.003407 -0.001631 0.114218 0.499945 0.579742 2.054655 -0.022211 1 0 0 0 0 0 0 711752
-0.003407 -0.001631 0.114218 0.500654 0.580552 2.057544 -0.022243 1 0 0 0 0 0 0 712756
-0.003407 -0.001631 0.114218 0.501362 0.581372 2.060473 -0.022274 1 0 0 0 0 0 0 713763
-0.003407 -0.001631 0.114218 0.502065 0.582186 2.063319 -0.022305 1 0 0 0 0 0 0 714751
-0.003407 -0.001631 0.114218 0.502759 0.583006 2.066217 -0.022336 1 0 0 0 0 0 0 715752
-0.003407 -0.001631 0.114218 0.503472 0.583805 2.069119 -0.022368 1 0 0 0 0 0 0 716758
-0.003407 -0.001631 0.114218 0.504170 0.584641 2.072019 -0.022399 1 0 0 0 0 0 0 717759
-0.003407 -0.001631 0.114218 0.504868 0.585454 2.074893 -0.022430 1 0 0 0 0 0 0 718753
-0.003407 -0.001631 0.114218 0.506329 0.587118 2.080840 -0.022494 1 0 0 0 0 0 0 720810
-0.003407 -0.001631 0.114218 0.507067 0.587985 2.083894 -0.022528 1 0 0 0 0 0 0 721871
-0.003407 -0.001631 0.114218 0.507692 0.588727 2.086495 -0.022556 1 0 0 0 0 0 0 722767
-0.003407 -0.001631 0.114218 0.508374 0.589505 2.089295 -0.022586 1 0 0 0 0 0 0 723733
-0.003407 -0.001631 0.114218 0.509102 0.590346 2.092241 -0.022618 1 0 0 0 0 0 0 724756
-0.003407 -0.001631 0.114218 0.509797 0.591168 2.095167 -0.022649 1 0 0 0 0 0 0 725769
-0.003407 -0.001631 0.114218 0.510511 0.591967 2.098027 -0.022680 1 0 0 0 0 0 0 726756
-0.003407 -0.001631 0.114218 0.511323 0.592936 2.101416 -0.022717 1 0 0 0 0 0 0 727928
-0.003407 -0.001631 0.114218 0.511998 0.593705 2.104142 -0.022746 1 0 0 0 0 0 0 728873
-0.003407 -0.001631 0.114218 0.512735 0.594561 2.107237 -0.022780 1 0 0 0 0 0 0 729942
-0.003407 -0.001631 0.114218 0.513396 0.595326 2.109891 -0.022809 1 0 0 0 0 0 0 730862
-0.003407 -0.001631 0.114218 0.514062 0.596113 2.112672 -0.022839 1 0 0 0 0 0 0 731822
-0.003407 -0.001631 0.114218 0.514886 0.597040 2.116003 -0.022875 1 0 0 0 0 0 0 732974
-0.003407 -0.001631 0.114218 0.515441 0.597711 2.118360 -0.022900 1 0 0 0 0 0 0 733792
-0.003402 -0.001649 0.114229 0.450382 0.831868 1.984261 -0.022931 1 0 0 0 0 0 0 734780
-0.003399 -0.001657 0.114232 0.473933 0.744220 2.060911 -0.022964 1 0 0 0 0 0 0 735821
-0.003398 -0.001662 0.114233 0.492769 0.680849 2.100531 -0.022994 1 0 0 0 0 0 0 736786
-0.003397 -0.001664 0.114234 0.503689 0.647866 2.117286 -0.023027 1 0 0 0 0 0 0 737866
-0.003397 -0.001665 0.114234 0.509679 0.631605 2.124736 -0.023057 1 0 0 0 0 0 0 738809
-0.003397 -0.001665 0.114234 0.513079 0.623891 2.129115 -0.023087 1 0 0 0 0 0 0 739771
-0.003397 -0.001666 0.114234 0.515203 0.620536 2.132759 -0.023121 1 0 0 0 0 0 0 740847
-0.003397 -0.001666 0.114234 0.516564 0.619187 2.135595 -0.023149 1 0 0 0 0 0 0 741768
-0.003397 -0.001666 0.114234 0.517592 0.618948 2.138491 -0.023180 1 0 0 0 0 0 0 742749
-0.003397 -0.001666 0.114234 0.518472 0.619245 2.141402 -0.023211 1 0 0 0 0 0 0 743753
-0.003392 -0.001683 0.114244 0.453416 0.853383 2.007423 -0.023243 1 0 0 0 0 0 0 744760
-0.003389 -0.001692 0.114248 0.476979 0.765556 2.083771 -0.023273 1 0 0 0 0 0 0 745730
-0.003388 -0.001696 0.114249 0.495886 0.702153 2.123500 -0.023305 1 0 0 0 0 0 0 746745
-0.003387 -0.001699 0.114249 0.506735 0.669078 2.139952 -0.023336 1 0 0 0 0 0 0 747729
-0.003387 -0.001700 0.114249 0.512779 0.652872 2.147638 -0.023368 1 0 0 0 0 0 0 748758
-0.003386 -0.001700 0.114249 0.516196 0.645198 2.152095 -0.023399 1 0 0 0 0 0 0 749751
-0.003381 -0.001718 0.114260 0.452379 0.875551 2.018721 -0.023430 1 0 0 0 0 0 0 750755
-0.003379 -0.001727 0.114263 0.476636 0.785737 2.095262 -0.023462 1 0 0 0 0 0 0 751757
-0.003377 -0.001731 0.114264 0.495932 0.721417 2.135266 -0.023496 1 0 0 0 0 0 0 752864
-0.003365 -0.001721 0.114276 0.349492 0.519110 2.001455 -0.023524 1 0 0 0 0 0 0 753764
-0.003354 -0.001733 0.114290 0.346615 0.798659 1.953076 -0.023558 1 0 0 0 0 0 0 754848
-0.003348 -0.001739 0.114295 0.416229 0.748619 2.071071 -0.023587 1 0 0 0 0 0 0 755773
-0.003345 -0.001742 0.114296 0.460091 0.705910 2.126137 -0.023618 1 0 0 0 0 0 0 756764
-0.003343 -0.001743 0.114297 0.483762 0.683465 2.147941 -0.023649 1 0 0 0 0 0 0 757760
-0.003343 -0.001744 0.114297 0.496259 0.672652 2.157342 -0.023680 1 0 0 0 0 0 0 758760
-0.003337 -0.001762 0.114307 0.436912 0.901744 2.025729 -0.023712 1 0 0 0 0 0 0 759762
-0.003334 -0.001771 0.114311 0.463561 0.811160 2.102847 -0.023745 1 0 0 0 0 0 0 760815
-0.003333 -0.001775 0.114312 0.484044 0.746440 2.143020 -0.023780 1 0 0 0 0 0 0 761936
-0.003327 -0.001795 0.114323 0.429584 0.946942 2.023073 -0.023812 1 0 0 0 0 0 0 762984
-0.003324 -0.001805 0.114326 0.458820 0.841654 2.103660 -0.023840 1 0 0 0 0 0 0 763873
-0.003323 -0.001809 0.114327 0.480687 0.769683 2.145131 -0.023875 1 0 0 0 0 0 0 764987
-0.003317 -0.001829 0.114338 0.426743 0.966526 2.025100 -0.023901 1 0 0 0 0 0 0 765815
-0.003314 -0.001839 0.114342 0.456538 0.859643 2.106507 -0.023937 1 0 0 0 0 0 0 766967
-0.003301 -0.001832 0.114354 0.320717 0.617699 1.996748 -0.023961 1 0 0 0 0 0 0 767725
-0.003294 -0.001828 0.114358 0.390150 0.641861 2.094375 -0.023993 1 0 0 0 0 0 0 768763
-0.003285 -0.001843 0.114370 0.374021 0.904144 2.005864 -0.024023 1 0 0 0 0 0 0 769720
-0.003281 -0.001851 0.114374 0.424376 0.831586 2.098518 -0.024054 1 0 0 0 0 0 0 770728
-0.003279 -0.001855 0.114375 0.457153 0.776336 2.144488 -0.024094 1 0 0 0 0 0 0 771999
-0.003273 -0.001874 0.114386 0.408471 0.981742 2.025723 -0.024117 1 0 0 0 0 0 0 772745
-0.003270 -0.001884 0.114389 0.441011 0.878930 2.107300 -0.024151 1 0 0 0 0 0 0 773833
-0.003263 -0.001906 0.114401 0.398034 1.042738 2.012165 -0.024182 1 0 0 0 0 0 0 774802
-0.003260 -0.001917 0.114405 0.434130 0.917138 2.102117 -0.024212 1 0 0 0 0 0 0 775759
-0.003258 -0.001923 0.114406 0.459455 0.834728 2.146292 -0.024241 1 0 0 0 0 0 0 776714
-0.003252 -0.001943 0.114417 0.407208 1.027236 2.028198 -0.024274 1 0 0 0 0 0 0 777744
-0.003237 -0.001940 0.114431 0.280028 0.748753 1.958850 -0.024305 1 0 0 0 0 0 0 778748
-0.003225 -0.001956 0.114447 0.293107 0.971254 1.944333 -0.024335 1 0 0 0 0 0 0 779710
-0.003218 -0.001964 0.114452 0.372194 0.890271 2.074619 -0.024367 1 0 0 0 0 0 0 780720
-0.003215 -0.001968 0.114453 0.420915 0.831995 2.133777 -0.024397 1 0 0 0 0 0 0 781707
-0.003208 -0.001988 0.114464 0.380507 1.037084 2.020922 -0.024429 1 0 0 0 0 0 0 782711
-0.003205 -0.001998 0.114468 0.417342 0.933541 2.103645 -0.024461 1 0 0 0 0 0 0 783724
-0.003191 -0.001990 0.114480 0.284841 0.693498 1.994843 -0.024492 1 0 0 0 0 0 0 784728
-0.003179 -0.002003 0.114495 0.289540 0.953774 1.956554 -0.024523 1 0 0 0 0 0 0 785728
-0.003173 -0.002010 0.114499 0.363777 0.893182 2.077803 -0.024558 1 0 0 0 0 0 0 786847
-0.003165 -0.002031 0.114511 0.343131 1.080528 1.997384 -0.024585 1 0 0 0 0 0 0 787695
-0.003161 -0.002041 0.114515 0.391105 0.966646 2.092576 -0.024620 1 0 0 0 0 0 0 788820
-0.003159 -0.002046 0.114517 0.422355 0.890054 2.138219 -0.024649 1 0 0 0 0 0 0 789741
-0.003141 -0.002054 0.114538 0.214506 0.917346 1.870402 -0.024680 1 0 0 0 0 0 0 790745
-0.003131 -0.002057 0.114546 0.303973 0.870656 2.031809 -0.024711 1 0 0 0 0 0 0 791735
-0.003127 -0.002059 0.114548 0.370646 0.843340 2.113245 -0.024742 1 0 0 0 0 0 0 792735
-0.003119 -0.002078 0.114559 0.340435 1.066064 2.009323 -0.024773 1 0 0 0 0 0 0 793733
-0.003116 -0.002087 0.114563 0.382822 0.971157 2.094974 -0.024806 1 0 0 0 0 0 0 794790
-0.003097 -0.002096 0.114586 0.186059 0.971366 1.851655 -0.024842 1 0 0 0 0 0 0 795927
-0.003087 -0.002101 0.114593 0.282044 0.909166 2.021922 -0.024870 1 0 0 0 0 0 0 796834
-0.003077 -0.002121 0.114606 0.285328 1.110201 1.971224 -0.024905 1 0 0 0 0 0 0 797958
-0.003072 -0.002130 0.114610 0.346855 1.003911 2.076398 -0.024933 1 0 0 0 0 0 0 798836
-0.003053 -0.002140 0.114633 0.159889 0.998985 1.840450 -0.024972 1 0 0 0 0 0 0 800089
-0.003043 -0.002145 0.114641 0.260987 0.933770 2.012386 -0.024993 1 0 0 0 0 0 0 800778
-0.003038 -0.002147 0.114643 0.333697 0.897282 2.097710 -0.025025 1 0 0 0 0 0 0 801773
-0.003030 -0.002166 0.114654 0.306253 1.115985 1.995295 -0.025055 1 0 0 0 0 0 0 802739
-0.003014 -0.002163 0.114669 0.191563 0.849512 1.930296 -0.025085 1 0 0 0 0 0 0 803722
-0.003006 -0.002161 0.114674 0.278082 0.843194 2.053574 -0.025118 1 0 0 0 0 0 0 804777
-0.002997 -0.002178 0.114686 0.270416 1.090853 1.976076 -0.025152 1 0 0 0 0 0 0 805842
-0.002992 -0.002186 0.114690 0.325832 1.009283 2.070984 -0.025180 1 0 0 0 0 0 0 806751
-0.002985 -0.002208 0.114702 0.293799 1.186050 1.981753 -0.025214 1 0 0 0 0 0 0 807830
-0.002981 -0.002218 0.114706 0.336087 1.065488 2.072354 -0.025242 1 0 0 0 0 0 0 808733
-0.002962 -0.002229 0.114728 0.138419 1.053301 1.830796 -0.025273 1 0 0 0 0 0 0 809734
-0.002953 -0.002234 0.114736 0.234821 0.984411 2.001475 -0.025304 1 0 0 0 0 0 0 810704
-0.002948 -0.002236 0.114738 0.305055 0.945979 2.086134 -0.025335 1 0 0 0 0 0 0 811722
-0.002940 -0.002255 0.114749 0.276054 1.164322 1.983783 -0.025366 1 0 0 0 0 0 0 812704
-0.002925 -0.002252 0.114764 0.160509 0.897167 1.918477 -0.025398 1 0 0 0 0 0 0 813729
-0.002911 -0.002268 0.114780 0.179476 1.127389 1.906275 -0.025429 1 0 0 0 0 0 0 814726
-0.002905 -0.002276 0.114785 0.262262 1.048910 2.036154 -0.025461 1 0 0 0 0 0 0 815725
-0.002901 -0.002279 0.114786 0.312678 0.992004 2.095129 -0.025493 1 0 0 0 0 0 0 816751
-0.002883 -0.002286 0.114808 0.112925 1.030535 1.832273 -0.025523 1 0 0 0 0 0 0 817737
-0.002873 -0.002290 0.114816 0.207980 0.988423 1.994441 -0.025554 1 0 0 0 0 0 0 818711
-0.002868 -0.002291 0.114818 0.277402 0.963702 2.076406 -0.025590 1 0 0 0 0 0 0 819855
-0.002861 -0.002310 0.114829 0.247674 1.189256 1.973218 -0.025621 1 0 0 0 0 0 0 820847
-0.002845 -0.002306 0.114844 0.131661 0.925294 1.907474 -0.025654 1 0 0 0 0 0 0 821917
-0.002837 -0.002304 0.114849 0.217863 0.919931 2.029653 -0.025679 1 0 0 0 0 0 0 822721
-0.002828 -0.002321 0.114861 0.209518 1.169259 1.952321 -0.025711 1 0 0 0 0 0 0 823740
-0.002823 -0.002329 0.114865 0.265048 1.087915 2.046983 -0.025742 1 0 0 0 0 0 0 824730
-0.002821 -0.002333 0.114866 0.300060 1.028089 2.092613 -0.025773 1 0 0 0 0 0 0 825718
-0.002803 -0.002340 0.114888 0.091820 1.065266 1.825366 -0.025805 1 0 0 0 0 0 0 826738
-0.002793 -0.002344 0.114895 0.183025 1.022207 1.985838 -0.025836 1 0 0 0 0 0 0 827756
-0.002789 -0.002345 0.114898 0.250475 0.997099 2.067400 -0.025875 1 0 0 0 0 0 0 828995
-0.002769 -0.002351 0.114920 0.059873 1.053094 1.812908 -0.025900 1 0 0 0 0 0 0 829796
-0.002759 -0.002354 0.114928 0.160457 1.019976 1.978298 -0.025937 1 0 0 0 0 0 0 830964
-0.002754 -0.002355 0.114930 0.232491 0.999437 2.060592 -0.025965 1 0 0 0 0 0 0 831883
-0.002747 -0.002374 0.114941 0.203759 1.227701 1.957622 -0.025993 1 0 0 0 0 0 0 832768
-0.002731 -0.002370 0.114956 0.088035 0.964351 1.891412 -0.026023 1 0 0 0 0 0 0 833710
-0.002723 -0.002368 0.114961 0.174898 0.959957 2.014449 -0.026060 1 0 0 0 0 0 0 834917
-0.002719 -0.002367 0.114963 0.234229 0.971921 2.071470 -0.026086 1 0 0 0 0 0 0 835729
-0.002700 -0.002372 0.114985 0.038453 1.048722 1.808582 -0.026117 1 0 0 0 0 0 0 836728
-0.002690 -0.002374 0.114992 0.136660 1.025898 1.970663 -0.026154 1 0 0 0 0 0 0 837910
-0.002685 -0.002375 0.114994 0.207508 1.010716 2.052267 -0.026189 1 0 0 0 0 0 0 839021
-0.002671 -0.002362 0.115007 0.085818 0.833699 1.932519 -0.026210 1 0 0 0 0 0 0 839715
-0.002663 -0.002356 0.115011 0.163608 0.892787 2.025687 -0.026244 1 0 0 0 0 0 0 840793
-0.002655 -0.002371 0.115022 0.149644 1.176734 1.937277 -0.026276 1 0 0 0 0 0 0 841815
-0.002650 -0.002378 0.115026 0.202487 1.112238 2.027574 -0.026305 1 0 0 0 0 0 0 842740
-0.002636 -0.002369 0.115038 0.075945 0.890946 1.921021 -0.026335 1 0 0 0 0 0 0 843712
-0.002629 -0.002364 0.115043 0.151873 0.925793 2.019054 -0.026366 1 0 0 0 0 0 0 844698
-0.002620 -0.002380 0.115054 0.136993 1.197715 1.932559 -0.026399 1 0 0 0 0 0 0 845745
-0.002615 -0.002387 0.115058 0.189486 1.127173 2.023590 -0.026429 1 0 0 0 0 0 0 846729
-0.002619 -0.002374 0.115081 0.305055 0.847917 1.784058 -0.026460 1 0 0 0 0 0 0 847715
-0.002621 -0.002367 0.115088 0.289581 0.900306 1.953071 -0.026492 1 0 0 0 0 0 0 848724
-0.002617 -0.002382 0.115101 0.208444 1.186565 1.902109 -0.026523 1 0 0 0 0 0 0 849725
-0.002602 -0.002376 0.115116 0.065800 0.953914 1.855744 -0.026555 1 0 0 0 0 0 0 850734
-0.002595 -0.002373 0.115122 0.139675 0.965257 1.984901 -0.026586 1 0 0 0 0 0 0 851731
-0.002591 -0.002372 0.115123 0.192621 0.985554 2.044611 -0.026617 1 0 0 0 0 0 0 852721
-0.002590 -0.002371 0.115124 0.221372 0.998535 2.068710 -0.026658 1 0 0 0 0 0 0 854048
-0.002572 -0.002375 0.115145 0.007515 1.073822 1.792421 -0.026682 1 0 0 0 0 0 0 854804
-0.002562 -0.002378 0.115153 0.097160 1.049805 1.948930 -0.026710 1 0 0 0 0 0 0 855699
-0.002558 -0.002379 0.115155 0.163599 1.033953 2.028459 -0.026740 1 0 0 0 0 0 0 856655
-0.002555 -0.002379 0.115156 0.199747 1.026885 2.059675 -0.026772 1 0 0 0 0 0 0 857708
-0.002542 -0.002367 0.115167 0.057833 0.853827 1.921470 -0.026804 1 0 0 0 0 0 0 858703
-0.002536 -0.002360 0.115171 0.125555 0.914833 2.007450 -0.026835 1 0 0 0 0 0 0 859708
-0.002545 -0.002371 0.115193 0.348736 1.145439 1.783037 -0.026867 1 0 0 0 0 0 0 860719
-0.002550 -0.002376 0.115200 0.307881 1.100722 1.943978 -0.026904 1 0 0 0 0 0 0 861909
-0.002540 -0.002366 0.115214 0.113323 0.894211 1.873125 -0.026938 1 0 0 0 0 0 0 863002
-0.002535 -0.002360 0.115218 0.153846 0.937295 1.983587 -0.026962 1 0 0 0 0 0 0 863770
-0.002527 -0.002375 0.115230 0.120929 1.214402 1.901796 -0.026999 1 0 0 0 0 0 0 864944
-0.002512 -0.002370 0.115245 0.003787 0.975412 1.843297 -0.027025 1 0 0 0 0 0 0 865789
-0.002503 -0.002367 0.115250 0.090892 0.983684 1.967941 -0.027053 1 0 0 0 0 0 0 866694
-0.002499 -0.002366 0.115252 0.150430 1.002624 2.026489 -0.027089 1 0 0 0 0 0 0 867829
-0.002510 -0.002379 0.115272 0.356686 1.198373 1.780547 -0.027117 1 0 0 0 0 0 0 868738
-0.002504 -0.002372 0.115291 0.144947 0.963678 1.781984 -0.027147 1 0 0 0 0 0 0 869682
-0.002500 -0.002369 0.115297 0.164168 0.979562 1.938824 -0.027181 1 0 0 0 0 0 0 870794
-0.002498 -0.002367 0.115299 0.187881 1.002920 2.009166 -0.027215 1 0 0 0 0 0 0 871876
-0.002485 -0.002354 0.115311 0.040667 0.846228 1.885101 -0.027241 1 0 0 0 0 0 0 872690
-0.002479 -0.002347 0.115315 0.106343 0.916170 1.976167 -0.027275 1 0 0 0 0 0 0 873778
-0.002470 -0.002361 0.115326 0.085718 1.206549 1.886721 -0.027305 1 0 0 0 0 0 0 874742
-0.002484 -0.002364 0.115340 0.378608 1.089726 1.842682 -0.027334 1 0 0 0 0 0 0 875673
-0.002479 -0.002353 0.115356 0.158213 0.887782 1.807099 -0.027364 1 0 0 0 0 0 0 876644
-0.002476 -0.002347 0.115361 0.167513 0.938488 1.940529 -0.027396 1 0 0 0 0 0 0 877672
-0.002469 -0.002362 0.115373 0.116974 1.220138 1.866870 -0.027428 1 0 0 0 0 0 0 878676
-0.002454 -0.002356 0.115388 -0.009303 0.983161 1.811714 -0.027459 1 0 0 0 0 0 0 879672
-0.002464 -0.002349 0.115404 0.316644 0.937705 1.803521 -0.027490 1 0 0 0 0 0 0 880672
-0.002469 -0.002346 0.115409 0.282756 0.976196 1.933113 -0.027521 1 0 0 0 0 0 0 881672
-0.002467 -0.002362 0.115421 0.178837 1.242760 1.856817 -0.027553 1 0 0 0 0 0 0 882673
-0.002453 -0.002357 0.115436 0.022598 0.997094 1.800604 -0.027584 1 0 0 0 0 0 0 883672
-0.002446 -0.002354 0.115441 0.090241 1.002313 1.925928 -0.027615 1 0 0 0 0 0 0 884672
-0.002443 -0.002353 0.115443 0.139960 1.019539 1.984320 -0.027647 1 0 0 0 0 0 0 885690
-0.002447 -0.002335 0.115464 0.248742 0.804660 1.723110 -0.027686 1 0 0 0 0 0 0 886928
-0.002444 -0.002344 0.115482 0.161118 1.131408 1.748209 -0.027712 1 0 0 0 0 0 0 887788
-0.002442 -0.002348 0.115488 0.170226 1.106874 1.900295 -0.027741 1 0 0 0 0 0 0 888689
-0.002441 -0.002350 0.115490 0.181566 1.077803 1.967729 -0.027772 1 0 0 0 0 0 0 889685
-0.002429 -0.002339 0.115502 0.026890 0.891367 1.843014 -0.027803 1 0 0 0 0 0 0 890681
-0.002441 -0.002329 0.115516 0.332498 0.891148 1.799239 -0.027834 1 0 0 0 0 0 0 891683
-0.002446 -0.002323 0.115520 0.287349 0.954035 1.915601 -0.027865 1 0 0 0 0 0 0 892678
-0.002432 -0.002326 0.115543 0.015798 1.061817 1.684041 -0.027897 1 0 0 0 0 0 0 893679
-0.002425 -0.002327 0.115551 0.076374 1.055411 1.856929 -0.027933 1 0 0 0 0 0 0 894848
-0.002421 -0.002327 0.115554 0.128240 1.048600 1.942301 -0.027969 1 0 0 0 0 0 0 895984
-0.002425 -0.002311 0.115576 0.238729 0.819038 1.690104 -0.027993 1 0 0 0 0 0 0 896774
-0.002422 -0.002320 0.115593 0.152131 1.139441 1.718909 -0.028026 1 0 0 0 0 0 0 897821
-0.002420 -0.002324 0.115599 0.161866 1.111606 1.872374 -0.028057 1 0 0 0 0 0 0 898817
-0.002419 -0.002327 0.115601 0.173490 1.080697 1.940003 -0.028085 1 0 0 0 0 0 0 899723
-0.002407 -0.002315 0.115613 0.018653 0.893025 1.815372 -0.028116 1 0 0 0 0 0 0 900703
-0.002400 -0.002309 0.115617 0.081019 0.947561 1.905570 -0.028147 1 0 0 0 0 0 0 901700
-0.002415 -0.002302 0.115628 0.370897 0.936028 1.816694 -0.028180 1 0 0 0 0 0 0 902752
-0.002405 -0.002303 0.115654 0.073848 1.047852 1.620503 -0.028214 1 0 0 0 0 0 0 903833
-0.002400 -0.002304 0.115662 0.103223 1.048025 1.815476 -0.028247 1 0 0 0 0 0 0 904892
-0.002398 -0.002304 0.115665 0.137701 1.044788 1.908680 -0.028271 1 0 0 0 0 0 0 905665
-0.002402 -0.002287 0.115687 0.239453 0.817242 1.660022 -0.028304 1 0 0 0 0 0 0 906731
-0.002405 -0.002278 0.115695 0.217274 0.898975 1.824795 -0.028337 1 0 0 0 0 0 0 907767
-0.002406 -0.002274 0.115697 0.200642 0.961665 1.906844 -0.028366 1 0 0 0 0 0 0 908705
-0.002394 -0.002259 0.115709 0.030286 0.824445 1.788220 -0.028397 1 0 0 0 0 0 0 909696
-0.002383 -0.002269 0.115723 0.016104 1.145035 1.745128 -0.028428 1 0 0 0 0 0 0 910696
-0.002377 -0.002274 0.115728 0.082725 1.111728 1.862616 -0.028460 1 0 0 0 0 0 0 911699
-0.002381 -0.002260 0.115751 0.206282 0.849966 1.632345 -0.028491 1 0 0 0 0 0 0 912705
-0.002382 -0.002252 0.115759 0.195809 0.913119 1.804249 -0.028522 1 0 0 0 0 0 0 913698
-0.002383 -0.002249 0.115761 0.185131 0.966480 1.889003 -0.028553 1 0 0 0 0 0 0 914694
-0.002371 -0.002234 0.115774 0.017582 0.824347 1.771331 -0.028585 1 0 0 0 0 0 0 915694
-0.002383 -0.002222 0.115788 0.317976 0.847098 1.729407 -0.028616 1 0 0 0 0 0 0 916701
-0.002377 -0.002204 0.115804 0.107408 0.749576 1.696050 -0.028647 1 0 0 0 0 0 0 917695
-0.002374 -0.002194 0.115809 0.123253 0.857186 1.830039 -0.028682 1 0 0 0 0 0 0 918823
-0.002360 -0.002176 0.115822 -0.017962 0.755816 1.740695 -0.028709 1 0 0 0 0 0 0 919683
-0.002371 -0.002163 0.115836 0.297458 0.800881 1.709739 -0.028744 1 0 0 0 0 0 0 920783
-0.002364 -0.002144 0.115852 0.094344 0.714458 1.680125 -0.028773 1 0 0 0 0 0 0 921723
-0.002361 -0.002134 0.115858 0.114054 0.827758 1.815005 -0.028804 1 0 0 0 0 0 0 922710
-0.002347 -0.002116 0.115871 -0.025322 0.729212 1.726444 -0.028835 1 0 0 0 0 0 0 923704
-0.002340 -0.002107 0.115875 0.046836 0.831205 1.829652 -0.028866 1 0 0 0 0 0 0 924706
-0.002343 -0.002086 0.115898 0.179807 0.670490 1.594827 -0.028897 1 0 0 0 0 0 0 925705
-0.002344 -0.002075 0.115906 0.174851 0.788708 1.765329 -0.028936 1 0 0 0 0 0 0 926951
-0.002332 -0.002056 0.115919 0.004074 0.696735 1.698992 -0.028962 1 0 0 0 0 0 0 927784
-0.002314 -0.002034 0.115935 -0.103946 0.630162 1.661125 -0.028999 1 0 0 0 0 0 0 928942
-0.002311 -0.002006 0.115962 0.078877 0.533540 1.508463 -0.029025 1 0 0 0 0 0 0 929789
-0.002309 -0.001992 0.115971 0.113838 0.699902 1.719654 -0.029061 1 0 0 0 0 0 0 930941
-0.002296 -0.001972 0.115985 -0.035443 0.633587 1.668731 -0.029087 1 0 0 0 0 0 0 931785
-0.002277 -0.001949 0.116001 -0.132497 0.580062 1.636228 -0.029124 1 0 0 0 0 0 0 932948
-0.002286 -0.001933 0.116016 0.219254 0.663070 1.634703 -0.029146 1 0 0 0 0 0 0 933676
-0.002278 -0.001912 0.116033 0.035018 0.597051 1.617426 -0.029182 1 0 0 0 0 0 0 934796
-0.002262 -0.001888 0.116049 -0.098451 0.547892 1.606206 -0.029211 1 0 0 0 0 0 0 935733
-0.002253 -0.001876 0.116055 -0.011130 0.690105 1.747963 -0.029241 1 0 0 0 0 0 0 936702
-0.002255 -0.001853 0.116078 0.130596 0.550116 1.528251 -0.029279 1 0 0 0 0 0 0 937904
-0.002244 -0.001829 0.116097 -0.033035 0.505946 1.553082 -0.029305 1 0 0 0 0 0 0 938757
-0.002226 -0.001803 0.116114 -0.143125 0.481682 1.568052 -0.029334 1 0 0 0 0 0 0 939673
-0.002235 -0.001787 0.116130 0.202579 0.582231 1.585211 -0.029367 1 0 0 0 0 0 0 940743
-0.002227 -0.001765 0.116147 0.014786 0.524588 1.574299 -0.029397 1 0 0 0 0 0 0 941688
-0.002229 -0.001737 0.116174 0.124502 0.423577 1.430786 -0.029427 1 0 0 0 0 0 0 942652
-0.002218 -0.001710 0.116194 -0.043941 0.413915 1.494845 -0.029458 1 0 0 0 0 0 0 943652
-0.002199 -0.001683 0.116212 -0.155129 0.408566 1.524462 -0.029489 1 0 0 0 0 0 0 944651
-0.002208 -0.001666 0.116228 0.190783 0.518916 1.546179 -0.029521 1 0 0 0 0 0 0 945650
-0.002201 -0.001644 0.116244 0.002675 0.465994 1.537219 -0.029552 1 0 0 0 0 0 0 946651
-0.002203 -0.001616 0.116271 0.112408 0.367092 1.394349 -0.029583 1 0 0 0 0 0 0 947654
-0.002191 -0.001588 0.116291 -0.056255 0.358602 1.458533 -0.029615 1 0 0 0 0 0 0 948652
-0.002191 -0.001557 0.116319 0.077805 0.297375 1.353494 -0.029646 1 0 0 0 0 0 0 949649
-0.002179 -0.001529 0.116340 -0.077094 0.309583 1.431833 -0.029677 1 0 0 0 0 0 0 950652
-0.002179 -0.001497 0.116368 0.064202 0.258814 1.331706 -0.029708 1 0 0 0 0 0 0 951653
-0.002166 -0.001468 0.116388 -0.087106 0.276447 1.411918 -0.029743 1 0 0 0 0 0 0 952768
-0.002135 -0.001427 0.116417 -0.354234 0.109516 1.298284 -0.029771 1 0 0 0 0 0 0 953648
-0.002125 -0.001390 0.116448 -0.108390 0.115273 1.251384 -0.029804 1 0 0 0 0 0 0 954729
-0.002108 -0.001358 0.116470 -0.190836 0.176264 1.361154 -0.029834 1 0 0 0 0 0 0 955675
-0.002105 -0.001324 0.116498 -0.011248 0.151236 1.272757 -0.029865 1 0 0 0 0 0 0 956661
-0.002091 -0.001294 0.116519 -0.143362 0.182066 1.356890 -0.029896 1 0 0 0 0 0 0 957660
-0.002090 -0.001262 0.116547 0.009622 0.140181 1.258539 -0.029927 1 0 0 0 0 0 0 958659
-0.002077 -0.001233 0.116567 -0.136162 0.162408 1.339151 -0.029958 1 0 0 0 0 0 0 959658
-0.002076 -0.001201 0.116595 0.010035 0.116176 1.239958 -0.029997 1 0 0 0 0 0 0 960883
-0.002063 -0.001171 0.116616 -0.139255 0.136153 1.319957 -0.030025 1 0 0 0 0 0 0 961787
-0.002063 -0.001139 0.116644 0.005267 0.088590 1.220308 -0.030058 1 0 0 0 0 0 0 962859
-0.002068 -0.001106 0.116674 0.101234 0.051069 1.165543 -0.030090 1 0 0 0 0 0 0 963862
-0.002059 -0.001076 0.116695 -0.092405 0.080316 1.271417 -0.030118 1 0 0 0 0 0 0 964761
-0.002059 -0.001043 0.116724 0.028349 0.037746 1.181669 -0.030152 1 0 0 0 0 0 0 965848
-0.002047 -0.001014 0.116744 -0.134091 0.059903 1.265041 -0.030181 1 0 0 0 0 0 0 966782
-0.002029 -0.000986 0.116762 -0.242369 0.070159 1.300986 -0.030208 1 0 0 0 0 0 0 967634
-0.002025 -0.000954 0.116789 -0.057963 0.012598 1.175651 -0.030241 1 0 0 0 0 0 0 968701
-0.002011 -0.000925 0.116809 -0.186831 0.026686 1.245724 -0.030271 1 0 0 0 0 0 0 969658
-0.002010 -0.000893 0.116837 -0.031637 -0.024503 1.142326 -0.030302 1 0 0 0 0 0 0 970655
-0.001997 -0.000864 0.116857 -0.176965 -0.006548 1.221228 -0.030337 1 0 0 0 0 0 0 971768
-0.001996 -0.000832 0.116885 -0.030048 -0.055855 1.121002 -0.030371 1 0 0 0 0 0 0 972873
-0.002001 -0.000799 0.116916 0.067202 -0.094446 1.065536 -0.030397 1 0 0 0 0 0 0 973687
-0.001991 -0.000768 0.116937 -0.126390 -0.065340 1.171464 -0.030431 1 0 0 0 0 0 0 974781
-0.001992 -0.000736 0.116965 -0.005176 -0.108784 1.081242 -0.030460 1 0 0 0 0 0 0 975702
-0.001980 -0.000706 0.116986 -0.167932 -0.086712 1.164468 -0.030490 1 0 0 0 0 0 0 976666
-0.001980 -0.000674 0.117013 -0.029449 -0.134310 1.065649 -0.030522 1 0 0 0 0 0 0 977681
-0.001967 -0.000644 0.117034 -0.183545 -0.114348 1.145746 -0.030552 1 0 0 0 0 0 0 978654
-0.001966 -0.000612 0.117062 -0.040624 -0.163158 1.045833 -0.030584 1 0 0 0 0 0 0 979670
-0.001953 -0.000583 0.117082 -0.192615 -0.143722 1.125560 -0.030615 1 0 0 0 0 0 0 980664
-0.001953 -0.000550 0.117110 -0.048567 -0.192944 1.025473 -0.030647 1 0 0 0 0 0 0 981680
-0.001940 -0.000521 0.117130 -0.200108 -0.173661 1.105085 -0.030677 1 0 0 0 0 0 0 982651
-0.001952 -0.000502 0.117147 0.111502 -0.044435 1.151061 -0.030708 1 0 0 0 0 0 0 983654
-0.001945 -0.000479 0.117164 -0.100168 -0.090300 1.153810 -0.030739 1 0 0 0 0 0 0 984652
-0.001947 -0.000450 0.117190 -0.000852 -0.188080 1.014679 -0.030771 1 0 0 0 0 0 0 985656
-0.001948 -0.000435 0.117199 -0.009317 -0.015749 1.225720 -0.030804 1 0 0 0 0 0 0 986717
-0.001955 -0.000411 0.117223 0.062572 -0.143692 1.043939 -0.030841 1 0 0 0 0 0 0 987912
-0.001946 -0.000385 0.117242 -0.140508 -0.179385 1.082525 -0.030868 1 0 0 0 0 0 0 988772
-0.001947 -0.000354 0.117269 -0.023386 -0.258287 0.967028 -0.030896 1 0 0 0 0 0 0 989668
-0.001947 -0.000339 0.117279 -0.021462 -0.074614 1.186883 -0.030926 1 0 0 0 0 0 0 990632
-0.001953 -0.000314 0.117303 0.055873 -0.197305 1.008256 -0.030958 1 0 0 0 0 0 0 991652
-0.001943 -0.000288 0.117322 -0.144723 -0.230205 1.048116 -0.030990 1 0 0 0 0 0 0 992660
-0.001938 -0.000275 0.117328 -0.106424 -0.070196 1.213596 -0.031021 1 0 0 0 0 0 0 993663
-0.001942 -0.000251 0.117351 0.008100 -0.209937 1.005704 -0.031052 1 0 0 0 0 0 0 994661
-0.001943 -0.000239 0.117359 -0.004419 -0.072202 1.180241 -0.031088 1 0 0 0 0 0 0 995816
-0.001950 -0.000215 0.117383 0.064109 -0.220148 0.985088 -0.031125 1 0 0 0 0 0 0 996987
-0.001941 -0.000190 0.117401 -0.141383 -0.265760 1.019015 -0.031157 1 0 0 0 0 0 0 998010
-0.001936 -0.000177 0.117408 -0.105404 -0.111889 1.181840 -0.031180 1 0 0 0 0 0 0 998752
-0.001952 -0.000166 0.117420 0.176065 -0.075362 1.118926 -0.031214 1 0 0 0 0 0 0 999830
-0.001947 -0.000148 0.117435 -0.065606 -0.184654 1.070803 -0.031239 1 0 0 0 0 0 1 637
-0.001945 -0.000138 0.117440 -0.062612 -0.078187 1.193219 -0.031272 1 0 0 0 0 0 1 1706
-0.001950 -0.000116 0.117463 0.032588 -0.247126 0.969582 -0.031303 1 0 0 0 0 0 1 2680
-0.001952 -0.000105 0.117470 0.010106 -0.123562 1.137888 -0.031332 1 0 0 0 0 0 1 3617
-0.001953 -0.000099 0.117473 -0.006744 -0.040698 1.221015 -0.031369 1 0 0 0 0 0 1 4810
-0.001941 -0.000083 0.117485 -0.183517 -0.177240 1.107285 -0.031399 1 0 0 0 0 0 1 5768
-0.001935 -0.000075 0.117489 -0.127083 -0.089307 1.195286 -0.031428 1 0 0 0 0 0 1 6696
-0.001950 -0.000067 0.117500 0.165062 -0.088168 1.104260 -0.031462 1 0 0 0 0 0 1 7775
-0.001945 -0.000049 0.117515 -0.071901 -0.215616 1.046526 -0.031492 1 0 0 0 0 0 1 8720
-0.001943 -0.000040 0.117520 -0.066442 -0.117965 1.165182 -0.031521 1 0 0 0 0 0 1 9676
-0.001942 -0.000036 0.117521 -0.050378 -0.052892 1.220409 -0.031553 1 0 0 0 0 0 1 10672
-0.001941 -0.000034 0.117522 -0.040689 -0.018676 1.241527 -0.031584 1 0 0 0 0 0 1 11674
-0.001941 -0.000033 0.117522 -0.035585 -0.001403 1.249710 -0.031615 1 0 0 0 0 0 1 12675
-0.001959 -0.000028 0.117532 0.215864 -0.051388 1.118632 -0.031646 1 0 0 0 0 0 1 13673
-0.001968 -0.000025 0.117536 0.125060 -0.025634 1.191249 -0.031678 1 0 0 0 0 0 1 14673
-0.001960 -0.000011 0.117548 -0.109851 -0.188078 1.083345 -0.031709 1 0 0 0 0 0 1 15670
-0.001956 -0.000003 0.117552 -0.084457 -0.112578 1.174145 -0.031740 1 0 0 0 0 0 1 16659
-0.001954 0.000000 0.117553 -0.056668 -0.059085 1.218738 -0.031771 1 0 0 0 0 0 1 17651
-0.001953 0.000002 0.117554 -0.041012 -0.030733 1.236098 -0.031802 1 0 0 0 0 0 1 18652
-0.001952 0.000003 0.117554 -0.032929 -0.016417 1.242998 -0.031834 1 0 0 0 0 0 1 19677
-0.001952 0.000004 0.117554 -0.028853 -0.009224 1.246655 -0.031878 1 0 0 0 0 0 1 21071
-0.001952 0.000004 0.117554 -0.026796 -0.005630 1.248130 -0.031898 1 0 0 0 0 0 1 21734
-0.001952 0.000004 0.117554 -0.025772 -0.003837 1.249495 -0.031927 1 0 0 0 0 0 1 22661
-0.001952 0.000004 0.117554 -0.025276 -0.002945 1.250818 -0.031959 1 0 0 0 0 0 1 23674
-0.001952 0.000004 0.117554 -0.025044 -0.002490 1.252056 -0.031990 1 0 0 0 0 0 1 24659
-0.001952 0.000004 0.117554 -0.024938 -0.002267 1.253278 -0.032021 1 0 0 0 0 0 1 25659
-0.001952 0.000004 0.117554 -0.024887 -0.002155 1.254472 -0.032051 1 0 0 0 0 0 1 26628
-0.001952 0.000004 0.117554 -0.024876 -0.002103 1.255707 -0.032083 1 0 0 0 0 0 1 27637
-0.001952 0.000004 0.117554 -0.024895 -0.002082 1.257019 -0.032116 1 0 0 0 0 0 1 28709
-0.001952 0.000004 0.117554 -0.024902 -0.002066 1.258195 -0.032146 1 0 0 0 0 0 1 29676
-0.001952 0.000004 0.117554 -0.024929 -0.002067 1.259660 -0.032184 1 0 0 0 0 0 1 30874
-0.001952 0.000004 0.117554 -0.024962 -0.002066 1.260735 -0.032211 1 0 0 0 0 0 1 31748
-0.001952 0.000004 0.117554 -0.024972 -0.002063 1.262146 -0.032247 1 0 0 0 0 0 1 32901
-0.001952 0.000004 0.117554 -0.024991 -0.002052 1.263038 -0.032270 1 0 0 0 0 0 1 33635
-0.001952 0.000004 0.117554 -0.025020 -0.002072 1.264237 -0.032301 1 0 0 0 0 0 1 34616
-0.001952 0.000004 0.117554 -0.025050 -0.002066 1.265561 -0.032334 1 0 0 0 0 0 1 35688
-0.001952 0.000004 0.117554 -0.025065 -0.002058 1.266721 -0.032364 1 0 0 0 0 0 1 36646
-0.001952 0.000004 0.117554 -0.025089 -0.002070 1.268148 -0.032401 1 0 0 0 0 0 1 37808
-0.001952 0.000004 0.117554 -0.025119 -0.002082 1.269297 -0.032430 1 0 0 0 0 0 1 38753
-0.001952 0.000004 0.117554 -0.025149 -0.002063 1.270414 -0.032459 1 0 0 0 0 0 1 39661
-0.001952 0.000004 0.117554 -0.025162 -0.002076 1.271752 -0.032493 1 0 0 0 0 0 1 40754
-0.001952 0.000004 0.117554 -0.025194 -0.002077 1.272889 -0.032522 1 0 0 0 0 0 1 41695
-0.001970 0.000008 0.117564 0.224019 -0.060841 1.139306 -0.032552 1 0 0 0 0 0 1 42659
-0.001979 0.000011 0.117567 0.131973 -0.039431 1.210972 -0.032583 1 0 0 0 0 0 1 43649
-0.001984 0.000012 0.117568 0.064892 -0.023618 1.247993 -0.032614 1 0 0 0 0 0 1 44651
-0.001986 0.000012 0.117569 0.029448 -0.015194 1.262626 -0.032646 1 0 0 0 0 0 1 45651
-0.001987 0.000012 0.117569 0.011621 -0.010923 1.268568 -0.032677 1 0 0 0 0 0 1 46660
-0.001988 0.000013 0.117569 0.002700 -0.008793 1.271402 -0.032708 1 0 0 0 0 0 1 47654
-0.001988 0.000013 0.117569 -0.001742 -0.007720 1.273168 -0.032739 1 0 0 0 0 0 1 48648
-0.001988 0.000013 0.117569 -0.003953 -0.007198 1.274581 -0.032771 1 0 0 0 0 0 1 49653
-0.001988 0.000013 0.117569 -0.005063 -0.006931 1.275874 -0.032802 1 0 0 0 0 0 1 50658
-0.001988 0.000013 0.117569 -0.005630 -0.006802 1.277095 -0.032833 1 0 0 0 0 0 1 51651
-0.001988 0.000013 0.117569 -0.005919 -0.006741 1.278446 -0.032868 1 0 0 0 0 0 1 52750
-0.001988 0.000013 0.117569 -0.006060 -0.006715 1.279569 -0.032896 1 0 0 0 0 0 1 53670
-0.001988 0.000013 0.117569 -0.006133 -0.006706 1.280869 -0.032930 1 0 0 0 0 0 1 54746
-0.001976 0.000026 0.117580 -0.174933 -0.187526 1.136583 -0.032959 1 0 0 0 0 0 1 55665
-0.001969 0.000033 0.117583 -0.114548 -0.121640 1.213735 -0.032990 1 0 0 0 0 0 1 56660
-0.001966 0.000036 0.117585 -0.069162 -0.072998 1.253540 -0.033021 1 0 0 0 0 0 1 57660
-0.001965 0.000038 0.117585 -0.044704 -0.047128 1.269232 -0.033052 1 0 0 0 0 0 1 58665
-0.001959 0.000021 0.117596 -0.102044 0.205833 1.132510 -0.033083 1 0 0 0 0 0 1 59658
-0.001956 0.000012 0.117599 -0.071402 0.124923 1.210165 -0.033115 1 0 0 0 0 0 1 60678
-0.001954 0.000008 0.117601 -0.049475 0.063699 1.250192 -0.033154 1 0 0 0 0 0 1 61912
-0.001953 0.000006 0.117601 -0.037610 0.031014 1.265654 -0.033180 1 0 0 0 0 0 1 62756
-0.001959 0.000023 0.117622 0.049092 -0.225324 0.991842 -0.033216 1 0 0 0 0 0 1 63915
-0.001961 0.000031 0.117629 0.020660 -0.146327 1.140841 -0.033242 1 0 0 0 0 0 1 64744
-0.001963 0.000035 0.117632 0.000582 -0.086021 1.217185 -0.033279 1 0 0 0 0 0 1 65902
-0.001951 0.000051 0.117643 -0.178595 -0.234846 1.100897 -0.033304 1 0 0 0 0 0 1 66711
-0.001945 0.000058 0.117647 -0.123103 -0.152579 1.187811 -0.033335 1 0 0 0 0 0 1 67697
-0.001942 0.000062 0.117649 -0.080078 -0.095748 1.230916 -0.033365 1 0 0 0 0 0 1 68659
-0.001959 0.000069 0.117659 0.192902 -0.124683 1.112858 -0.033397 1 0 0 0 0 0 1 69684
-0.001955 0.000085 0.117673 -0.056274 -0.269314 1.044627 -0.033429 1 0 0 0 0 0 1 70707
-0.001952 0.000093 0.117678 -0.056886 -0.179938 1.159421 -0.033465 1 0 0 0 0 0 1 71853
-0.001970 0.000102 0.117690 0.205985 -0.178040 1.078229 -0.033493 1 0 0 0 0 0 1 72758
-0.001966 0.000120 0.117705 -0.047041 -0.305840 1.023731 -0.033520 1 0 0 0 0 0 1 73629
-0.001964 0.000128 0.117710 -0.049307 -0.207826 1.143247 -0.033553 1 0 0 0 0 0 1 74681
-0.001963 0.000133 0.117711 -0.037053 -0.142618 1.198725 -0.033585 1 0 0 0 0 0 1 75718
-0.001968 0.000153 0.117733 0.051448 -0.348926 0.939772 -0.033615 1 0 0 0 0 0 1 76654
-0.001971 0.000163 0.117740 0.024089 -0.244128 1.093877 -0.033646 1 0 0 0 0 0 1 77659
-0.001959 0.000181 0.117753 -0.164760 -0.352506 1.026508 -0.033677 1 0 0 0 0 0 1 78652
-0.001972 0.000195 0.117768 0.136004 -0.306905 0.997214 -0.033708 1 0 0 0 0 0 1 79652
-0.001978 0.000202 0.117773 0.084670 -0.217132 1.117165 -0.033739 1 0 0 0 0 0 1 80651
-0.001969 0.000218 0.117785 -0.129720 -0.347312 1.026858 -0.033771 1 0 0 0 0 0 1 81660
-0.001983 0.000231 0.117799 0.156978 -0.313971 0.988517 -0.033802 1 0 0 0 0 0 1 82653
-0.001977 0.000251 0.117815 -0.071217 -0.412216 0.960139 -0.033833 1 0 0 0 0 0 1 83652
-0.001974 0.000261 0.117820 -0.059364 -0.297649 1.089350 -0.033865 1 0 0 0 0 0 1 84653
-0.001978 0.000284 0.117843 0.041036 -0.465242 0.868503 -0.033896 1 0 0 0 0 0 1 85652
-0.001980 0.000295 0.117850 0.020951 -0.339064 1.036592 -0.033931 1 0 0 0 0 0 1 86771
-0.002000 0.000305 0.117863 0.255876 -0.314363 0.984357 -0.033957 1 0 0 0 0 0 1 87612
-0.001997 0.000323 0.117878 -0.013801 -0.430821 0.941199 -0.033993 1 0 0 0 0 0 1 88749
-0.001995 0.000333 0.117883 -0.024211 -0.326483 1.064011 -0.034021 1 0 0 0 0 0 1 89668
-0.002000 0.000355 0.117906 0.064969 -0.499740 0.841074 -0.034052 1 0 0 0 0 0 1 90659
-0.002003 0.000366 0.117913 0.039148 -0.376061 1.008053 -0.034084 1 0 0 0 0 0 1 91661
-0.002004 0.000372 0.117916 0.020680 -0.293382 1.090300 -0.034115 1 0 0 0 0 0 1 92662
-0.002010 0.000393 0.117937 0.092369 -0.491849 0.842262 -0.034146 1 0 0 0 0 0 1 93657
-0.002013 0.000403 0.117945 0.056258 -0.381964 0.999327 -0.034177 1 0 0 0 0 0 1 94659
-0.002033 0.000412 0.117957 0.283396 -0.365873 0.943699 -0.034213 1 0 0 0 0 0 1 95810
-0.002031 0.000431 0.117972 0.009221 -0.486830 0.899069 -0.034245 1 0 0 0 0 0 1 96844
-0.002048 0.000444 0.117987 0.247781 -0.444002 0.886773 -0.034275 1 0 0 0 0 0 1 97785
-0.002056 0.000451 0.117992 0.162705 -0.354975 1.013048 -0.034306 1 0 0 0 0 0 1 98793
-0.002048 0.000468 0.118005 -0.069263 -0.486474 0.925118 -0.034334 1 0 0 0 0 0 1 99675
-0.002062 0.000480 0.118019 0.209974 -0.453566 0.887575 -0.034366 1 0 0 0 0 0 1 100703
-0.002069 0.000487 0.118024 0.146913 -0.369851 1.003981 -0.034397 1 0 0 0 0 0 1 101689
-0.002073 0.000490 0.118026 0.096046 -0.321524 1.057469 -0.034429 1 0 0 0 0 0 1 102705
-0.002080 0.000510 0.118047 0.150359 -0.539244 0.798657 -0.034458 1 0 0 0 0 0 1 103629
-0.002084 0.000519 0.118054 0.105020 -0.438638 0.951686 -0.034496 1 0 0 0 0 0 1 104847
-0.002086 0.000524 0.118057 0.076539 -0.367640 1.028711 -0.034521 1 0 0 0 0 0 1 105656
-0.002105 0.000531 0.118067 0.313791 -0.390024 0.924048 -0.034552 1 0 0 0 0 0 1 106658
-0.002115 0.000534 0.118071 0.214405 -0.349470 1.004987 -0.034587 1 0 0 0 0 0 1 107775
-0.002107 0.000549 0.118083 -0.026497 -0.507097 0.900154 -0.034616 1 0 0 0 0 0 1 108687
-0.002122 0.000561 0.118097 0.248547 -0.487297 0.856685 -0.034646 1 0 0 0 0 0 1 109645
-0.002129 0.000567 0.118102 0.183003 -0.410034 0.970822 -0.034677 1 0 0 0 0 0 1 110651
-0.002133 0.000570 0.118103 0.130900 -0.364969 1.023493 -0.034708 1 0 0 0 0 0 1 111657
-0.002134 0.000572 0.118104 0.103278 -0.341985 1.043442 -0.034738 1 0 0 0 0 0 1 112603
-0.002154 0.000577 0.118114 0.341328 -0.390438 0.917001 -0.034770 1 0 0 0 0 0 1 113619
-0.002163 0.000580 0.118118 0.241963 -0.362961 0.989927 -0.034801 1 0 0 0 0 0 1 114626
-0.002168 0.000581 0.118119 0.171165 -0.344316 1.027163 -0.034833 1 0 0 0 0 0 1 115631
-0.002171 0.000582 0.118119 0.133930 -0.334682 1.041694 -0.034863 1 0 0 0 0 0 1 116604
-0.002190 0.000586 0.118129 0.367297 -0.389846 0.913466 -0.034894 1 0 0 0 0 0 1 117601
-0.002200 0.000589 0.118133 0.265454 -0.365683 0.985642 -0.034926 1 0 0 0 0 0 1 118604
-0.002193 0.000603 0.118144 0.023229 -0.531779 0.877758 -0.034957 1 0 0 0 0 0 1 119612
-0.002189 0.000611 0.118149 0.045933 -0.456600 0.968194 -0.035014 1 0 0 0 0 0 1 121450
-0.002187 0.000614 0.118150 0.072461 -0.403061 1.011485 -0.035020 1 0 0 0 0 0 1 121635
-0.002186 0.000616 0.118150 0.087648 -0.375101 1.028582 -0.035055 1 0 0 0 0 0 1 122741
-0.002185 0.000617 0.118151 0.095568 -0.361100 1.035055 -0.035082 1 0 0 0 0 0 1 123625
-0.002203 0.000622 0.118161 0.351848 -0.414195 0.903997 -0.035113 1 0 0 0 0 0 1 124613
-0.002212 0.000624 0.118164 0.261361 -0.388937 0.975109 -0.035144 1 0 0 0 0 0 1 125610
-0.002217 0.000625 0.118165 0.194995 -0.371442 1.011698 -0.035176 1 0 0 0 0 0 1 126610
-0.002219 0.000626 0.118166 0.159988 -0.362389 1.026033 -0.035207 1 0 0 0 0 0 1 127613
-0.002220 0.000626 0.118166 0.142444 -0.358036 1.031789 -0.035242 1 0 0 0 0 0 1 128741
-0.002221 0.000626 0.118166 0.133746 -0.355969 1.034271 -0.035271 1 0 0 0 0 0 1 129658
-0.002221 0.000627 0.118166 0.129490 -0.355191 1.035970 -0.035310 1 0 0 0 0 0 1 130899
-0.002221 0.000627 0.118166 0.127393 -0.354888 1.036948 -0.035336 1 0 0 0 0 0 1 131752
-0.002221 0.000627 0.118166 0.126401 -0.354875 1.037830 -0.035364 1 0 0 0 0 0 1 132648
-0.002221 0.000627 0.118166 0.125952 -0.355030 1.038770 -0.035395 1 0 0 0 0 0 1 133640
-0.002240 0.000631 0.118176 0.378252 -0.415246 0.905824 -0.035426 1 0 0 0 0 0 1 134612
-0.002249 0.000633 0.118179 0.285614 -0.393525 0.976177 -0.035457 1 0 0 0 0 0 1 135621
-0.002254 0.000634 0.118180 0.218170 -0.377803 1.012530 -0.035490 1 0 0 0 0 0 1 136671
-0.002256 0.000635 0.118181 0.182649 -0.369642 1.026728 -0.035520 1 0 0 0 0 0 1 137635
-0.002257 0.000635 0.118181 0.164855 -0.365720 1.032408 -0.035554 1 0 0 0 0 0 1 138726
-0.002258 0.000635 0.118181 0.156045 -0.363942 1.035000 -0.035588 1 0 0 0 0 0 1 139788
-0.002258 0.000635 0.118181 0.151689 -0.363143 1.036344 -0.035614 1 0 0 0 0 0 1 140640
-0.002258 0.000635 0.118181 0.149600 -0.362955 1.037511 -0.035648 1 0 0 0 0 0 1 141716
-0.002258 0.000635 0.118181 0.148625 -0.362995 1.038436 -0.035677 1 0 0 0 0 0 1 142660
-0.002258 0.000635 0.118181 0.148182 -0.363152 1.039326 -0.035707 1 0 0 0 0 0 1 143613
-0.002258 0.000635 0.118181 0.148044 -0.363419 1.040260 -0.035739 1 0 0 0 0 0 1 144623
-0.002258 0.000635 0.118181 0.148028 -0.363704 1.041162 -0.035770 1 0 0 0 0 0 1 145625
-0.002258 0.000635 0.118181 0.148098 -0.364003 1.042061 -0.035801 1 0 0 0 0 0 1 146609
-0.002258 0.000635 0.118181 0.148190 -0.364315 1.042980 -0.035832 1 0 0 0 0 0 1 147620
-0.002253 0.000618 0.118192 0.078462 -0.124321 0.898320 -0.035864 1 0 0 0 0 0 1 148622
-0.002251 0.000609 0.118195 0.102543 -0.211265 0.974657 -0.035895 1 0 0 0 0 0 1 149625
-0.002249 0.000604 0.118196 0.121344 -0.275780 1.014025 -0.035926 1 0 0 0 0 0 1 150610
-0.002249 0.000602 0.118197 0.131757 -0.310333 1.029401 -0.035957 1 0 0 0 0 0 1 151600
-0.002243 0.000583 0.118208 0.067342 -0.087554 0.889919 -0.035988 1 0 0 0 0 0 1 152600
-0.002240 0.000574 0.118212 0.094152 -0.183248 0.967998 -0.036021 1 0 0 0 0 0 1 153647
-0.002239 0.000569 0.118213 0.114376 -0.252197 1.008154 -0.036059 1 0 0 0 0 0 1 154884
-0.002238 0.000567 0.118213 0.125458 -0.288908 1.023625 -0.036087 1 0 0 0 0 0 1 155768
-0.002232 0.000548 0.118224 0.061307 -0.066983 0.884159 -0.036113 1 0 0 0 0 0 1 156615
-0.002230 0.000538 0.118228 0.088295 -0.163225 0.962101 -0.036143 1 0 0 0 0 0 1 157570
-0.002247 0.000538 0.118239 0.361371 -0.292401 0.868044 -0.036176 1 0 0 0 0 0 1 158613
-0.002255 0.000538 0.118243 0.279977 -0.307369 0.952978 -0.036207 1 0 0 0 0 0 1 159607
-0.002259 0.000538 0.118244 0.218345 -0.310145 0.994432 -0.036238 1 0 0 0 0 0 1 160613
-0.002256 0.000520 0.118255 0.115793 -0.070441 0.865074 -0.036269 1 0 0 0 0 0 1 161607
-0.002255 0.000511 0.118259 0.123509 -0.157956 0.946762 -0.036310 1 0 0 0 0 0 1 162905
-0.002254 0.000507 0.118260 0.134136 -0.222689 0.987873 -0.036342 1 0 0 0 0 0 1 163920
-0.002248 0.000487 0.118272 0.070453 -0.016324 0.858390 -0.036366 1 0 0 0 0 0 1 164709
-0.002245 0.000477 0.118275 0.097872 -0.120813 0.939736 -0.036397 1 0 0 0 0 0 1 165683
-0.002244 0.000472 0.118277 0.118423 -0.194148 0.980961 -0.036434 1 0 0 0 0 0 1 166872
-0.002243 0.000469 0.118277 0.129697 -0.233011 0.996714 -0.036459 1 0 0 0 0 0 1 167662
-0.002238 0.000450 0.118288 0.065530 -0.011678 0.857710 -0.036489 1 0 0 0 0 0 1 168630
-0.002235 0.000441 0.118292 0.092624 -0.108607 0.935589 -0.036523 1 0 0 0 0 0 1 169718
-0.002233 0.000436 0.118293 0.112923 -0.178061 0.975340 -0.036552 1 0 0 0 0 0 1 170651
-0.002227 0.000416 0.118304 0.053998 0.026209 0.845852 -0.036586 1 0 0 0 0 0 1 171738
-0.002243 0.000410 0.118318 0.336897 -0.139500 0.792921 -0.036624 1 0 0 0 0 0 1 172953
-0.002245 0.000389 0.118333 0.195963 0.049881 0.757950 -0.036645 1 0 0 0 0 0 1 173629
-0.002247 0.000379 0.118339 0.164440 -0.060286 0.884270 -0.036678 1 0 0 0 0 0 1 174673
-0.002247 0.000374 0.118340 0.153764 -0.136138 0.942030 -0.036709 1 0 0 0 0 0 1 175680
-0.002242 0.000354 0.118352 0.079193 0.065314 0.818840 -0.036738 1 0 0 0 0 0 1 176610
-0.002258 0.000348 0.118365 0.354501 -0.102005 0.767749 -0.036769 1 0 0 0 0 0 1 177604
-0.002266 0.000345 0.118370 0.279889 -0.154983 0.878728 -0.036800 1 0 0 0 0 0 1 178602
-0.002265 0.000326 0.118382 0.152180 0.063154 0.785392 -0.036832 1 0 0 0 0 0 1 179615
-0.002264 0.000316 0.118387 0.145871 -0.035559 0.879789 -0.036863 1 0 0 0 0 0 1 180602
-0.002264 0.000311 0.118388 0.149446 -0.105878 0.925399 -0.036894 1 0 0 0 0 0 1 181596
-0.002258 0.000291 0.118399 0.082034 0.098656 0.798121 -0.036925 1 0 0 0 0 0 1 182597
-0.002262 0.000299 0.118424 0.190475 -0.250691 0.599348 -0.036957 1 0 0 0 0 0 1 183596
-0.002258 0.000285 0.118443 0.107595 0.005188 0.640363 -0.036988 1 0 0 0 0 0 1 184608
-0.002256 0.000278 0.118449 0.120528 -0.056364 0.804942 -0.037019 1 0 0 0 0 0 1 185595
-0.002255 0.000274 0.118452 0.133938 -0.106325 0.877129 -0.037051 1 0 0 0 0 0 1 186616
-0.002268 0.000259 0.118473 0.325090 0.048863 0.625498 -0.037100 1 0 0 0 0 0 1 188173
-0.002274 0.000252 0.118480 0.260853 -0.030340 0.779001 -0.037113 1 0 0 0 0 0 1 188607
-0.002277 0.000248 0.118483 0.214432 -0.085893 0.856563 -0.037147 1 0 0 0 0 0 1 189683
-0.002279 0.000246 0.118484 0.190356 -0.115350 0.886109 -0.037176 1 0 0 0 0 0 1 190617
-0.002293 0.000231 0.118504 0.361760 0.052110 0.618187 -0.037207 1 0 0 0 0 0 1 191612
-0.002300 0.000224 0.118512 0.287467 -0.021043 0.766407 -0.037238 1 0 0 0 0 0 1 192618
-0.002303 0.000221 0.118514 0.235894 -0.073472 0.841910 -0.037269 1 0 0 0 0 0 1 193608
-0.002300 0.000201 0.118526 0.138874 0.141138 0.726234 -0.037301 1 0 0 0 0 0 1 194611
-0.002316 0.000196 0.118539 0.403588 -0.020261 0.677351 -0.037332 1 0 0 0 0 0 1 195608
-0.002325 0.000193 0.118544 0.323354 -0.070379 0.789095 -0.037372 1 0 0 0 0 0 1 196880
-0.002311 0.000187 0.118567 0.021821 -0.033206 0.549633 -0.037397 1 0 0 0 0 0 1 197686
-0.002304 0.000184 0.118575 0.074268 -0.065217 0.719246 -0.037427 1 0 0 0 0 0 1 198655
-0.002301 0.000183 0.118578 0.122699 -0.086421 0.803389 -0.037460 1 0 0 0 0 0 1 199721
-0.002299 0.000182 0.118579 0.149799 -0.097608 0.835395 -0.037494 1 0 0 0 0 0 1 200787
-0.002298 0.000182 0.118579 0.163899 -0.103295 0.847061 -0.037522 1 0 0 0 0 0 1 201697
-0.002292 0.000164 0.118590 0.100640 0.136638 0.707025 -0.037550 1 0 0 0 0 0 1 202594
-0.002308 0.000159 0.118603 0.382450 -0.012181 0.649304 -0.037582 1 0 0 0 0 0 1 203614
-0.002316 0.000157 0.118608 0.310560 -0.055999 0.757856 -0.037616 1 0 0 0 0 0 1 204702
-0.002319 0.000156 0.118610 0.254370 -0.074890 0.808432 -0.037645 1 0 0 0 0 0 1 205627
-0.002321 0.000155 0.118610 0.224674 -0.084077 0.827551 -0.037674 1 0 0 0 0 0 1 206542
-0.002317 0.000137 0.118621 0.139368 0.154292 0.690384 -0.037709 1 0 0 0 0 0 1 207686
-0.002315 0.000128 0.118625 0.156146 0.064548 0.767803 -0.037740 1 0 0 0 0 0 1 208676
-0.002314 0.000123 0.118626 0.171368 -0.001303 0.807289 -0.037769 1 0 0 0 0 0 1 209606
-0.002313 0.000121 0.118627 0.180028 -0.036364 0.822614 -0.037801 1 0 0 0 0 0 1 210610
-0.002313 0.000120 0.118627 0.184616 -0.054135 0.828472 -0.037832 1 0 0 0 0 0 1 211607
-0.002308 0.000101 0.118637 0.116488 0.180096 0.686579 -0.037863 1 0 0 0 0 0 1 212602
-0.002305 0.000092 0.118641 0.141870 0.088148 0.762278 -0.037894 1 0 0 0 0 0 1 213600
-0.002303 0.000088 0.118642 0.161394 0.021191 0.801225 -0.037926 1 0 0 0 0 0 1 214604
-0.002303 0.000085 0.118643 0.172190 -0.014389 0.816315 -0.037956 1 0 0 0 0 0 1 215591
-0.002302 0.000084 0.118643 0.177855 -0.032436 0.822089 -0.037988 1 0 0 0 0 0 1 216600
-0.002316 0.000070 0.118663 0.364389 0.141922 0.545886 -0.038019 1 0 0 0 0 0 1 217607
-0.002322 0.000063 0.118671 0.297477 0.071434 0.690682 -0.038050 1 0 0 0 0 0 1 218599
-0.002325 0.000060 0.118673 0.249576 0.020365 0.764997 -0.038082 1 0 0 0 0 0 1 219613
-0.002327 0.000058 0.118674 0.224850 -0.006769 0.793685 -0.038125 1 0 0 0 0 0 1 221001
-0.002328 0.000057 0.118674 0.212578 -0.020495 0.803998 -0.038149 1 0 0 0 0 0 1 221743
-0.002323 0.000039 0.118685 0.135964 0.216140 0.663839 -0.038180 1 0 0 0 0 0 1 222748
-0.002320 0.000029 0.118688 0.157149 0.125145 0.739844 -0.038206 1 0 0 0 0 0 1 223572
-0.002319 0.000025 0.118690 0.174599 0.058690 0.778883 -0.038237 1 0 0 0 0 0 1 224564
-0.002318 0.000023 0.118690 0.184380 0.023358 0.794047 -0.038270 1 0 0 0 0 0 1 225612
-0.002313 0.000004 0.118701 0.118820 0.249159 0.655673 -0.038301 1 0 0 0 0 0 1 226616
-0.002310 -0.000006 0.118705 0.145638 0.152620 0.732323 -0.038332 1 0 0 0 0 0 1 227613
-0.002309 -0.000011 0.118706 0.165913 0.083394 0.771590 -0.038366 1 0 0 0 0 0 1 228711
-0.002308 -0.000013 0.118706 0.177061 0.046694 0.786776 -0.038398 1 0 0 0 0 0 1 229714
-0.002307 -0.000014 0.118706 0.182921 0.028134 0.792556 -0.038429 1 0 0 0 0 0 1 230729
-0.002302 -0.000033 0.118717 0.115179 0.262717 0.650864 -0.038456 1 0 0 0 0 0 1 231590
-0.002299 -0.000042 0.118721 0.140935 0.170447 0.726289 -0.038489 1 0 0 0 0 0 1 232646
-0.002298 -0.000047 0.118722 0.160668 0.103360 0.765183 -0.038526 1 0 0 0 0 0 1 233834
-0.002297 -0.000049 0.118722 0.171514 0.067745 0.780077 -0.038551 1 0 0 0 0 0 1 234628
-0.002297 -0.000050 0.118723 0.177219 0.049758 0.785832 -0.038584 1 0 0 0 0 0 1 235678
-0.002291 -0.000069 0.118733 0.109365 0.284786 0.644253 -0.038614 1 0 0 0 0 0 1 236642
-0.002289 -0.000078 0.118737 0.135069 0.192623 0.719510 -0.038643 1 0 0 0 0 0 1 237552
-0.002287 -0.000083 0.118738 0.154786 0.125604 0.758315 -0.038678 1 0 0 0 0 0 1 238686
-0.002286 -0.000085 0.118739 0.165670 0.090046 0.773403 -0.038714 1 0 0 0 0 0 1 239831
-0.002281 -0.000104 0.118749 0.100447 0.316283 0.635152 -0.038739 1 0 0 0 0 0 1 240642
-0.002278 -0.000113 0.118753 0.127587 0.219588 0.711577 -0.038773 1 0 0 0 0 0 1 241725
-0.002276 -0.000118 0.118754 0.147991 0.150295 0.750604 -0.038801 1 0 0 0 0 0 1 242632
-0.002276 -0.000121 0.118755 0.159194 0.113606 0.765701 -0.038831 1 0 0 0 0 0 1 243590
-0.002270 -0.000140 0.118765 0.094125 0.339469 0.627673 -0.038861 1 0 0 0 0 0 1 244551
-0.002267 -0.000149 0.118769 0.121359 0.242461 0.703999 -0.038894 1 0 0 0 0 0 1 245590
-0.002266 -0.000154 0.118770 0.141815 0.173023 0.743063 -0.038925 1 0 0 0 0 0 1 246600
-0.002265 -0.000156 0.118771 0.153049 0.136284 0.758162 -0.038957 1 0 0 0 0 0 1 247602
-0.002259 -0.000176 0.118782 0.087948 0.362289 0.620243 -0.038987 1 0 0 0 0 0 1 248582
-0.002257 -0.000185 0.118785 0.115188 0.265233 0.696477 -0.039019 1 0 0 0 0 0 1 249606
-0.002255 -0.000190 0.118786 0.135646 0.195782 0.735481 -0.039050 1 0 0 0 0 0 1 250598
-0.002254 -0.000192 0.118787 0.146891 0.159047 0.750568 -0.039082 1 0 0 0 0 0 1 251604
-0.002249 -0.000212 0.118798 0.081714 0.385228 0.612743 -0.039113 1 0 0 0 0 0 1 252601
-0.002246 -0.000221 0.118801 0.108983 0.288139 0.688918 -0.039146 1 0 0 0 0 0 1 253668
-0.002244 -0.000226 0.118803 0.129456 0.218702 0.727958 -0.039181 1 0 0 0 0 0 1 254777
-0.002244 -0.000228 0.118803 0.140697 0.181971 0.743005 -0.039212 1 0 0 0 0 0 1 255763
-0.002238 -0.000247 0.118814 0.075439 0.408311 0.605149 -0.039237 1 0 0 0 0 0 1 256570
-0.002235 -0.000257 0.118817 0.102709 0.311191 0.681220 -0.039268 1 0 0 0 0 0 1 257569
-0.002234 -0.000262 0.118819 0.123186 0.241745 0.720157 -0.039301 1 0 0 0 0 0 1 258606
-0.002228 -0.000282 0.118830 0.063262 0.450044 0.591851 -0.039332 1 0 0 0 0 0 1 259609
-0.002225 -0.000292 0.118833 0.093381 0.343592 0.671191 -0.039363 1 0 0 0 0 0 1 260613
-0.002223 -0.000297 0.118835 0.115296 0.269459 0.711250 -0.039396 1 0 0 0 0 0 1 261665
-0.002222 -0.000300 0.118835 0.127294 0.230442 0.726772 -0.039433 1 0 0 0 0 0 1 262843
-0.002217 -0.000319 0.118846 0.062275 0.455970 0.589256 -0.039458 1 0 0 0 0 0 1 263647
-0.002214 -0.000329 0.118849 0.089778 0.358195 0.665178 -0.039488 1 0 0 0 0 0 1 264611
-0.002212 -0.000334 0.118851 0.110361 0.288469 0.704175 -0.039528 1 0 0 0 0 0 1 265870
-0.002211 -0.000336 0.118851 0.121646 0.251615 0.719192 -0.039559 1 0 0 0 0 0 1 266890
-0.002211 -0.000337 0.118851 0.127496 0.233037 0.724718 -0.039582 1 0 0 0 0 0 1 267621
-0.002206 -0.000356 0.118862 0.059252 0.469226 0.583931 -0.039614 1 0 0 0 0 0 1 268633
-0.002203 -0.000365 0.118866 0.085138 0.376651 0.658576 -0.039645 1 0 0 0 0 0 1 269613
-0.002201 -0.000370 0.118867 0.104887 0.309488 0.696952 -0.039675 1 0 0 0 0 0 1 270591
-0.002201 -0.000372 0.118867 0.115750 0.273971 0.711862 -0.039710 1 0 0 0 0 0 1 271719
-0.002195 -0.000391 0.118878 0.050090 0.501660 0.574439 -0.039742 1 0 0 0 0 0 1 272719
-0.002192 -0.000401 0.118882 0.077326 0.404681 0.650103 -0.039770 1 0 0 0 0 0 1 273623
-0.002191 -0.000406 0.118883 0.097762 0.335344 0.688892 -0.039804 1 0 0 0 0 0 1 274703
-0.002190 -0.000408 0.118883 0.108962 0.298715 0.703812 -0.039832 1 0 0 0 0 0 1 275618
-0.002190 -0.000409 0.118883 0.114777 0.280319 0.709454 -0.039863 1 0 0 0 0 0 1 276613
-0.002189 -0.000410 0.118883 0.117793 0.271215 0.711757 -0.039893 1 0 0 0 0 0 1 277579
-0.002184 -0.000428 0.118894 0.047976 0.512498 0.569995 -0.039925 1 0 0 0 0 0 1 278597
-0.002181 -0.000437 0.118898 0.073141 0.422229 0.644081 -0.039957 1 0 0 0 0 0 1 279601
-0.002180 -0.000442 0.118899 0.092526 0.356243 0.682248 -0.039988 1 0 0 0 0 0 1 280610
-0.002179 -0.000444 0.118899 0.103178 0.321309 0.696995 -0.040019 1 0 0 0 0 0 1 281597
-0.002179 -0.000445 0.118899 0.108741 0.303766 0.702569 -0.040050 1 0 0 0 0 0 1 282596
-0.002179 -0.000446 0.118899 0.111610 0.295083 0.704857 -0.040081 1 0 0 0 0 0 1 283579
-0.002179 -0.000446 0.118899 0.113095 0.290872 0.706019 -0.040112 1 0 0 0 0 0 1 284581
-0.002178 -0.000446 0.118899 0.113903 0.288886 0.706772 -0.040143 1 0 0 0 0 0 1 285578
-0.002178 -0.000446 0.118899 0.114340 0.287981 0.707392 -0.040175 1 0 0 0 0 0 1 286573
-0.002173 -0.000464 0.118910 0.043178 0.533686 0.565297 -0.040217 1 0 0 0 0 0 1 287928
-0.002171 -0.000473 0.118914 0.067696 0.445392 0.638929 -0.040239 1 0 0 0 0 0 1 288647
-0.002169 -0.000478 0.118915 0.086724 0.380402 0.676941 -0.040268 1 0 0 0 0 0 1 289575
-0.002168 -0.000480 0.118915 0.097221 0.346001 0.691646 -0.040300 1 0 0 0 0 0 1 290573
-0.002168 -0.000481 0.118915 0.102694 0.328743 0.697191 -0.040330 1 0 0 0 0 0 1 291554
-0.002168 -0.000482 0.118915 0.105509 0.320219 0.699476 -0.040362 1 0 0 0 0 0 1 292558
-0.002168 -0.000482 0.118915 0.106985 0.316066 0.700619 -0.040393 1 0 0 0 0 0 1 293556
-0.002168 -0.000482 0.118915 0.107766 0.314136 0.701368 -0.040424 1 0 0 0 0 0 1 294554
-0.002168 -0.000482 0.118915 0.108227 0.313348 0.702151 -0.040465 1 0 0 0 0 0 1 295862
-0.002168 -0.000482 0.118915 0.108481 0.313037 0.702722 -0.040496 1 0 0 0 0 0 1 296866
-0.002168 -0.000482 0.118915 0.108639 0.312956 0.703151 -0.040520 1 0 0 0 0 0 1 297639
-0.002168 -0.000482 0.118915 0.108791 0.313108 0.703797 -0.040557 1 0 0 0 0 0 1 298827
-0.002168 -0.000482 0.118915 0.108871 0.313246 0.704250 -0.040584 1 0 0 0 0 0 1 299662
-0.002168 -0.000482 0.118915 0.108963 0.313442 0.704776 -0.040614 1 0 0 0 0 0 1 300632
-0.002168 -0.000482 0.118915 0.109052 0.313650 0.705294 -0.040644 1 0 0 0 0 0 1 301599
-0.002168 -0.000482 0.118915 0.109143 0.313893 0.705831 -0.040675 1 0 0 0 0 0 1 302578
-0.002168 -0.000482 0.118915 0.109227 0.314127 0.706400 -0.040707 1 0 0 0 0 0 1 303628
-0.002168 -0.000482 0.118915 0.109301 0.314339 0.706880 -0.040735 1 0 0 0 0 0 1 304513
-0.002168 -0.000482 0.118915 0.109402 0.314631 0.707538 -0.040773 1 0 0 0 0 0 1 305725
-0.002168 -0.000482 0.118915 0.109476 0.314843 0.708016 -0.040801 1 0 0 0 0 0 1 306607
-0.002168 -0.000482 0.118915 0.109553 0.315064 0.708512 -0.040829 1 0 0 0 0 0 1 307522
-0.002168 -0.000482 0.118915 0.109653 0.315337 0.709115 -0.040864 1 0 0 0 0 0 1 308621
-0.002162 -0.000500 0.118926 0.038164 0.561881 0.566816 -0.040896 1 0 0 0 0 0 1 309664
-0.002160 -0.000509 0.118930 0.062586 0.473937 0.640430 -0.040925 1 0 0 0 0 0 1 310574
-0.002158 -0.000514 0.118931 0.081584 0.409142 0.678427 -0.040956 1 0 0 0 0 0 1 311570
-0.002158 -0.000516 0.118931 0.092044 0.374840 0.693121 -0.040987 1 0 0 0 0 0 1 312579
-0.002157 -0.000517 0.118931 0.097503 0.357635 0.698641 -0.041018 1 0 0 0 0 0 1 313571
-0.002157 -0.000518 0.118931 0.100303 0.349157 0.700920 -0.041050 1 0 0 0 0 0 1 314578
-0.002157 -0.000518 0.118931 0.101769 0.345037 0.702066 -0.041081 1 0 0 0 0 0 1 315578
-0.002157 -0.000518 0.118931 0.102545 0.343126 0.702807 -0.041112 1 0 0 0 0 0 1 316573
-0.002157 -0.000518 0.118931 0.102971 0.342295 0.703412 -0.041144 1 0 0 0 0 0 1 317582
-0.002157 -0.000518 0.118931 0.103219 0.342002 0.703970 -0.041175 1 0 0 0 0 0 1 318577
-0.002157 -0.000518 0.118931 0.103390 0.341993 0.704512 -0.041206 1 0 0 0 0 0 1 319574
-0.002157 -0.000518 0.118931 0.103529 0.342121 0.705084 -0.041239 1 0 0 0 0 0 1 320630
-0.002157 -0.000518 0.118931 0.103630 0.342355 0.705699 -0.041275 1 0 0 0 0 0 1 321780
-0.002157 -0.000518 0.118931 0.103709 0.342565 0.706181 -0.041303 1 0 0 0 0 0 1 322693
-0.002157 -0.000518 0.118931 0.103786 0.342750 0.706635 -0.041330 1 0 0 0 0 0 1 323544
-0.002157 -0.000518 0.118931 0.103865 0.343003 0.707163 -0.041361 1 0 0 0 0 0 1 324533
-0.002157 -0.000518 0.118931 0.103955 0.343283 0.707730 -0.041394 1 0 0 0 0 0 1 325581
-0.002157 -0.000518 0.118931 0.104027 0.343535 0.708259 -0.041425 1 0 0 0 0 0 1 326583
-0.002157 -0.000518 0.118931 0.104104 0.343793 0.708791 -0.041456 1 0 0 0 0 0 1 327580
-0.002157 -0.000518 0.118931 0.104187 0.344068 0.709358 -0.041489 1 0 0 0 0 0 1 328642
-0.002157 -0.000518 0.118931 0.104280 0.344353 0.709976 -0.041525 1 0 0 0 0 0 1 329786
-0.002157 -0.000518 0.118931 0.104349 0.344581 0.710409 -0.041550 1 0 0 0 0 0 1 330595
-0.002157 -0.000518 0.118931 0.104437 0.344890 0.711053 -0.041588 1 0 0 0 0 0 1 331812
-0.002157 -0.000518 0.118931 0.104503 0.345112 0.711510 -0.041615 1 0 0 0 0 0 1 332670
-0.002157 -0.000518 0.118931 0.104597 0.345399 0.712133 -0.041651 1 0 0 0 0 0 1 333823
-0.002157 -0.000518 0.118931 0.104655 0.345611 0.712543 -0.041675 1 0 0 0 0 0 1 334601
-0.002157 -0.000518 0.118931 0.104735 0.345879 0.713091 -0.041708 1 0 0 0 0 0 1 335629
-0.002157 -0.000518 0.118931 0.104819 0.346115 0.713599 -0.041736 1 0 0 0 0 0 1 336554
-0.002152 -0.000536 0.118942 0.033201 0.593041 0.571232 -0.041767 1 0 0 0 0 0 1 337525
-0.002149 -0.000545 0.118945 0.057632 0.505254 0.644863 -0.041804 1 0 0 0 0 0 1 338708
-0.002148 -0.000550 0.118947 0.076597 0.440489 0.682779 -0.041834 1 0 0 0 0 0 1 339670
-0.002147 -0.000552 0.118947 0.087047 0.406203 0.697399 -0.041862 1 0 0 0 0 0 1 340587
-0.002147 -0.000553 0.118947 0.092501 0.389061 0.702960 -0.041896 1 0 0 0 0 0 1 341669
-0.002146 -0.000554 0.118947 0.095291 0.380572 0.705190 -0.041925 1 0 0 0 0 0 1 342592
-0.002146 -0.000554 0.118947 0.096747 0.376477 0.706310 -0.041956 1 0 0 0 0 0 1 343573
-0.002146 -0.000554 0.118947 0.097515 0.374582 0.707031 -0.041986 1 0 0 0 0 0 1 344550
-0.002146 -0.000554 0.118947 0.097941 0.373765 0.707645 -0.042018 1 0 0 0 0 0 1 345579
-0.002146 -0.000554 0.118947 0.098190 0.373491 0.708170 -0.042049 1 0 0 0 0 0 1 346551
-0.002146 -0.000554 0.118947 0.098350 0.373498 0.708726 -0.042081 1 0 0 0 0 0 1 347568
-0.002146 -0.000554 0.118947 0.098462 0.373638 0.709252 -0.042111 1 0 0 0 0 0 1 348550
-0.002146 -0.000554 0.118947 0.098549 0.373848 0.709778 -0.042143 1 0 0 0 0 0 1 349574
-0.002146 -0.000554 0.118947 0.098638 0.374086 0.710295 -0.042174 1 0 0 0 0 0 1 350546
-0.002146 -0.000554 0.118947 0.098728 0.374347 0.710823 -0.042205 1 0 0 0 0 0 1 351547
-0.002146 -0.000554 0.118947 0.098795 0.374615 0.711343 -0.042236 1 0 0 0 0 0 1 352547
-0.002141 -0.000572 0.118958 0.027102 0.621839 0.569062 -0.042269 1 0 0 0 0 0 1 353585
-0.002138 -0.000581 0.118961 0.051524 0.534101 0.642590 -0.042306 1 0 0 0 0 0 1 354778
-0.002137 -0.000586 0.118963 0.070505 0.469339 0.680439 -0.042335 1 0 0 0 0 0 1 355700
-0.002136 -0.000588 0.118963 0.080927 0.435041 0.694987 -0.042361 1 0 0 0 0 0 1 356536
-0.002136 -0.000589 0.118963 0.086358 0.417882 0.700492 -0.042392 1 0 0 0 0 0 1 357520
-0.002136 -0.000590 0.118963 0.089154 0.409462 0.702768 -0.042424 1 0 0 0 0 0 1 358554
-0.002136 -0.000590 0.118963 0.090618 0.405391 0.703882 -0.042455 1 0 0 0 0 0 1 359555
-0.002135 -0.000590 0.118963 0.091365 0.403494 0.704594 -0.042485 1 0 0 0 0 0 1 360523
-0.002135 -0.000590 0.118963 0.091789 0.402716 0.705205 -0.042518 1 0 0 0 0 0 1 361562
-0.002135 -0.000590 0.118963 0.092045 0.402544 0.705895 -0.042558 1 0 0 0 0 0 1 362842
-0.002135 -0.000590 0.118963 0.092199 0.402542 0.706369 -0.042586 1 0 0 0 0 0 1 363739
-0.002135 -0.000590 0.118963 0.092314 0.402680 0.706848 -0.042615 1 0 0 0 0 0 1 364661
-0.002135 -0.000590 0.118963 0.092406 0.402949 0.707458 -0.042651 1 0 0 0 0 0 1 365824
-0.002135 -0.000590 0.118963 0.092471 0.403169 0.707887 -0.042677 1 0 0 0 0 0 1 366664
-0.002135 -0.000590 0.118963 0.092560 0.403451 0.708436 -0.042710 1 0 0 0 0 0 1 367710
-0.002135 -0.000590 0.118963 0.092620 0.403726 0.708932 -0.042740 1 0 0 0 0 0 1 368679
-0.002135 -0.000590 0.118963 0.092682 0.404000 0.709414 -0.042769 1 0 0 0 0 0 1 369610
-0.002135 -0.000590 0.118963 0.092747 0.404283 0.709912 -0.042799 1 0 0 0 0 0 1 370571
-0.002135 -0.000590 0.118963 0.092822 0.404609 0.710483 -0.042834 1 0 0 0 0 0 1 371674
-0.002135 -0.000590 0.118963 0.092884 0.404882 0.710964 -0.042863 1 0 0 0 0 0 1 372601
-0.002135 -0.000590 0.118963 0.092960 0.405184 0.711485 -0.042894 1 0 0 0 0 0 1 373593
-0.002135 -0.000590 0.118963 0.093020 0.405469 0.711993 -0.042925 1 0 0 0 0 0 1 374585
-0.002135 -0.000590 0.118963 0.093092 0.405788 0.712554 -0.042959 1 0 0 0 0 0 1 375668
-0.002135 -0.000590 0.118963 0.093151 0.406046 0.713005 -0.042986 1 0 0 0 0 0 1 376540
-0.002135 -0.000590 0.118963 0.093219 0.406342 0.713526 -0.043017 1 0 0 0 0 0 1 377545
-0.002135 -0.000590 0.118963 0.093293 0.406641 0.714042 -0.043048 1 0 0 0 0 0 1 378526
-0.002135 -0.000590 0.118963 0.093356 0.406937 0.714569 -0.043080 1 0 0 0 0 0 1 379555
-0.002135 -0.000590 0.118963 0.093421 0.407224 0.715073 -0.043111 1 0 0 0 0 0 1 380529
-0.002135 -0.000590 0.118963 0.093493 0.407511 0.715605 -0.043142 1 0 0 0 0 0 1 381543
-0.002130 -0.000608 0.118974 0.021665 0.655161 0.573261 -0.043174 1 0 0 0 0 0 1 382548
-0.002127 -0.000617 0.118977 0.046055 0.567433 0.646549 -0.043205 1 0 0 0 0 0 1 383533
-0.002126 -0.000622 0.118979 0.065026 0.502752 0.684393 -0.043236 1 0 0 0 0 0 1 384542
-0.002125 -0.000624 0.118979 0.075458 0.468549 0.699006 -0.043268 1 0 0 0 0 0 1 385550
-0.002125 -0.000625 0.118979 0.080870 0.451424 0.704503 -0.043299 1 0 0 0 0 0 1 386542
-0.002125 -0.000626 0.118979 0.083679 0.443043 0.706814 -0.043334 1 0 0 0 0 0 1 387669
-0.002125 -0.000626 0.118979 0.085094 0.438952 0.707840 -0.043360 1 0 0 0 0 0 1 388519
-0.002125 -0.000626 0.118979 0.085864 0.437117 0.708630 -0.043395 1 0 0 0 0 0 1 389643
-0.002125 -0.000626 0.118979 0.086277 0.436325 0.709179 -0.043425 1 0 0 0 0 0 1 390577
-0.002125 -0.000626 0.118979 0.086517 0.436089 0.709690 -0.043455 1 0 0 0 0 0 1 391552
-0.002125 -0.000626 0.118979 0.086661 0.436141 0.710217 -0.043487 1 0 0 0 0 0 1 392558
-0.002125 -0.000626 0.118979 0.086766 0.436304 0.710729 -0.043517 1 0 0 0 0 0 1 393533
-0.002125 -0.000626 0.118979 0.086849 0.436552 0.711236 -0.043548 1 0 0 0 0 0 1 394536
-0.002125 -0.000626 0.118979 0.086936 0.436831 0.711751 -0.043580 1 0 0 0 0 0 1 395558
-0.002125 -0.000626 0.118979 0.087018 0.437198 0.712378 -0.043618 1 0 0 0 0 0 1 396775
-0.002125 -0.000626 0.118979 0.087063 0.437454 0.712805 -0.043645 1 0 0 0 0 0 1 397624
-0.002125 -0.000626 0.118979 0.087121 0.437747 0.713282 -0.043674 1 0 0 0 0 0 1 398560
-0.002125 -0.000626 0.118979 0.087197 0.438133 0.713911 -0.043713 1 0 0 0 0 0 1 399794
-0.002125 -0.000626 0.118979 0.087265 0.438447 0.714448 -0.043745 1 0 0 0 0 0 1 400832
-0.002125 -0.000626 0.118979 0.087307 0.438655 0.714790 -0.043766 1 0 0 0 0 0 1 401501
-0.002125 -0.000626 0.118979 0.087372 0.439008 0.715340 -0.043800 1 0 0 0 0 0 1 402592
-0.002125 -0.000626 0.118979 0.087439 0.439290 0.715814 -0.043828 1 0 0 0 0 0 1 403496
-0.002125 -0.000626 0.118979 0.087493 0.439616 0.716329 -0.043861 1 0 0 0 0 0 1 404528
-0.002143 -0.000622 0.118989 0.343483 0.380189 0.580487 -0.043896 1 0 0 0 0 0 1 405664
-0.002153 -0.000620 0.118993 0.251941 0.401248 0.650366 -0.043925 1 0 0 0 0 0 1 406582
-0.002157 -0.000619 0.118994 0.184883 0.417228 0.686436 -0.043955 1 0 0 0 0 0 1 407552
-0.002160 -0.000618 0.118994 0.149499 0.426011 0.700441 -0.043989 1 0 0 0 0 0 1 408629
-0.002161 -0.000618 0.118994 0.131719 0.430609 0.705649 -0.044017 1 0 0 0 0 0 1 409541
-0.002161 -0.000618 0.118994 0.122901 0.433091 0.707803 -0.044048 1 0 0 0 0 0 1 410516
-0.002162 -0.000618 0.118994 0.118533 0.434494 0.708875 -0.044079 1 0 0 0 0 0 1 411526
-0.002162 -0.000618 0.118994 0.116402 0.435346 0.709581 -0.044111 1 0 0 0 0 0 1 412525
-0.002162 -0.000618 0.118994 0.115377 0.435932 0.710155 -0.044142 1 0 0 0 0 0 1 413524
-0.002162 -0.000618 0.118994 0.114904 0.436386 0.710679 -0.044173 1 0 0 0 0 0 1 414526
-0.002162 -0.000618 0.118994 0.114707 0.436753 0.711184 -0.044204 1 0 0 0 0 0 1 415526
-0.002162 -0.000618 0.118994 0.114653 0.437093 0.711690 -0.044236 1 0 0 0 0 0 1 416526
-0.002162 -0.000618 0.118994 0.114663 0.437427 0.712196 -0.044267 1 0 0 0 0 0 1 417521
-0.002162 -0.000618 0.118994 0.114708 0.437738 0.712709 -0.044298 1 0 0 0 0 0 1 418528
-0.002162 -0.000618 0.118994 0.114782 0.438056 0.713203 -0.044329 1 0 0 0 0 0 1 419523
-0.002162 -0.000618 0.118994 0.114927 0.438679 0.714224 -0.044393 1 0 0 0 0 0 1 421556
-0.002162 -0.000618 0.118994 0.115007 0.439013 0.714744 -0.044425 1 0 0 0 0 0 1 422604
-0.002162 -0.000618 0.118994 0.115082 0.439279 0.715200 -0.044453 1 0 0 0 0 0 1 423499
-0.002180 -0.000613 0.119004 0.371393 0.379754 0.579335 -0.044486 1 0 0 0 0 0 1 424541
-0.002190 -0.000611 0.119008 0.279883 0.400831 0.649136 -0.044517 1 0 0 0 0 0 1 425533
-0.002194 -0.000610 0.119009 0.212872 0.416824 0.685188 -0.044549 1 0 0 0 0 0 1 426542
-0.002197 -0.000609 0.119009 0.177499 0.425568 0.699117 -0.044580 1 0 0 0 0 0 1 427537
-0.002198 -0.000609 0.119010 0.159783 0.430261 0.704487 -0.044619 1 0 0 0 0 0 1 428787
-0.002198 -0.000609 0.119010 0.150961 0.432671 0.706529 -0.044643 1 0 0 0 0 0 1 429572
-0.002199 -0.000609 0.119010 0.146641 0.434142 0.707704 -0.044682 1 0 0 0 0 0 1 430798
-0.002199 -0.000609 0.119010 0.144520 0.434999 0.708418 -0.044713 1 0 0 0 0 0 1 431818
-0.002199 -0.000609 0.119010 0.143505 0.435519 0.708882 -0.044739 1 0 0 0 0 0 1 432622
-0.002199 -0.000609 0.119010 0.143061 0.435997 0.709443 -0.044773 1 0 0 0 0 0 1 433716
-0.002199 -0.000609 0.119010 0.142871 0.436359 0.709943 -0.044804 1 0 0 0 0 0 1 434708
-0.002199 -0.000609 0.119010 0.142816 0.436642 0.710356 -0.044830 1 0 0 0 0 0 1 435534
-0.002199 -0.000609 0.119010 0.142855 0.436965 0.710840 -0.044860 1 0 0 0 0 0 1 436513
-0.002199 -0.000609 0.119010 0.142923 0.437302 0.711370 -0.044894 1 0 0 0 0 0 1 437587
-0.002199 -0.000609 0.119010 0.143001 0.437590 0.711838 -0.044923 1 0 0 0 0 0 1 438519
-0.002199 -0.000609 0.119010 0.143101 0.437914 0.712373 -0.044957 1 0 0 0 0 0 1 439612
-0.002199 -0.000609 0.119010 0.143192 0.438230 0.712891 -0.044989 1 0 0 0 0 0 1 440646
-0.002199 -0.000609 0.119010 0.143277 0.438518 0.713334 -0.045018 1 0 0 0 0 0 1 441553
-0.002199 -0.000609 0.119010 0.143395 0.438842 0.713877 -0.045051 1 0 0 0 0 0 1 442624
-0.002199 -0.000609 0.119010 0.143489 0.439124 0.714317 -0.045080 1 0 0 0 0 0 1 443550
-0.002199 -0.000609 0.119010 0.143577 0.439411 0.714808 -0.045110 1 0 0 0 0 0 1 444520
-0.002199 -0.000609 0.119010 0.143677 0.439719 0.715313 -0.045142 1 0 0 0 0 0 1 445537
-0.002199 -0.000609 0.119010 0.143772 0.440032 0.715797 -0.045173 1 0 0 0 0 0 1 446528
-0.002199 -0.000609 0.119010 0.143886 0.440323 0.716292 -0.045204 1 0 0 0 0 0 1 447527
-0.002199 -0.000609 0.119010 0.143980 0.440648 0.716792 -0.045236 1 0 0 0 0 0 1 448525
-0.002199 -0.000609 0.119010 0.144073 0.440931 0.717282 -0.045266 1 0 0 0 0 0 1 449512
-0.002199 -0.000609 0.119010 0.144170 0.441249 0.717776 -0.045298 1 0 0 0 0 0 1 450523
-0.002194 -0.000627 0.119020 0.072216 0.689628 0.575055 -0.045329 1 0 0 0 0 0 1 451505
-0.002191 -0.000636 0.119024 0.096509 0.602175 0.648185 -0.045360 1 0 0 0 0 0 1 452502
-0.002190 -0.000640 0.119025 0.115449 0.537617 0.685953 -0.045391 1 0 0 0 0 0 1 453510
-0.002189 -0.000643 0.119025 0.125903 0.503512 0.700563 -0.045425 1 0 0 0 0 0 1 454581
-0.002189 -0.000644 0.119026 0.131375 0.486470 0.706112 -0.045460 1 0 0 0 0 0 1 455723
-0.002188 -0.000644 0.119026 0.134175 0.478076 0.708318 -0.045490 1 0 0 0 0 0 1 456677
-0.002188 -0.000645 0.119026 0.135640 0.473990 0.709324 -0.045517 1 0 0 0 0 0 1 457540
-0.002188 -0.000645 0.119026 0.136419 0.472134 0.710015 -0.045548 1 0 0 0 0 0 1 458516
-0.002188 -0.000645 0.119026 0.136866 0.471374 0.710573 -0.045579 1 0 0 0 0 0 1 459512
-0.002188 -0.000645 0.119026 0.137127 0.471161 0.711081 -0.045610 1 0 0 0 0 0 1 460516
-0.002188 -0.000645 0.119026 0.137328 0.471203 0.711576 -0.045641 1 0 0 0 0 0 1 461514
-0.002183 -0.000663 0.119036 0.065339 0.719726 0.568940 -0.045674 1 0 0 0 0 0 1 462543
-0.002180 -0.000672 0.119040 0.089659 0.632288 0.642099 -0.045713 1 0 0 0 0 0 1 463794
-0.002179 -0.000676 0.119041 0.108617 0.567714 0.679833 -0.045745 1 0 0 0 0 0 1 464823
-0.002178 -0.000679 0.119041 0.119041 0.533497 0.694286 -0.045770 1 0 0 0 0 0 1 465613
-0.002178 -0.000680 0.119041 0.124505 0.516465 0.699781 -0.045803 1 0 0 0 0 0 1 466679
-0.002178 -0.000680 0.119041 0.127301 0.508043 0.701932 -0.045830 1 0 0 0 0 0 1 467561
-0.002177 -0.000681 0.119041 0.128765 0.504008 0.703000 -0.045860 1 0 0 0 0 0 1 468504
-0.002177 -0.000681 0.119041 0.129557 0.502191 0.703691 -0.045892 1 0 0 0 0 0 1 469545
-0.002177 -0.000681 0.119042 0.129989 0.501458 0.704252 -0.045924 1 0 0 0 0 0 1 470558
-0.002177 -0.000681 0.119042 0.130257 0.501243 0.704744 -0.045955 1 0 0 0 0 0 1 471544
-0.002177 -0.000681 0.119042 0.130445 0.501362 0.705321 -0.045991 1 0 0 0 0 0 1 472703
-0.002177 -0.000681 0.119042 0.130582 0.501597 0.705826 -0.046025 1 0 0 0 0 0 1 473781
-0.002177 -0.000681 0.119042 0.130666 0.501779 0.706187 -0.046048 1 0 0 0 0 0 1 474510
-0.002177 -0.000681 0.119042 0.130772 0.502102 0.706696 -0.046081 1 0 0 0 0 0 1 475569
-0.002177 -0.000681 0.119042 0.130872 0.502433 0.707165 -0.046112 1 0 0 0 0 0 1 476559
-0.002172 -0.000699 0.119052 0.058737 0.751320 0.564510 -0.046140 1 0 0 0 0 0 1 477484
-0.002169 -0.000708 0.119056 0.083023 0.663874 0.637453 -0.046172 1 0 0 0 0 0 1 478479
-0.002168 -0.000713 0.119057 0.101961 0.599356 0.675115 -0.046203 1 0 0 0 0 0 1 479482
-0.002167 -0.000715 0.119057 0.112406 0.565239 0.689645 -0.046234 1 0 0 0 0 0 1 480480
-0.002167 -0.000716 0.119057 0.117837 0.548214 0.695107 -0.046266 1 0 0 0 0 0 1 481490
-0.002167 -0.000717 0.119057 0.120642 0.539855 0.697305 -0.046297 1 0 0 0 0 0 1 482477
-0.002167 -0.000717 0.119057 0.122113 0.535883 0.698376 -0.046328 1 0 0 0 0 0 1 483488
-0.002167 -0.000717 0.119057 0.122890 0.534049 0.699051 -0.046359 1 0 0 0 0 0 1 484480
-0.002167 -0.000717 0.119057 0.123316 0.533328 0.699599 -0.046390 1 0 0 0 0 0 1 485481
-0.002167 -0.000717 0.119057 0.123576 0.533146 0.700083 -0.046422 1 0 0 0 0 0 1 486479
-0.002167 -0.000717 0.119057 0.123749 0.533251 0.700601 -0.046455 1 0 0 0 0 0 1 487536
-0.002167 -0.000717 0.119057 0.123894 0.533541 0.701165 -0.046492 1 0 0 0 0 0 1 488742
-0.002167 -0.000717 0.119057 0.123985 0.533805 0.701592 -0.046520 1 0 0 0 0 0 1 489635
-0.002167 -0.000717 0.119057 0.124067 0.534075 0.701995 -0.046547 1 0 0 0 0 0 1 490490
-0.002167 -0.000717 0.119057 0.124165 0.534413 0.702462 -0.046578 1 0 0 0 0 0 1 491478
-0.002167 -0.000717 0.119057 0.124249 0.534766 0.702954 -0.046610 1 0 0 0 0 0 1 492523
-0.002167 -0.000717 0.119057 0.124326 0.535121 0.703402 -0.046641 1 0 0 0 0 0 1 493487
-0.002167 -0.000717 0.119057 0.124411 0.535469 0.703878 -0.046672 1 0 0 0 0 0 1 494485
-0.002167 -0.000717 0.119057 0.124495 0.535829 0.704353 -0.046703 1 0 0 0 0 0 1 495492
-0.002167 -0.000717 0.119057 0.124598 0.536246 0.704898 -0.046739 1 0 0 0 0 0 1 496633
-0.002167 -0.000717 0.119057 0.124690 0.536608 0.705375 -0.046771 1 0 0 0 0 0 1 497672
-0.002167 -0.000717 0.119057 0.124752 0.536924 0.705793 -0.046799 1 0 0 0 0 0 1 498548
-0.002167 -0.000717 0.119057 0.124843 0.537347 0.706327 -0.046835 1 0 0 0 0 0 1 499695
-0.002167 -0.000717 0.119057 0.124924 0.537676 0.706779 -0.046864 1 0 0 0 0 0 1 500641
-0.002167 -0.000717 0.119057 0.125000 0.538003 0.707211 -0.046893 1 0 0 0 0 0 1 501557
-0.002167 -0.000717 0.119057 0.125103 0.538364 0.707680 -0.046924 1 0 0 0 0 0 1 502549
-0.002167 -0.000717 0.119057 0.125169 0.538716 0.708148 -0.046955 1 0 0 0 0 0 1 503544
-0.002167 -0.000717 0.119057 0.125245 0.539052 0.708590 -0.046984 1 0 0 0 0 0 1 504482
-0.002167 -0.000717 0.119057 0.125343 0.539500 0.709158 -0.047022 1 0 0 0 0 0 1 505702
-0.002167 -0.000717 0.119057 0.125415 0.539791 0.709560 -0.047049 1 0 0 0 0 0 1 506542
-0.002167 -0.000717 0.119057 0.125504 0.540115 0.709985 -0.047077 1 0 0 0 0 0 1 507455
-0.002167 -0.000717 0.119057 0.125595 0.540530 0.710529 -0.047112 1 0 0 0 0 0 1 508584
-0.002167 -0.000717 0.119057 0.125671 0.540884 0.710999 -0.047144 1 0 0 0 0 0 1 509591
-0.002167 -0.000717 0.119057 0.125742 0.541193 0.711405 -0.047171 1 0 0 0 0 0 1 510455
-0.002167 -0.000717 0.119057 0.125826 0.541582 0.711895 -0.047204 1 0 0 0 0 0 1 511508
-0.002167 -0.000717 0.119057 0.125924 0.541927 0.712364 -0.047235 1 0 0 0 0 0 1 512505
-0.002167 -0.000717 0.119057 0.126005 0.542296 0.712849 -0.047266 1 0 0 0 0 0 1 513507
-0.002167 -0.000717 0.119057 0.126081 0.542648 0.713317 -0.047298 1 0 0 0 0 0 1 514511
-0.002167 -0.000717 0.119057 0.126163 0.543004 0.713786 -0.047329 1 0 0 0 0 0 1 515506
-0.002167 -0.000717 0.119057 0.126258 0.543360 0.714252 -0.047360 1 0 0 0 0 0 1 516508
-0.002167 -0.000717 0.119057 0.126331 0.543721 0.714728 -0.047391 1 0 0 0 0 0 1 517507
-0.002167 -0.000717 0.119057 0.126410 0.544093 0.715195 -0.047423 1 0 0 0 0 0 1 518511
-0.002167 -0.000717 0.119057 0.126504 0.544449 0.715678 -0.047454 1 0 0 0 0 0 1 519508
-0.002167 -0.000717 0.119057 0.126590 0.544839 0.716197 -0.047489 1 0 0 0 0 0 1 520621
-0.002167 -0.000717 0.119057 0.126674 0.545148 0.716601 -0.047516 1 0 0 0 0 0 1 521493
-0.002167 -0.000717 0.119057 0.126754 0.545543 0.717123 -0.047550 1 0 0 0 0 0 1 522588
-0.002167 -0.000717 0.119057 0.126831 0.545878 0.717564 -0.047579 1 0 0 0 0 0 1 523524
-0.002167 -0.000717 0.119057 0.126910 0.546245 0.718025 -0.047610 1 0 0 0 0 0 1 524515
-0.002167 -0.000717 0.119057 0.127003 0.546599 0.718505 -0.047641 1 0 0 0 0 0 1 525506
-0.002167 -0.000717 0.119057 0.127093 0.546951 0.718970 -0.047673 1 0 0 0 0 0 1 526518
-0.002167 -0.000717 0.119057 0.127165 0.547309 0.719444 -0.047704 1 0 0 0 0 0 1 527514
-0.002167 -0.000717 0.119057 0.127268 0.547759 0.720036 -0.047743 1 0 0 0 0 0 1 528768
-0.002167 -0.000717 0.119057 0.127337 0.548055 0.720426 -0.047769 1 0 0 0 0 0 1 529596
-0.002167 -0.000717 0.119057 0.127442 0.548510 0.720998 -0.047807 1 0 0 0 0 0 1 530808
-0.002167 -0.000717 0.119057 0.127516 0.548775 0.721366 -0.047832 1 0 0 0 0 0 1 531604
-0.002167 -0.000717 0.119057 0.127605 0.549202 0.721933 -0.047869 1 0 0 0 0 0 1 532794
-0.002167 -0.000717 0.119057 0.127671 0.549492 0.722314 -0.047894 1 0 0 0 0 0 1 533603
-0.002167 -0.000717 0.119057 0.127772 0.549927 0.722887 -0.047932 1 0 0 0 0 0 1 534817
-0.002167 -0.000717 0.119057 0.127833 0.550194 0.723237 -0.047955 1 0 0 0 0 0 1 535561
-0.002167 -0.000717 0.119057 0.127928 0.550548 0.723674 -0.047985 1 0 0 0 0 0 1 536500
-0.002167 -0.000717 0.119057 0.128003 0.550917 0.724184 -0.048018 1 0 0 0 0 0 1 537570
-0.002167 -0.000717 0.119057 0.128081 0.551256 0.724633 -0.048048 1 0 0 0 0 0 1 538522
-0.002167 -0.000717 0.119057 0.128170 0.551642 0.725140 -0.048082 1 0 0 0 0 0 1 539599
-0.002167 -0.000717 0.119057 0.128257 0.552020 0.725637 -0.048115 1 0 0 0 0 0 1 540653
-0.002167 -0.000717 0.119057 0.128340 0.552349 0.726045 -0.048142 1 0 0 0 0 0 1 541546
-0.002167 -0.000717 0.119057 0.128430 0.552735 0.726570 -0.048176 1 0 0 0 0 0 1 542621
-0.002167 -0.000717 0.119057 0.128497 0.553046 0.726984 -0.048204 1 0 0 0 0 0 1 543510
-0.002167 -0.000717 0.119057 0.128578 0.553400 0.727451 -0.048235 1 0 0 0 0 0 1 544501
-0.002167 -0.000717 0.119057 0.128660 0.553754 0.727916 -0.048266 1 0 0 0 0 0 1 545488
-0.002167 -0.000717 0.119057 0.128756 0.554110 0.728382 -0.048297 1 0 0 0 0 0 1 546490
-0.002167 -0.000717 0.119057 0.128837 0.554479 0.728865 -0.048328 1 0 0 0 0 0 1 547489
-0.002167 -0.000717 0.119057 0.128910 0.554849 0.729334 -0.048360 1 0 0 0 0 0 1 548510
-0.002167 -0.000717 0.119057 0.128995 0.555195 0.729808 -0.048391 1 0 0 0 0 0 1 549503
-0.002167 -0.000717 0.119057 0.129077 0.555547 0.730273 -0.048422 1 0 0 0 0 0 1 550489
-0.002167 -0.000717 0.119057 0.129174 0.555909 0.730746 -0.048454 1 0 0 0 0 0 1 551507
-0.002167 -0.000717 0.119057 0.129254 0.556275 0.731226 -0.048485 1 0 0 0 0 0 1 552499
-0.002167 -0.000717 0.119057 0.129326 0.556639 0.731687 -0.048516 1 0 0 0 0 0 1 553501
-0.002185 -0.000713 0.119067 0.386958 0.496931 0.595093 -0.048549 1 0 0 0 0 0 1 554542
-0.002195 -0.000710 0.119071 0.296047 0.517857 0.664689 -0.048582 1 0 0 0 0 0 1 555615
-0.002199 -0.000709 0.119072 0.229293 0.533819 0.700647 -0.048614 1 0 0 0 0 0 1 556643
-0.002201 -0.000709 0.119072 0.194051 0.542521 0.714447 -0.048639 1 0 0 0 0 0 1 557441
-0.002203 -0.000709 0.119073 0.176381 0.547172 0.719656 -0.048670 1 0 0 0 0 0 1 558438
-0.002203 -0.000708 0.119073 0.167606 0.549722 0.721796 -0.048703 1 0 0 0 0 0 1 559490
-0.002203 -0.000708 0.119073 0.163298 0.551160 0.722831 -0.048735 1 0 0 0 0 0 1 560495
-0.002204 -0.000708 0.119073 0.161183 0.552068 0.723495 -0.048766 1 0 0 0 0 0 1 561491
-0.002204 -0.000708 0.119073 0.160180 0.552710 0.724048 -0.048799 1 0 0 0 0 0 1 562544
-0.002204 -0.000708 0.119073 0.159750 0.553240 0.724590 -0.048833 1 0 0 0 0 0 1 563643
-0.002204 -0.000708 0.119073 0.159588 0.553718 0.725123 -0.048869 1 0 0 0 0 0 1 564800
-0.002204 -0.000708 0.119073 0.159536 0.554036 0.725501 -0.048894 1 0 0 0 0 0 1 565608
-0.002204 -0.000708 0.119073 0.159577 0.554451 0.726013 -0.048929 1 0 0 0 0 0 1 566701
-0.002204 -0.000708 0.119073 0.159631 0.554720 0.726370 -0.048953 1 0 0 0 0 0 1 567471
-0.002204 -0.000708 0.119073 0.159717 0.555087 0.726832 -0.048984 1 0 0 0 0 0 1 568469
-0.002204 -0.000708 0.119073 0.159799 0.555442 0.727302 -0.049015 1 0 0 0 0 0 1 569483
-0.002204 -0.000708 0.119073 0.159899 0.555796 0.727766 -0.049047 1 0 0 0 0 0 1 570484
-0.002204 -0.000708 0.119073 0.159995 0.556129 0.728202 -0.049076 1 0 0 0 0 0 1 571425
-0.002204 -0.000708 0.119073 0.160124 0.556557 0.728759 -0.049113 1 0 0 0 0 0 1 572610
-0.002204 -0.000708 0.119073 0.160218 0.556900 0.729212 -0.049144 1 0 0 0 0 0 1 573602
-0.002204 -0.000708 0.119073 0.160320 0.557255 0.729677 -0.049176 1 0 0 0 0 0 1 574605
-0.002204 -0.000708 0.119073 0.160415 0.557629 0.730170 -0.049208 1 0 0 0 0 0 1 575655
-0.002204 -0.000708 0.119073 0.160513 0.557932 0.730565 -0.049235 1 0 0 0 0 0 1 576519
-0.002204 -0.000708 0.119073 0.160628 0.558326 0.731081 -0.049270 1 0 0 0 0 0 1 577632
-0.002204 -0.000708 0.119073 0.160727 0.558673 0.731509 -0.049299 1 0 0 0 0 0 1 578555
-0.002204 -0.000708 0.119073 0.160816 0.558980 0.731933 -0.049328 1 0 0 0 0 0 1 579471
-0.002204 -0.000708 0.119073 0.160905 0.559333 0.732401 -0.049359 1 0 0 0 0 0 1 580467
-0.002204 -0.000708 0.119073 0.161020 0.559694 0.732872 -0.049391 1 0 0 0 0 0 1 581494
-0.002204 -0.000708 0.119073 0.161120 0.560038 0.733322 -0.049421 1 0 0 0 0 0 1 582466
-0.002204 -0.000708 0.119073 0.161232 0.560408 0.733802 -0.049453 1 0 0 0 0 0 1 583487
-0.002204 -0.000708 0.119073 0.161322 0.560759 0.734244 -0.049484 1 0 0 0 0 0 1 584468
-0.002204 -0.000708 0.119073 0.161416 0.561111 0.734727 -0.049516 1 0 0 0 0 0 1 585484
-0.002204 -0.000708 0.119073 0.161528 0.561462 0.735186 -0.049547 1 0 0 0 0 0 1 586484
-0.002204 -0.000708 0.119073 0.161628 0.561802 0.735632 -0.049577 1 0 0 0 0 0 1 587448
-0.002204 -0.000708 0.119073 0.161741 0.562176 0.736117 -0.049609 1 0 0 0 0 0 1 588480
-0.002204 -0.000708 0.119073 0.161837 0.562569 0.736638 -0.049644 1 0 0 0 0 0 1 589602
-0.002204 -0.000708 0.119073 0.161933 0.562889 0.737034 -0.049672 1 0 0 0 0 0 1 590483
-0.002204 -0.000708 0.119073 0.162047 0.563264 0.737543 -0.049706 1 0 0 0 0 0 1 591571
-0.002204 -0.000708 0.119073 0.162137 0.563574 0.737951 -0.049733 1 0 0 0 0 0 1 592449
-0.002204 -0.000708 0.119073 0.162239 0.563952 0.738446 -0.049766 1 0 0 0 0 0 1 593487
-0.002204 -0.000708 0.119073 0.162345 0.564296 0.738897 -0.049797 1 0 0 0 0 0 1 594486
-0.002204 -0.000708 0.119073 0.162445 0.564665 0.739359 -0.049828 1 0 0 0 0 0 1 595498
-0.002204 -0.000708 0.119073 0.162549 0.565006 0.739824 -0.049859 1 0 0 0 0 0 1 596489
-0.002204 -0.000708 0.119073 0.162668 0.565418 0.740366 -0.049896 1 0 0 0 0 0 1 597658
-0.002204 -0.000708 0.119073 0.162753 0.565758 0.740814 -0.049926 1 0 0 0 0 0 1 598609
-0.002204 -0.000708 0.119073 0.162870 0.566124 0.741291 -0.049958 1 0 0 0 0 0 1 599651
-0.002204 -0.000708 0.119073 0.162969 0.566465 0.741738 -0.049988 1 0 0 0 0 0 1 600616
-0.002204 -0.000708 0.119073 0.163066 0.566783 0.742150 -0.050016 1 0 0 0 0 0 1 601490
-0.002204 -0.000708 0.119073 0.163167 0.567171 0.742640 -0.050050 1 0 0 0 0 0 1 602573
-0.002204 -0.000708 0.119073 0.163251 0.567489 0.743078 -0.050078 1 0 0 0 0 0 1 603493
-0.002204 -0.000708 0.119073 0.163358 0.567822 0.743514 -0.050108 1 0 0 0 0 0 1 604446
-0.002204 -0.000708 0.119073 0.163474 0.568221 0.744036 -0.050143 1 0 0 0 0 0 1 605573
-0.002204 -0.000708 0.119073 0.163578 0.568562 0.744479 -0.050173 1 0 0 0 0 0 1 606513
-0.002204 -0.000708 0.119073 0.163660 0.568906 0.744936 -0.050203 1 0 0 0 0 0 1 607497
-0.002204 -0.000708 0.119073 0.163770 0.569277 0.745398 -0.050235 1 0 0 0 0 0 1 608521
-0.002204 -0.000708 0.119073 0.163881 0.569638 0.745890 -0.050268 1 0 0 0 0 0 1 609572
-0.002204 -0.000708 0.119073 0.163975 0.569962 0.746316 -0.050297 1 0 0 0 0 0 1 610489
-0.002204 -0.000708 0.119073 0.164065 0.570318 0.746784 -0.050328 1 0 0 0 0 0 1 611486
-0.002204 -0.000708 0.119073 0.164183 0.570672 0.747242 -0.050359 1 0 0 0 0 0 1 612469
-0.002204 -0.000708 0.119073 0.164281 0.571025 0.747708 -0.050391 1 0 0 0 0 0 1 613488
-0.002198 -0.000726 0.119083 0.091792 0.821348 0.604418 -0.050422 1 0 0 0 0 0 1 614484
-0.002196 -0.000735 0.119087 0.115894 0.734475 0.677066 -0.050453 1 0 0 0 0 0 1 615478
-0.002194 -0.000740 0.119088 0.134766 0.670242 0.714603 -0.050484 1 0 0 0 0 0 1 616481
-0.002194 -0.000742 0.119088 0.145157 0.636284 0.729093 -0.050516 1 0 0 0 0 0 1 617486
-0.002193 -0.000743 0.119088 0.150595 0.619344 0.734520 -0.050547 1 0 0 0 0 0 1 618483
-0.002193 -0.000744 0.119088 0.153406 0.611040 0.736705 -0.050578 1 0 0 0 0 0 1 619487
-0.002193 -0.000744 0.119089 0.154867 0.607078 0.737758 -0.050609 1 0 0 0 0 0 1 620486
-0.002193 -0.000744 0.119089 0.155710 0.605487 0.738665 -0.050657 1 0 0 0 0 0 1 622020
-0.002193 -0.000744 0.119089 0.156113 0.604581 0.738965 -0.050673 1 0 0 0 0 0 1 622509
-0.002193 -0.000744 0.119089 0.156381 0.604434 0.739461 -0.050705 1 0 0 0 0 0 1 623555
-0.002193 -0.000744 0.119089 0.156563 0.604520 0.739898 -0.050735 1 0 0 0 0 0 1 624497
-0.002193 -0.000744 0.119089 0.156691 0.604748 0.740347 -0.050765 1 0 0 0 0 0 1 625481
-0.002193 -0.000744 0.119089 0.156819 0.605054 0.740813 -0.050797 1 0 0 0 0 0 1 626488
-0.002193 -0.000744 0.119089 0.156929 0.605389 0.741271 -0.050828 1 0 0 0 0 0 1 627493
-0.002193 -0.000744 0.119089 0.157038 0.605754 0.741719 -0.050859 1 0 0 0 0 0 1 628488
-0.002193 -0.000744 0.119089 0.157131 0.606156 0.742237 -0.050895 1 0 0 0 0 0 1 629614
-0.002193 -0.000744 0.119089 0.157239 0.606528 0.742693 -0.050926 1 0 0 0 0 0 1 630626
-0.002193 -0.000744 0.119089 0.157336 0.606898 0.743145 -0.050957 1 0 0 0 0 0 1 631620
-0.002193 -0.000744 0.119089 0.157443 0.607289 0.743620 -0.050989 1 0 0 0 0 0 1 632647
-0.002193 -0.000744 0.119089 0.157533 0.607655 0.744070 -0.051021 1 0 0 0 0 0 1 633650
-0.002193 -0.000744 0.119089 0.157607 0.607994 0.744489 -0.051049 1 0 0 0 0 0 1 634556
-0.002193 -0.000744 0.119089 0.157726 0.608383 0.744983 -0.051083 1 0 0 0 0 0 1 635639
-0.002193 -0.000744 0.119089 0.157810 0.608727 0.745387 -0.051111 1 0 0 0 0 0 1 636538
-0.002193 -0.000744 0.119089 0.157917 0.609117 0.745858 -0.051143 1 0 0 0 0 0 1 637558
-0.002193 -0.000744 0.119089 0.157988 0.609459 0.746282 -0.051172 1 0 0 0 0 0 1 638489
-0.002193 -0.000744 0.119089 0.158110 0.609865 0.746798 -0.051207 1 0 0 0 0 0 1 639621
-0.002193 -0.000744 0.119089 0.158194 0.610207 0.747199 -0.051235 1 0 0 0 0 0 1 640514
-0.002193 -0.000744 0.119089 0.158282 0.610548 0.747614 -0.051264 1 0 0 0 0 0 1 641426
-0.002193 -0.000744 0.119089 0.158382 0.610960 0.748142 -0.051299 1 0 0 0 0 0 1 642558
-0.002188 -0.000762 0.119099 0.085784 0.861701 0.604820 -0.051330 1 0 0 0 0 0 1 643546
-0.002185 -0.000772 0.119103 0.109845 0.774864 0.677261 -0.051357 1 0 0 0 0 0 1 644415
-0.002184 -0.000776 0.119104 0.128709 0.710683 0.714778 -0.051390 1 0 0 0 0 0 1 645459
-0.002183 -0.000778 0.119104 0.139095 0.676776 0.729236 -0.051421 1 0 0 0 0 0 1 646458
-0.002183 -0.000779 0.119104 0.144518 0.659858 0.734639 -0.051452 1 0 0 0 0 0 1 647460
-0.002182 -0.000780 0.119104 0.147321 0.651576 0.736828 -0.051484 1 0 0 0 0 0 1 648462
-0.002182 -0.000780 0.119104 0.148772 0.647644 0.737863 -0.051515 1 0 0 0 0 0 1 649455
-0.002182 -0.000780 0.119104 0.149557 0.645875 0.738518 -0.051546 1 0 0 0 0 0 1 650457
-0.002182 -0.000780 0.119104 0.150004 0.645178 0.739042 -0.051577 1 0 0 0 0 0 1 651457
-0.002182 -0.000780 0.119104 0.150265 0.645023 0.739518 -0.051609 1 0 0 0 0 0 1 652463
-0.002182 -0.000780 0.119104 0.150445 0.645159 0.739968 -0.051640 1 0 0 0 0 0 1 653462
-0.002182 -0.000780 0.119104 0.150576 0.645416 0.740440 -0.051672 1 0 0 0 0 0 1 654503
-0.002182 -0.000780 0.119104 0.150706 0.645798 0.740945 -0.051708 1 0 0 0 0 0 1 655630
-0.002182 -0.000781 0.119104 0.150809 0.646149 0.741391 -0.051739 1 0 0 0 0 0 1 656626
-0.002182 -0.000781 0.119104 0.150890 0.646435 0.741741 -0.051764 1 0 0 0 0 0 1 657423
-0.002182 -0.000781 0.119104 0.150977 0.646832 0.742199 -0.051795 1 0 0 0 0 0 1 658417
-0.002182 -0.000781 0.119104 0.151074 0.647198 0.742638 -0.051826 1 0 0 0 0 0 1 659410
-0.002182 -0.000781 0.119104 0.151168 0.647622 0.743107 -0.051859 1 0 0 0 0 0 1 660472
-0.002182 -0.000781 0.119104 0.151262 0.647998 0.743556 -0.051890 1 0 0 0 0 0 1 661462
-0.002182 -0.000781 0.119104 0.151342 0.648392 0.744014 -0.051921 1 0 0 0 0 0 1 662469
-0.002182 -0.000781 0.119104 0.151469 0.648914 0.744590 -0.051962 1 0 0 0 0 0 1 663784
-0.002182 -0.000781 0.119104 0.151569 0.649290 0.745036 -0.051993 1 0 0 0 0 0 1 664752
-0.002182 -0.000781 0.119104 0.151634 0.649588 0.745383 -0.052017 1 0 0 0 0 0 1 665539
-0.002182 -0.000781 0.119104 0.151734 0.650042 0.745884 -0.052053 1 0 0 0 0 0 1 666674
-0.002182 -0.000781 0.119104 0.151805 0.650378 0.746290 -0.052080 1 0 0 0 0 0 1 667554
-0.002182 -0.000781 0.119104 0.151896 0.650720 0.746682 -0.052108 1 0 0 0 0 0 1 668440
-0.002182 -0.000781 0.119104 0.152000 0.651161 0.747165 -0.052142 1 0 0 0 0 0 1 669519
-0.002182 -0.000781 0.119104 0.152085 0.651522 0.747599 -0.052172 1 0 0 0 0 0 1 670490
-0.002182 -0.000781 0.119104 0.152158 0.651887 0.748023 -0.052201 1 0 0 0 0 0 1 671423
-0.002182 -0.000781 0.119104 0.152270 0.652348 0.748531 -0.052237 1 0 0 0 0 0 1 672583
-0.002182 -0.000781 0.119104 0.152375 0.652768 0.749030 -0.052272 1 0 0 0 0 0 1 673686
-0.002182 -0.000781 0.119104 0.152444 0.653061 0.749367 -0.052295 1 0 0 0 0 0 1 674439
-0.002182 -0.000781 0.119104 0.152552 0.653495 0.749863 -0.052329 1 0 0 0 0 0 1 675530
-0.002182 -0.000781 0.119104 0.152621 0.653895 0.750308 -0.052361 1 0 0 0 0 0 1 676539
-0.002182 -0.000781 0.119104 0.152717 0.654240 0.750719 -0.052390 1 0 0 0 0 0 1 677457
-0.002182 -0.000781 0.119104 0.152805 0.654635 0.751153 -0.052420 1 0 0 0 0 0 1 678442
-0.002182 -0.000781 0.119104 0.152901 0.655019 0.751613 -0.052452 1 0 0 0 0 0 1 679455
-0.002182 -0.000781 0.119104 0.152988 0.655420 0.752075 -0.052483 1 0 0 0 0 0 1 680456
-0.002182 -0.000781 0.119104 0.153078 0.655805 0.752497 -0.052514 1 0 0 0 0 0 1 681439
-0.002182 -0.000781 0.119104 0.153174 0.656193 0.752959 -0.052546 1 0 0 0 0 0 1 682461
-0.002182 -0.000781 0.119104 0.153264 0.656572 0.753396 -0.052577 1 0 0 0 0 0 1 683436
-0.002182 -0.000781 0.119104 0.153357 0.656971 0.753855 -0.052609 1 0 0 0 0 0 1 684460
-0.002182 -0.000781 0.119104 0.153432 0.657374 0.754301 -0.052640 1 0 0 0 0 0 1 685457
-0.002182 -0.000781 0.119104 0.153545 0.657763 0.754758 -0.052671 1 0 0 0 0 0 1 686462
-0.002182 -0.000781 0.119104 0.153636 0.658163 0.755222 -0.052704 1 0 0 0 0 0 1 687511
-0.002182 -0.000781 0.119104 0.153735 0.658615 0.755722 -0.052739 1 0 0 0 0 0 1 688643
-0.002182 -0.000781 0.119104 0.153810 0.658970 0.756150 -0.052768 1 0 0 0 0 0 1 689572
-0.002182 -0.000781 0.119104 0.153900 0.659304 0.756532 -0.052795 1 0 0 0 0 0 1 690436
-0.002177 -0.000799 0.119115 0.081105 0.910619 0.613071 -0.052826 1 0 0 0 0 0 1 691412
-0.002174 -0.000808 0.119118 0.105154 0.824028 0.685444 -0.052859 1 0 0 0 0 0 1 692468
-0.002173 -0.000812 0.119120 0.123961 0.759904 0.722857 -0.052888 1 0 0 0 0 0 1 693414
-0.002172 -0.000814 0.119120 0.134345 0.726075 0.737300 -0.052921 1 0 0 0 0 0 1 694473
-0.002172 -0.000816 0.119120 0.139760 0.709206 0.742713 -0.052954 1 0 0 0 0 0 1 695502
-0.002172 -0.000816 0.119120 0.142552 0.701000 0.744927 -0.052988 1 0 0 0 0 0 1 696618
-0.002171 -0.000816 0.119120 0.144009 0.697073 0.745925 -0.053018 1 0 0 0 0 0 1 697552
-0.002171 -0.000817 0.119120 0.144793 0.695370 0.746640 -0.053053 1 0 0 0 0 0 1 698683
-0.002171 -0.000817 0.119120 0.145219 0.694649 0.747092 -0.053080 1 0 0 0 0 0 1 699550
-0.002171 -0.000817 0.119120 0.145486 0.694570 0.747619 -0.053116 1 0 0 0 0 0 1 700693
-0.002171 -0.000817 0.119120 0.145651 0.694655 0.748004 -0.053143 1 0 0 0 0 0 1 701549
-0.002171 -0.000817 0.119120 0.145768 0.694889 0.748404 -0.053170 1 0 0 0 0 0 1 702441
-0.002171 -0.000817 0.119120 0.145884 0.695249 0.748875 -0.053204 1 0 0 0 0 0 1 703510
-0.002171 -0.000817 0.119120 0.145978 0.695629 0.749308 -0.053235 1 0 0 0 0 0 1 704509
-0.002171 -0.000817 0.119120 0.146058 0.696011 0.749740 -0.053266 1 0 0 0 0 0 1 705495
-0.002171 -0.000817 0.119120 0.146173 0.696474 0.750256 -0.053303 1 0 0 0 0 0 1 706668
-0.002171 -0.000817 0.119120 0.146264 0.696902 0.750719 -0.053335 1 0 0 0 0 0 1 707720
-0.002171 -0.000817 0.119120 0.146329 0.697209 0.751050 -0.053359 1 0 0 0 0 0 1 708473
-0.002171 -0.000817 0.119120 0.146418 0.697663 0.751540 -0.053393 1 0 0 0 0 0 1 709558
-0.002171 -0.000817 0.119120 0.146503 0.698043 0.751948 -0.053423 1 0 0 0 0 0 1 710512
-0.002171 -0.000817 0.119120 0.146585 0.698429 0.752364 -0.053452 1 0 0 0 0 0 1 711460
-0.002171 -0.000817 0.119120 0.146670 0.698834 0.752800 -0.053483 1 0 0 0 0 0 1 712453
-0.002171 -0.000817 0.119120 0.146745 0.699249 0.753250 -0.053515 1 0 0 0 0 0 1 713461
-0.002171 -0.000817 0.119120 0.146849 0.699663 0.753691 -0.053546 1 0 0 0 0 0 1 714460
-0.002171 -0.000817 0.119120 0.146928 0.700062 0.754123 -0.053577 1 0 0 0 0 0 1 715457
-0.002171 -0.000817 0.119120 0.147014 0.700472 0.754563 -0.053609 1 0 0 0 0 0 1 716461
-0.002171 -0.000817 0.119120 0.147100 0.700881 0.755004 -0.053640 1 0 0 0 0 0 1 717463
-0.002171 -0.000817 0.119120 0.147176 0.701276 0.755453 -0.053671 1 0 0 0 0 0 1 718454
-0.002171 -0.000817 0.119120 0.147269 0.701693 0.755882 -0.053702 1 0 0 0 0 0 1 719456
-0.002171 -0.000817 0.119120 0.147364 0.702111 0.756328 -0.053733 1 0 0 0 0 0 1 720457
-0.002171 -0.000817 0.119120 0.147453 0.702561 0.756814 -0.053768 1 0 0 0 0 0 1 721576
-0.002171 -0.000817 0.119120 0.147533 0.702943 0.757226 -0.053798 1 0 0 0 0 0 1 722514
-0.002171 -0.000817 0.119120 0.147613 0.703384 0.757704 -0.053831 1 0 0 0 0 0 1 723588
-0.002171 -0.000817 0.119120 0.147699 0.703743 0.758088 -0.053859 1 0 0 0 0 0 1 724474
-0.002171 -0.000817 0.119120 0.147794 0.704161 0.758536 -0.053890 1 0 0 0 0 0 1 725477
-0.002171 -0.000817 0.119120 0.147872 0.704557 0.758964 -0.053921 1 0 0 0 0 0 1 726464
-0.002171 -0.000817 0.119120 0.147945 0.704966 0.759408 -0.053952 1 0 0 0 0 0 1 727461
-0.002171 -0.000817 0.119120 0.148044 0.705361 0.759850 -0.053984 1 0 0 0 0 0 1 728463
-0.002171 -0.000817 0.119120 0.148141 0.705843 0.760352 -0.054020 1 0 0 0 0 0 1 729619
-0.002171 -0.000817 0.119120 0.148219 0.706215 0.760751 -0.054048 1 0 0 0 0 0 1 730529
-0.002171 -0.000817 0.119120 0.148317 0.706650 0.761217 -0.054081 1 0 0 0 0 0 1 731572
-0.002171 -0.000817 0.119120 0.148393 0.707100 0.761708 -0.054116 1 0 0 0 0 0 1 732687
-0.002171 -0.000817 0.119120 0.148489 0.707507 0.762143 -0.054147 1 0 0 0 0 0 1 733691
-0.002171 -0.000817 0.119120 0.148561 0.707845 0.762506 -0.054173 1 0 0 0 0 0 1 734519
-0.002171 -0.000817 0.119120 0.148638 0.708209 0.762898 -0.054201 1 0 0 0 0 0 1 735410
-0.002171 -0.000817 0.119120 0.148729 0.708673 0.763400 -0.054235 1 0 0 0 0 0 1 736520
-0.002171 -0.000817 0.119120 0.148813 0.709049 0.763803 -0.054265 1 0 0 0 0 0 1 737464
-0.002171 -0.000817 0.119120 0.148908 0.709468 0.764274 -0.054298 1 0 0 0 0 0 1 738522
-0.002171 -0.000817 0.119120 0.148989 0.709880 0.764701 -0.054329 1 0 0 0 0 0 1 739507
-0.002171 -0.000817 0.119120 0.149077 0.710300 0.765151 -0.054361 1 0 0 0 0 0 1 740532
-0.002171 -0.000817 0.119120 0.149141 0.710666 0.765549 -0.054389 1 0 0 0 0 0 1 741422
-0.002171 -0.000817 0.119120 0.149251 0.711111 0.766023 -0.054422 1 0 0 0 0 0 1 742497
-0.002171 -0.000817 0.119120 0.149327 0.711491 0.766433 -0.054452 1 0 0 0 0 0 1 743445
-0.002171 -0.000817 0.119120 0.149408 0.711881 0.766854 -0.054482 1 0 0 0 0 0 1 744403
-0.002171 -0.000817 0.119120 0.149482 0.712292 0.767300 -0.054513 1 0 0 0 0 0 1 745403
-0.002171 -0.000817 0.119120 0.149578 0.712697 0.767733 -0.054544 1 0 0 0 0 0 1 746400
-0.002171 -0.000817 0.119120 0.149677 0.713104 0.768188 -0.054576 1 0 0 0 0 0 1 747406
-0.002171 -0.000817 0.119120 0.149752 0.713513 0.768614 -0.054607 1 0 0 0 0 0 1 748401
-0.002171 -0.000817 0.119120 0.149837 0.713921 0.769053 -0.054638 1 0 0 0 0 0 1 749401
-0.002171 -0.000817 0.119120 0.149911 0.714333 0.769499 -0.054669 1 0 0 0 0 0 1 750402
-0.002171 -0.000817 0.119120 0.150007 0.714741 0.769936 -0.054701 1 0 0 0 0 0 1 751408
-0.002171 -0.000817 0.119120 0.150093 0.715146 0.770371 -0.054732 1 0 0 0 0 0 1 752400
-0.002171 -0.000817 0.119120 0.150187 0.715564 0.770819 -0.054763 1 0 0 0 0 0 1 753402
-0.002171 -0.000817 0.119120 0.150277 0.716015 0.771307 -0.054798 1 0 0 0 0 0 1 754526
-0.002171 -0.000817 0.119120 0.150336 0.716361 0.771684 -0.054824 1 0 0 0 0 0 1 755369
-0.002171 -0.000817 0.119120 0.150443 0.716819 0.772173 -0.054860 1 0 0 0 0 0 1 756495
-0.002171 -0.000817 0.119120 0.150527 0.717184 0.772585 -0.054888 1 0 0 0 0 0 1 757418
-0.002171 -0.000817 0.119120 0.150609 0.717598 0.773015 -0.054919 1 0 0 0 0 0 1 758409
-0.002171 -0.000817 0.119120 0.150691 0.718022 0.773471 -0.054951 1 0 0 0 0 0 1 759417
-0.002171 -0.000817 0.119120 0.150779 0.718417 0.773895 -0.054982 1 0 0 0 0 0 1 760408
-0.002171 -0.000817 0.119120 0.150867 0.718830 0.774340 -0.055014 1 0 0 0 0 0 1 761422
-0.002171 -0.000817 0.119120 0.150971 0.719329 0.774877 -0.055052 1 0 0 0 0 0 1 762644
-0.002171 -0.000817 0.119120 0.151053 0.719715 0.775294 -0.055081 1 0 0 0 0 0 1 763591
-0.002171 -0.000817 0.119120 0.151124 0.720085 0.775693 -0.055109 1 0 0 0 0 0 1 764468
-0.002171 -0.000817 0.119120 0.151225 0.720542 0.776184 -0.055144 1 0 0 0 0 0 1 765611
-0.002171 -0.000817 0.119120 0.151305 0.720917 0.776588 -0.055173 1 0 0 0 0 0 1 766532
-0.002171 -0.000817 0.119120 0.151396 0.721325 0.777047 -0.055205 1 0 0 0 0 0 1 767561
-0.002171 -0.000817 0.119120 0.151473 0.721776 0.777520 -0.055239 1 0 0 0 0 0 1 768635
-0.002171 -0.000817 0.119120 0.151551 0.722096 0.777859 -0.055264 1 0 0 0 0 0 1 769422
-0.002171 -0.000817 0.119120 0.151649 0.722530 0.778324 -0.055296 1 0 0 0 0 0 1 770464
-0.002171 -0.000817 0.119120 0.151721 0.722896 0.778719 -0.055325 1 0 0 0 0 0 1 771377
-0.002171 -0.000817 0.119120 0.151810 0.723321 0.779178 -0.055357 1 0 0 0 0 0 1 772421
-0.002171 -0.000817 0.119120 0.151889 0.723758 0.779652 -0.055391 1 0 0 0 0 0 1 773485
-0.002171 -0.000817 0.119120 0.151991 0.724192 0.780117 -0.055424 1 0 0 0 0 0 1 774554
-0.002171 -0.000817 0.119120 0.152074 0.724553 0.780502 -0.055451 1 0 0 0 0 0 1 775416
-0.002171 -0.000817 0.119120 0.152163 0.725005 0.780991 -0.055486 1 0 0 0 0 0 1 776542
-0.002171 -0.000817 0.119120 0.152231 0.725360 0.781396 -0.055514 1 0 0 0 0 0 1 777434
-0.002171 -0.000817 0.119120 0.152323 0.725774 0.781823 -0.055545 1 0 0 0 0 0 1 778431
-0.002171 -0.000817 0.119120 0.152408 0.726173 0.782250 -0.055576 1 0 0 0 0 0 1 779405
-0.002171 -0.000817 0.119120 0.152495 0.726588 0.782698 -0.055607 1 0 0 0 0 0 1 780423
-0.002171 -0.000817 0.119120 0.152589 0.727007 0.783146 -0.055639 1 0 0 0 0 0 1 781427
-0.002171 -0.000817 0.119120 0.152654 0.727403 0.783578 -0.055669 1 0 0 0 0 0 1 782408
-0.002171 -0.000817 0.119120 0.152751 0.727813 0.784016 -0.055701 1 0 0 0 0 0 1 783419
-0.002171 -0.000817 0.119120 0.152838 0.728223 0.784458 -0.055732 1 0 0 0 0 0 1 784426
-0.002171 -0.000817 0.119120 0.152924 0.728632 0.784898 -0.055764 1 0 0 0 0 0 1 785427
-0.002171 -0.000817 0.119120 0.153010 0.729042 0.785361 -0.055795 1 0 0 0 0 0 1 786433
-0.002171 -0.000817 0.119120 0.153094 0.729444 0.785776 -0.055826 1 0 0 0 0 0 1 787417
-0.002171 -0.000817 0.119120 0.153192 0.729908 0.786274 -0.055861 1 0 0 0 0 0 1 788553
-0.002171 -0.000817 0.119120 0.153265 0.730254 0.786647 -0.055888 1 0 0 0 0 0 1 789401
-0.002171 -0.000817 0.119120 0.153359 0.730703 0.787130 -0.055922 1 0 0 0 0 0 1 790501
-0.002171 -0.000817 0.119120 0.153428 0.731093 0.787553 -0.055952 1 0 0 0 0 0 1 791447
-0.002171 -0.000817 0.119120 0.153531 0.731503 0.787990 -0.055983 1 0 0 0 0 0 1 792438
-0.002171 -0.000817 0.119120 0.153611 0.731903 0.788422 -0.056014 1 0 0 0 0 0 1 793435
-0.002171 -0.000817 0.119120 0.153696 0.732311 0.788862 -0.056045 1 0 0 0 0 0 1 794437
-0.002171 -0.000817 0.119120 0.153782 0.732717 0.789299 -0.056076 1 0 0 0 0 0 1 795432
-0.002171 -0.000817 0.119120 0.153881 0.733224 0.789868 -0.056116 1 0 0 0 0 0 1 796695
-0.002171 -0.000817 0.119120 0.153959 0.733566 0.790217 -0.056141 1 0 0 0 0 0 1 797515
-0.002171 -0.000817 0.119120 0.154067 0.734049 0.790732 -0.056178 1 0 0 0 0 0 1 798673
-0.002171 -0.000817 0.119120 0.154133 0.734388 0.791099 -0.056204 1 0 0 0 0 0 1 799521
-0.002171 -0.000817 0.119120 0.154219 0.734859 0.791610 -0.056240 1 0 0 0 0 0 1 800670
-0.002171 -0.000817 0.119120 0.154301 0.735202 0.791976 -0.056267 1 0 0 0 0 0 1 801516
-0.002171 -0.000817 0.119120 0.154385 0.735597 0.792401 -0.056297 1 0 0 0 0 0 1 802484
-0.002171 -0.000817 0.119120 0.154476 0.735999 0.792833 -0.056327 1 0 0 0 0 0 1 803449
-0.002171 -0.000817 0.119120 0.154556 0.736405 0.793271 -0.056359 1 0 0 0 0 0 1 804460
-0.002171 -0.000817 0.119120 0.154635 0.736814 0.793735 -0.056391 1 0 0 0 0 0 1 805486
-0.002171 -0.000817 0.119120 0.154728 0.737232 0.794166 -0.056422 1 0 0 0 0 0 1 806492
-0.002171 -0.000817 0.119120 0.154813 0.737632 0.794595 -0.056453 1 0 0 0 0 0 1 807470
-0.002171 -0.000817 0.119120 0.154899 0.738040 0.795034 -0.056484 1 0 0 0 0 0 1 808470
-0.002171 -0.000817 0.119120 0.154985 0.738480 0.795509 -0.056517 1 0 0 0 0 0 1 809518
-0.002171 -0.000817 0.119120 0.155067 0.738845 0.795901 -0.056545 1 0 0 0 0 0 1 810437
-0.002171 -0.000817 0.119120 0.155152 0.739250 0.796337 -0.056576 1 0 0 0 0 0 1 811431
-0.002171 -0.000817 0.119120 0.155238 0.739660 0.796778 -0.056608 1 0 0 0 0 0 1 812435
-0.002171 -0.000817 0.119120 0.155324 0.740067 0.797216 -0.056639 1 0 0 0 0 0 1 813431
-0.002171 -0.000817 0.119120 0.155405 0.740484 0.797666 -0.056670 1 0 0 0 0 0 1 814424
-0.002171 -0.000817 0.119120 0.155494 0.740884 0.798096 -0.056701 1 0 0 0 0 0 1 815428
-0.002171 -0.000817 0.119120 0.155584 0.741280 0.798542 -0.056733 1 0 0 0 0 0 1 816429
-0.002171 -0.000817 0.119120 0.155666 0.741694 0.798972 -0.056764 1 0 0 0 0 0 1 817421
-0.002171 -0.000817 0.119120 0.155752 0.742104 0.799412 -0.056795 1 0 0 0 0 0 1 818422
-0.002171 -0.000817 0.119120 0.155824 0.742506 0.799848 -0.056825 1 0 0 0 0 0 1 819400
-0.002171 -0.000817 0.119120 0.155928 0.742923 0.800292 -0.056857 1 0 0 0 0 0 1 820405
-0.002171 -0.000817 0.119120 0.156016 0.743363 0.800767 -0.056891 1 0 0 0 0 0 1 821502
-0.002171 -0.000817 0.119120 0.156094 0.743735 0.801168 -0.056920 1 0 0 0 0 0 1 822415
-0.002171 -0.000817 0.119120 0.156172 0.744168 0.801637 -0.056952 1 0 0 0 0 0 1 823467
-0.002171 -0.000817 0.119120 0.156265 0.744557 0.802054 -0.056982 1 0 0 0 0 0 1 824428
-0.002171 -0.000817 0.119120 0.156354 0.744950 0.802496 -0.057014 1 0 0 0 0 0 1 825420
-0.002171 -0.000817 0.119120 0.156444 0.745373 0.802933 -0.057044 1 0 0 0 0 0 1 826409
-0.002171 -0.000817 0.119120 0.156523 0.745776 0.803367 -0.057076 1 0 0 0 0 0 1 827411
-0.002159 -0.000803 0.119131 -0.018450 0.559291 0.651891 -0.057107 1 0 0 0 0 0 1 828422
-0.002152 -0.000796 0.119135 0.040046 0.622851 0.727604 -0.057139 1 0 0 0 0 0 1 829444
-0.002149 -0.000793 0.119136 0.084677 0.670880 0.766873 -0.057175 1 0 0 0 0 0 1 830596
-0.002148 -0.000791 0.119137 0.108812 0.696733 0.781931 -0.057203 1 0 0 0 0 0 1 831492
-0.002147 -0.000791 0.119137 0.121199 0.710121 0.787611 -0.057238 1 0 0 0 0 0 1 832594
-0.002146 -0.000790 0.119137 0.127485 0.717043 0.789851 -0.057270 1 0 0 0 0 0 1 833616
-0.002146 -0.000790 0.119137 0.130658 0.720635 0.790832 -0.057295 1 0 0 0 0 0 1 834427
-0.002146 -0.000790 0.119137 0.132321 0.722747 0.791570 -0.057333 1 0 0 0 0 0 1 835648
-0.002146 -0.000790 0.119137 0.133167 0.723871 0.791986 -0.057358 1 0 0 0 0 0 1 836434
-0.002146 -0.000790 0.119137 0.133627 0.724692 0.792457 -0.057389 1 0 0 0 0 0 1 837451
-0.002146 -0.000790 0.119137 0.133903 0.725278 0.792879 -0.057420 1 0 0 0 0 0 1 838421
-0.002146 -0.000790 0.119137 0.134070 0.725768 0.793317 -0.057451 1 0 0 0 0 0 1 839412
-0.002146 -0.000790 0.119137 0.134194 0.726235 0.793770 -0.057484 1 0 0 0 0 0 1 840472
-0.002146 -0.000790 0.119137 0.134291 0.726645 0.794188 -0.057514 1 0 0 0 0 0 1 841439
-0.002146 -0.000790 0.119137 0.134364 0.727031 0.794608 -0.057544 1 0 0 0 0 0 1 842412
-0.002146 -0.000790 0.119137 0.134463 0.727496 0.795093 -0.057580 1 0 0 0 0 0 1 843550
-0.002146 -0.000790 0.119137 0.134522 0.727841 0.795468 -0.057606 1 0 0 0 0 0 1 844390
-0.002146 -0.000790 0.119137 0.134599 0.728230 0.795891 -0.057638 1 0 0 0 0 0 1 845399
-0.002146 -0.000790 0.119137 0.134681 0.728634 0.796331 -0.057669 1 0 0 0 0 0 1 846404
-0.002146 -0.000790 0.119137 0.134745 0.729015 0.796749 -0.057700 1 0 0 0 0 0 1 847390
-0.002146 -0.000790 0.119137 0.134817 0.729411 0.797202 -0.057731 1 0 0 0 0 0 1 848394
-0.002146 -0.000790 0.119137 0.134891 0.729808 0.797619 -0.057763 1 0 0 0 0 0 1 849402
-0.002146 -0.000790 0.119137 0.134971 0.730205 0.798049 -0.057794 1 0 0 0 0 0 1 850385
-0.002146 -0.000790 0.119137 0.135045 0.730599 0.798479 -0.057825 1 0 0 0 0 0 1 851381
-0.002146 -0.000790 0.119137 0.135112 0.730998 0.798916 -0.057857 1 0 0 0 0 0 1 852411
-0.002146 -0.000790 0.119137 0.135178 0.731392 0.799348 -0.057887 1 0 0 0 0 0 1 853383
-0.002146 -0.000790 0.119137 0.135264 0.731792 0.799783 -0.057919 1 0 0 0 0 0 1 854401
-0.002146 -0.000790 0.119137 0.135338 0.732222 0.800255 -0.057954 1 0 0 0 0 0 1 855512
-0.002146 -0.000790 0.119137 0.135413 0.732598 0.800663 -0.057983 1 0 0 0 0 0 1 856444
-0.002146 -0.000790 0.119137 0.135475 0.732999 0.801126 -0.058016 1 0 0 0 0 0 1 857501
-0.002146 -0.000790 0.119137 0.135556 0.733377 0.801517 -0.058045 1 0 0 0 0 0 1 858420
-0.002146 -0.000790 0.119137 0.135621 0.733753 0.801929 -0.058075 1 0 0 0 0 0 1 859392
-0.002146 -0.000790 0.119137 0.135702 0.734161 0.802372 -0.058107 1 0 0 0 0 0 1 860404
-0.002146 -0.000790 0.119137 0.135775 0.734550 0.802797 -0.058137 1 0 0 0 0 0 1 861387
-0.002146 -0.000790 0.119137 0.135830 0.734950 0.803239 -0.058170 1 0 0 0 0 0 1 862413
-0.002146 -0.000790 0.119137 0.135931 0.735405 0.803731 -0.058205 1 0 0 0 0 0 1 863553
-0.002146 -0.000790 0.119137 0.136005 0.735795 0.804157 -0.058236 1 0 0 0 0 0 1 864539
-0.002146 -0.000790 0.119137 0.136072 0.736191 0.804592 -0.058268 1 0 0 0 0 0 1 865564
-0.002146 -0.000790 0.119137 0.136139 0.736589 0.805028 -0.058299 1 0 0 0 0 0 1 866545
-0.002146 -0.000790 0.119137 0.136212 0.736961 0.805433 -0.058329 1 0 0 0 0 0 1 867512
-0.002146 -0.000790 0.119137 0.136302 0.737376 0.805905 -0.058362 1 0 0 0 0 0 1 868576
-0.002146 -0.000790 0.119137 0.136359 0.737708 0.806250 -0.058387 1 0 0 0 0 0 1 869387
-0.002146 -0.000790 0.119137 0.136429 0.738122 0.806703 -0.058421 1 0 0 0 0 0 1 870455
-0.002146 -0.000790 0.119137 0.136500 0.738543 0.807164 -0.058453 1 0 0 0 0 0 1 871494
-0.002146 -0.000790 0.119137 0.136569 0.738890 0.807542 -0.058482 1 0 0 0 0 0 1 872399
-0.002146 -0.000790 0.119137 0.136655 0.739317 0.808006 -0.058515 1 0 0 0 0 0 1 873461
-0.002146 -0.000790 0.119137 0.136736 0.739748 0.808477 -0.058549 1 0 0 0 0 0 1 874550
-0.002146 -0.000790 0.119137 0.136778 0.740077 0.808842 -0.058575 1 0 0 0 0 0 1 875399
-0.002146 -0.000790 0.119137 0.136876 0.740522 0.809324 -0.058610 1 0 0 0 0 0 1 876513
-0.002146 -0.000790 0.119137 0.136940 0.740860 0.809714 -0.058638 1 0 0 0 0 0 1 877419
-0.002146 -0.000790 0.119137 0.137016 0.741266 0.810139 -0.058669 1 0 0 0 0 0 1 878401
-0.002146 -0.000790 0.119137 0.137089 0.741655 0.810562 -0.058700 1 0 0 0 0 0 1 879383
-0.002146 -0.000790 0.119137 0.137141 0.742044 0.810993 -0.058731 1 0 0 0 0 0 1 880382
-0.002146 -0.000790 0.119137 0.137233 0.742453 0.811434 -0.058763 1 0 0 0 0 0 1 881403
-0.002146 -0.000790 0.119137 0.137299 0.742832 0.811850 -0.058794 1 0 0 0 0 0 1 882383
-0.002146 -0.000790 0.119137 0.137380 0.743240 0.812294 -0.058825 1 0 0 0 0 0 1 883399
-0.002146 -0.000790 0.119137 0.137443 0.743640 0.812734 -0.058857 1 0 0 0 0 0 1 884402
-0.002146 -0.000790 0.119137 0.137517 0.744020 0.813149 -0.058888 1 0 0 0 0 0 1 885392
-0.002146 -0.000790 0.119137 0.137601 0.744406 0.813588 -0.058919 1 0 0 0 0 0 1 886381
-0.002146 -0.000790 0.119137 0.137664 0.744802 0.814006 -0.058950 1 0 0 0 0 0 1 887378
-0.002146 -0.000790 0.119137 0.137753 0.745253 0.814495 -0.058985 1 0 0 0 0 0 1 888498
-0.002146 -0.000790 0.119137 0.137817 0.745664 0.814947 -0.059017 1 0 0 0 0 0 1 889529
-0.002146 -0.000790 0.119137 0.137893 0.746051 0.815369 -0.059048 1 0 0 0 0 0 1 890536
-0.002146 -0.000790 0.119137 0.137964 0.746397 0.815744 -0.059075 1 0 0 0 0 0 1 891393
-0.002146 -0.000790 0.119137 0.138028 0.746773 0.816157 -0.059106 1 0 0 0 0 0 1 892365
-0.002146 -0.000790 0.119137 0.138097 0.747188 0.816612 -0.059138 1 0 0 0 0 0 1 893389
-0.002146 -0.000790 0.119137 0.138182 0.747580 0.817038 -0.059169 1 0 0 0 0 0 1 894387
-0.002146 -0.000790 0.119137 0.138248 0.747968 0.817463 -0.059200 1 0 0 0 0 0 1 895390
-0.002146 -0.000790 0.119137 0.138331 0.748355 0.817903 -0.059231 1 0 0 0 0 0 1 896381
-0.002146 -0.000790 0.119137 0.138399 0.748781 0.818354 -0.059265 1 0 0 0 0 0 1 897454
-0.002146 -0.000790 0.119137 0.138485 0.749280 0.818900 -0.059303 1 0 0 0 0 0 1 898691
-0.002146 -0.000790 0.119137 0.138555 0.749600 0.819246 -0.059329 1 0 0 0 0 0 1 899504
-0.002146 -0.000790 0.119137 0.138632 0.750044 0.819733 -0.059364 1 0 0 0 0 0 1 900650
-0.002146 -0.000790 0.119137 0.138699 0.750374 0.820091 -0.059390 1 0 0 0 0 0 1 901467
-0.002133 -0.000776 0.119148 -0.036853 0.563228 0.668272 -0.059419 1 0 0 0 0 0 1 902387
-0.002127 -0.000769 0.119152 0.021414 0.626587 0.743804 -0.059452 1 0 0 0 0 0 1 903446
-0.002124 -0.000766 0.119153 0.065943 0.674440 0.782908 -0.059482 1 0 0 0 0 0 1 904421
-0.002122 -0.000764 0.119153 0.090029 0.700244 0.797935 -0.059511 1 0 0 0 0 0 1 905325
-0.002121 -0.000764 0.119154 0.102375 0.713612 0.803618 -0.059547 1 0 0 0 0 0 1 906504
-0.002121 -0.000763 0.119154 0.108636 0.720512 0.805867 -0.059580 1 0 0 0 0 0 1 907538
-0.002121 -0.000763 0.119154 0.111799 0.724088 0.806841 -0.059606 1 0 0 0 0 0 1 908383
-0.002121 -0.000763 0.119154 0.113419 0.726140 0.807528 -0.059640 1 0 0 0 0 0 1 909468
-0.002121 -0.000763 0.119154 0.114268 0.727318 0.808010 -0.059671 1 0 0 0 0 0 1 910453
-0.002121 -0.000763 0.119154 0.114708 0.728086 0.808429 -0.059699 1 0 0 0 0 0 1 911369
-0.002121 -0.000763 0.119154 0.114976 0.728657 0.808861 -0.059731 1 0 0 0 0 0 1 912368
-0.002121 -0.000763 0.119154 0.115128 0.729150 0.809293 -0.059762 1 0 0 0 0 0 1 913379
-0.002121 -0.000763 0.119154 0.115243 0.729591 0.809720 -0.059794 1 0 0 0 0 0 1 914383
-0.002121 -0.000763 0.119154 0.115322 0.729984 0.810128 -0.059824 1 0 0 0 0 0 1 915361
-0.002121 -0.000763 0.119154 0.115389 0.730397 0.810562 -0.059856 1 0 0 0 0 0 1 916388
-0.002121 -0.000763 0.119154 0.115469 0.730784 0.810984 -0.059887 1 0 0 0 0 0 1 917383
-0.002121 -0.000763 0.119154 0.115518 0.731164 0.811407 -0.059918 1 0 0 0 0 0 1 918368
-0.002121 -0.000763 0.119154 0.115589 0.731546 0.811828 -0.059950 1 0 0 0 0 0 1 919376
-0.002121 -0.000763 0.119154 0.115651 0.731930 0.812254 -0.059981 1 0 0 0 0 0 1 920384
-0.002121 -0.000763 0.119154 0.115703 0.732302 0.812690 -0.060012 1 0 0 0 0 0 1 921384
-0.002121 -0.000763 0.119154 0.115781 0.732757 0.813175 -0.060049 1 0 0 0 0 0 1 922558
-0.002121 -0.000763 0.119154 0.115841 0.733133 0.813591 -0.060080 1 0 0 0 0 0 1 923542
-0.002121 -0.000763 0.119154 0.115891 0.733445 0.813936 -0.060105 1 0 0 0 0 0 1 924359
-0.002121 -0.000763 0.119154 0.115950 0.733820 0.814352 -0.060136 1 0 0 0 0 0 1 925342
-0.002121 -0.000763 0.119154 0.116013 0.734219 0.814794 -0.060169 1 0 0 0 0 0 1 926387
-0.002108 -0.000749 0.119165 -0.059809 0.546829 0.662999 -0.060200 1 0 0 0 0 0 1 927389
-0.002102 -0.000742 0.119168 -0.001573 0.610104 0.738375 -0.060231 1 0 0 0 0 0 1 928380
-0.002098 -0.000739 0.119170 0.042935 0.657943 0.777436 -0.060263 1 0 0 0 0 0 1 929395
-0.002097 -0.000737 0.119170 0.066990 0.683828 0.792554 -0.060299 1 0 0 0 0 0 1 930563
-0.002096 -0.000737 0.119170 0.079300 0.697070 0.798098 -0.060327 1 0 0 0 0 0 1 931455
-0.002095 -0.000736 0.119170 0.085566 0.703994 0.800395 -0.060364 1 0 0 0 0 0 1 932638
-0.002095 -0.000736 0.119170 0.088716 0.707570 0.801377 -0.060391 1 0 0 0 0 0 1 933492
-0.002095 -0.000736 0.119170 0.090318 0.709636 0.802089 -0.060428 1 0 0 0 0 0 1 934676
-0.002095 -0.000736 0.119170 0.091153 0.710744 0.802496 -0.060453 1 0 0 0 0 0 1 935487
-0.002095 -0.000736 0.119170 0.091572 0.711478 0.802886 -0.060481 1 0 0 0 0 0 1 936367
-0.002095 -0.000736 0.119170 0.091835 0.712083 0.803341 -0.060514 1 0 0 0 0 0 1 937443
-0.002095 -0.000736 0.119170 0.091969 0.712535 0.803753 -0.060545 1 0 0 0 0 0 1 938428
-0.002095 -0.000736 0.119170 0.092065 0.712924 0.804131 -0.060573 1 0 0 0 0 0 1 939333
-0.002095 -0.000736 0.119170 0.092152 0.713408 0.804644 -0.060612 1 0 0 0 0 0 1 940568
-0.002095 -0.000736 0.119170 0.092211 0.713798 0.805081 -0.060644 1 0 0 0 0 0 1 941602
-0.002095 -0.000736 0.119170 0.092246 0.714108 0.805411 -0.060669 1 0 0 0 0 0 1 942411
-0.002095 -0.000736 0.119170 0.092306 0.714487 0.805833 -0.060702 1 0 0 0 0 0 1 943445
-0.002095 -0.000736 0.119170 0.092354 0.714851 0.806243 -0.060733 1 0 0 0 0 0 1 944436
-0.002095 -0.000736 0.119170 0.092398 0.715192 0.806627 -0.060762 1 0 0 0 0 0 1 945363
-0.002095 -0.000736 0.119170 0.092443 0.715579 0.807064 -0.060794 1 0 0 0 0 0 1 946384
-0.002095 -0.000736 0.119170 0.092492 0.715927 0.807456 -0.060824 1 0 0 0 0 0 1 947358
-0.002095 -0.000736 0.119170 0.092553 0.716297 0.807890 -0.060856 1 0 0 0 0 0 1 948375
-0.002095 -0.000736 0.119170 0.092589 0.716659 0.808285 -0.060886 1 0 0 0 0 0 1 949355
-0.002095 -0.000736 0.119170 0.092645 0.717046 0.808716 -0.060919 1 0 0 0 0 0 1 950381
-0.002095 -0.000736 0.119170 0.092672 0.717400 0.809121 -0.060949 1 0 0 0 0 0 1 951358
-0.002095 -0.000736 0.119170 0.092729 0.717764 0.809528 -0.060980 1 0 0 0 0 0 1 952355
-0.002095 -0.000736 0.119170 0.092786 0.718140 0.809950 -0.061012 1 0 0 0 0 0 1 953356
-0.002095 -0.000736 0.119170 0.092827 0.718502 0.810360 -0.061043 1 0 0 0 0 0 1 954361
-0.002095 -0.000736 0.119170 0.092873 0.718906 0.810817 -0.061076 1 0 0 0 0 0 1 955430
-0.002095 -0.000736 0.119170 0.092929 0.719306 0.811267 -0.061111 1 0 0 0 0 0 1 956544
-0.002095 -0.000736 0.119170 0.092987 0.719661 0.811685 -0.061142 1 0 0 0 0 0 1 957523
-0.002095 -0.000736 0.119170 0.093016 0.719962 0.812010 -0.061167 1 0 0 0 0 0 1 958335
-0.002095 -0.000736 0.119170 0.093073 0.720354 0.812448 -0.061200 1 0 0 0 0 0 1 959376
-0.002095 -0.000736 0.119170 0.093100 0.720712 0.812856 -0.061230 1 0 0 0 0 0 1 960361
-0.002095 -0.000736 0.119170 0.093165 0.721085 0.813272 -0.061262 1 0 0 0 0 0 1 961361
-0.002095 -0.000736 0.119170 0.093207 0.721448 0.813683 -0.061293 1 0 0 0 0 0 1 962370
-0.002095 -0.000736 0.119170 0.093254 0.721811 0.814093 -0.061324 1 0 0 0 0 0 1 963359
-0.002095 -0.000736 0.119170 0.093311 0.722298 0.814642 -0.061365 1 0 0 0 0 0 1 964652
-0.002095 -0.000736 0.119170 0.093355 0.722602 0.814985 -0.061391 1 0 0 0 0 0 1 965507
-0.002095 -0.000736 0.119170 0.093416 0.723018 0.815451 -0.061426 1 0 0 0 0 0 1 966617
-0.002095 -0.000736 0.119170 0.093453 0.723316 0.815810 -0.061453 1 0 0 0 0 0 1 967480
-0.002095 -0.000736 0.119170 0.093513 0.723757 0.816288 -0.061489 1 0 0 0 0 0 1 968631
-0.002095 -0.000736 0.119170 0.093530 0.724035 0.816605 -0.061513 1 0 0 0 0 0 1 969397
-0.002095 -0.000736 0.119170 0.093597 0.724425 0.817039 -0.061545 1 0 0 0 0 0 1 970442
-0.002095 -0.000736 0.119170 0.093638 0.724785 0.817447 -0.061577 1 0 0 0 0 0 1 971443
-0.002095 -0.000736 0.119170 0.093683 0.725132 0.817838 -0.061606 1 0 0 0 0 0 1 972387
-0.002095 -0.000736 0.119170 0.093734 0.725574 0.818337 -0.061643 1 0 0 0 0 0 1 973558
-0.002095 -0.000736 0.119170 0.093788 0.725958 0.818770 -0.061676 1 0 0 0 0 0 1 974631
-0.002095 -0.000736 0.119170 0.093831 0.726234 0.819078 -0.061699 1 0 0 0 0 0 1 975359
-0.002095 -0.000736 0.119170 0.093876 0.726622 0.819518 -0.061733 1 0 0 0 0 0 1 976435
-0.002095 -0.000736 0.119170 0.093936 0.727001 0.819964 -0.061765 1 0 0 0 0 0 1 977478
-0.002095 -0.000736 0.119170 0.093956 0.727334 0.820327 -0.061793 1 0 0 0 0 0 1 978368
-0.002095 -0.000736 0.119170 0.094021 0.727708 0.820742 -0.061824 1 0 0 0 0 0 1 979368
-0.002095 -0.000736 0.119170 0.094063 0.728073 0.821155 -0.061856 1 0 0 0 0 0 1 980380
-0.002095 -0.000736 0.119170 0.094118 0.728448 0.821575 -0.061887 1 0 0 0 0 0 1 981378
-0.002095 -0.000736 0.119170 0.094159 0.728808 0.821984 -0.061918 1 0 0 0 0 0 1 982379
-0.002095 -0.000736 0.119170 0.094192 0.729171 0.822397 -0.061949 1 0 0 0 0 0 1 983362
-0.002095 -0.000736 0.119170 0.094259 0.729551 0.822820 -0.061981 1 0 0 0 0 0 1 984378
-0.002095 -0.000736 0.119170 0.094300 0.729909 0.823226 -0.062012 1 0 0 0 0 0 1 985372
-0.002095 -0.000736 0.119170 0.094359 0.730276 0.823657 -0.062043 1 0 0 0 0 0 1 986380
-0.002095 -0.000736 0.119170 0.094384 0.730647 0.824063 -0.062075 1 0 0 0 0 0 1 987374
-0.002095 -0.000736 0.119170 0.094450 0.731030 0.824488 -0.062107 1 0 0 0 0 0 1 988398
-0.002095 -0.000736 0.119170 0.094509 0.731527 0.825051 -0.062149 1 0 0 0 0 0 1 989771
-0.002095 -0.000736 0.119170 0.094548 0.731779 0.825333 -0.062170 1 0 0 0 0 0 1 990435
-0.002095 -0.000736 0.119170 0.094586 0.732115 0.825714 -0.062199 1 0 0 0 0 0 1 991371
-0.002095 -0.000736 0.119170 0.094622 0.732498 0.826149 -0.062232 1 0 0 0 0 0 1 992405
-0.002095 -0.000736 0.119170 0.094686 0.732857 0.826548 -0.062262 1 0 0 0 0 0 1 993364
-0.002095 -0.000736 0.119170 0.094727 0.733216 0.826956 -0.062293 1 0 0 0 0 0 1 994363
-0.002095 -0.000736 0.119170 0.094782 0.733591 0.827376 -0.062324 1 0 0 0 0 0 1 995362
-0.002095 -0.000736 0.119170 0.094814 0.733945 0.827800 -0.062356 1 0 0 0 0 0 1 996368
-0.002095 -0.000736 0.119170 0.094889 0.734425 0.828319 -0.062395 1 0 0 0 0 0 1 997631
-0.002095 -0.000736 0.119170 0.094919 0.734700 0.828630 -0.062419 1 0 0 0 0 0 1 998399
-0.002095 -0.000736 0.119170 0.094984 0.735149 0.829134 -0.062457 1 0 0 0 0 0 1 999598
-0.002095 -0.000736 0.119170 0.095030 0.735555 0.829594 -0.062492 1 0 0 0 0 0 2 723
-0.002095 -0.000736 0.119170 0.095038 0.735663 0.829717 -0.062500 1 0 0 0 0 0 2 1455
-0.002095 -0.000736 0.119170 0.095041 0.735653 0.829705 -0.062500 1 0 0 0 0 0 2 2334
-0.002095 -0.000736 0.119170 0.095041 0.735652 0.829703 -0.062500 1 0 0 0 0 0 2 3395
-0.002095 -0.000736 0.119170 0.095050 0.735661 0.829710 -0.062500 1 0 0 0 0 0 2 4414
-0.002095 -0.000736 0.119170 0.095030 0.735656 0.829710 -0.062500 1 0 0 0 0 0 2 5388
-0.002095 -0.000736 0.119170 0.095052 0.735649 0.829718 -0.062500 1 0 0 0 0 0 2 6599
-0.002095 -0.000736 0.119170 0.095043 0.735651 0.829705 -0.062500 1 0 0 0 0 0 2 7650
-0.002095 -0.000736 0.119170 0.095050 0.735660 0.829711 -0.062500 1 0 0 0 0 0 2 8352
-0.002095 -0.000736 0.119170 0.095043 0.735653 0.829704 -0.062500 1 0 0 0 0 0 2 9410
-0.002095 -0.000736 0.119170 0.095038 0.735663 0.829717 -0.062500 1 0 0 0 0 0 2 10403
-0.002095 -0.000736 0.119170 0.095041 0.735653 0.829705 -0.062500 1 0 0 0 0 0 2 11340
-0.002095 -0.000736 0.119170 0.095041 0.735652 0.829703 -0.062500 1 0 0 0 0 0 2 12331
-0.002095 -0.000736 0.119170 0.095050 0.735661 0.829710 -0.062500 1 0 0 0 0 0 2 13330
-0.002095 -0.000736 0.119170 0.095030 0.735656 0.829710 -0.062500 1 0 0 0 0 0 2 14330
-0.002095 -0.000736 0.119170 0.095048 0.735661 0.829711 -0.062500 1 0 0 0 0 0 2 15335
-0.002095 -0.000736 0.119170 0.095046 0.735641 0.829711 -0.062500 1 0 0 0 0 0 2 16330
-0.002095 -0.000736 0.119170 0.095050 0.735659 0.829711 -0.062500 1 0 0 0 0 0 2 17330
-0.002095 -0.000736 0.119170 0.095043 0.735653 0.829704 -0.062500 1 0 0 0 0 0 2 18330
-0.002095 -0.000736 0.119170 0.095038 0.735663 0.829717 -0.062500 1 0 0 0 0 0 2 19336
-0.002095 -0.000736 0.119170 0.095041 0.735653 0.829705 -0.062500 1 0 0 0 0 0 2 20326
-0.002095 -0.000736 0.119170 0.095041 0.735652 0.829703 -0.062500 1 0 0 0 0 0 2 21384
-0.002095 -0.000736 0.119170 0.095050 0.735661 0.829710 -0.062500 1 0 0 0 0 0 2 22568
-0.002095 -0.000736 0.119170 0.095043 0.735653 0.829704 -0.062500 1 0 0 0 0 0 2 23486
-0.002095 -0.000736 0.119170 0.095038 0.735664 0.829716 -0.062500 1 0 0 0 0 0 2 24337
-0.002095 -0.000736 0.119170 0.095041 0.735654 0.829705 -0.062500 1 0 0 0 0 0 2 25300
-0.002095 -0.000736 0.119170 0.095053 0.735649 0.829717 -0.062500 1 0 0 0 0 0 2 26338
-0.002095 -0.000736 0.119170 0.095043 0.735651 0.829705 -0.062500 1 0 0 0 0 0 2 27342
-0.002095 -0.000736 0.119170 0.095038 0.735663 0.829717 -0.062500 1 0 0 0 0 0 2 28337
-0.002095 -0.000736 0.119170 0.095041 0.735653 0.829705 -0.062500 1 0 0 0 0 0 2 29373
-0.002095 -0.000736 0.119170 0.095041 0.735652 0.829703 -0.062500 1 0 0 0 0 0 2 30619
-0.002095 -0.000736 0.119170 0.095050 0.735660 0.829710 -0.062500 1 0 0 0 0 0 2 31654
-0.002095 -0.000736 0.119170 0.095043 0.735653 0.829704 -0.062500 1 0 0 0 0 0 2 32448
-0.002095 -0.000736 0.119170 0.095038 0.735664 0.829716 -0.062500 1 0 0 0 0 0 2 33562
-0.002095 -0.000736 0.119170 0.095041 0.735653 0.829705 -0.062500 1 0 0 0 0 0 2 34396
-0.002095 -0.000736 0.119170 0.095053 0.735649 0.829717 -0.062500 1 0 0 0 0 0 2 35649
-0.002095 -0.000736 0.119170 0.095043 0.735651 0.829705 -0.062500 1 0 0 0 0 0 2 36377
-0.002095 -0.000736 0.119170 0.095038 0.735663 0.829717 -0.062500 1 0 0 0 0 0 2 37396
-0.002095 -0.000736 0.119170 0.095041 0.735653 0.829705 -0.062500 1 0 0 0 0 0 2 38335
-0.002095 -0.000736 0.119170 0.095041 0.735652 0.829704 -0.062500 1 0 0 0 0 0 2 39373
-0.002095 -0.000736 0.119170 0.095050 0.735660 0.829710 -0.062500 1 0 0 0 0 0 2 40572
-0.002095 -0.000736 0.119170 0.095043 0.735653 0.829704 -0.062500 1 0 0 0 0 0 2 41437
-0.002095 -0.000736 0.119170 0.095038 0.735663 0.829717 -0.062500 1 0 0 0 0 0 2 42323
-0.002095 -0.000736 0.119170 0.095041 0.735653 0.829705 -0.062500 1 0 0 0 0 0 2 43415
-0.002095 -0.000736 0.119170 0.095049 0.735661 0.829710 -0.062500 1 0 0 0 0 0 2 44415
-0.002095 -0.000736 0.119170 0.095046 0.735641 0.829711 -0.062500 1 0 0 0 0 0 2 45334
-0.002095 -0.000736 0.119170 0.095038 0.735662 0.829718 -0.062500 1 0 0 0 0 0 2 46331
-0.002095 -0.000736 0.119170 0.095041 0.735653 0.829705 -0.062500 1 0 0 0 0 0 2 47330
-0.002095 -0.000736 0.119170 0.095041 0.735652 0.829704 -0.062500 1 0 0 0 0 0 2 48331
-0.002095 -0.000736 0.119170 0.095050 0.735660 0.829710 -0.062500 1 0 0 0 0 0 2 49330
-0.002095 -0.000736 0.119170 0.095043 0.735653 0.829704 -0.062500 1 0 0 0 0 0 2 50335
-0.002095 -0.000736 0.119170 0.095038 0.735663 0.829717 -0.062500 1 0 0 0 0 0 2 51325
-0.002095 -0.000736 0.119170 0.095041 0.735653 0.829705 -0.062500 1 0 0 0 0 0 2 52342
-0.002095 -0.000736 0.119170 0.095049 0.735661 0.829710 -0.062500 1 0 0 0 0 0 2 53325
-0.002095 -0.000736 0.119170 0.095042 0.735653 0.829704 -0.062500 1 0 0 0 0 0 2 54468
-0.002095 -0.000736 0.119170 0.095041 0.735652 0.829723 -0.062500 1 0 0 0 0 0 2 55335
-0.002095 -0.000736 0.119170 0.095041 0.735652 0.829706 -0.062500 1 0 0 0 0 0 2 56403
-0.002095 -0.000736 0.119170 0.095050 0.735660 0.829711 -0.062500 1 0 0 0 0 0 2 57349
-0.002095 -0.000736 0.119170 0.095043 0.735653 0.829704 -0.062500 1 0 0 0 0 0 2 58344
-0.002095 -0.000736 0.119170 0.095042 0.735652 0.829703 -0.062500 1 0 0 0 0 0 2 59338
-0.002095 -0.000736 0.119170 0.095038 0.735663 0.829717 -0.062500 1 0 0 0 0 0 2 60344
-0.002095 -0.000736 0.119170 0.095041 0.735653 0.829705 -0.062500 1 0 0 0 0 0 2 61337
-0.002114 -0.000731 0.119180 0.356828 0.674605 0.690152 -0.062500 1 0 0 0 0 0 2 62562
-0.002123 -0.000729 0.119184 0.267886 0.694647 0.758573 -0.062500 1 0 0 0 0 0 2 63501
-0.002128 -0.000728 0.119185 0.202041 0.709997 0.793874 -0.062500 1 0 0 0 0 0 2 64579
-0.002130 -0.000727 0.119185 0.167208 0.718285 0.807222 -0.062500 1 0 0 0 0 0 2 65489
-0.002126 -0.000745 0.119196 0.075897 0.976322 0.666346 -0.062500 1 0 0 0 0 0 2 66412
-0.002124 -0.000754 0.119199 0.090733 0.892860 0.739364 -0.062500 1 0 0 0 0 0 2 67611
-0.002123 -0.000759 0.119201 0.104906 0.830104 0.776772 -0.062500 1 0 0 0 0 0 2 68313
-0.002122 -0.000761 0.119201 0.112915 0.796715 0.790910 -0.062500 1 0 0 0 0 0 2 69427
-0.002122 -0.000762 0.119201 0.117091 0.779867 0.795916 -0.062500 1 0 0 0 0 0 2 70429
-0.002122 -0.000762 0.119201 0.119230 0.771417 0.797655 -0.062500 1 0 0 0 0 0 2 71406
-0.002121 -0.000763 0.119201 0.120311 0.767206 0.798270 -0.062500 1 0 0 0 0 0 2 72330
-0.002121 -0.000763 0.119201 0.120854 0.765104 0.798467 -0.062500 1 0 0 0 0 0 2 73571
-0.002121 -0.000763 0.119201 0.121136 0.764056 0.798547 -0.062500 1 0 0 0 0 0 2 74368
-0.002121 -0.000763 0.119201 0.121264 0.763525 0.798572 -0.062500 1 0 0 0 0 0 2 75312
-0.002121 -0.000763 0.119201 0.121340 0.763266 0.798587 -0.062500 1 0 0 0 0 0 2 76439
-0.002121 -0.000763 0.119201 0.121384 0.763126 0.798582 -0.062500 1 0 0 0 0 0 2 77437
-0.002121 -0.000763 0.119201 0.121393 0.763063 0.798581 -0.062500 1 0 0 0 0 0 2 78361
-0.002121 -0.000763 0.119201 0.121392 0.763028 0.798587 -0.062500 1 0 0 0 0 0 2 79360
-0.002121 -0.000763 0.119201 0.121406 0.763012 0.798588 -0.062500 1 0 0 0 0 0 2 80339
-0.002121 -0.000763 0.119201 0.121408 0.763011 0.798588 -0.062500 1 0 0 0 0 0 2 81334
-0.002121 -0.000763 0.119201 0.121399 0.763003 0.798581 -0.062500 1 0 0 0 0 0 2 82332
-0.002121 -0.000763 0.119201 0.121422 0.762996 0.798588 -0.062500 1 0 0 0 0 0 2 83333
-0.002121 -0.000763 0.119201 0.121401 0.763001 0.798581 -0.062500 1 0 0 0 0 0 2 84337
-0.002121 -0.000763 0.119201 0.121410 0.762999 0.798594 -0.062500 1 0 0 0 0 0 2 85328
-0.002121 -0.000763 0.119201 0.121412 0.762999 0.798576 -0.062500 1 0 0 0 0 0 2 86334
-0.002121 -0.000763 0.119201 0.121411 0.762999 0.798594 -0.062500 1 0 0 0 0 0 2 88361
-0.002121 -0.000763 0.119201 0.121412 0.762999 0.798576 -0.062500 1 0 0 0 0 0 2 89432
-0.002121 -0.000763 0.119201 0.121412 0.762999 0.798594 -0.062500 1 0 0 0 0 0 2 90342
-0.002121 -0.000763 0.119201 0.121400 0.763002 0.798582 -0.062500 1 0 0 0 0 0 2 91317
-0.002121 -0.000763 0.119201 0.121422 0.762996 0.798588 -0.062500 1 0 0 0 0 0 2 92335
-0.002121 -0.000763 0.119201 0.121401 0.763002 0.798581 -0.062500 1 0 0 0 0 0 2 93342
-0.002121 -0.000763 0.119201 0.121402 0.762990 0.798587 -0.062500 1 0 0 0 0 0 2 94336
-0.002121 -0.000763 0.119201 0.121422 0.762995 0.798589 -0.062500 1 0 0 0 0 0 2 95360
-0.002121 -0.000763 0.119201 0.121401 0.763001 0.798581 -0.062500 1 0 0 0 0 0 2 96583
-0.002121 -0.000763 0.119201 0.121410 0.762999 0.798594 -0.062500 1 0 0 0 0 0 2 97363
-0.002121 -0.000763 0.119201 0.121412 0.762999 0.798576 -0.062500 1 0 0 0 0 0 2 98378
-0.002121 -0.000763 0.119201 0.121412 0.762998 0.798594 -0.062500 1 0 0 0 0 0 2 99589
-0.002121 -0.000763 0.119201 0.121412 0.762999 0.798576 -0.062500 1 0 0 0 0 0 2 100420
-0.002121 -0.000763 0.119201 0.121412 0.762999 0.798594 -0.062500 1 0 0 0 0 0 2 101578
-0.002121 -0.000763 0.119201 0.121400 0.763002 0.798582 -0.062500 1 0 0 0 0 0 2 102419
-0.002121 -0.000763 0.119201 0.121414 0.762987 0.798581 -0.062500 1 0 0 0 0 0 2 103425
-0.002121 -0.000763 0.119201 0.121409 0.763009 0.798587 -0.062500 1 0 0 0 0 0 2 104361
-0.002121 -0.000763 0.119201 0.121403 0.762991 0.798588 -0.062500 1 0 0 0 0 0 2 105294
-0.002121 -0.000763 0.119201 0.121419 0.763007 0.798582 -0.062500 1 0 0 0 0 0 2 106423
-0.002121 -0.000763 0.119201 0.121404 0.762991 0.798587 -0.062500 1 0 0 0 0 0 2 107365
-0.002121 -0.000763 0.119201 0.121407 0.763009 0.798588 -0.062500 1 0 0 0 0 0 2 108267
-0.002121 -0.000763 0.119201 0.121415 0.762988 0.798582 -0.062500 1 0 0 0 0 0 2 109442
-0.002121 -0.000763 0.119201 0.121409 0.763009 0.798588 -0.062500 1 0 0 0 0 0 2 110413
-0.002121 -0.000763 0.119201 0.121403 0.762991 0.798588 -0.062500 1 0 0 0 0 0 2 111339
-0.002121 -0.000763 0.119201 0.121411 0.762998 0.798575 -0.062500 1 0 0 0 0 0 2 112331
-0.002121 -0.000763 0.119201 0.121411 0.762999 0.798593 -0.062500 1 0 0 0 0 0 2 113334
-0.002121 -0.000763 0.119201 0.121400 0.763002 0.798582 -0.062500 1 0 0 0 0 0 2 114339
-0.002121 -0.000763 0.119201 0.121422 0.762996 0.798588 -0.062500 1 0 0 0 0 0 2 115334
-0.002121 -0.000763 0.119201 0.121405 0.762990 0.798588 -0.062500 1 0 0 0 0 0 2 116318
-0.002121 -0.000763 0.119201 0.121419 0.763006 0.798582 -0.062500 1 0 0 0 0 0 2 117330
-0.002121 -0.000763 0.119201 0.121405 0.762991 0.798587 -0.062500 1 0 0 0 0 0 2 118328
-0.002121 -0.000763 0.119201 0.121407 0.763009 0.798588 -0.062500 1 0 0 0 0 0 2 119336
-0.002121 -0.000763 0.119201 0.121415 0.762988 0.798582 -0.062500 1 0 0 0 0 0 2 120440
-0.002121 -0.000763 0.119201 0.121400 0.763000 0.798581 -0.062500 1 0 0 0 0 0 2 121359
-0.002121 -0.000763 0.119201 0.121410 0.762999 0.798594 -0.062500 1 0 0 0 0 0 2 122459
-0.002121 -0.000763 0.119201 0.121412 0.762999 0.798576 -0.062500 1 0 0 0 0 0 2 123356
-0.002121 -0.000763 0.119201 0.121412 0.762998 0.798594 -0.062500 1 0 0 0 0 0 2 124339
-0.002121 -0.000763 0.119201 0.121400 0.763002 0.798582 -0.062500 1 0 0 0 0 0 2 125335
-0.002121 -0.000763 0.119201 0.121422 0.762996 0.798588 -0.062500 1 0 0 0 0 0 2 126343
-0.002121 -0.000763 0.119201 0.121401 0.763001 0.798581 -0.062500 1 0 0 0 0 0 2 127346
-0.002121 -0.000763 0.119201 0.121410 0.762999 0.798594 -0.062500 1 0 0 0 0 0 2 128357
-0.002121 -0.000763 0.119201 0.121412 0.762999 0.798576 -0.062500 1 0 0 0 0 0 2 129526
-0.002121 -0.000763 0.119201 0.121412 0.762999 0.798594 -0.062500 1 0 0 0 0 0 2 130386
-0.002121 -0.000763 0.119201 0.121412 0.762999 0.798576 -0.062500 1 0 0 0 0 0 2 131594
-0.002121 -0.000763 0.119201 0.121404 0.762990 0.798586 -0.062500 1 0 0 0 0 0 2 132679
-0.002121 -0.000763 0.119201 0.121411 0.762997 0.798595 -0.062500 1 0 0 0 0 0 2 133413
-0.002121 -0.000763 0.119201 0.121412 0.762998 0.798576 -0.062500 1 0 0 0 0 0 2 134507
-0.002121 -0.000763 0.119201 0.121412 0.762998 0.798594 -0.062500 1 0 0 0 0 0 2 135479
-0.002121 -0.000763 0.119201 0.121400 0.763001 0.798582 -0.062500 1 0 0 0 0 0 2 136267
-0.002121 -0.000763 0.119201 0.121422 0.762996 0.798588 -0.062500 1 0 0 0 0 0 2 137408
-0.002121 -0.000763 0.119201 0.121401 0.763001 0.798581 -0.062500 1 0 0 0 0 0 2 138386
-0.002121 -0.000763 0.119201 0.121410 0.762999 0.798594 -0.062500 1 0 0 0 0 0 2 139420
-0.002121 -0.000763 0.119201 0.121412 0.762999 0.798576 -0.062500 1 0 0 0 0 0 2 140551
-0.002121 -0.000763 0.119201 0.121403 0.762990 0.798587 -0.062500 1 0 0 0 0 0 2 141578
-0.002121 -0.000763 0.119201 0.121407 0.763009 0.798588 -0.062500 1 0 0 0 0 0 2 142289
-0.002121 -0.000763 0.119201 0.121415 0.762988 0.798582 -0.062500 1 0 0 0 0 0 2 143416
-0.002121 -0.000763 0.119201 0.121408 0.763009 0.798588 -0.062500 1 0 0 0 0 0 2 144403
-0.002121 -0.000763 0.119201 0.121415 0.762988 0.798582 -0.062500 1 0 0 0 0 0 2 145319
-0.002121 -0.000763 0.119201 0.121409 0.763009 0.798587 -0.062500 1 0 0 0 0 0 2 146335
-0.002121 -0.000763 0.119201 0.121403 0.762991 0.798588 -0.062500 1 0 0 0 0 0 2 147332
-0.002121 -0.000763 0.119201 0.121419 0.763007 0.798582 -0.062500 1 0 0 0 0 0 2 148335
-0.002121 -0.000763 0.119201 0.121404 0.762991 0.798587 -0.062500 1 0 0 0 0 0 2 149335
-0.002121 -0.000763 0.119201 0.121399 0.763001 0.798581 -0.062500 1 0 0 0 0 0 2 150344
-0.002121 -0.000763 0.119201 0.121422 0.762996 0.798588 -0.062500 1 0 0 0 0 0 2 151332
-0.002121 -0.000763 0.119201 0.121401 0.763001 0.798581 -0.062500 1 0 0 0 0 0 2 152335
-0.002121 -0.000763 0.119201 0.121410 0.762999 0.798594 -0.062500 1 0 0 0 0 0 2 153344
-0.002121 -0.000763 0.119201 0.121412 0.762999 0.798576 -0.062500 1 0 0 0 0 0 2 154836
-0.002121 -0.000763 0.119201 0.121411 0.762999 0.798593 -0.062500 1 0 0 0 0 0 2 155379
-0.002121 -0.000763 0.119201 0.121416 0.762987 0.798582 -0.062500 1 0 0 0 0 0 2 156409
-0.002121 -0.000763 0.119201 0.121409 0.763009 0.798588 -0.062500 1 0 0 0 0 0 2 157347
-0.002121 -0.000763 0.119201 0.121403 0.762991 0.798588 -0.062500 1 0 0 0 0 0 2 158342
-0.002121 -0.000763 0.119201 0.121411 0.762998 0.798575 -0.062500 1 0 0 0 0 0 2 159331
-0.002121 -0.000763 0.119201 0.121411 0.762998 0.798593 -0.062500 1 0 0 0 0 0 2 160338
-0.002121 -0.000763 0.119201 0.121400 0.763001 0.798582 -0.062500 1 0 0 0 0 0 2 161344
-0.002121 -0.000763 0.119201 0.121422 0.762996 0.798588 -0.062500 1 0 0 0 0 0 2 162611
-0.002121 -0.000763 0.119201 0.121401 0.763001 0.798581 -0.062500 1 0 0 0 0 0 2 163374
-0.002121 -0.000763 0.119201 0.121410 0.762999 0.798594 -0.062500 1 0 0 0 0 0 2 164602
-0.002121 -0.000763 0.119201 0.121412 0.762999 0.798576 -0.062500 1 0 0 0 0 0 2 165487
-0.002121 -0.000763 0.119201 0.121412 0.762999 0.798594 -0.062500 1 0 0 0 0 0 2 166596
-0.002121 -0.000763 0.119201 0.121400 0.763002 0.798582 -0.062500 1 0 0 0 0 0 2 167422
-0.002121 -0.000763 0.119201 0.121422 0.762996 0.798588 -0.062500 1 0 0 0 0 0 2 168572
-0.002121 -0.000763 0.119201 0.121401 0.763002 0.798581 -0.062500 1 0 0 0 0 0 2 169421
-0.002121 -0.000763 0.119201 0.121402 0.762990 0.798587 -0.062500 1 0 0 0 0 0 2 170337
-0.002121 -0.000763 0.119201 0.121419 0.763007 0.798582 -0.062500 1 0 0 0 0 0 2 171369
-0.002121 -0.000763 0.119201 0.121404 0.762991 0.798587 -0.062500 1 0 0 0 0 0 2 172297
-0.002121 -0.000763 0.119201 0.121423 0.762995 0.798588 -0.062500 1 0 0 0 0 0 2 173474
-0.002121 -0.000763 0.119201 0.121401 0.763001 0.798581 -0.062500 1 0 0 0 0 0 2 174380
-0.002121 -0.000763 0.119201 0.121410 0.762999 0.798594 -0.062500 1 0 0 0 0 0 2 175283
-0.002121 -0.000763 0.119201 0.121412 0.762999 0.798576 -0.062500 1 0 0 0 0 0 2 176438
-0.002121 -0.000763 0.119201 0.121412 0.762999 0.798594 -0.062500 1 0 0 0 0 0 2 177423
-0.002121 -0.000763 0.119201 0.121400 0.763002 0.798582 -0.062500 1 0 0 0 0 0 2 178273
-0.002121 -0.000763 0.119201 0.121414 0.762987 0.798581 -0.062500 1 0 0 0 0 0 2 179332
-0.002121 -0.000763 0.119201 0.121408 0.763009 0.798587 -0.062500 1 0 0 0 0 0 2 180336
-0.002121 -0.000763 0.119201 0.121403 0.762991 0.798588 -0.062500 1 0 0 0 0 0 2 181331
-0.002121 -0.000763 0.119201 0.121419 0.763007 0.798582 -0.062500 1 0 0 0 0 0 2 182331
-0.002121 -0.000763 0.119201 0.121404 0.762991 0.798587 -0.062500 1 0 0 0 0 0 2 183336
-0.002121 -0.000763 0.119201 0.121419 0.763007 0.798582 -0.062500 1 0 0 0 0 0 2 184318
-0.002121 -0.000763 0.119201 0.121404 0.762991 0.798587 -0.062500 1 0 0 0 0 0 2 185330
-0.002121 -0.000763 0.119201 0.121407 0.763009 0.798588 -0.062500 1 0 0 0 0 0 2 186336
-0.002121 -0.000763 0.119201 0.121415 0.762989 0.798582 -0.062500 1 0 0 0 0 0 2 188145
-0.002121 -0.000763 0.119201 0.121409 0.763009 0.798588 -0.062500 1 0 0 0 0 0 2 189423
-0.002121 -0.000763 0.119201 0.121403 0.762991 0.798588 -0.062500 1 0 0 0 0 0 2 190349
-0.002121 -0.000763 0.119201 0.121411 0.762998 0.798575 -0.062500 1 0 0 0 0 0 2 191336
-0.002121 -0.000763 0.119201 0.121411 0.762999 0.798593 -0.062500 1 0 0 0 0 0 2 192337
-0.002121 -0.000763 0.119201 0.121400 0.763002 0.798582 -0.062500 1 0 0 0 0 0 2 193343
-0.002121 -0.000763 0.119201 0.121422 0.762996 0.798588 -0.062500 1 0 0 0 0 0 2 194337
-0.002121 -0.000763 0.119201 0.121405 0.762990 0.798588 -0.062500 1 0 0 0 0 0 2 195390
-0.002121 -0.000763 0.119201 0.121407 0.763009 0.798588 -0.062500 1 0 0 0 0 0 2 196534
-0.002121 -0.000763 0.119201 0.121415 0.762988 0.798582 -0.062500 1 0 0 0 0 0 2 197499
-0.002121 -0.000763 0.119201 0.121409 0.763009 0.798588 -0.062500 1 0 0 0 0 0 2 198359
-0.002121 -0.000763 0.119201 0.121415 0.762988 0.798582 -0.062500 1 0 0 0 0 0 2 199314
-0.002121 -0.000763 0.119201 0.121401 0.763000 0.798581 -0.062500 1 0 0 0 0 0 2 200508
-0.002121 -0.000763 0.119201 0.121410 0.762999 0.798594 -0.062500 1 0 0 0 0 0 2 201453
-0.002121 -0.000763 0.119201 0.121412 0.762999 0.798576 -0.062500 1 0 0 0 0 0 2 202516
-0.002121 -0.000763 0.119201 0.121412 0.762999 0.798593 -0.062500 1 0 0 0 0 0 2 203320
-0.002121 -0.000763 0.119201 0.121400 0.763002 0.798582 -0.062500 1 0 0 0 0 0 2 204387
-0.002121 -0.000763 0.119201 0.121422 0.762996 0.798588 -0.062500 1 0 0 0 0 0 2 205306
-0.002121 -0.000763 0.119201 0.121401 0.763001 0.798581 -0.062500 1 0 0 0 0 0 2 206375
-0.002121 -0.000763 0.119201 0.121410 0.762999 0.798594 -0.062500 1 0 0 0 0 0 2 207522
-0.002121 -0.000763 0.119201 0.121412 0.762999 0.798576 -0.062500 1 0 0 0 0 0 2 208334
-0.002121 -0.000763 0.119201 0.121412 0.762999 0.798594 -0.062500 1 0 0 0 0 0 2 209399
-0.002121 -0.000763 0.119201 0.121412 0.762999 0.798576 -0.062500 1 0 0 0 0 0 2 210407
-0.002121 -0.000763 0.119201 0.121404 0.762990 0.798586 -0.062500 1 0 0 0 0 0 2 211372
-0.002121 -0.000763 0.119201 0.121411 0.762997 0.798595 -0.062500 1 0 0 0 0 0 2 212319
-0.002121 -0.000763 0.119201 0.121412 0.762998 0.798576 -0.062500 1 0 0 0 0 0 2 213329
-0.002121 -0.000763 0.119201 0.121412 0.762998 0.798594 -0.062500 1 0 0 0 0 0 2 214330
-0.002121 -0.000763 0.119201 0.121400 0.763001 0.798582 -0.062500 1 0 0 0 0 0 2 215316
-0.002121 -0.000763 0.119201 0.121422 0.762996 0.798588 -0.062500 1 0 0 0 0 0 2 216321
-0.002121 -0.000763 0.119201 0.121401 0.763001 0.798581 -0.062500 1 0 0 0 0 0 2 217312
-0.002121 -0.000763 0.119201 0.121410 0.762999 0.798594 -0.062500 1 0 0 0 0 0 2 218312
-0.002121 -0.000763 0.119201 0.121412 0.762999 0.798576 -0.062500 1 0 0 0 0 0 2 219337
-0.002121 -0.000763 0.119201 0.121404 0.762990 0.798587 -0.062500 1 0 0 0 0 0 2 220341
-0.002121 -0.000763 0.119201 0.121407 0.763009 0.798588 -0.062500 1 0 0 0 0 0 2 221790
-0.002121 -0.000763 0.119201 0.121415 0.762988 0.798582 -0.062500 1 0 0 0 0 0 2 222404
-0.002121 -0.000763 0.119201 0.121408 0.763009 0.798588 -0.062500 1 0 0 0 0 0 2 223353
-0.002121 -0.000763 0.119201 0.121403 0.762991 0.798588 -0.062500 1 0 0 0 0 0 2 224357
-0.002121 -0.000763 0.119201 0.121419 0.763007 0.798582 -0.062500 1 0 0 0 0 0 2 225339
-0.002121 -0.000763 0.119201 0.121404 0.762991 0.798587 -0.062500 1 0 0 0 0 0 2 226337
-0.002121 -0.000763 0.119201 0.121411 0.762998 0.798575 -0.062500 1 0 0 0 0 0 2 227344
-0.002121 -0.000763 0.119201 0.121411 0.762998 0.798593 -0.062500 1 0 0 0 0 0 2 228339
-0.002121 -0.000763 0.119201 0.121400 0.763002 0.798582 -0.062500 1 0 0 0 0 0 2 229512
-0.002121 -0.000763 0.119201 0.121422 0.762996 0.798588 -0.062500 1 0 0 0 0 0 2 230413
-0.002121 -0.000763 0.119201 0.121405 0.762989 0.798588 -0.062500 1 0 0 0 0 0 2 231531
-0.002121 -0.000763 0.119201 0.121407 0.763009 0.798588 -0.062500 1 0 0 0 0 0 2 232587
-0.002121 -0.000763 0.119201 0.121411 0.763000 0.798575 -0.062500 1 0 0 0 0 0 2 233418
-0.002121 -0.000763 0.119201 0.121411 0.762999 0.798593 -0.062500 1 0 0 0 0 0 2 234564
-0.002121 -0.000763 0.119201 0.121403 0.762990 0.798589 -0.062500 1 0 0 0 0 0 2 235429
-0.002121 -0.000763 0.119201 0.121411 0.762998 0.798575 -0.062500 1 0 0 0 0 0 2 236563
-0.002121 -0.000763 0.119201 0.121411 0.762998 0.798593 -0.062500 1 0 0 0 0 0 2 237418
-0.002121 -0.000763 0.119201 0.121412 0.762999 0.798575 -0.062500 1 0 0 0 0 0 2 238321
-0.002121 -0.000763 0.119201 0.121412 0.762998 0.798593 -0.062500 1 0 0 0 0 0 2 239354
-0.002121 -0.000763 0.119201 0.121400 0.763001 0.798582 -0.062500 1 0 0 0 0 0 2 240413
-0.002121 -0.000763 0.119201 0.121410 0.762999 0.798594 -0.062500 1 0 0 0 0 0 2 241388
-0.002121 -0.000763 0.119201 0.121412 0.762999 0.798576 -0.062500 1 0 0 0 0 0 2 242387
-0.002121 -0.000763 0.119201 0.121411 0.762999 0.798594 -0.062500 1 0 0 0 0 0 2 243340
-0.002121 -0.000763 0.119201 0.121412 0.762999 0.798576 -0.062500 1 0 0 0 0 0 2 244446
-0.002121 -0.000763 0.119201 0.121412 0.762999 0.798594 -0.062500 1 0 0 0 0 0 2 245322
-0.002121 -0.000763 0.119201 0.121400 0.763002 0.798582 -0.062500 1 0 0 0 0 0 2 246338
-0.002121 -0.000763 0.119201 0.121422 0.762996 0.798588 -0.062500 1 0 0 0 0 0 2 247308
-0.002121 -0.000763 0.119201 0.121401 0.763002 0.798581 -0.062500 1 0 0 0 0 0 2 248322
-0.002121 -0.000763 0.119201 0.121402 0.762990 0.798587 -0.062500 1 0 0 0 0 0 2 249324
-0.002121 -0.000763 0.119201 0.121419 0.763007 0.798582 -0.062500 1 0 0 0 0 0 2 250336
-0.002121 -0.000763 0.119201 0.121404 0.762991 0.798587 -0.062500 1 0 0 0 0 0 2 251327
-0.002121 -0.000763 0.119201 0.121410 0.762998 0.798595 -0.062500 1 0 0 0 0 0 2 252335
-0.002121 -0.000763 0.119201 0.121412 0.762999 0.798576 -0.062500 1 0 0 0 0 0 2 253334
-0.002121 -0.000763 0.119201 0.121412 0.762999 0.798594 -0.062500 1 0 0 0 0 0 2 254341
-0.002121 -0.000763 0.119201 0.121412 0.762999 0.798576 -0.062500 1 0 0 0 0 0 2 255909
-0.002121 -0.000763 0.119201 0.121412 0.762999 0.798594 -0.062500 1 0 0 0 0 0 2 256338
-0.002121 -0.000763 0.119201 0.121400 0.763002 0.798582 -0.062500 1 0 0 0 0 0 2 257410
-0.002121 -0.000763 0.119201 0.121414 0.762987 0.798581 -0.062500 1 0 0 0 0 0 2 258352
-0.002121 -0.000763 0.119201 0.121408 0.763009 0.798587 -0.062500 1 0 0 0 0 0 2 259347
-0.002121 -0.000763 0.119201 0.121403 0.762991 0.798588 -0.062500 1 0 0 0 0 0 2 260334
-0.002121 -0.000763 0.119201 0.121419 0.763007 0.798582 -0.062500 1 0 0 0 0 0 2 261340
-0.002121 -0.000763 0.119201 0.121404 0.762991 0.798587 -0.062500 1 0 0 0 0 0 2 262341
-0.002121 -0.000763 0.119201 0.121407 0.763009 0.798588 -0.062500 1 0 0 0 0 0 2 263357
-0.002121 -0.000763 0.119201 0.121415 0.762988 0.798582 -0.062500 1 0 0 0 0 0 2 264632
-0.002121 -0.000763 0.119201 0.121409 0.763009 0.798588 -0.062500 1 0 0 0 0 0 2 265399
-0.002121 -0.000763 0.119201 0.121415 0.762989 0.798582 -0.062500 1 0 0 0 0 0 2 266515
-0.002121 -0.000763 0.119201 0.121401 0.763000 0.798580 -0.062500 1 0 0 0 0 0 2 267418
-0.002121 -0.000763 0.119201 0.121410 0.762999 0.798594 -0.062500 1 0 0 0 0 0 2 268518
-0.002121 -0.000763 0.119201 0.121412 0.762999 0.798575 -0.062500 1 0 0 0 0 0 2 269419
-0.002121 -0.000763 0.119201 0.121412 0.762999 0.798593 -0.062500 1 0 0 0 0 0 2 270379
-0.002121 -0.000763 0.119201 0.121403 0.762990 0.798589 -0.062500 1 0 0 0 0 0 2 271271
-0.002121 -0.000763 0.119201 0.121419 0.763006 0.798582 -0.062500 1 0 0 0 0 0 2 272370
-0.002121 -0.000763 0.119201 0.121404 0.762991 0.798587 -0.062500 1 0 0 0 0 0 2 273323
-0.002121 -0.000763 0.119201 0.121407 0.763009 0.798588 -0.062500 1 0 0 0 0 0 2 274526
-0.002121 -0.000763 0.119201 0.121415 0.762988 0.798582 -0.062500 1 0 0 0 0 0 2 275420
-0.002121 -0.000763 0.119201 0.121400 0.763000 0.798581 -0.062500 1 0 0 0 0 0 2 276444
-0.002121 -0.000763 0.119201 0.121410 0.762999 0.798594 -0.062500 1 0 0 0 0 0 2 277450
-0.002121 -0.000763 0.119201 0.121412 0.762999 0.798576 -0.062500 1 0 0 0 0 0 2 278331
-0.002121 -0.000763 0.119201 0.121411 0.762998 0.798594 -0.062500 1 0 0 0 0 0 2 279317
-0.002121 -0.000763 0.119201 0.121412 0.762999 0.798575 -0.062500 1 0 0 0 0 0 2 280350
-0.002121 -0.000763 0.119201 0.121412 0.762999 0.798593 -0.062500 1 0 0 0 0 0 2 281312
-0.002121 -0.000763 0.119201 0.121400 0.763002 0.798582 -0.062500 1 0 0 0 0 0 2 282310
-0.002121 -0.000763 0.119201 0.121422 0.762996 0.798588 -0.062500 1 0 0 0 0 0 2 283311
-0.002121 -0.000763 0.119201 0.121401 0.763001 0.798581 -0.062500 1 0 0 0 0 0 2 284328
-0.002121 -0.000763 0.119201 0.121410 0.762999 0.798594 -0.062500 1 0 0 0 0 0 2 285311
-0.002121 -0.000763 0.119201 0.121412 0.762999 0.798576 -0.062500 1 0 0 0 0 0 2 286322
-0.002121 -0.000763 0.119201 0.121403 0.762990 0.798586 -0.062500 1 0 0 0 0 0 2 287337
-0.002121 -0.000763 0.119201 0.121410 0.762997 0.798595 -0.062500 1 0 0 0 0 0 2 289196
-0.002121 -0.000763 0.119201 0.121412 0.762998 0.798576 -0.062500 1 0 0 0 0 0 2 290443
-0.002121 -0.000763 0.119201 0.121412 0.762998 0.798594 -0.062500 1 0 0 0 0 0 2 291324
-0.002121 -0.000763 0.119201 0.121412 0.762999 0.798576 -0.062500 1 0 0 0 0 0 2 292334
-0.002121 -0.000763 0.119201 0.121412 0.762998 0.798594 -0.062500 1 0 0 0 0 0 2 293340
-0.002121 -0.000763 0.119201 0.121400 0.763001 0.798582 -0.062500 1 0 0 0 0 0 2 294319
-0.002121 -0.000763 0.119201 0.121422 0.762996 0.798588 -0.062500 1 0 0 0 0 0 2 295314
-0.002121 -0.000763 0.119201 0.121402 0.763001 0.798581 -0.062500 1 0 0 0 0 0 2 296518
-0.002121 -0.000763 0.119201 0.121402 0.762990 0.798587 -0.062500 1 0 0 0 0 0 2 297461
-0.002121 -0.000763 0.119201 0.121419 0.763006 0.798582 -0.062500 1 0 0 0 0 0 2 298468
-0.002121 -0.000763 0.119201 0.121404 0.762991 0.798587 -0.062500 1 0 0 0 0 0 2 299334
-0.002121 -0.000763 0.119201 0.121407 0.763009 0.798588 -0.062500 1 0 0 0 0 0 2 300558
-0.002121 -0.000763 0.119201 0.121415 0.762988 0.798582 -0.062500 1 0 0 0 0 0 2 301631
-0.002121 -0.000763 0.119201 0.121409 0.763009 0.798588 -0.062500 1 0 0 0 0 0 2 302372
-0.002121 -0.000763 0.119201 0.121403 0.762991 0.798588 -0.062500 1 0 0 0 0 0 2 303318
-0.002121 -0.000763 0.119201 0.121419 0.763007 0.798582 -0.062500 1 0 0 0 0 0 2 304400
-0.002121 -0.000763 0.119201 0.121404 0.762991 0.798587 -0.062500 1 0 0 0 0 0 2 305328
-0.002121 -0.000763 0.119201 0.121399 0.763001 0.798581 -0.062500 1 0 0 0 0 0 2 306323
-0.002121 -0.000763 0.119201 0.121422 0.762996 0.798588 -0.062500 1 0 0 0 0 0 2 307405
-0.002121 -0.000763 0.119201 0.121401 0.763001 0.798581 -0.062500 1 0 0 0 0 0 2 308442
-0.002121 -0.000763 0.119201 0.121410 0.762999 0.798594 -0.062500 1 0 0 0 0 0 2 309353
-0.002121 -0.000763 0.119201 0.121412 0.762999 0.798576 -0.062500 1 0 0 0 0 0 2 310430
-0.002121 -0.000763 0.119201 0.121411 0.762999 0.798594 -0.062500 1 0 0 0 0 0 2 311358
-0.002121 -0.000763 0.119201 0.121415 0.762987 0.798582 -0.062500 1 0 0 0 0 0 2 312314
-0.002121 -0.000763 0.119201 0.121409 0.763009 0.798588 -0.062500 1 0 0 0 0 0 2 313308
-0.002121 -0.000763 0.119201 0.121403 0.762991 0.798588 -0.062500 1 0 0 0 0 0 2 314304
-0.002121 -0.000763 0.119201 0.121411 0.762998 0.798575 -0.062500 1 0 0 0 0 0 2 315333
-0.002121 -0.000763 0.119201 0.121411 0.762998 0.798593 -0.062500 1 0 0 0 0 0 2 316306
-0.002121 -0.000763 0.119201 0.121400 0.763001 0.798582 -0.062500 1 0 0 0 0 0 2 317307
-0.002121 -0.000763 0.119201 0.121422 0.762996 0.798588 -0.062500 1 0 0 0 0 0 2 318327
-0.002121 -0.000763 0.119201 0.121401 0.763001 0.798581 -0.062500 1 0 0 0 0 0 2 319285
-0.002121 -0.000763 0.119201 0.121410 0.762999 0.798594 -0.062500 1 0 0 0 0 0 2 320271
-0.002121 -0.000763 0.119201 0.121412 0.762999 0.798576 -0.062500 1 0 0 0 0 0 2 321377
-0.002121 -0.000763 0.119201 0.121411 0.762999 0.798594 -0.062500 1 0 0 0 0 0 2 322428
-0.002121 -0.000763 0.119201 0.121412 0.762999 0.798576 -0.062500 1 0 0 0 0 0 2 323357
-0.002121 -0.000763 0.119201 0.121412 0.762999 0.798594 -0.062500 1 0 0 0 0 0 2 324290
-0.002121 -0.000763 0.119201 0.121400 0.763002 0.798582 -0.062500 1 0 0 0 0 0 2 325341
-0.002121 -0.000763 0.119201 0.121414 0.762988 0.798581 -0.062500 1 0 0 0 0 0 2 326331
-0.002121 -0.000763 0.119201 0.121412 0.762997 0.798594 -0.062500 1 0 0 0 0 0 2 327340
-0.002121 -0.000763 0.119201 0.121400 0.763001 0.798582 -0.062500 1 0 0 0 0 0 2 328321
-0.002121 -0.000763 0.119201 0.121422 0.762996 0.798588 -0.062500 1 0 0 0 0 0 2 329351
-0.002121 -0.000763 0.119201 0.121401 0.763001 0.798581 -0.062500 1 0 0 0 0 0 2 330614
-0.002121 -0.000763 0.119201 0.121410 0.762999 0.798594 -0.062500 1 0 0 0 0 0 2 331375
-0.002121 -0.000763 0.119201 0.121412 0.762999 0.798576 -0.062500 1 0 0 0 0 0 2 332616
-0.002121 -0.000763 0.119201 0.121412 0.762999 0.798594 -0.062500 1 0 0 0 0 0 2 333400
-0.002121 -0.000763 0.119201 0.121412 0.762999 0.798576 -0.062500 1 0 0 0 0 0 2 334365
-0.002121 -0.000763 0.119201 0.121412 0.762999 0.798594 -0.062500 1 0 0 0 0 0 2 335354
-0.002121 -0.000763 0.119201 0.121400 0.763002 0.798582 -0.062500 1 0 0 0 0 0 2 336557
-0.002121 -0.000763 0.119201 0.121414 0.762987 0.798581 -0.062500 1 0 0 0 0 0 2 337424
-0.002121 -0.000763 0.119201 0.121409 0.763009 0.798587 -0.062500 1 0 0 0 0 0 2 338334
-0.002121 -0.000763 0.119201 0.121403 0.762991 0.798588 -0.062500 1 0 0 0 0 0 2 339358
-0.002121 -0.000763 0.119201 0.121419 0.763007 0.798582 -0.062500 1 0 0 0 0 0 2 340313
-0.002121 -0.000763 0.119201 0.121404 0.762991 0.798587 -0.062500 1 0 0 0 0 0 2 341527
-0.002121 -0.000763 0.119201 0.121407 0.763009 0.798588 -0.062500 1 0 0 0 0 0 2 342483
-0.002121 -0.000763 0.119201 0.121415 0.762989 0.798582 -0.062500 1 0 0 0 0 0 2 343285
-0.002121 -0.000763 0.119201 0.121409 0.763009 0.798588 -0.062500 1 0 0 0 0 0 2 344350
-0.002121 -0.000763 0.119201 0.121403 0.762991 0.798588 -0.062500 1 0 0 0 0 0 2 345395
-0.002121 -0.000763 0.119201 0.121411 0.762998 0.798575 -0.062500 1 0 0 0 0 0 2 346308
-0.002121 -0.000763 0.119201 0.121411 0.762999 0.798593 -0.062500 1 0 0 0 0 0 2 347305
-0.002121 -0.000763 0.119201 0.121412 0.762999 0.798575 -0.062500 1 0 0 0 0 0 2 348305
-0.002121 -0.000763 0.119201 0.121412 0.762999 0.798593 -0.062500 1 0 0 0 0 0 2 349311
-0.002121 -0.000763 0.119201 0.121403 0.762990 0.798589 -0.062500 1 0 0 0 0 0 2 350308
-0.002121 -0.000763 0.119201 0.121419 0.763006 0.798582 -0.062500 1 0 0 0 0 0 2 351305
-0.002121 -0.000763 0.119201 0.121405 0.762991 0.798587 -0.062500 1 0 0 0 0 0 2 352305
-0.002121 -0.000763 0.119201 0.121399 0.763001 0.798581 -0.062500 1 0 0 0 0 0 2 353311
-0.002121 -0.000763 0.119201 0.121422 0.762996 0.798588 -0.062500 1 0 0 0 0 0 2 354309
-0.002121 -0.000763 0.119201 0.121401 0.763001 0.798581 -0.062500 1 0 0 0 0 0 2 355413
-0.002121 -0.000763 0.119201 0.121410 0.762999 0.798594 -0.062500 1 0 0 0 0 0 2 356386
-0.002121 -0.000763 0.119201 0.121412 0.762999 0.798576 -0.062500 1 0 0 0 0 0 2 357417
-0.002121 -0.000763 0.119201 0.121412 0.762999 0.798594 -0.062500 1 0 0 0 0 0 2 358355
-0.002121 -0.000763 0.119201 0.121400 0.763002 0.798582 -0.062500 1 0 0 0 0 0 2 359364
-0.002121 -0.000763 0.119201 0.121422 0.762996 0.798588 -0.062500 1 0 0 0 0 0 2 360312
-0.002121 -0.000763 0.119201 0.121401 0.763001 0.798581 -0.062500 1 0 0 0 0 0 2 361338
-0.002121 -0.000763 0.119201 0.121410 0.762999 0.798594 -0.062500 1 0 0 0 0 0 2 362316
-0.002121 -0.000763 0.119201 0.121412 0.762999 0.798576 -0.062500 1 0 0 0 0 0 2 363317
-0.002121 -0.000763 0.119201 0.121412 0.762999 0.798594 -0.062500 1 0 0 0 0 0 2 364529
-0.002121 -0.000763 0.119201 0.121412 0.762999 0.798576 -0.062500 1 0 0 0 0 0 2 365446
-0.002121 -0.000763 0.119201 0.121404 0.762990 0.798586 -0.062500 1 0 0 0 0 0 2 366462
-0.002121 -0.000763 0.119201 0.121411 0.762997 0.798595 -0.062500 1 0 0 0 0 0 2 367517
-0.002121 -0.000763 0.119201 0.121412 0.762998 0.798576 -0.062500 1 0 0 0 0 0 2 368414
-0.002121 -0.000763 0.119201 0.121412 0.762998 0.798594 -0.062500 1 0 0 0 0 0 2 369685
-0.002121 -0.000763 0.119201 0.121400 0.763001 0.798582 -0.062500 1 0 0 0 0 0 2 370654
-0.002121 -0.000763 0.119201 0.121422 0.762996 0.798588 -0.062500 1 0 0 0 0 0 2 371328
-0.002121 -0.000763 0.119201 0.121401 0.763001 0.798581 -0.062500 1 0 0 0 0 0 2 372379
-0.002121 -0.000763 0.119201 0.121410 0.762999 0.798594 -0.062500 1 0 0 0 0 0 2 373369
-0.002121 -0.000763 0.119201 0.121412 0.762999 0.798576 -0.062500 1 0 0 0 0 0 2 374322
-0.002121 -0.000763 0.119201 0.121403 0.762990 0.798587 -0.062500 1 0 0 0 0 0 2 375380
-0.002121 -0.000763 0.119201 0.121407 0.763009 0.798588 -0.062500 1 0 0 0 0 0 2 376434
-0.002121 -0.000763 0.119201 0.121415 0.762988 0.798582 -0.062500 1 0 0 0 0 0 2 377331
-0.002121 -0.000763 0.119201 0.121408 0.763009 0.798588 -0.062500 1 0 0 0 0 0 2 378443
-0.002121 -0.000763 0.119201 0.121415 0.762988 0.798582 -0.062500 1 0 0 0 0 0 2 379327
-0.002121 -0.000763 0.119201 0.121409 0.763009 0.798588 -0.062500 1 0 0 0 0 0 2 380336
-0.002121 -0.000763 0.119201 0.121403 0.762991 0.798588 -0.062500 1 0 0 0 0 0 2 381327
-0.002121 -0.000763 0.119201 0.121411 0.762998 0.798575 -0.062500 1 0 0 0 0 0 2 382329
-0.002121 -0.000763 0.119201 0.121411 0.762998 0.798593 -0.062500 1 0 0 0 0 0 2 383327
-0.002121 -0.000763 0.119201 0.121400 0.763002 0.798582 -0.062500 1 0 0 0 0 0 2 384336
-0.002121 -0.000763 0.119201 0.121422 0.762996 0.798588 -0.062500 1 0 0 0 0 0 2 385327
-0.002121 -0.000763 0.119201 0.121405 0.762990 0.798588 -0.062500 1 0 0 0 0 0 2 386321
-0.002121 -0.000763 0.119201 0.121407 0.763009 0.798588 -0.062500 1 0 0 0 0 0 2 387333
-0.002121 -0.000763 0.119201 0.121411 0.763000 0.798575 -0.062500 1 0 0 0 0 0 2 388322
-0.002121 -0.000763 0.119201 0.121411 0.762999 0.798593 -0.062500 1 0 0 0 0 0 2 390156
-0.002121 -0.000763 0.119201 0.121416 0.762987 0.798582 -0.062500 1 0 0 0 0 0 2 391326
-0.002121 -0.000763 0.119201 0.121409 0.763009 0.798588 -0.062500 1 0 0 0 0 0 2 392302
-0.002121 -0.000763 0.119201 0.121403 0.762991 0.798588 -0.062500 1 0 0 0 0 0 2 393356
-0.002121 -0.000763 0.119201 0.121411 0.762998 0.798575 -0.062500 1 0 0 0 0 0 2 394259
-0.002121 -0.000763 0.119201 0.121411 0.762998 0.798593 -0.062500 1 0 0 0 0 0 2 395321
-0.002121 -0.000763 0.119201 0.121400 0.763001 0.798582 -0.062500 1 0 0 0 0 0 2 396278
-0.002121 -0.000763 0.119201 0.121422 0.762996 0.798588 -0.062500 1 0 0 0 0 0 2 397291
-0.002121 -0.000763 0.119201 0.121401 0.763001 0.798581 -0.062500 1 0 0 0 0 0 2 398519
-0.002121 -0.000763 0.119201 0.121410 0.762999 0.798594 -0.062500 1 0 0 0 0 0 2 399471
-0.002121 -0.000763 0.119201 0.121412 0.762999 0.798576 -0.062500 1 0 0 0 0 0 2 400589
-0.002121 -0.000763 0.119201 0.121412 0.762999 0.798594 -0.062500 1 0 0 0 0 0 2 401627
-0.002121 -0.000763 0.119201 0.121412 0.762999 0.798576 -0.062500 1 0 0 0 0 0 2 402317
-0.002121 -0.000763 0.119201 0.121412 0.762999 0.798594 -0.062500 1 0 0 0 0 0 2 403353
-0.002121 -0.000763 0.119201 0.121400 0.763002 0.798582 -0.062500 1 0 0 0 0 0 2 404391
-0.002121 -0.000763 0.119201 0.121414 0.762988 0.798581 -0.062500 1 0 0 0 0 0 2 405360
-0.002121 -0.000763 0.119201 0.121412 0.762997 0.798594 -0.062500 1 0 0 0 0 0 2 406315
-0.002121 -0.000763 0.119201 0.121400 0.763001 0.798582 -0.062500 1 0 0 0 0 0 2 407243
-0.002121 -0.000763 0.119201 0.121422 0.762996 0.798588 -0.062500 1 0 0 0 0 0 2 408282
-0.002121 -0.000763 0.119201 0.121401 0.763001 0.798581 -0.062500 1 0 0 0 0 0 2 409298
-0.002121 -0.000763 0.119201 0.121410 0.762999 0.798594 -0.062500 1 0 0 0 0 0 2 410309
-0.002121 -0.000763 0.119201 0.121412 0.762999 0.798576 -0.062500 1 0 0 0 0 0 2 411305
-0.002121 -0.000763 0.119201 0.121412 0.762999 0.798594 -0.062500 1 0 0 0 0 0 2 412268
-0.002121 -0.000763 0.119201 0.121400 0.763002 0.798582 -0.062500 1 0 0 0 0 0 2 413217
-0.002121 -0.000763 0.119201 0.121414 0.762987 0.798581 -0.062500 1 0 0 0 0 0 2 414296
-0.002121 -0.000763 0.119201 0.121408 0.763009 0.798587 -0.062500 1 0 0 0 0 0 2 415218
-0.002121 -0.000763 0.119201 0.121403 0.762991 0.798588 -0.062500 1 0 0 0 0 0 2 416224
-0.002121 -0.000763 0.119201 0.121419 0.763007 0.798582 -0.062500 1 0 0 0 0 0 2 417276
-0.002121 -0.000763 0.119201 0.121404 0.762991 0.798587 -0.062500 1 0 0 0 0 0 2 418220
-0.002121 -0.000763 0.119201 0.121419 0.763007 0.798582 -0.062500 1 0 0 0 0 0 2 419232
-0.002121 -0.000763 0.119201 0.121404 0.762991 0.798587 -0.062500 1 0 0 0 0 0 2 420308
-0.002121 -0.000763 0.119201 0.121407 0.763010 0.798588 -0.062500 1 0 0 0 0 0 2 421430
-0.002121 -0.000763 0.119201 0.121415 0.762989 0.798582 -0.062500 1 0 0 0 0 0 2 422336
-0.002121 -0.000763 0.119201 0.121400 0.763001 0.798580 -0.062500 1 0 0 0 0 0 2 423401
-0.002121 -0.000763 0.119201 0.121410 0.762999 0.798594 -0.062500 1 0 0 0 0 0 2 424243
-0.002121 -0.000763 0.119201 0.121412 0.762999 0.798575 -0.062500 1 0 0 0 0 0 2 425328
-0.002121 -0.000763 0.119201 0.121411 0.762999 0.798593 -0.062500 1 0 0 0 0 0 2 426238
-0.002121 -0.000763 0.119201 0.121403 0.762990 0.798589 -0.062500 1 0 0 0 0 0 2 427325
-0.002121 -0.000763 0.119201 0.121419 0.763006 0.798582 -0.062500 1 0 0 0 0 0 2 428225
-0.002121 -0.000763 0.119201 0.121404 0.762991 0.798587 -0.062500 1 0 0 0 0 0 2 429270
-0.002121 -0.000763 0.119201 0.121407 0.763009 0.798588 -0.062500 1 0 0 0 0 0 2 430325
-0.002121 -0.000763 0.119201 0.121415 0.762988 0.798582 -0.062500 1 0 0 0 0 0 2 431423
-0.002121 -0.000763 0.119201 0.121400 0.763000 0.798581 -0.062500 1 0 0 0 0 0 2 432323
-0.002121 -0.000763 0.119201 0.121410 0.762999 0.798594 -0.062500 1 0 0 0 0 0 2 433318
-0.002121 -0.000763 0.119201 0.121412 0.762999 0.798576 -0.062500 1 0 0 0 0 0 2 434235
-0.002121 -0.000763 0.119201 0.121411 0.762999 0.798594 -0.062500 1 0 0 0 0 0 2 435283
-0.002121 -0.000763 0.119201 0.121412 0.762999 0.798576 -0.062500 1 0 0 0 0 0 2 436342
-0.002121 -0.000763 0.119201 0.121412 0.762999 0.798594 -0.062500 1 0 0 0 0 0 2 437335
-0.002121 -0.000763 0.119201 0.121400 0.763002 0.798582 -0.062500 1 0 0 0 0 0 2 438372
-0.002121 -0.000763 0.119201 0.121422 0.762996 0.798588 -0.062500 1 0 0 0 0 0 2 439201
-0.002121 -0.000763 0.119201 0.121401 0.763001 0.798581 -0.062500 1 0 0 0 0 0 2 440430
-0.002121 -0.000763 0.119201 0.121410 0.762999 0.798594 -0.062500 1 0 0 0 0 0 2 441244
-0.002121 -0.000763 0.119201 0.121412 0.762999 0.798576 -0.062500 1 0 0 0 0 0 2 442233
-0.002121 -0.000763 0.119201 0.121403 0.762990 0.798587 -0.062500 1 0 0 0 0 0 2 443321
-0.002121 -0.000763 0.119201 0.121410 0.762997 0.798595 -0.062500 1 0 0 0 0 0 2 444235
-0.002121 -0.000763 0.119201 0.121412 0.762998 0.798576 -0.062500 1 0 0 0 0 0 2 445311
-0.002121 -0.000763 0.119201 0.121411 0.762998 0.798594 -0.062500 1 0 0 0 0 0 2 446309
-0.002121 -0.000763 0.119201 0.121412 0.762999 0.798576 -0.062500 1 0 0 0 0 0 2 447315
-0.002121 -0.000763 0.119201 0.121412 0.762998 0.798594 -0.062500 1 0 0 0 0 0 2 448233
-0.002121 -0.000763 0.119201 0.121400 0.763001 0.798582 -0.062500 1 0 0 0 0 0 2 449242
-0.002121 -0.000763 0.119201 0.121422 0.762996 0.798588 -0.062500 1 0 0 0 0 0 2 450310
-0.002121 -0.000763 0.119201 0.121401 0.763001 0.798581 -0.062500 1 0 0 0 0 0 2 451281
-0.002121 -0.000763 0.119201 0.121402 0.762990 0.798587 -0.062500 1 0 0 0 0 0 2 452425
-0.002121 -0.000763 0.119201 0.121419 0.763006 0.798582 -0.062500 1 0 0 0 0 0 2 453187
-0.002121 -0.000763 0.119201 0.121404 0.762991 0.798587 -0.062500 1 0 0 0 0 0 2 454206
-0.002121 -0.000763 0.119201 0.121407 0.763009 0.798588 -0.062500 1 0 0 0 0 0 2 455386
-0.002121 -0.000763 0.119201 0.121415 0.762988 0.798582 -0.062500 1 0 0 0 0 0 2 456401
-0.002121 -0.000763 0.119201 0.121408 0.763009 0.798588 -0.062500 1 0 0 0 0 0 2 457206
-0.002121 -0.000763 0.119201 0.121415 0.762988 0.798582 -0.062500 1 0 0 0 0 0 2 458307
-0.002121 -0.000763 0.119201 0.121409 0.763009 0.798587 -0.062500 1 0 0 0 0 0 2 459373
-0.002121 -0.000763 0.119201 0.121403 0.762991 0.798588 -0.062500 1 0 0 0 0 0 2 460472
-0.002121 -0.000763 0.119201 0.121411 0.762998 0.798575 -0.062500 1 0 0 0 0 0 2 461244
-0.002121 -0.000763 0.119201 0.121411 0.762998 0.798593 -0.062500 1 0 0 0 0 0 2 462277
-0.002121 -0.000763 0.119201 0.121400 0.763002 0.798582 -0.062500 1 0 0 0 0 0 2 463280
-0.002121 -0.000763 0.119201 0.121422 0.762996 0.798588 -0.062500 1 0 0 0 0 0 2 464285
-0.002121 -0.000763 0.119201 0.121405 0.762990 0.798588 -0.062500 1 0 0 0 0 0 2 465201
-0.002121 -0.000763 0.119201 0.121407 0.763009 0.798588 -0.062500 1 0 0 0 0 0 2 466288
-0.002121 -0.000763 0.119201 0.121415 0.762988 0.798582 -0.062500 1 0 0 0 0 0 2 467201
-0.002121 -0.000763 0.119201 0.121409 0.763009 0.798588 -0.062500 1 0 0 0 0 0 2 468192
-0.002121 -0.000763 0.119201 0.121403 0.762991 0.798588 -0.062500 1 0 0 0 0 0 2 469208
-0.002121 -0.000763 0.119201 0.121411 0.762998 0.798575 -0.062500 1 0 0 0 0 0 2 470198
-0.002121 -0.000763 0.119201 0.121411 0.762998 0.798593 -0.062500 1 0 0 0 0 0 2 471285
-0.002121 -0.000763 0.119201 0.121412 0.762999 0.798575 -0.062500 1 0 0 0 0 0 2 472200
-0.002121 -0.000763 0.119201 0.121412 0.762998 0.798593 -0.062500 1 0 0 0 0 0 2 474159
-0.002121 -0.000763 0.119201 0.121400 0.763001 0.798582 -0.062500 1 0 0 0 0 0 2 475305
-0.002121 -0.000763 0.119201 0.121422 0.762996 0.798588 -0.062500 1 0 0 0 0 0 2 476231
-0.002121 -0.000763 0.119201 0.121401 0.763001 0.798581 -0.062500 1 0 0 0 0 0 2 477199
-0.002121 -0.000763 0.119201 0.121410 0.762999 0.798594 -0.062500 1 0 0 0 0 0 2 478302
-0.002121 -0.000763 0.119201 0.121412 0.762999 0.798576 -0.062500 1 0 0 0 0 0 2 479192
-0.002121 -0.000763 0.119201 0.121412 0.762999 0.798594 -0.062500 1 0 0 0 0 0 2 480215
-0.002121 -0.000763 0.119201 0.121400 0.763002 0.798582 -0.062500 1 0 0 0 0 0 2 481438
-0.002121 -0.000763 0.119201 0.121414 0.762988 0.798581 -0.062500 1 0 0 0 0 0 2 482523
-0.002121 -0.000763 0.119201 0.121412 0.762997 0.798594 -0.062500 1 0 0 0 0 0 2 483294
-0.002121 -0.000763 0.119201 0.121400 0.763001 0.798582 -0.062500 1 0 0 0 0 0 2 484475
-0.002121 -0.000763 0.119201 0.121422 0.762996 0.798588 -0.062500 1 0 0 0 0 0 2 485323
-0.002121 -0.000763 0.119201 0.121401 0.763001 0.798581 -0.062500 1 0 0 0 0 0 2 486484
-0.002121 -0.000763 0.119201 0.121410 0.762999 0.798594 -0.062500 1 0 0 0 0 0 2 487255
-0.002121 -0.000763 0.119201 0.121412 0.762999 0.798576 -0.062500 1 0 0 0 0 0 2 488208
-0.002121 -0.000763 0.119201 0.121412 0.762999 0.798594 -0.062500 1 0 0 0 0 0 2 489215
-0.002121 -0.000763 0.119201 0.121412 0.762999 0.798576 -0.062500 1 0 0 0 0 0 2 490226
-0.002121 -0.000763 0.119201 0.121412 0.762999 0.798594 -0.062500 1 0 0 0 0 0 2 491282
-0.002121 -0.000763 0.119201 0.121400 0.763002 0.798582 -0.062500 1 0 0 0 0 0 2 492316
-0.002121 -0.000763 0.119201 0.121414 0.762987 0.798581 -0.062500 1 0 0 0 0 0 2 493231
-0.002121 -0.000763 0.119201 0.121408 0.763009 0.798587 -0.062500 1 0 0 0 0 0 2 494342
-0.002121 -0.000763 0.119201 0.121403 0.762991 0.798588 -0.062500 1 0 0 0 0 0 2 495215
-0.002121 -0.000763 0.119201 0.121419 0.763007 0.798582 -0.062500 1 0 0 0 0 0 2 496230
-0.002121 -0.000763 0.119201 0.121404 0.762991 0.798587 -0.062500 1 0 0 0 0 0 2 497211
-0.002121 -0.000763 0.119201 0.121407 0.763010 0.798588 -0.062500 1 0 0 0 0 0 2 498210
-0.002121 -0.000763 0.119201 0.121415 0.762989 0.798582 -0.062500 1 0 0 0 0 0 2 499212
-0.002121 -0.000763 0.119201 0.121400 0.763000 0.798581 -0.062500 1 0 0 0 0 0 2 500224
-0.002121 -0.000763 0.119201 0.121410 0.762999 0.798594 -0.062500 1 0 0 0 0 0 2 501196
-0.002121 -0.000763 0.119201 0.121412 0.762999 0.798576 -0.062500 1 0 0 0 0 0 2 502233
-0.002121 -0.000763 0.119201 0.121411 0.762999 0.798593 -0.062500 1 0 0 0 0 0 2 503205
-0.002121 -0.000763 0.119201 0.121412 0.762999 0.798575 -0.062500 1 0 0 0 0 0 2 504201
-0.002121 -0.000763 0.119201 0.121412 0.762999 0.798593 -0.062500 1 0 0 0 0 0 2 506045
-0.002121 -0.000763 0.119201 0.121403 0.762990 0.798589 -0.062500 1 0 0 0 0 0 2 507299
-0.002121 -0.000763 0.119201 0.121419 0.763006 0.798582 -0.062500 1 0 0 0 0 0 2 508226
-0.002121 -0.000763 0.119201 0.121404 0.762991 0.798587 -0.062500 1 0 0 0 0 0 2 509198
-0.002121 -0.000763 0.119201 0.121399 0.763001 0.798581 -0.062500 1 0 0 0 0 0 2 510193
-0.002121 -0.000763 0.119201 0.121422 0.762996 0.798588 -0.062500 1 0 0 0 0 0 2 511214
-0.002121 -0.000763 0.119201 0.121401 0.763001 0.798581 -0.062500 1 0 0 0 0 0 2 512193
-0.002121 -0.000763 0.119201 0.121410 0.762999 0.798594 -0.062500 1 0 0 0 0 0 2 513466
-0.002121 -0.000763 0.119201 0.121412 0.762999 0.798576 -0.062500 1 0 0 0 0 0 2 514526
-0.002121 -0.000763 0.119201 0.121411 0.762999 0.798594 -0.062500 1 0 0 0 0 0 2 515288
-0.002121 -0.000763 0.119201 0.121412 0.762999 0.798575 -0.062500 1 0 0 0 0 0 2 516458
-0.002121 -0.000763 0.119201 0.121412 0.762999 0.798593 -0.062500 1 0 0 0 0 0 2 517313
-0.002121 -0.000763 0.119201 0.121400 0.763002 0.798582 -0.062500 1 0 0 0 0 0 2 518463
-0.002121 -0.000763 0.119201 0.121422 0.762996 0.798588 -0.062500 1 0 0 0 0 0 2 519307
-0.002121 -0.000763 0.119201 0.121401 0.763001 0.798581 -0.062500 1 0 0 0 0 0 2 520458
-0.002121 -0.000763 0.119201 0.121410 0.762999 0.798594 -0.062500 1 0 0 0 0 0 2 521236
-0.002121 -0.000763 0.119201 0.121412 0.762999 0.798576 -0.062500 1 0 0 0 0 0 2 522256
-0.002121 -0.000763 0.119201 0.121403 0.762990 0.798586 -0.062500 1 0 0 0 0 0 2 523251
-0.002121 -0.000763 0.119201 0.121410 0.762998 0.798595 -0.062500 1 0 0 0 0 0 2 524165
-0.002121 -0.000763 0.119201 0.121412 0.762998 0.798576 -0.062500 1 0 0 0 0 0 2 525366
-0.002121 -0.000763 0.119201 0.121412 0.762998 0.798594 -0.062500 1 0 0 0 0 0 2 526282
-0.002121 -0.000763 0.119201 0.121412 0.762999 0.798576 -0.062500 1 0 0 0 0 0 2 527224
-0.002121 -0.000763 0.119201 0.121412 0.762998 0.798594 -0.062500 1 0 0 0 0 0 2 528288
-0.002121 -0.000763 0.119201 0.121400 0.763002 0.798582 -0.062500 1 0 0 0 0 0 2 529259
-0.002121 -0.000763 0.119201 0.121414 0.762987 0.798581 -0.062500 1 0 0 0 0 0 2 530193
-0.002121 -0.000763 0.119201 0.121408 0.763009 0.798587 -0.062500 1 0 0 0 0 0 2 531189
-0.002121 -0.000763 0.119201 0.121403 0.762991 0.798588 -0.062500 1 0 0 0 0 0 2 532178
-0.002121 -0.000763 0.119201 0.121419 0.763006 0.798582 -0.062500 1 0 0 0 0 0 2 533186
-0.002121 -0.000763 0.119201 0.121404 0.762991 0.798587 -0.062500 1 0 0 0 0 0 2 534181
-0.002121 -0.000763 0.119201 0.121407 0.763009 0.798588 -0.062500 1 0 0 0 0 0 2 535199
-0.002121 -0.000763 0.119201 0.121415 0.762988 0.798582 -0.062500 1 0 0 0 0 0 2 536187
-0.002121 -0.000763 0.119201 0.121409 0.763009 0.798588 -0.062500 1 0 0 0 0 0 2 537176
-0.002121 -0.000763 0.119201 0.121403 0.762991 0.798588 -0.062500 1 0 0 0 0 0 2 538191
-0.002121 -0.000763 0.119201 0.121411 0.762998 0.798575 -0.062500 1 0 0 0 0 0 2 540125
-0.002121 -0.000763 0.119201 0.121411 0.762998 0.798593 -0.062500 1 0 0 0 0 0 2 541294
-0.002121 -0.000763 0.119201 0.121400 0.763002 0.798582 -0.062500 1 0 0 0 0 0 2 542217
-0.002121 -0.000763 0.119201 0.121422 0.762996 0.798588 -0.062500 1 0 0 0 0 0 2 543173
-0.002121 -0.000763 0.119201 0.121401 0.763001 0.798581 -0.062500 1 0 0 0 0 0 2 544199
-0.002121 -0.000763 0.119201 0.121410 0.762999 0.798594 -0.062500 1 0 0 0 0 0 2 545193
-0.002121 -0.000763 0.119201 0.121412 0.762999 0.798576 -0.062500 1 0 0 0 0 0 2 546187
-0.002140 -0.000759 0.119211 0.383315 0.701941 0.659107 -0.062500 1 0 0 0 0 0 2 547289
-0.002149 -0.000756 0.119215 0.294328 0.721963 0.727470 -0.062500 1 0 0 0 0 0 2 548368
-0.002154 -0.000755 0.119216 0.228459 0.737320 0.762755 -0.062500 1 0 0 0 0 0 2 549414
-0.002156 -0.000755 0.119216 0.193597 0.745625 0.776113 -0.062500 1 0 0 0 0 0 2 550306
-0.002157 -0.000754 0.119217 0.176062 0.749863 0.780841 -0.062500 1 0 0 0 0 0 2 551482
-0.002158 -0.000754 0.119217 0.167297 0.752012 0.782488 -0.062500 1 0 0 0 0 0 2 552308
-0.002158 -0.000754 0.119217 0.162949 0.753100 0.783056 -0.062500 1 0 0 0 0 0 2 553390
-0.002158 -0.000754 0.119217 0.160758 0.753630 0.783259 -0.062500 1 0 0 0 0 0 2 554195
-0.002159 -0.000754 0.119217 0.159682 0.753899 0.783324 -0.062500 1 0 0 0 0 0 2 555226
-0.002159 -0.000754 0.119217 0.159126 0.754045 0.783350 -0.062500 1 0 0 0 0 0 2 556246
-0.002159 -0.000754 0.119217 0.158852 0.754101 0.783353 -0.062500 1 0 0 0 0 0 2 557264
-0.002159 -0.000754 0.119217 0.158727 0.754141 0.783363 -0.062500 1 0 0 0 0 0 2 558436
-0.002159 -0.000754 0.119217 0.158662 0.754157 0.783356 -0.062500 1 0 0 0 0 0 2 559473
-0.002159 -0.000754 0.119217 0.158624 0.754167 0.783354 -0.062500 1 0 0 0 0 0 2 560173
-0.002159 -0.000754 0.119217 0.158598 0.754173 0.783367 -0.062500 1 0 0 0 0 0 2 561239
-0.002159 -0.000754 0.119217 0.158595 0.754174 0.783368 -0.062500 1 0 0 0 0 0 2 562285
-0.002159 -0.000754 0.119217 0.158587 0.754165 0.783362 -0.062500 1 0 0 0 0 0 2 563200
-0.002159 -0.000754 0.119217 0.158591 0.754184 0.783361 -0.062500 1 0 0 0 0 0 2 564207
-0.002159 -0.000754 0.119217 0.158587 0.754166 0.783361 -0.062500 1 0 0 0 0 0 2 565219
-0.002159 -0.000754 0.119217 0.158595 0.754172 0.783368 -0.062500 1 0 0 0 0 0 2 566202
-0.002159 -0.000754 0.119217 0.158584 0.754176 0.783355 -0.062500 1 0 0 0 0 0 2 567220
-0.002159 -0.000754 0.119217 0.158586 0.754165 0.783360 -0.062500 1 0 0 0 0 0 2 568190
-0.002159 -0.000754 0.119217 0.158591 0.754184 0.783361 -0.062500 1 0 0 0 0 0 2 569195
-0.002159 -0.000754 0.119217 0.158587 0.754165 0.783361 -0.062500 1 0 0 0 0 0 2 570208
-0.002159 -0.000754 0.119217 0.158592 0.754184 0.783361 -0.062500 1 0 0 0 0 0 2 571214
-0.002159 -0.000754 0.119217 0.158587 0.754165 0.783361 -0.062500 1 0 0 0 0 0 2 572562
-0.002159 -0.000754 0.119217 0.158592 0.754184 0.783361 -0.062500 1 0 0 0 0 0 2 573296
-0.002159 -0.000754 0.119217 0.158588 0.754166 0.783361 -0.062500 1 0 0 0 0 0 2 574204
-0.002159 -0.000754 0.119217 0.158592 0.754184 0.783361 -0.062500 1 0 0 0 0 0 2 575226
-0.002159 -0.000754 0.119217 0.158588 0.754166 0.783361 -0.062500 1 0 0 0 0 0 2 576204
-0.002159 -0.000754 0.119217 0.158592 0.754184 0.783361 -0.062500 1 0 0 0 0 0 2 577223
-0.002159 -0.000754 0.119217 0.158588 0.754166 0.783361 -0.062500 1 0 0 0 0 0 2 578217
-0.002159 -0.000754 0.119217 0.158584 0.754175 0.783354 -0.062500 1 0 0 0 0 0 2 579216
-0.002159 -0.000754 0.119217 0.158595 0.754173 0.783367 -0.062500 1 0 0 0 0 0 2 580380
-0.002159 -0.000754 0.119217 0.158585 0.754176 0.783355 -0.062500 1 0 0 0 0 0 2 581507
-0.002159 -0.000754 0.119217 0.158595 0.754173 0.783367 -0.062500 1 0 0 0 0 0 2 582267
-0.002159 -0.000754 0.119217 0.158589 0.754164 0.783361 -0.062500 1 0 0 0 0 0 2 583455
-0.002159 -0.000754 0.119217 0.158593 0.754183 0.783361 -0.062500 1 0 0 0 0 0 2 584306
-0.002159 -0.000754 0.119217 0.158588 0.754165 0.783361 -0.062500 1 0 0 0 0 0 2 585414
-0.002159 -0.000754 0.119217 0.158593 0.754184 0.783361 -0.062500 1 0 0 0 0 0 2 586226
-0.002159 -0.000754 0.119217 0.158589 0.754165 0.783361 -0.062500 1 0 0 0 0 0 2 587234
-0.002159 -0.000754 0.119217 0.158585 0.754175 0.783354 -0.062500 1 0 0 0 0 0 2 588273
-0.002159 -0.000754 0.119217 0.158596 0.754173 0.783367 -0.062500 1 0 0 0 0 0 2 589249
-0.002159 -0.000754 0.119217 0.158585 0.754176 0.783354 -0.062500 1 0 0 0 0 0 2 590184
-0.002159 -0.000754 0.119217 0.158584 0.754176 0.783373 -0.062500 1 0 0 0 0 0 2 591395
-0.002159 -0.000754 0.119217 0.158584 0.754176 0.783355 -0.062500 1 0 0 0 0 0 2 592252
-0.002159 -0.000754 0.119217 0.158595 0.754173 0.783367 -0.062500 1 0 0 0 0 0 2 593139
-0.002159 -0.000754 0.119217 0.158585 0.754176 0.783355 -0.062500 1 0 0 0 0 0 2 594252
-0.002159 -0.000754 0.119217 0.158595 0.754173 0.783367 -0.062500 1 0 0 0 0 0 2 595294
-0.002159 -0.000754 0.119217 0.158585 0.754176 0.783355 -0.062500 1 0 0 0 0 0 2 596202
-0.002159 -0.000754 0.119217 0.158595 0.754173 0.783367 -0.062500 1 0 0 0 0 0 2 597214
-0.002159 -0.000754 0.119217 0.158585 0.754176 0.783355 -0.062500 1 0 0 0 0 0 2 598194
-0.002159 -0.000754 0.119217 0.158587 0.754165 0.783360 -0.062500 1 0 0 0 0 0 2 599202
-0.002159 -0.000754 0.119217 0.158596 0.754172 0.783368 -0.062500 1 0 0 0 0 0 2 600219
-0.002159 -0.000754 0.119217 0.158585 0.754175 0.783355 -0.062500 1 0 0 0 0 0 2 601206
-0.002159 -0.000754 0.119217 0.158596 0.754173 0.783367 -0.062500 1 0 0 0 0 0 2 602215
-0.002159 -0.000754 0.119217 0.158585 0.754176 0.783355 -0.062500 1 0 0 0 0 0 2 603194
-0.002159 -0.000754 0.119217 0.158596 0.754173 0.783367 -0.062500 1 0 0 0 0 0 2 604205
-0.002159 -0.000754 0.119217 0.158586 0.754176 0.783355 -0.062500 1 0 0 0 0 0 2 605512
-0.002159 -0.000754 0.119217 0.158584 0.754176 0.783373 -0.062500 1 0 0 0 0 0 2 606370
-0.002159 -0.000754 0.119217 0.158584 0.754176 0.783356 -0.062500 1 0 0 0 0 0 2 607363
-0.002159 -0.000754 0.119217 0.158587 0.754165 0.783360 -0.062500 1 0 0 0 0 0 2 608162
-0.002159 -0.000754 0.119217 0.158592 0.754183 0.783361 -0.062500 1 0 0 0 0 0 2 609154
-0.002159 -0.000754 0.119217 0.158588 0.754165 0.783361 -0.062500 1 0 0 0 0 0 2 610221
-0.002159 -0.000754 0.119217 0.158592 0.754184 0.783361 -0.062500 1 0 0 0 0 0 2 611215
-0.002159 -0.000754 0.119217 0.158588 0.754165 0.783361 -0.062500 1 0 0 0 0 0 2 612209
-0.002159 -0.000754 0.119217 0.158592 0.754184 0.783361 -0.062500 1 0 0 0 0 0 2 613243
-0.002159 -0.000754 0.119217 0.158588 0.754166 0.783361 -0.062500 1 0 0 0 0 0 2 614360
-0.002159 -0.000754 0.119217 0.158593 0.754184 0.783361 -0.062500 1 0 0 0 0 0 2 615347
-0.002159 -0.000754 0.119217 0.158588 0.754166 0.783361 -0.062500 1 0 0 0 0 0 2 616332
-0.002159 -0.000754 0.119217 0.158593 0.754184 0.783361 -0.062500 1 0 0 0 0 0 2 617367
-0.002159 -0.000754 0.119217 0.158589 0.754166 0.783361 -0.062500 1 0 0 0 0 0 2 618310
-0.002159 -0.000754 0.119217 0.158585 0.754175 0.783354 -0.062500 1 0 0 0 0 0 2 619445
-0.002159 -0.000754 0.119217 0.158583 0.754176 0.783373 -0.062500 1 0 0 0 0 0 2 620279
-0.002159 -0.000754 0.119217 0.158583 0.754176 0.783355 -0.062500 1 0 0 0 0 0 2 621177
-0.002159 -0.000754 0.119217 0.158595 0.754174 0.783367 -0.062500 1 0 0 0 0 0 2 622377
-0.002159 -0.000754 0.119217 0.158588 0.754164 0.783362 -0.062500 1 0 0 0 0 0 2 623293
-0.002159 -0.000754 0.119217 0.158592 0.754184 0.783361 -0.062500 1 0 0 0 0 0 2 624210
-0.002159 -0.000754 0.119217 0.158588 0.754165 0.783361 -0.062500 1 0 0 0 0 0 2 625403
-0.002159 -0.000754 0.119217 0.158584 0.754175 0.783354 -0.062500 1 0 0 0 0 0 2 626216
-0.002159 -0.000754 0.119217 0.158595 0.754173 0.783367 -0.062500 1 0 0 0 0 0 2 627171
-0.002159 -0.000754 0.119217 0.158585 0.754176 0.783355 -0.062500 1 0 0 0 0 0 2 628230
-0.002159 -0.000754 0.119217 0.158595 0.754173 0.783367 -0.062500 1 0 0 0 0 0 2 629244
-0.002159 -0.000754 0.119217 0.158585 0.754176 0.783355 -0.062500 1 0 0 0 0 0 2 630176
-0.002159 -0.000754 0.119217 0.158596 0.754173 0.783367 -0.062500 1 0 0 0 0 0 2 631174
-0.002159 -0.000754 0.119217 0.158585 0.754176 0.783355 -0.062500 1 0 0 0 0 0 2 632162
-0.002159 -0.000754 0.119217 0.158596 0.754173 0.783367 -0.062500 1 0 0 0 0 0 2 633172
-0.002159 -0.000754 0.119217 0.158585 0.754176 0.783355 -0.062500 1 0 0 0 0 0 2 634165
-0.002159 -0.000754 0.119217 0.158596 0.754173 0.783367 -0.062500 1 0 0 0 0 0 2 635162
-0.002159 -0.000754 0.119217 0.158586 0.754176 0.783355 -0.062500 1 0 0 0 0 0 2 636175
-0.002159 -0.000754 0.119217 0.158584 0.754176 0.783373 -0.062500 1 0 0 0 0 0 2 637161
-0.002159 -0.000754 0.119217 0.158584 0.754177 0.783356 -0.062500 1 0 0 0 0 0 2 638154
-0.002159 -0.000754 0.119217 0.158587 0.754165 0.783360 -0.062500 1 0 0 0 0 0 2 639285
-0.002159 -0.000754 0.119217 0.158595 0.754172 0.783368 -0.062500 1 0 0 0 0 0 2 640305
-0.002159 -0.000754 0.119217 0.158585 0.754176 0.783355 -0.062500 1 0 0 0 0 0 2 641258
-0.002159 -0.000754 0.119217 0.158595 0.754173 0.783367 -0.062500 1 0 0 0 0 0 2 642208
-0.002159 -0.000754 0.119217 0.158585 0.754176 0.783355 -0.062500 1 0 0 0 0 0 2 643194
-0.002159 -0.000754 0.119217 0.158596 0.754173 0.783367 -0.062500 1 0 0 0 0 0 2 644206
-0.002159 -0.000754 0.119217 0.158585 0.754176 0.783355 -0.062500 1 0 0 0 0 0 2 645193
-0.002159 -0.000754 0.119217 0.158596 0.754173 0.783367 -0.062500 1 0 0 0 0 0 2 646171
-0.002159 -0.000754 0.119217 0.158585 0.754176 0.783355 -0.062500 1 0 0 0 0 0 2 647328
-0.002159 -0.000754 0.119217 0.158588 0.754165 0.783360 -0.062500 1 0 0 0 0 0 2 648537
-0.002159 -0.000754 0.119217 0.158593 0.754183 0.783361 -0.062500 1 0 0 0 0 0 2 649249
-0.002159 -0.000754 0.119217 0.158588 0.754165 0.783360 -0.062500 1 0 0 0 0 0 2 650356
-0.002159 -0.000754 0.119217 0.158593 0.754184 0.783361 -0.062500 1 0 0 0 0 0 2 651376
-0.002159 -0.000754 0.119217 0.158576 0.754168 0.783367 -0.062500 1 0 0 0 0 0 2 652275
-0.002159 -0.000754 0.119217 0.158591 0.754184 0.783362 -0.062500 1 0 0 0 0 0 2 653447
-0.002159 -0.000754 0.119217 0.158588 0.754166 0.783361 -0.062500 1 0 0 0 0 0 2 654167
-0.002159 -0.000754 0.119217 0.158584 0.754175 0.783354 -0.062500 1 0 0 0 0 0 2 655254
-0.002159 -0.000754 0.119217 0.158595 0.754173 0.783367 -0.062500 1 0 0 0 0 0 2 656188
-0.002159 -0.000754 0.119217 0.158585 0.754176 0.783355 -0.062500 1 0 0 0 0 0 2 657178
-0.002159 -0.000754 0.119217 0.158595 0.754173 0.783367 -0.062500 1 0 0 0 0 0 2 658366
-0.002159 -0.000754 0.119217 0.158585 0.754176 0.783355 -0.062500 1 0 0 0 0 0 2 659237
-0.002159 -0.000754 0.119217 0.158595 0.754173 0.783367 -0.062500 1 0 0 0 0 0 2 660125
-0.002159 -0.000754 0.119217 0.158589 0.754164 0.783361 -0.062500 1 0 0 0 0 0 2 661220
-0.002159 -0.000754 0.119217 0.158593 0.754183 0.783361 -0.062500 1 0 0 0 0 0 2 662270
-0.002159 -0.000754 0.119217 0.158588 0.754165 0.783361 -0.062500 1 0 0 0 0 0 2 663196
-0.002159 -0.000754 0.119217 0.158593 0.754184 0.783361 -0.062500 1 0 0 0 0 0 2 664178
-0.002159 -0.000754 0.119217 0.158589 0.754165 0.783361 -0.062500 1 0 0 0 0 0 2 665186
-0.002159 -0.000754 0.119217 0.158585 0.754175 0.783354 -0.062500 1 0 0 0 0 0 2 666197
-0.002159 -0.000754 0.119217 0.158583 0.754176 0.783373 -0.062500 1 0 0 0 0 0 2 667180
-0.002159 -0.000754 0.119217 0.158584 0.754176 0.783355 -0.062500 1 0 0 0 0 0 2 668189
-0.002159 -0.000754 0.119217 0.158595 0.754173 0.783367 -0.062500 1 0 0 0 0 0 2 669172
-0.002159 -0.000754 0.119217 0.158585 0.754176 0.783355 -0.062500 1 0 0 0 0 0 2 670184
-0.002159 -0.000754 0.119217 0.158595 0.754173 0.783367 -0.062500 1 0 0 0 0 0 2 671202
-0.002159 -0.000754 0.119217 0.158585 0.754176 0.783355 -0.062500 1 0 0 0 0 0 2 672686
-0.002159 -0.000754 0.119217 0.158595 0.754173 0.783367 -0.062500 1 0 0 0 0 0 2 673255
-0.002159 -0.000754 0.119217 0.158585 0.754176 0.783355 -0.062500 1 0 0 0 0 0 2 674253
-0.002159 -0.000754 0.119217 0.158596 0.754173 0.783367 -0.062500 1 0 0 0 0 0 2 675208
-0.002159 -0.000754 0.119217 0.158585 0.754176 0.783355 -0.062500 1 0 0 0 0 0 2 676193
-0.002159 -0.000754 0.119217 0.158587 0.754165 0.783360 -0.062500 1 0 0 0 0 0 2 677183
-0.002159 -0.000754 0.119217 0.158596 0.754172 0.783367 -0.062500 1 0 0 0 0 0 2 678197
-0.002159 -0.000754 0.119217 0.158585 0.754176 0.783355 -0.062500 1 0 0 0 0 0 2 679182
-0.002159 -0.000754 0.119217 0.158596 0.754173 0.783367 -0.062500 1 0 0 0 0 0 2 680312
-0.002159 -0.000754 0.119217 0.158586 0.754176 0.783355 -0.062500 1 0 0 0 0 0 2 681337
-0.002159 -0.000754 0.119217 0.158584 0.754176 0.783373 -0.062500 1 0 0 0 0 0 2 682404
-0.002159 -0.000754 0.119217 0.158584 0.754176 0.783356 -0.062500 1 0 0 0 0 0 2 683279
-0.002159 -0.000754 0.119217 0.158595 0.754173 0.783367 -0.062500 1 0 0 0 0 0 2 684407
-0.002159 -0.000754 0.119217 0.158585 0.754176 0.783355 -0.062500 1 0 0 0 0 0 2 685279
-0.002159 -0.000754 0.119217 0.158587 0.754165 0.783360 -0.062500 1 0 0 0 0 0 2 686452
-0.002159 -0.000754 0.119217 0.158592 0.754184 0.783361 -0.062500 1 0 0 0 0 0 2 687488
-0.002159 -0.000754 0.119217 0.158588 0.754165 0.783361 -0.062500 1 0 0 0 0 0 2 688302
-0.002159 -0.000754 0.119217 0.158592 0.754184 0.783361 -0.062500 1 0 0 0 0 0 2 689249
-0.002159 -0.000754 0.119217 0.158588 0.754165 0.783361 -0.062500 1 0 0 0 0 0 2 690209
-0.002159 -0.000754 0.119217 0.158592 0.754184 0.783361 -0.062500 1 0 0 0 0 0 2 691151
-0.002159 -0.000754 0.119217 0.158588 0.754166 0.783361 -0.062500 1 0 0 0 0 0 2 692347
-0.002159 -0.000754 0.119217 0.158593 0.754184 0.783361 -0.062500 1 0 0 0 0 0 2 693364
-0.002159 -0.000754 0.119217 0.158588 0.754166 0.783361 -0.062500 1 0 0 0 0 0 2 694193
-0.002159 -0.000754 0.119217 0.158585 0.754175 0.783354 -0.062500 1 0 0 0 0 0 2 695292
-0.002159 -0.000754 0.119217 0.158596 0.754173 0.783367 -0.062500 1 0 0 0 0 0 2 696218
-0.002159 -0.000754 0.119217 0.158589 0.754164 0.783361 -0.062500 1 0 0 0 0 0 2 697143
-0.002159 -0.000754 0.119217 0.158581 0.754186 0.783367 -0.062500 1 0 0 0 0 0 2 698183
-0.002159 -0.000754 0.119217 0.158583 0.754177 0.783355 -0.062500 1 0 0 0 0 0 2 699194
-0.002159 -0.000754 0.119217 0.158595 0.754174 0.783367 -0.062500 1 0 0 0 0 0 2 700179
-0.002159 -0.000754 0.119217 0.158588 0.754164 0.783362 -0.062500 1 0 0 0 0 0 2 701170
-0.002159 -0.000754 0.119217 0.158592 0.754184 0.783361 -0.062500 1 0 0 0 0 0 2 702183
-0.002159 -0.000754 0.119217 0.158588 0.754165 0.783361 -0.062500 1 0 0 0 0 0 2 703168
-0.002159 -0.000754 0.119217 0.158584 0.754175 0.783354 -0.062500 1 0 0 0 0 0 2 704179
-0.002159 -0.000754 0.119217 0.158595 0.754173 0.783367 -0.062500 1 0 0 0 0 0 2 705192
-0.002159 -0.000754 0.119217 0.158585 0.754176 0.783355 -0.062500 1 0 0 0 0 0 2 706464
-0.002159 -0.000754 0.119217 0.158595 0.754173 0.783367 -0.062500 1 0 0 0 0 0 2 707277
-0.002159 -0.000754 0.119217 0.158585 0.754176 0.783355 -0.062500 1 0 0 0 0 0 2 708168
-0.002159 -0.000754 0.119217 0.158596 0.754173 0.783367 -0.062500 1 0 0 0 0 0 2 709128
-0.002159 -0.000754 0.119217 0.158585 0.754176 0.783355 -0.062500 1 0 0 0 0 0 2 710186
-0.002159 -0.000754 0.119217 0.158596 0.754173 0.783367 -0.062500 1 0 0 0 0 0 2 711176
-0.002159 -0.000754 0.119217 0.158586 0.754176 0.783355 -0.062500 1 0 0 0 0 0 2 712198
-0.002159 -0.000754 0.119217 0.158584 0.754176 0.783373 -0.062500 1 0 0 0 0 0 2 713152
-0.002159 -0.000754 0.119217 0.158584 0.754177 0.783356 -0.062500 1 0 0 0 0 0 2 714496
-0.002159 -0.000754 0.119217 0.158587 0.754165 0.783360 -0.062500 1 0 0 0 0 0 2 715464
-0.002159 -0.000754 0.119217 0.158592 0.754184 0.783361 -0.062500 1 0 0 0 0 0 2 716257
-0.002159 -0.000754 0.119217 0.158588 0.754166 0.783361 -0.062500 1 0 0 0 0 0 2 717410
-0.002159 -0.000754 0.119217 0.158596 0.754172 0.783368 -0.062500 1 0 0 0 0 0 2 718257
-0.002159 -0.000754 0.119217 0.158585 0.754176 0.783355 -0.062500 1 0 0 0 0 0 2 719180
-0.002159 -0.000754 0.119217 0.158595 0.754173 0.783367 -0.062500 1 0 0 0 0 0 2 720436
-0.002159 -0.000754 0.119217 0.158585 0.754176 0.783355 -0.062500 1 0 0 0 0 0 2 721296
-0.002159 -0.000754 0.119217 0.158596 0.754173 0.783367 -0.062500 1 0 0 0 0 0 2 722247
-0.002159 -0.000754 0.119217 0.158585 0.754176 0.783355 -0.062500 1 0 0 0 0 0 2 723246
-0.002159 -0.000754 0.119217 0.158588 0.754164 0.783360 -0.062500 1 0 0 0 0 0 2 724242
-0.002159 -0.000754 0.119217 0.158592 0.754183 0.783361 -0.062500 1 0 0 0 0 0 2 725366
-0.002159 -0.000754 0.119217 0.158588 0.754165 0.783360 -0.062500 1 0 0 0 0 0 2 726208
-0.002159 -0.000754 0.119217 0.158593 0.754184 0.783361 -0.062500 1 0 0 0 0 0 2 727111
-0.002159 -0.000754 0.119217 0.158589 0.754165 0.783360 -0.062500 1 0 0 0 0 0 2 728275
-0.002159 -0.000754 0.119217 0.158581 0.754187 0.783367 -0.062500 1 0 0 0 0 0 2 729264
-0.002159 -0.000754 0.119217 0.158587 0.754166 0.783361 -0.062500 1 0 0 0 0 0 2 730099
-0.002159 -0.000754 0.119217 0.158592 0.754184 0.783361 -0.062500 1 0 0 0 0 0 2 731189
-0.002159 -0.000754 0.119217 0.158588 0.754166 0.783361 -0.062500 1 0 0 0 0 0 2 732174
-0.002159 -0.000754 0.119217 0.158584 0.754175 0.783354 -0.062500 1 0 0 0 0 0 2 733179
-0.002159 -0.000754 0.119217 0.158595 0.754173 0.783367 -0.062500 1 0 0 0 0 0 2 734163
-0.002159 -0.000754 0.119217 0.158585 0.754176 0.783355 -0.062500 1 0 0 0 0 0 2 735176
-0.002159 -0.000754 0.119217 0.158595 0.754173 0.783367 -0.062500 1 0 0 0 0 0 2 736160
-0.002159 -0.000754 0.119217 0.158589 0.754164 0.783361 -0.062500 1 0 0 0 0 0 2 737169
-0.002159 -0.000754 0.119217 0.158593 0.754183 0.783361 -0.062500 1 0 0 0 0 0 2 738172
-0.002159 -0.000754 0.119217 0.158588 0.754165 0.783361 -0.062500 1 0 0 0 0 0 2 740097
-0.002159 -0.000754 0.119217 0.158593 0.754184 0.783361 -0.062500 1 0 0 0 0 0 2 741276
-0.002159 -0.000754 0.119217 0.158589 0.754165 0.783361 -0.062500 1 0 0 0 0 0 2 742201
-0.002159 -0.000754 0.119217 0.158585 0.754175 0.783354 -0.062500 1 0 0 0 0 0 2 743177
-0.002159 -0.000754 0.119217 0.158583 0.754176 0.783373 -0.062500 1 0 0 0 0 0 2 744173
-0.002159 -0.000754 0.119217 0.158583 0.754176 0.783355 -0.062500 1 0 0 0 0 0 2 745180
-0.002159 -0.000754 0.119217 0.158595 0.754173 0.783367 -0.062500 1 0 0 0 0 0 2 746169
-0.002159 -0.000754 0.119217 0.158585 0.754176 0.783355 -0.062500 1 0 0 0 0 0 2 747238
-0.002159 -0.000754 0.119217 0.158595 0.754173 0.783367 -0.062500 1 0 0 0 0 0 2 748366
-0.002159 -0.000754 0.119217 0.158585 0.754176 0.783355 -0.062500 1 0 0 0 0 0 2 749222
-0.002159 -0.000754 0.119217 0.158595 0.754173 0.783367 -0.062500 1 0 0 0 0 0 2 750425
-0.002159 -0.000754 0.119217 0.158585 0.754176 0.783355 -0.062500 1 0 0 0 0 0 2 751253
-0.002159 -0.000754 0.119217 0.158596 0.754173 0.783367 -0.062500 1 0 0 0 0 0 2 752402
-0.002159 -0.000754 0.119217 0.158585 0.754176 0.783355 -0.062500 1 0 0 0 0 0 2 753253
-0.002159 -0.000754 0.119217 0.158587 0.754165 0.783360 -0.062500 1 0 0 0 0 0 2 754410
-0.002159 -0.000754 0.119217 0.158596 0.754172 0.783367 -0.062500 1 0 0 0 0 0 2 755154
-0.002159 -0.000754 0.119217 0.158585 0.754175 0.783355 -0.062500 1 0 0 0 0 0 2 756235
-0.002159 -0.000754 0.119217 0.158596 0.754173 0.783367 -0.062500 1 0 0 0 0 0 2 757258
-0.002159 -0.000754 0.119217 0.158586 0.754176 0.783355 -0.062500 1 0 0 0 0 0 2 758200
-0.002159 -0.000754 0.119217 0.158596 0.754173 0.783367 -0.062500 1 0 0 0 0 0 2 759207
-0.002159 -0.000754 0.119217 0.158586 0.754176 0.783355 -0.062500 1 0 0 0 0 0 2 760347
-0.002159 -0.000754 0.119217 0.158584 0.754176 0.783373 -0.062500 1 0 0 0 0 0 2 761207
-0.002159 -0.000754 0.119217 0.158584 0.754176 0.783356 -0.062500 1 0 0 0 0 0 2 762307
-0.002159 -0.000754 0.119217 0.158587 0.754165 0.783360 -0.062500 1 0 0 0 0 0 2 763174
-0.002159 -0.000754 0.119217 0.158592 0.754183 0.783361 -0.062500 1 0 0 0 0 0 2 764146
-0.002159 -0.000754 0.119217 0.158588 0.754165 0.783361 -0.062500 1 0 0 0 0 0 2 765174
-0.002159 -0.000754 0.119217 0.158592 0.754184 0.783361 -0.062500 1 0 0 0 0 0 2 766152
-0.002159 -0.000754 0.119217 0.158588 0.754165 0.783361 -0.062500 1 0 0 0 0 0 2 767155
-0.002159 -0.000754 0.119217 0.158592 0.754184 0.783361 -0.062500 1 0 0 0 0 0 2 768161
-0.002159 -0.000754 0.119217 0.158588 0.754166 0.783361 -0.062500 1 0 0 0 0 0 2 769126
-0.002159 -0.000754 0.119217 0.158593 0.754184 0.783361 -0.062500 1 0 0 0 0 0 2 770177
-0.002159 -0.000754 0.119217 0.158588 0.754166 0.783361 -0.062500 1 0 0 0 0 0 2 771149
-0.002159 -0.000754 0.119217 0.158593 0.754184 0.783361 -0.062500 1 0 0 0 0 0 2 772159
-0.002159 -0.000754 0.119217 0.158589 0.754166 0.783361 -0.062500 1 0 0 0 0 0 2 773706
-0.002159 -0.000754 0.119217 0.158585 0.754175 0.783354 -0.062500 1 0 0 0 0 0 2 774231
-0.002159 -0.000754 0.119217 0.158583 0.754176 0.783373 -0.062500 1 0 0 0 0 0 2 775309
-0.002159 -0.000754 0.119217 0.158583 0.754176 0.783355 -0.062500 1 0 0 0 0 0 2 776170
-0.002159 -0.000754 0.119217 0.158595 0.754174 0.783367 -0.062500 1 0 0 0 0 0 2 777113
-0.002159 -0.000754 0.119217 0.158588 0.754164 0.783362 -0.062500 1 0 0 0 0 0 2 778168
-0.002159 -0.000754 0.119217 0.158592 0.754184 0.783361 -0.062500 1 0 0 0 0 0 2 779160
-0.002159 -0.000754 0.119217 0.158588 0.754165 0.783361 -0.062500 1 0 0 0 0 0 2 780174
-0.002159 -0.000754 0.119217 0.158584 0.754175 0.783354 -0.062500 1 0 0 0 0 0 2 781285
-0.002159 -0.000754 0.119217 0.158595 0.754173 0.783367 -0.062500 1 0 0 0 0 0 2 782325
-0.002159 -0.000754 0.119217 0.158585 0.754176 0.783355 -0.062500 1 0 0 0 0 0 2 783217
-0.002159 -0.000754 0.119217 0.158595 0.754173 0.783367 -0.062500 1 0 0 0 0 0 2 784416
-0.002159 -0.000754 0.119217 0.158585 0.754176 0.783355 -0.062500 1 0 0 0 0 0 2 785263
-0.002159 -0.000754 0.119217 0.158596 0.754173 0.783367 -0.062500 1 0 0 0 0 0 2 786426
-0.002159 -0.000754 0.119217 0.158585 0.754176 0.783355 -0.062500 1 0 0 0 0 0 2 787281
-0.002159 -0.000754 0.119217 0.158596 0.754173 0.783367 -0.062500 1 0 0 0 0 0 2 788154
-0.002159 -0.000754 0.119217 0.158586 0.754176 0.783355 -0.062500 1 0 0 0 0 0 2 789166
-0.002159 -0.000754 0.119217 0.158596 0.754173 0.783367 -0.062500 1 0 0 0 0 0 2 790111
-0.002159 -0.000754 0.119217 0.158586 0.754176 0.783354 -0.062500 1 0 0 0 0 0 2 791135
-0.002159 -0.000754 0.119217 0.158584 0.754176 0.783373 -0.062500 1 0 0 0 0 0 2 792263
-0.002159 -0.000754 0.119217 0.158584 0.754177 0.783356 -0.062500 1 0 0 0 0 0 2 793281
-0.002159 -0.000754 0.119217 0.158587 0.754165 0.783360 -0.062500 1 0 0 0 0 0 2 794168
-0.002159 -0.000754 0.119217 0.158595 0.754172 0.783368 -0.062500 1 0 0 0 0 0 2 795260
-0.002159 -0.000754 0.119217 0.158585 0.754176 0.783355 -0.062500 1 0 0 0 0 0 2 796191
-0.002159 -0.000754 0.119217 0.158595 0.754173 0.783367 -0.062500 1 0 0 0 0 0 2 797154
-0.002159 -0.000754 0.119217 0.158585 0.754176 0.783355 -0.062500 1 0 0 0 0 0 2 798152
-0.002159 -0.000754 0.119217 0.158596 0.754173 0.783367 -0.062500 1 0 0 0 0 0 2 799151
-0.002159 -0.000754 0.119217 0.158585 0.754176 0.783355 -0.062500 1 0 0 0 0 0 2 800159
-0.002159 -0.000754 0.119217 0.158596 0.754173 0.783367 -0.062500 1 0 0 0 0 0 2 801163
-0.002159 -0.000754 0.119217 0.158586 0.754176 0.783355 -0.062500 1 0 0 0 0 0 2 802124
-0.002159 -0.000754 0.119217 0.158588 0.754164 0.783360 -0.062500 1 0 0 0 0 0 2 803152
-0.002159 -0.000754 0.119217 0.158593 0.754183 0.783361 -0.062500 1 0 0 0 0 0 2 804138
-0.002159 -0.000754 0.119217 0.158589 0.754165 0.783360 -0.062500 1 0 0 0 0 0 2 805129
-0.002159 -0.000754 0.119217 0.158581 0.754186 0.783367 -0.062500 1 0 0 0 0 0 2 806782
-0.002159 -0.000754 0.119217 0.158587 0.754166 0.783361 -0.062500 1 0 0 0 0 0 2 807191
-0.002159 -0.000754 0.119217 0.158592 0.754184 0.783361 -0.062500 1 0 0 0 0 0 2 808279
-0.002159 -0.000754 0.119217 0.158588 0.754166 0.783361 -0.062500 1 0 0 0 0 0 2 809153
-0.002159 -0.000754 0.119217 0.158584 0.754175 0.783354 -0.062500 1 0 0 0 0 0 2 810143
-0.002159 -0.000754 0.119217 0.158595 0.754173 0.783367 -0.062500 1 0 0 0 0 0 2 811156
-0.002159 -0.000754 0.119217 0.158585 0.754176 0.783355 -0.062500 1 0 0 0 0 0 2 812126
-0.002159 -0.000754 0.119217 0.158595 0.754173 0.783367 -0.062500 1 0 0 0 0 0 2 813156
-0.002159 -0.000754 0.119217 0.158585 0.754176 0.783355 -0.062500 1 0 0 0 0 0 2 814340
-0.002159 -0.000754 0.119217 0.158595 0.754173 0.783367 -0.062500 1 0 0 0 0 0 2 815472
-0.002159 -0.000754 0.119217 0.158589 0.754164 0.783361 -0.062500 1 0 0 0 0 0 2 816224
-0.002159 -0.000754 0.119217 0.158593 0.754183 0.783361 -0.062500 1 0 0 0 0 0 2 817152
-0.002159 -0.000754 0.119217 0.158589 0.754165 0.783361 -0.062500 1 0 0 0 0 0 2 818401
-0.002159 -0.000754 0.119217 0.158593 0.754184 0.783361 -0.062500 1 0 0 0 0 0 2 819251
-0.002159 -0.000754 0.119217 0.158589 0.754165 0.783361 -0.062500 1 0 0 0 0 0 2 820361
-0.002159 -0.000754 0.119217 0.158585 0.754175 0.783354 -0.062500 1 0 0 0 0 0 2 821172
-0.002159 -0.000754 0.119217 0.158583 0.754176 0.783373 -0.062500 1 0 0 0 0 0 2 822156
-0.002159 -0.000754 0.119217 0.158584 0.754176 0.783355 -0.062500 1 0 0 0 0 0 2 823213
-0.002159 -0.000754 0.119217 0.158595 0.754173 0.783367 -0.062500 1 0 0 0 0 0 2 824151
-0.002159 -0.000754 0.119217 0.158585 0.754176 0.783355 -0.062500 1 0 0 0 0 0 2 825205
-0.002159 -0.000754 0.119217 0.158595 0.754173 0.783367 -0.062500 1 0 0 0 0 0 2 826304
-0.002159 -0.000754 0.119217 0.158585 0.754176 0.783355 -0.062500 1 0 0 0 0 0 2 827139
-0.002159 -0.000754 0.119217 0.158595 0.754173 0.783367 -0.062500 1 0 0 0 0 0 2 828274
-0.002159 -0.000754 0.119217 0.158585 0.754176 0.783355 -0.062500 1 0 0 0 0 0 2 829158
-0.002159 -0.000754 0.119217 0.158596 0.754173 0.783367 -0.062500 1 0 0 0 0 0 2 830136
-0.002159 -0.000754 0.119217 0.158585 0.754176 0.783355 -0.062500 1 0 0 0 0 0 2 831160
-0.002159 -0.000754 0.119217 0.158588 0.754165 0.783360 -0.062500 1 0 0 0 0 0 2 832120
-0.002159 -0.000754 0.119217 0.158596 0.754172 0.783367 -0.062500 1 0 0 0 0 0 2 833152
-0.002159 -0.000754 0.119217 0.158585 0.754175 0.783355 -0.062500 1 0 0 0 0 0 2 834150
-0.002159 -0.000754 0.119217 0.158596 0.754173 0.783367 -0.062500 1 0 0 0 0 0 2 835160
-0.002159 -0.000754 0.119217 0.158586 0.754176 0.783355 -0.062500 1 0 0 0 0 0 2 836119
-0.002159 -0.000754 0.119217 0.158584 0.754176 0.783373 -0.062500 1 0 0 0 0 0 2 837130
-0.002159 -0.000754 0.119217 0.158584 0.754176 0.783356 -0.062500 1 0 0 0 0 0 2 838127
-0.002159 -0.000754 0.119217 0.158595 0.754173 0.783367 -0.062500 1 0 0 0 0 0 2 840048
-0.002159 -0.000754 0.119217 0.158585 0.754176 0.783355 -0.062500 1 0 0 0 0 0 2 841218
-0.002159 -0.000754 0.119217 0.158587 0.754165 0.783360 -0.062500 1 0 0 0 0 0 2 842143
-0.002159 -0.000754 0.119217 0.158592 0.754184 0.783361 -0.062500 1 0 0 0 0 0 2 843146
-0.002159 -0.000754 0.119217 0.158588 0.754165 0.783361 -0.062500 1 0 0 0 0 0 2 844136
-0.002159 -0.000754 0.119217 0.158592 0.754184 0.783361 -0.062500 1 0 0 0 0 0 2 845143
-0.002159 -0.000754 0.119217 0.158588 0.754165 0.783361 -0.062500 1 0 0 0 0 0 2 846136
-0.002159 -0.000754 0.119217 0.158593 0.754184 0.783361 -0.062500 1 0 0 0 0 0 2 847368
-0.002159 -0.000754 0.119217 0.158588 0.754166 0.783361 -0.062500 1 0 0 0 0 0 2 848283
-0.002159 -0.000754 0.119217 0.158593 0.754184 0.783361 -0.062500 1 0 0 0 0 0 2 849205
-0.002159 -0.000754 0.119217 0.158589 0.754166 0.783361 -0.062500 1 0 0 0 0 0 2 850325
-0.002159 -0.000754 0.119217 0.158585 0.754175 0.783354 -0.062500 1 0 0 0 0 0 2 851205
-0.002159 -0.000754 0.119217 0.158583 0.754176 0.783373 -0.062500 1 0 0 0 0 0 2 852152
-0.002159 -0.000754 0.119217 0.158583 0.754176 0.783355 -0.062500 1 0 0 0 0 0 2 853391
-0.002159 -0.000754 0.119217 0.158595 0.754173 0.783367 -0.062500 1 0 0 0 0 0 2 854239
-0.002159 -0.000754 0.119217 0.158585 0.754176 0.783355 -0.062500 1 0 0 0 0 0 2 855141
-0.002159 -0.000754 0.119217 0.158595 0.754174 0.783367 -0.062500 1 0 0 0 0 0 2 856189
-0.002159 -0.000754 0.119217 0.158588 0.754164 0.783362 -0.062500 1 0 0 0 0 0 2 857144
-0.002159 -0.000754 0.119217 0.158592 0.754184 0.783361 -0.062500 1 0 0 0 0 0 2 858151
-0.002159 -0.000754 0.119217 0.158588 0.754165 0.783361 -0.062500 1 0 0 0 0 0 2 859347
-0.002159 -0.000754 0.119217 0.158584 0.754175 0.783354 -0.062500 1 0 0 0 0 0 2 860373
-0.002159 -0.000754 0.119217 0.158595 0.754173 0.783367 -0.062500 1 0 0 0 0 0 2 861155
-0.002159 -0.000754 0.119217 0.158585 0.754176 0.783355 -0.062500 1 0 0 0 0 0 2 862255
-0.002159 -0.000754 0.119217 0.158596 0.754173 0.783367 -0.062500 1 0 0 0 0 0 2 863178
-0.002159 -0.000754 0.119217 0.158585 0.754176 0.783355 -0.062500 1 0 0 0 0 0 2 864125
-0.002159 -0.000754 0.119217 0.158596 0.754173 0.783367 -0.062500 1 0 0 0 0 0 2 865092
-0.002159 -0.000754 0.119217 0.158585 0.754176 0.783355 -0.062500 1 0 0 0 0 0 2 866109
-0.002159 -0.000754 0.119217 0.158596 0.754173 0.783367 -0.062500 1 0 0 0 0 0 2 867145
-0.002159 -0.000754 0.119217 0.158586 0.754176 0.783354 -0.062500 1 0 0 0 0 0 2 868129
-0.002159 -0.000754 0.119217 0.158584 0.754176 0.783373 -0.062500 1 0 0 0 0 0 2 869146
-0.002159 -0.000754 0.119217 0.158584 0.754177 0.783356 -0.062500 1 0 0 0 0 0 2 870119
-0.002159 -0.000754 0.119217 0.158587 0.754165 0.783360 -0.062500 1 0 0 0 0 0 2 871113
-0.002159 -0.000754 0.119217 0.158595 0.754172 0.783368 -0.062500 1 0 0 0 0 0 2 872121
-0.002159 -0.000754 0.119217 0.158585 0.754176 0.783355 -0.062500 1 0 0 0 0 0 2 873248
-0.002159 -0.000754 0.119217 0.158595 0.754173 0.783367 -0.062500 1 0 0 0 0 0 2 874106
-0.002159 -0.000754 0.119217 0.158585 0.754176 0.783355 -0.062500 1 0 0 0 0 0 2 875233
-0.002159 -0.000754 0.119217 0.158596 0.754173 0.783367 -0.062500 1 0 0 0 0 0 2 876170
-0.002159 -0.000754 0.119217 0.158585 0.754176 0.783355 -0.062500 1 0 0 0 0 0 2 877162
-0.002159 -0.000754 0.119217 0.158596 0.754173 0.783367 -0.062500 1 0 0 0 0 0 2 878156
-0.002159 -0.000754 0.119217 0.158585 0.754176 0.783355 -0.062500 1 0 0 0 0 0 2 879129
-0.002159 -0.000754 0.119217 0.158588 0.754164 0.783360 -0.062500 1 0 0 0 0 0 2 880126
-0.002159 -0.000754 0.119217 0.158593 0.754183 0.783361 -0.062500 1 0 0 0 0 0 2 881195
-0.002159 -0.000754 0.119217 0.158588 0.754165 0.783360 -0.062500 1 0 0 0 0 0 2 882354
-0.002159 -0.000754 0.119217 0.158593 0.754184 0.783361 -0.062500 1 0 0 0 0 0 2 883248
-0.002159 -0.000754 0.119217 0.158576 0.754168 0.783367 -0.062500 1 0 0 0 0 0 2 884425
-0.002159 -0.000754 0.119217 0.158591 0.754184 0.783362 -0.062500 1 0 0 0 0 0 2 885188
-0.002159 -0.000754 0.119217 0.158588 0.754166 0.783361 -0.062500 1 0 0 0 0 0 2 886387
-0.002159 -0.000754 0.119217 0.158592 0.754184 0.783361 -0.062500 1 0 0 0 0 0 2 887230
-0.002159 -0.000754 0.119217 0.158588 0.754166 0.783361 -0.062500 1 0 0 0 0 0 2 888321
-0.002159 -0.000754 0.119217 0.158584 0.754175 0.783354 -0.062500 1 0 0 0 0 0 2 889132
-0.002159 -0.000754 0.119217 0.158595 0.754173 0.783367 -0.062500 1 0 0 0 0 0 2 890113
-0.002159 -0.000754 0.119217 0.158585 0.754176 0.783355 -0.062500 1 0 0 0 0 0 2 891174
-0.002159 -0.000754 0.119217 0.158595 0.754173 0.783367 -0.062500 1 0 0 0 0 0 2 892138
-0.002159 -0.000754 0.119217 0.158589 0.754164 0.783361 -0.062500 1 0 0 0 0 0 2 893193
-0.002159 -0.000754 0.119217 0.158593 0.754183 0.783361 -0.062500 1 0 0 0 0 0 2 894286
-0.002159 -0.000754 0.119217 0.158588 0.754165 0.783361 -0.062500 1 0 0 0 0 0 2 895144
-0.002159 -0.000754 0.119217 0.158593 0.754184 0.783361 -0.062500 1 0 0 0 0 0 2 896272
-0.002159 -0.000754 0.119217 0.158589 0.754165 0.783361 -0.062500 1 0 0 0 0 0 2 897145
-0.002159 -0.000754 0.119217 0.158585 0.754175 0.783354 -0.062500 1 0 0 0 0 0 2 898119
-0.002159 -0.000754 0.119217 0.158583 0.754176 0.783373 -0.062500 1 0 0 0 0 0 2 899124
-0.002159 -0.000754 0.119217 0.158584 0.754176 0.783355 -0.062500 1 0 0 0 0 0 2 900138
-0.002159 -0.000754 0.119217 0.158595 0.754173 0.783367 -0.062500 1 0 0 0 0 0 2 901104
-0.002159 -0.000754 0.119217 0.158585 0.754176 0.783355 -0.062500 1 0 0 0 0 0 2 902114
-0.002159 -0.000754 0.119217 0.158595 0.754173 0.783367 -0.062500 1 0 0 0 0 0 2 903108
-0.002159 -0.000754 0.119217 0.158585 0.754176 0.783355 -0.062500 1 0 0 0 0 0 2 904122
-0.002159 -0.000754 0.119217 0.158595 0.754173 0.783367 -0.062500 1 0 0 0 0 0 2 905110
-0.002159 -0.000754 0.119217 0.158585 0.754176 0.783355 -0.062500 1 0 0 0 0 0 2 906082
-0.002159 -0.000754 0.119217 0.158596 0.754173 0.783367 -0.062500 1 0 0 0 0 0 2 907232
-0.002159 -0.000754 0.119217 0.158585 0.754176 0.783355 -0.062500 1 0 0 0 0 0 2 908152
-0.002159 -0.000754 0.119217 0.158587 0.754165 0.783360 -0.062500 1 0 0 0 0 0 2 909201
-0.002159 -0.000754 0.119217 0.158596 0.754172 0.783367 -0.062500 1 0 0 0 0 0 2 910144
-0.002159 -0.000754 0.119217 0.158585 0.754175 0.783355 -0.062500 1 0 0 0 0 0 2 911127
-0.002159 -0.000754 0.119217 0.158596 0.754173 0.783367 -0.062500 1 0 0 0 0 0 2 912139
-0.002159 -0.000754 0.119217 0.158586 0.754176 0.783355 -0.062500 1 0 0 0 0 0 2 913127
-0.002159 -0.000754 0.119217 0.158584 0.754176 0.783373 -0.062500 1 0 0 0 0 0 2 914126
-0.002159 -0.000754 0.119217 0.158584 0.754176 0.783356 -0.062500 1 0 0 0 0 0 2 915192
-0.002159 -0.000754 0.119217 0.158595 0.754173 0.783367 -0.062500 1 0 0 0 0 0 2 916320
-0.002159 -0.000754 0.119217 0.158585 0.754176 0.783355 -0.062500 1 0 0 0 0 0 2 917259
-0.002159 -0.000754 0.119217 0.158587 0.754165 0.783360 -0.062500 1 0 0 0 0 0 2 918334
-0.002159 -0.000754 0.119217 0.158592 0.754183 0.783361 -0.062500 1 0 0 0 0 0 2 919204
-0.002159 -0.000754 0.119217 0.158588 0.754165 0.783361 -0.062500 1 0 0 0 0 0 2 920127
-0.002159 -0.000754 0.119217 0.158592 0.754184 0.783361 -0.062500 1 0 0 0 0 0 2 921382
-0.002159 -0.000754 0.119217 0.158588 0.754165 0.783361 -0.062500 1 0 0 0 0 0 2 922171
-0.002159 -0.000754 0.119217 0.158592 0.754184 0.783361 -0.062500 1 0 0 0 0 0 2 923195
-0.002159 -0.000754 0.119217 0.158588 0.754166 0.783361 -0.062500 1 0 0 0 0 0 2 924172
-0.002159 -0.000754 0.119217 0.158593 0.754184 0.783361 -0.062500 1 0 0 0 0 0 2 925142
-0.002159 -0.000754 0.119217 0.158588 0.754166 0.783361 -0.062500 1 0 0 0 0 0 2 926192
-0.002159 -0.000754 0.119217 0.158593 0.754184 0.783361 -0.062500 1 0 0 0 0 0 2 927182
-0.002159 -0.000754 0.119217 0.158589 0.754166 0.783361 -0.062500 1 0 0 0 0 0 2 928146
-0.002159 -0.000754 0.119217 0.158585 0.754175 0.783354 -0.062500 1 0 0 0 0 0 2 929237
-0.002159 -0.000754 0.119217 0.158583 0.754176 0.783373 -0.062500 1 0 0 0 0 0 2 930117
-0.002159 -0.000754 0.119217 0.158584 0.754176 0.783355 -0.062500 1 0 0 0 0 0 2 931111
-0.002159 -0.000754 0.119217 0.158595 0.754174 0.783367 -0.062500 1 0 0 0 0 0 2 932113
-0.002159 -0.000754 0.119217 0.158588 0.754164 0.783362 -0.062500 1 0 0 0 0 0 2 933112
-0.002159 -0.000754 0.119217 0.158592 0.754184 0.783361 -0.062500 1 0 0 0 0 0 2 934115
-0.002159 -0.000754 0.119217 0.158588 0.754165 0.783361 -0.062500 1 0 0 0 0 0 2 935111
-0.002159 -0.000754 0.119217 0.158584 0.754175 0.783354 -0.062500 1 0 0 0 0 0 2 936111
-0.002159 -0.000754 0.119217 0.158595 0.754173 0.783367 -0.062500 1 0 0 0 0 0 2 937119
-0.002159 -0.000754 0.119217 0.158585 0.754176 0.783355 -0.062500 1 0 0 0 0 0 2 938127
-0.002159 -0.000754 0.119217 0.158595 0.754173 0.783367 -0.062500 1 0 0 0 0 0 2 939105
-0.002159 -0.000754 0.119217 0.158585 0.754176 0.783355 -0.062500 1 0 0 0 0 0 2 941062
-0.002159 -0.000754 0.119217 0.158596 0.754173 0.783367 -0.062500 1 0 0 0 0 0 2 942233
-0.002159 -0.000754 0.119217 0.158585 0.754176 0.783355 -0.062500 1 0 0 0 0 0 2 943154
-0.002159 -0.000754 0.119217 0.158596 0.754173 0.783367 -0.062500 1 0 0 0 0 0 2 944110
-0.002159 -0.000754 0.119217 0.158586 0.754176 0.783355 -0.062500 1 0 0 0 0 0 2 945111
-0.002159 -0.000754 0.119217 0.158584 0.754176 0.783373 -0.062500 1 0 0 0 0 0 2 946141
-0.002159 -0.000754 0.119217 0.158584 0.754177 0.783356 -0.062500 1 0 0 0 0 0 2 947139
-0.002159 -0.000754 0.119217 0.158587 0.754165 0.783360 -0.062500 1 0 0 0 0 0 2 948398
-0.002159 -0.000754 0.119217 0.158592 0.754184 0.783361 -0.062500 1 0 0 0 0 0 2 949218
-0.002159 -0.000754 0.119217 0.158588 0.754166 0.783361 -0.062500 1 0 0 0 0 0 2 950370
-0.002159 -0.000754 0.119217 0.158596 0.754172 0.783368 -0.062500 1 0 0 0 0 0 2 951222
-0.002159 -0.000754 0.119217 0.158585 0.754176 0.783355 -0.062500 1 0 0 0 0 0 2 952333
-0.002159 -0.000754 0.119217 0.158595 0.754173 0.783367 -0.062500 1 0 0 0 0 0 2 953211
-0.002159 -0.000754 0.119217 0.158585 0.754176 0.783355 -0.062500 1 0 0 0 0 0 2 954183
-0.002159 -0.000754 0.119217 0.158596 0.754173 0.783367 -0.062500 1 0 0 0 0 0 2 955101
-0.002159 -0.000754 0.119217 0.158585 0.754176 0.783355 -0.062500 1 0 0 0 0 0 2 956157
-0.002159 -0.000754 0.119217 0.158596 0.754173 0.783367 -0.062500 1 0 0 0 0 0 2 957107
-0.002159 -0.000754 0.119217 0.158586 0.754176 0.783355 -0.062500 1 0 0 0 0 0 2 958162
-0.002159 -0.000754 0.119217 0.158588 0.754164 0.783360 -0.062500 1 0 0 0 0 0 2 959189
-0.002159 -0.000754 0.119217 0.158593 0.754183 0.783361 -0.062500 1 0 0 0 0 0 2 960286
-0.002159 -0.000754 0.119217 0.158589 0.754165 0.783360 -0.062500 1 0 0 0 0 0 2 961147
-0.002159 -0.000754 0.119217 0.158581 0.754186 0.783367 -0.062500 1 0 0 0 0 0 2 962248
-0.002159 -0.000754 0.119217 0.158587 0.754166 0.783361 -0.062500 1 0 0 0 0 0 2 963142
-0.002159 -0.000754 0.119217 0.158592 0.754184 0.783361 -0.062500 1 0 0 0 0 0 2 964128
-0.002159 -0.000754 0.119217 0.158588 0.754166 0.783361 -0.062500 1 0 0 0 0 0 2 965127
-0.002159 -0.000754 0.119217 0.158584 0.754175 0.783354 -0.062500 1 0 0 0 0 0 2 966220
-0.002159 -0.000754 0.119217 0.158595 0.754173 0.783367 -0.062500 1 0 0 0 0 0 2 967114
-0.002159 -0.000754 0.119217 0.158585 0.754176 0.783355 -0.062500 1 0 0 0 0 0 2 968058
-0.002159 -0.000754 0.119217 0.158595 0.754173 0.783367 -0.062500 1 0 0 0 0 0 2 969118
-0.002159 -0.000754 0.119217 0.158585 0.754176 0.783354 -0.062500 1 0 0 0 0 0 2 970110
-0.002159 -0.000754 0.119217 0.158595 0.754173 0.783367 -0.062500 1 0 0 0 0 0 2 971111
-0.002159 -0.000754 0.119217 0.158589 0.754164 0.783361 -0.062500 1 0 0 0 0 0 2 972114
-0.002159 -0.000754 0.119217 0.158593 0.754183 0.783361 -0.062500 1 0 0 0 0 0 2 973614
-0.002159 -0.000754 0.119217 0.158589 0.754165 0.783361 -0.062500 1 0 0 0 0 0 2 974186
-0.002159 -0.000754 0.119217 0.158593 0.754184 0.783361 -0.062500 1 0 0 0 0 0 2 975203
-0.002159 -0.000754 0.119217 0.158589 0.754165 0.783361 -0.062500 1 0 0 0 0 0 2 976141
-0.002159 -0.000754 0.119217 0.158573 0.754178 0.783360 -0.062500 1 0 0 0 0 0 2 977142
-0.002159 -0.000754 0.119217 0.158594 0.754173 0.783368 -0.062500 1 0 0 0 0 0 2 978139
-0.002159 -0.000754 0.119217 0.158585 0.754176 0.783355 -0.062500 1 0 0 0 0 0 2 979125
-0.002159 -0.000754 0.119217 0.158595 0.754173 0.783367 -0.062500 1 0 0 0 0 0 2 980112
-0.002159 -0.000754 0.119217 0.158585 0.754176 0.783355 -0.062500 1 0 0 0 0 0 2 981465
-0.002159 -0.000754 0.119217 0.158595 0.754173 0.783367 -0.062500 1 0 0 0 0 0 2 982296
-0.002159 -0.000754 0.119217 0.158585 0.754176 0.783355 -0.062500 1 0 0 0 0 0 2 983186
-0.002159 -0.000754 0.119217 0.158595 0.754173 0.783367 -0.062500 1 0 0 0 0 0 2 984313
-0.002159 -0.000754 0.119217 0.158585 0.754176 0.783355 -0.062500 1 0 0 0 0 0 2 985220
-0.002159 -0.000754 0.119217 0.158596 0.754173 0.783367 -0.062500 1 0 0 0 0 0 2 986344
-0.002159 -0.000754 0.119217 0.158585 0.754176 0.783355 -0.062500 1 0 0 0 0 0 2 987215
-0.002159 -0.000754 0.119217 0.158588 0.754165 0.783360 -0.062500 1 0 0 0 0 0 2 988069
-0.002159 -0.000754 0.119217 0.158596 0.754172 0.783367 -0.062500 1 0 0 0 0 0 2 989082
-0.002159 -0.000754 0.119217 0.158586 0.754175 0.783355 -0.062500 1 0 0 0 0 0 2 990110
-0.002159 -0.000754 0.119217 0.158596 0.754173 0.783367 -0.062500 1 0 0 0 0 0 2 991056
-0.002159 -0.000754 0.119217 0.158586 0.754176 0.783355 -0.062500 1 0 0 0 0 0 2 992291
-0.002159 -0.000754 0.119217 0.158584 0.754176 0.783373 -0.062500 1 0 0 0 0 0 2 993468
-0.002159 -0.000754 0.119217 0.158584 0.754176 0.783356 -0.062500 1 0 0 0 0 0 2 994114
-0.002159 -0.000754 0.119217 0.158595 0.754173 0.783367 -0.062500 1 0 0 0 0 0 2 995215
-0.002159 -0.000754 0.119217 0.158585 0.754176 0.783355 -0.062500 1 0 0 0 0 0 2 996173
-0.002159 -0.000754 0.119217 0.158587 0.754165 0.783360 -0.062500 1 0 0 0 0 0 2 997111
-0.002159 -0.000754 0.119217 0.158592 0.754184 0.783361 -0.062500 1 0 0 0 0 0 2 998106
-0.002159 -0.000754 0.119217 0.158588 0.754165 0.783361 -0.062500 1 0 0 0 0 0 2 999103
-0.002159 -0.000754 0.119217 0.158592 0.754184 0.783361 -0.062500 1 0 0 0 0 0 3 105
-0.002159 -0.000754 0.119217 0.158588 0.754165 0.783361 -0.062500 1 0 0 0 0 0 3 1108
-0.002159 -0.000754 0.119217 0.158593 0.754184 0.783361 -0.062500 1 0 0 0 0 0 3 2112
-0.002159 -0.000754 0.119217 0.158588 0.754166 0.783361 -0.062500 1 0 0 0 0 0 3 3115
-0.002159 -0.000754 0.119217 0.158593 0.754184 0.783361 -0.062500 1 0 0 0 0 0 3 4105
-0.002159 -0.000754 0.119217 0.158589 0.754166 0.783361 -0.062500 1 0 0 0 0 0 3 5143
-0.002159 -0.000754 0.119217 0.158585 0.754175 0.783354 -0.062500 1 0 0 0 0 0 3 6351
-0.002159 -0.000754 0.119217 0.158583 0.754176 0.783373 -0.062500 1 0 0 0 0 0 3 7209
-0.002159 -0.000754 0.119217 0.158583 0.754176 0.783355 -0.062500 1 0 0 0 0 0 3 8122
-0.002159 -0.000754 0.119217 0.158595 0.754173 0.783367 -0.062500 1 0 0 0 0 0 3 9062
-0.002159 -0.000754 0.119217 0.158585 0.754176 0.783355 -0.062500 1 0 0 0 0 0 3 10106
-0.002159 -0.000754 0.119217 0.158595 0.754174 0.783367 -0.062500 1 0 0 0 0 0 3 11107
-0.002159 -0.000754 0.119217 0.158588 0.754164 0.783361 -0.062500 1 0 0 0 0 0 3 12107
-0.002159 -0.000754 0.119217 0.158592 0.754184 0.783361 -0.062500 1 0 0 0 0 0 3 13164
-0.002159 -0.000754 0.119217 0.158588 0.754165 0.783361 -0.062500 1 0 0 0 0 0 3 14383
-0.002159 -0.000754 0.119217 0.158584 0.754175 0.783354 -0.062500 1 0 0 0 0 0 3 15148
-0.002159 -0.000754 0.119217 0.158595 0.754173 0.783367 -0.062500 1 0 0 0 0 0 3 16381
-0.002159 -0.000754 0.119217 0.158585 0.754176 0.783355 -0.062500 1 0 0 0 0 0 3 17283
-0.002159 -0.000754 0.119217 0.158596 0.754173 0.783367 -0.062500 1 0 0 0 0 0 3 18371
-0.002159 -0.000754 0.119217 0.158585 0.754176 0.783355 -0.062500 1 0 0 0 0 0 3 19374
-0.002159 -0.000754 0.119217 0.158596 0.754173 0.783367 -0.062500 1 0 0 0 0 0 3 20200
-0.002159 -0.000754 0.119217 0.158586 0.754176 0.783355 -0.062500 1 0 0 0 0 0 3 21403
-0.002159 -0.000754 0.119217 0.158584 0.754176 0.783373 -0.062500 1 0 0 0 0 0 3 22205
-0.002159 -0.000754 0.119217 0.158584 0.754176 0.783356 -0.062500 1 0 0 0 0 0 3 23130
-0.002159 -0.000754 0.119217 0.158595 0.754174 0.783367 -0.062500 1 0 0 0 0 0 3 24150
-0.002159 -0.000754 0.119217 0.158585 0.754176 0.783355 -0.062500 1 0 0 0 0 0 3 25101
-0.002159 -0.000754 0.119217 0.158587 0.754165 0.783360 -0.062500 1 0 0 0 0 0 3 26263
-0.002159 -0.000754 0.119217 0.158595 0.754172 0.783368 -0.062500 1 0 0 0 0 0 3 27165
-0.002159 -0.000754 0.119217 0.158585 0.754176 0.783355 -0.062500 1 0 0 0 0 0 3 28058
-0.002159 -0.000754 0.119217 0.158595 0.754173 0.783367 -0.062500 1 0 0 0 0 0 3 29212
-0.002159 -0.000754 0.119217 0.158585 0.754176 0.783355 -0.062500 1 0 0 0 0 0 3 30206
-0.002159 -0.000754 0.119217 0.158596 0.754173 0.783367 -0.062500 1 0 0 0 0 0 3 31056
-0.002159 -0.000754 0.119217 0.158585 0.754176 0.783355 -0.062500 1 0 0 0 0 0 3 32105
-0.002159 -0.000754 0.119217 0.158596 0.754173 0.783367 -0.062500 1 0 0 0 0 0 3 33108
-0.002159 -0.000754 0.119217 0.158586 0.754176 0.783355 -0.062500 1 0 0 0 0 0 3 34116
-0.002159 -0.000754 0.119217 0.158588 0.754164 0.783360 -0.062500 1 0 0 0 0 0 3 35062
-0.002159 -0.000754 0.119217 0.158593 0.754183 0.783361 -0.062500 1 0 0 0 0 0 3 36111
-0.002159 -0.000754 0.119217 0.158588 0.754165 0.783360 -0.062500 1 0 0 0 0 0 3 37110
-0.002159 -0.000754 0.119217 0.158581 0.754186 0.783367 -0.062500 1 0 0 0 0 0 3 38116
-0.002159 -0.000754 0.119217 0.158587 0.754166 0.783361 -0.062500 1 0 0 0 0 0 3 39115
-0.002159 -0.000754 0.119217 0.158592 0.754184 0.783361 -0.062500 1 0 0 0 0 0 3 40490
-0.002159 -0.000754 0.119217 0.158588 0.754166 0.783361 -0.062500 1 0 0 0 0 0 3 41254
-0.002159 -0.000754 0.119217 0.158592 0.754184 0.783361 -0.062500 1 0 0 0 0 0 3 42272
-0.002159 -0.000754 0.119217 0.158588 0.754166 0.783361 -0.062500 1 0 0 0 0 0 3 43069
-0.002159 -0.000754 0.119217 0.158584 0.754175 0.783354 -0.062500 1 0 0 0 0 0 3 44075
-0.002159 -0.000754 0.119217 0.158595 0.754173 0.783367 -0.062500 1 0 0 0 0 0 3 45071
-0.002159 -0.000754 0.119217 0.158585 0.754176 0.783354 -0.062500 1 0 0 0 0 0 3 46108
-0.002159 -0.000754 0.119217 0.158595 0.754173 0.783367 -0.062500 1 0 0 0 0 0 3 47117
-0.002159 -0.000754 0.119217 0.158589 0.754164 0.783361 -0.062500 1 0 0 0 0 0 3 48210
-0.002159 -0.000754 0.119217 0.158593 0.754183 0.783361 -0.062500 1 0 0 0 0 0 3 49219
-0.002159 -0.000754 0.119217 0.158589 0.754165 0.783361 -0.062500 1 0 0 0 0 0 3 50231
-0.002159 -0.000754 0.119217 0.158593 0.754184 0.783361 -0.062500 1 0 0 0 0 0 3 51302
-0.002159 -0.000754 0.119217 0.158589 0.754165 0.783361 -0.062500 1 0 0 0 0 0 3 52099
-0.002159 -0.000754 0.119217 0.158585 0.754175 0.783354 -0.062500 1 0 0 0 0 0 3 53377
-0.002159 -0.000754 0.119217 0.158583 0.754176 0.783373 -0.062500 1 0 0 0 0 0 3 54202
-0.002159 -0.000754 0.119217 0.158584 0.754176 0.783355 -0.062500 1 0 0 0 0 0 3 55074
-0.002159 -0.000754 0.119217 0.158595 0.754173 0.783367 -0.062500 1 0 0 0 0 0 3 56151
-0.002159 -0.000754 0.119217 0.158585 0.754176 0.783355 -0.062500 1 0 0 0 0 0 3 57054
-0.002159 -0.000754 0.119217 0.158595 0.754173 0.783367 -0.062500 1 0 0 0 0 0 3 58053
-0.002159 -0.000754 0.119217 0.158585 0.754176 0.783355 -0.062500 1 0 0 0 0 0 3 59238
-0.002159 -0.000754 0.119217 0.158595 0.754173 0.783367 -0.062500 1 0 0 0 0 0 3 60241
-0.002159 -0.000754 0.119217 0.158585 0.754176 0.783355 -0.062500 1 0 0 0 0 0 3 61239
-0.002159 -0.000754 0.119217 0.158596 0.754173 0.783367 -0.062500 1 0 0 0 0 0 3 62107
-0.002159 -0.000754 0.119217 0.158585 0.754176 0.783355 -0.062500 1 0 0 0 0 0 3 63235
-0.002159 -0.000754 0.119217 0.158587 0.754165 0.783360 -0.062500 1 0 0 0 0 0 3 64146
-0.002159 -0.000754 0.119217 0.158596 0.754172 0.783367 -0.062500 1 0 0 0 0 0 3 65184
-0.002159 -0.000754 0.119217 0.158585 0.754175 0.783355 -0.062500 1 0 0 0 0 0 3 66115
-0.002159 -0.000754 0.119217 0.158596 0.754173 0.783367 -0.062500 1 0 0 0 0 0 3 67125
-0.002159 -0.000754 0.119217 0.158586 0.754176 0.783355 -0.062500 1 0 0 0 0 0 3 68086
-0.002159 -0.000754 0.119217 0.158584 0.754176 0.783373 -0.062500 1 0 0 0 0 0 3 69110
-0.002159 -0.000754 0.119217 0.158584 0.754176 0.783356 -0.062500 1 0 0 0 0 0 3 70086
-0.002159 -0.000754 0.119217 0.158595 0.754173 0.783367 -0.062500 1 0 0 0 0 0 3 71089
-0.002159 -0.000754 0.119217 0.158585 0.754176 0.783355 -0.062500 1 0 0 0 0 0 3 72088
-0.002159 -0.000754 0.119217 0.158587 0.754165 0.783360 -0.062500 1 0 0 0 0 0 3 73092
-0.002159 -0.000754 0.119217 0.158592 0.754183 0.783361 -0.062500 1 0 0 0 0 0 3 74086
-0.002159 -0.000754 0.119217 0.158588 0.754165 0.783361 -0.062500 1 0 0 0 0 0 3 75740
-0.002159 -0.000754 0.119217 0.158592 0.754184 0.783361 -0.062500 1 0 0 0 0 0 3 76061
-0.002159 -0.000754 0.119217 0.158588 0.754165 0.783361 -0.062500 1 0 0 0 0 0 3 77156
-0.002159 -0.000754 0.119217 0.158593 0.754184 0.783361 -0.062500 1 0 0 0 0 0 3 78114
-0.002159 -0.000754 0.119217 0.158588 0.754166 0.783361 -0.062500 1 0 0 0 0 0 3 79114
-0.002159 -0.000754 0.119217 0.158593 0.754184 0.783361 -0.062500 1 0 0 0 0 0 3 80096
-0.002159 -0.000754 0.119217 0.158589 0.754166 0.783361 -0.062500 1 0 0 0 0 0 3 81095
-0.002159 -0.000754 0.119217 0.158593 0.754184 0.783361 -0.062500 1 0 0 0 0 0 3 82094
-0.002159 -0.000754 0.119217 0.158589 0.754166 0.783361 -0.062500 1 0 0 0 0 0 3 83358
-0.002159 -0.000754 0.119217 0.158572 0.754178 0.783360 -0.062500 1 0 0 0 0 0 3 84380
-0.002159 -0.000754 0.119217 0.158594 0.754174 0.783368 -0.062500 1 0 0 0 0 0 3 85168
-0.002159 -0.000754 0.119217 0.158585 0.754176 0.783355 -0.062500 1 0 0 0 0 0 3 86351
-0.002159 -0.000754 0.119217 0.158595 0.754173 0.783367 -0.062500 1 0 0 0 0 0 3 87204
-0.002159 -0.000754 0.119217 0.158588 0.754164 0.783361 -0.062500 1 0 0 0 0 0 3 88253
-0.002159 -0.000754 0.119217 0.158592 0.754184 0.783361 -0.062500 1 0 0 0 0 0 3 89154
-0.002159 -0.000754 0.119217 0.158588 0.754165 0.783361 -0.062500 1 0 0 0 0 0 3 90130
-0.002159 -0.000754 0.119217 0.158584 0.754175 0.783354 -0.062500 1 0 0 0 0 0 3 91101
-0.002159 -0.000754 0.119217 0.158595 0.754173 0.783367 -0.062500 1 0 0 0 0 0 3 92090
-0.002159 -0.000754 0.119217 0.158585 0.754176 0.783355 -0.062500 1 0 0 0 0 0 3 93103
-0.002159 -0.000754 0.119217 0.158596 0.754173 0.783367 -0.062500 1 0 0 0 0 0 3 94052
-0.002159 -0.000754 0.119217 0.158585 0.754176 0.783355 -0.062500 1 0 0 0 0 0 3 95120
-0.002159 -0.000754 0.119217 0.158596 0.754173 0.783367 -0.062500 1 0 0 0 0 0 3 96179
-0.002159 -0.000754 0.119217 0.158585 0.754176 0.783355 -0.062500 1 0 0 0 0 0 3 97098
-0.002159 -0.000754 0.119217 0.158596 0.754173 0.783367 -0.062500 1 0 0 0 0 0 3 98087
-0.002159 -0.000754 0.119217 0.158586 0.754176 0.783354 -0.062500 1 0 0 0 0 0 3 99093
-0.002159 -0.000754 0.119217 0.158584 0.754176 0.783373 -0.062500 1 0 0 0 0 0 3 100089
-0.002159 -0.000754 0.119217 0.158584 0.754177 0.783356 -0.062500 1 0 0 0 0 0 3 101087
-0.002159 -0.000754 0.119217 0.158587 0.754165 0.783360 -0.062500 1 0 0 0 0 0 3 102091
-0.002159 -0.000754 0.119217 0.158592 0.754184 0.783361 -0.062500 1 0 0 0 0 0 3 103091
-0.002159 -0.000754 0.119217 0.158588 0.754166 0.783361 -0.062500 1 0 0 0 0 0 3 104092
-0.002159 -0.000754 0.119217 0.158596 0.754172 0.783368 -0.062500 1 0 0 0 0 0 3 105087
-0.002159 -0.000754 0.119217 0.158585 0.754176 0.783355 -0.062500 1 0 0 0 0 0 3 106613
-0.002159 -0.000754 0.119217 0.158596 0.754173 0.783367 -0.062500 1 0 0 0 0 0 3 107252
-0.002159 -0.000754 0.119217 0.158585 0.754176 0.783355 -0.062500 1 0 0 0 0 0 3 108220
-0.002159 -0.000754 0.119217 0.158596 0.754173 0.783367 -0.062500 1 0 0 0 0 0 3 109068
-0.002159 -0.000754 0.119217 0.158585 0.754176 0.783355 -0.062500 1 0 0 0 0 0 3 110040
-0.002159 -0.000754 0.119217 0.158596 0.754173 0.783367 -0.062500 1 0 0 0 0 0 3 111099
-0.002159 -0.000754 0.119217 0.158586 0.754176 0.783355 -0.062500 1 0 0 0 0 0 3 112094
-0.002159 -0.000754 0.119217 0.158588 0.754164 0.783360 -0.062500 1 0 0 0 0 0 3 113093
-0.002159 -0.000754 0.119217 0.158580 0.754186 0.783367 -0.062500 1 0 0 0 0 0 3 114205
-0.002159 -0.000754 0.119217 0.158587 0.754166 0.783361 -0.062500 1 0 0 0 0 0 3 115290
-0.002159 -0.000754 0.119217 0.158592 0.754184 0.783361 -0.062500 1 0 0 0 0 0 3 116186
-0.002159 -0.000754 0.119217 0.158588 0.754166 0.783361 -0.062500 1 0 0 0 0 0 3 117246
-0.002159 -0.000754 0.119217 0.158592 0.754184 0.783361 -0.062500 1 0 0 0 0 0 3 118205
-0.002159 -0.000754 0.119217 0.158588 0.754166 0.783361 -0.062500 1 0 0 0 0 0 3 119323
-0.002159 -0.000754 0.119217 0.158584 0.754175 0.783354 -0.062500 1 0 0 0 0 0 3 120206
-0.002159 -0.000754 0.119217 0.158595 0.754173 0.783367 -0.062500 1 0 0 0 0 0 3 121357
-0.002159 -0.000754 0.119217 0.158585 0.754176 0.783355 -0.062500 1 0 0 0 0 0 3 122219
-0.002159 -0.000754 0.119217 0.158595 0.754173 0.783367 -0.062500 1 0 0 0 0 0 3 123153
-0.002159 -0.000754 0.119217 0.158585 0.754176 0.783354 -0.062500 1 0 0 0 0 0 3 124050
-0.002159 -0.000754 0.119217 0.158596 0.754173 0.783367 -0.062500 1 0 0 0 0 0 3 125156
-0.002159 -0.000754 0.119217 0.158589 0.754164 0.783361 -0.062500 1 0 0 0 0 0 3 126304
-0.002159 -0.000754 0.119217 0.158593 0.754183 0.783361 -0.062500 1 0 0 0 0 0 3 127448
-0.002159 -0.000754 0.119217 0.158589 0.754165 0.783361 -0.062500 1 0 0 0 0 0 3 128122
-0.002159 -0.000754 0.119217 0.158593 0.754184 0.783361 -0.062500 1 0 0 0 0 0 3 129128
-0.002159 -0.000754 0.119217 0.158589 0.754165 0.783361 -0.062500 1 0 0 0 0 0 3 130176
-0.002159 -0.000754 0.119217 0.158573 0.754178 0.783360 -0.062500 1 0 0 0 0 0 3 131079
-0.002159 -0.000754 0.119217 0.158594 0.754173 0.783368 -0.062500 1 0 0 0 0 0 3 132072
-0.002159 -0.000754 0.119217 0.158585 0.754176 0.783355 -0.062500 1 0 0 0 0 0 3 133084
-0.002159 -0.000754 0.119217 0.158595 0.754173 0.783367 -0.062500 1 0 0 0 0 0 3 134045
-0.002159 -0.000754 0.119217 0.158585 0.754176 0.783355 -0.062500 1 0 0 0 0 0 3 135067
-0.002159 -0.000754 0.119217 0.158595 0.754173 0.783367 -0.062500 1 0 0 0 0 0 3 136083
-0.002159 -0.000754 0.119217 0.158585 0.754176 0.783355 -0.062500 1 0 0 0 0 0 3 137088
-0.002159 -0.000754 0.119217 0.158596 0.754173 0.783367 -0.062500 1 0 0 0 0 0 3 138078
-0.002159 -0.000754 0.119217 0.158585 0.754176 0.783355 -0.062500 1 0 0 0 0 0 3 139085
-0.002159 -0.000754 0.119217 0.158596 0.754173 0.783367 -0.062500 1 0 0 0 0 0 3 140212
-0.002159 -0.000754 0.119217 0.158585 0.754176 0.783355 -0.062500 1 0 0 0 0 0 3 141071
-0.002159 -0.000754 0.119217 0.158588 0.754165 0.783360 -0.062500 1 0 0 0 0 0 3 142162
-0.002159 -0.000754 0.119217 0.158596 0.754172 0.783367 -0.062500 1 0 0 0 0 0 3 143102
-0.002159 -0.000754 0.119217 0.158586 0.754175 0.783355 -0.062500 1 0 0 0 0 0 3 144092
-0.002159 -0.000754 0.119217 0.158584 0.754176 0.783373 -0.062500 1 0 0 0 0 0 3 145096
-0.002159 -0.000754 0.119217 0.158584 0.754176 0.783356 -0.062500 1 0 0 0 0 0 3 146173
-0.002159 -0.000754 0.119217 0.158595 0.754173 0.783367 -0.062500 1 0 0 0 0 0 3 147090
-0.002159 -0.000754 0.119217 0.158585 0.754176 0.783355 -0.062500 1 0 0 0 0 0 3 148097
-0.002159 -0.000754 0.119217 0.158595 0.754173 0.783367 -0.062500 1 0 0 0 0 0 3 149248
-0.002159 -0.000754 0.119217 0.158585 0.754176 0.783355 -0.062500 1 0 0 0 0 0 3 150242
-0.002159 -0.000754 0.119217 0.158587 0.754165 0.783360 -0.062500 1 0 0 0 0 0 3 151184
-0.002159 -0.000754 0.119217 0.158592 0.754183 0.783361 -0.062500 1 0 0 0 0 0 3 152266
-0.002159 -0.000754 0.119217 0.158588 0.754165 0.783361 -0.062500 1 0 0 0 0 0 3 153226
-0.002159 -0.000754 0.119217 0.158592 0.754184 0.783361 -0.062500 1 0 0 0 0 0 3 154274
-0.002159 -0.000754 0.119217 0.158588 0.754165 0.783361 -0.062500 1 0 0 0 0 0 3 155075
-0.002159 -0.000754 0.119217 0.158593 0.754184 0.783361 -0.062500 1 0 0 0 0 0 3 156153
-0.002159 -0.000754 0.119217 0.158588 0.754166 0.783361 -0.062500 1 0 0 0 0 0 3 157120
-0.002159 -0.000754 0.119217 0.158593 0.754184 0.783361 -0.062500 1 0 0 0 0 0 3 158102
-0.002159 -0.000754 0.119217 0.158589 0.754166 0.783361 -0.062500 1 0 0 0 0 0 3 159334
-0.002159 -0.000754 0.119217 0.158585 0.754175 0.783354 -0.062500 1 0 0 0 0 0 3 160304
-0.002159 -0.000754 0.119217 0.158583 0.754176 0.783373 -0.062500 1 0 0 0 0 0 3 161084
-0.002159 -0.000754 0.119217 0.158584 0.754176 0.783355 -0.062500 1 0 0 0 0 0 3 162178
-0.002159 -0.000754 0.119217 0.158595 0.754173 0.783367 -0.062500 1 0 0 0 0 0 3 163140
-0.002159 -0.000754 0.119217 0.158585 0.754176 0.783355 -0.062500 1 0 0 0 0 0 3 164091
-0.002159 -0.000754 0.119217 0.158595 0.754174 0.783367 -0.062500 1 0 0 0 0 0 3 165084
-0.002159 -0.000754 0.119217 0.158588 0.754164 0.783361 -0.062500 1 0 0 0 0 0 3 166090
-0.002159 -0.000754 0.119217 0.158592 0.754184 0.783361 -0.062500 1 0 0 0 0 0 3 167086
-0.002159 -0.000754 0.119217 0.158588 0.754165 0.783361 -0.062500 1 0 0 0 0 0 3 168096
-0.002159 -0.000754 0.119217 0.158584 0.754175 0.783354 -0.062500 1 0 0 0 0 0 3 169095
-0.002159 -0.000754 0.119217 0.158595 0.754173 0.783367 -0.062500 1 0 0 0 0 0 3 170088
-0.002159 -0.000754 0.119217 0.158585 0.754176 0.783355 -0.062500 1 0 0 0 0 0 3 171085
-0.002159 -0.000754 0.119217 0.158596 0.754173 0.783367 -0.062500 1 0 0 0 0 0 3 172114
-0.002159 -0.000754 0.119217 0.158585 0.754176 0.783355 -0.062500 1 0 0 0 0 0 3 173405
-0.002159 -0.000754 0.119217 0.158596 0.754173 0.783367 -0.062500 1 0 0 0 0 0 3 174180
-0.002159 -0.000754 0.119217 0.158586 0.754176 0.783354 -0.062500 1 0 0 0 0 0 3 175081
-0.002159 -0.000754 0.119217 0.158584 0.754176 0.783373 -0.062500 1 0 0 0 0 0 3 176072
-0.002159 -0.000754 0.119217 0.158584 0.754176 0.783356 -0.062500 1 0 0 0 0 0 3 177090
-0.002159 -0.000754 0.119217 0.158595 0.754174 0.783367 -0.062500 1 0 0 0 0 0 3 178092
-0.002159 -0.000754 0.119217 0.158585 0.754176 0.783355 -0.062500 1 0 0 0 0 0 3 179093
-0.002159 -0.000754 0.119217 0.158587 0.754165 0.783360 -0.062500 1 0 0 0 0 0 3 180098
-0.002159 -0.000754 0.119217 0.158596 0.754172 0.783368 -0.062500 1 0 0 0 0 0 3 181363
-0.002159 -0.000754 0.119217 0.158585 0.754176 0.783355 -0.062500 1 0 0 0 0 0 3 182363
-0.002159 -0.000754 0.119217 0.158595 0.754173 0.783367 -0.062500 1 0 0 0 0 0 3 183139
-0.002159 -0.000754 0.119217 0.158585 0.754176 0.783355 -0.062500 1 0 0 0 0 0 3 184336
-0.002159 -0.000754 0.119217 0.158596 0.754173 0.783367 -0.062500 1 0 0 0 0 0 3 185173
-0.002159 -0.000754 0.119217 0.158585 0.754176 0.783355 -0.062500 1 0 0 0 0 0 3 186337
-0.002159 -0.000754 0.119217 0.158596 0.754173 0.783367 -0.062500 1 0 0 0 0 0 3 187163
-0.002159 -0.000754 0.119217 0.158586 0.754176 0.783355 -0.062500 1 0 0 0 0 0 3 188176
-0.002159 -0.000754 0.119217 0.158588 0.754164 0.783360 -0.062500 1 0 0 0 0 0 3 189319
-0.002159 -0.000754 0.119217 0.158593 0.754183 0.783361 -0.062500 1 0 0 0 0 0 3 190114
-0.002159 -0.000754 0.119217 0.158576 0.754168 0.783367 -0.062500 1 0 0 0 0 0 3 191106
-0.002159 -0.000754 0.119217 0.158591 0.754184 0.783362 -0.062500 1 0 0 0 0 0 3 192050
-0.002159 -0.000754 0.119217 0.158588 0.754166 0.783361 -0.062500 1 0 0 0 0 0 3 193063
-0.002159 -0.000754 0.119217 0.158592 0.754184 0.783361 -0.062500 1 0 0 0 0 0 3 194272
-0.002159 -0.000754 0.119217 0.158588 0.754166 0.783361 -0.062500 1 0 0 0 0 0 3 195113
-0.002159 -0.000754 0.119217 0.158592 0.754184 0.783361 -0.062500 1 0 0 0 0 0 3 196077
-0.002159 -0.000754 0.119217 0.158588 0.754166 0.783361 -0.062500 1 0 0 0 0 0 3 197141
-0.002159 -0.000754 0.119217 0.158584 0.754175 0.783354 -0.062500 1 0 0 0 0 0 3 198078
-0.002159 -0.000754 0.119217 0.158595 0.754173 0.783367 -0.062500 1 0 0 0 0 0 3 199039
-0.002159 -0.000754 0.119217 0.158585 0.754176 0.783354 -0.062500 1 0 0 0 0 0 3 200035
-0.002159 -0.000754 0.119217 0.158595 0.754173 0.783367 -0.062500 1 0 0 0 0 0 3 201035
-0.002159 -0.000754 0.119217 0.158589 0.754164 0.783361 -0.062500 1 0 0 0 0 0 3 202035
-0.002159 -0.000754 0.119217 0.158593 0.754183 0.783361 -0.062500 1 0 0 0 0 0 3 203039
-0.002159 -0.000754 0.119217 0.158589 0.754165 0.783361 -0.062500 1 0 0 0 0 0 3 204036
-0.002159 -0.000754 0.119217 0.158593 0.754184 0.783361 -0.062500 1 0 0 0 0 0 3 205036
-0.002159 -0.000754 0.119217 0.158589 0.754165 0.783361 -0.062500 1 0 0 0 0 0 3 206036
-0.002159 -0.000754 0.119217 0.158572 0.754178 0.783360 -0.062500 1 0 0 0 0 0 3 207039
-0.002159 -0.000754 0.119217 0.158594 0.754173 0.783368 -0.062500 1 0 0 0 0 0 3 208920
-0.002159 -0.000754 0.119217 0.158585 0.754176 0.783355 -0.062500 1 0 0 0 0 0 3 210131
-0.002159 -0.000754 0.119217 0.158595 0.754173 0.783367 -0.062500 1 0 0 0 0 0 3 211051
-0.002159 -0.000754 0.119217 0.158585 0.754176 0.783355 -0.062500 1 0 0 0 0 0 3 212049
-0.002159 -0.000754 0.119217 0.158595 0.754173 0.783367 -0.062500 1 0 0 0 0 0 3 213044
-0.002159 -0.000754 0.119217 0.158585 0.754176 0.783355 -0.062500 1 0 0 0 0 0 3 214040
-0.002159 -0.000754 0.119217 0.158595 0.754173 0.783367 -0.062500 1 0 0 0 0 0 3 215049
-0.002159 -0.000754 0.119217 0.158585 0.754176 0.783355 -0.062500 1 0 0 0 0 0 3 216308
-0.002159 -0.000754 0.119217 0.158596 0.754173 0.783367 -0.062500 1 0 0 0 0 0 3 217101
-0.002159 -0.000754 0.119217 0.158585 0.754176 0.783355 -0.062500 1 0 0 0 0 0 3 218318
-0.002159 -0.000754 0.119217 0.158588 0.754165 0.783360 -0.062500 1 0 0 0 0 0 3 219169
-0.002159 -0.000754 0.119217 0.158596 0.754172 0.783367 -0.062500 1 0 0 0 0 0 3 220287
-0.002159 -0.000754 0.119217 0.158586 0.754175 0.783355 -0.062500 1 0 0 0 0 0 3 221158
-0.002159 -0.000754 0.119217 0.158596 0.754173 0.783367 -0.062500 1 0 0 0 0 0 3 222305
-0.002159 -0.000754 0.119217 0.158586 0.754176 0.783355 -0.062500 1 0 0 0 0 0 3 223056
-0.002159 -0.000754 0.119217 0.158584 0.754176 0.783373 -0.062500 1 0 0 0 0 0 3 224120
-0.002159 -0.000754 0.119217 0.158584 0.754176 0.783356 -0.062500 1 0 0 0 0 0 3 225099
-0.002159 -0.000754 0.119217 0.158595 0.754173 0.783367 -0.062500 1 0 0 0 0 0 3 226066
-0.002159 -0.000754 0.119217 0.158585 0.754176 0.783355 -0.062500 1 0 0 0 0 0 3 227146
-0.002159 -0.000754 0.119217 0.158587 0.754165 0.783360 -0.062500 1 0 0 0 0 0 3 228250
-0.002159 -0.000754 0.119217 0.158592 0.754183 0.783361 -0.062500 1 0 0 0 0 0 3 229052
-0.002159 -0.000754 0.119217 0.158588 0.754165 0.783361 -0.062500 1 0 0 0 0 0 3 230178
-0.002159 -0.000754 0.119217 0.158592 0.754184 0.783361 -0.062500 1 0 0 0 0 0 3 231066
-0.002159 -0.000754 0.119217 0.158588 0.754165 0.783361 -0.062500 1 0 0 0 0 0 3 232045
-0.002159 -0.000754 0.119217 0.158593 0.754184 0.783361 -0.062500 1 0 0 0 0 0 3 233059
-0.002159 -0.000754 0.119217 0.158588 0.754165 0.783361 -0.062500 1 0 0 0 0 0 3 234067
-0.002159 -0.000754 0.119217 0.158593 0.754184 0.783361 -0.062500 1 0 0 0 0 0 3 235059
-0.002159 -0.000754 0.119217 0.158589 0.754166 0.783361 -0.062500 1 0 0 0 0 0 3 236057
-0.002159 -0.000754 0.119217 0.158593 0.754184 0.783361 -0.062500 1 0 0 0 0 0 3 237058
-0.002159 -0.000754 0.119217 0.158589 0.754166 0.783361 -0.062500 1 0 0 0 0 0 3 238066
-0.002159 -0.000754 0.119217 0.158576 0.754166 0.783367 -0.062500 1 0 0 0 0 0 3 239039
-0.002159 -0.000754 0.119217 0.158591 0.754184 0.783362 -0.062500 1 0 0 0 0 0 3 240036
-0.002159 -0.000754 0.119217 0.158584 0.754177 0.783354 -0.062500 1 0 0 0 0 0 3 241167
-0.002159 -0.000754 0.119217 0.158595 0.754174 0.783367 -0.062500 1 0 0 0 0 0 3 242069
-0.002159 -0.000754 0.119217 0.158588 0.754164 0.783361 -0.062500 1 0 0 0 0 0 3 243172
-0.002159 -0.000754 0.119217 0.158592 0.754184 0.783361 -0.062500 1 0 0 0 0 0 3 244046
-0.002159 -0.000754 0.119217 0.158588 0.754165 0.783361 -0.062500 1 0 0 0 0 0 3 245047
-0.002159 -0.000754 0.119217 0.158584 0.754175 0.783354 -0.062500 1 0 0 0 0 0 3 246047
-0.002159 -0.000754 0.119217 0.158595 0.754173 0.783367 -0.062500 1 0 0 0 0 0 3 247044
-0.002159 -0.000754 0.119217 0.158585 0.754176 0.783355 -0.062500 1 0 0 0 0 0 3 248043
-0.002159 -0.000754 0.119217 0.158596 0.754173 0.783367 -0.062500 1 0 0 0 0 0 3 249183
-0.002159 -0.000754 0.119217 0.158585 0.754176 0.783355 -0.062500 1 0 0 0 0 0 3 250226
-0.002159 -0.000754 0.119217 0.158596 0.754173 0.783367 -0.062500 1 0 0 0 0 0 3 251235
-0.002159 -0.000754 0.119217 0.158585 0.754176 0.783354 -0.062500 1 0 0 0 0 0 3 252231
-0.002159 -0.000754 0.119217 0.158584 0.754176 0.783373 -0.062500 1 0 0 0 0 0 3 253212
-0.002159 -0.000754 0.119217 0.158584 0.754176 0.783356 -0.062500 1 0 0 0 0 0 3 254227
-0.002159 -0.000754 0.119217 0.158595 0.754174 0.783367 -0.062500 1 0 0 0 0 0 3 255242
-0.002159 -0.000754 0.119217 0.158585 0.754176 0.783355 -0.062500 1 0 0 0 0 0 3 256064
-0.002159 -0.000754 0.119217 0.158587 0.754165 0.783360 -0.062500 1 0 0 0 0 0 3 257121
-0.002159 -0.000754 0.119217 0.158592 0.754184 0.783361 -0.062500 1 0 0 0 0 0 3 258099
-0.002159 -0.000754 0.119217 0.158588 0.754166 0.783361 -0.062500 1 0 0 0 0 0 3 259041
-0.002159 -0.000754 0.119217 0.158596 0.754172 0.783368 -0.062500 1 0 0 0 0 0 3 260131
-0.002159 -0.000754 0.119217 0.158585 0.754176 0.783355 -0.062500 1 0 0 0 0 0 3 261302
-0.002159 -0.000754 0.119217 0.158596 0.754173 0.783367 -0.062500 1 0 0 0 0 0 3 262081
-0.002159 -0.000754 0.119217 0.158585 0.754176 0.783355 -0.062500 1 0 0 0 0 0 3 263110
-0.002159 -0.000754 0.119217 0.158596 0.754173 0.783367 -0.062500 1 0 0 0 0 0 3 264136
-0.002159 -0.000754 0.119217 0.158586 0.754176 0.783355 -0.062500 1 0 0 0 0 0 3 265055
-0.002159 -0.000754 0.119217 0.158596 0.754173 0.783367 -0.062500 1 0 0 0 0 0 3 266061
-0.002159 -0.000754 0.119217 0.158586 0.754176 0.783355 -0.062500 1 0 0 0 0 0 3 267037
-0.002159 -0.000754 0.119217 0.158588 0.754164 0.783360 -0.062500 1 0 0 0 0 0 3 268063
-0.002159 -0.000754 0.119217 0.158580 0.754186 0.783367 -0.062500 1 0 0 0 0 0 3 269059
-0.002159 -0.000754 0.119217 0.158587 0.754166 0.783361 -0.062500 1 0 0 0 0 0 3 270059
-0.002159 -0.000754 0.119217 0.158592 0.754184 0.783361 -0.062500 1 0 0 0 0 0 3 271037
-0.002159 -0.000754 0.119217 0.158588 0.754166 0.783361 -0.062500 1 0 0 0 0 0 3 272041
-0.002159 -0.000754 0.119217 0.158592 0.754184 0.783361 -0.062500 1 0 0 0 0 0 3 273035
-0.002159 -0.000754 0.119217 0.158588 0.754166 0.783361 -0.062500 1 0 0 0 0 0 3 274139
-0.002159 -0.000754 0.119217 0.158584 0.754175 0.783354 -0.062500 1 0 0 0 0 0 3 275042
-0.002159 -0.000754 0.119217 0.158595 0.754173 0.783367 -0.062500 1 0 0 0 0 0 3 276131
-0.002159 -0.000754 0.119217 0.158585 0.754176 0.783354 -0.062500 1 0 0 0 0 0 3 277049
-0.002159 -0.000754 0.119217 0.158595 0.754173 0.783367 -0.062500 1 0 0 0 0 0 3 278048
-0.002159 -0.000754 0.119217 0.158585 0.754176 0.783354 -0.062500 1 0 0 0 0 0 3 279043
-0.002159 -0.000754 0.119217 0.158596 0.754173 0.783367 -0.062500 1 0 0 0 0 0 3 280045
-0.002159 -0.000754 0.119217 0.158589 0.754164 0.783361 -0.062500 1 0 0 0 0 0 3 281042
-0.002159 -0.000754 0.119217 0.158593 0.754183 0.783361 -0.062500 1 0 0 0 0 0 3 282336
-0.002159 -0.000754 0.119217 0.158589 0.754165 0.783361 -0.062500 1 0 0 0 0 0 3 283151
-0.002159 -0.000754 0.119217 0.158593 0.754184 0.783361 -0.062500 1 0 0 0 0 0 3 284293
-0.002159 -0.000754 0.119217 0.158577 0.754168 0.783367 -0.062500 1 0 0 0 0 0 3 285148
-0.002159 -0.000754 0.119217 0.158583 0.754175 0.783355 -0.062500 1 0 0 0 0 0 3 286311
-0.002159 -0.000754 0.119217 0.158595 0.754173 0.783367 -0.062500 1 0 0 0 0 0 3 287126
-0.002159 -0.000754 0.119217 0.158585 0.754176 0.783355 -0.062500 1 0 0 0 0 0 3 288301
-0.002159 -0.000754 0.119217 0.158595 0.754173 0.783367 -0.062500 1 0 0 0 0 0 3 289108
-0.002159 -0.000754 0.119217 0.158585 0.754176 0.783355 -0.062500 1 0 0 0 0 0 3 290100
-0.002159 -0.000754 0.119217 0.158595 0.754173 0.783367 -0.062500 1 0 0 0 0 0 3 291110
-0.002159 -0.000754 0.119217 0.158585 0.754176 0.783355 -0.062500 1 0 0 0 0 0 3 292065
-0.002159 -0.000754 0.119217 0.158596 0.754173 0.783367 -0.062500 1 0 0 0 0 0 3 293227
-0.002159 -0.000754 0.119217 0.158585 0.754176 0.783355 -0.062500 1 0 0 0 0 0 3 294133
-0.002159 -0.000754 0.119217 0.158596 0.754173 0.783367 -0.062500 1 0 0 0 0 0 3 295073
-0.002159 -0.000754 0.119217 0.158586 0.754176 0.783355 -0.062500 1 0 0 0 0 0 3 296110
-0.002159 -0.000754 0.119217 0.158588 0.754165 0.783360 -0.062500 1 0 0 0 0 0 3 297053
-0.002159 -0.000754 0.119217 0.158596 0.754172 0.783367 -0.062500 1 0 0 0 0 0 3 298045
-0.002159 -0.000754 0.119217 0.158586 0.754175 0.783355 -0.062500 1 0 0 0 0 0 3 299039
-0.002159 -0.000754 0.119217 0.158584 0.754176 0.783373 -0.062500 1 0 0 0 0 0 3 300037
-0.002159 -0.000754 0.119217 0.158584 0.754176 0.783356 -0.062500 1 0 0 0 0 0 3 301037
-0.002159 -0.000754 0.119217 0.158595 0.754173 0.783367 -0.062500 1 0 0 0 0 0 3 302044
-0.002159 -0.000754 0.119217 0.158585 0.754176 0.783355 -0.062500 1 0 0 0 0 0 3 303043
-0.002159 -0.000754 0.119217 0.158595 0.754173 0.783367 -0.062500 1 0 0 0 0 0 3 304031
-0.002159 -0.000754 0.119217 0.158585 0.754176 0.783355 -0.062500 1 0 0 0 0 0 3 305042
-0.002159 -0.000754 0.119217 0.158587 0.754165 0.783360 -0.062500 1 0 0 0 0 0 3 306164
-0.002159 -0.000754 0.119217 0.158592 0.754183 0.783361 -0.062500 1 0 0 0 0 0 3 307016
-0.002159 -0.000754 0.119217 0.158588 0.754165 0.783361 -0.062500 1 0 0 0 0 0 3 308104
-0.002159 -0.000754 0.119217 0.158593 0.754184 0.783361 -0.062500 1 0 0 0 0 0 3 309057
-0.002159 -0.000754 0.119217 0.158588 0.754165 0.783361 -0.062500 1 0 0 0 0 0 3 310053
-0.002159 -0.000754 0.119217 0.158593 0.754184 0.783361 -0.062500 1 0 0 0 0 0 3 311042
-0.002159 -0.000754 0.119217 0.158589 0.754166 0.783361 -0.062500 1 0 0 0 0 0 3 312052
-0.002159 -0.000754 0.119217 0.158593 0.754184 0.783361 -0.062500 1 0 0 0 0 0 3 313044
-0.002159 -0.000754 0.119217 0.158589 0.754166 0.783361 -0.062500 1 0 0 0 0 0 3 314167
-0.002159 -0.000754 0.119217 0.158572 0.754178 0.783360 -0.062500 1 0 0 0 0 0 3 315175
-0.002159 -0.000754 0.119217 0.158594 0.754174 0.783368 -0.062500 1 0 0 0 0 0 3 316185
-0.002159 -0.000754 0.119217 0.158585 0.754176 0.783355 -0.062500 1 0 0 0 0 0 3 317169
-0.002159 -0.000754 0.119217 0.158595 0.754173 0.783367 -0.062500 1 0 0 0 0 0 3 318229
-0.002159 -0.000754 0.119217 0.158585 0.754176 0.783355 -0.062500 1 0 0 0 0 0 3 319112
-0.002159 -0.000754 0.119217 0.158595 0.754174 0.783367 -0.062500 1 0 0 0 0 0 3 320156
-0.002159 -0.000754 0.119217 0.158588 0.754164 0.783361 -0.062500 1 0 0 0 0 0 3 321233
-0.002159 -0.000754 0.119217 0.158593 0.754184 0.783361 -0.062500 1 0 0 0 0 0 3 322239
-0.002159 -0.000754 0.119217 0.158588 0.754165 0.783361 -0.062500 1 0 0 0 0 0 3 322971
-0.002159 -0.000754 0.119217 0.158584 0.754175 0.783354 -0.062500 1 0 0 0 0 0 3 324039
-0.002159 -0.000754 0.119217 0.158595 0.754173 0.783367 -0.062500 1 0 0 0 0 0 3 325122
-0.002159 -0.000754 0.119217 0.158585 0.754176 0.783355 -0.062500 1 0 0 0 0 0 3 325994
-0.002159 -0.000754 0.119217 0.158596 0.754173 0.783367 -0.062500 1 0 0 0 0 0 3 327148
-0.002159 -0.000754 0.119217 0.158585 0.754176 0.783354 -0.062500 1 0 0 0 0 0 3 328089
-0.002159 -0.000754 0.119217 0.158596 0.754173 0.783367 -0.062500 1 0 0 0 0 0 3 329046
-0.002159 -0.000754 0.119217 0.158586 0.754176 0.783354 -0.062500 1 0 0 0 0 0 3 330157
-0.002159 -0.000754 0.119217 0.158584 0.754176 0.783373 -0.062500 1 0 0 0 0 0 3 331065
-0.002159 -0.000754 0.119217 0.158584 0.754176 0.783356 -0.062500 1 0 0 0 0 0 3 332036
-0.002159 -0.000754 0.119217 0.158595 0.754174 0.783367 -0.062500 1 0 0 0 0 0 3 333039
-0.002159 -0.000754 0.119217 0.158585 0.754176 0.783355 -0.062500 1 0 0 0 0 0 3 334042
-0.002159 -0.000754 0.119217 0.158587 0.754165 0.783360 -0.062500 1 0 0 0 0 0 3 335043
-0.002159 -0.000754 0.119217 0.158596 0.754172 0.783368 -0.062500 1 0 0 0 0 0 3 336022
-0.002159 -0.000754 0.119217 0.158585 0.754176 0.783355 -0.062500 1 0 0 0 0 0 3 337040
-0.002159 -0.000754 0.119217 0.158596 0.754173 0.783367 -0.062500 1 0 0 0 0 0 3 338039
-0.002159 -0.000754 0.119217 0.158585 0.754176 0.783355 -0.062500 1 0 0 0 0 0 3 339035
-0.002159 -0.000754 0.119217 0.158596 0.754173 0.783367 -0.062500 1 0 0 0 0 0 3 340104
-0.002159 -0.000754 0.119217 0.158585 0.754176 0.783355 -0.062500 1 0 0 0 0 0 3 341168
-0.002159 -0.000754 0.119217 0.158596 0.754173 0.783367 -0.062500 1 0 0 0 0 0 3 342175
-0.002159 -0.000754 0.119217 0.158586 0.754176 0.783355 -0.062500 1 0 0 0 0 0 3 342998
-0.002159 -0.000754 0.119217 0.158588 0.754164 0.783360 -0.062500 1 0 0 0 0 0 3 343997
-0.002159 -0.000754 0.119217 0.158580 0.754186 0.783367 -0.062500 1 0 0 0 0 0 3 345049
-0.002159 -0.000754 0.119217 0.158587 0.754166 0.783361 -0.062500 1 0 0 0 0 0 3 346046
-0.002159 -0.000754 0.119217 0.158592 0.754184 0.783361 -0.062500 1 0 0 0 0 0 3 347039
-0.002159 -0.000754 0.119217 0.158588 0.754166 0.783361 -0.062500 1 0 0 0 0 0 3 348150
-0.002159 -0.000754 0.119217 0.158592 0.754184 0.783361 -0.062500 1 0 0 0 0 0 3 349195
-0.002159 -0.000754 0.119217 0.158588 0.754166 0.783361 -0.062500 1 0 0 0 0 0 3 350248
-0.002159 -0.000754 0.119217 0.158592 0.754184 0.783361 -0.062500 1 0 0 0 0 0 3 351216
-0.002159 -0.000754 0.119217 0.158588 0.754166 0.783361 -0.062500 1 0 0 0 0 0 3 352108
-0.002159 -0.000754 0.119217 0.158584 0.754175 0.783354 -0.062500 1 0 0 0 0 0 3 353234
-0.002159 -0.000754 0.119217 0.158595 0.754173 0.783367 -0.062500 1 0 0 0 0 0 3 354126
-0.002159 -0.000754 0.119217 0.158585 0.754176 0.783354 -0.062500 1 0 0 0 0 0 3 355226
-0.002159 -0.000754 0.119217 0.158596 0.754173 0.783367 -0.062500 1 0 0 0 0 0 3 356035
-0.002159 -0.000754 0.119217 0.158589 0.754164 0.783361 -0.062500 1 0 0 0 0 0 3 357101
-0.002159 -0.000754 0.119217 0.158593 0.754183 0.783361 -0.062500 1 0 0 0 0 0 3 358074
-0.002159 -0.000754 0.119217 0.158589 0.754165 0.783361 -0.062500 1 0 0 0 0 0 3 359073
-0.002159 -0.000754 0.119217 0.158593 0.754184 0.783361 -0.062500 1 0 0 0 0 0 3 360236
-0.002159 -0.000754 0.119217 0.158589 0.754165 0.783361 -0.062500 1 0 0 0 0 0 3 361265
-0.002159 -0.000754 0.119217 0.158573 0.754178 0.783360 -0.062500 1 0 0 0 0 0 3 361993
-0.002159 -0.000754 0.119217 0.158594 0.754173 0.783368 -0.062500 1 0 0 0 0 0 3 363059
-0.002159 -0.000754 0.119217 0.158585 0.754176 0.783355 -0.062500 1 0 0 0 0 0 3 364058
-0.002159 -0.000754 0.119217 0.158595 0.754173 0.783367 -0.062500 1 0 0 0 0 0 3 365028
-0.002159 -0.000754 0.119217 0.158585 0.754176 0.783355 -0.062500 1 0 0 0 0 0 3 366013
-0.002159 -0.000754 0.119217 0.158595 0.754173 0.783367 -0.062500 1 0 0 0 0 0 3 367018
-0.002159 -0.000754 0.119217 0.158585 0.754176 0.783355 -0.062500 1 0 0 0 0 0 3 368011
-0.002159 -0.000754 0.119217 0.158596 0.754173 0.783367 -0.062500 1 0 0 0 0 0 3 369011
-0.002159 -0.000754 0.119217 0.158585 0.754176 0.783355 -0.062500 1 0 0 0 0 0 3 370010
-0.002159 -0.000754 0.119217 0.158596 0.754173 0.783367 -0.062500 1 0 0 0 0 0 3 371017
-0.002159 -0.000754 0.119217 0.158585 0.754176 0.783355 -0.062500 1 0 0 0 0 0 3 372012
-0.002159 -0.000754 0.119217 0.158588 0.754165 0.783360 -0.062500 1 0 0 0 0 0 3 373011
-0.002159 -0.000754 0.119217 0.158596 0.754172 0.783367 -0.062500 1 0 0 0 0 0 3 374886
-0.002159 -0.000754 0.119217 0.158586 0.754175 0.783355 -0.062500 1 0 0 0 0 0 3 376100
-0.002159 -0.000754 0.119217 0.158584 0.754176 0.783373 -0.062500 1 0 0 0 0 0 3 377030
-0.002159 -0.000754 0.119217 0.158584 0.754176 0.783356 -0.062500 1 0 0 0 0 0 3 378020
-0.002159 -0.000754 0.119217 0.158595 0.754173 0.783367 -0.062500 1 0 0 0 0 0 3 379018
-0.002159 -0.000754 0.119217 0.158585 0.754176 0.783355 -0.062500 1 0 0 0 0 0 3 380022
-0.002159 -0.000754 0.119217 0.158595 0.754173 0.783367 -0.062500 1 0 0 0 0 0 3 381013
-0.002159 -0.000754 0.119217 0.158585 0.754176 0.783355 -0.062500 1 0 0 0 0 0 3 382169
-0.002159 -0.000754 0.119217 0.158587 0.754164 0.783360 -0.062500 1 0 0 0 0 0 3 383123
-0.002159 -0.000754 0.119217 0.158592 0.754183 0.783361 -0.062500 1 0 0 0 0 0 3 384202
-0.002159 -0.000754 0.119217 0.158588 0.754165 0.783361 -0.062500 1 0 0 0 0 0 3 385007
-0.002159 -0.000754 0.119217 0.158592 0.754184 0.783361 -0.062500 1 0 0 0 0 0 3 386080
-0.002159 -0.000754 0.119217 0.158588 0.754165 0.783361 -0.062500 1 0 0 0 0 0 3 387281
-0.002159 -0.000754 0.119217 0.158593 0.754184 0.783361 -0.062500 1 0 0 0 0 0 3 388133
-0.002159 -0.000754 0.119217 0.158588 0.754165 0.783361 -0.062500 1 0 0 0 0 0 3 389015
-0.002159 -0.000754 0.119217 0.158593 0.754184 0.783361 -0.062500 1 0 0 0 0 0 3 390071
-0.002159 -0.000754 0.119217 0.158589 0.754166 0.783361 -0.062500 1 0 0 0 0 0 3 391111
-0.002159 -0.000754 0.119217 0.158593 0.754184 0.783361 -0.062500 1 0 0 0 0 0 3 392012
-0.002159 -0.000754 0.119217 0.158577 0.754169 0.783367 -0.062500 1 0 0 0 0 0 3 393200
-0.002159 -0.000754 0.119217 0.158583 0.754176 0.783355 -0.062500 1 0 0 0 0 0 3 394105
-0.002159 -0.000754 0.119217 0.158595 0.754173 0.783367 -0.062500 1 0 0 0 0 0 3 395023
-0.002159 -0.000754 0.119217 0.158585 0.754176 0.783355 -0.062500 1 0 0 0 0 0 3 396034
-0.002159 -0.000754 0.119217 0.158595 0.754173 0.783367 -0.062500 1 0 0 0 0 0 3 397049
-0.002159 -0.000754 0.119217 0.158588 0.754164 0.783361 -0.062500 1 0 0 0 0 0 3 398017
-0.002159 -0.000754 0.119217 0.158592 0.754184 0.783361 -0.062500 1 0 0 0 0 0 3 398972
-0.002159 -0.000754 0.119217 0.158588 0.754165 0.783361 -0.062500 1 0 0 0 0 0 3 399983
-0.002159 -0.000754 0.119217 0.158584 0.754175 0.783354 -0.062500 1 0 0 0 0 0 3 400989
-0.002159 -0.000754 0.119217 0.158595 0.754173 0.783367 -0.062500 1 0 0 0 0 0 3 401993
-0.002159 -0.000754 0.119217 0.158585 0.754176 0.783355 -0.062500 1 0 0 0 0 0 3 402967
-0.002159 -0.000754 0.119217 0.158596 0.754173 0.783367 -0.062500 1 0 0 0 0 0 3 403982
-0.002159 -0.000754 0.119217 0.158585 0.754176 0.783355 -0.062500 1 0 0 0 0 0 3 404967
-0.002159 -0.000754 0.119217 0.158596 0.754173 0.783367 -0.062500 1 0 0 0 0 0 3 405973
-0.002159 -0.000754 0.119217 0.158586 0.754176 0.783354 -0.062500 1 0 0 0 0 0 3 407068
-0.002159 -0.000754 0.119217 0.158584 0.754176 0.783373 -0.062500 1 0 0 0 0 0 3 407998
-0.002159 -0.000754 0.119217 0.158584 0.754176 0.783356 -0.062500 1 0 0 0 0 0 3 409053
-0.002159 -0.000754 0.119217 0.158595 0.754174 0.783367 -0.062500 1 0 0 0 0 0 3 409996
-0.002159 -0.000754 0.119217 0.158585 0.754176 0.783355 -0.062500 1 0 0 0 0 0 3 410948
-0.002159 -0.000754 0.119217 0.158587 0.754165 0.783360 -0.062500 1 0 0 0 0 0 3 411972
-0.002159 -0.000754 0.119217 0.158592 0.754184 0.783361 -0.062500 1 0 0 0 0 0 3 412971
-0.002159 -0.000754 0.119217 0.158588 0.754166 0.783361 -0.062500 1 0 0 0 0 0 3 413977
-0.002159 -0.000754 0.119217 0.158596 0.754172 0.783368 -0.062500 1 0 0 0 0 0 3 415147
-0.002159 -0.000754 0.119217 0.158585 0.754176 0.783355 -0.062500 1 0 0 0 0 0 3 416213
-0.002159 -0.000754 0.119217 0.158596 0.754173 0.783367 -0.062500 1 0 0 0 0 0 3 417183
-0.002159 -0.000754 0.119217 0.158585 0.754176 0.783355 -0.062500 1 0 0 0 0 0 3 418177
-0.002159 -0.000754 0.119217 0.158596 0.754173 0.783367 -0.062500 1 0 0 0 0 0 3 419131
-0.002159 -0.000754 0.119217 0.158586 0.754176 0.783355 -0.062500 1 0 0 0 0 0 3 420163
-0.002159 -0.000754 0.119217 0.158596 0.754173 0.783367 -0.062500 1 0 0 0 0 0 3 421148
-0.002159 -0.000754 0.119217 0.158586 0.754176 0.783355 -0.062500 1 0 0 0 0 0 3 422164
-0.002159 -0.000754 0.119217 0.158576 0.754167 0.783366 -0.062500 1 0 0 0 0 0 3 422995
-0.002159 -0.000754 0.119217 0.158591 0.754184 0.783362 -0.062500 1 0 0 0 0 0 3 424085
-0.002159 -0.000754 0.119217 0.158588 0.754166 0.783361 -0.062500 1 0 0 0 0 0 3 425047
-0.002159 -0.000754 0.119217 0.158592 0.754184 0.783361 -0.062500 1 0 0 0 0 0 3 425992
-0.002159 -0.000754 0.119217 0.158588 0.754166 0.783361 -0.062500 1 0 0 0 0 0 3 427037
-0.002159 -0.000754 0.119217 0.158592 0.754184 0.783361 -0.062500 1 0 0 0 0 0 3 428282
-0.002159 -0.000754 0.119217 0.158588 0.754166 0.783361 -0.062500 1 0 0 0 0 0 3 429011
-0.002159 -0.000754 0.119217 0.158584 0.754175 0.783354 -0.062500 1 0 0 0 0 0 3 430019
-0.002159 -0.000754 0.119217 0.158595 0.754173 0.783367 -0.062500 1 0 0 0 0 0 3 431020
-0.002159 -0.000754 0.119217 0.158585 0.754176 0.783354 -0.062500 1 0 0 0 0 0 3 431988
-0.002159 -0.000754 0.119217 0.158595 0.754173 0.783367 -0.062500 1 0 0 0 0 0 3 432990
-0.002159 -0.000754 0.119217 0.158589 0.754164 0.783361 -0.062500 1 0 0 0 0 0 3 433989
-0.002159 -0.000754 0.119217 0.158593 0.754183 0.783361 -0.062500 1 0 0 0 0 0 3 434985
-0.002159 -0.000754 0.119217 0.158589 0.754165 0.783361 -0.062500 1 0 0 0 0 0 3 435988
-0.002159 -0.000754 0.119217 0.158593 0.754183 0.783361 -0.062500 1 0 0 0 0 0 3 436995
-0.002159 -0.000754 0.119217 0.158589 0.754165 0.783361 -0.062500 1 0 0 0 0 0 3 437984
-0.002159 -0.000754 0.119217 0.158581 0.754186 0.783367 -0.062500 1 0 0 0 0 0 3 438970
-0.002159 -0.000754 0.119217 0.158587 0.754166 0.783362 -0.062500 1 0 0 0 0 0 3 439964
-0.002159 -0.000754 0.119217 0.158584 0.754175 0.783354 -0.062500 1 0 0 0 0 0 3 441062
-0.002159 -0.000754 0.119217 0.158595 0.754173 0.783367 -0.062500 1 0 0 0 0 0 3 441979
-0.002159 -0.000754 0.119217 0.158585 0.754176 0.783355 -0.062500 1 0 0 0 0 0 3 443099
-0.002159 -0.000754 0.119217 0.158595 0.754173 0.783367 -0.062500 1 0 0 0 0 0 3 443981
-0.002159 -0.000754 0.119217 0.158585 0.754176 0.783355 -0.062500 1 0 0 0 0 0 3 444986
-0.002159 -0.000754 0.119217 0.158595 0.754173 0.783367 -0.062500 1 0 0 0 0 0 3 445972
-0.002159 -0.000754 0.119217 0.158585 0.754176 0.783355 -0.062500 1 0 0 0 0 0 3 446967
-0.002159 -0.000754 0.119217 0.158596 0.754173 0.783367 -0.062500 1 0 0 0 0 0 3 447964
-0.002159 -0.000754 0.119217 0.158585 0.754176 0.783355 -0.062500 1 0 0 0 0 0 3 448987
-0.002159 -0.000754 0.119217 0.158596 0.754173 0.783367 -0.062500 1 0 0 0 0 0 3 450166
-0.002159 -0.000754 0.119217 0.158586 0.754176 0.783355 -0.062500 1 0 0 0 0 0 3 451096
-0.002159 -0.000754 0.119217 0.158588 0.754165 0.783360 -0.062500 1 0 0 0 0 0 3 452177
-0.002159 -0.000754 0.119217 0.158584 0.754175 0.783374 -0.062500 1 0 0 0 0 0 3 453105
-0.002153 -0.000772 0.119227 0.084792 1.008096 0.637800 -0.062500 1 0 0 0 0 0 3 454162
-0.002151 -0.000781 0.119231 0.108375 0.922427 0.709156 -0.062500 1 0 0 0 0 0 3 455196
-0.002149 -0.000786 0.119232 0.126913 0.858567 0.745953 -0.062500 1 0 0 0 0 0 3 455929
-0.002149 -0.000788 0.119232 0.137108 0.824625 0.759908 -0.062500 1 0 0 0 0 0 3 457073
-0.002148 -0.000789 0.119232 0.142373 0.807497 0.764841 -0.062500 1 0 0 0 0 0 3 458066
-0.002148 -0.000790 0.119232 0.145067 0.798909 0.766564 -0.062500 1 0 0 0 0 0 3 459058
-0.002148 -0.000790 0.119233 0.146414 0.794633 0.767149 -0.062500 1 0 0 0 0 0 3 460183
-0.002148 -0.000790 0.119233 0.147100 0.792495 0.767373 -0.062500 1 0 0 0 0 0 3 460982
-0.002148 -0.000790 0.119233 0.147442 0.791422 0.767437 -0.062500 1 0 0 0 0 0 3 461938
-0.002148 -0.000790 0.119233 0.147620 0.790878 0.767455 -0.062500 1 0 0 0 0 0 3 463028
-0.002148 -0.000790 0.119233 0.147701 0.790617 0.767469 -0.062500 1 0 0 0 0 0 3 464030
-0.002148 -0.000790 0.119233 0.147740 0.790488 0.767477 -0.062500 1 0 0 0 0 0 3 464976
-0.002148 -0.000790 0.119233 0.147760 0.790425 0.767471 -0.062500 1 0 0 0 0 0 3 465970
-0.002148 -0.000790 0.119233 0.147771 0.790387 0.767470 -0.062500 1 0 0 0 0 0 3 466971
-0.002148 -0.000790 0.119233 0.147787 0.790370 0.767470 -0.062500 1 0 0 0 0 0 3 467965
-0.002148 -0.000790 0.119233 0.147792 0.790358 0.767477 -0.062500 1 0 0 0 0 0 3 468965
-0.002148 -0.000790 0.119233 0.147785 0.790348 0.767470 -0.062500 1 0 0 0 0 0 3 469967
-0.002148 -0.000790 0.119233 0.147792 0.790356 0.767477 -0.062500 1 0 0 0 0 0 3 470969
-0.002148 -0.000790 0.119233 0.147785 0.790348 0.767470 -0.062500 1 0 0 0 0 0 3 471964
-0.002148 -0.000790 0.119233 0.147793 0.790355 0.767477 -0.062500 1 0 0 0 0 0 3 472964
-0.002148 -0.000790 0.119233 0.147782 0.790360 0.767464 -0.062500 1 0 0 0 0 0 3 474034
-0.002148 -0.000790 0.119233 0.147780 0.790360 0.767482 -0.062500 1 0 0 0 0 0 3 475007
-0.002148 -0.000790 0.119233 0.147783 0.790349 0.767471 -0.062500 1 0 0 0 0 0 3 476040
-0.002148 -0.000790 0.119233 0.147783 0.790348 0.767470 -0.062500 1 0 0 0 0 0 3 476988
-0.002148 -0.000790 0.119233 0.147792 0.790356 0.767477 -0.062500 1 0 0 0 0 0 3 477977
-0.002148 -0.000790 0.119233 0.147784 0.790348 0.767470 -0.062500 1 0 0 0 0 0 3 478976
-0.002148 -0.000790 0.119233 0.147792 0.790356 0.767477 -0.062500 1 0 0 0 0 0 3 479969
-0.002148 -0.000790 0.119233 0.147785 0.790348 0.767470 -0.062500 1 0 0 0 0 0 3 480963
-0.002148 -0.000790 0.119233 0.147792 0.790356 0.767477 -0.062500 1 0 0 0 0 0 3 482047
-0.002148 -0.000790 0.119233 0.147785 0.790348 0.767470 -0.062500 1 0 0 0 0 0 3 483282
-0.002148 -0.000790 0.119233 0.147792 0.790356 0.767477 -0.062500 1 0 0 0 0 0 3 484017
-0.002148 -0.000790 0.119233 0.147785 0.790348 0.767470 -0.062500 1 0 0 0 0 0 3 485251
-0.002148 -0.000790 0.119233 0.147784 0.790347 0.767470 -0.062500 1 0 0 0 0 0 3 486079
-0.002148 -0.000790 0.119233 0.147792 0.790355 0.767476 -0.062500 1 0 0 0 0 0 3 487257
-0.002148 -0.000790 0.119233 0.147785 0.790348 0.767470 -0.062500 1 0 0 0 0 0 3 488281
-0.002148 -0.000790 0.119233 0.147792 0.790355 0.767477 -0.062500 1 0 0 0 0 0 3 489057
-0.002148 -0.000790 0.119233 0.147785 0.790348 0.767470 -0.062500 1 0 0 0 0 0 3 489975
-0.002148 -0.000790 0.119233 0.147780 0.790358 0.767483 -0.062500 1 0 0 0 0 0 3 491042
-0.002148 -0.000790 0.119233 0.147783 0.790348 0.767471 -0.062500 1 0 0 0 0 0 3 491960
-0.002148 -0.000790 0.119233 0.147784 0.790347 0.767470 -0.062500 1 0 0 0 0 0 3 492957
-0.002148 -0.000790 0.119233 0.147792 0.790355 0.767477 -0.062500 1 0 0 0 0 0 3 494115
-0.002148 -0.000790 0.119233 0.147781 0.790359 0.767464 -0.062500 1 0 0 0 0 0 3 495097
-0.002148 -0.000790 0.119233 0.147791 0.790357 0.767476 -0.062500 1 0 0 0 0 0 3 496103
-0.002148 -0.000790 0.119233 0.147785 0.790348 0.767470 -0.062500 1 0 0 0 0 0 3 496986
-0.002148 -0.000790 0.119233 0.147792 0.790356 0.767476 -0.062500 1 0 0 0 0 0 3 498027
-0.002148 -0.000790 0.119233 0.147785 0.790348 0.767470 -0.062500 1 0 0 0 0 0 3 499032
-0.002148 -0.000790 0.119233 0.147792 0.790356 0.767477 -0.062500 1 0 0 0 0 0 3 500041
-0.002148 -0.000790 0.119233 0.147785 0.790348 0.767470 -0.062500 1 0 0 0 0 0 3 500949
-0.002148 -0.000790 0.119233 0.147792 0.790356 0.767477 -0.062500 1 0 0 0 0 0 3 501962
-0.002148 -0.000790 0.119233 0.147785 0.790348 0.767470 -0.062500 1 0 0 0 0 0 3 502983
-0.002148 -0.000790 0.119233 0.147784 0.790347 0.767469 -0.062500 1 0 0 0 0 0 3 503950
-0.002148 -0.000790 0.119233 0.147780 0.790358 0.767483 -0.062500 1 0 0 0 0 0 3 504950
-0.002148 -0.000790 0.119233 0.147783 0.790348 0.767471 -0.062500 1 0 0 0 0 0 3 505957
-0.002148 -0.000790 0.119233 0.147792 0.790356 0.767477 -0.062500 1 0 0 0 0 0 3 506966
-0.002148 -0.000790 0.119233 0.147784 0.790348 0.767471 -0.062500 1 0 0 0 0 0 3 507969
-0.002148 -0.000790 0.119233 0.147792 0.790356 0.767477 -0.062500 1 0 0 0 0 0 3 508967
-0.002148 -0.000790 0.119233 0.147785 0.790348 0.767471 -0.062500 1 0 0 0 0 0 3 510818
-0.002148 -0.000790 0.119233 0.147792 0.790356 0.767477 -0.062500 1 0 0 0 0 0 3 512021
-0.002148 -0.000790 0.119233 0.147785 0.790348 0.767471 -0.062500 1 0 0 0 0 0 3 512982
-0.002148 -0.000790 0.119233 0.147784 0.790347 0.767470 -0.062500 1 0 0 0 0 0 3 513980
-0.002148 -0.000790 0.119233 0.147792 0.790355 0.767477 -0.062500 1 0 0 0 0 0 3 514973
-0.002148 -0.000790 0.119233 0.147781 0.790359 0.767464 -0.062500 1 0 0 0 0 0 3 515972
-0.002148 -0.000790 0.119233 0.147792 0.790357 0.767476 -0.062500 1 0 0 0 0 0 3 516974
-0.002148 -0.000790 0.119233 0.147785 0.790348 0.767470 -0.062500 1 0 0 0 0 0 3 518030
-0.002148 -0.000790 0.119233 0.147792 0.790356 0.767476 -0.062500 1 0 0 0 0 0 3 519158
-0.002148 -0.000790 0.119233 0.147785 0.790348 0.767470 -0.062500 1 0 0 0 0 0 3 520058
-0.002148 -0.000790 0.119233 0.147780 0.790359 0.767483 -0.062500 1 0 0 0 0 0 3 521091
-0.002148 -0.000790 0.119233 0.147783 0.790349 0.767471 -0.062500 1 0 0 0 0 0 3 522084
-0.002148 -0.000790 0.119233 0.147792 0.790356 0.767477 -0.062500 1 0 0 0 0 0 3 523018
-0.002148 -0.000790 0.119233 0.147785 0.790348 0.767471 -0.062500 1 0 0 0 0 0 3 524052
-0.002148 -0.000790 0.119233 0.147784 0.790347 0.767470 -0.062500 1 0 0 0 0 0 3 525056
-0.002148 -0.000790 0.119233 0.147792 0.790356 0.767477 -0.062500 1 0 0 0 0 0 3 526023
-0.002148 -0.000790 0.119233 0.147785 0.790348 0.767470 -0.062500 1 0 0 0 0 0 3 526973
-0.002148 -0.000790 0.119233 0.147792 0.790356 0.767477 -0.062500 1 0 0 0 0 0 3 528023
-0.002148 -0.000790 0.119233 0.147785 0.790348 0.767471 -0.062500 1 0 0 0 0 0 3 529022
-0.002148 -0.000790 0.119233 0.147792 0.790356 0.767477 -0.062500 1 0 0 0 0 0 3 530015
-0.002148 -0.000790 0.119233 0.147785 0.790348 0.767471 -0.062500 1 0 0 0 0 0 3 531056
-0.002148 -0.000790 0.119233 0.147792 0.790356 0.767477 -0.062500 1 0 0 0 0 0 3 531977
-0.002148 -0.000790 0.119233 0.147785 0.790348 0.767471 -0.062500 1 0 0 0 0 0 3 532975
-0.002148 -0.000790 0.119233 0.147784 0.790347 0.767470 -0.062500 1 0 0 0 0 0 3 533971
-0.002148 -0.000790 0.119233 0.147792 0.790355 0.767477 -0.062500 1 0 0 0 0 0 3 534973
-0.002148 -0.000790 0.119233 0.147782 0.790359 0.767464 -0.062500 1 0 0 0 0 0 3 535970
-0.002148 -0.000790 0.119233 0.147780 0.790360 0.767482 -0.062500 1 0 0 0 0 0 3 536979
-0.002148 -0.000790 0.119233 0.147783 0.790349 0.767471 -0.062500 1 0 0 0 0 0 3 537968
-0.002148 -0.000790 0.119233 0.147792 0.790356 0.767477 -0.062500 1 0 0 0 0 0 3 538970
-0.002148 -0.000790 0.119233 0.147784 0.790348 0.767470 -0.062500 1 0 0 0 0 0 3 539965
-0.002148 -0.000790 0.119233 0.147792 0.790356 0.767477 -0.062500 1 0 0 0 0 0 3 541096
-0.002148 -0.000790 0.119233 0.147785 0.790348 0.767471 -0.062500 1 0 0 0 0 0 3 541928
-0.002148 -0.000790 0.119233 0.147784 0.790347 0.767470 -0.062500 1 0 0 0 0 0 3 543038
-0.002148 -0.000790 0.119233 0.147792 0.790356 0.767477 -0.062500 1 0 0 0 0 0 3 543987
-0.002148 -0.000790 0.119233 0.147785 0.790348 0.767470 -0.062500 1 0 0 0 0 0 3 544971
-0.002148 -0.000790 0.119233 0.147792 0.790356 0.767477 -0.062500 1 0 0 0 0 0 3 545968
-0.002148 -0.000790 0.119233 0.147785 0.790348 0.767470 -0.062500 1 0 0 0 0 0 3 546972
-0.002148 -0.000790 0.119233 0.147792 0.790356 0.767477 -0.062500 1 0 0 0 0 0 3 547974
-0.002148 -0.000790 0.119233 0.147785 0.790348 0.767470 -0.062500 1 0 0 0 0 0 3 549105
-0.002148 -0.000790 0.119233 0.147792 0.790356 0.767477 -0.062500 1 0 0 0 0 0 3 550106
-0.002148 -0.000790 0.119233 0.147785 0.790348 0.767470 -0.062500 1 0 0 0 0 0 3 551142
-0.002148 -0.000790 0.119233 0.147793 0.790355 0.767477 -0.062500 1 0 0 0 0 0 3 552045
-0.002148 -0.000790 0.119233 0.147785 0.790348 0.767470 -0.062500 1 0 0 0 0 0 3 553202
-0.002148 -0.000790 0.119233 0.147772 0.790349 0.767476 -0.062500 1 0 0 0 0 0 3 554082
-0.002148 -0.000790 0.119233 0.147787 0.790367 0.767471 -0.062500 1 0 0 0 0 0 3 555286
-0.002148 -0.000790 0.119233 0.147784 0.790349 0.767470 -0.062500 1 0 0 0 0 0 3 556230
-0.002148 -0.000790 0.119233 0.147792 0.790356 0.767477 -0.062500 1 0 0 0 0 0 3 556988
-0.002148 -0.000790 0.119233 0.147785 0.790348 0.767470 -0.062500 1 0 0 0 0 0 3 558007
-0.002148 -0.000790 0.119233 0.147792 0.790356 0.767477 -0.062500 1 0 0 0 0 0 3 559004
-0.002148 -0.000790 0.119233 0.147785 0.790348 0.767470 -0.062500 1 0 0 0 0 0 3 559969
-0.002148 -0.000790 0.119233 0.147792 0.790356 0.767477 -0.062500 1 0 0 0 0 0 3 561156
-0.002148 -0.000790 0.119233 0.147785 0.790348 0.767470 -0.062500 1 0 0 0 0 0 3 562258
-0.002148 -0.000790 0.119233 0.147784 0.790347 0.767470 -0.062500 1 0 0 0 0 0 3 562931
-0.002148 -0.000790 0.119233 0.147792 0.790356 0.767476 -0.062500 1 0 0 0 0 0 3 564020
-0.002148 -0.000790 0.119233 0.147785 0.790348 0.767470 -0.062500 1 0 0 0 0 0 3 565064
-0.002148 -0.000790 0.119233 0.147792 0.790356 0.767477 -0.062500 1 0 0 0 0 0 3 565916
-0.002148 -0.000790 0.119233 0.147785 0.790348 0.767470 -0.062500 1 0 0 0 0 0 3 566956
-0.002148 -0.000790 0.119233 0.147780 0.790358 0.767483 -0.062500 1 0 0 0 0 0 3 567961
-0.002148 -0.000790 0.119233 0.147783 0.790348 0.767471 -0.062500 1 0 0 0 0 0 3 568963
-0.002148 -0.000790 0.119233 0.147792 0.790356 0.767477 -0.062500 1 0 0 0 0 0 3 569955
-0.002148 -0.000790 0.119233 0.147785 0.790348 0.767471 -0.062500 1 0 0 0 0 0 3 570971
-0.002148 -0.000790 0.119233 0.147784 0.790347 0.767470 -0.062500 1 0 0 0 0 0 3 571965
-0.002148 -0.000790 0.119233 0.147792 0.790355 0.767477 -0.062500 1 0 0 0 0 0 3 572965
-0.002148 -0.000790 0.119233 0.147781 0.790359 0.767464 -0.062500 1 0 0 0 0 0 3 573970
-0.002148 -0.000790 0.119233 0.147792 0.790357 0.767476 -0.062500 1 0 0 0 0 0 3 575088
-0.002148 -0.000790 0.119233 0.147785 0.790348 0.767470 -0.062500 1 0 0 0 0 0 3 575939
-0.002148 -0.000790 0.119233 0.147792 0.790356 0.767476 -0.062500 1 0 0 0 0 0 3 577035
-0.002143 -0.000808 0.119243 0.073946 1.044403 0.622044 -0.062500 1 0 0 0 0 0 3 577985
-0.002140 -0.000818 0.119247 0.097538 0.958681 0.693323 -0.062500 1 0 0 0 0 0 3 578969
-0.002138 -0.000822 0.119248 0.116108 0.894780 0.730111 -0.062500 1 0 0 0 0 0 3 579971
-0.002138 -0.000824 0.119248 0.126297 0.860837 0.744030 -0.062500 1 0 0 0 0 0 3 580974
-0.002137 -0.000825 0.119248 0.131578 0.843688 0.748971 -0.062500 1 0 0 0 0 0 3 581973
-0.002137 -0.000826 0.119248 0.134251 0.835101 0.750683 -0.062500 1 0 0 0 0 0 3 583234
-0.002137 -0.000826 0.119248 0.135608 0.830821 0.751280 -0.062500 1 0 0 0 0 0 3 584011
-0.002137 -0.000826 0.119248 0.136284 0.828685 0.751490 -0.062500 1 0 0 0 0 0 3 585285
-0.002137 -0.000826 0.119248 0.136632 0.827620 0.751559 -0.062500 1 0 0 0 0 0 3 586054
-0.002137 -0.000827 0.119248 0.136807 0.827088 0.751590 -0.062500 1 0 0 0 0 0 3 587203
-0.002137 -0.000827 0.119248 0.136895 0.826807 0.751599 -0.062500 1 0 0 0 0 0 3 588053
-0.002137 -0.000827 0.119248 0.136944 0.826684 0.751594 -0.062500 1 0 0 0 0 0 3 589209
-0.002137 -0.000827 0.119248 0.136956 0.826612 0.751599 -0.062500 1 0 0 0 0 0 3 589948
-0.002137 -0.000827 0.119248 0.136967 0.826573 0.751600 -0.062500 1 0 0 0 0 0 3 591054
-0.002137 -0.000827 0.119248 0.136967 0.826571 0.751600 -0.062500 1 0 0 0 0 0 3 592029
-0.002137 -0.000827 0.119248 0.136982 0.826558 0.751600 -0.062500 1 0 0 0 0 0 3 592938
-0.002137 -0.000827 0.119248 0.136975 0.826548 0.751593 -0.062500 1 0 0 0 0 0 3 594089
-0.002137 -0.000827 0.119248 0.136983 0.826556 0.751599 -0.062500 1 0 0 0 0 0 3 595124
-0.002137 -0.000827 0.119248 0.136979 0.826536 0.751599 -0.062500 1 0 0 0 0 0 3 596000
-0.002137 -0.000827 0.119248 0.136983 0.826555 0.751600 -0.062500 1 0 0 0 0 0 3 597042
-0.002137 -0.000827 0.119248 0.136979 0.826536 0.751599 -0.062500 1 0 0 0 0 0 3 598006
-0.002137 -0.000827 0.119248 0.136975 0.826546 0.751593 -0.062500 1 0 0 0 0 0 3 598928
-0.002137 -0.000827 0.119248 0.136983 0.826555 0.751599 -0.062500 1 0 0 0 0 0 3 599920
-0.002137 -0.000827 0.119248 0.136979 0.826536 0.751599 -0.062500 1 0 0 0 0 0 3 600953
-0.002137 -0.000827 0.119248 0.136984 0.826554 0.751599 -0.062500 1 0 0 0 0 0 3 601948
-0.002137 -0.000827 0.119248 0.136976 0.826548 0.751592 -0.062500 1 0 0 0 0 0 3 602927
-0.002137 -0.000827 0.119248 0.136974 0.826547 0.751612 -0.062500 1 0 0 0 0 0 3 603926
-0.002137 -0.000827 0.119248 0.136975 0.826547 0.751594 -0.062500 1 0 0 0 0 0 3 604955
-0.002137 -0.000827 0.119248 0.136986 0.826544 0.751606 -0.062500 1 0 0 0 0 0 3 605943
-0.002137 -0.000827 0.119248 0.136976 0.826547 0.751594 -0.062500 1 0 0 0 0 0 3 606936
-0.002137 -0.000827 0.119248 0.136975 0.826547 0.751592 -0.062500 1 0 0 0 0 0 3 608377
-0.002137 -0.000827 0.119248 0.136986 0.826544 0.751605 -0.062500 1 0 0 0 0 0 3 609066
-0.002137 -0.000827 0.119248 0.136976 0.826546 0.751593 -0.062500 1 0 0 0 0 0 3 610052
-0.002137 -0.000827 0.119248 0.136983 0.826556 0.751599 -0.062500 1 0 0 0 0 0 3 610898
-0.002137 -0.000827 0.119248 0.136979 0.826536 0.751599 -0.062500 1 0 0 0 0 0 3 611944
-0.002137 -0.000827 0.119248 0.136983 0.826554 0.751600 -0.062500 1 0 0 0 0 0 3 612949
-0.002137 -0.000827 0.119248 0.136976 0.826548 0.751593 -0.062500 1 0 0 0 0 0 3 613954
-0.002137 -0.000827 0.119248 0.136986 0.826544 0.751605 -0.062500 1 0 0 0 0 0 3 614951
-0.002137 -0.000827 0.119248 0.136976 0.826547 0.751593 -0.062500 1 0 0 0 0 0 3 615936
-0.002137 -0.000827 0.119248 0.136987 0.826544 0.751606 -0.062500 1 0 0 0 0 0 3 617186
-0.002137 -0.000827 0.119248 0.136977 0.826547 0.751593 -0.062500 1 0 0 0 0 0 3 618058
-0.002137 -0.000827 0.119248 0.136975 0.826547 0.751592 -0.062500 1 0 0 0 0 0 3 619203
-0.002137 -0.000827 0.119248 0.136974 0.826547 0.751612 -0.062500 1 0 0 0 0 0 3 620062
-0.002137 -0.000827 0.119248 0.136974 0.826547 0.751594 -0.062500 1 0 0 0 0 0 3 621031
-0.002137 -0.000827 0.119248 0.136982 0.826556 0.751599 -0.062500 1 0 0 0 0 0 3 622183
-0.002137 -0.000827 0.119248 0.136979 0.826537 0.751599 -0.062500 1 0 0 0 0 0 3 622955
-0.002137 -0.000827 0.119248 0.136983 0.826555 0.751600 -0.062500 1 0 0 0 0 0 3 623999
-0.002137 -0.000827 0.119248 0.136979 0.826536 0.751599 -0.062500 1 0 0 0 0 0 3 624982
-0.002137 -0.000827 0.119248 0.136975 0.826546 0.751593 -0.062500 1 0 0 0 0 0 3 625994
-0.002137 -0.000827 0.119248 0.136983 0.826555 0.751599 -0.062500 1 0 0 0 0 0 3 627144
-0.002137 -0.000827 0.119248 0.136979 0.826536 0.751599 -0.062500 1 0 0 0 0 0 3 627915
-0.002137 -0.000827 0.119248 0.136983 0.826554 0.751599 -0.062500 1 0 0 0 0 0 3 628911
-0.002137 -0.000827 0.119248 0.136976 0.826548 0.751592 -0.062500 1 0 0 0 0 0 3 629997
-0.002137 -0.000827 0.119248 0.136986 0.826544 0.751605 -0.062500 1 0 0 0 0 0 3 630992
-0.002137 -0.000827 0.119248 0.136976 0.826547 0.751593 -0.062500 1 0 0 0 0 0 3 631920
-0.002137 -0.000827 0.119248 0.136987 0.826544 0.751605 -0.062500 1 0 0 0 0 0 3 632913
-0.002137 -0.000827 0.119248 0.136977 0.826546 0.751593 -0.062500 1 0 0 0 0 0 3 633916
-0.002137 -0.000827 0.119248 0.136971 0.826558 0.751605 -0.062500 1 0 0 0 0 0 3 634913
-0.002137 -0.000827 0.119248 0.136978 0.826537 0.751600 -0.062500 1 0 0 0 0 0 3 635920
-0.002137 -0.000827 0.119248 0.136975 0.826546 0.751593 -0.062500 1 0 0 0 0 0 3 636916
-0.002137 -0.000827 0.119248 0.136982 0.826556 0.751599 -0.062500 1 0 0 0 0 0 3 637915
-0.002137 -0.000827 0.119248 0.136979 0.826536 0.751599 -0.062500 1 0 0 0 0 0 3 638914
-0.002137 -0.000827 0.119248 0.136983 0.826554 0.751600 -0.062500 1 0 0 0 0 0 3 639919
-0.002137 -0.000827 0.119248 0.136979 0.826536 0.751599 -0.062500 1 0 0 0 0 0 3 641498
-0.002137 -0.000827 0.119248 0.136983 0.826554 0.751600 -0.062500 1 0 0 0 0 0 3 641980
-0.002137 -0.000827 0.119248 0.136976 0.826548 0.751593 -0.062500 1 0 0 0 0 0 3 643061
-0.002137 -0.000827 0.119248 0.136986 0.826544 0.751606 -0.062500 1 0 0 0 0 0 3 643936
-0.002137 -0.000827 0.119248 0.136976 0.826547 0.751593 -0.062500 1 0 0 0 0 0 3 644932
-0.002137 -0.000827 0.119248 0.136983 0.826556 0.751599 -0.062500 1 0 0 0 0 0 3 645920
-0.002137 -0.000827 0.119248 0.136979 0.826536 0.751599 -0.062500 1 0 0 0 0 0 3 646925
-0.002137 -0.000827 0.119248 0.136976 0.826546 0.751592 -0.062500 1 0 0 0 0 0 3 647924
-0.002137 -0.000827 0.119248 0.136987 0.826544 0.751605 -0.062500 1 0 0 0 0 0 3 649081
-0.002137 -0.000827 0.119248 0.136976 0.826546 0.751593 -0.062500 1 0 0 0 0 0 3 650067
-0.002137 -0.000827 0.119248 0.136971 0.826558 0.751605 -0.062500 1 0 0 0 0 0 3 651108
-0.002137 -0.000827 0.119248 0.136978 0.826537 0.751600 -0.062500 1 0 0 0 0 0 3 651937
-0.002137 -0.000827 0.119248 0.136983 0.826554 0.751600 -0.062500 1 0 0 0 0 0 3 653194
-0.002137 -0.000827 0.119248 0.136976 0.826548 0.751593 -0.062500 1 0 0 0 0 0 3 654193
-0.002137 -0.000827 0.119248 0.136986 0.826544 0.751606 -0.062500 1 0 0 0 0 0 3 655013
-0.002137 -0.000827 0.119248 0.136976 0.826547 0.751593 -0.062500 1 0 0 0 0 0 3 656201
-0.002137 -0.000827 0.119248 0.136978 0.826535 0.751599 -0.062500 1 0 0 0 0 0 3 656919
-0.002137 -0.000827 0.119248 0.136983 0.826554 0.751600 -0.062500 1 0 0 0 0 0 3 657920
-0.002137 -0.000827 0.119248 0.136976 0.826548 0.751593 -0.062500 1 0 0 0 0 0 3 658949
-0.002137 -0.000827 0.119248 0.136986 0.826544 0.751605 -0.062500 1 0 0 0 0 0 3 659952
-0.002137 -0.000827 0.119248 0.136976 0.826546 0.751593 -0.062500 1 0 0 0 0 0 3 661145
-0.002137 -0.000827 0.119248 0.136983 0.826556 0.751599 -0.062500 1 0 0 0 0 0 3 662224
-0.002137 -0.000827 0.119248 0.136979 0.826536 0.751599 -0.062500 1 0 0 0 0 0 3 662896
-0.002137 -0.000827 0.119248 0.136984 0.826554 0.751600 -0.062500 1 0 0 0 0 0 3 664013
-0.002137 -0.000827 0.119248 0.136976 0.826548 0.751592 -0.062500 1 0 0 0 0 0 3 665012
-0.002137 -0.000827 0.119248 0.136975 0.826547 0.751612 -0.062500 1 0 0 0 0 0 3 665941
-0.002137 -0.000827 0.119248 0.136975 0.826547 0.751594 -0.062500 1 0 0 0 0 0 3 666946
-0.002137 -0.000827 0.119248 0.136978 0.826535 0.751599 -0.062500 1 0 0 0 0 0 3 667940
-0.002137 -0.000827 0.119248 0.136983 0.826554 0.751600 -0.062500 1 0 0 0 0 0 3 668939
-0.002137 -0.000827 0.119248 0.136975 0.826548 0.751593 -0.062500 1 0 0 0 0 0 3 669940
-0.002137 -0.000827 0.119248 0.136986 0.826544 0.751606 -0.062500 1 0 0 0 0 0 3 670952
-0.002137 -0.000827 0.119248 0.136976 0.826547 0.751593 -0.062500 1 0 0 0 0 0 3 671943
-0.002137 -0.000827 0.119248 0.136983 0.826556 0.751599 -0.062500 1 0 0 0 0 0 3 672942
-0.002137 -0.000827 0.119248 0.136979 0.826537 0.751599 -0.062500 1 0 0 0 0 0 3 673947
-0.002137 -0.000827 0.119248 0.136975 0.826546 0.751592 -0.062500 1 0 0 0 0 0 3 675381
-0.002137 -0.000827 0.119248 0.136986 0.826544 0.751605 -0.062500 1 0 0 0 0 0 3 675987
-0.002137 -0.000827 0.119248 0.136976 0.826546 0.751593 -0.062500 1 0 0 0 0 0 3 677010
-0.002137 -0.000827 0.119248 0.136983 0.826555 0.751599 -0.062500 1 0 0 0 0 0 3 677960
-0.002137 -0.000827 0.119248 0.136979 0.826536 0.751599 -0.062500 1 0 0 0 0 0 3 678946
-0.002137 -0.000827 0.119248 0.136984 0.826554 0.751599 -0.062500 1 0 0 0 0 0 3 679954
-0.002137 -0.000827 0.119248 0.136976 0.826548 0.751592 -0.062500 1 0 0 0 0 0 3 680949
-0.002137 -0.000827 0.119248 0.136975 0.826547 0.751612 -0.062500 1 0 0 0 0 0 3 681950
-0.002137 -0.000827 0.119248 0.136975 0.826547 0.751594 -0.062500 1 0 0 0 0 0 3 683210
-0.002137 -0.000827 0.119248 0.136986 0.826544 0.751606 -0.062500 1 0 0 0 0 0 3 684230
-0.002137 -0.000827 0.119248 0.136976 0.826547 0.751594 -0.062500 1 0 0 0 0 0 3 685011
-0.002137 -0.000827 0.119248 0.136975 0.826547 0.751592 -0.062500 1 0 0 0 0 0 3 686104
-0.002137 -0.000827 0.119248 0.136986 0.826544 0.751605 -0.062500 1 0 0 0 0 0 3 687033
-0.002137 -0.000827 0.119248 0.136976 0.826547 0.751593 -0.062500 1 0 0 0 0 0 3 688042
-0.002137 -0.000827 0.119248 0.136983 0.826556 0.751599 -0.062500 1 0 0 0 0 0 3 689109
-0.002137 -0.000827 0.119248 0.136979 0.826536 0.751599 -0.062500 1 0 0 0 0 0 3 690026
-0.002137 -0.000827 0.119248 0.136983 0.826554 0.751600 -0.062500 1 0 0 0 0 0 3 690960
-0.002137 -0.000827 0.119248 0.136979 0.826536 0.751599 -0.062500 1 0 0 0 0 0 3 691956
-0.002137 -0.000827 0.119248 0.136984 0.826554 0.751600 -0.062500 1 0 0 0 0 0 3 692936
-0.002137 -0.000827 0.119248 0.136976 0.826548 0.751593 -0.062500 1 0 0 0 0 0 3 694105
-0.002137 -0.000827 0.119248 0.136979 0.826535 0.751598 -0.062500 1 0 0 0 0 0 3 695019
-0.002137 -0.000827 0.119248 0.136971 0.826557 0.751606 -0.062500 1 0 0 0 0 0 3 695860
-0.002137 -0.000827 0.119248 0.136974 0.826548 0.751593 -0.062500 1 0 0 0 0 0 3 696958
-0.002137 -0.000827 0.119248 0.136986 0.826544 0.751606 -0.062500 1 0 0 0 0 0 3 698015
-0.002137 -0.000827 0.119248 0.136976 0.826547 0.751593 -0.062500 1 0 0 0 0 0 3 698917
-0.002137 -0.000827 0.119248 0.136986 0.826544 0.751606 -0.062500 1 0 0 0 0 0 3 699894
-0.002137 -0.000827 0.119248 0.136976 0.826547 0.751594 -0.062500 1 0 0 0 0 0 3 700925
-0.002137 -0.000827 0.119248 0.136983 0.826556 0.751599 -0.062500 1 0 0 0 0 0 3 701918
-0.002137 -0.000827 0.119248 0.136979 0.826536 0.751599 -0.062500 1 0 0 0 0 0 3 702913
-0.002137 -0.000827 0.119248 0.136975 0.826546 0.751593 -0.062500 1 0 0 0 0 0 3 703911
-0.002137 -0.000827 0.119248 0.136983 0.826555 0.751599 -0.062500 1 0 0 0 0 0 3 704923
-0.002137 -0.000827 0.119248 0.136979 0.826536 0.751599 -0.062500 1 0 0 0 0 0 3 705918
-0.002137 -0.000827 0.119248 0.136983 0.826554 0.751599 -0.062500 1 0 0 0 0 0 3 706917
-0.002137 -0.000827 0.119248 0.136979 0.826536 0.751599 -0.062500 1 0 0 0 0 0 3 708017
-0.002137 -0.000827 0.119248 0.136984 0.826554 0.751600 -0.062500 1 0 0 0 0 0 3 708946
-0.002137 -0.000827 0.119248 0.136976 0.826548 0.751593 -0.062500 1 0 0 0 0 0 3 710044
-0.002137 -0.000827 0.119248 0.136987 0.826544 0.751605 -0.062500 1 0 0 0 0 0 3 710933
-0.002137 -0.000827 0.119248 0.136977 0.826546 0.751593 -0.062500 1 0 0 0 0 0 3 711923
-0.002137 -0.000827 0.119248 0.136971 0.826558 0.751605 -0.062500 1 0 0 0 0 0 3 712927
-0.002137 -0.000827 0.119248 0.136978 0.826537 0.751600 -0.062500 1 0 0 0 0 0 3 713924
-0.002137 -0.000827 0.119248 0.136975 0.826546 0.751593 -0.062500 1 0 0 0 0 0 3 714924
-0.002137 -0.000827 0.119248 0.136986 0.826544 0.751606 -0.062500 1 0 0 0 0 0 3 715929
-0.002137 -0.000827 0.119248 0.136976 0.826546 0.751593 -0.062500 1 0 0 0 0 0 3 717149
-0.002137 -0.000827 0.119248 0.136983 0.826555 0.751599 -0.062500 1 0 0 0 0 0 3 718020
-0.002137 -0.000827 0.119248 0.136979 0.826536 0.751599 -0.062500 1 0 0 0 0 0 3 719184
-0.002137 -0.000827 0.119248 0.136983 0.826554 0.751600 -0.062500 1 0 0 0 0 0 3 720002
-0.002137 -0.000827 0.119248 0.136976 0.826548 0.751593 -0.062500 1 0 0 0 0 0 3 721159
-0.002137 -0.000827 0.119248 0.136987 0.826544 0.751606 -0.062500 1 0 0 0 0 0 3 722010
-0.002137 -0.000827 0.119248 0.136976 0.826547 0.751593 -0.062500 1 0 0 0 0 0 3 723161
-0.002137 -0.000827 0.119248 0.136975 0.826547 0.751592 -0.062500 1 0 0 0 0 0 3 723941
-0.002137 -0.000827 0.119248 0.136986 0.826544 0.751605 -0.062500 1 0 0 0 0 0 3 724942
-0.002137 -0.000827 0.119248 0.136976 0.826547 0.751593 -0.062500 1 0 0 0 0 0 3 725956
-0.002137 -0.000827 0.119248 0.136974 0.826547 0.751612 -0.062500 1 0 0 0 0 0 3 726970
-0.002137 -0.000827 0.119248 0.136975 0.826547 0.751594 -0.062500 1 0 0 0 0 0 3 728193
-0.002137 -0.000827 0.119248 0.136983 0.826556 0.751599 -0.062500 1 0 0 0 0 0 3 729187
-0.002137 -0.000827 0.119248 0.136979 0.826536 0.751599 -0.062500 1 0 0 0 0 0 3 729925
-0.002137 -0.000827 0.119248 0.136983 0.826554 0.751600 -0.062500 1 0 0 0 0 0 3 730973
-0.002137 -0.000827 0.119248 0.136976 0.826548 0.751593 -0.062500 1 0 0 0 0 0 3 731961
-0.002137 -0.000827 0.119248 0.136986 0.826544 0.751606 -0.062500 1 0 0 0 0 0 3 732892
-0.002137 -0.000827 0.119248 0.136976 0.826547 0.751593 -0.062500 1 0 0 0 0 0 3 733888
-0.002137 -0.000827 0.119248 0.136978 0.826535 0.751599 -0.062500 1 0 0 0 0 0 3 734890
-0.002137 -0.000827 0.119248 0.136983 0.826554 0.751600 -0.062500 1 0 0 0 0 0 3 735894
-0.002137 -0.000827 0.119248 0.136976 0.826548 0.751593 -0.062500 1 0 0 0 0 0 3 736889
-0.002137 -0.000827 0.119248 0.136987 0.826544 0.751605 -0.062500 1 0 0 0 0 0 3 737890
-0.002137 -0.000827 0.119248 0.136976 0.826547 0.751593 -0.062500 1 0 0 0 0 0 3 738889
-0.002137 -0.000827 0.119248 0.136983 0.826556 0.751599 -0.062500 1 0 0 0 0 0 3 739895
-0.002137 -0.000827 0.119248 0.136979 0.826536 0.751599 -0.062500 1 0 0 0 0 0 3 740889
-0.002137 -0.000827 0.119248 0.136976 0.826546 0.751592 -0.062500 1 0 0 0 0 0 3 742778
-0.002137 -0.000827 0.119248 0.136974 0.826546 0.751612 -0.062500 1 0 0 0 0 0 3 743015
-0.002137 -0.000827 0.119248 0.136974 0.826547 0.751594 -0.062500 1 0 0 0 0 0 3 744048
-0.002137 -0.000827 0.119248 0.136983 0.826556 0.751599 -0.062500 1 0 0 0 0 0 3 744912
-0.002137 -0.000827 0.119248 0.136979 0.826536 0.751599 -0.062500 1 0 0 0 0 0 3 745906
-0.002137 -0.000827 0.119248 0.136983 0.826554 0.751600 -0.062500 1 0 0 0 0 0 3 746898
-0.002137 -0.000827 0.119248 0.136976 0.826548 0.751593 -0.062500 1 0 0 0 0 0 3 747902
-0.002137 -0.000827 0.119248 0.136986 0.826544 0.751606 -0.062500 1 0 0 0 0 0 3 748893
-0.002137 -0.000827 0.119248 0.136976 0.826547 0.751593 -0.062500 1 0 0 0 0 0 3 749910
-0.002137 -0.000827 0.119248 0.136987 0.826544 0.751606 -0.062500 1 0 0 0 0 0 3 751136
-0.002137 -0.000827 0.119248 0.136976 0.826547 0.751593 -0.062500 1 0 0 0 0 0 3 751977
-0.002137 -0.000827 0.119248 0.136975 0.826547 0.751592 -0.062500 1 0 0 0 0 0 3 753188
-0.002137 -0.000827 0.119248 0.136986 0.826544 0.751605 -0.062500 1 0 0 0 0 0 3 754012
-0.002137 -0.000827 0.119248 0.136976 0.826546 0.751593 -0.062500 1 0 0 0 0 0 3 755170
-0.002137 -0.000827 0.119248 0.136983 0.826555 0.751599 -0.062500 1 0 0 0 0 0 3 755997
-0.002137 -0.000827 0.119248 0.136979 0.826536 0.751599 -0.062500 1 0 0 0 0 0 3 756883
-0.002137 -0.000827 0.119248 0.136972 0.826557 0.751606 -0.062500 1 0 0 0 0 0 3 757976
-0.002137 -0.000827 0.119248 0.136974 0.826548 0.751593 -0.062500 1 0 0 0 0 0 3 758901
-0.002137 -0.000827 0.119248 0.136986 0.826544 0.751606 -0.062500 1 0 0 0 0 0 3 759897
-0.002137 -0.000827 0.119248 0.136976 0.826547 0.751594 -0.062500 1 0 0 0 0 0 3 761043
-0.002137 -0.000827 0.119248 0.136978 0.826535 0.751599 -0.062500 1 0 0 0 0 0 3 761976
-0.002137 -0.000827 0.119248 0.136983 0.826554 0.751600 -0.062500 1 0 0 0 0 0 3 762880
-0.002137 -0.000827 0.119248 0.136976 0.826548 0.751593 -0.062500 1 0 0 0 0 0 3 764011
-0.002137 -0.000827 0.119248 0.136986 0.826544 0.751605 -0.062500 1 0 0 0 0 0 3 764973
-0.002137 -0.000827 0.119248 0.136976 0.826547 0.751593 -0.062500 1 0 0 0 0 0 3 765924
-0.002137 -0.000827 0.119248 0.136983 0.826556 0.751599 -0.062500 1 0 0 0 0 0 3 766900
-0.002137 -0.000827 0.119248 0.136979 0.826536 0.751599 -0.062500 1 0 0 0 0 0 3 767916
-0.002137 -0.000827 0.119248 0.136984 0.826554 0.751600 -0.062500 1 0 0 0 0 0 3 768915
-0.002137 -0.000827 0.119248 0.136979 0.826536 0.751599 -0.062500 1 0 0 0 0 0 3 769923
-0.002137 -0.000827 0.119248 0.136976 0.826545 0.751592 -0.062500 1 0 0 0 0 0 3 770918
-0.002137 -0.000827 0.119248 0.136983 0.826555 0.751599 -0.062500 1 0 0 0 0 0 3 771917
-0.002137 -0.000827 0.119248 0.136967 0.826539 0.751605 -0.062500 1 0 0 0 0 0 3 772915
-0.002137 -0.000827 0.119248 0.136982 0.826555 0.751600 -0.062500 1 0 0 0 0 0 3 773942
-0.002137 -0.000827 0.119248 0.136975 0.826548 0.751593 -0.062500 1 0 0 0 0 0 3 775217
-0.002137 -0.000827 0.119248 0.136986 0.826544 0.751606 -0.062500 1 0 0 0 0 0 3 776006
-0.002137 -0.000827 0.119248 0.136976 0.826547 0.751593 -0.062500 1 0 0 0 0 0 3 776914
-0.002137 -0.000827 0.119248 0.136986 0.826544 0.751606 -0.062500 1 0 0 0 0 0 3 777878
-0.002137 -0.000827 0.119248 0.136976 0.826547 0.751594 -0.062500 1 0 0 0 0 0 3 778923
-0.002137 -0.000827 0.119248 0.136983 0.826556 0.751599 -0.062500 1 0 0 0 0 0 3 779897
-0.002137 -0.000827 0.119248 0.136979 0.826536 0.751599 -0.062500 1 0 0 0 0 0 3 780896
-0.002137 -0.000827 0.119248 0.136975 0.826546 0.751593 -0.062500 1 0 0 0 0 0 3 781911
-0.002137 -0.000827 0.119248 0.136983 0.826555 0.751599 -0.062500 1 0 0 0 0 0 3 783013
-0.002137 -0.000827 0.119248 0.136979 0.826536 0.751599 -0.062500 1 0 0 0 0 0 3 784079
-0.002137 -0.000827 0.119248 0.136984 0.826554 0.751599 -0.062500 1 0 0 0 0 0 3 784919
-0.002137 -0.000827 0.119248 0.136979 0.826536 0.751599 -0.062500 1 0 0 0 0 0 3 786070
-0.002137 -0.000827 0.119248 0.136984 0.826554 0.751600 -0.062500 1 0 0 0 0 0 3 787078
-0.002137 -0.000827 0.119248 0.136976 0.826548 0.751593 -0.062500 1 0 0 0 0 0 3 787980
-0.002137 -0.000827 0.119248 0.136975 0.826547 0.751612 -0.062500 1 0 0 0 0 0 3 789098
-0.002137 -0.000827 0.119248 0.136975 0.826547 0.751594 -0.062500 1 0 0 0 0 0 3 789945
-0.002137 -0.000827 0.119248 0.136974 0.826547 0.751592 -0.062500 1 0 0 0 0 0 3 790906
-0.002137 -0.000827 0.119248 0.136986 0.826544 0.751605 -0.062500 1 0 0 0 0 0 3 791945
-0.002137 -0.000827 0.119248 0.136976 0.826547 0.751593 -0.062500 1 0 0 0 0 0 3 792900
-0.002137 -0.000827 0.119248 0.136986 0.826544 0.751606 -0.062500 1 0 0 0 0 0 3 794093
-0.002137 -0.000827 0.119248 0.136976 0.826546 0.751593 -0.062500 1 0 0 0 0 0 3 794889
-0.002137 -0.000827 0.119248 0.136983 0.826555 0.751599 -0.062500 1 0 0 0 0 0 3 795896
-0.002137 -0.000827 0.119248 0.136979 0.826536 0.751599 -0.062500 1 0 0 0 0 0 3 796985
-0.002137 -0.000827 0.119248 0.136984 0.826554 0.751600 -0.062500 1 0 0 0 0 0 3 797983
-0.002137 -0.000827 0.119248 0.136976 0.826548 0.751593 -0.062500 1 0 0 0 0 0 3 798853
-0.002137 -0.000827 0.119248 0.136987 0.826544 0.751605 -0.062500 1 0 0 0 0 0 3 799872
-0.002137 -0.000827 0.119248 0.136976 0.826547 0.751593 -0.062500 1 0 0 0 0 0 3 800892
-0.002137 -0.000827 0.119248 0.136979 0.826535 0.751599 -0.062500 1 0 0 0 0 0 3 801893
-0.002137 -0.000827 0.119248 0.136984 0.826554 0.751599 -0.062500 1 0 0 0 0 0 3 802892
-0.002137 -0.000827 0.119248 0.136976 0.826548 0.751592 -0.062500 1 0 0 0 0 0 3 803888
-0.002137 -0.000827 0.119248 0.136975 0.826547 0.751612 -0.062500 1 0 0 0 0 0 3 804891
-0.002137 -0.000827 0.119248 0.136975 0.826547 0.751594 -0.062500 1 0 0 0 0 0 3 805898
-0.002137 -0.000827 0.119248 0.136983 0.826556 0.751599 -0.062500 1 0 0 0 0 0 3 806895
-0.002137 -0.000827 0.119248 0.136979 0.826536 0.751599 -0.062500 1 0 0 0 0 0 3 808709
-0.002137 -0.000827 0.119248 0.136975 0.826546 0.751593 -0.062500 1 0 0 0 0 0 3 808902
-0.002137 -0.000827 0.119248 0.136986 0.826544 0.751606 -0.062500 1 0 0 0 0 0 3 810014
-0.002137 -0.000827 0.119248 0.136976 0.826546 0.751593 -0.062500 1 0 0 0 0 0 3 810912
-0.002137 -0.000827 0.119248 0.136983 0.826555 0.751599 -0.062500 1 0 0 0 0 0 3 811899
-0.002137 -0.000827 0.119248 0.136979 0.826536 0.751599 -0.062500 1 0 0 0 0 0 3 812900
-0.002137 -0.000827 0.119248 0.136983 0.826554 0.751600 -0.062500 1 0 0 0 0 0 3 813886
-0.002137 -0.000827 0.119248 0.136976 0.826548 0.751593 -0.062500 1 0 0 0 0 0 3 814896
-0.002137 -0.000827 0.119248 0.136987 0.826544 0.751605 -0.062500 1 0 0 0 0 0 3 815916
-0.002137 -0.000827 0.119248 0.136976 0.826547 0.751593 -0.062500 1 0 0 0 0 0 3 817139
-0.002137 -0.000827 0.119248 0.136983 0.826556 0.751599 -0.062500 1 0 0 0 0 0 3 817974
-0.002137 -0.000827 0.119248 0.136980 0.826536 0.751599 -0.062500 1 0 0 0 0 0 3 819132
-0.002137 -0.000827 0.119248 0.136963 0.826549 0.751599 -0.062500 1 0 0 0 0 0 3 819985
-0.002137 -0.000827 0.119248 0.136985 0.826544 0.751606 -0.062500 1 0 0 0 0 0 3 821080
-0.002137 -0.000827 0.119248 0.136976 0.826546 0.751594 -0.062500 1 0 0 0 0 0 3 821990
-0.002137 -0.000827 0.119248 0.136983 0.826556 0.751599 -0.062500 1 0 0 0 0 0 3 823076
-0.002137 -0.000827 0.119248 0.136979 0.826536 0.751599 -0.062500 1 0 0 0 0 0 3 823915
-0.002137 -0.000827 0.119248 0.136983 0.826554 0.751600 -0.062500 1 0 0 0 0 0 3 824927
-0.002137 -0.000827 0.119248 0.136976 0.826548 0.751593 -0.062500 1 0 0 0 0 0 3 825869
-0.002137 -0.000827 0.119248 0.136986 0.826544 0.751606 -0.062500 1 0 0 0 0 0 3 826897
-0.002137 -0.000827 0.119248 0.136976 0.826547 0.751593 -0.062500 1 0 0 0 0 0 3 827988
-0.002137 -0.000827 0.119248 0.136987 0.826544 0.751606 -0.062500 1 0 0 0 0 0 3 829069
-0.002137 -0.000827 0.119248 0.136976 0.826547 0.751593 -0.062500 1 0 0 0 0 0 3 829887
-0.002137 -0.000827 0.119248 0.136975 0.826547 0.751592 -0.062500 1 0 0 0 0 0 3 830965
-0.002137 -0.000827 0.119248 0.136986 0.826544 0.751605 -0.062500 1 0 0 0 0 0 3 831928
-0.002137 -0.000827 0.119248 0.136976 0.826546 0.751593 -0.062500 1 0 0 0 0 0 3 832865
-0.002137 -0.000827 0.119248 0.136971 0.826558 0.751605 -0.062500 1 0 0 0 0 0 3 833864
-0.002137 -0.000827 0.119248 0.136978 0.826537 0.751600 -0.062500 1 0 0 0 0 0 3 834871
-0.002137 -0.000827 0.119248 0.136983 0.826555 0.751600 -0.062500 1 0 0 0 0 0 3 835864
-0.002137 -0.000827 0.119248 0.136975 0.826548 0.751593 -0.062500 1 0 0 0 0 0 3 836865
-0.002137 -0.000827 0.119248 0.136986 0.826544 0.751606 -0.062500 1 0 0 0 0 0 3 837865
-0.002137 -0.000827 0.119248 0.136976 0.826547 0.751593 -0.062500 1 0 0 0 0 0 3 838869
-0.002137 -0.000827 0.119248 0.136978 0.826535 0.751599 -0.062500 1 0 0 0 0 0 3 839865
-0.002137 -0.000827 0.119248 0.136983 0.826554 0.751600 -0.062500 1 0 0 0 0 0 3 840865
-0.002156 -0.000822 0.119258 0.398994 0.765518 0.612115 -0.062500 1 0 0 0 0 0 3 842692
-0.002165 -0.000820 0.119262 0.309955 0.785503 0.680483 -0.062500 1 0 0 0 0 0 3 843978
-0.002170 -0.000819 0.119263 0.244068 0.800849 0.715761 -0.062500 1 0 0 0 0 0 3 844883
-0.002172 -0.000818 0.119263 0.209192 0.809153 0.729117 -0.062500 1 0 0 0 0 0 3 845874
-0.002173 -0.000818 0.119264 0.191658 0.813402 0.733850 -0.062500 1 0 0 0 0 0 3 846837
-0.002174 -0.000818 0.119264 0.182891 0.815552 0.735498 -0.062500 1 0 0 0 0 0 3 847823
-0.002174 -0.000818 0.119264 0.178525 0.816623 0.736072 -0.062500 1 0 0 0 0 0 3 848873
-0.002174 -0.000818 0.119264 0.176348 0.817168 0.736269 -0.062500 1 0 0 0 0 0 3 850091
-0.002174 -0.000818 0.119264 0.175257 0.817454 0.736334 -0.062500 1 0 0 0 0 0 3 850999
-0.002174 -0.000818 0.119264 0.174715 0.817587 0.736360 -0.062500 1 0 0 0 0 0 3 852041
-0.002174 -0.000818 0.119264 0.174450 0.817651 0.736370 -0.062500 1 0 0 0 0 0 3 853059
-0.002174 -0.000818 0.119264 0.174319 0.817683 0.736374 -0.062500 1 0 0 0 0 0 3 854066
-0.002193 -0.000813 0.119274 0.436396 0.756637 0.597031 -0.062500 1 0 0 0 0 0 3 855068
-0.002202 -0.000811 0.119277 0.347251 0.776650 0.665318 -0.062500 1 0 0 0 0 0 3 856132
-0.002207 -0.000810 0.119278 0.281313 0.792008 0.700563 -0.062500 1 0 0 0 0 0 3 856833
-0.002209 -0.000809 0.119279 0.246432 0.800314 0.713913 -0.062500 1 0 0 0 0 0 3 857878
-0.002210 -0.000809 0.119279 0.228857 0.804573 0.718638 -0.062500 1 0 0 0 0 0 3 858904
-0.002211 -0.000809 0.119279 0.220106 0.806719 0.720288 -0.062500 1 0 0 0 0 0 3 859867
-0.002211 -0.000809 0.119279 0.215738 0.807802 0.720853 -0.062500 1 0 0 0 0 0 3 861006
-0.002211 -0.000809 0.119279 0.213551 0.808340 0.721062 -0.062500 1 0 0 0 0 0 3 861989
-0.002211 -0.000809 0.119279 0.212475 0.808611 0.721128 -0.062500 1 0 0 0 0 0 3 862893
-0.002211 -0.000809 0.119279 0.211931 0.808753 0.721147 -0.062500 1 0 0 0 0 0 3 863989
-0.002211 -0.000809 0.119279 0.211654 0.808821 0.721162 -0.062500 1 0 0 0 0 0 3 864904
-0.002211 -0.000809 0.119279 0.211521 0.808853 0.721167 -0.062500 1 0 0 0 0 0 3 865851
-0.002211 -0.000809 0.119279 0.211456 0.808869 0.721160 -0.062500 1 0 0 0 0 0 3 866859
-0.002211 -0.000809 0.119279 0.211417 0.808879 0.721158 -0.062500 1 0 0 0 0 0 3 867864
-0.002230 -0.000805 0.119289 0.473692 0.747783 0.581957 -0.062500 1 0 0 0 0 0 3 868863
-0.002239 -0.000802 0.119292 0.384507 0.767806 0.650172 -0.062500 1 0 0 0 0 0 3 869844
-0.002244 -0.000801 0.119293 0.318548 0.783171 0.685372 -0.062500 1 0 0 0 0 0 3 870839
-0.002246 -0.000801 0.119294 0.283651 0.791480 0.698722 -0.062500 1 0 0 0 0 0 3 871838
-0.002247 -0.000800 0.119294 0.266091 0.795735 0.703446 -0.062500 1 0 0 0 0 0 3 872811
-0.002248 -0.000800 0.119294 0.257328 0.797884 0.705099 -0.062500 1 0 0 0 0 0 3 873847
-0.002248 -0.000800 0.119294 0.252969 0.798965 0.705657 -0.062500 1 0 0 0 0 0 3 875601
-0.002248 -0.000800 0.119294 0.250780 0.799515 0.705856 -0.062500 1 0 0 0 0 0 3 876922
-0.002249 -0.000800 0.119294 0.249694 0.799778 0.705933 -0.062500 1 0 0 0 0 0 3 877863
-0.002249 -0.000800 0.119294 0.249148 0.799920 0.705954 -0.062500 1 0 0 0 0 0 3 878852
-0.002249 -0.000800 0.119294 0.248875 0.799977 0.705956 -0.062500 1 0 0 0 0 0 3 879847
-0.002249 -0.000800 0.119294 0.248750 0.800016 0.705966 -0.062500 1 0 0 0 0 0 3 880847
-0.002249 -0.000800 0.119294 0.248674 0.800035 0.705965 -0.062500 1 0 0 0 0 0 3 881848
-0.002249 -0.000800 0.119294 0.248646 0.800042 0.705958 -0.062500 1 0 0 0 0 0 3 883136
-0.002249 -0.000800 0.119294 0.248621 0.800048 0.705970 -0.062500 1 0 0 0 0 0 3 883927
-0.002249 -0.000800 0.119294 0.248615 0.800060 0.705965 -0.062500 1 0 0 0 0 0 3 885140
-0.002249 -0.000800 0.119294 0.248611 0.800041 0.705964 -0.062500 1 0 0 0 0 0 3 885864
-0.002249 -0.000800 0.119294 0.248607 0.800050 0.705957 -0.062500 1 0 0 0 0 0 3 886914
-0.002249 -0.000800 0.119294 0.248615 0.800060 0.705963 -0.062500 1 0 0 0 0 0 3 888126
-0.002249 -0.000800 0.119294 0.248611 0.800041 0.705963 -0.062500 1 0 0 0 0 0 3 889146
-0.002249 -0.000800 0.119294 0.248603 0.800062 0.705970 -0.062500 1 0 0 0 0 0 3 890138
-0.002249 -0.000800 0.119294 0.248606 0.800053 0.705957 -0.062500 1 0 0 0 0 0 3 890907
-0.002249 -0.000800 0.119294 0.248618 0.800049 0.705969 -0.062500 1 0 0 0 0 0 3 891993
-0.002249 -0.000800 0.119294 0.248596 0.800054 0.705963 -0.062500 1 0 0 0 0 0 3 892871
-0.002249 -0.000800 0.119294 0.248617 0.800049 0.705970 -0.062500 1 0 0 0 0 0 3 893848
-0.002249 -0.000800 0.119294 0.248608 0.800051 0.705957 -0.062500 1 0 0 0 0 0 3 895044
-0.002249 -0.000800 0.119294 0.248603 0.800063 0.705969 -0.062500 1 0 0 0 0 0 3 896068
-0.002249 -0.000800 0.119294 0.248610 0.800042 0.705964 -0.062500 1 0 0 0 0 0 3 896874
-0.002249 -0.000800 0.119294 0.248607 0.800050 0.705956 -0.062500 1 0 0 0 0 0 3 897914
-0.002249 -0.000800 0.119294 0.248606 0.800051 0.705976 -0.062500 1 0 0 0 0 0 3 898905
-0.002236 -0.000787 0.119305 0.072324 0.611734 0.552970 -0.062500 1 0 0 0 0 0 3 899843
-0.002230 -0.000780 0.119309 0.130189 0.674393 0.627934 -0.062500 1 0 0 0 0 0 3 900848
-0.002226 -0.000776 0.119310 0.174486 0.721750 0.666634 -0.062500 1 0 0 0 0 0 3 901840
-0.002225 -0.000775 0.119311 0.198464 0.747133 0.681291 -0.062500 1 0 0 0 0 0 3 902840
-0.002224 -0.000774 0.119311 0.210715 0.760040 0.686486 -0.062500 1 0 0 0 0 0 3 903841
-0.002224 -0.000773 0.119311 0.216891 0.766524 0.688297 -0.062500 1 0 0 0 0 0 3 904845
-0.002223 -0.000773 0.119311 0.220007 0.769767 0.688930 -0.062500 1 0 0 0 0 0 3 905838
-0.002223 -0.000773 0.119311 0.221580 0.771408 0.689143 -0.062500 1 0 0 0 0 0 3 906789
-0.002223 -0.000773 0.119311 0.222347 0.772215 0.689219 -0.062500 1 0 0 0 0 0 3 907839
-0.002223 -0.000773 0.119311 0.222744 0.772618 0.689253 -0.062500 1 0 0 0 0 0 3 908946
-0.002223 -0.000773 0.119311 0.222947 0.772830 0.689249 -0.062500 1 0 0 0 0 0 3 909858
-0.002223 -0.000773 0.119311 0.223040 0.772929 0.689258 -0.062500 1 0 0 0 0 0 3 910932
-0.002223 -0.000773 0.119311 0.223086 0.772977 0.689254 -0.062500 1 0 0 0 0 0 3 911860
-0.002223 -0.000773 0.119311 0.223113 0.773005 0.689254 -0.062500 1 0 0 0 0 0 3 912854
-0.002223 -0.000773 0.119311 0.223123 0.773016 0.689261 -0.062500 1 0 0 0 0 0 3 913848
-0.002223 -0.000773 0.119311 0.223131 0.773025 0.689269 -0.062500 1 0 0 0 0 0 3 914845
-0.002223 -0.000773 0.119311 0.223132 0.773025 0.689250 -0.062500 1 0 0 0 0 0 3 915820
-0.002223 -0.000773 0.119311 0.223131 0.773025 0.689268 -0.062500 1 0 0 0 0 0 3 916924
-0.002223 -0.000773 0.119311 0.223140 0.773034 0.689257 -0.062500 1 0 0 0 0 0 3 918147
-0.002223 -0.000773 0.119311 0.223144 0.773023 0.689263 -0.062500 1 0 0 0 0 0 3 918912
-0.002223 -0.000773 0.119311 0.223130 0.773036 0.689263 -0.062500 1 0 0 0 0 0 3 920149
-0.002223 -0.000773 0.119311 0.223140 0.773035 0.689257 -0.062500 1 0 0 0 0 0 3 920931
-0.002223 -0.000773 0.119311 0.223145 0.773023 0.689263 -0.062500 1 0 0 0 0 0 3 921828
-0.002223 -0.000773 0.119311 0.223130 0.773037 0.689263 -0.062500 1 0 0 0 0 0 3 923136
-0.002223 -0.000773 0.119311 0.223132 0.773027 0.689250 -0.062500 1 0 0 0 0 0 3 923837
-0.002223 -0.000773 0.119311 0.223143 0.773022 0.689262 -0.062500 1 0 0 0 0 0 3 924923
-0.002223 -0.000773 0.119311 0.223129 0.773036 0.689263 -0.062500 1 0 0 0 0 0 3 925869
-0.002223 -0.000773 0.119311 0.223143 0.773023 0.689263 -0.062500 1 0 0 0 0 0 3 926867
-0.002228 -0.000755 0.119300 0.296951 0.518880 0.834800 -0.062500 1 0 0 0 0 0 3 927936
-0.002231 -0.000746 0.119297 0.273357 0.604729 0.763588 -0.062500 1 0 0 0 0 0 3 928927
-0.002220 -0.000728 0.119306 0.078458 0.480176 0.573931 -0.062500 1 0 0 0 0 0 3 929889
-0.002214 -0.000719 0.119310 0.126155 0.576867 0.634842 -0.062500 1 0 0 0 0 0 3 930958
-0.002211 -0.000714 0.119311 0.165224 0.641379 0.668530 -0.062500 1 0 0 0 0 0 3 931888
-0.002210 -0.000712 0.119311 0.186506 0.675335 0.681440 -0.062500 1 0 0 0 0 0 3 932862
-0.002209 -0.000711 0.119311 0.197410 0.692533 0.686025 -0.062500 1 0 0 0 0 0 3 933862
-0.002209 -0.000710 0.119311 0.202912 0.701156 0.687635 -0.062500 1 0 0 0 0 0 3 934862
-0.002209 -0.000710 0.119312 0.205677 0.705476 0.688190 -0.062500 1 0 0 0 0 0 3 935871
-0.002209 -0.000710 0.119312 0.207067 0.707642 0.688381 -0.062500 1 0 0 0 0 0 3 936863
-0.002209 -0.000710 0.119312 0.207760 0.708715 0.688449 -0.062500 1 0 0 0 0 0 3 937861
-0.002208 -0.000710 0.119312 0.208116 0.709260 0.688468 -0.062500 1 0 0 0 0 0 3 938864
-0.002208 -0.000710 0.119312 0.208287 0.709540 0.688476 -0.062500 1 0 0 0 0 0 3 939873
-0.002208 -0.000710 0.119312 0.208371 0.709666 0.688473 -0.062500 1 0 0 0 0 0 3 940869
-0.002208 -0.000710 0.119312 0.208433 0.709732 0.688481 -0.062500 1 0 0 0 0 0 3 942797
-0.002208 -0.000710 0.119312 0.208439 0.709767 0.688476 -0.062500 1 0 0 0 0 0 3 943970
-0.002208 -0.000710 0.119312 0.208446 0.709778 0.688482 -0.062500 1 0 0 0 0 0 3 944884
-0.002208 -0.000710 0.119312 0.208463 0.709795 0.688477 -0.062500 1 0 0 0 0 0 3 945877
-0.002208 -0.000710 0.119312 0.208452 0.709800 0.688482 -0.062500 1 0 0 0 0 0 3 946876
-0.002208 -0.000710 0.119312 0.208463 0.709797 0.688477 -0.062500 1 0 0 0 0 0 3 947878
-0.002208 -0.000710 0.119312 0.208464 0.709797 0.688476 -0.062500 1 0 0 0 0 0 3 948873
-0.002208 -0.000710 0.119312 0.208460 0.709808 0.688489 -0.062500 1 0 0 0 0 0 3 950108
-0.002208 -0.000710 0.119312 0.208464 0.709798 0.688477 -0.062500 1 0 0 0 0 0 3 950953
-0.002208 -0.000710 0.119312 0.208464 0.709797 0.688476 -0.062500 1 0 0 0 0 0 3 952128
-0.002208 -0.000710 0.119312 0.208461 0.709808 0.688489 -0.062500 1 0 0 0 0 0 3 952913
-0.002208 -0.000710 0.119312 0.208464 0.709798 0.688477 -0.062500 1 0 0 0 0 0 3 954098
-0.002208 -0.000710 0.119312 0.208465 0.709797 0.688476 -0.062500 1 0 0 0 0 0 3 954954
-0.002208 -0.000710 0.119312 0.208461 0.709808 0.688489 -0.062500 1 0 0 0 0 0 3 956106
-0.002208 -0.000710 0.119312 0.208464 0.709798 0.688478 -0.062500 1 0 0 0 0 0 3 956969
-0.002208 -0.000710 0.119312 0.208465 0.709797 0.688476 -0.062500 1 0 0 0 0 0 3 957853
-0.002208 -0.000710 0.119312 0.208453 0.709799 0.688482 -0.062500 1 0 0 0 0 0 3 958900
-0.002208 -0.000710 0.119312 0.208471 0.709805 0.688484 -0.062500 1 0 0 0 0 0 3 959862
-0.002208 -0.000710 0.119312 0.208465 0.709797 0.688477 -0.062500 1 0 0 0 0 0 3 960784
-0.002214 -0.000692 0.119301 0.282239 0.455804 0.834219 -0.062500 1 0 0 0 0 0 3 961965
-0.002216 -0.000683 0.119298 0.258672 0.541576 0.762909 -0.062500 1 0 0 0 0 0 3 962983
-0.002218 -0.000678 0.119296 0.240136 0.605438 0.726019 -0.062500 1 0 0 0 0 0 3 963879
-0.002219 -0.000676 0.119296 0.229951 0.639352 0.712030 -0.062500 1 0 0 0 0 0 3 964917
-0.002219 -0.000675 0.119296 0.224673 0.656489 0.707053 -0.062500 1 0 0 0 0 0 3 965912
-0.002219 -0.000674 0.119296 0.222005 0.665059 0.705327 -0.062500 1 0 0 0 0 0 3 966859
-0.002219 -0.000674 0.119296 0.220637 0.669339 0.704727 -0.062500 1 0 0 0 0 0 3 967826
-0.002207 -0.000660 0.119306 0.043489 0.482899 0.551889 -0.062500 1 0 0 0 0 0 3 968838
-0.002200 -0.000653 0.119310 0.101079 0.546794 0.626603 -0.062500 1 0 0 0 0 0 3 969841
-0.002197 -0.000650 0.119312 0.145273 0.594742 0.665183 -0.062500 1 0 0 0 0 0 3 970827
-0.002195 -0.000648 0.119312 0.169160 0.620419 0.679791 -0.062500 1 0 0 0 0 0 3 971838
-0.002195 -0.000647 0.119312 0.181381 0.633456 0.684979 -0.062500 1 0 0 0 0 0 3 972839
-0.002194 -0.000647 0.119312 0.187562 0.640013 0.686785 -0.062500 1 0 0 0 0 0 3 973829
-0.002194 -0.000647 0.119312 0.190651 0.643291 0.687412 -0.062500 1 0 0 0 0 0 3 974867
-0.002194 -0.000647 0.119312 0.192215 0.644925 0.687634 -0.062500 1 0 0 0 0 0 3 975928
-0.002194 -0.000647 0.119312 0.192998 0.645748 0.687705 -0.062500 1 0 0 0 0 0 3 976846
-0.002194 -0.000647 0.119312 0.193382 0.646167 0.687716 -0.062500 1 0 0 0 0 0 3 977957
-0.002194 -0.000647 0.119312 0.193575 0.646371 0.687743 -0.062500 1 0 0 0 0 0 3 978861
-0.002194 -0.000647 0.119312 0.193676 0.646478 0.687742 -0.062500 1 0 0 0 0 0 3 979850
-0.002194 -0.000647 0.119312 0.193723 0.646527 0.687737 -0.062500 1 0 0 0 0 0 3 980849
-0.002194 -0.000647 0.119312 0.193753 0.646544 0.687744 -0.062500 1 0 0 0 0 0 3 981847
-0.002194 -0.000647 0.119312 0.193760 0.646565 0.687745 -0.062500 1 0 0 0 0 0 3 982853
-0.002194 -0.000647 0.119312 0.193760 0.646566 0.687745 -0.062500 1 0 0 0 0 0 3 984047
-0.002194 -0.000647 0.119312 0.193776 0.646583 0.687739 -0.062500 1 0 0 0 0 0 3 984967
-0.002194 -0.000647 0.119312 0.193773 0.646565 0.687738 -0.062500 1 0 0 0 0 0 3 985891
-0.002194 -0.000647 0.119312 0.193769 0.646574 0.687751 -0.062500 1 0 0 0 0 0 3 987026
-0.002194 -0.000647 0.119312 0.193777 0.646584 0.687740 -0.062500 1 0 0 0 0 0 3 987982
-0.002194 -0.000647 0.119312 0.193782 0.646573 0.687745 -0.062500 1 0 0 0 0 0 3 988974
-0.002194 -0.000647 0.119312 0.193759 0.646578 0.687738 -0.062500 1 0 0 0 0 0 3 990073
-0.002194 -0.000647 0.119312 0.193779 0.646573 0.687745 -0.062500 1 0 0 0 0 0 3 990865
-0.002194 -0.000647 0.119312 0.193779 0.646584 0.687739 -0.062500 1 0 0 0 0 0 3 991820
-0.002194 -0.000647 0.119312 0.193762 0.646567 0.687744 -0.062500 1 0 0 0 0 0 3 992911
-0.002194 -0.000647 0.119312 0.193776 0.646583 0.687739 -0.062500 1 0 0 0 0 0 3 993844
-0.002194 -0.000647 0.119312 0.193781 0.646573 0.687745 -0.062500 1 0 0 0 0 0 3 994946
-0.002194 -0.000647 0.119312 0.193767 0.646587 0.687745 -0.062500 1 0 0 0 0 0 3 996000
-0.002194 -0.000647 0.119312 0.193772 0.646565 0.687739 -0.062500 1 0 0 0 0 0 3 996864
-0.002194 -0.000647 0.119312 0.193778 0.646583 0.687738 -0.062500 1 0 0 0 0 0 3 997936
-0.002194 -0.000647 0.119312 0.193770 0.646576 0.687751 -0.062500 1 0 0 0 0 0 3 998877
-0.002194 -0.000647 0.119312 0.193769 0.646575 0.687733 -0.062500 1 0 0 0 0 0 3 999845
-0.002194 -0.000647 0.119312 0.193781 0.646572 0.687744 -0.062500 1 0 0 0 0 0 4 848
-0.002194 -0.000647 0.119312 0.193766 0.646586 0.687745 -0.062500 1 0 0 0 0 0 4 1825
-0.002194 -0.000647 0.119312 0.193780 0.646574 0.687746 -0.062500 1 0 0 0 0 0 4 2841
-0.002194 -0.000647 0.119312 0.193771 0.646575 0.687732 -0.062500 1 0 0 0 0 0 4 3846
-0.002194 -0.000647 0.119312 0.193769 0.646575 0.687750 -0.062500 1 0 0 0 0 0 4 4848
-0.002194 -0.000647 0.119312 0.193777 0.646584 0.687739 -0.062500 1 0 0 0 0 0 4 5844
-0.002194 -0.000647 0.119312 0.193773 0.646565 0.687738 -0.062500 1 0 0 0 0 0 4 6835
-0.002199 -0.000628 0.119302 0.267531 0.392738 0.833680 -0.062500 1 0 0 0 0 0 4 7893
-0.002202 -0.000619 0.119298 0.243967 0.478419 0.762265 -0.062500 1 0 0 0 0 0 4 9003
-0.002203 -0.000615 0.119297 0.225425 0.542240 0.725327 -0.062500 1 0 0 0 0 0 4 9955
-0.002204 -0.000613 0.119297 0.215250 0.576145 0.711318 -0.062500 1 0 0 0 0 0 4 10815
-0.002204 -0.000612 0.119296 0.209987 0.593272 0.706340 -0.062500 1 0 0 0 0 0 4 11795
-0.002204 -0.000611 0.119296 0.207306 0.601854 0.704608 -0.062500 1 0 0 0 0 0 4 12854
-0.002204 -0.000611 0.119296 0.205937 0.606133 0.704005 -0.062500 1 0 0 0 0 0 4 13849
-0.002205 -0.000611 0.119296 0.205256 0.608280 0.703802 -0.062500 1 0 0 0 0 0 4 14849
-0.002205 -0.000610 0.119296 0.204919 0.609343 0.703725 -0.062500 1 0 0 0 0 0 4 15879
-0.002205 -0.000610 0.119296 0.204741 0.609886 0.703704 -0.062500 1 0 0 0 0 0 4 17123
-0.002205 -0.000610 0.119296 0.204661 0.610146 0.703689 -0.062500 1 0 0 0 0 0 4 17872
-0.002205 -0.000610 0.119296 0.204618 0.610286 0.703694 -0.062500 1 0 0 0 0 0 4 19104
-0.002205 -0.000610 0.119296 0.204602 0.610340 0.703688 -0.062500 1 0 0 0 0 0 4 19858
-0.002205 -0.000610 0.119296 0.204579 0.610380 0.703694 -0.062500 1 0 0 0 0 0 4 21110
-0.002205 -0.000610 0.119296 0.204573 0.610393 0.703688 -0.062500 1 0 0 0 0 0 4 21931
-0.002205 -0.000610 0.119296 0.204573 0.610394 0.703688 -0.062500 1 0 0 0 0 0 4 23143
-0.002205 -0.000610 0.119296 0.204578 0.610413 0.703688 -0.062500 1 0 0 0 0 0 4 23871
-0.002205 -0.000610 0.119296 0.204579 0.610415 0.703688 -0.062500 1 0 0 0 0 0 4 24797
-0.002205 -0.000610 0.119296 0.204571 0.610407 0.703681 -0.062500 1 0 0 0 0 0 4 25876
-0.002205 -0.000610 0.119296 0.204566 0.610417 0.703693 -0.062500 1 0 0 0 0 0 4 26876
-0.002205 -0.000610 0.119296 0.204577 0.610416 0.703688 -0.062500 1 0 0 0 0 0 4 27825
-0.002205 -0.000610 0.119296 0.204558 0.610410 0.703687 -0.062500 1 0 0 0 0 0 4 28962
-0.002205 -0.000610 0.119296 0.204580 0.610403 0.703694 -0.062500 1 0 0 0 0 0 4 29960
-0.002205 -0.000610 0.119296 0.204579 0.610414 0.703688 -0.062500 1 0 0 0 0 0 4 30881
-0.002205 -0.000610 0.119296 0.204579 0.610415 0.703688 -0.062500 1 0 0 0 0 0 4 31969
-0.002205 -0.000610 0.119296 0.204559 0.610410 0.703687 -0.062500 1 0 0 0 0 0 4 32869
-0.002205 -0.000610 0.119296 0.204577 0.610415 0.703688 -0.062500 1 0 0 0 0 0 4 33830
-0.002205 -0.000610 0.119296 0.204566 0.610418 0.703694 -0.062500 1 0 0 0 0 0 4 34838
-0.002205 -0.000610 0.119296 0.204569 0.610407 0.703681 -0.062500 1 0 0 0 0 0 4 35825
-0.002205 -0.000610 0.119296 0.204577 0.610415 0.703687 -0.062500 1 0 0 0 0 0 4 36837
-0.002205 -0.000610 0.119296 0.204566 0.610418 0.703694 -0.062500 1 0 0 0 0 0 4 37838
-0.002205 -0.000610 0.119296 0.204577 0.610416 0.703688 -0.062500 1 0 0 0 0 0 4 38822
-0.002205 -0.000610 0.119296 0.204574 0.610396 0.703687 -0.062500 1 0 0 0 0 0 4 39845
-0.002205 -0.000610 0.119296 0.204578 0.610413 0.703688 -0.062500 1 0 0 0 0 0 4 40828
-0.002205 -0.000610 0.119296 0.204579 0.610415 0.703688 -0.062500 1 0 0 0 0 0 4 41842
-0.002205 -0.000610 0.119296 0.204567 0.610418 0.703694 -0.062500 1 0 0 0 0 0 4 43700
-0.002205 -0.000610 0.119296 0.204570 0.610407 0.703681 -0.062500 1 0 0 0 0 0 4 43974
-0.002205 -0.000610 0.119296 0.204566 0.610417 0.703693 -0.062500 1 0 0 0 0 0 4 44983
-0.002205 -0.000610 0.119296 0.204577 0.610416 0.703688 -0.062500 1 0 0 0 0 0 4 45858
-0.002210 -0.000592 0.119286 0.278274 0.356710 0.849745 -0.062500 1 0 0 0 0 0 4 46852
-0.002213 -0.000583 0.119282 0.254752 0.442327 0.778271 -0.062500 1 0 0 0 0 0 4 47851
-0.002214 -0.000579 0.119281 0.236228 0.506102 0.741304 -0.062500 1 0 0 0 0 0 4 48849
-0.002215 -0.000577 0.119281 0.226032 0.540005 0.727283 -0.062500 1 0 0 0 0 0 4 49821
-0.002215 -0.000575 0.119280 0.220776 0.557136 0.722304 -0.062500 1 0 0 0 0 0 4 50941
-0.002215 -0.000575 0.119280 0.218092 0.565695 0.720568 -0.062500 1 0 0 0 0 0 4 51939
-0.002215 -0.000575 0.119280 0.216731 0.569979 0.719970 -0.062500 1 0 0 0 0 0 4 52943
-0.002215 -0.000574 0.119280 0.216063 0.572123 0.719760 -0.062500 1 0 0 0 0 0 4 53812
-0.002215 -0.000574 0.119280 0.215713 0.573199 0.719681 -0.062500 1 0 0 0 0 0 4 54856
-0.002215 -0.000574 0.119280 0.215537 0.573732 0.719667 -0.062500 1 0 0 0 0 0 4 56056
-0.002215 -0.000574 0.119280 0.215457 0.573991 0.719652 -0.062500 1 0 0 0 0 0 4 56905
-0.002203 -0.000561 0.119291 0.038887 0.385373 0.567280 -0.062500 1 0 0 0 0 0 4 57802
-0.002196 -0.000554 0.119295 0.096801 0.448384 0.641930 -0.062500 1 0 0 0 0 0 4 58917
-0.002193 -0.000551 0.119296 0.141178 0.495873 0.680480 -0.062500 1 0 0 0 0 0 4 59788
-0.002192 -0.000549 0.119297 0.165165 0.521307 0.695083 -0.062500 1 0 0 0 0 0 4 60830
-0.002191 -0.000548 0.119297 0.177432 0.534220 0.700243 -0.062500 1 0 0 0 0 0 4 61920
-0.002190 -0.000548 0.119297 0.183628 0.540706 0.702065 -0.062500 1 0 0 0 0 0 4 62952
-0.002190 -0.000547 0.119297 0.186737 0.543953 0.702677 -0.062500 1 0 0 0 0 0 4 63812
-0.002190 -0.000547 0.119297 0.188303 0.545587 0.702895 -0.062500 1 0 0 0 0 0 4 64904
-0.002190 -0.000547 0.119297 0.189069 0.546393 0.702970 -0.062500 1 0 0 0 0 0 4 65846
-0.002190 -0.000547 0.119297 0.189466 0.546797 0.703002 -0.062500 1 0 0 0 0 0 4 66789
-0.002190 -0.000547 0.119297 0.189673 0.546997 0.703004 -0.062500 1 0 0 0 0 0 4 67790
-0.002190 -0.000547 0.119297 0.189763 0.547105 0.703007 -0.062500 1 0 0 0 0 0 4 68789
-0.002190 -0.000547 0.119297 0.189821 0.547152 0.703015 -0.062500 1 0 0 0 0 0 4 69795
-0.002190 -0.000547 0.119297 0.189849 0.547180 0.703018 -0.062500 1 0 0 0 0 0 4 70788
-0.002190 -0.000547 0.119297 0.189848 0.547193 0.703011 -0.062500 1 0 0 0 0 0 4 71789
-0.002190 -0.000547 0.119297 0.189855 0.547202 0.703018 -0.062500 1 0 0 0 0 0 4 72791
-0.002190 -0.000547 0.119297 0.189864 0.547212 0.703005 -0.062500 1 0 0 0 0 0 4 73794
-0.002190 -0.000547 0.119297 0.189856 0.547204 0.703017 -0.062500 1 0 0 0 0 0 4 74790
-0.002190 -0.000547 0.119297 0.189867 0.547201 0.703012 -0.062500 1 0 0 0 0 0 4 76592
-0.002190 -0.000547 0.119297 0.189868 0.547200 0.703011 -0.062500 1 0 0 0 0 0 4 77866
-0.002190 -0.000547 0.119297 0.189853 0.547214 0.703011 -0.062500 1 0 0 0 0 0 4 78810
-0.002190 -0.000547 0.119297 0.189867 0.547201 0.703011 -0.062500 1 0 0 0 0 0 4 79798
-0.002190 -0.000547 0.119297 0.189868 0.547200 0.703011 -0.062500 1 0 0 0 0 0 4 80793
-0.002190 -0.000547 0.119297 0.189853 0.547214 0.703011 -0.062500 1 0 0 0 0 0 4 81798
-0.002190 -0.000547 0.119297 0.189866 0.547201 0.703011 -0.062500 1 0 0 0 0 0 4 82801
-0.002190 -0.000547 0.119297 0.189868 0.547199 0.703011 -0.062500 1 0 0 0 0 0 4 83896
-0.002190 -0.000547 0.119297 0.189853 0.547214 0.703010 -0.062500 1 0 0 0 0 0 4 84990
-0.002195 -0.000529 0.119287 0.263567 0.293669 0.849268 -0.062500 1 0 0 0 0 0 4 85954
-0.002198 -0.000520 0.119283 0.240018 0.379192 0.777694 -0.062500 1 0 0 0 0 0 4 87018
-0.002199 -0.000516 0.119282 0.221496 0.442923 0.740674 -0.062500 1 0 0 0 0 0 4 87913
-0.002200 -0.000513 0.119281 0.211320 0.476826 0.726640 -0.062500 1 0 0 0 0 0 4 88968
-0.002200 -0.000512 0.119281 0.206060 0.493943 0.721641 -0.062500 1 0 0 0 0 0 4 90002
-0.002200 -0.000512 0.119281 0.203381 0.502518 0.719917 -0.062500 1 0 0 0 0 0 4 90812
-0.002201 -0.000511 0.119281 0.202024 0.506792 0.719325 -0.062500 1 0 0 0 0 0 4 91867
-0.002201 -0.000511 0.119281 0.201346 0.508937 0.719100 -0.062500 1 0 0 0 0 0 4 92851
-0.002201 -0.000511 0.119281 0.200998 0.510002 0.719025 -0.062500 1 0 0 0 0 0 4 93810
-0.002201 -0.000511 0.119281 0.200822 0.510533 0.719011 -0.062500 1 0 0 0 0 0 4 94991
-0.002201 -0.000511 0.119281 0.200739 0.510802 0.718990 -0.062500 1 0 0 0 0 0 4 96084
-0.002201 -0.000511 0.119281 0.200695 0.510944 0.718994 -0.062500 1 0 0 0 0 0 4 96795
-0.002201 -0.000511 0.119281 0.200675 0.511009 0.719001 -0.062500 1 0 0 0 0 0 4 97877
-0.002201 -0.000511 0.119281 0.200667 0.511036 0.718989 -0.062500 1 0 0 0 0 0 4 98902
-0.002201 -0.000511 0.119281 0.200660 0.511060 0.718994 -0.062500 1 0 0 0 0 0 4 99826
-0.002201 -0.000511 0.119281 0.200659 0.511061 0.718995 -0.062500 1 0 0 0 0 0 4 100804
-0.002201 -0.000511 0.119281 0.200656 0.511073 0.718988 -0.062500 1 0 0 0 0 0 4 101812
-0.002201 -0.000511 0.119281 0.200660 0.511062 0.718994 -0.062500 1 0 0 0 0 0 4 102813
-0.002201 -0.000511 0.119281 0.200657 0.511072 0.718988 -0.062500 1 0 0 0 0 0 4 103795
-0.002201 -0.000511 0.119281 0.200644 0.511076 0.718994 -0.062500 1 0 0 0 0 0 4 104817
-0.002201 -0.000511 0.119281 0.200655 0.511074 0.718988 -0.062500 1 0 0 0 0 0 4 105814
-0.002201 -0.000511 0.119281 0.200647 0.511065 0.719000 -0.062500 1 0 0 0 0 0 4 106803
-0.002201 -0.000511 0.119281 0.200655 0.511072 0.718989 -0.062500 1 0 0 0 0 0 4 107821
-0.002201 -0.000511 0.119281 0.200656 0.511073 0.718987 -0.062500 1 0 0 0 0 0 4 108944
-0.002201 -0.000511 0.119281 0.200652 0.511085 0.719000 -0.062500 1 0 0 0 0 0 4 109772
-0.002201 -0.000511 0.119281 0.200659 0.511063 0.718995 -0.062500 1 0 0 0 0 0 4 110908
-0.002201 -0.000511 0.119281 0.200656 0.511072 0.718988 -0.062500 1 0 0 0 0 0 4 111832
-0.002201 -0.000511 0.119281 0.200644 0.511076 0.718994 -0.062500 1 0 0 0 0 0 4 112829
-0.002201 -0.000511 0.119281 0.200654 0.511074 0.718988 -0.062500 1 0 0 0 0 0 4 113819
-0.002201 -0.000511 0.119281 0.200659 0.511062 0.718994 -0.062500 1 0 0 0 0 0 4 114824
-0.002206 -0.000493 0.119271 0.274290 0.257670 0.865373 -0.062500 1 0 0 0 0 0 4 115823
-0.002209 -0.000484 0.119267 0.250792 0.343130 0.793735 -0.062500 1 0 0 0 0 0 4 117102
-0.002210 -0.000479 0.119266 0.232282 0.406837 0.756693 -0.062500 1 0 0 0 0 0 4 117938
-0.002211 -0.000477 0.119265 0.222104 0.440717 0.742635 -0.062500 1 0 0 0 0 0 4 118863
-0.002211 -0.000476 0.119265 0.216845 0.457826 0.737646 -0.062500 1 0 0 0 0 0 4 120077
-0.002211 -0.000476 0.119265 0.214171 0.466386 0.735906 -0.062500 1 0 0 0 0 0 4 120909
-0.002211 -0.000475 0.119265 0.212800 0.470670 0.735309 -0.062500 1 0 0 0 0 0 4 122065
-0.002211 -0.000475 0.119265 0.212131 0.472813 0.735096 -0.062500 1 0 0 0 0 0 4 122909
-0.002211 -0.000475 0.119265 0.211784 0.473877 0.735023 -0.062500 1 0 0 0 0 0 4 124062
-0.002211 -0.000475 0.119265 0.211605 0.474419 0.735002 -0.062500 1 0 0 0 0 0 4 124840
-0.002211 -0.000475 0.119265 0.211533 0.474687 0.734994 -0.062500 1 0 0 0 0 0 4 125881
-0.002211 -0.000475 0.119265 0.211480 0.474832 0.734986 -0.062500 1 0 0 0 0 0 4 126843
-0.002211 -0.000475 0.119265 0.211450 0.474889 0.734984 -0.062500 1 0 0 0 0 0 4 127917
-0.002211 -0.000475 0.119265 0.211453 0.474912 0.734984 -0.062500 1 0 0 0 0 0 4 128865
-0.002211 -0.000475 0.119265 0.211446 0.474935 0.734991 -0.062500 1 0 0 0 0 0 4 129942
-0.002211 -0.000475 0.119265 0.211443 0.474948 0.734985 -0.062500 1 0 0 0 0 0 4 130861
-0.002211 -0.000475 0.119265 0.211442 0.474949 0.734984 -0.062500 1 0 0 0 0 0 4 131964
-0.002211 -0.000475 0.119265 0.211443 0.474949 0.734984 -0.062500 1 0 0 0 0 0 4 132828
-0.002211 -0.000475 0.119265 0.211431 0.474952 0.734990 -0.062500 1 0 0 0 0 0 4 133804
-0.002211 -0.000475 0.119265 0.211441 0.474949 0.734985 -0.062500 1 0 0 0 0 0 4 134814
-0.002211 -0.000475 0.119265 0.211442 0.474948 0.734984 -0.062500 1 0 0 0 0 0 4 135802
-0.002211 -0.000475 0.119265 0.211430 0.474951 0.734990 -0.062500 1 0 0 0 0 0 4 136769
-0.002211 -0.000475 0.119265 0.211441 0.474948 0.734985 -0.062500 1 0 0 0 0 0 4 137803
-0.002211 -0.000475 0.119265 0.211451 0.474957 0.734991 -0.062500 1 0 0 0 0 0 4 138789
-0.002211 -0.000475 0.119265 0.211441 0.474961 0.734978 -0.062500 1 0 0 0 0 0 4 139778
-0.002211 -0.000475 0.119265 0.211431 0.474953 0.734990 -0.062500 1 0 0 0 0 0 4 140793
-0.002211 -0.000475 0.119265 0.211441 0.474949 0.734985 -0.062500 1 0 0 0 0 0 4 141793
-0.002211 -0.000475 0.119265 0.211430 0.474951 0.734991 -0.062500 1 0 0 0 0 0 4 143798
-0.002211 -0.000475 0.119265 0.211441 0.474948 0.734985 -0.062500 1 0 0 0 0 0 4 144895
-0.002211 -0.000475 0.119265 0.211442 0.474948 0.734984 -0.062500 1 0 0 0 0 0 4 145742
-0.002211 -0.000475 0.119265 0.211435 0.474971 0.734991 -0.062500 1 0 0 0 0 0 4 146746
-0.002211 -0.000475 0.119265 0.211442 0.474951 0.734985 -0.062500 1 0 0 0 0 0 4 147802
-0.002211 -0.000475 0.119265 0.211443 0.474949 0.734984 -0.062500 1 0 0 0 0 0 4 148798
-0.002211 -0.000475 0.119265 0.211431 0.474951 0.734991 -0.062500 1 0 0 0 0 0 4 149793
-0.002211 -0.000475 0.119265 0.211441 0.474949 0.734985 -0.062500 1 0 0 0 0 0 4 150941
-0.002217 -0.000457 0.119255 0.285042 0.221679 0.881491 -0.062500 1 0 0 0 0 0 4 151928
-0.002219 -0.000448 0.119251 0.261546 0.307076 0.809789 -0.062500 1 0 0 0 0 0 4 152985
-0.002221 -0.000443 0.119250 0.243054 0.370756 0.772718 -0.062500 1 0 0 0 0 0 4 153909
-0.002222 -0.000441 0.119249 0.232882 0.404620 0.758641 -0.062500 1 0 0 0 0 0 4 154790
-0.002222 -0.000440 0.119249 0.227621 0.421733 0.753656 -0.062500 1 0 0 0 0 0 4 155801
-0.002222 -0.000439 0.119249 0.224947 0.430292 0.751914 -0.062500 1 0 0 0 0 0 4 157135
-0.002222 -0.000439 0.119249 0.223593 0.434561 0.751314 -0.062500 1 0 0 0 0 0 4 157809
-0.002222 -0.000439 0.119249 0.222911 0.436716 0.751100 -0.062500 1 0 0 0 0 0 4 158845
-0.002222 -0.000439 0.119249 0.222571 0.437790 0.751033 -0.062500 1 0 0 0 0 0 4 159817
-0.002222 -0.000439 0.119249 0.222388 0.438313 0.751012 -0.062500 1 0 0 0 0 0 4 160739
-0.002222 -0.000439 0.119249 0.222304 0.438582 0.750990 -0.062500 1 0 0 0 0 0 4 161917
-0.002222 -0.000439 0.119249 0.222264 0.438712 0.751001 -0.062500 1 0 0 0 0 0 4 162918
-0.002222 -0.000439 0.119249 0.222233 0.438778 0.750995 -0.062500 1 0 0 0 0 0 4 163807
-0.002222 -0.000439 0.119249 0.222231 0.438813 0.750988 -0.062500 1 0 0 0 0 0 4 164923
-0.002222 -0.000439 0.119249 0.222225 0.438838 0.750994 -0.062500 1 0 0 0 0 0 4 165833
-0.002222 -0.000439 0.119249 0.222224 0.438840 0.750994 -0.062500 1 0 0 0 0 0 4 166798
-0.002222 -0.000439 0.119249 0.222225 0.438840 0.750994 -0.062500 1 0 0 0 0 0 4 167790
-0.002222 -0.000439 0.119249 0.222222 0.438851 0.750988 -0.062500 1 0 0 0 0 0 4 168793
-0.002222 -0.000439 0.119249 0.222212 0.438843 0.751000 -0.062500 1 0 0 0 0 0 4 169791
-0.002222 -0.000439 0.119249 0.222228 0.438860 0.750995 -0.062500 1 0 0 0 0 0 4 170800
-0.002222 -0.000439 0.119249 0.222222 0.438854 0.750988 -0.062500 1 0 0 0 0 0 4 171794
-0.002222 -0.000439 0.119249 0.222213 0.438844 0.751000 -0.062500 1 0 0 0 0 0 4 172789
-0.002227 -0.000421 0.119239 0.295773 0.185718 0.897623 -0.062500 1 0 0 0 0 0 4 173791
-0.002230 -0.000412 0.119235 0.272301 0.271049 0.825863 -0.062500 1 0 0 0 0 0 4 174855
-0.002232 -0.000407 0.119234 0.253825 0.334682 0.788743 -0.062500 1 0 0 0 0 0 4 175950
-0.002232 -0.000405 0.119233 0.243667 0.368537 0.774674 -0.062500 1 0 0 0 0 0 4 176949
-0.002233 -0.000404 0.119233 0.238402 0.385634 0.769675 -0.062500 1 0 0 0 0 0 4 177757
-0.002233 -0.000403 0.119233 0.235725 0.394200 0.767940 -0.062500 1 0 0 0 0 0 4 178755
-0.002233 -0.000403 0.119233 0.234367 0.398480 0.767334 -0.062500 1 0 0 0 0 0 4 179801
-0.002233 -0.000403 0.119233 0.233677 0.400626 0.767131 -0.062500 1 0 0 0 0 0 4 180799
-0.002233 -0.000403 0.119233 0.233339 0.401687 0.767051 -0.062500 1 0 0 0 0 0 4 181797
-0.002233 -0.000403 0.119233 0.233161 0.402230 0.767029 -0.062500 1 0 0 0 0 0 4 182875
-0.002233 -0.000403 0.119233 0.233081 0.402489 0.767013 -0.062500 1 0 0 0 0 0 4 183948
-0.002233 -0.000403 0.119233 0.233037 0.402629 0.767018 -0.062500 1 0 0 0 0 0 4 184942
-0.002233 -0.000403 0.119233 0.233026 0.402703 0.767012 -0.062500 1 0 0 0 0 0 4 185812
-0.002233 -0.000403 0.119233 0.232999 0.402725 0.767017 -0.062500 1 0 0 0 0 0 4 187034
-0.002233 -0.000403 0.119233 0.233001 0.402745 0.767018 -0.062500 1 0 0 0 0 0 4 187880
-0.002233 -0.000403 0.119233 0.232998 0.402758 0.767012 -0.062500 1 0 0 0 0 0 4 189086
-0.002238 -0.000385 0.119223 0.306505 0.149761 0.913773 -0.062500 1 0 0 0 0 0 4 189879
-0.002241 -0.000376 0.119219 0.283056 0.235024 0.841937 -0.062500 1 0 0 0 0 0 4 190775
-0.002242 -0.000371 0.119218 0.264588 0.298632 0.804794 -0.062500 1 0 0 0 0 0 4 191941
-0.002243 -0.000369 0.119217 0.254439 0.332460 0.790714 -0.062500 1 0 0 0 0 0 4 192829
-0.002243 -0.000368 0.119217 0.249170 0.349572 0.785713 -0.062500 1 0 0 0 0 0 4 193798
-0.002244 -0.000367 0.119217 0.246484 0.358128 0.783968 -0.062500 1 0 0 0 0 0 4 194988
-0.002244 -0.000367 0.119217 0.245137 0.362403 0.783371 -0.062500 1 0 0 0 0 0 4 196066
-0.002244 -0.000367 0.119217 0.244457 0.364557 0.783155 -0.062500 1 0 0 0 0 0 4 196758
-0.002244 -0.000367 0.119217 0.244112 0.365610 0.783087 -0.062500 1 0 0 0 0 0 4 197821
-0.002244 -0.000367 0.119217 0.243933 0.366151 0.783066 -0.062500 1 0 0 0 0 0 4 198856
-0.002244 -0.000367 0.119217 0.243858 0.366430 0.783051 -0.062500 1 0 0 0 0 0 4 199794
-0.002244 -0.000367 0.119217 0.243811 0.366552 0.783055 -0.062500 1 0 0 0 0 0 4 200763
-0.002244 -0.000367 0.119217 0.243791 0.366615 0.783042 -0.062500 1 0 0 0 0 0 4 201793
-0.002244 -0.000367 0.119217 0.243779 0.366653 0.783040 -0.062500 1 0 0 0 0 0 4 202786
-0.002244 -0.000367 0.119217 0.243772 0.366678 0.783046 -0.062500 1 0 0 0 0 0 4 203793
-0.002244 -0.000367 0.119217 0.243771 0.366680 0.783047 -0.062500 1 0 0 0 0 0 4 204795
-0.002244 -0.000367 0.119217 0.243759 0.366683 0.783054 -0.062500 1 0 0 0 0 0 4 205791
-0.002244 -0.000367 0.119217 0.243770 0.366680 0.783048 -0.062500 1 0 0 0 0 0 4 206794
-0.002249 -0.000349 0.119206 0.317231 0.113817 0.929938 -0.062500 1 0 0 0 0 0 4 207805
-0.002252 -0.000340 0.119203 0.293802 0.199024 0.858038 -0.062500 1 0 0 0 0 0 4 209176
-0.002253 -0.000335 0.119202 0.275347 0.262597 0.820859 -0.062500 1 0 0 0 0 0 4 209870
-0.002254 -0.000333 0.119201 0.265187 0.296424 0.806761 -0.062500 1 0 0 0 0 0 4 210798
-0.002254 -0.000332 0.119201 0.259945 0.313513 0.801765 -0.062500 1 0 0 0 0 0 4 211798
-0.002254 -0.000331 0.119201 0.257264 0.322063 0.800016 -0.062500 1 0 0 0 0 0 4 212798
-0.002254 -0.000331 0.119201 0.255903 0.326351 0.799417 -0.062500 1 0 0 0 0 0 4 213799
-0.002254 -0.000331 0.119201 0.255224 0.328495 0.799206 -0.062500 1 0 0 0 0 0 4 214799
-0.002255 -0.000331 0.119201 0.254877 0.329558 0.799131 -0.062500 1 0 0 0 0 0 4 215798
-0.002255 -0.000331 0.119201 0.254698 0.330100 0.799109 -0.062500 1 0 0 0 0 0 4 216886
-0.002255 -0.000331 0.119201 0.254626 0.330368 0.799100 -0.062500 1 0 0 0 0 0 4 217940
-0.002255 -0.000331 0.119201 0.254575 0.330500 0.799098 -0.062500 1 0 0 0 0 0 4 218841
-0.002255 -0.000331 0.119201 0.254559 0.330553 0.799091 -0.062500 1 0 0 0 0 0 4 220035
-0.002255 -0.000331 0.119201 0.254535 0.330592 0.799097 -0.062500 1 0 0 0 0 0 4 220891
-0.002255 -0.000331 0.119201 0.254538 0.330615 0.799098 -0.062500 1 0 0 0 0 0 4 222032
-0.002255 -0.000331 0.119201 0.254535 0.330628 0.799091 -0.062500 1 0 0 0 0 0 4 222878
-0.002260 -0.000313 0.119190 0.327952 0.077891 0.946114 -0.062500 1 0 0 0 0 0 4 224065
-0.002262 -0.000304 0.119187 0.304547 0.163029 0.874139 -0.062500 1 0 0 0 0 0 4 224831
-0.002264 -0.000299 0.119186 0.286100 0.226577 0.836936 -0.062500 1 0 0 0 0 0 4 225766
-0.002265 -0.000297 0.119185 0.275949 0.260377 0.822827 -0.062500 1 0 0 0 0 0 4 226806
-0.002265 -0.000296 0.119185 0.270695 0.277472 0.817822 -0.062500 1 0 0 0 0 0 4 227859
-0.002265 -0.000295 0.119185 0.268021 0.286029 0.816075 -0.062500 1 0 0 0 0 0 4 228797
-0.002265 -0.000295 0.119185 0.266664 0.290305 0.815481 -0.062500 1 0 0 0 0 0 4 229709
-0.002265 -0.000295 0.119185 0.265986 0.292447 0.815271 -0.062500 1 0 0 0 0 0 4 230825
-0.002265 -0.000295 0.119185 0.265635 0.293521 0.815188 -0.062500 1 0 0 0 0 0 4 231870
-0.002265 -0.000295 0.119185 0.265472 0.294049 0.815166 -0.062500 1 0 0 0 0 0 4 232776
-0.002265 -0.000295 0.119185 0.265390 0.294319 0.815163 -0.062500 1 0 0 0 0 0 4 233770
-0.002265 -0.000295 0.119185 0.265335 0.294463 0.815155 -0.062500 1 0 0 0 0 0 4 234770
-0.002253 -0.000281 0.119196 0.088779 0.105440 0.663331 -0.062500 1 0 0 0 0 0 4 235768
-0.002246 -0.000274 0.119199 0.146684 0.168679 0.737754 -0.062500 1 0 0 0 0 0 4 236764
-0.002243 -0.000271 0.119201 0.191067 0.216236 0.776150 -0.062500 1 0 0 0 0 0 4 237766
-0.002241 -0.000269 0.119201 0.215065 0.241673 0.790687 -0.062500 1 0 0 0 0 0 4 238766
-0.002241 -0.000268 0.119201 0.227343 0.254567 0.795841 -0.062500 1 0 0 0 0 0 4 239773
-0.002240 -0.000268 0.119201 0.233546 0.261040 0.797633 -0.062500 1 0 0 0 0 0 4 240763
-0.002245 -0.000250 0.119191 0.310035 0.011722 0.945467 -0.062500 1 0 0 0 0 0 4 241857
-0.002248 -0.000241 0.119187 0.288214 0.098377 0.873608 -0.062500 1 0 0 0 0 0 4 242796
-0.002249 -0.000236 0.119186 0.270566 0.162680 0.836433 -0.062500 1 0 0 0 0 0 4 243864
-0.002250 -0.000234 0.119186 0.260791 0.196881 0.822334 -0.062500 1 0 0 0 0 0 4 244784
-0.002250 -0.000233 0.119185 0.255742 0.214170 0.817337 -0.062500 1 0 0 0 0 0 4 245774
-0.002250 -0.000232 0.119185 0.253160 0.222833 0.815588 -0.062500 1 0 0 0 0 0 4 246775
-0.002250 -0.000232 0.119185 0.251869 0.227163 0.814987 -0.062500 1 0 0 0 0 0 4 247776
-0.002250 -0.000232 0.119185 0.251201 0.229327 0.814774 -0.062500 1 0 0 0 0 0 4 248772
-0.002251 -0.000232 0.119185 0.250878 0.230417 0.814698 -0.062500 1 0 0 0 0 0 4 249811
-0.002251 -0.000232 0.119185 0.250705 0.230949 0.814682 -0.062500 1 0 0 0 0 0 4 250969
-0.002251 -0.000232 0.119185 0.250633 0.231215 0.814673 -0.062500 1 0 0 0 0 0 4 251884
-0.002251 -0.000231 0.119185 0.250580 0.231358 0.814665 -0.062500 1 0 0 0 0 0 4 252808
-0.002251 -0.000231 0.119185 0.250558 0.231424 0.814671 -0.062500 1 0 0 0 0 0 4 253920
-0.002251 -0.000231 0.119185 0.250550 0.231450 0.814658 -0.062500 1 0 0 0 0 0 4 254947
-0.002251 -0.000231 0.119185 0.250543 0.231474 0.814663 -0.062500 1 0 0 0 0 0 4 255852
-0.002251 -0.000231 0.119185 0.250542 0.231476 0.814663 -0.062500 1 0 0 0 0 0 4 256981
-0.002251 -0.000231 0.119185 0.250547 0.231495 0.814663 -0.062500 1 0 0 0 0 0 4 257885
-0.002251 -0.000231 0.119185 0.250543 0.231477 0.814663 -0.062500 1 0 0 0 0 0 4 258772
-0.002251 -0.000231 0.119185 0.250535 0.231498 0.814670 -0.062500 1 0 0 0 0 0 4 259765
-0.002251 -0.000231 0.119185 0.250538 0.231489 0.814657 -0.062500 1 0 0 0 0 0 4 260802
-0.002251 -0.000231 0.119185 0.250550 0.231485 0.814669 -0.062500 1 0 0 0 0 0 4 261775
-0.002251 -0.000231 0.119185 0.250528 0.231490 0.814663 -0.062500 1 0 0 0 0 0 4 262861
-0.002251 -0.000231 0.119185 0.250545 0.231497 0.814663 -0.062500 1 0 0 0 0 0 4 263892
-0.002256 -0.000213 0.119175 0.323891 -0.020932 0.961998 -0.062500 1 0 0 0 0 0 4 264803
-0.002258 -0.000204 0.119171 0.300514 0.064036 0.889866 -0.062500 1 0 0 0 0 0 4 265861
-0.002260 -0.000200 0.119170 0.282089 0.127492 0.852583 -0.062500 1 0 0 0 0 0 4 266830
-0.002261 -0.000198 0.119169 0.271952 0.161276 0.838449 -0.062500 1 0 0 0 0 0 4 267756
-0.002261 -0.000197 0.119169 0.266687 0.178372 0.833443 -0.062500 1 0 0 0 0 0 4 268751
-0.002261 -0.000196 0.119169 0.264014 0.186924 0.831687 -0.062500 1 0 0 0 0 0 4 269771
-0.002261 -0.000196 0.119169 0.262667 0.191206 0.831074 -0.062500 1 0 0 0 0 0 4 270748
-0.002261 -0.000196 0.119169 0.261982 0.193339 0.830872 -0.062500 1 0 0 0 0 0 4 271758
-0.002261 -0.000196 0.119169 0.261630 0.194412 0.830789 -0.062500 1 0 0 0 0 0 4 272765
-0.002261 -0.000196 0.119169 0.261475 0.194949 0.830772 -0.062500 1 0 0 0 0 0 4 273753
-0.002261 -0.000195 0.119169 0.261373 0.195213 0.830769 -0.062500 1 0 0 0 0 0 4 274761
-0.002261 -0.000195 0.119169 0.261332 0.195342 0.830762 -0.062500 1 0 0 0 0 0 4 275766
-0.002261 -0.000195 0.119169 0.261320 0.195415 0.830755 -0.062500 1 0 0 0 0 0 4 277729
-0.002261 -0.000195 0.119169 0.261305 0.195433 0.830753 -0.062500 1 0 0 0 0 0 4 278858
-0.002261 -0.000195 0.119169 0.261297 0.195456 0.830759 -0.062500 1 0 0 0 0 0 4 279783
-0.002261 -0.000195 0.119169 0.261301 0.195477 0.830760 -0.062500 1 0 0 0 0 0 4 280772
-0.002261 -0.000195 0.119169 0.261294 0.195471 0.830753 -0.062500 1 0 0 0 0 0 4 281773
-0.002261 -0.000195 0.119169 0.261289 0.195481 0.830766 -0.062500 1 0 0 0 0 0 4 282777
-0.002261 -0.000195 0.119169 0.261292 0.195471 0.830754 -0.062500 1 0 0 0 0 0 4 283773
-0.002261 -0.000195 0.119169 0.261301 0.195478 0.830760 -0.062500 1 0 0 0 0 0 4 285033
-0.002261 -0.000195 0.119169 0.261282 0.195473 0.830760 -0.062500 1 0 0 0 0 0 4 285843
-0.002261 -0.000195 0.119169 0.261300 0.195478 0.830760 -0.062500 1 0 0 0 0 0 4 286798
-0.002261 -0.000195 0.119169 0.261294 0.195470 0.830754 -0.062500 1 0 0 0 0 0 4 287955
-0.002261 -0.000195 0.119169 0.261289 0.195481 0.830766 -0.062500 1 0 0 0 0 0 4 288854
-0.002261 -0.000195 0.119169 0.261292 0.195470 0.830754 -0.062500 1 0 0 0 0 0 4 289989
-0.002261 -0.000195 0.119169 0.261301 0.195477 0.830760 -0.062500 1 0 0 0 0 0 4 290982
-0.002261 -0.000195 0.119169 0.261290 0.195481 0.830767 -0.062500 1 0 0 0 0 0 4 291747
-0.002261 -0.000195 0.119169 0.261289 0.195482 0.830748 -0.062500 1 0 0 0 0 0 4 292807
-0.002261 -0.000195 0.119169 0.261301 0.195479 0.830759 -0.062500 1 0 0 0 0 0 4 293774
-0.002261 -0.000195 0.119169 0.261282 0.195473 0.830760 -0.062500 1 0 0 0 0 0 4 294760
-0.002261 -0.000195 0.119169 0.261300 0.195478 0.830760 -0.062500 1 0 0 0 0 0 4 295824
-0.002261 -0.000195 0.119169 0.261294 0.195470 0.830754 -0.062500 1 0 0 0 0 0 4 296814
-0.002261 -0.000195 0.119169 0.261289 0.195480 0.830766 -0.062500 1 0 0 0 0 0 4 297779
-0.002261 -0.000195 0.119169 0.261301 0.195479 0.830761 -0.062500 1 0 0 0 0 0 4 298897
-0.002261 -0.000195 0.119169 0.261291 0.195482 0.830747 -0.062500 1 0 0 0 0 0 4 299756
-0.002261 -0.000195 0.119169 0.261289 0.195482 0.830765 -0.062500 1 0 0 0 0 0 4 300773
-0.002261 -0.000195 0.119169 0.261292 0.195471 0.830754 -0.062500 1 0 0 0 0 0 4 301765
-0.002261 -0.000195 0.119169 0.261301 0.195478 0.830760 -0.062500 1 0 0 0 0 0 4 302745
-0.002261 -0.000195 0.119169 0.261282 0.195473 0.830760 -0.062500 1 0 0 0 0 0 4 303762
-0.002261 -0.000195 0.119169 0.261300 0.195478 0.830761 -0.062500 1 0 0 0 0 0 4 304770
-0.002261 -0.000195 0.119169 0.261294 0.195470 0.830754 -0.062500 1 0 0 0 0 0 4 305744
-0.002261 -0.000195 0.119169 0.261289 0.195480 0.830766 -0.062500 1 0 0 0 0 0 4 306740
-0.002261 -0.000195 0.119169 0.261297 0.195490 0.830755 -0.062500 1 0 0 0 0 0 4 307771
-0.002261 -0.000195 0.119169 0.261293 0.195472 0.830753 -0.062500 1 0 0 0 0 0 4 308753
-0.002261 -0.000195 0.119169 0.261289 0.195481 0.830766 -0.062500 1 0 0 0 0 0 4 310366
-0.002261 -0.000195 0.119169 0.261292 0.195470 0.830754 -0.062500 1 0 0 0 0 0 4 310751
-0.002261 -0.000195 0.119169 0.261301 0.195478 0.830760 -0.062500 1 0 0 0 0 0 4 311855
-0.002261 -0.000195 0.119169 0.261282 0.195473 0.830760 -0.062500 1 0 0 0 0 0 4 312757
-0.002261 -0.000195 0.119169 0.261300 0.195478 0.830761 -0.062500 1 0 0 0 0 0 4 313769
-0.002261 -0.000195 0.119169 0.261302 0.195478 0.830761 -0.062500 1 0 0 0 0 0 4 314745
-0.002261 -0.000195 0.119169 0.261279 0.195484 0.830753 -0.062500 1 0 0 0 0 0 4 315752
-0.002261 -0.000195 0.119169 0.261299 0.195480 0.830760 -0.062500 1 0 0 0 0 0 4 316724
-0.002261 -0.000195 0.119169 0.261294 0.195470 0.830753 -0.062500 1 0 0 0 0 0 4 317777
-0.002261 -0.000195 0.119169 0.261289 0.195481 0.830766 -0.062500 1 0 0 0 0 0 4 318962
-0.002261 -0.000195 0.119169 0.261292 0.195470 0.830754 -0.062500 1 0 0 0 0 0 4 319819
-0.002261 -0.000195 0.119169 0.261301 0.195478 0.830760 -0.062500 1 0 0 0 0 0 4 320994
-0.002261 -0.000195 0.119169 0.261290 0.195481 0.830767 -0.062500 1 0 0 0 0 0 4 321831
-0.002261 -0.000195 0.119169 0.261289 0.195482 0.830748 -0.062500 1 0 0 0 0 0 4 322983
-0.002261 -0.000195 0.119169 0.261301 0.195479 0.830759 -0.062500 1 0 0 0 0 0 4 323849
-0.002261 -0.000195 0.119169 0.261282 0.195473 0.830760 -0.062500 1 0 0 0 0 0 4 324726
-0.002261 -0.000195 0.119169 0.261300 0.195478 0.830760 -0.062500 1 0 0 0 0 0 4 325734
-0.002261 -0.000195 0.119169 0.261294 0.195470 0.830754 -0.062500 1 0 0 0 0 0 4 326770
-0.002261 -0.000195 0.119169 0.261289 0.195481 0.830766 -0.062500 1 0 0 0 0 0 4 327695
-0.002261 -0.000195 0.119169 0.261292 0.195470 0.830754 -0.062500 1 0 0 0 0 0 4 328883
-0.002261 -0.000195 0.119169 0.261301 0.195477 0.830760 -0.062500 1 0 0 0 0 0 4 329862
-0.002261 -0.000195 0.119169 0.261290 0.195481 0.830767 -0.062500 1 0 0 0 0 0 4 330738
-0.002261 -0.000195 0.119169 0.261289 0.195482 0.830748 -0.062500 1 0 0 0 0 0 4 331840
-0.002261 -0.000195 0.119169 0.261301 0.195479 0.830759 -0.062500 1 0 0 0 0 0 4 332768
-0.002261 -0.000195 0.119169 0.261282 0.195473 0.830760 -0.062500 1 0 0 0 0 0 4 333716
-0.002261 -0.000195 0.119169 0.261300 0.195478 0.830760 -0.062500 1 0 0 0 0 0 4 334717
-0.002261 -0.000195 0.119169 0.261294 0.195470 0.830754 -0.062500 1 0 0 0 0 0 4 335720
-0.002261 -0.000195 0.119169 0.261289 0.195480 0.830766 -0.062500 1 0 0 0 0 0 4 336715
-0.002261 -0.000195 0.119169 0.261292 0.195470 0.830754 -0.062500 1 0 0 0 0 0 4 337714
-0.002261 -0.000195 0.119169 0.261301 0.195477 0.830760 -0.062500 1 0 0 0 0 0 4 338719
-0.002249 -0.000182 0.119180 0.084688 0.006248 0.679183 -0.062500 1 0 0 0 0 0 4 339719
-0.002242 -0.000175 0.119184 0.142634 0.069557 0.753485 -0.062500 1 0 0 0 0 0 4 340713
-0.002239 -0.000172 0.119185 0.187020 0.117141 0.791818 -0.062500 1 0 0 0 0 0 4 341714
-0.002237 -0.000170 0.119186 0.211032 0.142570 0.806334 -0.062500 1 0 0 0 0 0 4 343434
-0.002237 -0.000169 0.119186 0.223318 0.155457 0.811478 -0.062500 1 0 0 0 0 0 4 344797
-0.002255 -0.000164 0.119196 0.491997 0.100246 0.674637 -0.062500 1 0 0 0 0 0 4 345742
-0.002264 -0.000162 0.119199 0.405856 0.124042 0.743224 -0.062500 1 0 0 0 0 0 4 346727
-0.002269 -0.000161 0.119200 0.341412 0.141160 0.778489 -0.062500 1 0 0 0 0 0 4 347729
-0.002271 -0.000160 0.119201 0.307279 0.150288 0.791836 -0.062500 1 0 0 0 0 0 4 348723
-0.002272 -0.000160 0.119201 0.290100 0.154910 0.796568 -0.062500 1 0 0 0 0 0 4 349690
-0.002272 -0.000160 0.119201 0.281536 0.157222 0.798209 -0.062500 1 0 0 0 0 0 4 350794
-0.002273 -0.000160 0.119201 0.277280 0.158390 0.798779 -0.062500 1 0 0 0 0 0 4 352021
-0.002273 -0.000160 0.119201 0.275140 0.158974 0.798976 -0.062500 1 0 0 0 0 0 4 352827
-0.002273 -0.000160 0.119201 0.274082 0.159263 0.799052 -0.062500 1 0 0 0 0 0 4 353947
-0.002273 -0.000160 0.119201 0.273546 0.159415 0.799078 -0.062500 1 0 0 0 0 0 4 354971
-0.002273 -0.000160 0.119201 0.273281 0.159480 0.799087 -0.062500 1 0 0 0 0 0 4 355854
-0.002273 -0.000160 0.119201 0.273146 0.159523 0.799085 -0.062500 1 0 0 0 0 0 4 356982
-0.002273 -0.000160 0.119201 0.273079 0.159540 0.799076 -0.062500 1 0 0 0 0 0 4 357907
-0.002273 -0.000160 0.119201 0.273052 0.159546 0.799088 -0.062500 1 0 0 0 0 0 4 358730
-0.002273 -0.000160 0.119201 0.273027 0.159552 0.799081 -0.062500 1 0 0 0 0 0 4 359800
-0.002273 -0.000160 0.119201 0.273025 0.159553 0.799080 -0.062500 1 0 0 0 0 0 4 360733
-0.002273 -0.000160 0.119201 0.273014 0.159555 0.799087 -0.062500 1 0 0 0 0 0 4 361703
-0.002260 -0.000146 0.119212 0.096351 -0.029801 0.647573 -0.062500 1 0 0 0 0 0 4 362912
-0.002254 -0.000139 0.119215 0.154309 0.033577 0.721839 -0.062500 1 0 0 0 0 0 4 363831
-0.002251 -0.000136 0.119217 0.198730 0.081198 0.760156 -0.062500 1 0 0 0 0 0 4 364757
-0.002249 -0.000134 0.119217 0.222735 0.106635 0.774662 -0.062500 1 0 0 0 0 0 4 365872
-0.002254 -0.000115 0.119207 0.308338 -0.132728 0.927453 -0.062500 1 0 0 0 0 0 4 366785
-0.002256 -0.000106 0.119203 0.291192 -0.041378 0.856973 -0.062500 1 0 0 0 0 0 4 367738
-0.002257 -0.000101 0.119202 0.275886 0.025256 0.820221 -0.062500 1 0 0 0 0 0 4 368743
-0.002258 -0.000099 0.119202 0.267321 0.060652 0.806274 -0.062500 1 0 0 0 0 0 4 369740
-0.002258 -0.000098 0.119201 0.262849 0.078540 0.801326 -0.062500 1 0 0 0 0 0 4 370750
-0.002258 -0.000097 0.119201 0.260562 0.087507 0.799588 -0.062500 1 0 0 0 0 0 4 371741
-0.002258 -0.000097 0.119201 0.259400 0.091983 0.798990 -0.062500 1 0 0 0 0 0 4 372744
-0.002258 -0.000097 0.119201 0.258824 0.094229 0.798790 -0.062500 1 0 0 0 0 0 4 373743
-0.002258 -0.000097 0.119201 0.258531 0.095349 0.798715 -0.062500 1 0 0 0 0 0 4 374747
-0.002258 -0.000097 0.119201 0.258373 0.095911 0.798685 -0.062500 1 0 0 0 0 0 4 375796
-0.002246 -0.000083 0.119212 0.081562 -0.093303 0.647352 -0.062500 1 0 0 0 0 0 4 376871
-0.002239 -0.000076 0.119216 0.139517 -0.029699 0.721521 -0.062500 1 0 0 0 0 0 4 377892
-0.002236 -0.000073 0.119217 0.183928 0.018027 0.759798 -0.062500 1 0 0 0 0 0 4 378711
-0.002234 -0.000071 0.119218 0.207949 0.043491 0.774286 -0.062500 1 0 0 0 0 0 4 379758
-0.002234 -0.000070 0.119218 0.220226 0.056413 0.779425 -0.062500 1 0 0 0 0 0 4 380744
-0.002233 -0.000070 0.119218 0.226437 0.062882 0.781207 -0.062500 1 0 0 0 0 0 4 381744
-0.002233 -0.000070 0.119218 0.229563 0.066126 0.781832 -0.062500 1 0 0 0 0 0 4 382751
-0.002233 -0.000069 0.119218 0.231116 0.067741 0.782051 -0.062500 1 0 0 0 0 0 4 383854
-0.002233 -0.000069 0.119218 0.231902 0.068551 0.782123 -0.062500 1 0 0 0 0 0 4 384867
-0.002233 -0.000069 0.119218 0.232299 0.068967 0.782145 -0.062500 1 0 0 0 0 0 4 385864
-0.002233 -0.000069 0.119218 0.232494 0.069172 0.782152 -0.062500 1 0 0 0 0 0 4 386867
-0.002233 -0.000069 0.119218 0.232598 0.069267 0.782156 -0.062500 1 0 0 0 0 0 4 387725
-0.002233 -0.000069 0.119218 0.232646 0.069315 0.782150 -0.062500 1 0 0 0 0 0 4 388785
-0.002233 -0.000069 0.119218 0.232665 0.069334 0.782163 -0.062500 1 0 0 0 0 0 4 389972
-0.002233 -0.000069 0.119218 0.232682 0.069352 0.782159 -0.062500 1 0 0 0 0 0 4 390832
-0.002233 -0.000069 0.119218 0.232688 0.069373 0.782158 -0.062500 1 0 0 0 0 0 4 391719
-0.002233 -0.000069 0.119218 0.232684 0.069355 0.782158 -0.062500 1 0 0 0 0 0 4 392784
-0.002233 -0.000069 0.119218 0.232688 0.069373 0.782158 -0.062500 1 0 0 0 0 0 4 393758
-0.002233 -0.000069 0.119218 0.232691 0.069364 0.782165 -0.062500 1 0 0 0 0 0 4 394721
-0.002233 -0.000069 0.119218 0.232688 0.069374 0.782159 -0.062500 1 0 0 0 0 0 4 395900
-0.002233 -0.000069 0.119218 0.232691 0.069364 0.782165 -0.062500 1 0 0 0 0 0 4 397042
-0.002233 -0.000069 0.119218 0.232692 0.069363 0.782146 -0.062500 1 0 0 0 0 0 4 397693
-0.002233 -0.000069 0.119218 0.232692 0.069362 0.782164 -0.062500 1 0 0 0 0 0 4 398788
-0.002233 -0.000069 0.119218 0.232688 0.069374 0.782159 -0.062500 1 0 0 0 0 0 4 399812
-0.002233 -0.000069 0.119218 0.232688 0.069376 0.782158 -0.062500 1 0 0 0 0 0 4 400675
-0.002233 -0.000069 0.119218 0.232691 0.069364 0.782165 -0.062500 1 0 0 0 0 0 4 401704
-0.002233 -0.000069 0.119218 0.232700 0.069372 0.782153 -0.062500 1 0 0 0 0 0 4 402711
-0.002238 -0.000051 0.119207 0.305972 -0.182724 0.929997 -0.062500 1 0 0 0 0 0 4 403701
-0.002241 -0.000042 0.119204 0.282638 -0.097940 0.857628 -0.062500 1 0 0 0 0 0 4 404706
-0.002242 -0.000038 0.119202 0.264218 -0.034575 0.820213 -0.062500 1 0 0 0 0 0 4 405676
-0.002243 -0.000036 0.119202 0.254084 -0.000817 0.806021 -0.062500 1 0 0 0 0 0 4 406689
-0.002243 -0.000035 0.119202 0.248832 0.016274 0.800986 -0.062500 1 0 0 0 0 0 4 407683
-0.002243 -0.000034 0.119202 0.246158 0.024833 0.799245 -0.062500 1 0 0 0 0 0 4 408701
-0.002243 -0.000034 0.119202 0.244803 0.029105 0.798640 -0.062500 1 0 0 0 0 0 4 409816
-0.002243 -0.000034 0.119202 0.244118 0.031235 0.798415 -0.062500 1 0 0 0 0 0 4 410666
-0.002243 -0.000033 0.119202 0.243786 0.032313 0.798349 -0.062500 1 0 0 0 0 0 4 411750
-0.002243 -0.000033 0.119202 0.243601 0.032847 0.798319 -0.062500 1 0 0 0 0 0 4 412721
-0.002243 -0.000033 0.119202 0.243516 0.033116 0.798314 -0.062500 1 0 0 0 0 0 4 413706
-0.002243 -0.000033 0.119202 0.243485 0.033255 0.798313 -0.062500 1 0 0 0 0 0 4 414700
-0.002243 -0.000033 0.119202 0.243454 0.033323 0.798306 -0.062500 1 0 0 0 0 0 4 415706
-0.002243 -0.000033 0.119202 0.243445 0.033349 0.798311 -0.062500 1 0 0 0 0 0 4 416708
-0.002243 -0.000033 0.119202 0.243441 0.033362 0.798305 -0.062500 1 0 0 0 0 0 4 417668
-0.002243 -0.000033 0.119202 0.243434 0.033385 0.798311 -0.062500 1 0 0 0 0 0 4 418835
-0.002243 -0.000033 0.119202 0.243445 0.033385 0.798305 -0.062500 1 0 0 0 0 0 4 419819
-0.002243 -0.000033 0.119202 0.243435 0.033388 0.798311 -0.062500 1 0 0 0 0 0 4 420727
-0.002243 -0.000033 0.119202 0.243434 0.033388 0.798312 -0.062500 1 0 0 0 0 0 4 421954
-0.002243 -0.000033 0.119202 0.243425 0.033379 0.798305 -0.062500 1 0 0 0 0 0 4 422782
-0.002243 -0.000033 0.119202 0.243444 0.033384 0.798304 -0.062500 1 0 0 0 0 0 4 423945
-0.002243 -0.000033 0.119202 0.243434 0.033388 0.798311 -0.062500 1 0 0 0 0 0 4 424730
-0.002243 -0.000033 0.119202 0.243433 0.033388 0.798311 -0.062500 1 0 0 0 0 0 4 425698
-0.002243 -0.000033 0.119202 0.243433 0.033388 0.798312 -0.062500 1 0 0 0 0 0 4 426750
-0.002243 -0.000033 0.119202 0.243445 0.033385 0.798305 -0.062500 1 0 0 0 0 0 4 427775
-0.002243 -0.000033 0.119202 0.243430 0.033367 0.798311 -0.062500 1 0 0 0 0 0 4 428679
-0.002243 -0.000033 0.119202 0.243433 0.033385 0.798312 -0.062500 1 0 0 0 0 0 4 429894
-0.002243 -0.000033 0.119202 0.243433 0.033387 0.798312 -0.062500 1 0 0 0 0 0 4 430769
-0.002243 -0.000033 0.119202 0.243445 0.033384 0.798306 -0.062500 1 0 0 0 0 0 4 431652
-0.002243 -0.000033 0.119202 0.243435 0.033387 0.798311 -0.062500 1 0 0 0 0 0 4 432770
-0.002243 -0.000033 0.119202 0.243434 0.033388 0.798312 -0.062500 1 0 0 0 0 0 4 433769
-0.002243 -0.000033 0.119202 0.243425 0.033379 0.798305 -0.062500 1 0 0 0 0 0 4 434695
-0.002243 -0.000033 0.119202 0.243444 0.033384 0.798305 -0.062500 1 0 0 0 0 0 4 435698
-0.002243 -0.000033 0.119202 0.243435 0.033387 0.798311 -0.062500 1 0 0 0 0 0 4 436690
-0.002243 -0.000033 0.119202 0.243434 0.033387 0.798312 -0.062500 1 0 0 0 0 0 4 437697
-0.002243 -0.000033 0.119202 0.243433 0.033388 0.798312 -0.062500 1 0 0 0 0 0 4 438693
-0.002243 -0.000033 0.119202 0.243437 0.033376 0.798299 -0.062500 1 0 0 0 0 0 4 439702
-0.002243 -0.000033 0.119202 0.243434 0.033386 0.798310 -0.062500 1 0 0 0 0 0 4 440693
-0.002231 -0.000020 0.119212 0.066599 -0.156238 0.647167 -0.062500 1 0 0 0 0 0 4 441693
-0.002224 -0.000013 0.119216 0.124634 -0.092691 0.721248 -0.062500 1 0 0 0 0 0 4 442700
-0.002221 -0.000010 0.119218 0.169083 -0.045013 0.759468 -0.062500 1 0 0 0 0 0 4 444201
-0.002220 -0.000008 0.119218 0.193119 -0.019551 0.773955 -0.062500 1 0 0 0 0 0 4 444722
-0.002219 -0.000007 0.119218 0.205427 -0.006672 0.779084 -0.062500 1 0 0 0 0 0 4 445776
-0.002218 -0.000007 0.119218 0.211631 -0.000202 0.780867 -0.062500 1 0 0 0 0 0 4 446713
-0.002218 -0.000006 0.119218 0.214750 0.003034 0.781482 -0.062500 1 0 0 0 0 0 4 447696
-0.002223 0.000012 0.119208 0.289576 -0.247260 0.929734 -0.062500 1 0 0 0 0 0 4 448657
-0.002226 0.000021 0.119204 0.267014 -0.161772 0.857337 -0.062500 1 0 0 0 0 0 4 449700
-0.002227 0.000025 0.119203 0.248994 -0.098036 0.819892 -0.062500 1 0 0 0 0 0 4 450697
-0.002228 0.000027 0.119202 0.239066 -0.064083 0.805706 -0.062500 1 0 0 0 0 0 4 451971
-0.002228 0.000029 0.119202 0.233925 -0.046916 0.800670 -0.062500 1 0 0 0 0 0 4 452986
-0.002247 0.000034 0.119212 0.493885 -0.100168 0.660410 -0.062500 1 0 0 0 0 0 4 453780
-0.002257 0.000036 0.119215 0.403251 -0.075152 0.727702 -0.062500 1 0 0 0 0 0 4 454911
-0.002261 0.000037 0.119217 0.336546 -0.057442 0.762524 -0.062500 1 0 0 0 0 0 4 455751
-0.002264 0.000038 0.119217 0.301278 -0.048060 0.775703 -0.062500 1 0 0 0 0 0 4 456950
-0.002265 0.000038 0.119217 0.283549 -0.043308 0.780371 -0.062500 1 0 0 0 0 0 4 457778
-0.002265 0.000038 0.119217 0.274695 -0.040927 0.782001 -0.062500 1 0 0 0 0 0 4 458744
-0.002266 0.000038 0.119217 0.270283 -0.039734 0.782571 -0.062500 1 0 0 0 0 0 4 459733
-0.002266 0.000039 0.119217 0.268078 -0.039147 0.782766 -0.062500 1 0 0 0 0 0 4 460692
-0.002266 0.000039 0.119217 0.266989 -0.038841 0.782827 -0.062500 1 0 0 0 0 0 4 461737
-0.002266 0.000039 0.119217 0.266432 -0.038694 0.782850 -0.062500 1 0 0 0 0 0 4 462773
-0.002266 0.000039 0.119217 0.266159 -0.038607 0.782865 -0.062500 1 0 0 0 0 0 4 463641
-0.002266 0.000039 0.119217 0.266018 -0.038582 0.782863 -0.062500 1 0 0 0 0 0 4 464740
-0.002266 0.000039 0.119217 0.265947 -0.038555 0.782867 -0.062500 1 0 0 0 0 0 4 465802
-0.002266 0.000039 0.119217 0.265924 -0.038559 0.782867 -0.062500 1 0 0 0 0 0 4 466698
-0.002266 0.000039 0.119217 0.265908 -0.038546 0.782867 -0.062500 1 0 0 0 0 0 4 467695
-0.002266 0.000039 0.119217 0.265887 -0.038551 0.782866 -0.062500 1 0 0 0 0 0 4 468701
-0.002266 0.000039 0.119217 0.265885 -0.038552 0.782866 -0.062500 1 0 0 0 0 0 4 469701
-0.002271 0.000057 0.119207 0.339075 -0.290308 0.931082 -0.062500 1 0 0 0 0 0 4 470697
-0.002274 0.000066 0.119203 0.315776 -0.205713 0.858525 -0.062500 1 0 0 0 0 0 4 471693
-0.002275 0.000070 0.119202 0.297398 -0.142414 0.821019 -0.062500 1 0 0 0 0 0 4 472695
-0.002276 0.000072 0.119201 0.287265 -0.108687 0.806801 -0.062500 1 0 0 0 0 0 4 473702
-0.002276 0.000073 0.119201 0.282017 -0.091610 0.801741 -0.062500 1 0 0 0 0 0 4 474694
-0.002276 0.000074 0.119201 0.279333 -0.083055 0.799993 -0.062500 1 0 0 0 0 0 4 476232
-0.002264 0.000088 0.119212 0.101129 -0.268576 0.648424 -0.062500 1 0 0 0 0 0 4 476761
-0.002258 0.000095 0.119215 0.158448 -0.202771 0.722205 -0.062500 1 0 0 0 0 0 4 477828
-0.002254 0.000098 0.119217 0.202569 -0.153967 0.760307 -0.062500 1 0 0 0 0 0 4 478715
-0.002253 0.000100 0.119217 0.226465 -0.127973 0.774745 -0.062500 1 0 0 0 0 0 4 479703
-0.002252 0.000101 0.119217 0.238662 -0.114812 0.779855 -0.062500 1 0 0 0 0 0 4 480700
-0.002251 0.000101 0.119217 0.244840 -0.108225 0.781642 -0.062500 1 0 0 0 0 0 4 481707
-0.002251 0.000101 0.119217 0.247938 -0.104914 0.782256 -0.062500 1 0 0 0 0 0 4 482701
-0.002251 0.000102 0.119217 0.249495 -0.103273 0.782470 -0.062500 1 0 0 0 0 0 4 483814
-0.002251 0.000102 0.119217 0.250288 -0.102442 0.782540 -0.062500 1 0 0 0 0 0 4 484909
-0.002256 0.000120 0.119207 0.323828 -0.353646 0.930966 -0.062500 1 0 0 0 0 0 4 485715
-0.002259 0.000129 0.119203 0.300734 -0.268914 0.858337 -0.062500 1 0 0 0 0 0 4 486935
-0.002260 0.000133 0.119202 0.282459 -0.205570 0.820777 -0.062500 1 0 0 0 0 0 4 487781
-0.002261 0.000135 0.119201 0.272373 -0.171802 0.806539 -0.062500 1 0 0 0 0 0 4 488933
-0.002261 0.000136 0.119201 0.267161 -0.154696 0.801494 -0.062500 1 0 0 0 0 0 4 489853
-0.002262 0.000137 0.119201 0.264501 -0.146136 0.799722 -0.062500 1 0 0 0 0 0 4 490963
-0.002262 0.000137 0.119201 0.263149 -0.141836 0.799118 -0.062500 1 0 0 0 0 0 4 491716
-0.002267 0.000155 0.119191 0.335589 -0.391175 0.947426 -0.062500 1 0 0 0 0 0 4 492692
-0.002270 0.000164 0.119187 0.311979 -0.305653 0.874654 -0.062500 1 0 0 0 0 0 4 493720
-0.002271 0.000169 0.119186 0.293441 -0.241890 0.837038 -0.062500 1 0 0 0 0 0 4 494685
-0.002272 0.000171 0.119185 0.283242 -0.207917 0.822777 -0.062500 1 0 0 0 0 0 4 495867
-0.002272 0.000172 0.119185 0.277951 -0.190735 0.817720 -0.062500 1 0 0 0 0 0 4 496984
-0.002272 0.000173 0.119185 0.275253 -0.182103 0.815948 -0.062500 1 0 0 0 0 0 4 497663
-0.002272 0.000173 0.119185 0.273900 -0.177800 0.815343 -0.062500 1 0 0 0 0 0 4 498717
-0.002272 0.000173 0.119185 0.273206 -0.175636 0.815132 -0.062500 1 0 0 0 0 0 4 499719
-0.002272 0.000173 0.119185 0.272862 -0.174554 0.815051 -0.062500 1 0 0 0 0 0 4 500648
-0.002273 0.000173 0.119185 0.272688 -0.174023 0.815031 -0.062500 1 0 0 0 0 0 4 501640
-0.002273 0.000173 0.119185 0.272601 -0.173743 0.815020 -0.062500 1 0 0 0 0 0 4 502644
-0.002273 0.000173 0.119185 0.272553 -0.173621 0.815025 -0.062500 1 0 0 0 0 0 4 503643
-0.002278 0.000191 0.119174 0.345610 -0.424892 0.963675 -0.062500 1 0 0 0 0 0 4 504648
-0.002268 0.000214 0.119181 0.145419 -0.530429 0.740216 -0.062500 1 0 0 0 0 0 4 505644
-0.002263 0.000225 0.119184 0.185105 -0.403444 0.776485 -0.062500 1 0 0 0 0 0 4 506644
-0.002260 0.000231 0.119185 0.219464 -0.321982 0.800323 -0.062500 1 0 0 0 0 0 4 507644
-0.002259 0.000234 0.119185 0.238264 -0.279440 0.809683 -0.062500 1 0 0 0 0 0 4 508648
-0.002258 0.000235 0.119185 0.247911 -0.258007 0.813027 -0.062500 1 0 0 0 0 0 4 510496
-0.002258 0.000236 0.119185 0.252776 -0.247262 0.814199 -0.062500 1 0 0 0 0 0 4 511739
-0.002258 0.000236 0.119185 0.255210 -0.241884 0.814608 -0.062500 1 0 0 0 0 0 4 512668
-0.002258 0.000236 0.119185 0.256437 -0.239202 0.814739 -0.062500 1 0 0 0 0 0 4 513652
-0.002258 0.000236 0.119185 0.257051 -0.237862 0.814788 -0.062500 1 0 0 0 0 0 4 514650
-0.002258 0.000236 0.119185 0.257360 -0.237198 0.814805 -0.062500 1 0 0 0 0 0 4 515652
-0.002258 0.000236 0.119185 0.257512 -0.236855 0.814816 -0.062500 1 0 0 0 0 0 4 516656
-0.002258 0.000237 0.119185 0.257585 -0.236693 0.814812 -0.062500 1 0 0 0 0 0 4 517946
-0.002258 0.000237 0.119185 0.257627 -0.236598 0.814812 -0.062500 1 0 0 0 0 0 4 518724
-0.002258 0.000237 0.119185 0.257639 -0.236552 0.814812 -0.062500 1 0 0 0 0 0 4 519911
-0.002263 0.000254 0.119175 0.330706 -0.487723 0.963658 -0.062500 1 0 0 0 0 0 4 520754
-0.002266 0.000263 0.119171 0.307477 -0.403415 0.890794 -0.062500 1 0 0 0 0 0 4 521693
-0.002267 0.000268 0.119170 0.289122 -0.340259 0.853114 -0.062500 1 0 0 0 0 0 4 522935
-0.002268 0.000270 0.119169 0.279010 -0.306579 0.838845 -0.062500 1 0 0 0 0 0 4 523757
-0.002268 0.000271 0.119169 0.273766 -0.289519 0.833776 -0.062500 1 0 0 0 0 0 4 524920
-0.002268 0.000272 0.119169 0.271106 -0.280970 0.832009 -0.062500 1 0 0 0 0 0 4 525693
-0.002268 0.000272 0.119169 0.269752 -0.276695 0.831399 -0.062500 1 0 0 0 0 0 4 526671
-0.002268 0.000272 0.119169 0.269064 -0.274556 0.831179 -0.062500 1 0 0 0 0 0 4 527665
-0.002287 0.000277 0.119179 0.531463 -0.335573 0.692944 -0.062500 1 0 0 0 0 0 4 528601
-0.002296 0.000279 0.119182 0.441920 -0.314117 0.760661 -0.062500 1 0 0 0 0 0 4 529816
-0.002301 0.000280 0.119183 0.375755 -0.298238 0.795581 -0.062500 1 0 0 0 0 0 4 530846
-0.002303 0.000281 0.119184 0.340771 -0.289792 0.808822 -0.062500 1 0 0 0 0 0 4 531707
-0.002305 0.000281 0.119184 0.323167 -0.285542 0.813499 -0.062500 1 0 0 0 0 0 4 532756
-0.002305 0.000281 0.119184 0.314403 -0.283403 0.815130 -0.062500 1 0 0 0 0 0 4 533744
-0.002305 0.000281 0.119184 0.310028 -0.282326 0.815695 -0.062500 1 0 0 0 0 0 4 534659
-0.002306 0.000281 0.119184 0.307830 -0.281801 0.815888 -0.062500 1 0 0 0 0 0 4 535680
-0.002306 0.000281 0.119184 0.306747 -0.281521 0.815960 -0.062500 1 0 0 0 0 0 4 536665
-0.002306 0.000281 0.119184 0.306197 -0.281399 0.815978 -0.062500 1 0 0 0 0 0 4 537651
-0.002306 0.000281 0.119184 0.305939 -0.281328 0.815992 -0.062500 1 0 0 0 0 0 4 538665
-0.002306 0.000281 0.119184 0.305800 -0.281304 0.815990 -0.062500 1 0 0 0 0 0 4 539678
-0.002306 0.000281 0.119184 0.305730 -0.281278 0.815994 -0.062500 1 0 0 0 0 0 4 540650
-0.002306 0.000281 0.119184 0.305691 -0.281268 0.815994 -0.062500 1 0 0 0 0 0 4 541668
-0.002306 0.000281 0.119184 0.305668 -0.281273 0.815993 -0.062500 1 0 0 0 0 0 4 542622
-0.002306 0.000281 0.119184 0.305667 -0.281274 0.815993 -0.062500 1 0 0 0 0 0 4 544509
-0.002306 0.000281 0.119184 0.305655 -0.281272 0.815999 -0.062500 1 0 0 0 0 0 4 544756
-0.002306 0.000281 0.119184 0.305662 -0.281263 0.815987 -0.062500 1 0 0 0 0 0 4 545803
-0.002311 0.000299 0.119173 0.378620 -0.532310 0.965028 -0.062500 1 0 0 0 0 0 4 546687
-0.002314 0.000308 0.119170 0.355447 -0.448077 0.892065 -0.062500 1 0 0 0 0 0 4 547682
-0.002315 0.000313 0.119168 0.337126 -0.384961 0.854346 -0.062500 1 0 0 0 0 0 4 548677
-0.002334 0.000319 0.119178 0.589887 -0.413457 0.702073 -0.062500 1 0 0 0 0 0 4 549731
-0.002344 0.000323 0.119181 0.495205 -0.375449 0.764648 -0.062500 1 0 0 0 0 0 4 550681
-0.002349 0.000324 0.119182 0.426423 -0.351266 0.797779 -0.062500 1 0 0 0 0 0 4 551678
-0.002351 0.000325 0.119183 0.390107 -0.338668 0.810369 -0.062500 1 0 0 0 0 0 4 552942
-0.002352 0.000326 0.119183 0.371848 -0.332335 0.814844 -0.062500 1 0 0 0 0 0 4 553902
-0.002353 0.000326 0.119183 0.362734 -0.329169 0.816393 -0.062500 1 0 0 0 0 0 4 554712
-0.002353 0.000326 0.119183 0.358186 -0.327577 0.816923 -0.062500 1 0 0 0 0 0 4 555950
-0.002354 0.000326 0.119183 0.355927 -0.326789 0.817114 -0.062500 1 0 0 0 0 0 4 556743
-0.002354 0.000326 0.119183 0.354790 -0.326398 0.817185 -0.062500 1 0 0 0 0 0 4 557899
-0.002354 0.000326 0.119183 0.354223 -0.326193 0.817208 -0.062500 1 0 0 0 0 0 4 558744
-0.002354 0.000326 0.119183 0.353958 -0.326094 0.817209 -0.062500 1 0 0 0 0 0 4 559679
-0.002354 0.000326 0.119183 0.353792 -0.326052 0.817211 -0.062500 1 0 0 0 0 0 4 560697
-0.002354 0.000326 0.119183 0.353739 -0.326019 0.817216 -0.062500 1 0 0 0 0 0 4 561736
-0.002354 0.000326 0.119183 0.353702 -0.326008 0.817216 -0.062500 1 0 0 0 0 0 4 562868
-0.002354 0.000326 0.119183 0.353680 -0.326014 0.817215 -0.062500 1 0 0 0 0 0 4 563874
-0.002354 0.000326 0.119183 0.353663 -0.326000 0.817214 -0.062500 1 0 0 0 0 0 4 564628
-0.002354 0.000326 0.119183 0.353661 -0.325999 0.817214 -0.062500 1 0 0 0 0 0 4 565711
-0.002354 0.000326 0.119183 0.353669 -0.325990 0.817221 -0.062500 1 0 0 0 0 0 4 566743
-0.002354 0.000326 0.119183 0.353662 -0.325998 0.817215 -0.062500 1 0 0 0 0 0 4 567673
-0.002354 0.000326 0.119183 0.353665 -0.326010 0.817221 -0.062500 1 0 0 0 0 0 4 568667
-0.002354 0.000326 0.119183 0.353662 -0.326000 0.817215 -0.062500 1 0 0 0 0 0 4 569677
-0.002354 0.000326 0.119183 0.353661 -0.325999 0.817215 -0.062500 1 0 0 0 0 0 4 570672
-0.002354 0.000326 0.119183 0.353661 -0.325999 0.817215 -0.062500 1 0 0 0 0 0 4 571670
-0.002354 0.000326 0.119183 0.353661 -0.325999 0.817214 -0.062500 1 0 0 0 0 0 4 572670
-0.002359 0.000344 0.119172 0.426546 -0.576897 0.966429 -0.062500 1 0 0 0 0 0 4 573664
-0.002362 0.000353 0.119168 0.403432 -0.492738 0.893383 -0.062500 1 0 0 0 0 0 4 574671
-0.002363 0.000357 0.119167 0.385125 -0.429668 0.855628 -0.062500 1 0 0 0 0 0 4 575672
-0.002364 0.000360 0.119167 0.375007 -0.396017 0.841301 -0.062500 1 0 0 0 0 0 4 577572
-0.002364 0.000361 0.119167 0.369766 -0.378971 0.836223 -0.062500 1 0 0 0 0 0 4 578750
-0.002364 0.000361 0.119167 0.367105 -0.370416 0.834457 -0.062500 1 0 0 0 0 0 4 579655
-0.002364 0.000362 0.119166 0.365751 -0.366143 0.833841 -0.062500 1 0 0 0 0 0 4 580679
-0.002364 0.000362 0.119166 0.365052 -0.364002 0.833624 -0.062500 1 0 0 0 0 0 4 581649
-0.002364 0.000362 0.119166 0.364719 -0.362925 0.833553 -0.062500 1 0 0 0 0 0 4 582652
-0.002364 0.000362 0.119166 0.364538 -0.362403 0.833527 -0.062500 1 0 0 0 0 0 4 583656
-0.002364 0.000362 0.119166 0.364462 -0.362127 0.833528 -0.062500 1 0 0 0 0 0 4 584896
-0.002364 0.000362 0.119166 0.364415 -0.362006 0.833514 -0.062500 1 0 0 0 0 0 4 585733
-0.002364 0.000362 0.119166 0.364400 -0.361923 0.833518 -0.062500 1 0 0 0 0 0 4 586893
-0.002364 0.000362 0.119166 0.364381 -0.361892 0.833511 -0.062500 1 0 0 0 0 0 4 587735
-0.002364 0.000362 0.119166 0.364375 -0.361879 0.833524 -0.062500 1 0 0 0 0 0 4 588703
-0.002364 0.000362 0.119166 0.364372 -0.361867 0.833519 -0.062500 1 0 0 0 0 0 4 589898
-0.002364 0.000362 0.119166 0.364371 -0.361866 0.833518 -0.062500 1 0 0 0 0 0 4 590735
-0.002364 0.000362 0.119166 0.364368 -0.361855 0.833511 -0.062500 1 0 0 0 0 0 4 591712
-0.002364 0.000362 0.119166 0.364371 -0.361865 0.833517 -0.062500 1 0 0 0 0 0 4 592676
-0.002364 0.000362 0.119166 0.364371 -0.361866 0.833518 -0.062500 1 0 0 0 0 0 4 593740
-0.002364 0.000362 0.119166 0.364368 -0.361855 0.833511 -0.062500 1 0 0 0 0 0 4 594687
-0.002364 0.000362 0.119166 0.364371 -0.361865 0.833517 -0.062500 1 0 0 0 0 0 4 595639
-0.002364 0.000362 0.119166 0.364371 -0.361867 0.833518 -0.062500 1 0 0 0 0 0 4 596871
-0.002364 0.000362 0.119166 0.364368 -0.361855 0.833511 -0.062500 1 0 0 0 0 0 4 597712
-0.002364 0.000362 0.119166 0.364371 -0.361866 0.833517 -0.062500 1 0 0 0 0 0 4 598642
-0.002370 0.000380 0.119156 0.437209 -0.612627 0.982857 -0.062500 1 0 0 0 0 0 4 599757
-0.002372 0.000389 0.119152 0.414107 -0.528534 0.909742 -0.062500 1 0 0 0 0 0 4 600654
-0.002374 0.000393 0.119151 0.395819 -0.465492 0.871958 -0.062500 1 0 0 0 0 0 4 601630
-0.002374 0.000395 0.119150 0.385716 -0.431847 0.857621 -0.062500 1 0 0 0 0 0 4 602640
-0.002375 0.000397 0.119150 0.380479 -0.414807 0.852535 -0.062500 1 0 0 0 0 0 4 603642
-0.002375 0.000397 0.119150 0.377798 -0.406261 0.850763 -0.062500 1 0 0 0 0 0 4 604646
-0.002375 0.000397 0.119150 0.376446 -0.402002 0.850151 -0.062500 1 0 0 0 0 0 4 605620
-0.002375 0.000398 0.119150 0.375763 -0.399846 0.849947 -0.062500 1 0 0 0 0 0 4 606637
-0.002375 0.000398 0.119150 0.375424 -0.398777 0.849871 -0.062500 1 0 0 0 0 0 4 607642
-0.002375 0.000398 0.119150 0.375239 -0.398244 0.849837 -0.062500 1 0 0 0 0 0 4 608673
-0.002375 0.000398 0.119150 0.375154 -0.397975 0.849830 -0.062500 1 0 0 0 0 0 4 609645
-0.002375 0.000398 0.119150 0.375111 -0.397835 0.849835 -0.062500 1 0 0 0 0 0 4 611485
-0.002375 0.000398 0.119150 0.375103 -0.397772 0.849835 -0.062500 1 0 0 0 0 0 4 612729
-0.002375 0.000398 0.119150 0.375084 -0.397743 0.849828 -0.062500 1 0 0 0 0 0 4 613686
-0.002375 0.000398 0.119150 0.375080 -0.397731 0.849820 -0.062500 1 0 0 0 0 0 4 614651
-0.002375 0.000398 0.119150 0.375076 -0.397719 0.849832 -0.062500 1 0 0 0 0 0 4 615632
-0.002375 0.000398 0.119150 0.375072 -0.397707 0.849827 -0.062500 1 0 0 0 0 0 4 616665
-0.002375 0.000398 0.119150 0.375072 -0.397706 0.849826 -0.062500 1 0 0 0 0 0 4 617656
-0.002375 0.000398 0.119150 0.375075 -0.397717 0.849833 -0.062500 1 0 0 0 0 0 4 618609
-0.002375 0.000398 0.119150 0.375072 -0.397707 0.849827 -0.062500 1 0 0 0 0 0 4 619921
-0.002375 0.000398 0.119150 0.375072 -0.397706 0.849826 -0.062500 1 0 0 0 0 0 4 620937
-0.002375 0.000398 0.119150 0.375071 -0.397706 0.849826 -0.062500 1 0 0 0 0 0 4 621734
-0.002375 0.000398 0.119150 0.375075 -0.397718 0.849833 -0.062500 1 0 0 0 0 0 4 622588
-0.002375 0.000398 0.119150 0.375072 -0.397708 0.849827 -0.062500 1 0 0 0 0 0 4 623878
-0.002375 0.000398 0.119150 0.375080 -0.397698 0.849833 -0.062500 1 0 0 0 0 0 4 624736
[truncated: 5,897,816 more chars]
