# Supplementary material for: Increasing Patient Engagement in Rehabilitation Exercises Using Computer-Based Citizen Science
Source: PLoS One. 2015 Mar 20;10(3):e0117013. doi: 10.1371/journal.pone.0117013 (PMC4368773; doi:10.1371/journal.pone.0117013)
Supplement: S4 Dataset — (ZIP) [file pone.0117013.s004.zip › Dataset_S4/P9/P9_with.dat]

-0.029094 0.011720 0.170407 -11.425181 0.263137 -7.048494 -0.000000 1 0 23 43 132 192 0 786
-0.028806 0.011705 0.170563 -4.866901 0.211532 -2.764907 -0.000031 1 0 0 0 0 0 0 1776
-0.028211 0.011711 0.170845 -8.203045 -0.058974 -3.991000 -0.000063 1 0 0 0 0 0 0 2795
-0.027874 0.011724 0.171000 -5.164399 -0.196746 -2.484970 -0.000092 1 0 0 0 0 0 0 3735
-0.027520 0.011756 0.171153 -5.068657 -0.463309 -2.340077 -0.000129 1 0 0 0 0 0 0 4928
-0.027193 0.011824 0.171281 -4.694294 -0.955105 -2.012661 -0.000160 1 0 0 0 0 0 0 5911
-0.026989 0.011899 0.171363 -3.055771 -1.104222 -1.403011 -0.000188 1 0 0 0 0 0 0 6787
-0.026877 0.011985 0.171406 -1.677392 -1.261771 -0.873797 -0.000221 1 0 0 0 0 0 0 7868
-0.026877 0.012108 0.171392 -0.073688 -1.773978 -0.089919 -0.000251 1 0 0 0 0 0 0 8822
-0.026983 0.012245 0.171327 1.462605 -2.001442 0.629546 -0.000281 1 0 0 0 0 0 0 9764
-0.027139 0.012371 0.171231 2.297259 -1.903644 1.078670 -0.000312 1 0 0 0 0 0 0 10772
-0.027335 0.012513 0.171110 2.894697 -2.090046 1.421157 -0.000343 1 0 0 0 0 0 0 11759
-0.027519 0.012638 0.170987 2.826636 -1.910670 1.463754 -0.000374 1 0 0 0 0 0 0 12759
-0.027682 0.012720 0.170866 2.551820 -1.329737 1.413371 -0.000405 1 0 0 0 0 0 0 13759
-0.027763 0.012768 0.170753 1.468797 -0.835277 1.293851 -0.000437 1 0 0 0 0 0 0 14767
-0.027751 0.012788 0.170661 0.174483 -0.430637 0.985131 -0.000468 1 0 0 0 0 0 0 15760
-0.027656 0.012768 0.170604 -1.039081 0.123190 0.475689 -0.000499 1 0 0 0 0 0 0 16759
-0.027466 0.012720 0.170568 -2.375296 0.544972 0.122358 -0.000530 1 0 0 0 0 0 0 17759
-0.027250 0.012660 0.170541 -2.830750 0.715207 -0.066648 -0.000590 1 0 0 0 0 0 0 19650
-0.026780 0.012497 0.170477 -6.163839 2.083976 0.359502 -0.000627 1 0 0 0 0 0 0 20844
-0.026588 0.012453 0.170447 -2.877523 0.657461 -0.049567 -0.000655 1 0 0 0 0 0 0 21762
-0.026467 0.012414 0.170400 -1.626520 0.446682 0.101693 -0.000686 1 0 0 0 0 0 0 22752
-0.026424 0.012421 0.170326 -0.466822 -0.169520 0.453142 -0.000717 1 0 0 0 0 0 0 23741
-0.026464 0.012442 0.170230 0.736256 -0.418582 0.755972 -0.000749 1 0 0 0 0 0 0 24744
-0.026596 0.012478 0.170118 2.065301 -0.650996 0.954932 -0.000780 1 0 0 0 0 0 0 25741
-0.026767 0.012554 0.169998 2.734411 -1.208160 1.075683 -0.000816 1 0 0 0 0 0 0 26896
-0.026994 0.012625 0.169858 3.518735 -1.192325 1.314596 -0.000848 1 0 0 0 0 0 0 27919
-0.027199 0.012682 0.169725 3.343506 -1.024660 1.221387 -0.000878 1 0 0 0 0 0 0 28884
-0.027360 0.012709 0.169607 2.762177 -0.619577 1.005194 -0.000909 1 0 0 0 0 0 0 29880
-0.027472 0.012714 0.169512 2.078522 -0.305008 0.658908 -0.000944 1 0 0 0 0 0 0 30989
-0.027466 0.012657 0.169453 0.479001 0.537198 0.149387 -0.000968 1 0 0 0 0 0 0 31749
-0.027412 0.012603 0.169421 -0.281659 0.575590 -0.294369 -0.001005 1 0 0 0 0 0 0 32956
-0.027249 0.012519 0.169404 -1.762502 0.956174 -0.542921 -0.001032 1 0 0 0 0 0 0 33823
-0.027055 0.012423 0.169406 -2.321179 1.153604 -0.839143 -0.001063 1 0 0 0 0 0 0 34798
-0.026817 0.012316 0.169419 -2.927492 1.312295 -1.032310 -0.001092 1 0 0 0 0 0 0 35732
-0.026615 0.012232 0.169425 -2.521273 1.032496 -0.978583 -0.001125 1 0 0 0 0 0 0 36781
-0.026415 0.012172 0.169434 -2.447142 0.679666 -1.037805 -0.001156 1 0 0 0 0 0 0 37774
-0.026273 0.012101 0.169428 -1.676833 0.772054 -0.880393 -0.001186 1 0 0 0 0 0 0 38726
-0.026187 0.012083 0.169403 -0.860318 0.102173 -0.633632 -0.001217 1 0 0 0 0 0 0 39740
-0.026139 0.012058 0.169371 -0.276094 0.118000 -0.534471 -0.001253 1 0 0 0 0 0 0 40870
-0.026168 0.012058 0.169323 0.802765 -0.209965 -0.340694 -0.001283 1 0 0 0 0 0 0 41857
-0.026222 0.012084 0.169274 1.234015 -0.588270 -0.329864 -0.001311 1 0 0 0 0 0 0 42743
-0.026328 0.012114 0.169216 1.982511 -0.684323 -0.233729 -0.001343 1 0 0 0 0 0 0 43759
-0.026422 0.012155 0.169162 1.894570 -0.845882 -0.297044 -0.001374 1 0 0 0 0 0 0 44764
-0.026499 0.012183 0.169119 1.692852 -0.686237 -0.467487 -0.001406 1 0 0 0 0 0 0 45771
-0.026551 0.012216 0.169088 1.353448 -0.759148 -0.668292 -0.001436 1 0 0 0 0 0 0 46737
-0.026531 0.012225 0.169076 0.391558 -0.443250 -0.950430 -0.001468 1 0 0 0 0 0 0 47754
-0.026472 0.012220 0.169074 -0.190487 -0.249953 -1.119842 -0.001499 1 0 0 0 0 0 0 48758
-0.026369 0.012203 0.169091 -0.825828 -0.072439 -1.428362 -0.001531 1 0 0 0 0 0 0 49766
-0.026216 0.012175 0.169121 -1.525670 0.082282 -1.633236 -0.001562 1 0 0 0 0 0 0 50759
-0.026062 0.012146 0.169154 -1.603836 0.107888 -1.729411 -0.001593 1 0 0 0 0 0 0 51766
-0.025907 0.012116 0.169190 -1.617344 0.113589 -1.786332 -0.001624 1 0 0 0 0 0 0 52764
-0.025759 0.012106 0.169217 -1.499676 -0.145922 -1.725860 -0.001678 1 0 0 0 0 0 0 54491
-0.025658 0.012096 0.169232 -0.889677 -0.180394 -1.561885 -0.001690 1 0 0 0 0 0 0 54858
-0.025606 0.012091 0.169239 -0.179876 -0.252275 -1.473053 -0.001722 1 0 0 0 0 0 0 55902
-0.025579 0.012088 0.169242 0.228662 -0.296236 -1.435711 -0.001750 1 0 0 0 0 0 0 56772
-0.025565 0.012087 0.169244 0.449097 -0.322461 -1.430674 -0.001780 1 0 0 0 0 0 0 57746
-0.025583 0.012090 0.169244 0.891649 -0.396457 -1.424363 -0.001812 1 0 0 0 0 0 0 58770
-0.025625 0.012116 0.169233 1.266470 -0.697906 -1.314358 -0.001843 1 0 0 0 0 0 0 59767
-0.025648 0.012129 0.169228 1.054809 -0.567181 -1.394677 -0.001874 1 0 0 0 0 0 0 60766
-0.025643 0.012149 0.169232 0.693988 -0.653423 -1.552317 -0.001908 1 0 0 0 0 0 0 61839
-0.025615 0.012155 0.169236 0.372699 -0.479706 -1.582202 -0.001944 1 0 0 0 0 0 0 62993
-0.025551 0.012147 0.169255 -0.125627 -0.294171 -1.804667 -0.001969 1 0 0 0 0 0 0 63784
-0.025501 0.012157 0.169271 0.012895 -0.506404 -1.820211 -0.002007 1 0 0 0 0 0 0 64999
-0.025399 0.012147 0.169298 -0.630998 -0.275429 -1.974321 -0.002033 1 0 0 0 0 0 0 65853
-0.025296 0.012131 0.169328 -0.712413 -0.184169 -2.057835 -0.002061 1 0 0 0 0 0 0 66736
-0.025200 0.012132 0.169351 -0.617563 -0.399042 -1.995541 -0.002093 1 0 0 0 0 0 0 67747
-0.025134 0.012146 0.169370 -0.219947 -0.594026 -1.951186 -0.002126 1 0 0 0 0 0 0 68827
-0.025074 0.012149 0.169380 -0.083923 -0.469152 -1.863429 -0.002157 1 0 0 0 0 0 0 69798
-0.025026 0.012164 0.169392 0.100376 -0.622546 -1.898567 -0.002186 1 0 0 0 0 0 0 70749
-0.025001 0.012171 0.169397 0.423623 -0.547160 -1.850363 -0.002223 1 0 0 0 0 0 0 71936
-0.024988 0.012174 0.169400 0.618370 -0.496127 -1.824902 -0.002250 1 0 0 0 0 0 0 72780
-0.024965 0.012190 0.169409 0.514484 -0.651048 -1.916200 -0.002281 1 0 0 0 0 0 0 73785
-0.024953 0.012197 0.169413 0.655668 -0.571523 -1.894950 -0.002315 1 0 0 0 0 0 0 74878
-0.024946 0.012201 0.169415 0.754385 -0.518372 -1.885119 -0.002343 1 0 0 0 0 0 0 75767
-0.024942 0.012203 0.169416 0.814866 -0.493799 -1.892981 -0.002374 1 0 0 0 0 0 0 76748
-0.024916 0.012200 0.169417 0.530562 -0.428215 -1.925194 -0.002405 1 0 0 0 0 0 0 77757
-0.024902 0.012198 0.169418 0.682740 -0.449020 -1.939647 -0.002437 1 0 0 0 0 0 0 78761
-0.024854 0.012206 0.169427 0.256821 -0.589182 -2.062613 -0.002467 1 0 0 0 0 0 0 79741
-0.024805 0.012206 0.169432 0.202523 -0.496428 -2.056699 -0.002499 1 0 0 0 0 0 0 80754
-0.024755 0.012202 0.169436 0.199211 -0.436642 -2.057672 -0.002530 1 0 0 0 0 0 0 81736
-0.024713 0.012213 0.169444 0.314059 -0.643165 -2.145295 -0.002562 1 0 0 0 0 0 0 82759
-0.024666 0.012214 0.169450 0.273688 -0.538003 -2.133773 -0.002593 1 0 0 0 0 0 0 83772
-0.024642 0.012215 0.169452 0.574710 -0.523846 -2.119128 -0.002625 1 0 0 0 0 0 0 84774
-0.024605 0.012211 0.169455 0.443068 -0.467318 -2.136642 -0.002655 1 0 0 0 0 0 0 85758
-0.024587 0.012209 0.169456 0.677404 -0.493737 -2.147306 -0.002690 1 0 0 0 0 0 0 86864
-0.024577 0.012208 0.169457 0.831638 -0.515435 -2.164839 -0.002724 1 0 0 0 0 0 0 87955
-0.024572 0.012207 0.169457 0.917742 -0.529750 -2.185053 -0.002756 1 0 0 0 0 0 0 88963
-0.024570 0.012207 0.169457 0.964788 -0.538780 -2.202255 -0.002780 1 0 0 0 0 0 0 89753
-0.024569 0.012207 0.169457 0.995955 -0.547240 -2.227040 -0.002813 1 0 0 0 0 0 0 90801
-0.024543 0.012203 0.169458 0.693737 -0.497829 -2.264328 -0.002843 1 0 0 0 0 0 0 91754
-0.024531 0.012200 0.169459 0.836782 -0.526732 -2.283238 -0.002874 1 0 0 0 0 0 0 92767
-0.024524 0.012199 0.169459 0.943484 -0.549372 -2.303939 -0.002906 1 0 0 0 0 0 0 93776
-0.024496 0.012194 0.169460 0.682635 -0.507778 -2.339970 -0.002936 1 0 0 0 0 0 0 94749
-0.024482 0.012192 0.169461 0.847594 -0.541124 -2.360014 -0.002970 1 0 0 0 0 0 0 95840
-0.024450 0.012186 0.169462 0.642901 -0.509848 -2.396194 -0.003004 1 0 0 0 0 0 0 96923
-0.024434 0.012184 0.169463 0.836944 -0.547767 -2.412280 -0.003035 1 0 0 0 0 0 0 97903
-0.024426 0.012182 0.169463 0.970126 -0.575276 -2.432673 -0.003067 1 0 0 0 0 0 0 98938
-0.024397 0.012177 0.169464 0.720811 -0.535186 -2.464491 -0.003093 1 0 0 0 0 0 0 99774
-0.024383 0.012175 0.169465 0.894172 -0.570655 -2.488499 -0.003132 1 0 0 0 0 0 0 101026
-0.024375 0.012173 0.169465 1.012267 -0.594492 -2.503199 -0.003157 1 0 0 0 0 0 0 101808
-0.024347 0.012168 0.169466 0.757756 -0.553903 -2.537567 -0.003186 1 0 0 0 0 0 0 102742
-0.024333 0.012166 0.169467 0.925786 -0.587573 -2.556771 -0.003219 1 0 0 0 0 0 0 103793
-0.024325 0.012165 0.169467 1.044183 -0.612179 -2.575958 -0.003249 1 0 0 0 0 0 0 104750
-0.024322 0.012164 0.169467 1.113366 -0.628685 -2.600289 -0.003282 1 0 0 0 0 0 0 105826
-0.024320 0.012164 0.169468 1.153425 -0.639615 -2.623238 -0.003313 1 0 0 0 0 0 0 106801
-0.024319 0.012164 0.169468 1.179236 -0.648256 -2.647266 -0.003344 1 0 0 0 0 0 0 107795
-0.024319 0.012164 0.169468 1.198660 -0.656113 -2.673738 -0.003378 1 0 0 0 0 0 0 108876
-0.024318 0.012164 0.169468 1.212190 -0.662064 -2.695349 -0.003405 1 0 0 0 0 0 0 109755
-0.024294 0.012159 0.169469 0.902392 -0.612214 -2.733818 -0.003437 1 0 0 0 0 0 0 110770
-0.024281 0.012157 0.169469 1.041093 -0.640575 -2.752799 -0.003468 1 0 0 0 0 0 0 111762
-0.024275 0.012156 0.169469 1.145245 -0.662893 -2.773225 -0.003499 1 0 0 0 0 0 0 112744
-0.024271 0.012155 0.169469 1.206515 -0.677698 -2.796308 -0.003530 1 0 0 0 0 0 0 113759
-0.024270 0.012155 0.169470 1.243018 -0.688107 -2.819831 -0.003561 1 0 0 0 0 0 0 114750
-0.024269 0.012155 0.169470 1.267075 -0.696467 -2.844303 -0.003593 1 0 0 0 0 0 0 115759
-0.024269 0.012155 0.169470 1.284439 -0.703559 -2.868120 -0.003623 1 0 0 0 0 0 0 116732
-0.024244 0.012151 0.169471 0.975635 -0.653791 -2.906046 -0.003655 1 0 0 0 0 0 0 117733
-0.024231 0.012148 0.169471 1.115087 -0.682365 -2.925358 -0.003686 1 0 0 0 0 0 0 118736
-0.024225 0.012147 0.169471 1.219815 -0.704767 -2.946159 -0.003717 1 0 0 0 0 0 0 119733
-0.024222 0.012147 0.169471 1.282098 -0.720125 -2.971329 -0.003751 1 0 0 0 0 0 0 120831
-0.024220 0.012146 0.169472 1.317823 -0.730096 -2.993035 -0.003780 1 0 0 0 0 0 0 121748
-0.024219 0.012146 0.169472 1.342785 -0.738968 -3.019406 -0.003814 1 0 0 0 0 0 0 122833
-0.024194 0.012142 0.169473 1.036281 -0.689341 -3.055189 -0.003843 1 0 0 0 0 0 0 123760
-0.024181 0.012140 0.169473 1.177204 -0.718016 -3.074058 -0.003874 1 0 0 0 0 0 0 124745
-0.024175 0.012139 0.169473 1.282677 -0.740575 -3.094869 -0.003905 1 0 0 0 0 0 0 125741
-0.024172 0.012138 0.169473 1.344375 -0.755487 -3.117976 -0.003937 1 0 0 0 0 0 0 126755
-0.024187 0.012124 0.169467 1.596812 -0.586271 -3.052417 -0.003967 1 0 0 0 0 0 0 127744
-0.024170 0.012113 0.169464 1.222769 -0.611208 -3.130252 -0.004004 1 0 0 0 0 0 0 128927
-0.024162 0.012107 0.169463 1.305267 -0.691995 -3.173984 -0.004034 1 0 0 0 0 0 0 129880
-0.024174 0.012091 0.169456 1.594415 -0.562843 -3.121799 -0.004069 1 0 0 0 0 0 0 130988
-0.024181 0.012082 0.169452 1.559755 -0.662780 -3.184448 -0.004096 1 0 0 0 0 0 0 131873
-0.024185 0.012078 0.169450 1.525888 -0.731985 -3.237514 -0.004128 1 0 0 0 0 0 0 132888
-0.024179 0.012058 0.169444 1.401966 -0.534364 -3.200171 -0.004159 1 0 0 0 0 0 0 133879
-0.024193 0.012034 0.169434 1.661925 -0.470308 -3.170490 -0.004186 1 0 0 0 0 0 0 134749
-0.024201 0.012023 0.169429 1.620434 -0.624895 -3.258488 -0.004220 1 0 0 0 0 0 0 135814
-0.024222 0.012003 0.169419 1.796039 -0.542583 -3.232360 -0.004250 1 0 0 0 0 0 0 136799
-0.024209 0.011989 0.169416 1.375290 -0.610832 -3.325019 -0.004280 1 0 0 0 0 0 0 137752
-0.024219 0.011968 0.169407 1.651682 -0.535440 -3.294483 -0.004316 1 0 0 0 0 0 0 138911
-0.024241 0.011944 0.169396 1.849890 -0.488681 -3.280566 -0.004348 1 0 0 0 0 0 0 139919
-0.024245 0.011914 0.169385 1.638888 -0.408772 -3.294320 -0.004375 1 0 0 0 0 0 0 140785
-0.024265 0.011885 0.169372 1.832884 -0.422622 -3.305342 -0.004409 1 0 0 0 0 0 0 141880
-0.024292 0.011857 0.169359 1.965508 -0.435943 -3.318034 -0.004437 1 0 0 0 0 0 0 142784
-0.024299 0.011825 0.169347 1.718875 -0.388042 -3.349729 -0.004468 1 0 0 0 0 0 0 143765
-0.024328 0.011815 0.169325 2.002691 -0.675014 -3.249729 -0.004500 1 0 0 0 0 0 0 144771
-0.024337 0.011792 0.169309 1.769005 -0.538689 -3.328291 -0.004531 1 0 0 0 0 0 0 145762
-0.024359 0.011767 0.169294 1.936643 -0.500691 -3.377484 -0.004562 1 0 0 0 0 0 0 146761
-0.024388 0.011742 0.169265 2.055071 -0.505962 -3.219516 -0.004593 1 0 0 0 0 0 0 147759
-0.024422 0.011717 0.169243 2.139659 -0.495038 -3.327496 -0.004624 1 0 0 0 0 0 0 148767
-0.024449 0.011672 0.169220 2.071527 -0.250348 -3.331746 -0.004655 1 0 0 0 0 0 0 149762
-0.024465 0.011651 0.169194 1.930495 -0.543021 -3.313611 -0.004687 1 0 0 0 0 0 0 150764
-0.024508 0.011613 0.169167 2.286517 -0.353405 -3.324989 -0.004718 1 0 0 0 0 0 0 151760
-0.024540 0.011563 0.169141 2.190686 -0.167533 -3.355852 -0.004749 1 0 0 0 0 0 0 152768
-0.024559 0.011539 0.169113 2.027357 -0.509977 -3.382807 -0.004812 1 0 0 0 0 0 0 154764
-0.024587 0.011463 0.169073 2.143969 0.134652 -3.250532 -0.004847 1 0 0 0 0 0 0 155878
-0.024596 0.011409 0.169033 1.922814 -0.079119 -3.243463 -0.004875 1 0 0 0 0 0 0 156788
-0.024621 0.011369 0.168991 2.114666 -0.299751 -3.241868 -0.004904 1 0 0 0 0 0 0 157724
-0.024646 0.011318 0.168957 2.138794 -0.165217 -3.369232 -0.004937 1 0 0 0 0 0 0 158768
-0.024652 0.011275 0.168920 1.924244 -0.271237 -3.350142 -0.004968 1 0 0 0 0 0 0 159769
-0.024667 0.011224 0.168873 2.017331 -0.161240 -3.248931 -0.004999 1 0 0 0 0 0 0 160765
-0.024695 0.011186 0.168828 2.213356 -0.332798 -3.281222 -0.005034 1 0 0 0 0 0 0 161884
-0.024730 0.011156 0.168769 2.328927 -0.459473 -3.116725 -0.005067 1 0 0 0 0 0 0 162924
-0.024760 0.011110 0.168711 2.300667 -0.270889 -3.141378 -0.005097 1 0 0 0 0 0 0 163905
-0.024780 0.011091 0.168653 2.178258 -0.591817 -3.150279 -0.005130 1 0 0 0 0 0 0 164949
-0.024804 0.011050 0.168596 2.213781 -0.354478 -3.182749 -0.005158 1 0 0 0 0 0 0 165851
-0.024828 0.010999 0.168539 2.246013 -0.195676 -3.211747 -0.005191 1 0 0 0 0 0 0 166886
-0.024836 0.010958 0.168474 2.048937 -0.308665 -3.126310 -0.005217 1 0 0 0 0 0 0 167724
-0.024854 0.010907 0.168414 2.160495 -0.188196 -3.188760 -0.005248 1 0 0 0 0 0 0 168737
-0.024859 0.010865 0.168348 2.020611 -0.307413 -3.134516 -0.005282 1 0 0 0 0 0 0 169813
-0.024874 0.010815 0.168271 2.153517 -0.202350 -3.008490 -0.005311 1 0 0 0 0 0 0 170753
-0.024871 0.010754 0.168205 1.935975 -0.057686 -3.158956 -0.005345 1 0 0 0 0 0 0 171835
-0.024890 0.010714 0.168119 2.220325 -0.309179 -2.930209 -0.005379 1 0 0 0 0 0 0 172902
-0.024914 0.010664 0.168033 2.319878 -0.210282 -2.907923 -0.005407 1 0 0 0 0 0 0 173815
-0.024941 0.010609 0.167945 2.372121 -0.137584 -2.914045 -0.005440 1 0 0 0 0 0 0 174861
-0.024943 0.010546 0.167859 2.073175 -0.034438 -2.934789 -0.005470 1 0 0 0 0 0 0 175818
-0.024966 0.010505 0.167762 2.330149 -0.296830 -2.819383 -0.005498 1 0 0 0 0 0 0 176707
-0.024993 0.010454 0.167669 2.408505 -0.201691 -2.876367 -0.005530 1 0 0 0 0 0 0 177750
-0.025011 0.010380 0.167572 2.323039 0.119312 -2.833873 -0.005561 1 0 0 0 0 0 0 178744
-0.025018 0.010327 0.167471 2.173503 -0.135456 -2.790048 -0.005593 1 0 0 0 0 0 0 179769
-0.025035 0.010271 0.167360 2.306076 -0.119092 -2.670659 -0.005624 1 0 0 0 0 0 0 180741
-0.025058 0.010214 0.167243 2.408249 -0.096078 -2.606041 -0.005655 1 0 0 0 0 0 0 181757
-0.025084 0.010155 0.167125 2.471947 -0.081767 -2.576403 -0.005687 1 0 0 0 0 0 0 182761
-0.025070 0.010105 0.167013 1.968478 -0.193919 -2.676363 -0.005718 1 0 0 0 0 0 0 183769
-0.025093 0.010036 0.166888 2.408065 0.048437 -2.527490 -0.005749 1 0 0 0 0 0 0 184760
-0.025102 0.009987 0.166756 2.280485 -0.181801 -2.428173 -0.005781 1 0 0 0 0 0 0 185763
-0.025096 0.009927 0.166629 2.085594 -0.070699 -2.500878 -0.005815 1 0 0 0 0 0 0 186874
-0.025106 0.009867 0.166488 2.284991 -0.062869 -2.326081 -0.005846 1 0 0 0 0 0 0 187864
-0.025109 0.009822 0.166347 2.224019 -0.251133 -2.322879 -0.005879 1 0 0 0 0 0 0 188905
-0.025100 0.009764 0.166215 2.070172 -0.100398 -2.448229 -0.005906 1 0 0 0 0 0 0 189792
-0.025092 0.009719 0.166078 2.076909 -0.258667 -2.402817 -0.005936 1 0 0 0 0 0 0 190743
-0.025084 0.009681 0.165938 2.095863 -0.361405 -2.372027 -0.005968 1 0 0 0 0 0 0 191772
-0.025072 0.009601 0.165717 2.049578 0.176583 -1.315309 -0.006000 1 0 0 0 0 0 0 192775
-0.025039 0.009566 0.165609 1.775617 -0.359917 -2.685552 -0.006031 1 0 0 0 0 0 0 193767
-0.025031 0.009517 0.165474 2.089725 -0.235768 -2.486723 -0.006062 1 0 0 0 0 0 0 194778
-0.024997 0.009471 0.165334 1.782204 -0.258421 -2.421209 -0.006100 1 0 0 0 0 0 0 195999
-0.024961 0.009385 0.165087 1.741457 0.268621 -1.004294 -0.006134 1 0 0 0 0 0 0 197063
-0.024963 0.009340 0.164947 2.242198 -0.210716 -2.271079 -0.006159 1 0 0 0 0 0 0 197873
-0.024943 0.009315 0.164812 2.006096 -0.525887 -2.463638 -0.006189 1 0 0 0 0 0 0 198820
-0.024917 0.009242 0.164591 1.914761 0.059403 -1.369882 -0.006226 1 0 0 0 0 0 0 200024
-0.024892 0.009193 0.164454 1.934935 -0.181901 -2.365354 -0.006250 1 0 0 0 0 0 0 200787
-0.024832 0.009160 0.164320 1.470768 -0.422596 -2.504833 -0.006284 1 0 0 0 0 0 0 201863
-0.024771 0.009082 0.164072 1.433343 0.152397 -1.034542 -0.006313 1 0 0 0 0 0 0 202814
-0.024728 0.009046 0.163956 1.654699 -0.341230 -2.607780 -0.006344 1 0 0 0 0 0 0 203779
-0.024652 0.008986 0.163732 1.256828 -0.077534 -1.364724 -0.006379 1 0 0 0 0 0 0 204913
-0.024625 0.008958 0.163583 1.865416 -0.471456 -2.224719 -0.006414 1 0 0 0 0 0 0 206022
-0.024526 0.008896 0.163334 0.995553 -0.067194 -1.009625 -0.006438 1 0 0 0 0 0 0 206799
-0.024501 0.008867 0.163216 1.868395 -0.461095 -2.590560 -0.006470 1 0 0 0 0 0 0 207813
-0.024473 0.008820 0.162961 1.927040 -0.259965 -0.966859 -0.006502 1 0 0 0 0 0 0 208840
-0.024430 0.008788 0.162823 1.748451 -0.438792 -2.331412 -0.006530 1 0 0 0 0 0 0 209739
-0.024355 0.008730 0.162580 1.307176 -0.115606 -1.092144 -0.006562 1 0 0 0 0 0 0 210778
-0.024311 0.008717 0.162433 1.673955 -0.660455 -2.228139 -0.006592 1 0 0 0 0 0 0 211737
-0.024234 0.008672 0.162182 1.296475 -0.313286 -0.982249 -0.006624 1 0 0 0 0 0 0 212765
-0.024156 0.008634 0.162043 1.234095 -0.369531 -2.315081 -0.006655 1 0 0 0 0 0 0 213738
-0.024064 0.008602 0.161781 1.049309 -0.441817 -0.851424 -0.006687 1 0 0 0 0 0 0 214776
-0.023983 0.008566 0.161639 1.174798 -0.405996 -2.263736 -0.006717 1 0 0 0 0 0 0 215736
-0.023912 0.008512 0.161361 1.323121 -0.164701 -0.629957 -0.006749 1 0 0 0 0 0 0 216744
-0.023834 0.008472 0.161215 1.253138 -0.327014 -2.189742 -0.006780 1 0 0 0 0 0 0 217733
-0.023765 0.008415 0.160932 1.362476 -0.112041 -0.564439 -0.006811 1 0 0 0 0 0 0 218749
-0.023713 0.008380 0.160785 1.602217 -0.381606 -2.159420 -0.006844 1 0 0 0 0 0 0 219784
-0.023599 0.008340 0.160513 0.824111 -0.343749 -0.694250 -0.006885 1 0 0 0 0 0 0 221091
-0.023510 0.008292 0.160212 1.062946 -0.241975 -0.151474 -0.006908 1 0 0 0 0 0 0 221838
-0.023458 0.008259 0.160079 1.573987 -0.415014 -2.294145 -0.006937 1 0 0 0 0 0 0 222770
-0.023368 0.008196 0.159830 1.127911 -0.054091 -0.989178 -0.006970 1 0 0 0 0 0 0 223811
-0.023290 0.008174 0.159674 1.251755 -0.542388 -2.070143 -0.006999 1 0 0 0 0 0 0 224744
-0.023219 0.008129 0.159380 1.346672 -0.285870 -0.364992 -0.007030 1 0 0 0 0 0 0 225752
-0.023146 0.008110 0.159216 1.336223 -0.603517 -1.892951 -0.007061 1 0 0 0 0 0 0 226751
-0.023039 0.008058 0.158913 0.893007 -0.207061 -0.230069 -0.007093 1 0 0 0 0 0 0 227756
-0.022960 0.008037 0.158747 1.213090 -0.579515 -1.839215 -0.007133 1 0 0 0 0 0 0 229043
-0.022816 0.008006 0.158395 0.396282 -0.473968 0.428346 -0.007165 1 0 0 0 0 0 0 230062
-0.022727 0.007960 0.158125 1.034038 -0.273576 -0.397318 -0.007189 1 0 0 0 0 0 0 230843
-0.022679 0.007946 0.157983 1.621574 -0.671577 -2.137596 -0.007220 1 0 0 0 0 0 0 231823
-0.022561 0.007919 0.157704 0.774970 -0.544991 -0.531584 -0.007257 1 0 0 0 0 0 0 233010
-0.022467 0.007872 0.157418 1.011476 -0.269541 -0.251120 -0.007284 1 0 0 0 0 0 0 233875
-0.022399 0.007872 0.157260 1.356909 -0.861330 -1.897297 -0.007312 1 0 0 0 0 0 0 234770
-0.022256 0.007825 0.156984 0.417386 -0.302755 -0.507597 -0.007345 1 0 0 0 0 0 0 235817
-0.022182 0.007789 0.156806 1.230764 -0.385375 -1.652949 -0.007375 1 0 0 0 0 0 0 236785
-0.022060 0.007776 0.156485 0.671352 -0.702787 0.118950 -0.007412 1 0 0 0 0 0 0 237968
-0.021943 0.007755 0.156198 0.680895 -0.628616 -0.135352 -0.007439 1 0 0 0 0 0 0 238844
-0.021877 0.007723 0.156038 1.356005 -0.482536 -1.812320 -0.007468 1 0 0 0 0 0 0 239761
-0.021746 0.007683 0.155742 0.562695 -0.345469 -0.182881 -0.007501 1 0 0 0 0 0 0 240817
-0.021674 0.007647 0.155558 1.256141 -0.398723 -1.486000 -0.007533 1 0 0 0 0 0 0 241843
-0.021541 0.007603 0.155244 0.520336 -0.298710 0.100690 -0.007561 1 0 0 0 0 0 0 242747
-0.021434 0.007605 0.154970 0.789007 -0.886431 -0.252822 -0.007592 1 0 0 0 0 0 0 243742
-0.021343 0.007571 0.154808 1.018515 -0.476442 -1.734919 -0.007624 1 0 0 0 0 0 0 244740
-0.021202 0.007558 0.154490 0.385278 -0.715230 0.158197 -0.007655 1 0 0 0 0 0 0 245742
-0.021128 0.007527 0.154300 1.197035 -0.494980 -1.308077 -0.007686 1 0 0 0 0 0 0 246733
-0.020993 0.007485 0.153978 0.469778 -0.347547 0.281837 -0.007717 1 0 0 0 0 0 0 247742
-0.020912 0.007485 0.153785 1.097436 -0.863484 -1.231529 -0.007748 1 0 0 0 0 0 0 248737
-0.020793 0.007444 0.153445 0.676513 -0.385103 0.544694 -0.007780 1 0 0 0 0 0 0 249742
-0.020708 0.007423 0.153259 1.068507 -0.600948 -1.267432 -0.007811 1 0 0 0 0 0 0 250733
-0.020573 0.007420 0.152921 0.447957 -0.857526 0.548925 -0.007842 1 0 0 0 0 0 0 251744
-0.020485 0.007405 0.152734 0.996313 -0.732647 -1.224460 -0.007874 1 0 0 0 0 0 0 252766
-0.020299 0.007367 0.152407 -0.239125 -0.420690 0.442315 -0.007921 1 0 0 0 0 0 0 254249
-0.020089 0.007350 0.152048 -0.682021 -0.657779 1.047850 -0.007938 1 0 0 0 0 0 0 254790
-0.020050 0.007346 0.151907 1.488976 -0.857309 -1.722230 -0.007970 1 0 0 0 0 0 0 255820
-0.019931 0.007323 0.151610 0.670234 -0.631929 0.050817 -0.008000 1 0 0 0 0 0 0 256775
-0.019829 0.007320 0.151435 0.799722 -0.867047 -1.356131 -0.008030 1 0 0 0 0 0 0 257741
-0.019706 0.007306 0.151119 0.533354 -0.764342 0.367635 -0.008061 1 0 0 0 0 0 0 258749
-0.019618 0.007289 0.150930 0.967356 -0.701752 -1.115876 -0.008092 1 0 0 0 0 0 0 259741
-0.019469 0.007257 0.150600 0.201968 -0.504384 0.602026 -0.008124 1 0 0 0 0 0 0 260761
-0.019382 0.007238 0.150432 0.931634 -0.649094 -1.331597 -0.008158 1 0 0 0 0 0 0 261838
-0.019240 0.007234 0.150098 0.286263 -0.869486 0.661841 -0.008193 1 0 0 0 0 0 0 262975
-0.019102 0.007181 0.149802 0.260387 -0.252532 0.385410 -0.008227 1 0 0 0 0 0 0 264035
-0.019011 0.007157 0.149613 0.863183 -0.559381 -1.023864 -0.008254 1 0 0 0 0 0 0 264908
-0.018874 0.007151 0.149298 0.317108 -0.832072 0.496057 -0.008290 1 0 0 0 0 0 0 266052
-0.018758 0.007129 0.149103 0.532508 -0.647609 -0.890568 -0.008315 1 0 0 0 0 0 0 266858
-0.018632 0.007103 0.148803 0.402633 -0.577446 0.345284 -0.008354 1 0 0 0 0 0 0 268117
-0.018504 0.007074 0.148494 0.377820 -0.535744 0.622626 -0.008376 1 0 0 0 0 0 0 268823
-0.018425 0.007055 0.148349 0.989188 -0.669643 -1.488747 -0.008406 1 0 0 0 0 0 0 269775
-0.018326 0.007051 0.148146 0.803643 -0.871467 -0.931165 -0.008438 1 0 0 0 0 0 0 270796
-0.018147 0.007052 0.147815 -0.281228 -0.956008 0.823188 -0.008468 1 0 0 0 0 0 0 271761
-0.018075 0.007042 0.147620 1.006373 -0.826935 -0.767192 -0.008501 1 0 0 0 0 0 0 272821
-0.017937 0.007014 0.147279 0.264024 -0.587753 1.015331 -0.008535 1 0 0 0 0 0 0 273918
-0.017808 0.007004 0.147085 0.291604 -0.786247 -0.716872 -0.008562 1 0 0 0 0 0 0 274771
-0.017707 0.006990 0.146873 0.660445 -0.760565 -0.646436 -0.008597 1 0 0 0 0 0 0 275877
-0.017549 0.006960 0.146520 -0.057625 -0.547437 1.244241 -0.008625 1 0 0 0 0 0 0 276790
-0.017461 0.006940 0.146341 0.776160 -0.663529 -0.838256 -0.008656 1 0 0 0 0 0 0 277774
-0.017286 0.006928 0.146021 -0.280625 -0.773933 0.825702 -0.008687 1 0 0 0 0 0 0 278776
-0.017215 0.006915 0.145824 0.951252 -0.780131 -0.601323 -0.008718 1 0 0 0 0 0 0 279760
-0.017103 0.006909 0.145616 0.548562 -0.877750 -0.581649 -0.008749 1 0 0 0 0 0 0 280767
-0.016974 0.006894 0.145268 0.264680 -0.753764 1.281347 -0.008781 1 0 0 0 0 0 0 281776
-0.016891 0.006876 0.145088 0.830685 -0.719445 -0.716516 -0.008812 1 0 0 0 0 0 0 282765
-0.016720 0.006865 0.144764 -0.265460 -0.803982 0.983704 -0.008844 1 0 0 0 0 0 0 283779
-0.016634 0.006868 0.144575 0.734558 -0.994590 -0.583464 -0.008874 1 0 0 0 0 0 0 284762
-0.016530 0.006854 0.144358 0.582211 -0.801567 -0.358237 -0.008906 1 0 0 0 0 0 0 285763
-0.016385 0.006855 0.144017 0.017449 -0.977824 1.312668 -0.008937 1 0 0 0 0 0 0 286774
-0.016299 0.006840 0.143836 0.735148 -0.789519 -0.605681 -0.009000 1 0 0 0 0 0 0 288796
-0.016057 0.006813 0.143281 -1.242372 -0.606343 4.141601 -0.009035 1 0 0 0 0 0 0 289891
-0.015898 0.006810 0.142963 -0.379272 -0.914475 1.547497 -0.009063 1 0 0 0 0 0 0 290802
-0.015814 0.006795 0.142810 0.674248 -0.791528 -0.838445 -0.009093 1 0 0 0 0 0 0 291748
-0.015738 0.006798 0.142598 0.893421 -1.000094 -0.295511 -0.009124 1 0 0 0 0 0 0 292767
-0.015641 0.006784 0.142368 0.618816 -0.813743 0.007294 -0.009156 1 0 0 0 0 0 0 293768
-0.015543 0.006783 0.142146 0.585480 -0.971133 -0.039796 -0.009187 1 0 0 0 0 0 0 294767
-0.015394 0.006764 0.141816 -0.102808 -0.746556 1.401769 -0.009221 1 0 0 0 0 0 0 295856
-0.015313 0.006765 0.141621 0.709956 -0.986606 -0.209354 -0.009256 1 0 0 0 0 0 0 296979
-0.015212 0.006750 0.141397 0.521404 -0.806444 0.029685 -0.009283 1 0 0 0 0 0 0 297838
-0.015131 0.006734 0.141193 0.763132 -0.784051 -0.183703 -0.009317 1 0 0 0 0 0 0 298943
-0.015002 0.006733 0.140855 0.141152 -0.966484 1.569473 -0.009349 1 0 0 0 0 0 0 299939
-0.014943 0.006722 0.140675 0.996050 -0.868501 -0.288737 -0.009375 1 0 0 0 0 0 0 300774
-0.014857 0.006703 0.140483 0.720965 -0.742720 -0.306427 -0.009405 1 0 0 0 0 0 0 301748
-0.014758 0.006679 0.140286 0.518404 -0.674341 -0.226009 -0.009438 1 0 0 0 0 0 0 302795
-0.014672 0.006658 0.140065 0.666312 -0.692002 0.122543 -0.009467 1 0 0 0 0 0 0 303733
-0.014581 0.006653 0.139844 0.595300 -0.913941 0.173763 -0.009499 1 0 0 0 0 0 0 304759
-0.014462 0.006650 0.139617 0.228335 -0.976157 0.267305 -0.009536 1 0 0 0 0 0 0 305942
-0.014307 0.006659 0.139265 -0.301897 -1.128599 1.956049 -0.009572 1 0 0 0 0 0 0 307077
-0.014220 0.006645 0.139076 0.535369 -0.844375 0.021409 -0.009592 1 0 0 0 0 0 0 307737
-0.014150 0.006630 0.138912 0.819945 -0.817994 -0.482579 -0.009627 1 0 0 0 0 0 0 308834
-0.014059 0.006626 0.138685 0.572542 -0.952083 0.303420 -0.009659 1 0 0 0 0 0 0 309876
-0.013973 0.006595 0.138462 0.617601 -0.612504 0.360264 -0.009686 1 0 0 0 0 0 0 310748
-0.013906 0.006591 0.138244 0.851099 -0.926402 0.317766 -0.009718 1 0 0 0 0 0 0 311762
-0.013832 0.006560 0.138024 0.785696 -0.606273 0.363976 -0.009749 1 0 0 0 0 0 0 312760
-0.013747 0.006550 0.137801 0.621110 -0.851252 0.422250 -0.009780 1 0 0 0 0 0 0 313750
-0.013679 0.006555 0.137584 0.833876 -1.087265 0.393225 -0.009812 1 0 0 0 0 0 0 314759
-0.013605 0.006529 0.137363 0.768376 -0.693023 0.448243 -0.009842 1 0 0 0 0 0 0 315742
-0.013529 0.006487 0.137141 0.718052 -0.443656 0.493752 -0.009874 1 0 0 0 0 0 0 316756
-0.013442 0.006471 0.136917 0.576972 -0.764314 0.548277 -0.009905 1 0 0 0 0 0 0 317742
-0.013345 0.006450 0.136705 0.423886 -0.719914 0.434486 -0.009937 1 0 0 0 0 0 0 318762
-0.013262 0.006429 0.136473 0.578813 -0.724029 0.687700 -0.009968 1 0 0 0 0 0 0 319763
-0.013173 0.006424 0.136245 0.507279 -0.933163 0.696948 -0.009999 1 0 0 0 0 0 0 320770
-0.013089 0.006393 0.136020 0.566143 -0.609997 0.688487 -0.010046 1 0 0 0 0 0 0 322272
-0.012956 0.006377 0.135625 -0.098577 -0.777844 2.937930 -0.010063 1 0 0 0 0 0 0 322802
-0.012911 0.006369 0.135519 0.999252 -0.899815 -0.575509 -0.010096 1 0 0 0 0 0 0 323846
-0.012849 0.006353 0.135328 0.878382 -0.809242 0.184282 -0.010125 1 0 0 0 0 0 0 324775
-0.012750 0.006346 0.135138 0.372228 -0.917776 0.279071 -0.010156 1 0 0 0 0 0 0 325772
-0.012683 0.006318 0.134932 0.732799 -0.659104 0.512883 -0.010187 1 0 0 0 0 0 0 326767
-0.012619 0.006296 0.134731 0.803105 -0.700017 0.500080 -0.010218 1 0 0 0 0 0 0 327767
-0.012539 0.006289 0.134514 0.587595 -0.913909 0.737234 -0.010249 1 0 0 0 0 0 0 328766
-0.012482 0.006262 0.134297 0.875117 -0.668210 0.775326 -0.010281 1 0 0 0 0 0 0 329788
-0.012401 0.006235 0.134086 0.576975 -0.638073 0.741216 -0.010317 1 0 0 0 0 0 0 330924
-0.012321 0.006192 0.133865 0.555350 -0.431159 0.882235 -0.010346 1 0 0 0 0 0 0 331865
-0.012252 0.006163 0.133657 0.682667 -0.577304 0.748262 -0.010378 1 0 0 0 0 0 0 332896
-0.012150 0.006149 0.133459 0.270893 -0.800287 0.635934 -0.010404 1 0 0 0 0 0 0 333704
-0.012073 0.006135 0.133289 0.541722 -0.820806 0.275994 -0.010446 1 0 0 0 0 0 0 335072
-0.011990 0.006096 0.133055 0.473453 -0.502177 1.106894 -0.010472 1 0 0 0 0 0 0 335889
-0.011901 0.006065 0.132865 0.384654 -0.564216 0.643755 -0.010500 1 0 0 0 0 0 0 336793
-0.011825 0.006041 0.132668 0.549990 -0.654925 0.697758 -0.010531 1 0 0 0 0 0 0 337790
-0.011744 0.006035 0.132480 0.477337 -0.904969 0.617097 -0.010561 1 0 0 0 0 0 0 338750
-0.011668 0.006004 0.132297 0.527795 -0.607788 0.574165 -0.010593 1 0 0 0 0 0 0 339752
-0.011599 0.005980 0.132103 0.623296 -0.658883 0.728835 -0.010626 1 0 0 0 0 0 0 340819
-0.011534 0.005959 0.131905 0.681265 -0.706095 0.822466 -0.010656 1 0 0 0 0 0 0 341771
-0.011466 0.005921 0.131717 0.645888 -0.489000 0.719920 -0.010691 1 0 0 0 0 0 0 342887
-0.011384 0.005906 0.131503 0.449624 -0.769855 1.086381 -0.010718 1 0 0 0 0 0 0 343754
-0.011318 0.005892 0.131326 0.626516 -0.804016 0.655009 -0.010747 1 0 0 0 0 0 0 344690
-0.011249 0.005857 0.131147 0.601567 -0.537417 0.673969 -0.010781 1 0 0 0 0 0 0 345775
-0.011162 0.005826 0.130947 0.348675 -0.548119 0.962269 -0.010812 1 0 0 0 0 0 0 346763
-0.011088 0.005801 0.130746 0.498276 -0.640112 1.030789 -0.010842 1 0 0 0 0 0 0 347742
-0.011017 0.005761 0.130557 0.533213 -0.452409 0.911826 -0.010874 1 0 0 0 0 0 0 348765
-0.010951 0.005733 0.130360 0.603263 -0.572686 1.026216 -0.010905 1 0 0 0 0 0 0 349758
-0.010884 0.005691 0.130172 0.579877 -0.413579 0.945226 -0.010936 1 0 0 0 0 0 0 350751
-0.010798 0.005656 0.129969 0.328854 -0.480903 1.167468 -0.010966 1 0 0 0 0 0 0 351685
-0.010729 0.005632 0.129796 0.525766 -0.622461 0.814397 -0.010997 1 0 0 0 0 0 0 352690
-0.010638 0.005587 0.129610 0.231748 -0.365783 0.974944 -0.011030 1 0 0 0 0 0 0 353756
-0.010562 0.005556 0.129414 0.402725 -0.513965 1.149544 -0.011063 1 0 0 0 0 0 0 354803
-0.010490 0.005513 0.129226 0.457291 -0.376504 1.087066 -0.011094 1 0 0 0 0 0 0 355782
-0.010406 0.005479 0.129052 0.301187 -0.477071 0.925324 -0.011125 1 0 0 0 0 0 0 356780
-0.010321 0.005468 0.128871 0.258627 -0.780942 1.023727 -0.011156 1 0 0 0 0 0 0 357793
-0.010244 0.005435 0.128688 0.348364 -0.526747 1.078201 -0.011187 1 0 0 0 0 0 0 358769
-0.010170 0.005392 0.128505 0.402117 -0.357241 1.117381 -0.011218 1 0 0 0 0 0 0 359771
-0.010086 0.005358 0.128333 0.254696 -0.459594 1.008958 -0.011249 1 0 0 0 0 0 0 360765
-0.010009 0.005313 0.128153 0.326440 -0.333001 1.114181 -0.011281 1 0 0 0 0 0 0 361767
-0.009945 0.005284 0.127989 0.490654 -0.511893 0.947356 -0.011313 1 0 0 0 0 0 0 362787
-0.009865 0.005257 0.127823 0.290812 -0.554695 0.974015 -0.011347 1 0 0 0 0 0 0 363876
-0.009795 0.005234 0.127634 0.395782 -0.616913 1.308740 -0.011381 1 0 0 0 0 0 0 364973
-0.009704 0.005191 0.127441 0.128008 -0.349940 1.425328 -0.011406 1 0 0 0 0 0 0 365771
-0.009629 0.005144 0.127283 0.291561 -0.274198 0.992948 -0.011441 1 0 0 0 0 0 0 366887
-0.009544 0.005108 0.127119 0.163896 -0.403119 1.052378 -0.011475 1 0 0 0 0 0 0 367984
-0.009454 0.005077 0.126954 0.076251 -0.483643 1.114094 -0.011497 1 0 0 0 0 0 0 368683
-0.009378 0.005037 0.126806 0.244837 -0.354960 0.901356 -0.011527 1 0 0 0 0 0 0 369651
-0.009313 0.005009 0.126653 0.403155 -0.505343 0.968706 -0.011562 1 0 0 0 0 0 0 370775
-0.009212 0.004977 0.126484 -0.072976 -0.468702 1.221678 -0.011593 1 0 0 0 0 0 0 371774
-0.009131 0.004936 0.126335 0.132134 -0.337837 1.000618 -0.011626 1 0 0 0 0 0 0 372803
-0.009043 0.004903 0.126174 0.050118 -0.424752 1.157842 -0.011658 1 0 0 0 0 0 0 373839
-0.008952 0.004874 0.126009 -0.009117 -0.484467 1.257122 -0.011685 1 0 0 0 0 0 0 374697
-0.008876 0.004834 0.125861 0.172298 -0.346503 1.056575 -0.011719 1 0 0 0 0 0 0 375803
-0.008791 0.004801 0.125701 0.057597 -0.424142 1.231301 -0.011748 1 0 0 0 0 0 0 376709
-0.008718 0.004760 0.125555 0.195076 -0.309597 1.079050 -0.011778 1 0 0 0 0 0 0 377692
-0.008630 0.004709 0.125407 -0.004030 -0.165392 1.117466 -0.011812 1 0 0 0 0 0 0 378769
-0.008539 0.004670 0.125246 -0.071047 -0.317165 1.313957 -0.011839 1 0 0 0 0 0 0 379630
-0.008463 0.004626 0.125099 0.112497 -0.247626 1.161813 -0.011872 1 0 0 0 0 0 0 380696
-0.008394 0.004579 0.124959 0.215787 -0.192612 1.097909 -0.011903 1 0 0 0 0 0 0 381682
-0.008308 0.004525 0.124812 -0.012696 -0.093376 1.191795 -0.011935 1 0 0 0 0 0 0 382691
-0.008240 0.004490 0.124659 0.181575 -0.335299 1.305829 -0.011965 1 0 0 0 0 0 0 383676
-0.008154 0.004443 0.124508 -0.029502 -0.185290 1.319756 -0.011997 1 0 0 0 0 0 0 384685
-0.008069 0.004409 0.124376 -0.066292 -0.334154 1.091227 -0.012028 1 0 0 0 0 0 0 385689
-0.008000 0.004384 0.124229 0.141930 -0.472582 1.295603 -0.012062 1 0 0 0 0 0 0 386765
-0.007894 0.004336 0.124071 -0.335907 -0.187106 1.468747 -0.012123 1 0 0 0 0 0 0 388717
-0.007790 0.004298 0.123845 -0.381533 -0.266912 2.419110 -0.012158 1 0 0 0 0 0 0 389841
-0.007689 0.004249 0.123667 -0.346075 -0.144512 1.916958 -0.012187 1 0 0 0 0 0 0 390780
-0.007597 0.004215 0.123525 -0.244565 -0.308077 1.418324 -0.012216 1 0 0 0 0 0 0 391685
-0.007542 0.004178 0.123393 0.233941 -0.282320 1.254248 -0.012249 1 0 0 0 0 0 0 392767
-0.007464 0.004129 0.123249 -0.031234 -0.124397 1.425631 -0.012278 1 0 0 0 0 0 0 393673
-0.007403 0.004099 0.123128 0.158156 -0.346893 1.168687 -0.012309 1 0 0 0 0 0 0 394686
-0.007329 0.004073 0.123007 0.003949 -0.419357 1.164204 -0.012345 1 0 0 0 0 0 0 395810
-0.007262 0.004035 0.122874 0.064365 -0.263728 1.327528 -0.012378 1 0 0 0 0 0 0 396879
-0.007219 0.003995 0.122746 0.377582 -0.230058 1.308892 -0.012406 1 0 0 0 0 0 0 397778
-0.007150 0.003947 0.122634 0.060560 -0.104185 1.120521 -0.012440 1 0 0 0 0 0 0 398866
-0.007072 0.003912 0.122515 -0.093284 -0.256441 1.201796 -0.012468 1 0 0 0 0 0 0 399763
-0.007011 0.003889 0.122403 0.095482 -0.418708 1.149281 -0.012502 1 0 0 0 0 0 0 400850
-0.006945 0.003834 0.122286 0.046254 -0.023618 1.233257 -0.012528 1 0 0 0 0 0 0 401688
-0.006885 0.003783 0.122185 0.105720 -0.024225 1.034591 -0.012561 1 0 0 0 0 0 0 402741
-0.006832 0.003752 0.122079 0.197919 -0.270533 1.104896 -0.012591 1 0 0 0 0 0 0 403709
-0.006778 0.003712 0.121983 0.185912 -0.186728 1.002327 -0.012627 1 0 0 0 0 0 0 404835
-0.006721 0.003667 0.121860 0.131651 -0.102170 1.371176 -0.012660 1 0 0 0 0 0 0 405891
-0.006665 0.003621 0.121757 0.141073 -0.073959 1.151562 -0.012689 1 0 0 0 0 0 0 406836
-0.006614 0.003592 0.121650 0.202320 -0.286524 1.202300 -0.012716 1 0 0 0 0 0 0 407690
-0.006582 0.003559 0.121562 0.438566 -0.247742 0.979921 -0.012749 1 0 0 0 0 0 0 408769
-0.006550 0.003504 0.121461 0.471245 0.040253 1.140925 -0.012779 1 0 0 0 0 0 0 409700
-0.006507 0.003453 0.121367 0.316118 0.029574 1.092328 -0.012809 1 0 0 0 0 0 0 410687
-0.006471 0.003390 0.121264 0.381642 0.197647 1.218162 -0.012840 1 0 0 0 0 0 0 411672
-0.006430 0.003353 0.121157 0.328456 -0.113027 1.299737 -0.012872 1 0 0 0 0 0 0 412677
-0.006382 0.003310 0.121060 0.228078 -0.076191 1.192488 -0.012903 1 0 0 0 0 0 0 413689
-0.006331 0.003266 0.120967 0.163640 -0.033748 1.152115 -0.012934 1 0 0 0 0 0 0 414675
-0.006278 0.003220 0.120875 0.125310 -0.006316 1.148766 -0.012966 1 0 0 0 0 0 0 415682
-0.006224 0.003173 0.120784 0.101576 0.011538 1.159874 -0.012997 1 0 0 0 0 0 0 416689
-0.006190 0.003131 0.120701 0.347519 -0.038670 1.061886 -0.013028 1 0 0 0 0 0 0 417675
-0.006150 0.003104 0.120601 0.294893 -0.234276 1.292502 -0.013059 1 0 0 0 0 0 0 418688
-0.006103 0.003067 0.120507 0.189757 -0.119715 1.261832 -0.013090 1 0 0 0 0 0 0 419667
-0.006072 0.003030 0.120423 0.385515 -0.100162 1.136318 -0.013125 1 0 0 0 0 0 0 420788
-0.006041 0.002974 0.120323 0.407436 0.155748 1.348287 -0.013154 1 0 0 0 0 0 0 421707
-0.006019 0.002927 0.120238 0.510543 0.066187 1.203701 -0.013186 1 0 0 0 0 0 0 422749
-0.005980 0.002880 0.120148 0.305764 0.067011 1.255944 -0.013216 1 0 0 0 0 0 0 423696
-0.005948 0.002821 0.120078 0.371644 0.243443 1.029744 -0.013247 1 0 0 0 0 0 0 424683
-0.005905 0.002768 0.119994 0.218117 0.188964 1.200457 -0.013279 1 0 0 0 0 0 0 425699
-0.005876 0.002722 0.119914 0.382913 0.086941 1.181041 -0.013310 1 0 0 0 0 0 0 426691
-0.005834 0.002676 0.119826 0.228114 0.094019 1.292139 -0.013340 1 0 0 0 0 0 0 427672
-0.005805 0.002635 0.119745 0.384796 0.043760 1.238381 -0.013372 1 0 0 0 0 0 0 428702
-0.005783 0.002595 0.119665 0.484288 0.016514 1.220094 -0.013411 1 0 0 0 0 0 0 429940
-0.005753 0.002521 0.119578 0.375560 0.480043 1.333984 -0.013443 1 0 0 0 0 0 0 430957
-0.005730 0.002465 0.119497 0.463668 0.293791 1.287824 -0.013469 1 0 0 0 0 0 0 431781
-0.005730 0.002424 0.119427 0.777914 0.100499 1.155855 -0.013502 1 0 0 0 0 0 0 432840
-0.005718 0.002367 0.119363 0.639568 0.289731 1.073866 -0.013535 1 0 0 0 0 0 0 433914
-0.005684 0.002315 0.119281 0.343632 0.250750 1.316638 -0.013563 1 0 0 0 0 0 0 434815
-0.005679 0.002275 0.119210 0.689463 0.096405 1.205973 -0.013591 1 0 0 0 0 0 0 435689
-0.005664 0.002219 0.119146 0.589594 0.301438 1.124354 -0.013620 1 0 0 0 0 0 0 436640
-0.005648 0.002173 0.119073 0.573212 0.208025 1.249172 -0.013654 1 0 0 0 0 0 0 437724
-0.005632 0.002131 0.118996 0.570398 0.143767 1.318254 -0.013687 1 0 0 0 0 0 0 438756
-0.005644 0.002066 0.118928 0.924702 0.461608 1.233298 -0.013716 1 0 0 0 0 0 0 439710
-0.005629 0.002028 0.118864 0.622086 0.135400 1.179107 -0.013750 1 0 0 0 0 0 0 440792
-0.005621 0.001960 0.118791 0.678900 0.514487 1.306832 -0.013779 1 0 0 0 0 0 0 441725
-0.005610 0.001907 0.118715 0.633442 0.355834 1.380572 -0.013813 1 0 0 0 0 0 0 442787
-0.005596 0.001862 0.118637 0.603523 0.244619 1.419451 -0.013840 1 0 0 0 0 0 0 443673
-0.005596 0.001809 0.118580 0.779513 0.358422 1.178816 -0.013871 1 0 0 0 0 0 0 444673
-0.005588 0.001764 0.118508 0.690904 0.269666 1.342714 -0.013903 1 0 0 0 0 0 0 445669
-0.005571 0.001706 0.118444 0.568343 0.443377 1.287387 -0.013934 1 0 0 0 0 0 0 446658
-0.005574 0.001663 0.118379 0.814837 0.267423 1.295020 -0.013965 1 0 0 0 0 0 0 447658
-0.005568 0.001623 0.118306 0.716458 0.216151 1.427558 -0.013996 1 0 0 0 0 0 0 448667
-0.005552 0.001568 0.118240 0.583306 0.427236 1.350129 -0.014028 1 0 0 0 0 0 0 449677
-0.005536 0.001522 0.118167 0.568212 0.332776 1.467130 -0.014058 1 0 0 0 0 0 0 450650
-0.005540 0.001485 0.118099 0.822084 0.207542 1.414193 -0.014090 1 0 0 0 0 0 0 451662
-0.005529 0.001431 0.118036 0.657922 0.430932 1.367463 -0.014121 1 0 0 0 0 0 0 452667
-0.005516 0.001386 0.117962 0.607780 0.347302 1.504346 -0.014153 1 0 0 0 0 0 0 453674
-0.005520 0.001350 0.117895 0.842090 0.228117 1.459179 -0.014187 1 0 0 0 0 0 0 454762
-0.005522 0.001283 0.117820 0.828641 0.631118 1.562099 -0.014217 1 0 0 0 0 0 0 455742
-0.005503 0.001245 0.117755 0.555345 0.303413 1.475137 -0.014250 1 0 0 0 0 0 0 456778
-0.005498 0.001195 0.117670 0.706321 0.441024 1.734095 -0.014278 1 0 0 0 0 0 0 457672
-0.005490 0.001152 0.117620 0.687716 0.362375 1.308092 -0.014309 1 0 0 0 0 0 0 458676
-0.005490 0.001100 0.117541 0.788077 0.495273 1.672515 -0.014339 1 0 0 0 0 0 0 459629
-0.005470 0.001069 0.117473 0.540456 0.231133 1.569944 -0.014370 1 0 0 0 0 0 0 460622
-0.005467 0.001022 0.117419 0.729120 0.413883 1.402424 -0.014402 1 0 0 0 0 0 0 461657
-0.005457 0.000981 0.117349 0.663725 0.372409 1.603874 -0.014434 1 0 0 0 0 0 0 462665
-0.005456 0.000930 0.117262 0.778305 0.516112 1.858033 -0.014474 1 0 0 0 0 0 0 463961
-0.005430 0.000882 0.117172 0.444567 0.493827 1.950136 -0.014497 1 0 0 0 0 0 0 464676
-0.005423 0.000827 0.117110 0.676830 0.588397 1.612104 -0.014536 1 0 0 0 0 0 0 465933
-0.005412 0.000782 0.117037 0.637706 0.482583 1.730458 -0.014560 1 0 0 0 0 0 0 466709
-0.005399 0.000741 0.116960 0.605062 0.417257 1.806344 -0.014590 1 0 0 0 0 0 0 467654
-0.005403 0.000708 0.116892 0.839002 0.327290 1.727638 -0.014620 1 0 0 0 0 0 0 468615
-0.005398 0.000674 0.116817 0.730461 0.338515 1.819942 -0.014654 1 0 0 0 0 0 0 469700
-0.005388 0.000639 0.116740 0.654637 0.352878 1.875289 -0.014683 1 0 0 0 0 0 0 470656
-0.005358 0.000599 0.116684 0.393324 0.420399 1.616852 -0.014716 1 0 0 0 0 0 0 471708
-0.005354 0.000567 0.116623 0.702527 0.349742 1.679676 -0.014754 1 0 0 0 0 0 0 472915
-0.005337 0.000515 0.116530 0.561682 0.597848 2.114072 -0.014782 1 0 0 0 0 0 0 473797
-0.005329 0.000489 0.116467 0.653668 0.291478 1.784653 -0.014806 1 0 0 0 0 0 0 474589
-0.005317 0.000459 0.116394 0.615887 0.328153 1.899733 -0.014842 1 0 0 0 0 0 0 475718
-0.005303 0.000426 0.116318 0.590477 0.368630 1.973956 -0.014872 1 0 0 0 0 0 0 476706
-0.005307 0.000396 0.116249 0.826817 0.335730 1.894276 -0.014901 1 0 0 0 0 0 0 477621
-0.005302 0.000364 0.116174 0.720915 0.375241 1.987200 -0.014932 1 0 0 0 0 0 0 478601
-0.005287 0.000313 0.116108 0.583405 0.633534 1.899928 -0.014963 1 0 0 0 0 0 0 479613
-0.005271 0.000270 0.116034 0.565363 0.563869 2.011756 -0.014995 1 0 0 0 0 0 0 480626
-0.005275 0.000236 0.115966 0.811657 0.454166 1.955559 -0.015026 1 0 0 0 0 0 0 481617
-0.005257 0.000214 0.115903 0.556010 0.280824 1.909789 -0.015058 1 0 0 0 0 0 0 482628
-0.005241 0.000186 0.115830 0.542549 0.355252 2.049545 -0.015088 1 0 0 0 0 0 0 483612
-0.005225 0.000154 0.115753 0.549155 0.411906 2.125364 -0.015120 1 0 0 0 0 0 0 484624
-0.005228 0.000126 0.115685 0.801993 0.387474 2.045444 -0.015151 1 0 0 0 0 0 0 485618
-0.005222 0.000094 0.115610 0.705793 0.430691 2.139026 -0.015182 1 0 0 0 0 0 0 486597
-0.005211 0.000061 0.115533 0.636563 0.461276 2.195776 -0.015215 1 0 0 0 0 0 0 487651
-0.005205 0.000044 0.115476 0.692003 0.251964 1.961337 -0.015257 1 0 0 0 0 0 0 488997
-0.005192 0.000019 0.115374 0.602466 0.353548 2.544596 -0.015278 1 0 0 0 0 0 0 489687
-0.005181 -0.000011 0.115318 0.614776 0.429162 2.005564 -0.015308 1 0 0 0 0 0 0 490634
-0.005156 -0.000030 0.115259 0.429236 0.301758 2.017507 -0.015339 1 0 0 0 0 0 0 491647
-0.005154 -0.000053 0.115197 0.717399 0.335432 2.078413 -0.015369 1 0 0 0 0 0 0 492608
-0.005134 -0.000069 0.115135 0.501132 0.251857 2.088491 -0.015401 1 0 0 0 0 0 0 493603
-0.005134 -0.000089 0.115072 0.755393 0.313758 2.128270 -0.015432 1 0 0 0 0 0 0 494617
-0.005115 -0.000104 0.115010 0.520345 0.245070 2.129194 -0.015463 1 0 0 0 0 0 0 495611
-0.005098 -0.000128 0.114938 0.518304 0.371776 2.287566 -0.015498 1 0 0 0 0 0 0 496718
-0.005089 -0.000141 0.114882 0.622082 0.227577 2.100248 -0.015534 1 0 0 0 0 0 0 497868
-0.005076 -0.000164 0.114811 0.589170 0.361792 2.291025 -0.015566 1 0 0 0 0 0 0 498906
-0.005069 -0.000175 0.114756 0.657997 0.226282 2.123531 -0.015592 1 0 0 0 0 0 0 499731
-0.005076 -0.000194 0.114695 0.851994 0.307740 2.200522 -0.015623 1 0 0 0 0 0 0 500706
-0.005061 -0.000207 0.114634 0.569254 0.253921 2.224270 -0.015653 1 0 0 0 0 0 0 501674
-0.005047 -0.000231 0.114593 0.569507 0.389494 1.979750 -0.015686 1 0 0 0 0 0 0 502747
-0.005051 -0.000256 0.114537 0.794591 0.418084 2.167230 -0.015713 1 0 0 0 0 0 0 503600
-0.005052 -0.000268 0.114487 0.782372 0.262376 2.120707 -0.015746 1 0 0 0 0 0 0 504662
-0.005032 -0.000279 0.114430 0.517711 0.224562 2.224532 -0.015779 1 0 0 0 0 0 0 505715
-0.005022 -0.000284 0.114379 0.602814 0.153847 2.160311 -0.015808 1 0 0 0 0 0 0 506656
-0.005027 -0.000299 0.114320 0.819657 0.282037 2.285809 -0.015838 1 0 0 0 0 0 0 507591
-0.005024 -0.000324 0.114279 0.734378 0.424377 2.065096 -0.015873 1 0 0 0 0 0 0 508729
-0.005021 -0.000336 0.114234 0.729254 0.279116 2.111227 -0.015905 1 0 0 0 0 0 0 509735
-0.005000 -0.000346 0.114179 0.487410 0.241853 2.269353 -0.015931 1 0 0 0 0 0 0 510578
-0.005003 -0.000364 0.114149 0.768119 0.342056 1.963364 -0.015964 1 0 0 0 0 0 0 511641
-0.004984 -0.000377 0.114098 0.519286 0.292233 2.213226 -0.015996 1 0 0 0 0 0 0 512650
-0.004992 -0.000380 0.114059 0.845822 0.145526 2.099647 -0.016026 1 0 0 0 0 0 0 513623
-0.004994 -0.000381 0.114015 0.811535 0.115522 2.170424 -0.016058 1 0 0 0 0 0 0 514632
-0.004990 -0.000398 0.113980 0.714028 0.332364 2.073485 -0.016089 1 0 0 0 0 0 0 515642
-0.004986 -0.000407 0.113937 0.716682 0.240285 2.175905 -0.016121 1 0 0 0 0 0 0 516651
-0.004978 -0.000428 0.113902 0.663114 0.401685 2.092293 -0.016151 1 0 0 0 0 0 0 517625
-0.004973 -0.000439 0.113859 0.690437 0.279626 2.199466 -0.016183 1 0 0 0 0 0 0 518626
-0.004969 -0.000444 0.113813 0.711982 0.198662 2.258282 -0.016214 1 0 0 0 0 0 0 519637
-0.004980 -0.000459 0.113786 0.905631 0.326981 2.026667 -0.016246 1 0 0 0 0 0 0 520667
-0.004972 -0.000454 0.113758 0.685550 0.072280 2.042724 -0.016288 1 0 0 0 0 0 0 522017
-0.004978 -0.000464 0.113706 0.847598 0.245398 2.360560 -0.016312 1 0 0 0 0 0 0 522758
-0.004964 -0.000473 0.113679 0.596702 0.257534 2.072764 -0.016339 1 0 0 0 0 0 0 523642
-0.004973 -0.000474 0.113648 0.886506 0.140687 2.107217 -0.016371 1 0 0 0 0 0 0 524662
-0.004960 -0.000478 0.113628 0.620225 0.185024 1.971948 -0.016401 1 0 0 0 0 0 0 525627
-0.004952 -0.000480 0.113591 0.654740 0.158729 2.204931 -0.016432 1 0 0 0 0 0 0 526598
-0.004960 -0.000494 0.113567 0.874542 0.311848 2.058043 -0.016464 1 0 0 0 0 0 0 527631
-0.004951 -0.000488 0.113539 0.671046 0.069939 2.104338 -0.016495 1 0 0 0 0 0 0 528642
-0.004941 -0.000502 0.113509 0.627630 0.308396 2.145511 -0.016534 1 0 0 0 0 0 0 529881
-0.004952 -0.000504 0.113477 0.916217 0.184699 2.186491 -0.016567 1 0 0 0 0 0 0 530940
-0.004952 -0.000523 0.113446 0.791337 0.380484 2.191422 -0.016590 1 0 0 0 0 0 0 531678
-0.004957 -0.000515 0.113425 0.853730 0.058466 2.069041 -0.016629 1 0 0 0 0 0 0 532905
-0.004958 -0.000511 0.113387 0.806179 0.074428 2.290262 -0.016654 1 0 0 0 0 0 0 533729
-0.004959 -0.000509 0.113374 0.807459 0.104178 1.989343 -0.016687 1 0 0 0 0 0 0 534775
-0.004953 -0.000524 0.113349 0.714622 0.343437 2.123349 -0.016717 1 0 0 0 0 0 0 535722
-0.004955 -0.000515 0.113330 0.813233 0.040623 2.067940 -0.016748 1 0 0 0 0 0 0 536711
-0.004950 -0.000528 0.113303 0.725214 0.292207 2.174550 -0.016776 1 0 0 0 0 0 0 537612
-0.004953 -0.000517 0.113283 0.820994 0.013479 2.099454 -0.016812 1 0 0 0 0 0 0 538765
-0.004947 -0.000528 0.113256 0.730638 0.278624 2.198221 -0.016840 1 0 0 0 0 0 0 539674
-0.004945 -0.000534 0.113247 0.762623 0.233155 1.979337 -0.016868 1 0 0 0 0 0 0 540577
-0.004961 -0.000533 0.113222 0.996896 0.132642 2.172114 -0.016905 1 0 0 0 0 0 0 541734
-0.004951 -0.000536 0.113205 0.688052 0.189855 2.104150 -0.016935 1 0 0 0 0 0 0 542721
-0.004962 -0.000533 0.113177 0.941642 0.114435 2.238354 -0.016962 1 0 0 0 0 0 0 543554
-0.004968 -0.000532 0.113168 0.902630 0.125351 2.018022 -0.016995 1 0 0 0 0 0 0 544631
-0.004965 -0.000548 0.113144 0.772468 0.357694 2.190535 -0.017026 1 0 0 0 0 0 0 545633
-0.004968 -0.000539 0.113126 0.851096 0.052605 2.149215 -0.017058 1 0 0 0 0 0 0 546646
-0.004964 -0.000552 0.113099 0.753467 0.302383 2.261196 -0.017089 1 0 0 0 0 0 0 547632
-0.004962 -0.000558 0.113090 0.782220 0.249463 2.047218 -0.017120 1 0 0 0 0 0 0 548636
-0.004977 -0.000557 0.113065 1.014227 0.145167 2.241062 -0.017151 1 0 0 0 0 0 0 549620
-0.004985 -0.000556 0.113057 0.947004 0.144470 2.051332 -0.017182 1 0 0 0 0 0 0 550619
-0.004972 -0.000560 0.113045 0.649612 0.204748 2.086371 -0.017214 1 0 0 0 0 0 0 551624
-0.004981 -0.000558 0.113019 0.927457 0.126709 2.279235 -0.017245 1 0 0 0 0 0 0 552632
-0.004986 -0.000557 0.113010 0.903686 0.136046 2.080752 -0.017278 1 0 0 0 0 0 0 553673
-0.004982 -0.000573 0.112987 0.782254 0.367345 2.262216 -0.017319 1 0 0 0 0 0 0 555009
-0.004985 -0.000564 0.112968 0.864634 0.062250 2.222514 -0.017342 1 0 0 0 0 0 0 555728
-0.004987 -0.000559 0.112962 0.859134 0.089327 2.063982 -0.017372 1 0 0 0 0 0 0 556681
-0.005000 -0.000570 0.112949 1.000922 0.286647 2.147080 -0.017401 1 0 0 0 0 0 0 557618
-0.004993 -0.000562 0.112925 0.759994 0.071161 2.307200 -0.017433 1 0 0 0 0 0 0 558631
-0.004990 -0.000559 0.112916 0.788698 0.099266 2.118815 -0.017463 1 0 0 0 0 0 0 559616
-0.005000 -0.000569 0.112902 0.966144 0.292530 2.182401 -0.017495 1 0 0 0 0 0 0 560629
-0.005005 -0.000575 0.112898 0.924571 0.244403 2.072412 -0.017526 1 0 0 0 0 0 0 561633
-0.005012 -0.000560 0.112886 0.951105 -0.019967 2.165362 -0.017566 1 0 0 0 0 0 0 562891
-0.005010 -0.000570 0.112861 0.821079 0.267713 2.345554 -0.017598 1 0 0 0 0 0 0 563927
-0.005009 -0.000575 0.112853 0.833807 0.236205 2.156002 -0.017621 1 0 0 0 0 0 0 564672
-0.005008 -0.000577 0.112850 0.844906 0.202553 2.070526 -0.017660 1 0 0 0 0 0 0 565905
-0.005008 -0.000579 0.112849 0.849640 0.183768 2.040708 -0.017686 1 0 0 0 0 0 0 566733
-0.005024 -0.000575 0.112827 1.065728 0.114705 2.322595 -0.017720 1 0 0 0 0 0 0 567819
-0.005033 -0.000573 0.112820 0.992378 0.133671 2.165301 -0.017754 1 0 0 0 0 0 0 568915
-0.005037 -0.000572 0.112817 0.934038 0.147968 2.088329 -0.017778 1 0 0 0 0 0 0 569692
-0.005021 -0.000576 0.112807 0.660505 0.211437 2.184505 -0.017807 1 0 0 0 0 0 0 570612
-0.005014 -0.000578 0.112804 0.739154 0.194423 2.111441 -0.017838 1 0 0 0 0 0 0 571610
-0.005010 -0.000579 0.112802 0.799059 0.180953 2.078865 -0.017873 1 0 0 0 0 0 0 572731
-0.005024 -0.000575 0.112780 1.044210 0.114144 2.358313 -0.017904 1 0 0 0 0 0 0 573715
-0.005031 -0.000573 0.112773 0.985385 0.134153 2.199337 -0.017930 1 0 0 0 0 0 0 574556
-0.005035 -0.000572 0.112770 0.935011 0.149061 2.123343 -0.017965 1 0 0 0 0 0 0 575670
-0.005037 -0.000571 0.112769 0.907025 0.156938 2.097599 -0.017997 1 0 0 0 0 0 0 576706
-0.005038 -0.000571 0.112769 0.892882 0.160949 2.090788 -0.018026 1 0 0 0 0 0 0 577634
-0.005039 -0.000571 0.112769 0.886355 0.163078 2.090864 -0.018057 1 0 0 0 0 0 0 578613
-0.005039 -0.000571 0.112769 0.883799 0.164279 2.093342 -0.018088 1 0 0 0 0 0 0 579618
-0.005039 -0.000571 0.112769 0.883272 0.165020 2.096579 -0.018120 1 0 0 0 0 0 0 580622
-0.005044 -0.000554 0.112759 0.945348 -0.060033 2.240268 -0.018151 1 0 0 0 0 0 0 581625
-0.005047 -0.000545 0.112755 0.925804 0.026620 2.167648 -0.018182 1 0 0 0 0 0 0 582625
-0.005048 -0.000541 0.112754 0.909807 0.089668 2.133258 -0.018214 1 0 0 0 0 0 0 583627
-0.005030 -0.000543 0.112744 0.659572 0.179103 2.245093 -0.018245 1 0 0 0 0 0 0 584627
-0.005022 -0.000544 0.112741 0.750123 0.175241 2.177353 -0.018276 1 0 0 0 0 0 0 585604
-0.005018 -0.000545 0.112740 0.815927 0.168326 2.146171 -0.018307 1 0 0 0 0 0 0 586598
-0.005020 -0.000528 0.112729 0.912646 -0.061043 2.277448 -0.018339 1 0 0 0 0 0 0 587640
-0.005022 -0.000520 0.112725 0.911079 0.023337 2.202243 -0.018386 1 0 0 0 0 0 0 589138
-0.005023 -0.000516 0.112724 0.902903 0.085042 2.164612 -0.018402 1 0 0 0 0 0 0 589656
-0.005023 -0.000514 0.112724 0.898666 0.117952 2.153911 -0.018435 1 0 0 0 0 0 0 590709
-0.005023 -0.000513 0.112723 0.896791 0.134658 2.152225 -0.018464 1 0 0 0 0 0 0 591628
-0.005005 -0.000516 0.112714 0.654856 0.199081 2.276364 -0.018494 1 0 0 0 0 0 0 592582
-0.005001 -0.000501 0.112701 0.811408 -0.042851 2.353362 -0.018525 1 0 0 0 0 0 0 593585
-0.004999 -0.000494 0.112696 0.859021 0.029974 2.247494 -0.018557 1 0 0 0 0 0 0 594618
-0.004998 -0.000490 0.112694 0.878022 0.085501 2.200883 -0.018589 1 0 0 0 0 0 0 595634
-0.004998 -0.000488 0.112694 0.886950 0.115181 2.186391 -0.018621 1 0 0 0 0 0 0 596672
-0.004980 -0.000491 0.112684 0.650403 0.186279 2.306762 -0.018658 1 0 0 0 0 0 0 597827
-0.004975 -0.000476 0.112671 0.809084 -0.052341 2.381753 -0.018685 1 0 0 0 0 0 0 598690
-0.004973 -0.000469 0.112666 0.857904 0.022072 2.275591 -0.018719 1 0 0 0 0 0 0 599790
-0.004954 -0.000469 0.112655 0.636067 0.134346 2.351564 -0.018753 1 0 0 0 0 0 0 600873
-0.004945 -0.000469 0.112652 0.739191 0.143428 2.269726 -0.018779 1 0 0 0 0 0 0 601701
-0.004941 -0.000469 0.112651 0.810959 0.143148 2.233696 -0.018808 1 0 0 0 0 0 0 602640
-0.004943 -0.000452 0.112640 0.910588 -0.082685 2.363633 -0.018840 1 0 0 0 0 0 0 603675
-0.004926 -0.000448 0.112627 0.668245 0.058905 2.408553 -0.018871 1 0 0 0 0 0 0 604646
-0.004918 -0.000446 0.112622 0.755780 0.100481 2.306311 -0.018905 1 0 0 0 0 0 0 605748
-0.004914 -0.000445 0.112621 0.818533 0.118137 2.261787 -0.018933 1 0 0 0 0 0 0 606633
-0.004899 -0.000432 0.112601 0.672030 -0.042558 2.511276 -0.018962 1 0 0 0 0 0 0 607575
-0.004891 -0.000425 0.112594 0.762998 0.026681 2.366544 -0.018998 1 0 0 0 0 0 0 608714
-0.004870 -0.000426 0.112582 0.580633 0.131790 2.419704 -0.019028 1 0 0 0 0 0 0 609693
-0.004859 -0.000427 0.112578 0.704727 0.136829 2.329295 -0.019055 1 0 0 0 0 0 0 610558
-0.004840 -0.000414 0.112557 0.607633 -0.034676 2.554226 -0.019089 1 0 0 0 0 0 0 611626
-0.004831 -0.000408 0.112550 0.724133 0.028509 2.399374 -0.019119 1 0 0 0 0 0 0 612609
-0.004809 -0.000409 0.112539 0.554886 0.130532 2.449521 -0.019151 1 0 0 0 0 0 0 613617
-0.004785 -0.000397 0.112515 0.506133 -0.035027 2.622110 -0.019182 1 0 0 0 0 0 0 614619
-0.004773 -0.000391 0.112507 0.664830 0.026619 2.439751 -0.019214 1 0 0 0 0 0 0 615629
-0.004749 -0.000392 0.112495 0.518140 0.127342 2.479732 -0.019245 1 0 0 0 0 0 0 616616
-0.004724 -0.000380 0.112471 0.480703 -0.038837 2.648894 -0.019276 1 0 0 0 0 0 0 617620
-0.004712 -0.000374 0.112463 0.644669 0.022399 2.465171 -0.019307 1 0 0 0 0 0 0 618624
-0.004692 -0.000359 0.112440 0.562520 -0.101901 2.645540 -0.019338 1 0 0 0 0 0 0 619600
-0.004665 -0.000355 0.112424 0.444139 0.042261 2.597628 -0.019370 1 0 0 0 0 0 0 620619
-0.004634 -0.000358 0.112409 0.372013 0.136045 2.577068 -0.019413 1 0 0 0 0 0 0 621999
-0.004605 -0.000346 0.112384 0.390938 -0.038490 2.713572 -0.019435 1 0 0 0 0 0 0 622690
-0.004573 -0.000345 0.112366 0.343855 0.073656 2.641282 -0.019464 1 0 0 0 0 0 0 623623
-0.004539 -0.000348 0.112351 0.308603 0.150664 2.610359 -0.019495 1 0 0 0 0 0 0 624641
-0.004527 -0.000333 0.112335 0.586630 -0.087934 2.620899 -0.019526 1 0 0 0 0 0 0 625616
-0.004504 -0.000330 0.112321 0.455419 0.040836 2.615141 -0.019558 1 0 0 0 0 0 0 626635
-0.004474 -0.000332 0.112306 0.358164 0.131169 2.617208 -0.019589 1 0 0 0 0 0 0 627624
-0.004446 -0.000321 0.112282 0.363790 -0.044327 2.763981 -0.019620 1 0 0 0 0 0 0 628614
-0.004415 -0.000320 0.112264 0.309863 0.067190 2.695769 -0.019655 1 0 0 0 0 0 0 629759
-0.004381 -0.000323 0.112249 0.271200 0.143871 2.666477 -0.019691 1 0 0 0 0 0 0 630890
-0.004329 -0.000333 0.112225 0.006207 0.241153 2.785430 -0.019723 1 0 0 0 0 0 0 631915
-0.004290 -0.000326 0.112197 0.143120 0.018195 2.861476 -0.019748 1 0 0 0 0 0 0 632711
-0.004253 -0.000326 0.112179 0.174546 0.100619 2.758652 -0.019781 1 0 0 0 0 0 0 633787
-0.004217 -0.000330 0.112163 0.179683 0.162155 2.715657 -0.019807 1 0 0 0 0 0 0 634619
-0.004181 -0.000337 0.112148 0.176090 0.196142 2.705817 -0.019838 1 0 0 0 0 0 0 635615
-0.004146 -0.000344 0.112134 0.168976 0.214679 2.708195 -0.019870 1 0 0 0 0 0 0 636635
-0.004115 -0.000335 0.112109 0.222413 0.001039 2.854847 -0.019900 1 0 0 0 0 0 0 637596
-0.004082 -0.000335 0.112091 0.191904 0.093015 2.786372 -0.019931 1 0 0 0 0 0 0 638586
-0.004030 -0.000343 0.112067 -0.073372 0.215404 2.883109 -0.019969 1 0 0 0 0 0 0 639795
-0.003987 -0.000352 0.112049 -0.000634 0.231316 2.809596 -0.019998 1 0 0 0 0 0 0 640725
-0.003948 -0.000360 0.112034 0.049953 0.235840 2.779014 -0.020024 1 0 0 0 0 0 0 641557
-0.003910 -0.000368 0.112019 0.071748 0.238983 2.774050 -0.020058 1 0 0 0 0 0 0 642654
-0.003867 -0.000347 0.112005 -0.013165 -0.148724 2.771382 -0.020090 1 0 0 0 0 0 0 643680
-0.003810 -0.000345 0.111981 -0.219143 0.057244 2.908055 -0.020119 1 0 0 0 0 0 0 644605
-0.003765 -0.000348 0.111964 -0.108165 0.147529 2.849746 -0.020151 1 0 0 0 0 0 0 645605
-0.003724 -0.000354 0.111949 -0.037283 0.192523 2.825029 -0.020182 1 0 0 0 0 0 0 646614
-0.003686 -0.000361 0.111934 -0.005435 0.216225 2.821421 -0.020213 1 0 0 0 0 0 0 647599
-0.003650 -0.000369 0.111920 0.005308 0.229450 2.826004 -0.020244 1 0 0 0 0 0 0 648602
-0.003596 -0.000381 0.111896 -0.231589 0.292672 2.960260 -0.020276 1 0 0 0 0 0 0 649608
-0.003552 -0.000391 0.111878 -0.144968 0.277449 2.899986 -0.020307 1 0 0 0 0 0 0 650618
-0.003512 -0.000401 0.111863 -0.087222 0.266285 2.874459 -0.020338 1 0 0 0 0 0 0 651595
-0.003475 -0.000409 0.111848 -0.062090 0.261589 2.870750 -0.020369 1 0 0 0 0 0 0 652595
-0.003439 -0.000418 0.111834 -0.054771 0.260616 2.875359 -0.020400 1 0 0 0 0 0 0 653599
-0.003403 -0.000426 0.111819 -0.056350 0.261580 2.883325 -0.020435 1 0 0 0 0 0 0 654715
-0.003368 -0.000435 0.111805 -0.062547 0.263475 2.891566 -0.020465 1 0 0 0 0 0 0 655658
-0.003333 -0.000443 0.111790 -0.070922 0.265891 2.900550 -0.020497 1 0 0 0 0 0 0 656697
-0.003298 -0.000451 0.111776 -0.080501 0.268513 2.909118 -0.020525 1 0 0 0 0 0 0 657600
-0.003263 -0.000460 0.111762 -0.090602 0.271293 2.918094 -0.020557 1 0 0 0 0 0 0 658594
-0.003216 -0.000456 0.111758 -0.254930 0.107759 2.781475 -0.020588 1 0 0 0 0 0 0 659601
-0.003175 -0.000458 0.111747 -0.209385 0.173140 2.870101 -0.020620 1 0 0 0 0 0 0 660637
-0.003137 -0.000463 0.111734 -0.177377 0.222087 2.918347 -0.020651 1 0 0 0 0 0 0 661615
-0.003101 -0.000470 0.111720 -0.164893 0.249581 2.941765 -0.020682 1 0 0 0 0 0 0 662607
-0.003065 -0.000477 0.111706 -0.163598 0.265046 2.956910 -0.020722 1 0 0 0 0 0 0 663877
-0.003030 -0.000485 0.111691 -0.168489 0.274184 2.966776 -0.020746 1 0 0 0 0 0 0 664654
-0.002995 -0.000493 0.111677 -0.176192 0.280311 2.977406 -0.020784 1 0 0 0 0 0 0 665879
-0.002960 -0.000501 0.111662 -0.185651 0.284785 2.986059 -0.020810 1 0 0 0 0 0 0 666711
-0.002925 -0.000509 0.111647 -0.195734 0.288567 2.995916 -0.020846 1 0 0 0 0 0 0 667855
-0.002908 -0.000514 0.111643 0.028286 0.237227 2.874917 -0.020870 1 0 0 0 0 0 0 668630
-0.002882 -0.000520 0.111631 -0.072834 0.260719 2.954387 -0.020902 1 0 0 0 0 0 0 669647
-0.002851 -0.000527 0.111618 -0.148646 0.278922 2.998206 -0.020932 1 0 0 0 0 0 0 670611
-0.002824 -0.000518 0.111624 -0.113751 0.069103 2.745692 -0.020964 1 0 0 0 0 0 0 671627
-0.002793 -0.000518 0.111617 -0.175459 0.158945 2.908934 -0.020997 1 0 0 0 0 0 0 672695
-0.002778 -0.000518 0.111614 0.017339 0.170645 2.864263 -0.021032 1 0 0 0 0 0 0 673804
-0.002753 -0.000522 0.111603 -0.098955 0.227616 2.970585 -0.021056 1 0 0 0 0 0 0 674587
-0.002740 -0.000524 0.111600 0.052128 0.208349 2.894667 -0.021090 1 0 0 0 0 0 0 675677
-0.002717 -0.000529 0.111589 -0.086565 0.248336 2.990282 -0.021121 1 0 0 0 0 0 0 676647
-0.002705 -0.000531 0.111585 0.052843 0.220366 2.909652 -0.021150 1 0 0 0 0 0 0 677578
-0.002681 -0.000537 0.111574 -0.091640 0.255973 3.004079 -0.021180 1 0 0 0 0 0 0 678561
-0.002670 -0.000539 0.111571 0.044749 0.225867 2.923206 -0.021212 1 0 0 0 0 0 0 679558
-0.002664 -0.000541 0.111570 0.132832 0.205912 2.887604 -0.021244 1 0 0 0 0 0 0 680579
-0.002661 -0.000541 0.111569 0.178647 0.195474 2.877270 -0.021274 1 0 0 0 0 0 0 681561
-0.002626 -0.000550 0.111580 -0.250889 0.302660 2.723302 -0.021305 1 0 0 0 0 0 0 682554
-0.002608 -0.000555 0.111584 -0.070296 0.257441 2.809367 -0.021337 1 0 0 0 0 0 0 683557
-0.002599 -0.000557 0.111585 0.060779 0.225325 2.854184 -0.021368 1 0 0 0 0 0 0 684561
-0.002595 -0.000558 0.111586 0.130898 0.208548 2.873263 -0.021400 1 0 0 0 0 0 0 685573
-0.002575 -0.000562 0.111576 -0.067234 0.254664 3.012892 -0.021430 1 0 0 0 0 0 0 686555
-0.002565 -0.000565 0.111573 0.040493 0.230514 2.948399 -0.021465 1 0 0 0 0 0 0 687667
-0.002560 -0.000566 0.111572 0.114190 0.213588 2.917728 -0.021493 1 0 0 0 0 0 0 688577
-0.002541 -0.000571 0.111593 -0.066194 0.262688 2.626366 -0.021527 1 0 0 0 0 0 0 689641
-0.002532 -0.000573 0.111600 0.032787 0.235677 2.780010 -0.021556 1 0 0 0 0 0 0 690588
-0.002527 -0.000575 0.111602 0.103282 0.217653 2.858839 -0.021588 1 0 0 0 0 0 0 691587
-0.002524 -0.000575 0.111603 0.141374 0.208472 2.890374 -0.021619 1 0 0 0 0 0 0 692585
-0.002523 -0.000575 0.111603 0.161046 0.204055 2.903893 -0.021650 1 0 0 0 0 0 0 693576
-0.002523 -0.000576 0.111603 0.171128 0.202004 2.911293 -0.021681 1 0 0 0 0 0 0 694593
-0.002506 -0.000580 0.111624 -0.042974 0.259167 2.633478 -0.021713 1 0 0 0 0 0 0 695615
-0.002480 -0.000586 0.111622 -0.194417 0.290757 2.923790 -0.021753 1 0 0 0 0 0 0 696872
-0.002467 -0.000589 0.111621 -0.042873 0.254605 2.932537 -0.021779 1 0 0 0 0 0 0 697718
-0.002460 -0.000591 0.111620 0.055512 0.231485 2.930066 -0.021815 1 0 0 0 0 0 0 698874
-0.002452 -0.000608 0.111631 0.042822 0.444385 2.792553 -0.021847 1 0 0 0 0 0 0 699903
-0.002448 -0.000617 0.111634 0.091507 0.353420 2.869875 -0.021872 1 0 0 0 0 0 0 700683
-0.002434 -0.000609 0.111646 -0.033090 0.121790 2.765893 -0.021901 1 0 0 0 0 0 0 701606
-0.002422 -0.000622 0.111661 -0.023792 0.374978 2.723644 -0.021931 1 0 0 0 0 0 0 702594
-0.002416 -0.000628 0.111665 0.050461 0.318904 2.846566 -0.021964 1 0 0 0 0 0 0 703621
-0.002413 -0.000631 0.111667 0.095897 0.273061 2.903554 -0.021994 1 0 0 0 0 0 0 704599
-0.002407 -0.000650 0.111678 0.055686 0.473780 2.788486 -0.022027 1 0 0 0 0 0 0 705639
-0.002404 -0.000659 0.111681 0.090892 0.376577 2.874904 -0.022063 1 0 0 0 0 0 0 706789
-0.002390 -0.000651 0.111693 -0.040610 0.141712 2.773567 -0.022093 1 0 0 0 0 0 0 707759
-0.002383 -0.000647 0.111697 0.029567 0.168223 2.869727 -0.022118 1 0 0 0 0 0 0 708551
-0.002375 -0.000662 0.111709 0.015072 0.421742 2.779773 -0.022153 1 0 0 0 0 0 0 709668
-0.002371 -0.000669 0.111713 0.064717 0.352478 2.874877 -0.022184 1 0 0 0 0 0 0 710665
-0.002369 -0.000673 0.111714 0.096302 0.298638 2.921216 -0.022213 1 0 0 0 0 0 0 711587
-0.002368 -0.000675 0.111715 0.113192 0.270063 2.940789 -0.022244 1 0 0 0 0 0 0 712595
-0.002362 -0.000693 0.111725 0.057517 0.481257 2.811929 -0.022275 1 0 0 0 0 0 0 713595
-0.002360 -0.000702 0.111729 0.084899 0.389144 2.892934 -0.022307 1 0 0 0 0 0 0 714602
-0.002358 -0.000706 0.111730 0.105068 0.323718 2.934699 -0.022338 1 0 0 0 0 0 0 715587
-0.002357 -0.000708 0.111730 0.116190 0.289321 2.952606 -0.022369 1 0 0 0 0 0 0 716591
-0.002352 -0.000726 0.111741 0.057550 0.497755 2.823304 -0.022400 1 0 0 0 0 0 0 717597
-0.002350 -0.000735 0.111744 0.083477 0.404149 2.903957 -0.022431 1 0 0 0 0 0 0 718583
-0.002348 -0.000740 0.111745 0.102941 0.337991 2.945703 -0.022463 1 0 0 0 0 0 0 719587
-0.002347 -0.000742 0.111746 0.113691 0.303239 2.963592 -0.022494 1 0 0 0 0 0 0 720594
-0.002347 -0.000743 0.111746 0.119356 0.285935 2.972920 -0.022529 1 0 0 0 0 0 0 721717
-0.002347 -0.000744 0.111746 0.122291 0.277404 2.978127 -0.022557 1 0 0 0 0 0 0 722599
-0.002342 -0.000761 0.111756 0.059362 0.499173 2.845065 -0.022591 1 0 0 0 0 0 0 723686
-0.002339 -0.000769 0.111760 0.083118 0.412065 2.923948 -0.022619 1 0 0 0 0 0 0 724604
-0.002338 -0.000774 0.111761 0.101488 0.349164 2.965116 -0.022650 1 0 0 0 0 0 0 725592
-0.002337 -0.000776 0.111761 0.111677 0.316073 2.982867 -0.022682 1 0 0 0 0 0 0 726606
-0.002337 -0.000777 0.111761 0.117039 0.299551 2.991553 -0.022713 1 0 0 0 0 0 0 727590
-0.002337 -0.000777 0.111761 0.119844 0.291489 2.997259 -0.022744 1 0 0 0 0 0 0 728597
-0.002337 -0.000778 0.111761 0.121391 0.287743 3.002741 -0.022782 1 0 0 0 0 0 0 729801
-0.002337 -0.000778 0.111761 0.122227 0.285996 3.006756 -0.022811 1 0 0 0 0 0 0 730736
-0.002337 -0.000778 0.111761 0.122714 0.285296 3.010562 -0.022839 1 0 0 0 0 0 0 731644
-0.002337 -0.000778 0.111761 0.123087 0.285230 3.015483 -0.022876 1 0 0 0 0 0 0 732834
-0.002337 -0.000778 0.111761 0.123315 0.285287 3.018989 -0.022903 1 0 0 0 0 0 0 733683
-0.002337 -0.000778 0.111761 0.123569 0.285630 3.023995 -0.022941 1 0 0 0 0 0 0 734898
-0.002337 -0.000778 0.111761 0.123703 0.285829 3.026765 -0.022962 1 0 0 0 0 0 0 735572
-0.002337 -0.000778 0.111761 0.123887 0.286218 3.031248 -0.022996 1 0 0 0 0 0 0 736659
-0.002337 -0.000778 0.111761 0.124060 0.286570 3.035141 -0.023026 1 0 0 0 0 0 0 737604
-0.002337 -0.000778 0.111761 0.124244 0.286991 3.039623 -0.023060 1 0 0 0 0 0 0 738692
-0.002337 -0.000778 0.111761 0.124415 0.287386 3.043796 -0.023091 1 0 0 0 0 0 0 739705
-0.002337 -0.000778 0.111761 0.124585 0.287770 3.048055 -0.023124 1 0 0 0 0 0 0 740739
-0.002337 -0.000778 0.111761 0.124732 0.288118 3.051569 -0.023150 1 0 0 0 0 0 0 741592
-0.002337 -0.000778 0.111761 0.124914 0.288530 3.056108 -0.023185 1 0 0 0 0 0 0 742694
-0.002337 -0.000778 0.111761 0.125068 0.288887 3.059906 -0.023213 1 0 0 0 0 0 0 743616
-0.002337 -0.000778 0.111761 0.125249 0.289285 3.063953 -0.023244 1 0 0 0 0 0 0 744600
-0.002337 -0.000778 0.111761 0.125410 0.289664 3.068047 -0.023275 1 0 0 0 0 0 0 745591
-0.002337 -0.000778 0.111761 0.125568 0.290039 3.072104 -0.023306 1 0 0 0 0 0 0 746577
-0.002337 -0.000778 0.111761 0.125733 0.290440 3.076236 -0.023337 1 0 0 0 0 0 0 747582
-0.002337 -0.000778 0.111761 0.125919 0.290816 3.080275 -0.023368 1 0 0 0 0 0 0 748561
-0.002337 -0.000778 0.111761 0.126076 0.291210 3.084514 -0.023400 1 0 0 0 0 0 0 749590
-0.002337 -0.000778 0.111761 0.126245 0.291612 3.088576 -0.023431 1 0 0 0 0 0 0 750576
-0.002337 -0.000778 0.111761 0.126410 0.291987 3.092724 -0.023462 1 0 0 0 0 0 0 751583
-0.002337 -0.000778 0.111761 0.126590 0.292375 3.096874 -0.023494 1 0 0 0 0 0 0 752592
-0.002337 -0.000778 0.111761 0.126753 0.292767 3.100935 -0.023525 1 0 0 0 0 0 0 753575
-0.002337 -0.000778 0.111761 0.127087 0.293556 3.109169 -0.023587 1 0 0 0 0 0 0 755575
-0.002337 -0.000778 0.111761 0.127271 0.293976 3.113794 -0.023622 1 0 0 0 0 0 0 756698
-0.002337 -0.000778 0.111761 0.127429 0.294330 3.117464 -0.023650 1 0 0 0 0 0 0 757592
-0.002337 -0.000778 0.111761 0.127595 0.294714 3.121539 -0.023681 1 0 0 0 0 0 0 758577
-0.002342 -0.000761 0.111751 0.192424 0.068888 3.263896 -0.023713 1 0 0 0 0 0 0 759594
-0.002344 -0.000752 0.111748 0.169687 0.154511 3.193227 -0.023744 1 0 0 0 0 0 0 760581
-0.002345 -0.000748 0.111747 0.152055 0.217009 3.160386 -0.023775 1 0 0 0 0 0 0 761592
-0.002346 -0.000746 0.111746 0.142414 0.250296 3.151292 -0.023809 1 0 0 0 0 0 0 762675
-0.002346 -0.000745 0.111746 0.137475 0.267222 3.150438 -0.023838 1 0 0 0 0 0 0 763591
-0.002347 -0.000745 0.111746 0.135077 0.275959 3.153673 -0.023874 1 0 0 0 0 0 0 764753
-0.002347 -0.000744 0.111746 0.133948 0.280472 3.157284 -0.023905 1 0 0 0 0 0 0 765755
-0.002351 -0.000727 0.111736 0.198071 0.056721 3.299127 -0.023933 1 0 0 0 0 0 0 766652
-0.002354 -0.000719 0.111732 0.175076 0.143350 3.229103 -0.023970 1 0 0 0 0 0 0 767817
-0.002355 -0.000715 0.111731 0.157248 0.206196 3.195335 -0.023995 1 0 0 0 0 0 0 768613
-0.002356 -0.000713 0.111731 0.147510 0.239663 3.185688 -0.024024 1 0 0 0 0 0 0 769561
-0.002356 -0.000711 0.111731 0.142575 0.256768 3.185532 -0.024058 1 0 0 0 0 0 0 770647
-0.002356 -0.000711 0.111731 0.140120 0.265463 3.187907 -0.024088 1 0 0 0 0 0 0 771600
-0.002357 -0.000711 0.111730 0.138963 0.269971 3.191245 -0.024117 1 0 0 0 0 0 0 772533
-0.002361 -0.000694 0.111720 0.203103 0.046349 3.333999 -0.024151 1 0 0 0 0 0 0 773618
-0.002364 -0.000685 0.111717 0.180131 0.132854 3.263821 -0.024186 1 0 0 0 0 0 0 774752
-0.002365 -0.000681 0.111716 0.162348 0.195671 3.230263 -0.024213 1 0 0 0 0 0 0 775605
-0.002366 -0.000679 0.111715 0.152634 0.229135 3.220927 -0.024245 1 0 0 0 0 0 0 776627
-0.002366 -0.000678 0.111715 0.147690 0.246170 3.220470 -0.024277 1 0 0 0 0 0 0 777640
-0.002371 -0.000660 0.111705 0.209807 0.028837 3.361293 -0.024305 1 0 0 0 0 0 0 778559
-0.002374 -0.000652 0.111701 0.185865 0.118332 3.290151 -0.024337 1 0 0 0 0 0 0 779585
-0.002375 -0.000647 0.111700 0.167632 0.182707 3.257082 -0.024369 1 0 0 0 0 0 0 780595
-0.002376 -0.000645 0.111700 0.157676 0.216898 3.247417 -0.024399 1 0 0 0 0 0 0 781552
-0.002381 -0.000627 0.111689 0.217146 0.008390 3.385733 -0.024431 1 0 0 0 0 0 0 782584
-0.002384 -0.000618 0.111686 0.191876 0.102166 3.313395 -0.024462 1 0 0 0 0 0 0 783585
-0.002385 -0.000614 0.111684 0.172962 0.168655 3.279954 -0.024494 1 0 0 0 0 0 0 784592
-0.002391 -0.000595 0.111674 0.227182 -0.021924 3.408947 -0.024524 1 0 0 0 0 0 0 785545
-0.002393 -0.000585 0.111670 0.199197 0.080835 3.333498 -0.024555 1 0 0 0 0 0 0 786559
-0.002395 -0.000581 0.111669 0.178894 0.151830 3.299027 -0.024587 1 0 0 0 0 0 0 787577
-0.002396 -0.000578 0.111669 0.167904 0.189335 3.289247 -0.024620 1 0 0 0 0 0 0 788620
-0.002401 -0.000560 0.111658 0.226819 -0.017281 3.428447 -0.024658 1 0 0 0 0 0 0 789843
-0.002404 -0.000551 0.111655 0.201327 0.077065 3.355231 -0.024684 1 0 0 0 0 0 0 790666
-0.002405 -0.000547 0.111653 0.182280 0.143839 3.321180 -0.024711 1 0 0 0 0 0 0 791542
-0.002406 -0.000544 0.111653 0.171965 0.179234 3.311840 -0.024744 1 0 0 0 0 0 0 792607
-0.002411 -0.000527 0.111642 0.231135 -0.028407 3.450088 -0.024774 1 0 0 0 0 0 0 793542
-0.002414 -0.000518 0.111639 0.205866 0.065381 3.377693 -0.024806 1 0 0 0 0 0 0 794564
-0.002415 -0.000513 0.111638 0.186951 0.131862 3.344135 -0.024837 1 0 0 0 0 0 0 795555
-0.002416 -0.000511 0.111637 0.176679 0.167096 3.334678 -0.024869 1 0 0 0 0 0 0 796593
-0.002421 -0.000493 0.111627 0.235896 -0.040490 3.474050 -0.024906 1 0 0 0 0 0 0 797767
-0.002423 -0.000484 0.111623 0.210645 0.053135 3.401106 -0.024934 1 0 0 0 0 0 0 798669
-0.002425 -0.000480 0.111622 0.191775 0.119562 3.367929 -0.024968 1 0 0 0 0 0 0 799755
-0.002426 -0.000477 0.111622 0.181497 0.154751 3.358324 -0.024999 1 0 0 0 0 0 0 800758
-0.002431 -0.000459 0.111611 0.240627 -0.052864 3.496531 -0.025026 1 0 0 0 0 0 0 801621
-0.002433 -0.000450 0.111608 0.215444 0.040702 3.424093 -0.025058 1 0 0 0 0 0 0 802653
-0.002435 -0.000446 0.111607 0.196578 0.107036 3.390364 -0.025088 1 0 0 0 0 0 0 803614
-0.002435 -0.000444 0.111606 0.186323 0.142185 3.380755 -0.025120 1 0 0 0 0 0 0 804615
-0.002436 -0.000443 0.111606 0.181080 0.160018 3.379943 -0.025149 1 0 0 0 0 0 0 805546
-0.002441 -0.000425 0.111596 0.242873 -0.056291 3.522090 -0.025181 1 0 0 0 0 0 0 806569
-0.002443 -0.000417 0.111592 0.219098 0.032737 3.450565 -0.025212 1 0 0 0 0 0 0 807579
-0.002445 -0.000412 0.111591 0.200925 0.096806 3.417069 -0.025242 1 0 0 0 0 0 0 808515
-0.002445 -0.000410 0.111591 0.191069 0.130844 3.408194 -0.025277 1 0 0 0 0 0 0 809662
-0.002446 -0.000409 0.111591 0.186032 0.148122 3.407663 -0.025308 1 0 0 0 0 0 0 810649
-0.002463 -0.000404 0.111600 0.418204 0.102035 3.278455 -0.025336 1 0 0 0 0 0 0 811550
-0.002472 -0.000402 0.111604 0.328317 0.126648 3.353101 -0.025368 1 0 0 0 0 0 0 812550
-0.002476 -0.000401 0.111605 0.263700 0.143999 3.392202 -0.025399 1 0 0 0 0 0 0 813551
-0.002479 -0.000400 0.111605 0.229820 0.153324 3.409174 -0.025430 1 0 0 0 0 0 0 814553
-0.002480 -0.000400 0.111605 0.212902 0.158165 3.417743 -0.025462 1 0 0 0 0 0 0 815555
-0.002480 -0.000400 0.111605 0.204611 0.160690 3.423395 -0.025493 1 0 0 0 0 0 0 816552
-0.002481 -0.000400 0.111605 0.200580 0.162064 3.428072 -0.025524 1 0 0 0 0 0 0 817552
-0.002481 -0.000400 0.111605 0.198695 0.162855 3.432447 -0.025555 1 0 0 0 0 0 0 818554
-0.002481 -0.000400 0.111605 0.197882 0.163353 3.436690 -0.025586 1 0 0 0 0 0 0 819551
-0.002481 -0.000400 0.111605 0.197589 0.163686 3.440903 -0.025618 1 0 0 0 0 0 0 820552
-0.002498 -0.000396 0.111615 0.432466 0.109129 3.314285 -0.025653 1 0 0 0 0 0 0 821677
-0.002507 -0.000394 0.111618 0.343782 0.129500 3.389008 -0.025681 1 0 0 0 0 0 0 822593
-0.002511 -0.000393 0.111619 0.279794 0.144730 3.428554 -0.025715 1 0 0 0 0 0 0 823666
-0.002513 -0.000392 0.111620 0.246222 0.152987 3.445229 -0.025744 1 0 0 0 0 0 0 824589
-0.002514 -0.000392 0.111620 0.229486 0.157295 3.453718 -0.025775 1 0 0 0 0 0 0 825571
-0.002515 -0.000392 0.111620 0.221269 0.159559 3.459331 -0.025805 1 0 0 0 0 0 0 826558
-0.002533 -0.000387 0.111630 0.452352 0.105884 3.332745 -0.025837 1 0 0 0 0 0 0 827560
-0.002542 -0.000385 0.111633 0.361703 0.126759 3.407899 -0.025868 1 0 0 0 0 0 0 828558
-0.002546 -0.000384 0.111634 0.296756 0.142261 3.447947 -0.025905 1 0 0 0 0 0 0 829749
-0.002548 -0.000384 0.111634 0.262695 0.150638 3.464648 -0.025934 1 0 0 0 0 0 0 830677
-0.002567 -0.000379 0.111644 0.480945 0.100055 3.341982 -0.025965 1 0 0 0 0 0 0 831666
-0.002576 -0.000377 0.111647 0.383758 0.122501 3.418125 -0.025994 1 0 0 0 0 0 0 832606
-0.002580 -0.000376 0.111649 0.315589 0.138808 3.458612 -0.026032 1 0 0 0 0 0 0 833806
-0.002583 -0.000376 0.111649 0.279892 0.147552 3.475108 -0.026058 1 0 0 0 0 0 0 834656
-0.002601 -0.000371 0.111659 0.497499 0.097117 3.352328 -0.026088 1 0 0 0 0 0 0 835586
-0.002611 -0.000369 0.111662 0.399880 0.119680 3.428466 -0.026117 1 0 0 0 0 0 0 836539
-0.002615 -0.000368 0.111663 0.331463 0.136005 3.468362 -0.026151 1 0 0 0 0 0 0 837606
-0.002618 -0.000367 0.111664 0.295717 0.144822 3.485380 -0.026181 1 0 0 0 0 0 0 838583
-0.002636 -0.000363 0.111673 0.513484 0.094362 3.363331 -0.026215 1 0 0 0 0 0 0 839670
-0.002645 -0.000361 0.111677 0.415850 0.116960 3.439771 -0.026248 1 0 0 0 0 0 0 840715
-0.002650 -0.000360 0.111678 0.347373 0.133272 3.479030 -0.026277 1 0 0 0 0 0 0 841637
-0.002670 -0.000355 0.111688 0.547262 0.086986 3.364726 -0.026304 1 0 0 0 0 0 0 842522
-0.002680 -0.000353 0.111691 0.440551 0.111795 3.444492 -0.026340 1 0 0 0 0 0 0 843676
-0.002685 -0.000351 0.111692 0.367536 0.129197 3.484621 -0.026369 1 0 0 0 0 0 0 844580
-0.002705 -0.000347 0.111703 0.565352 0.083447 3.371071 -0.026399 1 0 0 0 0 0 0 845545
-0.002714 -0.000344 0.111706 0.457436 0.108511 3.450275 -0.026430 1 0 0 0 0 0 0 846559
-0.002737 -0.000339 0.111717 0.619821 0.070950 3.360066 -0.026461 1 0 0 0 0 0 0 847553
-0.002748 -0.000336 0.111720 0.492485 0.100589 3.447860 -0.026493 1 0 0 0 0 0 0 848548
-0.002754 -0.000335 0.111722 0.409131 0.120521 3.491400 -0.026524 1 0 0 0 0 0 0 849558
-0.002769 -0.000347 0.111742 0.538032 0.301560 3.238849 -0.026555 1 0 0 0 0 0 0 850547
-0.002777 -0.000353 0.111749 0.449657 0.243257 3.393659 -0.026586 1 0 0 0 0 0 0 851550
-0.002780 -0.000356 0.111751 0.392341 0.199590 3.471619 -0.026618 1 0 0 0 0 0 0 852551
-0.002800 -0.000353 0.111762 0.599478 0.121310 3.372157 -0.026649 1 0 0 0 0 0 0 853556
-0.002805 -0.000369 0.111776 0.431990 0.355741 3.315498 -0.026680 1 0 0 0 0 0 0 854558
-0.002807 -0.000377 0.111780 0.383147 0.281174 3.435183 -0.026728 1 0 0 0 0 0 0 856095
-0.002826 -0.000376 0.111792 0.599857 0.169630 3.357781 -0.026743 1 0 0 0 0 0 0 856574
-0.002835 -0.000376 0.111795 0.502046 0.160000 3.450840 -0.026777 1 0 0 0 0 0 0 857655
-0.002852 -0.000389 0.111817 0.606200 0.330771 3.224894 -0.026806 1 0 0 0 0 0 0 858571
-0.002861 -0.000395 0.111824 0.503529 0.267568 3.389359 -0.026837 1 0 0 0 0 0 0 859555
-0.002865 -0.000398 0.111826 0.439017 0.221540 3.470644 -0.026868 1 0 0 0 0 0 0 860558
-0.002880 -0.000412 0.111847 0.578996 0.368127 3.232218 -0.026900 1 0 0 0 0 0 0 861571
-0.002887 -0.000420 0.111854 0.495829 0.292090 3.391396 -0.026930 1 0 0 0 0 0 0 862557
-0.002886 -0.000440 0.111867 0.377250 0.465821 3.331677 -0.026970 1 0 0 0 0 0 0 863836
-0.002902 -0.000446 0.111881 0.608519 0.298953 3.308424 -0.027003 1 0 0 0 0 0 0 864876
-0.002906 -0.000466 0.111896 0.458994 0.470018 3.288015 -0.027026 1 0 0 0 0 0 0 865607
-0.002908 -0.000476 0.111901 0.419903 0.361374 3.418767 -0.027055 1 0 0 0 0 0 0 866550
-0.002921 -0.000493 0.111923 0.578689 0.459315 3.209249 -0.027095 1 0 0 0 0 0 0 867829
-0.002923 -0.000519 0.111941 0.441251 0.583311 3.237602 -0.027119 1 0 0 0 0 0 0 868608
-0.002924 -0.000532 0.111947 0.413886 0.433121 3.395543 -0.027149 1 0 0 0 0 0 0 869548
-0.002937 -0.000551 0.111969 0.579351 0.508785 3.195119 -0.027180 1 0 0 0 0 0 0 870542
-0.002943 -0.000560 0.111976 0.509727 0.394753 3.368167 -0.027214 1 0 0 0 0 0 0 871621
-0.002959 -0.000578 0.111999 0.635247 0.494855 3.182388 -0.027249 1 0 0 0 0 0 0 872759
-0.002955 -0.000574 0.112017 0.387559 0.225301 3.213198 -0.027274 1 0 0 0 0 0 0 873554
-0.002948 -0.000589 0.112034 0.320703 0.449021 3.237769 -0.027305 1 0 0 0 0 0 0 874541
-0.002962 -0.000592 0.112049 0.593244 0.321449 3.255631 -0.027339 1 0 0 0 0 0 0 875628
-0.002982 -0.000607 0.112074 0.703277 0.459341 3.121060 -0.027370 1 0 0 0 0 0 0 876625
-0.002991 -0.000614 0.112083 0.586032 0.381282 3.326468 -0.027398 1 0 0 0 0 0 0 877537
-0.003009 -0.000630 0.112105 0.686372 0.500391 3.152426 -0.027430 1 0 0 0 0 0 0 878544
-0.003017 -0.000638 0.112113 0.581977 0.408319 3.334613 -0.027461 1 0 0 0 0 0 0 879537
-0.003034 -0.000655 0.112136 0.690451 0.520033 3.151749 -0.027492 1 0 0 0 0 0 0 880544
-0.003060 -0.000660 0.112153 0.828001 0.368861 3.200575 -0.027523 1 0 0 0 0 0 0 881535
-0.003068 -0.000679 0.112169 0.610978 0.554023 3.216781 -0.027555 1 0 0 0 0 0 0 882541
-0.003090 -0.000684 0.112184 0.774595 0.396819 3.230071 -0.027586 1 0 0 0 0 0 0 883542
-0.003113 -0.000699 0.112209 0.826864 0.519429 3.094007 -0.027617 1 0 0 0 0 0 0 884538
-0.003125 -0.000707 0.112218 0.679804 0.433216 3.298740 -0.027648 1 0 0 0 0 0 0 885535
-0.003132 -0.000711 0.112252 0.609804 0.380591 2.977258 -0.027680 1 0 0 0 0 0 0 886534
-0.003148 -0.000726 0.112283 0.727689 0.520729 2.968003 -0.027710 1 0 0 0 0 0 0 887521
-0.003173 -0.000729 0.112303 0.872445 0.385090 3.111169 -0.027760 1 0 0 0 0 0 0 889104
-0.003187 -0.000731 0.112341 0.741638 0.355082 2.881588 -0.027773 1 0 0 0 0 0 0 889522
-0.003193 -0.000732 0.112354 0.635586 0.338944 3.185426 -0.027807 1 0 0 0 0 0 0 890595
-0.003209 -0.000745 0.112378 0.757310 0.504929 3.057335 -0.027836 1 0 0 0 0 0 0 891547
-0.003230 -0.000764 0.112406 0.839160 0.610236 2.985940 -0.027868 1 0 0 0 0 0 0 892557
-0.003258 -0.000770 0.112425 0.951381 0.441880 3.093297 -0.027899 1 0 0 0 0 0 0 893556
-0.003255 -0.000777 0.112453 0.563886 0.449933 2.982778 -0.027930 1 0 0 0 0 0 0 894556
-0.003266 -0.000793 0.112482 0.713051 0.577826 2.942870 -0.027962 1 0 0 0 0 0 0 895564
-0.003284 -0.000814 0.112512 0.827360 0.659679 2.924523 -0.028002 1 0 0 0 0 0 0 896854
-0.003295 -0.000825 0.112553 0.737537 0.539314 2.763516 -0.028033 1 0 0 0 0 0 0 897847
-0.003317 -0.000826 0.112577 0.897258 0.402140 2.970859 -0.028058 1 0 0 0 0 0 0 898645
-0.003341 -0.000840 0.112604 0.943897 0.554254 2.925822 -0.028093 1 0 0 0 0 0 0 899761
-0.003354 -0.000846 0.112645 0.812197 0.489019 2.744258 -0.028119 1 0 0 0 0 0 0 900580
-0.003355 -0.000867 0.112669 0.645672 0.666023 2.934328 -0.028149 1 0 0 0 0 0 0 901546
-0.003373 -0.000873 0.112686 0.857921 0.498738 3.031370 -0.028180 1 0 0 0 0 0 0 902546
-0.003395 -0.000889 0.112712 0.937871 0.617676 2.926044 -0.028213 1 0 0 0 0 0 0 903611
-0.003407 -0.000897 0.112752 0.822973 0.533884 2.722220 -0.028243 1 0 0 0 0 0 0 904571
-0.003426 -0.000914 0.112785 0.904657 0.645901 2.775227 -0.028275 1 0 0 0 0 0 0 905595
-0.003447 -0.000935 0.112817 0.966261 0.723288 2.799830 -0.028312 1 0 0 0 0 0 0 906778
-0.003459 -0.000946 0.112858 0.848673 0.601103 2.653827 -0.028345 1 0 0 0 0 0 0 907812
-0.003478 -0.000964 0.112892 0.930104 0.692232 2.726720 -0.028368 1 0 0 0 0 0 0 908571
-0.003482 -0.000990 0.112914 0.751063 0.814699 2.887207 -0.028400 1 0 0 0 0 0 0 909601
-0.003501 -0.000999 0.112931 0.945488 0.605783 2.962841 -0.028432 1 0 0 0 0 0 0 910621
-0.003513 -0.001004 0.112967 0.858563 0.534559 2.699526 -0.028461 1 0 0 0 0 0 0 911536
-0.003531 -0.001019 0.113000 0.950337 0.670232 2.720888 -0.028493 1 0 0 0 0 0 0 912551
-0.003552 -0.001040 0.113031 1.016210 0.761119 2.732980 -0.028524 1 0 0 0 0 0 0 913548
-0.003546 -0.001054 0.113062 0.659204 0.701424 2.711315 -0.028555 1 0 0 0 0 0 0 914559
-0.003556 -0.001075 0.113093 0.832638 0.776329 2.714753 -0.028586 1 0 0 0 0 0 0 915551
-0.003578 -0.001080 0.113113 1.025288 0.599075 2.850305 -0.028617 1 0 0 0 0 0 0 916539
-0.003602 -0.001096 0.113140 1.077246 0.718997 2.768025 -0.028649 1 0 0 0 0 0 0 917545
-0.003627 -0.001117 0.113168 1.103257 0.805100 2.721489 -0.028680 1 0 0 0 0 0 0 918551
-0.003652 -0.001140 0.113198 1.121576 0.856306 2.697825 -0.028711 1 0 0 0 0 0 0 919546
-0.003666 -0.001152 0.113239 0.980326 0.719571 2.533025 -0.028742 1 0 0 0 0 0 0 920542
-0.003685 -0.001171 0.113273 1.050117 0.803659 2.602063 -0.028785 1 0 0 0 0 0 0 921905
-0.003708 -0.001194 0.113304 1.105895 0.866974 2.630518 -0.028811 1 0 0 0 0 0 0 922750
-0.003714 -0.001222 0.113325 0.899722 0.962377 2.763393 -0.028841 1 0 0 0 0 0 0 923693
-0.003723 -0.001219 0.113353 0.924047 0.568214 2.677783 -0.028867 1 0 0 0 0 0 0 924542
-0.003740 -0.001231 0.113382 1.042366 0.720359 2.640426 -0.028899 1 0 0 0 0 0 0 925540
-0.003762 -0.001250 0.113412 1.117678 0.837066 2.620758 -0.028930 1 0 0 0 0 0 0 926548
-0.003785 -0.001272 0.113442 1.162667 0.905227 2.607153 -0.028961 1 0 0 0 0 0 0 927539
-0.003814 -0.001279 0.113461 1.256639 0.713839 2.734817 -0.028992 1 0 0 0 0 0 0 928545
-0.003812 -0.001287 0.113489 0.856210 0.713904 2.627987 -0.029025 1 0 0 0 0 0 0 929584
-0.003824 -0.001304 0.113519 1.002517 0.838406 2.592146 -0.029060 1 0 0 0 0 0 0 930707
-0.003843 -0.001325 0.113549 1.115906 0.918823 2.573572 -0.029091 1 0 0 0 0 0 0 931698
-0.003853 -0.001336 0.113590 1.025790 0.797690 2.409509 -0.029122 1 0 0 0 0 0 0 932693
-0.003871 -0.001355 0.113623 1.121257 0.889557 2.477888 -0.029152 1 0 0 0 0 0 0 933638
-0.003880 -0.001364 0.113635 1.011965 0.780149 2.774858 -0.029185 1 0 0 0 0 0 0 934695
-0.003897 -0.001381 0.113659 1.125057 0.889031 2.636891 -0.029220 1 0 0 0 0 0 0 935825
-0.003907 -0.001391 0.113698 1.044865 0.795544 2.408138 -0.029244 1 0 0 0 0 0 0 936586
-0.003911 -0.001395 0.113711 0.967016 0.725142 2.720550 -0.029276 1 0 0 0 0 0 0 937607
-0.003926 -0.001410 0.113735 1.108626 0.867207 2.599098 -0.029306 1 0 0 0 0 0 0 938589
-0.003947 -0.001431 0.113763 1.201285 0.961081 2.529233 -0.029339 1 0 0 0 0 0 0 939647
-0.003963 -0.001424 0.113793 1.163294 0.613330 2.483573 -0.029368 1 0 0 0 0 0 0 940569
-0.003966 -0.001438 0.113814 0.985946 0.851304 2.599863 -0.029399 1 0 0 0 0 0 0 941567
-0.003980 -0.001458 0.113841 1.125823 0.964156 2.521274 -0.029430 1 0 0 0 0 0 0 942542
-0.003994 -0.001451 0.113870 1.131827 0.622666 2.464151 -0.029464 1 0 0 0 0 0 0 943630
-0.003995 -0.001465 0.113891 0.977920 0.863558 2.575277 -0.029492 1 0 0 0 0 0 0 944533
-0.004009 -0.001485 0.113918 1.129966 0.977928 2.495104 -0.029523 1 0 0 0 0 0 0 945538
-0.004022 -0.001478 0.113947 1.141982 0.636777 2.436810 -0.029554 1 0 0 0 0 0 0 946514
-0.004023 -0.001492 0.113968 0.990993 0.878272 2.548067 -0.029586 1 0 0 0 0 0 0 947528
-0.004041 -0.001495 0.113984 1.209997 0.758863 2.606774 -0.029617 1 0 0 0 0 0 0 948540
-0.004063 -0.001509 0.114010 1.292763 0.908044 2.487612 -0.029649 1 0 0 0 0 0 0 949551
-0.004063 -0.001503 0.114029 0.999053 0.661229 2.541987 -0.029680 1 0 0 0 0 0 0 950538
-0.004075 -0.001514 0.114056 1.151753 0.848563 2.451450 -0.029711 1 0 0 0 0 0 0 951527
-0.004076 -0.001536 0.114075 1.017636 1.034840 2.531526 -0.029742 1 0 0 0 0 0 0 952541
-0.004083 -0.001530 0.114102 1.082752 0.685877 2.425660 -0.029773 1 0 0 0 0 0 0 953529
-0.004099 -0.001541 0.114132 1.221693 0.863293 2.382497 -0.029804 1 0 0 0 0 0 0 954522
-0.004107 -0.001546 0.114141 1.127690 0.814717 2.627855 -0.029839 1 0 0 0 0 0 0 955644
-0.004112 -0.001549 0.114176 1.091776 0.787782 2.319497 -0.029874 1 0 0 0 0 0 0 956750
-0.004114 -0.001550 0.114187 1.047641 0.763299 2.583517 -0.029906 1 0 0 0 0 0 0 957771
-0.004117 -0.001551 0.114222 1.050949 0.761205 2.291441 -0.029930 1 0 0 0 0 0 0 958540
-0.004118 -0.001552 0.114234 1.028266 0.750631 2.562351 -0.029962 1 0 0 0 0 0 0 959554
-0.004136 -0.001548 0.114248 1.265491 0.690608 2.564473 -0.029992 1 0 0 0 0 0 0 960541
-0.004128 -0.001550 0.114274 0.948570 0.774875 2.390848 -0.030024 1 0 0 0 0 0 0 961553
-0.004143 -0.001547 0.114292 1.205381 0.708256 2.470033 -0.030055 1 0 0 0 0 0 0 962542
-0.004133 -0.001550 0.114320 0.916734 0.784706 2.345063 -0.030086 1 0 0 0 0 0 0 963545
-0.004127 -0.001552 0.114330 0.944676 0.770344 2.571777 -0.030124 1 0 0 0 0 0 0 964766
-0.004138 -0.001566 0.114353 1.160425 0.938569 2.409299 -0.030151 1 0 0 0 0 0 0 965614
-0.004131 -0.001560 0.114372 0.954236 0.696561 2.438958 -0.030188 1 0 0 0 0 0 0 966812
-0.004146 -0.001553 0.114388 1.218963 0.651402 2.477678 -0.030214 1 0 0 0 0 0 0 967637
-0.004148 -0.001567 0.114403 1.085831 0.926997 2.481228 -0.030253 1 0 0 0 0 0 0 968872
-0.004155 -0.001557 0.114429 1.144790 0.640698 2.335791 -0.030273 1 0 0 0 0 0 0 969515
-0.004159 -0.001551 0.114438 1.099345 0.673506 2.545674 -0.030307 1 0 0 0 0 0 0 970597
-0.004155 -0.001566 0.114452 1.007497 0.944779 2.505002 -0.030336 1 0 0 0 0 0 0 971553
-0.004172 -0.001569 0.114466 1.264021 0.821801 2.488277 -0.030368 1 0 0 0 0 0 0 972578
-0.004168 -0.001558 0.114482 1.026907 0.619104 2.455481 -0.030401 1 0 0 0 0 0 0 973623
-0.004161 -0.001570 0.114497 0.958414 0.903785 2.451728 -0.030432 1 0 0 0 0 0 0 974620
-0.004175 -0.001572 0.114512 1.239579 0.800834 2.459008 -0.030461 1 0 0 0 0 0 0 975527
-0.004171 -0.001560 0.114529 1.016392 0.609667 2.435819 -0.030496 1 0 0 0 0 0 0 976659
-0.004163 -0.001571 0.114544 0.954972 0.900393 2.435008 -0.030523 1 0 0 0 0 0 0 977536
-0.004177 -0.001572 0.114559 1.240071 0.800475 2.443574 -0.030554 1 0 0 0 0 0 0 978508
-0.004173 -0.001560 0.114576 1.018559 0.610671 2.420441 -0.030586 1 0 0 0 0 0 0 979549
-0.004165 -0.001572 0.114591 0.958163 0.902403 2.420059 -0.030617 1 0 0 0 0 0 0 980546
-0.004149 -0.001565 0.114608 0.839257 0.688921 2.404228 -0.030649 1 0 0 0 0 0 0 981544
-0.004160 -0.001557 0.114623 1.170588 0.654727 2.418320 -0.030680 1 0 0 0 0 0 0 982543
-0.004164 -0.001553 0.114628 1.137385 0.699906 2.550623 -0.030711 1 0 0 0 0 0 0 983549
-0.004150 -0.001556 0.114652 0.879724 0.795504 2.318039 -0.030742 1 0 0 0 0 0 0 984536
-0.004161 -0.001553 0.114669 1.186474 0.729442 2.367012 -0.030773 1 0 0 0 0 0 0 985537
-0.004166 -0.001551 0.114675 1.146304 0.740412 2.521952 -0.030805 1 0 0 0 0 0 0 986536
-0.004157 -0.001538 0.114688 0.951730 0.581132 2.437298 -0.030836 1 0 0 0 0 0 0 987544
-0.004147 -0.001548 0.114703 0.923455 0.886223 2.406708 -0.030890 1 0 0 0 0 0 0 989251
-0.004149 -0.001537 0.114729 1.068909 0.621971 2.251669 -0.030932 1 0 0 0 0 0 0 990617
-0.004144 -0.001548 0.114748 1.003345 0.903040 2.317939 -0.030962 1 0 0 0 0 0 0 991557
-0.004130 -0.001541 0.114766 0.864060 0.686785 2.335987 -0.030993 1 0 0 0 0 0 0 992548
-0.004141 -0.001534 0.114782 1.184575 0.651819 2.362427 -0.031023 1 0 0 0 0 0 0 993535
-0.004134 -0.001517 0.114798 0.987455 0.526024 2.346498 -0.031055 1 0 0 0 0 0 0 994545
-0.004126 -0.001526 0.114814 0.940265 0.853982 2.348318 -0.031086 1 0 0 0 0 0 0 995541
-0.004121 -0.001530 0.114819 0.986130 0.828984 2.485911 -0.031118 1 0 0 0 0 0 0 996552
-0.004107 -0.001520 0.114833 0.860474 0.628015 2.395731 -0.031155 1 0 0 0 0 0 0 997737
-0.004113 -0.001528 0.114857 1.115840 0.853276 2.232457 -0.031185 1 0 0 0 0 0 0 998697
-0.004104 -0.001519 0.114876 0.939407 0.652861 2.271221 -0.031211 1 0 0 0 0 0 0 999552
-0.004099 -0.001514 0.114883 0.975470 0.687437 2.443242 -0.031246 1 0 0 0 0 0 1 664
-0.004085 -0.001499 0.114897 0.850477 0.548521 2.366423 -0.031278 1 0 0 0 0 0 1 1693
-0.004096 -0.001488 0.114911 1.173393 0.571850 2.347332 -0.031310 1 0 0 0 0 0 1 2701
-0.004096 -0.001499 0.114926 1.068152 0.884328 2.327318 -0.031335 1 0 0 0 0 0 1 3520
-0.004085 -0.001492 0.114942 0.894297 0.671054 2.303198 -0.031367 1 0 0 0 0 0 1 4542
-0.004078 -0.001489 0.114948 0.948633 0.693056 2.442079 -0.031398 1 0 0 0 0 0 1 5519
-0.004077 -0.001487 0.114981 1.015401 0.726904 2.085017 -0.031429 1 0 0 0 0 0 1 6526
-0.004076 -0.001487 0.114992 1.025384 0.735682 2.331463 -0.031464 1 0 0 0 0 0 1 7644
-0.004063 -0.001473 0.115007 0.873972 0.569901 2.300646 -0.031494 1 0 0 0 0 0 1 8583
-0.004052 -0.001484 0.115023 0.869439 0.872449 2.288075 -0.031524 1 0 0 0 0 0 1 9549
-0.004034 -0.001477 0.115039 0.779676 0.662247 2.267614 -0.031557 1 0 0 0 0 0 1 10607
-0.004043 -0.001469 0.115054 1.127515 0.630024 2.278919 -0.031586 1 0 0 0 0 0 1 11546
-0.004031 -0.001470 0.115081 0.876573 0.741853 2.118464 -0.031617 1 0 0 0 0 0 1 12519
-0.004024 -0.001470 0.115090 0.924167 0.746682 2.331025 -0.031647 1 0 0 0 0 0 1 13497
-0.004027 -0.001453 0.115114 1.058151 0.517307 2.150325 -0.031679 1 0 0 0 0 0 1 14522
-0.004017 -0.001432 0.115133 0.888380 0.427349 2.184357 -0.031710 1 0 0 0 0 0 1 15517
-0.004006 -0.001438 0.115150 0.868473 0.788571 2.214434 -0.031741 1 0 0 0 0 0 1 16495
-0.003989 -0.001429 0.115167 0.770649 0.609432 2.210574 -0.031773 1 0 0 0 0 0 1 17510
-0.003998 -0.001420 0.115183 1.115336 0.593275 2.227609 -0.031804 1 0 0 0 0 0 1 18525
-0.003986 -0.001420 0.115209 0.862186 0.713142 2.069103 -0.031835 1 0 0 0 0 0 1 19518
-0.003979 -0.001420 0.115219 0.909101 0.722177 2.282250 -0.031866 1 0 0 0 0 0 1 20493
-0.003978 -0.001421 0.115253 0.976130 0.731680 1.961977 -0.031898 1 0 0 0 0 0 1 21514
-0.003964 -0.001408 0.115276 0.828131 0.554987 2.069784 -0.031933 1 0 0 0 0 0 1 22630
-0.003952 -0.001419 0.115294 0.826120 0.853302 2.136745 -0.031964 1 0 0 0 0 0 1 23634
-0.003953 -0.001407 0.115321 0.986544 0.583354 2.017791 -0.031997 1 0 0 0 0 0 1 24691
-0.003936 -0.001406 0.115352 0.769207 0.692394 1.943795 -0.032024 1 0 0 0 0 0 1 25541
-0.003927 -0.001406 0.115362 0.848947 0.708333 2.198785 -0.032054 1 0 0 0 0 0 1 26512
-0.003929 -0.001388 0.115386 1.000704 0.484938 2.033564 -0.032085 1 0 0 0 0 0 1 27521
-0.003924 -0.001397 0.115405 0.933079 0.808450 2.085382 -0.032116 1 0 0 0 0 0 1 28498
-0.003910 -0.001388 0.115423 0.790694 0.612443 2.098005 -0.032147 1 0 0 0 0 0 1 29498
-0.003904 -0.001385 0.115460 0.885421 0.653720 1.829018 -0.032179 1 0 0 0 0 0 1 30516
-0.003901 -0.001382 0.115473 0.924943 0.679303 2.118800 -0.032219 1 0 0 0 0 0 1 31786
-0.003900 -0.001382 0.115508 0.970708 0.702808 1.835416 -0.032251 1 0 0 0 0 0 1 32821
-0.003888 -0.001369 0.115531 0.810383 0.533278 1.956225 -0.032276 1 0 0 0 0 0 1 33607
-0.003876 -0.001380 0.115550 0.802757 0.836633 2.027967 -0.032312 1 0 0 0 0 0 1 34767
-0.003877 -0.001368 0.115577 0.960164 0.567781 1.909756 -0.032336 1 0 0 0 0 0 1 35550
-0.003871 -0.001379 0.115596 0.901356 0.851069 1.988459 -0.032366 1 0 0 0 0 0 1 36494
-0.003875 -0.001368 0.115624 1.012967 0.575336 1.882087 -0.032397 1 0 0 0 0 0 1 37491
-0.003872 -0.001380 0.115643 0.929339 0.855795 1.965790 -0.032430 1 0 0 0 0 0 1 38550
-0.003876 -0.001369 0.115671 1.028361 0.578438 1.861062 -0.032461 1 0 0 0 0 0 1 39537
-0.003861 -0.001368 0.115702 0.777746 0.685153 1.793308 -0.032496 1 0 0 0 0 0 1 40664
-0.003853 -0.001367 0.115712 0.841557 0.700012 2.050065 -0.032526 1 0 0 0 0 0 1 41619
-0.003850 -0.001367 0.115747 0.918013 0.713373 1.744931 -0.032552 1 0 0 0 0 0 1 42459
-0.003837 -0.001354 0.115770 0.774765 0.538025 1.858065 -0.032586 1 0 0 0 0 0 1 43539
-0.003843 -0.001361 0.115798 1.025029 0.781909 1.796917 -0.032618 1 0 0 0 0 0 1 44575
-0.003834 -0.001351 0.115819 0.844755 0.588392 1.875130 -0.032647 1 0 0 0 0 0 1 45492
-0.003824 -0.001364 0.115836 0.813947 0.867033 1.919802 -0.032678 1 0 0 0 0 0 1 46491
-0.003820 -0.001371 0.115873 0.891379 0.822012 1.651532 -0.032709 1 0 0 0 0 0 1 47482
-0.003818 -0.001374 0.115886 0.915300 0.772042 1.939867 -0.032740 1 0 0 0 0 0 1 48465
-0.003818 -0.001376 0.115921 0.952004 0.754481 1.655691 -0.032772 1 0 0 0 0 0 1 49493
-0.003806 -0.001364 0.115945 0.786895 0.563422 1.776568 -0.032803 1 0 0 0 0 0 1 50493
-0.003813 -0.001372 0.115973 1.026582 0.800161 1.717939 -0.032835 1 0 0 0 0 0 1 51491
-0.003804 -0.001362 0.115993 0.840637 0.602506 1.797148 -0.032865 1 0 0 0 0 0 1 52462
-0.003782 -0.001362 0.116022 0.645613 0.705903 1.690024 -0.032897 1 0 0 0 0 0 1 53492
-0.003789 -0.001358 0.116041 1.007170 0.657005 1.793384 -0.032928 1 0 0 0 0 0 1 54490
-0.003776 -0.001360 0.116070 0.765937 0.744208 1.676827 -0.032959 1 0 0 0 0 0 1 55490
-0.003775 -0.001344 0.116100 0.911457 0.504467 1.624488 -0.033014 1 0 0 0 0 0 1 57227
-0.003757 -0.001341 0.116132 0.696123 0.644825 1.586333 -0.033055 1 0 0 0 0 0 1 58560
-0.003755 -0.001322 0.116164 0.868666 0.446283 1.572073 -0.033085 1 0 0 0 0 0 1 59506
-0.003748 -0.001330 0.116185 0.830614 0.783509 1.700041 -0.033116 1 0 0 0 0 0 1 60500
-0.003750 -0.001317 0.116213 0.954838 0.533901 1.611410 -0.033147 1 0 0 0 0 0 1 61499
-0.003734 -0.001315 0.116244 0.715432 0.655837 1.548775 -0.033178 1 0 0 0 0 0 1 62491
-0.003726 -0.001314 0.116255 0.786593 0.678593 1.807142 -0.033210 1 0 0 0 0 0 1 63498
-0.003723 -0.001314 0.116290 0.866210 0.695727 1.502592 -0.033246 1 0 0 0 0 0 1 64662
-0.003709 -0.001300 0.116313 0.723904 0.521187 1.615550 -0.033278 1 0 0 0 0 0 1 65695
-0.003697 -0.001311 0.116331 0.725688 0.825045 1.683223 -0.033309 1 0 0 0 0 0 1 66688
-0.003678 -0.001304 0.116349 0.638004 0.610594 1.693594 -0.033339 1 0 0 0 0 0 1 67638
-0.003670 -0.001301 0.116386 0.762617 0.643154 1.421433 -0.033373 1 0 0 0 0 0 1 68723
-0.003654 -0.001286 0.116410 0.656104 0.489878 1.557145 -0.033403 1 0 0 0 0 0 1 69681
-0.003633 -0.001265 0.116429 0.582641 0.391045 1.621879 -0.033429 1 0 0 0 0 0 1 70522
-0.003618 -0.001273 0.116446 0.633965 0.748949 1.653075 -0.033460 1 0 0 0 0 0 1 71496
-0.003616 -0.001259 0.116473 0.822570 0.504791 1.519052 -0.033494 1 0 0 0 0 0 1 72583
-0.003598 -0.001257 0.116503 0.615991 0.629319 1.439510 -0.033521 1 0 0 0 0 0 1 73471
-0.003576 -0.001243 0.116525 0.541754 0.478340 1.540354 -0.033558 1 0 0 0 0 0 1 74653
-0.003548 -0.001240 0.116554 0.435361 0.616263 1.442772 -0.033589 1 0 0 0 0 0 1 75638
-0.003522 -0.001226 0.116575 0.433651 0.468143 1.527109 -0.033618 1 0 0 0 0 0 1 76550
-0.003491 -0.001224 0.116604 0.365610 0.607272 1.423130 -0.033650 1 0 0 0 0 0 1 77596
-0.003477 -0.001223 0.116645 0.565842 0.642344 1.234028 -0.033680 1 0 0 0 0 0 1 78553
-0.003457 -0.001209 0.116670 0.505397 0.473177 1.410913 -0.033710 1 0 0 0 0 0 1 79514
-0.003442 -0.001220 0.116689 0.551423 0.781294 1.502071 -0.033741 1 0 0 0 0 0 1 80493
-0.003417 -0.001230 0.116717 0.417316 0.808300 1.380974 -0.033773 1 0 0 0 0 0 1 81510
-0.003392 -0.001222 0.116738 0.392924 0.570145 1.455220 -0.033803 1 0 0 0 0 0 1 82491
-0.003362 -0.001223 0.116766 0.312112 0.661056 1.347445 -0.033835 1 0 0 0 0 0 1 83515
-0.003348 -0.001223 0.116807 0.505822 0.671693 1.156527 -0.033866 1 0 0 0 0 0 1 84495
-0.003340 -0.001223 0.116822 0.606406 0.666050 1.484194 -0.033898 1 0 0 0 0 0 1 85509
-0.003319 -0.001228 0.116848 0.429277 0.729175 1.344992 -0.033928 1 0 0 0 0 0 1 86492
-0.003296 -0.001217 0.116868 0.376044 0.527834 1.403048 -0.033960 1 0 0 0 0 0 1 87495
-0.003285 -0.001212 0.116906 0.530436 0.581383 1.157211 -0.033991 1 0 0 0 0 0 1 88491
-0.003275 -0.001228 0.116930 0.536808 0.857145 1.314666 -0.034024 1 0 0 0 0 0 1 89546
-0.003257 -0.001222 0.116949 0.437512 0.612379 1.378294 -0.034065 1 0 0 0 0 0 1 90872
-0.003249 -0.001220 0.116986 0.554395 0.628942 1.123887 -0.034087 1 0 0 0 0 0 1 91557
-0.003232 -0.001205 0.117011 0.444901 0.466733 1.266818 -0.034118 1 0 0 0 0 0 1 92553
-0.003219 -0.001216 0.117029 0.465461 0.781482 1.344812 -0.034148 1 0 0 0 0 0 1 93522
-0.003200 -0.001208 0.117047 0.386005 0.569589 1.359554 -0.034179 1 0 0 0 0 0 1 94500
-0.003172 -0.001209 0.117074 0.262657 0.662184 1.218529 -0.034210 1 0 0 0 0 0 1 95500
-0.003159 -0.001209 0.117084 0.416257 0.665311 1.437174 -0.034241 1 0 0 0 0 0 1 96507
-0.003153 -0.001209 0.117118 0.535009 0.671015 1.116416 -0.034272 1 0 0 0 0 0 1 97499
-0.003137 -0.001196 0.117141 0.413219 0.489246 1.225069 -0.034313 1 0 0 0 0 0 1 98797
-0.003124 -0.001208 0.117159 0.425956 0.793230 1.289838 -0.034344 1 0 0 0 0 0 1 99800
-0.003105 -0.001200 0.117177 0.341883 0.575004 1.299730 -0.034369 1 0 0 0 0 0 1 100579
-0.003090 -0.001214 0.117193 0.381227 0.841961 1.308056 -0.034405 1 0 0 0 0 0 1 101736
-0.003089 -0.001204 0.117219 0.561835 0.544865 1.164142 -0.034432 1 0 0 0 0 0 1 102609
-0.003076 -0.001185 0.117240 0.418733 0.402138 1.223112 -0.034468 1 0 0 0 0 0 1 103774
-0.003064 -0.001194 0.117257 0.414795 0.744788 1.259477 -0.034493 1 0 0 0 0 0 1 104562
-0.003046 -0.001185 0.117274 0.321478 0.547407 1.258971 -0.034524 1 0 0 0 0 0 1 105556
-0.003036 -0.001180 0.117280 0.425240 0.582873 1.403522 -0.034556 1 0 0 0 0 0 1 106592
-0.003038 -0.001161 0.117303 0.579922 0.379506 1.185275 -0.034588 1 0 0 0 0 0 1 107596
-0.003021 -0.001155 0.117332 0.347461 0.546376 1.066040 -0.034617 1 0 0 0 0 0 1 108533
-0.003012 -0.001153 0.117342 0.425534 0.594082 1.301800 -0.034648 1 0 0 0 0 0 1 109531
-0.002996 -0.001138 0.117356 0.321395 0.438215 1.260528 -0.034680 1 0 0 0 0 0 1 110535
-0.002982 -0.001149 0.117372 0.344801 0.755847 1.239647 -0.034714 1 0 0 0 0 0 1 111648
-0.002981 -0.001137 0.117398 0.516387 0.484908 1.084523 -0.034741 1 0 0 0 0 0 1 112484
-0.002981 -0.001130 0.117407 0.534275 0.533148 1.289995 -0.034773 1 0 0 0 0 0 1 113517
-0.002963 -0.001132 0.117431 0.303755 0.641721 1.096146 -0.034804 1 0 0 0 0 0 1 114527
-0.002954 -0.001133 0.117440 0.388909 0.641339 1.284133 -0.034835 1 0 0 0 0 0 1 115497
-0.002937 -0.001120 0.117454 0.288076 0.458985 1.224437 -0.034866 1 0 0 0 0 0 1 116511
-0.002923 -0.001131 0.117469 0.313020 0.763492 1.196634 -0.034898 1 0 0 0 0 0 1 117518
-0.002916 -0.001137 0.117474 0.399942 0.721830 1.322366 -0.034929 1 0 0 0 0 0 1 118503
-0.002919 -0.001122 0.117497 0.537922 0.446211 1.096653 -0.034961 1 0 0 0 0 0 1 119552
-0.002920 -0.001115 0.117505 0.531653 0.509400 1.265647 -0.034992 1 0 0 0 0 0 1 120516
-0.002908 -0.001098 0.117518 0.356999 0.384128 1.198648 -0.035021 1 0 0 0 0 0 1 121465
-0.002897 -0.001107 0.117533 0.342285 0.720030 1.168129 -0.035053 1 0 0 0 0 0 1 122497
-0.002879 -0.001099 0.117550 0.242720 0.515983 1.142719 -0.035086 1 0 0 0 0 0 1 123539
-0.002869 -0.001094 0.117555 0.343923 0.548569 1.278147 -0.035124 1 0 0 0 0 0 1 124757
-0.002853 -0.001079 0.117568 0.244733 0.400719 1.189288 -0.035152 1 0 0 0 0 0 1 125634
-0.002839 -0.001089 0.117583 0.269810 0.724791 1.149951 -0.035180 1 0 0 0 0 0 1 126560
-0.002832 -0.001094 0.117588 0.356762 0.692901 1.271565 -0.035209 1 0 0 0 0 0 1 127486
-0.002834 -0.001079 0.117611 0.494372 0.421631 1.044306 -0.035241 1 0 0 0 0 0 1 128493
-0.002836 -0.001072 0.117619 0.488265 0.487397 1.212713 -0.035271 1 0 0 0 0 0 1 129473
-0.002824 -0.001055 0.117632 0.313201 0.363040 1.145807 -0.035304 1 0 0 0 0 0 1 130504
-0.002818 -0.001046 0.117637 0.368203 0.456813 1.255556 -0.035335 1 0 0 0 0 0 1 131497
-0.002809 -0.001060 0.117649 0.341714 0.763316 1.166678 -0.035372 1 0 0 0 0 0 1 132704
-0.002793 -0.001053 0.117664 0.222423 0.529674 1.109636 -0.035407 1 0 0 0 0 0 1 133802
-0.002784 -0.001050 0.117669 0.312314 0.545971 1.232225 -0.035432 1 0 0 0 0 0 1 134621
-0.002768 -0.001035 0.117682 0.206864 0.389561 1.139414 -0.035466 1 0 0 0 0 0 1 135694
-0.002759 -0.001028 0.117687 0.298716 0.466555 1.238843 -0.035492 1 0 0 0 0 0 1 136514
-0.002750 -0.001042 0.117698 0.290639 0.764646 1.146139 -0.035524 1 0 0 0 0 0 1 137553
-0.002733 -0.001036 0.117714 0.180358 0.526482 1.087822 -0.035554 1 0 0 0 0 0 1 138530
-0.002724 -0.001033 0.117719 0.275032 0.540773 1.210070 -0.035586 1 0 0 0 0 0 1 139527
-0.002720 -0.001031 0.117721 0.338877 0.562060 1.266919 -0.035617 1 0 0 0 0 0 1 140524
-0.002717 -0.001030 0.117721 0.373195 0.574740 1.288963 -0.035658 1 0 0 0 0 0 1 141847
-0.002704 -0.001017 0.117732 0.223445 0.402250 1.147038 -0.035678 1 0 0 0 0 0 1 142469
-0.002697 -0.001010 0.117736 0.291523 0.470068 1.228476 -0.035710 1 0 0 0 0 0 1 143517
-0.002694 -0.001006 0.117738 0.341016 0.520053 1.270088 -0.035743 1 0 0 0 0 0 1 144549
-0.002680 -0.000991 0.117749 0.200406 0.367850 1.136610 -0.035773 1 0 0 0 0 0 1 145518
-0.002667 -0.001002 0.117763 0.203270 0.689336 1.079890 -0.035803 1 0 0 0 0 0 1 146494
-0.002661 -0.001007 0.117768 0.279082 0.655819 1.195482 -0.035835 1 0 0 0 0 0 1 147495
-0.002658 -0.001010 0.117770 0.325828 0.620363 1.249314 -0.035866 1 0 0 0 0 0 1 148493
-0.002644 -0.000998 0.117782 0.183135 0.421903 1.120189 -0.035897 1 0 0 0 0 0 1 149496
-0.002637 -0.000992 0.117786 0.255033 0.476618 1.205744 -0.035928 1 0 0 0 0 0 1 150490
-0.002633 -0.000989 0.117787 0.306488 0.520049 1.248748 -0.035959 1 0 0 0 0 0 1 151489
-0.002638 -0.000969 0.117808 0.418626 0.305935 0.982100 -0.035991 1 0 0 0 0 0 1 152493
-0.002640 -0.000960 0.117816 0.399593 0.403012 1.135651 -0.036022 1 0 0 0 0 0 1 153493
-0.002640 -0.000955 0.117818 0.384515 0.472992 1.213526 -0.036053 1 0 0 0 0 0 1 154494
-0.002641 -0.000953 0.117819 0.377202 0.510672 1.243558 -0.036089 1 0 0 0 0 0 1 155618
-0.002629 -0.000938 0.117830 0.206183 0.350538 1.105202 -0.036119 1 0 0 0 0 0 1 156603
-0.002623 -0.000931 0.117834 0.263922 0.424804 1.187368 -0.036151 1 0 0 0 0 0 1 157633
-0.002619 -0.000927 0.117836 0.308184 0.477906 1.228979 -0.036178 1 0 0 0 0 0 1 158472
-0.002618 -0.000925 0.117836 0.332369 0.506460 1.245359 -0.036210 1 0 0 0 0 0 1 159504
-0.002605 -0.000911 0.117847 0.177060 0.341558 1.102324 -0.036241 1 0 0 0 0 0 1 160499
-0.002598 -0.000904 0.117851 0.242688 0.413484 1.182740 -0.036272 1 0 0 0 0 0 1 161502
-0.002595 -0.000901 0.117852 0.290945 0.465504 1.223914 -0.036304 1 0 0 0 0 0 1 162503
-0.002593 -0.000899 0.117853 0.317097 0.493495 1.240164 -0.036338 1 0 0 0 0 0 1 163604
-0.002580 -0.000885 0.117864 0.162653 0.328182 1.097230 -0.036372 1 0 0 0 0 0 1 164692
-0.002573 -0.000878 0.117868 0.228763 0.399917 1.177375 -0.036398 1 0 0 0 0 0 1 165534
-0.002570 -0.000874 0.117869 0.277301 0.451918 1.218638 -0.036433 1 0 0 0 0 0 1 166658
-0.002555 -0.000859 0.117881 0.135474 0.299951 1.085467 -0.036466 1 0 0 0 0 0 1 167684
-0.002548 -0.000851 0.117884 0.208231 0.378693 1.169114 -0.036495 1 0 0 0 0 0 1 168628
-0.002545 -0.000848 0.117886 0.260051 0.434086 1.211281 -0.036523 1 0 0 0 0 0 1 169507
-0.002530 -0.000832 0.117897 0.119772 0.283729 1.078536 -0.036553 1 0 0 0 0 0 1 170474
-0.002523 -0.000825 0.117901 0.193440 0.363417 1.162380 -0.036586 1 0 0 0 0 0 1 171542
-0.002520 -0.000821 0.117903 0.245723 0.419311 1.204670 -0.036617 1 0 0 0 0 0 1 172537
-0.002518 -0.000819 0.117903 0.273845 0.449152 1.221110 -0.036647 1 0 0 0 0 0 1 173480
-0.002504 -0.000805 0.117914 0.120048 0.284388 1.078558 -0.036680 1 0 0 0 0 0 1 174554
-0.002498 -0.000798 0.117918 0.186828 0.356848 1.158897 -0.036718 1 0 0 0 0 0 1 175748
-0.002494 -0.000794 0.117919 0.235545 0.408970 1.199668 -0.036741 1 0 0 0 0 0 1 176501
-0.002480 -0.000779 0.117931 0.093471 0.256747 1.066744 -0.036774 1 0 0 0 0 0 1 177545
-0.002473 -0.000771 0.117935 0.166405 0.335652 1.150223 -0.036805 1 0 0 0 0 0 1 178550
-0.002469 -0.000768 0.117936 0.218307 0.391135 1.192336 -0.036835 1 0 0 0 0 0 1 179493
-0.002455 -0.000752 0.117947 0.077669 0.240404 1.059821 -0.036865 1 0 0 0 0 0 1 180468
-0.002448 -0.000745 0.117951 0.151431 0.320181 1.143371 -0.036897 1 0 0 0 0 0 1 181489
-0.002444 -0.000741 0.117953 0.203743 0.376090 1.185558 -0.036928 1 0 0 0 0 0 1 182487
-0.002430 -0.000726 0.117964 0.063202 0.225450 1.053174 -0.036960 1 0 0 0 0 0 1 183497
-0.002423 -0.000718 0.117968 0.137067 0.305356 1.136610 -0.036990 1 0 0 0 0 0 1 184470
-0.002419 -0.000714 0.117969 0.189456 0.361350 1.178756 -0.037022 1 0 0 0 0 0 1 185484
-0.002417 -0.000712 0.117970 0.217589 0.391191 1.195152 -0.037053 1 0 0 0 0 0 1 186467
-0.002404 -0.000698 0.117981 0.063249 0.225893 1.052869 -0.037084 1 0 0 0 0 0 1 187470
-0.002397 -0.000691 0.117985 0.130123 0.298396 1.132680 -0.037115 1 0 0 0 0 0 1 188463
-0.002394 -0.000687 0.117986 0.178928 0.350633 1.173510 -0.037145 1 0 0 0 0 0 1 189418
-0.002392 -0.000686 0.117986 0.205457 0.378952 1.190501 -0.037207 1 0 0 0 0 0 1 191421
-0.002379 -0.000671 0.117998 0.050108 0.212617 1.048303 -0.037244 1 0 0 0 0 0 1 192592
-0.002372 -0.000664 0.118001 0.116517 0.284646 1.127885 -0.037272 1 0 0 0 0 0 1 193489
-0.002369 -0.000661 0.118003 0.165124 0.336653 1.168691 -0.037303 1 0 0 0 0 0 1 194479
-0.002354 -0.000646 0.118014 0.022295 0.183631 1.036095 -0.037334 1 0 0 0 0 0 1 195477
-0.002347 -0.000638 0.118018 0.095306 0.262640 1.119154 -0.037365 1 0 0 0 0 0 1 196476
-0.002344 -0.000634 0.118019 0.147229 0.318139 1.161111 -0.037396 1 0 0 0 0 0 1 197472
-0.002342 -0.000632 0.118020 0.175141 0.347800 1.177605 -0.037433 1 0 0 0 0 0 1 198631
-0.002341 -0.000631 0.118020 0.189446 0.362943 1.184000 -0.037464 1 0 0 0 0 0 1 199628
-0.002328 -0.000618 0.118031 0.027585 0.189695 1.038399 -0.037495 1 0 0 0 0 0 1 200620
-0.002321 -0.000611 0.118035 0.090903 0.258491 1.116728 -0.037525 1 0 0 0 0 0 1 201596
-0.002318 -0.000607 0.118036 0.137933 0.308888 1.157116 -0.037559 1 0 0 0 0 0 1 202662
-0.002316 -0.000605 0.118036 0.163294 0.335824 1.172655 -0.037583 1 0 0 0 0 0 1 203432
-0.002316 -0.000605 0.118037 0.176381 0.349715 1.178965 -0.037618 1 0 0 0 0 0 1 204550
-0.002315 -0.000604 0.118037 0.183045 0.356821 1.181729 -0.037648 1 0 0 0 0 0 1 205528
-0.002315 -0.000604 0.118037 0.186466 0.360504 1.183245 -0.037677 1 0 0 0 0 0 1 206441
-0.002315 -0.000604 0.118037 0.188275 0.362546 1.184579 -0.037712 1 0 0 0 0 0 1 207584
-0.002315 -0.000604 0.118037 0.189237 0.363679 1.185532 -0.037740 1 0 0 0 0 0 1 208482
-0.002302 -0.000590 0.118048 0.020494 0.183221 1.038186 -0.037772 1 0 0 0 0 0 1 209501
-0.002296 -0.000584 0.118051 0.080472 0.248557 1.115901 -0.037807 1 0 0 0 0 0 1 210601
-0.002293 -0.000580 0.118053 0.125770 0.297124 1.155851 -0.037835 1 0 0 0 0 0 1 211492
-0.002291 -0.000579 0.118053 0.150309 0.323240 1.171514 -0.037865 1 0 0 0 0 0 1 212471
-0.002290 -0.000578 0.118053 0.162935 0.336644 1.177654 -0.037896 1 0 0 0 0 0 1 213467
-0.002290 -0.000577 0.118053 0.169374 0.343519 1.180425 -0.037928 1 0 0 0 0 0 1 214468
-0.002290 -0.000577 0.118053 0.172692 0.347104 1.182013 -0.037959 1 0 0 0 0 0 1 215463
-0.002290 -0.000577 0.118053 0.174421 0.349045 1.183220 -0.037990 1 0 0 0 0 0 1 216480
-0.002290 -0.000577 0.118053 0.175352 0.350143 1.184248 -0.038021 1 0 0 0 0 0 1 217464
-0.002290 -0.000577 0.118053 0.175911 0.350851 1.185251 -0.038053 1 0 0 0 0 0 1 218474
-0.002284 -0.000595 0.118064 0.105648 0.595141 1.044018 -0.038084 1 0 0 0 0 0 1 219463
-0.002282 -0.000604 0.118067 0.130012 0.507530 1.118388 -0.038115 1 0 0 0 0 0 1 220463
-0.002280 -0.000608 0.118069 0.149006 0.443072 1.156797 -0.038146 1 0 0 0 0 0 1 221463
-0.002267 -0.000597 0.118080 -0.010015 0.227660 1.023486 -0.038178 1 0 0 0 0 0 1 222497
-0.002260 -0.000592 0.118084 0.055147 0.275481 1.106354 -0.038222 1 0 0 0 0 0 1 223879
-0.002257 -0.000589 0.118085 0.103043 0.315188 1.147752 -0.038242 1 0 0 0 0 0 1 224541
-0.002255 -0.000587 0.118086 0.128906 0.336911 1.163948 -0.038272 1 0 0 0 0 0 1 225487
-0.002255 -0.000587 0.118086 0.142170 0.348110 1.170297 -0.038303 1 0 0 0 0 0 1 226496
-0.002254 -0.000586 0.118086 0.148919 0.353892 1.173095 -0.038334 1 0 0 0 0 0 1 227469
-0.002254 -0.000586 0.118086 0.152379 0.356927 1.174692 -0.038365 1 0 0 0 0 0 1 228470
-0.002254 -0.000586 0.118086 0.154191 0.358599 1.175870 -0.038396 1 0 0 0 0 0 1 229473
-0.002254 -0.000586 0.118086 0.155154 0.359576 1.176889 -0.038427 1 0 0 0 0 0 1 230450
-0.002254 -0.000586 0.118086 0.155707 0.360225 1.177932 -0.038460 1 0 0 0 0 0 1 231519
-0.002254 -0.000586 0.118086 0.156064 0.360775 1.179123 -0.038499 1 0 0 0 0 0 1 232748
-0.002254 -0.000586 0.118086 0.156277 0.361081 1.179882 -0.038524 1 0 0 0 0 0 1 233543
-0.002254 -0.000586 0.118086 0.156478 0.361451 1.180954 -0.038558 1 0 0 0 0 0 1 234655
-0.002254 -0.000586 0.118086 0.156601 0.361736 1.181813 -0.038586 1 0 0 0 0 0 1 235551
-0.002254 -0.000586 0.118086 0.156736 0.362030 1.182705 -0.038616 1 0 0 0 0 0 1 236489
-0.002254 -0.000586 0.118086 0.156879 0.362330 1.183681 -0.038648 1 0 0 0 0 0 1 237516
-0.002254 -0.000586 0.118086 0.157000 0.362596 1.184532 -0.038675 1 0 0 0 0 0 1 238398
-0.002254 -0.000586 0.118086 0.157132 0.362908 1.185569 -0.038709 1 0 0 0 0 0 1 239489
-0.002254 -0.000586 0.118086 0.157262 0.363229 1.186597 -0.038743 1 0 0 0 0 0 1 240550
-0.002254 -0.000586 0.118086 0.157396 0.363512 1.187522 -0.038773 1 0 0 0 0 0 1 241521
-0.002254 -0.000586 0.118086 0.157514 0.363791 1.188453 -0.038804 1 0 0 0 0 0 1 242502
-0.002249 -0.000604 0.118096 0.086923 0.608199 1.047168 -0.038836 1 0 0 0 0 0 1 243531
-0.002246 -0.000613 0.118100 0.111180 0.520561 1.121455 -0.038867 1 0 0 0 0 0 1 244539
-0.002263 -0.000613 0.118111 0.382871 0.397050 1.024472 -0.038897 1 0 0 0 0 0 1 245476
-0.002272 -0.000613 0.118115 0.301485 0.383767 1.109178 -0.038927 1 0 0 0 0 0 1 246465
-0.002276 -0.000613 0.118116 0.239920 0.382354 1.150636 -0.038958 1 0 0 0 0 0 1 247443
-0.002278 -0.000613 0.118117 0.207370 0.382417 1.166694 -0.038990 1 0 0 0 0 0 1 248467
-0.002279 -0.000613 0.118117 0.191078 0.382678 1.172918 -0.039021 1 0 0 0 0 0 1 249444
-0.002267 -0.000600 0.118128 0.013268 0.201392 1.027176 -0.039052 1 0 0 0 0 0 1 250464
-0.002261 -0.000593 0.118131 0.068895 0.266378 1.105246 -0.039084 1 0 0 0 0 0 1 251467
-0.002258 -0.000590 0.118133 0.112044 0.314868 1.145428 -0.039114 1 0 0 0 0 0 1 252446
-0.002256 -0.000588 0.118133 0.135479 0.340941 1.161155 -0.039146 1 0 0 0 0 0 1 253471
-0.002255 -0.000587 0.118133 0.147546 0.354305 1.167285 -0.039177 1 0 0 0 0 0 1 254465
-0.002250 -0.000605 0.118144 0.082909 0.605494 1.027690 -0.039209 1 0 0 0 0 0 1 255470
-0.002247 -0.000613 0.118147 0.110296 0.521433 1.103350 -0.039268 1 0 0 0 0 0 1 257348
-0.002246 -0.000618 0.118149 0.130761 0.458659 1.142078 -0.039305 1 0 0 0 0 0 1 258551
-0.002232 -0.000606 0.118160 -0.027970 0.243631 1.008523 -0.039334 1 0 0 0 0 0 1 259472
-0.002244 -0.000597 0.118174 0.290500 0.232596 0.955511 -0.039365 1 0 0 0 0 0 1 260476
-0.002250 -0.000592 0.118179 0.246796 0.293378 1.066846 -0.039397 1 0 0 0 0 0 1 261478
-0.002253 -0.000589 0.118180 0.205686 0.330869 1.118601 -0.039428 1 0 0 0 0 0 1 262473
-0.002254 -0.000588 0.118181 0.183587 0.350568 1.138295 -0.039459 1 0 0 0 0 0 1 263471
-0.002255 -0.000587 0.118181 0.172569 0.360701 1.145842 -0.039492 1 0 0 0 0 0 1 264533
-0.002250 -0.000605 0.118192 0.096313 0.610468 1.006719 -0.039526 1 0 0 0 0 0 1 265621
-0.002235 -0.000600 0.118206 -0.052230 0.343421 0.933113 -0.039558 1 0 0 0 0 0 1 266630
-0.002228 -0.000598 0.118211 0.024907 0.344892 1.048069 -0.039588 1 0 0 0 0 0 1 267615
-0.002224 -0.000597 0.118213 0.079746 0.359609 1.102141 -0.039619 1 0 0 0 0 0 1 268588
-0.002222 -0.000596 0.118213 0.109225 0.368653 1.122839 -0.039654 1 0 0 0 0 0 1 269726
-0.002221 -0.000596 0.118214 0.124296 0.373433 1.130440 -0.039679 1 0 0 0 0 0 1 270499
-0.002203 -0.000600 0.118235 -0.109145 0.438717 0.842876 -0.039710 1 0 0 0 0 0 1 271520
-0.002193 -0.000602 0.118242 -0.021434 0.416948 0.994068 -0.039740 1 0 0 0 0 0 1 272461
-0.002189 -0.000603 0.118245 0.044484 0.401243 1.071657 -0.039772 1 0 0 0 0 0 1 273502
-0.002186 -0.000604 0.118246 0.080225 0.393217 1.101421 -0.039804 1 0 0 0 0 0 1 274522
-0.002185 -0.000604 0.118246 0.098586 0.389408 1.112552 -0.039838 1 0 0 0 0 0 1 275615
-0.002172 -0.000591 0.118257 -0.062420 0.205517 0.968406 -0.039867 1 0 0 0 0 0 1 276522
-0.002184 -0.000580 0.118271 0.255263 0.210402 0.911222 -0.039900 1 0 0 0 0 0 1 277590
-0.002190 -0.000575 0.118275 0.211092 0.279171 1.021101 -0.039928 1 0 0 0 0 0 1 278493
-0.002193 -0.000572 0.118277 0.169680 0.320668 1.072398 -0.039960 1 0 0 0 0 0 1 279492
-0.002182 -0.000557 0.118288 -0.023019 0.160111 0.943426 -0.039990 1 0 0 0 0 0 1 280454
-0.002176 -0.000550 0.118292 0.025533 0.235974 1.027110 -0.040021 1 0 0 0 0 0 1 281463
-0.002173 -0.000546 0.118294 0.065155 0.289925 1.069177 -0.040052 1 0 0 0 0 0 1 282449
-0.002172 -0.000544 0.118294 0.086837 0.318707 1.085484 -0.040083 1 0 0 0 0 0 1 283450
-0.002153 -0.000548 0.118316 -0.143607 0.395947 0.800898 -0.040115 1 0 0 0 0 0 1 284470
-0.002144 -0.000549 0.118323 -0.054013 0.380398 0.953009 -0.040146 1 0 0 0 0 0 1 285450
-0.002139 -0.000550 0.118326 0.012851 0.367781 1.030848 -0.040178 1 0 0 0 0 0 1 286471
-0.002137 -0.000551 0.118327 0.049031 0.361267 1.060679 -0.040209 1 0 0 0 0 0 1 287470
-0.002123 -0.000538 0.118338 -0.103082 0.175706 0.923435 -0.040240 1 0 0 0 0 0 1 288471
-0.002116 -0.000531 0.118342 -0.033878 0.239155 1.004034 -0.040274 1 0 0 0 0 0 1 289540
-0.002112 -0.000528 0.118343 0.016057 0.286883 1.045067 -0.040308 1 0 0 0 0 0 1 290629
-0.002098 -0.000513 0.118354 -0.127931 0.129958 0.912741 -0.040339 1 0 0 0 0 0 1 291619
-0.002091 -0.000505 0.118358 -0.054441 0.207918 0.994840 -0.040364 1 0 0 0 0 0 1 292422
-0.002087 -0.000501 0.118359 -0.002337 0.262941 1.036387 -0.040395 1 0 0 0 0 0 1 293438
-0.002080 -0.000517 0.118370 -0.045666 0.537287 0.909850 -0.040428 1 0 0 0 0 0 1 294473
-0.002064 -0.000512 0.118385 -0.178069 0.281726 0.841130 -0.040459 1 0 0 0 0 0 1 295475
-0.002056 -0.000509 0.118390 -0.092190 0.289487 0.957243 -0.040490 1 0 0 0 0 0 1 296478
-0.002052 -0.000508 0.118392 -0.033020 0.307341 1.011687 -0.040523 1 0 0 0 0 0 1 297517
-0.002050 -0.000507 0.118392 -0.001458 0.317932 1.032484 -0.040560 1 0 0 0 0 0 1 298708
-0.002036 -0.000493 0.118403 -0.156426 0.140657 0.892009 -0.040585 1 0 0 0 0 0 1 299510
-0.002029 -0.000487 0.118407 -0.088392 0.208569 0.971418 -0.040624 1 0 0 0 0 0 1 300757
-0.002026 -0.000483 0.118408 -0.039074 0.258440 1.011708 -0.040649 1 0 0 0 0 0 1 301557
-0.002024 -0.000481 0.118409 -0.012627 0.285205 1.027457 -0.040682 1 0 0 0 0 0 1 302615
-0.002011 -0.000467 0.118420 -0.170311 0.115911 0.885401 -0.040708 1 0 0 0 0 0 1 303452
-0.001999 -0.000478 0.118434 -0.174911 0.433042 0.821236 -0.040742 1 0 0 0 0 0 1 304532
-0.001992 -0.000483 0.118439 -0.101899 0.397212 0.934637 -0.040773 1 0 0 0 0 0 1 305507
-0.001989 -0.000486 0.118441 -0.056921 0.360216 0.987732 -0.040806 1 0 0 0 0 0 1 306573
-0.001975 -0.000474 0.118452 -0.204579 0.156944 0.859847 -0.040835 1 0 0 0 0 0 1 307514
-0.001968 -0.000468 0.118456 -0.132573 0.211766 0.943357 -0.040869 1 0 0 0 0 0 1 308599
-0.001965 -0.000465 0.118457 -0.081216 0.255139 0.985148 -0.040896 1 0 0 0 0 0 1 309455
-0.001963 -0.000463 0.118458 -0.053767 0.278647 1.001431 -0.040931 1 0 0 0 0 0 1 310571
-0.001949 -0.000449 0.118469 -0.211228 0.107491 0.859702 -0.040959 1 0 0 0 0 0 1 311465
-0.001937 -0.000460 0.118483 -0.215631 0.423984 0.795339 -0.040989 1 0 0 0 0 0 1 312447
-0.001931 -0.000465 0.118488 -0.142416 0.387784 0.908679 -0.041021 1 0 0 0 0 0 1 313442
-0.001928 -0.000468 0.118490 -0.097376 0.350571 0.961682 -0.041052 1 0 0 0 0 0 1 314446
-0.001926 -0.000469 0.118490 -0.073726 0.330240 0.981779 -0.041083 1 0 0 0 0 0 1 315442
-0.001926 -0.000470 0.118491 -0.061696 0.320041 0.989335 -0.041114 1 0 0 0 0 0 1 316446
-0.001925 -0.000470 0.118491 -0.055637 0.315047 0.992435 -0.041145 1 0 0 0 0 0 1 317442
-0.001907 -0.000475 0.118512 -0.295725 0.374867 0.703387 -0.041175 1 0 0 0 0 0 1 318398
-0.001898 -0.000477 0.118519 -0.209756 0.351027 0.853297 -0.041208 1 0 0 0 0 0 1 319439
-0.001893 -0.000478 0.118522 -0.144811 0.334195 0.930273 -0.041239 1 0 0 0 0 0 1 320441
-0.001891 -0.000479 0.118523 -0.109724 0.325526 0.959738 -0.041270 1 0 0 0 0 0 1 321435
-0.001890 -0.000479 0.118523 -0.091810 0.321358 0.970718 -0.041305 1 0 0 0 0 0 1 322560
-0.001889 -0.000479 0.118523 -0.082768 0.319386 0.974995 -0.041337 1 0 0 0 0 0 1 323580
-0.001889 -0.000480 0.118523 -0.078239 0.318542 0.976965 -0.041369 1 0 0 0 0 0 1 324599
-0.001889 -0.000480 0.118523 -0.075994 0.318190 0.977971 -0.041394 1 0 0 0 0 0 1 325401
-0.001876 -0.000466 0.118534 -0.246666 0.134752 0.831084 -0.041428 1 0 0 0 0 0 1 326467
-0.001870 -0.000459 0.118538 -0.186051 0.199860 0.907549 -0.041458 1 0 0 0 0 0 1 327446
-0.001861 -0.000474 0.118549 -0.212132 0.494091 0.804229 -0.041489 1 0 0 0 0 0 1 328443
-0.001857 -0.000481 0.118553 -0.163149 0.432364 0.892629 -0.041520 1 0 0 0 0 0 1 329423
-0.001855 -0.000485 0.118555 -0.131776 0.380902 0.935915 -0.041552 1 0 0 0 0 0 1 330446
-0.001854 -0.000487 0.118555 -0.115223 0.353355 0.952712 -0.041592 1 0 0 0 0 0 1 331716
-0.001853 -0.000488 0.118555 -0.106776 0.339495 0.959044 -0.041623 1 0 0 0 0 0 1 332732
-0.001853 -0.000488 0.118555 -0.102545 0.332640 0.961579 -0.041649 1 0 0 0 0 0 1 333554
-0.001853 -0.000488 0.118555 -0.100456 0.329365 0.962975 -0.041681 1 0 0 0 0 0 1 334573
-0.001853 -0.000488 0.118555 -0.099464 0.327858 0.963998 -0.041715 1 0 0 0 0 0 1 335667
-0.001853 -0.000489 0.118555 -0.098970 0.327195 0.964727 -0.041743 1 0 0 0 0 0 1 336548
-0.001853 -0.000489 0.118555 -0.098777 0.326983 0.965407 -0.041771 1 0 0 0 0 0 1 337473
-0.001853 -0.000489 0.118555 -0.098701 0.327011 0.966151 -0.041803 1 0 0 0 0 0 1 338482
-0.001847 -0.000507 0.118566 -0.170418 0.573044 0.824121 -0.041833 1 0 0 0 0 0 1 339451
-0.001845 -0.000516 0.118570 -0.145964 0.485448 0.897872 -0.041865 1 0 0 0 0 0 1 340451
-0.001843 -0.000520 0.118571 -0.127128 0.420941 0.936132 -0.041904 1 0 0 0 0 0 1 341720
-0.001843 -0.000522 0.118571 -0.116838 0.386667 0.950738 -0.041927 1 0 0 0 0 0 1 342458
-0.001842 -0.000523 0.118571 -0.111576 0.369515 0.956377 -0.041956 1 0 0 0 0 0 1 343387
-0.001842 -0.000524 0.118571 -0.108969 0.361102 0.958925 -0.041992 1 0 0 0 0 0 1 344542
-0.001842 -0.000524 0.118571 -0.107671 0.357010 0.960235 -0.042023 1 0 0 0 0 0 1 345536
-0.001842 -0.000524 0.118571 -0.107054 0.355066 0.961042 -0.042050 1 0 0 0 0 0 1 346389
-0.001842 -0.000524 0.118571 -0.106790 0.354245 0.961872 -0.042083 1 0 0 0 0 0 1 347453
-0.001842 -0.000524 0.118571 -0.106692 0.353963 0.962612 -0.042114 1 0 0 0 0 0 1 348443
-0.001842 -0.000524 0.118571 -0.106701 0.353965 0.963330 -0.042146 1 0 0 0 0 0 1 349445
-0.001837 -0.000542 0.118582 -0.178507 0.600221 0.821386 -0.042177 1 0 0 0 0 0 1 350445
-0.001834 -0.000551 0.118585 -0.154060 0.512623 0.895034 -0.042208 1 0 0 0 0 0 1 351438
-0.001833 -0.000556 0.118587 -0.135209 0.448033 0.933053 -0.042239 1 0 0 0 0 0 1 352441
-0.001832 -0.000558 0.118587 -0.124960 0.413856 0.947840 -0.042271 1 0 0 0 0 0 1 353446
-0.001832 -0.000559 0.118587 -0.119717 0.396731 0.953506 -0.042302 1 0 0 0 0 0 1 354444
-0.001831 -0.000560 0.118587 -0.117084 0.388300 0.955930 -0.042333 1 0 0 0 0 0 1 355443
-0.001831 -0.000560 0.118587 -0.115807 0.384246 0.957276 -0.042366 1 0 0 0 0 0 1 356496
-0.001831 -0.000560 0.118587 -0.115221 0.382404 0.958329 -0.042404 1 0 0 0 0 0 1 357698
-0.001831 -0.000560 0.118587 -0.114953 0.381569 0.959035 -0.042432 1 0 0 0 0 0 1 358608
-0.001831 -0.000560 0.118587 -0.114857 0.381260 0.959665 -0.042459 1 0 0 0 0 0 1 359464
-0.001831 -0.000560 0.118587 -0.114857 0.381262 0.960350 -0.042488 1 0 0 0 0 0 1 360413
-0.001831 -0.000560 0.118587 -0.114894 0.381419 0.961086 -0.042521 1 0 0 0 0 0 1 361452
-0.001831 -0.000560 0.118587 -0.114954 0.381623 0.961793 -0.042552 1 0 0 0 0 0 1 362452
-0.001831 -0.000560 0.118587 -0.115025 0.381862 0.962495 -0.042583 1 0 0 0 0 0 1 363447
-0.001831 -0.000560 0.118587 -0.115111 0.382148 0.963224 -0.042615 1 0 0 0 0 0 1 364478
-0.001826 -0.000578 0.118598 -0.187076 0.628886 0.821469 -0.042653 1 0 0 0 0 0 1 365695
-0.001842 -0.000583 0.118611 0.091329 0.481920 0.757659 -0.042679 1 0 0 0 0 0 1 366499
-0.001850 -0.000585 0.118616 0.019094 0.438129 0.865718 -0.042711 1 0 0 0 0 0 1 367547
-0.001854 -0.000586 0.118618 -0.037469 0.419652 0.916436 -0.042748 1 0 0 0 0 0 1 368707
-0.001855 -0.000587 0.118618 -0.067535 0.410915 0.935509 -0.042773 1 0 0 0 0 0 1 369533
-0.001856 -0.000587 0.118618 -0.082683 0.406761 0.942620 -0.042801 1 0 0 0 0 0 1 370426
-0.001857 -0.000587 0.118618 -0.090279 0.404904 0.945614 -0.042835 1 0 0 0 0 0 1 371499
-0.001857 -0.000588 0.118619 -0.094091 0.404118 0.947114 -0.042868 1 0 0 0 0 0 1 372549
-0.001857 -0.000588 0.118619 -0.096029 0.403847 0.948009 -0.042896 1 0 0 0 0 0 1 373447
-0.001857 -0.000588 0.118619 -0.097044 0.403909 0.948909 -0.042932 1 0 0 0 0 0 1 374621
-0.001857 -0.000588 0.118619 -0.097577 0.404088 0.949683 -0.042966 1 0 0 0 0 0 1 375689
-0.001857 -0.000588 0.118619 -0.097870 0.404248 0.950214 -0.042990 1 0 0 0 0 0 1 376451
-0.001857 -0.000588 0.118619 -0.098070 0.404525 0.950938 -0.043022 1 0 0 0 0 0 1 377494
-0.001857 -0.000588 0.118619 -0.098188 0.404798 0.951645 -0.043054 1 0 0 0 0 0 1 378509
-0.001857 -0.000588 0.118619 -0.098289 0.405067 0.952263 -0.043082 1 0 0 0 0 0 1 379404
-0.001852 -0.000606 0.118629 -0.170287 0.652024 0.810348 -0.043114 1 0 0 0 0 0 1 380444
-0.001849 -0.000615 0.118633 -0.145885 0.564539 0.883814 -0.043146 1 0 0 0 0 0 1 381443
-0.001848 -0.000619 0.118634 -0.127050 0.500000 0.921731 -0.043176 1 0 0 0 0 0 1 382421
-0.001847 -0.000621 0.118634 -0.116797 0.465894 0.936468 -0.043208 1 0 0 0 0 0 1 383446
-0.001847 -0.000622 0.118634 -0.111545 0.448799 0.942097 -0.043239 1 0 0 0 0 0 1 384420
-0.001865 -0.000619 0.118644 0.145332 0.380999 0.807249 -0.043270 1 0 0 0 0 0 1 385439
-0.001875 -0.000617 0.118648 0.055593 0.397628 0.878531 -0.043301 1 0 0 0 0 0 1 386421
-0.001879 -0.000616 0.118649 -0.010575 0.411369 0.915249 -0.043332 1 0 0 0 0 0 1 387419
-0.001881 -0.000615 0.118649 -0.045607 0.419013 0.929512 -0.043363 1 0 0 0 0 0 1 388417
-0.001882 -0.000615 0.118650 -0.063274 0.423070 0.934983 -0.043395 1 0 0 0 0 0 1 389413
-0.001883 -0.000615 0.118650 -0.072188 0.425532 0.937896 -0.043452 1 0 0 0 0 0 1 391264
-0.001883 -0.000615 0.118650 -0.076648 0.426881 0.939314 -0.043492 1 0 0 0 0 0 1 392518
-0.001902 -0.000611 0.118660 0.175586 0.368166 0.802946 -0.043520 1 0 0 0 0 0 1 393439
-0.001911 -0.000608 0.118663 0.083359 0.389389 0.873616 -0.043551 1 0 0 0 0 0 1 394423
-0.001916 -0.000607 0.118664 0.015969 0.405427 0.910117 -0.043583 1 0 0 0 0 0 1 395429
-0.001918 -0.000607 0.118665 -0.019671 0.414214 0.924292 -0.043614 1 0 0 0 0 0 1 396426
-0.001919 -0.000606 0.118665 -0.037642 0.418832 0.929732 -0.043645 1 0 0 0 0 0 1 397426
-0.001920 -0.000606 0.118665 -0.046639 0.421370 0.932153 -0.043681 1 0 0 0 0 0 1 398570
-0.001915 -0.000624 0.118675 -0.123084 0.669714 0.790649 -0.043711 1 0 0 0 0 0 1 399541
-0.001931 -0.000629 0.118689 0.153720 0.523325 0.727144 -0.043744 1 0 0 0 0 0 1 400599
-0.001939 -0.000631 0.118694 0.080370 0.479802 0.834982 -0.043777 1 0 0 0 0 0 1 401646
-0.001943 -0.000632 0.118695 0.023301 0.461386 0.885341 -0.043801 1 0 0 0 0 0 1 402419
-0.001945 -0.000633 0.118696 -0.007024 0.452840 0.904583 -0.043838 1 0 0 0 0 0 1 403595
-0.001946 -0.000633 0.118696 -0.022263 0.448739 0.911615 -0.043864 1 0 0 0 0 0 1 404418
-0.001946 -0.000633 0.118696 -0.029863 0.446915 0.914578 -0.043897 1 0 0 0 0 0 1 405503
-0.001965 -0.000629 0.118706 0.221161 0.386603 0.778929 -0.043928 1 0 0 0 0 0 1 406468
-0.001974 -0.000627 0.118710 0.128130 0.407051 0.849628 -0.043958 1 0 0 0 0 0 1 407434
-0.001979 -0.000626 0.118711 0.060348 0.422756 0.886158 -0.043992 1 0 0 0 0 0 1 408523
-0.001981 -0.000625 0.118711 0.024514 0.431356 0.900328 -0.044023 1 0 0 0 0 0 1 409528
-0.001983 -0.000625 0.118711 0.006493 0.435873 0.905706 -0.044053 1 0 0 0 0 0 1 410467
-0.001971 -0.000611 0.118722 -0.174806 0.254384 0.759224 -0.044085 1 0 0 0 0 0 1 411508
-0.001964 -0.000604 0.118726 -0.119532 0.320363 0.836173 -0.044115 1 0 0 0 0 0 1 412481
-0.001961 -0.000601 0.118727 -0.076615 0.369434 0.875781 -0.044145 1 0 0 0 0 0 1 413432
-0.001960 -0.000599 0.118728 -0.053369 0.395814 0.891143 -0.044177 1 0 0 0 0 0 1 414449
-0.001959 -0.000598 0.118728 -0.041510 0.409330 0.896959 -0.044207 1 0 0 0 0 0 1 415425
-0.001977 -0.000594 0.118738 0.219513 0.356668 0.762369 -0.044239 1 0 0 0 0 0 1 416426
-0.001986 -0.000591 0.118741 0.131366 0.381009 0.833378 -0.044271 1 0 0 0 0 0 1 417442
-0.001991 -0.000590 0.118743 0.066031 0.398607 0.869944 -0.044302 1 0 0 0 0 0 1 418451
-0.001993 -0.000589 0.118743 0.031436 0.408142 0.884111 -0.044332 1 0 0 0 0 0 1 419424
-0.001994 -0.000589 0.118743 0.014026 0.413148 0.889545 -0.044364 1 0 0 0 0 0 1 420443
-0.001990 -0.000607 0.118754 -0.066643 0.663089 0.748878 -0.044395 1 0 0 0 0 0 1 421440
-0.001987 -0.000616 0.118757 -0.046654 0.576882 0.822796 -0.044427 1 0 0 0 0 0 1 422440
-0.001986 -0.000620 0.118758 -0.029951 0.513014 0.860913 -0.044460 1 0 0 0 0 0 1 423509
-0.001985 -0.000623 0.118759 -0.020704 0.479266 0.875758 -0.044496 1 0 0 0 0 0 1 424656
-0.002004 -0.000619 0.118769 0.239341 0.402666 0.744295 -0.044524 1 0 0 0 0 0 1 425546
-0.002013 -0.000618 0.118773 0.150634 0.414988 0.816248 -0.044552 1 0 0 0 0 0 1 426435
-0.002017 -0.000617 0.118774 0.085020 0.426595 0.853135 -0.044581 1 0 0 0 0 0 1 427381
-0.002019 -0.000616 0.118774 0.050297 0.433200 0.867455 -0.044614 1 0 0 0 0 0 1 428425
-0.002020 -0.000616 0.118774 0.032833 0.436729 0.872900 -0.044645 1 0 0 0 0 0 1 429421
-0.002021 -0.000616 0.118774 0.024126 0.438659 0.875205 -0.044676 1 0 0 0 0 0 1 430432
-0.002021 -0.000616 0.118774 0.019769 0.439789 0.876383 -0.044707 1 0 0 0 0 0 1 431421
-0.002021 -0.000616 0.118774 0.017617 0.440594 0.877360 -0.044747 1 0 0 0 0 0 1 432698
-0.002022 -0.000616 0.118774 0.016543 0.441043 0.877920 -0.044771 1 0 0 0 0 0 1 433472
-0.002022 -0.000616 0.118774 0.016007 0.441519 0.878688 -0.044810 1 0 0 0 0 0 1 434699
-0.002022 -0.000616 0.118774 0.015751 0.441826 0.879213 -0.044836 1 0 0 0 0 0 1 435531
-0.002022 -0.000616 0.118774 0.015633 0.442199 0.879909 -0.044872 1 0 0 0 0 0 1 436679
-0.002022 -0.000616 0.118774 0.015573 0.442496 0.880451 -0.044899 1 0 0 0 0 0 1 437557
-0.002040 -0.000612 0.118784 0.271047 0.383058 0.744040 -0.044926 1 0 0 0 0 0 1 438428
-0.002049 -0.000609 0.118788 0.179908 0.404071 0.814263 -0.044959 1 0 0 0 0 0 1 439474
-0.002054 -0.000608 0.118789 0.113056 0.420001 0.850524 -0.044990 1 0 0 0 0 0 1 440473
-0.002056 -0.000608 0.118789 0.077734 0.428781 0.864681 -0.045026 1 0 0 0 0 0 1 441610
-0.002057 -0.000607 0.118790 0.059973 0.433353 0.869994 -0.045055 1 0 0 0 0 0 1 442532
-0.002058 -0.000607 0.118790 0.051114 0.435779 0.872168 -0.045081 1 0 0 0 0 0 1 443390
-0.002058 -0.000607 0.118790 0.046720 0.437183 0.873368 -0.045114 1 0 0 0 0 0 1 444444
-0.002046 -0.000594 0.118801 -0.127961 0.253783 0.725079 -0.045147 1 0 0 0 0 0 1 445487
-0.002040 -0.000587 0.118804 -0.069426 0.318875 0.801436 -0.045176 1 0 0 0 0 0 1 446419
-0.002036 -0.000584 0.118806 -0.024818 0.367514 0.840890 -0.045208 1 0 0 0 0 0 1 447428
-0.002035 -0.000582 0.118806 -0.000722 0.393661 0.856139 -0.045239 1 0 0 0 0 0 1 448421
-0.002029 -0.000599 0.118817 -0.060459 0.654684 0.718769 -0.045270 1 0 0 0 0 0 1 449421
-0.002044 -0.000603 0.118830 0.225777 0.514210 0.656868 -0.045301 1 0 0 0 0 0 1 450418
-0.002052 -0.000605 0.118835 0.156613 0.473758 0.764850 -0.045332 1 0 0 0 0 0 1 451422
-0.002056 -0.000606 0.118837 0.101671 0.456929 0.815362 -0.045364 1 0 0 0 0 0 1 452421
-0.002058 -0.000607 0.118837 0.072472 0.449113 0.834464 -0.045395 1 0 0 0 0 0 1 453420
-0.002059 -0.000607 0.118837 0.057808 0.445434 0.841556 -0.045426 1 0 0 0 0 0 1 454418
-0.002059 -0.000607 0.118837 0.050530 0.443753 0.844404 -0.045457 1 0 0 0 0 0 1 455419
-0.002059 -0.000607 0.118837 0.046923 0.443087 0.845773 -0.045489 1 0 0 0 0 0 1 456439
-0.002059 -0.000607 0.118837 0.045138 0.443031 0.846856 -0.045533 1 0 0 0 0 0 1 457846
-0.002059 -0.000607 0.118837 0.044261 0.442979 0.847318 -0.045553 1 0 0 0 0 0 1 458481
-0.002059 -0.000607 0.118837 0.043843 0.443148 0.847917 -0.045583 1 0 0 0 0 0 1 459439
-0.002059 -0.000607 0.118837 0.043641 0.443381 0.848480 -0.045613 1 0 0 0 0 0 1 460387
-0.002059 -0.000607 0.118837 0.043558 0.443660 0.849072 -0.045644 1 0 0 0 0 0 1 461408
-0.002059 -0.000607 0.118837 0.043529 0.443954 0.849660 -0.045676 1 0 0 0 0 0 1 462411
-0.002059 -0.000607 0.118837 0.043527 0.444242 0.850234 -0.045707 1 0 0 0 0 0 1 463410
-0.002078 -0.000603 0.118847 0.299538 0.384723 0.713889 -0.045738 1 0 0 0 0 0 1 464407
-0.002087 -0.000601 0.118851 0.208448 0.405779 0.784057 -0.045777 1 0 0 0 0 0 1 465658
-0.002092 -0.000600 0.118852 0.141623 0.421710 0.820255 -0.045809 1 0 0 0 0 0 1 466680
-0.002094 -0.000599 0.118852 0.106312 0.430381 0.834183 -0.045835 1 0 0 0 0 0 1 467512
-0.002095 -0.000599 0.118853 0.088577 0.435033 0.839610 -0.045872 1 0 0 0 0 0 1 468679
-0.002096 -0.000599 0.118853 0.079744 0.437443 0.841727 -0.045897 1 0 0 0 0 0 1 469502
-0.002096 -0.000599 0.118853 0.075355 0.438814 0.842836 -0.045927 1 0 0 0 0 0 1 470452
-0.002096 -0.000599 0.118853 0.073193 0.439653 0.843604 -0.045957 1 0 0 0 0 0 1 471411
-0.002096 -0.000599 0.118853 0.072142 0.440247 0.844265 -0.045990 1 0 0 0 0 0 1 472467
-0.002097 -0.000599 0.118853 0.071637 0.440657 0.844820 -0.046019 1 0 0 0 0 0 1 473390
-0.002097 -0.000599 0.118853 0.071413 0.441033 0.845437 -0.046052 1 0 0 0 0 0 1 474461
-0.002097 -0.000599 0.118853 0.071322 0.441371 0.846020 -0.046083 1 0 0 0 0 0 1 475448
-0.002097 -0.000599 0.118853 0.071299 0.441658 0.846532 -0.046111 1 0 0 0 0 0 1 476351
-0.002097 -0.000599 0.118853 0.071313 0.441996 0.847160 -0.046146 1 0 0 0 0 0 1 477449
-0.002097 -0.000599 0.118853 0.071337 0.442314 0.847749 -0.046178 1 0 0 0 0 0 1 478489
-0.002097 -0.000599 0.118853 0.071390 0.442585 0.848286 -0.046207 1 0 0 0 0 0 1 479403
-0.002097 -0.000599 0.118853 0.071414 0.442876 0.848828 -0.046237 1 0 0 0 0 0 1 480357
-0.002097 -0.000599 0.118853 0.071482 0.443195 0.849425 -0.046269 1 0 0 0 0 0 1 481399
-0.002097 -0.000599 0.118853 0.071516 0.443479 0.850008 -0.046301 1 0 0 0 0 0 1 482404
-0.002097 -0.000599 0.118853 0.071559 0.443785 0.850571 -0.046332 1 0 0 0 0 0 1 483396
-0.002097 -0.000599 0.118853 0.071627 0.444094 0.851149 -0.046363 1 0 0 0 0 0 1 484404
-0.002097 -0.000599 0.118853 0.071657 0.444387 0.851719 -0.046394 1 0 0 0 0 0 1 485398
-0.002097 -0.000599 0.118853 0.071707 0.444676 0.852303 -0.046426 1 0 0 0 0 0 1 486404
-0.002097 -0.000599 0.118853 0.071772 0.444988 0.852865 -0.046456 1 0 0 0 0 0 1 487393
-0.002097 -0.000599 0.118853 0.071802 0.445284 0.853440 -0.046488 1 0 0 0 0 0 1 488398
-0.002097 -0.000599 0.118853 0.071855 0.445591 0.854057 -0.046521 1 0 0 0 0 0 1 489462
-0.002097 -0.000599 0.118853 0.071917 0.445930 0.854680 -0.046556 1 0 0 0 0 0 1 490570
-0.002097 -0.000599 0.118853 0.071961 0.446235 0.855254 -0.046586 1 0 0 0 0 0 1 491550
-0.002097 -0.000599 0.118853 0.071995 0.446459 0.855720 -0.046612 1 0 0 0 0 0 1 492359
-0.002097 -0.000599 0.118853 0.072040 0.446767 0.856286 -0.046643 1 0 0 0 0 0 1 493358
-0.002097 -0.000599 0.118853 0.072110 0.447089 0.856891 -0.046676 1 0 0 0 0 0 1 494412
-0.002097 -0.000599 0.118853 0.072140 0.447382 0.857461 -0.046707 1 0 0 0 0 0 1 495406
-0.002097 -0.000599 0.118853 0.072198 0.447678 0.858047 -0.046738 1 0 0 0 0 0 1 496405
-0.002097 -0.000599 0.118853 0.072247 0.447974 0.858596 -0.046769 1 0 0 0 0 0 1 497394
-0.002097 -0.000599 0.118853 0.072298 0.448362 0.859341 -0.046809 1 0 0 0 0 0 1 498684
-0.002115 -0.000594 0.118863 0.328801 0.388685 0.722849 -0.046835 1 0 0 0 0 0 1 499510
-0.002124 -0.000592 0.118866 0.237818 0.409660 0.792761 -0.046868 1 0 0 0 0 0 1 500575
-0.002129 -0.000591 0.118867 0.171063 0.425552 0.828866 -0.046898 1 0 0 0 0 0 1 501527
-0.002131 -0.000590 0.118868 0.135802 0.434256 0.842842 -0.046929 1 0 0 0 0 0 1 502500
-0.002127 -0.000608 0.118878 0.045954 0.687109 0.704719 -0.046963 1 0 0 0 0 0 1 503604
-0.002125 -0.000617 0.118882 0.061266 0.602110 0.779421 -0.046988 1 0 0 0 0 0 1 504412
-0.002124 -0.000621 0.118883 0.075715 0.538853 0.817827 -0.047021 1 0 0 0 0 0 1 505468
-0.002123 -0.000624 0.118884 0.083890 0.505344 0.832627 -0.047052 1 0 0 0 0 0 1 506439
-0.002123 -0.000625 0.118884 0.088181 0.488550 0.838184 -0.047080 1 0 0 0 0 0 1 507356
-0.002123 -0.000625 0.118884 0.090411 0.480376 0.840614 -0.047118 1 0 0 0 0 0 1 508571
-0.002123 -0.000626 0.118884 0.091561 0.476409 0.841750 -0.047148 1 0 0 0 0 0 1 509519
-0.002123 -0.000626 0.118884 0.092174 0.474540 0.842433 -0.047174 1 0 0 0 0 0 1 510358
-0.002123 -0.000626 0.118884 0.092528 0.473821 0.843109 -0.047208 1 0 0 0 0 0 1 511454
-0.002123 -0.000626 0.118884 0.092720 0.473597 0.843691 -0.047240 1 0 0 0 0 0 1 512454
-0.002123 -0.000626 0.118884 0.092846 0.473616 0.844216 -0.047269 1 0 0 0 0 0 1 513380
-0.002123 -0.000626 0.118884 0.092947 0.473797 0.844780 -0.047300 1 0 0 0 0 0 1 514377
-0.002123 -0.000626 0.118884 0.093020 0.474034 0.845342 -0.047331 1 0 0 0 0 0 1 515371
-0.002123 -0.000626 0.118884 0.093089 0.474320 0.845896 -0.047362 1 0 0 0 0 0 1 516374
-0.002123 -0.000626 0.118884 0.093166 0.474617 0.846453 -0.047393 1 0 0 0 0 0 1 517374
-0.002123 -0.000626 0.118884 0.093227 0.474918 0.846992 -0.047424 1 0 0 0 0 0 1 518339
-0.002123 -0.000626 0.118884 0.093269 0.475227 0.847553 -0.047455 1 0 0 0 0 0 1 519345
-0.002123 -0.000626 0.118884 0.093352 0.475535 0.848120 -0.047486 1 0 0 0 0 0 1 520348
-0.002123 -0.000626 0.118884 0.093407 0.475839 0.848671 -0.047518 1 0 0 0 0 0 1 521346
-0.002123 -0.000626 0.118884 0.093465 0.476160 0.849219 -0.047549 1 0 0 0 0 0 1 522341
-0.002123 -0.000626 0.118884 0.093537 0.476473 0.849791 -0.047580 1 0 0 0 0 0 1 523344
-0.002123 -0.000626 0.118884 0.093643 0.477038 0.850809 -0.047637 1 0 0 0 0 0 1 525178
-0.002123 -0.000626 0.118884 0.093720 0.477432 0.851514 -0.047677 1 0 0 0 0 0 1 526442
-0.002123 -0.000626 0.118884 0.093782 0.477742 0.852032 -0.047706 1 0 0 0 0 0 1 527369
-0.002123 -0.000626 0.118884 0.093838 0.478031 0.852577 -0.047736 1 0 0 0 0 0 1 528347
-0.002123 -0.000626 0.118884 0.093888 0.478349 0.853150 -0.047768 1 0 0 0 0 0 1 529362
-0.002123 -0.000626 0.118884 0.093967 0.478666 0.853707 -0.047799 1 0 0 0 0 0 1 530357
-0.002123 -0.000626 0.118884 0.094019 0.478982 0.854250 -0.047830 1 0 0 0 0 0 1 531354
-0.002123 -0.000626 0.118884 0.094096 0.479350 0.854932 -0.047868 1 0 0 0 0 0 1 532567
-0.002123 -0.000626 0.118884 0.094163 0.479656 0.855473 -0.047898 1 0 0 0 0 0 1 533522
-0.002123 -0.000626 0.118884 0.094211 0.479957 0.855989 -0.047928 1 0 0 0 0 0 1 534470
-0.002123 -0.000626 0.118884 0.094277 0.480275 0.856582 -0.047961 1 0 0 0 0 0 1 535523
-0.002123 -0.000626 0.118884 0.094339 0.480553 0.857072 -0.047988 1 0 0 0 0 0 1 536388
-0.002123 -0.000626 0.118884 0.094406 0.480921 0.857736 -0.048025 1 0 0 0 0 0 1 537589
-0.002142 -0.000622 0.118894 0.351390 0.421175 0.721076 -0.048050 1 0 0 0 0 0 1 538395
-0.002151 -0.000619 0.118897 0.260542 0.442084 0.790874 -0.048082 1 0 0 0 0 0 1 539421
-0.002155 -0.000618 0.118898 0.193861 0.457990 0.826912 -0.048113 1 0 0 0 0 0 1 540387
-0.002158 -0.000618 0.118899 0.158654 0.466725 0.840923 -0.048147 1 0 0 0 0 0 1 541475
-0.002159 -0.000617 0.118899 0.140980 0.471315 0.846209 -0.048177 1 0 0 0 0 0 1 542445
-0.002159 -0.000617 0.118899 0.132184 0.473788 0.848397 -0.048207 1 0 0 0 0 0 1 543412
-0.002160 -0.000617 0.118899 0.127844 0.475147 0.849471 -0.048236 1 0 0 0 0 0 1 544341
-0.002160 -0.000617 0.118899 0.125733 0.476049 0.850295 -0.048272 1 0 0 0 0 0 1 545481
-0.002160 -0.000617 0.118899 0.124705 0.476604 0.850864 -0.048300 1 0 0 0 0 0 1 546384
-0.002160 -0.000617 0.118899 0.124231 0.477048 0.851418 -0.048330 1 0 0 0 0 0 1 547355
-0.002160 -0.000617 0.118899 0.124044 0.477429 0.851989 -0.048362 1 0 0 0 0 0 1 548375
-0.002160 -0.000617 0.118899 0.123971 0.477764 0.852542 -0.048393 1 0 0 0 0 0 1 549374
-0.002155 -0.000635 0.118909 0.051711 0.726861 0.709393 -0.048423 1 0 0 0 0 0 1 550331
-0.002171 -0.000640 0.118923 0.333014 0.579875 0.645373 -0.048456 1 0 0 0 0 0 1 551373
-0.002179 -0.000642 0.118928 0.260928 0.536200 0.752206 -0.048487 1 0 0 0 0 0 1 552373
-0.002182 -0.000643 0.118929 0.204550 0.517803 0.802295 -0.048519 1 0 0 0 0 0 1 553378
-0.002184 -0.000644 0.118930 0.174684 0.509190 0.821203 -0.048550 1 0 0 0 0 0 1 554371
-0.002185 -0.000644 0.118930 0.159723 0.505138 0.828221 -0.048581 1 0 0 0 0 0 1 555374
-0.002186 -0.000644 0.118930 0.152330 0.503297 0.831000 -0.048612 1 0 0 0 0 0 1 556374
-0.002186 -0.000644 0.118930 0.148791 0.502863 0.832866 -0.048676 1 0 0 0 0 0 1 558409
-0.002205 -0.000640 0.118940 0.404425 0.442585 0.696719 -0.048709 1 0 0 0 0 0 1 559489
-0.002214 -0.000638 0.118943 0.312653 0.463189 0.766352 -0.048738 1 0 0 0 0 0 1 560391
-0.002219 -0.000637 0.118945 0.245511 0.478950 0.802331 -0.048768 1 0 0 0 0 0 1 561347
-0.002216 -0.000654 0.118955 0.137808 0.736645 0.672567 -0.048800 1 0 0 0 0 0 1 562380
-0.002214 -0.000663 0.118959 0.144048 0.653962 0.750238 -0.048831 1 0 0 0 0 0 1 563383
-0.002213 -0.000667 0.118960 0.154005 0.591853 0.789620 -0.048863 1 0 0 0 0 0 1 564393
-0.002213 -0.000669 0.118961 0.159984 0.558982 0.804820 -0.048897 1 0 0 0 0 0 1 565502
-0.002213 -0.000670 0.118961 0.163202 0.542528 0.810499 -0.048928 1 0 0 0 0 0 1 566486
-0.002213 -0.000671 0.118961 0.164913 0.534456 0.812824 -0.048960 1 0 0 0 0 0 1 567499
-0.002213 -0.000671 0.118961 0.165844 0.530598 0.813959 -0.048991 1 0 0 0 0 0 1 568498
-0.002213 -0.000671 0.118961 0.166365 0.528838 0.814701 -0.049022 1 0 0 0 0 0 1 569495
-0.002213 -0.000671 0.118961 0.166677 0.528102 0.815262 -0.049052 1 0 0 0 0 0 1 570440
-0.002213 -0.000672 0.118961 0.166874 0.527896 0.815777 -0.049081 1 0 0 0 0 0 1 571373
-0.002213 -0.000672 0.118961 0.167038 0.527992 0.816329 -0.049114 1 0 0 0 0 0 1 572419
-0.002213 -0.000672 0.118961 0.167175 0.528193 0.816853 -0.049145 1 0 0 0 0 0 1 573426
-0.002213 -0.000672 0.118961 0.167277 0.528428 0.817313 -0.049173 1 0 0 0 0 0 1 574314
-0.002213 -0.000672 0.118961 0.167415 0.528791 0.817934 -0.049210 1 0 0 0 0 0 1 575509
-0.002213 -0.000672 0.118961 0.167542 0.529125 0.818478 -0.049243 1 0 0 0 0 0 1 576556
-0.002231 -0.000667 0.118971 0.425303 0.469272 0.681891 -0.049269 1 0 0 0 0 0 1 577384
-0.002241 -0.000665 0.118975 0.334517 0.490164 0.751419 -0.049302 1 0 0 0 0 0 1 578464
-0.002245 -0.000664 0.118976 0.267857 0.506062 0.787335 -0.049332 1 0 0 0 0 0 1 579409
-0.002247 -0.000663 0.118976 0.232694 0.514789 0.801222 -0.049362 1 0 0 0 0 0 1 580359
-0.002249 -0.000663 0.118976 0.215068 0.519414 0.806468 -0.049393 1 0 0 0 0 0 1 581362
-0.002249 -0.000663 0.118976 0.206339 0.521911 0.808634 -0.049425 1 0 0 0 0 0 1 582378
-0.002249 -0.000663 0.118976 0.202042 0.523326 0.809695 -0.049455 1 0 0 0 0 0 1 583349
-0.002250 -0.000663 0.118976 0.199969 0.524205 0.810416 -0.049487 1 0 0 0 0 0 1 584366
-0.002244 -0.000681 0.118987 0.126629 0.774167 0.667197 -0.049518 1 0 0 0 0 0 1 585348
-0.002242 -0.000690 0.118990 0.150157 0.687422 0.740086 -0.049549 1 0 0 0 0 0 1 586369
-0.002240 -0.000694 0.118992 0.168747 0.623252 0.777749 -0.049580 1 0 0 0 0 0 1 587351
-0.002240 -0.000697 0.118992 0.179038 0.589319 0.792303 -0.049611 1 0 0 0 0 0 1 588344
-0.002239 -0.000698 0.118992 0.184424 0.572369 0.797778 -0.049642 1 0 0 0 0 0 1 589340
-0.002239 -0.000698 0.118992 0.187233 0.564060 0.800023 -0.049675 1 0 0 0 0 0 1 590371
-0.002239 -0.000699 0.118992 0.188755 0.560252 0.801360 -0.049720 1 0 0 0 0 0 1 591833
-0.002239 -0.000699 0.118992 0.189516 0.558290 0.801856 -0.049738 1 0 0 0 0 0 1 592400
-0.002239 -0.000699 0.118992 0.189972 0.557565 0.802441 -0.049770 1 0 0 0 0 0 1 593422
-0.002239 -0.000699 0.118992 0.190265 0.557348 0.802940 -0.049800 1 0 0 0 0 0 1 594374
-0.002239 -0.000699 0.118992 0.190463 0.557427 0.803448 -0.049830 1 0 0 0 0 0 1 595352
-0.002239 -0.000699 0.118992 0.190634 0.557641 0.803950 -0.049861 1 0 0 0 0 0 1 596346
-0.002239 -0.000699 0.118992 0.190766 0.557918 0.804462 -0.049893 1 0 0 0 0 0 1 597348
-0.002239 -0.000699 0.118992 0.190894 0.558241 0.804962 -0.049924 1 0 0 0 0 0 1 598352
-0.002239 -0.000699 0.118992 0.191040 0.558608 0.805513 -0.049958 1 0 0 0 0 0 1 599447
-0.002239 -0.000699 0.118992 0.191180 0.559006 0.806118 -0.049996 1 0 0 0 0 0 1 600648
-0.002239 -0.000699 0.118992 0.191307 0.559361 0.806627 -0.050027 1 0 0 0 0 0 1 601644
-0.002239 -0.000699 0.118992 0.191402 0.559673 0.807059 -0.050054 1 0 0 0 0 0 1 602527
-0.002239 -0.000699 0.118992 0.191506 0.559961 0.807494 -0.050081 1 0 0 0 0 0 1 603380
-0.002234 -0.000717 0.119003 0.119220 0.810062 0.664368 -0.050120 1 0 0 0 0 0 1 604638
-0.002231 -0.000726 0.119006 0.143259 0.723142 0.737001 -0.050145 1 0 0 0 0 0 1 605411
-0.002230 -0.000730 0.119008 0.162118 0.658932 0.774621 -0.050176 1 0 0 0 0 0 1 606421
-0.002229 -0.000733 0.119008 0.172530 0.624990 0.789120 -0.050206 1 0 0 0 0 0 1 607387
-0.002229 -0.000734 0.119008 0.177972 0.608014 0.794561 -0.050236 1 0 0 0 0 0 1 608324
-0.002228 -0.000734 0.119008 0.180810 0.599765 0.796843 -0.050271 1 0 0 0 0 0 1 609452
-0.002228 -0.000735 0.119008 0.182314 0.595846 0.797994 -0.050306 1 0 0 0 0 0 1 610579
-0.002228 -0.000735 0.119008 0.183094 0.593981 0.798600 -0.050330 1 0 0 0 0 0 1 611355
-0.002228 -0.000735 0.119008 0.183567 0.593290 0.799217 -0.050365 1 0 0 0 0 0 1 612454
-0.002228 -0.000735 0.119008 0.183849 0.593086 0.799683 -0.050393 1 0 0 0 0 0 1 613368
-0.002228 -0.000735 0.119008 0.184041 0.593182 0.800178 -0.050424 1 0 0 0 0 0 1 614339
-0.002228 -0.000735 0.119008 0.184210 0.593407 0.800684 -0.050455 1 0 0 0 0 0 1 615344
-0.002228 -0.000735 0.119008 0.184335 0.593711 0.801182 -0.050486 1 0 0 0 0 0 1 616347
-0.002228 -0.000735 0.119008 0.184460 0.594042 0.801679 -0.050518 1 0 0 0 0 0 1 617349
-0.002228 -0.000735 0.119008 0.184575 0.594385 0.802149 -0.050548 1 0 0 0 0 0 1 618322
-0.002228 -0.000735 0.119008 0.184702 0.594755 0.802664 -0.050580 1 0 0 0 0 0 1 619338
-0.002228 -0.000735 0.119008 0.184810 0.595116 0.803158 -0.050611 1 0 0 0 0 0 1 620345
-0.002228 -0.000735 0.119008 0.184921 0.595476 0.803644 -0.050642 1 0 0 0 0 0 1 621327
-0.002228 -0.000735 0.119008 0.185045 0.595838 0.804149 -0.050673 1 0 0 0 0 0 1 622318
-0.002228 -0.000735 0.119008 0.185161 0.596205 0.804626 -0.050704 1 0 0 0 0 0 1 623317
-0.002228 -0.000735 0.119008 0.185278 0.596579 0.805150 -0.050736 1 0 0 0 0 0 1 624337
-0.002228 -0.000735 0.119008 0.185444 0.597155 0.805911 -0.050785 1 0 0 0 0 0 1 625895
-0.002223 -0.000753 0.119019 0.112935 0.847309 0.662389 -0.050799 1 0 0 0 0 0 1 626351
-0.002220 -0.000762 0.119022 0.137016 0.760534 0.735042 -0.050832 1 0 0 0 0 0 1 627402
-0.002219 -0.000767 0.119023 0.155858 0.696340 0.772584 -0.050861 1 0 0 0 0 0 1 628346
-0.002218 -0.000769 0.119024 0.166272 0.662441 0.787069 -0.050892 1 0 0 0 0 0 1 629329
-0.002218 -0.000770 0.119024 0.171708 0.645503 0.792517 -0.050923 1 0 0 0 0 0 1 630330
-0.002218 -0.000770 0.119024 0.174524 0.637227 0.794741 -0.050955 1 0 0 0 0 0 1 631331
-0.002218 -0.000771 0.119024 0.176015 0.633288 0.795827 -0.050986 1 0 0 0 0 0 1 632328
-0.002217 -0.000771 0.119024 0.176811 0.631570 0.796579 -0.051021 1 0 0 0 0 0 1 633458
-0.002217 -0.000771 0.119024 0.177262 0.630827 0.797089 -0.051049 1 0 0 0 0 0 1 634349
-0.002217 -0.000771 0.119024 0.177557 0.630683 0.797622 -0.051082 1 0 0 0 0 0 1 635401
-0.002217 -0.000771 0.119024 0.177744 0.630793 0.798109 -0.051112 1 0 0 0 0 0 1 636369
-0.002217 -0.000771 0.119024 0.177897 0.631021 0.798567 -0.051141 1 0 0 0 0 0 1 637304
-0.002217 -0.000771 0.119024 0.178048 0.631413 0.799139 -0.051178 1 0 0 0 0 0 1 638490
-0.002217 -0.000771 0.119024 0.178155 0.631756 0.799623 -0.051209 1 0 0 0 0 0 1 639472
-0.002217 -0.000771 0.119024 0.178265 0.632077 0.800052 -0.051236 1 0 0 0 0 0 1 640348
-0.002217 -0.000771 0.119024 0.178374 0.632479 0.800566 -0.051270 1 0 0 0 0 0 1 641416
-0.002217 -0.000771 0.119024 0.178491 0.632852 0.801054 -0.051300 1 0 0 0 0 0 1 642391
-0.002217 -0.000771 0.119024 0.178588 0.633214 0.801518 -0.051330 1 0 0 0 0 0 1 643353
-0.002217 -0.000771 0.119024 0.178695 0.633593 0.801999 -0.051361 1 0 0 0 0 0 1 644340
-0.002217 -0.000771 0.119024 0.178808 0.634001 0.802490 -0.051392 1 0 0 0 0 0 1 645345
-0.002217 -0.000771 0.119024 0.178913 0.634370 0.802979 -0.051424 1 0 0 0 0 0 1 646348
-0.002217 -0.000771 0.119024 0.179021 0.634754 0.803468 -0.051455 1 0 0 0 0 0 1 647350
-0.002217 -0.000771 0.119024 0.179138 0.635149 0.803965 -0.051486 1 0 0 0 0 0 1 648354
-0.002217 -0.000771 0.119024 0.179252 0.635525 0.804442 -0.051518 1 0 0 0 0 0 1 649356
-0.002217 -0.000771 0.119024 0.179349 0.635909 0.804931 -0.051549 1 0 0 0 0 0 1 650349
-0.002217 -0.000771 0.119024 0.179453 0.636308 0.805414 -0.051580 1 0 0 0 0 0 1 651352
-0.002217 -0.000771 0.119024 0.179573 0.636691 0.805915 -0.051611 1 0 0 0 0 0 1 652351
-0.002217 -0.000771 0.119024 0.179684 0.637104 0.806443 -0.051646 1 0 0 0 0 0 1 653444
-0.002217 -0.000771 0.119024 0.179812 0.637494 0.806930 -0.051677 1 0 0 0 0 0 1 654442
-0.002236 -0.000767 0.119034 0.438420 0.577629 0.669952 -0.051708 1 0 0 0 0 0 1 655442
-0.002245 -0.000764 0.119037 0.347943 0.598384 0.739257 -0.051737 1 0 0 0 0 0 1 656375
-0.002250 -0.000763 0.119039 0.281445 0.614269 0.775132 -0.051768 1 0 0 0 0 0 1 657350
-0.002252 -0.000763 0.119039 0.246359 0.623059 0.788992 -0.051799 1 0 0 0 0 0 1 658348
-0.002253 -0.000762 0.119039 0.228777 0.627716 0.794212 -0.051830 1 0 0 0 0 0 1 659356
-0.002254 -0.000762 0.119039 0.220071 0.630271 0.796337 -0.051861 1 0 0 0 0 0 1 660352
-0.002254 -0.000762 0.119039 0.215783 0.631745 0.797404 -0.051893 1 0 0 0 0 0 1 661371
-0.002254 -0.000762 0.119039 0.213743 0.632772 0.798201 -0.051932 1 0 0 0 0 0 1 662621
-0.002255 -0.000762 0.119039 0.212744 0.633345 0.798643 -0.051957 1 0 0 0 0 0 1 663396
-0.002255 -0.000762 0.119039 0.212372 0.633963 0.799279 -0.051997 1 0 0 0 0 0 1 664677
-0.002255 -0.000762 0.119039 0.212177 0.634315 0.799636 -0.052020 1 0 0 0 0 0 1 665418
-0.002255 -0.000762 0.119039 0.212169 0.634714 0.800098 -0.052049 1 0 0 0 0 0 1 666357
-0.002255 -0.000762 0.119039 0.212216 0.635107 0.800567 -0.052080 1 0 0 0 0 0 1 667336
-0.002255 -0.000762 0.119039 0.212317 0.635477 0.801038 -0.052110 1 0 0 0 0 0 1 668318
-0.002255 -0.000762 0.119039 0.212425 0.635903 0.801560 -0.052144 1 0 0 0 0 0 1 669393
-0.002255 -0.000762 0.119039 0.212535 0.636256 0.802008 -0.052173 1 0 0 0 0 0 1 670338
-0.002255 -0.000762 0.119039 0.212689 0.636719 0.802592 -0.052212 1 0 0 0 0 0 1 671556
-0.002255 -0.000762 0.119039 0.212835 0.637140 0.803118 -0.052245 1 0 0 0 0 0 1 672637
-0.002255 -0.000762 0.119039 0.212914 0.637389 0.803437 -0.052266 1 0 0 0 0 0 1 673312
-0.002255 -0.000762 0.119039 0.213053 0.637805 0.803962 -0.052301 1 0 0 0 0 0 1 674407
-0.002255 -0.000762 0.119039 0.213187 0.638191 0.804444 -0.052332 1 0 0 0 0 0 1 675397
-0.002255 -0.000762 0.119039 0.213297 0.638535 0.804882 -0.052360 1 0 0 0 0 0 1 676321
-0.002255 -0.000762 0.119039 0.213424 0.638914 0.805360 -0.052392 1 0 0 0 0 0 1 677317
-0.002255 -0.000762 0.119039 0.213551 0.639317 0.805867 -0.052424 1 0 0 0 0 0 1 678346
-0.002255 -0.000762 0.119039 0.213674 0.639689 0.806315 -0.052454 1 0 0 0 0 0 1 679317
-0.002255 -0.000762 0.119039 0.213805 0.640059 0.806800 -0.052485 1 0 0 0 0 0 1 680317
-0.002255 -0.000762 0.119039 0.213940 0.640447 0.807287 -0.052517 1 0 0 0 0 0 1 681316
-0.002255 -0.000762 0.119039 0.214068 0.640843 0.807790 -0.052550 1 0 0 0 0 0 1 682375
-0.002255 -0.000762 0.119039 0.214176 0.641204 0.808250 -0.052579 1 0 0 0 0 0 1 683320
-0.002255 -0.000762 0.119039 0.214321 0.641590 0.808730 -0.052610 1 0 0 0 0 0 1 684317
-0.002255 -0.000762 0.119039 0.214439 0.641975 0.809197 -0.052642 1 0 0 0 0 0 1 685317
-0.002255 -0.000762 0.119039 0.214578 0.642373 0.809717 -0.052675 1 0 0 0 0 0 1 686390
-0.002255 -0.000762 0.119039 0.214735 0.642863 0.810335 -0.052714 1 0 0 0 0 0 1 687648
-0.002255 -0.000762 0.119039 0.214840 0.643158 0.810709 -0.052739 1 0 0 0 0 0 1 688449
-0.002255 -0.000762 0.119039 0.214953 0.643493 0.811131 -0.052767 1 0 0 0 0 0 1 689331
-0.002255 -0.000762 0.119039 0.215084 0.643869 0.811602 -0.052797 1 0 0 0 0 0 1 690297
-0.002255 -0.000762 0.119039 0.215205 0.644266 0.812085 -0.052829 1 0 0 0 0 0 1 691329
-0.002255 -0.000762 0.119039 0.215323 0.644640 0.812578 -0.052861 1 0 0 0 0 0 1 692332
-0.002255 -0.000762 0.119039 0.215468 0.645026 0.813060 -0.052892 1 0 0 0 0 0 1 693331
-0.002255 -0.000762 0.119039 0.215590 0.645399 0.813534 -0.052923 1 0 0 0 0 0 1 694331
-0.002255 -0.000762 0.119039 0.215754 0.645890 0.814153 -0.052964 1 0 0 0 0 0 1 695623
-0.002255 -0.000762 0.119039 0.215876 0.646280 0.814644 -0.052995 1 0 0 0 0 0 1 696616
-0.002255 -0.000762 0.119039 0.215988 0.646616 0.815047 -0.053022 1 0 0 0 0 0 1 697493
-0.002255 -0.000762 0.119039 0.216138 0.647044 0.815605 -0.053058 1 0 0 0 0 0 1 698646
-0.002255 -0.000762 0.119039 0.216270 0.647421 0.816078 -0.053088 1 0 0 0 0 0 1 699615
-0.002255 -0.000762 0.119039 0.216368 0.647728 0.816469 -0.053114 1 0 0 0 0 0 1 700442
-0.002255 -0.000762 0.119039 0.216472 0.648077 0.816913 -0.053143 1 0 0 0 0 0 1 701354
-0.002255 -0.000762 0.119039 0.216622 0.648479 0.817413 -0.053175 1 0 0 0 0 0 1 702392
-0.002255 -0.000762 0.119039 0.216735 0.648847 0.817859 -0.053205 1 0 0 0 0 0 1 703349
-0.002255 -0.000762 0.119039 0.216885 0.649280 0.818424 -0.053241 1 0 0 0 0 0 1 704514
-0.002255 -0.000762 0.119039 0.217047 0.649786 0.819063 -0.053282 1 0 0 0 0 0 1 705816
-0.002255 -0.000762 0.119039 0.217114 0.649967 0.819292 -0.053298 1 0 0 0 0 0 1 706317
-0.002255 -0.000762 0.119039 0.217255 0.650384 0.819818 -0.053332 1 0 0 0 0 0 1 707415
-0.002255 -0.000762 0.119039 0.217386 0.650760 0.820288 -0.053362 1 0 0 0 0 0 1 708379
-0.002255 -0.000762 0.119039 0.217493 0.651116 0.820719 -0.053391 1 0 0 0 0 0 1 709302
-0.002255 -0.000762 0.119039 0.217610 0.651487 0.821208 -0.053422 1 0 0 0 0 0 1 710297
-0.002255 -0.000762 0.119039 0.217755 0.651870 0.821687 -0.053453 1 0 0 0 0 0 1 711290
-0.002255 -0.000762 0.119039 0.217877 0.652245 0.822164 -0.053485 1 0 0 0 0 0 1 712296
-0.002255 -0.000762 0.119039 0.218004 0.652626 0.822644 -0.053516 1 0 0 0 0 0 1 713297
-0.002249 -0.000780 0.119050 0.145322 0.903928 0.678996 -0.053547 1 0 0 0 0 0 1 714290
-0.002247 -0.000789 0.119053 0.169278 0.817496 0.751397 -0.053578 1 0 0 0 0 0 1 715294
-0.002245 -0.000794 0.119054 0.188078 0.753474 0.788839 -0.053608 1 0 0 0 0 0 1 716248
-0.002245 -0.000796 0.119055 0.198477 0.719685 0.803342 -0.053641 1 0 0 0 0 0 1 717295
-0.002244 -0.000797 0.119055 0.203916 0.702823 0.808767 -0.053672 1 0 0 0 0 0 1 718298
-0.002244 -0.000798 0.119055 0.206750 0.694577 0.810961 -0.053703 1 0 0 0 0 0 1 719289
-0.002244 -0.000798 0.119055 0.208343 0.691021 0.812459 -0.053763 1 0 0 0 0 0 1 721199
-0.002244 -0.000798 0.119055 0.209184 0.689351 0.813240 -0.053801 1 0 0 0 0 0 1 722415
-0.002244 -0.000798 0.119055 0.209649 0.688627 0.813742 -0.053829 1 0 0 0 0 0 1 723316
-0.002244 -0.000798 0.119055 0.209935 0.688485 0.814226 -0.053860 1 0 0 0 0 0 1 724300
-0.002244 -0.000798 0.119055 0.210149 0.688624 0.814709 -0.053891 1 0 0 0 0 0 1 725307
-0.002244 -0.000798 0.119055 0.210311 0.688891 0.815186 -0.053922 1 0 0 0 0 0 1 726302
-0.002244 -0.000798 0.119055 0.210469 0.689211 0.815653 -0.053954 1 0 0 0 0 0 1 727302
-0.002244 -0.000798 0.119055 0.210599 0.689593 0.816155 -0.053986 1 0 0 0 0 0 1 728352
-0.002244 -0.000798 0.119055 0.210743 0.690066 0.816717 -0.054024 1 0 0 0 0 0 1 729541
-0.002244 -0.000798 0.119055 0.210857 0.690375 0.817100 -0.054049 1 0 0 0 0 0 1 730350
-0.002244 -0.000798 0.119055 0.210989 0.690860 0.817681 -0.054087 1 0 0 0 0 0 1 731581
-0.002244 -0.000798 0.119055 0.211102 0.691195 0.818076 -0.054114 1 0 0 0 0 0 1 732431
-0.002244 -0.000798 0.119055 0.211231 0.691598 0.818548 -0.054145 1 0 0 0 0 0 1 733418
-0.002244 -0.000798 0.119055 0.211335 0.691953 0.818971 -0.054173 1 0 0 0 0 0 1 734327
-0.002244 -0.000798 0.119055 0.211455 0.692349 0.819460 -0.054204 1 0 0 0 0 0 1 735321
-0.002244 -0.000798 0.119055 0.211579 0.692754 0.819922 -0.054236 1 0 0 0 0 0 1 736336
-0.002244 -0.000798 0.119055 0.211693 0.693126 0.820361 -0.054265 1 0 0 0 0 0 1 737268
-0.002244 -0.000798 0.119055 0.211839 0.693605 0.820927 -0.054303 1 0 0 0 0 0 1 738468
-0.002244 -0.000798 0.119055 0.211970 0.693992 0.821401 -0.054333 1 0 0 0 0 0 1 739444
-0.002244 -0.000798 0.119055 0.212056 0.694352 0.821816 -0.054361 1 0 0 0 0 0 1 740333
-0.002244 -0.000798 0.119055 0.212197 0.694780 0.822318 -0.054395 1 0 0 0 0 0 1 741411
-0.002239 -0.000816 0.119066 0.139396 0.946460 0.678608 -0.054424 1 0 0 0 0 0 1 742342
-0.002236 -0.000825 0.119069 0.163308 0.860080 0.750869 -0.054454 1 0 0 0 0 0 1 743299
-0.002234 -0.000830 0.119070 0.182118 0.796126 0.788293 -0.054485 1 0 0 0 0 0 1 744299
-0.002234 -0.000832 0.119071 0.192492 0.762354 0.802729 -0.054516 1 0 0 0 0 0 1 745296
-0.002233 -0.000833 0.119071 0.197934 0.745515 0.808146 -0.054547 1 0 0 0 0 0 1 746297
-0.002233 -0.000834 0.119071 0.200739 0.737300 0.810324 -0.054578 1 0 0 0 0 0 1 747295
-0.002233 -0.000834 0.119071 0.202222 0.733411 0.811388 -0.054610 1 0 0 0 0 0 1 748297
-0.002233 -0.000834 0.119071 0.203033 0.731661 0.812063 -0.054641 1 0 0 0 0 0 1 749292
-0.002233 -0.000834 0.119071 0.203497 0.730988 0.812578 -0.054671 1 0 0 0 0 0 1 750250
-0.002233 -0.000834 0.119071 0.203786 0.730895 0.813086 -0.054704 1 0 0 0 0 0 1 751305
-0.002233 -0.000834 0.119071 0.203996 0.731034 0.813561 -0.054735 1 0 0 0 0 0 1 752297
-0.002233 -0.000834 0.119071 0.204179 0.731363 0.814077 -0.054769 1 0 0 0 0 0 1 753406
-0.002233 -0.000834 0.119071 0.204310 0.731735 0.814560 -0.054802 1 0 0 0 0 0 1 754446
-0.002233 -0.000834 0.119071 0.204438 0.732120 0.815031 -0.054834 1 0 0 0 0 0 1 755460
-0.002233 -0.000834 0.119071 0.204538 0.732448 0.815418 -0.054859 1 0 0 0 0 0 1 756280
-0.002233 -0.000834 0.119071 0.204671 0.732876 0.815893 -0.054892 1 0 0 0 0 0 1 757314
-0.002233 -0.000834 0.119071 0.204779 0.733279 0.816343 -0.054922 1 0 0 0 0 0 1 758299
-0.002233 -0.000834 0.119071 0.204886 0.733689 0.816823 -0.054954 1 0 0 0 0 0 1 759306
-0.002233 -0.000834 0.119071 0.205018 0.734123 0.817282 -0.054985 1 0 0 0 0 0 1 760305
-0.002233 -0.000834 0.119071 0.205135 0.734533 0.817758 -0.055017 1 0 0 0 0 0 1 761332
-0.002233 -0.000834 0.119071 0.205280 0.735052 0.818338 -0.055056 1 0 0 0 0 0 1 762580
-0.002233 -0.000834 0.119071 0.205392 0.735502 0.818821 -0.055088 1 0 0 0 0 0 1 763606
-0.002233 -0.000834 0.119071 0.205497 0.735834 0.819207 -0.055115 1 0 0 0 0 0 1 764450
-0.002233 -0.000834 0.119071 0.205614 0.736247 0.819669 -0.055146 1 0 0 0 0 0 1 765445
-0.002233 -0.000834 0.119071 0.205744 0.736717 0.820171 -0.055179 1 0 0 0 0 0 1 766525
-0.002233 -0.000834 0.119071 0.205825 0.737048 0.820561 -0.055205 1 0 0 0 0 0 1 767353
-0.002233 -0.000834 0.119071 0.205957 0.737481 0.821043 -0.055238 1 0 0 0 0 0 1 768402
-0.002233 -0.000834 0.119071 0.206078 0.737915 0.821503 -0.055269 1 0 0 0 0 0 1 769394
-0.002233 -0.000834 0.119071 0.206183 0.738285 0.821935 -0.055298 1 0 0 0 0 0 1 770324
-0.002233 -0.000834 0.119071 0.206301 0.738706 0.822406 -0.055330 1 0 0 0 0 0 1 771339
-0.002233 -0.000834 0.119071 0.206425 0.739178 0.822933 -0.055364 1 0 0 0 0 0 1 772444
-0.002233 -0.000834 0.119071 0.206527 0.739544 0.823321 -0.055392 1 0 0 0 0 0 1 773318
-0.002233 -0.000834 0.119071 0.206651 0.739966 0.823807 -0.055424 1 0 0 0 0 0 1 774355
-0.002233 -0.000834 0.119071 0.206778 0.740397 0.824286 -0.055456 1 0 0 0 0 0 1 775371
-0.002233 -0.000834 0.119071 0.206876 0.740787 0.824703 -0.055485 1 0 0 0 0 0 1 776297
-0.002233 -0.000834 0.119071 0.206982 0.741194 0.825178 -0.055516 1 0 0 0 0 0 1 777294
-0.002233 -0.000834 0.119071 0.207118 0.741619 0.825647 -0.055547 1 0 0 0 0 0 1 778300
-0.002233 -0.000834 0.119071 0.207225 0.742037 0.826095 -0.055578 1 0 0 0 0 0 1 779293
-0.002233 -0.000834 0.119071 0.207343 0.742442 0.826563 -0.055609 1 0 0 0 0 0 1 780290
-0.002233 -0.000834 0.119071 0.207456 0.742870 0.827043 -0.055641 1 0 0 0 0 0 1 781293
-0.002233 -0.000834 0.119071 0.207574 0.743292 0.827493 -0.055672 1 0 0 0 0 0 1 782300
-0.002233 -0.000834 0.119071 0.207688 0.743679 0.827940 -0.055702 1 0 0 0 0 0 1 783254
-0.002233 -0.000834 0.119071 0.207813 0.744100 0.828409 -0.055733 1 0 0 0 0 0 1 784248
-0.002233 -0.000834 0.119071 0.207924 0.744541 0.828882 -0.055766 1 0 0 0 0 0 1 785294
-0.002233 -0.000834 0.119071 0.208031 0.744950 0.829359 -0.055797 1 0 0 0 0 0 1 786295
-0.002233 -0.000834 0.119071 0.208281 0.745783 0.830283 -0.055859 1 0 0 0 0 0 1 788280
-0.002233 -0.000834 0.119071 0.208403 0.746258 0.830794 -0.055894 1 0 0 0 0 0 1 789409
-0.002233 -0.000834 0.119071 0.208509 0.746615 0.831209 -0.055922 1 0 0 0 0 0 1 790292
-0.002233 -0.000834 0.119071 0.208618 0.747031 0.831675 -0.055952 1 0 0 0 0 0 1 791265
-0.002233 -0.000834 0.119071 0.208736 0.747455 0.832127 -0.055984 1 0 0 0 0 0 1 792278
-0.002233 -0.000834 0.119071 0.208857 0.747862 0.832598 -0.056015 1 0 0 0 0 0 1 793281
-0.002233 -0.000834 0.119071 0.208982 0.748288 0.833071 -0.056047 1 0 0 0 0 0 1 794284
-0.002233 -0.000834 0.119071 0.209089 0.748711 0.833525 -0.056078 1 0 0 0 0 0 1 795289
-0.002233 -0.000834 0.119071 0.209230 0.749224 0.834114 -0.056117 1 0 0 0 0 0 1 796517
-0.002233 -0.000834 0.119071 0.209359 0.749662 0.834603 -0.056150 1 0 0 0 0 0 1 797594
-0.002233 -0.000834 0.119071 0.209447 0.749998 0.834958 -0.056175 1 0 0 0 0 0 1 798375
-0.002233 -0.000834 0.119071 0.209584 0.750464 0.835494 -0.056210 1 0 0 0 0 0 1 799518
-0.002233 -0.000834 0.119071 0.209675 0.750814 0.835887 -0.056236 1 0 0 0 0 0 1 800333
-0.002233 -0.000834 0.119071 0.209786 0.751213 0.836311 -0.056266 1 0 0 0 0 0 1 801284
-0.002233 -0.000834 0.119071 0.209915 0.751652 0.836817 -0.056299 1 0 0 0 0 0 1 802364
-0.002233 -0.000834 0.119071 0.210035 0.752060 0.837270 -0.056329 1 0 0 0 0 0 1 803324
-0.002233 -0.000834 0.119071 0.210141 0.752456 0.837714 -0.056360 1 0 0 0 0 0 1 804294
-0.002233 -0.000834 0.119071 0.210268 0.752980 0.838282 -0.056398 1 0 0 0 0 0 1 805517
-0.002233 -0.000834 0.119071 0.210398 0.753365 0.838722 -0.056427 1 0 0 0 0 0 1 806449
-0.002233 -0.000834 0.119071 0.210486 0.753693 0.839091 -0.056452 1 0 0 0 0 0 1 807257
-0.002233 -0.000834 0.119071 0.210612 0.754167 0.839600 -0.056487 1 0 0 0 0 0 1 808369
-0.002233 -0.000834 0.119071 0.210724 0.754572 0.840068 -0.056517 1 0 0 0 0 0 1 809336
-0.002233 -0.000834 0.119071 0.210837 0.754954 0.840496 -0.056547 1 0 0 0 0 0 1 810280
-0.002233 -0.000834 0.119071 0.210949 0.755377 0.840947 -0.056578 1 0 0 0 0 0 1 811268
-0.002233 -0.000834 0.119071 0.211078 0.755794 0.841426 -0.056609 1 0 0 0 0 0 1 812272
-0.002233 -0.000834 0.119071 0.211188 0.756204 0.841886 -0.056640 1 0 0 0 0 0 1 813276
-0.002233 -0.000834 0.119071 0.211287 0.756631 0.842346 -0.056671 1 0 0 0 0 0 1 814267
-0.002233 -0.000834 0.119071 0.211426 0.757046 0.842820 -0.056703 1 0 0 0 0 0 1 815272
-0.002233 -0.000834 0.119071 0.211537 0.757454 0.843278 -0.056734 1 0 0 0 0 0 1 816271
-0.002233 -0.000834 0.119071 0.211650 0.757884 0.843738 -0.056765 1 0 0 0 0 0 1 817277
-0.002233 -0.000834 0.119071 0.211767 0.758310 0.844230 -0.056797 1 0 0 0 0 0 1 818295
-0.002233 -0.000834 0.119071 0.211888 0.758719 0.844686 -0.056829 1 0 0 0 0 0 1 819302
-0.002233 -0.000834 0.119071 0.212002 0.759147 0.845143 -0.056860 1 0 0 0 0 0 1 820303
-0.002233 -0.000834 0.119071 0.212203 0.759826 0.845914 -0.056911 1 0 0 0 0 0 1 821935
-0.002233 -0.000834 0.119071 0.212236 0.759956 0.846063 -0.056921 1 0 0 0 0 0 1 822268
-0.002233 -0.000834 0.119071 0.212350 0.760413 0.846577 -0.056955 1 0 0 0 0 0 1 823361
-0.002233 -0.000834 0.119071 0.212477 0.760831 0.847017 -0.056985 1 0 0 0 0 0 1 824320
-0.002233 -0.000834 0.119071 0.212589 0.761225 0.847475 -0.057016 1 0 0 0 0 0 1 825308
-0.002233 -0.000834 0.119071 0.212705 0.761637 0.847936 -0.057047 1 0 0 0 0 0 1 826301
-0.002233 -0.000834 0.119071 0.212826 0.762076 0.848402 -0.057079 1 0 0 0 0 0 1 827305
-0.002233 -0.000834 0.119071 0.212927 0.762478 0.848872 -0.057110 1 0 0 0 0 0 1 828303
-0.002233 -0.000834 0.119071 0.213052 0.762911 0.849334 -0.057142 1 0 0 0 0 0 1 829325
-0.002233 -0.000834 0.119071 0.213198 0.763388 0.849880 -0.057178 1 0 0 0 0 0 1 830473
-0.002233 -0.000834 0.119071 0.213301 0.763771 0.850310 -0.057207 1 0 0 0 0 0 1 831411
-0.002233 -0.000834 0.119071 0.213414 0.764221 0.850816 -0.057241 1 0 0 0 0 0 1 832488
-0.002233 -0.000834 0.119071 0.213532 0.764609 0.851222 -0.057268 1 0 0 0 0 0 1 833374
-0.002233 -0.000834 0.119071 0.213643 0.765000 0.851678 -0.057299 1 0 0 0 0 0 1 834356
-0.002233 -0.000834 0.119071 0.213762 0.765422 0.852150 -0.057331 1 0 0 0 0 0 1 835373
-0.002233 -0.000834 0.119071 0.213875 0.765830 0.852581 -0.057360 1 0 0 0 0 0 1 836301
-0.002233 -0.000834 0.119071 0.213979 0.766245 0.853066 -0.057392 1 0 0 0 0 0 1 837332
-0.002233 -0.000834 0.119071 0.214103 0.766650 0.853517 -0.057423 1 0 0 0 0 0 1 838315
-0.002233 -0.000834 0.119071 0.214217 0.767058 0.853949 -0.057452 1 0 0 0 0 0 1 839245
-0.002233 -0.000834 0.119071 0.214347 0.767520 0.854482 -0.057488 1 0 0 0 0 0 1 840395
-0.002233 -0.000834 0.119071 0.214451 0.767935 0.854950 -0.057519 1 0 0 0 0 0 1 841388
-0.002233 -0.000834 0.119071 0.214565 0.768309 0.855342 -0.057546 1 0 0 0 0 0 1 842243
-0.002233 -0.000834 0.119071 0.214684 0.768728 0.855827 -0.057578 1 0 0 0 0 0 1 843290
-0.002233 -0.000834 0.119071 0.214802 0.769148 0.856297 -0.057610 1 0 0 0 0 0 1 844302
-0.002233 -0.000834 0.119071 0.214923 0.769584 0.856760 -0.057641 1 0 0 0 0 0 1 845299
-0.002233 -0.000834 0.119071 0.215023 0.769985 0.857230 -0.057672 1 0 0 0 0 0 1 846297
-0.002233 -0.000834 0.119071 0.215150 0.770398 0.857689 -0.057703 1 0 0 0 0 0 1 847297
-0.002233 -0.000834 0.119071 0.215272 0.770837 0.858156 -0.057735 1 0 0 0 0 0 1 848302
-0.002233 -0.000834 0.119071 0.215385 0.771236 0.858619 -0.057766 1 0 0 0 0 0 1 849301
-0.002233 -0.000834 0.119071 0.215501 0.771650 0.859082 -0.057797 1 0 0 0 0 0 1 850298
-0.002233 -0.000834 0.119071 0.215613 0.772077 0.859560 -0.057828 1 0 0 0 0 0 1 851297
-0.002233 -0.000834 0.119071 0.215737 0.772523 0.860035 -0.057862 1 0 0 0 0 0 1 852361
-0.002233 -0.000834 0.119071 0.215874 0.772988 0.860570 -0.057897 1 0 0 0 0 0 1 853503
-0.002233 -0.000834 0.119071 0.215987 0.773371 0.860997 -0.057926 1 0 0 0 0 0 1 854405
-0.002233 -0.000834 0.119071 0.216067 0.773744 0.861397 -0.057953 1 0 0 0 0 0 1 855281
-0.002233 -0.000834 0.119071 0.216194 0.774139 0.861852 -0.057984 1 0 0 0 0 0 1 856261
-0.002233 -0.000834 0.119071 0.216324 0.774579 0.862342 -0.058016 1 0 0 0 0 0 1 857300
-0.002233 -0.000834 0.119071 0.216432 0.775004 0.862797 -0.058048 1 0 0 0 0 0 1 858308
-0.002233 -0.000834 0.119071 0.216550 0.775409 0.863266 -0.058079 1 0 0 0 0 0 1 859306
-0.002233 -0.000834 0.119071 0.216670 0.775860 0.863771 -0.058112 1 0 0 0 0 0 1 860363
-0.002233 -0.000834 0.119071 0.216806 0.776350 0.864296 -0.058148 1 0 0 0 0 0 1 861534
-0.002233 -0.000834 0.119071 0.216910 0.776698 0.864701 -0.058175 1 0 0 0 0 0 1 862395
-0.002233 -0.000834 0.119071 0.217049 0.777172 0.865228 -0.058210 1 0 0 0 0 0 1 863515
-0.002233 -0.000834 0.119071 0.217141 0.777543 0.865624 -0.058238 1 0 0 0 0 0 1 864395
-0.002233 -0.000834 0.119071 0.217267 0.778021 0.866176 -0.058274 1 0 0 0 0 0 1 865559
-0.002233 -0.000834 0.119071 0.217383 0.778374 0.866567 -0.058300 1 0 0 0 0 0 1 866395
-0.002233 -0.000834 0.119071 0.217477 0.778749 0.866966 -0.058328 1 0 0 0 0 0 1 867284
-0.002233 -0.000834 0.119071 0.217600 0.779170 0.867452 -0.058360 1 0 0 0 0 0 1 868320
-0.002233 -0.000834 0.119071 0.217706 0.779571 0.867902 -0.058390 1 0 0 0 0 0 1 869257
-0.002233 -0.000834 0.119071 0.217830 0.780016 0.868377 -0.058423 1 0 0 0 0 0 1 870319
-0.002233 -0.000834 0.119071 0.217971 0.780498 0.868931 -0.058460 1 0 0 0 0 0 1 871503
-0.002233 -0.000834 0.119071 0.218081 0.780867 0.869342 -0.058487 1 0 0 0 0 0 1 872371
-0.002233 -0.000834 0.119071 0.218175 0.781245 0.869745 -0.058515 1 0 0 0 0 0 1 873266
-0.002233 -0.000834 0.119071 0.218287 0.781675 0.870245 -0.058548 1 0 0 0 0 0 1 874318
-0.002233 -0.000834 0.119071 0.218427 0.782113 0.870729 -0.058580 1 0 0 0 0 0 1 875356
-0.002233 -0.000834 0.119071 0.218524 0.782499 0.871141 -0.058609 1 0 0 0 0 0 1 876272
-0.002233 -0.000834 0.119071 0.218643 0.782905 0.871611 -0.058640 1 0 0 0 0 0 1 877272
-0.002233 -0.000834 0.119071 0.218757 0.783334 0.872091 -0.058672 1 0 0 0 0 0 1 878277
-0.002233 -0.000834 0.119071 0.218869 0.783739 0.872522 -0.058702 1 0 0 0 0 0 1 879244
-0.002233 -0.000834 0.119071 0.218989 0.784146 0.872992 -0.058733 1 0 0 0 0 0 1 880246
-0.002233 -0.000834 0.119071 0.219115 0.784571 0.873465 -0.058764 1 0 0 0 0 0 1 881247
-0.002233 -0.000834 0.119071 0.219225 0.784982 0.873925 -0.058796 1 0 0 0 0 0 1 882252
-0.002233 -0.000834 0.119071 0.219325 0.785410 0.874386 -0.058827 1 0 0 0 0 0 1 883246
-0.002233 -0.000834 0.119071 0.219462 0.785820 0.874854 -0.058858 1 0 0 0 0 0 1 884238
-0.002233 -0.000834 0.119071 0.219574 0.786232 0.875317 -0.058889 1 0 0 0 0 0 1 885247
-0.002233 -0.000834 0.119071 0.219689 0.786670 0.875785 -0.058921 1 0 0 0 0 0 1 886272
-0.002233 -0.000834 0.119071 0.219881 0.787362 0.876573 -0.058973 1 0 0 0 0 0 1 887927
-0.002233 -0.000834 0.119071 0.219921 0.787479 0.876706 -0.058983 1 0 0 0 0 0 1 888236
-0.002233 -0.000834 0.119071 0.220045 0.787944 0.877204 -0.059017 1 0 0 0 0 0 1 889326
-0.002233 -0.000834 0.119071 0.220166 0.788339 0.877658 -0.059047 1 0 0 0 0 0 1 890276
-0.002233 -0.000834 0.119071 0.220274 0.788738 0.878107 -0.059077 1 0 0 0 0 0 1 891254
-0.002233 -0.000834 0.119071 0.220375 0.789171 0.878573 -0.059109 1 0 0 0 0 0 1 892260
-0.002233 -0.000834 0.119071 0.220512 0.789583 0.879043 -0.059140 1 0 0 0 0 0 1 893256
-0.002233 -0.000834 0.119071 0.220624 0.789992 0.879503 -0.059171 1 0 0 0 0 0 1 894259
-0.002233 -0.000834 0.119071 0.220770 0.790539 0.880093 -0.059211 1 0 0 0 0 0 1 895546
-0.002233 -0.000834 0.119071 0.220887 0.790964 0.880584 -0.059243 1 0 0 0 0 0 1 896562
-0.002233 -0.000834 0.119071 0.220978 0.791266 0.880921 -0.059266 1 0 0 0 0 0 1 897311
-0.002233 -0.000834 0.119071 0.221126 0.791815 0.881514 -0.059307 1 0 0 0 0 0 1 898604
-0.002228 -0.000853 0.119081 0.147842 1.044988 0.737035 -0.059331 1 0 0 0 0 0 1 899364
-0.002225 -0.000862 0.119085 0.171578 0.959311 0.808975 -0.059363 1 0 0 0 0 0 1 900405
-0.002224 -0.000866 0.119086 0.190272 0.895730 0.846285 -0.059397 1 0 0 0 0 0 1 901479
-0.002223 -0.000868 0.119087 0.200582 0.862066 0.860600 -0.059423 1 0 0 0 0 0 1 902318
-0.002223 -0.000869 0.119087 0.205989 0.845333 0.865998 -0.059454 1 0 0 0 0 0 1 903310
-0.002222 -0.000870 0.119087 0.208786 0.837196 0.868199 -0.059487 1 0 0 0 0 0 1 904375
-0.002222 -0.000870 0.119087 0.210268 0.833335 0.869239 -0.059518 1 0 0 0 0 0 1 905362
-0.002222 -0.000870 0.119087 0.211042 0.831566 0.869840 -0.059545 1 0 0 0 0 0 1 906218
-0.002222 -0.000871 0.119087 0.211510 0.830964 0.870395 -0.059578 1 0 0 0 0 0 1 907284
-0.002222 -0.000871 0.119087 0.211799 0.830899 0.870919 -0.059612 1 0 0 0 0 0 1 908378
-0.002222 -0.000871 0.119087 0.211992 0.831036 0.871348 -0.059641 1 0 0 0 0 0 1 909299
-0.002241 -0.000866 0.119097 0.473140 0.770575 0.732998 -0.059670 1 0 0 0 0 0 1 910237
-0.002250 -0.000864 0.119100 0.383845 0.790974 0.801876 -0.059702 1 0 0 0 0 0 1 911249
-0.002255 -0.000863 0.119101 0.317920 0.806743 0.837601 -0.059733 1 0 0 0 0 0 1 912255
-0.002257 -0.000862 0.119102 0.283123 0.815494 0.851408 -0.059765 1 0 0 0 0 0 1 913274
-0.002258 -0.000862 0.119102 0.265671 0.820152 0.856553 -0.059795 1 0 0 0 0 0 1 914226
-0.002259 -0.000862 0.119102 0.257037 0.822745 0.858645 -0.059826 1 0 0 0 0 0 1 915230
-0.002259 -0.000862 0.119102 0.252802 0.824271 0.859685 -0.059859 1 0 0 0 0 0 1 916276
-0.002259 -0.000862 0.119102 0.250751 0.825226 0.860325 -0.059890 1 0 0 0 0 0 1 917251
-0.002259 -0.000862 0.119102 0.249790 0.825946 0.860842 -0.059921 1 0 0 0 0 0 1 918259
-0.002259 -0.000862 0.119102 0.249364 0.826485 0.861292 -0.059951 1 0 0 0 0 0 1 919221
-0.002259 -0.000862 0.119102 0.249231 0.827017 0.861791 -0.059984 1 0 0 0 0 0 1 920283
-0.002259 -0.000862 0.119102 0.249301 0.827721 0.862476 -0.060033 1 0 0 0 0 0 1 921841
-0.002259 -0.000862 0.119102 0.249301 0.827954 0.862712 -0.060049 1 0 0 0 0 0 1 922345
-0.002259 -0.000862 0.119102 0.249385 0.828372 0.863139 -0.060078 1 0 0 0 0 0 1 923294
-0.002259 -0.000862 0.119102 0.249496 0.828815 0.863585 -0.060109 1 0 0 0 0 0 1 924288
-0.002259 -0.000862 0.119102 0.249622 0.829238 0.864023 -0.060140 1 0 0 0 0 0 1 925264
-0.002259 -0.000862 0.119102 0.249733 0.829668 0.864476 -0.060172 1 0 0 0 0 0 1 926275
-0.002259 -0.000862 0.119102 0.249875 0.830082 0.864923 -0.060203 1 0 0 0 0 0 1 927271
-0.002259 -0.000862 0.119102 0.250001 0.830539 0.865384 -0.060234 1 0 0 0 0 0 1 928283
-0.002259 -0.000862 0.119102 0.250138 0.830974 0.865835 -0.060267 1 0 0 0 0 0 1 929315
-0.002259 -0.000862 0.119102 0.250278 0.831478 0.866363 -0.060303 1 0 0 0 0 0 1 930479
-0.002259 -0.000862 0.119102 0.250399 0.831866 0.866765 -0.060330 1 0 0 0 0 0 1 931359
-0.002259 -0.000862 0.119102 0.250552 0.832349 0.867266 -0.060366 1 0 0 0 0 0 1 932503
-0.002259 -0.000862 0.119102 0.250666 0.832766 0.867705 -0.060396 1 0 0 0 0 0 1 933469
-0.002259 -0.000862 0.119102 0.250779 0.833131 0.868083 -0.060422 1 0 0 0 0 0 1 934295
-0.002259 -0.000862 0.119102 0.250914 0.833554 0.868522 -0.060454 1 0 0 0 0 0 1 935301
-0.002259 -0.000862 0.119102 0.251043 0.833997 0.869006 -0.060486 1 0 0 0 0 0 1 936352
-0.002259 -0.000862 0.119102 0.251167 0.834415 0.869424 -0.060515 1 0 0 0 0 0 1 937279
-0.002259 -0.000862 0.119102 0.251307 0.834856 0.869880 -0.060548 1 0 0 0 0 0 1 938323
-0.002259 -0.000862 0.119102 0.251422 0.835281 0.870325 -0.060579 1 0 0 0 0 0 1 939305
-0.002259 -0.000862 0.119102 0.251554 0.835706 0.870767 -0.060609 1 0 0 0 0 0 1 940271
-0.002259 -0.000862 0.119102 0.251697 0.836155 0.871232 -0.060642 1 0 0 0 0 0 1 941336
-0.002259 -0.000862 0.119102 0.251818 0.836596 0.871695 -0.060674 1 0 0 0 0 0 1 942356
-0.002259 -0.000862 0.119102 0.251945 0.837005 0.872120 -0.060703 1 0 0 0 0 0 1 943285
-0.002259 -0.000862 0.119102 0.252078 0.837421 0.872551 -0.060734 1 0 0 0 0 0 1 944274
-0.002259 -0.000862 0.119102 0.252196 0.837852 0.873004 -0.060765 1 0 0 0 0 0 1 945272
-0.002259 -0.000862 0.119102 0.252336 0.838282 0.873469 -0.060797 1 0 0 0 0 0 1 946276
-0.002259 -0.000862 0.119102 0.252466 0.838707 0.873894 -0.060827 1 0 0 0 0 0 1 947262
-0.002259 -0.000862 0.119102 0.252586 0.839146 0.874353 -0.060859 1 0 0 0 0 0 1 948275
-0.002259 -0.000862 0.119102 0.252734 0.839582 0.874802 -0.060890 1 0 0 0 0 0 1 949273
-0.002259 -0.000862 0.119102 0.252846 0.840009 0.875251 -0.060922 1 0 0 0 0 0 1 950275
-0.002259 -0.000862 0.119102 0.252974 0.840440 0.875701 -0.060953 1 0 0 0 0 0 1 951277
-0.002259 -0.000862 0.119102 0.253115 0.840849 0.876122 -0.060982 1 0 0 0 0 0 1 952213
-0.002259 -0.000862 0.119102 0.253230 0.841285 0.876580 -0.061014 1 0 0 0 0 0 1 953236
-0.002259 -0.000862 0.119102 0.253483 0.842131 0.877463 -0.061076 1 0 0 0 0 0 1 955202
-0.002259 -0.000862 0.119102 0.253654 0.842639 0.877986 -0.061112 1 0 0 0 0 0 1 956366
-0.002259 -0.000862 0.119102 0.253757 0.843012 0.878399 -0.061140 1 0 0 0 0 0 1 957271
-0.002259 -0.000862 0.119102 0.253880 0.843446 0.878836 -0.061171 1 0 0 0 0 0 1 958258
-0.002259 -0.000862 0.119102 0.254032 0.843895 0.879296 -0.061203 1 0 0 0 0 0 1 959283
-0.002259 -0.000862 0.119102 0.254140 0.844309 0.879732 -0.061233 1 0 0 0 0 0 1 960255
-0.002259 -0.000862 0.119102 0.254283 0.844745 0.880184 -0.061265 1 0 0 0 0 0 1 961276
-0.002259 -0.000862 0.119102 0.254420 0.845222 0.880681 -0.061299 1 0 0 0 0 0 1 962356
-0.002259 -0.000862 0.119102 0.254550 0.845673 0.881153 -0.061332 1 0 0 0 0 0 1 963420
-0.002259 -0.000862 0.119102 0.254671 0.846037 0.881529 -0.061359 1 0 0 0 0 0 1 964273
-0.002259 -0.000862 0.119102 0.254804 0.846498 0.882010 -0.061392 1 0 0 0 0 0 1 965316
-0.002259 -0.000862 0.119102 0.254958 0.847030 0.882567 -0.061431 1 0 0 0 0 0 1 966568
-0.002259 -0.000862 0.119102 0.255102 0.847446 0.883016 -0.061462 1 0 0 0 0 0 1 967569
-0.002259 -0.000862 0.119102 0.255183 0.847754 0.883322 -0.061483 1 0 0 0 0 0 1 968236
-0.002259 -0.000862 0.119102 0.255312 0.848205 0.883792 -0.061516 1 0 0 0 0 0 1 969296
-0.002259 -0.000862 0.119102 0.255455 0.848640 0.884242 -0.061548 1 0 0 0 0 0 1 970314
-0.002259 -0.000862 0.119102 0.255577 0.849065 0.884686 -0.061578 1 0 0 0 0 0 1 971276
-0.002259 -0.000862 0.119102 0.255730 0.849550 0.885189 -0.061614 1 0 0 0 0 0 1 972424
-0.002259 -0.000862 0.119102 0.255862 0.850031 0.885694 -0.061648 1 0 0 0 0 0 1 973537
-0.002259 -0.000862 0.119102 0.255965 0.850357 0.886032 -0.061671 1 0 0 0 0 0 1 974273
-0.002259 -0.000862 0.119102 0.256104 0.850794 0.886485 -0.061704 1 0 0 0 0 0 1 975310
-0.002259 -0.000862 0.119102 0.256223 0.851206 0.886937 -0.061735 1 0 0 0 0 0 1 976291
-0.002259 -0.000862 0.119102 0.256349 0.851630 0.887361 -0.061764 1 0 0 0 0 0 1 977231
-0.002259 -0.000862 0.119102 0.256481 0.852047 0.887792 -0.061795 1 0 0 0 0 0 1 978221
-0.002259 -0.000862 0.119102 0.256599 0.852477 0.888243 -0.061826 1 0 0 0 0 0 1 979213
-0.002259 -0.000862 0.119102 0.256735 0.852916 0.888699 -0.061857 1 0 0 0 0 0 1 980213
-0.002259 -0.000862 0.119102 0.256871 0.853342 0.889141 -0.061889 1 0 0 0 0 0 1 981224
-0.002259 -0.000862 0.119102 0.256988 0.853772 0.889592 -0.061920 1 0 0 0 0 0 1 982218
-0.002259 -0.000862 0.119102 0.257125 0.854212 0.890048 -0.061951 1 0 0 0 0 0 1 983218
-0.002259 -0.000862 0.119102 0.257256 0.854621 0.890473 -0.061981 1 0 0 0 0 0 1 984192
-0.002259 -0.000862 0.119102 0.257378 0.855067 0.890941 -0.062014 1 0 0 0 0 0 1 985223
-0.002259 -0.000862 0.119102 0.257517 0.855492 0.891401 -0.062045 1 0 0 0 0 0 1 986216
-0.002259 -0.000862 0.119102 0.257652 0.855936 0.891846 -0.062077 1 0 0 0 0 0 1 987248
-0.002259 -0.000862 0.119102 0.257857 0.856657 0.892598 -0.062129 1 0 0 0 0 0 1 988914
-0.002259 -0.000862 0.119102 0.257911 0.856780 0.892721 -0.062137 1 0 0 0 0 0 1 989186
-0.002259 -0.000862 0.119102 0.258036 0.857251 0.893217 -0.062172 1 0 0 0 0 0 1 990292
-0.002259 -0.000862 0.119102 0.258158 0.857663 0.893646 -0.062202 1 0 0 0 0 0 1 991248
-0.002259 -0.000862 0.119102 0.258306 0.858093 0.894089 -0.062233 1 0 0 0 0 0 1 992233
-0.002259 -0.000862 0.119102 0.258418 0.858518 0.894537 -0.062264 1 0 0 0 0 0 1 993231
-0.002259 -0.000862 0.119102 0.258545 0.858948 0.894985 -0.062295 1 0 0 0 0 0 1 994230
-0.002259 -0.000862 0.119102 0.258694 0.859383 0.895433 -0.062326 1 0 0 0 0 0 1 995226
-0.002259 -0.000862 0.119102 0.258813 0.859809 0.895901 -0.062358 1 0 0 0 0 0 1 996254
-0.002259 -0.000862 0.119102 0.258964 0.860338 0.896436 -0.062396 1 0 0 0 0 0 1 997460
-0.002259 -0.000862 0.119102 0.259096 0.860718 0.896825 -0.062423 1 0 0 0 0 0 1 998325
-0.002259 -0.000862 0.119102 0.259217 0.861175 0.897306 -0.062457 1 0 0 0 0 0 1 999398
-0.002259 -0.000862 0.119102 0.259367 0.861636 0.897783 -0.062490 1 0 0 0 0 0 2 476
-0.002259 -0.000862 0.119102 0.259405 0.861781 0.897935 -0.062500 1 0 0 0 0 0 2 1321
-0.002259 -0.000862 0.119102 0.259396 0.861774 0.897929 -0.062500 1 0 0 0 0 0 2 2256
-0.002259 -0.000862 0.119102 0.259407 0.861770 0.897922 -0.062500 1 0 0 0 0 0 2 3288
-0.002259 -0.000862 0.119102 0.259405 0.861781 0.897935 -0.062500 1 0 0 0 0 0 2 4347
-0.002259 -0.000862 0.119102 0.259396 0.861774 0.897929 -0.062500 1 0 0 0 0 0 2 5281
-0.002259 -0.000862 0.119102 0.259411 0.861758 0.897929 -0.062500 1 0 0 0 0 0 2 6215
-0.002259 -0.000862 0.119102 0.259405 0.861779 0.897936 -0.062500 1 0 0 0 0 0 2 7286
-0.002259 -0.000862 0.119102 0.259396 0.861773 0.897930 -0.062500 1 0 0 0 0 0 2 8342
-0.002259 -0.000862 0.119102 0.259407 0.861770 0.897922 -0.062500 1 0 0 0 0 0 2 9258
-0.002259 -0.000862 0.119102 0.259405 0.861781 0.897935 -0.062500 1 0 0 0 0 0 2 10245
-0.002259 -0.000862 0.119102 0.259396 0.861774 0.897929 -0.062500 1 0 0 0 0 0 2 11244
-0.002259 -0.000862 0.119102 0.259407 0.861770 0.897922 -0.062500 1 0 0 0 0 0 2 12255
-0.002259 -0.000862 0.119102 0.259404 0.861781 0.897935 -0.062500 1 0 0 0 0 0 2 13253
-0.002259 -0.000862 0.119102 0.259408 0.861771 0.897923 -0.062500 1 0 0 0 0 0 2 14247
-0.002259 -0.000862 0.119102 0.259400 0.861761 0.897935 -0.062500 1 0 0 0 0 0 2 15249
-0.002259 -0.000862 0.119102 0.259404 0.861780 0.897936 -0.062500 1 0 0 0 0 0 2 16250
-0.002259 -0.000862 0.119102 0.259408 0.861770 0.897923 -0.062500 1 0 0 0 0 0 2 17252
-0.002259 -0.000862 0.119102 0.259397 0.861772 0.897928 -0.062500 1 0 0 0 0 0 2 18247
-0.002259 -0.000862 0.119102 0.259403 0.861781 0.897936 -0.062500 1 0 0 0 0 0 2 19254
-0.002259 -0.000862 0.119102 0.259408 0.861771 0.897923 -0.062500 1 0 0 0 0 0 2 20755
-0.002259 -0.000862 0.119102 0.259397 0.861772 0.897928 -0.062500 1 0 0 0 0 0 2 21281
-0.002259 -0.000862 0.119102 0.259403 0.861781 0.897936 -0.062500 1 0 0 0 0 0 2 22325
-0.002259 -0.000862 0.119102 0.259408 0.861771 0.897923 -0.062500 1 0 0 0 0 0 2 23199
-0.002259 -0.000862 0.119102 0.259396 0.861773 0.897928 -0.062500 1 0 0 0 0 0 2 24189
-0.002259 -0.000862 0.119102 0.259407 0.861770 0.897942 -0.062500 1 0 0 0 0 0 2 25261
-0.002259 -0.000862 0.119102 0.259408 0.861769 0.897924 -0.062500 1 0 0 0 0 0 2 26255
-0.002259 -0.000862 0.119102 0.259397 0.861772 0.897928 -0.062500 1 0 0 0 0 0 2 27253
-0.002259 -0.000862 0.119102 0.259403 0.861781 0.897936 -0.062500 1 0 0 0 0 0 2 28296
-0.002259 -0.000862 0.119102 0.259408 0.861771 0.897923 -0.062500 1 0 0 0 0 0 2 29487
-0.002259 -0.000862 0.119102 0.259396 0.861772 0.897928 -0.062500 1 0 0 0 0 0 2 30363
-0.002259 -0.000862 0.119102 0.259415 0.861778 0.897929 -0.062500 1 0 0 0 0 0 2 31565
-0.002259 -0.000862 0.119102 0.259398 0.861773 0.897929 -0.062500 1 0 0 0 0 0 2 32508
-0.002259 -0.000862 0.119102 0.259395 0.861773 0.897929 -0.062500 1 0 0 0 0 0 2 33341
-0.002259 -0.000862 0.119102 0.259415 0.861779 0.897929 -0.062500 1 0 0 0 0 0 2 34495
-0.002259 -0.000862 0.119102 0.259401 0.861762 0.897935 -0.062500 1 0 0 0 0 0 2 35368
-0.002259 -0.000862 0.119102 0.259396 0.861771 0.897930 -0.062500 1 0 0 0 0 0 2 36233
-0.002259 -0.000862 0.119102 0.259415 0.861778 0.897930 -0.062500 1 0 0 0 0 0 2 37258
-0.002259 -0.000862 0.119102 0.259397 0.861773 0.897929 -0.062500 1 0 0 0 0 0 2 38288
-0.002259 -0.000862 0.119102 0.259395 0.861773 0.897929 -0.062500 1 0 0 0 0 0 2 39463
-0.002259 -0.000862 0.119102 0.259415 0.861778 0.897929 -0.062500 1 0 0 0 0 0 2 40282
-0.002259 -0.000862 0.119102 0.259397 0.861773 0.897929 -0.062500 1 0 0 0 0 0 2 41294
-0.002259 -0.000862 0.119102 0.259407 0.861770 0.897922 -0.062500 1 0 0 0 0 0 2 42331
-0.002259 -0.000862 0.119102 0.259405 0.861781 0.897935 -0.062500 1 0 0 0 0 0 2 43258
-0.002259 -0.000862 0.119102 0.259396 0.861774 0.897929 -0.062500 1 0 0 0 0 0 2 44247
-0.002259 -0.000862 0.119102 0.259411 0.861758 0.897929 -0.062500 1 0 0 0 0 0 2 45243
-0.002259 -0.000862 0.119102 0.259405 0.861779 0.897936 -0.062500 1 0 0 0 0 0 2 46251
-0.002259 -0.000862 0.119102 0.259396 0.861773 0.897930 -0.062500 1 0 0 0 0 0 2 47224
-0.002259 -0.000862 0.119102 0.259407 0.861770 0.897922 -0.062500 1 0 0 0 0 0 2 48242
-0.002259 -0.000862 0.119102 0.259405 0.861781 0.897935 -0.062500 1 0 0 0 0 0 2 49245
-0.002259 -0.000862 0.119102 0.259396 0.861774 0.897929 -0.062500 1 0 0 0 0 0 2 50231
-0.002259 -0.000862 0.119102 0.259407 0.861770 0.897922 -0.062500 1 0 0 0 0 0 2 51251
-0.002259 -0.000862 0.119102 0.259404 0.861781 0.897935 -0.062500 1 0 0 0 0 0 2 52268
-0.002259 -0.000862 0.119102 0.259396 0.861774 0.897929 -0.062500 1 0 0 0 0 0 2 53770
-0.002259 -0.000862 0.119102 0.259407 0.861770 0.897922 -0.062500 1 0 0 0 0 0 2 54265
-0.002259 -0.000862 0.119102 0.259408 0.861770 0.897942 -0.062500 1 0 0 0 0 0 2 55327
-0.002259 -0.000862 0.119102 0.259409 0.861769 0.897924 -0.062500 1 0 0 0 0 0 2 56267
-0.002259 -0.000862 0.119102 0.259397 0.861772 0.897928 -0.062500 1 0 0 0 0 0 2 57265
-0.002259 -0.000862 0.119102 0.259403 0.861781 0.897936 -0.062500 1 0 0 0 0 0 2 58181
-0.002259 -0.000862 0.119102 0.259408 0.861771 0.897923 -0.062500 1 0 0 0 0 0 2 59219
-0.002259 -0.000862 0.119102 0.259397 0.861772 0.897928 -0.062500 1 0 0 0 0 0 2 60233
-0.002259 -0.000862 0.119102 0.259403 0.861781 0.897936 -0.062500 1 0 0 0 0 0 2 61496
-0.002259 -0.000862 0.119102 0.259408 0.861771 0.897923 -0.062500 1 0 0 0 0 0 2 62514
-0.002259 -0.000862 0.119102 0.259396 0.861773 0.897928 -0.062500 1 0 0 0 0 0 2 63305
-0.002259 -0.000862 0.119102 0.259407 0.861770 0.897942 -0.062500 1 0 0 0 0 0 2 64448
-0.002259 -0.000862 0.119102 0.259408 0.861769 0.897924 -0.062500 1 0 0 0 0 0 2 65315
-0.002259 -0.000862 0.119102 0.259397 0.861772 0.897928 -0.062500 1 0 0 0 0 0 2 66505
-0.002259 -0.000862 0.119102 0.259403 0.861781 0.897936 -0.062500 1 0 0 0 0 0 2 67332
-0.002259 -0.000862 0.119102 0.259408 0.861771 0.897923 -0.062500 1 0 0 0 0 0 2 68257
-0.002259 -0.000862 0.119102 0.259396 0.861772 0.897928 -0.062500 1 0 0 0 0 0 2 69268
-0.002259 -0.000862 0.119102 0.259415 0.861778 0.897929 -0.062500 1 0 0 0 0 0 2 70189
-0.002259 -0.000862 0.119102 0.259398 0.861773 0.897929 -0.062500 1 0 0 0 0 0 2 71215
-0.002259 -0.000862 0.119102 0.259395 0.861773 0.897929 -0.062500 1 0 0 0 0 0 2 72268
-0.002259 -0.000862 0.119102 0.259415 0.861779 0.897929 -0.062500 1 0 0 0 0 0 2 73174
-0.002259 -0.000862 0.119102 0.259401 0.861762 0.897935 -0.062500 1 0 0 0 0 0 2 74266
-0.002259 -0.000862 0.119102 0.259396 0.861771 0.897930 -0.062500 1 0 0 0 0 0 2 75325
-0.002259 -0.000862 0.119102 0.259407 0.861769 0.897922 -0.062500 1 0 0 0 0 0 2 76222
-0.002259 -0.000862 0.119102 0.259404 0.861781 0.897935 -0.062500 1 0 0 0 0 0 2 77233
-0.002259 -0.000862 0.119102 0.259396 0.861773 0.897929 -0.062500 1 0 0 0 0 0 2 78223
-0.002259 -0.000862 0.119102 0.259415 0.861779 0.897929 -0.062500 1 0 0 0 0 0 2 79223
-0.002259 -0.000862 0.119102 0.259397 0.861773 0.897929 -0.062500 1 0 0 0 0 0 2 80226
-0.002259 -0.000862 0.119102 0.259395 0.861773 0.897929 -0.062500 1 0 0 0 0 0 2 81228
-0.002259 -0.000862 0.119102 0.259415 0.861779 0.897929 -0.062500 1 0 0 0 0 0 2 82225
-0.002259 -0.000862 0.119102 0.259397 0.861774 0.897929 -0.062500 1 0 0 0 0 0 2 83228
-0.002259 -0.000862 0.119102 0.259411 0.861758 0.897929 -0.062500 1 0 0 0 0 0 2 84223
-0.002259 -0.000862 0.119102 0.259405 0.861779 0.897936 -0.062500 1 0 0 0 0 0 2 86172
-0.002259 -0.000862 0.119102 0.259396 0.861773 0.897930 -0.062500 1 0 0 0 0 0 2 86350
-0.002259 -0.000862 0.119102 0.259407 0.861770 0.897922 -0.062500 1 0 0 0 0 0 2 87340
-0.002259 -0.000862 0.119102 0.259405 0.861781 0.897935 -0.062500 1 0 0 0 0 0 2 88196
-0.002259 -0.000862 0.119102 0.259396 0.861774 0.897929 -0.062500 1 0 0 0 0 0 2 89187
-0.002259 -0.000862 0.119102 0.259407 0.861770 0.897922 -0.062500 1 0 0 0 0 0 2 90228
-0.002259 -0.000862 0.119102 0.259404 0.861781 0.897935 -0.062500 1 0 0 0 0 0 2 91231
-0.002259 -0.000862 0.119102 0.259396 0.861774 0.897929 -0.062500 1 0 0 0 0 0 2 92231
-0.002259 -0.000862 0.119102 0.259407 0.861770 0.897922 -0.062500 1 0 0 0 0 0 2 93367
-0.002259 -0.000862 0.119102 0.259408 0.861770 0.897942 -0.062500 1 0 0 0 0 0 2 94433
-0.002259 -0.000862 0.119102 0.259409 0.861769 0.897924 -0.062500 1 0 0 0 0 0 2 95300
-0.002259 -0.000862 0.119102 0.259397 0.861772 0.897928 -0.062500 1 0 0 0 0 0 2 96444
-0.002259 -0.000862 0.119102 0.259403 0.861781 0.897936 -0.062500 1 0 0 0 0 0 2 97340
-0.002259 -0.000862 0.119102 0.259408 0.861771 0.897923 -0.062500 1 0 0 0 0 0 2 98487
-0.002259 -0.000862 0.119102 0.259397 0.861772 0.897928 -0.062500 1 0 0 0 0 0 2 99314
-0.002259 -0.000862 0.119102 0.259403 0.861781 0.897936 -0.062500 1 0 0 0 0 0 2 100459
-0.002259 -0.000862 0.119102 0.259408 0.861771 0.897923 -0.062500 1 0 0 0 0 0 2 101247
-0.002259 -0.000862 0.119102 0.259397 0.861773 0.897928 -0.062500 1 0 0 0 0 0 2 102213
-0.002259 -0.000862 0.119102 0.259407 0.861770 0.897942 -0.062500 1 0 0 0 0 0 2 103265
-0.002259 -0.000862 0.119102 0.259408 0.861769 0.897924 -0.062500 1 0 0 0 0 0 2 104259
-0.002259 -0.000862 0.119102 0.259397 0.861772 0.897928 -0.062500 1 0 0 0 0 0 2 105407
-0.002259 -0.000862 0.119102 0.259395 0.861772 0.897929 -0.062500 1 0 0 0 0 0 2 106517
-0.002259 -0.000862 0.119102 0.259415 0.861778 0.897929 -0.062500 1 0 0 0 0 0 2 107279
-0.002259 -0.000862 0.119102 0.259397 0.861773 0.897929 -0.062500 1 0 0 0 0 0 2 108298
-0.002259 -0.000862 0.119102 0.259403 0.861781 0.897936 -0.062500 1 0 0 0 0 0 2 109307
-0.002259 -0.000862 0.119102 0.259408 0.861771 0.897923 -0.062500 1 0 0 0 0 0 2 110206
-0.002259 -0.000862 0.119102 0.259396 0.861773 0.897928 -0.062500 1 0 0 0 0 0 2 111229
-0.002259 -0.000862 0.119102 0.259415 0.861779 0.897929 -0.062500 1 0 0 0 0 0 2 112223
-0.002259 -0.000862 0.119102 0.259401 0.861762 0.897935 -0.062500 1 0 0 0 0 0 2 113205
-0.002259 -0.000862 0.119102 0.259396 0.861771 0.897930 -0.062500 1 0 0 0 0 0 2 114176
-0.002259 -0.000862 0.119102 0.259407 0.861769 0.897922 -0.062500 1 0 0 0 0 0 2 115211
-0.002259 -0.000862 0.119102 0.259404 0.861781 0.897935 -0.062500 1 0 0 0 0 0 2 116213
-0.002259 -0.000862 0.119102 0.259396 0.861773 0.897929 -0.062500 1 0 0 0 0 0 2 117209
-0.002259 -0.000862 0.119102 0.259407 0.861770 0.897922 -0.062500 1 0 0 0 0 0 2 118223
-0.002259 -0.000862 0.119102 0.259404 0.861781 0.897935 -0.062500 1 0 0 0 0 0 2 119344
-0.002259 -0.000862 0.119102 0.259396 0.861774 0.897929 -0.062500 1 0 0 0 0 0 2 120192
-0.002259 -0.000862 0.119102 0.259415 0.861779 0.897929 -0.062500 1 0 0 0 0 0 2 121319
-0.002259 -0.000862 0.119102 0.259397 0.861774 0.897929 -0.062500 1 0 0 0 0 0 2 122244
-0.002259 -0.000862 0.119102 0.259398 0.861761 0.897935 -0.062500 1 0 0 0 0 0 2 123239
-0.002259 -0.000862 0.119102 0.259407 0.861768 0.897923 -0.062500 1 0 0 0 0 0 2 124229
-0.002259 -0.000862 0.119102 0.259404 0.861780 0.897935 -0.062500 1 0 0 0 0 0 2 125229
-0.002259 -0.000862 0.119102 0.259408 0.861771 0.897923 -0.062500 1 0 0 0 0 0 2 126227
-0.002259 -0.000862 0.119102 0.259405 0.861781 0.897935 -0.062500 1 0 0 0 0 0 2 127496
-0.002259 -0.000862 0.119102 0.259396 0.861774 0.897929 -0.062500 1 0 0 0 0 0 2 128312
-0.002259 -0.000862 0.119102 0.259407 0.861770 0.897922 -0.062500 1 0 0 0 0 0 2 129511
-0.002259 -0.000862 0.119102 0.259405 0.861781 0.897935 -0.062500 1 0 0 0 0 0 2 130318
-0.002259 -0.000862 0.119102 0.259396 0.861774 0.897929 -0.062500 1 0 0 0 0 0 2 131470
-0.002259 -0.000862 0.119102 0.259407 0.861770 0.897922 -0.062500 1 0 0 0 0 0 2 132321
-0.002259 -0.000862 0.119102 0.259408 0.861770 0.897942 -0.062500 1 0 0 0 0 0 2 133474
-0.002259 -0.000862 0.119102 0.259409 0.861769 0.897924 -0.062500 1 0 0 0 0 0 2 134313
-0.002259 -0.000862 0.119102 0.259397 0.861772 0.897928 -0.062500 1 0 0 0 0 0 2 135209
-0.002259 -0.000862 0.119102 0.259395 0.861772 0.897928 -0.062500 1 0 0 0 0 0 2 136241
-0.002259 -0.000862 0.119102 0.259403 0.861781 0.897936 -0.062500 1 0 0 0 0 0 2 137188
-0.002259 -0.000862 0.119102 0.259408 0.861771 0.897923 -0.062500 1 0 0 0 0 0 2 138237
-0.002259 -0.000862 0.119102 0.259404 0.861781 0.897935 -0.062500 1 0 0 0 0 0 2 139322
-0.002259 -0.000862 0.119102 0.259408 0.861771 0.897923 -0.062500 1 0 0 0 0 0 2 140382
-0.002259 -0.000862 0.119102 0.259397 0.861773 0.897928 -0.062500 1 0 0 0 0 0 2 141236
-0.002259 -0.000862 0.119102 0.259407 0.861770 0.897942 -0.062500 1 0 0 0 0 0 2 142326
-0.002259 -0.000862 0.119102 0.259409 0.861769 0.897924 -0.062500 1 0 0 0 0 0 2 143263
-0.002259 -0.000862 0.119102 0.259397 0.861772 0.897928 -0.062500 1 0 0 0 0 0 2 144224
-0.002259 -0.000862 0.119102 0.259395 0.861772 0.897929 -0.062500 1 0 0 0 0 0 2 145220
-0.002259 -0.000862 0.119102 0.259415 0.861778 0.897929 -0.062500 1 0 0 0 0 0 2 146230
-0.002259 -0.000862 0.119102 0.259397 0.861773 0.897929 -0.062500 1 0 0 0 0 0 2 147224
-0.002259 -0.000862 0.119102 0.259395 0.861773 0.897929 -0.062500 1 0 0 0 0 0 2 148165
-0.002259 -0.000862 0.119102 0.259415 0.861779 0.897929 -0.062500 1 0 0 0 0 0 2 149169
-0.002259 -0.000862 0.119102 0.259397 0.861773 0.897929 -0.062500 1 0 0 0 0 0 2 150200
-0.002259 -0.000862 0.119102 0.259403 0.861782 0.897936 -0.062500 1 0 0 0 0 0 2 151189
-0.002259 -0.000862 0.119102 0.259408 0.861771 0.897923 -0.062500 1 0 0 0 0 0 2 152197
-0.002259 -0.000862 0.119102 0.259400 0.861761 0.897935 -0.062500 1 0 0 0 0 0 2 153809
-0.002259 -0.000862 0.119102 0.259408 0.861768 0.897923 -0.062500 1 0 0 0 0 0 2 154202
-0.002259 -0.000862 0.119102 0.259405 0.861780 0.897935 -0.062500 1 0 0 0 0 0 2 155292
-0.002259 -0.000862 0.119102 0.259396 0.861773 0.897929 -0.062500 1 0 0 0 0 0 2 156220
-0.002259 -0.000862 0.119102 0.259407 0.861770 0.897922 -0.062500 1 0 0 0 0 0 2 157188
-0.002259 -0.000862 0.119102 0.259404 0.861781 0.897935 -0.062500 1 0 0 0 0 0 2 158203
-0.002259 -0.000862 0.119102 0.259396 0.861774 0.897929 -0.062500 1 0 0 0 0 0 2 159165
-0.002259 -0.000862 0.119102 0.259407 0.861770 0.897922 -0.062500 1 0 0 0 0 0 2 160149
-0.002259 -0.000862 0.119102 0.259408 0.861769 0.897941 -0.062500 1 0 0 0 0 0 2 161218
-0.002259 -0.000862 0.119102 0.259409 0.861769 0.897924 -0.062500 1 0 0 0 0 0 2 162461
-0.002259 -0.000862 0.119102 0.259397 0.861772 0.897928 -0.062500 1 0 0 0 0 0 2 163283
-0.002259 -0.000862 0.119102 0.259403 0.861781 0.897936 -0.062500 1 0 0 0 0 0 2 164495
-0.002259 -0.000862 0.119102 0.259408 0.861771 0.897923 -0.062500 1 0 0 0 0 0 2 165242
-0.002259 -0.000862 0.119102 0.259397 0.861772 0.897928 -0.062500 1 0 0 0 0 0 2 166396
-0.002259 -0.000862 0.119102 0.259403 0.861781 0.897935 -0.062500 1 0 0 0 0 0 2 167374
-0.002259 -0.000862 0.119102 0.259408 0.861771 0.897923 -0.062500 1 0 0 0 0 0 2 168194
-0.002259 -0.000862 0.119102 0.259405 0.861781 0.897935 -0.062500 1 0 0 0 0 0 2 169245
-0.002259 -0.000862 0.119102 0.259396 0.861774 0.897929 -0.062500 1 0 0 0 0 0 2 170228
-0.002259 -0.000862 0.119102 0.259407 0.861770 0.897922 -0.062500 1 0 0 0 0 0 2 171174
-0.002259 -0.000862 0.119102 0.259408 0.861770 0.897942 -0.062500 1 0 0 0 0 0 2 172217
-0.002259 -0.000862 0.119102 0.259397 0.861772 0.897930 -0.062500 1 0 0 0 0 0 2 173147
-0.002259 -0.000862 0.119102 0.259407 0.861770 0.897923 -0.062500 1 0 0 0 0 0 2 174290
-0.002259 -0.000862 0.119102 0.259396 0.861772 0.897928 -0.062500 1 0 0 0 0 0 2 175275
-0.002259 -0.000862 0.119102 0.259403 0.861781 0.897936 -0.062500 1 0 0 0 0 0 2 176205
-0.002259 -0.000862 0.119102 0.259408 0.861771 0.897923 -0.062500 1 0 0 0 0 0 2 177179
-0.002259 -0.000862 0.119102 0.259396 0.861772 0.897928 -0.062500 1 0 0 0 0 0 2 178195
-0.002259 -0.000862 0.119102 0.259403 0.861781 0.897935 -0.062500 1 0 0 0 0 0 2 179177
-0.002259 -0.000862 0.119102 0.259408 0.861771 0.897923 -0.062500 1 0 0 0 0 0 2 180197
-0.002259 -0.000862 0.119102 0.259408 0.861770 0.897942 -0.062500 1 0 0 0 0 0 2 181194
-0.002259 -0.000862 0.119102 0.259409 0.861769 0.897924 -0.062500 1 0 0 0 0 0 2 182190
-0.002259 -0.000862 0.119102 0.259397 0.861772 0.897928 -0.062500 1 0 0 0 0 0 2 183201
-0.002259 -0.000862 0.119102 0.259395 0.861772 0.897929 -0.062500 1 0 0 0 0 0 2 184175
-0.002259 -0.000862 0.119102 0.259415 0.861778 0.897929 -0.062500 1 0 0 0 0 0 2 185165
-0.002259 -0.000862 0.119102 0.259397 0.861773 0.897929 -0.062500 1 0 0 0 0 0 2 187042
-0.002259 -0.000862 0.119102 0.259395 0.861773 0.897929 -0.062500 1 0 0 0 0 0 2 188256
-0.002259 -0.000862 0.119102 0.259415 0.861779 0.897929 -0.062500 1 0 0 0 0 0 2 189196
-0.002259 -0.000862 0.119102 0.259397 0.861774 0.897929 -0.062500 1 0 0 0 0 0 2 190179
-0.002259 -0.000862 0.119102 0.259398 0.861761 0.897935 -0.062500 1 0 0 0 0 0 2 191185
-0.002259 -0.000862 0.119102 0.259415 0.861777 0.897930 -0.062500 1 0 0 0 0 0 2 192159
-0.002259 -0.000862 0.119102 0.259397 0.861773 0.897929 -0.062500 1 0 0 0 0 0 2 193148
-0.002259 -0.000862 0.119102 0.259407 0.861770 0.897922 -0.062500 1 0 0 0 0 0 2 194145
-0.002259 -0.000862 0.119102 0.259405 0.861781 0.897935 -0.062500 1 0 0 0 0 0 2 195250
-0.002259 -0.000862 0.119102 0.259396 0.861773 0.897929 -0.062500 1 0 0 0 0 0 2 196366
-0.002259 -0.000862 0.119102 0.259407 0.861770 0.897922 -0.062500 1 0 0 0 0 0 2 197346
-0.002259 -0.000862 0.119102 0.259404 0.861781 0.897935 -0.062500 1 0 0 0 0 0 2 198226
-0.002259 -0.000862 0.119102 0.259396 0.861774 0.897929 -0.062500 1 0 0 0 0 0 2 199469
-0.002259 -0.000862 0.119102 0.259407 0.861770 0.897922 -0.062500 1 0 0 0 0 0 2 200288
-0.002259 -0.000862 0.119102 0.259408 0.861769 0.897941 -0.062500 1 0 0 0 0 0 2 201194
-0.002259 -0.000862 0.119102 0.259396 0.861772 0.897930 -0.062500 1 0 0 0 0 0 2 202276
-0.002259 -0.000862 0.119102 0.259407 0.861769 0.897923 -0.062500 1 0 0 0 0 0 2 203217
-0.002259 -0.000862 0.119102 0.259404 0.861781 0.897935 -0.062500 1 0 0 0 0 0 2 204182
-0.002259 -0.000862 0.119102 0.259408 0.861771 0.897923 -0.062500 1 0 0 0 0 0 2 205361
-0.002259 -0.000862 0.119102 0.259397 0.861772 0.897928 -0.062500 1 0 0 0 0 0 2 206272
-0.002259 -0.000862 0.119102 0.259403 0.861781 0.897935 -0.062500 1 0 0 0 0 0 2 207196
-0.002259 -0.000862 0.119102 0.259408 0.861771 0.897923 -0.062500 1 0 0 0 0 0 2 208267
-0.002259 -0.000862 0.119102 0.259396 0.861772 0.897928 -0.062500 1 0 0 0 0 0 2 209176
-0.002259 -0.000862 0.119102 0.259407 0.861770 0.897942 -0.062500 1 0 0 0 0 0 2 210146
-0.002259 -0.000862 0.119102 0.259408 0.861769 0.897924 -0.062500 1 0 0 0 0 0 2 211202
-0.002259 -0.000862 0.119102 0.259397 0.861772 0.897928 -0.062500 1 0 0 0 0 0 2 212165
-0.002259 -0.000862 0.119102 0.259403 0.861781 0.897936 -0.062500 1 0 0 0 0 0 2 213174
-0.002259 -0.000862 0.119102 0.259408 0.861771 0.897923 -0.062500 1 0 0 0 0 0 2 214141
-0.002259 -0.000862 0.119102 0.259396 0.861772 0.897928 -0.062500 1 0 0 0 0 0 2 215195
-0.002259 -0.000862 0.119102 0.259403 0.861781 0.897936 -0.062500 1 0 0 0 0 0 2 216145
-0.002259 -0.000862 0.119102 0.259408 0.861771 0.897923 -0.062500 1 0 0 0 0 0 2 217170
-0.002259 -0.000862 0.119102 0.259396 0.861772 0.897928 -0.062500 1 0 0 0 0 0 2 218136
-0.002259 -0.000862 0.119102 0.259403 0.861781 0.897935 -0.062500 1 0 0 0 0 0 2 219297
-0.002259 -0.000862 0.119102 0.259408 0.861771 0.897923 -0.062500 1 0 0 0 0 0 2 220362
-0.002259 -0.000862 0.119102 0.259400 0.861761 0.897935 -0.062500 1 0 0 0 0 0 2 221332
-0.002259 -0.000862 0.119102 0.259416 0.861777 0.897930 -0.062500 1 0 0 0 0 0 2 222175
-0.002259 -0.000862 0.119102 0.259398 0.861773 0.897929 -0.062500 1 0 0 0 0 0 2 223195
-0.002259 -0.000862 0.119102 0.259395 0.861772 0.897929 -0.062500 1 0 0 0 0 0 2 224163
-0.002259 -0.000862 0.119102 0.259415 0.861778 0.897929 -0.062500 1 0 0 0 0 0 2 225148
-0.002259 -0.000862 0.119102 0.259397 0.861773 0.897929 -0.062500 1 0 0 0 0 0 2 226149
-0.002259 -0.000862 0.119102 0.259395 0.861773 0.897929 -0.062500 1 0 0 0 0 0 2 227163
-0.002259 -0.000862 0.119102 0.259415 0.861779 0.897929 -0.062500 1 0 0 0 0 0 2 228164
-0.002259 -0.000862 0.119102 0.259397 0.861774 0.897929 -0.062500 1 0 0 0 0 0 2 229230
-0.002259 -0.000862 0.119102 0.259398 0.861761 0.897935 -0.062500 1 0 0 0 0 0 2 230147
-0.002259 -0.000862 0.119102 0.259415 0.861777 0.897930 -0.062500 1 0 0 0 0 0 2 231333
-0.002259 -0.000862 0.119102 0.259397 0.861773 0.897929 -0.062500 1 0 0 0 0 0 2 232152
-0.002259 -0.000862 0.119102 0.259407 0.861770 0.897922 -0.062500 1 0 0 0 0 0 2 233430
-0.002259 -0.000862 0.119102 0.259405 0.861781 0.897935 -0.062500 1 0 0 0 0 0 2 234300
-0.002259 -0.000862 0.119102 0.259396 0.861773 0.897929 -0.062500 1 0 0 0 0 0 2 235259
-0.002259 -0.000862 0.119102 0.259407 0.861770 0.897922 -0.062500 1 0 0 0 0 0 2 236147
-0.002259 -0.000862 0.119102 0.259404 0.861781 0.897935 -0.062500 1 0 0 0 0 0 2 237217
-0.002259 -0.000862 0.119102 0.259396 0.861774 0.897929 -0.062500 1 0 0 0 0 0 2 238258
-0.002259 -0.000862 0.119102 0.259407 0.861770 0.897922 -0.062500 1 0 0 0 0 0 2 239238
-0.002259 -0.000862 0.119102 0.259408 0.861769 0.897941 -0.062500 1 0 0 0 0 0 2 240149
-0.002259 -0.000862 0.119102 0.259396 0.861772 0.897930 -0.062500 1 0 0 0 0 0 2 241274
-0.002259 -0.000862 0.119102 0.259407 0.861769 0.897923 -0.062500 1 0 0 0 0 0 2 242245
-0.002259 -0.000862 0.119102 0.259404 0.861781 0.897935 -0.062500 1 0 0 0 0 0 2 243174
-0.002259 -0.000862 0.119102 0.259396 0.861773 0.897929 -0.062500 1 0 0 0 0 0 2 244170
-0.002259 -0.000862 0.119102 0.259407 0.861770 0.897922 -0.062500 1 0 0 0 0 0 2 245127
-0.002259 -0.000862 0.119102 0.259404 0.861781 0.897935 -0.062500 1 0 0 0 0 0 2 246155
-0.002259 -0.000862 0.119102 0.259408 0.861771 0.897923 -0.062500 1 0 0 0 0 0 2 247165
-0.002259 -0.000862 0.119102 0.259397 0.861773 0.897928 -0.062500 1 0 0 0 0 0 2 248156
-0.002259 -0.000862 0.119102 0.259407 0.861770 0.897942 -0.062500 1 0 0 0 0 0 2 249180
-0.002259 -0.000862 0.119102 0.259408 0.861769 0.897924 -0.062500 1 0 0 0 0 0 2 250157
-0.002259 -0.000862 0.119102 0.259397 0.861772 0.897928 -0.062500 1 0 0 0 0 0 2 251146
-0.002259 -0.000862 0.119102 0.259403 0.861781 0.897936 -0.062500 1 0 0 0 0 0 2 252143
-0.002259 -0.000862 0.119102 0.259408 0.861771 0.897923 -0.062500 1 0 0 0 0 0 2 254045
-0.002259 -0.000862 0.119102 0.259397 0.861772 0.897928 -0.062500 1 0 0 0 0 0 2 255238
-0.002259 -0.000862 0.119102 0.259403 0.861781 0.897936 -0.062500 1 0 0 0 0 0 2 256157
-0.002259 -0.000862 0.119102 0.259408 0.861771 0.897923 -0.062500 1 0 0 0 0 0 2 257215
-0.002259 -0.000862 0.119102 0.259396 0.861773 0.897928 -0.062500 1 0 0 0 0 0 2 258154
-0.002259 -0.000862 0.119102 0.259403 0.861781 0.897935 -0.062500 1 0 0 0 0 0 2 259149
-0.002259 -0.000862 0.119102 0.259408 0.861771 0.897923 -0.062500 1 0 0 0 0 0 2 260168
-0.002259 -0.000862 0.119102 0.259400 0.861761 0.897935 -0.062500 1 0 0 0 0 0 2 261198
-0.002259 -0.000862 0.119102 0.259416 0.861777 0.897930 -0.062500 1 0 0 0 0 0 2 262293
-0.002259 -0.000862 0.119102 0.259398 0.861773 0.897929 -0.062500 1 0 0 0 0 0 2 263347
-0.002259 -0.000862 0.119102 0.259395 0.861772 0.897929 -0.062500 1 0 0 0 0 0 2 264134
-0.002259 -0.000862 0.119102 0.259415 0.861778 0.897929 -0.062500 1 0 0 0 0 0 2 265450
-0.002259 -0.000862 0.119102 0.259397 0.861773 0.897929 -0.062500 1 0 0 0 0 0 2 266293
-0.002259 -0.000862 0.119102 0.259395 0.861773 0.897929 -0.062500 1 0 0 0 0 0 2 267324
-0.002259 -0.000862 0.119102 0.259415 0.861779 0.897929 -0.062500 1 0 0 0 0 0 2 268238
-0.002259 -0.000862 0.119102 0.259397 0.861774 0.897929 -0.062500 1 0 0 0 0 0 2 269170
-0.002259 -0.000862 0.119102 0.259398 0.861761 0.897935 -0.062500 1 0 0 0 0 0 2 270231
-0.002259 -0.000862 0.119102 0.259415 0.861777 0.897930 -0.062500 1 0 0 0 0 0 2 271206
-0.002259 -0.000862 0.119102 0.259397 0.861773 0.897929 -0.062500 1 0 0 0 0 0 2 272133
-0.002259 -0.000862 0.119102 0.259395 0.861772 0.897929 -0.062500 1 0 0 0 0 0 2 273321
-0.002259 -0.000862 0.119102 0.259415 0.861778 0.897929 -0.062500 1 0 0 0 0 0 2 274344
-0.002259 -0.000862 0.119102 0.259397 0.861773 0.897929 -0.062500 1 0 0 0 0 0 2 275173
-0.002259 -0.000862 0.119102 0.259407 0.861770 0.897922 -0.062500 1 0 0 0 0 0 2 276236
-0.002259 -0.000862 0.119102 0.259405 0.861781 0.897935 -0.062500 1 0 0 0 0 0 2 277218
-0.002259 -0.000862 0.119102 0.259396 0.861774 0.897929 -0.062500 1 0 0 0 0 0 2 278118
-0.002259 -0.000862 0.119102 0.259407 0.861770 0.897922 -0.062500 1 0 0 0 0 0 2 279150
-0.002259 -0.000862 0.119102 0.259408 0.861769 0.897941 -0.062500 1 0 0 0 0 0 2 280153
-0.002259 -0.000862 0.119102 0.259397 0.861772 0.897930 -0.062500 1 0 0 0 0 0 2 281155
-0.002259 -0.000862 0.119102 0.259407 0.861769 0.897923 -0.062500 1 0 0 0 0 0 2 282178
-0.002259 -0.000862 0.119102 0.259405 0.861781 0.897935 -0.062500 1 0 0 0 0 0 2 283153
-0.002259 -0.000862 0.119102 0.259396 0.861773 0.897929 -0.062500 1 0 0 0 0 0 2 284155
-0.002259 -0.000862 0.119102 0.259407 0.861770 0.897922 -0.062500 1 0 0 0 0 0 2 285160
-0.002259 -0.000862 0.119102 0.259404 0.861781 0.897935 -0.062500 1 0 0 0 0 0 2 286178
-0.002259 -0.000862 0.119102 0.259396 0.861774 0.897929 -0.062500 1 0 0 0 0 0 2 287274
-0.002259 -0.000862 0.119102 0.259407 0.861770 0.897922 -0.062500 1 0 0 0 0 0 2 288385
-0.002259 -0.000862 0.119102 0.259408 0.861769 0.897942 -0.062500 1 0 0 0 0 0 2 289318
-0.002259 -0.000862 0.119102 0.259409 0.861769 0.897924 -0.062500 1 0 0 0 0 0 2 290200
-0.002259 -0.000862 0.119102 0.259397 0.861772 0.897928 -0.062500 1 0 0 0 0 0 2 291138
-0.002259 -0.000862 0.119102 0.259403 0.861781 0.897936 -0.062500 1 0 0 0 0 0 2 292179
-0.002259 -0.000862 0.119102 0.259408 0.861771 0.897923 -0.062500 1 0 0 0 0 0 2 293174
-0.002259 -0.000862 0.119102 0.259397 0.861772 0.897928 -0.062500 1 0 0 0 0 0 2 294185
-0.002259 -0.000862 0.119102 0.259403 0.861781 0.897936 -0.062500 1 0 0 0 0 0 2 295115
-0.002259 -0.000862 0.119102 0.259408 0.861771 0.897923 -0.062500 1 0 0 0 0 0 2 296198
-0.002259 -0.000862 0.119102 0.259396 0.861773 0.897928 -0.062500 1 0 0 0 0 0 2 297445
-0.002259 -0.000862 0.119102 0.259403 0.861781 0.897935 -0.062500 1 0 0 0 0 0 2 298239
-0.002259 -0.000862 0.119102 0.259408 0.861771 0.897923 -0.062500 1 0 0 0 0 0 2 299310
-0.002259 -0.000862 0.119102 0.259400 0.861761 0.897935 -0.062500 1 0 0 0 0 0 2 300321
-0.002259 -0.000862 0.119102 0.259403 0.861780 0.897936 -0.062500 1 0 0 0 0 0 2 301262
-0.002259 -0.000862 0.119102 0.259408 0.861771 0.897923 -0.062500 1 0 0 0 0 0 2 302177
-0.002259 -0.000862 0.119102 0.259396 0.861772 0.897928 -0.062500 1 0 0 0 0 0 2 303193
-0.002259 -0.000862 0.119102 0.259415 0.861778 0.897929 -0.062500 1 0 0 0 0 0 2 304143
-0.002259 -0.000862 0.119102 0.259397 0.861773 0.897929 -0.062500 1 0 0 0 0 0 2 305190
-0.002259 -0.000862 0.119102 0.259395 0.861773 0.897929 -0.062500 1 0 0 0 0 0 2 306374
-0.002259 -0.000862 0.119102 0.259415 0.861779 0.897929 -0.062500 1 0 0 0 0 0 2 307468
-0.002259 -0.000862 0.119102 0.259397 0.861774 0.897929 -0.062500 1 0 0 0 0 0 2 308134
-0.002259 -0.000862 0.119102 0.259399 0.861761 0.897935 -0.062500 1 0 0 0 0 0 2 309225
-0.002259 -0.000862 0.119102 0.259415 0.861777 0.897930 -0.062500 1 0 0 0 0 0 2 310225
-0.002259 -0.000862 0.119102 0.259397 0.861773 0.897929 -0.062500 1 0 0 0 0 0 2 311122
-0.002259 -0.000862 0.119102 0.259395 0.861772 0.897929 -0.062500 1 0 0 0 0 0 2 312114
-0.002259 -0.000862 0.119102 0.259415 0.861778 0.897929 -0.062500 1 0 0 0 0 0 2 313141
-0.002259 -0.000862 0.119102 0.259397 0.861773 0.897929 -0.062500 1 0 0 0 0 0 2 314147
-0.002259 -0.000862 0.119102 0.259395 0.861773 0.897929 -0.062500 1 0 0 0 0 0 2 315151
-0.002259 -0.000862 0.119102 0.259415 0.861779 0.897929 -0.062500 1 0 0 0 0 0 2 316143
-0.002259 -0.000862 0.119102 0.259397 0.861774 0.897929 -0.062500 1 0 0 0 0 0 2 317143
-0.002259 -0.000862 0.119102 0.259407 0.861770 0.897922 -0.062500 1 0 0 0 0 0 2 318146
-0.002259 -0.000862 0.119102 0.259408 0.861769 0.897941 -0.062500 1 0 0 0 0 0 2 319184
-0.002259 -0.000862 0.119102 0.259397 0.861772 0.897930 -0.062500 1 0 0 0 0 0 2 320215
-0.002259 -0.000862 0.119102 0.259407 0.861769 0.897923 -0.062500 1 0 0 0 0 0 2 321162
-0.002259 -0.000862 0.119102 0.259405 0.861781 0.897935 -0.062500 1 0 0 0 0 0 2 322251
-0.002259 -0.000862 0.119102 0.259396 0.861774 0.897929 -0.062500 1 0 0 0 0 0 2 323171
-0.002259 -0.000862 0.119102 0.259407 0.861770 0.897922 -0.062500 1 0 0 0 0 0 2 324159
-0.002259 -0.000862 0.119102 0.259404 0.861781 0.897935 -0.062500 1 0 0 0 0 0 2 325158
-0.002259 -0.000862 0.119102 0.259396 0.861774 0.897929 -0.062500 1 0 0 0 0 0 2 326156
-0.002259 -0.000862 0.119102 0.259407 0.861770 0.897922 -0.062500 1 0 0 0 0 0 2 327153
-0.002259 -0.000862 0.119102 0.259408 0.861769 0.897942 -0.062500 1 0 0 0 0 0 2 328127
-0.002259 -0.000862 0.119102 0.259409 0.861769 0.897924 -0.062500 1 0 0 0 0 0 2 329394
-0.002259 -0.000862 0.119102 0.259397 0.861772 0.897928 -0.062500 1 0 0 0 0 0 2 330246
-0.002259 -0.000862 0.119102 0.259403 0.861781 0.897936 -0.062500 1 0 0 0 0 0 2 331380
-0.002247 -0.000848 0.119113 0.083517 0.673915 0.744755 -0.062500 1 0 0 0 0 0 2 332242
-0.002240 -0.000842 0.119117 0.141217 0.736383 0.819856 -0.062500 1 0 0 0 0 0 2 333390
-0.002237 -0.000838 0.119118 0.185448 0.783613 0.858594 -0.062500 1 0 0 0 0 0 2 334247
-0.002236 -0.000837 0.119119 0.209360 0.808962 0.873250 -0.062500 1 0 0 0 0 0 2 335145
-0.002235 -0.000836 0.119119 0.221595 0.821842 0.878450 -0.062500 1 0 0 0 0 0 2 336130
-0.002234 -0.000835 0.119119 0.227772 0.828310 0.880261 -0.062500 1 0 0 0 0 0 2 337082
-0.002234 -0.000835 0.119119 0.230859 0.831551 0.880890 -0.062500 1 0 0 0 0 0 2 338192
-0.002234 -0.000835 0.119119 0.232419 0.833181 0.881096 -0.062500 1 0 0 0 0 0 2 339402
-0.002234 -0.000835 0.119119 0.233202 0.833991 0.881173 -0.062500 1 0 0 0 0 0 2 340181
-0.002234 -0.000835 0.119119 0.233597 0.834406 0.881200 -0.062500 1 0 0 0 0 0 2 341116
-0.002234 -0.000835 0.119119 0.233791 0.834610 0.881209 -0.062500 1 0 0 0 0 0 2 342210
-0.002234 -0.000835 0.119119 0.233895 0.834705 0.881214 -0.062500 1 0 0 0 0 0 2 343219
-0.002234 -0.000835 0.119119 0.233930 0.834755 0.881216 -0.062500 1 0 0 0 0 0 2 344101
-0.002234 -0.000835 0.119119 0.233968 0.834781 0.881210 -0.062500 1 0 0 0 0 0 2 345133
-0.002234 -0.000835 0.119119 0.233979 0.834791 0.881217 -0.062500 1 0 0 0 0 0 2 346144
-0.002234 -0.000835 0.119119 0.233976 0.834803 0.881211 -0.062500 1 0 0 0 0 0 2 347133
-0.002234 -0.000835 0.119119 0.233983 0.834812 0.881217 -0.062500 1 0 0 0 0 0 2 348130
-0.002234 -0.000835 0.119119 0.233976 0.834805 0.881211 -0.062500 1 0 0 0 0 0 2 349145
-0.002234 -0.000835 0.119119 0.233995 0.834810 0.881211 -0.062500 1 0 0 0 0 0 2 350144
-0.002234 -0.000835 0.119119 0.233985 0.834813 0.881217 -0.062500 1 0 0 0 0 0 2 351139
-0.002234 -0.000835 0.119119 0.233984 0.834814 0.881218 -0.062500 1 0 0 0 0 0 2 352122
-0.002234 -0.000835 0.119119 0.233988 0.834802 0.881204 -0.062500 1 0 0 0 0 0 2 353256
-0.002234 -0.000835 0.119119 0.233987 0.834801 0.881223 -0.062500 1 0 0 0 0 0 2 354204
-0.002234 -0.000835 0.119119 0.233984 0.834812 0.881219 -0.062500 1 0 0 0 0 0 2 355244
-0.002234 -0.000835 0.119119 0.233996 0.834810 0.881212 -0.062500 1 0 0 0 0 0 2 356171
-0.002234 -0.000835 0.119119 0.233977 0.834804 0.881210 -0.062500 1 0 0 0 0 0 2 357162
-0.002234 -0.000835 0.119119 0.233983 0.834812 0.881217 -0.062500 1 0 0 0 0 0 2 358155
-0.002234 -0.000835 0.119119 0.233995 0.834811 0.881211 -0.062500 1 0 0 0 0 0 2 359157
-0.002234 -0.000835 0.119119 0.233985 0.834813 0.881217 -0.062500 1 0 0 0 0 0 2 360123
-0.002234 -0.000835 0.119119 0.233988 0.834802 0.881204 -0.062500 1 0 0 0 0 0 2 361169
-0.002234 -0.000835 0.119119 0.233984 0.834812 0.881216 -0.062500 1 0 0 0 0 0 2 362193
-0.002234 -0.000835 0.119119 0.233984 0.834814 0.881217 -0.062500 1 0 0 0 0 0 2 363375
-0.002234 -0.000835 0.119119 0.233996 0.834811 0.881211 -0.062500 1 0 0 0 0 0 2 364241
-0.002234 -0.000835 0.119119 0.233989 0.834802 0.881224 -0.062500 1 0 0 0 0 0 2 365431
-0.002234 -0.000835 0.119119 0.233976 0.834804 0.881212 -0.062500 1 0 0 0 0 0 2 366246
-0.002234 -0.000835 0.119119 0.233995 0.834809 0.881211 -0.062500 1 0 0 0 0 0 2 367373
-0.002234 -0.000835 0.119119 0.233985 0.834813 0.881217 -0.062500 1 0 0 0 0 0 2 368151
-0.002234 -0.000835 0.119119 0.233984 0.834814 0.881218 -0.062500 1 0 0 0 0 0 2 369163
-0.002234 -0.000835 0.119119 0.233988 0.834802 0.881205 -0.062500 1 0 0 0 0 0 2 370182
-0.002234 -0.000835 0.119119 0.233984 0.834812 0.881216 -0.062500 1 0 0 0 0 0 2 371105
-0.002234 -0.000835 0.119119 0.233984 0.834814 0.881218 -0.062500 1 0 0 0 0 0 2 372182
-0.002234 -0.000835 0.119119 0.233996 0.834811 0.881211 -0.062500 1 0 0 0 0 0 2 373266
-0.002234 -0.000835 0.119119 0.233980 0.834793 0.881217 -0.062500 1 0 0 0 0 0 2 374100
-0.002234 -0.000835 0.119119 0.233995 0.834808 0.881211 -0.062500 1 0 0 0 0 0 2 375197
-0.002234 -0.000835 0.119119 0.233985 0.834813 0.881217 -0.062500 1 0 0 0 0 0 2 376166
-0.002234 -0.000835 0.119119 0.233984 0.834813 0.881218 -0.062500 1 0 0 0 0 0 2 377156
-0.002234 -0.000835 0.119119 0.233988 0.834802 0.881205 -0.062500 1 0 0 0 0 0 2 378151
-0.002234 -0.000835 0.119119 0.233984 0.834812 0.881216 -0.062500 1 0 0 0 0 0 2 379147
-0.002234 -0.000835 0.119119 0.233984 0.834813 0.881218 -0.062500 1 0 0 0 0 0 2 380158
-0.002234 -0.000835 0.119119 0.233996 0.834811 0.881211 -0.062500 1 0 0 0 0 0 2 381147
-0.002253 -0.000830 0.119129 0.495948 0.773810 0.742045 -0.062500 1 0 0 0 0 0 2 382148
-0.002262 -0.000828 0.119132 0.406888 0.793772 0.810280 -0.062500 1 0 0 0 0 0 2 383145
-0.002267 -0.000827 0.119133 0.340999 0.809110 0.845481 -0.062500 1 0 0 0 0 0 2 384158
-0.002269 -0.000827 0.119134 0.306154 0.817416 0.858795 -0.062500 1 0 0 0 0 0 2 385147
-0.002270 -0.000826 0.119134 0.288626 0.821674 0.863520 -0.062500 1 0 0 0 0 0 2 386637
-0.002271 -0.000826 0.119134 0.279864 0.823826 0.865159 -0.062500 1 0 0 0 0 0 2 387298
-0.002271 -0.000826 0.119134 0.275521 0.824903 0.865728 -0.062500 1 0 0 0 0 0 2 388299
-0.002271 -0.000826 0.119134 0.273327 0.825443 0.865922 -0.062500 1 0 0 0 0 0 2 389113
-0.002271 -0.000826 0.119134 0.272254 0.825702 0.865992 -0.062500 1 0 0 0 0 0 2 390098
-0.002271 -0.000826 0.119134 0.271699 0.825846 0.866018 -0.062500 1 0 0 0 0 0 2 391161
-0.002271 -0.000826 0.119134 0.271429 0.825923 0.866020 -0.062500 1 0 0 0 0 0 2 392163
-0.002271 -0.000826 0.119134 0.271300 0.825945 0.866031 -0.062500 1 0 0 0 0 0 2 393151
-0.002271 -0.000826 0.119134 0.271235 0.825959 0.866024 -0.062500 1 0 0 0 0 0 2 394208
-0.002271 -0.000826 0.119134 0.271205 0.825977 0.866029 -0.062500 1 0 0 0 0 0 2 395357
-0.002271 -0.000826 0.119134 0.271181 0.825984 0.866022 -0.062500 1 0 0 0 0 0 2 396231
-0.002271 -0.000826 0.119134 0.271167 0.825988 0.866027 -0.062500 1 0 0 0 0 0 2 397274
-0.002271 -0.000826 0.119134 0.271166 0.825988 0.866028 -0.062500 1 0 0 0 0 0 2 398271
-0.002271 -0.000826 0.119134 0.271166 0.825989 0.866028 -0.062500 1 0 0 0 0 0 2 399271
-0.002271 -0.000826 0.119134 0.271166 0.825989 0.866028 -0.062500 1 0 0 0 0 0 2 400140
-0.002271 -0.000826 0.119134 0.271169 0.825977 0.866035 -0.062500 1 0 0 0 0 0 2 401425
-0.002271 -0.000826 0.119134 0.271158 0.825978 0.866022 -0.062500 1 0 0 0 0 0 2 402222
-0.002271 -0.000826 0.119134 0.271165 0.825987 0.866028 -0.062500 1 0 0 0 0 0 2 403171
-0.002271 -0.000826 0.119134 0.271166 0.825988 0.866028 -0.062500 1 0 0 0 0 0 2 404190
-0.002271 -0.000826 0.119134 0.271166 0.825988 0.866028 -0.062500 1 0 0 0 0 0 2 405261
-0.002271 -0.000826 0.119134 0.271158 0.825980 0.866021 -0.062500 1 0 0 0 0 0 2 406281
-0.002271 -0.000826 0.119134 0.271165 0.825987 0.866027 -0.062500 1 0 0 0 0 0 2 407178
-0.002271 -0.000826 0.119134 0.271166 0.825988 0.866028 -0.062500 1 0 0 0 0 0 2 408095
-0.002271 -0.000826 0.119134 0.271166 0.825989 0.866028 -0.062500 1 0 0 0 0 0 2 409223
-0.002271 -0.000826 0.119134 0.271158 0.825980 0.866021 -0.062500 1 0 0 0 0 0 2 410222
-0.002271 -0.000826 0.119134 0.271169 0.825976 0.866034 -0.062500 1 0 0 0 0 0 2 411151
-0.002271 -0.000826 0.119134 0.271167 0.825987 0.866029 -0.062500 1 0 0 0 0 0 2 412154
-0.002271 -0.000826 0.119134 0.271167 0.825988 0.866028 -0.062500 1 0 0 0 0 0 2 413148
-0.002271 -0.000826 0.119134 0.271159 0.825980 0.866021 -0.062500 1 0 0 0 0 0 2 414153
-0.002271 -0.000826 0.119134 0.271166 0.825987 0.866027 -0.062500 1 0 0 0 0 0 2 415146
-0.002271 -0.000826 0.119134 0.271167 0.825988 0.866028 -0.062500 1 0 0 0 0 0 2 416157
-0.002271 -0.000826 0.119134 0.271167 0.825988 0.866028 -0.062500 1 0 0 0 0 0 2 417148
-0.002271 -0.000826 0.119134 0.271146 0.825983 0.866027 -0.062500 1 0 0 0 0 0 2 418133
-0.002271 -0.000826 0.119134 0.271164 0.825988 0.866028 -0.062500 1 0 0 0 0 0 2 419121
-0.002271 -0.000826 0.119134 0.271169 0.825977 0.866035 -0.062500 1 0 0 0 0 0 2 420983
-0.002271 -0.000826 0.119134 0.271167 0.825987 0.866029 -0.062500 1 0 0 0 0 0 2 421276
-0.002271 -0.000826 0.119134 0.271158 0.825979 0.866021 -0.062500 1 0 0 0 0 0 2 422276
-0.002271 -0.000826 0.119134 0.271165 0.825987 0.866027 -0.062500 1 0 0 0 0 0 2 423084
-0.002271 -0.000826 0.119134 0.271166 0.825988 0.866028 -0.062500 1 0 0 0 0 0 2 424081
-0.002271 -0.000826 0.119134 0.271166 0.825988 0.866028 -0.062500 1 0 0 0 0 0 2 425134
-0.002271 -0.000826 0.119134 0.271158 0.825980 0.866021 -0.062500 1 0 0 0 0 0 2 426137
-0.002271 -0.000826 0.119134 0.271165 0.825987 0.866027 -0.062500 1 0 0 0 0 0 2 427128
-0.002271 -0.000826 0.119134 0.271166 0.825988 0.866028 -0.062500 1 0 0 0 0 0 2 428199
-0.002271 -0.000826 0.119134 0.271167 0.825989 0.866028 -0.062500 1 0 0 0 0 0 2 429277
-0.002271 -0.000826 0.119134 0.271170 0.825977 0.866035 -0.062500 1 0 0 0 0 0 2 430440
-0.002271 -0.000826 0.119134 0.271159 0.825978 0.866022 -0.062500 1 0 0 0 0 0 2 431202
-0.002271 -0.000826 0.119134 0.271166 0.825987 0.866027 -0.062500 1 0 0 0 0 0 2 432269
-0.002271 -0.000826 0.119134 0.271155 0.825991 0.866034 -0.062500 1 0 0 0 0 0 2 433240
-0.002271 -0.000826 0.119134 0.271157 0.825980 0.866022 -0.062500 1 0 0 0 0 0 2 434243
-0.002271 -0.000826 0.119134 0.271165 0.825987 0.866027 -0.062500 1 0 0 0 0 0 2 435107
-0.002271 -0.000826 0.119134 0.271166 0.825988 0.866028 -0.062500 1 0 0 0 0 0 2 436184
-0.002271 -0.000826 0.119134 0.271166 0.825989 0.866028 -0.062500 1 0 0 0 0 0 2 437147
-0.002271 -0.000826 0.119134 0.271166 0.825989 0.866028 -0.062500 1 0 0 0 0 0 2 438134
-0.002271 -0.000826 0.119134 0.271158 0.825980 0.866021 -0.062500 1 0 0 0 0 0 2 439299
-0.002271 -0.000826 0.119134 0.271169 0.825976 0.866034 -0.062500 1 0 0 0 0 0 2 440360
-0.002271 -0.000826 0.119134 0.271167 0.825987 0.866029 -0.062500 1 0 0 0 0 0 2 441086
-0.002271 -0.000826 0.119134 0.271167 0.825988 0.866028 -0.062500 1 0 0 0 0 0 2 442209
-0.002271 -0.000826 0.119134 0.271159 0.825980 0.866021 -0.062500 1 0 0 0 0 0 2 443180
-0.002271 -0.000826 0.119134 0.271166 0.825987 0.866027 -0.062500 1 0 0 0 0 0 2 444131
-0.002271 -0.000826 0.119134 0.271167 0.825988 0.866028 -0.062500 1 0 0 0 0 0 2 445123
-0.002271 -0.000826 0.119134 0.271167 0.825988 0.866028 -0.062500 1 0 0 0 0 0 2 446120
-0.002271 -0.000826 0.119134 0.271159 0.825980 0.866021 -0.062500 1 0 0 0 0 0 2 447121
-0.002271 -0.000826 0.119134 0.271154 0.825990 0.866033 -0.062500 1 0 0 0 0 0 2 448128
-0.002271 -0.000826 0.119134 0.271165 0.825989 0.866029 -0.062500 1 0 0 0 0 0 2 449125
-0.002271 -0.000826 0.119134 0.271169 0.825977 0.866035 -0.062500 1 0 0 0 0 0 2 450118
-0.002271 -0.000826 0.119134 0.271159 0.825978 0.866022 -0.062500 1 0 0 0 0 0 2 451103
-0.002271 -0.000826 0.119134 0.271165 0.825987 0.866028 -0.062500 1 0 0 0 0 0 2 452118
-0.002271 -0.000826 0.119134 0.271166 0.825988 0.866028 -0.062500 1 0 0 0 0 0 2 454186
-0.002271 -0.000826 0.119134 0.271166 0.825988 0.866028 -0.062500 1 0 0 0 0 0 2 455284
-0.002271 -0.000826 0.119134 0.271158 0.825980 0.866021 -0.062500 1 0 0 0 0 0 2 456084
-0.002271 -0.000826 0.119134 0.271165 0.825987 0.866027 -0.062500 1 0 0 0 0 0 2 457140
-0.002271 -0.000826 0.119134 0.271166 0.825988 0.866028 -0.062500 1 0 0 0 0 0 2 458123
-0.002271 -0.000826 0.119134 0.271167 0.825989 0.866028 -0.062500 1 0 0 0 0 0 2 459128
-0.002271 -0.000826 0.119134 0.271162 0.825968 0.866028 -0.062500 1 0 0 0 0 0 2 460084
-0.002271 -0.000826 0.119134 0.271166 0.825986 0.866028 -0.062500 1 0 0 0 0 0 2 461109
-0.002271 -0.000826 0.119134 0.271167 0.825988 0.866028 -0.062500 1 0 0 0 0 0 2 462287
-0.002271 -0.000826 0.119134 0.271167 0.825988 0.866028 -0.062500 1 0 0 0 0 0 2 463191
-0.002271 -0.000826 0.119134 0.271159 0.825980 0.866021 -0.062500 1 0 0 0 0 0 2 464387
-0.002271 -0.000826 0.119134 0.271154 0.825990 0.866033 -0.062500 1 0 0 0 0 0 2 465195
-0.002271 -0.000826 0.119134 0.271165 0.825989 0.866029 -0.062500 1 0 0 0 0 0 2 466349
-0.002271 -0.000826 0.119134 0.271166 0.825989 0.866028 -0.062500 1 0 0 0 0 0 2 467194
-0.002271 -0.000826 0.119134 0.271158 0.825980 0.866021 -0.062500 1 0 0 0 0 0 2 468349
-0.002271 -0.000826 0.119134 0.271169 0.825976 0.866034 -0.062500 1 0 0 0 0 0 2 469131
-0.002271 -0.000826 0.119134 0.271167 0.825987 0.866029 -0.062500 1 0 0 0 0 0 2 470112
-0.002271 -0.000826 0.119134 0.271166 0.825988 0.866028 -0.062500 1 0 0 0 0 0 2 471219
-0.002271 -0.000826 0.119134 0.271158 0.825979 0.866021 -0.062500 1 0 0 0 0 0 2 472146
-0.002271 -0.000826 0.119134 0.271165 0.825987 0.866027 -0.062500 1 0 0 0 0 0 2 473240
-0.002271 -0.000826 0.119134 0.271166 0.825988 0.866028 -0.062500 1 0 0 0 0 0 2 474479
-0.002271 -0.000826 0.119134 0.271167 0.825988 0.866028 -0.062500 1 0 0 0 0 0 2 475117
-0.002271 -0.000826 0.119134 0.271167 0.825989 0.866028 -0.062500 1 0 0 0 0 0 2 476190
-0.002271 -0.000826 0.119134 0.271159 0.825980 0.866021 -0.062500 1 0 0 0 0 0 2 477168
-0.002271 -0.000826 0.119134 0.271166 0.825988 0.866027 -0.062500 1 0 0 0 0 0 2 478107
-0.002271 -0.000826 0.119134 0.271170 0.825977 0.866034 -0.062500 1 0 0 0 0 0 2 479100
-0.002271 -0.000826 0.119134 0.271159 0.825978 0.866022 -0.062500 1 0 0 0 0 0 2 480103
-0.002271 -0.000826 0.119134 0.271154 0.825989 0.866034 -0.062500 1 0 0 0 0 0 2 481098
-0.002271 -0.000826 0.119134 0.271165 0.825988 0.866029 -0.062500 1 0 0 0 0 0 2 482102
-0.002271 -0.000826 0.119134 0.271166 0.825988 0.866028 -0.062500 1 0 0 0 0 0 2 483108
-0.002271 -0.000826 0.119134 0.271158 0.825980 0.866021 -0.062500 1 0 0 0 0 0 2 484095
-0.002271 -0.000826 0.119134 0.271165 0.825987 0.866027 -0.062500 1 0 0 0 0 0 2 485088
-0.002271 -0.000826 0.119134 0.271166 0.825988 0.866028 -0.062500 1 0 0 0 0 0 2 486111
-0.002271 -0.000826 0.119134 0.271166 0.825988 0.866028 -0.062500 1 0 0 0 0 0 2 487623
-0.002271 -0.000826 0.119134 0.271166 0.825989 0.866028 -0.062500 1 0 0 0 0 0 2 488117
-0.002271 -0.000826 0.119134 0.271158 0.825980 0.866021 -0.062500 1 0 0 0 0 0 2 489209
-0.002271 -0.000826 0.119134 0.271169 0.825976 0.866034 -0.062500 1 0 0 0 0 0 2 490127
-0.002271 -0.000826 0.119134 0.271167 0.825987 0.866029 -0.062500 1 0 0 0 0 0 2 491109
-0.002271 -0.000826 0.119134 0.271167 0.825988 0.866028 -0.062500 1 0 0 0 0 0 2 492113
-0.002271 -0.000826 0.119134 0.271159 0.825980 0.866021 -0.062500 1 0 0 0 0 0 2 493105
-0.002271 -0.000826 0.119134 0.271166 0.825987 0.866027 -0.062500 1 0 0 0 0 0 2 494110
-0.002271 -0.000826 0.119134 0.271154 0.825991 0.866034 -0.062500 1 0 0 0 0 0 2 495374
-0.002271 -0.000826 0.119134 0.271165 0.825989 0.866029 -0.062500 1 0 0 0 0 0 2 496379
-0.002271 -0.000826 0.119134 0.271158 0.825980 0.866021 -0.062500 1 0 0 0 0 0 2 497200
-0.002271 -0.000826 0.119134 0.271165 0.825988 0.866027 -0.062500 1 0 0 0 0 0 2 498363
-0.002271 -0.000826 0.119134 0.271169 0.825977 0.866035 -0.062500 1 0 0 0 0 0 2 499198
-0.002271 -0.000826 0.119134 0.271167 0.825987 0.866029 -0.062500 1 0 0 0 0 0 2 500341
-0.002271 -0.000826 0.119134 0.271158 0.825979 0.866021 -0.062500 1 0 0 0 0 0 2 501196
-0.002271 -0.000826 0.119134 0.271165 0.825987 0.866027 -0.062500 1 0 0 0 0 0 2 502346
-0.002271 -0.000826 0.119134 0.271166 0.825988 0.866028 -0.062500 1 0 0 0 0 0 2 503212
-0.002271 -0.000826 0.119134 0.271167 0.825988 0.866028 -0.062500 1 0 0 0 0 0 2 504171
-0.002271 -0.000826 0.119134 0.271158 0.825980 0.866021 -0.062500 1 0 0 0 0 0 2 505141
-0.002271 -0.000826 0.119134 0.271166 0.825987 0.866027 -0.062500 1 0 0 0 0 0 2 506105
-0.002271 -0.000826 0.119134 0.271166 0.825988 0.866028 -0.062500 1 0 0 0 0 0 2 507332
-0.002271 -0.000826 0.119134 0.271170 0.825977 0.866035 -0.062500 1 0 0 0 0 0 2 508110
-0.002271 -0.000826 0.119134 0.271159 0.825978 0.866022 -0.062500 1 0 0 0 0 0 2 509139
-0.002271 -0.000826 0.119134 0.271154 0.825990 0.866034 -0.062500 1 0 0 0 0 0 2 510161
-0.002271 -0.000826 0.119134 0.271165 0.825988 0.866029 -0.062500 1 0 0 0 0 0 2 511083
-0.002271 -0.000826 0.119134 0.271166 0.825988 0.866028 -0.062500 1 0 0 0 0 0 2 512058
-0.002271 -0.000826 0.119134 0.271158 0.825980 0.866021 -0.062500 1 0 0 0 0 0 2 513058
-0.002271 -0.000826 0.119134 0.271165 0.825987 0.866027 -0.062500 1 0 0 0 0 0 2 514067
-0.002271 -0.000826 0.119134 0.271166 0.825988 0.866028 -0.062500 1 0 0 0 0 0 2 515077
-0.002271 -0.000826 0.119134 0.271166 0.825989 0.866028 -0.062500 1 0 0 0 0 0 2 516071
-0.002271 -0.000826 0.119134 0.271158 0.825980 0.866021 -0.062500 1 0 0 0 0 0 2 517080
-0.002271 -0.000826 0.119134 0.271169 0.825976 0.866034 -0.062500 1 0 0 0 0 0 2 518050
-0.002271 -0.000826 0.119134 0.271167 0.825987 0.866029 -0.062500 1 0 0 0 0 0 2 519048
-0.002271 -0.000826 0.119134 0.271167 0.825988 0.866028 -0.062500 1 0 0 0 0 0 2 520052
-0.002271 -0.000826 0.119134 0.271159 0.825979 0.866021 -0.062500 1 0 0 0 0 0 2 521709
-0.002271 -0.000826 0.119134 0.271166 0.825987 0.866027 -0.062500 1 0 0 0 0 0 2 522015
-0.002271 -0.000826 0.119134 0.271166 0.825988 0.866028 -0.062500 1 0 0 0 0 0 2 523150
-0.002271 -0.000826 0.119134 0.271167 0.825988 0.866028 -0.062500 1 0 0 0 0 0 2 524069
-0.002271 -0.000826 0.119134 0.271167 0.825988 0.866028 -0.062500 1 0 0 0 0 0 2 525070
-0.002271 -0.000826 0.119134 0.271159 0.825980 0.866021 -0.062500 1 0 0 0 0 0 2 526052
-0.002271 -0.000826 0.119134 0.271157 0.825978 0.866040 -0.062500 1 0 0 0 0 0 2 527054
-0.002271 -0.000826 0.119134 0.271165 0.825987 0.866030 -0.062500 1 0 0 0 0 0 2 528054
-0.002271 -0.000826 0.119134 0.271158 0.825979 0.866021 -0.062500 1 0 0 0 0 0 2 529134
-0.002271 -0.000826 0.119134 0.271165 0.825987 0.866027 -0.062500 1 0 0 0 0 0 2 530330
-0.002271 -0.000826 0.119134 0.271166 0.825988 0.866028 -0.062500 1 0 0 0 0 0 2 531214
-0.002271 -0.000826 0.119134 0.271166 0.825988 0.866028 -0.062500 1 0 0 0 0 0 2 532200
-0.002271 -0.000826 0.119134 0.271167 0.825988 0.866028 -0.062500 1 0 0 0 0 0 2 533315
-0.002271 -0.000826 0.119134 0.271158 0.825980 0.866021 -0.062500 1 0 0 0 0 0 2 534199
-0.002271 -0.000826 0.119134 0.271166 0.825987 0.866027 -0.062500 1 0 0 0 0 0 2 535345
-0.002271 -0.000826 0.119134 0.271166 0.825988 0.866028 -0.062500 1 0 0 0 0 0 2 536058
-0.002271 -0.000826 0.119134 0.271167 0.825989 0.866028 -0.062500 1 0 0 0 0 0 2 537099
-0.002271 -0.000826 0.119134 0.271162 0.825968 0.866028 -0.062500 1 0 0 0 0 0 2 538128
-0.002271 -0.000826 0.119134 0.271166 0.825986 0.866028 -0.062500 1 0 0 0 0 0 2 539072
-0.002271 -0.000826 0.119134 0.271167 0.825988 0.866028 -0.062500 1 0 0 0 0 0 2 540165
-0.002271 -0.000826 0.119134 0.271167 0.825988 0.866028 -0.062500 1 0 0 0 0 0 2 541165
-0.002271 -0.000826 0.119134 0.271147 0.825982 0.866027 -0.062500 1 0 0 0 0 0 2 542089
-0.002271 -0.000826 0.119134 0.271164 0.825988 0.866028 -0.062500 1 0 0 0 0 0 2 543159
-0.002271 -0.000826 0.119134 0.271166 0.825988 0.866028 -0.062500 1 0 0 0 0 0 2 544093
-0.002271 -0.000826 0.119134 0.271166 0.825989 0.866028 -0.062500 1 0 0 0 0 0 2 545081
-0.002271 -0.000826 0.119134 0.271158 0.825980 0.866021 -0.062500 1 0 0 0 0 0 2 546073
-0.002271 -0.000826 0.119134 0.271169 0.825976 0.866034 -0.062500 1 0 0 0 0 0 2 547076
-0.002271 -0.000826 0.119134 0.271167 0.825987 0.866029 -0.062500 1 0 0 0 0 0 2 548072
-0.002271 -0.000826 0.119134 0.271167 0.825988 0.866028 -0.062500 1 0 0 0 0 0 2 549076
-0.002271 -0.000826 0.119134 0.271159 0.825979 0.866021 -0.062500 1 0 0 0 0 0 2 550075
-0.002271 -0.000826 0.119134 0.271166 0.825987 0.866027 -0.062500 1 0 0 0 0 0 2 551077
-0.002271 -0.000826 0.119134 0.271166 0.825988 0.866028 -0.062500 1 0 0 0 0 0 2 552081
-0.002271 -0.000826 0.119134 0.271167 0.825988 0.866028 -0.062500 1 0 0 0 0 0 2 553086
-0.002271 -0.000826 0.119134 0.271159 0.825980 0.866021 -0.062500 1 0 0 0 0 0 2 554579
-0.002271 -0.000826 0.119134 0.271166 0.825987 0.866027 -0.062500 1 0 0 0 0 0 2 555131
-0.002271 -0.000826 0.119134 0.271154 0.825991 0.866034 -0.062500 1 0 0 0 0 0 2 556165
-0.002271 -0.000826 0.119134 0.271165 0.825989 0.866029 -0.062500 1 0 0 0 0 0 2 557094
-0.002271 -0.000826 0.119134 0.271161 0.825968 0.866028 -0.062500 1 0 0 0 0 0 2 558072
-0.002271 -0.000826 0.119134 0.271165 0.825986 0.866028 -0.062500 1 0 0 0 0 0 2 559086
-0.002271 -0.000826 0.119134 0.271166 0.825988 0.866028 -0.062500 1 0 0 0 0 0 2 560057
-0.002271 -0.000826 0.119134 0.271166 0.825988 0.866028 -0.062500 1 0 0 0 0 0 2 561064
-0.002271 -0.000826 0.119134 0.271158 0.825980 0.866021 -0.062500 1 0 0 0 0 0 2 562355
-0.002271 -0.000826 0.119134 0.271165 0.825987 0.866027 -0.062500 1 0 0 0 0 0 2 563362
-0.002271 -0.000826 0.119134 0.271166 0.825988 0.866028 -0.062500 1 0 0 0 0 0 2 564175
-0.002271 -0.000826 0.119134 0.271166 0.825989 0.866028 -0.062500 1 0 0 0 0 0 2 565341
-0.002271 -0.000826 0.119134 0.271167 0.825989 0.866028 -0.062500 1 0 0 0 0 0 2 566167
-0.002271 -0.000826 0.119134 0.271162 0.825968 0.866028 -0.062500 1 0 0 0 0 0 2 567329
-0.002271 -0.000826 0.119134 0.271166 0.825986 0.866028 -0.062500 1 0 0 0 0 0 2 568103
-0.002271 -0.000826 0.119134 0.271167 0.825988 0.866028 -0.062500 1 0 0 0 0 0 2 569361
-0.002271 -0.000826 0.119134 0.271167 0.825988 0.866028 -0.062500 1 0 0 0 0 0 2 570127
-0.002271 -0.000826 0.119134 0.271159 0.825980 0.866021 -0.062500 1 0 0 0 0 0 2 571193
-0.002271 -0.000826 0.119134 0.271154 0.825990 0.866034 -0.062500 1 0 0 0 0 0 2 572099
-0.002271 -0.000826 0.119134 0.271165 0.825989 0.866029 -0.062500 1 0 0 0 0 0 2 573142
-0.002271 -0.000826 0.119134 0.271166 0.825989 0.866028 -0.062500 1 0 0 0 0 0 2 574144
-0.002271 -0.000826 0.119134 0.271158 0.825980 0.866021 -0.062500 1 0 0 0 0 0 2 575119
-0.002271 -0.000826 0.119134 0.271165 0.825988 0.866027 -0.062500 1 0 0 0 0 0 2 576068
-0.002271 -0.000826 0.119134 0.271169 0.825977 0.866035 -0.062500 1 0 0 0 0 0 2 577171
-0.002271 -0.000826 0.119134 0.271159 0.825978 0.866022 -0.062500 1 0 0 0 0 0 2 578113
-0.002271 -0.000826 0.119134 0.271165 0.825987 0.866027 -0.062500 1 0 0 0 0 0 2 579073
-0.002271 -0.000826 0.119134 0.271166 0.825988 0.866028 -0.062500 1 0 0 0 0 0 2 580067
-0.002271 -0.000826 0.119134 0.271166 0.825988 0.866028 -0.062500 1 0 0 0 0 0 2 581081
-0.002271 -0.000826 0.119134 0.271167 0.825988 0.866028 -0.062500 1 0 0 0 0 0 2 582051
-0.002271 -0.000826 0.119134 0.271159 0.825980 0.866021 -0.062500 1 0 0 0 0 0 2 583067
-0.002271 -0.000826 0.119134 0.271166 0.825987 0.866027 -0.062500 1 0 0 0 0 0 2 584043
-0.002271 -0.000826 0.119134 0.271167 0.825988 0.866028 -0.062500 1 0 0 0 0 0 2 585079
-0.002271 -0.000826 0.119134 0.271170 0.825977 0.866035 -0.062500 1 0 0 0 0 0 2 586050
-0.002271 -0.000826 0.119134 0.271159 0.825978 0.866022 -0.062500 1 0 0 0 0 0 2 587048
-0.002271 -0.000826 0.119134 0.271154 0.825990 0.866034 -0.062500 1 0 0 0 0 0 2 588166
-0.002271 -0.000826 0.119134 0.271165 0.825988 0.866029 -0.062500 1 0 0 0 0 0 2 589246
-0.002271 -0.000826 0.119134 0.271166 0.825988 0.866028 -0.062500 1 0 0 0 0 0 2 590206
-0.002271 -0.000826 0.119134 0.271158 0.825980 0.866021 -0.062500 1 0 0 0 0 0 2 591050
-0.002271 -0.000826 0.119134 0.271165 0.825987 0.866027 -0.062500 1 0 0 0 0 0 2 592022
-0.002271 -0.000826 0.119134 0.271166 0.825988 0.866028 -0.062500 1 0 0 0 0 0 2 593036
-0.002271 -0.000826 0.119134 0.271166 0.825989 0.866028 -0.062500 1 0 0 0 0 0 2 594035
-0.002271 -0.000826 0.119134 0.271158 0.825980 0.866021 -0.062500 1 0 0 0 0 0 2 595033
-0.002271 -0.000826 0.119134 0.271169 0.825976 0.866034 -0.062500 1 0 0 0 0 0 2 596056
-0.002271 -0.000826 0.119134 0.271167 0.825987 0.866029 -0.062500 1 0 0 0 0 0 2 597321
-0.002271 -0.000826 0.119134 0.271167 0.825988 0.866028 -0.062500 1 0 0 0 0 0 2 598376
-0.002271 -0.000826 0.119134 0.271159 0.825979 0.866021 -0.062500 1 0 0 0 0 0 2 599133
-0.002271 -0.000826 0.119134 0.271166 0.825987 0.866027 -0.062500 1 0 0 0 0 0 2 600054
-0.002271 -0.000826 0.119134 0.271167 0.825988 0.866028 -0.062500 1 0 0 0 0 0 2 601288
-0.002271 -0.000826 0.119134 0.271167 0.825988 0.866028 -0.062500 1 0 0 0 0 0 2 602044
-0.002271 -0.000826 0.119134 0.271146 0.825983 0.866027 -0.062500 1 0 0 0 0 0 2 603105
-0.002271 -0.000826 0.119134 0.271164 0.825988 0.866028 -0.062500 1 0 0 0 0 0 2 604089
-0.002271 -0.000826 0.119134 0.271166 0.825989 0.866028 -0.062500 1 0 0 0 0 0 2 605091
-0.002271 -0.000826 0.119134 0.271170 0.825977 0.866035 -0.062500 1 0 0 0 0 0 2 606159
-0.002271 -0.000826 0.119134 0.271159 0.825978 0.866022 -0.062500 1 0 0 0 0 0 2 607115
-0.002271 -0.000826 0.119134 0.271165 0.825987 0.866027 -0.062500 1 0 0 0 0 0 2 608019
-0.002271 -0.000826 0.119134 0.271166 0.825988 0.866028 -0.062500 1 0 0 0 0 0 2 609094
-0.002271 -0.000826 0.119134 0.271166 0.825988 0.866028 -0.062500 1 0 0 0 0 0 2 610124
-0.002271 -0.000826 0.119134 0.271158 0.825980 0.866021 -0.062500 1 0 0 0 0 0 2 611058
-0.002271 -0.000826 0.119134 0.271165 0.825987 0.866027 -0.062500 1 0 0 0 0 0 2 612051
-0.002271 -0.000826 0.119134 0.271166 0.825988 0.866028 -0.062500 1 0 0 0 0 0 2 613054
-0.002271 -0.000826 0.119134 0.271167 0.825989 0.866028 -0.062500 1 0 0 0 0 0 2 614045
-0.002271 -0.000826 0.119134 0.271167 0.825989 0.866028 -0.062500 1 0 0 0 0 0 2 615052
-0.002271 -0.000826 0.119134 0.271162 0.825968 0.866028 -0.062500 1 0 0 0 0 0 2 616028
-0.002271 -0.000826 0.119134 0.271166 0.825986 0.866028 -0.062500 1 0 0 0 0 0 2 617054
-0.002271 -0.000826 0.119134 0.271155 0.825991 0.866034 -0.062500 1 0 0 0 0 0 2 618053
-0.002271 -0.000826 0.119134 0.271157 0.825980 0.866022 -0.062500 1 0 0 0 0 0 2 619054
-0.002271 -0.000826 0.119134 0.271165 0.825987 0.866027 -0.062500 1 0 0 0 0 0 2 620979
-0.002271 -0.000826 0.119134 0.271166 0.825988 0.866028 -0.062500 1 0 0 0 0 0 2 622146
-0.002271 -0.000826 0.119134 0.271166 0.825988 0.866028 -0.062500 1 0 0 0 0 0 2 623067
-0.002271 -0.000826 0.119134 0.271166 0.825989 0.866028 -0.062500 1 0 0 0 0 0 2 624031
-0.002271 -0.000826 0.119134 0.271158 0.825980 0.866021 -0.062500 1 0 0 0 0 0 2 625076
-0.002271 -0.000826 0.119134 0.271169 0.825976 0.866034 -0.062500 1 0 0 0 0 0 2 626042
-0.002271 -0.000826 0.119134 0.271167 0.825987 0.866029 -0.062500 1 0 0 0 0 0 2 627057
-0.002271 -0.000826 0.119134 0.271167 0.825988 0.866028 -0.062500 1 0 0 0 0 0 2 628168
-0.002271 -0.000826 0.119134 0.271159 0.825979 0.866021 -0.062500 1 0 0 0 0 0 2 629166
-0.002271 -0.000826 0.119134 0.271166 0.825987 0.866027 -0.062500 1 0 0 0 0 0 2 630233
-0.002271 -0.000826 0.119134 0.271167 0.825988 0.866028 -0.062500 1 0 0 0 0 0 2 631183
-0.002271 -0.000826 0.119134 0.271167 0.825988 0.866028 -0.062500 1 0 0 0 0 0 2 632013
-0.002271 -0.000826 0.119134 0.271159 0.825980 0.866021 -0.062500 1 0 0 0 0 0 2 633309
-0.002271 -0.000826 0.119134 0.271154 0.825990 0.866033 -0.062500 1 0 0 0 0 0 2 634144
-0.002271 -0.000826 0.119134 0.271165 0.825989 0.866029 -0.062500 1 0 0 0 0 0 2 635120
-0.002271 -0.000826 0.119134 0.271169 0.825977 0.866035 -0.062500 1 0 0 0 0 0 2 636037
-0.002271 -0.000826 0.119134 0.271159 0.825978 0.866022 -0.062500 1 0 0 0 0 0 2 637089
-0.002271 -0.000826 0.119134 0.271165 0.825987 0.866028 -0.062500 1 0 0 0 0 0 2 638088
-0.002271 -0.000826 0.119134 0.271166 0.825988 0.866028 -0.062500 1 0 0 0 0 0 2 639053
-0.002271 -0.000826 0.119134 0.271166 0.825988 0.866028 -0.062500 1 0 0 0 0 0 2 640026
-0.002271 -0.000826 0.119134 0.271158 0.825980 0.866021 -0.062500 1 0 0 0 0 0 2 641287
-0.002271 -0.000826 0.119134 0.271165 0.825987 0.866027 -0.062500 1 0 0 0 0 0 2 642018
-0.002271 -0.000826 0.119134 0.271166 0.825988 0.866028 -0.062500 1 0 0 0 0 0 2 643168
-0.002271 -0.000826 0.119134 0.271167 0.825989 0.866028 -0.062500 1 0 0 0 0 0 2 644097
-0.002271 -0.000826 0.119134 0.271158 0.825980 0.866021 -0.062500 1 0 0 0 0 0 2 645076
-0.002271 -0.000826 0.119134 0.271169 0.825976 0.866034 -0.062500 1 0 0 0 0 0 2 646049
-0.002271 -0.000826 0.119134 0.271167 0.825987 0.866029 -0.062500 1 0 0 0 0 0 2 647052
-0.002271 -0.000826 0.119134 0.271167 0.825988 0.866028 -0.062500 1 0 0 0 0 0 2 648020
-0.002271 -0.000826 0.119134 0.271159 0.825979 0.866021 -0.062500 1 0 0 0 0 0 2 649055
-0.002271 -0.000826 0.119134 0.271154 0.825990 0.866033 -0.062500 1 0 0 0 0 0 2 650043
-0.002271 -0.000826 0.119134 0.271165 0.825988 0.866029 -0.062500 1 0 0 0 0 0 2 651051
-0.002271 -0.000826 0.119134 0.271166 0.825989 0.866028 -0.062500 1 0 0 0 0 0 2 652050
-0.002271 -0.000826 0.119134 0.271158 0.825980 0.866021 -0.062500 1 0 0 0 0 0 2 653110
-0.002271 -0.000826 0.119134 0.271165 0.825987 0.866027 -0.062500 1 0 0 0 0 0 2 654310
-0.002271 -0.000826 0.119134 0.271169 0.825977 0.866035 -0.062500 1 0 0 0 0 0 2 655203
-0.002271 -0.000826 0.119134 0.271167 0.825987 0.866029 -0.062500 1 0 0 0 0 0 2 656051
-0.002271 -0.000826 0.119134 0.271158 0.825979 0.866021 -0.062500 1 0 0 0 0 0 2 657028
-0.002271 -0.000826 0.119134 0.271165 0.825987 0.866027 -0.062500 1 0 0 0 0 0 2 658059
-0.002271 -0.000826 0.119134 0.271166 0.825988 0.866028 -0.062500 1 0 0 0 0 0 2 659060
-0.002271 -0.000826 0.119134 0.271167 0.825988 0.866028 -0.062500 1 0 0 0 0 0 2 660049
-0.002271 -0.000826 0.119134 0.271167 0.825988 0.866028 -0.062500 1 0 0 0 0 0 2 661053
-0.002271 -0.000826 0.119134 0.271159 0.825980 0.866021 -0.062500 1 0 0 0 0 0 2 662056
-0.002271 -0.000826 0.119134 0.271166 0.825987 0.866027 -0.062500 1 0 0 0 0 0 2 663307
-0.002271 -0.000826 0.119134 0.271167 0.825988 0.866028 -0.062500 1 0 0 0 0 0 2 664014
-0.002271 -0.000826 0.119134 0.271158 0.825980 0.866041 -0.062500 1 0 0 0 0 0 2 665304
-0.002271 -0.000826 0.119134 0.271157 0.825979 0.866023 -0.062500 1 0 0 0 0 0 2 666395
-0.002271 -0.000826 0.119134 0.271165 0.825987 0.866028 -0.062500 1 0 0 0 0 0 2 667121
-0.002271 -0.000826 0.119134 0.271166 0.825988 0.866028 -0.062500 1 0 0 0 0 0 2 668240
-0.002271 -0.000826 0.119134 0.271166 0.825988 0.866028 -0.062500 1 0 0 0 0 0 2 669060
-0.002271 -0.000826 0.119134 0.271158 0.825980 0.866021 -0.062500 1 0 0 0 0 0 2 670171
-0.002271 -0.000826 0.119134 0.271165 0.825987 0.866027 -0.062500 1 0 0 0 0 0 2 671089
-0.002271 -0.000826 0.119134 0.271166 0.825988 0.866028 -0.062500 1 0 0 0 0 0 2 672052
-0.002271 -0.000826 0.119134 0.271166 0.825989 0.866028 -0.062500 1 0 0 0 0 0 2 673047
-0.002271 -0.000826 0.119134 0.271158 0.825980 0.866021 -0.062500 1 0 0 0 0 0 2 674250
-0.002271 -0.000826 0.119134 0.271169 0.825976 0.866034 -0.062500 1 0 0 0 0 0 2 674998
-0.002271 -0.000826 0.119134 0.271167 0.825987 0.866029 -0.062500 1 0 0 0 0 0 2 676069
-0.002271 -0.000826 0.119134 0.271167 0.825988 0.866028 -0.062500 1 0 0 0 0 0 2 677119
-0.002271 -0.000826 0.119134 0.271159 0.825979 0.866021 -0.062500 1 0 0 0 0 0 2 678028
-0.002271 -0.000826 0.119134 0.271166 0.825987 0.866027 -0.062500 1 0 0 0 0 0 2 678995
-0.002271 -0.000826 0.119134 0.271154 0.825991 0.866034 -0.062500 1 0 0 0 0 0 2 680013
-0.002271 -0.000826 0.119134 0.271165 0.825989 0.866029 -0.062500 1 0 0 0 0 0 2 681043
-0.002271 -0.000826 0.119134 0.271158 0.825980 0.866021 -0.062500 1 0 0 0 0 0 2 682003
-0.002271 -0.000826 0.119134 0.271165 0.825988 0.866027 -0.062500 1 0 0 0 0 0 2 683021
-0.002271 -0.000826 0.119134 0.271166 0.825989 0.866028 -0.062500 1 0 0 0 0 0 2 684021
-0.002271 -0.000826 0.119134 0.271170 0.825977 0.866035 -0.062500 1 0 0 0 0 0 2 685011
-0.002271 -0.000826 0.119134 0.271159 0.825978 0.866022 -0.062500 1 0 0 0 0 0 2 686000
-0.002271 -0.000826 0.119134 0.271165 0.825987 0.866027 -0.062500 1 0 0 0 0 0 2 687092
-0.002271 -0.000826 0.119134 0.271166 0.825988 0.866028 -0.062500 1 0 0 0 0 0 2 688183
-0.002271 -0.000826 0.119134 0.271167 0.825988 0.866028 -0.062500 1 0 0 0 0 0 2 689164
-0.002271 -0.000826 0.119134 0.271158 0.825980 0.866021 -0.062500 1 0 0 0 0 0 2 689977
-0.002271 -0.000826 0.119134 0.271166 0.825987 0.866027 -0.062500 1 0 0 0 0 0 2 690971
-0.002271 -0.000826 0.119134 0.271166 0.825988 0.866028 -0.062500 1 0 0 0 0 0 2 691989
-0.002271 -0.000826 0.119134 0.271167 0.825989 0.866028 -0.062500 1 0 0 0 0 0 2 693016
-0.002271 -0.000826 0.119134 0.271170 0.825977 0.866035 -0.062500 1 0 0 0 0 0 2 694004
-0.002271 -0.000826 0.119134 0.271159 0.825978 0.866022 -0.062500 1 0 0 0 0 0 2 695010
-0.002271 -0.000826 0.119134 0.271154 0.825990 0.866034 -0.062500 1 0 0 0 0 0 2 696072
-0.002271 -0.000826 0.119134 0.271165 0.825988 0.866029 -0.062500 1 0 0 0 0 0 2 697206
-0.002271 -0.000826 0.119134 0.271158 0.825980 0.866021 -0.062500 1 0 0 0 0 0 2 698338
-0.002271 -0.000826 0.119134 0.271165 0.825987 0.866027 -0.062500 1 0 0 0 0 0 2 699117
-0.002271 -0.000826 0.119134 0.271166 0.825988 0.866028 -0.062500 1 0 0 0 0 0 2 700184
-0.002271 -0.000826 0.119134 0.271166 0.825988 0.866028 -0.062500 1 0 0 0 0 0 2 701144
-0.002271 -0.000826 0.119134 0.271166 0.825989 0.866028 -0.062500 1 0 0 0 0 0 2 702148
-0.002271 -0.000826 0.119134 0.271158 0.825980 0.866021 -0.062500 1 0 0 0 0 0 2 703115
-0.002271 -0.000826 0.119134 0.271169 0.825976 0.866034 -0.062500 1 0 0 0 0 0 2 704070
-0.002271 -0.000826 0.119134 0.271167 0.825987 0.866029 -0.062500 1 0 0 0 0 0 2 705076
-0.002271 -0.000826 0.119134 0.271159 0.825979 0.866021 -0.062500 1 0 0 0 0 0 2 706024
-0.002271 -0.000826 0.119134 0.271166 0.825987 0.866027 -0.062500 1 0 0 0 0 0 2 707167
-0.002271 -0.000826 0.119134 0.271166 0.825988 0.866028 -0.062500 1 0 0 0 0 0 2 708072
-0.002271 -0.000826 0.119134 0.271167 0.825988 0.866028 -0.062500 1 0 0 0 0 0 2 708977
-0.002271 -0.000826 0.119134 0.271167 0.825988 0.866028 -0.062500 1 0 0 0 0 0 2 710128
-0.002271 -0.000826 0.119134 0.271159 0.825980 0.866021 -0.062500 1 0 0 0 0 0 2 711113
-0.002271 -0.000826 0.119134 0.271154 0.825990 0.866033 -0.062500 1 0 0 0 0 0 2 711980
-0.002271 -0.000826 0.119134 0.271165 0.825989 0.866029 -0.062500 1 0 0 0 0 0 2 713022
-0.002271 -0.000826 0.119134 0.271169 0.825977 0.866035 -0.062500 1 0 0 0 0 0 2 714025
-0.002271 -0.000826 0.119134 0.271159 0.825978 0.866022 -0.062500 1 0 0 0 0 0 2 715026
-0.002271 -0.000826 0.119134 0.271165 0.825987 0.866028 -0.062500 1 0 0 0 0 0 2 716026
-0.002271 -0.000826 0.119134 0.271166 0.825988 0.866028 -0.062500 1 0 0 0 0 0 2 717031
-0.002271 -0.000826 0.119134 0.271167 0.825988 0.866028 -0.062500 1 0 0 0 0 0 2 717999
-0.002271 -0.000826 0.119134 0.271158 0.825980 0.866021 -0.062500 1 0 0 0 0 0 2 719025
-0.002271 -0.000826 0.119134 0.271166 0.825987 0.866027 -0.062500 1 0 0 0 0 0 2 720011
-0.002271 -0.000826 0.119134 0.271166 0.825988 0.866028 -0.062500 1 0 0 0 0 0 2 721096
-0.002271 -0.000826 0.119134 0.271167 0.825989 0.866028 -0.062500 1 0 0 0 0 0 2 722009
-0.002271 -0.000826 0.119134 0.271159 0.825980 0.866021 -0.062500 1 0 0 0 0 0 2 723094
-0.002271 -0.000826 0.119134 0.271169 0.825976 0.866034 -0.062500 1 0 0 0 0 0 2 724026
-0.002271 -0.000826 0.119134 0.271167 0.825987 0.866029 -0.062500 1 0 0 0 0 0 2 725018
-0.002271 -0.000826 0.119134 0.271167 0.825988 0.866028 -0.062500 1 0 0 0 0 0 2 726009
-0.002290 -0.000822 0.119144 0.533253 0.764953 0.726997 -0.062500 1 0 0 0 0 0 2 727010
-0.002299 -0.000819 0.119147 0.444134 0.784941 0.795160 -0.062500 1 0 0 0 0 0 2 728012
-0.002304 -0.000818 0.119149 0.378213 0.800278 0.830329 -0.062500 1 0 0 0 0 0 2 729195
-0.002306 -0.000818 0.119149 0.343352 0.808587 0.843624 -0.062500 1 0 0 0 0 0 2 730195
-0.002307 -0.000817 0.119149 0.325817 0.812847 0.848340 -0.062500 1 0 0 0 0 0 2 731082
-0.002308 -0.000817 0.119149 0.317066 0.814985 0.849993 -0.062500 1 0 0 0 0 0 2 732280
-0.002308 -0.000817 0.119149 0.312700 0.816066 0.850555 -0.062500 1 0 0 0 0 0 2 733126
-0.002308 -0.000817 0.119149 0.310523 0.816613 0.850747 -0.062500 1 0 0 0 0 0 2 734262
-0.002308 -0.000817 0.119149 0.309436 0.816887 0.850816 -0.062500 1 0 0 0 0 0 2 735115
-0.002308 -0.000817 0.119149 0.308894 0.817019 0.850842 -0.062500 1 0 0 0 0 0 2 736120
-0.002308 -0.000817 0.119149 0.308638 0.817091 0.850858 -0.062500 1 0 0 0 0 0 2 737097
-0.002308 -0.000817 0.119149 0.308496 0.817127 0.850850 -0.062500 1 0 0 0 0 0 2 738088
-0.002308 -0.000817 0.119149 0.308421 0.817134 0.850854 -0.062500 1 0 0 0 0 0 2 739023
-0.002308 -0.000817 0.119149 0.308389 0.817151 0.850860 -0.062500 1 0 0 0 0 0 2 740068
-0.002308 -0.000817 0.119149 0.308377 0.817156 0.850847 -0.062500 1 0 0 0 0 0 2 741045
-0.002308 -0.000817 0.119149 0.308364 0.817159 0.850852 -0.062500 1 0 0 0 0 0 2 741976
-0.002308 -0.000817 0.119149 0.308351 0.817162 0.850859 -0.062500 1 0 0 0 0 0 2 743122
-0.002308 -0.000817 0.119149 0.308365 0.817148 0.850860 -0.062500 1 0 0 0 0 0 2 744100
-0.002308 -0.000817 0.119149 0.308356 0.817149 0.850846 -0.062500 1 0 0 0 0 0 2 744994
-0.002308 -0.000817 0.119149 0.308351 0.817161 0.850858 -0.062500 1 0 0 0 0 0 2 746031
-0.002308 -0.000817 0.119149 0.308362 0.817159 0.850853 -0.062500 1 0 0 0 0 0 2 747021
-0.002308 -0.000817 0.119149 0.308352 0.817162 0.850859 -0.062500 1 0 0 0 0 0 2 748023
-0.002308 -0.000817 0.119149 0.308354 0.817151 0.850846 -0.062500 1 0 0 0 0 0 2 749029
-0.002308 -0.000817 0.119149 0.308350 0.817161 0.850858 -0.062500 1 0 0 0 0 0 2 750031
-0.002308 -0.000817 0.119149 0.308362 0.817160 0.850853 -0.062500 1 0 0 0 0 0 2 751027
-0.002308 -0.000817 0.119149 0.308351 0.817162 0.850859 -0.062500 1 0 0 0 0 0 2 752063
-0.002308 -0.000817 0.119149 0.308354 0.817151 0.850846 -0.062500 1 0 0 0 0 0 2 753030
-0.002308 -0.000817 0.119149 0.308354 0.817150 0.850865 -0.062500 1 0 0 0 0 0 2 754112
-0.002308 -0.000817 0.119149 0.308363 0.817158 0.850854 -0.062500 1 0 0 0 0 0 2 755044
-0.002308 -0.000817 0.119149 0.308352 0.817162 0.850859 -0.062500 1 0 0 0 0 0 2 756128
-0.002308 -0.000817 0.119149 0.308354 0.817151 0.850846 -0.062500 1 0 0 0 0 0 2 757038
-0.002308 -0.000817 0.119149 0.308350 0.817161 0.850858 -0.062500 1 0 0 0 0 0 2 758037
-0.002303 -0.000835 0.119160 0.234741 1.071035 0.705365 -0.062500 1 0 0 0 0 0 2 759035
-0.002300 -0.000844 0.119163 0.258166 0.985344 0.776695 -0.062500 1 0 0 0 0 0 2 760003
-0.002299 -0.000849 0.119164 0.276674 0.921486 0.813482 -0.062500 1 0 0 0 0 0 2 761055
-0.002298 -0.000851 0.119165 0.286862 0.887574 0.827410 -0.062500 1 0 0 0 0 0 2 762215
-0.002298 -0.000852 0.119165 0.292128 0.870442 0.832343 -0.062500 1 0 0 0 0 0 2 763050
-0.002298 -0.000853 0.119165 0.294826 0.861877 0.834065 -0.062500 1 0 0 0 0 0 2 764070
-0.002298 -0.000853 0.119165 0.296180 0.857582 0.834663 -0.062500 1 0 0 0 0 0 2 765344
-0.002298 -0.000853 0.119165 0.296873 0.855463 0.834869 -0.062500 1 0 0 0 0 0 2 766321
-0.002298 -0.000853 0.119165 0.297219 0.854380 0.834937 -0.062500 1 0 0 0 0 0 2 767101
-0.002298 -0.000853 0.119165 0.297391 0.853858 0.834962 -0.062500 1 0 0 0 0 0 2 768063
-0.002298 -0.000853 0.119165 0.297462 0.853593 0.834970 -0.062500 1 0 0 0 0 0 2 769126
-0.002298 -0.000853 0.119165 0.297516 0.853449 0.834977 -0.062500 1 0 0 0 0 0 2 769992
-0.002298 -0.000853 0.119165 0.297537 0.853383 0.834971 -0.062500 1 0 0 0 0 0 2 771041
-0.002298 -0.000853 0.119165 0.297557 0.853353 0.834977 -0.062500 1 0 0 0 0 0 2 772013
-0.002298 -0.000853 0.119165 0.297554 0.853332 0.834977 -0.062500 1 0 0 0 0 0 2 773103
-0.002298 -0.000853 0.119165 0.297553 0.853330 0.834978 -0.062500 1 0 0 0 0 0 2 774081
-0.002298 -0.000853 0.119165 0.297553 0.853331 0.834978 -0.062500 1 0 0 0 0 0 2 775025
-0.002298 -0.000853 0.119165 0.297552 0.853331 0.834978 -0.062500 1 0 0 0 0 0 2 775981
-0.002298 -0.000853 0.119165 0.297568 0.853317 0.834978 -0.062500 1 0 0 0 0 0 2 777142
-0.002298 -0.000853 0.119165 0.297566 0.853327 0.834972 -0.062500 1 0 0 0 0 0 2 777999
-0.002298 -0.000853 0.119165 0.297558 0.853320 0.834984 -0.062500 1 0 0 0 0 0 2 779001
-0.002298 -0.000853 0.119165 0.297557 0.853319 0.834965 -0.062500 1 0 0 0 0 0 2 780005
-0.002298 -0.000853 0.119165 0.297557 0.853319 0.834983 -0.062500 1 0 0 0 0 0 2 780985
-0.002298 -0.000853 0.119165 0.297565 0.853328 0.834972 -0.062500 1 0 0 0 0 0 2 781995
-0.002298 -0.000853 0.119165 0.297558 0.853320 0.834984 -0.062500 1 0 0 0 0 0 2 783007
-0.002298 -0.000853 0.119165 0.297557 0.853319 0.834965 -0.062500 1 0 0 0 0 0 2 783978
-0.002298 -0.000853 0.119165 0.297557 0.853319 0.834983 -0.062500 1 0 0 0 0 0 2 785018
-0.002298 -0.000853 0.119165 0.297557 0.853319 0.834965 -0.062500 1 0 0 0 0 0 2 785985
-0.002298 -0.000853 0.119165 0.297556 0.853319 0.834983 -0.062500 1 0 0 0 0 0 2 786976
-0.002298 -0.000853 0.119165 0.297565 0.853327 0.834972 -0.062500 1 0 0 0 0 0 2 788923
-0.002298 -0.000853 0.119165 0.297557 0.853320 0.834984 -0.062500 1 0 0 0 0 0 2 790086
-0.002298 -0.000853 0.119165 0.297557 0.853319 0.834965 -0.062500 1 0 0 0 0 0 2 791007
-0.002298 -0.000853 0.119165 0.297556 0.853319 0.834983 -0.062500 1 0 0 0 0 0 2 791995
-0.002298 -0.000853 0.119165 0.297565 0.853328 0.834972 -0.062500 1 0 0 0 0 0 2 792992
-0.002298 -0.000853 0.119165 0.297557 0.853320 0.834984 -0.062500 1 0 0 0 0 0 2 793992
-0.002298 -0.000853 0.119165 0.297565 0.853328 0.834972 -0.062500 1 0 0 0 0 0 2 794985
-0.002298 -0.000853 0.119165 0.297549 0.853311 0.834977 -0.062500 1 0 0 0 0 0 2 795969
-0.002298 -0.000853 0.119165 0.297567 0.853315 0.834978 -0.062500 1 0 0 0 0 0 2 797259
-0.002298 -0.000853 0.119165 0.297554 0.853330 0.834978 -0.062500 1 0 0 0 0 0 2 798030
-0.002298 -0.000853 0.119165 0.297568 0.853317 0.834978 -0.062500 1 0 0 0 0 0 2 799237
-0.002298 -0.000853 0.119165 0.297554 0.853330 0.834978 -0.062500 1 0 0 0 0 0 2 800318
-0.002298 -0.000853 0.119165 0.297560 0.853309 0.834971 -0.062500 1 0 0 0 0 0 2 801264
-0.002298 -0.000853 0.119165 0.297553 0.853329 0.834977 -0.062500 1 0 0 0 0 0 2 802041
-0.002298 -0.000853 0.119165 0.297568 0.853317 0.834978 -0.062500 1 0 0 0 0 0 2 802982
-0.002298 -0.000853 0.119165 0.297554 0.853330 0.834978 -0.062500 1 0 0 0 0 0 2 804068
-0.002298 -0.000853 0.119165 0.297560 0.853309 0.834971 -0.062500 1 0 0 0 0 0 2 805018
-0.002298 -0.000853 0.119165 0.297553 0.853329 0.834977 -0.062500 1 0 0 0 0 0 2 806015
-0.002298 -0.000853 0.119165 0.297568 0.853317 0.834978 -0.062500 1 0 0 0 0 0 2 807210
-0.002298 -0.000853 0.119165 0.297554 0.853330 0.834978 -0.062500 1 0 0 0 0 0 2 808059
-0.002298 -0.000853 0.119165 0.297560 0.853309 0.834971 -0.062500 1 0 0 0 0 0 2 809027
-0.002298 -0.000853 0.119165 0.297553 0.853329 0.834977 -0.062500 1 0 0 0 0 0 2 810130
-0.002298 -0.000853 0.119165 0.297568 0.853317 0.834978 -0.062500 1 0 0 0 0 0 2 811044
-0.002298 -0.000853 0.119165 0.297554 0.853331 0.834978 -0.062500 1 0 0 0 0 0 2 812010
-0.002298 -0.000853 0.119165 0.297560 0.853309 0.834971 -0.062500 1 0 0 0 0 0 2 812959
-0.002298 -0.000853 0.119165 0.297557 0.853318 0.834984 -0.062500 1 0 0 0 0 0 2 814002
-0.002298 -0.000853 0.119165 0.297565 0.853327 0.834972 -0.062500 1 0 0 0 0 0 2 815004
-0.002298 -0.000853 0.119165 0.297549 0.853311 0.834977 -0.062500 1 0 0 0 0 0 2 816010
-0.002298 -0.000853 0.119165 0.297564 0.853326 0.834971 -0.062500 1 0 0 0 0 0 2 816998
-0.002298 -0.000853 0.119165 0.297557 0.853319 0.834984 -0.062500 1 0 0 0 0 0 2 818004
-0.002298 -0.000853 0.119165 0.297565 0.853328 0.834972 -0.062500 1 0 0 0 0 0 2 819007
-0.002298 -0.000853 0.119165 0.297561 0.853308 0.834970 -0.062500 1 0 0 0 0 0 2 820048
-0.002285 -0.000840 0.119176 0.121625 0.665384 0.681748 -0.062500 1 0 0 0 0 0 2 821287
-0.002279 -0.000833 0.119180 0.179328 0.727877 0.756857 -0.062500 1 0 0 0 0 0 2 822152
-0.002275 -0.000830 0.119181 0.223565 0.775141 0.795601 -0.062500 1 0 0 0 0 0 2 822998
-0.002274 -0.000828 0.119182 0.247490 0.800480 0.810278 -0.062500 1 0 0 0 0 0 2 824036
-0.002273 -0.000827 0.119182 0.259731 0.813362 0.815484 -0.062500 1 0 0 0 0 0 2 825012
-0.002273 -0.000827 0.119182 0.265895 0.819846 0.817297 -0.062500 1 0 0 0 0 0 2 826013
-0.002272 -0.000827 0.119182 0.269006 0.823085 0.817914 -0.062500 1 0 0 0 0 0 2 827006
-0.002272 -0.000826 0.119182 0.270568 0.824714 0.818139 -0.062500 1 0 0 0 0 0 2 828032
-0.002272 -0.000826 0.119182 0.271349 0.825536 0.818213 -0.062500 1 0 0 0 0 0 2 829105
-0.002272 -0.000826 0.119182 0.271739 0.825932 0.818239 -0.062500 1 0 0 0 0 0 2 830110
-0.002272 -0.000826 0.119182 0.271929 0.826146 0.818242 -0.062500 1 0 0 0 0 0 2 831196
-0.002272 -0.000826 0.119182 0.272032 0.826242 0.818245 -0.062500 1 0 0 0 0 0 2 832028
-0.002260 -0.000813 0.119193 0.096062 0.638237 0.665146 -0.062500 1 0 0 0 0 0 2 833282
-0.002253 -0.000806 0.119196 0.153829 0.700822 0.740182 -0.062500 1 0 0 0 0 0 2 834062
-0.002250 -0.000803 0.119198 0.198093 0.748116 0.778912 -0.062500 1 0 0 0 0 0 2 835251
-0.002248 -0.000801 0.119198 0.222034 0.773488 0.793573 -0.062500 1 0 0 0 0 0 2 835986
-0.002248 -0.000800 0.119198 0.234280 0.786378 0.798770 -0.062500 1 0 0 0 0 0 2 836929
-0.002247 -0.000800 0.119198 0.240461 0.792851 0.800578 -0.062500 1 0 0 0 0 0 2 838069
-0.002247 -0.000800 0.119198 0.243571 0.796100 0.801207 -0.062500 1 0 0 0 0 0 2 839008
-0.002247 -0.000799 0.119198 0.245126 0.797723 0.801425 -0.062500 1 0 0 0 0 0 2 840078
-0.002247 -0.000799 0.119198 0.245906 0.798544 0.801497 -0.062500 1 0 0 0 0 0 2 841305
-0.002247 -0.000799 0.119198 0.246304 0.798949 0.801530 -0.062500 1 0 0 0 0 0 2 842015
-0.002247 -0.000799 0.119198 0.246507 0.799161 0.801527 -0.062500 1 0 0 0 0 0 2 843101
-0.002247 -0.000799 0.119198 0.246601 0.799260 0.801536 -0.062500 1 0 0 0 0 0 2 844056
-0.002247 -0.000799 0.119198 0.246651 0.799296 0.801539 -0.062500 1 0 0 0 0 0 2 845009
-0.002247 -0.000799 0.119198 0.246663 0.799338 0.801540 -0.062500 1 0 0 0 0 0 2 846003
-0.002247 -0.000799 0.119198 0.246674 0.799338 0.801533 -0.062500 1 0 0 0 0 0 2 846999
-0.002247 -0.000799 0.119198 0.246683 0.799346 0.801540 -0.062500 1 0 0 0 0 0 2 847969
-0.002247 -0.000799 0.119198 0.246691 0.799355 0.801548 -0.062500 1 0 0 0 0 0 2 849005
-0.002247 -0.000799 0.119198 0.246692 0.799356 0.801529 -0.062500 1 0 0 0 0 0 2 849999
-0.002247 -0.000799 0.119198 0.246692 0.799356 0.801546 -0.062500 1 0 0 0 0 0 2 851004
-0.002247 -0.000799 0.119198 0.246692 0.799356 0.801528 -0.062500 1 0 0 0 0 0 2 852000
-0.002247 -0.000799 0.119198 0.246692 0.799356 0.801546 -0.062500 1 0 0 0 0 0 2 853005
-0.002247 -0.000799 0.119198 0.246700 0.799364 0.801535 -0.062500 1 0 0 0 0 0 2 854650
-0.002247 -0.000799 0.119198 0.246685 0.799348 0.801540 -0.062500 1 0 0 0 0 0 2 854945
-0.002247 -0.000799 0.119198 0.246700 0.799364 0.801535 -0.062500 1 0 0 0 0 0 2 856034
-0.002247 -0.000799 0.119198 0.246685 0.799348 0.801540 -0.062500 1 0 0 0 0 0 2 857031
-0.002247 -0.000799 0.119198 0.246699 0.799364 0.801535 -0.062500 1 0 0 0 0 0 2 857954
-0.002247 -0.000799 0.119198 0.246693 0.799357 0.801547 -0.062500 1 0 0 0 0 0 2 858985
-0.002247 -0.000799 0.119198 0.246692 0.799356 0.801528 -0.062500 1 0 0 0 0 0 2 859983
-0.002247 -0.000799 0.119198 0.246692 0.799356 0.801546 -0.062500 1 0 0 0 0 0 2 860979
-0.002247 -0.000799 0.119198 0.246692 0.799356 0.801528 -0.062500 1 0 0 0 0 0 2 862037
-0.002247 -0.000799 0.119198 0.246692 0.799356 0.801546 -0.062500 1 0 0 0 0 0 2 863175
-0.002247 -0.000799 0.119198 0.246704 0.799353 0.801542 -0.062500 1 0 0 0 0 0 2 864018
-0.002247 -0.000799 0.119198 0.246694 0.799355 0.801528 -0.062500 1 0 0 0 0 0 2 865077
-0.002234 -0.000786 0.119209 0.070562 0.611200 0.648559 -0.062500 1 0 0 0 0 0 2 866182
-0.002228 -0.000779 0.119213 0.128363 0.673808 0.723536 -0.062500 1 0 0 0 0 0 2 867057
-0.002225 -0.000776 0.119214 0.172645 0.721119 0.762225 -0.062500 1 0 0 0 0 0 2 868120
-0.002223 -0.000774 0.119215 0.196582 0.746485 0.776874 -0.062500 1 0 0 0 0 0 2 869102
-0.002222 -0.000773 0.119215 0.208835 0.759367 0.782068 -0.062500 1 0 0 0 0 0 2 870006
-0.002222 -0.000773 0.119215 0.215012 0.765865 0.783879 -0.062500 1 0 0 0 0 0 2 870982
-0.002221 -0.000773 0.119215 0.218118 0.769098 0.784506 -0.062500 1 0 0 0 0 0 2 871968
-0.002221 -0.000772 0.119215 0.219680 0.770728 0.784730 -0.062500 1 0 0 0 0 0 2 872967
-0.002221 -0.000772 0.119215 0.220454 0.771541 0.784796 -0.062500 1 0 0 0 0 0 2 874044
-0.002221 -0.000772 0.119215 0.220851 0.771945 0.784828 -0.062500 1 0 0 0 0 0 2 875016
-0.002221 -0.000772 0.119215 0.221054 0.772157 0.784824 -0.062500 1 0 0 0 0 0 2 875991
-0.002221 -0.000772 0.119215 0.221147 0.772255 0.784833 -0.062500 1 0 0 0 0 0 2 877100
-0.002221 -0.000772 0.119215 0.221205 0.772301 0.784842 -0.062500 1 0 0 0 0 0 2 877962
-0.002221 -0.000772 0.119215 0.221210 0.772335 0.784837 -0.062500 1 0 0 0 0 0 2 878978
-0.002221 -0.000772 0.119215 0.221229 0.772343 0.784837 -0.062500 1 0 0 0 0 0 2 879976
-0.002221 -0.000772 0.119215 0.221238 0.772351 0.784844 -0.062500 1 0 0 0 0 0 2 880957
-0.002221 -0.000772 0.119215 0.221239 0.772352 0.784845 -0.062500 1 0 0 0 0 0 2 881965
-0.002221 -0.000772 0.119215 0.221247 0.772361 0.784832 -0.062500 1 0 0 0 0 0 2 882982
-0.002221 -0.000772 0.119215 0.221239 0.772353 0.784844 -0.062500 1 0 0 0 0 0 2 883957
-0.002221 -0.000772 0.119215 0.221247 0.772361 0.784832 -0.062500 1 0 0 0 0 0 2 884945
-0.002221 -0.000772 0.119215 0.221239 0.772353 0.784844 -0.062500 1 0 0 0 0 0 2 885977
-0.002221 -0.000772 0.119215 0.221247 0.772361 0.784832 -0.062500 1 0 0 0 0 0 2 886965
-0.002221 -0.000772 0.119215 0.221239 0.772353 0.784844 -0.062500 1 0 0 0 0 0 2 888612
-0.002221 -0.000772 0.119215 0.221247 0.772361 0.784832 -0.062500 1 0 0 0 0 0 2 888997
-0.002221 -0.000772 0.119215 0.221239 0.772353 0.784844 -0.062500 1 0 0 0 0 0 2 890069
-0.002221 -0.000772 0.119215 0.221247 0.772361 0.784832 -0.062500 1 0 0 0 0 0 2 890970
-0.002221 -0.000772 0.119215 0.221252 0.772350 0.784837 -0.062500 1 0 0 0 0 0 2 891981
-0.002221 -0.000772 0.119215 0.221237 0.772363 0.784838 -0.062500 1 0 0 0 0 0 2 892956
-0.002221 -0.000772 0.119215 0.221250 0.772350 0.784838 -0.062500 1 0 0 0 0 0 2 893974
-0.002221 -0.000772 0.119215 0.221237 0.772363 0.784838 -0.062500 1 0 0 0 0 0 2 894958
-0.002221 -0.000772 0.119215 0.221250 0.772350 0.784838 -0.062500 1 0 0 0 0 0 2 895985
-0.002221 -0.000772 0.119215 0.221240 0.772352 0.784844 -0.062500 1 0 0 0 0 0 2 897197
-0.002221 -0.000772 0.119215 0.221247 0.772360 0.784832 -0.062500 1 0 0 0 0 0 2 898264
-0.002221 -0.000772 0.119215 0.221240 0.772353 0.784844 -0.062500 1 0 0 0 0 0 2 899087
-0.002221 -0.000772 0.119215 0.221247 0.772361 0.784832 -0.062500 1 0 0 0 0 0 2 900149
-0.002221 -0.000772 0.119215 0.221240 0.772353 0.784844 -0.062500 1 0 0 0 0 0 2 901040
-0.002221 -0.000772 0.119215 0.221247 0.772361 0.784832 -0.062500 1 0 0 0 0 0 2 902239
-0.002221 -0.000772 0.119215 0.221239 0.772353 0.784844 -0.062500 1 0 0 0 0 0 2 902971
-0.002221 -0.000772 0.119215 0.221247 0.772361 0.784832 -0.062500 1 0 0 0 0 0 2 904040
-0.002221 -0.000772 0.119215 0.221239 0.772353 0.784844 -0.062500 1 0 0 0 0 0 2 905039
-0.002221 -0.000772 0.119215 0.221247 0.772361 0.784832 -0.062500 1 0 0 0 0 0 2 906036
-0.002221 -0.000772 0.119215 0.221239 0.772353 0.784844 -0.062500 1 0 0 0 0 0 2 907100
-0.002221 -0.000772 0.119215 0.221247 0.772361 0.784832 -0.062500 1 0 0 0 0 0 2 908254
-0.002221 -0.000772 0.119215 0.221239 0.772353 0.784844 -0.062500 1 0 0 0 0 0 2 908982
-0.002221 -0.000772 0.119215 0.221247 0.772361 0.784832 -0.062500 1 0 0 0 0 0 2 910032
-0.002221 -0.000772 0.119215 0.221239 0.772353 0.784844 -0.062500 1 0 0 0 0 0 2 911024
-0.002221 -0.000772 0.119215 0.221247 0.772361 0.784832 -0.062500 1 0 0 0 0 0 2 911922
-0.002221 -0.000772 0.119215 0.221239 0.772353 0.784844 -0.062500 1 0 0 0 0 0 2 912951
-0.002221 -0.000772 0.119215 0.221247 0.772361 0.784832 -0.062500 1 0 0 0 0 0 2 913955
-0.002221 -0.000772 0.119215 0.221239 0.772353 0.784843 -0.062500 1 0 0 0 0 0 2 914948
-0.002221 -0.000772 0.119215 0.221247 0.772361 0.784832 -0.062500 1 0 0 0 0 0 2 915946
-0.002221 -0.000772 0.119215 0.221239 0.772353 0.784843 -0.062500 1 0 0 0 0 0 2 916946
-0.002221 -0.000772 0.119215 0.221250 0.772349 0.784838 -0.062500 1 0 0 0 0 0 2 917950
-0.002221 -0.000772 0.119215 0.221236 0.772363 0.784838 -0.062500 1 0 0 0 0 0 2 918948
-0.002221 -0.000772 0.119215 0.221250 0.772350 0.784838 -0.062500 1 0 0 0 0 0 2 919950
-0.002221 -0.000772 0.119215 0.221236 0.772363 0.784838 -0.062500 1 0 0 0 0 0 2 921852
-0.002221 -0.000772 0.119215 0.221250 0.772350 0.784838 -0.062500 1 0 0 0 0 0 2 923054
-0.002221 -0.000772 0.119215 0.221236 0.772363 0.784838 -0.062500 1 0 0 0 0 0 2 923971
-0.002221 -0.000772 0.119215 0.221258 0.772359 0.784845 -0.062500 1 0 0 0 0 0 2 924968
-0.002221 -0.000772 0.119215 0.221237 0.772364 0.784839 -0.062500 1 0 0 0 0 0 2 925958
-0.002221 -0.000772 0.119215 0.221250 0.772351 0.784838 -0.062500 1 0 0 0 0 0 2 926953
-0.002221 -0.000772 0.119215 0.221236 0.772364 0.784838 -0.062500 1 0 0 0 0 0 2 927955
-0.002221 -0.000772 0.119215 0.221250 0.772351 0.784838 -0.062500 1 0 0 0 0 0 2 929145
-0.002221 -0.000772 0.119215 0.221236 0.772364 0.784838 -0.062500 1 0 0 0 0 0 2 930097
-0.002221 -0.000772 0.119215 0.221250 0.772351 0.784838 -0.062500 1 0 0 0 0 0 2 931095
-0.002221 -0.000772 0.119215 0.221236 0.772364 0.784838 -0.062500 1 0 0 0 0 0 2 932092
-0.002221 -0.000772 0.119215 0.221250 0.772351 0.784838 -0.062500 1 0 0 0 0 0 2 933141
-0.002221 -0.000772 0.119215 0.221248 0.772361 0.784831 -0.062500 1 0 0 0 0 0 2 933961
-0.002221 -0.000772 0.119215 0.221240 0.772353 0.784844 -0.062500 1 0 0 0 0 0 2 935227
-0.002221 -0.000772 0.119215 0.221247 0.772361 0.784832 -0.062500 1 0 0 0 0 0 2 936315
-0.002221 -0.000772 0.119215 0.221240 0.772353 0.784844 -0.062500 1 0 0 0 0 0 2 936993
-0.002221 -0.000772 0.119215 0.221251 0.772349 0.784839 -0.062500 1 0 0 0 0 0 2 938060
-0.002221 -0.000772 0.119215 0.221237 0.772363 0.784838 -0.062500 1 0 0 0 0 0 2 939009
-0.002221 -0.000772 0.119215 0.221250 0.772350 0.784838 -0.062500 1 0 0 0 0 0 2 939988
-0.002221 -0.000772 0.119215 0.221237 0.772363 0.784838 -0.062500 1 0 0 0 0 0 2 941019
-0.002221 -0.000772 0.119215 0.221250 0.772350 0.784838 -0.062500 1 0 0 0 0 0 2 942206
-0.002221 -0.000772 0.119215 0.221236 0.772363 0.784838 -0.062500 1 0 0 0 0 0 2 942945
-0.002221 -0.000772 0.119215 0.221250 0.772350 0.784838 -0.062500 1 0 0 0 0 0 2 944006
-0.002221 -0.000772 0.119215 0.221236 0.772363 0.784838 -0.062500 1 0 0 0 0 0 2 945002
-0.002221 -0.000772 0.119215 0.221250 0.772350 0.784838 -0.062500 1 0 0 0 0 0 2 945922
-0.002221 -0.000772 0.119215 0.221236 0.772363 0.784838 -0.062500 1 0 0 0 0 0 2 946923
-0.002221 -0.000772 0.119215 0.221250 0.772350 0.784838 -0.062500 1 0 0 0 0 0 2 947920
-0.002221 -0.000772 0.119215 0.221236 0.772363 0.784838 -0.062500 1 0 0 0 0 0 2 948925
-0.002221 -0.000772 0.119215 0.221250 0.772350 0.784838 -0.062500 1 0 0 0 0 0 2 949923
-0.002221 -0.000772 0.119215 0.221236 0.772363 0.784838 -0.062500 1 0 0 0 0 0 2 950923
-0.002221 -0.000772 0.119215 0.221250 0.772350 0.784838 -0.062500 1 0 0 0 0 0 2 951923
-0.002221 -0.000772 0.119215 0.221236 0.772363 0.784837 -0.062500 1 0 0 0 0 0 2 952925
-0.002221 -0.000772 0.119215 0.221250 0.772350 0.784838 -0.062500 1 0 0 0 0 0 2 953923
-0.002221 -0.000772 0.119215 0.221240 0.772351 0.784844 -0.062500 1 0 0 0 0 0 2 955840
-0.002221 -0.000772 0.119215 0.221247 0.772360 0.784832 -0.062500 1 0 0 0 0 0 2 957026
-0.002221 -0.000772 0.119215 0.221239 0.772352 0.784844 -0.062500 1 0 0 0 0 0 2 957950
-0.002221 -0.000772 0.119215 0.221247 0.772360 0.784832 -0.062500 1 0 0 0 0 0 2 958904
-0.002221 -0.000772 0.119215 0.221239 0.772352 0.784844 -0.062500 1 0 0 0 0 0 2 960036
-0.002221 -0.000772 0.119215 0.221247 0.772360 0.784832 -0.062500 1 0 0 0 0 0 2 960984
-0.002221 -0.000772 0.119215 0.221239 0.772352 0.784844 -0.062500 1 0 0 0 0 0 2 961940
-0.002221 -0.000772 0.119215 0.221247 0.772360 0.784832 -0.062500 1 0 0 0 0 0 2 962916
-0.002221 -0.000772 0.119215 0.221239 0.772352 0.784844 -0.062500 1 0 0 0 0 0 2 964213
-0.002221 -0.000772 0.119215 0.221247 0.772360 0.784832 -0.062500 1 0 0 0 0 0 2 965046
-0.002221 -0.000772 0.119215 0.221247 0.772361 0.784851 -0.062500 1 0 0 0 0 0 2 966197
-0.002221 -0.000772 0.119215 0.221248 0.772362 0.784833 -0.062500 1 0 0 0 0 0 2 967018
-0.002221 -0.000772 0.119215 0.221240 0.772353 0.784844 -0.062500 1 0 0 0 0 0 2 968359
-0.002221 -0.000772 0.119215 0.221247 0.772361 0.784832 -0.062500 1 0 0 0 0 0 2 969042
-0.002221 -0.000772 0.119215 0.221239 0.772353 0.784844 -0.062500 1 0 0 0 0 0 2 969949
-0.002221 -0.000772 0.119215 0.221247 0.772361 0.784832 -0.062500 1 0 0 0 0 0 2 970982
-0.002221 -0.000772 0.119215 0.221239 0.772353 0.784844 -0.062500 1 0 0 0 0 0 2 971996
-0.002221 -0.000772 0.119215 0.221247 0.772361 0.784832 -0.062500 1 0 0 0 0 0 2 972895
-0.002221 -0.000772 0.119215 0.221239 0.772353 0.784844 -0.062500 1 0 0 0 0 0 2 974029
-0.002221 -0.000772 0.119215 0.221247 0.772361 0.784832 -0.062500 1 0 0 0 0 0 2 975080
-0.002221 -0.000772 0.119215 0.221239 0.772353 0.784844 -0.062500 1 0 0 0 0 0 2 975995
-0.002221 -0.000772 0.119215 0.221247 0.772361 0.784832 -0.062500 1 0 0 0 0 0 2 977099
-0.002221 -0.000772 0.119215 0.221239 0.772353 0.784844 -0.062500 1 0 0 0 0 0 2 977956
-0.002221 -0.000772 0.119215 0.221250 0.772349 0.784839 -0.062500 1 0 0 0 0 0 2 978956
-0.002221 -0.000772 0.119215 0.221249 0.772360 0.784832 -0.062500 1 0 0 0 0 0 2 979930
-0.002221 -0.000772 0.119215 0.221240 0.772353 0.784844 -0.062500 1 0 0 0 0 0 2 980933
-0.002221 -0.000772 0.119215 0.221247 0.772361 0.784832 -0.062500 1 0 0 0 0 0 2 981948
-0.002221 -0.000772 0.119215 0.221240 0.772353 0.784844 -0.062500 1 0 0 0 0 0 2 982958
-0.002221 -0.000772 0.119215 0.221247 0.772361 0.784832 -0.062500 1 0 0 0 0 0 2 983963
-0.002221 -0.000772 0.119215 0.221240 0.772353 0.784844 -0.062500 1 0 0 0 0 0 2 984930
-0.002221 -0.000772 0.119215 0.221247 0.772361 0.784832 -0.062500 1 0 0 0 0 0 2 985950
-0.002221 -0.000772 0.119215 0.221239 0.772353 0.784844 -0.062500 1 0 0 0 0 0 2 986949
-0.002221 -0.000772 0.119215 0.221247 0.772361 0.784832 -0.062500 1 0 0 0 0 0 2 988886
-0.002221 -0.000772 0.119215 0.221239 0.772353 0.784844 -0.062500 1 0 0 0 0 0 2 990048
-0.002221 -0.000772 0.119215 0.221247 0.772361 0.784832 -0.062500 1 0 0 0 0 0 2 990978
-0.002221 -0.000772 0.119215 0.221239 0.772353 0.784844 -0.062500 1 0 0 0 0 0 2 991995
-0.002221 -0.000772 0.119215 0.221247 0.772361 0.784832 -0.062500 1 0 0 0 0 0 2 992955
-0.002221 -0.000772 0.119215 0.221239 0.772353 0.784843 -0.062500 1 0 0 0 0 0 2 993956
-0.002221 -0.000772 0.119215 0.221247 0.772361 0.784832 -0.062500 1 0 0 0 0 0 2 994959
-0.002221 -0.000772 0.119215 0.221239 0.772353 0.784843 -0.062500 1 0 0 0 0 0 2 995980
-0.002221 -0.000772 0.119215 0.221250 0.772349 0.784839 -0.062500 1 0 0 0 0 0 2 997196
-0.002221 -0.000772 0.119215 0.221236 0.772363 0.784838 -0.062500 1 0 0 0 0 0 2 998040
-0.002221 -0.000772 0.119215 0.221250 0.772350 0.784838 -0.062500 1 0 0 0 0 0 2 999195
-0.002221 -0.000772 0.119215 0.221236 0.772363 0.784838 -0.062500 1 0 0 0 0 0 3 65
-0.002221 -0.000772 0.119215 0.221250 0.772350 0.784838 -0.062500 1 0 0 0 0 0 3 1173
-0.002221 -0.000772 0.119215 0.221236 0.772363 0.784838 -0.062500 1 0 0 0 0 0 3 2085
-0.002221 -0.000772 0.119215 0.221250 0.772350 0.784838 -0.062500 1 0 0 0 0 0 3 3077
-0.002221 -0.000772 0.119215 0.221236 0.772363 0.784838 -0.062500 1 0 0 0 0 0 3 3947
-0.002221 -0.000772 0.119215 0.221250 0.772350 0.784838 -0.062500 1 0 0 0 0 0 3 5003
-0.002221 -0.000772 0.119215 0.221236 0.772363 0.784837 -0.062500 1 0 0 0 0 0 3 5981
-0.002221 -0.000772 0.119215 0.221258 0.772359 0.784845 -0.062500 1 0 0 0 0 0 3 6904
-0.002221 -0.000772 0.119215 0.221237 0.772364 0.784839 -0.062500 1 0 0 0 0 0 3 8067
-0.002221 -0.000772 0.119215 0.221250 0.772351 0.784838 -0.062500 1 0 0 0 0 0 3 9075
-0.002221 -0.000772 0.119215 0.221236 0.772364 0.784838 -0.062500 1 0 0 0 0 0 3 9949
-0.002221 -0.000772 0.119215 0.221250 0.772351 0.784838 -0.062500 1 0 0 0 0 0 3 11044
-0.002221 -0.000772 0.119215 0.221236 0.772364 0.784838 -0.062500 1 0 0 0 0 0 3 11978
-0.002221 -0.000772 0.119215 0.221250 0.772351 0.784838 -0.062500 1 0 0 0 0 0 3 12925
-0.002221 -0.000772 0.119215 0.221236 0.772364 0.784838 -0.062500 1 0 0 0 0 0 3 13900
-0.002221 -0.000772 0.119215 0.221250 0.772351 0.784838 -0.062500 1 0 0 0 0 0 3 14923
-0.002221 -0.000772 0.119215 0.221236 0.772364 0.784838 -0.062500 1 0 0 0 0 0 3 15963
-0.002221 -0.000772 0.119215 0.221250 0.772351 0.784838 -0.062500 1 0 0 0 0 0 3 16923
-0.002221 -0.000772 0.119215 0.221240 0.772352 0.784845 -0.062500 1 0 0 0 0 0 3 17926
-0.002221 -0.000772 0.119215 0.221247 0.772361 0.784832 -0.062500 1 0 0 0 0 0 3 18923
-0.002221 -0.000772 0.119215 0.221239 0.772353 0.784844 -0.062500 1 0 0 0 0 0 3 19922
-0.002221 -0.000772 0.119215 0.221247 0.772361 0.784832 -0.062500 1 0 0 0 0 0 3 20923
-0.002221 -0.000772 0.119215 0.221239 0.772353 0.784844 -0.062500 1 0 0 0 0 0 3 22832
-0.002221 -0.000772 0.119215 0.221247 0.772361 0.784832 -0.062500 1 0 0 0 0 0 3 24026
-0.002221 -0.000772 0.119215 0.221239 0.772353 0.784844 -0.062500 1 0 0 0 0 0 3 24982
-0.002221 -0.000772 0.119215 0.221247 0.772361 0.784832 -0.062500 1 0 0 0 0 0 3 25964
-0.002221 -0.000772 0.119215 0.221239 0.772353 0.784844 -0.062500 1 0 0 0 0 0 3 26958
-0.002221 -0.000772 0.119215 0.221247 0.772361 0.784832 -0.062500 1 0 0 0 0 0 3 27956
-0.002221 -0.000772 0.119215 0.221251 0.772350 0.784837 -0.062500 1 0 0 0 0 0 3 28954
-0.002221 -0.000772 0.119215 0.221237 0.772363 0.784837 -0.062500 1 0 0 0 0 0 3 30213
-0.002221 -0.000772 0.119215 0.221250 0.772350 0.784838 -0.062500 1 0 0 0 0 0 3 31016
-0.002221 -0.000772 0.119215 0.221236 0.772363 0.784838 -0.062500 1 0 0 0 0 0 3 32267
-0.002221 -0.000772 0.119215 0.221250 0.772350 0.784838 -0.062500 1 0 0 0 0 0 3 33042
-0.002221 -0.000772 0.119215 0.221236 0.772363 0.784837 -0.062500 1 0 0 0 0 0 3 34041
-0.002221 -0.000772 0.119215 0.221250 0.772350 0.784838 -0.062500 1 0 0 0 0 0 3 34977
-0.002221 -0.000772 0.119215 0.221240 0.772351 0.784844 -0.062500 1 0 0 0 0 0 3 35969
-0.002221 -0.000772 0.119215 0.221247 0.772360 0.784832 -0.062500 1 0 0 0 0 0 3 37192
-0.002221 -0.000772 0.119215 0.221239 0.772352 0.784844 -0.062500 1 0 0 0 0 0 3 37955
-0.002221 -0.000772 0.119215 0.221247 0.772360 0.784832 -0.062500 1 0 0 0 0 0 3 38913
-0.002221 -0.000772 0.119215 0.221239 0.772352 0.784844 -0.062500 1 0 0 0 0 0 3 40014
-0.002221 -0.000772 0.119215 0.221247 0.772360 0.784832 -0.062500 1 0 0 0 0 0 3 41028
-0.002221 -0.000772 0.119215 0.221239 0.772352 0.784844 -0.062500 1 0 0 0 0 0 3 41945
-0.002221 -0.000772 0.119215 0.221247 0.772360 0.784832 -0.062500 1 0 0 0 0 0 3 42946
-0.002221 -0.000772 0.119215 0.221239 0.772352 0.784844 -0.062500 1 0 0 0 0 0 3 43941
-0.002221 -0.000772 0.119215 0.221247 0.772360 0.784832 -0.062500 1 0 0 0 0 0 3 45042
-0.002221 -0.000772 0.119215 0.221239 0.772352 0.784843 -0.062500 1 0 0 0 0 0 3 45922
-0.002221 -0.000772 0.119215 0.221247 0.772360 0.784832 -0.062500 1 0 0 0 0 0 3 46887
-0.002221 -0.000772 0.119215 0.221247 0.772361 0.784851 -0.062500 1 0 0 0 0 0 3 47926
-0.002221 -0.000772 0.119215 0.221248 0.772362 0.784833 -0.062500 1 0 0 0 0 0 3 48946
-0.002221 -0.000772 0.119215 0.221240 0.772353 0.784844 -0.062500 1 0 0 0 0 0 3 49924
-0.002221 -0.000772 0.119215 0.221247 0.772361 0.784832 -0.062500 1 0 0 0 0 0 3 50911
-0.002221 -0.000772 0.119215 0.221239 0.772353 0.784844 -0.062500 1 0 0 0 0 0 3 51918
-0.002221 -0.000772 0.119215 0.221247 0.772361 0.784832 -0.062500 1 0 0 0 0 0 3 52898
-0.002221 -0.000772 0.119215 0.221239 0.772353 0.784844 -0.062500 1 0 0 0 0 0 3 53900
-0.002221 -0.000772 0.119215 0.221247 0.772361 0.784832 -0.062500 1 0 0 0 0 0 3 54911
-0.002221 -0.000772 0.119215 0.221239 0.772353 0.784844 -0.062500 1 0 0 0 0 0 3 56579
-0.002221 -0.000772 0.119215 0.221247 0.772361 0.784832 -0.062500 1 0 0 0 0 0 3 56890
-0.002221 -0.000772 0.119215 0.221239 0.772353 0.784844 -0.062500 1 0 0 0 0 0 3 57970
-0.002221 -0.000772 0.119215 0.221250 0.772349 0.784839 -0.062500 1 0 0 0 0 0 3 58922
-0.002221 -0.000772 0.119215 0.221236 0.772363 0.784838 -0.062500 1 0 0 0 0 0 3 59907
-0.002221 -0.000772 0.119215 0.221250 0.772350 0.784838 -0.062500 1 0 0 0 0 0 3 60905
-0.002221 -0.000772 0.119215 0.221236 0.772363 0.784838 -0.062500 1 0 0 0 0 0 3 61908
-0.002221 -0.000772 0.119215 0.221250 0.772350 0.784838 -0.062500 1 0 0 0 0 0 3 62954
-0.002221 -0.000772 0.119215 0.221236 0.772363 0.784838 -0.062500 1 0 0 0 0 0 3 64002
-0.002221 -0.000772 0.119215 0.221250 0.772350 0.784838 -0.062500 1 0 0 0 0 0 3 65092
-0.002221 -0.000772 0.119215 0.221236 0.772363 0.784838 -0.062500 1 0 0 0 0 0 3 66230
-0.002221 -0.000772 0.119215 0.221250 0.772350 0.784838 -0.062500 1 0 0 0 0 0 3 66984
-0.002221 -0.000772 0.119215 0.221248 0.772360 0.784831 -0.062500 1 0 0 0 0 0 3 68102
-0.002221 -0.000772 0.119215 0.221240 0.772353 0.784843 -0.062500 1 0 0 0 0 0 3 69108
-0.002221 -0.000772 0.119215 0.221247 0.772361 0.784832 -0.062500 1 0 0 0 0 0 3 69937
-0.002221 -0.000772 0.119215 0.221239 0.772353 0.784843 -0.062500 1 0 0 0 0 0 3 70927
-0.002221 -0.000772 0.119215 0.221247 0.772361 0.784832 -0.062500 1 0 0 0 0 0 3 71928
-0.002221 -0.000772 0.119215 0.221239 0.772353 0.784843 -0.062500 1 0 0 0 0 0 3 72966
-0.002221 -0.000772 0.119215 0.221247 0.772361 0.784832 -0.062500 1 0 0 0 0 0 3 74188
-0.002221 -0.000772 0.119215 0.221239 0.772353 0.784843 -0.062500 1 0 0 0 0 0 3 74958
-0.002221 -0.000772 0.119215 0.221251 0.772349 0.784838 -0.062500 1 0 0 0 0 0 3 75898
-0.002221 -0.000772 0.119215 0.221236 0.772363 0.784838 -0.062500 1 0 0 0 0 0 3 76978
-0.002221 -0.000772 0.119215 0.221250 0.772350 0.784838 -0.062500 1 0 0 0 0 0 3 77988
-0.002221 -0.000772 0.119215 0.221236 0.772363 0.784838 -0.062500 1 0 0 0 0 0 3 78903
-0.002221 -0.000772 0.119215 0.221250 0.772350 0.784838 -0.062500 1 0 0 0 0 0 3 79927
-0.002221 -0.000772 0.119215 0.221236 0.772363 0.784838 -0.062500 1 0 0 0 0 0 3 80901
-0.002221 -0.000772 0.119215 0.221250 0.772350 0.784838 -0.062500 1 0 0 0 0 0 3 81897
-0.002221 -0.000772 0.119215 0.221236 0.772363 0.784838 -0.062500 1 0 0 0 0 0 3 82905
-0.002221 -0.000772 0.119215 0.221250 0.772350 0.784838 -0.062500 1 0 0 0 0 0 3 83897
-0.002221 -0.000772 0.119215 0.221236 0.772363 0.784837 -0.062500 1 0 0 0 0 0 3 84899
-0.002221 -0.000772 0.119215 0.221250 0.772350 0.784838 -0.062500 1 0 0 0 0 0 3 85898
-0.002221 -0.000772 0.119215 0.221236 0.772363 0.784837 -0.062500 1 0 0 0 0 0 3 86904
-0.002221 -0.000772 0.119215 0.221258 0.772359 0.784845 -0.062500 1 0 0 0 0 0 3 88019
-0.002221 -0.000772 0.119215 0.221237 0.772364 0.784839 -0.062500 1 0 0 0 0 0 3 88973
-0.002221 -0.000772 0.119215 0.221250 0.772351 0.784838 -0.062500 1 0 0 0 0 0 3 90005
-0.002221 -0.000772 0.119215 0.221236 0.772364 0.784838 -0.062500 1 0 0 0 0 0 3 90956
-0.002221 -0.000772 0.119215 0.221250 0.772351 0.784838 -0.062500 1 0 0 0 0 0 3 91904
-0.002221 -0.000772 0.119215 0.221236 0.772364 0.784838 -0.062500 1 0 0 0 0 0 3 92931
-0.002221 -0.000772 0.119215 0.221250 0.772351 0.784838 -0.062500 1 0 0 0 0 0 3 93930
-0.002221 -0.000772 0.119215 0.221240 0.772352 0.784845 -0.062500 1 0 0 0 0 0 3 94937
-0.002221 -0.000772 0.119215 0.221247 0.772361 0.784832 -0.062500 1 0 0 0 0 0 3 95992
-0.002221 -0.000772 0.119215 0.221239 0.772353 0.784844 -0.062500 1 0 0 0 0 0 3 96957
-0.002221 -0.000772 0.119215 0.221247 0.772361 0.784832 -0.062500 1 0 0 0 0 0 3 97948
-0.002221 -0.000772 0.119215 0.221239 0.772353 0.784844 -0.062500 1 0 0 0 0 0 3 99197
-0.002221 -0.000772 0.119215 0.221247 0.772361 0.784832 -0.062500 1 0 0 0 0 0 3 100028
-0.002221 -0.000772 0.119215 0.221239 0.772353 0.784844 -0.062500 1 0 0 0 0 0 3 101219
-0.002221 -0.000772 0.119215 0.221247 0.772361 0.784832 -0.062500 1 0 0 0 0 0 3 102047
-0.002221 -0.000772 0.119215 0.221239 0.772353 0.784844 -0.062500 1 0 0 0 0 0 3 102935
-0.002221 -0.000772 0.119215 0.221247 0.772361 0.784832 -0.062500 1 0 0 0 0 0 3 103921
-0.002221 -0.000772 0.119215 0.221239 0.772353 0.784844 -0.062500 1 0 0 0 0 0 3 104941
-0.002221 -0.000772 0.119215 0.221247 0.772361 0.784832 -0.062500 1 0 0 0 0 0 3 105900
-0.002221 -0.000772 0.119215 0.221239 0.772353 0.784844 -0.062500 1 0 0 0 0 0 3 106957
-0.002221 -0.000772 0.119215 0.221247 0.772361 0.784832 -0.062500 1 0 0 0 0 0 3 108124
-0.002221 -0.000772 0.119215 0.221239 0.772353 0.784844 -0.062500 1 0 0 0 0 0 3 109017
-0.002221 -0.000772 0.119215 0.221247 0.772361 0.784832 -0.062500 1 0 0 0 0 0 3 109878
-0.002221 -0.000772 0.119215 0.221239 0.772353 0.784844 -0.062500 1 0 0 0 0 0 3 110957
-0.002221 -0.000772 0.119215 0.221247 0.772361 0.784832 -0.062500 1 0 0 0 0 0 3 112090
-0.002221 -0.000772 0.119215 0.221239 0.772353 0.784844 -0.062500 1 0 0 0 0 0 3 112901
-0.002221 -0.000772 0.119215 0.221247 0.772361 0.784832 -0.062500 1 0 0 0 0 0 3 113902
-0.002221 -0.000772 0.119215 0.221239 0.772353 0.784844 -0.062500 1 0 0 0 0 0 3 114898
-0.002221 -0.000772 0.119215 0.221250 0.772349 0.784839 -0.062500 1 0 0 0 0 0 3 115902
-0.002221 -0.000772 0.119215 0.221248 0.772360 0.784831 -0.062500 1 0 0 0 0 0 3 116899
-0.002221 -0.000772 0.119215 0.221239 0.772352 0.784844 -0.062500 1 0 0 0 0 0 3 117875
-0.002221 -0.000772 0.119215 0.221247 0.772360 0.784832 -0.062500 1 0 0 0 0 0 3 118875
-0.002221 -0.000772 0.119215 0.221239 0.772352 0.784844 -0.062500 1 0 0 0 0 0 3 119895
-0.002221 -0.000772 0.119215 0.221247 0.772360 0.784832 -0.062500 1 0 0 0 0 0 3 120922
-0.002221 -0.000772 0.119215 0.221239 0.772352 0.784843 -0.062500 1 0 0 0 0 0 3 122034
-0.002221 -0.000772 0.119215 0.221247 0.772360 0.784832 -0.062500 1 0 0 0 0 0 3 122907
-0.002221 -0.000772 0.119215 0.221239 0.772352 0.784843 -0.062500 1 0 0 0 0 0 3 124052
-0.002221 -0.000772 0.119215 0.221247 0.772360 0.784832 -0.062500 1 0 0 0 0 0 3 124894
-0.002221 -0.000772 0.119215 0.221247 0.772361 0.784851 -0.062500 1 0 0 0 0 0 3 125913
-0.002221 -0.000772 0.119215 0.221248 0.772362 0.784833 -0.062500 1 0 0 0 0 0 3 126914
-0.002221 -0.000772 0.119215 0.221240 0.772353 0.784844 -0.062500 1 0 0 0 0 0 3 127911
-0.002221 -0.000772 0.119215 0.221247 0.772361 0.784832 -0.062500 1 0 0 0 0 0 3 128927
-0.002221 -0.000772 0.119215 0.221240 0.772353 0.784844 -0.062500 1 0 0 0 0 0 3 129894
-0.002221 -0.000772 0.119215 0.221247 0.772361 0.784832 -0.062500 1 0 0 0 0 0 3 131189
-0.002221 -0.000772 0.119215 0.221240 0.772353 0.784844 -0.062500 1 0 0 0 0 0 3 132197
-0.002221 -0.000772 0.119215 0.221247 0.772361 0.784832 -0.062500 1 0 0 0 0 0 3 132969
-0.002221 -0.000772 0.119215 0.221239 0.772353 0.784844 -0.062500 1 0 0 0 0 0 3 134140
-0.002221 -0.000772 0.119215 0.221251 0.772349 0.784839 -0.062500 1 0 0 0 0 0 3 134999
-0.002221 -0.000772 0.119215 0.221237 0.772363 0.784838 -0.062500 1 0 0 0 0 0 3 136240
-0.002221 -0.000772 0.119215 0.221250 0.772350 0.784838 -0.062500 1 0 0 0 0 0 3 136943
-0.002221 -0.000772 0.119215 0.221236 0.772363 0.784838 -0.062500 1 0 0 0 0 0 3 137902
-0.002221 -0.000772 0.119215 0.221250 0.772350 0.784838 -0.062500 1 0 0 0 0 0 3 138899
-0.002221 -0.000772 0.119215 0.221236 0.772363 0.784838 -0.062500 1 0 0 0 0 0 3 139868
-0.002221 -0.000772 0.119215 0.221250 0.772350 0.784838 -0.062500 1 0 0 0 0 0 3 141032
-0.002221 -0.000772 0.119215 0.221236 0.772363 0.784838 -0.062500 1 0 0 0 0 0 3 142148
-0.002221 -0.000772 0.119215 0.221250 0.772350 0.784838 -0.062500 1 0 0 0 0 0 3 142898
-0.002221 -0.000772 0.119215 0.221236 0.772363 0.784838 -0.062500 1 0 0 0 0 0 3 143982
-0.002221 -0.000772 0.119215 0.221250 0.772350 0.784838 -0.062500 1 0 0 0 0 0 3 144950
-0.002221 -0.000772 0.119215 0.221236 0.772363 0.784838 -0.062500 1 0 0 0 0 0 3 145880
-0.002221 -0.000772 0.119215 0.221250 0.772350 0.784838 -0.062500 1 0 0 0 0 0 3 146871
-0.002221 -0.000772 0.119215 0.221236 0.772363 0.784838 -0.062500 1 0 0 0 0 0 3 147882
-0.002221 -0.000772 0.119215 0.221250 0.772350 0.784838 -0.062500 1 0 0 0 0 0 3 148879
-0.002221 -0.000772 0.119215 0.221236 0.772363 0.784838 -0.062500 1 0 0 0 0 0 3 149871
-0.002221 -0.000772 0.119215 0.221250 0.772350 0.784838 -0.062500 1 0 0 0 0 0 3 150875
-0.002221 -0.000772 0.119215 0.221239 0.772352 0.784844 -0.062500 1 0 0 0 0 0 3 151902
-0.002221 -0.000772 0.119215 0.221247 0.772360 0.784832 -0.062500 1 0 0 0 0 0 3 152918
-0.002221 -0.000772 0.119215 0.221239 0.772353 0.784844 -0.062500 1 0 0 0 0 0 3 153879
-0.002221 -0.000772 0.119215 0.221247 0.772360 0.784832 -0.062500 1 0 0 0 0 0 3 155042
-0.002221 -0.000772 0.119215 0.221239 0.772353 0.784844 -0.062500 1 0 0 0 0 0 3 155952
-0.002221 -0.000772 0.119215 0.221247 0.772361 0.784832 -0.062500 1 0 0 0 0 0 3 157058
-0.002221 -0.000772 0.119215 0.221239 0.772353 0.784844 -0.062500 1 0 0 0 0 0 3 157890
-0.002221 -0.000772 0.119215 0.221247 0.772361 0.784832 -0.062500 1 0 0 0 0 0 3 158910
-0.002221 -0.000772 0.119215 0.221251 0.772350 0.784837 -0.062500 1 0 0 0 0 0 3 159924
-0.002221 -0.000772 0.119215 0.221236 0.772363 0.784837 -0.062500 1 0 0 0 0 0 3 160916
-0.002221 -0.000772 0.119215 0.221250 0.772350 0.784838 -0.062500 1 0 0 0 0 0 3 161884
-0.002221 -0.000772 0.119215 0.221236 0.772363 0.784837 -0.062500 1 0 0 0 0 0 3 162895
-0.002221 -0.000772 0.119215 0.221250 0.772350 0.784838 -0.062500 1 0 0 0 0 0 3 164150
-0.002221 -0.000772 0.119215 0.221236 0.772363 0.784837 -0.062500 1 0 0 0 0 0 3 165211
-0.002221 -0.000772 0.119215 0.221250 0.772350 0.784838 -0.062500 1 0 0 0 0 0 3 165939
-0.002221 -0.000772 0.119215 0.221236 0.772363 0.784837 -0.062500 1 0 0 0 0 0 3 167181
-0.002221 -0.000772 0.119215 0.221258 0.772359 0.784845 -0.062500 1 0 0 0 0 0 3 168028
-0.002221 -0.000772 0.119215 0.221237 0.772364 0.784838 -0.062500 1 0 0 0 0 0 3 169166
-0.002221 -0.000772 0.119215 0.221250 0.772351 0.784838 -0.062500 1 0 0 0 0 0 3 170158
-0.002221 -0.000772 0.119215 0.221237 0.772364 0.784838 -0.062500 1 0 0 0 0 0 3 170925
-0.002221 -0.000772 0.119215 0.221250 0.772351 0.784838 -0.062500 1 0 0 0 0 0 3 171965
-0.002221 -0.000772 0.119215 0.221240 0.772352 0.784845 -0.062500 1 0 0 0 0 0 3 172906
-0.002221 -0.000772 0.119215 0.221247 0.772361 0.784832 -0.062500 1 0 0 0 0 0 3 173874
-0.002221 -0.000772 0.119215 0.221240 0.772353 0.784844 -0.062500 1 0 0 0 0 0 3 175032
-0.002221 -0.000772 0.119215 0.221247 0.772361 0.784832 -0.062500 1 0 0 0 0 0 3 176010
-0.002221 -0.000772 0.119215 0.221240 0.772353 0.784844 -0.062500 1 0 0 0 0 0 3 176915
-0.002221 -0.000772 0.119215 0.221247 0.772361 0.784832 -0.062500 1 0 0 0 0 0 3 177981
-0.002221 -0.000772 0.119215 0.221239 0.772353 0.784844 -0.062500 1 0 0 0 0 0 3 178933
-0.002221 -0.000772 0.119215 0.221247 0.772361 0.784832 -0.062500 1 0 0 0 0 0 3 179878
-0.002221 -0.000772 0.119215 0.221239 0.772353 0.784844 -0.062500 1 0 0 0 0 0 3 180881
-0.002221 -0.000772 0.119215 0.221247 0.772361 0.784832 -0.062500 1 0 0 0 0 0 3 181875
-0.002221 -0.000772 0.119215 0.221239 0.772353 0.784844 -0.062500 1 0 0 0 0 0 3 182876
-0.002221 -0.000772 0.119215 0.221247 0.772361 0.784832 -0.062500 1 0 0 0 0 0 3 183901
-0.002221 -0.000772 0.119215 0.221239 0.772353 0.784844 -0.062500 1 0 0 0 0 0 3 184907
-0.002221 -0.000772 0.119215 0.221247 0.772361 0.784832 -0.062500 1 0 0 0 0 0 3 185898
-0.002221 -0.000772 0.119215 0.221239 0.772353 0.784844 -0.062500 1 0 0 0 0 0 3 186907
-0.002221 -0.000772 0.119215 0.221247 0.772361 0.784832 -0.062500 1 0 0 0 0 0 3 187906
-0.002221 -0.000772 0.119215 0.221239 0.772353 0.784844 -0.062500 1 0 0 0 0 0 3 189737
-0.002221 -0.000772 0.119215 0.221247 0.772361 0.784832 -0.062500 1 0 0 0 0 0 3 190998
-0.002221 -0.000772 0.119215 0.221239 0.772353 0.784844 -0.062500 1 0 0 0 0 0 3 191931
-0.002221 -0.000772 0.119215 0.221250 0.772349 0.784839 -0.062500 1 0 0 0 0 0 3 192905
-0.002221 -0.000772 0.119215 0.221236 0.772363 0.784838 -0.062500 1 0 0 0 0 0 3 193893
-0.002221 -0.000772 0.119215 0.221250 0.772350 0.784838 -0.062500 1 0 0 0 0 0 3 194927
-0.002221 -0.000772 0.119215 0.221236 0.772363 0.784838 -0.062500 1 0 0 0 0 0 3 195858
-0.002221 -0.000772 0.119215 0.221250 0.772350 0.784838 -0.062500 1 0 0 0 0 0 3 197021
-0.002221 -0.000772 0.119215 0.221236 0.772363 0.784838 -0.062500 1 0 0 0 0 0 3 198077
-0.002221 -0.000772 0.119215 0.221250 0.772350 0.784838 -0.062500 1 0 0 0 0 0 3 199029
-0.002221 -0.000772 0.119215 0.221236 0.772363 0.784838 -0.062500 1 0 0 0 0 0 3 200022
-0.002221 -0.000772 0.119215 0.221250 0.772350 0.784838 -0.062500 1 0 0 0 0 0 3 201108
-0.002221 -0.000772 0.119215 0.221248 0.772360 0.784831 -0.062500 1 0 0 0 0 0 3 202020
-0.002221 -0.000772 0.119215 0.221239 0.772352 0.784843 -0.062500 1 0 0 0 0 0 3 202951
-0.002221 -0.000772 0.119215 0.221247 0.772360 0.784832 -0.062500 1 0 0 0 0 0 3 203868
-0.002221 -0.000772 0.119215 0.221239 0.772353 0.784843 -0.062500 1 0 0 0 0 0 3 204902
-0.002221 -0.000772 0.119215 0.221247 0.772360 0.784832 -0.062500 1 0 0 0 0 0 3 205962
-0.002221 -0.000772 0.119215 0.221247 0.772361 0.784851 -0.062500 1 0 0 0 0 0 3 206925
-0.002221 -0.000772 0.119215 0.221248 0.772362 0.784833 -0.062500 1 0 0 0 0 0 3 207964
-0.002221 -0.000772 0.119215 0.221240 0.772353 0.784844 -0.062500 1 0 0 0 0 0 3 209189
-0.002221 -0.000772 0.119215 0.221247 0.772361 0.784832 -0.062500 1 0 0 0 0 0 3 209873
-0.002221 -0.000772 0.119215 0.221240 0.772353 0.784844 -0.062500 1 0 0 0 0 0 3 210927
-0.002221 -0.000772 0.119215 0.221247 0.772361 0.784832 -0.062500 1 0 0 0 0 0 3 211927
-0.002221 -0.000772 0.119215 0.221240 0.772353 0.784844 -0.062500 1 0 0 0 0 0 3 212854
-0.002221 -0.000772 0.119215 0.221251 0.772349 0.784839 -0.062500 1 0 0 0 0 0 3 213858
-0.002221 -0.000772 0.119215 0.221237 0.772363 0.784838 -0.062500 1 0 0 0 0 0 3 214850
-0.002221 -0.000772 0.119215 0.221250 0.772350 0.784838 -0.062500 1 0 0 0 0 0 3 215892
-0.002221 -0.000772 0.119215 0.221237 0.772363 0.784838 -0.062500 1 0 0 0 0 0 3 216858
-0.002221 -0.000772 0.119215 0.221250 0.772350 0.784838 -0.062500 1 0 0 0 0 0 3 217851
-0.002221 -0.000772 0.119215 0.221236 0.772363 0.784838 -0.062500 1 0 0 0 0 0 3 218852
-0.002221 -0.000772 0.119215 0.221250 0.772350 0.784838 -0.062500 1 0 0 0 0 0 3 219850
-0.002221 -0.000772 0.119215 0.221236 0.772363 0.784838 -0.062500 1 0 0 0 0 0 3 220856
-0.002221 -0.000772 0.119215 0.221250 0.772350 0.784838 -0.062500 1 0 0 0 0 0 3 221948
-0.002221 -0.000772 0.119215 0.221236 0.772363 0.784838 -0.062500 1 0 0 0 0 0 3 222871
-0.002221 -0.000772 0.119215 0.221250 0.772350 0.784838 -0.062500 1 0 0 0 0 0 3 223966
-0.002221 -0.000772 0.119215 0.221236 0.772363 0.784838 -0.062500 1 0 0 0 0 0 3 224912
-0.002221 -0.000772 0.119215 0.221250 0.772350 0.784838 -0.062500 1 0 0 0 0 0 3 225860
-0.002221 -0.000772 0.119215 0.221236 0.772363 0.784838 -0.062500 1 0 0 0 0 0 3 226883
-0.002221 -0.000772 0.119215 0.221250 0.772350 0.784838 -0.062500 1 0 0 0 0 0 3 227862
-0.002221 -0.000772 0.119215 0.221236 0.772363 0.784838 -0.062500 1 0 0 0 0 0 3 228889
-0.002221 -0.000772 0.119215 0.221250 0.772350 0.784838 -0.062500 1 0 0 0 0 0 3 229885
-0.002221 -0.000772 0.119215 0.221240 0.772352 0.784844 -0.062500 1 0 0 0 0 0 3 231087
-0.002221 -0.000772 0.119215 0.221247 0.772360 0.784832 -0.062500 1 0 0 0 0 0 3 231963
-0.002221 -0.000772 0.119215 0.221239 0.772353 0.784844 -0.062500 1 0 0 0 0 0 3 233078
-0.002221 -0.000772 0.119215 0.221247 0.772361 0.784832 -0.062500 1 0 0 0 0 0 3 234194
-0.002221 -0.000772 0.119215 0.221239 0.772353 0.784844 -0.062500 1 0 0 0 0 0 3 234964
-0.002221 -0.000772 0.119215 0.221247 0.772361 0.784832 -0.062500 1 0 0 0 0 0 3 236169
-0.002221 -0.000772 0.119215 0.221239 0.772353 0.784844 -0.062500 1 0 0 0 0 0 3 236909
-0.002221 -0.000772 0.119215 0.221247 0.772361 0.784832 -0.062500 1 0 0 0 0 0 3 237888
-0.002221 -0.000772 0.119215 0.221239 0.772353 0.784844 -0.062500 1 0 0 0 0 0 3 238929
-0.002221 -0.000772 0.119215 0.221247 0.772361 0.784832 -0.062500 1 0 0 0 0 0 3 239938
-0.002221 -0.000772 0.119215 0.221239 0.772353 0.784844 -0.062500 1 0 0 0 0 0 3 241081
-0.002221 -0.000772 0.119215 0.221247 0.772361 0.784832 -0.062500 1 0 0 0 0 0 3 241933
-0.002221 -0.000772 0.119215 0.221239 0.772353 0.784844 -0.062500 1 0 0 0 0 0 3 242821
-0.002221 -0.000772 0.119215 0.221247 0.772361 0.784832 -0.062500 1 0 0 0 0 0 3 243973
-0.002221 -0.000772 0.119215 0.221239 0.772353 0.784844 -0.062500 1 0 0 0 0 0 3 244959
-0.002221 -0.000772 0.119215 0.221247 0.772361 0.784832 -0.062500 1 0 0 0 0 0 3 245847
-0.002221 -0.000772 0.119215 0.221239 0.772353 0.784844 -0.062500 1 0 0 0 0 0 3 246837
-0.002221 -0.000772 0.119215 0.221246 0.772361 0.784832 -0.062500 1 0 0 0 0 0 3 247905
-0.002221 -0.000772 0.119215 0.221247 0.772362 0.784851 -0.062500 1 0 0 0 0 0 3 248878
-0.002221 -0.000772 0.119215 0.221248 0.772362 0.784833 -0.062500 1 0 0 0 0 0 3 249885
-0.002221 -0.000772 0.119215 0.221252 0.772351 0.784838 -0.062500 1 0 0 0 0 0 3 250873
-0.002221 -0.000772 0.119215 0.221240 0.772352 0.784844 -0.062500 1 0 0 0 0 0 3 251874
-0.002221 -0.000772 0.119215 0.221248 0.772361 0.784832 -0.062500 1 0 0 0 0 0 3 252874
-0.002221 -0.000772 0.119215 0.221240 0.772353 0.784844 -0.062500 1 0 0 0 0 0 3 253880
-0.002221 -0.000772 0.119215 0.221247 0.772361 0.784832 -0.062500 1 0 0 0 0 0 3 254980
-0.002221 -0.000772 0.119215 0.221240 0.772353 0.784844 -0.062500 1 0 0 0 0 0 3 256032
-0.002221 -0.000772 0.119215 0.221247 0.772361 0.784832 -0.062500 1 0 0 0 0 0 3 257034
-0.002221 -0.000772 0.119215 0.221240 0.772353 0.784844 -0.062500 1 0 0 0 0 0 3 257888
-0.002221 -0.000772 0.119215 0.221247 0.772361 0.784832 -0.062500 1 0 0 0 0 0 3 258875
-0.002221 -0.000772 0.119215 0.221239 0.772353 0.784844 -0.062500 1 0 0 0 0 0 3 259886
-0.002221 -0.000772 0.119215 0.221247 0.772361 0.784832 -0.062500 1 0 0 0 0 0 3 260888
-0.002221 -0.000772 0.119215 0.221239 0.772353 0.784844 -0.062500 1 0 0 0 0 0 3 261883
-0.002221 -0.000772 0.119215 0.221247 0.772361 0.784832 -0.062500 1 0 0 0 0 0 3 262910
-0.002221 -0.000772 0.119215 0.221239 0.772353 0.784844 -0.062500 1 0 0 0 0 0 3 264240
-0.002221 -0.000772 0.119215 0.221247 0.772361 0.784832 -0.062500 1 0 0 0 0 0 3 265188
-0.002221 -0.000772 0.119215 0.221239 0.772353 0.784844 -0.062500 1 0 0 0 0 0 3 265966
-0.002221 -0.000772 0.119215 0.221247 0.772361 0.784832 -0.062500 1 0 0 0 0 0 3 267174
-0.002221 -0.000772 0.119215 0.221239 0.772353 0.784844 -0.062500 1 0 0 0 0 0 3 267973
-0.002221 -0.000772 0.119215 0.221247 0.772361 0.784832 -0.062500 1 0 0 0 0 0 3 269122
-0.002221 -0.000772 0.119215 0.221239 0.772353 0.784844 -0.062500 1 0 0 0 0 0 3 269967
-0.002221 -0.000772 0.119215 0.221250 0.772349 0.784839 -0.062500 1 0 0 0 0 0 3 270950
-0.002221 -0.000772 0.119215 0.221236 0.772363 0.784838 -0.062500 1 0 0 0 0 0 3 271942
-0.002221 -0.000772 0.119215 0.221250 0.772350 0.784838 -0.062500 1 0 0 0 0 0 3 272891
-0.002221 -0.000772 0.119215 0.221236 0.772363 0.784838 -0.062500 1 0 0 0 0 0 3 273917
-0.002221 -0.000772 0.119215 0.221250 0.772350 0.784838 -0.062500 1 0 0 0 0 0 3 274971
-0.002221 -0.000772 0.119215 0.221236 0.772363 0.784838 -0.062500 1 0 0 0 0 0 3 275823
-0.002221 -0.000772 0.119215 0.221250 0.772350 0.784838 -0.062500 1 0 0 0 0 0 3 276922
-0.002221 -0.000772 0.119215 0.221236 0.772363 0.784838 -0.062500 1 0 0 0 0 0 3 277969
-0.002221 -0.000772 0.119215 0.221250 0.772350 0.784838 -0.062500 1 0 0 0 0 0 3 278886
-0.002221 -0.000772 0.119215 0.221236 0.772363 0.784838 -0.062500 1 0 0 0 0 0 3 279895
-0.002221 -0.000772 0.119215 0.221250 0.772350 0.784838 -0.062500 1 0 0 0 0 0 3 280830
-0.002221 -0.000772 0.119215 0.221236 0.772363 0.784838 -0.062500 1 0 0 0 0 0 3 281884
-0.002221 -0.000772 0.119215 0.221250 0.772350 0.784838 -0.062500 1 0 0 0 0 0 3 282882
-0.002221 -0.000772 0.119215 0.221236 0.772363 0.784838 -0.062500 1 0 0 0 0 0 3 283883
-0.002221 -0.000772 0.119215 0.221250 0.772350 0.784838 -0.062500 1 0 0 0 0 0 3 284875
-0.002221 -0.000772 0.119215 0.221236 0.772363 0.784838 -0.062500 1 0 0 0 0 0 3 285883
-0.002221 -0.000772 0.119215 0.221250 0.772350 0.784838 -0.062500 1 0 0 0 0 0 3 286873
-0.002221 -0.000772 0.119215 0.221239 0.772351 0.784844 -0.062500 1 0 0 0 0 0 3 287992
-0.002221 -0.000772 0.119215 0.221247 0.772360 0.784832 -0.062500 1 0 0 0 0 0 3 288889
-0.002221 -0.000772 0.119215 0.221247 0.772361 0.784851 -0.062500 1 0 0 0 0 0 3 289961
-0.002221 -0.000772 0.119215 0.221248 0.772362 0.784833 -0.062500 1 0 0 0 0 0 3 290871
-0.002221 -0.000772 0.119215 0.221252 0.772350 0.784838 -0.062500 1 0 0 0 0 0 3 291850
-0.002221 -0.000772 0.119215 0.221237 0.772363 0.784838 -0.062500 1 0 0 0 0 0 3 292859
-0.002221 -0.000772 0.119215 0.221251 0.772350 0.784838 -0.062500 1 0 0 0 0 0 3 293862
-0.002221 -0.000772 0.119215 0.221237 0.772363 0.784838 -0.062500 1 0 0 0 0 0 3 294855
-0.002221 -0.000772 0.119215 0.221250 0.772350 0.784838 -0.062500 1 0 0 0 0 0 3 296208
-0.002221 -0.000772 0.119215 0.221237 0.772363 0.784838 -0.062500 1 0 0 0 0 0 3 296973
-0.002221 -0.000772 0.119215 0.221250 0.772350 0.784838 -0.062500 1 0 0 0 0 0 3 297966
-0.002221 -0.000772 0.119215 0.221237 0.772363 0.784838 -0.062500 1 0 0 0 0 0 3 298878
-0.002221 -0.000772 0.119215 0.221250 0.772350 0.784838 -0.062500 1 0 0 0 0 0 3 300071
-0.002221 -0.000772 0.119215 0.221236 0.772363 0.784838 -0.062500 1 0 0 0 0 0 3 301057
-0.002221 -0.000772 0.119215 0.221250 0.772350 0.784838 -0.062500 1 0 0 0 0 0 3 302110
-0.002221 -0.000772 0.119215 0.221236 0.772363 0.784838 -0.062500 1 0 0 0 0 0 3 303148
-0.002221 -0.000772 0.119215 0.221250 0.772350 0.784838 -0.062500 1 0 0 0 0 0 3 304158
-0.002221 -0.000772 0.119215 0.221236 0.772363 0.784838 -0.062500 1 0 0 0 0 0 3 304902
-0.002221 -0.000772 0.119215 0.221250 0.772350 0.784838 -0.062500 1 0 0 0 0 0 3 305916
-0.002221 -0.000772 0.119215 0.221240 0.772352 0.784844 -0.062500 1 0 0 0 0 0 3 306952
-0.002221 -0.000772 0.119215 0.221247 0.772360 0.784832 -0.062500 1 0 0 0 0 0 3 307835
-0.002221 -0.000772 0.119215 0.221239 0.772353 0.784844 -0.062500 1 0 0 0 0 0 3 309025
-0.002221 -0.000772 0.119215 0.221247 0.772361 0.784832 -0.062500 1 0 0 0 0 0 3 309950
-0.002221 -0.000772 0.119215 0.221239 0.772353 0.784844 -0.062500 1 0 0 0 0 0 3 310863
-0.002221 -0.000772 0.119215 0.221247 0.772361 0.784832 -0.062500 1 0 0 0 0 0 3 311988
-0.002221 -0.000772 0.119215 0.221239 0.772353 0.784844 -0.062500 1 0 0 0 0 0 3 312893
-0.002221 -0.000772 0.119215 0.221247 0.772361 0.784832 -0.062500 1 0 0 0 0 0 3 313821
-0.002221 -0.000772 0.119215 0.221239 0.772353 0.784844 -0.062500 1 0 0 0 0 0 3 314858
-0.002221 -0.000772 0.119215 0.221247 0.772361 0.784832 -0.062500 1 0 0 0 0 0 3 315819
-0.002221 -0.000772 0.119215 0.221239 0.772353 0.784844 -0.062500 1 0 0 0 0 0 3 316845
-0.002221 -0.000772 0.119215 0.221247 0.772361 0.784832 -0.062500 1 0 0 0 0 0 3 317847
-0.002221 -0.000772 0.119215 0.221239 0.772353 0.784844 -0.062500 1 0 0 0 0 0 3 318827
-0.002221 -0.000772 0.119215 0.221247 0.772361 0.784832 -0.062500 1 0 0 0 0 0 3 319834
-0.002221 -0.000772 0.119215 0.221239 0.772353 0.784844 -0.062500 1 0 0 0 0 0 3 320828
-0.002221 -0.000772 0.119215 0.221247 0.772361 0.784832 -0.062500 1 0 0 0 0 0 3 321823
-0.002221 -0.000772 0.119215 0.221239 0.772353 0.784844 -0.062500 1 0 0 0 0 0 3 322923
-0.002221 -0.000772 0.119215 0.221247 0.772361 0.784832 -0.062500 1 0 0 0 0 0 3 323869
-0.002221 -0.000772 0.119215 0.221239 0.772353 0.784844 -0.062500 1 0 0 0 0 0 3 324967
-0.002221 -0.000772 0.119215 0.221247 0.772361 0.784832 -0.062500 1 0 0 0 0 0 3 325850
-0.002221 -0.000772 0.119215 0.221239 0.772353 0.784843 -0.062500 1 0 0 0 0 0 3 326840
-0.002221 -0.000772 0.119215 0.221250 0.772349 0.784839 -0.062500 1 0 0 0 0 0 3 327857
-0.002221 -0.000772 0.119215 0.221236 0.772363 0.784838 -0.062500 1 0 0 0 0 0 3 328867
-0.002221 -0.000772 0.119215 0.221250 0.772350 0.784838 -0.062500 1 0 0 0 0 0 3 329822
-0.002221 -0.000772 0.119215 0.221236 0.772363 0.784838 -0.062500 1 0 0 0 0 0 3 330901
-0.002221 -0.000772 0.119215 0.221258 0.772359 0.784845 -0.062500 1 0 0 0 0 0 3 332116
-0.002221 -0.000772 0.119215 0.221249 0.772361 0.784832 -0.062500 1 0 0 0 0 0 3 333129
-0.002221 -0.000772 0.119215 0.221240 0.772353 0.784844 -0.062500 1 0 0 0 0 0 3 333968
-0.002221 -0.000772 0.119215 0.221247 0.772361 0.784832 -0.062500 1 0 0 0 0 0 3 335115
-0.002221 -0.000772 0.119215 0.221240 0.772353 0.784844 -0.062500 1 0 0 0 0 0 3 335954
-0.002221 -0.000772 0.119215 0.221247 0.772361 0.784832 -0.062500 1 0 0 0 0 0 3 336876
-0.002221 -0.000772 0.119215 0.221240 0.772353 0.784844 -0.062500 1 0 0 0 0 0 3 337851
-0.002221 -0.000772 0.119215 0.221247 0.772361 0.784832 -0.062500 1 0 0 0 0 0 3 338896
-0.002221 -0.000772 0.119215 0.221240 0.772353 0.784844 -0.062500 1 0 0 0 0 0 3 339891
-0.002221 -0.000772 0.119215 0.221247 0.772361 0.784832 -0.062500 1 0 0 0 0 0 3 340837
-0.002221 -0.000772 0.119215 0.221239 0.772353 0.784844 -0.062500 1 0 0 0 0 0 3 341911
-0.002221 -0.000772 0.119215 0.221247 0.772361 0.784832 -0.062500 1 0 0 0 0 0 3 342935
-0.002221 -0.000772 0.119215 0.221239 0.772353 0.784844 -0.062500 1 0 0 0 0 0 3 343924
-0.002221 -0.000772 0.119215 0.221247 0.772361 0.784832 -0.062500 1 0 0 0 0 0 3 345008
-0.002221 -0.000772 0.119215 0.221239 0.772353 0.784844 -0.062500 1 0 0 0 0 0 3 345865
-0.002221 -0.000772 0.119215 0.221251 0.772349 0.784839 -0.062500 1 0 0 0 0 0 3 346856
-0.002221 -0.000772 0.119215 0.221236 0.772363 0.784838 -0.062500 1 0 0 0 0 0 3 347822
-0.002221 -0.000772 0.119215 0.221250 0.772350 0.784838 -0.062500 1 0 0 0 0 0 3 348852
-0.002221 -0.000772 0.119215 0.221236 0.772363 0.784838 -0.062500 1 0 0 0 0 0 3 349833
-0.002221 -0.000772 0.119215 0.221250 0.772350 0.784838 -0.062500 1 0 0 0 0 0 3 350854
-0.002221 -0.000772 0.119215 0.221236 0.772363 0.784838 -0.062500 1 0 0 0 0 0 3 351864
-0.002221 -0.000772 0.119215 0.221250 0.772350 0.784838 -0.062500 1 0 0 0 0 0 3 352873
-0.002221 -0.000772 0.119215 0.221236 0.772363 0.784838 -0.062500 1 0 0 0 0 0 3 353840
-0.002221 -0.000772 0.119215 0.221250 0.772350 0.784838 -0.062500 1 0 0 0 0 0 3 354853
-0.002221 -0.000772 0.119215 0.221236 0.772363 0.784838 -0.062500 1 0 0 0 0 0 3 355960
-0.002221 -0.000772 0.119215 0.221250 0.772350 0.784838 -0.062500 1 0 0 0 0 0 3 357079
-0.002221 -0.000772 0.119215 0.221236 0.772363 0.784838 -0.062500 1 0 0 0 0 0 3 358019
-0.002221 -0.000772 0.119215 0.221250 0.772350 0.784838 -0.062500 1 0 0 0 0 0 3 358850
-0.002221 -0.000772 0.119215 0.221236 0.772363 0.784838 -0.062500 1 0 0 0 0 0 3 359830
-0.002221 -0.000772 0.119215 0.221250 0.772350 0.784838 -0.062500 1 0 0 0 0 0 3 360807
-0.002221 -0.000772 0.119215 0.221236 0.772363 0.784838 -0.062500 1 0 0 0 0 0 3 361873
-0.002221 -0.000772 0.119215 0.221250 0.772350 0.784838 -0.062500 1 0 0 0 0 0 3 362856
-0.002221 -0.000772 0.119215 0.221239 0.772351 0.784844 -0.062500 1 0 0 0 0 0 3 363837
-0.002221 -0.000772 0.119215 0.221247 0.772360 0.784832 -0.062500 1 0 0 0 0 0 3 365091
-0.002221 -0.000772 0.119215 0.221239 0.772352 0.784844 -0.062500 1 0 0 0 0 0 3 365945
-0.002221 -0.000772 0.119215 0.221247 0.772360 0.784832 -0.062500 1 0 0 0 0 0 3 367151
-0.002221 -0.000772 0.119215 0.221239 0.772352 0.784844 -0.062500 1 0 0 0 0 0 3 368023
-0.002221 -0.000772 0.119215 0.221247 0.772360 0.784832 -0.062500 1 0 0 0 0 0 3 369022
-0.002221 -0.000772 0.119215 0.221247 0.772361 0.784851 -0.062500 1 0 0 0 0 0 3 370030
-0.002221 -0.000772 0.119215 0.221248 0.772362 0.784833 -0.062500 1 0 0 0 0 0 3 370842
-0.002221 -0.000772 0.119215 0.221252 0.772350 0.784838 -0.062500 1 0 0 0 0 0 3 371915
-0.002221 -0.000772 0.119215 0.221237 0.772363 0.784838 -0.062500 1 0 0 0 0 0 3 372886
-0.002221 -0.000772 0.119215 0.221251 0.772350 0.784838 -0.062500 1 0 0 0 0 0 3 373900
-0.002221 -0.000772 0.119215 0.221237 0.772363 0.784838 -0.062500 1 0 0 0 0 0 3 375064
-0.002221 -0.000772 0.119215 0.221250 0.772350 0.784838 -0.062500 1 0 0 0 0 0 3 376046
-0.002221 -0.000772 0.119215 0.221237 0.772363 0.784838 -0.062500 1 0 0 0 0 0 3 376826
-0.002221 -0.000772 0.119215 0.221250 0.772350 0.784838 -0.062500 1 0 0 0 0 0 3 377896
-0.002221 -0.000772 0.119215 0.221237 0.772363 0.784838 -0.062500 1 0 0 0 0 0 3 378869
-0.002221 -0.000772 0.119215 0.221250 0.772350 0.784838 -0.062500 1 0 0 0 0 0 3 379802
-0.002221 -0.000772 0.119215 0.221236 0.772363 0.784838 -0.062500 1 0 0 0 0 0 3 380798
-0.002221 -0.000772 0.119215 0.221250 0.772350 0.784838 -0.062500 1 0 0 0 0 0 3 381797
-0.002221 -0.000772 0.119215 0.221236 0.772363 0.784838 -0.062500 1 0 0 0 0 0 3 382798
-0.002221 -0.000772 0.119215 0.221250 0.772350 0.784838 -0.062500 1 0 0 0 0 0 3 383818
-0.002221 -0.000772 0.119215 0.221240 0.772352 0.784844 -0.062500 1 0 0 0 0 0 3 384846
-0.002221 -0.000772 0.119215 0.221247 0.772360 0.784832 -0.062500 1 0 0 0 0 0 3 385805
-0.002221 -0.000772 0.119215 0.221239 0.772353 0.784844 -0.062500 1 0 0 0 0 0 3 386814
-0.002221 -0.000772 0.119215 0.221247 0.772361 0.784832 -0.062500 1 0 0 0 0 0 3 387828
-0.002221 -0.000772 0.119215 0.221239 0.772353 0.784844 -0.062500 1 0 0 0 0 0 3 388941
-0.002221 -0.000772 0.119215 0.221247 0.772361 0.784832 -0.062500 1 0 0 0 0 0 3 389803
-0.002221 -0.000772 0.119215 0.221239 0.772353 0.784844 -0.062500 1 0 0 0 0 0 3 390915
-0.002221 -0.000772 0.119215 0.221247 0.772361 0.784832 -0.062500 1 0 0 0 0 0 3 391914
-0.002221 -0.000772 0.119215 0.221239 0.772353 0.784844 -0.062500 1 0 0 0 0 0 3 392832
-0.002221 -0.000772 0.119215 0.221247 0.772361 0.784832 -0.062500 1 0 0 0 0 0 3 393827
-0.002221 -0.000772 0.119215 0.221239 0.772353 0.784844 -0.062500 1 0 0 0 0 0 3 394834
-0.002221 -0.000772 0.119215 0.221247 0.772361 0.784832 -0.062500 1 0 0 0 0 0 3 395826
-0.002221 -0.000772 0.119215 0.221239 0.772353 0.784844 -0.062500 1 0 0 0 0 0 3 396866
-0.002221 -0.000772 0.119215 0.221247 0.772361 0.784832 -0.062500 1 0 0 0 0 0 3 397957
-0.002221 -0.000772 0.119215 0.221239 0.772353 0.784844 -0.062500 1 0 0 0 0 0 3 398975
-0.002221 -0.000772 0.119215 0.221247 0.772361 0.784832 -0.062500 1 0 0 0 0 0 3 399833
-0.002221 -0.000772 0.119215 0.221239 0.772353 0.784844 -0.062500 1 0 0 0 0 0 3 400902
-0.002221 -0.000772 0.119215 0.221247 0.772361 0.784832 -0.062500 1 0 0 0 0 0 3 402054
-0.002221 -0.000772 0.119215 0.221239 0.772353 0.784843 -0.062500 1 0 0 0 0 0 3 402892
-0.002221 -0.000772 0.119215 0.221250 0.772349 0.784839 -0.062500 1 0 0 0 0 0 3 403953
-0.002221 -0.000772 0.119215 0.221236 0.772363 0.784838 -0.062500 1 0 0 0 0 0 3 404898
-0.002221 -0.000772 0.119215 0.221250 0.772350 0.784838 -0.062500 1 0 0 0 0 0 3 405818
-0.002221 -0.000772 0.119215 0.221236 0.772363 0.784838 -0.062500 1 0 0 0 0 0 3 406858
-0.002221 -0.000772 0.119215 0.221250 0.772350 0.784838 -0.062500 1 0 0 0 0 0 3 407985
-0.002221 -0.000772 0.119215 0.221236 0.772363 0.784838 -0.062500 1 0 0 0 0 0 3 408904
-0.002221 -0.000772 0.119215 0.221250 0.772350 0.784838 -0.062500 1 0 0 0 0 0 3 409790
-0.002221 -0.000772 0.119215 0.221236 0.772363 0.784838 -0.062500 1 0 0 0 0 0 3 410835
-0.002221 -0.000772 0.119215 0.221258 0.772359 0.784845 -0.062500 1 0 0 0 0 0 3 411893
-0.002221 -0.000772 0.119215 0.221249 0.772361 0.784832 -0.062500 1 0 0 0 0 0 3 412800
-0.002221 -0.000772 0.119215 0.221240 0.772353 0.784844 -0.062500 1 0 0 0 0 0 3 413798
-0.002221 -0.000772 0.119215 0.221248 0.772361 0.784832 -0.062500 1 0 0 0 0 0 3 414795
-0.002221 -0.000772 0.119215 0.221240 0.772353 0.784844 -0.062500 1 0 0 0 0 0 3 415818
-0.002221 -0.000772 0.119215 0.221247 0.772361 0.784832 -0.062500 1 0 0 0 0 0 3 416798
-0.002221 -0.000772 0.119215 0.221240 0.772353 0.784844 -0.062500 1 0 0 0 0 0 3 417798
-0.002221 -0.000772 0.119215 0.221247 0.772361 0.784832 -0.062500 1 0 0 0 0 0 3 418796
-0.002221 -0.000772 0.119215 0.221240 0.772353 0.784844 -0.062500 1 0 0 0 0 0 3 419800
-0.002221 -0.000772 0.119215 0.221247 0.772361 0.784832 -0.062500 1 0 0 0 0 0 3 420797
-0.002221 -0.000772 0.119215 0.221240 0.772353 0.784844 -0.062500 1 0 0 0 0 0 3 421892
-0.002221 -0.000772 0.119215 0.221247 0.772361 0.784832 -0.062500 1 0 0 0 0 0 3 422848
-0.002221 -0.000772 0.119215 0.221239 0.772353 0.784844 -0.062500 1 0 0 0 0 0 3 423946
-0.002221 -0.000772 0.119215 0.221251 0.772349 0.784839 -0.062500 1 0 0 0 0 0 3 424870
-0.002221 -0.000772 0.119215 0.221237 0.772363 0.784838 -0.062500 1 0 0 0 0 0 3 425776
-0.002221 -0.000772 0.119215 0.221250 0.772350 0.784838 -0.062500 1 0 0 0 0 0 3 426837
-0.002221 -0.000772 0.119215 0.221236 0.772363 0.784838 -0.062500 1 0 0 0 0 0 3 427827
-0.002221 -0.000772 0.119215 0.221250 0.772350 0.784838 -0.062500 1 0 0 0 0 0 3 428816
-0.002221 -0.000772 0.119215 0.221236 0.772363 0.784838 -0.062500 1 0 0 0 0 0 3 429947
-0.002221 -0.000772 0.119215 0.221250 0.772350 0.784838 -0.062500 1 0 0 0 0 0 3 430868
-0.002221 -0.000772 0.119215 0.221236 0.772363 0.784838 -0.062500 1 0 0 0 0 0 3 431985
-0.002221 -0.000772 0.119215 0.221250 0.772350 0.784838 -0.062500 1 0 0 0 0 0 3 433087
-0.002221 -0.000772 0.119215 0.221236 0.772363 0.784838 -0.062500 1 0 0 0 0 0 3 434115
-0.002221 -0.000772 0.119215 0.221250 0.772350 0.784838 -0.062500 1 0 0 0 0 0 3 434916
-0.002221 -0.000772 0.119215 0.221236 0.772363 0.784838 -0.062500 1 0 0 0 0 0 3 436046
-0.002221 -0.000772 0.119215 0.221250 0.772350 0.784838 -0.062500 1 0 0 0 0 0 3 436896
-0.002221 -0.000772 0.119215 0.221236 0.772363 0.784838 -0.062500 1 0 0 0 0 0 3 438103
-0.002221 -0.000772 0.119215 0.221250 0.772350 0.784838 -0.062500 1 0 0 0 0 0 3 438876
-0.002221 -0.000772 0.119215 0.221236 0.772363 0.784838 -0.062500 1 0 0 0 0 0 3 439847
-0.002221 -0.000772 0.119215 0.221250 0.772350 0.784838 -0.062500 1 0 0 0 0 0 3 440870
-0.002221 -0.000772 0.119215 0.221239 0.772351 0.784844 -0.062500 1 0 0 0 0 0 3 441914
-0.002221 -0.000772 0.119215 0.221247 0.772360 0.784832 -0.062500 1 0 0 0 0 0 3 442858
-0.002221 -0.000772 0.119215 0.221239 0.772352 0.784844 -0.062500 1 0 0 0 0 0 3 443864
-0.002221 -0.000772 0.119215 0.221247 0.772360 0.784832 -0.062500 1 0 0 0 0 0 3 444866
-0.002221 -0.000772 0.119215 0.221239 0.772352 0.784844 -0.062500 1 0 0 0 0 0 3 445909
-0.002221 -0.000772 0.119215 0.221247 0.772360 0.784832 -0.062500 1 0 0 0 0 0 3 446829
-0.002221 -0.000772 0.119215 0.221239 0.772352 0.784844 -0.062500 1 0 0 0 0 0 3 447779
-0.002221 -0.000772 0.119215 0.221247 0.772360 0.784832 -0.062500 1 0 0 0 0 0 3 448828
-0.002221 -0.000772 0.119215 0.221247 0.772361 0.784851 -0.062500 1 0 0 0 0 0 3 449821
-0.002221 -0.000772 0.119215 0.221248 0.772362 0.784833 -0.062500 1 0 0 0 0 0 3 450818
-0.002221 -0.000772 0.119215 0.221239 0.772353 0.784844 -0.062500 1 0 0 0 0 0 3 451829
-0.002221 -0.000772 0.119215 0.221247 0.772361 0.784832 -0.062500 1 0 0 0 0 0 3 452819
-0.002221 -0.000772 0.119215 0.221239 0.772353 0.784844 -0.062500 1 0 0 0 0 0 3 453821
-0.002221 -0.000772 0.119215 0.221247 0.772361 0.784832 -0.062500 1 0 0 0 0 0 3 454823
-0.002221 -0.000772 0.119215 0.221252 0.772350 0.784837 -0.062500 1 0 0 0 0 0 3 455883
-0.002221 -0.000772 0.119215 0.221237 0.772363 0.784838 -0.062500 1 0 0 0 0 0 3 456939
-0.002221 -0.000772 0.119215 0.221250 0.772350 0.784838 -0.062500 1 0 0 0 0 0 3 457935
-0.002221 -0.000772 0.119215 0.221237 0.772363 0.784838 -0.062500 1 0 0 0 0 0 3 458952
-0.002221 -0.000772 0.119215 0.221250 0.772351 0.784838 -0.062500 1 0 0 0 0 0 3 459791
-0.002221 -0.000772 0.119215 0.221240 0.772352 0.784844 -0.062500 1 0 0 0 0 0 3 460813
-0.002221 -0.000772 0.119215 0.221247 0.772360 0.784832 -0.062500 1 0 0 0 0 0 3 461806
-0.002221 -0.000772 0.119215 0.221240 0.772353 0.784844 -0.062500 1 0 0 0 0 0 3 462790
-0.002221 -0.000772 0.119215 0.221247 0.772361 0.784832 -0.062500 1 0 0 0 0 0 3 463809
-0.002221 -0.000772 0.119215 0.221240 0.772353 0.784844 -0.062500 1 0 0 0 0 0 3 464797
-0.002221 -0.000772 0.119215 0.221247 0.772361 0.784832 -0.062500 1 0 0 0 0 0 3 465856
-0.002221 -0.000772 0.119215 0.221240 0.772353 0.784844 -0.062500 1 0 0 0 0 0 3 466930
-0.002221 -0.000772 0.119215 0.221247 0.772361 0.784832 -0.062500 1 0 0 0 0 0 3 467868
-0.002221 -0.000772 0.119215 0.221239 0.772353 0.784844 -0.062500 1 0 0 0 0 0 3 468970
-0.002221 -0.000772 0.119215 0.221247 0.772361 0.784832 -0.062500 1 0 0 0 0 0 3 469799
-0.002221 -0.000772 0.119215 0.221239 0.772353 0.784844 -0.062500 1 0 0 0 0 0 3 470767
-0.002221 -0.000772 0.119215 0.221247 0.772361 0.784832 -0.062500 1 0 0 0 0 0 3 471850
-0.002221 -0.000772 0.119215 0.221239 0.772353 0.784844 -0.062500 1 0 0 0 0 0 3 472838
-0.002221 -0.000772 0.119215 0.221247 0.772361 0.784832 -0.062500 1 0 0 0 0 0 3 473846
-0.002221 -0.000772 0.119215 0.221239 0.772353 0.784844 -0.062500 1 0 0 0 0 0 3 474940
-0.002221 -0.000772 0.119215 0.221247 0.772361 0.784832 -0.062500 1 0 0 0 0 0 3 475880
-0.002221 -0.000772 0.119215 0.221239 0.772353 0.784844 -0.062500 1 0 0 0 0 0 3 476733
-0.002221 -0.000772 0.119215 0.221247 0.772361 0.784832 -0.062500 1 0 0 0 0 0 3 477806
-0.002221 -0.000772 0.119215 0.221239 0.772353 0.784843 -0.062500 1 0 0 0 0 0 3 478859
-0.002221 -0.000772 0.119215 0.221247 0.772361 0.784832 -0.062500 1 0 0 0 0 0 3 479809
-0.002221 -0.000772 0.119215 0.221239 0.772353 0.784843 -0.062500 1 0 0 0 0 0 3 480787
-0.002221 -0.000772 0.119215 0.221250 0.772349 0.784839 -0.062500 1 0 0 0 0 0 3 481780
-0.002221 -0.000772 0.119215 0.221236 0.772363 0.784838 -0.062500 1 0 0 0 0 0 3 482780
-0.002221 -0.000772 0.119215 0.221250 0.772350 0.784838 -0.062500 1 0 0 0 0 0 3 483780
-0.002221 -0.000772 0.119215 0.221236 0.772363 0.784838 -0.062500 1 0 0 0 0 0 3 484777
-0.002221 -0.000772 0.119215 0.221250 0.772350 0.784838 -0.062500 1 0 0 0 0 0 3 485778
-0.002221 -0.000772 0.119215 0.221236 0.772363 0.784838 -0.062500 1 0 0 0 0 0 3 486775
-0.002221 -0.000772 0.119215 0.221250 0.772350 0.784838 -0.062500 1 0 0 0 0 0 3 487797
-0.002221 -0.000772 0.119215 0.221236 0.772363 0.784838 -0.062500 1 0 0 0 0 0 3 489751
-0.002221 -0.000772 0.119215 0.221250 0.772350 0.784838 -0.062500 1 0 0 0 0 0 3 490860
-0.002221 -0.000772 0.119215 0.221236 0.772363 0.784838 -0.062500 1 0 0 0 0 0 3 491811
-0.002221 -0.000772 0.119215 0.221258 0.772359 0.784845 -0.062500 1 0 0 0 0 0 3 492787
-0.002221 -0.000772 0.119215 0.221237 0.772364 0.784839 -0.062500 1 0 0 0 0 0 3 493787
-0.002221 -0.000772 0.119215 0.221250 0.772351 0.784838 -0.062500 1 0 0 0 0 0 3 494790
-0.002221 -0.000772 0.119215 0.221236 0.772364 0.784838 -0.062500 1 0 0 0 0 0 3 495812
-0.002221 -0.000772 0.119215 0.221250 0.772351 0.784838 -0.062500 1 0 0 0 0 0 3 496913
-0.002221 -0.000772 0.119215 0.221249 0.772361 0.784831 -0.062500 1 0 0 0 0 0 3 497788
-0.002221 -0.000772 0.119215 0.221240 0.772353 0.784844 -0.062500 1 0 0 0 0 0 3 499015
-0.002221 -0.000772 0.119215 0.221247 0.772361 0.784832 -0.062500 1 0 0 0 0 0 3 499894
-0.002221 -0.000772 0.119215 0.221240 0.772353 0.784844 -0.062500 1 0 0 0 0 0 3 500939
-0.002221 -0.000772 0.119215 0.221251 0.772349 0.784839 -0.062500 1 0 0 0 0 0 3 502041
-0.002221 -0.000772 0.119215 0.221237 0.772363 0.784838 -0.062500 1 0 0 0 0 0 3 502878
-0.002221 -0.000772 0.119215 0.221250 0.772350 0.784838 -0.062500 1 0 0 0 0 0 3 504166
-0.002221 -0.000772 0.119215 0.221237 0.772363 0.784838 -0.062500 1 0 0 0 0 0 3 504799
-0.002221 -0.000772 0.119215 0.221250 0.772350 0.784838 -0.062500 1 0 0 0 0 0 3 505810
-0.002221 -0.000772 0.119215 0.221237 0.772363 0.784838 -0.062500 1 0 0 0 0 0 3 506824
-0.002221 -0.000772 0.119215 0.221250 0.772350 0.784838 -0.062500 1 0 0 0 0 0 3 507772
-0.002221 -0.000772 0.119215 0.221236 0.772363 0.784838 -0.062500 1 0 0 0 0 0 3 508855
-0.002221 -0.000772 0.119215 0.221250 0.772350 0.784838 -0.062500 1 0 0 0 0 0 3 509902
-0.002221 -0.000772 0.119215 0.221236 0.772363 0.784838 -0.062500 1 0 0 0 0 0 3 510797
-0.002221 -0.000772 0.119215 0.221250 0.772350 0.784838 -0.062500 1 0 0 0 0 0 3 511915
-0.002221 -0.000772 0.119215 0.221236 0.772363 0.784838 -0.062500 1 0 0 0 0 0 3 512826
-0.002221 -0.000772 0.119215 0.221250 0.772350 0.784838 -0.062500 1 0 0 0 0 0 3 513753
-0.002221 -0.000772 0.119215 0.221236 0.772363 0.784838 -0.062500 1 0 0 0 0 0 3 514778
-0.002221 -0.000772 0.119215 0.221250 0.772350 0.784838 -0.062500 1 0 0 0 0 0 3 515780
-0.002221 -0.000772 0.119215 0.221236 0.772363 0.784838 -0.062500 1 0 0 0 0 0 3 516785
-0.002221 -0.000772 0.119215 0.221250 0.772350 0.784838 -0.062500 1 0 0 0 0 0 3 517776
-0.002221 -0.000772 0.119215 0.221240 0.772351 0.784844 -0.062500 1 0 0 0 0 0 3 518777
-0.002221 -0.000772 0.119215 0.221247 0.772360 0.784832 -0.062500 1 0 0 0 0 0 3 519783
-0.002221 -0.000772 0.119215 0.221239 0.772352 0.784844 -0.062500 1 0 0 0 0 0 3 520778
-0.002221 -0.000772 0.119215 0.221247 0.772360 0.784832 -0.062500 1 0 0 0 0 0 3 521779
-0.002221 -0.000772 0.119215 0.221239 0.772352 0.784844 -0.062500 1 0 0 0 0 0 3 522895
-0.002221 -0.000772 0.119215 0.221247 0.772360 0.784832 -0.062500 1 0 0 0 0 0 3 523766
-0.002221 -0.000772 0.119215 0.221239 0.772352 0.784844 -0.062500 1 0 0 0 0 0 3 524885
-0.002221 -0.000772 0.119215 0.221247 0.772360 0.784832 -0.062500 1 0 0 0 0 0 3 525797
-0.002221 -0.000772 0.119215 0.221239 0.772352 0.784844 -0.062500 1 0 0 0 0 0 3 526760
-0.002221 -0.000772 0.119215 0.221247 0.772360 0.784832 -0.062500 1 0 0 0 0 0 3 527810
-0.002221 -0.000772 0.119215 0.221239 0.772352 0.784844 -0.062500 1 0 0 0 0 0 3 528790
-0.002221 -0.000772 0.119215 0.221247 0.772360 0.784832 -0.062500 1 0 0 0 0 0 3 529789
-0.002221 -0.000772 0.119215 0.221247 0.772361 0.784851 -0.062500 1 0 0 0 0 0 3 530823
-0.002221 -0.000772 0.119215 0.221248 0.772362 0.784833 -0.062500 1 0 0 0 0 0 3 532004
-0.002221 -0.000772 0.119215 0.221240 0.772353 0.784844 -0.062500 1 0 0 0 0 0 3 532851
-0.002221 -0.000772 0.119215 0.221247 0.772361 0.784832 -0.062500 1 0 0 0 0 0 3 534068
-0.002221 -0.000772 0.119215 0.221239 0.772353 0.784844 -0.062500 1 0 0 0 0 0 3 534874
-0.002221 -0.000772 0.119215 0.221247 0.772361 0.784832 -0.062500 1 0 0 0 0 0 3 536065
-0.002221 -0.000772 0.119215 0.221239 0.772353 0.784844 -0.062500 1 0 0 0 0 0 3 536910
-0.002221 -0.000772 0.119215 0.221247 0.772361 0.784832 -0.062500 1 0 0 0 0 0 3 537769
-0.002221 -0.000772 0.119215 0.221239 0.772353 0.784844 -0.062500 1 0 0 0 0 0 3 538844
-0.002221 -0.000772 0.119215 0.221247 0.772361 0.784832 -0.062500 1 0 0 0 0 0 3 539815
-0.002221 -0.000772 0.119215 0.221239 0.772353 0.784844 -0.062500 1 0 0 0 0 0 3 540837
-0.002221 -0.000772 0.119215 0.221250 0.772349 0.784839 -0.062500 1 0 0 0 0 0 3 541995
-0.002221 -0.000772 0.119215 0.221249 0.772360 0.784832 -0.062500 1 0 0 0 0 0 3 543025
-0.002221 -0.000772 0.119215 0.221240 0.772353 0.784844 -0.062500 1 0 0 0 0 0 3 543814
-0.002221 -0.000772 0.119215 0.221247 0.772361 0.784832 -0.062500 1 0 0 0 0 0 3 544883
-0.002221 -0.000772 0.119215 0.221240 0.772353 0.784844 -0.062500 1 0 0 0 0 0 3 545847
-0.002221 -0.000772 0.119215 0.221247 0.772361 0.784832 -0.062500 1 0 0 0 0 0 3 546768
-0.002221 -0.000772 0.119215 0.221240 0.772353 0.784844 -0.062500 1 0 0 0 0 0 3 547734
-0.002221 -0.000772 0.119215 0.221247 0.772361 0.784832 -0.062500 1 0 0 0 0 0 3 548756
-0.002221 -0.000772 0.119215 0.221239 0.772353 0.784844 -0.062500 1 0 0 0 0 0 3 549775
-0.002221 -0.000772 0.119215 0.221247 0.772361 0.784832 -0.062500 1 0 0 0 0 0 3 550755
-0.002221 -0.000772 0.119215 0.221239 0.772353 0.784844 -0.062500 1 0 0 0 0 0 3 551781
-0.002221 -0.000772 0.119215 0.221247 0.772361 0.784832 -0.062500 1 0 0 0 0 0 3 552787
-0.002221 -0.000772 0.119215 0.221239 0.772353 0.784844 -0.062500 1 0 0 0 0 0 3 553732
-0.002221 -0.000772 0.119215 0.221247 0.772361 0.784832 -0.062500 1 0 0 0 0 0 3 554702
-0.002221 -0.000772 0.119215 0.221239 0.772353 0.784844 -0.062500 1 0 0 0 0 0 3 555798
-0.002221 -0.000772 0.119215 0.221247 0.772361 0.784832 -0.062500 1 0 0 0 0 0 3 557049
-0.002221 -0.000772 0.119215 0.221239 0.772353 0.784843 -0.062500 1 0 0 0 0 0 3 557872
-0.002221 -0.000772 0.119215 0.221250 0.772349 0.784839 -0.062500 1 0 0 0 0 0 3 558784
-0.002221 -0.000772 0.119215 0.221236 0.772363 0.784838 -0.062500 1 0 0 0 0 0 3 559757
-0.002221 -0.000772 0.119215 0.221250 0.772350 0.784838 -0.062500 1 0 0 0 0 0 3 560777
-0.002221 -0.000772 0.119215 0.221236 0.772363 0.784838 -0.062500 1 0 0 0 0 0 3 561738
-0.002221 -0.000772 0.119215 0.221250 0.772350 0.784838 -0.062500 1 0 0 0 0 0 3 562761
-0.002221 -0.000772 0.119215 0.221236 0.772363 0.784838 -0.062500 1 0 0 0 0 0 3 563746
-0.002221 -0.000772 0.119215 0.221250 0.772350 0.784838 -0.062500 1 0 0 0 0 0 3 564815
-0.002221 -0.000772 0.119215 0.221236 0.772363 0.784838 -0.062500 1 0 0 0 0 0 3 565968
-0.002221 -0.000772 0.119215 0.221250 0.772350 0.784838 -0.062500 1 0 0 0 0 0 3 566865
-0.002221 -0.000772 0.119215 0.221236 0.772363 0.784838 -0.062500 1 0 0 0 0 0 3 567941
-0.002221 -0.000772 0.119215 0.221250 0.772350 0.784838 -0.062500 1 0 0 0 0 0 3 568861
-0.002221 -0.000772 0.119215 0.221236 0.772363 0.784837 -0.062500 1 0 0 0 0 0 3 570014
-0.002221 -0.000772 0.119215 0.221258 0.772359 0.784845 -0.062500 1 0 0 0 0 0 3 570821
-0.002221 -0.000772 0.119215 0.221237 0.772364 0.784839 -0.062500 1 0 0 0 0 0 3 571781
-0.002221 -0.000772 0.119215 0.221250 0.772351 0.784838 -0.062500 1 0 0 0 0 0 3 572759
-0.002221 -0.000772 0.119215 0.221236 0.772364 0.784838 -0.062500 1 0 0 0 0 0 3 573814
-0.002221 -0.000772 0.119215 0.221250 0.772351 0.784838 -0.062500 1 0 0 0 0 0 3 574804
-0.002221 -0.000772 0.119215 0.221236 0.772364 0.784838 -0.062500 1 0 0 0 0 0 3 575901
-0.002221 -0.000772 0.119215 0.221250 0.772351 0.784838 -0.062500 1 0 0 0 0 0 3 576762
-0.002221 -0.000772 0.119215 0.221236 0.772364 0.784838 -0.062500 1 0 0 0 0 0 3 577714
-0.002221 -0.000772 0.119215 0.221250 0.772351 0.784838 -0.062500 1 0 0 0 0 0 3 578832
-0.002221 -0.000772 0.119215 0.221240 0.772352 0.784845 -0.062500 1 0 0 0 0 0 3 579825
-0.002221 -0.000772 0.119215 0.221247 0.772361 0.784832 -0.062500 1 0 0 0 0 0 3 580709
-0.002221 -0.000772 0.119215 0.221239 0.772353 0.784844 -0.062500 1 0 0 0 0 0 3 581764
-0.002221 -0.000772 0.119215 0.221247 0.772361 0.784832 -0.062500 1 0 0 0 0 0 3 582756
-0.002221 -0.000772 0.119215 0.221239 0.772353 0.784844 -0.062500 1 0 0 0 0 0 3 583770
-0.002221 -0.000772 0.119215 0.221247 0.772361 0.784832 -0.062500 1 0 0 0 0 0 3 584762
-0.002221 -0.000772 0.119215 0.221239 0.772353 0.784844 -0.062500 1 0 0 0 0 0 3 585756
-0.002221 -0.000772 0.119215 0.221247 0.772361 0.784832 -0.062500 1 0 0 0 0 0 3 586755
-0.002221 -0.000772 0.119215 0.221251 0.772350 0.784837 -0.062500 1 0 0 0 0 0 3 587761
-0.002221 -0.000772 0.119215 0.221237 0.772363 0.784838 -0.062500 1 0 0 0 0 0 3 588764
-0.002221 -0.000772 0.119215 0.221250 0.772350 0.784838 -0.062500 1 0 0 0 0 0 3 590680
-0.002221 -0.000772 0.119215 0.221236 0.772363 0.784838 -0.062500 1 0 0 0 0 0 3 591882
-0.002221 -0.000772 0.119215 0.221250 0.772350 0.784838 -0.062500 1 0 0 0 0 0 3 592783
-0.002221 -0.000772 0.119215 0.221236 0.772363 0.784838 -0.062500 1 0 0 0 0 0 3 593769
-0.002221 -0.000772 0.119215 0.221250 0.772350 0.784838 -0.062500 1 0 0 0 0 0 3 594766
-0.002221 -0.000772 0.119215 0.221236 0.772363 0.784837 -0.062500 1 0 0 0 0 0 3 595771
-0.002221 -0.000772 0.119215 0.221250 0.772350 0.784838 -0.062500 1 0 0 0 0 0 3 596767
-0.002221 -0.000772 0.119215 0.221240 0.772351 0.784844 -0.062500 1 0 0 0 0 0 3 597794
-0.002221 -0.000772 0.119215 0.221247 0.772360 0.784832 -0.062500 1 0 0 0 0 0 3 598977
-0.002221 -0.000772 0.119215 0.221239 0.772352 0.784844 -0.062500 1 0 0 0 0 0 3 599830
-0.002221 -0.000772 0.119215 0.221247 0.772360 0.784832 -0.062500 1 0 0 0 0 0 3 600833
-0.002221 -0.000772 0.119215 0.221239 0.772352 0.784844 -0.062500 1 0 0 0 0 0 3 601941
-0.002221 -0.000772 0.119215 0.221247 0.772360 0.784832 -0.062500 1 0 0 0 0 0 3 602807
-0.002221 -0.000772 0.119215 0.221239 0.772352 0.784844 -0.062500 1 0 0 0 0 0 3 603820
-0.002221 -0.000772 0.119215 0.221247 0.772360 0.784832 -0.062500 1 0 0 0 0 0 3 604745
-0.002221 -0.000772 0.119215 0.221239 0.772352 0.784844 -0.062500 1 0 0 0 0 0 3 605731
-0.002221 -0.000772 0.119215 0.221247 0.772360 0.784832 -0.062500 1 0 0 0 0 0 3 606785
-0.002221 -0.000772 0.119215 0.221239 0.772352 0.784844 -0.062500 1 0 0 0 0 0 3 607745
-0.002221 -0.000772 0.119215 0.221247 0.772360 0.784832 -0.062500 1 0 0 0 0 0 3 608928
-0.002221 -0.000772 0.119215 0.221239 0.772353 0.784843 -0.062500 1 0 0 0 0 0 3 609984
-0.002221 -0.000772 0.119215 0.221247 0.772360 0.784832 -0.062500 1 0 0 0 0 0 3 610715
-0.002221 -0.000772 0.119215 0.221247 0.772361 0.784851 -0.062500 1 0 0 0 0 0 3 611786
-0.002221 -0.000772 0.119215 0.221248 0.772362 0.784833 -0.062500 1 0 0 0 0 0 3 612827
-0.002221 -0.000772 0.119215 0.221240 0.772353 0.784844 -0.062500 1 0 0 0 0 0 3 613760
-0.002221 -0.000772 0.119215 0.221247 0.772361 0.784832 -0.062500 1 0 0 0 0 0 3 614765
-0.002221 -0.000772 0.119215 0.221239 0.772353 0.784844 -0.062500 1 0 0 0 0 0 3 615756
-0.002221 -0.000772 0.119215 0.221247 0.772361 0.784832 -0.062500 1 0 0 0 0 0 3 616756
-0.002221 -0.000772 0.119215 0.221239 0.772353 0.784844 -0.062500 1 0 0 0 0 0 3 617762
-0.002221 -0.000772 0.119215 0.221247 0.772361 0.784832 -0.062500 1 0 0 0 0 0 3 618755
-0.002221 -0.000772 0.119215 0.221239 0.772353 0.784844 -0.062500 1 0 0 0 0 0 3 619755
-0.002221 -0.000772 0.119215 0.221251 0.772349 0.784839 -0.062500 1 0 0 0 0 0 3 620757
-0.002221 -0.000772 0.119215 0.221236 0.772363 0.784838 -0.062500 1 0 0 0 0 0 3 621762
-0.002221 -0.000772 0.119215 0.221250 0.772350 0.784838 -0.062500 1 0 0 0 0 0 3 623655
-0.002221 -0.000772 0.119215 0.221236 0.772363 0.784838 -0.062500 1 0 0 0 0 0 3 624815
-0.002221 -0.000772 0.119215 0.221250 0.772350 0.784838 -0.062500 1 0 0 0 0 0 3 625784
-0.002221 -0.000772 0.119215 0.221236 0.772363 0.784838 -0.062500 1 0 0 0 0 0 3 626768
-0.002221 -0.000772 0.119215 0.221250 0.772350 0.784838 -0.062500 1 0 0 0 0 0 3 627763
-0.002221 -0.000772 0.119215 0.221236 0.772363 0.784838 -0.062500 1 0 0 0 0 0 3 628761
-0.002221 -0.000772 0.119215 0.221250 0.772350 0.784838 -0.062500 1 0 0 0 0 0 3 629768
-0.002221 -0.000772 0.119215 0.221248 0.772361 0.784831 -0.062500 1 0 0 0 0 0 3 630784
-0.002221 -0.000772 0.119215 0.221240 0.772353 0.784844 -0.062500 1 0 0 0 0 0 3 631870
-0.002221 -0.000772 0.119215 0.221247 0.772361 0.784832 -0.062500 1 0 0 0 0 0 3 632876
-0.002221 -0.000772 0.119215 0.221239 0.772353 0.784844 -0.062500 1 0 0 0 0 0 3 633909
-0.002221 -0.000772 0.119215 0.221247 0.772361 0.784832 -0.062500 1 0 0 0 0 0 3 634901
-0.002221 -0.000772 0.119215 0.221239 0.772353 0.784843 -0.062500 1 0 0 0 0 0 3 635956
-0.002221 -0.000772 0.119215 0.221247 0.772361 0.784832 -0.062500 1 0 0 0 0 0 3 636895
-0.002221 -0.000772 0.119215 0.221239 0.772353 0.784843 -0.062500 1 0 0 0 0 0 3 637799
-0.002221 -0.000772 0.119215 0.221251 0.772349 0.784839 -0.062500 1 0 0 0 0 0 3 638807
-0.002221 -0.000772 0.119215 0.221236 0.772363 0.784838 -0.062500 1 0 0 0 0 0 3 639865
-0.002221 -0.000772 0.119215 0.221250 0.772350 0.784838 -0.062500 1 0 0 0 0 0 3 640746
-0.002221 -0.000772 0.119215 0.221236 0.772363 0.784838 -0.062500 1 0 0 0 0 0 3 641769
-0.002221 -0.000772 0.119215 0.221250 0.772350 0.784838 -0.062500 1 0 0 0 0 0 3 642763
-0.002221 -0.000772 0.119215 0.221236 0.772363 0.784838 -0.062500 1 0 0 0 0 0 3 643677
-0.002221 -0.000772 0.119215 0.221250 0.772350 0.784838 -0.062500 1 0 0 0 0 0 3 644814
-0.002221 -0.000772 0.119215 0.221236 0.772363 0.784838 -0.062500 1 0 0 0 0 0 3 645819
-0.002221 -0.000772 0.119215 0.221250 0.772350 0.784838 -0.062500 1 0 0 0 0 0 3 646731
-0.002221 -0.000772 0.119215 0.221236 0.772363 0.784837 -0.062500 1 0 0 0 0 0 3 647696
-0.002221 -0.000772 0.119215 0.221250 0.772350 0.784838 -0.062500 1 0 0 0 0 0 3 648744
-0.002221 -0.000772 0.119215 0.221236 0.772363 0.784837 -0.062500 1 0 0 0 0 0 3 649729
-0.002221 -0.000772 0.119215 0.221250 0.772350 0.784838 -0.062500 1 0 0 0 0 0 3 650738
-0.002221 -0.000772 0.119215 0.221236 0.772363 0.784837 -0.062500 1 0 0 0 0 0 3 651730
-0.002221 -0.000772 0.119215 0.221258 0.772359 0.784845 -0.062500 1 0 0 0 0 0 3 652728
-0.002221 -0.000772 0.119215 0.221237 0.772364 0.784839 -0.062500 1 0 0 0 0 0 3 653731
-0.002221 -0.000772 0.119215 0.221250 0.772351 0.784838 -0.062500 1 0 0 0 0 0 3 654737
-0.002221 -0.000772 0.119215 0.221236 0.772364 0.784838 -0.062500 1 0 0 0 0 0 3 655880
-0.002221 -0.000772 0.119215 0.221250 0.772351 0.784838 -0.062500 1 0 0 0 0 0 3 656959
-0.002221 -0.000772 0.119215 0.221240 0.772352 0.784845 -0.062500 1 0 0 0 0 0 3 657828
-0.002221 -0.000772 0.119215 0.221247 0.772361 0.784832 -0.062500 1 0 0 0 0 0 3 658737
-0.002221 -0.000772 0.119215 0.221239 0.772353 0.784844 -0.062500 1 0 0 0 0 0 3 659708
-0.002221 -0.000772 0.119215 0.221247 0.772361 0.784832 -0.062500 1 0 0 0 0 0 3 660739
-0.002221 -0.000772 0.119215 0.221239 0.772353 0.784844 -0.062500 1 0 0 0 0 0 3 661737
-0.002221 -0.000772 0.119215 0.221247 0.772361 0.784832 -0.062500 1 0 0 0 0 0 3 662747
-0.002221 -0.000772 0.119215 0.221239 0.772353 0.784844 -0.062500 1 0 0 0 0 0 3 663783
-0.002221 -0.000772 0.119215 0.221247 0.772361 0.784832 -0.062500 1 0 0 0 0 0 3 664766
-0.002221 -0.000772 0.119215 0.221239 0.772353 0.784844 -0.062500 1 0 0 0 0 0 3 665954
-0.002221 -0.000772 0.119215 0.221247 0.772361 0.784832 -0.062500 1 0 0 0 0 0 3 666835
-0.002221 -0.000772 0.119215 0.221239 0.772353 0.784844 -0.062500 1 0 0 0 0 0 3 667986
-0.002221 -0.000772 0.119215 0.221247 0.772361 0.784832 -0.062500 1 0 0 0 0 0 3 668820
-0.002221 -0.000772 0.119215 0.221239 0.772353 0.784844 -0.062500 1 0 0 0 0 0 3 670035
-0.002221 -0.000772 0.119215 0.221247 0.772361 0.784832 -0.062500 1 0 0 0 0 0 3 670819
-0.002221 -0.000772 0.119215 0.221239 0.772353 0.784844 -0.062500 1 0 0 0 0 0 3 671751
-0.002221 -0.000772 0.119215 0.221247 0.772361 0.784832 -0.062500 1 0 0 0 0 0 3 672793
-0.002221 -0.000772 0.119215 0.221239 0.772353 0.784844 -0.062500 1 0 0 0 0 0 3 673770
-0.002221 -0.000772 0.119215 0.221247 0.772361 0.784832 -0.062500 1 0 0 0 0 0 3 674795
-0.002221 -0.000772 0.119215 0.221239 0.772353 0.784844 -0.062500 1 0 0 0 0 0 3 675752
-0.002221 -0.000772 0.119215 0.221247 0.772361 0.784832 -0.062500 1 0 0 0 0 0 3 676705
-0.002221 -0.000772 0.119215 0.221239 0.772353 0.784844 -0.062500 1 0 0 0 0 0 3 677796
-0.002221 -0.000772 0.119215 0.221250 0.772349 0.784839 -0.062500 1 0 0 0 0 0 3 678822
-0.002221 -0.000772 0.119215 0.221248 0.772360 0.784831 -0.062500 1 0 0 0 0 0 3 679734
-0.002221 -0.000772 0.119215 0.221240 0.772352 0.784844 -0.062500 1 0 0 0 0 0 3 680684
-0.002221 -0.000772 0.119215 0.221247 0.772360 0.784832 -0.062500 1 0 0 0 0 0 3 681731
-0.002221 -0.000772 0.119215 0.221239 0.772352 0.784844 -0.062500 1 0 0 0 0 0 3 682729
-0.002221 -0.000772 0.119215 0.221247 0.772360 0.784832 -0.062500 1 0 0 0 0 0 3 683742
-0.002221 -0.000772 0.119215 0.221239 0.772353 0.784844 -0.062500 1 0 0 0 0 0 3 684729
-0.002221 -0.000772 0.119215 0.221247 0.772360 0.784832 -0.062500 1 0 0 0 0 0 3 685734
-0.002221 -0.000772 0.119215 0.221239 0.772353 0.784843 -0.062500 1 0 0 0 0 0 3 686728
-0.002221 -0.000772 0.119215 0.221247 0.772360 0.784832 -0.062500 1 0 0 0 0 0 3 687734
-0.002221 -0.000772 0.119215 0.221239 0.772353 0.784843 -0.062500 1 0 0 0 0 0 3 688844
-0.002221 -0.000772 0.119215 0.221247 0.772361 0.784832 -0.062500 1 0 0 0 0 0 3 689751
-0.002221 -0.000772 0.119215 0.221239 0.772353 0.784843 -0.062500 1 0 0 0 0 0 3 690818
-0.002221 -0.000772 0.119215 0.221247 0.772361 0.784832 -0.062500 1 0 0 0 0 0 3 691757
-0.002221 -0.000772 0.119215 0.221247 0.772361 0.784851 -0.062500 1 0 0 0 0 0 3 692743
-0.002221 -0.000772 0.119215 0.221248 0.772362 0.784833 -0.062500 1 0 0 0 0 0 3 693737
-0.002221 -0.000772 0.119215 0.221240 0.772353 0.784844 -0.062500 1 0 0 0 0 0 3 694738
-0.002221 -0.000772 0.119215 0.221247 0.772361 0.784832 -0.062500 1 0 0 0 0 0 3 695743
-0.002221 -0.000772 0.119215 0.221239 0.772353 0.784844 -0.062500 1 0 0 0 0 0 3 697029
-0.002221 -0.000772 0.119215 0.221251 0.772349 0.784839 -0.062500 1 0 0 0 0 0 3 697806
-0.002221 -0.000772 0.119215 0.221237 0.772363 0.784838 -0.062500 1 0 0 0 0 0 3 699019
-0.002221 -0.000772 0.119215 0.221250 0.772350 0.784838 -0.062500 1 0 0 0 0 0 3 699832
-0.002221 -0.000772 0.119215 0.221236 0.772363 0.784838 -0.062500 1 0 0 0 0 0 3 700956
-0.002221 -0.000772 0.119215 0.221250 0.772350 0.784838 -0.062500 1 0 0 0 0 0 3 701822
-0.002221 -0.000772 0.119215 0.221236 0.772363 0.784838 -0.062500 1 0 0 0 0 0 3 703029
-0.002221 -0.000772 0.119215 0.221250 0.772350 0.784838 -0.062500 1 0 0 0 0 0 3 703740
-0.002221 -0.000772 0.119215 0.221236 0.772363 0.784838 -0.062500 1 0 0 0 0 0 3 704764
-0.002221 -0.000772 0.119215 0.221250 0.772350 0.784838 -0.062500 1 0 0 0 0 0 3 705747
-0.002221 -0.000772 0.119215 0.221236 0.772363 0.784838 -0.062500 1 0 0 0 0 0 3 706782
-0.002221 -0.000772 0.119215 0.221250 0.772350 0.784838 -0.062500 1 0 0 0 0 0 3 707758
-0.002221 -0.000772 0.119215 0.221236 0.772363 0.784838 -0.062500 1 0 0 0 0 0 3 708903
-0.002221 -0.000772 0.119215 0.221250 0.772350 0.784838 -0.062500 1 0 0 0 0 0 3 709734
-0.002221 -0.000772 0.119215 0.221236 0.772363 0.784838 -0.062500 1 0 0 0 0 0 3 710678
-0.002221 -0.000772 0.119215 0.221250 0.772350 0.784838 -0.062500 1 0 0 0 0 0 3 711912
-0.002221 -0.000772 0.119215 0.221236 0.772363 0.784838 -0.062500 1 0 0 0 0 0 3 712810
-0.002221 -0.000772 0.119215 0.221250 0.772350 0.784838 -0.062500 1 0 0 0 0 0 3 713744
-0.002221 -0.000772 0.119215 0.221239 0.772352 0.784844 -0.062500 1 0 0 0 0 0 3 714741
-0.002221 -0.000772 0.119215 0.221247 0.772360 0.784832 -0.062500 1 0 0 0 0 0 3 715737
-0.002221 -0.000772 0.119215 0.221239 0.772353 0.784844 -0.062500 1 0 0 0 0 0 3 716732
-0.002221 -0.000772 0.119215 0.221247 0.772361 0.784832 -0.062500 1 0 0 0 0 0 3 717736
-0.002221 -0.000772 0.119215 0.221239 0.772353 0.784844 -0.062500 1 0 0 0 0 0 3 718731
-0.002221 -0.000772 0.119215 0.221247 0.772361 0.784832 -0.062500 1 0 0 0 0 0 3 719733
-0.002221 -0.000772 0.119215 0.221239 0.772353 0.784844 -0.062500 1 0 0 0 0 0 3 720729
-0.002221 -0.000772 0.119215 0.221247 0.772361 0.784832 -0.062500 1 0 0 0 0 0 3 721736
-0.002221 -0.000772 0.119215 0.221251 0.772350 0.784837 -0.062500 1 0 0 0 0 0 3 722848
-0.002221 -0.000772 0.119215 0.221236 0.772363 0.784837 -0.062500 1 0 0 0 0 0 3 723732
-0.002221 -0.000772 0.119215 0.221250 0.772350 0.784838 -0.062500 1 0 0 0 0 0 3 724829
-0.002221 -0.000772 0.119215 0.221236 0.772363 0.784837 -0.062500 1 0 0 0 0 0 3 725761
-0.002221 -0.000772 0.119215 0.221250 0.772350 0.784838 -0.062500 1 0 0 0 0 0 3 726740
-0.002221 -0.000772 0.119215 0.221236 0.772363 0.784837 -0.062500 1 0 0 0 0 0 3 727740
-0.002221 -0.000772 0.119215 0.221250 0.772350 0.784838 -0.062500 1 0 0 0 0 0 3 728742
-0.002221 -0.000772 0.119215 0.221236 0.772363 0.784837 -0.062500 1 0 0 0 0 0 3 729746
-0.002221 -0.000772 0.119215 0.221250 0.772350 0.784838 -0.062500 1 0 0 0 0 0 3 730789
-0.002221 -0.000772 0.119215 0.221239 0.772351 0.784844 -0.062500 1 0 0 0 0 0 3 731846
-0.002221 -0.000772 0.119215 0.221247 0.772360 0.784832 -0.062500 1 0 0 0 0 0 3 732897
-0.002221 -0.000772 0.119215 0.221247 0.772361 0.784851 -0.062500 1 0 0 0 0 0 3 733797
-0.002221 -0.000772 0.119215 0.221248 0.772362 0.784833 -0.062500 1 0 0 0 0 0 3 734881
-0.002221 -0.000772 0.119215 0.221240 0.772353 0.784844 -0.062500 1 0 0 0 0 0 3 735844
-0.002221 -0.000772 0.119215 0.221247 0.772361 0.784832 -0.062500 1 0 0 0 0 0 3 736892
-0.002221 -0.000772 0.119215 0.221240 0.772353 0.784844 -0.062500 1 0 0 0 0 0 3 737790
-0.002221 -0.000772 0.119215 0.221247 0.772361 0.784832 -0.062500 1 0 0 0 0 0 3 738695
-0.002221 -0.000772 0.119215 0.221240 0.772353 0.784844 -0.062500 1 0 0 0 0 0 3 739674
-0.002221 -0.000772 0.119215 0.221247 0.772361 0.784832 -0.062500 1 0 0 0 0 0 3 740708
-0.002221 -0.000772 0.119215 0.221239 0.772353 0.784844 -0.062500 1 0 0 0 0 0 3 741809
-0.002221 -0.000772 0.119215 0.221247 0.772361 0.784832 -0.062500 1 0 0 0 0 0 3 742802
-0.002221 -0.000772 0.119215 0.221239 0.772353 0.784844 -0.062500 1 0 0 0 0 0 3 743786
-0.002221 -0.000772 0.119215 0.221247 0.772361 0.784832 -0.062500 1 0 0 0 0 0 3 744693
-0.002221 -0.000772 0.119215 0.221239 0.772353 0.784844 -0.062500 1 0 0 0 0 0 3 745781
-0.002221 -0.000772 0.119215 0.221247 0.772361 0.784832 -0.062500 1 0 0 0 0 0 3 746753
-0.002221 -0.000772 0.119215 0.221239 0.772353 0.784844 -0.062500 1 0 0 0 0 0 3 747687
-0.002221 -0.000772 0.119215 0.221247 0.772361 0.784832 -0.062500 1 0 0 0 0 0 3 748699
-0.002221 -0.000772 0.119215 0.221239 0.772353 0.784844 -0.062500 1 0 0 0 0 0 3 749678
-0.002221 -0.000772 0.119215 0.221247 0.772361 0.784832 -0.062500 1 0 0 0 0 0 3 750701
-0.002221 -0.000772 0.119215 0.221239 0.772353 0.784844 -0.062500 1 0 0 0 0 0 3 751681
-0.002221 -0.000772 0.119215 0.221247 0.772361 0.784832 -0.062500 1 0 0 0 0 0 3 752707
-0.002221 -0.000772 0.119215 0.221239 0.772353 0.784844 -0.062500 1 0 0 0 0 0 3 753676
-0.002221 -0.000772 0.119215 0.221250 0.772349 0.784839 -0.062500 1 0 0 0 0 0 3 754679
-0.002221 -0.000772 0.119215 0.221236 0.772363 0.784838 -0.062500 1 0 0 0 0 0 3 755680
-0.002221 -0.000772 0.119215 0.221250 0.772350 0.784838 -0.062500 1 0 0 0 0 0 3 757631
-0.002221 -0.000772 0.119215 0.221236 0.772363 0.784838 -0.062500 1 0 0 0 0 0 3 758786
-0.002221 -0.000772 0.119215 0.221250 0.772350 0.784838 -0.062500 1 0 0 0 0 0 3 759699
-0.002221 -0.000772 0.119215 0.221236 0.772363 0.784838 -0.062500 1 0 0 0 0 0 3 760695
-0.002221 -0.000772 0.119215 0.221250 0.772350 0.784838 -0.062500 1 0 0 0 0 0 3 761685
-0.002221 -0.000772 0.119215 0.221248 0.772360 0.784831 -0.062500 1 0 0 0 0 0 3 762693
-0.002221 -0.000772 0.119215 0.221239 0.772353 0.784843 -0.062500 1 0 0 0 0 0 3 763688
-0.002221 -0.000772 0.119215 0.221247 0.772361 0.784832 -0.062500 1 0 0 0 0 0 3 764826
-0.002221 -0.000772 0.119215 0.221239 0.772353 0.784843 -0.062500 1 0 0 0 0 0 3 765825
-0.002221 -0.000772 0.119215 0.221247 0.772361 0.784832 -0.062500 1 0 0 0 0 0 3 766929
-0.002221 -0.000772 0.119215 0.221239 0.772353 0.784843 -0.062500 1 0 0 0 0 0 3 767685
-0.002221 -0.000772 0.119215 0.221247 0.772361 0.784832 -0.062500 1 0 0 0 0 0 3 768742
-0.002221 -0.000772 0.119215 0.221239 0.772353 0.784843 -0.062500 1 0 0 0 0 0 3 769798
-0.002221 -0.000772 0.119215 0.221247 0.772361 0.784832 -0.062500 1 0 0 0 0 0 3 770883
-0.002221 -0.000772 0.119215 0.221239 0.772353 0.784843 -0.062500 1 0 0 0 0 0 3 771656
-0.002221 -0.000772 0.119215 0.221250 0.772349 0.784838 -0.062500 1 0 0 0 0 0 3 772719
-0.002221 -0.000772 0.119215 0.221236 0.772363 0.784838 -0.062500 1 0 0 0 0 0 3 773788
-0.002221 -0.000772 0.119215 0.221250 0.772350 0.784838 -0.062500 1 0 0 0 0 0 3 774737
-0.002221 -0.000772 0.119215 0.221236 0.772363 0.784837 -0.062500 1 0 0 0 0 0 3 775812
-0.002221 -0.000772 0.119215 0.221258 0.772359 0.784845 -0.062500 1 0 0 0 0 0 3 776813
-0.002221 -0.000772 0.119215 0.221237 0.772364 0.784839 -0.062500 1 0 0 0 0 0 3 777659
-0.002221 -0.000772 0.119215 0.221251 0.772350 0.784838 -0.062500 1 0 0 0 0 0 3 778756
-0.002221 -0.000772 0.119215 0.221237 0.772363 0.784838 -0.062500 1 0 0 0 0 0 3 779793
-0.002221 -0.000772 0.119215 0.221250 0.772350 0.784838 -0.062500 1 0 0 0 0 0 3 780716
-0.002221 -0.000772 0.119215 0.221236 0.772363 0.784838 -0.062500 1 0 0 0 0 0 3 781698
-0.002221 -0.000772 0.119215 0.221250 0.772350 0.784838 -0.062500 1 0 0 0 0 0 3 782708
-0.002221 -0.000772 0.119215 0.221236 0.772363 0.784838 -0.062500 1 0 0 0 0 0 3 783706
-0.002221 -0.000772 0.119215 0.221250 0.772350 0.784838 -0.062500 1 0 0 0 0 0 3 784713
-0.002221 -0.000772 0.119215 0.221236 0.772363 0.784838 -0.062500 1 0 0 0 0 0 3 785711
-0.002221 -0.000772 0.119215 0.221250 0.772350 0.784838 -0.062500 1 0 0 0 0 0 3 786707
-0.002221 -0.000772 0.119215 0.221236 0.772363 0.784838 -0.062500 1 0 0 0 0 0 3 787707
-0.002221 -0.000772 0.119215 0.221250 0.772350 0.784838 -0.062500 1 0 0 0 0 0 3 788709
-0.002221 -0.000772 0.119215 0.221236 0.772363 0.784838 -0.062500 1 0 0 0 0 0 3 790025
-0.002221 -0.000772 0.119215 0.221250 0.772350 0.784838 -0.062500 1 0 0 0 0 0 3 790878
-0.002221 -0.000772 0.119215 0.221236 0.772363 0.784838 -0.062500 1 0 0 0 0 0 3 791933
-0.002221 -0.000772 0.119215 0.221250 0.772350 0.784838 -0.062500 1 0 0 0 0 0 3 792714
-0.002221 -0.000772 0.119215 0.221240 0.772352 0.784844 -0.062500 1 0 0 0 0 0 3 793711
-0.002221 -0.000772 0.119215 0.221247 0.772360 0.784832 -0.062500 1 0 0 0 0 0 3 794717
-0.002221 -0.000772 0.119215 0.221239 0.772353 0.784844 -0.062500 1 0 0 0 0 0 3 795716
-0.002221 -0.000772 0.119215 0.221247 0.772361 0.784832 -0.062500 1 0 0 0 0 0 3 796720
-0.002221 -0.000772 0.119215 0.221239 0.772353 0.784844 -0.062500 1 0 0 0 0 0 3 797727
-0.002221 -0.000772 0.119215 0.221247 0.772361 0.784832 -0.062500 1 0 0 0 0 0 3 798858
-0.002221 -0.000772 0.119215 0.221239 0.772353 0.784844 -0.062500 1 0 0 0 0 0 3 799854
-0.002221 -0.000772 0.119215 0.221247 0.772361 0.784832 -0.062500 1 0 0 0 0 0 3 800829
-0.002221 -0.000772 0.119215 0.221239 0.772353 0.784844 -0.062500 1 0 0 0 0 0 3 801745
-0.002221 -0.000772 0.119215 0.221247 0.772361 0.784832 -0.062500 1 0 0 0 0 0 3 802940
-0.002221 -0.000772 0.119215 0.221239 0.772353 0.784844 -0.062500 1 0 0 0 0 0 3 803797
-0.002221 -0.000772 0.119215 0.221247 0.772361 0.784832 -0.062500 1 0 0 0 0 0 3 804659
-0.002221 -0.000772 0.119215 0.221239 0.772353 0.784844 -0.062500 1 0 0 0 0 0 3 805675
-0.002221 -0.000772 0.119215 0.221247 0.772361 0.784832 -0.062500 1 0 0 0 0 0 3 806711
-0.002221 -0.000772 0.119215 0.221239 0.772353 0.784844 -0.062500 1 0 0 0 0 0 3 807690
-0.002221 -0.000772 0.119215 0.221247 0.772361 0.784832 -0.062500 1 0 0 0 0 0 3 808672
-0.002221 -0.000772 0.119215 0.221239 0.772353 0.784844 -0.062500 1 0 0 0 0 0 3 809908
-0.002221 -0.000772 0.119215 0.221247 0.772361 0.784832 -0.062500 1 0 0 0 0 0 3 810783
-0.002221 -0.000772 0.119215 0.221239 0.772353 0.784844 -0.062500 1 0 0 0 0 0 3 811661
-0.002221 -0.000772 0.119215 0.221250 0.772349 0.784839 -0.062500 1 0 0 0 0 0 3 812785
-0.002221 -0.000772 0.119215 0.221248 0.772360 0.784831 -0.062500 1 0 0 0 0 0 3 813782
-0.002221 -0.000772 0.119215 0.221248 0.772361 0.784851 -0.062500 1 0 0 0 0 0 3 814715
-0.002221 -0.000772 0.119215 0.221248 0.772362 0.784833 -0.062500 1 0 0 0 0 0 3 815708
-0.002221 -0.000772 0.119215 0.221240 0.772353 0.784844 -0.062500 1 0 0 0 0 0 3 816687
-0.002221 -0.000772 0.119215 0.221247 0.772361 0.784832 -0.062500 1 0 0 0 0 0 3 817707
-0.002221 -0.000772 0.119215 0.221240 0.772353 0.784844 -0.062500 1 0 0 0 0 0 3 818713
-0.002221 -0.000772 0.119215 0.221247 0.772361 0.784832 -0.062500 1 0 0 0 0 0 3 819708
-0.002221 -0.000772 0.119215 0.221240 0.772353 0.784844 -0.062500 1 0 0 0 0 0 3 820709
-0.002221 -0.000772 0.119215 0.221247 0.772361 0.784832 -0.062500 1 0 0 0 0 0 3 821679
-0.002221 -0.000772 0.119215 0.221240 0.772353 0.784844 -0.062500 1 0 0 0 0 0 3 822689
-0.002221 -0.000772 0.119215 0.221247 0.772361 0.784832 -0.062500 1 0 0 0 0 0 3 824618
-0.002221 -0.000772 0.119215 0.221239 0.772353 0.784844 -0.062500 1 0 0 0 0 0 3 825790
-0.002221 -0.000772 0.119215 0.221247 0.772361 0.784832 -0.062500 1 0 0 0 0 0 3 826696
-0.002221 -0.000772 0.119215 0.221239 0.772353 0.784844 -0.062500 1 0 0 0 0 0 3 827662
-0.002221 -0.000772 0.119215 0.221247 0.772361 0.784832 -0.062500 1 0 0 0 0 0 3 828686
-0.002221 -0.000772 0.119215 0.221239 0.772353 0.784844 -0.062500 1 0 0 0 0 0 3 829685
-0.002221 -0.000772 0.119215 0.221247 0.772361 0.784832 -0.062500 1 0 0 0 0 0 3 830684
-0.002221 -0.000772 0.119215 0.221239 0.772353 0.784844 -0.062500 1 0 0 0 0 0 3 831888
-0.002221 -0.000772 0.119215 0.221247 0.772361 0.784832 -0.062500 1 0 0 0 0 0 3 832864
-0.002221 -0.000772 0.119215 0.221239 0.772353 0.784844 -0.062500 1 0 0 0 0 0 3 833740
-0.002221 -0.000772 0.119215 0.221250 0.772349 0.784839 -0.062500 1 0 0 0 0 0 3 834866
-0.002221 -0.000772 0.119215 0.221236 0.772363 0.784838 -0.062500 1 0 0 0 0 0 3 835946
-0.002221 -0.000772 0.119215 0.221250 0.772350 0.784838 -0.062500 1 0 0 0 0 0 3 836962
-0.002216 -0.000790 0.119226 0.147500 1.026302 0.639286 -0.062500 1 0 0 0 0 0 3 837757
-0.002213 -0.000800 0.119229 0.171029 0.940605 0.710627 -0.062500 1 0 0 0 0 0 3 838675
-0.002212 -0.000804 0.119230 0.189566 0.876756 0.747436 -0.062500 1 0 0 0 0 0 3 839655
-0.002211 -0.000806 0.119231 0.199763 0.842803 0.761379 -0.062500 1 0 0 0 0 0 3 840715
-0.002211 -0.000807 0.119231 0.205020 0.825664 0.766323 -0.062500 1 0 0 0 0 0 3 841801
-0.002211 -0.000808 0.119231 0.207706 0.817098 0.768034 -0.062500 1 0 0 0 0 0 3 842747
-0.002211 -0.000808 0.119231 0.209067 0.812810 0.768639 -0.062500 1 0 0 0 0 0 3 843839
-0.002210 -0.000808 0.119231 0.209752 0.810683 0.768838 -0.062500 1 0 0 0 0 0 3 844700
-0.002210 -0.000808 0.119231 0.210097 0.809599 0.768906 -0.062500 1 0 0 0 0 0 3 845809
-0.002210 -0.000809 0.119231 0.210272 0.809065 0.768937 -0.062500 1 0 0 0 0 0 3 846705
-0.002210 -0.000809 0.119231 0.210352 0.808806 0.768953 -0.062500 1 0 0 0 0 0 3 847683
-0.002210 -0.000809 0.119231 0.210395 0.808666 0.768948 -0.062500 1 0 0 0 0 0 3 848682
-0.002210 -0.000809 0.119231 0.210423 0.808609 0.768947 -0.062500 1 0 0 0 0 0 3 849688
-0.002210 -0.000809 0.119231 0.210436 0.808573 0.768947 -0.062500 1 0 0 0 0 0 3 850679
-0.002210 -0.000809 0.119231 0.210432 0.808550 0.768946 -0.062500 1 0 0 0 0 0 3 851680
-0.002210 -0.000809 0.119231 0.210443 0.808546 0.768960 -0.062500 1 0 0 0 0 0 3 852678
-0.002210 -0.000809 0.119231 0.210448 0.808534 0.768948 -0.062500 1 0 0 0 0 0 3 853685
-0.002210 -0.000809 0.119231 0.210437 0.808536 0.768954 -0.062500 1 0 0 0 0 0 3 854677
-0.002210 -0.000809 0.119231 0.210448 0.808533 0.768948 -0.062500 1 0 0 0 0 0 3 855791
-0.002210 -0.000809 0.119231 0.210437 0.808536 0.768954 -0.062500 1 0 0 0 0 0 3 856747
-0.002210 -0.000809 0.119231 0.210448 0.808533 0.768948 -0.062500 1 0 0 0 0 0 3 857787
-0.002210 -0.000809 0.119231 0.210437 0.808536 0.768954 -0.062500 1 0 0 0 0 0 3 858705
-0.002210 -0.000809 0.119231 0.210448 0.808533 0.768948 -0.062500 1 0 0 0 0 0 3 859659
-0.002210 -0.000809 0.119231 0.210437 0.808536 0.768954 -0.062500 1 0 0 0 0 0 3 860684
-0.002210 -0.000809 0.119231 0.210447 0.808533 0.768948 -0.062500 1 0 0 0 0 0 3 861691
-0.002210 -0.000809 0.119231 0.210437 0.808535 0.768954 -0.062500 1 0 0 0 0 0 3 862686
-0.002210 -0.000809 0.119231 0.210444 0.808545 0.768941 -0.062500 1 0 0 0 0 0 3 863793
-0.002210 -0.000809 0.119231 0.210436 0.808537 0.768953 -0.062500 1 0 0 0 0 0 3 864891
-0.002210 -0.000809 0.119231 0.210447 0.808534 0.768947 -0.062500 1 0 0 0 0 0 3 865806
-0.002210 -0.000809 0.119231 0.210436 0.808536 0.768953 -0.062500 1 0 0 0 0 0 3 866872
-0.002210 -0.000809 0.119231 0.210447 0.808533 0.768947 -0.062500 1 0 0 0 0 0 3 867768
-0.002210 -0.000809 0.119231 0.210436 0.808536 0.768953 -0.062500 1 0 0 0 0 0 3 868883
-0.002210 -0.000809 0.119231 0.210447 0.808533 0.768948 -0.062500 1 0 0 0 0 0 3 869777
-0.002210 -0.000809 0.119231 0.210436 0.808536 0.768953 -0.062500 1 0 0 0 0 0 3 870892
-0.002210 -0.000809 0.119231 0.210447 0.808533 0.768948 -0.062500 1 0 0 0 0 0 3 871703
-0.002210 -0.000809 0.119231 0.210436 0.808536 0.768953 -0.062500 1 0 0 0 0 0 3 872685
-0.002210 -0.000809 0.119231 0.210447 0.808533 0.768948 -0.062500 1 0 0 0 0 0 3 873711
-0.002210 -0.000809 0.119231 0.210436 0.808536 0.768953 -0.062500 1 0 0 0 0 0 3 874652
-0.002210 -0.000809 0.119231 0.210447 0.808533 0.768948 -0.062500 1 0 0 0 0 0 3 875830
-0.002210 -0.000809 0.119231 0.210436 0.808535 0.768953 -0.062500 1 0 0 0 0 0 3 877005
-0.002210 -0.000809 0.119231 0.210447 0.808533 0.768948 -0.062500 1 0 0 0 0 0 3 877708
-0.002210 -0.000809 0.119231 0.210436 0.808535 0.768953 -0.062500 1 0 0 0 0 0 3 878721
-0.002210 -0.000809 0.119231 0.210447 0.808533 0.768948 -0.062500 1 0 0 0 0 0 3 879749
-0.002210 -0.000809 0.119231 0.210436 0.808535 0.768953 -0.062500 1 0 0 0 0 0 3 880667
-0.002210 -0.000809 0.119231 0.210447 0.808533 0.768948 -0.062500 1 0 0 0 0 0 3 881662
-0.002210 -0.000809 0.119231 0.210436 0.808535 0.768953 -0.062500 1 0 0 0 0 0 3 882674
-0.002210 -0.000809 0.119231 0.210444 0.808544 0.768941 -0.062500 1 0 0 0 0 0 3 883669
-0.002210 -0.000809 0.119231 0.210436 0.808537 0.768952 -0.062500 1 0 0 0 0 0 3 884684
-0.002210 -0.000809 0.119231 0.210447 0.808533 0.768947 -0.062500 1 0 0 0 0 0 3 885672
-0.002210 -0.000809 0.119231 0.210436 0.808536 0.768953 -0.062500 1 0 0 0 0 0 3 886671
-0.002210 -0.000809 0.119231 0.210447 0.808533 0.768947 -0.062500 1 0 0 0 0 0 3 887652
-0.002210 -0.000809 0.119231 0.210436 0.808536 0.768953 -0.062500 1 0 0 0 0 0 3 888654
-0.002210 -0.000809 0.119231 0.210447 0.808533 0.768947 -0.062500 1 0 0 0 0 0 3 889777
-0.002210 -0.000809 0.119231 0.210436 0.808536 0.768953 -0.062500 1 0 0 0 0 0 3 890670
-0.002210 -0.000809 0.119231 0.210447 0.808533 0.768947 -0.062500 1 0 0 0 0 0 3 891763
-0.002210 -0.000809 0.119231 0.210444 0.808544 0.768960 -0.062500 1 0 0 0 0 0 3 892679
-0.002210 -0.000809 0.119231 0.210448 0.808534 0.768949 -0.062500 1 0 0 0 0 0 3 893670
-0.002210 -0.000809 0.119231 0.210449 0.808533 0.768947 -0.062500 1 0 0 0 0 0 3 894658
-0.002210 -0.000809 0.119231 0.210437 0.808536 0.768953 -0.062500 1 0 0 0 0 0 3 895658
-0.002210 -0.000809 0.119231 0.210448 0.808533 0.768948 -0.062500 1 0 0 0 0 0 3 896665
-0.002210 -0.000809 0.119231 0.210437 0.808536 0.768954 -0.062500 1 0 0 0 0 0 3 897807
-0.002210 -0.000809 0.119231 0.210448 0.808533 0.768948 -0.062500 1 0 0 0 0 0 3 898825
-0.002210 -0.000809 0.119231 0.210437 0.808536 0.768954 -0.062500 1 0 0 0 0 0 3 899857
-0.002210 -0.000809 0.119231 0.210448 0.808533 0.768948 -0.062500 1 0 0 0 0 0 3 900827
-0.002210 -0.000809 0.119231 0.210437 0.808535 0.768954 -0.062500 1 0 0 0 0 0 3 901824
-0.002210 -0.000809 0.119231 0.210444 0.808545 0.768941 -0.062500 1 0 0 0 0 0 3 902795
-0.002210 -0.000809 0.119231 0.210436 0.808537 0.768953 -0.062500 1 0 0 0 0 0 3 903856
-0.002210 -0.000809 0.119231 0.210447 0.808534 0.768947 -0.062500 1 0 0 0 0 0 3 904807
-0.002210 -0.000809 0.119231 0.210436 0.808536 0.768953 -0.062500 1 0 0 0 0 0 3 905643
-0.002210 -0.000809 0.119231 0.210447 0.808533 0.768947 -0.062500 1 0 0 0 0 0 3 906707
-0.002210 -0.000809 0.119231 0.210436 0.808536 0.768953 -0.062500 1 0 0 0 0 0 3 907687
-0.002210 -0.000809 0.119231 0.210447 0.808533 0.768947 -0.062500 1 0 0 0 0 0 3 908753
-0.002210 -0.000809 0.119231 0.210436 0.808536 0.768953 -0.062500 1 0 0 0 0 0 3 909886
-0.002210 -0.000809 0.119231 0.210447 0.808533 0.768948 -0.062500 1 0 0 0 0 0 3 910957
-0.002210 -0.000809 0.119231 0.210436 0.808536 0.768953 -0.062500 1 0 0 0 0 0 3 911631
-0.002210 -0.000809 0.119231 0.210447 0.808533 0.768948 -0.062500 1 0 0 0 0 0 3 912753
-0.002210 -0.000809 0.119231 0.210436 0.808536 0.768953 -0.062500 1 0 0 0 0 0 3 913749
-0.002210 -0.000809 0.119231 0.210447 0.808533 0.768948 -0.062500 1 0 0 0 0 0 3 914689
-0.002210 -0.000809 0.119231 0.210436 0.808535 0.768953 -0.062500 1 0 0 0 0 0 3 915662
-0.002210 -0.000809 0.119231 0.210447 0.808533 0.768948 -0.062500 1 0 0 0 0 0 3 916682
-0.002210 -0.000809 0.119231 0.210436 0.808535 0.768953 -0.062500 1 0 0 0 0 0 3 917679
-0.002210 -0.000809 0.119231 0.210447 0.808533 0.768948 -0.062500 1 0 0 0 0 0 3 918680
-0.002210 -0.000809 0.119231 0.210436 0.808535 0.768953 -0.062500 1 0 0 0 0 0 3 919685
-0.002210 -0.000809 0.119231 0.210447 0.808533 0.768948 -0.062500 1 0 0 0 0 0 3 920678
-0.002210 -0.000809 0.119231 0.210436 0.808535 0.768953 -0.062500 1 0 0 0 0 0 3 921682
-0.002210 -0.000809 0.119231 0.210444 0.808544 0.768941 -0.062500 1 0 0 0 0 0 3 922683
-0.002210 -0.000809 0.119231 0.210436 0.808537 0.768952 -0.062500 1 0 0 0 0 0 3 924582
-0.002210 -0.000809 0.119231 0.210447 0.808533 0.768947 -0.062500 1 0 0 0 0 0 3 925779
-0.002210 -0.000809 0.119231 0.210436 0.808536 0.768953 -0.062500 1 0 0 0 0 0 3 926687
-0.002210 -0.000809 0.119231 0.210447 0.808533 0.768947 -0.062500 1 0 0 0 0 0 3 927693
-0.002210 -0.000809 0.119231 0.210436 0.808536 0.768953 -0.062500 1 0 0 0 0 0 3 928688
-0.002210 -0.000809 0.119231 0.210447 0.808533 0.768947 -0.062500 1 0 0 0 0 0 3 929686
-0.002210 -0.000809 0.119231 0.210436 0.808536 0.768953 -0.062500 1 0 0 0 0 0 3 930681
-0.002210 -0.000809 0.119231 0.210447 0.808533 0.768947 -0.062500 1 0 0 0 0 0 3 931742
-0.002210 -0.000809 0.119231 0.210436 0.808535 0.768953 -0.062500 1 0 0 0 0 0 3 932914
-0.002210 -0.000809 0.119231 0.210447 0.808533 0.768947 -0.062500 1 0 0 0 0 0 3 933787
-0.002210 -0.000809 0.119231 0.210444 0.808544 0.768960 -0.062500 1 0 0 0 0 0 3 934945
-0.002210 -0.000809 0.119231 0.210448 0.808534 0.768949 -0.062500 1 0 0 0 0 0 3 935967
-0.002210 -0.000809 0.119231 0.210449 0.808533 0.768947 -0.062500 1 0 0 0 0 0 3 936755
-0.002210 -0.000809 0.119231 0.210437 0.808536 0.768953 -0.062500 1 0 0 0 0 0 3 937937
-0.002210 -0.000809 0.119231 0.210448 0.808533 0.768948 -0.062500 1 0 0 0 0 0 3 938787
-0.002210 -0.000809 0.119231 0.210437 0.808536 0.768954 -0.062500 1 0 0 0 0 0 3 939680
-0.002210 -0.000809 0.119231 0.210448 0.808533 0.768948 -0.062500 1 0 0 0 0 0 3 940699
-0.002210 -0.000809 0.119231 0.210437 0.808535 0.768954 -0.062500 1 0 0 0 0 0 3 941626
-0.002210 -0.000809 0.119231 0.210444 0.808545 0.768941 -0.062500 1 0 0 0 0 0 3 942660
-0.002210 -0.000809 0.119231 0.210436 0.808537 0.768953 -0.062500 1 0 0 0 0 0 3 943969
-0.002210 -0.000809 0.119231 0.210447 0.808534 0.768947 -0.062500 1 0 0 0 0 0 3 944758
-0.002210 -0.000809 0.119231 0.210436 0.808536 0.768953 -0.062500 1 0 0 0 0 0 3 945639
-0.002210 -0.000809 0.119231 0.210447 0.808533 0.768947 -0.062500 1 0 0 0 0 0 3 946781
-0.002210 -0.000809 0.119231 0.210436 0.808536 0.768953 -0.062500 1 0 0 0 0 0 3 947773
-0.002210 -0.000809 0.119231 0.210447 0.808533 0.768947 -0.062500 1 0 0 0 0 0 3 948632
-0.002210 -0.000809 0.119231 0.210436 0.808536 0.768953 -0.062500 1 0 0 0 0 0 3 949664
-0.002210 -0.000809 0.119231 0.210447 0.808533 0.768948 -0.062500 1 0 0 0 0 0 3 950676
-0.002210 -0.000809 0.119231 0.210436 0.808536 0.768953 -0.062500 1 0 0 0 0 0 3 951678
-0.002210 -0.000809 0.119231 0.210447 0.808533 0.768948 -0.062500 1 0 0 0 0 0 3 952636
-0.002210 -0.000809 0.119231 0.210436 0.808536 0.768953 -0.062500 1 0 0 0 0 0 3 953684
-0.002210 -0.000809 0.119231 0.210447 0.808533 0.768948 -0.062500 1 0 0 0 0 0 3 954679
-0.002210 -0.000809 0.119231 0.210436 0.808535 0.768953 -0.062500 1 0 0 0 0 0 3 955682
-0.002210 -0.000809 0.119231 0.210447 0.808533 0.768948 -0.062500 1 0 0 0 0 0 3 956684
-0.002210 -0.000809 0.119231 0.210436 0.808535 0.768953 -0.062500 1 0 0 0 0 0 3 958094
-0.002210 -0.000809 0.119231 0.210447 0.808533 0.768948 -0.062500 1 0 0 0 0 0 3 958885
-0.002210 -0.000809 0.119231 0.210436 0.808535 0.768953 -0.062500 1 0 0 0 0 0 3 959761
-0.002210 -0.000809 0.119231 0.210447 0.808533 0.768948 -0.062500 1 0 0 0 0 0 3 960723
-0.002210 -0.000809 0.119231 0.210436 0.808535 0.768953 -0.062500 1 0 0 0 0 0 3 961700
-0.002210 -0.000809 0.119231 0.210444 0.808544 0.768941 -0.062500 1 0 0 0 0 0 3 962684
-0.002210 -0.000809 0.119231 0.210436 0.808537 0.768952 -0.062500 1 0 0 0 0 0 3 963686
-0.002210 -0.000809 0.119231 0.210447 0.808533 0.768947 -0.062500 1 0 0 0 0 0 3 964684
-0.002210 -0.000809 0.119231 0.210436 0.808536 0.768953 -0.062500 1 0 0 0 0 0 3 965695
-0.002210 -0.000809 0.119231 0.210447 0.808533 0.768947 -0.062500 1 0 0 0 0 0 3 966950
-0.002210 -0.000809 0.119231 0.210436 0.808536 0.768953 -0.062500 1 0 0 0 0 0 3 968036
-0.002210 -0.000809 0.119231 0.210447 0.808533 0.768947 -0.062500 1 0 0 0 0 0 3 968732
-0.002210 -0.000809 0.119231 0.210436 0.808536 0.768953 -0.062500 1 0 0 0 0 0 3 969957
-0.002210 -0.000809 0.119231 0.210447 0.808533 0.768947 -0.062500 1 0 0 0 0 0 3 970827
-0.002210 -0.000809 0.119231 0.210436 0.808535 0.768953 -0.062500 1 0 0 0 0 0 3 971885
-0.002210 -0.000809 0.119231 0.210447 0.808533 0.768947 -0.062500 1 0 0 0 0 0 3 972721
-0.002210 -0.000809 0.119231 0.210444 0.808544 0.768960 -0.062500 1 0 0 0 0 0 3 973662
-0.002210 -0.000809 0.119231 0.210448 0.808534 0.768949 -0.062500 1 0 0 0 0 0 3 974700
-0.002210 -0.000809 0.119231 0.210449 0.808533 0.768947 -0.062500 1 0 0 0 0 0 3 975756
-0.002210 -0.000809 0.119231 0.210437 0.808536 0.768953 -0.062500 1 0 0 0 0 0 3 976806
-0.002210 -0.000809 0.119231 0.210448 0.808533 0.768948 -0.062500 1 0 0 0 0 0 3 977762
-0.002210 -0.000809 0.119231 0.210437 0.808536 0.768954 -0.062500 1 0 0 0 0 0 3 978623
-0.002210 -0.000809 0.119231 0.210448 0.808533 0.768948 -0.062500 1 0 0 0 0 0 3 979722
-0.002210 -0.000809 0.119231 0.210437 0.808535 0.768954 -0.062500 1 0 0 0 0 0 3 980764
-0.002210 -0.000809 0.119231 0.210444 0.808545 0.768941 -0.062500 1 0 0 0 0 0 3 981682
-0.002210 -0.000809 0.119231 0.210436 0.808537 0.768952 -0.062500 1 0 0 0 0 0 3 982674
-0.002210 -0.000809 0.119231 0.210447 0.808534 0.768947 -0.062500 1 0 0 0 0 0 3 983686
-0.002210 -0.000809 0.119231 0.210437 0.808536 0.768953 -0.062500 1 0 0 0 0 0 3 984678
-0.002210 -0.000809 0.119231 0.210447 0.808534 0.768947 -0.062500 1 0 0 0 0 0 3 985677
-0.002210 -0.000809 0.119231 0.210437 0.808536 0.768953 -0.062500 1 0 0 0 0 0 3 986686
-0.002210 -0.000809 0.119231 0.210447 0.808533 0.768947 -0.062500 1 0 0 0 0 0 3 987687
-0.002210 -0.000809 0.119231 0.210436 0.808536 0.768953 -0.062500 1 0 0 0 0 0 3 988684
-0.002210 -0.000809 0.119231 0.210447 0.808533 0.768948 -0.062500 1 0 0 0 0 0 3 989684
-0.002210 -0.000809 0.119231 0.210436 0.808536 0.768953 -0.062500 1 0 0 0 0 0 3 991433
-0.002210 -0.000809 0.119231 0.210447 0.808533 0.768948 -0.062500 1 0 0 0 0 0 3 992739
-0.002210 -0.000809 0.119231 0.210436 0.808536 0.768953 -0.062500 1 0 0 0 0 0 3 993702
-0.002210 -0.000809 0.119231 0.210447 0.808533 0.768948 -0.062500 1 0 0 0 0 0 3 994689
-0.002210 -0.000809 0.119231 0.210436 0.808536 0.768953 -0.062500 1 0 0 0 0 0 3 995688
-0.002210 -0.000809 0.119231 0.210447 0.808533 0.768948 -0.062500 1 0 0 0 0 0 3 996685
-0.002210 -0.000809 0.119231 0.210436 0.808535 0.768953 -0.062500 1 0 0 0 0 0 3 997686
-0.002210 -0.000809 0.119231 0.210447 0.808533 0.768948 -0.062500 1 0 0 0 0 0 3 998702
-0.002210 -0.000809 0.119231 0.210436 0.808535 0.768953 -0.062500 1 0 0 0 0 0 3 999947
-0.002210 -0.000809 0.119231 0.210447 0.808533 0.768948 -0.062500 1 0 0 0 0 0 4 778
-0.002210 -0.000809 0.119231 0.210436 0.808535 0.768953 -0.062500 1 0 0 0 0 0 4 1877
-0.002210 -0.000809 0.119231 0.210444 0.808545 0.768941 -0.062500 1 0 0 0 0 0 4 2785
-0.002210 -0.000809 0.119231 0.210436 0.808537 0.768952 -0.062500 1 0 0 0 0 0 4 3921
-0.002210 -0.000809 0.119231 0.210447 0.808533 0.768947 -0.062500 1 0 0 0 0 0 4 4778
-0.002210 -0.000809 0.119231 0.210436 0.808536 0.768953 -0.062500 1 0 0 0 0 0 4 5655
-0.002210 -0.000809 0.119231 0.210447 0.808533 0.768947 -0.062500 1 0 0 0 0 0 4 6698
-0.002210 -0.000809 0.119231 0.210436 0.808536 0.768953 -0.062500 1 0 0 0 0 0 4 7717
-0.002210 -0.000809 0.119231 0.210447 0.808533 0.768947 -0.062500 1 0 0 0 0 0 4 8768
-0.002210 -0.000809 0.119231 0.210436 0.808536 0.768953 -0.062500 1 0 0 0 0 0 4 9711
-0.002210 -0.000809 0.119231 0.210447 0.808533 0.768947 -0.062500 1 0 0 0 0 0 4 10635
-0.002210 -0.000809 0.119231 0.210436 0.808535 0.768953 -0.062500 1 0 0 0 0 0 4 11758
-0.002210 -0.000809 0.119231 0.210447 0.808533 0.768947 -0.062500 1 0 0 0 0 0 4 12770
-0.002210 -0.000809 0.119231 0.210436 0.808535 0.768953 -0.062500 1 0 0 0 0 0 4 13690
-0.002210 -0.000809 0.119231 0.210447 0.808533 0.768947 -0.062500 1 0 0 0 0 0 4 14685
-0.002210 -0.000809 0.119231 0.210444 0.808544 0.768960 -0.062500 1 0 0 0 0 0 4 15683
-0.002210 -0.000809 0.119231 0.210448 0.808534 0.768949 -0.062500 1 0 0 0 0 0 4 16682
-0.002210 -0.000809 0.119231 0.210449 0.808533 0.768947 -0.062500 1 0 0 0 0 0 4 17683
-0.002210 -0.000809 0.119231 0.210437 0.808536 0.768953 -0.062500 1 0 0 0 0 0 4 18684
-0.002210 -0.000809 0.119231 0.210448 0.808533 0.768948 -0.062500 1 0 0 0 0 0 4 19683
-0.002210 -0.000809 0.119231 0.210437 0.808535 0.768954 -0.062500 1 0 0 0 0 0 4 20680
-0.002210 -0.000809 0.119231 0.210444 0.808545 0.768941 -0.062500 1 0 0 0 0 0 4 21674
-0.002210 -0.000809 0.119231 0.210436 0.808537 0.768952 -0.062500 1 0 0 0 0 0 4 22791
-0.002210 -0.000809 0.119231 0.210447 0.808534 0.768947 -0.062500 1 0 0 0 0 0 4 23691
-0.002210 -0.000809 0.119231 0.210437 0.808536 0.768953 -0.062500 1 0 0 0 0 0 4 24780
-0.002210 -0.000809 0.119231 0.210447 0.808534 0.768947 -0.062500 1 0 0 0 0 0 4 25692
-0.002210 -0.000809 0.119231 0.210437 0.808536 0.768953 -0.062500 1 0 0 0 0 0 4 26693
-0.002210 -0.000809 0.119231 0.210447 0.808533 0.768947 -0.062500 1 0 0 0 0 0 4 27681
-0.002210 -0.000809 0.119231 0.210437 0.808536 0.768953 -0.062500 1 0 0 0 0 0 4 28685
-0.002210 -0.000809 0.119231 0.210447 0.808533 0.768947 -0.062500 1 0 0 0 0 0 4 29685
-0.002210 -0.000809 0.119231 0.210437 0.808536 0.768953 -0.062500 1 0 0 0 0 0 4 30945
-0.002210 -0.000809 0.119231 0.210447 0.808533 0.768948 -0.062500 1 0 0 0 0 0 4 31755
-0.002210 -0.000809 0.119231 0.210436 0.808536 0.768953 -0.062500 1 0 0 0 0 0 4 32811
-0.002210 -0.000809 0.119231 0.210447 0.808533 0.768948 -0.062500 1 0 0 0 0 0 4 33800
-0.002210 -0.000809 0.119231 0.210436 0.808536 0.768953 -0.062500 1 0 0 0 0 0 4 34809
-0.002210 -0.000809 0.119231 0.210447 0.808533 0.768948 -0.062500 1 0 0 0 0 0 4 35938
-0.002210 -0.000809 0.119231 0.210436 0.808535 0.768953 -0.062500 1 0 0 0 0 0 4 36723
-0.002210 -0.000809 0.119231 0.210447 0.808533 0.768948 -0.062500 1 0 0 0 0 0 4 37925
-0.002210 -0.000809 0.119231 0.210436 0.808535 0.768953 -0.062500 1 0 0 0 0 0 4 38769
-0.002210 -0.000809 0.119231 0.210447 0.808533 0.768948 -0.062500 1 0 0 0 0 0 4 39659
-0.002210 -0.000809 0.119231 0.210436 0.808535 0.768953 -0.062500 1 0 0 0 0 0 4 40744
-0.002210 -0.000809 0.119231 0.210444 0.808545 0.768941 -0.062500 1 0 0 0 0 0 4 41781
-0.002210 -0.000809 0.119231 0.210436 0.808537 0.768952 -0.062500 1 0 0 0 0 0 4 42666
-0.002210 -0.000809 0.119231 0.210447 0.808533 0.768947 -0.062500 1 0 0 0 0 0 4 43754
-0.002210 -0.000809 0.119231 0.210436 0.808536 0.768953 -0.062500 1 0 0 0 0 0 4 44962
-0.002210 -0.000809 0.119231 0.210447 0.808533 0.768947 -0.062500 1 0 0 0 0 0 4 45701
-0.002210 -0.000809 0.119231 0.210436 0.808536 0.768953 -0.062500 1 0 0 0 0 0 4 46765
-0.002210 -0.000809 0.119231 0.210447 0.808533 0.768947 -0.062500 1 0 0 0 0 0 4 47740
-0.002210 -0.000809 0.119231 0.210436 0.808536 0.768953 -0.062500 1 0 0 0 0 0 4 48685
-0.002210 -0.000809 0.119231 0.210447 0.808533 0.768947 -0.062500 1 0 0 0 0 0 4 49685
-0.002210 -0.000809 0.119231 0.210436 0.808535 0.768953 -0.062500 1 0 0 0 0 0 4 50680
-0.002210 -0.000809 0.119231 0.210447 0.808533 0.768947 -0.062500 1 0 0 0 0 0 4 51682
-0.002210 -0.000809 0.119231 0.210436 0.808535 0.768953 -0.062500 1 0 0 0 0 0 4 52678
-0.002210 -0.000809 0.119231 0.210447 0.808533 0.768947 -0.062500 1 0 0 0 0 0 4 53683
-0.002210 -0.000809 0.119231 0.210436 0.808535 0.768953 -0.062500 1 0 0 0 0 0 4 54677
-0.002210 -0.000809 0.119231 0.210447 0.808533 0.768947 -0.062500 1 0 0 0 0 0 4 55676
-0.002210 -0.000809 0.119231 0.210444 0.808544 0.768960 -0.062500 1 0 0 0 0 0 4 56677
-0.002210 -0.000809 0.119231 0.210448 0.808534 0.768949 -0.062500 1 0 0 0 0 0 4 57734
-0.002210 -0.000809 0.119231 0.210449 0.808533 0.768947 -0.062500 1 0 0 0 0 0 4 58673
-0.002210 -0.000809 0.119231 0.210437 0.808535 0.768953 -0.062500 1 0 0 0 0 0 4 59751
-0.002210 -0.000809 0.119231 0.210444 0.808545 0.768941 -0.062500 1 0 0 0 0 0 4 60680
-0.002210 -0.000809 0.119231 0.210436 0.808537 0.768952 -0.062500 1 0 0 0 0 0 4 61673
-0.002210 -0.000809 0.119231 0.210435 0.808537 0.768954 -0.062500 1 0 0 0 0 0 4 62659
-0.002210 -0.000809 0.119231 0.210447 0.808534 0.768948 -0.062500 1 0 0 0 0 0 4 63657
-0.002210 -0.000809 0.119231 0.210448 0.808533 0.768947 -0.062500 1 0 0 0 0 0 4 64668
-0.002210 -0.000809 0.119231 0.210437 0.808536 0.768953 -0.062500 1 0 0 0 0 0 4 65729
-0.002210 -0.000809 0.119231 0.210447 0.808533 0.768947 -0.062500 1 0 0 0 0 0 4 66840
-0.002210 -0.000809 0.119231 0.210437 0.808536 0.768953 -0.062500 1 0 0 0 0 0 4 67908
-0.002210 -0.000809 0.119231 0.210447 0.808533 0.768947 -0.062500 1 0 0 0 0 0 4 68789
-0.002210 -0.000809 0.119231 0.210437 0.808536 0.768953 -0.062500 1 0 0 0 0 0 4 69944
-0.002210 -0.000809 0.119231 0.210447 0.808533 0.768948 -0.062500 1 0 0 0 0 0 4 70767
-0.002210 -0.000809 0.119231 0.210437 0.808536 0.768953 -0.062500 1 0 0 0 0 0 4 72082
-0.002210 -0.000809 0.119231 0.210447 0.808533 0.768948 -0.062500 1 0 0 0 0 0 4 72763
-0.002210 -0.000809 0.119231 0.210437 0.808536 0.768953 -0.062500 1 0 0 0 0 0 4 73732
-0.002210 -0.000809 0.119231 0.210447 0.808533 0.768948 -0.062500 1 0 0 0 0 0 4 74727
-0.002210 -0.000809 0.119231 0.210436 0.808535 0.768953 -0.062500 1 0 0 0 0 0 4 75632
-0.002210 -0.000809 0.119231 0.210447 0.808533 0.768948 -0.062500 1 0 0 0 0 0 4 76791
-0.002210 -0.000809 0.119231 0.210436 0.808535 0.768953 -0.062500 1 0 0 0 0 0 4 77914
-0.002210 -0.000809 0.119231 0.210447 0.808533 0.768948 -0.062500 1 0 0 0 0 0 4 78675
-0.002210 -0.000809 0.119231 0.210436 0.808535 0.768953 -0.062500 1 0 0 0 0 0 4 79804
-0.002210 -0.000809 0.119231 0.210447 0.808533 0.768948 -0.062500 1 0 0 0 0 0 4 80712
-0.002210 -0.000809 0.119231 0.210433 0.808547 0.768947 -0.062500 1 0 0 0 0 0 4 81660
-0.002210 -0.000809 0.119231 0.210447 0.808534 0.768947 -0.062500 1 0 0 0 0 0 4 82655
-0.002210 -0.000809 0.119231 0.210436 0.808536 0.768953 -0.062500 1 0 0 0 0 0 4 83682
-0.002210 -0.000809 0.119231 0.210447 0.808533 0.768947 -0.062500 1 0 0 0 0 0 4 84671
-0.002210 -0.000809 0.119231 0.210436 0.808536 0.768953 -0.062500 1 0 0 0 0 0 4 85675
-0.002210 -0.000809 0.119231 0.210447 0.808533 0.768947 -0.062500 1 0 0 0 0 0 4 86672
-0.002210 -0.000809 0.119231 0.210436 0.808536 0.768953 -0.062500 1 0 0 0 0 0 4 87681
-0.002210 -0.000809 0.119231 0.210447 0.808533 0.768947 -0.062500 1 0 0 0 0 0 4 88681
-0.002210 -0.000809 0.119231 0.210436 0.808535 0.768953 -0.062500 1 0 0 0 0 0 4 89682
-0.002210 -0.000809 0.119231 0.210447 0.808533 0.768947 -0.062500 1 0 0 0 0 0 4 90772
-0.002210 -0.000809 0.119231 0.210436 0.808535 0.768953 -0.062500 1 0 0 0 0 0 4 91696
-0.002210 -0.000809 0.119231 0.210447 0.808533 0.768947 -0.062500 1 0 0 0 0 0 4 92735
-0.002210 -0.000809 0.119231 0.210436 0.808535 0.768953 -0.062500 1 0 0 0 0 0 4 93699
-0.002210 -0.000809 0.119231 0.210447 0.808533 0.768947 -0.062500 1 0 0 0 0 0 4 94687
-0.002210 -0.000809 0.119231 0.210444 0.808544 0.768960 -0.062500 1 0 0 0 0 0 4 95691
-0.002210 -0.000809 0.119231 0.210448 0.808534 0.768949 -0.062500 1 0 0 0 0 0 4 96689
-0.002210 -0.000809 0.119231 0.210437 0.808536 0.768954 -0.062500 1 0 0 0 0 0 4 97682
-0.002210 -0.000809 0.119231 0.210447 0.808533 0.768948 -0.062500 1 0 0 0 0 0 4 98705
-0.002210 -0.000809 0.119231 0.210437 0.808536 0.768954 -0.062500 1 0 0 0 0 0 4 99916
-0.002210 -0.000809 0.119231 0.210444 0.808545 0.768941 -0.062500 1 0 0 0 0 0 4 100771
-0.002210 -0.000809 0.119231 0.210436 0.808537 0.768953 -0.062500 1 0 0 0 0 0 4 101969
-0.002210 -0.000809 0.119231 0.210447 0.808534 0.768948 -0.062500 1 0 0 0 0 0 4 102778
-0.002210 -0.000809 0.119231 0.210436 0.808536 0.768953 -0.062500 1 0 0 0 0 0 4 104124
-0.002210 -0.000809 0.119231 0.210447 0.808534 0.768948 -0.062500 1 0 0 0 0 0 4 104783
-0.002210 -0.000809 0.119231 0.210436 0.808536 0.768953 -0.062500 1 0 0 0 0 0 4 105679
-0.002210 -0.000809 0.119231 0.210447 0.808533 0.768948 -0.062500 1 0 0 0 0 0 4 106719
-0.002210 -0.000809 0.119231 0.210448 0.808533 0.768947 -0.062500 1 0 0 0 0 0 4 107711
-0.002210 -0.000809 0.119231 0.210437 0.808536 0.768953 -0.062500 1 0 0 0 0 0 4 108669
-0.002210 -0.000809 0.119231 0.210447 0.808533 0.768947 -0.062500 1 0 0 0 0 0 4 109802
-0.002210 -0.000809 0.119231 0.210437 0.808536 0.768953 -0.062500 1 0 0 0 0 0 4 110736
-0.002210 -0.000809 0.119231 0.210447 0.808533 0.768948 -0.062500 1 0 0 0 0 0 4 111702
-0.002210 -0.000809 0.119231 0.210437 0.808536 0.768953 -0.062500 1 0 0 0 0 0 4 112780
-0.002210 -0.000809 0.119231 0.210447 0.808533 0.768948 -0.062500 1 0 0 0 0 0 4 113682
-0.002210 -0.000809 0.119231 0.210437 0.808535 0.768953 -0.062500 1 0 0 0 0 0 4 114680
-0.002210 -0.000809 0.119231 0.210447 0.808533 0.768948 -0.062500 1 0 0 0 0 0 4 115602
-0.002210 -0.000809 0.119231 0.210437 0.808535 0.768953 -0.062500 1 0 0 0 0 0 4 116669
-0.002210 -0.000809 0.119231 0.210447 0.808533 0.768948 -0.062500 1 0 0 0 0 0 4 117676
-0.002210 -0.000809 0.119231 0.210436 0.808535 0.768953 -0.062500 1 0 0 0 0 0 4 118656
-0.002210 -0.000809 0.119231 0.210447 0.808533 0.768948 -0.062500 1 0 0 0 0 0 4 119674
-0.002210 -0.000809 0.119231 0.210436 0.808535 0.768953 -0.062500 1 0 0 0 0 0 4 120678
-0.002210 -0.000809 0.119231 0.210444 0.808544 0.768941 -0.062500 1 0 0 0 0 0 4 121600
-0.002210 -0.000809 0.119231 0.210436 0.808537 0.768952 -0.062500 1 0 0 0 0 0 4 122662
-0.002210 -0.000809 0.119231 0.210447 0.808533 0.768947 -0.062500 1 0 0 0 0 0 4 123990
-0.002210 -0.000809 0.119231 0.210436 0.808536 0.768953 -0.062500 1 0 0 0 0 0 4 124853
-0.002210 -0.000809 0.119231 0.210447 0.808533 0.768947 -0.062500 1 0 0 0 0 0 4 125890
-0.002210 -0.000809 0.119231 0.210436 0.808536 0.768953 -0.062500 1 0 0 0 0 0 4 126680
-0.002210 -0.000809 0.119231 0.210447 0.808533 0.768947 -0.062500 1 0 0 0 0 0 4 127719
-0.002210 -0.000809 0.119231 0.210436 0.808536 0.768953 -0.062500 1 0 0 0 0 0 4 128702
-0.002210 -0.000809 0.119231 0.210447 0.808533 0.768947 -0.062500 1 0 0 0 0 0 4 129677
-0.002210 -0.000809 0.119231 0.210436 0.808535 0.768953 -0.062500 1 0 0 0 0 0 4 130686
-0.002210 -0.000809 0.119231 0.210447 0.808533 0.768947 -0.062500 1 0 0 0 0 0 4 131698
-0.002210 -0.000809 0.119231 0.210436 0.808535 0.768953 -0.062500 1 0 0 0 0 0 4 132673
-0.002210 -0.000809 0.119231 0.210447 0.808533 0.768947 -0.062500 1 0 0 0 0 0 4 133816
-0.002210 -0.000809 0.119231 0.210436 0.808535 0.768953 -0.062500 1 0 0 0 0 0 4 134771
-0.002210 -0.000809 0.119231 0.210447 0.808533 0.768947 -0.062500 1 0 0 0 0 0 4 135853
-0.002210 -0.000809 0.119231 0.210444 0.808544 0.768960 -0.062500 1 0 0 0 0 0 4 136862
-0.002210 -0.000809 0.119231 0.210448 0.808534 0.768949 -0.062500 1 0 0 0 0 0 4 137711
-0.002210 -0.000809 0.119231 0.210437 0.808536 0.768954 -0.062500 1 0 0 0 0 0 4 138814
-0.002210 -0.000809 0.119231 0.210444 0.808545 0.768941 -0.062500 1 0 0 0 0 0 4 139665
-0.002210 -0.000809 0.119231 0.210436 0.808537 0.768953 -0.062500 1 0 0 0 0 0 4 140687
-0.002210 -0.000809 0.119231 0.210447 0.808534 0.768948 -0.062500 1 0 0 0 0 0 4 141696
-0.002210 -0.000809 0.119231 0.210436 0.808536 0.768953 -0.062500 1 0 0 0 0 0 4 142725
-0.002210 -0.000809 0.119231 0.210447 0.808534 0.768948 -0.062500 1 0 0 0 0 0 4 143957
-0.002210 -0.000809 0.119231 0.210436 0.808536 0.768953 -0.062500 1 0 0 0 0 0 4 144715
-0.002210 -0.000809 0.119231 0.210447 0.808534 0.768948 -0.062500 1 0 0 0 0 0 4 145632
-0.002210 -0.000809 0.119231 0.210436 0.808536 0.768953 -0.062500 1 0 0 0 0 0 4 146760
-0.002210 -0.000809 0.119231 0.210447 0.808533 0.768948 -0.062500 1 0 0 0 0 0 4 147747
-0.002210 -0.000809 0.119231 0.210436 0.808536 0.768953 -0.062500 1 0 0 0 0 0 4 148608
-0.002210 -0.000809 0.119231 0.210447 0.808533 0.768948 -0.062500 1 0 0 0 0 0 4 149663
-0.002210 -0.000809 0.119231 0.210448 0.808533 0.768947 -0.062500 1 0 0 0 0 0 4 150682
-0.002210 -0.000809 0.119231 0.210437 0.808536 0.768953 -0.062500 1 0 0 0 0 0 4 151685
-0.002210 -0.000809 0.119231 0.210447 0.808533 0.768948 -0.062500 1 0 0 0 0 0 4 152689
-0.002210 -0.000809 0.119231 0.210437 0.808535 0.768953 -0.062500 1 0 0 0 0 0 4 153597
-0.002210 -0.000809 0.119231 0.210447 0.808533 0.768948 -0.062500 1 0 0 0 0 0 4 154607
-0.002210 -0.000809 0.119231 0.210437 0.808535 0.768953 -0.062500 1 0 0 0 0 0 4 155685
-0.002210 -0.000809 0.119231 0.210447 0.808533 0.768948 -0.062500 1 0 0 0 0 0 4 156691
-0.002210 -0.000809 0.119231 0.210437 0.808535 0.768953 -0.062500 1 0 0 0 0 0 4 158494
-0.002210 -0.000809 0.119231 0.210447 0.808533 0.768948 -0.062500 1 0 0 0 0 0 4 159804
-0.002210 -0.000809 0.119231 0.210437 0.808535 0.768953 -0.062500 1 0 0 0 0 0 4 160622
-0.002210 -0.000809 0.119231 0.210444 0.808544 0.768941 -0.062500 1 0 0 0 0 0 4 161615
-0.002210 -0.000809 0.119231 0.210436 0.808537 0.768952 -0.062500 1 0 0 0 0 0 4 162602
-0.002210 -0.000809 0.119231 0.210447 0.808533 0.768947 -0.062500 1 0 0 0 0 0 4 163690
-0.002210 -0.000809 0.119231 0.210436 0.808536 0.768953 -0.062500 1 0 0 0 0 0 4 164607
-0.002210 -0.000809 0.119231 0.210447 0.808533 0.768947 -0.062500 1 0 0 0 0 0 4 165743
-0.002210 -0.000809 0.119231 0.210436 0.808536 0.768953 -0.062500 1 0 0 0 0 0 4 166726
-0.002210 -0.000809 0.119231 0.210447 0.808533 0.768947 -0.062500 1 0 0 0 0 0 4 168129
-0.002210 -0.000809 0.119231 0.210436 0.808536 0.768953 -0.062500 1 0 0 0 0 0 4 168737
-0.002210 -0.000809 0.119231 0.210447 0.808533 0.768947 -0.062500 1 0 0 0 0 0 4 169820
-0.002210 -0.000809 0.119231 0.210436 0.808535 0.768953 -0.062500 1 0 0 0 0 0 4 170859
-0.002210 -0.000809 0.119231 0.210447 0.808533 0.768947 -0.062500 1 0 0 0 0 0 4 171591
-0.002210 -0.000809 0.119231 0.210436 0.808535 0.768953 -0.062500 1 0 0 0 0 0 4 172568
-0.002210 -0.000809 0.119231 0.210447 0.808533 0.768947 -0.062500 1 0 0 0 0 0 4 173718
-0.002210 -0.000809 0.119231 0.210436 0.808535 0.768953 -0.062500 1 0 0 0 0 0 4 174591
-0.002210 -0.000809 0.119231 0.210447 0.808533 0.768947 -0.062500 1 0 0 0 0 0 4 175783
-0.002210 -0.000809 0.119231 0.210444 0.808544 0.768960 -0.062500 1 0 0 0 0 0 4 176587
-0.002210 -0.000809 0.119231 0.210448 0.808534 0.768949 -0.062500 1 0 0 0 0 0 4 177590
-0.002210 -0.000809 0.119231 0.210437 0.808536 0.768954 -0.062500 1 0 0 0 0 0 4 178566
-0.002210 -0.000809 0.119231 0.210444 0.808545 0.768941 -0.062500 1 0 0 0 0 0 4 179669
-0.002210 -0.000809 0.119231 0.210436 0.808537 0.768953 -0.062500 1 0 0 0 0 0 4 180629
-0.002210 -0.000809 0.119231 0.210447 0.808534 0.768948 -0.062500 1 0 0 0 0 0 4 181561
-0.002210 -0.000809 0.119231 0.210436 0.808536 0.768953 -0.062500 1 0 0 0 0 0 4 182570
-0.002210 -0.000809 0.119231 0.210447 0.808534 0.768948 -0.062500 1 0 0 0 0 0 4 183624
-0.002210 -0.000809 0.119231 0.210436 0.808536 0.768953 -0.062500 1 0 0 0 0 0 4 184598
-0.002210 -0.000809 0.119231 0.210447 0.808534 0.768948 -0.062500 1 0 0 0 0 0 4 185842
-0.002210 -0.000809 0.119231 0.210436 0.808536 0.768953 -0.062500 1 0 0 0 0 0 4 186722
-0.002210 -0.000809 0.119231 0.210447 0.808533 0.768948 -0.062500 1 0 0 0 0 0 4 187777
-0.002210 -0.000809 0.119231 0.210436 0.808536 0.768953 -0.062500 1 0 0 0 0 0 4 188657
-0.002210 -0.000809 0.119231 0.210447 0.808533 0.768948 -0.062500 1 0 0 0 0 0 4 189585
-0.002210 -0.000809 0.119231 0.210436 0.808536 0.768953 -0.062500 1 0 0 0 0 0 4 190577
-0.002210 -0.000809 0.119231 0.210447 0.808533 0.768948 -0.062500 1 0 0 0 0 0 4 191652
-0.002210 -0.000809 0.119231 0.210449 0.808533 0.768947 -0.062500 1 0 0 0 0 0 4 192574
-0.002210 -0.000809 0.119231 0.210437 0.808535 0.768953 -0.062500 1 0 0 0 0 0 4 194508
-0.002210 -0.000809 0.119231 0.210447 0.808533 0.768948 -0.062500 1 0 0 0 0 0 4 195727
-0.002210 -0.000809 0.119231 0.210437 0.808535 0.768953 -0.062500 1 0 0 0 0 0 4 196574
-0.002210 -0.000809 0.119231 0.210447 0.808533 0.768948 -0.062500 1 0 0 0 0 0 4 197687
-0.002210 -0.000809 0.119231 0.210437 0.808535 0.768953 -0.062500 1 0 0 0 0 0 4 198583
-0.002210 -0.000809 0.119231 0.210447 0.808533 0.768948 -0.062500 1 0 0 0 0 0 4 199587
-0.002210 -0.000809 0.119231 0.210437 0.808535 0.768953 -0.062500 1 0 0 0 0 0 4 200558
-0.002210 -0.000809 0.119231 0.210444 0.808544 0.768941 -0.062500 1 0 0 0 0 0 4 201597
-0.002210 -0.000809 0.119231 0.210436 0.808537 0.768952 -0.062500 1 0 0 0 0 0 4 202765
-0.002210 -0.000809 0.119231 0.210447 0.808533 0.768947 -0.062500 1 0 0 0 0 0 4 203662
-0.002210 -0.000809 0.119231 0.210436 0.808536 0.768953 -0.062500 1 0 0 0 0 0 4 204637
-0.002210 -0.000809 0.119231 0.210447 0.808533 0.768947 -0.062500 1 0 0 0 0 0 4 205837
-0.002210 -0.000809 0.119231 0.210436 0.808536 0.768953 -0.062500 1 0 0 0 0 0 4 206599
-0.002210 -0.000809 0.119231 0.210447 0.808533 0.768947 -0.062500 1 0 0 0 0 0 4 207527
-0.002210 -0.000809 0.119231 0.210436 0.808536 0.768953 -0.062500 1 0 0 0 0 0 4 208620
-0.002210 -0.000809 0.119231 0.210447 0.808533 0.768947 -0.062500 1 0 0 0 0 0 4 209661
-0.002210 -0.000809 0.119231 0.210436 0.808535 0.768953 -0.062500 1 0 0 0 0 0 4 210568
-0.002210 -0.000809 0.119231 0.210447 0.808533 0.768947 -0.062500 1 0 0 0 0 0 4 211653
-0.002210 -0.000809 0.119231 0.210436 0.808535 0.768953 -0.062500 1 0 0 0 0 0 4 212567
-0.002210 -0.000809 0.119231 0.210447 0.808533 0.768947 -0.062500 1 0 0 0 0 0 4 213657
-0.002210 -0.000809 0.119231 0.210436 0.808535 0.768953 -0.062500 1 0 0 0 0 0 4 214539
-0.002210 -0.000809 0.119231 0.210447 0.808533 0.768947 -0.062500 1 0 0 0 0 0 4 215654
-0.002210 -0.000809 0.119231 0.210436 0.808535 0.768953 -0.062500 1 0 0 0 0 0 4 216567
-0.002210 -0.000809 0.119231 0.210447 0.808533 0.768947 -0.062500 1 0 0 0 0 0 4 217558
-0.002210 -0.000809 0.119231 0.210444 0.808544 0.768960 -0.062500 1 0 0 0 0 0 4 218570
-0.002210 -0.000809 0.119231 0.210445 0.808546 0.768942 -0.062500 1 0 0 0 0 0 4 219686
-0.002210 -0.000809 0.119231 0.210436 0.808538 0.768953 -0.062500 1 0 0 0 0 0 4 220621
-0.002210 -0.000809 0.119231 0.210447 0.808534 0.768948 -0.062500 1 0 0 0 0 0 4 221658
-0.002210 -0.000809 0.119231 0.210436 0.808536 0.768953 -0.062500 1 0 0 0 0 0 4 222580
-0.002210 -0.000809 0.119231 0.210447 0.808534 0.768948 -0.062500 1 0 0 0 0 0 4 223623
-0.002210 -0.000809 0.119231 0.210436 0.808536 0.768953 -0.062500 1 0 0 0 0 0 4 224653
-0.002210 -0.000809 0.119231 0.210447 0.808534 0.768948 -0.062500 1 0 0 0 0 0 4 225565
-0.002210 -0.000809 0.119231 0.210436 0.808536 0.768953 -0.062500 1 0 0 0 0 0 4 226624
-0.002210 -0.000809 0.119231 0.210447 0.808533 0.768948 -0.062500 1 0 0 0 0 0 4 227625
-0.002210 -0.000809 0.119231 0.210436 0.808536 0.768953 -0.062500 1 0 0 0 0 0 4 228596
-0.002210 -0.000809 0.119231 0.210447 0.808533 0.768948 -0.062500 1 0 0 0 0 0 4 229703
-0.002210 -0.000809 0.119231 0.210436 0.808536 0.768953 -0.062500 1 0 0 0 0 0 4 230622
-0.002210 -0.000809 0.119231 0.210447 0.808533 0.768948 -0.062500 1 0 0 0 0 0 4 231554
-0.002210 -0.000809 0.119231 0.210436 0.808536 0.768953 -0.062500 1 0 0 0 0 0 4 232596
-0.002210 -0.000809 0.119231 0.210447 0.808533 0.768948 -0.062500 1 0 0 0 0 0 4 233602
-0.002210 -0.000809 0.119231 0.210436 0.808536 0.768954 -0.062500 1 0 0 0 0 0 4 234584
-0.002210 -0.000809 0.119231 0.210447 0.808533 0.768948 -0.062500 1 0 0 0 0 0 4 235595
-0.002210 -0.000809 0.119231 0.210449 0.808533 0.768947 -0.062500 1 0 0 0 0 0 4 236585
-0.002210 -0.000809 0.119231 0.210437 0.808535 0.768953 -0.062500 1 0 0 0 0 0 4 237591
-0.002210 -0.000809 0.119231 0.210447 0.808533 0.768948 -0.062500 1 0 0 0 0 0 4 238596
-0.002210 -0.000809 0.119231 0.210437 0.808535 0.768953 -0.062500 1 0 0 0 0 0 4 239647
-0.002210 -0.000809 0.119231 0.210444 0.808545 0.768941 -0.062500 1 0 0 0 0 0 4 240751
-0.002210 -0.000809 0.119231 0.210436 0.808537 0.768952 -0.062500 1 0 0 0 0 0 4 241745
-0.002210 -0.000809 0.119231 0.210447 0.808533 0.768947 -0.062500 1 0 0 0 0 0 4 242556
-0.002210 -0.000809 0.119231 0.210436 0.808536 0.768953 -0.062500 1 0 0 0 0 0 4 243564
-0.002210 -0.000809 0.119231 0.210447 0.808533 0.768947 -0.062500 1 0 0 0 0 0 4 244608
-0.002210 -0.000809 0.119231 0.210436 0.808536 0.768953 -0.062500 1 0 0 0 0 0 4 245599
-0.002210 -0.000809 0.119231 0.210447 0.808533 0.768947 -0.062500 1 0 0 0 0 0 4 246587
-0.002210 -0.000809 0.119231 0.210436 0.808536 0.768953 -0.062500 1 0 0 0 0 0 4 247647
-0.002210 -0.000809 0.119231 0.210447 0.808533 0.768947 -0.062500 1 0 0 0 0 0 4 248863
-0.002210 -0.000809 0.119231 0.210436 0.808535 0.768953 -0.062500 1 0 0 0 0 0 4 249644
-0.002210 -0.000809 0.119231 0.210447 0.808533 0.768947 -0.062500 1 0 0 0 0 0 4 250819
-0.002210 -0.000809 0.119231 0.210436 0.808535 0.768953 -0.062500 1 0 0 0 0 0 4 251673
-0.002210 -0.000809 0.119231 0.210447 0.808533 0.768947 -0.062500 1 0 0 0 0 0 4 252848
-0.002210 -0.000809 0.119231 0.210436 0.808535 0.768953 -0.062500 1 0 0 0 0 0 4 253915
-0.002210 -0.000809 0.119231 0.210447 0.808533 0.768947 -0.062500 1 0 0 0 0 0 4 254674
-0.002210 -0.000809 0.119231 0.210436 0.808535 0.768953 -0.062500 1 0 0 0 0 0 4 255692
-0.002210 -0.000809 0.119231 0.210447 0.808533 0.768947 -0.062500 1 0 0 0 0 0 4 256605
-0.002210 -0.000809 0.119231 0.210436 0.808535 0.768953 -0.062500 1 0 0 0 0 0 4 257616
-0.002210 -0.000809 0.119231 0.210447 0.808532 0.768947 -0.062500 1 0 0 0 0 0 4 258639
-0.002210 -0.000809 0.119231 0.210444 0.808544 0.768960 -0.062500 1 0 0 0 0 0 4 259567
-0.002210 -0.000809 0.119231 0.210445 0.808546 0.768942 -0.062500 1 0 0 0 0 0 4 260741
-0.002210 -0.000809 0.119231 0.210436 0.808537 0.768953 -0.062500 1 0 0 0 0 0 4 262002
-0.002210 -0.000809 0.119231 0.210447 0.808534 0.768948 -0.062500 1 0 0 0 0 0 4 262568
-0.002210 -0.000809 0.119231 0.210436 0.808536 0.768953 -0.062500 1 0 0 0 0 0 4 263640
-0.002210 -0.000809 0.119231 0.210447 0.808534 0.768948 -0.062500 1 0 0 0 0 0 4 264674
-0.002210 -0.000809 0.119231 0.210436 0.808536 0.768953 -0.062500 1 0 0 0 0 0 4 265607
-0.002210 -0.000809 0.119231 0.210447 0.808533 0.768948 -0.062500 1 0 0 0 0 0 4 266586
-0.002210 -0.000809 0.119231 0.210436 0.808536 0.768953 -0.062500 1 0 0 0 0 0 4 267560
-0.002210 -0.000809 0.119231 0.210447 0.808533 0.768948 -0.062500 1 0 0 0 0 0 4 268579
-0.002210 -0.000809 0.119231 0.210436 0.808536 0.768953 -0.062500 1 0 0 0 0 0 4 269580
-0.002210 -0.000809 0.119231 0.210447 0.808533 0.768948 -0.062500 1 0 0 0 0 0 4 270581
-0.002210 -0.000809 0.119231 0.210436 0.808536 0.768953 -0.062500 1 0 0 0 0 0 4 271565
-0.002210 -0.000809 0.119231 0.210447 0.808533 0.768948 -0.062500 1 0 0 0 0 0 4 272577
-0.002210 -0.000809 0.119231 0.210436 0.808536 0.768954 -0.062500 1 0 0 0 0 0 4 273565
-0.002210 -0.000809 0.119231 0.210447 0.808533 0.768948 -0.062500 1 0 0 0 0 0 4 274684
-0.002210 -0.000809 0.119231 0.210436 0.808535 0.768954 -0.062500 1 0 0 0 0 0 4 275600
-0.002210 -0.000809 0.119231 0.210447 0.808533 0.768948 -0.062500 1 0 0 0 0 0 4 276668
-0.002210 -0.000809 0.119231 0.210436 0.808535 0.768954 -0.062500 1 0 0 0 0 0 4 277616
-0.002210 -0.000809 0.119231 0.210444 0.808545 0.768941 -0.062500 1 0 0 0 0 0 4 278603
-0.002210 -0.000809 0.119231 0.210436 0.808537 0.768952 -0.062500 1 0 0 0 0 0 4 279587
-0.002210 -0.000809 0.119231 0.210447 0.808534 0.768947 -0.062500 1 0 0 0 0 0 4 280593
-0.002210 -0.000809 0.119231 0.210436 0.808536 0.768953 -0.062500 1 0 0 0 0 0 4 281592
-0.002210 -0.000809 0.119231 0.210447 0.808533 0.768947 -0.062500 1 0 0 0 0 0 4 282840
-0.002210 -0.000809 0.119231 0.210436 0.808536 0.768953 -0.062500 1 0 0 0 0 0 4 283657
-0.002210 -0.000809 0.119231 0.210447 0.808533 0.768947 -0.062500 1 0 0 0 0 0 4 284809
-0.002210 -0.000809 0.119231 0.210448 0.808533 0.768947 -0.062500 1 0 0 0 0 0 4 285681
-0.002210 -0.000809 0.119231 0.210436 0.808536 0.768953 -0.062500 1 0 0 0 0 0 4 286764
-0.002210 -0.000809 0.119231 0.210447 0.808533 0.768947 -0.062500 1 0 0 0 0 0 4 287668
-0.002210 -0.000809 0.119231 0.210436 0.808535 0.768953 -0.062500 1 0 0 0 0 0 4 288820
-0.002210 -0.000809 0.119231 0.210447 0.808533 0.768947 -0.062500 1 0 0 0 0 0 4 289596
-0.002210 -0.000809 0.119231 0.210436 0.808535 0.768953 -0.062500 1 0 0 0 0 0 4 290627
-0.002210 -0.000809 0.119231 0.210447 0.808533 0.768947 -0.062500 1 0 0 0 0 0 4 291626
-0.002210 -0.000809 0.119231 0.210436 0.808535 0.768953 -0.062500 1 0 0 0 0 0 4 292584
-0.002210 -0.000809 0.119231 0.210447 0.808533 0.768947 -0.062500 1 0 0 0 0 0 4 293632
-0.002210 -0.000809 0.119231 0.210436 0.808535 0.768953 -0.062500 1 0 0 0 0 0 4 294657
-0.002210 -0.000809 0.119231 0.210447 0.808533 0.768947 -0.062500 1 0 0 0 0 0 4 295605
-0.002210 -0.000809 0.119231 0.210436 0.808535 0.768953 -0.062500 1 0 0 0 0 0 4 296668
-0.002210 -0.000809 0.119231 0.210447 0.808532 0.768947 -0.062500 1 0 0 0 0 0 4 297615
-0.002210 -0.000809 0.119231 0.210444 0.808544 0.768960 -0.062500 1 0 0 0 0 0 4 298545
-0.002210 -0.000809 0.119231 0.210445 0.808546 0.768942 -0.062500 1 0 0 0 0 0 4 299576
-0.002210 -0.000809 0.119231 0.210436 0.808537 0.768953 -0.062500 1 0 0 0 0 0 4 300548
-0.002210 -0.000809 0.119231 0.210447 0.808534 0.768948 -0.062500 1 0 0 0 0 0 4 301560
-0.002210 -0.000809 0.119231 0.210436 0.808536 0.768953 -0.062500 1 0 0 0 0 0 4 302558
-0.002210 -0.000809 0.119231 0.210447 0.808534 0.768948 -0.062500 1 0 0 0 0 0 4 303570
-0.002210 -0.000809 0.119231 0.210436 0.808536 0.768953 -0.062500 1 0 0 0 0 0 4 304553
-0.002210 -0.000809 0.119231 0.210447 0.808533 0.768948 -0.062500 1 0 0 0 0 0 4 305539
-0.002210 -0.000809 0.119231 0.210436 0.808536 0.768953 -0.062500 1 0 0 0 0 0 4 306557
-0.002210 -0.000809 0.119231 0.210447 0.808533 0.768948 -0.062500 1 0 0 0 0 0 4 308276
-0.002210 -0.000809 0.119231 0.210436 0.808536 0.768953 -0.062500 1 0 0 0 0 0 4 309580
-0.002210 -0.000809 0.119231 0.210447 0.808533 0.768948 -0.062500 1 0 0 0 0 0 4 310565
-0.002210 -0.000809 0.119231 0.210436 0.808536 0.768953 -0.062500 1 0 0 0 0 0 4 311548
-0.002210 -0.000809 0.119231 0.210447 0.808533 0.768948 -0.062500 1 0 0 0 0 0 4 312550
-0.002210 -0.000809 0.119231 0.210436 0.808536 0.768954 -0.062500 1 0 0 0 0 0 4 313556
-0.002210 -0.000809 0.119231 0.210447 0.808533 0.768948 -0.062500 1 0 0 0 0 0 4 314552
-0.002210 -0.000809 0.119231 0.210436 0.808535 0.768954 -0.062500 1 0 0 0 0 0 4 315825
-0.002210 -0.000809 0.119231 0.210447 0.808533 0.768948 -0.062500 1 0 0 0 0 0 4 316753
-0.002210 -0.000809 0.119231 0.210436 0.808535 0.768954 -0.062500 1 0 0 0 0 0 4 317681
-0.002210 -0.000809 0.119231 0.210444 0.808545 0.768941 -0.062500 1 0 0 0 0 0 4 318688
-0.002210 -0.000809 0.119231 0.210436 0.808537 0.768952 -0.062500 1 0 0 0 0 0 4 319703
-0.002210 -0.000809 0.119231 0.210447 0.808534 0.768947 -0.062500 1 0 0 0 0 0 4 320675
-0.002210 -0.000809 0.119231 0.210436 0.808536 0.768953 -0.062500 1 0 0 0 0 0 4 321683
-0.002210 -0.000809 0.119231 0.210447 0.808533 0.768947 -0.062500 1 0 0 0 0 0 4 322748
-0.002210 -0.000809 0.119231 0.210436 0.808536 0.768953 -0.062500 1 0 0 0 0 0 4 323516
-0.002210 -0.000809 0.119231 0.210447 0.808533 0.768947 -0.062500 1 0 0 0 0 0 4 324641
-0.002210 -0.000809 0.119231 0.210436 0.808536 0.768953 -0.062500 1 0 0 0 0 0 4 325631
-0.002210 -0.000809 0.119231 0.210447 0.808533 0.768947 -0.062500 1 0 0 0 0 0 4 326661
-0.002210 -0.000809 0.119231 0.210436 0.808536 0.768953 -0.062500 1 0 0 0 0 0 4 327620
-0.002210 -0.000809 0.119231 0.210447 0.808533 0.768948 -0.062500 1 0 0 0 0 0 4 328744
-0.002210 -0.000809 0.119231 0.210448 0.808533 0.768947 -0.062500 1 0 0 0 0 0 4 329618
-0.002210 -0.000809 0.119231 0.210436 0.808535 0.768953 -0.062500 1 0 0 0 0 0 4 330698
-0.002210 -0.000809 0.119231 0.210447 0.808533 0.768947 -0.062500 1 0 0 0 0 0 4 331637
-0.002210 -0.000809 0.119231 0.210436 0.808535 0.768953 -0.062500 1 0 0 0 0 0 4 332553
-0.002210 -0.000809 0.119231 0.210447 0.808533 0.768947 -0.062500 1 0 0 0 0 0 4 333562
-0.002210 -0.000809 0.119231 0.210436 0.808535 0.768953 -0.062500 1 0 0 0 0 0 4 334566
-0.002210 -0.000809 0.119231 0.210447 0.808533 0.768947 -0.062500 1 0 0 0 0 0 4 335544
-0.002210 -0.000809 0.119231 0.210436 0.808535 0.768953 -0.062500 1 0 0 0 0 0 4 336559
-0.002210 -0.000809 0.119231 0.210447 0.808532 0.768947 -0.062500 1 0 0 0 0 0 4 337566
-0.002210 -0.000809 0.119231 0.210436 0.808535 0.768953 -0.062500 1 0 0 0 0 0 4 338537
-0.002210 -0.000809 0.119231 0.210447 0.808532 0.768947 -0.062500 1 0 0 0 0 0 4 339576
-0.002210 -0.000809 0.119231 0.210441 0.808556 0.768954 -0.062500 1 0 0 0 0 0 4 340561
-0.002210 -0.000809 0.119231 0.210448 0.808536 0.768948 -0.062500 1 0 0 0 0 0 4 342576
-0.002210 -0.000809 0.119231 0.210437 0.808536 0.768953 -0.062500 1 0 0 0 0 0 4 343688
-0.002210 -0.000809 0.119231 0.210447 0.808534 0.768948 -0.062500 1 0 0 0 0 0 4 344588
-0.002210 -0.000809 0.119231 0.210437 0.808536 0.768953 -0.062500 1 0 0 0 0 0 4 345543
-0.002210 -0.000809 0.119231 0.210447 0.808533 0.768948 -0.062500 1 0 0 0 0 0 4 346580
-0.002210 -0.000809 0.119231 0.210436 0.808536 0.768953 -0.062500 1 0 0 0 0 0 4 347566
-0.002210 -0.000809 0.119231 0.210447 0.808533 0.768948 -0.062500 1 0 0 0 0 0 4 348577
-0.002210 -0.000809 0.119231 0.210436 0.808536 0.768953 -0.062500 1 0 0 0 0 0 4 349665
-0.002210 -0.000809 0.119231 0.210447 0.808533 0.768948 -0.062500 1 0 0 0 0 0 4 350725
-0.002210 -0.000809 0.119231 0.210436 0.808536 0.768953 -0.062500 1 0 0 0 0 0 4 351697
-0.002210 -0.000809 0.119231 0.210447 0.808533 0.768948 -0.062500 1 0 0 0 0 0 4 352733
-0.002210 -0.000809 0.119231 0.210436 0.808536 0.768953 -0.062500 1 0 0 0 0 0 4 353674
-0.002210 -0.000809 0.119231 0.210447 0.808533 0.768948 -0.062500 1 0 0 0 0 0 4 354819
-0.002210 -0.000809 0.119231 0.210436 0.808536 0.768954 -0.062500 1 0 0 0 0 0 4 355660
-0.002210 -0.000809 0.119231 0.210447 0.808533 0.768948 -0.062500 1 0 0 0 0 0 4 356553
-0.002210 -0.000809 0.119231 0.210436 0.808535 0.768954 -0.062500 1 0 0 0 0 0 4 357619
-0.002210 -0.000809 0.119231 0.210447 0.808533 0.768948 -0.062500 1 0 0 0 0 0 4 358487
-0.002210 -0.000809 0.119231 0.210436 0.808535 0.768954 -0.062500 1 0 0 0 0 0 4 359524
-0.002210 -0.000809 0.119231 0.210444 0.808545 0.768941 -0.062500 1 0 0 0 0 0 4 360697
-0.002210 -0.000809 0.119231 0.210436 0.808537 0.768953 -0.062500 1 0 0 0 0 0 4 361614
-0.002210 -0.000809 0.119231 0.210447 0.808534 0.768947 -0.062500 1 0 0 0 0 0 4 362567
-0.002210 -0.000809 0.119231 0.210436 0.808536 0.768953 -0.062500 1 0 0 0 0 0 4 363622
-0.002210 -0.000809 0.119231 0.210447 0.808533 0.768947 -0.062500 1 0 0 0 0 0 4 364635
-0.002210 -0.000809 0.119231 0.210436 0.808536 0.768953 -0.062500 1 0 0 0 0 0 4 365572
-0.002210 -0.000809 0.119231 0.210447 0.808533 0.768947 -0.062500 1 0 0 0 0 0 4 366565
-0.002210 -0.000809 0.119231 0.210436 0.808536 0.768953 -0.062500 1 0 0 0 0 0 4 367547
-0.002210 -0.000809 0.119231 0.210447 0.808533 0.768948 -0.062500 1 0 0 0 0 0 4 368549
-0.002210 -0.000809 0.119231 0.210436 0.808536 0.768953 -0.062500 1 0 0 0 0 0 4 369557
-0.002210 -0.000809 0.119231 0.210447 0.808533 0.768948 -0.062500 1 0 0 0 0 0 4 370570
-0.002210 -0.000809 0.119231 0.210436 0.808535 0.768953 -0.062500 1 0 0 0 0 0 4 371560
-0.002210 -0.000809 0.119231 0.210447 0.808533 0.768948 -0.062500 1 0 0 0 0 0 4 372570
-0.002210 -0.000809 0.119231 0.210448 0.808532 0.768947 -0.062500 1 0 0 0 0 0 4 373564
-0.002210 -0.000809 0.119231 0.210436 0.808535 0.768953 -0.062500 1 0 0 0 0 0 4 375092
-0.002210 -0.000809 0.119231 0.210447 0.808533 0.768947 -0.062500 1 0 0 0 0 0 4 375568
-0.002210 -0.000809 0.119231 0.210436 0.808535 0.768953 -0.062500 1 0 0 0 0 0 4 376651
-0.002210 -0.000809 0.119231 0.210447 0.808532 0.768947 -0.062500 1 0 0 0 0 0 4 377578
-0.002210 -0.000809 0.119231 0.210436 0.808535 0.768953 -0.062500 1 0 0 0 0 0 4 378567
-0.002210 -0.000809 0.119231 0.210447 0.808532 0.768947 -0.062500 1 0 0 0 0 0 4 379560
-0.002210 -0.000809 0.119231 0.210436 0.808535 0.768953 -0.062500 1 0 0 0 0 0 4 380576
-0.002210 -0.000809 0.119231 0.210444 0.808544 0.768941 -0.062500 1 0 0 0 0 0 4 381562
-0.002210 -0.000809 0.119231 0.210444 0.808546 0.768959 -0.062500 1 0 0 0 0 0 4 382644
-0.002210 -0.000809 0.119231 0.210448 0.808535 0.768948 -0.062500 1 0 0 0 0 0 4 383749
-0.002210 -0.000809 0.119231 0.210437 0.808536 0.768953 -0.062500 1 0 0 0 0 0 4 384645
-0.002210 -0.000809 0.119231 0.210447 0.808534 0.768948 -0.062500 1 0 0 0 0 0 4 385670
-0.002210 -0.000809 0.119231 0.210437 0.808536 0.768953 -0.062500 1 0 0 0 0 0 4 386725
-0.002210 -0.000809 0.119231 0.210447 0.808533 0.768948 -0.062500 1 0 0 0 0 0 4 387657
-0.002210 -0.000809 0.119231 0.210437 0.808536 0.768953 -0.062500 1 0 0 0 0 0 4 388686
-0.002210 -0.000809 0.119231 0.210447 0.808533 0.768948 -0.062500 1 0 0 0 0 0 4 389577
-0.002210 -0.000809 0.119231 0.210436 0.808536 0.768953 -0.062500 1 0 0 0 0 0 4 390551
-0.002210 -0.000809 0.119231 0.210447 0.808533 0.768948 -0.062500 1 0 0 0 0 0 4 391621
-0.002210 -0.000809 0.119231 0.210436 0.808536 0.768953 -0.062500 1 0 0 0 0 0 4 392555
-0.002210 -0.000809 0.119231 0.210447 0.808533 0.768948 -0.062500 1 0 0 0 0 0 4 393554
-0.002210 -0.000809 0.119231 0.210436 0.808536 0.768954 -0.062500 1 0 0 0 0 0 4 394729
-0.002210 -0.000809 0.119231 0.210447 0.808533 0.768948 -0.062500 1 0 0 0 0 0 4 395671
-0.002210 -0.000809 0.119231 0.210436 0.808535 0.768954 -0.062500 1 0 0 0 0 0 4 396582
-0.002210 -0.000809 0.119231 0.210447 0.808533 0.768948 -0.062500 1 0 0 0 0 0 4 397694
-0.002210 -0.000809 0.119231 0.210436 0.808535 0.768954 -0.062500 1 0 0 0 0 0 4 398589
-0.002210 -0.000809 0.119231 0.210444 0.808545 0.768941 -0.062500 1 0 0 0 0 0 4 399546
-0.002210 -0.000809 0.119231 0.210436 0.808537 0.768952 -0.062500 1 0 0 0 0 0 4 400560
-0.002210 -0.000809 0.119231 0.210447 0.808534 0.768947 -0.062500 1 0 0 0 0 0 4 401566
-0.002210 -0.000809 0.119231 0.210436 0.808536 0.768953 -0.062500 1 0 0 0 0 0 4 402542
-0.002210 -0.000809 0.119231 0.210447 0.808533 0.768947 -0.062500 1 0 0 0 0 0 4 403544
-0.002210 -0.000809 0.119231 0.210436 0.808536 0.768953 -0.062500 1 0 0 0 0 0 4 404552
-0.002210 -0.000809 0.119231 0.210447 0.808533 0.768947 -0.062500 1 0 0 0 0 0 4 405560
-0.002210 -0.000809 0.119231 0.210436 0.808536 0.768953 -0.062500 1 0 0 0 0 0 4 406538
-0.002210 -0.000809 0.119231 0.210447 0.808533 0.768948 -0.062500 1 0 0 0 0 0 4 407541
-0.002210 -0.000809 0.119231 0.210436 0.808536 0.768953 -0.062500 1 0 0 0 0 0 4 409456
-0.002210 -0.000809 0.119231 0.210447 0.808533 0.768948 -0.062500 1 0 0 0 0 0 4 410600
-0.002210 -0.000809 0.119231 0.210436 0.808535 0.768953 -0.062500 1 0 0 0 0 0 4 411566
-0.002210 -0.000809 0.119231 0.210447 0.808533 0.768948 -0.062500 1 0 0 0 0 0 4 412547
-0.002210 -0.000809 0.119231 0.210436 0.808535 0.768953 -0.062500 1 0 0 0 0 0 4 413565
-0.002210 -0.000809 0.119231 0.210447 0.808533 0.768948 -0.062500 1 0 0 0 0 0 4 414558
-0.002210 -0.000809 0.119231 0.210448 0.808532 0.768947 -0.062500 1 0 0 0 0 0 4 415546
-0.002210 -0.000809 0.119231 0.210436 0.808535 0.768953 -0.062500 1 0 0 0 0 0 4 416685
-0.002210 -0.000809 0.119231 0.210447 0.808533 0.768947 -0.062500 1 0 0 0 0 0 4 417742
-0.002210 -0.000809 0.119231 0.210436 0.808535 0.768953 -0.062500 1 0 0 0 0 0 4 418684
-0.002210 -0.000809 0.119231 0.210447 0.808532 0.768947 -0.062500 1 0 0 0 0 0 4 419745
-0.002210 -0.000809 0.119231 0.210436 0.808535 0.768953 -0.062500 1 0 0 0 0 0 4 420685
-0.002210 -0.000809 0.119231 0.210444 0.808544 0.768941 -0.062500 1 0 0 0 0 0 4 421758
-0.002210 -0.000809 0.119231 0.210444 0.808546 0.768959 -0.062500 1 0 0 0 0 0 4 422661
-0.002210 -0.000809 0.119231 0.210448 0.808535 0.768948 -0.062500 1 0 0 0 0 0 4 423642
-0.002210 -0.000809 0.119231 0.210437 0.808536 0.768953 -0.062500 1 0 0 0 0 0 4 424543
-0.002210 -0.000809 0.119231 0.210447 0.808534 0.768948 -0.062500 1 0 0 0 0 0 4 425607
-0.002210 -0.000809 0.119231 0.210437 0.808536 0.768953 -0.062500 1 0 0 0 0 0 4 426537
-0.002210 -0.000809 0.119231 0.210447 0.808533 0.768948 -0.062500 1 0 0 0 0 0 4 427616
-0.002210 -0.000809 0.119231 0.210437 0.808536 0.768953 -0.062500 1 0 0 0 0 0 4 428592
-0.002210 -0.000809 0.119231 0.210447 0.808533 0.768948 -0.062500 1 0 0 0 0 0 4 429633
-0.002210 -0.000809 0.119231 0.210437 0.808536 0.768953 -0.062500 1 0 0 0 0 0 4 430613
-0.002210 -0.000809 0.119231 0.210447 0.808533 0.768948 -0.062500 1 0 0 0 0 0 4 431570
-0.002210 -0.000809 0.119231 0.210437 0.808536 0.768953 -0.062500 1 0 0 0 0 0 4 432541
-0.002210 -0.000809 0.119231 0.210447 0.808533 0.768948 -0.062500 1 0 0 0 0 0 4 433549
-0.002210 -0.000809 0.119231 0.210436 0.808536 0.768953 -0.062500 1 0 0 0 0 0 4 434534
-0.002210 -0.000809 0.119231 0.210447 0.808533 0.768948 -0.062500 1 0 0 0 0 0 4 435530
-0.002210 -0.000809 0.119231 0.210436 0.808535 0.768954 -0.062500 1 0 0 0 0 0 4 436538
-0.002210 -0.000809 0.119231 0.210447 0.808533 0.768948 -0.062500 1 0 0 0 0 0 4 437522
-0.002210 -0.000809 0.119231 0.210436 0.808535 0.768954 -0.062500 1 0 0 0 0 0 4 438522
-0.002210 -0.000809 0.119231 0.210444 0.808545 0.768941 -0.062500 1 0 0 0 0 0 4 439531
-0.002210 -0.000809 0.119231 0.210436 0.808537 0.768952 -0.062500 1 0 0 0 0 0 4 440578
-0.002210 -0.000809 0.119231 0.210447 0.808534 0.768947 -0.062500 1 0 0 0 0 0 4 442122
-0.002210 -0.000809 0.119231 0.210436 0.808536 0.768953 -0.062500 1 0 0 0 0 0 4 442641
-0.002210 -0.000809 0.119231 0.210447 0.808533 0.768947 -0.062500 1 0 0 0 0 0 4 443597
-0.002210 -0.000809 0.119231 0.210436 0.808536 0.768953 -0.062500 1 0 0 0 0 0 4 444571
-0.002210 -0.000809 0.119231 0.210447 0.808533 0.768947 -0.062500 1 0 0 0 0 0 4 445526
-0.002210 -0.000809 0.119231 0.210436 0.808536 0.768953 -0.062500 1 0 0 0 0 0 4 446544
-0.002210 -0.000809 0.119231 0.210447 0.808533 0.768947 -0.062500 1 0 0 0 0 0 4 447546
-0.002210 -0.000809 0.119231 0.210436 0.808536 0.768953 -0.062500 1 0 0 0 0 0 4 448525
-0.002210 -0.000809 0.119231 0.210447 0.808533 0.768948 -0.062500 1 0 0 0 0 0 4 449828
-0.002210 -0.000809 0.119231 0.210436 0.808535 0.768953 -0.062500 1 0 0 0 0 0 4 450825
-0.002210 -0.000809 0.119231 0.210447 0.808533 0.768948 -0.062500 1 0 0 0 0 0 4 451603
-0.002210 -0.000809 0.119231 0.210436 0.808535 0.768953 -0.062500 1 0 0 0 0 0 4 452720
-0.002210 -0.000809 0.119231 0.210447 0.808533 0.768948 -0.062500 1 0 0 0 0 0 4 453614
-0.002210 -0.000809 0.119231 0.210436 0.808535 0.768953 -0.062500 1 0 0 0 0 0 4 454847
-0.002210 -0.000809 0.119231 0.210447 0.808533 0.768948 -0.062500 1 0 0 0 0 0 4 455644
-0.002210 -0.000809 0.119231 0.210436 0.808535 0.768953 -0.062500 1 0 0 0 0 0 4 456717
-0.002210 -0.000809 0.119231 0.210447 0.808533 0.768948 -0.062500 1 0 0 0 0 0 4 457530
-0.002210 -0.000809 0.119231 0.210448 0.808532 0.768947 -0.062500 1 0 0 0 0 0 4 458544
-0.002210 -0.000809 0.119231 0.210436 0.808535 0.768953 -0.062500 1 0 0 0 0 0 4 459585
-0.002210 -0.000809 0.119231 0.210444 0.808544 0.768941 -0.062500 1 0 0 0 0 0 4 460496
-0.002210 -0.000809 0.119231 0.210444 0.808546 0.768959 -0.062500 1 0 0 0 0 0 4 461571
-0.002210 -0.000809 0.119231 0.210448 0.808535 0.768948 -0.062500 1 0 0 0 0 0 4 462632
-0.002210 -0.000809 0.119231 0.210437 0.808536 0.768953 -0.062500 1 0 0 0 0 0 4 463540
-0.002210 -0.000809 0.119231 0.210447 0.808534 0.768948 -0.062500 1 0 0 0 0 0 4 464621
-0.002210 -0.000809 0.119231 0.210437 0.808536 0.768953 -0.062500 1 0 0 0 0 0 4 465569
-0.002210 -0.000809 0.119231 0.210447 0.808533 0.768948 -0.062500 1 0 0 0 0 0 4 466510
-0.002210 -0.000809 0.119231 0.210437 0.808536 0.768953 -0.062500 1 0 0 0 0 0 4 467522
-0.002210 -0.000809 0.119231 0.210447 0.808533 0.768948 -0.062500 1 0 0 0 0 0 4 468505
-0.002210 -0.000809 0.119231 0.210437 0.808536 0.768953 -0.062500 1 0 0 0 0 0 4 469522
-0.002210 -0.000809 0.119231 0.210447 0.808533 0.768948 -0.062500 1 0 0 0 0 0 4 470505
-0.002210 -0.000809 0.119231 0.210437 0.808536 0.768953 -0.062500 1 0 0 0 0 0 4 471512
-0.002210 -0.000809 0.119231 0.210447 0.808533 0.768948 -0.062500 1 0 0 0 0 0 4 472510
-0.002210 -0.000809 0.119231 0.210437 0.808536 0.768953 -0.062500 1 0 0 0 0 0 4 473496
-0.002210 -0.000809 0.119231 0.210447 0.808533 0.768948 -0.062500 1 0 0 0 0 0 4 474480
-0.002210 -0.000809 0.119231 0.210437 0.808535 0.768954 -0.062500 1 0 0 0 0 0 4 476420
-0.002210 -0.000809 0.119231 0.210447 0.808533 0.768948 -0.062500 1 0 0 0 0 0 4 477590
-0.002210 -0.000809 0.119231 0.210437 0.808535 0.768954 -0.062500 1 0 0 0 0 0 4 478516
-0.002210 -0.000809 0.119231 0.210444 0.808545 0.768941 -0.062500 1 0 0 0 0 0 4 479487
-0.002210 -0.000809 0.119231 0.210436 0.808537 0.768952 -0.062500 1 0 0 0 0 0 4 480484
-0.002210 -0.000809 0.119231 0.210447 0.808534 0.768947 -0.062500 1 0 0 0 0 0 4 481486
-0.002210 -0.000809 0.119231 0.210436 0.808536 0.768953 -0.062500 1 0 0 0 0 0 4 482487
-0.002210 -0.000809 0.119231 0.210447 0.808533 0.768947 -0.062500 1 0 0 0 0 0 4 483705
-0.002210 -0.000809 0.119231 0.210436 0.808536 0.768953 -0.062500 1 0 0 0 0 0 4 484818
-0.002210 -0.000809 0.119231 0.210447 0.808533 0.768947 -0.062500 1 0 0 0 0 0 4 485598
-0.002210 -0.000809 0.119231 0.210436 0.808536 0.768953 -0.062500 1 0 0 0 0 0 4 486767
-0.002210 -0.000809 0.119231 0.210447 0.808533 0.768947 -0.062500 1 0 0 0 0 0 4 487619
-0.002210 -0.000809 0.119231 0.210436 0.808536 0.768953 -0.062500 1 0 0 0 0 0 4 488786
-0.002210 -0.000809 0.119231 0.210447 0.808533 0.768948 -0.062500 1 0 0 0 0 0 4 489616
-0.002210 -0.000809 0.119231 0.210436 0.808536 0.768953 -0.062500 1 0 0 0 0 0 4 490484
-0.002210 -0.000809 0.119231 0.210447 0.808533 0.768948 -0.062500 1 0 0 0 0 0 4 491561
-0.002210 -0.000809 0.119231 0.210436 0.808535 0.768953 -0.062500 1 0 0 0 0 0 4 492515
-0.002210 -0.000809 0.119231 0.210447 0.808533 0.768948 -0.062500 1 0 0 0 0 0 4 493444
-0.002210 -0.000809 0.119231 0.210436 0.808535 0.768953 -0.062500 1 0 0 0 0 0 4 494577
-0.002210 -0.000809 0.119231 0.210447 0.808533 0.768948 -0.062500 1 0 0 0 0 0 4 495640
-0.002210 -0.000809 0.119231 0.210436 0.808535 0.768953 -0.062500 1 0 0 0 0 0 4 496553
-0.002210 -0.000809 0.119231 0.210447 0.808533 0.768948 -0.062500 1 0 0 0 0 0 4 497612
-0.002210 -0.000809 0.119231 0.210436 0.808535 0.768953 -0.062500 1 0 0 0 0 0 4 498572
-0.002210 -0.000809 0.119231 0.210443 0.808544 0.768941 -0.062500 1 0 0 0 0 0 4 499479
-0.002210 -0.000809 0.119231 0.210444 0.808546 0.768959 -0.062500 1 0 0 0 0 0 4 500509
-0.002210 -0.000809 0.119231 0.210448 0.808535 0.768948 -0.062500 1 0 0 0 0 0 4 501510
-0.002210 -0.000809 0.119231 0.210449 0.808534 0.768947 -0.062500 1 0 0 0 0 0 4 502510
-0.002210 -0.000809 0.119231 0.210437 0.808536 0.768953 -0.062500 1 0 0 0 0 0 4 503514
-0.002210 -0.000809 0.119231 0.210448 0.808534 0.768948 -0.062500 1 0 0 0 0 0 4 504503
-0.002210 -0.000809 0.119231 0.210437 0.808536 0.768953 -0.062500 1 0 0 0 0 0 4 505511
-0.002210 -0.000809 0.119231 0.210448 0.808533 0.768948 -0.062500 1 0 0 0 0 0 4 506488
-0.002210 -0.000809 0.119231 0.210437 0.808536 0.768953 -0.062500 1 0 0 0 0 0 4 507473
-0.002210 -0.000809 0.119231 0.210447 0.808533 0.768948 -0.062500 1 0 0 0 0 0 4 509417
-0.002210 -0.000809 0.119231 0.210437 0.808536 0.768953 -0.062500 1 0 0 0 0 0 4 510574
-0.002210 -0.000809 0.119231 0.210447 0.808533 0.768948 -0.062500 1 0 0 0 0 0 4 511506
-0.002210 -0.000809 0.119231 0.210437 0.808536 0.768953 -0.062500 1 0 0 0 0 0 4 512511
-0.002210 -0.000809 0.119231 0.210447 0.808533 0.768948 -0.062500 1 0 0 0 0 0 4 513481
-0.002210 -0.000809 0.119231 0.210437 0.808536 0.768953 -0.062500 1 0 0 0 0 0 4 514483
-0.002210 -0.000809 0.119231 0.210447 0.808533 0.768948 -0.062500 1 0 0 0 0 0 4 515481
-0.002210 -0.000809 0.119231 0.210437 0.808535 0.768953 -0.062500 1 0 0 0 0 0 4 516636
-0.002210 -0.000809 0.119231 0.210447 0.808533 0.768948 -0.062500 1 0 0 0 0 0 4 517663
-0.002210 -0.000809 0.119231 0.210437 0.808535 0.768954 -0.062500 1 0 0 0 0 0 4 518649
-0.002210 -0.000809 0.119231 0.210444 0.808545 0.768941 -0.062500 1 0 0 0 0 0 4 519665
-0.002210 -0.000809 0.119231 0.210436 0.808537 0.768952 -0.062500 1 0 0 0 0 0 4 520646
-0.002210 -0.000809 0.119231 0.210447 0.808534 0.768947 -0.062500 1 0 0 0 0 0 4 521644
-0.002210 -0.000809 0.119231 0.210436 0.808536 0.768953 -0.062500 1 0 0 0 0 0 4 522642
-0.002210 -0.000809 0.119231 0.210447 0.808533 0.768947 -0.062500 1 0 0 0 0 0 4 523483
-0.002210 -0.000809 0.119231 0.210436 0.808536 0.768953 -0.062500 1 0 0 0 0 0 4 524584
-0.002210 -0.000809 0.119231 0.210447 0.808533 0.768947 -0.062500 1 0 0 0 0 0 4 525519
-0.002210 -0.000809 0.119231 0.210436 0.808536 0.768953 -0.062500 1 0 0 0 0 0 4 526460
-0.002210 -0.000809 0.119231 0.210447 0.808533 0.768947 -0.062500 1 0 0 0 0 0 4 527701
-0.002210 -0.000809 0.119231 0.210436 0.808536 0.768953 -0.062500 1 0 0 0 0 0 4 528707
-0.002210 -0.000809 0.119231 0.210447 0.808533 0.768947 -0.062500 1 0 0 0 0 0 4 529451
-0.002210 -0.000809 0.119231 0.210436 0.808536 0.768953 -0.062500 1 0 0 0 0 0 4 530574
-0.002210 -0.000809 0.119231 0.210447 0.808533 0.768948 -0.062500 1 0 0 0 0 0 4 531538
-0.002210 -0.000809 0.119231 0.210436 0.808535 0.768953 -0.062500 1 0 0 0 0 0 4 532458
-0.002210 -0.000809 0.119231 0.210447 0.808533 0.768948 -0.062500 1 0 0 0 0 0 4 533472
-0.002210 -0.000809 0.119231 0.210436 0.808535 0.768953 -0.062500 1 0 0 0 0 0 4 534495
-0.002210 -0.000809 0.119231 0.210447 0.808533 0.768948 -0.062500 1 0 0 0 0 0 4 535485
-0.002210 -0.000809 0.119231 0.210436 0.808535 0.768953 -0.062500 1 0 0 0 0 0 4 536473
-0.002210 -0.000809 0.119231 0.210447 0.808533 0.768948 -0.062500 1 0 0 0 0 0 4 537490
-0.002210 -0.000809 0.119231 0.210436 0.808535 0.768953 -0.062500 1 0 0 0 0 0 4 538477
-0.002210 -0.000809 0.119231 0.210443 0.808544 0.768941 -0.062500 1 0 0 0 0 0 4 539496
-0.002210 -0.000809 0.119231 0.210444 0.808546 0.768959 -0.062500 1 0 0 0 0 0 4 540487
-0.002210 -0.000809 0.119231 0.210448 0.808535 0.768948 -0.062500 1 0 0 0 0 0 4 542195
-0.002210 -0.000809 0.119231 0.210449 0.808534 0.768947 -0.062500 1 0 0 0 0 0 4 543552
-0.002210 -0.000809 0.119231 0.210437 0.808536 0.768953 -0.062500 1 0 0 0 0 0 4 544503
-0.002210 -0.000809 0.119231 0.210448 0.808534 0.768948 -0.062500 1 0 0 0 0 0 4 545471
-0.002210 -0.000809 0.119231 0.210437 0.808536 0.768953 -0.062500 1 0 0 0 0 0 4 546484
-0.002210 -0.000809 0.119231 0.210448 0.808533 0.768948 -0.062500 1 0 0 0 0 0 4 547482
-0.002210 -0.000809 0.119231 0.210437 0.808536 0.768953 -0.062500 1 0 0 0 0 0 4 548489
-0.002210 -0.000809 0.119231 0.210448 0.808533 0.768948 -0.062500 1 0 0 0 0 0 4 549777
-0.002210 -0.000809 0.119231 0.210437 0.808536 0.768953 -0.062500 1 0 0 0 0 0 4 550794
-0.002210 -0.000809 0.119231 0.210448 0.808533 0.768948 -0.062500 1 0 0 0 0 0 4 551583
-0.002210 -0.000809 0.119231 0.210437 0.808536 0.768953 -0.062500 1 0 0 0 0 0 4 552554
-0.002210 -0.000809 0.119231 0.210447 0.808533 0.768948 -0.062500 1 0 0 0 0 0 4 553757
-0.002210 -0.000809 0.119231 0.210437 0.808536 0.768953 -0.062500 1 0 0 0 0 0 4 554585
-0.002210 -0.000809 0.119231 0.210447 0.808533 0.768948 -0.062500 1 0 0 0 0 0 4 555564
-0.002210 -0.000809 0.119231 0.210437 0.808535 0.768953 -0.062500 1 0 0 0 0 0 4 556785
-0.002210 -0.000809 0.119231 0.210447 0.808533 0.768948 -0.062500 1 0 0 0 0 0 4 557489
-0.002210 -0.000809 0.119231 0.210437 0.808535 0.768954 -0.062500 1 0 0 0 0 0 4 558463
-0.002210 -0.000809 0.119231 0.210444 0.808545 0.768941 -0.062500 1 0 0 0 0 0 4 559548
-0.002210 -0.000809 0.119231 0.210436 0.808537 0.768952 -0.062500 1 0 0 0 0 0 4 560475
-0.002210 -0.000809 0.119231 0.210447 0.808534 0.768947 -0.062500 1 0 0 0 0 0 4 561559
-0.002210 -0.000809 0.119231 0.210436 0.808536 0.768953 -0.062500 1 0 0 0 0 0 4 562658
-0.002210 -0.000809 0.119231 0.210447 0.808533 0.768947 -0.062500 1 0 0 0 0 0 4 563509
-0.002210 -0.000809 0.119231 0.210436 0.808536 0.768953 -0.062500 1 0 0 0 0 0 4 564619
-0.002210 -0.000809 0.119231 0.210447 0.808533 0.768947 -0.062500 1 0 0 0 0 0 4 565515
-0.002210 -0.000809 0.119231 0.210436 0.808536 0.768953 -0.062500 1 0 0 0 0 0 4 566499
-0.002210 -0.000809 0.119231 0.210447 0.808533 0.768947 -0.062500 1 0 0 0 0 0 4 567506
-0.002210 -0.000809 0.119231 0.210436 0.808536 0.768953 -0.062500 1 0 0 0 0 0 4 568476
-0.002210 -0.000809 0.119231 0.210447 0.808533 0.768947 -0.062500 1 0 0 0 0 0 4 569502
-0.002210 -0.000809 0.119231 0.210436 0.808536 0.768953 -0.062500 1 0 0 0 0 0 4 570487
-0.002210 -0.000809 0.119231 0.210447 0.808533 0.768948 -0.062500 1 0 0 0 0 0 4 571501
-0.002210 -0.000809 0.119231 0.210436 0.808535 0.768953 -0.062500 1 0 0 0 0 0 4 572472
-0.002210 -0.000809 0.119231 0.210447 0.808533 0.768948 -0.062500 1 0 0 0 0 0 4 573501
-0.002210 -0.000809 0.119231 0.210436 0.808535 0.768953 -0.062500 1 0 0 0 0 0 4 574591
-0.002210 -0.000809 0.119231 0.210447 0.808533 0.768948 -0.062500 1 0 0 0 0 0 4 575550
-0.002210 -0.000809 0.119231 0.210436 0.808535 0.768953 -0.062500 1 0 0 0 0 0 4 576621
-0.002210 -0.000809 0.119231 0.210447 0.808533 0.768948 -0.062500 1 0 0 0 0 0 4 577519
-0.002210 -0.000809 0.119231 0.210436 0.808535 0.768953 -0.062500 1 0 0 0 0 0 4 578472
-0.002210 -0.000809 0.119231 0.210447 0.808533 0.768948 -0.062500 1 0 0 0 0 0 4 579508
-0.002210 -0.000809 0.119231 0.210433 0.808547 0.768947 -0.062500 1 0 0 0 0 0 4 580491
-0.002210 -0.000809 0.119231 0.210446 0.808534 0.768947 -0.062500 1 0 0 0 0 0 4 581508
-0.002210 -0.000809 0.119231 0.210444 0.808545 0.768960 -0.062500 1 0 0 0 0 0 4 582624
-0.002210 -0.000809 0.119231 0.210448 0.808535 0.768948 -0.062500 1 0 0 0 0 0 4 583591
-0.002210 -0.000809 0.119231 0.210449 0.808533 0.768947 -0.062500 1 0 0 0 0 0 4 584660
-0.002210 -0.000809 0.119231 0.210437 0.808536 0.768953 -0.062500 1 0 0 0 0 0 4 585667
-0.002210 -0.000809 0.119231 0.210448 0.808533 0.768948 -0.062500 1 0 0 0 0 0 4 586672
-0.002210 -0.000809 0.119231 0.210437 0.808536 0.768953 -0.062500 1 0 0 0 0 0 4 587572
-0.002210 -0.000809 0.119231 0.210448 0.808533 0.768948 -0.062500 1 0 0 0 0 0 4 588673
-0.002210 -0.000809 0.119231 0.210437 0.808536 0.768953 -0.062500 1 0 0 0 0 0 4 589596
-0.002210 -0.000809 0.119231 0.210448 0.808533 0.768948 -0.062500 1 0 0 0 0 0 4 590467
-0.002210 -0.000809 0.119231 0.210437 0.808536 0.768953 -0.062500 1 0 0 0 0 0 4 591475
-0.002210 -0.000809 0.119231 0.210448 0.808533 0.768948 -0.062500 1 0 0 0 0 0 4 592607
-0.002210 -0.000809 0.119231 0.210437 0.808536 0.768953 -0.062500 1 0 0 0 0 0 4 593518
-0.002210 -0.000809 0.119231 0.210448 0.808533 0.768948 -0.062500 1 0 0 0 0 0 4 594593
-0.002210 -0.000809 0.119231 0.210437 0.808536 0.768953 -0.062500 1 0 0 0 0 0 4 595797
-0.002210 -0.000809 0.119231 0.210447 0.808533 0.768948 -0.062500 1 0 0 0 0 0 4 596510
-0.002210 -0.000809 0.119231 0.210437 0.808535 0.768954 -0.062500 1 0 0 0 0 0 4 597539
-0.002210 -0.000809 0.119231 0.210447 0.808533 0.768948 -0.062500 1 0 0 0 0 0 4 598566
-0.002210 -0.000809 0.119231 0.210433 0.808547 0.768947 -0.062500 1 0 0 0 0 0 4 599480
-0.002210 -0.000809 0.119231 0.210447 0.808535 0.768947 -0.062500 1 0 0 0 0 0 4 600464
-0.002210 -0.000809 0.119231 0.210436 0.808536 0.768953 -0.062500 1 0 0 0 0 0 4 601466
-0.002210 -0.000809 0.119231 0.210447 0.808533 0.768947 -0.062500 1 0 0 0 0 0 4 602461
-0.002210 -0.000809 0.119231 0.210436 0.808536 0.768953 -0.062500 1 0 0 0 0 0 4 603460
-0.002210 -0.000809 0.119231 0.210447 0.808533 0.768947 -0.062500 1 0 0 0 0 0 4 604462
-0.002210 -0.000809 0.119231 0.210436 0.808536 0.768953 -0.062500 1 0 0 0 0 0 4 605461
-0.002210 -0.000809 0.119231 0.210447 0.808533 0.768947 -0.062500 1 0 0 0 0 0 4 606453
-0.002210 -0.000809 0.119231 0.210436 0.808536 0.768953 -0.062500 1 0 0 0 0 0 4 607453
-0.002210 -0.000809 0.119231 0.210447 0.808533 0.768947 -0.062500 1 0 0 0 0 0 4 608521
-0.002210 -0.000809 0.119231 0.210436 0.808536 0.768953 -0.062500 1 0 0 0 0 0 4 609662
-0.002210 -0.000809 0.119231 0.210447 0.808533 0.768948 -0.062500 1 0 0 0 0 0 4 610616
-0.002210 -0.000809 0.119231 0.210436 0.808535 0.768953 -0.062500 1 0 0 0 0 0 4 611452
-0.002210 -0.000809 0.119231 0.210447 0.808533 0.768948 -0.062500 1 0 0 0 0 0 4 612431
-0.002210 -0.000809 0.119231 0.210436 0.808535 0.768953 -0.062500 1 0 0 0 0 0 4 613430
-0.002210 -0.000809 0.119231 0.210447 0.808533 0.768948 -0.062500 1 0 0 0 0 0 4 614464
-0.002210 -0.000809 0.119231 0.210436 0.808535 0.768953 -0.062500 1 0 0 0 0 0 4 615473
-0.002210 -0.000809 0.119231 0.210447 0.808533 0.768948 -0.062500 1 0 0 0 0 0 4 616478
-0.002210 -0.000809 0.119231 0.210436 0.808535 0.768953 -0.062500 1 0 0 0 0 0 4 617733
-0.002210 -0.000809 0.119231 0.210447 0.808533 0.768948 -0.062500 1 0 0 0 0 0 4 618782
-0.002210 -0.000809 0.119231 0.210436 0.808535 0.768953 -0.062500 1 0 0 0 0 0 4 619553
-0.002210 -0.000809 0.119231 0.210443 0.808544 0.768941 -0.062500 1 0 0 0 0 0 4 620721
-0.002210 -0.000809 0.119231 0.210436 0.808537 0.768952 -0.062500 1 0 0 0 0 0 4 621570
-0.002210 -0.000809 0.119231 0.210447 0.808533 0.768947 -0.062500 1 0 0 0 0 0 4 622711
-0.002210 -0.000809 0.119231 0.210444 0.808544 0.768960 -0.062500 1 0 0 0 0 0 4 623512
-0.002210 -0.000809 0.119231 0.210448 0.808534 0.768948 -0.062500 1 0 0 0 0 0 4 624458
-0.002210 -0.000809 0.119231 0.210436 0.808536 0.768954 -0.062500 1 0 0 0 0 0 4 625551
-0.002210 -0.000809 0.119231 0.210447 0.808534 0.768948 -0.062500 1 0 0 0 0 0 4 626550
-0.002210 -0.000809 0.119231 0.210449 0.808533 0.768947 -0.062500 1 0 0 0 0 0 4 627613
-0.002210 -0.000809 0.119231 0.210437 0.808536 0.768953 -0.062500 1 0 0 0 0 0 4 628465
-0.002210 -0.000809 0.119231 0.210448 0.808533 0.768948 -0.062500 1 0 0 0 0 0 4 629443
-0.002210 -0.000809 0.119231 0.210437 0.808536 0.768953 -0.062500 1 0 0 0 0 0 4 630590
-0.002210 -0.000809 0.119231 0.210448 0.808533 0.768948 -0.062500 1 0 0 0 0 0 4 631527
-0.002210 -0.000809 0.119231 0.210437 0.808536 0.768953 -0.062500 1 0 0 0 0 0 4 632462
-0.002210 -0.000809 0.119231 0.210448 0.808533 0.768948 -0.062500 1 0 0 0 0 0 4 633452
-0.002210 -0.000809 0.119231 0.210437 0.808536 0.768953 -0.062500 1 0 0 0 0 0 4 634466
-0.002210 -0.000809 0.119231 0.210448 0.808533 0.768948 -0.062500 1 0 0 0 0 0 4 635470
-0.002210 -0.000809 0.119231 0.210437 0.808535 0.768953 -0.062500 1 0 0 0 0 0 4 636466
-0.002210 -0.000809 0.119231 0.210448 0.808533 0.768948 -0.062500 1 0 0 0 0 0 4 637466
[truncated: 24,438,399 more chars]
