# Supplementary material for: Increasing Patient Engagement in Rehabilitation Exercises Using Computer-Based Citizen Science
Source: PLoS One. 2015 Mar 20;10(3):e0117013. doi: 10.1371/journal.pone.0117013 (PMC4368773; doi:10.1371/journal.pone.0117013)
Supplement: S4 Dataset — (ZIP) [file pone.0117013.s004.zip › Dataset_S4/P9/P9_without.dat]

0.001602 -0.009472 0.170333 0.254925 0.190260 -4.784487 -0.000000 1 0 23 43 132 192 0 837
0.001599 -0.009470 0.170462 0.065927 -0.009857 -2.189816 -0.000030 1 0 0 0 0 0 0 1788
0.001574 -0.009482 0.170678 0.332121 0.174409 -3.064841 -0.000063 1 0 0 0 0 0 0 2842
0.001592 -0.009485 0.170812 -0.208995 0.062799 -2.129646 -0.000093 1 0 0 0 0 0 0 3827
0.001572 -0.009466 0.171025 0.239792 -0.218978 -3.068689 -0.000126 1 0 0 0 0 0 0 4863
0.001568 -0.009458 0.171148 0.056428 -0.112920 -2.028959 -0.000155 1 0 0 0 0 0 0 5810
0.001574 -0.009471 0.171285 -0.081188 0.185649 -2.127182 -0.000196 1 0 0 0 0 0 0 7115
0.001545 -0.009458 0.171519 0.365442 -0.116465 -3.422628 -0.000228 1 0 0 0 0 0 0 8129
0.001547 -0.009472 0.171631 -0.008141 0.214036 -1.998873 -0.000257 1 0 0 0 0 0 0 9062
0.001548 -0.009474 0.171758 -0.030930 0.079812 -2.063938 -0.000282 1 0 0 0 0 0 0 9846
0.001548 -0.009470 0.171862 -0.019852 -0.003701 -1.792904 -0.000321 1 0 0 0 0 0 0 11096
0.001534 -0.009478 0.171992 0.164358 0.161683 -2.141782 -0.000346 1 0 0 0 0 0 0 11917
0.001519 -0.009454 0.172109 0.191631 -0.247627 -2.013683 -0.000375 1 0 0 0 0 0 0 12832
0.001497 -0.009454 0.172216 0.286224 0.025715 -1.895615 -0.000408 1 0 0 0 0 0 0 13887
0.001486 -0.009448 0.172323 0.153066 -0.013148 -1.923851 -0.000438 1 0 0 0 0 0 0 14849
0.001458 -0.009434 0.172423 0.350838 -0.115696 -1.838820 -0.000469 1 0 0 0 0 0 0 15857
0.001444 -0.009422 0.172527 0.191450 -0.104824 -1.920414 -0.000505 1 0 0 0 0 0 0 17003
0.001430 -0.009387 0.172630 0.182538 -0.385967 -1.942416 -0.000538 1 0 0 0 0 0 0 18048
0.001400 -0.009359 0.172726 0.370305 -0.328023 -1.876482 -0.000563 1 0 0 0 0 0 0 18851
0.001378 -0.009318 0.172811 0.298313 -0.489480 -1.746729 -0.000597 1 0 0 0 0 0 0 19942
0.001359 -0.009270 0.172890 0.243916 -0.584260 -1.685182 -0.000626 1 0 0 0 0 0 0 20880
0.001342 -0.009219 0.172967 0.213628 -0.629587 -1.667425 -0.000656 1 0 0 0 0 0 0 21819
0.001312 -0.009185 0.173036 0.381901 -0.423514 -1.595043 -0.000687 1 0 0 0 0 0 0 22826
0.001303 -0.009124 0.173100 0.115497 -0.732856 -1.537991 -0.000718 1 0 0 0 0 0 0 23822
0.001277 -0.009085 0.173163 0.313082 -0.486256 -1.549920 -0.000749 1 0 0 0 0 0 0 24820
0.001257 -0.009040 0.173217 0.261692 -0.533848 -1.465639 -0.000781 1 0 0 0 0 0 0 25820
0.001232 -0.008970 0.173265 0.315354 -0.858478 -1.394206 -0.000812 1 0 0 0 0 0 0 26823
0.001197 -0.008927 0.173307 0.437120 -0.533454 -1.329220 -0.000843 1 0 0 0 0 0 0 27820
0.001166 -0.008858 0.173348 0.417723 -0.831686 -1.348910 -0.000874 1 0 0 0 0 0 0 28819
0.001142 -0.008800 0.173379 0.305733 -0.724149 -1.230302 -0.000906 1 0 0 0 0 0 0 29820
0.001123 -0.008747 0.173404 0.236219 -0.635913 -1.199817 -0.000966 1 0 0 0 0 0 0 31742
0.001099 -0.008674 0.173438 0.293230 -0.886994 -1.336174 -0.001003 1 0 0 0 0 0 0 32929
0.001079 -0.008614 0.173465 0.237704 -0.743064 -1.279505 -0.001032 1 0 0 0 0 0 0 33859
0.001048 -0.008578 0.173483 0.384560 -0.415617 -1.180302 -0.001064 1 0 0 0 0 0 0 34875
0.001025 -0.008536 0.173502 0.289820 -0.447013 -1.213813 -0.001094 1 0 0 0 0 0 0 35841
0.001013 -0.008515 0.173511 0.131520 -0.181369 -1.107359 -0.001125 1 0 0 0 0 0 0 36827
0.001007 -0.008504 0.173515 0.039587 -0.015965 -1.058718 -0.001156 1 0 0 0 0 0 0 37829
0.001004 -0.008499 0.173517 -0.008807 0.073176 -1.048947 -0.001187 1 0 0 0 0 0 0 38829
0.001003 -0.008496 0.173518 -0.034561 0.122117 -1.066524 -0.001228 1 0 0 0 0 0 0 40129
0.000995 -0.008473 0.173515 0.047529 -0.137777 -1.049580 -0.001260 1 0 0 0 0 0 0 41172
0.000962 -0.008433 0.173517 0.375782 -0.369641 -1.114051 -0.001286 1 0 0 0 0 0 0 41981
0.000938 -0.008392 0.173514 0.290550 -0.419687 -1.100081 -0.001318 1 0 0 0 0 0 0 43012
0.000919 -0.008349 0.173510 0.222158 -0.435852 -1.101193 -0.001349 1 0 0 0 0 0 0 44016
0.000902 -0.008306 0.173506 0.184710 -0.441206 -1.115297 -0.001381 1 0 0 0 0 0 0 45024
0.000857 -0.008234 0.173503 0.539580 -0.803362 -1.164836 -0.001411 1 0 0 0 0 0 0 45994
0.000828 -0.008177 0.173499 0.380589 -0.659271 -1.171013 -0.001438 1 0 0 0 0 0 0 46846
0.000806 -0.008126 0.173494 0.266716 -0.552765 -1.186808 -0.001469 1 0 0 0 0 0 0 47830
0.000787 -0.008079 0.173488 0.205668 -0.494285 -1.210313 -0.001502 1 0 0 0 0 0 0 48909
0.000771 -0.008033 0.173483 0.174420 -0.463593 -1.232406 -0.001531 1 0 0 0 0 0 0 49837
0.000755 -0.007989 0.173478 0.158025 -0.446385 -1.259711 -0.001565 1 0 0 0 0 0 0 50914
0.000747 -0.007966 0.173475 0.053431 -0.150005 -1.324186 -0.001596 1 0 0 0 0 0 0 51916
0.000736 -0.007933 0.173471 0.087223 -0.258638 -1.332182 -0.001626 1 0 0 0 0 0 0 52854
0.000731 -0.007917 0.173469 0.015919 -0.049888 -1.390073 -0.001662 1 0 0 0 0 0 0 54006
0.000728 -0.007909 0.173468 -0.028667 0.081052 -1.428682 -0.001688 1 0 0 0 0 0 0 54842
0.000719 -0.007883 0.173464 0.043507 -0.135253 -1.424667 -0.001719 1 0 0 0 0 0 0 55848
0.000707 -0.007848 0.173460 0.088403 -0.269902 -1.432880 -0.001750 1 0 0 0 0 0 0 56848
0.000701 -0.007830 0.173458 0.015233 -0.051950 -1.488934 -0.001781 1 0 0 0 0 0 0 57831
0.000670 -0.007794 0.173459 0.344268 -0.273913 -1.561589 -0.001813 1 0 0 0 0 0 0 58845
0.000646 -0.007754 0.173456 0.266356 -0.343465 -1.545713 -0.001844 1 0 0 0 0 0 0 59848
0.000628 -0.007712 0.173452 0.202442 -0.372218 -1.545311 -0.001875 1 0 0 0 0 0 0 60825
0.000625 -0.007652 0.173453 -0.018826 -0.608253 -1.633856 -0.001906 1 0 0 0 0 0 0 61844
0.000595 -0.007594 0.173455 0.317308 -0.599130 -1.687872 -0.001937 1 0 0 0 0 0 0 62826
0.000572 -0.007543 0.173453 0.250639 -0.507103 -1.660542 -0.001968 1 0 0 0 0 0 0 63821
0.000554 -0.007496 0.173449 0.193093 -0.450407 -1.655285 -0.001999 1 0 0 0 0 0 0 64821
0.000537 -0.007450 0.173444 0.161248 -0.419047 -1.669748 -0.002035 1 0 0 0 0 0 0 65955
0.000521 -0.007405 0.173439 0.144768 -0.402527 -1.686213 -0.002063 1 0 0 0 0 0 0 66860
0.000514 -0.007383 0.173436 0.039839 -0.106110 -1.752494 -0.002098 1 0 0 0 0 0 0 67966
0.000517 -0.007333 0.173438 -0.113105 -0.438987 -1.829314 -0.002123 1 0 0 0 0 0 0 68786
0.000518 -0.007308 0.173438 -0.109647 -0.143300 -1.853318 -0.002156 1 0 0 0 0 0 0 69844
0.000519 -0.007295 0.173438 -0.100437 0.052326 -1.874682 -0.002187 1 0 0 0 0 0 0 70824
0.000512 -0.007267 0.173435 0.000374 -0.129724 -1.858108 -0.002218 1 0 0 0 0 0 0 71828
0.000509 -0.007253 0.173434 -0.036165 0.039270 -1.901149 -0.002250 1 0 0 0 0 0 0 72826
0.000500 -0.007224 0.173430 0.032247 -0.134822 -1.902086 -0.002285 1 0 0 0 0 0 0 73972
0.000488 -0.007188 0.173425 0.074630 -0.246478 -1.912305 -0.002318 1 0 0 0 0 0 0 75023
0.000496 -0.007152 0.173429 -0.186912 -0.240982 -2.044988 -0.002349 1 0 0 0 0 0 0 76012
0.000493 -0.007113 0.173427 -0.063309 -0.295538 -2.017767 -0.002381 1 0 0 0 0 0 0 77019
0.000484 -0.007071 0.173423 0.023373 -0.326840 -2.007835 -0.002411 1 0 0 0 0 0 0 77990
0.000472 -0.007028 0.173418 0.068709 -0.341516 -2.016415 -0.002442 1 0 0 0 0 0 0 78988
0.000459 -0.006985 0.173412 0.091339 -0.348211 -2.030661 -0.002469 1 0 0 0 0 0 0 79852
0.000459 -0.006924 0.173412 -0.085405 -0.573767 -2.127745 -0.002502 1 0 0 0 0 0 0 80893
0.000452 -0.006872 0.173409 -0.005409 -0.486610 -2.117363 -0.002530 1 0 0 0 0 0 0 81788
0.000441 -0.006824 0.173404 0.050933 -0.421531 -2.120613 -0.002560 1 0 0 0 0 0 0 82766
0.000429 -0.006778 0.173399 0.080152 -0.385273 -2.140421 -0.002597 1 0 0 0 0 0 0 83942
0.000415 -0.006733 0.173393 0.094612 -0.365981 -2.163968 -0.002631 1 0 0 0 0 0 0 85040
0.000408 -0.006711 0.173390 0.006020 -0.070024 -2.224399 -0.002656 1 0 0 0 0 0 0 85815
0.000412 -0.006661 0.173391 -0.140785 -0.401614 -2.306701 -0.002689 1 0 0 0 0 0 0 86893
0.000414 -0.006635 0.173392 -0.132721 -0.106555 -2.331111 -0.002720 1 0 0 0 0 0 0 87891
0.000407 -0.006601 0.173388 -0.025108 -0.197896 -2.309223 -0.002749 1 0 0 0 0 0 0 88817
0.000404 -0.006584 0.173387 -0.057308 0.020277 -2.352376 -0.002781 1 0 0 0 0 0 0 89813
0.000402 -0.006575 0.173386 -0.082476 0.156953 -2.390801 -0.002812 1 0 0 0 0 0 0 90817
0.000409 -0.006532 0.173388 -0.188992 -0.280634 -2.452029 -0.002842 1 0 0 0 0 0 0 91770
0.000412 -0.006510 0.173389 -0.159796 -0.040571 -2.469294 -0.002874 1 0 0 0 0 0 0 92803
0.000406 -0.006477 0.173386 -0.041807 -0.159492 -2.445454 -0.002905 1 0 0 0 0 0 0 93812
0.000418 -0.006444 0.173391 -0.257252 -0.178643 -2.560364 -0.002937 1 0 0 0 0 0 0 94822
0.000416 -0.006405 0.173389 -0.108852 -0.247813 -2.522514 -0.002968 1 0 0 0 0 0 0 95810
0.000415 -0.006386 0.173389 -0.105329 -0.000307 -2.552561 -0.003000 1 0 0 0 0 0 0 96824
0.000422 -0.006337 0.173390 -0.204221 -0.356932 -2.612933 -0.003031 1 0 0 0 0 0 0 97818
0.000418 -0.006291 0.173388 -0.075854 -0.360434 -2.587065 -0.003064 1 0 0 0 0 0 0 98872
0.000416 -0.006267 0.173387 -0.090188 -0.056466 -2.631674 -0.003102 1 0 0 0 0 0 0 100109
0.000408 -0.006234 0.173383 -0.009716 -0.160055 -2.619760 -0.003129 1 0 0 0 0 0 0 100968
0.000440 -0.006206 0.173382 -0.528068 -0.101718 -2.672544 -0.003155 1 0 0 0 0 0 0 101802
0.000456 -0.006192 0.173381 -0.373782 0.090340 -2.710620 -0.003186 1 0 0 0 0 0 0 102781
0.000464 -0.006184 0.173381 -0.255856 0.204138 -2.744050 -0.003218 1 0 0 0 0 0 0 103829
0.000482 -0.006165 0.173372 -0.380346 0.049557 -2.663284 -0.003250 1 0 0 0 0 0 0 104831
0.000491 -0.006155 0.173368 -0.275672 0.167734 -2.738344 -0.003281 1 0 0 0 0 0 0 105826
0.000496 -0.006150 0.173366 -0.206971 0.247034 -2.798040 -0.003313 1 0 0 0 0 0 0 106844
0.000513 -0.006131 0.173357 -0.358859 0.075658 -2.737331 -0.003352 1 0 0 0 0 0 0 108097
0.000521 -0.006122 0.173353 -0.267620 0.184407 -2.813671 -0.003377 1 0 0 0 0 0 0 108896
0.000533 -0.006078 0.173353 -0.299793 -0.250540 -2.908102 -0.003413 1 0 0 0 0 0 0 110060
0.000538 -0.006056 0.173353 -0.230147 -0.008869 -2.936189 -0.003440 1 0 0 0 0 0 0 110908
0.000556 -0.006029 0.173344 -0.374938 -0.055133 -2.854693 -0.003474 1 0 0 0 0 0 0 111993
0.000564 -0.006015 0.173340 -0.279419 0.121156 -2.924194 -0.003499 1 0 0 0 0 0 0 112819
0.000583 -0.005992 0.173330 -0.403024 0.015481 -2.874802 -0.003534 1 0 0 0 0 0 0 113923
0.000592 -0.005980 0.173325 -0.295855 0.159281 -2.962003 -0.003562 1 0 0 0 0 0 0 114808
0.000611 -0.005958 0.173314 -0.413416 0.036262 -2.916737 -0.003592 1 0 0 0 0 0 0 115789
0.000643 -0.005953 0.173304 -0.586553 0.243990 -2.949597 -0.003630 1 0 0 0 0 0 0 116985
0.000651 -0.005928 0.173296 -0.308156 0.017746 -3.002564 -0.003663 1 0 0 0 0 0 0 118039
0.000677 -0.005921 0.173287 -0.510345 0.229106 -3.016504 -0.003688 1 0 0 0 0 0 0 118845
0.000704 -0.005902 0.173275 -0.552673 0.082522 -2.993564 -0.003721 1 0 0 0 0 0 0 119895
0.000740 -0.005897 0.173263 -0.664647 0.271767 -3.036432 -0.003752 1 0 0 0 0 0 0 120902
0.000750 -0.005874 0.173255 -0.353252 0.035432 -3.093203 -0.003780 1 0 0 0 0 0 0 121809
0.000777 -0.005867 0.173246 -0.539026 0.242293 -3.115719 -0.003812 1 0 0 0 0 0 0 122806
0.000805 -0.005847 0.173233 -0.573231 0.092769 -3.093039 -0.003843 1 0 0 0 0 0 0 123813
0.000812 -0.005816 0.173223 -0.302991 -0.077582 -3.158345 -0.003875 1 0 0 0 0 0 0 124821
0.000830 -0.005784 0.173210 -0.422519 -0.101782 -3.141210 -0.003905 1 0 0 0 0 0 0 125802
0.000861 -0.005773 0.173199 -0.604280 0.180465 -3.187065 -0.003937 1 0 0 0 0 0 0 126825
0.000869 -0.005746 0.173190 -0.331017 -0.006236 -3.246729 -0.003968 1 0 0 0 0 0 0 127798
0.000888 -0.005716 0.173178 -0.441646 -0.061647 -3.224600 -0.003999 1 0 0 0 0 0 0 128819
0.000912 -0.005684 0.173163 -0.523654 -0.084851 -3.221100 -0.004031 1 0 0 0 0 0 0 129823
0.000916 -0.005647 0.173153 -0.285380 -0.166358 -3.299599 -0.004062 1 0 0 0 0 0 0 130823
0.000933 -0.005612 0.173139 -0.422148 -0.143864 -3.290691 -0.004095 1 0 0 0 0 0 0 131881
0.000956 -0.005578 0.173124 -0.518173 -0.125279 -3.297748 -0.004132 1 0 0 0 0 0 0 133052
0.000983 -0.005544 0.173109 -0.570508 -0.115608 -3.308326 -0.004159 1 0 0 0 0 0 0 133926
0.001017 -0.005533 0.173096 -0.693014 0.177244 -3.372131 -0.004187 1 0 0 0 0 0 0 134834
0.001049 -0.005511 0.173082 -0.671488 0.065772 -3.373456 -0.004217 1 0 0 0 0 0 0 135782
0.001080 -0.005483 0.173066 -0.654473 -0.015255 -3.384967 -0.004250 1 0 0 0 0 0 0 136821
0.001110 -0.005453 0.173050 -0.647114 -0.058174 -3.402892 -0.004281 1 0 0 0 0 0 0 137827
0.001140 -0.005422 0.173034 -0.645319 -0.079884 -3.423343 -0.004311 1 0 0 0 0 0 0 138785
0.001133 -0.005401 0.173017 -0.170997 0.064429 -3.445465 -0.004344 1 0 0 0 0 0 0 139842
0.001137 -0.005352 0.172997 -0.267564 -0.289706 -3.428019 -0.004380 1 0 0 0 0 0 0 140993
0.001154 -0.005312 0.172979 -0.444864 -0.222043 -3.476767 -0.004415 1 0 0 0 0 0 0 142119
0.001155 -0.005270 0.172952 -0.262380 -0.227901 -3.391173 -0.004439 1 0 0 0 0 0 0 142894
0.001170 -0.005233 0.172931 -0.430559 -0.170271 -3.476305 -0.004474 1 0 0 0 0 0 0 143995
0.001171 -0.005193 0.172903 -0.256378 -0.199729 -3.418342 -0.004503 1 0 0 0 0 0 0 144933
0.001186 -0.005156 0.172881 -0.429656 -0.156732 -3.509913 -0.004531 1 0 0 0 0 0 0 145832
0.001186 -0.005117 0.172853 -0.258155 -0.193558 -3.457873 -0.004561 1 0 0 0 0 0 0 146799
0.001223 -0.005086 0.172826 -0.718383 -0.084055 -3.486536 -0.004593 1 0 0 0 0 0 0 147822
0.001234 -0.005049 0.172795 -0.435408 -0.149758 -3.466334 -0.004625 1 0 0 0 0 0 0 148843
0.001255 -0.005015 0.172757 -0.528395 -0.125148 -3.392924 -0.004654 1 0 0 0 0 0 0 149757
0.001258 -0.004976 0.172721 -0.315641 -0.175387 -3.440287 -0.004693 1 0 0 0 0 0 0 151021
0.001275 -0.004941 0.172681 -0.469201 -0.137849 -3.412965 -0.004730 1 0 0 0 0 0 0 152211
0.001276 -0.004903 0.172630 -0.287156 -0.177335 -3.273016 -0.004750 1 0 0 0 0 0 0 152835
0.001292 -0.004867 0.172597 -0.458661 -0.143814 -3.522930 -0.004784 1 0 0 0 0 0 0 153915
0.001299 -0.004851 0.172552 -0.377785 0.107365 -3.418822 -0.004814 1 0 0 0 0 0 0 154894
0.001296 -0.004822 0.172498 -0.228299 -0.031199 -3.305946 -0.004842 1 0 0 0 0 0 0 155784
0.001310 -0.004791 0.172449 -0.430604 -0.062474 -3.379766 -0.004874 1 0 0 0 0 0 0 156819
0.001317 -0.004777 0.172397 -0.367646 0.150811 -3.364391 -0.004905 1 0 0 0 0 0 0 157800
0.001313 -0.004750 0.172340 -0.227000 -0.008659 -3.312240 -0.004937 1 0 0 0 0 0 0 158813
0.001327 -0.004720 0.172274 -0.433327 -0.045773 -3.220858 -0.004967 1 0 0 0 0 0 0 159793
0.001334 -0.004707 0.172214 -0.373222 0.161661 -3.302347 -0.004999 1 0 0 0 0 0 0 160815
0.001352 -0.004685 0.172147 -0.520966 0.066792 -3.239357 -0.005030 1 0 0 0 0 0 0 161800
0.001362 -0.004675 0.172072 -0.420711 0.226379 -3.135907 -0.005061 1 0 0 0 0 0 0 162795
0.001381 -0.004655 0.171997 -0.549162 0.101939 -3.159766 -0.005092 1 0 0 0 0 0 0 163788
0.001399 -0.004607 0.171919 -0.539694 -0.273510 -3.134337 -0.005124 1 0 0 0 0 0 0 164793
0.001409 -0.004585 0.171838 -0.428108 0.024246 -3.105625 -0.005155 1 0 0 0 0 0 0 165811
0.001414 -0.004576 0.171755 -0.363330 0.224397 -3.113470 -0.005206 1 0 0 0 0 0 0 167424
0.001417 -0.004572 0.171716 -0.330583 0.315530 -3.695385 -0.005216 1 0 0 0 0 0 0 167764
0.001441 -0.004515 0.171599 -0.607105 -0.361165 -2.752139 -0.005251 1 0 0 0 0 0 0 168877
0.001468 -0.004472 0.171489 -0.682501 -0.260068 -2.763518 -0.005281 1 0 0 0 0 0 0 169817
0.001505 -0.004457 0.171386 -0.809361 0.126197 -2.873014 -0.005311 1 0 0 0 0 0 0 170785
0.001538 -0.004435 0.171283 -0.790162 0.059623 -2.885381 -0.005340 1 0 0 0 0 0 0 171727
0.001555 -0.004426 0.171173 -0.577832 0.227694 -2.820200 -0.005373 1 0 0 0 0 0 0 172773
0.001564 -0.004423 0.171060 -0.452320 0.333135 -2.786264 -0.005404 1 0 0 0 0 0 0 173778
0.001584 -0.004406 0.170951 -0.586186 0.161239 -2.855388 -0.005444 1 0 0 0 0 0 0 175048
0.001617 -0.004405 0.170816 -0.767085 0.351854 -2.539247 -0.005473 1 0 0 0 0 0 0 175974
0.001642 -0.004367 0.170692 -0.687351 -0.117842 -2.661068 -0.005505 1 0 0 0 0 0 0 177010
0.001677 -0.004355 0.170565 -0.818159 0.179681 -2.646089 -0.005530 1 0 0 0 0 0 0 177785
0.001688 -0.004328 0.170454 -0.519600 0.015666 -2.872923 -0.005568 1 0 0 0 0 0 0 179021
0.001708 -0.004299 0.170313 -0.622708 -0.027236 -2.504041 -0.005596 1 0 0 0 0 0 0 179907
0.001719 -0.004287 0.170183 -0.506410 0.181906 -2.628055 -0.005624 1 0 0 0 0 0 0 180793
0.001763 -0.004270 0.170058 -0.922774 0.149063 -2.718090 -0.005654 1 0 0 0 0 0 0 181771
0.001778 -0.004241 0.169931 -0.597079 -0.019616 -2.710469 -0.005686 1 0 0 0 0 0 0 182790
0.001801 -0.004210 0.169797 -0.673834 -0.050966 -2.627085 -0.005720 1 0 0 0 0 0 0 183868
0.001853 -0.004199 0.169578 -1.067392 0.201670 -1.518339 -0.005750 1 0 0 0 0 0 0 184842
0.001878 -0.004182 0.169469 -0.746094 0.136927 -2.859501 -0.005780 1 0 0 0 0 0 0 185810
0.001890 -0.004174 0.169336 -0.561751 0.266478 -2.689980 -0.005816 1 0 0 0 0 0 0 186935
0.001889 -0.004149 0.169187 -0.375213 0.051170 -2.467626 -0.005842 1 0 0 0 0 0 0 187791
0.001905 -0.004121 0.169040 -0.568769 -0.015973 -2.490101 -0.005874 1 0 0 0 0 0 0 188796
0.001913 -0.004108 0.168888 -0.495113 0.183438 -2.434208 -0.005905 1 0 0 0 0 0 0 189794
0.001933 -0.004042 0.168665 -0.643867 -0.502322 -1.500173 -0.005936 1 0 0 0 0 0 0 190782
0.001936 -0.004032 0.168548 -0.448442 0.167895 -2.794219 -0.005968 1 0 0 0 0 0 0 191802
0.001931 -0.004005 0.168403 -0.315952 0.015073 -2.583251 -0.005998 1 0 0 0 0 0 0 192776
0.001962 -0.003996 0.168172 -0.780706 0.234706 -1.433866 -0.006030 1 0 0 0 0 0 0 193796
0.001960 -0.003973 0.168047 -0.399894 0.066393 -2.713982 -0.006061 1 0 0 0 0 0 0 194777
0.001960 -0.003958 0.167811 -0.381432 0.163689 -1.402797 -0.006093 1 0 0 0 0 0 0 195816
0.001960 -0.003957 0.167690 -0.387840 0.346220 -2.765518 -0.006124 1 0 0 0 0 0 0 196797
0.001975 -0.003939 0.167534 -0.592416 0.155307 -2.472514 -0.006155 1 0 0 0 0 0 0 197795
0.001954 -0.003921 0.167286 -0.137503 0.130672 -1.249866 -0.006214 1 0 0 0 0 0 0 199696
0.001973 -0.003924 0.167136 -0.617129 0.404927 -2.407345 -0.006224 1 0 0 0 0 0 0 199999
0.001988 -0.003929 0.166881 -0.618849 0.460782 -1.137458 -0.006253 1 0 0 0 0 0 0 200923
0.001991 -0.003931 0.166736 -0.454296 0.421315 -2.455097 -0.006279 1 0 0 0 0 0 0 201770
0.001992 -0.003932 0.166579 -0.424653 0.419382 -2.439489 -0.006310 1 0 0 0 0 0 0 202748
0.001960 -0.003928 0.166326 0.013970 0.345071 -1.185900 -0.006343 1 0 0 0 0 0 0 203820
0.001970 -0.003910 0.166168 -0.491796 0.158327 -2.299553 -0.006374 1 0 0 0 0 0 0 204799
0.001944 -0.003891 0.165912 -0.077748 0.125439 -1.144030 -0.006406 1 0 0 0 0 0 0 205813
0.001939 -0.003888 0.165764 -0.313811 0.335763 -2.436937 -0.006439 1 0 0 0 0 0 0 206898
0.001936 -0.003888 0.165477 -0.359723 0.393912 -0.746938 -0.006472 1 0 0 0 0 0 0 207929
0.001936 -0.003888 0.165324 -0.395214 0.407505 -2.324530 -0.006505 1 0 0 0 0 0 0 208998
0.001935 -0.003890 0.165031 -0.408228 0.434027 -0.661243 -0.006536 1 0 0 0 0 0 0 209981
0.001935 -0.003890 0.164875 -0.408936 0.418559 -2.286858 -0.006567 1 0 0 0 0 0 0 210971
0.001901 -0.003884 0.164589 0.030989 0.332849 -0.745492 -0.006597 1 0 0 0 0 0 0 211944
0.001895 -0.003883 0.164433 -0.289942 0.391119 -2.286590 -0.006624 1 0 0 0 0 0 0 212808
0.001857 -0.003876 0.164173 0.098625 0.317232 -1.085074 -0.006655 1 0 0 0 0 0 0 213790
0.001834 -0.003892 0.164013 -0.065252 0.617850 -2.264664 -0.006689 1 0 0 0 0 0 0 214871
0.001794 -0.003932 0.163700 0.151543 0.962784 -0.386133 -0.006720 1 0 0 0 0 0 0 215882
0.001794 -0.003962 0.163524 -0.351616 0.865470 -1.977292 -0.006749 1 0 0 0 0 0 0 216796
0.001794 -0.003986 0.163238 -0.410321 0.785341 -0.700327 -0.006786 1 0 0 0 0 0 0 217974
0.001759 -0.003984 0.162960 0.039119 0.445770 -0.673999 -0.006818 1 0 0 0 0 0 0 219009
0.001727 -0.004010 0.162690 0.060222 0.783619 -0.771901 -0.006841 1 0 0 0 0 0 0 219759
0.001721 -0.004014 0.162552 -0.286606 0.529128 -2.494516 -0.006877 1 0 0 0 0 0 0 220905
0.001727 -0.004052 0.162237 -0.474766 0.949344 -0.346217 -0.006907 1 0 0 0 0 0 0 221858
0.001704 -0.004052 0.162057 -0.123124 0.499908 -1.905346 -0.006936 1 0 0 0 0 0 0 222801
0.001664 -0.004080 0.161754 0.144828 0.818713 -0.434597 -0.006968 1 0 0 0 0 0 0 223807
0.001656 -0.004083 0.161568 -0.254714 0.538084 -1.808709 -0.006999 1 0 0 0 0 0 0 224799
0.001616 -0.004079 0.161249 0.127664 0.404129 -0.218910 -0.007030 1 0 0 0 0 0 0 225801
0.001609 -0.004076 0.161059 -0.255777 0.428348 -1.727541 -0.007061 1 0 0 0 0 0 0 226799
0.001556 -0.004129 0.160735 0.297445 1.143785 -0.116577 -0.007093 1 0 0 0 0 0 0 227801
0.001532 -0.004107 0.160450 -0.015009 0.248543 -0.452283 -0.007124 1 0 0 0 0 0 0 228802
0.001518 -0.004142 0.160261 -0.185576 0.913022 -1.732406 -0.007155 1 0 0 0 0 0 0 229796
0.001473 -0.004161 0.159936 0.202429 0.764666 -0.089142 -0.007187 1 0 0 0 0 0 0 230813
0.001438 -0.004191 0.159646 0.122365 0.907685 -0.353063 -0.007218 1 0 0 0 0 0 0 231805
0.001408 -0.004189 0.159463 0.042904 0.498709 -1.778380 -0.007252 1 0 0 0 0 0 0 232905
0.001351 -0.004178 0.159109 0.394549 0.350747 0.325971 -0.007286 1 0 0 0 0 0 0 233977
0.001289 -0.004227 0.158798 0.498763 1.120019 -0.017544 -0.007317 1 0 0 0 0 0 0 234966
0.001278 -0.004233 0.158603 -0.148577 0.638051 -1.538618 -0.007343 1 0 0 0 0 0 0 235814
0.001235 -0.004229 0.158269 0.200354 0.462659 0.119069 -0.007373 1 0 0 0 0 0 0 236788
0.001211 -0.004245 0.158084 -0.014391 0.695754 -1.633975 -0.007405 1 0 0 0 0 0 0 237803
0.001193 -0.004255 0.157743 -0.106644 0.664011 0.218814 -0.007437 1 0 0 0 0 0 0 238820
0.001164 -0.004283 0.157442 0.023696 0.884383 -0.087037 -0.007468 1 0 0 0 0 0 0 239812
0.001122 -0.004279 0.157138 0.216205 0.502561 -0.062624 -0.007501 1 0 0 0 0 0 0 240869
0.001075 -0.004288 0.156939 0.293596 0.627770 -1.424262 -0.007538 1 0 0 0 0 0 0 242041
0.001005 -0.004284 0.156532 0.610579 0.477994 1.162188 -0.007563 1 0 0 0 0 0 0 242850
0.000971 -0.004276 0.156350 0.189520 0.417115 -1.486492 -0.007600 1 0 0 0 0 0 0 244031
0.000920 -0.004294 0.155961 0.354689 0.748442 0.956139 -0.007627 1 0 0 0 0 0 0 244892
0.000873 -0.004307 0.155771 0.334888 0.718570 -1.378779 -0.007655 1 0 0 0 0 0 0 245806
0.000803 -0.004307 0.155434 0.632307 0.551141 0.333194 -0.007686 1 0 0 0 0 0 0 246788
0.000768 -0.004299 0.155234 0.213240 0.425263 -1.289438 -0.007719 1 0 0 0 0 0 0 247860
0.000717 -0.004317 0.154865 0.371336 0.760441 0.779735 -0.007750 1 0 0 0 0 0 0 248849
0.000708 -0.004317 0.154652 -0.146206 0.560553 -1.033318 -0.007780 1 0 0 0 0 0 0 249807
0.000667 -0.004308 0.154297 0.220400 0.420330 0.650125 -0.007816 1 0 0 0 0 0 0 250961
0.000622 -0.004294 0.153973 0.310468 0.351655 0.446956 -0.007853 1 0 0 0 0 0 0 252118
0.000565 -0.004245 0.153642 0.476683 -0.127482 0.526670 -0.007875 1 0 0 0 0 0 0 252837
0.000533 -0.004229 0.153488 0.180576 0.268754 -1.757505 -0.007907 1 0 0 0 0 0 0 253854
0.000485 -0.004240 0.153142 0.361981 0.656449 0.541369 -0.007939 1 0 0 0 0 0 0 254893
0.000453 -0.004234 0.152936 0.162088 0.461434 -1.050446 -0.007967 1 0 0 0 0 0 0 255780
0.000373 -0.004245 0.152604 0.791482 0.681190 0.457527 -0.007999 1 0 0 0 0 0 0 256812
0.000352 -0.004221 0.152408 0.081092 0.244356 -1.151857 -0.008029 1 0 0 0 0 0 0 257775
0.000302 -0.004193 0.152058 0.388794 0.144816 0.712615 -0.008061 1 0 0 0 0 0 0 258802
0.000271 -0.004179 0.151850 0.182428 0.324538 -0.931346 -0.008092 1 0 0 0 0 0 0 259777
0.000180 -0.004151 0.151504 0.947045 0.149958 0.723526 -0.008123 1 0 0 0 0 0 0 260781
0.000157 -0.004120 0.151304 0.135339 0.102279 -1.003132 -0.008154 1 0 0 0 0 0 0 261752
0.000106 -0.004087 0.150950 0.425384 0.060753 0.863185 -0.008185 1 0 0 0 0 0 0 262762
0.000091 -0.004056 0.150748 0.001116 0.079674 -0.924703 -0.008216 1 0 0 0 0 0 0 263753
0.000045 -0.004022 0.150391 0.350307 0.046690 0.940270 -0.008248 1 0 0 0 0 0 0 264787
0.000030 -0.003991 0.150188 -0.013210 0.073215 -0.861567 -0.008280 1 0 0 0 0 0 0 265807
-0.000048 -0.003949 0.149841 0.782913 -0.063417 0.844421 -0.008321 1 0 0 0 0 0 0 267121
-0.000068 -0.003934 0.149493 0.103602 0.274131 1.072698 -0.008346 1 0 0 0 0 0 0 267903
-0.000094 -0.003924 0.149331 0.115292 0.371577 -1.326599 -0.008373 1 0 0 0 0 0 0 268777
-0.000129 -0.003911 0.149119 0.245088 0.334221 -0.893845 -0.008403 1 0 0 0 0 0 0 269737
-0.000199 -0.003857 0.148778 0.718552 -0.192506 0.845126 -0.008436 1 0 0 0 0 0 0 270785
-0.000233 -0.003840 0.148591 0.298874 0.224372 -0.961873 -0.008467 1 0 0 0 0 0 0 271783
-0.000269 -0.003791 0.148251 0.283350 -0.147615 0.862910 -0.008499 1 0 0 0 0 0 0 272792
-0.000304 -0.003752 0.148055 0.276904 -0.061780 -0.809451 -0.008530 1 0 0 0 0 0 0 273781
-0.000344 -0.003725 0.147827 0.339931 0.093077 -0.542288 -0.008567 1 0 0 0 0 0 0 274971
-0.000417 -0.003660 0.147438 0.788254 -0.376350 1.608510 -0.008601 1 0 0 0 0 0 0 276072
-0.000436 -0.003624 0.147225 0.130424 -0.056900 -0.459857 -0.008624 1 0 0 0 0 0 0 276812
-0.000460 -0.003621 0.147024 0.140733 0.409970 -0.793481 -0.008663 1 0 0 0 0 0 0 278042
-0.000489 -0.003583 0.146636 0.194640 -0.012123 1.631611 -0.008689 1 0 0 0 0 0 0 278878
-0.000500 -0.003553 0.146476 -0.019913 0.054422 -1.081266 -0.008721 1 0 0 0 0 0 0 279897
-0.000528 -0.003529 0.146260 0.171547 0.142967 -0.607363 -0.008748 1 0 0 0 0 0 0 280772
-0.000548 -0.003493 0.146031 0.099028 -0.013540 -0.369629 -0.008781 1 0 0 0 0 0 0 281836
-0.000596 -0.003457 0.145687 0.455928 -0.034489 1.171582 -0.008812 1 0 0 0 0 0 0 282826
-0.000611 -0.003426 0.145505 0.057507 0.034222 -0.756690 -0.008846 1 0 0 0 0 0 0 283919
-0.000631 -0.003368 0.145163 0.099783 -0.327488 1.154644 -0.008876 1 0 0 0 0 0 0 284872
-0.000663 -0.003328 0.144989 0.253409 -0.118689 -0.825020 -0.008903 1 0 0 0 0 0 0 285742
-0.000701 -0.003301 0.144793 0.346406 0.058752 -0.717400 -0.008936 1 0 0 0 0 0 0 286799
-0.000738 -0.003245 0.144442 0.362340 -0.297921 1.333742 -0.008969 1 0 0 0 0 0 0 287858
-0.000773 -0.003207 0.144266 0.326354 -0.118328 -0.723038 -0.008997 1 0 0 0 0 0 0 288754
-0.000796 -0.003163 0.144051 0.182025 -0.169822 -0.396475 -0.009029 1 0 0 0 0 0 0 289767
-0.000814 -0.003117 0.143819 0.098015 -0.206289 -0.134597 -0.009061 1 0 0 0 0 0 0 290773
-0.000830 -0.003070 0.143581 0.055339 -0.225387 -0.000615 -0.009092 1 0 0 0 0 0 0 291771
-0.000837 -0.003045 0.143348 -0.053564 0.052201 -0.039982 -0.009123 1 0 0 0 0 0 0 292768
-0.000884 -0.003020 0.143108 0.454377 0.074224 0.070790 -0.009154 1 0 0 0 0 0 0 293769
-0.000913 -0.002984 0.142866 0.284540 -0.069797 0.134887 -0.009185 1 0 0 0 0 0 0 294771
-0.000934 -0.002942 0.142622 0.157942 -0.158527 0.178795 -0.009217 1 0 0 0 0 0 0 295770
-0.000950 -0.002898 0.142378 0.090890 -0.206121 0.214635 -0.009248 1 0 0 0 0 0 0 296772
-0.000958 -0.002874 0.142142 -0.029700 0.054127 0.133340 -0.009279 1 0 0 0 0 0 0 297770
-0.000990 -0.002834 0.141910 0.273087 -0.140830 0.097927 -0.009314 1 0 0 0 0 0 0 298886
-0.001000 -0.002746 0.141549 0.029984 -0.790781 1.799379 -0.009341 1 0 0 0 0 0 0 299751
-0.001023 -0.002724 0.141378 0.166650 0.004924 -0.479638 -0.009376 1 0 0 0 0 0 0 300873
-0.001040 -0.002689 0.141162 0.109946 -0.088427 -0.093866 -0.009405 1 0 0 0 0 0 0 301788
-0.001048 -0.002670 0.140935 -0.015666 0.103251 0.087443 -0.009436 1 0 0 0 0 0 0 302776
-0.001065 -0.002616 0.140716 0.086945 -0.333409 0.038956 -0.009467 1 0 0 0 0 0 0 303780
-0.001079 -0.002566 0.140480 0.066264 -0.335488 0.278252 -0.009498 1 0 0 0 0 0 0 304769
-0.001107 -0.002534 0.140255 0.246932 -0.098360 0.175439 -0.009529 1 0 0 0 0 0 0 305777
-0.001112 -0.002479 0.140026 -0.033818 -0.380918 0.235301 -0.009569 1 0 0 0 0 0 0 307029
-0.001124 -0.002405 0.139652 0.039652 -0.674857 2.176144 -0.009595 1 0 0 0 0 0 0 307875
-0.001126 -0.002391 0.139497 -0.097379 0.086987 -0.469580 -0.009631 1 0 0 0 0 0 0 309016
-0.001138 -0.002339 0.139275 0.036311 -0.339618 0.152425 -0.009657 1 0 0 0 0 0 0 309864
-0.001144 -0.002313 0.139075 -0.039907 -0.060191 -0.037325 -0.009693 1 0 0 0 0 0 0 311011
-0.001131 -0.002281 0.138835 -0.293208 -0.097464 0.480834 -0.009720 1 0 0 0 0 0 0 311869
-0.001131 -0.002243 0.138618 -0.157136 -0.187494 0.257267 -0.009756 1 0 0 0 0 0 0 313021
-0.001151 -0.002217 0.138371 0.125200 -0.047939 0.658193 -0.009779 1 0 0 0 0 0 0 313753
-0.001146 -0.002187 0.138170 -0.174733 -0.079308 0.112118 -0.009812 1 0 0 0 0 0 0 314810
-0.001164 -0.002166 0.137957 0.096277 0.019591 0.231794 -0.009842 1 0 0 0 0 0 0 315787
-0.001157 -0.002138 0.137741 -0.195613 -0.058052 0.317088 -0.009874 1 0 0 0 0 0 0 316814
-0.001153 -0.002122 0.137512 -0.194006 0.093455 0.503770 -0.009910 1 0 0 0 0 0 0 317947
-0.001156 -0.002092 0.137270 -0.094835 -0.088038 0.732371 -0.009937 1 0 0 0 0 0 0 318831
-0.001158 -0.002076 0.137060 -0.114258 0.080198 0.350282 -0.009968 1 0 0 0 0 0 0 319797
-0.001170 -0.002025 0.136845 0.033964 -0.365285 0.413531 -0.010001 1 0 0 0 0 0 0 320859
-0.001176 -0.001998 0.136616 -0.045441 -0.100545 0.615204 -0.010030 1 0 0 0 0 0 0 321796
-0.001184 -0.001962 0.136403 -0.013110 -0.185950 0.466735 -0.010060 1 0 0 0 0 0 0 322751
-0.001194 -0.001923 0.136195 0.009863 -0.253589 0.402234 -0.010091 1 0 0 0 0 0 0 323756
-0.001198 -0.001901 0.135968 -0.064715 -0.025859 0.654323 -0.010123 1 0 0 0 0 0 0 324769
-0.001185 -0.001874 0.135746 -0.299715 -0.086541 0.661045 -0.010154 1 0 0 0 0 0 0 325749
-0.001177 -0.001859 0.135543 -0.244908 0.073353 0.420417 -0.010185 1 0 0 0 0 0 0 326767
-0.001158 -0.001835 0.135329 -0.395171 -0.038657 0.569990 -0.010216 1 0 0 0 0 0 0 327745
-0.001155 -0.001801 0.135121 -0.214063 -0.178214 0.541042 -0.010248 1 0 0 0 0 0 0 328772
-0.001131 -0.001788 0.134914 -0.454878 0.077679 0.539644 -0.010279 1 0 0 0 0 0 0 329775
-0.001139 -0.001775 0.134697 -0.065830 0.102852 0.690330 -0.010310 1 0 0 0 0 0 0 330770
-0.001128 -0.001752 0.134478 -0.281414 -0.031010 0.771378 -0.010341 1 0 0 0 0 0 0 331764
-0.001128 -0.001719 0.134266 -0.157873 -0.177209 0.693539 -0.010376 1 0 0 0 0 0 0 332878
-0.001127 -0.001701 0.134038 -0.158787 0.002486 0.935776 -0.010405 1 0 0 0 0 0 0 333783
-0.001112 -0.001676 0.133844 -0.348554 -0.073430 0.544331 -0.010438 1 0 0 0 0 0 0 334869
-0.001110 -0.001642 0.133642 -0.197028 -0.202779 0.626094 -0.010468 1 0 0 0 0 0 0 335797
-0.001094 -0.001609 0.133457 -0.364351 -0.207436 0.432382 -0.010498 1 0 0 0 0 0 0 336776
-0.001091 -0.001571 0.133259 -0.207156 -0.277080 0.614804 -0.010530 1 0 0 0 0 0 0 337781
-0.001090 -0.001551 0.133065 -0.184365 -0.050956 0.598632 -0.010560 1 0 0 0 0 0 0 338769
-0.001073 -0.001524 0.132853 -0.369997 -0.117606 0.855858 -0.010592 1 0 0 0 0 0 0 339776
-0.001065 -0.001510 0.132654 -0.292900 0.035875 0.738893 -0.010631 1 0 0 0 0 0 0 341032
-0.001045 -0.001487 0.132440 -0.428657 -0.074550 0.948410 -0.010657 1 0 0 0 0 0 0 341870
-0.001035 -0.001474 0.132240 -0.325035 0.055383 0.813348 -0.010686 1 0 0 0 0 0 0 342788
-0.001015 -0.001452 0.132056 -0.443107 -0.059428 0.617589 -0.010725 1 0 0 0 0 0 0 344051
-0.001004 -0.001439 0.131837 -0.340029 0.053132 1.080373 -0.010751 1 0 0 0 0 0 0 344876
-0.001046 -0.001403 0.131675 0.353936 -0.249696 0.401998 -0.010780 1 0 0 0 0 0 0 345784
-0.001059 -0.001404 0.131504 0.067104 0.206061 0.473987 -0.010810 1 0 0 0 0 0 0 346748
-0.001072 -0.001384 0.131340 0.022986 -0.027096 0.408003 -0.010841 1 0 0 0 0 0 0 347753
-0.001077 -0.001372 0.131159 -0.072522 0.066549 0.655820 -0.010873 1 0 0 0 0 0 0 348767
-0.001065 -0.001351 0.130981 -0.311502 -0.060462 0.653122 -0.010904 1 0 0 0 0 0 0 349753
-0.001058 -0.001339 0.130794 -0.267874 0.052779 0.794906 -0.010941 1 0 0 0 0 0 0 350946
-0.001040 -0.001317 0.130584 -0.418247 -0.073992 1.138242 -0.010979 1 0 0 0 0 0 0 352162
-0.001016 -0.001290 0.130366 -0.511188 -0.155963 1.317178 -0.010998 1 0 0 0 0 0 0 352783
-0.001004 -0.001277 0.130224 -0.364778 0.013108 0.346440 -0.011030 1 0 0 0 0 0 0 353798
-0.000997 -0.001269 0.130051 -0.284652 0.101857 0.691656 -0.011062 1 0 0 0 0 0 0 354815
-0.001013 -0.001259 0.129875 0.022666 0.086603 0.775312 -0.011091 1 0 0 0 0 0 0 355739
-0.001006 -0.001239 0.129700 -0.243606 -0.059720 0.809597 -0.011122 1 0 0 0 0 0 0 356751
-0.001008 -0.001208 0.129534 -0.155245 -0.210001 0.706778 -0.011153 1 0 0 0 0 0 0 357724
-0.001029 -0.001187 0.129361 0.093367 -0.101718 0.810276 -0.011184 1 0 0 0 0 0 0 358740
-0.001038 -0.001176 0.129176 -0.024287 0.032115 1.009857 -0.011216 1 0 0 0 0 0 0 359745
-0.001048 -0.001150 0.129007 -0.024802 -0.147399 0.845802 -0.011247 1 0 0 0 0 0 0 360754
-0.001039 -0.001122 0.128833 -0.283342 -0.203191 0.908192 -0.011278 1 0 0 0 0 0 0 361720
-0.001053 -0.001102 0.128658 0.005189 -0.097723 0.966644 -0.011309 1 0 0 0 0 0 0 362724
-0.001060 -0.001091 0.128471 -0.070247 0.029154 1.139683 -0.011340 1 0 0 0 0 0 0 363717
-0.001068 -0.001066 0.128302 -0.047917 -0.153325 0.964499 -0.011372 1 0 0 0 0 0 0 364726
-0.001078 -0.001033 0.128138 -0.031073 -0.272104 0.891473 -0.011402 1 0 0 0 0 0 0 365708
-0.001102 -0.001011 0.127966 0.158469 -0.144421 1.015270 -0.011457 1 0 0 0 0 0 0 367453
-0.001104 -0.000965 0.127720 -0.102032 -0.460450 2.026023 -0.011499 1 0 0 0 0 0 0 368808
-0.001118 -0.000955 0.127497 0.028278 -0.005984 1.857589 -0.011528 1 0 0 0 0 0 0 369741
-0.001131 -0.000931 0.127314 0.020952 -0.161572 1.350682 -0.011559 1 0 0 0 0 0 0 370733
-0.001142 -0.000899 0.127145 0.008787 -0.281506 1.137201 -0.011590 1 0 0 0 0 0 0 371732
-0.001147 -0.000883 0.126992 -0.074424 -0.092656 0.938634 -0.011622 1 0 0 0 0 0 0 372734
-0.001169 -0.000870 0.126854 0.135821 -0.035275 0.735738 -0.011653 1 0 0 0 0 0 0 373727
-0.001171 -0.000829 0.126713 -0.095953 -0.396341 0.786463 -0.011693 1 0 0 0 0 0 0 375002
-0.001171 -0.000808 0.126538 -0.148621 -0.178706 1.244297 -0.011721 1 0 0 0 0 0 0 375922
-0.001191 -0.000792 0.126393 0.097753 -0.085614 0.933533 -0.011751 1 0 0 0 0 0 0 376878
-0.001186 -0.000770 0.126259 -0.188988 -0.171673 0.778338 -0.011782 1 0 0 0 0 0 0 377876
-0.001203 -0.000753 0.126128 0.061665 -0.101274 0.737612 -0.011817 1 0 0 0 0 0 0 378972
-0.001216 -0.000726 0.125978 0.044784 -0.248829 1.004788 -0.011840 1 0 0 0 0 0 0 379732
-0.001236 -0.000726 0.125852 0.131920 0.103847 0.742767 -0.011873 1 0 0 0 0 0 0 380786
-0.001250 -0.000706 0.125704 0.077075 -0.122265 1.025412 -0.011906 1 0 0 0 0 0 0 381844
-0.001263 -0.000677 0.125548 0.041565 -0.276931 1.181347 -0.011933 1 0 0 0 0 0 0 382691
-0.001274 -0.000643 0.125420 0.029785 -0.356932 0.850774 -0.011966 1 0 0 0 0 0 0 383749
-0.001279 -0.000626 0.125281 -0.057150 -0.152131 0.977038 -0.012003 1 0 0 0 0 0 0 384942
-0.001280 -0.000617 0.125108 -0.114285 -0.028431 1.470175 -0.012030 1 0 0 0 0 0 0 385787
-0.001287 -0.000593 0.124974 -0.055919 -0.208399 1.029936 -0.012060 1 0 0 0 0 0 0 386744
-0.001289 -0.000581 0.124833 -0.100332 -0.078230 1.094750 -0.012094 1 0 0 0 0 0 0 387846
-0.001295 -0.000555 0.124679 -0.055445 -0.241893 1.290887 -0.012123 1 0 0 0 0 0 0 388780
-0.001316 -0.000538 0.124542 0.157076 -0.158161 1.126519 -0.012154 1 0 0 0 0 0 0 389751
-0.001313 -0.000515 0.124410 -0.148343 -0.228225 1.049804 -0.012184 1 0 0 0 0 0 0 390731
-0.001330 -0.000498 0.124280 0.087241 -0.149545 1.041632 -0.012216 1 0 0 0 0 0 0 391755
-0.001338 -0.000490 0.124141 -0.009739 -0.039677 1.186784 -0.012247 1 0 0 0 0 0 0 392746
-0.001346 -0.000466 0.123988 -0.005581 -0.226729 1.404836 -0.012277 1 0 0 0 0 0 0 393689
-0.001369 -0.000450 0.123851 0.184633 -0.157375 1.247003 -0.012309 1 0 0 0 0 0 0 394734
-0.001379 -0.000441 0.123709 0.044970 -0.047848 1.313752 -0.012341 1 0 0 0 0 0 0 395734
-0.001384 -0.000437 0.123565 -0.048121 0.014377 1.365079 -0.012372 1 0 0 0 0 0 0 396747
-0.001404 -0.000430 0.123431 0.157417 -0.013463 1.268851 -0.012403 1 0 0 0 0 0 0 397746
-0.001414 -0.000426 0.123290 0.032832 0.025538 1.369934 -0.012434 1 0 0 0 0 0 0 398722
-0.001424 -0.000405 0.123168 0.028065 -0.194484 1.160960 -0.012470 1 0 0 0 0 0 0 399878
-0.001441 -0.000409 0.123021 0.124778 0.098693 1.489196 -0.012507 1 0 0 0 0 0 0 401051
-0.001454 -0.000391 0.122865 0.085362 -0.144005 1.659672 -0.012532 1 0 0 0 0 0 0 401873
-0.001460 -0.000383 0.122748 -0.007446 -0.057694 1.195170 -0.012560 1 0 0 0 0 0 0 402767
-0.001481 -0.000374 0.122623 0.182028 -0.056392 1.267227 -0.012592 1 0 0 0 0 0 0 403785
-0.001472 -0.000374 0.122507 -0.195074 0.060389 1.184909 -0.012622 1 0 0 0 0 0 0 404749
-0.001486 -0.000369 0.122382 0.063836 0.010111 1.303214 -0.012653 1 0 0 0 0 0 0 405733
-0.001492 -0.000366 0.122245 -0.011578 0.032940 1.506820 -0.012685 1 0 0 0 0 0 0 406752
-0.001507 -0.000379 0.122124 0.110907 0.235319 1.340851 -0.012716 1 0 0 0 0 0 0 407734
-0.001533 -0.000380 0.121998 0.260797 0.112339 1.408786 -0.012749 1 0 0 0 0 0 0 408814
-0.001545 -0.000380 0.121860 0.095686 0.087151 1.592664 -0.012785 1 0 0 0 0 0 0 409947
-0.001550 -0.000380 0.121718 -0.010053 0.078486 1.689917 -0.012813 1 0 0 0 0 0 0 410846
-0.001565 -0.000394 0.121595 0.114292 0.259791 1.473548 -0.012846 1 0 0 0 0 0 0 411898
-0.001590 -0.000396 0.121469 0.266171 0.126702 1.523249 -0.012874 1 0 0 0 0 0 0 412810
-0.001602 -0.000397 0.121362 0.111146 0.098481 1.288897 -0.012903 1 0 0 0 0 0 0 413736
-0.001626 -0.000393 0.121241 0.251610 0.026826 1.472112 -0.012934 1 0 0 0 0 0 0 414726
-0.001650 -0.000404 0.121126 0.275796 0.228065 1.440248 -0.012967 1 0 0 0 0 0 0 415788
-0.001661 -0.000410 0.120992 0.105859 0.170011 1.703156 -0.012995 1 0 0 0 0 0 0 416690
-0.001666 -0.000412 0.120882 0.012463 0.128085 1.427057 -0.013032 1 0 0 0 0 0 0 417864
-0.001662 -0.000432 0.120761 -0.116677 0.345417 1.579783 -0.013065 1 0 0 0 0 0 0 418916
-0.001678 -0.000437 0.120635 0.131036 0.180152 1.678592 -0.013091 1 0 0 0 0 0 0 419761
-0.001685 -0.000439 0.120529 0.048112 0.130749 1.453061 -0.013125 1 0 0 0 0 0 0 420844
-0.001682 -0.000458 0.120408 -0.095055 0.348263 1.634807 -0.013154 1 0 0 0 0 0 0 421771
-0.001685 -0.000449 0.120293 -0.026457 0.003763 1.602546 -0.013185 1 0 0 0 0 0 0 422744
-0.001699 -0.000458 0.120180 0.120454 0.205434 1.599889 -0.013215 1 0 0 0 0 0 0 423724
-0.001705 -0.000462 0.120078 0.037761 0.165305 1.471250 -0.013247 1 0 0 0 0 0 0 424743
-0.001721 -0.000478 0.119970 0.148675 0.311125 1.567901 -0.013278 1 0 0 0 0 0 0 425728
-0.001728 -0.000486 0.119870 0.053032 0.223022 1.487131 -0.013309 1 0 0 0 0 0 0 426740
-0.001748 -0.000485 0.119751 0.228214 0.102079 1.739829 -0.013341 1 0 0 0 0 0 0 427745
-0.001758 -0.000484 0.119647 0.103592 0.094589 1.591300 -0.013371 1 0 0 0 0 0 0 428722
-0.001762 -0.000483 0.119549 0.018857 0.095822 1.528100 -0.013403 1 0 0 0 0 0 0 429731
-0.001776 -0.000496 0.119442 0.141651 0.276028 1.659743 -0.013434 1 0 0 0 0 0 0 430722
-0.001783 -0.000503 0.119342 0.054344 0.207452 1.592285 -0.013464 1 0 0 0 0 0 0 431689
-0.001785 -0.000506 0.119245 -0.004892 0.157325 1.569794 -0.013499 1 0 0 0 0 0 0 432790
-0.001798 -0.000520 0.119138 0.130958 0.309437 1.717259 -0.013539 1 0 0 0 0 0 0 434079
-0.001804 -0.000528 0.119038 0.050866 0.227073 1.655256 -0.013562 1 0 0 0 0 0 0 434820
-0.001806 -0.000531 0.118941 -0.004696 0.170096 1.634849 -0.013591 1 0 0 0 0 0 0 435738
-0.001801 -0.000550 0.118856 -0.104080 0.378796 1.502449 -0.013620 1 0 0 0 0 0 0 436662
-0.001817 -0.000555 0.118774 0.152526 0.213511 1.459962 -0.013652 1 0 0 0 0 0 0 437708
-0.001823 -0.000558 0.118683 0.068256 0.160735 1.588769 -0.013683 1 0 0 0 0 0 0 438700
-0.001833 -0.000590 0.118589 0.102519 0.553649 1.665428 -0.013714 1 0 0 0 0 0 0 439701
-0.001856 -0.000602 0.118504 0.277069 0.324329 1.570121 -0.013746 1 0 0 0 0 0 0 440703
-0.001866 -0.000607 0.118412 0.137007 0.223771 1.668371 -0.013780 1 0 0 0 0 0 0 441786
-0.001884 -0.000623 0.118338 0.220576 0.355883 1.458006 -0.013818 1 0 0 0 0 0 0 443002
-0.001892 -0.000631 0.118250 0.102518 0.261500 1.640080 -0.013849 1 0 0 0 0 0 0 444002
-0.001895 -0.000634 0.118157 0.028703 0.198875 1.740902 -0.013875 1 0 0 0 0 0 0 444823
-0.001909 -0.000649 0.118083 0.166117 0.346657 1.522466 -0.013912 1 0 0 0 0 0 0 446021
-0.001915 -0.000657 0.117995 0.077204 0.259947 1.700747 -0.013935 1 0 0 0 0 0 0 446771
-0.001918 -0.000660 0.117934 0.028266 0.204987 1.386873 -0.013965 1 0 0 0 0 0 0 447703
-0.001931 -0.000675 0.117870 0.165948 0.351786 1.391925 -0.013998 1 0 0 0 0 0 0 448763
-0.001932 -0.000700 0.117796 0.009222 0.502092 1.546380 -0.014026 1 0 0 0 0 0 0 449672
-0.001932 -0.000713 0.117740 -0.012699 0.355883 1.350128 -0.014064 1 0 0 0 0 0 0 450874
-0.001949 -0.000714 0.117668 0.213869 0.199315 1.545651 -0.014091 1 0 0 0 0 0 0 451757
-0.001970 -0.000728 0.117601 0.286630 0.349190 1.512863 -0.014120 1 0 0 0 0 0 0 452683
-0.001962 -0.000739 0.117537 -0.087411 0.330584 1.489634 -0.014155 1 0 0 0 0 0 0 453793
-0.001970 -0.000758 0.117473 0.088916 0.431439 1.500930 -0.014186 1 0 0 0 0 0 0 454790
-0.001978 -0.000749 0.117409 0.119853 0.083905 1.509536 -0.014215 1 0 0 0 0 0 0 455722
-0.001995 -0.000758 0.117345 0.226049 0.278670 1.528702 -0.014247 1 0 0 0 0 0 0 456727
-0.002003 -0.000762 0.117292 0.126419 0.240329 1.402360 -0.014278 1 0 0 0 0 0 0 457720
-0.002019 -0.000777 0.117231 0.224246 0.382290 1.496942 -0.014309 1 0 0 0 0 0 0 458720
-0.002026 -0.000785 0.117180 0.127020 0.297413 1.408633 -0.014340 1 0 0 0 0 0 0 459721
-0.002030 -0.000788 0.117131 0.062975 0.239289 1.373561 -0.014372 1 0 0 0 0 0 0 460728
-0.002025 -0.000807 0.117062 -0.050057 0.439870 1.644651 -0.014403 1 0 0 0 0 0 0 461724
-0.002028 -0.000799 0.116996 0.033604 0.100800 1.638376 -0.014434 1 0 0 0 0 0 0 462721
-0.002047 -0.000790 0.116953 0.264158 0.063128 1.366214 -0.014465 1 0 0 0 0 0 0 463721
-0.002068 -0.000799 0.116896 0.320496 0.286523 1.527889 -0.014497 1 0 0 0 0 0 0 464728
-0.002079 -0.000803 0.116845 0.183178 0.251424 1.474338 -0.014531 1 0 0 0 0 0 0 465841
-0.002089 -0.000788 0.116786 0.165471 -0.016039 1.589664 -0.014559 1 0 0 0 0 0 0 466716
-0.002088 -0.000797 0.116745 0.027407 0.292449 1.377533 -0.014593 1 0 0 0 0 0 0 467827
-0.002105 -0.000797 0.116678 0.241556 0.197715 1.704104 -0.014622 1 0 0 0 0 0 0 468747
-0.002113 -0.000797 0.116624 0.152000 0.186800 1.585910 -0.014653 1 0 0 0 0 0 0 469734
-0.002116 -0.000797 0.116575 0.086306 0.184589 1.530119 -0.014684 1 0 0 0 0 0 0 470732
-0.002148 -0.000806 0.116526 0.455378 0.301128 1.529428 -0.014715 1 0 0 0 0 0 0 471729
-0.002164 -0.000810 0.116478 0.281569 0.255615 1.526665 -0.014747 1 0 0 0 0 0 0 472734
-0.002171 -0.000812 0.116430 0.158812 0.222749 1.533449 -0.014786 1 0 0 0 0 0 0 473982
-0.002204 -0.000821 0.116381 0.497791 0.322468 1.556322 -0.014812 1 0 0 0 0 0 0 474812
-0.002208 -0.000813 0.116345 0.147316 0.095609 1.417578 -0.014849 1 0 0 0 0 0 0 476016
-0.002227 -0.000804 0.116279 0.308300 0.063793 1.786934 -0.014874 1 0 0 0 0 0 0 476818
-0.002249 -0.000812 0.116246 0.373254 0.295301 1.416078 -0.014910 1 0 0 0 0 0 0 477967
-0.002265 -0.000799 0.116193 0.296846 0.025395 1.649766 -0.014937 1 0 0 0 0 0 0 478810
-0.002303 -0.000801 0.116143 0.586797 0.200182 1.651397 -0.014973 1 0 0 0 0 0 0 479958
-0.002321 -0.000802 0.116095 0.367166 0.203340 1.638734 -0.014998 1 0 0 0 0 0 0 480767
-0.002348 -0.000798 0.116057 0.462234 0.140517 1.509751 -0.015030 1 0 0 0 0 0 0 481811
-0.002361 -0.000795 0.116013 0.291382 0.157541 1.590369 -0.015060 1 0 0 0 0 0 0 482752
-0.002367 -0.000794 0.115967 0.184871 0.171329 1.638107 -0.015090 1 0 0 0 0 0 0 483719
-0.002399 -0.000802 0.115919 0.532334 0.295425 1.678051 -0.015123 1 0 0 0 0 0 0 484765
-0.002415 -0.000806 0.115871 0.350034 0.254780 1.688894 -0.015157 1 0 0 0 0 0 0 485866
-0.002441 -0.000803 0.115834 0.464490 0.168242 1.568799 -0.015184 1 0 0 0 0 0 0 486737
-0.002483 -0.000811 0.115788 0.705823 0.289449 1.666907 -0.015219 1 0 0 0 0 0 0 487837
-0.002504 -0.000814 0.115742 0.450001 0.252526 1.708291 -0.015247 1 0 0 0 0 0 0 488739
-0.002532 -0.000811 0.115705 0.525908 0.168581 1.600362 -0.015278 1 0 0 0 0 0 0 489728
-0.002545 -0.000810 0.115661 0.345795 0.174915 1.688269 -0.015309 1 0 0 0 0 0 0 490732
-0.002569 -0.000805 0.115625 0.475897 0.127359 1.607989 -0.015340 1 0 0 0 0 0 0 491719
-0.002593 -0.000815 0.115570 0.485158 0.325209 1.851660 -0.015371 1 0 0 0 0 0 0 492724
-0.002622 -0.000815 0.115530 0.569743 0.222168 1.696404 -0.015403 1 0 0 0 0 0 0 493725
-0.002636 -0.000815 0.115485 0.381072 0.205055 1.756447 -0.015434 1 0 0 0 0 0 0 494732
-0.002661 -0.000811 0.115449 0.505319 0.144379 1.665894 -0.015465 1 0 0 0 0 0 0 495722
-0.002703 -0.000817 0.115404 0.752049 0.279121 1.775717 -0.015496 1 0 0 0 0 0 0 496725
-0.002723 -0.000820 0.115358 0.500520 0.249815 1.820594 -0.015528 1 0 0 0 0 0 0 497722
-0.002751 -0.000817 0.115320 0.578568 0.169855 1.714666 -0.015559 1 0 0 0 0 0 0 498727
-0.002777 -0.000829 0.115297 0.574749 0.354471 1.537433 -0.015623 1 0 0 0 0 0 0 500769
-0.002818 -0.000843 0.115225 0.780015 0.405672 2.163395 -0.015657 1 0 0 0 0 0 0 501846
-0.002838 -0.000850 0.115170 0.530940 0.320952 2.030560 -0.015684 1 0 0 0 0 0 0 502737
-0.002866 -0.000849 0.115129 0.610173 0.211275 1.829629 -0.015716 1 0 0 0 0 0 0 503734
-0.002897 -0.000844 0.115094 0.672009 0.148238 1.752292 -0.015747 1 0 0 0 0 0 0 504736
-0.002924 -0.000854 0.115040 0.626575 0.341349 2.007080 -0.015778 1 0 0 0 0 0 0 505728
-0.002955 -0.000855 0.115000 0.683498 0.237725 1.857090 -0.015809 1 0 0 0 0 0 0 506723
-0.002983 -0.000868 0.114976 0.656131 0.395823 1.651532 -0.015845 1 0 0 0 0 0 0 507885
-0.002996 -0.000874 0.114936 0.462600 0.322600 1.837450 -0.015875 1 0 0 0 0 0 0 508839
-0.003020 -0.000873 0.114902 0.590960 0.215946 1.805428 -0.015908 1 0 0 0 0 0 0 509885
-0.003031 -0.000872 0.114859 0.440249 0.210395 1.920794 -0.015940 1 0 0 0 0 0 0 510905
-0.003049 -0.000885 0.114833 0.519699 0.388189 1.713742 -0.015968 1 0 0 0 0 0 0 511820
-0.003075 -0.000887 0.114803 0.640950 0.266357 1.761580 -0.016004 1 0 0 0 0 0 0 512949
-0.003099 -0.000900 0.114751 0.631803 0.409384 2.070766 -0.016027 1 0 0 0 0 0 0 513709
-0.003124 -0.000920 0.114722 0.643460 0.510658 1.803182 -0.016060 1 0 0 0 0 0 0 514772
-0.003153 -0.000925 0.114691 0.715793 0.335312 1.817390 -0.016091 1 0 0 0 0 0 0 515754
-0.003180 -0.000941 0.114669 0.697646 0.455196 1.701334 -0.016121 1 0 0 0 0 0 0 516720
-0.003211 -0.000944 0.114640 0.750157 0.307742 1.792337 -0.016155 1 0 0 0 0 0 0 517798
-0.003239 -0.000958 0.114619 0.722533 0.443626 1.705068 -0.016189 1 0 0 0 0 0 0 518877
-0.003251 -0.000965 0.114581 0.529673 0.360043 1.933939 -0.016216 1 0 0 0 0 0 0 519737
-0.003270 -0.000982 0.114557 0.593724 0.479335 1.780018 -0.016249 1 0 0 0 0 0 0 520814
-0.003296 -0.000985 0.114527 0.707709 0.326755 1.846728 -0.016279 1 0 0 0 0 0 0 521767
-0.003322 -0.001000 0.114506 0.712771 0.459335 1.749975 -0.016308 1 0 0 0 0 0 0 522703
-0.003352 -0.001003 0.114478 0.777012 0.318621 1.847573 -0.016340 1 0 0 0 0 0 0 523714
-0.003379 -0.001017 0.114457 0.755649 0.457720 1.762581 -0.016371 1 0 0 0 0 0 0 524721
-0.003386 -0.001041 0.114429 0.500706 0.606448 1.854462 -0.016402 1 0 0 0 0 0 0 525699
-0.003407 -0.001049 0.114398 0.654754 0.407247 1.913849 -0.016434 1 0 0 0 0 0 0 526714
-0.003442 -0.001078 0.114366 0.856371 0.678933 1.953056 -0.016464 1 0 0 0 0 0 0 527670
-0.003453 -0.001110 0.114334 0.578373 0.744782 1.956196 -0.016495 1 0 0 0 0 0 0 528691
-0.003476 -0.001121 0.114301 0.705982 0.488966 1.972402 -0.016527 1 0 0 0 0 0 0 529691
-0.003499 -0.001140 0.114279 0.735842 0.561920 1.848577 -0.016557 1 0 0 0 0 0 0 530663
-0.003505 -0.001166 0.114251 0.508164 0.676469 1.926150 -0.016588 1 0 0 0 0 0 0 531668
-0.003520 -0.001192 0.114231 0.610788 0.690861 1.843541 -0.016624 1 0 0 0 0 0 0 532790
-0.003522 -0.001222 0.114203 0.444946 0.751863 1.936895 -0.016655 1 0 0 0 0 0 0 533792
-0.003539 -0.001232 0.114172 0.645940 0.506709 1.996923 -0.016687 1 0 0 0 0 0 0 534829
-0.003560 -0.001250 0.114150 0.714700 0.586369 1.889212 -0.016714 1 0 0 0 0 0 0 535685
-0.003565 -0.001276 0.114122 0.506999 0.704347 1.972400 -0.016744 1 0 0 0 0 0 0 536658
-0.003579 -0.001302 0.114101 0.619544 0.720665 1.891642 -0.016776 1 0 0 0 0 0 0 537679
-0.003610 -0.001340 0.114072 0.855027 0.895042 2.006246 -0.016807 1 0 0 0 0 0 0 538673
-0.003620 -0.001376 0.114041 0.601999 0.893175 2.046037 -0.016839 1 0 0 0 0 0 0 539677
-0.003637 -0.001407 0.114020 0.678155 0.832811 1.939135 -0.016874 1 0 0 0 0 0 0 540804
-0.003639 -0.001440 0.113992 0.497732 0.854486 2.023300 -0.016908 1 0 0 0 0 0 0 541906
-0.003652 -0.001468 0.113971 0.625901 0.820160 1.942310 -0.016933 1 0 0 0 0 0 0 542693
-0.003671 -0.001496 0.113953 0.713995 0.801625 1.909901 -0.016974 1 0 0 0 0 0 0 544011
-0.003674 -0.001526 0.113926 0.522609 0.850057 2.029523 -0.016999 1 0 0 0 0 0 0 544793
-0.003676 -0.001541 0.113917 0.489240 0.663513 1.814263 -0.017035 1 0 0 0 0 0 0 545943
-0.003701 -0.001574 0.113891 0.785923 0.881688 2.014790 -0.017059 1 0 0 0 0 0 0 546728
-0.003713 -0.001591 0.113883 0.664520 0.696060 1.819555 -0.017089 1 0 0 0 0 0 0 547676
-0.003731 -0.001612 0.113868 0.729235 0.739586 1.878280 -0.017121 1 0 0 0 0 0 0 548695
-0.003734 -0.001639 0.113843 0.538295 0.833748 2.042922 -0.017154 1 0 0 0 0 0 0 549778
-0.003748 -0.001665 0.113823 0.661699 0.838657 1.992358 -0.017184 1 0 0 0 0 0 0 550734
-0.003755 -0.001679 0.113816 0.592782 0.673535 1.820620 -0.017221 1 0 0 0 0 0 0 551897
-0.003770 -0.001698 0.113803 0.698005 0.739917 1.898480 -0.017255 1 0 0 0 0 0 0 553006
-0.003771 -0.001724 0.113777 0.528720 0.846515 2.069465 -0.017278 1 0 0 0 0 0 0 553726
-0.003784 -0.001750 0.113757 0.663382 0.858195 2.021840 -0.017310 1 0 0 0 0 0 0 554750
-0.003791 -0.001763 0.113751 0.600249 0.696685 1.850455 -0.017342 1 0 0 0 0 0 0 555782
-0.003806 -0.001782 0.113737 0.708002 0.764437 1.928135 -0.017370 1 0 0 0 0 0 0 556671
-0.003825 -0.001805 0.113721 0.780504 0.817386 1.972938 -0.017402 1 0 0 0 0 0 0 557694
-0.003817 -0.001820 0.113706 0.427832 0.738071 1.972067 -0.017432 1 0 0 0 0 0 0 558669
-0.003825 -0.001840 0.113690 0.602990 0.800660 1.997080 -0.017464 1 0 0 0 0 0 0 559695
-0.003840 -0.001863 0.113673 0.729234 0.845798 2.012713 -0.017495 1 0 0 0 0 0 0 560668
-0.003849 -0.001874 0.113668 0.645402 0.707569 1.873706 -0.017527 1 0 0 0 0 0 0 561688
-0.003864 -0.001893 0.113654 0.741322 0.787477 1.964209 -0.017558 1 0 0 0 0 0 0 562697
-0.003872 -0.001902 0.113650 0.653676 0.680932 1.863190 -0.017589 1 0 0 0 0 0 0 563673
-0.003888 -0.001919 0.113637 0.749203 0.778253 1.967921 -0.017620 1 0 0 0 0 0 0 564667
-0.003878 -0.001932 0.113623 0.421737 0.735264 1.998998 -0.017651 1 0 0 0 0 0 0 565668
-0.003885 -0.001951 0.113607 0.610847 0.817398 2.036468 -0.017683 1 0 0 0 0 0 0 566688
-0.003888 -0.001960 0.113602 0.590852 0.707582 1.907996 -0.017730 1 0 0 0 0 0 0 568193
-0.003902 -0.001978 0.113589 0.721044 0.801669 2.000483 -0.017746 1 0 0 0 0 0 0 568718
-0.003909 -0.001986 0.113584 0.651425 0.702958 1.900637 -0.017778 1 0 0 0 0 0 0 569744
-0.003924 -0.002003 0.113571 0.755723 0.803843 2.005835 -0.017808 1 0 0 0 0 0 0 570686
-0.003932 -0.002012 0.113567 0.673006 0.708540 1.909767 -0.017839 1 0 0 0 0 0 0 571681
-0.003947 -0.002029 0.113554 0.770782 0.811173 2.016536 -0.017870 1 0 0 0 0 0 0 572673
-0.003955 -0.002037 0.113550 0.684886 0.716829 1.920905 -0.017901 1 0 0 0 0 0 0 573678
-0.003971 -0.002054 0.113537 0.781006 0.819849 2.027911 -0.017932 1 0 0 0 0 0 0 574671
-0.003979 -0.002062 0.113533 0.694538 0.725961 1.932724 -0.017968 1 0 0 0 0 0 0 575812
-0.003995 -0.002079 0.113520 0.790259 0.829092 2.039921 -0.018000 1 0 0 0 0 0 0 576831
-0.004003 -0.002087 0.113516 0.703599 0.735289 1.944502 -0.018034 1 0 0 0 0 0 0 577916
-0.004007 -0.002092 0.113514 0.645362 0.673126 1.900286 -0.018059 1 0 0 0 0 0 0 578716
-0.004020 -0.002106 0.113502 0.768330 0.805843 2.037180 -0.018090 1 0 0 0 0 0 0 579709
-0.004027 -0.002114 0.113498 0.697007 0.728413 1.952529 -0.018120 1 0 0 0 0 0 0 580673
-0.004042 -0.002130 0.113486 0.800519 0.839929 2.063814 -0.018152 1 0 0 0 0 0 0 581689
-0.004050 -0.002138 0.113481 0.718049 0.750576 1.969621 -0.018186 1 0 0 0 0 0 0 582773
-0.004054 -0.002142 0.113480 0.662062 0.690798 1.926229 -0.018214 1 0 0 0 0 0 0 583698
-0.004068 -0.002157 0.113468 0.786090 0.824621 2.063996 -0.018250 1 0 0 0 0 0 0 584845
-0.004075 -0.002164 0.113464 0.715655 0.748133 1.979993 -0.018287 1 0 0 0 0 0 0 586019
-0.004078 -0.002168 0.113463 0.665635 0.694663 1.939210 -0.018308 1 0 0 0 0 0 0 586683
-0.004091 -0.002182 0.113451 0.792680 0.831650 2.077945 -0.018340 1 0 0 0 0 0 0 587731
-0.004098 -0.002189 0.113447 0.723757 0.756727 1.993752 -0.018372 1 0 0 0 0 0 0 588738
-0.004102 -0.002193 0.113446 0.674859 0.704433 1.953953 -0.018401 1 0 0 0 0 0 0 589666
-0.004104 -0.002195 0.113445 0.648934 0.677032 1.941441 -0.018432 1 0 0 0 0 0 0 590667
-0.004116 -0.002208 0.113434 0.789388 0.828295 2.090516 -0.018463 1 0 0 0 0 0 0 591668
-0.004122 -0.002215 0.113430 0.727581 0.760868 2.009888 -0.018495 1 0 0 0 0 0 0 592667
-0.004126 -0.002218 0.113428 0.682403 0.712457 1.971550 -0.018526 1 0 0 0 0 0 0 593672
-0.004139 -0.002232 0.113417 0.811509 0.851603 2.110812 -0.018557 1 0 0 0 0 0 0 594669
-0.004146 -0.002239 0.113413 0.743865 0.777995 2.026679 -0.018588 1 0 0 0 0 0 0 595668
-0.004149 -0.002243 0.113411 0.695695 0.726461 1.987195 -0.018620 1 0 0 0 0 0 0 596685
-0.004162 -0.002257 0.113399 0.823214 0.863937 2.126114 -0.018651 1 0 0 0 0 0 0 597670
-0.004169 -0.002264 0.113395 0.754873 0.789610 2.041812 -0.018682 1 0 0 0 0 0 0 598669
-0.004173 -0.002268 0.113394 0.706435 0.737822 2.002522 -0.018716 1 0 0 0 0 0 0 599765
-0.004174 -0.002270 0.113394 0.680791 0.710691 1.990334 -0.018751 1 0 0 0 0 0 0 600863
-0.004187 -0.002283 0.113382 0.821085 0.861775 2.139658 -0.018781 1 0 0 0 0 0 0 601831
-0.004193 -0.002290 0.113378 0.759333 0.794418 2.058346 -0.018807 1 0 0 0 0 0 0 602659
-0.004196 -0.002293 0.113377 0.714250 0.746122 2.019884 -0.018837 1 0 0 0 0 0 0 603636
-0.004198 -0.002295 0.113376 0.690290 0.720761 2.007902 -0.018870 1 0 0 0 0 0 0 604673
-0.004210 -0.002308 0.113365 0.831440 0.872734 2.157621 -0.018901 1 0 0 0 0 0 0 605682
-0.004217 -0.002315 0.113361 0.770390 0.806112 2.076882 -0.018933 1 0 0 0 0 0 0 606677
-0.004220 -0.002318 0.113360 0.725636 0.758147 2.038575 -0.018965 1 0 0 0 0 0 0 607702
-0.004233 -0.002332 0.113348 0.854886 0.897420 2.178945 -0.019002 1 0 0 0 0 0 0 608899
-0.004240 -0.002340 0.113344 0.787577 0.824189 2.094590 -0.019032 1 0 0 0 0 0 0 609876
-0.004243 -0.002343 0.113342 0.739453 0.772678 2.054498 -0.019059 1 0 0 0 0 0 0 610728
-0.004245 -0.002345 0.113342 0.714118 0.745906 2.042450 -0.019095 1 0 0 0 0 0 0 611864
-0.004257 -0.002358 0.113330 0.854494 0.897086 2.192624 -0.019129 1 0 0 0 0 0 0 612976
-0.004264 -0.002365 0.113327 0.792939 0.829935 2.110945 -0.019153 1 0 0 0 0 0 0 613728
-0.004267 -0.002368 0.113325 0.748069 0.781848 2.072564 -0.019185 1 0 0 0 0 0 0 614744
-0.004280 -0.002382 0.113313 0.876863 0.920648 2.212395 -0.019215 1 0 0 0 0 0 0 615711
-0.004287 -0.002390 0.113309 0.809617 0.847482 2.127831 -0.019244 1 0 0 0 0 0 0 616648
-0.004290 -0.002393 0.113308 0.761951 0.796463 2.088881 -0.019282 1 0 0 0 0 0 0 617853
-0.004292 -0.002395 0.113308 0.736557 0.769603 2.076478 -0.019314 1 0 0 0 0 0 0 618883
-0.004275 -0.002400 0.113298 0.483168 0.810312 2.200049 -0.019339 1 0 0 0 0 0 0 619688
-0.004278 -0.002415 0.113283 0.723444 0.949131 2.285290 -0.019371 1 0 0 0 0 0 0 620700
-0.004280 -0.002423 0.113278 0.732458 0.871034 2.171561 -0.019404 1 0 0 0 0 0 0 621751
-0.004281 -0.002426 0.113277 0.724128 0.816388 2.120567 -0.019432 1 0 0 0 0 0 0 622656
-0.004281 -0.002428 0.113276 0.718554 0.787698 2.104291 -0.019463 1 0 0 0 0 0 0 623667
-0.004286 -0.002412 0.113266 0.780129 0.541588 2.235280 -0.019495 1 0 0 0 0 0 0 624676
-0.004300 -0.002416 0.113251 0.909766 0.788394 2.315700 -0.019525 1 0 0 0 0 0 0 625652
-0.004308 -0.002418 0.113246 0.836687 0.789425 2.199555 -0.019557 1 0 0 0 0 0 0 626669
-0.004312 -0.002420 0.113244 0.784694 0.776863 2.147858 -0.019587 1 0 0 0 0 0 0 627617
-0.004313 -0.002420 0.113244 0.757028 0.769457 2.131409 -0.019619 1 0 0 0 0 0 0 628655
-0.004296 -0.002425 0.113234 0.502693 0.820091 2.254286 -0.019651 1 0 0 0 0 0 0 629669
-0.004299 -0.002439 0.113219 0.742138 0.963679 2.339210 -0.019682 1 0 0 0 0 0 0 630671
-0.004301 -0.002447 0.113214 0.750847 0.888085 2.225198 -0.019714 1 0 0 0 0 0 0 631671
-0.004302 -0.002450 0.113213 0.742555 0.834894 2.174655 -0.019746 1 0 0 0 0 0 0 632720
-0.004303 -0.002452 0.113212 0.737192 0.807144 2.159204 -0.019785 1 0 0 0 0 0 0 633970
-0.004296 -0.002470 0.113191 0.646261 1.011028 2.433917 -0.019811 1 0 0 0 0 0 0 634777
-0.004294 -0.002478 0.113184 0.683324 0.924948 2.283756 -0.019839 1 0 0 0 0 0 0 635672
-0.004292 -0.002483 0.113181 0.707552 0.861846 2.210882 -0.019869 1 0 0 0 0 0 0 636635
-0.004292 -0.002485 0.113181 0.719784 0.828273 2.186307 -0.019901 1 0 0 0 0 0 0 637676
-0.004273 -0.002490 0.113171 0.485584 0.865560 2.306482 -0.019933 1 0 0 0 0 0 0 638682
-0.004264 -0.002493 0.113167 0.582310 0.838647 2.238135 -0.019964 1 0 0 0 0 0 0 639675
-0.004265 -0.002477 0.113156 0.715371 0.588233 2.340512 -0.019995 1 0 0 0 0 0 0 640691
-0.004265 -0.002469 0.113152 0.730073 0.668450 2.259156 -0.020035 1 0 0 0 0 0 0 641949
-0.004259 -0.002482 0.113130 0.643189 0.946231 2.500844 -0.020067 1 0 0 0 0 0 0 642996
-0.004256 -0.002488 0.113123 0.680638 0.898635 2.337497 -0.020091 1 0 0 0 0 0 0 643740
-0.004255 -0.002491 0.113120 0.704865 0.854915 2.260255 -0.020121 1 0 0 0 0 0 0 644694
-0.004254 -0.002493 0.113119 0.717252 0.831275 2.234958 -0.020160 1 0 0 0 0 0 0 645945
-0.004236 -0.002498 0.113110 0.482957 0.873124 2.354193 -0.020185 1 0 0 0 0 0 0 646771
-0.004227 -0.002501 0.113106 0.579535 0.848707 2.285844 -0.020218 1 0 0 0 0 0 0 647815
-0.004222 -0.002502 0.113105 0.648077 0.831441 2.253452 -0.020245 1 0 0 0 0 0 0 648689
-0.004202 -0.002507 0.113095 0.444263 0.876539 2.370608 -0.020277 1 0 0 0 0 0 0 649693
-0.004192 -0.002509 0.113092 0.555889 0.853479 2.300748 -0.020306 1 0 0 0 0 0 0 650616
-0.004187 -0.002510 0.113091 0.632425 0.837433 2.269278 -0.020345 1 0 0 0 0 0 0 651865
-0.004167 -0.002515 0.113081 0.432367 0.882731 2.386022 -0.020372 1 0 0 0 0 0 0 652748
-0.004157 -0.002517 0.113078 0.545754 0.859807 2.315931 -0.020400 1 0 0 0 0 0 0 653634
-0.004152 -0.002519 0.113077 0.623000 0.843655 2.283845 -0.020434 1 0 0 0 0 0 0 654716
-0.004149 -0.002519 0.113076 0.663672 0.835349 2.274271 -0.020466 1 0 0 0 0 0 0 655762
-0.004130 -0.002524 0.113066 0.444371 0.885338 2.399896 -0.020495 1 0 0 0 0 0 0 656675
-0.004121 -0.002526 0.113063 0.548052 0.865015 2.333015 -0.020525 1 0 0 0 0 0 0 657641
-0.004116 -0.002527 0.113062 0.620352 0.850094 2.301760 -0.020557 1 0 0 0 0 0 0 658671
-0.004096 -0.002532 0.113052 0.418614 0.896185 2.419523 -0.020589 1 0 0 0 0 0 0 659676
-0.004086 -0.002534 0.113049 0.530964 0.873818 2.349812 -0.020620 1 0 0 0 0 0 0 660669
-0.004081 -0.002535 0.113048 0.607520 0.857750 2.317416 -0.020651 1 0 0 0 0 0 0 661666
-0.004060 -0.002540 0.113038 0.407982 0.903288 2.434996 -0.020682 1 0 0 0 0 0 0 662674
-0.004050 -0.002543 0.113034 0.521318 0.880664 2.365123 -0.020714 1 0 0 0 0 0 0 663674
-0.004045 -0.002544 0.113033 0.598343 0.864488 2.332686 -0.020745 1 0 0 0 0 0 0 664671
-0.004025 -0.002548 0.113023 0.399145 0.909919 2.450355 -0.020776 1 0 0 0 0 0 0 665673
-0.004015 -0.002551 0.113020 0.512666 0.887508 2.380996 -0.020813 1 0 0 0 0 0 0 666841
-0.004010 -0.002552 0.113019 0.589827 0.871477 2.348980 -0.020848 1 0 0 0 0 0 0 667967
-0.003989 -0.002557 0.113009 0.390518 0.916616 2.466078 -0.020873 1 0 0 0 0 0 0 668765
-0.003979 -0.002559 0.113006 0.503692 0.893887 2.395692 -0.020901 1 0 0 0 0 0 0 669654
-0.003974 -0.002561 0.113004 0.580645 0.877700 2.363170 -0.020931 1 0 0 0 0 0 0 670642
-0.003972 -0.002561 0.113004 0.621180 0.869425 2.353522 -0.020964 1 0 0 0 0 0 0 671671
-0.003953 -0.002566 0.112994 0.402385 0.919403 2.480150 -0.020995 1 0 0 0 0 0 0 672677
-0.003943 -0.002568 0.112991 0.505622 0.899277 2.413091 -0.021026 1 0 0 0 0 0 0 673672
-0.003938 -0.002569 0.112990 0.577600 0.884394 2.381670 -0.021058 1 0 0 0 0 0 0 674688
-0.003918 -0.002574 0.112980 0.376350 0.930656 2.500784 -0.021095 1 0 0 0 0 0 0 675886
-0.003908 -0.002576 0.112977 0.488278 0.908541 2.431076 -0.021129 1 0 0 0 0 0 0 676970
-0.003885 -0.002581 0.112966 0.324920 0.945882 2.525659 -0.021153 1 0 0 0 0 0 0 677728
-0.003874 -0.002584 0.112962 0.457543 0.919100 2.447514 -0.021190 1 0 0 0 0 0 0 678922
-0.003868 -0.002585 0.112961 0.543951 0.900370 2.411373 -0.021216 1 0 0 0 0 0 0 679761
-0.003848 -0.002590 0.112951 0.350062 0.944615 2.529132 -0.021252 1 0 0 0 0 0 0 680892
-0.003838 -0.002593 0.112948 0.465170 0.921248 2.457860 -0.021277 1 0 0 0 0 0 0 681698
-0.003832 -0.002594 0.112947 0.543104 0.904820 2.425149 -0.021308 1 0 0 0 0 0 0 682692
-0.003807 -0.002616 0.112947 0.280170 1.182335 2.409825 -0.021339 1 0 0 0 0 0 0 683692
-0.003795 -0.002627 0.112947 0.415637 1.070805 2.412044 -0.021372 1 0 0 0 0 0 0 684736
-0.003788 -0.002633 0.112947 0.510514 0.990703 2.415801 -0.021406 1 0 0 0 0 0 0 685832
-0.003767 -0.002639 0.112937 0.321927 1.002208 2.547609 -0.021437 1 0 0 0 0 0 0 686812
-0.003757 -0.002643 0.112934 0.439772 0.962666 2.481178 -0.021462 1 0 0 0 0 0 0 687634
-0.003752 -0.002645 0.112933 0.519225 0.938340 2.450473 -0.021497 1 0 0 0 0 0 0 688745
-0.003731 -0.002650 0.112923 0.321903 0.979313 2.569586 -0.021527 1 0 0 0 0 0 0 689699
-0.003721 -0.002652 0.112919 0.435151 0.954818 2.499187 -0.021557 1 0 0 0 0 0 0 690665
-0.003716 -0.002653 0.112918 0.512057 0.937740 2.466600 -0.021589 1 0 0 0 0 0 0 691672
-0.003714 -0.002654 0.112918 0.552471 0.928994 2.456829 -0.021620 1 0 0 0 0 0 0 692669
-0.003694 -0.002659 0.112908 0.334271 0.978527 2.584470 -0.021651 1 0 0 0 0 0 0 693671
-0.003685 -0.002661 0.112905 0.436853 0.958507 2.516972 -0.021682 1 0 0 0 0 0 0 694669
-0.003680 -0.002662 0.112904 0.508436 0.943678 2.485335 -0.021714 1 0 0 0 0 0 0 695673
-0.003660 -0.002667 0.112894 0.307430 0.989467 2.604685 -0.021745 1 0 0 0 0 0 0 696670
-0.003650 -0.002669 0.112890 0.418581 0.967490 2.534252 -0.021776 1 0 0 0 0 0 0 697677
-0.003627 -0.002674 0.112879 0.255700 1.005023 2.630481 -0.021807 1 0 0 0 0 0 0 698671
-0.003616 -0.002677 0.112876 0.387337 0.978253 2.551152 -0.021839 1 0 0 0 0 0 0 699673
-0.003611 -0.002678 0.112875 0.474129 0.961016 2.518412 -0.021896 1 0 0 0 0 0 0 701524
-0.003590 -0.002683 0.112865 0.280003 1.004034 2.634236 -0.021907 1 0 0 0 0 0 0 701851
-0.003580 -0.002686 0.112861 0.394547 0.981134 2.563126 -0.021937 1 0 0 0 0 0 0 702828
-0.003575 -0.002687 0.112860 0.471896 0.964587 2.529562 -0.021962 1 0 0 0 0 0 0 703635
-0.003554 -0.002691 0.112850 0.274116 1.009539 2.648895 -0.021994 1 0 0 0 0 0 0 704630
-0.003544 -0.002694 0.112847 0.386490 0.987281 2.578221 -0.022025 1 0 0 0 0 0 0 705653
-0.003539 -0.002695 0.112845 0.462880 0.971280 2.545435 -0.022057 1 0 0 0 0 0 0 706653
-0.003537 -0.002696 0.112845 0.503024 0.963067 2.535627 -0.022088 1 0 0 0 0 0 0 707647
-0.003518 -0.002700 0.112835 0.285124 1.012735 2.663939 -0.022119 1 0 0 0 0 0 0 708651
-0.003508 -0.002702 0.112832 0.387370 0.993289 2.596969 -0.022157 1 0 0 0 0 0 0 709876
-0.003504 -0.002704 0.112831 0.458491 0.978311 2.564462 -0.022182 1 0 0 0 0 0 0 710667
-0.003502 -0.002704 0.112830 0.496252 0.971099 2.555850 -0.022221 1 0 0 0 0 0 0 711899
-0.003500 -0.002704 0.112830 0.515327 0.967577 2.554344 -0.022247 1 0 0 0 0 0 0 712733
-0.003482 -0.002709 0.112821 0.286889 1.019686 2.685555 -0.022275 1 0 0 0 0 0 0 713640
-0.003473 -0.002711 0.112817 0.383601 1.001253 2.618638 -0.022305 1 0 0 0 0 0 0 714605
-0.003468 -0.002712 0.112816 0.452277 0.987390 2.587572 -0.022340 1 0 0 0 0 0 0 715704
-0.003466 -0.002713 0.112816 0.488529 0.980199 2.578209 -0.022371 1 0 0 0 0 0 0 716693
-0.003465 -0.002713 0.112816 0.507023 0.977023 2.577168 -0.022400 1 0 0 0 0 0 0 717645
-0.003453 -0.002701 0.112827 0.362786 0.812254 2.427707 -0.022432 1 0 0 0 0 0 0 718670
-0.003447 -0.002695 0.112831 0.423640 0.872240 2.512704 -0.022464 1 0 0 0 0 0 0 719680
-0.003426 -0.002695 0.112822 0.230726 0.971343 2.686214 -0.022492 1 0 0 0 0 0 0 720580
-0.003415 -0.002696 0.112820 0.347061 0.978509 2.635138 -0.022526 1 0 0 0 0 0 0 721665
-0.003410 -0.002696 0.112819 0.425788 0.977598 2.609086 -0.022558 1 0 0 0 0 0 0 722692
-0.003408 -0.002696 0.112818 0.467129 0.976928 2.601321 -0.022587 1 0 0 0 0 0 0 723629
-0.003395 -0.002684 0.112830 0.334213 0.813134 2.449521 -0.022618 1 0 0 0 0 0 0 724623
-0.003388 -0.002678 0.112833 0.400865 0.873665 2.533604 -0.022650 1 0 0 0 0 0 0 725623
-0.003385 -0.002675 0.112835 0.449131 0.919921 2.577482 -0.022681 1 0 0 0 0 0 0 726627
-0.003372 -0.002661 0.112846 0.321383 0.781520 2.444463 -0.022712 1 0 0 0 0 0 0 727629
-0.003365 -0.002654 0.112850 0.391057 0.855191 2.534909 -0.022743 1 0 0 0 0 0 0 728624
-0.003362 -0.002650 0.112852 0.440932 0.908097 2.580914 -0.022775 1 0 0 0 0 0 0 729622
-0.003360 -0.002648 0.112852 0.468119 0.937127 2.600068 -0.022806 1 0 0 0 0 0 0 730623
-0.003347 -0.002635 0.112864 0.328162 0.788415 2.457649 -0.022837 1 0 0 0 0 0 0 731631
-0.003341 -0.002628 0.112867 0.391588 0.856793 2.544678 -0.022868 1 0 0 0 0 0 0 732622
-0.003326 -0.002613 0.112880 0.284010 0.742807 2.438651 -0.022903 1 0 0 0 0 0 0 733742
-0.003319 -0.002605 0.112884 0.365504 0.830475 2.539269 -0.022936 1 0 0 0 0 0 0 734800
-0.003303 -0.002588 0.112897 0.267059 0.726107 2.437408 -0.022967 1 0 0 0 0 0 0 735787
-0.003284 -0.002568 0.112913 0.198657 0.653980 2.387440 -0.022992 1 0 0 0 0 0 0 736593
-0.003274 -0.002557 0.112918 0.313011 0.776591 2.518961 -0.023024 1 0 0 0 0 0 0 737591
-0.003257 -0.002540 0.112931 0.232492 0.691269 2.429058 -0.023056 1 0 0 0 0 0 0 738632
-0.003237 -0.002518 0.112947 0.173414 0.629108 2.383853 -0.023087 1 0 0 0 0 0 0 739635
-0.003227 -0.002508 0.112952 0.292601 0.756812 2.516551 -0.023118 1 0 0 0 0 0 0 740627
-0.003210 -0.002490 0.112965 0.214326 0.673892 2.427389 -0.023153 1 0 0 0 0 0 0 741724
-0.003190 -0.002468 0.112980 0.156352 0.612930 2.382537 -0.023186 1 0 0 0 0 0 0 742780
-0.003168 -0.002445 0.112997 0.121234 0.576295 2.364142 -0.023215 1 0 0 0 0 0 0 743727
-0.003157 -0.002433 0.113003 0.254309 0.718798 2.507157 -0.023249 1 0 0 0 0 0 0 744813
-0.003140 -0.002415 0.113016 0.182709 0.642746 2.420625 -0.023274 1 0 0 0 0 0 0 745615
-0.003120 -0.002393 0.113031 0.128275 0.585653 2.377753 -0.023314 1 0 0 0 0 0 0 746882
-0.003098 -0.002370 0.113048 0.094731 0.550572 2.359032 -0.023337 1 0 0 0 0 0 0 747623
-0.003075 -0.002346 0.113065 0.073473 0.528716 2.351220 -0.023369 1 0 0 0 0 0 0 748652
-0.003052 -0.002321 0.113082 0.058529 0.513521 2.346907 -0.023402 1 0 0 0 0 0 0 749696
-0.003028 -0.002296 0.113098 0.046686 0.501546 2.343251 -0.023430 1 0 0 0 0 0 0 750600
-0.003004 -0.002271 0.113115 0.036611 0.491615 2.341040 -0.023468 1 0 0 0 0 0 0 751809
-0.002981 -0.002246 0.113132 0.027169 0.482122 2.337784 -0.023495 1 0 0 0 0 0 0 752685
-0.002957 -0.002221 0.113149 0.018103 0.473080 2.334659 -0.023523 1 0 0 0 0 0 0 753588
-0.002933 -0.002196 0.113166 0.009330 0.464436 2.332254 -0.023558 1 0 0 0 0 0 0 754700
-0.002910 -0.002171 0.113183 0.000566 0.455745 2.329390 -0.023589 1 0 0 0 0 0 0 755677
-0.002886 -0.002146 0.113200 -0.008202 0.447018 2.326309 -0.023618 1 0 0 0 0 0 0 756600
-0.002850 -0.002108 0.113228 -0.173253 0.271924 2.173827 -0.023649 1 0 0 0 0 0 0 757600
-0.002821 -0.002076 0.113248 -0.125354 0.323994 2.251784 -0.023680 1 0 0 0 0 0 0 758600
-0.002794 -0.002048 0.113266 -0.091165 0.361024 2.289118 -0.023711 1 0 0 0 0 0 0 759592
-0.002769 -0.002021 0.113284 -0.076620 0.377019 2.301064 -0.023742 1 0 0 0 0 0 0 760596
-0.002750 -0.001978 0.113321 0.007924 0.159930 2.022339 -0.023774 1 0 0 0 0 0 0 761598
-0.002729 -0.001944 0.113345 -0.028529 0.237566 2.172462 -0.023805 1 0 0 0 0 0 0 762600
-0.002706 -0.001915 0.113365 -0.056632 0.292706 2.245519 -0.023836 1 0 0 0 0 0 0 763600
-0.002683 -0.001887 0.113382 -0.075016 0.318461 2.270577 -0.023867 1 0 0 0 0 0 0 764597
-0.002647 -0.001848 0.113410 -0.245735 0.159832 2.128465 -0.023899 1 0 0 0 0 0 0 765598
-0.002617 -0.001816 0.113431 -0.199763 0.221158 2.209136 -0.023931 1 0 0 0 0 0 0 766617
-0.002591 -0.001787 0.113449 -0.166458 0.263152 2.248868 -0.023978 1 0 0 0 0 0 0 768123
-0.002553 -0.001747 0.113477 -0.310394 0.112909 2.110907 -0.023994 1 0 0 0 0 0 0 768632
-0.002523 -0.001715 0.113497 -0.250412 0.179192 2.193309 -0.024026 1 0 0 0 0 0 0 769675
-0.002495 -0.001686 0.113515 -0.210259 0.223188 2.231899 -0.024057 1 0 0 0 0 0 0 770673
-0.002487 -0.001654 0.113542 0.045342 0.187957 2.111437 -0.024087 1 0 0 0 0 0 0 771607
-0.002460 -0.001613 0.113574 -0.198818 0.044200 2.036864 -0.024119 1 0 0 0 0 0 0 772634
-0.002434 -0.001580 0.113595 -0.209006 0.119004 2.150785 -0.024149 1 0 0 0 0 0 0 773608
-0.002408 -0.001550 0.113613 -0.205771 0.167929 2.201228 -0.024181 1 0 0 0 0 0 0 774633
-0.002372 -0.001510 0.113642 -0.365567 0.020988 2.070507 -0.024219 1 0 0 0 0 0 0 775844
-0.002342 -0.001477 0.113662 -0.312911 0.089366 2.153402 -0.024248 1 0 0 0 0 0 0 776767
-0.002303 -0.001436 0.113691 -0.435304 -0.034822 2.044799 -0.024279 1 0 0 0 0 0 0 777772
-0.002289 -0.001398 0.113722 -0.123818 -0.007885 2.003532 -0.024311 1 0 0 0 0 0 0 778797
-0.002270 -0.001366 0.113743 -0.167237 0.063453 2.116577 -0.024343 1 0 0 0 0 0 0 779798
-0.002236 -0.001325 0.113772 -0.371217 -0.068156 2.018330 -0.024374 1 0 0 0 0 0 0 780791
-0.002207 -0.001291 0.113793 -0.341843 0.009287 2.112791 -0.024401 1 0 0 0 0 0 0 781678
-0.002169 -0.001249 0.113822 -0.476719 -0.111052 2.008818 -0.024433 1 0 0 0 0 0 0 782704
-0.002137 -0.001215 0.113842 -0.409281 -0.026908 2.101054 -0.024461 1 0 0 0 0 0 0 783591
-0.002127 -0.001181 0.113870 -0.126933 -0.028972 2.009605 -0.024493 1 0 0 0 0 0 0 784621
-0.002098 -0.001138 0.113901 -0.357938 -0.156048 1.948154 -0.024527 1 0 0 0 0 0 0 785686
-0.002071 -0.001104 0.113923 -0.359996 -0.071166 2.065001 -0.024557 1 0 0 0 0 0 0 786646
-0.002046 -0.001074 0.113941 -0.352897 -0.017500 2.116113 -0.024588 1 0 0 0 0 0 0 787637
-0.002009 -0.001033 0.113969 -0.512755 -0.164401 1.986823 -0.024622 1 0 0 0 0 0 0 788757
-0.001978 -0.001000 0.113989 -0.458677 -0.094324 2.068474 -0.024649 1 0 0 0 0 0 0 789613
-0.001956 -0.000954 0.114027 -0.343742 -0.275078 1.827050 -0.024681 1 0 0 0 0 0 0 790622
-0.001933 -0.000918 0.114051 -0.359883 -0.172510 1.989044 -0.024712 1 0 0 0 0 0 0 791607
-0.001910 -0.000887 0.114070 -0.378187 -0.105402 2.065892 -0.024743 1 0 0 0 0 0 0 792611
-0.001874 -0.000845 0.114098 -0.553170 -0.245935 1.946596 -0.024774 1 0 0 0 0 0 0 793620
-0.001861 -0.000808 0.114128 -0.267612 -0.227328 1.897471 -0.024805 1 0 0 0 0 0 0 794607
-0.001843 -0.000776 0.114150 -0.324322 -0.159739 2.008282 -0.024836 1 0 0 0 0 0 0 795582
-0.001821 -0.000747 0.114167 -0.376223 -0.124131 2.056317 -0.024867 1 0 0 0 0 0 0 796580
-0.001804 -0.000703 0.114205 -0.331360 -0.338161 1.792337 -0.024898 1 0 0 0 0 0 0 797585
-0.001783 -0.000668 0.114229 -0.383667 -0.252538 1.945110 -0.024929 1 0 0 0 0 0 0 798574
-0.001760 -0.000637 0.114247 -0.420464 -0.194277 2.018676 -0.024961 1 0 0 0 0 0 0 799580
-0.001725 -0.000596 0.114275 -0.605700 -0.340417 1.899281 -0.024995 1 0 0 0 0 0 0 800692
-0.001712 -0.000558 0.114305 -0.324436 -0.324182 1.848640 -0.025024 1 0 0 0 0 0 0 801606
-0.001694 -0.000527 0.114326 -0.383433 -0.257464 1.959411 -0.025057 1 0 0 0 0 0 0 802674
-0.001673 -0.000498 0.114344 -0.436623 -0.222545 2.007094 -0.025086 1 0 0 0 0 0 0 803593
-0.001650 -0.000470 0.114361 -0.469895 -0.209447 2.022207 -0.025118 1 0 0 0 0 0 0 804598
-0.001639 -0.000457 0.114398 -0.320192 -0.032007 1.750878 -0.025148 1 0 0 0 0 0 0 805580
-0.001609 -0.000424 0.114432 -0.564295 -0.275873 1.752132 -0.025180 1 0 0 0 0 0 0 806583
-0.001581 -0.000395 0.114454 -0.564876 -0.267391 1.900019 -0.025211 1 0 0 0 0 0 0 807576
-0.001573 -0.000363 0.114482 -0.317579 -0.310443 1.827768 -0.025244 1 0 0 0 0 0 0 808631
-0.001557 -0.000334 0.114502 -0.406788 -0.287051 1.920416 -0.025279 1 0 0 0 0 0 0 809766
-0.001536 -0.000306 0.114520 -0.476687 -0.275397 1.961076 -0.025311 1 0 0 0 0 0 0 810778
-0.001532 -0.000275 0.114546 -0.279501 -0.330441 1.838473 -0.025340 1 0 0 0 0 0 0 811732
-0.001517 -0.000247 0.114566 -0.395649 -0.314391 1.912632 -0.025373 1 0 0 0 0 0 0 812760
-0.001497 -0.000220 0.114583 -0.479375 -0.306627 1.947014 -0.025404 1 0 0 0 0 0 0 813778
-0.001481 -0.000176 0.114621 -0.452239 -0.538022 1.678602 -0.025431 1 0 0 0 0 0 0 814623
-0.001473 -0.000154 0.114633 -0.348899 -0.284112 1.972279 -0.025466 1 0 0 0 0 0 0 815738
-0.001457 -0.000130 0.114679 -0.441389 -0.292894 1.549159 -0.025494 1 0 0 0 0 0 0 816653
-0.001436 -0.000105 0.114706 -0.517640 -0.317364 1.758991 -0.025525 1 0 0 0 0 0 0 817633
-0.001414 -0.000079 0.114725 -0.562009 -0.336147 1.863340 -0.025561 1 0 0 0 0 0 0 818799
-0.001408 -0.000049 0.114753 -0.349621 -0.407486 1.764431 -0.025595 1 0 0 0 0 0 0 819876
-0.001393 -0.000021 0.114772 -0.457998 -0.399392 1.845954 -0.025617 1 0 0 0 0 0 0 820578
-0.001385 -0.000007 0.114810 -0.366250 -0.220469 1.607130 -0.025650 1 0 0 0 0 0 0 821646
-0.001369 0.000013 0.114834 -0.478885 -0.288980 1.765812 -0.025683 1 0 0 0 0 0 0 822688
-0.001367 0.000040 0.114862 -0.315149 -0.400554 1.705475 -0.025712 1 0 0 0 0 0 0 823610
-0.001366 0.000054 0.114872 -0.285262 -0.238658 1.945515 -0.025742 1 0 0 0 0 0 0 824589
-0.001347 0.000057 0.114896 -0.506362 -0.079174 1.770615 -0.025773 1 0 0 0 0 0 0 825587
-0.001344 0.000075 0.114925 -0.340709 -0.278811 1.685157 -0.025804 1 0 0 0 0 0 0 826560
-0.001330 0.000098 0.114946 -0.468491 -0.356459 1.783025 -0.025837 1 0 0 0 0 0 0 827607
-0.001328 0.000126 0.114973 -0.317834 -0.454834 1.690886 -0.025867 1 0 0 0 0 0 0 828584
-0.001310 0.000136 0.115004 -0.527526 -0.227733 1.635299 -0.025899 1 0 0 0 0 0 0 829599
-0.001306 0.000159 0.115035 -0.359989 -0.373932 1.613334 -0.025930 1 0 0 0 0 0 0 830586
-0.001292 0.000183 0.115056 -0.487122 -0.422788 1.734951 -0.025961 1 0 0 0 0 0 0 831604
-0.001290 0.000213 0.115084 -0.335908 -0.506786 1.651009 -0.025993 1 0 0 0 0 0 0 832600
-0.001277 0.000240 0.115104 -0.477530 -0.504451 1.739443 -0.026024 1 0 0 0 0 0 0 833604
-0.001271 0.000254 0.115142 -0.402660 -0.328946 1.503701 -0.026085 1 0 0 0 0 0 0 835542
-0.001255 0.000275 0.115165 -0.523983 -0.398801 1.663564 -0.026121 1 0 0 0 0 0 0 836706
-0.001248 0.000285 0.115204 -0.432231 -0.279585 1.461515 -0.026149 1 0 0 0 0 0 0 837619
-0.001232 0.000303 0.115228 -0.544492 -0.379651 1.634507 -0.026180 1 0 0 0 0 0 0 838583
-0.001229 0.000329 0.115257 -0.379932 -0.508109 1.579120 -0.026212 1 0 0 0 0 0 0 839612
-0.001210 0.000339 0.115288 -0.582707 -0.297441 1.536372 -0.026243 1 0 0 0 0 0 0 840602
-0.001218 0.000347 0.115308 -0.245457 -0.275736 1.660726 -0.026274 1 0 0 0 0 0 0 841610
-0.001210 0.000365 0.115326 -0.431715 -0.394766 1.708715 -0.026310 1 0 0 0 0 0 0 842767
-0.001206 0.000374 0.115363 -0.392687 -0.297327 1.444932 -0.026340 1 0 0 0 0 0 0 843711
-0.001204 0.000378 0.115376 -0.368161 -0.230888 1.736777 -0.026375 1 0 0 0 0 0 0 844837
-0.001209 0.000398 0.115401 -0.278801 -0.430681 1.597292 -0.026402 1 0 0 0 0 0 0 845692
-0.001199 0.000421 0.115420 -0.466133 -0.503244 1.655423 -0.026429 1 0 0 0 0 0 0 846562
-0.001188 0.000415 0.115437 -0.490271 -0.132348 1.682822 -0.026465 1 0 0 0 0 0 0 847714
-0.001189 0.000430 0.115463 -0.353890 -0.366726 1.554576 -0.026492 1 0 0 0 0 0 0 848590
-0.001189 0.000437 0.115472 -0.344632 -0.297903 1.768353 -0.026525 1 0 0 0 0 0 0 849624
-0.001189 0.000441 0.115506 -0.338271 -0.247495 1.448275 -0.026556 1 0 0 0 0 0 0 850640
-0.001177 0.000456 0.115528 -0.509306 -0.395580 1.567833 -0.026586 1 0 0 0 0 0 0 851581
-0.001171 0.000463 0.115536 -0.450498 -0.314921 1.770181 -0.026619 1 0 0 0 0 0 0 852653
-0.001168 0.000467 0.115570 -0.399243 -0.261841 1.436440 -0.026649 1 0 0 0 0 0 0 853607
-0.001166 0.000469 0.115581 -0.379793 -0.231238 1.692174 -0.026683 1 0 0 0 0 0 0 854681
-0.001171 0.000487 0.115606 -0.294404 -0.451338 1.539761 -0.026714 1 0 0 0 0 0 0 855697
-0.001168 0.000479 0.115625 -0.386522 -0.123449 1.592147 -0.026743 1 0 0 0 0 0 0 856601
-0.001173 0.000493 0.115652 -0.304352 -0.377347 1.482685 -0.026773 1 0 0 0 0 0 0 857564
-0.001174 0.000499 0.115661 -0.324105 -0.317475 1.703427 -0.026803 1 0 0 0 0 0 0 858548
-0.001170 0.000485 0.115675 -0.407719 -0.036372 1.662983 -0.026836 1 0 0 0 0 0 0 859601
-0.001174 0.000496 0.115700 -0.315698 -0.332406 1.500080 -0.026868 1 0 0 0 0 0 0 860602
-0.001170 0.000484 0.115719 -0.398764 -0.062212 1.557927 -0.026899 1 0 0 0 0 0 0 861602
-0.001174 0.000495 0.115746 -0.311330 -0.347402 1.451204 -0.026930 1 0 0 0 0 0 0 862605
-0.001171 0.000483 0.115766 -0.397006 -0.070029 1.530368 -0.026961 1 0 0 0 0 0 0 863595
-0.001174 0.000495 0.115794 -0.310753 -0.351706 1.431081 -0.026993 1 0 0 0 0 0 0 864601
-0.001171 0.000484 0.115814 -0.397086 -0.072374 1.512760 -0.027024 1 0 0 0 0 0 0 865600
-0.001157 0.000491 0.115831 -0.553043 -0.295599 1.550311 -0.027056 1 0 0 0 0 0 0 866621
-0.001168 0.000499 0.115847 -0.238701 -0.328482 1.567399 -0.027099 1 0 0 0 0 0 0 868013
-0.001168 0.000486 0.115863 -0.345746 -0.047583 1.563277 -0.027120 1 0 0 0 0 0 0 868683
-0.001174 0.000496 0.115889 -0.284051 -0.340128 1.423292 -0.027149 1 0 0 0 0 0 0 869613
-0.001171 0.000484 0.115908 -0.384322 -0.066981 1.489915 -0.027181 1 0 0 0 0 0 0 870629
-0.001158 0.000492 0.115926 -0.547594 -0.293751 1.522074 -0.027211 1 0 0 0 0 0 0 871601
-0.001163 0.000482 0.115952 -0.305166 -0.094586 1.393895 -0.027243 1 0 0 0 0 0 0 872606
-0.001166 0.000477 0.115961 -0.320704 -0.134320 1.608106 -0.027274 1 0 0 0 0 0 0 873605
-0.001168 0.000475 0.115995 -0.334711 -0.171123 1.287731 -0.027305 1 0 0 0 0 0 0 874606
-0.001169 0.000474 0.116007 -0.350587 -0.188385 1.548780 -0.027341 1 0 0 0 0 0 0 875736
-0.001164 0.000456 0.116022 -0.427024 0.036440 1.533014 -0.027372 1 0 0 0 0 0 0 876749
-0.001167 0.000464 0.116047 -0.330280 -0.291205 1.379145 -0.027403 1 0 0 0 0 0 0 877746
-0.001164 0.000451 0.116067 -0.411382 -0.035520 1.440052 -0.027435 1 0 0 0 0 0 0 878748
-0.001180 0.000449 0.116083 -0.155259 -0.150816 1.475502 -0.027466 1 0 0 0 0 0 0 879743
-0.001170 0.000444 0.116110 -0.469021 -0.121345 1.337901 -0.027494 1 0 0 0 0 0 0 880632
-0.001165 0.000441 0.116119 -0.442024 -0.151677 1.553386 -0.027528 1 0 0 0 0 0 0 881742
-0.001163 0.000440 0.116154 -0.402611 -0.174065 1.233567 -0.027559 1 0 0 0 0 0 0 882713
-0.001162 0.000439 0.116165 -0.388455 -0.183332 1.494316 -0.027587 1 0 0 0 0 0 0 883611
-0.001156 0.000421 0.116180 -0.449736 0.046114 1.478602 -0.027617 1 0 0 0 0 0 0 884584
-0.001159 0.000430 0.116206 -0.345176 -0.279935 1.324535 -0.027650 1 0 0 0 0 0 0 885640
-0.001155 0.000417 0.116225 -0.422553 -0.022749 1.385304 -0.027680 1 0 0 0 0 0 0 886587
-0.001153 0.000410 0.116231 -0.407054 -0.079841 1.556647 -0.027709 1 0 0 0 0 0 0 887525
-0.001152 0.000407 0.116265 -0.386899 -0.129467 1.210939 -0.027744 1 0 0 0 0 0 0 888639
-0.001147 0.000388 0.116287 -0.452848 0.080878 1.319416 -0.027776 1 0 0 0 0 0 0 889673
-0.001144 0.000378 0.116294 -0.425871 -0.018420 1.518107 -0.027804 1 0 0 0 0 0 0 890578
-0.001148 0.000391 0.116318 -0.330151 -0.325827 1.324911 -0.027835 1 0 0 0 0 0 0 891564
-0.001145 0.000380 0.116336 -0.417715 -0.040396 1.361574 -0.027867 1 0 0 0 0 0 0 892582
-0.001143 0.000375 0.116343 -0.407898 -0.081794 1.523521 -0.027898 1 0 0 0 0 0 0 893574
-0.001125 0.000368 0.116366 -0.633987 -0.065243 1.310464 -0.027929 1 0 0 0 0 0 0 894575
-0.001128 0.000351 0.116394 -0.367609 0.069999 1.209171 -0.027961 1 0 0 0 0 0 0 895580
-0.001130 0.000342 0.116404 -0.365785 -0.021609 1.443271 -0.027992 1 0 0 0 0 0 0 896586
-0.001113 0.000334 0.116429 -0.614208 -0.027623 1.266644 -0.028023 1 0 0 0 0 0 0 897574
-0.001123 0.000334 0.116447 -0.291133 -0.138841 1.321136 -0.028054 1 0 0 0 0 0 0 898575
-0.001122 0.000317 0.116464 -0.390079 0.086170 1.342281 -0.028086 1 0 0 0 0 0 0 899579
-0.001109 0.000321 0.116480 -0.566448 -0.180969 1.346867 -0.028118 1 0 0 0 0 0 0 900597
-0.001116 0.000310 0.116507 -0.330728 -0.001132 1.208837 -0.028162 1 0 0 0 0 0 0 902022
-0.001119 0.000305 0.116516 -0.349858 -0.051983 1.418298 -0.028182 1 0 0 0 0 0 0 902669
-0.001103 0.000298 0.116540 -0.609872 -0.035487 1.232353 -0.028213 1 0 0 0 0 0 0 903644
-0.001095 0.000294 0.116548 -0.535851 -0.077552 1.419795 -0.028241 1 0 0 0 0 0 0 904559
-0.001104 0.000279 0.116571 -0.303488 0.074052 1.231041 -0.028273 1 0 0 0 0 0 0 905580
-0.001095 0.000285 0.116590 -0.505874 -0.184708 1.270700 -0.028303 1 0 0 0 0 0 0 906539
-0.001091 0.000288 0.116596 -0.475955 -0.173763 1.433435 -0.028336 1 0 0 0 0 0 0 907585
-0.001102 0.000276 0.116619 -0.273066 0.023661 1.225982 -0.028367 1 0 0 0 0 0 0 908585
-0.001107 0.000270 0.116627 -0.323089 -0.030962 1.400789 -0.028407 1 0 0 0 0 0 0 909853
-0.001092 0.000263 0.116651 -0.600335 -0.017250 1.201470 -0.028438 1 0 0 0 0 0 0 910866
-0.001080 0.000242 0.116670 -0.604386 0.175231 1.241773 -0.028463 1 0 0 0 0 0 0 911661
-0.001091 0.000236 0.116686 -0.281556 0.003006 1.268771 -0.028499 1 0 0 0 0 0 0 912792
-0.001079 0.000228 0.116713 -0.562080 0.002863 1.128273 -0.028526 1 0 0 0 0 0 0 913671
-0.001073 0.000225 0.116722 -0.516757 -0.043608 1.341850 -0.028555 1 0 0 0 0 0 0 914585
-0.001070 0.000223 0.116725 -0.474739 -0.071734 1.441828 -0.028586 1 0 0 0 0 0 0 915577
-0.001081 0.000209 0.116747 -0.277286 0.092241 1.200813 -0.028617 1 0 0 0 0 0 0 916593
-0.001087 0.000201 0.116754 -0.331187 0.019051 1.362327 -0.028648 1 0 0 0 0 0 0 917578
-0.001072 0.000194 0.116778 -0.611118 0.023704 1.158804 -0.028685 1 0 0 0 0 0 0 918772
-0.001083 0.000194 0.116796 -0.302563 -0.082934 1.203334 -0.028723 1 0 0 0 0 0 0 919980
-0.001083 0.000177 0.116813 -0.409504 0.145769 1.220726 -0.028741 1 0 0 0 0 0 0 920558
-0.001070 0.000181 0.116829 -0.590395 -0.121001 1.223489 -0.028775 1 0 0 0 0 0 0 921623
-0.001059 0.000166 0.116845 -0.600276 0.118565 1.221078 -0.028807 1 0 0 0 0 0 0 922673
-0.001053 0.000158 0.116851 -0.529646 0.046056 1.358225 -0.028835 1 0 0 0 0 0 0 923567
-0.001068 0.000159 0.116863 -0.242044 -0.067535 1.282856 -0.028867 1 0 0 0 0 0 0 924576
-0.001070 0.000141 0.116877 -0.380233 0.161191 1.236706 -0.028898 1 0 0 0 0 0 0 925578
-0.001059 0.000146 0.116893 -0.578930 -0.105502 1.214863 -0.028929 1 0 0 0 0 0 0 926560
-0.001066 0.000135 0.116919 -0.353515 0.076522 1.066937 -0.028961 1 0 0 0 0 0 0 927577
-0.001070 0.000130 0.116928 -0.378260 0.025447 1.273416 -0.028991 1 0 0 0 0 0 0 928555
-0.001071 0.000127 0.116931 -0.403700 -0.014448 1.370524 -0.029022 1 0 0 0 0 0 0 929556
-0.001067 0.000108 0.116943 -0.487562 0.201492 1.265457 -0.029054 1 0 0 0 0 0 0 930577
-0.001083 0.000103 0.116957 -0.224906 0.045152 1.217113 -0.029086 1 0 0 0 0 0 0 931581
-0.001073 0.000096 0.116983 -0.539223 0.054203 1.048622 -0.029117 1 0 0 0 0 0 0 932579
-0.001068 0.000092 0.116991 -0.510649 0.011721 1.252261 -0.029149 1 0 0 0 0 0 0 933599
-0.001060 0.000073 0.117005 -0.547217 0.223319 1.207643 -0.029192 1 0 0 0 0 0 0 934985
-0.001075 0.000067 0.117020 -0.258219 0.064283 1.181421 -0.029213 1 0 0 0 0 0 0 935666
-0.001082 0.000065 0.117025 -0.320427 0.014350 1.305113 -0.029242 1 0 0 0 0 0 0 936593
-0.001080 0.000046 0.117037 -0.441959 0.230123 1.219802 -0.029272 1 0 0 0 0 0 0 937549
-0.001067 0.000050 0.117052 -0.613499 -0.048255 1.173345 -0.029304 1 0 0 0 0 0 0 938570
-0.001060 0.000052 0.117057 -0.547127 -0.051778 1.294868 -0.029336 1 0 0 0 0 0 0 939587
-0.001069 0.000039 0.117079 -0.323532 0.140009 1.072242 -0.029367 1 0 0 0 0 0 0 940590
-0.001074 0.000033 0.117087 -0.363207 0.080976 1.240613 -0.029399 1 0 0 0 0 0 0 941589
-0.001076 0.000030 0.117090 -0.397744 0.035905 1.323803 -0.029438 1 0 0 0 0 0 0 942850
-0.001090 0.000015 0.117111 -0.241304 0.191943 1.076489 -0.029462 1 0 0 0 0 0 0 943619
-0.001097 0.000007 0.117119 -0.316559 0.113399 1.235646 -0.029500 1 0 0 0 0 0 0 944842
-0.001088 0.000017 0.117132 -0.537885 -0.121686 1.171930 -0.029526 1 0 0 0 0 0 0 945675
-0.001097 0.000009 0.117157 -0.328897 0.095811 0.999284 -0.029562 1 0 0 0 0 0 0 946837
-0.001101 0.000004 0.117166 -0.362635 0.063584 1.195368 -0.029586 1 0 0 0 0 0 0 947576
-0.001103 0.000002 0.117168 -0.392746 0.033341 1.288941 -0.029618 1 0 0 0 0 0 0 948604
-0.001104 0.000001 0.117169 -0.408992 0.016826 1.324351 -0.029648 1 0 0 0 0 0 0 949572
-0.001117 -0.000013 0.117190 -0.242159 0.188812 1.059049 -0.029680 1 0 0 0 0 0 0 950582
-0.001124 -0.000020 0.117198 -0.312184 0.118186 1.211236 -0.029711 1 0 0 0 0 0 0 951575
-0.001122 -0.000041 0.117211 -0.432301 0.305728 1.147087 -0.029748 1 0 0 0 0 0 0 952765
-0.001139 -0.000047 0.117225 -0.187894 0.132876 1.114234 -0.029778 1 0 0 0 0 0 0 953745
-0.001135 -0.000037 0.117241 -0.442233 -0.104339 1.091955 -0.029803 1 0 0 0 0 0 0 954543
-0.001128 -0.000050 0.117257 -0.514019 0.175097 1.081342 -0.029837 1 0 0 0 0 0 0 955609
-0.001124 -0.000056 0.117262 -0.476601 0.123645 1.215215 -0.029869 1 0 0 0 0 0 0 956641
-0.001141 -0.000055 0.117274 -0.204431 0.020790 1.138378 -0.029898 1 0 0 0 0 0 0 957583
-0.001149 -0.000054 0.117278 -0.281383 0.017786 1.233382 -0.029929 1 0 0 0 0 0 0 958578
-0.001148 -0.000072 0.117290 -0.411218 0.260034 1.137286 -0.029960 1 0 0 0 0 0 0 959562
-0.001165 -0.000076 0.117304 -0.172130 0.116309 1.092336 -0.029992 1 0 0 0 0 0 0 960576
-0.001161 -0.000065 0.117320 -0.429630 -0.106242 1.065821 -0.030023 1 0 0 0 0 0 0 961579
-0.001154 -0.000077 0.117336 -0.502966 0.180927 1.053666 -0.030054 1 0 0 0 0 0 0 962579
-0.001169 -0.000079 0.117351 -0.220323 0.075056 1.049890 -0.030086 1 0 0 0 0 0 0 963577
-0.001176 -0.000080 0.117357 -0.285251 0.053356 1.182042 -0.030117 1 0 0 0 0 0 0 964575
-0.001174 -0.000098 0.117369 -0.408304 0.284834 1.099916 -0.030148 1 0 0 0 0 0 0 965580
-0.001173 -0.000107 0.117373 -0.411481 0.193403 1.196779 -0.030179 1 0 0 0 0 0 0 966577
-0.001186 -0.000125 0.117395 -0.231225 0.308203 0.964918 -0.030214 1 0 0 0 0 0 0 967689
-0.001192 -0.000134 0.117403 -0.294167 0.206247 1.129079 -0.030242 1 0 0 0 0 0 0 968579
-0.001195 -0.000138 0.117405 -0.340371 0.139450 1.210536 -0.030276 1 0 0 0 0 0 0 969678
-0.001197 -0.000141 0.117437 -0.358264 0.105439 0.819609 -0.030305 1 0 0 0 0 0 0 970590
-0.001198 -0.000142 0.117449 -0.375041 0.087215 1.052941 -0.030336 1 0 0 0 0 0 0 971585
-0.001198 -0.000142 0.117452 -0.383136 0.078220 1.170249 -0.030366 1 0 0 0 0 0 0 972557
-0.001212 -0.000156 0.117474 -0.210949 0.255284 0.936613 -0.030398 1 0 0 0 0 0 0 973562
-0.001218 -0.000163 0.117482 -0.278746 0.186303 1.099299 -0.030429 1 0 0 0 0 0 0 974559
-0.001221 -0.000166 0.117484 -0.327499 0.136227 1.180287 -0.030468 1 0 0 0 0 0 0 975808
-0.001236 -0.000181 0.117506 -0.177028 0.291281 0.932704 -0.030494 1 0 0 0 0 0 0 976642
-0.001231 -0.000176 0.117524 -0.425526 0.030515 0.946788 -0.030530 1 0 0 0 0 0 0 977795
-0.001223 -0.000190 0.117540 -0.488711 0.280737 0.959764 -0.030557 1 0 0 0 0 0 0 978646
-0.001219 -0.000198 0.117546 -0.446237 0.212055 1.102706 -0.030592 1 0 0 0 0 0 0 979790
-0.001235 -0.000197 0.117558 -0.170277 0.100312 1.028960 -0.030619 1 0 0 0 0 0 0 980640
-0.001238 -0.000215 0.117573 -0.316546 0.332879 0.983498 -0.030649 1 0 0 0 0 0 0 981614
-0.001239 -0.000224 0.117578 -0.350284 0.245921 1.103154 -0.030678 1 0 0 0 0 0 0 982535
-0.001258 -0.000224 0.117590 -0.115997 0.124125 1.021520 -0.030712 1 0 0 0 0 0 0 983610
-0.001267 -0.000224 0.117594 -0.213035 0.111540 1.114484 -0.030744 1 0 0 0 0 0 0 984632
-0.001285 -0.000237 0.117616 -0.106239 0.292262 0.880904 -0.030772 1 0 0 0 0 0 0 985547
-0.001294 -0.000244 0.117623 -0.209251 0.225115 1.044075 -0.030803 1 0 0 0 0 0 0 986547
-0.001298 -0.000247 0.117626 -0.275723 0.176027 1.125033 -0.030836 1 0 0 0 0 0 0 987604
-0.001314 -0.000262 0.117647 -0.133725 0.332214 0.877979 -0.030869 1 0 0 0 0 0 0 988638
-0.001309 -0.000256 0.117665 -0.386836 0.071403 0.891030 -0.030897 1 0 0 0 0 0 0 989557
-0.001306 -0.000254 0.117672 -0.381932 0.081779 1.045433 -0.030928 1 0 0 0 0 0 0 990547
-0.001299 -0.000270 0.117684 -0.436299 0.341781 0.972873 -0.030960 1 0 0 0 0 0 0 991555
-0.001314 -0.000274 0.117699 -0.154252 0.206577 0.935815 -0.030991 1 0 0 0 0 0 0 992548
-0.001322 -0.000276 0.117704 -0.221650 0.168679 1.054876 -0.031022 1 0 0 0 0 0 0 993549
-0.001325 -0.000277 0.117705 -0.275758 0.152926 1.109545 -0.031054 1 0 0 0 0 0 0 994549
-0.001340 -0.000291 0.117727 -0.127992 0.327889 0.852403 -0.031085 1 0 0 0 0 0 0 995553
-0.001348 -0.000298 0.117734 -0.209025 0.257054 1.006074 -0.031116 1 0 0 0 0 0 0 996553
-0.001357 -0.000283 0.117757 -0.186358 -0.032848 0.802381 -0.031147 1 0 0 0 0 0 0 997550
-0.001362 -0.000276 0.117765 -0.245309 0.027426 0.979407 -0.031178 1 0 0 0 0 0 0 998547
-0.001359 -0.000290 0.117778 -0.351608 0.319231 0.924236 -0.031210 1 0 0 0 0 0 0 999553
-0.001376 -0.000293 0.117793 -0.097028 0.200345 0.894296 -0.031244 1 0 0 0 0 0 1 654
-0.001384 -0.000295 0.117798 -0.178631 0.170721 1.015760 -0.031278 1 0 0 0 0 0 1 1727
-0.001383 -0.000313 0.117810 -0.310490 0.400006 0.929999 -0.031308 1 0 0 0 0 0 1 2707
-0.001388 -0.000305 0.117835 -0.239688 0.067094 0.743493 -0.031334 1 0 0 0 0 0 1 3514
-0.001390 -0.000300 0.117844 -0.267264 0.086692 0.936348 -0.031365 1 0 0 0 0 0 1 4505
-0.001410 -0.000294 0.117857 -0.038428 0.057217 0.892240 -0.031398 1 0 0 0 0 0 1 5562
-0.001414 -0.000309 0.117872 -0.210485 0.335903 0.857546 -0.031428 1 0 0 0 0 0 1 6544
-0.001417 -0.000316 0.117877 -0.257242 0.271710 0.980809 -0.031460 1 0 0 0 0 0 1 7563
-0.001423 -0.000302 0.117899 -0.197748 -0.019788 0.755912 -0.031491 1 0 0 0 0 0 1 8553
-0.001427 -0.000295 0.117907 -0.236935 0.039450 0.924764 -0.031531 1 0 0 0 0 0 1 9821
-0.001423 -0.000309 0.117920 -0.333202 0.331132 0.866552 -0.031562 1 0 0 0 0 0 1 10832
-0.001440 -0.000312 0.117935 -0.072920 0.211719 0.835312 -0.031587 1 0 0 0 0 0 1 11634
-0.001448 -0.000313 0.117940 -0.152105 0.181908 0.956245 -0.031622 1 0 0 0 0 0 1 12751
-0.001470 -0.000310 0.117952 0.036307 0.111831 0.874921 -0.031653 1 0 0 0 0 0 1 13722
-0.001469 -0.000294 0.117967 -0.257069 -0.053481 0.822256 -0.031678 1 0 0 0 0 0 1 14536
-0.001463 -0.000305 0.117982 -0.349649 0.267145 0.800996 -0.031710 1 0 0 0 0 0 1 15572
-0.001478 -0.000305 0.117998 -0.073846 0.176276 0.794019 -0.031742 1 0 0 0 0 0 1 16580
-0.001486 -0.000306 0.118003 -0.143973 0.162189 0.924103 -0.031773 1 0 0 0 0 0 1 17583
-0.001477 -0.000292 0.118015 -0.369209 -0.022591 0.837855 -0.031810 1 0 0 0 0 0 1 18744
-0.001491 -0.000281 0.118030 -0.088647 -0.016361 0.799082 -0.031836 1 0 0 0 0 0 1 19597
-0.001492 -0.000294 0.118045 -0.220281 0.294626 0.775813 -0.031865 1 0 0 0 0 0 1 20522
-0.001512 -0.000296 0.118061 0.003557 0.189271 0.767721 -0.031900 1 0 0 0 0 0 1 21625
-0.001521 -0.000297 0.118066 -0.095984 0.166991 0.897232 -0.031931 1 0 0 0 0 0 1 22633
-0.001513 -0.000284 0.118078 -0.336275 -0.022150 0.810437 -0.031960 1 0 0 0 0 0 1 23555
-0.001528 -0.000273 0.118093 -0.063044 -0.018045 0.771815 -0.031991 1 0 0 0 0 0 1 24553
-0.001530 -0.000285 0.118108 -0.198564 0.292078 0.748412 -0.032022 1 0 0 0 0 0 1 25551
-0.001549 -0.000287 0.118124 0.023642 0.186101 0.740264 -0.032054 1 0 0 0 0 0 1 26557
-0.001546 -0.000275 0.118140 -0.246977 -0.017824 0.724618 -0.032085 1 0 0 0 0 0 1 27551
-0.001544 -0.000268 0.118145 -0.256509 0.040319 0.858534 -0.032116 1 0 0 0 0 0 1 28549
-0.001562 -0.000261 0.118157 0.001288 0.027075 0.782805 -0.032147 1 0 0 0 0 0 1 29555
-0.001571 -0.000257 0.118161 -0.084858 0.072748 0.876732 -0.032179 1 0 0 0 0 0 1 30551
-0.001557 -0.000260 0.118184 -0.389879 0.161261 0.634887 -0.032210 1 0 0 0 0 0 1 31550
-0.001569 -0.000256 0.118202 -0.088219 0.095007 0.665461 -0.032241 1 0 0 0 0 0 1 32549
-0.001574 -0.000255 0.118208 -0.132533 0.107583 0.819503 -0.032276 1 0 0 0 0 0 1 33676
-0.001596 -0.000250 0.118220 0.076181 0.059990 0.750994 -0.032303 1 0 0 0 0 0 1 34533
-0.001606 -0.000247 0.118224 -0.037931 0.087429 0.847495 -0.032337 1 0 0 0 0 0 1 35635
-0.001599 -0.000232 0.118236 -0.286504 -0.075200 0.747943 -0.032367 1 0 0 0 0 0 1 36572
-0.001608 -0.000239 0.118261 -0.087527 0.184319 0.563296 -0.032398 1 0 0 0 0 0 1 37573
-0.001613 -0.000242 0.118270 -0.129548 0.171203 0.753428 -0.032429 1 0 0 0 0 0 1 38555
-0.001615 -0.000243 0.118273 -0.163553 0.150623 0.844693 -0.032460 1 0 0 0 0 0 1 39560
-0.001622 -0.000226 0.118294 -0.101927 -0.101434 0.597998 -0.032491 1 0 0 0 0 0 1 40549
-0.001626 -0.000218 0.118302 -0.141734 -0.019767 0.757346 -0.032524 1 0 0 0 0 0 1 41600
-0.001646 -0.000209 0.118314 0.082288 -0.016650 0.701129 -0.032559 1 0 0 0 0 0 1 42709
-0.001643 -0.000191 0.118330 -0.193399 -0.144034 0.657313 -0.032589 1 0 0 0 0 0 1 43695
-0.001642 -0.000182 0.118335 -0.206007 -0.045072 0.780358 -0.032620 1 0 0 0 0 0 1 44683
-0.001659 -0.000173 0.118347 0.051074 -0.037983 0.701024 -0.032651 1 0 0 0 0 0 1 45663
-0.001663 -0.000187 0.118361 -0.106862 0.260157 0.651185 -0.032679 1 0 0 0 0 0 1 46568
-0.001665 -0.000194 0.118366 -0.146580 0.205108 0.769476 -0.032715 1 0 0 0 0 0 1 47723
-0.001671 -0.000179 0.118389 -0.081914 -0.083628 0.542917 -0.032740 1 0 0 0 0 0 1 48524
-0.001675 -0.000172 0.118396 -0.119787 -0.021856 0.710098 -0.032774 1 0 0 0 0 0 1 49604
-0.001676 -0.000168 0.118399 -0.144639 0.029897 0.792547 -0.032804 1 0 0 0 0 0 1 50579
-0.001695 -0.000162 0.118410 0.093123 -0.000955 0.688048 -0.032835 1 0 0 0 0 0 1 51559
-0.001692 -0.000146 0.118425 -0.175908 -0.147406 0.625332 -0.032872 1 0 0 0 0 0 1 52731
-0.001691 -0.000137 0.118430 -0.185154 -0.058019 0.741455 -0.032899 1 0 0 0 0 0 1 53589
-0.001708 -0.000129 0.118441 0.074067 -0.055886 0.659847 -0.032927 1 0 0 0 0 0 1 54503
-0.001717 -0.000125 0.118445 -0.012356 -0.002204 0.751217 -0.032962 1 0 0 0 0 0 1 55621
-0.001709 -0.000109 0.118457 -0.247198 -0.152267 0.649827 -0.032993 1 0 0 0 0 0 1 56616
-0.001705 -0.000101 0.118462 -0.220045 -0.069201 0.742132 -0.033023 1 0 0 0 0 0 1 57557
-0.001721 -0.000093 0.118473 0.059352 -0.070798 0.651358 -0.033053 1 0 0 0 0 0 1 58543
-0.001717 -0.000075 0.118488 -0.187593 -0.201391 0.594170 -0.033085 1 0 0 0 0 0 1 59554
-0.001709 -0.000084 0.118503 -0.256394 0.138516 0.569841 -0.033115 1 0 0 0 0 0 1 60525
-0.001705 -0.000089 0.118509 -0.217180 0.115379 0.698847 -0.033147 1 0 0 0 0 0 1 61525
-0.001722 -0.000087 0.118521 0.061486 0.025462 0.621712 -0.033178 1 0 0 0 0 0 1 62529
-0.001730 -0.000086 0.118525 -0.015894 0.029641 0.714393 -0.033209 1 0 0 0 0 0 1 63525
-0.001721 -0.000072 0.118537 -0.246455 -0.145798 0.613488 -0.033240 1 0 0 0 0 0 1 64528
-0.001717 -0.000065 0.118541 -0.217051 -0.075292 0.705915 -0.033271 1 0 0 0 0 0 1 65522
-0.001733 -0.000057 0.118552 0.063779 -0.083265 0.615178 -0.033302 1 0 0 0 0 0 1 66506
-0.001742 -0.000053 0.118556 -0.011994 -0.034567 0.703110 -0.033338 1 0 0 0 0 0 1 67642
-0.001733 -0.000037 0.118568 -0.241774 -0.187532 0.600435 -0.033364 1 0 0 0 0 0 1 68498
-0.001729 -0.000030 0.118573 -0.211960 -0.105675 0.692300 -0.033399 1 0 0 0 0 0 1 69599
-0.001745 -0.000021 0.118584 0.069258 -0.108030 0.601357 -0.033428 1 0 0 0 0 0 1 70546
-0.001753 -0.000017 0.118588 -0.006422 -0.056480 0.689022 -0.033459 1 0 0 0 0 0 1 71529
-0.001744 -0.000002 0.118600 -0.236260 -0.208153 0.586447 -0.033491 1 0 0 0 0 0 1 72533
-0.001740 0.000006 0.118604 -0.206421 -0.125554 0.678168 -0.033522 1 0 0 0 0 0 1 73532
-0.001738 0.000010 0.118606 -0.176357 -0.068338 0.722866 -0.033553 1 0 0 0 0 0 1 74538
-0.001743 0.000030 0.118627 -0.079349 -0.280343 0.459555 -0.033592 1 0 0 0 0 0 1 75794
-0.001745 0.000040 0.118634 -0.101917 -0.176979 0.611760 -0.033618 1 0 0 0 0 0 1 76618
-0.001746 0.000045 0.118637 -0.119196 -0.104287 0.689036 -0.033654 1 0 0 0 0 0 1 77776
-0.001746 0.000047 0.118638 -0.128061 -0.065828 0.718395 -0.033681 1 0 0 0 0 0 1 78616
-0.001765 0.000053 0.118648 0.119042 -0.105751 0.593751 -0.033716 1 0 0 0 0 0 1 79757
-0.001762 0.000069 0.118662 -0.146667 -0.257511 0.523348 -0.033743 1 0 0 0 0 0 1 80621
-0.001760 0.000077 0.118667 -0.154040 -0.170132 0.636549 -0.033775 1 0 0 0 0 0 1 81652
-0.001759 0.000082 0.118669 -0.144372 -0.110077 0.689577 -0.033802 1 0 0 0 0 0 1 82508
-0.001759 0.000084 0.118669 -0.137996 -0.078421 0.709699 -0.033834 1 0 0 0 0 0 1 83526
-0.001765 0.000103 0.118690 -0.054131 -0.305081 0.436798 -0.033867 1 0 0 0 0 0 1 84567
-0.001767 0.000112 0.118697 -0.083631 -0.208866 0.585515 -0.033900 1 0 0 0 0 0 1 85623
-0.001769 0.000117 0.118700 -0.104363 -0.139771 0.661332 -0.033928 1 0 0 0 0 0 1 86530
-0.001769 0.000119 0.118701 -0.115011 -0.103160 0.690430 -0.033964 1 0 0 0 0 0 1 87680
-0.001775 0.000138 0.118722 -0.039708 -0.327484 0.420646 -0.033991 1 0 0 0 0 0 1 88538
-0.001773 0.000130 0.118740 -0.144431 0.012487 0.427078 -0.034025 1 0 0 0 0 0 1 89641
-0.001772 0.000126 0.118746 -0.142545 -0.005883 0.577585 -0.034053 1 0 0 0 0 0 1 90534
-0.001759 0.000137 0.118759 -0.306583 -0.217435 0.499829 -0.034084 1 0 0 0 0 0 1 91536
-0.001752 0.000143 0.118763 -0.240661 -0.166710 0.600068 -0.034115 1 0 0 0 0 0 1 92523
-0.001767 0.000150 0.118775 0.059778 -0.185283 0.512142 -0.034146 1 0 0 0 0 0 1 93520
-0.001775 0.000154 0.118779 -0.006756 -0.141581 0.600562 -0.034178 1 0 0 0 0 0 1 94526
-0.001778 0.000156 0.118780 -0.061101 -0.114488 0.643280 -0.034209 1 0 0 0 0 0 1 95532
-0.001786 0.000174 0.118801 -0.009605 -0.343619 0.379269 -0.034240 1 0 0 0 0 0 1 96522
-0.001790 0.000184 0.118808 -0.055546 -0.248168 0.530829 -0.034271 1 0 0 0 0 0 1 97522
-0.001792 0.000189 0.118811 -0.084534 -0.179480 0.607676 -0.034303 1 0 0 0 0 0 1 98527
-0.001780 0.000205 0.118822 -0.270798 -0.326802 0.492185 -0.034334 1 0 0 0 0 0 1 99534
-0.001774 0.000212 0.118826 -0.216780 -0.241666 0.578034 -0.034365 1 0 0 0 0 0 1 100507
-0.001784 0.000203 0.118848 0.006790 -0.000484 0.342096 -0.034429 1 0 0 0 0 0 1 102555
-0.001777 0.000212 0.118867 -0.209742 -0.219888 0.358319 -0.034463 1 0 0 0 0 0 1 103646
-0.001773 0.000216 0.118873 -0.185314 -0.186639 0.513412 -0.034491 1 0 0 0 0 0 1 104558
-0.001789 0.000223 0.118885 0.093631 -0.215514 0.446731 -0.034521 1 0 0 0 0 0 1 105498
-0.001798 0.000226 0.118889 0.016051 -0.177017 0.542576 -0.034553 1 0 0 0 0 0 1 106532
-0.001789 0.000241 0.118901 -0.215571 -0.336508 0.443062 -0.034584 1 0 0 0 0 0 1 107536
-0.001779 0.000231 0.118916 -0.257084 -0.014249 0.391523 -0.034615 1 0 0 0 0 0 1 108532
-0.001793 0.000230 0.118931 0.050198 -0.106432 0.375387 -0.034651 1 0 0 0 0 0 1 109666
-0.001787 0.000243 0.118947 -0.178526 -0.304419 0.355930 -0.034682 1 0 0 0 0 0 1 110659
-0.001784 0.000250 0.118953 -0.165866 -0.241446 0.487636 -0.034717 1 0 0 0 0 0 1 111775
-0.001801 0.000258 0.118965 0.106795 -0.253620 0.411645 -0.034740 1 0 0 0 0 0 1 112514
-0.001810 0.000261 0.118969 0.025738 -0.206551 0.504253 -0.034782 1 0 0 0 0 0 1 113850
-0.001801 0.000277 0.118981 -0.207831 -0.361970 0.403537 -0.034812 1 0 0 0 0 0 1 114815
-0.001810 0.000271 0.119006 0.002615 -0.097180 0.215860 -0.034835 1 0 0 0 0 0 1 115561
-0.001815 0.000268 0.119014 -0.035749 -0.106665 0.404982 -0.034867 1 0 0 0 0 0 1 116593
-0.001804 0.000280 0.119028 -0.239931 -0.310103 0.351224 -0.034900 1 0 0 0 0 0 1 117636
-0.001817 0.000291 0.119042 0.057524 -0.314177 0.325028 -0.034928 1 0 0 0 0 0 1 118518
-0.001824 0.000296 0.119047 0.002488 -0.248845 0.445888 -0.034961 1 0 0 0 0 0 1 119592
-0.001814 0.000312 0.119060 -0.216708 -0.393946 0.356098 -0.034990 1 0 0 0 0 0 1 120528
-0.001828 0.000325 0.119074 0.072530 -0.366715 0.316297 -0.035022 1 0 0 0 0 0 1 121536
-0.001835 0.000331 0.119079 0.013146 -0.285458 0.432263 -0.035057 1 0 0 0 0 0 1 122658
-0.001839 0.000334 0.119081 -0.036158 -0.238201 0.485461 -0.035085 1 0 0 0 0 0 1 123548
-0.001846 0.000354 0.119102 0.018560 -0.458533 0.225509 -0.035115 1 0 0 0 0 0 1 124523
-0.001850 0.000364 0.119109 -0.026109 -0.357599 0.377653 -0.035146 1 0 0 0 0 0 1 125522
-0.001870 0.000373 0.119122 0.198966 -0.346272 0.319457 -0.035178 1 0 0 0 0 0 1 126530
-0.001868 0.000391 0.119137 -0.080431 -0.471389 0.274033 -0.035209 1 0 0 0 0 0 1 127532
-0.001866 0.000400 0.119142 -0.093933 -0.369344 0.395279 -0.035240 1 0 0 0 0 0 1 128529
-0.001879 0.000391 0.119164 0.095340 -0.119156 0.171611 -0.035271 1 0 0 0 0 0 1 129523
-0.001885 0.000387 0.119172 0.032214 -0.149960 0.337030 -0.035303 1 0 0 0 0 0 1 130528
-0.001888 0.000385 0.119175 -0.013835 -0.181280 0.418687 -0.035334 1 0 0 0 0 0 1 131526
-0.001896 0.000402 0.119196 0.043529 -0.443613 0.169838 -0.035365 1 0 0 0 0 0 1 132526
-0.001899 0.000410 0.119204 0.000036 -0.363580 0.325628 -0.035396 1 0 0 0 0 0 1 133521
-0.001920 0.000419 0.119216 0.226141 -0.363090 0.269269 -0.035460 1 0 0 0 0 0 1 135554
-0.001936 0.000441 0.119241 0.200762 -0.553912 0.089159 -0.035494 1 0 0 0 0 0 1 136632
-0.001944 0.000452 0.119250 0.094466 -0.432469 0.280140 -0.035522 1 0 0 0 0 0 1 137537
-0.001948 0.000458 0.119253 0.033431 -0.350372 0.371659 -0.035552 1 0 0 0 0 0 1 138497
-0.001956 0.000479 0.119274 0.084329 -0.552690 0.126543 -0.035584 1 0 0 0 0 0 1 139530
-0.001960 0.000489 0.119282 0.037411 -0.441961 0.283319 -0.035616 1 0 0 0 0 0 1 140534
-0.001980 0.000499 0.119294 0.262322 -0.426037 0.227094 -0.035647 1 0 0 0 0 0 1 141530
-0.001990 0.000503 0.119299 0.154466 -0.364045 0.326581 -0.035683 1 0 0 0 0 0 1 142699
-0.001995 0.000506 0.119300 0.079275 -0.327844 0.372998 -0.035713 1 0 0 0 0 0 1 143648
-0.002017 0.000512 0.119311 0.294246 -0.369780 0.255800 -0.035743 1 0 0 0 0 0 1 144628
-0.002027 0.000514 0.119314 0.181323 -0.338577 0.331707 -0.035771 1 0 0 0 0 0 1 145520
-0.002033 0.000516 0.119316 0.103475 -0.318088 0.369869 -0.035812 1 0 0 0 0 0 1 146808
-0.002041 0.000535 0.119337 0.144715 -0.553057 0.105014 -0.035835 1 0 0 0 0 0 1 147561
-0.002045 0.000544 0.119344 0.092305 -0.458543 0.254508 -0.035864 1 0 0 0 0 0 1 148483
-0.002047 0.000549 0.119346 0.060184 -0.390444 0.330528 -0.035896 1 0 0 0 0 0 1 149524
-0.002048 0.000551 0.119347 0.044015 -0.354526 0.359435 -0.035928 1 0 0 0 0 0 1 150534
-0.002049 0.000552 0.119348 0.036089 -0.336539 0.369872 -0.035958 1 0 0 0 0 0 1 151491
-0.002049 0.000553 0.119348 0.032218 -0.327678 0.373728 -0.035989 1 0 0 0 0 0 1 152481
-0.002068 0.000557 0.119358 0.285103 -0.383902 0.240843 -0.036024 1 0 0 0 0 0 1 153597
-0.002077 0.000560 0.119361 0.190981 -0.359770 0.310950 -0.036052 1 0 0 0 0 0 1 154497
-0.002082 0.000561 0.119362 0.122532 -0.342795 0.347024 -0.036086 1 0 0 0 0 0 1 155598
-0.002084 0.000562 0.119363 0.086380 -0.333934 0.360821 -0.036114 1 0 0 0 0 0 1 156498
-0.002104 0.000566 0.119373 0.323173 -0.390146 0.231545 -0.036145 1 0 0 0 0 0 1 157478
-0.002114 0.000569 0.119376 0.220901 -0.366028 0.302864 -0.036176 1 0 0 0 0 0 1 158471
-0.002119 0.000570 0.119377 0.148374 -0.349024 0.339283 -0.036207 1 0 0 0 0 0 1 159471
-0.002122 0.000570 0.119378 0.110232 -0.340197 0.353246 -0.036239 1 0 0 0 0 0 1 160471
-0.002142 0.000575 0.119388 0.346168 -0.396455 0.224128 -0.036270 1 0 0 0 0 0 1 161472
-0.002151 0.000577 0.119391 0.243375 -0.372327 0.295374 -0.036301 1 0 0 0 0 0 1 162472
-0.002156 0.000579 0.119392 0.170576 -0.355320 0.331751 -0.036332 1 0 0 0 0 0 1 163471
-0.002159 0.000579 0.119393 0.132324 -0.346491 0.345696 -0.036364 1 0 0 0 0 0 1 164471
-0.002160 0.000580 0.119393 0.113122 -0.342204 0.350847 -0.036395 1 0 0 0 0 0 1 165477
-0.002161 0.000580 0.119393 0.103581 -0.340208 0.352821 -0.036426 1 0 0 0 0 0 1 166471
-0.002161 0.000580 0.119393 0.098860 -0.339368 0.353718 -0.036458 1 0 0 0 0 0 1 167505
-0.002180 0.000584 0.119403 0.351897 -0.399787 0.220184 -0.036501 1 0 0 0 0 0 1 168873
-0.002189 0.000586 0.119406 0.257435 -0.377573 0.289607 -0.036523 1 0 0 0 0 0 1 169560
-0.002194 0.000588 0.119408 0.188815 -0.361543 0.325374 -0.036552 1 0 0 0 0 0 1 170497
-0.002196 0.000588 0.119408 0.152656 -0.353233 0.339100 -0.036583 1 0 0 0 0 0 1 171502
-0.002197 0.000588 0.119408 0.134522 -0.349183 0.344148 -0.036614 1 0 0 0 0 0 1 172478
-0.002198 0.000589 0.119408 0.125526 -0.347310 0.346113 -0.036645 1 0 0 0 0 0 1 173487
-0.002198 0.000589 0.119408 0.121072 -0.346530 0.346981 -0.036676 1 0 0 0 0 0 1 174477
-0.002198 0.000589 0.119408 0.118914 -0.346279 0.347479 -0.036708 1 0 0 0 0 0 1 175477
-0.002199 0.000589 0.119408 0.117913 -0.346393 0.347926 -0.036748 1 0 0 0 0 0 1 176779
-0.002199 0.000589 0.119408 0.117455 -0.346560 0.348251 -0.036780 1 0 0 0 0 0 1 177798
-0.002199 0.000589 0.119408 0.117248 -0.346722 0.348496 -0.036804 1 0 0 0 0 0 1 178578
-0.002199 0.000589 0.119408 0.117217 -0.347037 0.348834 -0.036840 1 0 0 0 0 0 1 179729
-0.002193 0.000571 0.119419 0.046301 -0.103846 0.203584 -0.036867 1 0 0 0 0 0 1 180586
-0.002191 0.000562 0.119423 0.070696 -0.191639 0.278787 -0.036896 1 0 0 0 0 0 1 181500
-0.002189 0.000557 0.119424 0.089692 -0.256810 0.317509 -0.036926 1 0 0 0 0 0 1 182481
-0.002189 0.000555 0.119424 0.100192 -0.291713 0.332349 -0.036958 1 0 0 0 0 0 1 183480
-0.002188 0.000554 0.119424 0.105665 -0.309512 0.337789 -0.036987 1 0 0 0 0 0 1 184435
-0.002183 0.000535 0.119435 0.037526 -0.075039 0.194481 -0.037021 1 0 0 0 0 0 1 185516
-0.002180 0.000526 0.119439 0.063391 -0.167373 0.270352 -0.037064 1 0 0 0 0 0 1 186884
-0.002179 0.000522 0.119440 0.083083 -0.234674 0.309163 -0.037084 1 0 0 0 0 0 1 187525
-0.002178 0.000519 0.119441 0.093937 -0.270687 0.324075 -0.037117 1 0 0 0 0 0 1 188593
-0.002172 0.000500 0.119452 0.028550 -0.045278 0.184209 -0.037148 1 0 0 0 0 0 1 189565
-0.002169 0.000491 0.119455 0.055838 -0.142233 0.261073 -0.037177 1 0 0 0 0 0 1 190500
-0.002168 0.000486 0.119457 0.076289 -0.211953 0.300334 -0.037207 1 0 0 0 0 0 1 191473
-0.002162 0.000465 0.119468 0.016417 -0.005215 0.170139 -0.037239 1 0 0 0 0 0 1 192501
-0.002159 0.000455 0.119472 0.046648 -0.111799 0.250352 -0.037270 1 0 0 0 0 0 1 193471
-0.002157 0.000450 0.119473 0.068599 -0.186381 0.290793 -0.037302 1 0 0 0 0 0 1 194495
-0.002157 0.000448 0.119473 0.080587 -0.225946 0.306202 -0.037333 1 0 0 0 0 0 1 195503
-0.002151 0.000428 0.119484 0.015648 -0.001982 0.166715 -0.037364 1 0 0 0 0 0 1 196476
-0.002148 0.000419 0.119488 0.043253 -0.099919 0.243494 -0.037395 1 0 0 0 0 0 1 197475
-0.002141 0.000396 0.119500 -0.007328 0.074105 0.137680 -0.037426 1 0 0 0 0 0 1 198472
-0.002138 0.000385 0.119504 0.028378 -0.051024 0.227277 -0.037457 1 0 0 0 0 0 1 199476
-0.002136 0.000379 0.119505 0.053215 -0.135050 0.271027 -0.037489 1 0 0 0 0 0 1 200497
-0.002130 0.000358 0.119517 -0.004563 0.064949 0.142783 -0.037535 1 0 0 0 0 0 1 201963
-0.002127 0.000348 0.119520 0.026806 -0.045256 0.223209 -0.037553 1 0 0 0 0 0 1 202526
-0.002120 0.000324 0.119532 -0.021950 0.122854 0.118900 -0.037585 1 0 0 0 0 0 1 203555
-0.002116 0.000313 0.119537 0.014755 -0.005437 0.208774 -0.037614 1 0 0 0 0 0 1 204491
-0.002109 0.000289 0.119549 -0.031250 0.153618 0.107878 -0.037645 1 0 0 0 0 0 1 205481
-0.002106 0.000277 0.119553 0.006920 0.020654 0.198856 -0.037676 1 0 0 0 0 0 1 206482
-0.002099 0.000253 0.119565 -0.038412 0.177523 0.098442 -0.037708 1 0 0 0 0 0 1 207483
-0.002095 0.000241 0.119569 0.000129 0.043351 0.189475 -0.037739 1 0 0 0 0 0 1 208482
-0.002088 0.000217 0.119581 -0.045058 0.199774 0.089197 -0.037774 1 0 0 0 0 0 1 209620
-0.002097 0.000191 0.119575 0.166566 0.250767 0.326087 -0.037806 1 0 0 0 0 0 1 210629
-0.002101 0.000179 0.119572 0.131767 0.095177 0.295387 -0.037839 1 0 0 0 0 0 1 211673
-0.002099 0.000154 0.119582 0.028427 0.244476 0.129216 -0.037868 1 0 0 0 0 0 1 212617
-0.002097 0.000142 0.119586 0.035475 0.106580 0.194790 -0.037902 1 0 0 0 0 0 1 213686
-0.002091 0.000118 0.119597 -0.025960 0.261592 0.085673 -0.037929 1 0 0 0 0 0 1 214562
-0.002088 0.000106 0.119601 0.004545 0.126092 0.173273 -0.037961 1 0 0 0 0 0 1 215601
-0.002081 0.000082 0.119613 -0.044813 0.282394 0.072137 -0.037992 1 0 0 0 0 0 1 216596
-0.002077 0.000070 0.119618 -0.008151 0.147427 0.162396 -0.038021 1 0 0 0 0 0 1 217505
-0.002070 0.000046 0.119630 -0.054473 0.304168 0.062277 -0.038053 1 0 0 0 0 0 1 218525
-0.002067 0.000034 0.119634 -0.016232 0.169282 0.152795 -0.038083 1 0 0 0 0 0 1 219489
-0.002060 0.000009 0.119646 -0.061810 0.326220 0.052903 -0.038120 1 0 0 0 0 0 1 220688
-0.002056 -0.000003 0.119650 -0.023175 0.191318 0.143316 -0.038145 1 0 0 0 0 0 1 221473
-0.002049 -0.000027 0.119662 -0.068599 0.348423 0.043490 -0.038180 1 0 0 0 0 0 1 222583
-0.002045 -0.000039 0.119666 -0.029828 0.213472 0.133868 -0.038210 1 0 0 0 0 0 1 223566
-0.002038 -0.000063 0.119678 -0.075247 0.370704 0.034075 -0.038239 1 0 0 0 0 0 1 224479
-0.002034 -0.000075 0.119682 -0.036453 0.235705 0.124358 -0.038271 1 0 0 0 0 0 1 225498
-0.002027 -0.000099 0.119694 -0.081897 0.393086 0.024651 -0.038302 1 0 0 0 0 0 1 226508
-0.002024 -0.000111 0.119698 -0.043062 0.258033 0.114833 -0.038332 1 0 0 0 0 0 1 227474
-0.002022 -0.000117 0.119700 -0.016682 0.169175 0.158607 -0.038364 1 0 0 0 0 0 1 228495
-0.002015 -0.000138 0.119711 -0.074409 0.369028 0.031708 -0.038396 1 0 0 0 0 0 1 229500
-0.002012 -0.000149 0.119715 -0.042421 0.256998 0.111220 -0.038427 1 0 0 0 0 0 1 230505
-0.002011 -0.000154 0.119716 -0.019630 0.179871 0.151174 -0.038457 1 0 0 0 0 0 1 231476
-0.002005 -0.000175 0.119727 -0.079222 0.385777 0.023048 -0.038489 1 0 0 0 0 0 1 232471
-0.002001 -0.000185 0.119731 -0.048157 0.276655 0.102015 -0.038520 1 0 0 0 0 0 1 233471
-0.002000 -0.000190 0.119732 -0.025827 0.200970 0.141762 -0.038551 1 0 0 0 0 0 1 234476
-0.001994 -0.000211 0.119743 -0.085712 0.407794 0.013686 -0.038586 1 0 0 0 0 0 1 235587
-0.001991 -0.000221 0.119747 -0.054746 0.299008 0.092567 -0.038620 1 0 0 0 0 0 1 236670
-0.001989 -0.000227 0.119748 -0.032459 0.223496 0.132266 -0.038649 1 0 0 0 0 0 1 237609
-0.001983 -0.000247 0.119759 -0.092439 0.430565 0.004233 -0.038676 1 0 0 0 0 0 1 238480
-0.001980 -0.000258 0.119763 -0.061458 0.321760 0.083009 -0.038706 1 0 0 0 0 0 1 239433
-0.001978 -0.000263 0.119764 -0.039172 0.246268 0.122673 -0.038738 1 0 0 0 0 0 1 240456
-0.001977 -0.000265 0.119765 -0.027128 0.206500 0.137711 -0.038769 1 0 0 0 0 0 1 241456
-0.001972 -0.000285 0.119775 -0.093026 0.433541 0.000186 -0.038801 1 0 0 0 0 0 1 242465
-0.001969 -0.000294 0.119779 -0.065104 0.334773 0.075402 -0.038832 1 0 0 0 0 0 1 243471
-0.001967 -0.000299 0.119780 -0.044368 0.264343 0.113846 -0.038872 1 0 0 0 0 0 1 244744
-0.001966 -0.000302 0.119781 -0.033115 0.227112 0.128456 -0.038905 1 0 0 0 0 0 1 245784
-0.001961 -0.000321 0.119791 -0.099473 0.455552 -0.009177 -0.038926 1 0 0 0 0 0 1 246475
-0.001958 -0.000331 0.119795 -0.071736 0.357405 0.065936 -0.038961 1 0 0 0 0 0 1 247599
-0.001956 -0.000336 0.119796 -0.051099 0.287231 0.104275 -0.038990 1 0 0 0 0 0 1 248517
-0.001956 -0.000338 0.119797 -0.039898 0.250161 0.118858 -0.039020 1 0 0 0 0 0 1 249470
-0.001950 -0.000357 0.119807 -0.106335 0.478917 -0.018654 -0.039053 1 0 0 0 0 0 1 250517
-0.001947 -0.000367 0.119811 -0.078601 0.380744 0.056358 -0.039083 1 0 0 0 0 0 1 251508
-0.001946 -0.000372 0.119812 -0.057984 0.310606 0.094660 -0.039114 1 0 0 0 0 0 1 252479
-0.001945 -0.000374 0.119813 -0.046768 0.273569 0.109236 -0.039149 1 0 0 0 0 0 1 253590
-0.001944 -0.000375 0.119813 -0.041022 0.254974 0.114469 -0.039184 1 0 0 0 0 0 1 254721
-0.001939 -0.000394 0.119823 -0.110374 0.493263 -0.026304 -0.039208 1 0 0 0 0 0 1 255481
-0.001936 -0.000404 0.119827 -0.084067 0.399812 0.047454 -0.039242 1 0 0 0 0 0 1 256571
-0.001935 -0.000408 0.119828 -0.064176 0.332009 0.085301 -0.039272 1 0 0 0 0 0 1 257528
-0.001934 -0.000411 0.119829 -0.053359 0.296127 0.099696 -0.039301 1 0 0 0 0 0 1 258476
-0.001934 -0.000412 0.119829 -0.047799 0.278108 0.104862 -0.039331 1 0 0 0 0 0 1 259438
-0.001933 -0.000412 0.119829 -0.044989 0.269206 0.106724 -0.039364 1 0 0 0 0 0 1 260482
-0.001933 -0.000413 0.119829 -0.043568 0.264853 0.107426 -0.039395 1 0 0 0 0 0 1 261475
-0.001928 -0.000431 0.119840 -0.115222 0.510540 -0.034819 -0.039426 1 0 0 0 0 0 1 262475
-0.001925 -0.000440 0.119843 -0.090032 0.420617 0.038289 -0.039457 1 0 0 0 0 0 1 263473
-0.001924 -0.000445 0.119844 -0.070693 0.354591 0.075900 -0.039489 1 0 0 0 0 0 1 264474
-0.001923 -0.000447 0.119845 -0.060159 0.319641 0.090213 -0.039520 1 0 0 0 0 0 1 265480
-0.001923 -0.000448 0.119845 -0.054750 0.302088 0.095344 -0.039551 1 0 0 0 0 0 1 266479
-0.001922 -0.000449 0.119845 -0.052021 0.293409 0.097188 -0.039582 1 0 0 0 0 0 1 267475
-0.001922 -0.000449 0.119845 -0.050660 0.289222 0.097895 -0.039618 1 0 0 0 0 0 1 268598
-0.001922 -0.000449 0.119845 -0.049981 0.287201 0.098174 -0.039646 1 0 0 0 0 0 1 269504
-0.001922 -0.000449 0.119845 -0.049668 0.286323 0.098329 -0.039679 1 0 0 0 0 0 1 270567
-0.001922 -0.000449 0.119845 -0.049532 0.285975 0.098428 -0.039708 1 0 0 0 0 0 1 271497
-0.001922 -0.000449 0.119845 -0.049485 0.285918 0.098507 -0.039739 1 0 0 0 0 0 1 272486
-0.001922 -0.000449 0.119845 -0.049475 0.286017 0.098598 -0.039770 1 0 0 0 0 0 1 273485
-0.001922 -0.000449 0.119845 -0.049497 0.286156 0.098670 -0.039801 1 0 0 0 0 0 1 274480
-0.001922 -0.000449 0.119845 -0.049529 0.286351 0.098760 -0.039833 1 0 0 0 0 0 1 275480
-0.001922 -0.000449 0.119845 -0.049566 0.286575 0.098830 -0.039866 1 0 0 0 0 0 1 276536
-0.001922 -0.000449 0.119845 -0.049594 0.286813 0.098917 -0.039901 1 0 0 0 0 0 1 277665
-0.001922 -0.000449 0.119845 -0.049642 0.287030 0.098997 -0.039931 1 0 0 0 0 0 1 278623
-0.001922 -0.000449 0.119845 -0.049671 0.287258 0.099071 -0.039963 1 0 0 0 0 0 1 279648
-0.001922 -0.000449 0.119845 -0.049706 0.287472 0.099155 -0.039994 1 0 0 0 0 0 1 280652
-0.001922 -0.000449 0.119845 -0.049746 0.287700 0.099224 -0.040025 1 0 0 0 0 0 1 281622
-0.001922 -0.000449 0.119845 -0.049794 0.287914 0.099302 -0.040054 1 0 0 0 0 0 1 282557
-0.001922 -0.000449 0.119845 -0.049815 0.288100 0.099372 -0.040082 1 0 0 0 0 0 1 283449
-0.001922 -0.000449 0.119845 -0.049859 0.288351 0.099449 -0.040115 1 0 0 0 0 0 1 284522
-0.001922 -0.000449 0.119845 -0.049909 0.288575 0.099530 -0.040146 1 0 0 0 0 0 1 285501
-0.001922 -0.000449 0.119845 -0.049933 0.288783 0.099608 -0.040177 1 0 0 0 0 0 1 286489
-0.001922 -0.000449 0.119845 -0.049971 0.289004 0.099674 -0.040206 1 0 0 0 0 0 1 287428
-0.001922 -0.000449 0.119845 -0.050016 0.289262 0.099762 -0.040242 1 0 0 0 0 0 1 288572
-0.001922 -0.000449 0.119845 -0.050063 0.289477 0.099852 -0.040273 1 0 0 0 0 0 1 289566
-0.001922 -0.000449 0.119845 -0.050089 0.289677 0.099906 -0.040300 1 0 0 0 0 0 1 290421
-0.001922 -0.000449 0.119845 -0.050129 0.289916 0.099987 -0.040333 1 0 0 0 0 0 1 291482
-0.001922 -0.000449 0.119845 -0.050176 0.290131 0.100077 -0.040364 1 0 0 0 0 0 1 292477
-0.001935 -0.000463 0.119834 0.123412 0.475797 0.247700 -0.040395 1 0 0 0 0 0 1 293472
-0.001941 -0.000470 0.119830 0.062375 0.410027 0.172524 -0.040426 1 0 0 0 0 0 1 294475
-0.001945 -0.000473 0.119829 0.016433 0.361236 0.133809 -0.040458 1 0 0 0 0 0 1 295479
-0.001946 -0.000475 0.119829 -0.008308 0.335304 0.119157 -0.040489 1 0 0 0 0 0 1 296474
-0.001947 -0.000476 0.119829 -0.020964 0.322265 0.114000 -0.040520 1 0 0 0 0 0 1 297470
-0.001948 -0.000476 0.119829 -0.027337 0.315831 0.112260 -0.040551 1 0 0 0 0 0 1 298477
-0.001948 -0.000476 0.119828 -0.030563 0.312739 0.111695 -0.040583 1 0 0 0 0 0 1 299482
-0.001948 -0.000476 0.119828 -0.032192 0.311313 0.111571 -0.040615 1 0 0 0 0 0 1 300510
-0.001948 -0.000476 0.119828 -0.033022 0.310785 0.111604 -0.040655 1 0 0 0 0 0 1 301811
-0.001948 -0.000476 0.119828 -0.033440 0.310550 0.111653 -0.040680 1 0 0 0 0 0 1 302586
-0.001948 -0.000476 0.119828 -0.033666 0.310566 0.111716 -0.040708 1 0 0 0 0 0 1 303483
-0.001948 -0.000476 0.119828 -0.033803 0.310678 0.111794 -0.040738 1 0 0 0 0 0 1 304441
-0.001948 -0.000476 0.119828 -0.033879 0.310874 0.111889 -0.040770 1 0 0 0 0 0 1 305482
-0.001948 -0.000476 0.119828 -0.033925 0.311092 0.111961 -0.040801 1 0 0 0 0 0 1 306484
-0.001948 -0.000476 0.119828 -0.033960 0.311321 0.112059 -0.040833 1 0 0 0 0 0 1 307485
-0.001948 -0.000476 0.119828 -0.033995 0.311550 0.112139 -0.040864 1 0 0 0 0 0 1 308485
-0.001948 -0.000476 0.119828 -0.034036 0.311843 0.112240 -0.040904 1 0 0 0 0 0 1 309752
-0.001948 -0.000476 0.119828 -0.034055 0.312091 0.112333 -0.040935 1 0 0 0 0 0 1 310763
-0.001948 -0.000476 0.119828 -0.034072 0.312270 0.112408 -0.040960 1 0 0 0 0 0 1 311559
-0.001948 -0.000476 0.119828 -0.034111 0.312537 0.112491 -0.040995 1 0 0 0 0 0 1 312670
-0.001948 -0.000476 0.119828 -0.034140 0.312765 0.112581 -0.041023 1 0 0 0 0 0 1 313578
-0.001948 -0.000476 0.119828 -0.034165 0.313019 0.112664 -0.041058 1 0 0 0 0 0 1 314685
-0.001948 -0.000476 0.119828 -0.034175 0.313208 0.112745 -0.041083 1 0 0 0 0 0 1 315496
-0.001948 -0.000476 0.119828 -0.034222 0.313442 0.112822 -0.041113 1 0 0 0 0 0 1 316457
-0.001948 -0.000476 0.119828 -0.034235 0.313668 0.112908 -0.041145 1 0 0 0 0 0 1 317462
-0.001948 -0.000476 0.119828 -0.034256 0.313937 0.112998 -0.041177 1 0 0 0 0 0 1 318516
-0.001948 -0.000476 0.119828 -0.034305 0.314205 0.113095 -0.041213 1 0 0 0 0 0 1 319656
-0.001948 -0.000476 0.119828 -0.034315 0.314479 0.113204 -0.041250 1 0 0 0 0 0 1 320834
-0.001948 -0.000476 0.119828 -0.034342 0.314642 0.113249 -0.041271 1 0 0 0 0 0 1 321508
-0.001948 -0.000476 0.119828 -0.034373 0.314901 0.113349 -0.041303 1 0 0 0 0 0 1 322545
-0.001948 -0.000476 0.119828 -0.034397 0.315136 0.113426 -0.041336 1 0 0 0 0 0 1 323573
-0.001948 -0.000476 0.119828 -0.034409 0.315351 0.113517 -0.041364 1 0 0 0 0 0 1 324491
-0.001948 -0.000476 0.119828 -0.034444 0.315584 0.113587 -0.041394 1 0 0 0 0 0 1 325460
-0.001948 -0.000476 0.119828 -0.034472 0.315821 0.113691 -0.041426 1 0 0 0 0 0 1 326455
-0.001948 -0.000476 0.119828 -0.034497 0.316059 0.113759 -0.041457 1 0 0 0 0 0 1 327453
-0.001948 -0.000476 0.119828 -0.034515 0.316301 0.113848 -0.041487 1 0 0 0 0 0 1 328433
-0.001948 -0.000476 0.119828 -0.034557 0.316526 0.113942 -0.041519 1 0 0 0 0 0 1 329446
-0.001948 -0.000476 0.119828 -0.034568 0.316777 0.114021 -0.041550 1 0 0 0 0 0 1 330436
-0.001948 -0.000476 0.119828 -0.034600 0.317010 0.114100 -0.041581 1 0 0 0 0 0 1 331443
-0.001948 -0.000476 0.119828 -0.034628 0.317250 0.114206 -0.041613 1 0 0 0 0 0 1 332451
-0.001948 -0.000476 0.119828 -0.034653 0.317489 0.114274 -0.041644 1 0 0 0 0 0 1 333454
-0.001948 -0.000476 0.119828 -0.034672 0.317740 0.114366 -0.041676 1 0 0 0 0 0 1 334472
-0.001948 -0.000476 0.119828 -0.034713 0.318067 0.114491 -0.041722 1 0 0 0 0 0 1 335926
-0.001948 -0.000476 0.119828 -0.034736 0.318228 0.114548 -0.041740 1 0 0 0 0 0 1 336516
-0.001948 -0.000476 0.119828 -0.034759 0.318459 0.114622 -0.041771 1 0 0 0 0 0 1 337522
-0.001948 -0.000476 0.119828 -0.034772 0.318681 0.114716 -0.041801 1 0 0 0 0 0 1 338471
-0.001948 -0.000476 0.119828 -0.034808 0.318919 0.114788 -0.041832 1 0 0 0 0 0 1 339459
-0.001948 -0.000476 0.119828 -0.034839 0.319168 0.114885 -0.041863 1 0 0 0 0 0 1 340454
-0.001948 -0.000476 0.119828 -0.034858 0.319386 0.114966 -0.041894 1 0 0 0 0 0 1 341461
-0.001948 -0.000476 0.119828 -0.034879 0.319641 0.115051 -0.041926 1 0 0 0 0 0 1 342456
-0.001948 -0.000476 0.119828 -0.034925 0.319882 0.115139 -0.041958 1 0 0 0 0 0 1 343483
-0.001948 -0.000476 0.119828 -0.034936 0.320169 0.115252 -0.041996 1 0 0 0 0 0 1 344714
-0.001948 -0.000476 0.119828 -0.034971 0.320414 0.115326 -0.042028 1 0 0 0 0 0 1 345735
-0.001948 -0.000476 0.119828 -0.034997 0.320617 0.115407 -0.042053 1 0 0 0 0 0 1 346537
-0.001948 -0.000476 0.119828 -0.035023 0.320877 0.115492 -0.042089 1 0 0 0 0 0 1 347670
-0.001948 -0.000476 0.119828 -0.035033 0.321071 0.115576 -0.042114 1 0 0 0 0 0 1 348501
-0.001948 -0.000476 0.119828 -0.035069 0.321315 0.115650 -0.042146 1 0 0 0 0 0 1 349515
-0.001948 -0.000476 0.119828 -0.035096 0.321549 0.115753 -0.042177 1 0 0 0 0 0 1 350495
-0.001948 -0.000476 0.119828 -0.035122 0.321787 0.115821 -0.042208 1 0 0 0 0 0 1 351494
-0.001948 -0.000476 0.119828 -0.035152 0.322064 0.115919 -0.042244 1 0 0 0 0 0 1 352658
-0.001948 -0.000476 0.119828 -0.035174 0.322256 0.116007 -0.042270 1 0 0 0 0 0 1 353466
-0.001948 -0.000476 0.119828 -0.035198 0.322480 0.116070 -0.042299 1 0 0 0 0 0 1 354405
-0.001948 -0.000476 0.119828 -0.035219 0.322755 0.116171 -0.042334 1 0 0 0 0 0 1 355524
-0.001948 -0.000476 0.119828 -0.035261 0.322977 0.116264 -0.042365 1 0 0 0 0 0 1 356524
-0.001948 -0.000476 0.119828 -0.035270 0.323213 0.116338 -0.042394 1 0 0 0 0 0 1 357450
-0.001948 -0.000476 0.119828 -0.035303 0.323446 0.116416 -0.042426 1 0 0 0 0 0 1 358454
-0.001948 -0.000476 0.119828 -0.035330 0.323682 0.116521 -0.042457 1 0 0 0 0 0 1 359448
-0.001948 -0.000476 0.119828 -0.035356 0.323921 0.116589 -0.042488 1 0 0 0 0 0 1 360454
-0.001948 -0.000476 0.119828 -0.035373 0.324168 0.116680 -0.042519 1 0 0 0 0 0 1 361453
-0.001948 -0.000476 0.119828 -0.035403 0.324386 0.116766 -0.042550 1 0 0 0 0 0 1 362450
-0.001948 -0.000476 0.119828 -0.035437 0.324645 0.116858 -0.042582 1 0 0 0 0 0 1 363450
-0.001948 -0.000476 0.119828 -0.035460 0.324876 0.116932 -0.042613 1 0 0 0 0 0 1 364458
-0.001948 -0.000476 0.119828 -0.035474 0.325108 0.117029 -0.042644 1 0 0 0 0 0 1 365448
-0.001948 -0.000476 0.119828 -0.035522 0.325352 0.117109 -0.042675 1 0 0 0 0 0 1 366450
-0.001948 -0.000476 0.119828 -0.035533 0.325624 0.117205 -0.042710 1 0 0 0 0 0 1 367565
-0.001948 -0.000476 0.119828 -0.035558 0.325808 0.117277 -0.042737 1 0 0 0 0 0 1 368417
-0.001948 -0.000476 0.119828 -0.035583 0.326092 0.117373 -0.042772 1 0 0 0 0 0 1 369535
-0.001948 -0.000476 0.119828 -0.035625 0.326301 0.117450 -0.042800 1 0 0 0 0 0 1 370428
-0.001948 -0.000476 0.119828 -0.035631 0.326541 0.117545 -0.042832 1 0 0 0 0 0 1 371459
-0.001948 -0.000476 0.119828 -0.035666 0.326782 0.117619 -0.042863 1 0 0 0 0 0 1 372463
-0.001948 -0.000476 0.119828 -0.035697 0.327032 0.117716 -0.042895 1 0 0 0 0 0 1 373462
-0.001948 -0.000476 0.119828 -0.035716 0.327247 0.117796 -0.042926 1 0 0 0 0 0 1 374457
-0.001948 -0.000476 0.119828 -0.035737 0.327507 0.117883 -0.042957 1 0 0 0 0 0 1 375475
-0.001948 -0.000476 0.119828 -0.035777 0.327793 0.117981 -0.042996 1 0 0 0 0 0 1 376703
-0.001948 -0.000476 0.119828 -0.035800 0.327992 0.118072 -0.043022 1 0 0 0 0 0 1 377541
-0.001948 -0.000476 0.119828 -0.035830 0.328269 0.118154 -0.043058 1 0 0 0 0 0 1 378703
-0.001948 -0.000476 0.119828 -0.035843 0.328477 0.118231 -0.043084 1 0 0 0 0 0 1 379539
-0.001948 -0.000476 0.119828 -0.035889 0.328736 0.118336 -0.043121 1 0 0 0 0 0 1 380694
-0.001948 -0.000476 0.119828 -0.035896 0.328953 0.118404 -0.043147 1 0 0 0 0 0 1 381542
-0.001948 -0.000476 0.119828 -0.035926 0.329159 0.118473 -0.043175 1 0 0 0 0 0 1 382436
-0.001948 -0.000476 0.119828 -0.035956 0.329418 0.118586 -0.043209 1 0 0 0 0 0 1 383526
-0.001948 -0.000476 0.119828 -0.035980 0.329646 0.118650 -0.043239 1 0 0 0 0 0 1 384483
-0.001948 -0.000476 0.119828 -0.035997 0.329888 0.118739 -0.043269 1 0 0 0 0 0 1 385460
-0.001948 -0.000476 0.119828 -0.036029 0.330128 0.118832 -0.043303 1 0 0 0 0 0 1 386548
-0.001948 -0.000476 0.119828 -0.036064 0.330395 0.118928 -0.043336 1 0 0 0 0 0 1 387584
-0.001953 -0.000458 0.119818 0.036606 0.081528 0.262006 -0.043363 1 0 0 0 0 0 1 388466
-0.001943 -0.000436 0.119825 -0.162274 -0.015621 0.041407 -0.043397 1 0 0 0 0 0 1 389531
-0.001938 -0.000424 0.119828 -0.120815 0.115560 0.079343 -0.043427 1 0 0 0 0 0 1 390497
-0.001936 -0.000419 0.119829 -0.085545 0.199346 0.103936 -0.043456 1 0 0 0 0 0 1 391437
-0.001934 -0.000416 0.119829 -0.066315 0.243219 0.113655 -0.043488 1 0 0 0 0 0 1 392438
-0.001934 -0.000414 0.119829 -0.056498 0.265457 0.117187 -0.043519 1 0 0 0 0 0 1 393450
-0.001933 -0.000414 0.119829 -0.051568 0.276693 0.118476 -0.043551 1 0 0 0 0 0 1 394454
-0.001933 -0.000413 0.119829 -0.049095 0.282428 0.118987 -0.043582 1 0 0 0 0 0 1 395456
-0.001933 -0.000413 0.119829 -0.047896 0.285389 0.119211 -0.043612 1 0 0 0 0 0 1 396427
-0.001933 -0.000413 0.119829 -0.047309 0.286989 0.119350 -0.043644 1 0 0 0 0 0 1 397446
-0.001938 -0.000395 0.119819 0.025679 0.038872 0.262705 -0.043675 1 0 0 0 0 0 1 398434
-0.001941 -0.000386 0.119815 0.001100 0.127904 0.190205 -0.043706 1 0 0 0 0 0 1 399432
-0.001943 -0.000381 0.119814 -0.017941 0.193609 0.152841 -0.043737 1 0 0 0 0 0 1 400426
-0.001943 -0.000379 0.119813 -0.028372 0.228599 0.138708 -0.043770 1 0 0 0 0 0 1 401472
-0.001931 -0.000364 0.119824 -0.208044 0.060186 -0.014263 -0.043811 1 0 0 0 0 0 1 402784
-0.001925 -0.000357 0.119828 -0.150238 0.134751 0.059144 -0.043834 1 0 0 0 0 0 1 403514
-0.001927 -0.000335 0.119818 -0.033225 -0.060731 0.240730 -0.043863 1 0 0 0 0 0 1 404445
-0.001928 -0.000324 0.119815 -0.033983 0.056113 0.182608 -0.043894 1 0 0 0 0 0 1 405451
-0.001929 -0.000319 0.119814 -0.040867 0.135895 0.150344 -0.043925 1 0 0 0 0 0 1 406433
-0.001929 -0.000316 0.119814 -0.045157 0.177945 0.137971 -0.043956 1 0 0 0 0 0 1 407439
-0.001929 -0.000315 0.119814 -0.047477 0.199226 0.133627 -0.043987 1 0 0 0 0 0 1 408436
-0.001929 -0.000314 0.119814 -0.048680 0.209974 0.132161 -0.044019 1 0 0 0 0 0 1 409430
-0.001934 -0.000295 0.119803 0.023336 -0.033389 0.275361 -0.044053 1 0 0 0 0 0 1 410535
-0.001937 -0.000286 0.119799 -0.001672 0.057696 0.202532 -0.044088 1 0 0 0 0 0 1 411657
-0.001939 -0.000281 0.119798 -0.020901 0.124374 0.165041 -0.044117 1 0 0 0 0 0 1 412578
-0.001939 -0.000279 0.119798 -0.031438 0.159861 0.150862 -0.044149 1 0 0 0 0 0 1 413615
-0.001940 -0.000278 0.119798 -0.036881 0.177826 0.145871 -0.044177 1 0 0 0 0 0 1 414507
-0.001940 -0.000277 0.119797 -0.039648 0.186922 0.144209 -0.044210 1 0 0 0 0 0 1 415554
-0.001932 -0.000245 0.119798 -0.142900 -0.243720 0.139599 -0.044239 1 0 0 0 0 0 1 416482
-0.001929 -0.000229 0.119798 -0.107707 -0.087494 0.141704 -0.044270 1 0 0 0 0 0 1 417489
-0.001927 -0.000221 0.119798 -0.081399 0.027809 0.142752 -0.044301 1 0 0 0 0 0 1 418469
-0.001926 -0.000217 0.119798 -0.067388 0.089238 0.143205 -0.044337 1 0 0 0 0 0 1 419635
-0.001926 -0.000215 0.119798 -0.060291 0.120363 0.143395 -0.044362 1 0 0 0 0 0 1 420435
-0.001925 -0.000214 0.119798 -0.056762 0.136004 0.143521 -0.044392 1 0 0 0 0 0 1 421378
-0.001931 -0.000196 0.119787 0.017610 -0.104741 0.287659 -0.044428 1 0 0 0 0 0 1 422519
-0.001933 -0.000186 0.119784 -0.006155 -0.012693 0.214886 -0.044459 1 0 0 0 0 0 1 423515
-0.001935 -0.000182 0.119782 -0.024765 0.054463 0.177378 -0.044486 1 0 0 0 0 0 1 424385
-0.001935 -0.000179 0.119782 -0.034981 0.090174 0.163211 -0.044517 1 0 0 0 0 0 1 425394
-0.001936 -0.000178 0.119782 -0.040270 0.108245 0.158235 -0.044549 1 0 0 0 0 0 1 426418
-0.001936 -0.000178 0.119782 -0.042971 0.117357 0.156567 -0.044581 1 0 0 0 0 0 1 427421
-0.001936 -0.000177 0.119782 -0.044354 0.121952 0.156063 -0.044612 1 0 0 0 0 0 1 428427
-0.001936 -0.000177 0.119782 -0.045071 0.124294 0.155972 -0.044643 1 0 0 0 0 0 1 429428
-0.001936 -0.000177 0.119782 -0.045445 0.125504 0.155993 -0.044675 1 0 0 0 0 0 1 430425
-0.001936 -0.000177 0.119782 -0.045641 0.126166 0.156072 -0.044706 1 0 0 0 0 0 1 431422
-0.001936 -0.000177 0.119782 -0.045769 0.126537 0.156184 -0.044737 1 0 0 0 0 0 1 432426
-0.001941 -0.000159 0.119771 0.026763 -0.121845 0.300482 -0.044769 1 0 0 0 0 0 1 433430
-0.001944 -0.000150 0.119768 0.002132 -0.033745 0.227659 -0.044801 1 0 0 0 0 0 1 434479
-0.001945 -0.000145 0.119766 -0.016925 0.031445 0.190178 -0.044839 1 0 0 0 0 0 1 435696
-0.001946 -0.000143 0.119766 -0.027342 0.066135 0.175983 -0.044865 1 0 0 0 0 0 1 436529
-0.001946 -0.000142 0.119766 -0.032741 0.083714 0.171008 -0.044893 1 0 0 0 0 0 1 437428
-0.001947 -0.000142 0.119766 -0.035490 0.092537 0.169345 -0.044923 1 0 0 0 0 0 1 438383
-0.001947 -0.000141 0.119766 -0.036899 0.097007 0.168846 -0.044956 1 0 0 0 0 0 1 439435
-0.001947 -0.000141 0.119766 -0.037614 0.099260 0.168754 -0.044987 1 0 0 0 0 0 1 440433
-0.001947 -0.000141 0.119766 -0.037990 0.100437 0.168795 -0.045019 1 0 0 0 0 0 1 441437
-0.001947 -0.000141 0.119766 -0.038183 0.101049 0.168889 -0.045050 1 0 0 0 0 0 1 442427
-0.001947 -0.000141 0.119766 -0.038311 0.101414 0.169016 -0.045088 1 0 0 0 0 0 1 443659
-0.001947 -0.000141 0.119766 -0.038394 0.101629 0.169145 -0.045123 1 0 0 0 0 0 1 444782
-0.001947 -0.000141 0.119766 -0.038435 0.101745 0.169234 -0.045145 1 0 0 0 0 0 1 445491
-0.001947 -0.000141 0.119766 -0.038465 0.101860 0.169360 -0.045180 1 0 0 0 0 0 1 446612
-0.001947 -0.000141 0.119766 -0.038503 0.101940 0.169463 -0.045208 1 0 0 0 0 0 1 447504
-0.001947 -0.000141 0.119766 -0.038526 0.102027 0.169599 -0.045243 1 0 0 0 0 0 1 448612
-0.001947 -0.000141 0.119766 -0.038547 0.102086 0.169696 -0.045269 1 0 0 0 0 0 1 449430
-0.001947 -0.000141 0.119766 -0.038584 0.102157 0.169796 -0.045299 1 0 0 0 0 0 1 450398
-0.001947 -0.000141 0.119766 -0.038614 0.102233 0.169941 -0.045333 1 0 0 0 0 0 1 451480
-0.001947 -0.000141 0.119766 -0.038631 0.102307 0.170038 -0.045361 1 0 0 0 0 0 1 452403
-0.001947 -0.000141 0.119766 -0.038658 0.102381 0.170185 -0.045399 1 0 0 0 0 0 1 453610
-0.001947 -0.000141 0.119766 -0.038698 0.102459 0.170299 -0.045433 1 0 0 0 0 0 1 454689
-0.001947 -0.000141 0.119766 -0.038722 0.102519 0.170392 -0.045455 1 0 0 0 0 0 1 455384
-0.001947 -0.000141 0.119766 -0.038736 0.102583 0.170521 -0.045489 1 0 0 0 0 0 1 456471
-0.001947 -0.000141 0.119766 -0.038765 0.102665 0.170634 -0.045520 1 0 0 0 0 0 1 457493
-0.001947 -0.000141 0.119766 -0.038809 0.102725 0.170741 -0.045549 1 0 0 0 0 0 1 458412
-0.001947 -0.000141 0.119766 -0.038815 0.102790 0.170866 -0.045581 1 0 0 0 0 0 1 459420
-0.001947 -0.000141 0.119766 -0.038843 0.102872 0.170978 -0.045612 1 0 0 0 0 0 1 460431
-0.001947 -0.000141 0.119766 -0.038878 0.102935 0.171107 -0.045643 1 0 0 0 0 0 1 461424
-0.001947 -0.000141 0.119766 -0.038906 0.103005 0.171207 -0.045675 1 0 0 0 0 0 1 462432
-0.001947 -0.000141 0.119766 -0.038924 0.103084 0.171328 -0.045706 1 0 0 0 0 0 1 463431
-0.001947 -0.000141 0.119766 -0.038946 0.103143 0.171452 -0.045737 1 0 0 0 0 0 1 464427
-0.001947 -0.000141 0.119766 -0.038988 0.103227 0.171570 -0.045768 1 0 0 0 0 0 1 465425
-0.001947 -0.000141 0.119766 -0.039012 0.103287 0.171674 -0.045800 1 0 0 0 0 0 1 466424
-0.001947 -0.000141 0.119766 -0.039027 0.103354 0.171803 -0.045831 1 0 0 0 0 0 1 467431
-0.001947 -0.000141 0.119766 -0.039071 0.103447 0.171935 -0.045866 1 0 0 0 0 0 1 468549
-0.001947 -0.000141 0.119766 -0.039080 0.103495 0.172038 -0.045893 1 0 0 0 0 0 1 469418
-0.001947 -0.000141 0.119766 -0.039120 0.103575 0.172154 -0.045928 1 0 0 0 0 0 1 470523
-0.001947 -0.000141 0.119766 -0.039149 0.103651 0.172273 -0.045956 1 0 0 0 0 0 1 471443
-0.001941 -0.000159 0.119776 -0.111824 0.352529 0.027861 -0.045986 1 0 0 0 0 0 1 472401
-0.001939 -0.000168 0.119780 -0.087394 0.265003 0.101002 -0.046019 1 0 0 0 0 0 1 473431
-0.001937 -0.000173 0.119781 -0.068443 0.200119 0.138715 -0.046050 1 0 0 0 0 0 1 474429
-0.001937 -0.000175 0.119782 -0.058089 0.165641 0.153088 -0.046081 1 0 0 0 0 0 1 475439
-0.001936 -0.000176 0.119782 -0.052757 0.148250 0.158289 -0.046118 1 0 0 0 0 0 1 476628
-0.001936 -0.000177 0.119782 -0.050052 0.139576 0.160168 -0.046149 1 0 0 0 0 0 1 477613
-0.001917 -0.000181 0.119772 -0.306847 0.195959 0.297858 -0.046177 1 0 0 0 0 0 1 478485
-0.001908 -0.000184 0.119768 -0.214395 0.172666 0.229107 -0.046212 1 0 0 0 0 0 1 479617
-0.001903 -0.000185 0.119767 -0.146751 0.155832 0.193647 -0.046246 1 0 0 0 0 0 1 480713
-0.001901 -0.000185 0.119767 -0.111028 0.146913 0.180238 -0.046275 1 0 0 0 0 0 1 481632
-0.001900 -0.000186 0.119767 -0.093062 0.142414 0.175513 -0.046300 1 0 0 0 0 0 1 482428
-0.001899 -0.000186 0.119767 -0.084122 0.140200 0.173957 -0.046331 1 0 0 0 0 0 1 483437
-0.001899 -0.000186 0.119767 -0.079689 0.139154 0.173497 -0.046365 1 0 0 0 0 0 1 484501
-0.001899 -0.000186 0.119767 -0.077497 0.138671 0.173407 -0.046394 1 0 0 0 0 0 1 485459
-0.001899 -0.000186 0.119767 -0.076439 0.138463 0.173446 -0.046425 1 0 0 0 0 0 1 486426
-0.001893 -0.000204 0.119777 -0.148728 0.387537 0.029136 -0.046462 1 0 0 0 0 0 1 487608
-0.001891 -0.000213 0.119781 -0.123983 0.299958 0.102157 -0.046494 1 0 0 0 0 0 1 488658
-0.001889 -0.000218 0.119782 -0.104903 0.235029 0.139794 -0.046519 1 0 0 0 0 0 1 489443
-0.001888 -0.000220 0.119782 -0.094496 0.200562 0.154146 -0.046553 1 0 0 0 0 0 1 490526
-0.001888 -0.000221 0.119783 -0.089165 0.183179 0.159312 -0.046582 1 0 0 0 0 0 1 491467
-0.001888 -0.000222 0.119783 -0.086467 0.174510 0.161179 -0.046612 1 0 0 0 0 0 1 492407
-0.001888 -0.000222 0.119783 -0.085145 0.170240 0.161898 -0.046643 1 0 0 0 0 0 1 493421
-0.001888 -0.000222 0.119783 -0.084511 0.168162 0.162220 -0.046675 1 0 0 0 0 0 1 494431
-0.001888 -0.000222 0.119783 -0.084211 0.167183 0.162400 -0.046705 1 0 0 0 0 0 1 495393
-0.001888 -0.000222 0.119783 -0.084098 0.166746 0.162540 -0.046737 1 0 0 0 0 0 1 496417
-0.001888 -0.000222 0.119783 -0.084069 0.166578 0.162650 -0.046767 1 0 0 0 0 0 1 497392
-0.001888 -0.000222 0.119783 -0.084086 0.166560 0.162769 -0.046800 1 0 0 0 0 0 1 498423
-0.001882 -0.000240 0.119793 -0.156956 0.415937 0.018520 -0.046830 1 0 0 0 0 0 1 499399
-0.001880 -0.000249 0.119797 -0.132497 0.328390 0.091438 -0.046861 1 0 0 0 0 0 1 500396
-0.001878 -0.000254 0.119798 -0.113559 0.263531 0.129057 -0.046893 1 0 0 0 0 0 1 501397
-0.001878 -0.000256 0.119798 -0.103241 0.229086 0.143387 -0.046925 1 0 0 0 0 0 1 502431
-0.001877 -0.000257 0.119799 -0.097959 0.211775 0.148578 -0.046970 1 0 0 0 0 0 1 503862
-0.001877 -0.000258 0.119799 -0.095282 0.203089 0.150419 -0.046989 1 0 0 0 0 0 1 504485
-0.001877 -0.000258 0.119799 -0.093955 0.198835 0.151107 -0.047018 1 0 0 0 0 0 1 505399
-0.001877 -0.000258 0.119799 -0.093334 0.196766 0.151430 -0.047049 1 0 0 0 0 0 1 506401
-0.001877 -0.000258 0.119799 -0.093040 0.195805 0.151605 -0.047079 1 0 0 0 0 0 1 507377
-0.001877 -0.000258 0.119799 -0.092935 0.195394 0.151727 -0.047111 1 0 0 0 0 0 1 508377
-0.001877 -0.000258 0.119799 -0.092904 0.195258 0.151837 -0.047142 1 0 0 0 0 0 1 509377
-0.001877 -0.000258 0.119799 -0.092918 0.195234 0.151940 -0.047173 1 0 0 0 0 0 1 510386
-0.001877 -0.000258 0.119799 -0.092976 0.195310 0.152050 -0.047207 1 0 0 0 0 0 1 511475
-0.001877 -0.000258 0.119799 -0.093031 0.195435 0.152177 -0.047245 1 0 0 0 0 0 1 512673
-0.001877 -0.000258 0.119799 -0.093086 0.195543 0.152275 -0.047277 1 0 0 0 0 0 1 513701
-0.001872 -0.000277 0.119809 -0.166080 0.445259 0.008049 -0.047303 1 0 0 0 0 0 1 514530
-0.001869 -0.000286 0.119813 -0.141622 0.357759 0.080861 -0.047332 1 0 0 0 0 0 1 515477
-0.001868 -0.000290 0.119814 -0.122688 0.292919 0.118427 -0.047364 1 0 0 0 0 0 1 516475
-0.001867 -0.000292 0.119815 -0.112376 0.258497 0.132735 -0.047395 1 0 0 0 0 0 1 517468
-0.001866 -0.000294 0.119815 -0.107073 0.241153 0.137874 -0.047424 1 0 0 0 0 0 1 518406
-0.001866 -0.000294 0.119815 -0.104437 0.232594 0.139745 -0.047463 1 0 0 0 0 0 1 519662
-0.001866 -0.000294 0.119815 -0.103108 0.228313 0.140424 -0.047486 1 0 0 0 0 0 1 520396
-0.001866 -0.000295 0.119815 -0.102495 0.226271 0.140733 -0.047517 1 0 0 0 0 0 1 521389
-0.001866 -0.000295 0.119815 -0.102218 0.225351 0.140912 -0.047553 1 0 0 0 0 0 1 522519
-0.001866 -0.000295 0.119815 -0.102111 0.224939 0.141028 -0.047582 1 0 0 0 0 0 1 523462
-0.001866 -0.000295 0.119815 -0.102088 0.224798 0.141116 -0.047611 1 0 0 0 0 0 1 524378
-0.001866 -0.000295 0.119815 -0.102102 0.224810 0.141209 -0.047642 1 0 0 0 0 0 1 525373
-0.001866 -0.000295 0.119815 -0.102148 0.224891 0.141314 -0.047673 1 0 0 0 0 0 1 526371
-0.001866 -0.000295 0.119815 -0.102191 0.225001 0.141391 -0.047703 1 0 0 0 0 0 1 527322
-0.001866 -0.000295 0.119815 -0.102264 0.225135 0.141487 -0.047736 1 0 0 0 0 0 1 528375
-0.001866 -0.000295 0.119815 -0.102328 0.225268 0.141586 -0.047767 1 0 0 0 0 0 1 529373
-0.001866 -0.000295 0.119815 -0.102395 0.225415 0.141679 -0.047798 1 0 0 0 0 0 1 530373
-0.001866 -0.000295 0.119815 -0.102462 0.225562 0.141772 -0.047829 1 0 0 0 0 0 1 531370
-0.001866 -0.000295 0.119815 -0.102537 0.225701 0.141858 -0.047861 1 0 0 0 0 0 1 532375
-0.001866 -0.000295 0.119815 -0.102597 0.225856 0.141957 -0.047892 1 0 0 0 0 0 1 533373
-0.001866 -0.000295 0.119815 -0.102663 0.226004 0.142050 -0.047923 1 0 0 0 0 0 1 534371
-0.001866 -0.000295 0.119815 -0.102803 0.226313 0.142244 -0.047988 1 0 0 0 0 0 1 536466
-0.001866 -0.000295 0.119815 -0.102882 0.226460 0.142335 -0.048021 1 0 0 0 0 0 1 537520
-0.001866 -0.000295 0.119815 -0.102933 0.226595 0.142421 -0.048048 1 0 0 0 0 0 1 538388
-0.001866 -0.000295 0.119815 -0.102997 0.226740 0.142512 -0.048079 1 0 0 0 0 0 1 539362
-0.001866 -0.000295 0.119815 -0.103065 0.226890 0.142607 -0.048111 1 0 0 0 0 0 1 540379
-0.001866 -0.000295 0.119815 -0.103141 0.227029 0.142693 -0.048142 1 0 0 0 0 0 1 541385
-0.001866 -0.000295 0.119815 -0.103201 0.227183 0.142791 -0.048173 1 0 0 0 0 0 1 542378
-0.001866 -0.000295 0.119815 -0.103276 0.227352 0.142897 -0.048209 1 0 0 0 0 0 1 543515
-0.001866 -0.000295 0.119815 -0.103331 0.227497 0.142983 -0.048240 1 0 0 0 0 0 1 544515
-0.001866 -0.000295 0.119815 -0.103417 0.227640 0.143076 -0.048272 1 0 0 0 0 0 1 545531
-0.001866 -0.000295 0.119815 -0.103474 0.227786 0.143170 -0.048301 1 0 0 0 0 0 1 546469
-0.001866 -0.000295 0.119815 -0.103549 0.227954 0.143275 -0.048336 1 0 0 0 0 0 1 547599
-0.001866 -0.000295 0.119815 -0.103609 0.228086 0.143358 -0.048364 1 0 0 0 0 0 1 548493
-0.001866 -0.000295 0.119815 -0.103677 0.228209 0.143434 -0.048392 1 0 0 0 0 0 1 549388
-0.001866 -0.000295 0.119815 -0.103749 0.228390 0.143549 -0.048429 1 0 0 0 0 0 1 550562
-0.001866 -0.000295 0.119815 -0.103802 0.228510 0.143625 -0.048454 1 0 0 0 0 0 1 551374
-0.001866 -0.000295 0.119815 -0.103856 0.228654 0.143710 -0.048485 1 0 0 0 0 0 1 552363
-0.001866 -0.000295 0.119815 -0.103941 0.228820 0.143818 -0.048520 1 0 0 0 0 0 1 553471
-0.001866 -0.000295 0.119815 -0.104025 0.228976 0.143916 -0.048555 1 0 0 0 0 0 1 554589
-0.001866 -0.000295 0.119815 -0.104073 0.229105 0.143998 -0.048581 1 0 0 0 0 0 1 555413
-0.001866 -0.000295 0.119815 -0.104143 0.229261 0.144096 -0.048613 1 0 0 0 0 0 1 556463
-0.001866 -0.000295 0.119815 -0.104206 0.229396 0.144195 -0.048644 1 0 0 0 0 0 1 557456
-0.001866 -0.000295 0.119815 -0.104279 0.229533 0.144268 -0.048673 1 0 0 0 0 0 1 558381
-0.001866 -0.000295 0.119815 -0.104340 0.229691 0.144367 -0.048705 1 0 0 0 0 0 1 559395
-0.001866 -0.000295 0.119815 -0.104395 0.229838 0.144455 -0.048736 1 0 0 0 0 0 1 560404
-0.001866 -0.000295 0.119815 -0.104471 0.229987 0.144552 -0.048767 1 0 0 0 0 0 1 561393
-0.001866 -0.000295 0.119815 -0.104546 0.230123 0.144637 -0.048798 1 0 0 0 0 0 1 562374
-0.001866 -0.000295 0.119815 -0.104607 0.230281 0.144738 -0.048830 1 0 0 0 0 0 1 563396
-0.001866 -0.000295 0.119815 -0.104674 0.230430 0.144831 -0.048861 1 0 0 0 0 0 1 564402
-0.001866 -0.000295 0.119815 -0.104739 0.230574 0.144922 -0.048892 1 0 0 0 0 0 1 565373
-0.001866 -0.000295 0.119815 -0.104814 0.230712 0.145007 -0.048923 1 0 0 0 0 0 1 566372
-0.001866 -0.000295 0.119815 -0.104874 0.230868 0.145107 -0.048954 1 0 0 0 0 0 1 567379
-0.001866 -0.000295 0.119815 -0.104930 0.231018 0.145196 -0.048986 1 0 0 0 0 0 1 568405
-0.001866 -0.000295 0.119815 -0.105038 0.231234 0.145336 -0.049032 1 0 0 0 0 0 1 569855
-0.001866 -0.000295 0.119815 -0.105086 0.231312 0.145384 -0.049050 1 0 0 0 0 0 1 570440
-0.001866 -0.000295 0.119815 -0.105144 0.231457 0.145491 -0.049082 1 0 0 0 0 0 1 571455
-0.001866 -0.000295 0.119815 -0.105208 0.231606 0.145572 -0.049111 1 0 0 0 0 0 1 572390
-0.001866 -0.000295 0.119815 -0.105275 0.231753 0.145663 -0.049142 1 0 0 0 0 0 1 573377
-0.001866 -0.000295 0.119815 -0.105350 0.231892 0.145749 -0.049173 1 0 0 0 0 0 1 574378
-0.001866 -0.000295 0.119815 -0.105410 0.232047 0.145848 -0.049204 1 0 0 0 0 0 1 575381
-0.001866 -0.000295 0.119815 -0.105464 0.232193 0.145935 -0.049236 1 0 0 0 0 0 1 576380
-0.001866 -0.000295 0.119815 -0.105548 0.232357 0.146042 -0.049270 1 0 0 0 0 0 1 577474
-0.001866 -0.000295 0.119815 -0.105642 0.232535 0.146153 -0.049310 1 0 0 0 0 0 1 578745
-0.001866 -0.000295 0.119815 -0.105687 0.232659 0.146232 -0.049334 1 0 0 0 0 0 1 579528
-0.001866 -0.000295 0.119815 -0.105753 0.232806 0.146324 -0.049365 1 0 0 0 0 0 1 580521
-0.001866 -0.000295 0.119815 -0.105823 0.232961 0.146422 -0.049398 1 0 0 0 0 0 1 581569
-0.001866 -0.000295 0.119815 -0.105898 0.233098 0.146507 -0.049429 1 0 0 0 0 0 1 582558
-0.001866 -0.000295 0.119815 -0.105952 0.233240 0.146597 -0.049457 1 0 0 0 0 0 1 583470
-0.001866 -0.000295 0.119815 -0.105998 0.233368 0.146673 -0.049485 1 0 0 0 0 0 1 584356
-0.001866 -0.000295 0.119815 -0.106080 0.233530 0.146779 -0.049519 1 0 0 0 0 0 1 585432
-0.001866 -0.000295 0.119815 -0.106161 0.233679 0.146871 -0.049552 1 0 0 0 0 0 1 586500
-0.001866 -0.000295 0.119815 -0.106216 0.233819 0.146975 -0.049583 1 0 0 0 0 0 1 587477
-0.001866 -0.000295 0.119815 -0.106277 0.233957 0.147050 -0.049610 1 0 0 0 0 0 1 588345
-0.001866 -0.000295 0.119815 -0.106350 0.234120 0.147151 -0.049644 1 0 0 0 0 0 1 589437
-0.001866 -0.000295 0.119815 -0.106428 0.234264 0.147240 -0.049676 1 0 0 0 0 0 1 590474
-0.001866 -0.000295 0.119815 -0.106469 0.234401 0.147323 -0.049704 1 0 0 0 0 0 1 591372
-0.001866 -0.000295 0.119815 -0.106545 0.234552 0.147422 -0.049736 1 0 0 0 0 0 1 592374
-0.001866 -0.000295 0.119815 -0.106613 0.234700 0.147515 -0.049767 1 0 0 0 0 0 1 593377
-0.001866 -0.000295 0.119815 -0.106689 0.234840 0.147602 -0.049798 1 0 0 0 0 0 1 594381
-0.001866 -0.000295 0.119815 -0.106748 0.234994 0.147699 -0.049829 1 0 0 0 0 0 1 595373
-0.001866 -0.000295 0.119815 -0.106814 0.235142 0.147793 -0.049860 1 0 0 0 0 0 1 596372
-0.001866 -0.000295 0.119815 -0.106881 0.235289 0.147885 -0.049892 1 0 0 0 0 0 1 597372
-0.001866 -0.000295 0.119815 -0.106949 0.235438 0.147979 -0.049923 1 0 0 0 0 0 1 598378
-0.001866 -0.000295 0.119815 -0.107011 0.235573 0.148058 -0.049954 1 0 0 0 0 0 1 599375
-0.001866 -0.000295 0.119815 -0.107082 0.235731 0.148162 -0.049986 1 0 0 0 0 0 1 600375
-0.001866 -0.000295 0.119815 -0.107150 0.235883 0.148258 -0.050017 1 0 0 0 0 0 1 601397
-0.001866 -0.000295 0.119815 -0.107248 0.236097 0.148393 -0.050063 1 0 0 0 0 0 1 602848
-0.001866 -0.000295 0.119815 -0.107296 0.236176 0.148441 -0.050081 1 0 0 0 0 0 1 603442
-0.001866 -0.000295 0.119815 -0.107352 0.236320 0.148547 -0.050113 1 0 0 0 0 0 1 604446
-0.001866 -0.000295 0.119815 -0.107418 0.236470 0.148629 -0.050142 1 0 0 0 0 0 1 605390
-0.001866 -0.000295 0.119815 -0.107493 0.236609 0.148714 -0.050173 1 0 0 0 0 0 1 606385
-0.001866 -0.000295 0.119815 -0.107541 0.236761 0.148806 -0.050205 1 0 0 0 0 0 1 607386
-0.001866 -0.000295 0.119815 -0.107617 0.236911 0.148904 -0.050236 1 0 0 0 0 0 1 608378
-0.001866 -0.000295 0.119815 -0.107685 0.237059 0.148998 -0.050267 1 0 0 0 0 0 1 609384
-0.001866 -0.000295 0.119815 -0.107763 0.237231 0.149106 -0.050304 1 0 0 0 0 0 1 610550
-0.001866 -0.000295 0.119815 -0.107830 0.237351 0.149180 -0.050331 1 0 0 0 0 0 1 611420
-0.001866 -0.000295 0.119815 -0.107891 0.237509 0.149280 -0.050363 1 0 0 0 0 0 1 612437
-0.001866 -0.000295 0.119815 -0.107968 0.237681 0.149389 -0.050399 1 0 0 0 0 0 1 613602
-0.001866 -0.000295 0.119815 -0.108024 0.237805 0.149467 -0.050425 1 0 0 0 0 0 1 614440
-0.001866 -0.000295 0.119815 -0.108101 0.237972 0.149565 -0.050463 1 0 0 0 0 0 1 615649
-0.001866 -0.000295 0.119815 -0.108155 0.238093 0.149647 -0.050487 1 0 0 0 0 0 1 616405
-0.001866 -0.000295 0.119815 -0.108220 0.238236 0.149737 -0.050517 1 0 0 0 0 0 1 617366
-0.001866 -0.000295 0.119815 -0.108284 0.238375 0.149839 -0.050548 1 0 0 0 0 0 1 618387
-0.001866 -0.000295 0.119815 -0.108365 0.238528 0.149921 -0.050581 1 0 0 0 0 0 1 619417
-0.001866 -0.000295 0.119815 -0.108435 0.238706 0.150034 -0.050617 1 0 0 0 0 0 1 620568
-0.001866 -0.000295 0.119815 -0.108488 0.238827 0.150109 -0.050642 1 0 0 0 0 0 1 621377
-0.001866 -0.000295 0.119815 -0.108553 0.238969 0.150198 -0.050672 1 0 0 0 0 0 1 622340
-0.001866 -0.000295 0.119815 -0.108623 0.239121 0.150288 -0.050707 1 0 0 0 0 0 1 623449
-0.001866 -0.000295 0.119815 -0.108693 0.239278 0.150392 -0.050738 1 0 0 0 0 0 1 624447
-0.001866 -0.000295 0.119815 -0.108756 0.239416 0.150479 -0.050767 1 0 0 0 0 0 1 625377
-0.001871 -0.000277 0.119804 -0.035537 -0.011197 0.295340 -0.050798 1 0 0 0 0 0 1 626376
-0.001874 -0.000268 0.119801 -0.060016 0.076209 0.223075 -0.050829 1 0 0 0 0 0 1 627377
-0.001876 -0.000263 0.119799 -0.079013 0.141078 0.185786 -0.050861 1 0 0 0 0 0 1 628375
-0.001876 -0.000261 0.119799 -0.089414 0.175645 0.171674 -0.050892 1 0 0 0 0 0 1 629376
-0.001877 -0.000260 0.119799 -0.094805 0.193175 0.166726 -0.050923 1 0 0 0 0 0 1 630377
-0.001877 -0.000259 0.119799 -0.097577 0.202024 0.165065 -0.050954 1 0 0 0 0 0 1 631374
-0.001864 -0.000245 0.119809 -0.274965 0.018460 0.015698 -0.050986 1 0 0 0 0 0 1 632375
-0.001858 -0.000238 0.119813 -0.215783 0.085741 0.090049 -0.051017 1 0 0 0 0 0 1 633377
-0.001854 -0.000235 0.119814 -0.170781 0.135496 0.128482 -0.051048 1 0 0 0 0 0 1 634380
-0.001853 -0.000233 0.119815 -0.146557 0.162099 0.143120 -0.051083 1 0 0 0 0 0 1 635495
-0.001852 -0.000232 0.119815 -0.134216 0.175619 0.148377 -0.051110 1 0 0 0 0 0 1 636359
-0.001852 -0.000232 0.119815 -0.128040 0.182473 0.150282 -0.051144 1 0 0 0 0 0 1 637460
-0.001851 -0.000231 0.119815 -0.124958 0.185944 0.150990 -0.051174 1 0 0 0 0 0 1 638395
-0.001851 -0.000231 0.119815 -0.123452 0.187739 0.151309 -0.051204 1 0 0 0 0 0 1 639381
-0.001851 -0.000231 0.119815 -0.122754 0.188700 0.151479 -0.051236 1 0 0 0 0 0 1 640385
-0.001851 -0.000231 0.119815 -0.122428 0.189239 0.151594 -0.051267 1 0 0 0 0 0 1 641382
-0.001851 -0.000231 0.119815 -0.122308 0.189575 0.151686 -0.051298 1 0 0 0 0 0 1 642380
-0.001832 -0.000236 0.119805 -0.381815 0.250811 0.289943 -0.051338 1 0 0 0 0 0 1 643661
-0.001823 -0.000238 0.119802 -0.290904 0.229997 0.221077 -0.051369 1 0 0 0 0 0 1 644646
-0.001819 -0.000239 0.119801 -0.224050 0.214390 0.185512 -0.051395 1 0 0 0 0 0 1 645472
-0.001816 -0.000240 0.119800 -0.188715 0.206107 0.172065 -0.051424 1 0 0 0 0 0 1 646421
-0.001815 -0.000240 0.119800 -0.171013 0.201973 0.167368 -0.051463 1 0 0 0 0 0 1 647641
-0.001802 -0.000226 0.119811 -0.338400 0.011687 0.017034 -0.051495 1 0 0 0 0 0 1 648665
-0.001795 -0.000220 0.119814 -0.274072 0.075695 0.090870 -0.051519 1 0 0 0 0 0 1 649451
-0.001792 -0.000216 0.119816 -0.226516 0.123799 0.129103 -0.051548 1 0 0 0 0 0 1 650361
-0.001790 -0.000214 0.119816 -0.201045 0.149551 0.143686 -0.051581 1 0 0 0 0 0 1 651441
-0.001789 -0.000214 0.119816 -0.188106 0.162662 0.148914 -0.051611 1 0 0 0 0 0 1 652394
-0.001789 -0.000213 0.119816 -0.181641 0.169303 0.150799 -0.051645 1 0 0 0 0 0 1 653471
-0.001788 -0.000213 0.119816 -0.178441 0.172663 0.151512 -0.051672 1 0 0 0 0 0 1 654351
-0.001788 -0.000213 0.119816 -0.176895 0.174401 0.151824 -0.051705 1 0 0 0 0 0 1 655391
-0.001788 -0.000213 0.119816 -0.176175 0.175327 0.151993 -0.051736 1 0 0 0 0 0 1 656404
-0.001788 -0.000213 0.119816 -0.175881 0.175853 0.152120 -0.051770 1 0 0 0 0 0 1 657476
-0.001788 -0.000213 0.119816 -0.175763 0.176141 0.152210 -0.051798 1 0 0 0 0 0 1 658379
-0.001775 -0.000199 0.119827 -0.352129 -0.012087 0.003617 -0.051829 1 0 0 0 0 0 1 659374
-0.001769 -0.000192 0.119831 -0.292213 0.053068 0.077964 -0.051860 1 0 0 0 0 0 1 660371
-0.001766 -0.000189 0.119832 -0.246871 0.101740 0.116366 -0.051892 1 0 0 0 0 0 1 661375
-0.001764 -0.000187 0.119833 -0.222487 0.127764 0.130980 -0.051922 1 0 0 0 0 0 1 662348
-0.001763 -0.000186 0.119833 -0.210114 0.140993 0.136230 -0.051954 1 0 0 0 0 0 1 663378
-0.001763 -0.000186 0.119833 -0.203926 0.147686 0.138119 -0.051986 1 0 0 0 0 0 1 664376
-0.001763 -0.000186 0.119833 -0.200897 0.151082 0.138826 -0.052017 1 0 0 0 0 0 1 665375
-0.001763 -0.000186 0.119833 -0.199408 0.152823 0.139135 -0.052048 1 0 0 0 0 0 1 666373
-0.001762 -0.000186 0.119833 -0.198744 0.153736 0.139288 -0.052079 1 0 0 0 0 0 1 667375
-0.001762 -0.000186 0.119833 -0.198473 0.154254 0.139399 -0.052110 1 0 0 0 0 0 1 668372
-0.001762 -0.000186 0.119833 -0.198504 0.154631 0.139575 -0.052171 1 0 0 0 0 0 1 670315
-0.001768 -0.000167 0.119822 -0.125075 -0.096123 0.284926 -0.052206 1 0 0 0 0 0 1 671440
-0.001770 -0.000158 0.119819 -0.149567 -0.009045 0.212605 -0.052236 1 0 0 0 0 0 1 672403
-0.001772 -0.000154 0.119817 -0.168559 0.055625 0.175264 -0.052267 1 0 0 0 0 0 1 673382
-0.001773 -0.000152 0.119817 -0.178981 0.090094 0.161143 -0.052298 1 0 0 0 0 0 1 674382
-0.001773 -0.000150 0.119817 -0.184408 0.107559 0.156174 -0.052329 1 0 0 0 0 0 1 675379
-0.001773 -0.000150 0.119817 -0.187215 0.116338 0.154490 -0.052361 1 0 0 0 0 0 1 676383
-0.001773 -0.000150 0.119817 -0.188699 0.120771 0.153974 -0.052393 1 0 0 0 0 0 1 677423
-0.001773 -0.000149 0.119817 -0.189495 0.123016 0.153863 -0.052428 1 0 0 0 0 0 1 678527
-0.001773 -0.000149 0.119817 -0.189960 0.124188 0.153881 -0.052457 1 0 0 0 0 0 1 679475
-0.001773 -0.000149 0.119817 -0.190243 0.124813 0.153944 -0.052489 1 0 0 0 0 0 1 680476
-0.001773 -0.000149 0.119817 -0.190437 0.125142 0.154029 -0.052521 1 0 0 0 0 0 1 681510
-0.001773 -0.000149 0.119817 -0.190599 0.125371 0.154121 -0.052553 1 0 0 0 0 0 1 682532
-0.001773 -0.000149 0.119817 -0.190721 0.125496 0.154200 -0.052582 1 0 0 0 0 0 1 683463
-0.001773 -0.000149 0.119817 -0.190843 0.125601 0.154285 -0.052609 1 0 0 0 0 0 1 684330
-0.001773 -0.000149 0.119817 -0.190962 0.125704 0.154384 -0.052643 1 0 0 0 0 0 1 685404
-0.001773 -0.000149 0.119817 -0.191068 0.125776 0.154470 -0.052672 1 0 0 0 0 0 1 686345
-0.001773 -0.000149 0.119817 -0.191193 0.125867 0.154562 -0.052706 1 0 0 0 0 0 1 687419
-0.001773 -0.000149 0.119817 -0.191313 0.125942 0.154655 -0.052736 1 0 0 0 0 0 1 688373
-0.001773 -0.000149 0.119817 -0.191414 0.126014 0.154739 -0.052766 1 0 0 0 0 0 1 689358
-0.001773 -0.000149 0.119817 -0.191553 0.126101 0.154849 -0.052802 1 0 0 0 0 0 1 690488
-0.001773 -0.000149 0.119817 -0.191636 0.126150 0.154928 -0.052828 1 0 0 0 0 0 1 691342
-0.001773 -0.000149 0.119817 -0.191764 0.126238 0.155020 -0.052860 1 0 0 0 0 0 1 692352
-0.001773 -0.000149 0.119817 -0.191867 0.126311 0.155106 -0.052891 1 0 0 0 0 0 1 693353
-0.001779 -0.000131 0.119806 -0.118514 -0.124650 0.300709 -0.052922 1 0 0 0 0 0 1 694340
-0.001781 -0.000122 0.119803 -0.142997 -0.037820 0.228378 -0.052954 1 0 0 0 0 0 1 695350
-0.001783 -0.000118 0.119801 -0.161980 0.026735 0.191026 -0.052985 1 0 0 0 0 0 1 696351
-0.001783 -0.000115 0.119801 -0.172387 0.061122 0.176897 -0.053015 1 0 0 0 0 0 1 697331
-0.001784 -0.000114 0.119801 -0.177816 0.078551 0.171936 -0.053047 1 0 0 0 0 0 1 698344
-0.001784 -0.000114 0.119801 -0.180624 0.087294 0.170270 -0.053079 1 0 0 0 0 0 1 699350
-0.001784 -0.000113 0.119801 -0.182097 0.091700 0.169758 -0.053110 1 0 0 0 0 0 1 700350
-0.001784 -0.000113 0.119801 -0.182878 0.093928 0.169637 -0.053141 1 0 0 0 0 0 1 701346
-0.001784 -0.000113 0.119801 -0.183342 0.095079 0.169679 -0.053176 1 0 0 0 0 0 1 702471
-0.001784 -0.000113 0.119801 -0.183618 0.095680 0.169747 -0.053204 1 0 0 0 0 0 1 703368
-0.001784 -0.000113 0.119801 -0.183815 0.096004 0.169838 -0.053238 1 0 0 0 0 0 1 704446
-0.001784 -0.000113 0.119801 -0.183962 0.096210 0.169928 -0.053267 1 0 0 0 0 0 1 705370
-0.001784 -0.000113 0.119801 -0.184098 0.096326 0.170026 -0.053298 1 0 0 0 0 0 1 706366
-0.001784 -0.000113 0.119801 -0.184215 0.096408 0.170131 -0.053329 1 0 0 0 0 0 1 707357
-0.001784 -0.000113 0.119801 -0.184319 0.096485 0.170232 -0.053360 1 0 0 0 0 0 1 708355
-0.001784 -0.000113 0.119801 -0.184427 0.096554 0.170323 -0.053391 1 0 0 0 0 0 1 709336
-0.001784 -0.000113 0.119801 -0.184563 0.096626 0.170449 -0.053430 1 0 0 0 0 0 1 710601
-0.001784 -0.000113 0.119801 -0.184664 0.096676 0.170537 -0.053456 1 0 0 0 0 0 1 711425
-0.001784 -0.000113 0.119801 -0.184778 0.096738 0.170646 -0.053492 1 0 0 0 0 0 1 712573
-0.001784 -0.000113 0.119801 -0.184880 0.096788 0.170736 -0.053518 1 0 0 0 0 0 1 713423
-0.001784 -0.000113 0.119801 -0.184998 0.096863 0.170839 -0.053555 1 0 0 0 0 0 1 714581
-0.001784 -0.000113 0.119801 -0.185084 0.096900 0.170928 -0.053581 1 0 0 0 0 0 1 715422
-0.001784 -0.000113 0.119801 -0.185213 0.096963 0.171044 -0.053615 1 0 0 0 0 0 1 716513
-0.001784 -0.000113 0.119801 -0.185293 0.097008 0.171122 -0.053641 1 0 0 0 0 0 1 717347
-0.001784 -0.000113 0.119801 -0.185416 0.097069 0.171231 -0.053673 1 0 0 0 0 0 1 718389
-0.001784 -0.000113 0.119801 -0.185510 0.097131 0.171313 -0.053703 1 0 0 0 0 0 1 719329
-0.001784 -0.000113 0.119801 -0.185631 0.097183 0.171429 -0.053736 1 0 0 0 0 0 1 720376
-0.001784 -0.000113 0.119801 -0.185743 0.097243 0.171537 -0.053771 1 0 0 0 0 0 1 721518
-0.001784 -0.000113 0.119801 -0.185842 0.097292 0.171624 -0.053797 1 0 0 0 0 0 1 722330
-0.001784 -0.000113 0.119801 -0.185943 0.097348 0.171722 -0.053829 1 0 0 0 0 0 1 723369
-0.001784 -0.000113 0.119801 -0.186057 0.097418 0.171818 -0.053862 1 0 0 0 0 0 1 724408
-0.001784 -0.000113 0.119801 -0.186166 0.097463 0.171923 -0.053891 1 0 0 0 0 0 1 725338
-0.001784 -0.000113 0.119801 -0.186263 0.097515 0.172017 -0.053922 1 0 0 0 0 0 1 726331
-0.001784 -0.000113 0.119801 -0.186381 0.097574 0.172122 -0.053953 1 0 0 0 0 0 1 727327
-0.001784 -0.000113 0.119801 -0.186479 0.097628 0.172217 -0.053984 1 0 0 0 0 0 1 728330
-0.001784 -0.000113 0.119801 -0.186601 0.097699 0.172315 -0.054015 1 0 0 0 0 0 1 729330
-0.001784 -0.000113 0.119801 -0.186695 0.097742 0.172415 -0.054047 1 0 0 0 0 0 1 730328
-0.001784 -0.000113 0.119801 -0.186814 0.097801 0.172522 -0.054078 1 0 0 0 0 0 1 731333
-0.001784 -0.000113 0.119801 -0.186909 0.097853 0.172614 -0.054109 1 0 0 0 0 0 1 732319
-0.001784 -0.000113 0.119801 -0.187029 0.097913 0.172721 -0.054140 1 0 0 0 0 0 1 733329
-0.001784 -0.000113 0.119801 -0.187130 0.097979 0.172808 -0.054172 1 0 0 0 0 0 1 734330
-0.001784 -0.000113 0.119801 -0.187246 0.098028 0.172920 -0.054203 1 0 0 0 0 0 1 735335
-0.001784 -0.000113 0.119801 -0.187413 0.098117 0.173079 -0.054254 1 0 0 0 0 0 1 736981
-0.001784 -0.000113 0.119801 -0.187446 0.098134 0.173110 -0.054264 1 0 0 0 0 0 1 737298
-0.001779 -0.000131 0.119811 -0.261124 0.349501 0.027360 -0.054299 1 0 0 0 0 0 1 738400
-0.001776 -0.000140 0.119815 -0.236964 0.263163 0.099954 -0.054328 1 0 0 0 0 0 1 739344
-0.001775 -0.000145 0.119816 -0.218232 0.198844 0.137477 -0.054359 1 0 0 0 0 0 1 740338
-0.001774 -0.000147 0.119816 -0.208043 0.164619 0.151765 -0.054391 1 0 0 0 0 0 1 741340
-0.001774 -0.000148 0.119817 -0.202845 0.147353 0.156902 -0.054422 1 0 0 0 0 0 1 742336
-0.001773 -0.000149 0.119817 -0.200267 0.138733 0.158755 -0.054453 1 0 0 0 0 0 1 743335
-0.001773 -0.000149 0.119817 -0.199047 0.134481 0.159480 -0.054493 1 0 0 0 0 0 1 744601
-0.001773 -0.000149 0.119817 -0.198478 0.132385 0.159786 -0.054525 1 0 0 0 0 0 1 745626
-0.001773 -0.000149 0.119817 -0.198234 0.131359 0.159932 -0.054549 1 0 0 0 0 0 1 746393
-0.001773 -0.000149 0.119817 -0.198191 0.130897 0.160063 -0.054586 1 0 0 0 0 0 1 747581
-0.001773 -0.000149 0.119817 -0.198205 0.130698 0.160156 -0.054612 1 0 0 0 0 0 1 748425
-0.001773 -0.000149 0.119817 -0.198272 0.130628 0.160240 -0.054642 1 0 0 0 0 0 1 749394
-0.001773 -0.000149 0.119817 -0.198348 0.130630 0.160334 -0.054672 1 0 0 0 0 0 1 750341
-0.001773 -0.000149 0.119817 -0.198454 0.130670 0.160431 -0.054705 1 0 0 0 0 0 1 751393
-0.001773 -0.000149 0.119817 -0.198567 0.130728 0.160510 -0.054734 1 0 0 0 0 0 1 752330
-0.001773 -0.000149 0.119817 -0.198708 0.130810 0.160632 -0.054774 1 0 0 0 0 0 1 753591
-0.001773 -0.000149 0.119817 -0.198802 0.130871 0.160709 -0.054800 1 0 0 0 0 0 1 754421
-0.001773 -0.000149 0.119817 -0.198892 0.130935 0.160784 -0.054827 1 0 0 0 0 0 1 755315
-0.001773 -0.000149 0.119817 -0.199027 0.131020 0.160890 -0.054862 1 0 0 0 0 0 1 756408
-0.001773 -0.000149 0.119817 -0.199132 0.131094 0.160978 -0.054894 1 0 0 0 0 0 1 757434
-0.001773 -0.000149 0.119817 -0.199246 0.131164 0.161067 -0.054922 1 0 0 0 0 0 1 758343
-0.001773 -0.000149 0.119817 -0.199343 0.131223 0.161157 -0.054953 1 0 0 0 0 0 1 759319
-0.001768 -0.000167 0.119827 -0.273110 0.382944 0.015389 -0.054984 1 0 0 0 0 0 1 760327
-0.001765 -0.000176 0.119831 -0.248975 0.296651 0.087895 -0.055015 1 0 0 0 0 0 1 761330
-0.001764 -0.000181 0.119832 -0.230243 0.232369 0.125349 -0.055046 1 0 0 0 0 0 1 762312
-0.001763 -0.000183 0.119833 -0.220075 0.198176 0.139612 -0.055078 1 0 0 0 0 0 1 763334
-0.001763 -0.000184 0.119833 -0.214894 0.180935 0.144735 -0.055108 1 0 0 0 0 0 1 764309
-0.001763 -0.000185 0.119833 -0.212316 0.172345 0.146581 -0.055140 1 0 0 0 0 0 1 765313
-0.001763 -0.000185 0.119833 -0.211070 0.168084 0.147280 -0.055172 1 0 0 0 0 0 1 766329
-0.001762 -0.000185 0.119833 -0.210508 0.166016 0.147570 -0.055203 1 0 0 0 0 0 1 767335
-0.001762 -0.000185 0.119833 -0.210289 0.165012 0.147732 -0.055233 1 0 0 0 0 0 1 768303
-0.001762 -0.000185 0.119833 -0.210339 0.164649 0.147906 -0.055293 1 0 0 0 0 0 1 770203
-0.001762 -0.000185 0.119833 -0.210398 0.164487 0.148029 -0.055330 1 0 0 0 0 0 1 771402
-0.001762 -0.000185 0.119833 -0.210465 0.164431 0.148103 -0.055359 1 0 0 0 0 0 1 772336
-0.001762 -0.000185 0.119833 -0.210553 0.164464 0.148185 -0.055390 1 0 0 0 0 0 1 773311
-0.001762 -0.000185 0.119833 -0.210659 0.164519 0.148269 -0.055421 1 0 0 0 0 0 1 774315
-0.001762 -0.000185 0.119833 -0.210782 0.164590 0.148352 -0.055452 1 0 0 0 0 0 1 775317
-0.001762 -0.000185 0.119833 -0.210901 0.164680 0.148435 -0.055484 1 0 0 0 0 0 1 776312
-0.001762 -0.000185 0.119833 -0.211027 0.164778 0.148523 -0.055516 1 0 0 0 0 0 1 777364
-0.001762 -0.000185 0.119833 -0.211154 0.164884 0.148614 -0.055553 1 0 0 0 0 0 1 778533
-0.001762 -0.000185 0.119833 -0.211265 0.164956 0.148699 -0.055580 1 0 0 0 0 0 1 779403
-0.001762 -0.000185 0.119833 -0.211392 0.165060 0.148792 -0.055617 1 0 0 0 0 0 1 780568
-0.001762 -0.000185 0.119833 -0.211491 0.165147 0.148853 -0.055642 1 0 0 0 0 0 1 781386
-0.001762 -0.000185 0.119833 -0.211636 0.165246 0.148961 -0.055678 1 0 0 0 0 0 1 782533
-0.001762 -0.000185 0.119833 -0.211726 0.165321 0.149027 -0.055705 1 0 0 0 0 0 1 783387
-0.001762 -0.000185 0.119833 -0.211848 0.165419 0.149102 -0.055733 1 0 0 0 0 0 1 784288
-0.001762 -0.000185 0.119833 -0.211960 0.165504 0.149191 -0.055766 1 0 0 0 0 0 1 785347
-0.001762 -0.000185 0.119833 -0.212088 0.165597 0.149280 -0.055797 1 0 0 0 0 0 1 786337
-0.001762 -0.000185 0.119833 -0.212205 0.165703 0.149355 -0.055830 1 0 0 0 0 0 1 787384
-0.001762 -0.000185 0.119833 -0.212330 0.165787 0.149449 -0.055860 1 0 0 0 0 0 1 788372
-0.001762 -0.000185 0.119833 -0.212435 0.165875 0.149526 -0.055891 1 0 0 0 0 0 1 789355
-0.001762 -0.000185 0.119833 -0.212563 0.165978 0.149606 -0.055921 1 0 0 0 0 0 1 790313
-0.001762 -0.000185 0.119833 -0.212679 0.166066 0.149697 -0.055955 1 0 0 0 0 0 1 791401
-0.001762 -0.000185 0.119833 -0.212783 0.166147 0.149771 -0.055983 1 0 0 0 0 0 1 792291
-0.001762 -0.000185 0.119833 -0.212917 0.166254 0.149854 -0.056014 1 0 0 0 0 0 1 793291
-0.001762 -0.000185 0.119833 -0.213025 0.166336 0.149940 -0.056046 1 0 0 0 0 0 1 794313
-0.001762 -0.000185 0.119833 -0.213154 0.166438 0.150021 -0.056076 1 0 0 0 0 0 1 795281
-0.001762 -0.000185 0.119833 -0.213261 0.166521 0.150107 -0.056108 1 0 0 0 0 0 1 796305
-0.001762 -0.000185 0.119833 -0.213379 0.166621 0.150201 -0.056139 1 0 0 0 0 0 1 797277
-0.001762 -0.000185 0.119833 -0.213501 0.166718 0.150269 -0.056171 1 0 0 0 0 0 1 798306
-0.001762 -0.000185 0.119833 -0.213628 0.166802 0.150363 -0.056202 1 0 0 0 0 0 1 799302
-0.001762 -0.000185 0.119833 -0.213732 0.166888 0.150440 -0.056232 1 0 0 0 0 0 1 800276
-0.001762 -0.000185 0.119833 -0.213854 0.166992 0.150516 -0.056264 1 0 0 0 0 0 1 801280
-0.001762 -0.000185 0.119833 -0.213981 0.167078 0.150612 -0.056295 1 0 0 0 0 0 1 802281
-0.001762 -0.000185 0.119833 -0.214104 0.167187 0.150692 -0.056329 1 0 0 0 0 0 1 803378
-0.001762 -0.000185 0.119833 -0.214222 0.167265 0.150781 -0.056358 1 0 0 0 0 0 1 804303
-0.001762 -0.000185 0.119833 -0.214337 0.167360 0.150865 -0.056392 1 0 0 0 0 0 1 805367
-0.001762 -0.000185 0.119833 -0.214463 0.167462 0.150943 -0.056421 1 0 0 0 0 0 1 806308
-0.001762 -0.000185 0.119833 -0.214566 0.167540 0.151025 -0.056452 1 0 0 0 0 0 1 807288
-0.001762 -0.000185 0.119833 -0.214695 0.167634 0.151115 -0.056483 1 0 0 0 0 0 1 808290
-0.001762 -0.000185 0.119833 -0.214806 0.167735 0.151186 -0.056514 1 0 0 0 0 0 1 809288
-0.001762 -0.000185 0.119833 -0.214933 0.167821 0.151282 -0.056545 1 0 0 0 0 0 1 810293
-0.001762 -0.000185 0.119833 -0.215073 0.167934 0.151383 -0.056585 1 0 0 0 0 0 1 811559
-0.001762 -0.000185 0.119833 -0.215180 0.168028 0.151450 -0.056613 1 0 0 0 0 0 1 812445
-0.001762 -0.000185 0.119833 -0.215312 0.168116 0.151548 -0.056645 1 0 0 0 0 0 1 813479
-0.001762 -0.000185 0.119833 -0.215416 0.168202 0.151624 -0.056675 1 0 0 0 0 0 1 814448
-0.001762 -0.000185 0.119833 -0.215552 0.168312 0.151710 -0.056708 1 0 0 0 0 0 1 815480
-0.001762 -0.000185 0.119833 -0.215657 0.168391 0.151793 -0.056739 1 0 0 0 0 0 1 816474
-0.001762 -0.000185 0.119833 -0.215780 0.168481 0.151879 -0.056768 1 0 0 0 0 0 1 817423
-0.001762 -0.000185 0.119833 -0.215871 0.168566 0.151936 -0.056794 1 0 0 0 0 0 1 818251
-0.001762 -0.000185 0.119833 -0.216012 0.168662 0.152041 -0.056829 1 0 0 0 0 0 1 819371
-0.001762 -0.000185 0.119833 -0.216117 0.168758 0.152108 -0.056859 1 0 0 0 0 0 1 820319
-0.001762 -0.000185 0.119833 -0.216251 0.168849 0.152209 -0.056892 1 0 0 0 0 0 1 821379
-0.001762 -0.000185 0.119833 -0.216357 0.168937 0.152287 -0.056923 1 0 0 0 0 0 1 822370
-0.001762 -0.000185 0.119833 -0.216470 0.169035 0.152357 -0.056952 1 0 0 0 0 0 1 823303
-0.001762 -0.000185 0.119833 -0.216608 0.169128 0.152460 -0.056986 1 0 0 0 0 0 1 824391
-0.001762 -0.000185 0.119833 -0.216705 0.169209 0.152532 -0.057014 1 0 0 0 0 0 1 825301
-0.001762 -0.000185 0.119833 -0.216835 0.169313 0.152612 -0.057045 1 0 0 0 0 0 1 826278
-0.001762 -0.000185 0.119833 -0.216940 0.169393 0.152696 -0.057076 1 0 0 0 0 0 1 827279
-0.001762 -0.000185 0.119833 -0.217070 0.169488 0.152787 -0.057108 1 0 0 0 0 0 1 828285
-0.001762 -0.000185 0.119833 -0.217181 0.169589 0.152858 -0.057139 1 0 0 0 0 0 1 829281
-0.001762 -0.000185 0.119833 -0.217308 0.169674 0.152953 -0.057170 1 0 0 0 0 0 1 830278
-0.001762 -0.000185 0.119833 -0.217418 0.169774 0.153024 -0.057201 1 0 0 0 0 0 1 831275
-0.001762 -0.000185 0.119833 -0.217546 0.169860 0.153120 -0.057233 1 0 0 0 0 0 1 832280
-0.001762 -0.000185 0.119833 -0.217653 0.169949 0.153199 -0.057264 1 0 0 0 0 0 1 833282
-0.001762 -0.000185 0.119833 -0.217770 0.170050 0.153272 -0.057294 1 0 0 0 0 0 1 834250
-0.001762 -0.000185 0.119833 -0.217893 0.170147 0.153378 -0.057326 1 0 0 0 0 0 1 835281
-0.001762 -0.000185 0.119833 -0.218019 0.170237 0.153458 -0.057360 1 0 0 0 0 0 1 836370
-0.001762 -0.000185 0.119833 -0.218146 0.170338 0.153536 -0.057390 1 0 0 0 0 0 1 837319
-0.001762 -0.000185 0.119833 -0.218258 0.170423 0.153624 -0.057423 1 0 0 0 0 0 1 838378
-0.001762 -0.000185 0.119833 -0.218378 0.170510 0.153708 -0.057452 1 0 0 0 0 0 1 839299
-0.001762 -0.000185 0.119833 -0.218490 0.170612 0.153779 -0.057483 1 0 0 0 0 0 1 840302
-0.001775 -0.000199 0.119822 -0.040971 0.360486 0.303409 -0.057514 1 0 0 0 0 0 1 841295
-0.001782 -0.000206 0.119818 -0.100613 0.296087 0.229728 -0.057545 1 0 0 0 0 0 1 842283
-0.001785 -0.000209 0.119817 -0.145859 0.247941 0.191634 -0.057576 1 0 0 0 0 0 1 843285
-0.001787 -0.000211 0.119817 -0.170325 0.222319 0.177233 -0.057616 1 0 0 0 0 0 1 844563
-0.001787 -0.000212 0.119816 -0.182839 0.209365 0.172160 -0.057645 1 0 0 0 0 0 1 845482
-0.001788 -0.000212 0.119816 -0.189178 0.202919 0.170450 -0.057674 1 0 0 0 0 0 1 846419
-0.001788 -0.000213 0.119816 -0.192432 0.199759 0.169916 -0.057709 1 0 0 0 0 0 1 847529
-0.001788 -0.000213 0.119816 -0.194087 0.198196 0.169765 -0.057733 1 0 0 0 0 0 1 848290
-0.001788 -0.000213 0.119816 -0.195015 0.197507 0.169810 -0.057772 1 0 0 0 0 0 1 849536
-0.001788 -0.000213 0.119816 -0.195482 0.197187 0.169855 -0.057796 1 0 0 0 0 0 1 850322
-0.001788 -0.000213 0.119816 -0.195789 0.197103 0.169936 -0.057829 1 0 0 0 0 0 1 851353
-0.001788 -0.000213 0.119816 -0.196006 0.197095 0.170024 -0.057860 1 0 0 0 0 0 1 852357
-0.001788 -0.000213 0.119816 -0.196167 0.197158 0.170127 -0.057893 1 0 0 0 0 0 1 853422
-0.001788 -0.000213 0.119816 -0.196276 0.197236 0.170215 -0.057923 1 0 0 0 0 0 1 854377
-0.001788 -0.000213 0.119816 -0.196411 0.197329 0.170302 -0.057955 1 0 0 0 0 0 1 855398
-0.001788 -0.000213 0.119816 -0.196513 0.197410 0.170392 -0.057982 1 0 0 0 0 0 1 856249
-0.001788 -0.000213 0.119816 -0.196621 0.197535 0.170481 -0.058016 1 0 0 0 0 0 1 857346
-0.001788 -0.000213 0.119816 -0.196714 0.197621 0.170571 -0.058045 1 0 0 0 0 0 1 858261
-0.001788 -0.000213 0.119816 -0.196831 0.197739 0.170661 -0.058075 1 0 0 0 0 0 1 859235
-0.001788 -0.000213 0.119816 -0.196937 0.197829 0.170750 -0.058108 1 0 0 0 0 0 1 860283
-0.001788 -0.000213 0.119816 -0.197043 0.197941 0.170852 -0.058138 1 0 0 0 0 0 1 861257
-0.001788 -0.000213 0.119816 -0.197150 0.198050 0.170927 -0.058170 1 0 0 0 0 0 1 862268
-0.001788 -0.000213 0.119816 -0.197258 0.198157 0.171037 -0.058201 1 0 0 0 0 0 1 863279
-0.001788 -0.000213 0.119816 -0.197351 0.198260 0.171124 -0.058232 1 0 0 0 0 0 1 864273
-0.001788 -0.000213 0.119816 -0.197467 0.198370 0.171202 -0.058264 1 0 0 0 0 0 1 865277
-0.001788 -0.000213 0.119816 -0.197575 0.198476 0.171313 -0.058295 1 0 0 0 0 0 1 866276
-0.001788 -0.000213 0.119816 -0.197678 0.198571 0.171394 -0.058326 1 0 0 0 0 0 1 867280
-0.001788 -0.000213 0.119816 -0.197791 0.198700 0.171491 -0.058358 1 0 0 0 0 0 1 868283
-0.001788 -0.000213 0.119816 -0.197894 0.198806 0.171594 -0.058392 1 0 0 0 0 0 1 869394
-0.001788 -0.000213 0.119816 -0.198008 0.198903 0.171667 -0.058420 1 0 0 0 0 0 1 870264
-0.001788 -0.000213 0.119816 -0.198103 0.199015 0.171774 -0.058454 1 0 0 0 0 0 1 871364
-0.001788 -0.000213 0.119816 -0.198220 0.199108 0.171860 -0.058483 1 0 0 0 0 0 1 872298
-0.001788 -0.000213 0.119816 -0.198311 0.199230 0.171945 -0.058514 1 0 0 0 0 0 1 873291
-0.001788 -0.000213 0.119816 -0.198423 0.199330 0.172049 -0.058545 1 0 0 0 0 0 1 874290
-0.001788 -0.000213 0.119816 -0.198525 0.199423 0.172129 -0.058576 1 0 0 0 0 0 1 875284
-0.001788 -0.000213 0.119816 -0.198626 0.199549 0.172219 -0.058608 1 0 0 0 0 0 1 876284
-0.001788 -0.000213 0.119816 -0.198750 0.199642 0.172319 -0.058640 1 0 0 0 0 0 1 877304
-0.001788 -0.000213 0.119816 -0.198856 0.199770 0.172428 -0.058676 1 0 0 0 0 0 1 878473
-0.001788 -0.000213 0.119816 -0.198966 0.199883 0.172512 -0.058705 1 0 0 0 0 0 1 879392
-0.001788 -0.000213 0.119816 -0.199078 0.199980 0.172607 -0.058739 1 0 0 0 0 0 1 880501
-0.001788 -0.000213 0.119816 -0.199177 0.200084 0.172702 -0.058768 1 0 0 0 0 0 1 881401
-0.001788 -0.000213 0.119816 -0.199297 0.200207 0.172788 -0.058803 1 0 0 0 0 0 1 882540
-0.001788 -0.000213 0.119816 -0.199386 0.200296 0.172883 -0.058829 1 0 0 0 0 0 1 883376
-0.001788 -0.000213 0.119816 -0.199471 0.200399 0.172953 -0.058857 1 0 0 0 0 0 1 884259
-0.001788 -0.000213 0.119816 -0.199593 0.200498 0.173054 -0.058892 1 0 0 0 0 0 1 885374
-0.001788 -0.000213 0.119816 -0.199697 0.200607 0.173153 -0.058921 1 0 0 0 0 0 1 886315
-0.001788 -0.000213 0.119816 -0.199800 0.200711 0.173224 -0.058952 1 0 0 0 0 0 1 887285
-0.001788 -0.000213 0.119816 -0.199925 0.200837 0.173350 -0.058988 1 0 0 0 0 0 1 888462
-0.001788 -0.000213 0.119816 -0.200030 0.200952 0.173447 -0.059023 1 0 0 0 0 0 1 889569
-0.001788 -0.000213 0.119816 -0.200132 0.201037 0.173508 -0.059046 1 0 0 0 0 0 1 890319
-0.001788 -0.000213 0.119816 -0.200219 0.201141 0.173609 -0.059078 1 0 0 0 0 0 1 891342
-0.001788 -0.000213 0.119816 -0.200345 0.201242 0.173702 -0.059110 1 0 0 0 0 0 1 892359
-0.001788 -0.000213 0.119816 -0.200427 0.201356 0.173780 -0.059139 1 0 0 0 0 0 1 893271
-0.001788 -0.000213 0.119816 -0.200540 0.201456 0.173885 -0.059170 1 0 0 0 0 0 1 894276
-0.001788 -0.000213 0.119816 -0.200647 0.201563 0.173958 -0.059201 1 0 0 0 0 0 1 895280
-0.001788 -0.000213 0.119816 -0.200751 0.201666 0.174066 -0.059232 1 0 0 0 0 0 1 896256
-0.001788 -0.000213 0.119816 -0.200854 0.201762 0.174147 -0.059263 1 0 0 0 0 0 1 897268
-0.001788 -0.000213 0.119816 -0.200954 0.201887 0.174237 -0.059294 1 0 0 0 0 0 1 898260
-0.001788 -0.000213 0.119816 -0.201068 0.201987 0.174342 -0.059326 1 0 0 0 0 0 1 899260
-0.001788 -0.000213 0.119816 -0.201171 0.202081 0.174422 -0.059357 1 0 0 0 0 0 1 900263
-0.001788 -0.000213 0.119816 -0.201286 0.202211 0.174521 -0.059389 1 0 0 0 0 0 1 901283
-0.001788 -0.000213 0.119816 -0.201384 0.202296 0.174606 -0.059420 1 0 0 0 0 0 1 902274
-0.001788 -0.000213 0.119816 -0.201494 0.202412 0.174711 -0.059451 1 0 0 0 0 0 1 903280
-0.001788 -0.000213 0.119816 -0.201680 0.202617 0.174868 -0.059509 1 0 0 0 0 0 1 905112
-0.001788 -0.000213 0.119816 -0.201818 0.202732 0.174983 -0.059548 1 0 0 0 0 0 1 906378
-0.001788 -0.000213 0.119816 -0.201919 0.202839 0.175080 -0.059577 1 0 0 0 0 0 1 907292
-0.001788 -0.000213 0.119816 -0.202024 0.202946 0.175152 -0.059608 1 0 0 0 0 0 1 908284
-0.001788 -0.000213 0.119816 -0.202131 0.203052 0.175262 -0.059639 1 0 0 0 0 0 1 909288
-0.001788 -0.000213 0.119816 -0.202225 0.203165 0.175341 -0.059669 1 0 0 0 0 0 1 910261
-0.001788 -0.000213 0.119816 -0.202350 0.203258 0.175440 -0.059702 1 0 0 0 0 0 1 911289
-0.001788 -0.000213 0.119816 -0.202464 0.203395 0.175556 -0.059741 1 0 0 0 0 0 1 912541
-0.001788 -0.000213 0.119816 -0.202574 0.203490 0.175626 -0.059767 1 0 0 0 0 0 1 913375
-0.001788 -0.000213 0.119816 -0.202676 0.203609 0.175739 -0.059803 1 0 0 0 0 0 1 914540
-0.001788 -0.000213 0.119816 -0.202774 0.203699 0.175822 -0.059829 1 0 0 0 0 0 1 915367
-0.001788 -0.000213 0.119816 -0.202894 0.203820 0.175907 -0.059864 1 0 0 0 0 0 1 916498
-0.001788 -0.000213 0.119816 -0.202984 0.203909 0.176002 -0.059891 1 0 0 0 0 0 1 917339
-0.001788 -0.000213 0.119816 -0.203076 0.203994 0.176074 -0.059919 1 0 0 0 0 0 1 918249
-0.001788 -0.000213 0.119816 -0.203188 0.204131 0.176174 -0.059954 1 0 0 0 0 0 1 919352
-0.001788 -0.000213 0.119816 -0.203308 0.204237 0.176285 -0.059987 1 0 0 0 0 0 1 920413
-0.001788 -0.000213 0.119816 -0.203405 0.204325 0.176359 -0.060016 1 0 0 0 0 0 1 921355
-0.001788 -0.000213 0.119816 -0.203514 0.204449 0.176453 -0.060046 1 0 0 0 0 0 1 922318
-0.001788 -0.000213 0.119816 -0.203603 0.204542 0.176544 -0.060077 1 0 0 0 0 0 1 923298
-0.001788 -0.000213 0.119816 -0.203739 0.204661 0.176636 -0.060111 1 0 0 0 0 0 1 924378
-0.001788 -0.000213 0.119816 -0.203814 0.204753 0.176726 -0.060139 1 0 0 0 0 0 1 925287
-0.001788 -0.000213 0.119816 -0.203925 0.204849 0.176811 -0.060170 1 0 0 0 0 0 1 926280
-0.001788 -0.000213 0.119816 -0.204039 0.204977 0.176908 -0.060201 1 0 0 0 0 0 1 927279
-0.001788 -0.000213 0.119816 -0.204131 0.205072 0.177002 -0.060233 1 0 0 0 0 0 1 928286
-0.001788 -0.000213 0.119816 -0.204255 0.205171 0.177093 -0.060264 1 0 0 0 0 0 1 929279
-0.001788 -0.000213 0.119816 -0.204346 0.205294 0.177178 -0.060295 1 0 0 0 0 0 1 930277
-0.001788 -0.000213 0.119816 -0.204467 0.205385 0.177276 -0.060326 1 0 0 0 0 0 1 931281
-0.001788 -0.000213 0.119816 -0.204555 0.205495 0.177369 -0.060358 1 0 0 0 0 0 1 932279
-0.001788 -0.000213 0.119816 -0.204674 0.205617 0.177461 -0.060389 1 0 0 0 0 0 1 933281
-0.001788 -0.000213 0.119816 -0.204774 0.205702 0.177546 -0.060420 1 0 0 0 0 0 1 934281
-0.001788 -0.000213 0.119816 -0.204884 0.205817 0.177651 -0.060451 1 0 0 0 0 0 1 935283
-0.001788 -0.000213 0.119816 -0.205067 0.206002 0.177791 -0.060505 1 0 0 0 0 0 1 937013
-0.001788 -0.000213 0.119816 -0.205078 0.206023 0.177822 -0.060512 1 0 0 0 0 0 1 937234
-0.001788 -0.000213 0.119816 -0.205213 0.206158 0.177928 -0.060548 1 0 0 0 0 0 1 938371
-0.001788 -0.000213 0.119816 -0.205305 0.206235 0.178006 -0.060577 1 0 0 0 0 0 1 939293
-0.001788 -0.000213 0.119816 -0.205414 0.206350 0.178110 -0.060608 1 0 0 0 0 0 1 940290
-0.001788 -0.000213 0.119816 -0.205517 0.206455 0.178181 -0.060638 1 0 0 0 0 0 1 941269
-0.001788 -0.000213 0.119816 -0.205626 0.206564 0.178293 -0.060670 1 0 0 0 0 0 1 942288
-0.001788 -0.000213 0.119816 -0.205720 0.206667 0.178380 -0.060702 1 0 0 0 0 0 1 943286
-0.001788 -0.000213 0.119816 -0.205876 0.206807 0.178489 -0.060741 1 0 0 0 0 0 1 944550
-0.001788 -0.000213 0.119816 -0.205960 0.206908 0.178586 -0.060772 1 0 0 0 0 0 1 945546
-0.001788 -0.000213 0.119816 -0.206049 0.206982 0.178653 -0.060797 1 0 0 0 0 0 1 946335
-0.001788 -0.000213 0.119816 -0.206177 0.207125 0.178762 -0.060832 1 0 0 0 0 0 1 947467
-0.001788 -0.000213 0.119816 -0.206251 0.207202 0.178840 -0.060858 1 0 0 0 0 0 1 948299
-0.001788 -0.000213 0.119816 -0.206397 0.207323 0.178951 -0.060896 1 0 0 0 0 0 1 949508
-0.001788 -0.000213 0.119816 -0.206471 0.207428 0.179021 -0.060922 1 0 0 0 0 0 1 950341
-0.001788 -0.000213 0.119816 -0.206587 0.207514 0.179114 -0.060952 1 0 0 0 0 0 1 951297
-0.001788 -0.000213 0.119816 -0.206679 0.207637 0.179201 -0.060983 1 0 0 0 0 0 1 952303
-0.001788 -0.000213 0.119816 -0.206786 0.207731 0.179300 -0.061013 1 0 0 0 0 0 1 953249
-0.001788 -0.000213 0.119816 -0.206892 0.207828 0.179383 -0.061045 1 0 0 0 0 0 1 954278
-0.001788 -0.000213 0.119816 -0.207011 0.207962 0.179485 -0.061078 1 0 0 0 0 0 1 955334
-0.001788 -0.000213 0.119816 -0.207095 0.208033 0.179558 -0.061105 1 0 0 0 0 0 1 956193
-0.001788 -0.000213 0.119816 -0.207204 0.208157 0.179666 -0.061140 1 0 0 0 0 0 1 957304
-0.001788 -0.000213 0.119816 -0.207330 0.208285 0.179763 -0.061173 1 0 0 0 0 0 1 958358
-0.001788 -0.000213 0.119816 -0.207419 0.208359 0.179839 -0.061201 1 0 0 0 0 0 1 959255
-0.001788 -0.000213 0.119816 -0.207533 0.208479 0.179948 -0.061233 1 0 0 0 0 0 1 960303
-0.001788 -0.000213 0.119816 -0.207634 0.208582 0.180017 -0.061263 1 0 0 0 0 0 1 961258
-0.001788 -0.000213 0.119816 -0.207741 0.208688 0.180127 -0.061294 1 0 0 0 0 0 1 962256
-0.001788 -0.000213 0.119816 -0.207838 0.208804 0.180207 -0.061326 1 0 0 0 0 0 1 963258
-0.001788 -0.000213 0.119816 -0.207959 0.208893 0.180304 -0.061357 1 0 0 0 0 0 1 964251
-0.001788 -0.000213 0.119816 -0.208047 0.209004 0.180397 -0.061388 1 0 0 0 0 0 1 965257
-0.001788 -0.000213 0.119816 -0.208163 0.209114 0.180475 -0.061419 1 0 0 0 0 0 1 966259
-0.001788 -0.000213 0.119816 -0.208270 0.209220 0.180585 -0.061451 1 0 0 0 0 0 1 967255
-0.001788 -0.000213 0.119816 -0.208364 0.209324 0.180673 -0.061482 1 0 0 0 0 0 1 968254
-0.001788 -0.000213 0.119816 -0.208492 0.209436 0.180757 -0.061513 1 0 0 0 0 0 1 969256
-0.001788 -0.000213 0.119816 -0.208582 0.209542 0.180860 -0.061546 1 0 0 0 0 0 1 970303
-0.001788 -0.000213 0.119816 -0.208707 0.209642 0.180952 -0.061577 1 0 0 0 0 0 1 971310
-0.001788 -0.000213 0.119816 -0.208806 0.209774 0.181046 -0.061611 1 0 0 0 0 0 1 972392
-0.001788 -0.000213 0.119816 -0.208906 0.209861 0.181139 -0.061638 1 0 0 0 0 0 1 973268
-0.001788 -0.000213 0.119816 -0.209012 0.209966 0.181212 -0.061670 1 0 0 0 0 0 1 974267
-0.001788 -0.000213 0.119816 -0.209118 0.210072 0.181321 -0.061701 1 0 0 0 0 0 1 975258
-0.001788 -0.000213 0.119816 -0.209220 0.210167 0.181401 -0.061732 1 0 0 0 0 0 1 976259
-0.001788 -0.000213 0.119816 -0.209317 0.210280 0.181499 -0.061763 1 0 0 0 0 0 1 977259
-0.001788 -0.000213 0.119816 -0.209456 0.210421 0.181607 -0.061800 1 0 0 0 0 0 1 978435
-0.001788 -0.000213 0.119816 -0.209549 0.210499 0.181686 -0.061829 1 0 0 0 0 0 1 979370
-0.001788 -0.000213 0.119816 -0.209675 0.210639 0.181795 -0.061864 1 0 0 0 0 0 1 980492
-0.001788 -0.000213 0.119816 -0.209765 0.210714 0.181872 -0.061892 1 0 0 0 0 0 1 981397
-0.001788 -0.000213 0.119816 -0.209887 0.210843 0.181988 -0.061928 1 0 0 0 0 0 1 982519
-0.001788 -0.000213 0.119816 -0.209966 0.210941 0.182052 -0.061953 1 0 0 0 0 0 1 983347
-0.001788 -0.000213 0.119816 -0.210077 0.211020 0.182139 -0.061981 1 0 0 0 0 0 1 984242
-0.001788 -0.000213 0.119816 -0.210169 0.211135 0.182236 -0.062014 1 0 0 0 0 0 1 985286
-0.001788 -0.000213 0.119816 -0.210281 0.211241 0.182312 -0.062044 1 0 0 0 0 0 1 986256
-0.001788 -0.000213 0.119816 -0.210391 0.211351 0.182424 -0.062076 1 0 0 0 0 0 1 987282
-0.001788 -0.000213 0.119816 -0.210487 0.211457 0.182514 -0.062108 1 0 0 0 0 0 1 988305
-0.001788 -0.000213 0.119816 -0.210626 0.211579 0.182608 -0.062143 1 0 0 0 0 0 1 989405
-0.001788 -0.000213 0.119816 -0.210697 0.211666 0.182693 -0.062170 1 0 0 0 0 0 1 990271
-0.001788 -0.000213 0.119816 -0.210835 0.211789 0.182788 -0.062204 1 0 0 0 0 0 1 991372
-0.001788 -0.000213 0.119816 -0.210909 0.211879 0.182877 -0.062232 1 0 0 0 0 0 1 992267
-0.001788 -0.000213 0.119816 -0.211023 0.211987 0.182975 -0.062263 1 0 0 0 0 0 1 993261
-0.001788 -0.000213 0.119816 -0.211129 0.212093 0.183047 -0.062294 1 0 0 0 0 0 1 994257
-0.001788 -0.000213 0.119816 -0.211236 0.212200 0.183157 -0.062326 1 0 0 0 0 0 1 995258
-0.001788 -0.000213 0.119816 -0.211338 0.212294 0.183237 -0.062357 1 0 0 0 0 0 1 996254
-0.001788 -0.000213 0.119816 -0.211439 0.212420 0.183328 -0.062388 1 0 0 0 0 0 1 997258
-0.001788 -0.000213 0.119816 -0.211552 0.212519 0.183433 -0.062419 1 0 0 0 0 0 1 998255
-0.001788 -0.000213 0.119816 -0.211655 0.212613 0.183512 -0.062450 1 0 0 0 0 0 1 999249
-0.001788 -0.000213 0.119816 -0.211769 0.212742 0.183610 -0.062482 1 0 0 0 0 0 2 259
-0.001788 -0.000213 0.119816 -0.211815 0.212791 0.183665 -0.062500 1 0 0 0 0 0 2 1261
-0.001788 -0.000213 0.119816 -0.211837 0.212796 0.183657 -0.062500 1 0 0 0 0 0 2 2251
-0.001788 -0.000213 0.119816 -0.211816 0.212791 0.183664 -0.062500 1 0 0 0 0 0 2 4184
-0.001788 -0.000213 0.119816 -0.211834 0.212784 0.183664 -0.062500 1 0 0 0 0 0 2 5357
-0.001788 -0.000213 0.119816 -0.211819 0.212801 0.183658 -0.062500 1 0 0 0 0 0 2 6278
-0.001788 -0.000213 0.119816 -0.211826 0.212794 0.183670 -0.062500 1 0 0 0 0 0 2 7233
-0.001788 -0.000213 0.119816 -0.211823 0.212782 0.183658 -0.062500 1 0 0 0 0 0 2 8260
-0.001788 -0.000213 0.119816 -0.211818 0.212801 0.183657 -0.062500 1 0 0 0 0 0 2 9263
-0.001788 -0.000213 0.119816 -0.211834 0.212785 0.183663 -0.062500 1 0 0 0 0 0 2 10262
-0.001788 -0.000213 0.119816 -0.211816 0.212789 0.183664 -0.062500 1 0 0 0 0 0 2 11456
-0.001788 -0.000213 0.119816 -0.211829 0.212804 0.183664 -0.062500 1 0 0 0 0 0 2 12389
-0.001788 -0.000213 0.119816 -0.211823 0.212783 0.183658 -0.062500 1 0 0 0 0 0 2 13434
-0.001788 -0.000213 0.119816 -0.211826 0.212792 0.183670 -0.062500 1 0 0 0 0 0 2 14434
-0.001788 -0.000213 0.119816 -0.211826 0.212793 0.183652 -0.062500 1 0 0 0 0 0 2 15331
-0.001788 -0.000213 0.119816 -0.211827 0.212793 0.183670 -0.062500 1 0 0 0 0 0 2 16459
-0.001788 -0.000213 0.119816 -0.211818 0.212802 0.183658 -0.062500 1 0 0 0 0 0 2 17301
-0.001788 -0.000213 0.119816 -0.211822 0.212783 0.183657 -0.062500 1 0 0 0 0 0 2 18326
-0.001788 -0.000213 0.119816 -0.211826 0.212792 0.183670 -0.062500 1 0 0 0 0 0 2 19259
-0.001788 -0.000213 0.119816 -0.211826 0.212793 0.183651 -0.062500 1 0 0 0 0 0 2 20254
-0.001788 -0.000213 0.119816 -0.211827 0.212793 0.183669 -0.062500 1 0 0 0 0 0 2 21328
-0.001788 -0.000213 0.119816 -0.211815 0.212790 0.183665 -0.062500 1 0 0 0 0 0 2 22376
-0.001788 -0.000213 0.119816 -0.211837 0.212796 0.183657 -0.062500 1 0 0 0 0 0 2 23249
-0.001788 -0.000213 0.119816 -0.211816 0.212791 0.183664 -0.062500 1 0 0 0 0 0 2 24377
-0.001783 -0.000231 0.119827 -0.286146 0.466762 0.036738 -0.062500 1 0 0 0 0 0 2 25255
-0.001780 -0.000240 0.119830 -0.262207 0.381392 0.108610 -0.062500 1 0 0 0 0 0 2 26249
-0.001779 -0.000245 0.119832 -0.243518 0.317522 0.145795 -0.062500 1 0 0 0 0 0 2 27248
-0.001778 -0.000247 0.119832 -0.233309 0.283487 0.159895 -0.062500 1 0 0 0 0 0 2 28258
-0.001778 -0.000248 0.119832 -0.228040 0.266279 0.164918 -0.062500 1 0 0 0 0 0 2 29229
-0.001778 -0.000248 0.119832 -0.225378 0.257674 0.166668 -0.062500 1 0 0 0 0 0 2 30242
-0.001777 -0.000249 0.119832 -0.224022 0.253352 0.167277 -0.062500 1 0 0 0 0 0 2 31247
-0.001777 -0.000249 0.119832 -0.223343 0.251195 0.167486 -0.062500 1 0 0 0 0 0 2 32231
-0.001777 -0.000249 0.119832 -0.223006 0.250129 0.167567 -0.062500 1 0 0 0 0 0 2 33225
-0.001777 -0.000249 0.119832 -0.222828 0.249584 0.167589 -0.062500 1 0 0 0 0 0 2 34227
-0.001777 -0.000249 0.119832 -0.222744 0.249312 0.167592 -0.062500 1 0 0 0 0 0 2 36180
-0.001777 -0.000249 0.119832 -0.222704 0.249181 0.167599 -0.062500 1 0 0 0 0 0 2 37337
-0.001777 -0.000249 0.119832 -0.222684 0.249117 0.167593 -0.062500 1 0 0 0 0 0 2 38244
-0.001777 -0.000249 0.119832 -0.222673 0.249079 0.167612 -0.062500 1 0 0 0 0 0 2 39202
-0.001777 -0.000249 0.119832 -0.222669 0.249065 0.167601 -0.062500 1 0 0 0 0 0 2 40236
-0.001777 -0.000249 0.119832 -0.222665 0.249053 0.167607 -0.062500 1 0 0 0 0 0 2 41235
-0.001777 -0.000249 0.119832 -0.222653 0.249049 0.167601 -0.062500 1 0 0 0 0 0 2 42231
-0.001777 -0.000249 0.119832 -0.222672 0.249043 0.167600 -0.062500 1 0 0 0 0 0 2 43488
-0.001777 -0.000249 0.119832 -0.222654 0.249048 0.167601 -0.062500 1 0 0 0 0 0 2 44322
-0.001777 -0.000249 0.119832 -0.222651 0.249049 0.167601 -0.062500 1 0 0 0 0 0 2 45468
-0.001777 -0.000249 0.119832 -0.222671 0.249043 0.167600 -0.062500 1 0 0 0 0 0 2 46325
-0.001777 -0.000249 0.119832 -0.222653 0.249048 0.167600 -0.062500 1 0 0 0 0 0 2 47467
-0.001777 -0.000249 0.119832 -0.222672 0.249043 0.167600 -0.062500 1 0 0 0 0 0 2 48320
-0.001777 -0.000249 0.119832 -0.222654 0.249048 0.167600 -0.062500 1 0 0 0 0 0 2 49476
-0.001777 -0.000249 0.119832 -0.222663 0.249052 0.167607 -0.062500 1 0 0 0 0 0 2 50323
-0.001777 -0.000249 0.119832 -0.222661 0.249041 0.167594 -0.062500 1 0 0 0 0 0 2 51211
-0.001777 -0.000249 0.119832 -0.222664 0.249051 0.167606 -0.062500 1 0 0 0 0 0 2 52279
-0.001777 -0.000249 0.119832 -0.222661 0.249041 0.167594 -0.062500 1 0 0 0 0 0 2 53223
-0.001777 -0.000249 0.119832 -0.222665 0.249051 0.167606 -0.062500 1 0 0 0 0 0 2 54234
-0.001777 -0.000249 0.119832 -0.222653 0.249050 0.167601 -0.062500 1 0 0 0 0 0 2 55331
-0.001777 -0.000249 0.119832 -0.222660 0.249041 0.167593 -0.062500 1 0 0 0 0 0 2 56470
-0.001777 -0.000249 0.119832 -0.222664 0.249051 0.167606 -0.062500 1 0 0 0 0 0 2 57216
-0.001777 -0.000249 0.119832 -0.222653 0.249050 0.167601 -0.062500 1 0 0 0 0 0 2 58287
-0.001777 -0.000249 0.119832 -0.222672 0.249044 0.167600 -0.062500 1 0 0 0 0 0 2 59318
-0.001777 -0.000249 0.119832 -0.222654 0.249049 0.167600 -0.062500 1 0 0 0 0 0 2 60206
-0.001790 -0.000263 0.119822 -0.044108 0.439790 0.318185 -0.062500 1 0 0 0 0 0 2 61224
-0.001791 -0.000288 0.119828 -0.177409 0.630021 0.097857 -0.062500 1 0 0 0 0 0 2 62201
-0.001792 -0.000300 0.119831 -0.198326 0.496631 0.131542 -0.062500 1 0 0 0 0 0 2 63228
-0.001792 -0.000306 0.119832 -0.203834 0.407117 0.154179 -0.062500 1 0 0 0 0 0 2 64202
-0.001792 -0.000309 0.119832 -0.205950 0.360092 0.163114 -0.062500 1 0 0 0 0 0 2 65224
-0.001792 -0.000311 0.119832 -0.206902 0.336362 0.166325 -0.062500 1 0 0 0 0 0 2 66225
-0.001792 -0.000312 0.119832 -0.207356 0.324480 0.167436 -0.062500 1 0 0 0 0 0 2 67209
-0.001792 -0.000312 0.119832 -0.207574 0.318543 0.167826 -0.062500 1 0 0 0 0 0 2 68200
-0.001792 -0.000312 0.119832 -0.207677 0.315579 0.167971 -0.062500 1 0 0 0 0 0 2 69305
-0.001792 -0.000313 0.119832 -0.207723 0.314080 0.168010 -0.062500 1 0 0 0 0 0 2 70208
-0.001792 -0.000313 0.119832 -0.207754 0.313342 0.168023 -0.062500 1 0 0 0 0 0 2 71339
-0.001792 -0.000313 0.119832 -0.207765 0.312973 0.168035 -0.062500 1 0 0 0 0 0 2 72219
-0.001792 -0.000313 0.119832 -0.207768 0.312782 0.168036 -0.062500 1 0 0 0 0 0 2 73213
-0.001792 -0.000313 0.119832 -0.207766 0.312697 0.168036 -0.062500 1 0 0 0 0 0 2 74209
-0.001792 -0.000313 0.119832 -0.207775 0.312652 0.168035 -0.062500 1 0 0 0 0 0 2 75209
-0.001792 -0.000313 0.119832 -0.207781 0.312630 0.168035 -0.062500 1 0 0 0 0 0 2 76209
-0.001792 -0.000313 0.119832 -0.207775 0.312606 0.168028 -0.062500 1 0 0 0 0 0 2 77351
-0.001792 -0.000313 0.119832 -0.207774 0.312603 0.168048 -0.062500 1 0 0 0 0 0 2 78382
-0.001787 -0.000331 0.119842 -0.282154 0.566878 0.021426 -0.062500 1 0 0 0 0 0 2 79353
-0.001784 -0.000340 0.119846 -0.258198 0.481341 0.093145 -0.062500 1 0 0 0 0 0 2 80445
-0.001783 -0.000344 0.119847 -0.239505 0.417392 0.130248 -0.062500 1 0 0 0 0 0 2 81212
-0.001782 -0.000347 0.119848 -0.229284 0.383343 0.144322 -0.062500 1 0 0 0 0 0 2 82462
-0.001794 -0.000361 0.119837 -0.045511 0.556716 0.300161 -0.062500 1 0 0 0 0 0 2 83528
-0.001801 -0.000369 0.119833 -0.101778 0.484311 0.228231 -0.062500 1 0 0 0 0 0 2 84218
-0.001804 -0.000372 0.119832 -0.145298 0.432106 0.190645 -0.062500 1 0 0 0 0 0 2 85178
-0.001805 -0.000374 0.119832 -0.168783 0.404332 0.176335 -0.062500 1 0 0 0 0 0 2 86281
-0.001806 -0.000375 0.119832 -0.180783 0.390278 0.171247 -0.062500 1 0 0 0 0 0 2 87207
-0.001807 -0.000376 0.119832 -0.186822 0.383238 0.169460 -0.062500 1 0 0 0 0 0 2 88353
-0.001807 -0.000376 0.119831 -0.189863 0.379686 0.168839 -0.062500 1 0 0 0 0 0 2 89371
-0.001807 -0.000376 0.119831 -0.191382 0.377927 0.168630 -0.062500 1 0 0 0 0 0 2 90250
-0.001807 -0.000376 0.119831 -0.192140 0.377044 0.168548 -0.062500 1 0 0 0 0 0 2 91350
-0.001807 -0.000376 0.119831 -0.192521 0.376607 0.168524 -0.062500 1 0 0 0 0 0 2 92266
-0.001807 -0.000376 0.119831 -0.192720 0.376381 0.168517 -0.062500 1 0 0 0 0 0 2 93231
-0.001807 -0.000376 0.119831 -0.192810 0.376270 0.168514 -0.062500 1 0 0 0 0 0 2 94232
-0.001807 -0.000376 0.119831 -0.192864 0.376212 0.168513 -0.062500 1 0 0 0 0 0 2 95226
-0.001807 -0.000376 0.119831 -0.192872 0.376188 0.168513 -0.062500 1 0 0 0 0 0 2 96229
-0.001807 -0.000376 0.119831 -0.192888 0.376169 0.168519 -0.062500 1 0 0 0 0 0 2 97228
-0.001807 -0.000376 0.119831 -0.192900 0.376171 0.168506 -0.062500 1 0 0 0 0 0 2 98230
-0.001807 -0.000376 0.119831 -0.192910 0.376163 0.168518 -0.062500 1 0 0 0 0 0 2 99226
-0.001807 -0.000376 0.119831 -0.192899 0.376159 0.168513 -0.062500 1 0 0 0 0 0 2 100226
-0.001807 -0.000376 0.119831 -0.192898 0.376159 0.168512 -0.062500 1 0 0 0 0 0 2 101328
-0.001807 -0.000376 0.119831 -0.192918 0.376153 0.168511 -0.062500 1 0 0 0 0 0 2 102406
-0.001807 -0.000376 0.119831 -0.192900 0.376158 0.168512 -0.062500 1 0 0 0 0 0 2 103337
-0.001807 -0.000376 0.119831 -0.192910 0.376161 0.168518 -0.062500 1 0 0 0 0 0 2 104271
-0.001807 -0.000376 0.119831 -0.192907 0.376150 0.168506 -0.062500 1 0 0 0 0 0 2 105244
-0.001807 -0.000376 0.119831 -0.192911 0.376160 0.168518 -0.062500 1 0 0 0 0 0 2 106238
-0.001807 -0.000376 0.119831 -0.192899 0.376158 0.168513 -0.062500 1 0 0 0 0 0 2 107236
-0.001820 -0.000390 0.119821 -0.014523 0.566649 0.319470 -0.062500 1 0 0 0 0 0 2 108233
-0.001826 -0.000397 0.119817 -0.073407 0.502911 0.245722 -0.062500 1 0 0 0 0 0 2 109331
-0.001830 -0.000400 0.119816 -0.118242 0.455045 0.207497 -0.062500 1 0 0 0 0 0 2 110389
-0.001831 -0.000402 0.119815 -0.142406 0.429444 0.192968 -0.062500 1 0 0 0 0 0 2 111342
-0.001832 -0.000403 0.119815 -0.154739 0.416463 0.187792 -0.062500 1 0 0 0 0 0 2 112345
-0.001832 -0.000403 0.119815 -0.160946 0.409947 0.185992 -0.062500 1 0 0 0 0 0 2 113391
-0.001833 -0.000403 0.119815 -0.164064 0.406687 0.185368 -0.062500 1 0 0 0 0 0 2 114403
-0.001833 -0.000403 0.119815 -0.165630 0.405052 0.185145 -0.062500 1 0 0 0 0 0 2 115337
-0.001833 -0.000403 0.119815 -0.166420 0.404236 0.185074 -0.062500 1 0 0 0 0 0 2 116402
-0.001833 -0.000403 0.119815 -0.166810 0.403826 0.185038 -0.062500 1 0 0 0 0 0 2 117248
-0.001833 -0.000403 0.119815 -0.167005 0.403620 0.185030 -0.062500 1 0 0 0 0 0 2 118195
-0.001833 -0.000403 0.119815 -0.167101 0.403534 0.185033 -0.062500 1 0 0 0 0 0 2 119333
-0.001833 -0.000403 0.119815 -0.167156 0.403478 0.185033 -0.062500 1 0 0 0 0 0 2 120200
-0.001833 -0.000403 0.119815 -0.167172 0.403446 0.185025 -0.062500 1 0 0 0 0 0 2 121149
-0.001833 -0.000403 0.119815 -0.167193 0.403438 0.185024 -0.062500 1 0 0 0 0 0 2 122333
-0.001833 -0.000403 0.119815 -0.167191 0.403427 0.185030 -0.062500 1 0 0 0 0 0 2 123325
-0.001833 -0.000403 0.119815 -0.167210 0.403420 0.185031 -0.062500 1 0 0 0 0 0 2 124203
-0.001833 -0.000403 0.119815 -0.167192 0.403425 0.185031 -0.062500 1 0 0 0 0 0 2 125286
-0.001833 -0.000403 0.119815 -0.167210 0.403419 0.185031 -0.062500 1 0 0 0 0 0 2 126230
-0.001833 -0.000403 0.119815 -0.167201 0.403416 0.185025 -0.062500 1 0 0 0 0 0 2 127181
-0.001833 -0.000403 0.119815 -0.167203 0.403427 0.185037 -0.062500 1 0 0 0 0 0 2 128189
-0.001833 -0.000403 0.119815 -0.167200 0.403417 0.185025 -0.062500 1 0 0 0 0 0 2 129174
-0.001833 -0.000403 0.119815 -0.167199 0.403415 0.185024 -0.062500 1 0 0 0 0 0 2 130177
-0.001833 -0.000403 0.119815 -0.167206 0.403439 0.185030 -0.062500 1 0 0 0 0 0 2 131178
-0.001833 -0.000403 0.119815 -0.167200 0.403418 0.185024 -0.062500 1 0 0 0 0 0 2 132184
-0.001833 -0.000403 0.119815 -0.167211 0.403419 0.185030 -0.062500 1 0 0 0 0 0 2 133178
-0.001833 -0.000403 0.119815 -0.167192 0.403425 0.185031 -0.062500 1 0 0 0 0 0 2 134178
-0.001833 -0.000403 0.119815 -0.167210 0.403420 0.185031 -0.062500 1 0 0 0 0 0 2 135176
-0.001833 -0.000403 0.119815 -0.167201 0.403416 0.185024 -0.062500 1 0 0 0 0 0 2 137126
-0.001833 -0.000403 0.119815 -0.167203 0.403427 0.185037 -0.062500 1 0 0 0 0 0 2 138286
-0.001833 -0.000403 0.119815 -0.167200 0.403417 0.185025 -0.062500 1 0 0 0 0 0 2 139195
-0.001833 -0.000403 0.119815 -0.167199 0.403416 0.185024 -0.062500 1 0 0 0 0 0 2 140193
-0.001833 -0.000403 0.119815 -0.167203 0.403427 0.185037 -0.062500 1 0 0 0 0 0 2 141189
-0.001833 -0.000403 0.119815 -0.167203 0.403429 0.185018 -0.062500 1 0 0 0 0 0 2 142186
-0.001833 -0.000403 0.119815 -0.167212 0.403420 0.185029 -0.062500 1 0 0 0 0 0 2 143189
-0.001833 -0.000403 0.119815 -0.167192 0.403425 0.185031 -0.062500 1 0 0 0 0 0 2 144381
-0.001833 -0.000403 0.119815 -0.167210 0.403420 0.185031 -0.062500 1 0 0 0 0 0 2 145326
-0.001833 -0.000403 0.119815 -0.167201 0.403416 0.185024 -0.062500 1 0 0 0 0 0 2 146359
-0.001833 -0.000403 0.119815 -0.167203 0.403427 0.185037 -0.062500 1 0 0 0 0 0 2 147372
-0.001833 -0.000403 0.119815 -0.167200 0.403417 0.185025 -0.062500 1 0 0 0 0 0 2 148374
-0.001833 -0.000403 0.119815 -0.167211 0.403419 0.185030 -0.062500 1 0 0 0 0 0 2 149374
-0.001833 -0.000403 0.119815 -0.167193 0.403425 0.185031 -0.062500 1 0 0 0 0 0 2 150383
-0.001833 -0.000403 0.119815 -0.167198 0.403417 0.185025 -0.062500 1 0 0 0 0 0 2 151152
-0.001833 -0.000403 0.119815 -0.167211 0.403418 0.185030 -0.062500 1 0 0 0 0 0 2 152245
-0.001833 -0.000403 0.119815 -0.167192 0.403424 0.185031 -0.062500 1 0 0 0 0 0 2 153197
-0.001833 -0.000403 0.119815 -0.167214 0.403431 0.185024 -0.062500 1 0 0 0 0 0 2 154190
-0.001833 -0.000403 0.119815 -0.167201 0.403418 0.185024 -0.062500 1 0 0 0 0 0 2 155335
-0.001833 -0.000403 0.119815 -0.167203 0.403428 0.185037 -0.062500 1 0 0 0 0 0 2 156361
-0.001833 -0.000403 0.119815 -0.167200 0.403417 0.185025 -0.062500 1 0 0 0 0 0 2 157161
-0.001833 -0.000403 0.119815 -0.167211 0.403419 0.185030 -0.062500 1 0 0 0 0 0 2 158273
-0.001833 -0.000403 0.119815 -0.167193 0.403425 0.185031 -0.062500 1 0 0 0 0 0 2 159206
-0.001833 -0.000403 0.119815 -0.167198 0.403417 0.185024 -0.062500 1 0 0 0 0 0 2 160210
-0.001833 -0.000403 0.119815 -0.167211 0.403418 0.185030 -0.062500 1 0 0 0 0 0 2 161205
-0.001833 -0.000403 0.119815 -0.167192 0.403424 0.185031 -0.062500 1 0 0 0 0 0 2 162203
-0.001833 -0.000403 0.119815 -0.167210 0.403419 0.185031 -0.062500 1 0 0 0 0 0 2 163210
-0.001833 -0.000403 0.119815 -0.167200 0.403416 0.185025 -0.062500 1 0 0 0 0 0 2 164203
-0.001833 -0.000403 0.119815 -0.167203 0.403427 0.185037 -0.062500 1 0 0 0 0 0 2 165204
-0.001833 -0.000403 0.119815 -0.167203 0.403428 0.185019 -0.062500 1 0 0 0 0 0 2 166201
-0.001833 -0.000403 0.119815 -0.167212 0.403420 0.185029 -0.062500 1 0 0 0 0 0 2 167207
-0.001833 -0.000403 0.119815 -0.167193 0.403425 0.185031 -0.062500 1 0 0 0 0 0 2 168252
-0.001833 -0.000403 0.119815 -0.167198 0.403417 0.185024 -0.062500 1 0 0 0 0 0 2 169474
-0.001833 -0.000403 0.119815 -0.167211 0.403419 0.185030 -0.062500 1 0 0 0 0 0 2 170353
-0.001833 -0.000403 0.119815 -0.167192 0.403425 0.185031 -0.062500 1 0 0 0 0 0 2 171206
-0.001833 -0.000403 0.119815 -0.167210 0.403419 0.185031 -0.062500 1 0 0 0 0 0 2 172173
-0.001833 -0.000403 0.119815 -0.167200 0.403416 0.185024 -0.062500 1 0 0 0 0 0 2 173205
-0.001833 -0.000403 0.119815 -0.167203 0.403427 0.185037 -0.062500 1 0 0 0 0 0 2 174210
-0.001833 -0.000403 0.119815 -0.167199 0.403417 0.185025 -0.062500 1 0 0 0 0 0 2 175220
-0.001833 -0.000403 0.119815 -0.167211 0.403418 0.185030 -0.062500 1 0 0 0 0 0 2 176255
-0.001833 -0.000403 0.119815 -0.167196 0.403436 0.185025 -0.062500 1 0 0 0 0 0 2 177458
-0.001833 -0.000403 0.119815 -0.167211 0.403421 0.185030 -0.062500 1 0 0 0 0 0 2 178312
-0.001833 -0.000403 0.119815 -0.167201 0.403416 0.185024 -0.062500 1 0 0 0 0 0 2 179448
-0.001833 -0.000403 0.119815 -0.167203 0.403427 0.185037 -0.062500 1 0 0 0 0 0 2 180317
-0.001833 -0.000403 0.119815 -0.167200 0.403417 0.185025 -0.062500 1 0 0 0 0 0 2 181473
-0.001833 -0.000403 0.119815 -0.167199 0.403416 0.185024 -0.062500 1 0 0 0 0 0 2 182550
-0.001833 -0.000403 0.119815 -0.167203 0.403427 0.185037 -0.062500 1 0 0 0 0 0 2 183273
-0.001833 -0.000403 0.119815 -0.167199 0.403417 0.185025 -0.062500 1 0 0 0 0 0 2 184243
-0.001833 -0.000403 0.119815 -0.167211 0.403418 0.185030 -0.062500 1 0 0 0 0 0 2 185225
-0.001833 -0.000403 0.119815 -0.167192 0.403424 0.185031 -0.062500 1 0 0 0 0 0 2 186258
-0.001833 -0.000403 0.119815 -0.167210 0.403419 0.185031 -0.062500 1 0 0 0 0 0 2 187149
-0.001833 -0.000403 0.119815 -0.167204 0.403428 0.185018 -0.062500 1 0 0 0 0 0 2 188363
-0.001833 -0.000403 0.119815 -0.167204 0.403429 0.185036 -0.062500 1 0 0 0 0 0 2 189307
-0.001833 -0.000403 0.119815 -0.167200 0.403417 0.185025 -0.062500 1 0 0 0 0 0 2 190166
-0.001833 -0.000403 0.119815 -0.167199 0.403416 0.185024 -0.062500 1 0 0 0 0 0 2 191234
-0.001833 -0.000403 0.119815 -0.167203 0.403427 0.185037 -0.062500 1 0 0 0 0 0 2 192255
-0.001833 -0.000403 0.119815 -0.167199 0.403417 0.185025 -0.062500 1 0 0 0 0 0 2 193190
-0.001833 -0.000403 0.119815 -0.167211 0.403419 0.185030 -0.062500 1 0 0 0 0 0 2 194184
-0.001833 -0.000403 0.119815 -0.167192 0.403425 0.185031 -0.062500 1 0 0 0 0 0 2 195177
-0.001833 -0.000403 0.119815 -0.167210 0.403419 0.185031 -0.062500 1 0 0 0 0 0 2 196179
-0.001833 -0.000403 0.119815 -0.167200 0.403416 0.185025 -0.062500 1 0 0 0 0 0 2 197183
-0.001833 -0.000403 0.119815 -0.167203 0.403427 0.185037 -0.062500 1 0 0 0 0 0 2 198181
-0.001833 -0.000403 0.119815 -0.167203 0.403429 0.185019 -0.062500 1 0 0 0 0 0 2 199175
-0.001833 -0.000403 0.119815 -0.167212 0.403420 0.185029 -0.062500 1 0 0 0 0 0 2 200148
-0.001833 -0.000403 0.119815 -0.167193 0.403425 0.185031 -0.062500 1 0 0 0 0 0 2 201180
-0.001833 -0.000403 0.119815 -0.167198 0.403417 0.185024 -0.062500 1 0 0 0 0 0 2 202532
-0.001833 -0.000403 0.119815 -0.167211 0.403419 0.185030 -0.062500 1 0 0 0 0 0 2 203405
-0.001833 -0.000403 0.119815 -0.167192 0.403425 0.185031 -0.062500 1 0 0 0 0 0 2 204335
-0.001833 -0.000403 0.119815 -0.167210 0.403420 0.185031 -0.062500 1 0 0 0 0 0 2 205175
-0.001833 -0.000403 0.119815 -0.167200 0.403416 0.185024 -0.062500 1 0 0 0 0 0 2 206203
-0.001833 -0.000403 0.119815 -0.167203 0.403427 0.185037 -0.062500 1 0 0 0 0 0 2 207183
-0.001833 -0.000403 0.119815 -0.167200 0.403417 0.185025 -0.062500 1 0 0 0 0 0 2 208191
-0.001833 -0.000403 0.119815 -0.167199 0.403415 0.185024 -0.062500 1 0 0 0 0 0 2 209191
-0.001833 -0.000403 0.119815 -0.167203 0.403427 0.185037 -0.062500 1 0 0 0 0 0 2 210213
-0.001833 -0.000403 0.119815 -0.167203 0.403428 0.185018 -0.062500 1 0 0 0 0 0 2 211366
-0.001833 -0.000403 0.119815 -0.167212 0.403420 0.185029 -0.062500 1 0 0 0 0 0 2 212307
-0.001833 -0.000403 0.119815 -0.167192 0.403425 0.185031 -0.062500 1 0 0 0 0 0 2 213389
-0.001833 -0.000403 0.119815 -0.167210 0.403420 0.185031 -0.062500 1 0 0 0 0 0 2 214341
-0.001833 -0.000403 0.119815 -0.167200 0.403416 0.185024 -0.062500 1 0 0 0 0 0 2 215377
-0.001833 -0.000403 0.119815 -0.167203 0.403427 0.185037 -0.062500 1 0 0 0 0 0 2 216391
-0.001833 -0.000403 0.119815 -0.167200 0.403417 0.185025 -0.062500 1 0 0 0 0 0 2 217153
-0.001833 -0.000403 0.119815 -0.167211 0.403418 0.185030 -0.062500 1 0 0 0 0 0 2 218196
-0.001833 -0.000403 0.119815 -0.167192 0.403424 0.185031 -0.062500 1 0 0 0 0 0 2 219264
-0.001833 -0.000403 0.119815 -0.167198 0.403416 0.185025 -0.062500 1 0 0 0 0 0 2 220211
-0.001833 -0.000403 0.119815 -0.167211 0.403418 0.185030 -0.062500 1 0 0 0 0 0 2 221381
-0.001833 -0.000403 0.119815 -0.167196 0.403436 0.185025 -0.062500 1 0 0 0 0 0 2 222502
-0.001833 -0.000403 0.119815 -0.167211 0.403421 0.185030 -0.062500 1 0 0 0 0 0 2 223197
-0.001833 -0.000403 0.119815 -0.167200 0.403416 0.185024 -0.062500 1 0 0 0 0 0 2 224260
-0.001833 -0.000403 0.119815 -0.167203 0.403427 0.185037 -0.062500 1 0 0 0 0 0 2 225253
-0.001833 -0.000403 0.119815 -0.167200 0.403417 0.185025 -0.062500 1 0 0 0 0 0 2 226185
-0.001833 -0.000403 0.119815 -0.167211 0.403419 0.185030 -0.062500 1 0 0 0 0 0 2 227178
-0.001833 -0.000403 0.119815 -0.167192 0.403425 0.185031 -0.062500 1 0 0 0 0 0 2 228184
-0.001833 -0.000403 0.119815 -0.167198 0.403417 0.185025 -0.062500 1 0 0 0 0 0 2 229177
-0.001833 -0.000403 0.119815 -0.167211 0.403418 0.185030 -0.062500 1 0 0 0 0 0 2 230183
-0.001833 -0.000403 0.119815 -0.167192 0.403424 0.185031 -0.062500 1 0 0 0 0 0 2 231177
-0.001833 -0.000403 0.119815 -0.167210 0.403419 0.185031 -0.062500 1 0 0 0 0 0 2 232184
-0.001833 -0.000403 0.119815 -0.167204 0.403427 0.185018 -0.062500 1 0 0 0 0 0 2 233147
-0.001833 -0.000403 0.119815 -0.167204 0.403429 0.185036 -0.062500 1 0 0 0 0 0 2 234182
-0.001833 -0.000403 0.119815 -0.167200 0.403417 0.185025 -0.062500 1 0 0 0 0 0 2 236029
-0.001833 -0.000403 0.119815 -0.167211 0.403419 0.185030 -0.062500 1 0 0 0 0 0 2 236225
-0.001833 -0.000403 0.119815 -0.167192 0.403425 0.185031 -0.062500 1 0 0 0 0 0 2 237320
-0.001833 -0.000403 0.119815 -0.167210 0.403420 0.185031 -0.062500 1 0 0 0 0 0 2 238200
-0.001833 -0.000403 0.119815 -0.167201 0.403416 0.185025 -0.062500 1 0 0 0 0 0 2 239162
-0.001846 -0.000417 0.119804 0.011087 0.593798 0.336120 -0.062500 1 0 0 0 0 0 2 240197
-0.001852 -0.000424 0.119800 -0.047762 0.530127 0.262298 -0.062500 1 0 0 0 0 0 2 241192
-0.001855 -0.000427 0.119799 -0.092568 0.482279 0.224043 -0.062500 1 0 0 0 0 0 2 242187
-0.001857 -0.000429 0.119799 -0.116720 0.456689 0.209497 -0.062500 1 0 0 0 0 0 2 243180
-0.001858 -0.000430 0.119799 -0.129035 0.443711 0.204325 -0.062500 1 0 0 0 0 0 2 244484
-0.001858 -0.000430 0.119798 -0.135251 0.437200 0.202529 -0.062500 1 0 0 0 0 0 2 245287
-0.001858 -0.000430 0.119798 -0.138380 0.433944 0.201890 -0.062500 1 0 0 0 0 0 2 246431
-0.001858 -0.000431 0.119798 -0.139943 0.432299 0.201671 -0.062500 1 0 0 0 0 0 2 247298
-0.001858 -0.000431 0.119798 -0.140725 0.431490 0.201606 -0.062500 1 0 0 0 0 0 2 248455
-0.001858 -0.000431 0.119798 -0.141114 0.431081 0.201571 -0.062500 1 0 0 0 0 0 2 249298
-0.001858 -0.000431 0.119798 -0.141308 0.430876 0.201563 -0.062500 1 0 0 0 0 0 2 250447
-0.001858 -0.000431 0.119798 -0.141413 0.430781 0.201559 -0.062500 1 0 0 0 0 0 2 251231
-0.001858 -0.000431 0.119798 -0.141469 0.430724 0.201558 -0.062500 1 0 0 0 0 0 2 252217
-0.001858 -0.000431 0.119798 -0.141477 0.430701 0.201557 -0.062500 1 0 0 0 0 0 2 253183
-0.001858 -0.000431 0.119798 -0.141496 0.430694 0.201557 -0.062500 1 0 0 0 0 0 2 254246
-0.001858 -0.000431 0.119798 -0.141502 0.430674 0.201556 -0.062500 1 0 0 0 0 0 2 255345
-0.001858 -0.000431 0.119798 -0.141503 0.430671 0.201556 -0.062500 1 0 0 0 0 0 2 256233
-0.001858 -0.000431 0.119798 -0.141514 0.430674 0.201562 -0.062500 1 0 0 0 0 0 2 257157
-0.001858 -0.000431 0.119798 -0.141504 0.430671 0.201557 -0.062500 1 0 0 0 0 0 2 258283
-0.001858 -0.000431 0.119798 -0.141514 0.430674 0.201563 -0.062500 1 0 0 0 0 0 2 259275
-0.001858 -0.000431 0.119798 -0.141504 0.430671 0.201557 -0.062500 1 0 0 0 0 0 2 260210
-0.001858 -0.000431 0.119798 -0.141502 0.430671 0.201556 -0.062500 1 0 0 0 0 0 2 261203
-0.001858 -0.000431 0.119798 -0.141514 0.430674 0.201563 -0.062500 1 0 0 0 0 0 2 262206
-0.001858 -0.000431 0.119798 -0.141507 0.430683 0.201550 -0.062500 1 0 0 0 0 0 2 263206
-0.001858 -0.000431 0.119798 -0.141514 0.430676 0.201562 -0.062500 1 0 0 0 0 0 2 264202
-0.001858 -0.000431 0.119798 -0.141503 0.430672 0.201557 -0.062500 1 0 0 0 0 0 2 265206
-0.001858 -0.000431 0.119798 -0.141514 0.430675 0.201563 -0.062500 1 0 0 0 0 0 2 266206
-0.001858 -0.000431 0.119798 -0.141503 0.430672 0.201557 -0.062500 1 0 0 0 0 0 2 267207
-0.001858 -0.000431 0.119798 -0.141502 0.430672 0.201556 -0.062500 1 0 0 0 0 0 2 268204
-0.001858 -0.000431 0.119798 -0.141513 0.430674 0.201563 -0.062500 1 0 0 0 0 0 2 269307
-0.001858 -0.000431 0.119798 -0.141511 0.430663 0.201550 -0.062500 1 0 0 0 0 0 2 270303
-0.001858 -0.000431 0.119798 -0.141515 0.430673 0.201562 -0.062500 1 0 0 0 0 0 2 271344
-0.001858 -0.000431 0.119798 -0.141503 0.430671 0.201557 -0.062500 1 0 0 0 0 0 2 272183
-0.001858 -0.000431 0.119798 -0.141514 0.430674 0.201563 -0.062500 1 0 0 0 0 0 2 273178
-0.001858 -0.000431 0.119798 -0.141507 0.430683 0.201550 -0.062500 1 0 0 0 0 0 2 274212
-0.001858 -0.000431 0.119798 -0.141515 0.430676 0.201562 -0.062500 1 0 0 0 0 0 2 275211
-0.001858 -0.000431 0.119798 -0.141503 0.430672 0.201557 -0.062500 1 0 0 0 0 0 2 276204
-0.001858 -0.000431 0.119798 -0.141514 0.430675 0.201563 -0.062500 1 0 0 0 0 0 2 277330
-0.001858 -0.000431 0.119798 -0.141503 0.430672 0.201557 -0.062500 1 0 0 0 0 0 2 278366
-0.001858 -0.000431 0.119798 -0.141502 0.430672 0.201556 -0.062500 1 0 0 0 0 0 2 279391
-0.001858 -0.000431 0.119798 -0.141514 0.430674 0.201563 -0.062500 1 0 0 0 0 0 2 280362
-0.001858 -0.000431 0.119798 -0.141511 0.430663 0.201550 -0.062500 1 0 0 0 0 0 2 281378
-0.001858 -0.000431 0.119798 -0.141515 0.430673 0.201562 -0.062500 1 0 0 0 0 0 2 282372
-0.001858 -0.000431 0.119798 -0.141503 0.430671 0.201557 -0.062500 1 0 0 0 0 0 2 283373
-0.001858 -0.000431 0.119798 -0.141514 0.430674 0.201563 -0.062500 1 0 0 0 0 0 2 284195
-0.001858 -0.000431 0.119798 -0.141507 0.430683 0.201550 -0.062500 1 0 0 0 0 0 2 285291
-0.001858 -0.000431 0.119798 -0.141515 0.430676 0.201562 -0.062500 1 0 0 0 0 0 2 286224
-0.001858 -0.000431 0.119798 -0.141503 0.430672 0.201557 -0.062500 1 0 0 0 0 0 2 287191
-0.001858 -0.000431 0.119798 -0.141514 0.430675 0.201563 -0.062500 1 0 0 0 0 0 2 288379
-0.001858 -0.000431 0.119798 -0.141503 0.430672 0.201557 -0.062500 1 0 0 0 0 0 2 289392
-0.001858 -0.000431 0.119798 -0.141502 0.430672 0.201556 -0.062500 1 0 0 0 0 0 2 290238
-0.001858 -0.000431 0.119798 -0.141514 0.430675 0.201563 -0.062500 1 0 0 0 0 0 2 291257
-0.001858 -0.000431 0.119798 -0.141511 0.430663 0.201550 -0.062500 1 0 0 0 0 0 2 292253
-0.001858 -0.000431 0.119798 -0.141515 0.430673 0.201562 -0.062500 1 0 0 0 0 0 2 293208
-0.001858 -0.000431 0.119798 -0.141503 0.430671 0.201557 -0.062500 1 0 0 0 0 0 2 294217
-0.001858 -0.000431 0.119798 -0.141514 0.430674 0.201563 -0.062500 1 0 0 0 0 0 2 295189
-0.001858 -0.000431 0.119798 -0.141507 0.430683 0.201550 -0.062500 1 0 0 0 0 0 2 296200
-0.001858 -0.000431 0.119798 -0.141515 0.430676 0.201562 -0.062500 1 0 0 0 0 0 2 297191
-0.001858 -0.000431 0.119798 -0.141503 0.430672 0.201557 -0.062500 1 0 0 0 0 0 2 298186
-0.001858 -0.000431 0.119798 -0.141502 0.430672 0.201556 -0.062500 1 0 0 0 0 0 2 299201
-0.001858 -0.000431 0.119798 -0.141514 0.430675 0.201563 -0.062500 1 0 0 0 0 0 2 300197
-0.001858 -0.000431 0.119798 -0.141503 0.430672 0.201557 -0.062500 1 0 0 0 0 0 2 301214
-0.001858 -0.000431 0.119798 -0.141514 0.430675 0.201563 -0.062500 1 0 0 0 0 0 2 302314
-0.001858 -0.000431 0.119798 -0.141511 0.430663 0.201550 -0.062500 1 0 0 0 0 0 2 303294
-0.001858 -0.000431 0.119798 -0.141515 0.430673 0.201562 -0.062500 1 0 0 0 0 0 2 304343
-0.001858 -0.000431 0.119798 -0.141503 0.430671 0.201557 -0.062500 1 0 0 0 0 0 2 305226
-0.001858 -0.000431 0.119798 -0.141514 0.430674 0.201563 -0.062500 1 0 0 0 0 0 2 306213
-0.001858 -0.000431 0.119798 -0.141503 0.430671 0.201557 -0.062500 1 0 0 0 0 0 2 307211
-0.001858 -0.000431 0.119798 -0.141505 0.430683 0.201550 -0.062500 1 0 0 0 0 0 2 308210
-0.001858 -0.000431 0.119798 -0.141514 0.430676 0.201562 -0.062500 1 0 0 0 0 0 2 309215
-0.001858 -0.000431 0.119798 -0.141503 0.430672 0.201557 -0.062500 1 0 0 0 0 0 2 310340
-0.001858 -0.000431 0.119798 -0.141514 0.430675 0.201563 -0.062500 1 0 0 0 0 0 2 311339
-0.001858 -0.000431 0.119798 -0.141503 0.430672 0.201557 -0.062500 1 0 0 0 0 0 2 312411
-0.001858 -0.000431 0.119798 -0.141514 0.430675 0.201563 -0.062500 1 0 0 0 0 0 2 313339
-0.001858 -0.000431 0.119798 -0.141511 0.430663 0.201550 -0.062500 1 0 0 0 0 0 2 314390
-0.001858 -0.000431 0.119798 -0.141515 0.430673 0.201562 -0.062500 1 0 0 0 0 0 2 315288
-0.001858 -0.000431 0.119798 -0.141504 0.430671 0.201557 -0.062500 1 0 0 0 0 0 2 316428
-0.001858 -0.000431 0.119798 -0.141514 0.430674 0.201563 -0.062500 1 0 0 0 0 0 2 317303
-0.001858 -0.000431 0.119798 -0.141503 0.430671 0.201557 -0.062500 1 0 0 0 0 0 2 318189
-0.001858 -0.000431 0.119798 -0.141505 0.430683 0.201550 -0.062500 1 0 0 0 0 0 2 319264
-0.001858 -0.000431 0.119798 -0.141514 0.430676 0.201562 -0.062500 1 0 0 0 0 0 2 320272
-0.001858 -0.000431 0.119798 -0.141503 0.430672 0.201557 -0.062500 1 0 0 0 0 0 2 321176
-0.001858 -0.000431 0.119798 -0.141514 0.430675 0.201563 -0.062500 1 0 0 0 0 0 2 322211
-0.001858 -0.000431 0.119798 -0.141503 0.430672 0.201557 -0.062500 1 0 0 0 0 0 2 323510
-0.001858 -0.000431 0.119798 -0.141514 0.430675 0.201563 -0.062500 1 0 0 0 0 0 2 324210
-0.001858 -0.000431 0.119798 -0.141511 0.430663 0.201550 -0.062500 1 0 0 0 0 0 2 325286
-0.001858 -0.000431 0.119798 -0.141515 0.430673 0.201562 -0.062500 1 0 0 0 0 0 2 326238
-0.001858 -0.000431 0.119798 -0.141504 0.430671 0.201557 -0.062500 1 0 0 0 0 0 2 327186
-0.001858 -0.000431 0.119798 -0.141514 0.430674 0.201563 -0.062500 1 0 0 0 0 0 2 328181
-0.001858 -0.000431 0.119798 -0.141503 0.430671 0.201557 -0.062500 1 0 0 0 0 0 2 329179
-0.001858 -0.000431 0.119798 -0.141505 0.430683 0.201550 -0.062500 1 0 0 0 0 0 2 330178
-0.001858 -0.000431 0.119798 -0.141514 0.430676 0.201562 -0.062500 1 0 0 0 0 0 2 331180
-0.001858 -0.000431 0.119798 -0.141503 0.430672 0.201557 -0.062500 1 0 0 0 0 0 2 332193
-0.001858 -0.000431 0.119798 -0.141514 0.430675 0.201563 -0.062500 1 0 0 0 0 0 2 333178
-0.001858 -0.000431 0.119798 -0.141503 0.430672 0.201557 -0.062500 1 0 0 0 0 0 2 334183
-0.001858 -0.000431 0.119798 -0.141514 0.430675 0.201563 -0.062500 1 0 0 0 0 0 2 335177
-0.001858 -0.000431 0.119798 -0.141511 0.430663 0.201550 -0.062500 1 0 0 0 0 0 2 337176
-0.001858 -0.000431 0.119798 -0.141515 0.430673 0.201562 -0.062500 1 0 0 0 0 0 2 338302
-0.001858 -0.000431 0.119798 -0.141504 0.430671 0.201557 -0.062500 1 0 0 0 0 0 2 339216
-0.001858 -0.000431 0.119798 -0.141502 0.430671 0.201556 -0.062500 1 0 0 0 0 0 2 340199
-0.001858 -0.000431 0.119798 -0.141514 0.430674 0.201563 -0.062500 1 0 0 0 0 0 2 341186
-0.001858 -0.000431 0.119798 -0.141506 0.430683 0.201550 -0.062500 1 0 0 0 0 0 2 342189
-0.001858 -0.000431 0.119798 -0.141514 0.430676 0.201562 -0.062500 1 0 0 0 0 0 2 343183
-0.001858 -0.000431 0.119798 -0.141503 0.430672 0.201557 -0.062500 1 0 0 0 0 0 2 344193
-0.001858 -0.000431 0.119798 -0.141514 0.430675 0.201563 -0.062500 1 0 0 0 0 0 2 345488
-0.001858 -0.000431 0.119798 -0.141503 0.430672 0.201557 -0.062500 1 0 0 0 0 0 2 346500
-0.001858 -0.000431 0.119798 -0.141514 0.430675 0.201563 -0.062500 1 0 0 0 0 0 2 347288
-0.001858 -0.000431 0.119798 -0.141511 0.430663 0.201550 -0.062500 1 0 0 0 0 0 2 348429
-0.001858 -0.000431 0.119798 -0.141515 0.430673 0.201562 -0.062500 1 0 0 0 0 0 2 349305
-0.001858 -0.000431 0.119798 -0.141504 0.430671 0.201557 -0.062500 1 0 0 0 0 0 2 350420
-0.001858 -0.000431 0.119798 -0.141502 0.430671 0.201556 -0.062500 1 0 0 0 0 0 2 351251
-0.001858 -0.000431 0.119798 -0.141514 0.430674 0.201563 -0.062500 1 0 0 0 0 0 2 352201
-0.001858 -0.000431 0.119798 -0.141503 0.430671 0.201557 -0.062500 1 0 0 0 0 0 2 353237
-0.001858 -0.000431 0.119798 -0.141517 0.430686 0.201556 -0.062500 1 0 0 0 0 0 2 354275
-0.001858 -0.000431 0.119798 -0.141504 0.430673 0.201556 -0.062500 1 0 0 0 0 0 2 355348
-0.001858 -0.000431 0.119798 -0.141514 0.430675 0.201563 -0.062500 1 0 0 0 0 0 2 356278
-0.001858 -0.000431 0.119798 -0.141503 0.430672 0.201557 -0.062500 1 0 0 0 0 0 2 357158
-0.001858 -0.000431 0.119798 -0.141514 0.430675 0.201563 -0.062500 1 0 0 0 0 0 2 358278
-0.001858 -0.000431 0.119798 -0.141511 0.430663 0.201550 -0.062500 1 0 0 0 0 0 2 359273
-0.001858 -0.000431 0.119798 -0.141515 0.430673 0.201562 -0.062500 1 0 0 0 0 0 2 360206
-0.001858 -0.000431 0.119798 -0.141504 0.430671 0.201557 -0.062500 1 0 0 0 0 0 2 361207
-0.001858 -0.000431 0.119798 -0.141502 0.430671 0.201556 -0.062500 1 0 0 0 0 0 2 362209
-0.001858 -0.000431 0.119798 -0.141514 0.430674 0.201563 -0.062500 1 0 0 0 0 0 2 363206
-0.001858 -0.000431 0.119798 -0.141503 0.430671 0.201557 -0.062500 1 0 0 0 0 0 2 364200
-0.001858 -0.000431 0.119798 -0.141517 0.430686 0.201556 -0.062500 1 0 0 0 0 0 2 365202
-0.001858 -0.000431 0.119798 -0.141504 0.430673 0.201556 -0.062500 1 0 0 0 0 0 2 366203
-0.001858 -0.000431 0.119798 -0.141514 0.430675 0.201563 -0.062500 1 0 0 0 0 0 2 367209
-0.001858 -0.000431 0.119798 -0.141503 0.430672 0.201557 -0.062500 1 0 0 0 0 0 2 368199
-0.001858 -0.000431 0.119798 -0.141502 0.430672 0.201556 -0.062500 1 0 0 0 0 0 2 369554
-0.001858 -0.000431 0.119798 -0.141513 0.430675 0.201563 -0.062500 1 0 0 0 0 0 2 370362
-0.001858 -0.000431 0.119798 -0.141511 0.430663 0.201550 -0.062500 1 0 0 0 0 0 2 371274
-0.001858 -0.000431 0.119798 -0.141515 0.430673 0.201562 -0.062500 1 0 0 0 0 0 2 372189
-0.001858 -0.000431 0.119798 -0.141503 0.430671 0.201557 -0.062500 1 0 0 0 0 0 2 373219
-0.001858 -0.000431 0.119798 -0.141514 0.430674 0.201563 -0.062500 1 0 0 0 0 0 2 374211
-0.001858 -0.000431 0.119798 -0.141503 0.430671 0.201557 -0.062500 1 0 0 0 0 0 2 375210
-0.001858 -0.000431 0.119798 -0.141517 0.430686 0.201556 -0.062500 1 0 0 0 0 0 2 376203
-0.001858 -0.000431 0.119798 -0.141504 0.430673 0.201556 -0.062500 1 0 0 0 0 0 2 377235
-0.001858 -0.000431 0.119798 -0.141514 0.430675 0.201563 -0.062500 1 0 0 0 0 0 2 378376
-0.001858 -0.000431 0.119798 -0.141503 0.430672 0.201557 -0.062500 1 0 0 0 0 0 2 379381
-0.001858 -0.000431 0.119798 -0.141502 0.430672 0.201556 -0.062500 1 0 0 0 0 0 2 380380
-0.001858 -0.000431 0.119798 -0.141514 0.430675 0.201563 -0.062500 1 0 0 0 0 0 2 381372
-0.001858 -0.000431 0.119798 -0.141511 0.430663 0.201550 -0.062500 1 0 0 0 0 0 2 382371
-0.001858 -0.000431 0.119798 -0.141515 0.430673 0.201562 -0.062500 1 0 0 0 0 0 2 383380
-0.001858 -0.000431 0.119798 -0.141503 0.430671 0.201557 -0.062500 1 0 0 0 0 0 2 384274
-0.001858 -0.000431 0.119798 -0.141514 0.430674 0.201563 -0.062500 1 0 0 0 0 0 2 385206
-0.001858 -0.000431 0.119798 -0.141503 0.430671 0.201557 -0.062500 1 0 0 0 0 0 2 386228
-0.001858 -0.000431 0.119798 -0.141518 0.430686 0.201556 -0.062500 1 0 0 0 0 0 2 387196
-0.001858 -0.000431 0.119798 -0.141504 0.430673 0.201556 -0.062500 1 0 0 0 0 0 2 388225
-0.001858 -0.000431 0.119798 -0.141514 0.430675 0.201563 -0.062500 1 0 0 0 0 0 2 389209
-0.001858 -0.000431 0.119798 -0.141503 0.430672 0.201557 -0.062500 1 0 0 0 0 0 2 390235
-0.001858 -0.000431 0.119798 -0.141502 0.430672 0.201556 -0.062500 1 0 0 0 0 0 2 391178
-0.001858 -0.000431 0.119798 -0.141514 0.430675 0.201563 -0.062500 1 0 0 0 0 0 2 392289
-0.001858 -0.000431 0.119798 -0.141511 0.430663 0.201550 -0.062500 1 0 0 0 0 0 2 393312
-0.001858 -0.000431 0.119798 -0.141515 0.430673 0.201562 -0.062500 1 0 0 0 0 0 2 394179
-0.001858 -0.000431 0.119798 -0.141503 0.430671 0.201557 -0.062500 1 0 0 0 0 0 2 395180
-0.001858 -0.000431 0.119798 -0.141514 0.430674 0.201563 -0.062500 1 0 0 0 0 0 2 396189
-0.001858 -0.000431 0.119798 -0.141503 0.430671 0.201557 -0.062500 1 0 0 0 0 0 2 397211
-0.001858 -0.000431 0.119798 -0.141514 0.430674 0.201563 -0.062500 1 0 0 0 0 0 2 398206
-0.001858 -0.000431 0.119798 -0.141507 0.430683 0.201551 -0.062500 1 0 0 0 0 0 2 399187
-0.001858 -0.000431 0.119798 -0.141502 0.430673 0.201556 -0.062500 1 0 0 0 0 0 2 400204
-0.001858 -0.000431 0.119798 -0.141514 0.430675 0.201563 -0.062500 1 0 0 0 0 0 2 401192
-0.001858 -0.000431 0.119798 -0.141503 0.430672 0.201557 -0.062500 1 0 0 0 0 0 2 402203
-0.001858 -0.000431 0.119798 -0.141514 0.430675 0.201563 -0.062500 1 0 0 0 0 0 2 403225
-0.001858 -0.000431 0.119798 -0.141511 0.430663 0.201550 -0.062500 1 0 0 0 0 0 2 404615
-0.001858 -0.000431 0.119798 -0.141515 0.430673 0.201562 -0.062500 1 0 0 0 0 0 2 405286
-0.001858 -0.000431 0.119798 -0.141503 0.430671 0.201557 -0.062500 1 0 0 0 0 0 2 406235
-0.001858 -0.000431 0.119798 -0.141514 0.430674 0.201563 -0.062500 1 0 0 0 0 0 2 407214
-0.001858 -0.000431 0.119798 -0.141503 0.430671 0.201557 -0.062500 1 0 0 0 0 0 2 408207
-0.001858 -0.000431 0.119798 -0.141514 0.430674 0.201563 -0.062500 1 0 0 0 0 0 2 409160
-0.001858 -0.000431 0.119798 -0.141507 0.430683 0.201551 -0.062500 1 0 0 0 0 0 2 410208
-0.001858 -0.000431 0.119798 -0.141502 0.430673 0.201556 -0.062500 1 0 0 0 0 0 2 411208
-0.001858 -0.000431 0.119798 -0.141514 0.430675 0.201563 -0.062500 1 0 0 0 0 0 2 412239
-0.001858 -0.000431 0.119798 -0.141503 0.430672 0.201557 -0.062500 1 0 0 0 0 0 2 413532
-0.001858 -0.000431 0.119798 -0.141514 0.430675 0.201563 -0.062500 1 0 0 0 0 0 2 414495
-0.001858 -0.000431 0.119798 -0.141511 0.430663 0.201550 -0.062500 1 0 0 0 0 0 2 415275
-0.001858 -0.000431 0.119798 -0.141515 0.430673 0.201562 -0.062500 1 0 0 0 0 0 2 416220
-0.001858 -0.000431 0.119798 -0.141504 0.430671 0.201557 -0.062500 1 0 0 0 0 0 2 417376
-0.001858 -0.000431 0.119798 -0.141514 0.430674 0.201563 -0.062500 1 0 0 0 0 0 2 418364
-0.001858 -0.000431 0.119798 -0.141503 0.430671 0.201557 -0.062500 1 0 0 0 0 0 2 419216
-0.001858 -0.000431 0.119798 -0.141502 0.430671 0.201556 -0.062500 1 0 0 0 0 0 2 420213
-0.001858 -0.000431 0.119798 -0.141517 0.430686 0.201556 -0.062500 1 0 0 0 0 0 2 421193
-0.001858 -0.000431 0.119798 -0.141503 0.430673 0.201556 -0.062500 1 0 0 0 0 0 2 422214
-0.001858 -0.000431 0.119798 -0.141514 0.430675 0.201563 -0.062500 1 0 0 0 0 0 2 423151
-0.001858 -0.000431 0.119798 -0.141503 0.430672 0.201557 -0.062500 1 0 0 0 0 0 2 424152
-0.001858 -0.000431 0.119798 -0.141514 0.430675 0.201563 -0.062500 1 0 0 0 0 0 2 425265
-0.001858 -0.000431 0.119798 -0.141511 0.430663 0.201550 -0.062500 1 0 0 0 0 0 2 426304
-0.001858 -0.000431 0.119798 -0.141515 0.430673 0.201562 -0.062500 1 0 0 0 0 0 2 427206
-0.001858 -0.000431 0.119798 -0.141504 0.430671 0.201557 -0.062500 1 0 0 0 0 0 2 428212
-0.001858 -0.000431 0.119798 -0.141514 0.430674 0.201563 -0.062500 1 0 0 0 0 0 2 429206
-0.001858 -0.000431 0.119798 -0.141503 0.430671 0.201557 -0.062500 1 0 0 0 0 0 2 430202
-0.001858 -0.000431 0.119798 -0.141502 0.430671 0.201557 -0.062500 1 0 0 0 0 0 2 431206
-0.001858 -0.000431 0.119798 -0.141517 0.430686 0.201556 -0.062500 1 0 0 0 0 0 2 432208
-0.001858 -0.000431 0.119798 -0.141503 0.430673 0.201556 -0.062500 1 0 0 0 0 0 2 433206
-0.001858 -0.000431 0.119798 -0.141514 0.430675 0.201563 -0.062500 1 0 0 0 0 0 2 434204
-0.001858 -0.000431 0.119798 -0.141503 0.430672 0.201557 -0.062500 1 0 0 0 0 0 2 435206
-0.001858 -0.000431 0.119798 -0.141514 0.430675 0.201563 -0.062500 1 0 0 0 0 0 2 436270
-0.001858 -0.000431 0.119798 -0.141511 0.430663 0.201550 -0.062500 1 0 0 0 0 0 2 437438
-0.001858 -0.000431 0.119798 -0.141515 0.430673 0.201562 -0.062500 1 0 0 0 0 0 2 438326
-0.001858 -0.000431 0.119798 -0.141504 0.430671 0.201557 -0.062500 1 0 0 0 0 0 2 439213
-0.001858 -0.000431 0.119798 -0.141502 0.430671 0.201556 -0.062500 1 0 0 0 0 0 2 440172
-0.001858 -0.000431 0.119798 -0.141514 0.430674 0.201563 -0.062500 1 0 0 0 0 0 2 441133
-0.001858 -0.000431 0.119798 -0.141503 0.430671 0.201557 -0.062500 1 0 0 0 0 0 2 442211
-0.001858 -0.000431 0.119798 -0.141514 0.430674 0.201563 -0.062500 1 0 0 0 0 0 2 443212
-0.001858 -0.000431 0.119798 -0.141506 0.430683 0.201550 -0.062500 1 0 0 0 0 0 2 444217
-0.001858 -0.000431 0.119798 -0.141514 0.430676 0.201562 -0.062500 1 0 0 0 0 0 2 445393
-0.001858 -0.000431 0.119798 -0.141503 0.430672 0.201557 -0.062500 1 0 0 0 0 0 2 446426
-0.001858 -0.000431 0.119798 -0.141514 0.430675 0.201563 -0.062500 1 0 0 0 0 0 2 447249
-0.001858 -0.000431 0.119798 -0.141511 0.430663 0.201550 -0.062500 1 0 0 0 0 0 2 448385
-0.001858 -0.000431 0.119798 -0.141515 0.430673 0.201562 -0.062500 1 0 0 0 0 0 2 449496
-0.001858 -0.000431 0.119798 -0.141504 0.430671 0.201557 -0.062500 1 0 0 0 0 0 2 450233
-0.001858 -0.000431 0.119798 -0.141502 0.430671 0.201556 -0.062500 1 0 0 0 0 0 2 451197
-0.001858 -0.000431 0.119798 -0.141514 0.430674 0.201563 -0.062500 1 0 0 0 0 0 2 452265
-0.001858 -0.000431 0.119798 -0.141503 0.430671 0.201557 -0.062500 1 0 0 0 0 0 2 453232
-0.001858 -0.000431 0.119798 -0.141514 0.430674 0.201563 -0.062500 1 0 0 0 0 0 2 454195
-0.001858 -0.000431 0.119798 -0.141506 0.430683 0.201550 -0.062500 1 0 0 0 0 0 2 455374
-0.001858 -0.000431 0.119798 -0.141514 0.430676 0.201562 -0.062500 1 0 0 0 0 0 2 456437
-0.001858 -0.000431 0.119798 -0.141503 0.430672 0.201557 -0.062500 1 0 0 0 0 0 2 457079
-0.001858 -0.000431 0.119798 -0.141514 0.430675 0.201563 -0.062500 1 0 0 0 0 0 2 458314
-0.001858 -0.000431 0.119798 -0.141503 0.430672 0.201557 -0.062500 1 0 0 0 0 0 2 459259
-0.001858 -0.000431 0.119798 -0.141510 0.430663 0.201550 -0.062500 1 0 0 0 0 0 2 460206
-0.001858 -0.000431 0.119798 -0.141515 0.430673 0.201562 -0.062500 1 0 0 0 0 0 2 461190
-0.001858 -0.000431 0.119798 -0.141503 0.430671 0.201557 -0.062500 1 0 0 0 0 0 2 462129
-0.001858 -0.000431 0.119798 -0.141514 0.430674 0.201563 -0.062500 1 0 0 0 0 0 2 463203
-0.001858 -0.000431 0.119798 -0.141503 0.430671 0.201557 -0.062500 1 0 0 0 0 0 2 464205
-0.001858 -0.000431 0.119798 -0.141514 0.430674 0.201563 -0.062500 1 0 0 0 0 0 2 465205
-0.001858 -0.000431 0.119798 -0.141507 0.430683 0.201550 -0.062500 1 0 0 0 0 0 2 466211
-0.001858 -0.000431 0.119798 -0.141514 0.430676 0.201562 -0.062500 1 0 0 0 0 0 2 467121
-0.001858 -0.000431 0.119798 -0.141503 0.430672 0.201557 -0.062500 1 0 0 0 0 0 2 468126
-0.001858 -0.000431 0.119798 -0.141514 0.430675 0.201563 -0.062500 1 0 0 0 0 0 2 469745
-0.001858 -0.000431 0.119798 -0.141503 0.430672 0.201557 -0.062500 1 0 0 0 0 0 2 470232
-0.001858 -0.000431 0.119798 -0.141510 0.430663 0.201550 -0.062500 1 0 0 0 0 0 2 471225
-0.001858 -0.000431 0.119798 -0.141515 0.430673 0.201562 -0.062500 1 0 0 0 0 0 2 472082
-0.001858 -0.000431 0.119798 -0.141503 0.430671 0.201557 -0.062500 1 0 0 0 0 0 2 473127
-0.001858 -0.000431 0.119798 -0.141514 0.430674 0.201563 -0.062500 1 0 0 0 0 0 2 474143
-0.001858 -0.000431 0.119798 -0.141503 0.430671 0.201557 -0.062500 1 0 0 0 0 0 2 475133
-0.001858 -0.000431 0.119798 -0.141514 0.430674 0.201563 -0.062500 1 0 0 0 0 0 2 476215
-0.001858 -0.000431 0.119798 -0.141507 0.430683 0.201550 -0.062500 1 0 0 0 0 0 2 477241
-0.001858 -0.000431 0.119798 -0.141514 0.430676 0.201562 -0.062500 1 0 0 0 0 0 2 478405
-0.001858 -0.000431 0.119798 -0.141503 0.430672 0.201557 -0.062500 1 0 0 0 0 0 2 479518
-0.001858 -0.000431 0.119798 -0.141502 0.430672 0.201556 -0.062500 1 0 0 0 0 0 2 480154
-0.001858 -0.000431 0.119798 -0.141514 0.430675 0.201563 -0.062500 1 0 0 0 0 0 2 481452
-0.001858 -0.000431 0.119798 -0.141511 0.430663 0.201550 -0.062500 1 0 0 0 0 0 2 482322
-0.001858 -0.000431 0.119798 -0.141515 0.430673 0.201562 -0.062500 1 0 0 0 0 0 2 483133
-0.001858 -0.000431 0.119798 -0.141503 0.430671 0.201557 -0.062500 1 0 0 0 0 0 2 484385
-0.001858 -0.000431 0.119798 -0.141514 0.430674 0.201563 -0.062500 1 0 0 0 0 0 2 485168
-0.001858 -0.000431 0.119798 -0.141503 0.430671 0.201557 -0.062500 1 0 0 0 0 0 2 486250
-0.001858 -0.000431 0.119798 -0.141514 0.430674 0.201563 -0.062500 1 0 0 0 0 0 2 487164
-0.001858 -0.000431 0.119798 -0.141507 0.430683 0.201550 -0.062500 1 0 0 0 0 0 2 488127
-0.001858 -0.000431 0.119798 -0.141515 0.430676 0.201562 -0.062500 1 0 0 0 0 0 2 489172
-0.001858 -0.000431 0.119798 -0.141503 0.430672 0.201557 -0.062500 1 0 0 0 0 0 2 490187
-0.001858 -0.000431 0.119798 -0.141502 0.430672 0.201556 -0.062500 1 0 0 0 0 0 2 491144
-0.001858 -0.000431 0.119798 -0.141514 0.430675 0.201563 -0.062500 1 0 0 0 0 0 2 492297
-0.001858 -0.000431 0.119798 -0.141511 0.430663 0.201550 -0.062500 1 0 0 0 0 0 2 493154
-0.001858 -0.000431 0.119798 -0.141515 0.430673 0.201562 -0.062500 1 0 0 0 0 0 2 494101
-0.001858 -0.000431 0.119798 -0.141503 0.430671 0.201557 -0.062500 1 0 0 0 0 0 2 495111
-0.001858 -0.000431 0.119798 -0.141514 0.430674 0.201563 -0.062500 1 0 0 0 0 0 2 496112
-0.001858 -0.000431 0.119798 -0.141503 0.430671 0.201557 -0.062500 1 0 0 0 0 0 2 497091
-0.001858 -0.000431 0.119798 -0.141514 0.430674 0.201563 -0.062500 1 0 0 0 0 0 2 498199
-0.001858 -0.000431 0.119798 -0.141507 0.430683 0.201550 -0.062500 1 0 0 0 0 0 2 499180
-0.001858 -0.000431 0.119798 -0.141515 0.430676 0.201562 -0.062500 1 0 0 0 0 0 2 500115
-0.001858 -0.000431 0.119798 -0.141503 0.430672 0.201557 -0.062500 1 0 0 0 0 0 2 501129
-0.001858 -0.000431 0.119798 -0.141502 0.430672 0.201556 -0.062500 1 0 0 0 0 0 2 502121
-0.001858 -0.000431 0.119798 -0.141514 0.430675 0.201563 -0.062500 1 0 0 0 0 0 2 503944
-0.001858 -0.000431 0.119798 -0.141511 0.430663 0.201550 -0.062500 1 0 0 0 0 0 2 505240
-0.001858 -0.000431 0.119798 -0.141515 0.430673 0.201562 -0.062500 1 0 0 0 0 0 2 506081
-0.001877 -0.000426 0.119808 0.121245 0.369088 0.061502 -0.062500 1 0 0 0 0 0 2 507108
-0.001887 -0.000424 0.119812 0.032094 0.389475 0.130020 -0.062500 1 0 0 0 0 0 2 508115
-0.001891 -0.000423 0.119813 -0.033983 0.404960 0.165462 -0.062500 1 0 0 0 0 0 2 509128
-0.001894 -0.000422 0.119814 -0.068986 0.413288 0.178909 -0.062500 1 0 0 0 0 0 2 510071
-0.001895 -0.000422 0.119814 -0.086614 0.417536 0.183696 -0.062500 1 0 0 0 0 0 2 511091
-0.001895 -0.000422 0.119814 -0.095411 0.419668 0.185359 -0.062500 1 0 0 0 0 0 2 512275
-0.001896 -0.000422 0.119814 -0.099806 0.420741 0.185949 -0.062500 1 0 0 0 0 0 2 513121
-0.001896 -0.000422 0.119814 -0.101989 0.421276 0.186139 -0.062500 1 0 0 0 0 0 2 514071
-0.001896 -0.000422 0.119814 -0.103089 0.421540 0.186204 -0.062500 1 0 0 0 0 0 2 515507
-0.001896 -0.000422 0.119814 -0.103638 0.421682 0.186245 -0.062500 1 0 0 0 0 0 2 516175
-0.001896 -0.000422 0.119814 -0.103916 0.421750 0.186243 -0.062500 1 0 0 0 0 0 2 517108
-0.001896 -0.000422 0.119814 -0.104038 0.421779 0.186240 -0.062500 1 0 0 0 0 0 2 518102
-0.001896 -0.000422 0.119814 -0.104102 0.421795 0.186251 -0.062500 1 0 0 0 0 0 2 519162
-0.001896 -0.000422 0.119814 -0.104141 0.421804 0.186252 -0.062500 1 0 0 0 0 0 2 520110
-0.001896 -0.000422 0.119814 -0.104166 0.421810 0.186245 -0.062500 1 0 0 0 0 0 2 521178
-0.001896 -0.000422 0.119814 -0.104180 0.421814 0.186250 -0.062500 1 0 0 0 0 0 2 522308
-0.001896 -0.000422 0.119814 -0.104182 0.421814 0.186251 -0.062500 1 0 0 0 0 0 2 523211
-0.001896 -0.000422 0.119814 -0.104182 0.421814 0.186251 -0.062500 1 0 0 0 0 0 2 524084
-0.001896 -0.000422 0.119814 -0.104182 0.421814 0.186251 -0.062500 1 0 0 0 0 0 2 525211
-0.001896 -0.000422 0.119814 -0.104170 0.421811 0.186245 -0.062500 1 0 0 0 0 0 2 526181
-0.001896 -0.000422 0.119814 -0.104180 0.421814 0.186251 -0.062500 1 0 0 0 0 0 2 527075
-0.001896 -0.000422 0.119814 -0.104181 0.421814 0.186251 -0.062500 1 0 0 0 0 0 2 528110
-0.001896 -0.000422 0.119814 -0.104181 0.421814 0.186251 -0.062500 1 0 0 0 0 0 2 529110
-0.001896 -0.000422 0.119814 -0.104181 0.421814 0.186252 -0.062500 1 0 0 0 0 0 2 530114
-0.001896 -0.000422 0.119814 -0.104181 0.421814 0.186252 -0.062500 1 0 0 0 0 0 2 531118
-0.001896 -0.000422 0.119814 -0.104190 0.421805 0.186245 -0.062500 1 0 0 0 0 0 2 532097
-0.001896 -0.000422 0.119814 -0.104186 0.421824 0.186244 -0.062500 1 0 0 0 0 0 2 533105
-0.001896 -0.000422 0.119814 -0.104170 0.421812 0.186244 -0.062500 1 0 0 0 0 0 2 534110
-0.001896 -0.000422 0.119814 -0.104180 0.421814 0.186250 -0.062500 1 0 0 0 0 0 2 535128
-0.001896 -0.000422 0.119814 -0.104181 0.421814 0.186251 -0.062500 1 0 0 0 0 0 2 536806
-0.001896 -0.000422 0.119814 -0.104182 0.421814 0.186251 -0.062500 1 0 0 0 0 0 2 538199
-0.001896 -0.000422 0.119814 -0.104182 0.421814 0.186251 -0.062500 1 0 0 0 0 0 2 539122
-0.001896 -0.000422 0.119814 -0.104182 0.421814 0.186252 -0.062500 1 0 0 0 0 0 2 540133
-0.001896 -0.000422 0.119814 -0.104182 0.421814 0.186252 -0.062500 1 0 0 0 0 0 2 541123
-0.001896 -0.000422 0.119814 -0.104169 0.421811 0.186245 -0.062500 1 0 0 0 0 0 2 542112
-0.001896 -0.000422 0.119814 -0.104180 0.421814 0.186251 -0.062500 1 0 0 0 0 0 2 543115
-0.001896 -0.000422 0.119814 -0.104189 0.421805 0.186244 -0.062500 1 0 0 0 0 0 2 544148
-0.001896 -0.000422 0.119814 -0.104182 0.421812 0.186251 -0.062500 1 0 0 0 0 0 2 545126
-0.001896 -0.000422 0.119814 -0.104185 0.421825 0.186245 -0.062500 1 0 0 0 0 0 2 546424
-0.001896 -0.000422 0.119814 -0.104182 0.421815 0.186250 -0.062500 1 0 0 0 0 0 2 547186
-0.001896 -0.000422 0.119814 -0.104182 0.421814 0.186251 -0.062500 1 0 0 0 0 0 2 548288
-0.001896 -0.000422 0.119814 -0.104182 0.421814 0.186251 -0.062500 1 0 0 0 0 0 2 549279
-0.001896 -0.000422 0.119814 -0.104170 0.421811 0.186245 -0.062500 1 0 0 0 0 0 2 550104
-0.001896 -0.000422 0.119814 -0.104180 0.421814 0.186251 -0.062500 1 0 0 0 0 0 2 551160
-0.001896 -0.000422 0.119814 -0.104181 0.421814 0.186251 -0.062500 1 0 0 0 0 0 2 552140
-0.001896 -0.000422 0.119814 -0.104181 0.421814 0.186252 -0.062500 1 0 0 0 0 0 2 553139
-0.001896 -0.000422 0.119814 -0.104181 0.421814 0.186252 -0.062500 1 0 0 0 0 0 2 554128
-0.001896 -0.000422 0.119814 -0.104190 0.421805 0.186245 -0.062500 1 0 0 0 0 0 2 555210
-0.001896 -0.000422 0.119814 -0.104183 0.421812 0.186251 -0.062500 1 0 0 0 0 0 2 556296
-0.001896 -0.000422 0.119814 -0.104186 0.421825 0.186245 -0.062500 1 0 0 0 0 0 2 557464
-0.001896 -0.000422 0.119814 -0.104183 0.421815 0.186251 -0.062500 1 0 0 0 0 0 2 558113
-0.001896 -0.000422 0.119814 -0.104170 0.421811 0.186245 -0.062500 1 0 0 0 0 0 2 559174
-0.001896 -0.000422 0.119814 -0.104180 0.421814 0.186250 -0.062500 1 0 0 0 0 0 2 560168
-0.001896 -0.000422 0.119814 -0.104181 0.421814 0.186251 -0.062500 1 0 0 0 0 0 2 561096
-0.001896 -0.000422 0.119814 -0.104182 0.421814 0.186251 -0.062500 1 0 0 0 0 0 2 562108
-0.001896 -0.000422 0.119814 -0.104182 0.421814 0.186252 -0.062500 1 0 0 0 0 0 2 563044
-0.001896 -0.000422 0.119814 -0.104182 0.421814 0.186252 -0.062500 1 0 0 0 0 0 2 564102
-0.001896 -0.000422 0.119814 -0.104182 0.421814 0.186252 -0.062500 1 0 0 0 0 0 2 565112
-0.001896 -0.000422 0.119814 -0.104178 0.421802 0.186238 -0.062500 1 0 0 0 0 0 2 566116
-0.001896 -0.000422 0.119814 -0.104181 0.421812 0.186250 -0.062500 1 0 0 0 0 0 2 567090
-0.001896 -0.000422 0.119814 -0.104181 0.421813 0.186251 -0.062500 1 0 0 0 0 0 2 568095
-0.001896 -0.000422 0.119814 -0.104185 0.421825 0.186245 -0.062500 1 0 0 0 0 0 2 569099
-0.001896 -0.000422 0.119814 -0.104182 0.421815 0.186250 -0.062500 1 0 0 0 0 0 2 571197
-0.001896 -0.000422 0.119814 -0.104182 0.421814 0.186251 -0.062500 1 0 0 0 0 0 2 572241
-0.001896 -0.000422 0.119814 -0.104182 0.421814 0.186251 -0.062500 1 0 0 0 0 0 2 573065
-0.001896 -0.000422 0.119814 -0.104182 0.421814 0.186252 -0.062500 1 0 0 0 0 0 2 574062
-0.001896 -0.000422 0.119814 -0.104170 0.421811 0.186245 -0.062500 1 0 0 0 0 0 2 575126
-0.001896 -0.000422 0.119814 -0.104180 0.421814 0.186251 -0.062500 1 0 0 0 0 0 2 576111
-0.001896 -0.000422 0.119814 -0.104181 0.421814 0.186251 -0.062500 1 0 0 0 0 0 2 577094
-0.001896 -0.000422 0.119814 -0.104190 0.421805 0.186245 -0.062500 1 0 0 0 0 0 2 578219
-0.001896 -0.000422 0.119814 -0.104183 0.421812 0.186251 -0.062500 1 0 0 0 0 0 2 579215
-0.001896 -0.000422 0.119814 -0.104182 0.421813 0.186251 -0.062500 1 0 0 0 0 0 2 580263
-0.001896 -0.000422 0.119814 -0.104185 0.421825 0.186245 -0.062500 1 0 0 0 0 0 2 581276
-0.001896 -0.000422 0.119814 -0.104182 0.421815 0.186251 -0.062500 1 0 0 0 0 0 2 582218
-0.001896 -0.000422 0.119814 -0.104170 0.421811 0.186245 -0.062500 1 0 0 0 0 0 2 583286
-0.001896 -0.000422 0.119814 -0.104180 0.421814 0.186250 -0.062500 1 0 0 0 0 0 2 584232
-0.001896 -0.000422 0.119814 -0.104181 0.421814 0.186251 -0.062500 1 0 0 0 0 0 2 585074
-0.001896 -0.000422 0.119814 -0.104181 0.421814 0.186251 -0.062500 1 0 0 0 0 0 2 586146
-0.001896 -0.000422 0.119814 -0.104181 0.421814 0.186252 -0.062500 1 0 0 0 0 0 2 587090
-0.001896 -0.000422 0.119814 -0.104181 0.421814 0.186252 -0.062500 1 0 0 0 0 0 2 588081
-0.001896 -0.000422 0.119814 -0.104190 0.421805 0.186245 -0.062500 1 0 0 0 0 0 2 589268
-0.001896 -0.000422 0.119814 -0.104183 0.421813 0.186251 -0.062500 1 0 0 0 0 0 2 590249
-0.001896 -0.000422 0.119814 -0.104173 0.421822 0.186238 -0.062500 1 0 0 0 0 0 2 591065
-0.001896 -0.000422 0.119814 -0.104181 0.421815 0.186250 -0.062500 1 0 0 0 0 0 2 592122
-0.001896 -0.000422 0.119814 -0.104182 0.421814 0.186251 -0.062500 1 0 0 0 0 0 2 593155
-0.001896 -0.000422 0.119814 -0.104182 0.421814 0.186251 -0.062500 1 0 0 0 0 0 2 594110
-0.001896 -0.000422 0.119814 -0.104182 0.421814 0.186251 -0.062500 1 0 0 0 0 0 2 595093
-0.001896 -0.000422 0.119814 -0.104182 0.421814 0.186251 -0.062500 1 0 0 0 0 0 2 596095
-0.001896 -0.000422 0.119814 -0.104182 0.421814 0.186252 -0.062500 1 0 0 0 0 0 2 597108
-0.001896 -0.000422 0.119814 -0.104169 0.421811 0.186245 -0.062500 1 0 0 0 0 0 2 598097
-0.001896 -0.000422 0.119814 -0.104180 0.421814 0.186251 -0.062500 1 0 0 0 0 0 2 599110
-0.001896 -0.000422 0.119814 -0.104181 0.421814 0.186251 -0.062500 1 0 0 0 0 0 2 600097
-0.001896 -0.000422 0.119814 -0.104189 0.421805 0.186245 -0.062500 1 0 0 0 0 0 2 601068
-0.001896 -0.000422 0.119814 -0.104182 0.421812 0.186251 -0.062500 1 0 0 0 0 0 2 602105
-0.001896 -0.000422 0.119814 -0.104185 0.421825 0.186245 -0.062500 1 0 0 0 0 0 2 603684
-0.001896 -0.000422 0.119814 -0.104182 0.421815 0.186251 -0.062500 1 0 0 0 0 0 2 604092
-0.001896 -0.000422 0.119814 -0.104182 0.421814 0.186251 -0.062500 1 0 0 0 0 0 2 605185
-0.001896 -0.000422 0.119814 -0.104182 0.421814 0.186251 -0.062500 1 0 0 0 0 0 2 606101
-0.001896 -0.000422 0.119814 -0.104170 0.421811 0.186245 -0.062500 1 0 0 0 0 0 2 607114
-0.001896 -0.000422 0.119814 -0.104180 0.421814 0.186251 -0.062500 1 0 0 0 0 0 2 608098
-0.001896 -0.000422 0.119814 -0.104181 0.421814 0.186251 -0.062500 1 0 0 0 0 0 2 609111
-0.001896 -0.000422 0.119814 -0.104181 0.421814 0.186252 -0.062500 1 0 0 0 0 0 2 610088
-0.001896 -0.000422 0.119814 -0.104181 0.421814 0.186252 -0.062500 1 0 0 0 0 0 2 611119
-0.001896 -0.000422 0.119814 -0.104190 0.421805 0.186245 -0.062500 1 0 0 0 0 0 2 612392
-0.001896 -0.000422 0.119814 -0.104183 0.421813 0.186251 -0.062500 1 0 0 0 0 0 2 613341
-0.001896 -0.000422 0.119814 -0.104186 0.421825 0.186245 -0.062500 1 0 0 0 0 0 2 614194
-0.001896 -0.000422 0.119814 -0.104170 0.421812 0.186244 -0.062500 1 0 0 0 0 0 2 615371
-0.001896 -0.000422 0.119814 -0.104180 0.421814 0.186250 -0.062500 1 0 0 0 0 0 2 616189
-0.001896 -0.000422 0.119814 -0.104181 0.421814 0.186251 -0.062500 1 0 0 0 0 0 2 617393
-0.001896 -0.000422 0.119814 -0.104182 0.421814 0.186251 -0.062500 1 0 0 0 0 0 2 618208
-0.001896 -0.000422 0.119814 -0.104182 0.421814 0.186251 -0.062500 1 0 0 0 0 0 2 619080
-0.001896 -0.000422 0.119814 -0.104182 0.421814 0.186252 -0.062500 1 0 0 0 0 0 2 620117
-0.001896 -0.000422 0.119814 -0.104182 0.421814 0.186252 -0.062500 1 0 0 0 0 0 2 621075
-0.001896 -0.000422 0.119814 -0.104169 0.421811 0.186245 -0.062500 1 0 0 0 0 0 2 622045
-0.001896 -0.000422 0.119814 -0.104188 0.421805 0.186244 -0.062500 1 0 0 0 0 0 2 623074
-0.001896 -0.000422 0.119814 -0.104182 0.421812 0.186250 -0.062500 1 0 0 0 0 0 2 624210
-0.001896 -0.000422 0.119814 -0.104182 0.421813 0.186251 -0.062500 1 0 0 0 0 0 2 625099
-0.001896 -0.000422 0.119814 -0.104185 0.421825 0.186245 -0.062500 1 0 0 0 0 0 2 626200
-0.001896 -0.000422 0.119814 -0.104182 0.421815 0.186251 -0.062500 1 0 0 0 0 0 2 627132
-0.001896 -0.000422 0.119814 -0.104182 0.421814 0.186251 -0.062500 1 0 0 0 0 0 2 628070
-0.001896 -0.000422 0.119814 -0.104182 0.421814 0.186251 -0.062500 1 0 0 0 0 0 2 629060
-0.001896 -0.000422 0.119814 -0.104170 0.421811 0.186245 -0.062500 1 0 0 0 0 0 2 630073
-0.001896 -0.000422 0.119814 -0.104180 0.421814 0.186251 -0.062500 1 0 0 0 0 0 2 631065
-0.001896 -0.000422 0.119814 -0.104181 0.421814 0.186251 -0.062500 1 0 0 0 0 0 2 632054
-0.001896 -0.000422 0.119814 -0.104181 0.421814 0.186252 -0.062500 1 0 0 0 0 0 2 633067
-0.001896 -0.000422 0.119814 -0.104190 0.421805 0.186245 -0.062500 1 0 0 0 0 0 2 634058
-0.001896 -0.000422 0.119814 -0.104183 0.421812 0.186251 -0.062500 1 0 0 0 0 0 2 635073
-0.001896 -0.000422 0.119814 -0.104185 0.421825 0.186245 -0.062500 1 0 0 0 0 0 2 636062
-0.001896 -0.000422 0.119814 -0.104183 0.421815 0.186251 -0.062500 1 0 0 0 0 0 2 637831
-0.001896 -0.000422 0.119814 -0.104182 0.421814 0.186251 -0.062500 1 0 0 0 0 0 2 639153
-0.001896 -0.000422 0.119814 -0.104170 0.421811 0.186245 -0.062500 1 0 0 0 0 0 2 640091
-0.001896 -0.000422 0.119814 -0.104180 0.421814 0.186251 -0.062500 1 0 0 0 0 0 2 641066
-0.001896 -0.000422 0.119814 -0.104181 0.421814 0.186251 -0.062500 1 0 0 0 0 0 2 642059
-0.001896 -0.000422 0.119814 -0.104181 0.421814 0.186251 -0.062500 1 0 0 0 0 0 2 643081
-0.001896 -0.000422 0.119814 -0.104182 0.421814 0.186252 -0.062500 1 0 0 0 0 0 2 644081
-0.001896 -0.000422 0.119814 -0.104182 0.421814 0.186252 -0.062500 1 0 0 0 0 0 2 645194
-0.001896 -0.000422 0.119814 -0.104178 0.421802 0.186238 -0.062500 1 0 0 0 0 0 2 646234
-0.001896 -0.000422 0.119814 -0.104181 0.421812 0.186250 -0.062500 1 0 0 0 0 0 2 647398
-0.001896 -0.000422 0.119814 -0.104181 0.421813 0.186251 -0.062500 1 0 0 0 0 0 2 648163
-0.001896 -0.000422 0.119814 -0.104185 0.421825 0.186245 -0.062500 1 0 0 0 0 0 2 649352
-0.001896 -0.000422 0.119814 -0.104182 0.421815 0.186250 -0.062500 1 0 0 0 0 0 2 650170
-0.001896 -0.000422 0.119814 -0.104182 0.421814 0.186251 -0.062500 1 0 0 0 0 0 2 651312
-0.001896 -0.000422 0.119814 -0.104182 0.421814 0.186251 -0.062500 1 0 0 0 0 0 2 652079
-0.001896 -0.000422 0.119814 -0.104182 0.421814 0.186251 -0.062500 1 0 0 0 0 0 2 653110
-0.001896 -0.000422 0.119814 -0.104182 0.421814 0.186252 -0.062500 1 0 0 0 0 0 2 654121
-0.001896 -0.000422 0.119814 -0.104170 0.421811 0.186245 -0.062500 1 0 0 0 0 0 2 655078
-0.001896 -0.000422 0.119814 -0.104180 0.421814 0.186251 -0.062500 1 0 0 0 0 0 2 656303
-0.001896 -0.000422 0.119814 -0.104189 0.421805 0.186244 -0.062500 1 0 0 0 0 0 2 657137
-0.001896 -0.000422 0.119814 -0.104182 0.421812 0.186251 -0.062500 1 0 0 0 0 0 2 658080
-0.001896 -0.000422 0.119814 -0.104182 0.421813 0.186251 -0.062500 1 0 0 0 0 0 2 659174
-0.001896 -0.000422 0.119814 -0.104185 0.421825 0.186245 -0.062500 1 0 0 0 0 0 2 660079
-0.001896 -0.000422 0.119814 -0.104182 0.421815 0.186251 -0.062500 1 0 0 0 0 0 2 661068
-0.001896 -0.000422 0.119814 -0.104182 0.421814 0.186251 -0.062500 1 0 0 0 0 0 2 662064
-0.001896 -0.000422 0.119814 -0.104170 0.421811 0.186245 -0.062500 1 0 0 0 0 0 2 663052
-0.001896 -0.000422 0.119814 -0.104180 0.421814 0.186251 -0.062500 1 0 0 0 0 0 2 664038
-0.001896 -0.000422 0.119814 -0.104181 0.421814 0.186251 -0.062500 1 0 0 0 0 0 2 665061
-0.001896 -0.000422 0.119814 -0.104181 0.421814 0.186251 -0.062500 1 0 0 0 0 0 2 666053
-0.001896 -0.000422 0.119814 -0.104181 0.421814 0.186252 -0.062500 1 0 0 0 0 0 2 667060
-0.001896 -0.000422 0.119814 -0.104190 0.421805 0.186245 -0.062500 1 0 0 0 0 0 2 668052
-0.001896 -0.000422 0.119814 -0.104183 0.421813 0.186251 -0.062500 1 0 0 0 0 0 2 669078
-0.001896 -0.000422 0.119814 -0.104182 0.421813 0.186252 -0.062500 1 0 0 0 0 0 2 670713
-0.001896 -0.000422 0.119814 -0.104173 0.421822 0.186238 -0.062500 1 0 0 0 0 0 2 671026
-0.001896 -0.000422 0.119814 -0.104181 0.421815 0.186250 -0.062500 1 0 0 0 0 0 2 672132
-0.001896 -0.000422 0.119814 -0.104181 0.421814 0.186251 -0.062500 1 0 0 0 0 0 2 673087
-0.001896 -0.000422 0.119814 -0.104182 0.421814 0.186251 -0.062500 1 0 0 0 0 0 2 674060
-0.001896 -0.000422 0.119814 -0.104182 0.421814 0.186251 -0.062500 1 0 0 0 0 0 2 675054
-0.001896 -0.000422 0.119814 -0.104182 0.421814 0.186252 -0.062500 1 0 0 0 0 0 2 676070
-0.001896 -0.000422 0.119814 -0.104182 0.421814 0.186252 -0.062500 1 0 0 0 0 0 2 677066
-0.001896 -0.000422 0.119814 -0.104169 0.421811 0.186245 -0.062500 1 0 0 0 0 0 2 678361
-0.001896 -0.000422 0.119814 -0.104180 0.421814 0.186251 -0.062500 1 0 0 0 0 0 2 679382
-0.001896 -0.000422 0.119814 -0.104189 0.421805 0.186244 -0.062500 1 0 0 0 0 0 2 680158
-0.001896 -0.000422 0.119814 -0.104182 0.421812 0.186251 -0.062500 1 0 0 0 0 0 2 681080
-0.001896 -0.000422 0.119814 -0.104182 0.421813 0.186251 -0.062500 1 0 0 0 0 0 2 682346
-0.001896 -0.000422 0.119814 -0.104185 0.421825 0.186245 -0.062500 1 0 0 0 0 0 2 683361
-0.001896 -0.000422 0.119814 -0.104182 0.421815 0.186251 -0.062500 1 0 0 0 0 0 2 684139
-0.001896 -0.000422 0.119814 -0.104182 0.421814 0.186251 -0.062500 1 0 0 0 0 0 2 685293
-0.001896 -0.000422 0.119814 -0.104182 0.421814 0.186252 -0.062500 1 0 0 0 0 0 2 686104
-0.001896 -0.000422 0.119814 -0.104170 0.421811 0.186245 -0.062500 1 0 0 0 0 0 2 687174
-0.001896 -0.000422 0.119814 -0.104180 0.421814 0.186251 -0.062500 1 0 0 0 0 0 2 688149
-0.001896 -0.000422 0.119814 -0.104181 0.421814 0.186251 -0.062500 1 0 0 0 0 0 2 689092
-0.001896 -0.000422 0.119814 -0.104181 0.421814 0.186252 -0.062500 1 0 0 0 0 0 2 690178
-0.001896 -0.000422 0.119814 -0.104190 0.421805 0.186245 -0.062500 1 0 0 0 0 0 2 691162
-0.001896 -0.000422 0.119814 -0.104183 0.421813 0.186251 -0.062500 1 0 0 0 0 0 2 692113
-0.001896 -0.000422 0.119814 -0.104186 0.421825 0.186245 -0.062500 1 0 0 0 0 0 2 693171
-0.001896 -0.000422 0.119814 -0.104183 0.421815 0.186251 -0.062500 1 0 0 0 0 0 2 694124
-0.001896 -0.000422 0.119814 -0.104170 0.421811 0.186245 -0.062500 1 0 0 0 0 0 2 695071
-0.001896 -0.000422 0.119814 -0.104180 0.421814 0.186250 -0.062500 1 0 0 0 0 0 2 696079
-0.001896 -0.000422 0.119814 -0.104181 0.421814 0.186251 -0.062500 1 0 0 0 0 0 2 697079
-0.001896 -0.000422 0.119814 -0.104182 0.421814 0.186251 -0.062500 1 0 0 0 0 0 2 698053
-0.001896 -0.000422 0.119814 -0.104182 0.421814 0.186252 -0.062500 1 0 0 0 0 0 2 699084
-0.001896 -0.000422 0.119814 -0.104182 0.421814 0.186252 -0.062500 1 0 0 0 0 0 2 700065
-0.001896 -0.000422 0.119814 -0.104182 0.421814 0.186252 -0.062500 1 0 0 0 0 0 2 701069
-0.001896 -0.000422 0.119814 -0.104178 0.421802 0.186238 -0.062500 1 0 0 0 0 0 2 702079
-0.001896 -0.000422 0.119814 -0.104181 0.421812 0.186250 -0.062500 1 0 0 0 0 0 2 703084
-0.001896 -0.000422 0.119814 -0.104181 0.421813 0.186251 -0.062500 1 0 0 0 0 0 2 704931
-0.001896 -0.000422 0.119814 -0.104185 0.421825 0.186245 -0.062500 1 0 0 0 0 0 2 706160
-0.001896 -0.000422 0.119814 -0.104182 0.421815 0.186250 -0.062500 1 0 0 0 0 0 2 707106
-0.001896 -0.000422 0.119814 -0.104182 0.421814 0.186251 -0.062500 1 0 0 0 0 0 2 708095
-0.001896 -0.000422 0.119814 -0.104182 0.421814 0.186251 -0.062500 1 0 0 0 0 0 2 709056
-0.001896 -0.000422 0.119814 -0.104182 0.421814 0.186252 -0.062500 1 0 0 0 0 0 2 710050
-0.001896 -0.000422 0.119814 -0.104170 0.421811 0.186245 -0.062500 1 0 0 0 0 0 2 711061
-0.001896 -0.000422 0.119814 -0.104180 0.421814 0.186251 -0.062500 1 0 0 0 0 0 2 712227
-0.001896 -0.000422 0.119814 -0.104181 0.421814 0.186251 -0.062500 1 0 0 0 0 0 2 713208
-0.001896 -0.000422 0.119814 -0.104189 0.421805 0.186245 -0.062500 1 0 0 0 0 0 2 714168
-0.001896 -0.000422 0.119814 -0.104183 0.421813 0.186251 -0.062500 1 0 0 0 0 0 2 715070
-0.001896 -0.000422 0.119814 -0.104182 0.421813 0.186251 -0.062500 1 0 0 0 0 0 2 716311
-0.001896 -0.000422 0.119814 -0.104185 0.421825 0.186245 -0.062500 1 0 0 0 0 0 2 717308
-0.001896 -0.000422 0.119814 -0.104182 0.421815 0.186251 -0.062500 1 0 0 0 0 0 2 718350
-0.001896 -0.000422 0.119814 -0.104170 0.421811 0.186245 -0.062500 1 0 0 0 0 0 2 719046
-0.001896 -0.000422 0.119814 -0.104180 0.421814 0.186250 -0.062500 1 0 0 0 0 0 2 720010
-0.001896 -0.000422 0.119814 -0.104181 0.421814 0.186251 -0.062500 1 0 0 0 0 0 2 721119
-0.001896 -0.000422 0.119814 -0.104181 0.421814 0.186251 -0.062500 1 0 0 0 0 0 2 722048
-0.001896 -0.000422 0.119814 -0.104181 0.421814 0.186252 -0.062500 1 0 0 0 0 0 2 723110
-0.001896 -0.000422 0.119814 -0.104181 0.421814 0.186252 -0.062500 1 0 0 0 0 0 2 724203
-0.001896 -0.000422 0.119814 -0.104190 0.421805 0.186245 -0.062500 1 0 0 0 0 0 2 725051
-0.001896 -0.000422 0.119814 -0.104183 0.421813 0.186251 -0.062500 1 0 0 0 0 0 2 726175
-0.001896 -0.000422 0.119814 -0.104170 0.421810 0.186245 -0.062500 1 0 0 0 0 0 2 727077
-0.001896 -0.000422 0.119814 -0.104180 0.421813 0.186251 -0.062500 1 0 0 0 0 0 2 728057
-0.001896 -0.000422 0.119814 -0.104185 0.421825 0.186245 -0.062500 1 0 0 0 0 0 2 729039
-0.001896 -0.000422 0.119814 -0.104182 0.421815 0.186250 -0.062500 1 0 0 0 0 0 2 730048
-0.001896 -0.000422 0.119814 -0.104182 0.421814 0.186251 -0.062500 1 0 0 0 0 0 2 731054
-0.001896 -0.000422 0.119814 -0.104182 0.421814 0.186251 -0.062500 1 0 0 0 0 0 2 732047
-0.001896 -0.000422 0.119814 -0.104182 0.421814 0.186252 -0.062500 1 0 0 0 0 0 2 733054
-0.001896 -0.000422 0.119814 -0.104182 0.421814 0.186252 -0.062500 1 0 0 0 0 0 2 734037
-0.001896 -0.000422 0.119814 -0.104170 0.421811 0.186245 -0.062500 1 0 0 0 0 0 2 735048
-0.001896 -0.000422 0.119814 -0.104188 0.421805 0.186244 -0.062500 1 0 0 0 0 0 2 736062
-0.001896 -0.000422 0.119814 -0.104182 0.421812 0.186250 -0.062500 1 0 0 0 0 0 2 737645
-0.001896 -0.000422 0.119814 -0.104182 0.421813 0.186251 -0.062500 1 0 0 0 0 0 2 738044
-0.001896 -0.000422 0.119814 -0.104185 0.421825 0.186245 -0.062500 1 0 0 0 0 0 2 739127
-0.001896 -0.000422 0.119814 -0.104182 0.421815 0.186251 -0.062500 1 0 0 0 0 0 2 740075
-0.001896 -0.000422 0.119814 -0.104182 0.421814 0.186251 -0.062500 1 0 0 0 0 0 2 741070
-0.001896 -0.000422 0.119814 -0.104182 0.421814 0.186251 -0.062500 1 0 0 0 0 0 2 742060
-0.001896 -0.000422 0.119814 -0.104170 0.421811 0.186245 -0.062500 1 0 0 0 0 0 2 743052
-0.001896 -0.000422 0.119814 -0.104180 0.421814 0.186251 -0.062500 1 0 0 0 0 0 2 744066
-0.001896 -0.000422 0.119814 -0.104181 0.421814 0.186251 -0.062500 1 0 0 0 0 0 2 745312
-0.001896 -0.000422 0.119814 -0.104181 0.421814 0.186252 -0.062500 1 0 0 0 0 0 2 746133
-0.001896 -0.000422 0.119814 -0.104190 0.421805 0.186245 -0.062500 1 0 0 0 0 0 2 747057
-0.001896 -0.000422 0.119814 -0.104183 0.421813 0.186251 -0.062500 1 0 0 0 0 0 2 748306
-0.001896 -0.000422 0.119814 -0.104182 0.421813 0.186251 -0.062500 1 0 0 0 0 0 2 749117
-0.001896 -0.000422 0.119814 -0.104186 0.421825 0.186245 -0.062500 1 0 0 0 0 0 2 750090
-0.001896 -0.000422 0.119814 -0.104170 0.421812 0.186244 -0.062500 1 0 0 0 0 0 2 751279
-0.001896 -0.000422 0.119814 -0.104180 0.421814 0.186250 -0.062500 1 0 0 0 0 0 2 752069
-0.001896 -0.000422 0.119814 -0.104181 0.421814 0.186251 -0.062500 1 0 0 0 0 0 2 753042
-0.001896 -0.000422 0.119814 -0.104182 0.421814 0.186251 -0.062500 1 0 0 0 0 0 2 754089
-0.001896 -0.000422 0.119814 -0.104182 0.421814 0.186251 -0.062500 1 0 0 0 0 0 2 755058
-0.001896 -0.000422 0.119814 -0.104182 0.421814 0.186252 -0.062500 1 0 0 0 0 0 2 756015
-0.001896 -0.000422 0.119814 -0.104182 0.421814 0.186252 -0.062500 1 0 0 0 0 0 2 757243
-0.001896 -0.000422 0.119814 -0.104178 0.421802 0.186238 -0.062500 1 0 0 0 0 0 2 758124
-0.001896 -0.000422 0.119814 -0.104181 0.421812 0.186250 -0.062500 1 0 0 0 0 0 2 758990
-0.001896 -0.000422 0.119814 -0.104181 0.421813 0.186251 -0.062500 1 0 0 0 0 0 2 760172
-0.001896 -0.000422 0.119814 -0.104182 0.421813 0.186251 -0.062500 1 0 0 0 0 0 2 761095
-0.001896 -0.000422 0.119814 -0.104185 0.421825 0.186245 -0.062500 1 0 0 0 0 0 2 762057
-0.001896 -0.000422 0.119814 -0.104182 0.421815 0.186251 -0.062500 1 0 0 0 0 0 2 763045
-0.001896 -0.000422 0.119814 -0.104182 0.421814 0.186251 -0.062500 1 0 0 0 0 0 2 764050
-0.001896 -0.000422 0.119814 -0.104182 0.421814 0.186251 -0.062500 1 0 0 0 0 0 2 765034
-0.001896 -0.000422 0.119814 -0.104170 0.421811 0.186245 -0.062500 1 0 0 0 0 0 2 766046
-0.001896 -0.000422 0.119814 -0.104180 0.421814 0.186251 -0.062500 1 0 0 0 0 0 2 767037
-0.001896 -0.000422 0.119814 -0.104181 0.421814 0.186251 -0.062500 1 0 0 0 0 0 2 768040
-0.001896 -0.000422 0.119814 -0.104181 0.421814 0.186252 -0.062500 1 0 0 0 0 0 2 769048
-0.001896 -0.000422 0.119814 -0.104190 0.421805 0.186245 -0.062500 1 0 0 0 0 0 2 770036
-0.001896 -0.000422 0.119814 -0.104183 0.421813 0.186251 -0.062500 1 0 0 0 0 0 2 771993
-0.001896 -0.000422 0.119814 -0.104182 0.421813 0.186251 -0.062500 1 0 0 0 0 0 2 773156
-0.001896 -0.000422 0.119814 -0.104185 0.421825 0.186245 -0.062500 1 0 0 0 0 0 2 774052
-0.001896 -0.000422 0.119814 -0.104183 0.421815 0.186251 -0.062500 1 0 0 0 0 0 2 775048
-0.001896 -0.000422 0.119814 -0.104170 0.421811 0.186245 -0.062500 1 0 0 0 0 0 2 776034
-0.001896 -0.000422 0.119814 -0.104180 0.421814 0.186251 -0.062500 1 0 0 0 0 0 2 777048
-0.001896 -0.000422 0.119814 -0.104181 0.421814 0.186251 -0.062500 1 0 0 0 0 0 2 778039
-0.001896 -0.000422 0.119814 -0.104181 0.421814 0.186251 -0.062500 1 0 0 0 0 0 2 779079
-0.001896 -0.000422 0.119814 -0.104182 0.421814 0.186252 -0.062500 1 0 0 0 0 0 2 780236
-0.001896 -0.000422 0.119814 -0.104182 0.421814 0.186252 -0.062500 1 0 0 0 0 0 2 781196
-0.001896 -0.000422 0.119814 -0.104190 0.421805 0.186245 -0.062500 1 0 0 0 0 0 2 782181
-0.001896 -0.000422 0.119814 -0.104171 0.421810 0.186244 -0.062500 1 0 0 0 0 0 2 783296
-0.001896 -0.000422 0.119814 -0.104180 0.421813 0.186251 -0.062500 1 0 0 0 0 0 2 784127
-0.001896 -0.000422 0.119814 -0.104181 0.421813 0.186251 -0.062500 1 0 0 0 0 0 2 785282
-0.001896 -0.000422 0.119814 -0.104185 0.421825 0.186245 -0.062500 1 0 0 0 0 0 2 786064
-0.001896 -0.000422 0.119814 -0.104182 0.421815 0.186251 -0.062500 1 0 0 0 0 0 2 787086
-0.001896 -0.000422 0.119814 -0.104182 0.421814 0.186251 -0.062500 1 0 0 0 0 0 2 788101
-0.001896 -0.000422 0.119814 -0.104182 0.421814 0.186251 -0.062500 1 0 0 0 0 0 2 789026
-0.001896 -0.000422 0.119814 -0.104182 0.421814 0.186252 -0.062500 1 0 0 0 0 0 2 790233
-0.001896 -0.000422 0.119814 -0.104170 0.421811 0.186245 -0.062500 1 0 0 0 0 0 2 791239
-0.001896 -0.000422 0.119814 -0.104180 0.421814 0.186251 -0.062500 1 0 0 0 0 0 2 791988
-0.001896 -0.000422 0.119814 -0.104189 0.421805 0.186244 -0.062500 1 0 0 0 0 0 2 793111
-0.001896 -0.000422 0.119814 -0.104182 0.421813 0.186251 -0.062500 1 0 0 0 0 0 2 794083
-0.001896 -0.000422 0.119814 -0.104182 0.421813 0.186251 -0.062500 1 0 0 0 0 0 2 795018
-0.001896 -0.000422 0.119814 -0.104185 0.421825 0.186245 -0.062500 1 0 0 0 0 0 2 796006
-0.001896 -0.000422 0.119814 -0.104182 0.421815 0.186251 -0.062500 1 0 0 0 0 0 2 796982
-0.001896 -0.000422 0.119814 -0.104182 0.421814 0.186251 -0.062500 1 0 0 0 0 0 2 798000
-0.001896 -0.000422 0.119814 -0.104170 0.421811 0.186245 -0.062500 1 0 0 0 0 0 2 798998
-0.001896 -0.000422 0.119814 -0.104180 0.421814 0.186251 -0.062500 1 0 0 0 0 0 2 800014
-0.001896 -0.000422 0.119814 -0.104181 0.421814 0.186251 -0.062500 1 0 0 0 0 0 2 801006
-0.001896 -0.000422 0.119814 -0.104181 0.421814 0.186251 -0.062500 1 0 0 0 0 0 2 801997
-0.001896 -0.000422 0.119814 -0.104181 0.421814 0.186252 -0.062500 1 0 0 0 0 0 2 803016
-0.001896 -0.000422 0.119814 -0.104190 0.421805 0.186245 -0.062500 1 0 0 0 0 0 2 804916
-0.001896 -0.000422 0.119814 -0.104183 0.421813 0.186251 -0.062500 1 0 0 0 0 0 2 806099
-0.001896 -0.000422 0.119814 -0.104182 0.421813 0.186252 -0.062500 1 0 0 0 0 0 2 807025
-0.001896 -0.000422 0.119814 -0.104173 0.421822 0.186238 -0.062500 1 0 0 0 0 0 2 808020
-0.001896 -0.000422 0.119814 -0.104181 0.421815 0.186250 -0.062500 1 0 0 0 0 0 2 809014
-0.001896 -0.000422 0.119814 -0.104181 0.421814 0.186251 -0.062500 1 0 0 0 0 0 2 810019
-0.001896 -0.000422 0.119814 -0.104182 0.421814 0.186251 -0.062500 1 0 0 0 0 0 2 811010
-0.001896 -0.000422 0.119814 -0.104182 0.421814 0.186251 -0.062500 1 0 0 0 0 0 2 812170
-0.001896 -0.000422 0.119814 -0.104182 0.421814 0.186252 -0.062500 1 0 0 0 0 0 2 813204
-0.001896 -0.000422 0.119814 -0.104182 0.421814 0.186252 -0.062500 1 0 0 0 0 0 2 814083
-0.001896 -0.000422 0.119814 -0.104169 0.421811 0.186245 -0.062500 1 0 0 0 0 0 2 815175
-0.001896 -0.000422 0.119814 -0.104188 0.421805 0.186244 -0.062500 1 0 0 0 0 0 2 816296
-0.001896 -0.000422 0.119814 -0.104182 0.421812 0.186250 -0.062500 1 0 0 0 0 0 2 817118
-0.001896 -0.000422 0.119814 -0.104182 0.421813 0.186251 -0.062500 1 0 0 0 0 0 2 818258
-0.001896 -0.000422 0.119814 -0.104182 0.421813 0.186251 -0.062500 1 0 0 0 0 0 2 819060
-0.001896 -0.000422 0.119814 -0.104185 0.421825 0.186245 -0.062500 1 0 0 0 0 0 2 820072
-0.001896 -0.000422 0.119814 -0.104182 0.421815 0.186251 -0.062500 1 0 0 0 0 0 2 821088
-0.001896 -0.000422 0.119814 -0.104182 0.421814 0.186251 -0.062500 1 0 0 0 0 0 2 821998
-0.001896 -0.000422 0.119814 -0.104182 0.421814 0.186252 -0.062500 1 0 0 0 0 0 2 823071
-0.001896 -0.000422 0.119814 -0.104170 0.421811 0.186245 -0.062500 1 0 0 0 0 0 2 824263
-0.001896 -0.000422 0.119814 -0.104180 0.421814 0.186251 -0.062500 1 0 0 0 0 0 2 825034
-0.001896 -0.000422 0.119814 -0.104181 0.421814 0.186251 -0.062500 1 0 0 0 0 0 2 826105
-0.001896 -0.000422 0.119814 -0.104190 0.421805 0.186245 -0.062500 1 0 0 0 0 0 2 827091
-0.001896 -0.000422 0.119814 -0.104183 0.421813 0.186251 -0.062500 1 0 0 0 0 0 2 828028
-0.001896 -0.000422 0.119814 -0.104182 0.421813 0.186251 -0.062500 1 0 0 0 0 0 2 828993
-0.001896 -0.000422 0.119814 -0.104182 0.421813 0.186252 -0.062500 1 0 0 0 0 0 2 830034
-0.001896 -0.000422 0.119814 -0.104173 0.421822 0.186238 -0.062500 1 0 0 0 0 0 2 831037
-0.001896 -0.000422 0.119814 -0.104181 0.421815 0.186250 -0.062500 1 0 0 0 0 0 2 832029
-0.001896 -0.000422 0.119814 -0.104181 0.421814 0.186251 -0.062500 1 0 0 0 0 0 2 833017
-0.001896 -0.000422 0.119814 -0.104181 0.421814 0.186251 -0.062500 1 0 0 0 0 0 2 834028
-0.001896 -0.000422 0.119814 -0.104182 0.421814 0.186251 -0.062500 1 0 0 0 0 0 2 835035
-0.001896 -0.000422 0.119814 -0.104182 0.421814 0.186252 -0.062500 1 0 0 0 0 0 2 836061
-0.001896 -0.000422 0.119814 -0.104182 0.421814 0.186252 -0.062500 1 0 0 0 0 0 2 837408
-0.001896 -0.000422 0.119814 -0.104190 0.421805 0.186245 -0.062500 1 0 0 0 0 0 2 838108
-0.001896 -0.000422 0.119814 -0.104183 0.421813 0.186251 -0.062500 1 0 0 0 0 0 2 839047
-0.001896 -0.000422 0.119814 -0.104170 0.421811 0.186245 -0.062500 1 0 0 0 0 0 2 840050
-0.001896 -0.000422 0.119814 -0.104180 0.421813 0.186251 -0.062500 1 0 0 0 0 0 2 841041
-0.001896 -0.000422 0.119814 -0.104185 0.421825 0.186245 -0.062500 1 0 0 0 0 0 2 841977
-0.001896 -0.000422 0.119814 -0.104182 0.421815 0.186250 -0.062500 1 0 0 0 0 0 2 843044
-0.001896 -0.000422 0.119814 -0.104182 0.421814 0.186251 -0.062500 1 0 0 0 0 0 2 844040
-0.001896 -0.000422 0.119814 -0.104182 0.421814 0.186251 -0.062500 1 0 0 0 0 0 2 845244
-0.001896 -0.000422 0.119814 -0.104182 0.421814 0.186252 -0.062500 1 0 0 0 0 0 2 846382
-0.001896 -0.000422 0.119814 -0.104170 0.421811 0.186245 -0.062500 1 0 0 0 0 0 2 847090
-0.001896 -0.000422 0.119814 -0.104180 0.421814 0.186251 -0.062500 1 0 0 0 0 0 2 848205
-0.001896 -0.000422 0.119814 -0.104181 0.421814 0.186251 -0.062500 1 0 0 0 0 0 2 849103
-0.001896 -0.000422 0.119814 -0.104189 0.421805 0.186245 -0.062500 1 0 0 0 0 0 2 850271
-0.001896 -0.000422 0.119814 -0.104183 0.421813 0.186251 -0.062500 1 0 0 0 0 0 2 851115
-0.001896 -0.000422 0.119814 -0.104182 0.421813 0.186251 -0.062500 1 0 0 0 0 0 2 852041
-0.001896 -0.000422 0.119814 -0.104185 0.421825 0.186245 -0.062500 1 0 0 0 0 0 2 852952
-0.001896 -0.000422 0.119814 -0.104182 0.421815 0.186251 -0.062500 1 0 0 0 0 0 2 854060
-0.001896 -0.000422 0.119814 -0.104170 0.421812 0.186245 -0.062500 1 0 0 0 0 0 2 855058
-0.001896 -0.000422 0.119814 -0.104180 0.421814 0.186250 -0.062500 1 0 0 0 0 0 2 856028
-0.001896 -0.000422 0.119814 -0.104181 0.421814 0.186251 -0.062500 1 0 0 0 0 0 2 857132
-0.001896 -0.000422 0.119814 -0.104181 0.421814 0.186251 -0.062500 1 0 0 0 0 0 2 858293
-0.001896 -0.000422 0.119814 -0.104181 0.421814 0.186252 -0.062500 1 0 0 0 0 0 2 858989
-0.001896 -0.000422 0.119814 -0.104181 0.421814 0.186252 -0.062500 1 0 0 0 0 0 2 860153
-0.001896 -0.000422 0.119814 -0.104190 0.421805 0.186245 -0.062500 1 0 0 0 0 0 2 861060
-0.001896 -0.000422 0.119814 -0.104183 0.421813 0.186251 -0.062500 1 0 0 0 0 0 2 862018
-0.001896 -0.000422 0.119814 -0.104170 0.421811 0.186245 -0.062500 1 0 0 0 0 0 2 863036
-0.001896 -0.000422 0.119814 -0.104180 0.421813 0.186251 -0.062500 1 0 0 0 0 0 2 864011
-0.001896 -0.000422 0.119814 -0.104185 0.421825 0.186245 -0.062500 1 0 0 0 0 0 2 865023
-0.001896 -0.000422 0.119814 -0.104182 0.421815 0.186250 -0.062500 1 0 0 0 0 0 2 865959
-0.001896 -0.000422 0.119814 -0.104182 0.421814 0.186251 -0.062500 1 0 0 0 0 0 2 866998
-0.001896 -0.000422 0.119814 -0.104182 0.421814 0.186251 -0.062500 1 0 0 0 0 0 2 868028
-0.001896 -0.000422 0.119814 -0.104182 0.421814 0.186252 -0.062500 1 0 0 0 0 0 2 868997
-0.001896 -0.000422 0.119814 -0.104182 0.421814 0.186252 -0.062500 1 0 0 0 0 0 2 870026
-0.001896 -0.000422 0.119814 -0.104178 0.421802 0.186238 -0.062500 1 0 0 0 0 0 2 871130
-0.001896 -0.000422 0.119814 -0.104181 0.421812 0.186250 -0.062500 1 0 0 0 0 0 2 871987
-0.001896 -0.000422 0.119814 -0.104182 0.421813 0.186251 -0.062500 1 0 0 0 0 0 2 873119
-0.001896 -0.000422 0.119814 -0.104182 0.421813 0.186251 -0.062500 1 0 0 0 0 0 2 874042
-0.001896 -0.000422 0.119814 -0.104182 0.421813 0.186251 -0.062500 1 0 0 0 0 0 2 875029
-0.001896 -0.000422 0.119814 -0.104185 0.421825 0.186245 -0.062500 1 0 0 0 0 0 2 876018
-0.001896 -0.000422 0.119814 -0.104182 0.421815 0.186251 -0.062500 1 0 0 0 0 0 2 877041
-0.001896 -0.000422 0.119814 -0.104182 0.421814 0.186251 -0.062500 1 0 0 0 0 0 2 878028
-0.001896 -0.000422 0.119814 -0.104170 0.421811 0.186245 -0.062500 1 0 0 0 0 0 2 879185
-0.001896 -0.000422 0.119814 -0.104180 0.421814 0.186251 -0.062500 1 0 0 0 0 0 2 880124
-0.001896 -0.000422 0.119814 -0.104181 0.421814 0.186251 -0.062500 1 0 0 0 0 0 2 881207
-0.001896 -0.000422 0.119814 -0.104181 0.421814 0.186252 -0.062500 1 0 0 0 0 0 2 882175
-0.001896 -0.000422 0.119814 -0.104190 0.421805 0.186245 -0.062500 1 0 0 0 0 0 2 883194
-0.001896 -0.000422 0.119814 -0.104183 0.421813 0.186251 -0.062500 1 0 0 0 0 0 2 884090
-0.001896 -0.000422 0.119814 -0.104182 0.421813 0.186251 -0.062500 1 0 0 0 0 0 2 885216
-0.001896 -0.000422 0.119814 -0.104182 0.421813 0.186252 -0.062500 1 0 0 0 0 0 2 886025
-0.001896 -0.000422 0.119814 -0.104173 0.421823 0.186238 -0.062500 1 0 0 0 0 0 2 887072
-0.001896 -0.000422 0.119814 -0.104181 0.421815 0.186250 -0.062500 1 0 0 0 0 0 2 888042
-0.001896 -0.000422 0.119814 -0.104181 0.421814 0.186251 -0.062500 1 0 0 0 0 0 2 889015
-0.001896 -0.000422 0.119814 -0.104182 0.421814 0.186251 -0.062500 1 0 0 0 0 0 2 890108
-0.001896 -0.000422 0.119814 -0.104182 0.421814 0.186251 -0.062500 1 0 0 0 0 0 2 891194
-0.001896 -0.000422 0.119814 -0.104182 0.421814 0.186252 -0.062500 1 0 0 0 0 0 2 892015
-0.001896 -0.000422 0.119814 -0.104182 0.421814 0.186252 -0.062500 1 0 0 0 0 0 2 893108
-0.001896 -0.000422 0.119814 -0.104178 0.421802 0.186238 -0.062500 1 0 0 0 0 0 2 894032
-0.001896 -0.000422 0.119814 -0.104181 0.421812 0.186250 -0.062500 1 0 0 0 0 0 2 895000
-0.001896 -0.000422 0.119814 -0.104181 0.421813 0.186251 -0.062500 1 0 0 0 0 0 2 895980
-0.001896 -0.000422 0.119814 -0.104181 0.421813 0.186251 -0.062500 1 0 0 0 0 0 2 896993
-0.001896 -0.000422 0.119814 -0.104185 0.421825 0.186245 -0.062500 1 0 0 0 0 0 2 897979
-0.001896 -0.000422 0.119814 -0.104182 0.421815 0.186251 -0.062500 1 0 0 0 0 0 2 898997
-0.001896 -0.000422 0.119814 -0.104182 0.421814 0.186251 -0.062500 1 0 0 0 0 0 2 899994
-0.001896 -0.000422 0.119814 -0.104182 0.421814 0.186251 -0.062500 1 0 0 0 0 0 2 901007
-0.001896 -0.000422 0.119814 -0.104170 0.421811 0.186245 -0.062500 1 0 0 0 0 0 2 901998
-0.001896 -0.000422 0.119814 -0.104180 0.421814 0.186251 -0.062500 1 0 0 0 0 0 2 903010
-0.001896 -0.000422 0.119814 -0.104181 0.421814 0.186251 -0.062500 1 0 0 0 0 0 2 904017
-0.001896 -0.000422 0.119814 -0.104189 0.421805 0.186244 -0.062500 1 0 0 0 0 0 2 905129
-0.001896 -0.000422 0.119814 -0.104183 0.421813 0.186251 -0.062500 1 0 0 0 0 0 2 906363
-0.001896 -0.000422 0.119814 -0.104182 0.421813 0.186251 -0.062500 1 0 0 0 0 0 2 907109
-0.001896 -0.000422 0.119814 -0.104182 0.421813 0.186252 -0.062500 1 0 0 0 0 0 2 908095
-0.001896 -0.000422 0.119814 -0.104185 0.421825 0.186245 -0.062500 1 0 0 0 0 0 2 909037
-0.001896 -0.000422 0.119814 -0.104183 0.421815 0.186251 -0.062500 1 0 0 0 0 0 2 910062
-0.001896 -0.000422 0.119814 -0.104170 0.421812 0.186245 -0.062500 1 0 0 0 0 0 2 911052
-0.001896 -0.000422 0.119814 -0.104180 0.421814 0.186251 -0.062500 1 0 0 0 0 0 2 912012
-0.001896 -0.000422 0.119814 -0.104181 0.421814 0.186251 -0.062500 1 0 0 0 0 0 2 913047
-0.001896 -0.000422 0.119814 -0.104181 0.421814 0.186251 -0.062500 1 0 0 0 0 0 2 914029
-0.001896 -0.000422 0.119814 -0.104181 0.421814 0.186252 -0.062500 1 0 0 0 0 0 2 915045
-0.001896 -0.000422 0.119814 -0.104190 0.421805 0.186245 -0.062500 1 0 0 0 0 0 2 916104
-0.001896 -0.000422 0.119814 -0.104183 0.421813 0.186251 -0.062500 1 0 0 0 0 0 2 917123
-0.001896 -0.000422 0.119814 -0.104170 0.421811 0.186245 -0.062500 1 0 0 0 0 0 2 918160
-0.001896 -0.000422 0.119814 -0.104180 0.421813 0.186251 -0.062500 1 0 0 0 0 0 2 919241
-0.001896 -0.000422 0.119814 -0.104181 0.421813 0.186251 -0.062500 1 0 0 0 0 0 2 920051
-0.001896 -0.000422 0.119814 -0.104185 0.421825 0.186245 -0.062500 1 0 0 0 0 0 2 921091
-0.001896 -0.000422 0.119814 -0.104182 0.421815 0.186251 -0.062500 1 0 0 0 0 0 2 922069
-0.001896 -0.000422 0.119814 -0.104182 0.421814 0.186251 -0.062500 1 0 0 0 0 0 2 923032
-0.001896 -0.000422 0.119814 -0.104182 0.421814 0.186251 -0.062500 1 0 0 0 0 0 2 924024
-0.001896 -0.000422 0.119814 -0.104182 0.421814 0.186252 -0.062500 1 0 0 0 0 0 2 925059
-0.001896 -0.000422 0.119814 -0.104170 0.421811 0.186245 -0.062500 1 0 0 0 0 0 2 926072
-0.001896 -0.000422 0.119814 -0.104180 0.421814 0.186251 -0.062500 1 0 0 0 0 0 2 927071
-0.001896 -0.000422 0.119814 -0.104189 0.421805 0.186244 -0.062500 1 0 0 0 0 0 2 928045
-0.001896 -0.000422 0.119814 -0.104182 0.421813 0.186251 -0.062500 1 0 0 0 0 0 2 929016
-0.001896 -0.000422 0.119814 -0.104182 0.421813 0.186251 -0.062500 1 0 0 0 0 0 2 929985
-0.001896 -0.000422 0.119814 -0.104182 0.421813 0.186252 -0.062500 1 0 0 0 0 0 2 930987
-0.001896 -0.000422 0.119814 -0.104185 0.421825 0.186245 -0.062500 1 0 0 0 0 0 2 931987
-0.001896 -0.000422 0.119814 -0.104182 0.421815 0.186251 -0.062500 1 0 0 0 0 0 2 932980
-0.001896 -0.000422 0.119814 -0.104170 0.421812 0.186245 -0.062500 1 0 0 0 0 0 2 933984
-0.001896 -0.000422 0.119814 -0.104180 0.421814 0.186251 -0.062500 1 0 0 0 0 0 2 934994
-0.001896 -0.000422 0.119814 -0.104181 0.421814 0.186251 -0.062500 1 0 0 0 0 0 2 935982
-0.001896 -0.000422 0.119814 -0.104181 0.421814 0.186251 -0.062500 1 0 0 0 0 0 2 936988
-0.001896 -0.000422 0.119814 -0.104181 0.421814 0.186252 -0.062500 1 0 0 0 0 0 2 938709
-0.001896 -0.000422 0.119814 -0.104190 0.421805 0.186245 -0.062500 1 0 0 0 0 0 2 940087
-0.001896 -0.000422 0.119814 -0.104183 0.421813 0.186251 -0.062500 1 0 0 0 0 0 2 941001
-0.001896 -0.000422 0.119814 -0.104182 0.421813 0.186252 -0.062500 1 0 0 0 0 0 2 941991
-0.001896 -0.000422 0.119814 -0.104170 0.421811 0.186245 -0.062500 1 0 0 0 0 0 2 943002
-0.001896 -0.000422 0.119814 -0.104184 0.421825 0.186244 -0.062500 1 0 0 0 0 0 2 944010
-0.001896 -0.000422 0.119814 -0.104182 0.421815 0.186250 -0.062500 1 0 0 0 0 0 2 945002
-0.001896 -0.000422 0.119814 -0.104182 0.421814 0.186251 -0.062500 1 0 0 0 0 0 2 946059
-0.001896 -0.000422 0.119814 -0.104182 0.421814 0.186251 -0.062500 1 0 0 0 0 0 2 947204
-0.001896 -0.000422 0.119814 -0.104182 0.421814 0.186252 -0.062500 1 0 0 0 0 0 2 948049
-0.001896 -0.000422 0.119814 -0.104182 0.421814 0.186252 -0.062500 1 0 0 0 0 0 2 949271
-0.001896 -0.000422 0.119814 -0.104178 0.421802 0.186238 -0.062500 1 0 0 0 0 0 2 950094
-0.001896 -0.000422 0.119814 -0.104181 0.421812 0.186250 -0.062500 1 0 0 0 0 0 2 951243
-0.001896 -0.000422 0.119814 -0.104181 0.421813 0.186251 -0.062500 1 0 0 0 0 0 2 952100
-0.001896 -0.000422 0.119814 -0.104182 0.421813 0.186251 -0.062500 1 0 0 0 0 0 2 953058
-0.001896 -0.000422 0.119814 -0.104182 0.421813 0.186251 -0.062500 1 0 0 0 0 0 2 954041
-0.001896 -0.000422 0.119814 -0.104185 0.421825 0.186245 -0.062500 1 0 0 0 0 0 2 955041
-0.001896 -0.000422 0.119814 -0.104182 0.421815 0.186251 -0.062500 1 0 0 0 0 0 2 956018
-0.001896 -0.000422 0.119814 -0.104182 0.421814 0.186251 -0.062500 1 0 0 0 0 0 2 957060
-0.001896 -0.000422 0.119814 -0.104182 0.421814 0.186252 -0.062500 1 0 0 0 0 0 2 957988
-0.001896 -0.000422 0.119814 -0.104170 0.421811 0.186245 -0.062500 1 0 0 0 0 0 2 959085
-0.001896 -0.000422 0.119814 -0.104180 0.421814 0.186251 -0.062500 1 0 0 0 0 0 2 960069
-0.001896 -0.000422 0.119814 -0.104181 0.421814 0.186251 -0.062500 1 0 0 0 0 0 2 960982
-0.001896 -0.000422 0.119814 -0.104190 0.421805 0.186245 -0.062500 1 0 0 0 0 0 2 961990
-0.001896 -0.000422 0.119814 -0.104183 0.421813 0.186251 -0.062500 1 0 0 0 0 0 2 962995
-0.001896 -0.000422 0.119814 -0.104182 0.421813 0.186251 -0.062500 1 0 0 0 0 0 2 963988
-0.001896 -0.000422 0.119814 -0.104182 0.421813 0.186252 -0.062500 1 0 0 0 0 0 2 964992
-0.001896 -0.000422 0.119814 -0.104173 0.421823 0.186238 -0.062500 1 0 0 0 0 0 2 965992
-0.001896 -0.000422 0.119814 -0.104181 0.421815 0.186250 -0.062500 1 0 0 0 0 0 2 966972
-0.001896 -0.000422 0.119814 -0.104181 0.421814 0.186251 -0.062500 1 0 0 0 0 0 2 967986
-0.001896 -0.000422 0.119814 -0.104181 0.421814 0.186251 -0.062500 1 0 0 0 0 0 2 968991
-0.001896 -0.000422 0.119814 -0.104181 0.421814 0.186251 -0.062500 1 0 0 0 0 0 2 970916
-0.001896 -0.000422 0.119814 -0.104182 0.421814 0.186252 -0.062500 1 0 0 0 0 0 2 972088
-0.001896 -0.000422 0.119814 -0.104182 0.421814 0.186252 -0.062500 1 0 0 0 0 0 2 973001
-0.001896 -0.000422 0.119814 -0.104190 0.421805 0.186245 -0.062500 1 0 0 0 0 0 2 973997
-0.001896 -0.000422 0.119814 -0.104183 0.421813 0.186251 -0.062500 1 0 0 0 0 0 2 975011
-0.001896 -0.000422 0.119814 -0.104170 0.421811 0.186245 -0.062500 1 0 0 0 0 0 2 975993
-0.001896 -0.000422 0.119814 -0.104180 0.421813 0.186251 -0.062500 1 0 0 0 0 0 2 976997
-0.001896 -0.000422 0.119814 -0.104181 0.421813 0.186251 -0.062500 1 0 0 0 0 0 2 978263
-0.001896 -0.000422 0.119814 -0.104185 0.421825 0.186245 -0.062500 1 0 0 0 0 0 2 979297
-0.001896 -0.000422 0.119814 -0.104182 0.421815 0.186251 -0.062500 1 0 0 0 0 0 2 980085
-0.001896 -0.000422 0.119814 -0.104182 0.421814 0.186251 -0.062500 1 0 0 0 0 0 2 981161
-0.001896 -0.000422 0.119814 -0.104182 0.421814 0.186252 -0.062500 1 0 0 0 0 0 2 982198
-0.001896 -0.000422 0.119814 -0.104170 0.421811 0.186245 -0.062500 1 0 0 0 0 0 2 983108
-0.001896 -0.000422 0.119814 -0.104180 0.421814 0.186251 -0.062500 1 0 0 0 0 0 2 984174
-0.001896 -0.000422 0.119814 -0.104189 0.421805 0.186244 -0.062500 1 0 0 0 0 0 2 985068
-0.001896 -0.000422 0.119814 -0.104182 0.421813 0.186251 -0.062500 1 0 0 0 0 0 2 985973
-0.001896 -0.000422 0.119814 -0.104182 0.421813 0.186251 -0.062500 1 0 0 0 0 0 2 986962
-0.001896 -0.000422 0.119814 -0.104182 0.421813 0.186251 -0.062500 1 0 0 0 0 0 2 988027
-0.001896 -0.000422 0.119814 -0.104182 0.421813 0.186252 -0.062500 1 0 0 0 0 0 2 988995
-0.001896 -0.000422 0.119814 -0.104185 0.421825 0.186245 -0.062500 1 0 0 0 0 0 2 990063
-0.001896 -0.000422 0.119814 -0.104170 0.421813 0.186244 -0.062500 1 0 0 0 0 0 2 991189
-0.001896 -0.000422 0.119814 -0.104180 0.421814 0.186250 -0.062500 1 0 0 0 0 0 2 992021
-0.001896 -0.000422 0.119814 -0.104181 0.421814 0.186251 -0.062500 1 0 0 0 0 0 2 993113
-0.001896 -0.000422 0.119814 -0.104181 0.421814 0.186251 -0.062500 1 0 0 0 0 0 2 994015
-0.001896 -0.000422 0.119814 -0.104181 0.421814 0.186252 -0.062500 1 0 0 0 0 0 2 994983
-0.001896 -0.000422 0.119814 -0.104190 0.421805 0.186245 -0.062500 1 0 0 0 0 0 2 995958
-0.001896 -0.000422 0.119814 -0.104183 0.421813 0.186251 -0.062500 1 0 0 0 0 0 2 996954
-0.001896 -0.000422 0.119814 -0.104182 0.421813 0.186251 -0.062500 1 0 0 0 0 0 2 997965
-0.001896 -0.000422 0.119814 -0.104170 0.421811 0.186245 -0.062500 1 0 0 0 0 0 2 998976
-0.001896 -0.000422 0.119814 -0.104180 0.421813 0.186251 -0.062500 1 0 0 0 0 0 2 999958
-0.001896 -0.000422 0.119814 -0.104185 0.421825 0.186245 -0.062500 1 0 0 0 0 0 3 974
-0.001896 -0.000422 0.119814 -0.104182 0.421815 0.186250 -0.062500 1 0 0 0 0 0 3 1964
-0.001896 -0.000422 0.119814 -0.104182 0.421814 0.186251 -0.062500 1 0 0 0 0 0 3 2960
-0.001896 -0.000422 0.119814 -0.104182 0.421814 0.186251 -0.062500 1 0 0 0 0 0 3 4938
-0.001896 -0.000422 0.119814 -0.104182 0.421814 0.186252 -0.062500 1 0 0 0 0 0 3 6073
-0.001896 -0.000422 0.119814 -0.104182 0.421814 0.186252 -0.062500 1 0 0 0 0 0 3 6918
-0.001896 -0.000422 0.119814 -0.104178 0.421802 0.186238 -0.062500 1 0 0 0 0 0 3 7974
-0.001896 -0.000422 0.119814 -0.104181 0.421812 0.186250 -0.062500 1 0 0 0 0 0 3 8965
-0.001896 -0.000422 0.119814 -0.104182 0.421813 0.186251 -0.062500 1 0 0 0 0 0 3 9971
-0.001896 -0.000422 0.119814 -0.104182 0.421813 0.186251 -0.062500 1 0 0 0 0 0 3 10963
-0.001896 -0.000422 0.119814 -0.104182 0.421813 0.186251 -0.062500 1 0 0 0 0 0 3 12109
-0.001896 -0.000422 0.119814 -0.104185 0.421825 0.186245 -0.062500 1 0 0 0 0 0 3 13135
-0.001896 -0.000422 0.119814 -0.104182 0.421815 0.186251 -0.062500 1 0 0 0 0 0 3 14155
-0.001896 -0.000422 0.119814 -0.104182 0.421814 0.186251 -0.062500 1 0 0 0 0 0 3 15159
-0.001896 -0.000422 0.119814 -0.104170 0.421811 0.186245 -0.062500 1 0 0 0 0 0 3 16163
-0.001896 -0.000422 0.119814 -0.104180 0.421814 0.186251 -0.062500 1 0 0 0 0 0 3 17101
-0.001896 -0.000422 0.119814 -0.104181 0.421814 0.186251 -0.062500 1 0 0 0 0 0 3 18144
-0.001896 -0.000422 0.119814 -0.104181 0.421814 0.186252 -0.062500 1 0 0 0 0 0 3 18991
-0.001896 -0.000422 0.119814 -0.104190 0.421805 0.186245 -0.062500 1 0 0 0 0 0 3 19959
-0.001896 -0.000422 0.119814 -0.104183 0.421813 0.186251 -0.062500 1 0 0 0 0 0 3 20987
-0.001896 -0.000422 0.119814 -0.104182 0.421813 0.186251 -0.062500 1 0 0 0 0 0 3 22005
-0.001896 -0.000422 0.119814 -0.104182 0.421814 0.186252 -0.062500 1 0 0 0 0 0 3 23026
-0.001896 -0.000422 0.119814 -0.104173 0.421823 0.186238 -0.062500 1 0 0 0 0 0 3 24186
-0.001896 -0.000422 0.119814 -0.104181 0.421815 0.186250 -0.062500 1 0 0 0 0 0 3 25336
-0.001896 -0.000422 0.119814 -0.104181 0.421814 0.186251 -0.062500 1 0 0 0 0 0 3 26007
-0.001896 -0.000422 0.119814 -0.104182 0.421814 0.186251 -0.062500 1 0 0 0 0 0 3 27031
-0.001896 -0.000422 0.119814 -0.104182 0.421814 0.186251 -0.062500 1 0 0 0 0 0 3 28081
-0.001896 -0.000422 0.119814 -0.104182 0.421814 0.186252 -0.062500 1 0 0 0 0 0 3 29011
-0.001896 -0.000422 0.119814 -0.104190 0.421805 0.186245 -0.062500 1 0 0 0 0 0 3 29963
-0.001896 -0.000422 0.119814 -0.104183 0.421813 0.186251 -0.062500 1 0 0 0 0 0 3 30977
-0.001896 -0.000422 0.119814 -0.104170 0.421811 0.186245 -0.062500 1 0 0 0 0 0 3 31982
-0.001896 -0.000422 0.119814 -0.104180 0.421813 0.186251 -0.062500 1 0 0 0 0 0 3 32960
-0.001896 -0.000422 0.119814 -0.104181 0.421813 0.186251 -0.062500 1 0 0 0 0 0 3 33965
-0.001896 -0.000422 0.119814 -0.104182 0.421813 0.186251 -0.062500 1 0 0 0 0 0 3 34975
-0.001896 -0.000422 0.119814 -0.104185 0.421825 0.186245 -0.062500 1 0 0 0 0 0 3 35964
-0.001896 -0.000422 0.119814 -0.104182 0.421815 0.186251 -0.062500 1 0 0 0 0 0 3 36977
-0.001896 -0.000422 0.119814 -0.104182 0.421814 0.186251 -0.062500 1 0 0 0 0 0 3 38107
-0.001896 -0.000422 0.119814 -0.104170 0.421811 0.186245 -0.062500 1 0 0 0 0 0 3 38989
-0.001896 -0.000422 0.119814 -0.104180 0.421814 0.186251 -0.062500 1 0 0 0 0 0 3 40098
-0.001896 -0.000422 0.119814 -0.104181 0.421814 0.186251 -0.062500 1 0 0 0 0 0 3 40980
-0.001896 -0.000422 0.119814 -0.104189 0.421805 0.186244 -0.062500 1 0 0 0 0 0 3 41980
-0.001896 -0.000422 0.119814 -0.104183 0.421813 0.186251 -0.062500 1 0 0 0 0 0 3 42979
-0.001896 -0.000422 0.119814 -0.104182 0.421813 0.186251 -0.062500 1 0 0 0 0 0 3 43982
-0.001896 -0.000422 0.119814 -0.104182 0.421814 0.186252 -0.062500 1 0 0 0 0 0 3 44983
-0.001896 -0.000422 0.119814 -0.104182 0.421814 0.186252 -0.062500 1 0 0 0 0 0 3 46206
-0.001896 -0.000422 0.119814 -0.104173 0.421823 0.186238 -0.062500 1 0 0 0 0 0 3 47032
-0.001896 -0.000422 0.119814 -0.104180 0.421815 0.186250 -0.062500 1 0 0 0 0 0 3 48151
-0.001896 -0.000422 0.119814 -0.104181 0.421814 0.186251 -0.062500 1 0 0 0 0 0 3 49240
-0.001896 -0.000422 0.119814 -0.104181 0.421814 0.186251 -0.062500 1 0 0 0 0 0 3 50269
-0.001896 -0.000422 0.119814 -0.104181 0.421814 0.186251 -0.062500 1 0 0 0 0 0 3 51041
-0.001896 -0.000422 0.119814 -0.104181 0.421814 0.186252 -0.062500 1 0 0 0 0 0 3 52225
-0.001896 -0.000422 0.119814 -0.104190 0.421805 0.186245 -0.062500 1 0 0 0 0 0 3 52966
-0.001896 -0.000422 0.119814 -0.104183 0.421813 0.186251 -0.062500 1 0 0 0 0 0 3 54025
-0.001896 -0.000422 0.119814 -0.104170 0.421811 0.186245 -0.062500 1 0 0 0 0 0 3 55021
-0.001896 -0.000422 0.119814 -0.104180 0.421813 0.186251 -0.062500 1 0 0 0 0 0 3 56046
-0.001896 -0.000422 0.119814 -0.104181 0.421813 0.186251 -0.062500 1 0 0 0 0 0 3 57120
-0.001896 -0.000422 0.119814 -0.104185 0.421825 0.186245 -0.062500 1 0 0 0 0 0 3 58139
-0.001896 -0.000422 0.119814 -0.104182 0.421815 0.186251 -0.062500 1 0 0 0 0 0 3 58992
-0.001896 -0.000422 0.119814 -0.104182 0.421814 0.186251 -0.062500 1 0 0 0 0 0 3 60104
-0.001896 -0.000422 0.119814 -0.104182 0.421814 0.186251 -0.062500 1 0 0 0 0 0 3 60991
-0.001896 -0.000422 0.119814 -0.104182 0.421814 0.186252 -0.062500 1 0 0 0 0 0 3 61982
-0.001896 -0.000422 0.119814 -0.104169 0.421811 0.186245 -0.062500 1 0 0 0 0 0 3 62988
-0.001896 -0.000422 0.119814 -0.104188 0.421805 0.186244 -0.062500 1 0 0 0 0 0 3 63982
-0.001896 -0.000422 0.119814 -0.104182 0.421813 0.186250 -0.062500 1 0 0 0 0 0 3 64985
-0.001896 -0.000422 0.119814 -0.104182 0.421813 0.186251 -0.062500 1 0 0 0 0 0 3 65986
-0.001896 -0.000422 0.119814 -0.104182 0.421813 0.186251 -0.062500 1 0 0 0 0 0 3 66989
-0.001896 -0.000422 0.119814 -0.104182 0.421814 0.186252 -0.062500 1 0 0 0 0 0 3 67983
-0.001896 -0.000422 0.119814 -0.104185 0.421825 0.186245 -0.062500 1 0 0 0 0 0 3 68981
-0.001896 -0.000422 0.119814 -0.104182 0.421815 0.186251 -0.062500 1 0 0 0 0 0 3 70051
-0.001896 -0.000422 0.119814 -0.104170 0.421812 0.186245 -0.062500 1 0 0 0 0 0 3 71157
-0.001896 -0.000422 0.119814 -0.104180 0.421814 0.186251 -0.062500 1 0 0 0 0 0 3 72129
-0.001896 -0.000422 0.119814 -0.104181 0.421814 0.186251 -0.062500 1 0 0 0 0 0 3 72943
-0.001896 -0.000422 0.119814 -0.104181 0.421814 0.186251 -0.062500 1 0 0 0 0 0 3 73939
-0.001896 -0.000422 0.119814 -0.104190 0.421805 0.186245 -0.062500 1 0 0 0 0 0 3 74984
-0.001896 -0.000422 0.119814 -0.104183 0.421813 0.186251 -0.062500 1 0 0 0 0 0 3 75985
-0.001896 -0.000422 0.119814 -0.104182 0.421813 0.186251 -0.062500 1 0 0 0 0 0 3 76978
-0.001896 -0.000422 0.119814 -0.104182 0.421814 0.186252 -0.062500 1 0 0 0 0 0 3 78033
-0.001896 -0.000422 0.119814 -0.104170 0.421811 0.186245 -0.062500 1 0 0 0 0 0 3 79267
-0.001896 -0.000422 0.119814 -0.104180 0.421813 0.186251 -0.062500 1 0 0 0 0 0 3 80259
-0.001896 -0.000422 0.119814 -0.104185 0.421825 0.186245 -0.062500 1 0 0 0 0 0 3 81041
-0.001896 -0.000422 0.119814 -0.104182 0.421815 0.186251 -0.062500 1 0 0 0 0 0 3 82230
-0.001896 -0.000422 0.119814 -0.104182 0.421814 0.186251 -0.062500 1 0 0 0 0 0 3 83082
-0.001896 -0.000422 0.119814 -0.104182 0.421814 0.186251 -0.062500 1 0 0 0 0 0 3 84197
-0.001896 -0.000422 0.119814 -0.104182 0.421814 0.186252 -0.062500 1 0 0 0 0 0 3 85068
-0.001896 -0.000422 0.119814 -0.104178 0.421802 0.186238 -0.062500 1 0 0 0 0 0 3 86026
-0.001896 -0.000422 0.119814 -0.104181 0.421812 0.186250 -0.062500 1 0 0 0 0 0 3 86999
-0.001896 -0.000422 0.119814 -0.104181 0.421813 0.186251 -0.062500 1 0 0 0 0 0 3 87975
-0.001896 -0.000422 0.119814 -0.104182 0.421813 0.186251 -0.062500 1 0 0 0 0 0 3 88951
-0.001896 -0.000422 0.119814 -0.104182 0.421813 0.186251 -0.062500 1 0 0 0 0 0 3 90093
-0.001896 -0.000422 0.119814 -0.104182 0.421813 0.186252 -0.062500 1 0 0 0 0 0 3 90991
-0.001896 -0.000422 0.119814 -0.104185 0.421825 0.186245 -0.062500 1 0 0 0 0 0 3 91929
-0.001896 -0.000422 0.119814 -0.104182 0.421815 0.186251 -0.062500 1 0 0 0 0 0 3 93058
-0.001896 -0.000422 0.119814 -0.104182 0.421814 0.186251 -0.062500 1 0 0 0 0 0 3 94056
-0.001896 -0.000422 0.119814 -0.104170 0.421811 0.186245 -0.062500 1 0 0 0 0 0 3 94902
-0.001896 -0.000422 0.119814 -0.104180 0.421814 0.186251 -0.062500 1 0 0 0 0 0 3 95958
-0.001896 -0.000422 0.119814 -0.104181 0.421814 0.186251 -0.062500 1 0 0 0 0 0 3 96956
-0.001896 -0.000422 0.119814 -0.104190 0.421805 0.186245 -0.062500 1 0 0 0 0 0 3 97966
-0.001896 -0.000422 0.119814 -0.104183 0.421813 0.186251 -0.062500 1 0 0 0 0 0 3 98962
-0.001896 -0.000422 0.119814 -0.104182 0.421813 0.186251 -0.062500 1 0 0 0 0 0 3 99956
-0.001896 -0.000422 0.119814 -0.104182 0.421814 0.186252 -0.062500 1 0 0 0 0 0 3 100959
-0.001896 -0.000422 0.119814 -0.104170 0.421811 0.186245 -0.062500 1 0 0 0 0 0 3 101962
-0.001896 -0.000422 0.119814 -0.104183 0.421825 0.186244 -0.062500 1 0 0 0 0 0 3 102958
-0.001896 -0.000422 0.119814 -0.104182 0.421815 0.186250 -0.062500 1 0 0 0 0 0 3 104885
-0.001896 -0.000422 0.119814 -0.104181 0.421814 0.186251 -0.062500 1 0 0 0 0 0 3 106070
-0.001896 -0.000422 0.119814 -0.104181 0.421814 0.186251 -0.062500 1 0 0 0 0 0 3 106987
-0.001896 -0.000422 0.119814 -0.104181 0.421814 0.186252 -0.062500 1 0 0 0 0 0 3 107964
-0.001896 -0.000422 0.119814 -0.104190 0.421805 0.186245 -0.062500 1 0 0 0 0 0 3 108966
-0.001896 -0.000422 0.119814 -0.104183 0.421813 0.186251 -0.062500 1 0 0 0 0 0 3 109969
-0.001896 -0.000422 0.119814 -0.104182 0.421814 0.186251 -0.062500 1 0 0 0 0 0 3 110964
-0.001896 -0.000422 0.119814 -0.104170 0.421811 0.186245 -0.062500 1 0 0 0 0 0 3 112220
-0.001896 -0.000422 0.119814 -0.104180 0.421813 0.186251 -0.062500 1 0 0 0 0 0 3 113054
-0.001896 -0.000422 0.119814 -0.104181 0.421813 0.186251 -0.062500 1 0 0 0 0 0 3 114264
-0.001896 -0.000422 0.119814 -0.104185 0.421825 0.186245 -0.062500 1 0 0 0 0 0 3 115064
-0.001896 -0.000422 0.119814 -0.104182 0.421815 0.186251 -0.062500 1 0 0 0 0 0 3 116217
-0.001896 -0.000422 0.119814 -0.104182 0.421814 0.186251 -0.062500 1 0 0 0 0 0 3 117060
-0.001896 -0.000422 0.119814 -0.104182 0.421814 0.186252 -0.062500 1 0 0 0 0 0 3 118213
-0.001896 -0.000422 0.119814 -0.104170 0.421811 0.186245 -0.062500 1 0 0 0 0 0 3 119063
-0.001896 -0.000422 0.119814 -0.104180 0.421814 0.186251 -0.062500 1 0 0 0 0 0 3 119961
-0.001896 -0.000422 0.119814 -0.104189 0.421805 0.186244 -0.062500 1 0 0 0 0 0 3 120960
-0.001896 -0.000422 0.119814 -0.104182 0.421813 0.186250 -0.062500 1 0 0 0 0 0 3 121992
-0.001896 -0.000422 0.119814 -0.104182 0.421813 0.186251 -0.062500 1 0 0 0 0 0 3 122910
-0.001896 -0.000422 0.119814 -0.104182 0.421814 0.186251 -0.062500 1 0 0 0 0 0 3 124087
-0.001896 -0.000422 0.119814 -0.104182 0.421814 0.186252 -0.062500 1 0 0 0 0 0 3 124978
-0.001896 -0.000422 0.119814 -0.104185 0.421825 0.186245 -0.062500 1 0 0 0 0 0 3 125967
-0.001896 -0.000422 0.119814 -0.104170 0.421813 0.186244 -0.062500 1 0 0 0 0 0 3 127081
-0.001896 -0.000422 0.119814 -0.104180 0.421814 0.186250 -0.062500 1 0 0 0 0 0 3 127985
-0.001896 -0.000422 0.119814 -0.104181 0.421814 0.186251 -0.062500 1 0 0 0 0 0 3 128960
-0.001896 -0.000422 0.119814 -0.104181 0.421814 0.186251 -0.062500 1 0 0 0 0 0 3 129956
-0.001896 -0.000422 0.119814 -0.104181 0.421814 0.186252 -0.062500 1 0 0 0 0 0 3 130958
-0.001896 -0.000422 0.119814 -0.104190 0.421805 0.186245 -0.062500 1 0 0 0 0 0 3 131956
-0.001896 -0.000422 0.119814 -0.104183 0.421813 0.186251 -0.062500 1 0 0 0 0 0 3 132966
-0.001896 -0.000422 0.119814 -0.104182 0.421814 0.186251 -0.062500 1 0 0 0 0 0 3 133960
-0.001896 -0.000422 0.119814 -0.104170 0.421811 0.186245 -0.062500 1 0 0 0 0 0 3 134957
-0.001896 -0.000422 0.119814 -0.104180 0.421813 0.186251 -0.062500 1 0 0 0 0 0 3 135957
-0.001896 -0.000422 0.119814 -0.104181 0.421813 0.186251 -0.062500 1 0 0 0 0 0 3 136997
-0.001896 -0.000422 0.119814 -0.104185 0.421825 0.186245 -0.062500 1 0 0 0 0 0 3 138213
-0.001896 -0.000422 0.119814 -0.104182 0.421815 0.186251 -0.062500 1 0 0 0 0 0 3 139129
-0.001896 -0.000422 0.119814 -0.104182 0.421814 0.186251 -0.062500 1 0 0 0 0 0 3 139947
-0.001896 -0.000422 0.119814 -0.104182 0.421814 0.186252 -0.062500 1 0 0 0 0 0 3 140930
-0.001896 -0.000422 0.119814 -0.104182 0.421814 0.186252 -0.062500 1 0 0 0 0 0 3 141963
-0.001896 -0.000422 0.119814 -0.104178 0.421803 0.186238 -0.062500 1 0 0 0 0 0 3 142966
-0.001896 -0.000422 0.119814 -0.104181 0.421812 0.186250 -0.062500 1 0 0 0 0 0 3 143960
-0.001896 -0.000422 0.119814 -0.104182 0.421813 0.186251 -0.062500 1 0 0 0 0 0 3 144966
-0.001896 -0.000422 0.119814 -0.104182 0.421814 0.186251 -0.062500 1 0 0 0 0 0 3 146239
-0.001896 -0.000422 0.119814 -0.104182 0.421814 0.186251 -0.062500 1 0 0 0 0 0 3 146978
-0.001896 -0.000422 0.119814 -0.104182 0.421814 0.186252 -0.062500 1 0 0 0 0 0 3 148244
-0.001896 -0.000422 0.119814 -0.104185 0.421825 0.186245 -0.062500 1 0 0 0 0 0 3 149032
-0.001896 -0.000422 0.119814 -0.104182 0.421816 0.186251 -0.062500 1 0 0 0 0 0 3 150201
-0.001896 -0.000422 0.119814 -0.104170 0.421812 0.186245 -0.062500 1 0 0 0 0 0 3 151058
-0.001896 -0.000422 0.119814 -0.104180 0.421814 0.186251 -0.062500 1 0 0 0 0 0 3 152201
-0.001896 -0.000422 0.119814 -0.104181 0.421814 0.186251 -0.062500 1 0 0 0 0 0 3 153075
-0.001896 -0.000422 0.119814 -0.104190 0.421805 0.186244 -0.062500 1 0 0 0 0 0 3 153985
-0.001896 -0.000422 0.119814 -0.104183 0.421813 0.186251 -0.062500 1 0 0 0 0 0 3 154992
-0.001896 -0.000422 0.119814 -0.104182 0.421814 0.186251 -0.062500 1 0 0 0 0 0 3 155985
-0.001896 -0.000422 0.119814 -0.104182 0.421814 0.186251 -0.062500 1 0 0 0 0 0 3 157161
-0.001896 -0.000422 0.119814 -0.104182 0.421814 0.186252 -0.062500 1 0 0 0 0 0 3 157938
-0.001896 -0.000422 0.119814 -0.104173 0.421823 0.186238 -0.062500 1 0 0 0 0 0 3 158956
-0.001896 -0.000422 0.119814 -0.104181 0.421815 0.186250 -0.062500 1 0 0 0 0 0 3 160046
-0.001896 -0.000422 0.119814 -0.104181 0.421814 0.186251 -0.062500 1 0 0 0 0 0 3 160998
-0.001896 -0.000422 0.119814 -0.104181 0.421814 0.186251 -0.062500 1 0 0 0 0 0 3 161931
-0.001896 -0.000422 0.119814 -0.104182 0.421814 0.186251 -0.062500 1 0 0 0 0 0 3 162938
-0.001896 -0.000422 0.119814 -0.104182 0.421814 0.186252 -0.062500 1 0 0 0 0 0 3 163927
-0.001896 -0.000422 0.119814 -0.104190 0.421805 0.186245 -0.062500 1 0 0 0 0 0 3 164931
-0.001896 -0.000422 0.119814 -0.104183 0.421813 0.186251 -0.062500 1 0 0 0 0 0 3 165931
-0.001896 -0.000422 0.119814 -0.104170 0.421811 0.186245 -0.062500 1 0 0 0 0 0 3 166938
-0.001896 -0.000422 0.119814 -0.104180 0.421813 0.186251 -0.062500 1 0 0 0 0 0 3 167931
-0.001896 -0.000422 0.119814 -0.104181 0.421813 0.186251 -0.062500 1 0 0 0 0 0 3 168938
-0.001896 -0.000422 0.119814 -0.104181 0.421814 0.186251 -0.062500 1 0 0 0 0 0 3 169931
-0.001896 -0.000422 0.119814 -0.104185 0.421825 0.186245 -0.062500 1 0 0 0 0 0 3 171016
-0.001896 -0.000422 0.119814 -0.104182 0.421815 0.186251 -0.062500 1 0 0 0 0 0 3 172182
-0.001896 -0.000422 0.119814 -0.104182 0.421814 0.186251 -0.062500 1 0 0 0 0 0 3 173029
-0.001896 -0.000422 0.119814 -0.104170 0.421812 0.186245 -0.062500 1 0 0 0 0 0 3 173956
-0.001896 -0.000422 0.119814 -0.104180 0.421814 0.186251 -0.062500 1 0 0 0 0 0 3 174963
-0.001896 -0.000422 0.119814 -0.104181 0.421814 0.186251 -0.062500 1 0 0 0 0 0 3 175933
-0.001896 -0.000422 0.119814 -0.104189 0.421805 0.186244 -0.062500 1 0 0 0 0 0 3 176938
-0.001896 -0.000422 0.119814 -0.104183 0.421813 0.186251 -0.062500 1 0 0 0 0 0 3 177936
-0.001896 -0.000422 0.119814 -0.104182 0.421813 0.186251 -0.062500 1 0 0 0 0 0 3 178949
-0.001896 -0.000422 0.119814 -0.104182 0.421814 0.186252 -0.062500 1 0 0 0 0 0 3 180063
-0.001896 -0.000422 0.119814 -0.104182 0.421814 0.186252 -0.062500 1 0 0 0 0 0 3 181070
-0.001896 -0.000422 0.119814 -0.104173 0.421823 0.186238 -0.062500 1 0 0 0 0 0 3 182135
-0.001896 -0.000422 0.119814 -0.104180 0.421815 0.186250 -0.062500 1 0 0 0 0 0 3 183126
-0.001896 -0.000422 0.119814 -0.104181 0.421814 0.186251 -0.062500 1 0 0 0 0 0 3 184083
-0.001896 -0.000422 0.119814 -0.104181 0.421814 0.186251 -0.062500 1 0 0 0 0 0 3 185088
-0.001896 -0.000422 0.119814 -0.104181 0.421814 0.186251 -0.062500 1 0 0 0 0 0 3 186052
-0.001896 -0.000422 0.119814 -0.104190 0.421805 0.186245 -0.062500 1 0 0 0 0 0 3 187051
-0.001896 -0.000422 0.119814 -0.104183 0.421813 0.186251 -0.062500 1 0 0 0 0 0 3 187973
-0.001896 -0.000422 0.119814 -0.104182 0.421814 0.186251 -0.062500 1 0 0 0 0 0 3 189042
-0.001896 -0.000422 0.119814 -0.104170 0.421811 0.186245 -0.062500 1 0 0 0 0 0 3 189939
-0.001896 -0.000422 0.119814 -0.104180 0.421813 0.186251 -0.062500 1 0 0 0 0 0 3 191018
-0.001896 -0.000422 0.119814 -0.104181 0.421813 0.186251 -0.062500 1 0 0 0 0 0 3 191988
-0.001896 -0.000422 0.119814 -0.104181 0.421813 0.186252 -0.062500 1 0 0 0 0 0 3 192993
-0.001896 -0.000422 0.119814 -0.104185 0.421825 0.186245 -0.062500 1 0 0 0 0 0 3 193980
-0.001896 -0.000422 0.119814 -0.104182 0.421815 0.186251 -0.062500 1 0 0 0 0 0 3 194965
-0.001896 -0.000422 0.119814 -0.104182 0.421814 0.186251 -0.062500 1 0 0 0 0 0 3 195964
-0.001896 -0.000422 0.119814 -0.104182 0.421814 0.186252 -0.062500 1 0 0 0 0 0 3 196957
-0.001896 -0.000422 0.119814 -0.104178 0.421803 0.186238 -0.062500 1 0 0 0 0 0 3 197963
-0.001896 -0.000422 0.119814 -0.104181 0.421812 0.186250 -0.062500 1 0 0 0 0 0 3 198930
-0.001896 -0.000422 0.119814 -0.104182 0.421813 0.186251 -0.062500 1 0 0 0 0 0 3 199930
-0.001896 -0.000422 0.119814 -0.104182 0.421814 0.186251 -0.062500 1 0 0 0 0 0 3 200936
-0.001896 -0.000422 0.119814 -0.104182 0.421814 0.186251 -0.062500 1 0 0 0 0 0 3 201937
-0.001896 -0.000422 0.119814 -0.104182 0.421814 0.186252 -0.062500 1 0 0 0 0 0 3 202931
-0.001896 -0.000422 0.119814 -0.104182 0.421814 0.186252 -0.062500 1 0 0 0 0 0 3 204046
-0.001896 -0.000422 0.119814 -0.104185 0.421826 0.186245 -0.062500 1 0 0 0 0 0 3 204965
-0.001896 -0.000422 0.119814 -0.104170 0.421813 0.186244 -0.062500 1 0 0 0 0 0 3 206030
-0.001896 -0.000422 0.119814 -0.104180 0.421814 0.186251 -0.062500 1 0 0 0 0 0 3 206969
-0.001896 -0.000422 0.119814 -0.104181 0.421814 0.186251 -0.062500 1 0 0 0 0 0 3 207938
-0.001896 -0.000422 0.119814 -0.104181 0.421814 0.186251 -0.062500 1 0 0 0 0 0 3 208939
-0.001896 -0.000422 0.119814 -0.104190 0.421805 0.186245 -0.062500 1 0 0 0 0 0 3 209942
-0.001896 -0.000422 0.119814 -0.104183 0.421813 0.186251 -0.062500 1 0 0 0 0 0 3 210941
-0.001896 -0.000422 0.119814 -0.104182 0.421814 0.186251 -0.062500 1 0 0 0 0 0 3 212109
-0.001896 -0.000422 0.119814 -0.104182 0.421814 0.186252 -0.062500 1 0 0 0 0 0 3 213093
-0.001896 -0.000422 0.119814 -0.104170 0.421811 0.186245 -0.062500 1 0 0 0 0 0 3 214108
-0.001896 -0.000422 0.119814 -0.104180 0.421813 0.186251 -0.062500 1 0 0 0 0 0 3 215121
-0.001896 -0.000422 0.119814 -0.104185 0.421825 0.186245 -0.062500 1 0 0 0 0 0 3 216066
-0.001896 -0.000422 0.119814 -0.104182 0.421815 0.186251 -0.062500 1 0 0 0 0 0 3 217158
-0.001896 -0.000422 0.119814 -0.104182 0.421814 0.186251 -0.062500 1 0 0 0 0 0 3 218037
-0.001896 -0.000422 0.119814 -0.104182 0.421814 0.186251 -0.062500 1 0 0 0 0 0 3 219180
-0.001896 -0.000422 0.119814 -0.104182 0.421814 0.186252 -0.062500 1 0 0 0 0 0 3 219959
-0.001896 -0.000422 0.119814 -0.104178 0.421803 0.186238 -0.062500 1 0 0 0 0 0 3 221012
-0.001896 -0.000422 0.119814 -0.104181 0.421812 0.186250 -0.062500 1 0 0 0 0 0 3 221986
-0.001896 -0.000422 0.119814 -0.104181 0.421813 0.186251 -0.062500 1 0 0 0 0 0 3 222889
-0.001896 -0.000422 0.119814 -0.104181 0.421814 0.186251 -0.062500 1 0 0 0 0 0 3 224104
-0.001896 -0.000422 0.119814 -0.104182 0.421814 0.186251 -0.062500 1 0 0 0 0 0 3 225174
-0.001896 -0.000422 0.119814 -0.104182 0.421814 0.186252 -0.062500 1 0 0 0 0 0 3 225964
-0.001896 -0.000422 0.119814 -0.104185 0.421825 0.186245 -0.062500 1 0 0 0 0 0 3 226985
-0.001896 -0.000422 0.119814 -0.104182 0.421816 0.186251 -0.062500 1 0 0 0 0 0 3 227984
-0.001896 -0.000422 0.119814 -0.104182 0.421815 0.186251 -0.062500 1 0 0 0 0 0 3 228909
-0.001896 -0.000422 0.119814 -0.104170 0.421812 0.186245 -0.062500 1 0 0 0 0 0 3 229928
-0.001896 -0.000422 0.119814 -0.104180 0.421814 0.186251 -0.062500 1 0 0 0 0 0 3 230931
-0.001896 -0.000422 0.119814 -0.104189 0.421805 0.186244 -0.062500 1 0 0 0 0 0 3 231934
-0.001896 -0.000422 0.119814 -0.104183 0.421813 0.186250 -0.062500 1 0 0 0 0 0 3 232909
-0.001896 -0.000422 0.119814 -0.104182 0.421814 0.186251 -0.062500 1 0 0 0 0 0 3 233925
-0.001896 -0.000422 0.119814 -0.104182 0.421814 0.186251 -0.062500 1 0 0 0 0 0 3 234908
-0.001896 -0.000422 0.119814 -0.104182 0.421814 0.186252 -0.062500 1 0 0 0 0 0 3 235915
-0.001896 -0.000422 0.119814 -0.104170 0.421811 0.186245 -0.062500 1 0 0 0 0 0 3 236903
-0.001896 -0.000422 0.119814 -0.104180 0.421813 0.186251 -0.062500 1 0 0 0 0 0 3 238001
-0.001896 -0.000422 0.119814 -0.104184 0.421825 0.186245 -0.062500 1 0 0 0 0 0 3 238908
-0.001896 -0.000422 0.119814 -0.104182 0.421815 0.186251 -0.062500 1 0 0 0 0 0 3 240003
-0.001896 -0.000422 0.119814 -0.104181 0.421814 0.186251 -0.062500 1 0 0 0 0 0 3 240922
-0.001896 -0.000422 0.119814 -0.104181 0.421814 0.186252 -0.062500 1 0 0 0 0 0 3 241916
-0.001896 -0.000422 0.119814 -0.104190 0.421805 0.186245 -0.062500 1 0 0 0 0 0 3 242914
-0.001896 -0.000422 0.119814 -0.104183 0.421813 0.186251 -0.062500 1 0 0 0 0 0 3 243918
-0.001896 -0.000422 0.119814 -0.104182 0.421814 0.186251 -0.062500 1 0 0 0 0 0 3 244911
-0.001896 -0.000422 0.119814 -0.104170 0.421811 0.186245 -0.062500 1 0 0 0 0 0 3 246124
-0.001896 -0.000422 0.119814 -0.104180 0.421813 0.186251 -0.062500 1 0 0 0 0 0 3 247250
-0.001896 -0.000422 0.119814 -0.104181 0.421813 0.186251 -0.062500 1 0 0 0 0 0 3 247970
-0.001896 -0.000422 0.119814 -0.104181 0.421814 0.186252 -0.062500 1 0 0 0 0 0 3 249190
-0.001896 -0.000422 0.119814 -0.104185 0.421825 0.186245 -0.062500 1 0 0 0 0 0 3 250043
-0.001896 -0.000422 0.119814 -0.104182 0.421816 0.186251 -0.062500 1 0 0 0 0 0 3 251248
-0.001896 -0.000422 0.119814 -0.104182 0.421815 0.186251 -0.062500 1 0 0 0 0 0 3 252222
-0.001896 -0.000422 0.119814 -0.104170 0.421812 0.186245 -0.062500 1 0 0 0 0 0 3 253048
-0.001896 -0.000422 0.119814 -0.104180 0.421814 0.186251 -0.062500 1 0 0 0 0 0 3 253937
-0.001896 -0.000422 0.119814 -0.104189 0.421805 0.186244 -0.062500 1 0 0 0 0 0 3 255015
-0.001896 -0.000422 0.119814 -0.104182 0.421813 0.186250 -0.062500 1 0 0 0 0 0 3 255935
-0.001896 -0.000422 0.119814 -0.104182 0.421814 0.186251 -0.062500 1 0 0 0 0 0 3 256927
-0.001896 -0.000422 0.119814 -0.104182 0.421814 0.186251 -0.062500 1 0 0 0 0 0 3 258099
-0.001896 -0.000422 0.119814 -0.104182 0.421814 0.186252 -0.062500 1 0 0 0 0 0 3 259118
-0.001896 -0.000422 0.119814 -0.104185 0.421826 0.186245 -0.062500 1 0 0 0 0 0 3 259930
-0.001896 -0.000422 0.119814 -0.104170 0.421813 0.186244 -0.062500 1 0 0 0 0 0 3 261018
-0.001896 -0.000422 0.119814 -0.104180 0.421814 0.186250 -0.062500 1 0 0 0 0 0 3 261980
-0.001896 -0.000422 0.119814 -0.104181 0.421814 0.186251 -0.062500 1 0 0 0 0 0 3 262910
-0.001896 -0.000422 0.119814 -0.104181 0.421814 0.186251 -0.062500 1 0 0 0 0 0 3 263903
-0.001896 -0.000422 0.119814 -0.104190 0.421805 0.186244 -0.062500 1 0 0 0 0 0 3 264906
-0.001896 -0.000422 0.119814 -0.104183 0.421813 0.186251 -0.062500 1 0 0 0 0 0 3 265906
-0.001896 -0.000422 0.119814 -0.104182 0.421814 0.186251 -0.062500 1 0 0 0 0 0 3 266910
-0.001896 -0.000422 0.119814 -0.104182 0.421814 0.186251 -0.062500 1 0 0 0 0 0 3 267903
-0.001896 -0.000422 0.119814 -0.104170 0.421811 0.186245 -0.062500 1 0 0 0 0 0 3 268905
-0.001896 -0.000422 0.119814 -0.104180 0.421813 0.186251 -0.062500 1 0 0 0 0 0 3 269879
-0.001896 -0.000422 0.119814 -0.104181 0.421813 0.186251 -0.062500 1 0 0 0 0 0 3 270911
-0.001896 -0.000422 0.119814 -0.104185 0.421825 0.186245 -0.062500 1 0 0 0 0 0 3 272835
-0.001896 -0.000422 0.119814 -0.104182 0.421815 0.186251 -0.062500 1 0 0 0 0 0 3 273996
-0.001896 -0.000422 0.119814 -0.104182 0.421814 0.186251 -0.062500 1 0 0 0 0 0 3 274927
-0.001896 -0.000422 0.119814 -0.104182 0.421814 0.186252 -0.062500 1 0 0 0 0 0 3 275916
-0.001896 -0.000422 0.119814 -0.104190 0.421805 0.186245 -0.062500 1 0 0 0 0 0 3 276916
-0.001896 -0.000422 0.119814 -0.104183 0.421813 0.186251 -0.062500 1 0 0 0 0 0 3 277913
-0.001896 -0.000422 0.119814 -0.104170 0.421811 0.186245 -0.062500 1 0 0 0 0 0 3 278914
-0.001896 -0.000422 0.119814 -0.104180 0.421813 0.186251 -0.062500 1 0 0 0 0 0 3 280060
-0.001896 -0.000422 0.119814 -0.104181 0.421814 0.186251 -0.062500 1 0 0 0 0 0 3 281076
-0.001896 -0.000422 0.119814 -0.104182 0.421814 0.186251 -0.062500 1 0 0 0 0 0 3 282083
-0.001896 -0.000422 0.119814 -0.104182 0.421814 0.186252 -0.062500 1 0 0 0 0 0 3 283092
-0.001896 -0.000422 0.119814 -0.104185 0.421826 0.186245 -0.062500 1 0 0 0 0 0 3 284102
-0.001896 -0.000422 0.119814 -0.104182 0.421816 0.186251 -0.062500 1 0 0 0 0 0 3 285040
-0.001896 -0.000422 0.119814 -0.104170 0.421812 0.186245 -0.062500 1 0 0 0 0 0 3 286102
-0.001896 -0.000422 0.119814 -0.104180 0.421814 0.186251 -0.062500 1 0 0 0 0 0 3 286870
-0.001896 -0.000422 0.119814 -0.104181 0.421814 0.186251 -0.062500 1 0 0 0 0 0 3 288032
-0.001896 -0.000422 0.119814 -0.104190 0.421805 0.186244 -0.062500 1 0 0 0 0 0 3 288937
-0.001896 -0.000422 0.119814 -0.104183 0.421813 0.186251 -0.062500 1 0 0 0 0 0 3 289893
-0.001896 -0.000422 0.119814 -0.104182 0.421814 0.186251 -0.062500 1 0 0 0 0 0 3 291072
-0.001896 -0.000422 0.119814 -0.104182 0.421814 0.186251 -0.062500 1 0 0 0 0 0 3 291998
-0.001896 -0.000422 0.119814 -0.104182 0.421814 0.186252 -0.062500 1 0 0 0 0 0 3 292933
-0.001896 -0.000422 0.119814 -0.104170 0.421811 0.186245 -0.062500 1 0 0 0 0 0 3 294053
-0.001896 -0.000422 0.119814 -0.104180 0.421813 0.186251 -0.062500 1 0 0 0 0 0 3 294958
-0.001896 -0.000422 0.119814 -0.104185 0.421825 0.186245 -0.062500 1 0 0 0 0 0 3 295934
-0.001896 -0.000422 0.119814 -0.104182 0.421815 0.186251 -0.062500 1 0 0 0 0 0 3 296931
-0.001896 -0.000422 0.119814 -0.104182 0.421814 0.186251 -0.062500 1 0 0 0 0 0 3 297938
-0.001896 -0.000422 0.119814 -0.104182 0.421814 0.186252 -0.062500 1 0 0 0 0 0 3 298929
-0.001896 -0.000422 0.119814 -0.104190 0.421805 0.186245 -0.062500 1 0 0 0 0 0 3 299931
-0.001896 -0.000422 0.119814 -0.104183 0.421813 0.186251 -0.062500 1 0 0 0 0 0 3 300926
-0.001896 -0.000422 0.119814 -0.104170 0.421811 0.186245 -0.062500 1 0 0 0 0 0 3 301943
-0.001896 -0.000422 0.119814 -0.104180 0.421813 0.186251 -0.062500 1 0 0 0 0 0 3 302931
-0.001896 -0.000422 0.119814 -0.104181 0.421814 0.186251 -0.062500 1 0 0 0 0 0 3 303988
-0.001896 -0.000422 0.119814 -0.104181 0.421814 0.186251 -0.062500 1 0 0 0 0 0 3 305176
-0.001896 -0.000422 0.119814 -0.104181 0.421814 0.186252 -0.062500 1 0 0 0 0 0 3 306014
-0.001896 -0.000422 0.119814 -0.104185 0.421826 0.186245 -0.062500 1 0 0 0 0 0 3 306919
-0.001896 -0.000422 0.119814 -0.104182 0.421816 0.186251 -0.062500 1 0 0 0 0 0 3 307870
-0.001896 -0.000422 0.119814 -0.104170 0.421812 0.186245 -0.062500 1 0 0 0 0 0 3 308914
-0.001896 -0.000422 0.119814 -0.104180 0.421814 0.186251 -0.062500 1 0 0 0 0 0 3 309916
-0.001896 -0.000422 0.119814 -0.104189 0.421805 0.186244 -0.062500 1 0 0 0 0 0 3 310912
-0.001896 -0.000422 0.119814 -0.104182 0.421813 0.186250 -0.062500 1 0 0 0 0 0 3 311929
-0.001896 -0.000422 0.119814 -0.104182 0.421814 0.186251 -0.062500 1 0 0 0 0 0 3 313030
-0.001896 -0.000422 0.119814 -0.104182 0.421814 0.186251 -0.062500 1 0 0 0 0 0 3 314052
-0.001896 -0.000422 0.119814 -0.104182 0.421814 0.186252 -0.062500 1 0 0 0 0 0 3 315095
-0.001896 -0.000422 0.119814 -0.104182 0.421814 0.186252 -0.062500 1 0 0 0 0 0 3 315954
-0.001896 -0.000422 0.119814 -0.104173 0.421823 0.186238 -0.062500 1 0 0 0 0 0 3 317080
-0.001896 -0.000422 0.119814 -0.104180 0.421815 0.186250 -0.062500 1 0 0 0 0 0 3 318106
-0.001896 -0.000422 0.119814 -0.104181 0.421814 0.186251 -0.062500 1 0 0 0 0 0 3 318992
-0.001896 -0.000422 0.119814 -0.104181 0.421814 0.186251 -0.062500 1 0 0 0 0 0 3 319926
-0.001896 -0.000422 0.119814 -0.104181 0.421814 0.186251 -0.062500 1 0 0 0 0 0 3 320891
-0.001896 -0.000422 0.119814 -0.104190 0.421805 0.186245 -0.062500 1 0 0 0 0 0 3 321901
-0.001896 -0.000422 0.119814 -0.104183 0.421813 0.186251 -0.062500 1 0 0 0 0 0 3 322931
-0.001896 -0.000422 0.119814 -0.104182 0.421814 0.186251 -0.062500 1 0 0 0 0 0 3 324109
-0.001896 -0.000422 0.119814 -0.104182 0.421814 0.186252 -0.062500 1 0 0 0 0 0 3 325021
-0.001896 -0.000422 0.119814 -0.104170 0.421811 0.186245 -0.062500 1 0 0 0 0 0 3 325867
-0.001896 -0.000422 0.119814 -0.104180 0.421813 0.186251 -0.062500 1 0 0 0 0 0 3 326924
-0.001896 -0.000422 0.119814 -0.104181 0.421814 0.186251 -0.062500 1 0 0 0 0 0 3 327985
-0.001896 -0.000422 0.119814 -0.104185 0.421825 0.186245 -0.062500 1 0 0 0 0 0 3 328881
-0.001896 -0.000422 0.119814 -0.104182 0.421816 0.186251 -0.062500 1 0 0 0 0 0 3 329882
-0.001896 -0.000422 0.119814 -0.104182 0.421815 0.186251 -0.062500 1 0 0 0 0 0 3 330880
-0.001896 -0.000422 0.119814 -0.104182 0.421814 0.186252 -0.062500 1 0 0 0 0 0 3 331889
-0.001896 -0.000422 0.119814 -0.104178 0.421803 0.186238 -0.062500 1 0 0 0 0 0 3 332881
-0.001896 -0.000422 0.119814 -0.104181 0.421813 0.186250 -0.062500 1 0 0 0 0 0 3 333881
-0.001896 -0.000422 0.119814 -0.104182 0.421814 0.186251 -0.062500 1 0 0 0 0 0 3 334881
-0.001896 -0.000422 0.119814 -0.104182 0.421814 0.186251 -0.062500 1 0 0 0 0 0 3 335888
-0.001896 -0.000422 0.119814 -0.104182 0.421814 0.186251 -0.062500 1 0 0 0 0 0 3 336878
-0.001896 -0.000422 0.119814 -0.104182 0.421814 0.186252 -0.062500 1 0 0 0 0 0 3 338008
-0.001896 -0.000422 0.119814 -0.104182 0.421814 0.186252 -0.062500 1 0 0 0 0 0 3 338954
-0.001896 -0.000422 0.119814 -0.104185 0.421826 0.186245 -0.062500 1 0 0 0 0 0 3 340039
-0.001896 -0.000422 0.119814 -0.104170 0.421813 0.186244 -0.062500 1 0 0 0 0 0 3 340921
-0.001896 -0.000422 0.119814 -0.104180 0.421814 0.186251 -0.062500 1 0 0 0 0 0 3 341872
-0.001896 -0.000422 0.119814 -0.104181 0.421814 0.186251 -0.062500 1 0 0 0 0 0 3 342889
-0.001896 -0.000422 0.119814 -0.104190 0.421805 0.186244 -0.062500 1 0 0 0 0 0 3 343897
-0.001896 -0.000422 0.119814 -0.104183 0.421813 0.186250 -0.062500 1 0 0 0 0 0 3 344888
-0.001896 -0.000422 0.119814 -0.104182 0.421814 0.186251 -0.062500 1 0 0 0 0 0 3 345893
-0.001896 -0.000422 0.119814 -0.104182 0.421814 0.186251 -0.062500 1 0 0 0 0 0 3 347061
-0.001896 -0.000422 0.119814 -0.104182 0.421814 0.186252 -0.062500 1 0 0 0 0 0 3 348202
-0.001896 -0.000422 0.119814 -0.104170 0.421811 0.186245 -0.062500 1 0 0 0 0 0 3 349197
-0.001896 -0.000422 0.119814 -0.104180 0.421813 0.186251 -0.062500 1 0 0 0 0 0 3 349978
-0.001896 -0.000422 0.119814 -0.104181 0.421814 0.186251 -0.062500 1 0 0 0 0 0 3 351155
-0.001896 -0.000422 0.119814 -0.104185 0.421825 0.186245 -0.062500 1 0 0 0 0 0 3 352003
-0.001896 -0.000422 0.119814 -0.104182 0.421816 0.186251 -0.062500 1 0 0 0 0 0 3 353035
-0.001896 -0.000422 0.119814 -0.104182 0.421815 0.186251 -0.062500 1 0 0 0 0 0 3 354186
-0.001896 -0.000422 0.119814 -0.104190 0.421806 0.186245 -0.062500 1 0 0 0 0 0 3 355060
-0.001896 -0.000422 0.119814 -0.104183 0.421813 0.186251 -0.062500 1 0 0 0 0 0 3 355973
-0.001896 -0.000422 0.119814 -0.104170 0.421811 0.186245 -0.062500 1 0 0 0 0 0 3 356936
-0.001896 -0.000422 0.119814 -0.104180 0.421813 0.186250 -0.062500 1 0 0 0 0 0 3 357967
-0.001896 -0.000422 0.119814 -0.104181 0.421814 0.186251 -0.062500 1 0 0 0 0 0 3 358991
-0.001896 -0.000422 0.119814 -0.104181 0.421814 0.186251 -0.062500 1 0 0 0 0 0 3 359852
-0.001896 -0.000422 0.119814 -0.104182 0.421814 0.186252 -0.062500 1 0 0 0 0 0 3 360914
-0.001896 -0.000422 0.119814 -0.104185 0.421826 0.186245 -0.062500 1 0 0 0 0 0 3 361992
-0.001896 -0.000422 0.119814 -0.104182 0.421816 0.186251 -0.062500 1 0 0 0 0 0 3 362911
-0.001896 -0.000422 0.119814 -0.104182 0.421815 0.186251 -0.062500 1 0 0 0 0 0 3 363881
-0.001896 -0.000422 0.119814 -0.104170 0.421812 0.186245 -0.062500 1 0 0 0 0 0 3 364908
-0.001896 -0.000422 0.119814 -0.104180 0.421814 0.186251 -0.062500 1 0 0 0 0 0 3 365903
-0.001896 -0.000422 0.119814 -0.104189 0.421805 0.186244 -0.062500 1 0 0 0 0 0 3 366912
-0.001896 -0.000422 0.119814 -0.104183 0.421813 0.186250 -0.062500 1 0 0 0 0 0 3 367908
-0.001896 -0.000422 0.119814 -0.104182 0.421814 0.186251 -0.062500 1 0 0 0 0 0 3 368907
-0.001896 -0.000422 0.119814 -0.104182 0.421814 0.186251 -0.062500 1 0 0 0 0 0 3 369904
-0.001896 -0.000422 0.119814 -0.104182 0.421814 0.186252 -0.062500 1 0 0 0 0 0 3 370915
-0.001896 -0.000422 0.119814 -0.104182 0.421814 0.186252 -0.062500 1 0 0 0 0 0 3 372002
-0.001896 -0.000422 0.119814 -0.104173 0.421823 0.186238 -0.062500 1 0 0 0 0 0 3 372865
-0.001896 -0.000422 0.119814 -0.104181 0.421815 0.186250 -0.062500 1 0 0 0 0 0 3 373957
-0.001896 -0.000422 0.119814 -0.104181 0.421814 0.186251 -0.062500 1 0 0 0 0 0 3 374942
-0.001896 -0.000422 0.119814 -0.104181 0.421814 0.186251 -0.062500 1 0 0 0 0 0 3 375916
-0.001896 -0.000422 0.119814 -0.104181 0.421814 0.186252 -0.062500 1 0 0 0 0 0 3 376910
-0.001896 -0.000422 0.119814 -0.104190 0.421805 0.186245 -0.062500 1 0 0 0 0 0 3 377922
-0.001896 -0.000422 0.119814 -0.104183 0.421813 0.186251 -0.062500 1 0 0 0 0 0 3 378921
-0.001896 -0.000422 0.119814 -0.104182 0.421814 0.186251 -0.062500 1 0 0 0 0 0 3 380176
-0.001896 -0.000422 0.119814 -0.104170 0.421811 0.186245 -0.062500 1 0 0 0 0 0 3 380993
-0.001896 -0.000422 0.119814 -0.104180 0.421813 0.186251 -0.062500 1 0 0 0 0 0 3 382055
-0.001896 -0.000422 0.119814 -0.104181 0.421814 0.186251 -0.062500 1 0 0 0 0 0 3 383036
-0.001896 -0.000422 0.119814 -0.104181 0.421814 0.186252 -0.062500 1 0 0 0 0 0 3 384043
-0.001896 -0.000422 0.119814 -0.104185 0.421826 0.186245 -0.062500 1 0 0 0 0 0 3 385101
-0.001896 -0.000422 0.119814 -0.104182 0.421816 0.186251 -0.062500 1 0 0 0 0 0 3 386006
-0.001896 -0.000422 0.119814 -0.104182 0.421815 0.186251 -0.062500 1 0 0 0 0 0 3 386882
-0.001896 -0.000422 0.119814 -0.104169 0.421812 0.186245 -0.062500 1 0 0 0 0 0 3 387960
-0.001896 -0.000422 0.119814 -0.104188 0.421805 0.186244 -0.062500 1 0 0 0 0 0 3 388909
-0.001896 -0.000422 0.119814 -0.104182 0.421813 0.186250 -0.062500 1 0 0 0 0 0 3 389902
-0.001896 -0.000422 0.119814 -0.104182 0.421814 0.186251 -0.062500 1 0 0 0 0 0 3 390996
-0.001896 -0.000422 0.119814 -0.104182 0.421814 0.186251 -0.062500 1 0 0 0 0 0 3 392052
-0.001896 -0.000422 0.119814 -0.104182 0.421814 0.186251 -0.062500 1 0 0 0 0 0 3 392861
-0.001896 -0.000422 0.119814 -0.104182 0.421814 0.186252 -0.062500 1 0 0 0 0 0 3 394019
-0.001896 -0.000422 0.119814 -0.104182 0.421814 0.186252 -0.062500 1 0 0 0 0 0 3 394923
-0.001896 -0.000422 0.119814 -0.104173 0.421823 0.186238 -0.062500 1 0 0 0 0 0 3 395895
-0.001896 -0.000422 0.119814 -0.104180 0.421815 0.186250 -0.062500 1 0 0 0 0 0 3 396912
-0.001896 -0.000422 0.119814 -0.104181 0.421814 0.186251 -0.062500 1 0 0 0 0 0 3 397907
-0.001896 -0.000422 0.119814 -0.104181 0.421814 0.186251 -0.062500 1 0 0 0 0 0 3 398863
-0.001896 -0.000422 0.119814 -0.104190 0.421805 0.186244 -0.062500 1 0 0 0 0 0 3 399908
-0.001896 -0.000422 0.119814 -0.104183 0.421813 0.186251 -0.062500 1 0 0 0 0 0 3 400910
-0.001896 -0.000422 0.119814 -0.104182 0.421814 0.186251 -0.062500 1 0 0 0 0 0 3 401910
-0.001896 -0.000422 0.119814 -0.104182 0.421814 0.186251 -0.062500 1 0 0 0 0 0 3 402905
-0.001896 -0.000422 0.119814 -0.104170 0.421811 0.186245 -0.062500 1 0 0 0 0 0 3 404015
-0.001896 -0.000422 0.119814 -0.104180 0.421813 0.186251 -0.062500 1 0 0 0 0 0 3 404976
-0.001896 -0.000422 0.119814 -0.104181 0.421814 0.186251 -0.062500 1 0 0 0 0 0 3 406012
-0.001896 -0.000422 0.119814 -0.104181 0.421814 0.186252 -0.062500 1 0 0 0 0 0 3 406925
-0.001896 -0.000422 0.119814 -0.104185 0.421826 0.186245 -0.062500 1 0 0 0 0 0 3 407923
-0.001896 -0.000422 0.119814 -0.104182 0.421816 0.186251 -0.062500 1 0 0 0 0 0 3 408922
-0.001896 -0.000422 0.119814 -0.104182 0.421815 0.186251 -0.062500 1 0 0 0 0 0 3 409919
-0.001896 -0.000422 0.119814 -0.104190 0.421806 0.186245 -0.062500 1 0 0 0 0 0 3 410914
-0.001896 -0.000422 0.119814 -0.104183 0.421813 0.186251 -0.062500 1 0 0 0 0 0 3 411978
-0.001896 -0.000422 0.119814 -0.104170 0.421811 0.186245 -0.062500 1 0 0 0 0 0 3 413071
-0.001896 -0.000422 0.119814 -0.104180 0.421813 0.186251 -0.062500 1 0 0 0 0 0 3 414138
-0.001896 -0.000422 0.119814 -0.104181 0.421814 0.186251 -0.062500 1 0 0 0 0 0 3 414957
-0.001896 -0.000422 0.119814 -0.104182 0.421814 0.186251 -0.062500 1 0 0 0 0 0 3 416016
-0.001896 -0.000422 0.119814 -0.104182 0.421814 0.186252 -0.062500 1 0 0 0 0 0 3 417153
-0.001896 -0.000422 0.119814 -0.104185 0.421826 0.186245 -0.062500 1 0 0 0 0 0 3 417879
-0.001896 -0.000422 0.119814 -0.104182 0.421816 0.186251 -0.062500 1 0 0 0 0 0 3 419154
-0.001896 -0.000422 0.119814 -0.104170 0.421812 0.186245 -0.062500 1 0 0 0 0 0 3 419915
-0.001896 -0.000422 0.119814 -0.104180 0.421814 0.186251 -0.062500 1 0 0 0 0 0 3 420883
-0.001896 -0.000422 0.119814 -0.104189 0.421805 0.186244 -0.062500 1 0 0 0 0 0 3 421900
-0.001896 -0.000422 0.119814 -0.104183 0.421813 0.186250 -0.062500 1 0 0 0 0 0 3 422911
-0.001896 -0.000422 0.119814 -0.104182 0.421814 0.186251 -0.062500 1 0 0 0 0 0 3 424087
-0.001896 -0.000422 0.119814 -0.104182 0.421814 0.186251 -0.062500 1 0 0 0 0 0 3 425210
-0.001896 -0.000422 0.119814 -0.104182 0.421814 0.186251 -0.062500 1 0 0 0 0 0 3 425873
-0.001896 -0.000422 0.119814 -0.104182 0.421814 0.186252 -0.062500 1 0 0 0 0 0 3 426962
-0.001896 -0.000422 0.119814 -0.104170 0.421811 0.186245 -0.062500 1 0 0 0 0 0 3 427961
-0.001896 -0.000422 0.119814 -0.104180 0.421813 0.186251 -0.062500 1 0 0 0 0 0 3 428884
-0.001896 -0.000422 0.119814 -0.104185 0.421825 0.186245 -0.062500 1 0 0 0 0 0 3 429882
-0.001896 -0.000422 0.119814 -0.104182 0.421816 0.186251 -0.062500 1 0 0 0 0 0 3 430886
-0.001896 -0.000422 0.119814 -0.104182 0.421815 0.186251 -0.062500 1 0 0 0 0 0 3 431887
-0.001896 -0.000422 0.119814 -0.104190 0.421806 0.186244 -0.062500 1 0 0 0 0 0 3 432887
-0.001896 -0.000422 0.119814 -0.104183 0.421813 0.186251 -0.062500 1 0 0 0 0 0 3 433888
-0.001896 -0.000422 0.119814 -0.104182 0.421814 0.186251 -0.062500 1 0 0 0 0 0 3 434890
-0.001896 -0.000422 0.119814 -0.104170 0.421811 0.186245 -0.062500 1 0 0 0 0 0 3 435890
-0.001896 -0.000422 0.119814 -0.104180 0.421813 0.186251 -0.062500 1 0 0 0 0 0 3 436887
-0.001896 -0.000422 0.119814 -0.104181 0.421814 0.186251 -0.062500 1 0 0 0 0 0 3 438535
-0.001896 -0.000422 0.119814 -0.104181 0.421814 0.186251 -0.062500 1 0 0 0 0 0 3 438865
-0.001896 -0.000422 0.119814 -0.104181 0.421814 0.186252 -0.062500 1 0 0 0 0 0 3 439955
-0.001896 -0.000422 0.119814 -0.104185 0.421826 0.186245 -0.062500 1 0 0 0 0 0 3 440897
-0.001896 -0.000422 0.119814 -0.104182 0.421816 0.186251 -0.062500 1 0 0 0 0 0 3 441895
-0.001896 -0.000422 0.119814 -0.104182 0.421815 0.186252 -0.062500 1 0 0 0 0 0 3 442890
-0.001896 -0.000422 0.119814 -0.104178 0.421803 0.186238 -0.062500 1 0 0 0 0 0 3 443894
-0.001896 -0.000422 0.119814 -0.104181 0.421813 0.186250 -0.062500 1 0 0 0 0 0 3 444888
-0.001896 -0.000422 0.119814 -0.104182 0.421814 0.186251 -0.062500 1 0 0 0 0 0 3 445911
-0.001896 -0.000422 0.119814 -0.104182 0.421814 0.186251 -0.062500 1 0 0 0 0 0 3 447134
-0.001896 -0.000422 0.119814 -0.104182 0.421814 0.186251 -0.062500 1 0 0 0 0 0 3 447987
-0.001896 -0.000422 0.119814 -0.104182 0.421814 0.186252 -0.062500 1 0 0 0 0 0 3 449028
-0.001896 -0.000422 0.119814 -0.104182 0.421814 0.186252 -0.062500 1 0 0 0 0 0 3 450068
-0.001896 -0.000422 0.119814 -0.104170 0.421811 0.186245 -0.062500 1 0 0 0 0 0 3 451058
-0.001896 -0.000422 0.119814 -0.104180 0.421813 0.186251 -0.062500 1 0 0 0 0 0 3 452067
-0.001896 -0.000422 0.119814 -0.104184 0.421825 0.186245 -0.062500 1 0 0 0 0 0 3 452955
-0.001896 -0.000422 0.119814 -0.104182 0.421816 0.186251 -0.062500 1 0 0 0 0 0 3 453870
-0.001896 -0.000422 0.119814 -0.104181 0.421815 0.186251 -0.062500 1 0 0 0 0 0 3 454857
-0.001896 -0.000422 0.119814 -0.104190 0.421806 0.186245 -0.062500 1 0 0 0 0 0 3 455920
-0.001896 -0.000422 0.119814 -0.104183 0.421813 0.186251 -0.062500 1 0 0 0 0 0 3 456822
-0.001896 -0.000422 0.119814 -0.104182 0.421814 0.186251 -0.062500 1 0 0 0 0 0 3 457968
-0.001896 -0.000422 0.119814 -0.104182 0.421814 0.186252 -0.062500 1 0 0 0 0 0 3 459028
-0.001896 -0.000422 0.119814 -0.104170 0.421811 0.186245 -0.062500 1 0 0 0 0 0 3 459911
-0.001896 -0.000422 0.119814 -0.104180 0.421813 0.186251 -0.062500 1 0 0 0 0 0 3 460989
-0.001896 -0.000422 0.119814 -0.104181 0.421814 0.186251 -0.062500 1 0 0 0 0 0 3 461908
-0.001896 -0.000422 0.119814 -0.104185 0.421826 0.186245 -0.062500 1 0 0 0 0 0 3 462885
-0.001896 -0.000422 0.119814 -0.104182 0.421816 0.186251 -0.062500 1 0 0 0 0 0 3 463887
-0.001896 -0.000422 0.119814 -0.104182 0.421815 0.186251 -0.062500 1 0 0 0 0 0 3 464887
-0.001896 -0.000422 0.119814 -0.104182 0.421815 0.186252 -0.062500 1 0 0 0 0 0 3 465887
-0.001896 -0.000422 0.119814 -0.104178 0.421803 0.186238 -0.062500 1 0 0 0 0 0 3 466881
-0.001896 -0.000422 0.119814 -0.104181 0.421813 0.186250 -0.062500 1 0 0 0 0 0 3 467880
-0.001896 -0.000422 0.119814 -0.104181 0.421814 0.186251 -0.062500 1 0 0 0 0 0 3 468883
-0.001896 -0.000422 0.119814 -0.104182 0.421814 0.186251 -0.062500 1 0 0 0 0 0 3 469887
-0.001896 -0.000422 0.119814 -0.104182 0.421814 0.186251 -0.062500 1 0 0 0 0 0 3 470966
-0.001896 -0.000422 0.119814 -0.104182 0.421814 0.186252 -0.062500 1 0 0 0 0 0 3 472029
-0.001896 -0.000422 0.119814 -0.104182 0.421814 0.186252 -0.062500 1 0 0 0 0 0 3 473032
-0.001896 -0.000422 0.119814 -0.104185 0.421826 0.186245 -0.062500 1 0 0 0 0 0 3 473853
-0.001896 -0.000422 0.119814 -0.104170 0.421813 0.186244 -0.062500 1 0 0 0 0 0 3 474840
-0.001896 -0.000422 0.119814 -0.104180 0.421814 0.186250 -0.062500 1 0 0 0 0 0 3 475891
-0.001896 -0.000422 0.119814 -0.104181 0.421814 0.186251 -0.062500 1 0 0 0 0 0 3 476887
-0.001896 -0.000422 0.119814 -0.104190 0.421805 0.186244 -0.062500 1 0 0 0 0 0 3 477893
-0.001896 -0.000422 0.119814 -0.104183 0.421813 0.186250 -0.062500 1 0 0 0 0 0 3 478896
-0.001896 -0.000422 0.119814 -0.104182 0.421814 0.186251 -0.062500 1 0 0 0 0 0 3 480181
-0.001896 -0.000422 0.119814 -0.104182 0.421814 0.186251 -0.062500 1 0 0 0 0 0 3 480905
-0.001896 -0.000422 0.119814 -0.104182 0.421814 0.186252 -0.062500 1 0 0 0 0 0 3 482182
-0.001896 -0.000422 0.119814 -0.104170 0.421811 0.186245 -0.062500 1 0 0 0 0 0 3 482959
-0.001896 -0.000422 0.119814 -0.104180 0.421813 0.186251 -0.062500 1 0 0 0 0 0 3 484173
-0.001896 -0.000422 0.119814 -0.104181 0.421814 0.186251 -0.062500 1 0 0 0 0 0 3 484970
-0.001896 -0.000422 0.119814 -0.104185 0.421826 0.186245 -0.062500 1 0 0 0 0 0 3 486143
-0.001896 -0.000422 0.119814 -0.104182 0.421816 0.186251 -0.062500 1 0 0 0 0 0 3 486957
-0.001896 -0.000422 0.119814 -0.104182 0.421815 0.186251 -0.062500 1 0 0 0 0 0 3 487879
-0.001896 -0.000422 0.119814 -0.104190 0.421806 0.186245 -0.062500 1 0 0 0 0 0 3 488915
-0.001896 -0.000422 0.119814 -0.104183 0.421813 0.186251 -0.062500 1 0 0 0 0 0 3 489867
-0.001896 -0.000422 0.119814 -0.104170 0.421811 0.186245 -0.062500 1 0 0 0 0 0 3 490823
-0.001896 -0.000422 0.119814 -0.104180 0.421813 0.186250 -0.062500 1 0 0 0 0 0 3 492017
-0.001896 -0.000422 0.119814 -0.104181 0.421814 0.186251 -0.062500 1 0 0 0 0 0 3 493033
-0.001896 -0.000422 0.119814 -0.104181 0.421814 0.186251 -0.062500 1 0 0 0 0 0 3 493882
-0.001896 -0.000422 0.119814 -0.104182 0.421814 0.186252 -0.062500 1 0 0 0 0 0 3 494951
-0.001896 -0.000422 0.119814 -0.104182 0.421814 0.186252 -0.062500 1 0 0 0 0 0 3 495933
-0.001896 -0.000422 0.119814 -0.104185 0.421826 0.186245 -0.062500 1 0 0 0 0 0 3 496868
-0.001896 -0.000422 0.119814 -0.104182 0.421816 0.186251 -0.062500 1 0 0 0 0 0 3 497876
-0.001896 -0.000422 0.119814 -0.104170 0.421812 0.186245 -0.062500 1 0 0 0 0 0 3 498882
-0.001896 -0.000422 0.119814 -0.104188 0.421805 0.186244 -0.062500 1 0 0 0 0 0 3 499859
-0.001896 -0.000422 0.119814 -0.104182 0.421813 0.186250 -0.062500 1 0 0 0 0 0 3 500887
-0.001896 -0.000422 0.119814 -0.104182 0.421814 0.186251 -0.062500 1 0 0 0 0 0 3 501859
-0.001896 -0.000422 0.119814 -0.104182 0.421814 0.186251 -0.062500 1 0 0 0 0 0 3 502876
-0.001896 -0.000422 0.119814 -0.104182 0.421814 0.186251 -0.062500 1 0 0 0 0 0 3 503859
-0.001896 -0.000422 0.119814 -0.104182 0.421814 0.186252 -0.062500 1 0 0 0 0 0 3 504862
-0.001896 -0.000422 0.119814 -0.104182 0.421814 0.186252 -0.062500 1 0 0 0 0 0 3 506033
-0.001896 -0.000422 0.119814 -0.104170 0.421811 0.186245 -0.062500 1 0 0 0 0 0 3 507039
-0.001896 -0.000422 0.119814 -0.104180 0.421813 0.186251 -0.062500 1 0 0 0 0 0 3 508002
-0.001896 -0.000422 0.119814 -0.104184 0.421825 0.186245 -0.062500 1 0 0 0 0 0 3 508875
-0.001896 -0.000422 0.119814 -0.104182 0.421816 0.186251 -0.062500 1 0 0 0 0 0 3 509850
-0.001896 -0.000422 0.119814 -0.104190 0.421806 0.186244 -0.062500 1 0 0 0 0 0 3 510839
-0.001896 -0.000422 0.119814 -0.104183 0.421813 0.186250 -0.062500 1 0 0 0 0 0 3 511838
-0.001896 -0.000422 0.119814 -0.104182 0.421814 0.186251 -0.062500 1 0 0 0 0 0 3 512843
-0.001896 -0.000422 0.119814 -0.104182 0.421814 0.186251 -0.062500 1 0 0 0 0 0 3 513870
-0.001896 -0.000422 0.119814 -0.104170 0.421811 0.186245 -0.062500 1 0 0 0 0 0 3 515137
-0.001896 -0.000422 0.119814 -0.104180 0.421813 0.186251 -0.062500 1 0 0 0 0 0 3 516159
-0.001896 -0.000422 0.119814 -0.104181 0.421814 0.186251 -0.062500 1 0 0 0 0 0 3 516955
-0.001896 -0.000422 0.119814 -0.104181 0.421814 0.186252 -0.062500 1 0 0 0 0 0 3 517998
-0.001896 -0.000422 0.119814 -0.104185 0.421826 0.186245 -0.062500 1 0 0 0 0 0 3 519028
-0.001896 -0.000422 0.119814 -0.104182 0.421816 0.186251 -0.062500 1 0 0 0 0 0 3 520050
-0.001896 -0.000422 0.119814 -0.104182 0.421815 0.186251 -0.062500 1 0 0 0 0 0 3 520859
-0.001896 -0.000422 0.119814 -0.104178 0.421803 0.186238 -0.062500 1 0 0 0 0 0 3 521917
-0.001896 -0.000422 0.119814 -0.104181 0.421813 0.186250 -0.062500 1 0 0 0 0 0 3 522841
-0.001896 -0.000422 0.119814 -0.104182 0.421814 0.186251 -0.062500 1 0 0 0 0 0 3 523872
-0.001896 -0.000422 0.119814 -0.104182 0.421814 0.186251 -0.062500 1 0 0 0 0 0 3 525046
-0.001896 -0.000422 0.119814 -0.104182 0.421814 0.186251 -0.062500 1 0 0 0 0 0 3 526208
-0.001896 -0.000422 0.119814 -0.104182 0.421814 0.186251 -0.062500 1 0 0 0 0 0 3 526871
-0.001896 -0.000422 0.119814 -0.104182 0.421814 0.186252 -0.062500 1 0 0 0 0 0 3 527912
-0.001896 -0.000422 0.119814 -0.104182 0.421814 0.186252 -0.062500 1 0 0 0 0 0 3 528917
-0.001896 -0.000422 0.119814 -0.104173 0.421823 0.186238 -0.062500 1 0 0 0 0 0 3 529836
-0.001896 -0.000422 0.119814 -0.104180 0.421815 0.186250 -0.062500 1 0 0 0 0 0 3 530842
-0.001896 -0.000422 0.119814 -0.104181 0.421815 0.186251 -0.062500 1 0 0 0 0 0 3 531831
-0.001896 -0.000422 0.119814 -0.104181 0.421814 0.186251 -0.062500 1 0 0 0 0 0 3 532832
-0.001896 -0.000422 0.119814 -0.104190 0.421806 0.186244 -0.062500 1 0 0 0 0 0 3 533832
-0.001896 -0.000422 0.119814 -0.104183 0.421813 0.186251 -0.062500 1 0 0 0 0 0 3 534870
-0.001896 -0.000422 0.119814 -0.104182 0.421814 0.186251 -0.062500 1 0 0 0 0 0 3 535832
-0.001896 -0.000422 0.119814 -0.104182 0.421814 0.186251 -0.062500 1 0 0 0 0 0 3 536832
-0.001896 -0.000422 0.119814 -0.104170 0.421811 0.186245 -0.062500 1 0 0 0 0 0 3 537826
-0.001896 -0.000422 0.119814 -0.104180 0.421813 0.186251 -0.062500 1 0 0 0 0 0 3 539329
-0.001896 -0.000422 0.119814 -0.104181 0.421814 0.186251 -0.062500 1 0 0 0 0 0 3 540019
-0.001896 -0.000422 0.119814 -0.104181 0.421814 0.186252 -0.062500 1 0 0 0 0 0 3 540989
-0.001896 -0.000422 0.119814 -0.104185 0.421826 0.186245 -0.062500 1 0 0 0 0 0 3 541852
-0.001896 -0.000422 0.119814 -0.104182 0.421816 0.186251 -0.062500 1 0 0 0 0 0 3 542853
-0.001896 -0.000422 0.119814 -0.104182 0.421815 0.186251 -0.062500 1 0 0 0 0 0 3 543839
-0.001896 -0.000422 0.119814 -0.104190 0.421806 0.186245 -0.062500 1 0 0 0 0 0 3 544840
-0.001896 -0.000422 0.119814 -0.104183 0.421813 0.186251 -0.062500 1 0 0 0 0 0 3 545838
-0.001896 -0.000422 0.119814 -0.104170 0.421811 0.186245 -0.062500 1 0 0 0 0 0 3 546845
-0.001896 -0.000422 0.119814 -0.104180 0.421813 0.186251 -0.062500 1 0 0 0 0 0 3 548134
-0.001896 -0.000422 0.119814 -0.104181 0.421814 0.186251 -0.062500 1 0 0 0 0 0 3 549157
-0.001896 -0.000422 0.119814 -0.104182 0.421814 0.186251 -0.062500 1 0 0 0 0 0 3 549936
-0.001896 -0.000422 0.119814 -0.104182 0.421814 0.186252 -0.062500 1 0 0 0 0 0 3 551083
-0.001896 -0.000422 0.119814 -0.104182 0.421814 0.186252 -0.062500 1 0 0 0 0 0 3 551957
-0.001896 -0.000422 0.119814 -0.104185 0.421826 0.186245 -0.062500 1 0 0 0 0 0 3 553091
-0.001896 -0.000422 0.119814 -0.104170 0.421813 0.186244 -0.062500 1 0 0 0 0 0 3 553892
-0.001896 -0.000422 0.119814 -0.104180 0.421814 0.186251 -0.062500 1 0 0 0 0 0 3 554835
-0.001896 -0.000422 0.119814 -0.104189 0.421805 0.186244 -0.062500 1 0 0 0 0 0 3 555851
-0.001896 -0.000422 0.119814 -0.104183 0.421813 0.186250 -0.062500 1 0 0 0 0 0 3 556899
-0.001896 -0.000422 0.119814 -0.104182 0.421814 0.186251 -0.062500 1 0 0 0 0 0 3 558066
-0.001896 -0.000422 0.119814 -0.104182 0.421814 0.186251 -0.062500 1 0 0 0 0 0 3 559240
-0.001896 -0.000422 0.119814 -0.104182 0.421814 0.186251 -0.062500 1 0 0 0 0 0 3 559868
-0.001896 -0.000422 0.119814 -0.104182 0.421814 0.186252 -0.062500 1 0 0 0 0 0 3 560934
-0.001896 -0.000422 0.119814 -0.104170 0.421811 0.186245 -0.062500 1 0 0 0 0 0 3 561933
-0.001896 -0.000422 0.119814 -0.104180 0.421813 0.186251 -0.062500 1 0 0 0 0 0 3 562861
-0.001896 -0.000422 0.119814 -0.104184 0.421826 0.186245 -0.062500 1 0 0 0 0 0 3 563861
-0.001896 -0.000422 0.119814 -0.104182 0.421816 0.186251 -0.062500 1 0 0 0 0 0 3 564858
-0.001896 -0.000422 0.119814 -0.104181 0.421815 0.186251 -0.062500 1 0 0 0 0 0 3 565858
-0.001896 -0.000422 0.119814 -0.104190 0.421806 0.186244 -0.062500 1 0 0 0 0 0 3 566857
-0.001896 -0.000422 0.119814 -0.104183 0.421813 0.186251 -0.062500 1 0 0 0 0 0 3 567856
-0.001896 -0.000422 0.119814 -0.104182 0.421814 0.186251 -0.062500 1 0 0 0 0 0 3 568853
-0.001896 -0.000422 0.119814 -0.104170 0.421811 0.186245 -0.062500 1 0 0 0 0 0 3 569860
-0.001896 -0.000422 0.119814 -0.104180 0.421813 0.186251 -0.062500 1 0 0 0 0 0 3 570866
-0.001896 -0.000422 0.119814 -0.104181 0.421814 0.186251 -0.062500 1 0 0 0 0 0 3 572538
-0.001896 -0.000422 0.119814 -0.104181 0.421814 0.186251 -0.062500 1 0 0 0 0 0 3 572838
-0.001896 -0.000422 0.119814 -0.104181 0.421814 0.186252 -0.062500 1 0 0 0 0 0 3 573941
-0.001896 -0.000422 0.119814 -0.104185 0.421826 0.186245 -0.062500 1 0 0 0 0 0 3 574877
-0.001896 -0.000422 0.119814 -0.104182 0.421816 0.186251 -0.062500 1 0 0 0 0 0 3 575865
-0.001896 -0.000422 0.119814 -0.104182 0.421815 0.186252 -0.062500 1 0 0 0 0 0 3 576866
-0.001896 -0.000422 0.119814 -0.104178 0.421803 0.186238 -0.062500 1 0 0 0 0 0 3 577868
-0.001896 -0.000422 0.119814 -0.104181 0.421813 0.186250 -0.062500 1 0 0 0 0 0 3 578865
-0.001896 -0.000422 0.119814 -0.104182 0.421814 0.186251 -0.062500 1 0 0 0 0 0 3 579916
-0.001896 -0.000422 0.119814 -0.104182 0.421814 0.186251 -0.062500 1 0 0 0 0 0 3 581042
-0.001896 -0.000422 0.119814 -0.104182 0.421814 0.186251 -0.062500 1 0 0 0 0 0 3 581984
-0.001896 -0.000422 0.119814 -0.104182 0.421814 0.186252 -0.062500 1 0 0 0 0 0 3 583025
-0.001896 -0.000422 0.119814 -0.104182 0.421814 0.186252 -0.062500 1 0 0 0 0 0 3 584022
-0.001896 -0.000422 0.119814 -0.104169 0.421811 0.186245 -0.062500 1 0 0 0 0 0 3 585030
-0.001896 -0.000422 0.119814 -0.104180 0.421813 0.186251 -0.062500 1 0 0 0 0 0 3 585927
-0.001896 -0.000422 0.119814 -0.104184 0.421826 0.186245 -0.062500 1 0 0 0 0 0 3 587097
-0.001896 -0.000422 0.119814 -0.104182 0.421816 0.186251 -0.062500 1 0 0 0 0 0 3 587863
-0.001896 -0.000422 0.119814 -0.104190 0.421806 0.186244 -0.062500 1 0 0 0 0 0 3 588972
-0.001896 -0.000422 0.119814 -0.104183 0.421813 0.186250 -0.062500 1 0 0 0 0 0 3 589841
-0.001896 -0.000422 0.119814 -0.104182 0.421814 0.186251 -0.062500 1 0 0 0 0 0 3 590893
-0.001896 -0.000422 0.119814 -0.104182 0.421814 0.186251 -0.062500 1 0 0 0 0 0 3 592010
-0.001896 -0.000422 0.119814 -0.104182 0.421814 0.186252 -0.062500 1 0 0 0 0 0 3 592865
-0.001896 -0.000422 0.119814 -0.104170 0.421811 0.186245 -0.062500 1 0 0 0 0 0 3 593952
-0.001896 -0.000422 0.119814 -0.104180 0.421813 0.186251 -0.062500 1 0 0 0 0 0 3 594937
-0.001896 -0.000422 0.119814 -0.104181 0.421814 0.186251 -0.062500 1 0 0 0 0 0 3 595892
-0.001896 -0.000422 0.119814 -0.104181 0.421814 0.186252 -0.062500 1 0 0 0 0 0 3 596843
-0.001896 -0.000422 0.119814 -0.104185 0.421826 0.186245 -0.062500 1 0 0 0 0 0 3 597854
-0.001896 -0.000422 0.119814 -0.104182 0.421816 0.186251 -0.062500 1 0 0 0 0 0 3 598857
-0.001896 -0.000422 0.119814 -0.104190 0.421806 0.186244 -0.062500 1 0 0 0 0 0 3 599843
-0.001896 -0.000422 0.119814 -0.104183 0.421813 0.186251 -0.062500 1 0 0 0 0 0 3 600853
-0.001896 -0.000422 0.119814 -0.104170 0.421811 0.186245 -0.062500 1 0 0 0 0 0 3 601858
-0.001896 -0.000422 0.119814 -0.104180 0.421813 0.186250 -0.062500 1 0 0 0 0 0 3 602840
-0.001896 -0.000422 0.119814 -0.104181 0.421814 0.186251 -0.062500 1 0 0 0 0 0 3 603864
-0.001896 -0.000422 0.119814 -0.104182 0.421814 0.186251 -0.062500 1 0 0 0 0 0 3 604857
-0.001896 -0.000422 0.119814 -0.104182 0.421814 0.186252 -0.062500 1 0 0 0 0 0 3 606483
-0.001896 -0.000422 0.119814 -0.104182 0.421814 0.186252 -0.062500 1 0 0 0 0 0 3 606806
-0.001896 -0.000422 0.119814 -0.104182 0.421814 0.186252 -0.062500 1 0 0 0 0 0 3 607913
-0.001896 -0.000422 0.119814 -0.104173 0.421823 0.186239 -0.062500 1 0 0 0 0 0 3 608855
-0.001896 -0.000422 0.119814 -0.104180 0.421815 0.186250 -0.062500 1 0 0 0 0 0 3 609847
-0.001896 -0.000422 0.119814 -0.104181 0.421815 0.186251 -0.062500 1 0 0 0 0 0 3 610835
-0.001896 -0.000422 0.119814 -0.104190 0.421806 0.186244 -0.062500 1 0 0 0 0 0 3 611843
-0.001896 -0.000422 0.119814 -0.104183 0.421813 0.186250 -0.062500 1 0 0 0 0 0 3 612836
-0.001896 -0.000422 0.119814 -0.104182 0.421814 0.186251 -0.062500 1 0 0 0 0 0 3 613859
-0.001896 -0.000422 0.119814 -0.104182 0.421814 0.186251 -0.062500 1 0 0 0 0 0 3 615030
-0.001896 -0.000422 0.119814 -0.104182 0.421814 0.186252 -0.062500 1 0 0 0 0 0 3 615975
-0.001896 -0.000422 0.119814 -0.104170 0.421811 0.186245 -0.062500 1 0 0 0 0 0 3 616985
-0.001896 -0.000422 0.119814 -0.104180 0.421813 0.186251 -0.062500 1 0 0 0 0 0 3 617985
-0.001896 -0.000422 0.119814 -0.104181 0.421814 0.186251 -0.062500 1 0 0 0 0 0 3 619021
-0.001896 -0.000422 0.119814 -0.104185 0.421826 0.186245 -0.062500 1 0 0 0 0 0 3 619922
-0.001896 -0.000422 0.119814 -0.104182 0.421816 0.186251 -0.062500 1 0 0 0 0 0 3 620779
-0.001896 -0.000422 0.119814 -0.104182 0.421815 0.186251 -0.062500 1 0 0 0 0 0 3 621878
-0.001896 -0.000422 0.119814 -0.104190 0.421806 0.186245 -0.062500 1 0 0 0 0 0 3 622823
-0.001896 -0.000422 0.119814 -0.104183 0.421813 0.186251 -0.062500 1 0 0 0 0 0 3 623820
-0.001896 -0.000422 0.119814 -0.104170 0.421811 0.186245 -0.062500 1 0 0 0 0 0 3 624943
-0.001896 -0.000422 0.119814 -0.104180 0.421813 0.186250 -0.062500 1 0 0 0 0 0 3 625988
-0.001896 -0.000422 0.119814 -0.104181 0.421814 0.186251 -0.062500 1 0 0 0 0 0 3 626819
-0.001896 -0.000422 0.119814 -0.104181 0.421814 0.186251 -0.062500 1 0 0 0 0 0 3 627952
-0.001896 -0.000422 0.119814 -0.104181 0.421814 0.186252 -0.062500 1 0 0 0 0 0 3 628872
-0.001896 -0.000422 0.119814 -0.104182 0.421814 0.186252 -0.062500 1 0 0 0 0 0 3 629804
-0.001896 -0.000422 0.119814 -0.104185 0.421826 0.186245 -0.062500 1 0 0 0 0 0 3 630840
-0.001896 -0.000422 0.119814 -0.104182 0.421816 0.186251 -0.062500 1 0 0 0 0 0 3 631827
-0.001896 -0.000422 0.119814 -0.104178 0.421803 0.186238 -0.062500 1 0 0 0 0 0 3 632831
-0.001896 -0.000422 0.119814 -0.104181 0.421813 0.186250 -0.062500 1 0 0 0 0 0 3 633830
-0.001896 -0.000422 0.119814 -0.104182 0.421814 0.186251 -0.062500 1 0 0 0 0 0 3 634836
-0.001896 -0.000422 0.119814 -0.104182 0.421814 0.186251 -0.062500 1 0 0 0 0 0 3 635832
-0.001896 -0.000422 0.119814 -0.104182 0.421814 0.186251 -0.062500 1 0 0 0 0 0 3 636833
-0.001896 -0.000422 0.119814 -0.104182 0.421814 0.186251 -0.062500 1 0 0 0 0 0 3 637918
-0.001896 -0.000422 0.119814 -0.104182 0.421814 0.186252 -0.062500 1 0 0 0 0 0 3 638976
-0.001896 -0.000422 0.119814 -0.104182 0.421814 0.186252 -0.062500 1 0 0 0 0 0 3 639949
-0.001896 -0.000422 0.119814 -0.104170 0.421811 0.186245 -0.062500 1 0 0 0 0 0 3 640817
-0.001896 -0.000422 0.119814 -0.104180 0.421813 0.186251 -0.062500 1 0 0 0 0 0 3 641843
-0.001896 -0.000422 0.119814 -0.104184 0.421826 0.186245 -0.062500 1 0 0 0 0 0 3 642843
-0.001896 -0.000422 0.119814 -0.104182 0.421816 0.186251 -0.062500 1 0 0 0 0 0 3 643841
-0.001896 -0.000422 0.119814 -0.104190 0.421806 0.186244 -0.062500 1 0 0 0 0 0 3 644837
-0.001896 -0.000422 0.119814 -0.104183 0.421813 0.186250 -0.062500 1 0 0 0 0 0 3 645837
-0.001896 -0.000422 0.119814 -0.104182 0.421814 0.186251 -0.062500 1 0 0 0 0 0 3 646877
-0.001896 -0.000422 0.119814 -0.104182 0.421814 0.186251 -0.062500 1 0 0 0 0 0 3 648107
-0.001896 -0.000422 0.119814 -0.104170 0.421811 0.186245 -0.062500 1 0 0 0 0 0 3 649118
-0.001896 -0.000422 0.119814 -0.104180 0.421813 0.186251 -0.062500 1 0 0 0 0 0 3 649907
-0.001896 -0.000422 0.119814 -0.104181 0.421814 0.186251 -0.062500 1 0 0 0 0 0 3 651073
-0.001896 -0.000422 0.119814 -0.104181 0.421814 0.186252 -0.062500 1 0 0 0 0 0 3 651904
-0.001896 -0.000422 0.119814 -0.104181 0.421814 0.186252 -0.062500 1 0 0 0 0 0 3 653182
-0.001896 -0.000422 0.119814 -0.104185 0.421826 0.186245 -0.062500 1 0 0 0 0 0 3 653843
-0.001896 -0.000422 0.119814 -0.104182 0.421816 0.186251 -0.062500 1 0 0 0 0 0 3 654875
-0.001896 -0.000422 0.119814 -0.104178 0.421803 0.186238 -0.062500 1 0 0 0 0 0 3 655769
-0.001896 -0.000422 0.119814 -0.104181 0.421813 0.186250 -0.062500 1 0 0 0 0 0 3 656841
-0.001896 -0.000422 0.119814 -0.104181 0.421814 0.186251 -0.062500 1 0 0 0 0 0 3 658021
-0.001896 -0.000422 0.119814 -0.104182 0.421814 0.186251 -0.062500 1 0 0 0 0 0 3 658930
-0.001896 -0.000422 0.119814 -0.104182 0.421814 0.186251 -0.062500 1 0 0 0 0 0 3 659787
-0.001896 -0.000422 0.119814 -0.104182 0.421814 0.186251 -0.062500 1 0 0 0 0 0 3 660911
-0.001896 -0.000422 0.119814 -0.104182 0.421814 0.186252 -0.062500 1 0 0 0 0 0 3 661915
-0.001896 -0.000422 0.119814 -0.104182 0.421814 0.186252 -0.062500 1 0 0 0 0 0 3 662837
-0.001896 -0.000422 0.119814 -0.104169 0.421811 0.186245 -0.062500 1 0 0 0 0 0 3 663833
-0.001896 -0.000422 0.119814 -0.104183 0.421825 0.186244 -0.062500 1 0 0 0 0 0 3 664838
-0.001896 -0.000422 0.119814 -0.104181 0.421816 0.186251 -0.062500 1 0 0 0 0 0 3 665810
-0.001896 -0.000422 0.119814 -0.104190 0.421806 0.186244 -0.062500 1 0 0 0 0 0 3 666845
-0.001896 -0.000422 0.119814 -0.104183 0.421813 0.186250 -0.062500 1 0 0 0 0 0 3 667834
-0.001896 -0.000422 0.119814 -0.104182 0.421814 0.186251 -0.062500 1 0 0 0 0 0 3 668837
-0.001896 -0.000422 0.119814 -0.104182 0.421814 0.186251 -0.062500 1 0 0 0 0 0 3 669834
-0.001896 -0.000422 0.119814 -0.104182 0.421814 0.186251 -0.062500 1 0 0 0 0 0 3 670832
-0.001896 -0.000422 0.119814 -0.104170 0.421811 0.186245 -0.062500 1 0 0 0 0 0 3 671925
-0.001896 -0.000422 0.119814 -0.104180 0.421813 0.186251 -0.062500 1 0 0 0 0 0 3 672848
-0.001896 -0.000422 0.119814 -0.104181 0.421814 0.186251 -0.062500 1 0 0 0 0 0 3 673906
-0.001896 -0.000422 0.119814 -0.104181 0.421814 0.186252 -0.062500 1 0 0 0 0 0 3 674850
-0.001896 -0.000422 0.119814 -0.104185 0.421826 0.186245 -0.062500 1 0 0 0 0 0 3 675849
-0.001896 -0.000422 0.119814 -0.104182 0.421816 0.186251 -0.062500 1 0 0 0 0 0 3 676845
-0.001896 -0.000422 0.119814 -0.104190 0.421806 0.186244 -0.062500 1 0 0 0 0 0 3 677834
-0.001896 -0.000422 0.119814 -0.104183 0.421813 0.186251 -0.062500 1 0 0 0 0 0 3 678840
-0.001896 -0.000422 0.119814 -0.104182 0.421814 0.186251 -0.062500 1 0 0 0 0 0 3 679859
-0.001896 -0.000422 0.119814 -0.104170 0.421811 0.186245 -0.062500 1 0 0 0 0 0 3 681031
-0.001896 -0.000422 0.119814 -0.104180 0.421814 0.186251 -0.062500 1 0 0 0 0 0 3 681926
-0.001896 -0.000422 0.119814 -0.104181 0.421814 0.186251 -0.062500 1 0 0 0 0 0 3 683057
-0.001896 -0.000422 0.119814 -0.104182 0.421814 0.186251 -0.062500 1 0 0 0 0 0 3 683926
-0.001896 -0.000422 0.119814 -0.104182 0.421814 0.186252 -0.062500 1 0 0 0 0 0 3 685103
-0.001896 -0.000422 0.119814 -0.104182 0.421814 0.186252 -0.062500 1 0 0 0 0 0 3 686113
-0.001896 -0.000422 0.119814 -0.104185 0.421826 0.186245 -0.062500 1 0 0 0 0 0 3 686933
-0.001896 -0.000422 0.119814 -0.104170 0.421813 0.186244 -0.062500 1 0 0 0 0 0 3 687822
-0.001896 -0.000422 0.119814 -0.104180 0.421814 0.186251 -0.062500 1 0 0 0 0 0 3 688884
-0.001896 -0.000422 0.119814 -0.104189 0.421806 0.186244 -0.062500 1 0 0 0 0 0 3 689882
-0.001896 -0.000422 0.119814 -0.104182 0.421813 0.186250 -0.062500 1 0 0 0 0 0 3 690841
-0.001896 -0.000422 0.119814 -0.104182 0.421814 0.186251 -0.062500 1 0 0 0 0 0 3 692010
-0.001896 -0.000422 0.119814 -0.104182 0.421814 0.186251 -0.062500 1 0 0 0 0 0 3 693032
-0.001896 -0.000422 0.119814 -0.104182 0.421814 0.186251 -0.062500 1 0 0 0 0 0 3 693818
-0.001896 -0.000422 0.119814 -0.104182 0.421814 0.186252 -0.062500 1 0 0 0 0 0 3 694904
-0.001896 -0.000422 0.119814 -0.104170 0.421811 0.186245 -0.062500 1 0 0 0 0 0 3 695877
-0.001896 -0.000422 0.119814 -0.104180 0.421813 0.186251 -0.062500 1 0 0 0 0 0 3 696806
-0.001896 -0.000422 0.119814 -0.104181 0.421814 0.186252 -0.062500 1 0 0 0 0 0 3 697807
-0.001896 -0.000422 0.119814 -0.104185 0.421826 0.186245 -0.062500 1 0 0 0 0 0 3 698807
-0.001896 -0.000422 0.119814 -0.104182 0.421816 0.186251 -0.062500 1 0 0 0 0 0 3 699810
-0.001896 -0.000422 0.119814 -0.104190 0.421806 0.186244 -0.062500 1 0 0 0 0 0 3 700806
-0.001896 -0.000422 0.119814 -0.104183 0.421813 0.186251 -0.062500 1 0 0 0 0 0 3 701806
-0.001896 -0.000422 0.119814 -0.104182 0.421814 0.186251 -0.062500 1 0 0 0 0 0 3 702781
-0.001896 -0.000422 0.119814 -0.104170 0.421811 0.186245 -0.062500 1 0 0 0 0 0 3 703785
-0.001896 -0.000422 0.119814 -0.104180 0.421813 0.186251 -0.062500 1 0 0 0 0 0 3 704781
-0.001896 -0.000422 0.119814 -0.104181 0.421814 0.186251 -0.062500 1 0 0 0 0 0 3 706723
-0.001896 -0.000422 0.119814 -0.104181 0.421814 0.186251 -0.062500 1 0 0 0 0 0 3 707899
-0.001896 -0.000422 0.119814 -0.104181 0.421814 0.186252 -0.062500 1 0 0 0 0 0 3 708809
-0.001896 -0.000422 0.119814 -0.104181 0.421814 0.186252 -0.062500 1 0 0 0 0 0 3 709798
-0.001896 -0.000422 0.119814 -0.104193 0.421817 0.186238 -0.062500 1 0 0 0 0 0 3 710795
-0.001896 -0.000422 0.119814 -0.104183 0.421814 0.186250 -0.062500 1 0 0 0 0 0 3 711803
-0.001896 -0.000422 0.119814 -0.104170 0.421811 0.186245 -0.062500 1 0 0 0 0 0 3 712792
-0.001896 -0.000422 0.119814 -0.104180 0.421814 0.186250 -0.062500 1 0 0 0 0 0 3 713798
-0.001896 -0.000422 0.119814 -0.104181 0.421814 0.186251 -0.062500 1 0 0 0 0 0 3 715066
-0.001896 -0.000422 0.119814 -0.104182 0.421814 0.186251 -0.062500 1 0 0 0 0 0 3 716099
-0.001896 -0.000422 0.119814 -0.104182 0.421814 0.186251 -0.062500 1 0 0 0 0 0 3 716865
-0.001896 -0.000422 0.119814 -0.104182 0.421814 0.186252 -0.062500 1 0 0 0 0 0 3 717775
-0.001896 -0.000422 0.119814 -0.104182 0.421814 0.186252 -0.062500 1 0 0 0 0 0 3 719049
-0.001896 -0.000422 0.119814 -0.104169 0.421811 0.186245 -0.062500 1 0 0 0 0 0 3 719897
-0.001896 -0.000422 0.119814 -0.104180 0.421813 0.186251 -0.062500 1 0 0 0 0 0 3 720912
-0.001896 -0.000422 0.119814 -0.104184 0.421826 0.186245 -0.062500 1 0 0 0 0 0 3 721805
-0.001896 -0.000422 0.119814 -0.104182 0.421816 0.186251 -0.062500 1 0 0 0 0 0 3 722821
-0.001896 -0.000422 0.119814 -0.104190 0.421806 0.186244 -0.062500 1 0 0 0 0 0 3 723812
-0.001896 -0.000422 0.119814 -0.104183 0.421813 0.186250 -0.062500 1 0 0 0 0 0 3 724994
-0.001896 -0.000422 0.119814 -0.104182 0.421814 0.186251 -0.062500 1 0 0 0 0 0 3 725784
-0.001896 -0.000422 0.119814 -0.104182 0.421814 0.186251 -0.062500 1 0 0 0 0 0 3 726751
-0.001896 -0.000422 0.119814 -0.104182 0.421814 0.186252 -0.062500 1 0 0 0 0 0 3 727850
-0.001896 -0.000422 0.119814 -0.104170 0.421811 0.186245 -0.062500 1 0 0 0 0 0 3 728864
-0.001896 -0.000422 0.119814 -0.104180 0.421813 0.186251 -0.062500 1 0 0 0 0 0 3 729763
-0.001896 -0.000422 0.119814 -0.104181 0.421814 0.186251 -0.062500 1 0 0 0 0 0 3 730777
-0.001896 -0.000422 0.119814 -0.104181 0.421814 0.186252 -0.062500 1 0 0 0 0 0 3 731761
-0.001896 -0.000422 0.119814 -0.104185 0.421826 0.186245 -0.062500 1 0 0 0 0 0 3 732761
-0.001896 -0.000422 0.119814 -0.104182 0.421816 0.186251 -0.062500 1 0 0 0 0 0 3 733761
-0.001896 -0.000422 0.119814 -0.104190 0.421806 0.186244 -0.062500 1 0 0 0 0 0 3 734764
-0.001896 -0.000422 0.119814 -0.104183 0.421813 0.186251 -0.062500 1 0 0 0 0 0 3 735759
-0.001896 -0.000422 0.119814 -0.104170 0.421811 0.186245 -0.062500 1 0 0 0 0 0 3 736760
-0.001896 -0.000422 0.119814 -0.104180 0.421814 0.186250 -0.062500 1 0 0 0 0 0 3 737761
-0.001896 -0.000422 0.119814 -0.104181 0.421814 0.186251 -0.062500 1 0 0 0 0 0 3 738833
-0.001896 -0.000422 0.119814 -0.104182 0.421814 0.186251 -0.062500 1 0 0 0 0 0 3 740073
-0.001896 -0.000422 0.119814 -0.104182 0.421814 0.186252 -0.062500 1 0 0 0 0 0 3 740849
-0.001896 -0.000422 0.119814 -0.104182 0.421814 0.186252 -0.062500 1 0 0 0 0 0 3 741776
-0.001896 -0.000422 0.119814 -0.104182 0.421814 0.186252 -0.062500 1 0 0 0 0 0 3 742794
-0.001896 -0.000422 0.119814 -0.104173 0.421823 0.186239 -0.062500 1 0 0 0 0 0 3 743767
-0.001896 -0.000422 0.119814 -0.104180 0.421815 0.186250 -0.062500 1 0 0 0 0 0 3 744767
-0.001896 -0.000422 0.119814 -0.104189 0.421806 0.186244 -0.062500 1 0 0 0 0 0 3 745766
-0.001896 -0.000422 0.119814 -0.104183 0.421813 0.186250 -0.062500 1 0 0 0 0 0 3 746776
-0.001896 -0.000422 0.119814 -0.104182 0.421814 0.186251 -0.062500 1 0 0 0 0 0 3 748066
-0.001896 -0.000422 0.119814 -0.104182 0.421814 0.186251 -0.062500 1 0 0 0 0 0 3 749083
-0.001896 -0.000422 0.119814 -0.104182 0.421814 0.186251 -0.062500 1 0 0 0 0 0 3 749879
-0.001896 -0.000422 0.119814 -0.104182 0.421814 0.186252 -0.062500 1 0 0 0 0 0 3 750972
-0.001896 -0.000422 0.119814 -0.104170 0.421811 0.186245 -0.062500 1 0 0 0 0 0 3 751803
-0.001896 -0.000422 0.119814 -0.104180 0.421813 0.186251 -0.062500 1 0 0 0 0 0 3 753051
-0.001896 -0.000422 0.119814 -0.104181 0.421814 0.186251 -0.062500 1 0 0 0 0 0 3 753848
-0.001896 -0.000422 0.119814 -0.104181 0.421814 0.186252 -0.062500 1 0 0 0 0 0 3 755087
-0.001896 -0.000422 0.119814 -0.104193 0.421817 0.186238 -0.062500 1 0 0 0 0 0 3 755823
-0.001896 -0.000422 0.119814 -0.104183 0.421814 0.186250 -0.062500 1 0 0 0 0 0 3 756842
-0.001896 -0.000422 0.119814 -0.104182 0.421814 0.186251 -0.062500 1 0 0 0 0 0 3 757807
-0.001896 -0.000422 0.119814 -0.104182 0.421814 0.186251 -0.062500 1 0 0 0 0 0 3 758780
-0.001896 -0.000422 0.119814 -0.104170 0.421811 0.186245 -0.062500 1 0 0 0 0 0 3 759984
-0.001896 -0.000422 0.119814 -0.104180 0.421814 0.186250 -0.062500 1 0 0 0 0 0 3 760826
-0.001896 -0.000422 0.119814 -0.104181 0.421814 0.186251 -0.062500 1 0 0 0 0 0 3 761778
-0.001896 -0.000422 0.119814 -0.104181 0.421814 0.186251 -0.062500 1 0 0 0 0 0 3 762895
-0.001896 -0.000422 0.119814 -0.104181 0.421814 0.186252 -0.062500 1 0 0 0 0 0 3 763796
-0.001896 -0.000422 0.119814 -0.104181 0.421814 0.186252 -0.062500 1 0 0 0 0 0 3 764763
-0.001896 -0.000422 0.119814 -0.104182 0.421814 0.186252 -0.062500 1 0 0 0 0 0 3 765788
-0.001896 -0.000422 0.119814 -0.104181 0.421814 0.186231 -0.062500 1 0 0 0 0 0 3 766788
-0.001896 -0.000422 0.119814 -0.104182 0.421814 0.186249 -0.062500 1 0 0 0 0 0 3 767787
-0.001896 -0.000422 0.119814 -0.104182 0.421814 0.186251 -0.062500 1 0 0 0 0 0 3 768787
-0.001896 -0.000422 0.119814 -0.104182 0.421814 0.186251 -0.062500 1 0 0 0 0 0 3 769749
-0.001896 -0.000422 0.119814 -0.104182 0.421814 0.186251 -0.062500 1 0 0 0 0 0 3 770740
-0.001896 -0.000422 0.119814 -0.104182 0.421814 0.186251 -0.062500 1 0 0 0 0 0 3 771781
-0.001896 -0.000422 0.119814 -0.104182 0.421814 0.186251 -0.062500 1 0 0 0 0 0 3 772901
-0.001896 -0.000422 0.119814 -0.104182 0.421814 0.186252 -0.062500 1 0 0 0 0 0 3 773875
-0.001896 -0.000422 0.119814 -0.104182 0.421814 0.186252 -0.062500 1 0 0 0 0 0 3 774881
-0.001896 -0.000422 0.119814 -0.104170 0.421811 0.186245 -0.062500 1 0 0 0 0 0 3 775825
-0.001896 -0.000422 0.119814 -0.104180 0.421813 0.186251 -0.062500 1 0 0 0 0 0 3 776792
-0.001896 -0.000422 0.119814 -0.104184 0.421826 0.186245 -0.062500 1 0 0 0 0 0 3 777793
-0.001896 -0.000422 0.119814 -0.104182 0.421816 0.186251 -0.062500 1 0 0 0 0 0 3 778794
-0.001896 -0.000422 0.119814 -0.104190 0.421806 0.186244 -0.062500 1 0 0 0 0 0 3 779798
-0.001896 -0.000422 0.119814 -0.104183 0.421813 0.186250 -0.062500 1 0 0 0 0 0 3 780809
-0.001896 -0.000422 0.119814 -0.104182 0.421814 0.186251 -0.062500 1 0 0 0 0 0 3 782059
-0.001896 -0.000422 0.119814 -0.104182 0.421814 0.186251 -0.062500 1 0 0 0 0 0 3 783062
-0.001896 -0.000422 0.119814 -0.104170 0.421811 0.186245 -0.062500 1 0 0 0 0 0 3 783827
-0.001896 -0.000422 0.119814 -0.104180 0.421814 0.186251 -0.062500 1 0 0 0 0 0 3 784765
-0.001896 -0.000422 0.119814 -0.104181 0.421814 0.186251 -0.062500 1 0 0 0 0 0 3 785768
-0.001896 -0.000422 0.119814 -0.104181 0.421814 0.186252 -0.062500 1 0 0 0 0 0 3 786753
-0.001896 -0.000422 0.119814 -0.104181 0.421814 0.186252 -0.062500 1 0 0 0 0 0 3 787851
-0.001896 -0.000422 0.119814 -0.104193 0.421817 0.186238 -0.062500 1 0 0 0 0 0 3 788993
-0.001896 -0.000422 0.119814 -0.104183 0.421814 0.186250 -0.062500 1 0 0 0 0 0 3 789831
-0.001896 -0.000422 0.119814 -0.104182 0.421814 0.186251 -0.062500 1 0 0 0 0 0 3 790869
-0.001896 -0.000422 0.119814 -0.104170 0.421811 0.186245 -0.062500 1 0 0 0 0 0 3 791834
-0.001896 -0.000422 0.119814 -0.104180 0.421814 0.186250 -0.062500 1 0 0 0 0 0 3 792773
-0.001896 -0.000422 0.119814 -0.104181 0.421814 0.186251 -0.062500 1 0 0 0 0 0 3 793780
-0.001896 -0.000422 0.119814 -0.104182 0.421814 0.186251 -0.062500 1 0 0 0 0 0 3 794745
-0.001896 -0.000422 0.119814 -0.104182 0.421814 0.186251 -0.062500 1 0 0 0 0 0 3 795753
-0.001896 -0.000422 0.119814 -0.104182 0.421814 0.186252 -0.062500 1 0 0 0 0 0 3 796710
-0.001896 -0.000422 0.119814 -0.104182 0.421814 0.186252 -0.062500 1 0 0 0 0 0 3 797748
-0.001896 -0.000422 0.119814 -0.104169 0.421811 0.186245 -0.062500 1 0 0 0 0 0 3 798751
-0.001896 -0.000422 0.119814 -0.104180 0.421813 0.186251 -0.062500 1 0 0 0 0 0 3 799750
-0.001896 -0.000422 0.119814 -0.104193 0.421817 0.186238 -0.062500 1 0 0 0 0 0 3 800793
-0.001896 -0.000422 0.119814 -0.104183 0.421814 0.186250 -0.062500 1 0 0 0 0 0 3 801866
-0.001896 -0.000422 0.119814 -0.104182 0.421814 0.186251 -0.062500 1 0 0 0 0 0 3 802736
-0.001896 -0.000422 0.119814 -0.104182 0.421814 0.186251 -0.062500 1 0 0 0 0 0 3 803829
-0.001896 -0.000422 0.119814 -0.104182 0.421814 0.186251 -0.062500 1 0 0 0 0 0 3 804785
-0.001896 -0.000422 0.119814 -0.104182 0.421814 0.186251 -0.062500 1 0 0 0 0 0 3 805755
-0.001896 -0.000422 0.119814 -0.104170 0.421811 0.186245 -0.062500 1 0 0 0 0 0 3 806770
-0.001896 -0.000422 0.119814 -0.104180 0.421813 0.186251 -0.062500 1 0 0 0 0 0 3 807777
-0.001896 -0.000422 0.119814 -0.104181 0.421814 0.186251 -0.062500 1 0 0 0 0 0 3 808762
-0.001896 -0.000422 0.119814 -0.104181 0.421814 0.186252 -0.062500 1 0 0 0 0 0 3 809822
-0.001896 -0.000422 0.119814 -0.104181 0.421814 0.186252 -0.062500 1 0 0 0 0 0 3 810947
-0.001896 -0.000422 0.119814 -0.104193 0.421817 0.186238 -0.062500 1 0 0 0 0 0 3 811943
-0.001896 -0.000422 0.119814 -0.104183 0.421814 0.186250 -0.062500 1 0 0 0 0 0 3 812912
-0.001896 -0.000422 0.119814 -0.104182 0.421814 0.186251 -0.062500 1 0 0 0 0 0 3 813934
-0.001896 -0.000422 0.119814 -0.104182 0.421814 0.186251 -0.062500 1 0 0 0 0 0 3 814776
-0.001896 -0.000422 0.119814 -0.104170 0.421811 0.186245 -0.062500 1 0 0 0 0 0 3 816024
-0.001896 -0.000422 0.119814 -0.104180 0.421814 0.186251 -0.062500 1 0 0 0 0 0 3 817078
-0.001896 -0.000422 0.119814 -0.104181 0.421814 0.186251 -0.062500 1 0 0 0 0 0 3 817821
-0.001896 -0.000422 0.119814 -0.104181 0.421814 0.186251 -0.062500 1 0 0 0 0 0 3 818869
-0.001896 -0.000422 0.119814 -0.104182 0.421814 0.186252 -0.062500 1 0 0 0 0 0 3 819828
-0.001896 -0.000422 0.119814 -0.104182 0.421814 0.186252 -0.062500 1 0 0 0 0 0 3 820824
-0.001896 -0.000422 0.119814 -0.104182 0.421814 0.186252 -0.062500 1 0 0 0 0 0 3 821905
-0.001896 -0.000422 0.119814 -0.104181 0.421814 0.186232 -0.062500 1 0 0 0 0 0 3 822905
-0.001896 -0.000422 0.119814 -0.104182 0.421814 0.186249 -0.062500 1 0 0 0 0 0 3 823776
-0.001896 -0.000422 0.119814 -0.104182 0.421814 0.186251 -0.062500 1 0 0 0 0 0 3 824851
-0.001896 -0.000422 0.119814 -0.104182 0.421814 0.186251 -0.062500 1 0 0 0 0 0 3 825787
-0.001896 -0.000422 0.119814 -0.104182 0.421814 0.186251 -0.062500 1 0 0 0 0 0 3 826757
-0.001896 -0.000422 0.119814 -0.104182 0.421814 0.186251 -0.062500 1 0 0 0 0 0 3 827761
-0.001896 -0.000422 0.119814 -0.104182 0.421814 0.186251 -0.062500 1 0 0 0 0 0 3 828761
-0.001896 -0.000422 0.119814 -0.104182 0.421814 0.186252 -0.062500 1 0 0 0 0 0 3 829767
-0.001896 -0.000422 0.119814 -0.104170 0.421811 0.186245 -0.062500 1 0 0 0 0 0 3 830757
-0.001896 -0.000422 0.119814 -0.104180 0.421813 0.186251 -0.062500 1 0 0 0 0 0 3 831759
-0.001896 -0.000422 0.119814 -0.104181 0.421814 0.186252 -0.062500 1 0 0 0 0 0 3 832761
-0.001896 -0.000422 0.119814 -0.104193 0.421817 0.186238 -0.062500 1 0 0 0 0 0 3 833766
-0.001896 -0.000422 0.119814 -0.104183 0.421814 0.186250 -0.062500 1 0 0 0 0 0 3 834763
-0.001896 -0.000422 0.119814 -0.104182 0.421814 0.186251 -0.062500 1 0 0 0 0 0 3 836334
-0.001896 -0.000422 0.119814 -0.104182 0.421814 0.186251 -0.062500 1 0 0 0 0 0 3 836785
-0.001896 -0.000422 0.119814 -0.104182 0.421814 0.186251 -0.062500 1 0 0 0 0 0 3 837876
-0.001896 -0.000422 0.119814 -0.104170 0.421811 0.186245 -0.062500 1 0 0 0 0 0 3 838805
-0.001896 -0.000422 0.119814 -0.104180 0.421814 0.186251 -0.062500 1 0 0 0 0 0 3 839837
-0.001896 -0.000422 0.119814 -0.104181 0.421814 0.186251 -0.062500 1 0 0 0 0 0 3 840762
-0.001896 -0.000422 0.119814 -0.104181 0.421814 0.186251 -0.062500 1 0 0 0 0 0 3 841790
-0.001896 -0.000422 0.119814 -0.104181 0.421814 0.186252 -0.062500 1 0 0 0 0 0 3 842773
-0.001896 -0.000422 0.119814 -0.104181 0.421814 0.186252 -0.062500 1 0 0 0 0 0 3 843769
-0.001896 -0.000422 0.119814 -0.104193 0.421817 0.186238 -0.062500 1 0 0 0 0 0 3 844851
-0.001896 -0.000422 0.119814 -0.104183 0.421814 0.186250 -0.062500 1 0 0 0 0 0 3 845842
-0.001896 -0.000422 0.119814 -0.104182 0.421814 0.186251 -0.062500 1 0 0 0 0 0 3 846755
-0.001896 -0.000422 0.119814 -0.104170 0.421811 0.186245 -0.062500 1 0 0 0 0 0 3 847775
-0.001896 -0.000422 0.119814 -0.104180 0.421814 0.186250 -0.062500 1 0 0 0 0 0 3 848763
-0.001896 -0.000422 0.119814 -0.104182 0.421814 0.186251 -0.062500 1 0 0 0 0 0 3 849761
-0.001896 -0.000422 0.119814 -0.104182 0.421814 0.186251 -0.062500 1 0 0 0 0 0 3 850761
-0.001896 -0.000422 0.119814 -0.104182 0.421814 0.186252 -0.062500 1 0 0 0 0 0 3 851725
-0.001896 -0.000422 0.119814 -0.104182 0.421814 0.186252 -0.062500 1 0 0 0 0 0 3 852746
-0.001896 -0.000422 0.119814 -0.104169 0.421811 0.186245 -0.062500 1 0 0 0 0 0 3 853759
-0.001896 -0.000422 0.119814 -0.104180 0.421813 0.186251 -0.062500 1 0 0 0 0 0 3 854760
-0.001896 -0.000422 0.119814 -0.104181 0.421814 0.186252 -0.062500 1 0 0 0 0 0 3 855883
-0.001896 -0.000422 0.119814 -0.104193 0.421817 0.186238 -0.062500 1 0 0 0 0 0 3 856720
-0.001896 -0.000422 0.119814 -0.104183 0.421814 0.186250 -0.062500 1 0 0 0 0 0 3 857838
-0.001896 -0.000422 0.119814 -0.104182 0.421814 0.186251 -0.062500 1 0 0 0 0 0 3 858783
-0.001896 -0.000422 0.119814 -0.104182 0.421814 0.186251 -0.062500 1 0 0 0 0 0 3 859727
-0.001896 -0.000422 0.119814 -0.104182 0.421814 0.186251 -0.062500 1 0 0 0 0 0 3 860773
-0.001896 -0.000422 0.119814 -0.104182 0.421814 0.186252 -0.062500 1 0 0 0 0 0 3 861771
-0.001896 -0.000422 0.119814 -0.104170 0.421811 0.186245 -0.062500 1 0 0 0 0 0 3 862764
-0.001896 -0.000422 0.119814 -0.104180 0.421814 0.186251 -0.062500 1 0 0 0 0 0 3 863939
-0.001896 -0.000422 0.119814 -0.104181 0.421814 0.186251 -0.062500 1 0 0 0 0 0 3 864858
-0.001896 -0.000422 0.119814 -0.104181 0.421814 0.186252 -0.062500 1 0 0 0 0 0 3 865920
-0.001896 -0.000422 0.119814 -0.104190 0.421805 0.186245 -0.062500 1 0 0 0 0 0 3 866950
-0.001896 -0.000422 0.119814 -0.104186 0.421824 0.186244 -0.062500 1 0 0 0 0 0 3 867844
-0.001896 -0.000422 0.119814 -0.104183 0.421815 0.186250 -0.062500 1 0 0 0 0 0 3 868997
-0.001896 -0.000422 0.119814 -0.104182 0.421814 0.186251 -0.062500 1 0 0 0 0 0 3 869866
-0.001896 -0.000422 0.119814 -0.104170 0.421811 0.186245 -0.062500 1 0 0 0 0 0 3 870944
-0.001896 -0.000422 0.119814 -0.104180 0.421814 0.186250 -0.062500 1 0 0 0 0 0 3 871787
-0.001896 -0.000422 0.119814 -0.104181 0.421814 0.186251 -0.062500 1 0 0 0 0 0 3 872809
-0.001896 -0.000422 0.119814 -0.104182 0.421814 0.186251 -0.062500 1 0 0 0 0 0 3 873787
-0.001896 -0.000422 0.119814 -0.104182 0.421814 0.186252 -0.062500 1 0 0 0 0 0 3 874723
-0.001896 -0.000422 0.119814 -0.104182 0.421814 0.186252 -0.062500 1 0 0 0 0 0 3 875816
-0.001896 -0.000422 0.119814 -0.104182 0.421814 0.186252 -0.062500 1 0 0 0 0 0 3 876878
-0.001896 -0.000422 0.119814 -0.104181 0.421814 0.186231 -0.062500 1 0 0 0 0 0 3 877769
-0.001896 -0.000422 0.119814 -0.104182 0.421814 0.186249 -0.062500 1 0 0 0 0 0 3 878885
-0.001896 -0.000422 0.119814 -0.104182 0.421814 0.186251 -0.062500 1 0 0 0 0 0 3 879802
-0.001896 -0.000422 0.119814 -0.104182 0.421814 0.186251 -0.062500 1 0 0 0 0 0 3 880766
-0.001896 -0.000422 0.119814 -0.104182 0.421814 0.186251 -0.062500 1 0 0 0 0 0 3 881743
-0.001896 -0.000422 0.119814 -0.104182 0.421814 0.186251 -0.062500 1 0 0 0 0 0 3 882736
-0.001896 -0.000422 0.119814 -0.104182 0.421814 0.186251 -0.062500 1 0 0 0 0 0 3 883736
-0.001896 -0.000422 0.119814 -0.104182 0.421814 0.186252 -0.062500 1 0 0 0 0 0 3 884739
-0.001896 -0.000422 0.119814 -0.104170 0.421811 0.186245 -0.062500 1 0 0 0 0 0 3 885737
-0.001896 -0.000422 0.119814 -0.104180 0.421814 0.186251 -0.062500 1 0 0 0 0 0 3 886737
-0.001896 -0.000422 0.119814 -0.104181 0.421814 0.186251 -0.062500 1 0 0 0 0 0 3 887738
-0.001896 -0.000422 0.119814 -0.104181 0.421814 0.186252 -0.062500 1 0 0 0 0 0 3 888797
-0.001896 -0.000422 0.119814 -0.104193 0.421817 0.186238 -0.062500 1 0 0 0 0 0 3 889964
-0.001896 -0.000422 0.119814 -0.104183 0.421814 0.186250 -0.062500 1 0 0 0 0 0 3 890915
-0.001896 -0.000422 0.119814 -0.104182 0.421814 0.186251 -0.062500 1 0 0 0 0 0 3 891759
-0.001896 -0.000422 0.119814 -0.104182 0.421814 0.186251 -0.062500 1 0 0 0 0 0 3 892754
-0.001896 -0.000422 0.119814 -0.104182 0.421814 0.186251 -0.062500 1 0 0 0 0 0 3 893752
-0.001896 -0.000422 0.119814 -0.104170 0.421811 0.186245 -0.062500 1 0 0 0 0 0 3 894743
-0.001896 -0.000422 0.119814 -0.104180 0.421814 0.186251 -0.062500 1 0 0 0 0 0 3 895740
-0.001896 -0.000422 0.119814 -0.104181 0.421814 0.186251 -0.062500 1 0 0 0 0 0 3 896770
-0.001896 -0.000422 0.119814 -0.104181 0.421814 0.186252 -0.062500 1 0 0 0 0 0 3 897939
-0.001896 -0.000422 0.119814 -0.104181 0.421814 0.186252 -0.062500 1 0 0 0 0 0 3 899091
-0.001896 -0.000422 0.119814 -0.104182 0.421814 0.186252 -0.062500 1 0 0 0 0 0 3 899838
-0.001896 -0.000422 0.119814 -0.104181 0.421814 0.186231 -0.062500 1 0 0 0 0 0 3 900883
-0.001896 -0.000422 0.119814 -0.104181 0.421814 0.186249 -0.062500 1 0 0 0 0 0 3 901886
-0.001896 -0.000422 0.119814 -0.104182 0.421814 0.186251 -0.062500 1 0 0 0 0 0 3 902903
-0.001896 -0.000422 0.119814 -0.104182 0.421814 0.186251 -0.062500 1 0 0 0 0 0 3 903904
-0.001896 -0.000422 0.119814 -0.104182 0.421814 0.186251 -0.062500 1 0 0 0 0 0 3 904746
-0.001896 -0.000422 0.119814 -0.104182 0.421814 0.186251 -0.062500 1 0 0 0 0 0 3 905766
-0.001896 -0.000422 0.119814 -0.104182 0.421814 0.186251 -0.062500 1 0 0 0 0 0 3 906801
-0.001896 -0.000422 0.119814 -0.104182 0.421814 0.186252 -0.062500 1 0 0 0 0 0 3 907799
-0.001896 -0.000422 0.119814 -0.104182 0.421814 0.186252 -0.062500 1 0 0 0 0 0 3 908813
-0.001896 -0.000422 0.119814 -0.104170 0.421811 0.186245 -0.062500 1 0 0 0 0 0 3 909766
-0.001896 -0.000422 0.119814 -0.104180 0.421814 0.186251 -0.062500 1 0 0 0 0 0 3 910693
-0.001896 -0.000422 0.119814 -0.104189 0.421805 0.186245 -0.062500 1 0 0 0 0 0 3 911813
-0.001896 -0.000422 0.119814 -0.104182 0.421812 0.186251 -0.062500 1 0 0 0 0 0 3 912803
-0.001896 -0.000422 0.119814 -0.104185 0.421825 0.186245 -0.062500 1 0 0 0 0 0 3 913738
-0.001896 -0.000422 0.119814 -0.104182 0.421815 0.186250 -0.062500 1 0 0 0 0 0 3 914742
-0.001896 -0.000422 0.119814 -0.104182 0.421814 0.186251 -0.062500 1 0 0 0 0 0 3 915735
-0.001896 -0.000422 0.119814 -0.104182 0.421814 0.186251 -0.062500 1 0 0 0 0 0 3 916738
-0.001896 -0.000422 0.119814 -0.104170 0.421811 0.186245 -0.062500 1 0 0 0 0 0 3 917737
-0.001896 -0.000422 0.119814 -0.104180 0.421814 0.186251 -0.062500 1 0 0 0 0 0 3 918743
-0.001896 -0.000422 0.119814 -0.104181 0.421814 0.186251 -0.062500 1 0 0 0 0 0 3 919737
-0.001896 -0.000422 0.119814 -0.104181 0.421814 0.186252 -0.062500 1 0 0 0 0 0 3 920734
-0.001896 -0.000422 0.119814 -0.104181 0.421814 0.186252 -0.062500 1 0 0 0 0 0 3 921746
-0.001896 -0.000422 0.119814 -0.104190 0.421805 0.186245 -0.062500 1 0 0 0 0 0 3 923308
-0.001896 -0.000422 0.119814 -0.104186 0.421824 0.186244 -0.062500 1 0 0 0 0 0 3 923745
-0.001896 -0.000422 0.119814 -0.104183 0.421815 0.186250 -0.062500 1 0 0 0 0 0 3 924821
-0.001896 -0.000422 0.119814 -0.104170 0.421811 0.186245 -0.062500 1 0 0 0 0 0 3 925752
-0.001896 -0.000422 0.119814 -0.104180 0.421814 0.186250 -0.062500 1 0 0 0 0 0 3 926742
-0.001896 -0.000422 0.119814 -0.104181 0.421814 0.186251 -0.062500 1 0 0 0 0 0 3 927741
-0.001896 -0.000422 0.119814 -0.104182 0.421814 0.186251 -0.062500 1 0 0 0 0 0 3 928742
-0.001896 -0.000422 0.119814 -0.104182 0.421814 0.186251 -0.062500 1 0 0 0 0 0 3 929742
-0.001896 -0.000422 0.119814 -0.104182 0.421814 0.186252 -0.062500 1 0 0 0 0 0 3 930786
-0.001896 -0.000422 0.119814 -0.104182 0.421814 0.186252 -0.062500 1 0 0 0 0 0 3 931959
-0.001896 -0.000422 0.119814 -0.104169 0.421811 0.186245 -0.062500 1 0 0 0 0 0 3 932807
-0.001896 -0.000422 0.119814 -0.104180 0.421813 0.186251 -0.062500 1 0 0 0 0 0 3 933973
-0.001896 -0.000422 0.119814 -0.104193 0.421817 0.186238 -0.062500 1 0 0 0 0 0 3 934748
-0.001896 -0.000422 0.119814 -0.104183 0.421814 0.186250 -0.062500 1 0 0 0 0 0 3 935963
-0.001896 -0.000422 0.119814 -0.104182 0.421814 0.186251 -0.062500 1 0 0 0 0 0 3 936835
-0.001896 -0.000422 0.119814 -0.104182 0.421814 0.186251 -0.062500 1 0 0 0 0 0 3 937991
-0.001896 -0.000422 0.119814 -0.104182 0.421814 0.186251 -0.062500 1 0 0 0 0 0 3 938722
-0.001896 -0.000422 0.119814 -0.104182 0.421814 0.186251 -0.062500 1 0 0 0 0 0 3 939762
-0.001896 -0.000422 0.119814 -0.104182 0.421814 0.186252 -0.062500 1 0 0 0 0 0 3 940775
-0.001896 -0.000422 0.119814 -0.104170 0.421811 0.186245 -0.062500 1 0 0 0 0 0 3 941774
-0.001896 -0.000422 0.119814 -0.104180 0.421814 0.186251 -0.062500 1 0 0 0 0 0 3 942816
-0.001896 -0.000422 0.119814 -0.104181 0.421814 0.186252 -0.062500 1 0 0 0 0 0 3 943745
-0.001896 -0.000422 0.119814 -0.104190 0.421805 0.186245 -0.062500 1 0 0 0 0 0 3 944811
-0.001896 -0.000422 0.119814 -0.104183 0.421812 0.186251 -0.062500 1 0 0 0 0 0 3 945815
-0.001896 -0.000422 0.119814 -0.104185 0.421825 0.186245 -0.062500 1 0 0 0 0 0 3 946760
-0.001896 -0.000422 0.119814 -0.104183 0.421815 0.186251 -0.062500 1 0 0 0 0 0 3 947720
-0.001896 -0.000422 0.119814 -0.104182 0.421814 0.186251 -0.062500 1 0 0 0 0 0 3 948734
-0.001896 -0.000422 0.119814 -0.104170 0.421811 0.186245 -0.062500 1 0 0 0 0 0 3 949723
-0.001896 -0.000422 0.119814 -0.104180 0.421814 0.186251 -0.062500 1 0 0 0 0 0 3 950720
-0.001896 -0.000422 0.119814 -0.104181 0.421814 0.186251 -0.062500 1 0 0 0 0 0 3 951734
-0.001896 -0.000422 0.119814 -0.104181 0.421814 0.186251 -0.062500 1 0 0 0 0 0 3 952734
-0.001896 -0.000422 0.119814 -0.104182 0.421814 0.186252 -0.062500 1 0 0 0 0 0 3 953723
-0.001896 -0.000422 0.119814 -0.104182 0.421814 0.186252 -0.062500 1 0 0 0 0 0 3 954739
-0.001896 -0.000422 0.119814 -0.104190 0.421805 0.186245 -0.062500 1 0 0 0 0 0 3 955736
-0.001896 -0.000422 0.119814 -0.104183 0.421812 0.186251 -0.062500 1 0 0 0 0 0 3 957387
-0.001896 -0.000422 0.119814 -0.104173 0.421822 0.186238 -0.062500 1 0 0 0 0 0 3 957690
-0.001896 -0.000422 0.119814 -0.104181 0.421815 0.186250 -0.062500 1 0 0 0 0 0 3 958808
-0.001896 -0.000422 0.119814 -0.104182 0.421814 0.186251 -0.062500 1 0 0 0 0 0 3 959751
-0.001896 -0.000422 0.119814 -0.104182 0.421814 0.186251 -0.062500 1 0 0 0 0 0 3 960746
-0.001896 -0.000422 0.119814 -0.104182 0.421814 0.186251 -0.062500 1 0 0 0 0 0 3 961746
-0.001896 -0.000422 0.119814 -0.104182 0.421814 0.186251 -0.062500 1 0 0 0 0 0 3 962738
-0.001896 -0.000422 0.119814 -0.104182 0.421814 0.186252 -0.062500 1 0 0 0 0 0 3 963751
-0.001896 -0.000422 0.119814 -0.104170 0.421811 0.186245 -0.062500 1 0 0 0 0 0 3 964761
-0.001896 -0.000422 0.119814 -0.104180 0.421814 0.186251 -0.062500 1 0 0 0 0 0 3 965921
-0.001896 -0.000422 0.119814 -0.104181 0.421814 0.186252 -0.062500 1 0 0 0 0 0 3 966854
-0.001896 -0.000422 0.119814 -0.104189 0.421805 0.186245 -0.062500 1 0 0 0 0 0 3 967926
-0.001896 -0.000422 0.119814 -0.104186 0.421824 0.186244 -0.062500 1 0 0 0 0 0 3 968843
-0.001896 -0.000422 0.119814 -0.104182 0.421815 0.186250 -0.062500 1 0 0 0 0 0 3 969893
-0.001896 -0.000422 0.119814 -0.104182 0.421814 0.186251 -0.062500 1 0 0 0 0 0 3 970748
-0.001896 -0.000422 0.119814 -0.104182 0.421814 0.186251 -0.062500 1 0 0 0 0 0 3 971691
-0.001896 -0.000422 0.119814 -0.104170 0.421811 0.186245 -0.062500 1 0 0 0 0 0 3 972759
-0.001896 -0.000422 0.119814 -0.104180 0.421814 0.186251 -0.062500 1 0 0 0 0 0 3 973712
-0.001896 -0.000422 0.119814 -0.104181 0.421814 0.186251 -0.062500 1 0 0 0 0 0 3 974710
-0.001896 -0.000422 0.119814 -0.104181 0.421814 0.186251 -0.062500 1 0 0 0 0 0 3 975902
-0.001896 -0.000422 0.119814 -0.104181 0.421814 0.186252 -0.062500 1 0 0 0 0 0 3 976667
-0.001896 -0.000422 0.119814 -0.104181 0.421814 0.186252 -0.062500 1 0 0 0 0 0 3 977746
-0.001896 -0.000422 0.119814 -0.104193 0.421817 0.186238 -0.062500 1 0 0 0 0 0 3 978824
-0.001896 -0.000422 0.119814 -0.104183 0.421814 0.186250 -0.062500 1 0 0 0 0 0 3 979728
-0.001896 -0.000422 0.119814 -0.104182 0.421814 0.186251 -0.062500 1 0 0 0 0 0 3 980711
-0.001896 -0.000422 0.119814 -0.104170 0.421811 0.186245 -0.062500 1 0 0 0 0 0 3 981714
-0.001896 -0.000422 0.119814 -0.104180 0.421814 0.186250 -0.062500 1 0 0 0 0 0 3 982713
-0.001896 -0.000422 0.119814 -0.104181 0.421814 0.186251 -0.062500 1 0 0 0 0 0 3 983720
-0.001896 -0.000422 0.119814 -0.104182 0.421814 0.186251 -0.062500 1 0 0 0 0 0 3 984712
-0.001896 -0.000422 0.119814 -0.104182 0.421814 0.186252 -0.062500 1 0 0 0 0 0 3 985712
-0.001896 -0.000422 0.119814 -0.104182 0.421814 0.186252 -0.062500 1 0 0 0 0 0 3 986712
-0.001896 -0.000422 0.119814 -0.104182 0.421814 0.186252 -0.062500 1 0 0 0 0 0 3 987717
-0.001896 -0.000422 0.119814 -0.104169 0.421811 0.186245 -0.062500 1 0 0 0 0 0 3 988837
-0.001896 -0.000422 0.119814 -0.104188 0.421805 0.186244 -0.062500 1 0 0 0 0 0 3 989695
-0.001896 -0.000422 0.119814 -0.104182 0.421812 0.186251 -0.062500 1 0 0 0 0 0 3 990817
-0.001896 -0.000422 0.119814 -0.104185 0.421825 0.186244 -0.062500 1 0 0 0 0 0 3 991741
-0.001896 -0.000422 0.119814 -0.104182 0.421815 0.186250 -0.062500 1 0 0 0 0 0 3 992718
-0.001896 -0.000422 0.119814 -0.104182 0.421814 0.186251 -0.062500 1 0 0 0 0 0 3 993703
-0.001896 -0.000422 0.119814 -0.104182 0.421814 0.186251 -0.062500 1 0 0 0 0 0 3 994720
-0.001896 -0.000422 0.119814 -0.104182 0.421814 0.186252 -0.062500 1 0 0 0 0 0 3 995724
-0.001896 -0.000422 0.119814 -0.104170 0.421811 0.186245 -0.062500 1 0 0 0 0 0 3 996981
-0.001896 -0.000422 0.119814 -0.104180 0.421814 0.186251 -0.062500 1 0 0 0 0 0 3 997808
-0.001896 -0.000422 0.119814 -0.104181 0.421814 0.186251 -0.062500 1 0 0 0 0 0 3 998965
-0.001896 -0.000422 0.119814 -0.104181 0.421814 0.186252 -0.062500 1 0 0 0 0 0 3 999811
-0.001896 -0.000422 0.119814 -0.104190 0.421805 0.186245 -0.062500 1 0 0 0 0 0 4 1009
-0.001896 -0.000422 0.119814 -0.104183 0.421812 0.186251 -0.062500 1 0 0 0 0 0 4 1804
-0.001896 -0.000422 0.119814 -0.104186 0.421825 0.186245 -0.062500 1 0 0 0 0 0 4 2884
-0.001896 -0.000422 0.119814 -0.104183 0.421815 0.186251 -0.062500 1 0 0 0 0 0 4 3895
-0.001896 -0.000422 0.119814 -0.104170 0.421811 0.186245 -0.062500 1 0 0 0 0 0 4 4859
-0.001896 -0.000422 0.119814 -0.104180 0.421814 0.186250 -0.062500 1 0 0 0 0 0 4 5694
-0.001896 -0.000422 0.119814 -0.104181 0.421814 0.186251 -0.062500 1 0 0 0 0 0 4 6776
-0.001896 -0.000422 0.119814 -0.104181 0.421814 0.186251 -0.062500 1 0 0 0 0 0 4 7745
-0.001896 -0.000422 0.119814 -0.104182 0.421814 0.186252 -0.062500 1 0 0 0 0 0 4 8698
-0.001896 -0.000422 0.119814 -0.104182 0.421814 0.186252 -0.062500 1 0 0 0 0 0 4 9913
-0.001896 -0.000422 0.119814 -0.104182 0.421814 0.186252 -0.062500 1 0 0 0 0 0 4 11012
-0.001896 -0.000422 0.119814 -0.104178 0.421802 0.186238 -0.062500 1 0 0 0 0 0 4 11687
-0.001896 -0.000422 0.119814 -0.104181 0.421812 0.186250 -0.062500 1 0 0 0 0 0 4 12798
-0.001896 -0.000422 0.119814 -0.104181 0.421813 0.186251 -0.062500 1 0 0 0 0 0 4 13784
-0.001896 -0.000422 0.119814 -0.104185 0.421825 0.186245 -0.062500 1 0 0 0 0 0 4 14722
-0.001896 -0.000422 0.119814 -0.104182 0.421815 0.186250 -0.062500 1 0 0 0 0 0 4 15693
-0.001896 -0.000422 0.119814 -0.104182 0.421814 0.186251 -0.062500 1 0 0 0 0 0 4 16708
-0.001896 -0.000422 0.119814 -0.104182 0.421814 0.186251 -0.062500 1 0 0 0 0 0 4 17711
-0.001896 -0.000422 0.119814 -0.104182 0.421814 0.186252 -0.062500 1 0 0 0 0 0 4 18695
-0.001896 -0.000422 0.119814 -0.104170 0.421811 0.186245 -0.062500 1 0 0 0 0 0 4 19704
-0.001896 -0.000422 0.119814 -0.104180 0.421814 0.186251 -0.062500 1 0 0 0 0 0 4 20711
-0.001896 -0.000422 0.119814 -0.104181 0.421814 0.186251 -0.062500 1 0 0 0 0 0 4 21711
-0.001896 -0.000422 0.119814 -0.104189 0.421805 0.186245 -0.062500 1 0 0 0 0 0 4 22715
-0.001896 -0.000422 0.119814 -0.104183 0.421812 0.186251 -0.062500 1 0 0 0 0 0 4 24602
-0.001896 -0.000422 0.119814 -0.104185 0.421825 0.186245 -0.062500 1 0 0 0 0 0 4 24868
-0.001896 -0.000422 0.119814 -0.104182 0.421815 0.186250 -0.062500 1 0 0 0 0 0 4 25875
-0.001896 -0.000422 0.119814 -0.104182 0.421814 0.186251 -0.062500 1 0 0 0 0 0 4 26684
-0.001896 -0.000422 0.119814 -0.104182 0.421814 0.186251 -0.062500 1 0 0 0 0 0 4 27669
-0.001896 -0.000422 0.119814 -0.104170 0.421811 0.186245 -0.062500 1 0 0 0 0 0 4 28718
-0.001896 -0.000422 0.119814 -0.104180 0.421814 0.186251 -0.062500 1 0 0 0 0 0 4 29717
-0.001896 -0.000422 0.119814 -0.104181 0.421814 0.186251 -0.062500 1 0 0 0 0 0 4 30721
-0.001896 -0.000422 0.119814 -0.104181 0.421814 0.186252 -0.062500 1 0 0 0 0 0 4 31704
-0.001896 -0.000422 0.119814 -0.104181 0.421814 0.186252 -0.062500 1 0 0 0 0 0 4 32937
-0.001896 -0.000422 0.119814 -0.104190 0.421805 0.186245 -0.062500 1 0 0 0 0 0 4 33787
-0.001896 -0.000422 0.119814 -0.104183 0.421813 0.186251 -0.062500 1 0 0 0 0 0 4 34953
-0.001896 -0.000422 0.119814 -0.104173 0.421822 0.186238 -0.062500 1 0 0 0 0 0 4 35803
-0.001896 -0.000422 0.119814 -0.104181 0.421815 0.186250 -0.062500 1 0 0 0 0 0 4 36963
-0.001896 -0.000422 0.119814 -0.104182 0.421814 0.186251 -0.062500 1 0 0 0 0 0 4 37804
-0.001896 -0.000422 0.119814 -0.104182 0.421814 0.186251 -0.062500 1 0 0 0 0 0 4 38693
-0.001896 -0.000422 0.119814 -0.104182 0.421814 0.186251 -0.062500 1 0 0 0 0 0 4 39697
-0.001896 -0.000422 0.119814 -0.104182 0.421814 0.186251 -0.062500 1 0 0 0 0 0 4 40760
-0.001896 -0.000422 0.119814 -0.104182 0.421814 0.186252 -0.062500 1 0 0 0 0 0 4 41755
-0.001896 -0.000422 0.119814 -0.104182 0.421814 0.186252 -0.062500 1 0 0 0 0 0 4 42832
-0.001896 -0.000422 0.119814 -0.104169 0.421811 0.186245 -0.062500 1 0 0 0 0 0 4 43932
-0.001896 -0.000422 0.119814 -0.104180 0.421814 0.186251 -0.062500 1 0 0 0 0 0 4 44679
-0.001896 -0.000422 0.119814 -0.104189 0.421805 0.186245 -0.062500 1 0 0 0 0 0 4 45737
-0.001896 -0.000422 0.119814 -0.104182 0.421812 0.186251 -0.062500 1 0 0 0 0 0 4 46775
-0.001896 -0.000422 0.119814 -0.104185 0.421825 0.186245 -0.062500 1 0 0 0 0 0 4 47712
-0.001896 -0.000422 0.119814 -0.104182 0.421815 0.186250 -0.062500 1 0 0 0 0 0 4 48717
-0.001896 -0.000422 0.119814 -0.104182 0.421814 0.186251 -0.062500 1 0 0 0 0 0 4 49710
-0.001896 -0.000422 0.119814 -0.104182 0.421814 0.186251 -0.062500 1 0 0 0 0 0 4 50707
-0.001896 -0.000422 0.119814 -0.104170 0.421811 0.186245 -0.062500 1 0 0 0 0 0 4 51715
-0.001896 -0.000422 0.119814 -0.104180 0.421814 0.186251 -0.062500 1 0 0 0 0 0 4 52719
-0.001896 -0.000422 0.119814 -0.104181 0.421814 0.186251 -0.062500 1 0 0 0 0 0 4 53716
-0.001896 -0.000422 0.119814 -0.104181 0.421814 0.186252 -0.062500 1 0 0 0 0 0 4 54708
-0.001896 -0.000422 0.119814 -0.104181 0.421814 0.186252 -0.062500 1 0 0 0 0 0 4 55733
-0.001896 -0.000422 0.119814 -0.104190 0.421805 0.186245 -0.062500 1 0 0 0 0 0 4 57177
-0.001896 -0.000422 0.119814 -0.104183 0.421812 0.186251 -0.062500 1 0 0 0 0 0 4 57769
-0.001896 -0.000422 0.119814 -0.104186 0.421825 0.186245 -0.062500 1 0 0 0 0 0 4 58786
-0.001896 -0.000422 0.119814 -0.104170 0.421812 0.186244 -0.062500 1 0 0 0 0 0 4 59724
-0.001896 -0.000422 0.119814 -0.104180 0.421814 0.186250 -0.062500 1 0 0 0 0 0 4 60729
-0.001896 -0.000422 0.119814 -0.104181 0.421814 0.186251 -0.062500 1 0 0 0 0 0 4 61706
-0.001896 -0.000422 0.119814 -0.104182 0.421814 0.186251 -0.062500 1 0 0 0 0 0 4 62717
-0.001896 -0.000422 0.119814 -0.104182 0.421814 0.186251 -0.062500 1 0 0 0 0 0 4 63711
-0.001896 -0.000422 0.119814 -0.104182 0.421814 0.186252 -0.062500 1 0 0 0 0 0 4 64736
-0.001896 -0.000422 0.119814 -0.104182 0.421814 0.186252 -0.062500 1 0 0 0 0 0 4 65906
-0.001896 -0.000422 0.119814 -0.104169 0.421811 0.186245 -0.062500 1 0 0 0 0 0 4 66760
-0.001896 -0.000422 0.119814 -0.104188 0.421805 0.186244 -0.062500 1 0 0 0 0 0 4 67920
-0.001896 -0.000422 0.119814 -0.104182 0.421812 0.186250 -0.062500 1 0 0 0 0 0 4 68782
-0.001896 -0.000422 0.119814 -0.104185 0.421825 0.186244 -0.062500 1 0 0 0 0 0 4 69923
-0.001896 -0.000422 0.119814 -0.104182 0.421815 0.186250 -0.062500 1 0 0 0 0 0 4 70785
-0.001896 -0.000422 0.119814 -0.104182 0.421814 0.186251 -0.062500 1 0 0 0 0 0 4 71940
-0.001896 -0.000422 0.119814 -0.104182 0.421814 0.186251 -0.062500 1 0 0 0 0 0 4 72670
-0.001896 -0.000422 0.119814 -0.104182 0.421814 0.186251 -0.062500 1 0 0 0 0 0 4 73769
-0.001896 -0.000422 0.119814 -0.104182 0.421814 0.186252 -0.062500 1 0 0 0 0 0 4 74694
-0.001896 -0.000422 0.119814 -0.104170 0.421811 0.186245 -0.062500 1 0 0 0 0 0 4 75693
-0.001896 -0.000422 0.119814 -0.104180 0.421814 0.186251 -0.062500 1 0 0 0 0 0 4 76883
-0.001896 -0.000422 0.119814 -0.104181 0.421814 0.186252 -0.062500 1 0 0 0 0 0 4 77746
-0.001896 -0.000422 0.119814 -0.104190 0.421805 0.186245 -0.062500 1 0 0 0 0 0 4 78684
-0.001896 -0.000422 0.119814 -0.104183 0.421812 0.186251 -0.062500 1 0 0 0 0 0 4 79796
-0.001896 -0.000422 0.119814 -0.104185 0.421825 0.186245 -0.062500 1 0 0 0 0 0 4 80689
-0.001896 -0.000422 0.119814 -0.104182 0.421815 0.186251 -0.062500 1 0 0 0 0 0 4 81661
-0.001896 -0.000422 0.119814 -0.104182 0.421814 0.186251 -0.062500 1 0 0 0 0 0 4 82659
-0.001896 -0.000422 0.119814 -0.104170 0.421811 0.186245 -0.062500 1 0 0 0 0 0 4 83664
-0.001896 -0.000422 0.119814 -0.104180 0.421814 0.186251 -0.062500 1 0 0 0 0 0 4 84659
-0.001896 -0.000422 0.119814 -0.104181 0.421814 0.186251 -0.062500 1 0 0 0 0 0 4 85659
-0.001896 -0.000422 0.119814 -0.104181 0.421814 0.186251 -0.062500 1 0 0 0 0 0 4 86660
-0.001896 -0.000422 0.119814 -0.104181 0.421814 0.186252 -0.062500 1 0 0 0 0 0 4 87665
-0.001896 -0.000422 0.119814 -0.104182 0.421814 0.186252 -0.062500 1 0 0 0 0 0 4 88657
-0.001896 -0.000422 0.119814 -0.104190 0.421805 0.186245 -0.062500 1 0 0 0 0 0 4 89693
-0.001896 -0.000422 0.119814 -0.104183 0.421813 0.186251 -0.062500 1 0 0 0 0 0 4 91056
-0.001896 -0.000422 0.119814 -0.104173 0.421822 0.186238 -0.062500 1 0 0 0 0 0 4 91755
-0.001896 -0.000422 0.119814 -0.104181 0.421815 0.186250 -0.062500 1 0 0 0 0 0 4 92679
-0.001896 -0.000422 0.119814 -0.104182 0.421814 0.186251 -0.062500 1 0 0 0 0 0 4 93693
-0.001896 -0.000422 0.119814 -0.104182 0.421814 0.186251 -0.062500 1 0 0 0 0 0 4 94665
-0.001896 -0.000422 0.119814 -0.104182 0.421814 0.186251 -0.062500 1 0 0 0 0 0 4 95674
-0.001896 -0.000422 0.119814 -0.104182 0.421814 0.186251 -0.062500 1 0 0 0 0 0 4 96667
-0.001896 -0.000422 0.119814 -0.104182 0.421814 0.186252 -0.062500 1 0 0 0 0 0 4 97665
-0.001896 -0.000422 0.119814 -0.104170 0.421811 0.186245 -0.062500 1 0 0 0 0 0 4 98806
-0.001896 -0.000422 0.119814 -0.104180 0.421814 0.186251 -0.062500 1 0 0 0 0 0 4 99866
-0.001896 -0.000422 0.119814 -0.104189 0.421805 0.186244 -0.062500 1 0 0 0 0 0 4 100853
-0.001896 -0.000422 0.119814 -0.104182 0.421812 0.186251 -0.062500 1 0 0 0 0 0 4 101855
-0.001896 -0.000422 0.119814 -0.104182 0.421813 0.186251 -0.062500 1 0 0 0 0 0 4 102829
-0.001896 -0.000422 0.119814 -0.104185 0.421825 0.186245 -0.062500 1 0 0 0 0 0 4 103835
-0.001896 -0.000422 0.119814 -0.104182 0.421815 0.186251 -0.062500 1 0 0 0 0 0 4 104820
-0.001896 -0.000422 0.119814 -0.104182 0.421814 0.186251 -0.062500 1 0 0 0 0 0 4 105814
-0.001896 -0.000422 0.119814 -0.104170 0.421811 0.186245 -0.062500 1 0 0 0 0 0 4 106819
-0.001896 -0.000422 0.119814 -0.104180 0.421814 0.186251 -0.062500 1 0 0 0 0 0 4 107729
-0.001896 -0.000422 0.119814 -0.104181 0.421814 0.186251 -0.062500 1 0 0 0 0 0 4 108793
-0.001896 -0.000422 0.119814 -0.104181 0.421814 0.186251 -0.062500 1 0 0 0 0 0 4 109780
-0.001896 -0.000422 0.119814 -0.104181 0.421814 0.186252 -0.062500 1 0 0 0 0 0 4 110634
-0.001896 -0.000422 0.119814 -0.104190 0.421805 0.186245 -0.062500 1 0 0 0 0 0 4 111727
-0.001896 -0.000422 0.119814 -0.104183 0.421813 0.186251 -0.062500 1 0 0 0 0 0 4 112786
-0.001896 -0.000422 0.119814 -0.104182 0.421813 0.186251 -0.062500 1 0 0 0 0 0 4 113695
-0.001896 -0.000422 0.119814 -0.104173 0.421822 0.186238 -0.062500 1 0 0 0 0 0 4 114692
-0.001896 -0.000422 0.119814 -0.104181 0.421815 0.186250 -0.062500 1 0 0 0 0 0 4 115686
-0.001896 -0.000422 0.119814 -0.104181 0.421814 0.186251 -0.062500 1 0 0 0 0 0 4 116692
-0.001896 -0.000422 0.119814 -0.104182 0.421814 0.186251 -0.062500 1 0 0 0 0 0 4 117691
-0.001896 -0.000422 0.119814 -0.104182 0.421814 0.186251 -0.062500 1 0 0 0 0 0 4 118685
-0.001896 -0.000422 0.119814 -0.104182 0.421814 0.186251 -0.062500 1 0 0 0 0 0 4 119683
-0.001896 -0.000422 0.119814 -0.104182 0.421814 0.186252 -0.062500 1 0 0 0 0 0 4 120689
-0.001896 -0.000422 0.119814 -0.104182 0.421814 0.186252 -0.062500 1 0 0 0 0 0 4 121677
-0.001896 -0.000422 0.119814 -0.104178 0.421802 0.186238 -0.062500 1 0 0 0 0 0 4 123671
-0.001896 -0.000422 0.119814 -0.104181 0.421812 0.186250 -0.062500 1 0 0 0 0 0 4 124793
-0.001896 -0.000422 0.119814 -0.104181 0.421813 0.186251 -0.062500 1 0 0 0 0 0 4 125707
-0.001896 -0.000422 0.119814 -0.104185 0.421825 0.186245 -0.062500 1 0 0 0 0 0 4 126698
-0.001896 -0.000422 0.119814 -0.104182 0.421815 0.186250 -0.062500 1 0 0 0 0 0 4 127693
-0.001896 -0.000422 0.119814 -0.104182 0.421814 0.186251 -0.062500 1 0 0 0 0 0 4 128689
-0.001896 -0.000422 0.119814 -0.104182 0.421814 0.186251 -0.062500 1 0 0 0 0 0 4 129691
-0.001896 -0.000422 0.119814 -0.104182 0.421814 0.186252 -0.062500 1 0 0 0 0 0 4 130881
-0.001896 -0.000422 0.119814 -0.104170 0.421811 0.186245 -0.062500 1 0 0 0 0 0 4 131799
-0.001896 -0.000422 0.119814 -0.104180 0.421814 0.186251 -0.062500 1 0 0 0 0 0 4 132811
-0.001896 -0.000422 0.119814 -0.104181 0.421814 0.186251 -0.062500 1 0 0 0 0 0 4 133836
-0.001896 -0.000422 0.119814 -0.104181 0.421814 0.186252 -0.062500 1 0 0 0 0 0 4 134844
-0.001896 -0.000422 0.119814 -0.104190 0.421805 0.186245 -0.062500 1 0 0 0 0 0 4 135848
-0.001896 -0.000422 0.119814 -0.104183 0.421813 0.186251 -0.062500 1 0 0 0 0 0 4 136875
-0.001896 -0.000422 0.119814 -0.104185 0.421825 0.186245 -0.062500 1 0 0 0 0 0 4 137779
-0.001896 -0.000422 0.119814 -0.104183 0.421815 0.186251 -0.062500 1 0 0 0 0 0 4 138676
-0.001896 -0.000422 0.119814 -0.104170 0.421811 0.186245 -0.062500 1 0 0 0 0 0 4 139752
-0.001896 -0.000422 0.119814 -0.104180 0.421814 0.186250 -0.062500 1 0 0 0 0 0 4 140714
-0.001896 -0.000422 0.119814 -0.104181 0.421814 0.186251 -0.062500 1 0 0 0 0 0 4 141682
-0.001896 -0.000422 0.119814 -0.104181 0.421814 0.186251 -0.062500 1 0 0 0 0 0 4 142815
-0.001896 -0.000422 0.119814 -0.104182 0.421814 0.186252 -0.062500 1 0 0 0 0 0 4 143838
-0.001896 -0.000422 0.119814 -0.104182 0.421814 0.186252 -0.062500 1 0 0 0 0 0 4 144699
-0.001896 -0.000422 0.119814 -0.104182 0.421814 0.186252 -0.062500 1 0 0 0 0 0 4 145803
-0.001896 -0.000422 0.119814 -0.104178 0.421802 0.186238 -0.062500 1 0 0 0 0 0 4 146739
-0.001896 -0.000422 0.119814 -0.104181 0.421812 0.186250 -0.062500 1 0 0 0 0 0 4 147688
-0.001896 -0.000422 0.119814 -0.104181 0.421813 0.186251 -0.062500 1 0 0 0 0 0 4 148690
-0.001896 -0.000422 0.119814 -0.104185 0.421825 0.186245 -0.062500 1 0 0 0 0 0 4 149689
-0.001896 -0.000422 0.119814 -0.104182 0.421815 0.186250 -0.062500 1 0 0 0 0 0 4 150682
-0.001896 -0.000422 0.119814 -0.104182 0.421814 0.186251 -0.062500 1 0 0 0 0 0 4 151687
-0.001896 -0.000422 0.119814 -0.104182 0.421814 0.186251 -0.062500 1 0 0 0 0 0 4 152691
-0.001896 -0.000422 0.119814 -0.104182 0.421814 0.186252 -0.062500 1 0 0 0 0 0 4 153663
-0.001896 -0.000422 0.119814 -0.104170 0.421811 0.186245 -0.062500 1 0 0 0 0 0 4 154664
-0.001896 -0.000422 0.119814 -0.104180 0.421814 0.186251 -0.062500 1 0 0 0 0 0 4 155696
-0.001896 -0.000422 0.119814 -0.104181 0.421814 0.186251 -0.062500 1 0 0 0 0 0 4 156970
-0.001896 -0.000422 0.119814 -0.104189 0.421805 0.186245 -0.062500 1 0 0 0 0 0 4 157783
-0.001896 -0.000422 0.119814 -0.104183 0.421812 0.186251 -0.062500 1 0 0 0 0 0 4 158653
-0.001896 -0.000422 0.119814 -0.104182 0.421813 0.186251 -0.062500 1 0 0 0 0 0 4 159623
-0.001896 -0.000422 0.119814 -0.104185 0.421825 0.186245 -0.062500 1 0 0 0 0 0 4 160675
-0.001896 -0.000422 0.119814 -0.104182 0.421815 0.186251 -0.062500 1 0 0 0 0 0 4 161667
-0.001896 -0.000422 0.119814 -0.104182 0.421814 0.186251 -0.062500 1 0 0 0 0 0 4 162672
-0.001896 -0.000422 0.119814 -0.104170 0.421811 0.186245 -0.062500 1 0 0 0 0 0 4 163690
-0.001896 -0.000422 0.119814 -0.104180 0.421814 0.186251 -0.062500 1 0 0 0 0 0 4 164784
-0.001896 -0.000422 0.119814 -0.104181 0.421814 0.186251 -0.062500 1 0 0 0 0 0 4 165782
-0.001896 -0.000422 0.119814 -0.104181 0.421814 0.186252 -0.062500 1 0 0 0 0 0 4 166850
-0.001896 -0.000422 0.119814 -0.104181 0.421814 0.186252 -0.062500 1 0 0 0 0 0 4 167686
-0.001896 -0.000422 0.119814 -0.104190 0.421805 0.186245 -0.062500 1 0 0 0 0 0 4 168840
-0.001896 -0.000422 0.119814 -0.104183 0.421813 0.186251 -0.062500 1 0 0 0 0 0 4 169832
-0.001896 -0.000422 0.119814 -0.104170 0.421810 0.186245 -0.062500 1 0 0 0 0 0 4 170830
-0.001896 -0.000422 0.119814 -0.104184 0.421825 0.186244 -0.062500 1 0 0 0 0 0 4 171613
-0.001896 -0.000422 0.119814 -0.104182 0.421815 0.186250 -0.062500 1 0 0 0 0 0 4 172674
-0.001896 -0.000422 0.119814 -0.104182 0.421814 0.186251 -0.062500 1 0 0 0 0 0 4 173751
-0.001896 -0.000422 0.119814 -0.104182 0.421814 0.186251 -0.062500 1 0 0 0 0 0 4 174692
-0.001896 -0.000422 0.119814 -0.104182 0.421814 0.186251 -0.062500 1 0 0 0 0 0 4 175803
-0.001896 -0.000422 0.119814 -0.104182 0.421814 0.186252 -0.062500 1 0 0 0 0 0 4 177026
-0.001896 -0.000422 0.119814 -0.104182 0.421814 0.186252 -0.062500 1 0 0 0 0 0 4 177680
-0.001896 -0.000422 0.119814 -0.104169 0.421811 0.186245 -0.062500 1 0 0 0 0 0 4 178737
-0.001896 -0.000422 0.119814 -0.104188 0.421805 0.186244 -0.062500 1 0 0 0 0 0 4 179715
-0.001896 -0.000422 0.119814 -0.104182 0.421812 0.186250 -0.062500 1 0 0 0 0 0 4 180649
-0.001896 -0.000422 0.119814 -0.104182 0.421813 0.186251 -0.062500 1 0 0 0 0 0 4 181657
-0.001896 -0.000422 0.119814 -0.104185 0.421825 0.186245 -0.062500 1 0 0 0 0 0 4 182638
-0.001896 -0.000422 0.119814 -0.104182 0.421815 0.186250 -0.062500 1 0 0 0 0 0 4 183660
-0.001896 -0.000422 0.119814 -0.104182 0.421814 0.186251 -0.062500 1 0 0 0 0 0 4 184660
-0.001896 -0.000422 0.119814 -0.104182 0.421814 0.186251 -0.062500 1 0 0 0 0 0 4 185637
-0.001896 -0.000422 0.119814 -0.104170 0.421811 0.186245 -0.062500 1 0 0 0 0 0 4 186656
-0.001896 -0.000422 0.119814 -0.104180 0.421814 0.186251 -0.062500 1 0 0 0 0 0 4 187644
-0.001896 -0.000422 0.119814 -0.104181 0.421814 0.186251 -0.062500 1 0 0 0 0 0 4 188636
-0.001896 -0.000422 0.119814 -0.104181 0.421814 0.186252 -0.062500 1 0 0 0 0 0 4 189759
-0.001896 -0.000422 0.119814 -0.104190 0.421805 0.186245 -0.062500 1 0 0 0 0 0 4 190762
-0.001896 -0.000422 0.119814 -0.104183 0.421813 0.186251 -0.062500 1 0 0 0 0 0 4 191797
-0.001896 -0.000422 0.119814 -0.104182 0.421813 0.186251 -0.062500 1 0 0 0 0 0 4 192619
-0.001896 -0.000422 0.119814 -0.104185 0.421825 0.186245 -0.062500 1 0 0 0 0 0 4 193630
-0.001896 -0.000422 0.119814 -0.104170 0.421812 0.186244 -0.062500 1 0 0 0 0 0 4 194644
-0.001896 -0.000422 0.119814 -0.104180 0.421814 0.186250 -0.062500 1 0 0 0 0 0 4 195648
-0.001896 -0.000422 0.119814 -0.104181 0.421814 0.186251 -0.062500 1 0 0 0 0 0 4 196643
-0.001896 -0.000422 0.119814 -0.104181 0.421814 0.186251 -0.062500 1 0 0 0 0 0 4 197654
-0.001896 -0.000422 0.119814 -0.104182 0.421814 0.186251 -0.062500 1 0 0 0 0 0 4 198861
-0.001896 -0.000422 0.119814 -0.104182 0.421814 0.186252 -0.062500 1 0 0 0 0 0 4 199770
-0.001896 -0.000422 0.119814 -0.104182 0.421814 0.186252 -0.062500 1 0 0 0 0 0 4 200785
-0.001896 -0.000422 0.119814 -0.104178 0.421802 0.186238 -0.062500 1 0 0 0 0 0 4 201893
-0.001896 -0.000422 0.119814 -0.104181 0.421812 0.186250 -0.062500 1 0 0 0 0 0 4 202772
-0.001896 -0.000422 0.119814 -0.104181 0.421813 0.186251 -0.062500 1 0 0 0 0 0 4 203930
-0.001896 -0.000422 0.119814 -0.104181 0.421813 0.186251 -0.062500 1 0 0 0 0 0 4 204951
-0.001896 -0.000422 0.119814 -0.104185 0.421825 0.186245 -0.062500 1 0 0 0 0 0 4 205699
-0.001896 -0.000422 0.119814 -0.104182 0.421815 0.186251 -0.062500 1 0 0 0 0 0 4 206669
-0.001896 -0.000422 0.119814 -0.104182 0.421814 0.186251 -0.062500 1 0 0 0 0 0 4 207659
-0.001896 -0.000422 0.119814 -0.104182 0.421814 0.186251 -0.062500 1 0 0 0 0 0 4 208646
-0.001896 -0.000422 0.119814 -0.104182 0.421814 0.186252 -0.062500 1 0 0 0 0 0 4 209871
-0.001896 -0.000422 0.119814 -0.104170 0.421811 0.186245 -0.062500 1 0 0 0 0 0 4 210805
-0.001896 -0.000422 0.119814 -0.104180 0.421814 0.186251 -0.062500 1 0 0 0 0 0 4 211661
-0.001896 -0.000422 0.119814 -0.104181 0.421814 0.186252 -0.062500 1 0 0 0 0 0 4 212699
-0.001896 -0.000422 0.119814 -0.104190 0.421805 0.186245 -0.062500 1 0 0 0 0 0 4 213726
-0.001896 -0.000422 0.119814 -0.104183 0.421813 0.186251 -0.062500 1 0 0 0 0 0 4 214639
-0.001896 -0.000422 0.119814 -0.104182 0.421813 0.186251 -0.062500 1 0 0 0 0 0 4 215661
-0.001896 -0.000422 0.119814 -0.104185 0.421825 0.186245 -0.062500 1 0 0 0 0 0 4 216637
-0.001896 -0.000422 0.119814 -0.104182 0.421815 0.186251 -0.062500 1 0 0 0 0 0 4 217642
-0.001896 -0.000422 0.119814 -0.104170 0.421811 0.186245 -0.062500 1 0 0 0 0 0 4 218636
-0.001896 -0.000422 0.119814 -0.104180 0.421814 0.186251 -0.062500 1 0 0 0 0 0 4 219636
-0.001896 -0.000422 0.119814 -0.104181 0.421814 0.186251 -0.062500 1 0 0 0 0 0 4 220635
-0.001896 -0.000422 0.119814 -0.104181 0.421814 0.186251 -0.062500 1 0 0 0 0 0 4 221641
-0.001896 -0.000422 0.119814 -0.104181 0.421814 0.186252 -0.062500 1 0 0 0 0 0 4 222634
-0.001896 -0.000422 0.119814 -0.104181 0.421814 0.186252 -0.062500 1 0 0 0 0 0 4 224016
-0.001896 -0.000422 0.119814 -0.104190 0.421805 0.186245 -0.062500 1 0 0 0 0 0 4 224858
-0.001896 -0.000422 0.119814 -0.104183 0.421813 0.186251 -0.062500 1 0 0 0 0 0 4 225796
-0.001896 -0.000422 0.119814 -0.104170 0.421810 0.186245 -0.062500 1 0 0 0 0 0 4 226659
-0.001896 -0.000422 0.119814 -0.104184 0.421825 0.186244 -0.062500 1 0 0 0 0 0 4 227655
-0.001896 -0.000422 0.119814 -0.104182 0.421815 0.186250 -0.062500 1 0 0 0 0 0 4 228646
-0.001896 -0.000422 0.119814 -0.104182 0.421814 0.186251 -0.062500 1 0 0 0 0 0 4 229649
-0.001896 -0.000422 0.119814 -0.104182 0.421814 0.186251 -0.062500 1 0 0 0 0 0 4 230642
-0.001896 -0.000422 0.119814 -0.104182 0.421814 0.186251 -0.062500 1 0 0 0 0 0 4 231674
-0.001896 -0.000422 0.119814 -0.104182 0.421814 0.186252 -0.062500 1 0 0 0 0 0 4 232819
-0.001896 -0.000422 0.119814 -0.104169 0.421811 0.186245 -0.062500 1 0 0 0 0 0 4 233838
-0.001896 -0.000422 0.119814 -0.104180 0.421814 0.186251 -0.062500 1 0 0 0 0 0 4 234852
-0.001896 -0.000422 0.119814 -0.104189 0.421805 0.186244 -0.062500 1 0 0 0 0 0 4 235744
-0.001896 -0.000422 0.119814 -0.104182 0.421813 0.186251 -0.062500 1 0 0 0 0 0 4 236890
-0.001896 -0.000422 0.119814 -0.104182 0.421813 0.186251 -0.062500 1 0 0 0 0 0 4 237753
-0.001896 -0.000422 0.119814 -0.104185 0.421825 0.186245 -0.062500 1 0 0 0 0 0 4 238654
-0.001896 -0.000422 0.119814 -0.104182 0.421815 0.186251 -0.062500 1 0 0 0 0 0 4 239780
-0.001896 -0.000422 0.119814 -0.104182 0.421814 0.186251 -0.062500 1 0 0 0 0 0 4 240594
-0.001896 -0.000422 0.119814 -0.104170 0.421811 0.186245 -0.062500 1 0 0 0 0 0 4 241687
-0.001896 -0.000422 0.119814 -0.104180 0.421814 0.186251 -0.062500 1 0 0 0 0 0 4 242908
-0.001896 -0.000422 0.119814 -0.104181 0.421814 0.186251 -0.062500 1 0 0 0 0 0 4 243734
-0.001896 -0.000422 0.119814 -0.104181 0.421814 0.186251 -0.062500 1 0 0 0 0 0 4 244598
-0.001896 -0.000422 0.119814 -0.104181 0.421814 0.186252 -0.062500 1 0 0 0 0 0 4 245668
-0.001896 -0.000422 0.119814 -0.104190 0.421805 0.186245 -0.062500 1 0 0 0 0 0 4 246709
-0.001896 -0.000422 0.119814 -0.104183 0.421813 0.186251 -0.062500 1 0 0 0 0 0 4 247613
-0.001896 -0.000422 0.119814 -0.104182 0.421813 0.186251 -0.062500 1 0 0 0 0 0 4 248617
-0.001896 -0.000422 0.119814 -0.104173 0.421822 0.186238 -0.062500 1 0 0 0 0 0 4 249610
-0.001896 -0.000422 0.119814 -0.104181 0.421815 0.186250 -0.062500 1 0 0 0 0 0 4 250582
-0.001896 -0.000422 0.119814 -0.104181 0.421814 0.186251 -0.062500 1 0 0 0 0 0 4 251610
-0.001896 -0.000422 0.119814 -0.104182 0.421814 0.186251 -0.062500 1 0 0 0 0 0 4 252615
-0.001896 -0.000422 0.119814 -0.104182 0.421814 0.186251 -0.062500 1 0 0 0 0 0 4 253610
-0.001896 -0.000422 0.119814 -0.104182 0.421814 0.186251 -0.062500 1 0 0 0 0 0 4 254605
-0.001896 -0.000422 0.119814 -0.104182 0.421814 0.186252 -0.062500 1 0 0 0 0 0 4 255609
-0.001896 -0.000422 0.119814 -0.104182 0.421814 0.186252 -0.062500 1 0 0 0 0 0 4 256713
-0.001896 -0.000422 0.119814 -0.104178 0.421802 0.186238 -0.062500 1 0 0 0 0 0 4 257625
-0.001896 -0.000422 0.119814 -0.104181 0.421812 0.186250 -0.062500 1 0 0 0 0 0 4 258704
-0.001896 -0.000422 0.119814 -0.104181 0.421813 0.186251 -0.062500 1 0 0 0 0 0 4 259632
-0.001896 -0.000422 0.119814 -0.104182 0.421813 0.186251 -0.062500 1 0 0 0 0 0 4 260618
-0.001896 -0.000422 0.119814 -0.104185 0.421825 0.186245 -0.062500 1 0 0 0 0 0 4 261620
-0.001896 -0.000422 0.119814 -0.104182 0.421815 0.186251 -0.062500 1 0 0 0 0 0 4 262627
-0.001896 -0.000422 0.119814 -0.104182 0.421814 0.186251 -0.062500 1 0 0 0 0 0 4 263620
-0.001896 -0.000422 0.119814 -0.104182 0.421814 0.186252 -0.062500 1 0 0 0 0 0 4 264826
-0.001896 -0.000422 0.119814 -0.104170 0.421811 0.186245 -0.062500 1 0 0 0 0 0 4 265837
-0.001896 -0.000422 0.119814 -0.104180 0.421814 0.186251 -0.062500 1 0 0 0 0 0 4 266673
-0.001896 -0.000422 0.119814 -0.104181 0.421814 0.186251 -0.062500 1 0 0 0 0 0 4 267812
-0.001896 -0.000422 0.119814 -0.104190 0.421805 0.186245 -0.062500 1 0 0 0 0 0 4 268962
-0.001896 -0.000422 0.119814 -0.104183 0.421813 0.186251 -0.062500 1 0 0 0 0 0 4 269927
-0.001896 -0.000422 0.119814 -0.104182 0.421813 0.186251 -0.062500 1 0 0 0 0 0 4 270716
-0.001896 -0.000422 0.119814 -0.104182 0.421813 0.186252 -0.062500 1 0 0 0 0 0 4 271923
-0.001896 -0.000422 0.119814 -0.104185 0.421825 0.186245 -0.062500 1 0 0 0 0 0 4 272664
-0.001896 -0.000422 0.119814 -0.104170 0.421812 0.186244 -0.062500 1 0 0 0 0 0 4 273694
-0.001896 -0.000422 0.119814 -0.104180 0.421814 0.186250 -0.062500 1 0 0 0 0 0 4 274639
-0.001896 -0.000422 0.119814 -0.104181 0.421814 0.186251 -0.062500 1 0 0 0 0 0 4 275639
-0.001896 -0.000422 0.119814 -0.104181 0.421814 0.186251 -0.062500 1 0 0 0 0 0 4 276844
-0.001896 -0.000422 0.119814 -0.104181 0.421814 0.186252 -0.062500 1 0 0 0 0 0 4 277882
-0.001896 -0.000422 0.119814 -0.104182 0.421814 0.186252 -0.062500 1 0 0 0 0 0 4 278665
-0.001896 -0.000422 0.119814 -0.104190 0.421805 0.186245 -0.062500 1 0 0 0 0 0 4 279705
-0.001896 -0.000422 0.119814 -0.104183 0.421813 0.186251 -0.062500 1 0 0 0 0 0 4 280652
-0.001896 -0.000422 0.119814 -0.104170 0.421811 0.186245 -0.062500 1 0 0 0 0 0 4 281663
-0.001896 -0.000422 0.119814 -0.104180 0.421813 0.186251 -0.062500 1 0 0 0 0 0 4 282625
-0.001896 -0.000422 0.119814 -0.104185 0.421825 0.186245 -0.062500 1 0 0 0 0 0 4 283634
-0.001896 -0.000422 0.119814 -0.104182 0.421815 0.186250 -0.062500 1 0 0 0 0 0 4 284617
-0.001896 -0.000422 0.119814 -0.104182 0.421814 0.186251 -0.062500 1 0 0 0 0 0 4 285616
-0.001896 -0.000422 0.119814 -0.104182 0.421814 0.186251 -0.062500 1 0 0 0 0 0 4 286638
-0.001896 -0.000422 0.119814 -0.104182 0.421814 0.186252 -0.062500 1 0 0 0 0 0 4 287637
-0.001896 -0.000422 0.119814 -0.104170 0.421811 0.186245 -0.062500 1 0 0 0 0 0 4 288638
-0.001896 -0.000422 0.119814 -0.104180 0.421814 0.186251 -0.062500 1 0 0 0 0 0 4 289636
-0.001896 -0.000422 0.119814 -0.104181 0.421814 0.186251 -0.062500 1 0 0 0 0 0 4 290759
-0.001896 -0.000422 0.119814 -0.104189 0.421805 0.186245 -0.062500 1 0 0 0 0 0 4 291603
-0.001896 -0.000422 0.119814 -0.104182 0.421813 0.186251 -0.062500 1 0 0 0 0 0 4 292739
-0.001896 -0.000422 0.119814 -0.104182 0.421813 0.186251 -0.062500 1 0 0 0 0 0 4 293656
-0.001896 -0.000422 0.119814 -0.104185 0.421825 0.186245 -0.062500 1 0 0 0 0 0 4 294653
-0.001896 -0.000422 0.119814 -0.104182 0.421815 0.186251 -0.062500 1 0 0 0 0 0 4 295645
-0.001896 -0.000422 0.119814 -0.104182 0.421814 0.186251 -0.062500 1 0 0 0 0 0 4 296634
-0.001896 -0.000422 0.119814 -0.104170 0.421811 0.186245 -0.062500 1 0 0 0 0 0 4 297643
-0.001896 -0.000422 0.119814 -0.104180 0.421814 0.186251 -0.062500 1 0 0 0 0 0 4 298929
-0.001896 -0.000422 0.119814 -0.104181 0.421814 0.186251 -0.062500 1 0 0 0 0 0 4 299724
-0.001896 -0.000422 0.119814 -0.104181 0.421814 0.186252 -0.062500 1 0 0 0 0 0 4 300867
-0.001896 -0.000422 0.119814 -0.104181 0.421814 0.186252 -0.062500 1 0 0 0 0 0 4 301726
-0.001896 -0.000422 0.119814 -0.104190 0.421805 0.186245 -0.062500 1 0 0 0 0 0 4 302886
-0.001896 -0.000422 0.119814 -0.104183 0.421813 0.186251 -0.062500 1 0 0 0 0 0 4 303734
-0.001896 -0.000422 0.119814 -0.104170 0.421811 0.186245 -0.062500 1 0 0 0 0 0 4 304877
-0.001896 -0.000422 0.119814 -0.104180 0.421813 0.186251 -0.062500 1 0 0 0 0 0 4 305623
-0.001896 -0.000422 0.119814 -0.104185 0.421825 0.186245 -0.062500 1 0 0 0 0 0 4 306688
-0.001896 -0.000422 0.119814 -0.104182 0.421815 0.186250 -0.062500 1 0 0 0 0 0 4 307665
-0.001896 -0.000422 0.119814 -0.104182 0.421814 0.186251 -0.062500 1 0 0 0 0 0 4 308629
-0.001896 -0.000422 0.119814 -0.104182 0.421814 0.186251 -0.062500 1 0 0 0 0 0 4 309750
-0.001896 -0.000422 0.119814 -0.104182 0.421814 0.186252 -0.062500 1 0 0 0 0 0 4 310790
-0.001896 -0.000422 0.119814 -0.104182 0.421814 0.186252 -0.062500 1 0 0 0 0 0 4 311630
-0.001896 -0.000422 0.119814 -0.104178 0.421802 0.186238 -0.062500 1 0 0 0 0 0 4 312744
-0.001896 -0.000422 0.119814 -0.104181 0.421812 0.186250 -0.062500 1 0 0 0 0 0 4 313652
-0.001896 -0.000422 0.119814 -0.104182 0.421813 0.186251 -0.062500 1 0 0 0 0 0 4 314621
-0.001896 -0.000422 0.119814 -0.104182 0.421813 0.186251 -0.062500 1 0 0 0 0 0 4 315633
-0.001896 -0.000422 0.119814 -0.104182 0.421813 0.186251 -0.062500 1 0 0 0 0 0 4 316613
-0.001896 -0.000422 0.119814 -0.104185 0.421825 0.186245 -0.062500 1 0 0 0 0 0 4 317637
-0.001896 -0.000422 0.119814 -0.104182 0.421815 0.186251 -0.062500 1 0 0 0 0 0 4 318638
-0.001896 -0.000422 0.119814 -0.104182 0.421814 0.186251 -0.062500 1 0 0 0 0 0 4 319635
-0.001896 -0.000422 0.119814 -0.104170 0.421811 0.186245 -0.062500 1 0 0 0 0 0 4 320614
-0.001896 -0.000422 0.119814 -0.104180 0.421814 0.186251 -0.062500 1 0 0 0 0 0 4 321617
-0.001896 -0.000422 0.119814 -0.104181 0.421814 0.186251 -0.062500 1 0 0 0 0 0 4 322610
-0.001896 -0.000422 0.119814 -0.104181 0.421814 0.186252 -0.062500 1 0 0 0 0 0 4 324672
-0.001896 -0.000422 0.119814 -0.104190 0.421805 0.186245 -0.062500 1 0 0 0 0 0 4 325747
-0.001896 -0.000422 0.119814 -0.104183 0.421813 0.186251 -0.062500 1 0 0 0 0 0 4 326630
-0.001896 -0.000422 0.119814 -0.104182 0.421813 0.186251 -0.062500 1 0 0 0 0 0 4 327622
-0.001896 -0.000422 0.119814 -0.104182 0.421813 0.186252 -0.062500 1 0 0 0 0 0 4 328617
-0.001896 -0.000422 0.119814 -0.104173 0.421823 0.186238 -0.062500 1 0 0 0 0 0 4 329599
-0.001896 -0.000422 0.119814 -0.104181 0.421815 0.186250 -0.062500 1 0 0 0 0 0 4 330589
-0.001896 -0.000422 0.119814 -0.104181 0.421814 0.186251 -0.062500 1 0 0 0 0 0 4 331758
-0.001896 -0.000422 0.119814 -0.104181 0.421814 0.186251 -0.062500 1 0 0 0 0 0 4 332787
-0.001896 -0.000422 0.119814 -0.104182 0.421814 0.186251 -0.062500 1 0 0 0 0 0 4 333779
-0.001896 -0.000422 0.119814 -0.104182 0.421814 0.186252 -0.062500 1 0 0 0 0 0 4 334786
-0.001896 -0.000422 0.119814 -0.104182 0.421814 0.186252 -0.062500 1 0 0 0 0 0 4 335755
-0.001896 -0.000422 0.119814 -0.104178 0.421802 0.186238 -0.062500 1 0 0 0 0 0 4 336780
-0.001896 -0.000422 0.119814 -0.104181 0.421812 0.186250 -0.062500 1 0 0 0 0 0 4 337783
-0.001896 -0.000422 0.119814 -0.104181 0.421813 0.186251 -0.062500 1 0 0 0 0 0 4 338663
-0.001896 -0.000422 0.119814 -0.104181 0.421813 0.186251 -0.062500 1 0 0 0 0 0 4 339616
-0.001896 -0.000422 0.119814 -0.104185 0.421825 0.186245 -0.062500 1 0 0 0 0 0 4 340676
-0.001896 -0.000422 0.119814 -0.104182 0.421815 0.186251 -0.062500 1 0 0 0 0 0 4 341680
-0.001896 -0.000422 0.119814 -0.104182 0.421814 0.186251 -0.062500 1 0 0 0 0 0 4 342664
-0.001896 -0.000422 0.119814 -0.104182 0.421814 0.186251 -0.062500 1 0 0 0 0 0 4 343812
-0.001896 -0.000422 0.119814 -0.104182 0.421814 0.186252 -0.062500 1 0 0 0 0 0 4 344691
-0.001896 -0.000422 0.119814 -0.104170 0.421811 0.186245 -0.062500 1 0 0 0 0 0 4 345597
-0.001896 -0.000422 0.119814 -0.104180 0.421814 0.186251 -0.062500 1 0 0 0 0 0 4 346674
-0.001896 -0.000422 0.119814 -0.104189 0.421805 0.186244 -0.062500 1 0 0 0 0 0 4 347705
-0.001896 -0.000422 0.119814 -0.104183 0.421813 0.186251 -0.062500 1 0 0 0 0 0 4 348595
-0.001896 -0.000422 0.119814 -0.104182 0.421813 0.186251 -0.062500 1 0 0 0 0 0 4 349607
-0.001896 -0.000422 0.119814 -0.104182 0.421813 0.186252 -0.062500 1 0 0 0 0 0 4 350610
-0.001896 -0.000422 0.119814 -0.104185 0.421825 0.186245 -0.062500 1 0 0 0 0 0 4 351610
-0.001896 -0.000422 0.119814 -0.104182 0.421815 0.186251 -0.062500 1 0 0 0 0 0 4 352591
-0.001896 -0.000422 0.119814 -0.104170 0.421812 0.186245 -0.062500 1 0 0 0 0 0 4 353605
-0.001896 -0.000422 0.119814 -0.104180 0.421814 0.186251 -0.062500 1 0 0 0 0 0 4 354589
-0.001896 -0.000422 0.119814 -0.104181 0.421814 0.186251 -0.062500 1 0 0 0 0 0 4 355587
-0.001896 -0.000422 0.119814 -0.104181 0.421814 0.186251 -0.062500 1 0 0 0 0 0 4 356590
-0.001896 -0.000422 0.119814 -0.104181 0.421814 0.186252 -0.062500 1 0 0 0 0 0 4 357693
-0.001896 -0.000422 0.119814 -0.104190 0.421805 0.186245 -0.062500 1 0 0 0 0 0 4 358597
-0.001896 -0.000422 0.119814 -0.104183 0.421813 0.186251 -0.062500 1 0 0 0 0 0 4 359681
-0.001896 -0.000422 0.119814 -0.104182 0.421813 0.186251 -0.062500 1 0 0 0 0 0 4 360611
-0.001896 -0.000422 0.119814 -0.104170 0.421811 0.186245 -0.062500 1 0 0 0 0 0 4 361598
-0.001896 -0.000422 0.119814 -0.104180 0.421813 0.186251 -0.062500 1 0 0 0 0 0 4 362595
-0.001896 -0.000422 0.119814 -0.104185 0.421825 0.186245 -0.062500 1 0 0 0 0 0 4 363596
-0.001896 -0.000422 0.119814 -0.104182 0.421815 0.186251 -0.062500 1 0 0 0 0 0 4 364597
-0.001896 -0.000422 0.119814 -0.104182 0.421814 0.186251 -0.062500 1 0 0 0 0 0 4 365735
-0.001896 -0.000422 0.119814 -0.104182 0.421814 0.186251 -0.062500 1 0 0 0 0 0 4 366773
-0.001896 -0.000422 0.119814 -0.104182 0.421814 0.186252 -0.062500 1 0 0 0 0 0 4 367724
-0.001896 -0.000422 0.119814 -0.104169 0.421811 0.186245 -0.062500 1 0 0 0 0 0 4 368802
-0.001896 -0.000422 0.119814 -0.104180 0.421814 0.186251 -0.062500 1 0 0 0 0 0 4 369793
-0.001896 -0.000422 0.119814 -0.104189 0.421805 0.186244 -0.062500 1 0 0 0 0 0 4 370738
-0.001896 -0.000422 0.119814 -0.104182 0.421813 0.186251 -0.062500 1 0 0 0 0 0 4 371759
-0.001896 -0.000422 0.119814 -0.104182 0.421813 0.186251 -0.062500 1 0 0 0 0 0 4 372593
-0.001896 -0.000422 0.119814 -0.104182 0.421813 0.186252 -0.062500 1 0 0 0 0 0 4 373681
-0.001896 -0.000422 0.119814 -0.104185 0.421825 0.186245 -0.062500 1 0 0 0 0 0 4 374588
-0.001896 -0.000422 0.119814 -0.104182 0.421815 0.186251 -0.062500 1 0 0 0 0 0 4 375573
-0.001896 -0.000422 0.119814 -0.104170 0.421812 0.186245 -0.062500 1 0 0 0 0 0 4 376796
-0.001896 -0.000422 0.119814 -0.104180 0.421814 0.186251 -0.062500 1 0 0 0 0 0 4 377843
-0.001896 -0.000422 0.119814 -0.104181 0.421814 0.186251 -0.062500 1 0 0 0 0 0 4 378568
-0.001896 -0.000422 0.119814 -0.104181 0.421814 0.186251 -0.062500 1 0 0 0 0 0 4 379716
-0.001896 -0.000422 0.119814 -0.104181 0.421814 0.186252 -0.062500 1 0 0 0 0 0 4 380652
-0.001896 -0.000422 0.119814 -0.104190 0.421805 0.186245 -0.062500 1 0 0 0 0 0 4 381610
-0.001896 -0.000422 0.119814 -0.104183 0.421813 0.186251 -0.062500 1 0 0 0 0 0 4 382618
-0.001896 -0.000422 0.119814 -0.104182 0.421813 0.186251 -0.062500 1 0 0 0 0 0 4 383612
-0.001896 -0.000422 0.119814 -0.104170 0.421811 0.186245 -0.062500 1 0 0 0 0 0 4 384609
-0.001896 -0.000422 0.119814 -0.104184 0.421825 0.186244 -0.062500 1 0 0 0 0 0 4 385613
-0.001896 -0.000422 0.119814 -0.104182 0.421815 0.186250 -0.062500 1 0 0 0 0 0 4 386619
-0.001896 -0.000422 0.119814 -0.104182 0.421814 0.186251 -0.062500 1 0 0 0 0 0 4 387612
-0.001896 -0.000422 0.119814 -0.104182 0.421814 0.186251 -0.062500 1 0 0 0 0 0 4 388618
-0.001896 -0.000422 0.119814 -0.104182 0.421814 0.186251 -0.062500 1 0 0 0 0 0 4 389615
-0.001896 -0.000422 0.119814 -0.104182 0.421814 0.186252 -0.062500 1 0 0 0 0 0 4 391468
-0.001896 -0.000422 0.119814 -0.104190 0.421805 0.186245 -0.062500 1 0 0 0 0 0 4 392704
-0.001896 -0.000422 0.119814 -0.104171 0.421810 0.186244 -0.062500 1 0 0 0 0 0 4 393632
-0.001896 -0.000422 0.119814 -0.104180 0.421813 0.186250 -0.062500 1 0 0 0 0 0 4 394619
-0.001896 -0.000422 0.119814 -0.104181 0.421813 0.186251 -0.062500 1 0 0 0 0 0 4 395623
-0.001896 -0.000422 0.119814 -0.104182 0.421813 0.186251 -0.062500 1 0 0 0 0 0 4 396618
-0.001896 -0.000422 0.119814 -0.104185 0.421825 0.186245 -0.062500 1 0 0 0 0 0 4 397617
-0.001896 -0.000422 0.119814 -0.104182 0.421815 0.186251 -0.062500 1 0 0 0 0 0 4 398671
-0.001896 -0.000422 0.119814 -0.104182 0.421814 0.186251 -0.062500 1 0 0 0 0 0 4 399818
-0.001896 -0.000422 0.119814 -0.104182 0.421814 0.186252 -0.062500 1 0 0 0 0 0 4 400596
-0.001896 -0.000422 0.119814 -0.104170 0.421811 0.186245 -0.062500 1 0 0 0 0 0 4 401867
-0.001896 -0.000422 0.119814 -0.104180 0.421814 0.186251 -0.062500 1 0 0 0 0 0 4 402707
-0.001896 -0.000422 0.119814 -0.104181 0.421814 0.186251 -0.062500 1 0 0 0 0 0 4 403876
-0.001896 -0.000422 0.119814 -0.104190 0.421805 0.186245 -0.062500 1 0 0 0 0 0 4 404705
-0.001896 -0.000422 0.119814 -0.104183 0.421813 0.186251 -0.062500 1 0 0 0 0 0 4 405857
-0.001896 -0.000422 0.119814 -0.104182 0.421813 0.186251 -0.062500 1 0 0 0 0 0 4 406665
-0.001896 -0.000422 0.119814 -0.104182 0.421813 0.186252 -0.062500 1 0 0 0 0 0 4 407670
-0.001896 -0.000422 0.119814 -0.104185 0.421825 0.186245 -0.062500 1 0 0 0 0 0 4 408649
-0.001896 -0.000422 0.119814 -0.104170 0.421813 0.186244 -0.062500 1 0 0 0 0 0 4 409707
-0.001896 -0.000422 0.119814 -0.104180 0.421814 0.186250 -0.062500 1 0 0 0 0 0 4 410654
-0.001896 -0.000422 0.119814 -0.104181 0.421814 0.186251 -0.062500 1 0 0 0 0 0 4 411800
-0.001896 -0.000422 0.119814 -0.104181 0.421814 0.186251 -0.062500 1 0 0 0 0 0 4 412652
-0.001896 -0.000422 0.119814 -0.104181 0.421814 0.186252 -0.062500 1 0 0 0 0 0 4 413748
-0.001896 -0.000422 0.119814 -0.104181 0.421814 0.186252 -0.062500 1 0 0 0 0 0 4 414627
-0.001896 -0.000422 0.119814 -0.104190 0.421805 0.186245 -0.062500 1 0 0 0 0 0 4 415610
-0.001896 -0.000422 0.119814 -0.104183 0.421813 0.186251 -0.062500 1 0 0 0 0 0 4 416575
-0.001896 -0.000422 0.119814 -0.104170 0.421811 0.186245 -0.062500 1 0 0 0 0 0 4 417575
-0.001896 -0.000422 0.119814 -0.104180 0.421813 0.186251 -0.062500 1 0 0 0 0 0 4 418578
-0.001896 -0.000422 0.119814 -0.104181 0.421813 0.186251 -0.062500 1 0 0 0 0 0 4 419585
-0.001896 -0.000422 0.119814 -0.104185 0.421825 0.186245 -0.062500 1 0 0 0 0 0 4 420570
-0.001896 -0.000422 0.119814 -0.104182 0.421815 0.186251 -0.062500 1 0 0 0 0 0 4 421590
-0.001896 -0.000422 0.119814 -0.104182 0.421814 0.186251 -0.062500 1 0 0 0 0 0 4 422574
-0.001896 -0.000422 0.119814 -0.104182 0.421814 0.186252 -0.062500 1 0 0 0 0 0 4 423589
-0.001896 -0.000422 0.119814 -0.104170 0.421811 0.186245 -0.062500 1 0 0 0 0 0 4 424695
-0.001896 -0.000422 0.119814 -0.104180 0.421814 0.186251 -0.062500 1 0 0 0 0 0 4 425847
-0.001896 -0.000422 0.119814 -0.104189 0.421805 0.186244 -0.062500 1 0 0 0 0 0 4 426732
-0.001896 -0.000422 0.119814 -0.104182 0.421813 0.186250 -0.062500 1 0 0 0 0 0 4 427612
-0.001896 -0.000422 0.119814 -0.104182 0.421813 0.186251 -0.062500 1 0 0 0 0 0 4 428568
-0.001896 -0.000422 0.119814 -0.104182 0.421813 0.186251 -0.062500 1 0 0 0 0 0 4 429601
-0.001896 -0.000422 0.119814 -0.104182 0.421813 0.186252 -0.062500 1 0 0 0 0 0 4 430602
-0.001896 -0.000422 0.119814 -0.104185 0.421825 0.186245 -0.062500 1 0 0 0 0 0 4 431594
-0.001896 -0.000422 0.119814 -0.104182 0.421815 0.186251 -0.062500 1 0 0 0 0 0 4 432608
-0.001896 -0.000422 0.119814 -0.104170 0.421812 0.186245 -0.062500 1 0 0 0 0 0 4 433797
-0.001896 -0.000422 0.119814 -0.104180 0.421814 0.186251 -0.062500 1 0 0 0 0 0 4 434726
-0.001896 -0.000422 0.119814 -0.104181 0.421814 0.186251 -0.062500 1 0 0 0 0 0 4 435733
-0.001896 -0.000422 0.119814 -0.104181 0.421814 0.186252 -0.062500 1 0 0 0 0 0 4 436727
-0.001896 -0.000422 0.119814 -0.104190 0.421805 0.186245 -0.062500 1 0 0 0 0 0 4 437817
-0.001896 -0.000422 0.119814 -0.104183 0.421813 0.186251 -0.062500 1 0 0 0 0 0 4 438684
-0.001896 -0.000422 0.119814 -0.104182 0.421813 0.186251 -0.062500 1 0 0 0 0 0 4 439567
-0.001896 -0.000422 0.119814 -0.104170 0.421811 0.186245 -0.062500 1 0 0 0 0 0 4 440575
-0.001896 -0.000422 0.119814 -0.104180 0.421813 0.186251 -0.062500 1 0 0 0 0 0 4 441705
-0.001896 -0.000422 0.119814 -0.104185 0.421825 0.186245 -0.062500 1 0 0 0 0 0 4 442622
-0.001896 -0.000422 0.119814 -0.104182 0.421815 0.186250 -0.062500 1 0 0 0 0 0 4 443726
-0.001896 -0.000422 0.119814 -0.104182 0.421814 0.186251 -0.062500 1 0 0 0 0 0 4 444951
-0.001896 -0.000422 0.119814 -0.104182 0.421814 0.186251 -0.062500 1 0 0 0 0 0 4 445602
-0.001896 -0.000422 0.119814 -0.104182 0.421814 0.186252 -0.062500 1 0 0 0 0 0 4 446675
-0.001896 -0.000422 0.119814 -0.104182 0.421814 0.186252 -0.062500 1 0 0 0 0 0 4 447652
-0.001896 -0.000422 0.119814 -0.104178 0.421802 0.186238 -0.062500 1 0 0 0 0 0 4 448582
-0.001896 -0.000422 0.119814 -0.104181 0.421812 0.186250 -0.062500 1 0 0 0 0 0 4 449589
-0.001896 -0.000422 0.119814 -0.104181 0.421813 0.186251 -0.062500 1 0 0 0 0 0 4 450583
-0.001896 -0.000422 0.119814 -0.104182 0.421813 0.186251 -0.062500 1 0 0 0 0 0 4 451563
-0.001896 -0.000422 0.119814 -0.104182 0.421813 0.186251 -0.062500 1 0 0 0 0 0 4 452588
-0.001896 -0.000422 0.119814 -0.104185 0.421825 0.186245 -0.062500 1 0 0 0 0 0 4 453562
-0.001896 -0.000422 0.119814 -0.104182 0.421815 0.186251 -0.062500 1 0 0 0 0 0 4 454580
-0.001896 -0.000422 0.119814 -0.104182 0.421814 0.186251 -0.062500 1 0 0 0 0 0 4 455533
-0.001896 -0.000422 0.119814 -0.104170 0.421811 0.186245 -0.062500 1 0 0 0 0 0 4 456584
-0.001896 -0.000422 0.119814 -0.104180 0.421814 0.186251 -0.062500 1 0 0 0 0 0 4 457708
-0.001896 -0.000422 0.119814 -0.104181 0.421814 0.186251 -0.062500 1 0 0 0 0 0 4 458584
-0.001896 -0.000422 0.119814 -0.104181 0.421814 0.186252 -0.062500 1 0 0 0 0 0 4 459673
-0.001896 -0.000422 0.119814 -0.104190 0.421805 0.186245 -0.062500 1 0 0 0 0 0 4 460619
-0.001896 -0.000422 0.119814 -0.104183 0.421813 0.186251 -0.062500 1 0 0 0 0 0 4 461595
-0.001896 -0.000422 0.119814 -0.104182 0.421813 0.186251 -0.062500 1 0 0 0 0 0 4 462594
-0.001896 -0.000422 0.119814 -0.104182 0.421814 0.186252 -0.062500 1 0 0 0 0 0 4 463590
-0.001896 -0.000422 0.119814 -0.104173 0.421823 0.186238 -0.062500 1 0 0 0 0 0 4 464600
-0.001896 -0.000422 0.119814 -0.104181 0.421815 0.186250 -0.062500 1 0 0 0 0 0 4 465768
-0.001896 -0.000422 0.119814 -0.104181 0.421814 0.186251 -0.062500 1 0 0 0 0 0 4 466697
-0.001896 -0.000422 0.119814 -0.104181 0.421814 0.186251 -0.062500 1 0 0 0 0 0 4 467709
-0.001896 -0.000422 0.119814 -0.104181 0.421814 0.186251 -0.062500 1 0 0 0 0 0 4 468757
-0.001896 -0.000422 0.119814 -0.104182 0.421814 0.186252 -0.062500 1 0 0 0 0 0 4 469754
-0.001896 -0.000422 0.119814 -0.104190 0.421805 0.186245 -0.062500 1 0 0 0 0 0 4 470765
-0.001896 -0.000422 0.119814 -0.104183 0.421813 0.186251 -0.062500 1 0 0 0 0 0 4 471773
-0.001896 -0.000422 0.119814 -0.104170 0.421811 0.186245 -0.062500 1 0 0 0 0 0 4 472583
-0.001896 -0.000422 0.119814 -0.104180 0.421813 0.186251 -0.062500 1 0 0 0 0 0 4 473571
-0.001896 -0.000422 0.119814 -0.104181 0.421813 0.186251 -0.062500 1 0 0 0 0 0 4 474647
-0.001896 -0.000422 0.119814 -0.104181 0.421813 0.186251 -0.062500 1 0 0 0 0 0 4 475579
-0.001896 -0.000422 0.119814 -0.104185 0.421825 0.186245 -0.062500 1 0 0 0 0 0 4 476578
-0.001896 -0.000422 0.119814 -0.104182 0.421815 0.186251 -0.062500 1 0 0 0 0 0 4 477750
-0.001896 -0.000422 0.119814 -0.104182 0.421814 0.186251 -0.062500 1 0 0 0 0 0 4 478796
-0.001896 -0.000422 0.119814 -0.104182 0.421814 0.186252 -0.062500 1 0 0 0 0 0 4 479604
-0.001896 -0.000422 0.119814 -0.104170 0.421811 0.186245 -0.062500 1 0 0 0 0 0 4 480671
-0.001896 -0.000422 0.119814 -0.104180 0.421814 0.186251 -0.062500 1 0 0 0 0 0 4 481624
-0.001896 -0.000422 0.119814 -0.104189 0.421805 0.186244 -0.062500 1 0 0 0 0 0 4 482587
-0.001896 -0.000422 0.119814 -0.104182 0.421813 0.186251 -0.062500 1 0 0 0 0 0 4 483590
-0.001896 -0.000422 0.119814 -0.104182 0.421813 0.186251 -0.062500 1 0 0 0 0 0 4 484585
-0.001896 -0.000422 0.119814 -0.104182 0.421813 0.186252 -0.062500 1 0 0 0 0 0 4 485583
-0.001896 -0.000422 0.119814 -0.104182 0.421814 0.186252 -0.062500 1 0 0 0 0 0 4 486591
-0.001896 -0.000422 0.119814 -0.104173 0.421823 0.186238 -0.062500 1 0 0 0 0 0 4 487565
-0.001896 -0.000422 0.119814 -0.104180 0.421815 0.186250 -0.062500 1 0 0 0 0 0 4 488581
-0.001896 -0.000422 0.119814 -0.104181 0.421814 0.186251 -0.062500 1 0 0 0 0 0 4 489537
-0.001896 -0.000422 0.119814 -0.104181 0.421814 0.186251 -0.062500 1 0 0 0 0 0 4 490526
-0.001896 -0.000422 0.119814 -0.104181 0.421814 0.186251 -0.062500 1 0 0 0 0 0 4 491645
-0.001896 -0.000422 0.119814 -0.104181 0.421814 0.186252 -0.062500 1 0 0 0 0 0 4 492791
-0.001896 -0.000422 0.119814 -0.104190 0.421805 0.186245 -0.062500 1 0 0 0 0 0 4 493712
-0.001896 -0.000422 0.119814 -0.104183 0.421813 0.186251 -0.062500 1 0 0 0 0 0 4 494572
-0.001896 -0.000422 0.119814 -0.104182 0.421814 0.186251 -0.062500 1 0 0 0 0 0 4 495534
-0.001896 -0.000422 0.119814 -0.104170 0.421811 0.186245 -0.062500 1 0 0 0 0 0 4 496569
-0.001896 -0.000422 0.119814 -0.104180 0.421813 0.186251 -0.062500 1 0 0 0 0 0 4 497569
-0.001896 -0.000422 0.119814 -0.104185 0.421825 0.186245 -0.062500 1 0 0 0 0 0 4 498573
-0.001896 -0.000422 0.119814 -0.104182 0.421815 0.186251 -0.062500 1 0 0 0 0 0 4 499571
-0.001896 -0.000422 0.119814 -0.104182 0.421814 0.186251 -0.062500 1 0 0 0 0 0 4 500862
-0.001896 -0.000422 0.119814 -0.104182 0.421814 0.186251 -0.062500 1 0 0 0 0 0 4 501879
-0.001896 -0.000422 0.119814 -0.104182 0.421814 0.186252 -0.062500 1 0 0 0 0 0 4 502670
-0.001896 -0.000422 0.119814 -0.104169 0.421811 0.186245 -0.062500 1 0 0 0 0 0 4 503794
-0.001896 -0.000422 0.119814 -0.104188 0.421805 0.186244 -0.062500 1 0 0 0 0 0 4 504678
-0.001896 -0.000422 0.119814 -0.104182 0.421813 0.186250 -0.062500 1 0 0 0 0 0 4 505729
-0.001896 -0.000422 0.119814 -0.104182 0.421813 0.186251 -0.062500 1 0 0 0 0 0 4 506595
-0.001896 -0.000422 0.119814 -0.104182 0.421813 0.186251 -0.062500 1 0 0 0 0 0 4 507582
-0.001896 -0.000422 0.119814 -0.104182 0.421813 0.186252 -0.062500 1 0 0 0 0 0 4 508577
-0.001896 -0.000422 0.119814 -0.104185 0.421825 0.186245 -0.062500 1 0 0 0 0 0 4 509542
-0.001896 -0.000422 0.119814 -0.104182 0.421815 0.186251 -0.062500 1 0 0 0 0 0 4 510757
-0.001896 -0.000422 0.119814 -0.104170 0.421812 0.186245 -0.062500 1 0 0 0 0 0 4 511597
-0.001896 -0.000422 0.119814 -0.104180 0.421814 0.186251 -0.062500 1 0 0 0 0 0 4 512512
-0.001896 -0.000422 0.119814 -0.104181 0.421814 0.186251 -0.062500 1 0 0 0 0 0 4 513654
-0.001896 -0.000422 0.119814 -0.104181 0.421814 0.186251 -0.062500 1 0 0 0 0 0 4 514645
-0.001896 -0.000422 0.119814 -0.104190 0.421805 0.186245 -0.062500 1 0 0 0 0 0 4 515525
-0.001896 -0.000422 0.119814 -0.104183 0.421813 0.186251 -0.062500 1 0 0 0 0 0 4 516548
-0.001896 -0.000422 0.119814 -0.104182 0.421813 0.186251 -0.062500 1 0 0 0 0 0 4 517566
-0.001896 -0.000422 0.119814 -0.104182 0.421814 0.186252 -0.062500 1 0 0 0 0 0 4 518562
-0.001896 -0.000422 0.119814 -0.104170 0.421811 0.186245 -0.062500 1 0 0 0 0 0 4 519564
-0.001896 -0.000422 0.119814 -0.104180 0.421813 0.186251 -0.062500 1 0 0 0 0 0 4 520565
-0.001896 -0.000422 0.119814 -0.104185 0.421825 0.186245 -0.062500 1 0 0 0 0 0 4 521566
-0.001896 -0.000422 0.119814 -0.104182 0.421815 0.186251 -0.062500 1 0 0 0 0 0 4 522561
-0.001896 -0.000422 0.119814 -0.104182 0.421814 0.186251 -0.062500 1 0 0 0 0 0 4 523566
-0.001896 -0.000422 0.119814 -0.104182 0.421814 0.186251 -0.062500 1 0 0 0 0 0 4 525594
-0.001896 -0.000422 0.119814 -0.104182 0.421814 0.186252 -0.062500 1 0 0 0 0 0 4 526686
-0.001896 -0.000422 0.119814 -0.104190 0.421805 0.186245 -0.062500 1 0 0 0 0 0 4 527571
-0.001896 -0.000422 0.119814 -0.104183 0.421813 0.186251 -0.062500 1 0 0 0 0 0 4 528545
-0.001896 -0.000422 0.119814 -0.104170 0.421811 0.186245 -0.062500 1 0 0 0 0 0 4 529577
-0.001896 -0.000422 0.119814 -0.104180 0.421813 0.186251 -0.062500 1 0 0 0 0 0 4 530576
-0.001896 -0.000422 0.119814 -0.104181 0.421813 0.186251 -0.062500 1 0 0 0 0 0 4 531568
-0.001896 -0.000422 0.119814 -0.104182 0.421813 0.186252 -0.062500 1 0 0 0 0 0 4 532725
-0.001896 -0.000422 0.119814 -0.104185 0.421825 0.186245 -0.062500 1 0 0 0 0 0 4 533678
-0.001896 -0.000422 0.119814 -0.104182 0.421815 0.186251 -0.062500 1 0 0 0 0 0 4 534705
-0.001896 -0.000422 0.119814 -0.104182 0.421814 0.186251 -0.062500 1 0 0 0 0 0 4 535721
-0.001896 -0.000422 0.119814 -0.104170 0.421811 0.186245 -0.062500 1 0 0 0 0 0 4 536740
-0.001896 -0.000422 0.119814 -0.104180 0.421814 0.186251 -0.062500 1 0 0 0 0 0 4 537716
-0.001896 -0.000422 0.119814 -0.104181 0.421814 0.186251 -0.062500 1 0 0 0 0 0 4 538753
-0.001896 -0.000422 0.119814 -0.104189 0.421805 0.186245 -0.062500 1 0 0 0 0 0 4 539565
-0.001896 -0.000422 0.119814 -0.104183 0.421813 0.186251 -0.062500 1 0 0 0 0 0 4 540578
-0.001896 -0.000422 0.119814 -0.104182 0.421813 0.186251 -0.062500 1 0 0 0 0 0 4 541661
-0.001896 -0.000422 0.119814 -0.104182 0.421814 0.186252 -0.062500 1 0 0 0 0 0 4 542510
-0.001896 -0.000422 0.119814 -0.104185 0.421825 0.186245 -0.062500 1 0 0 0 0 0 4 543680
-0.001896 -0.000422 0.119814 -0.104170 0.421813 0.186244 -0.062500 1 0 0 0 0 0 4 544692
-0.001896 -0.000422 0.119814 -0.104180 0.421814 0.186250 -0.062500 1 0 0 0 0 0 4 545594
-0.001896 -0.000422 0.119814 -0.104181 0.421814 0.186251 -0.062500 1 0 0 0 0 0 4 546629
-0.001896 -0.000422 0.119814 -0.104181 0.421814 0.186251 -0.062500 1 0 0 0 0 0 4 547624
-0.001896 -0.000422 0.119814 -0.104181 0.421814 0.186252 -0.062500 1 0 0 0 0 0 4 548552
-0.001896 -0.000422 0.119814 -0.104190 0.421805 0.186245 -0.062500 1 0 0 0 0 0 4 549560
-0.001896 -0.000422 0.119814 -0.104183 0.421813 0.186251 -0.062500 1 0 0 0 0 0 4 550563
-0.001896 -0.000422 0.119814 -0.104182 0.421814 0.186251 -0.062500 1 0 0 0 0 0 4 551544
-0.001896 -0.000422 0.119814 -0.104170 0.421811 0.186245 -0.062500 1 0 0 0 0 0 4 552566
-0.001896 -0.000422 0.119814 -0.104180 0.421813 0.186251 -0.062500 1 0 0 0 0 0 4 553559
-0.001896 -0.000422 0.119814 -0.104181 0.421813 0.186251 -0.062500 1 0 0 0 0 0 4 554546
-0.001896 -0.000422 0.119814 -0.104185 0.421825 0.186245 -0.062500 1 0 0 0 0 0 4 555550
-0.001896 -0.000422 0.119814 -0.104182 0.421815 0.186251 -0.062500 1 0 0 0 0 0 4 556567
-0.001896 -0.000422 0.119814 -0.104182 0.421814 0.186251 -0.062500 1 0 0 0 0 0 4 558571
-0.001896 -0.000422 0.119814 -0.104182 0.421814 0.186252 -0.062500 1 0 0 0 0 0 4 558711
-0.001896 -0.000422 0.119814 -0.104169 0.421811 0.186245 -0.062500 1 0 0 0 0 0 4 559687
-0.001896 -0.000422 0.119814 -0.104180 0.421814 0.186251 -0.062500 1 0 0 0 0 0 4 560532
-0.001896 -0.000422 0.119814 -0.104189 0.421805 0.186244 -0.062500 1 0 0 0 0 0 4 561574
-0.001896 -0.000422 0.119814 -0.104182 0.421813 0.186250 -0.062500 1 0 0 0 0 0 4 562576
-0.001896 -0.000422 0.119814 -0.104182 0.421813 0.186251 -0.062500 1 0 0 0 0 0 4 563573
-0.001896 -0.000422 0.119814 -0.104182 0.421814 0.186251 -0.062500 1 0 0 0 0 0 4 564572
-0.001896 -0.000422 0.119814 -0.104182 0.421814 0.186252 -0.062500 1 0 0 0 0 0 4 565673
-0.001896 -0.000422 0.119814 -0.104185 0.421825 0.186245 -0.062500 1 0 0 0 0 0 4 566718
-0.001896 -0.000422 0.119814 -0.104182 0.421816 0.186251 -0.062500 1 0 0 0 0 0 4 567743
-0.001896 -0.000422 0.119814 -0.104170 0.421812 0.186245 -0.062500 1 0 0 0 0 0 4 568746
-0.001896 -0.000422 0.119814 -0.104180 0.421814 0.186251 -0.062500 1 0 0 0 0 0 4 569636
-0.001896 -0.000422 0.119814 -0.104181 0.421814 0.186251 -0.062500 1 0 0 0 0 0 4 570764
-0.001896 -0.000422 0.119814 -0.104181 0.421814 0.186252 -0.062500 1 0 0 0 0 0 4 571709
-0.001896 -0.000422 0.119814 -0.104190 0.421805 0.186245 -0.062500 1 0 0 0 0 0 4 572580
-0.001896 -0.000422 0.119814 -0.104183 0.421813 0.186251 -0.062500 1 0 0 0 0 0 4 573548
-0.001896 -0.000422 0.119814 -0.104182 0.421814 0.186251 -0.062500 1 0 0 0 0 0 4 574559
-0.001896 -0.000422 0.119814 -0.104182 0.421814 0.186252 -0.062500 1 0 0 0 0 0 4 575636
-0.001896 -0.000422 0.119814 -0.104170 0.421811 0.186245 -0.062500 1 0 0 0 0 0 4 576615
-0.001896 -0.000422 0.119814 -0.104180 0.421813 0.186251 -0.062500 1 0 0 0 0 0 4 577672
-0.001896 -0.000422 0.119814 -0.104185 0.421825 0.186245 -0.062500 1 0 0 0 0 0 4 578873
-0.001896 -0.000422 0.119814 -0.104182 0.421815 0.186251 -0.062500 1 0 0 0 0 0 4 579540
-0.001896 -0.000422 0.119814 -0.104182 0.421814 0.186251 -0.062500 1 0 0 0 0 0 4 580622
-0.001896 -0.000422 0.119814 -0.104182 0.421814 0.186252 -0.062500 1 0 0 0 0 0 4 581646
-0.001896 -0.000422 0.119814 -0.104182 0.421814 0.186252 -0.062500 1 0 0 0 0 0 4 582587
-0.001896 -0.000422 0.119814 -0.104178 0.421803 0.186238 -0.062500 1 0 0 0 0 0 4 583540
-0.001896 -0.000422 0.119814 -0.104181 0.421812 0.186250 -0.062500 1 0 0 0 0 0 4 584582
[truncated: 9,129,245 more chars]
