# Supplementary material for: Increasing Patient Engagement in Rehabilitation Exercises Using Computer-Based Citizen Science
Source: PLoS One. 2015 Mar 20;10(3):e0117013. doi: 10.1371/journal.pone.0117013 (PMC4368773; doi:10.1371/journal.pone.0117013)
Supplement: S4 Dataset — (ZIP) [file pone.0117013.s004.zip › Dataset_S4/P10/P10_with.dat]

0.002333 0.006440 0.170143 -0.103980 -0.453014 -2.013449 -0.000000 1 0 23 43 132 192 0 1144
0.002326 0.006465 0.170223 0.071210 -0.376354 -1.254901 -0.000029 1 0 0 0 0 0 0 2072
0.002299 0.006480 0.170297 0.354700 -0.240522 -1.133112 -0.000061 1 0 0 0 0 0 0 3083
0.002291 0.006464 0.170369 0.131364 0.169896 -1.123095 -0.000092 1 0 0 0 0 0 0 4087
0.002257 0.006481 0.170433 0.449319 -0.208832 -1.037380 -0.000122 1 0 0 0 0 0 0 5060
0.002239 0.006488 0.170494 0.266672 -0.124377 -1.013786 -0.000153 1 0 0 0 0 0 0 6051
0.002230 0.006490 0.170554 0.140467 -0.056173 -1.012308 -0.000180 1 0 0 0 0 0 0 6889
0.002241 0.006507 0.170601 -0.142593 -0.249881 -0.871532 -0.000211 1 0 0 0 0 0 0 7912
0.002269 0.006510 0.170649 -0.391575 -0.092095 -0.889681 -0.000244 1 0 0 0 0 0 0 8959
0.002282 0.006511 0.170687 -0.231412 -0.045018 -0.783251 -0.000276 1 0 0 0 0 0 0 9969
0.002311 0.006506 0.170730 -0.420654 0.027660 -0.871348 -0.000309 1 0 0 0 0 0 0 11042
0.002325 0.006503 0.170766 -0.247018 0.012392 -0.806188 -0.000345 1 0 0 0 0 0 0 12196
0.002309 0.006505 0.170804 0.164616 -0.054625 -0.840300 -0.000368 1 0 0 0 0 0 0 12918
0.002317 0.006522 0.170825 -0.112118 -0.271721 -0.654335 -0.000401 1 0 0 0 0 0 0 13966
0.002304 0.006513 0.170846 0.126307 0.050241 -0.664683 -0.000432 1 0 0 0 0 0 0 14980
0.002275 0.006512 0.170862 0.366113 -0.027641 -0.605714 -0.000461 1 0 0 0 0 0 0 15884
0.002253 0.006533 0.170878 0.284963 -0.318037 -0.635361 -0.000491 1 0 0 0 0 0 0 16852
0.002220 0.006547 0.170891 0.435310 -0.264988 -0.617789 -0.000523 1 0 0 0 0 0 0 17880
0.002203 0.006554 0.170897 0.229937 -0.168438 -0.547994 -0.000554 1 0 0 0 0 0 0 18887
0.002171 0.006561 0.170905 0.396574 -0.168314 -0.592569 -0.000586 1 0 0 0 0 0 0 19881
0.002155 0.006565 0.170909 0.207488 -0.121835 -0.562637 -0.000617 1 0 0 0 0 0 0 20882
0.002148 0.006567 0.170910 0.084528 -0.096301 -0.556215 -0.000648 1 0 0 0 0 0 0 21880
0.002144 0.006568 0.170911 0.019167 -0.085143 -0.566590 -0.000679 1 0 0 0 0 0 0 22887
0.002165 0.006564 0.170906 -0.313693 -0.028986 -0.514452 -0.000711 1 0 0 0 0 0 0 23881
0.002175 0.006562 0.170904 -0.213079 -0.051140 -0.570029 -0.000745 1 0 0 0 0 0 0 24981
0.002180 0.006561 0.170903 -0.136546 -0.067685 -0.612414 -0.000774 1 0 0 0 0 0 0 25897
0.002183 0.006561 0.170902 -0.096773 -0.078134 -0.649298 -0.000807 1 0 0 0 0 0 0 26976
0.002184 0.006561 0.170902 -0.077309 -0.084433 -0.675800 -0.000834 1 0 0 0 0 0 0 27845
0.002185 0.006561 0.170902 -0.068795 -0.089485 -0.704526 -0.000867 1 0 0 0 0 0 0 28894
0.002185 0.006561 0.170902 -0.065545 -0.093577 -0.730897 -0.000898 1 0 0 0 0 0 0 29893
0.002185 0.006561 0.170902 -0.064956 -0.097217 -0.756734 -0.000930 1 0 0 0 0 0 0 30892
0.002163 0.006565 0.170907 0.233215 -0.153021 -0.852845 -0.000961 1 0 0 0 0 0 0 31888
0.002151 0.006567 0.170910 0.112592 -0.134958 -0.850897 -0.000996 1 0 0 0 0 0 0 33026
0.002145 0.006567 0.170911 0.024725 -0.122513 -0.851680 -0.001022 1 0 0 0 0 0 0 33864
0.002143 0.006568 0.170911 -0.023318 -0.118197 -0.868011 -0.001055 1 0 0 0 0 0 0 34901
0.002141 0.006568 0.170912 -0.048990 -0.118366 -0.894052 -0.001093 1 0 0 0 0 0 0 36108
0.002140 0.006568 0.170912 -0.062389 -0.119332 -0.913518 -0.001119 1 0 0 0 0 0 0 36958
0.002140 0.006568 0.170912 -0.070555 -0.122044 -0.940660 -0.001154 1 0 0 0 0 0 0 38063
0.002140 0.006568 0.170912 -0.075928 -0.125465 -0.969900 -0.001190 1 0 0 0 0 0 0 39230
0.002140 0.006568 0.170912 -0.079370 -0.128502 -0.994365 -0.001220 1 0 0 0 0 0 0 40199
0.002140 0.006568 0.170912 -0.081642 -0.130803 -1.013384 -0.001244 1 0 0 0 0 0 0 40950
0.002140 0.006568 0.170912 -0.084202 -0.134221 -1.039996 -0.001277 1 0 0 0 0 0 0 41998
0.002140 0.006568 0.170912 -0.086153 -0.137056 -1.062148 -0.001304 1 0 0 0 0 0 0 42868
0.002140 0.006568 0.170912 -0.088366 -0.140345 -1.087781 -0.001335 1 0 0 0 0 0 0 43876
0.002140 0.006568 0.170912 -0.090840 -0.144227 -1.117572 -0.001372 1 0 0 0 0 0 0 45046
0.002140 0.006568 0.170912 -0.092927 -0.147456 -1.142993 -0.001403 1 0 0 0 0 0 0 46044
0.002140 0.006568 0.170912 -0.094743 -0.150329 -1.165256 -0.001430 1 0 0 0 0 0 0 46920
0.002140 0.006568 0.170912 -0.096946 -0.153901 -1.192563 -0.001464 1 0 0 0 0 0 0 47992
0.002140 0.006568 0.170912 -0.098915 -0.156879 -1.216410 -0.001493 1 0 0 0 0 0 0 48929
0.002140 0.006568 0.170912 -0.100909 -0.160182 -1.241287 -0.001524 1 0 0 0 0 0 0 49906
0.002140 0.006568 0.170912 -0.103012 -0.163378 -1.266788 -0.001555 1 0 0 0 0 0 0 50908
0.002140 0.006568 0.170912 -0.105048 -0.166750 -1.292199 -0.001586 1 0 0 0 0 0 0 51906
0.002140 0.006568 0.170912 -0.107131 -0.169992 -1.317633 -0.001618 1 0 0 0 0 0 0 52906
0.002123 0.006551 0.170908 0.102742 0.051246 -1.295239 -0.001652 1 0 0 0 0 0 0 54002
0.002115 0.006542 0.170906 0.016283 -0.041929 -1.339709 -0.001679 1 0 0 0 0 0 0 54885
0.002111 0.006538 0.170905 -0.047173 -0.110271 -1.380424 -0.001711 1 0 0 0 0 0 0 55909
0.002109 0.006536 0.170905 -0.081667 -0.147746 -1.412483 -0.001742 1 0 0 0 0 0 0 56885
0.002108 0.006535 0.170905 -0.100117 -0.168230 -1.441210 -0.001773 1 0 0 0 0 0 0 57881
0.002108 0.006535 0.170905 -0.110347 -0.180066 -1.467948 -0.001804 1 0 0 0 0 0 0 58870
0.002107 0.006534 0.170905 -0.116416 -0.187549 -1.493389 -0.001834 1 0 0 0 0 0 0 59842
0.002107 0.006534 0.170905 -0.122339 -0.195813 -1.541712 -0.001893 1 0 0 0 0 0 0 61728
0.002107 0.006534 0.170905 -0.124079 -0.197945 -1.550382 -0.001904 1 0 0 0 0 0 0 62062
0.002107 0.006534 0.170905 -0.126571 -0.201635 -1.575119 -0.001934 1 0 0 0 0 0 0 63031
0.002107 0.006534 0.170905 -0.128664 -0.204812 -1.597517 -0.001961 1 0 0 0 0 0 0 63910
0.002107 0.006534 0.170905 -0.130783 -0.208125 -1.622456 -0.001992 1 0 0 0 0 0 0 64889
0.002107 0.006534 0.170905 -0.132929 -0.211491 -1.647917 -0.002023 1 0 0 0 0 0 0 65890
0.002107 0.006534 0.170905 -0.134951 -0.214725 -1.673396 -0.002055 1 0 0 0 0 0 0 66890
0.002107 0.006534 0.170905 -0.137090 -0.218086 -1.698934 -0.002086 1 0 0 0 0 0 0 67894
0.002107 0.006534 0.170905 -0.139145 -0.221352 -1.724308 -0.002117 1 0 0 0 0 0 0 68891
0.002107 0.006534 0.170905 -0.141763 -0.225537 -1.757272 -0.002158 1 0 0 0 0 0 0 70185
0.002084 0.006538 0.170910 0.156085 -0.280527 -1.846988 -0.002181 1 0 0 0 0 0 0 70943
0.002073 0.006540 0.170913 0.035211 -0.262016 -1.842595 -0.002214 1 0 0 0 0 0 0 71983
0.002067 0.006541 0.170914 -0.053113 -0.250025 -1.846767 -0.002244 1 0 0 0 0 0 0 72952
0.002064 0.006541 0.170914 -0.101026 -0.245376 -1.860770 -0.002274 1 0 0 0 0 0 0 73897
0.002063 0.006542 0.170914 -0.126343 -0.244765 -1.881473 -0.002305 1 0 0 0 0 0 0 74894
0.002062 0.006542 0.170915 -0.140484 -0.246934 -1.910149 -0.002343 1 0 0 0 0 0 0 76105
0.002061 0.006542 0.170915 -0.147923 -0.248555 -1.929219 -0.002367 1 0 0 0 0 0 0 76893
0.002061 0.006542 0.170915 -0.153115 -0.251727 -1.956358 -0.002401 1 0 0 0 0 0 0 77977
0.002061 0.006542 0.170915 -0.156475 -0.254704 -1.980741 -0.002431 1 0 0 0 0 0 0 78943
0.002061 0.006542 0.170915 -0.159155 -0.257602 -2.004585 -0.002461 1 0 0 0 0 0 0 79884
0.002061 0.006542 0.170915 -0.161560 -0.260890 -2.029921 -0.002492 1 0 0 0 0 0 0 80881
0.002038 0.006546 0.170920 0.135872 -0.316537 -2.124981 -0.002522 1 0 0 0 0 0 0 81853
0.002027 0.006548 0.170923 0.015078 -0.297967 -2.119778 -0.002554 1 0 0 0 0 0 0 82859
0.002021 0.006549 0.170924 -0.073330 -0.286005 -2.124617 -0.002585 1 0 0 0 0 0 0 83852
0.002018 0.006549 0.170924 -0.121356 -0.281500 -2.140195 -0.002616 1 0 0 0 0 0 0 84857
0.002017 0.006549 0.170924 -0.146633 -0.280941 -2.160902 -0.002647 1 0 0 0 0 0 0 85854
0.002016 0.006549 0.170925 -0.160326 -0.282442 -2.184318 -0.002679 1 0 0 0 0 0 0 86858
0.002015 0.006550 0.170925 -0.168162 -0.284745 -2.208666 -0.002710 1 0 0 0 0 0 0 87853
0.002015 0.006550 0.170925 -0.173165 -0.287656 -2.233750 -0.002741 1 0 0 0 0 0 0 88856
0.002015 0.006550 0.170925 -0.176818 -0.291049 -2.261410 -0.002775 1 0 0 0 0 0 0 89951
0.002015 0.006550 0.170925 -0.179811 -0.294588 -2.290159 -0.002811 1 0 0 0 0 0 0 91084
0.002015 0.006550 0.170925 -0.181972 -0.297531 -2.312777 -0.002838 1 0 0 0 0 0 0 91974
0.002015 0.006550 0.170925 -0.183872 -0.300291 -2.334762 -0.002865 1 0 0 0 0 0 0 92838
0.002015 0.006550 0.170925 -0.186053 -0.303591 -2.360282 -0.002897 1 0 0 0 0 0 0 93841
0.002015 0.006550 0.170925 -0.188142 -0.306972 -2.386558 -0.002929 1 0 0 0 0 0 0 94873
0.002015 0.006550 0.170925 -0.190163 -0.310188 -2.411984 -0.002960 1 0 0 0 0 0 0 95871
0.002015 0.006550 0.170925 -0.192146 -0.313494 -2.437305 -0.002991 1 0 0 0 0 0 0 96866
0.002015 0.006550 0.170925 -0.194110 -0.316728 -2.462731 -0.003023 1 0 0 0 0 0 0 97865
0.002015 0.006550 0.170925 -0.196844 -0.321089 -2.496773 -0.003064 1 0 0 0 0 0 0 99201
0.002015 0.006550 0.170925 -0.198772 -0.324303 -2.521356 -0.003094 1 0 0 0 0 0 0 100167
0.002015 0.006550 0.170925 -0.200528 -0.326993 -2.542721 -0.003121 1 0 0 0 0 0 0 101006
0.002015 0.006550 0.170925 -0.202753 -0.330787 -2.571771 -0.003156 1 0 0 0 0 0 0 102147
0.002015 0.006550 0.170925 -0.204746 -0.334054 -2.597131 -0.003187 1 0 0 0 0 0 0 103143
0.002015 0.006550 0.170925 -0.206725 -0.337205 -2.622049 -0.003218 1 0 0 0 0 0 0 104121
0.002015 0.006550 0.170925 -0.208485 -0.340046 -2.643817 -0.003245 1 0 0 0 0 0 0 104977
0.002015 0.006550 0.170925 -0.210612 -0.343613 -2.671454 -0.003279 1 0 0 0 0 0 0 106062
0.002015 0.006550 0.170925 -0.212634 -0.346843 -2.696984 -0.003310 1 0 0 0 0 0 0 107064
0.002015 0.006550 0.170925 -0.214430 -0.349742 -2.719211 -0.003337 1 0 0 0 0 0 0 107938
0.002015 0.006550 0.170925 -0.216425 -0.353017 -2.745005 -0.003369 1 0 0 0 0 0 0 108950
0.002015 0.006550 0.170925 -0.218331 -0.356230 -2.769910 -0.003400 1 0 0 0 0 0 0 109929
0.002015 0.006550 0.170925 -0.220276 -0.359311 -2.793970 -0.003429 1 0 0 0 0 0 0 110873
0.002015 0.006550 0.170925 -0.222465 -0.362851 -2.821137 -0.003462 1 0 0 0 0 0 0 111941
0.002015 0.006550 0.170925 -0.224315 -0.365966 -2.845260 -0.003492 1 0 0 0 0 0 0 112888
0.002015 0.006550 0.170925 -0.226397 -0.369294 -2.871554 -0.003524 1 0 0 0 0 0 0 113920
0.002015 0.006550 0.170925 -0.228565 -0.372800 -2.898492 -0.003557 1 0 0 0 0 0 0 114979
0.002015 0.006550 0.170925 -0.230340 -0.375794 -2.921673 -0.003586 1 0 0 0 0 0 0 115889
0.002015 0.006550 0.170925 -0.232350 -0.379004 -2.947050 -0.003617 1 0 0 0 0 0 0 116885
0.002015 0.006550 0.170925 -0.234340 -0.382323 -2.972473 -0.003648 1 0 0 0 0 0 0 117884
0.002015 0.006550 0.170925 -0.236406 -0.385521 -2.997783 -0.003679 1 0 0 0 0 0 0 118878
0.002015 0.006550 0.170925 -0.238363 -0.388875 -3.023422 -0.003711 1 0 0 0 0 0 0 119885
0.002015 0.006550 0.170925 -0.240364 -0.392156 -3.048884 -0.003742 1 0 0 0 0 0 0 120885
0.002015 0.006550 0.170925 -0.242377 -0.395362 -3.074234 -0.003773 1 0 0 0 0 0 0 121880
0.002015 0.006550 0.170925 -0.244388 -0.398635 -3.099685 -0.003804 1 0 0 0 0 0 0 122881
0.002015 0.006550 0.170925 -0.246394 -0.401906 -3.125157 -0.003835 1 0 0 0 0 0 0 123880
0.002015 0.006550 0.170925 -0.248397 -0.405253 -3.150760 -0.003867 1 0 0 0 0 0 0 124886
0.002015 0.006550 0.170925 -0.250509 -0.408526 -3.176656 -0.003899 1 0 0 0 0 0 0 125903
0.002015 0.006550 0.170925 -0.253215 -0.413102 -3.211792 -0.003942 1 0 0 0 0 0 0 127283
0.002015 0.006550 0.170925 -0.254561 -0.415315 -3.228953 -0.003963 1 0 0 0 0 0 0 127957
0.002015 0.006550 0.170925 -0.256530 -0.418347 -3.253018 -0.003992 1 0 0 0 0 0 0 128902
0.002015 0.006550 0.170925 -0.258479 -0.421688 -3.278554 -0.004024 1 0 0 0 0 0 0 129905
0.002015 0.006550 0.170925 -0.260442 -0.424907 -3.303533 -0.004054 1 0 0 0 0 0 0 130886
0.002038 0.006546 0.170919 -0.562655 -0.375497 -3.258727 -0.004086 1 0 0 0 0 0 0 131887
0.002050 0.006544 0.170917 -0.446226 -0.400622 -3.314808 -0.004117 1 0 0 0 0 0 0 132890
0.002055 0.006543 0.170916 -0.362049 -0.419017 -3.360594 -0.004148 1 0 0 0 0 0 0 133888
0.002058 0.006542 0.170915 -0.318313 -0.430306 -3.397627 -0.004181 1 0 0 0 0 0 0 134948
0.002083 0.006538 0.170910 -0.597539 -0.385148 -3.360702 -0.004217 1 0 0 0 0 0 0 136082
0.002095 0.006536 0.170907 -0.469332 -0.411752 -3.416312 -0.004245 1 0 0 0 0 0 0 136980
0.002101 0.006535 0.170906 -0.379433 -0.431287 -3.464511 -0.004278 1 0 0 0 0 0 0 138032
0.002104 0.006534 0.170905 -0.332705 -0.442766 -3.500360 -0.004309 1 0 0 0 0 0 0 139027
0.002106 0.006534 0.170905 -0.309797 -0.449626 -3.528063 -0.004337 1 0 0 0 0 0 0 139923
0.002106 0.006534 0.170905 -0.299934 -0.455577 -3.561522 -0.004375 1 0 0 0 0 0 0 141149
0.002107 0.006534 0.170905 -0.295215 -0.458839 -3.580433 -0.004397 1 0 0 0 0 0 0 141851
0.002107 0.006534 0.170905 -0.294371 -0.462869 -3.609250 -0.004432 1 0 0 0 0 0 0 142964
0.002130 0.006530 0.170899 -0.594958 -0.413480 -3.562658 -0.004461 1 0 0 0 0 0 0 143901
0.002142 0.006528 0.170897 -0.477847 -0.438630 -3.618228 -0.004492 1 0 0 0 0 0 0 144875
0.002164 0.006544 0.170900 -0.606463 -0.683019 -3.716450 -0.004525 1 0 0 0 0 0 0 145939
0.002175 0.006553 0.170901 -0.478164 -0.604223 -3.729530 -0.004556 1 0 0 0 0 0 0 146925
0.002203 0.006553 0.170896 -0.695947 -0.493729 -3.673554 -0.004586 1 0 0 0 0 0 0 147899
0.002217 0.006553 0.170894 -0.535857 -0.486845 -3.727673 -0.004621 1 0 0 0 0 0 0 149015
0.002225 0.006553 0.170893 -0.429335 -0.488422 -3.767602 -0.004648 1 0 0 0 0 0 0 149869
0.002228 0.006553 0.170892 -0.374580 -0.491451 -3.802721 -0.004680 1 0 0 0 0 0 0 150895
0.002230 0.006553 0.170892 -0.347862 -0.494371 -3.832076 -0.004711 1 0 0 0 0 0 0 151883
0.002231 0.006553 0.170892 -0.335484 -0.497396 -3.859004 -0.004741 1 0 0 0 0 0 0 152865
0.002231 0.006553 0.170892 -0.330377 -0.500598 -3.885717 -0.004773 1 0 0 0 0 0 0 153879
0.002254 0.006549 0.170886 -0.629159 -0.451259 -3.840763 -0.004804 1 0 0 0 0 0 0 154888
0.002282 0.006564 0.170888 -0.724241 -0.702150 -3.946915 -0.004835 1 0 0 0 0 0 0 155861
0.002296 0.006572 0.170888 -0.555096 -0.630615 -3.970725 -0.004866 1 0 0 0 0 0 0 156849
0.002303 0.006576 0.170889 -0.449856 -0.576791 -3.991925 -0.004897 1 0 0 0 0 0 0 157856
0.002307 0.006578 0.170889 -0.396196 -0.549607 -4.015101 -0.004929 1 0 0 0 0 0 0 158860
0.002308 0.006578 0.170889 -0.370194 -0.537524 -4.039298 -0.004960 1 0 0 0 0 0 0 159856
0.002332 0.006575 0.170883 -0.658703 -0.480843 -3.995145 -0.004994 1 0 0 0 0 0 0 160942
0.002361 0.006591 0.170885 -0.748664 -0.727947 -4.099755 -0.005023 1 0 0 0 0 0 0 161875
0.002375 0.006598 0.170885 -0.577205 -0.654857 -4.126168 -0.005057 1 0 0 0 0 0 0 162968
0.002382 0.006602 0.170886 -0.470455 -0.599746 -4.144759 -0.005085 1 0 0 0 0 0 0 163872
0.002385 0.006604 0.170886 -0.416227 -0.572079 -4.167712 -0.005116 1 0 0 0 0 0 0 164868
0.002387 0.006605 0.170886 -0.389860 -0.559627 -4.191260 -0.005147 1 0 0 0 0 0 0 165838
0.002388 0.006606 0.170886 -0.377922 -0.555196 -4.216962 -0.005179 1 0 0 0 0 0 0 166869
0.002388 0.006606 0.170886 -0.372975 -0.554598 -4.242079 -0.005210 1 0 0 0 0 0 0 167865
0.002405 0.006623 0.170890 -0.584927 -0.782411 -4.319286 -0.005244 1 0 0 0 0 0 0 168938
0.002436 0.006628 0.170886 -0.801416 -0.642516 -4.252369 -0.005276 1 0 0 0 0 0 0 169977
0.002452 0.006630 0.170884 -0.623878 -0.602598 -4.296669 -0.005310 1 0 0 0 0 0 0 171070
0.002459 0.006631 0.170883 -0.506770 -0.585800 -4.330338 -0.005335 1 0 0 0 0 0 0 171859
0.002463 0.006632 0.170883 -0.447081 -0.580026 -4.367242 -0.005372 1 0 0 0 0 0 0 173039
0.002465 0.006632 0.170883 -0.417997 -0.578719 -4.398050 -0.005406 1 0 0 0 0 0 0 174123
0.002466 0.006633 0.170883 -0.403908 -0.578745 -4.418790 -0.005429 1 0 0 0 0 0 0 174879
0.002467 0.006633 0.170883 -0.398243 -0.580898 -4.445446 -0.005461 1 0 0 0 0 0 0 175900
0.002467 0.006633 0.170883 -0.396649 -0.583662 -4.472318 -0.005494 1 0 0 0 0 0 0 176944
0.002467 0.006633 0.170883 -0.396564 -0.586247 -4.494404 -0.005521 1 0 0 0 0 0 0 177806
0.002467 0.006633 0.170883 -0.398342 -0.590105 -4.525869 -0.005559 1 0 0 0 0 0 0 179040
0.002490 0.006629 0.170877 -0.700417 -0.540983 -4.479714 -0.005591 1 0 0 0 0 0 0 180044
0.002502 0.006627 0.170875 -0.584137 -0.565489 -4.532373 -0.005617 1 0 0 0 0 0 0 180893
0.002507 0.006626 0.170874 -0.500393 -0.583876 -4.579229 -0.005649 1 0 0 0 0 0 0 181920
0.002510 0.006625 0.170873 -0.456827 -0.594972 -4.615321 -0.005681 1 0 0 0 0 0 0 182938
0.002512 0.006625 0.170873 -0.435736 -0.601761 -4.643884 -0.005710 1 0 0 0 0 0 0 183873
0.002512 0.006625 0.170873 -0.426258 -0.606827 -4.670686 -0.005741 1 0 0 0 0 0 0 184840
0.002536 0.006621 0.170867 -0.723027 -0.558656 -4.625700 -0.005772 1 0 0 0 0 0 0 185859
0.002547 0.006619 0.170865 -0.604517 -0.584049 -4.682587 -0.005803 1 0 0 0 0 0 0 186854
0.002553 0.006618 0.170863 -0.519335 -0.602571 -4.728556 -0.005834 1 0 0 0 0 0 0 187836
0.002556 0.006618 0.170863 -0.475229 -0.613776 -4.764807 -0.005866 1 0 0 0 0 0 0 188856
0.002558 0.006618 0.170863 -0.453880 -0.620872 -4.795182 -0.005897 1 0 0 0 0 0 0 189861
0.002558 0.006617 0.170863 -0.444309 -0.625940 -4.822220 -0.005928 1 0 0 0 0 0 0 190837
0.002559 0.006617 0.170862 -0.440719 -0.630169 -4.849094 -0.005960 1 0 0 0 0 0 0 191853
0.002582 0.006613 0.170857 -0.740393 -0.581451 -4.802853 -0.005991 1 0 0 0 0 0 0 192851
0.002594 0.006611 0.170854 -0.623518 -0.606801 -4.860827 -0.006024 1 0 0 0 0 0 0 193896
0.002599 0.006610 0.170853 -0.539986 -0.626471 -4.916181 -0.006066 1 0 0 0 0 0 0 195250
0.002602 0.006610 0.170853 -0.495463 -0.636540 -4.944045 -0.006087 1 0 0 0 0 0 0 195942
0.002604 0.006610 0.170852 -0.474220 -0.643333 -4.972447 -0.006116 1 0 0 0 0 0 0 196870
0.002604 0.006610 0.170852 -0.464723 -0.648438 -5.000160 -0.006148 1 0 0 0 0 0 0 197873
0.002628 0.006606 0.170847 -0.761607 -0.600144 -4.954014 -0.006179 1 0 0 0 0 0 0 198859
0.002639 0.006604 0.170844 -0.643203 -0.625602 -5.011132 -0.006210 1 0 0 0 0 0 0 199859
0.002645 0.006603 0.170843 -0.558170 -0.644184 -5.057683 -0.006241 1 0 0 0 0 0 0 200861
0.002648 0.006602 0.170842 -0.514073 -0.655218 -5.093466 -0.006272 1 0 0 0 0 0 0 201861
0.002650 0.006602 0.170842 -0.493313 -0.663032 -5.129163 -0.006310 1 0 0 0 0 0 0 203076
0.002650 0.006602 0.170842 -0.484010 -0.668407 -5.158974 -0.006344 1 0 0 0 0 0 0 204160
0.002651 0.006602 0.170842 -0.479849 -0.671822 -5.179246 -0.006368 1 0 0 0 0 0 0 204917
0.002651 0.006602 0.170842 -0.479586 -0.676126 -5.209623 -0.006405 1 0 0 0 0 0 0 206094
0.002645 0.006624 0.170836 -0.396446 -0.962185 -5.147757 -0.006431 1 0 0 0 0 0 0 206940
0.002642 0.006634 0.170833 -0.431098 -0.855288 -5.207153 -0.006460 1 0 0 0 0 0 0 207851
0.002640 0.006640 0.170831 -0.457102 -0.778020 -5.257636 -0.006492 1 0 0 0 0 0 0 208886
0.002662 0.006639 0.170825 -0.772354 -0.685538 -5.221805 -0.006522 1 0 0 0 0 0 0 209859
0.002673 0.006638 0.170822 -0.663274 -0.688578 -5.284718 -0.006554 1 0 0 0 0 0 0 210885
0.002679 0.006638 0.170821 -0.583267 -0.696465 -5.338272 -0.006591 1 0 0 0 0 0 0 212070
0.002682 0.006638 0.170820 -0.541770 -0.702450 -5.379558 -0.006628 1 0 0 0 0 0 0 213244
0.002683 0.006638 0.170820 -0.520763 -0.705240 -5.399852 -0.006647 1 0 0 0 0 0 0 213833
0.002684 0.006638 0.170820 -0.512005 -0.709265 -5.430119 -0.006681 1 0 0 0 0 0 0 214927
0.002684 0.006638 0.170820 -0.508851 -0.712818 -5.457477 -0.006713 1 0 0 0 0 0 0 215959
0.002684 0.006638 0.170820 -0.508062 -0.715856 -5.480329 -0.006740 1 0 0 0 0 0 0 216838
0.002684 0.006638 0.170820 -0.509042 -0.719217 -5.506236 -0.006772 1 0 0 0 0 0 0 217848
0.002684 0.006638 0.170820 -0.510583 -0.722511 -5.531443 -0.006803 1 0 0 0 0 0 0 218836
0.002678 0.006659 0.170814 -0.428979 -1.009012 -5.473308 -0.006834 1 0 0 0 0 0 0 219842
0.002675 0.006670 0.170811 -0.464432 -0.902473 -5.535192 -0.006866 1 0 0 0 0 0 0 220853
0.002673 0.006676 0.170809 -0.490638 -0.825040 -5.584730 -0.006897 1 0 0 0 0 0 0 221852
0.002673 0.006679 0.170809 -0.505418 -0.785097 -5.621630 -0.006928 1 0 0 0 0 0 0 222837
0.002666 0.006702 0.170802 -0.430465 -1.049634 -5.569184 -0.006960 1 0 0 0 0 0 0 223858
0.002663 0.006713 0.170799 -0.469141 -0.931926 -5.633243 -0.006991 1 0 0 0 0 0 0 224853
0.002684 0.006715 0.170792 -0.797773 -0.796611 -5.611383 -0.007022 1 0 0 0 0 0 0 225851
0.002695 0.006716 0.170789 -0.695861 -0.775625 -5.680900 -0.007054 1 0 0 0 0 0 0 226866
0.002700 0.006717 0.170787 -0.620436 -0.772532 -5.748316 -0.007104 1 0 0 0 0 0 0 228469
0.002680 0.006721 0.170776 -0.281369 -0.825304 -5.636945 -0.007115 1 0 0 0 0 0 0 228832
0.002670 0.006724 0.170771 -0.379833 -0.806970 -5.728686 -0.007150 1 0 0 0 0 0 0 229938
0.002665 0.006725 0.170769 -0.456155 -0.793116 -5.793807 -0.007179 1 0 0 0 0 0 0 230877
0.002656 0.006747 0.170762 -0.414282 -1.070123 -5.754820 -0.007210 1 0 0 0 0 0 0 231862
0.002652 0.006758 0.170758 -0.469754 -0.958468 -5.825918 -0.007241 1 0 0 0 0 0 0 232862
0.002627 0.006768 0.170746 -0.208116 -0.934220 -5.745912 -0.007272 1 0 0 0 0 0 0 233858
0.002608 0.006795 0.170734 -0.261563 -1.156396 -5.758592 -0.007304 1 0 0 0 0 0 0 234859
0.002599 0.006809 0.170729 -0.391525 -1.012359 -5.872536 -0.007344 1 0 0 0 0 0 0 236142
0.002588 0.006837 0.170720 -0.383292 -1.197889 -5.859698 -0.007375 1 0 0 0 0 0 0 237146
0.002576 0.006873 0.170709 -0.371923 -1.320009 -5.852490 -0.007398 1 0 0 0 0 0 0 237889
0.002554 0.006874 0.170701 -0.236149 -0.878967 -5.905398 -0.007437 1 0 0 0 0 0 0 239128
0.002536 0.006896 0.170690 -0.284149 -1.116952 -5.903041 -0.007462 1 0 0 0 0 0 0 239916
0.002521 0.006929 0.170679 -0.320366 -1.286270 -5.912041 -0.007490 1 0 0 0 0 0 0 240836
0.002497 0.006928 0.170670 -0.209444 -0.869723 -5.966560 -0.007524 1 0 0 0 0 0 0 241901
0.002479 0.006949 0.170659 -0.270860 -1.121092 -5.972175 -0.007555 1 0 0 0 0 0 0 242901
0.002447 0.006964 0.170644 -0.098794 -1.069482 -5.933594 -0.007585 1 0 0 0 0 0 0 243861
0.002425 0.006994 0.170631 -0.206439 -1.257098 -5.978186 -0.007622 1 0 0 0 0 0 0 245063
0.002414 0.007009 0.170609 -0.366652 -1.095801 -5.891899 -0.007654 1 0 0 0 0 0 0 246086
0.002403 0.007038 0.170592 -0.371423 -1.271939 -5.968483 -0.007679 1 0 0 0 0 0 0 246866
0.002374 0.007058 0.170574 -0.151535 -1.161923 -5.981362 -0.007712 1 0 0 0 0 0 0 247920
0.002353 0.007089 0.170559 -0.232695 -1.316565 -6.044158 -0.007742 1 0 0 0 0 0 0 248889
0.002320 0.007109 0.170542 -0.077140 -1.190799 -6.039099 -0.007771 1 0 0 0 0 0 0 249827
0.002304 0.007120 0.170518 -0.280614 -1.057979 -5.972965 -0.007803 1 0 0 0 0 0 0 250830
0.002290 0.007147 0.170501 -0.324744 -1.267234 -6.068579 -0.007834 1 0 0 0 0 0 0 251823
0.002283 0.007162 0.170477 -0.428050 -1.122526 -6.014394 -0.007865 1 0 0 0 0 0 0 252827
0.002257 0.007173 0.170455 -0.186595 -1.080596 -6.062195 -0.007896 1 0 0 0 0 0 0 253830
0.002238 0.007201 0.170423 -0.253106 -1.295164 -5.943530 -0.007928 1 0 0 0 0 0 0 254834
0.002205 0.007220 0.170398 -0.087280 -1.201636 -6.042819 -0.007959 1 0 0 0 0 0 0 255828
0.002189 0.007230 0.170370 -0.285040 -1.082911 -6.041831 -0.007989 1 0 0 0 0 0 0 256798
0.002152 0.007261 0.170340 -0.025840 -1.354348 -6.032895 -0.008021 1 0 0 0 0 0 0 257809
0.002134 0.007278 0.170310 -0.245257 -1.192514 -6.052381 -0.008052 1 0 0 0 0 0 0 258811
0.002119 0.007308 0.170274 -0.306601 -1.366854 -5.987548 -0.008085 1 0 0 0 0 0 0 259849
0.002112 0.007324 0.170241 -0.417936 -1.203035 -6.054559 -0.008126 1 0 0 0 0 0 0 261174
0.002086 0.007337 0.170200 -0.180882 -1.151213 -5.956256 -0.008150 1 0 0 0 0 0 0 261939
0.002066 0.007366 0.170158 -0.248138 -1.360200 -5.959274 -0.008179 1 0 0 0 0 0 0 262869
0.002041 0.007364 0.170118 -0.168301 -0.981440 -6.010403 -0.008208 1 0 0 0 0 0 0 263796
0.002022 0.007386 0.170077 -0.247921 -1.253994 -6.012539 -0.008240 1 0 0 0 0 0 0 264810
0.001996 0.007380 0.170038 -0.167754 -0.930006 -6.057242 -0.008271 1 0 0 0 0 0 0 265812
0.001961 0.007382 0.169994 -0.029652 -1.004500 -6.002382 -0.008301 1 0 0 0 0 0 0 266791
0.001960 0.007402 0.169945 -0.470122 -1.243781 -5.957593 -0.008333 1 0 0 0 0 0 0 267812
0.001937 0.007417 0.169895 -0.223912 -1.214490 -5.971341 -0.008374 1 0 0 0 0 0 0 269112
0.001910 0.007408 0.169836 -0.138882 -0.905680 -5.860556 -0.008406 1 0 0 0 0 0 0 270121
0.001890 0.007427 0.169769 -0.231301 -1.234073 -5.761401 -0.008429 1 0 0 0 0 0 0 270885
0.001864 0.007420 0.169718 -0.157142 -0.939260 -5.976819 -0.008466 1 0 0 0 0 0 0 272062
0.001829 0.007422 0.169651 -0.022849 -1.027521 -5.800027 -0.008493 1 0 0 0 0 0 0 272924
0.001788 0.007428 0.169593 0.057289 -1.099619 -5.920081 -0.008532 1 0 0 0 0 0 0 274164
0.001769 0.007433 0.169517 -0.205074 -1.085745 -5.701749 -0.008552 1 0 0 0 0 0 0 274817
0.001737 0.007441 0.169455 -0.061192 -1.131383 -5.874685 -0.008585 1 0 0 0 0 0 0 275865
0.001704 0.007429 0.169389 -0.046138 -0.876726 -5.861816 -0.008617 1 0 0 0 0 0 0 276874
0.001689 0.007424 0.169309 -0.263210 -0.951754 -5.687118 -0.008646 1 0 0 0 0 0 0 277828
0.001659 0.007427 0.169228 -0.090102 -1.068028 -5.669892 -0.008680 1 0 0 0 0 0 0 278895
0.001651 0.007409 0.169148 -0.364078 -0.797708 -5.689078 -0.008710 1 0 0 0 0 0 0 279879
0.001648 0.007401 0.169060 -0.453231 -0.912129 -5.612258 -0.008739 1 0 0 0 0 0 0 280794
0.001623 0.007403 0.168976 -0.188309 -1.052286 -5.651551 -0.008775 1 0 0 0 0 0 0 281959
0.001612 0.007406 0.168870 -0.330061 -1.077972 -5.380171 -0.008802 1 0 0 0 0 0 0 282823
0.001574 0.007374 0.168779 0.011321 -0.631840 -5.562318 -0.008833 1 0 0 0 0 0 0 283812
0.001549 0.007381 0.168679 -0.126180 -1.101076 -5.476766 -0.008865 1 0 0 0 0 0 0 284815
0.001514 0.007391 0.168571 -0.006853 -1.181498 -5.367176 -0.008896 1 0 0 0 0 0 0 285825
0.001503 0.007376 0.168461 -0.318731 -0.869687 -5.328635 -0.008928 1 0 0 0 0 0 0 286832
0.001459 0.007357 0.168343 0.098847 -0.787732 -5.237995 -0.008958 1 0 0 0 0 0 0 287808
0.001438 0.007349 0.168220 -0.156995 -0.929741 -5.170427 -0.008990 1 0 0 0 0 0 0 288834
0.001411 0.007329 0.168108 -0.110810 -0.790913 -5.304827 -0.009020 1 0 0 0 0 0 0 289777
0.001382 0.007304 0.167982 -0.069995 -0.697308 -5.158578 -0.009053 1 0 0 0 0 0 0 290825
0.001344 0.007297 0.167844 0.039982 -0.934671 -4.973208 -0.009084 1 0 0 0 0 0 0 291827
0.001326 0.007295 0.167710 -0.200192 -1.030729 -5.026635 -0.009115 1 0 0 0 0 0 0 292836
0.001325 0.007274 0.167569 -0.438183 -0.789894 -4.930831 -0.009150 1 0 0 0 0 0 0 293944
0.001302 0.007270 0.167422 -0.175739 -0.981653 -4.848764 -0.009178 1 0 0 0 0 0 0 294842
0.001297 0.007247 0.167273 -0.398936 -0.769337 -4.825539 -0.009212 1 0 0 0 0 0 0 295927
0.001296 0.007238 0.167116 -0.460640 -0.915773 -4.712835 -0.009241 1 0 0 0 0 0 0 296855
0.001279 0.007217 0.166969 -0.265456 -0.787404 -4.821228 -0.009271 1 0 0 0 0 0 0 297821
0.001271 0.007208 0.166811 -0.365216 -0.929204 -4.708584 -0.009303 1 0 0 0 0 0 0 298836
0.001242 0.007180 0.166569 -0.088652 -0.689759 -3.578511 -0.009335 1 0 0 0 0 0 0 299849
0.001238 0.007176 0.166444 -0.390038 -0.988440 -4.991399 -0.009366 1 0 0 0 0 0 0 300846
0.001219 0.007158 0.166291 -0.236075 -0.824896 -4.775166 -0.009400 1 0 0 0 0 0 0 301938
0.001172 0.007154 0.166038 0.164831 -1.010679 -3.449304 -0.009432 1 0 0 0 0 0 0 302968
0.001171 0.007132 0.165899 -0.407071 -0.788858 -4.791683 -0.009463 1 0 0 0 0 0 0 303958
0.001136 0.007126 0.165655 -0.020415 -0.969614 -3.542429 -0.009494 1 0 0 0 0 0 0 304956
0.001155 0.007121 0.165521 -0.673366 -1.009182 -4.856913 -0.009528 1 0 0 0 0 0 0 306043
0.001134 0.007126 0.165251 -0.234733 -1.154744 -3.204967 -0.009558 1 0 0 0 0 0 0 307015
0.001138 0.007106 0.165107 -0.506090 -0.826739 -4.676834 -0.009583 1 0 0 0 0 0 0 307791
0.001124 0.007079 0.164961 -0.294099 -0.708448 -4.798744 -0.009616 1 0 0 0 0 0 0 308844
0.001124 0.007028 0.164684 -0.466794 -0.386564 -3.076111 -0.009648 1 0 0 0 0 0 0 309894
0.001108 0.007002 0.164525 -0.266899 -0.673284 -4.442598 -0.009678 1 0 0 0 0 0 0 310828
0.001096 0.006985 0.164253 -0.314463 -0.825910 -3.101111 -0.009713 1 0 0 0 0 0 0 311948
0.001069 0.006956 0.163994 -0.109481 -0.679335 -3.111098 -0.009745 1 0 0 0 0 0 0 312982
0.001048 0.006932 0.163835 -0.166347 -0.742326 -4.415540 -0.009771 1 0 0 0 0 0 0 313807
0.000998 0.006924 0.163571 0.212510 -0.946165 -3.158339 -0.009806 1 0 0 0 0 0 0 314952
0.000997 0.006890 0.163301 -0.382022 -0.621513 -2.932309 -0.009836 1 0 0 0 0 0 0 315900
0.000980 0.006865 0.163138 -0.242420 -0.721503 -4.312851 -0.009866 1 0 0 0 0 0 0 316848
0.000917 0.006796 0.162845 0.372685 -0.139496 -2.714581 -0.009896 1 0 0 0 0 0 0 317820
0.000907 0.006783 0.162663 -0.247706 -0.816339 -4.010058 -0.009928 1 0 0 0 0 0 0 318825
0.000910 0.006742 0.162353 -0.485150 -0.516781 -2.444620 -0.009959 1 0 0 0 0 0 0 319844
0.000887 0.006706 0.162078 -0.154293 -0.546140 -2.716837 -0.009990 1 0 0 0 0 0 0 320818
0.000883 0.006698 0.161897 -0.383282 -0.918376 -3.960119 -0.010021 1 0 0 0 0 0 0 321824
0.000891 0.006660 0.161554 -0.560282 -0.557107 -1.958176 -0.010051 1 0 0 0 0 0 0 322789
0.000868 0.006624 0.161270 -0.177326 -0.554361 -2.482459 -0.010084 1 0 0 0 0 0 0 323827
0.000865 0.006616 0.161085 -0.388356 -0.913335 -3.826532 -0.010115 1 0 0 0 0 0 0 324832
0.000873 0.006577 0.160737 -0.561761 -0.545201 -1.808954 -0.010147 1 0 0 0 0 0 0 325846
0.000875 0.006567 0.160425 -0.510627 -0.881894 -2.056899 -0.010181 1 0 0 0 0 0 0 326928
0.000886 0.006530 0.160132 -0.619423 -0.568377 -2.292453 -0.010214 1 0 0 0 0 0 0 327982
0.000839 0.006466 0.159812 0.136248 -0.175952 -1.934417 -0.010244 1 0 0 0 0 0 0 328945
0.000802 0.006422 0.159524 0.076142 -0.403002 -2.301379 -0.010271 1 0 0 0 0 0 0 329831
0.000796 0.006412 0.159334 -0.328796 -0.859463 -3.589526 -0.010302 1 0 0 0 0 0 0 330800
0.000777 0.006345 0.158999 -0.194345 -0.156932 -1.801619 -0.010335 1 0 0 0 0 0 0 331851
0.000747 0.006300 0.158674 -0.043095 -0.367960 -1.727153 -0.010366 1 0 0 0 0 0 0 332849
0.000750 0.006253 0.158371 -0.453213 -0.369232 -1.978466 -0.010397 1 0 0 0 0 0 0 333844
0.000726 0.006213 0.158050 -0.139289 -0.438559 -1.732935 -0.010429 1 0 0 0 0 0 0 334871
0.000730 0.006167 0.157746 -0.479366 -0.378947 -1.903038 -0.010468 1 0 0 0 0 0 0 336115
0.000741 0.006118 0.157379 -0.606374 -0.322270 -1.061063 -0.010492 1 0 0 0 0 0 0 336876
0.000726 0.006090 0.157188 -0.280174 -0.590581 -3.270870 -0.010530 1 0 0 0 0 0 0 338107
0.000725 0.006032 0.156758 -0.428498 -0.222875 -0.308696 -0.010556 1 0 0 0 0 0 0 338950
0.000735 0.005984 0.156461 -0.588623 -0.309594 -1.731481 -0.010590 1 0 0 0 0 0 0 340018
0.000712 0.005941 0.156133 -0.179909 -0.389764 -1.432579 -0.010616 1 0 0 0 0 0 0 340860
0.000715 0.005909 0.155938 -0.470338 -0.522478 -3.109032 -0.010646 1 0 0 0 0 0 0 341810
0.000657 0.005863 0.155553 0.294947 -0.356757 -0.779400 -0.010681 1 0 0 0 0 0 0 342922
0.000653 0.005815 0.155195 -0.322555 -0.305624 -0.844451 -0.010712 1 0 0 0 0 0 0 343913
0.000662 0.005767 0.154874 -0.558745 -0.295252 -1.299659 -0.010741 1 0 0 0 0 0 0 344852
0.000604 0.005732 0.154547 0.288312 -0.462593 -1.236769 -0.010778 1 0 0 0 0 0 0 346048
0.000600 0.005684 0.154161 -0.317226 -0.310036 -0.424593 -0.010812 1 0 0 0 0 0 0 347115
0.000584 0.005610 0.153822 -0.225258 0.059922 -0.904853 -0.010834 1 0 0 0 0 0 0 347838
0.000581 0.005594 0.153635 -0.390602 -0.667039 -2.916288 -0.010866 1 0 0 0 0 0 0 348859
0.000564 0.005520 0.153250 -0.219983 0.030355 -0.503315 -0.010898 1 0 0 0 0 0 0 349895
0.000535 0.005472 0.152895 -0.043260 -0.226822 -0.603257 -0.010927 1 0 0 0 0 0 0 350793
0.000536 0.005438 0.152689 -0.425942 -0.440523 -2.535786 -0.010958 1 0 0 0 0 0 0 351800
0.000523 0.005350 0.152290 -0.263897 0.245401 -0.170735 -0.010989 1 0 0 0 0 0 0 352791
0.000519 0.005325 0.151939 -0.381212 -0.485062 -0.523725 -0.011021 1 0 0 0 0 0 0 353816
0.000469 0.005263 0.151611 0.221574 -0.078680 -0.809867 -0.011051 1 0 0 0 0 0 0 354789
0.000466 0.005210 0.151284 -0.335662 -0.151441 -0.823194 -0.011083 1 0 0 0 0 0 0 355809
0.000466 0.005191 0.150943 -0.417716 -0.606147 -0.600307 -0.011114 1 0 0 0 0 0 0 356786
0.000416 0.005131 0.150614 0.211754 -0.098438 -0.686048 -0.011145 1 0 0 0 0 0 0 357797
0.000414 0.005078 0.150284 -0.333900 -0.142918 -0.653204 -0.011176 1 0 0 0 0 0 0 358786
0.000423 0.005028 0.149954 -0.541565 -0.166021 -0.598445 -0.011208 1 0 0 0 0 0 0 359791
0.000408 0.004997 0.149727 -0.249764 -0.427855 -1.927651 -0.011239 1 0 0 0 0 0 0 360808
0.000397 0.004970 0.149306 -0.268671 -0.503484 0.533414 -0.011284 1 0 0 0 0 0 0 362235
0.000355 0.004873 0.148862 0.134142 0.419895 1.125717 -0.011304 1 0 0 0 0 0 0 362863
0.000364 0.004872 0.148687 -0.492600 -0.740290 -2.293077 -0.011333 1 0 0 0 0 0 0 363800
0.000356 0.004810 0.148333 -0.334238 -0.048149 -0.249685 -0.011365 1 0 0 0 0 0 0 364809
0.000339 0.004777 0.148100 -0.189054 -0.367439 -1.610312 -0.011395 1 0 0 0 0 0 0 365793
0.000326 0.004750 0.147708 -0.230766 -0.467413 0.383793 -0.011427 1 0 0 0 0 0 0 366800
0.000341 0.004675 0.147374 -0.616932 0.165863 -0.135115 -0.011457 1 0 0 0 0 0 0 367760
0.000328 0.004640 0.147142 -0.270630 -0.299490 -1.486097 -0.011489 1 0 0 0 0 0 0 368790
0.000318 0.004611 0.146749 -0.279476 -0.419770 0.530844 -0.011530 1 0 0 0 0 0 0 370095
0.000301 0.004540 0.146350 -0.189248 0.124854 0.853271 -0.011561 1 0 0 0 0 0 0 371100
0.000304 0.004503 0.146127 -0.448865 -0.250599 -1.364390 -0.011586 1 0 0 0 0 0 0 371894
0.000284 0.004486 0.145885 -0.157927 -0.553326 -1.313842 -0.011620 1 0 0 0 0 0 0 372980
0.000254 0.004412 0.145448 -0.006296 0.164684 1.282407 -0.011649 1 0 0 0 0 0 0 373896
0.000255 0.004375 0.145246 -0.398368 -0.242754 -1.483847 -0.011680 1 0 0 0 0 0 0 374914
0.000223 0.004352 0.144878 0.006219 -0.449197 0.436587 -0.011710 1 0 0 0 0 0 0 375873
0.000224 0.004322 0.144656 -0.388089 -0.387024 -1.232612 -0.011739 1 0 0 0 0 0 0 376803
0.000201 0.004272 0.144291 -0.112273 -0.116302 0.511976 -0.011773 1 0 0 0 0 0 0 377875
0.000197 0.004259 0.144058 -0.334898 -0.562746 -1.006769 -0.011805 1 0 0 0 0 0 0 378901
0.000170 0.004222 0.143686 -0.058257 -0.293143 0.704592 -0.011834 1 0 0 0 0 0 0 379837
0.000166 0.004212 0.143479 -0.318894 -0.616988 -1.244881 -0.011865 1 0 0 0 0 0 0 380830
0.000139 0.004176 0.143121 -0.049089 -0.317510 0.577043 -0.011896 1 0 0 0 0 0 0 381824
0.000119 0.004150 0.142906 -0.107662 -0.397690 -1.082813 -0.011931 1 0 0 0 0 0 0 382928
0.000114 0.004095 0.142530 -0.302784 -0.029749 0.903469 -0.011958 1 0 0 0 0 0 0 383806
0.000119 0.004061 0.142331 -0.466712 -0.264451 -1.177684 -0.011990 1 0 0 0 0 0 0 384810
0.000100 0.004008 0.141976 -0.158395 -0.029688 0.698234 -0.012020 1 0 0 0 0 0 0 385797
0.000097 0.003995 0.141769 -0.338844 -0.528031 -1.009474 -0.012051 1 0 0 0 0 0 0 386787
0.000073 0.003990 0.141528 -0.090943 -0.678570 -0.714730 -0.012083 1 0 0 0 0 0 0 387810
0.000042 0.003928 0.141164 0.041648 0.050222 0.982434 -0.012113 1 0 0 0 0 0 0 388772
0.000052 0.003930 0.140963 -0.490452 -0.710642 -0.956118 -0.012145 1 0 0 0 0 0 0 389788
0.000020 0.003916 0.140715 0.012001 -0.570799 -0.506213 -0.012176 1 0 0 0 0 0 0 390775
-0.000003 0.003903 0.140344 -0.040694 -0.576176 1.205011 -0.012209 1 0 0 0 0 0 0 391829
-0.000001 0.003876 0.140144 -0.388145 -0.393311 -0.818531 -0.012239 1 0 0 0 0 0 0 392786
-0.000021 0.003864 0.139904 -0.124679 -0.562077 -0.480363 -0.012271 1 0 0 0 0 0 0 393804
-0.000036 0.003852 0.139536 -0.164433 -0.588373 1.272835 -0.012306 1 0 0 0 0 0 0 394932
-0.000032 0.003826 0.139335 -0.416423 -0.393918 -0.690893 -0.012334 1 0 0 0 0 0 0 395831
-0.000073 0.003819 0.139104 0.148084 -0.626243 -0.463387 -0.012369 1 0 0 0 0 0 0 396957
-0.000104 0.003811 0.138741 0.072089 -0.638731 1.338593 -0.012396 1 0 0 0 0 0 0 397814
-0.000102 0.003786 0.138568 -0.349446 -0.418969 -0.943244 -0.012427 1 0 0 0 0 0 0 398795
-0.000117 0.003754 0.138349 -0.185895 -0.299176 -0.527621 -0.012458 1 0 0 0 0 0 0 399812
-0.000130 0.003755 0.138109 -0.184559 -0.723863 -0.190963 -0.012490 1 0 0 0 0 0 0 400823
-0.000136 0.003753 0.137872 -0.271978 -0.723589 -0.156447 -0.012520 1 0 0 0 0 0 0 401794
-0.000148 0.003713 0.137638 -0.205461 -0.223155 -0.150110 -0.012552 1 0 0 0 0 0 0 402794
-0.000160 0.003711 0.137392 -0.199339 -0.662413 0.032994 -0.012588 1 0 0 0 0 0 0 403950
-0.000160 0.003686 0.137133 -0.360499 -0.410759 0.250533 -0.012625 1 0 0 0 0 0 0 405160
-0.000159 0.003665 0.136754 -0.376590 -0.436799 1.906841 -0.012648 1 0 0 0 0 0 0 405871
-0.000144 0.003675 0.136607 -0.575172 -0.851557 -0.918579 -0.012683 1 0 0 0 0 0 0 406995
-0.000157 0.003681 0.136384 -0.222730 -0.828763 -0.196534 -0.012708 1 0 0 0 0 0 0 407813
-0.000164 0.003682 0.136182 -0.275193 -0.768928 -0.358705 -0.012739 1 0 0 0 0 0 0 408801
-0.000188 0.003684 0.135968 -0.047213 -0.783183 -0.185667 -0.012771 1 0 0 0 0 0 0 409802
-0.000193 0.003662 0.135751 -0.263479 -0.468878 -0.088075 -0.012801 1 0 0 0 0 0 0 410767
-0.000202 0.003669 0.135539 -0.245273 -0.816885 -0.132971 -0.012836 1 0 0 0 0 0 0 411908
-0.000200 0.003648 0.135293 -0.384784 -0.490342 0.356456 -0.012873 1 0 0 0 0 0 0 413084
-0.000205 0.003655 0.135042 -0.309665 -0.816565 0.518414 -0.012896 1 0 0 0 0 0 0 413813
-0.000207 0.003658 0.134858 -0.333895 -0.800653 -0.318496 -0.012930 1 0 0 0 0 0 0 414888
-0.000208 0.003656 0.134640 -0.356357 -0.735781 0.067233 -0.012961 1 0 0 0 0 0 0 415886
-0.000229 0.003657 0.134419 -0.092367 -0.768407 0.182580 -0.012990 1 0 0 0 0 0 0 416810
-0.000240 0.003655 0.134217 -0.204980 -0.741851 -0.018162 -0.013021 1 0 0 0 0 0 0 417805
-0.000245 0.003652 0.134022 -0.286161 -0.721807 -0.099623 -0.013052 1 0 0 0 0 0 0 418810
-0.000256 0.003613 0.133832 -0.213155 -0.243019 -0.131342 -0.013083 1 0 0 0 0 0 0 419807
-0.000267 0.003611 0.133630 -0.202530 -0.677310 0.038015 -0.013114 1 0 0 0 0 0 0 420806
-0.000251 0.003603 0.133425 -0.551767 -0.641893 0.126699 -0.013146 1 0 0 0 0 0 0 421801
-0.000258 0.003581 0.133220 -0.296531 -0.456884 0.179602 -0.013177 1 0 0 0 0 0 0 422814
-0.000262 0.003567 0.133023 -0.318610 -0.553265 0.099761 -0.013208 1 0 0 0 0 0 0 423807
-0.000263 0.003559 0.132830 -0.345116 -0.619034 0.079516 -0.013240 1 0 0 0 0 0 0 424808
-0.000269 0.003571 0.132627 -0.282494 -0.910319 0.235884 -0.013271 1 0 0 0 0 0 0 425806
-0.000272 0.003575 0.132431 -0.320956 -0.829464 0.189187 -0.013306 1 0 0 0 0 0 0 426933
-0.000288 0.003559 0.132229 -0.154677 -0.559279 0.306763 -0.013333 1 0 0 0 0 0 0 427800
-0.000316 0.003554 0.132043 0.027727 -0.672017 0.132485 -0.013367 1 0 0 0 0 0 0 428894
-0.000330 0.003549 0.131853 -0.140256 -0.686143 0.193557 -0.013396 1 0 0 0 0 0 0 429822
-0.000337 0.003544 0.131663 -0.250192 -0.689735 0.249239 -0.013427 1 0 0 0 0 0 0 430820
-0.000360 0.003544 0.131481 -0.037172 -0.756659 0.164947 -0.013458 1 0 0 0 0 0 0 431808
-0.000371 0.003542 0.131293 -0.172116 -0.731197 0.270952 -0.013489 1 0 0 0 0 0 0 432808
-0.000377 0.003538 0.131102 -0.263742 -0.713811 0.344959 -0.013521 1 0 0 0 0 0 0 433812
-0.000359 0.003530 0.130931 -0.579898 -0.655916 0.126368 -0.013556 1 0 0 0 0 0 0 434935
-0.000364 0.003508 0.130738 -0.310547 -0.463981 0.433837 -0.013586 1 0 0 0 0 0 0 435885
-0.000372 0.003515 0.130564 -0.242999 -0.825795 0.228335 -0.013619 1 0 0 0 0 0 0 436946
-0.000370 0.003496 0.130390 -0.371081 -0.531031 0.248593 -0.013650 1 0 0 0 0 0 0 437954
-0.000389 0.003490 0.130214 -0.107570 -0.651086 0.300012 -0.013681 1 0 0 0 0 0 0 438931
-0.000399 0.003485 0.130059 -0.206566 -0.689699 0.071723 -0.013713 1 0 0 0 0 0 0 439951
-0.000403 0.003479 0.129880 -0.282011 -0.688704 0.379531 -0.013743 1 0 0 0 0 0 0 440923
-0.000390 0.003491 0.129733 -0.508778 -0.907548 0.026504 -0.013770 1 0 0 0 0 0 0 441772
-0.000384 0.003494 0.129587 -0.455522 -0.834701 -0.010486 -0.013802 1 0 0 0 0 0 0 442801
-0.000401 0.003498 0.129422 -0.148104 -0.829085 0.272931 -0.013832 1 0 0 0 0 0 0 443781
-0.000409 0.003498 0.129270 -0.227682 -0.784478 0.155102 -0.013861 1 0 0 0 0 0 0 444710
-0.000447 0.003486 0.129123 0.163195 -0.619478 0.100844 -0.013899 1 0 0 0 0 0 0 445901
-0.000465 0.003477 0.128948 -0.050240 -0.642258 0.502922 -0.013930 1 0 0 0 0 0 0 446901
-0.000474 0.003471 0.128792 -0.194507 -0.684061 0.312011 -0.013957 1 0 0 0 0 0 0 447777
-0.000499 0.003471 0.128653 -0.005554 -0.769802 0.093056 -0.013992 1 0 0 0 0 0 0 448872
-0.000504 0.003450 0.128491 -0.226023 -0.488281 0.401359 -0.014021 1 0 0 0 0 0 0 449805
-0.000541 0.003427 0.128341 0.162027 -0.444285 0.312275 -0.014050 1 0 0 0 0 0 0 450757
-0.000559 0.003413 0.128194 -0.041300 -0.565158 0.278838 -0.014082 1 0 0 0 0 0 0 451756
-0.000568 0.003405 0.128049 -0.182742 -0.639369 0.282829 -0.014113 1 0 0 0 0 0 0 452759
-0.000572 0.003399 0.127904 -0.257667 -0.677861 0.302395 -0.014144 1 0 0 0 0 0 0 453758
-0.000574 0.003394 0.127760 -0.295862 -0.697405 0.328031 -0.014175 1 0 0 0 0 0 0 454746
-0.000614 0.003398 0.127604 0.208961 -0.819862 0.499560 -0.014207 1 0 0 0 0 0 0 455755
-0.000633 0.003399 0.127456 -0.003943 -0.783471 0.453677 -0.014238 1 0 0 0 0 0 0 456757
-0.000643 0.003397 0.127310 -0.157080 -0.754880 0.442896 -0.014269 1 0 0 0 0 0 0 457757
-0.000667 0.003399 0.127175 0.024449 -0.803371 0.325619 -0.014301 1 0 0 0 0 0 0 458762
-0.000678 0.003398 0.127034 -0.119250 -0.769633 0.417709 -0.014332 1 0 0 0 0 0 0 459756
-0.000698 0.003381 0.126881 -0.029842 -0.550112 0.610465 -0.014365 1 0 0 0 0 0 0 460821
-0.000727 0.003375 0.126743 0.111067 -0.681954 0.454952 -0.014403 1 0 0 0 0 0 0 462049
-0.000735 0.003351 0.126582 -0.146269 -0.445193 0.783383 -0.014430 1 0 0 0 0 0 0 462907
-0.000758 0.003342 0.126441 0.031910 -0.622020 0.571051 -0.014457 1 0 0 0 0 0 0 463779
-0.000770 0.003336 0.126328 -0.103757 -0.689801 0.200026 -0.014488 1 0 0 0 0 0 0 464757
-0.000769 0.003313 0.126207 -0.273127 -0.457223 0.308341 -0.014519 1 0 0 0 0 0 0 465764
-0.000788 0.003304 0.126080 -0.034049 -0.621106 0.402894 -0.014551 1 0 0 0 0 0 0 466762
-0.000797 0.003297 0.125942 -0.139995 -0.669352 0.589244 -0.014582 1 0 0 0 0 0 0 467766
-0.000815 0.003279 0.125821 -0.027951 -0.511057 0.411326 -0.014613 1 0 0 0 0 0 0 468762
-0.000824 0.003267 0.125685 -0.141419 -0.590507 0.613564 -0.014654 1 0 0 0 0 0 0 470074
-0.000827 0.003259 0.125543 -0.214551 -0.648108 0.731322 -0.014685 1 0 0 0 0 0 0 471067
-0.000843 0.003240 0.125421 -0.065912 -0.499005 0.518387 -0.014710 1 0 0 0 0 0 0 471867
-0.000870 0.003233 0.125294 0.100994 -0.645720 0.576558 -0.014746 1 0 0 0 0 0 0 473020
-0.000863 0.003224 0.125177 -0.317195 -0.631451 0.481070 -0.014773 1 0 0 0 0 0 0 473877
-0.000873 0.003204 0.125064 -0.139518 -0.482003 0.447794 -0.014809 1 0 0 0 0 0 0 475039
-0.000897 0.003196 0.124940 0.062810 -0.632714 0.597839 -0.014833 1 0 0 0 0 0 0 475816
-0.000909 0.003191 0.124834 -0.075201 -0.685417 0.405782 -0.014864 1 0 0 0 0 0 0 476779
-0.000914 0.003188 0.124734 -0.169063 -0.707505 0.324077 -0.014897 1 0 0 0 0 0 0 477845
-0.000916 0.003184 0.124606 -0.223965 -0.702380 0.715272 -0.014929 1 0 0 0 0 0 0 478874
-0.000917 0.003181 0.124498 -0.246092 -0.717691 0.506053 -0.014958 1 0 0 0 0 0 0 479807
-0.000931 0.003164 0.124388 -0.077439 -0.530533 0.539680 -0.014989 1 0 0 0 0 0 0 480799
-0.000937 0.003154 0.124287 -0.153291 -0.609648 0.445528 -0.015020 1 0 0 0 0 0 0 481795
-0.000921 0.003143 0.124179 -0.465563 -0.602860 0.544725 -0.015055 1 0 0 0 0 0 0 482900
-0.000931 0.003140 0.124057 -0.142646 -0.705325 0.755434 -0.015082 1 0 0 0 0 0 0 483775
-0.000936 0.003138 0.123952 -0.181846 -0.722726 0.585817 -0.015114 1 0 0 0 0 0 0 484777
-0.000938 0.003136 0.123852 -0.222543 -0.726145 0.513265 -0.015145 1 0 0 0 0 0 0 485785
-0.000939 0.003133 0.123755 -0.245549 -0.726892 0.498701 -0.015176 1 0 0 0 0 0 0 486765
-0.000972 0.003121 0.123658 0.178190 -0.596965 0.507044 -0.015208 1 0 0 0 0 0 0 487788
-0.000988 0.003114 0.123562 0.003674 -0.647796 0.524065 -0.015239 1 0 0 0 0 0 0 488784
-0.000995 0.003109 0.123466 -0.122301 -0.685031 0.544016 -0.015269 1 0 0 0 0 0 0 489765
-0.000998 0.003105 0.123370 -0.189370 -0.705243 0.565039 -0.015301 1 0 0 0 0 0 0 490786
-0.001000 0.003102 0.123273 -0.223569 -0.715840 0.586628 -0.015332 1 0 0 0 0 0 0 491773
-0.001000 0.003099 0.123177 -0.241022 -0.721612 0.608416 -0.015364 1 0 0 0 0 0 0 492780
-0.001000 0.003097 0.123081 -0.250088 -0.724951 0.630347 -0.015395 1 0 0 0 0 0 0 493784
-0.001007 0.003062 0.122986 -0.148293 -0.296277 0.636796 -0.015430 1 0 0 0 0 0 0 494910
-0.001016 0.003061 0.122879 -0.120744 -0.702399 0.815053 -0.015458 1 0 0 0 0 0 0 495790
-0.001014 0.003042 0.122790 -0.250810 -0.495418 0.615590 -0.015492 1 0 0 0 0 0 0 496876
-0.001032 0.003035 0.122707 -0.006298 -0.645949 0.545318 -0.015521 1 0 0 0 0 0 0 497803
-0.001041 0.003031 0.122615 -0.104638 -0.684964 0.663237 -0.015551 1 0 0 0 0 0 0 498789
-0.001045 0.003027 0.122520 -0.175641 -0.702360 0.732281 -0.015583 1 0 0 0 0 0 0 499793
-0.001065 0.003029 0.122435 0.040870 -0.773700 0.640689 -0.015614 1 0 0 0 0 0 0 500787
-0.001075 0.003029 0.122342 -0.076886 -0.753621 0.739750 -0.015645 1 0 0 0 0 0 0 501788
-0.001085 0.003045 0.122237 -0.087194 -0.977313 0.948650 -0.015680 1 0 0 0 0 0 0 502918
-0.001108 0.003057 0.122147 0.096934 -0.942577 0.776065 -0.015712 1 0 0 0 0 0 0 503926
-0.001120 0.003061 0.122053 -0.043198 -0.847761 0.833700 -0.015743 1 0 0 0 0 0 0 504933
-0.001125 0.003062 0.121958 -0.136383 -0.793661 0.879254 -0.015774 1 0 0 0 0 0 0 505921
-0.001159 0.003052 0.121862 0.244345 -0.638459 0.912464 -0.015806 1 0 0 0 0 0 0 506927
-0.001163 0.003060 0.121776 -0.122209 -0.864740 0.805434 -0.015837 1 0 0 0 0 0 0 507936
-0.001196 0.003053 0.121684 0.240881 -0.691976 0.901674 -0.015864 1 0 0 0 0 0 0 508788
-0.001194 0.003044 0.121610 -0.191791 -0.657942 0.680044 -0.015897 1 0 0 0 0 0 0 509864
-0.001211 0.003043 0.121532 0.024532 -0.751413 0.735088 -0.015928 1 0 0 0 0 0 0 510844
-0.001219 0.003042 0.121442 -0.072896 -0.749205 0.910987 -0.015957 1 0 0 0 0 0 0 511761
-0.001242 0.003044 0.121358 0.110805 -0.807326 0.870435 -0.015993 1 0 0 0 0 0 0 512919
-0.001252 0.003044 0.121266 -0.023260 -0.780839 0.989378 -0.016023 1 0 0 0 0 0 0 513887
-0.001276 0.003047 0.121182 0.139709 -0.825249 0.926747 -0.016053 1 0 0 0 0 0 0 514836
-0.001301 0.003034 0.121111 0.177235 -0.618350 0.757973 -0.016085 1 0 0 0 0 0 0 515872
-0.001313 0.003026 0.121024 0.011342 -0.661145 0.973216 -0.016115 1 0 0 0 0 0 0 516828
-0.001324 0.003040 0.120951 -0.011928 -0.949919 0.824944 -0.016145 1 0 0 0 0 0 0 517770
-0.001348 0.003050 0.120873 0.156948 -0.934816 0.893929 -0.016176 1 0 0 0 0 0 0 518787
-0.001353 0.003036 0.120795 -0.057991 -0.617116 0.925219 -0.016207 1 0 0 0 0 0 0 519763
-0.001375 0.003032 0.120715 0.124664 -0.720212 0.965520 -0.016237 1 0 0 0 0 0 0 520736
-0.001404 0.003033 0.120635 0.248719 -0.799472 0.994628 -0.016269 1 0 0 0 0 0 0 521760
-0.001404 0.003046 0.120554 -0.107504 -0.969577 1.015782 -0.016301 1 0 0 0 0 0 0 522764
-0.001417 0.003039 0.120485 0.025271 -0.710639 0.890504 -0.016331 1 0 0 0 0 0 0 523740
-0.001442 0.003038 0.120408 0.193932 -0.776861 0.991556 -0.016363 1 0 0 0 0 0 0 524762
-0.001473 0.003041 0.120329 0.292757 -0.831862 1.053606 -0.016394 1 0 0 0 0 0 0 525762
-0.001501 0.003028 0.120260 0.278301 -0.629748 0.941781 -0.016425 1 0 0 0 0 0 0 526759
-0.001520 0.003038 0.120194 0.162625 -0.922687 0.913483 -0.016459 1 0 0 0 0 0 0 527844
-0.001529 0.003042 0.120108 0.017294 -0.863759 1.179884 -0.016491 1 0 0 0 0 0 0 528870
-0.001546 0.003030 0.120037 0.118700 -0.645208 1.035412 -0.016522 1 0 0 0 0 0 0 529861
-0.001573 0.003027 0.119960 0.257335 -0.745345 1.119888 -0.016549 1 0 0 0 0 0 0 530721
-0.001586 0.003025 0.119902 0.098080 -0.772716 0.892251 -0.016582 1 0 0 0 0 0 0 531768
-0.001610 0.003027 0.119829 0.235538 -0.827814 1.077906 -0.016613 1 0 0 0 0 0 0 532761
-0.001635 0.003013 0.119762 0.262140 -0.630483 1.032973 -0.016644 1 0 0 0 0 0 0 533765
-0.001648 0.003006 0.119708 0.101212 -0.692433 0.881786 -0.016676 1 0 0 0 0 0 0 534762
-0.001672 0.003006 0.119636 0.243168 -0.784074 1.106577 -0.016706 1 0 0 0 0 0 0 535726
-0.001696 0.002991 0.119570 0.272991 -0.608056 1.076589 -0.016746 1 0 0 0 0 0 0 537019
-0.001726 0.002987 0.119495 0.354697 -0.726489 1.214240 -0.016778 1 0 0 0 0 0 0 538054
-0.001759 0.002988 0.119416 0.406982 -0.808703 1.289689 -0.016805 1 0 0 0 0 0 0 538892
-0.001776 0.002988 0.119357 0.198547 -0.808136 1.047800 -0.016837 1 0 0 0 0 0 0 539936
-0.001796 0.002973 0.119296 0.240544 -0.615672 1.079794 -0.016868 1 0 0 0 0 0 0 540932
-0.001812 0.002983 0.119232 0.176264 -0.914881 1.126348 -0.016894 1 0 0 0 0 0 0 541749
-0.001827 0.002956 0.119179 0.171598 -0.460812 0.994166 -0.016927 1 0 0 0 0 0 0 542795
-0.001839 0.002960 0.119119 0.137898 -0.813095 1.103553 -0.016958 1 0 0 0 0 0 0 543795
-0.001858 0.002947 0.119056 0.222588 -0.636309 1.154024 -0.016989 1 0 0 0 0 0 0 544796
-0.001867 0.002940 0.119004 0.107273 -0.695678 1.047908 -0.017025 1 0 0 0 0 0 0 545951
-0.001908 0.002944 0.118942 0.520705 -0.846077 1.160734 -0.017057 1 0 0 0 0 0 0 546958
-0.001928 0.002946 0.118890 0.296012 -0.829572 1.071497 -0.017080 1 0 0 0 0 0 0 547717
-0.001937 0.002946 0.118841 0.139731 -0.811914 1.035763 -0.017116 1 0 0 0 0 0 0 548868
-0.001955 0.002931 0.118782 0.227178 -0.617298 1.166463 -0.017146 1 0 0 0 0 0 0 549807
-0.001976 0.002910 0.118721 0.291200 -0.500152 1.236651 -0.017175 1 0 0 0 0 0 0 550755
-0.002005 0.002903 0.118678 0.407117 -0.682790 1.008458 -0.017207 1 0 0 0 0 0 0 551761
-0.002019 0.002899 0.118632 0.227163 -0.736105 1.039897 -0.017238 1 0 0 0 0 0 0 552761
-0.002038 0.002883 0.118574 0.283553 -0.575651 1.205823 -0.017269 1 0 0 0 0 0 0 553759
-0.002047 0.002874 0.118523 0.160723 -0.659776 1.153437 -0.017300 1 0 0 0 0 0 0 554758
-0.002070 0.002874 0.118484 0.332073 -0.778618 1.002785 -0.017332 1 0 0 0 0 0 0 555755
-0.002094 0.002859 0.118429 0.365072 -0.600870 1.209225 -0.017363 1 0 0 0 0 0 0 556763
-0.002105 0.002851 0.118379 0.211517 -0.671645 1.181012 -0.017394 1 0 0 0 0 0 0 557755
-0.002129 0.002851 0.118340 0.365633 -0.783503 1.039963 -0.017425 1 0 0 0 0 0 0 558759
-0.002153 0.002837 0.118285 0.389701 -0.602670 1.250017 -0.017457 1 0 0 0 0 0 0 559757
-0.002178 0.002816 0.118256 0.413119 -0.502869 0.944785 -0.017491 1 0 0 0 0 0 0 560870
-0.002203 0.002791 0.118205 0.414222 -0.431343 1.219724 -0.017525 1 0 0 0 0 0 0 561941
-0.002215 0.002778 0.118156 0.250374 -0.576940 1.226920 -0.017555 1 0 0 0 0 0 0 562913
-0.002239 0.002776 0.118117 0.399922 -0.728298 1.099481 -0.017581 1 0 0 0 0 0 0 563728
-0.002258 0.002743 0.118074 0.354362 -0.338879 1.166066 -0.017612 1 0 0 0 0 0 0 564726
-0.002286 0.002730 0.118037 0.468587 -0.564493 1.091157 -0.017644 1 0 0 0 0 0 0 565759
-0.002318 0.002728 0.118003 0.543108 -0.719815 1.061577 -0.017676 1 0 0 0 0 0 0 566767
-0.002328 0.002709 0.117971 0.271323 -0.512999 1.037589 -0.017707 1 0 0 0 0 0 0 567763
-0.002364 0.002689 0.117929 0.586093 -0.484276 1.190445 -0.017740 1 0 0 0 0 0 0 568819
-0.002400 0.002683 0.117892 0.629387 -0.659847 1.131084 -0.017775 1 0 0 0 0 0 0 569943
-0.002417 0.002680 0.117849 0.395401 -0.706610 1.234402 -0.017806 1 0 0 0 0 0 0 570933
-0.002451 0.002651 0.117813 0.602788 -0.376224 1.150883 -0.017836 1 0 0 0 0 0 0 571904
-0.002487 0.002640 0.117779 0.643325 -0.580126 1.127670 -0.017868 1 0 0 0 0 0 0 572914
-0.002503 0.002635 0.117736 0.413708 -0.659736 1.255055 -0.017900 1 0 0 0 0 0 0 573933
-0.002525 0.002618 0.117711 0.456428 -0.530147 1.043740 -0.017927 1 0 0 0 0 0 0 574822
-0.002553 0.002614 0.117681 0.561160 -0.672356 1.097544 -0.017956 1 0 0 0 0 0 0 575746
-0.002581 0.002598 0.117660 0.560632 -0.537496 0.986558 -0.017988 1 0 0 0 0 0 0 576762
-0.002593 0.002590 0.117622 0.375715 -0.613862 1.215738 -0.018018 1 0 0 0 0 0 0 577706
-0.002618 0.002589 0.117587 0.515164 -0.729584 1.201784 -0.018052 1 0 0 0 0 0 0 578797
-0.002643 0.002576 0.117565 0.545829 -0.567647 1.045762 -0.018088 1 0 0 0 0 0 0 579963
-0.002673 0.002573 0.117535 0.625303 -0.688838 1.128831 -0.018115 1 0 0 0 0 0 0 580827
-0.002701 0.002558 0.117515 0.610762 -0.543299 1.028908 -0.018143 1 0 0 0 0 0 0 581718
-0.002714 0.002550 0.117477 0.418619 -0.614472 1.261967 -0.018176 1 0 0 0 0 0 0 582771
-0.002739 0.002549 0.117442 0.554560 -0.727408 1.249636 -0.018209 1 0 0 0 0 0 0 583842
-0.002764 0.002536 0.117420 0.583668 -0.563960 1.093985 -0.018237 1 0 0 0 0 0 0 584734
-0.002794 0.002533 0.117390 0.662225 -0.684551 1.177588 -0.018268 1 0 0 0 0 0 0 585733
-0.002827 0.002535 0.117359 0.713665 -0.767454 1.226558 -0.018300 1 0 0 0 0 0 0 586736
-0.002856 0.002523 0.117337 0.679663 -0.584558 1.103399 -0.018331 1 0 0 0 0 0 0 587728
-0.002876 0.002535 0.117319 0.558622 -0.876069 1.060493 -0.018362 1 0 0 0 0 0 0 588731
-0.002904 0.002544 0.117291 0.654942 -0.883696 1.188300 -0.018393 1 0 0 0 0 0 0 589730
-0.002931 0.002535 0.117271 0.659066 -0.648151 1.104404 -0.018425 1 0 0 0 0 0 0 590732
-0.002961 0.002535 0.117242 0.724950 -0.730871 1.215171 -0.018456 1 0 0 0 0 0 0 591735
-0.002976 0.002534 0.117201 0.522252 -0.734503 1.401034 -0.018487 1 0 0 0 0 0 0 592731
-0.002996 0.002520 0.117177 0.581627 -0.566698 1.212728 -0.018518 1 0 0 0 0 0 0 593729
-0.003024 0.002517 0.117147 0.694134 -0.689107 1.275416 -0.018551 1 0 0 0 0 0 0 594771
-0.003043 0.002533 0.117125 0.599061 -0.954215 1.177646 -0.018593 1 0 0 0 0 0 0 596134
-0.003083 0.002531 0.117086 0.867326 -0.749188 1.413836 -0.018615 1 0 0 0 0 0 0 596811
-0.003103 0.002530 0.117072 0.647761 -0.746838 1.104388 -0.018646 1 0 0 0 0 0 0 597800
-0.003131 0.002534 0.117046 0.729684 -0.800321 1.248051 -0.018675 1 0 0 0 0 0 0 598751
-0.003158 0.002522 0.117026 0.731293 -0.607909 1.180269 -0.018706 1 0 0 0 0 0 0 599732
-0.003188 0.002520 0.116998 0.796118 -0.713790 1.297976 -0.018737 1 0 0 0 0 0 0 600732
-0.003209 0.002536 0.116977 0.676295 -0.969829 1.219630 -0.018767 1 0 0 0 0 0 0 601689
-0.003237 0.002548 0.116948 0.766647 -0.942128 1.324548 -0.018800 1 0 0 0 0 0 0 602744
-0.003264 0.002541 0.116928 0.767991 -0.688082 1.232009 -0.018840 1 0 0 0 0 0 0 604030
-0.003295 0.002541 0.116899 0.831665 -0.760382 1.340058 -0.018872 1 0 0 0 0 0 0 605041
-0.003328 0.002545 0.116867 0.876067 -0.818797 1.397700 -0.018897 1 0 0 0 0 0 0 605846
-0.003350 0.002564 0.116845 0.740609 -1.032535 1.286972 -0.018932 1 0 0 0 0 0 0 606963
-0.003378 0.002578 0.116816 0.821596 -0.981460 1.379511 -0.018958 1 0 0 0 0 0 0 607816
-0.003405 0.002571 0.116795 0.818433 -0.715888 1.282470 -0.018996 1 0 0 0 0 0 0 609002
-0.003436 0.002571 0.116767 0.879340 -0.781683 1.388788 -0.019018 1 0 0 0 0 0 0 609705
-0.003457 0.002589 0.116746 0.758454 -1.017205 1.306481 -0.019050 1 0 0 0 0 0 0 610734
-0.003466 0.002597 0.116707 0.598989 -0.919108 1.536067 -0.019080 1 0 0 0 0 0 0 611719
-0.003484 0.002588 0.116684 0.696213 -0.684579 1.375034 -0.019112 1 0 0 0 0 0 0 612729
-0.003510 0.002587 0.116654 0.828372 -0.770902 1.449289 -0.019145 1 0 0 0 0 0 0 613785
-0.003541 0.002590 0.116622 0.908977 -0.836739 1.494733 -0.019177 1 0 0 0 0 0 0 614802
-0.003561 0.002609 0.116600 0.792289 -1.053326 1.379078 -0.019205 1 0 0 0 0 0 0 615708
-0.003584 0.002606 0.116581 0.817599 -0.778044 1.321588 -0.019241 1 0 0 0 0 0 0 616847
-0.003613 0.002607 0.116553 0.906070 -0.824837 1.453177 -0.019268 1 0 0 0 0 0 0 617713
-0.003645 0.002612 0.116522 0.964898 -0.869586 1.520635 -0.019299 1 0 0 0 0 0 0 618713
-0.003679 0.002618 0.116490 1.001572 -0.896149 1.553186 -0.019331 1 0 0 0 0 0 0 619727
-0.003701 0.002639 0.116467 0.862588 -1.091039 1.432078 -0.019362 1 0 0 0 0 0 0 620732
-0.003725 0.002635 0.116449 0.876316 -0.805033 1.372378 -0.019393 1 0 0 0 0 0 0 621717
-0.003754 0.002638 0.116421 0.958856 -0.846361 1.503807 -0.019424 1 0 0 0 0 0 0 622722
-0.003786 0.002642 0.116390 1.014781 -0.888306 1.571258 -0.019456 1 0 0 0 0 0 0 623729
-0.003820 0.002649 0.116357 1.050052 -0.913422 1.603835 -0.019486 1 0 0 0 0 0 0 624712
-0.003849 0.002639 0.116335 1.009801 -0.702349 1.473535 -0.019518 1 0 0 0 0 0 0 625731
-0.003881 0.002637 0.116306 1.049699 -0.795948 1.568663 -0.019549 1 0 0 0 0 0 0 626726
-0.003903 0.002654 0.116285 0.919605 -1.044271 1.481737 -0.019581 1 0 0 0 0 0 0 627728
-0.003931 0.002666 0.116256 1.002715 -1.013954 1.585353 -0.019616 1 0 0 0 0 0 0 628842
-0.003957 0.002659 0.116235 1.001880 -0.760145 1.491330 -0.019643 1 0 0 0 0 0 0 629734
-0.003988 0.002659 0.116206 1.063408 -0.831119 1.600558 -0.019677 1 0 0 0 0 0 0 630824
-0.004021 0.002663 0.116174 1.107248 -0.888883 1.659237 -0.019706 1 0 0 0 0 0 0 631750
-0.004050 0.002652 0.116153 1.072683 -0.696611 1.538969 -0.019737 1 0 0 0 0 0 0 632735
-0.004070 0.002663 0.116134 0.952988 -0.978222 1.496913 -0.019769 1 0 0 0 0 0 0 633740
-0.004097 0.002673 0.116106 1.046484 -0.982989 1.627880 -0.019800 1 0 0 0 0 0 0 634737
-0.004123 0.002664 0.116086 1.052348 -0.749370 1.544657 -0.019831 1 0 0 0 0 0 0 635734
-0.004153 0.002664 0.116057 1.117297 -0.830516 1.658197 -0.019870 1 0 0 0 0 0 0 636986
-0.004186 0.002667 0.116025 1.162801 -0.893108 1.718119 -0.019895 1 0 0 0 0 0 0 637781
-0.004215 0.002656 0.116004 1.129820 -0.704011 1.598779 -0.019933 1 0 0 0 0 0 0 638989
-0.004247 0.002654 0.115975 1.172597 -0.807745 1.697883 -0.019959 1 0 0 0 0 0 0 639825
-0.004275 0.002640 0.115954 1.143956 -0.657350 1.603592 -0.019993 1 0 0 0 0 0 0 640932
-0.004307 0.002636 0.115925 1.189845 -0.782501 1.712660 -0.020021 1 0 0 0 0 0 0 641823
-0.004323 0.002635 0.115915 1.001415 -0.821047 1.479814 -0.020050 1 0 0 0 0 0 0 642736
-0.004343 0.002621 0.115901 1.043884 -0.658061 1.516215 -0.020082 1 0 0 0 0 0 0 643759
-0.004371 0.002618 0.115875 1.146959 -0.780630 1.694783 -0.020114 1 0 0 0 0 0 0 644791
-0.004397 0.002603 0.115855 1.151837 -0.640623 1.629879 -0.020144 1 0 0 0 0 0 0 645764
-0.004422 0.002582 0.115837 1.152067 -0.546468 1.599474 -0.020174 1 0 0 0 0 0 0 646718
-0.004452 0.002576 0.115809 1.218698 -0.718516 1.742970 -0.020208 1 0 0 0 0 0 0 647795
-0.004480 0.002559 0.115789 1.203584 -0.604548 1.665060 -0.020241 1 0 0 0 0 0 0 648855
-0.004506 0.002538 0.115772 1.193451 -0.523401 1.630124 -0.020271 1 0 0 0 0 0 0 649828
-0.004531 0.002514 0.115755 1.191569 -0.476829 1.621738 -0.020301 1 0 0 0 0 0 0 650760
-0.004549 0.002519 0.115738 1.097185 -0.852152 1.631346 -0.020333 1 0 0 0 0 0 0 651784
-0.004570 0.002509 0.115722 1.140560 -0.682695 1.632865 -0.020364 1 0 0 0 0 0 0 652807
-0.004593 0.002490 0.115705 1.175181 -0.558868 1.637492 -0.020393 1 0 0 0 0 0 0 653711
-0.004617 0.002468 0.115689 1.197974 -0.489896 1.644120 -0.020424 1 0 0 0 0 0 0 654712
-0.004642 0.002443 0.115673 1.214046 -0.451434 1.651449 -0.020455 1 0 0 0 0 0 0 655716
-0.004666 0.002418 0.115656 1.226692 -0.428539 1.659014 -0.020487 1 0 0 0 0 0 0 656712
-0.004691 0.002392 0.115640 1.237682 -0.413429 1.666670 -0.020518 1 0 0 0 0 0 0 657712
-0.004715 0.002366 0.115624 1.247799 -0.402228 1.674363 -0.020549 1 0 0 0 0 0 0 658705
-0.004740 0.002340 0.115607 1.257524 -0.392958 1.682095 -0.020580 1 0 0 0 0 0 0 659705
-0.004764 0.002314 0.115591 1.267060 -0.384645 1.689830 -0.020611 1 0 0 0 0 0 0 660701
-0.004789 0.002288 0.115575 1.276512 -0.376793 1.697622 -0.020642 1 0 0 0 0 0 0 661703
-0.004814 0.002261 0.115558 1.285927 -0.369174 1.705405 -0.020674 1 0 0 0 0 0 0 662703
-0.004838 0.002235 0.115542 1.295492 -0.361757 1.713425 -0.020708 1 0 0 0 0 0 0 663797
-0.004863 0.002209 0.115526 1.304788 -0.354186 1.721085 -0.020737 1 0 0 0 0 0 0 664721
-0.004887 0.002183 0.115509 1.314344 -0.346781 1.729119 -0.020770 1 0 0 0 0 0 0 665797
-0.004912 0.002157 0.115493 1.323678 -0.339212 1.736810 -0.020799 1 0 0 0 0 0 0 666719
-0.004924 0.002144 0.115487 1.173903 -0.508036 1.600629 -0.020830 1 0 0 0 0 0 0 667713
-0.004943 0.002124 0.115475 1.240737 -0.432726 1.685622 -0.020862 1 0 0 0 0 0 0 668714
-0.004964 0.002101 0.115459 1.294422 -0.376427 1.732487 -0.020893 1 0 0 0 0 0 0 669710
-0.004987 0.002076 0.115443 1.328176 -0.343227 1.754951 -0.020923 1 0 0 0 0 0 0 670688
-0.005011 0.002051 0.115427 1.350485 -0.322974 1.768352 -0.020959 1 0 0 0 0 0 0 671833
-0.005035 0.002025 0.115411 1.366543 -0.309023 1.778225 -0.020992 1 0 0 0 0 0 0 672888
-0.005059 0.001999 0.115394 1.379267 -0.298180 1.786718 -0.021022 1 0 0 0 0 0 0 673839
-0.005083 0.001973 0.115378 1.390605 -0.289003 1.795097 -0.021055 1 0 0 0 0 0 0 674900
-0.005108 0.001947 0.115361 1.400916 -0.280454 1.802991 -0.021083 1 0 0 0 0 0 0 675805
-0.005132 0.001921 0.115345 1.410795 -0.272270 1.810826 -0.021111 1 0 0 0 0 0 0 676697
-0.005157 0.001895 0.115328 1.420769 -0.264423 1.819054 -0.021144 1 0 0 0 0 0 0 677759
-0.005181 0.001869 0.115312 1.430571 -0.256593 1.827187 -0.021176 1 0 0 0 0 0 0 678766
-0.005206 0.001843 0.115295 1.440433 -0.248848 1.835438 -0.021209 1 0 0 0 0 0 0 679825
-0.005218 0.001830 0.115289 1.291805 -0.416192 1.697835 -0.021235 1 0 0 0 0 0 0 680673
-0.005236 0.001811 0.115277 1.358320 -0.341280 1.783880 -0.021268 1 0 0 0 0 0 0 681722
-0.005258 0.001788 0.115261 1.412093 -0.285107 1.831567 -0.021303 1 0 0 0 0 0 0 682824
-0.005280 0.001763 0.115245 1.445861 -0.251704 1.854235 -0.021331 1 0 0 0 0 0 0 683733
-0.005285 0.001734 0.115220 1.218384 -0.171304 1.988029 -0.021362 1 0 0 0 0 0 0 684714
-0.005300 0.001706 0.115200 1.331410 -0.180344 1.933437 -0.021393 1 0 0 0 0 0 0 685729
-0.005320 0.001679 0.115182 1.413363 -0.185723 1.909689 -0.021425 1 0 0 0 0 0 0 686736
-0.005342 0.001652 0.115166 1.460745 -0.184764 1.906009 -0.021456 1 0 0 0 0 0 0 687742
-0.005365 0.001626 0.115149 1.489338 -0.180272 1.910124 -0.021487 1 0 0 0 0 0 0 688734
-0.005377 0.001613 0.115143 1.351088 -0.348592 1.770770 -0.021518 1 0 0 0 0 0 0 689731
-0.005395 0.001594 0.115130 1.421851 -0.274733 1.856834 -0.021550 1 0 0 0 0 0 0 690735
-0.005416 0.001571 0.115115 1.477687 -0.218928 1.904465 -0.021581 1 0 0 0 0 0 0 691728
-0.005438 0.001547 0.115099 1.512813 -0.185701 1.927539 -0.021612 1 0 0 0 0 0 0 692728
-0.005462 0.001521 0.115082 1.535822 -0.164996 1.941073 -0.021643 1 0 0 0 0 0 0 693731
-0.005474 0.001509 0.115076 1.396466 -0.325318 1.806126 -0.021694 1 0 0 0 0 0 0 695348
-0.005480 0.001503 0.115074 1.307673 -0.421271 1.745219 -0.021704 1 0 0 0 0 0 0 695680
-0.005507 0.001474 0.115052 1.576038 -0.122942 2.018960 -0.021739 1 0 0 0 0 0 0 696797
-0.005532 0.001446 0.115033 1.598274 -0.106993 2.003216 -0.021768 1 0 0 0 0 0 0 697715
-0.005557 0.001419 0.115016 1.601736 -0.108429 1.992077 -0.021799 1 0 0 0 0 0 0 698713
-0.005570 0.001406 0.115010 1.450173 -0.280184 1.845651 -0.021830 1 0 0 0 0 0 0 699715
-0.005588 0.001386 0.114997 1.513278 -0.208813 1.929985 -0.021861 1 0 0 0 0 0 0 700707
-0.005609 0.001364 0.114981 1.565316 -0.154165 1.977244 -0.021893 1 0 0 0 0 0 0 701712
-0.005620 0.001352 0.114976 1.442210 -0.295108 1.853038 -0.021925 1 0 0 0 0 0 0 702734
-0.005638 0.001334 0.114963 1.520084 -0.208371 1.945481 -0.021957 1 0 0 0 0 0 0 703754
-0.005658 0.001312 0.114948 1.580108 -0.146123 1.996056 -0.021994 1 0 0 0 0 0 0 704955
-0.005669 0.001300 0.114942 1.460751 -0.282920 1.872185 -0.022021 1 0 0 0 0 0 0 705804
-0.005686 0.001282 0.114930 1.540839 -0.194430 1.965529 -0.022058 1 0 0 0 0 0 0 706991
-0.005707 0.001260 0.114914 1.601112 -0.130978 2.015340 -0.022083 1 0 0 0 0 0 0 707802
-0.005717 0.001249 0.114909 1.483060 -0.267282 1.892172 -0.022120 1 0 0 0 0 0 0 708973
-0.005734 0.001230 0.114896 1.562500 -0.178335 1.984589 -0.022143 1 0 0 0 0 0 0 709722
-0.005743 0.001221 0.114892 1.467281 -0.288195 1.887157 -0.022175 1 0 0 0 0 0 0 710750
-0.005760 0.001204 0.114879 1.560453 -0.185058 1.990412 -0.022206 1 0 0 0 0 0 0 711748
-0.005768 0.001195 0.114875 1.472201 -0.287508 1.896328 -0.022236 1 0 0 0 0 0 0 712710
-0.005784 0.001178 0.114862 1.569230 -0.180882 2.001299 -0.022273 1 0 0 0 0 0 0 713868
-0.005792 0.001169 0.114858 1.482953 -0.281440 1.907656 -0.022303 1 0 0 0 0 0 0 714855
-0.005808 0.001152 0.114845 1.580252 -0.173758 2.012058 -0.022330 1 0 0 0 0 0 0 715697
-0.005812 0.001126 0.114852 1.433180 -0.047279 1.771642 -0.022364 1 0 0 0 0 0 0 716805
-0.005825 0.001100 0.114843 1.550527 -0.024040 1.955220 -0.022394 1 0 0 0 0 0 0 717745
-0.005832 0.001088 0.114840 1.482001 -0.186288 1.901090 -0.022424 1 0 0 0 0 0 0 718696
-0.005847 0.001068 0.114828 1.589890 -0.111849 2.020945 -0.022455 1 0 0 0 0 0 0 719705
-0.005855 0.001059 0.114824 1.509895 -0.228494 1.932338 -0.022486 1 0 0 0 0 0 0 720707
-0.005871 0.001041 0.114811 1.610526 -0.129215 2.039236 -0.022517 1 0 0 0 0 0 0 721703
-0.005879 0.001032 0.114807 1.526677 -0.233064 1.946005 -0.022549 1 0 0 0 0 0 0 722704
-0.005895 0.001015 0.114795 1.625186 -0.127446 2.051430 -0.022580 1 0 0 0 0 0 0 723699
-0.005903 0.001006 0.114790 1.540343 -0.228032 1.957632 -0.022611 1 0 0 0 0 0 0 724705
-0.005919 0.000989 0.114778 1.638249 -0.120861 2.062958 -0.022642 1 0 0 0 0 0 0 725700
-0.005927 0.000980 0.114773 1.553214 -0.220553 1.969050 -0.022674 1 0 0 0 0 0 0 726705
-0.005943 0.000963 0.114761 1.650933 -0.113012 2.074443 -0.022705 1 0 0 0 0 0 0 727700
-0.005951 0.000955 0.114757 1.566163 -0.212490 1.980812 -0.022740 1 0 0 0 0 0 0 728835
-0.005967 0.000937 0.114744 1.663500 -0.104807 2.085898 -0.022767 1 0 0 0 0 0 0 729674
-0.005975 0.000929 0.114740 1.578755 -0.204133 1.992138 -0.022801 1 0 0 0 0 0 0 730783
-0.005991 0.000912 0.114727 1.676233 -0.096521 2.097562 -0.022830 1 0 0 0 0 0 0 731719
-0.005999 0.000903 0.114723 1.591351 -0.195696 2.003465 -0.022862 1 0 0 0 0 0 0 732716
-0.006003 0.000899 0.114721 1.533867 -0.260443 1.959931 -0.022893 1 0 0 0 0 0 0 733715
-0.006017 0.000884 0.114710 1.658657 -0.122107 2.094727 -0.022924 1 0 0 0 0 0 0 734709
-0.006024 0.000876 0.114706 1.589444 -0.204529 2.011665 -0.022955 1 0 0 0 0 0 0 735708
-0.006039 0.000860 0.114693 1.695547 -0.088644 2.121905 -0.022993 1 0 0 0 0 0 0 736915
-0.006047 0.000852 0.114689 1.614897 -0.183399 2.028859 -0.023022 1 0 0 0 0 0 0 737840
-0.006063 0.000835 0.114676 1.714543 -0.073793 2.135238 -0.023054 1 0 0 0 0 0 0 738861
-0.006071 0.000826 0.114672 1.631036 -0.171667 2.041192 -0.023085 1 0 0 0 0 0 0 739876
-0.006087 0.000809 0.114659 1.729029 -0.063683 2.147226 -0.023117 1 0 0 0 0 0 0 740885
-0.006095 0.000800 0.114655 1.644701 -0.162241 2.052852 -0.023147 1 0 0 0 0 0 0 741850
-0.006099 0.000796 0.114653 1.587494 -0.226660 2.009170 -0.023177 1 0 0 0 0 0 0 742822
-0.006113 0.000781 0.114642 1.711919 -0.088452 2.144163 -0.023206 1 0 0 0 0 0 0 743725
-0.006120 0.000774 0.114638 1.643023 -0.170523 2.060922 -0.023237 1 0 0 0 0 0 0 744718
-0.006124 0.000770 0.114636 1.594154 -0.226621 2.021437 -0.023271 1 0 0 0 0 0 0 745803
-0.006137 0.000755 0.114625 1.722689 -0.084318 2.157939 -0.023299 1 0 0 0 0 0 0 746725
-0.006144 0.000748 0.114621 1.656006 -0.164240 2.075154 -0.023331 1 0 0 0 0 0 0 747733
-0.006148 0.000744 0.114619 1.608141 -0.219245 2.035677 -0.023363 1 0 0 0 0 0 0 748769
-0.006149 0.000743 0.114619 1.582809 -0.248312 2.022649 -0.023395 1 0 0 0 0 0 0 749768
-0.006162 0.000729 0.114608 1.725040 -0.091319 2.169627 -0.023424 1 0 0 0 0 0 0 750715
-0.006168 0.000722 0.114604 1.665652 -0.163645 2.090355 -0.023455 1 0 0 0 0 0 0 751704
-0.006172 0.000719 0.114602 1.621427 -0.214825 2.051951 -0.023486 1 0 0 0 0 0 0 752680
-0.006174 0.000717 0.114602 1.598045 -0.242024 2.039413 -0.023517 1 0 0 0 0 0 0 753700
-0.006174 0.000716 0.114602 1.586867 -0.255903 2.036773 -0.023549 1 0 0 0 0 0 0 754704
-0.006175 0.000716 0.114602 1.582220 -0.263045 2.037674 -0.023580 1 0 0 0 0 0 0 755716
-0.006187 0.000702 0.114590 1.735209 -0.095002 2.189718 -0.023611 1 0 0 0 0 0 0 756683
-0.006193 0.000696 0.114587 1.681456 -0.161703 2.112090 -0.023642 1 0 0 0 0 0 0 757679
-0.006196 0.000693 0.114585 1.640190 -0.210065 2.074372 -0.023674 1 0 0 0 0 0 0 758704
-0.006198 0.000691 0.114585 1.618223 -0.235847 2.061970 -0.023705 1 0 0 0 0 0 0 759704
-0.006198 0.000690 0.114585 1.607769 -0.249030 2.059388 -0.023736 1 0 0 0 0 0 0 760702
-0.006199 0.000690 0.114585 1.604237 -0.255920 2.061320 -0.023779 1 0 0 0 0 0 0 762081
-0.006199 0.000690 0.114585 1.602604 -0.259399 2.062780 -0.023803 1 0 0 0 0 0 0 762852
-0.006199 0.000690 0.114585 1.603049 -0.261337 2.065278 -0.023835 1 0 0 0 0 0 0 763850
-0.006199 0.000690 0.114585 1.604041 -0.262431 2.067546 -0.023862 1 0 0 0 0 0 0 764715
-0.006199 0.000690 0.114585 1.605701 -0.263183 2.070207 -0.023893 1 0 0 0 0 0 0 765705
-0.006199 0.000690 0.114585 1.607623 -0.263732 2.072926 -0.023924 1 0 0 0 0 0 0 766714
-0.006199 0.000690 0.114585 1.609610 -0.264176 2.075638 -0.023955 1 0 0 0 0 0 0 767719
-0.006199 0.000690 0.114585 1.611651 -0.264578 2.078319 -0.023986 1 0 0 0 0 0 0 768708
-0.006199 0.000690 0.114585 1.613787 -0.264942 2.081121 -0.024019 1 0 0 0 0 0 0 769741
-0.006199 0.000690 0.114585 1.616127 -0.265355 2.084150 -0.024054 1 0 0 0 0 0 0 770862
-0.006199 0.000690 0.114585 1.617926 -0.265653 2.086491 -0.024081 1 0 0 0 0 0 0 771725
-0.006199 0.000690 0.114585 1.620544 -0.266084 2.089849 -0.024119 1 0 0 0 0 0 0 772967
-0.006199 0.000690 0.114585 1.622295 -0.266370 2.092126 -0.024146 1 0 0 0 0 0 0 773806
-0.006199 0.000690 0.114585 1.624749 -0.266783 2.095296 -0.024182 1 0 0 0 0 0 0 774974
-0.006199 0.000690 0.114585 1.626335 -0.267035 2.097318 -0.024206 1 0 0 0 0 0 0 775725
-0.006199 0.000690 0.114585 1.628523 -0.267393 2.100157 -0.024238 1 0 0 0 0 0 0 776772
-0.006199 0.000690 0.114585 1.630509 -0.267728 2.102723 -0.024268 1 0 0 0 0 0 0 777722
-0.006199 0.000690 0.114585 1.632561 -0.268067 2.105370 -0.024298 1 0 0 0 0 0 0 778695
-0.006181 0.000685 0.114576 1.384263 -0.209477 2.227236 -0.024337 1 0 0 0 0 0 0 779912
-0.006171 0.000683 0.114573 1.483148 -0.232096 2.166747 -0.024368 1 0 0 0 0 0 0 780909
-0.006167 0.000682 0.114572 1.553527 -0.248552 2.137030 -0.024393 1 0 0 0 0 0 0 781714
-0.006165 0.000681 0.114571 1.591488 -0.257459 2.128020 -0.024426 1 0 0 0 0 0 0 782785
-0.006164 0.000681 0.114571 1.611239 -0.262078 2.126442 -0.024456 1 0 0 0 0 0 0 783738
-0.006163 0.000681 0.114571 1.622019 -0.264551 2.127576 -0.024486 1 0 0 0 0 0 0 784682
-0.006163 0.000681 0.114571 1.628426 -0.265955 2.129739 -0.024516 1 0 0 0 0 0 0 785660
-0.006163 0.000681 0.114571 1.632667 -0.266836 2.132286 -0.024547 1 0 0 0 0 0 0 786658
-0.006163 0.000681 0.114571 1.635834 -0.267440 2.134944 -0.024579 1 0 0 0 0 0 0 787658
-0.006144 0.000676 0.114562 1.387626 -0.208919 2.256375 -0.024610 1 0 0 0 0 0 0 788652
-0.006135 0.000674 0.114559 1.486687 -0.231580 2.195845 -0.024641 1 0 0 0 0 0 0 789658
-0.006130 0.000673 0.114558 1.557533 -0.248117 2.166628 -0.024672 1 0 0 0 0 0 0 790657
-0.006128 0.000673 0.114558 1.595349 -0.257000 2.157398 -0.024703 1 0 0 0 0 0 0 791652
-0.006127 0.000672 0.114558 1.615234 -0.261644 2.155986 -0.024735 1 0 0 0 0 0 0 792656
-0.006108 0.000668 0.114549 1.375352 -0.205157 2.276173 -0.024766 1 0 0 0 0 0 0 793658
-0.006098 0.000665 0.114546 1.478606 -0.228833 2.215317 -0.024800 1 0 0 0 0 0 0 794744
-0.006093 0.000664 0.114545 1.551793 -0.245915 2.186398 -0.024837 1 0 0 0 0 0 0 795921
-0.006091 0.000664 0.114544 1.590286 -0.254986 2.176726 -0.024863 1 0 0 0 0 0 0 796769
-0.006090 0.000664 0.114544 1.610450 -0.259722 2.175004 -0.024892 1 0 0 0 0 0 0 797677
-0.006089 0.000663 0.114544 1.621488 -0.262255 2.176211 -0.024922 1 0 0 0 0 0 0 798643
-0.006070 0.000659 0.114535 1.377381 -0.204738 2.297560 -0.024954 1 0 0 0 0 0 0 799661
-0.006061 0.000657 0.114532 1.478209 -0.227835 2.236740 -0.024985 1 0 0 0 0 0 0 800663
-0.006057 0.000656 0.114531 1.549929 -0.244582 2.207420 -0.025016 1 0 0 0 0 0 0 801667
-0.006054 0.000655 0.114531 1.588162 -0.253575 2.198194 -0.025048 1 0 0 0 0 0 0 802667
-0.006053 0.000655 0.114531 1.608780 -0.258352 2.197517 -0.025088 1 0 0 0 0 0 0 803947
-0.006053 0.000655 0.114531 1.619435 -0.260810 2.198398 -0.025114 1 0 0 0 0 0 0 804795
-0.006052 0.000655 0.114531 1.625698 -0.262193 2.200363 -0.025142 1 0 0 0 0 0 0 805689
-0.006052 0.000655 0.114531 1.630430 -0.263151 2.203618 -0.025181 1 0 0 0 0 0 0 806943
-0.006052 0.000654 0.114531 1.633205 -0.263678 2.205835 -0.025207 1 0 0 0 0 0 0 807773
-0.006052 0.000654 0.114531 1.635708 -0.264135 2.208456 -0.025237 1 0 0 0 0 0 0 808736
-0.006033 0.000650 0.114522 1.387266 -0.205568 2.330293 -0.025267 1 0 0 0 0 0 0 809692
-0.006024 0.000648 0.114519 1.486025 -0.228153 2.269817 -0.025301 1 0 0 0 0 0 0 810778
-0.006020 0.000647 0.114518 1.556491 -0.244597 2.240370 -0.025331 1 0 0 0 0 0 0 811724
-0.006018 0.000646 0.114517 1.594352 -0.253476 2.231407 -0.025365 1 0 0 0 0 0 0 812813
-0.006017 0.000646 0.114517 1.614225 -0.258109 2.230118 -0.025398 1 0 0 0 0 0 0 813866
-0.006016 0.000646 0.114517 1.624572 -0.260506 2.230788 -0.025422 1 0 0 0 0 0 0 814632
-0.006016 0.000646 0.114517 1.631101 -0.261923 2.233268 -0.025455 1 0 0 0 0 0 0 815712
-0.006004 0.000659 0.114529 1.480481 -0.434808 2.085725 -0.025488 1 0 0 0 0 0 0 816756
-0.005998 0.000665 0.114532 1.537364 -0.371055 2.168161 -0.025516 1 0 0 0 0 0 0 817659
-0.005995 0.000668 0.114534 1.582416 -0.324478 2.211201 -0.025548 1 0 0 0 0 0 0 818665
-0.005993 0.000670 0.114534 1.608253 -0.299897 2.228916 -0.025578 1 0 0 0 0 0 0 819655
-0.005992 0.000671 0.114534 1.622691 -0.287670 2.236887 -0.025610 1 0 0 0 0 0 0 820660
-0.005992 0.000671 0.114534 1.631041 -0.281709 2.241402 -0.025641 1 0 0 0 0 0 0 821651
-0.005992 0.000671 0.114534 1.636262 -0.278900 2.244751 -0.025672 1 0 0 0 0 0 0 822654
-0.005992 0.000671 0.114534 1.639898 -0.277658 2.247700 -0.025703 1 0 0 0 0 0 0 823656
-0.005992 0.000671 0.114534 1.642720 -0.277210 2.250516 -0.025735 1 0 0 0 0 0 0 824662
-0.005992 0.000671 0.114534 1.645106 -0.277159 2.253259 -0.025766 1 0 0 0 0 0 0 825655
-0.005980 0.000684 0.114545 1.492261 -0.449445 2.105800 -0.025797 1 0 0 0 0 0 0 826652
-0.005974 0.000691 0.114549 1.548374 -0.385379 2.188482 -0.025828 1 0 0 0 0 0 0 827655
-0.005971 0.000694 0.114551 1.594674 -0.338915 2.233886 -0.025887 1 0 0 0 0 0 0 829534
-0.005969 0.000695 0.114551 1.620708 -0.314337 2.252186 -0.025925 1 0 0 0 0 0 0 830746
-0.005957 0.000709 0.114562 1.479690 -0.474332 2.109826 -0.025954 1 0 0 0 0 0 0 831677
-0.005950 0.000716 0.114566 1.542005 -0.404017 2.194223 -0.025985 1 0 0 0 0 0 0 832671
-0.005947 0.000719 0.114568 1.589699 -0.354143 2.237802 -0.026016 1 0 0 0 0 0 0 833669
-0.005934 0.000734 0.114579 1.461617 -0.500349 2.105675 -0.026048 1 0 0 0 0 0 0 834676
-0.005927 0.000741 0.114583 1.530755 -0.422913 2.193472 -0.026078 1 0 0 0 0 0 0 835656
-0.005923 0.000745 0.114584 1.582433 -0.369572 2.238857 -0.026117 1 0 0 0 0 0 0 836889
-0.005921 0.000746 0.114585 1.611387 -0.341621 2.257167 -0.026148 1 0 0 0 0 0 0 837891
-0.005909 0.000760 0.114596 1.471587 -0.500141 2.114827 -0.026174 1 0 0 0 0 0 0 838702
-0.005902 0.000767 0.114600 1.534823 -0.428951 2.199133 -0.026205 1 0 0 0 0 0 0 839690
-0.005899 0.000770 0.114601 1.583391 -0.378721 2.243257 -0.026243 1 0 0 0 0 0 0 840910
-0.005886 0.000785 0.114613 1.454996 -0.524919 2.110885 -0.026270 1 0 0 0 0 0 0 841777
-0.005879 0.000792 0.114617 1.524131 -0.447291 2.198301 -0.026298 1 0 0 0 0 0 0 842670
-0.005864 0.000809 0.114629 1.419923 -0.566552 2.093328 -0.026331 1 0 0 0 0 0 0 843734
-0.005856 0.000817 0.114634 1.503078 -0.474084 2.191245 -0.026362 1 0 0 0 0 0 0 844718
-0.005840 0.000834 0.114646 1.405887 -0.585849 2.089678 -0.026392 1 0 0 0 0 0 0 845693
-0.005813 0.000838 0.114642 1.242055 -0.430414 2.308878 -0.026424 1 0 0 0 0 0 0 846722
-0.005800 0.000840 0.114640 1.398753 -0.389754 2.293954 -0.026457 1 0 0 0 0 0 0 847768
-0.005782 0.000854 0.114651 1.344789 -0.546125 2.131621 -0.026486 1 0 0 0 0 0 0 848704
-0.005772 0.000861 0.114654 1.453212 -0.473847 2.207959 -0.026520 1 0 0 0 0 0 0 849795
-0.005756 0.000877 0.114667 1.367662 -0.596028 2.098717 -0.026548 1 0 0 0 0 0 0 850688
-0.005748 0.000885 0.114671 1.460549 -0.504779 2.194972 -0.026579 1 0 0 0 0 0 0 851658
-0.005732 0.000902 0.114683 1.367838 -0.617522 2.093244 -0.026610 1 0 0 0 0 0 0 852679
-0.005723 0.000911 0.114688 1.457340 -0.521464 2.191954 -0.026642 1 0 0 0 0 0 0 853682
-0.005689 0.000924 0.114691 1.112047 -0.572671 2.211442 -0.026673 1 0 0 0 0 0 0 854682
-0.005671 0.000930 0.114693 1.296735 -0.497692 2.246544 -0.026704 1 0 0 0 0 0 0 855687
-0.005651 0.000946 0.114704 1.269982 -0.623781 2.113542 -0.026736 1 0 0 0 0 0 0 856681
-0.005641 0.000954 0.114708 1.394132 -0.534643 2.200353 -0.026767 1 0 0 0 0 0 0 857681
-0.005605 0.000966 0.114711 1.065923 -0.589541 2.216147 -0.026798 1 0 0 0 0 0 0 858683
-0.005587 0.000973 0.114713 1.259160 -0.516263 2.249546 -0.026830 1 0 0 0 0 0 0 859690
-0.005566 0.000989 0.114724 1.236350 -0.643398 2.116119 -0.026861 1 0 0 0 0 0 0 860681
-0.005556 0.000997 0.114728 1.364220 -0.555051 2.204807 -0.026918 1 0 0 0 0 0 0 862533
-0.005520 0.001009 0.114731 1.037324 -0.610442 2.221602 -0.026957 1 0 0 0 0 0 0 863783
-0.005491 0.001028 0.114744 1.074036 -0.710932 2.105603 -0.026986 1 0 0 0 0 0 0 864690
-0.005464 0.001051 0.114759 1.105899 -0.773489 2.051399 -0.027017 1 0 0 0 0 0 0 865686
-0.005431 0.001058 0.114755 1.024864 -0.577989 2.298676 -0.027048 1 0 0 0 0 0 0 866687
-0.005404 0.001074 0.114765 1.067242 -0.690122 2.144674 -0.027080 1 0 0 0 0 0 0 867692
-0.005378 0.001095 0.114779 1.088676 -0.771974 2.065773 -0.027111 1 0 0 0 0 0 0 868690
-0.005346 0.001101 0.114775 1.001075 -0.587242 2.303623 -0.027144 1 0 0 0 0 0 0 869737
-0.005318 0.001117 0.114784 1.039562 -0.705173 2.146624 -0.027180 1 0 0 0 0 0 0 870888
-0.005304 0.001125 0.114788 1.216287 -0.615667 2.214727 -0.027210 1 0 0 0 0 0 0 871868
-0.005267 0.001138 0.114791 0.914867 -0.671387 2.224558 -0.027235 1 0 0 0 0 0 0 872661
-0.005248 0.001144 0.114792 1.122128 -0.598126 2.254342 -0.027268 1 0 0 0 0 0 0 873725
-0.005227 0.001160 0.114803 1.105308 -0.726148 2.120765 -0.027304 1 0 0 0 0 0 0 874865
-0.005186 0.001177 0.114809 0.827334 -0.752098 2.179771 -0.027331 1 0 0 0 0 0 0 875735
-0.005165 0.001185 0.114811 1.059609 -0.650105 2.237180 -0.027360 1 0 0 0 0 0 0 876657
-0.005136 0.001185 0.114802 0.964708 -0.528657 2.384081 -0.027391 1 0 0 0 0 0 0 877667
-0.005110 0.001198 0.114811 0.984591 -0.693937 2.182036 -0.027423 1 0 0 0 0 0 0 878689
-0.005097 0.001204 0.114813 1.150655 -0.629193 2.233269 -0.027457 1 0 0 0 0 0 0 879759
-0.005060 0.001216 0.114816 0.843205 -0.697832 2.238556 -0.027485 1 0 0 0 0 0 0 880659
-0.005029 0.001235 0.114828 0.888985 -0.805434 2.117895 -0.027516 1 0 0 0 0 0 0 881653
-0.004995 0.001240 0.114823 0.833495 -0.637355 2.331847 -0.027546 1 0 0 0 0 0 0 882604
-0.004967 0.001255 0.114832 0.887692 -0.764887 2.165682 -0.027582 1 0 0 0 0 0 0 883768
-0.004934 0.001259 0.114826 0.823291 -0.620111 2.352214 -0.027609 1 0 0 0 0 0 0 884647
-0.004905 0.001273 0.114835 0.870745 -0.760639 2.175217 -0.027641 1 0 0 0 0 0 0 885667
-0.004872 0.001276 0.114829 0.803128 -0.622473 2.358356 -0.027672 1 0 0 0 0 0 0 886637
-0.004826 0.001286 0.114829 0.598946 -0.707002 2.303219 -0.027703 1 0 0 0 0 0 0 887654
-0.004802 0.001291 0.114829 0.875005 -0.652347 2.297653 -0.027735 1 0 0 0 0 0 0 888653
-0.004760 0.001302 0.114830 0.643141 -0.731383 2.274858 -0.027766 1 0 0 0 0 0 0 889656
-0.004739 0.001308 0.114831 0.886458 -0.669420 2.289602 -0.027797 1 0 0 0 0 0 0 890664
-0.004699 0.001319 0.114833 0.636587 -0.744495 2.274947 -0.027828 1 0 0 0 0 0 0 891635
-0.004678 0.001325 0.114833 0.870891 -0.680443 2.292230 -0.027859 1 0 0 0 0 0 0 892632
-0.004656 0.001341 0.114844 0.865641 -0.813955 2.154977 -0.027889 1 0 0 0 0 0 0 893602
-0.004626 0.001345 0.114839 0.753960 -0.667495 2.361856 -0.027922 1 0 0 0 0 0 0 894634
-0.004600 0.001359 0.114848 0.774577 -0.807351 2.192656 -0.027957 1 0 0 0 0 0 0 895758
-0.004567 0.001362 0.114842 0.694605 -0.668316 2.378496 -0.027984 1 0 0 0 0 0 0 896640
-0.004540 0.001377 0.114851 0.732360 -0.812392 2.201149 -0.028018 1 0 0 0 0 0 0 897716
-0.004507 0.001380 0.114844 0.661350 -0.675448 2.384352 -0.028047 1 0 0 0 0 0 0 898655
-0.004479 0.001394 0.114853 0.703105 -0.820587 2.205780 -0.028078 1 0 0 0 0 0 0 899642
-0.004446 0.001397 0.114847 0.634446 -0.684138 2.388844 -0.028109 1 0 0 0 0 0 0 900635
-0.004418 0.001411 0.114856 0.677047 -0.829627 2.210161 -0.028140 1 0 0 0 0 0 0 901637
-0.004392 0.001432 0.114869 0.697886 -0.928507 2.122610 -0.028172 1 0 0 0 0 0 0 902641
-0.004361 0.001437 0.114865 0.613825 -0.750624 2.358041 -0.028203 1 0 0 0 0 0 0 903639
-0.004333 0.001453 0.114874 0.648708 -0.874105 2.199670 -0.028240 1 0 0 0 0 0 0 904811
-0.004300 0.001457 0.114868 0.577621 -0.726509 2.390141 -0.028276 1 0 0 0 0 0 0 905965
-0.004272 0.001472 0.114877 0.617947 -0.866529 2.213102 -0.028299 1 0 0 0 0 0 0 906699
-0.004258 0.001479 0.114880 0.798087 -0.786676 2.271919 -0.028330 1 0 0 0 0 0 0 907699
-0.004221 0.001492 0.114882 0.497226 -0.849158 2.284714 -0.028360 1 0 0 0 0 0 0 908664
-0.004202 0.001498 0.114883 0.704605 -0.777826 2.309785 -0.028391 1 0 0 0 0 0 0 909643
-0.004180 0.001514 0.114894 0.684564 -0.908653 2.176499 -0.028424 1 0 0 0 0 0 0 910700
-0.004139 0.001531 0.114899 0.406830 -0.936329 2.239541 -0.028454 1 0 0 0 0 0 0 911664
-0.004118 0.001539 0.114901 0.639445 -0.833831 2.292891 -0.028486 1 0 0 0 0 0 0 912698
-0.004096 0.001556 0.114912 0.633577 -0.948047 2.170680 -0.028522 1 0 0 0 0 0 0 913839
-0.004066 0.001560 0.114907 0.524314 -0.790912 2.383395 -0.028558 1 0 0 0 0 0 0 915002
-0.004040 0.001576 0.114916 0.542653 -0.926309 2.214584 -0.028578 1 0 0 0 0 0 0 915635
-0.004026 0.001583 0.114919 0.712561 -0.843837 2.276011 -0.028613 1 0 0 0 0 0 0 916758
-0.004007 0.001600 0.114931 0.654195 -0.964883 2.164916 -0.028642 1 0 0 0 0 0 0 917688
-0.003986 0.001622 0.114945 0.604093 -1.046877 2.111169 -0.028672 1 0 0 0 0 0 0 918644
-0.003956 0.001628 0.114941 0.484701 -0.859333 2.359353 -0.028703 1 0 0 0 0 0 0 919655
-0.003925 0.001627 0.114961 0.435340 -0.751117 2.056554 -0.028734 1 0 0 0 0 0 0 920645
-0.003909 0.001627 0.114968 0.625030 -0.743446 2.200549 -0.028765 1 0 0 0 0 0 0 921640
-0.003889 0.001640 0.114981 0.583270 -0.922604 2.130943 -0.028797 1 0 0 0 0 0 0 922650
-0.003848 0.001655 0.114987 0.294690 -0.976404 2.218961 -0.028829 1 0 0 0 0 0 0 923660
-0.003827 0.001662 0.114989 0.522334 -0.886743 2.279250 -0.028859 1 0 0 0 0 0 0 924645
-0.003805 0.001679 0.115000 0.512964 -1.008032 2.159721 -0.028891 1 0 0 0 0 0 0 925649
-0.003777 0.001684 0.115026 0.424863 -0.862561 1.953909 -0.028922 1 0 0 0 0 0 0 926660
-0.003751 0.001699 0.115045 0.426965 -0.994862 2.008377 -0.028954 1 0 0 0 0 0 0 927665
-0.003737 0.001707 0.115052 0.590968 -0.910510 2.180458 -0.028984 1 0 0 0 0 0 0 928618
-0.003718 0.001724 0.115065 0.531025 -1.032744 2.113458 -0.029039 1 0 0 0 0 0 0 930399
-0.003696 0.001745 0.115080 0.480626 -1.115683 2.075281 -0.029081 1 0 0 0 0 0 0 931747
-0.003650 0.001748 0.115097 0.135469 -0.877256 2.035815 -0.029110 1 0 0 0 0 0 0 932674
-0.003615 0.001762 0.115114 0.228204 -1.014558 2.037976 -0.029141 1 0 0 0 0 0 0 933666
-0.003585 0.001782 0.115130 0.296375 -1.114949 2.037242 -0.029173 1 0 0 0 0 0 0 934667
-0.003557 0.001806 0.115146 0.327783 -1.174347 2.033882 -0.029204 1 0 0 0 0 0 0 935664
-0.003539 0.001800 0.115163 0.436187 -0.804867 2.024402 -0.029235 1 0 0 0 0 0 0 936663
-0.003517 0.001811 0.115179 0.399988 -0.979490 2.022256 -0.029268 1 0 0 0 0 0 0 937720
-0.003494 0.001829 0.115195 0.368018 -1.108903 2.018876 -0.029303 1 0 0 0 0 0 0 938839
-0.003465 0.001834 0.115222 0.280752 -0.955554 1.865535 -0.029332 1 0 0 0 0 0 0 939779
-0.003450 0.001837 0.115232 0.448659 -0.904981 2.082787 -0.029365 1 0 0 0 0 0 0 940827
-0.003431 0.001851 0.115245 0.394389 -1.062347 2.041118 -0.029392 1 0 0 0 0 0 0 941681
-0.003404 0.001855 0.115272 0.282672 -0.936719 1.863784 -0.029422 1 0 0 0 0 0 0 942654
-0.003378 0.001869 0.115291 0.273791 -1.079539 1.928240 -0.029453 1 0 0 0 0 0 0 943648
-0.003364 0.001877 0.115298 0.433631 -0.999725 2.102855 -0.029486 1 0 0 0 0 0 0 944698
-0.003346 0.001894 0.115311 0.369290 -1.124656 2.035430 -0.029515 1 0 0 0 0 0 0 945622
-0.003319 0.001898 0.115337 0.251598 -0.981032 1.848626 -0.029553 1 0 0 0 0 0 0 946853
-0.003293 0.001914 0.115356 0.239664 -1.114721 1.909965 -0.029590 1 0 0 0 0 0 0 948018
-0.003263 0.001918 0.115385 0.169047 -0.979930 1.790386 -0.029610 1 0 0 0 0 0 0 948668
-0.003248 0.001919 0.115394 0.347551 -0.940205 2.020028 -0.029642 1 0 0 0 0 0 0 949688
-0.003227 0.001933 0.115408 0.297998 -1.104065 1.983452 -0.029672 1 0 0 0 0 0 0 950650
-0.003205 0.001954 0.115423 0.253444 -1.210136 1.956388 -0.029701 1 0 0 0 0 0 0 951584
-0.003189 0.001947 0.115440 0.322452 -0.863903 1.936372 -0.029732 1 0 0 0 0 0 0 952565
-0.003168 0.001956 0.115456 0.265402 -1.051589 1.931420 -0.029764 1 0 0 0 0 0 0 953585
-0.003146 0.001974 0.115472 0.222608 -1.187787 1.926859 -0.029796 1 0 0 0 0 0 0 954621
-0.003129 0.001966 0.115488 0.293377 -0.858293 1.915401 -0.029827 1 0 0 0 0 0 0 955620
-0.003109 0.001976 0.115504 0.237210 -1.054780 1.913570 -0.029859 1 0 0 0 0 0 0 956618
-0.003086 0.001993 0.115521 0.194837 -1.195450 1.909995 -0.029890 1 0 0 0 0 0 0 957619
-0.003062 0.002015 0.115537 0.167054 -1.276292 1.905417 -0.029921 1 0 0 0 0 0 0 958631
-0.003032 0.002022 0.115532 0.064124 -1.084486 2.171669 -0.029952 1 0 0 0 0 0 0 959622
-0.002999 0.002022 0.115553 0.017045 -0.976521 1.874171 -0.029984 1 0 0 0 0 0 0 960636
-0.002971 0.002035 0.115570 0.048055 -1.146669 1.875341 -0.030015 1 0 0 0 0 0 0 961638
-0.002956 0.002041 0.115576 0.229182 -1.081295 2.025543 -0.030057 1 0 0 0 0 0 0 962953
-0.002937 0.002057 0.115588 0.173426 -1.214508 1.950164 -0.030083 1 0 0 0 0 0 0 963796
-0.002915 0.002079 0.115603 0.124600 -1.303464 1.908875 -0.030113 1 0 0 0 0 0 0 964771
-0.002903 0.002090 0.115608 0.257406 -1.176102 2.031548 -0.030138 1 0 0 0 0 0 0 965575
-0.002885 0.002108 0.115621 0.176275 -1.276733 1.946552 -0.030170 1 0 0 0 0 0 0 966576
-0.002853 0.002096 0.115626 -0.033706 -0.880130 2.023920 -0.030202 1 0 0 0 0 0 0 967617
-0.002824 0.002103 0.115639 -0.016325 -1.097869 1.939583 -0.030234 1 0 0 0 0 0 0 968622
-0.002810 0.002107 0.115643 0.163505 -1.073854 2.038197 -0.030265 1 0 0 0 0 0 0 969621
-0.002791 0.002122 0.115655 0.106633 -1.229990 1.944016 -0.030295 1 0 0 0 0 0 0 970592
-0.002768 0.002143 0.115669 0.057049 -1.330681 1.896467 -0.030332 1 0 0 0 0 0 0 971775
-0.002739 0.002148 0.115665 -0.057583 -1.148899 2.146827 -0.030364 1 0 0 0 0 0 0 972790
-0.002712 0.002165 0.115673 -0.046880 -1.275599 1.992598 -0.030392 1 0 0 0 0 0 0 973687
-0.002698 0.002173 0.115676 0.123478 -1.185284 2.054251 -0.030422 1 0 0 0 0 0 0 974635
-0.002679 0.002190 0.115688 0.060495 -1.306304 1.946605 -0.030452 1 0 0 0 0 0 0 975617
-0.002669 0.002199 0.115692 0.173316 -1.208395 2.035033 -0.030483 1 0 0 0 0 0 0 976590
-0.002646 0.002199 0.115683 -0.001867 -1.084835 2.209299 -0.030516 1 0 0 0 0 0 0 977663
-0.002622 0.002212 0.115691 -0.037204 -1.256124 2.017145 -0.030547 1 0 0 0 0 0 0 978659
-0.002605 0.002202 0.115705 0.042277 -0.960082 1.914752 -0.030576 1 0 0 0 0 0 0 979561
-0.002584 0.002210 0.115720 -0.010949 -1.176067 1.881479 -0.030612 1 0 0 0 0 0 0 980723
-0.002556 0.002209 0.115715 -0.133659 -1.085910 2.138608 -0.030646 1 0 0 0 0 0 0 981829
-0.002529 0.002223 0.115724 -0.128709 -1.262202 1.986423 -0.030669 1 0 0 0 0 0 0 982566
-0.002515 0.002229 0.115727 0.039254 -1.196984 2.048736 -0.030704 1 0 0 0 0 0 0 983687
-0.002490 0.002228 0.115719 -0.106361 -1.089909 2.213188 -0.030736 1 0 0 0 0 0 0 984680
-0.002465 0.002241 0.115726 -0.127646 -1.269715 2.017433 -0.030765 1 0 0 0 0 0 0 985613
-0.002453 0.002247 0.115729 0.025449 -1.206781 2.063102 -0.030796 1 0 0 0 0 0 0 986611
-0.002447 0.002250 0.115729 0.119179 -1.160970 2.090952 -0.030825 1 0 0 0 0 0 0 987559
-0.002413 0.002261 0.115730 -0.245338 -1.258259 2.093400 -0.030857 1 0 0 0 0 0 0 988561
-0.002396 0.002266 0.115731 -0.068869 -1.202581 2.104299 -0.030890 1 0 0 0 0 0 0 989610
-0.002388 0.002269 0.115731 0.055407 -1.164831 2.110122 -0.030921 1 0 0 0 0 0 0 990611
-0.002371 0.002283 0.115741 -0.045322 -1.326640 1.973119 -0.030952 1 0 0 0 0 0 0 991611
-0.002363 0.002291 0.115745 0.047753 -1.249830 2.049742 -0.030984 1 0 0 0 0 0 0 992617
-0.002340 0.002290 0.115736 -0.137248 -1.136723 2.220617 -0.031015 1 0 0 0 0 0 0 993612
-0.002329 0.002289 0.115733 -0.012475 -1.132777 2.167607 -0.031046 1 0 0 0 0 0 0 994613
-0.002311 0.002303 0.115743 -0.095775 -1.317320 1.999620 -0.031080 1 0 0 0 0 0 0 995716
-0.002302 0.002309 0.115746 0.007582 -1.251969 2.064119 -0.031109 1 0 0 0 0 0 0 996620
-0.002279 0.002308 0.115737 -0.172081 -1.144707 2.231224 -0.031143 1 0 0 0 0 0 0 997707
-0.002268 0.002308 0.115734 -0.044861 -1.143533 2.176514 -0.031172 1 0 0 0 0 0 0 998633
-0.002250 0.002321 0.115744 -0.127145 -1.329465 2.007900 -0.031202 1 0 0 0 0 0 0 999617
-0.002241 0.002327 0.115747 -0.023100 -1.264911 2.072328 -0.031234 1 0 0 0 0 0 1 626
-0.002236 0.002331 0.115748 0.044278 -1.218036 2.107613 -0.031265 1 0 0 0 0 0 1 1611
-0.002234 0.002332 0.115748 0.079816 -1.193914 2.122226 -0.031296 1 0 0 0 0 0 1 2619
-0.002233 0.002333 0.115749 0.097939 -1.182651 2.129205 -0.031335 1 0 0 0 0 0 1 3855
-0.002201 0.002342 0.115749 -0.306645 -1.298655 2.124214 -0.031361 1 0 0 0 0 0 1 4702
-0.002186 0.002347 0.115749 -0.150427 -1.252357 2.131728 -0.031398 1 0 0 0 0 0 1 5878
-0.002173 0.002332 0.115761 -0.103169 -0.989879 1.986154 -0.031424 1 0 0 0 0 0 1 6702
-0.002167 0.002325 0.115764 -0.019414 -1.055618 2.068230 -0.031460 1 0 0 0 0 0 1 7852
-0.002163 0.002321 0.115766 0.029382 -1.109359 2.110160 -0.031488 1 0 0 0 0 0 1 8749
-0.002149 0.002333 0.115776 -0.112445 -1.320645 1.986981 -0.031515 1 0 0 0 0 0 1 9620
-0.002142 0.002339 0.115780 -0.039532 -1.268784 2.068031 -0.031547 1 0 0 0 0 0 1 10654
-0.002139 0.002341 0.115781 0.012183 -1.228400 2.109099 -0.031579 1 0 0 0 0 0 1 11665
-0.002137 0.002343 0.115782 0.039887 -1.207550 2.125671 -0.031610 1 0 0 0 0 0 1 12665
-0.002136 0.002343 0.115782 0.054056 -1.197703 2.132865 -0.031642 1 0 0 0 0 0 1 13695
-0.002135 0.002344 0.115782 0.061238 -1.193318 2.136576 -0.031672 1 0 0 0 0 0 1 14638
-0.002135 0.002344 0.115782 0.064865 -1.191654 2.139103 -0.031700 1 0 0 0 0 0 1 15553
-0.002118 0.002340 0.115803 -0.167529 -1.144045 1.852155 -0.031736 1 0 0 0 0 0 1 16685
-0.002109 0.002339 0.115811 -0.083458 -1.159408 2.006675 -0.031767 1 0 0 0 0 0 1 17701
-0.002104 0.002338 0.115813 -0.019701 -1.173044 2.085484 -0.031796 1 0 0 0 0 0 1 18616
-0.002102 0.002337 0.115814 0.014938 -1.181569 2.116194 -0.031827 1 0 0 0 0 0 1 19597
-0.002101 0.002337 0.115814 0.032730 -1.186739 2.128318 -0.031858 1 0 0 0 0 0 1 20612
-0.002095 0.002320 0.115825 -0.025183 -0.960520 1.984181 -0.031890 1 0 0 0 0 0 1 21616
-0.002092 0.002311 0.115829 0.002555 -1.045357 2.066158 -0.031921 1 0 0 0 0 0 1 22608
-0.002091 0.002307 0.115831 0.022961 -1.108976 2.108372 -0.031952 1 0 0 0 0 0 1 23615
-0.002090 0.002304 0.115831 0.034124 -1.143691 2.125368 -0.031983 1 0 0 0 0 0 1 24608
-0.002085 0.002286 0.115842 -0.027093 -0.932342 1.983093 -0.032015 1 0 0 0 0 0 1 25612
-0.002082 0.002277 0.115846 -0.000933 -1.024784 2.065617 -0.032046 1 0 0 0 0 0 1 26609
-0.002081 0.002273 0.115847 0.018685 -1.092182 2.108006 -0.032077 1 0 0 0 0 0 1 27616
-0.002075 0.002253 0.115859 -0.037604 -0.899007 1.975577 -0.032108 1 0 0 0 0 0 1 28612
-0.002072 0.002243 0.115863 -0.008821 -1.001038 2.061697 -0.032143 1 0 0 0 0 0 1 29711
-0.002071 0.002239 0.115864 0.012164 -1.073268 2.105313 -0.032176 1 0 0 0 0 0 1 30761
-0.002070 0.002236 0.115865 0.023615 -1.112267 2.122763 -0.032207 1 0 0 0 0 0 1 31756
-0.002064 0.002218 0.115876 -0.037574 -0.902512 1.980413 -0.032232 1 0 0 0 0 0 1 32579
-0.002062 0.002209 0.115880 -0.011321 -0.996099 2.062856 -0.032264 1 0 0 0 0 0 1 33580
-0.002060 0.002204 0.115881 0.008348 -1.064098 2.105246 -0.032296 1 0 0 0 0 0 1 34617
-0.002055 0.002185 0.115892 -0.048029 -0.870860 1.972974 -0.032327 1 0 0 0 0 0 1 35617
-0.002052 0.002175 0.115896 -0.019209 -0.972982 2.058722 -0.032359 1 0 0 0 0 0 1 36618
-0.002045 0.002153 0.115909 -0.065427 -0.815078 1.953049 -0.032392 1 0 0 0 0 0 1 37676
-0.002042 0.002142 0.115913 -0.030710 -0.937070 2.049101 -0.032426 1 0 0 0 0 0 1 38774
-0.002035 0.002119 0.115925 -0.073913 -0.789237 1.947206 -0.032462 1 0 0 0 0 0 1 39919
-0.002032 0.002108 0.115930 -0.037630 -0.916022 2.043705 -0.032485 1 0 0 0 0 0 1 40673
-0.002030 0.002102 0.115931 -0.012766 -1.001219 2.091440 -0.032522 1 0 0 0 0 0 1 41857
-0.002024 0.002082 0.115942 -0.066661 -0.815888 1.960755 -0.032548 1 0 0 0 0 0 1 42676
-0.002021 0.002072 0.115946 -0.036446 -0.922347 2.046743 -0.032577 1 0 0 0 0 0 1 43598
-0.002014 0.002050 0.115959 -0.082118 -0.766125 1.941311 -0.032608 1 0 0 0 0 0 1 44602
-0.002011 0.002039 0.115963 -0.047023 -0.889261 2.037039 -0.032640 1 0 0 0 0 0 1 45625
-0.002004 0.002016 0.115975 -0.090185 -0.741371 1.934908 -0.032669 1 0 0 0 0 0 1 46561
-0.002001 0.002005 0.115980 -0.053741 -0.869025 2.032039 -0.032706 1 0 0 0 0 0 1 47743
-0.001994 0.001982 0.115992 -0.096277 -0.723126 1.930324 -0.032735 1 0 0 0 0 0 1 48663
-0.001991 0.001970 0.115996 -0.059484 -0.851690 2.027040 -0.032765 1 0 0 0 0 0 1 49614
-0.001989 0.001964 0.115998 -0.034392 -0.937508 2.074414 -0.032798 1 0 0 0 0 0 1 50688
-0.001983 0.001944 0.116009 -0.088371 -0.752034 1.944337 -0.032828 1 0 0 0 0 0 1 51643
-0.001980 0.001934 0.116013 -0.058033 -0.858891 2.030075 -0.032858 1 0 0 0 0 0 1 52588
-0.001973 0.001912 0.116025 -0.103877 -0.702169 1.924814 -0.032888 1 0 0 0 0 0 1 53567
-0.001970 0.001901 0.116030 -0.068677 -0.825533 2.020166 -0.032919 1 0 0 0 0 0 1 54560
-0.001963 0.001878 0.116042 -0.112005 -0.677176 1.918377 -0.032951 1 0 0 0 0 0 1 55561
-0.001960 0.001867 0.116046 -0.075491 -0.804887 2.014815 -0.032982 1 0 0 0 0 0 1 56563
-0.001953 0.001844 0.116059 -0.118196 -0.658540 1.913473 -0.033013 1 0 0 0 0 0 1 57566
-0.001950 0.001832 0.116063 -0.081327 -0.787368 2.009961 -0.033044 1 0 0 0 0 0 1 58560
-0.001948 0.001827 0.116064 -0.056200 -0.873181 2.057018 -0.033075 1 0 0 0 0 0 1 59559
-0.001942 0.001807 0.116076 -0.110392 -0.687117 1.927326 -0.033107 1 0 0 0 0 0 1 60560
-0.001926 0.001810 0.116090 -0.248019 -0.975932 1.871874 -0.033138 1 0 0 0 0 0 1 61567
-0.001919 0.001812 0.116095 -0.166183 -0.983511 1.989250 -0.033173 1 0 0 0 0 0 1 62676
-0.001910 0.001795 0.116108 -0.176980 -0.742880 1.895710 -0.033205 1 0 0 0 0 0 1 63716
-0.001905 0.001787 0.116112 -0.123062 -0.821452 1.994691 -0.033237 1 0 0 0 0 0 1 64726
-0.001898 0.001766 0.116124 -0.157144 -0.649576 1.894059 -0.033262 1 0 0 0 0 0 1 65539
-0.001894 0.001755 0.116128 -0.115813 -0.766087 1.990727 -0.033295 1 0 0 0 0 0 1 66582
-0.001892 0.001749 0.116130 -0.088461 -0.845679 2.037761 -0.033326 1 0 0 0 0 0 1 67569
-0.001886 0.001729 0.116141 -0.141751 -0.656042 1.908288 -0.033357 1 0 0 0 0 0 1 68571
-0.001883 0.001719 0.116145 -0.110746 -0.761695 1.993649 -0.033388 1 0 0 0 0 0 1 69573
-0.001881 0.001714 0.116147 -0.088716 -0.835653 2.036815 -0.033421 1 0 0 0 0 0 1 70604
-0.001876 0.001695 0.116158 -0.144765 -0.643182 1.906574 -0.033460 1 0 0 0 0 0 1 71869
-0.001873 0.001685 0.116162 -0.115102 -0.747426 1.991419 -0.033492 1 0 0 0 0 0 1 72881
-0.001871 0.001680 0.116163 -0.093738 -0.820468 2.033944 -0.033517 1 0 0 0 0 0 1 73673
-0.001870 0.001677 0.116164 -0.082196 -0.859876 2.051288 -0.033551 1 0 0 0 0 0 1 74779
-0.001865 0.001659 0.116175 -0.144246 -0.647509 1.910285 -0.033576 1 0 0 0 0 0 1 75591
-0.001862 0.001650 0.116178 -0.117680 -0.741879 1.991448 -0.033607 1 0 0 0 0 0 1 76556
-0.001861 0.001645 0.116180 -0.097916 -0.810127 2.033125 -0.033638 1 0 0 0 0 0 1 77562
-0.001860 0.001643 0.116180 -0.087176 -0.846897 2.049796 -0.033669 1 0 0 0 0 0 1 78538
-0.001854 0.001624 0.116191 -0.149718 -0.633336 1.909235 -0.033702 1 0 0 0 0 0 1 79613
-0.001852 0.001615 0.116195 -0.123353 -0.727256 1.990629 -0.033738 1 0 0 0 0 0 1 80773
-0.001838 0.001624 0.116207 -0.272036 -0.976891 1.890693 -0.033767 1 0 0 0 0 0 1 81681
-0.001831 0.001628 0.116211 -0.201162 -0.946422 1.981159 -0.033794 1 0 0 0 0 0 1 82544
-0.001822 0.001613 0.116223 -0.218593 -0.683847 1.878040 -0.033827 1 0 0 0 0 0 1 83623
-0.001818 0.001605 0.116227 -0.167847 -0.751929 1.973101 -0.033860 1 0 0 0 0 0 1 84664
-0.001816 0.001602 0.116228 -0.135760 -0.806849 2.019423 -0.033889 1 0 0 0 0 0 1 85591
-0.001815 0.001600 0.116229 -0.118822 -0.837003 2.037766 -0.033920 1 0 0 0 0 0 1 86589
-0.001802 0.001612 0.116240 -0.278712 -1.034668 1.904000 -0.033951 1 0 0 0 0 0 1 87587
-0.001790 0.001601 0.116254 -0.282392 -0.742993 1.834179 -0.033983 1 0 0 0 0 0 1 88591
-0.001784 0.001595 0.116259 -0.211354 -0.782651 1.951392 -0.034014 1 0 0 0 0 0 1 89583
-0.001781 0.001593 0.116261 -0.167647 -0.822147 2.006536 -0.034045 1 0 0 0 0 0 1 90587
-0.001779 0.001591 0.116261 -0.144722 -0.844484 2.027931 -0.034076 1 0 0 0 0 0 1 91585
-0.001779 0.001591 0.116261 -0.133081 -0.856357 2.036606 -0.034108 1 0 0 0 0 0 1 92592
-0.001766 0.001604 0.116272 -0.295915 -1.044724 1.899439 -0.034139 1 0 0 0 0 0 1 93587
-0.001759 0.001610 0.116276 -0.232797 -0.981327 1.975990 -0.034169 1 0 0 0 0 0 1 94544
-0.001751 0.001596 0.116288 -0.254464 -0.701654 1.868092 -0.034205 1 0 0 0 0 0 1 95704
-0.001747 0.001589 0.116292 -0.205709 -0.761153 1.960974 -0.034231 1 0 0 0 0 0 1 96550
-0.001745 0.001585 0.116293 -0.174697 -0.812040 2.007074 -0.034267 1 0 0 0 0 0 1 97700
-0.001744 0.001584 0.116294 -0.158309 -0.840011 2.025004 -0.034296 1 0 0 0 0 0 1 98604
-0.001731 0.001596 0.116304 -0.318795 -1.036817 1.891181 -0.034327 1 0 0 0 0 0 1 99593
-0.001724 0.001602 0.116308 -0.254379 -0.977646 1.968910 -0.034358 1 0 0 0 0 0 1 100602
-0.001721 0.001605 0.116309 -0.207085 -0.933165 2.008779 -0.034389 1 0 0 0 0 0 1 101600
-0.001719 0.001607 0.116310 -0.181759 -0.909950 2.024775 -0.034420 1 0 0 0 0 0 1 102590
-0.001713 0.001591 0.116321 -0.237337 -0.665472 1.884211 -0.034457 1 0 0 0 0 0 1 103783
-0.001698 0.001596 0.116335 -0.376105 -0.926277 1.823599 -0.034487 1 0 0 0 0 0 1 104726
-0.001690 0.001598 0.116340 -0.294254 -0.919570 1.938733 -0.034515 1 0 0 0 0 0 1 105629
-0.001704 0.001604 0.116351 0.009766 -0.963470 1.858231 -0.034550 1 0 0 0 0 0 1 106747
-0.001711 0.001607 0.116355 -0.050679 -0.932334 1.949601 -0.034582 1 0 0 0 0 0 1 107776
-0.001715 0.001608 0.116356 -0.101557 -0.912300 1.993464 -0.034610 1 0 0 0 0 0 1 108672
-0.001716 0.001609 0.116357 -0.128907 -0.902456 2.010880 -0.034642 1 0 0 0 0 0 1 109690
-0.001717 0.001609 0.116357 -0.142733 -0.897844 2.017849 -0.034669 1 0 0 0 0 0 1 110540
-0.001705 0.001623 0.116368 -0.318772 -1.078492 1.880464 -0.034704 1 0 0 0 0 0 1 111658
-0.001699 0.001629 0.116371 -0.261977 -1.010946 1.956668 -0.034734 1 0 0 0 0 0 1 112616
-0.001691 0.001615 0.116383 -0.286980 -0.728693 1.848133 -0.034764 1 0 0 0 0 0 1 113576
-0.001687 0.001608 0.116387 -0.239791 -0.787305 1.941280 -0.034797 1 0 0 0 0 0 1 114636
-0.001685 0.001605 0.116389 -0.209589 -0.837653 1.987232 -0.034831 1 0 0 0 0 0 1 115740
-0.001684 0.001603 0.116389 -0.193621 -0.865340 2.005046 -0.034858 1 0 0 0 0 0 1 116601
-0.001683 0.001602 0.116389 -0.185560 -0.880049 2.012730 -0.034893 1 0 0 0 0 0 1 117717
-0.001670 0.001615 0.116400 -0.350752 -1.070188 1.875034 -0.034921 1 0 0 0 0 0 1 118612
-0.001664 0.001622 0.116403 -0.288436 -1.007432 1.951236 -0.034951 1 0 0 0 0 0 1 119587
-0.001661 0.001625 0.116405 -0.242219 -0.961153 1.990574 -0.034983 1 0 0 0 0 0 1 120589
-0.001659 0.001626 0.116405 -0.217458 -0.937067 2.006373 -0.035014 1 0 0 0 0 0 1 121588
-0.001658 0.001627 0.116405 -0.204930 -0.925351 2.013083 -0.035045 1 0 0 0 0 0 1 122597
-0.001658 0.001628 0.116405 -0.198705 -0.919920 2.016549 -0.035076 1 0 0 0 0 0 1 123589
-0.001658 0.001628 0.116405 -0.195662 -0.917612 2.018907 -0.035108 1 0 0 0 0 0 1 124587
-0.001671 0.001615 0.116426 -0.015347 -0.743000 1.738216 -0.035139 1 0 0 0 0 0 1 125585
-0.001665 0.001622 0.116444 -0.250841 -0.986959 1.746355 -0.035170 1 0 0 0 0 0 1 126590
-0.001661 0.001625 0.116450 -0.238031 -0.966903 1.896498 -0.035201 1 0 0 0 0 0 1 127584
-0.001660 0.001627 0.116452 -0.217613 -0.943916 1.963474 -0.035233 1 0 0 0 0 0 1 128585
-0.001659 0.001628 0.116452 -0.205877 -0.932548 1.990573 -0.035293 1 0 0 0 0 0 1 130511
-0.001654 0.001611 0.116464 -0.268374 -0.693139 1.852987 -0.035329 1 0 0 0 0 0 1 131682
-0.001651 0.001603 0.116467 -0.241471 -0.774519 1.934612 -0.035358 1 0 0 0 0 0 1 132607
-0.001668 0.001603 0.116479 0.026017 -0.896214 1.841418 -0.035389 1 0 0 0 0 0 1 133595
-0.001676 0.001603 0.116482 -0.053896 -0.907282 1.928462 -0.035420 1 0 0 0 0 0 1 134589
-0.001680 0.001603 0.116484 -0.114683 -0.908772 1.971080 -0.035452 1 0 0 0 0 0 1 135601
-0.001665 0.001599 0.116505 -0.385133 -0.858329 1.698692 -0.035483 1 0 0 0 0 0 1 136594
-0.001657 0.001597 0.116513 -0.317336 -0.876267 1.856927 -0.035522 1 0 0 0 0 0 1 137841
-0.001653 0.001596 0.116515 -0.261819 -0.890774 1.936524 -0.035548 1 0 0 0 0 0 1 138675
-0.001664 0.001582 0.116537 -0.052512 -0.725276 1.684984 -0.035586 1 0 0 0 0 0 1 139890
-0.001669 0.001576 0.116545 -0.103800 -0.791436 1.843968 -0.035611 1 0 0 0 0 0 1 140684
-0.001672 0.001572 0.116547 -0.143932 -0.841097 1.924052 -0.035646 1 0 0 0 0 0 1 141818
-0.001673 0.001570 0.116548 -0.165051 -0.868125 1.954585 -0.035672 1 0 0 0 0 0 1 142654
-0.001669 0.001552 0.116559 -0.244390 -0.647949 1.818485 -0.035700 1 0 0 0 0 0 1 143542
-0.001685 0.001548 0.116573 0.022100 -0.799458 1.765853 -0.035733 1 0 0 0 0 0 1 144592
-0.001680 0.001559 0.116588 -0.222509 -1.026691 1.736439 -0.035762 1 0 0 0 0 0 1 145539
-0.001673 0.001547 0.116604 -0.288514 -0.745296 1.714710 -0.035794 1 0 0 0 0 0 1 146555
-0.001669 0.001541 0.116609 -0.249959 -0.790862 1.849314 -0.035826 1 0 0 0 0 0 1 147572
-0.001685 0.001542 0.116621 0.025477 -0.893411 1.775535 -0.035859 1 0 0 0 0 0 1 148639
-0.001688 0.001525 0.116636 -0.119302 -0.660216 1.721548 -0.035892 1 0 0 0 0 0 1 149690
-0.001690 0.001517 0.116641 -0.154206 -0.740827 1.843262 -0.035922 1 0 0 0 0 0 1 150640
-0.001685 0.001495 0.116654 -0.235940 -0.567167 1.752017 -0.035951 1 0 0 0 0 0 1 151589
-0.001701 0.001489 0.116668 0.030434 -0.744370 1.715669 -0.035981 1 0 0 0 0 0 1 152543
-0.001709 0.001486 0.116673 -0.044655 -0.802000 1.833619 -0.036013 1 0 0 0 0 0 1 153566
-0.001708 0.001467 0.116686 -0.171150 -0.593760 1.740196 -0.036044 1 0 0 0 0 0 1 154563
-0.001707 0.001457 0.116690 -0.177895 -0.691581 1.837931 -0.036075 1 0 0 0 0 0 1 155542
-0.001713 0.001470 0.116712 -0.096264 -1.004517 1.608372 -0.036107 1 0 0 0 0 0 1 156559
-0.001710 0.001459 0.116730 -0.193259 -0.717822 1.623329 -0.036138 1 0 0 0 0 0 1 157568
-0.001709 0.001454 0.116736 -0.189100 -0.756623 1.780594 -0.036168 1 0 0 0 0 0 1 158513
-0.001726 0.001455 0.116748 0.067835 -0.855449 1.715559 -0.036200 1 0 0 0 0 0 1 159557
-0.001730 0.001439 0.116763 -0.086750 -0.619781 1.664657 -0.036232 1 0 0 0 0 0 1 160565
-0.001732 0.001431 0.116768 -0.126501 -0.699674 1.787289 -0.036263 1 0 0 0 0 0 1 161565
-0.001746 0.001413 0.116791 0.037950 -0.585089 1.561784 -0.036298 1 0 0 0 0 0 1 162686
-0.001753 0.001405 0.116799 -0.035915 -0.679854 1.730332 -0.036325 1 0 0 0 0 0 1 163528
-0.001751 0.001383 0.116812 -0.156212 -0.508464 1.666189 -0.036360 1 0 0 0 0 0 1 164679
-0.001768 0.001376 0.116827 0.089839 -0.686960 1.639695 -0.036389 1 0 0 0 0 0 1 165585
-0.001772 0.001356 0.116843 -0.064911 -0.509637 1.613465 -0.036420 1 0 0 0 0 0 1 166569
-0.001773 0.001345 0.116848 -0.104028 -0.620993 1.745481 -0.036451 1 0 0 0 0 0 1 167569
-0.001787 0.001327 0.116871 0.061143 -0.521842 1.523264 -0.036482 1 0 0 0 0 0 1 168569
-0.001794 0.001318 0.116878 -0.012544 -0.624923 1.692967 -0.036513 1 0 0 0 0 0 1 169570
-0.001811 0.001300 0.116902 0.116372 -0.516994 1.494195 -0.036545 1 0 0 0 0 0 1 170585
-0.001807 0.001305 0.116920 -0.147179 -0.798668 1.530628 -0.036584 1 0 0 0 0 0 1 171832
-0.001799 0.001290 0.116937 -0.217252 -0.561502 1.543729 -0.036612 1 0 0 0 0 0 1 172712
-0.001814 0.001286 0.116953 0.069557 -0.692437 1.556235 -0.036648 1 0 0 0 0 0 1 173880
-0.001816 0.001267 0.116969 -0.063445 -0.489286 1.544422 -0.036678 1 0 0 0 0 0 1 174848
-0.001817 0.001258 0.116975 -0.091359 -0.587945 1.680934 -0.036703 1 0 0 0 0 0 1 175630
-0.001830 0.001240 0.116998 0.079801 -0.481852 1.460390 -0.036731 1 0 0 0 0 0 1 176520
-0.001837 0.001231 0.117005 0.008879 -0.582053 1.630482 -0.036764 1 0 0 0 0 0 1 177583
-0.001835 0.001209 0.117019 -0.110045 -0.412107 1.566833 -0.036795 1 0 0 0 0 0 1 178595
-0.001853 0.001202 0.117033 0.137523 -0.592232 1.540323 -0.036826 1 0 0 0 0 0 1 179586
-0.001861 0.001199 0.117038 0.052032 -0.651474 1.661322 -0.036859 1 0 0 0 0 0 1 180625
-0.001879 0.001184 0.117061 0.169737 -0.502099 1.434715 -0.036892 1 0 0 0 0 0 1 181704
-0.001887 0.001177 0.117068 0.069383 -0.578441 1.602048 -0.036921 1 0 0 0 0 0 1 182607
-0.001886 0.001156 0.117082 -0.064568 -0.396086 1.537706 -0.036955 1 0 0 0 0 0 1 183694
-0.001904 0.001149 0.117096 0.175774 -0.570126 1.510723 -0.036982 1 0 0 0 0 0 1 184579
-0.001908 0.001129 0.117112 0.017243 -0.389354 1.484393 -0.037013 1 0 0 0 0 0 1 185563
-0.001910 0.001118 0.117118 -0.023662 -0.499975 1.615783 -0.037044 1 0 0 0 0 0 1 186564
-0.001906 0.001096 0.117130 -0.108513 -0.339072 1.528617 -0.037075 1 0 0 0 0 0 1 187544
-0.001922 0.001089 0.117144 0.158367 -0.524552 1.492903 -0.037107 1 0 0 0 0 0 1 188569
-0.001925 0.001068 0.117160 0.013072 -0.349217 1.463501 -0.037138 1 0 0 0 0 0 1 189563
-0.001926 0.001057 0.117165 -0.021190 -0.462763 1.593641 -0.037169 1 0 0 0 0 0 1 190543
-0.001926 0.001052 0.117167 -0.033458 -0.540473 1.653022 -0.037200 1 0 0 0 0 0 1 191554
-0.001940 0.001036 0.117189 0.142127 -0.404279 1.394080 -0.037232 1 0 0 0 0 0 1 192553
-0.001947 0.001028 0.117196 0.072274 -0.488423 1.548889 -0.037263 1 0 0 0 0 0 1 193563
-0.001945 0.001007 0.117209 -0.046377 -0.309049 1.480250 -0.037294 1 0 0 0 0 0 1 194561
-0.001944 0.000996 0.117214 -0.048210 -0.425304 1.586452 -0.037327 1 0 0 0 0 0 1 195597
-0.001957 0.000977 0.117236 0.138491 -0.327003 1.355516 -0.037368 1 0 0 0 0 0 1 196905
-0.001963 0.000968 0.117244 0.074914 -0.432110 1.520373 -0.037391 1 0 0 0 0 0 1 197657
-0.001961 0.000946 0.117257 -0.040539 -0.263165 1.455405 -0.037419 1 0 0 0 0 0 1 198562
-0.001960 0.000935 0.117262 -0.040668 -0.384898 1.562676 -0.037450 1 0 0 0 0 0 1 199544
-0.001977 0.000934 0.117273 0.216434 -0.526919 1.478349 -0.037482 1 0 0 0 0 0 1 200571
-0.001981 0.000915 0.117288 0.059999 -0.310364 1.421130 -0.037513 1 0 0 0 0 0 1 201566
-0.001983 0.000906 0.117293 0.019496 -0.401938 1.540189 -0.037544 1 0 0 0 0 0 1 202567
-0.001979 0.000884 0.117305 -0.065473 -0.230159 1.449156 -0.037576 1 0 0 0 0 0 1 203571
-0.001995 0.000877 0.117319 0.202088 -0.411014 1.411798 -0.037615 1 0 0 0 0 0 1 204830
-0.001998 0.000857 0.117335 0.056536 -0.232395 1.382077 -0.037647 1 0 0 0 0 0 1 205845
-0.001999 0.000846 0.117340 0.022249 -0.344988 1.511277 -0.037672 1 0 0 0 0 0 1 206637
-0.002000 0.000841 0.117342 0.010034 -0.422241 1.570514 -0.037707 1 0 0 0 0 0 1 207779
-0.002000 0.000838 0.117343 0.004763 -0.463206 1.592837 -0.037735 1 0 0 0 0 0 1 208659
-0.002013 0.000824 0.117364 0.183655 -0.305438 1.320288 -0.037762 1 0 0 0 0 0 1 209542
-0.002020 0.000816 0.117371 0.115022 -0.379657 1.469676 -0.037794 1 0 0 0 0 0 1 210558
-0.002023 0.000813 0.117373 0.066275 -0.432820 1.545924 -0.037827 1 0 0 0 0 0 1 211617
-0.002020 0.000793 0.117385 -0.028595 -0.222670 1.429076 -0.037859 1 0 0 0 0 0 1 212641
-0.002018 0.000784 0.117389 -0.017356 -0.322834 1.516058 -0.037894 1 0 0 0 0 0 1 213737
-0.002012 0.000761 0.117401 -0.074649 -0.155142 1.413222 -0.037928 1 0 0 0 0 0 1 214856
-0.002027 0.000754 0.117415 0.207280 -0.338262 1.370574 -0.037951 1 0 0 0 0 0 1 215576
-0.002029 0.000733 0.117431 0.068571 -0.160356 1.339548 -0.037984 1 0 0 0 0 0 1 216647
-0.002031 0.000723 0.117436 0.037796 -0.273824 1.468192 -0.038015 1 0 0 0 0 0 1 217626
-0.002031 0.000717 0.117438 0.027332 -0.351328 1.526841 -0.038044 1 0 0 0 0 0 1 218560
-0.002026 0.000697 0.117449 -0.046686 -0.153318 1.403179 -0.038076 1 0 0 0 0 0 1 219561
-0.002042 0.000691 0.117463 0.226378 -0.319719 1.352457 -0.038107 1 0 0 0 0 0 1 220559
-0.002050 0.000689 0.117468 0.152623 -0.372193 1.464415 -0.038138 1 0 0 0 0 0 1 221560
-0.002049 0.000670 0.117480 0.025949 -0.156485 1.370493 -0.038169 1 0 0 0 0 0 1 222566
-0.002048 0.000660 0.117484 0.019617 -0.253908 1.465871 -0.038200 1 0 0 0 0 0 1 223537
-0.002042 0.000638 0.117496 -0.046691 -0.084153 1.366194 -0.038232 1 0 0 0 0 0 1 224554
-0.002040 0.000626 0.117501 -0.020175 -0.207003 1.459519 -0.038262 1 0 0 0 0 0 1 225538
-0.002038 0.000621 0.117502 -0.000092 -0.289626 1.504967 -0.038294 1 0 0 0 0 0 1 226541
-0.002051 0.000605 0.117523 0.192502 -0.153439 1.241891 -0.038325 1 0 0 0 0 0 1 227530
-0.002057 0.000597 0.117530 0.130722 -0.239673 1.393964 -0.038356 1 0 0 0 0 0 1 228535
-0.002060 0.000593 0.117533 0.085462 -0.299033 1.472134 -0.038416 1 0 0 0 0 0 1 230462
-0.002056 0.000573 0.117544 -0.007907 -0.090701 1.356275 -0.038453 1 0 0 0 0 0 1 231644
-0.002049 0.000546 0.117559 -0.065555 0.047319 1.296977 -0.038481 1 0 0 0 0 0 1 232533
-0.002046 0.000532 0.117564 -0.028913 -0.110397 1.415246 -0.038512 1 0 0 0 0 0 1 233520
-0.002044 0.000525 0.117566 -0.002992 -0.212336 1.470303 -0.038543 1 0 0 0 0 0 1 234518
-0.002038 0.000504 0.117577 -0.058805 -0.025761 1.345821 -0.038574 1 0 0 0 0 0 1 235525
-0.002053 0.000498 0.117591 0.223925 -0.198544 1.294060 -0.038605 1 0 0 0 0 0 1 236515
-0.002061 0.000494 0.117595 0.154820 -0.254406 1.405855 -0.038642 1 0 0 0 0 0 1 237690
-0.002059 0.000475 0.117608 0.030236 -0.039328 1.312281 -0.038673 1 0 0 0 0 0 1 238686
-0.002058 0.000466 0.117612 0.025113 -0.137786 1.407292 -0.038705 1 0 0 0 0 0 1 239718
-0.002053 0.000443 0.117624 -0.040811 0.032465 1.307795 -0.038735 1 0 0 0 0 0 1 240656
-0.002050 0.000432 0.117628 -0.013936 -0.090872 1.400690 -0.038767 1 0 0 0 0 0 1 241679
-0.002048 0.000426 0.117630 0.006349 -0.173686 1.445899 -0.038798 1 0 0 0 0 0 1 242679
-0.002042 0.000406 0.117641 -0.052537 0.023221 1.317964 -0.038824 1 0 0 0 0 0 1 243516
-0.002039 0.000396 0.117645 -0.022840 -0.085052 1.399981 -0.038858 1 0 0 0 0 0 1 244600
-0.002038 0.000390 0.117646 -0.001286 -0.160101 1.441261 -0.038888 1 0 0 0 0 0 1 245568
-0.002050 0.000375 0.117667 0.192097 -0.018814 1.177030 -0.038918 1 0 0 0 0 0 1 246534
-0.002057 0.000367 0.117674 0.130727 -0.103606 1.328227 -0.038952 1 0 0 0 0 0 1 247605
-0.002060 0.000363 0.117677 0.085651 -0.161878 1.404981 -0.038986 1 0 0 0 0 0 1 248696
-0.002056 0.000343 0.117688 -0.007915 0.048122 1.289158 -0.039013 1 0 0 0 0 0 1 249555
-0.002054 0.000333 0.117692 0.004377 -0.053787 1.375246 -0.039047 1 0 0 0 0 0 1 250652
-0.002053 0.000328 0.117693 0.017233 -0.125632 1.417843 -0.039075 1 0 0 0 0 0 1 251554
-0.002052 0.000326 0.117694 0.024619 -0.163771 1.434463 -0.039106 1 0 0 0 0 0 1 252537
-0.002047 0.000307 0.117705 -0.041630 0.057886 1.296064 -0.039137 1 0 0 0 0 0 1 253543
-0.002063 0.000302 0.117718 0.236265 -0.097782 1.238604 -0.039169 1 0 0 0 0 0 1 254540
-0.002070 0.000299 0.117723 0.164547 -0.145200 1.348223 -0.039200 1 0 0 0 0 0 1 255536
-0.002069 0.000280 0.117735 0.038346 0.075178 1.254472 -0.039231 1 0 0 0 0 0 1 256541
-0.002068 0.000271 0.117739 0.032618 -0.021357 1.348809 -0.039262 1 0 0 0 0 0 1 257542
-0.002068 0.000266 0.117741 0.036338 -0.090468 1.394461 -0.039294 1 0 0 0 0 0 1 258540
-0.002063 0.000246 0.117752 -0.031036 0.114145 1.267250 -0.039325 1 0 0 0 0 0 1 259537
-0.002060 0.000236 0.117756 -0.005454 0.009151 1.348853 -0.039356 1 0 0 0 0 0 1 260536
-0.002058 0.000231 0.117757 0.014064 -0.064238 1.390022 -0.039387 1 0 0 0 0 0 1 261543
-0.002076 0.000233 0.117768 0.276900 -0.162825 1.271892 -0.039450 1 0 0 0 0 0 1 263544
-0.002080 0.000216 0.117782 0.120836 0.080417 1.203349 -0.039484 1 0 0 0 0 0 1 264646
-0.002082 0.000207 0.117787 0.080854 -0.000117 1.316303 -0.039513 1 0 0 0 0 0 1 265551
-0.002082 0.000203 0.117788 0.065655 -0.060743 1.369361 -0.039543 1 0 0 0 0 0 1 266515
-0.002101 0.000205 0.117799 0.311168 -0.152792 1.254374 -0.039575 1 0 0 0 0 0 1 267541
-0.002106 0.000189 0.117813 0.146320 0.093825 1.187165 -0.039606 1 0 0 0 0 0 1 268545
-0.002107 0.000181 0.117818 0.101970 0.014852 1.300649 -0.039638 1 0 0 0 0 0 1 269545
-0.002108 0.000176 0.117819 0.084616 -0.044976 1.354010 -0.039672 1 0 0 0 0 0 1 270662
-0.002109 0.000174 0.117820 0.076784 -0.077001 1.374336 -0.039703 1 0 0 0 0 0 1 271651
-0.002109 0.000173 0.117820 0.073104 -0.093263 1.382204 -0.039736 1 0 0 0 0 0 1 272691
-0.002128 0.000177 0.117830 0.323788 -0.161094 1.250378 -0.039768 1 0 0 0 0 0 1 273721
-0.002137 0.000179 0.117834 0.231515 -0.143851 1.321898 -0.039798 1 0 0 0 0 0 1 274680
-0.002136 0.000162 0.117845 0.094019 0.111706 1.214029 -0.039830 1 0 0 0 0 0 1 275704
-0.002136 0.000154 0.117850 0.082492 0.032530 1.302880 -0.039857 1 0 0 0 0 0 1 276554
-0.002136 0.000150 0.117851 0.083315 -0.027859 1.346620 -0.039886 1 0 0 0 0 0 1 277505
-0.002136 0.000148 0.117851 0.084721 -0.060184 1.363626 -0.039919 1 0 0 0 0 0 1 278536
-0.002154 0.000151 0.117861 0.338268 -0.136234 1.235134 -0.039952 1 0 0 0 0 0 1 279607
-0.002163 0.000153 0.117865 0.247347 -0.123142 1.307679 -0.039981 1 0 0 0 0 0 1 280541
-0.002168 0.000153 0.117866 0.180835 -0.111531 1.344941 -0.040014 1 0 0 0 0 0 1 281592
-0.002170 0.000154 0.117867 0.145753 -0.105266 1.359673 -0.040048 1 0 0 0 0 0 1 282692
-0.002171 0.000154 0.117867 0.128135 -0.102108 1.365341 -0.040075 1 0 0 0 0 0 1 283550
-0.002172 0.000154 0.117867 0.119409 -0.100577 1.368187 -0.040110 1 0 0 0 0 0 1 284658
-0.002172 0.000154 0.117867 0.115079 -0.099837 1.369703 -0.040138 1 0 0 0 0 0 1 285557
-0.002191 0.000159 0.117877 0.365786 -0.159191 1.235809 -0.040169 1 0 0 0 0 0 1 286536
-0.002200 0.000161 0.117880 0.273280 -0.137723 1.306475 -0.040200 1 0 0 0 0 0 1 287538
-0.002205 0.000162 0.117881 0.205958 -0.121895 1.342998 -0.040231 1 0 0 0 0 0 1 288543
-0.002202 0.000145 0.117892 0.100174 0.128613 1.212548 -0.040262 1 0 0 0 0 0 1 289537
-0.002200 0.000136 0.117896 0.106235 0.046330 1.292777 -0.040294 1 0 0 0 0 0 1 290537
-0.002199 0.000132 0.117897 0.116030 -0.015650 1.333435 -0.040325 1 0 0 0 0 0 1 291535
-0.002218 0.000134 0.117908 0.374925 -0.108469 1.214218 -0.040356 1 0 0 0 0 0 1 292542
-0.002227 0.000135 0.117911 0.286568 -0.103929 1.289946 -0.040387 1 0 0 0 0 0 1 293538
-0.002231 0.000136 0.117912 0.221366 -0.096606 1.328222 -0.040419 1 0 0 0 0 0 1 294539
-0.002233 0.000136 0.117913 0.186989 -0.092458 1.343201 -0.040450 1 0 0 0 0 0 1 295538
-0.002234 0.000136 0.117913 0.169880 -0.090442 1.350223 -0.040514 1 0 0 0 0 0 1 297576
-0.002253 0.000140 0.117923 0.414526 -0.149181 1.218040 -0.040547 1 0 0 0 0 0 1 298660
-0.002263 0.000143 0.117926 0.318759 -0.127357 1.288945 -0.040575 1 0 0 0 0 0 1 299550
-0.002268 0.000144 0.117927 0.249811 -0.111357 1.325527 -0.040605 1 0 0 0 0 0 1 300516
-0.002270 0.000144 0.117928 0.213549 -0.102899 1.339974 -0.040638 1 0 0 0 0 0 1 301550
-0.002271 0.000145 0.117928 0.195383 -0.098641 1.345711 -0.040669 1 0 0 0 0 0 1 302545
-0.002272 0.000145 0.117928 0.186400 -0.096544 1.348368 -0.040700 1 0 0 0 0 0 1 303544
-0.002272 0.000145 0.117928 0.181988 -0.095547 1.350081 -0.040735 1 0 0 0 0 0 1 304660
-0.002291 0.000149 0.117938 0.433233 -0.154875 1.216403 -0.040766 1 0 0 0 0 0 1 305656
-0.002300 0.000151 0.117941 0.340648 -0.133333 1.286842 -0.040798 1 0 0 0 0 0 1 306689
-0.002305 0.000153 0.117943 0.273296 -0.117465 1.323272 -0.040830 1 0 0 0 0 0 1 307708
-0.002307 0.000153 0.117943 0.237828 -0.109073 1.337558 -0.040861 1 0 0 0 0 0 1 308684
-0.002308 0.000153 0.117943 0.220087 -0.104858 1.343303 -0.040893 1 0 0 0 0 0 1 309707
-0.002309 0.000154 0.117943 0.211263 -0.102775 1.345720 -0.040917 1 0 0 0 0 0 1 310493
-0.002309 0.000154 0.117943 0.206989 -0.101768 1.347393 -0.040951 1 0 0 0 0 0 1 311578
-0.002309 0.000154 0.117943 0.204927 -0.101314 1.348647 -0.040983 1 0 0 0 0 0 1 312609
-0.002328 0.000158 0.117953 0.457535 -0.160972 1.214795 -0.041010 1 0 0 0 0 0 1 313477
-0.002337 0.000160 0.117956 0.365535 -0.139554 1.285196 -0.041046 1 0 0 0 0 0 1 314614
-0.002341 0.000161 0.117958 0.298481 -0.123778 1.321603 -0.041079 1 0 0 0 0 0 1 315684
-0.002344 0.000162 0.117958 0.263147 -0.115405 1.335769 -0.041106 1 0 0 0 0 0 1 316549
-0.002345 0.000162 0.117958 0.245499 -0.111223 1.341531 -0.041139 1 0 0 0 0 0 1 317608
-0.002345 0.000162 0.117958 0.236777 -0.109153 1.344146 -0.041170 1 0 0 0 0 0 1 318585
-0.002346 0.000162 0.117958 0.232498 -0.108157 1.345658 -0.041199 1 0 0 0 0 0 1 319522
-0.002346 0.000162 0.117958 0.230461 -0.107710 1.346876 -0.041231 1 0 0 0 0 0 1 320532
-0.002365 0.000167 0.117968 0.483323 -0.167411 1.213189 -0.041261 1 0 0 0 0 0 1 321487
-0.002374 0.000169 0.117971 0.391276 -0.145996 1.283393 -0.041293 1 0 0 0 0 0 1 322507
-0.002378 0.000170 0.117973 0.324233 -0.130201 1.319674 -0.041323 1 0 0 0 0 0 1 323492
-0.002381 0.000171 0.117973 0.288939 -0.121841 1.333964 -0.041355 1 0 0 0 0 0 1 324506
-0.002382 0.000171 0.117973 0.271298 -0.117657 1.339650 -0.041386 1 0 0 0 0 0 1 325508
-0.002377 0.000153 0.117984 0.192324 0.126969 1.197061 -0.041417 1 0 0 0 0 0 1 326490
-0.002375 0.000145 0.117987 0.211747 0.041612 1.273107 -0.041448 1 0 0 0 0 0 1 327489
-0.002374 0.000140 0.117989 0.228273 -0.021925 1.312302 -0.041479 1 0 0 0 0 0 1 328486
-0.002373 0.000138 0.117989 0.237598 -0.055827 1.327751 -0.041513 1 0 0 0 0 0 1 329566
-0.002391 0.000141 0.117999 0.496596 -0.132963 1.199299 -0.041550 1 0 0 0 0 0 1 330754
-0.002400 0.000143 0.118003 0.407514 -0.120261 1.270972 -0.041577 1 0 0 0 0 0 1 331602
-0.002405 0.000144 0.118004 0.341942 -0.108805 1.307725 -0.041605 1 0 0 0 0 0 1 332507
-0.002407 0.000144 0.118004 0.307423 -0.102613 1.322189 -0.041636 1 0 0 0 0 0 1 333503
-0.002408 0.000144 0.118004 0.290173 -0.099505 1.327916 -0.041667 1 0 0 0 0 0 1 334490
-0.002409 0.000144 0.118004 0.281671 -0.097987 1.330563 -0.041699 1 0 0 0 0 0 1 335497
-0.002404 0.000127 0.118015 0.207236 0.145542 1.186928 -0.041730 1 0 0 0 0 0 1 336496
-0.002420 0.000122 0.118029 0.483123 -0.000441 1.127889 -0.041761 1 0 0 0 0 0 1 337491
-0.002428 0.000120 0.118033 0.409119 -0.042990 1.236053 -0.041796 1 0 0 0 0 0 1 338631
-0.002432 0.000119 0.118035 0.352038 -0.061236 1.286591 -0.041828 1 0 0 0 0 0 1 339641
-0.002434 0.000118 0.118035 0.321938 -0.070098 1.305865 -0.041859 1 0 0 0 0 0 1 340636
-0.002435 0.000118 0.118035 0.306967 -0.074528 1.313258 -0.041890 1 0 0 0 0 0 1 341637
-0.002449 0.000104 0.118056 0.483671 0.106239 1.036730 -0.041922 1 0 0 0 0 0 1 342636
-0.002455 0.000098 0.118063 0.412018 0.040027 1.181708 -0.041952 1 0 0 0 0 0 1 343603
-0.002459 0.000094 0.118065 0.361893 -0.008791 1.256096 -0.041983 1 0 0 0 0 0 1 344595
-0.002460 0.000093 0.118066 0.336081 -0.034810 1.284709 -0.042015 1 0 0 0 0 0 1 345617
-0.002461 0.000092 0.118067 0.323372 -0.047990 1.295365 -0.042044 1 0 0 0 0 0 1 346562
-0.002475 0.000078 0.118087 0.501398 0.128550 1.019989 -0.042074 1 0 0 0 0 0 1 347503
-0.002482 0.000071 0.118094 0.430333 0.060095 1.165373 -0.042108 1 0 0 0 0 0 1 348597
-0.002485 0.000068 0.118097 0.380494 0.010147 1.239789 -0.042137 1 0 0 0 0 0 1 349519
-0.002487 0.000066 0.118097 0.354838 -0.016403 1.268424 -0.042169 1 0 0 0 0 0 1 350542
-0.002506 0.000069 0.118108 0.596961 -0.089853 1.144716 -0.042202 1 0 0 0 0 0 1 351609
-0.002511 0.000053 0.118122 0.428641 0.168014 1.072640 -0.042229 1 0 0 0 0 0 1 352479
-0.002513 0.000045 0.118127 0.382275 0.093953 1.184148 -0.042260 1 0 0 0 0 0 1 353473
-0.002532 0.000046 0.118138 0.619013 -0.023420 1.102286 -0.042293 1 0 0 0 0 0 1 354515
-0.002542 0.000046 0.118142 0.519111 -0.032864 1.191099 -0.042324 1 0 0 0 0 0 1 355514
-0.002547 0.000046 0.118143 0.448367 -0.032633 1.233862 -0.042355 1 0 0 0 0 0 1 356517
-0.002544 0.000028 0.118154 0.340989 0.211473 1.105213 -0.042387 1 0 0 0 0 0 1 357516
-0.002543 0.000019 0.118158 0.346110 0.125310 1.185847 -0.042418 1 0 0 0 0 0 1 358516
-0.002542 0.000015 0.118160 0.355590 0.061387 1.226579 -0.042449 1 0 0 0 0 0 1 359512
-0.002560 0.000017 0.118170 0.616513 -0.032676 1.108054 -0.042480 1 0 0 0 0 0 1 360511
-0.002564 0.000000 0.118184 0.457500 0.215019 1.037908 -0.042511 1 0 0 0 0 0 1 361511
-0.002566 -0.000008 0.118189 0.415798 0.135617 1.149946 -0.042544 1 0 0 0 0 0 1 362536
-0.002567 -0.000012 0.118190 0.400151 0.075612 1.202958 -0.042587 1 0 0 0 0 0 1 363922
-0.002586 -0.000010 0.118201 0.648404 -0.016441 1.088398 -0.042608 1 0 0 0 0 0 1 364596
-0.002595 -0.000009 0.118204 0.553419 -0.011409 1.164644 -0.042637 1 0 0 0 0 0 1 365528
-0.002595 -0.000026 0.118216 0.414585 0.240102 1.057984 -0.042670 1 0 0 0 0 0 1 366577
-0.002594 -0.000035 0.118220 0.402210 0.157874 1.146966 -0.042699 1 0 0 0 0 0 1 367512
-0.002594 -0.000039 0.118222 0.402877 0.096002 1.190691 -0.042730 1 0 0 0 0 0 1 368520
-0.002594 -0.000041 0.118222 0.404378 0.062999 1.207563 -0.042762 1 0 0 0 0 0 1 369516
-0.002594 -0.000042 0.118222 0.405504 0.046302 1.214079 -0.042793 1 0 0 0 0 0 1 370522
-0.002607 -0.000056 0.118243 0.591261 0.221915 0.937891 -0.042832 1 0 0 0 0 0 1 371774
-0.002614 -0.000063 0.118250 0.523421 0.152340 1.082140 -0.042864 1 0 0 0 0 0 1 372802
-0.002617 -0.000067 0.118252 0.475203 0.101896 1.155998 -0.042889 1 0 0 0 0 0 1 373596
-0.002619 -0.000068 0.118253 0.450474 0.075159 1.184561 -0.042925 1 0 0 0 0 0 1 374733
-0.002619 -0.000069 0.118253 0.438308 0.061656 1.195048 -0.042952 1 0 0 0 0 0 1 375603
-0.002620 -0.000070 0.118254 0.432462 0.054916 1.199183 -0.042980 1 0 0 0 0 0 1 376491
-0.002620 -0.000070 0.118254 0.429747 0.051565 1.201253 -0.043012 1 0 0 0 0 0 1 377519
-0.002620 -0.000070 0.118254 0.428558 0.049921 1.202539 -0.043043 1 0 0 0 0 0 1 378535
-0.002615 -0.000088 0.118264 0.357613 0.293324 1.058606 -0.043074 1 0 0 0 0 0 1 379515
-0.002612 -0.000097 0.118268 0.381110 0.206261 1.133664 -0.043110 1 0 0 0 0 0 1 380661
-0.002611 -0.000101 0.118269 0.399814 0.141931 1.172475 -0.043145 1 0 0 0 0 0 1 381771
-0.002610 -0.000103 0.118269 0.410217 0.107699 1.187398 -0.043168 1 0 0 0 0 0 1 382532
-0.002610 -0.000105 0.118270 0.415843 0.090425 1.193399 -0.043203 1 0 0 0 0 0 1 383646
-0.002610 -0.000105 0.118270 0.418826 0.081782 1.195936 -0.043232 1 0 0 0 0 0 1 384561
-0.002610 -0.000105 0.118270 0.420486 0.077489 1.197354 -0.043262 1 0 0 0 0 0 1 385514
-0.002610 -0.000106 0.118270 0.421477 0.075376 1.198418 -0.043293 1 0 0 0 0 0 1 386513
-0.002610 -0.000106 0.118270 0.422130 0.074343 1.199350 -0.043323 1 0 0 0 0 0 1 387492
-0.002609 -0.000106 0.118270 0.422620 0.073860 1.200255 -0.043355 1 0 0 0 0 0 1 388516
-0.002609 -0.000106 0.118270 0.423012 0.073630 1.201128 -0.043387 1 0 0 0 0 0 1 389513
-0.002609 -0.000106 0.118270 0.423344 0.073541 1.201977 -0.043417 1 0 0 0 0 0 1 390493
-0.002609 -0.000106 0.118270 0.423679 0.073537 1.202852 -0.043449 1 0 0 0 0 0 1 391503
-0.002609 -0.000106 0.118270 0.423996 0.073552 1.203719 -0.043480 1 0 0 0 0 0 1 392505
-0.002609 -0.000106 0.118270 0.424304 0.073603 1.204591 -0.043512 1 0 0 0 0 0 1 393513
-0.002609 -0.000106 0.118270 0.424612 0.073645 1.205462 -0.043543 1 0 0 0 0 0 1 394512
-0.002609 -0.000106 0.118270 0.424919 0.073686 1.206310 -0.043574 1 0 0 0 0 0 1 395506
-0.002609 -0.000106 0.118270 0.425454 0.073766 1.207823 -0.043628 1 0 0 0 0 0 1 397249
-0.002609 -0.000106 0.118270 0.425864 0.073835 1.208986 -0.043670 1 0 0 0 0 0 1 398593
-0.002609 -0.000106 0.118270 0.426143 0.073907 1.209806 -0.043700 1 0 0 0 0 0 1 399533
-0.002609 -0.000106 0.118270 0.426449 0.073939 1.210651 -0.043730 1 0 0 0 0 0 1 400516
-0.002609 -0.000106 0.118270 0.426752 0.074001 1.211512 -0.043762 1 0 0 0 0 0 1 401520
-0.002609 -0.000106 0.118270 0.427060 0.074044 1.212383 -0.043793 1 0 0 0 0 0 1 402520
-0.002609 -0.000106 0.118270 0.427358 0.074118 1.213254 -0.043824 1 0 0 0 0 0 1 403519
-0.002609 -0.000106 0.118270 0.427683 0.074153 1.214155 -0.043857 1 0 0 0 0 0 1 404567
-0.002609 -0.000106 0.118270 0.428033 0.074211 1.215146 -0.043893 1 0 0 0 0 0 1 405713
-0.002609 -0.000106 0.118270 0.428337 0.074275 1.216011 -0.043924 1 0 0 0 0 0 1 406721
-0.002609 -0.000106 0.118270 0.428581 0.074319 1.216724 -0.043949 1 0 0 0 0 0 1 407523
-0.002609 -0.000106 0.118270 0.428885 0.074372 1.217567 -0.043980 1 0 0 0 0 0 1 408518
-0.002609 -0.000106 0.118270 0.429192 0.074413 1.218436 -0.044012 1 0 0 0 0 0 1 409517
-0.002609 -0.000106 0.118270 0.429537 0.074484 1.219416 -0.044047 1 0 0 0 0 0 1 410657
-0.002609 -0.000106 0.118270 0.429790 0.074529 1.220157 -0.044073 1 0 0 0 0 0 1 411491
-0.002609 -0.000106 0.118270 0.430098 0.074583 1.221012 -0.044105 1 0 0 0 0 0 1 412500
-0.002609 -0.000106 0.118270 0.430427 0.074628 1.221942 -0.044138 1 0 0 0 0 0 1 413569
-0.002609 -0.000106 0.118270 0.430732 0.074686 1.222791 -0.044169 1 0 0 0 0 0 1 414542
-0.002609 -0.000106 0.118270 0.431034 0.074749 1.223705 -0.044202 1 0 0 0 0 0 1 415606
-0.002609 -0.000106 0.118270 0.431316 0.074782 1.224469 -0.044230 1 0 0 0 0 0 1 416489
-0.002609 -0.000106 0.118270 0.431631 0.074847 1.225363 -0.044262 1 0 0 0 0 0 1 417530
-0.002609 -0.000106 0.118270 0.431965 0.074901 1.226292 -0.044295 1 0 0 0 0 0 1 418590
-0.002609 -0.000106 0.118270 0.432221 0.074955 1.227073 -0.044324 1 0 0 0 0 0 1 419499
-0.002609 -0.000106 0.118270 0.432534 0.074994 1.227927 -0.044354 1 0 0 0 0 0 1 420486
-0.002609 -0.000106 0.118270 0.432840 0.075045 1.228791 -0.044386 1 0 0 0 0 0 1 421485
-0.002609 -0.000106 0.118270 0.433149 0.075117 1.229655 -0.044417 1 0 0 0 0 0 1 422484
-0.002609 -0.000106 0.118270 0.433441 0.075156 1.230534 -0.044448 1 0 0 0 0 0 1 423493
-0.002609 -0.000106 0.118270 0.433751 0.075215 1.231383 -0.044480 1 0 0 0 0 0 1 424488
-0.002609 -0.000106 0.118270 0.434057 0.075257 1.232247 -0.044511 1 0 0 0 0 0 1 425481
-0.002609 -0.000106 0.118270 0.434356 0.075331 1.233122 -0.044542 1 0 0 0 0 0 1 426484
-0.002609 -0.000106 0.118270 0.434670 0.075365 1.233989 -0.044573 1 0 0 0 0 0 1 427492
-0.002609 -0.000106 0.118270 0.434971 0.075426 1.234843 -0.044604 1 0 0 0 0 0 1 428488
-0.002609 -0.000106 0.118270 0.435282 0.075469 1.235725 -0.044636 1 0 0 0 0 0 1 429501
-0.002609 -0.000106 0.118270 0.435704 0.075553 1.236947 -0.044680 1 0 0 0 0 0 1 430898
-0.002609 -0.000106 0.118270 0.435911 0.075590 1.237514 -0.044701 1 0 0 0 0 0 1 431574
-0.002609 -0.000106 0.118270 0.436196 0.075628 1.238320 -0.044730 1 0 0 0 0 0 1 432500
-0.002609 -0.000106 0.118270 0.436486 0.075689 1.239145 -0.044760 1 0 0 0 0 0 1 433461
-0.002609 -0.000106 0.118270 0.436799 0.075744 1.240054 -0.044792 1 0 0 0 0 0 1 434490
-0.002609 -0.000106 0.118270 0.437106 0.075798 1.240909 -0.044824 1 0 0 0 0 0 1 435498
-0.002609 -0.000106 0.118270 0.437411 0.075839 1.241769 -0.044854 1 0 0 0 0 0 1 436487
-0.002609 -0.000106 0.118270 0.437719 0.075891 1.242643 -0.044886 1 0 0 0 0 0 1 437496
-0.002609 -0.000106 0.118270 0.438096 0.075980 1.243739 -0.044925 1 0 0 0 0 0 1 438756
-0.002609 -0.000106 0.118270 0.438415 0.076014 1.244620 -0.044957 1 0 0 0 0 0 1 439781
-0.002609 -0.000106 0.118270 0.438647 0.076064 1.245281 -0.044982 1 0 0 0 0 0 1 440553
-0.002609 -0.000106 0.118270 0.439012 0.076116 1.246312 -0.045019 1 0 0 0 0 0 1 441738
-0.002609 -0.000106 0.118270 0.439263 0.076182 1.247052 -0.045045 1 0 0 0 0 0 1 442585
-0.002609 -0.000106 0.118270 0.439538 0.076209 1.247810 -0.045073 1 0 0 0 0 0 1 443468
-0.002609 -0.000106 0.118270 0.439846 0.076272 1.248683 -0.045104 1 0 0 0 0 0 1 444486
-0.002609 -0.000106 0.118270 0.440154 0.076314 1.249554 -0.045136 1 0 0 0 0 0 1 445486
-0.002609 -0.000106 0.118270 0.440468 0.076379 1.250471 -0.045168 1 0 0 0 0 0 1 446530
-0.002609 -0.000106 0.118270 0.440792 0.076437 1.251370 -0.045201 1 0 0 0 0 0 1 447590
-0.002604 -0.000124 0.118280 0.370449 0.321455 1.107283 -0.045240 1 0 0 0 0 0 1 448838
-0.002602 -0.000132 0.118284 0.394085 0.235078 1.181656 -0.045260 1 0 0 0 0 0 1 449478
-0.002600 -0.000137 0.118285 0.412926 0.171073 1.220345 -0.045294 1 0 0 0 0 0 1 450546
-0.002600 -0.000139 0.118286 0.423445 0.137039 1.235392 -0.045324 1 0 0 0 0 0 1 451509
-0.002599 -0.000140 0.118286 0.429062 0.119863 1.241234 -0.045354 1 0 0 0 0 0 1 452464
-0.002599 -0.000141 0.118286 0.432077 0.111291 1.243837 -0.045385 1 0 0 0 0 0 1 453463
-0.002599 -0.000141 0.118286 0.433771 0.107043 1.245294 -0.045416 1 0 0 0 0 0 1 454465
-0.002599 -0.000141 0.118286 0.434758 0.104953 1.246347 -0.045447 1 0 0 0 0 0 1 455461
-0.002599 -0.000141 0.118286 0.435400 0.103944 1.247274 -0.045479 1 0 0 0 0 0 1 456460
-0.002599 -0.000141 0.118286 0.435887 0.103476 1.248162 -0.045510 1 0 0 0 0 0 1 457460
-0.002599 -0.000141 0.118286 0.436263 0.103278 1.249036 -0.045541 1 0 0 0 0 0 1 458467
-0.002599 -0.000141 0.118286 0.436603 0.103206 1.249883 -0.045572 1 0 0 0 0 0 1 459461
-0.002599 -0.000141 0.118286 0.436933 0.103208 1.250746 -0.045604 1 0 0 0 0 0 1 460460
-0.002599 -0.000141 0.118286 0.437243 0.103252 1.251599 -0.045635 1 0 0 0 0 0 1 461461
-0.002599 -0.000141 0.118286 0.437560 0.103313 1.252502 -0.045668 1 0 0 0 0 0 1 462508
-0.002599 -0.000141 0.118286 0.437969 0.103385 1.253647 -0.045710 1 0 0 0 0 0 1 463851
-0.002599 -0.000141 0.118286 0.438185 0.103440 1.254246 -0.045731 1 0 0 0 0 0 1 464542
-0.002599 -0.000141 0.118286 0.438445 0.103501 1.255045 -0.045760 1 0 0 0 0 0 1 465474
-0.002599 -0.000141 0.118286 0.438757 0.103581 1.255905 -0.045792 1 0 0 0 0 0 1 466493
-0.002599 -0.000141 0.118286 0.439052 0.103639 1.256743 -0.045823 1 0 0 0 0 0 1 467465
-0.002599 -0.000141 0.118286 0.439360 0.103717 1.257609 -0.045854 1 0 0 0 0 0 1 468467
-0.002599 -0.000141 0.118286 0.439641 0.103783 1.258467 -0.045885 1 0 0 0 0 0 1 469468
-0.002599 -0.000141 0.118286 0.439951 0.103851 1.259321 -0.045916 1 0 0 0 0 0 1 470471
-0.002599 -0.000141 0.118286 0.440300 0.103939 1.260299 -0.045952 1 0 0 0 0 0 1 471605
-0.002599 -0.000141 0.118286 0.440559 0.103994 1.261054 -0.045980 1 0 0 0 0 0 1 472493
-0.002594 -0.000159 0.118296 0.370075 0.349402 1.116925 -0.046018 1 0 0 0 0 0 1 473715
-0.002591 -0.000168 0.118300 0.393786 0.263087 1.191383 -0.046046 1 0 0 0 0 0 1 474602
-0.002590 -0.000173 0.118301 0.412655 0.199142 1.230143 -0.046083 1 0 0 0 0 0 1 475810
-0.002589 -0.000175 0.118302 0.423118 0.165131 1.245007 -0.046108 1 0 0 0 0 0 1 476584
-0.002589 -0.000176 0.118302 0.428721 0.147971 1.250845 -0.046137 1 0 0 0 0 0 1 477541
-0.002588 -0.000177 0.118302 0.431725 0.139418 1.253405 -0.046168 1 0 0 0 0 0 1 478527
-0.002588 -0.000177 0.118302 0.433413 0.135202 1.254870 -0.046200 1 0 0 0 0 0 1 479538
-0.002588 -0.000177 0.118302 0.434442 0.133135 1.256053 -0.046236 1 0 0 0 0 0 1 480688
-0.002588 -0.000177 0.118302 0.435059 0.132136 1.256914 -0.046265 1 0 0 0 0 0 1 481618
-0.002588 -0.000177 0.118302 0.435469 0.131677 1.257648 -0.046291 1 0 0 0 0 0 1 482456
-0.002588 -0.000177 0.118302 0.435887 0.131506 1.258561 -0.046324 1 0 0 0 0 0 1 483526
-0.002588 -0.000177 0.118302 0.436236 0.131469 1.259458 -0.046357 1 0 0 0 0 0 1 484573
-0.002588 -0.000177 0.118302 0.436528 0.131474 1.260232 -0.046386 1 0 0 0 0 0 1 485484
-0.002588 -0.000177 0.118302 0.436835 0.131524 1.261084 -0.046417 1 0 0 0 0 0 1 486487
-0.002588 -0.000177 0.118302 0.437133 0.131598 1.261939 -0.046448 1 0 0 0 0 0 1 487486
-0.002588 -0.000177 0.118302 0.437433 0.131675 1.262780 -0.046480 1 0 0 0 0 0 1 488491
-0.002588 -0.000177 0.118302 0.437722 0.131773 1.263636 -0.046511 1 0 0 0 0 0 1 489485
-0.002588 -0.000177 0.118302 0.438019 0.131852 1.264472 -0.046542 1 0 0 0 0 0 1 490484
-0.002588 -0.000177 0.118302 0.438314 0.131940 1.265322 -0.046573 1 0 0 0 0 0 1 491486
-0.002583 -0.000195 0.118313 0.367670 0.377640 1.121030 -0.046605 1 0 0 0 0 0 1 492493
-0.002580 -0.000204 0.118316 0.391402 0.291377 1.195473 -0.046636 1 0 0 0 0 0 1 493485
-0.002579 -0.000208 0.118317 0.410217 0.227437 1.233999 -0.046667 1 0 0 0 0 0 1 494488
-0.002578 -0.000211 0.118318 0.420764 0.193482 1.249128 -0.046702 1 0 0 0 0 0 1 495605
-0.002578 -0.000212 0.118318 0.426344 0.176337 1.254904 -0.046730 1 0 0 0 0 0 1 496509
-0.002578 -0.000212 0.118318 0.429381 0.167837 1.257572 -0.046765 1 0 0 0 0 0 1 497616
-0.002578 -0.000212 0.118318 0.431002 0.163603 1.258921 -0.046792 1 0 0 0 0 0 1 498499
-0.002578 -0.000213 0.118318 0.431979 0.161550 1.259915 -0.046822 1 0 0 0 0 0 1 499445
-0.002578 -0.000213 0.118318 0.432621 0.160580 1.260850 -0.046854 1 0 0 0 0 0 1 500473
-0.002578 -0.000213 0.118318 0.433096 0.160148 1.261717 -0.046885 1 0 0 0 0 0 1 501468
-0.002578 -0.000213 0.118318 0.433469 0.159982 1.262558 -0.046916 1 0 0 0 0 0 1 502463
-0.002578 -0.000213 0.118318 0.433809 0.159956 1.263453 -0.046949 1 0 0 0 0 0 1 503527
-0.002578 -0.000213 0.118318 0.434149 0.160014 1.264366 -0.046983 1 0 0 0 0 0 1 504612
-0.002578 -0.000213 0.118318 0.434445 0.160082 1.265193 -0.047014 1 0 0 0 0 0 1 505595
-0.002578 -0.000213 0.118318 0.434742 0.160176 1.266054 -0.047046 1 0 0 0 0 0 1 506610
-0.002578 -0.000213 0.118318 0.435033 0.160282 1.266900 -0.047077 1 0 0 0 0 0 1 507615
-0.002578 -0.000213 0.118318 0.435325 0.160365 1.267723 -0.047108 1 0 0 0 0 0 1 508602
-0.002578 -0.000213 0.118318 0.435576 0.160455 1.268451 -0.047135 1 0 0 0 0 0 1 509468
-0.002578 -0.000213 0.118318 0.435855 0.160570 1.269266 -0.047166 1 0 0 0 0 0 1 510445
-0.002578 -0.000213 0.118318 0.436167 0.160686 1.270196 -0.047200 1 0 0 0 0 0 1 511529
-0.002578 -0.000213 0.118318 0.436445 0.160777 1.270986 -0.047229 1 0 0 0 0 0 1 512481
-0.002578 -0.000213 0.118318 0.436727 0.160879 1.271804 -0.047260 1 0 0 0 0 0 1 513455
-0.002578 -0.000213 0.118318 0.437064 0.161003 1.272784 -0.047296 1 0 0 0 0 0 1 514621
-0.002578 -0.000213 0.118318 0.437372 0.161129 1.273706 -0.047330 1 0 0 0 0 0 1 515701
-0.002578 -0.000213 0.118318 0.437596 0.161213 1.274341 -0.047354 1 0 0 0 0 0 1 516478
-0.002578 -0.000213 0.118318 0.437910 0.161316 1.275248 -0.047388 1 0 0 0 0 0 1 517551
-0.002578 -0.000213 0.118318 0.438179 0.161427 1.276056 -0.047417 1 0 0 0 0 0 1 518496
-0.002578 -0.000213 0.118318 0.438460 0.161519 1.276854 -0.047447 1 0 0 0 0 0 1 519458
-0.002578 -0.000213 0.118318 0.438750 0.161624 1.277696 -0.047479 1 0 0 0 0 0 1 520461
-0.002578 -0.000213 0.118318 0.439039 0.161730 1.278536 -0.047510 1 0 0 0 0 0 1 521460
-0.002578 -0.000213 0.118318 0.439313 0.161851 1.279377 -0.047541 1 0 0 0 0 0 1 522461
-0.002578 -0.000213 0.118318 0.439625 0.161954 1.280231 -0.047573 1 0 0 0 0 0 1 523468
-0.002578 -0.000213 0.118318 0.439905 0.162050 1.281057 -0.047604 1 0 0 0 0 0 1 524457
-0.002565 -0.000199 0.118329 0.268600 -0.022111 1.132143 -0.047635 1 0 0 0 0 0 1 525448
-0.002559 -0.000193 0.118333 0.327424 0.042295 1.208754 -0.047666 1 0 0 0 0 0 1 526443
-0.002556 -0.000189 0.118334 0.372354 0.090313 1.248393 -0.047697 1 0 0 0 0 0 1 527445
-0.002554 -0.000188 0.118334 0.396807 0.115996 1.263846 -0.047728 1 0 0 0 0 0 1 528435
-0.002541 -0.000173 0.118345 0.237746 -0.055327 1.120178 -0.047759 1 0 0 0 0 0 1 529435
-0.002534 -0.000166 0.118349 0.303077 0.015664 1.199175 -0.047815 1 0 0 0 0 0 1 531226
-0.002530 -0.000163 0.118351 0.351230 0.066976 1.239633 -0.047856 1 0 0 0 0 0 1 532530
-0.002529 -0.000161 0.118351 0.377227 0.094275 1.255220 -0.047885 1 0 0 0 0 0 1 533466
-0.002515 -0.000147 0.118362 0.218822 -0.076383 1.111694 -0.047916 1 0 0 0 0 0 1 534445
-0.002509 -0.000139 0.118366 0.284351 -0.005034 1.189978 -0.047947 1 0 0 0 0 0 1 535447
-0.002505 -0.000136 0.118367 0.332629 0.046453 1.230155 -0.047978 1 0 0 0 0 0 1 536450
-0.002491 -0.000121 0.118378 0.186793 -0.110775 1.096309 -0.048009 1 0 0 0 0 0 1 537442
-0.002484 -0.000113 0.118382 0.258991 -0.032459 1.178195 -0.048051 1 0 0 0 0 0 1 538766
-0.002480 -0.000109 0.118384 0.310565 0.022509 1.219354 -0.048076 1 0 0 0 0 0 1 539563
-0.002478 -0.000107 0.118384 0.338385 0.051657 1.235492 -0.048111 1 0 0 0 0 0 1 540697
-0.002465 -0.000093 0.118395 0.180578 -0.118362 1.092173 -0.048138 1 0 0 0 0 0 1 541556
-0.002458 -0.000086 0.118399 0.246634 -0.046492 1.170465 -0.048174 1 0 0 0 0 0 1 542704
-0.002455 -0.000082 0.118400 0.295138 0.005246 1.210458 -0.048200 1 0 0 0 0 0 1 543555
-0.002440 -0.000067 0.118411 0.149134 -0.152150 1.076751 -0.048230 1 0 0 0 0 0 1 544511
-0.002433 -0.000059 0.118415 0.221371 -0.073738 1.158179 -0.048260 1 0 0 0 0 0 1 545465
-0.002429 -0.000055 0.118417 0.273018 -0.018704 1.199405 -0.048291 1 0 0 0 0 0 1 546448
-0.002415 -0.000040 0.118428 0.128510 -0.174586 1.066213 -0.048322 1 0 0 0 0 0 1 547454
-0.002408 -0.000032 0.118432 0.201573 -0.095318 1.147786 -0.048355 1 0 0 0 0 0 1 548510
-0.002404 -0.000029 0.118433 0.253655 -0.039872 1.189029 -0.048386 1 0 0 0 0 0 1 549494
-0.002390 -0.000013 0.118445 0.109202 -0.195669 1.055938 -0.048418 1 0 0 0 0 0 1 550505
-0.002382 -0.000006 0.118448 0.182415 -0.116272 1.137495 -0.048453 1 0 0 0 0 0 1 551635
-0.002379 -0.000002 0.118450 0.234509 -0.060761 1.178582 -0.048480 1 0 0 0 0 0 1 552497
-0.002377 0.000000 0.118450 0.262535 -0.031402 1.194565 -0.048511 1 0 0 0 0 0 1 553510
-0.002382 0.000019 0.118471 0.361429 -0.262349 0.915817 -0.048542 1 0 0 0 0 0 1 554479
-0.002385 0.000028 0.118478 0.336641 -0.169260 1.062228 -0.048572 1 0 0 0 0 0 1 555453
-0.002386 0.000033 0.118481 0.318512 -0.101741 1.137327 -0.048603 1 0 0 0 0 0 1 556445
-0.002374 0.000049 0.118492 0.136858 -0.251262 1.017197 -0.048634 1 0 0 0 0 0 1 557444
-0.002368 0.000057 0.118496 0.191502 -0.168461 1.103056 -0.048666 1 0 0 0 0 0 1 558469
-0.002365 0.000061 0.118498 0.234384 -0.111273 1.145757 -0.048698 1 0 0 0 0 0 1 559472
-0.002350 0.000076 0.118509 0.085003 -0.266616 1.013394 -0.048729 1 0 0 0 0 0 1 560462
-0.002343 0.000084 0.118513 0.155980 -0.186693 1.094795 -0.048759 1 0 0 0 0 0 1 561443
-0.002340 0.000088 0.118514 0.207000 -0.130961 1.135969 -0.048791 1 0 0 0 0 0 1 562469
-0.002325 0.000103 0.118525 0.061560 -0.287147 1.003162 -0.048822 1 0 0 0 0 0 1 563463
-0.002318 0.000111 0.118529 0.134575 -0.207571 1.084324 -0.048854 1 0 0 0 0 0 1 564464
-0.002314 0.000115 0.118531 0.186776 -0.152046 1.126080 -0.048915 1 0 0 0 0 0 1 566429
-0.002312 0.000117 0.118531 0.214730 -0.122720 1.142075 -0.048951 1 0 0 0 0 0 1 567588
-0.002299 0.000131 0.118542 0.056033 -0.293681 0.999448 -0.048979 1 0 0 0 0 0 1 568476
-0.002311 0.000143 0.118556 0.379598 -0.282232 0.940901 -0.049010 1 0 0 0 0 0 1 569473
-0.002317 0.000149 0.118560 0.337313 -0.209234 1.049323 -0.049042 1 0 0 0 0 0 1 570474
-0.002307 0.000165 0.118573 0.123707 -0.351947 0.951381 -0.049073 1 0 0 0 0 0 1 571470
-0.002302 0.000173 0.118577 0.160932 -0.264898 1.045498 -0.049104 1 0 0 0 0 0 1 572468
-0.002299 0.000177 0.118579 0.194987 -0.205579 1.091198 -0.049139 1 0 0 0 0 0 1 573604
-0.002298 0.000179 0.118579 0.213953 -0.174387 1.108704 -0.049172 1 0 0 0 0 0 1 574664
-0.002285 0.000194 0.118590 0.050594 -0.344705 0.966836 -0.049204 1 0 0 0 0 0 1 575680
-0.002278 0.000201 0.118594 0.114631 -0.272015 1.044321 -0.049230 1 0 0 0 0 0 1 576494
-0.002275 0.000205 0.118595 0.162168 -0.219951 1.084219 -0.049266 1 0 0 0 0 0 1 577668
-0.002261 0.000220 0.118606 0.014475 -0.378527 0.951147 -0.049293 1 0 0 0 0 0 1 578506
-0.002253 0.000228 0.118610 0.086697 -0.299774 1.031862 -0.049324 1 0 0 0 0 0 1 579522
-0.002250 0.000232 0.118611 0.138322 -0.244614 1.072637 -0.049353 1 0 0 0 0 0 1 580425
-0.002248 0.000233 0.118612 0.166041 -0.215546 1.088448 -0.049385 1 0 0 0 0 0 1 581464
-0.002247 0.000234 0.118612 0.180255 -0.200933 1.094618 -0.049422 1 0 0 0 0 0 1 582664
-0.002234 0.000248 0.118623 0.013991 -0.379935 0.948753 -0.049449 1 0 0 0 0 0 1 583501
-0.002232 0.000273 0.118616 0.148319 -0.557613 1.171495 -0.049481 1 0 0 0 0 0 1 584547
-0.002232 0.000286 0.118614 0.171508 -0.421926 1.136931 -0.049512 1 0 0 0 0 0 1 585540
-0.002219 0.000305 0.118624 0.004712 -0.518132 0.966062 -0.049542 1 0 0 0 0 0 1 586488
-0.002212 0.000315 0.118627 0.066583 -0.405852 1.032155 -0.049571 1 0 0 0 0 0 1 587423
-0.002209 0.000320 0.118628 0.112854 -0.333776 1.067810 -0.049602 1 0 0 0 0 0 1 588416
-0.002207 0.000323 0.118629 0.137828 -0.296242 1.081809 -0.049634 1 0 0 0 0 0 1 589447
-0.002194 0.000337 0.118639 -0.023084 -0.463978 0.939142 -0.049665 1 0 0 0 0 0 1 590419
-0.002187 0.000345 0.118643 0.042589 -0.389591 1.016025 -0.049697 1 0 0 0 0 0 1 591434
-0.002184 0.000348 0.118644 0.090868 -0.336697 1.055492 -0.049728 1 0 0 0 0 0 1 592436
-0.002169 0.000364 0.118656 -0.056937 -0.495470 0.922857 -0.049759 1 0 0 0 0 0 1 593421
-0.002162 0.000372 0.118659 0.015572 -0.416387 1.003212 -0.049790 1 0 0 0 0 0 1 594439
-0.002158 0.000375 0.118661 0.067330 -0.361140 1.043866 -0.049822 1 0 0 0 0 0 1 595438
-0.002157 0.000377 0.118661 0.095061 -0.332057 1.059568 -0.049853 1 0 0 0 0 0 1 596440
-0.002162 0.000396 0.118682 0.192903 -0.565313 0.781281 -0.049888 1 0 0 0 0 0 1 597553
-0.002164 0.000406 0.118689 0.168589 -0.471625 0.926808 -0.049916 1 0 0 0 0 0 1 598451
-0.002165 0.000410 0.118692 0.150623 -0.404009 1.001569 -0.049950 1 0 0 0 0 0 1 599537
-0.002166 0.000413 0.118692 0.141578 -0.368235 1.030118 -0.049978 1 0 0 0 0 0 1 600454
-0.002153 0.000427 0.118703 -0.036766 -0.537258 0.892862 -0.050010 1 0 0 0 0 0 1 601449
-0.002147 0.000435 0.118707 0.020441 -0.463211 0.971297 -0.050040 1 0 0 0 0 0 1 602440
-0.002144 0.000438 0.118709 0.064501 -0.410527 1.011275 -0.050072 1 0 0 0 0 0 1 603443
-0.002130 0.000454 0.118720 -0.085750 -0.569815 0.879052 -0.050103 1 0 0 0 0 0 1 604441
-0.002123 0.000462 0.118724 -0.014223 -0.490747 0.959340 -0.050140 1 0 0 0 0 0 1 605632
-0.002119 0.000465 0.118725 0.037023 -0.435492 0.999867 -0.050169 1 0 0 0 0 0 1 606548
-0.002117 0.000467 0.118725 0.064511 -0.406465 1.015555 -0.050202 1 0 0 0 0 0 1 607622
-0.002104 0.000482 0.118736 -0.095724 -0.579102 0.873849 -0.050230 1 0 0 0 0 0 1 608518
-0.002097 0.000489 0.118740 -0.029298 -0.506722 0.950625 -0.050265 1 0 0 0 0 0 1 609627
-0.002093 0.000493 0.118741 0.019345 -0.454881 0.989988 -0.050297 1 0 0 0 0 0 1 610650
-0.002092 0.000494 0.118742 0.045503 -0.427477 1.005063 -0.050321 1 0 0 0 0 0 1 611421
-0.002078 0.000509 0.118752 -0.115521 -0.601133 0.863418 -0.050355 1 0 0 0 0 0 1 612489
-0.002071 0.000516 0.118756 -0.049417 -0.529119 0.939932 -0.050383 1 0 0 0 0 0 1 613402
-0.002068 0.000520 0.118758 -0.000916 -0.477496 0.979309 -0.050418 1 0 0 0 0 0 1 614536
-0.002053 0.000535 0.118769 -0.149359 -0.637715 0.847123 -0.050450 1 0 0 0 0 0 1 615530
-0.002046 0.000543 0.118772 -0.076669 -0.558760 0.926932 -0.050478 1 0 0 0 0 0 1 616439
-0.002042 0.000547 0.118774 -0.024839 -0.503640 0.967351 -0.050509 1 0 0 0 0 0 1 617446
-0.002041 0.000549 0.118774 0.002897 -0.474699 0.982973 -0.050543 1 0 0 0 0 0 1 618517
-0.002040 0.000550 0.118774 0.017046 -0.460196 0.988828 -0.050572 1 0 0 0 0 0 1 619435
-0.002039 0.000550 0.118774 0.024186 -0.453084 0.991263 -0.050602 1 0 0 0 0 0 1 620409
-0.002026 0.000564 0.118785 -0.146870 -0.637272 0.845233 -0.050633 1 0 0 0 0 0 1 621410
-0.002038 0.000575 0.118799 0.172205 -0.631582 0.783115 -0.050664 1 0 0 0 0 0 1 622382
-0.002044 0.000581 0.118803 0.127692 -0.561001 0.890568 -0.050696 1 0 0 0 0 0 1 623414
-0.002047 0.000584 0.118805 0.085905 -0.519255 0.940842 -0.050727 1 0 0 0 0 0 1 624411
-0.002036 0.000599 0.118816 -0.111363 -0.685661 0.812641 -0.050758 1 0 0 0 0 0 1 625411
-0.002030 0.000606 0.118820 -0.063253 -0.609733 0.893656 -0.050790 1 0 0 0 0 0 1 626409
-0.002028 0.000610 0.118821 -0.023731 -0.556136 0.934457 -0.050821 1 0 0 0 0 0 1 627414
-0.002026 0.000612 0.118822 -0.002157 -0.527955 0.950170 -0.050852 1 0 0 0 0 0 1 628410
-0.002025 0.000613 0.118822 0.008906 -0.513903 0.956089 -0.050883 1 0 0 0 0 0 1 629409
-0.002025 0.000613 0.118822 0.014495 -0.507047 0.958595 -0.050918 1 0 0 0 0 0 1 630517
-0.002012 0.000627 0.118833 -0.157565 -0.691630 0.812654 -0.050947 1 0 0 0 0 0 1 631461
-0.002006 0.000634 0.118836 -0.096695 -0.624744 0.887375 -0.050981 1 0 0 0 0 0 1 632538
-0.002002 0.000637 0.118838 -0.050837 -0.575630 0.925918 -0.051010 1 0 0 0 0 0 1 633458
-0.002001 0.000639 0.118838 -0.026118 -0.549721 0.940839 -0.051040 1 0 0 0 0 0 1 634439
-0.001987 0.000653 0.118849 -0.188495 -0.724815 0.799456 -0.051072 1 0 0 0 0 0 1 635450
-0.001980 0.000661 0.118853 -0.122660 -0.653066 0.875609 -0.051103 1 0 0 0 0 0 1 636447
-0.001977 0.000664 0.118854 -0.074294 -0.601542 0.914677 -0.051134 1 0 0 0 0 0 1 637441
-0.001975 0.000666 0.118854 -0.048336 -0.574501 0.929890 -0.051172 1 0 0 0 0 0 1 638638
-0.001974 0.000667 0.118855 -0.035089 -0.560972 0.935566 -0.051201 1 0 0 0 0 0 1 639574
-0.001974 0.000667 0.118855 -0.028424 -0.554353 0.937870 -0.051230 1 0 0 0 0 0 1 640495
-0.001974 0.000668 0.118855 -0.025082 -0.551286 0.939167 -0.051267 1 0 0 0 0 0 1 641688
-0.001974 0.000668 0.118855 -0.023403 -0.549839 0.939860 -0.051293 1 0 0 0 0 0 1 642522
-0.001961 0.000681 0.118865 -0.197743 -0.737531 0.793647 -0.051329 1 0 0 0 0 0 1 643683
-0.001954 0.000688 0.118869 -0.137826 -0.671879 0.867825 -0.051354 1 0 0 0 0 0 1 644457
-0.001951 0.000692 0.118870 -0.092444 -0.623474 0.906269 -0.051386 1 0 0 0 0 0 1 645489
-0.001950 0.000693 0.118871 -0.067997 -0.597907 0.921110 -0.051415 1 0 0 0 0 0 1 646431
-0.001949 0.000694 0.118871 -0.055526 -0.585194 0.926767 -0.051448 1 0 0 0 0 0 1 647473
-0.001948 0.000695 0.118871 -0.049238 -0.579006 0.929077 -0.051479 1 0 0 0 0 0 1 648469
-0.001948 0.000695 0.118871 -0.046098 -0.576112 0.930313 -0.051514 1 0 0 0 0 0 1 649583
-0.001948 0.000695 0.118871 -0.044532 -0.574797 0.931027 -0.051541 1 0 0 0 0 0 1 650461
-0.001935 0.000709 0.118882 -0.219082 -0.762684 0.784831 -0.051575 1 0 0 0 0 0 1 651549
-0.001929 0.000715 0.118885 -0.159174 -0.697086 0.859011 -0.051603 1 0 0 0 0 0 1 652456
-0.001926 0.000719 0.118886 -0.113807 -0.648679 0.897385 -0.051634 1 0 0 0 0 0 1 653435
-0.001924 0.000721 0.118887 -0.089370 -0.623144 0.912233 -0.051665 1 0 0 0 0 0 1 654438
-0.001923 0.000721 0.118887 -0.076907 -0.610421 0.917838 -0.051696 1 0 0 0 0 0 1 655420
-0.001923 0.000722 0.118887 -0.070643 -0.604250 0.920156 -0.051728 1 0 0 0 0 0 1 656440
-0.001923 0.000722 0.118887 -0.067515 -0.601359 0.921322 -0.051759 1 0 0 0 0 0 1 657436
-0.001922 0.000722 0.118887 -0.065973 -0.600082 0.922084 -0.051790 1 0 0 0 0 0 1 658439
-0.001922 0.000722 0.118887 -0.065215 -0.599621 0.922718 -0.051822 1 0 0 0 0 0 1 659434
-0.001922 0.000722 0.118887 -0.064858 -0.599584 0.923296 -0.051853 1 0 0 0 0 0 1 660438
-0.001922 0.000722 0.118887 -0.064692 -0.599730 0.923860 -0.051884 1 0 0 0 0 0 1 661433
-0.001922 0.000722 0.118887 -0.064636 -0.599994 0.924429 -0.051916 1 0 0 0 0 0 1 662440
-0.001922 0.000722 0.118887 -0.064657 -0.600685 0.925553 -0.051979 1 0 0 0 0 0 1 664480
-0.001922 0.000722 0.118887 -0.064682 -0.601044 0.926160 -0.052013 1 0 0 0 0 0 1 665561
-0.001922 0.000722 0.118887 -0.064707 -0.601346 0.926649 -0.052040 1 0 0 0 0 0 1 666428
-0.001922 0.000722 0.118887 -0.064733 -0.601706 0.927194 -0.052071 1 0 0 0 0 0 1 667417
-0.001922 0.000722 0.118887 -0.064767 -0.602056 0.927764 -0.052103 1 0 0 0 0 0 1 668442
-0.001922 0.000722 0.118887 -0.064802 -0.602427 0.928327 -0.052134 1 0 0 0 0 0 1 669442
-0.001922 0.000722 0.118887 -0.064852 -0.602789 0.928875 -0.052166 1 0 0 0 0 0 1 670450
-0.001922 0.000722 0.118887 -0.064886 -0.603195 0.929509 -0.052201 1 0 0 0 0 0 1 671567
-0.001922 0.000722 0.118887 -0.064927 -0.603549 0.930066 -0.052232 1 0 0 0 0 0 1 672577
-0.001922 0.000722 0.118887 -0.064967 -0.603963 0.930695 -0.052267 1 0 0 0 0 0 1 673696
-0.001922 0.000722 0.118887 -0.065008 -0.604239 0.931109 -0.052291 1 0 0 0 0 0 1 674464
-0.001922 0.000722 0.118887 -0.065049 -0.604667 0.931788 -0.052329 1 0 0 0 0 0 1 675674
-0.001922 0.000722 0.118887 -0.065077 -0.604977 0.932256 -0.052355 1 0 0 0 0 0 1 676503
-0.001922 0.000722 0.118887 -0.065115 -0.605298 0.932761 -0.052384 1 0 0 0 0 0 1 677421
-0.001917 0.000704 0.118898 -0.137205 -0.359195 0.784930 -0.052414 1 0 0 0 0 0 1 678398
-0.001914 0.000695 0.118902 -0.113496 -0.444307 0.859782 -0.052448 1 0 0 0 0 0 1 679476
-0.001913 0.000691 0.118903 -0.095010 -0.508052 0.898472 -0.052478 1 0 0 0 0 0 1 680444
-0.001912 0.000689 0.118903 -0.084876 -0.542265 0.913393 -0.052507 1 0 0 0 0 0 1 681360
-0.001912 0.000688 0.118903 -0.079662 -0.559868 0.919142 -0.052543 1 0 0 0 0 0 1 682536
-0.001912 0.000687 0.118903 -0.077043 -0.568873 0.921517 -0.052578 1 0 0 0 0 0 1 683645
-0.001912 0.000687 0.118903 -0.075725 -0.573448 0.922556 -0.052602 1 0 0 0 0 0 1 684408
-0.001912 0.000687 0.118903 -0.075093 -0.575994 0.923371 -0.052637 1 0 0 0 0 0 1 685525
-0.001912 0.000687 0.118903 -0.074802 -0.577392 0.923942 -0.052665 1 0 0 0 0 0 1 686435
-0.001912 0.000687 0.118903 -0.074668 -0.578270 0.924500 -0.052696 1 0 0 0 0 0 1 687403
-0.001912 0.000687 0.118903 -0.074621 -0.578879 0.925064 -0.052727 1 0 0 0 0 0 1 688409
-0.001912 0.000687 0.118903 -0.074620 -0.579357 0.925600 -0.052758 1 0 0 0 0 0 1 689393
-0.001912 0.000686 0.118903 -0.074648 -0.579759 0.926162 -0.052789 1 0 0 0 0 0 1 690406
-0.001912 0.000686 0.118903 -0.074681 -0.580141 0.926715 -0.052821 1 0 0 0 0 0 1 691411
-0.001912 0.000686 0.118903 -0.074717 -0.580508 0.927256 -0.052852 1 0 0 0 0 0 1 692410
-0.001912 0.000686 0.118903 -0.074761 -0.580856 0.927808 -0.052884 1 0 0 0 0 0 1 693418
-0.001912 0.000686 0.118903 -0.074801 -0.581201 0.928347 -0.052914 1 0 0 0 0 0 1 694389
-0.001912 0.000686 0.118903 -0.074844 -0.581544 0.928894 -0.052945 1 0 0 0 0 0 1 695385
-0.001912 0.000686 0.118903 -0.074888 -0.581887 0.929443 -0.052976 1 0 0 0 0 0 1 696385
-0.001912 0.000686 0.118903 -0.074937 -0.582228 0.929999 -0.053008 1 0 0 0 0 0 1 697412
-0.001912 0.000686 0.118903 -0.075008 -0.582756 0.930811 -0.053055 1 0 0 0 0 0 1 698895
-0.001912 0.000686 0.118903 -0.075024 -0.582932 0.931109 -0.053071 1 0 0 0 0 0 1 699427
-0.001912 0.000686 0.118903 -0.075069 -0.583287 0.931679 -0.053104 1 0 0 0 0 0 1 700464
-0.001912 0.000686 0.118903 -0.075111 -0.583613 0.932200 -0.053133 1 0 0 0 0 0 1 701414
-0.001912 0.000686 0.118903 -0.075154 -0.583949 0.932737 -0.053164 1 0 0 0 0 0 1 702393
-0.001912 0.000686 0.118903 -0.075210 -0.584290 0.933271 -0.053195 1 0 0 0 0 0 1 703393
-0.001906 0.000669 0.118914 -0.147411 -0.337802 0.785433 -0.053227 1 0 0 0 0 0 1 704393
-0.001904 0.000660 0.118918 -0.123716 -0.422822 0.860134 -0.053258 1 0 0 0 0 0 1 705397
-0.001902 0.000655 0.118919 -0.105243 -0.486579 0.898838 -0.053292 1 0 0 0 0 0 1 706486
-0.001902 0.000653 0.118920 -0.095131 -0.520824 0.913838 -0.053327 1 0 0 0 0 0 1 707617
-0.001901 0.000652 0.118920 -0.089927 -0.538337 0.919509 -0.053360 1 0 0 0 0 0 1 708678
-0.001901 0.000651 0.118920 -0.087299 -0.547235 0.921727 -0.053386 1 0 0 0 0 0 1 709507
-0.001901 0.000651 0.118920 -0.085988 -0.551879 0.922851 -0.053416 1 0 0 0 0 0 1 710456
-0.001901 0.000651 0.118920 -0.085360 -0.554361 0.923611 -0.053448 1 0 0 0 0 0 1 711468
-0.001901 0.000651 0.118920 -0.085083 -0.555766 0.924229 -0.053480 1 0 0 0 0 0 1 712489
-0.001901 0.000651 0.118920 -0.084943 -0.556595 0.924749 -0.053508 1 0 0 0 0 0 1 713391
-0.001896 0.000633 0.118931 -0.157154 -0.310183 0.777052 -0.053544 1 0 0 0 0 0 1 714552
-0.001893 0.000624 0.118934 -0.133420 -0.395317 0.851621 -0.053572 1 0 0 0 0 0 1 715461
-0.001892 0.000620 0.118935 -0.114907 -0.459078 0.890163 -0.053601 1 0 0 0 0 0 1 716360
-0.001891 0.000617 0.118936 -0.104779 -0.493341 0.905164 -0.053636 1 0 0 0 0 0 1 717501
-0.001891 0.000616 0.118936 -0.099588 -0.510848 0.910781 -0.053667 1 0 0 0 0 0 1 718502
-0.001890 0.000616 0.118936 -0.096960 -0.519741 0.913017 -0.053695 1 0 0 0 0 0 1 719377
-0.001890 0.000615 0.118936 -0.095649 -0.524383 0.914183 -0.053727 1 0 0 0 0 0 1 720407
-0.001890 0.000615 0.118936 -0.095033 -0.526852 0.914923 -0.053758 1 0 0 0 0 0 1 721411
-0.001890 0.000615 0.118936 -0.094758 -0.528245 0.915528 -0.053790 1 0 0 0 0 0 1 722414
-0.001890 0.000615 0.118936 -0.094632 -0.529079 0.916088 -0.053821 1 0 0 0 0 0 1 723417
-0.001890 0.000615 0.118936 -0.094607 -0.529674 0.916623 -0.053852 1 0 0 0 0 0 1 724411
-0.001890 0.000615 0.118936 -0.094615 -0.530104 0.917169 -0.053883 1 0 0 0 0 0 1 725409
-0.001890 0.000615 0.118936 -0.094657 -0.530485 0.917693 -0.053915 1 0 0 0 0 0 1 726413
-0.001885 0.000597 0.118947 -0.167011 -0.283514 0.769956 -0.053946 1 0 0 0 0 0 1 727418
-0.001882 0.000588 0.118951 -0.143303 -0.368554 0.844456 -0.053977 1 0 0 0 0 0 1 728413
-0.001881 0.000584 0.118952 -0.124823 -0.432281 0.883051 -0.054010 1 0 0 0 0 0 1 729478
-0.001880 0.000582 0.118952 -0.114731 -0.466489 0.898019 -0.054046 1 0 0 0 0 0 1 730612
-0.001880 0.000580 0.118952 -0.109530 -0.483944 0.903604 -0.054076 1 0 0 0 0 0 1 731561
-0.001880 0.000580 0.118952 -0.106901 -0.492803 0.905801 -0.054101 1 0 0 0 0 0 1 732382
-0.001880 0.000580 0.118952 -0.105629 -0.497408 0.906936 -0.054132 1 0 0 0 0 0 1 733376
-0.001880 0.000579 0.118952 -0.105004 -0.499863 0.907686 -0.054165 1 0 0 0 0 0 1 734415
-0.001880 0.000579 0.118953 -0.104730 -0.501249 0.908290 -0.054196 1 0 0 0 0 0 1 735420
-0.001880 0.000579 0.118953 -0.104616 -0.502074 0.908834 -0.054227 1 0 0 0 0 0 1 736421
-0.001880 0.000579 0.118953 -0.104587 -0.502636 0.909388 -0.054260 1 0 0 0 0 0 1 737455
-0.001880 0.000579 0.118953 -0.104612 -0.503110 0.909988 -0.054296 1 0 0 0 0 0 1 738609
-0.001880 0.000579 0.118953 -0.104659 -0.503496 0.910581 -0.054330 1 0 0 0 0 0 1 739715
-0.001880 0.000579 0.118953 -0.104696 -0.503740 0.910969 -0.054354 1 0 0 0 0 0 1 740465
-0.001880 0.000579 0.118953 -0.104759 -0.504106 0.911581 -0.054391 1 0 0 0 0 0 1 741646
-0.001880 0.000579 0.118953 -0.104807 -0.504368 0.912037 -0.054418 1 0 0 0 0 0 1 742506
-0.001880 0.000579 0.118953 -0.104877 -0.504706 0.912647 -0.054454 1 0 0 0 0 0 1 743669
-0.001880 0.000579 0.118953 -0.104922 -0.504926 0.913045 -0.054478 1 0 0 0 0 0 1 744429
-0.001880 0.000579 0.118953 -0.104980 -0.505205 0.913550 -0.054508 1 0 0 0 0 0 1 745392
-0.001880 0.000579 0.118953 -0.105040 -0.505492 0.914070 -0.054539 1 0 0 0 0 0 1 746385
-0.001880 0.000579 0.118953 -0.105105 -0.505804 0.914635 -0.054573 1 0 0 0 0 0 1 747464
-0.001880 0.000579 0.118953 -0.105177 -0.506118 0.915180 -0.054605 1 0 0 0 0 0 1 748517
-0.001880 0.000579 0.118953 -0.105243 -0.506465 0.915827 -0.054644 1 0 0 0 0 0 1 749742
-0.001880 0.000579 0.118953 -0.105284 -0.506665 0.916191 -0.054665 1 0 0 0 0 0 1 750436
-0.001880 0.000579 0.118953 -0.105346 -0.506963 0.916729 -0.054697 1 0 0 0 0 0 1 751463
-0.001880 0.000579 0.118953 -0.105408 -0.507259 0.917266 -0.054729 1 0 0 0 0 0 1 752488
-0.001880 0.000579 0.118953 -0.105470 -0.507530 0.917733 -0.054758 1 0 0 0 0 0 1 753392
-0.001880 0.000579 0.118953 -0.105524 -0.507816 0.918271 -0.054789 1 0 0 0 0 0 1 754408
-0.001880 0.000579 0.118953 -0.105584 -0.508106 0.918797 -0.054821 1 0 0 0 0 0 1 755411
-0.001880 0.000579 0.118953 -0.105644 -0.508395 0.919320 -0.054852 1 0 0 0 0 0 1 756410
-0.001880 0.000579 0.118953 -0.105699 -0.508688 0.919837 -0.054883 1 0 0 0 0 0 1 757384
-0.001880 0.000579 0.118953 -0.105772 -0.508986 0.920365 -0.054915 1 0 0 0 0 0 1 758415
-0.001880 0.000579 0.118953 -0.105824 -0.509259 0.920879 -0.054945 1 0 0 0 0 0 1 759387
-0.001880 0.000579 0.118953 -0.105884 -0.509548 0.921404 -0.054976 1 0 0 0 0 0 1 760388
-0.001880 0.000579 0.118953 -0.105943 -0.509836 0.921925 -0.055007 1 0 0 0 0 0 1 761383
-0.001880 0.000579 0.118953 -0.106012 -0.510136 0.922445 -0.055039 1 0 0 0 0 0 1 762389
-0.001880 0.000579 0.118953 -0.106066 -0.510419 0.922978 -0.055070 1 0 0 0 0 0 1 763395
-0.001880 0.000579 0.118953 -0.106162 -0.510886 0.923823 -0.055121 1 0 0 0 0 0 1 765008
-0.001880 0.000579 0.118953 -0.106181 -0.510979 0.923993 -0.055131 1 0 0 0 0 0 1 765332
-0.001880 0.000579 0.118953 -0.106249 -0.511306 0.924585 -0.055166 1 0 0 0 0 0 1 766461
-0.001880 0.000579 0.118953 -0.106309 -0.511592 0.925066 -0.055195 1 0 0 0 0 0 1 767380
-0.001880 0.000579 0.118953 -0.106365 -0.511864 0.925589 -0.055226 1 0 0 0 0 0 1 768379
-0.001880 0.000579 0.118953 -0.106424 -0.512148 0.926105 -0.055257 1 0 0 0 0 0 1 769364
-0.001880 0.000579 0.118953 -0.106485 -0.512439 0.926633 -0.055288 1 0 0 0 0 0 1 770372
-0.001880 0.000579 0.118953 -0.106545 -0.512727 0.927154 -0.055319 1 0 0 0 0 0 1 771366
-0.001880 0.000579 0.118953 -0.106617 -0.513046 0.927709 -0.055353 1 0 0 0 0 0 1 772439
-0.001880 0.000579 0.118953 -0.106684 -0.513394 0.928357 -0.055391 1 0 0 0 0 0 1 773664
-0.001880 0.000579 0.118953 -0.106729 -0.513612 0.928754 -0.055415 1 0 0 0 0 0 1 774422
-0.001880 0.000579 0.118953 -0.106812 -0.513981 0.929400 -0.055454 1 0 0 0 0 0 1 775667
-0.001880 0.000579 0.118953 -0.106852 -0.514202 0.929818 -0.055478 1 0 0 0 0 0 1 776455
-0.001880 0.000579 0.118953 -0.106920 -0.514556 0.930447 -0.055516 1 0 0 0 0 0 1 777641
-0.001880 0.000579 0.118953 -0.106968 -0.514766 0.930839 -0.055539 1 0 0 0 0 0 1 778400
-0.001880 0.000579 0.118953 -0.107021 -0.515077 0.931391 -0.055573 1 0 0 0 0 0 1 779468
-0.001880 0.000579 0.118953 -0.107088 -0.515350 0.931896 -0.055602 1 0 0 0 0 0 1 780421
-0.001880 0.000579 0.118953 -0.107147 -0.515629 0.932402 -0.055633 1 0 0 0 0 0 1 781386
-0.001880 0.000579 0.118953 -0.107220 -0.515947 0.932954 -0.055666 1 0 0 0 0 0 1 782454
-0.001880 0.000579 0.118953 -0.107278 -0.516253 0.933526 -0.055700 1 0 0 0 0 0 1 783535
-0.001880 0.000579 0.118953 -0.107329 -0.516503 0.933981 -0.055727 1 0 0 0 0 0 1 784401
-0.001880 0.000579 0.118953 -0.107394 -0.516814 0.934544 -0.055760 1 0 0 0 0 0 1 785476
-0.001880 0.000579 0.118953 -0.107450 -0.517083 0.935031 -0.055789 1 0 0 0 0 0 1 786407
-0.001880 0.000579 0.118953 -0.107512 -0.517381 0.935533 -0.055819 1 0 0 0 0 0 1 787364
-0.001880 0.000579 0.118953 -0.107570 -0.517661 0.936071 -0.055852 1 0 0 0 0 0 1 788392
-0.001880 0.000579 0.118953 -0.107630 -0.517949 0.936597 -0.055883 1 0 0 0 0 0 1 789395
-0.001880 0.000579 0.118953 -0.107689 -0.518234 0.937112 -0.055914 1 0 0 0 0 0 1 790380
-0.001880 0.000579 0.118953 -0.107758 -0.518535 0.937634 -0.055945 1 0 0 0 0 0 1 791388
-0.001874 0.000561 0.118963 -0.180343 -0.270792 0.789663 -0.055976 1 0 0 0 0 0 1 792391
-0.001872 0.000552 0.118967 -0.156701 -0.355570 0.863979 -0.056008 1 0 0 0 0 0 1 793385
-0.001870 0.000548 0.118968 -0.138273 -0.419153 0.902454 -0.056039 1 0 0 0 0 0 1 794381
-0.001870 0.000546 0.118969 -0.128190 -0.453242 0.917320 -0.056070 1 0 0 0 0 0 1 795384
-0.001869 0.000545 0.118969 -0.123000 -0.470643 0.922908 -0.056101 1 0 0 0 0 0 1 796379
-0.001869 0.000544 0.118969 -0.120472 -0.479778 0.925663 -0.056161 1 0 0 0 0 0 1 798309
-0.001869 0.000544 0.118969 -0.119201 -0.484401 0.926880 -0.056198 1 0 0 0 0 0 1 799483
-0.001869 0.000544 0.118969 -0.118583 -0.486809 0.927572 -0.056227 1 0 0 0 0 0 1 800404
-0.001869 0.000544 0.118969 -0.118309 -0.488153 0.928162 -0.056258 1 0 0 0 0 0 1 801397
-0.001869 0.000544 0.118969 -0.118208 -0.488964 0.928689 -0.056289 1 0 0 0 0 0 1 802392
-0.001869 0.000544 0.118969 -0.118180 -0.489510 0.929224 -0.056320 1 0 0 0 0 0 1 803395
-0.001864 0.000526 0.118979 -0.190821 -0.241650 0.781297 -0.056351 1 0 0 0 0 0 1 804389
-0.001861 0.000517 0.118983 -0.167181 -0.326549 0.855651 -0.056391 1 0 0 0 0 0 1 805653
-0.001860 0.000512 0.118984 -0.148713 -0.390111 0.893989 -0.056417 1 0 0 0 0 0 1 806478
-0.001859 0.000510 0.118985 -0.138651 -0.424236 0.908922 -0.056453 1 0 0 0 0 0 1 807644
-0.001859 0.000509 0.118985 -0.133460 -0.441599 0.914410 -0.056479 1 0 0 0 0 0 1 808476
-0.001858 0.000508 0.118985 -0.130873 -0.450487 0.916766 -0.056515 1 0 0 0 0 0 1 809632
-0.001858 0.000508 0.118985 -0.129588 -0.455024 0.917807 -0.056542 1 0 0 0 0 0 1 810480
-0.001858 0.000508 0.118985 -0.128983 -0.457406 0.918459 -0.056569 1 0 0 0 0 0 1 811367
-0.001853 0.000490 0.118996 -0.201387 -0.210261 0.770712 -0.056602 1 0 0 0 0 0 1 812416
-0.001850 0.000481 0.118999 -0.177581 -0.295584 0.844857 -0.056633 1 0 0 0 0 0 1 813396
-0.001849 0.000476 0.119001 -0.159053 -0.359423 0.883254 -0.056664 1 0 0 0 0 0 1 814385
-0.001848 0.000474 0.119001 -0.148951 -0.393662 0.898172 -0.056701 1 0 0 0 0 0 1 815585
-0.001848 0.000473 0.119001 -0.143739 -0.411060 0.903666 -0.056728 1 0 0 0 0 0 1 816434
-0.001848 0.000473 0.119001 -0.141140 -0.419934 0.905918 -0.056759 1 0 0 0 0 0 1 817421
-0.001842 0.000454 0.119012 -0.212620 -0.175852 0.758793 -0.056792 1 0 0 0 0 0 1 818477
-0.001840 0.000445 0.119016 -0.188272 -0.262791 0.833016 -0.056821 1 0 0 0 0 0 1 819407
-0.001838 0.000441 0.119017 -0.169489 -0.327438 0.871417 -0.056851 1 0 0 0 0 0 1 820365
-0.001838 0.000438 0.119017 -0.159252 -0.362025 0.886253 -0.056883 1 0 0 0 0 0 1 821384
-0.001837 0.000437 0.119018 -0.154000 -0.379654 0.891797 -0.056913 1 0 0 0 0 0 1 822359
-0.001832 0.000419 0.119028 -0.224176 -0.139770 0.745888 -0.056945 1 0 0 0 0 0 1 823388
-0.001829 0.000410 0.119032 -0.199151 -0.228959 0.820464 -0.056976 1 0 0 0 0 0 1 824361
-0.001828 0.000405 0.119033 -0.180015 -0.294729 0.858989 -0.057007 1 0 0 0 0 0 1 825382
-0.001827 0.000403 0.119034 -0.169606 -0.329871 0.873842 -0.057039 1 0 0 0 0 0 1 826386
-0.001827 0.000401 0.119034 -0.164270 -0.347759 0.879419 -0.057070 1 0 0 0 0 0 1 827397
-0.001826 0.000401 0.119034 -0.161610 -0.356835 0.881655 -0.057101 1 0 0 0 0 0 1 828390
-0.001821 0.000383 0.119045 -0.233159 -0.112445 0.734669 -0.057133 1 0 0 0 0 0 1 829385
-0.001818 0.000374 0.119048 -0.208806 -0.199544 0.808831 -0.057168 1 0 0 0 0 0 1 830512
-0.001817 0.000369 0.119050 -0.189986 -0.264200 0.847107 -0.057195 1 0 0 0 0 0 1 831387
-0.001816 0.000367 0.119050 -0.179769 -0.298798 0.861951 -0.057230 1 0 0 0 0 0 1 832510
-0.001816 0.000366 0.119050 -0.174527 -0.316394 0.867435 -0.057258 1 0 0 0 0 0 1 833403
-0.001816 0.000365 0.119050 -0.171903 -0.325312 0.869658 -0.057288 1 0 0 0 0 0 1 834362
-0.001810 0.000347 0.119061 -0.243541 -0.080657 0.722763 -0.057320 1 0 0 0 0 0 1 835399
-0.001808 0.000338 0.119065 -0.219181 -0.167707 0.796778 -0.057352 1 0 0 0 0 0 1 836396
-0.001806 0.000333 0.119066 -0.200370 -0.232386 0.835063 -0.057383 1 0 0 0 0 0 1 837391
-0.001805 0.000331 0.119066 -0.190147 -0.266965 0.849880 -0.057417 1 0 0 0 0 0 1 838503
-0.001805 0.000330 0.119066 -0.184927 -0.284567 0.855444 -0.057451 1 0 0 0 0 0 1 839576
-0.001805 0.000329 0.119066 -0.182326 -0.293459 0.857672 -0.057482 1 0 0 0 0 0 1 840568
-0.001805 0.000329 0.119066 -0.181044 -0.297992 0.858705 -0.057511 1 0 0 0 0 0 1 841495
-0.001800 0.000311 0.119077 -0.253446 -0.050931 0.711502 -0.057543 1 0 0 0 0 0 1 842531
-0.001797 0.000302 0.119081 -0.229400 -0.136908 0.785285 -0.057575 1 0 0 0 0 0 1 843531
-0.001795 0.000297 0.119082 -0.210765 -0.201012 0.823432 -0.057602 1 0 0 0 0 0 1 844399
-0.001795 0.000295 0.119082 -0.200615 -0.235286 0.838131 -0.057632 1 0 0 0 0 0 1 845372
-0.001794 0.000294 0.119083 -0.195445 -0.252733 0.843686 -0.057666 1 0 0 0 0 0 1 846459
-0.001794 0.000293 0.119083 -0.192861 -0.261533 0.845874 -0.057695 1 0 0 0 0 0 1 847379
-0.001794 0.000293 0.119083 -0.191604 -0.266040 0.846955 -0.057727 1 0 0 0 0 0 1 848417
-0.001794 0.000293 0.119083 -0.191033 -0.268360 0.847657 -0.057761 1 0 0 0 0 0 1 849488
-0.001794 0.000293 0.119083 -0.190821 -0.269611 0.848252 -0.057797 1 0 0 0 0 0 1 850639
-0.001794 0.000293 0.119083 -0.190718 -0.270259 0.848599 -0.057819 1 0 0 0 0 0 1 851344
-0.001789 0.000275 0.119093 -0.263788 -0.021027 0.701273 -0.057852 1 0 0 0 0 0 1 852420
-0.001786 0.000266 0.119097 -0.240060 -0.106072 0.774920 -0.057885 1 0 0 0 0 0 1 853449
-0.001785 0.000261 0.119098 -0.221579 -0.169708 0.813013 -0.057914 1 0 0 0 0 0 1 854385
-0.001784 0.000259 0.119099 -0.211498 -0.203716 0.827692 -0.057944 1 0 0 0 0 0 1 855345
-0.001784 0.000258 0.119099 -0.206358 -0.221016 0.833190 -0.057975 1 0 0 0 0 0 1 856346
-0.001783 0.000257 0.119099 -0.203829 -0.229756 0.835400 -0.058007 1 0 0 0 0 0 1 857376
-0.001783 0.000257 0.119099 -0.202568 -0.234182 0.836455 -0.058038 1 0 0 0 0 0 1 858352
-0.001783 0.000257 0.119099 -0.202015 -0.236474 0.837115 -0.058069 1 0 0 0 0 0 1 859353
-0.001783 0.000257 0.119099 -0.201771 -0.237677 0.837618 -0.058099 1 0 0 0 0 0 1 860320
-0.001783 0.000257 0.119099 -0.201718 -0.238352 0.838118 -0.058132 1 0 0 0 0 0 1 861363
-0.001783 0.000257 0.119099 -0.201735 -0.238743 0.838580 -0.058163 1 0 0 0 0 0 1 862362
-0.001783 0.000257 0.119099 -0.201811 -0.239009 0.839032 -0.058194 1 0 0 0 0 0 1 863361
-0.001783 0.000257 0.119099 -0.201892 -0.239208 0.839500 -0.058226 1 0 0 0 0 0 1 864381
-0.001783 0.000257 0.119099 -0.202037 -0.239417 0.840097 -0.058268 1 0 0 0 0 0 1 865734
-0.001783 0.000257 0.119099 -0.202100 -0.239526 0.840419 -0.058291 1 0 0 0 0 0 1 866451
-0.001783 0.000257 0.119099 -0.202199 -0.239645 0.840835 -0.058320 1 0 0 0 0 0 1 867374
-0.001783 0.000257 0.119099 -0.202301 -0.239781 0.841279 -0.058350 1 0 0 0 0 0 1 868345
-0.001783 0.000257 0.119099 -0.202409 -0.239911 0.841733 -0.058381 1 0 0 0 0 0 1 869351
-0.001778 0.000239 0.119109 -0.275663 0.009907 0.694390 -0.058413 1 0 0 0 0 0 1 870369
-0.001775 0.000230 0.119113 -0.251973 -0.074955 0.767899 -0.058445 1 0 0 0 0 0 1 871371
-0.001774 0.000225 0.119114 -0.233527 -0.138500 0.805982 -0.058476 1 0 0 0 0 0 1 872368
-0.001773 0.000223 0.119115 -0.223515 -0.172499 0.820776 -0.058516 1 0 0 0 0 0 1 873640
-0.001773 0.000222 0.119115 -0.218394 -0.189757 0.826272 -0.058547 1 0 0 0 0 0 1 874661
-0.001773 0.000221 0.119115 -0.215824 -0.198441 0.828359 -0.058572 1 0 0 0 0 0 1 875440
-0.001773 0.000221 0.119115 -0.214598 -0.202865 0.829446 -0.058605 1 0 0 0 0 0 1 876513
-0.001773 0.000221 0.119115 -0.214019 -0.205122 0.830049 -0.058633 1 0 0 0 0 0 1 877404
-0.001773 0.000221 0.119115 -0.213795 -0.206294 0.830569 -0.058664 1 0 0 0 0 0 1 878384
-0.001773 0.000221 0.119115 -0.213744 -0.206944 0.831024 -0.058695 1 0 0 0 0 0 1 879385
-0.001773 0.000221 0.119115 -0.213765 -0.207315 0.831471 -0.058726 1 0 0 0 0 0 1 880372
-0.001773 0.000221 0.119115 -0.213831 -0.207562 0.831894 -0.058756 1 0 0 0 0 0 1 881340
-0.001773 0.000221 0.119115 -0.213958 -0.207770 0.832437 -0.058794 1 0 0 0 0 0 1 882552
-0.001773 0.000221 0.119115 -0.214040 -0.207899 0.832838 -0.058822 1 0 0 0 0 0 1 883442
-0.001773 0.000221 0.119115 -0.214137 -0.208011 0.833224 -0.058850 1 0 0 0 0 0 1 884341
-0.001773 0.000221 0.119115 -0.214259 -0.208145 0.833717 -0.058884 1 0 0 0 0 0 1 885445
-0.001773 0.000221 0.119115 -0.214373 -0.208257 0.834162 -0.058916 1 0 0 0 0 0 1 886448
-0.001773 0.000221 0.119115 -0.214476 -0.208357 0.834564 -0.058944 1 0 0 0 0 0 1 887358
-0.001773 0.000221 0.119115 -0.214588 -0.208480 0.835020 -0.058976 1 0 0 0 0 0 1 888373
-0.001773 0.000221 0.119115 -0.214704 -0.208580 0.835455 -0.059007 1 0 0 0 0 0 1 889368
-0.001773 0.000221 0.119115 -0.214817 -0.208688 0.835891 -0.059038 1 0 0 0 0 0 1 890356
-0.001773 0.000221 0.119115 -0.214939 -0.208807 0.836328 -0.059069 1 0 0 0 0 0 1 891360
-0.001773 0.000221 0.119115 -0.215043 -0.208922 0.836787 -0.059101 1 0 0 0 0 0 1 892367
-0.001773 0.000221 0.119115 -0.215158 -0.209021 0.837220 -0.059132 1 0 0 0 0 0 1 893359
-0.001773 0.000221 0.119115 -0.215272 -0.209130 0.837661 -0.059163 1 0 0 0 0 0 1 894356
-0.001773 0.000221 0.119115 -0.215383 -0.209252 0.838113 -0.059194 1 0 0 0 0 0 1 895362
-0.001773 0.000221 0.119115 -0.215508 -0.209361 0.838544 -0.059226 1 0 0 0 0 0 1 896365
-0.001773 0.000221 0.119115 -0.215624 -0.209487 0.839047 -0.059260 1 0 0 0 0 0 1 897476
-0.001773 0.000221 0.119115 -0.215731 -0.209578 0.839450 -0.059289 1 0 0 0 0 0 1 898397
-0.001773 0.000221 0.119115 -0.215852 -0.209693 0.839917 -0.059322 1 0 0 0 0 0 1 899454
-0.001773 0.000221 0.119115 -0.215959 -0.209796 0.840333 -0.059352 1 0 0 0 0 0 1 900395
-0.001773 0.000221 0.119115 -0.216074 -0.209924 0.840763 -0.059382 1 0 0 0 0 0 1 901366
-0.001773 0.000221 0.119115 -0.216184 -0.210017 0.841205 -0.059413 1 0 0 0 0 0 1 902367
-0.001773 0.000221 0.119115 -0.216297 -0.210125 0.841649 -0.059445 1 0 0 0 0 0 1 903369
-0.001773 0.000221 0.119115 -0.216409 -0.210248 0.842102 -0.059476 1 0 0 0 0 0 1 904378
-0.001773 0.000221 0.119115 -0.216536 -0.210358 0.842580 -0.059510 1 0 0 0 0 0 1 905472
-0.001773 0.000221 0.119115 -0.216663 -0.210481 0.843033 -0.059543 1 0 0 0 0 0 1 906512
-0.001773 0.000221 0.119115 -0.216764 -0.210593 0.843479 -0.059573 1 0 0 0 0 0 1 907492
-0.001773 0.000221 0.119115 -0.216881 -0.210694 0.843922 -0.059605 1 0 0 0 0 0 1 908506
-0.001773 0.000221 0.119115 -0.217009 -0.210816 0.844417 -0.059640 1 0 0 0 0 0 1 909626
-0.001773 0.000221 0.119115 -0.217099 -0.210919 0.844790 -0.059666 1 0 0 0 0 0 1 910452
-0.001773 0.000221 0.119115 -0.217215 -0.211018 0.845182 -0.059694 1 0 0 0 0 0 1 911368
-0.001773 0.000221 0.119115 -0.217319 -0.211118 0.845621 -0.059725 1 0 0 0 0 0 1 912347
-0.001773 0.000221 0.119115 -0.217438 -0.211247 0.846104 -0.059759 1 0 0 0 0 0 1 913423
-0.001773 0.000221 0.119115 -0.217547 -0.211340 0.846513 -0.059788 1 0 0 0 0 0 1 914360
-0.001773 0.000221 0.119115 -0.217657 -0.211461 0.846939 -0.059819 1 0 0 0 0 0 1 915356
-0.001773 0.000221 0.119115 -0.217792 -0.211594 0.847484 -0.059856 1 0 0 0 0 0 1 916546
-0.001767 0.000203 0.119126 -0.291217 0.038819 0.699981 -0.059887 1 0 0 0 0 0 1 917512
-0.001765 0.000194 0.119129 -0.267557 -0.045866 0.773274 -0.059913 1 0 0 0 0 0 1 918367
-0.001763 0.000190 0.119131 -0.249139 -0.109354 0.811314 -0.059947 1 0 0 0 0 0 1 919446
-0.001763 0.000187 0.119131 -0.239113 -0.143244 0.825935 -0.059977 1 0 0 0 0 0 1 920394
-0.001762 0.000186 0.119131 -0.233998 -0.160444 0.831389 -0.060006 1 0 0 0 0 0 1 921336
-0.001762 0.000186 0.119131 -0.231459 -0.169135 0.833569 -0.060037 1 0 0 0 0 0 1 922336
-0.001762 0.000185 0.119131 -0.230234 -0.173517 0.834608 -0.060069 1 0 0 0 0 0 1 923340
-0.001762 0.000185 0.119131 -0.229674 -0.175765 0.835246 -0.060100 1 0 0 0 0 0 1 924334
-0.001762 0.000185 0.119131 -0.229455 -0.176931 0.835755 -0.060131 1 0 0 0 0 0 1 925339
-0.001762 0.000185 0.119131 -0.229408 -0.177564 0.836217 -0.060162 1 0 0 0 0 0 1 926334
-0.001762 0.000185 0.119131 -0.229437 -0.177919 0.836666 -0.060194 1 0 0 0 0 0 1 927340
-0.001762 0.000185 0.119131 -0.229527 -0.178136 0.837093 -0.060225 1 0 0 0 0 0 1 928334
-0.001762 0.000185 0.119131 -0.229617 -0.178295 0.837534 -0.060256 1 0 0 0 0 0 1 929334
-0.001762 0.000185 0.119131 -0.229732 -0.178434 0.837963 -0.060287 1 0 0 0 0 0 1 930335
-0.001762 0.000185 0.119131 -0.229851 -0.178556 0.838453 -0.060323 1 0 0 0 0 0 1 931464
-0.001757 0.000167 0.119142 -0.303361 0.072132 0.690990 -0.060353 1 0 0 0 0 0 1 932424
-0.001754 0.000158 0.119146 -0.279728 -0.012557 0.764285 -0.060386 1 0 0 0 0 0 1 933491
-0.001753 0.000154 0.119147 -0.261290 -0.075999 0.802172 -0.060413 1 0 0 0 0 0 1 934352
-0.001752 0.000151 0.119147 -0.251258 -0.109886 0.816797 -0.060443 1 0 0 0 0 0 1 935330
-0.001751 0.000150 0.119147 -0.246167 -0.127072 0.822251 -0.060475 1 0 0 0 0 0 1 936341
-0.001751 0.000150 0.119147 -0.243638 -0.135733 0.824427 -0.060506 1 0 0 0 0 0 1 937338
-0.001751 0.000149 0.119147 -0.242416 -0.140107 0.825464 -0.060537 1 0 0 0 0 0 1 938343
-0.001746 0.000131 0.119158 -0.315327 0.108649 0.678303 -0.060569 1 0 0 0 0 0 1 939354
-0.001743 0.000122 0.119162 -0.291354 0.022873 0.751626 -0.060606 1 0 0 0 0 0 1 940533
-0.001742 0.000118 0.119163 -0.272763 -0.041113 0.789517 -0.060634 1 0 0 0 0 0 1 941428
-0.001741 0.000115 0.119163 -0.262666 -0.075254 0.804161 -0.060667 1 0 0 0 0 0 1 942476
-0.001741 0.000114 0.119164 -0.257528 -0.092569 0.809619 -0.060699 1 0 0 0 0 0 1 943515
-0.001741 0.000114 0.119164 -0.254966 -0.101272 0.811724 -0.060726 1 0 0 0 0 0 1 944386
-0.001740 0.000113 0.119164 -0.253739 -0.105641 0.812738 -0.060756 1 0 0 0 0 0 1 945346
-0.001735 0.000095 0.119174 -0.326706 0.143299 0.665647 -0.060787 1 0 0 0 0 0 1 946334
-0.001732 0.000086 0.119178 -0.302717 0.057520 0.738850 -0.060821 1 0 0 0 0 0 1 947429
-0.001731 0.000082 0.119179 -0.284129 -0.006483 0.776725 -0.060851 1 0 0 0 0 0 1 948384
-0.001730 0.000079 0.119180 -0.274048 -0.040607 0.791368 -0.060887 1 0 0 0 0 0 1 949514
-0.001730 0.000078 0.119180 -0.268912 -0.057911 0.796846 -0.060921 1 0 0 0 0 0 1 950616
-0.001730 0.000078 0.119180 -0.266344 -0.066590 0.798883 -0.060943 1 0 0 0 0 0 1 951330
-0.001730 0.000077 0.119180 -0.265129 -0.070956 0.799923 -0.060976 1 0 0 0 0 0 1 952361
-0.001724 0.000059 0.119190 -0.338186 0.178213 0.652930 -0.061008 1 0 0 0 0 0 1 953390
-0.001722 0.000050 0.119194 -0.314146 0.092397 0.725966 -0.061036 1 0 0 0 0 0 1 954298
-0.001720 0.000046 0.119195 -0.295570 0.028408 0.763824 -0.061068 1 0 0 0 0 0 1 955313
-0.001720 0.000043 0.119196 -0.285464 -0.005689 0.778386 -0.061099 1 0 0 0 0 0 1 956296
-0.001719 0.000042 0.119196 -0.280339 -0.022979 0.783808 -0.061130 1 0 0 0 0 0 1 957305
-0.001719 0.000042 0.119196 -0.277806 -0.031657 0.785966 -0.061162 1 0 0 0 0 0 1 958314
-0.001714 0.000023 0.119206 -0.350239 0.215559 0.639444 -0.061193 1 0 0 0 0 0 1 959314
-0.001711 0.000014 0.119210 -0.325878 0.128647 0.712578 -0.061224 1 0 0 0 0 0 1 960322
-0.001710 0.000010 0.119211 -0.307117 0.064113 0.750419 -0.061255 1 0 0 0 0 0 1 961292
-0.001709 0.000007 0.119212 -0.296940 0.029744 0.764978 -0.061286 1 0 0 0 0 0 1 962289
-0.001708 0.000006 0.119212 -0.291771 0.012346 0.770394 -0.061317 1 0 0 0 0 0 1 963289
-0.001708 0.000006 0.119212 -0.289223 0.003622 0.772553 -0.061348 1 0 0 0 0 0 1 964294
-0.001708 0.000005 0.119212 -0.288123 -0.000738 0.773855 -0.061405 1 0 0 0 0 0 1 966104
-0.001708 0.000005 0.119212 -0.287628 -0.002923 0.774586 -0.061446 1 0 0 0 0 0 1 967418
-0.001703 -0.000013 0.119223 -0.361142 0.247762 0.627568 -0.061474 1 0 0 0 0 0 1 968308
-0.001700 -0.000022 0.119226 -0.337277 0.162454 0.700416 -0.061505 1 0 0 0 0 0 1 969306
-0.001699 -0.000026 0.119227 -0.318757 0.098740 0.738162 -0.061536 1 0 0 0 0 0 1 970297
-0.001698 -0.000029 0.119228 -0.308724 0.064778 0.752680 -0.061567 1 0 0 0 0 0 1 971298
-0.001698 -0.000030 0.119228 -0.303628 0.047612 0.758082 -0.061598 1 0 0 0 0 0 1 972296
-0.001698 -0.000030 0.119228 -0.301128 0.039009 0.760270 -0.061635 1 0 0 0 0 0 1 973462
-0.001697 -0.000031 0.119228 -0.299960 0.034715 0.761320 -0.061671 1 0 0 0 0 0 1 974602
-0.001697 -0.000031 0.119228 -0.299439 0.032573 0.761923 -0.061703 1 0 0 0 0 0 1 975641
-0.001697 -0.000031 0.119228 -0.299214 0.031511 0.762281 -0.061726 1 0 0 0 0 0 1 976391
-0.001697 -0.000031 0.119228 -0.299208 0.030987 0.762717 -0.061759 1 0 0 0 0 0 1 977445
-0.001697 -0.000031 0.119228 -0.299270 0.030741 0.763117 -0.061791 1 0 0 0 0 0 1 978455
-0.001697 -0.000031 0.119228 -0.299355 0.030614 0.763440 -0.061818 1 0 0 0 0 0 1 979306
-0.001697 -0.000031 0.119228 -0.299505 0.030557 0.763858 -0.061851 1 0 0 0 0 0 1 980373
-0.001697 -0.000031 0.119228 -0.299636 0.030542 0.764247 -0.061882 1 0 0 0 0 0 1 981361
-0.001697 -0.000031 0.119228 -0.299774 0.030543 0.764601 -0.061911 1 0 0 0 0 0 1 982309
-0.001697 -0.000031 0.119228 -0.299939 0.030548 0.765037 -0.061946 1 0 0 0 0 0 1 983425
-0.001697 -0.000031 0.119228 -0.300073 0.030561 0.765381 -0.061974 1 0 0 0 0 0 1 984316
-0.001697 -0.000031 0.119228 -0.300232 0.030578 0.765786 -0.062007 1 0 0 0 0 0 1 985366
-0.001697 -0.000031 0.119228 -0.300396 0.030595 0.766205 -0.062041 1 0 0 0 0 0 1 986451
-0.001697 -0.000031 0.119228 -0.300526 0.030597 0.766552 -0.062068 1 0 0 0 0 0 1 987331
-0.001697 -0.000031 0.119228 -0.300676 0.030622 0.766921 -0.062099 1 0 0 0 0 0 1 988304
-0.001697 -0.000031 0.119228 -0.300838 0.030630 0.767305 -0.062130 1 0 0 0 0 0 1 989317
-0.001697 -0.000031 0.119228 -0.300976 0.030642 0.767695 -0.062161 1 0 0 0 0 0 1 990295
-0.001697 -0.000031 0.119228 -0.301133 0.030668 0.768085 -0.062193 1 0 0 0 0 0 1 991320
-0.001697 -0.000031 0.119228 -0.301284 0.030685 0.768469 -0.062224 1 0 0 0 0 0 1 992316
-0.001697 -0.000031 0.119228 -0.301432 0.030701 0.768846 -0.062255 1 0 0 0 0 0 1 993294
-0.001697 -0.000031 0.119228 -0.301591 0.030696 0.769239 -0.062286 1 0 0 0 0 0 1 994312
-0.001697 -0.000031 0.119228 -0.301741 0.030729 0.769632 -0.062318 1 0 0 0 0 0 1 995330
-0.001697 -0.000031 0.119228 -0.301886 0.030746 0.770003 -0.062348 1 0 0 0 0 0 1 996292
-0.001697 -0.000031 0.119228 -0.302039 0.030762 0.770393 -0.062380 1 0 0 0 0 0 1 997301
-0.001697 -0.000031 0.119228 -0.302206 0.030768 0.770836 -0.062415 1 0 0 0 0 0 1 998431
-0.001697 -0.000031 0.119228 -0.302386 0.030787 0.771252 -0.062450 1 0 0 0 0 0 1 999543
-0.001697 -0.000031 0.119228 -0.302524 0.030811 0.771629 -0.062480 1 0 0 0 0 0 2 505
-0.001697 -0.000031 0.119228 -0.302617 0.030810 0.771883 -0.062500 1 0 0 0 0 0 2 1308
-0.001697 -0.000031 0.119228 -0.302620 0.030820 0.771877 -0.062500 1 0 0 0 0 0 2 2335
-0.001697 -0.000031 0.119228 -0.302628 0.030813 0.771869 -0.062500 1 0 0 0 0 0 2 3301
-0.001697 -0.000031 0.119228 -0.302618 0.030809 0.771882 -0.062500 1 0 0 0 0 0 2 4316
-0.001697 -0.000031 0.119228 -0.302620 0.030820 0.771877 -0.062500 1 0 0 0 0 0 2 5342
-0.001697 -0.000031 0.119228 -0.302620 0.030821 0.771876 -0.062500 1 0 0 0 0 0 2 6326
-0.001697 -0.000031 0.119228 -0.302620 0.030822 0.771876 -0.062500 1 0 0 0 0 0 2 7434
-0.001697 -0.000031 0.119228 -0.302625 0.030801 0.771876 -0.062500 1 0 0 0 0 0 2 8491
-0.001697 -0.000031 0.119228 -0.302621 0.030819 0.771876 -0.062500 1 0 0 0 0 0 2 9458
-0.001697 -0.000031 0.119228 -0.302621 0.030821 0.771876 -0.062500 1 0 0 0 0 0 2 10458
-0.001697 -0.000031 0.119228 -0.302617 0.030810 0.771883 -0.062500 1 0 0 0 0 0 2 11329
-0.001697 -0.000031 0.119228 -0.302620 0.030820 0.771877 -0.062500 1 0 0 0 0 0 2 12415
-0.001697 -0.000031 0.119228 -0.302629 0.030813 0.771870 -0.062500 1 0 0 0 0 0 2 13355
-0.001697 -0.000031 0.119228 -0.302622 0.030821 0.771875 -0.062500 1 0 0 0 0 0 2 14379
-0.001697 -0.000031 0.119228 -0.302618 0.030810 0.771883 -0.062500 1 0 0 0 0 0 2 15511
-0.001697 -0.000031 0.119228 -0.302608 0.030818 0.771871 -0.062500 1 0 0 0 0 0 2 16389
-0.001697 -0.000031 0.119228 -0.302619 0.030821 0.771875 -0.062500 1 0 0 0 0 0 2 17271
-0.001697 -0.000031 0.119228 -0.302625 0.030801 0.771876 -0.062500 1 0 0 0 0 0 2 18327
-0.001697 -0.000031 0.119228 -0.302621 0.030819 0.771876 -0.062500 1 0 0 0 0 0 2 19385
-0.001697 -0.000031 0.119228 -0.302620 0.030821 0.771876 -0.062500 1 0 0 0 0 0 2 20289
-0.001697 -0.000031 0.119228 -0.302617 0.030810 0.771883 -0.062500 1 0 0 0 0 0 2 21294
-0.001697 -0.000031 0.119228 -0.302620 0.030820 0.771877 -0.062500 1 0 0 0 0 0 2 22293
-0.001697 -0.000031 0.119228 -0.302628 0.030813 0.771869 -0.062500 1 0 0 0 0 0 2 23291
-0.001697 -0.000031 0.119228 -0.302621 0.030821 0.771875 -0.062500 1 0 0 0 0 0 2 24290
-0.001697 -0.000031 0.119228 -0.302617 0.030810 0.771883 -0.062500 1 0 0 0 0 0 2 25284
-0.001697 -0.000031 0.119228 -0.302620 0.030820 0.771877 -0.062500 1 0 0 0 0 0 2 26294
-0.001697 -0.000031 0.119228 -0.302620 0.030822 0.771876 -0.062500 1 0 0 0 0 0 2 27289
-0.001697 -0.000031 0.119228 -0.302625 0.030801 0.771876 -0.062500 1 0 0 0 0 0 2 28264
-0.001697 -0.000031 0.119228 -0.302621 0.030819 0.771876 -0.062500 1 0 0 0 0 0 2 29263
-0.001697 -0.000031 0.119228 -0.302621 0.030821 0.771876 -0.062500 1 0 0 0 0 0 2 30268
-0.001697 -0.000031 0.119228 -0.302621 0.030822 0.771876 -0.062500 1 0 0 0 0 0 2 32172
-0.001697 -0.000031 0.119228 -0.302617 0.030810 0.771883 -0.062500 1 0 0 0 0 0 2 32374
-0.001697 -0.000031 0.119228 -0.302628 0.030812 0.771870 -0.062500 1 0 0 0 0 0 2 33437
-0.001697 -0.000031 0.119228 -0.302622 0.030821 0.771876 -0.062500 1 0 0 0 0 0 2 34306
-0.001697 -0.000031 0.119228 -0.302618 0.030810 0.771883 -0.062500 1 0 0 0 0 0 2 35255
-0.001697 -0.000031 0.119228 -0.302608 0.030818 0.771871 -0.062500 1 0 0 0 0 0 2 36295
-0.001697 -0.000031 0.119228 -0.302619 0.030821 0.771876 -0.062500 1 0 0 0 0 0 2 37303
-0.001697 -0.000031 0.119228 -0.302625 0.030801 0.771876 -0.062500 1 0 0 0 0 0 2 38302
-0.001697 -0.000031 0.119228 -0.302621 0.030819 0.771876 -0.062500 1 0 0 0 0 0 2 39370
-0.001697 -0.000031 0.119228 -0.302620 0.030821 0.771876 -0.062500 1 0 0 0 0 0 2 40479
-0.001697 -0.000031 0.119228 -0.302620 0.030822 0.771876 -0.062500 1 0 0 0 0 0 2 41376
-0.001697 -0.000031 0.119228 -0.302617 0.030810 0.771883 -0.062500 1 0 0 0 0 0 2 42474
-0.001697 -0.000031 0.119228 -0.302628 0.030812 0.771870 -0.062500 1 0 0 0 0 0 2 43476
-0.001697 -0.000031 0.119228 -0.302621 0.030821 0.771875 -0.062500 1 0 0 0 0 0 2 44370
-0.001697 -0.000031 0.119228 -0.302617 0.030810 0.771883 -0.062500 1 0 0 0 0 0 2 45282
-0.001697 -0.000031 0.119228 -0.302620 0.030820 0.771877 -0.062500 1 0 0 0 0 0 2 46325
-0.001716 -0.000026 0.119238 -0.041390 -0.030781 0.631514 -0.062500 1 0 0 0 0 0 2 47287
-0.001725 -0.000024 0.119242 -0.129946 -0.010176 0.700345 -0.062500 1 0 0 0 0 0 2 48336
-0.001730 -0.000023 0.119243 -0.195655 0.005325 0.735833 -0.062500 1 0 0 0 0 0 2 49357
-0.001732 -0.000023 0.119243 -0.230470 0.013581 0.749268 -0.062500 1 0 0 0 0 0 2 50438
-0.001733 -0.000022 0.119243 -0.247995 0.017781 0.754025 -0.062500 1 0 0 0 0 0 2 51308
-0.001734 -0.000022 0.119243 -0.256755 0.019899 0.755679 -0.062500 1 0 0 0 0 0 2 52384
-0.001734 -0.000022 0.119243 -0.261145 0.020947 0.756258 -0.062500 1 0 0 0 0 0 2 53322
-0.001734 -0.000022 0.119243 -0.263308 0.021473 0.756463 -0.062500 1 0 0 0 0 0 2 54295
-0.001734 -0.000022 0.119243 -0.264404 0.021746 0.756524 -0.062500 1 0 0 0 0 0 2 55284
-0.001734 -0.000022 0.119243 -0.264955 0.021868 0.756545 -0.062500 1 0 0 0 0 0 2 56297
-0.001734 -0.000022 0.119243 -0.265220 0.021930 0.756555 -0.062500 1 0 0 0 0 0 2 57291
-0.001734 -0.000022 0.119243 -0.265352 0.021961 0.756559 -0.062500 1 0 0 0 0 0 2 58290
-0.001735 -0.000022 0.119243 -0.265429 0.021980 0.756558 -0.062500 1 0 0 0 0 0 2 59293
-0.001735 -0.000022 0.119243 -0.265461 0.021998 0.756564 -0.062500 1 0 0 0 0 0 2 60297
-0.001735 -0.000022 0.119243 -0.265475 0.022002 0.756551 -0.062500 1 0 0 0 0 0 2 61291
-0.001735 -0.000022 0.119243 -0.265484 0.021994 0.756563 -0.062500 1 0 0 0 0 0 2 62381
-0.001735 -0.000022 0.119243 -0.265487 0.022004 0.756557 -0.062500 1 0 0 0 0 0 2 63413
-0.001735 -0.000022 0.119243 -0.265487 0.022006 0.756556 -0.062500 1 0 0 0 0 0 2 64401
-0.001735 -0.000022 0.119243 -0.265496 0.021997 0.756570 -0.062500 1 0 0 0 0 0 2 65259
-0.001735 -0.000022 0.119243 -0.265488 0.022005 0.756558 -0.062500 1 0 0 0 0 0 2 66304
-0.001735 -0.000022 0.119243 -0.265487 0.022006 0.756557 -0.062500 1 0 0 0 0 0 2 67297
-0.001735 -0.000022 0.119243 -0.265495 0.021998 0.756570 -0.062500 1 0 0 0 0 0 2 68302
-0.001735 -0.000022 0.119243 -0.265496 0.021996 0.756551 -0.062500 1 0 0 0 0 0 2 69293
-0.001735 -0.000022 0.119243 -0.265488 0.022005 0.756556 -0.062500 1 0 0 0 0 0 2 70365
-0.001735 -0.000022 0.119243 -0.265499 0.022009 0.756563 -0.062500 1 0 0 0 0 0 2 71442
-0.001735 -0.000022 0.119243 -0.265485 0.021995 0.756564 -0.062500 1 0 0 0 0 0 2 72604
-0.001735 -0.000022 0.119243 -0.265486 0.022005 0.756558 -0.062500 1 0 0 0 0 0 2 73325
-0.001735 -0.000022 0.119243 -0.265507 0.022000 0.756556 -0.062500 1 0 0 0 0 0 2 74560
-0.001735 -0.000022 0.119243 -0.265486 0.021994 0.756563 -0.062500 1 0 0 0 0 0 2 75390
-0.001735 -0.000022 0.119243 -0.265499 0.022007 0.756564 -0.062500 1 0 0 0 0 0 2 76590
-0.001735 -0.000022 0.119243 -0.265488 0.022006 0.756558 -0.062500 1 0 0 0 0 0 2 77347
-0.001735 -0.000022 0.119243 -0.265487 0.022007 0.756557 -0.062500 1 0 0 0 0 0 2 78277
-0.001735 -0.000022 0.119243 -0.265495 0.021998 0.756570 -0.062500 1 0 0 0 0 0 2 79356
-0.001735 -0.000022 0.119243 -0.265496 0.021997 0.756551 -0.062500 1 0 0 0 0 0 2 80281
-0.001735 -0.000022 0.119243 -0.265500 0.022008 0.756563 -0.062500 1 0 0 0 0 0 2 81318
-0.001735 -0.000022 0.119243 -0.265485 0.021995 0.756564 -0.062500 1 0 0 0 0 0 2 82453
-0.001735 -0.000022 0.119243 -0.265487 0.022005 0.756558 -0.062500 1 0 0 0 0 0 2 83484
-0.001735 -0.000022 0.119243 -0.265507 0.022000 0.756556 -0.062500 1 0 0 0 0 0 2 84295
-0.001735 -0.000022 0.119243 -0.265486 0.021994 0.756563 -0.062500 1 0 0 0 0 0 2 85369
-0.001735 -0.000022 0.119243 -0.265487 0.022005 0.756557 -0.062500 1 0 0 0 0 0 2 86325
-0.001735 -0.000022 0.119243 -0.265499 0.022009 0.756563 -0.062500 1 0 0 0 0 0 2 87269
-0.001735 -0.000022 0.119243 -0.265488 0.022007 0.756557 -0.062500 1 0 0 0 0 0 2 88264
-0.001729 -0.000040 0.119254 -0.339308 0.274196 0.609010 -0.062500 1 0 0 0 0 0 2 89259
-0.001727 -0.000049 0.119258 -0.315532 0.189529 0.681346 -0.062500 1 0 0 0 0 0 2 90264
-0.001725 -0.000054 0.119259 -0.296968 0.126112 0.718665 -0.062500 1 0 0 0 0 0 2 91270
-0.001724 -0.000056 0.119259 -0.286835 0.092295 0.732787 -0.062500 1 0 0 0 0 0 2 92264
-0.001724 -0.000057 0.119259 -0.281599 0.075186 0.737796 -0.062500 1 0 0 0 0 0 2 93264
-0.001724 -0.000057 0.119260 -0.278947 0.066610 0.739538 -0.062500 1 0 0 0 0 0 2 94258
-0.001724 -0.000058 0.119260 -0.277612 0.062315 0.740141 -0.062500 1 0 0 0 0 0 2 95268
-0.001724 -0.000058 0.119260 -0.276934 0.060159 0.740341 -0.062500 1 0 0 0 0 0 2 96391
-0.001724 -0.000058 0.119260 -0.276587 0.059094 0.740416 -0.062500 1 0 0 0 0 0 2 97313
-0.001724 -0.000058 0.119260 -0.276421 0.058554 0.740445 -0.062500 1 0 0 0 0 0 2 98412
-0.001724 -0.000058 0.119260 -0.276346 0.058307 0.740455 -0.062500 1 0 0 0 0 0 2 99282
-0.001724 -0.000058 0.119260 -0.276300 0.058157 0.740457 -0.062500 1 0 0 0 0 0 2 100249
-0.001724 -0.000058 0.119260 -0.276272 0.058100 0.740458 -0.062500 1 0 0 0 0 0 2 101268
-0.001724 -0.000058 0.119260 -0.276267 0.058054 0.740451 -0.062500 1 0 0 0 0 0 2 102274
-0.001724 -0.000058 0.119260 -0.276264 0.058039 0.740457 -0.062500 1 0 0 0 0 0 2 103273
-0.001724 -0.000058 0.119260 -0.276264 0.058038 0.740458 -0.062500 1 0 0 0 0 0 2 104292
-0.001724 -0.000058 0.119260 -0.276249 0.058024 0.740458 -0.062500 1 0 0 0 0 0 2 105482
-0.001724 -0.000058 0.119260 -0.276247 0.058023 0.740458 -0.062500 1 0 0 0 0 0 2 106396
-0.001724 -0.000058 0.119260 -0.276262 0.058037 0.740458 -0.062500 1 0 0 0 0 0 2 107463
-0.001724 -0.000058 0.119260 -0.276249 0.058025 0.740458 -0.062500 1 0 0 0 0 0 2 108434
-0.001724 -0.000058 0.119260 -0.276259 0.058026 0.740465 -0.062500 1 0 0 0 0 0 2 109438
-0.001724 -0.000058 0.119260 -0.276252 0.058035 0.740453 -0.062500 1 0 0 0 0 0 2 110437
-0.001724 -0.000058 0.119260 -0.276255 0.058016 0.740451 -0.062500 1 0 0 0 0 0 2 111465
-0.001724 -0.000058 0.119260 -0.276260 0.058025 0.740464 -0.062500 1 0 0 0 0 0 2 112293
-0.001724 -0.000058 0.119260 -0.276248 0.058023 0.740459 -0.062500 1 0 0 0 0 0 2 113299
-0.001724 -0.000058 0.119260 -0.276250 0.058035 0.740452 -0.062500 1 0 0 0 0 0 2 114405
-0.001724 -0.000058 0.119260 -0.276259 0.058027 0.740464 -0.062500 1 0 0 0 0 0 2 115283
-0.001724 -0.000058 0.119260 -0.276256 0.058015 0.740452 -0.062500 1 0 0 0 0 0 2 116456
-0.001724 -0.000058 0.119260 -0.276263 0.058037 0.740457 -0.062500 1 0 0 0 0 0 2 117286
-0.001724 -0.000058 0.119260 -0.276249 0.058025 0.740458 -0.062500 1 0 0 0 0 0 2 118267
-0.001724 -0.000058 0.119260 -0.276247 0.058023 0.740459 -0.062500 1 0 0 0 0 0 2 119322
-0.001724 -0.000058 0.119260 -0.276259 0.058026 0.740465 -0.062500 1 0 0 0 0 0 2 120317
-0.001718 -0.000076 0.119270 -0.350121 0.310373 0.593027 -0.062500 1 0 0 0 0 0 2 121249
-0.001716 -0.000085 0.119274 -0.326307 0.225626 0.665304 -0.062500 1 0 0 0 0 0 2 122238
-0.001714 -0.000090 0.119275 -0.307749 0.162166 0.702588 -0.062500 1 0 0 0 0 0 2 123238
-0.001714 -0.000092 0.119275 -0.297596 0.128349 0.716704 -0.062500 1 0 0 0 0 0 2 124239
-0.001713 -0.000093 0.119276 -0.292373 0.111217 0.721712 -0.062500 1 0 0 0 0 0 2 125244
-0.001713 -0.000094 0.119276 -0.289705 0.102653 0.723443 -0.062500 1 0 0 0 0 0 2 126239
-0.001732 -0.000089 0.119286 -0.027023 0.036796 0.583704 -0.062500 1 0 0 0 0 0 2 127239
-0.001741 -0.000087 0.119289 -0.114961 0.055202 0.652716 -0.062500 1 0 0 0 0 0 2 128239
-0.001746 -0.000086 0.119290 -0.180351 0.069616 0.688281 -0.062500 1 0 0 0 0 0 2 129243
-0.001748 -0.000086 0.119291 -0.215013 0.077362 0.701738 -0.062500 1 0 0 0 0 0 2 131090
-0.001749 -0.000086 0.119291 -0.232472 0.081287 0.706510 -0.062500 1 0 0 0 0 0 2 131279
-0.001750 -0.000085 0.119291 -0.241186 0.083274 0.708167 -0.062500 1 0 0 0 0 0 2 132388
-0.001750 -0.000085 0.119291 -0.245533 0.084252 0.708747 -0.062500 1 0 0 0 0 0 2 133261
-0.001750 -0.000085 0.119291 -0.247709 0.084757 0.708937 -0.062500 1 0 0 0 0 0 2 134263
-0.001745 -0.000103 0.119301 -0.322672 0.337474 0.561665 -0.062500 1 0 0 0 0 0 2 135248
-0.001742 -0.000112 0.119305 -0.299422 0.252796 0.633909 -0.062500 1 0 0 0 0 0 2 136245
-0.001741 -0.000117 0.119306 -0.281120 0.189374 0.671189 -0.062500 1 0 0 0 0 0 2 137253
-0.001740 -0.000119 0.119307 -0.271100 0.155554 0.685301 -0.062500 1 0 0 0 0 0 2 138247
-0.001740 -0.000120 0.119307 -0.265928 0.138456 0.690304 -0.062500 1 0 0 0 0 0 2 139541
-0.001758 -0.000116 0.119317 -0.001826 0.068306 0.551771 -0.062500 1 0 0 0 0 0 2 140558
-0.001767 -0.000114 0.119321 -0.089179 0.084567 0.621130 -0.062500 1 0 0 0 0 0 2 141352
-0.001772 -0.000113 0.119322 -0.154270 0.097920 0.656810 -0.062500 1 0 0 0 0 0 2 142474
-0.001774 -0.000113 0.119322 -0.188771 0.105126 0.670323 -0.062500 1 0 0 0 0 0 2 143400
-0.001775 -0.000113 0.119322 -0.206164 0.108785 0.675104 -0.062500 1 0 0 0 0 0 2 144460
-0.001776 -0.000113 0.119322 -0.214841 0.110631 0.676773 -0.062500 1 0 0 0 0 0 2 145324
-0.001776 -0.000113 0.119322 -0.219177 0.111568 0.677354 -0.062500 1 0 0 0 0 0 2 146239
-0.001776 -0.000113 0.119322 -0.221340 0.112027 0.677551 -0.062500 1 0 0 0 0 0 2 147307
-0.001776 -0.000112 0.119322 -0.222412 0.112248 0.677611 -0.062500 1 0 0 0 0 0 2 148281
-0.001776 -0.000112 0.119322 -0.222949 0.112363 0.677645 -0.062500 1 0 0 0 0 0 2 149456
-0.001776 -0.000112 0.119322 -0.223222 0.112416 0.677649 -0.062500 1 0 0 0 0 0 2 150684
-0.001776 -0.000112 0.119322 -0.223358 0.112458 0.677647 -0.062500 1 0 0 0 0 0 2 151222
-0.001777 -0.000112 0.119322 -0.223424 0.112476 0.677658 -0.062500 1 0 0 0 0 0 2 152351
-0.001777 -0.000112 0.119322 -0.223463 0.112486 0.677659 -0.062500 1 0 0 0 0 0 2 153334
-0.001777 -0.000112 0.119322 -0.223474 0.112478 0.677652 -0.062500 1 0 0 0 0 0 2 154271
-0.001771 -0.000131 0.119333 -0.297372 0.365091 0.530371 -0.062500 1 0 0 0 0 0 2 155277
-0.001769 -0.000140 0.119337 -0.273593 0.280224 0.602557 -0.062500 1 0 0 0 0 0 2 156272
-0.001767 -0.000144 0.119338 -0.255012 0.216700 0.639802 -0.062500 1 0 0 0 0 0 2 157266
-0.001766 -0.000146 0.119338 -0.244859 0.182843 0.653911 -0.062500 1 0 0 0 0 0 2 158263
-0.001766 -0.000147 0.119338 -0.239619 0.165723 0.658918 -0.062500 1 0 0 0 0 0 2 159251
-0.001766 -0.000148 0.119338 -0.236963 0.157139 0.660651 -0.062500 1 0 0 0 0 0 2 160267
-0.001785 -0.000144 0.119348 0.025978 0.091282 0.521059 -0.062500 1 0 0 0 0 0 2 161271
-0.001794 -0.000142 0.119352 -0.062064 0.109664 0.589974 -0.062500 1 0 0 0 0 0 2 162268
-0.001798 -0.000141 0.119353 -0.127527 0.124067 0.625508 -0.062500 1 0 0 0 0 0 2 163866
-0.001801 -0.000140 0.119354 -0.162205 0.131833 0.638959 -0.062500 1 0 0 0 0 0 2 164252
-0.001802 -0.000140 0.119354 -0.179680 0.135775 0.643735 -0.062500 1 0 0 0 0 0 2 165363
-0.001802 -0.000140 0.119354 -0.188406 0.137744 0.645388 -0.062500 1 0 0 0 0 0 2 166281
-0.001803 -0.000140 0.119354 -0.192749 0.138730 0.645973 -0.062500 1 0 0 0 0 0 2 167225
-0.001803 -0.000140 0.119354 -0.194926 0.139237 0.646163 -0.062500 1 0 0 0 0 0 2 168282
-0.001803 -0.000140 0.119354 -0.196015 0.139475 0.646242 -0.062500 1 0 0 0 0 0 2 169277
-0.001803 -0.000140 0.119354 -0.196549 0.139612 0.646259 -0.062500 1 0 0 0 0 0 2 170271
-0.001803 -0.000140 0.119354 -0.196821 0.139668 0.646261 -0.062500 1 0 0 0 0 0 2 171311
-0.001803 -0.000140 0.119354 -0.196965 0.139702 0.646271 -0.062500 1 0 0 0 0 0 2 172450
-0.001803 -0.000140 0.119354 -0.197029 0.139706 0.646270 -0.062500 1 0 0 0 0 0 2 173451
-0.001803 -0.000140 0.119354 -0.197060 0.139723 0.646276 -0.062500 1 0 0 0 0 0 2 174348
-0.001803 -0.000140 0.119354 -0.197084 0.139730 0.646270 -0.062500 1 0 0 0 0 0 2 175430
-0.001803 -0.000140 0.119354 -0.197086 0.139730 0.646269 -0.062500 1 0 0 0 0 0 2 176441
-0.001803 -0.000140 0.119354 -0.197086 0.139730 0.646269 -0.062500 1 0 0 0 0 0 2 177442
-0.001803 -0.000140 0.119354 -0.197098 0.139733 0.646275 -0.062500 1 0 0 0 0 0 2 178415
-0.001803 -0.000140 0.119354 -0.197099 0.139734 0.646276 -0.062500 1 0 0 0 0 0 2 179349
-0.001803 -0.000140 0.119354 -0.197087 0.139731 0.646270 -0.062500 1 0 0 0 0 0 2 180258
-0.001803 -0.000140 0.119354 -0.197097 0.139734 0.646276 -0.062500 1 0 0 0 0 0 2 181324
-0.001803 -0.000140 0.119354 -0.197086 0.139731 0.646270 -0.062500 1 0 0 0 0 0 2 182264
-0.001803 -0.000140 0.119354 -0.197097 0.139734 0.646276 -0.062500 1 0 0 0 0 0 2 183451
-0.001803 -0.000140 0.119354 -0.197106 0.139725 0.646270 -0.062500 1 0 0 0 0 0 2 184556
-0.001803 -0.000140 0.119354 -0.197087 0.139730 0.646269 -0.062500 1 0 0 0 0 0 2 185241
-0.001803 -0.000140 0.119354 -0.197097 0.139734 0.646276 -0.062500 1 0 0 0 0 0 2 186332
-0.001803 -0.000140 0.119354 -0.197098 0.139734 0.646276 -0.062500 1 0 0 0 0 0 2 187339
-0.001803 -0.000140 0.119354 -0.197095 0.139722 0.646263 -0.062500 1 0 0 0 0 0 2 188290
-0.001803 -0.000140 0.119354 -0.197098 0.139733 0.646275 -0.062500 1 0 0 0 0 0 2 189246
-0.001803 -0.000140 0.119354 -0.197099 0.139734 0.646276 -0.062500 1 0 0 0 0 0 2 190269
-0.001803 -0.000140 0.119354 -0.197087 0.139731 0.646270 -0.062500 1 0 0 0 0 0 2 191265
-0.001803 -0.000140 0.119354 -0.197097 0.139734 0.646276 -0.062500 1 0 0 0 0 0 2 192244
-0.001803 -0.000140 0.119354 -0.197094 0.139722 0.646263 -0.062500 1 0 0 0 0 0 2 193261
-0.001803 -0.000140 0.119354 -0.197098 0.139732 0.646275 -0.062500 1 0 0 0 0 0 2 194270
-0.001803 -0.000140 0.119354 -0.197098 0.139734 0.646276 -0.062500 1 0 0 0 0 0 2 195262
-0.001803 -0.000140 0.119354 -0.197086 0.139731 0.646270 -0.062500 1 0 0 0 0 0 2 196268
-0.001803 -0.000140 0.119354 -0.197097 0.139734 0.646276 -0.062500 1 0 0 0 0 0 2 197386
-0.001803 -0.000140 0.119354 -0.197106 0.139725 0.646270 -0.062500 1 0 0 0 0 0 2 198271
-0.001803 -0.000140 0.119354 -0.197087 0.139730 0.646269 -0.062500 1 0 0 0 0 0 2 199348
-0.001803 -0.000140 0.119354 -0.197097 0.139733 0.646276 -0.062500 1 0 0 0 0 0 2 200283
-0.001803 -0.000140 0.119354 -0.197098 0.139734 0.646277 -0.062500 1 0 0 0 0 0 2 201276
-0.001803 -0.000140 0.119354 -0.197086 0.139731 0.646270 -0.062500 1 0 0 0 0 0 2 202279
-0.001803 -0.000140 0.119354 -0.197105 0.139725 0.646269 -0.062500 1 0 0 0 0 0 2 203271
-0.001803 -0.000140 0.119354 -0.197099 0.139733 0.646276 -0.062500 1 0 0 0 0 0 2 204272
-0.001803 -0.000140 0.119354 -0.197087 0.139731 0.646270 -0.062500 1 0 0 0 0 0 2 205409
-0.001803 -0.000140 0.119354 -0.197097 0.139733 0.646276 -0.062500 1 0 0 0 0 0 2 206488
-0.001803 -0.000140 0.119354 -0.197086 0.139731 0.646270 -0.062500 1 0 0 0 0 0 2 207348
-0.001803 -0.000140 0.119354 -0.197105 0.139725 0.646269 -0.062500 1 0 0 0 0 0 2 208451
-0.001803 -0.000140 0.119354 -0.197099 0.139733 0.646276 -0.062500 1 0 0 0 0 0 2 209394
-0.001803 -0.000140 0.119354 -0.197087 0.139731 0.646270 -0.062500 1 0 0 0 0 0 2 210416
-0.001803 -0.000140 0.119354 -0.197097 0.139733 0.646276 -0.062500 1 0 0 0 0 0 2 211406
-0.001803 -0.000140 0.119354 -0.197098 0.139734 0.646277 -0.062500 1 0 0 0 0 0 2 212251
-0.001803 -0.000140 0.119354 -0.197094 0.139722 0.646263 -0.062500 1 0 0 0 0 0 2 213333
-0.001803 -0.000140 0.119354 -0.197098 0.139732 0.646275 -0.062500 1 0 0 0 0 0 2 214283
-0.001803 -0.000140 0.119354 -0.197098 0.139733 0.646276 -0.062500 1 0 0 0 0 0 2 215221
-0.001803 -0.000140 0.119354 -0.197086 0.139731 0.646270 -0.062500 1 0 0 0 0 0 2 216412
-0.001803 -0.000140 0.119354 -0.197097 0.139734 0.646276 -0.062500 1 0 0 0 0 0 2 217369
-0.001803 -0.000140 0.119354 -0.197094 0.139722 0.646263 -0.062500 1 0 0 0 0 0 2 218273
-0.001803 -0.000140 0.119354 -0.197098 0.139732 0.646275 -0.062500 1 0 0 0 0 0 2 219383
-0.001803 -0.000140 0.119354 -0.197098 0.139733 0.646276 -0.062500 1 0 0 0 0 0 2 220304
-0.001803 -0.000140 0.119354 -0.197086 0.139731 0.646270 -0.062500 1 0 0 0 0 0 2 221275
-0.001803 -0.000140 0.119354 -0.197097 0.139733 0.646276 -0.062500 1 0 0 0 0 0 2 222263
-0.001803 -0.000140 0.119354 -0.197106 0.139725 0.646270 -0.062500 1 0 0 0 0 0 2 223264
-0.001803 -0.000140 0.119354 -0.197087 0.139730 0.646269 -0.062500 1 0 0 0 0 0 2 224265
-0.001803 -0.000140 0.119354 -0.197097 0.139733 0.646276 -0.062500 1 0 0 0 0 0 2 225267
-0.001803 -0.000140 0.119354 -0.197098 0.139734 0.646277 -0.062500 1 0 0 0 0 0 2 226264
-0.001803 -0.000140 0.119354 -0.197095 0.139722 0.646263 -0.062500 1 0 0 0 0 0 2 227249
-0.001803 -0.000140 0.119354 -0.197098 0.139732 0.646275 -0.062500 1 0 0 0 0 0 2 228267
-0.001803 -0.000140 0.119354 -0.197099 0.139733 0.646277 -0.062500 1 0 0 0 0 0 2 229338
-0.001803 -0.000140 0.119354 -0.197086 0.139731 0.646270 -0.062500 1 0 0 0 0 0 2 230439
-0.001803 -0.000140 0.119354 -0.197097 0.139733 0.646276 -0.062500 1 0 0 0 0 0 2 231411
-0.001803 -0.000140 0.119354 -0.197094 0.139722 0.646263 -0.062500 1 0 0 0 0 0 2 232232
-0.001803 -0.000140 0.119354 -0.197098 0.139732 0.646275 -0.062500 1 0 0 0 0 0 2 233232
-0.001803 -0.000140 0.119354 -0.197098 0.139733 0.646276 -0.062500 1 0 0 0 0 0 2 234276
-0.001803 -0.000140 0.119354 -0.197086 0.139731 0.646270 -0.062500 1 0 0 0 0 0 2 235275
-0.001803 -0.000140 0.119354 -0.197097 0.139733 0.646276 -0.062500 1 0 0 0 0 0 2 236270
-0.001803 -0.000140 0.119354 -0.197106 0.139725 0.646270 -0.062500 1 0 0 0 0 0 2 237241
-0.001803 -0.000140 0.119354 -0.197087 0.139730 0.646270 -0.062500 1 0 0 0 0 0 2 238546
-0.001803 -0.000140 0.119354 -0.197097 0.139733 0.646276 -0.062500 1 0 0 0 0 0 2 239325
-0.001803 -0.000140 0.119354 -0.197098 0.139733 0.646277 -0.062500 1 0 0 0 0 0 2 240526
-0.001803 -0.000140 0.119354 -0.197086 0.139731 0.646271 -0.062500 1 0 0 0 0 0 2 241357
-0.001803 -0.000140 0.119354 -0.197105 0.139724 0.646269 -0.062500 1 0 0 0 0 0 2 242516
-0.001803 -0.000140 0.119354 -0.197099 0.139732 0.646276 -0.062500 1 0 0 0 0 0 2 243353
-0.001803 -0.000140 0.119354 -0.197087 0.139730 0.646270 -0.062500 1 0 0 0 0 0 2 244505
-0.001803 -0.000140 0.119354 -0.197097 0.139733 0.646276 -0.062500 1 0 0 0 0 0 2 245278
-0.001803 -0.000140 0.119354 -0.197094 0.139722 0.646263 -0.062500 1 0 0 0 0 0 2 246330
-0.001803 -0.000140 0.119354 -0.197098 0.139732 0.646275 -0.062500 1 0 0 0 0 0 2 247314
-0.001803 -0.000140 0.119354 -0.197098 0.139733 0.646276 -0.062500 1 0 0 0 0 0 2 248300
-0.001803 -0.000140 0.119354 -0.197086 0.139730 0.646270 -0.062500 1 0 0 0 0 0 2 249463
-0.001803 -0.000140 0.119354 -0.197097 0.139733 0.646276 -0.062500 1 0 0 0 0 0 2 250341
-0.001798 -0.000158 0.119364 -0.271004 0.392468 0.499050 -0.062500 1 0 0 0 0 0 2 251240
-0.001795 -0.000167 0.119368 -0.247208 0.307554 0.571191 -0.062500 1 0 0 0 0 0 2 252278
-0.001794 -0.000171 0.119369 -0.228644 0.243991 0.608435 -0.062500 1 0 0 0 0 0 2 253327
-0.001793 -0.000174 0.119370 -0.218478 0.210115 0.622531 -0.062500 1 0 0 0 0 0 2 254242
-0.001792 -0.000175 0.119370 -0.213235 0.192987 0.627532 -0.062500 1 0 0 0 0 0 2 255250
-0.001792 -0.000175 0.119370 -0.210578 0.184398 0.629282 -0.062500 1 0 0 0 0 0 2 256239
-0.001792 -0.000176 0.119370 -0.209235 0.180117 0.629882 -0.062500 1 0 0 0 0 0 2 257234
-0.001792 -0.000176 0.119370 -0.208568 0.177963 0.630086 -0.062500 1 0 0 0 0 0 2 258239
-0.001792 -0.000176 0.119370 -0.208219 0.176886 0.630167 -0.062500 1 0 0 0 0 0 2 259244
-0.001792 -0.000176 0.119370 -0.208044 0.176354 0.630183 -0.062500 1 0 0 0 0 0 2 260239
-0.001792 -0.000176 0.119370 -0.207960 0.176083 0.630205 -0.062500 1 0 0 0 0 0 2 261238
-0.001792 -0.000176 0.119370 -0.207920 0.175954 0.630195 -0.062500 1 0 0 0 0 0 2 262238
-0.001792 -0.000176 0.119370 -0.207897 0.175878 0.630194 -0.062500 1 0 0 0 0 0 2 264118
-0.001792 -0.000176 0.119370 -0.207877 0.175847 0.630200 -0.062500 1 0 0 0 0 0 2 264442
-0.001792 -0.000176 0.119370 -0.207883 0.175837 0.630194 -0.062500 1 0 0 0 0 0 2 265397
-0.001792 -0.000176 0.119370 -0.207881 0.175826 0.630200 -0.062500 1 0 0 0 0 0 2 266259
-0.001792 -0.000176 0.119370 -0.207881 0.175825 0.630201 -0.062500 1 0 0 0 0 0 2 267261
-0.001811 -0.000171 0.119380 0.053856 0.114244 0.490075 -0.062500 1 0 0 0 0 0 2 268243
-0.001815 -0.000187 0.119394 -0.108850 0.387648 0.411617 -0.062500 1 0 0 0 0 0 2 269251
-0.001817 -0.000195 0.119399 -0.150891 0.318137 0.519121 -0.062500 1 0 0 0 0 0 2 270252
-0.001818 -0.000199 0.119400 -0.167178 0.262833 0.569755 -0.062500 1 0 0 0 0 0 2 271273
-0.001818 -0.000201 0.119401 -0.174569 0.233172 0.588629 -0.062500 1 0 0 0 0 0 2 272526
-0.001818 -0.000202 0.119401 -0.178092 0.218139 0.595291 -0.062500 1 0 0 0 0 0 2 273526
-0.001818 -0.000203 0.119401 -0.179812 0.210613 0.597612 -0.062500 1 0 0 0 0 0 2 274354
-0.001818 -0.000203 0.119401 -0.180653 0.206853 0.598412 -0.062500 1 0 0 0 0 0 2 275502
-0.001819 -0.000203 0.119401 -0.181062 0.204966 0.598683 -0.062500 1 0 0 0 0 0 2 276358
-0.001819 -0.000203 0.119401 -0.181277 0.204024 0.598784 -0.062500 1 0 0 0 0 0 2 277503
-0.001819 -0.000203 0.119401 -0.181360 0.203564 0.598816 -0.062500 1 0 0 0 0 0 2 278354
-0.001819 -0.000203 0.119401 -0.181428 0.203320 0.598823 -0.062500 1 0 0 0 0 0 2 279355
-0.001819 -0.000203 0.119401 -0.181448 0.203215 0.598830 -0.062500 1 0 0 0 0 0 2 280274
-0.001819 -0.000203 0.119401 -0.181463 0.203149 0.598829 -0.062500 1 0 0 0 0 0 2 281318
-0.001837 -0.000199 0.119411 0.080394 0.141542 0.458775 -0.062500 1 0 0 0 0 0 2 282274
-0.001847 -0.000196 0.119415 -0.008448 0.162038 0.527400 -0.062500 1 0 0 0 0 0 2 283397
-0.001851 -0.000195 0.119416 -0.074309 0.177522 0.562832 -0.062500 1 0 0 0 0 0 2 284375
-0.001853 -0.000195 0.119416 -0.109184 0.185801 0.576241 -0.062500 1 0 0 0 0 0 2 285217
-0.001855 -0.000195 0.119416 -0.126755 0.190014 0.581004 -0.062500 1 0 0 0 0 0 2 286330
-0.001850 -0.000212 0.119427 -0.209447 0.445142 0.435581 -0.062500 1 0 0 0 0 0 2 287352
-0.001847 -0.000221 0.119431 -0.190068 0.361157 0.508215 -0.062500 1 0 0 0 0 0 2 288215
-0.001846 -0.000226 0.119432 -0.173669 0.298064 0.545615 -0.062500 1 0 0 0 0 0 2 289270
-0.001846 -0.000228 0.119432 -0.164588 0.264439 0.559777 -0.062500 1 0 0 0 0 0 2 290271
-0.001845 -0.000229 0.119432 -0.159892 0.247420 0.564811 -0.062500 1 0 0 0 0 0 2 291267
-0.001845 -0.000230 0.119432 -0.157498 0.238887 0.566549 -0.062500 1 0 0 0 0 0 2 292272
-0.001845 -0.000230 0.119433 -0.156278 0.234642 0.567155 -0.062500 1 0 0 0 0 0 2 293264
-0.001845 -0.000230 0.119433 -0.155674 0.232503 0.567371 -0.062500 1 0 0 0 0 0 2 294267
-0.001845 -0.000230 0.119433 -0.155367 0.231447 0.567445 -0.062500 1 0 0 0 0 0 2 295251
-0.001864 -0.000226 0.119443 0.106772 0.169336 0.427470 -0.062500 1 0 0 0 0 0 2 296264
-0.001873 -0.000224 0.119446 0.017962 0.189557 0.496071 -0.062500 1 0 0 0 0 0 2 298278
-0.001878 -0.000223 0.119447 -0.047899 0.204901 0.531484 -0.062500 1 0 0 0 0 0 2 299359
-0.001880 -0.000222 0.119448 -0.082766 0.213136 0.544896 -0.062500 1 0 0 0 0 0 2 300283
-0.001881 -0.000222 0.119448 -0.100328 0.217334 0.549656 -0.062500 1 0 0 0 0 0 2 301276
-0.001876 -0.000240 0.119458 -0.183040 0.472576 0.404297 -0.062500 1 0 0 0 0 0 2 302278
-0.001874 -0.000249 0.119462 -0.163670 0.388518 0.476885 -0.062500 1 0 0 0 0 0 2 303276
-0.001873 -0.000253 0.119463 -0.147259 0.325387 0.514278 -0.062500 1 0 0 0 0 0 2 304273
-0.001872 -0.000255 0.119464 -0.138171 0.291734 0.528438 -0.062500 1 0 0 0 0 0 2 305467
-0.001872 -0.000257 0.119464 -0.133476 0.274717 0.533461 -0.062500 1 0 0 0 0 0 2 306329
-0.001872 -0.000257 0.119464 -0.131077 0.266202 0.535216 -0.062500 1 0 0 0 0 0 2 307492
-0.001871 -0.000257 0.119464 -0.129860 0.261938 0.535824 -0.062500 1 0 0 0 0 0 2 308586
-0.001871 -0.000258 0.119464 -0.129248 0.259805 0.536026 -0.062500 1 0 0 0 0 0 2 309363
-0.001871 -0.000258 0.119464 -0.128944 0.258728 0.536098 -0.062500 1 0 0 0 0 0 2 310506
-0.001871 -0.000258 0.119464 -0.128787 0.258209 0.536133 -0.062500 1 0 0 0 0 0 2 311354
-0.001871 -0.000258 0.119464 -0.128704 0.257940 0.536137 -0.062500 1 0 0 0 0 0 2 312272
-0.001871 -0.000258 0.119464 -0.128676 0.257813 0.536130 -0.062500 1 0 0 0 0 0 2 313251
-0.001871 -0.000258 0.119464 -0.128666 0.257741 0.536136 -0.062500 1 0 0 0 0 0 2 314333
-0.001866 -0.000276 0.119474 -0.202629 0.510986 0.389253 -0.062500 1 0 0 0 0 0 2 315448
-0.001863 -0.000285 0.119478 -0.178853 0.425792 0.461199 -0.062500 1 0 0 0 0 0 2 316234
-0.001862 -0.000289 0.119479 -0.160240 0.362090 0.498361 -0.062500 1 0 0 0 0 0 2 317480
-0.001861 -0.000292 0.119480 -0.150064 0.328172 0.512437 -0.062500 1 0 0 0 0 0 2 318491
-0.001861 -0.000293 0.119480 -0.144821 0.311009 0.517430 -0.062500 1 0 0 0 0 0 2 319256
-0.001861 -0.000293 0.119480 -0.142140 0.302411 0.519170 -0.062500 1 0 0 0 0 0 2 320344
-0.001861 -0.000294 0.119480 -0.140801 0.298115 0.519777 -0.062500 1 0 0 0 0 0 2 321360
-0.001861 -0.000294 0.119480 -0.140117 0.295974 0.519993 -0.062500 1 0 0 0 0 0 2 322269
-0.001861 -0.000294 0.119480 -0.139784 0.294892 0.520054 -0.062500 1 0 0 0 0 0 2 323250
-0.001861 -0.000294 0.119480 -0.139611 0.294358 0.520087 -0.062500 1 0 0 0 0 0 2 324249
-0.001861 -0.000294 0.119480 -0.139520 0.294096 0.520098 -0.062500 1 0 0 0 0 0 2 325289
-0.001861 -0.000294 0.119480 -0.139476 0.293956 0.520092 -0.062500 1 0 0 0 0 0 2 326248
-0.001861 -0.000294 0.119480 -0.139464 0.293881 0.520098 -0.062500 1 0 0 0 0 0 2 327262
-0.001861 -0.000294 0.119480 -0.139449 0.293863 0.520099 -0.062500 1 0 0 0 0 0 2 328267
-0.001861 -0.000294 0.119480 -0.139440 0.293840 0.520093 -0.062500 1 0 0 0 0 0 2 329273
-0.001861 -0.000294 0.119480 -0.139436 0.293826 0.520099 -0.062500 1 0 0 0 0 0 2 330267
-0.001861 -0.000294 0.119480 -0.139436 0.293825 0.520099 -0.062500 1 0 0 0 0 0 2 331386
-0.001861 -0.000294 0.119480 -0.139436 0.293825 0.520099 -0.062500 1 0 0 0 0 0 2 332394
-0.001855 -0.000312 0.119490 -0.213463 0.547237 0.373337 -0.062500 1 0 0 0 0 0 2 333411
-0.001853 -0.000321 0.119494 -0.189669 0.461988 0.445218 -0.062500 1 0 0 0 0 0 2 334231
-0.001851 -0.000325 0.119495 -0.171060 0.398265 0.482345 -0.062500 1 0 0 0 0 0 2 335282
-0.001850 -0.000328 0.119496 -0.160869 0.364328 0.496415 -0.062500 1 0 0 0 0 0 2 336268
-0.001850 -0.000329 0.119496 -0.155617 0.347177 0.501400 -0.062500 1 0 0 0 0 0 2 337275
-0.001850 -0.000329 0.119496 -0.152942 0.338570 0.503150 -0.062500 1 0 0 0 0 0 2 338273
-0.001850 -0.000330 0.119496 -0.151607 0.334283 0.503749 -0.062500 1 0 0 0 0 0 2 339335
-0.001850 -0.000330 0.119496 -0.150931 0.332134 0.503956 -0.062500 1 0 0 0 0 0 2 340429
-0.001850 -0.000330 0.119496 -0.150580 0.331056 0.504036 -0.062500 1 0 0 0 0 0 2 341578
-0.001850 -0.000330 0.119496 -0.150404 0.330523 0.504051 -0.062500 1 0 0 0 0 0 2 342305
-0.001850 -0.000330 0.119496 -0.150321 0.330252 0.504072 -0.062500 1 0 0 0 0 0 2 343535
-0.001850 -0.000330 0.119496 -0.150280 0.330122 0.504061 -0.062500 1 0 0 0 0 0 2 344364
-0.001850 -0.000330 0.119496 -0.150269 0.330049 0.504067 -0.062500 1 0 0 0 0 0 2 345538
-0.001850 -0.000330 0.119496 -0.150251 0.330019 0.504074 -0.062500 1 0 0 0 0 0 2 346286
-0.001850 -0.000330 0.119496 -0.150242 0.329995 0.504068 -0.062500 1 0 0 0 0 0 2 347333
-0.001850 -0.000330 0.119496 -0.150241 0.329993 0.504068 -0.062500 1 0 0 0 0 0 2 348322
-0.001850 -0.000330 0.119496 -0.150241 0.329993 0.504068 -0.062500 1 0 0 0 0 0 2 349270
-0.001844 -0.000348 0.119506 -0.224311 0.583529 0.357440 -0.062500 1 0 0 0 0 0 2 350403
-0.001842 -0.000357 0.119510 -0.200500 0.498235 0.429252 -0.062500 1 0 0 0 0 0 2 351507
-0.001840 -0.000362 0.119511 -0.181864 0.434464 0.466342 -0.062500 1 0 0 0 0 0 2 352297
-0.001840 -0.000364 0.119512 -0.171690 0.400515 0.480407 -0.062500 1 0 0 0 0 0 2 353379
-0.001839 -0.000365 0.119512 -0.166427 0.383354 0.485398 -0.062500 1 0 0 0 0 0 2 354330
-0.001839 -0.000366 0.119512 -0.163766 0.374758 0.487123 -0.062500 1 0 0 0 0 0 2 355388
-0.001839 -0.000366 0.119512 -0.162405 0.370453 0.487731 -0.062500 1 0 0 0 0 0 2 356282
-0.001839 -0.000366 0.119512 -0.161729 0.368314 0.487952 -0.062500 1 0 0 0 0 0 2 357248
-0.001839 -0.000366 0.119512 -0.161389 0.367240 0.488020 -0.062500 1 0 0 0 0 0 2 358275
-0.001839 -0.000366 0.119512 -0.161223 0.366698 0.488046 -0.062500 1 0 0 0 0 0 2 359253
-0.001858 -0.000362 0.119522 0.100953 0.304941 0.347936 -0.062500 1 0 0 0 0 0 2 360250
-0.001867 -0.000360 0.119525 0.012072 0.325202 0.416565 -0.062500 1 0 0 0 0 0 2 361276
-0.001872 -0.000358 0.119527 -0.053816 0.340601 0.452007 -0.062500 1 0 0 0 0 0 2 362264
-0.001874 -0.000358 0.119527 -0.088719 0.348874 0.465442 -0.062500 1 0 0 0 0 0 2 363272
-0.001875 -0.000358 0.119527 -0.106290 0.353076 0.470211 -0.062500 1 0 0 0 0 0 2 364262
-0.001876 -0.000357 0.119527 -0.115072 0.355189 0.471866 -0.062500 1 0 0 0 0 0 2 365265
-0.001876 -0.000357 0.119527 -0.119445 0.356256 0.472450 -0.062500 1 0 0 0 0 0 2 367186
-0.001876 -0.000357 0.119527 -0.121633 0.356791 0.472645 -0.062500 1 0 0 0 0 0 2 368367
-0.001876 -0.000357 0.119527 -0.122732 0.357055 0.472712 -0.062500 1 0 0 0 0 0 2 369286
-0.001876 -0.000357 0.119527 -0.123276 0.357185 0.472739 -0.062500 1 0 0 0 0 0 2 370275
-0.001876 -0.000357 0.119527 -0.123536 0.357269 0.472750 -0.062500 1 0 0 0 0 0 2 371273
-0.001876 -0.000357 0.119527 -0.123676 0.357294 0.472747 -0.062500 1 0 0 0 0 0 2 372278
-0.001876 -0.000357 0.119527 -0.123751 0.357301 0.472752 -0.062500 1 0 0 0 0 0 2 373276
-0.001876 -0.000357 0.119527 -0.123783 0.357318 0.472759 -0.062500 1 0 0 0 0 0 2 374520
-0.001876 -0.000357 0.119527 -0.123796 0.357322 0.472746 -0.062500 1 0 0 0 0 0 2 375356
-0.001876 -0.000357 0.119527 -0.123808 0.357325 0.472751 -0.062500 1 0 0 0 0 0 2 376519
-0.001876 -0.000357 0.119527 -0.123809 0.357325 0.472751 -0.062500 1 0 0 0 0 0 2 377353
-0.001876 -0.000357 0.119527 -0.123809 0.357325 0.472751 -0.062500 1 0 0 0 0 0 2 378499
-0.001876 -0.000357 0.119527 -0.123808 0.357325 0.472751 -0.062500 1 0 0 0 0 0 2 379398
-0.001876 -0.000357 0.119527 -0.123820 0.357328 0.472758 -0.062500 1 0 0 0 0 0 2 380319
-0.001876 -0.000357 0.119527 -0.123809 0.357326 0.472752 -0.062500 1 0 0 0 0 0 2 381293
-0.001876 -0.000357 0.119527 -0.123816 0.357317 0.472745 -0.062500 1 0 0 0 0 0 2 382370
-0.001876 -0.000357 0.119527 -0.123821 0.357327 0.472757 -0.062500 1 0 0 0 0 0 2 383290
-0.001876 -0.000357 0.119527 -0.123810 0.357325 0.472752 -0.062500 1 0 0 0 0 0 2 384303
-0.001876 -0.000357 0.119527 -0.123808 0.357325 0.472752 -0.062500 1 0 0 0 0 0 2 385250
-0.001876 -0.000357 0.119527 -0.123820 0.357328 0.472758 -0.062500 1 0 0 0 0 0 2 386322
-0.001876 -0.000357 0.119527 -0.123817 0.357317 0.472746 -0.062500 1 0 0 0 0 0 2 387363
-0.001876 -0.000357 0.119527 -0.123809 0.357324 0.472751 -0.062500 1 0 0 0 0 0 2 388270
-0.001876 -0.000357 0.119527 -0.123820 0.357328 0.472758 -0.062500 1 0 0 0 0 0 2 389265
-0.001876 -0.000357 0.119527 -0.123809 0.357325 0.472753 -0.062500 1 0 0 0 0 0 2 390272
-0.001876 -0.000357 0.119527 -0.123808 0.357325 0.472752 -0.062500 1 0 0 0 0 0 2 391265
-0.001876 -0.000357 0.119527 -0.123828 0.357319 0.472751 -0.062500 1 0 0 0 0 0 2 392269
-0.001876 -0.000357 0.119527 -0.123810 0.357324 0.472752 -0.062500 1 0 0 0 0 0 2 393263
-0.001876 -0.000357 0.119527 -0.123808 0.357325 0.472752 -0.062500 1 0 0 0 0 0 2 394266
-0.001876 -0.000357 0.119527 -0.123820 0.357328 0.472758 -0.062500 1 0 0 0 0 0 2 395265
-0.001876 -0.000357 0.119527 -0.123821 0.357328 0.472739 -0.062500 1 0 0 0 0 0 2 396266
-0.001876 -0.000357 0.119527 -0.123810 0.357326 0.472750 -0.062500 1 0 0 0 0 0 2 397313
-0.001876 -0.000357 0.119527 -0.123820 0.357328 0.472758 -0.062500 1 0 0 0 0 0 2 398569
-0.001876 -0.000357 0.119527 -0.123810 0.357326 0.472752 -0.062500 1 0 0 0 0 0 2 399368
-0.001876 -0.000357 0.119527 -0.123808 0.357326 0.472752 -0.062500 1 0 0 0 0 0 2 400296
-0.001876 -0.000357 0.119527 -0.123820 0.357328 0.472758 -0.062500 1 0 0 0 0 0 2 401255
-0.001876 -0.000357 0.119527 -0.123817 0.357317 0.472746 -0.062500 1 0 0 0 0 0 2 402274
-0.001876 -0.000357 0.119527 -0.123809 0.357324 0.472751 -0.062500 1 0 0 0 0 0 2 403274
-0.001876 -0.000357 0.119527 -0.123820 0.357328 0.472758 -0.062500 1 0 0 0 0 0 2 404276
-0.001876 -0.000357 0.119527 -0.123809 0.357326 0.472753 -0.062500 1 0 0 0 0 0 2 405293
-0.001876 -0.000357 0.119527 -0.123808 0.357325 0.472752 -0.062500 1 0 0 0 0 0 2 406557
-0.001876 -0.000357 0.119527 -0.123828 0.357319 0.472751 -0.062500 1 0 0 0 0 0 2 407303
-0.001876 -0.000357 0.119527 -0.123810 0.357325 0.472752 -0.062500 1 0 0 0 0 0 2 408480
-0.001876 -0.000357 0.119527 -0.123808 0.357325 0.472752 -0.062500 1 0 0 0 0 0 2 409434
-0.001876 -0.000357 0.119527 -0.123820 0.357328 0.472758 -0.062500 1 0 0 0 0 0 2 410433
-0.001876 -0.000357 0.119527 -0.123817 0.357317 0.472746 -0.062500 1 0 0 0 0 0 2 411407
-0.001876 -0.000357 0.119527 -0.123809 0.357324 0.472751 -0.062500 1 0 0 0 0 0 2 412247
-0.001876 -0.000357 0.119527 -0.123820 0.357328 0.472758 -0.062500 1 0 0 0 0 0 2 413275
-0.001876 -0.000357 0.119527 -0.123809 0.357325 0.472753 -0.062500 1 0 0 0 0 0 2 414226
-0.001876 -0.000357 0.119527 -0.123808 0.357325 0.472752 -0.062500 1 0 0 0 0 0 2 415314
-0.001876 -0.000357 0.119527 -0.123831 0.357331 0.472745 -0.062500 1 0 0 0 0 0 2 416360
-0.001876 -0.000357 0.119527 -0.123811 0.357326 0.472751 -0.062500 1 0 0 0 0 0 2 417635
-0.001889 -0.000371 0.119516 0.053972 0.547248 0.623844 -0.062500 1 0 0 0 0 0 2 418221
-0.001895 -0.000378 0.119513 -0.004677 0.483710 0.549945 -0.062500 1 0 0 0 0 0 2 419326
-0.001899 -0.000381 0.119511 -0.049361 0.435964 0.511710 -0.062500 1 0 0 0 0 0 2 420329
-0.001900 -0.000383 0.119511 -0.073452 0.410448 0.497176 -0.062500 1 0 0 0 0 0 2 421246
-0.001901 -0.000384 0.119511 -0.085748 0.397506 0.492031 -0.062500 1 0 0 0 0 0 2 422239
-0.001901 -0.000384 0.119511 -0.091941 0.391021 0.490224 -0.062500 1 0 0 0 0 0 2 423238
-0.001902 -0.000384 0.119511 -0.095068 0.387755 0.489603 -0.062500 1 0 0 0 0 0 2 424238
-0.001902 -0.000384 0.119511 -0.096623 0.386132 0.489386 -0.062500 1 0 0 0 0 0 2 425243
-0.001902 -0.000384 0.119511 -0.097402 0.385327 0.489302 -0.062500 1 0 0 0 0 0 2 426239
-0.001902 -0.000384 0.119511 -0.097790 0.384920 0.489284 -0.062500 1 0 0 0 0 0 2 427238
-0.001902 -0.000384 0.119511 -0.097992 0.384707 0.489271 -0.062500 1 0 0 0 0 0 2 428237
-0.001902 -0.000384 0.119511 -0.098094 0.384599 0.489274 -0.062500 1 0 0 0 0 0 2 429247
-0.001902 -0.000385 0.119511 -0.098145 0.384561 0.489273 -0.062500 1 0 0 0 0 0 2 430281
-0.001902 -0.000385 0.119511 -0.098161 0.384531 0.489266 -0.062500 1 0 0 0 0 0 2 431176
-0.001902 -0.000385 0.119511 -0.098181 0.384523 0.489264 -0.062500 1 0 0 0 0 0 2 432325
-0.001921 -0.000380 0.119521 0.164052 0.323020 0.349363 -0.062500 1 0 0 0 0 0 2 433265
-0.001930 -0.000378 0.119524 0.075048 0.343390 0.417885 -0.062500 1 0 0 0 0 0 2 434252
-0.001934 -0.000377 0.119525 0.009096 0.358866 0.453270 -0.062500 1 0 0 0 0 0 2 435169
-0.001937 -0.000376 0.119526 -0.025824 0.367178 0.466690 -0.062500 1 0 0 0 0 0 2 436251
-0.001938 -0.000376 0.119526 -0.043417 0.371397 0.471446 -0.062500 1 0 0 0 0 0 2 437171
-0.001938 -0.000376 0.119526 -0.052195 0.373522 0.473101 -0.062500 1 0 0 0 0 0 2 438225
-0.001939 -0.000376 0.119526 -0.056569 0.374589 0.473681 -0.062500 1 0 0 0 0 0 2 439394
-0.001939 -0.000376 0.119526 -0.058749 0.375134 0.473882 -0.062500 1 0 0 0 0 0 2 440287
-0.001939 -0.000376 0.119526 -0.059847 0.375399 0.473948 -0.062500 1 0 0 0 0 0 2 441548
-0.001939 -0.000376 0.119526 -0.060390 0.375529 0.473975 -0.062500 1 0 0 0 0 0 2 442333
-0.001939 -0.000376 0.119526 -0.060667 0.375595 0.473992 -0.062500 1 0 0 0 0 0 2 443415
-0.001939 -0.000376 0.119526 -0.060804 0.375639 0.473991 -0.062500 1 0 0 0 0 0 2 444410
-0.001939 -0.000376 0.119526 -0.060867 0.375644 0.473990 -0.062500 1 0 0 0 0 0 2 445440
-0.001939 -0.000376 0.119526 -0.060905 0.375652 0.473989 -0.062500 1 0 0 0 0 0 2 446169
-0.001939 -0.000376 0.119526 -0.060923 0.375667 0.473988 -0.062500 1 0 0 0 0 0 2 447252
-0.001939 -0.000376 0.119526 -0.060932 0.375660 0.473981 -0.062500 1 0 0 0 0 0 2 448284
-0.001939 -0.000376 0.119526 -0.060945 0.375662 0.473987 -0.062500 1 0 0 0 0 0 2 449238
-0.001939 -0.000376 0.119526 -0.060938 0.375671 0.473994 -0.062500 1 0 0 0 0 0 2 450431
-0.001939 -0.000376 0.119526 -0.060946 0.375663 0.473988 -0.062500 1 0 0 0 0 0 2 451466
-0.001939 -0.000376 0.119526 -0.060934 0.375659 0.473981 -0.062500 1 0 0 0 0 0 2 452180
-0.001939 -0.000376 0.119526 -0.060937 0.375670 0.473994 -0.062500 1 0 0 0 0 0 2 453349
-0.001939 -0.000376 0.119526 -0.060945 0.375663 0.473988 -0.062500 1 0 0 0 0 0 2 454298
-0.001939 -0.000376 0.119526 -0.060938 0.375671 0.473995 -0.062500 1 0 0 0 0 0 2 455162
-0.001934 -0.000394 0.119536 -0.134963 0.629359 0.327419 -0.062500 1 0 0 0 0 0 2 456238
-0.001931 -0.000403 0.119540 -0.111208 0.543983 0.399187 -0.062500 1 0 0 0 0 0 2 457239
-0.001930 -0.000407 0.119541 -0.092602 0.480185 0.436276 -0.062500 1 0 0 0 0 0 2 458154
-0.001929 -0.000410 0.119542 -0.082398 0.446223 0.450327 -0.062500 1 0 0 0 0 0 2 459244
-0.001929 -0.000411 0.119542 -0.077150 0.429049 0.455312 -0.062500 1 0 0 0 0 0 2 460157
-0.001928 -0.000411 0.119542 -0.074469 0.420455 0.457056 -0.062500 1 0 0 0 0 0 2 461238
-0.001928 -0.000412 0.119542 -0.073117 0.416152 0.457651 -0.062500 1 0 0 0 0 0 2 462150
-0.001928 -0.000412 0.119542 -0.072438 0.414000 0.457877 -0.062500 1 0 0 0 0 0 2 463246
-0.001928 -0.000412 0.119542 -0.072102 0.412935 0.457938 -0.062500 1 0 0 0 0 0 2 465140
-0.001928 -0.000412 0.119542 -0.071928 0.412403 0.457971 -0.062500 1 0 0 0 0 0 2 466255
-0.001928 -0.000412 0.119542 -0.071832 0.412130 0.457968 -0.062500 1 0 0 0 0 0 2 467178
-0.001928 -0.000412 0.119542 -0.071787 0.411989 0.457981 -0.062500 1 0 0 0 0 0 2 468259
-0.001928 -0.000412 0.119542 -0.071779 0.411926 0.457982 -0.062500 1 0 0 0 0 0 2 469247
-0.001928 -0.000412 0.119542 -0.071757 0.411885 0.457976 -0.062500 1 0 0 0 0 0 2 470167
-0.001928 -0.000412 0.119542 -0.071755 0.411882 0.457975 -0.062500 1 0 0 0 0 0 2 471162
-0.001928 -0.000412 0.119542 -0.071759 0.411862 0.457975 -0.062500 1 0 0 0 0 0 2 472311
-0.001928 -0.000412 0.119542 -0.071752 0.411870 0.457981 -0.062500 1 0 0 0 0 0 2 473485
-0.001928 -0.000412 0.119542 -0.071759 0.411862 0.457975 -0.062500 1 0 0 0 0 0 2 474212
-0.001928 -0.000412 0.119542 -0.071749 0.411858 0.457988 -0.062500 1 0 0 0 0 0 2 475277
-0.001928 -0.000412 0.119542 -0.071759 0.411861 0.457976 -0.062500 1 0 0 0 0 0 2 476513
-0.001928 -0.000412 0.119542 -0.071761 0.411861 0.457975 -0.062500 1 0 0 0 0 0 2 477355
-0.001928 -0.000412 0.119542 -0.071758 0.411850 0.457981 -0.062500 1 0 0 0 0 0 2 478540
-0.001928 -0.000412 0.119542 -0.071753 0.411869 0.457983 -0.062500 1 0 0 0 0 0 2 479254
-0.001928 -0.000412 0.119542 -0.071749 0.411859 0.457969 -0.062500 1 0 0 0 0 0 2 480185
-0.001928 -0.000412 0.119542 -0.071757 0.411849 0.457981 -0.062500 1 0 0 0 0 0 2 481293
-0.001928 -0.000412 0.119542 -0.071753 0.411868 0.457982 -0.062500 1 0 0 0 0 0 2 482313
-0.001928 -0.000412 0.119542 -0.071761 0.411862 0.457975 -0.062500 1 0 0 0 0 0 2 483150
-0.001928 -0.000412 0.119542 -0.071746 0.411847 0.457975 -0.062500 1 0 0 0 0 0 2 484314
-0.001928 -0.000412 0.119542 -0.071752 0.411868 0.457981 -0.062500 1 0 0 0 0 0 2 485262
-0.001928 -0.000412 0.119542 -0.071757 0.411850 0.457982 -0.062500 1 0 0 0 0 0 2 486163
-0.001928 -0.000412 0.119542 -0.071753 0.411869 0.457983 -0.062500 1 0 0 0 0 0 2 487278
-0.001928 -0.000412 0.119542 -0.071749 0.411859 0.457969 -0.062500 1 0 0 0 0 0 2 488238
-0.001928 -0.000412 0.119542 -0.071757 0.411849 0.457981 -0.062500 1 0 0 0 0 0 2 489269
-0.001928 -0.000412 0.119542 -0.071753 0.411868 0.457982 -0.062500 1 0 0 0 0 0 2 490193
-0.001928 -0.000412 0.119542 -0.071761 0.411862 0.457975 -0.062500 1 0 0 0 0 0 2 491161
-0.001928 -0.000412 0.119542 -0.071746 0.411847 0.457975 -0.062500 1 0 0 0 0 0 2 492175
-0.001928 -0.000412 0.119542 -0.071752 0.411868 0.457981 -0.062500 1 0 0 0 0 0 2 493179
-0.001928 -0.000412 0.119542 -0.071757 0.411850 0.457982 -0.062500 1 0 0 0 0 0 2 494194
-0.001928 -0.000412 0.119542 -0.071753 0.411869 0.457983 -0.062500 1 0 0 0 0 0 2 495183
-0.001928 -0.000412 0.119542 -0.071748 0.411859 0.457969 -0.062500 1 0 0 0 0 0 2 496186
-0.001928 -0.000412 0.119542 -0.071757 0.411849 0.457981 -0.062500 1 0 0 0 0 0 2 497266
-0.001928 -0.000412 0.119542 -0.071753 0.411868 0.457982 -0.062500 1 0 0 0 0 0 2 499228
-0.001928 -0.000412 0.119542 -0.071761 0.411862 0.457975 -0.062500 1 0 0 0 0 0 2 500284
-0.001928 -0.000412 0.119542 -0.071758 0.411850 0.457981 -0.062500 1 0 0 0 0 0 2 501166
-0.001928 -0.000412 0.119542 -0.071741 0.411866 0.457976 -0.062500 1 0 0 0 0 0 2 502147
-0.001928 -0.000412 0.119542 -0.071756 0.411850 0.457982 -0.062500 1 0 0 0 0 0 2 503193
-0.001928 -0.000412 0.119542 -0.071753 0.411869 0.457983 -0.062500 1 0 0 0 0 0 2 504179
-0.001928 -0.000412 0.119542 -0.071748 0.411859 0.457969 -0.062500 1 0 0 0 0 0 2 505193
-0.001928 -0.000412 0.119542 -0.071756 0.411849 0.457981 -0.062500 1 0 0 0 0 0 2 506315
-0.001928 -0.000412 0.119542 -0.071753 0.411868 0.457982 -0.062500 1 0 0 0 0 0 2 507333
-0.001928 -0.000412 0.119542 -0.071761 0.411862 0.457975 -0.062500 1 0 0 0 0 0 2 508333
-0.001928 -0.000412 0.119542 -0.071758 0.411850 0.457981 -0.062500 1 0 0 0 0 0 2 509358
-0.001928 -0.000412 0.119542 -0.071741 0.411866 0.457976 -0.062500 1 0 0 0 0 0 2 510254
-0.001928 -0.000412 0.119542 -0.071756 0.411850 0.457981 -0.062500 1 0 0 0 0 0 2 511403
-0.001928 -0.000412 0.119542 -0.071753 0.411869 0.457982 -0.062500 1 0 0 0 0 0 2 512282
-0.001928 -0.000412 0.119542 -0.071761 0.411862 0.457976 -0.062500 1 0 0 0 0 0 2 513156
-0.001928 -0.000412 0.119542 -0.071746 0.411847 0.457975 -0.062500 1 0 0 0 0 0 2 514170
-0.001928 -0.000412 0.119542 -0.071752 0.411868 0.457982 -0.062500 1 0 0 0 0 0 2 515169
-0.001928 -0.000412 0.119542 -0.071760 0.411862 0.457975 -0.062500 1 0 0 0 0 0 2 516276
-0.001928 -0.000412 0.119542 -0.071758 0.411850 0.457981 -0.062500 1 0 0 0 0 0 2 517259
-0.001928 -0.000412 0.119542 -0.071741 0.411866 0.457976 -0.062500 1 0 0 0 0 0 2 518342
-0.001928 -0.000412 0.119542 -0.071756 0.411850 0.457981 -0.062500 1 0 0 0 0 0 2 519192
-0.001928 -0.000412 0.119542 -0.071753 0.411869 0.457982 -0.062500 1 0 0 0 0 0 2 520285
-0.001928 -0.000412 0.119542 -0.071761 0.411862 0.457976 -0.062500 1 0 0 0 0 0 2 521210
-0.001928 -0.000412 0.119542 -0.071746 0.411847 0.457975 -0.062500 1 0 0 0 0 0 2 522166
-0.001928 -0.000412 0.119542 -0.071751 0.411868 0.457982 -0.062500 1 0 0 0 0 0 2 523182
-0.001928 -0.000412 0.119542 -0.071760 0.411862 0.457975 -0.062500 1 0 0 0 0 0 2 524182
-0.001928 -0.000412 0.119542 -0.071758 0.411850 0.457981 -0.062500 1 0 0 0 0 0 2 525190
-0.001928 -0.000412 0.119542 -0.071741 0.411866 0.457976 -0.062500 1 0 0 0 0 0 2 526170
-0.001928 -0.000412 0.119542 -0.071756 0.411850 0.457981 -0.062500 1 0 0 0 0 0 2 527169
-0.001928 -0.000412 0.119542 -0.071752 0.411869 0.457982 -0.062500 1 0 0 0 0 0 2 528153
-0.001928 -0.000412 0.119542 -0.071760 0.411862 0.457976 -0.062500 1 0 0 0 0 0 2 529152
-0.001928 -0.000412 0.119542 -0.071746 0.411847 0.457975 -0.062500 1 0 0 0 0 0 2 530140
-0.001928 -0.000412 0.119542 -0.071751 0.411868 0.457982 -0.062500 1 0 0 0 0 0 2 532047
-0.001928 -0.000412 0.119542 -0.071760 0.411862 0.457975 -0.062500 1 0 0 0 0 0 2 533257
-0.001928 -0.000412 0.119542 -0.071758 0.411850 0.457981 -0.062500 1 0 0 0 0 0 2 534159
-0.001928 -0.000412 0.119542 -0.071753 0.411869 0.457982 -0.062500 1 0 0 0 0 0 2 535159
-0.001928 -0.000412 0.119542 -0.071749 0.411859 0.457969 -0.062500 1 0 0 0 0 0 2 536157
-0.001928 -0.000412 0.119542 -0.071757 0.411849 0.457981 -0.062500 1 0 0 0 0 0 2 537152
-0.001928 -0.000412 0.119542 -0.071753 0.411869 0.457982 -0.062500 1 0 0 0 0 0 2 538152
-0.001928 -0.000412 0.119542 -0.071757 0.411850 0.457982 -0.062500 1 0 0 0 0 0 2 539360
-0.001928 -0.000412 0.119542 -0.071749 0.411857 0.457969 -0.062500 1 0 0 0 0 0 2 540353
-0.001928 -0.000412 0.119542 -0.071752 0.411869 0.457981 -0.062500 1 0 0 0 0 0 2 541192
-0.001928 -0.000412 0.119542 -0.071757 0.411850 0.457982 -0.062500 1 0 0 0 0 0 2 542406
-0.001928 -0.000412 0.119542 -0.071753 0.411869 0.457983 -0.062500 1 0 0 0 0 0 2 543249
-0.001928 -0.000412 0.119542 -0.071749 0.411859 0.457969 -0.062500 1 0 0 0 0 0 2 544415
-0.001928 -0.000412 0.119542 -0.071757 0.411849 0.457981 -0.062500 1 0 0 0 0 0 2 545261
-0.001928 -0.000412 0.119542 -0.071753 0.411869 0.457982 -0.062500 1 0 0 0 0 0 2 546161
-0.001928 -0.000412 0.119542 -0.071757 0.411850 0.457982 -0.062500 1 0 0 0 0 0 2 547158
-0.001928 -0.000412 0.119542 -0.071749 0.411857 0.457969 -0.062500 1 0 0 0 0 0 2 548195
-0.001928 -0.000412 0.119542 -0.071752 0.411869 0.457981 -0.062500 1 0 0 0 0 0 2 549194
-0.001928 -0.000412 0.119542 -0.071757 0.411850 0.457982 -0.062500 1 0 0 0 0 0 2 550219
-0.001928 -0.000412 0.119542 -0.071753 0.411869 0.457983 -0.062500 1 0 0 0 0 0 2 551284
-0.001928 -0.000412 0.119542 -0.071749 0.411859 0.457969 -0.062500 1 0 0 0 0 0 2 552223
-0.001928 -0.000412 0.119542 -0.071757 0.411849 0.457981 -0.062500 1 0 0 0 0 0 2 553252
-0.001928 -0.000412 0.119542 -0.071753 0.411869 0.457982 -0.062500 1 0 0 0 0 0 2 554204
-0.001928 -0.000412 0.119542 -0.071757 0.411850 0.457982 -0.062500 1 0 0 0 0 0 2 555136
-0.001928 -0.000412 0.119542 -0.071749 0.411857 0.457969 -0.062500 1 0 0 0 0 0 2 556180
-0.001928 -0.000412 0.119542 -0.071752 0.411869 0.457981 -0.062500 1 0 0 0 0 0 2 557140
-0.001928 -0.000412 0.119542 -0.071757 0.411850 0.457982 -0.062500 1 0 0 0 0 0 2 558152
-0.001928 -0.000412 0.119542 -0.071753 0.411869 0.457983 -0.062500 1 0 0 0 0 0 2 559175
-0.001928 -0.000412 0.119542 -0.071749 0.411859 0.457969 -0.062500 1 0 0 0 0 0 2 560184
-0.001928 -0.000412 0.119542 -0.071757 0.411849 0.457981 -0.062500 1 0 0 0 0 0 2 561143
-0.001928 -0.000412 0.119542 -0.071753 0.411869 0.457982 -0.062500 1 0 0 0 0 0 2 562137
-0.001928 -0.000412 0.119542 -0.071761 0.411862 0.457975 -0.062500 1 0 0 0 0 0 2 563150
-0.001928 -0.000412 0.119542 -0.071758 0.411850 0.457981 -0.062500 1 0 0 0 0 0 2 564964
-0.001928 -0.000412 0.119542 -0.071741 0.411866 0.457976 -0.062500 1 0 0 0 0 0 2 566239
-0.001928 -0.000412 0.119542 -0.071756 0.411850 0.457981 -0.062500 1 0 0 0 0 0 2 567168
-0.001928 -0.000412 0.119542 -0.071753 0.411869 0.457982 -0.062500 1 0 0 0 0 0 2 568142
-0.001928 -0.000412 0.119542 -0.071748 0.411859 0.457969 -0.062500 1 0 0 0 0 0 2 569167
-0.001928 -0.000412 0.119542 -0.071756 0.411849 0.457981 -0.062500 1 0 0 0 0 0 2 570138
-0.001928 -0.000412 0.119542 -0.071753 0.411868 0.457982 -0.062500 1 0 0 0 0 0 2 571159
-0.001928 -0.000412 0.119542 -0.071761 0.411862 0.457975 -0.062500 1 0 0 0 0 0 2 572449
-0.001928 -0.000412 0.119542 -0.071758 0.411850 0.457981 -0.062500 1 0 0 0 0 0 2 573452
-0.001928 -0.000412 0.119542 -0.071741 0.411866 0.457976 -0.062500 1 0 0 0 0 0 2 574242
-0.001928 -0.000412 0.119542 -0.071756 0.411850 0.457981 -0.062500 1 0 0 0 0 0 2 575372
-0.001928 -0.000412 0.119542 -0.071753 0.411869 0.457982 -0.062500 1 0 0 0 0 0 2 576202
-0.001928 -0.000412 0.119542 -0.071761 0.411862 0.457976 -0.062500 1 0 0 0 0 0 2 577313
-0.001928 -0.000412 0.119542 -0.071746 0.411847 0.457975 -0.062500 1 0 0 0 0 0 2 578310
-0.001928 -0.000412 0.119542 -0.071752 0.411868 0.457982 -0.062500 1 0 0 0 0 0 2 579229
-0.001928 -0.000412 0.119542 -0.071760 0.411862 0.457975 -0.062500 1 0 0 0 0 0 2 580165
-0.001928 -0.000412 0.119542 -0.071758 0.411850 0.457981 -0.062500 1 0 0 0 0 0 2 581147
-0.001928 -0.000412 0.119542 -0.071741 0.411866 0.457976 -0.062500 1 0 0 0 0 0 2 582208
-0.001928 -0.000412 0.119542 -0.071756 0.411850 0.457981 -0.062500 1 0 0 0 0 0 2 583265
-0.001928 -0.000412 0.119542 -0.071753 0.411869 0.457982 -0.062500 1 0 0 0 0 0 2 584225
-0.001928 -0.000412 0.119542 -0.071761 0.411862 0.457976 -0.062500 1 0 0 0 0 0 2 585305
-0.001928 -0.000412 0.119542 -0.071746 0.411847 0.457975 -0.062500 1 0 0 0 0 0 2 586221
-0.001928 -0.000412 0.119542 -0.071752 0.411868 0.457982 -0.062500 1 0 0 0 0 0 2 587268
-0.001928 -0.000412 0.119542 -0.071760 0.411862 0.457975 -0.062500 1 0 0 0 0 0 2 588162
-0.001928 -0.000412 0.119542 -0.071758 0.411850 0.457981 -0.062500 1 0 0 0 0 0 2 589175
-0.001928 -0.000412 0.119542 -0.071741 0.411866 0.457976 -0.062500 1 0 0 0 0 0 2 590149
-0.001928 -0.000412 0.119542 -0.071756 0.411850 0.457981 -0.062500 1 0 0 0 0 0 2 591167
-0.001928 -0.000412 0.119542 -0.071753 0.411869 0.457982 -0.062500 1 0 0 0 0 0 2 592175
-0.001928 -0.000412 0.119542 -0.071760 0.411862 0.457976 -0.062500 1 0 0 0 0 0 2 593158
-0.001928 -0.000412 0.119542 -0.071746 0.411847 0.457975 -0.062500 1 0 0 0 0 0 2 594133
-0.001928 -0.000412 0.119542 -0.071751 0.411868 0.457982 -0.062500 1 0 0 0 0 0 2 595173
-0.001928 -0.000412 0.119542 -0.071760 0.411862 0.457975 -0.062500 1 0 0 0 0 0 2 596143
-0.001928 -0.000412 0.119542 -0.071758 0.411850 0.457981 -0.062500 1 0 0 0 0 0 2 597155
-0.001928 -0.000412 0.119542 -0.071753 0.411869 0.457982 -0.062500 1 0 0 0 0 0 2 598273
-0.001928 -0.000412 0.119542 -0.071749 0.411859 0.457969 -0.062500 1 0 0 0 0 0 2 599163
-0.001928 -0.000412 0.119542 -0.071749 0.411858 0.457988 -0.062500 1 0 0 0 0 0 2 600206
-0.001928 -0.000412 0.119542 -0.071760 0.411861 0.457976 -0.062500 1 0 0 0 0 0 2 601176
-0.001928 -0.000412 0.119542 -0.071758 0.411850 0.457982 -0.062500 1 0 0 0 0 0 2 602160
-0.001928 -0.000412 0.119542 -0.071749 0.411857 0.457969 -0.062500 1 0 0 0 0 0 2 603185
-0.001928 -0.000412 0.119542 -0.071752 0.411869 0.457981 -0.062500 1 0 0 0 0 0 2 604174
-0.001928 -0.000412 0.119542 -0.071757 0.411850 0.457982 -0.062500 1 0 0 0 0 0 2 605160
-0.001928 -0.000412 0.119542 -0.071753 0.411869 0.457982 -0.062500 1 0 0 0 0 0 2 606222
-0.001928 -0.000412 0.119542 -0.071749 0.411859 0.457969 -0.062500 1 0 0 0 0 0 2 607331
-0.001928 -0.000412 0.119542 -0.071757 0.411849 0.457981 -0.062500 1 0 0 0 0 0 2 608352
-0.001928 -0.000412 0.119542 -0.071753 0.411869 0.457982 -0.062500 1 0 0 0 0 0 2 609250
-0.001928 -0.000412 0.119542 -0.071757 0.411850 0.457982 -0.062500 1 0 0 0 0 0 2 610404
-0.001928 -0.000412 0.119542 -0.071749 0.411857 0.457969 -0.062500 1 0 0 0 0 0 2 611225
-0.001928 -0.000412 0.119542 -0.071752 0.411869 0.457981 -0.062500 1 0 0 0 0 0 2 612437
-0.001928 -0.000412 0.119542 -0.071757 0.411850 0.457982 -0.062500 1 0 0 0 0 0 2 613200
-0.001928 -0.000412 0.119542 -0.071753 0.411869 0.457982 -0.062500 1 0 0 0 0 0 2 614235
-0.001928 -0.000412 0.119542 -0.071749 0.411859 0.457969 -0.062500 1 0 0 0 0 0 2 615209
-0.001928 -0.000412 0.119542 -0.071757 0.411849 0.457981 -0.062500 1 0 0 0 0 0 2 616169
-0.001928 -0.000412 0.119542 -0.071753 0.411869 0.457982 -0.062500 1 0 0 0 0 0 2 617146
-0.001928 -0.000412 0.119542 -0.071757 0.411850 0.457982 -0.062500 1 0 0 0 0 0 2 618205
-0.001928 -0.000412 0.119542 -0.071749 0.411857 0.457969 -0.062500 1 0 0 0 0 0 2 619183
-0.001928 -0.000412 0.119542 -0.071752 0.411869 0.457981 -0.062500 1 0 0 0 0 0 2 620248
-0.001928 -0.000412 0.119542 -0.071757 0.411850 0.457982 -0.062500 1 0 0 0 0 0 2 621179
-0.001928 -0.000412 0.119542 -0.071753 0.411869 0.457982 -0.062500 1 0 0 0 0 0 2 622142
-0.001928 -0.000412 0.119542 -0.071749 0.411859 0.457969 -0.062500 1 0 0 0 0 0 2 623154
-0.001928 -0.000412 0.119542 -0.071757 0.411849 0.457981 -0.062500 1 0 0 0 0 0 2 624153
-0.001928 -0.000412 0.119542 -0.071753 0.411869 0.457982 -0.062500 1 0 0 0 0 0 2 625153
-0.001928 -0.000412 0.119542 -0.071757 0.411850 0.457982 -0.062500 1 0 0 0 0 0 2 626163
-0.001928 -0.000412 0.119542 -0.071749 0.411857 0.457969 -0.062500 1 0 0 0 0 0 2 627122
-0.001928 -0.000412 0.119542 -0.071752 0.411869 0.457981 -0.062500 1 0 0 0 0 0 2 628156
-0.001928 -0.000412 0.119542 -0.071757 0.411850 0.457982 -0.062500 1 0 0 0 0 0 2 629154
-0.001928 -0.000412 0.119542 -0.071753 0.411869 0.457982 -0.062500 1 0 0 0 0 0 2 630209
-0.001928 -0.000412 0.119542 -0.071748 0.411859 0.457969 -0.062500 1 0 0 0 0 0 2 631496
-0.001923 -0.000430 0.119552 -0.145832 0.665685 0.311546 -0.062500 1 0 0 0 0 0 2 632256
-0.001920 -0.000439 0.119556 -0.122048 0.580249 0.383247 -0.062500 1 0 0 0 0 0 2 633154
-0.001919 -0.000444 0.119557 -0.103416 0.516414 0.420294 -0.062500 1 0 0 0 0 0 2 634128
-0.001918 -0.000446 0.119558 -0.093229 0.482441 0.434338 -0.062500 1 0 0 0 0 0 2 635169
-0.001918 -0.000447 0.119558 -0.087958 0.465255 0.439322 -0.062500 1 0 0 0 0 0 2 636162
-0.001918 -0.000448 0.119558 -0.085289 0.456670 0.441062 -0.062500 1 0 0 0 0 0 2 637147
-0.001918 -0.000448 0.119558 -0.083934 0.452356 0.441662 -0.062500 1 0 0 0 0 0 2 638185
-0.001917 -0.000448 0.119558 -0.083261 0.450225 0.441874 -0.062500 1 0 0 0 0 0 2 639338
-0.001917 -0.000448 0.119558 -0.082919 0.449140 0.441946 -0.062500 1 0 0 0 0 0 2 640452
-0.001917 -0.000448 0.119558 -0.082740 0.448594 0.441966 -0.062500 1 0 0 0 0 0 2 641241
-0.001917 -0.000448 0.119558 -0.082660 0.448333 0.441981 -0.062500 1 0 0 0 0 0 2 642249
-0.001917 -0.000448 0.119558 -0.082612 0.448213 0.441976 -0.062500 1 0 0 0 0 0 2 643312
-0.001917 -0.000448 0.119558 -0.082588 0.448138 0.441976 -0.062500 1 0 0 0 0 0 2 644327
-0.001917 -0.000448 0.119558 -0.082588 0.448102 0.441982 -0.062500 1 0 0 0 0 0 2 645191
-0.001917 -0.000448 0.119558 -0.082573 0.448085 0.441983 -0.062500 1 0 0 0 0 0 2 646174
-0.001917 -0.000448 0.119558 -0.082568 0.448073 0.441990 -0.062500 1 0 0 0 0 0 2 647125
-0.001917 -0.000448 0.119558 -0.082579 0.448075 0.441977 -0.062500 1 0 0 0 0 0 2 648256
-0.001917 -0.000448 0.119558 -0.082569 0.448073 0.441989 -0.062500 1 0 0 0 0 0 2 649123
-0.001917 -0.000448 0.119558 -0.082576 0.448064 0.441984 -0.062500 1 0 0 0 0 0 2 650128
-0.001917 -0.000448 0.119558 -0.082577 0.448062 0.441983 -0.062500 1 0 0 0 0 0 2 651250
-0.001917 -0.000448 0.119558 -0.082557 0.448068 0.441984 -0.062500 1 0 0 0 0 0 2 652306
-0.001917 -0.000448 0.119558 -0.082578 0.448075 0.441977 -0.062500 1 0 0 0 0 0 2 653101
-0.001917 -0.000448 0.119558 -0.082577 0.448064 0.441982 -0.062500 1 0 0 0 0 0 2 654276
-0.001917 -0.000448 0.119558 -0.082569 0.448071 0.441990 -0.062500 1 0 0 0 0 0 2 655181
-0.001917 -0.000448 0.119558 -0.082564 0.448060 0.441978 -0.062500 1 0 0 0 0 0 2 656144
-0.001917 -0.000448 0.119558 -0.082576 0.448062 0.441982 -0.062500 1 0 0 0 0 0 2 657158
-0.001917 -0.000448 0.119558 -0.082572 0.448082 0.441983 -0.062500 1 0 0 0 0 0 2 658130
-0.001917 -0.000448 0.119558 -0.082577 0.448065 0.441983 -0.062500 1 0 0 0 0 0 2 659144
-0.001936 -0.000444 0.119568 0.179790 0.386605 0.302085 -0.062500 1 0 0 0 0 0 2 660161
-0.001945 -0.000441 0.119571 0.090725 0.406944 0.370580 -0.062500 1 0 0 0 0 0 2 661150
-0.001950 -0.000440 0.119573 0.024757 0.422396 0.405981 -0.062500 1 0 0 0 0 0 2 662150
-0.001952 -0.000440 0.119573 -0.010180 0.430717 0.419395 -0.062500 1 0 0 0 0 0 2 663137
-0.001954 -0.000440 0.119573 -0.027772 0.434948 0.424156 -0.062500 1 0 0 0 0 0 2 664209
-0.001954 -0.000439 0.119573 -0.036552 0.437075 0.425812 -0.062500 1 0 0 0 0 0 2 665352
-0.001954 -0.000439 0.119573 -0.040939 0.438146 0.426398 -0.062500 1 0 0 0 0 0 2 666241
-0.001955 -0.000439 0.119573 -0.043131 0.438682 0.426593 -0.062500 1 0 0 0 0 0 2 667165
-0.001955 -0.000439 0.119573 -0.044222 0.438955 0.426665 -0.062500 1 0 0 0 0 0 2 668110
-0.001955 -0.000439 0.119573 -0.044753 0.439084 0.426687 -0.062500 1 0 0 0 0 0 2 669158
-0.001955 -0.000439 0.119573 -0.045032 0.439161 0.426696 -0.062500 1 0 0 0 0 0 2 670148
-0.001955 -0.000439 0.119573 -0.045166 0.439195 0.426701 -0.062500 1 0 0 0 0 0 2 671149
-0.001955 -0.000439 0.119573 -0.045240 0.439202 0.426706 -0.062500 1 0 0 0 0 0 2 672239
-0.001955 -0.000439 0.119573 -0.045271 0.439219 0.426693 -0.062500 1 0 0 0 0 0 2 673401
-0.001955 -0.000439 0.119573 -0.045284 0.439223 0.426698 -0.062500 1 0 0 0 0 0 2 674135
-0.001955 -0.000439 0.119573 -0.045305 0.439218 0.426697 -0.062500 1 0 0 0 0 0 2 675385
-0.001955 -0.000439 0.119573 -0.045307 0.439217 0.426697 -0.062500 1 0 0 0 0 0 2 676239
-0.001955 -0.000439 0.119573 -0.045299 0.439225 0.426704 -0.062500 1 0 0 0 0 0 2 677388
-0.001955 -0.000439 0.119573 -0.045306 0.439217 0.426698 -0.062500 1 0 0 0 0 0 2 678241
-0.001955 -0.000439 0.119573 -0.045307 0.439216 0.426697 -0.062500 1 0 0 0 0 0 2 679343
-0.001955 -0.000439 0.119573 -0.045311 0.439228 0.426711 -0.062500 1 0 0 0 0 0 2 680140
-0.001955 -0.000439 0.119573 -0.045308 0.439217 0.426699 -0.062500 1 0 0 0 0 0 2 681156
-0.001955 -0.000439 0.119573 -0.045307 0.439216 0.426698 -0.062500 1 0 0 0 0 0 2 682180
-0.001955 -0.000439 0.119573 -0.045302 0.439236 0.426698 -0.062500 1 0 0 0 0 0 2 683169
-0.001955 -0.000439 0.119573 -0.045306 0.439218 0.426697 -0.062500 1 0 0 0 0 0 2 684240
-0.001955 -0.000439 0.119573 -0.045311 0.439228 0.426711 -0.062500 1 0 0 0 0 0 2 685443
-0.001955 -0.000439 0.119573 -0.045308 0.439217 0.426699 -0.062500 1 0 0 0 0 0 2 686146
-0.001955 -0.000439 0.119573 -0.045311 0.439228 0.426691 -0.062500 1 0 0 0 0 0 2 687244
-0.001955 -0.000439 0.119573 -0.045299 0.439226 0.426704 -0.062500 1 0 0 0 0 0 2 688221
-0.001955 -0.000439 0.119573 -0.045306 0.439217 0.426698 -0.062500 1 0 0 0 0 0 2 689134
-0.001955 -0.000439 0.119573 -0.045298 0.439225 0.426704 -0.062500 1 0 0 0 0 0 2 690107
-0.001955 -0.000439 0.119573 -0.045318 0.439220 0.426705 -0.062500 1 0 0 0 0 0 2 691152
-0.001955 -0.000439 0.119573 -0.045312 0.439228 0.426692 -0.062500 1 0 0 0 0 0 2 692127
-0.001955 -0.000439 0.119573 -0.045300 0.439226 0.426704 -0.062500 1 0 0 0 0 0 2 693125
-0.001955 -0.000439 0.119573 -0.045306 0.439217 0.426698 -0.062500 1 0 0 0 0 0 2 694124
-0.001955 -0.000439 0.119573 -0.045307 0.439216 0.426697 -0.062500 1 0 0 0 0 0 2 695136
-0.001955 -0.000439 0.119573 -0.045311 0.439227 0.426711 -0.062500 1 0 0 0 0 0 2 696114
-0.001955 -0.000439 0.119573 -0.045311 0.439229 0.426692 -0.062500 1 0 0 0 0 0 2 697110
-0.001955 -0.000439 0.119573 -0.045299 0.439226 0.426704 -0.062500 1 0 0 0 0 0 2 698179
-0.001955 -0.000439 0.119573 -0.045306 0.439217 0.426698 -0.062500 1 0 0 0 0 0 2 699327
-0.001955 -0.000439 0.119573 -0.045307 0.439216 0.426698 -0.062500 1 0 0 0 0 0 2 700285
-0.001955 -0.000439 0.119573 -0.045299 0.439225 0.426704 -0.062500 1 0 0 0 0 0 2 701088
-0.001955 -0.000439 0.119573 -0.045309 0.439229 0.426692 -0.062500 1 0 0 0 0 0 2 702133
-0.001955 -0.000439 0.119573 -0.045319 0.439220 0.426703 -0.062500 1 0 0 0 0 0 2 703128
-0.001955 -0.000439 0.119573 -0.045300 0.439225 0.426705 -0.062500 1 0 0 0 0 0 2 704126
-0.001955 -0.000439 0.119573 -0.045306 0.439217 0.426698 -0.062500 1 0 0 0 0 0 2 705121
-0.001955 -0.000439 0.119573 -0.045307 0.439216 0.426698 -0.062500 1 0 0 0 0 0 2 706119
-0.001955 -0.000439 0.119573 -0.045314 0.439239 0.426704 -0.062500 1 0 0 0 0 0 2 707290
-0.001955 -0.000439 0.119573 -0.045308 0.439219 0.426698 -0.062500 1 0 0 0 0 0 2 708416
-0.001955 -0.000439 0.119573 -0.045299 0.439225 0.426705 -0.062500 1 0 0 0 0 0 2 709414
-0.001955 -0.000439 0.119573 -0.045306 0.439217 0.426698 -0.062500 1 0 0 0 0 0 2 710187
-0.001955 -0.000439 0.119573 -0.045307 0.439216 0.426698 -0.062500 1 0 0 0 0 0 2 711483
-0.001955 -0.000439 0.119573 -0.045302 0.439236 0.426698 -0.062500 1 0 0 0 0 0 2 712232
-0.001955 -0.000439 0.119573 -0.045318 0.439221 0.426704 -0.062500 1 0 0 0 0 0 2 713129
-0.001955 -0.000439 0.119573 -0.045309 0.439217 0.426698 -0.062500 1 0 0 0 0 0 2 714174
-0.001955 -0.000439 0.119573 -0.045299 0.439225 0.426705 -0.062500 1 0 0 0 0 0 2 715216
-0.001955 -0.000439 0.119573 -0.045306 0.439217 0.426698 -0.062500 1 0 0 0 0 0 2 716133
-0.001955 -0.000439 0.119573 -0.045310 0.439227 0.426691 -0.062500 1 0 0 0 0 0 2 717274
-0.001955 -0.000439 0.119573 -0.045311 0.439229 0.426710 -0.062500 1 0 0 0 0 0 2 718512
-0.001955 -0.000439 0.119573 -0.045308 0.439217 0.426699 -0.062500 1 0 0 0 0 0 2 719168
-0.001955 -0.000439 0.119573 -0.045299 0.439225 0.426705 -0.062500 1 0 0 0 0 0 2 720197
-0.001955 -0.000439 0.119573 -0.045310 0.439229 0.426692 -0.062500 1 0 0 0 0 0 2 721228
-0.001955 -0.000439 0.119573 -0.045307 0.439218 0.426697 -0.062500 1 0 0 0 0 0 2 722122
-0.001955 -0.000439 0.119573 -0.045299 0.439225 0.426704 -0.062500 1 0 0 0 0 0 2 723132
-0.001955 -0.000439 0.119573 -0.045318 0.439220 0.426705 -0.062500 1 0 0 0 0 0 2 724140
-0.001955 -0.000439 0.119573 -0.045308 0.439216 0.426698 -0.062500 1 0 0 0 0 0 2 725119
-0.001955 -0.000439 0.119573 -0.045299 0.439224 0.426705 -0.062500 1 0 0 0 0 0 2 726129
-0.001955 -0.000439 0.119573 -0.045310 0.439228 0.426692 -0.062500 1 0 0 0 0 0 2 727140
-0.001955 -0.000439 0.119573 -0.045299 0.439226 0.426704 -0.062500 1 0 0 0 0 0 2 728113
-0.001955 -0.000439 0.119573 -0.045306 0.439217 0.426698 -0.062500 1 0 0 0 0 0 2 729118
-0.001955 -0.000439 0.119573 -0.045319 0.439219 0.426704 -0.062500 1 0 0 0 0 0 2 730133
-0.001955 -0.000439 0.119573 -0.045304 0.439237 0.426698 -0.062500 1 0 0 0 0 0 2 731255
-0.001955 -0.000439 0.119573 -0.045307 0.439219 0.426698 -0.062500 1 0 0 0 0 0 2 732161
-0.001955 -0.000439 0.119573 -0.045299 0.439225 0.426704 -0.062500 1 0 0 0 0 0 2 733243
-0.001955 -0.000439 0.119573 -0.045306 0.439217 0.426698 -0.062500 1 0 0 0 0 0 2 734139
-0.001955 -0.000439 0.119573 -0.045319 0.439219 0.426704 -0.062500 1 0 0 0 0 0 2 735128
-0.001955 -0.000439 0.119573 -0.045304 0.439237 0.426699 -0.062500 1 0 0 0 0 0 2 736141
-0.001955 -0.000439 0.119573 -0.045307 0.439219 0.426698 -0.062500 1 0 0 0 0 0 2 737132
-0.001955 -0.000439 0.119573 -0.045307 0.439216 0.426697 -0.062500 1 0 0 0 0 0 2 738127
-0.001955 -0.000439 0.119573 -0.045299 0.439225 0.426704 -0.062500 1 0 0 0 0 0 2 739162
-0.001955 -0.000439 0.119573 -0.045306 0.439217 0.426698 -0.062500 1 0 0 0 0 0 2 740343
-0.001955 -0.000439 0.119573 -0.045322 0.439230 0.426697 -0.062500 1 0 0 0 0 0 2 741262
-0.001955 -0.000439 0.119573 -0.045301 0.439226 0.426704 -0.062500 1 0 0 0 0 0 2 742384
-0.001955 -0.000439 0.119573 -0.045306 0.439217 0.426698 -0.062500 1 0 0 0 0 0 2 743175
-0.001955 -0.000439 0.119573 -0.045299 0.439225 0.426705 -0.062500 1 0 0 0 0 0 2 744384
-0.001955 -0.000439 0.119573 -0.045306 0.439217 0.426698 -0.062500 1 0 0 0 0 0 2 745211
-0.001955 -0.000439 0.119573 -0.045310 0.439228 0.426691 -0.062500 1 0 0 0 0 0 2 746356
-0.001955 -0.000439 0.119573 -0.045311 0.439229 0.426710 -0.062500 1 0 0 0 0 0 2 747160
-0.001955 -0.000439 0.119573 -0.045307 0.439218 0.426699 -0.062500 1 0 0 0 0 0 2 748173
-0.001955 -0.000439 0.119573 -0.045307 0.439216 0.426698 -0.062500 1 0 0 0 0 0 2 749139
-0.001955 -0.000439 0.119573 -0.045299 0.439224 0.426704 -0.062500 1 0 0 0 0 0 2 750106
-0.001955 -0.000439 0.119573 -0.045309 0.439228 0.426691 -0.062500 1 0 0 0 0 0 2 751250
-0.001955 -0.000439 0.119573 -0.045311 0.439229 0.426710 -0.062500 1 0 0 0 0 0 2 752333
-0.001955 -0.000439 0.119573 -0.045307 0.439218 0.426699 -0.062500 1 0 0 0 0 0 2 753092
-0.001955 -0.000439 0.119573 -0.045307 0.439216 0.426698 -0.062500 1 0 0 0 0 0 2 754251
-0.001955 -0.000439 0.119573 -0.045299 0.439225 0.426705 -0.062500 1 0 0 0 0 0 2 755165
-0.001955 -0.000439 0.119573 -0.045309 0.439229 0.426692 -0.062500 1 0 0 0 0 0 2 756129
-0.001955 -0.000439 0.119573 -0.045319 0.439220 0.426703 -0.062500 1 0 0 0 0 0 2 757139
-0.001955 -0.000439 0.119573 -0.045301 0.439225 0.426705 -0.062500 1 0 0 0 0 0 2 758125
-0.001955 -0.000439 0.119573 -0.045306 0.439217 0.426698 -0.062500 1 0 0 0 0 0 2 759126
-0.001955 -0.000439 0.119573 -0.045307 0.439216 0.426698 -0.062500 1 0 0 0 0 0 2 760139
-0.001955 -0.000439 0.119573 -0.045302 0.439236 0.426698 -0.062500 1 0 0 0 0 0 2 761124
-0.001955 -0.000439 0.119573 -0.045306 0.439218 0.426697 -0.062500 1 0 0 0 0 0 2 762129
-0.001955 -0.000439 0.119573 -0.045311 0.439228 0.426711 -0.062500 1 0 0 0 0 0 2 763113
-0.001955 -0.000439 0.119573 -0.045307 0.439217 0.426699 -0.062500 1 0 0 0 0 0 2 764143
-0.001955 -0.000439 0.119573 -0.045307 0.439216 0.426698 -0.062500 1 0 0 0 0 0 2 765478
-0.001955 -0.000439 0.119573 -0.045302 0.439236 0.426698 -0.062500 1 0 0 0 0 0 2 766197
-0.001955 -0.000439 0.119573 -0.045306 0.439218 0.426697 -0.062500 1 0 0 0 0 0 2 767128
-0.001955 -0.000439 0.119573 -0.045311 0.439228 0.426711 -0.062500 1 0 0 0 0 0 2 768163
-0.001955 -0.000439 0.119573 -0.045307 0.439217 0.426699 -0.062500 1 0 0 0 0 0 2 769123
-0.001955 -0.000439 0.119573 -0.045311 0.439228 0.426691 -0.062500 1 0 0 0 0 0 2 770137
-0.001955 -0.000439 0.119573 -0.045299 0.439226 0.426704 -0.062500 1 0 0 0 0 0 2 771124
-0.001955 -0.000439 0.119573 -0.045306 0.439217 0.426698 -0.062500 1 0 0 0 0 0 2 772172
-0.001955 -0.000439 0.119573 -0.045307 0.439216 0.426697 -0.062500 1 0 0 0 0 0 2 773344
-0.001955 -0.000439 0.119573 -0.045311 0.439227 0.426711 -0.062500 1 0 0 0 0 0 2 774154
-0.001955 -0.000439 0.119573 -0.045311 0.439229 0.426692 -0.062500 1 0 0 0 0 0 2 775368
-0.001955 -0.000439 0.119573 -0.045299 0.439226 0.426704 -0.062500 1 0 0 0 0 0 2 776221
-0.001955 -0.000439 0.119573 -0.045306 0.439218 0.426698 -0.062500 1 0 0 0 0 0 2 777304
-0.001955 -0.000439 0.119573 -0.045307 0.439216 0.426698 -0.062500 1 0 0 0 0 0 2 778216
-0.001955 -0.000439 0.119573 -0.045311 0.439227 0.426711 -0.062500 1 0 0 0 0 0 2 779368
-0.001955 -0.000439 0.119573 -0.045311 0.439229 0.426693 -0.062500 1 0 0 0 0 0 2 780212
-0.001955 -0.000439 0.119573 -0.045308 0.439218 0.426697 -0.062500 1 0 0 0 0 0 2 781142
-0.001955 -0.000439 0.119573 -0.045299 0.439225 0.426704 -0.062500 1 0 0 0 0 0 2 782174
-0.001955 -0.000439 0.119573 -0.045306 0.439217 0.426698 -0.062500 1 0 0 0 0 0 2 783097
-0.001955 -0.000439 0.119573 -0.045307 0.439216 0.426698 -0.062500 1 0 0 0 0 0 2 784217
-0.001955 -0.000439 0.119573 -0.045311 0.439227 0.426711 -0.062500 1 0 0 0 0 0 2 785215
-0.001955 -0.000439 0.119573 -0.045311 0.439229 0.426692 -0.062500 1 0 0 0 0 0 2 786074
-0.001955 -0.000439 0.119573 -0.045299 0.439226 0.426704 -0.062500 1 0 0 0 0 0 2 787220
-0.001955 -0.000439 0.119573 -0.045306 0.439217 0.426698 -0.062500 1 0 0 0 0 0 2 788221
-0.001955 -0.000439 0.119573 -0.045307 0.439216 0.426698 -0.062500 1 0 0 0 0 0 2 789078
-0.001955 -0.000439 0.119573 -0.045302 0.439236 0.426698 -0.062500 1 0 0 0 0 0 2 790116
-0.001955 -0.000439 0.119573 -0.045318 0.439221 0.426704 -0.062500 1 0 0 0 0 0 2 791131
-0.001955 -0.000439 0.119573 -0.045308 0.439217 0.426698 -0.062500 1 0 0 0 0 0 2 792116
-0.001955 -0.000439 0.119573 -0.045299 0.439225 0.426705 -0.062500 1 0 0 0 0 0 2 793125
-0.001955 -0.000439 0.119573 -0.045306 0.439217 0.426698 -0.062500 1 0 0 0 0 0 2 794115
-0.001955 -0.000439 0.119573 -0.045310 0.439227 0.426691 -0.062500 1 0 0 0 0 0 2 795132
-0.001955 -0.000439 0.119573 -0.045311 0.439229 0.426710 -0.062500 1 0 0 0 0 0 2 796108
-0.001955 -0.000439 0.119573 -0.045308 0.439217 0.426699 -0.062500 1 0 0 0 0 0 2 797115
-0.001955 -0.000439 0.119573 -0.045299 0.439225 0.426705 -0.062500 1 0 0 0 0 0 2 798951
-0.001955 -0.000439 0.119573 -0.045306 0.439217 0.426699 -0.062500 1 0 0 0 0 0 2 800209
-0.001955 -0.000439 0.119573 -0.045310 0.439228 0.426691 -0.062500 1 0 0 0 0 0 2 801138
-0.001955 -0.000439 0.119573 -0.045311 0.439229 0.426710 -0.062500 1 0 0 0 0 0 2 802124
-0.001955 -0.000439 0.119573 -0.045308 0.439218 0.426699 -0.062500 1 0 0 0 0 0 2 803118
-0.001955 -0.000439 0.119573 -0.045307 0.439216 0.426698 -0.062500 1 0 0 0 0 0 2 804135
-0.001955 -0.000439 0.119573 -0.045299 0.439224 0.426705 -0.062500 1 0 0 0 0 0 2 805121
-0.001955 -0.000439 0.119573 -0.045309 0.439228 0.426692 -0.062500 1 0 0 0 0 0 2 806148
-0.001955 -0.000439 0.119573 -0.045299 0.439226 0.426704 -0.062500 1 0 0 0 0 0 2 807329
-0.001955 -0.000439 0.119573 -0.045318 0.439220 0.426705 -0.062500 1 0 0 0 0 0 2 808291
-0.001955 -0.000439 0.119573 -0.045308 0.439216 0.426698 -0.062500 1 0 0 0 0 0 2 809144
-0.001955 -0.000439 0.119573 -0.045299 0.439224 0.426705 -0.062500 1 0 0 0 0 0 2 810291
-0.001955 -0.000439 0.119573 -0.045309 0.439228 0.426692 -0.062500 1 0 0 0 0 0 2 811371
-0.001955 -0.000439 0.119573 -0.045299 0.439226 0.426704 -0.062500 1 0 0 0 0 0 2 812191
-0.001955 -0.000439 0.119573 -0.045306 0.439217 0.426698 -0.062500 1 0 0 0 0 0 2 813339
-0.001955 -0.000439 0.119573 -0.045319 0.439219 0.426704 -0.062500 1 0 0 0 0 0 2 814110
-0.001955 -0.000439 0.119573 -0.045304 0.439237 0.426699 -0.062500 1 0 0 0 0 0 2 815129
-0.001955 -0.000439 0.119573 -0.045307 0.439219 0.426698 -0.062500 1 0 0 0 0 0 2 816138
-0.001955 -0.000439 0.119573 -0.045307 0.439216 0.426697 -0.062500 1 0 0 0 0 0 2 817208
-0.001955 -0.000439 0.119573 -0.045299 0.439225 0.426704 -0.062500 1 0 0 0 0 0 2 818177
-0.001955 -0.000439 0.119573 -0.045306 0.439217 0.426698 -0.062500 1 0 0 0 0 0 2 819258
-0.001955 -0.000439 0.119573 -0.045319 0.439219 0.426704 -0.062500 1 0 0 0 0 0 2 820136
-0.001955 -0.000439 0.119573 -0.045304 0.439236 0.426699 -0.062500 1 0 0 0 0 0 2 821211
-0.001955 -0.000439 0.119573 -0.045307 0.439218 0.426698 -0.062500 1 0 0 0 0 0 2 822132
-0.001955 -0.000439 0.119573 -0.045299 0.439225 0.426704 -0.062500 1 0 0 0 0 0 2 823077
-0.001955 -0.000439 0.119573 -0.045306 0.439217 0.426698 -0.062500 1 0 0 0 0 0 2 824113
-0.001955 -0.000439 0.119573 -0.045322 0.439231 0.426697 -0.062500 1 0 0 0 0 0 2 825124
-0.001955 -0.000439 0.119573 -0.045301 0.439227 0.426704 -0.062500 1 0 0 0 0 0 2 826115
-0.001955 -0.000439 0.119573 -0.045306 0.439217 0.426698 -0.062500 1 0 0 0 0 0 2 827094
-0.001955 -0.000439 0.119573 -0.045307 0.439216 0.426698 -0.062500 1 0 0 0 0 0 2 828109
-0.001955 -0.000439 0.119573 -0.045299 0.439224 0.426704 -0.062500 1 0 0 0 0 0 2 829120
-0.001955 -0.000439 0.119573 -0.045309 0.439228 0.426691 -0.062500 1 0 0 0 0 0 2 830110
-0.001955 -0.000439 0.119573 -0.045311 0.439229 0.426710 -0.062500 1 0 0 0 0 0 2 831234
-0.001955 -0.000439 0.119573 -0.045307 0.439218 0.426699 -0.062500 1 0 0 0 0 0 2 832101
-0.001955 -0.000439 0.119573 -0.045307 0.439216 0.426698 -0.062500 1 0 0 0 0 0 2 833196
-0.001955 -0.000439 0.119573 -0.045299 0.439225 0.426705 -0.062500 1 0 0 0 0 0 2 834126
-0.001955 -0.000439 0.119573 -0.045309 0.439229 0.426692 -0.062500 1 0 0 0 0 0 2 835113
-0.001955 -0.000439 0.119573 -0.045319 0.439220 0.426703 -0.062500 1 0 0 0 0 0 2 836099
-0.001955 -0.000439 0.119573 -0.045300 0.439225 0.426705 -0.062500 1 0 0 0 0 0 2 837123
-0.001955 -0.000439 0.119573 -0.045306 0.439217 0.426698 -0.062500 1 0 0 0 0 0 2 838121
-0.001955 -0.000439 0.119573 -0.045307 0.439216 0.426698 -0.062500 1 0 0 0 0 0 2 839266
-0.001955 -0.000439 0.119573 -0.045302 0.439236 0.426698 -0.062500 1 0 0 0 0 0 2 840251
-0.001955 -0.000439 0.119573 -0.045319 0.439221 0.426704 -0.062500 1 0 0 0 0 0 2 841274
-0.001955 -0.000439 0.119573 -0.045300 0.439225 0.426705 -0.062500 1 0 0 0 0 0 2 842215
-0.001955 -0.000439 0.119573 -0.045306 0.439217 0.426699 -0.062500 1 0 0 0 0 0 2 843357
-0.001955 -0.000439 0.119573 -0.045307 0.439216 0.426698 -0.062500 1 0 0 0 0 0 2 844197
-0.001955 -0.000439 0.119573 -0.045302 0.439236 0.426698 -0.062500 1 0 0 0 0 0 2 845359
-0.001955 -0.000439 0.119573 -0.045306 0.439218 0.426697 -0.062500 1 0 0 0 0 0 2 846210
-0.001955 -0.000439 0.119573 -0.045311 0.439228 0.426711 -0.062500 1 0 0 0 0 0 2 847080
-0.001955 -0.000439 0.119573 -0.045307 0.439217 0.426699 -0.062500 1 0 0 0 0 0 2 848165
-0.001955 -0.000439 0.119573 -0.045310 0.439228 0.426691 -0.062500 1 0 0 0 0 0 2 849099
-0.001955 -0.000439 0.119573 -0.045299 0.439226 0.426704 -0.062500 1 0 0 0 0 0 2 850070
-0.001955 -0.000439 0.119573 -0.045306 0.439217 0.426698 -0.062500 1 0 0 0 0 0 2 851206
-0.001955 -0.000439 0.119573 -0.045319 0.439219 0.426704 -0.062500 1 0 0 0 0 0 2 852344
-0.001955 -0.000439 0.119573 -0.045300 0.439225 0.426705 -0.062500 1 0 0 0 0 0 2 853106
-0.001955 -0.000439 0.119573 -0.045310 0.439229 0.426692 -0.062500 1 0 0 0 0 0 2 854200
-0.001955 -0.000439 0.119573 -0.045307 0.439218 0.426697 -0.062500 1 0 0 0 0 0 2 855134
-0.001955 -0.000439 0.119573 -0.045299 0.439225 0.426704 -0.062500 1 0 0 0 0 0 2 856096
-0.001955 -0.000439 0.119573 -0.045306 0.439217 0.426698 -0.062500 1 0 0 0 0 0 2 857117
-0.001955 -0.000439 0.119573 -0.045311 0.439228 0.426711 -0.062500 1 0 0 0 0 0 2 858077
-0.001955 -0.000439 0.119573 -0.045311 0.439229 0.426692 -0.062500 1 0 0 0 0 0 2 859107
-0.001955 -0.000439 0.119573 -0.045308 0.439218 0.426697 -0.062500 1 0 0 0 0 0 2 860116
-0.001955 -0.000439 0.119573 -0.045299 0.439225 0.426704 -0.062500 1 0 0 0 0 0 2 861070
-0.001955 -0.000439 0.119573 -0.045306 0.439217 0.426698 -0.062500 1 0 0 0 0 0 2 862104
-0.001955 -0.000439 0.119573 -0.045307 0.439216 0.426697 -0.062500 1 0 0 0 0 0 2 863085
-0.001955 -0.000439 0.119573 -0.045311 0.439227 0.426711 -0.062500 1 0 0 0 0 0 2 864103
-0.001955 -0.000439 0.119573 -0.045311 0.439229 0.426692 -0.062500 1 0 0 0 0 0 2 865185
-0.001955 -0.000439 0.119573 -0.045299 0.439226 0.426704 -0.062500 1 0 0 0 0 0 2 866133
-0.001955 -0.000439 0.119573 -0.045306 0.439217 0.426698 -0.062500 1 0 0 0 0 0 2 867211
-0.001955 -0.000439 0.119573 -0.045307 0.439216 0.426698 -0.062500 1 0 0 0 0 0 2 868087
-0.001955 -0.000439 0.119573 -0.045311 0.439227 0.426711 -0.062500 1 0 0 0 0 0 2 869103
-0.001955 -0.000439 0.119573 -0.045311 0.439229 0.426693 -0.062500 1 0 0 0 0 0 2 870067
-0.001955 -0.000439 0.119573 -0.045308 0.439217 0.426697 -0.062500 1 0 0 0 0 0 2 871090
-0.001955 -0.000439 0.119573 -0.045299 0.439225 0.426704 -0.062500 1 0 0 0 0 0 2 872096
-0.001955 -0.000439 0.119573 -0.045306 0.439217 0.426698 -0.062500 1 0 0 0 0 0 2 873262
-0.001955 -0.000439 0.119573 -0.045310 0.439227 0.426691 -0.062500 1 0 0 0 0 0 2 874234
-0.001955 -0.000439 0.119573 -0.045311 0.439229 0.426710 -0.062500 1 0 0 0 0 0 2 875139
-0.001955 -0.000439 0.119573 -0.045308 0.439218 0.426699 -0.062500 1 0 0 0 0 0 2 876375
-0.001955 -0.000439 0.119573 -0.045299 0.439225 0.426705 -0.062500 1 0 0 0 0 0 2 877396
-0.001955 -0.000439 0.119573 -0.045306 0.439217 0.426698 -0.062500 1 0 0 0 0 0 2 878169
-0.001955 -0.000439 0.119573 -0.045310 0.439228 0.426691 -0.062500 1 0 0 0 0 0 2 879333
-0.001955 -0.000439 0.119573 -0.045311 0.439229 0.426710 -0.062500 1 0 0 0 0 0 2 880182
-0.001955 -0.000439 0.119573 -0.045308 0.439218 0.426699 -0.062500 1 0 0 0 0 0 2 881079
-0.001955 -0.000439 0.119573 -0.045307 0.439216 0.426698 -0.062500 1 0 0 0 0 0 2 882155
-0.001955 -0.000439 0.119573 -0.045299 0.439224 0.426705 -0.062500 1 0 0 0 0 0 2 883159
-0.001955 -0.000439 0.119573 -0.045309 0.439228 0.426692 -0.062500 1 0 0 0 0 0 2 884100
-0.001955 -0.000439 0.119573 -0.045311 0.439229 0.426710 -0.062500 1 0 0 0 0 0 2 885287
-0.001955 -0.000439 0.119573 -0.045308 0.439218 0.426699 -0.062500 1 0 0 0 0 0 2 886383
-0.001955 -0.000439 0.119573 -0.045307 0.439216 0.426698 -0.062500 1 0 0 0 0 0 2 887079
-0.001955 -0.000439 0.119573 -0.045299 0.439224 0.426705 -0.062500 1 0 0 0 0 0 2 888172
-0.001955 -0.000439 0.119573 -0.045309 0.439229 0.426692 -0.062500 1 0 0 0 0 0 2 889196
-0.001955 -0.000439 0.119573 -0.045307 0.439217 0.426697 -0.062500 1 0 0 0 0 0 2 890080
-0.001955 -0.000439 0.119573 -0.045311 0.439228 0.426711 -0.062500 1 0 0 0 0 0 2 891098
-0.001955 -0.000439 0.119573 -0.045308 0.439217 0.426699 -0.062500 1 0 0 0 0 0 2 892085
-0.001955 -0.000439 0.119573 -0.045299 0.439225 0.426705 -0.062500 1 0 0 0 0 0 2 893084
-0.001955 -0.000439 0.119573 -0.045309 0.439229 0.426692 -0.062500 1 0 0 0 0 0 2 894093
-0.001955 -0.000439 0.119573 -0.045307 0.439217 0.426697 -0.062500 1 0 0 0 0 0 2 895054
-0.001955 -0.000439 0.119573 -0.045311 0.439228 0.426711 -0.062500 1 0 0 0 0 0 2 896074
-0.001955 -0.000439 0.119573 -0.045308 0.439217 0.426699 -0.062500 1 0 0 0 0 0 2 897061
-0.001955 -0.000439 0.119573 -0.045311 0.439228 0.426691 -0.062500 1 0 0 0 0 0 2 898064
-0.001955 -0.000439 0.119573 -0.045299 0.439226 0.426704 -0.062500 1 0 0 0 0 0 2 899178
-0.001955 -0.000439 0.119573 -0.045306 0.439217 0.426698 -0.062500 1 0 0 0 0 0 2 900235
-0.001955 -0.000439 0.119573 -0.045299 0.439225 0.426704 -0.062500 1 0 0 0 0 0 2 901205
-0.001955 -0.000439 0.119573 -0.045306 0.439217 0.426698 -0.062500 1 0 0 0 0 0 2 902065
-0.001955 -0.000439 0.119573 -0.045319 0.439219 0.426704 -0.062500 1 0 0 0 0 0 2 903043
-0.001955 -0.000439 0.119573 -0.045304 0.439236 0.426699 -0.062500 1 0 0 0 0 0 2 904095
-0.001955 -0.000439 0.119573 -0.045307 0.439218 0.426698 -0.062500 1 0 0 0 0 0 2 905092
-0.001955 -0.000439 0.119573 -0.045307 0.439216 0.426697 -0.062500 1 0 0 0 0 0 2 906096
-0.001955 -0.000439 0.119573 -0.045299 0.439224 0.426704 -0.062500 1 0 0 0 0 0 2 907070
-0.001955 -0.000439 0.119573 -0.045321 0.439231 0.426698 -0.062500 1 0 0 0 0 0 2 908254
-0.001955 -0.000439 0.119573 -0.045301 0.439227 0.426705 -0.062500 1 0 0 0 0 0 2 909108
-0.001955 -0.000439 0.119573 -0.045306 0.439218 0.426698 -0.062500 1 0 0 0 0 0 2 910373
-0.001955 -0.000439 0.119573 -0.045307 0.439216 0.426698 -0.062500 1 0 0 0 0 0 2 911398
-0.001955 -0.000439 0.119573 -0.045299 0.439225 0.426704 -0.062500 1 0 0 0 0 0 2 912155
-0.001955 -0.000439 0.119573 -0.045309 0.439229 0.426692 -0.062500 1 0 0 0 0 0 2 913343
-0.001955 -0.000439 0.119573 -0.045319 0.439220 0.426703 -0.062500 1 0 0 0 0 0 2 914122
-0.001955 -0.000439 0.119573 -0.045300 0.439225 0.426705 -0.062500 1 0 0 0 0 0 2 915081
-0.001955 -0.000439 0.119573 -0.045306 0.439217 0.426698 -0.062500 1 0 0 0 0 0 2 916136
-0.001955 -0.000439 0.119573 -0.045307 0.439216 0.426698 -0.062500 1 0 0 0 0 0 2 917122
-0.001955 -0.000439 0.119573 -0.045302 0.439236 0.426698 -0.062500 1 0 0 0 0 0 2 918126
-0.001955 -0.000439 0.119573 -0.045318 0.439221 0.426704 -0.062500 1 0 0 0 0 0 2 919450
-0.001955 -0.000439 0.119573 -0.045300 0.439225 0.426705 -0.062500 1 0 0 0 0 0 2 920152
-0.001955 -0.000439 0.119573 -0.045306 0.439217 0.426699 -0.062500 1 0 0 0 0 0 2 921133
-0.001955 -0.000439 0.119573 -0.045307 0.439216 0.426698 -0.062500 1 0 0 0 0 0 2 922218
-0.001955 -0.000439 0.119573 -0.045302 0.439236 0.426698 -0.062500 1 0 0 0 0 0 2 923126
-0.001955 -0.000439 0.119573 -0.045318 0.439221 0.426704 -0.062500 1 0 0 0 0 0 2 924155
-0.001955 -0.000439 0.119573 -0.045309 0.439217 0.426698 -0.062500 1 0 0 0 0 0 2 925121
-0.001955 -0.000439 0.119573 -0.045299 0.439225 0.426705 -0.062500 1 0 0 0 0 0 2 926067
-0.001955 -0.000439 0.119573 -0.045306 0.439217 0.426698 -0.062500 1 0 0 0 0 0 2 927066
-0.001955 -0.000439 0.119573 -0.045302 0.439236 0.426698 -0.062500 1 0 0 0 0 0 2 928066
-0.001955 -0.000439 0.119573 -0.045306 0.439218 0.426697 -0.062500 1 0 0 0 0 0 2 929081
-0.001955 -0.000439 0.119573 -0.045319 0.439219 0.426704 -0.062500 1 0 0 0 0 0 2 930063
-0.001955 -0.000439 0.119573 -0.045300 0.439225 0.426705 -0.062500 1 0 0 0 0 0 2 931076
-0.001955 -0.000439 0.119573 -0.045310 0.439229 0.426692 -0.062500 1 0 0 0 0 0 2 932075
-0.001955 -0.000439 0.119573 -0.045307 0.439218 0.426697 -0.062500 1 0 0 0 0 0 2 933077
-0.001955 -0.000439 0.119573 -0.045299 0.439225 0.426704 -0.062500 1 0 0 0 0 0 2 934949
-0.001955 -0.000439 0.119573 -0.045318 0.439220 0.426705 -0.062500 1 0 0 0 0 0 2 936181
-0.001955 -0.000439 0.119573 -0.045309 0.439216 0.426698 -0.062500 1 0 0 0 0 0 2 937117
-0.001955 -0.000439 0.119573 -0.045299 0.439224 0.426705 -0.062500 1 0 0 0 0 0 2 938099
-0.001955 -0.000439 0.119573 -0.045310 0.439228 0.426692 -0.062500 1 0 0 0 0 0 2 939081
-0.001955 -0.000439 0.119573 -0.045299 0.439226 0.426704 -0.062500 1 0 0 0 0 0 2 940083
-0.001955 -0.000439 0.119573 -0.045306 0.439217 0.426698 -0.062500 1 0 0 0 0 0 2 941096
-0.001955 -0.000439 0.119573 -0.045319 0.439219 0.426704 -0.062500 1 0 0 0 0 0 2 942143
-0.001955 -0.000439 0.119573 -0.045304 0.439237 0.426698 -0.062500 1 0 0 0 0 0 2 943306
-0.001955 -0.000439 0.119573 -0.045307 0.439219 0.426698 -0.062500 1 0 0 0 0 0 2 944244
-0.001955 -0.000439 0.119573 -0.045299 0.439225 0.426704 -0.062500 1 0 0 0 0 0 2 945114
-0.001955 -0.000439 0.119573 -0.045306 0.439217 0.426698 -0.062500 1 0 0 0 0 0 2 946006
-0.001955 -0.000439 0.119573 -0.045306 0.439216 0.426698 -0.062500 1 0 0 0 0 0 2 947160
-0.001955 -0.000439 0.119573 -0.045311 0.439227 0.426711 -0.062500 1 0 0 0 0 0 2 948131
-0.001955 -0.000439 0.119573 -0.045311 0.439229 0.426693 -0.062500 1 0 0 0 0 0 2 949019
-0.001955 -0.000439 0.119573 -0.045307 0.439217 0.426697 -0.062500 1 0 0 0 0 0 2 950035
-0.001955 -0.000439 0.119573 -0.045299 0.439225 0.426704 -0.062500 1 0 0 0 0 0 2 951161
-0.001955 -0.000439 0.119573 -0.045306 0.439217 0.426698 -0.062500 1 0 0 0 0 0 2 952170
-0.001955 -0.000439 0.119573 -0.045322 0.439230 0.426697 -0.062500 1 0 0 0 0 0 2 953092
-0.001955 -0.000439 0.119573 -0.045301 0.439226 0.426704 -0.062500 1 0 0 0 0 0 2 954053
-0.001955 -0.000439 0.119573 -0.045307 0.439217 0.426698 -0.062500 1 0 0 0 0 0 2 955183
-0.001955 -0.000439 0.119573 -0.045299 0.439225 0.426705 -0.062500 1 0 0 0 0 0 2 956015
-0.001955 -0.000439 0.119573 -0.045306 0.439217 0.426698 -0.062500 1 0 0 0 0 0 2 957018
-0.001955 -0.000439 0.119573 -0.045310 0.439228 0.426691 -0.062500 1 0 0 0 0 0 2 958045
-0.001955 -0.000439 0.119573 -0.045311 0.439229 0.426710 -0.062500 1 0 0 0 0 0 2 959084
-0.001955 -0.000439 0.119573 -0.045308 0.439218 0.426699 -0.062500 1 0 0 0 0 0 2 960070
-0.001955 -0.000439 0.119573 -0.045307 0.439216 0.426698 -0.062500 1 0 0 0 0 0 2 961040
-0.001955 -0.000439 0.119573 -0.045299 0.439224 0.426704 -0.062500 1 0 0 0 0 0 2 962048
-0.001955 -0.000439 0.119573 -0.045309 0.439228 0.426691 -0.062500 1 0 0 0 0 0 2 963057
-0.001955 -0.000439 0.119573 -0.045311 0.439229 0.426710 -0.062500 1 0 0 0 0 0 2 964039
-0.001955 -0.000439 0.119573 -0.045308 0.439218 0.426699 -0.062500 1 0 0 0 0 0 2 965038
-0.001955 -0.000439 0.119573 -0.045307 0.439216 0.426698 -0.062500 1 0 0 0 0 0 2 966934
-0.001955 -0.000439 0.119573 -0.045299 0.439225 0.426705 -0.062500 1 0 0 0 0 0 2 968138
-0.001955 -0.000439 0.119573 -0.045309 0.439229 0.426692 -0.062500 1 0 0 0 0 0 2 969083
-0.001955 -0.000439 0.119573 -0.045319 0.439220 0.426703 -0.062500 1 0 0 0 0 0 2 970061
-0.001955 -0.000439 0.119573 -0.045301 0.439225 0.426705 -0.062500 1 0 0 0 0 0 2 971075
-0.001955 -0.000439 0.119573 -0.045306 0.439217 0.426699 -0.062500 1 0 0 0 0 0 2 972058
-0.001955 -0.000439 0.119573 -0.045307 0.439216 0.426698 -0.062500 1 0 0 0 0 0 2 973059
-0.001955 -0.000439 0.119573 -0.045302 0.439236 0.426698 -0.062500 1 0 0 0 0 0 2 974412
-0.001955 -0.000439 0.119573 -0.045306 0.439218 0.426697 -0.062500 1 0 0 0 0 0 2 975137
-0.001955 -0.000439 0.119573 -0.045311 0.439228 0.426711 -0.062500 1 0 0 0 0 0 2 976202
-0.001955 -0.000439 0.119573 -0.045307 0.439217 0.426699 -0.062500 1 0 0 0 0 0 2 977223
-0.001955 -0.000439 0.119573 -0.045307 0.439216 0.426698 -0.062500 1 0 0 0 0 0 2 978204
-0.001955 -0.000439 0.119573 -0.045302 0.439236 0.426698 -0.062500 1 0 0 0 0 0 2 979190
-0.001955 -0.000439 0.119573 -0.045306 0.439218 0.426697 -0.062500 1 0 0 0 0 0 2 980199
-0.001955 -0.000439 0.119573 -0.045298 0.439225 0.426704 -0.062500 1 0 0 0 0 0 2 981052
-0.001955 -0.000439 0.119573 -0.045318 0.439220 0.426705 -0.062500 1 0 0 0 0 0 2 982041
-0.001955 -0.000439 0.119573 -0.045312 0.439228 0.426692 -0.062500 1 0 0 0 0 0 2 983105
-0.001955 -0.000439 0.119573 -0.045299 0.439226 0.426704 -0.062500 1 0 0 0 0 0 2 984121
-0.001955 -0.000439 0.119573 -0.045306 0.439217 0.426698 -0.062500 1 0 0 0 0 0 2 985135
-0.001955 -0.000439 0.119573 -0.045307 0.439216 0.426697 -0.062500 1 0 0 0 0 0 2 986071
-0.001955 -0.000439 0.119573 -0.045311 0.439227 0.426711 -0.062500 1 0 0 0 0 0 2 987066
-0.001955 -0.000439 0.119573 -0.045311 0.439229 0.426692 -0.062500 1 0 0 0 0 0 2 988168
-0.001955 -0.000439 0.119573 -0.045299 0.439226 0.426704 -0.062500 1 0 0 0 0 0 2 989048
-0.001955 -0.000439 0.119573 -0.045306 0.439218 0.426698 -0.062500 1 0 0 0 0 0 2 990051
-0.001955 -0.000439 0.119573 -0.045307 0.439216 0.426698 -0.062500 1 0 0 0 0 0 2 991051
-0.001955 -0.000439 0.119573 -0.045298 0.439225 0.426704 -0.062500 1 0 0 0 0 0 2 992047
-0.001955 -0.000439 0.119573 -0.045321 0.439231 0.426698 -0.062500 1 0 0 0 0 0 2 993050
-0.001955 -0.000439 0.119573 -0.045309 0.439218 0.426698 -0.062500 1 0 0 0 0 0 2 994049
-0.001955 -0.000439 0.119573 -0.045299 0.439225 0.426704 -0.062500 1 0 0 0 0 0 2 995047
-0.001955 -0.000439 0.119573 -0.045306 0.439217 0.426698 -0.062500 1 0 0 0 0 0 2 996053
-0.001955 -0.000439 0.119573 -0.045307 0.439216 0.426698 -0.062500 1 0 0 0 0 0 2 997038
-0.001955 -0.000439 0.119573 -0.045311 0.439227 0.426711 -0.062500 1 0 0 0 0 0 2 998173
-0.001955 -0.000439 0.119573 -0.045311 0.439229 0.426692 -0.062500 1 0 0 0 0 0 2 999133
-0.001955 -0.000439 0.119573 -0.045299 0.439226 0.426704 -0.062500 1 0 0 0 0 0 3 181
-0.001955 -0.000439 0.119573 -0.045306 0.439217 0.426698 -0.062500 1 0 0 0 0 0 3 1055
-0.001955 -0.000439 0.119573 -0.045307 0.439216 0.426698 -0.062500 1 0 0 0 0 0 3 2059
-0.001955 -0.000439 0.119573 -0.045302 0.439236 0.426698 -0.062500 1 0 0 0 0 0 3 3057
-0.001955 -0.000439 0.119573 -0.045318 0.439221 0.426704 -0.062500 1 0 0 0 0 0 3 4058
-0.001955 -0.000439 0.119573 -0.045308 0.439217 0.426698 -0.062500 1 0 0 0 0 0 3 5058
-0.001955 -0.000439 0.119573 -0.045299 0.439225 0.426705 -0.062500 1 0 0 0 0 0 3 6222
-0.001955 -0.000439 0.119573 -0.045306 0.439217 0.426698 -0.062500 1 0 0 0 0 0 3 7167
-0.001955 -0.000439 0.119573 -0.045310 0.439227 0.426691 -0.062500 1 0 0 0 0 0 3 8311
-0.001955 -0.000439 0.119573 -0.045311 0.439229 0.426710 -0.062500 1 0 0 0 0 0 3 9092
-0.001955 -0.000439 0.119573 -0.045308 0.439217 0.426699 -0.062500 1 0 0 0 0 0 3 10304
-0.001955 -0.000439 0.119573 -0.045299 0.439225 0.426705 -0.062500 1 0 0 0 0 0 3 11149
-0.001955 -0.000439 0.119573 -0.045306 0.439217 0.426699 -0.062500 1 0 0 0 0 0 3 12238
-0.001955 -0.000439 0.119573 -0.045310 0.439228 0.426691 -0.062500 1 0 0 0 0 0 3 13138
-0.001955 -0.000439 0.119573 -0.045311 0.439229 0.426710 -0.062500 1 0 0 0 0 0 3 14045
-0.001955 -0.000439 0.119573 -0.045308 0.439218 0.426699 -0.062500 1 0 0 0 0 0 3 15085
-0.001955 -0.000439 0.119573 -0.045307 0.439216 0.426698 -0.062500 1 0 0 0 0 0 3 16098
-0.001955 -0.000439 0.119573 -0.045299 0.439224 0.426705 -0.062500 1 0 0 0 0 0 3 17036
-0.001955 -0.000439 0.119573 -0.045309 0.439228 0.426692 -0.062500 1 0 0 0 0 0 3 18199
-0.001955 -0.000439 0.119573 -0.045299 0.439226 0.426704 -0.062500 1 0 0 0 0 0 3 19248
-0.001955 -0.000439 0.119573 -0.045306 0.439217 0.426698 -0.062500 1 0 0 0 0 0 3 20063
-0.001955 -0.000439 0.119573 -0.045319 0.439219 0.426704 -0.062500 1 0 0 0 0 0 3 21125
-0.001949 -0.000457 0.119584 -0.119389 0.693192 0.280339 -0.062500 1 0 0 0 0 0 3 22093
-0.001947 -0.000466 0.119587 -0.095617 0.607677 0.351987 -0.062500 1 0 0 0 0 0 3 23026
-0.001945 -0.000471 0.119589 -0.077011 0.543822 0.389019 -0.062500 1 0 0 0 0 0 3 24022
-0.001945 -0.000473 0.119589 -0.066793 0.509838 0.403068 -0.062500 1 0 0 0 0 0 3 25018
-0.001944 -0.000474 0.119589 -0.061515 0.492645 0.408048 -0.062500 1 0 0 0 0 0 3 26019
-0.001944 -0.000475 0.119589 -0.058849 0.484037 0.409785 -0.062500 1 0 0 0 0 0 3 27017
-0.001944 -0.000475 0.119589 -0.057501 0.479741 0.410390 -0.062500 1 0 0 0 0 0 3 28023
-0.001944 -0.000475 0.119589 -0.056814 0.477598 0.410602 -0.062500 1 0 0 0 0 0 3 29021
-0.001944 -0.000475 0.119589 -0.056473 0.476523 0.410668 -0.062500 1 0 0 0 0 0 3 30023
-0.001944 -0.000475 0.119589 -0.056298 0.475989 0.410701 -0.062500 1 0 0 0 0 0 3 31021
-0.001944 -0.000475 0.119589 -0.056214 0.475718 0.410704 -0.062500 1 0 0 0 0 0 3 32996
-0.001944 -0.000475 0.119589 -0.056183 0.475580 0.410704 -0.062500 1 0 0 0 0 0 3 34085
-0.001944 -0.000475 0.119589 -0.056153 0.475511 0.410711 -0.062500 1 0 0 0 0 0 3 35026
-0.001944 -0.000475 0.119589 -0.056140 0.475473 0.410711 -0.062500 1 0 0 0 0 0 3 36053
-0.001944 -0.000475 0.119589 -0.056140 0.475470 0.410712 -0.062500 1 0 0 0 0 0 3 37038
-0.001944 -0.000475 0.119589 -0.056124 0.475457 0.410712 -0.062500 1 0 0 0 0 0 3 38043
-0.001944 -0.000475 0.119589 -0.056131 0.475447 0.410705 -0.062500 1 0 0 0 0 0 3 39041
-0.001944 -0.000475 0.119589 -0.056123 0.475455 0.410711 -0.062500 1 0 0 0 0 0 3 40097
-0.001944 -0.000475 0.119589 -0.056130 0.475447 0.410705 -0.062500 1 0 0 0 0 0 3 41220
-0.001944 -0.000475 0.119589 -0.056135 0.475458 0.410717 -0.062500 1 0 0 0 0 0 3 42346
-0.001944 -0.000475 0.119589 -0.056132 0.475448 0.410706 -0.062500 1 0 0 0 0 0 3 43121
-0.001944 -0.000475 0.119589 -0.056128 0.475435 0.410711 -0.062500 1 0 0 0 0 0 3 44084
-0.001944 -0.000475 0.119589 -0.056123 0.475454 0.410712 -0.062500 1 0 0 0 0 0 3 45160
-0.001944 -0.000475 0.119589 -0.056130 0.475447 0.410705 -0.062500 1 0 0 0 0 0 3 46317
-0.001944 -0.000475 0.119589 -0.056123 0.475455 0.410711 -0.062500 1 0 0 0 0 0 3 47130
-0.001944 -0.000475 0.119589 -0.056142 0.475451 0.410711 -0.062500 1 0 0 0 0 0 3 48041
-0.001944 -0.000475 0.119589 -0.056129 0.475435 0.410711 -0.062500 1 0 0 0 0 0 3 49045
-0.001944 -0.000475 0.119589 -0.056123 0.475454 0.410712 -0.062500 1 0 0 0 0 0 3 50095
-0.001944 -0.000475 0.119589 -0.056130 0.475447 0.410705 -0.062500 1 0 0 0 0 0 3 51090
-0.001944 -0.000475 0.119589 -0.056131 0.475447 0.410704 -0.062500 1 0 0 0 0 0 3 52204
-0.001944 -0.000475 0.119589 -0.056132 0.475446 0.410724 -0.062500 1 0 0 0 0 0 3 53359
-0.001944 -0.000475 0.119589 -0.056131 0.475446 0.410706 -0.062500 1 0 0 0 0 0 3 54025
-0.001944 -0.000475 0.119589 -0.056132 0.475446 0.410704 -0.062500 1 0 0 0 0 0 3 55115
-0.001944 -0.000475 0.119589 -0.056123 0.475455 0.410711 -0.062500 1 0 0 0 0 0 3 56139
-0.001944 -0.000475 0.119589 -0.056130 0.475447 0.410705 -0.062500 1 0 0 0 0 0 3 57060
-0.001944 -0.000475 0.119589 -0.056119 0.475444 0.410718 -0.062500 1 0 0 0 0 0 3 58046
-0.001944 -0.000475 0.119589 -0.056129 0.475446 0.410705 -0.062500 1 0 0 0 0 0 3 59056
-0.001944 -0.000475 0.119589 -0.056143 0.475449 0.410710 -0.062500 1 0 0 0 0 0 3 60055
-0.001944 -0.000475 0.119589 -0.056125 0.475455 0.410712 -0.062500 1 0 0 0 0 0 3 61049
-0.001944 -0.000475 0.119589 -0.056131 0.475448 0.410705 -0.062500 1 0 0 0 0 0 3 62039
-0.001944 -0.000475 0.119589 -0.056128 0.475435 0.410710 -0.062500 1 0 0 0 0 0 3 63023
-0.001944 -0.000475 0.119589 -0.056123 0.475454 0.410711 -0.062500 1 0 0 0 0 0 3 64035
-0.001944 -0.000475 0.119589 -0.056142 0.475450 0.410711 -0.062500 1 0 0 0 0 0 3 65038
-0.001944 -0.000475 0.119589 -0.056124 0.475456 0.410712 -0.062500 1 0 0 0 0 0 3 66146
-0.001944 -0.000475 0.119589 -0.056127 0.475436 0.410712 -0.062500 1 0 0 0 0 0 3 67164
-0.001944 -0.000475 0.119589 -0.056131 0.475445 0.410705 -0.062500 1 0 0 0 0 0 3 68143
-0.001944 -0.000475 0.119589 -0.056123 0.475455 0.410711 -0.062500 1 0 0 0 0 0 3 69015
-0.001944 -0.000475 0.119589 -0.056142 0.475450 0.410711 -0.062500 1 0 0 0 0 0 3 70046
-0.001944 -0.000475 0.119589 -0.056133 0.475447 0.410705 -0.062500 1 0 0 0 0 0 3 71041
-0.001944 -0.000475 0.119589 -0.056120 0.475444 0.410718 -0.062500 1 0 0 0 0 0 3 72037
-0.001944 -0.000475 0.119589 -0.056130 0.475446 0.410705 -0.062500 1 0 0 0 0 0 3 73041
-0.001944 -0.000475 0.119589 -0.056123 0.475455 0.410711 -0.062500 1 0 0 0 0 0 3 74220
-0.001944 -0.000475 0.119589 -0.056130 0.475448 0.410705 -0.062500 1 0 0 0 0 0 3 75157
-0.001944 -0.000475 0.119589 -0.056140 0.475438 0.410717 -0.062500 1 0 0 0 0 0 3 76296
-0.001944 -0.000475 0.119589 -0.056124 0.475454 0.410712 -0.062500 1 0 0 0 0 0 3 77123
-0.001944 -0.000475 0.119589 -0.056130 0.475447 0.410705 -0.062500 1 0 0 0 0 0 3 78037
-0.001944 -0.000475 0.119589 -0.056131 0.475446 0.410704 -0.062500 1 0 0 0 0 0 3 79286
-0.001944 -0.000475 0.119589 -0.056123 0.475455 0.410711 -0.062500 1 0 0 0 0 0 3 80336
-0.001944 -0.000475 0.119589 -0.056139 0.475439 0.410718 -0.062500 1 0 0 0 0 0 3 81024
-0.001944 -0.000475 0.119589 -0.056132 0.475445 0.410706 -0.062500 1 0 0 0 0 0 3 82007
-0.001944 -0.000475 0.119589 -0.056124 0.475455 0.410711 -0.062500 1 0 0 0 0 0 3 83080
-0.001944 -0.000475 0.119589 -0.056131 0.475447 0.410705 -0.062500 1 0 0 0 0 0 3 84073
-0.001944 -0.000475 0.119589 -0.056120 0.475444 0.410718 -0.062500 1 0 0 0 0 0 3 85112
-0.001944 -0.000475 0.119589 -0.056130 0.475446 0.410705 -0.062500 1 0 0 0 0 0 3 86180
-0.001944 -0.000475 0.119589 -0.056143 0.475449 0.410710 -0.062500 1 0 0 0 0 0 3 87018
-0.001944 -0.000475 0.119589 -0.056125 0.475455 0.410712 -0.062500 1 0 0 0 0 0 3 88159
-0.001944 -0.000475 0.119589 -0.056131 0.475448 0.410705 -0.062500 1 0 0 0 0 0 3 89046
-0.001944 -0.000475 0.119589 -0.056120 0.475444 0.410718 -0.062500 1 0 0 0 0 0 3 90041
-0.001944 -0.000475 0.119589 -0.056130 0.475446 0.410706 -0.062500 1 0 0 0 0 0 3 91037
-0.001944 -0.000475 0.119589 -0.056131 0.475446 0.410704 -0.062500 1 0 0 0 0 0 3 92039
-0.001944 -0.000475 0.119589 -0.056135 0.475458 0.410717 -0.062500 1 0 0 0 0 0 3 93045
-0.001944 -0.000475 0.119589 -0.056132 0.475448 0.410705 -0.062500 1 0 0 0 0 0 3 94036
-0.001944 -0.000475 0.119589 -0.056128 0.475435 0.410711 -0.062500 1 0 0 0 0 0 3 94998
-0.001944 -0.000475 0.119589 -0.056123 0.475454 0.410712 -0.062500 1 0 0 0 0 0 3 96041
-0.001944 -0.000475 0.119589 -0.056130 0.475447 0.410705 -0.062500 1 0 0 0 0 0 3 97048
-0.001944 -0.000475 0.119589 -0.056143 0.475449 0.410710 -0.062500 1 0 0 0 0 0 3 98169
-0.001944 -0.000475 0.119589 -0.056121 0.475444 0.410718 -0.062500 1 0 0 0 0 0 3 99045
-0.001944 -0.000475 0.119589 -0.056130 0.475446 0.410706 -0.062500 1 0 0 0 0 0 3 100162
-0.001944 -0.000475 0.119589 -0.056123 0.475455 0.410711 -0.062500 1 0 0 0 0 0 3 101009
-0.001944 -0.000475 0.119589 -0.056130 0.475448 0.410705 -0.062500 1 0 0 0 0 0 3 101982
-0.001944 -0.000475 0.119589 -0.056143 0.475450 0.410710 -0.062500 1 0 0 0 0 0 3 103021
-0.001944 -0.000475 0.119589 -0.056121 0.475444 0.410718 -0.062500 1 0 0 0 0 0 3 104027
-0.001944 -0.000475 0.119589 -0.056130 0.475446 0.410706 -0.062500 1 0 0 0 0 0 3 105030
-0.001944 -0.000475 0.119589 -0.056131 0.475446 0.410704 -0.062500 1 0 0 0 0 0 3 106136
-0.001944 -0.000475 0.119589 -0.056123 0.475455 0.410711 -0.062500 1 0 0 0 0 0 3 107207
-0.001944 -0.000475 0.119589 -0.056127 0.475436 0.410711 -0.062500 1 0 0 0 0 0 3 108146
-0.001944 -0.000475 0.119589 -0.056143 0.475448 0.410711 -0.062500 1 0 0 0 0 0 3 109296
-0.001944 -0.000475 0.119589 -0.056125 0.475455 0.410712 -0.062500 1 0 0 0 0 0 3 110103
-0.001944 -0.000475 0.119589 -0.056131 0.475447 0.410705 -0.062500 1 0 0 0 0 0 3 111314
-0.001944 -0.000475 0.119589 -0.056123 0.475455 0.410711 -0.062500 1 0 0 0 0 0 3 112112
-0.001944 -0.000475 0.119589 -0.056127 0.475436 0.410711 -0.062500 1 0 0 0 0 0 3 113269
-0.001944 -0.000475 0.119589 -0.056131 0.475445 0.410705 -0.062500 1 0 0 0 0 0 3 114042
-0.001944 -0.000475 0.119589 -0.056135 0.475458 0.410717 -0.062500 1 0 0 0 0 0 3 115081
-0.001944 -0.000475 0.119589 -0.056132 0.475448 0.410705 -0.062500 1 0 0 0 0 0 3 116055
-0.001944 -0.000475 0.119589 -0.056123 0.475456 0.410711 -0.062500 1 0 0 0 0 0 3 117036
-0.001944 -0.000475 0.119589 -0.056127 0.475436 0.410711 -0.062500 1 0 0 0 0 0 3 118182
-0.001944 -0.000475 0.119589 -0.056131 0.475445 0.410705 -0.062500 1 0 0 0 0 0 3 119358
-0.001944 -0.000475 0.119589 -0.056135 0.475458 0.410717 -0.062500 1 0 0 0 0 0 3 120020
-0.001944 -0.000475 0.119589 -0.056132 0.475448 0.410705 -0.062500 1 0 0 0 0 0 3 121085
-0.001944 -0.000475 0.119589 -0.056128 0.475435 0.410711 -0.062500 1 0 0 0 0 0 3 122080
-0.001944 -0.000475 0.119589 -0.056123 0.475454 0.410712 -0.062500 1 0 0 0 0 0 3 123024
-0.001944 -0.000475 0.119589 -0.056130 0.475447 0.410705 -0.062500 1 0 0 0 0 0 3 124024
-0.001944 -0.000475 0.119589 -0.056143 0.475449 0.410710 -0.062500 1 0 0 0 0 0 3 125018
-0.001944 -0.000475 0.119589 -0.056125 0.475456 0.410711 -0.062500 1 0 0 0 0 0 3 126003
-0.001944 -0.000475 0.119589 -0.056127 0.475436 0.410711 -0.062500 1 0 0 0 0 0 3 127016
-0.001944 -0.000475 0.119589 -0.056123 0.475454 0.410712 -0.062500 1 0 0 0 0 0 3 128024
-0.001944 -0.000475 0.119589 -0.056130 0.475447 0.410705 -0.062500 1 0 0 0 0 0 3 128999
-0.001944 -0.000475 0.119589 -0.056131 0.475447 0.410704 -0.062500 1 0 0 0 0 0 3 130017
-0.001944 -0.000475 0.119589 -0.056132 0.475446 0.410724 -0.062500 1 0 0 0 0 0 3 131017
-0.001944 -0.000475 0.119589 -0.056131 0.475446 0.410706 -0.062500 1 0 0 0 0 0 3 132124
-0.001944 -0.000475 0.119589 -0.056131 0.475446 0.410704 -0.062500 1 0 0 0 0 0 3 133030
-0.001944 -0.000475 0.119589 -0.056123 0.475455 0.410711 -0.062500 1 0 0 0 0 0 3 134108
-0.001944 -0.000475 0.119589 -0.056130 0.475448 0.410704 -0.062500 1 0 0 0 0 0 3 135042
-0.001944 -0.000475 0.119589 -0.056132 0.475447 0.410724 -0.062500 1 0 0 0 0 0 3 136024
-0.001944 -0.000475 0.119589 -0.056131 0.475447 0.410706 -0.062500 1 0 0 0 0 0 3 137027
-0.001944 -0.000475 0.119589 -0.056131 0.475446 0.410704 -0.062500 1 0 0 0 0 0 3 138032
-0.001944 -0.000475 0.119589 -0.056123 0.475455 0.410711 -0.062500 1 0 0 0 0 0 3 139031
-0.001944 -0.000475 0.119589 -0.056130 0.475448 0.410705 -0.062500 1 0 0 0 0 0 3 140082
-0.001944 -0.000475 0.119589 -0.056128 0.475435 0.410710 -0.062500 1 0 0 0 0 0 3 141191
-0.001944 -0.000475 0.119589 -0.056135 0.475457 0.410718 -0.062500 1 0 0 0 0 0 3 142213
-0.001944 -0.000475 0.119589 -0.056132 0.475448 0.410706 -0.062500 1 0 0 0 0 0 3 143108
-0.001944 -0.000475 0.119589 -0.056123 0.475456 0.410711 -0.062500 1 0 0 0 0 0 3 144267
-0.001944 -0.000475 0.119589 -0.056127 0.475436 0.410711 -0.062500 1 0 0 0 0 0 3 145116
-0.001944 -0.000475 0.119589 -0.056131 0.475445 0.410705 -0.062500 1 0 0 0 0 0 3 146275
-0.001944 -0.000475 0.119589 -0.056123 0.475455 0.410711 -0.062500 1 0 0 0 0 0 3 147121
-0.001944 -0.000475 0.119589 -0.056142 0.475450 0.410711 -0.062500 1 0 0 0 0 0 3 147996
-0.001944 -0.000475 0.119589 -0.056133 0.475447 0.410705 -0.062500 1 0 0 0 0 0 3 149078
-0.001944 -0.000475 0.119589 -0.056120 0.475444 0.410718 -0.062500 1 0 0 0 0 0 3 150043
-0.001944 -0.000475 0.119589 -0.056130 0.475446 0.410705 -0.062500 1 0 0 0 0 0 3 151108
-0.001944 -0.000475 0.119589 -0.056131 0.475446 0.410704 -0.062500 1 0 0 0 0 0 3 152085
-0.001944 -0.000475 0.119589 -0.056135 0.475458 0.410717 -0.062500 1 0 0 0 0 0 3 153178
-0.001944 -0.000475 0.119589 -0.056129 0.475436 0.410712 -0.062500 1 0 0 0 0 0 3 154043
-0.001944 -0.000475 0.119589 -0.056123 0.475454 0.410712 -0.062500 1 0 0 0 0 0 3 155153
-0.001944 -0.000475 0.119589 -0.056130 0.475447 0.410705 -0.062500 1 0 0 0 0 0 3 156042
-0.001944 -0.000475 0.119589 -0.056131 0.475446 0.410704 -0.062500 1 0 0 0 0 0 3 157005
-0.001944 -0.000475 0.119589 -0.056132 0.475446 0.410724 -0.062500 1 0 0 0 0 0 3 158021
-0.001944 -0.000475 0.119589 -0.056131 0.475446 0.410706 -0.062500 1 0 0 0 0 0 3 159024
-0.001944 -0.000475 0.119589 -0.056132 0.475446 0.410704 -0.062500 1 0 0 0 0 0 3 160018
-0.001944 -0.000475 0.119589 -0.056123 0.475455 0.410711 -0.062500 1 0 0 0 0 0 3 161024
-0.001944 -0.000475 0.119589 -0.056130 0.475447 0.410705 -0.062500 1 0 0 0 0 0 3 162022
-0.001944 -0.000475 0.119589 -0.056119 0.475444 0.410718 -0.062500 1 0 0 0 0 0 3 163025
-0.001944 -0.000475 0.119589 -0.056129 0.475446 0.410705 -0.062500 1 0 0 0 0 0 3 164018
-0.001944 -0.000475 0.119589 -0.056143 0.475449 0.410710 -0.062500 1 0 0 0 0 0 3 165016
-0.001944 -0.000475 0.119589 -0.056125 0.475455 0.410712 -0.062500 1 0 0 0 0 0 3 166730
-0.001944 -0.000475 0.119589 -0.056131 0.475448 0.410705 -0.062500 1 0 0 0 0 0 3 168082
-0.001944 -0.000475 0.119589 -0.056128 0.475435 0.410711 -0.062500 1 0 0 0 0 0 3 169035
-0.001944 -0.000475 0.119589 -0.056123 0.475454 0.410711 -0.062500 1 0 0 0 0 0 3 170034
-0.001944 -0.000475 0.119589 -0.056142 0.475450 0.410711 -0.062500 1 0 0 0 0 0 3 171029
-0.001944 -0.000475 0.119589 -0.056124 0.475456 0.410712 -0.062500 1 0 0 0 0 0 3 172027
-0.001944 -0.000475 0.119589 -0.056131 0.475448 0.410705 -0.062500 1 0 0 0 0 0 3 173027
-0.001944 -0.000475 0.119589 -0.056128 0.475435 0.410711 -0.062500 1 0 0 0 0 0 3 174045
-0.001944 -0.000475 0.119589 -0.056123 0.475454 0.410712 -0.062500 1 0 0 0 0 0 3 175283
-0.001944 -0.000475 0.119589 -0.056130 0.475447 0.410705 -0.062500 1 0 0 0 0 0 3 176170
-0.001944 -0.000475 0.119589 -0.056143 0.475449 0.410710 -0.062500 1 0 0 0 0 0 3 177268
-0.001944 -0.000475 0.119589 -0.056121 0.475444 0.410718 -0.062500 1 0 0 0 0 0 3 178287
-0.001944 -0.000475 0.119589 -0.056130 0.475446 0.410706 -0.062500 1 0 0 0 0 0 3 179115
-0.001944 -0.000475 0.119589 -0.056123 0.475455 0.410711 -0.062500 1 0 0 0 0 0 3 180204
-0.001944 -0.000475 0.119589 -0.056130 0.475448 0.410705 -0.062500 1 0 0 0 0 0 3 181041
-0.001944 -0.000475 0.119589 -0.056143 0.475450 0.410710 -0.062500 1 0 0 0 0 0 3 182027
-0.001944 -0.000475 0.119589 -0.056121 0.475444 0.410718 -0.062500 1 0 0 0 0 0 3 183002
-0.001944 -0.000475 0.119589 -0.056130 0.475446 0.410706 -0.062500 1 0 0 0 0 0 3 183970
-0.001944 -0.000475 0.119589 -0.056131 0.475446 0.410704 -0.062500 1 0 0 0 0 0 3 185150
-0.001944 -0.000475 0.119589 -0.056123 0.475455 0.410711 -0.062500 1 0 0 0 0 0 3 186200
-0.001944 -0.000475 0.119589 -0.056139 0.475439 0.410718 -0.062500 1 0 0 0 0 0 3 187032
-0.001944 -0.000475 0.119589 -0.056132 0.475445 0.410706 -0.062500 1 0 0 0 0 0 3 188101
-0.001944 -0.000475 0.119589 -0.056124 0.475455 0.410711 -0.062500 1 0 0 0 0 0 3 189048
-0.001944 -0.000475 0.119589 -0.056131 0.475447 0.410705 -0.062500 1 0 0 0 0 0 3 190013
-0.001944 -0.000475 0.119589 -0.056123 0.475455 0.410711 -0.062500 1 0 0 0 0 0 3 190993
-0.001944 -0.000475 0.119589 -0.056127 0.475436 0.410711 -0.062500 1 0 0 0 0 0 3 192013
-0.001944 -0.000475 0.119589 -0.056143 0.475448 0.410711 -0.062500 1 0 0 0 0 0 3 193022
-0.001944 -0.000475 0.119589 -0.056125 0.475455 0.410712 -0.062500 1 0 0 0 0 0 3 193998
-0.001944 -0.000475 0.119589 -0.056131 0.475448 0.410705 -0.062500 1 0 0 0 0 0 3 195012
-0.001944 -0.000475 0.119589 -0.056120 0.475444 0.410718 -0.062500 1 0 0 0 0 0 3 196017
-0.001944 -0.000475 0.119589 -0.056130 0.475446 0.410706 -0.062500 1 0 0 0 0 0 3 196999
-0.001944 -0.000475 0.119589 -0.056131 0.475446 0.410704 -0.062500 1 0 0 0 0 0 3 197995
-0.001944 -0.000475 0.119589 -0.056135 0.475458 0.410717 -0.062500 1 0 0 0 0 0 3 199065
-0.001944 -0.000475 0.119589 -0.056132 0.475448 0.410705 -0.062500 1 0 0 0 0 0 3 200003
-0.001944 -0.000475 0.119589 -0.056128 0.475435 0.410711 -0.062500 1 0 0 0 0 0 3 201105
-0.001944 -0.000475 0.119589 -0.056123 0.475454 0.410712 -0.062500 1 0 0 0 0 0 3 202002
-0.001944 -0.000475 0.119589 -0.056130 0.475447 0.410705 -0.062500 1 0 0 0 0 0 3 203007
-0.001944 -0.000475 0.119589 -0.056143 0.475449 0.410710 -0.062500 1 0 0 0 0 0 3 204003
-0.001944 -0.000475 0.119589 -0.056125 0.475456 0.410711 -0.062500 1 0 0 0 0 0 3 205003
-0.001944 -0.000475 0.119589 -0.056127 0.475436 0.410711 -0.062500 1 0 0 0 0 0 3 206003
-0.001944 -0.000475 0.119589 -0.056123 0.475454 0.410712 -0.062500 1 0 0 0 0 0 3 207222
-0.001944 -0.000475 0.119589 -0.056130 0.475447 0.410705 -0.062500 1 0 0 0 0 0 3 208169
-0.001944 -0.000475 0.119589 -0.056143 0.475449 0.410710 -0.062500 1 0 0 0 0 0 3 209039
-0.001944 -0.000475 0.119589 -0.056121 0.475444 0.410718 -0.062500 1 0 0 0 0 0 3 210253
-0.001944 -0.000475 0.119589 -0.056130 0.475446 0.410706 -0.062500 1 0 0 0 0 0 3 211103
-0.001944 -0.000475 0.119589 -0.056131 0.475446 0.410704 -0.062500 1 0 0 0 0 0 3 212267
-0.001944 -0.000475 0.119589 -0.056123 0.475455 0.410711 -0.062500 1 0 0 0 0 0 3 213090
-0.001944 -0.000475 0.119589 -0.056130 0.475448 0.410704 -0.062500 1 0 0 0 0 0 3 214279
-0.001944 -0.000475 0.119589 -0.056132 0.475447 0.410724 -0.062500 1 0 0 0 0 0 3 215045
-0.001944 -0.000475 0.119589 -0.056131 0.475447 0.410706 -0.062500 1 0 0 0 0 0 3 216035
-0.001944 -0.000475 0.119589 -0.056131 0.475446 0.410704 -0.062500 1 0 0 0 0 0 3 217039
-0.001944 -0.000475 0.119589 -0.056123 0.475455 0.410711 -0.062500 1 0 0 0 0 0 3 217982
-0.001944 -0.000475 0.119589 -0.056127 0.475436 0.410711 -0.062500 1 0 0 0 0 0 3 219034
-0.001944 -0.000475 0.119589 -0.056131 0.475445 0.410705 -0.062500 1 0 0 0 0 0 3 220147
-0.001944 -0.000475 0.119589 -0.056135 0.475458 0.410717 -0.062500 1 0 0 0 0 0 3 221021
-0.001944 -0.000475 0.119589 -0.056132 0.475448 0.410705 -0.062500 1 0 0 0 0 0 3 222118
-0.001944 -0.000475 0.119589 -0.056123 0.475456 0.410711 -0.062500 1 0 0 0 0 0 3 223039
-0.001944 -0.000475 0.119589 -0.056127 0.475436 0.410711 -0.062500 1 0 0 0 0 0 3 223964
-0.001944 -0.000475 0.119589 -0.056131 0.475445 0.410705 -0.062500 1 0 0 0 0 0 3 224995
-0.001944 -0.000475 0.119589 -0.056135 0.475458 0.410717 -0.062500 1 0 0 0 0 0 3 225989
-0.001944 -0.000475 0.119589 -0.056132 0.475448 0.410706 -0.062500 1 0 0 0 0 0 3 226993
-0.001944 -0.000475 0.119589 -0.056132 0.475447 0.410704 -0.062500 1 0 0 0 0 0 3 228001
-0.001944 -0.000475 0.119589 -0.056120 0.475444 0.410717 -0.062500 1 0 0 0 0 0 3 228997
-0.001944 -0.000475 0.119589 -0.056130 0.475446 0.410705 -0.062500 1 0 0 0 0 0 3 229994
-0.001944 -0.000475 0.119589 -0.056131 0.475446 0.410704 -0.062500 1 0 0 0 0 0 3 230995
-0.001944 -0.000475 0.119589 -0.056135 0.475458 0.410717 -0.062500 1 0 0 0 0 0 3 232108
-0.001944 -0.000475 0.119589 -0.056128 0.475436 0.410712 -0.062500 1 0 0 0 0 0 3 233092
-0.001944 -0.000475 0.119589 -0.056123 0.475454 0.410712 -0.062500 1 0 0 0 0 0 3 234147
-0.001944 -0.000475 0.119589 -0.056130 0.475447 0.410705 -0.062500 1 0 0 0 0 0 3 234970
-0.001944 -0.000475 0.119589 -0.056131 0.475447 0.410704 -0.062500 1 0 0 0 0 0 3 235986
-0.001944 -0.000475 0.119589 -0.056132 0.475446 0.410724 -0.062500 1 0 0 0 0 0 3 236998
-0.001944 -0.000475 0.119589 -0.056131 0.475446 0.410706 -0.062500 1 0 0 0 0 0 3 238001
-0.001944 -0.000475 0.119589 -0.056131 0.475446 0.410704 -0.062500 1 0 0 0 0 0 3 239003
-0.001944 -0.000475 0.119589 -0.056123 0.475455 0.410711 -0.062500 1 0 0 0 0 0 3 240057
-0.001944 -0.000475 0.119589 -0.056130 0.475447 0.410705 -0.062500 1 0 0 0 0 0 3 241167
-0.001944 -0.000475 0.119589 -0.056132 0.475446 0.410724 -0.062500 1 0 0 0 0 0 3 242305
-0.001944 -0.000475 0.119589 -0.056131 0.475446 0.410706 -0.062500 1 0 0 0 0 0 3 243054
-0.001944 -0.000475 0.119589 -0.056131 0.475446 0.410704 -0.062500 1 0 0 0 0 0 3 244174
-0.001944 -0.000475 0.119589 -0.056123 0.475455 0.410711 -0.062500 1 0 0 0 0 0 3 245180
-0.001944 -0.000475 0.119589 -0.056130 0.475448 0.410705 -0.062500 1 0 0 0 0 0 3 246081
-0.001944 -0.000475 0.119589 -0.056128 0.475435 0.410710 -0.062500 1 0 0 0 0 0 3 247140
-0.001944 -0.000475 0.119589 -0.056135 0.475456 0.410718 -0.062500 1 0 0 0 0 0 3 248017
-0.001944 -0.000475 0.119589 -0.056132 0.475448 0.410706 -0.062500 1 0 0 0 0 0 3 249005
-0.001944 -0.000475 0.119589 -0.056123 0.475455 0.410711 -0.062500 1 0 0 0 0 0 3 250033
-0.001944 -0.000475 0.119589 -0.056130 0.475448 0.410705 -0.062500 1 0 0 0 0 0 3 251041
-0.001944 -0.000475 0.119589 -0.056128 0.475435 0.410711 -0.062500 1 0 0 0 0 0 3 252128
-0.001944 -0.000475 0.119589 -0.056122 0.475454 0.410711 -0.062500 1 0 0 0 0 0 3 253090
-0.001944 -0.000475 0.119589 -0.056142 0.475450 0.410711 -0.062500 1 0 0 0 0 0 3 253961
-0.001944 -0.000475 0.119589 -0.056133 0.475447 0.410705 -0.062500 1 0 0 0 0 0 3 255024
-0.001944 -0.000475 0.119589 -0.056120 0.475444 0.410718 -0.062500 1 0 0 0 0 0 3 256056
-0.001944 -0.000475 0.119589 -0.056130 0.475446 0.410705 -0.062500 1 0 0 0 0 0 3 256982
-0.001944 -0.000475 0.119589 -0.056131 0.475446 0.410704 -0.062500 1 0 0 0 0 0 3 257997
-0.001944 -0.000475 0.119589 -0.056135 0.475458 0.410717 -0.062500 1 0 0 0 0 0 3 259000
-0.001944 -0.000475 0.119589 -0.056132 0.475448 0.410705 -0.062500 1 0 0 0 0 0 3 259994
-0.001944 -0.000475 0.119589 -0.056120 0.475444 0.410718 -0.062500 1 0 0 0 0 0 3 261002
-0.001944 -0.000475 0.119589 -0.056130 0.475446 0.410706 -0.062500 1 0 0 0 0 0 3 261995
-0.001944 -0.000475 0.119589 -0.056131 0.475446 0.410704 -0.062500 1 0 0 0 0 0 3 262996
-0.001944 -0.000475 0.119589 -0.056135 0.475458 0.410717 -0.062500 1 0 0 0 0 0 3 263979
-0.001944 -0.000475 0.119589 -0.056129 0.475436 0.410712 -0.062500 1 0 0 0 0 0 3 264997
-0.001944 -0.000475 0.119589 -0.056131 0.475445 0.410705 -0.062500 1 0 0 0 0 0 3 266859
-0.001944 -0.000475 0.119589 -0.056123 0.475455 0.410711 -0.062500 1 0 0 0 0 0 3 267123
-0.001944 -0.000475 0.119589 -0.056130 0.475447 0.410705 -0.062500 1 0 0 0 0 0 3 268133
-0.001944 -0.000475 0.119589 -0.056119 0.475444 0.410718 -0.062500 1 0 0 0 0 0 3 268948
-0.001944 -0.000475 0.119589 -0.056129 0.475446 0.410705 -0.062500 1 0 0 0 0 0 3 270011
-0.001944 -0.000475 0.119589 -0.056143 0.475449 0.410710 -0.062500 1 0 0 0 0 0 3 271006
-0.001944 -0.000475 0.119589 -0.056125 0.475455 0.410712 -0.062500 1 0 0 0 0 0 3 272002
-0.001944 -0.000475 0.119589 -0.056131 0.475448 0.410705 -0.062500 1 0 0 0 0 0 3 273001
-0.001944 -0.000475 0.119589 -0.056128 0.475435 0.410711 -0.062500 1 0 0 0 0 0 3 274120
-0.001944 -0.000475 0.119589 -0.056123 0.475454 0.410711 -0.062500 1 0 0 0 0 0 3 275200
-0.001944 -0.000475 0.119589 -0.056142 0.475450 0.410711 -0.062500 1 0 0 0 0 0 3 276106
-0.001944 -0.000475 0.119589 -0.056124 0.475456 0.410712 -0.062500 1 0 0 0 0 0 3 277135
-0.001944 -0.000475 0.119589 -0.056131 0.475448 0.410705 -0.062500 1 0 0 0 0 0 3 278153
-0.001944 -0.000475 0.119589 -0.056128 0.475435 0.410711 -0.062500 1 0 0 0 0 0 3 279178
-0.001944 -0.000475 0.119589 -0.056123 0.475454 0.410712 -0.062500 1 0 0 0 0 0 3 280073
-0.001944 -0.000475 0.119589 -0.056130 0.475447 0.410705 -0.062500 1 0 0 0 0 0 3 281002
-0.001944 -0.000475 0.119589 -0.056143 0.475449 0.410710 -0.062500 1 0 0 0 0 0 3 281982
-0.001944 -0.000475 0.119589 -0.056121 0.475444 0.410718 -0.062500 1 0 0 0 0 0 3 282972
-0.001944 -0.000475 0.119589 -0.056130 0.475446 0.410706 -0.062500 1 0 0 0 0 0 3 284022
-0.001944 -0.000475 0.119589 -0.056123 0.475455 0.410711 -0.062500 1 0 0 0 0 0 3 285024
-0.001944 -0.000475 0.119589 -0.056130 0.475447 0.410705 -0.062500 1 0 0 0 0 0 3 286099
-0.001944 -0.000475 0.119589 -0.056143 0.475450 0.410710 -0.062500 1 0 0 0 0 0 3 287311
-0.001944 -0.000475 0.119589 -0.056121 0.475444 0.410718 -0.062500 1 0 0 0 0 0 3 288013
-0.001944 -0.000475 0.119589 -0.056130 0.475446 0.410706 -0.062500 1 0 0 0 0 0 3 289048
-0.001944 -0.000475 0.119589 -0.056131 0.475446 0.410704 -0.062500 1 0 0 0 0 0 3 290056
-0.001944 -0.000475 0.119589 -0.056123 0.475455 0.410711 -0.062500 1 0 0 0 0 0 3 290976
-0.001944 -0.000475 0.119589 -0.056130 0.475448 0.410704 -0.062500 1 0 0 0 0 0 3 291994
-0.001944 -0.000475 0.119589 -0.056131 0.475447 0.410724 -0.062500 1 0 0 0 0 0 3 293000
-0.001944 -0.000475 0.119589 -0.056131 0.475447 0.410706 -0.062500 1 0 0 0 0 0 3 293967
-0.001944 -0.000475 0.119589 -0.056131 0.475446 0.410704 -0.062500 1 0 0 0 0 0 3 294988
-0.001944 -0.000475 0.119589 -0.056123 0.475455 0.410711 -0.062500 1 0 0 0 0 0 3 295991
-0.001944 -0.000475 0.119589 -0.056127 0.475436 0.410711 -0.062500 1 0 0 0 0 0 3 296988
-0.001944 -0.000475 0.119589 -0.056143 0.475448 0.410711 -0.062500 1 0 0 0 0 0 3 297972
-0.001944 -0.000475 0.119589 -0.056125 0.475455 0.410712 -0.062500 1 0 0 0 0 0 3 298970
-0.001944 -0.000475 0.119589 -0.056131 0.475448 0.410705 -0.062500 1 0 0 0 0 0 3 300057
-0.001944 -0.000475 0.119589 -0.056131 0.475447 0.410704 -0.062500 1 0 0 0 0 0 3 301467
-0.001944 -0.000475 0.119589 -0.056120 0.475443 0.410717 -0.062500 1 0 0 0 0 0 3 302020
-0.001944 -0.000475 0.119589 -0.056130 0.475446 0.410705 -0.062500 1 0 0 0 0 0 3 303037
-0.001944 -0.000475 0.119589 -0.056135 0.475458 0.410717 -0.062500 1 0 0 0 0 0 3 303987
-0.001944 -0.000475 0.119589 -0.056132 0.475448 0.410705 -0.062500 1 0 0 0 0 0 3 304978
-0.001944 -0.000475 0.119589 -0.056128 0.475435 0.410711 -0.062500 1 0 0 0 0 0 3 305974
-0.001944 -0.000475 0.119589 -0.056123 0.475454 0.410712 -0.062500 1 0 0 0 0 0 3 306978
-0.001944 -0.000475 0.119589 -0.056130 0.475447 0.410705 -0.062500 1 0 0 0 0 0 3 307978
-0.001944 -0.000475 0.119589 -0.056143 0.475449 0.410710 -0.062500 1 0 0 0 0 0 3 309286
-0.001944 -0.000475 0.119589 -0.056125 0.475456 0.410711 -0.062500 1 0 0 0 0 0 3 310272
-0.001944 -0.000475 0.119589 -0.056127 0.475436 0.410711 -0.062500 1 0 0 0 0 0 3 311048
-0.001944 -0.000475 0.119589 -0.056123 0.475454 0.410712 -0.062500 1 0 0 0 0 0 3 312168
-0.001944 -0.000475 0.119589 -0.056130 0.475447 0.410705 -0.062500 1 0 0 0 0 0 3 313182
-0.001944 -0.000475 0.119589 -0.056131 0.475447 0.410704 -0.062500 1 0 0 0 0 0 3 314041
-0.001944 -0.000475 0.119589 -0.056132 0.475446 0.410724 -0.062500 1 0 0 0 0 0 3 315114
-0.001944 -0.000475 0.119589 -0.056131 0.475446 0.410706 -0.062500 1 0 0 0 0 0 3 316016
-0.001944 -0.000475 0.119589 -0.056131 0.475446 0.410704 -0.062500 1 0 0 0 0 0 3 317021
-0.001944 -0.000475 0.119589 -0.056123 0.475455 0.410711 -0.062500 1 0 0 0 0 0 3 317988
-0.001944 -0.000475 0.119589 -0.056130 0.475447 0.410704 -0.062500 1 0 0 0 0 0 3 319199
-0.001944 -0.000475 0.119589 -0.056132 0.475447 0.410724 -0.062500 1 0 0 0 0 0 3 320261
-0.001944 -0.000475 0.119589 -0.056131 0.475446 0.410706 -0.062500 1 0 0 0 0 0 3 320966
-0.001944 -0.000475 0.119589 -0.056131 0.475446 0.410704 -0.062500 1 0 0 0 0 0 3 322070
-0.001944 -0.000475 0.119589 -0.056123 0.475455 0.410711 -0.062500 1 0 0 0 0 0 3 323075
-0.001944 -0.000475 0.119589 -0.056130 0.475448 0.410705 -0.062500 1 0 0 0 0 0 3 324007
-0.001944 -0.000475 0.119589 -0.056140 0.475438 0.410717 -0.062500 1 0 0 0 0 0 3 324975
-0.001944 -0.000475 0.119589 -0.056124 0.475454 0.410712 -0.062500 1 0 0 0 0 0 3 325972
-0.001944 -0.000475 0.119589 -0.056131 0.475447 0.410705 -0.062500 1 0 0 0 0 0 3 327013
-0.001944 -0.000475 0.119589 -0.056123 0.475455 0.410711 -0.062500 1 0 0 0 0 0 3 327999
-0.001944 -0.000475 0.119589 -0.056127 0.475436 0.410711 -0.062500 1 0 0 0 0 0 3 328978
-0.001944 -0.000475 0.119589 -0.056131 0.475445 0.410705 -0.062500 1 0 0 0 0 0 3 329977
-0.001944 -0.000475 0.119589 -0.056135 0.475458 0.410717 -0.062500 1 0 0 0 0 0 3 330961
-0.001944 -0.000475 0.119589 -0.056132 0.475448 0.410706 -0.062500 1 0 0 0 0 0 3 331973
-0.001944 -0.000475 0.119589 -0.056132 0.475447 0.410704 -0.062500 1 0 0 0 0 0 3 333055
-0.001944 -0.000475 0.119589 -0.056120 0.475444 0.410717 -0.062500 1 0 0 0 0 0 3 334001
-0.001944 -0.000475 0.119589 -0.056130 0.475446 0.410705 -0.062500 1 0 0 0 0 0 3 335054
-0.001944 -0.000475 0.119589 -0.056131 0.475446 0.410704 -0.062500 1 0 0 0 0 0 3 336011
-0.001944 -0.000475 0.119589 -0.056135 0.475458 0.410717 -0.062500 1 0 0 0 0 0 3 336980
-0.001944 -0.000475 0.119589 -0.056132 0.475448 0.410705 -0.062500 1 0 0 0 0 0 3 337978
-0.001944 -0.000475 0.119589 -0.056120 0.475444 0.410718 -0.062500 1 0 0 0 0 0 3 338977
-0.001944 -0.000475 0.119589 -0.056130 0.475446 0.410706 -0.062500 1 0 0 0 0 0 3 339977
-0.001944 -0.000475 0.119589 -0.056131 0.475446 0.410704 -0.062500 1 0 0 0 0 0 3 341026
-0.001944 -0.000475 0.119589 -0.056135 0.475458 0.410717 -0.062500 1 0 0 0 0 0 3 342167
-0.001944 -0.000475 0.119589 -0.056128 0.475436 0.410712 -0.062500 1 0 0 0 0 0 3 343152
-0.001944 -0.000475 0.119589 -0.056131 0.475445 0.410705 -0.062500 1 0 0 0 0 0 3 344196
-0.001944 -0.000475 0.119589 -0.056123 0.475455 0.410711 -0.062500 1 0 0 0 0 0 3 345138
-0.001944 -0.000475 0.119589 -0.056130 0.475447 0.410705 -0.062500 1 0 0 0 0 0 3 346008
-0.001944 -0.000475 0.119589 -0.056119 0.475444 0.410718 -0.062500 1 0 0 0 0 0 3 347144
-0.001944 -0.000475 0.119589 -0.056142 0.475449 0.410712 -0.062500 1 0 0 0 0 0 3 348257
-0.001944 -0.000475 0.119589 -0.056133 0.475447 0.410705 -0.062500 1 0 0 0 0 0 3 349003
-0.001944 -0.000475 0.119589 -0.056123 0.475455 0.410711 -0.062500 1 0 0 0 0 0 3 349933
-0.001944 -0.000475 0.119589 -0.056130 0.475448 0.410705 -0.062500 1 0 0 0 0 0 3 351012
-0.001944 -0.000475 0.119589 -0.056128 0.475435 0.410711 -0.062500 1 0 0 0 0 0 3 351964
-0.001944 -0.000475 0.119589 -0.056135 0.475456 0.410718 -0.062500 1 0 0 0 0 0 3 353032
-0.001944 -0.000475 0.119589 -0.056132 0.475447 0.410706 -0.062500 1 0 0 0 0 0 3 354131
-0.001944 -0.000475 0.119589 -0.056123 0.475455 0.410711 -0.062500 1 0 0 0 0 0 3 354989
-0.001944 -0.000475 0.119589 -0.056130 0.475448 0.410705 -0.062500 1 0 0 0 0 0 3 356078
-0.001944 -0.000475 0.119589 -0.056128 0.475435 0.410711 -0.062500 1 0 0 0 0 0 3 356984
-0.001944 -0.000475 0.119589 -0.056122 0.475454 0.410712 -0.062500 1 0 0 0 0 0 3 357946
-0.001944 -0.000475 0.119589 -0.056142 0.475450 0.410711 -0.062500 1 0 0 0 0 0 3 358978
-0.001944 -0.000475 0.119589 -0.056133 0.475447 0.410705 -0.062500 1 0 0 0 0 0 3 359968
-0.001944 -0.000475 0.119589 -0.056120 0.475444 0.410718 -0.062500 1 0 0 0 0 0 3 360969
-0.001944 -0.000475 0.119589 -0.056130 0.475446 0.410706 -0.062500 1 0 0 0 0 0 3 361974
-0.001944 -0.000475 0.119589 -0.056131 0.475446 0.410704 -0.062500 1 0 0 0 0 0 3 362965
-0.001944 -0.000475 0.119589 -0.056135 0.475458 0.410717 -0.062500 1 0 0 0 0 0 3 363969
-0.001944 -0.000475 0.119589 -0.056132 0.475448 0.410705 -0.062500 1 0 0 0 0 0 3 364972
-0.001944 -0.000475 0.119589 -0.056120 0.475444 0.410718 -0.062500 1 0 0 0 0 0 3 366083
-0.001944 -0.000475 0.119589 -0.056130 0.475446 0.410706 -0.062500 1 0 0 0 0 0 3 367040
-0.001944 -0.000475 0.119589 -0.056131 0.475446 0.410704 -0.062500 1 0 0 0 0 0 3 368100
-0.001944 -0.000475 0.119589 -0.056123 0.475455 0.410711 -0.062500 1 0 0 0 0 0 3 368928
-0.001944 -0.000475 0.119589 -0.056139 0.475439 0.410718 -0.062500 1 0 0 0 0 0 3 369939
-0.001944 -0.000475 0.119589 -0.056132 0.475445 0.410706 -0.062500 1 0 0 0 0 0 3 370974
-0.001944 -0.000475 0.119589 -0.056123 0.475455 0.410711 -0.062500 1 0 0 0 0 0 3 371971
-0.001944 -0.000475 0.119589 -0.056130 0.475447 0.410705 -0.062500 1 0 0 0 0 0 3 372973
-0.001944 -0.000475 0.119589 -0.056123 0.475455 0.410711 -0.062500 1 0 0 0 0 0 3 374048
-0.001944 -0.000475 0.119589 -0.056127 0.475436 0.410711 -0.062500 1 0 0 0 0 0 3 375094
-0.001944 -0.000475 0.119589 -0.056143 0.475448 0.410711 -0.062500 1 0 0 0 0 0 3 376099
-0.001944 -0.000475 0.119589 -0.056124 0.475455 0.410712 -0.062500 1 0 0 0 0 0 3 377109
-0.001944 -0.000475 0.119589 -0.056131 0.475448 0.410705 -0.062500 1 0 0 0 0 0 3 378119
-0.001944 -0.000475 0.119589 -0.056128 0.475435 0.410711 -0.062500 1 0 0 0 0 0 3 379127
-0.001944 -0.000475 0.119589 -0.056123 0.475453 0.410712 -0.062500 1 0 0 0 0 0 3 380111
-0.001944 -0.000475 0.119589 -0.056142 0.475450 0.410711 -0.062500 1 0 0 0 0 0 3 381114
-0.001944 -0.000475 0.119589 -0.056124 0.475456 0.410712 -0.062500 1 0 0 0 0 0 3 381965
-0.001944 -0.000475 0.119589 -0.056131 0.475448 0.410705 -0.062500 1 0 0 0 0 0 3 382998
-0.001944 -0.000475 0.119589 -0.056128 0.475435 0.410711 -0.062500 1 0 0 0 0 0 3 383966
-0.001944 -0.000475 0.119589 -0.056123 0.475454 0.410712 -0.062500 1 0 0 0 0 0 3 385030
-0.001944 -0.000475 0.119589 -0.056130 0.475447 0.410705 -0.062500 1 0 0 0 0 0 3 386082
-0.001944 -0.000475 0.119589 -0.056143 0.475449 0.410710 -0.062500 1 0 0 0 0 0 3 387323
-0.001944 -0.000475 0.119589 -0.056125 0.475456 0.410711 -0.062500 1 0 0 0 0 0 3 387947
-0.001944 -0.000475 0.119589 -0.056127 0.475436 0.410711 -0.062500 1 0 0 0 0 0 3 389029
-0.001944 -0.000475 0.119589 -0.056131 0.475445 0.410705 -0.062500 1 0 0 0 0 0 3 390044
-0.001944 -0.000475 0.119589 -0.056123 0.475455 0.410711 -0.062500 1 0 0 0 0 0 3 390950
-0.001944 -0.000475 0.119589 -0.056142 0.475450 0.410711 -0.062500 1 0 0 0 0 0 3 391961
-0.001944 -0.000475 0.119589 -0.056121 0.475444 0.410718 -0.062500 1 0 0 0 0 0 3 392973
-0.001944 -0.000475 0.119589 -0.056130 0.475446 0.410706 -0.062500 1 0 0 0 0 0 3 393968
-0.001944 -0.000475 0.119589 -0.056131 0.475446 0.410704 -0.062500 1 0 0 0 0 0 3 394964
-0.001944 -0.000475 0.119589 -0.056123 0.475455 0.410711 -0.062500 1 0 0 0 0 0 3 395947
-0.001944 -0.000475 0.119589 -0.056130 0.475448 0.410704 -0.062500 1 0 0 0 0 0 3 396966
-0.001944 -0.000475 0.119589 -0.056131 0.475447 0.410724 -0.062500 1 0 0 0 0 0 3 397946
-0.001944 -0.000475 0.119589 -0.056131 0.475446 0.410706 -0.062500 1 0 0 0 0 0 3 398943
-0.001944 -0.000475 0.119589 -0.056131 0.475446 0.410704 -0.062500 1 0 0 0 0 0 3 400069
-0.001944 -0.000475 0.119589 -0.056123 0.475455 0.410711 -0.062500 1 0 0 0 0 0 3 400993
-0.001944 -0.000475 0.119589 -0.056130 0.475448 0.410704 -0.062500 1 0 0 0 0 0 3 402076
-0.001944 -0.000475 0.119589 -0.056140 0.475438 0.410717 -0.062500 1 0 0 0 0 0 3 402951
-0.001944 -0.000475 0.119589 -0.056124 0.475454 0.410712 -0.062500 1 0 0 0 0 0 3 403964
-0.001944 -0.000475 0.119589 -0.056131 0.475447 0.410705 -0.062500 1 0 0 0 0 0 3 404951
-0.001944 -0.000475 0.119589 -0.056131 0.475447 0.410704 -0.062500 1 0 0 0 0 0 3 405954
-0.001944 -0.000475 0.119589 -0.056120 0.475443 0.410717 -0.062500 1 0 0 0 0 0 3 406952
-0.001944 -0.000475 0.119589 -0.056130 0.475446 0.410705 -0.062500 1 0 0 0 0 0 3 408015
-0.001944 -0.000475 0.119589 -0.056135 0.475458 0.410717 -0.062500 1 0 0 0 0 0 3 409232
-0.001944 -0.000475 0.119589 -0.056132 0.475448 0.410705 -0.062500 1 0 0 0 0 0 3 410082
-0.001944 -0.000475 0.119589 -0.056132 0.475447 0.410704 -0.062500 1 0 0 0 0 0 3 411275
-0.001944 -0.000475 0.119589 -0.056120 0.475444 0.410717 -0.062500 1 0 0 0 0 0 3 411989
-0.001944 -0.000475 0.119589 -0.056130 0.475446 0.410705 -0.062500 1 0 0 0 0 0 3 413041
-0.001944 -0.000475 0.119589 -0.056143 0.475449 0.410710 -0.062500 1 0 0 0 0 0 3 414021
-0.001944 -0.000475 0.119589 -0.056125 0.475455 0.410712 -0.062500 1 0 0 0 0 0 3 415003
-0.001944 -0.000475 0.119589 -0.056127 0.475436 0.410711 -0.062500 1 0 0 0 0 0 3 416203
-0.001944 -0.000475 0.119589 -0.056123 0.475454 0.410712 -0.062500 1 0 0 0 0 0 3 417018
-0.001944 -0.000475 0.119589 -0.056130 0.475447 0.410705 -0.062500 1 0 0 0 0 0 3 417997
-0.001944 -0.000475 0.119589 -0.056131 0.475446 0.410704 -0.062500 1 0 0 0 0 0 3 419059
-0.001944 -0.000475 0.119589 -0.056132 0.475446 0.410724 -0.062500 1 0 0 0 0 0 3 419973
-0.001944 -0.000475 0.119589 -0.056131 0.475446 0.410706 -0.062500 1 0 0 0 0 0 3 420943
-0.001944 -0.000475 0.119589 -0.056131 0.475446 0.410704 -0.062500 1 0 0 0 0 0 3 421971
-0.001944 -0.000475 0.119589 -0.056123 0.475455 0.410711 -0.062500 1 0 0 0 0 0 3 422975
-0.001944 -0.000475 0.119589 -0.056130 0.475447 0.410705 -0.062500 1 0 0 0 0 0 3 423971
-0.001944 -0.000475 0.119589 -0.056132 0.475446 0.410724 -0.062500 1 0 0 0 0 0 3 424971
-0.001944 -0.000475 0.119589 -0.056131 0.475446 0.410706 -0.062500 1 0 0 0 0 0 3 425963
-0.001944 -0.000475 0.119589 -0.056131 0.475446 0.410704 -0.062500 1 0 0 0 0 0 3 426975
-0.001944 -0.000475 0.119589 -0.056123 0.475455 0.410711 -0.062500 1 0 0 0 0 0 3 427971
-0.001944 -0.000475 0.119589 -0.056130 0.475448 0.410705 -0.062500 1 0 0 0 0 0 3 429082
-0.001944 -0.000475 0.119589 -0.056128 0.475435 0.410710 -0.062500 1 0 0 0 0 0 3 429942
-0.001944 -0.000475 0.119589 -0.056135 0.475456 0.410718 -0.062500 1 0 0 0 0 0 3 431075
-0.001944 -0.000475 0.119589 -0.056132 0.475447 0.410706 -0.062500 1 0 0 0 0 0 3 431977
-0.001944 -0.000475 0.119589 -0.056123 0.475455 0.410711 -0.062500 1 0 0 0 0 0 3 432977
-0.001944 -0.000475 0.119589 -0.056130 0.475448 0.410705 -0.062500 1 0 0 0 0 0 3 433974
-0.001944 -0.000475 0.119589 -0.056128 0.475435 0.410711 -0.062500 1 0 0 0 0 0 3 434959
-0.001944 -0.000475 0.119589 -0.056135 0.475457 0.410718 -0.062500 1 0 0 0 0 0 3 435950
-0.001944 -0.000475 0.119589 -0.056132 0.475448 0.410706 -0.062500 1 0 0 0 0 0 3 437132
-0.001944 -0.000475 0.119589 -0.056132 0.475447 0.410704 -0.062500 1 0 0 0 0 0 3 438044
-0.001944 -0.000475 0.119589 -0.056120 0.475444 0.410718 -0.062500 1 0 0 0 0 0 3 439094
-0.001944 -0.000475 0.119589 -0.056130 0.475446 0.410705 -0.062500 1 0 0 0 0 0 3 440057
-0.001944 -0.000475 0.119589 -0.056131 0.475446 0.410704 -0.062500 1 0 0 0 0 0 3 441129
-0.001944 -0.000475 0.119589 -0.056135 0.475458 0.410717 -0.062500 1 0 0 0 0 0 3 442086
-0.001944 -0.000475 0.119589 -0.056132 0.475448 0.410705 -0.062500 1 0 0 0 0 0 3 443140
-0.001944 -0.000475 0.119589 -0.056120 0.475444 0.410718 -0.062500 1 0 0 0 0 0 3 444094
-0.001944 -0.000475 0.119589 -0.056130 0.475446 0.410706 -0.062500 1 0 0 0 0 0 3 444948
-0.001944 -0.000475 0.119589 -0.056131 0.475446 0.410704 -0.062500 1 0 0 0 0 0 3 445984
-0.001944 -0.000475 0.119589 -0.056135 0.475458 0.410717 -0.062500 1 0 0 0 0 0 3 446961
-0.001944 -0.000475 0.119589 -0.056132 0.475448 0.410705 -0.062500 1 0 0 0 0 0 3 447917
-0.001944 -0.000475 0.119589 -0.056128 0.475435 0.410711 -0.062500 1 0 0 0 0 0 3 449100
-0.001944 -0.000475 0.119589 -0.056123 0.475454 0.410712 -0.062500 1 0 0 0 0 0 3 450114
-0.001944 -0.000475 0.119589 -0.056130 0.475447 0.410705 -0.062500 1 0 0 0 0 0 3 451072
-0.001944 -0.000475 0.119589 -0.056123 0.475455 0.410711 -0.062500 1 0 0 0 0 0 3 452103
-0.001944 -0.000475 0.119589 -0.056139 0.475439 0.410718 -0.062500 1 0 0 0 0 0 3 453008
-0.001944 -0.000475 0.119589 -0.056132 0.475445 0.410706 -0.062500 1 0 0 0 0 0 3 454096
-0.001944 -0.000475 0.119589 -0.056123 0.475455 0.410711 -0.062500 1 0 0 0 0 0 3 454970
-0.001944 -0.000475 0.119589 -0.056130 0.475448 0.410705 -0.062500 1 0 0 0 0 0 3 455927
-0.001944 -0.000475 0.119589 -0.056128 0.475435 0.410711 -0.062500 1 0 0 0 0 0 3 456965
-0.001944 -0.000475 0.119589 -0.056135 0.475456 0.410718 -0.062500 1 0 0 0 0 0 3 457933
-0.001944 -0.000475 0.119589 -0.056132 0.475447 0.410706 -0.062500 1 0 0 0 0 0 3 458896
-0.001944 -0.000475 0.119589 -0.056123 0.475455 0.410711 -0.062500 1 0 0 0 0 0 3 459926
-0.001944 -0.000475 0.119589 -0.056130 0.475448 0.410705 -0.062500 1 0 0 0 0 0 3 460946
-0.001944 -0.000475 0.119589 -0.056128 0.475435 0.410711 -0.062500 1 0 0 0 0 0 3 461945
-0.001944 -0.000475 0.119589 -0.056122 0.475454 0.410712 -0.062500 1 0 0 0 0 0 3 462914
-0.001944 -0.000475 0.119589 -0.056142 0.475450 0.410711 -0.062500 1 0 0 0 0 0 3 463943
-0.001944 -0.000475 0.119589 -0.056133 0.475447 0.410705 -0.062500 1 0 0 0 0 0 3 465666
-0.001944 -0.000475 0.119589 -0.056120 0.475443 0.410718 -0.062500 1 0 0 0 0 0 3 467041
-0.001944 -0.000475 0.119589 -0.056130 0.475446 0.410706 -0.062500 1 0 0 0 0 0 3 467960
-0.001944 -0.000475 0.119589 -0.056131 0.475446 0.410704 -0.062500 1 0 0 0 0 0 3 468952
-0.001944 -0.000475 0.119589 -0.056135 0.475458 0.410717 -0.062500 1 0 0 0 0 0 3 469960
-0.001944 -0.000475 0.119589 -0.056132 0.475448 0.410705 -0.062500 1 0 0 0 0 0 3 470952
-0.001944 -0.000475 0.119589 -0.056120 0.475444 0.410718 -0.062500 1 0 0 0 0 0 3 471952
-0.001944 -0.000475 0.119589 -0.056130 0.475446 0.410706 -0.062500 1 0 0 0 0 0 3 473019
-0.001944 -0.000475 0.119589 -0.056131 0.475446 0.410704 -0.062500 1 0 0 0 0 0 3 474230
-0.001944 -0.000475 0.119589 -0.056123 0.475455 0.410711 -0.062500 1 0 0 0 0 0 3 475287
-0.001944 -0.000475 0.119589 -0.056142 0.475450 0.410711 -0.062500 1 0 0 0 0 0 3 476047
-0.001944 -0.000475 0.119589 -0.056121 0.475444 0.410718 -0.062500 1 0 0 0 0 0 3 476912
-0.001944 -0.000475 0.119589 -0.056130 0.475446 0.410706 -0.062500 1 0 0 0 0 0 3 478242
-0.001944 -0.000475 0.119589 -0.056131 0.475446 0.410704 -0.062500 1 0 0 0 0 0 3 479078
-0.001944 -0.000475 0.119589 -0.056123 0.475455 0.410711 -0.062500 1 0 0 0 0 0 3 479999
-0.001944 -0.000475 0.119589 -0.056127 0.475436 0.410711 -0.062500 1 0 0 0 0 0 3 480949
-0.001944 -0.000475 0.119589 -0.056143 0.475448 0.410711 -0.062500 1 0 0 0 0 0 3 481971
-0.001944 -0.000475 0.119589 -0.056124 0.475455 0.410712 -0.062500 1 0 0 0 0 0 3 483037
-0.001944 -0.000475 0.119589 -0.056131 0.475447 0.410705 -0.062500 1 0 0 0 0 0 3 484034
-0.001944 -0.000475 0.119589 -0.056131 0.475447 0.410704 -0.062500 1 0 0 0 0 0 3 484997
-0.001944 -0.000475 0.119589 -0.056120 0.475443 0.410717 -0.062500 1 0 0 0 0 0 3 486025
-0.001944 -0.000475 0.119589 -0.056142 0.475449 0.410712 -0.062500 1 0 0 0 0 0 3 486989
-0.001944 -0.000475 0.119589 -0.056124 0.475455 0.410712 -0.062500 1 0 0 0 0 0 3 487928
-0.001944 -0.000475 0.119589 -0.056131 0.475448 0.410705 -0.062500 1 0 0 0 0 0 3 488947
-0.001944 -0.000475 0.119589 -0.056131 0.475447 0.410704 -0.062500 1 0 0 0 0 0 3 489946
-0.001944 -0.000475 0.119589 -0.056120 0.475444 0.410717 -0.062500 1 0 0 0 0 0 3 490892
-0.001944 -0.000475 0.119589 -0.056130 0.475446 0.410705 -0.062500 1 0 0 0 0 0 3 491926
-0.001944 -0.000475 0.119589 -0.056143 0.475449 0.410710 -0.062500 1 0 0 0 0 0 3 492943
-0.001944 -0.000475 0.119589 -0.056125 0.475456 0.410711 -0.062500 1 0 0 0 0 0 3 493913
-0.001944 -0.000475 0.119589 -0.056127 0.475436 0.410711 -0.062500 1 0 0 0 0 0 3 494919
-0.001944 -0.000475 0.119589 -0.056131 0.475445 0.410705 -0.062500 1 0 0 0 0 0 3 495925
-0.001944 -0.000475 0.119589 -0.056123 0.475455 0.410711 -0.062500 1 0 0 0 0 0 3 497861
-0.001944 -0.000475 0.119589 -0.056142 0.475450 0.410711 -0.062500 1 0 0 0 0 0 3 499024
-0.001944 -0.000475 0.119589 -0.056125 0.475456 0.410712 -0.062500 1 0 0 0 0 0 3 499937
-0.001944 -0.000475 0.119589 -0.056127 0.475436 0.410712 -0.062500 1 0 0 0 0 0 3 500937
-0.001944 -0.000475 0.119589 -0.056131 0.475445 0.410705 -0.062500 1 0 0 0 0 0 3 501925
-0.001944 -0.000475 0.119589 -0.056123 0.475455 0.410711 -0.062500 1 0 0 0 0 0 3 502963
-0.001944 -0.000475 0.119589 -0.056130 0.475447 0.410704 -0.062500 1 0 0 0 0 0 3 503928
-0.001944 -0.000475 0.119589 -0.056131 0.475446 0.410724 -0.062500 1 0 0 0 0 0 3 505045
-0.001944 -0.000475 0.119589 -0.056131 0.475446 0.410706 -0.062500 1 0 0 0 0 0 3 506102
-0.001944 -0.000475 0.119589 -0.056131 0.475446 0.410704 -0.062500 1 0 0 0 0 0 3 507032
-0.001944 -0.000475 0.119589 -0.056123 0.475455 0.410711 -0.062500 1 0 0 0 0 0 3 508117
-0.001944 -0.000475 0.119589 -0.056130 0.475448 0.410705 -0.062500 1 0 0 0 0 0 3 509069
-0.001944 -0.000475 0.119589 -0.056140 0.475438 0.410717 -0.062500 1 0 0 0 0 0 3 510112
-0.001944 -0.000475 0.119589 -0.056124 0.475454 0.410712 -0.062500 1 0 0 0 0 0 3 510931
-0.001944 -0.000475 0.119589 -0.056131 0.475447 0.410705 -0.062500 1 0 0 0 0 0 3 511953
-0.001944 -0.000475 0.119589 -0.056131 0.475447 0.410704 -0.062500 1 0 0 0 0 0 3 513010
-0.001944 -0.000475 0.119589 -0.056120 0.475443 0.410717 -0.062500 1 0 0 0 0 0 3 513933
-0.001944 -0.000475 0.119589 -0.056130 0.475446 0.410705 -0.062500 1 0 0 0 0 0 3 514906
-0.001944 -0.000475 0.119589 -0.056135 0.475458 0.410717 -0.062500 1 0 0 0 0 0 3 516081
-0.001944 -0.000475 0.119589 -0.056132 0.475448 0.410706 -0.062500 1 0 0 0 0 0 3 517072
-0.001944 -0.000475 0.119589 -0.056132 0.475447 0.410704 -0.062500 1 0 0 0 0 0 3 517927
-0.001944 -0.000475 0.119589 -0.056120 0.475444 0.410717 -0.062500 1 0 0 0 0 0 3 519033
-0.001944 -0.000475 0.119589 -0.056130 0.475446 0.410705 -0.062500 1 0 0 0 0 0 3 519972
-0.001944 -0.000475 0.119589 -0.056143 0.475449 0.410710 -0.062500 1 0 0 0 0 0 3 520917
-0.001944 -0.000475 0.119589 -0.056125 0.475455 0.410712 -0.062500 1 0 0 0 0 0 3 521919
-0.001944 -0.000475 0.119589 -0.056131 0.475448 0.410705 -0.062500 1 0 0 0 0 0 3 522922
-0.001944 -0.000475 0.119589 -0.056120 0.475444 0.410718 -0.062500 1 0 0 0 0 0 3 523921
-0.001944 -0.000475 0.119589 -0.056130 0.475446 0.410705 -0.062500 1 0 0 0 0 0 3 524918
-0.001944 -0.000475 0.119589 -0.056131 0.475446 0.410704 -0.062500 1 0 0 0 0 0 3 525917
-0.001944 -0.000475 0.119589 -0.056135 0.475458 0.410717 -0.062500 1 0 0 0 0 0 3 526919
-0.001944 -0.000475 0.119589 -0.056128 0.475436 0.410712 -0.062500 1 0 0 0 0 0 3 527920
-0.001944 -0.000475 0.119589 -0.056131 0.475445 0.410705 -0.062500 1 0 0 0 0 0 3 528919
-0.001944 -0.000475 0.119589 -0.056123 0.475455 0.410711 -0.062500 1 0 0 0 0 0 3 530008
-0.001944 -0.000475 0.119589 -0.056130 0.475447 0.410705 -0.062500 1 0 0 0 0 0 3 530958
-0.001944 -0.000475 0.119589 -0.056132 0.475446 0.410724 -0.062500 1 0 0 0 0 0 3 531985
-0.001944 -0.000475 0.119589 -0.056131 0.475446 0.410706 -0.062500 1 0 0 0 0 0 3 532914
-0.001944 -0.000475 0.119589 -0.056131 0.475446 0.410704 -0.062500 1 0 0 0 0 0 3 533874
-0.001944 -0.000475 0.119589 -0.056123 0.475455 0.410711 -0.062500 1 0 0 0 0 0 3 534904
-0.001944 -0.000475 0.119589 -0.056130 0.475448 0.410705 -0.062500 1 0 0 0 0 0 3 535902
-0.001944 -0.000475 0.119589 -0.056128 0.475435 0.410710 -0.062500 1 0 0 0 0 0 3 536898
-0.001944 -0.000475 0.119589 -0.056135 0.475456 0.410718 -0.062500 1 0 0 0 0 0 3 538091
-0.001944 -0.000475 0.119589 -0.056132 0.475447 0.410706 -0.062500 1 0 0 0 0 0 3 539045
-0.001944 -0.000475 0.119589 -0.056132 0.475446 0.410704 -0.062500 1 0 0 0 0 0 3 540055
-0.001944 -0.000475 0.119589 -0.056123 0.475455 0.410711 -0.062500 1 0 0 0 0 0 3 541113
-0.001944 -0.000475 0.119589 -0.056127 0.475436 0.410711 -0.062500 1 0 0 0 0 0 3 542004
-0.001944 -0.000475 0.119589 -0.056135 0.475457 0.410718 -0.062500 1 0 0 0 0 0 3 543090
-0.001944 -0.000475 0.119589 -0.056132 0.475448 0.410706 -0.062500 1 0 0 0 0 0 3 544111
-0.001944 -0.000475 0.119589 -0.056132 0.475447 0.410704 -0.062500 1 0 0 0 0 0 3 544871
-0.001944 -0.000475 0.119589 -0.056120 0.475443 0.410718 -0.062500 1 0 0 0 0 0 3 546011
-0.001944 -0.000475 0.119589 -0.056130 0.475446 0.410706 -0.062500 1 0 0 0 0 0 3 546957
-0.001944 -0.000475 0.119589 -0.056131 0.475446 0.410704 -0.062500 1 0 0 0 0 0 3 547899
-0.001944 -0.000475 0.119589 -0.056135 0.475458 0.410717 -0.062500 1 0 0 0 0 0 3 549119
-0.001944 -0.000475 0.119589 -0.056132 0.475448 0.410705 -0.062500 1 0 0 0 0 0 3 550113
-0.001944 -0.000475 0.119589 -0.056120 0.475444 0.410718 -0.062500 1 0 0 0 0 0 3 550928
-0.001944 -0.000475 0.119589 -0.056130 0.475446 0.410706 -0.062500 1 0 0 0 0 0 3 552021
-0.001944 -0.000475 0.119589 -0.056131 0.475446 0.410704 -0.062500 1 0 0 0 0 0 3 552971
-0.001944 -0.000475 0.119589 -0.056135 0.475458 0.410717 -0.062500 1 0 0 0 0 0 3 553926
-0.001944 -0.000475 0.119589 -0.056132 0.475448 0.410705 -0.062500 1 0 0 0 0 0 3 554916
-0.001944 -0.000475 0.119589 -0.056128 0.475435 0.410711 -0.062500 1 0 0 0 0 0 3 555914
-0.001944 -0.000475 0.119589 -0.056123 0.475454 0.410712 -0.062500 1 0 0 0 0 0 3 556919
-0.001944 -0.000475 0.119589 -0.056130 0.475447 0.410705 -0.062500 1 0 0 0 0 0 3 557923
-0.001944 -0.000475 0.119589 -0.056123 0.475455 0.410711 -0.062500 1 0 0 0 0 0 3 558918
-0.001944 -0.000475 0.119589 -0.056139 0.475439 0.410718 -0.062500 1 0 0 0 0 0 3 559918
-0.001944 -0.000475 0.119589 -0.056132 0.475445 0.410706 -0.062500 1 0 0 0 0 0 3 560920
-0.001944 -0.000475 0.119589 -0.056123 0.475455 0.410711 -0.062500 1 0 0 0 0 0 3 561952
-0.001944 -0.000475 0.119589 -0.056130 0.475447 0.410705 -0.062500 1 0 0 0 0 0 3 563299
-0.001944 -0.000475 0.119589 -0.056131 0.475447 0.410704 -0.062500 1 0 0 0 0 0 3 564013
-0.001944 -0.000475 0.119589 -0.056132 0.475446 0.410724 -0.062500 1 0 0 0 0 0 3 564923
-0.001944 -0.000475 0.119589 -0.056132 0.475446 0.410706 -0.062500 1 0 0 0 0 0 3 565906
-0.001944 -0.000475 0.119589 -0.056123 0.475455 0.410711 -0.062500 1 0 0 0 0 0 3 566922
-0.001944 -0.000475 0.119589 -0.056130 0.475448 0.410705 -0.062500 1 0 0 0 0 0 3 567924
-0.001944 -0.000475 0.119589 -0.056128 0.475435 0.410711 -0.062500 1 0 0 0 0 0 3 568926
-0.001944 -0.000475 0.119589 -0.056122 0.475454 0.410712 -0.062500 1 0 0 0 0 0 3 569932
-0.001944 -0.000475 0.119589 -0.056142 0.475450 0.410711 -0.062500 1 0 0 0 0 0 3 571033
-0.001944 -0.000475 0.119589 -0.056133 0.475447 0.410705 -0.062500 1 0 0 0 0 0 3 572070
-0.001944 -0.000475 0.119589 -0.056124 0.475455 0.410711 -0.062500 1 0 0 0 0 0 3 573040
-0.001944 -0.000475 0.119589 -0.056127 0.475436 0.410711 -0.062500 1 0 0 0 0 0 3 574089
-0.001944 -0.000475 0.119589 -0.056131 0.475445 0.410705 -0.062500 1 0 0 0 0 0 3 575096
-0.001944 -0.000475 0.119589 -0.056135 0.475458 0.410717 -0.062500 1 0 0 0 0 0 3 576081
-0.001944 -0.000475 0.119589 -0.056132 0.475448 0.410705 -0.062500 1 0 0 0 0 0 3 577087
-0.001944 -0.000475 0.119589 -0.056120 0.475444 0.410718 -0.062500 1 0 0 0 0 0 3 578015
-0.001944 -0.000475 0.119589 -0.056130 0.475446 0.410706 -0.062500 1 0 0 0 0 0 3 578952
-0.001944 -0.000475 0.119589 -0.056131 0.475446 0.410704 -0.062500 1 0 0 0 0 0 3 579998
-0.001944 -0.000475 0.119589 -0.056123 0.475455 0.410711 -0.062500 1 0 0 0 0 0 3 580925
-0.001944 -0.000475 0.119589 -0.056142 0.475450 0.410711 -0.062500 1 0 0 0 0 0 3 582059
-0.001944 -0.000475 0.119589 -0.056121 0.475444 0.410718 -0.062500 1 0 0 0 0 0 3 582962
-0.001944 -0.000475 0.119589 -0.056130 0.475446 0.410706 -0.062500 1 0 0 0 0 0 3 583868
-0.001944 -0.000475 0.119589 -0.056131 0.475446 0.410704 -0.062500 1 0 0 0 0 0 3 585004
-0.001944 -0.000475 0.119589 -0.056123 0.475455 0.410711 -0.062500 1 0 0 0 0 0 3 586002
-0.001944 -0.000475 0.119589 -0.056130 0.475448 0.410704 -0.062500 1 0 0 0 0 0 3 586916
-0.001944 -0.000475 0.119589 -0.056140 0.475438 0.410717 -0.062500 1 0 0 0 0 0 3 587909
-0.001944 -0.000475 0.119589 -0.056124 0.475454 0.410712 -0.062500 1 0 0 0 0 0 3 588924
-0.001944 -0.000475 0.119589 -0.056131 0.475447 0.410705 -0.062500 1 0 0 0 0 0 3 589922
-0.001944 -0.000475 0.119589 -0.056131 0.475447 0.410704 -0.062500 1 0 0 0 0 0 3 590919
-0.001944 -0.000475 0.119589 -0.056120 0.475443 0.410717 -0.062500 1 0 0 0 0 0 3 591922
-0.001944 -0.000475 0.119589 -0.056142 0.475449 0.410712 -0.062500 1 0 0 0 0 0 3 592921
-0.001944 -0.000475 0.119589 -0.056124 0.475455 0.410712 -0.062500 1 0 0 0 0 0 3 593922
-0.001944 -0.000475 0.119589 -0.056131 0.475448 0.410705 -0.062500 1 0 0 0 0 0 3 594923
-0.001944 -0.000475 0.119589 -0.056131 0.475447 0.410704 -0.062500 1 0 0 0 0 0 3 596051
-0.001944 -0.000475 0.119589 -0.056120 0.475444 0.410717 -0.062500 1 0 0 0 0 0 3 596883
-0.001944 -0.000475 0.119589 -0.056130 0.475446 0.410705 -0.062500 1 0 0 0 0 0 3 597991
-0.001944 -0.000475 0.119589 -0.056143 0.475449 0.410710 -0.062500 1 0 0 0 0 0 3 598938
-0.001944 -0.000475 0.119589 -0.056125 0.475455 0.410711 -0.062500 1 0 0 0 0 0 3 599934
-0.001944 -0.000475 0.119589 -0.056131 0.475448 0.410705 -0.062500 1 0 0 0 0 0 3 600922
-0.001944 -0.000475 0.119589 -0.056120 0.475444 0.410718 -0.062500 1 0 0 0 0 0 3 601927
-0.001944 -0.000475 0.119589 -0.056130 0.475446 0.410705 -0.062500 1 0 0 0 0 0 3 602927
-0.001944 -0.000475 0.119589 -0.056143 0.475449 0.410710 -0.062500 1 0 0 0 0 0 3 604200
-0.001944 -0.000475 0.119589 -0.056125 0.475456 0.410712 -0.062500 1 0 0 0 0 0 3 604986
-0.001944 -0.000475 0.119589 -0.056127 0.475436 0.410712 -0.062500 1 0 0 0 0 0 3 606150
-0.001944 -0.000475 0.119589 -0.056131 0.475445 0.410705 -0.062500 1 0 0 0 0 0 3 606997
-0.001944 -0.000475 0.119589 -0.056123 0.475455 0.410711 -0.062500 1 0 0 0 0 0 3 608151
-0.001944 -0.000475 0.119589 -0.056130 0.475447 0.410704 -0.062500 1 0 0 0 0 0 3 609001
-0.001944 -0.000475 0.119589 -0.056131 0.475446 0.410724 -0.062500 1 0 0 0 0 0 3 610158
-0.001944 -0.000475 0.119589 -0.056131 0.475446 0.410706 -0.062500 1 0 0 0 0 0 3 611003
-0.001944 -0.000475 0.119589 -0.056131 0.475446 0.410704 -0.062500 1 0 0 0 0 0 3 611909
-0.001944 -0.000475 0.119589 -0.056123 0.475455 0.410711 -0.062500 1 0 0 0 0 0 3 612962
-0.001944 -0.000475 0.119589 -0.056130 0.475448 0.410705 -0.062500 1 0 0 0 0 0 3 613898
-0.001944 -0.000475 0.119589 -0.056140 0.475438 0.410717 -0.062500 1 0 0 0 0 0 3 614855
-0.001944 -0.000475 0.119589 -0.056124 0.475454 0.410712 -0.062500 1 0 0 0 0 0 3 616056
-0.001944 -0.000475 0.119589 -0.056131 0.475447 0.410705 -0.062500 1 0 0 0 0 0 3 616991
-0.001944 -0.000475 0.119589 -0.056131 0.475446 0.410704 -0.062500 1 0 0 0 0 0 3 617935
-0.001944 -0.000475 0.119589 -0.056120 0.475443 0.410717 -0.062500 1 0 0 0 0 0 3 619019
-0.001944 -0.000475 0.119589 -0.056130 0.475446 0.410705 -0.062500 1 0 0 0 0 0 3 619951
-0.001944 -0.000475 0.119589 -0.056135 0.475458 0.410717 -0.062500 1 0 0 0 0 0 3 620916
-0.001944 -0.000475 0.119589 -0.056132 0.475448 0.410706 -0.062500 1 0 0 0 0 0 3 621918
-0.001944 -0.000475 0.119589 -0.056132 0.475447 0.410704 -0.062500 1 0 0 0 0 0 3 622926
-0.001944 -0.000475 0.119589 -0.056120 0.475443 0.410718 -0.062500 1 0 0 0 0 0 3 623896
-0.001944 -0.000475 0.119589 -0.056130 0.475446 0.410705 -0.062500 1 0 0 0 0 0 3 624911
-0.001944 -0.000475 0.119589 -0.056143 0.475449 0.410710 -0.062500 1 0 0 0 0 0 3 625917
-0.001944 -0.000475 0.119589 -0.056125 0.475455 0.410712 -0.062500 1 0 0 0 0 0 3 626897
-0.001944 -0.000475 0.119589 -0.056131 0.475448 0.410705 -0.062500 1 0 0 0 0 0 3 627896
-0.001944 -0.000475 0.119589 -0.056120 0.475444 0.410718 -0.062500 1 0 0 0 0 0 3 628892
-0.001944 -0.000475 0.119589 -0.056130 0.475446 0.410706 -0.062500 1 0 0 0 0 0 3 629976
-0.001944 -0.000475 0.119589 -0.056131 0.475446 0.410704 -0.062500 1 0 0 0 0 0 3 630946
-0.001944 -0.000475 0.119589 -0.056135 0.475458 0.410717 -0.062500 1 0 0 0 0 0 3 632018
-0.001944 -0.000475 0.119589 -0.056132 0.475448 0.410705 -0.062500 1 0 0 0 0 0 3 632881
-0.001944 -0.000475 0.119589 -0.056128 0.475435 0.410711 -0.062500 1 0 0 0 0 0 3 633884
-0.001944 -0.000475 0.119589 -0.056123 0.475454 0.410712 -0.062500 1 0 0 0 0 0 3 634881
-0.001944 -0.000475 0.119589 -0.056130 0.475447 0.410705 -0.062500 1 0 0 0 0 0 3 635875
-0.001944 -0.000475 0.119589 -0.056135 0.475458 0.410717 -0.062500 1 0 0 0 0 0 3 636875
-0.001944 -0.000475 0.119589 -0.056128 0.475436 0.410712 -0.062500 1 0 0 0 0 0 3 637874
-0.001944 -0.000475 0.119589 -0.056131 0.475445 0.410705 -0.062500 1 0 0 0 0 0 3 639166
-0.001944 -0.000475 0.119589 -0.056123 0.475455 0.410711 -0.062500 1 0 0 0 0 0 3 640189
-0.001944 -0.000475 0.119589 -0.056130 0.475447 0.410705 -0.062500 1 0 0 0 0 0 3 640971
-0.001944 -0.000475 0.119589 -0.056128 0.475435 0.410711 -0.062500 1 0 0 0 0 0 3 642106
-0.001944 -0.000475 0.119589 -0.056135 0.475456 0.410718 -0.062500 1 0 0 0 0 0 3 643012
-0.001944 -0.000475 0.119589 -0.056132 0.475447 0.410706 -0.062500 1 0 0 0 0 0 3 644088
-0.001944 -0.000475 0.119589 -0.056132 0.475446 0.410704 -0.062500 1 0 0 0 0 0 3 644931
-0.001944 -0.000475 0.119589 -0.056123 0.475455 0.410711 -0.062500 1 0 0 0 0 0 3 645997
-0.001944 -0.000475 0.119589 -0.056127 0.475436 0.410711 -0.062500 1 0 0 0 0 0 3 646894
-0.001944 -0.000475 0.119589 -0.056135 0.475457 0.410718 -0.062500 1 0 0 0 0 0 3 647930
-0.001944 -0.000475 0.119589 -0.056132 0.475448 0.410706 -0.062500 1 0 0 0 0 0 3 649088
-0.001944 -0.000475 0.119589 -0.056132 0.475447 0.410704 -0.062500 1 0 0 0 0 0 3 649996
-0.001944 -0.000475 0.119589 -0.056123 0.475455 0.410711 -0.062500 1 0 0 0 0 0 3 650853
-0.001944 -0.000475 0.119589 -0.056127 0.475436 0.410711 -0.062500 1 0 0 0 0 0 3 651964
-0.001944 -0.000475 0.119589 -0.056131 0.475445 0.410705 -0.062500 1 0 0 0 0 0 3 652963
-0.001944 -0.000475 0.119589 -0.056135 0.475458 0.410717 -0.062500 1 0 0 0 0 0 3 653896
-0.001944 -0.000475 0.119589 -0.056132 0.475448 0.410705 -0.062500 1 0 0 0 0 0 3 654901
-0.001944 -0.000475 0.119589 -0.056120 0.475444 0.410718 -0.062500 1 0 0 0 0 0 3 655896
-0.001944 -0.000475 0.119589 -0.056130 0.475446 0.410706 -0.062500 1 0 0 0 0 0 3 656895
-0.001944 -0.000475 0.119589 -0.056131 0.475446 0.410704 -0.062500 1 0 0 0 0 0 3 657900
-0.001944 -0.000475 0.119589 -0.056135 0.475458 0.410717 -0.062500 1 0 0 0 0 0 3 658897
-0.001944 -0.000475 0.119589 -0.056132 0.475448 0.410705 -0.062500 1 0 0 0 0 0 3 659901
-0.001944 -0.000475 0.119589 -0.056128 0.475435 0.410711 -0.062500 1 0 0 0 0 0 3 660896
-0.001944 -0.000475 0.119589 -0.056123 0.475454 0.410712 -0.062500 1 0 0 0 0 0 3 661892
-0.001944 -0.000475 0.119589 -0.056130 0.475447 0.410705 -0.062500 1 0 0 0 0 0 3 663828
-0.001944 -0.000475 0.119589 -0.056123 0.475455 0.410711 -0.062500 1 0 0 0 0 0 3 664991
-0.001944 -0.000475 0.119589 -0.056139 0.475439 0.410718 -0.062500 1 0 0 0 0 0 3 665914
-0.001944 -0.000475 0.119589 -0.056132 0.475445 0.410706 -0.062500 1 0 0 0 0 0 3 666877
-0.001944 -0.000475 0.119589 -0.056123 0.475455 0.410711 -0.062500 1 0 0 0 0 0 3 667898
-0.001944 -0.000475 0.119589 -0.056130 0.475447 0.410705 -0.062500 1 0 0 0 0 0 3 668903
-0.001944 -0.000475 0.119589 -0.056131 0.475447 0.410704 -0.062500 1 0 0 0 0 0 3 669907
-0.001944 -0.000475 0.119589 -0.056132 0.475446 0.410724 -0.062500 1 0 0 0 0 0 3 671159
-0.001944 -0.000475 0.119589 -0.056132 0.475446 0.410706 -0.062500 1 0 0 0 0 0 3 671999
-0.001944 -0.000475 0.119589 -0.056123 0.475455 0.410711 -0.062500 1 0 0 0 0 0 3 673126
-0.001944 -0.000475 0.119589 -0.056130 0.475448 0.410705 -0.062500 1 0 0 0 0 0 3 674007
-0.001944 -0.000475 0.119589 -0.056131 0.475447 0.410704 -0.062500 1 0 0 0 0 0 3 675092
-0.001944 -0.000475 0.119589 -0.056120 0.475444 0.410717 -0.062500 1 0 0 0 0 0 3 676042
-0.001944 -0.000475 0.119589 -0.056142 0.475449 0.410712 -0.062500 1 0 0 0 0 0 3 677166
-0.001944 -0.000475 0.119589 -0.056133 0.475447 0.410705 -0.062500 1 0 0 0 0 0 3 678194
-0.001944 -0.000475 0.119589 -0.056124 0.475455 0.410711 -0.062500 1 0 0 0 0 0 3 678923
-0.001944 -0.000475 0.119589 -0.056127 0.475436 0.410711 -0.062500 1 0 0 0 0 0 3 679876
-0.001944 -0.000475 0.119589 -0.056131 0.475445 0.410705 -0.062500 1 0 0 0 0 0 3 680967
-0.001944 -0.000475 0.119589 -0.056135 0.475458 0.410717 -0.062500 1 0 0 0 0 0 3 681849
-0.001944 -0.000475 0.119589 -0.056132 0.475448 0.410705 -0.062500 1 0 0 0 0 0 3 682962
-0.001944 -0.000475 0.119589 -0.056124 0.475456 0.410711 -0.062500 1 0 0 0 0 0 3 684091
-0.001944 -0.000475 0.119589 -0.056127 0.475436 0.410711 -0.062500 1 0 0 0 0 0 3 684898
-0.001944 -0.000475 0.119589 -0.056131 0.475445 0.410705 -0.062500 1 0 0 0 0 0 3 686028
-0.001944 -0.000475 0.119589 -0.056123 0.475455 0.410711 -0.062500 1 0 0 0 0 0 3 686908
-0.001944 -0.000475 0.119589 -0.056142 0.475450 0.410711 -0.062500 1 0 0 0 0 0 3 687886
-0.001944 -0.000475 0.119589 -0.056121 0.475444 0.410718 -0.062500 1 0 0 0 0 0 3 688917
-0.001944 -0.000475 0.119589 -0.056130 0.475446 0.410706 -0.062500 1 0 0 0 0 0 3 689873
-0.001944 -0.000475 0.119589 -0.056131 0.475446 0.410704 -0.062500 1 0 0 0 0 0 3 690915
-0.001944 -0.000475 0.119589 -0.056123 0.475455 0.410711 -0.062500 1 0 0 0 0 0 3 691897
-0.001944 -0.000475 0.119589 -0.056130 0.475448 0.410705 -0.062500 1 0 0 0 0 0 3 692875
-0.001944 -0.000475 0.119589 -0.056140 0.475438 0.410717 -0.062500 1 0 0 0 0 0 3 693891
-0.001944 -0.000475 0.119589 -0.056124 0.475454 0.410712 -0.062500 1 0 0 0 0 0 3 694887
-0.001944 -0.000475 0.119589 -0.056131 0.475447 0.410705 -0.062500 1 0 0 0 0 0 3 695895
-0.001944 -0.000475 0.119589 -0.056131 0.475446 0.410704 -0.062500 1 0 0 0 0 0 3 697000
-0.001944 -0.000475 0.119589 -0.056120 0.475443 0.410717 -0.062500 1 0 0 0 0 0 3 698043
-0.001944 -0.000475 0.119589 -0.056130 0.475446 0.410705 -0.062500 1 0 0 0 0 0 3 699046
-0.001944 -0.000475 0.119589 -0.056135 0.475458 0.410717 -0.062500 1 0 0 0 0 0 3 699861
-0.001944 -0.000475 0.119589 -0.056132 0.475448 0.410706 -0.062500 1 0 0 0 0 0 3 700859
-0.001944 -0.000475 0.119589 -0.056131 0.475447 0.410704 -0.062500 1 0 0 0 0 0 3 701899
-0.001944 -0.000475 0.119589 -0.056120 0.475444 0.410717 -0.062500 1 0 0 0 0 0 3 702900
-0.001944 -0.000475 0.119589 -0.056130 0.475446 0.410705 -0.062500 1 0 0 0 0 0 3 703901
-0.001944 -0.000475 0.119589 -0.056143 0.475449 0.410710 -0.062500 1 0 0 0 0 0 3 704892
-0.001944 -0.000475 0.119589 -0.056125 0.475455 0.410712 -0.062500 1 0 0 0 0 0 3 705877
-0.001944 -0.000475 0.119589 -0.056131 0.475448 0.410705 -0.062500 1 0 0 0 0 0 3 707149
-0.001944 -0.000475 0.119589 -0.056120 0.475444 0.410718 -0.062500 1 0 0 0 0 0 3 707973
-0.001944 -0.000475 0.119589 -0.056130 0.475446 0.410705 -0.062500 1 0 0 0 0 0 3 709137
-0.001944 -0.000475 0.119589 -0.056143 0.475449 0.410710 -0.062500 1 0 0 0 0 0 3 709993
-0.001944 -0.000475 0.119589 -0.056125 0.475456 0.410712 -0.062500 1 0 0 0 0 0 3 711125
-0.001944 -0.000475 0.119589 -0.056131 0.475448 0.410705 -0.062500 1 0 0 0 0 0 3 711904
-0.001944 -0.000475 0.119589 -0.056128 0.475435 0.410711 -0.062500 1 0 0 0 0 0 3 712955
-0.001944 -0.000475 0.119589 -0.056123 0.475454 0.410711 -0.062500 1 0 0 0 0 0 3 713947
-0.001944 -0.000475 0.119589 -0.056130 0.475447 0.410705 -0.062500 1 0 0 0 0 0 3 714956
-0.001944 -0.000475 0.119589 -0.056135 0.475458 0.410717 -0.062500 1 0 0 0 0 0 3 715998
-0.001944 -0.000475 0.119589 -0.056128 0.475436 0.410712 -0.062500 1 0 0 0 0 0 3 717167
-0.001944 -0.000475 0.119589 -0.056131 0.475445 0.410705 -0.062500 1 0 0 0 0 0 3 717870
-0.001944 -0.000475 0.119589 -0.056123 0.475455 0.410711 -0.062500 1 0 0 0 0 0 3 718970
-0.001944 -0.000475 0.119589 -0.056130 0.475448 0.410705 -0.062500 1 0 0 0 0 0 3 719978
-0.001944 -0.000475 0.119589 -0.056140 0.475438 0.410717 -0.062500 1 0 0 0 0 0 3 720882
-0.001944 -0.000475 0.119589 -0.056124 0.475454 0.410712 -0.062500 1 0 0 0 0 0 3 721893
-0.001944 -0.000475 0.119589 -0.056131 0.475447 0.410705 -0.062500 1 0 0 0 0 0 3 722882
-0.001944 -0.000475 0.119589 -0.056131 0.475446 0.410704 -0.062500 1 0 0 0 0 0 3 723876
-0.001944 -0.000475 0.119589 -0.056123 0.475455 0.410711 -0.062500 1 0 0 0 0 0 3 724891
-0.001944 -0.000475 0.119589 -0.056127 0.475436 0.410711 -0.062500 1 0 0 0 0 0 3 725874
-0.001944 -0.000475 0.119589 -0.056135 0.475457 0.410718 -0.062500 1 0 0 0 0 0 3 726858
-0.001944 -0.000475 0.119589 -0.056132 0.475448 0.410706 -0.062500 1 0 0 0 0 0 3 727868
-0.001944 -0.000475 0.119589 -0.056131 0.475447 0.410704 -0.062500 1 0 0 0 0 0 3 728874
-0.001944 -0.000475 0.119589 -0.056120 0.475443 0.410718 -0.062500 1 0 0 0 0 0 3 729972
-0.001944 -0.000475 0.119589 -0.056130 0.475446 0.410705 -0.062500 1 0 0 0 0 0 3 731049
-0.001944 -0.000475 0.119589 -0.056143 0.475449 0.410710 -0.062500 1 0 0 0 0 0 3 732011
-0.001944 -0.000475 0.119589 -0.056125 0.475455 0.410712 -0.062500 1 0 0 0 0 0 3 732886
-0.001944 -0.000475 0.119589 -0.056131 0.475448 0.410705 -0.062500 1 0 0 0 0 0 3 733881
-0.001944 -0.000475 0.119589 -0.056120 0.475444 0.410718 -0.062500 1 0 0 0 0 0 3 734880
-0.001944 -0.000475 0.119589 -0.056130 0.475446 0.410706 -0.062500 1 0 0 0 0 0 3 735877
-0.001944 -0.000475 0.119589 -0.056131 0.475446 0.410704 -0.062500 1 0 0 0 0 0 3 736873
-0.001944 -0.000475 0.119589 -0.056135 0.475458 0.410717 -0.062500 1 0 0 0 0 0 3 738000
-0.001944 -0.000475 0.119589 -0.056132 0.475448 0.410705 -0.062500 1 0 0 0 0 0 3 738990
-0.001944 -0.000475 0.119589 -0.056128 0.475435 0.410711 -0.062500 1 0 0 0 0 0 3 740020
-0.001944 -0.000475 0.119589 -0.056123 0.475454 0.410712 -0.062500 1 0 0 0 0 0 3 741011
-0.001944 -0.000475 0.119589 -0.056130 0.475447 0.410705 -0.062500 1 0 0 0 0 0 3 742010
-0.001944 -0.000475 0.119589 -0.056135 0.475458 0.410717 -0.062500 1 0 0 0 0 0 3 743038
-0.001944 -0.000475 0.119589 -0.056132 0.475448 0.410705 -0.062500 1 0 0 0 0 0 3 744015
-0.001944 -0.000475 0.119589 -0.056128 0.475435 0.410711 -0.062500 1 0 0 0 0 0 3 744853
-0.001944 -0.000475 0.119589 -0.056123 0.475454 0.410712 -0.062500 1 0 0 0 0 0 3 745934
-0.001944 -0.000475 0.119589 -0.056130 0.475447 0.410705 -0.062500 1 0 0 0 0 0 3 746892
-0.001944 -0.000475 0.119589 -0.056131 0.475447 0.410704 -0.062500 1 0 0 0 0 0 3 747829
-0.001944 -0.000475 0.119589 -0.056132 0.475446 0.410724 -0.062500 1 0 0 0 0 0 3 749009
-0.001944 -0.000475 0.119589 -0.056131 0.475446 0.410706 -0.062500 1 0 0 0 0 0 3 749947
-0.001944 -0.000475 0.119589 -0.056132 0.475446 0.410704 -0.062500 1 0 0 0 0 0 3 750877
-0.001944 -0.000475 0.119589 -0.056123 0.475455 0.410711 -0.062500 1 0 0 0 0 0 3 751989
-0.001944 -0.000475 0.119589 -0.056127 0.475436 0.410711 -0.062500 1 0 0 0 0 0 3 752908
-0.001944 -0.000475 0.119589 -0.056122 0.475454 0.410712 -0.062500 1 0 0 0 0 0 3 753878
-0.001944 -0.000475 0.119589 -0.056142 0.475450 0.410711 -0.062500 1 0 0 0 0 0 3 754868
-0.001944 -0.000475 0.119589 -0.056133 0.475447 0.410705 -0.062500 1 0 0 0 0 0 3 755867
-0.001944 -0.000475 0.119589 -0.056123 0.475455 0.410711 -0.062500 1 0 0 0 0 0 3 756871
-0.001944 -0.000475 0.119589 -0.056127 0.475436 0.410711 -0.062500 1 0 0 0 0 0 3 757867
-0.001944 -0.000475 0.119589 -0.056131 0.475445 0.410705 -0.062500 1 0 0 0 0 0 3 758867
-0.001944 -0.000475 0.119589 -0.056135 0.475458 0.410717 -0.062500 1 0 0 0 0 0 3 759870
-0.001944 -0.000475 0.119589 -0.056132 0.475448 0.410705 -0.062500 1 0 0 0 0 0 3 760869
-0.001944 -0.000475 0.119589 -0.056123 0.475456 0.410711 -0.062500 1 0 0 0 0 0 3 761953
-0.001944 -0.000475 0.119589 -0.056127 0.475436 0.410711 -0.062500 1 0 0 0 0 0 3 763041
-0.001944 -0.000475 0.119589 -0.056131 0.475445 0.410705 -0.062500 1 0 0 0 0 0 3 763983
-0.001944 -0.000475 0.119589 -0.056135 0.475458 0.410717 -0.062500 1 0 0 0 0 0 3 764842
-0.001944 -0.000475 0.119589 -0.056132 0.475448 0.410705 -0.062500 1 0 0 0 0 0 3 765833
-0.001944 -0.000475 0.119589 -0.056128 0.475435 0.410711 -0.062500 1 0 0 0 0 0 3 766876
-0.001944 -0.000475 0.119589 -0.056123 0.475454 0.410712 -0.062500 1 0 0 0 0 0 3 767873
-0.001944 -0.000475 0.119589 -0.056130 0.475447 0.410705 -0.062500 1 0 0 0 0 0 3 768882
-0.001944 -0.000475 0.119589 -0.056123 0.475455 0.410711 -0.062500 1 0 0 0 0 0 3 769896
-0.001944 -0.000475 0.119589 -0.056142 0.475451 0.410711 -0.062500 1 0 0 0 0 0 3 771044
-0.001944 -0.000475 0.119589 -0.056129 0.475435 0.410711 -0.062500 1 0 0 0 0 0 3 772157
-0.001944 -0.000475 0.119589 -0.056123 0.475454 0.410712 -0.062500 1 0 0 0 0 0 3 772932
-0.001944 -0.000475 0.119589 -0.056130 0.475447 0.410705 -0.062500 1 0 0 0 0 0 3 774112
-0.001944 -0.000475 0.119589 -0.056131 0.475447 0.410704 -0.062500 1 0 0 0 0 0 3 774956
-0.001944 -0.000475 0.119589 -0.056132 0.475446 0.410724 -0.062500 1 0 0 0 0 0 3 776168
-0.001944 -0.000475 0.119589 -0.056132 0.475446 0.410706 -0.062500 1 0 0 0 0 0 3 776963
-0.001944 -0.000475 0.119589 -0.056123 0.475455 0.410711 -0.062500 1 0 0 0 0 0 3 777905
-0.001944 -0.000475 0.119589 -0.056130 0.475448 0.410705 -0.062500 1 0 0 0 0 0 3 779150
-0.001944 -0.000475 0.119589 -0.056131 0.475447 0.410704 -0.062500 1 0 0 0 0 0 3 779990
-0.001944 -0.000475 0.119589 -0.056120 0.475444 0.410717 -0.062500 1 0 0 0 0 0 3 780869
-0.001944 -0.000475 0.119589 -0.056130 0.475446 0.410705 -0.062500 1 0 0 0 0 0 3 781815
-0.001944 -0.000475 0.119589 -0.056143 0.475449 0.410710 -0.062500 1 0 0 0 0 0 3 782861
-0.001944 -0.000475 0.119589 -0.056125 0.475455 0.410711 -0.062500 1 0 0 0 0 0 3 783940
-0.001944 -0.000475 0.119589 -0.056131 0.475448 0.410705 -0.062500 1 0 0 0 0 0 3 784901
-0.001944 -0.000475 0.119589 -0.056120 0.475444 0.410718 -0.062500 1 0 0 0 0 0 3 785878
-0.001944 -0.000475 0.119589 -0.056130 0.475446 0.410705 -0.062500 1 0 0 0 0 0 3 786992
-0.001944 -0.000475 0.119589 -0.056143 0.475449 0.410710 -0.062500 1 0 0 0 0 0 3 787862
-0.001944 -0.000475 0.119589 -0.056125 0.475456 0.410712 -0.062500 1 0 0 0 0 0 3 788864
-0.001944 -0.000475 0.119589 -0.056127 0.475436 0.410712 -0.062500 1 0 0 0 0 0 3 789870
-0.001944 -0.000475 0.119589 -0.056131 0.475445 0.410705 -0.062500 1 0 0 0 0 0 3 790850
-0.001944 -0.000475 0.119589 -0.056123 0.475455 0.410711 -0.062500 1 0 0 0 0 0 3 791872
-0.001944 -0.000475 0.119589 -0.056142 0.475450 0.410711 -0.062500 1 0 0 0 0 0 3 792869
-0.001944 -0.000475 0.119589 -0.056133 0.475447 0.410705 -0.062500 1 0 0 0 0 0 3 793850
-0.001944 -0.000475 0.119589 -0.056120 0.475444 0.410718 -0.062500 1 0 0 0 0 0 3 794860
-0.001944 -0.000475 0.119589 -0.056130 0.475446 0.410705 -0.062500 1 0 0 0 0 0 3 795876
-0.001944 -0.000475 0.119589 -0.056123 0.475455 0.410711 -0.062500 1 0 0 0 0 0 3 796849
-0.001944 -0.000475 0.119589 -0.056130 0.475448 0.410705 -0.062500 1 0 0 0 0 0 3 798722
-0.001944 -0.000475 0.119589 -0.056140 0.475438 0.410717 -0.062500 1 0 0 0 0 0 3 799947
-0.001944 -0.000475 0.119589 -0.056124 0.475454 0.410712 -0.062500 1 0 0 0 0 0 3 800908
-0.001944 -0.000475 0.119589 -0.056131 0.475447 0.410705 -0.062500 1 0 0 0 0 0 3 801874
-0.001944 -0.000475 0.119589 -0.056131 0.475446 0.410704 -0.062500 1 0 0 0 0 0 3 802855
-0.001944 -0.000475 0.119589 -0.056123 0.475455 0.410711 -0.062500 1 0 0 0 0 0 3 803863
-0.001944 -0.000475 0.119589 -0.056139 0.475439 0.410718 -0.062500 1 0 0 0 0 0 3 804863
-0.001944 -0.000475 0.119589 -0.056124 0.475454 0.410713 -0.062500 1 0 0 0 0 0 3 805890
-0.001944 -0.000475 0.119589 -0.056131 0.475447 0.410705 -0.062500 1 0 0 0 0 0 3 807032
-0.001944 -0.000475 0.119589 -0.056131 0.475447 0.410704 -0.062500 1 0 0 0 0 0 3 808122
-0.001944 -0.000475 0.119589 -0.056120 0.475443 0.410717 -0.062500 1 0 0 0 0 0 3 809150
-0.001944 -0.000475 0.119589 -0.056130 0.475446 0.410705 -0.062500 1 0 0 0 0 0 3 809980
-0.001944 -0.000475 0.119589 -0.056143 0.475449 0.410710 -0.062500 1 0 0 0 0 0 3 811044
-0.001944 -0.000475 0.119589 -0.056125 0.475455 0.410712 -0.062500 1 0 0 0 0 0 3 811871
-0.001944 -0.000475 0.119589 -0.056131 0.475448 0.410705 -0.062500 1 0 0 0 0 0 3 812907
-0.001944 -0.000475 0.119589 -0.056120 0.475444 0.410718 -0.062500 1 0 0 0 0 0 3 813928
-0.001944 -0.000475 0.119589 -0.056130 0.475446 0.410706 -0.062500 1 0 0 0 0 0 3 814821
-0.001944 -0.000475 0.119589 -0.056131 0.475446 0.410704 -0.062500 1 0 0 0 0 0 3 815987
-0.001944 -0.000475 0.119589 -0.056135 0.475458 0.410717 -0.062500 1 0 0 0 0 0 3 817043
-0.001944 -0.000475 0.119589 -0.056132 0.475448 0.410705 -0.062500 1 0 0 0 0 0 3 817868
-0.001944 -0.000475 0.119589 -0.056128 0.475435 0.410711 -0.062500 1 0 0 0 0 0 3 818992
-0.001944 -0.000475 0.119589 -0.056123 0.475454 0.410712 -0.062500 1 0 0 0 0 0 3 819921
-0.001944 -0.000475 0.119589 -0.056130 0.475447 0.410705 -0.062500 1 0 0 0 0 0 3 820871
-0.001944 -0.000475 0.119589 -0.056135 0.475458 0.410717 -0.062500 1 0 0 0 0 0 3 821868
-0.001944 -0.000475 0.119589 -0.056132 0.475448 0.410705 -0.062500 1 0 0 0 0 0 3 822875
-0.001944 -0.000475 0.119589 -0.056128 0.475435 0.410711 -0.062500 1 0 0 0 0 0 3 823845
-0.001944 -0.000475 0.119589 -0.056123 0.475454 0.410712 -0.062500 1 0 0 0 0 0 3 824844
-0.001944 -0.000475 0.119589 -0.056130 0.475447 0.410705 -0.062500 1 0 0 0 0 0 3 825844
-0.001944 -0.000475 0.119589 -0.056143 0.475449 0.410710 -0.062500 1 0 0 0 0 0 3 826850
-0.001944 -0.000475 0.119589 -0.056121 0.475444 0.410718 -0.062500 1 0 0 0 0 0 3 827844
-0.001944 -0.000475 0.119589 -0.056130 0.475446 0.410706 -0.062500 1 0 0 0 0 0 3 828865
-0.001944 -0.000475 0.119589 -0.056131 0.475446 0.410704 -0.062500 1 0 0 0 0 0 3 830230
-0.001944 -0.000475 0.119589 -0.056123 0.475455 0.410711 -0.062500 1 0 0 0 0 0 3 830934
-0.001944 -0.000475 0.119589 -0.056127 0.475436 0.410711 -0.062500 1 0 0 0 0 0 3 831857
-0.001944 -0.000475 0.119589 -0.056135 0.475457 0.410718 -0.062500 1 0 0 0 0 0 3 832830
-0.001944 -0.000475 0.119589 -0.056132 0.475448 0.410706 -0.062500 1 0 0 0 0 0 3 833849
-0.001944 -0.000475 0.119589 -0.056132 0.475447 0.410704 -0.062500 1 0 0 0 0 0 3 834860
-0.001944 -0.000475 0.119589 -0.056123 0.475455 0.410711 -0.062500 1 0 0 0 0 0 3 835849
-0.001944 -0.000475 0.119589 -0.056127 0.475436 0.410711 -0.062500 1 0 0 0 0 0 3 836854
-0.001944 -0.000475 0.119589 -0.056131 0.475445 0.410705 -0.062500 1 0 0 0 0 0 3 838108
-0.001944 -0.000475 0.119589 -0.056135 0.475458 0.410717 -0.062500 1 0 0 0 0 0 3 839166
-0.001944 -0.000475 0.119589 -0.056132 0.475448 0.410705 -0.062500 1 0 0 0 0 0 3 839884
-0.001944 -0.000475 0.119589 -0.056120 0.475444 0.410718 -0.062500 1 0 0 0 0 0 3 841109
-0.001944 -0.000475 0.119589 -0.056130 0.475446 0.410706 -0.062500 1 0 0 0 0 0 3 841950
-0.001944 -0.000475 0.119589 -0.056131 0.475446 0.410704 -0.062500 1 0 0 0 0 0 3 843127
-0.001944 -0.000475 0.119589 -0.056135 0.475458 0.410717 -0.062500 1 0 0 0 0 0 3 844164
-0.001944 -0.000475 0.119589 -0.056132 0.475448 0.410705 -0.062500 1 0 0 0 0 0 3 844934
-0.001944 -0.000475 0.119589 -0.056128 0.475435 0.410711 -0.062500 1 0 0 0 0 0 3 845903
-0.001944 -0.000475 0.119589 -0.056123 0.475454 0.410712 -0.062500 1 0 0 0 0 0 3 846866
-0.001944 -0.000475 0.119589 -0.056130 0.475447 0.410705 -0.062500 1 0 0 0 0 0 3 847828
-0.001944 -0.000475 0.119589 -0.056135 0.475458 0.410717 -0.062500 1 0 0 0 0 0 3 848920
-0.001944 -0.000475 0.119589 -0.056132 0.475448 0.410705 -0.062500 1 0 0 0 0 0 3 849926
-0.001944 -0.000475 0.119589 -0.056128 0.475435 0.410711 -0.062500 1 0 0 0 0 0 3 850789
-0.001944 -0.000475 0.119589 -0.056123 0.475454 0.410712 -0.062500 1 0 0 0 0 0 3 851886
-0.001944 -0.000475 0.119589 -0.056130 0.475447 0.410705 -0.062500 1 0 0 0 0 0 3 852945
-0.001944 -0.000475 0.119589 -0.056131 0.475447 0.410704 -0.062500 1 0 0 0 0 0 3 853855
-0.001944 -0.000475 0.119589 -0.056132 0.475446 0.410724 -0.062500 1 0 0 0 0 0 3 854841
-0.001944 -0.000475 0.119589 -0.056131 0.475446 0.410706 -0.062500 1 0 0 0 0 0 3 855847
-0.001944 -0.000475 0.119589 -0.056132 0.475446 0.410704 -0.062500 1 0 0 0 0 0 3 856845
-0.001944 -0.000475 0.119589 -0.056123 0.475455 0.410711 -0.062500 1 0 0 0 0 0 3 857853
-0.001944 -0.000475 0.119589 -0.056130 0.475447 0.410704 -0.062500 1 0 0 0 0 0 3 858844
-0.001944 -0.000475 0.119589 -0.056132 0.475447 0.410724 -0.062500 1 0 0 0 0 0 3 859843
-0.001944 -0.000475 0.119589 -0.056131 0.475446 0.410706 -0.062500 1 0 0 0 0 0 3 860852
-0.001944 -0.000475 0.119589 -0.056132 0.475446 0.410704 -0.062500 1 0 0 0 0 0 3 861844
-0.001944 -0.000475 0.119589 -0.056123 0.475455 0.410711 -0.062500 1 0 0 0 0 0 3 863728
-0.001944 -0.000475 0.119589 -0.056127 0.475436 0.410711 -0.062500 1 0 0 0 0 0 3 863990
-0.001944 -0.000475 0.119589 -0.056131 0.475445 0.410705 -0.062500 1 0 0 0 0 0 3 864995
-0.001944 -0.000475 0.119589 -0.056135 0.475457 0.410717 -0.062500 1 0 0 0 0 0 3 865814
-0.001944 -0.000475 0.119589 -0.056132 0.475448 0.410705 -0.062500 1 0 0 0 0 0 3 866806
-0.001944 -0.000475 0.119589 -0.056123 0.475455 0.410711 -0.062500 1 0 0 0 0 0 3 867850
-0.001944 -0.000475 0.119589 -0.056127 0.475436 0.410711 -0.062500 1 0 0 0 0 0 3 868857
-0.001944 -0.000475 0.119589 -0.056131 0.475445 0.410705 -0.062500 1 0 0 0 0 0 3 869852
-0.001944 -0.000475 0.119589 -0.056123 0.475455 0.410711 -0.062500 1 0 0 0 0 0 3 870922
-0.001944 -0.000475 0.119589 -0.056142 0.475450 0.410711 -0.062500 1 0 0 0 0 0 3 871988
-0.001944 -0.000475 0.119589 -0.056133 0.475447 0.410705 -0.062500 1 0 0 0 0 0 3 872994
-0.001944 -0.000475 0.119589 -0.056120 0.475444 0.410717 -0.062500 1 0 0 0 0 0 3 873984
-0.001944 -0.000475 0.119589 -0.056130 0.475446 0.410705 -0.062500 1 0 0 0 0 0 3 875003
-0.001944 -0.000475 0.119589 -0.056123 0.475455 0.410711 -0.062500 1 0 0 0 0 0 3 876025
-0.001944 -0.000475 0.119589 -0.056142 0.475450 0.410711 -0.062500 1 0 0 0 0 0 3 876996
-0.001944 -0.000475 0.119589 -0.056129 0.475435 0.410711 -0.062500 1 0 0 0 0 0 3 877997
-0.001944 -0.000475 0.119589 -0.056123 0.475454 0.410712 -0.062500 1 0 0 0 0 0 3 878830
-0.001944 -0.000475 0.119589 -0.056130 0.475447 0.410705 -0.062500 1 0 0 0 0 0 3 879842
-0.001944 -0.000475 0.119589 -0.056131 0.475446 0.410704 -0.062500 1 0 0 0 0 0 3 880893
-0.001944 -0.000475 0.119589 -0.056132 0.475446 0.410724 -0.062500 1 0 0 0 0 0 3 881864
-0.001944 -0.000475 0.119589 -0.056132 0.475446 0.410706 -0.062500 1 0 0 0 0 0 3 883046
-0.001944 -0.000475 0.119589 -0.056132 0.475446 0.410704 -0.062500 1 0 0 0 0 0 3 883872
-0.001944 -0.000475 0.119589 -0.056123 0.475455 0.410711 -0.062500 1 0 0 0 0 0 3 884801
-0.001944 -0.000475 0.119589 -0.056131 0.475447 0.410705 -0.062500 1 0 0 0 0 0 3 885894
-0.001944 -0.000475 0.119589 -0.056120 0.475444 0.410717 -0.062500 1 0 0 0 0 0 3 886899
-0.001944 -0.000475 0.119589 -0.056130 0.475446 0.410705 -0.062500 1 0 0 0 0 0 3 887825
-0.001944 -0.000475 0.119589 -0.056143 0.475449 0.410710 -0.062500 1 0 0 0 0 0 3 888819
-0.001944 -0.000475 0.119589 -0.056125 0.475455 0.410712 -0.062500 1 0 0 0 0 0 3 889818
-0.001944 -0.000475 0.119589 -0.056131 0.475448 0.410705 -0.062500 1 0 0 0 0 0 3 890819
-0.001944 -0.000475 0.119589 -0.056120 0.475444 0.410718 -0.062500 1 0 0 0 0 0 3 891825
-0.001944 -0.000475 0.119589 -0.056130 0.475446 0.410705 -0.062500 1 0 0 0 0 0 3 892818
-0.001944 -0.000475 0.119589 -0.056143 0.475449 0.410710 -0.062500 1 0 0 0 0 0 3 893815
-0.001944 -0.000475 0.119589 -0.056125 0.475456 0.410712 -0.062500 1 0 0 0 0 0 3 894821
-0.001944 -0.000475 0.119589 -0.056131 0.475448 0.410705 -0.062500 1 0 0 0 0 0 3 895824
-0.001944 -0.000475 0.119589 -0.056128 0.475435 0.410711 -0.062500 1 0 0 0 0 0 3 897701
-0.001944 -0.000475 0.119589 -0.056123 0.475454 0.410711 -0.062500 1 0 0 0 0 0 3 898015
-0.001944 -0.000475 0.119589 -0.056130 0.475447 0.410705 -0.062500 1 0 0 0 0 0 3 898975
-0.001944 -0.000475 0.119589 -0.056135 0.475458 0.410717 -0.062500 1 0 0 0 0 0 3 899848
-0.001944 -0.000475 0.119589 -0.056128 0.475436 0.410712 -0.062500 1 0 0 0 0 0 3 900833
-0.001944 -0.000475 0.119589 -0.056131 0.475445 0.410705 -0.062500 1 0 0 0 0 0 3 901825
-0.001944 -0.000475 0.119589 -0.056123 0.475455 0.410711 -0.062500 1 0 0 0 0 0 3 902821
-0.001944 -0.000475 0.119589 -0.056130 0.475447 0.410705 -0.062500 1 0 0 0 0 0 3 903834
-0.001944 -0.000475 0.119589 -0.056140 0.475438 0.410717 -0.062500 1 0 0 0 0 0 3 904802
-0.001944 -0.000475 0.119589 -0.056124 0.475454 0.410712 -0.062500 1 0 0 0 0 0 3 905836
-0.001944 -0.000475 0.119589 -0.056131 0.475447 0.410705 -0.062500 1 0 0 0 0 0 3 907035
-0.001944 -0.000475 0.119589 -0.056131 0.475446 0.410704 -0.062500 1 0 0 0 0 0 3 908025
-0.001944 -0.000475 0.119589 -0.056123 0.475455 0.410711 -0.062500 1 0 0 0 0 0 3 908801
-0.001944 -0.000475 0.119589 -0.056139 0.475439 0.410718 -0.062500 1 0 0 0 0 0 3 909910
-0.001944 -0.000475 0.119589 -0.056124 0.475454 0.410713 -0.062500 1 0 0 0 0 0 3 911028
-0.001944 -0.000475 0.119589 -0.056131 0.475447 0.410705 -0.062500 1 0 0 0 0 0 3 911844
-0.001944 -0.000475 0.119589 -0.056131 0.475447 0.410704 -0.062500 1 0 0 0 0 0 3 912869
-0.001944 -0.000475 0.119589 -0.056123 0.475455 0.410711 -0.062500 1 0 0 0 0 0 3 913798
-0.001944 -0.000475 0.119589 -0.056127 0.475436 0.410711 -0.062500 1 0 0 0 0 0 3 914877
-0.001944 -0.000475 0.119589 -0.056143 0.475448 0.410711 -0.062500 1 0 0 0 0 0 3 916099
-0.001944 -0.000475 0.119589 -0.056125 0.475455 0.410712 -0.062500 1 0 0 0 0 0 3 916869
-0.001944 -0.000475 0.119589 -0.056131 0.475448 0.410705 -0.062500 1 0 0 0 0 0 3 917782
-0.001944 -0.000475 0.119589 -0.056120 0.475444 0.410718 -0.062500 1 0 0 0 0 0 3 918876
-0.001944 -0.000475 0.119589 -0.056130 0.475446 0.410706 -0.062500 1 0 0 0 0 0 3 919896
-0.001944 -0.000475 0.119589 -0.056131 0.475446 0.410704 -0.062500 1 0 0 0 0 0 3 920796
-0.001944 -0.000475 0.119589 -0.056135 0.475458 0.410717 -0.062500 1 0 0 0 0 0 3 921806
-0.001944 -0.000475 0.119589 -0.056132 0.475448 0.410705 -0.062500 1 0 0 0 0 0 3 922795
-0.001944 -0.000475 0.119589 -0.056128 0.475435 0.410711 -0.062500 1 0 0 0 0 0 3 923792
-0.001944 -0.000475 0.119589 -0.056123 0.475454 0.410712 -0.062500 1 0 0 0 0 0 3 924798
-0.001944 -0.000475 0.119589 -0.056130 0.475447 0.410705 -0.062500 1 0 0 0 0 0 3 925800
-0.001944 -0.000475 0.119589 -0.056135 0.475458 0.410717 -0.062500 1 0 0 0 0 0 3 926797
-0.001944 -0.000475 0.119589 -0.056132 0.475448 0.410705 -0.062500 1 0 0 0 0 0 3 927795
-0.001944 -0.000475 0.119589 -0.056128 0.475435 0.410711 -0.062500 1 0 0 0 0 0 3 928793
-0.001944 -0.000475 0.119589 -0.056123 0.475454 0.410712 -0.062500 1 0 0 0 0 0 3 929925
-0.001944 -0.000475 0.119589 -0.056130 0.475447 0.410705 -0.062500 1 0 0 0 0 0 3 930835
-0.001944 -0.000475 0.119589 -0.056143 0.475449 0.410710 -0.062500 1 0 0 0 0 0 3 931940
-0.001944 -0.000475 0.119589 -0.056121 0.475444 0.410718 -0.062500 1 0 0 0 0 0 3 932806
-0.001944 -0.000475 0.119589 -0.056130 0.475446 0.410706 -0.062500 1 0 0 0 0 0 3 933785
-0.001944 -0.000475 0.119589 -0.056131 0.475446 0.410704 -0.062500 1 0 0 0 0 0 3 934808
-0.001944 -0.000475 0.119589 -0.056123 0.475455 0.410711 -0.062500 1 0 0 0 0 0 3 935803
-0.001944 -0.000475 0.119589 -0.056130 0.475447 0.410704 -0.062500 1 0 0 0 0 0 3 936803
-0.001944 -0.000475 0.119589 -0.056132 0.475447 0.410724 -0.062500 1 0 0 0 0 0 3 937950
-0.001944 -0.000475 0.119589 -0.056131 0.475446 0.410706 -0.062500 1 0 0 0 0 0 3 938843
-0.001944 -0.000475 0.119589 -0.056131 0.475446 0.410704 -0.062500 1 0 0 0 0 0 3 939915
-0.001944 -0.000475 0.119589 -0.056123 0.475455 0.410711 -0.062500 1 0 0 0 0 0 3 941017
-0.001944 -0.000475 0.119589 -0.056127 0.475436 0.410711 -0.062500 1 0 0 0 0 0 3 941919
-0.001944 -0.000475 0.119589 -0.056131 0.475445 0.410705 -0.062500 1 0 0 0 0 0 3 943036
-0.001944 -0.000475 0.119589 -0.056135 0.475458 0.410717 -0.062500 1 0 0 0 0 0 3 943883
-0.001944 -0.000475 0.119589 -0.056132 0.475448 0.410705 -0.062500 1 0 0 0 0 0 3 945083
-0.001944 -0.000475 0.119589 -0.056123 0.475456 0.410711 -0.062500 1 0 0 0 0 0 3 945806
-0.001944 -0.000475 0.119589 -0.056127 0.475436 0.410711 -0.062500 1 0 0 0 0 0 3 946829
-0.001944 -0.000475 0.119589 -0.056131 0.475445 0.410705 -0.062500 1 0 0 0 0 0 3 947815
-0.001944 -0.000475 0.119589 -0.056135 0.475458 0.410717 -0.062500 1 0 0 0 0 0 3 948840
-0.001944 -0.000475 0.119589 -0.056132 0.475448 0.410705 -0.062500 1 0 0 0 0 0 3 949994
-0.001944 -0.000475 0.119589 -0.056128 0.475435 0.410711 -0.062500 1 0 0 0 0 0 3 950915
-0.001944 -0.000475 0.119589 -0.056123 0.475454 0.410712 -0.062500 1 0 0 0 0 0 3 951773
-0.001944 -0.000475 0.119589 -0.056130 0.475447 0.410705 -0.062500 1 0 0 0 0 0 3 952827
-0.001944 -0.000475 0.119589 -0.056123 0.475455 0.410711 -0.062500 1 0 0 0 0 0 3 953861
-0.001944 -0.000475 0.119589 -0.056142 0.475450 0.410711 -0.062500 1 0 0 0 0 0 3 954800
-0.001944 -0.000475 0.119589 -0.056129 0.475435 0.410711 -0.062500 1 0 0 0 0 0 3 955805
-0.001944 -0.000475 0.119589 -0.056123 0.475454 0.410712 -0.062500 1 0 0 0 0 0 3 956796
-0.001944 -0.000475 0.119589 -0.056130 0.475447 0.410705 -0.062500 1 0 0 0 0 0 3 957801
-0.001944 -0.000475 0.119589 -0.056131 0.475446 0.410704 -0.062500 1 0 0 0 0 0 3 958798
-0.001944 -0.000475 0.119589 -0.056132 0.475446 0.410724 -0.062500 1 0 0 0 0 0 3 959807
-0.001944 -0.000475 0.119589 -0.056131 0.475446 0.410706 -0.062500 1 0 0 0 0 0 3 960799
-0.001944 -0.000475 0.119589 -0.056132 0.475446 0.410704 -0.062500 1 0 0 0 0 0 3 961801
-0.001944 -0.000475 0.119589 -0.056123 0.475455 0.410711 -0.062500 1 0 0 0 0 0 3 962798
-0.001944 -0.000475 0.119589 -0.056130 0.475447 0.410704 -0.062500 1 0 0 0 0 0 3 964241
-0.001944 -0.000475 0.119589 -0.056132 0.475446 0.410724 -0.062500 1 0 0 0 0 0 3 964942
-0.001944 -0.000475 0.119589 -0.056131 0.475446 0.410706 -0.062500 1 0 0 0 0 0 3 965944
-0.001944 -0.000475 0.119589 -0.056132 0.475446 0.410704 -0.062500 1 0 0 0 0 0 3 966763
-0.001944 -0.000475 0.119589 -0.056123 0.475455 0.410711 -0.062500 1 0 0 0 0 0 3 967768
-0.001944 -0.000475 0.119589 -0.056130 0.475448 0.410705 -0.062500 1 0 0 0 0 0 3 968805
-0.001944 -0.000475 0.119589 -0.056119 0.475444 0.410718 -0.062500 1 0 0 0 0 0 3 969800
-0.001944 -0.000475 0.119589 -0.056129 0.475446 0.410705 -0.062500 1 0 0 0 0 0 3 970804
-0.001944 -0.000475 0.119589 -0.056143 0.475449 0.410710 -0.062500 1 0 0 0 0 0 3 971793
-0.001944 -0.000475 0.119589 -0.056125 0.475456 0.410712 -0.062500 1 0 0 0 0 0 3 973007
-0.001944 -0.000475 0.119589 -0.056127 0.475436 0.410712 -0.062500 1 0 0 0 0 0 3 973931
-0.001944 -0.000475 0.119589 -0.056131 0.475445 0.410705 -0.062500 1 0 0 0 0 0 3 974945
-0.001944 -0.000475 0.119589 -0.056123 0.475455 0.410711 -0.062500 1 0 0 0 0 0 3 975806
-0.001944 -0.000475 0.119589 -0.056142 0.475450 0.410711 -0.062500 1 0 0 0 0 0 3 976840
-0.001944 -0.000475 0.119589 -0.056133 0.475447 0.410705 -0.062500 1 0 0 0 0 0 3 978052
-0.001944 -0.000475 0.119589 -0.056120 0.475444 0.410718 -0.062500 1 0 0 0 0 0 3 978810
-0.001944 -0.000475 0.119589 -0.056130 0.475446 0.410705 -0.062500 1 0 0 0 0 0 3 979807
-0.001944 -0.000475 0.119589 -0.056123 0.475455 0.410711 -0.062500 1 0 0 0 0 0 3 980802
-0.001944 -0.000475 0.119589 -0.056130 0.475447 0.410705 -0.062500 1 0 0 0 0 0 3 981817
-0.001944 -0.000475 0.119589 -0.056140 0.475438 0.410717 -0.062500 1 0 0 0 0 0 3 982990
-0.001944 -0.000475 0.119589 -0.056124 0.475454 0.410712 -0.062500 1 0 0 0 0 0 3 984097
-0.001944 -0.000475 0.119589 -0.056130 0.475447 0.410705 -0.062500 1 0 0 0 0 0 3 984764
-0.001944 -0.000475 0.119589 -0.056131 0.475446 0.410704 -0.062500 1 0 0 0 0 0 3 985859
-0.001944 -0.000475 0.119589 -0.056135 0.475458 0.410717 -0.062500 1 0 0 0 0 0 3 986891
-0.001944 -0.000475 0.119589 -0.056129 0.475436 0.410712 -0.062500 1 0 0 0 0 0 3 987800
-0.001944 -0.000475 0.119589 -0.056131 0.475445 0.410705 -0.062500 1 0 0 0 0 0 3 988783
-0.001944 -0.000475 0.119589 -0.056123 0.475455 0.410711 -0.062500 1 0 0 0 0 0 3 989797
-0.001944 -0.000475 0.119589 -0.056131 0.475447 0.410705 -0.062500 1 0 0 0 0 0 3 990804
-0.001944 -0.000475 0.119589 -0.056120 0.475443 0.410718 -0.062500 1 0 0 0 0 0 3 991780
-0.001944 -0.000475 0.119589 -0.056130 0.475446 0.410705 -0.062500 1 0 0 0 0 0 3 992790
-0.001944 -0.000475 0.119589 -0.056143 0.475449 0.410710 -0.062500 1 0 0 0 0 0 3 993797
-0.001944 -0.000475 0.119589 -0.056125 0.475455 0.410712 -0.062500 1 0 0 0 0 0 3 994798
-0.001944 -0.000475 0.119589 -0.056131 0.475448 0.410705 -0.062500 1 0 0 0 0 0 3 995802
-0.001944 -0.000475 0.119589 -0.056120 0.475444 0.410718 -0.062500 1 0 0 0 0 0 3 996909
-0.001944 -0.000475 0.119589 -0.056130 0.475446 0.410706 -0.062500 1 0 0 0 0 0 3 997804
-0.001944 -0.000475 0.119589 -0.056143 0.475449 0.410711 -0.062500 1 0 0 0 0 0 3 998896
-0.001944 -0.000475 0.119589 -0.056125 0.475455 0.410712 -0.062500 1 0 0 0 0 0 3 999816
-0.001944 -0.000475 0.119589 -0.056131 0.475448 0.410705 -0.062500 1 0 0 0 0 0 4 812
-0.001944 -0.000475 0.119589 -0.056128 0.475435 0.410711 -0.062500 1 0 0 0 0 0 4 1808
-0.001944 -0.000475 0.119589 -0.056123 0.475454 0.410712 -0.062500 1 0 0 0 0 0 4 2807
-0.001944 -0.000475 0.119589 -0.056130 0.475447 0.410705 -0.062500 1 0 0 0 0 0 4 3805
-0.001944 -0.000475 0.119589 -0.056135 0.475458 0.410717 -0.062500 1 0 0 0 0 0 4 4831
-0.001944 -0.000475 0.119589 -0.056132 0.475448 0.410705 -0.062500 1 0 0 0 0 0 4 5927
-0.001944 -0.000475 0.119589 -0.056128 0.475435 0.410711 -0.062500 1 0 0 0 0 0 4 6950
-0.001944 -0.000475 0.119589 -0.056123 0.475454 0.410712 -0.062500 1 0 0 0 0 0 4 7847
-0.001944 -0.000475 0.119589 -0.056130 0.475447 0.410705 -0.062500 1 0 0 0 0 0 4 8951
-0.001944 -0.000475 0.119589 -0.056143 0.475449 0.410710 -0.062500 1 0 0 0 0 0 4 9818
-0.001944 -0.000475 0.119589 -0.056121 0.475444 0.410718 -0.062500 1 0 0 0 0 0 4 10879
-0.001944 -0.000475 0.119589 -0.056130 0.475446 0.410706 -0.062500 1 0 0 0 0 0 4 11873
-0.001944 -0.000475 0.119589 -0.056131 0.475446 0.410704 -0.062500 1 0 0 0 0 0 4 12780
-0.001944 -0.000475 0.119589 -0.056123 0.475455 0.410711 -0.062500 1 0 0 0 0 0 4 13861
-0.001944 -0.000475 0.119589 -0.056127 0.475436 0.410711 -0.062500 1 0 0 0 0 0 4 14839
-0.001944 -0.000475 0.119589 -0.056134 0.475457 0.410718 -0.062500 1 0 0 0 0 0 4 15804
-0.001944 -0.000475 0.119589 -0.056132 0.475448 0.410706 -0.062500 1 0 0 0 0 0 4 16849
-0.001944 -0.000475 0.119589 -0.056131 0.475447 0.410704 -0.062500 1 0 0 0 0 0 4 17868
-0.001944 -0.000475 0.119589 -0.056123 0.475455 0.410711 -0.062500 1 0 0 0 0 0 4 18817
-0.001944 -0.000475 0.119589 -0.056127 0.475436 0.410711 -0.062500 1 0 0 0 0 0 4 19867
-0.001944 -0.000475 0.119589 -0.056143 0.475448 0.410711 -0.062500 1 0 0 0 0 0 4 20800
-0.001944 -0.000475 0.119589 -0.056125 0.475455 0.410712 -0.062500 1 0 0 0 0 0 4 21776
-0.001944 -0.000475 0.119589 -0.056131 0.475447 0.410705 -0.062500 1 0 0 0 0 0 4 22772
-0.001944 -0.000475 0.119589 -0.056123 0.475456 0.410711 -0.062500 1 0 0 0 0 0 4 23755
-0.001944 -0.000475 0.119589 -0.056127 0.475436 0.410711 -0.062500 1 0 0 0 0 0 4 24778
-0.001944 -0.000475 0.119589 -0.056131 0.475445 0.410705 -0.062500 1 0 0 0 0 0 4 25752
-0.001944 -0.000475 0.119589 -0.056135 0.475458 0.410717 -0.062500 1 0 0 0 0 0 4 26770
-0.001944 -0.000475 0.119589 -0.056132 0.475448 0.410705 -0.062500 1 0 0 0 0 0 4 27773
-0.001944 -0.000475 0.119589 -0.056128 0.475435 0.410711 -0.062500 1 0 0 0 0 0 4 28779
-0.001944 -0.000475 0.119589 -0.056123 0.475454 0.410712 -0.062500 1 0 0 0 0 0 4 29776
-0.001944 -0.000475 0.119589 -0.056130 0.475447 0.410705 -0.062500 1 0 0 0 0 0 4 31686
-0.001944 -0.000475 0.119589 -0.056135 0.475458 0.410717 -0.062500 1 0 0 0 0 0 4 32874
-0.001944 -0.000475 0.119589 -0.056132 0.475448 0.410705 -0.062500 1 0 0 0 0 0 4 33795
-0.001944 -0.000475 0.119589 -0.056128 0.475435 0.410711 -0.062500 1 0 0 0 0 0 4 34787
-0.001944 -0.000475 0.119589 -0.056123 0.475454 0.410712 -0.062500 1 0 0 0 0 0 4 35781
-0.001944 -0.000475 0.119589 -0.056130 0.475447 0.410705 -0.062500 1 0 0 0 0 0 4 36788
-0.001944 -0.000475 0.119589 -0.056131 0.475446 0.410704 -0.062500 1 0 0 0 0 0 4 37783
-0.001944 -0.000475 0.119589 -0.056132 0.475446 0.410724 -0.062500 1 0 0 0 0 0 4 39033
-0.001944 -0.000475 0.119589 -0.056131 0.475446 0.410706 -0.062500 1 0 0 0 0 0 4 39861
-0.001944 -0.000475 0.119589 -0.056131 0.475446 0.410704 -0.062500 1 0 0 0 0 0 4 41014
-0.001944 -0.000475 0.119589 -0.056123 0.475455 0.410711 -0.062500 1 0 0 0 0 0 4 41883
-0.001944 -0.000475 0.119589 -0.056130 0.475447 0.410704 -0.062500 1 0 0 0 0 0 4 42831
-0.001944 -0.000475 0.119589 -0.056132 0.475446 0.410724 -0.062500 1 0 0 0 0 0 4 44003
-0.001944 -0.000475 0.119589 -0.056131 0.475446 0.410706 -0.062500 1 0 0 0 0 0 4 44864
-0.001944 -0.000475 0.119589 -0.056131 0.475446 0.410704 -0.062500 1 0 0 0 0 0 4 45758
-0.001944 -0.000475 0.119589 -0.056123 0.475455 0.410711 -0.062500 1 0 0 0 0 0 4 46831
-0.001944 -0.000475 0.119589 -0.056130 0.475448 0.410704 -0.062500 1 0 0 0 0 0 4 47796
-0.001944 -0.000475 0.119589 -0.056132 0.475447 0.410724 -0.062500 1 0 0 0 0 0 4 48760
-0.001944 -0.000475 0.119589 -0.056131 0.475447 0.410706 -0.062500 1 0 0 0 0 0 4 49878
-0.001944 -0.000475 0.119589 -0.056131 0.475447 0.410704 -0.062500 1 0 0 0 0 0 4 50868
-0.001944 -0.000475 0.119589 -0.056123 0.475455 0.410711 -0.062500 1 0 0 0 0 0 4 51802
-0.001944 -0.000475 0.119589 -0.056127 0.475436 0.410711 -0.062500 1 0 0 0 0 0 4 52868
-0.001944 -0.000475 0.119589 -0.056131 0.475445 0.410705 -0.062500 1 0 0 0 0 0 4 53821
-0.001944 -0.000475 0.119589 -0.056135 0.475458 0.410717 -0.062500 1 0 0 0 0 0 4 54750
-0.001944 -0.000475 0.119589 -0.056132 0.475448 0.410705 -0.062500 1 0 0 0 0 0 4 55775
-0.001944 -0.000475 0.119589 -0.056132 0.475447 0.410704 -0.062500 1 0 0 0 0 0 4 56747
-0.001944 -0.000475 0.119589 -0.056120 0.475444 0.410717 -0.062500 1 0 0 0 0 0 4 57767
-0.001944 -0.000475 0.119589 -0.056130 0.475446 0.410705 -0.062500 1 0 0 0 0 0 4 58773
-0.001944 -0.000475 0.119589 -0.056123 0.475455 0.410711 -0.062500 1 0 0 0 0 0 4 59780
-0.001944 -0.000475 0.119589 -0.056142 0.475450 0.410711 -0.062500 1 0 0 0 0 0 4 60749
-0.001944 -0.000475 0.119589 -0.056129 0.475435 0.410711 -0.062500 1 0 0 0 0 0 4 61750
-0.001944 -0.000475 0.119589 -0.056123 0.475454 0.410712 -0.062500 1 0 0 0 0 0 4 62747
-0.001944 -0.000475 0.119589 -0.056130 0.475447 0.410705 -0.062500 1 0 0 0 0 0 4 64651
-0.001944 -0.000475 0.119589 -0.056131 0.475446 0.410704 -0.062500 1 0 0 0 0 0 4 65844
-0.001944 -0.000475 0.119589 -0.056135 0.475458 0.410717 -0.062500 1 0 0 0 0 0 4 66772
-0.001944 -0.000475 0.119589 -0.056129 0.475436 0.410712 -0.062500 1 0 0 0 0 0 4 67758
-0.001944 -0.000475 0.119589 -0.056131 0.475445 0.410705 -0.062500 1 0 0 0 0 0 4 68757
-0.001944 -0.000475 0.119589 -0.056123 0.475455 0.410711 -0.062500 1 0 0 0 0 0 4 69757
-0.001944 -0.000475 0.119589 -0.056130 0.475447 0.410705 -0.062500 1 0 0 0 0 0 4 70749
-0.001944 -0.000475 0.119589 -0.056119 0.475444 0.410717 -0.062500 1 0 0 0 0 0 4 72023
-0.001944 -0.000475 0.119589 -0.056142 0.475449 0.410712 -0.062500 1 0 0 0 0 0 4 72967
-0.001944 -0.000475 0.119589 -0.056133 0.475446 0.410705 -0.062500 1 0 0 0 0 0 4 73991
-0.001944 -0.000475 0.119589 -0.056123 0.475455 0.410711 -0.062500 1 0 0 0 0 0 4 74763
-0.001944 -0.000475 0.119589 -0.056130 0.475448 0.410705 -0.062500 1 0 0 0 0 0 4 76019
-0.001944 -0.000475 0.119589 -0.056119 0.475444 0.410718 -0.062500 1 0 0 0 0 0 4 77036
-0.001944 -0.000475 0.119589 -0.056129 0.475446 0.410705 -0.062500 1 0 0 0 0 0 4 77852
-0.001944 -0.000475 0.119589 -0.056143 0.475449 0.410710 -0.062500 1 0 0 0 0 0 4 79014
-0.001944 -0.000475 0.119589 -0.056125 0.475456 0.410712 -0.062500 1 0 0 0 0 0 4 79806
-0.001944 -0.000475 0.119589 -0.056131 0.475448 0.410705 -0.062500 1 0 0 0 0 0 4 80837
-0.001944 -0.000475 0.119589 -0.056128 0.475435 0.410711 -0.062500 1 0 0 0 0 0 4 81791
-0.001944 -0.000475 0.119589 -0.056123 0.475454 0.410711 -0.062500 1 0 0 0 0 0 4 82776
-0.001944 -0.000475 0.119589 -0.056142 0.475450 0.410711 -0.062500 1 0 0 0 0 0 4 83870
-0.001944 -0.000475 0.119589 -0.056133 0.475447 0.410705 -0.062500 1 0 0 0 0 0 4 84986
-0.001944 -0.000475 0.119589 -0.056120 0.475443 0.410718 -0.062500 1 0 0 0 0 0 4 85770
-0.001944 -0.000475 0.119589 -0.056130 0.475446 0.410705 -0.062500 1 0 0 0 0 0 4 86852
-0.001944 -0.000475 0.119589 -0.056123 0.475455 0.410711 -0.062500 1 0 0 0 0 0 4 87812
-0.001944 -0.000475 0.119589 -0.056130 0.475447 0.410705 -0.062500 1 0 0 0 0 0 4 88752
-0.001944 -0.000475 0.119589 -0.056143 0.475449 0.410710 -0.062500 1 0 0 0 0 0 4 89750
-0.001944 -0.000475 0.119589 -0.056121 0.475444 0.410718 -0.062500 1 0 0 0 0 0 4 90753
-0.001944 -0.000475 0.119589 -0.056130 0.475446 0.410706 -0.062500 1 0 0 0 0 0 4 91746
-0.001944 -0.000475 0.119589 -0.056131 0.475446 0.410704 -0.062500 1 0 0 0 0 0 4 92746
-0.001944 -0.000475 0.119589 -0.056123 0.475455 0.410711 -0.062500 1 0 0 0 0 0 4 93747
-0.001944 -0.000475 0.119589 -0.056139 0.475439 0.410718 -0.062500 1 0 0 0 0 0 4 94766
-0.001944 -0.000475 0.119589 -0.056132 0.475445 0.410705 -0.062500 1 0 0 0 0 0 4 95721
-0.001944 -0.000475 0.119589 -0.056124 0.475455 0.410711 -0.062500 1 0 0 0 0 0 4 96722
-0.001944 -0.000475 0.119589 -0.056131 0.475447 0.410705 -0.062500 1 0 0 0 0 0 4 98122
-0.001944 -0.000475 0.119589 -0.056123 0.475455 0.410711 -0.062500 1 0 0 0 0 0 4 98808
-0.001944 -0.000475 0.119589 -0.056127 0.475436 0.410711 -0.062500 1 0 0 0 0 0 4 99876
-0.001944 -0.000475 0.119589 -0.056143 0.475448 0.410711 -0.062500 1 0 0 0 0 0 4 100744
-0.001944 -0.000475 0.119589 -0.056125 0.475455 0.410712 -0.062500 1 0 0 0 0 0 4 101741
-0.001944 -0.000475 0.119589 -0.056131 0.475447 0.410705 -0.062500 1 0 0 0 0 0 4 102732
-0.001944 -0.000475 0.119589 -0.056120 0.475444 0.410718 -0.062500 1 0 0 0 0 0 4 103728
-0.001944 -0.000475 0.119589 -0.056130 0.475446 0.410706 -0.062500 1 0 0 0 0 0 4 104730
-0.001944 -0.000475 0.119589 -0.056143 0.475449 0.410711 -0.062500 1 0 0 0 0 0 4 105756
-0.001944 -0.000475 0.119589 -0.056125 0.475455 0.410712 -0.062500 1 0 0 0 0 0 4 106937
-0.001944 -0.000475 0.119589 -0.056131 0.475448 0.410705 -0.062500 1 0 0 0 0 0 4 107844
-0.001944 -0.000475 0.119589 -0.056128 0.475435 0.410711 -0.062500 1 0 0 0 0 0 4 108899
-0.001944 -0.000475 0.119589 -0.056123 0.475454 0.410712 -0.062500 1 0 0 0 0 0 4 109926
-0.001944 -0.000475 0.119589 -0.056130 0.475447 0.410705 -0.062500 1 0 0 0 0 0 4 110706
-0.001944 -0.000475 0.119589 -0.056135 0.475458 0.410717 -0.062500 1 0 0 0 0 0 4 112014
-0.001944 -0.000475 0.119589 -0.056132 0.475448 0.410705 -0.062500 1 0 0 0 0 0 4 112775
-0.001944 -0.000475 0.119589 -0.056128 0.475435 0.410711 -0.062500 1 0 0 0 0 0 4 113784
-0.001944 -0.000475 0.119589 -0.056123 0.475454 0.410712 -0.062500 1 0 0 0 0 0 4 114805
-0.001944 -0.000475 0.119589 -0.056130 0.475447 0.410705 -0.062500 1 0 0 0 0 0 4 115754
-0.001944 -0.000475 0.119589 -0.056143 0.475449 0.410710 -0.062500 1 0 0 0 0 0 4 116978
-0.001944 -0.000475 0.119589 -0.056121 0.475444 0.410718 -0.062500 1 0 0 0 0 0 4 117765
-0.001944 -0.000475 0.119589 -0.056130 0.475446 0.410706 -0.062500 1 0 0 0 0 0 4 118745
-0.001944 -0.000475 0.119589 -0.056131 0.475446 0.410704 -0.062500 1 0 0 0 0 0 4 119851
-0.001944 -0.000475 0.119589 -0.056123 0.475455 0.410711 -0.062500 1 0 0 0 0 0 4 120743
-0.001944 -0.000475 0.119589 -0.056130 0.475447 0.410704 -0.062500 1 0 0 0 0 0 4 121740
-0.001944 -0.000475 0.119589 -0.056132 0.475446 0.410724 -0.062500 1 0 0 0 0 0 4 122747
-0.001944 -0.000475 0.119589 -0.056131 0.475446 0.410706 -0.062500 1 0 0 0 0 0 4 123747
-0.001944 -0.000475 0.119589 -0.056131 0.475446 0.410704 -0.062500 1 0 0 0 0 0 4 124751
-0.001944 -0.000475 0.119589 -0.056123 0.475455 0.410711 -0.062500 1 0 0 0 0 0 4 125727
-0.001944 -0.000475 0.119589 -0.056127 0.475436 0.410711 -0.062500 1 0 0 0 0 0 4 126742
-0.001944 -0.000475 0.119589 -0.056143 0.475448 0.410711 -0.062500 1 0 0 0 0 0 4 127744
-0.001944 -0.000475 0.119589 -0.056125 0.475455 0.410712 -0.062500 1 0 0 0 0 0 4 128763
-0.001944 -0.000475 0.119589 -0.056131 0.475447 0.410705 -0.062500 1 0 0 0 0 0 4 129735
-0.001944 -0.000475 0.119589 -0.056123 0.475455 0.410711 -0.062500 1 0 0 0 0 0 4 131590
-0.001944 -0.000475 0.119589 -0.056127 0.475436 0.410711 -0.062500 1 0 0 0 0 0 4 132821
-0.001944 -0.000475 0.119589 -0.056131 0.475445 0.410705 -0.062500 1 0 0 0 0 0 4 133789
-0.001944 -0.000475 0.119589 -0.056135 0.475458 0.410717 -0.062500 1 0 0 0 0 0 4 134753
-0.001944 -0.000475 0.119589 -0.056132 0.475448 0.410705 -0.062500 1 0 0 0 0 0 4 135736
-0.001944 -0.000475 0.119589 -0.056132 0.475447 0.410704 -0.062500 1 0 0 0 0 0 4 136754
-0.001944 -0.000475 0.119589 -0.056120 0.475444 0.410717 -0.062500 1 0 0 0 0 0 4 137755
-0.001944 -0.000475 0.119589 -0.056130 0.475446 0.410705 -0.062500 1 0 0 0 0 0 4 138877
-0.001944 -0.000475 0.119589 -0.056135 0.475458 0.410717 -0.062500 1 0 0 0 0 0 4 139901
-0.001944 -0.000475 0.119589 -0.056132 0.475448 0.410706 -0.062500 1 0 0 0 0 0 4 140885
-0.001944 -0.000475 0.119589 -0.056128 0.475435 0.410711 -0.062500 1 0 0 0 0 0 4 141940
-0.001944 -0.000475 0.119589 -0.056123 0.475454 0.410712 -0.062500 1 0 0 0 0 0 4 142967
-0.001944 -0.000475 0.119589 -0.056130 0.475447 0.410705 -0.062500 1 0 0 0 0 0 4 143805
-0.001944 -0.000475 0.119589 -0.056131 0.475446 0.410704 -0.062500 1 0 0 0 0 0 4 144873
-0.001944 -0.000475 0.119589 -0.056132 0.475446 0.410724 -0.062500 1 0 0 0 0 0 4 146119
-0.001944 -0.000475 0.119589 -0.056131 0.475446 0.410706 -0.062500 1 0 0 0 0 0 4 146781
-0.001944 -0.000475 0.119589 -0.056131 0.475446 0.410704 -0.062500 1 0 0 0 0 0 4 147821
-0.001944 -0.000475 0.119589 -0.056123 0.475455 0.410711 -0.062500 1 0 0 0 0 0 4 148782
-0.001944 -0.000475 0.119589 -0.056130 0.475447 0.410704 -0.062500 1 0 0 0 0 0 4 149853
-0.001944 -0.000475 0.119589 -0.056132 0.475446 0.410724 -0.062500 1 0 0 0 0 0 4 150908
-0.001944 -0.000475 0.119589 -0.056131 0.475446 0.410706 -0.062500 1 0 0 0 0 0 4 151792
-0.001944 -0.000475 0.119589 -0.056131 0.475446 0.410704 -0.062500 1 0 0 0 0 0 4 152769
-0.001944 -0.000475 0.119589 -0.056123 0.475455 0.410711 -0.062500 1 0 0 0 0 0 4 153838
-0.001944 -0.000475 0.119589 -0.056130 0.475448 0.410705 -0.062500 1 0 0 0 0 0 4 154763
-0.001944 -0.000475 0.119589 -0.056119 0.475444 0.410718 -0.062500 1 0 0 0 0 0 4 155738
-0.001944 -0.000475 0.119589 -0.056142 0.475449 0.410712 -0.062500 1 0 0 0 0 0 4 156744
-0.001944 -0.000475 0.119589 -0.056133 0.475447 0.410705 -0.062500 1 0 0 0 0 0 4 157749
-0.001944 -0.000475 0.119589 -0.056123 0.475455 0.410711 -0.062500 1 0 0 0 0 0 4 158739
-0.001944 -0.000475 0.119589 -0.056130 0.475448 0.410705 -0.062500 1 0 0 0 0 0 4 159750
-0.001944 -0.000475 0.119589 -0.056128 0.475435 0.410710 -0.062500 1 0 0 0 0 0 4 160726
-0.001944 -0.000475 0.119589 -0.056135 0.475457 0.410718 -0.062500 1 0 0 0 0 0 4 161744
-0.001944 -0.000475 0.119589 -0.056132 0.475448 0.410706 -0.062500 1 0 0 0 0 0 4 162746
-0.001944 -0.000475 0.119589 -0.056132 0.475447 0.410704 -0.062500 1 0 0 0 0 0 4 163747
-0.001944 -0.000475 0.119589 -0.056120 0.475443 0.410717 -0.062500 1 0 0 0 0 0 4 165788
-0.001944 -0.000475 0.119589 -0.056130 0.475446 0.410705 -0.062500 1 0 0 0 0 0 4 166867
-0.001944 -0.000475 0.119589 -0.056123 0.475455 0.410711 -0.062500 1 0 0 0 0 0 4 167723
-0.001944 -0.000475 0.119589 -0.056142 0.475450 0.410711 -0.062500 1 0 0 0 0 0 4 168724
-0.001944 -0.000475 0.119589 -0.056133 0.475447 0.410705 -0.062500 1 0 0 0 0 0 4 169759
-0.001944 -0.000475 0.119589 -0.056120 0.475444 0.410718 -0.062500 1 0 0 0 0 0 4 170754
-0.001944 -0.000475 0.119589 -0.056130 0.475446 0.410705 -0.062500 1 0 0 0 0 0 4 171756
-0.001944 -0.000475 0.119589 -0.056131 0.475446 0.410704 -0.062500 1 0 0 0 0 0 4 172871
-0.001944 -0.000475 0.119589 -0.056135 0.475458 0.410717 -0.062500 1 0 0 0 0 0 4 173875
-0.001944 -0.000475 0.119589 -0.056129 0.475436 0.410712 -0.062500 1 0 0 0 0 0 4 174917
-0.001944 -0.000475 0.119589 -0.056131 0.475445 0.410705 -0.062500 1 0 0 0 0 0 4 175922
-0.001944 -0.000475 0.119589 -0.056123 0.475455 0.410711 -0.062500 1 0 0 0 0 0 4 176924
-0.001944 -0.000475 0.119589 -0.056130 0.475447 0.410705 -0.062500 1 0 0 0 0 0 4 177914
-0.001944 -0.000475 0.119589 -0.056123 0.475455 0.410711 -0.062500 1 0 0 0 0 0 4 178924
-0.001944 -0.000475 0.119589 -0.056139 0.475439 0.410718 -0.062500 1 0 0 0 0 0 4 179704
-0.001944 -0.000475 0.119589 -0.056132 0.475445 0.410706 -0.062500 1 0 0 0 0 0 4 180743
-0.001944 -0.000475 0.119589 -0.056123 0.475455 0.410711 -0.062500 1 0 0 0 0 0 4 181712
-0.001944 -0.000475 0.119589 -0.056130 0.475447 0.410705 -0.062500 1 0 0 0 0 0 4 182693
-0.001944 -0.000475 0.119589 -0.056119 0.475444 0.410718 -0.062500 1 0 0 0 0 0 4 183870
-0.001944 -0.000475 0.119589 -0.056129 0.475446 0.410705 -0.062500 1 0 0 0 0 0 4 184912
-0.001944 -0.000475 0.119589 -0.056143 0.475449 0.410710 -0.062500 1 0 0 0 0 0 4 185739
-0.001944 -0.000475 0.119589 -0.056125 0.475455 0.410712 -0.062500 1 0 0 0 0 0 4 186818
-0.001944 -0.000475 0.119589 -0.056131 0.475448 0.410705 -0.062500 1 0 0 0 0 0 4 187754
-0.001944 -0.000475 0.119589 -0.056128 0.475435 0.410711 -0.062500 1 0 0 0 0 0 4 188711
-0.001944 -0.000475 0.119589 -0.056123 0.475454 0.410712 -0.062500 1 0 0 0 0 0 4 189715
-0.001944 -0.000475 0.119589 -0.056142 0.475450 0.410711 -0.062500 1 0 0 0 0 0 4 190721
-0.001944 -0.000475 0.119589 -0.056133 0.475447 0.410705 -0.062500 1 0 0 0 0 0 4 191728
-0.001944 -0.000475 0.119589 -0.056120 0.475443 0.410718 -0.062500 1 0 0 0 0 0 4 192700
-0.001944 -0.000475 0.119589 -0.056130 0.475446 0.410706 -0.062500 1 0 0 0 0 0 4 193717
-0.001944 -0.000475 0.119589 -0.056123 0.475455 0.410711 -0.062500 1 0 0 0 0 0 4 194726
-0.001944 -0.000475 0.119589 -0.056130 0.475447 0.410705 -0.062500 1 0 0 0 0 0 4 195702
-0.001944 -0.000475 0.119589 -0.056143 0.475449 0.410710 -0.062500 1 0 0 0 0 0 4 196698
-0.001944 -0.000475 0.119589 -0.056121 0.475444 0.410718 -0.062500 1 0 0 0 0 0 4 197813
-0.001944 -0.000475 0.119589 -0.056130 0.475446 0.410706 -0.062500 1 0 0 0 0 0 4 198783
-0.001963 -0.000471 0.119599 0.206341 0.413980 0.270878 -0.062500 1 0 0 0 0 0 4 199848
-0.001972 -0.000469 0.119603 0.117240 0.434298 0.339348 -0.062500 1 0 0 0 0 0 4 200712
-0.001977 -0.000468 0.119604 0.051238 0.449759 0.374723 -0.062500 1 0 0 0 0 0 4 201711
-0.001979 -0.000467 0.119604 0.016286 0.458083 0.388125 -0.062500 1 0 0 0 0 0 4 202706
-0.001980 -0.000467 0.119604 -0.001305 0.462324 0.392888 -0.062500 1 0 0 0 0 0 4 203709
-0.001981 -0.000467 0.119605 -0.010097 0.464444 0.394555 -0.062500 1 0 0 0 0 0 4 204709
-0.001981 -0.000467 0.119605 -0.014478 0.465524 0.395129 -0.062500 1 0 0 0 0 0 4 205876
-0.001981 -0.000467 0.119605 -0.016669 0.466062 0.395321 -0.062500 1 0 0 0 0 0 4 206811
-0.001981 -0.000467 0.119605 -0.017757 0.466323 0.395400 -0.062500 1 0 0 0 0 0 4 207903
-0.001981 -0.000467 0.119605 -0.018303 0.466465 0.395422 -0.062500 1 0 0 0 0 0 4 208800
-0.001981 -0.000467 0.119605 -0.018581 0.466532 0.395438 -0.062500 1 0 0 0 0 0 4 209916
-0.001981 -0.000467 0.119605 -0.018726 0.466568 0.395430 -0.062500 1 0 0 0 0 0 4 210818
-0.001981 -0.000467 0.119605 -0.018782 0.466581 0.395434 -0.062500 1 0 0 0 0 0 4 211909
-0.001981 -0.000467 0.119605 -0.018820 0.466590 0.395434 -0.062500 1 0 0 0 0 0 4 212908
-0.001981 -0.000467 0.119605 -0.018838 0.466605 0.395433 -0.062500 1 0 0 0 0 0 4 213696
-0.001981 -0.000467 0.119605 -0.018836 0.466595 0.395440 -0.062500 1 0 0 0 0 0 4 214711
-0.001981 -0.000467 0.119605 -0.018846 0.466597 0.395427 -0.062500 1 0 0 0 0 0 4 215728
-0.001981 -0.000467 0.119605 -0.018847 0.466597 0.395425 -0.062500 1 0 0 0 0 0 4 216711
-0.001981 -0.000467 0.119605 -0.018851 0.466608 0.395438 -0.062500 1 0 0 0 0 0 4 217823
-0.001981 -0.000467 0.119605 -0.018856 0.466589 0.395440 -0.062500 1 0 0 0 0 0 4 218841
-0.001981 -0.000467 0.119605 -0.018848 0.466596 0.395427 -0.062500 1 0 0 0 0 0 4 219732
-0.001981 -0.000467 0.119605 -0.018851 0.466608 0.395439 -0.062500 1 0 0 0 0 0 4 220817
-0.001981 -0.000467 0.119605 -0.018847 0.466598 0.395427 -0.062500 1 0 0 0 0 0 4 221751
-0.001981 -0.000467 0.119605 -0.018847 0.466597 0.395445 -0.062500 1 0 0 0 0 0 4 222719
-0.001981 -0.000467 0.119605 -0.018859 0.466599 0.395434 -0.062500 1 0 0 0 0 0 4 223720
-0.001981 -0.000467 0.119605 -0.018848 0.466597 0.395426 -0.062500 1 0 0 0 0 0 4 224720
-0.001981 -0.000467 0.119605 -0.018851 0.466608 0.395439 -0.062500 1 0 0 0 0 0 4 225726
-0.001981 -0.000467 0.119605 -0.018847 0.466598 0.395427 -0.062500 1 0 0 0 0 0 4 226699
-0.001981 -0.000467 0.119605 -0.018847 0.466597 0.395445 -0.062500 1 0 0 0 0 0 4 227717
-0.001981 -0.000467 0.119605 -0.018859 0.466600 0.395434 -0.062500 1 0 0 0 0 0 4 228722
-0.001981 -0.000467 0.119605 -0.018848 0.466597 0.395426 -0.062500 1 0 0 0 0 0 4 229707
-0.001981 -0.000467 0.119605 -0.018851 0.466608 0.395439 -0.062500 1 0 0 0 0 0 4 230697
-0.001981 -0.000467 0.119605 -0.018847 0.466598 0.395427 -0.062500 1 0 0 0 0 0 4 231764
-0.001981 -0.000467 0.119605 -0.018855 0.466588 0.395438 -0.062500 1 0 0 0 0 0 4 232759
-0.001981 -0.000467 0.119605 -0.018852 0.466607 0.395440 -0.062500 1 0 0 0 0 0 4 233846
-0.001981 -0.000467 0.119605 -0.018847 0.466598 0.395427 -0.062500 1 0 0 0 0 0 4 234713
-0.001981 -0.000467 0.119605 -0.018859 0.466600 0.395432 -0.062500 1 0 0 0 0 0 4 235714
-0.001981 -0.000467 0.119605 -0.018849 0.466597 0.395446 -0.062500 1 0 0 0 0 0 4 236712
-0.001981 -0.000467 0.119605 -0.018847 0.466597 0.395428 -0.062500 1 0 0 0 0 0 4 237714
-0.001981 -0.000467 0.119605 -0.018851 0.466608 0.395439 -0.062500 1 0 0 0 0 0 4 238709
-0.001981 -0.000467 0.119605 -0.018847 0.466598 0.395427 -0.062500 1 0 0 0 0 0 4 239815
-0.001981 -0.000467 0.119605 -0.018859 0.466600 0.395432 -0.062500 1 0 0 0 0 0 4 240865
-0.001981 -0.000467 0.119605 -0.018849 0.466597 0.395446 -0.062500 1 0 0 0 0 0 4 241897
-0.001981 -0.000467 0.119605 -0.018847 0.466597 0.395428 -0.062500 1 0 0 0 0 0 4 242898
-0.001981 -0.000467 0.119605 -0.018859 0.466599 0.395432 -0.062500 1 0 0 0 0 0 4 243867
-0.001981 -0.000467 0.119605 -0.018840 0.466606 0.395433 -0.062500 1 0 0 0 0 0 4 244840
-0.001981 -0.000467 0.119605 -0.018858 0.466601 0.395432 -0.062500 1 0 0 0 0 0 4 245796
-0.001981 -0.000467 0.119605 -0.018849 0.466597 0.395446 -0.062500 1 0 0 0 0 0 4 246710
-0.001981 -0.000467 0.119605 -0.018847 0.466597 0.395428 -0.062500 1 0 0 0 0 0 4 247687
-0.001981 -0.000467 0.119605 -0.018859 0.466600 0.395432 -0.062500 1 0 0 0 0 0 4 248793
-0.001981 -0.000467 0.119605 -0.018840 0.466606 0.395433 -0.062500 1 0 0 0 0 0 4 249764
-0.001981 -0.000467 0.119605 -0.018855 0.466589 0.395439 -0.062500 1 0 0 0 0 0 4 250931
-0.001981 -0.000467 0.119605 -0.018860 0.466599 0.395433 -0.062500 1 0 0 0 0 0 4 251798
-0.001981 -0.000467 0.119605 -0.018840 0.466605 0.395433 -0.062500 1 0 0 0 0 0 4 252685
-0.001981 -0.000467 0.119605 -0.018858 0.466601 0.395432 -0.062500 1 0 0 0 0 0 4 253731
-0.001981 -0.000467 0.119605 -0.018840 0.466606 0.395433 -0.062500 1 0 0 0 0 0 4 254784
-0.001981 -0.000467 0.119605 -0.018855 0.466589 0.395439 -0.062500 1 0 0 0 0 0 4 255702
-0.001981 -0.000467 0.119605 -0.018860 0.466599 0.395433 -0.062500 1 0 0 0 0 0 4 256699
-0.001981 -0.000467 0.119605 -0.018840 0.466606 0.395433 -0.062500 1 0 0 0 0 0 4 257697
-0.001981 -0.000467 0.119605 -0.018858 0.466601 0.395432 -0.062500 1 0 0 0 0 0 4 258698
-0.001981 -0.000467 0.119605 -0.018845 0.466586 0.395433 -0.062500 1 0 0 0 0 0 4 259702
-0.001981 -0.000467 0.119605 -0.018850 0.466607 0.395439 -0.062500 1 0 0 0 0 0 4 260699
-0.001981 -0.000467 0.119605 -0.018859 0.466601 0.395433 -0.062500 1 0 0 0 0 0 4 261698
-0.001981 -0.000467 0.119605 -0.018849 0.466597 0.395426 -0.062500 1 0 0 0 0 0 4 262696
-0.001981 -0.000467 0.119605 -0.018851 0.466608 0.395438 -0.062500 1 0 0 0 0 0 4 263699
-0.001981 -0.000467 0.119605 -0.018844 0.466586 0.395433 -0.062500 1 0 0 0 0 0 4 265637
-0.001981 -0.000467 0.119605 -0.018850 0.466607 0.395439 -0.062500 1 0 0 0 0 0 4 265955
-0.001981 -0.000467 0.119605 -0.018859 0.466601 0.395433 -0.062500 1 0 0 0 0 0 4 266854
-0.001981 -0.000467 0.119605 -0.018848 0.466597 0.395426 -0.062500 1 0 0 0 0 0 4 267737
-0.001981 -0.000467 0.119605 -0.018848 0.466597 0.395445 -0.062500 1 0 0 0 0 0 4 268731
-0.001981 -0.000467 0.119605 -0.018847 0.466597 0.395428 -0.062500 1 0 0 0 0 0 4 269703
-0.001981 -0.000467 0.119605 -0.018859 0.466599 0.395432 -0.062500 1 0 0 0 0 0 4 270707
-0.001981 -0.000467 0.119605 -0.018852 0.466608 0.395439 -0.062500 1 0 0 0 0 0 4 271708
-0.001981 -0.000467 0.119605 -0.018848 0.466598 0.395427 -0.062500 1 0 0 0 0 0 4 272716
-0.001981 -0.000467 0.119605 -0.018847 0.466597 0.395445 -0.062500 1 0 0 0 0 0 4 273882
-0.001981 -0.000467 0.119605 -0.018847 0.466597 0.395428 -0.062500 1 0 0 0 0 0 4 274850
-0.001981 -0.000467 0.119605 -0.018859 0.466599 0.395432 -0.062500 1 0 0 0 0 0 4 275729
-0.001981 -0.000467 0.119605 -0.018852 0.466609 0.395439 -0.062500 1 0 0 0 0 0 4 276938
-0.001981 -0.000467 0.119605 -0.018848 0.466598 0.395427 -0.062500 1 0 0 0 0 0 4 277968
-0.001981 -0.000467 0.119605 -0.018847 0.466597 0.395445 -0.062500 1 0 0 0 0 0 4 278785
-0.001981 -0.000467 0.119605 -0.018847 0.466597 0.395428 -0.062500 1 0 0 0 0 0 4 279696
-0.001981 -0.000467 0.119605 -0.018859 0.466600 0.395432 -0.062500 1 0 0 0 0 0 4 280683
-0.001981 -0.000467 0.119605 -0.018852 0.466609 0.395439 -0.062500 1 0 0 0 0 0 4 281707
-0.001981 -0.000467 0.119605 -0.018847 0.466599 0.395427 -0.062500 1 0 0 0 0 0 4 282740
-0.001981 -0.000467 0.119605 -0.018856 0.466588 0.395438 -0.062500 1 0 0 0 0 0 4 283717
-0.001981 -0.000467 0.119605 -0.018852 0.466607 0.395440 -0.062500 1 0 0 0 0 0 4 284772
-0.001981 -0.000467 0.119605 -0.018848 0.466598 0.395427 -0.062500 1 0 0 0 0 0 4 285662
-0.001981 -0.000467 0.119605 -0.018859 0.466600 0.395432 -0.062500 1 0 0 0 0 0 4 286725
-0.001981 -0.000467 0.119605 -0.018837 0.466594 0.395439 -0.062500 1 0 0 0 0 0 4 287778
-0.001981 -0.000467 0.119605 -0.018858 0.466599 0.395433 -0.062500 1 0 0 0 0 0 4 288699
-0.001981 -0.000467 0.119605 -0.018852 0.466609 0.395440 -0.062500 1 0 0 0 0 0 4 289700
-0.001981 -0.000467 0.119605 -0.018848 0.466598 0.395427 -0.062500 1 0 0 0 0 0 4 290708
-0.001981 -0.000467 0.119605 -0.018856 0.466588 0.395439 -0.062500 1 0 0 0 0 0 4 291698
-0.001981 -0.000467 0.119605 -0.018840 0.466604 0.395434 -0.062500 1 0 0 0 0 0 4 292703
-0.001981 -0.000467 0.119605 -0.018858 0.466600 0.395433 -0.062500 1 0 0 0 0 0 4 293701
-0.001981 -0.000467 0.119605 -0.018860 0.466600 0.395432 -0.062500 1 0 0 0 0 0 4 294703
-0.001981 -0.000467 0.119605 -0.018841 0.466606 0.395433 -0.062500 1 0 0 0 0 0 4 295696
-0.001981 -0.000467 0.119605 -0.018855 0.466589 0.395439 -0.062500 1 0 0 0 0 0 4 296701
-0.001981 -0.000467 0.119605 -0.018848 0.466596 0.395427 -0.062500 1 0 0 0 0 0 4 298412
-0.001981 -0.000467 0.119605 -0.018851 0.466608 0.395439 -0.062500 1 0 0 0 0 0 4 299763
-0.001981 -0.000467 0.119605 -0.018860 0.466601 0.395433 -0.062500 1 0 0 0 0 0 4 300718
-0.001981 -0.000467 0.119605 -0.018840 0.466606 0.395433 -0.062500 1 0 0 0 0 0 4 301704
-0.001981 -0.000467 0.119605 -0.018855 0.466589 0.395439 -0.062500 1 0 0 0 0 0 4 302710
-0.001981 -0.000467 0.119605 -0.018848 0.466596 0.395427 -0.062500 1 0 0 0 0 0 4 303708
-0.001981 -0.000467 0.119605 -0.018851 0.466608 0.395439 -0.062500 1 0 0 0 0 0 4 304705
-0.001981 -0.000467 0.119605 -0.018859 0.466601 0.395433 -0.062500 1 0 0 0 0 0 4 305756
-0.001981 -0.000467 0.119605 -0.018845 0.466586 0.395433 -0.062500 1 0 0 0 0 0 4 306941
-0.001981 -0.000467 0.119605 -0.018851 0.466607 0.395439 -0.062500 1 0 0 0 0 0 4 307773
-0.001981 -0.000467 0.119605 -0.018847 0.466598 0.395427 -0.062500 1 0 0 0 0 0 4 308958
-0.001981 -0.000467 0.119605 -0.018851 0.466608 0.395439 -0.062500 1 0 0 0 0 0 4 309785
-0.001981 -0.000467 0.119605 -0.018859 0.466601 0.395433 -0.062500 1 0 0 0 0 0 4 310946
-0.001981 -0.000467 0.119605 -0.018845 0.466586 0.395433 -0.062500 1 0 0 0 0 0 4 311797
-0.001981 -0.000467 0.119605 -0.018851 0.466607 0.395439 -0.062500 1 0 0 0 0 0 4 312934
-0.001981 -0.000467 0.119605 -0.018847 0.466598 0.395427 -0.062500 1 0 0 0 0 0 4 313755
-0.001981 -0.000467 0.119605 -0.018859 0.466600 0.395432 -0.062500 1 0 0 0 0 0 4 314677
-0.001981 -0.000467 0.119605 -0.018849 0.466597 0.395446 -0.062500 1 0 0 0 0 0 4 315750
-0.001981 -0.000467 0.119605 -0.018847 0.466597 0.395428 -0.062500 1 0 0 0 0 0 4 316705
-0.001981 -0.000467 0.119605 -0.018851 0.466608 0.395439 -0.062500 1 0 0 0 0 0 4 317752
-0.001981 -0.000467 0.119605 -0.018847 0.466598 0.395427 -0.062500 1 0 0 0 0 0 4 318792
-0.001981 -0.000467 0.119605 -0.018859 0.466600 0.395432 -0.062500 1 0 0 0 0 0 4 319743
-0.001981 -0.000467 0.119605 -0.018849 0.466597 0.395446 -0.062500 1 0 0 0 0 0 4 320836
-0.001981 -0.000467 0.119605 -0.018847 0.466597 0.395428 -0.062500 1 0 0 0 0 0 4 321712
-0.001981 -0.000467 0.119605 -0.018859 0.466599 0.395432 -0.062500 1 0 0 0 0 0 4 322685
-0.001981 -0.000467 0.119605 -0.018852 0.466609 0.395439 -0.062500 1 0 0 0 0 0 4 323711
-0.001981 -0.000467 0.119605 -0.018848 0.466598 0.395427 -0.062500 1 0 0 0 0 0 4 324678
-0.001981 -0.000467 0.119605 -0.018848 0.466597 0.395445 -0.062500 1 0 0 0 0 0 4 325701
-0.001981 -0.000467 0.119605 -0.018847 0.466597 0.395428 -0.062500 1 0 0 0 0 0 4 326681
-0.001981 -0.000467 0.119605 -0.018859 0.466600 0.395432 -0.062500 1 0 0 0 0 0 4 327690
-0.001981 -0.000467 0.119605 -0.018852 0.466609 0.395439 -0.062500 1 0 0 0 0 0 4 328697
-0.001981 -0.000467 0.119605 -0.018844 0.466587 0.395434 -0.062500 1 0 0 0 0 0 4 329703
-0.001981 -0.000467 0.119605 -0.018859 0.466598 0.395433 -0.062500 1 0 0 0 0 0 4 330698
-0.001981 -0.000467 0.119605 -0.018840 0.466605 0.395433 -0.062500 1 0 0 0 0 0 4 332716
-0.001981 -0.000467 0.119605 -0.018858 0.466601 0.395432 -0.062500 1 0 0 0 0 0 4 333808
-0.001981 -0.000467 0.119605 -0.018852 0.466609 0.395439 -0.062500 1 0 0 0 0 0 4 334664
-0.001981 -0.000467 0.119605 -0.018844 0.466587 0.395434 -0.062500 1 0 0 0 0 0 4 335715
-0.001981 -0.000467 0.119605 -0.018859 0.466598 0.395433 -0.062500 1 0 0 0 0 0 4 336704
-0.001981 -0.000467 0.119605 -0.018840 0.466606 0.395433 -0.062500 1 0 0 0 0 0 4 337710
-0.001981 -0.000467 0.119605 -0.018858 0.466601 0.395432 -0.062500 1 0 0 0 0 0 4 338705
-0.001981 -0.000467 0.119605 -0.018857 0.466588 0.395439 -0.062500 1 0 0 0 0 0 4 339948
-0.001981 -0.000467 0.119605 -0.018840 0.466604 0.395434 -0.062500 1 0 0 0 0 0 4 340743
-0.001981 -0.000467 0.119605 -0.018858 0.466600 0.395433 -0.062500 1 0 0 0 0 0 4 341953
-0.001981 -0.000467 0.119605 -0.018848 0.466597 0.395426 -0.062500 1 0 0 0 0 0 4 342969
-0.001981 -0.000467 0.119605 -0.018848 0.466596 0.395445 -0.062500 1 0 0 0 0 0 4 343783
-0.001981 -0.000467 0.119605 -0.018847 0.466596 0.395427 -0.062500 1 0 0 0 0 0 4 344936
-0.001981 -0.000467 0.119605 -0.018850 0.466608 0.395439 -0.062500 1 0 0 0 0 0 4 345792
-0.001981 -0.000467 0.119605 -0.018859 0.466601 0.395433 -0.062500 1 0 0 0 0 0 4 346682
-0.001981 -0.000467 0.119605 -0.018848 0.466597 0.395426 -0.062500 1 0 0 0 0 0 4 347779
-0.001981 -0.000467 0.119605 -0.018848 0.466597 0.395445 -0.062500 1 0 0 0 0 0 4 348761
-0.001981 -0.000467 0.119605 -0.018847 0.466597 0.395427 -0.062500 1 0 0 0 0 0 4 349695
-0.001981 -0.000467 0.119605 -0.018859 0.466599 0.395432 -0.062500 1 0 0 0 0 0 4 350801
-0.001981 -0.000467 0.119605 -0.018852 0.466608 0.395439 -0.062500 1 0 0 0 0 0 4 351844
-0.001981 -0.000467 0.119605 -0.018848 0.466598 0.395427 -0.062500 1 0 0 0 0 0 4 352719
-0.001981 -0.000467 0.119605 -0.018847 0.466597 0.395445 -0.062500 1 0 0 0 0 0 4 353784
-0.001981 -0.000467 0.119605 -0.018847 0.466597 0.395427 -0.062500 1 0 0 0 0 0 4 354723
-0.001981 -0.000467 0.119605 -0.018859 0.466599 0.395432 -0.062500 1 0 0 0 0 0 4 355697
-0.001981 -0.000467 0.119605 -0.018852 0.466609 0.395439 -0.062500 1 0 0 0 0 0 4 356704
-0.001981 -0.000467 0.119605 -0.018847 0.466598 0.395427 -0.062500 1 0 0 0 0 0 4 357694
-0.001981 -0.000467 0.119605 -0.018856 0.466588 0.395438 -0.062500 1 0 0 0 0 0 4 358700
-0.001981 -0.000467 0.119605 -0.018852 0.466607 0.395440 -0.062500 1 0 0 0 0 0 4 359696
-0.001981 -0.000467 0.119605 -0.018848 0.466598 0.395427 -0.062500 1 0 0 0 0 0 4 360681
-0.001981 -0.000467 0.119605 -0.018851 0.466609 0.395439 -0.062500 1 0 0 0 0 0 4 361675
-0.001981 -0.000467 0.119605 -0.018844 0.466587 0.395433 -0.062500 1 0 0 0 0 0 4 362679
-0.001981 -0.000467 0.119605 -0.018858 0.466598 0.395433 -0.062500 1 0 0 0 0 0 4 363681
-0.001981 -0.000467 0.119605 -0.018852 0.466608 0.395439 -0.062500 1 0 0 0 0 0 4 365242
-0.001981 -0.000467 0.119605 -0.018848 0.466598 0.395427 -0.062500 1 0 0 0 0 0 4 365691
-0.001981 -0.000467 0.119605 -0.018859 0.466600 0.395432 -0.062500 1 0 0 0 0 0 4 366755
-0.001981 -0.000467 0.119605 -0.018837 0.466594 0.395439 -0.062500 1 0 0 0 0 0 4 367686
-0.001981 -0.000467 0.119605 -0.018858 0.466599 0.395433 -0.062500 1 0 0 0 0 0 4 368676
-0.001981 -0.000467 0.119605 -0.018860 0.466600 0.395432 -0.062500 1 0 0 0 0 0 4 369680
-0.001981 -0.000467 0.119605 -0.018840 0.466606 0.395433 -0.062500 1 0 0 0 0 0 4 370676
-0.001981 -0.000467 0.119605 -0.018855 0.466589 0.395439 -0.062500 1 0 0 0 0 0 4 371682
-0.001981 -0.000467 0.119605 -0.018840 0.466604 0.395434 -0.062500 1 0 0 0 0 0 4 372702
-0.001981 -0.000467 0.119605 -0.018858 0.466600 0.395433 -0.062500 1 0 0 0 0 0 4 373940
-0.001981 -0.000467 0.119605 -0.018860 0.466600 0.395432 -0.062500 1 0 0 0 0 0 4 374781
-0.001981 -0.000467 0.119605 -0.018840 0.466606 0.395433 -0.062500 1 0 0 0 0 0 4 375960
-0.001981 -0.000467 0.119605 -0.018855 0.466589 0.395439 -0.062500 1 0 0 0 0 0 4 376743
-0.001981 -0.000467 0.119605 -0.018848 0.466596 0.395427 -0.062500 1 0 0 0 0 0 4 377896
-0.001981 -0.000467 0.119605 -0.018851 0.466608 0.395439 -0.062500 1 0 0 0 0 0 4 378768
-0.001981 -0.000467 0.119605 -0.018859 0.466601 0.395433 -0.062500 1 0 0 0 0 0 4 379714
-0.001981 -0.000467 0.119605 -0.018837 0.466594 0.395440 -0.062500 1 0 0 0 0 0 4 380657
-0.001981 -0.000467 0.119605 -0.018858 0.466599 0.395433 -0.062500 1 0 0 0 0 0 4 381712
-0.001981 -0.000467 0.119605 -0.018848 0.466597 0.395426 -0.062500 1 0 0 0 0 0 4 382705
-0.001981 -0.000467 0.119605 -0.018851 0.466608 0.395438 -0.062500 1 0 0 0 0 0 4 383668
-0.001981 -0.000467 0.119605 -0.018859 0.466601 0.395433 -0.062500 1 0 0 0 0 0 4 384788
-0.001981 -0.000467 0.119605 -0.018845 0.466586 0.395433 -0.062500 1 0 0 0 0 0 4 385831
-0.001981 -0.000467 0.119605 -0.018851 0.466607 0.395439 -0.062500 1 0 0 0 0 0 4 386679
-0.001981 -0.000467 0.119605 -0.018847 0.466598 0.395427 -0.062500 1 0 0 0 0 0 4 387776
-0.001981 -0.000467 0.119605 -0.018851 0.466608 0.395439 -0.062500 1 0 0 0 0 0 4 388708
-0.001981 -0.000467 0.119605 -0.018859 0.466601 0.395433 -0.062500 1 0 0 0 0 0 4 389641
-0.001981 -0.000467 0.119605 -0.018845 0.466586 0.395433 -0.062500 1 0 0 0 0 0 4 390674
-0.001981 -0.000467 0.119605 -0.018851 0.466607 0.395439 -0.062500 1 0 0 0 0 0 4 391679
-0.001981 -0.000467 0.119605 -0.018847 0.466598 0.395427 -0.062500 1 0 0 0 0 0 4 392674
-0.001981 -0.000467 0.119605 -0.018859 0.466600 0.395431 -0.062500 1 0 0 0 0 0 4 393674
-0.001981 -0.000467 0.119605 -0.018849 0.466597 0.395446 -0.062500 1 0 0 0 0 0 4 394675
-0.001981 -0.000467 0.119605 -0.018847 0.466597 0.395428 -0.062500 1 0 0 0 0 0 4 395676
-0.001981 -0.000467 0.119605 -0.018851 0.466608 0.395439 -0.062500 1 0 0 0 0 0 4 396669
-0.001981 -0.000467 0.119605 -0.018847 0.466598 0.395427 -0.062500 1 0 0 0 0 0 4 397752
-0.001981 -0.000467 0.119605 -0.018859 0.466600 0.395431 -0.062500 1 0 0 0 0 0 4 398854
-0.001981 -0.000467 0.119605 -0.018849 0.466597 0.395446 -0.062500 1 0 0 0 0 0 4 399825
-0.001981 -0.000467 0.119605 -0.018847 0.466597 0.395428 -0.062500 1 0 0 0 0 0 4 400642
-0.001981 -0.000467 0.119605 -0.018859 0.466599 0.395432 -0.062500 1 0 0 0 0 0 4 401637
-0.001981 -0.000467 0.119605 -0.018852 0.466609 0.395439 -0.062500 1 0 0 0 0 0 4 402688
-0.001981 -0.000467 0.119605 -0.018848 0.466598 0.395427 -0.062500 1 0 0 0 0 0 4 403685
-0.001981 -0.000467 0.119605 -0.018848 0.466597 0.395445 -0.062500 1 0 0 0 0 0 4 404681
-0.001981 -0.000467 0.119605 -0.018847 0.466597 0.395428 -0.062500 1 0 0 0 0 0 4 405731
-0.001981 -0.000467 0.119605 -0.018859 0.466600 0.395432 -0.062500 1 0 0 0 0 0 4 407002
-0.001981 -0.000467 0.119605 -0.018852 0.466609 0.395439 -0.062500 1 0 0 0 0 0 4 407697
-0.001981 -0.000467 0.119605 -0.018844 0.466587 0.395434 -0.062500 1 0 0 0 0 0 4 408718
-0.001981 -0.000467 0.119605 -0.018859 0.466598 0.395433 -0.062500 1 0 0 0 0 0 4 409934
-0.001981 -0.000467 0.119605 -0.018840 0.466606 0.395433 -0.062500 1 0 0 0 0 0 4 410760
-0.001981 -0.000467 0.119605 -0.018858 0.466601 0.395432 -0.062500 1 0 0 0 0 0 4 411912
-0.001981 -0.000467 0.119605 -0.018849 0.466597 0.395446 -0.062500 1 0 0 0 0 0 4 412761
-0.001981 -0.000467 0.119605 -0.018847 0.466597 0.395428 -0.062500 1 0 0 0 0 0 4 413656
-0.001981 -0.000467 0.119605 -0.018859 0.466599 0.395432 -0.062500 1 0 0 0 0 0 4 414704
-0.001981 -0.000467 0.119605 -0.018840 0.466606 0.395433 -0.062500 1 0 0 0 0 0 4 415681
-0.001981 -0.000467 0.119605 -0.018858 0.466601 0.395432 -0.062500 1 0 0 0 0 0 4 416695
-0.001981 -0.000467 0.119605 -0.018857 0.466588 0.395439 -0.062500 1 0 0 0 0 0 4 417697
-0.001981 -0.000467 0.119605 -0.018840 0.466604 0.395434 -0.062500 1 0 0 0 0 0 4 418812
-0.001981 -0.000467 0.119605 -0.018858 0.466600 0.395433 -0.062500 1 0 0 0 0 0 4 419631
-0.001981 -0.000467 0.119605 -0.018848 0.466597 0.395426 -0.062500 1 0 0 0 0 0 4 420704
-0.001981 -0.000467 0.119605 -0.018847 0.466597 0.395445 -0.062500 1 0 0 0 0 0 4 421752
-0.001981 -0.000467 0.119605 -0.018859 0.466599 0.395434 -0.062500 1 0 0 0 0 0 4 422673
-0.001981 -0.000467 0.119605 -0.018848 0.466597 0.395426 -0.062500 1 0 0 0 0 0 4 423673
-0.001981 -0.000467 0.119605 -0.018851 0.466608 0.395439 -0.062500 1 0 0 0 0 0 4 424672
-0.001981 -0.000467 0.119605 -0.018847 0.466598 0.395426 -0.062500 1 0 0 0 0 0 4 425680
-0.001981 -0.000467 0.119605 -0.018847 0.466597 0.395445 -0.062500 1 0 0 0 0 0 4 426674
-0.001981 -0.000467 0.119605 -0.018859 0.466599 0.395434 -0.062500 1 0 0 0 0 0 4 427675
-0.001981 -0.000467 0.119605 -0.018848 0.466597 0.395426 -0.062500 1 0 0 0 0 0 4 428672
-0.001981 -0.000467 0.119605 -0.018851 0.466608 0.395439 -0.062500 1 0 0 0 0 0 4 429680
-0.001981 -0.000467 0.119605 -0.018847 0.466598 0.395426 -0.062500 1 0 0 0 0 0 4 430674
-0.001981 -0.000467 0.119605 -0.018847 0.466597 0.395445 -0.062500 1 0 0 0 0 0 4 432392
-0.001981 -0.000467 0.119605 -0.018859 0.466600 0.395434 -0.062500 1 0 0 0 0 0 4 433770
-0.001981 -0.000467 0.119605 -0.018848 0.466597 0.395426 -0.062500 1 0 0 0 0 0 4 434694
-0.001981 -0.000467 0.119605 -0.018851 0.466608 0.395439 -0.062500 1 0 0 0 0 0 4 435680
-0.001981 -0.000467 0.119605 -0.018847 0.466598 0.395426 -0.062500 1 0 0 0 0 0 4 436677
-0.001981 -0.000467 0.119605 -0.018856 0.466588 0.395438 -0.062500 1 0 0 0 0 0 4 437684
-0.001981 -0.000467 0.119605 -0.018852 0.466607 0.395440 -0.062500 1 0 0 0 0 0 4 438689
-0.001981 -0.000467 0.119605 -0.018847 0.466598 0.395427 -0.062500 1 0 0 0 0 0 4 439729
-0.001981 -0.000467 0.119605 -0.018851 0.466609 0.395439 -0.062500 1 0 0 0 0 0 4 440871
-0.001981 -0.000467 0.119605 -0.018844 0.466587 0.395433 -0.062500 1 0 0 0 0 0 4 441850
-0.001981 -0.000467 0.119605 -0.018858 0.466598 0.395432 -0.062500 1 0 0 0 0 0 4 442706
-0.001981 -0.000467 0.119605 -0.018852 0.466608 0.395439 -0.062500 1 0 0 0 0 0 4 443859
-0.001981 -0.000467 0.119605 -0.018847 0.466598 0.395427 -0.062500 1 0 0 0 0 0 4 444930
-0.001981 -0.000467 0.119605 -0.018856 0.466588 0.395438 -0.062500 1 0 0 0 0 0 4 445763
-0.001981 -0.000467 0.119605 -0.018852 0.466607 0.395440 -0.062500 1 0 0 0 0 0 4 446871
-0.001981 -0.000467 0.119605 -0.018848 0.466598 0.395427 -0.062500 1 0 0 0 0 0 4 447657
-0.001981 -0.000467 0.119605 -0.018859 0.466600 0.395432 -0.062500 1 0 0 0 0 0 4 448674
-0.001981 -0.000467 0.119605 -0.018840 0.466606 0.395433 -0.062500 1 0 0 0 0 0 4 449588
-0.001981 -0.000467 0.119605 -0.018855 0.466589 0.395439 -0.062500 1 0 0 0 0 0 4 450747
-0.001981 -0.000467 0.119605 -0.018852 0.466607 0.395440 -0.062500 1 0 0 0 0 0 4 451673
-0.001981 -0.000467 0.119605 -0.018847 0.466598 0.395427 -0.062500 1 0 0 0 0 0 4 452814
-0.001981 -0.000467 0.119605 -0.018859 0.466600 0.395432 -0.062500 1 0 0 0 0 0 4 453641
-0.001981 -0.000467 0.119605 -0.018840 0.466606 0.395433 -0.062500 1 0 0 0 0 0 4 454757
-0.001981 -0.000467 0.119605 -0.018855 0.466589 0.395439 -0.062500 1 0 0 0 0 0 4 455658
-0.001981 -0.000467 0.119605 -0.018860 0.466599 0.395433 -0.062500 1 0 0 0 0 0 4 456654
-0.001981 -0.000467 0.119605 -0.018840 0.466606 0.395433 -0.062500 1 0 0 0 0 0 4 457624
-0.001981 -0.000467 0.119605 -0.018858 0.466601 0.395432 -0.062500 1 0 0 0 0 0 4 458643
-0.001981 -0.000467 0.119605 -0.018837 0.466594 0.395440 -0.062500 1 0 0 0 0 0 4 459649
-0.001981 -0.000467 0.119605 -0.018858 0.466599 0.395433 -0.062500 1 0 0 0 0 0 4 460654
-0.001981 -0.000467 0.119605 -0.018860 0.466600 0.395433 -0.062500 1 0 0 0 0 0 4 461623
-0.001981 -0.000467 0.119605 -0.018840 0.466606 0.395433 -0.062500 1 0 0 0 0 0 4 462640
-0.001981 -0.000467 0.119605 -0.018858 0.466601 0.395432 -0.062500 1 0 0 0 0 0 4 463626
-0.001981 -0.000467 0.119605 -0.018845 0.466586 0.395433 -0.062500 1 0 0 0 0 0 4 464628
-0.001981 -0.000467 0.119605 -0.018851 0.466607 0.395439 -0.062500 1 0 0 0 0 0 4 466672
-0.001981 -0.000467 0.119605 -0.018859 0.466601 0.395433 -0.062500 1 0 0 0 0 0 4 467762
-0.001981 -0.000467 0.119605 -0.018840 0.466606 0.395433 -0.062500 1 0 0 0 0 0 4 468639
-0.001981 -0.000467 0.119605 -0.018855 0.466589 0.395439 -0.062500 1 0 0 0 0 0 4 469613
-0.001981 -0.000467 0.119605 -0.018848 0.466596 0.395427 -0.062500 1 0 0 0 0 0 4 470626
-0.001981 -0.000467 0.119605 -0.018851 0.466608 0.395439 -0.062500 1 0 0 0 0 0 4 471631
-0.001981 -0.000467 0.119605 -0.018859 0.466601 0.395433 -0.062500 1 0 0 0 0 0 4 472632
-0.001981 -0.000467 0.119605 -0.018848 0.466597 0.395426 -0.062500 1 0 0 0 0 0 4 473773
-0.001981 -0.000467 0.119605 -0.018848 0.466597 0.395445 -0.062500 1 0 0 0 0 0 4 474766
-0.001981 -0.000467 0.119605 -0.018847 0.466597 0.395427 -0.062500 1 0 0 0 0 0 4 475826
-0.001981 -0.000467 0.119605 -0.018851 0.466608 0.395439 -0.062500 1 0 0 0 0 0 4 476814
-0.001981 -0.000467 0.119605 -0.018859 0.466601 0.395433 -0.062500 1 0 0 0 0 0 4 477830
-0.001981 -0.000467 0.119605 -0.018848 0.466598 0.395426 -0.062500 1 0 0 0 0 0 4 478721
-0.001981 -0.000467 0.119605 -0.018848 0.466597 0.395445 -0.062500 1 0 0 0 0 0 4 479717
-0.001981 -0.000467 0.119605 -0.018847 0.466597 0.395427 -0.062500 1 0 0 0 0 0 4 480637
-0.001981 -0.000467 0.119605 -0.018859 0.466599 0.395432 -0.062500 1 0 0 0 0 0 4 481727
-0.001981 -0.000467 0.119605 -0.018852 0.466609 0.395439 -0.062500 1 0 0 0 0 0 4 482726
-0.001981 -0.000467 0.119605 -0.018844 0.466587 0.395433 -0.062500 1 0 0 0 0 0 4 483714
-0.001981 -0.000467 0.119605 -0.018859 0.466598 0.395432 -0.062500 1 0 0 0 0 0 4 484819
-0.001981 -0.000467 0.119605 -0.018852 0.466608 0.395439 -0.062500 1 0 0 0 0 0 4 485769
-0.001981 -0.000467 0.119605 -0.018848 0.466598 0.395427 -0.062500 1 0 0 0 0 0 4 486598
-0.001981 -0.000467 0.119605 -0.018851 0.466609 0.395439 -0.062500 1 0 0 0 0 0 4 487675
-0.001981 -0.000467 0.119605 -0.018844 0.466587 0.395433 -0.062500 1 0 0 0 0 0 4 488710
-0.001981 -0.000467 0.119605 -0.018859 0.466598 0.395432 -0.062500 1 0 0 0 0 0 4 489652
-0.001981 -0.000467 0.119605 -0.018852 0.466608 0.395439 -0.062500 1 0 0 0 0 0 4 490649
-0.001981 -0.000467 0.119605 -0.018848 0.466598 0.395427 -0.062500 1 0 0 0 0 0 4 491653
-0.001981 -0.000467 0.119605 -0.018856 0.466588 0.395438 -0.062500 1 0 0 0 0 0 4 492647
-0.001981 -0.000467 0.119605 -0.018840 0.466604 0.395434 -0.062500 1 0 0 0 0 0 4 493649
-0.001981 -0.000467 0.119605 -0.018858 0.466600 0.395433 -0.062500 1 0 0 0 0 0 4 494648
-0.001981 -0.000467 0.119605 -0.018852 0.466609 0.395439 -0.062500 1 0 0 0 0 0 4 495654
-0.001981 -0.000467 0.119605 -0.018848 0.466598 0.395427 -0.062500 1 0 0 0 0 0 4 496652
-0.001981 -0.000467 0.119605 -0.018856 0.466588 0.395438 -0.062500 1 0 0 0 0 0 4 497656
-0.001981 -0.000467 0.119605 -0.018840 0.466604 0.395434 -0.062500 1 0 0 0 0 0 4 499249
-0.001981 -0.000467 0.119605 -0.018858 0.466600 0.395433 -0.062500 1 0 0 0 0 0 4 499628
-0.001981 -0.000467 0.119605 -0.018860 0.466600 0.395432 -0.062500 1 0 0 0 0 0 4 500737
-0.001981 -0.000467 0.119605 -0.018837 0.466594 0.395440 -0.062500 1 0 0 0 0 0 4 501667
-0.001981 -0.000467 0.119605 -0.018858 0.466599 0.395433 -0.062500 1 0 0 0 0 0 4 502653
-0.001981 -0.000467 0.119605 -0.018848 0.466597 0.395426 -0.062500 1 0 0 0 0 0 4 503665
-0.001981 -0.000467 0.119605 -0.018851 0.466608 0.395438 -0.062500 1 0 0 0 0 0 4 504655
-0.001981 -0.000467 0.119605 -0.018860 0.466601 0.395433 -0.062500 1 0 0 0 0 0 4 505655
-0.001981 -0.000467 0.119605 -0.018837 0.466594 0.395440 -0.062500 1 0 0 0 0 0 4 506664
-0.001981 -0.000467 0.119605 -0.018858 0.466599 0.395433 -0.062500 1 0 0 0 0 0 4 507851
-0.001981 -0.000467 0.119605 -0.018848 0.466597 0.395426 -0.062500 1 0 0 0 0 0 4 508802
-0.001981 -0.000467 0.119605 -0.018851 0.466608 0.395438 -0.062500 1 0 0 0 0 0 4 509710
-0.001981 -0.000467 0.119605 -0.018860 0.466601 0.395433 -0.062500 1 0 0 0 0 0 4 510874
-0.001981 -0.000467 0.119605 -0.018837 0.466595 0.395440 -0.062500 1 0 0 0 0 0 4 511746
-0.001981 -0.000467 0.119605 -0.018858 0.466599 0.395433 -0.062500 1 0 0 0 0 0 4 512907
-0.001981 -0.000467 0.119605 -0.018848 0.466597 0.395426 -0.062500 1 0 0 0 0 0 4 513651
-0.001981 -0.000467 0.119605 -0.018851 0.466608 0.395438 -0.062500 1 0 0 0 0 0 4 514740
-0.001981 -0.000467 0.119605 -0.018856 0.466589 0.395440 -0.062500 1 0 0 0 0 0 4 515695
-0.001981 -0.000467 0.119605 -0.018848 0.466596 0.395427 -0.062500 1 0 0 0 0 0 4 516740
-0.001981 -0.000467 0.119605 -0.018851 0.466608 0.395439 -0.062500 1 0 0 0 0 0 4 517749
-0.001981 -0.000467 0.119605 -0.018847 0.466598 0.395427 -0.062500 1 0 0 0 0 0 4 518671
-0.001981 -0.000467 0.119605 -0.018851 0.466609 0.395439 -0.062500 1 0 0 0 0 0 4 519607
-0.001981 -0.000467 0.119605 -0.018856 0.466590 0.395440 -0.062500 1 0 0 0 0 0 4 520758
-0.001981 -0.000467 0.119605 -0.018848 0.466596 0.395427 -0.062500 1 0 0 0 0 0 4 521659
-0.001981 -0.000467 0.119605 -0.018851 0.466608 0.395439 -0.062500 1 0 0 0 0 0 4 522635
-0.001981 -0.000467 0.119605 -0.018847 0.466598 0.395427 -0.062500 1 0 0 0 0 0 4 523649
-0.001981 -0.000467 0.119605 -0.018855 0.466588 0.395438 -0.062500 1 0 0 0 0 0 4 524647
-0.001981 -0.000467 0.119605 -0.018852 0.466607 0.395440 -0.062500 1 0 0 0 0 0 4 525655
-0.001981 -0.000467 0.119605 -0.018847 0.466598 0.395427 -0.062500 1 0 0 0 0 0 4 526650
-0.001981 -0.000467 0.119605 -0.018859 0.466600 0.395432 -0.062500 1 0 0 0 0 0 4 527649
-0.001981 -0.000467 0.119605 -0.018853 0.466609 0.395439 -0.062500 1 0 0 0 0 0 4 528649
-0.001981 -0.000467 0.119605 -0.018844 0.466587 0.395433 -0.062500 1 0 0 0 0 0 4 529651
-0.001981 -0.000467 0.119605 -0.018851 0.466607 0.395440 -0.062500 1 0 0 0 0 0 4 530773
-0.001981 -0.000467 0.119605 -0.018847 0.466598 0.395427 -0.062500 1 0 0 0 0 0 4 531601
-0.001981 -0.000467 0.119605 -0.018859 0.466600 0.395432 -0.062500 1 0 0 0 0 0 4 532755
-0.001981 -0.000467 0.119605 -0.018849 0.466597 0.395446 -0.062500 1 0 0 0 0 0 4 533663
-0.001981 -0.000467 0.119605 -0.018847 0.466597 0.395428 -0.062500 1 0 0 0 0 0 4 534659
-0.001981 -0.000467 0.119605 -0.018859 0.466599 0.395432 -0.062500 1 0 0 0 0 0 4 535628
-0.001981 -0.000467 0.119605 -0.018840 0.466606 0.395433 -0.062500 1 0 0 0 0 0 4 536632
-0.001981 -0.000467 0.119605 -0.018858 0.466601 0.395432 -0.062500 1 0 0 0 0 0 4 537631
-0.001981 -0.000467 0.119605 -0.018849 0.466597 0.395446 -0.062500 1 0 0 0 0 0 4 538870
-0.001981 -0.000467 0.119605 -0.018847 0.466597 0.395428 -0.062500 1 0 0 0 0 0 4 539711
-0.001981 -0.000467 0.119605 -0.018859 0.466600 0.395432 -0.062500 1 0 0 0 0 0 4 540884
-0.001981 -0.000467 0.119605 -0.018840 0.466606 0.395433 -0.062500 1 0 0 0 0 0 4 541718
-0.001981 -0.000467 0.119605 -0.018858 0.466601 0.395432 -0.062500 1 0 0 0 0 0 4 542856
-0.001981 -0.000467 0.119605 -0.018857 0.466588 0.395439 -0.062500 1 0 0 0 0 0 4 543710
-0.001981 -0.000467 0.119605 -0.018840 0.466604 0.395434 -0.062500 1 0 0 0 0 0 4 544864
-0.001981 -0.000467 0.119605 -0.018858 0.466600 0.395433 -0.062500 1 0 0 0 0 0 4 545718
-0.001981 -0.000467 0.119605 -0.018840 0.466606 0.395433 -0.062500 1 0 0 0 0 0 4 546636
-0.001981 -0.000467 0.119605 -0.018855 0.466589 0.395439 -0.062500 1 0 0 0 0 0 4 547606
-0.001981 -0.000467 0.119605 -0.018848 0.466596 0.395427 -0.062500 1 0 0 0 0 0 4 548677
-0.001981 -0.000467 0.119605 -0.018851 0.466608 0.395439 -0.062500 1 0 0 0 0 0 4 549662
-0.001981 -0.000467 0.119605 -0.018859 0.466601 0.395433 -0.062500 1 0 0 0 0 0 4 550636
-0.001981 -0.000467 0.119605 -0.018848 0.466597 0.395426 -0.062500 1 0 0 0 0 0 4 551798
-0.001981 -0.000467 0.119605 -0.018848 0.466597 0.395445 -0.062500 1 0 0 0 0 0 4 552878
-0.001981 -0.000467 0.119605 -0.018847 0.466597 0.395427 -0.062500 1 0 0 0 0 0 4 553668
-0.001981 -0.000467 0.119605 -0.018859 0.466599 0.395432 -0.062500 1 0 0 0 0 0 4 554727
-0.001981 -0.000467 0.119605 -0.018852 0.466609 0.395439 -0.062500 1 0 0 0 0 0 4 555673
-0.001981 -0.000467 0.119605 -0.018848 0.466598 0.395427 -0.062500 1 0 0 0 0 0 4 556630
-0.001981 -0.000467 0.119605 -0.018847 0.466597 0.395445 -0.062500 1 0 0 0 0 0 4 557622
-0.001981 -0.000467 0.119605 -0.018847 0.466597 0.395427 -0.062500 1 0 0 0 0 0 4 558622
-0.001981 -0.000467 0.119605 -0.018859 0.466600 0.395432 -0.062500 1 0 0 0 0 0 4 559625
-0.001981 -0.000467 0.119605 -0.018852 0.466609 0.395439 -0.062500 1 0 0 0 0 0 4 560630
-0.001981 -0.000467 0.119605 -0.018844 0.466587 0.395433 -0.062500 1 0 0 0 0 0 4 561627
-0.001981 -0.000467 0.119605 -0.018859 0.466598 0.395432 -0.062500 1 0 0 0 0 0 4 562618
-0.001981 -0.000467 0.119605 -0.018852 0.466608 0.395439 -0.062500 1 0 0 0 0 0 4 563621
-0.001981 -0.000467 0.119605 -0.018848 0.466598 0.395427 -0.062500 1 0 0 0 0 0 4 564650
-0.001981 -0.000467 0.119605 -0.018848 0.466597 0.395445 -0.062500 1 0 0 0 0 0 4 566007
-0.001981 -0.000467 0.119605 -0.018847 0.466597 0.395428 -0.062500 1 0 0 0 0 0 4 566707
-0.001981 -0.000467 0.119605 -0.018859 0.466599 0.395432 -0.062500 1 0 0 0 0 0 4 567639
-0.001981 -0.000467 0.119605 -0.018852 0.466609 0.395439 -0.062500 1 0 0 0 0 0 4 568624
-0.001981 -0.000467 0.119605 -0.018848 0.466598 0.395427 -0.062500 1 0 0 0 0 0 4 569632
-0.001981 -0.000467 0.119605 -0.018856 0.466588 0.395438 -0.062500 1 0 0 0 0 0 4 570629
-0.001981 -0.000467 0.119605 -0.018840 0.466604 0.395434 -0.062500 1 0 0 0 0 0 4 571633
-0.001981 -0.000467 0.119605 -0.018858 0.466600 0.395432 -0.062500 1 0 0 0 0 0 4 572631
-0.001981 -0.000467 0.119605 -0.018852 0.466609 0.395439 -0.062500 1 0 0 0 0 0 4 573666
-0.001981 -0.000467 0.119605 -0.018848 0.466598 0.395427 -0.062500 1 0 0 0 0 0 4 574831
-0.001981 -0.000467 0.119605 -0.018856 0.466588 0.395438 -0.062500 1 0 0 0 0 0 4 575798
-0.001981 -0.000467 0.119605 -0.018840 0.466604 0.395434 -0.062500 1 0 0 0 0 0 4 576654
-0.001981 -0.000467 0.119605 -0.018858 0.466600 0.395433 -0.062500 1 0 0 0 0 0 4 577858
-0.001981 -0.000467 0.119605 -0.018860 0.466600 0.395432 -0.062500 1 0 0 0 0 0 4 578884
-0.001981 -0.000467 0.119605 -0.018837 0.466594 0.395440 -0.062500 1 0 0 0 0 0 4 579716
-0.001981 -0.000467 0.119605 -0.018858 0.466599 0.395433 -0.062500 1 0 0 0 0 0 4 580656
-0.001981 -0.000467 0.119605 -0.018848 0.466597 0.395426 -0.062500 1 0 0 0 0 0 4 581658
-0.001981 -0.000467 0.119605 -0.018851 0.466608 0.395438 -0.062500 1 0 0 0 0 0 4 582657
-0.001981 -0.000467 0.119605 -0.018860 0.466601 0.395433 -0.062500 1 0 0 0 0 0 4 583689
-0.001981 -0.000467 0.119605 -0.018837 0.466594 0.395440 -0.062500 1 0 0 0 0 0 4 584649
-0.001981 -0.000467 0.119605 -0.018858 0.466599 0.395433 -0.062500 1 0 0 0 0 0 4 585569
-0.001981 -0.000467 0.119605 -0.018848 0.466597 0.395426 -0.062500 1 0 0 0 0 0 4 586721
-0.001981 -0.000467 0.119605 -0.018851 0.466608 0.395438 -0.062500 1 0 0 0 0 0 4 587713
-0.001981 -0.000467 0.119605 -0.018859 0.466601 0.395433 -0.062500 1 0 0 0 0 0 4 588567
-0.001981 -0.000467 0.119605 -0.018837 0.466595 0.395440 -0.062500 1 0 0 0 0 0 4 589619
-0.001981 -0.000467 0.119605 -0.018858 0.466599 0.395433 -0.062500 1 0 0 0 0 0 4 590625
-0.001981 -0.000467 0.119605 -0.018848 0.466597 0.395426 -0.062500 1 0 0 0 0 0 4 591626
-0.001981 -0.000467 0.119605 -0.018851 0.466608 0.395438 -0.062500 1 0 0 0 0 0 4 592617
-0.001981 -0.000467 0.119605 -0.018856 0.466589 0.395440 -0.062500 1 0 0 0 0 0 4 593628
-0.001981 -0.000467 0.119605 -0.018848 0.466596 0.395427 -0.062500 1 0 0 0 0 0 4 594624
-0.001981 -0.000467 0.119605 -0.018851 0.466608 0.395439 -0.062500 1 0 0 0 0 0 4 595629
-0.001981 -0.000467 0.119605 -0.018847 0.466598 0.395427 -0.062500 1 0 0 0 0 0 4 596625
[truncated: 51,132,604 more chars]
