# Supplementary material for: Increasing Patient Engagement in Rehabilitation Exercises Using Computer-Based Citizen Science
Source: PLoS One. 2015 Mar 20;10(3):e0117013. doi: 10.1371/journal.pone.0117013 (PMC4368773; doi:10.1371/journal.pone.0117013)
Supplement: S4 Dataset — (ZIP) [file pone.0117013.s004.zip › Dataset_S4/P10/P10_without.dat]

-0.010319 -0.000348 0.170182 2.194022 -1.598475 -4.611298 -0.000000 1 0 23 43 132 192 0 942
-0.010405 -0.000274 0.170403 1.341077 -1.116166 -3.358133 -0.000030 1 0 0 0 0 0 0 1887
-0.010454 -0.000214 0.170521 0.778496 -0.895090 -1.914621 -0.000061 1 0 0 0 0 0 0 2893
-0.010548 -0.000154 0.170746 1.316901 -0.874840 -3.187175 -0.000093 1 0 0 0 0 0 0 3925
-0.010581 -0.000139 0.170875 0.576846 -0.277243 -2.088562 -0.000123 1 0 0 0 0 0 0 4890
-0.010628 -0.000121 0.171079 0.686182 -0.262028 -2.973813 -0.000156 1 0 0 0 0 0 0 5948
-0.010653 -0.000113 0.171204 0.415463 -0.123291 -2.063834 -0.000194 1 0 0 0 0 0 0 7136
-0.010655 -0.000110 0.171443 0.101475 -0.061560 -3.488601 -0.000221 1 0 0 0 0 0 0 8012
-0.010649 -0.000110 0.171554 -0.041870 -0.002486 -1.977777 -0.000255 1 0 0 0 0 0 0 9116
-0.010629 -0.000112 0.171760 -0.222840 0.023124 -3.095471 -0.000286 1 0 0 0 0 0 0 10090
-0.010619 -0.000113 0.171865 -0.113253 0.018485 -1.910265 -0.000317 1 0 0 0 0 0 0 11079
-0.010630 -0.000109 0.171990 0.179621 -0.048760 -2.082267 -0.000346 1 0 0 0 0 0 0 12012
-0.010652 -0.000102 0.172110 0.352218 -0.090988 -2.052622 -0.000382 1 0 0 0 0 0 0 13169
-0.010687 -0.000073 0.172235 0.539828 -0.387296 -2.147761 -0.000408 1 0 0 0 0 0 0 13990
-0.010745 -0.000013 0.172422 0.859052 -0.822277 -2.981740 -0.000441 1 0 0 0 0 0 0 15039
-0.010794 0.000007 0.172513 0.780831 -0.341791 -1.831165 -0.000469 1 0 0 0 0 0 0 15947
-0.010843 0.000043 0.172609 0.782882 -0.498402 -1.819003 -0.000500 1 0 0 0 0 0 0 16946
-0.010891 0.000086 0.172723 0.772797 -0.612258 -2.064196 -0.000535 1 0 0 0 0 0 0 18062
-0.010938 0.000133 0.172843 0.757777 -0.671259 -2.204574 -0.000562 1 0 0 0 0 0 0 18919
-0.010977 0.000161 0.172944 0.664140 -0.431323 -1.987182 -0.000595 1 0 0 0 0 0 0 19995
-0.011012 0.000179 0.173050 0.601421 -0.281467 -2.051422 -0.000626 1 0 0 0 0 0 0 20973
-0.011029 0.000208 0.173163 0.365104 -0.404511 -2.186404 -0.000656 1 0 0 0 0 0 0 21936
-0.011037 0.000242 0.173266 0.238784 -0.488164 -2.086289 -0.000686 1 0 0 0 0 0 0 22899
-0.011026 0.000237 0.173361 -0.025763 0.010942 -1.995978 -0.000717 1 0 0 0 0 0 0 23890
-0.010990 0.000228 0.173458 -0.374444 0.113177 -2.039957 -0.000748 1 0 0 0 0 0 0 24890
-0.010950 0.000239 0.173550 -0.459000 -0.123105 -2.009306 -0.000780 1 0 0 0 0 0 0 25902
-0.010915 0.000222 0.173640 -0.400412 0.202611 -1.992912 -0.000812 1 0 0 0 0 0 0 26916
-0.010853 0.000223 0.173726 -0.740865 0.005879 -1.973691 -0.000842 1 0 0 0 0 0 0 27890
-0.010801 0.000238 0.173799 -0.634082 -0.200336 -1.828652 -0.000874 1 0 0 0 0 0 0 28900
-0.010747 0.000239 0.173872 -0.657880 -0.042663 -1.828153 -0.000905 1 0 0 0 0 0 0 29886
-0.010699 0.000255 0.173938 -0.564837 -0.209207 -1.777966 -0.000936 1 0 0 0 0 0 0 30893
-0.010657 0.000278 0.173989 -0.482156 -0.320807 -1.606045 -0.000989 1 0 0 0 0 0 0 32589
-0.010623 0.000324 0.174053 -0.357813 -0.642486 -1.805373 -0.001035 1 0 0 0 0 0 0 34066
-0.010572 0.000378 0.174108 -0.563508 -0.765906 -1.725338 -0.001062 1 0 0 0 0 0 0 34941
-0.010553 0.000425 0.174141 -0.178910 -0.696390 -1.465272 -0.001092 1 0 0 0 0 0 0 35892
-0.010526 0.000464 0.174163 -0.218595 -0.582003 -1.306229 -0.001124 1 0 0 0 0 0 0 36900
-0.010498 0.000498 0.174179 -0.255999 -0.517431 -1.240078 -0.001154 1 0 0 0 0 0 0 37873
-0.010467 0.000531 0.174192 -0.272725 -0.484895 -1.223891 -0.001186 1 0 0 0 0 0 0 38897
-0.010430 0.000542 0.174196 -0.368692 -0.203564 -1.126333 -0.001217 1 0 0 0 0 0 0 39894
-0.010396 0.000563 0.174204 -0.330511 -0.302022 -1.189002 -0.001249 1 0 0 0 0 0 0 40921
-0.010356 0.000568 0.174205 -0.391641 -0.110310 -1.144929 -0.001289 1 0 0 0 0 0 0 42177
-0.010314 0.000566 0.174203 -0.427139 0.009639 -1.127200 -0.001322 1 0 0 0 0 0 0 43232
-0.010271 0.000560 0.174200 -0.444102 0.071990 -1.125053 -0.001346 1 0 0 0 0 0 0 44000
-0.010227 0.000552 0.174196 -0.449721 0.103373 -1.143179 -0.001379 1 0 0 0 0 0 0 45079
-0.010205 0.000547 0.174195 -0.161828 0.052794 -1.191395 -0.001407 1 0 0 0 0 0 0 45957
-0.010172 0.000540 0.174192 -0.277119 0.087114 -1.201637 -0.001436 1 0 0 0 0 0 0 46901
-0.010156 0.000537 0.174190 -0.068906 0.043789 -1.250220 -0.001469 1 0 0 0 0 0 0 47958
-0.010125 0.000530 0.174187 -0.226910 0.082403 -1.258657 -0.001500 1 0 0 0 0 0 0 48932
-0.010110 0.000526 0.174186 -0.040586 0.041336 -1.303706 -0.001530 1 0 0 0 0 0 0 49900
-0.010089 0.000540 0.174177 -0.099482 -0.189366 -1.245684 -0.001563 1 0 0 0 0 0 0 50952
-0.010078 0.000547 0.174174 0.040479 -0.122324 -1.327374 -0.001602 1 0 0 0 0 0 0 52206
-0.010051 0.000546 0.174169 -0.163857 -0.004238 -1.346526 -0.001623 1 0 0 0 0 0 0 52878
-0.010015 0.000540 0.174165 -0.291033 0.063251 -1.374376 -0.001657 1 0 0 0 0 0 0 53976
-0.009997 0.000537 0.174163 -0.065999 0.031516 -1.431190 -0.001689 1 0 0 0 0 0 0 54994
-0.009966 0.000530 0.174160 -0.213864 0.075343 -1.442221 -0.001718 1 0 0 0 0 0 0 55911
-0.009928 0.000522 0.174156 -0.312232 0.103163 -1.459197 -0.001748 1 0 0 0 0 0 0 56888
-0.009887 0.000513 0.174152 -0.362296 0.117698 -1.481556 -0.001780 1 0 0 0 0 0 0 57898
-0.009844 0.000503 0.174147 -0.386222 0.125120 -1.506638 -0.001812 1 0 0 0 0 0 0 58921
-0.009801 0.000493 0.174143 -0.396908 0.128827 -1.531866 -0.001843 1 0 0 0 0 0 0 59908
-0.009779 0.000488 0.174141 -0.110938 0.064423 -1.588903 -0.001873 1 0 0 0 0 0 0 60892
-0.009746 0.000480 0.174137 -0.227875 0.091789 -1.602324 -0.001905 1 0 0 0 0 0 0 61900
-0.009730 0.000477 0.174136 -0.020924 0.045139 -1.650006 -0.001935 1 0 0 0 0 0 0 62850
-0.009699 0.000470 0.174132 -0.179483 0.082021 -1.660322 -0.001968 1 0 0 0 0 0 0 63908
-0.009684 0.000466 0.174131 0.006609 0.040172 -1.707365 -0.001999 1 0 0 0 0 0 0 64909
-0.009677 0.000464 0.174130 0.127441 0.013122 -1.747111 -0.002031 1 0 0 0 0 0 0 65923
-0.009651 0.000458 0.174127 -0.096089 0.065094 -1.762822 -0.002078 1 0 0 0 0 0 0 67451
-0.009638 0.000455 0.174126 0.052339 0.031542 -1.791382 -0.002092 1 0 0 0 0 0 0 67900
-0.009631 0.000454 0.174125 0.155476 0.008584 -1.831263 -0.002126 1 0 0 0 0 0 0 68981
-0.009606 0.000448 0.174123 -0.079277 0.062838 -1.830343 -0.002156 1 0 0 0 0 0 0 69931
-0.009593 0.000445 0.174121 0.066692 0.030205 -1.873102 -0.002187 1 0 0 0 0 0 0 70916
-0.009587 0.000444 0.174121 0.167241 0.007786 -1.910528 -0.002218 1 0 0 0 0 0 0 71912
-0.009561 0.000438 0.174118 -0.068504 0.062204 -1.910777 -0.002249 1 0 0 0 0 0 0 72913
-0.009549 0.000435 0.174117 0.076967 0.029781 -1.954040 -0.002280 1 0 0 0 0 0 0 73915
-0.009520 0.000428 0.174114 -0.112985 0.073814 -1.959904 -0.002312 1 0 0 0 0 0 0 74934
-0.009506 0.000425 0.174112 0.058159 0.035545 -2.010307 -0.002349 1 0 0 0 0 0 0 76097
-0.009499 0.000424 0.174112 0.170589 0.010319 -2.045161 -0.002375 1 0 0 0 0 0 0 76946
-0.009473 0.000418 0.174109 -0.058293 0.063343 -2.051410 -0.002413 1 0 0 0 0 0 0 78156
-0.009460 0.000415 0.174107 0.089835 0.030123 -2.092553 -0.002441 1 0 0 0 0 0 0 79064
-0.009454 0.000413 0.174107 0.191618 0.007505 -2.129879 -0.002472 1 0 0 0 0 0 0 80047
-0.009451 0.000412 0.174107 0.246255 -0.004464 -2.158684 -0.002499 1 0 0 0 0 0 0 80914
-0.009449 0.000412 0.174106 0.275851 -0.010722 -2.188366 -0.002530 1 0 0 0 0 0 0 81917
-0.009448 0.000412 0.174106 0.292316 -0.013870 -2.215896 -0.002561 1 0 0 0 0 0 0 82890
-0.009448 0.000412 0.174106 0.302811 -0.015617 -2.245749 -0.002595 1 0 0 0 0 0 0 83973
-0.009425 0.000407 0.174104 0.019011 0.049871 -2.238896 -0.002624 1 0 0 0 0 0 0 84913
-0.009414 0.000404 0.174103 0.140032 0.022949 -2.277460 -0.002652 1 0 0 0 0 0 0 85821
-0.009409 0.000403 0.174102 0.228578 0.003419 -2.315748 -0.002686 1 0 0 0 0 0 0 86885
-0.009406 0.000402 0.174102 0.277320 -0.007142 -2.350362 -0.002720 1 0 0 0 0 0 0 87988
-0.009405 0.000402 0.174102 0.303157 -0.012480 -2.376878 -0.002748 1 0 0 0 0 0 0 88884
-0.009404 0.000402 0.174102 0.318050 -0.015241 -2.404919 -0.002779 1 0 0 0 0 0 0 89881
-0.009403 0.000402 0.174102 0.327215 -0.016768 -2.431147 -0.002809 1 0 0 0 0 0 0 90832
-0.009403 0.000402 0.174102 0.333918 -0.017622 -2.459975 -0.002842 1 0 0 0 0 0 0 91889
-0.009403 0.000402 0.174102 0.338956 -0.018134 -2.486923 -0.002873 1 0 0 0 0 0 0 92881
-0.009403 0.000402 0.174102 0.343325 -0.018440 -2.514080 -0.002904 1 0 0 0 0 0 0 93883
-0.009403 0.000402 0.174102 0.347391 -0.018764 -2.541208 -0.002936 1 0 0 0 0 0 0 94885
-0.009403 0.000402 0.174102 0.351248 -0.019002 -2.568354 -0.002967 1 0 0 0 0 0 0 95888
-0.009403 0.000402 0.174102 0.355072 -0.019231 -2.595419 -0.002998 1 0 0 0 0 0 0 96888
-0.009403 0.000402 0.174102 0.358695 -0.019480 -2.621647 -0.003029 1 0 0 0 0 0 0 97858
-0.009403 0.000402 0.174102 0.362507 -0.019692 -2.649481 -0.003061 1 0 0 0 0 0 0 98887
-0.009403 0.000402 0.174102 0.368527 -0.019979 -2.693241 -0.003111 1 0 0 0 0 0 0 100504
-0.009403 0.000402 0.174102 0.369870 -0.020047 -2.703035 -0.003123 1 0 0 0 0 0 0 100866
-0.009403 0.000402 0.174102 0.373890 -0.020305 -2.732637 -0.003157 1 0 0 0 0 0 0 101961
-0.009403 0.000402 0.174102 0.377458 -0.020473 -2.758055 -0.003186 1 0 0 0 0 0 0 102901
-0.009403 0.000402 0.174102 0.381088 -0.020657 -2.784969 -0.003217 1 0 0 0 0 0 0 103895
-0.009403 0.000402 0.174102 0.384794 -0.020907 -2.811929 -0.003248 1 0 0 0 0 0 0 104892
-0.009403 0.000402 0.174102 0.388466 -0.021061 -2.838910 -0.003280 1 0 0 0 0 0 0 105889
-0.009403 0.000402 0.174102 0.392128 -0.021295 -2.865916 -0.003311 1 0 0 0 0 0 0 106888
-0.009403 0.000402 0.174102 0.396097 -0.021434 -2.894431 -0.003344 1 0 0 0 0 0 0 107942
-0.009403 0.000402 0.174102 0.400244 -0.021741 -2.924810 -0.003379 1 0 0 0 0 0 0 109065
-0.009403 0.000402 0.174102 0.403673 -0.021876 -2.950434 -0.003408 1 0 0 0 0 0 0 110012
-0.009403 0.000402 0.174102 0.407801 -0.022154 -2.980103 -0.003443 1 0 0 0 0 0 0 111109
-0.009403 0.000402 0.174102 0.411063 -0.022287 -3.004055 -0.003470 1 0 0 0 0 0 0 111994
-0.009403 0.000402 0.174102 0.415510 -0.022533 -3.036112 -0.003507 1 0 0 0 0 0 0 113180
-0.009403 0.000402 0.174102 0.418437 -0.022723 -3.058136 -0.003533 1 0 0 0 0 0 0 113994
-0.009403 0.000402 0.174102 0.421834 -0.022870 -3.082799 -0.003561 1 0 0 0 0 0 0 114905
-0.009403 0.000402 0.174102 0.425516 -0.023066 -3.109689 -0.003592 1 0 0 0 0 0 0 115899
-0.009403 0.000402 0.174102 0.429583 -0.023296 -3.138959 -0.003626 1 0 0 0 0 0 0 116982
-0.009403 0.000402 0.174102 0.432932 -0.023509 -3.164067 -0.003655 1 0 0 0 0 0 0 117910
-0.009403 0.000402 0.174102 0.436359 -0.023658 -3.188946 -0.003684 1 0 0 0 0 0 0 118829
-0.009403 0.000402 0.174102 0.440500 -0.023879 -3.219191 -0.003719 1 0 0 0 0 0 0 119947
-0.009403 0.000402 0.174102 0.444305 -0.024085 -3.246940 -0.003751 1 0 0 0 0 0 0 120974
-0.009403 0.000402 0.174102 0.447493 -0.024258 -3.270287 -0.003778 1 0 0 0 0 0 0 121836
-0.009403 0.000402 0.174102 0.451289 -0.024513 -3.297869 -0.003810 1 0 0 0 0 0 0 122856
-0.009403 0.000402 0.174102 0.455038 -0.024712 -3.325643 -0.003842 1 0 0 0 0 0 0 123883
-0.009403 0.000402 0.174102 0.458775 -0.024874 -3.352766 -0.003873 1 0 0 0 0 0 0 124885
-0.009403 0.000402 0.174102 0.462404 -0.025077 -3.378818 -0.003903 1 0 0 0 0 0 0 125849
-0.009403 0.000402 0.174102 0.466191 -0.025273 -3.406894 -0.003936 1 0 0 0 0 0 0 126886
-0.009403 0.000402 0.174102 0.469857 -0.025511 -3.433955 -0.003967 1 0 0 0 0 0 0 127887
-0.009411 0.000422 0.174096 0.582225 -0.297926 -3.393362 -0.003998 1 0 0 0 0 0 0 128883
-0.009416 0.000433 0.174094 0.544478 -0.190423 -3.449162 -0.004029 1 0 0 0 0 0 0 129884
-0.009418 0.000438 0.174093 0.517033 -0.112416 -3.495786 -0.004061 1 0 0 0 0 0 0 130884
-0.009419 0.000441 0.174092 0.503826 -0.071088 -3.532645 -0.004092 1 0 0 0 0 0 0 131885
-0.009435 0.000426 0.174086 0.701111 0.151376 -3.508544 -0.004144 1 0 0 0 0 0 0 133551
-0.009443 0.000419 0.174084 0.620195 0.082033 -3.549841 -0.004153 1 0 0 0 0 0 0 133835
-0.009447 0.000416 0.174082 0.564826 0.029135 -3.602577 -0.004188 1 0 0 0 0 0 0 134956
-0.009449 0.000414 0.174082 0.536225 0.000735 -3.639320 -0.004217 1 0 0 0 0 0 0 135901
-0.009428 0.000408 0.174079 0.232232 0.052845 -3.638954 -0.004249 1 0 0 0 0 0 0 136899
-0.009417 0.000405 0.174078 0.343350 0.019175 -3.682147 -0.004280 1 0 0 0 0 0 0 137891
-0.009412 0.000404 0.174077 0.426579 -0.003714 -3.720021 -0.004311 1 0 0 0 0 0 0 138898
-0.009409 0.000403 0.174077 0.472399 -0.015834 -3.752145 -0.004342 1 0 0 0 0 0 0 139890
-0.009423 0.000387 0.174071 0.697233 0.179926 -3.708308 -0.004374 1 0 0 0 0 0 0 140911
-0.009431 0.000379 0.174068 0.634987 0.096796 -3.774221 -0.004413 1 0 0 0 0 0 0 142142
-0.009434 0.000375 0.174067 0.586110 0.037182 -3.818801 -0.004439 1 0 0 0 0 0 0 142978
-0.009429 0.000353 0.174058 0.470651 0.274081 -3.754204 -0.004475 1 0 0 0 0 0 0 144137
-0.009427 0.000341 0.174054 0.497606 0.151952 -3.827086 -0.004501 1 0 0 0 0 0 0 144959
-0.009426 0.000336 0.174052 0.521027 0.066616 -3.892238 -0.004537 1 0 0 0 0 0 0 146134
-0.009440 0.000317 0.174045 0.733421 0.223612 -3.855677 -0.004562 1 0 0 0 0 0 0 146911
-0.009448 0.000308 0.174042 0.664478 0.120875 -3.923282 -0.004594 1 0 0 0 0 0 0 147953
-0.009452 0.000304 0.174041 0.612984 0.051316 -3.974922 -0.004625 1 0 0 0 0 0 0 148931
-0.009447 0.000281 0.174032 0.495309 0.283696 -3.908254 -0.004657 1 0 0 0 0 0 0 149970
-0.009444 0.000269 0.174028 0.521967 0.159028 -3.985370 -0.004687 1 0 0 0 0 0 0 150918
-0.009459 0.000248 0.174020 0.743886 0.274702 -3.969735 -0.004716 1 0 0 0 0 0 0 151844
-0.009444 0.000233 0.174014 0.388603 0.216118 -4.016033 -0.004751 1 0 0 0 0 0 0 152983
-0.009451 0.000209 0.174005 0.655076 0.310832 -4.011001 -0.004781 1 0 0 0 0 0 0 153947
-0.009471 0.000182 0.173996 0.836136 0.371691 -4.017498 -0.004811 1 0 0 0 0 0 0 154888
-0.009458 0.000163 0.173989 0.442907 0.269327 -4.075917 -0.004841 1 0 0 0 0 0 0 155870
-0.009468 0.000138 0.173980 0.689035 0.340494 -4.080541 -0.004873 1 0 0 0 0 0 0 156889
-0.009496 0.000131 0.173964 0.968593 0.116186 -4.024193 -0.004904 1 0 0 0 0 0 0 157857
-0.009504 0.000107 0.173949 0.728441 0.318236 -4.039227 -0.004935 1 0 0 0 0 0 0 158876
-0.009508 0.000095 0.173942 0.663537 0.182331 -4.170578 -0.004967 1 0 0 0 0 0 0 159879
-0.009503 0.000068 0.173930 0.543880 0.360680 -4.149372 -0.004998 1 0 0 0 0 0 0 160882
-0.009516 0.000040 0.173919 0.769697 0.408608 -4.175817 -0.005029 1 0 0 0 0 0 0 161863
-0.009516 0.000004 0.173905 0.621736 0.497234 -4.170993 -0.005060 1 0 0 0 0 0 0 162852
-0.009540 -0.000008 0.173888 0.925010 0.208450 -4.145176 -0.005091 1 0 0 0 0 0 0 163857
-0.009560 -0.000050 0.173866 0.917183 0.574538 -4.100463 -0.005122 1 0 0 0 0 0 0 164833
-0.009564 -0.000092 0.173847 0.701467 0.608976 -4.166388 -0.005156 1 0 0 0 0 0 0 165936
-0.009559 -0.000134 0.173830 0.571936 0.613098 -4.213927 -0.005184 1 0 0 0 0 0 0 166841
-0.009581 -0.000149 0.173811 0.908203 0.273444 -4.219915 -0.005218 1 0 0 0 0 0 0 167927
-0.009600 -0.000193 0.173788 0.917957 0.614294 -4.187472 -0.005247 1 0 0 0 0 0 0 168858
-0.009603 -0.000236 0.173768 0.710492 0.635956 -4.256996 -0.005278 1 0 0 0 0 0 0 169840
-0.009606 -0.000257 0.173746 0.695241 0.359401 -4.242765 -0.005309 1 0 0 0 0 0 0 170834
-0.009617 -0.000304 0.173721 0.789419 0.670269 -4.233968 -0.005341 1 0 0 0 0 0 0 171839
-0.009624 -0.000327 0.173695 0.759401 0.395939 -4.250196 -0.005372 1 0 0 0 0 0 0 172841
-0.009644 -0.000354 0.173664 0.939061 0.419284 -4.198408 -0.005408 1 0 0 0 0 0 0 173989
-0.009663 -0.000404 0.173635 0.943189 0.723378 -4.245190 -0.005440 1 0 0 0 0 0 0 175030
-0.009675 -0.000429 0.173607 0.847441 0.429466 -4.289924 -0.005466 1 0 0 0 0 0 0 175846
-0.009698 -0.000457 0.173575 0.992607 0.441606 -4.257883 -0.005506 1 0 0 0 0 0 0 177136
-0.009704 -0.000492 0.173537 0.793732 0.534438 -4.204013 -0.005531 1 0 0 0 0 0 0 177931
-0.009700 -0.000530 0.173511 0.654445 0.594041 -4.371674 -0.005566 1 0 0 0 0 0 0 179056
-0.009693 -0.000570 0.173477 0.593640 0.624917 -4.294921 -0.005592 1 0 0 0 0 0 0 179887
-0.009707 -0.000605 0.173441 0.862057 0.573153 -4.289623 -0.005622 1 0 0 0 0 0 0 180849
-0.009723 -0.000660 0.173409 0.919836 0.818013 -4.370385 -0.005655 1 0 0 0 0 0 0 181904
-0.009725 -0.000708 0.173372 0.757589 0.764970 -4.325063 -0.005687 1 0 0 0 0 0 0 182925
-0.009721 -0.000753 0.173332 0.659677 0.723329 -4.303886 -0.005716 1 0 0 0 0 0 0 183869
-0.009737 -0.000791 0.173293 0.906137 0.633106 -4.341782 -0.005750 1 0 0 0 0 0 0 184945
-0.009739 -0.000831 0.173252 0.766988 0.653025 -4.342546 -0.005786 1 0 0 0 0 0 0 186084
-0.009736 -0.000872 0.173196 0.686653 0.670220 -4.161561 -0.005811 1 0 0 0 0 0 0 186891
-0.009752 -0.000908 0.173150 0.931369 0.613307 -4.288145 -0.005843 1 0 0 0 0 0 0 187908
-0.009755 -0.000947 0.173105 0.787239 0.650527 -4.344219 -0.005875 1 0 0 0 0 0 0 188933
-0.009767 -0.001003 0.173055 0.888624 0.883153 -4.296764 -0.005903 1 0 0 0 0 0 0 189835
-0.009745 -0.001058 0.173006 0.464343 0.891043 -4.323042 -0.005935 1 0 0 0 0 0 0 190852
-0.009737 -0.001085 0.172955 0.609661 0.538073 -4.316386 -0.005965 1 0 0 0 0 0 0 191831
-0.009743 -0.001136 0.172902 0.810317 0.809849 -4.309129 -0.005998 1 0 0 0 0 0 0 192868
-0.009742 -0.001182 0.172839 0.739794 0.787938 -4.208171 -0.006028 1 0 0 0 0 0 0 193830
-0.009722 -0.001211 0.172779 0.490288 0.558275 -4.241613 -0.006060 1 0 0 0 0 0 0 194851
-0.009700 -0.001268 0.172718 0.432415 0.907321 -4.259475 -0.006090 1 0 0 0 0 0 0 195833
-0.009684 -0.001318 0.172652 0.520685 0.854433 -4.207876 -0.006121 1 0 0 0 0 0 0 196829
-0.009672 -0.001364 0.172583 0.578562 0.807961 -4.185381 -0.006153 1 0 0 0 0 0 0 197832
-0.009662 -0.001409 0.172512 0.610169 0.785498 -4.182214 -0.006184 1 0 0 0 0 0 0 198824
-0.009662 -0.001431 0.172436 0.737617 0.496960 -4.120965 -0.006216 1 0 0 0 0 0 0 199844
-0.009657 -0.001463 0.172362 0.707426 0.606135 -4.178079 -0.006267 1 0 0 0 0 0 0 201479
-0.009656 -0.001480 0.172327 0.753664 0.409521 -4.697870 -0.006278 1 0 0 0 0 0 0 201823
-0.009646 -0.001531 0.172219 0.638203 0.841867 -3.816464 -0.006312 1 0 0 0 0 0 0 202922
-0.009638 -0.001578 0.172116 0.658918 0.840629 -3.790036 -0.006341 1 0 0 0 0 0 0 203843
-0.009608 -0.001629 0.172025 0.365420 0.894849 -3.976266 -0.006372 1 0 0 0 0 0 0 204839
-0.009589 -0.001676 0.171929 0.493749 0.856667 -3.935012 -0.006403 1 0 0 0 0 0 0 205834
-0.009576 -0.001721 0.171829 0.587032 0.834164 -3.907354 -0.006434 1 0 0 0 0 0 0 206836
-0.009528 -0.001755 0.171732 0.135468 0.690847 -3.943821 -0.006466 1 0 0 0 0 0 0 207842
-0.009509 -0.001772 0.171627 0.467665 0.459488 -3.855999 -0.006499 1 0 0 0 0 0 0 208912
-0.009473 -0.001809 0.171519 0.281475 0.685793 -3.843230 -0.006539 1 0 0 0 0 0 0 210181
-0.009445 -0.001869 0.171320 0.370931 1.029513 -2.645084 -0.006561 1 0 0 0 0 0 0 210908
-0.009445 -0.001879 0.171245 0.737715 0.415936 -4.157437 -0.006599 1 0 0 0 0 0 0 212121
-0.009418 -0.001912 0.171135 0.428016 0.648298 -3.870745 -0.006623 1 0 0 0 0 0 0 212893
-0.009400 -0.001950 0.171028 0.525491 0.750119 -3.886464 -0.006657 1 0 0 0 0 0 0 213951
-0.009396 -0.001969 0.170901 0.715898 0.516531 -3.635516 -0.006686 1 0 0 0 0 0 0 214883
-0.009376 -0.001985 0.170776 0.519289 0.447749 -3.654307 -0.006718 1 0 0 0 0 0 0 215907
-0.009339 -0.002021 0.170642 0.286342 0.704505 -3.545682 -0.006750 1 0 0 0 0 0 0 216937
-0.009287 -0.002057 0.170430 0.059837 0.743647 -2.527196 -0.006780 1 0 0 0 0 0 0 217890
-0.009274 -0.002085 0.170326 0.555488 0.645025 -3.825925 -0.006810 1 0 0 0 0 0 0 218855
-0.009240 -0.002127 0.170199 0.329116 0.819191 -3.690840 -0.006843 1 0 0 0 0 0 0 219911
-0.009189 -0.002168 0.169992 0.079516 0.830577 -2.615869 -0.006876 1 0 0 0 0 0 0 220967
-0.009162 -0.002181 0.169861 0.360766 0.465487 -3.519195 -0.006904 1 0 0 0 0 0 0 221870
-0.009120 -0.002215 0.169721 0.208466 0.715021 -3.503287 -0.006935 1 0 0 0 0 0 0 222861
-0.009063 -0.002251 0.169502 -0.015131 0.759614 -2.467175 -0.006966 1 0 0 0 0 0 0 223863
-0.009034 -0.002262 0.169368 0.327553 0.457588 -3.476615 -0.006997 1 0 0 0 0 0 0 224855
-0.008962 -0.002257 0.169137 -0.193416 0.197172 -2.322807 -0.007029 1 0 0 0 0 0 0 225873
-0.008922 -0.002284 0.169006 0.161287 0.603142 -3.505212 -0.007060 1 0 0 0 0 0 0 226854
-0.008865 -0.002313 0.168765 -0.027933 0.684758 -2.197048 -0.007092 1 0 0 0 0 0 0 227871
-0.008835 -0.002324 0.168624 0.309028 0.447798 -3.385647 -0.007122 1 0 0 0 0 0 0 228849
-0.008785 -0.002342 0.168376 0.080320 0.516737 -2.090181 -0.007154 1 0 0 0 0 0 0 229875
-0.008756 -0.002351 0.168233 0.328834 0.409230 -3.346444 -0.007185 1 0 0 0 0 0 0 230858
-0.008683 -0.002342 0.167967 -0.220941 0.174240 -1.854513 -0.007217 1 0 0 0 0 0 0 231876
-0.008650 -0.002347 0.167820 0.241749 0.320155 -3.282738 -0.007263 1 0 0 0 0 0 0 233356
-0.008574 -0.002334 0.167472 -0.274503 0.118148 -0.778329 -0.007280 1 0 0 0 0 0 0 233901
-0.008540 -0.002339 0.167365 0.229618 0.314086 -3.674061 -0.007312 1 0 0 0 0 0 0 234935
-0.008450 -0.002360 0.167101 -0.477652 0.553625 -1.913115 -0.007342 1 0 0 0 0 0 0 235889
-0.008421 -0.002346 0.166946 0.256943 0.132488 -3.157364 -0.007373 1 0 0 0 0 0 0 236866
-0.008334 -0.002355 0.166673 -0.429752 0.372410 -1.749589 -0.007404 1 0 0 0 0 0 0 237884
-0.008281 -0.002366 0.166426 -0.051257 0.435635 -1.931847 -0.007435 1 0 0 0 0 0 0 238874
-0.008234 -0.002357 0.166267 0.051091 0.176948 -3.094126 -0.007466 1 0 0 0 0 0 0 239862
-0.008109 -0.002343 0.165973 -0.960430 0.092524 -1.451657 -0.007499 1 0 0 0 0 0 0 240918
-0.008059 -0.002315 0.165708 -0.094266 -0.105840 -1.667435 -0.007535 1 0 0 0 0 0 0 242063
-0.007955 -0.002300 0.165435 -0.715423 0.051734 -1.567315 -0.007564 1 0 0 0 0 0 0 242974
-0.007873 -0.002281 0.165193 -0.494444 -0.001564 -1.951564 -0.007595 1 0 0 0 0 0 0 243982
-0.007819 -0.002284 0.164945 -0.107782 0.298141 -1.903726 -0.007628 1 0 0 0 0 0 0 245040
-0.007749 -0.002269 0.164678 -0.294403 0.076771 -1.645084 -0.007658 1 0 0 0 0 0 0 246000
-0.007697 -0.002255 0.164509 -0.069998 0.074531 -2.902998 -0.007691 1 0 0 0 0 0 0 247059
-0.007626 -0.002253 0.164169 -0.310147 0.233434 -0.763833 -0.007717 1 0 0 0 0 0 0 247875
-0.007599 -0.002235 0.164012 0.241574 0.048263 -2.955326 -0.007747 1 0 0 0 0 0 0 248855
-0.007521 -0.002206 0.163689 -0.365220 -0.130650 -0.980621 -0.007781 1 0 0 0 0 0 0 249923
-0.007409 -0.002191 0.163421 -0.888181 0.039014 -1.502845 -0.007810 1 0 0 0 0 0 0 250859
-0.007349 -0.002177 0.163248 -0.257333 0.065243 -2.790394 -0.007847 1 0 0 0 0 0 0 252055
-0.007247 -0.002149 0.162881 -0.764627 -0.107128 -0.362412 -0.007873 1 0 0 0 0 0 0 252886
-0.007190 -0.002134 0.162713 -0.223269 0.025823 -2.708901 -0.007903 1 0 0 0 0 0 0 253849
-0.007125 -0.002096 0.162382 -0.280176 -0.243385 -0.818724 -0.007937 1 0 0 0 0 0 0 254926
-0.007050 -0.002070 0.162086 -0.423482 -0.127899 -1.053557 -0.007965 1 0 0 0 0 0 0 255830
-0.006981 -0.002037 0.161913 -0.371125 -0.205594 -2.683509 -0.007996 1 0 0 0 0 0 0 256808
-0.006894 -0.002021 0.161586 -0.597507 0.001718 -0.825675 -0.008026 1 0 0 0 0 0 0 257787
-0.006790 -0.001975 0.161299 -0.865120 -0.371479 -1.136810 -0.008058 1 0 0 0 0 0 0 258813
-0.006728 -0.001971 0.161024 -0.344215 0.145882 -1.318064 -0.008090 1 0 0 0 0 0 0 259817
-0.006652 -0.001953 0.160732 -0.481332 0.003897 -1.099585 -0.008120 1 0 0 0 0 0 0 260788
-0.006597 -0.001938 0.160547 -0.218292 0.031236 -2.468358 -0.008152 1 0 0 0 0 0 0 261802
-0.006509 -0.001876 0.160210 -0.636800 -0.583073 -0.592865 -0.008184 1 0 0 0 0 0 0 262818
-0.006415 -0.001877 0.159912 -0.760410 0.178194 -0.913939 -0.008215 1 0 0 0 0 0 0 263817
-0.006343 -0.001826 0.159632 -0.499994 -0.428041 -1.148961 -0.008246 1 0 0 0 0 0 0 264818
-0.006299 -0.001787 0.159341 -0.106979 -0.336918 -1.023699 -0.008277 1 0 0 0 0 0 0 265812
-0.006250 -0.001768 0.159153 -0.148316 -0.064962 -2.335580 -0.008311 1 0 0 0 0 0 0 266899
-0.006152 -0.001737 0.158786 -0.782829 -0.204773 -0.127450 -0.008341 1 0 0 0 0 0 0 267844
-0.006118 -0.001714 0.158592 -0.027449 -0.112050 -2.140469 -0.008374 1 0 0 0 0 0 0 268905
-0.006032 -0.001679 0.158220 -0.633310 -0.256452 -0.000114 -0.008403 1 0 0 0 0 0 0 269846
-0.005960 -0.001645 0.158026 -0.518156 -0.274191 -2.096870 -0.008434 1 0 0 0 0 0 0 270827
-0.005847 -0.001602 0.157684 -1.059552 -0.389953 -0.356987 -0.008465 1 0 0 0 0 0 0 271820
-0.005792 -0.001565 0.157375 -0.347064 -0.326965 -0.577957 -0.008497 1 0 0 0 0 0 0 272833
-0.005741 -0.001547 0.157178 -0.247867 -0.081979 -2.065189 -0.008527 1 0 0 0 0 0 0 273809
-0.005642 -0.001516 0.156832 -0.857713 -0.223208 -0.246848 -0.008565 1 0 0 0 0 0 0 275032
-0.005567 -0.001457 0.156498 -0.622616 -0.612406 -0.197041 -0.008595 1 0 0 0 0 0 0 275976
-0.005505 -0.001457 0.156303 -0.438939 0.125773 -1.999740 -0.008623 1 0 0 0 0 0 0 276892
-0.005410 -0.001407 0.155978 -0.853126 -0.466534 -0.453023 -0.008659 1 0 0 0 0 0 0 278041
-0.005324 -0.001377 0.155656 -0.785880 -0.270067 -0.313155 -0.008687 1 0 0 0 0 0 0 278940
-0.005291 -0.001354 0.155483 -0.088313 -0.151466 -2.241086 -0.008722 1 0 0 0 0 0 0 280032
-0.005205 -0.001319 0.155113 -0.726634 -0.300442 0.168838 -0.008747 1 0 0 0 0 0 0 280837
-0.005166 -0.001318 0.154941 -0.186359 0.126566 -2.164249 -0.008780 1 0 0 0 0 0 0 281891
-0.005121 -0.001258 0.154601 -0.200708 -0.608817 -0.189912 -0.008808 1 0 0 0 0 0 0 282808
-0.005072 -0.001236 0.154418 -0.269801 -0.188786 -2.010468 -0.008840 1 0 0 0 0 0 0 283833
-0.004974 -0.001203 0.154071 -0.916685 -0.304966 -0.049226 -0.008874 1 0 0 0 0 0 0 284920
-0.004916 -0.001185 0.153861 -0.483655 -0.110577 -1.618196 -0.008905 1 0 0 0 0 0 0 285908
-0.004847 -0.001146 0.153508 -0.580279 -0.369288 0.129763 -0.008935 1 0 0 0 0 0 0 286852
-0.004793 -0.001128 0.153320 -0.389572 -0.130516 -1.847861 -0.008969 1 0 0 0 0 0 0 287935
-0.004704 -0.001063 0.152956 -0.857214 -0.715596 0.275306 -0.008997 1 0 0 0 0 0 0 288833
-0.004647 -0.001040 0.152766 -0.477749 -0.230510 -1.759135 -0.009027 1 0 0 0 0 0 0 289815
-0.004579 -0.000998 0.152422 -0.596081 -0.446027 0.076534 -0.009059 1 0 0 0 0 0 0 290846
-0.004526 -0.000979 0.152233 -0.419282 -0.163226 -1.756274 -0.009089 1 0 0 0 0 0 0 291805
-0.004460 -0.000939 0.151888 -0.570569 -0.410287 0.123490 -0.009122 1 0 0 0 0 0 0 292834
-0.004408 -0.000921 0.151698 -0.424027 -0.160196 -1.696614 -0.009153 1 0 0 0 0 0 0 293824
-0.004319 -0.000857 0.151364 -0.886322 -0.737349 0.024517 -0.009184 1 0 0 0 0 0 0 294844
-0.004278 -0.000851 0.151166 -0.319395 -0.038912 -1.549087 -0.009214 1 0 0 0 0 0 0 295806
-0.004234 -0.000788 0.150836 -0.318178 -0.716711 0.027619 -0.009246 1 0 0 0 0 0 0 296821
-0.004184 -0.000766 0.150646 -0.380051 -0.259004 -1.622106 -0.009278 1 0 0 0 0 0 0 297832
-0.004111 -0.000757 0.150309 -0.706629 -0.040773 0.159095 -0.009309 1 0 0 0 0 0 0 298844
-0.004064 -0.000721 0.150109 -0.402627 -0.367333 -1.429610 -0.009344 1 0 0 0 0 0 0 299942
-0.003993 -0.000703 0.149765 -0.697037 -0.185076 0.316591 -0.009376 1 0 0 0 0 0 0 300987
-0.003947 -0.000666 0.149562 -0.410328 -0.408466 -1.343105 -0.009409 1 0 0 0 0 0 0 302023
-0.003853 -0.000621 0.149229 -1.011442 -0.535351 0.229908 -0.009434 1 0 0 0 0 0 0 302839
-0.003835 -0.000613 0.149060 -0.083047 -0.072337 -1.740497 -0.009466 1 0 0 0 0 0 0 303866
-0.003785 -0.000598 0.148837 -0.420320 -0.129214 -1.216471 -0.009497 1 0 0 0 0 0 0 304832
-0.003733 -0.000528 0.148489 -0.477562 -0.843609 0.496886 -0.009528 1 0 0 0 0 0 0 305824
-0.003699 -0.000522 0.148310 -0.252703 -0.098156 -1.512379 -0.009559 1 0 0 0 0 0 0 306843
-0.003625 -0.000467 0.147975 -0.769981 -0.656415 0.338580 -0.009591 1 0 0 0 0 0 0 307846
-0.003587 -0.000463 0.147797 -0.344810 -0.055257 -1.498156 -0.009631 1 0 0 0 0 0 0 309145
-0.003498 -0.000443 0.147400 -0.988272 -0.208881 1.201340 -0.009656 1 0 0 0 0 0 0 309921
-0.003466 -0.000422 0.147231 -0.310702 -0.222811 -1.477819 -0.009691 1 0 0 0 0 0 0 311057
-0.003416 -0.000379 0.146996 -0.489335 -0.533048 -0.865363 -0.009716 1 0 0 0 0 0 0 311856
-0.003373 -0.000341 0.146777 -0.403579 -0.501782 -0.997970 -0.009747 1 0 0 0 0 0 0 312840
-0.003328 -0.000327 0.146547 -0.445790 -0.185803 -0.845995 -0.009778 1 0 0 0 0 0 0 313822
-0.003236 -0.000300 0.146193 -1.068871 -0.328404 0.820035 -0.009811 1 0 0 0 0 0 0 314901
-0.003202 -0.000279 0.146000 -0.371087 -0.268853 -1.099115 -0.009839 1 0 0 0 0 0 0 315799
-0.003168 -0.000252 0.145771 -0.322617 -0.344982 -0.791190 -0.009872 1 0 0 0 0 0 0 316844
-0.003084 -0.000215 0.145417 -0.969667 -0.483645 0.907327 -0.009909 1 0 0 0 0 0 0 318041
-0.003045 -0.000214 0.145205 -0.459077 -0.033305 -0.766611 -0.009938 1 0 0 0 0 0 0 318952
-0.002992 -0.000180 0.144977 -0.587243 -0.411266 -0.689585 -0.009964 1 0 0 0 0 0 0 319801
-0.002949 -0.000147 0.144759 -0.482034 -0.448939 -0.798387 -0.009998 1 0 0 0 0 0 0 320864
-0.002910 -0.000114 0.144518 -0.425866 -0.455767 -0.483969 -0.010030 1 0 0 0 0 0 0 321908
-0.002866 -0.000103 0.144277 -0.483135 -0.176791 -0.423167 -0.010059 1 0 0 0 0 0 0 322828
-0.002810 -0.000071 0.143925 -0.664768 -0.432207 1.054711 -0.010091 1 0 0 0 0 0 0 323843
-0.002761 -0.000054 0.143749 -0.591336 -0.249817 -1.065305 -0.010122 1 0 0 0 0 0 0 324833
-0.002719 -0.000030 0.143523 -0.503892 -0.339884 -0.611041 -0.010153 1 0 0 0 0 0 0 325836
-0.002674 -0.000022 0.143287 -0.537364 -0.122968 -0.402723 -0.010184 1 0 0 0 0 0 0 326826
-0.002619 0.000013 0.143047 -0.676091 -0.480762 -0.302021 -0.010215 1 0 0 0 0 0 0 327832
-0.002575 0.000047 0.142822 -0.553808 -0.497119 -0.478449 -0.010247 1 0 0 0 0 0 0 328832
-0.002529 0.000059 0.142586 -0.571712 -0.211420 -0.314298 -0.010278 1 0 0 0 0 0 0 329838
-0.002471 0.000092 0.142236 -0.741837 -0.461500 1.224493 -0.010310 1 0 0 0 0 0 0 330848
-0.002445 0.000113 0.142067 -0.353631 -0.342495 -0.964186 -0.010340 1 0 0 0 0 0 0 331833
-0.002399 0.000156 0.141852 -0.573572 -0.613887 -0.563034 -0.010374 1 0 0 0 0 0 0 332920
-0.002352 0.000172 0.141618 -0.611113 -0.296407 -0.255608 -0.010407 1 0 0 0 0 0 0 333958
-0.002319 0.000217 0.141386 -0.446426 -0.648698 -0.217597 -0.010438 1 0 0 0 0 0 0 334973
-0.002279 0.000234 0.141145 -0.524487 -0.323813 -0.073222 -0.010464 1 0 0 0 0 0 0 335796
-0.002243 0.000259 0.140947 -0.480512 -0.389580 -0.601453 -0.010497 1 0 0 0 0 0 0 336845
-0.002208 0.000287 0.140710 -0.473290 -0.446141 -0.112201 -0.010528 1 0 0 0 0 0 0 337840
-0.002174 0.000316 0.140485 -0.461388 -0.479105 -0.201186 -0.010559 1 0 0 0 0 0 0 338831
-0.002135 0.000326 0.140275 -0.541392 -0.221881 -0.375256 -0.010590 1 0 0 0 0 0 0 339818
-0.002099 0.000346 0.140060 -0.510649 -0.341623 -0.315084 -0.010622 1 0 0 0 0 0 0 340849
-0.002063 0.000372 0.139816 -0.498052 -0.427140 0.112120 -0.010657 1 0 0 0 0 0 0 341980
-0.002030 0.000401 0.139587 -0.483649 -0.475276 -0.034059 -0.010691 1 0 0 0 0 0 0 343064
-0.001990 0.000410 0.139347 -0.569993 -0.225970 0.142656 -0.010723 1 0 0 0 0 0 0 344077
-0.001954 0.000430 0.139120 -0.533554 -0.349391 0.009101 -0.010749 1 0 0 0 0 0 0 344895
-0.001920 0.000455 0.138927 -0.503397 -0.438743 -0.426323 -0.010785 1 0 0 0 0 0 0 346049
-0.001880 0.000463 0.138699 -0.589683 -0.211641 0.008438 -0.010811 1 0 0 0 0 0 0 346896
-0.001845 0.000482 0.138505 -0.545592 -0.347016 -0.369969 -0.010839 1 0 0 0 0 0 0 347782
-0.001826 0.000491 0.138315 -0.325610 -0.233249 -0.432260 -0.010878 1 0 0 0 0 0 0 349046
-0.001793 0.000490 0.138088 -0.487528 -0.090484 0.070449 -0.010904 1 0 0 0 0 0 0 349859
-0.001768 0.000526 0.137885 -0.417104 -0.558028 -0.162980 -0.010933 1 0 0 0 0 0 0 350796
-0.001754 0.000544 0.137691 -0.258398 -0.370180 -0.283805 -0.010970 1 0 0 0 0 0 0 351994
-0.001731 0.000568 0.137452 -0.375698 -0.437973 0.315757 -0.011005 1 0 0 0 0 0 0 353101
-0.001703 0.000595 0.137225 -0.445528 -0.492077 0.254704 -0.011029 1 0 0 0 0 0 0 353866
-0.001689 0.000608 0.137050 -0.277528 -0.320400 -0.417920 -0.011060 1 0 0 0 0 0 0 354871
-0.001666 0.000630 0.136847 -0.384578 -0.416597 -0.093953 -0.011093 1 0 0 0 0 0 0 355919
-0.001653 0.000640 0.136653 -0.257413 -0.281174 -0.145649 -0.011120 1 0 0 0 0 0 0 356795
-0.001631 0.000661 0.136471 -0.369681 -0.401220 -0.299134 -0.011152 1 0 0 0 0 0 0 357792
-0.001619 0.000671 0.136285 -0.253831 -0.275921 -0.226900 -0.011183 1 0 0 0 0 0 0 358805
-0.001597 0.000691 0.136077 -0.377919 -0.398317 0.085207 -0.011213 1 0 0 0 0 0 0 359765
-0.001571 0.000716 0.135890 -0.451996 -0.482674 -0.135154 -0.011245 1 0 0 0 0 0 0 360788
-0.001563 0.000748 0.135692 -0.221443 -0.591720 0.024697 -0.011277 1 0 0 0 0 0 0 361801
-0.001536 0.000759 0.135489 -0.437718 -0.322452 0.118393 -0.011308 1 0 0 0 0 0 0 362804
-0.001523 0.000764 0.135294 -0.302878 -0.220936 0.050999 -0.011339 1 0 0 0 0 0 0 363798
-0.001500 0.000781 0.135112 -0.403703 -0.378001 -0.100467 -0.011371 1 0 0 0 0 0 0 364808
-0.001488 0.000790 0.134925 -0.282744 -0.274565 -0.024685 -0.011402 1 0 0 0 0 0 0 365806
-0.001481 0.000793 0.134736 -0.205334 -0.205072 0.033537 -0.011433 1 0 0 0 0 0 0 366806
-0.001462 0.000810 0.134556 -0.356268 -0.372998 -0.063736 -0.011494 1 0 0 0 0 0 0 368765
-0.001455 0.000851 0.134162 -0.221443 -0.718737 2.765993 -0.011530 1 0 0 0 0 0 0 369910
-0.001432 0.000853 0.133993 -0.416738 -0.232475 0.147444 -0.011559 1 0 0 0 0 0 0 370824
-0.001426 0.000873 0.133830 -0.216169 -0.435146 -0.170343 -0.011589 1 0 0 0 0 0 0 371792
-0.001421 0.000883 0.133649 -0.171800 -0.315756 0.047772 -0.011621 1 0 0 0 0 0 0 372817
-0.001419 0.000887 0.133492 -0.148227 -0.238258 -0.212543 -0.011652 1 0 0 0 0 0 0 373811
-0.001402 0.000904 0.133324 -0.333714 -0.396146 -0.071709 -0.011684 1 0 0 0 0 0 0 374818
-0.001408 0.000897 0.133161 -0.062900 -0.096152 -0.108798 -0.011715 1 0 0 0 0 0 0 375827
-0.001395 0.000908 0.132990 -0.274517 -0.307134 0.010183 -0.011752 1 0 0 0 0 0 0 377016
-0.001373 0.000928 0.132817 -0.416443 -0.450727 0.083820 -0.011786 1 0 0 0 0 0 0 378100
-0.001376 0.000923 0.132652 -0.109550 -0.128825 0.002181 -0.011808 1 0 0 0 0 0 0 378814
-0.001363 0.000935 0.132511 -0.294497 -0.329568 -0.292127 -0.011841 1 0 0 0 0 0 0 379849
-0.001349 0.000920 0.132378 -0.314452 -0.004283 -0.420842 -0.011870 1 0 0 0 0 0 0 380789
-0.001342 0.000913 0.132239 -0.240603 -0.058004 -0.324594 -0.011904 1 0 0 0 0 0 0 381864
-0.001323 0.000923 0.132077 -0.389168 -0.303857 0.002439 -0.011933 1 0 0 0 0 0 0 382787
-0.001313 0.000928 0.131926 -0.289052 -0.254472 -0.094493 -0.011965 1 0 0 0 0 0 0 383807
-0.001307 0.000930 0.131780 -0.222785 -0.212463 -0.140542 -0.011999 1 0 0 0 0 0 0 384922
-0.001318 0.000916 0.131625 -0.001308 0.010510 -0.012606 -0.012032 1 0 0 0 0 0 0 385958
-0.001328 0.000928 0.131467 0.020967 -0.316599 0.068516 -0.012058 1 0 0 0 0 0 0 386791
-0.001313 0.000929 0.131338 -0.318503 -0.206475 -0.291627 -0.012092 1 0 0 0 0 0 0 387888
-0.001310 0.000948 0.131189 -0.185703 -0.442463 -0.047046 -0.012123 1 0 0 0 0 0 0 388873
-0.001308 0.000958 0.131043 -0.165096 -0.333416 -0.040409 -0.012152 1 0 0 0 0 0 0 389808
-0.001307 0.000962 0.130899 -0.159878 -0.256430 -0.033445 -0.012183 1 0 0 0 0 0 0 390811
-0.001305 0.000964 0.130754 -0.158123 -0.215882 -0.017206 -0.012214 1 0 0 0 0 0 0 391805
-0.001310 0.000983 0.130600 -0.080374 -0.454153 0.140958 -0.012246 1 0 0 0 0 0 0 392808
-0.001311 0.000993 0.130452 -0.109992 -0.343836 0.092333 -0.012277 1 0 0 0 0 0 0 393807
-0.001331 0.001002 0.130316 0.136626 -0.329482 -0.051319 -0.012307 1 0 0 0 0 0 0 394774
-0.001361 0.001011 0.130185 0.287809 -0.326792 -0.105312 -0.012339 1 0 0 0 0 0 0 395805
-0.001375 0.001014 0.130045 0.100136 -0.263103 0.015279 -0.012371 1 0 0 0 0 0 0 396806
-0.001381 0.001016 0.129903 -0.019585 -0.225526 0.087402 -0.012402 1 0 0 0 0 0 0 397805
-0.001378 0.000997 0.129770 -0.158626 0.050411 -0.007889 -0.012433 1 0 0 0 0 0 0 398812
-0.001382 0.001006 0.129650 -0.078073 -0.300581 -0.168731 -0.012468 1 0 0 0 0 0 0 399922
-0.001397 0.000995 0.129504 0.078543 -0.068999 0.169095 -0.012495 1 0 0 0 0 0 0 400774
-0.001410 0.001009 0.129379 0.070261 -0.369474 -0.050836 -0.012530 1 0 0 0 0 0 0 401915
-0.001415 0.001016 0.129242 -0.025988 -0.302868 0.109138 -0.012559 1 0 0 0 0 0 0 402827
-0.001411 0.000999 0.129111 -0.158929 0.006988 0.067114 -0.012590 1 0 0 0 0 0 0 403814
-0.001395 0.001005 0.128981 -0.342907 -0.259652 0.057650 -0.012621 1 0 0 0 0 0 0 404812
-0.001406 0.001012 0.128852 0.000904 -0.303807 0.073203 -0.012652 1 0 0 0 0 0 0 405815
-0.001391 0.001010 0.128734 -0.306799 -0.196041 -0.051559 -0.012684 1 0 0 0 0 0 0 406815
-0.001382 0.001009 0.128599 -0.253123 -0.187034 0.173781 -0.012722 1 0 0 0 0 0 0 408048
-0.001377 0.001008 0.128459 -0.204753 -0.187667 0.298796 -0.012749 1 0 0 0 0 0 0 408912
-0.001388 0.000992 0.128336 0.011069 0.002285 0.093632 -0.012785 1 0 0 0 0 0 0 410077
-0.001379 0.000999 0.128209 -0.233416 -0.267496 0.138987 -0.012812 1 0 0 0 0 0 0 410913
-0.001388 0.000987 0.128092 -0.021071 -0.054944 0.046169 -0.012847 1 0 0 0 0 0 0 412042
-0.001392 0.000980 0.127957 -0.069345 -0.102337 0.282459 -0.012874 1 0 0 0 0 0 0 412903
-0.001393 0.000977 0.127847 -0.101351 -0.146453 0.005214 -0.012904 1 0 0 0 0 0 0 413870
-0.001399 0.000994 0.127735 -0.044596 -0.422787 0.016994 -0.012933 1 0 0 0 0 0 0 414793
-0.001382 0.000997 0.127623 -0.347413 -0.273900 0.033865 -0.012967 1 0 0 0 0 0 0 415880
-0.001392 0.001003 0.127500 -0.014400 -0.291088 0.198382 -0.012996 1 0 0 0 0 0 0 416827
-0.001377 0.001001 0.127385 -0.316443 -0.189496 0.141471 -0.013029 1 0 0 0 0 0 0 417866
-0.001388 0.001004 0.127260 0.001893 -0.247515 0.265950 -0.013063 1 0 0 0 0 0 0 418950
-0.001373 0.001001 0.127144 -0.308253 -0.168070 0.193560 -0.013094 1 0 0 0 0 0 0 419950
-0.001371 0.001018 0.127030 -0.176101 -0.430718 0.177275 -0.013120 1 0 0 0 0 0 0 420776
-0.001384 0.001011 0.126917 0.025127 -0.150082 0.179689 -0.013155 1 0 0 0 0 0 0 421886
-0.001369 0.001003 0.126805 -0.302124 -0.097771 0.187666 -0.013184 1 0 0 0 0 0 0 422830
-0.001362 0.000998 0.126703 -0.249610 -0.142036 0.072426 -0.013215 1 0 0 0 0 0 0 423817
-0.001371 0.000981 0.126594 -0.022206 0.022335 0.165243 -0.013246 1 0 0 0 0 0 0 424811
-0.001361 0.000987 0.126472 -0.253734 -0.256648 0.358420 -0.013277 1 0 0 0 0 0 0 425808
-0.001356 0.000989 0.126367 -0.218505 -0.246482 0.187154 -0.013308 1 0 0 0 0 0 0 426803
-0.001353 0.000990 0.126268 -0.187179 -0.226014 0.111342 -0.013339 1 0 0 0 0 0 0 427805
-0.001370 0.000994 0.126149 0.083513 -0.271750 0.369553 -0.013371 1 0 0 0 0 0 0 428809
-0.001358 0.000992 0.126035 -0.266630 -0.182337 0.359253 -0.013402 1 0 0 0 0 0 0 429812
-0.001352 0.000990 0.125932 -0.232997 -0.187610 0.226512 -0.013433 1 0 0 0 0 0 0 430785
-0.001349 0.000989 0.125833 -0.196465 -0.194916 0.176128 -0.013464 1 0 0 0 0 0 0 431786
-0.001352 0.001007 0.125726 -0.102706 -0.448305 0.308529 -0.013495 1 0 0 0 0 0 0 432783
-0.001353 0.001015 0.125625 -0.121161 -0.354418 0.242795 -0.013530 1 0 0 0 0 0 0 433911
-0.001347 0.001000 0.125507 -0.218172 -0.031855 0.486829 -0.013558 1 0 0 0 0 0 0 434786
-0.001363 0.000997 0.125413 0.064574 -0.156078 0.215911 -0.013592 1 0 0 0 0 0 0 435872
-0.001351 0.000990 0.125307 -0.278283 -0.123016 0.354419 -0.013621 1 0 0 0 0 0 0 436799
-0.001345 0.000986 0.125208 -0.241475 -0.158466 0.308894 -0.013651 1 0 0 0 0 0 0 437764
-0.001341 0.000984 0.125110 -0.203017 -0.181274 0.293665 -0.013683 1 0 0 0 0 0 0 438786
-0.001339 0.000983 0.125013 -0.182224 -0.193179 0.299113 -0.013714 1 0 0 0 0 0 0 439783
-0.001337 0.000982 0.124917 -0.172019 -0.199306 0.312945 -0.013745 1 0 0 0 0 0 0 440788
-0.001335 0.000981 0.124820 -0.167223 -0.202539 0.329805 -0.013778 1 0 0 0 0 0 0 441846
-0.001348 0.000965 0.124714 0.012791 -0.013914 0.484744 -0.013816 1 0 0 0 0 0 0 443056
-0.001359 0.000976 0.124603 0.018715 -0.336318 0.571819 -0.013848 1 0 0 0 0 0 0 444069
-0.001364 0.000981 0.124502 -0.058945 -0.295279 0.478804 -0.013872 1 0 0 0 0 0 0 444856
-0.001380 0.000969 0.124424 0.077707 -0.069103 0.171097 -0.013908 1 0 0 0 0 0 0 446013
-0.001387 0.000963 0.124334 -0.020059 -0.117467 0.314241 -0.013935 1 0 0 0 0 0 0 446875
-0.001390 0.000959 0.124241 -0.084898 -0.158353 0.401750 -0.013963 1 0 0 0 0 0 0 447763
-0.001391 0.000957 0.124145 -0.118839 -0.180771 0.447745 -0.013994 1 0 0 0 0 0 0 448750
-0.001405 0.000942 0.124070 0.047859 -0.007453 0.203928 -0.014028 1 0 0 0 0 0 0 449836
-0.001392 0.000929 0.123971 -0.290318 -0.022904 0.503109 -0.014060 1 0 0 0 0 0 0 450851
-0.001385 0.000922 0.123874 -0.246792 -0.102219 0.529498 -0.014095 1 0 0 0 0 0 0 451974
-0.001381 0.000919 0.123777 -0.204180 -0.148935 0.542642 -0.014123 1 0 0 0 0 0 0 452868
-0.001384 0.000935 0.123701 -0.101355 -0.422848 0.289493 -0.014151 1 0 0 0 0 0 0 453758
-0.001380 0.000925 0.123623 -0.194899 -0.092490 0.309894 -0.014183 1 0 0 0 0 0 0 454791
-0.001377 0.000919 0.123533 -0.184588 -0.122858 0.478695 -0.014217 1 0 0 0 0 0 0 455879
-0.001375 0.000916 0.123439 -0.173153 -0.158054 0.566644 -0.014245 1 0 0 0 0 0 0 456767
-0.001392 0.000918 0.123353 0.088639 -0.238795 0.480216 -0.014275 1 0 0 0 0 0 0 457757
-0.001395 0.000901 0.123272 -0.080119 0.019425 0.438470 -0.014307 1 0 0 0 0 0 0 458756
-0.001396 0.000892 0.123180 -0.123426 -0.062876 0.573523 -0.014338 1 0 0 0 0 0 0 459763
-0.001396 0.000887 0.123086 -0.140562 -0.125572 0.648197 -0.014369 1 0 0 0 0 0 0 460756
-0.001409 0.000870 0.123011 0.033836 0.024281 0.415813 -0.014401 1 0 0 0 0 0 0 461772
-0.001415 0.000861 0.122922 -0.042276 -0.062973 0.589070 -0.014432 1 0 0 0 0 0 0 462754
-0.001417 0.000857 0.122829 -0.095900 -0.123401 0.687838 -0.014463 1 0 0 0 0 0 0 463764
-0.001412 0.000835 0.122744 -0.196260 0.088268 0.597342 -0.014494 1 0 0 0 0 0 0 464756
-0.001396 0.000839 0.122663 -0.358350 -0.208941 0.565640 -0.014525 1 0 0 0 0 0 0 465756
-0.001401 0.000826 0.122592 -0.096843 -0.030225 0.429404 -0.014558 1 0 0 0 0 0 0 466809
-0.001402 0.000819 0.122505 -0.112416 -0.088392 0.650111 -0.014598 1 0 0 0 0 0 0 468090
-0.001416 0.000802 0.122402 0.040654 0.054016 0.906167 -0.014622 1 0 0 0 0 0 0 468849
-0.001403 0.000788 0.122324 -0.284022 0.014019 0.610173 -0.014652 1 0 0 0 0 0 0 469813
-0.001416 0.000786 0.122245 0.007490 -0.132087 0.622850 -0.014683 1 0 0 0 0 0 0 470783
-0.001416 0.000766 0.122165 -0.122993 0.084369 0.640620 -0.014713 1 0 0 0 0 0 0 471767
-0.001434 0.000760 0.122085 0.107641 -0.078099 0.667286 -0.014744 1 0 0 0 0 0 0 472762
-0.001437 0.000738 0.122005 -0.068677 0.115471 0.680490 -0.014775 1 0 0 0 0 0 0 473757
-0.001444 0.000746 0.121935 -0.036491 -0.245351 0.565611 -0.014807 1 0 0 0 0 0 0 474776
-0.001460 0.000736 0.121869 0.093724 -0.046589 0.519372 -0.014841 1 0 0 0 0 0 0 475868
-0.001468 0.000730 0.121783 -0.008645 -0.088858 0.784662 -0.014874 1 0 0 0 0 0 0 476923
-0.001490 0.000732 0.121701 0.176942 -0.184883 0.786244 -0.014906 1 0 0 0 0 0 0 477937
-0.001495 0.000714 0.121620 -0.027086 0.060685 0.779593 -0.014938 1 0 0 0 0 0 0 478962
-0.001515 0.000709 0.121540 0.163382 -0.085462 0.796161 -0.014964 1 0 0 0 0 0 0 479792
-0.001507 0.000702 0.121470 -0.204854 -0.069909 0.666232 -0.015003 1 0 0 0 0 0 0 481033
-0.001515 0.000684 0.121404 -0.015220 0.073036 0.622771 -0.015027 1 0 0 0 0 0 0 481815
-0.001519 0.000676 0.121350 -0.053623 -0.024169 0.476876 -0.015059 1 0 0 0 0 0 0 482838
-0.001520 0.000671 0.121268 -0.095045 -0.086048 0.832324 -0.015089 1 0 0 0 0 0 0 483803
-0.001534 0.000655 0.121198 0.064106 0.062198 0.736801 -0.015120 1 0 0 0 0 0 0 484784
-0.001540 0.000646 0.121142 -0.009076 -0.027336 0.550553 -0.015153 1 0 0 0 0 0 0 485833
-0.001561 0.000646 0.121070 0.181035 -0.144670 0.757472 -0.015184 1 0 0 0 0 0 0 486845
-0.001585 0.000632 0.121004 0.232468 0.028839 0.727017 -0.015214 1 0 0 0 0 0 0 487798
-0.001596 0.000625 0.120949 0.084070 -0.042597 0.575150 -0.015248 1 0 0 0 0 0 0 488871
-0.001601 0.000621 0.120868 -0.016822 -0.090788 0.928043 -0.015277 1 0 0 0 0 0 0 489809
-0.001616 0.000606 0.120797 0.111942 0.063948 0.831680 -0.015307 1 0 0 0 0 0 0 490765
-0.001624 0.000598 0.120742 0.024286 -0.021598 0.645110 -0.015339 1 0 0 0 0 0 0 491774
-0.001645 0.000598 0.120670 0.206101 -0.136971 0.852649 -0.015370 1 0 0 0 0 0 0 492783
-0.001656 0.000598 0.120613 0.082507 -0.146578 0.682399 -0.015401 1 0 0 0 0 0 0 493759
-0.001674 0.000584 0.120552 0.169121 0.037048 0.745639 -0.015433 1 0 0 0 0 0 0 494786
-0.001688 0.000595 0.120489 0.129669 -0.272939 0.790171 -0.015463 1 0 0 0 0 0 0 495769
-0.001695 0.000600 0.120435 0.032410 -0.232012 0.675790 -0.015495 1 0 0 0 0 0 0 496777
-0.001711 0.000589 0.120375 0.145916 -0.008836 0.770062 -0.015526 1 0 0 0 0 0 0 497782
-0.001718 0.000583 0.120323 0.051274 -0.057481 0.685247 -0.015558 1 0 0 0 0 0 0 498789
-0.001722 0.000580 0.120273 -0.011914 -0.097656 0.650823 -0.015589 1 0 0 0 0 0 0 499780
-0.001736 0.000565 0.120214 0.125056 0.063399 0.785688 -0.015623 1 0 0 0 0 0 0 500882
-0.001748 0.000575 0.120152 0.113526 -0.257427 0.857578 -0.015655 1 0 0 0 0 0 0 501891
-0.001767 0.000567 0.120088 0.201195 -0.040055 0.893596 -0.015687 1 0 0 0 0 0 0 502932
-0.001776 0.000562 0.120035 0.086859 -0.073407 0.776112 -0.015714 1 0 0 0 0 0 0 503802
-0.001793 0.000546 0.119975 0.183008 0.078225 0.869924 -0.015745 1 0 0 0 0 0 0 504796
-0.001806 0.000556 0.119912 0.149656 -0.247623 0.926234 -0.015776 1 0 0 0 0 0 0 505784
-0.001813 0.000561 0.119859 0.056161 -0.215749 0.816266 -0.015808 1 0 0 0 0 0 0 506786
-0.001828 0.000550 0.119798 0.170524 0.001737 0.912999 -0.015839 1 0 0 0 0 0 0 507790
-0.001836 0.000544 0.119746 0.077379 -0.048773 0.828925 -0.015872 1 0 0 0 0 0 0 508830
-0.001858 0.000545 0.119707 0.264084 -0.148981 0.663237 -0.015909 1 0 0 0 0 0 0 510042
-0.001887 0.000550 0.119641 0.373728 -0.204676 1.011441 -0.015936 1 0 0 0 0 0 0 510882
-0.001901 0.000552 0.119586 0.197266 -0.178213 0.902558 -0.015971 1 0 0 0 0 0 0 512009
-0.001907 0.000553 0.119536 0.084867 -0.159333 0.849012 -0.015998 1 0 0 0 0 0 0 512875
-0.001910 0.000554 0.119488 0.025815 -0.149375 0.836186 -0.016028 1 0 0 0 0 0 0 513846
-0.001911 0.000554 0.119440 -0.004219 -0.144374 0.839645 -0.016057 1 0 0 0 0 0 0 514767
-0.001943 0.000545 0.119391 0.398149 -0.019757 0.858343 -0.016091 1 0 0 0 0 0 0 515852
-0.001964 0.000558 0.119332 0.299799 -0.303242 1.006554 -0.016121 1 0 0 0 0 0 0 516803
-0.001974 0.000564 0.119281 0.153355 -0.246069 0.940281 -0.016152 1 0 0 0 0 0 0 517799
-0.001978 0.000568 0.119231 0.069705 -0.197654 0.913050 -0.016189 1 0 0 0 0 0 0 518976
-0.001993 0.000555 0.119173 0.195070 0.009496 1.051757 -0.016212 1 0 0 0 0 0 0 519729
-0.001987 0.000563 0.119132 -0.058782 -0.227834 0.842176 -0.016244 1 0 0 0 0 0 0 520746
-0.002015 0.000557 0.119085 0.363012 -0.080561 0.899974 -0.016279 1 0 0 0 0 0 0 521857
-0.002028 0.000554 0.119038 0.219543 -0.100380 0.931104 -0.016309 1 0 0 0 0 0 0 522829
-0.002035 0.000553 0.118991 0.112498 -0.119693 0.950467 -0.016337 1 0 0 0 0 0 0 523714
-0.002038 0.000552 0.118943 0.055434 -0.130397 0.965687 -0.016369 1 0 0 0 0 0 0 524764
-0.002070 0.000542 0.118894 0.442474 -0.014379 0.989424 -0.016400 1 0 0 0 0 0 0 525758
-0.002085 0.000537 0.118846 0.268570 -0.063917 0.997503 -0.016432 1 0 0 0 0 0 0 526762
-0.002093 0.000535 0.118799 0.144875 -0.099433 1.007899 -0.016463 1 0 0 0 0 0 0 527762
-0.002096 0.000533 0.118751 0.079312 -0.118343 1.019980 -0.016495 1 0 0 0 0 0 0 528768
-0.002116 0.000537 0.118713 0.293832 -0.186798 0.901449 -0.016525 1 0 0 0 0 0 0 529757
-0.002125 0.000538 0.118669 0.181182 -0.168993 0.985092 -0.016557 1 0 0 0 0 0 0 530754
-0.002129 0.000539 0.118622 0.103505 -0.155133 1.034204 -0.016588 1 0 0 0 0 0 0 531757
-0.002162 0.000530 0.118574 0.477660 -0.026740 1.071501 -0.016619 1 0 0 0 0 0 0 532761
-0.002166 0.000539 0.118537 0.131101 -0.249406 0.942431 -0.016654 1 0 0 0 0 0 0 533873
-0.002198 0.000535 0.118492 0.482275 -0.091503 1.041286 -0.016681 1 0 0 0 0 0 0 534739
-0.002201 0.000546 0.118456 0.136540 -0.284510 0.945562 -0.016716 1 0 0 0 0 0 0 535865
-0.002215 0.000537 0.118401 0.241715 -0.051937 1.188496 -0.016745 1 0 0 0 0 0 0 536787
-0.002234 0.000520 0.118372 0.338798 0.097156 0.895586 -0.016776 1 0 0 0 0 0 0 537767
-0.002231 0.000525 0.118341 0.046461 -0.177724 0.891060 -0.016805 1 0 0 0 0 0 0 538718
-0.002229 0.000527 0.118299 0.030175 -0.173950 1.046589 -0.016838 1 0 0 0 0 0 0 539768
-0.002246 0.000532 0.118264 0.283393 -0.216924 0.992948 -0.016870 1 0 0 0 0 0 0 540773
-0.002254 0.000535 0.118220 0.192522 -0.185276 1.100637 -0.016907 1 0 0 0 0 0 0 541955
-0.002276 0.000540 0.118184 0.373251 -0.222997 1.027383 -0.016936 1 0 0 0 0 0 0 542888
-0.002286 0.000543 0.118140 0.242633 -0.189593 1.127915 -0.016969 1 0 0 0 0 0 0 543937
-0.002303 0.000531 0.118083 0.322402 0.011160 1.325174 -0.016997 1 0 0 0 0 0 0 544833
-0.002317 0.000542 0.118052 0.295535 -0.283948 1.005298 -0.017031 1 0 0 0 0 0 0 545933
-0.002319 0.000530 0.118021 0.124905 -0.002262 0.990489 -0.017064 1 0 0 0 0 0 0 546983
-0.002337 0.000529 0.117989 0.337656 -0.107827 1.011683 -0.017088 1 0 0 0 0 0 0 547747
-0.002346 0.000528 0.117947 0.231450 -0.127910 1.158339 -0.017120 1 0 0 0 0 0 0 548793
-0.002368 0.000531 0.117911 0.405046 -0.193476 1.100260 -0.017150 1 0 0 0 0 0 0 549750
-0.002379 0.000533 0.117868 0.271327 -0.174289 1.206086 -0.017182 1 0 0 0 0 0 0 550774
-0.002390 0.000552 0.117842 0.264246 -0.396867 0.990648 -0.017219 1 0 0 0 0 0 0 551956
-0.002394 0.000561 0.117802 0.184943 -0.298170 1.167304 -0.017242 1 0 0 0 0 0 0 552701
-0.002415 0.000570 0.117767 0.386106 -0.286813 1.131106 -0.017275 1 0 0 0 0 0 0 553752
-0.002437 0.000561 0.117744 0.446686 -0.051786 0.972854 -0.017310 1 0 0 0 0 0 0 554855
-0.002436 0.000570 0.117715 0.130286 -0.262052 1.037476 -0.017338 1 0 0 0 0 0 0 555769
-0.002434 0.000574 0.117674 0.100597 -0.225011 1.219709 -0.017368 1 0 0 0 0 0 0 556724
-0.002451 0.000580 0.117639 0.346655 -0.251170 1.176415 -0.017399 1 0 0 0 0 0 0 557725
-0.002459 0.000583 0.117595 0.252982 -0.211261 1.287474 -0.017432 1 0 0 0 0 0 0 558763
-0.002464 0.000585 0.117580 0.198841 -0.189092 0.931541 -0.017463 1 0 0 0 0 0 0 559760
-0.002483 0.000590 0.117554 0.400609 -0.232966 1.055599 -0.017494 1 0 0 0 0 0 0 560761
-0.002493 0.000592 0.117514 0.283888 -0.203362 1.259223 -0.017526 1 0 0 0 0 0 0 561761
-0.002503 0.000611 0.117489 0.286667 -0.420345 1.081081 -0.017557 1 0 0 0 0 0 0 562758
-0.002507 0.000620 0.117449 0.212396 -0.319542 1.271382 -0.017588 1 0 0 0 0 0 0 563773
-0.002522 0.000612 0.117425 0.348350 -0.073671 1.097652 -0.017619 1 0 0 0 0 0 0 564757
-0.002547 0.000612 0.117395 0.502386 -0.161220 1.160326 -0.017650 1 0 0 0 0 0 0 565756
-0.002546 0.000625 0.117364 0.182292 -0.347060 1.189091 -0.017711 1 0 0 0 0 0 0 567710
-0.002564 0.000636 0.117332 0.390603 -0.338009 1.217855 -0.017748 1 0 0 0 0 0 0 568868
-0.002572 0.000641 0.117290 0.290002 -0.266017 1.365743 -0.017776 1 0 0 0 0 0 0 569770
-0.002582 0.000661 0.117265 0.301964 -0.459900 1.166493 -0.017806 1 0 0 0 0 0 0 570741
-0.002599 0.000658 0.117246 0.410851 -0.173114 1.076701 -0.017838 1 0 0 0 0 0 0 571767
-0.002594 0.000669 0.117218 0.134561 -0.340352 1.177433 -0.017869 1 0 0 0 0 0 0 572760
-0.002610 0.000679 0.117188 0.371997 -0.339401 1.243912 -0.017901 1 0 0 0 0 0 0 573767
-0.002618 0.000684 0.117177 0.301519 -0.276614 0.990929 -0.017933 1 0 0 0 0 0 0 574811
-0.002609 0.000700 0.117153 0.066033 -0.413044 1.150466 -0.017971 1 0 0 0 0 0 0 576005
-0.002622 0.000712 0.117123 0.337397 -0.382564 1.248298 -0.017996 1 0 0 0 0 0 0 576808
-0.002610 0.000714 0.117103 0.039758 -0.245462 1.137162 -0.018033 1 0 0 0 0 0 0 577985
-0.002622 0.000719 0.117075 0.319323 -0.276916 1.243459 -0.018060 1 0 0 0 0 0 0 578847
-0.002628 0.000721 0.117065 0.276191 -0.249239 1.015558 -0.018096 1 0 0 0 0 0 0 580013
-0.002618 0.000736 0.117041 0.055102 -0.404633 1.184421 -0.018122 1 0 0 0 0 0 0 580844
-0.002630 0.000747 0.117012 0.333602 -0.384055 1.285913 -0.018150 1 0 0 0 0 0 0 581743
-0.002637 0.000753 0.117002 0.285768 -0.310590 1.046074 -0.018183 1 0 0 0 0 0 0 582812
-0.002639 0.000756 0.116967 0.226216 -0.263444 1.352696 -0.018214 1 0 0 0 0 0 0 583780
-0.002641 0.000757 0.116955 0.210683 -0.243431 1.090164 -0.018244 1 0 0 0 0 0 0 584761
-0.002659 0.000762 0.116929 0.432721 -0.288046 1.250509 -0.018281 1 0 0 0 0 0 0 585942
-0.002673 0.000782 0.116910 0.409019 -0.494918 1.194514 -0.018315 1 0 0 0 0 0 0 587037
-0.002693 0.000778 0.116892 0.481592 -0.211690 1.166948 -0.018339 1 0 0 0 0 0 0 587800
-0.002708 0.000794 0.116876 0.432272 -0.437632 1.161452 -0.018372 1 0 0 0 0 0 0 588854
-0.002697 0.000798 0.116860 0.087803 -0.301530 1.149751 -0.018401 1 0 0 0 0 0 0 589789
-0.002697 0.000817 0.116844 0.191434 -0.498000 1.162127 -0.018431 1 0 0 0 0 0 0 590736
-0.002710 0.000813 0.116828 0.369686 -0.218224 1.171010 -0.018463 1 0 0 0 0 0 0 591759
-0.002703 0.000825 0.116802 0.131879 -0.387985 1.308623 -0.018494 1 0 0 0 0 0 0 592741
-0.002699 0.000830 0.116793 0.157376 -0.334449 1.102670 -0.018525 1 0 0 0 0 0 0 593751
-0.002703 0.000851 0.116779 0.249053 -0.525215 1.151413 -0.018557 1 0 0 0 0 0 0 594767
-0.002686 0.000856 0.116765 -0.007448 -0.357091 1.169787 -0.018587 1 0 0 0 0 0 0 595737
-0.002695 0.000863 0.116738 0.305938 -0.358572 1.336351 -0.018619 1 0 0 0 0 0 0 596754
-0.002682 0.000863 0.116719 0.036865 -0.256846 1.259418 -0.018649 1 0 0 0 0 0 0 597701
-0.002675 0.000862 0.116713 0.099650 -0.253045 1.093989 -0.018682 1 0 0 0 0 0 0 598762
-0.002677 0.000879 0.116700 0.215855 -0.487079 1.168041 -0.018713 1 0 0 0 0 0 0 599759
-0.002672 0.000870 0.116675 0.136674 -0.165444 1.338647 -0.018745 1 0 0 0 0 0 0 600766
-0.002675 0.000883 0.116656 0.231996 -0.424264 1.290595 -0.018793 1 0 0 0 0 0 0 602326
-0.002675 0.000890 0.116618 0.212105 -0.364003 1.538037 -0.018807 1 0 0 0 0 0 0 602755
-0.002676 0.000893 0.116605 0.212912 -0.320396 1.243398 -0.018840 1 0 0 0 0 0 0 603838
-0.002676 0.000894 0.116601 0.211058 -0.296469 1.105666 -0.018870 1 0 0 0 0 0 0 604776
-0.002694 0.000899 0.116578 0.439392 -0.338191 1.342022 -0.018901 1 0 0 0 0 0 0 605773
-0.002684 0.000897 0.116560 0.108147 -0.254002 1.301423 -0.018932 1 0 0 0 0 0 0 606769
-0.002697 0.000901 0.116533 0.368240 -0.312666 1.435657 -0.018963 1 0 0 0 0 0 0 607769
-0.002704 0.000902 0.116523 0.316731 -0.299804 1.217111 -0.018995 1 0 0 0 0 0 0 608766
-0.002725 0.000907 0.116498 0.500786 -0.342620 1.403267 -0.019026 1 0 0 0 0 0 0 609782
-0.002717 0.000905 0.116480 0.145384 -0.258534 1.343346 -0.019062 1 0 0 0 0 0 0 610913
-0.002731 0.000908 0.116453 0.392688 -0.317040 1.470818 -0.019091 1 0 0 0 0 0 0 611864
-0.002738 0.000910 0.116443 0.334978 -0.304154 1.249971 -0.019123 1 0 0 0 0 0 0 612889
-0.002723 0.000907 0.116430 0.040392 -0.234541 1.278491 -0.019153 1 0 0 0 0 0 0 613841
-0.002733 0.000909 0.116404 0.337456 -0.304891 1.459232 -0.019183 1 0 0 0 0 0 0 614812
-0.002738 0.000910 0.116395 0.307187 -0.298553 1.258779 -0.019215 1 0 0 0 0 0 0 615828
-0.002728 0.000924 0.116372 0.093222 -0.463137 1.438395 -0.019245 1 0 0 0 0 0 0 616790
-0.002735 0.000917 0.116353 0.307314 -0.217310 1.400738 -0.019281 1 0 0 0 0 0 0 617930
-0.002744 0.000932 0.116336 0.352136 -0.465546 1.382994 -0.019306 1 0 0 0 0 0 0 618732
-0.002748 0.000939 0.116330 0.303350 -0.401028 1.236891 -0.019338 1 0 0 0 0 0 0 619743
-0.002737 0.000955 0.116308 0.091743 -0.521934 1.447541 -0.019371 1 0 0 0 0 0 0 620820
-0.002744 0.000950 0.116289 0.308298 -0.253053 1.421302 -0.019402 1 0 0 0 0 0 0 621816
-0.002753 0.000965 0.116272 0.354622 -0.489521 1.407966 -0.019429 1 0 0 0 0 0 0 622684
-0.002739 0.000968 0.116257 0.061775 -0.360876 1.392669 -0.019462 1 0 0 0 0 0 0 623730
-0.002732 0.000970 0.116251 0.123628 -0.329313 1.260862 -0.019494 1 0 0 0 0 0 0 624744
-0.002734 0.000988 0.116239 0.240338 -0.546995 1.348370 -0.019525 1 0 0 0 0 0 0 625732
-0.002716 0.000993 0.116225 -0.001299 -0.395696 1.380994 -0.019556 1 0 0 0 0 0 0 626732
-0.002713 0.001012 0.116209 0.154356 -0.581905 1.410889 -0.019586 1 0 0 0 0 0 0 627684
-0.002705 0.001005 0.116183 0.113931 -0.240672 1.554826 -0.019619 1 0 0 0 0 0 0 628737
-0.002706 0.001018 0.116164 0.229550 -0.488038 1.496529 -0.019650 1 0 0 0 0 0 0 629728
-0.002707 0.001025 0.116157 0.235373 -0.428074 1.326021 -0.019681 1 0 0 0 0 0 0 630733
-0.002694 0.001041 0.116134 0.052949 -0.551111 1.527636 -0.019712 1 0 0 0 0 0 0 631727
-0.002688 0.001049 0.116126 0.120458 -0.460900 1.355738 -0.019745 1 0 0 0 0 0 0 632766
-0.002685 0.001054 0.116124 0.168169 -0.400354 1.274743 -0.019785 1 0 0 0 0 0 0 634055
-0.002670 0.001069 0.116102 0.014306 -0.539917 1.519206 -0.019809 1 0 0 0 0 0 0 634836
-0.002663 0.001076 0.116095 0.097128 -0.459932 1.362942 -0.019837 1 0 0 0 0 0 0 635729
-0.002660 0.001080 0.116092 0.152633 -0.404597 1.286893 -0.019868 1 0 0 0 0 0 0 636703
-0.002645 0.001095 0.116071 0.002969 -0.546902 1.533924 -0.019900 1 0 0 0 0 0 0 637740
-0.002637 0.001102 0.116064 0.087786 -0.468427 1.378469 -0.019931 1 0 0 0 0 0 0 638739
-0.002639 0.001123 0.116050 0.210512 -0.643663 1.447104 -0.019962 1 0 0 0 0 0 0 639741
-0.002621 0.001129 0.116036 -0.028336 -0.469920 1.472209 -0.019994 1 0 0 0 0 0 0 640745
-0.002613 0.001133 0.116031 0.061805 -0.414628 1.355632 -0.020031 1 0 0 0 0 0 0 641936
-0.002613 0.001151 0.116019 0.192865 -0.619622 1.449116 -0.020066 1 0 0 0 0 0 0 643041
-0.002595 0.001156 0.116005 -0.041058 -0.462605 1.483215 -0.020088 1 0 0 0 0 0 0 643769
-0.002587 0.001159 0.116000 0.051646 -0.416022 1.370028 -0.020127 1 0 0 0 0 0 0 644995
-0.002587 0.001178 0.115987 0.183930 -0.625124 1.464186 -0.020153 1 0 0 0 0 0 0 645831
-0.002569 0.001182 0.115973 -0.049087 -0.470685 1.499817 -0.020192 1 0 0 0 0 0 0 647097
-0.002566 0.001202 0.115958 0.109965 -0.654437 1.530268 -0.020214 1 0 0 0 0 0 0 647775
-0.002564 0.001212 0.115953 0.152646 -0.548384 1.402575 -0.020246 1 0 0 0 0 0 0 648814
-0.002545 0.001213 0.115941 -0.075156 -0.416776 1.476154 -0.020275 1 0 0 0 0 0 0 649749
-0.002540 0.001230 0.115926 0.092129 -0.630392 1.531847 -0.020306 1 0 0 0 0 0 0 650720
-0.002538 0.001239 0.115921 0.139730 -0.541363 1.413968 -0.020343 1 0 0 0 0 0 0 651931
-0.002524 0.001256 0.115899 -0.019232 -0.647612 1.635490 -0.020368 1 0 0 0 0 0 0 652729
-0.002517 0.001265 0.115891 0.059551 -0.550119 1.469713 -0.020398 1 0 0 0 0 0 0 653682
-0.002513 0.001270 0.115889 0.112927 -0.485945 1.390745 -0.020435 1 0 0 0 0 0 0 654849
-0.002498 0.001285 0.115867 -0.037386 -0.622821 1.637325 -0.020462 1 0 0 0 0 0 0 655740
-0.002491 0.001292 0.115860 0.046382 -0.542717 1.481088 -0.020493 1 0 0 0 0 0 0 656710
-0.002488 0.001296 0.115857 0.102337 -0.487313 1.405127 -0.020524 1 0 0 0 0 0 0 657704
-0.002473 0.001311 0.115836 -0.046519 -0.628614 1.653183 -0.020554 1 0 0 0 0 0 0 658676
-0.002465 0.001318 0.115829 0.037866 -0.550884 1.497425 -0.020586 1 0 0 0 0 0 0 659707
-0.002462 0.001322 0.115826 0.094125 -0.496674 1.421580 -0.020617 1 0 0 0 0 0 0 660699
-0.002447 0.001337 0.115805 -0.054460 -0.638463 1.669900 -0.020649 1 0 0 0 0 0 0 661702
-0.002439 0.001344 0.115797 0.029912 -0.561098 1.514043 -0.020680 1 0 0 0 0 0 0 662702
-0.002417 0.001343 0.115785 -0.157525 -0.448517 1.568440 -0.020711 1 0 0 0 0 0 0 663705
-0.002407 0.001343 0.115781 -0.035136 -0.442736 1.471668 -0.020743 1 0 0 0 0 0 0 664703
-0.002394 0.001374 0.115779 -0.050939 -0.850896 1.432515 -0.020774 1 0 0 0 0 0 0 665702
-0.002369 0.001384 0.115769 -0.215009 -0.640577 1.546332 -0.020805 1 0 0 0 0 0 0 666703
-0.002357 0.001390 0.115765 -0.073092 -0.552764 1.473464 -0.020865 1 0 0 0 0 0 0 668614
-0.002356 0.001410 0.115753 0.085450 -0.738318 1.581354 -0.020871 1 0 0 0 0 0 0 668824
-0.002337 0.001415 0.115739 -0.133478 -0.573125 1.622170 -0.020906 1 0 0 0 0 0 0 669919
-0.002328 0.001418 0.115734 -0.034436 -0.522311 1.509649 -0.020931 1 0 0 0 0 0 0 670723
-0.002324 0.001420 0.115733 0.034849 -0.499917 1.460286 -0.020963 1 0 0 0 0 0 0 671771
-0.002321 0.001420 0.115732 0.071130 -0.489083 1.443519 -0.020994 1 0 0 0 0 0 0 672738
-0.002290 0.001430 0.115733 -0.318033 -0.602919 1.429013 -0.021024 1 0 0 0 0 0 0 673718
-0.002279 0.001451 0.115722 -0.088949 -0.784465 1.579743 -0.021056 1 0 0 0 0 0 0 674731
-0.002273 0.001462 0.115719 0.004604 -0.665289 1.505827 -0.021088 1 0 0 0 0 0 0 675749
-0.002253 0.001463 0.115707 -0.194770 -0.526080 1.600379 -0.021123 1 0 0 0 0 0 0 676876
-0.002242 0.001464 0.115704 -0.080306 -0.506736 1.518298 -0.021159 1 0 0 0 0 0 0 678038
-0.002225 0.001478 0.115713 -0.166741 -0.679309 1.339098 -0.021182 1 0 0 0 0 0 0 678772
-0.002216 0.001485 0.115716 -0.065466 -0.609992 1.402418 -0.021222 1 0 0 0 0 0 0 680047
-0.002212 0.001488 0.115717 0.000398 -0.560231 1.436904 -0.021247 1 0 0 0 0 0 0 680854
-0.002191 0.001485 0.115708 -0.208042 -0.475717 1.582073 -0.021275 1 0 0 0 0 0 0 681746
-0.002169 0.001497 0.115715 -0.261760 -0.663682 1.377961 -0.021306 1 0 0 0 0 0 0 682734
-0.002157 0.001503 0.115717 -0.125067 -0.606182 1.421642 -0.021338 1 0 0 0 0 0 0 683757
-0.002152 0.001506 0.115718 -0.039768 -0.562900 1.448920 -0.021368 1 0 0 0 0 0 0 684727
-0.002136 0.001521 0.115729 -0.159612 -0.718294 1.320969 -0.021405 1 0 0 0 0 0 0 685917
-0.002129 0.001528 0.115733 -0.076361 -0.639407 1.401614 -0.021434 1 0 0 0 0 0 0 686822
-0.002125 0.001532 0.115734 -0.019543 -0.585108 1.442520 -0.021461 1 0 0 0 0 0 0 687710
-0.002111 0.001547 0.115745 -0.153854 -0.735105 1.319305 -0.021496 1 0 0 0 0 0 0 688819
-0.002103 0.001555 0.115749 -0.077705 -0.653578 1.401796 -0.021528 1 0 0 0 0 0 0 689854
-0.002100 0.001558 0.115750 -0.024440 -0.597900 1.443181 -0.021555 1 0 0 0 0 0 0 690717
-0.002086 0.001574 0.115761 -0.160644 -0.747282 1.320037 -0.021587 1 0 0 0 0 0 0 691732
-0.002078 0.001581 0.115765 -0.085354 -0.665354 1.402378 -0.021618 1 0 0 0 0 0 0 692706
-0.002062 0.001598 0.115776 -0.197287 -0.787809 1.304167 -0.021649 1 0 0 0 0 0 0 693710
-0.002054 0.001607 0.115780 -0.108242 -0.691110 1.396106 -0.021681 1 0 0 0 0 0 0 694725
-0.002038 0.001624 0.115792 -0.213200 -0.806201 1.301319 -0.021712 1 0 0 0 0 0 0 695734
-0.002030 0.001633 0.115796 -0.120549 -0.705715 1.394241 -0.021743 1 0 0 0 0 0 0 696712
-0.002013 0.001651 0.115808 -0.223799 -0.819029 1.299902 -0.021774 1 0 0 0 0 0 0 697724
-0.002005 0.001660 0.115812 -0.130198 -0.717591 1.392938 -0.021806 1 0 0 0 0 0 0 698730
-0.001988 0.001677 0.115824 -0.233090 -0.830550 1.298692 -0.021837 1 0 0 0 0 0 0 699734
-0.001980 0.001686 0.115828 -0.139214 -0.728835 1.391624 -0.021868 1 0 0 0 0 0 0 700727
-0.001963 0.001704 0.115840 -0.242106 -0.842595 1.299481 -0.021930 1 0 0 0 0 0 0 702711
-0.001955 0.001713 0.115844 -0.148145 -0.740860 1.392530 -0.021964 1 0 0 0 0 0 0 703801
-0.001938 0.001730 0.115855 -0.251085 -0.853801 1.298236 -0.021993 1 0 0 0 0 0 0 704727
-0.001930 0.001739 0.115859 -0.157073 -0.751931 1.390981 -0.022024 1 0 0 0 0 0 0 705714
-0.001913 0.001757 0.115871 -0.260106 -0.865028 1.296912 -0.022055 1 0 0 0 0 0 0 706715
-0.001905 0.001766 0.115875 -0.166052 -0.763113 1.389585 -0.022087 1 0 0 0 0 0 0 707713
-0.001900 0.001770 0.115877 -0.103622 -0.697326 1.434740 -0.022118 1 0 0 0 0 0 0 708714
-0.001886 0.001786 0.115887 -0.236207 -0.842660 1.313735 -0.022152 1 0 0 0 0 0 0 709818
-0.001878 0.001794 0.115891 -0.158331 -0.758000 1.396015 -0.022185 1 0 0 0 0 0 0 710852
-0.001862 0.001811 0.115903 -0.269900 -0.879995 1.298430 -0.022216 1 0 0 0 0 0 0 711849
-0.001854 0.001819 0.115907 -0.179972 -0.782396 1.389748 -0.022248 1 0 0 0 0 0 0 712878
-0.001850 0.001824 0.115908 -0.119653 -0.718694 1.434286 -0.022278 1 0 0 0 0 0 0 713827
-0.001836 0.001839 0.115919 -0.253507 -0.865190 1.312926 -0.022306 1 0 0 0 0 0 0 714749
-0.001828 0.001847 0.115923 -0.176107 -0.781000 1.394982 -0.022339 1 0 0 0 0 0 0 715777
-0.001825 0.001851 0.115924 -0.122246 -0.724070 1.436199 -0.022367 1 0 0 0 0 0 0 716691
-0.001805 0.001849 0.115946 -0.326400 -0.645608 1.167566 -0.022398 1 0 0 0 0 0 0 717665
-0.001795 0.001848 0.115953 -0.226643 -0.647969 1.327688 -0.022432 1 0 0 0 0 0 0 718768
-0.001790 0.001847 0.115956 -0.155144 -0.654911 1.408287 -0.022462 1 0 0 0 0 0 0 719720
-0.001776 0.001860 0.115967 -0.282831 -0.839289 1.300785 -0.022493 1 0 0 0 0 0 0 720726
-0.001768 0.001867 0.115971 -0.202003 -0.774201 1.387554 -0.022527 1 0 0 0 0 0 0 721817
-0.001764 0.001870 0.115972 -0.146397 -0.726834 1.430251 -0.022555 1 0 0 0 0 0 0 722699
-0.001745 0.001868 0.115994 -0.350042 -0.653281 1.162306 -0.022586 1 0 0 0 0 0 0 723708
-0.001735 0.001867 0.116001 -0.249697 -0.657903 1.322266 -0.022618 1 0 0 0 0 0 0 724711
-0.001730 0.001866 0.116004 -0.177933 -0.666060 1.402922 -0.022648 1 0 0 0 0 0 0 725688
-0.001715 0.001879 0.116015 -0.305770 -0.851249 1.295555 -0.022680 1 0 0 0 0 0 0 726706
-0.001702 0.001869 0.116030 -0.291897 -0.557564 1.235588 -0.022711 1 0 0 0 0 0 0 727703
-0.001696 0.001863 0.116035 -0.212144 -0.595218 1.356774 -0.022742 1 0 0 0 0 0 0 728675
-0.001680 0.001874 0.116047 -0.330544 -0.813587 1.274743 -0.022773 1 0 0 0 0 0 0 729677
-0.001672 0.001879 0.116051 -0.244040 -0.767190 1.370925 -0.022804 1 0 0 0 0 0 0 730679
-0.001663 0.001865 0.116063 -0.252704 -0.500643 1.270788 -0.022836 1 0 0 0 0 0 0 731680
-0.001659 0.001857 0.116067 -0.197592 -0.565889 1.367426 -0.022867 1 0 0 0 0 0 0 732683
-0.001644 0.001867 0.116079 -0.329965 -0.799468 1.276128 -0.022901 1 0 0 0 0 0 0 733776
-0.001632 0.001855 0.116094 -0.317813 -0.531741 1.222771 -0.022936 1 0 0 0 0 0 0 734899
-0.001625 0.001848 0.116099 -0.238683 -0.582685 1.346084 -0.022966 1 0 0 0 0 0 0 735848
-0.001609 0.001859 0.116111 -0.357642 -0.807779 1.264507 -0.022992 1 0 0 0 0 0 0 736672
-0.001602 0.001864 0.116116 -0.271227 -0.764715 1.360784 -0.023022 1 0 0 0 0 0 0 737655
-0.001593 0.001849 0.116128 -0.280120 -0.499571 1.260789 -0.023054 1 0 0 0 0 0 0 738684
-0.001588 0.001842 0.116132 -0.224977 -0.565686 1.357339 -0.023086 1 0 0 0 0 0 0 739685
-0.001573 0.001851 0.116144 -0.357628 -0.799815 1.265904 -0.023117 1 0 0 0 0 0 0 740696
-0.001561 0.001839 0.116159 -0.345541 -0.531911 1.212237 -0.023148 1 0 0 0 0 0 0 741691
-0.001554 0.001833 0.116164 -0.266352 -0.583177 1.335806 -0.023185 1 0 0 0 0 0 0 742847
-0.001551 0.001830 0.116166 -0.218706 -0.628713 1.393307 -0.023220 1 0 0 0 0 0 0 743984
-0.001544 0.001811 0.116177 -0.261339 -0.424677 1.269230 -0.023252 1 0 0 0 0 0 0 744998
-0.001528 0.001815 0.116191 -0.391432 -0.703042 1.217463 -0.023276 1 0 0 0 0 0 0 745786
-0.001515 0.001800 0.116207 -0.372537 -0.475565 1.189282 -0.023312 1 0 0 0 0 0 0 746933
-0.001509 0.001792 0.116213 -0.289065 -0.548833 1.321769 -0.023337 1 0 0 0 0 0 0 747726
-0.001505 0.001788 0.116214 -0.239176 -0.605635 1.382320 -0.023367 1 0 0 0 0 0 0 748700
-0.001499 0.001769 0.116226 -0.280825 -0.407115 1.259624 -0.023401 1 0 0 0 0 0 0 749780
-0.001495 0.001759 0.116230 -0.243369 -0.508464 1.346938 -0.023430 1 0 0 0 0 0 0 750717
-0.001481 0.001768 0.116242 -0.385460 -0.760552 1.252217 -0.023463 1 0 0 0 0 0 0 751759
-0.001469 0.001755 0.116257 -0.378109 -0.500895 1.197504 -0.023492 1 0 0 0 0 0 0 752696
-0.001462 0.001748 0.116262 -0.301049 -0.556556 1.320077 -0.023522 1 0 0 0 0 0 0 753658
-0.001459 0.001745 0.116263 -0.254534 -0.604353 1.377303 -0.023558 1 0 0 0 0 0 0 754793
-0.001440 0.001739 0.116285 -0.465301 -0.581096 1.114766 -0.023589 1 0 0 0 0 0 0 755776
-0.001430 0.001737 0.116293 -0.366903 -0.611774 1.275463 -0.023618 1 0 0 0 0 0 0 756704
-0.001426 0.001735 0.116295 -0.296253 -0.633015 1.356365 -0.023649 1 0 0 0 0 0 0 757713
-0.001418 0.001717 0.116307 -0.326335 -0.414866 1.241639 -0.023680 1 0 0 0 0 0 0 758704
-0.001414 0.001708 0.116311 -0.282725 -0.506684 1.331617 -0.023710 1 0 0 0 0 0 0 759657
-0.001407 0.001686 0.116323 -0.322428 -0.343539 1.230487 -0.023743 1 0 0 0 0 0 0 760707
-0.001404 0.001675 0.116327 -0.283147 -0.465030 1.326106 -0.023774 1 0 0 0 0 0 0 761708
-0.001389 0.001683 0.116339 -0.424554 -0.727530 1.234101 -0.023805 1 0 0 0 0 0 0 762709
-0.001377 0.001670 0.116354 -0.416878 -0.472564 1.180675 -0.023837 1 0 0 0 0 0 0 763711
-0.001389 0.001668 0.116369 -0.096063 -0.589973 1.169482 -0.023868 1 0 0 0 0 0 0 764709
-0.001390 0.001649 0.116385 -0.209127 -0.385505 1.152112 -0.023899 1 0 0 0 0 0 0 765702
-0.001390 0.001640 0.116391 -0.227134 -0.481874 1.288169 -0.023934 1 0 0 0 0 0 0 766822
-0.001385 0.001618 0.116403 -0.299547 -0.320358 1.203776 -0.023962 1 0 0 0 0 0 0 767715
-0.001370 0.001620 0.116418 -0.444278 -0.623633 1.166514 -0.023996 1 0 0 0 0 0 0 768823
-0.001362 0.001621 0.116423 -0.364495 -0.638029 1.288906 -0.024024 1 0 0 0 0 0 0 769721
-0.001353 0.001605 0.116436 -0.376842 -0.401822 1.199579 -0.024055 1 0 0 0 0 0 0 770711
-0.001349 0.001596 0.116440 -0.322709 -0.483904 1.299002 -0.024086 1 0 0 0 0 0 0 771709
-0.001347 0.001592 0.116441 -0.289136 -0.546037 1.346910 -0.024118 1 0 0 0 0 0 0 772713
-0.001340 0.001573 0.116453 -0.339731 -0.348776 1.220110 -0.024149 1 0 0 0 0 0 0 773713
-0.001337 0.001563 0.116457 -0.306395 -0.451911 1.305646 -0.024184 1 0 0 0 0 0 0 774819
-0.001318 0.001554 0.116479 -0.519359 -0.473974 1.064364 -0.024216 1 0 0 0 0 0 0 775863
-0.001308 0.001550 0.116487 -0.420677 -0.530200 1.233070 -0.024248 1 0 0 0 0 0 0 776887
-0.001298 0.001530 0.116500 -0.418039 -0.333046 1.171176 -0.024279 1 0 0 0 0 0 0 777855
-0.001311 0.001525 0.116515 -0.112055 -0.496004 1.146687 -0.024313 1 0 0 0 0 0 0 778954
-0.001318 0.001522 0.116520 -0.165914 -0.546404 1.269547 -0.024340 1 0 0 0 0 0 0 779835
-0.001316 0.001503 0.116533 -0.281354 -0.338276 1.180532 -0.024376 1 0 0 0 0 0 0 780975
-0.001315 0.001494 0.116537 -0.282095 -0.435690 1.279190 -0.024400 1 0 0 0 0 0 0 781735
-0.001309 0.001472 0.116549 -0.344668 -0.274100 1.181637 -0.024432 1 0 0 0 0 0 0 782752
-0.001294 0.001474 0.116564 -0.484403 -0.577945 1.138679 -0.024462 1 0 0 0 0 0 0 783716
-0.001281 0.001458 0.116580 -0.470283 -0.361030 1.114166 -0.024492 1 0 0 0 0 0 0 784694
-0.001293 0.001454 0.116595 -0.144892 -0.500431 1.113034 -0.024528 1 0 0 0 0 0 0 785841
-0.001298 0.001452 0.116600 -0.187703 -0.537891 1.245170 -0.024559 1 0 0 0 0 0 0 786835
-0.001296 0.001434 0.116613 -0.297476 -0.322479 1.159035 -0.024586 1 0 0 0 0 0 0 787681
-0.001295 0.001425 0.116617 -0.295415 -0.416940 1.259208 -0.024620 1 0 0 0 0 0 0 788774
-0.001289 0.001403 0.116630 -0.356615 -0.253245 1.161973 -0.024649 1 0 0 0 0 0 0 789707
-0.001286 0.001392 0.116634 -0.327618 -0.375803 1.257943 -0.024678 1 0 0 0 0 0 0 790638
-0.001303 0.001390 0.116645 -0.062871 -0.517356 1.170038 -0.024710 1 0 0 0 0 0 0 791654
-0.001306 0.001372 0.116660 -0.211943 -0.306487 1.114908 -0.024741 1 0 0 0 0 0 0 792649
-0.001308 0.001363 0.116665 -0.248479 -0.398888 1.235818 -0.024773 1 0 0 0 0 0 0 793662
-0.001308 0.001359 0.116667 -0.262408 -0.465855 1.291965 -0.024804 1 0 0 0 0 0 0 794654
-0.001304 0.001339 0.116678 -0.337345 -0.269626 1.168602 -0.024835 1 0 0 0 0 0 0 795653
-0.001301 0.001329 0.116682 -0.315858 -0.374248 1.254413 -0.024866 1 0 0 0 0 0 0 796653
-0.001313 0.001311 0.116704 -0.123306 -0.274072 1.017920 -0.024897 1 0 0 0 0 0 0 797660
-0.001319 0.001302 0.116712 -0.181116 -0.376685 1.183675 -0.024928 1 0 0 0 0 0 0 798653
-0.001322 0.001298 0.116714 -0.224593 -0.444546 1.265818 -0.024960 1 0 0 0 0 0 0 799654
-0.001318 0.001278 0.116726 -0.316191 -0.248190 1.152728 -0.024995 1 0 0 0 0 0 0 800780
-0.001316 0.001268 0.116730 -0.303091 -0.352946 1.241896 -0.025026 1 0 0 0 0 0 0 801775
-0.001315 0.001263 0.116731 -0.290265 -0.426460 1.286099 -0.025058 1 0 0 0 0 0 0 802809
-0.001309 0.001243 0.116743 -0.351707 -0.232860 1.158435 -0.025084 1 0 0 0 0 0 0 803627
-0.001325 0.001238 0.116756 -0.079184 -0.398021 1.107900 -0.025115 1 0 0 0 0 0 0 804622
-0.001332 0.001235 0.116761 -0.150549 -0.449746 1.222005 -0.025148 1 0 0 0 0 0 0 805666
-0.001336 0.001234 0.116763 -0.206513 -0.473317 1.274983 -0.025179 1 0 0 0 0 0 0 806661
-0.001333 0.001215 0.116774 -0.305076 -0.252368 1.150669 -0.025209 1 0 0 0 0 0 0 807633
-0.001319 0.001220 0.116788 -0.463772 -0.525541 1.095993 -0.025241 1 0 0 0 0 0 0 808662
-0.001312 0.001222 0.116793 -0.390884 -0.525014 1.213346 -0.025278 1 0 0 0 0 0 0 809831
-0.001321 0.001210 0.116816 -0.163002 -0.337621 0.988648 -0.025314 1 0 0 0 0 0 0 810985
-0.001326 0.001204 0.116824 -0.202131 -0.393675 1.157759 -0.025338 1 0 0 0 0 0 0 811753
-0.001328 0.001201 0.116826 -0.236169 -0.437896 1.241068 -0.025367 1 0 0 0 0 0 0 812690
-0.001329 0.001199 0.116827 -0.254527 -0.462372 1.273441 -0.025406 1 0 0 0 0 0 0 813942
-0.001324 0.001181 0.116838 -0.332498 -0.241810 1.140848 -0.025435 1 0 0 0 0 0 0 814851
-0.001340 0.001176 0.116852 -0.067903 -0.393547 1.088062 -0.025463 1 0 0 0 0 0 0 815759
-0.001348 0.001174 0.116857 -0.143409 -0.438532 1.201262 -0.025493 1 0 0 0 0 0 0 816716
-0.001352 0.001173 0.116858 -0.201510 -0.458764 1.254030 -0.025526 1 0 0 0 0 0 0 817762
-0.001354 0.001172 0.116859 -0.232482 -0.469018 1.274249 -0.025554 1 0 0 0 0 0 0 818684
-0.001350 0.001154 0.116870 -0.317001 -0.241120 1.137818 -0.025587 1 0 0 0 0 0 0 819738
-0.001348 0.001145 0.116874 -0.300228 -0.330412 1.218337 -0.025616 1 0 0 0 0 0 0 820663
-0.001365 0.001145 0.116885 -0.040875 -0.454989 1.124883 -0.025650 1 0 0 0 0 0 0 821740
-0.001373 0.001145 0.116889 -0.124729 -0.467886 1.212826 -0.025682 1 0 0 0 0 0 0 822768
-0.001373 0.001128 0.116901 -0.256382 -0.236393 1.111017 -0.025711 1 0 0 0 0 0 0 823685
-0.001372 0.001119 0.116905 -0.265135 -0.323766 1.204644 -0.025742 1 0 0 0 0 0 0 824688
-0.001372 0.001114 0.116906 -0.263356 -0.388474 1.250345 -0.025773 1 0 0 0 0 0 0 825681
-0.001390 0.001117 0.116917 -0.016905 -0.482182 1.133528 -0.025804 1 0 0 0 0 0 0 826681
-0.001399 0.001118 0.116921 -0.108000 -0.477708 1.212307 -0.025836 1 0 0 0 0 0 0 827679
-0.001403 0.001118 0.116922 -0.174658 -0.470955 1.251980 -0.025867 1 0 0 0 0 0 0 828690
-0.001400 0.001101 0.116933 -0.278817 -0.233721 1.123141 -0.025898 1 0 0 0 0 0 0 829682
-0.001399 0.001092 0.116937 -0.272061 -0.318639 1.206379 -0.025930 1 0 0 0 0 0 0 830687
-0.001416 0.001092 0.116948 -0.017320 -0.440985 1.113733 -0.025961 1 0 0 0 0 0 0 831684
-0.001425 0.001092 0.116952 -0.103694 -0.452780 1.201835 -0.025992 1 0 0 0 0 0 0 832685
-0.001429 0.001092 0.116953 -0.167874 -0.454367 1.244786 -0.026024 1 0 0 0 0 0 0 833695
-0.001432 0.001092 0.116954 -0.202148 -0.455344 1.262336 -0.026069 1 0 0 0 0 0 0 835152
-0.001451 0.001097 0.116964 0.025865 -0.514676 1.134018 -0.026088 1 0 0 0 0 0 0 835749
-0.001461 0.001099 0.116967 -0.074891 -0.492867 1.208813 -0.026119 1 0 0 0 0 0 0 836764
-0.001465 0.001100 0.116969 -0.146380 -0.477354 1.246958 -0.026148 1 0 0 0 0 0 0 837692
-0.001468 0.001100 0.116969 -0.184185 -0.469504 1.262190 -0.026180 1 0 0 0 0 0 0 838693
-0.001469 0.001101 0.116969 -0.203350 -0.465859 1.268496 -0.026211 1 0 0 0 0 0 0 839686
-0.001488 0.001105 0.116979 0.032325 -0.523268 1.137187 -0.026242 1 0 0 0 0 0 0 840692
-0.001497 0.001107 0.116983 -0.064640 -0.500352 1.210589 -0.026273 1 0 0 0 0 0 0 841686
-0.001497 0.001091 0.116995 -0.202997 -0.250301 1.103724 -0.026305 1 0 0 0 0 0 0 842709
-0.001496 0.001083 0.116999 -0.215263 -0.328669 1.195835 -0.026344 1 0 0 0 0 0 0 843943
-0.001515 0.001083 0.117010 0.030431 -0.447678 1.106243 -0.026370 1 0 0 0 0 0 0 844795
-0.001524 0.001083 0.117014 -0.060872 -0.457938 1.195529 -0.026409 1 0 0 0 0 0 0 846038
-0.001528 0.001083 0.117015 -0.127394 -0.458510 1.238249 -0.026431 1 0 0 0 0 0 0 846731
-0.001530 0.001083 0.117016 -0.162690 -0.458794 1.255117 -0.026461 1 0 0 0 0 0 0 847691
-0.001550 0.001088 0.117026 0.065141 -0.518211 1.127645 -0.026492 1 0 0 0 0 0 0 848679
-0.001559 0.001090 0.117029 -0.035964 -0.496254 1.202122 -0.026521 1 0 0 0 0 0 0 849629
-0.001564 0.001091 0.117031 -0.107645 -0.480724 1.240320 -0.026554 1 0 0 0 0 0 0 850671
-0.001567 0.001091 0.117031 -0.145532 -0.472908 1.255648 -0.026589 1 0 0 0 0 0 0 851775
-0.001586 0.001096 0.117041 0.081156 -0.528314 1.127843 -0.026623 1 0 0 0 0 0 0 852876
-0.001596 0.001098 0.117045 -0.020629 -0.504268 1.201908 -0.026650 1 0 0 0 0 0 0 853744
-0.001601 0.001100 0.117046 -0.092614 -0.487638 1.239795 -0.026678 1 0 0 0 0 0 0 854642
-0.001603 0.001100 0.117046 -0.130654 -0.479310 1.255088 -0.026713 1 0 0 0 0 0 0 855755
-0.001604 0.001100 0.117046 -0.149887 -0.475390 1.261346 -0.026744 1 0 0 0 0 0 0 856760
-0.001623 0.001105 0.117056 0.086481 -0.532737 1.130224 -0.026773 1 0 0 0 0 0 0 857682
-0.001632 0.001107 0.117060 -0.010629 -0.509723 1.203304 -0.026804 1 0 0 0 0 0 0 858674
-0.001637 0.001108 0.117061 -0.080280 -0.493649 1.240928 -0.026836 1 0 0 0 0 0 0 859683
-0.001639 0.001109 0.117061 -0.117116 -0.485503 1.255912 -0.026867 1 0 0 0 0 0 0 860684
-0.001641 0.001109 0.117062 -0.135754 -0.481714 1.262114 -0.026898 1 0 0 0 0 0 0 861680
-0.001660 0.001114 0.117072 0.101090 -0.539201 1.131178 -0.026929 1 0 0 0 0 0 0 862684
-0.001669 0.001116 0.117075 0.004093 -0.516237 1.204177 -0.026961 1 0 0 0 0 0 0 863682
-0.001674 0.001117 0.117076 -0.065491 -0.500155 1.241745 -0.026992 1 0 0 0 0 0 0 864681
-0.001676 0.001117 0.117077 -0.102277 -0.492027 1.256704 -0.027023 1 0 0 0 0 0 0 865678
-0.001677 0.001118 0.117077 -0.120880 -0.488245 1.262907 -0.027054 1 0 0 0 0 0 0 866686
-0.001696 0.001122 0.117087 0.116161 -0.545787 1.132068 -0.027086 1 0 0 0 0 0 0 867692
-0.001705 0.001124 0.117090 0.019086 -0.523028 1.205538 -0.027129 1 0 0 0 0 0 0 869077
-0.001710 0.001126 0.117091 -0.050456 -0.506782 1.242614 -0.027151 1 0 0 0 0 0 0 869767
-0.001712 0.001126 0.117092 -0.087227 -0.498605 1.257454 -0.027180 1 0 0 0 0 0 0 870692
-0.001714 0.001126 0.117092 -0.105799 -0.494825 1.263655 -0.027212 1 0 0 0 0 0 0 871710
-0.001733 0.001131 0.117102 0.131444 -0.552405 1.132870 -0.027242 1 0 0 0 0 0 0 872688
-0.001742 0.001133 0.117105 0.034396 -0.529399 1.205656 -0.027272 1 0 0 0 0 0 0 873661
-0.001747 0.001134 0.117106 -0.035196 -0.513339 1.243153 -0.027304 1 0 0 0 0 0 0 874669
-0.001749 0.001135 0.117107 -0.071951 -0.505198 1.258064 -0.027335 1 0 0 0 0 0 0 875661
-0.001750 0.001135 0.117107 -0.090547 -0.501494 1.264412 -0.027370 1 0 0 0 0 0 0 876784
-0.001769 0.001140 0.117117 0.146885 -0.559126 1.133781 -0.027402 1 0 0 0 0 0 0 877808
-0.001778 0.001142 0.117120 0.049825 -0.536146 1.206499 -0.027433 1 0 0 0 0 0 0 878797
-0.001783 0.001143 0.117122 -0.019781 -0.520075 1.243975 -0.027465 1 0 0 0 0 0 0 879820
-0.001785 0.001144 0.117122 -0.056529 -0.511958 1.258852 -0.027496 1 0 0 0 0 0 0 880803
-0.001787 0.001144 0.117122 -0.075072 -0.508129 1.264907 -0.027524 1 0 0 0 0 0 0 881725
-0.001806 0.001148 0.117132 0.162559 -0.565772 1.134285 -0.027555 1 0 0 0 0 0 0 882693
-0.001810 0.001133 0.117146 -0.003135 -0.308336 1.061706 -0.027588 1 0 0 0 0 0 0 883744
-0.001812 0.001125 0.117151 -0.048402 -0.378404 1.175735 -0.027616 1 0 0 0 0 0 0 884641
-0.001813 0.001122 0.117153 -0.066444 -0.434161 1.229563 -0.027648 1 0 0 0 0 0 0 885676
-0.001813 0.001120 0.117153 -0.074742 -0.464535 1.250319 -0.027680 1 0 0 0 0 0 0 886707
-0.001832 0.001123 0.117164 0.168353 -0.539478 1.124740 -0.027708 1 0 0 0 0 0 0 887602
-0.001836 0.001107 0.117178 0.005313 -0.290599 1.053941 -0.027742 1 0 0 0 0 0 0 888698
-0.001838 0.001099 0.117183 -0.038641 -0.365152 1.168707 -0.027775 1 0 0 0 0 0 0 889753
-0.001857 0.001100 0.117194 0.191272 -0.482298 1.088996 -0.027804 1 0 0 0 0 0 0 890658
-0.001867 0.001100 0.117198 0.090846 -0.491279 1.180264 -0.027834 1 0 0 0 0 0 0 891634
-0.001867 0.001083 0.117210 -0.048849 -0.256638 1.078941 -0.027866 1 0 0 0 0 0 0 892659
-0.001866 0.001074 0.117215 -0.061976 -0.342943 1.172760 -0.027898 1 0 0 0 0 0 0 893663
-0.001885 0.001074 0.117226 0.185312 -0.466434 1.085017 -0.027929 1 0 0 0 0 0 0 894656
-0.001889 0.001056 0.117241 0.024968 -0.243620 1.028149 -0.027960 1 0 0 0 0 0 0 895659
-0.001890 0.001048 0.117246 -0.017488 -0.331639 1.147593 -0.027990 1 0 0 0 0 0 0 896610
-0.001891 0.001043 0.117247 -0.034013 -0.396375 1.203245 -0.028022 1 0 0 0 0 0 0 897658
-0.001905 0.001028 0.117269 0.137404 -0.255392 0.945964 -0.028054 1 0 0 0 0 0 0 898658
-0.001912 0.001020 0.117276 0.065558 -0.337287 1.101314 -0.028085 1 0 0 0 0 0 0 899653
-0.001915 0.001016 0.117278 0.015189 -0.394437 1.179669 -0.028117 1 0 0 0 0 0 0 900696
-0.001930 0.001001 0.117300 0.168037 -0.249246 0.931639 -0.028157 1 0 0 0 0 0 0 901969
-0.001937 0.000994 0.117307 0.086684 -0.329007 1.089756 -0.028182 1 0 0 0 0 0 0 902766
-0.001936 0.000972 0.117321 -0.037129 -0.149660 1.023868 -0.028210 1 0 0 0 0 0 0 903650
-0.001953 0.000966 0.117335 0.206483 -0.325508 0.997445 -0.028240 1 0 0 0 0 0 0 904621
-0.001962 0.000963 0.117340 0.118346 -0.382741 1.118208 -0.028273 1 0 0 0 0 0 0 905669
-0.001961 0.000944 0.117353 -0.014526 -0.173336 1.028249 -0.028304 1 0 0 0 0 0 0 906662
-0.001979 0.000938 0.117367 0.223963 -0.332371 0.992411 -0.028336 1 0 0 0 0 0 0 907679
-0.001983 0.000918 0.117382 0.064310 -0.145229 0.964720 -0.028366 1 0 0 0 0 0 0 908655
-0.001985 0.000908 0.117388 0.022982 -0.253623 1.095070 -0.028398 1 0 0 0 0 0 0 909686
-0.001980 0.000885 0.117400 -0.061569 -0.092927 1.009813 -0.028436 1 0 0 0 0 0 0 910897
-0.001997 0.000878 0.117415 0.203822 -0.278745 0.975240 -0.028463 1 0 0 0 0 0 0 911754
-0.001999 0.000857 0.117430 0.057719 -0.105098 0.948336 -0.028498 1 0 0 0 0 0 0 912888
-0.002019 0.000851 0.117445 0.271540 -0.279626 0.945205 -0.028525 1 0 0 0 0 0 0 913755
-0.002029 0.000848 0.117451 0.166483 -0.335945 1.075018 -0.028562 1 0 0 0 0 0 0 914911
-0.002029 0.000829 0.117463 0.024904 -0.125282 0.988152 -0.028586 1 0 0 0 0 0 0 915694
-0.002047 0.000824 0.117477 0.259587 -0.284170 0.953209 -0.028616 1 0 0 0 0 0 0 916668
-0.002051 0.000804 0.117493 0.097616 -0.096462 0.925974 -0.028649 1 0 0 0 0 0 0 917712
-0.002053 0.000793 0.117498 0.055170 -0.204959 1.056069 -0.028679 1 0 0 0 0 0 0 918679
-0.002067 0.000775 0.117521 0.218654 -0.102892 0.837464 -0.028711 1 0 0 0 0 0 0 919689
-0.002074 0.000766 0.117529 0.142790 -0.207448 1.006333 -0.028743 1 0 0 0 0 0 0 920707
-0.002077 0.000761 0.117531 0.090622 -0.276022 1.089313 -0.028775 1 0 0 0 0 0 0 921741
-0.002074 0.000741 0.117543 -0.005207 -0.075676 0.976378 -0.028806 1 0 0 0 0 0 0 922735
-0.002090 0.000736 0.117557 0.254437 -0.240396 0.931155 -0.028836 1 0 0 0 0 0 0 923699
-0.002094 0.000715 0.117572 0.104773 -0.055200 0.900235 -0.028866 1 0 0 0 0 0 0 924646
-0.002095 0.000705 0.117578 0.068514 -0.165309 1.028922 -0.028897 1 0 0 0 0 0 0 925644
-0.002114 0.000704 0.117589 0.304290 -0.300428 0.954466 -0.028929 1 0 0 0 0 0 0 926659
-0.002106 0.000700 0.117615 -0.031601 -0.262798 0.759009 -0.028959 1 0 0 0 0 0 0 927645
-0.002102 0.000698 0.117623 -0.016655 -0.287160 0.954597 -0.028991 1 0 0 0 0 0 0 928657
-0.002094 0.000679 0.117637 -0.058018 -0.067317 0.904148 -0.029022 1 0 0 0 0 0 0 929640
-0.002109 0.000674 0.117652 0.231744 -0.223047 0.882580 -0.029053 1 0 0 0 0 0 0 930642
-0.002116 0.000671 0.117657 0.166291 -0.270230 1.004537 -0.029085 1 0 0 0 0 0 0 931663
-0.002115 0.000652 0.117669 0.044530 -0.054000 0.915536 -0.029116 1 0 0 0 0 0 0 932640
-0.002132 0.000647 0.117683 0.289977 -0.210845 0.879359 -0.029147 1 0 0 0 0 0 0 933651
-0.002141 0.000645 0.117688 0.201756 -0.258521 0.996294 -0.029183 1 0 0 0 0 0 0 934799
-0.002140 0.000626 0.117700 0.068496 -0.042301 0.905523 -0.029213 1 0 0 0 0 0 0 935772
-0.002140 0.000616 0.117705 0.058978 -0.139992 1.001858 -0.029245 1 0 0 0 0 0 0 936772
-0.002153 0.000598 0.117727 0.241144 -0.031573 0.770730 -0.029272 1 0 0 0 0 0 0 937659
-0.002159 0.000589 0.117734 0.174284 -0.133868 0.934479 -0.029302 1 0 0 0 0 0 0 938613
-0.002162 0.000585 0.117737 0.126640 -0.201251 1.015687 -0.029335 1 0 0 0 0 0 0 939667
-0.002177 0.000569 0.117758 0.282418 -0.058438 0.769330 -0.029366 1 0 0 0 0 0 0 940669
-0.002185 0.000561 0.117766 0.201385 -0.141744 0.926697 -0.029398 1 0 0 0 0 0 0 941665
-0.002188 0.000558 0.117768 0.146538 -0.199387 1.005527 -0.029429 1 0 0 0 0 0 0 942666
-0.002185 0.000538 0.117780 0.049165 0.007725 0.891679 -0.029465 1 0 0 0 0 0 0 943806
-0.002183 0.000528 0.117784 0.059365 -0.095261 0.978781 -0.029496 1 0 0 0 0 0 0 944803
-0.002201 0.000528 0.117795 0.320936 -0.227013 0.888753 -0.029526 1 0 0 0 0 0 0 945772
-0.002204 0.000510 0.117810 0.165670 -0.005539 0.831455 -0.029560 1 0 0 0 0 0 0 946856
-0.002206 0.000501 0.117815 0.125929 -0.096446 0.949149 -0.029587 1 0 0 0 0 0 0 947717
-0.002207 0.000496 0.117816 0.110974 -0.162444 1.004028 -0.029619 1 0 0 0 0 0 0 948762
-0.002220 0.000481 0.117838 0.285071 -0.018817 0.747733 -0.029649 1 0 0 0 0 0 0 949706
-0.002227 0.000473 0.117845 0.213132 -0.102186 0.901283 -0.029680 1 0 0 0 0 0 0 950717
-0.002230 0.000469 0.117847 0.162829 -0.159780 0.978695 -0.029710 1 0 0 0 0 0 0 951658
-0.002227 0.000449 0.117859 0.067640 0.047883 0.864396 -0.029741 1 0 0 0 0 0 0 952654
-0.002225 0.000439 0.117863 0.078991 -0.055223 0.951258 -0.029775 1 0 0 0 0 0 0 953757
-0.002219 0.000417 0.117875 0.022226 0.110708 0.850181 -0.029802 1 0 0 0 0 0 0 954608
-0.002234 0.000410 0.117889 0.303737 -0.074575 0.809404 -0.029836 1 0 0 0 0 0 0 955700
-0.002242 0.000406 0.117894 0.233263 -0.136784 0.924288 -0.029869 1 0 0 0 0 0 0 956751
-0.002246 0.000405 0.117895 0.177959 -0.165072 0.977103 -0.029897 1 0 0 0 0 0 0 957658
-0.002242 0.000386 0.117907 0.079427 0.059512 0.853384 -0.029928 1 0 0 0 0 0 0 958639
-0.002241 0.000377 0.117910 0.089037 -0.035177 0.936621 -0.029960 1 0 0 0 0 0 0 959657
-0.002240 0.000372 0.117912 0.100626 -0.103437 0.978368 -0.029991 1 0 0 0 0 0 0 960661
-0.002253 0.000356 0.117933 0.288299 0.039711 0.717676 -0.030021 1 0 0 0 0 0 0 961609
-0.002259 0.000349 0.117940 0.223017 -0.044480 0.869374 -0.030054 1 0 0 0 0 0 0 962666
-0.002262 0.000345 0.117942 0.176049 -0.102444 0.946137 -0.030085 1 0 0 0 0 0 0 963656
-0.002258 0.000325 0.117954 0.082390 0.105720 0.831845 -0.030115 1 0 0 0 0 0 0 964636
-0.002256 0.000315 0.117958 0.094586 0.002431 0.918241 -0.030146 1 0 0 0 0 0 0 965617
-0.002255 0.000310 0.117959 0.107532 -0.070176 0.961079 -0.030178 1 0 0 0 0 0 0 966637
-0.002268 0.000294 0.117980 0.296018 0.071152 0.700927 -0.030209 1 0 0 0 0 0 0 967641
-0.002275 0.000286 0.117987 0.231138 -0.014298 0.853036 -0.030256 1 0 0 0 0 0 0 969146
-0.002278 0.000282 0.117990 0.184278 -0.072790 0.929298 -0.030273 1 0 0 0 0 0 0 969674
-0.002279 0.000280 0.117991 0.160071 -0.103781 0.958772 -0.030305 1 0 0 0 0 0 0 970717
-0.002275 0.000262 0.118002 0.078693 0.119727 0.826096 -0.030333 1 0 0 0 0 0 0 971594
-0.002273 0.000252 0.118005 0.097075 0.023984 0.905863 -0.030366 1 0 0 0 0 0 0 972642
-0.002271 0.000248 0.118007 0.113071 -0.044787 0.946335 -0.030397 1 0 0 0 0 0 0 973639
-0.002266 0.000228 0.118018 0.052621 0.158022 0.818647 -0.030427 1 0 0 0 0 0 0 974615
-0.002281 0.000222 0.118031 0.332178 -0.007555 0.766822 -0.030459 1 0 0 0 0 0 0 975623
-0.002289 0.000219 0.118036 0.260348 -0.059897 0.877917 -0.030498 1 0 0 0 0 0 0 976875
-0.002288 0.000200 0.118048 0.134805 0.156419 0.786080 -0.030531 1 0 0 0 0 0 0 977940
-0.002287 0.000190 0.118053 0.129386 0.057186 0.880644 -0.030556 1 0 0 0 0 0 0 978731
-0.002286 0.000185 0.118054 0.133443 -0.013324 0.926439 -0.030589 1 0 0 0 0 0 0 979790
-0.002281 0.000165 0.118065 0.066972 0.188979 0.800590 -0.030616 1 0 0 0 0 0 0 980647
-0.002278 0.000155 0.118069 0.093038 0.082094 0.882594 -0.030650 1 0 0 0 0 0 0 981753
-0.002295 0.000155 0.118080 0.363629 -0.051437 0.790508 -0.030682 1 0 0 0 0 0 0 982753
-0.002299 0.000136 0.118095 0.211808 0.170840 0.732941 -0.030708 1 0 0 0 0 0 0 983611
-0.002300 0.000127 0.118100 0.174045 0.078952 0.849715 -0.030739 1 0 0 0 0 0 0 984603
-0.002301 0.000123 0.118101 0.160144 0.012594 0.904065 -0.030771 1 0 0 0 0 0 0 985613
-0.002301 0.000121 0.118102 0.154141 -0.022639 0.924738 -0.030803 1 0 0 0 0 0 0 986624
-0.002296 0.000102 0.118113 0.081817 0.199502 0.789418 -0.030834 1 0 0 0 0 0 0 987622
-0.002294 0.000092 0.118116 0.104864 0.102489 0.867738 -0.030866 1 0 0 0 0 0 0 988658
-0.002292 0.000087 0.118118 0.123191 0.033084 0.907713 -0.030899 1 0 0 0 0 0 0 989708
-0.002286 0.000067 0.118129 0.063723 0.236461 0.780116 -0.030927 1 0 0 0 0 0 0 990620
-0.002283 0.000057 0.118133 0.093352 0.129758 0.861114 -0.030959 1 0 0 0 0 0 0 991622
-0.002300 0.000057 0.118144 0.365920 -0.003637 0.768560 -0.030990 1 0 0 0 0 0 0 992607
-0.002304 0.000038 0.118158 0.214897 0.219126 0.711225 -0.031021 1 0 0 0 0 0 0 993611
-0.002305 0.000029 0.118163 0.177612 0.127127 0.827776 -0.031052 1 0 0 0 0 0 0 994611
-0.002306 0.000025 0.118165 0.163950 0.060781 0.882000 -0.031084 1 0 0 0 0 0 0 995616
-0.002301 0.000005 0.118176 0.088332 0.266030 0.759673 -0.031115 1 0 0 0 0 0 0 996616
-0.002299 -0.000005 0.118180 0.109944 0.160039 0.842259 -0.031146 1 0 0 0 0 0 0 997613
-0.002297 -0.000010 0.118181 0.127628 0.086160 0.883633 -0.031177 1 0 0 0 0 0 0 998611
-0.002292 -0.000031 0.118192 0.067723 0.287779 0.756852 -0.031208 1 0 0 0 0 0 0 999604
-0.002307 -0.000036 0.118206 0.348352 0.120723 0.704349 -0.031240 1 0 0 0 0 0 1 620
-0.002315 -0.000039 0.118211 0.276817 0.067488 0.815372 -0.031288 1 0 0 0 0 0 1 2148
-0.002313 -0.000059 0.118223 0.151011 0.284746 0.723537 -0.031303 1 0 0 0 0 0 1 2625
-0.002313 -0.000068 0.118227 0.145750 0.185026 0.817784 -0.031336 1 0 0 0 0 0 1 3697
-0.002312 -0.000073 0.118228 0.149872 0.114361 0.863165 -0.031365 1 0 0 0 0 0 1 4623
-0.002307 -0.000093 0.118240 0.083146 0.317923 0.737916 -0.031395 1 0 0 0 0 0 1 5579
-0.002304 -0.000103 0.118243 0.109304 0.210722 0.819246 -0.031427 1 0 0 0 0 0 1 6621
-0.002303 -0.000109 0.118245 0.129246 0.136264 0.860140 -0.031459 1 0 0 0 0 0 1 7624
-0.002302 -0.000111 0.118245 0.140261 0.096985 0.876010 -0.031490 1 0 0 0 0 0 1 8615
-0.002296 -0.000130 0.118256 0.076134 0.318298 0.739630 -0.031523 1 0 0 0 0 0 1 9668
-0.002293 -0.000140 0.118259 0.103498 0.220022 0.816953 -0.031558 1 0 0 0 0 0 1 10795
-0.002292 -0.000144 0.118261 0.123972 0.150043 0.856321 -0.031586 1 0 0 0 0 0 1 11692
-0.002286 -0.000165 0.118272 0.065300 0.354308 0.729306 -0.031620 1 0 0 0 0 0 1 12796
-0.002283 -0.000175 0.118276 0.095528 0.247201 0.809709 -0.031651 1 0 0 0 0 0 1 13773
-0.002281 -0.000180 0.118277 0.117508 0.172798 0.850279 -0.031683 1 0 0 0 0 0 1 14794
-0.002299 -0.000178 0.118287 0.380845 0.074532 0.732207 -0.031709 1 0 0 0 0 0 1 15631
-0.002308 -0.000177 0.118291 0.293959 0.076234 0.808149 -0.031741 1 0 0 0 0 0 1 16648
-0.002307 -0.000195 0.118302 0.159467 0.323786 0.703995 -0.031772 1 0 0 0 0 0 1 17657
-0.002307 -0.000203 0.118307 0.149768 0.238902 0.793183 -0.031802 1 0 0 0 0 0 1 18597
-0.002306 -0.000208 0.118308 0.151653 0.175736 0.836927 -0.031835 1 0 0 0 0 0 1 19672
-0.002306 -0.000210 0.118308 0.153642 0.142149 0.853763 -0.031867 1 0 0 0 0 0 1 20671
-0.002301 -0.000229 0.118319 0.084871 0.366832 0.717873 -0.031897 1 0 0 0 0 0 1 21644
-0.002298 -0.000238 0.118323 0.109998 0.269880 0.795033 -0.031930 1 0 0 0 0 0 1 22717
-0.002297 -0.000243 0.118324 0.129361 0.200572 0.834342 -0.031959 1 0 0 0 0 0 1 23619
-0.002296 -0.000245 0.118324 0.140079 0.163927 0.849649 -0.031989 1 0 0 0 0 0 1 24583
-0.002296 -0.000246 0.118325 0.145712 0.145481 0.855613 -0.032021 1 0 0 0 0 0 1 25610
-0.002296 -0.000247 0.118325 0.148643 0.136301 0.858221 -0.032052 1 0 0 0 0 0 1 26620
-0.002290 -0.000265 0.118335 0.080102 0.373590 0.717420 -0.032083 1 0 0 0 0 0 1 27611
-0.002288 -0.000274 0.118339 0.105324 0.282790 0.792693 -0.032115 1 0 0 0 0 0 1 28611
-0.002286 -0.000279 0.118340 0.124750 0.216612 0.831444 -0.032146 1 0 0 0 0 0 1 29618
-0.002285 -0.000281 0.118341 0.135478 0.181531 0.846545 -0.032177 1 0 0 0 0 0 1 30616
-0.002285 -0.000282 0.118341 0.141106 0.163864 0.852403 -0.032208 1 0 0 0 0 0 1 31611
-0.002280 -0.000301 0.118351 0.073871 0.397082 0.712832 -0.032240 1 0 0 0 0 0 1 32615
-0.002277 -0.000310 0.118355 0.099808 0.304145 0.788398 -0.032271 1 0 0 0 0 0 1 33599
-0.002276 -0.000315 0.118356 0.119688 0.236988 0.827862 -0.032325 1 0 0 0 0 0 1 35355
-0.002275 -0.000317 0.118357 0.130639 0.201454 0.843263 -0.032367 1 0 0 0 0 0 1 36684
-0.002274 -0.000318 0.118357 0.136338 0.183532 0.849086 -0.032397 1 0 0 0 0 0 1 37635
-0.002269 -0.000337 0.118367 0.069089 0.416816 0.709588 -0.032428 1 0 0 0 0 0 1 38633
-0.002266 -0.000346 0.118371 0.095062 0.323777 0.785075 -0.032459 1 0 0 0 0 0 1 39615
-0.002265 -0.000350 0.118372 0.114846 0.256479 0.823879 -0.032490 1 0 0 0 0 0 1 40618
-0.002264 -0.000353 0.118373 0.125757 0.220877 0.838976 -0.032521 1 0 0 0 0 0 1 41618
-0.002264 -0.000354 0.118373 0.131493 0.203018 0.845046 -0.032560 1 0 0 0 0 0 1 42871
-0.002264 -0.000354 0.118373 0.134444 0.194110 0.847472 -0.032586 1 0 0 0 0 0 1 43705
-0.002258 -0.000373 0.118383 0.065743 0.432157 0.707046 -0.032622 1 0 0 0 0 0 1 44860
-0.002256 -0.000382 0.118387 0.090993 0.341319 0.781921 -0.032649 1 0 0 0 0 0 1 45700
-0.002254 -0.000386 0.118388 0.110451 0.275190 0.820669 -0.032685 1 0 0 0 0 0 1 46867
-0.002272 -0.000384 0.118399 0.372857 0.181165 0.701503 -0.032711 1 0 0 0 0 0 1 47703
-0.002281 -0.000383 0.118402 0.285468 0.184848 0.777258 -0.032745 1 0 0 0 0 0 1 48781
-0.002285 -0.000383 0.118403 0.220655 0.191969 0.815293 -0.032771 1 0 0 0 0 0 1 49606
-0.002288 -0.000382 0.118404 0.186471 0.196222 0.830110 -0.032802 1 0 0 0 0 0 1 50606
-0.002289 -0.000382 0.118404 0.169356 0.198521 0.835875 -0.032834 1 0 0 0 0 0 1 51637
-0.002289 -0.000382 0.118404 0.160880 0.199761 0.838293 -0.032862 1 0 0 0 0 0 1 52519
-0.002284 -0.000400 0.118414 0.086445 0.443092 0.697888 -0.032899 1 0 0 0 0 0 1 53717
-0.002282 -0.000409 0.118418 0.108850 0.354816 0.772830 -0.032931 1 0 0 0 0 0 1 54733
-0.002280 -0.000413 0.118419 0.126838 0.289885 0.811296 -0.032958 1 0 0 0 0 0 1 55587
-0.002280 -0.000416 0.118420 0.136869 0.255511 0.826386 -0.032991 1 0 0 0 0 0 1 56669
-0.002279 -0.000417 0.118420 0.142133 0.238237 0.832155 -0.033021 1 0 0 0 0 0 1 57618
-0.002279 -0.000417 0.118420 0.144879 0.229676 0.834635 -0.033051 1 0 0 0 0 0 1 58562
-0.002279 -0.000418 0.118420 0.146344 0.225507 0.836034 -0.033082 1 0 0 0 0 0 1 59559
-0.002279 -0.000418 0.118420 0.147147 0.223538 0.837020 -0.033113 1 0 0 0 0 0 1 60556
-0.002279 -0.000418 0.118420 0.147622 0.222656 0.837888 -0.033144 1 0 0 0 0 0 1 61562
-0.002279 -0.000418 0.118420 0.147929 0.222309 0.838693 -0.033175 1 0 0 0 0 0 1 62546
-0.002274 -0.000436 0.118430 0.077753 0.465030 0.697620 -0.033207 1 0 0 0 0 0 1 63558
-0.002290 -0.000440 0.118444 0.354336 0.317369 0.638126 -0.033238 1 0 0 0 0 0 1 64561
-0.002298 -0.000443 0.118449 0.280445 0.273479 0.746366 -0.033269 1 0 0 0 0 0 1 65562
-0.002301 -0.000444 0.118450 0.223319 0.254853 0.796961 -0.033300 1 0 0 0 0 0 1 66557
-0.002303 -0.000444 0.118451 0.193133 0.246064 0.816169 -0.033332 1 0 0 0 0 0 1 67556
-0.002304 -0.000445 0.118451 0.178074 0.241878 0.823510 -0.033366 1 0 0 0 0 0 1 68665
-0.002305 -0.000445 0.118451 0.170676 0.239907 0.826579 -0.033400 1 0 0 0 0 0 1 69735
-0.002305 -0.000445 0.118451 0.167049 0.239036 0.828112 -0.033430 1 0 0 0 0 0 1 70717
-0.002305 -0.000445 0.118451 0.165295 0.238668 0.829010 -0.033456 1 0 0 0 0 0 1 71532
-0.002305 -0.000445 0.118451 0.164515 0.238613 0.829871 -0.033487 1 0 0 0 0 0 1 72527
-0.002305 -0.000445 0.118451 0.164202 0.238714 0.830722 -0.033520 1 0 0 0 0 0 1 73573
-0.002305 -0.000445 0.118451 0.164126 0.238857 0.831494 -0.033551 1 0 0 0 0 0 1 74564
-0.002305 -0.000445 0.118451 0.164147 0.239039 0.832244 -0.033581 1 0 0 0 0 0 1 75528
-0.002305 -0.000445 0.118451 0.164257 0.239256 0.833046 -0.033613 1 0 0 0 0 0 1 76564
-0.002305 -0.000445 0.118451 0.164397 0.239507 0.833940 -0.033649 1 0 0 0 0 0 1 77711
-0.002300 -0.000463 0.118462 0.094098 0.482753 0.692801 -0.033680 1 0 0 0 0 0 1 78692
-0.002297 -0.000472 0.118465 0.118625 0.394246 0.767410 -0.033713 1 0 0 0 0 0 1 79769
-0.002296 -0.000476 0.118466 0.137703 0.329199 0.805744 -0.033741 1 0 0 0 0 0 1 80661
-0.002295 -0.000478 0.118467 0.148276 0.294818 0.820791 -0.033776 1 0 0 0 0 0 1 81779
-0.002295 -0.000480 0.118467 0.153790 0.277489 0.826409 -0.033801 1 0 0 0 0 0 1 82574
-0.002295 -0.000480 0.118467 0.156689 0.268961 0.828943 -0.033834 1 0 0 0 0 0 1 83615
-0.002295 -0.000480 0.118467 0.158244 0.264843 0.830355 -0.033867 1 0 0 0 0 0 1 84676
-0.002295 -0.000481 0.118467 0.159080 0.262878 0.831292 -0.033896 1 0 0 0 0 0 1 85626
-0.002295 -0.000481 0.118467 0.159566 0.262028 0.832144 -0.033928 1 0 0 0 0 0 1 86641
-0.002295 -0.000481 0.118467 0.159885 0.261715 0.832897 -0.033958 1 0 0 0 0 0 1 87604
-0.002295 -0.000481 0.118467 0.160115 0.261671 0.833617 -0.033987 1 0 0 0 0 0 1 88533
-0.002295 -0.000481 0.118467 0.160336 0.261793 0.834479 -0.034022 1 0 0 0 0 0 1 89647
-0.002295 -0.000481 0.118467 0.160503 0.261981 0.835263 -0.034054 1 0 0 0 0 0 1 90660
-0.002295 -0.000481 0.118467 0.160645 0.262160 0.835974 -0.034083 1 0 0 0 0 0 1 91595
-0.002295 -0.000481 0.118467 0.160806 0.262380 0.836733 -0.034114 1 0 0 0 0 0 1 92586
-0.002295 -0.000481 0.118467 0.160952 0.262615 0.837487 -0.034145 1 0 0 0 0 0 1 93570
-0.002295 -0.000481 0.118467 0.161095 0.262852 0.838262 -0.034176 1 0 0 0 0 0 1 94590
-0.002295 -0.000481 0.118467 0.161253 0.263089 0.839042 -0.034208 1 0 0 0 0 0 1 95591
-0.002295 -0.000481 0.118467 0.161400 0.263328 0.839805 -0.034239 1 0 0 0 0 0 1 96585
-0.002295 -0.000481 0.118467 0.161537 0.263571 0.840560 -0.034270 1 0 0 0 0 0 1 97587
-0.002295 -0.000481 0.118467 0.161694 0.263809 0.841337 -0.034301 1 0 0 0 0 0 1 98585
-0.002295 -0.000481 0.118467 0.161835 0.264042 0.842102 -0.034333 1 0 0 0 0 0 1 99590
-0.002295 -0.000481 0.118467 0.161985 0.264298 0.842861 -0.034364 1 0 0 0 0 0 1 100581
-0.002295 -0.000481 0.118467 0.162146 0.264550 0.843719 -0.034399 1 0 0 0 0 0 1 101701
-0.002295 -0.000481 0.118467 0.162280 0.264764 0.844388 -0.034426 1 0 0 0 0 0 1 102564
-0.002295 -0.000481 0.118467 0.162433 0.265034 0.845224 -0.034460 1 0 0 0 0 0 1 103672
-0.002295 -0.000481 0.118467 0.162581 0.265256 0.845954 -0.034490 1 0 0 0 0 0 1 104609
-0.002295 -0.000481 0.118467 0.162717 0.265497 0.846703 -0.034521 1 0 0 0 0 0 1 105601
-0.002295 -0.000481 0.118467 0.162873 0.265733 0.847474 -0.034552 1 0 0 0 0 0 1 106592
-0.002295 -0.000481 0.118467 0.163014 0.265965 0.848237 -0.034583 1 0 0 0 0 0 1 107594
-0.002295 -0.000481 0.118467 0.163164 0.266222 0.848997 -0.034614 1 0 0 0 0 0 1 108586
-0.002295 -0.000481 0.118467 0.163319 0.266465 0.849825 -0.034648 1 0 0 0 0 0 1 109667
-0.002295 -0.000481 0.118467 0.163481 0.266723 0.850636 -0.034680 1 0 0 0 0 0 1 110716
-0.002295 -0.000481 0.118467 0.163630 0.266986 0.851452 -0.034714 1 0 0 0 0 0 1 111797
-0.002295 -0.000481 0.118467 0.163767 0.267192 0.852128 -0.034741 1 0 0 0 0 0 1 112663
-0.002295 -0.000481 0.118467 0.163933 0.267464 0.853018 -0.034778 1 0 0 0 0 0 1 113832
-0.002295 -0.000481 0.118467 0.164070 0.267701 0.853712 -0.034806 1 0 0 0 0 0 1 114738
-0.002295 -0.000481 0.118467 0.164193 0.267886 0.854340 -0.034831 1 0 0 0 0 0 1 115548
-0.002295 -0.000481 0.118467 0.164336 0.268138 0.855123 -0.034864 1 0 0 0 0 0 1 116587
-0.002295 -0.000481 0.118467 0.164494 0.268377 0.855906 -0.034895 1 0 0 0 0 0 1 117593
-0.002295 -0.000481 0.118467 0.164648 0.268631 0.856739 -0.034930 1 0 0 0 0 0 1 118687
-0.002295 -0.000481 0.118467 0.164792 0.268878 0.857466 -0.034959 1 0 0 0 0 0 1 119635
-0.002295 -0.000481 0.118467 0.164949 0.269124 0.858308 -0.034993 1 0 0 0 0 0 1 120734
-0.002295 -0.000481 0.118467 0.165089 0.269347 0.859004 -0.035022 1 0 0 0 0 0 1 121633
-0.002295 -0.000481 0.118467 0.165236 0.269608 0.859811 -0.035055 1 0 0 0 0 0 1 122703
-0.002295 -0.000481 0.118467 0.165375 0.269815 0.860493 -0.035082 1 0 0 0 0 0 1 123577
-0.002295 -0.000481 0.118467 0.165521 0.270055 0.861281 -0.035115 1 0 0 0 0 0 1 124612
-0.002295 -0.000481 0.118467 0.165665 0.270303 0.862012 -0.035145 1 0 0 0 0 0 1 125566
-0.002295 -0.000481 0.118467 0.165809 0.270527 0.862782 -0.035176 1 0 0 0 0 0 1 126571
-0.002295 -0.000481 0.118467 0.165965 0.270777 0.863564 -0.035208 1 0 0 0 0 0 1 127583
-0.002295 -0.000481 0.118467 0.166100 0.271017 0.864306 -0.035238 1 0 0 0 0 0 1 128567
-0.002295 -0.000481 0.118467 0.166260 0.271258 0.865096 -0.035270 1 0 0 0 0 0 1 129582
-0.002295 -0.000481 0.118467 0.166399 0.271504 0.865859 -0.035302 1 0 0 0 0 0 1 130594
-0.002295 -0.000481 0.118467 0.166550 0.271732 0.866605 -0.035332 1 0 0 0 0 0 1 131551
-0.002295 -0.000481 0.118467 0.166695 0.271972 0.867394 -0.035364 1 0 0 0 0 0 1 132587
-0.002295 -0.000481 0.118467 0.166846 0.272231 0.868159 -0.035395 1 0 0 0 0 0 1 133586
-0.002295 -0.000481 0.118467 0.167009 0.272480 0.868990 -0.035429 1 0 0 0 0 0 1 134662
-0.002295 -0.000481 0.118467 0.167165 0.272738 0.869835 -0.035463 1 0 0 0 0 0 1 135772
-0.002295 -0.000481 0.118467 0.167293 0.272963 0.870515 -0.035491 1 0 0 0 0 0 1 136669
-0.002295 -0.000481 0.118467 0.167435 0.273177 0.871215 -0.035519 1 0 0 0 0 0 1 137566
-0.002295 -0.000481 0.118467 0.167578 0.273408 0.871952 -0.035549 1 0 0 0 0 0 1 138525
-0.002295 -0.000481 0.118467 0.167720 0.273661 0.872737 -0.035582 1 0 0 0 0 0 1 139566
-0.002295 -0.000481 0.118467 0.167878 0.273899 0.873517 -0.035613 1 0 0 0 0 0 1 140568
-0.002295 -0.000481 0.118467 0.168015 0.274142 0.874272 -0.035645 1 0 0 0 0 0 1 141569
-0.002295 -0.000481 0.118467 0.168172 0.274378 0.875045 -0.035676 1 0 0 0 0 0 1 142562
-0.002295 -0.000481 0.118467 0.168352 0.274675 0.876013 -0.035715 1 0 0 0 0 0 1 143832
-0.002295 -0.000481 0.118467 0.168474 0.274887 0.876629 -0.035740 1 0 0 0 0 0 1 144636
-0.002295 -0.000481 0.118467 0.168642 0.275150 0.877525 -0.035777 1 0 0 0 0 0 1 145806
-0.002295 -0.000481 0.118467 0.168778 0.275366 0.878199 -0.035804 1 0 0 0 0 0 1 146676
-0.002295 -0.000481 0.118467 0.168900 0.275586 0.878878 -0.035832 1 0 0 0 0 0 1 147578
-0.002295 -0.000481 0.118467 0.169056 0.275822 0.879649 -0.035863 1 0 0 0 0 0 1 148569
-0.002295 -0.000481 0.118467 0.169195 0.276050 0.880400 -0.035894 1 0 0 0 0 0 1 149556
-0.002295 -0.000481 0.118467 0.169354 0.276322 0.881208 -0.035927 1 0 0 0 0 0 1 150610
-0.002295 -0.000481 0.118467 0.169490 0.276533 0.881934 -0.035957 1 0 0 0 0 0 1 151558
-0.002295 -0.000481 0.118467 0.169637 0.276768 0.882671 -0.035987 1 0 0 0 0 0 1 152510
-0.002295 -0.000481 0.118467 0.169800 0.277054 0.883559 -0.036023 1 0 0 0 0 0 1 153685
-0.002295 -0.000481 0.118467 0.169956 0.277290 0.884332 -0.036054 1 0 0 0 0 0 1 154678
-0.002295 -0.000481 0.118467 0.170076 0.277504 0.884995 -0.036082 1 0 0 0 0 0 1 155559
-0.002295 -0.000481 0.118467 0.170249 0.277767 0.885853 -0.036116 1 0 0 0 0 0 1 156663
-0.002295 -0.000481 0.118467 0.170386 0.277990 0.886564 -0.036145 1 0 0 0 0 0 1 157589
-0.002295 -0.000481 0.118467 0.170511 0.278213 0.887256 -0.036174 1 0 0 0 0 0 1 158508
-0.002295 -0.000481 0.118467 0.170671 0.278457 0.888052 -0.036206 1 0 0 0 0 0 1 159531
-0.002295 -0.000481 0.118467 0.170812 0.278689 0.888816 -0.036237 1 0 0 0 0 0 1 160536
-0.002295 -0.000481 0.118467 0.170963 0.278948 0.889580 -0.036268 1 0 0 0 0 0 1 161533
-0.002295 -0.000481 0.118467 0.171106 0.279171 0.890346 -0.036300 1 0 0 0 0 0 1 162533
-0.002295 -0.000481 0.118467 0.171261 0.279417 0.891120 -0.036331 1 0 0 0 0 0 1 163533
-0.002295 -0.000481 0.118467 0.171401 0.279666 0.891888 -0.036363 1 0 0 0 0 0 1 164552
-0.002295 -0.000481 0.118467 0.171551 0.279893 0.892631 -0.036393 1 0 0 0 0 0 1 165506
-0.002295 -0.000481 0.118467 0.171692 0.280141 0.893404 -0.036425 1 0 0 0 0 0 1 166530
-0.002295 -0.000481 0.118467 0.171849 0.280379 0.894183 -0.036456 1 0 0 0 0 0 1 167531
-0.002295 -0.000481 0.118467 0.172003 0.280632 0.895011 -0.036490 1 0 0 0 0 0 1 168618
-0.002295 -0.000481 0.118467 0.172175 0.280925 0.895886 -0.036526 1 0 0 0 0 0 1 169760
-0.002295 -0.000481 0.118467 0.172308 0.281131 0.896599 -0.036555 1 0 0 0 0 0 1 170691
-0.002295 -0.000481 0.118467 0.172436 0.281335 0.897236 -0.036580 1 0 0 0 0 0 1 171512
-0.002295 -0.000481 0.118467 0.172573 0.281579 0.897990 -0.036612 1 0 0 0 0 0 1 172513
-0.002295 -0.000481 0.118467 0.172735 0.281824 0.898790 -0.036644 1 0 0 0 0 0 1 173541
-0.002295 -0.000481 0.118467 0.172875 0.282055 0.899549 -0.036675 1 0 0 0 0 0 1 174538
-0.002295 -0.000481 0.118467 0.173026 0.282313 0.900314 -0.036706 1 0 0 0 0 0 1 175537
-0.002295 -0.000481 0.118467 0.173179 0.282548 0.901096 -0.036738 1 0 0 0 0 0 1 176549
-0.002295 -0.000481 0.118467 0.173359 0.282861 0.902077 -0.036778 1 0 0 0 0 0 1 177845
-0.002295 -0.000481 0.118467 0.173518 0.283102 0.902866 -0.036810 1 0 0 0 0 0 1 178859
-0.002295 -0.000481 0.118467 0.173627 0.283282 0.903463 -0.036834 1 0 0 0 0 0 1 179644
-0.002295 -0.000481 0.118467 0.173792 0.283563 0.904298 -0.036869 1 0 0 0 0 0 1 180735
-0.002295 -0.000481 0.118467 0.173922 0.283764 0.904996 -0.036897 1 0 0 0 0 0 1 181646
-0.002295 -0.000481 0.118467 0.174057 0.283979 0.905668 -0.036924 1 0 0 0 0 0 1 182513
-0.002295 -0.000481 0.118467 0.174204 0.284239 0.906474 -0.036957 1 0 0 0 0 0 1 183581
-0.002295 -0.000481 0.118467 0.174362 0.284478 0.907255 -0.036989 1 0 0 0 0 0 1 184585
-0.002295 -0.000481 0.118467 0.174501 0.284708 0.908012 -0.037020 1 0 0 0 0 0 1 185579
-0.002295 -0.000481 0.118467 0.174665 0.284987 0.908841 -0.037054 1 0 0 0 0 0 1 186662
-0.002295 -0.000481 0.118467 0.174812 0.285217 0.909631 -0.037086 1 0 0 0 0 0 1 187693
-0.002295 -0.000481 0.118467 0.174950 0.285437 0.910319 -0.037114 1 0 0 0 0 0 1 188581
-0.002295 -0.000481 0.118467 0.175099 0.285700 0.911134 -0.037147 1 0 0 0 0 0 1 189661
-0.002295 -0.000481 0.118467 0.175245 0.285920 0.911853 -0.037176 1 0 0 0 0 0 1 190583
-0.002295 -0.000481 0.118467 0.175379 0.286157 0.912588 -0.037207 1 0 0 0 0 0 1 191558
-0.002295 -0.000481 0.118467 0.175536 0.286394 0.913365 -0.037238 1 0 0 0 0 0 1 192556
-0.002295 -0.000481 0.118467 0.175675 0.286624 0.914121 -0.037269 1 0 0 0 0 0 1 193549
-0.002295 -0.000481 0.118467 0.175827 0.286884 0.914891 -0.037300 1 0 0 0 0 0 1 194555
-0.002295 -0.000481 0.118467 0.175972 0.287109 0.915665 -0.037332 1 0 0 0 0 0 1 195565
-0.002295 -0.000481 0.118467 0.176125 0.287354 0.916430 -0.037363 1 0 0 0 0 0 1 196554
-0.002295 -0.000481 0.118467 0.176262 0.287597 0.917184 -0.037394 1 0 0 0 0 0 1 197554
-0.002295 -0.000481 0.118467 0.176416 0.287831 0.917949 -0.037425 1 0 0 0 0 0 1 198536
-0.002295 -0.000481 0.118467 0.176565 0.288071 0.918715 -0.037456 1 0 0 0 0 0 1 199534
-0.002295 -0.000481 0.118467 0.176701 0.288314 0.919467 -0.037487 1 0 0 0 0 0 1 200533
-0.002295 -0.000481 0.118467 0.176854 0.288545 0.920224 -0.037518 1 0 0 0 0 0 1 201505
-0.002295 -0.000481 0.118467 0.177090 0.288950 0.921495 -0.037570 1 0 0 0 0 0 1 203179
-0.002295 -0.000481 0.118467 0.177148 0.289025 0.921755 -0.037580 1 0 0 0 0 0 1 203502
-0.002289 -0.000499 0.118477 0.106492 0.533595 0.780175 -0.037615 1 0 0 0 0 0 1 204626
-0.002287 -0.000508 0.118481 0.130874 0.445581 0.854365 -0.037644 1 0 0 0 0 0 1 205555
-0.002285 -0.000512 0.118482 0.149875 0.380803 0.892633 -0.037674 1 0 0 0 0 0 1 206503
-0.002285 -0.000514 0.118483 0.160397 0.346535 0.907580 -0.037707 1 0 0 0 0 0 1 207551
-0.002284 -0.000515 0.118483 0.165900 0.329346 0.913321 -0.037737 1 0 0 0 0 0 1 208539
-0.002284 -0.000516 0.118483 0.168783 0.320867 0.915815 -0.037769 1 0 0 0 0 0 1 209539
-0.002284 -0.000516 0.118483 0.170353 0.316838 0.917386 -0.037809 1 0 0 0 0 0 1 210835
-0.002284 -0.000516 0.118483 0.171200 0.314927 0.918382 -0.037841 1 0 0 0 0 0 1 211866
-0.002284 -0.000516 0.118483 0.171660 0.314022 0.919039 -0.037865 1 0 0 0 0 0 1 212635
-0.002284 -0.000517 0.118483 0.171972 0.313740 0.919802 -0.037896 1 0 0 0 0 0 1 213605
-0.002284 -0.000517 0.118483 0.172230 0.313780 0.920726 -0.037934 1 0 0 0 0 0 1 214819
-0.002284 -0.000517 0.118483 0.172420 0.313919 0.921531 -0.037967 1 0 0 0 0 0 1 215871
-0.002284 -0.000517 0.118483 0.172561 0.314058 0.922164 -0.037993 1 0 0 0 0 0 1 216704
-0.002284 -0.000517 0.118483 0.172692 0.314251 0.922808 -0.038019 1 0 0 0 0 0 1 217562
-0.002303 -0.000512 0.118493 0.426379 0.255231 0.788675 -0.038052 1 0 0 0 0 0 1 218602
-0.002312 -0.000510 0.118496 0.334190 0.276462 0.858946 -0.038082 1 0 0 0 0 0 1 219553
-0.002316 -0.000509 0.118497 0.266977 0.292484 0.895301 -0.038115 1 0 0 0 0 0 1 220632
-0.002319 -0.000508 0.118498 0.231574 0.301221 0.909419 -0.038146 1 0 0 0 0 0 1 221612
-0.002320 -0.000508 0.118498 0.213831 0.305773 0.914868 -0.038176 1 0 0 0 0 0 1 222570
-0.002320 -0.000508 0.118498 0.205079 0.308225 0.917329 -0.038210 1 0 0 0 0 0 1 223660
-0.002321 -0.000508 0.118498 0.200777 0.309561 0.918568 -0.038238 1 0 0 0 0 0 1 224553
-0.002321 -0.000508 0.118498 0.198715 0.310356 0.919520 -0.038269 1 0 0 0 0 0 1 225565
-0.002321 -0.000508 0.118498 0.197758 0.310873 0.920299 -0.038299 1 0 0 0 0 0 1 226510
-0.002316 -0.000526 0.118509 0.126483 0.555909 0.778599 -0.038331 1 0 0 0 0 0 1 227532
-0.002313 -0.000535 0.118512 0.150562 0.468016 0.852754 -0.038362 1 0 0 0 0 0 1 228536
-0.002312 -0.000539 0.118513 0.169435 0.403326 0.891002 -0.038393 1 0 0 0 0 0 1 229515
-0.002311 -0.000541 0.118514 0.179894 0.369092 0.905907 -0.038425 1 0 0 0 0 0 1 230532
-0.002311 -0.000543 0.118514 0.185383 0.351933 0.911632 -0.038456 1 0 0 0 0 0 1 231537
-0.002310 -0.000543 0.118514 0.188267 0.343475 0.914118 -0.038488 1 0 0 0 0 0 1 232544
-0.002310 -0.000543 0.118514 0.189789 0.339393 0.915454 -0.038518 1 0 0 0 0 0 1 233525
-0.002310 -0.000543 0.118514 0.190645 0.337477 0.916394 -0.038549 1 0 0 0 0 0 1 234517
-0.002310 -0.000544 0.118514 0.191162 0.336721 0.917342 -0.038586 1 0 0 0 0 0 1 235705
-0.002310 -0.000544 0.118514 0.191501 0.336442 0.918091 -0.038617 1 0 0 0 0 0 1 236678
-0.002310 -0.000544 0.118514 0.191760 0.336452 0.918910 -0.038651 1 0 0 0 0 0 1 237767
-0.002310 -0.000544 0.118514 0.191918 0.336525 0.919481 -0.038674 1 0 0 0 0 0 1 238525
-0.002310 -0.000544 0.118514 0.192101 0.336743 0.920252 -0.038707 1 0 0 0 0 0 1 239570
-0.002310 -0.000544 0.118514 0.192257 0.336974 0.920949 -0.038737 1 0 0 0 0 0 1 240519
-0.002310 -0.000544 0.118514 0.192419 0.337223 0.921708 -0.038768 1 0 0 0 0 0 1 241524
-0.002310 -0.000544 0.118514 0.192578 0.337498 0.922466 -0.038800 1 0 0 0 0 0 1 242542
-0.002310 -0.000544 0.118514 0.192733 0.337769 0.923208 -0.038831 1 0 0 0 0 0 1 243540
-0.002310 -0.000544 0.118514 0.192925 0.338084 0.924068 -0.038868 1 0 0 0 0 0 1 244706
-0.002310 -0.000544 0.118514 0.193063 0.338334 0.924804 -0.038898 1 0 0 0 0 0 1 245690
-0.002310 -0.000544 0.118514 0.193219 0.338598 0.925479 -0.038927 1 0 0 0 0 0 1 246605
-0.002310 -0.000544 0.118514 0.193399 0.338899 0.926351 -0.038964 1 0 0 0 0 0 1 247780
-0.002310 -0.000544 0.118514 0.193517 0.339140 0.926961 -0.038989 1 0 0 0 0 0 1 248592
-0.002310 -0.000544 0.118514 0.193677 0.339389 0.927689 -0.039020 1 0 0 0 0 0 1 249580
-0.002310 -0.000544 0.118514 0.193821 0.339674 0.928418 -0.039050 1 0 0 0 0 0 1 250554
-0.002310 -0.000544 0.118514 0.193982 0.339924 0.929152 -0.039081 1 0 0 0 0 0 1 251550
-0.002310 -0.000544 0.118514 0.194134 0.340198 0.929853 -0.039111 1 0 0 0 0 0 1 252493
-0.002310 -0.000544 0.118514 0.194304 0.340508 0.930747 -0.039148 1 0 0 0 0 0 1 253689
-0.002310 -0.000544 0.118514 0.194451 0.340757 0.931380 -0.039175 1 0 0 0 0 0 1 254548
-0.002310 -0.000544 0.118514 0.194582 0.340996 0.932080 -0.039204 1 0 0 0 0 0 1 255483
-0.002310 -0.000544 0.118514 0.194774 0.341323 0.932927 -0.039240 1 0 0 0 0 0 1 256630
-0.002329 -0.000539 0.118524 0.448936 0.282216 0.798623 -0.039272 1 0 0 0 0 0 1 257631
-0.002326 -0.000524 0.118538 0.186412 0.120947 0.720181 -0.039298 1 0 0 0 0 0 1 258491
-0.002324 -0.000516 0.118543 0.179011 0.201951 0.832734 -0.039330 1 0 0 0 0 0 1 259492
-0.002323 -0.000512 0.118545 0.188836 0.259065 0.885915 -0.039362 1 0 0 0 0 0 1 260523
-0.002322 -0.000510 0.118546 0.195541 0.289498 0.906105 -0.039394 1 0 0 0 0 0 1 261535
-0.002322 -0.000509 0.118546 0.199286 0.305054 0.913670 -0.039425 1 0 0 0 0 0 1 262538
-0.002322 -0.000508 0.118546 0.201305 0.312992 0.916771 -0.039456 1 0 0 0 0 0 1 263537
-0.002322 -0.000508 0.118546 0.202416 0.317093 0.918321 -0.039488 1 0 0 0 0 0 1 264543
-0.002322 -0.000508 0.118546 0.203056 0.319264 0.919336 -0.039519 1 0 0 0 0 0 1 265538
-0.002322 -0.000508 0.118546 0.203456 0.320478 0.920136 -0.039549 1 0 0 0 0 0 1 266506
-0.002322 -0.000508 0.118546 0.203747 0.321220 0.920915 -0.039581 1 0 0 0 0 0 1 267539
-0.002322 -0.000508 0.118546 0.203969 0.321712 0.921649 -0.039612 1 0 0 0 0 0 1 268532
-0.002309 -0.000495 0.118557 0.033660 0.139629 0.774303 -0.039662 1 0 0 0 0 0 1 270119
-0.002303 -0.000488 0.118560 0.093481 0.204787 0.850888 -0.039675 1 0 0 0 0 0 1 270535
-0.002300 -0.000484 0.118562 0.138856 0.253462 0.890662 -0.039708 1 0 0 0 0 0 1 271599
-0.002298 -0.000483 0.118562 0.163415 0.279572 0.906070 -0.039738 1 0 0 0 0 0 1 272561
-0.002297 -0.000482 0.118562 0.176055 0.292927 0.911974 -0.039769 1 0 0 0 0 0 1 273542
-0.002297 -0.000482 0.118562 0.182519 0.299759 0.914493 -0.039800 1 0 0 0 0 0 1 274544
-0.002284 -0.000468 0.118573 0.015100 0.120554 0.767421 -0.039831 1 0 0 0 0 0 1 275541
-0.002278 -0.000461 0.118577 0.076611 0.187488 0.844560 -0.039863 1 0 0 0 0 0 1 276544
-0.002275 -0.000458 0.118578 0.122773 0.236938 0.884327 -0.039894 1 0 0 0 0 0 1 277557
-0.002260 -0.000443 0.118590 -0.023073 0.080620 0.751600 -0.039933 1 0 0 0 0 0 1 278788
-0.002253 -0.000435 0.118594 0.049518 0.159210 0.833556 -0.039959 1 0 0 0 0 0 1 279629
-0.002250 -0.000431 0.118595 0.101328 0.214583 0.875152 -0.039997 1 0 0 0 0 0 1 280833
-0.002235 -0.000416 0.118606 -0.041888 0.060968 0.742769 -0.040020 1 0 0 0 0 0 1 281592
-0.002228 -0.000408 0.118610 0.032178 0.141087 0.824931 -0.040050 1 0 0 0 0 0 1 282548
-0.002243 -0.000400 0.118621 0.339009 0.137622 0.731151 -0.040085 1 0 0 0 0 0 1 283669
-0.002238 -0.000382 0.118636 0.104004 0.005301 0.668383 -0.040113 1 0 0 0 0 0 1 284563
-0.002235 -0.000374 0.118641 0.110994 0.101400 0.786012 -0.040145 1 0 0 0 0 0 1 285568
-0.002221 -0.000356 0.118654 -0.043082 -0.017179 0.692763 -0.040175 1 0 0 0 0 0 1 286551
-0.002214 -0.000347 0.118658 0.027136 0.082164 0.789564 -0.040210 1 0 0 0 0 0 1 287661
-0.002198 -0.000329 0.118671 -0.093293 -0.035280 0.688288 -0.040247 1 0 0 0 0 0 1 288847
-0.002190 -0.000320 0.118675 -0.006080 0.064582 0.781805 -0.040270 1 0 0 0 0 0 1 289566
-0.002186 -0.000315 0.118676 0.053261 0.130691 0.827368 -0.040303 1 0 0 0 0 0 1 290629
-0.002171 -0.000300 0.118688 -0.086532 -0.017958 0.696871 -0.040333 1 0 0 0 0 0 1 291600
-0.002164 -0.000292 0.118691 -0.010448 0.064990 0.779217 -0.040362 1 0 0 0 0 0 1 292523
-0.002147 -0.000274 0.118704 -0.128414 -0.061129 0.672950 -0.040394 1 0 0 0 0 0 1 293537
-0.002139 -0.000266 0.118708 -0.039801 0.034638 0.764744 -0.040425 1 0 0 0 0 0 1 294540
-0.002122 -0.000248 0.118720 -0.151404 -0.085028 0.661872 -0.040455 1 0 0 0 0 0 1 295509
-0.002114 -0.000239 0.118724 -0.059496 0.014086 0.754763 -0.040487 1 0 0 0 0 0 1 296532
-0.002097 -0.000221 0.118737 -0.169546 -0.104035 0.652387 -0.040519 1 0 0 0 0 0 1 297535
-0.002088 -0.000212 0.118741 -0.076759 -0.004065 0.745311 -0.040549 1 0 0 0 0 0 1 298513
-0.002072 -0.000194 0.118753 -0.186482 -0.121876 0.643035 -0.040580 1 0 0 0 0 0 1 299511
-0.002063 -0.000185 0.118757 -0.093461 -0.021649 0.735896 -0.040611 1 0 0 0 0 0 1 300508
-0.002046 -0.000167 0.118770 -0.203186 -0.139458 0.633704 -0.040643 1 0 0 0 0 0 1 301507
-0.002038 -0.000158 0.118774 -0.110061 -0.039137 0.726475 -0.040674 1 0 0 0 0 0 1 302520
-0.002033 -0.000153 0.118775 -0.047828 0.027174 0.772018 -0.040727 1 0 0 0 0 0 1 304202
-0.002031 -0.000151 0.118776 -0.014877 0.061942 0.788766 -0.040734 1 0 0 0 0 0 1 304444
-0.002017 -0.000137 0.118787 -0.170153 -0.104610 0.648094 -0.040770 1 0 0 0 0 0 1 305581
-0.001998 -0.000116 0.118801 -0.273590 -0.214420 0.578955 -0.040800 1 0 0 0 0 0 1 306533
-0.001988 -0.000105 0.118806 -0.163653 -0.095719 0.694292 -0.040830 1 0 0 0 0 0 1 307513
-0.001983 -0.000100 0.118808 -0.091519 -0.018817 0.748272 -0.040861 1 0 0 0 0 0 1 308510
-0.001968 -0.000084 0.118819 -0.225668 -0.162962 0.621601 -0.040892 1 0 0 0 0 0 1 309471
-0.001960 -0.000076 0.118823 -0.146003 -0.076962 0.704489 -0.040924 1 0 0 0 0 0 1 310523
-0.001944 -0.000058 0.118835 -0.263112 -0.202535 0.599210 -0.040961 1 0 0 0 0 0 1 311703
-0.001935 -0.000050 0.118840 -0.173363 -0.105759 0.690428 -0.040992 1 0 0 0 0 0 1 312702
-0.001931 -0.000045 0.118841 -0.112870 -0.041302 0.734884 -0.041019 1 0 0 0 0 0 1 313565
-0.001929 -0.000043 0.118842 -0.080814 -0.007423 0.751956 -0.041055 1 0 0 0 0 0 1 314706
-0.001934 -0.000024 0.118862 0.017537 -0.234929 0.475251 -0.041083 1 0 0 0 0 0 1 315585
-0.001936 -0.000014 0.118870 -0.005633 -0.139307 0.622611 -0.041112 1 0 0 0 0 0 1 316519
-0.001937 -0.000010 0.118872 -0.023185 -0.070412 0.698048 -0.041142 1 0 0 0 0 0 1 317493
-0.001925 0.000006 0.118884 -0.204714 -0.218600 0.580166 -0.041177 1 0 0 0 0 0 1 318593
-0.001919 0.000014 0.118888 -0.148654 -0.134299 0.665768 -0.041205 1 0 0 0 0 0 1 319502
-0.001916 0.000018 0.118889 -0.105220 -0.076233 0.708318 -0.041240 1 0 0 0 0 0 1 320608
-0.001915 0.000020 0.118890 -0.081711 -0.045611 0.724629 -0.041272 1 0 0 0 0 0 1 321660
-0.001901 0.000035 0.118900 -0.242425 -0.215049 0.583985 -0.041299 1 0 0 0 0 0 1 322524
-0.001894 0.000042 0.118904 -0.175978 -0.141466 0.661551 -0.041334 1 0 0 0 0 0 1 323618
-0.001891 0.000046 0.118906 -0.127364 -0.088809 0.701150 -0.041362 1 0 0 0 0 0 1 324528
-0.001889 0.000047 0.118906 -0.101329 -0.060879 0.716431 -0.041393 1 0 0 0 0 0 1 325513
-0.001876 0.000062 0.118917 -0.260909 -0.231824 0.575622 -0.041424 1 0 0 0 0 0 1 326511
-0.001869 0.000069 0.118921 -0.193781 -0.158901 0.652928 -0.041455 1 0 0 0 0 0 1 327508
-0.001865 0.000073 0.118922 -0.144881 -0.106561 0.692483 -0.041486 1 0 0 0 0 0 1 328497
-0.001864 0.000074 0.118922 -0.118676 -0.078822 0.707748 -0.041518 1 0 0 0 0 0 1 329514
-0.001863 0.000075 0.118922 -0.105366 -0.064802 0.713494 -0.041549 1 0 0 0 0 0 1 330511
-0.001850 0.000089 0.118933 -0.271653 -0.242984 0.569363 -0.041580 1 0 0 0 0 0 1 331509
-0.001843 0.000096 0.118937 -0.207824 -0.173590 0.645415 -0.041612 1 0 0 0 0 0 1 332512
-0.001840 0.000100 0.118938 -0.160575 -0.123042 0.684514 -0.041643 1 0 0 0 0 0 1 333517
-0.001838 0.000102 0.118939 -0.135227 -0.096195 0.699608 -0.041674 1 0 0 0 0 0 1 334505
-0.001837 0.000103 0.118939 -0.122418 -0.082683 0.705803 -0.041735 1 0 0 0 0 0 1 336466
-0.001824 0.000117 0.118950 -0.289081 -0.261255 0.561827 -0.041771 1 0 0 0 0 0 1 337620
-0.001817 0.000124 0.118953 -0.225327 -0.191946 0.637717 -0.041800 1 0 0 0 0 0 1 338527
-0.001814 0.000127 0.118955 -0.178135 -0.141458 0.676772 -0.041830 1 0 0 0 0 0 1 339486
-0.001812 0.000129 0.118955 -0.152817 -0.114642 0.691851 -0.041862 1 0 0 0 0 0 1 340516
-0.001812 0.000130 0.118955 -0.139965 -0.101118 0.697518 -0.041893 1 0 0 0 0 0 1 341521
-0.001811 0.000130 0.118955 -0.133514 -0.094366 0.699833 -0.041924 1 0 0 0 0 0 1 342516
-0.001811 0.000130 0.118955 -0.130343 -0.091025 0.700989 -0.041956 1 0 0 0 0 0 1 343548
-0.001798 0.000144 0.118966 -0.302029 -0.274865 0.555404 -0.041986 1 0 0 0 0 0 1 344507
-0.001792 0.000151 0.118970 -0.240755 -0.208117 0.630794 -0.042022 1 0 0 0 0 0 1 345633
-0.001788 0.000154 0.118971 -0.194792 -0.158901 0.669677 -0.042056 1 0 0 0 0 0 1 346724
-0.001787 0.000156 0.118971 -0.170095 -0.132742 0.684606 -0.042084 1 0 0 0 0 0 1 347626
-0.001786 0.000157 0.118972 -0.157552 -0.119542 0.690256 -0.042116 1 0 0 0 0 0 1 348666
-0.001786 0.000157 0.118972 -0.151277 -0.112951 0.692474 -0.042143 1 0 0 0 0 0 1 349506
-0.001785 0.000157 0.118972 -0.148176 -0.109723 0.693642 -0.042176 1 0 0 0 0 0 1 350585
-0.001785 0.000158 0.118972 -0.146688 -0.108130 0.694351 -0.042207 1 0 0 0 0 0 1 351562
-0.001785 0.000158 0.118972 -0.145987 -0.107376 0.694922 -0.042236 1 0 0 0 0 0 1 352509
-0.001785 0.000158 0.118972 -0.145700 -0.107038 0.695505 -0.042271 1 0 0 0 0 0 1 353600
-0.001785 0.000158 0.118972 -0.145615 -0.106912 0.696054 -0.042304 1 0 0 0 0 0 1 354658
-0.001785 0.000158 0.118972 -0.145602 -0.106884 0.696506 -0.042331 1 0 0 0 0 0 1 355532
-0.001785 0.000158 0.118972 -0.145661 -0.106911 0.697059 -0.042364 1 0 0 0 0 0 1 356605
-0.001785 0.000158 0.118972 -0.145750 -0.106972 0.697549 -0.042394 1 0 0 0 0 0 1 357545
-0.001785 0.000158 0.118972 -0.145835 -0.107030 0.698031 -0.042423 1 0 0 0 0 0 1 358493
-0.001785 0.000158 0.118972 -0.145935 -0.107100 0.698558 -0.042455 1 0 0 0 0 0 1 359507
-0.001785 0.000158 0.118972 -0.146043 -0.107165 0.699059 -0.042486 1 0 0 0 0 0 1 360492
-0.001785 0.000158 0.118972 -0.146149 -0.107255 0.699586 -0.042518 1 0 0 0 0 0 1 361506
-0.001785 0.000158 0.118972 -0.146258 -0.107322 0.700085 -0.042548 1 0 0 0 0 0 1 362487
-0.001785 0.000158 0.118972 -0.146352 -0.107416 0.700607 -0.042580 1 0 0 0 0 0 1 363503
-0.001785 0.000158 0.118972 -0.146472 -0.107481 0.701116 -0.042611 1 0 0 0 0 0 1 364493
-0.001785 0.000158 0.118972 -0.146577 -0.107569 0.701633 -0.042642 1 0 0 0 0 0 1 365487
-0.001785 0.000158 0.118972 -0.146675 -0.107640 0.702131 -0.042673 1 0 0 0 0 0 1 366479
-0.001785 0.000158 0.118972 -0.146790 -0.107727 0.702659 -0.042704 1 0 0 0 0 0 1 367483
-0.001785 0.000158 0.118972 -0.146905 -0.107809 0.703232 -0.042740 1 0 0 0 0 0 1 368620
-0.001785 0.000158 0.118972 -0.147009 -0.107888 0.703707 -0.042768 1 0 0 0 0 0 1 369522
-0.001785 0.000158 0.118972 -0.147132 -0.107965 0.704271 -0.042803 1 0 0 0 0 0 1 370629
-0.001785 0.000158 0.118972 -0.147223 -0.108044 0.704724 -0.042830 1 0 0 0 0 0 1 371499
-0.001785 0.000158 0.118972 -0.147319 -0.108113 0.705213 -0.042860 1 0 0 0 0 0 1 372473
-0.001785 0.000158 0.118972 -0.147428 -0.108192 0.705755 -0.042892 1 0 0 0 0 0 1 373492
-0.001785 0.000158 0.118972 -0.147548 -0.108269 0.706265 -0.042924 1 0 0 0 0 0 1 374506
-0.001785 0.000158 0.118972 -0.147643 -0.108349 0.706765 -0.042955 1 0 0 0 0 0 1 375493
-0.001785 0.000158 0.118972 -0.147762 -0.108440 0.707310 -0.042987 1 0 0 0 0 0 1 376528
-0.001785 0.000158 0.118972 -0.147893 -0.108523 0.707913 -0.043024 1 0 0 0 0 0 1 377713
-0.001785 0.000158 0.118972 -0.148009 -0.108620 0.708488 -0.043059 1 0 0 0 0 0 1 378818
-0.001785 0.000158 0.118972 -0.148081 -0.108672 0.708860 -0.043082 1 0 0 0 0 0 1 379566
-0.001785 0.000158 0.118972 -0.148215 -0.108773 0.709479 -0.043119 1 0 0 0 0 0 1 380748
-0.001785 0.000158 0.118972 -0.148302 -0.108834 0.709918 -0.043146 1 0 0 0 0 0 1 381624
-0.001780 0.000140 0.118982 -0.220226 0.136647 0.565502 -0.043175 1 0 0 0 0 0 1 382556
-0.001777 0.000131 0.118986 -0.195885 0.049597 0.639821 -0.043205 1 0 0 0 0 0 1 383500
-0.001776 0.000126 0.118987 -0.177126 -0.014999 0.678237 -0.043240 1 0 0 0 0 0 1 384620
-0.001775 0.000124 0.118988 -0.166917 -0.049443 0.693027 -0.043270 1 0 0 0 0 0 1 385576
-0.001775 0.000123 0.118988 -0.161710 -0.066902 0.698569 -0.043300 1 0 0 0 0 0 1 386543
-0.001775 0.000122 0.118988 -0.159127 -0.075704 0.700901 -0.043336 1 0 0 0 0 0 1 387680
-0.001775 0.000122 0.118988 -0.157901 -0.080131 0.702093 -0.043371 1 0 0 0 0 0 1 388828
-0.001774 0.000122 0.118988 -0.157277 -0.082351 0.702633 -0.043392 1 0 0 0 0 0 1 389471
-0.001769 0.000104 0.118998 -0.228956 0.162241 0.558433 -0.043427 1 0 0 0 0 0 1 390594
-0.001767 0.000095 0.119002 -0.204426 0.074630 0.632722 -0.043457 1 0 0 0 0 0 1 391579
-0.001765 0.000090 0.119003 -0.185563 0.009780 0.671016 -0.043487 1 0 0 0 0 0 1 392517
-0.001764 0.000088 0.119004 -0.175321 -0.024787 0.685806 -0.043518 1 0 0 0 0 0 1 393510
-0.001764 0.000087 0.119004 -0.170100 -0.042310 0.691353 -0.043549 1 0 0 0 0 0 1 394519
-0.001764 0.000086 0.119004 -0.167497 -0.051114 0.693611 -0.043580 1 0 0 0 0 0 1 395508
-0.001759 0.000068 0.119014 -0.238192 0.190415 0.549972 -0.043611 1 0 0 0 0 0 1 396501
-0.001756 0.000059 0.119018 -0.213156 0.101143 0.624370 -0.043643 1 0 0 0 0 0 1 397512
-0.001754 0.000055 0.119019 -0.194029 0.035449 0.662693 -0.043673 1 0 0 0 0 0 1 398481
-0.001754 0.000052 0.119020 -0.183656 0.000478 0.677501 -0.043705 1 0 0 0 0 0 1 399510
-0.001753 0.000051 0.119020 -0.178377 -0.017228 0.683051 -0.043737 1 0 0 0 0 0 1 400514
-0.001753 0.000051 0.119020 -0.175751 -0.026108 0.685288 -0.043768 1 0 0 0 0 0 1 401509
-0.001753 0.000050 0.119020 -0.174499 -0.030573 0.686459 -0.043803 1 0 0 0 0 0 1 402631
-0.001748 0.000032 0.119031 -0.245935 0.213331 0.542446 -0.043831 1 0 0 0 0 0 1 403524
-0.001745 0.000023 0.119034 -0.221219 0.125120 0.616657 -0.043864 1 0 0 0 0 0 1 404605
-0.001744 0.000019 0.119036 -0.202269 0.059977 0.654856 -0.043893 1 0 0 0 0 0 1 405503
-0.001743 0.000016 0.119036 -0.191982 0.025293 0.669617 -0.043924 1 0 0 0 0 0 1 406505
-0.001743 0.000015 0.119036 -0.186745 0.007734 0.675132 -0.043955 1 0 0 0 0 0 1 407490
-0.001737 -0.000003 0.119047 -0.256224 0.245255 0.532801 -0.043985 1 0 0 0 0 0 1 408475
-0.001734 -0.000013 0.119050 -0.230460 0.153725 0.607434 -0.044017 1 0 0 0 0 0 1 409499
-0.001733 -0.000017 0.119052 -0.211004 0.086939 0.645891 -0.044052 1 0 0 0 0 0 1 410613
-0.001732 -0.000020 0.119052 -0.200450 0.051438 0.660631 -0.044080 1 0 0 0 0 0 1 411497
-0.001732 -0.000021 0.119052 -0.195117 0.033487 0.666251 -0.044116 1 0 0 0 0 0 1 412669
-0.001726 -0.000039 0.119063 -0.264585 0.270994 0.523979 -0.044145 1 0 0 0 0 0 1 413579
-0.001724 -0.000049 0.119066 -0.238805 0.179336 0.598588 -0.044180 1 0 0 0 0 0 1 414712
-0.001722 -0.000053 0.119068 -0.219303 0.112488 0.636885 -0.044209 1 0 0 0 0 0 1 415614
-0.001722 -0.000056 0.119068 -0.208730 0.076972 0.651604 -0.044235 1 0 0 0 0 0 1 416473
-0.001721 -0.000057 0.119068 -0.203387 0.059023 0.657177 -0.044269 1 0 0 0 0 0 1 417566
-0.001716 -0.000075 0.119079 -0.272916 0.296722 0.515025 -0.044301 1 0 0 0 0 0 1 418562
-0.001713 -0.000085 0.119083 -0.247110 0.205043 0.589493 -0.044332 1 0 0 0 0 0 1 419574
-0.001711 -0.000089 0.119084 -0.227633 0.138185 0.627823 -0.044365 1 0 0 0 0 0 1 420623
-0.001711 -0.000092 0.119084 -0.217068 0.102675 0.642535 -0.044393 1 0 0 0 0 0 1 421521
-0.001710 -0.000093 0.119084 -0.211727 0.084739 0.648052 -0.044424 1 0 0 0 0 0 1 422520
-0.001710 -0.000093 0.119084 -0.209077 0.075779 0.650301 -0.044458 1 0 0 0 0 0 1 423585
-0.001710 -0.000094 0.119084 -0.207813 0.071331 0.651333 -0.044487 1 0 0 0 0 0 1 424512
-0.001705 -0.000112 0.119095 -0.279484 0.315991 0.507713 -0.044517 1 0 0 0 0 0 1 425495
-0.001702 -0.000121 0.119099 -0.254719 0.227674 0.581536 -0.044548 1 0 0 0 0 0 1 426465
-0.001701 -0.000125 0.119100 -0.235759 0.162493 0.619622 -0.044579 1 0 0 0 0 0 1 427481
-0.001700 -0.000128 0.119100 -0.225481 0.127849 0.634288 -0.044611 1 0 0 0 0 0 1 428484
-0.001700 -0.000129 0.119100 -0.220267 0.110358 0.639778 -0.044642 1 0 0 0 0 0 1 429495
-0.001699 -0.000129 0.119101 -0.217703 0.101618 0.641972 -0.044673 1 0 0 0 0 0 1 430474
-0.001699 -0.000130 0.119101 -0.216479 0.097292 0.643026 -0.044704 1 0 0 0 0 0 1 431473
-0.001694 -0.000148 0.119111 -0.288237 0.342229 0.499494 -0.044735 1 0 0 0 0 0 1 432463
-0.001710 -0.000152 0.119125 -0.007859 0.193739 0.435604 -0.044766 1 0 0 0 0 0 1 433465
-0.001718 -0.000155 0.119129 -0.079969 0.149688 0.543504 -0.044798 1 0 0 0 0 0 1 434465
-0.001722 -0.000156 0.119131 -0.136616 0.130817 0.594038 -0.044830 1 0 0 0 0 0 1 435516
-0.001724 -0.000157 0.119132 -0.166839 0.121771 0.613174 -0.044870 1 0 0 0 0 0 1 436792
-0.001725 -0.000157 0.119132 -0.182079 0.117341 0.620094 -0.044897 1 0 0 0 0 0 1 437633
-0.001725 -0.000157 0.119132 -0.189726 0.115143 0.622752 -0.044924 1 0 0 0 0 0 1 438510
-0.001725 -0.000157 0.119132 -0.193610 0.114103 0.623940 -0.044953 1 0 0 0 0 0 1 439451
-0.001720 -0.000175 0.119142 -0.267979 0.360897 0.480494 -0.044985 1 0 0 0 0 0 1 440465
-0.001718 -0.000184 0.119146 -0.244490 0.273390 0.554184 -0.045017 1 0 0 0 0 0 1 441476
-0.001716 -0.000189 0.119147 -0.226162 0.208623 0.592191 -0.045048 1 0 0 0 0 0 1 442464
-0.001716 -0.000191 0.119148 -0.216200 0.174206 0.606824 -0.045079 1 0 0 0 0 0 1 443467
-0.001715 -0.000192 0.119148 -0.211188 0.156909 0.612455 -0.045123 1 0 0 0 0 0 1 444887
-0.001715 -0.000193 0.119148 -0.208635 0.148221 0.614483 -0.045144 1 0 0 0 0 0 1 445535
-0.001715 -0.000193 0.119148 -0.207470 0.143952 0.615567 -0.045178 1 0 0 0 0 0 1 446654
-0.001715 -0.000193 0.119148 -0.206930 0.141865 0.616206 -0.045210 1 0 0 0 0 0 1 447656
-0.001715 -0.000193 0.119148 -0.206724 0.140849 0.616629 -0.045236 1 0 0 0 0 0 1 448490
-0.001715 -0.000193 0.119148 -0.206692 0.140414 0.617074 -0.045267 1 0 0 0 0 0 1 449470
-0.001710 -0.000211 0.119158 -0.279178 0.387733 0.473463 -0.045301 1 0 0 0 0 0 1 450581
-0.001707 -0.000220 0.119162 -0.254712 0.300356 0.546918 -0.045329 1 0 0 0 0 0 1 451478
-0.001705 -0.000225 0.119163 -0.235877 0.235682 0.584832 -0.045359 1 0 0 0 0 0 1 452424
-0.001705 -0.000227 0.119164 -0.225699 0.201336 0.599487 -0.045394 1 0 0 0 0 0 1 453559
-0.001704 -0.000228 0.119164 -0.220515 0.183995 0.604930 -0.045426 1 0 0 0 0 0 1 454575
-0.001704 -0.000229 0.119164 -0.217946 0.175386 0.607071 -0.045455 1 0 0 0 0 0 1 455496
-0.001704 -0.000229 0.119164 -0.216745 0.171138 0.608121 -0.045488 1 0 0 0 0 0 1 456574
-0.001704 -0.000229 0.119164 -0.216196 0.169062 0.608719 -0.045518 1 0 0 0 0 0 1 457503
-0.001704 -0.000229 0.119164 -0.215994 0.168082 0.609187 -0.045547 1 0 0 0 0 0 1 458461
-0.001704 -0.000229 0.119164 -0.215974 0.167647 0.609634 -0.045579 1 0 0 0 0 0 1 459465
-0.001704 -0.000229 0.119164 -0.216029 0.167494 0.610060 -0.045610 1 0 0 0 0 0 1 460460
-0.001704 -0.000229 0.119164 -0.216136 0.167478 0.610486 -0.045641 1 0 0 0 0 0 1 461460
-0.001704 -0.000229 0.119164 -0.216269 0.167507 0.610899 -0.045672 1 0 0 0 0 0 1 462461
-0.001704 -0.000229 0.119164 -0.216402 0.167602 0.611318 -0.045704 1 0 0 0 0 0 1 463465
-0.001704 -0.000229 0.119164 -0.216533 0.167701 0.611734 -0.045735 1 0 0 0 0 0 1 464461
-0.001704 -0.000229 0.119164 -0.216684 0.167795 0.612152 -0.045766 1 0 0 0 0 0 1 465460
-0.001704 -0.000229 0.119164 -0.216843 0.167910 0.612574 -0.045797 1 0 0 0 0 0 1 466455
-0.001704 -0.000229 0.119164 -0.216983 0.168023 0.612992 -0.045829 1 0 0 0 0 0 1 467468
-0.001704 -0.000229 0.119164 -0.217142 0.168147 0.613443 -0.045863 1 0 0 0 0 0 1 468550
-0.001704 -0.000229 0.119164 -0.217373 0.168326 0.614096 -0.045912 1 0 0 0 0 0 1 470111
-0.001704 -0.000229 0.119164 -0.217430 0.168370 0.614257 -0.045924 1 0 0 0 0 0 1 470498
-0.001704 -0.000229 0.119164 -0.217586 0.168491 0.614699 -0.045957 1 0 0 0 0 0 1 471555
-0.001704 -0.000229 0.119164 -0.217721 0.168610 0.615110 -0.045987 1 0 0 0 0 0 1 472521
-0.001704 -0.000229 0.119164 -0.217872 0.168714 0.615509 -0.046017 1 0 0 0 0 0 1 473491
-0.001704 -0.000229 0.119164 -0.218015 0.168815 0.615928 -0.046048 1 0 0 0 0 0 1 474478
-0.001704 -0.000229 0.119164 -0.218178 0.168943 0.616347 -0.046079 1 0 0 0 0 0 1 475481
-0.001704 -0.000229 0.119164 -0.218320 0.169059 0.616770 -0.046111 1 0 0 0 0 0 1 476508
-0.001704 -0.000229 0.119164 -0.218500 0.169198 0.617280 -0.046150 1 0 0 0 0 0 1 477728
-0.001704 -0.000229 0.119164 -0.218631 0.169300 0.617649 -0.046177 1 0 0 0 0 0 1 478613
-0.001704 -0.000229 0.119164 -0.218775 0.169412 0.618058 -0.046208 1 0 0 0 0 0 1 479590
-0.001704 -0.000229 0.119164 -0.218945 0.169543 0.618536 -0.046244 1 0 0 0 0 0 1 480735
-0.001704 -0.000229 0.119164 -0.219058 0.169637 0.618903 -0.046270 1 0 0 0 0 0 1 481580
-0.001704 -0.000229 0.119164 -0.219240 0.169773 0.619376 -0.046306 1 0 0 0 0 0 1 482741
-0.001704 -0.000229 0.119164 -0.219350 0.169858 0.619684 -0.046329 1 0 0 0 0 0 1 483481
-0.001704 -0.000229 0.119164 -0.219506 0.169978 0.620123 -0.046362 1 0 0 0 0 0 1 484531
-0.001704 -0.000229 0.119164 -0.219657 0.170089 0.620524 -0.046392 1 0 0 0 0 0 1 485475
-0.001704 -0.000229 0.119164 -0.219798 0.170203 0.620944 -0.046423 1 0 0 0 0 0 1 486493
-0.001704 -0.000229 0.119164 -0.219975 0.170341 0.621446 -0.046461 1 0 0 0 0 0 1 487696
-0.001704 -0.000229 0.119164 -0.220101 0.170429 0.621818 -0.046488 1 0 0 0 0 0 1 488570
-0.001704 -0.000229 0.119164 -0.220243 0.170547 0.622205 -0.046518 1 0 0 0 0 0 1 489509
-0.001704 -0.000229 0.119164 -0.220401 0.170670 0.622650 -0.046551 1 0 0 0 0 0 1 490577
-0.001704 -0.000229 0.119164 -0.220530 0.170785 0.623044 -0.046580 1 0 0 0 0 0 1 491503
-0.001704 -0.000229 0.119164 -0.220679 0.170888 0.623441 -0.046610 1 0 0 0 0 0 1 492468
-0.001704 -0.000229 0.119164 -0.220830 0.171003 0.623863 -0.046642 1 0 0 0 0 0 1 493479
-0.001704 -0.000229 0.119164 -0.220992 0.171123 0.624294 -0.046674 1 0 0 0 0 0 1 494495
-0.001704 -0.000229 0.119164 -0.221124 0.171230 0.624690 -0.046704 1 0 0 0 0 0 1 495456
-0.001723 -0.000225 0.119174 0.035040 0.111067 0.487143 -0.046734 1 0 0 0 0 0 1 496436
-0.001732 -0.000223 0.119178 -0.055919 0.132170 0.557335 -0.046766 1 0 0 0 0 0 1 497454
-0.001737 -0.000221 0.119179 -0.122860 0.147994 0.593569 -0.046797 1 0 0 0 0 0 1 498442
-0.001739 -0.000221 0.119179 -0.158354 0.156524 0.607527 -0.046828 1 0 0 0 0 0 1 499443
-0.001740 -0.000221 0.119179 -0.176290 0.160896 0.612737 -0.046860 1 0 0 0 0 0 1 500454
-0.001741 -0.000220 0.119179 -0.185318 0.163158 0.614821 -0.046891 1 0 0 0 0 0 1 501459
-0.001741 -0.000220 0.119179 -0.189900 0.164353 0.615848 -0.046926 1 0 0 0 0 0 1 502581
-0.001741 -0.000220 0.119179 -0.192237 0.165003 0.616475 -0.046958 1 0 0 0 0 0 1 503595
-0.001741 -0.000220 0.119179 -0.193490 0.165399 0.616978 -0.046991 1 0 0 0 0 0 1 504666
-0.001741 -0.000220 0.119179 -0.194143 0.165619 0.617328 -0.047016 1 0 0 0 0 0 1 505453
-0.001741 -0.000220 0.119179 -0.194549 0.165785 0.617743 -0.047047 1 0 0 0 0 0 1 506455
-0.001741 -0.000220 0.119179 -0.194826 0.165930 0.618168 -0.047079 1 0 0 0 0 0 1 507465
-0.001741 -0.000220 0.119179 -0.195013 0.166062 0.618572 -0.047110 1 0 0 0 0 0 1 508447
-0.001741 -0.000220 0.119179 -0.195184 0.166185 0.618990 -0.047141 1 0 0 0 0 0 1 509467
-0.001741 -0.000220 0.119179 -0.195332 0.166311 0.619402 -0.047173 1 0 0 0 0 0 1 510474
-0.001741 -0.000220 0.119179 -0.195476 0.166419 0.619824 -0.047206 1 0 0 0 0 0 1 511519
-0.001741 -0.000220 0.119179 -0.195638 0.166556 0.620333 -0.047244 1 0 0 0 0 0 1 512761
-0.001741 -0.000220 0.119179 -0.195764 0.166663 0.620733 -0.047275 1 0 0 0 0 0 1 513736
-0.001741 -0.000220 0.119179 -0.195903 0.166765 0.621160 -0.047306 1 0 0 0 0 0 1 514746
-0.001741 -0.000220 0.119179 -0.195994 0.166857 0.621461 -0.047330 1 0 0 0 0 0 1 515508
-0.001741 -0.000220 0.119179 -0.196175 0.167005 0.622004 -0.047371 1 0 0 0 0 0 1 516819
-0.001760 -0.000216 0.119189 0.060383 0.106735 0.484339 -0.047392 1 0 0 0 0 0 1 517497
-0.001769 -0.000214 0.119193 -0.030522 0.127814 0.554424 -0.047424 1 0 0 0 0 0 1 518494
-0.001774 -0.000213 0.119194 -0.097423 0.143621 0.590571 -0.047452 1 0 0 0 0 0 1 519406
-0.001776 -0.000212 0.119194 -0.132893 0.152139 0.604526 -0.047485 1 0 0 0 0 0 1 520462
-0.001777 -0.000212 0.119195 -0.150815 0.156522 0.609732 -0.047518 1 0 0 0 0 0 1 521525
-0.001778 -0.000212 0.119195 -0.159811 0.158778 0.611819 -0.047550 1 0 0 0 0 0 1 522539
-0.001778 -0.000212 0.119195 -0.164349 0.159956 0.612763 -0.047578 1 0 0 0 0 0 1 523445
-0.001778 -0.000212 0.119195 -0.166688 0.160607 0.613403 -0.047614 1 0 0 0 0 0 1 524576
-0.001778 -0.000212 0.119195 -0.167903 0.160970 0.613863 -0.047643 1 0 0 0 0 0 1 525504
-0.001778 -0.000212 0.119195 -0.168548 0.161209 0.614257 -0.047672 1 0 0 0 0 0 1 526439
-0.001778 -0.000212 0.119195 -0.168952 0.161387 0.614668 -0.047704 1 0 0 0 0 0 1 527455
-0.001778 -0.000212 0.119195 -0.169189 0.161525 0.615093 -0.047735 1 0 0 0 0 0 1 528468
-0.001778 -0.000212 0.119195 -0.169370 0.161634 0.615470 -0.047765 1 0 0 0 0 0 1 529436
-0.001778 -0.000212 0.119195 -0.169514 0.161758 0.615883 -0.047797 1 0 0 0 0 0 1 530449
-0.001778 -0.000212 0.119195 -0.169641 0.161878 0.616282 -0.047828 1 0 0 0 0 0 1 531440
-0.001778 -0.000212 0.119195 -0.169773 0.161981 0.616686 -0.047859 1 0 0 0 0 0 1 532444
-0.001778 -0.000212 0.119195 -0.169888 0.162088 0.617096 -0.047891 1 0 0 0 0 0 1 533462
-0.001778 -0.000212 0.119195 -0.169996 0.162182 0.617505 -0.047922 1 0 0 0 0 0 1 534462
-0.001778 -0.000212 0.119195 -0.170109 0.162297 0.617900 -0.047954 1 0 0 0 0 0 1 535458
-0.001778 -0.000212 0.119195 -0.170234 0.162417 0.618351 -0.047989 1 0 0 0 0 0 1 536578
-0.001778 -0.000212 0.119195 -0.170321 0.162516 0.618702 -0.048015 1 0 0 0 0 0 1 537435
-0.001778 -0.000212 0.119195 -0.170441 0.162625 0.619143 -0.048051 1 0 0 0 0 0 1 538561
-0.001778 -0.000212 0.119195 -0.170553 0.162724 0.619517 -0.048079 1 0 0 0 0 0 1 539476
-0.001778 -0.000212 0.119195 -0.170666 0.162830 0.619921 -0.048111 1 0 0 0 0 0 1 540480
-0.001778 -0.000212 0.119195 -0.170772 0.162923 0.620325 -0.048141 1 0 0 0 0 0 1 541466
-0.001778 -0.000212 0.119195 -0.170886 0.163039 0.620723 -0.048173 1 0 0 0 0 0 1 542469
-0.001778 -0.000212 0.119195 -0.170997 0.163145 0.621124 -0.048204 1 0 0 0 0 0 1 543467
-0.001778 -0.000212 0.119195 -0.171128 0.163271 0.621601 -0.048241 1 0 0 0 0 0 1 544650
-0.001778 -0.000212 0.119195 -0.171237 0.163374 0.621994 -0.048271 1 0 0 0 0 0 1 545628
-0.001778 -0.000212 0.119195 -0.171324 0.163474 0.622348 -0.048298 1 0 0 0 0 0 1 546490
-0.001778 -0.000212 0.119195 -0.171440 0.163570 0.622737 -0.048329 1 0 0 0 0 0 1 547469
-0.001778 -0.000212 0.119195 -0.171576 0.163699 0.623227 -0.048367 1 0 0 0 0 0 1 548688
-0.001778 -0.000212 0.119195 -0.171669 0.163779 0.623584 -0.048394 1 0 0 0 0 0 1 549559
-0.001778 -0.000212 0.119195 -0.171771 0.163883 0.623937 -0.048422 1 0 0 0 0 0 1 550449
-0.001778 -0.000212 0.119195 -0.171888 0.163996 0.624361 -0.048455 1 0 0 0 0 0 1 551505
-0.001778 -0.000212 0.119195 -0.171998 0.164100 0.624758 -0.048486 1 0 0 0 0 0 1 552492
-0.001778 -0.000212 0.119195 -0.172105 0.164203 0.625148 -0.048516 1 0 0 0 0 0 1 553460
-0.001778 -0.000212 0.119195 -0.172224 0.164316 0.625579 -0.048550 1 0 0 0 0 0 1 554531
-0.001778 -0.000212 0.119195 -0.172340 0.164427 0.626001 -0.048582 1 0 0 0 0 0 1 555578
-0.001778 -0.000212 0.119195 -0.172427 0.164518 0.626371 -0.048610 1 0 0 0 0 0 1 556464
-0.001778 -0.000212 0.119195 -0.172549 0.164636 0.626803 -0.048645 1 0 0 0 0 0 1 557581
-0.001778 -0.000212 0.119195 -0.172657 0.164731 0.627161 -0.048672 1 0 0 0 0 0 1 558459
-0.001778 -0.000212 0.119195 -0.172770 0.164838 0.627567 -0.048704 1 0 0 0 0 0 1 559467
-0.001778 -0.000212 0.119195 -0.172878 0.164941 0.627957 -0.048734 1 0 0 0 0 0 1 560436
-0.001778 -0.000212 0.119195 -0.172991 0.165049 0.628368 -0.048766 1 0 0 0 0 0 1 561457
-0.001778 -0.000212 0.119195 -0.173101 0.165153 0.628765 -0.048797 1 0 0 0 0 0 1 562443
-0.001778 -0.000212 0.119195 -0.173210 0.165249 0.629183 -0.048829 1 0 0 0 0 0 1 563463
-0.001778 -0.000212 0.119195 -0.173321 0.165362 0.629568 -0.048859 1 0 0 0 0 0 1 564436
-0.001778 -0.000212 0.119195 -0.173435 0.165471 0.629979 -0.048891 1 0 0 0 0 0 1 565456
-0.001778 -0.000212 0.119195 -0.173539 0.165587 0.630394 -0.048923 1 0 0 0 0 0 1 566471
-0.001778 -0.000212 0.119195 -0.173655 0.165683 0.630781 -0.048953 1 0 0 0 0 0 1 567448
-0.001778 -0.000212 0.119195 -0.173767 0.165789 0.631188 -0.048985 1 0 0 0 0 0 1 568458
-0.001778 -0.000212 0.119195 -0.173887 0.165903 0.631620 -0.049018 1 0 0 0 0 0 1 569533
-0.001778 -0.000212 0.119195 -0.174006 0.166009 0.632073 -0.049053 1 0 0 0 0 0 1 570640
-0.001778 -0.000212 0.119195 -0.174124 0.166128 0.632484 -0.049085 1 0 0 0 0 0 1 571676
-0.001778 -0.000212 0.119195 -0.174213 0.166214 0.632805 -0.049110 1 0 0 0 0 0 1 572475
-0.001778 -0.000212 0.119195 -0.174322 0.166318 0.633202 -0.049141 1 0 0 0 0 0 1 573460
-0.001778 -0.000212 0.119195 -0.174434 0.166424 0.633606 -0.049173 1 0 0 0 0 0 1 574464
-0.001778 -0.000212 0.119195 -0.174545 0.166531 0.634012 -0.049204 1 0 0 0 0 0 1 575472
-0.001778 -0.000212 0.119195 -0.174644 0.166642 0.634407 -0.049234 1 0 0 0 0 0 1 576437
-0.001778 -0.000212 0.119195 -0.174759 0.166728 0.634810 -0.049265 1 0 0 0 0 0 1 577435
-0.001778 -0.000212 0.119195 -0.174872 0.166851 0.635239 -0.049300 1 0 0 0 0 0 1 578532
-0.001778 -0.000212 0.119195 -0.174996 0.166962 0.635656 -0.049332 1 0 0 0 0 0 1 579556
-0.001778 -0.000212 0.119195 -0.175119 0.167079 0.636097 -0.049366 1 0 0 0 0 0 1 580651
-0.001778 -0.000212 0.119195 -0.175204 0.167160 0.636406 -0.049390 1 0 0 0 0 0 1 581418
-0.001778 -0.000212 0.119195 -0.175323 0.167273 0.636837 -0.049423 1 0 0 0 0 0 1 582488
-0.001778 -0.000212 0.119195 -0.175429 0.167374 0.637222 -0.049453 1 0 0 0 0 0 1 583445
-0.001778 -0.000212 0.119195 -0.175548 0.167480 0.637675 -0.049488 1 0 0 0 0 0 1 584554
-0.001778 -0.000212 0.119195 -0.175658 0.167591 0.638056 -0.049518 1 0 0 0 0 0 1 585514
-0.001778 -0.000212 0.119195 -0.175752 0.167699 0.638433 -0.049547 1 0 0 0 0 0 1 586436
-0.001778 -0.000212 0.119195 -0.175882 0.167808 0.638873 -0.049581 1 0 0 0 0 0 1 587542
-0.001778 -0.000212 0.119195 -0.176013 0.167932 0.639344 -0.049618 1 0 0 0 0 0 1 588715
-0.001778 -0.000212 0.119195 -0.176094 0.168009 0.639639 -0.049641 1 0 0 0 0 0 1 589448
-0.001778 -0.000212 0.119195 -0.176208 0.168118 0.640052 -0.049673 1 0 0 0 0 0 1 590472
-0.001778 -0.000212 0.119195 -0.176324 0.168220 0.640491 -0.049706 1 0 0 0 0 0 1 591547
-0.001778 -0.000212 0.119195 -0.176431 0.168329 0.640865 -0.049736 1 0 0 0 0 0 1 592490
-0.001778 -0.000212 0.119195 -0.176546 0.168439 0.641278 -0.049768 1 0 0 0 0 0 1 593517
-0.001778 -0.000212 0.119195 -0.176650 0.168538 0.641656 -0.049797 1 0 0 0 0 0 1 594456
-0.001778 -0.000212 0.119195 -0.176757 0.168640 0.642044 -0.049827 1 0 0 0 0 0 1 595419
-0.001778 -0.000212 0.119195 -0.176860 0.168755 0.642454 -0.049859 1 0 0 0 0 0 1 596421
-0.001778 -0.000212 0.119195 -0.176977 0.168853 0.642850 -0.049890 1 0 0 0 0 0 1 597420
-0.001778 -0.000212 0.119195 -0.177080 0.168958 0.643255 -0.049922 1 0 0 0 0 0 1 598442
-0.001778 -0.000212 0.119195 -0.177195 0.169052 0.643659 -0.049952 1 0 0 0 0 0 1 599417
-0.001778 -0.000212 0.119195 -0.177312 0.169170 0.644066 -0.049984 1 0 0 0 0 0 1 600439
-0.001778 -0.000212 0.119195 -0.177424 0.169278 0.644470 -0.050016 1 0 0 0 0 0 1 601445
-0.001778 -0.000212 0.119195 -0.177534 0.169383 0.644870 -0.050047 1 0 0 0 0 0 1 602438
-0.001778 -0.000212 0.119195 -0.177645 0.169488 0.645271 -0.050078 1 0 0 0 0 0 1 603435
-0.001778 -0.000212 0.119195 -0.177761 0.169599 0.645692 -0.050111 1 0 0 0 0 0 1 604481
-0.001778 -0.000212 0.119195 -0.177899 0.169739 0.646250 -0.050153 1 0 0 0 0 0 1 605832
-0.001778 -0.000212 0.119195 -0.177986 0.169815 0.646519 -0.050175 1 0 0 0 0 0 1 606529
-0.001778 -0.000212 0.119195 -0.178095 0.169918 0.646908 -0.050205 1 0 0 0 0 0 1 607498
-0.001778 -0.000212 0.119195 -0.178200 0.170018 0.647289 -0.050234 1 0 0 0 0 0 1 608444
-0.001778 -0.000212 0.119195 -0.178311 0.170124 0.647692 -0.050266 1 0 0 0 0 0 1 609446
-0.001778 -0.000212 0.119195 -0.178422 0.170229 0.648093 -0.050297 1 0 0 0 0 0 1 610441
-0.001778 -0.000212 0.119195 -0.178533 0.170335 0.648496 -0.050328 1 0 0 0 0 0 1 611442
-0.001778 -0.000212 0.119195 -0.178635 0.170424 0.648885 -0.050358 1 0 0 0 0 0 1 612393
-0.001778 -0.000212 0.119195 -0.178768 0.170559 0.649354 -0.050395 1 0 0 0 0 0 1 613571
-0.001778 -0.000212 0.119195 -0.178882 0.170668 0.649764 -0.050427 1 0 0 0 0 0 1 614592
-0.001778 -0.000212 0.119195 -0.178994 0.170775 0.650170 -0.050458 1 0 0 0 0 0 1 615601
-0.001778 -0.000212 0.119195 -0.179077 0.170871 0.650510 -0.050484 1 0 0 0 0 0 1 616427
-0.001778 -0.000212 0.119195 -0.179204 0.170978 0.650939 -0.050518 1 0 0 0 0 0 1 617508
-0.001778 -0.000212 0.119195 -0.179299 0.171075 0.651317 -0.050548 1 0 0 0 0 0 1 618463
-0.001778 -0.000212 0.119195 -0.179415 0.171170 0.651725 -0.050578 1 0 0 0 0 0 1 619447
-0.001778 -0.000212 0.119195 -0.179551 0.171307 0.652200 -0.050616 1 0 0 0 0 0 1 620641
-0.001778 -0.000212 0.119195 -0.179669 0.171419 0.652624 -0.050649 1 0 0 0 0 0 1 621695
-0.001778 -0.000212 0.119195 -0.179753 0.171500 0.652930 -0.050672 1 0 0 0 0 0 1 622454
-0.001778 -0.000212 0.119195 -0.179870 0.171611 0.653355 -0.050705 1 0 0 0 0 0 1 623511
-0.001778 -0.000212 0.119195 -0.179979 0.171715 0.653750 -0.050736 1 0 0 0 0 0 1 624492
-0.001778 -0.000212 0.119195 -0.180072 0.171820 0.654122 -0.050764 1 0 0 0 0 0 1 625399
-0.001797 -0.000207 0.119205 0.077594 0.111306 0.516174 -0.050796 1 0 0 0 0 0 1 626412
-0.001806 -0.000205 0.119208 -0.012860 0.132279 0.585989 -0.050828 1 0 0 0 0 0 1 627429
-0.001811 -0.000204 0.119209 -0.079525 0.148027 0.622065 -0.050859 1 0 0 0 0 0 1 628442
-0.001813 -0.000203 0.119210 -0.114860 0.156514 0.635948 -0.050890 1 0 0 0 0 0 1 629409
-0.001814 -0.000203 0.119210 -0.132695 0.160884 0.641139 -0.050921 1 0 0 0 0 0 1 630426
-0.001815 -0.000203 0.119210 -0.141648 0.163109 0.643190 -0.050953 1 0 0 0 0 0 1 631432
-0.001815 -0.000203 0.119210 -0.146162 0.164285 0.644153 -0.050984 1 0 0 0 0 0 1 632416
-0.001810 -0.000221 0.119220 -0.221300 0.414203 0.499639 -0.051015 1 0 0 0 0 0 1 633408
-0.001807 -0.000230 0.119224 -0.198262 0.328013 0.572850 -0.051046 1 0 0 0 0 0 1 634408
-0.001806 -0.000234 0.119225 -0.180104 0.263917 0.610680 -0.051077 1 0 0 0 0 0 1 635405
-0.001805 -0.000237 0.119226 -0.170275 0.229959 0.625558 -0.051134 1 0 0 0 0 0 1 637244
-0.001805 -0.000238 0.119226 -0.165121 0.212685 0.630635 -0.051140 1 0 0 0 0 0 1 637423
-0.001805 -0.000238 0.119226 -0.162614 0.204164 0.632832 -0.051176 1 0 0 0 0 0 1 638558
-0.001805 -0.000238 0.119226 -0.161369 0.199946 0.633761 -0.051203 1 0 0 0 0 0 1 639425
-0.001805 -0.000239 0.119226 -0.160814 0.197891 0.634354 -0.051233 1 0 0 0 0 0 1 640401
-0.001805 -0.000239 0.119226 -0.160573 0.196927 0.634814 -0.051265 1 0 0 0 0 0 1 641415
-0.001805 -0.000239 0.119226 -0.160507 0.196511 0.635221 -0.051296 1 0 0 0 0 0 1 642413
-0.001805 -0.000239 0.119226 -0.160510 0.196355 0.635624 -0.051327 1 0 0 0 0 0 1 643413
-0.001805 -0.000239 0.119226 -0.160567 0.196344 0.636025 -0.051359 1 0 0 0 0 0 1 644427
-0.001805 -0.000239 0.119226 -0.160672 0.196432 0.636515 -0.051399 1 0 0 0 0 0 1 645705
-0.001805 -0.000239 0.119226 -0.160760 0.196516 0.636909 -0.051431 1 0 0 0 0 0 1 646726
-0.001805 -0.000239 0.119226 -0.160844 0.196599 0.637209 -0.051456 1 0 0 0 0 0 1 647519
-0.001805 -0.000239 0.119226 -0.160953 0.196723 0.637654 -0.051491 1 0 0 0 0 0 1 648655
-0.001805 -0.000239 0.119226 -0.161008 0.196811 0.637970 -0.051516 1 0 0 0 0 0 1 649450
-0.001823 -0.000234 0.119236 0.097009 0.136266 0.499944 -0.051547 1 0 0 0 0 0 1 650435
-0.001827 -0.000250 0.119250 -0.066282 0.406760 0.424525 -0.051577 1 0 0 0 0 0 1 651404
-0.001829 -0.000258 0.119255 -0.108695 0.336001 0.533220 -0.051610 1 0 0 0 0 0 1 652468
-0.001830 -0.000262 0.119256 -0.125202 0.280164 0.584475 -0.051641 1 0 0 0 0 0 1 653464
-0.001831 -0.000264 0.119257 -0.132762 0.250326 0.603796 -0.051675 1 0 0 0 0 0 1 654547
-0.001831 -0.000265 0.119257 -0.136416 0.235316 0.610929 -0.051713 1 0 0 0 0 0 1 655763
-0.001831 -0.000266 0.119257 -0.138198 0.227801 0.613502 -0.051734 1 0 0 0 0 0 1 656446
-0.001831 -0.000266 0.119257 -0.139137 0.224148 0.614710 -0.051769 1 0 0 0 0 0 1 657545
-0.001826 -0.000284 0.119268 -0.212621 0.472131 0.470295 -0.051798 1 0 0 0 0 0 1 658490
-0.001823 -0.000293 0.119271 -0.188669 0.384731 0.543329 -0.051827 1 0 0 0 0 0 1 659409
-0.001822 -0.000298 0.119273 -0.170066 0.320066 0.581091 -0.051859 1 0 0 0 0 0 1 660435
-0.001821 -0.000300 0.119273 -0.159918 0.285729 0.595598 -0.051890 1 0 0 0 0 0 1 661432
-0.001821 -0.000301 0.119273 -0.154741 0.268440 0.600978 -0.051922 1 0 0 0 0 0 1 662439
-0.001820 -0.000302 0.119273 -0.152143 0.259857 0.603081 -0.051953 1 0 0 0 0 0 1 663436
-0.001820 -0.000302 0.119273 -0.150872 0.255637 0.604027 -0.051983 1 0 0 0 0 0 1 664387
-0.001820 -0.000302 0.119273 -0.150294 0.253600 0.604604 -0.052014 1 0 0 0 0 0 1 665383
-0.001815 -0.000320 0.119284 -0.223073 0.502646 0.460098 -0.052047 1 0 0 0 0 0 1 666440
-0.001812 -0.000329 0.119287 -0.198765 0.415644 0.532991 -0.052078 1 0 0 0 0 0 1 667435
-0.001811 -0.000334 0.119289 -0.179963 0.351170 0.570681 -0.052109 1 0 0 0 0 0 1 668441
-0.001810 -0.000336 0.119289 -0.169736 0.316970 0.585197 -0.052144 1 0 0 0 0 0 1 669539
-0.001810 -0.000337 0.119289 -0.164507 0.299731 0.590520 -0.052172 1 0 0 0 0 0 1 670450
-0.001810 -0.000338 0.119289 -0.161901 0.291199 0.592622 -0.052204 1 0 0 0 0 0 1 671465
-0.001810 -0.000338 0.119289 -0.160627 0.287009 0.593570 -0.052234 1 0 0 0 0 0 1 672425
-0.001828 -0.000334 0.119299 0.098416 0.224347 0.455560 -0.052265 1 0 0 0 0 0 1 673414
-0.001837 -0.000332 0.119303 0.008457 0.244149 0.525275 -0.052296 1 0 0 0 0 0 1 674422
-0.001842 -0.000330 0.119304 -0.057973 0.259397 0.561300 -0.052327 1 0 0 0 0 0 1 675416
-0.001844 -0.000330 0.119304 -0.093176 0.267664 0.575154 -0.052359 1 0 0 0 0 0 1 676417
-0.001845 -0.000330 0.119305 -0.110959 0.271973 0.580331 -0.052394 1 0 0 0 0 0 1 677542
-0.001846 -0.000330 0.119305 -0.119875 0.274208 0.582344 -0.052426 1 0 0 0 0 0 1 678559
-0.001846 -0.000329 0.119305 -0.124352 0.275418 0.583265 -0.052456 1 0 0 0 0 0 1 679538
-0.001846 -0.000329 0.119305 -0.126624 0.276116 0.583829 -0.052489 1 0 0 0 0 0 1 680594
-0.001847 -0.000329 0.119305 -0.127799 0.276525 0.584229 -0.052518 1 0 0 0 0 0 1 681532
-0.001847 -0.000329 0.119305 -0.128436 0.276846 0.584662 -0.052555 1 0 0 0 0 0 1 682694
-0.001847 -0.000329 0.119305 -0.128769 0.277030 0.584905 -0.052577 1 0 0 0 0 0 1 683403
-0.001847 -0.000329 0.119305 -0.128969 0.277228 0.585249 -0.052607 1 0 0 0 0 0 1 684362
-0.001841 -0.000347 0.119315 -0.202230 0.527705 0.440649 -0.052643 1 0 0 0 0 0 1 685508
-0.001839 -0.000357 0.119319 -0.178135 0.441275 0.513391 -0.052671 1 0 0 0 0 0 1 686403
-0.001837 -0.000361 0.119320 -0.159441 0.377107 0.551034 -0.052703 1 0 0 0 0 0 1 687438
-0.001837 -0.000363 0.119320 -0.149248 0.343063 0.565538 -0.052738 1 0 0 0 0 0 1 688560
-0.001836 -0.000364 0.119321 -0.144027 0.325908 0.570828 -0.052765 1 0 0 0 0 0 1 689431
-0.001836 -0.000365 0.119321 -0.141439 0.317449 0.572946 -0.052800 1 0 0 0 0 0 1 690529
-0.001836 -0.000365 0.119321 -0.140144 0.313285 0.573858 -0.052828 1 0 0 0 0 0 1 691430
-0.001836 -0.000365 0.119321 -0.139538 0.311292 0.574390 -0.052858 1 0 0 0 0 0 1 692384
-0.001836 -0.000365 0.119321 -0.139279 0.310396 0.574806 -0.052890 1 0 0 0 0 0 1 693414
-0.001836 -0.000365 0.119321 -0.139189 0.310022 0.575153 -0.052919 1 0 0 0 0 0 1 694357
-0.001836 -0.000365 0.119321 -0.139181 0.309937 0.575526 -0.052952 1 0 0 0 0 0 1 695408
-0.001836 -0.000366 0.119321 -0.139233 0.309991 0.575861 -0.052983 1 0 0 0 0 0 1 696408
-0.001836 -0.000366 0.119321 -0.139285 0.310107 0.576208 -0.053015 1 0 0 0 0 0 1 697412
-0.001836 -0.000366 0.119321 -0.139358 0.310263 0.576541 -0.053046 1 0 0 0 0 0 1 698410
-0.001836 -0.000366 0.119321 -0.139421 0.310419 0.576888 -0.053077 1 0 0 0 0 0 1 699413
-0.001836 -0.000366 0.119321 -0.139521 0.310594 0.577228 -0.053108 1 0 0 0 0 0 1 700412
-0.001836 -0.000366 0.119321 -0.139593 0.310774 0.577562 -0.053140 1 0 0 0 0 0 1 701415
-0.001836 -0.000366 0.119321 -0.139756 0.311138 0.578239 -0.053202 1 0 0 0 0 0 1 703410
-0.001836 -0.000366 0.119321 -0.139846 0.311339 0.578613 -0.053237 1 0 0 0 0 0 1 704512
-0.001836 -0.000366 0.119321 -0.139934 0.311510 0.578930 -0.053265 1 0 0 0 0 0 1 705429
-0.001836 -0.000366 0.119321 -0.140003 0.311684 0.579253 -0.053295 1 0 0 0 0 0 1 706395
-0.001836 -0.000366 0.119321 -0.140074 0.311868 0.579613 -0.053327 1 0 0 0 0 0 1 707417
-0.001836 -0.000366 0.119321 -0.140166 0.312053 0.579941 -0.053359 1 0 0 0 0 0 1 708417
-0.001836 -0.000366 0.119321 -0.140249 0.312236 0.580279 -0.053390 1 0 0 0 0 0 1 709418
-0.001836 -0.000366 0.119321 -0.140353 0.312445 0.580668 -0.053425 1 0 0 0 0 0 1 710545
-0.001836 -0.000366 0.119321 -0.140421 0.312612 0.581005 -0.053456 1 0 0 0 0 0 1 711535
-0.001836 -0.000366 0.119321 -0.140510 0.312816 0.581359 -0.053489 1 0 0 0 0 0 1 712595
-0.001836 -0.000366 0.119321 -0.140592 0.312998 0.581696 -0.053520 1 0 0 0 0 0 1 713589
-0.001836 -0.000366 0.119321 -0.140683 0.313178 0.582031 -0.053550 1 0 0 0 0 0 1 714557
-0.001836 -0.000366 0.119321 -0.140753 0.313350 0.582377 -0.053582 1 0 0 0 0 0 1 715574
-0.001836 -0.000366 0.119321 -0.140837 0.313544 0.582713 -0.053614 1 0 0 0 0 0 1 716583
-0.001836 -0.000366 0.119321 -0.140902 0.313689 0.582980 -0.053638 1 0 0 0 0 0 1 717370
-0.001836 -0.000366 0.119321 -0.140997 0.313903 0.583368 -0.053673 1 0 0 0 0 0 1 718474
-0.001836 -0.000366 0.119321 -0.141069 0.314057 0.583691 -0.053703 1 0 0 0 0 0 1 719438
-0.001836 -0.000366 0.119321 -0.141157 0.314258 0.584039 -0.053736 1 0 0 0 0 0 1 720484
-0.001836 -0.000366 0.119321 -0.141253 0.314471 0.584432 -0.053772 1 0 0 0 0 0 1 721645
-0.001836 -0.000366 0.119321 -0.141339 0.314663 0.584789 -0.053805 1 0 0 0 0 0 1 722696
-0.001836 -0.000366 0.119321 -0.141403 0.314777 0.585029 -0.053826 1 0 0 0 0 0 1 723366
-0.001836 -0.000366 0.119321 -0.141488 0.314991 0.585403 -0.053861 1 0 0 0 0 0 1 724499
-0.001836 -0.000366 0.119321 -0.141567 0.315170 0.585732 -0.053892 1 0 0 0 0 0 1 725471
-0.001836 -0.000366 0.119321 -0.141645 0.315342 0.586051 -0.053921 1 0 0 0 0 0 1 726414
-0.001836 -0.000366 0.119321 -0.141727 0.315526 0.586412 -0.053952 1 0 0 0 0 0 1 727416
-0.001836 -0.000366 0.119321 -0.141809 0.315708 0.586734 -0.053984 1 0 0 0 0 0 1 728415
-0.001836 -0.000366 0.119321 -0.141891 0.315891 0.587071 -0.054015 1 0 0 0 0 0 1 729413
-0.001836 -0.000366 0.119321 -0.141973 0.316074 0.587410 -0.054046 1 0 0 0 0 0 1 730414
-0.001836 -0.000366 0.119321 -0.142052 0.316245 0.587758 -0.054077 1 0 0 0 0 0 1 731417
-0.001836 -0.000366 0.119321 -0.142148 0.316439 0.588094 -0.054108 1 0 0 0 0 0 1 732407
-0.001836 -0.000366 0.119321 -0.142220 0.316620 0.588427 -0.054139 1 0 0 0 0 0 1 733404
-0.001836 -0.000366 0.119321 -0.142301 0.316804 0.588767 -0.054171 1 0 0 0 0 0 1 734408
-0.001836 -0.000366 0.119321 -0.142380 0.316975 0.589114 -0.054202 1 0 0 0 0 0 1 735412
-0.001836 -0.000366 0.119321 -0.142474 0.317188 0.589484 -0.054237 1 0 0 0 0 0 1 736519
-0.001836 -0.000366 0.119321 -0.142569 0.317403 0.589874 -0.054272 1 0 0 0 0 0 1 737630
-0.001836 -0.000366 0.119321 -0.142642 0.317564 0.590179 -0.054301 1 0 0 0 0 0 1 738562
-0.001836 -0.000366 0.119321 -0.142706 0.317703 0.590466 -0.054327 1 0 0 0 0 0 1 739391
-0.001836 -0.000366 0.119321 -0.142789 0.317891 0.590791 -0.054357 1 0 0 0 0 0 1 740366
-0.001836 -0.000366 0.119321 -0.142876 0.318085 0.591148 -0.054390 1 0 0 0 0 0 1 741419
-0.001836 -0.000366 0.119321 -0.142967 0.318258 0.591500 -0.054421 1 0 0 0 0 0 1 742417
-0.001836 -0.000366 0.119321 -0.143041 0.318448 0.591826 -0.054452 1 0 0 0 0 0 1 743411
-0.001836 -0.000366 0.119321 -0.143123 0.318634 0.592170 -0.054484 1 0 0 0 0 0 1 744428
-0.001836 -0.000366 0.119321 -0.143220 0.318850 0.592570 -0.054521 1 0 0 0 0 0 1 745607
-0.001836 -0.000366 0.119321 -0.143312 0.319053 0.592967 -0.054555 1 0 0 0 0 0 1 746716
-0.001836 -0.000366 0.119321 -0.143372 0.319188 0.593200 -0.054578 1 0 0 0 0 0 1 747453
-0.001836 -0.000366 0.119321 -0.143473 0.319413 0.593618 -0.054617 1 0 0 0 0 0 1 748688
-0.001836 -0.000366 0.119321 -0.143540 0.319564 0.593897 -0.054643 1 0 0 0 0 0 1 749512
-0.001836 -0.000366 0.119321 -0.143621 0.319740 0.594252 -0.054675 1 0 0 0 0 0 1 750539
-0.001836 -0.000366 0.119321 -0.143710 0.319918 0.594560 -0.054703 1 0 0 0 0 0 1 751443
-0.001836 -0.000366 0.119321 -0.143776 0.320085 0.594867 -0.054732 1 0 0 0 0 0 1 752366
-0.001836 -0.000366 0.119321 -0.143866 0.320288 0.595244 -0.054767 1 0 0 0 0 0 1 753477
-0.001836 -0.000366 0.119321 -0.143955 0.320483 0.595634 -0.054802 1 0 0 0 0 0 1 754606
-0.001836 -0.000366 0.119321 -0.144062 0.320700 0.596013 -0.054837 1 0 0 0 0 0 1 755723
-0.001836 -0.000366 0.119321 -0.144115 0.320838 0.596266 -0.054861 1 0 0 0 0 0 1 756485
-0.001836 -0.000366 0.119321 -0.144185 0.321024 0.596602 -0.054891 1 0 0 0 0 0 1 757457
-0.001836 -0.000366 0.119321 -0.144273 0.321194 0.596953 -0.054923 1 0 0 0 0 0 1 758487
-0.001855 -0.000361 0.119331 0.115022 0.260536 0.458356 -0.054955 1 0 0 0 0 0 1 759489
-0.001864 -0.000359 0.119334 0.025070 0.281313 0.527763 -0.054983 1 0 0 0 0 0 1 760405
-0.001868 -0.000358 0.119335 -0.041357 0.297059 0.563677 -0.055013 1 0 0 0 0 0 1 761371
-0.001871 -0.000357 0.119336 -0.076535 0.305614 0.577493 -0.055046 1 0 0 0 0 0 1 762410
-0.001872 -0.000357 0.119336 -0.094288 0.310031 0.582579 -0.055076 1 0 0 0 0 0 1 763372
-0.001872 -0.000357 0.119336 -0.103193 0.312352 0.584588 -0.055108 1 0 0 0 0 0 1 764384
-0.001873 -0.000357 0.119336 -0.107655 0.313604 0.585488 -0.055139 1 0 0 0 0 0 1 765386
-0.001873 -0.000357 0.119336 -0.109918 0.314311 0.586022 -0.055170 1 0 0 0 0 0 1 766389
-0.001873 -0.000357 0.119336 -0.111077 0.314761 0.586428 -0.055201 1 0 0 0 0 0 1 767387
-0.001873 -0.000357 0.119336 -0.111690 0.315083 0.586782 -0.055233 1 0 0 0 0 0 1 768388
-0.001873 -0.000357 0.119336 -0.112040 0.315320 0.587122 -0.055264 1 0 0 0 0 0 1 769384
-0.001873 -0.000357 0.119336 -0.112243 0.315542 0.587454 -0.055295 1 0 0 0 0 0 1 770391
-0.001873 -0.000357 0.119336 -0.112368 0.315751 0.587822 -0.055329 1 0 0 0 0 0 1 771483
-0.001873 -0.000357 0.119336 -0.112472 0.315947 0.588169 -0.055362 1 0 0 0 0 0 1 772528
-0.001873 -0.000357 0.119336 -0.112550 0.316128 0.588506 -0.055393 1 0 0 0 0 0 1 773524
-0.001873 -0.000357 0.119336 -0.112615 0.316280 0.588771 -0.055419 1 0 0 0 0 0 1 774361
-0.001873 -0.000357 0.119336 -0.112678 0.316457 0.589097 -0.055450 1 0 0 0 0 0 1 775348
-0.001873 -0.000357 0.119336 -0.112753 0.316634 0.589457 -0.055483 1 0 0 0 0 0 1 776393
-0.001873 -0.000357 0.119336 -0.112809 0.316819 0.589776 -0.055514 1 0 0 0 0 0 1 777388
-0.001873 -0.000357 0.119336 -0.112884 0.317003 0.590116 -0.055545 1 0 0 0 0 0 1 778397
-0.001873 -0.000357 0.119336 -0.112949 0.317183 0.590451 -0.055577 1 0 0 0 0 0 1 779406
-0.001873 -0.000357 0.119336 -0.113010 0.317380 0.590846 -0.055614 1 0 0 0 0 0 1 780593
-0.001873 -0.000357 0.119336 -0.113084 0.317597 0.591216 -0.055648 1 0 0 0 0 0 1 781687
-0.001873 -0.000357 0.119336 -0.113140 0.317723 0.591456 -0.055671 1 0 0 0 0 0 1 782428
-0.001873 -0.000357 0.119336 -0.113193 0.317898 0.591781 -0.055703 1 0 0 0 0 0 1 783429
-0.001873 -0.000357 0.119336 -0.113260 0.318058 0.592107 -0.055732 1 0 0 0 0 0 1 784374
-0.001873 -0.000357 0.119336 -0.113332 0.318258 0.592455 -0.055765 1 0 0 0 0 0 1 785438
-0.001873 -0.000357 0.119336 -0.113380 0.318425 0.592761 -0.055795 1 0 0 0 0 0 1 786383
-0.001873 -0.000357 0.119336 -0.113458 0.318614 0.593114 -0.055828 1 0 0 0 0 0 1 787429
-0.001873 -0.000357 0.119336 -0.113533 0.318822 0.593529 -0.055866 1 0 0 0 0 0 1 788657
-0.001873 -0.000357 0.119336 -0.113576 0.318973 0.593785 -0.055891 1 0 0 0 0 0 1 789464
-0.001873 -0.000357 0.119336 -0.113646 0.319143 0.594099 -0.055920 1 0 0 0 0 0 1 790396
-0.001873 -0.000357 0.119336 -0.113693 0.319333 0.594471 -0.055955 1 0 0 0 0 0 1 791491
-0.001873 -0.000357 0.119336 -0.113770 0.319495 0.594756 -0.055982 1 0 0 0 0 0 1 792370
-0.001868 -0.000375 0.119346 -0.187229 0.571047 0.449591 -0.056013 1 0 0 0 0 0 1 793368
-0.001865 -0.000384 0.119350 -0.163249 0.485075 0.522119 -0.056044 1 0 0 0 0 0 1 794362
-0.001864 -0.000388 0.119351 -0.144574 0.421115 0.559648 -0.056076 1 0 0 0 0 0 1 795360
-0.001863 -0.000391 0.119352 -0.134404 0.387182 0.574062 -0.056107 1 0 0 0 0 0 1 796361
-0.001863 -0.000392 0.119352 -0.129189 0.370117 0.579382 -0.056138 1 0 0 0 0 0 1 797365
-0.001862 -0.000392 0.119352 -0.126571 0.361666 0.581446 -0.056169 1 0 0 0 0 0 1 798360
-0.001862 -0.000393 0.119352 -0.125285 0.357548 0.582361 -0.056201 1 0 0 0 0 0 1 799361
-0.001862 -0.000393 0.119352 -0.124660 0.355580 0.582902 -0.056232 1 0 0 0 0 0 1 800356
-0.001862 -0.000393 0.119352 -0.124399 0.354699 0.583303 -0.056263 1 0 0 0 0 0 1 801365
-0.001881 -0.000388 0.119362 0.135614 0.293413 0.444566 -0.056294 1 0 0 0 0 0 1 802360
-0.001890 -0.000386 0.119365 0.045899 0.313906 0.513909 -0.056328 1 0 0 0 0 0 1 803432
-0.001895 -0.000385 0.119367 -0.020425 0.329573 0.549881 -0.056370 1 0 0 0 0 0 1 804786
-0.001897 -0.000385 0.119367 -0.055524 0.337985 0.563546 -0.056391 1 0 0 0 0 0 1 805446
-0.001898 -0.000384 0.119367 -0.073218 0.342383 0.568615 -0.056420 1 0 0 0 0 0 1 806382
-0.001899 -0.000384 0.119367 -0.082095 0.344705 0.570597 -0.056452 1 0 0 0 0 0 1 807405
-0.001899 -0.000384 0.119367 -0.086546 0.345954 0.571479 -0.056482 1 0 0 0 0 0 1 808369
-0.001899 -0.000384 0.119367 -0.088786 0.346685 0.572009 -0.056514 1 0 0 0 0 0 1 809386
-0.001899 -0.000384 0.119367 -0.089938 0.347139 0.572389 -0.056545 1 0 0 0 0 0 1 810369
-0.001899 -0.000384 0.119367 -0.090534 0.347461 0.572712 -0.056576 1 0 0 0 0 0 1 811366
-0.001894 -0.000402 0.119378 -0.164318 0.599431 0.427562 -0.056611 1 0 0 0 0 0 1 812497
-0.001891 -0.000411 0.119381 -0.140516 0.513570 0.500054 -0.056648 1 0 0 0 0 0 1 813665
-0.001890 -0.000416 0.119383 -0.121916 0.449644 0.537546 -0.056679 1 0 0 0 0 0 1 814681
-0.001889 -0.000418 0.119383 -0.111745 0.415701 0.551868 -0.056704 1 0 0 0 0 0 1 815476
-0.001889 -0.000419 0.119383 -0.106526 0.398642 0.557151 -0.056733 1 0 0 0 0 0 1 816412
-0.001889 -0.000420 0.119383 -0.103924 0.390271 0.559270 -0.056772 1 0 0 0 0 0 1 817644
-0.001889 -0.000420 0.119383 -0.102611 0.386112 0.560106 -0.056796 1 0 0 0 0 0 1 818424
-0.001889 -0.000420 0.119383 -0.101991 0.384181 0.560647 -0.056829 1 0 0 0 0 0 1 819468
-0.001889 -0.000420 0.119383 -0.101703 0.383305 0.561013 -0.056859 1 0 0 0 0 0 1 820439
-0.001889 -0.000420 0.119383 -0.101589 0.382960 0.561332 -0.056889 1 0 0 0 0 0 1 821389
-0.001889 -0.000420 0.119383 -0.101557 0.382917 0.561666 -0.056922 1 0 0 0 0 0 1 822439
-0.001889 -0.000420 0.119383 -0.101570 0.382994 0.561980 -0.056954 1 0 0 0 0 0 1 823477
-0.001889 -0.000420 0.119383 -0.101600 0.383119 0.562273 -0.056983 1 0 0 0 0 0 1 824386
-0.001889 -0.000420 0.119383 -0.101655 0.383328 0.562614 -0.057018 1 0 0 0 0 0 1 825509
-0.001883 -0.000438 0.119394 -0.175234 0.635424 0.417401 -0.057045 1 0 0 0 0 0 1 826379
-0.001881 -0.000447 0.119397 -0.151280 0.549507 0.489762 -0.057077 1 0 0 0 0 0 1 827394
-0.001879 -0.000452 0.119399 -0.132609 0.485594 0.527185 -0.057108 1 0 0 0 0 0 1 828388
-0.001878 -0.000454 0.119399 -0.122427 0.451670 0.541547 -0.057138 1 0 0 0 0 0 1 829369
-0.001878 -0.000455 0.119399 -0.117212 0.434664 0.546837 -0.057170 1 0 0 0 0 0 1 830383
-0.001878 -0.000456 0.119399 -0.114579 0.426256 0.548875 -0.057201 1 0 0 0 0 0 1 831372
-0.001878 -0.000456 0.119399 -0.113290 0.422153 0.549782 -0.057232 1 0 0 0 0 0 1 832370
-0.001878 -0.000456 0.119399 -0.112674 0.420232 0.550285 -0.057264 1 0 0 0 0 0 1 833379
-0.001878 -0.000456 0.119399 -0.112382 0.419374 0.550659 -0.057294 1 0 0 0 0 0 1 834366
-0.001878 -0.000456 0.119399 -0.112266 0.419067 0.550974 -0.057326 1 0 0 0 0 0 1 835368
-0.001878 -0.000456 0.119399 -0.112244 0.419026 0.551277 -0.057356 1 0 0 0 0 0 1 836330
-0.001878 -0.000456 0.119399 -0.112272 0.419149 0.551639 -0.057392 1 0 0 0 0 0 1 837487
-0.001878 -0.000456 0.119399 -0.112316 0.419286 0.551905 -0.057421 1 0 0 0 0 0 1 838411
-0.001878 -0.000456 0.119399 -0.112365 0.419507 0.552242 -0.057455 1 0 0 0 0 0 1 839514
-0.001878 -0.000456 0.119399 -0.112404 0.419699 0.552495 -0.057482 1 0 0 0 0 0 1 840375
-0.001878 -0.000456 0.119399 -0.112467 0.419902 0.552788 -0.057513 1 0 0 0 0 0 1 841353
-0.001878 -0.000456 0.119399 -0.112529 0.420129 0.553110 -0.057546 1 0 0 0 0 0 1 842405
-0.001878 -0.000456 0.119399 -0.112592 0.420364 0.553400 -0.057577 1 0 0 0 0 0 1 843391
-0.001878 -0.000456 0.119399 -0.112640 0.420585 0.553706 -0.057607 1 0 0 0 0 0 1 844367
-0.001878 -0.000456 0.119399 -0.112712 0.420816 0.553995 -0.057638 1 0 0 0 0 0 1 845368
-0.001878 -0.000456 0.119399 -0.112770 0.421033 0.554300 -0.057669 1 0 0 0 0 0 1 846365
-0.001878 -0.000456 0.119399 -0.112834 0.421270 0.554592 -0.057701 1 0 0 0 0 0 1 847360
-0.001878 -0.000456 0.119399 -0.112919 0.421545 0.554977 -0.057739 1 0 0 0 0 0 1 848600
-0.001878 -0.000456 0.119399 -0.112958 0.421725 0.555192 -0.057763 1 0 0 0 0 0 1 849352
-0.001878 -0.000456 0.119399 -0.113015 0.421942 0.555497 -0.057794 1 0 0 0 0 0 1 850351
-0.001872 -0.000474 0.119410 -0.186735 0.674501 0.410342 -0.057828 1 0 0 0 0 0 1 851443
-0.001870 -0.000483 0.119413 -0.162785 0.588644 0.482560 -0.057858 1 0 0 0 0 0 1 852391
-0.001868 -0.000488 0.119415 -0.144137 0.524740 0.519914 -0.057887 1 0 0 0 0 0 1 853335
-0.001868 -0.000490 0.119415 -0.133981 0.490940 0.534316 -0.057926 1 0 0 0 0 0 1 854581
-0.001867 -0.000491 0.119415 -0.128757 0.473944 0.539601 -0.057957 1 0 0 0 0 0 1 855579
-0.001867 -0.000492 0.119415 -0.126135 0.465500 0.541568 -0.057982 1 0 0 0 0 0 1 856363
-0.001867 -0.000492 0.119415 -0.124842 0.461449 0.542478 -0.058015 1 0 0 0 0 0 1 857429
-0.001867 -0.000492 0.119415 -0.124232 0.459553 0.542974 -0.058046 1 0 0 0 0 0 1 858405
-0.001886 -0.000488 0.119425 0.136595 0.397683 0.403906 -0.058075 1 0 0 0 0 0 1 859339
-0.001895 -0.000486 0.119429 0.047206 0.417804 0.473111 -0.058106 1 0 0 0 0 0 1 860336
-0.001900 -0.000485 0.119430 -0.018952 0.433271 0.508923 -0.058137 1 0 0 0 0 0 1 861334
-0.001902 -0.000484 0.119430 -0.053999 0.441728 0.522669 -0.058169 1 0 0 0 0 0 1 862341
-0.001903 -0.000484 0.119430 -0.071663 0.446166 0.527751 -0.058201 1 0 0 0 0 0 1 863379
-0.001904 -0.000484 0.119431 -0.080514 0.448497 0.529678 -0.058231 1 0 0 0 0 0 1 864337
-0.001904 -0.000484 0.119431 -0.084958 0.449799 0.530540 -0.058262 1 0 0 0 0 0 1 865336
-0.001904 -0.000484 0.119431 -0.087181 0.450574 0.531028 -0.058294 1 0 0 0 0 0 1 866338
-0.001904 -0.000484 0.119431 -0.088328 0.451080 0.531379 -0.058325 1 0 0 0 0 0 1 867336
-0.001904 -0.000484 0.119431 -0.088921 0.451453 0.531692 -0.058356 1 0 0 0 0 0 1 868337
-0.001904 -0.000484 0.119431 -0.089249 0.451774 0.531988 -0.058389 1 0 0 0 0 0 1 869389
-0.001904 -0.000484 0.119431 -0.089449 0.452082 0.532319 -0.058424 1 0 0 0 0 0 1 870517
-0.001904 -0.000484 0.119431 -0.089552 0.452333 0.532605 -0.058455 1 0 0 0 0 0 1 871498
-0.001904 -0.000484 0.119431 -0.089631 0.452550 0.532850 -0.058482 1 0 0 0 0 0 1 872359
-0.001904 -0.000484 0.119431 -0.089695 0.452806 0.533134 -0.058514 1 0 0 0 0 0 1 873405
-0.001904 -0.000484 0.119431 -0.089753 0.453036 0.533406 -0.058544 1 0 0 0 0 0 1 874344
-0.001904 -0.000484 0.119431 -0.089794 0.453292 0.533704 -0.058576 1 0 0 0 0 0 1 875364
-0.001904 -0.000484 0.119431 -0.089860 0.453523 0.533983 -0.058606 1 0 0 0 0 0 1 876342
-0.001904 -0.000484 0.119431 -0.089898 0.453764 0.534264 -0.058638 1 0 0 0 0 0 1 877350
-0.001904 -0.000484 0.119431 -0.089963 0.454039 0.534590 -0.058673 1 0 0 0 0 0 1 878477
-0.001904 -0.000484 0.119431 -0.090008 0.454315 0.534913 -0.058709 1 0 0 0 0 0 1 879630
-0.001904 -0.000484 0.119431 -0.090067 0.454563 0.535207 -0.058741 1 0 0 0 0 0 1 880645
-0.001904 -0.000484 0.119431 -0.090096 0.454758 0.535435 -0.058766 1 0 0 0 0 0 1 881463
-0.001904 -0.000484 0.119431 -0.090158 0.455023 0.535749 -0.058800 1 0 0 0 0 0 1 882548
-0.001904 -0.000484 0.119431 -0.090188 0.455223 0.535982 -0.058826 1 0 0 0 0 0 1 883385
-0.001904 -0.000484 0.119431 -0.090238 0.455473 0.536276 -0.058857 1 0 0 0 0 0 1 884373
-0.001904 -0.000484 0.119431 -0.090282 0.455705 0.536549 -0.058888 1 0 0 0 0 0 1 885374
-0.001904 -0.000484 0.119431 -0.090340 0.455944 0.536834 -0.058919 1 0 0 0 0 0 1 886356
-0.001904 -0.000484 0.119431 -0.090381 0.456199 0.537131 -0.058952 1 0 0 0 0 0 1 887420
-0.001904 -0.000484 0.119431 -0.090437 0.456428 0.537404 -0.058982 1 0 0 0 0 0 1 888358
-0.001904 -0.000484 0.119431 -0.090483 0.456715 0.537739 -0.059019 1 0 0 0 0 0 1 889556
-0.001904 -0.000484 0.119431 -0.090532 0.456909 0.537970 -0.059044 1 0 0 0 0 0 1 890347
-0.001904 -0.000484 0.119431 -0.090574 0.457170 0.538276 -0.059078 1 0 0 0 0 0 1 891440
-0.001904 -0.000484 0.119431 -0.090633 0.457419 0.538571 -0.059110 1 0 0 0 0 0 1 892457
-0.001904 -0.000484 0.119431 -0.090665 0.457630 0.538818 -0.059138 1 0 0 0 0 0 1 893344
-0.001904 -0.000484 0.119431 -0.090724 0.457878 0.539112 -0.059169 1 0 0 0 0 0 1 894359
-0.001904 -0.000484 0.119431 -0.090753 0.458127 0.539399 -0.059201 1 0 0 0 0 0 1 895362
-0.001904 -0.000484 0.119431 -0.090819 0.458365 0.539685 -0.059232 1 0 0 0 0 0 1 896367
-0.001904 -0.000484 0.119431 -0.090856 0.458597 0.539955 -0.059262 1 0 0 0 0 0 1 897338
-0.001904 -0.000484 0.119431 -0.090916 0.458845 0.540251 -0.059294 1 0 0 0 0 0 1 898356
-0.001904 -0.000484 0.119431 -0.090951 0.459075 0.540519 -0.059324 1 0 0 0 0 0 1 899318
-0.001904 -0.000484 0.119431 -0.090999 0.459323 0.540811 -0.059356 1 0 0 0 0 0 1 900345
-0.001904 -0.000484 0.119431 -0.091050 0.459574 0.541106 -0.059387 1 0 0 0 0 0 1 901335
-0.001904 -0.000484 0.119431 -0.091097 0.459817 0.541372 -0.059418 1 0 0 0 0 0 1 902334
-0.001904 -0.000484 0.119431 -0.091154 0.460051 0.541668 -0.059450 1 0 0 0 0 0 1 903335
-0.001904 -0.000484 0.119431 -0.091235 0.460512 0.542209 -0.059510 1 0 0 0 0 0 1 905254
-0.001904 -0.000484 0.119431 -0.091303 0.460801 0.542552 -0.059547 1 0 0 0 0 0 1 906440
-0.001904 -0.000484 0.119431 -0.091336 0.461020 0.542807 -0.059575 1 0 0 0 0 0 1 907356
-0.001904 -0.000484 0.119431 -0.091394 0.461263 0.543097 -0.059607 1 0 0 0 0 0 1 908352
-0.001904 -0.000484 0.119431 -0.091432 0.461503 0.543377 -0.059638 1 0 0 0 0 0 1 909356
-0.001904 -0.000484 0.119431 -0.091490 0.461744 0.543663 -0.059669 1 0 0 0 0 0 1 910342
-0.001904 -0.000484 0.119431 -0.091527 0.461983 0.543942 -0.059700 1 0 0 0 0 0 1 911343
-0.001904 -0.000484 0.119431 -0.091577 0.462233 0.544236 -0.059731 1 0 0 0 0 0 1 912330
-0.001904 -0.000484 0.119431 -0.091635 0.462538 0.544595 -0.059772 1 0 0 0 0 0 1 913631
-0.001904 -0.000484 0.119431 -0.091685 0.462731 0.544825 -0.059796 1 0 0 0 0 0 1 914422
-0.001904 -0.000484 0.119431 -0.091731 0.463014 0.545156 -0.059833 1 0 0 0 0 0 1 915605
-0.001904 -0.000484 0.119431 -0.091783 0.463223 0.545405 -0.059860 1 0 0 0 0 0 1 916457
-0.001904 -0.000484 0.119431 -0.091814 0.463436 0.545653 -0.059888 1 0 0 0 0 0 1 917348
-0.001904 -0.000484 0.119431 -0.091877 0.463700 0.545967 -0.059922 1 0 0 0 0 0 1 918433
-0.001904 -0.000484 0.119431 -0.091912 0.463925 0.546229 -0.059951 1 0 0 0 0 0 1 919371
-0.001899 -0.000502 0.119441 -0.165815 0.717219 0.400744 -0.059982 1 0 0 0 0 0 1 920351
-0.001896 -0.000511 0.119445 -0.141952 0.631649 0.472776 -0.060013 1 0 0 0 0 0 1 921359
-0.001895 -0.000515 0.119446 -0.123343 0.567903 0.510076 -0.060044 1 0 0 0 0 0 1 922348
-0.001894 -0.000518 0.119446 -0.113178 0.534120 0.524405 -0.060077 1 0 0 0 0 0 1 923392
-0.001894 -0.000519 0.119446 -0.107942 0.517175 0.529653 -0.060108 1 0 0 0 0 0 1 924385
-0.001894 -0.000519 0.119446 -0.105327 0.508825 0.531673 -0.060140 1 0 0 0 0 0 1 925425
-0.001893 -0.000520 0.119446 -0.104026 0.504761 0.532529 -0.060169 1 0 0 0 0 0 1 926339
-0.001893 -0.000520 0.119447 -0.103400 0.502866 0.533010 -0.060200 1 0 0 0 0 0 1 927342
-0.001893 -0.000520 0.119447 -0.103112 0.502046 0.533369 -0.060231 1 0 0 0 0 0 1 928336
-0.001893 -0.000520 0.119447 -0.102991 0.501771 0.533661 -0.060262 1 0 0 0 0 0 1 929336
-0.001893 -0.000520 0.119447 -0.102952 0.501769 0.533945 -0.060294 1 0 0 0 0 0 1 930336
-0.001893 -0.000520 0.119447 -0.102973 0.501893 0.534225 -0.060325 1 0 0 0 0 0 1 931345
-0.001893 -0.000520 0.119447 -0.102995 0.502083 0.534506 -0.060356 1 0 0 0 0 0 1 932336
-0.001893 -0.000520 0.119447 -0.103048 0.502307 0.534790 -0.060387 1 0 0 0 0 0 1 933336
-0.001893 -0.000520 0.119447 -0.103095 0.502541 0.535060 -0.060419 1 0 0 0 0 0 1 934334
-0.001893 -0.000520 0.119447 -0.103147 0.502793 0.535330 -0.060449 1 0 0 0 0 0 1 935312
-0.001893 -0.000520 0.119447 -0.103186 0.503087 0.535637 -0.060484 1 0 0 0 0 0 1 936420
-0.001893 -0.000520 0.119447 -0.103256 0.503398 0.535969 -0.060522 1 0 0 0 0 0 1 937644
-0.001893 -0.000520 0.119447 -0.103316 0.503630 0.536220 -0.060550 1 0 0 0 0 0 1 938531
-0.001893 -0.000520 0.119447 -0.103360 0.503839 0.536461 -0.060576 1 0 0 0 0 0 1 939375
-0.001893 -0.000520 0.119447 -0.103402 0.504095 0.536714 -0.060606 1 0 0 0 0 0 1 940334
-0.001893 -0.000520 0.119447 -0.103467 0.504359 0.536996 -0.060637 1 0 0 0 0 0 1 941334
-0.001893 -0.000520 0.119447 -0.103506 0.504605 0.537274 -0.060669 1 0 0 0 0 0 1 942336
-0.001893 -0.000520 0.119447 -0.103573 0.504876 0.537548 -0.060700 1 0 0 0 0 0 1 943329
-0.001893 -0.000520 0.119447 -0.103608 0.505145 0.537827 -0.060731 1 0 0 0 0 0 1 944334
-0.001893 -0.000520 0.119447 -0.103674 0.505440 0.538162 -0.060769 1 0 0 0 0 0 1 945544
-0.001893 -0.000520 0.119447 -0.103739 0.505694 0.538418 -0.060798 1 0 0 0 0 0 1 946472
-0.001893 -0.000520 0.119447 -0.103784 0.505957 0.538694 -0.060830 1 0 0 0 0 0 1 947492
-0.001893 -0.000520 0.119447 -0.103845 0.506213 0.538988 -0.060862 1 0 0 0 0 0 1 948511
-0.001893 -0.000520 0.119447 -0.103888 0.506465 0.539237 -0.060891 1 0 0 0 0 0 1 949452
-0.001893 -0.000520 0.119447 -0.103950 0.506722 0.539531 -0.060923 1 0 0 0 0 0 1 950471
-0.001893 -0.000520 0.119447 -0.103991 0.506969 0.539774 -0.060952 1 0 0 0 0 0 1 951391
-0.001893 -0.000520 0.119447 -0.104055 0.507231 0.540053 -0.060983 1 0 0 0 0 0 1 952383
-0.001893 -0.000520 0.119447 -0.104083 0.507467 0.540318 -0.061012 1 0 0 0 0 0 1 953312
-0.001893 -0.000520 0.119447 -0.104166 0.507777 0.540637 -0.061048 1 0 0 0 0 0 1 954486
-0.001893 -0.000520 0.119447 -0.104204 0.508009 0.540878 -0.061076 1 0 0 0 0 0 1 955384
-0.001893 -0.000520 0.119447 -0.104260 0.508233 0.541139 -0.061104 1 0 0 0 0 0 1 956283
-0.001893 -0.000520 0.119447 -0.104311 0.508529 0.541434 -0.061139 1 0 0 0 0 0 1 957391
-0.001893 -0.000520 0.119447 -0.104371 0.508775 0.541717 -0.061170 1 0 0 0 0 0 1 958369
-0.001893 -0.000520 0.119447 -0.104412 0.509019 0.541957 -0.061198 1 0 0 0 0 0 1 959278
-0.001893 -0.000520 0.119447 -0.104479 0.509298 0.542254 -0.061231 1 0 0 0 0 0 1 960336
-0.001893 -0.000520 0.119447 -0.104519 0.509545 0.542534 -0.061262 1 0 0 0 0 0 1 961342
-0.001893 -0.000520 0.119447 -0.104586 0.509818 0.542810 -0.061294 1 0 0 0 0 0 1 962343
-0.001893 -0.000520 0.119447 -0.104629 0.510075 0.543078 -0.061325 1 0 0 0 0 0 1 963335
-0.001893 -0.000520 0.119447 -0.104681 0.510335 0.543375 -0.061356 1 0 0 0 0 0 1 964338
-0.001893 -0.000520 0.119447 -0.104734 0.510597 0.543636 -0.061388 1 0 0 0 0 0 1 965343
-0.001893 -0.000520 0.119447 -0.104796 0.510847 0.543922 -0.061419 1 0 0 0 0 0 1 966338
-0.001893 -0.000520 0.119447 -0.104841 0.511114 0.544187 -0.061450 1 0 0 0 0 0 1 967338
-0.001893 -0.000520 0.119447 -0.104906 0.511378 0.544469 -0.061481 1 0 0 0 0 0 1 968337
-0.001893 -0.000520 0.119447 -0.104949 0.511639 0.544763 -0.061514 1 0 0 0 0 0 1 969398
-0.001893 -0.000520 0.119447 -0.105023 0.511948 0.545078 -0.061550 1 0 0 0 0 0 1 970535
-0.001893 -0.000520 0.119447 -0.105061 0.512182 0.545322 -0.061578 1 0 0 0 0 0 1 971443
-0.001893 -0.000520 0.119447 -0.105115 0.512402 0.545578 -0.061606 1 0 0 0 0 0 1 972323
-0.001893 -0.000520 0.119447 -0.105161 0.512667 0.545841 -0.061637 1 0 0 0 0 0 1 973314
-0.001893 -0.000520 0.119447 -0.105216 0.512941 0.546150 -0.061669 1 0 0 0 0 0 1 974364
-0.001893 -0.000520 0.119447 -0.105264 0.513177 0.546384 -0.061698 1 0 0 0 0 0 1 975272
-0.001893 -0.000520 0.119447 -0.105331 0.513450 0.546675 -0.061730 1 0 0 0 0 0 1 976308
-0.001893 -0.000520 0.119447 -0.105370 0.513693 0.546949 -0.061761 1 0 0 0 0 0 1 977297
-0.001893 -0.000520 0.119447 -0.105442 0.513989 0.547251 -0.061795 1 0 0 0 0 0 1 978389
-0.001893 -0.000520 0.119447 -0.105495 0.514296 0.547573 -0.061832 1 0 0 0 0 0 1 979575
-0.001893 -0.000520 0.119447 -0.105547 0.514504 0.547816 -0.061858 1 0 0 0 0 0 1 980409
-0.001893 -0.000520 0.119447 -0.105589 0.514756 0.548065 -0.061888 1 0 0 0 0 0 1 981349
-0.001893 -0.000520 0.119447 -0.105647 0.514990 0.548335 -0.061917 1 0 0 0 0 0 1 982282
-0.001912 -0.000515 0.119457 0.156124 0.454048 0.408718 -0.061957 1 0 0 0 0 0 1 983573
-0.001921 -0.000513 0.119460 0.067107 0.474540 0.477594 -0.061984 1 0 0 0 0 0 1 984430
-0.001926 -0.000512 0.119461 0.001134 0.490219 0.513290 -0.062015 1 0 0 0 0 0 1 985411
-0.001928 -0.000512 0.119462 -0.033817 0.498754 0.526965 -0.062043 1 0 0 0 0 0 1 986320
-0.001929 -0.000511 0.119462 -0.051430 0.503282 0.532014 -0.062077 1 0 0 0 0 0 1 987422
-0.001930 -0.000511 0.119462 -0.060240 0.505661 0.533940 -0.062107 1 0 0 0 0 0 1 988361
-0.001930 -0.000511 0.119462 -0.064652 0.507035 0.534824 -0.062144 1 0 0 0 0 0 1 989550
-0.001925 -0.000529 0.119472 -0.140922 0.761592 0.389183 -0.062169 1 0 0 0 0 0 1 990364
-0.001922 -0.000538 0.119476 -0.118239 0.676566 0.461117 -0.062203 1 0 0 0 0 0 1 991428
-0.001921 -0.000543 0.119477 -0.100209 0.613099 0.498360 -0.062234 1 0 0 0 0 0 1 992422
-0.001920 -0.000545 0.119478 -0.090316 0.579432 0.512634 -0.062262 1 0 0 0 0 0 1 993329
-0.001920 -0.000546 0.119478 -0.085229 0.562553 0.517857 -0.062292 1 0 0 0 0 0 1 994299
-0.001920 -0.000547 0.119478 -0.082664 0.554251 0.519850 -0.062324 1 0 0 0 0 0 1 995318
-0.001920 -0.000547 0.119478 -0.081374 0.550246 0.520711 -0.062355 1 0 0 0 0 0 1 996316
-0.001920 -0.000547 0.119478 -0.080759 0.548371 0.521184 -0.062386 1 0 0 0 0 0 1 997299
-0.001920 -0.000547 0.119478 -0.080461 0.547574 0.521514 -0.062418 1 0 0 0 0 0 1 998315
-0.001920 -0.000547 0.119478 -0.080338 0.547318 0.521795 -0.062449 1 0 0 0 0 0 1 999320
-0.001920 -0.000547 0.119478 -0.080295 0.547317 0.522073 -0.062480 1 0 0 0 0 0 2 305
-0.001920 -0.000547 0.119478 -0.080290 0.547353 0.522241 -0.062500 1 0 0 0 0 0 2 1312
-0.001920 -0.000547 0.119478 -0.080251 0.547294 0.522235 -0.062500 1 0 0 0 0 0 2 2317
-0.001920 -0.000547 0.119478 -0.080249 0.547259 0.522241 -0.062500 1 0 0 0 0 0 2 3319
-0.001920 -0.000547 0.119478 -0.080234 0.547243 0.522242 -0.062500 1 0 0 0 0 0 2 4415
-0.001920 -0.000547 0.119478 -0.080237 0.547222 0.522242 -0.062500 1 0 0 0 0 0 2 5328
-0.001920 -0.000547 0.119478 -0.080241 0.547231 0.522235 -0.062500 1 0 0 0 0 0 2 6409
-0.001920 -0.000547 0.119478 -0.080238 0.547221 0.522241 -0.062500 1 0 0 0 0 0 2 7338
-0.001920 -0.000547 0.119478 -0.080238 0.547220 0.522242 -0.062500 1 0 0 0 0 0 2 8324
-0.001920 -0.000547 0.119478 -0.080238 0.547219 0.522242 -0.062500 1 0 0 0 0 0 2 9322
-0.001920 -0.000547 0.119478 -0.080238 0.547219 0.522242 -0.062500 1 0 0 0 0 0 2 10325
-0.001920 -0.000547 0.119478 -0.080241 0.547231 0.522235 -0.062500 1 0 0 0 0 0 2 11325
-0.001920 -0.000547 0.119478 -0.080239 0.547221 0.522241 -0.062500 1 0 0 0 0 0 2 12583
-0.001920 -0.000547 0.119478 -0.080230 0.547228 0.522249 -0.062500 1 0 0 0 0 0 2 13403
-0.001920 -0.000547 0.119478 -0.080237 0.547221 0.522243 -0.062500 1 0 0 0 0 0 2 14558
-0.001920 -0.000547 0.119478 -0.080241 0.547231 0.522235 -0.062500 1 0 0 0 0 0 2 15407
-0.001920 -0.000547 0.119478 -0.080239 0.547221 0.522241 -0.062500 1 0 0 0 0 0 2 16564
-0.001920 -0.000547 0.119478 -0.080238 0.547220 0.522242 -0.062500 1 0 0 0 0 0 2 17404
-0.001920 -0.000547 0.119478 -0.080238 0.547220 0.522242 -0.062500 1 0 0 0 0 0 2 18366
-0.001920 -0.000547 0.119478 -0.080238 0.547219 0.522242 -0.062500 1 0 0 0 0 0 2 19282
-0.001920 -0.000547 0.119478 -0.080242 0.547231 0.522235 -0.062500 1 0 0 0 0 0 2 20356
-0.001920 -0.000547 0.119478 -0.080239 0.547221 0.522241 -0.062500 1 0 0 0 0 0 2 21309
-0.001920 -0.000547 0.119478 -0.080239 0.547220 0.522242 -0.062500 1 0 0 0 0 0 2 22386
-0.001920 -0.000547 0.119478 -0.080231 0.547228 0.522249 -0.062500 1 0 0 0 0 0 2 23402
-0.001920 -0.000547 0.119478 -0.080229 0.547230 0.522230 -0.062500 1 0 0 0 0 0 2 24321
-0.001920 -0.000547 0.119478 -0.080237 0.547221 0.522241 -0.062500 1 0 0 0 0 0 2 25420
-0.001920 -0.000547 0.119478 -0.080238 0.547220 0.522242 -0.062500 1 0 0 0 0 0 2 26246
-0.001920 -0.000547 0.119478 -0.080238 0.547220 0.522242 -0.062500 1 0 0 0 0 0 2 27243
-0.001920 -0.000547 0.119478 -0.080238 0.547220 0.522242 -0.062500 1 0 0 0 0 0 2 28273
-0.001920 -0.000547 0.119478 -0.080238 0.547219 0.522242 -0.062500 1 0 0 0 0 0 2 29294
-0.001920 -0.000547 0.119478 -0.080242 0.547231 0.522235 -0.062500 1 0 0 0 0 0 2 30271
-0.001920 -0.000547 0.119478 -0.080239 0.547221 0.522241 -0.062500 1 0 0 0 0 0 2 31285
-0.001920 -0.000547 0.119478 -0.080239 0.547220 0.522242 -0.062500 1 0 0 0 0 0 2 32288
-0.001920 -0.000547 0.119478 -0.080231 0.547228 0.522249 -0.062500 1 0 0 0 0 0 2 33278
-0.001920 -0.000547 0.119478 -0.080229 0.547230 0.522230 -0.062500 1 0 0 0 0 0 2 34268
-0.001920 -0.000547 0.119478 -0.080237 0.547221 0.522240 -0.062500 1 0 0 0 0 0 2 35290
-0.001920 -0.000547 0.119478 -0.080238 0.547220 0.522242 -0.062500 1 0 0 0 0 0 2 37101
-0.001920 -0.000547 0.119478 -0.080238 0.547220 0.522242 -0.062500 1 0 0 0 0 0 2 38388
-0.001920 -0.000547 0.119478 -0.080238 0.547220 0.522242 -0.062500 1 0 0 0 0 0 2 39282
-0.001920 -0.000547 0.119478 -0.080238 0.547219 0.522242 -0.062500 1 0 0 0 0 0 2 40299
-0.001920 -0.000547 0.119478 -0.080242 0.547231 0.522235 -0.062500 1 0 0 0 0 0 2 41276
-0.001920 -0.000547 0.119478 -0.080239 0.547221 0.522241 -0.062500 1 0 0 0 0 0 2 42297
-0.001920 -0.000547 0.119478 -0.080239 0.547220 0.522242 -0.062500 1 0 0 0 0 0 2 43272
-0.001920 -0.000547 0.119478 -0.080231 0.547228 0.522249 -0.062500 1 0 0 0 0 0 2 44375
-0.001920 -0.000547 0.119478 -0.080241 0.547232 0.522236 -0.062500 1 0 0 0 0 0 2 45435
-0.001920 -0.000547 0.119478 -0.080239 0.547221 0.522242 -0.062500 1 0 0 0 0 0 2 46382
-0.001920 -0.000547 0.119478 -0.080227 0.547217 0.522236 -0.062500 1 0 0 0 0 0 2 47493
-0.001920 -0.000547 0.119478 -0.080237 0.547219 0.522241 -0.062500 1 0 0 0 0 0 2 48346
-0.001920 -0.000547 0.119478 -0.080238 0.547219 0.522242 -0.062500 1 0 0 0 0 0 2 49554
-0.001920 -0.000547 0.119478 -0.080242 0.547231 0.522235 -0.062500 1 0 0 0 0 0 2 50387
-0.001920 -0.000547 0.119478 -0.080239 0.547221 0.522241 -0.062500 1 0 0 0 0 0 2 51273
-0.001920 -0.000547 0.119478 -0.080239 0.547220 0.522242 -0.062500 1 0 0 0 0 0 2 52359
-0.001920 -0.000547 0.119478 -0.080230 0.547228 0.522249 -0.062500 1 0 0 0 0 0 2 53321
-0.001920 -0.000547 0.119478 -0.080237 0.547221 0.522243 -0.062500 1 0 0 0 0 0 2 54297
-0.001920 -0.000547 0.119478 -0.080242 0.547232 0.522236 -0.062500 1 0 0 0 0 0 2 55461
-0.001920 -0.000547 0.119478 -0.080239 0.547221 0.522241 -0.062500 1 0 0 0 0 0 2 56517
-0.001920 -0.000547 0.119478 -0.080239 0.547220 0.522242 -0.062500 1 0 0 0 0 0 2 57290
-0.001920 -0.000547 0.119478 -0.080226 0.547217 0.522236 -0.062500 1 0 0 0 0 0 2 58367
-0.001920 -0.000547 0.119478 -0.080237 0.547219 0.522241 -0.062500 1 0 0 0 0 0 2 59330
-0.001920 -0.000547 0.119478 -0.080241 0.547231 0.522235 -0.062500 1 0 0 0 0 0 2 60303
-0.001920 -0.000547 0.119478 -0.080239 0.547221 0.522241 -0.062500 1 0 0 0 0 0 2 61276
-0.001920 -0.000547 0.119478 -0.080239 0.547220 0.522242 -0.062500 1 0 0 0 0 0 2 62266
-0.001920 -0.000547 0.119478 -0.080230 0.547228 0.522249 -0.062500 1 0 0 0 0 0 2 63265
-0.001920 -0.000547 0.119478 -0.080237 0.547221 0.522243 -0.062500 1 0 0 0 0 0 2 64271
-0.001920 -0.000547 0.119478 -0.080242 0.547232 0.522236 -0.062500 1 0 0 0 0 0 2 65265
-0.001920 -0.000547 0.119478 -0.080239 0.547221 0.522241 -0.062500 1 0 0 0 0 0 2 66264
-0.001920 -0.000547 0.119478 -0.080239 0.547220 0.522242 -0.062500 1 0 0 0 0 0 2 67265
-0.001920 -0.000547 0.119478 -0.080239 0.547220 0.522242 -0.062500 1 0 0 0 0 0 2 68270
-0.001920 -0.000547 0.119478 -0.080239 0.547219 0.522242 -0.062500 1 0 0 0 0 0 2 69652
-0.001920 -0.000547 0.119478 -0.080230 0.547228 0.522229 -0.062500 1 0 0 0 0 0 2 70490
-0.001920 -0.000547 0.119478 -0.080237 0.547221 0.522240 -0.062500 1 0 0 0 0 0 2 71421
-0.001920 -0.000547 0.119478 -0.080238 0.547220 0.522241 -0.062500 1 0 0 0 0 0 2 72294
-0.001920 -0.000547 0.119478 -0.080230 0.547228 0.522249 -0.062500 1 0 0 0 0 0 2 73258
-0.001920 -0.000547 0.119478 -0.080241 0.547232 0.522236 -0.062500 1 0 0 0 0 0 2 74264
-0.001920 -0.000547 0.119478 -0.080239 0.547221 0.522241 -0.062500 1 0 0 0 0 0 2 75273
-0.001920 -0.000547 0.119478 -0.080238 0.547220 0.522242 -0.062500 1 0 0 0 0 0 2 76277
-0.001920 -0.000547 0.119478 -0.080238 0.547220 0.522242 -0.062500 1 0 0 0 0 0 2 77271
-0.001920 -0.000547 0.119478 -0.080239 0.547220 0.522242 -0.062500 1 0 0 0 0 0 2 78568
-0.001920 -0.000547 0.119478 -0.080242 0.547231 0.522235 -0.062500 1 0 0 0 0 0 2 79617
-0.001920 -0.000547 0.119478 -0.080239 0.547221 0.522241 -0.062500 1 0 0 0 0 0 2 80377
-0.001920 -0.000547 0.119478 -0.080239 0.547220 0.522242 -0.062500 1 0 0 0 0 0 2 81503
-0.001920 -0.000547 0.119478 -0.080227 0.547217 0.522235 -0.062500 1 0 0 0 0 0 2 82343
-0.001920 -0.000547 0.119478 -0.080229 0.547228 0.522248 -0.062500 1 0 0 0 0 0 2 83530
-0.001920 -0.000547 0.119478 -0.080240 0.547232 0.522236 -0.062500 1 0 0 0 0 0 2 84394
-0.001920 -0.000547 0.119478 -0.080238 0.547221 0.522241 -0.062500 1 0 0 0 0 0 2 85328
-0.001920 -0.000547 0.119478 -0.080238 0.547220 0.522242 -0.062500 1 0 0 0 0 0 2 86335
-0.001920 -0.000547 0.119478 -0.080238 0.547220 0.522242 -0.062500 1 0 0 0 0 0 2 87288
-0.001920 -0.000547 0.119478 -0.080238 0.547220 0.522242 -0.062500 1 0 0 0 0 0 2 88325
-0.001920 -0.000547 0.119478 -0.080242 0.547231 0.522235 -0.062500 1 0 0 0 0 0 2 89373
-0.001920 -0.000547 0.119478 -0.080239 0.547221 0.522241 -0.062500 1 0 0 0 0 0 2 90242
-0.001920 -0.000547 0.119478 -0.080239 0.547220 0.522242 -0.062500 1 0 0 0 0 0 2 91351
-0.001920 -0.000547 0.119478 -0.080239 0.547220 0.522242 -0.062500 1 0 0 0 0 0 2 92388
-0.001920 -0.000547 0.119478 -0.080219 0.547225 0.522243 -0.062500 1 0 0 0 0 0 2 93289
-0.001920 -0.000547 0.119478 -0.080239 0.547232 0.522235 -0.062500 1 0 0 0 0 0 2 94294
-0.001920 -0.000547 0.119478 -0.080238 0.547221 0.522241 -0.062500 1 0 0 0 0 0 2 95293
-0.001920 -0.000547 0.119478 -0.080238 0.547220 0.522242 -0.062500 1 0 0 0 0 0 2 96293
-0.001920 -0.000547 0.119478 -0.080238 0.547220 0.522242 -0.062500 1 0 0 0 0 0 2 97291
-0.001920 -0.000547 0.119478 -0.080238 0.547219 0.522242 -0.062500 1 0 0 0 0 0 2 98291
-0.001920 -0.000547 0.119478 -0.080242 0.547231 0.522235 -0.062500 1 0 0 0 0 0 2 99288
-0.001920 -0.000547 0.119478 -0.080239 0.547221 0.522241 -0.062500 1 0 0 0 0 0 2 100296
-0.001920 -0.000547 0.119478 -0.080239 0.547220 0.522242 -0.062500 1 0 0 0 0 0 2 101290
-0.001920 -0.000547 0.119478 -0.080239 0.547219 0.522242 -0.062500 1 0 0 0 0 0 2 102413
-0.001920 -0.000547 0.119478 -0.080231 0.547228 0.522249 -0.062500 1 0 0 0 0 0 2 103289
-0.001920 -0.000547 0.119478 -0.080229 0.547229 0.522230 -0.062500 1 0 0 0 0 0 2 104412
-0.001920 -0.000547 0.119478 -0.080237 0.547221 0.522241 -0.062500 1 0 0 0 0 0 2 105308
-0.001920 -0.000547 0.119478 -0.080238 0.547220 0.522242 -0.062500 1 0 0 0 0 0 2 106278
-0.001920 -0.000547 0.119478 -0.080238 0.547220 0.522242 -0.062500 1 0 0 0 0 0 2 107304
-0.001920 -0.000547 0.119478 -0.080238 0.547219 0.522242 -0.062500 1 0 0 0 0 0 2 108301
-0.001920 -0.000547 0.119478 -0.080242 0.547231 0.522235 -0.062500 1 0 0 0 0 0 2 109301
-0.001920 -0.000547 0.119478 -0.080239 0.547221 0.522241 -0.062500 1 0 0 0 0 0 2 110343
-0.001920 -0.000547 0.119478 -0.080239 0.547220 0.522242 -0.062500 1 0 0 0 0 0 2 111546
-0.001920 -0.000547 0.119478 -0.080231 0.547228 0.522249 -0.062500 1 0 0 0 0 0 2 112408
-0.001920 -0.000547 0.119478 -0.080241 0.547233 0.522236 -0.062500 1 0 0 0 0 0 2 113338
-0.001920 -0.000547 0.119478 -0.080239 0.547222 0.522241 -0.062500 1 0 0 0 0 0 2 114502
-0.001920 -0.000547 0.119478 -0.080227 0.547217 0.522236 -0.062500 1 0 0 0 0 0 2 115363
-0.001920 -0.000547 0.119478 -0.080237 0.547220 0.522241 -0.062500 1 0 0 0 0 0 2 116567
-0.001920 -0.000547 0.119478 -0.080238 0.547220 0.522242 -0.062500 1 0 0 0 0 0 2 117355
-0.001920 -0.000547 0.119478 -0.080238 0.547219 0.522242 -0.062500 1 0 0 0 0 0 2 118596
-0.001920 -0.000547 0.119478 -0.080242 0.547231 0.522235 -0.062500 1 0 0 0 0 0 2 119317
-0.001920 -0.000547 0.119478 -0.080239 0.547221 0.522241 -0.062500 1 0 0 0 0 0 2 120273
-0.001920 -0.000547 0.119478 -0.080239 0.547220 0.522242 -0.062500 1 0 0 0 0 0 2 121263
-0.001920 -0.000547 0.119478 -0.080230 0.547228 0.522249 -0.062500 1 0 0 0 0 0 2 122349
-0.001920 -0.000547 0.119478 -0.080241 0.547232 0.522236 -0.062500 1 0 0 0 0 0 2 123343
-0.001920 -0.000547 0.119478 -0.080239 0.547222 0.522241 -0.062500 1 0 0 0 0 0 2 124317
-0.001920 -0.000547 0.119478 -0.080239 0.547220 0.522242 -0.062500 1 0 0 0 0 0 2 125271
-0.001920 -0.000547 0.119478 -0.080226 0.547217 0.522236 -0.062500 1 0 0 0 0 0 2 126347
-0.001920 -0.000547 0.119478 -0.080237 0.547219 0.522241 -0.062500 1 0 0 0 0 0 2 127265
-0.001920 -0.000547 0.119478 -0.080238 0.547219 0.522242 -0.062500 1 0 0 0 0 0 2 128254
-0.001920 -0.000547 0.119478 -0.080242 0.547231 0.522235 -0.062500 1 0 0 0 0 0 2 129272
-0.001920 -0.000547 0.119478 -0.080239 0.547221 0.522241 -0.062500 1 0 0 0 0 0 2 130242
-0.001920 -0.000547 0.119478 -0.080239 0.547220 0.522242 -0.062500 1 0 0 0 0 0 2 131260
-0.001920 -0.000547 0.119478 -0.080230 0.547228 0.522249 -0.062500 1 0 0 0 0 0 2 132265
-0.001920 -0.000547 0.119478 -0.080241 0.547232 0.522236 -0.062500 1 0 0 0 0 0 2 133267
-0.001920 -0.000547 0.119478 -0.080239 0.547221 0.522241 -0.062500 1 0 0 0 0 0 2 134241
-0.001920 -0.000547 0.119478 -0.080239 0.547220 0.522242 -0.062500 1 0 0 0 0 0 2 135249
-0.001920 -0.000547 0.119478 -0.080239 0.547220 0.522242 -0.062500 1 0 0 0 0 0 2 136251
-0.001920 -0.000547 0.119478 -0.080226 0.547217 0.522236 -0.062500 1 0 0 0 0 0 2 137907
-0.001920 -0.000547 0.119478 -0.080240 0.547231 0.522234 -0.062500 1 0 0 0 0 0 2 138225
-0.001920 -0.000547 0.119478 -0.080239 0.547221 0.522241 -0.062500 1 0 0 0 0 0 2 139325
-0.001920 -0.000547 0.119478 -0.080238 0.547220 0.522241 -0.062500 1 0 0 0 0 0 2 140263
-0.001920 -0.000547 0.119478 -0.080230 0.547228 0.522249 -0.062500 1 0 0 0 0 0 2 141252
-0.001920 -0.000547 0.119478 -0.080237 0.547221 0.522243 -0.062500 1 0 0 0 0 0 2 142244
-0.001920 -0.000547 0.119478 -0.080241 0.547232 0.522236 -0.062500 1 0 0 0 0 0 2 143246
-0.001920 -0.000547 0.119478 -0.080239 0.547221 0.522241 -0.062500 1 0 0 0 0 0 2 144247
-0.001920 -0.000547 0.119478 -0.080239 0.547220 0.522242 -0.062500 1 0 0 0 0 0 2 145557
-0.001920 -0.000547 0.119478 -0.080239 0.547220 0.522242 -0.062500 1 0 0 0 0 0 2 146558
-0.001920 -0.000547 0.119478 -0.080239 0.547220 0.522242 -0.062500 1 0 0 0 0 0 2 147336
-0.001920 -0.000547 0.119478 -0.080242 0.547231 0.522235 -0.062500 1 0 0 0 0 0 2 148466
-0.001920 -0.000547 0.119478 -0.080239 0.547221 0.522241 -0.062500 1 0 0 0 0 0 2 149372
-0.001920 -0.000547 0.119478 -0.080227 0.547217 0.522235 -0.062500 1 0 0 0 0 0 2 150261
-0.001920 -0.000547 0.119478 -0.080229 0.547228 0.522248 -0.062500 1 0 0 0 0 0 2 151524
-0.001920 -0.000547 0.119478 -0.080237 0.547220 0.522243 -0.062500 1 0 0 0 0 0 2 152304
-0.001920 -0.000547 0.119478 -0.080241 0.547231 0.522236 -0.062500 1 0 0 0 0 0 2 153347
-0.001920 -0.000547 0.119478 -0.080239 0.547221 0.522241 -0.062500 1 0 0 0 0 0 2 154256
-0.001920 -0.000547 0.119478 -0.080238 0.547220 0.522242 -0.062500 1 0 0 0 0 0 2 155270
-0.001920 -0.000547 0.119478 -0.080238 0.547220 0.522242 -0.062500 1 0 0 0 0 0 2 156539
-0.001920 -0.000547 0.119478 -0.080239 0.547219 0.522242 -0.062500 1 0 0 0 0 0 2 157284
-0.001920 -0.000547 0.119478 -0.080242 0.547231 0.522235 -0.062500 1 0 0 0 0 0 2 158366
-0.001920 -0.000547 0.119478 -0.080239 0.547221 0.522241 -0.062500 1 0 0 0 0 0 2 159332
-0.001920 -0.000547 0.119478 -0.080239 0.547220 0.522242 -0.062500 1 0 0 0 0 0 2 160304
-0.001920 -0.000547 0.119478 -0.080227 0.547217 0.522235 -0.062500 1 0 0 0 0 0 2 161255
-0.001920 -0.000547 0.119478 -0.080229 0.547228 0.522248 -0.062500 1 0 0 0 0 0 2 162234
-0.001920 -0.000547 0.119478 -0.080240 0.547232 0.522236 -0.062500 1 0 0 0 0 0 2 163251
-0.001920 -0.000547 0.119478 -0.080238 0.547221 0.522241 -0.062500 1 0 0 0 0 0 2 164266
-0.001920 -0.000547 0.119478 -0.080238 0.547220 0.522242 -0.062500 1 0 0 0 0 0 2 165264
-0.001920 -0.000547 0.119478 -0.080238 0.547220 0.522242 -0.062500 1 0 0 0 0 0 2 166245
-0.001920 -0.000547 0.119478 -0.080242 0.547231 0.522235 -0.062500 1 0 0 0 0 0 2 167261
-0.001920 -0.000547 0.119478 -0.080239 0.547221 0.522241 -0.062500 1 0 0 0 0 0 2 168248
-0.001920 -0.000547 0.119478 -0.080239 0.547220 0.522242 -0.062500 1 0 0 0 0 0 2 169240
-0.001920 -0.000547 0.119478 -0.080239 0.547220 0.522242 -0.062500 1 0 0 0 0 0 2 171149
-0.001920 -0.000547 0.119478 -0.080231 0.547228 0.522249 -0.062500 1 0 0 0 0 0 2 172341
-0.001920 -0.000547 0.119478 -0.080229 0.547230 0.522230 -0.062500 1 0 0 0 0 0 2 173263
-0.001920 -0.000547 0.119478 -0.080237 0.547221 0.522241 -0.062500 1 0 0 0 0 0 2 174246
-0.001920 -0.000547 0.119478 -0.080238 0.547220 0.522242 -0.062500 1 0 0 0 0 0 2 175247
-0.001920 -0.000547 0.119478 -0.080238 0.547220 0.522242 -0.062500 1 0 0 0 0 0 2 176260
-0.001920 -0.000547 0.119478 -0.080238 0.547220 0.522242 -0.062500 1 0 0 0 0 0 2 177245
-0.001920 -0.000547 0.119478 -0.080242 0.547231 0.522235 -0.062500 1 0 0 0 0 0 2 178335
-0.001920 -0.000547 0.119478 -0.080239 0.547221 0.522241 -0.062500 1 0 0 0 0 0 2 179456
-0.001920 -0.000547 0.119478 -0.080239 0.547220 0.522242 -0.062500 1 0 0 0 0 0 2 180364
-0.001920 -0.000547 0.119478 -0.080239 0.547219 0.522242 -0.062500 1 0 0 0 0 0 2 181419
-0.001920 -0.000547 0.119478 -0.080231 0.547228 0.522249 -0.062500 1 0 0 0 0 0 2 182447
-0.001920 -0.000547 0.119478 -0.080229 0.547230 0.522230 -0.062500 1 0 0 0 0 0 2 183409
-0.001920 -0.000547 0.119478 -0.080237 0.547221 0.522241 -0.062500 1 0 0 0 0 0 2 184325
-0.001920 -0.000547 0.119478 -0.080238 0.547220 0.522242 -0.062500 1 0 0 0 0 0 2 185267
-0.001920 -0.000547 0.119478 -0.080238 0.547220 0.522242 -0.062500 1 0 0 0 0 0 2 186388
-0.001920 -0.000547 0.119478 -0.080238 0.547219 0.522242 -0.062500 1 0 0 0 0 0 2 187231
-0.001920 -0.000547 0.119478 -0.080242 0.547231 0.522235 -0.062500 1 0 0 0 0 0 2 188266
-0.001920 -0.000547 0.119478 -0.080239 0.547221 0.522241 -0.062500 1 0 0 0 0 0 2 189451
-0.001920 -0.000547 0.119478 -0.080239 0.547220 0.522242 -0.062500 1 0 0 0 0 0 2 190504
-0.001920 -0.000547 0.119478 -0.080239 0.547219 0.522242 -0.062500 1 0 0 0 0 0 2 191248
-0.001920 -0.000547 0.119478 -0.080231 0.547228 0.522249 -0.062500 1 0 0 0 0 0 2 192343
-0.001920 -0.000547 0.119478 -0.080241 0.547232 0.522236 -0.062500 1 0 0 0 0 0 2 193347
-0.001920 -0.000547 0.119478 -0.080239 0.547221 0.522242 -0.062500 1 0 0 0 0 0 2 194287
-0.001920 -0.000547 0.119478 -0.080227 0.547217 0.522236 -0.062500 1 0 0 0 0 0 2 195216
-0.001920 -0.000547 0.119478 -0.080237 0.547219 0.522241 -0.062500 1 0 0 0 0 0 2 196250
-0.001920 -0.000547 0.119478 -0.080238 0.547219 0.522242 -0.062500 1 0 0 0 0 0 2 197261
-0.001920 -0.000547 0.119478 -0.080242 0.547231 0.522235 -0.062500 1 0 0 0 0 0 2 198270
-0.001920 -0.000547 0.119478 -0.080239 0.547221 0.522241 -0.062500 1 0 0 0 0 0 2 199250
-0.001920 -0.000547 0.119478 -0.080239 0.547220 0.522242 -0.062500 1 0 0 0 0 0 2 200254
-0.001920 -0.000547 0.119478 -0.080230 0.547228 0.522249 -0.062500 1 0 0 0 0 0 2 201252
-0.001920 -0.000547 0.119478 -0.080241 0.547232 0.522236 -0.062500 1 0 0 0 0 0 2 202267
-0.001920 -0.000547 0.119478 -0.080239 0.547222 0.522241 -0.062500 1 0 0 0 0 0 2 203375
-0.001920 -0.000547 0.119478 -0.080239 0.547220 0.522242 -0.062500 1 0 0 0 0 0 2 204277
-0.001920 -0.000547 0.119478 -0.080239 0.547220 0.522242 -0.062500 1 0 0 0 0 0 2 205343
-0.001920 -0.000547 0.119478 -0.080226 0.547217 0.522236 -0.062500 1 0 0 0 0 0 2 206264
-0.001920 -0.000547 0.119478 -0.080237 0.547219 0.522241 -0.062500 1 0 0 0 0 0 2 207219
-0.001920 -0.000547 0.119478 -0.080241 0.547231 0.522235 -0.062500 1 0 0 0 0 0 2 208248
-0.001920 -0.000547 0.119478 -0.080239 0.547221 0.522241 -0.062500 1 0 0 0 0 0 2 209244
-0.001920 -0.000547 0.119478 -0.080239 0.547220 0.522242 -0.062500 1 0 0 0 0 0 2 210248
-0.001920 -0.000547 0.119478 -0.080230 0.547228 0.522249 -0.062500 1 0 0 0 0 0 2 211448
-0.001920 -0.000547 0.119478 -0.080241 0.547232 0.522236 -0.062500 1 0 0 0 0 0 2 212377
-0.001920 -0.000547 0.119478 -0.080239 0.547221 0.522241 -0.062500 1 0 0 0 0 0 2 213396
-0.001920 -0.000547 0.119478 -0.080239 0.547220 0.522242 -0.062500 1 0 0 0 0 0 2 214420
-0.001920 -0.000547 0.119478 -0.080239 0.547220 0.522242 -0.062500 1 0 0 0 0 0 2 215412
-0.001920 -0.000547 0.119478 -0.080239 0.547220 0.522242 -0.062500 1 0 0 0 0 0 2 216418
-0.001920 -0.000547 0.119478 -0.080230 0.547228 0.522229 -0.062500 1 0 0 0 0 0 2 217427
-0.001920 -0.000547 0.119478 -0.080237 0.547221 0.522240 -0.062500 1 0 0 0 0 0 2 218192
-0.001920 -0.000547 0.119478 -0.080238 0.547220 0.522241 -0.062500 1 0 0 0 0 0 2 219256
-0.001920 -0.000547 0.119478 -0.080238 0.547219 0.522242 -0.062500 1 0 0 0 0 0 2 220313
-0.001920 -0.000547 0.119478 -0.080230 0.547228 0.522249 -0.062500 1 0 0 0 0 0 2 221239
-0.001920 -0.000547 0.119478 -0.080241 0.547232 0.522236 -0.062500 1 0 0 0 0 0 2 222298
-0.001920 -0.000547 0.119478 -0.080239 0.547221 0.522241 -0.062500 1 0 0 0 0 0 2 223366
-0.001920 -0.000547 0.119478 -0.080238 0.547220 0.522242 -0.062500 1 0 0 0 0 0 2 224259
-0.001920 -0.000547 0.119478 -0.080238 0.547220 0.522242 -0.062500 1 0 0 0 0 0 2 225365
-0.001920 -0.000547 0.119478 -0.080239 0.547220 0.522242 -0.062500 1 0 0 0 0 0 2 226264
-0.001920 -0.000547 0.119478 -0.080242 0.547231 0.522235 -0.062500 1 0 0 0 0 0 2 227242
-0.001920 -0.000547 0.119478 -0.080239 0.547221 0.522241 -0.062500 1 0 0 0 0 0 2 228244
-0.001920 -0.000547 0.119478 -0.080239 0.547220 0.522242 -0.062500 1 0 0 0 0 0 2 229246
-0.001920 -0.000547 0.119478 -0.080227 0.547217 0.522235 -0.062500 1 0 0 0 0 0 2 230241
-0.001920 -0.000547 0.119478 -0.080229 0.547228 0.522248 -0.062500 1 0 0 0 0 0 2 231244
-0.001920 -0.000547 0.119478 -0.080240 0.547232 0.522236 -0.062500 1 0 0 0 0 0 2 232241
-0.001920 -0.000547 0.119478 -0.080238 0.547221 0.522241 -0.062500 1 0 0 0 0 0 2 233248
-0.001920 -0.000547 0.119478 -0.080238 0.547220 0.522242 -0.062500 1 0 0 0 0 0 2 234241
-0.001920 -0.000547 0.119478 -0.080238 0.547220 0.522242 -0.062500 1 0 0 0 0 0 2 235359
-0.001920 -0.000547 0.119478 -0.080238 0.547219 0.522242 -0.062500 1 0 0 0 0 0 2 236306
-0.001920 -0.000547 0.119478 -0.080242 0.547231 0.522235 -0.062500 1 0 0 0 0 0 2 237350
-0.001920 -0.000547 0.119478 -0.080239 0.547221 0.522241 -0.062500 1 0 0 0 0 0 2 238260
-0.001920 -0.000547 0.119478 -0.080239 0.547220 0.522242 -0.062500 1 0 0 0 0 0 2 239219
-0.001920 -0.000547 0.119478 -0.080239 0.547219 0.522242 -0.062500 1 0 0 0 0 0 2 240248
-0.001920 -0.000547 0.119478 -0.080219 0.547225 0.522243 -0.062500 1 0 0 0 0 0 2 241252
-0.001920 -0.000547 0.119478 -0.080239 0.547232 0.522235 -0.062500 1 0 0 0 0 0 2 242247
-0.001920 -0.000547 0.119478 -0.080238 0.547221 0.522241 -0.062500 1 0 0 0 0 0 2 243227
-0.001920 -0.000547 0.119478 -0.080238 0.547220 0.522242 -0.062500 1 0 0 0 0 0 2 244516
-0.001920 -0.000547 0.119478 -0.080238 0.547220 0.522242 -0.062500 1 0 0 0 0 0 2 245548
-0.001920 -0.000547 0.119478 -0.080238 0.547219 0.522242 -0.062500 1 0 0 0 0 0 2 246354
-0.001920 -0.000547 0.119478 -0.080242 0.547231 0.522235 -0.062500 1 0 0 0 0 0 2 247418
-0.001920 -0.000547 0.119478 -0.080239 0.547221 0.522241 -0.062500 1 0 0 0 0 0 2 248422
-0.001920 -0.000547 0.119478 -0.080239 0.547220 0.522242 -0.062500 1 0 0 0 0 0 2 249403
-0.001920 -0.000547 0.119478 -0.080239 0.547219 0.522242 -0.062500 1 0 0 0 0 0 2 250396
-0.001920 -0.000547 0.119478 -0.080231 0.547228 0.522249 -0.062500 1 0 0 0 0 0 2 251224
-0.001920 -0.000547 0.119478 -0.080229 0.547229 0.522230 -0.062500 1 0 0 0 0 0 2 252286
-0.001920 -0.000547 0.119478 -0.080237 0.547221 0.522241 -0.062500 1 0 0 0 0 0 2 253335
-0.001920 -0.000547 0.119478 -0.080238 0.547220 0.522242 -0.062500 1 0 0 0 0 0 2 254269
-0.001920 -0.000547 0.119478 -0.080238 0.547220 0.522242 -0.062500 1 0 0 0 0 0 2 255328
-0.001920 -0.000547 0.119478 -0.080242 0.547231 0.522235 -0.062500 1 0 0 0 0 0 2 256544
-0.001920 -0.000547 0.119478 -0.080239 0.547221 0.522241 -0.062500 1 0 0 0 0 0 2 257206
-0.001920 -0.000547 0.119478 -0.080239 0.547220 0.522242 -0.062500 1 0 0 0 0 0 2 258266
-0.001920 -0.000547 0.119478 -0.080239 0.547220 0.522242 -0.062500 1 0 0 0 0 0 2 259309
-0.001920 -0.000547 0.119478 -0.080231 0.547228 0.522249 -0.062500 1 0 0 0 0 0 2 260247
-0.001920 -0.000547 0.119478 -0.080241 0.547232 0.522236 -0.062500 1 0 0 0 0 0 2 261240
-0.001920 -0.000547 0.119478 -0.080239 0.547222 0.522242 -0.062500 1 0 0 0 0 0 2 262244
-0.001920 -0.000547 0.119478 -0.080227 0.547217 0.522236 -0.062500 1 0 0 0 0 0 2 263246
-0.001920 -0.000547 0.119478 -0.080237 0.547219 0.522241 -0.062500 1 0 0 0 0 0 2 264243
-0.001920 -0.000547 0.119478 -0.080238 0.547219 0.522242 -0.062500 1 0 0 0 0 0 2 265239
-0.001920 -0.000547 0.119478 -0.080242 0.547231 0.522235 -0.062500 1 0 0 0 0 0 2 266238
-0.001920 -0.000547 0.119478 -0.080239 0.547221 0.522241 -0.062500 1 0 0 0 0 0 2 267247
-0.001920 -0.000547 0.119478 -0.080239 0.547220 0.522242 -0.062500 1 0 0 0 0 0 2 268258
-0.001920 -0.000547 0.119478 -0.080239 0.547219 0.522242 -0.062500 1 0 0 0 0 0 2 269693
-0.001920 -0.000547 0.119478 -0.080230 0.547228 0.522249 -0.062500 1 0 0 0 0 0 2 270315
-0.001920 -0.000547 0.119478 -0.080241 0.547232 0.522236 -0.062500 1 0 0 0 0 0 2 271263
-0.001920 -0.000547 0.119478 -0.080239 0.547221 0.522241 -0.062500 1 0 0 0 0 0 2 272273
-0.001920 -0.000547 0.119478 -0.080239 0.547220 0.522242 -0.062500 1 0 0 0 0 0 2 273247
-0.001920 -0.000547 0.119478 -0.080226 0.547217 0.522236 -0.062500 1 0 0 0 0 0 2 274246
-0.001920 -0.000547 0.119478 -0.080237 0.547219 0.522241 -0.062500 1 0 0 0 0 0 2 275248
-0.001920 -0.000547 0.119478 -0.080241 0.547231 0.522235 -0.062500 1 0 0 0 0 0 2 276254
-0.001920 -0.000547 0.119478 -0.080239 0.547221 0.522241 -0.062500 1 0 0 0 0 0 2 277281
-0.001920 -0.000547 0.119478 -0.080239 0.547220 0.522242 -0.062500 1 0 0 0 0 0 2 278457
-0.001920 -0.000547 0.119478 -0.080239 0.547219 0.522242 -0.062500 1 0 0 0 0 0 2 279336
-0.001920 -0.000547 0.119478 -0.080230 0.547228 0.522249 -0.062500 1 0 0 0 0 0 2 280385
-0.001920 -0.000547 0.119478 -0.080241 0.547232 0.522236 -0.062500 1 0 0 0 0 0 2 281470
-0.001920 -0.000547 0.119478 -0.080239 0.547221 0.522241 -0.062500 1 0 0 0 0 0 2 282335
-0.001920 -0.000547 0.119478 -0.080239 0.547220 0.522242 -0.062500 1 0 0 0 0 0 2 283498
-0.001920 -0.000547 0.119478 -0.080239 0.547220 0.522242 -0.062500 1 0 0 0 0 0 2 284284
-0.001920 -0.000547 0.119478 -0.080230 0.547229 0.522229 -0.062500 1 0 0 0 0 0 2 285223
-0.001920 -0.000547 0.119478 -0.080237 0.547221 0.522240 -0.062500 1 0 0 0 0 0 2 286250
-0.001920 -0.000547 0.119478 -0.080238 0.547220 0.522241 -0.062500 1 0 0 0 0 0 2 287239
-0.001920 -0.000547 0.119478 -0.080238 0.547219 0.522242 -0.062500 1 0 0 0 0 0 2 288280
-0.001920 -0.000547 0.119478 -0.080230 0.547228 0.522249 -0.062500 1 0 0 0 0 0 2 289438
-0.001920 -0.000547 0.119478 -0.080241 0.547232 0.522236 -0.062500 1 0 0 0 0 0 2 290290
-0.001920 -0.000547 0.119478 -0.080239 0.547221 0.522241 -0.062500 1 0 0 0 0 0 2 291250
-0.001920 -0.000547 0.119478 -0.080238 0.547220 0.522242 -0.062500 1 0 0 0 0 0 2 292366
-0.001920 -0.000547 0.119478 -0.080238 0.547220 0.522242 -0.062500 1 0 0 0 0 0 2 293234
-0.001920 -0.000547 0.119478 -0.080239 0.547220 0.522242 -0.062500 1 0 0 0 0 0 2 294233
-0.001920 -0.000547 0.119478 -0.080242 0.547231 0.522235 -0.062500 1 0 0 0 0 0 2 295240
-0.001920 -0.000547 0.119478 -0.080239 0.547221 0.522241 -0.062500 1 0 0 0 0 0 2 296223
-0.001920 -0.000547 0.119478 -0.080227 0.547217 0.522235 -0.062500 1 0 0 0 0 0 2 297237
-0.001920 -0.000547 0.119478 -0.080237 0.547219 0.522241 -0.062500 1 0 0 0 0 0 2 298246
-0.001920 -0.000547 0.119478 -0.080230 0.547228 0.522249 -0.062500 1 0 0 0 0 0 2 299219
-0.001920 -0.000547 0.119478 -0.080241 0.547232 0.522236 -0.062500 1 0 0 0 0 0 2 300243
-0.001920 -0.000547 0.119478 -0.080238 0.547221 0.522241 -0.062500 1 0 0 0 0 0 2 301226
-0.001920 -0.000547 0.119478 -0.080238 0.547220 0.522242 -0.062500 1 0 0 0 0 0 2 302249
-0.001920 -0.000547 0.119478 -0.080238 0.547220 0.522242 -0.062500 1 0 0 0 0 0 2 304123
-0.001920 -0.000547 0.119478 -0.080238 0.547220 0.522242 -0.062500 1 0 0 0 0 0 2 305334
-0.001920 -0.000547 0.119478 -0.080242 0.547231 0.522235 -0.062500 1 0 0 0 0 0 2 306262
-0.001920 -0.000547 0.119478 -0.080239 0.547221 0.522241 -0.062500 1 0 0 0 0 0 2 307252
-0.001920 -0.000547 0.119478 -0.080239 0.547220 0.522242 -0.062500 1 0 0 0 0 0 2 308247
-0.001920 -0.000547 0.119478 -0.080239 0.547220 0.522242 -0.062500 1 0 0 0 0 0 2 309247
-0.001920 -0.000547 0.119478 -0.080227 0.547216 0.522236 -0.062500 1 0 0 0 0 0 2 310253
-0.001920 -0.000547 0.119478 -0.080229 0.547228 0.522248 -0.062500 1 0 0 0 0 0 2 311421
-0.001920 -0.000547 0.119478 -0.080240 0.547232 0.522236 -0.062500 1 0 0 0 0 0 2 312469
-0.001920 -0.000547 0.119478 -0.080238 0.547221 0.522241 -0.062500 1 0 0 0 0 0 2 313302
-0.001920 -0.000547 0.119478 -0.080238 0.547220 0.522242 -0.062500 1 0 0 0 0 0 2 314496
-0.001920 -0.000547 0.119478 -0.080238 0.547220 0.522242 -0.062500 1 0 0 0 0 0 2 315352
-0.001920 -0.000547 0.119478 -0.080242 0.547231 0.522235 -0.062500 1 0 0 0 0 0 2 316498
-0.001920 -0.000547 0.119478 -0.080239 0.547221 0.522241 -0.062500 1 0 0 0 0 0 2 317330
-0.001920 -0.000547 0.119478 -0.080239 0.547220 0.522242 -0.062500 1 0 0 0 0 0 2 318238
-0.001920 -0.000547 0.119478 -0.080239 0.547219 0.522242 -0.062500 1 0 0 0 0 0 2 319222
-0.001920 -0.000547 0.119478 -0.080231 0.547228 0.522249 -0.062500 1 0 0 0 0 0 2 320288
-0.001920 -0.000547 0.119478 -0.080229 0.547230 0.522230 -0.062500 1 0 0 0 0 0 2 321232
-0.001920 -0.000547 0.119478 -0.080237 0.547221 0.522241 -0.062500 1 0 0 0 0 0 2 322324
-0.001920 -0.000547 0.119478 -0.080238 0.547220 0.522242 -0.062500 1 0 0 0 0 0 2 323389
-0.001920 -0.000547 0.119478 -0.080238 0.547220 0.522242 -0.062500 1 0 0 0 0 0 2 324215
-0.001920 -0.000547 0.119478 -0.080238 0.547219 0.522242 -0.062500 1 0 0 0 0 0 2 325313
-0.001920 -0.000547 0.119478 -0.080242 0.547231 0.522235 -0.062500 1 0 0 0 0 0 2 326264
-0.001920 -0.000547 0.119478 -0.080239 0.547221 0.522241 -0.062500 1 0 0 0 0 0 2 327245
-0.001920 -0.000547 0.119478 -0.080239 0.547220 0.522242 -0.062500 1 0 0 0 0 0 2 328242
-0.001920 -0.000547 0.119478 -0.080239 0.547219 0.522242 -0.062500 1 0 0 0 0 0 2 329199
-0.001920 -0.000547 0.119478 -0.080231 0.547228 0.522249 -0.062500 1 0 0 0 0 0 2 330244
-0.001920 -0.000547 0.119478 -0.080229 0.547229 0.522230 -0.062500 1 0 0 0 0 0 2 331238
-0.001920 -0.000547 0.119478 -0.080237 0.547221 0.522241 -0.062500 1 0 0 0 0 0 2 332243
-0.001920 -0.000547 0.119478 -0.080238 0.547220 0.522242 -0.062500 1 0 0 0 0 0 2 333246
-0.001920 -0.000547 0.119478 -0.080238 0.547220 0.522242 -0.062500 1 0 0 0 0 0 2 334239
-0.001920 -0.000547 0.119478 -0.080238 0.547219 0.522242 -0.062500 1 0 0 0 0 0 2 335305
-0.001920 -0.000547 0.119478 -0.080242 0.547231 0.522235 -0.062500 1 0 0 0 0 0 2 336449
-0.001920 -0.000547 0.119478 -0.080239 0.547221 0.522241 -0.062500 1 0 0 0 0 0 2 337343
-0.001920 -0.000547 0.119478 -0.080239 0.547220 0.522242 -0.062500 1 0 0 0 0 0 2 338215
-0.001920 -0.000547 0.119478 -0.080239 0.547219 0.522242 -0.062500 1 0 0 0 0 0 2 339205
-0.001920 -0.000547 0.119478 -0.080231 0.547228 0.522249 -0.062500 1 0 0 0 0 0 2 340236
-0.001920 -0.000547 0.119478 -0.080241 0.547232 0.522236 -0.062500 1 0 0 0 0 0 2 341253
-0.001920 -0.000547 0.119478 -0.080239 0.547221 0.522242 -0.062500 1 0 0 0 0 0 2 342248
-0.001920 -0.000547 0.119478 -0.080227 0.547217 0.522236 -0.062500 1 0 0 0 0 0 2 343247
-0.001920 -0.000547 0.119478 -0.080237 0.547219 0.522241 -0.062500 1 0 0 0 0 0 2 344512
-0.001920 -0.000547 0.119478 -0.080241 0.547231 0.522235 -0.062500 1 0 0 0 0 0 2 345544
-0.001920 -0.000547 0.119478 -0.080239 0.547221 0.522241 -0.062500 1 0 0 0 0 0 2 346306
-0.001920 -0.000547 0.119478 -0.080239 0.547220 0.522242 -0.062500 1 0 0 0 0 0 2 347477
-0.001920 -0.000547 0.119478 -0.080239 0.547219 0.522242 -0.062500 1 0 0 0 0 0 2 348333
-0.001920 -0.000547 0.119478 -0.080230 0.547228 0.522249 -0.062500 1 0 0 0 0 0 2 349544
-0.001920 -0.000547 0.119478 -0.080241 0.547232 0.522236 -0.062500 1 0 0 0 0 0 2 350334
-0.001920 -0.000547 0.119478 -0.080239 0.547221 0.522241 -0.062500 1 0 0 0 0 0 2 351480
-0.001920 -0.000547 0.119478 -0.080239 0.547220 0.522242 -0.062500 1 0 0 0 0 0 2 352326
-0.001920 -0.000547 0.119478 -0.080239 0.547220 0.522242 -0.062500 1 0 0 0 0 0 2 353228
-0.001920 -0.000547 0.119478 -0.080226 0.547217 0.522236 -0.062500 1 0 0 0 0 0 2 354319
-0.001920 -0.000547 0.119478 -0.080240 0.547231 0.522234 -0.062500 1 0 0 0 0 0 2 355340
-0.001920 -0.000547 0.119478 -0.080239 0.547221 0.522241 -0.062500 1 0 0 0 0 0 2 356482
-0.001920 -0.000547 0.119478 -0.080238 0.547220 0.522242 -0.062500 1 0 0 0 0 0 2 357269
-0.001920 -0.000547 0.119478 -0.080238 0.547219 0.522242 -0.062500 1 0 0 0 0 0 2 358323
-0.001920 -0.000547 0.119478 -0.080230 0.547228 0.522249 -0.062500 1 0 0 0 0 0 2 359322
-0.001920 -0.000547 0.119478 -0.080241 0.547232 0.522236 -0.062500 1 0 0 0 0 0 2 360278
-0.001920 -0.000547 0.119478 -0.080239 0.547221 0.522241 -0.062500 1 0 0 0 0 0 2 361220
-0.001920 -0.000547 0.119478 -0.080239 0.547220 0.522242 -0.062500 1 0 0 0 0 0 2 362237
-0.001920 -0.000547 0.119478 -0.080239 0.547220 0.522242 -0.062500 1 0 0 0 0 0 2 363241
-0.001920 -0.000547 0.119478 -0.080239 0.547220 0.522242 -0.062500 1 0 0 0 0 0 2 364225
-0.001920 -0.000547 0.119478 -0.080230 0.547228 0.522229 -0.062500 1 0 0 0 0 0 2 365237
-0.001920 -0.000547 0.119478 -0.080237 0.547221 0.522240 -0.062500 1 0 0 0 0 0 2 366238
-0.001920 -0.000547 0.119478 -0.080238 0.547220 0.522241 -0.062500 1 0 0 0 0 0 2 367223
-0.001920 -0.000547 0.119478 -0.080238 0.547219 0.522242 -0.062500 1 0 0 0 0 0 2 368242
-0.001920 -0.000547 0.119478 -0.080230 0.547228 0.522249 -0.062500 1 0 0 0 0 0 2 369250
-0.001920 -0.000547 0.119478 -0.080241 0.547232 0.522236 -0.062500 1 0 0 0 0 0 2 370841
-0.001920 -0.000547 0.119478 -0.080239 0.547221 0.522241 -0.062500 1 0 0 0 0 0 2 371233
-0.001920 -0.000547 0.119478 -0.080238 0.547220 0.522242 -0.062500 1 0 0 0 0 0 2 372344
-0.001920 -0.000547 0.119478 -0.080238 0.547220 0.522242 -0.062500 1 0 0 0 0 0 2 373258
-0.001920 -0.000547 0.119478 -0.080239 0.547219 0.522242 -0.062500 1 0 0 0 0 0 2 374215
-0.001920 -0.000547 0.119478 -0.080242 0.547231 0.522235 -0.062500 1 0 0 0 0 0 2 375252
-0.001920 -0.000547 0.119478 -0.080239 0.547221 0.522241 -0.062500 1 0 0 0 0 0 2 376247
-0.001920 -0.000547 0.119478 -0.080227 0.547217 0.522235 -0.062500 1 0 0 0 0 0 2 377241
-0.001920 -0.000547 0.119478 -0.080229 0.547228 0.522248 -0.062500 1 0 0 0 0 0 2 378281
-0.001920 -0.000547 0.119478 -0.080240 0.547232 0.522236 -0.062500 1 0 0 0 0 0 2 379420
-0.001920 -0.000547 0.119478 -0.080238 0.547221 0.522241 -0.062500 1 0 0 0 0 0 2 380363
-0.001920 -0.000547 0.119478 -0.080238 0.547220 0.522242 -0.062500 1 0 0 0 0 0 2 381396
-0.001920 -0.000547 0.119478 -0.080238 0.547220 0.522242 -0.062500 1 0 0 0 0 0 2 382378
-0.001920 -0.000547 0.119478 -0.080238 0.547220 0.522242 -0.062500 1 0 0 0 0 0 2 383477
-0.001920 -0.000547 0.119478 -0.080242 0.547231 0.522235 -0.062500 1 0 0 0 0 0 2 384341
-0.001920 -0.000547 0.119478 -0.080239 0.547221 0.522241 -0.062500 1 0 0 0 0 0 2 385231
-0.001920 -0.000547 0.119478 -0.080239 0.547220 0.522242 -0.062500 1 0 0 0 0 0 2 386282
-0.001920 -0.000547 0.119478 -0.080239 0.547220 0.522242 -0.062500 1 0 0 0 0 0 2 387249
-0.001920 -0.000547 0.119478 -0.080239 0.547219 0.522242 -0.062500 1 0 0 0 0 0 2 388260
-0.001920 -0.000547 0.119478 -0.080222 0.547237 0.522236 -0.062500 1 0 0 0 0 0 2 389384
-0.001920 -0.000547 0.119478 -0.080236 0.547222 0.522241 -0.062500 1 0 0 0 0 0 2 390319
-0.001920 -0.000547 0.119478 -0.080238 0.547220 0.522242 -0.062500 1 0 0 0 0 0 2 391242
-0.001920 -0.000547 0.119478 -0.080238 0.547220 0.522242 -0.062500 1 0 0 0 0 0 2 392344
-0.001920 -0.000547 0.119478 -0.080238 0.547220 0.522242 -0.062500 1 0 0 0 0 0 2 393225
-0.001920 -0.000547 0.119478 -0.080242 0.547231 0.522235 -0.062500 1 0 0 0 0 0 2 394244
-0.001920 -0.000547 0.119478 -0.080239 0.547221 0.522241 -0.062500 1 0 0 0 0 0 2 395216
-0.001920 -0.000547 0.119478 -0.080239 0.547220 0.522242 -0.062500 1 0 0 0 0 0 2 396234
-0.001920 -0.000547 0.119478 -0.080239 0.547219 0.522242 -0.062500 1 0 0 0 0 0 2 397237
-0.001920 -0.000547 0.119478 -0.080239 0.547219 0.522242 -0.062500 1 0 0 0 0 0 2 398243
-0.001920 -0.000547 0.119478 -0.080234 0.547240 0.522242 -0.062500 1 0 0 0 0 0 2 399232
-0.001920 -0.000547 0.119478 -0.080226 0.547219 0.522236 -0.062500 1 0 0 0 0 0 2 400232
-0.001920 -0.000547 0.119478 -0.080237 0.547220 0.522241 -0.062500 1 0 0 0 0 0 2 401239
-0.001920 -0.000547 0.119478 -0.080238 0.547220 0.522242 -0.062500 1 0 0 0 0 0 2 402262
-0.001920 -0.000547 0.119478 -0.080238 0.547219 0.522242 -0.062500 1 0 0 0 0 0 2 403723
-0.001920 -0.000547 0.119478 -0.080242 0.547231 0.522235 -0.062500 1 0 0 0 0 0 2 404308
-0.001920 -0.000547 0.119478 -0.080239 0.547221 0.522241 -0.062500 1 0 0 0 0 0 2 405322
-0.001920 -0.000547 0.119478 -0.080239 0.547220 0.522242 -0.062500 1 0 0 0 0 0 2 406272
-0.001920 -0.000547 0.119478 -0.080239 0.547219 0.522242 -0.062500 1 0 0 0 0 0 2 407246
-0.001920 -0.000547 0.119478 -0.080231 0.547228 0.522249 -0.062500 1 0 0 0 0 0 2 408246
-0.001920 -0.000547 0.119478 -0.080241 0.547232 0.522236 -0.062500 1 0 0 0 0 0 2 409247
-0.001920 -0.000547 0.119478 -0.080239 0.547221 0.522242 -0.062500 1 0 0 0 0 0 2 410252
-0.001920 -0.000547 0.119478 -0.080227 0.547217 0.522236 -0.062500 1 0 0 0 0 0 2 411265
-0.001920 -0.000547 0.119478 -0.080237 0.547219 0.522241 -0.062500 1 0 0 0 0 0 2 412506
-0.001920 -0.000547 0.119478 -0.080238 0.547219 0.522242 -0.062500 1 0 0 0 0 0 2 413345
-0.001920 -0.000547 0.119478 -0.080242 0.547231 0.522235 -0.062500 1 0 0 0 0 0 2 414546
-0.001920 -0.000547 0.119478 -0.080239 0.547221 0.522241 -0.062500 1 0 0 0 0 0 2 415299
-0.001920 -0.000547 0.119478 -0.080239 0.547220 0.522242 -0.062500 1 0 0 0 0 0 2 416483
-0.001920 -0.000547 0.119478 -0.080239 0.547219 0.522242 -0.062500 1 0 0 0 0 0 2 417328
-0.001920 -0.000547 0.119478 -0.080230 0.547228 0.522249 -0.062500 1 0 0 0 0 0 2 418644
-0.001920 -0.000547 0.119478 -0.080241 0.547232 0.522236 -0.062500 1 0 0 0 0 0 2 419267
-0.001920 -0.000547 0.119478 -0.080239 0.547221 0.522242 -0.062500 1 0 0 0 0 0 2 420282
-0.001920 -0.000547 0.119478 -0.080239 0.547220 0.522242 -0.062500 1 0 0 0 0 0 2 421273
-0.001920 -0.000547 0.119478 -0.080226 0.547217 0.522236 -0.062500 1 0 0 0 0 0 2 422231
-0.001920 -0.000547 0.119478 -0.080237 0.547219 0.522241 -0.062500 1 0 0 0 0 0 2 423318
-0.001920 -0.000547 0.119478 -0.080241 0.547231 0.522235 -0.062500 1 0 0 0 0 0 2 424398
-0.001920 -0.000547 0.119478 -0.080239 0.547221 0.522241 -0.062500 1 0 0 0 0 0 2 425233
-0.001920 -0.000547 0.119478 -0.080239 0.547220 0.522242 -0.062500 1 0 0 0 0 0 2 426352
-0.001920 -0.000547 0.119478 -0.080239 0.547219 0.522242 -0.062500 1 0 0 0 0 0 2 427257
-0.001920 -0.000547 0.119478 -0.080230 0.547228 0.522249 -0.062500 1 0 0 0 0 0 2 428240
-0.001920 -0.000547 0.119478 -0.080241 0.547232 0.522236 -0.062500 1 0 0 0 0 0 2 429219
-0.001920 -0.000547 0.119478 -0.080239 0.547221 0.522241 -0.062500 1 0 0 0 0 0 2 430233
-0.001920 -0.000547 0.119478 -0.080239 0.547220 0.522242 -0.062500 1 0 0 0 0 0 2 431239
-0.001920 -0.000547 0.119478 -0.080239 0.547220 0.522242 -0.062500 1 0 0 0 0 0 2 432240
-0.001920 -0.000547 0.119478 -0.080230 0.547228 0.522229 -0.062500 1 0 0 0 0 0 2 433219
-0.001920 -0.000547 0.119478 -0.080237 0.547221 0.522240 -0.062500 1 0 0 0 0 0 2 434238
-0.001920 -0.000547 0.119478 -0.080238 0.547220 0.522241 -0.062500 1 0 0 0 0 0 2 435217
-0.001920 -0.000547 0.119478 -0.080238 0.547219 0.522242 -0.062500 1 0 0 0 0 0 2 436220
-0.001920 -0.000547 0.119478 -0.080230 0.547228 0.522249 -0.062500 1 0 0 0 0 0 2 438066
-0.001920 -0.000547 0.119478 -0.080241 0.547232 0.522236 -0.062500 1 0 0 0 0 0 2 438277
-0.001920 -0.000547 0.119478 -0.080239 0.547221 0.522241 -0.062500 1 0 0 0 0 0 2 439415
-0.001920 -0.000547 0.119478 -0.080238 0.547220 0.522242 -0.062500 1 0 0 0 0 0 2 440196
-0.001920 -0.000547 0.119478 -0.080238 0.547220 0.522242 -0.062500 1 0 0 0 0 0 2 441216
-0.001920 -0.000547 0.119478 -0.080239 0.547220 0.522242 -0.062500 1 0 0 0 0 0 2 442231
-0.001920 -0.000547 0.119478 -0.080242 0.547231 0.522235 -0.062500 1 0 0 0 0 0 2 443261
-0.001920 -0.000547 0.119478 -0.080239 0.547221 0.522241 -0.062500 1 0 0 0 0 0 2 444244
-0.001914 -0.000565 0.119488 -0.154345 0.801270 0.376242 -0.062500 1 0 0 0 0 0 2 445250
-0.001912 -0.000574 0.119492 -0.130548 0.715683 0.447752 -0.062500 1 0 0 0 0 0 2 446515
-0.001910 -0.000579 0.119493 -0.111922 0.651800 0.484680 -0.062500 1 0 0 0 0 0 2 447534
-0.001910 -0.000581 0.119493 -0.101712 0.617813 0.498682 -0.062500 1 0 0 0 0 0 2 448321
-0.001909 -0.000582 0.119494 -0.096440 0.600632 0.503649 -0.062500 1 0 0 0 0 0 2 449444
-0.001909 -0.000583 0.119494 -0.093775 0.592025 0.505374 -0.062500 1 0 0 0 0 0 2 450340
-0.001909 -0.000583 0.119494 -0.092419 0.587739 0.505979 -0.062500 1 0 0 0 0 0 2 451515
-0.001909 -0.000583 0.119494 -0.091739 0.585588 0.506182 -0.062500 1 0 0 0 0 0 2 452295
-0.001909 -0.000583 0.119494 -0.091402 0.584524 0.506258 -0.062500 1 0 0 0 0 0 2 453264
-0.001909 -0.000583 0.119494 -0.091236 0.583983 0.506284 -0.062500 1 0 0 0 0 0 2 454290
-0.001909 -0.000583 0.119494 -0.091145 0.583720 0.506293 -0.062500 1 0 0 0 0 0 2 455309
-0.001909 -0.000583 0.119494 -0.091101 0.583580 0.506287 -0.062500 1 0 0 0 0 0 2 456265
-0.001909 -0.000583 0.119494 -0.091081 0.583514 0.506300 -0.062500 1 0 0 0 0 0 2 457183
-0.001909 -0.000583 0.119494 -0.091073 0.583488 0.506294 -0.062500 1 0 0 0 0 0 2 458300
-0.001909 -0.000583 0.119494 -0.091062 0.583452 0.506294 -0.062500 1 0 0 0 0 0 2 459338
-0.001909 -0.000583 0.119494 -0.091061 0.583448 0.506294 -0.062500 1 0 0 0 0 0 2 460248
-0.001909 -0.000583 0.119494 -0.091062 0.583448 0.506293 -0.062500 1 0 0 0 0 0 2 461244
-0.001909 -0.000583 0.119494 -0.091053 0.583457 0.506300 -0.062500 1 0 0 0 0 0 2 462240
-0.001909 -0.000583 0.119494 -0.091061 0.583450 0.506294 -0.062500 1 0 0 0 0 0 2 463248
-0.001909 -0.000583 0.119494 -0.091061 0.583449 0.506294 -0.062500 1 0 0 0 0 0 2 464238
-0.001909 -0.000583 0.119494 -0.091062 0.583449 0.506293 -0.062500 1 0 0 0 0 0 2 465241
-0.001909 -0.000583 0.119494 -0.091062 0.583449 0.506293 -0.062500 1 0 0 0 0 0 2 466245
-0.001909 -0.000583 0.119494 -0.091059 0.583438 0.506300 -0.062500 1 0 0 0 0 0 2 467234
-0.001909 -0.000583 0.119494 -0.091062 0.583448 0.506294 -0.062500 1 0 0 0 0 0 2 468240
-0.001909 -0.000583 0.119494 -0.091062 0.583449 0.506294 -0.062500 1 0 0 0 0 0 2 469353
-0.001909 -0.000583 0.119494 -0.091050 0.583446 0.506287 -0.062500 1 0 0 0 0 0 2 470351
-0.001909 -0.000583 0.119494 -0.091052 0.583458 0.506299 -0.062500 1 0 0 0 0 0 2 471384
-0.001909 -0.000583 0.119494 -0.091057 0.583439 0.506301 -0.062500 1 0 0 0 0 0 2 472260
-0.001909 -0.000583 0.119494 -0.091061 0.583448 0.506294 -0.062500 1 0 0 0 0 0 2 473255
-0.001909 -0.000583 0.119494 -0.091061 0.583449 0.506294 -0.062500 1 0 0 0 0 0 2 474248
-0.001909 -0.000583 0.119494 -0.091062 0.583449 0.506293 -0.062500 1 0 0 0 0 0 2 475253
-0.001909 -0.000583 0.119494 -0.091062 0.583450 0.506293 -0.062500 1 0 0 0 0 0 2 476248
-0.001909 -0.000583 0.119494 -0.091059 0.583438 0.506300 -0.062500 1 0 0 0 0 0 2 477308
-0.001909 -0.000583 0.119494 -0.091062 0.583448 0.506294 -0.062500 1 0 0 0 0 0 2 478397
-0.001909 -0.000583 0.119494 -0.091062 0.583449 0.506293 -0.062500 1 0 0 0 0 0 2 479224
-0.001909 -0.000583 0.119494 -0.091054 0.583458 0.506300 -0.062500 1 0 0 0 0 0 2 480265
-0.001909 -0.000583 0.119494 -0.091049 0.583448 0.506288 -0.062500 1 0 0 0 0 0 2 481474
-0.001909 -0.000583 0.119494 -0.091057 0.583438 0.506299 -0.062500 1 0 0 0 0 0 2 482333
-0.001909 -0.000583 0.119494 -0.091061 0.583448 0.506294 -0.062500 1 0 0 0 0 0 2 483492
-0.001909 -0.000583 0.119494 -0.091061 0.583449 0.506293 -0.062500 1 0 0 0 0 0 2 484335
-0.001909 -0.000583 0.119494 -0.091062 0.583449 0.506293 -0.062500 1 0 0 0 0 0 2 485223
-0.001909 -0.000583 0.119494 -0.091058 0.583438 0.506300 -0.062500 1 0 0 0 0 0 2 486291
-0.001909 -0.000583 0.119494 -0.091061 0.583448 0.506294 -0.062500 1 0 0 0 0 0 2 487321
-0.001909 -0.000583 0.119494 -0.091062 0.583449 0.506293 -0.062500 1 0 0 0 0 0 2 488260
-0.001909 -0.000583 0.119494 -0.091062 0.583449 0.506293 -0.062500 1 0 0 0 0 0 2 489423
-0.001909 -0.000583 0.119494 -0.091051 0.583446 0.506307 -0.062500 1 0 0 0 0 0 2 490518
-0.001909 -0.000583 0.119494 -0.091048 0.583446 0.506289 -0.062500 1 0 0 0 0 0 2 491259
-0.001909 -0.000583 0.119494 -0.091060 0.583449 0.506293 -0.062500 1 0 0 0 0 0 2 492324
-0.001909 -0.000583 0.119494 -0.091061 0.583449 0.506293 -0.062500 1 0 0 0 0 0 2 493290
-0.001909 -0.000583 0.119494 -0.091061 0.583449 0.506293 -0.062500 1 0 0 0 0 0 2 494233
-0.001909 -0.000583 0.119494 -0.091058 0.583438 0.506300 -0.062500 1 0 0 0 0 0 2 495241
-0.001909 -0.000583 0.119494 -0.091061 0.583448 0.506294 -0.062500 1 0 0 0 0 0 2 496237
-0.001909 -0.000583 0.119494 -0.091062 0.583449 0.506293 -0.062500 1 0 0 0 0 0 2 497241
-0.001909 -0.000583 0.119494 -0.091062 0.583449 0.506293 -0.062500 1 0 0 0 0 0 2 498220
-0.001909 -0.000583 0.119494 -0.091059 0.583437 0.506300 -0.062500 1 0 0 0 0 0 2 499233
-0.001909 -0.000583 0.119494 -0.091053 0.583456 0.506301 -0.062500 1 0 0 0 0 0 2 500160
-0.001909 -0.000583 0.119494 -0.091061 0.583450 0.506295 -0.062500 1 0 0 0 0 0 2 501221
-0.001909 -0.000583 0.119494 -0.091062 0.583450 0.506294 -0.062500 1 0 0 0 0 0 2 502216
-0.001909 -0.000583 0.119494 -0.091050 0.583447 0.506287 -0.062500 1 0 0 0 0 0 2 503337
-0.001909 -0.000583 0.119494 -0.091057 0.583437 0.506299 -0.062500 1 0 0 0 0 0 2 504197
-0.001909 -0.000583 0.119494 -0.091061 0.583448 0.506294 -0.062500 1 0 0 0 0 0 2 505321
-0.001909 -0.000583 0.119494 -0.091061 0.583449 0.506293 -0.062500 1 0 0 0 0 0 2 506237
-0.001909 -0.000583 0.119494 -0.091062 0.583449 0.506293 -0.062500 1 0 0 0 0 0 2 507224
-0.001909 -0.000583 0.119494 -0.091058 0.583437 0.506300 -0.062500 1 0 0 0 0 0 2 508169
-0.001909 -0.000583 0.119494 -0.091061 0.583447 0.506294 -0.062500 1 0 0 0 0 0 2 509231
-0.001909 -0.000583 0.119494 -0.091054 0.583457 0.506300 -0.062500 1 0 0 0 0 0 2 510126
-0.001909 -0.000583 0.119494 -0.091061 0.583450 0.506294 -0.062500 1 0 0 0 0 0 2 511153
-0.001909 -0.000583 0.119494 -0.091062 0.583450 0.506294 -0.062500 1 0 0 0 0 0 2 512500
-0.001909 -0.000583 0.119494 -0.091058 0.583438 0.506300 -0.062500 1 0 0 0 0 0 2 513551
-0.001909 -0.000583 0.119494 -0.091049 0.583445 0.506288 -0.062500 1 0 0 0 0 0 2 514281
-0.001909 -0.000583 0.119494 -0.091060 0.583449 0.506293 -0.062500 1 0 0 0 0 0 2 515343
-0.001909 -0.000583 0.119494 -0.091061 0.583449 0.506293 -0.062500 1 0 0 0 0 0 2 516477
-0.001909 -0.000583 0.119494 -0.091062 0.583449 0.506293 -0.062500 1 0 0 0 0 0 2 517320
-0.001909 -0.000583 0.119494 -0.091058 0.583438 0.506300 -0.062500 1 0 0 0 0 0 2 518418
-0.001909 -0.000583 0.119494 -0.091061 0.583448 0.506294 -0.062500 1 0 0 0 0 0 2 519343
-0.001909 -0.000583 0.119494 -0.091054 0.583458 0.506300 -0.062500 1 0 0 0 0 0 2 520385
-0.001909 -0.000583 0.119494 -0.091061 0.583450 0.506294 -0.062500 1 0 0 0 0 0 2 521269
-0.001909 -0.000583 0.119494 -0.091062 0.583450 0.506293 -0.062500 1 0 0 0 0 0 2 522262
-0.001909 -0.000583 0.119494 -0.091058 0.583438 0.506300 -0.062500 1 0 0 0 0 0 2 523314
-0.001909 -0.000583 0.119494 -0.091062 0.583448 0.506294 -0.062500 1 0 0 0 0 0 2 524197
-0.001909 -0.000583 0.119494 -0.091062 0.583449 0.506294 -0.062500 1 0 0 0 0 0 2 525204
-0.001909 -0.000583 0.119494 -0.091050 0.583447 0.506287 -0.062500 1 0 0 0 0 0 2 526225
-0.001909 -0.000583 0.119494 -0.091057 0.583437 0.506299 -0.062500 1 0 0 0 0 0 2 527219
-0.001909 -0.000583 0.119494 -0.091061 0.583448 0.506294 -0.062500 1 0 0 0 0 0 2 528138
-0.001909 -0.000583 0.119494 -0.091053 0.583458 0.506300 -0.062500 1 0 0 0 0 0 2 529215
-0.001909 -0.000583 0.119494 -0.091061 0.583450 0.506294 -0.062500 1 0 0 0 0 0 2 530211
-0.001909 -0.000583 0.119494 -0.091061 0.583450 0.506293 -0.062500 1 0 0 0 0 0 2 531216
-0.001909 -0.000583 0.119494 -0.091058 0.583438 0.506300 -0.062500 1 0 0 0 0 0 2 532220
-0.001909 -0.000583 0.119494 -0.091061 0.583448 0.506294 -0.062500 1 0 0 0 0 0 2 533152
-0.001909 -0.000583 0.119494 -0.091062 0.583449 0.506294 -0.062500 1 0 0 0 0 0 2 534215
-0.001909 -0.000583 0.119494 -0.091062 0.583449 0.506293 -0.062500 1 0 0 0 0 0 2 535214
-0.001909 -0.000583 0.119494 -0.091059 0.583438 0.506300 -0.062500 1 0 0 0 0 0 2 536351
-0.001909 -0.000583 0.119494 -0.091050 0.583445 0.506288 -0.062500 1 0 0 0 0 0 2 537235
-0.001909 -0.000583 0.119494 -0.091060 0.583448 0.506292 -0.062500 1 0 0 0 0 0 2 538357
-0.001909 -0.000583 0.119494 -0.091053 0.583458 0.506300 -0.062500 1 0 0 0 0 0 2 539137
-0.001909 -0.000583 0.119494 -0.091060 0.583451 0.506294 -0.062500 1 0 0 0 0 0 2 540273
-0.001909 -0.000583 0.119494 -0.091058 0.583438 0.506300 -0.062500 1 0 0 0 0 0 2 541242
-0.001909 -0.000583 0.119494 -0.091061 0.583448 0.506294 -0.062500 1 0 0 0 0 0 2 542147
-0.001909 -0.000583 0.119494 -0.091062 0.583449 0.506293 -0.062500 1 0 0 0 0 0 2 543178
-0.001909 -0.000583 0.119494 -0.091062 0.583449 0.506293 -0.062500 1 0 0 0 0 0 2 544175
-0.001909 -0.000583 0.119494 -0.091058 0.583438 0.506300 -0.062500 1 0 0 0 0 0 2 545328
-0.001909 -0.000583 0.119494 -0.091062 0.583448 0.506294 -0.062500 1 0 0 0 0 0 2 546464
-0.001909 -0.000583 0.119494 -0.091062 0.583449 0.506294 -0.062500 1 0 0 0 0 0 2 547227
-0.001909 -0.000583 0.119494 -0.091062 0.583449 0.506293 -0.062500 1 0 0 0 0 0 2 548460
-0.001909 -0.000583 0.119494 -0.091042 0.583455 0.506294 -0.062500 1 0 0 0 0 0 2 549252
-0.001909 -0.000583 0.119494 -0.091056 0.583438 0.506300 -0.062500 1 0 0 0 0 0 2 550495
-0.001909 -0.000583 0.119494 -0.091061 0.583448 0.506294 -0.062500 1 0 0 0 0 0 2 551332
-0.001909 -0.000583 0.119494 -0.091061 0.583449 0.506293 -0.062500 1 0 0 0 0 0 2 552508
-0.001909 -0.000583 0.119494 -0.091062 0.583449 0.506293 -0.062500 1 0 0 0 0 0 2 553141
-0.001909 -0.000583 0.119494 -0.091058 0.583438 0.506300 -0.062500 1 0 0 0 0 0 2 554194
-0.001909 -0.000583 0.119494 -0.091061 0.583448 0.506294 -0.062500 1 0 0 0 0 0 2 555275
-0.001909 -0.000583 0.119494 -0.091062 0.583449 0.506293 -0.062500 1 0 0 0 0 0 2 556228
-0.001909 -0.000583 0.119494 -0.091062 0.583449 0.506293 -0.062500 1 0 0 0 0 0 2 557362
-0.001909 -0.000583 0.119494 -0.091062 0.583449 0.506293 -0.062500 1 0 0 0 0 0 2 558292
-0.001909 -0.000583 0.119494 -0.091051 0.583446 0.506307 -0.062500 1 0 0 0 0 0 2 559257
-0.001909 -0.000583 0.119494 -0.091048 0.583446 0.506289 -0.062500 1 0 0 0 0 0 2 560202
-0.001909 -0.000583 0.119494 -0.091060 0.583449 0.506293 -0.062500 1 0 0 0 0 0 2 561168
-0.001909 -0.000583 0.119494 -0.091061 0.583449 0.506293 -0.062500 1 0 0 0 0 0 2 562241
-0.001909 -0.000583 0.119494 -0.091061 0.583450 0.506293 -0.062500 1 0 0 0 0 0 2 563244
-0.001909 -0.000583 0.119494 -0.091058 0.583438 0.506300 -0.062500 1 0 0 0 0 0 2 564243
-0.001909 -0.000583 0.119494 -0.091061 0.583448 0.506294 -0.062500 1 0 0 0 0 0 2 565245
-0.001909 -0.000583 0.119494 -0.091062 0.583449 0.506293 -0.062500 1 0 0 0 0 0 2 566155
-0.001909 -0.000583 0.119494 -0.091062 0.583449 0.506293 -0.062500 1 0 0 0 0 0 2 567165
-0.001909 -0.000583 0.119494 -0.091050 0.583446 0.506307 -0.062500 1 0 0 0 0 0 2 568239
-0.001909 -0.000583 0.119494 -0.091060 0.583449 0.506295 -0.062500 1 0 0 0 0 0 2 569227
-0.001909 -0.000583 0.119494 -0.091049 0.583447 0.506287 -0.062500 1 0 0 0 0 0 2 570279
-0.001909 -0.000583 0.119494 -0.091060 0.583449 0.506293 -0.062500 1 0 0 0 0 0 2 571134
-0.001909 -0.000583 0.119494 -0.091061 0.583449 0.506293 -0.062500 1 0 0 0 0 0 2 572349
-0.001909 -0.000583 0.119494 -0.091058 0.583438 0.506300 -0.062500 1 0 0 0 0 0 2 573261
-0.001909 -0.000583 0.119494 -0.091061 0.583448 0.506294 -0.062500 1 0 0 0 0 0 2 574176
-0.001909 -0.000583 0.119494 -0.091062 0.583449 0.506293 -0.062500 1 0 0 0 0 0 2 575130
-0.001909 -0.000583 0.119494 -0.091062 0.583449 0.506293 -0.062500 1 0 0 0 0 0 2 576168
-0.001909 -0.000583 0.119494 -0.091058 0.583437 0.506300 -0.062500 1 0 0 0 0 0 2 577157
-0.001909 -0.000583 0.119494 -0.091062 0.583448 0.506294 -0.062500 1 0 0 0 0 0 2 578295
-0.001909 -0.000583 0.119494 -0.091054 0.583458 0.506300 -0.062500 1 0 0 0 0 0 2 579418
-0.001909 -0.000583 0.119494 -0.091061 0.583450 0.506294 -0.062500 1 0 0 0 0 0 2 580285
-0.001909 -0.000583 0.119494 -0.091062 0.583450 0.506294 -0.062500 1 0 0 0 0 0 2 581434
-0.001909 -0.000583 0.119494 -0.091059 0.583438 0.506300 -0.062500 1 0 0 0 0 0 2 582461
-0.001909 -0.000583 0.119494 -0.091049 0.583445 0.506288 -0.062500 1 0 0 0 0 0 2 583239
-0.001909 -0.000583 0.119494 -0.091060 0.583449 0.506293 -0.062500 1 0 0 0 0 0 2 584500
-0.001909 -0.000583 0.119494 -0.091061 0.583449 0.506293 -0.062500 1 0 0 0 0 0 2 585248
-0.001909 -0.000583 0.119494 -0.091058 0.583437 0.506300 -0.062500 1 0 0 0 0 0 2 586147
-0.001909 -0.000583 0.119494 -0.091061 0.583448 0.506294 -0.062500 1 0 0 0 0 0 2 587216
-0.001909 -0.000583 0.119494 -0.091054 0.583458 0.506300 -0.062500 1 0 0 0 0 0 2 588170
-0.001909 -0.000583 0.119494 -0.091061 0.583450 0.506294 -0.062500 1 0 0 0 0 0 2 589203
-0.001909 -0.000583 0.119494 -0.091062 0.583450 0.506294 -0.062500 1 0 0 0 0 0 2 590301
-0.001909 -0.000583 0.119494 -0.091058 0.583438 0.506300 -0.062500 1 0 0 0 0 0 2 591403
-0.001909 -0.000583 0.119494 -0.091061 0.583448 0.506294 -0.062500 1 0 0 0 0 0 2 592118
-0.001909 -0.000583 0.119494 -0.091050 0.583446 0.506287 -0.062500 1 0 0 0 0 0 2 593231
-0.001909 -0.000583 0.119494 -0.091060 0.583449 0.506292 -0.062500 1 0 0 0 0 0 2 594233
-0.001909 -0.000583 0.119494 -0.091058 0.583437 0.506300 -0.062500 1 0 0 0 0 0 2 595161
-0.001909 -0.000583 0.119494 -0.091061 0.583447 0.506294 -0.062500 1 0 0 0 0 0 2 596144
-0.001909 -0.000583 0.119494 -0.091062 0.583449 0.506293 -0.062500 1 0 0 0 0 0 2 597157
-0.001909 -0.000583 0.119494 -0.091054 0.583458 0.506300 -0.062500 1 0 0 0 0 0 2 598101
-0.001909 -0.000583 0.119494 -0.091061 0.583450 0.506294 -0.062500 1 0 0 0 0 0 2 599162
-0.001909 -0.000583 0.119494 -0.091058 0.583438 0.506300 -0.062500 1 0 0 0 0 0 2 600146
-0.001909 -0.000583 0.119494 -0.091061 0.583448 0.506294 -0.062500 1 0 0 0 0 0 2 601156
-0.001909 -0.000583 0.119494 -0.091062 0.583449 0.506294 -0.062500 1 0 0 0 0 0 2 602144
-0.001909 -0.000583 0.119494 -0.091062 0.583449 0.506293 -0.062500 1 0 0 0 0 0 2 603154
-0.001909 -0.000583 0.119494 -0.091062 0.583449 0.506293 -0.062500 1 0 0 0 0 0 2 604828
-0.001909 -0.000583 0.119494 -0.091059 0.583438 0.506300 -0.062500 1 0 0 0 0 0 2 605095
-0.001909 -0.000583 0.119494 -0.091050 0.583445 0.506288 -0.062500 1 0 0 0 0 0 2 606234
-0.001909 -0.000583 0.119494 -0.091052 0.583457 0.506300 -0.062500 1 0 0 0 0 0 2 607179
-0.001909 -0.000583 0.119494 -0.091060 0.583450 0.506294 -0.062500 1 0 0 0 0 0 2 608174
-0.001909 -0.000583 0.119494 -0.091058 0.583438 0.506300 -0.062500 1 0 0 0 0 0 2 609174
-0.001909 -0.000583 0.119494 -0.091061 0.583448 0.506294 -0.062500 1 0 0 0 0 0 2 610163
-0.001909 -0.000583 0.119494 -0.091061 0.583449 0.506294 -0.062500 1 0 0 0 0 0 2 611154
-0.001909 -0.000583 0.119494 -0.091062 0.583449 0.506293 -0.062500 1 0 0 0 0 0 2 612186
-0.001909 -0.000583 0.119494 -0.091062 0.583449 0.506293 -0.062500 1 0 0 0 0 0 2 613369
-0.001909 -0.000583 0.119494 -0.091059 0.583438 0.506300 -0.062500 1 0 0 0 0 0 2 614214
-0.001909 -0.000583 0.119494 -0.091062 0.583448 0.506294 -0.062500 1 0 0 0 0 0 2 615411
-0.001909 -0.000583 0.119494 -0.091062 0.583449 0.506294 -0.062500 1 0 0 0 0 0 2 616235
-0.001909 -0.000583 0.119494 -0.091050 0.583446 0.506287 -0.062500 1 0 0 0 0 0 2 617400
-0.001909 -0.000583 0.119494 -0.091049 0.583446 0.506306 -0.062500 1 0 0 0 0 0 2 618248
-0.001909 -0.000583 0.119494 -0.091060 0.583449 0.506295 -0.062500 1 0 0 0 0 0 2 619148
-0.001909 -0.000583 0.119494 -0.091061 0.583449 0.506294 -0.062500 1 0 0 0 0 0 2 620203
-0.001909 -0.000583 0.119494 -0.091061 0.583449 0.506293 -0.062500 1 0 0 0 0 0 2 621156
-0.001909 -0.000583 0.119494 -0.091062 0.583449 0.506293 -0.062500 1 0 0 0 0 0 2 622178
-0.001909 -0.000583 0.119494 -0.091058 0.583438 0.506300 -0.062500 1 0 0 0 0 0 2 623186
-0.001909 -0.000583 0.119494 -0.091061 0.583448 0.506294 -0.062500 1 0 0 0 0 0 2 624257
-0.001909 -0.000583 0.119494 -0.091062 0.583449 0.506293 -0.062500 1 0 0 0 0 0 2 625171
-0.001909 -0.000583 0.119494 -0.091062 0.583449 0.506293 -0.062500 1 0 0 0 0 0 2 626228
-0.001909 -0.000583 0.119494 -0.091054 0.583458 0.506300 -0.062500 1 0 0 0 0 0 2 627172
-0.001909 -0.000583 0.119494 -0.091045 0.583436 0.506294 -0.062500 1 0 0 0 0 0 2 628153
-0.001909 -0.000583 0.119494 -0.091060 0.583448 0.506294 -0.062500 1 0 0 0 0 0 2 629160
-0.001909 -0.000583 0.119494 -0.091061 0.583449 0.506293 -0.062500 1 0 0 0 0 0 2 630141
-0.001909 -0.000583 0.119494 -0.091061 0.583449 0.506293 -0.062500 1 0 0 0 0 0 2 631148
-0.001909 -0.000583 0.119494 -0.091058 0.583438 0.506300 -0.062500 1 0 0 0 0 0 2 632155
-0.001909 -0.000583 0.119494 -0.091061 0.583448 0.506294 -0.062500 1 0 0 0 0 0 2 633140
-0.001909 -0.000583 0.119494 -0.091062 0.583449 0.506293 -0.062500 1 0 0 0 0 0 2 634151
-0.001909 -0.000583 0.119494 -0.091062 0.583449 0.506293 -0.062500 1 0 0 0 0 0 2 635160
-0.001909 -0.000583 0.119494 -0.091062 0.583449 0.506293 -0.062500 1 0 0 0 0 0 2 636261
-0.001909 -0.000583 0.119494 -0.091051 0.583446 0.506307 -0.062500 1 0 0 0 0 0 2 637156
-0.001909 -0.000583 0.119494 -0.091048 0.583446 0.506289 -0.062500 1 0 0 0 0 0 2 638239
-0.001909 -0.000583 0.119494 -0.091060 0.583449 0.506293 -0.062500 1 0 0 0 0 0 2 639166
-0.001909 -0.000583 0.119494 -0.091061 0.583449 0.506293 -0.062500 1 0 0 0 0 0 2 640152
-0.001909 -0.000583 0.119494 -0.091058 0.583438 0.506300 -0.062500 1 0 0 0 0 0 2 641167
-0.001909 -0.000583 0.119494 -0.091061 0.583448 0.506294 -0.062500 1 0 0 0 0 0 2 642155
-0.001909 -0.000583 0.119494 -0.091062 0.583449 0.506293 -0.062500 1 0 0 0 0 0 2 643144
-0.001909 -0.000583 0.119494 -0.091062 0.583449 0.506293 -0.062500 1 0 0 0 0 0 2 644252
-0.001909 -0.000583 0.119494 -0.091062 0.583449 0.506293 -0.062500 1 0 0 0 0 0 2 645260
-0.001909 -0.000583 0.119494 -0.091050 0.583446 0.506307 -0.062500 1 0 0 0 0 0 2 646313
-0.001909 -0.000583 0.119494 -0.091060 0.583449 0.506295 -0.062500 1 0 0 0 0 0 2 647317
-0.001909 -0.000583 0.119494 -0.091062 0.583449 0.506294 -0.062500 1 0 0 0 0 0 2 648338
-0.001909 -0.000583 0.119494 -0.091062 0.583450 0.506294 -0.062500 1 0 0 0 0 0 2 649283
-0.001909 -0.000583 0.119494 -0.091050 0.583447 0.506287 -0.062500 1 0 0 0 0 0 2 650339
-0.001909 -0.000583 0.119494 -0.091057 0.583437 0.506299 -0.062500 1 0 0 0 0 0 2 651337
-0.001909 -0.000583 0.119494 -0.091061 0.583448 0.506294 -0.062500 1 0 0 0 0 0 2 652082
-0.001909 -0.000583 0.119494 -0.091061 0.583449 0.506293 -0.062500 1 0 0 0 0 0 2 653182
-0.001909 -0.000583 0.119494 -0.091062 0.583449 0.506293 -0.062500 1 0 0 0 0 0 2 654219
-0.001909 -0.000583 0.119494 -0.091058 0.583437 0.506300 -0.062500 1 0 0 0 0 0 2 655134
-0.001909 -0.000583 0.119494 -0.091061 0.583448 0.506294 -0.062500 1 0 0 0 0 0 2 656444
-0.001909 -0.000583 0.119494 -0.091054 0.583458 0.506300 -0.062500 1 0 0 0 0 0 2 657162
-0.001909 -0.000583 0.119494 -0.091061 0.583450 0.506294 -0.062500 1 0 0 0 0 0 2 658101
-0.001909 -0.000583 0.119494 -0.091062 0.583450 0.506294 -0.062500 1 0 0 0 0 0 2 659193
-0.001909 -0.000583 0.119494 -0.091059 0.583438 0.506300 -0.062500 1 0 0 0 0 0 2 660206
-0.001909 -0.000583 0.119494 -0.091049 0.583445 0.506288 -0.062500 1 0 0 0 0 0 2 661115
-0.001909 -0.000583 0.119494 -0.091060 0.583449 0.506293 -0.062500 1 0 0 0 0 0 2 662111
-0.001909 -0.000583 0.119494 -0.091061 0.583449 0.506293 -0.062500 1 0 0 0 0 0 2 663123
-0.001909 -0.000583 0.119494 -0.091058 0.583437 0.506300 -0.062500 1 0 0 0 0 0 2 664109
-0.001909 -0.000583 0.119494 -0.091061 0.583448 0.506294 -0.062500 1 0 0 0 0 0 2 665125
-0.001909 -0.000583 0.119494 -0.091053 0.583458 0.506300 -0.062500 1 0 0 0 0 0 2 666120
-0.001909 -0.000583 0.119494 -0.091061 0.583450 0.506294 -0.062500 1 0 0 0 0 0 2 667109
-0.001909 -0.000583 0.119494 -0.091061 0.583450 0.506293 -0.062500 1 0 0 0 0 0 2 668118
-0.001909 -0.000583 0.119494 -0.091058 0.583438 0.506300 -0.062500 1 0 0 0 0 0 2 669110
-0.001909 -0.000583 0.119494 -0.091061 0.583448 0.506294 -0.062500 1 0 0 0 0 0 2 670982
-0.001909 -0.000583 0.119494 -0.091062 0.583449 0.506294 -0.062500 1 0 0 0 0 0 2 671159
-0.001909 -0.000583 0.119494 -0.091062 0.583449 0.506293 -0.062500 1 0 0 0 0 0 2 672264
-0.001909 -0.000583 0.119494 -0.091050 0.583447 0.506287 -0.062500 1 0 0 0 0 0 2 673132
-0.001909 -0.000583 0.119494 -0.091057 0.583437 0.506299 -0.062500 1 0 0 0 0 0 2 674138
-0.001909 -0.000583 0.119494 -0.091061 0.583448 0.506294 -0.062500 1 0 0 0 0 0 2 675130
-0.001909 -0.000583 0.119494 -0.091053 0.583458 0.506300 -0.062500 1 0 0 0 0 0 2 676120
-0.001909 -0.000583 0.119494 -0.091061 0.583450 0.506294 -0.062500 1 0 0 0 0 0 2 677116
-0.001909 -0.000583 0.119494 -0.091058 0.583438 0.506300 -0.062500 1 0 0 0 0 0 2 678120
-0.001909 -0.000583 0.119494 -0.091061 0.583448 0.506294 -0.062500 1 0 0 0 0 0 2 679464
-0.001909 -0.000583 0.119494 -0.091062 0.583449 0.506294 -0.062500 1 0 0 0 0 0 2 680441
-0.001909 -0.000583 0.119494 -0.091062 0.583449 0.506293 -0.062500 1 0 0 0 0 0 2 681268
-0.001909 -0.000583 0.119494 -0.091062 0.583450 0.506293 -0.062500 1 0 0 0 0 0 2 682133
-0.001909 -0.000583 0.119494 -0.091059 0.583438 0.506300 -0.062500 1 0 0 0 0 0 2 683382
-0.001909 -0.000583 0.119494 -0.091050 0.583445 0.506288 -0.062500 1 0 0 0 0 0 2 684407
-0.001909 -0.000583 0.119494 -0.091060 0.583449 0.506292 -0.062500 1 0 0 0 0 0 2 685175
-0.001909 -0.000583 0.119494 -0.091053 0.583458 0.506300 -0.062500 1 0 0 0 0 0 2 686495
-0.001909 -0.000583 0.119494 -0.091057 0.583439 0.506301 -0.062500 1 0 0 0 0 0 2 687160
-0.001909 -0.000583 0.119494 -0.091061 0.583448 0.506294 -0.062500 1 0 0 0 0 0 2 688198
-0.001909 -0.000583 0.119494 -0.091061 0.583449 0.506294 -0.062500 1 0 0 0 0 0 2 689159
-0.001909 -0.000583 0.119494 -0.091062 0.583449 0.506293 -0.062500 1 0 0 0 0 0 2 690130
-0.001909 -0.000583 0.119494 -0.091062 0.583450 0.506293 -0.062500 1 0 0 0 0 0 2 691348
-0.001909 -0.000583 0.119494 -0.091059 0.583438 0.506300 -0.062500 1 0 0 0 0 0 2 692171
-0.001909 -0.000583 0.119494 -0.091062 0.583448 0.506294 -0.062500 1 0 0 0 0 0 2 693102
-0.001909 -0.000583 0.119494 -0.091062 0.583449 0.506293 -0.062500 1 0 0 0 0 0 2 694226
-0.001909 -0.000583 0.119494 -0.091062 0.583449 0.506293 -0.062500 1 0 0 0 0 0 2 695145
-0.001909 -0.000583 0.119494 -0.091038 0.583443 0.506301 -0.062500 1 0 0 0 0 0 2 696103
-0.001909 -0.000583 0.119494 -0.091059 0.583449 0.506294 -0.062500 1 0 0 0 0 0 2 697130
-0.001909 -0.000583 0.119494 -0.091061 0.583449 0.506294 -0.062500 1 0 0 0 0 0 2 698146
-0.001909 -0.000583 0.119494 -0.091061 0.583449 0.506293 -0.062500 1 0 0 0 0 0 2 699144
-0.001909 -0.000583 0.119494 -0.091062 0.583449 0.506293 -0.062500 1 0 0 0 0 0 2 700133
-0.001909 -0.000583 0.119494 -0.091058 0.583438 0.506300 -0.062500 1 0 0 0 0 0 2 701137
-0.001909 -0.000583 0.119494 -0.091061 0.583448 0.506294 -0.062500 1 0 0 0 0 0 2 702147
-0.001909 -0.000583 0.119494 -0.091062 0.583449 0.506293 -0.062500 1 0 0 0 0 0 2 703129
-0.001909 -0.000583 0.119494 -0.091062 0.583449 0.506293 -0.062500 1 0 0 0 0 0 2 704222
-0.001909 -0.000583 0.119494 -0.091051 0.583446 0.506307 -0.062500 1 0 0 0 0 0 2 705283
-0.001909 -0.000583 0.119494 -0.091048 0.583446 0.506289 -0.062500 1 0 0 0 0 0 2 706265
-0.001909 -0.000583 0.119494 -0.091060 0.583449 0.506293 -0.062500 1 0 0 0 0 0 2 707099
-0.001909 -0.000583 0.119494 -0.091061 0.583449 0.506293 -0.062500 1 0 0 0 0 0 2 708099
-0.001909 -0.000583 0.119494 -0.091061 0.583449 0.506293 -0.062500 1 0 0 0 0 0 2 709140
-0.001909 -0.000583 0.119494 -0.091058 0.583438 0.506300 -0.062500 1 0 0 0 0 0 2 710123
-0.001909 -0.000583 0.119494 -0.091061 0.583448 0.506294 -0.062500 1 0 0 0 0 0 2 711144
-0.001909 -0.000583 0.119494 -0.091062 0.583449 0.506293 -0.062500 1 0 0 0 0 0 2 712129
-0.001909 -0.000583 0.119494 -0.091062 0.583449 0.506293 -0.062500 1 0 0 0 0 0 2 713405
-0.001909 -0.000583 0.119494 -0.091062 0.583449 0.506293 -0.062500 1 0 0 0 0 0 2 714170
-0.001909 -0.000583 0.119494 -0.091050 0.583446 0.506307 -0.062500 1 0 0 0 0 0 2 715404
-0.001909 -0.000583 0.119494 -0.091061 0.583449 0.506295 -0.062500 1 0 0 0 0 0 2 716288
-0.001909 -0.000583 0.119494 -0.091049 0.583447 0.506287 -0.062500 1 0 0 0 0 0 2 717382
-0.001909 -0.000583 0.119494 -0.091060 0.583449 0.506293 -0.062500 1 0 0 0 0 0 2 718229
-0.001909 -0.000583 0.119494 -0.091058 0.583438 0.506300 -0.062500 1 0 0 0 0 0 2 719101
-0.001909 -0.000583 0.119494 -0.091061 0.583448 0.506294 -0.062500 1 0 0 0 0 0 2 720096
-0.001909 -0.000583 0.119494 -0.091061 0.583449 0.506293 -0.062500 1 0 0 0 0 0 2 721189
-0.001909 -0.000583 0.119494 -0.091062 0.583449 0.506293 -0.062500 1 0 0 0 0 0 2 722106
-0.001909 -0.000583 0.119494 -0.091062 0.583449 0.506293 -0.062500 1 0 0 0 0 0 2 723330
-0.001909 -0.000583 0.119494 -0.091050 0.583446 0.506307 -0.062500 1 0 0 0 0 0 2 724408
-0.001909 -0.000583 0.119494 -0.091060 0.583449 0.506295 -0.062500 1 0 0 0 0 0 2 725140
-0.001909 -0.000583 0.119494 -0.091061 0.583449 0.506294 -0.062500 1 0 0 0 0 0 2 726218
-0.001909 -0.000583 0.119494 -0.091062 0.583450 0.506294 -0.062500 1 0 0 0 0 0 2 727183
-0.001909 -0.000583 0.119494 -0.091062 0.583450 0.506293 -0.062500 1 0 0 0 0 0 2 728131
-0.001909 -0.000583 0.119494 -0.091046 0.583435 0.506294 -0.062500 1 0 0 0 0 0 2 729120
-0.001909 -0.000583 0.119494 -0.091060 0.583448 0.506293 -0.062500 1 0 0 0 0 0 2 730120
-0.001909 -0.000583 0.119494 -0.091061 0.583449 0.506293 -0.062500 1 0 0 0 0 0 2 731135
-0.001909 -0.000583 0.119494 -0.091062 0.583449 0.506293 -0.062500 1 0 0 0 0 0 2 732120
-0.001909 -0.000583 0.119494 -0.091058 0.583437 0.506300 -0.062500 1 0 0 0 0 0 2 733127
-0.001909 -0.000583 0.119494 -0.091061 0.583448 0.506294 -0.062500 1 0 0 0 0 0 2 734131
-0.001909 -0.000583 0.119494 -0.091054 0.583458 0.506300 -0.062500 1 0 0 0 0 0 2 735121
-0.001909 -0.000583 0.119494 -0.091061 0.583450 0.506294 -0.062500 1 0 0 0 0 0 2 736132
-0.001909 -0.000583 0.119494 -0.091062 0.583450 0.506293 -0.062500 1 0 0 0 0 0 2 737951
-0.001909 -0.000583 0.119494 -0.091058 0.583438 0.506300 -0.062500 1 0 0 0 0 0 2 739234
-0.001909 -0.000583 0.119494 -0.091062 0.583448 0.506294 -0.062500 1 0 0 0 0 0 2 740157
-0.001909 -0.000583 0.119494 -0.091050 0.583446 0.506287 -0.062500 1 0 0 0 0 0 2 741119
-0.001909 -0.000583 0.119494 -0.091060 0.583449 0.506292 -0.062500 1 0 0 0 0 0 2 742132
-0.001909 -0.000583 0.119494 -0.091058 0.583437 0.506300 -0.062500 1 0 0 0 0 0 2 743126
-0.001909 -0.000583 0.119494 -0.091061 0.583448 0.506294 -0.062500 1 0 0 0 0 0 2 744139
-0.001909 -0.000583 0.119494 -0.091062 0.583449 0.506293 -0.062500 1 0 0 0 0 0 2 745387
-0.001909 -0.000583 0.119494 -0.091054 0.583458 0.506300 -0.062500 1 0 0 0 0 0 2 746208
-0.001909 -0.000583 0.119494 -0.091061 0.583451 0.506294 -0.062500 1 0 0 0 0 0 2 747364
-0.001909 -0.000583 0.119494 -0.091058 0.583438 0.506300 -0.062500 1 0 0 0 0 0 2 748210
-0.001909 -0.000583 0.119494 -0.091061 0.583448 0.506294 -0.062500 1 0 0 0 0 0 2 749368
-0.001909 -0.000583 0.119494 -0.091062 0.583449 0.506294 -0.062500 1 0 0 0 0 0 2 750215
-0.001909 -0.000583 0.119494 -0.091062 0.583449 0.506293 -0.062500 1 0 0 0 0 0 2 751382
-0.001909 -0.000583 0.119494 -0.091059 0.583438 0.506300 -0.062500 1 0 0 0 0 0 2 752202
-0.001909 -0.000583 0.119494 -0.091050 0.583445 0.506288 -0.062500 1 0 0 0 0 0 2 753101
-0.001909 -0.000583 0.119494 -0.091060 0.583448 0.506293 -0.062500 1 0 0 0 0 0 2 754119
-0.001909 -0.000583 0.119494 -0.091053 0.583458 0.506300 -0.062500 1 0 0 0 0 0 2 755177
-0.001909 -0.000583 0.119494 -0.091060 0.583451 0.506294 -0.062500 1 0 0 0 0 0 2 756058
-0.001909 -0.000583 0.119494 -0.091058 0.583438 0.506300 -0.062500 1 0 0 0 0 0 2 757211
-0.001909 -0.000583 0.119494 -0.091061 0.583448 0.506294 -0.062500 1 0 0 0 0 0 2 758283
-0.001909 -0.000583 0.119494 -0.091062 0.583449 0.506294 -0.062500 1 0 0 0 0 0 2 759142
-0.001909 -0.000583 0.119494 -0.091062 0.583449 0.506293 -0.062500 1 0 0 0 0 0 2 760243
-0.001909 -0.000583 0.119494 -0.091062 0.583450 0.506293 -0.062500 1 0 0 0 0 0 2 761155
-0.001909 -0.000583 0.119494 -0.091059 0.583438 0.506300 -0.062500 1 0 0 0 0 0 2 762092
-0.001909 -0.000583 0.119494 -0.091062 0.583448 0.506294 -0.062500 1 0 0 0 0 0 2 763132
-0.001909 -0.000583 0.119494 -0.091062 0.583449 0.506293 -0.062500 1 0 0 0 0 0 2 764112
-0.001909 -0.000583 0.119494 -0.091042 0.583455 0.506294 -0.062500 1 0 0 0 0 0 2 765120
-0.001909 -0.000583 0.119494 -0.091056 0.583438 0.506300 -0.062500 1 0 0 0 0 0 2 766133
-0.001909 -0.000583 0.119494 -0.091061 0.583448 0.506294 -0.062500 1 0 0 0 0 0 2 767125
-0.001909 -0.000583 0.119494 -0.091061 0.583449 0.506294 -0.062500 1 0 0 0 0 0 2 768124
-0.001909 -0.000583 0.119494 -0.091062 0.583449 0.506293 -0.062500 1 0 0 0 0 0 2 769115
-0.001909 -0.000583 0.119494 -0.091062 0.583450 0.506293 -0.062500 1 0 0 0 0 0 2 770167
-0.001909 -0.000583 0.119494 -0.091058 0.583438 0.506300 -0.062500 1 0 0 0 0 0 2 771386
-0.001909 -0.000583 0.119494 -0.091062 0.583448 0.506294 -0.062500 1 0 0 0 0 0 2 772227
-0.001909 -0.000583 0.119494 -0.091062 0.583449 0.506293 -0.062500 1 0 0 0 0 0 2 773119
-0.001909 -0.000583 0.119494 -0.091062 0.583449 0.506293 -0.062500 1 0 0 0 0 0 2 774090
-0.001909 -0.000583 0.119494 -0.091051 0.583446 0.506307 -0.062500 1 0 0 0 0 0 2 775081
-0.001909 -0.000583 0.119494 -0.091048 0.583446 0.506289 -0.062500 1 0 0 0 0 0 2 776120
-0.001909 -0.000583 0.119494 -0.091060 0.583449 0.506293 -0.062500 1 0 0 0 0 0 2 777095
-0.001909 -0.000583 0.119494 -0.091061 0.583449 0.506293 -0.062500 1 0 0 0 0 0 2 778138
-0.001909 -0.000583 0.119494 -0.091061 0.583450 0.506293 -0.062500 1 0 0 0 0 0 2 779400
-0.001909 -0.000583 0.119494 -0.091058 0.583438 0.506300 -0.062500 1 0 0 0 0 0 2 780401
-0.001909 -0.000583 0.119494 -0.091061 0.583448 0.506294 -0.062500 1 0 0 0 0 0 2 781227
-0.001909 -0.000583 0.119494 -0.091062 0.583449 0.506293 -0.062500 1 0 0 0 0 0 2 782263
-0.001909 -0.000583 0.119494 -0.091062 0.583449 0.506293 -0.062500 1 0 0 0 0 0 2 783136
-0.001909 -0.000583 0.119494 -0.091050 0.583446 0.506307 -0.062500 1 0 0 0 0 0 2 784388
-0.001909 -0.000583 0.119494 -0.091060 0.583449 0.506295 -0.062500 1 0 0 0 0 0 2 785210
-0.001909 -0.000583 0.119494 -0.091049 0.583447 0.506287 -0.062500 1 0 0 0 0 0 2 786394
-0.001909 -0.000583 0.119494 -0.091060 0.583449 0.506293 -0.062500 1 0 0 0 0 0 2 787200
-0.001909 -0.000583 0.119494 -0.091061 0.583449 0.506293 -0.062500 1 0 0 0 0 0 2 788127
-0.001909 -0.000583 0.119494 -0.091058 0.583438 0.506300 -0.062500 1 0 0 0 0 0 2 789094
-0.001909 -0.000583 0.119494 -0.091061 0.583448 0.506294 -0.062500 1 0 0 0 0 0 2 790177
-0.001909 -0.000583 0.119494 -0.091062 0.583449 0.506293 -0.062500 1 0 0 0 0 0 2 791311
-0.001909 -0.000583 0.119494 -0.091062 0.583449 0.506293 -0.062500 1 0 0 0 0 0 2 792150
-0.001909 -0.000583 0.119494 -0.091058 0.583437 0.506300 -0.062500 1 0 0 0 0 0 2 793145
-0.001909 -0.000583 0.119494 -0.091062 0.583448 0.506294 -0.062500 1 0 0 0 0 0 2 794182
-0.001909 -0.000583 0.119494 -0.091054 0.583458 0.506300 -0.062500 1 0 0 0 0 0 2 795128
-0.001909 -0.000583 0.119494 -0.091061 0.583450 0.506294 -0.062500 1 0 0 0 0 0 2 796117
-0.001909 -0.000583 0.119494 -0.091062 0.583450 0.506294 -0.062500 1 0 0 0 0 0 2 797117
-0.001909 -0.000583 0.119494 -0.091046 0.583435 0.506294 -0.062500 1 0 0 0 0 0 2 798118
-0.001909 -0.000583 0.119494 -0.091060 0.583448 0.506293 -0.062500 1 0 0 0 0 0 2 799099
-0.001909 -0.000583 0.119494 -0.091061 0.583449 0.506293 -0.062500 1 0 0 0 0 0 2 800086
-0.001909 -0.000583 0.119494 -0.091062 0.583449 0.506293 -0.062500 1 0 0 0 0 0 2 801098
-0.001909 -0.000583 0.119494 -0.091062 0.583449 0.506293 -0.062500 1 0 0 0 0 0 2 802097
-0.001909 -0.000583 0.119494 -0.091058 0.583438 0.506300 -0.062500 1 0 0 0 0 0 2 803116
-0.001909 -0.000583 0.119494 -0.091062 0.583448 0.506294 -0.062500 1 0 0 0 0 0 2 804124
-0.001909 -0.000583 0.119494 -0.091054 0.583458 0.506300 -0.062500 1 0 0 0 0 0 2 806035
-0.001909 -0.000583 0.119494 -0.091061 0.583450 0.506294 -0.062500 1 0 0 0 0 0 2 807250
-0.001909 -0.000583 0.119494 -0.091062 0.583450 0.506293 -0.062500 1 0 0 0 0 0 2 808091
-0.001909 -0.000583 0.119494 -0.091059 0.583438 0.506300 -0.062500 1 0 0 0 0 0 2 809077
-0.001909 -0.000583 0.119494 -0.091049 0.583445 0.506288 -0.062500 1 0 0 0 0 0 2 810067
-0.001909 -0.000583 0.119494 -0.091060 0.583449 0.506293 -0.062500 1 0 0 0 0 0 2 811100
-0.001909 -0.000583 0.119494 -0.091061 0.583449 0.506293 -0.062500 1 0 0 0 0 0 2 812101
-0.001909 -0.000583 0.119494 -0.091058 0.583438 0.506300 -0.062500 1 0 0 0 0 0 2 813104
-0.001909 -0.000583 0.119494 -0.091061 0.583448 0.506294 -0.062500 1 0 0 0 0 0 2 814352
-0.001909 -0.000583 0.119494 -0.091053 0.583458 0.506300 -0.062500 1 0 0 0 0 0 2 815399
-0.001909 -0.000583 0.119494 -0.091061 0.583450 0.506294 -0.062500 1 0 0 0 0 0 2 816190
-0.001909 -0.000583 0.119494 -0.091062 0.583450 0.506293 -0.062500 1 0 0 0 0 0 2 817346
-0.001909 -0.000583 0.119494 -0.091058 0.583438 0.506300 -0.062500 1 0 0 0 0 0 2 818192
-0.001909 -0.000583 0.119494 -0.091061 0.583448 0.506294 -0.062500 1 0 0 0 0 0 2 819088
-0.001909 -0.000583 0.119494 -0.091062 0.583449 0.506294 -0.062500 1 0 0 0 0 0 2 820129
-0.001909 -0.000583 0.119494 -0.091062 0.583449 0.506293 -0.062500 1 0 0 0 0 0 2 821135
-0.001909 -0.000583 0.119494 -0.091047 0.583435 0.506294 -0.062500 1 0 0 0 0 0 2 822115
-0.001909 -0.000583 0.119494 -0.091060 0.583447 0.506293 -0.062500 1 0 0 0 0 0 2 823299
-0.001909 -0.000583 0.119494 -0.091061 0.583449 0.506293 -0.062500 1 0 0 0 0 0 2 824462
-0.001909 -0.000583 0.119494 -0.091053 0.583458 0.506300 -0.062500 1 0 0 0 0 0 2 825119
-0.001909 -0.000583 0.119494 -0.091061 0.583451 0.506294 -0.062500 1 0 0 0 0 0 2 826168
-0.001909 -0.000583 0.119494 -0.091058 0.583438 0.506300 -0.062500 1 0 0 0 0 0 2 827189
-0.001909 -0.000583 0.119494 -0.091061 0.583448 0.506294 -0.062500 1 0 0 0 0 0 2 828100
-0.001909 -0.000583 0.119494 -0.091062 0.583449 0.506294 -0.062500 1 0 0 0 0 0 2 829106
-0.001909 -0.000583 0.119494 -0.091062 0.583449 0.506293 -0.062500 1 0 0 0 0 0 2 830115
-0.001909 -0.000583 0.119494 -0.091059 0.583438 0.506300 -0.062500 1 0 0 0 0 0 2 831105
-0.001909 -0.000583 0.119494 -0.091062 0.583448 0.506294 -0.062500 1 0 0 0 0 0 2 832110
-0.001909 -0.000583 0.119494 -0.091050 0.583446 0.506287 -0.062500 1 0 0 0 0 0 2 833090
-0.001909 -0.000583 0.119494 -0.091052 0.583458 0.506299 -0.062500 1 0 0 0 0 0 2 834105
-0.001909 -0.000583 0.119494 -0.091060 0.583451 0.506294 -0.062500 1 0 0 0 0 0 2 835116
-0.001909 -0.000583 0.119494 -0.091058 0.583438 0.506300 -0.062500 1 0 0 0 0 0 2 836104
-0.001909 -0.000583 0.119494 -0.091061 0.583448 0.506294 -0.062500 1 0 0 0 0 0 2 837716
-0.001909 -0.000583 0.119494 -0.091061 0.583449 0.506294 -0.062500 1 0 0 0 0 0 2 838082
-0.001909 -0.000583 0.119494 -0.091062 0.583449 0.506293 -0.062500 1 0 0 0 0 0 2 839195
-0.001909 -0.000583 0.119494 -0.091058 0.583438 0.506300 -0.062500 1 0 0 0 0 0 2 840112
-0.001909 -0.000583 0.119494 -0.091061 0.583448 0.506294 -0.062500 1 0 0 0 0 0 2 841074
-0.001909 -0.000583 0.119494 -0.091062 0.583449 0.506294 -0.062500 1 0 0 0 0 0 2 842118
-0.001909 -0.000583 0.119494 -0.091062 0.583449 0.506293 -0.062500 1 0 0 0 0 0 2 843099
-0.001909 -0.000583 0.119494 -0.091054 0.583458 0.506300 -0.062500 1 0 0 0 0 0 2 844105
-0.001909 -0.000583 0.119494 -0.091045 0.583436 0.506295 -0.062500 1 0 0 0 0 0 2 845385
-0.001909 -0.000583 0.119494 -0.091060 0.583448 0.506294 -0.062500 1 0 0 0 0 0 2 846185
-0.001909 -0.000583 0.119494 -0.091061 0.583449 0.506293 -0.062500 1 0 0 0 0 0 2 847342
-0.001909 -0.000583 0.119494 -0.091061 0.583449 0.506293 -0.062500 1 0 0 0 0 0 2 848190
-0.001909 -0.000583 0.119494 -0.091058 0.583438 0.506300 -0.062500 1 0 0 0 0 0 2 849345
-0.001909 -0.000583 0.119494 -0.091061 0.583448 0.506294 -0.062500 1 0 0 0 0 0 2 850189
-0.001909 -0.000583 0.119494 -0.091062 0.583449 0.506293 -0.062500 1 0 0 0 0 0 2 851350
-0.001909 -0.000583 0.119494 -0.091062 0.583449 0.506293 -0.062500 1 0 0 0 0 0 2 852196
-0.001909 -0.000583 0.119494 -0.091062 0.583449 0.506293 -0.062500 1 0 0 0 0 0 2 853097
-0.001909 -0.000583 0.119494 -0.091051 0.583446 0.506307 -0.062500 1 0 0 0 0 0 2 854090
-0.001909 -0.000583 0.119494 -0.091048 0.583446 0.506289 -0.062500 1 0 0 0 0 0 2 855106
-0.001909 -0.000583 0.119494 -0.091060 0.583449 0.506293 -0.062500 1 0 0 0 0 0 2 856097
-0.001909 -0.000583 0.119494 -0.091061 0.583449 0.506293 -0.062500 1 0 0 0 0 0 2 857206
-0.001909 -0.000583 0.119494 -0.091061 0.583450 0.506293 -0.062500 1 0 0 0 0 0 2 858218
-0.001909 -0.000583 0.119494 -0.091058 0.583438 0.506300 -0.062500 1 0 0 0 0 0 2 859114
-0.001909 -0.000583 0.119494 -0.091061 0.583448 0.506294 -0.062500 1 0 0 0 0 0 2 860194
-0.001909 -0.000583 0.119494 -0.091062 0.583449 0.506293 -0.062500 1 0 0 0 0 0 2 861115
-0.001909 -0.000583 0.119494 -0.091062 0.583449 0.506293 -0.062500 1 0 0 0 0 0 2 862081
-0.001909 -0.000583 0.119494 -0.091059 0.583437 0.506300 -0.062500 1 0 0 0 0 0 2 863065
-0.001909 -0.000583 0.119494 -0.091062 0.583448 0.506294 -0.062500 1 0 0 0 0 0 2 864057
-0.001909 -0.000583 0.119494 -0.091054 0.583458 0.506300 -0.062500 1 0 0 0 0 0 2 865057
-0.001909 -0.000583 0.119494 -0.091049 0.583448 0.506288 -0.062500 1 0 0 0 0 0 2 866103
-0.001909 -0.000583 0.119494 -0.091060 0.583449 0.506293 -0.062500 1 0 0 0 0 0 2 867079
-0.001909 -0.000583 0.119494 -0.091058 0.583438 0.506300 -0.062500 1 0 0 0 0 0 2 868070
-0.001909 -0.000583 0.119494 -0.091061 0.583448 0.506294 -0.062500 1 0 0 0 0 0 2 869058
-0.001909 -0.000583 0.119494 -0.091061 0.583449 0.506293 -0.062500 1 0 0 0 0 0 2 870085
-0.001909 -0.000583 0.119494 -0.091062 0.583449 0.506293 -0.062500 1 0 0 0 0 0 2 871505
-0.001909 -0.000583 0.119494 -0.091058 0.583437 0.506300 -0.062500 1 0 0 0 0 0 2 872141
-0.001909 -0.000583 0.119494 -0.091061 0.583448 0.506294 -0.062500 1 0 0 0 0 0 2 873099
-0.001909 -0.000583 0.119494 -0.091054 0.583458 0.506300 -0.062500 1 0 0 0 0 0 2 874084
-0.001909 -0.000583 0.119494 -0.091061 0.583450 0.506294 -0.062500 1 0 0 0 0 0 2 875077
-0.001909 -0.000583 0.119494 -0.091062 0.583450 0.506294 -0.062500 1 0 0 0 0 0 2 876072
-0.001909 -0.000583 0.119494 -0.091059 0.583438 0.506300 -0.062500 1 0 0 0 0 0 2 877103
-0.001909 -0.000583 0.119494 -0.091049 0.583445 0.506288 -0.062500 1 0 0 0 0 0 2 878049
-0.001909 -0.000583 0.119494 -0.091060 0.583449 0.506293 -0.062500 1 0 0 0 0 0 2 879216
-0.001909 -0.000583 0.119494 -0.091061 0.583449 0.506293 -0.062500 1 0 0 0 0 0 2 880251
-0.001909 -0.000583 0.119494 -0.091058 0.583437 0.506300 -0.062500 1 0 0 0 0 0 2 881241
-0.001909 -0.000583 0.119494 -0.091061 0.583448 0.506294 -0.062500 1 0 0 0 0 0 2 882276
-0.001909 -0.000583 0.119494 -0.091062 0.583449 0.506293 -0.062500 1 0 0 0 0 0 2 883174
-0.001909 -0.000583 0.119494 -0.091054 0.583458 0.506300 -0.062500 1 0 0 0 0 0 2 884289
-0.001909 -0.000583 0.119494 -0.091061 0.583451 0.506294 -0.062500 1 0 0 0 0 0 2 885248
-0.001909 -0.000583 0.119494 -0.091058 0.583438 0.506300 -0.062500 1 0 0 0 0 0 2 886069
-0.001909 -0.000583 0.119494 -0.091061 0.583448 0.506294 -0.062500 1 0 0 0 0 0 2 887148
-0.001909 -0.000583 0.119494 -0.091062 0.583449 0.506294 -0.062500 1 0 0 0 0 0 2 888036
-0.001909 -0.000583 0.119494 -0.091050 0.583447 0.506287 -0.062500 1 0 0 0 0 0 2 889034
-0.001909 -0.000583 0.119494 -0.091057 0.583437 0.506299 -0.062500 1 0 0 0 0 0 2 890265
-0.001909 -0.000583 0.119494 -0.091061 0.583447 0.506294 -0.062500 1 0 0 0 0 0 2 891200
-0.001909 -0.000583 0.119494 -0.091061 0.583449 0.506293 -0.062500 1 0 0 0 0 0 2 892106
-0.001909 -0.000583 0.119494 -0.091053 0.583458 0.506300 -0.062500 1 0 0 0 0 0 2 893207
-0.001909 -0.000583 0.119494 -0.091061 0.583450 0.506294 -0.062500 1 0 0 0 0 0 2 894126
-0.001909 -0.000583 0.119494 -0.091058 0.583438 0.506300 -0.062500 1 0 0 0 0 0 2 895038
-0.001909 -0.000583 0.119494 -0.091061 0.583448 0.506294 -0.062500 1 0 0 0 0 0 2 896087
-0.001909 -0.000583 0.119494 -0.091062 0.583449 0.506294 -0.062500 1 0 0 0 0 0 2 897094
-0.001909 -0.000583 0.119494 -0.091062 0.583449 0.506293 -0.062500 1 0 0 0 0 0 2 898073
-0.001909 -0.000583 0.119494 -0.091062 0.583450 0.506293 -0.062500 1 0 0 0 0 0 2 899086
-0.001909 -0.000583 0.119494 -0.091059 0.583438 0.506300 -0.062500 1 0 0 0 0 0 2 900087
-0.001909 -0.000583 0.119494 -0.091050 0.583445 0.506288 -0.062500 1 0 0 0 0 0 2 901095
-0.001909 -0.000583 0.119494 -0.091060 0.583448 0.506292 -0.062500 1 0 0 0 0 0 2 902078
-0.001909 -0.000583 0.119494 -0.091053 0.583458 0.506300 -0.062500 1 0 0 0 0 0 2 903132
-0.001909 -0.000583 0.119494 -0.091061 0.583451 0.506294 -0.062500 1 0 0 0 0 0 2 904290
-0.001909 -0.000583 0.119494 -0.091058 0.583438 0.506300 -0.062500 1 0 0 0 0 0 2 905243
-0.001909 -0.000583 0.119494 -0.091061 0.583448 0.506294 -0.062500 1 0 0 0 0 0 2 906049
-0.001909 -0.000583 0.119494 -0.091062 0.583449 0.506293 -0.062500 1 0 0 0 0 0 2 907101
-0.001909 -0.000583 0.119494 -0.091062 0.583449 0.506293 -0.062500 1 0 0 0 0 0 2 908092
-0.001909 -0.000583 0.119494 -0.091059 0.583438 0.506300 -0.062500 1 0 0 0 0 0 2 909105
-0.001909 -0.000583 0.119494 -0.091062 0.583448 0.506294 -0.062500 1 0 0 0 0 0 2 910088
-0.001909 -0.000583 0.119494 -0.091062 0.583449 0.506294 -0.062500 1 0 0 0 0 0 2 911037
-0.001909 -0.000583 0.119494 -0.091062 0.583449 0.506293 -0.062500 1 0 0 0 0 0 2 912299
-0.001909 -0.000583 0.119494 -0.091042 0.583455 0.506294 -0.062500 1 0 0 0 0 0 2 913410
-0.001909 -0.000583 0.119494 -0.091056 0.583439 0.506300 -0.062500 1 0 0 0 0 0 2 914122
-0.001909 -0.000583 0.119494 -0.091061 0.583448 0.506294 -0.062500 1 0 0 0 0 0 2 915364
-0.001909 -0.000583 0.119494 -0.091061 0.583449 0.506293 -0.062500 1 0 0 0 0 0 2 916199
-0.001909 -0.000583 0.119494 -0.091062 0.583449 0.506293 -0.062500 1 0 0 0 0 0 2 917349
-0.001909 -0.000583 0.119494 -0.091058 0.583438 0.506300 -0.062500 1 0 0 0 0 0 2 918173
-0.001909 -0.000583 0.119494 -0.091061 0.583448 0.506294 -0.062500 1 0 0 0 0 0 2 919433
-0.001909 -0.000583 0.119494 -0.091062 0.583449 0.506293 -0.062500 1 0 0 0 0 0 2 920185
-0.001909 -0.000583 0.119494 -0.091062 0.583449 0.506293 -0.062500 1 0 0 0 0 0 2 921176
-0.001909 -0.000583 0.119494 -0.091062 0.583449 0.506293 -0.062500 1 0 0 0 0 0 2 922131
-0.001909 -0.000583 0.119494 -0.091051 0.583446 0.506307 -0.062500 1 0 0 0 0 0 2 923168
-0.001909 -0.000583 0.119494 -0.091048 0.583446 0.506289 -0.062500 1 0 0 0 0 0 2 924284
-0.001909 -0.000583 0.119494 -0.091060 0.583449 0.506293 -0.062500 1 0 0 0 0 0 2 925122
-0.001909 -0.000583 0.119494 -0.091061 0.583449 0.506293 -0.062500 1 0 0 0 0 0 2 926138
-0.001909 -0.000583 0.119494 -0.091058 0.583438 0.506300 -0.062500 1 0 0 0 0 0 2 927176
-0.001909 -0.000583 0.119494 -0.091061 0.583448 0.506294 -0.062500 1 0 0 0 0 0 2 928096
-0.001909 -0.000583 0.119494 -0.091062 0.583449 0.506293 -0.062500 1 0 0 0 0 0 2 929081
-0.001909 -0.000583 0.119494 -0.091062 0.583449 0.506293 -0.062500 1 0 0 0 0 0 2 930081
-0.001909 -0.000583 0.119494 -0.091062 0.583449 0.506293 -0.062500 1 0 0 0 0 0 2 931091
-0.001909 -0.000583 0.119494 -0.091050 0.583446 0.506307 -0.062500 1 0 0 0 0 0 2 932046
-0.001909 -0.000583 0.119494 -0.091061 0.583449 0.506295 -0.062500 1 0 0 0 0 0 2 933079
-0.001909 -0.000583 0.119494 -0.091049 0.583447 0.506287 -0.062500 1 0 0 0 0 0 2 934082
-0.001909 -0.000583 0.119494 -0.091060 0.583449 0.506293 -0.062500 1 0 0 0 0 0 2 935071
-0.001909 -0.000583 0.119494 -0.091058 0.583438 0.506300 -0.062500 1 0 0 0 0 0 2 936084
-0.001909 -0.000583 0.119494 -0.091061 0.583448 0.506294 -0.062500 1 0 0 0 0 0 2 937092
-0.001909 -0.000583 0.119494 -0.091061 0.583449 0.506293 -0.062500 1 0 0 0 0 0 2 938649
-0.001909 -0.000583 0.119494 -0.091062 0.583449 0.506293 -0.062500 1 0 0 0 0 0 2 939105
-0.001909 -0.000583 0.119494 -0.091062 0.583449 0.506293 -0.062500 1 0 0 0 0 0 2 940170
-0.001909 -0.000583 0.119494 -0.091059 0.583438 0.506300 -0.062500 1 0 0 0 0 0 2 941040
-0.001909 -0.000583 0.119494 -0.091062 0.583448 0.506294 -0.062500 1 0 0 0 0 0 2 942099
-0.001909 -0.000583 0.119494 -0.091054 0.583458 0.506300 -0.062500 1 0 0 0 0 0 2 943102
-0.001909 -0.000583 0.119494 -0.091061 0.583450 0.506294 -0.062500 1 0 0 0 0 0 2 944090
-0.001909 -0.000583 0.119494 -0.091062 0.583450 0.506294 -0.062500 1 0 0 0 0 0 2 945078
-0.001909 -0.000583 0.119494 -0.091046 0.583435 0.506294 -0.062500 1 0 0 0 0 0 2 946145
-0.001909 -0.000583 0.119494 -0.091060 0.583448 0.506293 -0.062500 1 0 0 0 0 0 2 947260
-0.001909 -0.000583 0.119494 -0.091061 0.583449 0.506293 -0.062500 1 0 0 0 0 0 2 948153
-0.001909 -0.000583 0.119494 -0.091062 0.583449 0.506293 -0.062500 1 0 0 0 0 0 2 949244
-0.001909 -0.000583 0.119494 -0.091058 0.583437 0.506300 -0.062500 1 0 0 0 0 0 2 950255
-0.001909 -0.000583 0.119494 -0.091061 0.583448 0.506294 -0.062500 1 0 0 0 0 0 2 951161
-0.001909 -0.000583 0.119494 -0.091054 0.583458 0.506300 -0.062500 1 0 0 0 0 0 2 952237
-0.001909 -0.000583 0.119494 -0.091061 0.583450 0.506294 -0.062500 1 0 0 0 0 0 2 953283
-0.001909 -0.000583 0.119494 -0.091062 0.583450 0.506294 -0.062500 1 0 0 0 0 0 2 954120
-0.001909 -0.000583 0.119494 -0.091058 0.583438 0.506300 -0.062500 1 0 0 0 0 0 2 955116
-0.001909 -0.000583 0.119494 -0.091062 0.583448 0.506294 -0.062500 1 0 0 0 0 0 2 956129
-0.001909 -0.000583 0.119494 -0.091050 0.583446 0.506287 -0.062500 1 0 0 0 0 0 2 957089
-0.001909 -0.000583 0.119494 -0.091060 0.583449 0.506292 -0.062500 1 0 0 0 0 0 2 958135
-0.001909 -0.000583 0.119494 -0.091058 0.583437 0.506300 -0.062500 1 0 0 0 0 0 2 959124
-0.001909 -0.000583 0.119494 -0.091061 0.583448 0.506294 -0.062500 1 0 0 0 0 0 2 960155
-0.001909 -0.000583 0.119494 -0.091062 0.583449 0.506293 -0.062500 1 0 0 0 0 0 2 961166
-0.001909 -0.000583 0.119494 -0.091054 0.583458 0.506300 -0.062500 1 0 0 0 0 0 2 962100
-0.001909 -0.000583 0.119494 -0.091061 0.583451 0.506294 -0.062500 1 0 0 0 0 0 2 963042
-0.001909 -0.000583 0.119494 -0.091058 0.583438 0.506300 -0.062500 1 0 0 0 0 0 2 964097
-0.001909 -0.000583 0.119494 -0.091061 0.583448 0.506294 -0.062500 1 0 0 0 0 0 2 965086
-0.001909 -0.000583 0.119494 -0.091062 0.583449 0.506294 -0.062500 1 0 0 0 0 0 2 966052
-0.001909 -0.000583 0.119494 -0.091062 0.583449 0.506293 -0.062500 1 0 0 0 0 0 2 967097
-0.001909 -0.000583 0.119494 -0.091062 0.583450 0.506293 -0.062500 1 0 0 0 0 0 2 968078
-0.001909 -0.000583 0.119494 -0.091047 0.583435 0.506293 -0.062500 1 0 0 0 0 0 2 969048
-0.001909 -0.000583 0.119494 -0.091060 0.583447 0.506293 -0.062500 1 0 0 0 0 0 2 970074
-0.001909 -0.000583 0.119494 -0.091061 0.583449 0.506293 -0.062500 1 0 0 0 0 0 2 971078
-0.001909 -0.000583 0.119494 -0.091053 0.583458 0.506300 -0.062500 1 0 0 0 0 0 2 972672
-0.001909 -0.000583 0.119494 -0.091057 0.583439 0.506301 -0.062500 1 0 0 0 0 0 2 973054
-0.001909 -0.000583 0.119494 -0.091061 0.583448 0.506294 -0.062500 1 0 0 0 0 0 2 974175
-0.001909 -0.000583 0.119494 -0.091062 0.583449 0.506294 -0.062500 1 0 0 0 0 0 2 975081
-0.001909 -0.000583 0.119494 -0.091062 0.583449 0.506293 -0.062500 1 0 0 0 0 0 2 976005
-0.001909 -0.000583 0.119494 -0.091062 0.583450 0.506293 -0.062500 1 0 0 0 0 0 2 977050
-0.001909 -0.000583 0.119494 -0.091059 0.583438 0.506300 -0.062500 1 0 0 0 0 0 2 978064
-0.001909 -0.000583 0.119494 -0.091062 0.583448 0.506294 -0.062500 1 0 0 0 0 0 2 979020
-0.001909 -0.000583 0.119494 -0.091050 0.583446 0.506287 -0.062500 1 0 0 0 0 0 2 980333
-0.001909 -0.000583 0.119494 -0.091052 0.583458 0.506299 -0.062500 1 0 0 0 0 0 2 981160
-0.001909 -0.000583 0.119494 -0.091057 0.583439 0.506301 -0.062500 1 0 0 0 0 0 2 982068
-0.001909 -0.000583 0.119494 -0.091061 0.583448 0.506294 -0.062500 1 0 0 0 0 0 2 983310
-0.001909 -0.000583 0.119494 -0.091061 0.583449 0.506294 -0.062500 1 0 0 0 0 0 2 984136
-0.001909 -0.000583 0.119494 -0.091062 0.583449 0.506293 -0.062500 1 0 0 0 0 0 2 985103
-0.001909 -0.000583 0.119494 -0.091062 0.583450 0.506293 -0.062500 1 0 0 0 0 0 2 986133
-0.001909 -0.000583 0.119494 -0.091058 0.583438 0.506300 -0.062500 1 0 0 0 0 0 2 987034
-0.001909 -0.000583 0.119494 -0.091062 0.583448 0.506294 -0.062500 1 0 0 0 0 0 2 988079
-0.001909 -0.000583 0.119494 -0.091062 0.583449 0.506293 -0.062500 1 0 0 0 0 0 2 989090
-0.001909 -0.000583 0.119494 -0.091062 0.583449 0.506293 -0.062500 1 0 0 0 0 0 2 990152
-0.001909 -0.000583 0.119494 -0.091051 0.583446 0.506307 -0.062500 1 0 0 0 0 0 2 991137
-0.001909 -0.000583 0.119494 -0.091048 0.583446 0.506289 -0.062500 1 0 0 0 0 0 2 992094
-0.001909 -0.000583 0.119494 -0.091060 0.583449 0.506293 -0.062500 1 0 0 0 0 0 2 993086
-0.001909 -0.000583 0.119494 -0.091061 0.583449 0.506293 -0.062500 1 0 0 0 0 0 2 994128
-0.001909 -0.000583 0.119494 -0.091061 0.583449 0.506293 -0.062500 1 0 0 0 0 0 2 995057
-0.001909 -0.000583 0.119494 -0.091058 0.583438 0.506300 -0.062500 1 0 0 0 0 0 2 996016
-0.001909 -0.000583 0.119494 -0.091061 0.583448 0.506294 -0.062500 1 0 0 0 0 0 2 996990
-0.001909 -0.000583 0.119494 -0.091062 0.583449 0.506293 -0.062500 1 0 0 0 0 0 2 998023
-0.001909 -0.000583 0.119494 -0.091062 0.583449 0.506293 -0.062500 1 0 0 0 0 0 2 999026
-0.001909 -0.000583 0.119494 -0.091062 0.583449 0.506293 -0.062500 1 0 0 0 0 0 3 18
-0.001909 -0.000583 0.119494 -0.091051 0.583446 0.506307 -0.062500 1 0 0 0 0 0 3 1017
-0.001909 -0.000583 0.119494 -0.091048 0.583446 0.506289 -0.062500 1 0 0 0 0 0 3 2030
-0.001909 -0.000583 0.119494 -0.091060 0.583449 0.506293 -0.062500 1 0 0 0 0 0 3 3034
-0.001909 -0.000583 0.119494 -0.091061 0.583449 0.506293 -0.062500 1 0 0 0 0 0 3 4028
-0.001909 -0.000583 0.119494 -0.091058 0.583438 0.506300 -0.062500 1 0 0 0 0 0 3 6052
-0.001909 -0.000583 0.119494 -0.091061 0.583448 0.506294 -0.062500 1 0 0 0 0 0 3 7149
-0.001909 -0.000583 0.119494 -0.091062 0.583449 0.506293 -0.062500 1 0 0 0 0 0 3 8072
-0.001909 -0.000583 0.119494 -0.091062 0.583449 0.506293 -0.062500 1 0 0 0 0 0 3 9020
-0.001909 -0.000583 0.119494 -0.091062 0.583449 0.506293 -0.062500 1 0 0 0 0 0 3 10037
-0.001909 -0.000583 0.119494 -0.091050 0.583446 0.506307 -0.062500 1 0 0 0 0 0 3 11037
-0.001909 -0.000583 0.119494 -0.091060 0.583449 0.506295 -0.062500 1 0 0 0 0 0 3 12037
-0.001909 -0.000583 0.119494 -0.091062 0.583449 0.506294 -0.062500 1 0 0 0 0 0 3 13189
-0.001909 -0.000583 0.119494 -0.091050 0.583447 0.506287 -0.062500 1 0 0 0 0 0 3 14144
-0.001909 -0.000583 0.119494 -0.091057 0.583437 0.506299 -0.062500 1 0 0 0 0 0 3 15200
-0.001909 -0.000583 0.119494 -0.091061 0.583448 0.506294 -0.062500 1 0 0 0 0 0 3 16233
-0.001909 -0.000583 0.119494 -0.091061 0.583449 0.506293 -0.062500 1 0 0 0 0 0 3 17135
-0.001909 -0.000583 0.119494 -0.091062 0.583449 0.506293 -0.062500 1 0 0 0 0 0 3 18348
-0.001928 -0.000579 0.119504 0.171047 0.522155 0.366253 -0.062500 1 0 0 0 0 0 3 19142
-0.001937 -0.000577 0.119507 0.082097 0.542359 0.434844 -0.062500 1 0 0 0 0 0 3 20037
-0.001942 -0.000576 0.119508 0.016177 0.557776 0.470267 -0.062500 1 0 0 0 0 0 3 21077
-0.001944 -0.000575 0.119509 -0.018729 0.566083 0.483700 -0.062500 1 0 0 0 0 0 3 22133
-0.001945 -0.000575 0.119509 -0.036297 0.570317 0.488460 -0.062500 1 0 0 0 0 0 3 23091
-0.001946 -0.000575 0.119509 -0.045085 0.572458 0.490119 -0.062500 1 0 0 0 0 0 3 24161
-0.001946 -0.000575 0.119509 -0.049461 0.573539 0.490695 -0.062500 1 0 0 0 0 0 3 25285
-0.001946 -0.000575 0.119509 -0.051646 0.574066 0.490897 -0.062500 1 0 0 0 0 0 3 26077
-0.001946 -0.000575 0.119509 -0.052727 0.574346 0.490957 -0.062500 1 0 0 0 0 0 3 27122
-0.001946 -0.000575 0.119509 -0.053288 0.574473 0.490983 -0.062500 1 0 0 0 0 0 3 28104
-0.001946 -0.000575 0.119509 -0.053548 0.574544 0.491000 -0.062500 1 0 0 0 0 0 3 29016
-0.001946 -0.000575 0.119509 -0.053687 0.574568 0.490999 -0.062500 1 0 0 0 0 0 3 30030
-0.001946 -0.000575 0.119509 -0.053757 0.574594 0.491004 -0.062500 1 0 0 0 0 0 3 31015
-0.001946 -0.000575 0.119509 -0.053796 0.574605 0.491004 -0.062500 1 0 0 0 0 0 3 32022
-0.001946 -0.000575 0.119509 -0.053810 0.574608 0.490990 -0.062500 1 0 0 0 0 0 3 33013
-0.001946 -0.000575 0.119509 -0.053819 0.574600 0.491001 -0.062500 1 0 0 0 0 0 3 34026
-0.001946 -0.000575 0.119509 -0.053823 0.574610 0.490996 -0.062500 1 0 0 0 0 0 3 35007
-0.001946 -0.000575 0.119509 -0.053824 0.574611 0.490995 -0.062500 1 0 0 0 0 0 3 36023
-0.001946 -0.000575 0.119509 -0.053836 0.574614 0.491001 -0.062500 1 0 0 0 0 0 3 37012
-0.001946 -0.000575 0.119509 -0.053825 0.574612 0.490995 -0.062500 1 0 0 0 0 0 3 38149
-0.001946 -0.000575 0.119509 -0.053812 0.574609 0.491008 -0.062500 1 0 0 0 0 0 3 39017
-0.001946 -0.000575 0.119509 -0.053834 0.574614 0.491003 -0.062500 1 0 0 0 0 0 3 40157
-0.001946 -0.000575 0.119509 -0.053825 0.574612 0.490996 -0.062500 1 0 0 0 0 0 3 41027
-0.001946 -0.000575 0.119509 -0.053824 0.574612 0.490995 -0.062500 1 0 0 0 0 0 3 42029
-0.001946 -0.000575 0.119509 -0.053832 0.574603 0.491008 -0.062500 1 0 0 0 0 0 3 43027
-0.001946 -0.000575 0.119509 -0.053825 0.574610 0.490997 -0.062500 1 0 0 0 0 0 3 44031
-0.001946 -0.000575 0.119509 -0.053824 0.574611 0.490995 -0.062500 1 0 0 0 0 0 3 45038
-0.001946 -0.000575 0.119509 -0.053836 0.574614 0.491001 -0.062500 1 0 0 0 0 0 3 46019
-0.001946 -0.000575 0.119509 -0.053825 0.574612 0.490995 -0.062500 1 0 0 0 0 0 3 47125
-0.001946 -0.000575 0.119509 -0.053812 0.574609 0.491009 -0.062500 1 0 0 0 0 0 3 48235
-0.001946 -0.000575 0.119509 -0.053834 0.574614 0.491003 -0.062500 1 0 0 0 0 0 3 49144
-0.001946 -0.000575 0.119509 -0.053825 0.574612 0.490996 -0.062500 1 0 0 0 0 0 3 50243
-0.001946 -0.000575 0.119509 -0.053824 0.574612 0.490995 -0.062500 1 0 0 0 0 0 3 51050
-0.001946 -0.000575 0.119509 -0.053832 0.574603 0.491008 -0.062500 1 0 0 0 0 0 3 52238
-0.001946 -0.000575 0.119509 -0.053825 0.574610 0.490997 -0.062500 1 0 0 0 0 0 3 53039
-0.001946 -0.000575 0.119509 -0.053824 0.574611 0.490995 -0.062500 1 0 0 0 0 0 3 54022
-0.001946 -0.000575 0.119509 -0.053836 0.574614 0.491001 -0.062500 1 0 0 0 0 0 3 55081
-0.001946 -0.000575 0.119509 -0.053825 0.574612 0.490996 -0.062500 1 0 0 0 0 0 3 56116
-0.001946 -0.000575 0.119509 -0.053821 0.574600 0.491001 -0.062500 1 0 0 0 0 0 3 57029
-0.001946 -0.000575 0.119509 -0.053835 0.574613 0.491002 -0.062500 1 0 0 0 0 0 3 58157
-0.001946 -0.000575 0.119509 -0.053817 0.574620 0.491003 -0.062500 1 0 0 0 0 0 3 59000
-0.001946 -0.000575 0.119509 -0.053823 0.574613 0.490996 -0.062500 1 0 0 0 0 0 3 60101
-0.001946 -0.000575 0.119509 -0.053835 0.574615 0.491001 -0.062500 1 0 0 0 0 0 3 61083
-0.001946 -0.000575 0.119509 -0.053822 0.574600 0.491002 -0.062500 1 0 0 0 0 0 3 62017
-0.001946 -0.000575 0.119509 -0.053823 0.574610 0.490996 -0.062500 1 0 0 0 0 0 3 63008
-0.001946 -0.000575 0.119509 -0.053836 0.574614 0.491001 -0.062500 1 0 0 0 0 0 3 64019
-0.001946 -0.000575 0.119509 -0.053825 0.574612 0.490996 -0.062500 1 0 0 0 0 0 3 65012
-0.001946 -0.000575 0.119509 -0.053820 0.574600 0.491002 -0.062500 1 0 0 0 0 0 3 66011
-0.001946 -0.000575 0.119509 -0.053835 0.574613 0.491002 -0.062500 1 0 0 0 0 0 3 67014
-0.001946 -0.000575 0.119509 -0.053825 0.574611 0.490996 -0.062500 1 0 0 0 0 0 3 68005
-0.001946 -0.000575 0.119509 -0.053816 0.574620 0.491002 -0.062500 1 0 0 0 0 0 3 68949
-0.001946 -0.000575 0.119509 -0.053835 0.574616 0.491002 -0.062500 1 0 0 0 0 0 3 69995
-0.001946 -0.000575 0.119509 -0.053821 0.574601 0.491003 -0.062500 1 0 0 0 0 0 3 71103
-0.001946 -0.000575 0.119509 -0.053823 0.574610 0.490996 -0.062500 1 0 0 0 0 0 3 72033
-0.001946 -0.000575 0.119509 -0.053836 0.574614 0.491001 -0.062500 1 0 0 0 0 0 3 73127
-0.001946 -0.000575 0.119509 -0.053825 0.574612 0.490996 -0.062500 1 0 0 0 0 0 3 74023
-0.001946 -0.000575 0.119509 -0.053820 0.574600 0.491002 -0.062500 1 0 0 0 0 0 3 75034
-0.001946 -0.000575 0.119509 -0.053835 0.574613 0.491002 -0.062500 1 0 0 0 0 0 3 76034
-0.001946 -0.000575 0.119509 -0.053825 0.574611 0.490996 -0.062500 1 0 0 0 0 0 3 77037
-0.001946 -0.000575 0.119509 -0.053816 0.574620 0.491002 -0.062500 1 0 0 0 0 0 3 78034
-0.001946 -0.000575 0.119509 -0.053835 0.574616 0.491002 -0.062500 1 0 0 0 0 0 3 79317
-0.001946 -0.000575 0.119509 -0.053821 0.574601 0.491003 -0.062500 1 0 0 0 0 0 3 80318
-0.001946 -0.000575 0.119509 -0.053823 0.574610 0.490996 -0.062500 1 0 0 0 0 0 3 81104
-0.001946 -0.000575 0.119509 -0.053835 0.574614 0.491002 -0.062500 1 0 0 0 0 0 3 82200
-0.001946 -0.000575 0.119509 -0.053825 0.574612 0.490996 -0.062500 1 0 0 0 0 0 3 83207
-0.001946 -0.000575 0.119509 -0.053824 0.574612 0.490995 -0.062500 1 0 0 0 0 0 3 84208
-0.001946 -0.000575 0.119509 -0.053832 0.574603 0.491008 -0.062500 1 0 0 0 0 0 3 85147
-0.001946 -0.000575 0.119509 -0.053825 0.574610 0.490996 -0.062500 1 0 0 0 0 0 3 86264
-0.001946 -0.000575 0.119509 -0.053824 0.574611 0.490995 -0.062500 1 0 0 0 0 0 3 87002
-0.001946 -0.000575 0.119509 -0.053828 0.574623 0.491008 -0.062500 1 0 0 0 0 0 3 88115
-0.001946 -0.000575 0.119509 -0.053821 0.574601 0.491003 -0.062500 1 0 0 0 0 0 3 89027
-0.001946 -0.000575 0.119509 -0.053823 0.574610 0.490996 -0.062500 1 0 0 0 0 0 3 90133
-0.001946 -0.000575 0.119509 -0.053835 0.574614 0.491002 -0.062500 1 0 0 0 0 0 3 91087
-0.001946 -0.000575 0.119509 -0.053825 0.574612 0.490996 -0.062500 1 0 0 0 0 0 3 92051
-0.001946 -0.000575 0.119509 -0.053824 0.574612 0.490995 -0.062500 1 0 0 0 0 0 3 93063
-0.001946 -0.000575 0.119509 -0.053832 0.574603 0.491008 -0.062500 1 0 0 0 0 0 3 94124
-0.001946 -0.000575 0.119509 -0.053825 0.574610 0.490996 -0.062500 1 0 0 0 0 0 3 95087
-0.001946 -0.000575 0.119509 -0.053824 0.574611 0.490995 -0.062500 1 0 0 0 0 0 3 95968
-0.001946 -0.000575 0.119509 -0.053828 0.574623 0.491008 -0.062500 1 0 0 0 0 0 3 96967
-0.001946 -0.000575 0.119509 -0.053824 0.574613 0.490996 -0.062500 1 0 0 0 0 0 3 98004
-0.001946 -0.000575 0.119509 -0.053820 0.574600 0.491002 -0.062500 1 0 0 0 0 0 3 99022
-0.001946 -0.000575 0.119509 -0.053835 0.574613 0.491002 -0.062500 1 0 0 0 0 0 3 100017
-0.001946 -0.000575 0.119509 -0.053825 0.574612 0.490996 -0.062500 1 0 0 0 0 0 3 100991
-0.001946 -0.000575 0.119509 -0.053824 0.574612 0.490995 -0.062500 1 0 0 0 0 0 3 102002
-0.001946 -0.000575 0.119509 -0.053832 0.574603 0.491008 -0.062500 1 0 0 0 0 0 3 103027
-0.001946 -0.000575 0.119509 -0.053825 0.574610 0.490996 -0.062500 1 0 0 0 0 0 3 104011
-0.001946 -0.000575 0.119509 -0.053824 0.574611 0.490995 -0.062500 1 0 0 0 0 0 3 105974
-0.001946 -0.000575 0.119509 -0.053836 0.574614 0.491001 -0.062500 1 0 0 0 0 0 3 107126
-0.001946 -0.000575 0.119509 -0.053814 0.574609 0.491009 -0.062500 1 0 0 0 0 0 3 108029
-0.001946 -0.000575 0.119509 -0.053822 0.574611 0.490997 -0.062500 1 0 0 0 0 0 3 109024
-0.001946 -0.000575 0.119509 -0.053835 0.574614 0.491002 -0.062500 1 0 0 0 0 0 3 110014
-0.001946 -0.000575 0.119509 -0.053825 0.574612 0.490996 -0.062500 1 0 0 0 0 0 3 111014
-0.001946 -0.000575 0.119509 -0.053824 0.574612 0.490995 -0.062500 1 0 0 0 0 0 3 112021
-0.001946 -0.000575 0.119509 -0.053832 0.574603 0.491008 -0.062500 1 0 0 0 0 0 3 113076
-0.001946 -0.000575 0.119509 -0.053825 0.574610 0.490996 -0.062500 1 0 0 0 0 0 3 114243
-0.001946 -0.000575 0.119509 -0.053824 0.574611 0.490995 -0.062500 1 0 0 0 0 0 3 115084
-0.001946 -0.000575 0.119509 -0.053836 0.574614 0.491001 -0.062500 1 0 0 0 0 0 3 116291
-0.001946 -0.000575 0.119509 -0.053825 0.574612 0.490995 -0.062500 1 0 0 0 0 0 3 117293
-0.001946 -0.000575 0.119509 -0.053812 0.574609 0.491008 -0.062500 1 0 0 0 0 0 3 118111
-0.001946 -0.000575 0.119509 -0.053834 0.574614 0.491003 -0.062500 1 0 0 0 0 0 3 119269
-0.001946 -0.000575 0.119509 -0.053825 0.574612 0.490996 -0.062500 1 0 0 0 0 0 3 120049
-0.001946 -0.000575 0.119509 -0.053824 0.574612 0.490995 -0.062500 1 0 0 0 0 0 3 121085
-0.001946 -0.000575 0.119509 -0.053832 0.574603 0.491008 -0.062500 1 0 0 0 0 0 3 122050
-0.001946 -0.000575 0.119509 -0.053825 0.574610 0.490997 -0.062500 1 0 0 0 0 0 3 122974
-0.001946 -0.000575 0.119509 -0.053824 0.574611 0.490995 -0.062500 1 0 0 0 0 0 3 124014
-0.001946 -0.000575 0.119509 -0.053836 0.574614 0.491001 -0.062500 1 0 0 0 0 0 3 125168
-0.001946 -0.000575 0.119509 -0.053825 0.574612 0.490995 -0.062500 1 0 0 0 0 0 3 126005
-0.001946 -0.000575 0.119509 -0.053821 0.574600 0.491001 -0.062500 1 0 0 0 0 0 3 127112
-0.001946 -0.000575 0.119509 -0.053827 0.574621 0.491009 -0.062500 1 0 0 0 0 0 3 128044
-0.001946 -0.000575 0.119509 -0.053824 0.574613 0.490997 -0.062500 1 0 0 0 0 0 3 128986
-0.001946 -0.000575 0.119509 -0.053823 0.574612 0.490995 -0.062500 1 0 0 0 0 0 3 130002
-0.001946 -0.000575 0.119509 -0.053832 0.574603 0.491008 -0.062500 1 0 0 0 0 0 3 130994
-0.001946 -0.000575 0.119509 -0.053824 0.574610 0.490997 -0.062500 1 0 0 0 0 0 3 131997
-0.001946 -0.000575 0.119509 -0.053824 0.574611 0.490995 -0.062500 1 0 0 0 0 0 3 132995
-0.001946 -0.000575 0.119509 -0.053836 0.574614 0.491001 -0.062500 1 0 0 0 0 0 3 134005
-0.001946 -0.000575 0.119509 -0.053825 0.574612 0.490995 -0.062500 1 0 0 0 0 0 3 134978
-0.001946 -0.000575 0.119509 -0.053820 0.574600 0.491001 -0.062500 1 0 0 0 0 0 3 135994
-0.001946 -0.000575 0.119509 -0.053835 0.574613 0.491002 -0.062500 1 0 0 0 0 0 3 136993
-0.001946 -0.000575 0.119509 -0.053817 0.574620 0.491003 -0.062500 1 0 0 0 0 0 3 138838
-0.001946 -0.000575 0.119509 -0.053823 0.574613 0.490996 -0.062500 1 0 0 0 0 0 3 139034
-0.001946 -0.000575 0.119509 -0.053832 0.574603 0.491008 -0.062500 1 0 0 0 0 0 3 140136
-0.001946 -0.000575 0.119509 -0.053824 0.574610 0.490997 -0.062500 1 0 0 0 0 0 3 141014
-0.001946 -0.000575 0.119509 -0.053823 0.574611 0.490995 -0.062500 1 0 0 0 0 0 3 142015
-0.001946 -0.000575 0.119509 -0.053836 0.574614 0.491001 -0.062500 1 0 0 0 0 0 3 143006
-0.001946 -0.000575 0.119509 -0.053825 0.574612 0.490996 -0.062500 1 0 0 0 0 0 3 144001
-0.001946 -0.000575 0.119509 -0.053820 0.574600 0.491001 -0.062500 1 0 0 0 0 0 3 145000
-0.001946 -0.000575 0.119509 -0.053835 0.574613 0.491002 -0.062500 1 0 0 0 0 0 3 145992
-0.001946 -0.000575 0.119509 -0.053825 0.574611 0.490996 -0.062500 1 0 0 0 0 0 3 147289
-0.001946 -0.000575 0.119509 -0.053828 0.574623 0.491008 -0.062500 1 0 0 0 0 0 3 148061
-0.001946 -0.000575 0.119509 -0.053824 0.574613 0.490997 -0.062500 1 0 0 0 0 0 3 149293
-0.001946 -0.000575 0.119509 -0.053820 0.574600 0.491002 -0.062500 1 0 0 0 0 0 3 150096
-0.001946 -0.000575 0.119509 -0.053823 0.574610 0.490996 -0.062500 1 0 0 0 0 0 3 151208
-0.001946 -0.000575 0.119509 -0.053835 0.574614 0.491001 -0.062500 1 0 0 0 0 0 3 152121
-0.001946 -0.000575 0.119509 -0.053825 0.574612 0.490996 -0.062500 1 0 0 0 0 0 3 153029
-0.001946 -0.000575 0.119509 -0.053820 0.574600 0.491002 -0.062500 1 0 0 0 0 0 3 154012
-0.001946 -0.000575 0.119509 -0.053835 0.574613 0.491002 -0.062500 1 0 0 0 0 0 3 155008
-0.001946 -0.000575 0.119509 -0.053825 0.574611 0.490996 -0.062500 1 0 0 0 0 0 3 156029
-0.001946 -0.000575 0.119509 -0.053828 0.574623 0.491008 -0.062500 1 0 0 0 0 0 3 157091
-0.001946 -0.000575 0.119509 -0.053824 0.574613 0.490997 -0.062500 1 0 0 0 0 0 3 158195
-0.001946 -0.000575 0.119509 -0.053820 0.574600 0.491002 -0.062500 1 0 0 0 0 0 3 159050
-0.001946 -0.000575 0.119509 -0.053823 0.574610 0.490996 -0.062500 1 0 0 0 0 0 3 159964
-0.001946 -0.000575 0.119509 -0.053835 0.574614 0.491001 -0.062500 1 0 0 0 0 0 3 161099
-0.001946 -0.000575 0.119509 -0.053825 0.574612 0.490996 -0.062500 1 0 0 0 0 0 3 162065
-0.001946 -0.000575 0.119509 -0.053820 0.574600 0.491002 -0.062500 1 0 0 0 0 0 3 162944
-0.001946 -0.000575 0.119509 -0.053835 0.574613 0.491002 -0.062500 1 0 0 0 0 0 3 163996
-0.001946 -0.000575 0.119509 -0.053825 0.574611 0.490996 -0.062500 1 0 0 0 0 0 3 164997
-0.001946 -0.000575 0.119509 -0.053824 0.574611 0.490995 -0.062500 1 0 0 0 0 0 3 165994
-0.001946 -0.000575 0.119509 -0.053828 0.574623 0.491008 -0.062500 1 0 0 0 0 0 3 166995
-0.001946 -0.000575 0.119509 -0.053821 0.574601 0.491003 -0.062500 1 0 0 0 0 0 3 167996
-0.001946 -0.000575 0.119509 -0.053823 0.574610 0.490996 -0.062500 1 0 0 0 0 0 3 168996
-0.001946 -0.000575 0.119509 -0.053835 0.574614 0.491002 -0.062500 1 0 0 0 0 0 3 169994
-0.001946 -0.000575 0.119509 -0.053825 0.574612 0.490996 -0.062500 1 0 0 0 0 0 3 170994
-0.001946 -0.000575 0.119509 -0.053824 0.574612 0.490995 -0.062500 1 0 0 0 0 0 3 172101
-0.001946 -0.000575 0.119509 -0.053832 0.574603 0.491008 -0.062500 1 0 0 0 0 0 3 173000
-0.001946 -0.000575 0.119509 -0.053825 0.574610 0.490996 -0.062500 1 0 0 0 0 0 3 174089
-0.001946 -0.000575 0.119509 -0.053824 0.574611 0.490995 -0.062500 1 0 0 0 0 0 3 174992
-0.001946 -0.000575 0.119509 -0.053836 0.574614 0.491001 -0.062500 1 0 0 0 0 0 3 176005
-0.001946 -0.000575 0.119509 -0.053814 0.574609 0.491009 -0.062500 1 0 0 0 0 0 3 176979
-0.001946 -0.000575 0.119509 -0.053822 0.574611 0.490997 -0.062500 1 0 0 0 0 0 3 177974
-0.001946 -0.000575 0.119509 -0.053835 0.574614 0.491002 -0.062500 1 0 0 0 0 0 3 178976
-0.001946 -0.000575 0.119509 -0.053825 0.574612 0.490996 -0.062500 1 0 0 0 0 0 3 180050
-0.001946 -0.000575 0.119509 -0.053824 0.574612 0.490995 -0.062500 1 0 0 0 0 0 3 181264
-0.001946 -0.000575 0.119509 -0.053832 0.574603 0.491008 -0.062500 1 0 0 0 0 0 3 182366
-0.001946 -0.000575 0.119509 -0.053825 0.574610 0.490996 -0.062500 1 0 0 0 0 0 3 183055
-0.001946 -0.000575 0.119509 -0.053824 0.574611 0.490995 -0.062500 1 0 0 0 0 0 3 184022
-0.001946 -0.000575 0.119509 -0.053836 0.574614 0.491001 -0.062500 1 0 0 0 0 0 3 185210
-0.001946 -0.000575 0.119509 -0.053822 0.574600 0.491002 -0.062500 1 0 0 0 0 0 3 186079
-0.001946 -0.000575 0.119509 -0.053827 0.574621 0.491009 -0.062500 1 0 0 0 0 0 3 186984
-0.001946 -0.000575 0.119509 -0.053824 0.574613 0.490997 -0.062500 1 0 0 0 0 0 3 187997
-0.001946 -0.000575 0.119509 -0.053824 0.574612 0.490995 -0.062500 1 0 0 0 0 0 3 189019
-0.001946 -0.000575 0.119509 -0.053823 0.574612 0.490995 -0.062500 1 0 0 0 0 0 3 189937
-0.001946 -0.000575 0.119509 -0.053832 0.574603 0.491008 -0.062500 1 0 0 0 0 0 3 191143
-0.001946 -0.000575 0.119509 -0.053825 0.574610 0.490996 -0.062500 1 0 0 0 0 0 3 192131
-0.001946 -0.000575 0.119509 -0.053824 0.574611 0.490995 -0.062500 1 0 0 0 0 0 3 193037
-0.001946 -0.000575 0.119509 -0.053836 0.574614 0.491001 -0.062500 1 0 0 0 0 0 3 194102
-0.001946 -0.000575 0.119509 -0.053822 0.574600 0.491002 -0.062500 1 0 0 0 0 0 3 195079
-0.001946 -0.000575 0.119509 -0.053836 0.574613 0.491002 -0.062500 1 0 0 0 0 0 3 196001
-0.001946 -0.000575 0.119509 -0.053817 0.574620 0.491003 -0.062500 1 0 0 0 0 0 3 196984
-0.001946 -0.000575 0.119509 -0.053823 0.574613 0.490996 -0.062500 1 0 0 0 0 0 3 197977
-0.001946 -0.000575 0.119509 -0.053823 0.574612 0.490995 -0.062500 1 0 0 0 0 0 3 198998
-0.001946 -0.000575 0.119509 -0.053832 0.574603 0.491008 -0.062500 1 0 0 0 0 0 3 199993
-0.001946 -0.000575 0.119509 -0.053824 0.574610 0.490996 -0.062500 1 0 0 0 0 0 3 200976
-0.001946 -0.000575 0.119509 -0.053824 0.574611 0.490995 -0.062500 1 0 0 0 0 0 3 201991
-0.001946 -0.000575 0.119509 -0.053836 0.574614 0.491001 -0.062500 1 0 0 0 0 0 3 202989
-0.001946 -0.000575 0.119509 -0.053825 0.574612 0.490995 -0.062500 1 0 0 0 0 0 3 203994
-0.001946 -0.000575 0.119509 -0.053833 0.574603 0.491008 -0.062500 1 0 0 0 0 0 3 205102
-0.001946 -0.000575 0.119509 -0.053825 0.574610 0.490996 -0.062500 1 0 0 0 0 0 3 206132
-0.001946 -0.000575 0.119509 -0.053816 0.574620 0.491002 -0.062500 1 0 0 0 0 0 3 207146
-0.001946 -0.000575 0.119509 -0.053823 0.574613 0.490996 -0.062500 1 0 0 0 0 0 3 207961
-0.001946 -0.000575 0.119509 -0.053832 0.574603 0.491008 -0.062500 1 0 0 0 0 0 3 209009
-0.001946 -0.000575 0.119509 -0.053824 0.574610 0.490997 -0.062500 1 0 0 0 0 0 3 209999
-0.001946 -0.000575 0.119509 -0.053823 0.574611 0.490995 -0.062500 1 0 0 0 0 0 3 211004
-0.001946 -0.000575 0.119509 -0.053836 0.574614 0.491001 -0.062500 1 0 0 0 0 0 3 212001
-0.001946 -0.000575 0.119509 -0.053825 0.574612 0.490995 -0.062500 1 0 0 0 0 0 3 212969
-0.001946 -0.000575 0.119509 -0.053833 0.574603 0.491008 -0.062500 1 0 0 0 0 0 3 214238
-0.001946 -0.000575 0.119509 -0.053825 0.574610 0.490996 -0.062500 1 0 0 0 0 0 3 215309
-0.001946 -0.000575 0.119509 -0.053816 0.574620 0.491002 -0.062500 1 0 0 0 0 0 3 216018
-0.001946 -0.000575 0.119509 -0.053822 0.574613 0.490996 -0.062500 1 0 0 0 0 0 3 217189
-0.001946 -0.000575 0.119509 -0.053832 0.574603 0.491008 -0.062500 1 0 0 0 0 0 3 218222
-0.001946 -0.000575 0.119509 -0.053824 0.574610 0.490997 -0.062500 1 0 0 0 0 0 3 219256
-0.001946 -0.000575 0.119509 -0.053823 0.574611 0.490995 -0.062500 1 0 0 0 0 0 3 220017
-0.001946 -0.000575 0.119509 -0.053835 0.574614 0.491001 -0.062500 1 0 0 0 0 0 3 221027
-0.001946 -0.000575 0.119509 -0.053825 0.574612 0.490995 -0.062500 1 0 0 0 0 0 3 222037
-0.001946 -0.000575 0.119509 -0.053833 0.574603 0.491008 -0.062500 1 0 0 0 0 0 3 222979
-0.001946 -0.000575 0.119509 -0.053825 0.574610 0.490996 -0.062500 1 0 0 0 0 0 3 224185
-0.001946 -0.000575 0.119509 -0.053824 0.574611 0.490995 -0.062500 1 0 0 0 0 0 3 225210
-0.001946 -0.000575 0.119509 -0.053828 0.574623 0.491008 -0.062500 1 0 0 0 0 0 3 225995
-0.001946 -0.000575 0.119509 -0.053824 0.574613 0.490996 -0.062500 1 0 0 0 0 0 3 227067
-0.001946 -0.000575 0.119509 -0.053820 0.574600 0.491002 -0.062500 1 0 0 0 0 0 3 228030
-0.001946 -0.000575 0.119509 -0.053823 0.574610 0.490996 -0.062500 1 0 0 0 0 0 3 228966
-0.001946 -0.000575 0.119509 -0.053835 0.574614 0.491001 -0.062500 1 0 0 0 0 0 3 229973
-0.001946 -0.000575 0.119509 -0.053825 0.574612 0.490996 -0.062500 1 0 0 0 0 0 3 230968
-0.001946 -0.000575 0.119509 -0.053833 0.574603 0.491008 -0.062500 1 0 0 0 0 0 3 231970
-0.001946 -0.000575 0.119509 -0.053825 0.574610 0.490996 -0.062500 1 0 0 0 0 0 3 232970
-0.001946 -0.000575 0.119509 -0.053824 0.574611 0.490995 -0.062500 1 0 0 0 0 0 3 233973
-0.001946 -0.000575 0.119509 -0.053836 0.574614 0.491001 -0.062500 1 0 0 0 0 0 3 234970
-0.001946 -0.000575 0.119509 -0.053817 0.574621 0.491002 -0.062500 1 0 0 0 0 0 3 235996
-0.001946 -0.000575 0.119509 -0.053819 0.574601 0.491003 -0.062500 1 0 0 0 0 0 3 236988
-0.001946 -0.000575 0.119509 -0.053823 0.574610 0.490996 -0.062500 1 0 0 0 0 0 3 238079
-0.001946 -0.000575 0.119509 -0.053835 0.574614 0.491001 -0.062500 1 0 0 0 0 0 3 238986
-0.001946 -0.000575 0.119509 -0.053825 0.574612 0.490996 -0.062500 1 0 0 0 0 0 3 240060
-0.001946 -0.000575 0.119509 -0.053832 0.574603 0.491008 -0.062500 1 0 0 0 0 0 3 240987
-0.001946 -0.000575 0.119509 -0.053825 0.574610 0.490997 -0.062500 1 0 0 0 0 0 3 241981
-0.001946 -0.000575 0.119509 -0.053824 0.574611 0.490995 -0.062500 1 0 0 0 0 0 3 242977
-0.001946 -0.000575 0.119509 -0.053836 0.574614 0.491001 -0.062500 1 0 0 0 0 0 3 243975
-0.001946 -0.000575 0.119509 -0.053825 0.574612 0.490995 -0.062500 1 0 0 0 0 0 3 244980
-0.001946 -0.000575 0.119509 -0.053812 0.574609 0.491009 -0.062500 1 0 0 0 0 0 3 246024
-0.001946 -0.000575 0.119509 -0.053822 0.574611 0.490996 -0.062500 1 0 0 0 0 0 3 247132
-0.001946 -0.000575 0.119509 -0.053835 0.574614 0.491002 -0.062500 1 0 0 0 0 0 3 248181
-0.001946 -0.000575 0.119509 -0.053825 0.574612 0.490996 -0.062500 1 0 0 0 0 0 3 249179
-0.001946 -0.000575 0.119509 -0.053832 0.574603 0.491008 -0.062500 1 0 0 0 0 0 3 250176
-0.001946 -0.000575 0.119509 -0.053825 0.574610 0.490997 -0.062500 1 0 0 0 0 0 3 251075
-0.001946 -0.000575 0.119509 -0.053824 0.574611 0.490995 -0.062500 1 0 0 0 0 0 3 252170
-0.001946 -0.000575 0.119509 -0.053836 0.574614 0.491001 -0.062500 1 0 0 0 0 0 3 253001
-0.001946 -0.000575 0.119509 -0.053825 0.574612 0.490995 -0.062500 1 0 0 0 0 0 3 253983
-0.001946 -0.000575 0.119509 -0.053812 0.574609 0.491009 -0.062500 1 0 0 0 0 0 3 254973
-0.001946 -0.000575 0.119509 -0.053822 0.574611 0.490997 -0.062500 1 0 0 0 0 0 3 255986
-0.001946 -0.000575 0.119509 -0.053835 0.574614 0.491002 -0.062500 1 0 0 0 0 0 3 257007
-0.001946 -0.000575 0.119509 -0.053825 0.574612 0.490996 -0.062500 1 0 0 0 0 0 3 258081
-0.001946 -0.000575 0.119509 -0.053836 0.574615 0.491001 -0.062500 1 0 0 0 0 0 3 259126
-0.001946 -0.000575 0.119509 -0.053822 0.574600 0.491002 -0.062500 1 0 0 0 0 0 3 259966
-0.001946 -0.000575 0.119509 -0.053823 0.574610 0.490996 -0.062500 1 0 0 0 0 0 3 261068
-0.001946 -0.000575 0.119509 -0.053836 0.574614 0.491001 -0.062500 1 0 0 0 0 0 3 262026
-0.001946 -0.000575 0.119509 -0.053825 0.574612 0.490996 -0.062500 1 0 0 0 0 0 3 263006
-0.001946 -0.000575 0.119509 -0.053821 0.574600 0.491001 -0.062500 1 0 0 0 0 0 3 264000
-0.001946 -0.000575 0.119509 -0.053827 0.574621 0.491009 -0.062500 1 0 0 0 0 0 3 264996
-0.001946 -0.000575 0.119509 -0.053824 0.574613 0.490997 -0.062500 1 0 0 0 0 0 3 265996
-0.001946 -0.000575 0.119509 -0.053824 0.574612 0.490995 -0.062500 1 0 0 0 0 0 3 266997
-0.001946 -0.000575 0.119509 -0.053836 0.574615 0.491001 -0.062500 1 0 0 0 0 0 3 268002
-0.001946 -0.000575 0.119509 -0.053822 0.574600 0.491002 -0.062500 1 0 0 0 0 0 3 268996
-0.001946 -0.000575 0.119509 -0.053823 0.574610 0.490996 -0.062500 1 0 0 0 0 0 3 269997
-0.001946 -0.000575 0.119509 -0.053836 0.574614 0.491001 -0.062500 1 0 0 0 0 0 3 270995
-0.001946 -0.000575 0.119509 -0.053825 0.574612 0.490996 -0.062500 1 0 0 0 0 0 3 272893
-0.001946 -0.000575 0.119509 -0.053821 0.574600 0.491002 -0.062500 1 0 0 0 0 0 3 274082
-0.001946 -0.000575 0.119509 -0.053835 0.574613 0.491002 -0.062500 1 0 0 0 0 0 3 274995
-0.001946 -0.000575 0.119509 -0.053817 0.574620 0.491003 -0.062500 1 0 0 0 0 0 3 276008
-0.001946 -0.000575 0.119509 -0.053823 0.574613 0.490996 -0.062500 1 0 0 0 0 0 3 277006
-0.001946 -0.000575 0.119509 -0.053835 0.574615 0.491001 -0.062500 1 0 0 0 0 0 3 278003
-0.001946 -0.000575 0.119509 -0.053822 0.574600 0.491002 -0.062500 1 0 0 0 0 0 3 279005
-0.001946 -0.000575 0.119509 -0.053823 0.574610 0.490996 -0.062500 1 0 0 0 0 0 3 280240
-0.001946 -0.000575 0.119509 -0.053836 0.574614 0.491001 -0.062500 1 0 0 0 0 0 3 281087
-0.001946 -0.000575 0.119509 -0.053825 0.574612 0.490996 -0.062500 1 0 0 0 0 0 3 282206
-0.001946 -0.000575 0.119509 -0.053821 0.574600 0.491002 -0.062500 1 0 0 0 0 0 3 283088
-0.001946 -0.000575 0.119509 -0.053835 0.574613 0.491002 -0.062500 1 0 0 0 0 0 3 284190
-0.001946 -0.000575 0.119509 -0.053825 0.574611 0.490996 -0.062500 1 0 0 0 0 0 3 285100
-0.001946 -0.000575 0.119509 -0.053816 0.574620 0.491002 -0.062500 1 0 0 0 0 0 3 286194
-0.001946 -0.000575 0.119509 -0.053835 0.574616 0.491002 -0.062500 1 0 0 0 0 0 3 287014
-0.001946 -0.000575 0.119509 -0.053821 0.574600 0.491003 -0.062500 1 0 0 0 0 0 3 287982
-0.001946 -0.000575 0.119509 -0.053823 0.574610 0.490996 -0.062500 1 0 0 0 0 0 3 288949
-0.001946 -0.000575 0.119509 -0.053836 0.574614 0.491002 -0.062500 1 0 0 0 0 0 3 289967
-0.001946 -0.000575 0.119509 -0.053825 0.574612 0.490996 -0.062500 1 0 0 0 0 0 3 290904
-0.001946 -0.000575 0.119509 -0.053824 0.574612 0.490995 -0.062500 1 0 0 0 0 0 3 292094
-0.001946 -0.000575 0.119509 -0.053832 0.574603 0.491008 -0.062500 1 0 0 0 0 0 3 293164
-0.001946 -0.000575 0.119509 -0.053825 0.574610 0.490996 -0.062500 1 0 0 0 0 0 3 293999
-0.001946 -0.000575 0.119509 -0.053824 0.574611 0.490995 -0.062500 1 0 0 0 0 0 3 295075
-0.001946 -0.000575 0.119509 -0.053828 0.574623 0.491008 -0.062500 1 0 0 0 0 0 3 296014
-0.001946 -0.000575 0.119509 -0.053824 0.574613 0.490996 -0.062500 1 0 0 0 0 0 3 296957
-0.001946 -0.000575 0.119509 -0.053820 0.574600 0.491002 -0.062500 1 0 0 0 0 0 3 297969
-0.001946 -0.000575 0.119509 -0.053835 0.574613 0.491002 -0.062500 1 0 0 0 0 0 3 298947
-0.001946 -0.000575 0.119509 -0.053825 0.574612 0.490996 -0.062500 1 0 0 0 0 0 3 299962
-0.001946 -0.000575 0.119509 -0.053824 0.574612 0.490995 -0.062500 1 0 0 0 0 0 3 300968
-0.001946 -0.000575 0.119509 -0.053832 0.574603 0.491008 -0.062500 1 0 0 0 0 0 3 301967
-0.001946 -0.000575 0.119509 -0.053825 0.574610 0.490996 -0.062500 1 0 0 0 0 0 3 302949
-0.001946 -0.000575 0.119509 -0.053824 0.574611 0.490995 -0.062500 1 0 0 0 0 0 3 303948
-0.001946 -0.000575 0.119509 -0.053828 0.574623 0.491008 -0.062500 1 0 0 0 0 0 3 304943
-0.001946 -0.000575 0.119509 -0.053824 0.574613 0.490996 -0.062500 1 0 0 0 0 0 3 306666
-0.001946 -0.000575 0.119509 -0.053820 0.574600 0.491002 -0.062500 1 0 0 0 0 0 3 307061
-0.001946 -0.000575 0.119509 -0.053835 0.574613 0.491002 -0.062500 1 0 0 0 0 0 3 308101
-0.001946 -0.000575 0.119509 -0.053825 0.574612 0.490996 -0.062500 1 0 0 0 0 0 3 308975
-0.001946 -0.000575 0.119509 -0.053824 0.574612 0.490995 -0.062500 1 0 0 0 0 0 3 309962
-0.001946 -0.000575 0.119509 -0.053832 0.574603 0.491008 -0.062500 1 0 0 0 0 0 3 310958
-0.001946 -0.000575 0.119509 -0.053825 0.574610 0.490996 -0.062500 1 0 0 0 0 0 3 311951
-0.001946 -0.000575 0.119509 -0.053824 0.574611 0.490995 -0.062500 1 0 0 0 0 0 3 312923
-0.001946 -0.000575 0.119509 -0.053836 0.574614 0.491001 -0.062500 1 0 0 0 0 0 3 313910
-0.001946 -0.000575 0.119509 -0.053814 0.574609 0.491009 -0.062500 1 0 0 0 0 0 3 315137
-0.001946 -0.000575 0.119509 -0.053822 0.574611 0.490997 -0.062500 1 0 0 0 0 0 3 316279
-0.001946 -0.000575 0.119509 -0.053835 0.574614 0.491002 -0.062500 1 0 0 0 0 0 3 316997
-0.001946 -0.000575 0.119509 -0.053825 0.574612 0.490996 -0.062500 1 0 0 0 0 0 3 318243
-0.001946 -0.000575 0.119509 -0.053824 0.574612 0.490995 -0.062500 1 0 0 0 0 0 3 319077
-0.001946 -0.000575 0.119509 -0.053832 0.574603 0.491008 -0.062500 1 0 0 0 0 0 3 320131
-0.001946 -0.000575 0.119509 -0.053825 0.574610 0.490996 -0.062500 1 0 0 0 0 0 3 321008
-0.001946 -0.000575 0.119509 -0.053824 0.574611 0.490995 -0.062500 1 0 0 0 0 0 3 322025
-0.001946 -0.000575 0.119509 -0.053836 0.574614 0.491001 -0.062500 1 0 0 0 0 0 3 322976
-0.001946 -0.000575 0.119509 -0.053825 0.574612 0.490995 -0.062500 1 0 0 0 0 0 3 323977
-0.001946 -0.000575 0.119509 -0.053812 0.574609 0.491008 -0.062500 1 0 0 0 0 0 3 324995
-0.001946 -0.000575 0.119509 -0.053834 0.574614 0.491003 -0.062500 1 0 0 0 0 0 3 326056
-0.001946 -0.000575 0.119509 -0.053825 0.574612 0.490996 -0.062500 1 0 0 0 0 0 3 326919
-0.001946 -0.000575 0.119509 -0.053824 0.574612 0.490995 -0.062500 1 0 0 0 0 0 3 327986
-0.001946 -0.000575 0.119509 -0.053832 0.574603 0.491008 -0.062500 1 0 0 0 0 0 3 329076
-0.001946 -0.000575 0.119509 -0.053825 0.574610 0.490997 -0.062500 1 0 0 0 0 0 3 329973
-0.001946 -0.000575 0.119509 -0.053824 0.574611 0.490995 -0.062500 1 0 0 0 0 0 3 330976
-0.001946 -0.000575 0.119509 -0.053836 0.574614 0.491001 -0.062500 1 0 0 0 0 0 3 331967
-0.001946 -0.000575 0.119509 -0.053825 0.574612 0.490995 -0.062500 1 0 0 0 0 0 3 332970
-0.001946 -0.000575 0.119509 -0.053812 0.574609 0.491009 -0.062500 1 0 0 0 0 0 3 333975
-0.001946 -0.000575 0.119509 -0.053834 0.574614 0.491003 -0.062500 1 0 0 0 0 0 3 334975
-0.001946 -0.000575 0.119509 -0.053825 0.574612 0.490996 -0.062500 1 0 0 0 0 0 3 335968
-0.001946 -0.000575 0.119509 -0.053824 0.574612 0.490995 -0.062500 1 0 0 0 0 0 3 336973
-0.001946 -0.000575 0.119509 -0.053832 0.574603 0.491008 -0.062500 1 0 0 0 0 0 3 337977
-0.001946 -0.000575 0.119509 -0.053825 0.574610 0.490997 -0.062500 1 0 0 0 0 0 3 339037
-0.001946 -0.000575 0.119509 -0.053824 0.574611 0.490995 -0.062500 1 0 0 0 0 0 3 340176
-0.001946 -0.000575 0.119509 -0.053836 0.574614 0.491001 -0.062500 1 0 0 0 0 0 3 341069
-0.001946 -0.000575 0.119509 -0.053825 0.574612 0.490995 -0.062500 1 0 0 0 0 0 3 341969
-0.001946 -0.000575 0.119509 -0.053821 0.574600 0.491001 -0.062500 1 0 0 0 0 0 3 342931
-0.001946 -0.000575 0.119509 -0.053835 0.574613 0.491002 -0.062500 1 0 0 0 0 0 3 343975
-0.001946 -0.000575 0.119509 -0.053817 0.574620 0.491003 -0.062500 1 0 0 0 0 0 3 344977
-0.001946 -0.000575 0.119509 -0.053823 0.574613 0.490996 -0.062500 1 0 0 0 0 0 3 345979
-0.001946 -0.000575 0.119509 -0.053835 0.574615 0.491001 -0.062500 1 0 0 0 0 0 3 346998
-0.001946 -0.000575 0.119509 -0.053822 0.574600 0.491002 -0.062500 1 0 0 0 0 0 3 348258
-0.001946 -0.000575 0.119509 -0.053823 0.574610 0.490996 -0.062500 1 0 0 0 0 0 3 349264
-0.001946 -0.000575 0.119509 -0.053836 0.574614 0.491001 -0.062500 1 0 0 0 0 0 3 350035
-0.001946 -0.000575 0.119509 -0.053825 0.574612 0.490996 -0.062500 1 0 0 0 0 0 3 351142
-0.001946 -0.000575 0.119509 -0.053820 0.574600 0.491002 -0.062500 1 0 0 0 0 0 3 352158
-0.001946 -0.000575 0.119509 -0.053835 0.574613 0.491002 -0.062500 1 0 0 0 0 0 3 353059
-0.001946 -0.000575 0.119509 -0.053825 0.574611 0.490996 -0.062500 1 0 0 0 0 0 3 353950
-0.001946 -0.000575 0.119509 -0.053816 0.574620 0.491002 -0.062500 1 0 0 0 0 0 3 354995
-0.001946 -0.000575 0.119509 -0.053835 0.574616 0.491002 -0.062500 1 0 0 0 0 0 3 356022
-0.001946 -0.000575 0.119509 -0.053821 0.574601 0.491002 -0.062500 1 0 0 0 0 0 3 356932
-0.001946 -0.000575 0.119509 -0.053823 0.574610 0.490996 -0.062500 1 0 0 0 0 0 3 358074
-0.001946 -0.000575 0.119509 -0.053836 0.574614 0.491001 -0.062500 1 0 0 0 0 0 3 359325
-0.001946 -0.000575 0.119509 -0.053825 0.574612 0.490996 -0.062500 1 0 0 0 0 0 3 359986
-0.001946 -0.000575 0.119509 -0.053820 0.574600 0.491002 -0.062500 1 0 0 0 0 0 3 361046
-0.001946 -0.000575 0.119509 -0.053835 0.574613 0.491002 -0.062500 1 0 0 0 0 0 3 362035
-0.001946 -0.000575 0.119509 -0.053825 0.574611 0.490996 -0.062500 1 0 0 0 0 0 3 362974
-0.001946 -0.000575 0.119509 -0.053816 0.574620 0.491002 -0.062500 1 0 0 0 0 0 3 363974
-0.001946 -0.000575 0.119509 -0.053835 0.574616 0.491002 -0.062500 1 0 0 0 0 0 3 364972
-0.001946 -0.000575 0.119509 -0.053821 0.574601 0.491003 -0.062500 1 0 0 0 0 0 3 365968
-0.001946 -0.000575 0.119509 -0.053823 0.574610 0.490996 -0.062500 1 0 0 0 0 0 3 366969
-0.001946 -0.000575 0.119509 -0.053835 0.574614 0.491001 -0.062500 1 0 0 0 0 0 3 367977
-0.001946 -0.000575 0.119509 -0.053825 0.574612 0.490996 -0.062500 1 0 0 0 0 0 3 368969
-0.001946 -0.000575 0.119509 -0.053820 0.574600 0.491002 -0.062500 1 0 0 0 0 0 3 369972
-0.001946 -0.000575 0.119509 -0.053835 0.574613 0.491002 -0.062500 1 0 0 0 0 0 3 370980
-0.001946 -0.000575 0.119509 -0.053825 0.574611 0.490996 -0.062500 1 0 0 0 0 0 3 372486
-0.001946 -0.000575 0.119509 -0.053824 0.574611 0.490995 -0.062500 1 0 0 0 0 0 3 373029
-0.001946 -0.000575 0.119509 -0.053828 0.574623 0.491008 -0.062500 1 0 0 0 0 0 3 374030
-0.001946 -0.000575 0.119509 -0.053821 0.574601 0.491003 -0.062500 1 0 0 0 0 0 3 374982
-0.001946 -0.000575 0.119509 -0.053823 0.574610 0.490996 -0.062500 1 0 0 0 0 0 3 375984
-0.001946 -0.000575 0.119509 -0.053835 0.574614 0.491002 -0.062500 1 0 0 0 0 0 3 376974
-0.001946 -0.000575 0.119509 -0.053825 0.574612 0.490996 -0.062500 1 0 0 0 0 0 3 377978
-0.001946 -0.000575 0.119509 -0.053824 0.574612 0.490995 -0.062500 1 0 0 0 0 0 3 378980
-0.001946 -0.000575 0.119509 -0.053832 0.574603 0.491008 -0.062500 1 0 0 0 0 0 3 380005
-0.001946 -0.000575 0.119509 -0.053825 0.574610 0.490996 -0.062500 1 0 0 0 0 0 3 381264
-0.001946 -0.000575 0.119509 -0.053824 0.574611 0.490995 -0.062500 1 0 0 0 0 0 3 382045
-0.001946 -0.000575 0.119509 -0.053828 0.574623 0.491008 -0.062500 1 0 0 0 0 0 3 383157
-0.001946 -0.000575 0.119509 -0.053824 0.574613 0.490996 -0.062500 1 0 0 0 0 0 3 384066
-0.001946 -0.000575 0.119509 -0.053820 0.574600 0.491002 -0.062500 1 0 0 0 0 0 3 385134
-0.001946 -0.000575 0.119509 -0.053835 0.574613 0.491002 -0.062500 1 0 0 0 0 0 3 386023
-0.001946 -0.000575 0.119509 -0.053825 0.574612 0.490996 -0.062500 1 0 0 0 0 0 3 387200
-0.001946 -0.000575 0.119509 -0.053824 0.574612 0.490995 -0.062500 1 0 0 0 0 0 3 388025
-0.001946 -0.000575 0.119509 -0.053832 0.574603 0.491008 -0.062500 1 0 0 0 0 0 3 388986
-0.001946 -0.000575 0.119509 -0.053825 0.574610 0.490996 -0.062500 1 0 0 0 0 0 3 389942
-0.001946 -0.000575 0.119509 -0.053824 0.574611 0.490995 -0.062500 1 0 0 0 0 0 3 390977
-0.001946 -0.000575 0.119509 -0.053836 0.574614 0.491001 -0.062500 1 0 0 0 0 0 3 392168
-0.001946 -0.000575 0.119509 -0.053814 0.574609 0.491009 -0.062500 1 0 0 0 0 0 3 392897
-0.001946 -0.000575 0.119509 -0.053822 0.574611 0.490997 -0.062500 1 0 0 0 0 0 3 393972
-0.001946 -0.000575 0.119509 -0.053835 0.574614 0.491002 -0.062500 1 0 0 0 0 0 3 395067
-0.001946 -0.000575 0.119509 -0.053825 0.574612 0.490996 -0.062500 1 0 0 0 0 0 3 395971
-0.001946 -0.000575 0.119509 -0.053824 0.574612 0.490995 -0.062500 1 0 0 0 0 0 3 396912
-0.001946 -0.000575 0.119509 -0.053832 0.574603 0.491008 -0.062500 1 0 0 0 0 0 3 397948
-0.001946 -0.000575 0.119509 -0.053825 0.574610 0.490996 -0.062500 1 0 0 0 0 0 3 398948
-0.001946 -0.000575 0.119509 -0.053824 0.574611 0.490995 -0.062500 1 0 0 0 0 0 3 399946
-0.001946 -0.000575 0.119509 -0.053836 0.574614 0.491001 -0.062500 1 0 0 0 0 0 3 400944
-0.001946 -0.000575 0.119509 -0.053822 0.574600 0.491002 -0.062500 1 0 0 0 0 0 3 401947
-0.001946 -0.000575 0.119509 -0.053823 0.574610 0.490996 -0.062500 1 0 0 0 0 0 3 402951
-0.001946 -0.000575 0.119509 -0.053827 0.574622 0.491008 -0.062500 1 0 0 0 0 0 3 403901
-0.001946 -0.000575 0.119509 -0.053824 0.574613 0.490997 -0.062500 1 0 0 0 0 0 3 405036
-0.001946 -0.000575 0.119509 -0.053823 0.574612 0.490995 -0.062500 1 0 0 0 0 0 3 405974
-0.001946 -0.000575 0.119509 -0.053832 0.574603 0.491008 -0.062500 1 0 0 0 0 0 3 407030
-0.001946 -0.000575 0.119509 -0.053825 0.574610 0.490996 -0.062500 1 0 0 0 0 0 3 407980
-0.001946 -0.000575 0.119509 -0.053824 0.574611 0.490995 -0.062500 1 0 0 0 0 0 3 408955
-0.001946 -0.000575 0.119509 -0.053836 0.574614 0.491001 -0.062500 1 0 0 0 0 0 3 409951
-0.001946 -0.000575 0.119509 -0.053825 0.574612 0.490995 -0.062500 1 0 0 0 0 0 3 410956
-0.001946 -0.000575 0.119509 -0.053824 0.574611 0.491015 -0.062500 1 0 0 0 0 0 3 411950
-0.001946 -0.000575 0.119509 -0.053824 0.574612 0.490998 -0.062500 1 0 0 0 0 0 3 413208
-0.001946 -0.000575 0.119509 -0.053824 0.574612 0.490995 -0.062500 1 0 0 0 0 0 3 414019
-0.001946 -0.000575 0.119509 -0.053823 0.574612 0.490995 -0.062500 1 0 0 0 0 0 3 414947
-0.001946 -0.000575 0.119509 -0.053832 0.574603 0.491008 -0.062500 1 0 0 0 0 0 3 416068
-0.001946 -0.000575 0.119509 -0.053824 0.574610 0.490997 -0.062500 1 0 0 0 0 0 3 417141
-0.001946 -0.000575 0.119509 -0.053824 0.574611 0.490995 -0.062500 1 0 0 0 0 0 3 418097
-0.001946 -0.000575 0.119509 -0.053836 0.574614 0.491001 -0.062500 1 0 0 0 0 0 3 419097
-0.001946 -0.000575 0.119509 -0.053825 0.574612 0.490995 -0.062500 1 0 0 0 0 0 3 420120
-0.001946 -0.000575 0.119509 -0.053833 0.574603 0.491008 -0.062500 1 0 0 0 0 0 3 420989
-0.001946 -0.000575 0.119509 -0.053825 0.574610 0.490996 -0.062500 1 0 0 0 0 0 3 422001
-0.001946 -0.000575 0.119509 -0.053816 0.574620 0.491002 -0.062500 1 0 0 0 0 0 3 422926
-0.001946 -0.000575 0.119509 -0.053823 0.574613 0.490996 -0.062500 1 0 0 0 0 0 3 423950
-0.001946 -0.000575 0.119509 -0.053832 0.574603 0.491008 -0.062500 1 0 0 0 0 0 3 425059
-0.001946 -0.000575 0.119509 -0.053824 0.574610 0.490997 -0.062500 1 0 0 0 0 0 3 426144
-0.001946 -0.000575 0.119509 -0.053823 0.574611 0.490995 -0.062500 1 0 0 0 0 0 3 426971
-0.001946 -0.000575 0.119509 -0.053836 0.574614 0.491001 -0.062500 1 0 0 0 0 0 3 428039
-0.001946 -0.000575 0.119509 -0.053825 0.574612 0.490995 -0.062500 1 0 0 0 0 0 3 428983
-0.001946 -0.000575 0.119509 -0.053833 0.574603 0.491008 -0.062500 1 0 0 0 0 0 3 429930
-0.001946 -0.000575 0.119509 -0.053825 0.574610 0.490996 -0.062500 1 0 0 0 0 0 3 430931
-0.001946 -0.000575 0.119509 -0.053824 0.574611 0.490995 -0.062500 1 0 0 0 0 0 3 431941
-0.001946 -0.000575 0.119509 -0.053828 0.574623 0.491008 -0.062500 1 0 0 0 0 0 3 432949
-0.001946 -0.000575 0.119509 -0.053824 0.574613 0.490996 -0.062500 1 0 0 0 0 0 3 433940
-0.001946 -0.000575 0.119509 -0.053820 0.574600 0.491002 -0.062500 1 0 0 0 0 0 3 434938
-0.001946 -0.000575 0.119509 -0.053823 0.574610 0.490996 -0.062500 1 0 0 0 0 0 3 435918
-0.001946 -0.000575 0.119509 -0.053835 0.574614 0.491001 -0.062500 1 0 0 0 0 0 3 436927
-0.001946 -0.000575 0.119509 -0.053825 0.574612 0.490996 -0.062500 1 0 0 0 0 0 3 437919
-0.001946 -0.000575 0.119509 -0.053833 0.574603 0.491008 -0.062500 1 0 0 0 0 0 3 439038
-0.001946 -0.000575 0.119509 -0.053825 0.574610 0.490996 -0.062500 1 0 0 0 0 0 3 440079
-0.001946 -0.000575 0.119509 -0.053824 0.574611 0.490995 -0.062500 1 0 0 0 0 0 3 441078
-0.001946 -0.000575 0.119509 -0.053828 0.574623 0.491008 -0.062500 1 0 0 0 0 0 3 441919
-0.001946 -0.000575 0.119509 -0.053824 0.574613 0.490997 -0.062500 1 0 0 0 0 0 3 442937
-0.001946 -0.000575 0.119509 -0.053820 0.574600 0.491002 -0.062500 1 0 0 0 0 0 3 443925
-0.001946 -0.000575 0.119509 -0.053823 0.574610 0.490996 -0.062500 1 0 0 0 0 0 3 444933
-0.001946 -0.000575 0.119509 -0.053835 0.574614 0.491001 -0.062500 1 0 0 0 0 0 3 445924
-0.001946 -0.000575 0.119509 -0.053825 0.574612 0.490996 -0.062500 1 0 0 0 0 0 3 446928
-0.001946 -0.000575 0.119509 -0.053833 0.574603 0.491008 -0.062500 1 0 0 0 0 0 3 448234
-0.001946 -0.000575 0.119509 -0.053825 0.574610 0.490997 -0.062500 1 0 0 0 0 0 3 449234
-0.001946 -0.000575 0.119509 -0.053824 0.574611 0.490995 -0.062500 1 0 0 0 0 0 3 450010
-0.001946 -0.000575 0.119509 -0.053836 0.574614 0.491001 -0.062500 1 0 0 0 0 0 3 451186
-0.001946 -0.000575 0.119509 -0.053817 0.574621 0.491003 -0.062500 1 0 0 0 0 0 3 452031
-0.001946 -0.000575 0.119509 -0.053820 0.574601 0.491003 -0.062500 1 0 0 0 0 0 3 453097
-0.001946 -0.000575 0.119509 -0.053823 0.574610 0.490996 -0.062500 1 0 0 0 0 0 3 453997
-0.001946 -0.000575 0.119509 -0.053835 0.574614 0.491002 -0.062500 1 0 0 0 0 0 3 454989
-0.001946 -0.000575 0.119509 -0.053825 0.574612 0.490996 -0.062500 1 0 0 0 0 0 3 455991
-0.001946 -0.000575 0.119509 -0.053832 0.574603 0.491008 -0.062500 1 0 0 0 0 0 3 456876
-0.001946 -0.000575 0.119509 -0.053825 0.574610 0.490997 -0.062500 1 0 0 0 0 0 3 457980
-0.001946 -0.000575 0.119509 -0.053824 0.574611 0.490995 -0.062500 1 0 0 0 0 0 3 459031
-0.001946 -0.000575 0.119509 -0.053836 0.574614 0.491001 -0.062500 1 0 0 0 0 0 3 459886
-0.001946 -0.000575 0.119509 -0.053825 0.574612 0.490995 -0.062500 1 0 0 0 0 0 3 460994
-0.001946 -0.000575 0.119509 -0.053812 0.574609 0.491009 -0.062500 1 0 0 0 0 0 3 462027
-0.001946 -0.000575 0.119509 -0.053822 0.574611 0.490997 -0.062500 1 0 0 0 0 0 3 462953
-0.001946 -0.000575 0.119509 -0.053835 0.574614 0.491002 -0.062500 1 0 0 0 0 0 3 463940
-0.001946 -0.000575 0.119509 -0.053825 0.574612 0.490996 -0.062500 1 0 0 0 0 0 3 464947
-0.001946 -0.000575 0.119509 -0.053836 0.574615 0.491001 -0.062500 1 0 0 0 0 0 3 465949
-0.001946 -0.000575 0.119509 -0.053822 0.574600 0.491002 -0.062500 1 0 0 0 0 0 3 466946
-0.001946 -0.000575 0.119509 -0.053824 0.574610 0.490996 -0.062500 1 0 0 0 0 0 3 467950
-0.001946 -0.000575 0.119509 -0.053836 0.574614 0.491001 -0.062500 1 0 0 0 0 0 3 468943
-0.001946 -0.000575 0.119509 -0.053825 0.574612 0.490996 -0.062500 1 0 0 0 0 0 3 469947
-0.001946 -0.000575 0.119509 -0.053812 0.574609 0.491009 -0.062500 1 0 0 0 0 0 3 470945
-0.001946 -0.000575 0.119509 -0.053822 0.574611 0.490997 -0.062500 1 0 0 0 0 0 3 472033
-0.001946 -0.000575 0.119509 -0.053835 0.574614 0.491002 -0.062500 1 0 0 0 0 0 3 472954
-0.001946 -0.000575 0.119509 -0.053825 0.574612 0.490996 -0.062500 1 0 0 0 0 0 3 474027
-0.001946 -0.000575 0.119509 -0.053836 0.574615 0.491001 -0.062500 1 0 0 0 0 0 3 474954
-0.001946 -0.000575 0.119509 -0.053822 0.574600 0.491002 -0.062500 1 0 0 0 0 0 3 475950
-0.001946 -0.000575 0.119509 -0.053823 0.574610 0.490996 -0.062500 1 0 0 0 0 0 3 476949
-0.001946 -0.000575 0.119509 -0.053836 0.574614 0.491001 -0.062500 1 0 0 0 0 0 3 477951
-0.001946 -0.000575 0.119509 -0.053825 0.574612 0.490996 -0.062500 1 0 0 0 0 0 3 478954
-0.001946 -0.000575 0.119509 -0.053821 0.574600 0.491002 -0.062500 1 0 0 0 0 0 3 480007
-0.001946 -0.000575 0.119509 -0.053836 0.574613 0.491002 -0.062500 1 0 0 0 0 0 3 481126
-0.001946 -0.000575 0.119509 -0.053817 0.574620 0.491003 -0.062500 1 0 0 0 0 0 3 482022
-0.001946 -0.000575 0.119509 -0.053823 0.574613 0.490996 -0.062500 1 0 0 0 0 0 3 483134
-0.001946 -0.000575 0.119509 -0.053836 0.574615 0.491001 -0.062500 1 0 0 0 0 0 3 484018
-0.001946 -0.000575 0.119509 -0.053822 0.574600 0.491002 -0.062500 1 0 0 0 0 0 3 485185
-0.001946 -0.000575 0.119509 -0.053823 0.574610 0.490996 -0.062500 1 0 0 0 0 0 3 486033
-0.001946 -0.000575 0.119509 -0.053836 0.574614 0.491002 -0.062500 1 0 0 0 0 0 3 487093
-0.001946 -0.000575 0.119509 -0.053825 0.574612 0.490996 -0.062500 1 0 0 0 0 0 3 487925
-0.001946 -0.000575 0.119509 -0.053821 0.574600 0.491002 -0.062500 1 0 0 0 0 0 3 489013
-0.001946 -0.000575 0.119509 -0.053836 0.574613 0.491002 -0.062500 1 0 0 0 0 0 3 489964
-0.001946 -0.000575 0.119509 -0.053825 0.574611 0.490996 -0.062500 1 0 0 0 0 0 3 490890
-0.001946 -0.000575 0.119509 -0.053816 0.574620 0.491002 -0.062500 1 0 0 0 0 0 3 491918
-0.001946 -0.000575 0.119509 -0.053835 0.574615 0.491002 -0.062500 1 0 0 0 0 0 3 492955
-0.001946 -0.000575 0.119509 -0.053822 0.574600 0.491003 -0.062500 1 0 0 0 0 0 3 493981
-0.001946 -0.000575 0.119509 -0.053823 0.574610 0.490996 -0.062500 1 0 0 0 0 0 3 495035
-0.001946 -0.000575 0.119509 -0.053836 0.574614 0.491002 -0.062500 1 0 0 0 0 0 3 495948
-0.001946 -0.000575 0.119509 -0.053825 0.574612 0.490996 -0.062500 1 0 0 0 0 0 3 496922
-0.001946 -0.000575 0.119509 -0.053824 0.574612 0.490995 -0.062500 1 0 0 0 0 0 3 497925
-0.001946 -0.000575 0.119509 -0.053833 0.574603 0.491008 -0.062500 1 0 0 0 0 0 3 498919
-0.001946 -0.000575 0.119509 -0.053825 0.574610 0.490996 -0.062500 1 0 0 0 0 0 3 499921
-0.001946 -0.000575 0.119509 -0.053816 0.574620 0.491002 -0.062500 1 0 0 0 0 0 3 500917
-0.001946 -0.000575 0.119509 -0.053835 0.574615 0.491002 -0.062500 1 0 0 0 0 0 3 501932
-0.001946 -0.000575 0.119509 -0.053825 0.574612 0.490996 -0.062500 1 0 0 0 0 0 3 502918
-0.001946 -0.000575 0.119509 -0.053820 0.574600 0.491002 -0.062500 1 0 0 0 0 0 3 503918
-0.001946 -0.000575 0.119509 -0.053835 0.574613 0.491002 -0.062500 1 0 0 0 0 0 3 505024
-0.001946 -0.000575 0.119509 -0.053825 0.574612 0.490996 -0.062500 1 0 0 0 0 0 3 505954
-0.001946 -0.000575 0.119509 -0.053824 0.574612 0.490995 -0.062500 1 0 0 0 0 0 3 507018
-0.001946 -0.000575 0.119509 -0.053832 0.574603 0.491008 -0.062500 1 0 0 0 0 0 3 507938
-0.001946 -0.000575 0.119509 -0.053825 0.574610 0.490996 -0.062500 1 0 0 0 0 0 3 508927
-0.001946 -0.000575 0.119509 -0.053824 0.574611 0.490995 -0.062500 1 0 0 0 0 0 3 509933
-0.001946 -0.000575 0.119509 -0.053828 0.574623 0.491008 -0.062500 1 0 0 0 0 0 3 510926
-0.001946 -0.000575 0.119509 -0.053824 0.574613 0.490996 -0.062500 1 0 0 0 0 0 3 511921
-0.001946 -0.000575 0.119509 -0.053820 0.574600 0.491002 -0.062500 1 0 0 0 0 0 3 513076
-0.001946 -0.000575 0.119509 -0.053835 0.574613 0.491002 -0.062500 1 0 0 0 0 0 3 514064
-0.001946 -0.000575 0.119509 -0.053825 0.574612 0.490996 -0.062500 1 0 0 0 0 0 3 515106
-0.001946 -0.000575 0.119509 -0.053824 0.574612 0.490995 -0.062500 1 0 0 0 0 0 3 516114
-0.001946 -0.000575 0.119509 -0.053832 0.574603 0.491008 -0.062500 1 0 0 0 0 0 3 517016
-0.001946 -0.000575 0.119509 -0.053825 0.574610 0.490996 -0.062500 1 0 0 0 0 0 3 518125
-0.001946 -0.000575 0.119509 -0.053824 0.574611 0.490995 -0.062500 1 0 0 0 0 0 3 519030
-0.001946 -0.000575 0.119509 -0.053828 0.574623 0.491008 -0.062500 1 0 0 0 0 0 3 520116
-0.001946 -0.000575 0.119509 -0.053824 0.574613 0.490997 -0.062500 1 0 0 0 0 0 3 520950
-0.001946 -0.000575 0.119509 -0.053820 0.574600 0.491002 -0.062500 1 0 0 0 0 0 3 521960
-0.001946 -0.000575 0.119509 -0.053835 0.574613 0.491002 -0.062500 1 0 0 0 0 0 3 522959
-0.001946 -0.000575 0.119509 -0.053825 0.574612 0.490996 -0.062500 1 0 0 0 0 0 3 523975
-0.001946 -0.000575 0.119509 -0.053824 0.574612 0.490995 -0.062500 1 0 0 0 0 0 3 525104
-0.001946 -0.000575 0.119509 -0.053832 0.574603 0.491008 -0.062500 1 0 0 0 0 0 3 526177
-0.001946 -0.000575 0.119509 -0.053825 0.574610 0.490996 -0.062500 1 0 0 0 0 0 3 526958
-0.001946 -0.000575 0.119509 -0.053824 0.574611 0.490995 -0.062500 1 0 0 0 0 0 3 527973
-0.001946 -0.000575 0.119509 -0.053836 0.574614 0.491001 -0.062500 1 0 0 0 0 0 3 529001
-0.001946 -0.000575 0.119509 -0.053817 0.574621 0.491003 -0.062500 1 0 0 0 0 0 3 529899
-0.001946 -0.000575 0.119509 -0.053819 0.574601 0.491003 -0.062500 1 0 0 0 0 0 3 530903
-0.001946 -0.000575 0.119509 -0.053835 0.574613 0.491002 -0.062500 1 0 0 0 0 0 3 531920
-0.001946 -0.000575 0.119509 -0.053825 0.574612 0.490996 -0.062500 1 0 0 0 0 0 3 532898
-0.001946 -0.000575 0.119509 -0.053824 0.574612 0.490995 -0.062500 1 0 0 0 0 0 3 533913
-0.001946 -0.000575 0.119509 -0.053832 0.574603 0.491008 -0.062500 1 0 0 0 0 0 3 534918
-0.001946 -0.000575 0.119509 -0.053825 0.574610 0.490997 -0.062500 1 0 0 0 0 0 3 535920
-0.001946 -0.000575 0.119509 -0.053824 0.574611 0.490995 -0.062500 1 0 0 0 0 0 3 536898
-0.001946 -0.000575 0.119509 -0.053836 0.574614 0.491001 -0.062500 1 0 0 0 0 0 3 537894
-0.001946 -0.000575 0.119509 -0.053825 0.574612 0.490995 -0.062500 1 0 0 0 0 0 3 539024
-0.001946 -0.000575 0.119509 -0.053812 0.574609 0.491009 -0.062500 1 0 0 0 0 0 3 539894
-0.001946 -0.000575 0.119509 -0.053834 0.574614 0.491003 -0.062500 1 0 0 0 0 0 3 541004
-0.001946 -0.000575 0.119509 -0.053825 0.574612 0.490996 -0.062500 1 0 0 0 0 0 3 541912
-0.001946 -0.000575 0.119509 -0.053824 0.574612 0.490995 -0.062500 1 0 0 0 0 0 3 542906
-0.001946 -0.000575 0.119509 -0.053832 0.574603 0.491008 -0.062500 1 0 0 0 0 0 3 543904
-0.001946 -0.000575 0.119509 -0.053825 0.574610 0.490997 -0.062500 1 0 0 0 0 0 3 544901
-0.001946 -0.000575 0.119509 -0.053824 0.574611 0.490995 -0.062500 1 0 0 0 0 0 3 545895
-0.001946 -0.000575 0.119509 -0.053836 0.574614 0.491001 -0.062500 1 0 0 0 0 0 3 547032
-0.001946 -0.000575 0.119509 -0.053825 0.574612 0.490995 -0.062500 1 0 0 0 0 0 3 548017
-0.001946 -0.000575 0.119509 -0.053821 0.574600 0.491001 -0.062500 1 0 0 0 0 0 3 548951
-0.001946 -0.000575 0.119509 -0.053827 0.574621 0.491009 -0.062500 1 0 0 0 0 0 3 550084
-0.001946 -0.000575 0.119509 -0.053824 0.574613 0.490997 -0.062500 1 0 0 0 0 0 3 551115
-0.001946 -0.000575 0.119509 -0.053824 0.574612 0.490995 -0.062500 1 0 0 0 0 0 3 551948
-0.001946 -0.000575 0.119509 -0.053836 0.574615 0.491001 -0.062500 1 0 0 0 0 0 3 553200
-0.001946 -0.000575 0.119509 -0.053822 0.574600 0.491002 -0.062500 1 0 0 0 0 0 3 554023
-0.001946 -0.000575 0.119509 -0.053823 0.574610 0.490996 -0.062500 1 0 0 0 0 0 3 554859
-0.001946 -0.000575 0.119509 -0.053836 0.574614 0.491001 -0.062500 1 0 0 0 0 0 3 555953
-0.001946 -0.000575 0.119509 -0.053825 0.574612 0.490996 -0.062500 1 0 0 0 0 0 3 556950
-0.001946 -0.000575 0.119509 -0.053821 0.574600 0.491002 -0.062500 1 0 0 0 0 0 3 557920
-0.001946 -0.000575 0.119509 -0.053835 0.574613 0.491002 -0.062500 1 0 0 0 0 0 3 559120
-0.001946 -0.000575 0.119509 -0.053817 0.574620 0.491003 -0.062500 1 0 0 0 0 0 3 560213
-0.001946 -0.000575 0.119509 -0.053823 0.574613 0.490996 -0.062500 1 0 0 0 0 0 3 560885
-0.001946 -0.000575 0.119509 -0.053835 0.574615 0.491001 -0.062500 1 0 0 0 0 0 3 561986
-0.001946 -0.000575 0.119509 -0.053822 0.574600 0.491002 -0.062500 1 0 0 0 0 0 3 562962
-0.001946 -0.000575 0.119509 -0.053823 0.574610 0.490996 -0.062500 1 0 0 0 0 0 3 563907
-0.001946 -0.000575 0.119509 -0.053836 0.574614 0.491001 -0.062500 1 0 0 0 0 0 3 564919
-0.001946 -0.000575 0.119509 -0.053825 0.574612 0.490996 -0.062500 1 0 0 0 0 0 3 565919
-0.001946 -0.000575 0.119509 -0.053821 0.574600 0.491002 -0.062500 1 0 0 0 0 0 3 566904
-0.001946 -0.000575 0.119509 -0.053835 0.574613 0.491002 -0.062500 1 0 0 0 0 0 3 567917
-0.001946 -0.000575 0.119509 -0.053825 0.574611 0.490996 -0.062500 1 0 0 0 0 0 3 568918
-0.001946 -0.000575 0.119509 -0.053816 0.574620 0.491002 -0.062500 1 0 0 0 0 0 3 569902
-0.001946 -0.000575 0.119509 -0.053835 0.574616 0.491002 -0.062500 1 0 0 0 0 0 3 570924
-0.001946 -0.000575 0.119509 -0.053821 0.574600 0.491003 -0.062500 1 0 0 0 0 0 3 571923
-0.001946 -0.000575 0.119509 -0.053823 0.574610 0.490996 -0.062500 1 0 0 0 0 0 3 573008
-0.001946 -0.000575 0.119509 -0.053836 0.574614 0.491002 -0.062500 1 0 0 0 0 0 3 573928
-0.001946 -0.000575 0.119509 -0.053825 0.574612 0.490996 -0.062500 1 0 0 0 0 0 3 575021
-0.001946 -0.000575 0.119509 -0.053820 0.574600 0.491002 -0.062500 1 0 0 0 0 0 3 575936
-0.001946 -0.000575 0.119509 -0.053835 0.574613 0.491002 -0.062500 1 0 0 0 0 0 3 576929
-0.001946 -0.000575 0.119509 -0.053825 0.574611 0.490996 -0.062500 1 0 0 0 0 0 3 577927
-0.001946 -0.000575 0.119509 -0.053816 0.574620 0.491002 -0.062500 1 0 0 0 0 0 3 578934
-0.001946 -0.000575 0.119509 -0.053835 0.574616 0.491002 -0.062500 1 0 0 0 0 0 3 579925
-0.001946 -0.000575 0.119509 -0.053821 0.574601 0.491003 -0.062500 1 0 0 0 0 0 3 581181
-0.001946 -0.000575 0.119509 -0.053823 0.574610 0.490996 -0.062500 1 0 0 0 0 0 3 581998
-0.001946 -0.000575 0.119509 -0.053835 0.574614 0.491002 -0.062500 1 0 0 0 0 0 3 583190
-0.001946 -0.000575 0.119509 -0.053825 0.574612 0.490996 -0.062500 1 0 0 0 0 0 3 584012
-0.001946 -0.000575 0.119509 -0.053824 0.574612 0.490995 -0.062500 1 0 0 0 0 0 3 585165
-0.001946 -0.000575 0.119509 -0.053832 0.574603 0.491008 -0.062500 1 0 0 0 0 0 3 586016
-0.001946 -0.000575 0.119509 -0.053825 0.574610 0.490996 -0.062500 1 0 0 0 0 0 3 587176
-0.001946 -0.000575 0.119509 -0.053824 0.574611 0.490995 -0.062500 1 0 0 0 0 0 3 587886
-0.001946 -0.000575 0.119509 -0.053828 0.574623 0.491008 -0.062500 1 0 0 0 0 0 3 588985
-0.001946 -0.000575 0.119509 -0.053824 0.574613 0.490996 -0.062500 1 0 0 0 0 0 3 589951
-0.001946 -0.000575 0.119509 -0.053820 0.574600 0.491002 -0.062500 1 0 0 0 0 0 3 590914
-0.001946 -0.000575 0.119509 -0.053835 0.574613 0.491002 -0.062500 1 0 0 0 0 0 3 591983
-0.001946 -0.000575 0.119509 -0.053825 0.574612 0.490996 -0.062500 1 0 0 0 0 0 3 593082
-0.001946 -0.000575 0.119509 -0.053824 0.574612 0.490995 -0.062500 1 0 0 0 0 0 3 593971
-0.001946 -0.000575 0.119509 -0.053832 0.574603 0.491008 -0.062500 1 0 0 0 0 0 3 594940
-0.001946 -0.000575 0.119509 -0.053825 0.574610 0.490996 -0.062500 1 0 0 0 0 0 3 595927
-0.001946 -0.000575 0.119509 -0.053824 0.574611 0.490995 -0.062500 1 0 0 0 0 0 3 596925
-0.001946 -0.000575 0.119509 -0.053836 0.574614 0.491001 -0.062500 1 0 0 0 0 0 3 597898
-0.001946 -0.000575 0.119509 -0.053814 0.574609 0.491009 -0.062500 1 0 0 0 0 0 3 598896
-0.001946 -0.000575 0.119509 -0.053822 0.574611 0.490997 -0.062500 1 0 0 0 0 0 3 599894
-0.001946 -0.000575 0.119509 -0.053835 0.574614 0.491002 -0.062500 1 0 0 0 0 0 3 600899
-0.001946 -0.000575 0.119509 -0.053825 0.574612 0.490996 -0.062500 1 0 0 0 0 0 3 601900
-0.001946 -0.000575 0.119509 -0.053824 0.574612 0.490995 -0.062500 1 0 0 0 0 0 3 602895
-0.001946 -0.000575 0.119509 -0.053832 0.574603 0.491008 -0.062500 1 0 0 0 0 0 3 603895
-0.001946 -0.000575 0.119509 -0.053825 0.574610 0.490996 -0.062500 1 0 0 0 0 0 3 604900
-0.001946 -0.000575 0.119509 -0.053824 0.574611 0.490995 -0.062500 1 0 0 0 0 0 3 606537
-0.001946 -0.000575 0.119509 -0.053836 0.574614 0.491001 -0.062500 1 0 0 0 0 0 3 606858
-0.001946 -0.000575 0.119509 -0.053825 0.574612 0.490995 -0.062500 1 0 0 0 0 0 3 607966
-0.001946 -0.000575 0.119509 -0.053812 0.574609 0.491008 -0.062500 1 0 0 0 0 0 3 608915
-0.001946 -0.000575 0.119509 -0.053834 0.574614 0.491003 -0.062500 1 0 0 0 0 0 3 609908
-0.001946 -0.000575 0.119509 -0.053825 0.574612 0.490996 -0.062500 1 0 0 0 0 0 3 610903
-0.001946 -0.000575 0.119509 -0.053824 0.574612 0.490995 -0.062500 1 0 0 0 0 0 3 611899
-0.001946 -0.000575 0.119509 -0.053832 0.574603 0.491008 -0.062500 1 0 0 0 0 0 3 612907
-0.001946 -0.000575 0.119509 -0.053825 0.574610 0.490997 -0.062500 1 0 0 0 0 0 3 613924
-0.001946 -0.000575 0.119509 -0.053824 0.574611 0.490995 -0.062500 1 0 0 0 0 0 3 615157
-0.001946 -0.000575 0.119509 -0.053836 0.574614 0.491001 -0.062500 1 0 0 0 0 0 3 616009
-0.001946 -0.000575 0.119509 -0.053825 0.574612 0.490995 -0.062500 1 0 0 0 0 0 3 617246
-0.001946 -0.000575 0.119509 -0.053812 0.574609 0.491008 -0.062500 1 0 0 0 0 0 3 618012
-0.001946 -0.000575 0.119509 -0.053834 0.574614 0.491003 -0.062500 1 0 0 0 0 0 3 618972
-0.001946 -0.000575 0.119509 -0.053825 0.574612 0.490996 -0.062500 1 0 0 0 0 0 3 620045
-0.001946 -0.000575 0.119509 -0.053824 0.574612 0.490995 -0.062500 1 0 0 0 0 0 3 621062
-0.001946 -0.000575 0.119509 -0.053832 0.574603 0.491008 -0.062500 1 0 0 0 0 0 3 621893
-0.001946 -0.000575 0.119509 -0.053825 0.574610 0.490997 -0.062500 1 0 0 0 0 0 3 622952
-0.001946 -0.000575 0.119509 -0.053824 0.574611 0.490995 -0.062500 1 0 0 0 0 0 3 623927
-0.001946 -0.000575 0.119509 -0.053836 0.574614 0.491001 -0.062500 1 0 0 0 0 0 3 624964
-0.001946 -0.000575 0.119509 -0.053825 0.574612 0.490995 -0.062500 1 0 0 0 0 0 3 625994
-0.001946 -0.000575 0.119509 -0.053821 0.574600 0.491001 -0.062500 1 0 0 0 0 0 3 627033
-0.001946 -0.000575 0.119509 -0.053827 0.574621 0.491009 -0.062500 1 0 0 0 0 0 3 627918
-0.001946 -0.000575 0.119509 -0.053824 0.574613 0.490997 -0.062500 1 0 0 0 0 0 3 628972
-0.001946 -0.000575 0.119509 -0.053823 0.574612 0.490995 -0.062500 1 0 0 0 0 0 3 629961
-0.001946 -0.000575 0.119509 -0.053832 0.574603 0.491008 -0.062500 1 0 0 0 0 0 3 630873
-0.001946 -0.000575 0.119509 -0.053824 0.574610 0.490997 -0.062500 1 0 0 0 0 0 3 631898
-0.001946 -0.000575 0.119509 -0.053824 0.574611 0.490995 -0.062500 1 0 0 0 0 0 3 632871
-0.001946 -0.000575 0.119509 -0.053836 0.574614 0.491001 -0.062500 1 0 0 0 0 0 3 633889
-0.001946 -0.000575 0.119509 -0.053825 0.574612 0.490995 -0.062500 1 0 0 0 0 0 3 634893
-0.001946 -0.000575 0.119509 -0.053820 0.574600 0.491001 -0.062500 1 0 0 0 0 0 3 635875
-0.001946 -0.000575 0.119509 -0.053835 0.574613 0.491002 -0.062500 1 0 0 0 0 0 3 636888
-0.001946 -0.000575 0.119509 -0.053817 0.574620 0.491003 -0.062500 1 0 0 0 0 0 3 637872
-0.001946 -0.000575 0.119509 -0.053823 0.574613 0.490996 -0.062500 1 0 0 0 0 0 3 638869
-0.001946 -0.000575 0.119509 -0.053835 0.574615 0.491001 -0.062500 1 0 0 0 0 0 3 640737
-0.001946 -0.000575 0.119509 -0.053822 0.574600 0.491002 -0.062500 1 0 0 0 0 0 3 641046
-0.001946 -0.000575 0.119509 -0.053823 0.574610 0.490996 -0.062500 1 0 0 0 0 0 3 642011
-0.001946 -0.000575 0.119509 -0.053836 0.574614 0.491001 -0.062500 1 0 0 0 0 0 3 642887
-0.001946 -0.000575 0.119509 -0.053825 0.574612 0.490996 -0.062500 1 0 0 0 0 0 3 643863
-0.001946 -0.000575 0.119509 -0.053820 0.574600 0.491002 -0.062500 1 0 0 0 0 0 3 644877
-0.001946 -0.000575 0.119509 -0.053835 0.574613 0.491002 -0.062500 1 0 0 0 0 0 3 645873
-0.001946 -0.000575 0.119509 -0.053825 0.574611 0.490996 -0.062500 1 0 0 0 0 0 3 646873
-0.001946 -0.000575 0.119509 -0.053816 0.574620 0.491002 -0.062500 1 0 0 0 0 0 3 647883
-0.001946 -0.000575 0.119509 -0.053835 0.574616 0.491002 -0.062500 1 0 0 0 0 0 3 649172
-0.001946 -0.000575 0.119509 -0.053821 0.574601 0.491002 -0.062500 1 0 0 0 0 0 3 650189
-0.001946 -0.000575 0.119509 -0.053823 0.574610 0.490996 -0.062500 1 0 0 0 0 0 3 650966
-0.001946 -0.000575 0.119509 -0.053835 0.574614 0.491001 -0.062500 1 0 0 0 0 0 3 652163
-0.001946 -0.000575 0.119509 -0.053825 0.574612 0.490996 -0.062500 1 0 0 0 0 0 3 652989
-0.001946 -0.000575 0.119509 -0.053820 0.574600 0.491002 -0.062500 1 0 0 0 0 0 3 654071
-0.001946 -0.000575 0.119509 -0.053835 0.574613 0.491002 -0.062500 1 0 0 0 0 0 3 654921
-0.001946 -0.000575 0.119509 -0.053825 0.574611 0.490996 -0.062500 1 0 0 0 0 0 3 655995
-0.001946 -0.000575 0.119509 -0.053824 0.574611 0.490995 -0.062500 1 0 0 0 0 0 3 656952
-0.001946 -0.000575 0.119509 -0.053828 0.574623 0.491008 -0.062500 1 0 0 0 0 0 3 657924
-0.001946 -0.000575 0.119509 -0.053821 0.574601 0.491003 -0.062500 1 0 0 0 0 0 3 658882
-0.001946 -0.000575 0.119509 -0.053823 0.574610 0.490996 -0.062500 1 0 0 0 0 0 3 659950
-0.001946 -0.000575 0.119509 -0.053835 0.574614 0.491002 -0.062500 1 0 0 0 0 0 3 660950
-0.001946 -0.000575 0.119509 -0.053825 0.574612 0.490996 -0.062500 1 0 0 0 0 0 3 661905
-0.001946 -0.000575 0.119509 -0.053824 0.574612 0.490995 -0.062500 1 0 0 0 0 0 3 663009
-0.001946 -0.000575 0.119509 -0.053832 0.574603 0.491008 -0.062500 1 0 0 0 0 0 3 663907
-0.001946 -0.000575 0.119509 -0.053825 0.574610 0.490996 -0.062500 1 0 0 0 0 0 3 664862
-0.001946 -0.000575 0.119509 -0.053824 0.574611 0.490995 -0.062500 1 0 0 0 0 0 3 665896
-0.001946 -0.000575 0.119509 -0.053828 0.574623 0.491008 -0.062500 1 0 0 0 0 0 3 666895
-0.001946 -0.000575 0.119509 -0.053821 0.574601 0.491003 -0.062500 1 0 0 0 0 0 3 667897
-0.001946 -0.000575 0.119509 -0.053823 0.574610 0.490996 -0.062500 1 0 0 0 0 0 3 668893
-0.001946 -0.000575 0.119509 -0.053835 0.574614 0.491002 -0.062500 1 0 0 0 0 0 3 669899
-0.001946 -0.000575 0.119509 -0.053825 0.574612 0.490996 -0.062500 1 0 0 0 0 0 3 670897
-0.001946 -0.000575 0.119509 -0.053824 0.574612 0.490995 -0.062500 1 0 0 0 0 0 3 671893
-0.001946 -0.000575 0.119509 -0.053832 0.574603 0.491008 -0.062500 1 0 0 0 0 0 3 673011
-0.001946 -0.000575 0.119509 -0.053825 0.574610 0.490996 -0.062500 1 0 0 0 0 0 3 673903
-0.001946 -0.000575 0.119509 -0.053824 0.574611 0.490995 -0.062500 1 0 0 0 0 0 3 674994
-0.001946 -0.000575 0.119509 -0.053836 0.574614 0.491001 -0.062500 1 0 0 0 0 0 3 675915
-0.001946 -0.000575 0.119509 -0.053814 0.574609 0.491009 -0.062500 1 0 0 0 0 0 3 676902
-0.001946 -0.000575 0.119509 -0.053822 0.574611 0.490997 -0.062500 1 0 0 0 0 0 3 677905
-0.001946 -0.000575 0.119509 -0.053835 0.574614 0.491002 -0.062500 1 0 0 0 0 0 3 678905
-0.001946 -0.000575 0.119509 -0.053825 0.574612 0.490996 -0.062500 1 0 0 0 0 0 3 679905
-0.001946 -0.000575 0.119509 -0.053824 0.574612 0.490995 -0.062500 1 0 0 0 0 0 3 681131
-0.001946 -0.000575 0.119509 -0.053832 0.574603 0.491008 -0.062500 1 0 0 0 0 0 3 681977
-0.001946 -0.000575 0.119509 -0.053825 0.574610 0.490996 -0.062500 1 0 0 0 0 0 3 683140
-0.001946 -0.000575 0.119509 -0.053824 0.574611 0.490995 -0.062500 1 0 0 0 0 0 3 683979
-0.001946 -0.000575 0.119509 -0.053836 0.574614 0.491001 -0.062500 1 0 0 0 0 0 3 685130
-0.001946 -0.000575 0.119509 -0.053822 0.574600 0.491002 -0.062500 1 0 0 0 0 0 3 685982
-0.001946 -0.000575 0.119509 -0.053815 0.574619 0.491003 -0.062500 1 0 0 0 0 0 3 687193
-0.001946 -0.000575 0.119509 -0.053834 0.574615 0.491002 -0.062500 1 0 0 0 0 0 3 687969
-0.001946 -0.000575 0.119509 -0.053825 0.574612 0.490996 -0.062500 1 0 0 0 0 0 3 688882
-0.001946 -0.000575 0.119509 -0.053824 0.574612 0.490995 -0.062500 1 0 0 0 0 0 3 689937
-0.001946 -0.000575 0.119509 -0.053832 0.574603 0.491008 -0.062500 1 0 0 0 0 0 3 690960
-0.001946 -0.000575 0.119509 -0.053825 0.574610 0.490996 -0.062500 1 0 0 0 0 0 3 691835
-0.001946 -0.000575 0.119509 -0.053824 0.574611 0.490995 -0.062500 1 0 0 0 0 0 3 692946
-0.001946 -0.000575 0.119509 -0.053836 0.574614 0.491001 -0.062500 1 0 0 0 0 0 3 694010
-0.001946 -0.000575 0.119509 -0.053825 0.574612 0.490995 -0.062500 1 0 0 0 0 0 3 694875
-0.001946 -0.000575 0.119509 -0.053824 0.574611 0.491015 -0.062500 1 0 0 0 0 0 3 695942
-0.001946 -0.000575 0.119509 -0.053824 0.574612 0.490997 -0.062500 1 0 0 0 0 0 3 696915
-0.001946 -0.000575 0.119509 -0.053824 0.574612 0.490995 -0.062500 1 0 0 0 0 0 3 697847
-0.001946 -0.000575 0.119509 -0.053823 0.574612 0.490995 -0.062500 1 0 0 0 0 0 3 698844
-0.001946 -0.000575 0.119509 -0.053832 0.574603 0.491008 -0.062500 1 0 0 0 0 0 3 699839
-0.001946 -0.000575 0.119509 -0.053824 0.574610 0.490997 -0.062500 1 0 0 0 0 0 3 700849
-0.001946 -0.000575 0.119509 -0.053824 0.574611 0.490995 -0.062500 1 0 0 0 0 0 3 701844
-0.001946 -0.000575 0.119509 -0.053836 0.574614 0.491001 -0.062500 1 0 0 0 0 0 3 702843
-0.001946 -0.000575 0.119509 -0.053825 0.574612 0.490995 -0.062500 1 0 0 0 0 0 3 703843
-0.001946 -0.000575 0.119509 -0.053833 0.574603 0.491008 -0.062500 1 0 0 0 0 0 3 704852
-0.001946 -0.000575 0.119509 -0.053825 0.574610 0.490996 -0.062500 1 0 0 0 0 0 3 705844
-0.001946 -0.000575 0.119509 -0.053816 0.574620 0.491002 -0.062500 1 0 0 0 0 0 3 707728
-0.001946 -0.000575 0.119509 -0.053823 0.574613 0.490996 -0.062500 1 0 0 0 0 0 3 708937
-0.001946 -0.000575 0.119509 -0.053832 0.574603 0.491008 -0.062500 1 0 0 0 0 0 3 709873
-0.001946 -0.000575 0.119509 -0.053824 0.574610 0.490997 -0.062500 1 0 0 0 0 0 3 710853
-0.001946 -0.000575 0.119509 -0.053823 0.574611 0.490995 -0.062500 1 0 0 0 0 0 3 711851
-0.001946 -0.000575 0.119509 -0.053836 0.574614 0.491001 -0.062500 1 0 0 0 0 0 3 712848
-0.001946 -0.000575 0.119509 -0.053825 0.574612 0.490995 -0.062500 1 0 0 0 0 0 3 713852
-0.001946 -0.000575 0.119509 -0.053833 0.574603 0.491008 -0.062500 1 0 0 0 0 0 3 715017
-0.001946 -0.000575 0.119509 -0.053825 0.574610 0.490996 -0.062500 1 0 0 0 0 0 3 715988
-0.001946 -0.000575 0.119509 -0.053824 0.574611 0.490995 -0.062500 1 0 0 0 0 0 3 717048
-0.001946 -0.000575 0.119509 -0.053828 0.574623 0.491008 -0.062500 1 0 0 0 0 0 3 718007
-0.001946 -0.000575 0.119509 -0.053824 0.574613 0.490996 -0.062500 1 0 0 0 0 0 3 718986
-0.001946 -0.000575 0.119509 -0.053820 0.574600 0.491002 -0.062500 1 0 0 0 0 0 3 720031
-0.001946 -0.000575 0.119509 -0.053823 0.574610 0.490996 -0.062500 1 0 0 0 0 0 3 721014
-0.001946 -0.000575 0.119509 -0.053835 0.574614 0.491001 -0.062500 1 0 0 0 0 0 3 721871
-0.001946 -0.000575 0.119509 -0.053825 0.574612 0.490996 -0.062500 1 0 0 0 0 0 3 723001
-0.001946 -0.000575 0.119509 -0.053833 0.574603 0.491008 -0.062500 1 0 0 0 0 0 3 723896
-0.001946 -0.000575 0.119509 -0.053825 0.574610 0.490996 -0.062500 1 0 0 0 0 0 3 724841
-0.001946 -0.000575 0.119509 -0.053824 0.574611 0.490995 -0.062500 1 0 0 0 0 0 3 726056
-0.001946 -0.000575 0.119509 -0.053828 0.574623 0.491008 -0.062500 1 0 0 0 0 0 3 727067
-0.001946 -0.000575 0.119509 -0.053824 0.574613 0.490997 -0.062500 1 0 0 0 0 0 3 727877
-0.001946 -0.000575 0.119509 -0.053820 0.574600 0.491002 -0.062500 1 0 0 0 0 0 3 728927
-0.001946 -0.000575 0.119509 -0.053823 0.574610 0.490996 -0.062500 1 0 0 0 0 0 3 729930
-0.001946 -0.000575 0.119509 -0.053835 0.574614 0.491001 -0.062500 1 0 0 0 0 0 3 730870
-0.001946 -0.000575 0.119509 -0.053825 0.574612 0.490996 -0.062500 1 0 0 0 0 0 3 731872
-0.001946 -0.000575 0.119509 -0.053833 0.574603 0.491008 -0.062500 1 0 0 0 0 0 3 732846
-0.001946 -0.000575 0.119509 -0.053825 0.574610 0.490997 -0.062500 1 0 0 0 0 0 3 733861
-0.001946 -0.000575 0.119509 -0.053824 0.574611 0.490995 -0.062500 1 0 0 0 0 0 3 734865
-0.001946 -0.000575 0.119509 -0.053836 0.574614 0.491001 -0.062500 1 0 0 0 0 0 3 735873
-0.001946 -0.000575 0.119509 -0.053817 0.574621 0.491003 -0.062500 1 0 0 0 0 0 3 736844
-0.001946 -0.000575 0.119509 -0.053819 0.574601 0.491003 -0.062500 1 0 0 0 0 0 3 737846
-0.001946 -0.000575 0.119509 -0.053823 0.574610 0.490996 -0.062500 1 0 0 0 0 0 3 738844
-0.001946 -0.000575 0.119509 -0.053835 0.574614 0.491001 -0.062500 1 0 0 0 0 0 3 740709
-0.001946 -0.000575 0.119509 -0.053825 0.574612 0.490996 -0.062500 1 0 0 0 0 0 3 741014
-0.001946 -0.000575 0.119509 -0.053832 0.574603 0.491008 -0.062500 1 0 0 0 0 0 3 741997
-0.001946 -0.000575 0.119509 -0.053825 0.574610 0.490997 -0.062500 1 0 0 0 0 0 3 742862
-0.001946 -0.000575 0.119509 -0.053824 0.574611 0.490995 -0.062500 1 0 0 0 0 0 3 743864
-0.001946 -0.000575 0.119509 -0.053836 0.574614 0.491001 -0.062500 1 0 0 0 0 0 3 744851
-0.001946 -0.000575 0.119509 -0.053825 0.574612 0.490995 -0.062500 1 0 0 0 0 0 3 745846
-0.001946 -0.000575 0.119509 -0.053812 0.574609 0.491009 -0.062500 1 0 0 0 0 0 3 746851
-0.001946 -0.000575 0.119509 -0.053822 0.574611 0.490997 -0.062500 1 0 0 0 0 0 3 747882
-0.001946 -0.000575 0.119509 -0.053835 0.574614 0.491002 -0.062500 1 0 0 0 0 0 3 749055
-0.001946 -0.000575 0.119509 -0.053825 0.574612 0.490996 -0.062500 1 0 0 0 0 0 3 750045
-0.001946 -0.000575 0.119509 -0.053836 0.574615 0.491001 -0.062500 1 0 0 0 0 0 3 751084
-0.001946 -0.000575 0.119509 -0.053822 0.574600 0.491002 -0.062500 1 0 0 0 0 0 3 751878
-0.001946 -0.000575 0.119509 -0.053824 0.574610 0.490996 -0.062500 1 0 0 0 0 0 3 753110
-0.001946 -0.000575 0.119509 -0.053836 0.574614 0.491001 -0.062500 1 0 0 0 0 0 3 754138
-0.001946 -0.000575 0.119509 -0.053825 0.574612 0.490996 -0.062500 1 0 0 0 0 0 3 754906
-0.001946 -0.000575 0.119509 -0.053812 0.574609 0.491009 -0.062500 1 0 0 0 0 0 3 755844
-0.001946 -0.000575 0.119509 -0.053822 0.574611 0.490997 -0.062500 1 0 0 0 0 0 3 756830
-0.001946 -0.000575 0.119509 -0.053835 0.574614 0.491002 -0.062500 1 0 0 0 0 0 3 757872
-0.001946 -0.000575 0.119509 -0.053825 0.574612 0.490996 -0.062500 1 0 0 0 0 0 3 759068
-0.001946 -0.000575 0.119509 -0.053836 0.574615 0.491001 -0.062500 1 0 0 0 0 0 3 760206
-0.001946 -0.000575 0.119509 -0.053822 0.574600 0.491002 -0.062500 1 0 0 0 0 0 3 760873
-0.001946 -0.000575 0.119509 -0.053823 0.574610 0.490996 -0.062500 1 0 0 0 0 0 3 761937
-0.001946 -0.000575 0.119509 -0.053836 0.574614 0.491001 -0.062500 1 0 0 0 0 0 3 762928
-0.001946 -0.000575 0.119509 -0.053825 0.574612 0.490996 -0.062500 1 0 0 0 0 0 3 763849
-0.001946 -0.000575 0.119509 -0.053821 0.574600 0.491002 -0.062500 1 0 0 0 0 0 3 764814
-0.001946 -0.000575 0.119509 -0.053836 0.574613 0.491002 -0.062500 1 0 0 0 0 0 3 765846
-0.001946 -0.000575 0.119509 -0.053817 0.574620 0.491003 -0.062500 1 0 0 0 0 0 3 766847
-0.001946 -0.000575 0.119509 -0.053823 0.574613 0.490996 -0.062500 1 0 0 0 0 0 3 767844
-0.001946 -0.000575 0.119509 -0.053836 0.574615 0.491001 -0.062500 1 0 0 0 0 0 3 768844
-0.001946 -0.000575 0.119509 -0.053822 0.574600 0.491002 -0.062500 1 0 0 0 0 0 3 769847
-0.001946 -0.000575 0.119509 -0.053823 0.574610 0.490996 -0.062500 1 0 0 0 0 0 3 770848
-0.001946 -0.000575 0.119509 -0.053836 0.574614 0.491001 -0.062500 1 0 0 0 0 0 3 771844
-0.001946 -0.000575 0.119509 -0.053825 0.574612 0.490996 -0.062500 1 0 0 0 0 0 3 773727
-0.001965 -0.000570 0.119519 0.208424 0.513271 0.351097 -0.062500 1 0 0 0 0 0 3 774940
-0.001974 -0.000568 0.119522 0.119401 0.533514 0.419615 -0.062500 1 0 0 0 0 0 3 775866
-0.001979 -0.000567 0.119524 0.053448 0.548931 0.455007 -0.062500 1 0 0 0 0 0 3 776854
-0.001981 -0.000566 0.119524 0.018525 0.557241 0.468421 -0.062500 1 0 0 0 0 0 3 777853
-0.001982 -0.000566 0.119524 0.000937 0.561480 0.473177 -0.062500 1 0 0 0 0 0 3 778852
-0.001983 -0.000566 0.119524 -0.007832 0.563616 0.474839 -0.062500 1 0 0 0 0 0 3 779849
-0.001983 -0.000566 0.119524 -0.012215 0.564689 0.475407 -0.062500 1 0 0 0 0 0 3 780980
-0.001983 -0.000566 0.119524 -0.014393 0.565222 0.475612 -0.062500 1 0 0 0 0 0 3 781994
-0.001983 -0.000566 0.119524 -0.015486 0.565507 0.475679 -0.062500 1 0 0 0 0 0 3 782991
-0.001983 -0.000566 0.119524 -0.016029 0.565640 0.475707 -0.062500 1 0 0 0 0 0 3 784048
-0.001983 -0.000566 0.119524 -0.016314 0.565698 0.475716 -0.062500 1 0 0 0 0 0 3 784955
-0.001983 -0.000566 0.119524 -0.016452 0.565740 0.475714 -0.062500 1 0 0 0 0 0 3 786060
-0.001983 -0.000566 0.119524 -0.016507 0.565754 0.475719 -0.062500 1 0 0 0 0 0 3 786990
-0.001983 -0.000566 0.119524 -0.016544 0.565764 0.475719 -0.062500 1 0 0 0 0 0 3 787886
-0.001983 -0.000566 0.119524 -0.016558 0.565767 0.475726 -0.062500 1 0 0 0 0 0 3 788828
-0.001983 -0.000566 0.119524 -0.016570 0.565770 0.475713 -0.062500 1 0 0 0 0 0 3 789864
-0.001983 -0.000566 0.119524 -0.016580 0.565761 0.475724 -0.062500 1 0 0 0 0 0 3 790848
-0.001983 -0.000566 0.119524 -0.016584 0.565772 0.475719 -0.062500 1 0 0 0 0 0 3 791904
-0.001983 -0.000566 0.119524 -0.016585 0.565773 0.475718 -0.062500 1 0 0 0 0 0 3 792986
-0.001983 -0.000566 0.119524 -0.016573 0.565770 0.475712 -0.062500 1 0 0 0 0 0 3 794085
-0.001983 -0.000566 0.119524 -0.016584 0.565773 0.475717 -0.062500 1 0 0 0 0 0 3 794835
-0.001983 -0.000566 0.119524 -0.016582 0.565761 0.475725 -0.062500 1 0 0 0 0 0 3 795889
-0.001983 -0.000566 0.119524 -0.016573 0.565769 0.475712 -0.062500 1 0 0 0 0 0 3 796904
-0.001983 -0.000566 0.119524 -0.016583 0.565772 0.475717 -0.062500 1 0 0 0 0 0 3 797827
-0.001983 -0.000566 0.119524 -0.016577 0.565782 0.475725 -0.062500 1 0 0 0 0 0 3 798819
-0.001983 -0.000566 0.119524 -0.016584 0.565774 0.475719 -0.062500 1 0 0 0 0 0 3 799821
-0.001983 -0.000566 0.119524 -0.016581 0.565762 0.475725 -0.062500 1 0 0 0 0 0 3 800824
-0.001983 -0.000566 0.119524 -0.016572 0.565769 0.475713 -0.062500 1 0 0 0 0 0 3 801824
-0.001983 -0.000566 0.119524 -0.016583 0.565773 0.475717 -0.062500 1 0 0 0 0 0 3 802819
-0.001983 -0.000566 0.119524 -0.016585 0.565773 0.475718 -0.062500 1 0 0 0 0 0 3 803819
-0.001983 -0.000566 0.119524 -0.016582 0.565762 0.475725 -0.062500 1 0 0 0 0 0 3 804819
-0.001983 -0.000566 0.119524 -0.016573 0.565769 0.475712 -0.062500 1 0 0 0 0 0 3 805821
-0.001983 -0.000566 0.119524 -0.016584 0.565772 0.475717 -0.062500 1 0 0 0 0 0 3 806938
-0.001983 -0.000566 0.119524 -0.016585 0.565773 0.475718 -0.062500 1 0 0 0 0 0 3 807908
-0.001983 -0.000566 0.119524 -0.016574 0.565770 0.475732 -0.062500 1 0 0 0 0 0 3 808942
-0.001983 -0.000566 0.119524 -0.016571 0.565770 0.475713 -0.062500 1 0 0 0 0 0 3 809788
-0.001983 -0.000566 0.119524 -0.016583 0.565773 0.475718 -0.062500 1 0 0 0 0 0 3 810781
-0.001983 -0.000566 0.119524 -0.016585 0.565773 0.475718 -0.062500 1 0 0 0 0 0 3 811835
-0.001983 -0.000566 0.119524 -0.016585 0.565773 0.475718 -0.062500 1 0 0 0 0 0 3 812828
-0.001983 -0.000566 0.119524 -0.016582 0.565762 0.475725 -0.062500 1 0 0 0 0 0 3 813829
-0.001983 -0.000566 0.119524 -0.016573 0.565769 0.475713 -0.062500 1 0 0 0 0 0 3 814861
-0.001983 -0.000566 0.119524 -0.016584 0.565772 0.475717 -0.062500 1 0 0 0 0 0 3 816111
-0.001983 -0.000566 0.119524 -0.016585 0.565773 0.475718 -0.062500 1 0 0 0 0 0 3 816945
-0.001983 -0.000566 0.119524 -0.016585 0.565773 0.475718 -0.062500 1 0 0 0 0 0 3 818177
-0.001983 -0.000566 0.119524 -0.016562 0.565767 0.475725 -0.062500 1 0 0 0 0 0 3 818949
-0.001983 -0.000566 0.119524 -0.016582 0.565773 0.475719 -0.062500 1 0 0 0 0 0 3 820067
-0.001983 -0.000566 0.119524 -0.016585 0.565773 0.475718 -0.062500 1 0 0 0 0 0 3 820943
-0.001983 -0.000566 0.119524 -0.016585 0.565773 0.475718 -0.062500 1 0 0 0 0 0 3 822054
-0.001983 -0.000566 0.119524 -0.016573 0.565771 0.475712 -0.062500 1 0 0 0 0 0 3 822864
-0.001983 -0.000566 0.119524 -0.016580 0.565761 0.475724 -0.062500 1 0 0 0 0 0 3 823904
-0.001983 -0.000566 0.119524 -0.016584 0.565772 0.475719 -0.062500 1 0 0 0 0 0 3 824831
-0.001983 -0.000566 0.119524 -0.016585 0.565773 0.475718 -0.062500 1 0 0 0 0 0 3 826052
-0.001983 -0.000566 0.119524 -0.016573 0.565770 0.475711 -0.062500 1 0 0 0 0 0 3 826856
-0.001983 -0.000566 0.119524 -0.016572 0.565770 0.475731 -0.062500 1 0 0 0 0 0 3 827794
-0.001983 -0.000566 0.119524 -0.016583 0.565773 0.475720 -0.062500 1 0 0 0 0 0 3 828924
-0.001983 -0.000566 0.119524 -0.016585 0.565773 0.475719 -0.062500 1 0 0 0 0 0 3 829940
-0.001983 -0.000566 0.119524 -0.016573 0.565771 0.475712 -0.062500 1 0 0 0 0 0 3 830855
-0.001983 -0.000566 0.119524 -0.016583 0.565773 0.475717 -0.062500 1 0 0 0 0 0 3 831831
-0.001983 -0.000566 0.119524 -0.016581 0.565762 0.475725 -0.062500 1 0 0 0 0 0 3 832835
-0.001983 -0.000566 0.119524 -0.016585 0.565772 0.475719 -0.062500 1 0 0 0 0 0 3 833843
-0.001983 -0.000566 0.119524 -0.016573 0.565770 0.475712 -0.062500 1 0 0 0 0 0 3 834847
-0.001983 -0.000566 0.119524 -0.016584 0.565773 0.475717 -0.062500 1 0 0 0 0 0 3 835852
-0.001983 -0.000566 0.119524 -0.016582 0.565761 0.475724 -0.062500 1 0 0 0 0 0 3 836846
-0.001983 -0.000566 0.119524 -0.016573 0.565769 0.475712 -0.062500 1 0 0 0 0 0 3 837843
-0.001983 -0.000566 0.119524 -0.016575 0.565781 0.475724 -0.062500 1 0 0 0 0 0 3 838845
-0.001983 -0.000566 0.119524 -0.016584 0.565774 0.475719 -0.062500 1 0 0 0 0 0 3 839961
-0.001983 -0.000566 0.119524 -0.016585 0.565774 0.475718 -0.062500 1 0 0 0 0 0 3 840847
-0.001983 -0.000566 0.119524 -0.016582 0.565762 0.475725 -0.062500 1 0 0 0 0 0 3 841895
-0.001983 -0.000566 0.119524 -0.016573 0.565769 0.475712 -0.062500 1 0 0 0 0 0 3 842861
-0.001983 -0.000566 0.119524 -0.016583 0.565773 0.475717 -0.062500 1 0 0 0 0 0 3 843857
-0.001983 -0.000566 0.119524 -0.016585 0.565773 0.475718 -0.062500 1 0 0 0 0 0 3 844853
-0.001983 -0.000566 0.119524 -0.016582 0.565761 0.475725 -0.062500 1 0 0 0 0 0 3 845846
-0.001983 -0.000566 0.119524 -0.016573 0.565769 0.475712 -0.062500 1 0 0 0 0 0 3 846850
-0.001983 -0.000566 0.119524 -0.016575 0.565781 0.475724 -0.062500 1 0 0 0 0 0 3 847979
-0.001983 -0.000566 0.119524 -0.016584 0.565774 0.475719 -0.062500 1 0 0 0 0 0 3 848991
-0.001983 -0.000566 0.119524 -0.016585 0.565774 0.475718 -0.062500 1 0 0 0 0 0 3 849995
-0.001983 -0.000566 0.119524 -0.016582 0.565762 0.475725 -0.062500 1 0 0 0 0 0 3 850996
-0.001983 -0.000566 0.119524 -0.016573 0.565769 0.475713 -0.062500 1 0 0 0 0 0 3 851983
-0.001983 -0.000566 0.119524 -0.016584 0.565773 0.475717 -0.062500 1 0 0 0 0 0 3 853018
-0.001983 -0.000566 0.119524 -0.016585 0.565773 0.475718 -0.062500 1 0 0 0 0 0 3 853876
-0.001983 -0.000566 0.119524 -0.016582 0.565761 0.475725 -0.062500 1 0 0 0 0 0 3 855148
-0.001983 -0.000566 0.119524 -0.016573 0.565769 0.475712 -0.062500 1 0 0 0 0 0 3 855854
-0.001983 -0.000566 0.119524 -0.016584 0.565772 0.475717 -0.062500 1 0 0 0 0 0 3 856867
-0.001983 -0.000566 0.119524 -0.016577 0.565782 0.475725 -0.062500 1 0 0 0 0 0 3 857838
-0.001983 -0.000566 0.119524 -0.016584 0.565774 0.475719 -0.062500 1 0 0 0 0 0 3 858877
-0.001983 -0.000566 0.119524 -0.016569 0.565759 0.475719 -0.062500 1 0 0 0 0 0 3 860029
-0.001983 -0.000566 0.119524 -0.016583 0.565772 0.475718 -0.062500 1 0 0 0 0 0 3 861129
-0.001983 -0.000566 0.119524 -0.016585 0.565773 0.475718 -0.062500 1 0 0 0 0 0 3 861845
-0.001983 -0.000566 0.119524 -0.016585 0.565773 0.475718 -0.062500 1 0 0 0 0 0 3 862927
-0.001983 -0.000566 0.119524 -0.016573 0.565771 0.475712 -0.062500 1 0 0 0 0 0 3 863913
-0.001983 -0.000566 0.119524 -0.016580 0.565761 0.475724 -0.062500 1 0 0 0 0 0 3 864850
-0.001983 -0.000566 0.119524 -0.016585 0.565772 0.475719 -0.062500 1 0 0 0 0 0 3 865843
-0.001983 -0.000566 0.119524 -0.016585 0.565773 0.475718 -0.062500 1 0 0 0 0 0 3 866850
-0.001983 -0.000566 0.119524 -0.016577 0.565782 0.475725 -0.062500 1 0 0 0 0 0 3 867848
-0.001983 -0.000566 0.119524 -0.016572 0.565772 0.475713 -0.062500 1 0 0 0 0 0 3 868844
-0.001983 -0.000566 0.119524 -0.016580 0.565762 0.475724 -0.062500 1 0 0 0 0 0 3 869847
-0.001983 -0.000566 0.119524 -0.016584 0.565772 0.475719 -0.062500 1 0 0 0 0 0 3 870847
-0.001983 -0.000566 0.119524 -0.016573 0.565770 0.475712 -0.062500 1 0 0 0 0 0 3 871844
-0.001983 -0.000566 0.119524 -0.016584 0.565773 0.475717 -0.062500 1 0 0 0 0 0 3 872850
-0.001983 -0.000566 0.119524 -0.016581 0.565761 0.475725 -0.062500 1 0 0 0 0 0 3 874452
-0.001983 -0.000566 0.119524 -0.016572 0.565769 0.475712 -0.062500 1 0 0 0 0 0 3 874825
-0.001983 -0.000566 0.119524 -0.016583 0.565772 0.475717 -0.062500 1 0 0 0 0 0 3 875924
-0.001983 -0.000566 0.119524 -0.016576 0.565782 0.475725 -0.062500 1 0 0 0 0 0 3 876865
-0.001983 -0.000566 0.119524 -0.016580 0.565763 0.475726 -0.062500 1 0 0 0 0 0 3 877862
-0.001983 -0.000566 0.119524 -0.016584 0.565772 0.475719 -0.062500 1 0 0 0 0 0 3 878829
-0.001983 -0.000566 0.119524 -0.016585 0.565773 0.475719 -0.062500 1 0 0 0 0 0 3 879826
-0.001983 -0.000566 0.119524 -0.016573 0.565770 0.475712 -0.062500 1 0 0 0 0 0 3 880825
-0.001983 -0.000566 0.119524 -0.016584 0.565773 0.475717 -0.062500 1 0 0 0 0 0 3 881845
-0.001983 -0.000566 0.119524 -0.016582 0.565762 0.475725 -0.062500 1 0 0 0 0 0 3 883067
-0.001983 -0.000566 0.119524 -0.016573 0.565769 0.475712 -0.062500 1 0 0 0 0 0 3 883924
-0.001983 -0.000566 0.119524 -0.016583 0.565772 0.475717 -0.062500 1 0 0 0 0 0 3 885098
-0.001983 -0.000566 0.119524 -0.016585 0.565773 0.475718 -0.062500 1 0 0 0 0 0 3 886115
-0.001983 -0.000566 0.119524 -0.016573 0.565770 0.475732 -0.062500 1 0 0 0 0 0 3 886908
-0.001983 -0.000566 0.119524 -0.016584 0.565773 0.475720 -0.062500 1 0 0 0 0 0 3 888036
-0.001983 -0.000566 0.119524 -0.016573 0.565770 0.475712 -0.062500 1 0 0 0 0 0 3 888910
-0.001983 -0.000566 0.119524 -0.016583 0.565773 0.475717 -0.062500 1 0 0 0 0 0 3 889879
-0.001983 -0.000566 0.119524 -0.016585 0.565773 0.475718 -0.062500 1 0 0 0 0 0 3 890865
-0.001983 -0.000566 0.119524 -0.016582 0.565762 0.475725 -0.062500 1 0 0 0 0 0 3 891824
-0.001983 -0.000566 0.119524 -0.016573 0.565769 0.475713 -0.062500 1 0 0 0 0 0 3 892875
-0.001983 -0.000566 0.119524 -0.016584 0.565772 0.475717 -0.062500 1 0 0 0 0 0 3 893851
-0.001983 -0.000566 0.119524 -0.016585 0.565773 0.475718 -0.062500 1 0 0 0 0 0 3 894831
-0.001983 -0.000566 0.119524 -0.016585 0.565773 0.475718 -0.062500 1 0 0 0 0 0 3 895975
-0.001983 -0.000566 0.119524 -0.016574 0.565770 0.475732 -0.062500 1 0 0 0 0 0 3 896863
-0.001983 -0.000566 0.119524 -0.016572 0.565770 0.475713 -0.062500 1 0 0 0 0 0 3 897905
-0.001983 -0.000566 0.119524 -0.016583 0.565773 0.475718 -0.062500 1 0 0 0 0 0 3 898858
-0.001983 -0.000566 0.119524 -0.016585 0.565773 0.475718 -0.062500 1 0 0 0 0 0 3 899802
-0.001983 -0.000566 0.119524 -0.016570 0.565759 0.475718 -0.062500 1 0 0 0 0 0 3 900810
-0.001983 -0.000566 0.119524 -0.016583 0.565771 0.475718 -0.062500 1 0 0 0 0 0 3 901804
-0.001983 -0.000566 0.119524 -0.016585 0.565773 0.475718 -0.062500 1 0 0 0 0 0 3 902817
-0.001983 -0.000566 0.119524 -0.016585 0.565773 0.475718 -0.062500 1 0 0 0 0 0 3 903820
-0.001983 -0.000566 0.119524 -0.016585 0.565773 0.475718 -0.062500 1 0 0 0 0 0 3 904803
-0.001983 -0.000566 0.119524 -0.016570 0.565759 0.475718 -0.062500 1 0 0 0 0 0 3 905789
-0.001983 -0.000566 0.119524 -0.016575 0.565780 0.475725 -0.062500 1 0 0 0 0 0 3 906794
-0.001983 -0.000566 0.119524 -0.016584 0.565774 0.475719 -0.062500 1 0 0 0 0 0 3 907902
-0.001983 -0.000566 0.119524 -0.016585 0.565774 0.475718 -0.062500 1 0 0 0 0 0 3 908981
-0.001983 -0.000566 0.119524 -0.016573 0.565771 0.475712 -0.062500 1 0 0 0 0 0 3 909949
-0.001983 -0.000566 0.119524 -0.016580 0.565761 0.475724 -0.062500 1 0 0 0 0 0 3 910771
-0.001983 -0.000566 0.119524 -0.016584 0.565772 0.475719 -0.062500 1 0 0 0 0 0 3 911817
-0.001983 -0.000566 0.119524 -0.016585 0.565773 0.475718 -0.062500 1 0 0 0 0 0 3 912806
-0.001983 -0.000566 0.119524 -0.016573 0.565770 0.475712 -0.062500 1 0 0 0 0 0 3 913805
-0.001983 -0.000566 0.119524 -0.016580 0.565761 0.475724 -0.062500 1 0 0 0 0 0 3 914801
-0.001983 -0.000566 0.119524 -0.016572 0.565769 0.475712 -0.062500 1 0 0 0 0 0 3 915803
-0.001983 -0.000566 0.119524 -0.016575 0.565781 0.475724 -0.062500 1 0 0 0 0 0 3 917112
-0.001983 -0.000566 0.119524 -0.016583 0.565774 0.475719 -0.062500 1 0 0 0 0 0 3 918112
-0.001983 -0.000566 0.119524 -0.016585 0.565774 0.475718 -0.062500 1 0 0 0 0 0 3 918903
-0.001983 -0.000566 0.119524 -0.016581 0.565762 0.475725 -0.062500 1 0 0 0 0 0 3 920033
-0.001983 -0.000566 0.119524 -0.016585 0.565772 0.475719 -0.062500 1 0 0 0 0 0 3 920876
-0.001983 -0.000566 0.119524 -0.016573 0.565770 0.475712 -0.062500 1 0 0 0 0 0 3 921818
-0.001983 -0.000566 0.119524 -0.016584 0.565773 0.475717 -0.062500 1 0 0 0 0 0 3 922833
-0.001983 -0.000566 0.119524 -0.016582 0.565761 0.475725 -0.062500 1 0 0 0 0 0 3 923854
-0.001983 -0.000566 0.119524 -0.016573 0.565769 0.475712 -0.062500 1 0 0 0 0 0 3 924827
-0.001983 -0.000566 0.119524 -0.016575 0.565781 0.475724 -0.062500 1 0 0 0 0 0 3 925980
-0.001983 -0.000566 0.119524 -0.016584 0.565774 0.475719 -0.062500 1 0 0 0 0 0 3 927180
-0.001983 -0.000566 0.119524 -0.016585 0.565774 0.475718 -0.062500 1 0 0 0 0 0 3 927851
-0.001983 -0.000566 0.119524 -0.016582 0.565762 0.475725 -0.062500 1 0 0 0 0 0 3 928877
-0.001983 -0.000566 0.119524 -0.016573 0.565769 0.475713 -0.062500 1 0 0 0 0 0 3 929890
-0.001983 -0.000566 0.119524 -0.016583 0.565773 0.475717 -0.062500 1 0 0 0 0 0 3 930800
-0.001983 -0.000566 0.119524 -0.016585 0.565773 0.475718 -0.062500 1 0 0 0 0 0 3 931818
-0.001983 -0.000566 0.119524 -0.016582 0.565761 0.475725 -0.062500 1 0 0 0 0 0 3 932820
-0.001983 -0.000566 0.119524 -0.016573 0.565769 0.475712 -0.062500 1 0 0 0 0 0 3 933816
-0.001983 -0.000566 0.119524 -0.016584 0.565772 0.475717 -0.062500 1 0 0 0 0 0 3 934809
-0.001983 -0.000566 0.119524 -0.016577 0.565782 0.475725 -0.062500 1 0 0 0 0 0 3 935820
-0.001983 -0.000566 0.119524 -0.016584 0.565774 0.475719 -0.062500 1 0 0 0 0 0 3 936817
-0.001983 -0.000566 0.119524 -0.016569 0.565759 0.475719 -0.062500 1 0 0 0 0 0 3 937798
-0.001983 -0.000566 0.119524 -0.016583 0.565772 0.475718 -0.062500 1 0 0 0 0 0 3 938800
-0.001983 -0.000566 0.119524 -0.016585 0.565773 0.475718 -0.062500 1 0 0 0 0 0 3 939919
-0.001983 -0.000566 0.119524 -0.016585 0.565773 0.475718 -0.062500 1 0 0 0 0 0 3 940835
-0.001983 -0.000566 0.119524 -0.016585 0.565773 0.475718 -0.062500 1 0 0 0 0 0 3 941898
-0.001983 -0.000566 0.119524 -0.016570 0.565759 0.475718 -0.062500 1 0 0 0 0 0 3 942767
-0.001983 -0.000566 0.119524 -0.016583 0.565771 0.475718 -0.062500 1 0 0 0 0 0 3 943817
-0.001983 -0.000566 0.119524 -0.016585 0.565773 0.475718 -0.062500 1 0 0 0 0 0 3 944805
-0.001983 -0.000566 0.119524 -0.016577 0.565782 0.475725 -0.062500 1 0 0 0 0 0 3 945798
-0.001983 -0.000566 0.119524 -0.016569 0.565760 0.475719 -0.062500 1 0 0 0 0 0 3 946805
-0.001983 -0.000566 0.119524 -0.016583 0.565772 0.475718 -0.062500 1 0 0 0 0 0 3 947934
-0.001983 -0.000566 0.119524 -0.016585 0.565773 0.475718 -0.062500 1 0 0 0 0 0 3 948946
-0.001983 -0.000566 0.119524 -0.016585 0.565773 0.475718 -0.062500 1 0 0 0 0 0 3 949993
-0.001983 -0.000566 0.119524 -0.016573 0.565771 0.475712 -0.062500 1 0 0 0 0 0 3 950966
-0.001983 -0.000566 0.119524 -0.016580 0.565761 0.475724 -0.062500 1 0 0 0 0 0 3 951940
-0.001983 -0.000566 0.119524 -0.016585 0.565772 0.475719 -0.062500 1 0 0 0 0 0 3 952988
-0.001983 -0.000566 0.119524 -0.016585 0.565773 0.475718 -0.062500 1 0 0 0 0 0 3 953938
-0.001983 -0.000566 0.119524 -0.016573 0.565770 0.475711 -0.062500 1 0 0 0 0 0 3 954890
-0.001983 -0.000566 0.119524 -0.016572 0.565770 0.475731 -0.062500 1 0 0 0 0 0 3 955800
-0.001983 -0.000566 0.119524 -0.016583 0.565773 0.475720 -0.062500 1 0 0 0 0 0 3 956858
-0.001983 -0.000566 0.119524 -0.016585 0.565773 0.475719 -0.062500 1 0 0 0 0 0 3 957839
-0.001983 -0.000566 0.119524 -0.016573 0.565770 0.475712 -0.062500 1 0 0 0 0 0 3 958853
-0.001983 -0.000566 0.119524 -0.016584 0.565773 0.475717 -0.062500 1 0 0 0 0 0 3 960012
-0.001983 -0.000566 0.119524 -0.016581 0.565762 0.475725 -0.062500 1 0 0 0 0 0 3 960901
-0.001983 -0.000566 0.119524 -0.016585 0.565772 0.475719 -0.062500 1 0 0 0 0 0 3 961802
-0.001983 -0.000566 0.119524 -0.016573 0.565770 0.475712 -0.062500 1 0 0 0 0 0 3 962847
-0.001983 -0.000566 0.119524 -0.016584 0.565773 0.475717 -0.062500 1 0 0 0 0 0 3 963896
-0.001983 -0.000566 0.119524 -0.016573 0.565770 0.475732 -0.062500 1 0 0 0 0 0 3 964819
-0.001983 -0.000566 0.119524 -0.016584 0.565773 0.475720 -0.062500 1 0 0 0 0 0 3 965825
-0.001983 -0.000566 0.119524 -0.016573 0.565770 0.475712 -0.062500 1 0 0 0 0 0 3 966818
-0.001983 -0.000566 0.119524 -0.016583 0.565773 0.475717 -0.062500 1 0 0 0 0 0 3 967820
-0.001983 -0.000566 0.119524 -0.016585 0.565773 0.475718 -0.062500 1 0 0 0 0 0 3 968840
-0.001983 -0.000566 0.119524 -0.016582 0.565762 0.475725 -0.062500 1 0 0 0 0 0 3 969797
-0.001983 -0.000566 0.119524 -0.016573 0.565769 0.475712 -0.062500 1 0 0 0 0 0 3 970796
-0.001983 -0.000566 0.119524 -0.016583 0.565772 0.475717 -0.062500 1 0 0 0 0 0 3 971795
-0.001983 -0.000566 0.119524 -0.016585 0.565773 0.475718 -0.062500 1 0 0 0 0 0 3 972793
-0.001983 -0.000566 0.119524 -0.016582 0.565761 0.475725 -0.062500 1 0 0 0 0 0 3 974713
-0.001983 -0.000566 0.119524 -0.016573 0.565769 0.475712 -0.062500 1 0 0 0 0 0 3 975883
-0.001983 -0.000566 0.119524 -0.016575 0.565781 0.475724 -0.062500 1 0 0 0 0 0 3 976785
-0.001983 -0.000566 0.119524 -0.016584 0.565774 0.475719 -0.062500 1 0 0 0 0 0 3 977791
-0.001983 -0.000566 0.119524 -0.016585 0.565774 0.475718 -0.062500 1 0 0 0 0 0 3 978785
-0.001983 -0.000566 0.119524 -0.016582 0.565762 0.475725 -0.062500 1 0 0 0 0 0 3 979780
-0.001983 -0.000566 0.119524 -0.016573 0.565769 0.475713 -0.062500 1 0 0 0 0 0 3 980786
-0.001983 -0.000566 0.119524 -0.016584 0.565773 0.475717 -0.062500 1 0 0 0 0 0 3 981898
-0.001983 -0.000566 0.119524 -0.016585 0.565773 0.475718 -0.062500 1 0 0 0 0 0 3 982892
-0.001983 -0.000566 0.119524 -0.016585 0.565773 0.475718 -0.062500 1 0 0 0 0 0 3 983760
-0.001983 -0.000566 0.119524 -0.016570 0.565759 0.475718 -0.062500 1 0 0 0 0 0 3 984919
-0.001983 -0.000566 0.119524 -0.016575 0.565780 0.475725 -0.062500 1 0 0 0 0 0 3 985967
-0.001983 -0.000566 0.119524 -0.016584 0.565774 0.475719 -0.062500 1 0 0 0 0 0 3 986866
-0.001983 -0.000566 0.119524 -0.016585 0.565774 0.475718 -0.062500 1 0 0 0 0 0 3 987921
-0.001983 -0.000566 0.119524 -0.016573 0.565771 0.475712 -0.062500 1 0 0 0 0 0 3 988795
-0.001983 -0.000566 0.119524 -0.016580 0.565761 0.475724 -0.062500 1 0 0 0 0 0 3 989889
-0.001983 -0.000566 0.119524 -0.016584 0.565772 0.475719 -0.062500 1 0 0 0 0 0 3 990818
-0.001983 -0.000566 0.119524 -0.016585 0.565773 0.475718 -0.062500 1 0 0 0 0 0 3 991831
-0.001983 -0.000566 0.119524 -0.016573 0.565770 0.475712 -0.062500 1 0 0 0 0 0 3 992826
-0.001983 -0.000566 0.119524 -0.016580 0.565761 0.475724 -0.062500 1 0 0 0 0 0 3 993881
-0.001983 -0.000566 0.119524 -0.016585 0.565771 0.475719 -0.062500 1 0 0 0 0 0 3 994766
-0.001983 -0.000566 0.119524 -0.016565 0.565779 0.475719 -0.062500 1 0 0 0 0 0 3 995870
-0.001983 -0.000566 0.119524 -0.016582 0.565774 0.475718 -0.062500 1 0 0 0 0 0 3 996827
-0.001983 -0.000566 0.119524 -0.016581 0.565762 0.475725 -0.062500 1 0 0 0 0 0 3 997751
-0.001983 -0.000566 0.119524 -0.016584 0.565772 0.475719 -0.062500 1 0 0 0 0 0 3 998768
-0.001983 -0.000566 0.119524 -0.016585 0.565773 0.475718 -0.062500 1 0 0 0 0 0 3 999777
-0.001983 -0.000566 0.119524 -0.016573 0.565770 0.475712 -0.062500 1 0 0 0 0 0 4 771
-0.001983 -0.000566 0.119524 -0.016584 0.565773 0.475717 -0.062500 1 0 0 0 0 0 4 1771
-0.001983 -0.000566 0.119524 -0.016581 0.565761 0.475724 -0.062500 1 0 0 0 0 0 4 2749
-0.001983 -0.000566 0.119524 -0.016572 0.565769 0.475712 -0.062500 1 0 0 0 0 0 4 3772
-0.001983 -0.000566 0.119524 -0.016583 0.565772 0.475717 -0.062500 1 0 0 0 0 0 4 4776
-0.001983 -0.000566 0.119524 -0.016576 0.565782 0.475725 -0.062500 1 0 0 0 0 0 4 5775
-0.001983 -0.000566 0.119524 -0.016584 0.565774 0.475719 -0.062500 1 0 0 0 0 0 4 7251
-0.001983 -0.000566 0.119524 -0.016581 0.565762 0.475725 -0.062500 1 0 0 0 0 0 4 7957
-0.001983 -0.000566 0.119524 -0.016585 0.565772 0.475719 -0.062500 1 0 0 0 0 0 4 8915
-0.001983 -0.000566 0.119524 -0.016573 0.565770 0.475712 -0.062500 1 0 0 0 0 0 4 9778
-0.001983 -0.000566 0.119524 -0.016584 0.565773 0.475717 -0.062500 1 0 0 0 0 0 4 10750
-0.001983 -0.000566 0.119524 -0.016582 0.565761 0.475725 -0.062500 1 0 0 0 0 0 4 11784
-0.001983 -0.000566 0.119524 -0.016573 0.565769 0.475712 -0.062500 1 0 0 0 0 0 4 12782
-0.001983 -0.000566 0.119524 -0.016583 0.565772 0.475717 -0.062500 1 0 0 0 0 0 4 13776
-0.001983 -0.000566 0.119524 -0.016577 0.565782 0.475725 -0.062500 1 0 0 0 0 0 4 14772
-0.001983 -0.000566 0.119524 -0.016584 0.565774 0.475719 -0.062500 1 0 0 0 0 0 4 16044
-0.001983 -0.000566 0.119524 -0.016582 0.565762 0.475725 -0.062500 1 0 0 0 0 0 4 16835
-0.001983 -0.000566 0.119524 -0.016573 0.565769 0.475713 -0.062500 1 0 0 0 0 0 4 18016
-0.001983 -0.000566 0.119524 -0.016583 0.565773 0.475718 -0.062500 1 0 0 0 0 0 4 18864
-0.001983 -0.000566 0.119524 -0.016585 0.565773 0.475718 -0.062500 1 0 0 0 0 0 4 20017
-0.001983 -0.000566 0.119524 -0.016582 0.565762 0.475725 -0.062500 1 0 0 0 0 0 4 20866
-0.001983 -0.000566 0.119524 -0.016573 0.565769 0.475713 -0.062500 1 0 0 0 0 0 4 21755
-0.001983 -0.000566 0.119524 -0.016584 0.565772 0.475717 -0.062500 1 0 0 0 0 0 4 22956
-0.001983 -0.000566 0.119524 -0.016585 0.565773 0.475718 -0.062500 1 0 0 0 0 0 4 23772
-0.001983 -0.000566 0.119524 -0.016577 0.565782 0.475725 -0.062500 1 0 0 0 0 0 4 24801
-0.001983 -0.000566 0.119524 -0.016569 0.565760 0.475719 -0.062500 1 0 0 0 0 0 4 25951
-0.001983 -0.000566 0.119524 -0.016583 0.565772 0.475718 -0.062500 1 0 0 0 0 0 4 27150
-0.001983 -0.000566 0.119524 -0.016585 0.565773 0.475718 -0.062500 1 0 0 0 0 0 4 27793
-0.001983 -0.000566 0.119524 -0.016585 0.565773 0.475718 -0.062500 1 0 0 0 0 0 4 28828
-0.001983 -0.000566 0.119524 -0.016573 0.565771 0.475712 -0.062500 1 0 0 0 0 0 4 29850
-0.001983 -0.000566 0.119524 -0.016580 0.565761 0.475724 -0.062500 1 0 0 0 0 0 4 30759
-0.001983 -0.000566 0.119524 -0.016584 0.565772 0.475719 -0.062500 1 0 0 0 0 0 4 31774
-0.001983 -0.000566 0.119524 -0.016585 0.565773 0.475718 -0.062500 1 0 0 0 0 0 4 32750
-0.001983 -0.000566 0.119524 -0.016586 0.565773 0.475718 -0.062500 1 0 0 0 0 0 4 33771
-0.001983 -0.000566 0.119524 -0.016562 0.565767 0.475725 -0.062500 1 0 0 0 0 0 4 34749
-0.001983 -0.000566 0.119524 -0.016582 0.565773 0.475719 -0.062500 1 0 0 0 0 0 4 35767
-0.001983 -0.000566 0.119524 -0.016585 0.565773 0.475718 -0.062500 1 0 0 0 0 0 4 36770
-0.001983 -0.000566 0.119524 -0.016573 0.565771 0.475712 -0.062500 1 0 0 0 0 0 4 37726
-0.001983 -0.000566 0.119524 -0.016583 0.565773 0.475717 -0.062500 1 0 0 0 0 0 4 38751
-0.001983 -0.000566 0.119524 -0.016581 0.565762 0.475725 -0.062500 1 0 0 0 0 0 4 39842
-0.001983 -0.000566 0.119524 -0.016585 0.565772 0.475719 -0.062500 1 0 0 0 0 0 4 40772
-0.001983 -0.000566 0.119524 -0.016585 0.565773 0.475718 -0.062500 1 0 0 0 0 0 4 41846
-0.001983 -0.000566 0.119524 -0.016573 0.565770 0.475712 -0.062500 1 0 0 0 0 0 4 42771
-0.001983 -0.000566 0.119524 -0.016572 0.565770 0.475731 -0.062500 1 0 0 0 0 0 4 43759
-0.001983 -0.000566 0.119524 -0.016583 0.565773 0.475720 -0.062500 1 0 0 0 0 0 4 44754
-0.001983 -0.000566 0.119524 -0.016585 0.565773 0.475719 -0.062500 1 0 0 0 0 0 4 45757
-0.001983 -0.000566 0.119524 -0.016573 0.565771 0.475712 -0.062500 1 0 0 0 0 0 4 46757
-0.001983 -0.000566 0.119524 -0.016584 0.565773 0.475717 -0.062500 1 0 0 0 0 0 4 47896
-0.001983 -0.000566 0.119524 -0.016581 0.565762 0.475725 -0.062500 1 0 0 0 0 0 4 48904
-0.001983 -0.000566 0.119524 -0.016585 0.565772 0.475719 -0.062500 1 0 0 0 0 0 4 49920
-0.001983 -0.000566 0.119524 -0.016573 0.565770 0.475712 -0.062500 1 0 0 0 0 0 4 50919
-0.001983 -0.000566 0.119524 -0.016584 0.565773 0.475717 -0.062500 1 0 0 0 0 0 4 51951
-0.001983 -0.000566 0.119524 -0.016582 0.565761 0.475725 -0.062500 1 0 0 0 0 0 4 52951
-0.001983 -0.000566 0.119524 -0.016573 0.565769 0.475712 -0.062500 1 0 0 0 0 0 4 53959
-0.001983 -0.000566 0.119524 -0.016575 0.565781 0.475724 -0.062500 1 0 0 0 0 0 4 54847
-0.001983 -0.000566 0.119524 -0.016584 0.565774 0.475719 -0.062500 1 0 0 0 0 0 4 55757
-0.001983 -0.000566 0.119524 -0.016585 0.565774 0.475718 -0.062500 1 0 0 0 0 0 4 56948
-0.001983 -0.000566 0.119524 -0.016582 0.565762 0.475725 -0.062500 1 0 0 0 0 0 4 57849
-0.001983 -0.000566 0.119524 -0.016573 0.565769 0.475713 -0.062500 1 0 0 0 0 0 4 58805
-0.001983 -0.000566 0.119524 -0.016583 0.565773 0.475717 -0.062500 1 0 0 0 0 0 4 59985
-0.001983 -0.000566 0.119524 -0.016585 0.565773 0.475718 -0.062500 1 0 0 0 0 0 4 60806
-0.001983 -0.000566 0.119524 -0.016582 0.565761 0.475725 -0.062500 1 0 0 0 0 0 4 61731
-0.001983 -0.000566 0.119524 -0.016573 0.565769 0.475712 -0.062500 1 0 0 0 0 0 4 62747
-0.001983 -0.000566 0.119524 -0.016584 0.565772 0.475717 -0.062500 1 0 0 0 0 0 4 63804
-0.001983 -0.000566 0.119524 -0.016577 0.565782 0.475725 -0.062500 1 0 0 0 0 0 4 64732
-0.001983 -0.000566 0.119524 -0.016584 0.565774 0.475719 -0.062500 1 0 0 0 0 0 4 65723
-0.001983 -0.000566 0.119524 -0.016569 0.565759 0.475719 -0.062500 1 0 0 0 0 0 4 66722
-0.001983 -0.000566 0.119524 -0.016583 0.565771 0.475718 -0.062500 1 0 0 0 0 0 4 67722
-0.001983 -0.000566 0.119524 -0.016585 0.565773 0.475718 -0.062500 1 0 0 0 0 0 4 68727
-0.001983 -0.000566 0.119524 -0.016585 0.565773 0.475718 -0.062500 1 0 0 0 0 0 4 69722
-0.001983 -0.000566 0.119524 -0.016585 0.565773 0.475718 -0.062500 1 0 0 0 0 0 4 70719
-0.001983 -0.000566 0.119524 -0.016570 0.565759 0.475718 -0.062500 1 0 0 0 0 0 4 71722
-0.001983 -0.000566 0.119524 -0.016583 0.565771 0.475718 -0.062500 1 0 0 0 0 0 4 72728
-0.001983 -0.000566 0.119524 -0.016564 0.565779 0.475718 -0.062500 1 0 0 0 0 0 4 73813
-0.001983 -0.000566 0.119524 -0.016582 0.565774 0.475718 -0.062500 1 0 0 0 0 0 4 74733
-0.001983 -0.000566 0.119524 -0.016581 0.565762 0.475725 -0.062500 1 0 0 0 0 0 4 75818
-0.001983 -0.000566 0.119524 -0.016584 0.565772 0.475719 -0.062500 1 0 0 0 0 0 4 76749
-0.001983 -0.000566 0.119524 -0.016585 0.565773 0.475718 -0.062500 1 0 0 0 0 0 4 77734
-0.001983 -0.000566 0.119524 -0.016585 0.565773 0.475718 -0.062500 1 0 0 0 0 0 4 78730
-0.001983 -0.000566 0.119524 -0.016573 0.565771 0.475712 -0.062500 1 0 0 0 0 0 4 79737
-0.001983 -0.000566 0.119524 -0.016580 0.565761 0.475724 -0.062500 1 0 0 0 0 0 4 80736
-0.001983 -0.000566 0.119524 -0.016572 0.565769 0.475712 -0.062500 1 0 0 0 0 0 4 81912
-0.001983 -0.000566 0.119524 -0.016583 0.565772 0.475717 -0.062500 1 0 0 0 0 0 4 82863
-0.001983 -0.000566 0.119524 -0.016576 0.565782 0.475725 -0.062500 1 0 0 0 0 0 4 83927
-0.001983 -0.000566 0.119524 -0.016584 0.565774 0.475719 -0.062500 1 0 0 0 0 0 4 84868
-0.001983 -0.000566 0.119524 -0.016581 0.565762 0.475725 -0.062500 1 0 0 0 0 0 4 85918
-0.001983 -0.000566 0.119524 -0.016585 0.565772 0.475719 -0.062500 1 0 0 0 0 0 4 86931
-0.001983 -0.000566 0.119524 -0.016573 0.565770 0.475712 -0.062500 1 0 0 0 0 0 4 87899
-0.001983 -0.000566 0.119524 -0.016584 0.565773 0.475717 -0.062500 1 0 0 0 0 0 4 88769
-0.001983 -0.000566 0.119524 -0.016581 0.565761 0.475725 -0.062500 1 0 0 0 0 0 4 89733
-0.001983 -0.000566 0.119524 -0.016572 0.565769 0.475712 -0.062500 1 0 0 0 0 0 4 90756
-0.001983 -0.000566 0.119524 -0.016583 0.565772 0.475717 -0.062500 1 0 0 0 0 0 4 91807
-0.001983 -0.000566 0.119524 -0.016585 0.565773 0.475718 -0.062500 1 0 0 0 0 0 4 92755
-0.001983 -0.000566 0.119524 -0.016573 0.565770 0.475732 -0.062500 1 0 0 0 0 0 4 93940
-0.001983 -0.000566 0.119524 -0.016584 0.565773 0.475720 -0.062500 1 0 0 0 0 0 4 94997
-0.001983 -0.000566 0.119524 -0.016573 0.565770 0.475712 -0.062500 1 0 0 0 0 0 4 95791
-0.001983 -0.000566 0.119524 -0.016583 0.565773 0.475717 -0.062500 1 0 0 0 0 0 4 96850
-0.001983 -0.000566 0.119524 -0.016585 0.565773 0.475718 -0.062500 1 0 0 0 0 0 4 97765
-0.001983 -0.000566 0.119524 -0.016582 0.565762 0.475725 -0.062500 1 0 0 0 0 0 4 98775
-0.001983 -0.000566 0.119524 -0.016573 0.565769 0.475712 -0.062500 1 0 0 0 0 0 4 99739
-0.001983 -0.000566 0.119524 -0.016584 0.565772 0.475717 -0.062500 1 0 0 0 0 0 4 100733
-0.001983 -0.000566 0.119524 -0.016585 0.565773 0.475718 -0.062500 1 0 0 0 0 0 4 101747
-0.001983 -0.000566 0.119524 -0.016577 0.565782 0.475725 -0.062500 1 0 0 0 0 0 4 102730
-0.001983 -0.000566 0.119524 -0.016581 0.565763 0.475726 -0.062500 1 0 0 0 0 0 4 103747
-0.001983 -0.000566 0.119524 -0.016572 0.565769 0.475713 -0.062500 1 0 0 0 0 0 4 104748
-0.001983 -0.000566 0.119524 -0.016583 0.565773 0.475718 -0.062500 1 0 0 0 0 0 4 105723
-0.001983 -0.000566 0.119524 -0.016585 0.565773 0.475718 -0.062500 1 0 0 0 0 0 4 106736
-0.001983 -0.000566 0.119524 -0.016582 0.565762 0.475725 -0.062500 1 0 0 0 0 0 4 107790
-0.001983 -0.000566 0.119524 -0.016573 0.565769 0.475713 -0.062500 1 0 0 0 0 0 4 109037
-0.001983 -0.000566 0.119524 -0.016584 0.565772 0.475717 -0.062500 1 0 0 0 0 0 4 109849
-0.001983 -0.000566 0.119524 -0.016585 0.565773 0.475718 -0.062500 1 0 0 0 0 0 4 110748
-0.001983 -0.000566 0.119524 -0.016585 0.565773 0.475718 -0.062500 1 0 0 0 0 0 4 111713
-0.001983 -0.000566 0.119524 -0.016562 0.565767 0.475725 -0.062500 1 0 0 0 0 0 4 112756
-0.001983 -0.000566 0.119524 -0.016582 0.565773 0.475719 -0.062500 1 0 0 0 0 0 4 113756
-0.001983 -0.000566 0.119524 -0.016584 0.565773 0.475718 -0.062500 1 0 0 0 0 0 4 114761
-0.001983 -0.000566 0.119524 -0.016585 0.565773 0.475718 -0.062500 1 0 0 0 0 0 4 115760
-0.001983 -0.000566 0.119524 -0.016573 0.565771 0.475712 -0.062500 1 0 0 0 0 0 4 116967
-0.001983 -0.000566 0.119524 -0.016580 0.565761 0.475724 -0.062500 1 0 0 0 0 0 4 118057
-0.001983 -0.000566 0.119524 -0.016584 0.565772 0.475719 -0.062500 1 0 0 0 0 0 4 118821
-0.001983 -0.000566 0.119524 -0.016585 0.565773 0.475718 -0.062500 1 0 0 0 0 0 4 120009
-0.001983 -0.000566 0.119524 -0.016573 0.565770 0.475712 -0.062500 1 0 0 0 0 0 4 120835
-0.001983 -0.000566 0.119524 -0.016580 0.565761 0.475724 -0.062500 1 0 0 0 0 0 4 121880
-0.001983 -0.000566 0.119524 -0.016585 0.565771 0.475719 -0.062500 1 0 0 0 0 0 4 122779
-0.001983 -0.000566 0.119524 -0.016565 0.565779 0.475719 -0.062500 1 0 0 0 0 0 4 123770
-0.001983 -0.000566 0.119524 -0.016582 0.565774 0.475718 -0.062500 1 0 0 0 0 0 4 124776
-0.001983 -0.000566 0.119524 -0.016584 0.565774 0.475718 -0.062500 1 0 0 0 0 0 4 125747
-0.001983 -0.000566 0.119524 -0.016581 0.565762 0.475725 -0.062500 1 0 0 0 0 0 4 126884
-0.001983 -0.000566 0.119524 -0.016585 0.565772 0.475719 -0.062500 1 0 0 0 0 0 4 127846
-0.001983 -0.000566 0.119524 -0.016573 0.565770 0.475712 -0.062500 1 0 0 0 0 0 4 128699
-0.001983 -0.000566 0.119524 -0.016584 0.565773 0.475717 -0.062500 1 0 0 0 0 0 4 129798
-0.001983 -0.000566 0.119524 -0.016582 0.565761 0.475724 -0.062500 1 0 0 0 0 0 4 130843
-0.001983 -0.000566 0.119524 -0.016573 0.565769 0.475712 -0.062500 1 0 0 0 0 0 4 131757
-0.001983 -0.000566 0.119524 -0.016575 0.565781 0.475724 -0.062500 1 0 0 0 0 0 4 132692
-0.001983 -0.000566 0.119524 -0.016583 0.565774 0.475719 -0.062500 1 0 0 0 0 0 4 133754
-0.001983 -0.000566 0.119524 -0.016585 0.565774 0.475718 -0.062500 1 0 0 0 0 0 4 134748
-0.001983 -0.000566 0.119524 -0.016582 0.565762 0.475725 -0.062500 1 0 0 0 0 0 4 135752
-0.001983 -0.000566 0.119524 -0.016572 0.565769 0.475713 -0.062500 1 0 0 0 0 0 4 136750
-0.001983 -0.000566 0.119524 -0.016583 0.565773 0.475717 -0.062500 1 0 0 0 0 0 4 137752
-0.001983 -0.000566 0.119524 -0.016585 0.565773 0.475718 -0.062500 1 0 0 0 0 0 4 138754
-0.001983 -0.000566 0.119524 -0.016582 0.565761 0.475725 -0.062500 1 0 0 0 0 0 4 139748
-0.001983 -0.000566 0.119524 -0.016573 0.565769 0.475712 -0.062500 1 0 0 0 0 0 4 141630
-0.001983 -0.000566 0.119524 -0.016584 0.565772 0.475717 -0.062500 1 0 0 0 0 0 4 142844
-0.001983 -0.000566 0.119524 -0.016577 0.565782 0.475725 -0.062500 1 0 0 0 0 0 4 143767
-0.001983 -0.000566 0.119524 -0.016584 0.565774 0.475719 -0.062500 1 0 0 0 0 0 4 144759
-0.001983 -0.000566 0.119524 -0.016582 0.565762 0.475725 -0.062500 1 0 0 0 0 0 4 145761
-0.001983 -0.000566 0.119524 -0.016573 0.565769 0.475713 -0.062500 1 0 0 0 0 0 4 146757
-0.001983 -0.000566 0.119524 -0.016583 0.565773 0.475718 -0.062500 1 0 0 0 0 0 4 147755
-0.001983 -0.000566 0.119524 -0.016585 0.565773 0.475718 -0.062500 1 0 0 0 0 0 4 148979
-0.001983 -0.000566 0.119524 -0.016585 0.565773 0.475718 -0.062500 1 0 0 0 0 0 4 149821
-0.001983 -0.000566 0.119524 -0.016570 0.565759 0.475718 -0.062500 1 0 0 0 0 0 4 150988
-0.001983 -0.000566 0.119524 -0.016583 0.565771 0.475718 -0.062500 1 0 0 0 0 0 4 151838
-0.001983 -0.000566 0.119524 -0.016585 0.565773 0.475718 -0.062500 1 0 0 0 0 0 4 153052
-0.001983 -0.000566 0.119524 -0.016577 0.565782 0.475725 -0.062500 1 0 0 0 0 0 4 153840
-0.001983 -0.000566 0.119524 -0.016569 0.565760 0.475719 -0.062500 1 0 0 0 0 0 4 154980
-0.001983 -0.000566 0.119524 -0.016583 0.565772 0.475718 -0.062500 1 0 0 0 0 0 4 155718
-0.001983 -0.000566 0.119524 -0.016585 0.565773 0.475718 -0.062500 1 0 0 0 0 0 4 156673
-0.001983 -0.000566 0.119524 -0.016585 0.565773 0.475718 -0.062500 1 0 0 0 0 0 4 157766
-0.001983 -0.000566 0.119524 -0.016573 0.565771 0.475712 -0.062500 1 0 0 0 0 0 4 158713
-0.001983 -0.000566 0.119524 -0.016580 0.565761 0.475724 -0.062500 1 0 0 0 0 0 4 159841
-0.001983 -0.000566 0.119524 -0.016584 0.565772 0.475719 -0.062500 1 0 0 0 0 0 4 160760
-0.001983 -0.000566 0.119524 -0.016585 0.565773 0.475718 -0.062500 1 0 0 0 0 0 4 161750
-0.001983 -0.000566 0.119524 -0.016577 0.565782 0.475725 -0.062500 1 0 0 0 0 0 4 162822
-0.001983 -0.000566 0.119524 -0.016572 0.565772 0.475713 -0.062500 1 0 0 0 0 0 4 163750
-0.001983 -0.000566 0.119524 -0.016580 0.565762 0.475724 -0.062500 1 0 0 0 0 0 4 164723
-0.001983 -0.000566 0.119524 -0.016584 0.565772 0.475719 -0.062500 1 0 0 0 0 0 4 165721
-0.001983 -0.000566 0.119524 -0.016573 0.565770 0.475712 -0.062500 1 0 0 0 0 0 4 166720
-0.001983 -0.000566 0.119524 -0.016583 0.565773 0.475717 -0.062500 1 0 0 0 0 0 4 167720
-0.001983 -0.000566 0.119524 -0.016581 0.565762 0.475725 -0.062500 1 0 0 0 0 0 4 168723
-0.001983 -0.000566 0.119524 -0.016572 0.565769 0.475712 -0.062500 1 0 0 0 0 0 4 169700
-0.001983 -0.000566 0.119524 -0.016583 0.565772 0.475717 -0.062500 1 0 0 0 0 0 4 170716
-0.001983 -0.000566 0.119524 -0.016585 0.565773 0.475718 -0.062500 1 0 0 0 0 0 4 171701
-0.001983 -0.000566 0.119524 -0.016573 0.565770 0.475732 -0.062500 1 0 0 0 0 0 4 172705
-0.001983 -0.000566 0.119524 -0.016584 0.565773 0.475720 -0.062500 1 0 0 0 0 0 4 174601
-0.001983 -0.000566 0.119524 -0.016585 0.565773 0.475719 -0.062500 1 0 0 0 0 0 4 175813
-0.001983 -0.000566 0.119524 -0.016573 0.565770 0.475712 -0.062500 1 0 0 0 0 0 4 176720
-0.001983 -0.000566 0.119524 -0.016584 0.565773 0.475717 -0.062500 1 0 0 0 0 0 4 177712
-0.001983 -0.000566 0.119524 -0.016581 0.565762 0.475725 -0.062500 1 0 0 0 0 0 4 178707
-0.001983 -0.000566 0.119524 -0.016585 0.565772 0.475719 -0.062500 1 0 0 0 0 0 4 179703
-0.001983 -0.000566 0.119524 -0.016573 0.565770 0.475712 -0.062500 1 0 0 0 0 0 4 180704
-0.001983 -0.000566 0.119524 -0.016584 0.565773 0.475717 -0.062500 1 0 0 0 0 0 4 181835
-0.001983 -0.000566 0.119524 -0.016582 0.565761 0.475725 -0.062500 1 0 0 0 0 0 4 182849
-0.001983 -0.000566 0.119524 -0.016573 0.565768 0.475712 -0.062500 1 0 0 0 0 0 4 183830
-0.001983 -0.000566 0.119524 -0.016575 0.565781 0.475724 -0.062500 1 0 0 0 0 0 4 184907
-0.001983 -0.000566 0.119524 -0.016584 0.565774 0.475719 -0.062500 1 0 0 0 0 0 4 185854
-0.001983 -0.000566 0.119524 -0.016585 0.565773 0.475718 -0.062500 1 0 0 0 0 0 4 186911
-0.001983 -0.000566 0.119524 -0.016582 0.565762 0.475725 -0.062500 1 0 0 0 0 0 4 187711
-0.001983 -0.000566 0.119524 -0.016573 0.565769 0.475713 -0.062500 1 0 0 0 0 0 4 188955
-0.001983 -0.000566 0.119524 -0.016584 0.565772 0.475717 -0.062500 1 0 0 0 0 0 4 189753
-0.001983 -0.000566 0.119524 -0.016585 0.565773 0.475718 -0.062500 1 0 0 0 0 0 4 190785
-0.001983 -0.000566 0.119524 -0.016585 0.565773 0.475718 -0.062500 1 0 0 0 0 0 4 191665
-0.001983 -0.000566 0.119524 -0.016582 0.565761 0.475725 -0.062500 1 0 0 0 0 0 4 192747
-0.001983 -0.000566 0.119524 -0.016573 0.565769 0.475712 -0.062500 1 0 0 0 0 0 4 193849
-0.001983 -0.000566 0.119524 -0.016576 0.565781 0.475724 -0.062500 1 0 0 0 0 0 4 195059
-0.001983 -0.000566 0.119524 -0.016584 0.565774 0.475719 -0.062500 1 0 0 0 0 0 4 195749
-0.001983 -0.000566 0.119524 -0.016573 0.565771 0.475712 -0.062500 1 0 0 0 0 0 4 196773
-0.001983 -0.000566 0.119524 -0.016580 0.565761 0.475724 -0.062500 1 0 0 0 0 0 4 197793
-0.001983 -0.000566 0.119524 -0.016584 0.565772 0.475719 -0.062500 1 0 0 0 0 0 4 198717
-0.001983 -0.000566 0.119524 -0.016585 0.565773 0.475718 -0.062500 1 0 0 0 0 0 4 199730
-0.001983 -0.000566 0.119524 -0.016585 0.565773 0.475718 -0.062500 1 0 0 0 0 0 4 200701
-0.001983 -0.000566 0.119524 -0.016570 0.565759 0.475718 -0.062500 1 0 0 0 0 0 4 201718
-0.001983 -0.000566 0.119524 -0.016584 0.565771 0.475718 -0.062500 1 0 0 0 0 0 4 202719
-0.001983 -0.000566 0.119524 -0.016565 0.565779 0.475718 -0.062500 1 0 0 0 0 0 4 203726
-0.001983 -0.000566 0.119524 -0.016582 0.565774 0.475718 -0.062500 1 0 0 0 0 0 4 204700
-0.001983 -0.000566 0.119524 -0.016581 0.565762 0.475725 -0.062500 1 0 0 0 0 0 4 205699
-0.001983 -0.000566 0.119524 -0.016584 0.565772 0.475719 -0.062500 1 0 0 0 0 0 4 206698
-0.001983 -0.000566 0.119524 -0.016585 0.565773 0.475718 -0.062500 1 0 0 0 0 0 4 207852
-0.001983 -0.000566 0.119524 -0.016585 0.565773 0.475718 -0.062500 1 0 0 0 0 0 4 208846
-0.001983 -0.000566 0.119524 -0.016573 0.565770 0.475712 -0.062500 1 0 0 0 0 0 4 209840
-0.001983 -0.000566 0.119524 -0.016580 0.565761 0.475724 -0.062500 1 0 0 0 0 0 4 210673
-0.001983 -0.000566 0.119524 -0.016572 0.565769 0.475712 -0.062500 1 0 0 0 0 0 4 211723
-0.001983 -0.000566 0.119524 -0.016575 0.565781 0.475724 -0.062500 1 0 0 0 0 0 4 212706
-0.001983 -0.000566 0.119524 -0.016583 0.565774 0.475719 -0.062500 1 0 0 0 0 0 4 213709
-0.001983 -0.000566 0.119524 -0.016584 0.565774 0.475718 -0.062500 1 0 0 0 0 0 4 214705
-0.001983 -0.000566 0.119524 -0.016581 0.565762 0.475725 -0.062500 1 0 0 0 0 0 4 215722
-0.001983 -0.000566 0.119524 -0.016585 0.565772 0.475719 -0.062500 1 0 0 0 0 0 4 217023
-0.001983 -0.000566 0.119524 -0.016573 0.565770 0.475712 -0.062500 1 0 0 0 0 0 4 218021
-0.001983 -0.000566 0.119524 -0.016584 0.565773 0.475717 -0.062500 1 0 0 0 0 0 4 218793
-0.001983 -0.000566 0.119524 -0.016582 0.565761 0.475725 -0.062500 1 0 0 0 0 0 4 219980
-0.001983 -0.000566 0.119524 -0.016573 0.565769 0.475712 -0.062500 1 0 0 0 0 0 4 220812
-0.001983 -0.000566 0.119524 -0.016583 0.565772 0.475717 -0.062500 1 0 0 0 0 0 4 221971
-0.001983 -0.000566 0.119524 -0.016577 0.565782 0.475725 -0.062500 1 0 0 0 0 0 4 222722
-0.001983 -0.000566 0.119524 -0.016584 0.565774 0.475719 -0.062500 1 0 0 0 0 0 4 223682
-0.001983 -0.000566 0.119524 -0.016581 0.565762 0.475725 -0.062500 1 0 0 0 0 0 4 224772
-0.001983 -0.000566 0.119524 -0.016572 0.565769 0.475713 -0.062500 1 0 0 0 0 0 4 225858
-0.001983 -0.000566 0.119524 -0.016583 0.565773 0.475717 -0.062500 1 0 0 0 0 0 4 226922
-0.001983 -0.000566 0.119524 -0.016585 0.565773 0.475718 -0.062500 1 0 0 0 0 0 4 227799
-0.001983 -0.000566 0.119524 -0.016582 0.565761 0.475725 -0.062500 1 0 0 0 0 0 4 228695
-0.001983 -0.000566 0.119524 -0.016573 0.565769 0.475712 -0.062500 1 0 0 0 0 0 4 229748
-0.001983 -0.000566 0.119524 -0.016584 0.565772 0.475717 -0.062500 1 0 0 0 0 0 4 230802
-0.001983 -0.000566 0.119524 -0.016585 0.565773 0.475718 -0.062500 1 0 0 0 0 0 4 231730
-0.001983 -0.000566 0.119524 -0.016577 0.565782 0.475725 -0.062500 1 0 0 0 0 0 4 232730
-0.001983 -0.000566 0.119524 -0.016569 0.565760 0.475719 -0.062500 1 0 0 0 0 0 4 233724
-0.001983 -0.000566 0.119524 -0.016583 0.565772 0.475718 -0.062500 1 0 0 0 0 0 4 234729
-0.001983 -0.000566 0.119524 -0.016584 0.565773 0.475718 -0.062500 1 0 0 0 0 0 4 235724
-0.001983 -0.000566 0.119524 -0.016585 0.565773 0.475718 -0.062500 1 0 0 0 0 0 4 236725
-0.001983 -0.000566 0.119524 -0.016585 0.565773 0.475718 -0.062500 1 0 0 0 0 0 4 237730
-0.001983 -0.000566 0.119524 -0.016570 0.565759 0.475718 -0.062500 1 0 0 0 0 0 4 238727
-0.001983 -0.000566 0.119524 -0.016583 0.565771 0.475718 -0.062500 1 0 0 0 0 0 4 239722
-0.001983 -0.000566 0.119524 -0.016585 0.565773 0.475718 -0.062500 1 0 0 0 0 0 4 241416
-0.001983 -0.000566 0.119524 -0.016585 0.565773 0.475718 -0.062500 1 0 0 0 0 0 4 242737
-0.001983 -0.000566 0.119524 -0.016562 0.565767 0.475725 -0.062500 1 0 0 0 0 0 4 243717
-0.001983 -0.000566 0.119524 -0.016582 0.565772 0.475719 -0.062500 1 0 0 0 0 0 4 244707
-0.001983 -0.000566 0.119524 -0.016585 0.565773 0.475718 -0.062500 1 0 0 0 0 0 4 245704
-0.001983 -0.000566 0.119524 -0.016585 0.565773 0.475718 -0.062500 1 0 0 0 0 0 4 246714
-0.001983 -0.000566 0.119524 -0.016573 0.565771 0.475712 -0.062500 1 0 0 0 0 0 4 247706
-0.001983 -0.000566 0.119524 -0.016580 0.565761 0.475724 -0.062500 1 0 0 0 0 0 4 248724
-0.001983 -0.000566 0.119524 -0.016584 0.565772 0.475719 -0.062500 1 0 0 0 0 0 4 249990
-0.001983 -0.000566 0.119524 -0.016585 0.565773 0.475718 -0.062500 1 0 0 0 0 0 4 250799
-0.001983 -0.000566 0.119524 -0.016573 0.565770 0.475712 -0.062500 1 0 0 0 0 0 4 251981
-0.001983 -0.000566 0.119524 -0.016572 0.565770 0.475731 -0.062500 1 0 0 0 0 0 4 252811
-0.001983 -0.000566 0.119524 -0.016583 0.565773 0.475720 -0.062500 1 0 0 0 0 0 4 253806
-0.001983 -0.000566 0.119524 -0.016585 0.565773 0.475719 -0.062500 1 0 0 0 0 0 4 254901
-0.001983 -0.000566 0.119524 -0.016573 0.565771 0.475712 -0.062500 1 0 0 0 0 0 4 255796
-0.001983 -0.000566 0.119524 -0.016583 0.565773 0.475717 -0.062500 1 0 0 0 0 0 4 256683
-0.001983 -0.000566 0.119524 -0.016581 0.565762 0.475725 -0.062500 1 0 0 0 0 0 4 257766
-0.001983 -0.000566 0.119524 -0.016585 0.565772 0.475719 -0.062500 1 0 0 0 0 0 4 258706
-0.001983 -0.000566 0.119524 -0.016573 0.565770 0.475712 -0.062500 1 0 0 0 0 0 4 259719
-0.001983 -0.000566 0.119524 -0.016584 0.565773 0.475717 -0.062500 1 0 0 0 0 0 4 260805
-0.001983 -0.000566 0.119524 -0.016582 0.565761 0.475724 -0.062500 1 0 0 0 0 0 4 262065
-0.001983 -0.000566 0.119524 -0.016573 0.565769 0.475712 -0.062500 1 0 0 0 0 0 4 262702
-0.001983 -0.000566 0.119524 -0.016575 0.565781 0.475724 -0.062500 1 0 0 0 0 0 4 263794
-0.001983 -0.000566 0.119524 -0.016584 0.565774 0.475719 -0.062500 1 0 0 0 0 0 4 264749
-0.001983 -0.000566 0.119524 -0.016585 0.565774 0.475718 -0.062500 1 0 0 0 0 0 4 265693
-0.001983 -0.000566 0.119524 -0.016582 0.565762 0.475725 -0.062500 1 0 0 0 0 0 4 266687
-0.001983 -0.000566 0.119524 -0.016573 0.565769 0.475713 -0.062500 1 0 0 0 0 0 4 267694
-0.001983 -0.000566 0.119524 -0.016583 0.565773 0.475717 -0.062500 1 0 0 0 0 0 4 268699
-0.001983 -0.000566 0.119524 -0.016585 0.565773 0.475718 -0.062500 1 0 0 0 0 0 4 269676
-0.001983 -0.000566 0.119524 -0.016585 0.565773 0.475718 -0.062500 1 0 0 0 0 0 4 270693
-0.001983 -0.000566 0.119524 -0.016582 0.565761 0.475725 -0.062500 1 0 0 0 0 0 4 271695
-0.001983 -0.000566 0.119524 -0.016573 0.565769 0.475712 -0.062500 1 0 0 0 0 0 4 272677
-0.001983 -0.000566 0.119524 -0.016576 0.565781 0.475724 -0.062500 1 0 0 0 0 0 4 273675
-0.001983 -0.000566 0.119524 -0.016584 0.565774 0.475719 -0.062500 1 0 0 0 0 0 4 274798
-0.001983 -0.000566 0.119524 -0.016582 0.565762 0.475725 -0.062500 1 0 0 0 0 0 4 275710
-0.001983 -0.000566 0.119524 -0.016573 0.565769 0.475713 -0.062500 1 0 0 0 0 0 4 276783
-0.001983 -0.000566 0.119524 -0.016584 0.565773 0.475718 -0.062500 1 0 0 0 0 0 4 277695
-0.001983 -0.000566 0.119524 -0.016585 0.565773 0.475718 -0.062500 1 0 0 0 0 0 4 278677
-0.001983 -0.000566 0.119524 -0.016585 0.565773 0.475718 -0.062500 1 0 0 0 0 0 4 279674
-0.001983 -0.000566 0.119524 -0.016570 0.565759 0.475718 -0.062500 1 0 0 0 0 0 4 280682
-0.001983 -0.000566 0.119524 -0.016583 0.565771 0.475718 -0.062500 1 0 0 0 0 0 4 281685
-0.001983 -0.000566 0.119524 -0.016577 0.565781 0.475725 -0.062500 1 0 0 0 0 0 4 282682
-0.001983 -0.000566 0.119524 -0.016584 0.565774 0.475719 -0.062500 1 0 0 0 0 0 4 283904
-0.001983 -0.000566 0.119524 -0.016573 0.565771 0.475712 -0.062500 1 0 0 0 0 0 4 285005
-0.001983 -0.000566 0.119524 -0.016580 0.565762 0.475724 -0.062500 1 0 0 0 0 0 4 285739
-0.001983 -0.000566 0.119524 -0.016584 0.565772 0.475719 -0.062500 1 0 0 0 0 0 4 286967
-0.001983 -0.000566 0.119524 -0.016585 0.565773 0.475718 -0.062500 1 0 0 0 0 0 4 287738
-0.001983 -0.000566 0.119524 -0.016573 0.565770 0.475712 -0.062500 1 0 0 0 0 0 4 288780
-0.001983 -0.000566 0.119524 -0.016580 0.565761 0.475724 -0.062500 1 0 0 0 0 0 4 289782
-0.001983 -0.000566 0.119524 -0.016585 0.565771 0.475719 -0.062500 1 0 0 0 0 0 4 290774
-0.001983 -0.000566 0.119524 -0.016573 0.565770 0.475712 -0.062500 1 0 0 0 0 0 4 291748
-0.001983 -0.000566 0.119524 -0.016575 0.565781 0.475724 -0.062500 1 0 0 0 0 0 4 292711
-0.001983 -0.000566 0.119524 -0.016584 0.565774 0.475719 -0.062500 1 0 0 0 0 0 4 293950
-0.001983 -0.000566 0.119524 -0.016581 0.565762 0.475725 -0.062500 1 0 0 0 0 0 4 294843
-0.001983 -0.000566 0.119524 -0.016585 0.565772 0.475719 -0.062500 1 0 0 0 0 0 4 295647
-0.001983 -0.000566 0.119524 -0.016573 0.565770 0.475712 -0.062500 1 0 0 0 0 0 4 296731
-0.001983 -0.000566 0.119524 -0.016584 0.565773 0.475717 -0.062500 1 0 0 0 0 0 4 297765
-0.001983 -0.000566 0.119524 -0.016581 0.565761 0.475725 -0.062500 1 0 0 0 0 0 4 298680
-0.001983 -0.000566 0.119524 -0.016572 0.565769 0.475712 -0.062500 1 0 0 0 0 0 4 299669
-0.001983 -0.000566 0.119524 -0.016583 0.565772 0.475717 -0.062500 1 0 0 0 0 0 4 300673
-0.001983 -0.000566 0.119524 -0.016576 0.565782 0.475725 -0.062500 1 0 0 0 0 0 4 301674
-0.001983 -0.000566 0.119524 -0.016584 0.565774 0.475719 -0.062500 1 0 0 0 0 0 4 302673
-0.001983 -0.000566 0.119524 -0.016581 0.565762 0.475725 -0.062500 1 0 0 0 0 0 4 303676
-0.001983 -0.000566 0.119524 -0.016572 0.565769 0.475713 -0.062500 1 0 0 0 0 0 4 304672
-0.001983 -0.000566 0.119524 -0.016583 0.565773 0.475717 -0.062500 1 0 0 0 0 0 4 305668
-0.001983 -0.000566 0.119524 -0.016585 0.565773 0.475718 -0.062500 1 0 0 0 0 0 4 306673
-0.001983 -0.000566 0.119524 -0.016582 0.565762 0.475725 -0.062500 1 0 0 0 0 0 4 307786
-0.001983 -0.000566 0.119524 -0.016573 0.565769 0.475712 -0.062500 1 0 0 0 0 0 4 308825
-0.001983 -0.000566 0.119524 -0.016583 0.565772 0.475717 -0.062500 1 0 0 0 0 0 4 309871
-0.001983 -0.000566 0.119524 -0.016585 0.565773 0.475718 -0.062500 1 0 0 0 0 0 4 310694
-0.001983 -0.000566 0.119524 -0.016577 0.565782 0.475725 -0.062500 1 0 0 0 0 0 4 311671
-0.001983 -0.000566 0.119524 -0.016581 0.565763 0.475726 -0.062500 1 0 0 0 0 0 4 312630
-0.001983 -0.000566 0.119524 -0.016572 0.565769 0.475713 -0.062500 1 0 0 0 0 0 4 313676
-0.001983 -0.000566 0.119524 -0.016583 0.565773 0.475718 -0.062500 1 0 0 0 0 0 4 314679
-0.001983 -0.000566 0.119524 -0.016585 0.565773 0.475718 -0.062500 1 0 0 0 0 0 4 315686
-0.001983 -0.000566 0.119524 -0.016582 0.565762 0.475725 -0.062500 1 0 0 0 0 0 4 316976
-0.001983 -0.000566 0.119524 -0.016573 0.565769 0.475713 -0.062500 1 0 0 0 0 0 4 317993
-0.001983 -0.000566 0.119524 -0.016584 0.565772 0.475717 -0.062500 1 0 0 0 0 0 4 318818
-0.001983 -0.000566 0.119524 -0.016585 0.565773 0.475718 -0.062500 1 0 0 0 0 0 4 319870
-0.001983 -0.000566 0.119524 -0.016585 0.565773 0.475718 -0.062500 1 0 0 0 0 0 4 320722
-0.001983 -0.000566 0.119524 -0.016574 0.565770 0.475732 -0.062500 1 0 0 0 0 0 4 321955
-0.001983 -0.000566 0.119524 -0.016572 0.565770 0.475714 -0.062500 1 0 0 0 0 0 4 323073
-0.001983 -0.000566 0.119524 -0.016583 0.565773 0.475718 -0.062500 1 0 0 0 0 0 4 323723
-0.001983 -0.000566 0.119524 -0.016585 0.565773 0.475718 -0.062500 1 0 0 0 0 0 4 324695
-0.001983 -0.000566 0.119524 -0.016573 0.565771 0.475712 -0.062500 1 0 0 0 0 0 4 325686
-0.001983 -0.000566 0.119524 -0.016580 0.565761 0.475724 -0.062500 1 0 0 0 0 0 4 326766
-0.001983 -0.000566 0.119524 -0.016584 0.565772 0.475719 -0.062500 1 0 0 0 0 0 4 327899
-0.001983 -0.000566 0.119524 -0.016585 0.565773 0.475718 -0.062500 1 0 0 0 0 0 4 328748
-0.001983 -0.000566 0.119524 -0.016585 0.565773 0.475718 -0.062500 1 0 0 0 0 0 4 329782
-0.001983 -0.000566 0.119524 -0.016570 0.565759 0.475718 -0.062500 1 0 0 0 0 0 4 330789
-0.001983 -0.000566 0.119524 -0.016575 0.565780 0.475725 -0.062500 1 0 0 0 0 0 4 331692
-0.001983 -0.000566 0.119524 -0.016584 0.565774 0.475719 -0.062500 1 0 0 0 0 0 4 332658
-0.001983 -0.000566 0.119524 -0.016573 0.565771 0.475712 -0.062500 1 0 0 0 0 0 4 333674
-0.001983 -0.000566 0.119524 -0.016583 0.565773 0.475717 -0.062500 1 0 0 0 0 0 4 334676
-0.001983 -0.000566 0.119524 -0.016581 0.565762 0.475725 -0.062500 1 0 0 0 0 0 4 335652
-0.001983 -0.000566 0.119524 -0.016585 0.565772 0.475719 -0.062500 1 0 0 0 0 0 4 336667
-0.001983 -0.000566 0.119524 -0.016585 0.565773 0.475718 -0.062500 1 0 0 0 0 0 4 337675
-0.001983 -0.000566 0.119524 -0.016573 0.565770 0.475712 -0.062500 1 0 0 0 0 0 4 338659
-0.001983 -0.000566 0.119524 -0.016580 0.565761 0.475724 -0.062500 1 0 0 0 0 0 4 339674
-0.001983 -0.000566 0.119524 -0.016572 0.565769 0.475712 -0.062500 1 0 0 0 0 0 4 340681
-0.001983 -0.000566 0.119524 -0.016575 0.565781 0.475724 -0.062500 1 0 0 0 0 0 4 342234
-0.001983 -0.000566 0.119524 -0.016583 0.565774 0.475719 -0.062500 1 0 0 0 0 0 4 342730
-0.001983 -0.000566 0.119524 -0.016585 0.565774 0.475718 -0.062500 1 0 0 0 0 0 4 343763
-0.001983 -0.000566 0.119524 -0.016581 0.565762 0.475725 -0.062500 1 0 0 0 0 0 4 344639
-0.001983 -0.000566 0.119524 -0.016585 0.565772 0.475719 -0.062500 1 0 0 0 0 0 4 345686
-0.001983 -0.000566 0.119524 -0.016573 0.565770 0.475712 -0.062500 1 0 0 0 0 0 4 346687
-0.001983 -0.000566 0.119524 -0.016584 0.565773 0.475717 -0.062500 1 0 0 0 0 0 4 347677
-0.001983 -0.000566 0.119524 -0.016582 0.565761 0.475725 -0.062500 1 0 0 0 0 0 4 348683
-0.001983 -0.000566 0.119524 -0.016573 0.565769 0.475712 -0.062500 1 0 0 0 0 0 4 349796
-0.001983 -0.000566 0.119524 -0.016575 0.565781 0.475724 -0.062500 1 0 0 0 0 0 4 350938
-0.001983 -0.000566 0.119524 -0.016584 0.565774 0.475719 -0.062500 1 0 0 0 0 0 4 351762
-0.001983 -0.000566 0.119524 -0.016585 0.565774 0.475718 -0.062500 1 0 0 0 0 0 4 352655
-0.001983 -0.000566 0.119524 -0.016582 0.565762 0.475725 -0.062500 1 0 0 0 0 0 4 353738
-0.001983 -0.000566 0.119524 -0.016573 0.565769 0.475713 -0.062500 1 0 0 0 0 0 4 354623
-0.001983 -0.000566 0.119524 -0.016583 0.565773 0.475717 -0.062500 1 0 0 0 0 0 4 355710
-0.001983 -0.000566 0.119524 -0.016585 0.565773 0.475718 -0.062500 1 0 0 0 0 0 4 356873
-0.001983 -0.000566 0.119524 -0.016585 0.565773 0.475718 -0.062500 1 0 0 0 0 0 4 357751
-0.001983 -0.000566 0.119524 -0.016582 0.565762 0.475725 -0.062500 1 0 0 0 0 0 4 358626
-0.001983 -0.000566 0.119524 -0.016573 0.565769 0.475712 -0.062500 1 0 0 0 0 0 4 359700
-0.001983 -0.000566 0.119524 -0.016576 0.565781 0.475724 -0.062500 1 0 0 0 0 0 4 360757
-0.001983 -0.000566 0.119524 -0.016584 0.565774 0.475719 -0.062500 1 0 0 0 0 0 4 361668
-0.001983 -0.000566 0.119524 -0.016569 0.565759 0.475719 -0.062500 1 0 0 0 0 0 4 362677
-0.001983 -0.000566 0.119524 -0.016583 0.565771 0.475718 -0.062500 1 0 0 0 0 0 4 363672
-0.001983 -0.000566 0.119524 -0.016585 0.565773 0.475718 -0.062500 1 0 0 0 0 0 4 364680
-0.001983 -0.000566 0.119524 -0.016585 0.565773 0.475718 -0.062500 1 0 0 0 0 0 4 365677
-0.001983 -0.000566 0.119524 -0.016585 0.565773 0.475718 -0.062500 1 0 0 0 0 0 4 366672
-0.001983 -0.000566 0.119524 -0.016570 0.565759 0.475718 -0.062500 1 0 0 0 0 0 4 367669
-0.001983 -0.000566 0.119524 -0.016583 0.565771 0.475718 -0.062500 1 0 0 0 0 0 4 368680
-0.001983 -0.000566 0.119524 -0.016573 0.565770 0.475711 -0.062500 1 0 0 0 0 0 4 369678
-0.001983 -0.000566 0.119524 -0.016575 0.565781 0.475724 -0.062500 1 0 0 0 0 0 4 371549
-0.001983 -0.000566 0.119524 -0.016580 0.565762 0.475725 -0.062500 1 0 0 0 0 0 4 372755
-0.001983 -0.000566 0.119524 -0.016584 0.565772 0.475719 -0.062500 1 0 0 0 0 0 4 373694
-0.001983 -0.000566 0.119524 -0.016585 0.565773 0.475718 -0.062500 1 0 0 0 0 0 4 374692
-0.001983 -0.000566 0.119524 -0.016585 0.565773 0.475718 -0.062500 1 0 0 0 0 0 4 375681
-0.001983 -0.000566 0.119524 -0.016573 0.565771 0.475712 -0.062500 1 0 0 0 0 0 4 376682
-0.001983 -0.000566 0.119524 -0.016580 0.565761 0.475724 -0.062500 1 0 0 0 0 0 4 377681
-0.001983 -0.000566 0.119524 -0.016572 0.565769 0.475712 -0.062500 1 0 0 0 0 0 4 378682
-0.001983 -0.000566 0.119524 -0.016583 0.565772 0.475717 -0.062500 1 0 0 0 0 0 4 379825
-0.001983 -0.000566 0.119524 -0.016576 0.565782 0.475725 -0.062500 1 0 0 0 0 0 4 380828
-0.001983 -0.000566 0.119524 -0.016584 0.565774 0.475719 -0.062500 1 0 0 0 0 0 4 381683
-0.001983 -0.000566 0.119524 -0.016581 0.565762 0.475725 -0.062500 1 0 0 0 0 0 4 382719
-0.001983 -0.000566 0.119524 -0.016585 0.565772 0.475719 -0.062500 1 0 0 0 0 0 4 383905
-0.001983 -0.000566 0.119524 -0.016573 0.565770 0.475712 -0.062500 1 0 0 0 0 0 4 384944
-0.001983 -0.000566 0.119524 -0.016584 0.565773 0.475717 -0.062500 1 0 0 0 0 0 4 385701
-0.001983 -0.000566 0.119524 -0.016581 0.565762 0.475725 -0.062500 1 0 0 0 0 0 4 386753
-0.001983 -0.000566 0.119524 -0.016572 0.565769 0.475712 -0.062500 1 0 0 0 0 0 4 387744
-0.001983 -0.000566 0.119524 -0.016583 0.565772 0.475717 -0.062500 1 0 0 0 0 0 4 388658
-0.001983 -0.000566 0.119524 -0.016585 0.565773 0.475718 -0.062500 1 0 0 0 0 0 4 389780
-0.001983 -0.000566 0.119524 -0.016573 0.565770 0.475732 -0.062500 1 0 0 0 0 0 4 390924
-0.001983 -0.000566 0.119524 -0.016584 0.565773 0.475720 -0.062500 1 0 0 0 0 0 4 391641
-0.001983 -0.000566 0.119524 -0.016573 0.565770 0.475712 -0.062500 1 0 0 0 0 0 4 392685
-0.001983 -0.000566 0.119524 -0.016583 0.565773 0.475717 -0.062500 1 0 0 0 0 0 4 393726
-0.001983 -0.000566 0.119524 -0.016585 0.565773 0.475718 -0.062500 1 0 0 0 0 0 4 394651
-0.001983 -0.000566 0.119524 -0.016582 0.565762 0.475725 -0.062500 1 0 0 0 0 0 4 395660
-0.001983 -0.000566 0.119524 -0.016573 0.565769 0.475713 -0.062500 1 0 0 0 0 0 4 396650
-0.001983 -0.000566 0.119524 -0.016583 0.565772 0.475717 -0.062500 1 0 0 0 0 0 4 397648
-0.001983 -0.000566 0.119524 -0.016585 0.565773 0.475718 -0.062500 1 0 0 0 0 0 4 398648
-0.001983 -0.000566 0.119524 -0.016585 0.565773 0.475718 -0.062500 1 0 0 0 0 0 4 399656
-0.001983 -0.000566 0.119524 -0.016574 0.565770 0.475732 -0.062500 1 0 0 0 0 0 4 400648
-0.001983 -0.000566 0.119524 -0.016572 0.565770 0.475713 -0.062500 1 0 0 0 0 0 4 401647
-0.001983 -0.000566 0.119524 -0.016583 0.565773 0.475718 -0.062500 1 0 0 0 0 0 4 402647
-0.001983 -0.000566 0.119524 -0.016585 0.565773 0.475718 -0.062500 1 0 0 0 0 0 4 404540
-0.001983 -0.000566 0.119524 -0.016585 0.565774 0.475718 -0.062500 1 0 0 0 0 0 4 405743
-0.001983 -0.000566 0.119524 -0.016570 0.565759 0.475718 -0.062500 1 0 0 0 0 0 4 406670
-0.001983 -0.000566 0.119524 -0.016583 0.565771 0.475718 -0.062500 1 0 0 0 0 0 4 407658
-0.001983 -0.000566 0.119524 -0.016585 0.565773 0.475718 -0.062500 1 0 0 0 0 0 4 408658
-0.001983 -0.000566 0.119524 -0.016585 0.565773 0.475718 -0.062500 1 0 0 0 0 0 4 409657
-0.001983 -0.000566 0.119524 -0.016570 0.565759 0.475718 -0.062500 1 0 0 0 0 0 4 410653
-0.001983 -0.000566 0.119524 -0.016575 0.565780 0.475725 -0.062500 1 0 0 0 0 0 4 411733
-0.001983 -0.000566 0.119524 -0.016584 0.565774 0.475719 -0.062500 1 0 0 0 0 0 4 412785
-0.001983 -0.000566 0.119524 -0.016585 0.565774 0.475718 -0.062500 1 0 0 0 0 0 4 413841
-0.001983 -0.000566 0.119524 -0.016573 0.565771 0.475712 -0.062500 1 0 0 0 0 0 4 414819
-0.001983 -0.000566 0.119524 -0.016580 0.565761 0.475724 -0.062500 1 0 0 0 0 0 4 415858
-0.001983 -0.000566 0.119524 -0.016584 0.565772 0.475719 -0.062500 1 0 0 0 0 0 4 416787
-0.001983 -0.000566 0.119524 -0.016585 0.565773 0.475718 -0.062500 1 0 0 0 0 0 4 417854
-0.001983 -0.000566 0.119524 -0.016573 0.565770 0.475712 -0.062500 1 0 0 0 0 0 4 418754
-0.001983 -0.000566 0.119524 -0.016580 0.565761 0.475724 -0.062500 1 0 0 0 0 0 4 419642
-0.001983 -0.000566 0.119524 -0.016585 0.565771 0.475719 -0.062500 1 0 0 0 0 0 4 420705
-0.001983 -0.000566 0.119524 -0.016565 0.565779 0.475719 -0.062500 1 0 0 0 0 0 4 421723
-0.001983 -0.000566 0.119524 -0.016582 0.565774 0.475718 -0.062500 1 0 0 0 0 0 4 422683
-0.001983 -0.000566 0.119524 -0.016584 0.565774 0.475718 -0.062500 1 0 0 0 0 0 4 423715
-0.001983 -0.000566 0.119524 -0.016581 0.565762 0.475725 -0.062500 1 0 0 0 0 0 4 424971
-0.001983 -0.000566 0.119524 -0.016585 0.565772 0.475719 -0.062500 1 0 0 0 0 0 4 425656
-0.001983 -0.000566 0.119524 -0.016573 0.565770 0.475712 -0.062500 1 0 0 0 0 0 4 426733
-0.001983 -0.000566 0.119524 -0.016584 0.565773 0.475717 -0.062500 1 0 0 0 0 0 4 427707
-0.001983 -0.000566 0.119524 -0.016581 0.565761 0.475725 -0.062500 1 0 0 0 0 0 4 428652
-0.001983 -0.000566 0.119524 -0.016572 0.565769 0.475712 -0.062500 1 0 0 0 0 0 4 429648
-0.001983 -0.000566 0.119524 -0.016583 0.565772 0.475717 -0.062500 1 0 0 0 0 0 4 430643
-0.001983 -0.000566 0.119524 -0.016576 0.565782 0.475725 -0.062500 1 0 0 0 0 0 4 431649
-0.001983 -0.000566 0.119524 -0.016584 0.565774 0.475719 -0.062500 1 0 0 0 0 0 4 432652
-0.001983 -0.000566 0.119524 -0.016581 0.565762 0.475725 -0.062500 1 0 0 0 0 0 4 433647
-0.001983 -0.000566 0.119524 -0.016572 0.565769 0.475713 -0.062500 1 0 0 0 0 0 4 434654
-0.001983 -0.000566 0.119524 -0.016583 0.565773 0.475717 -0.062500 1 0 0 0 0 0 4 435649
-0.001983 -0.000566 0.119524 -0.016585 0.565773 0.475718 -0.062500 1 0 0 0 0 0 4 436661
-0.001983 -0.000566 0.119524 -0.016582 0.565761 0.475725 -0.062500 1 0 0 0 0 0 4 438075
-0.001983 -0.000566 0.119524 -0.016573 0.565769 0.475712 -0.062500 1 0 0 0 0 0 4 438741
-0.001983 -0.000566 0.119524 -0.016584 0.565772 0.475717 -0.062500 1 0 0 0 0 0 4 439662
-0.001983 -0.000566 0.119524 -0.016577 0.565782 0.475725 -0.062500 1 0 0 0 0 0 4 440626
-0.001983 -0.000566 0.119524 -0.016584 0.565774 0.475719 -0.062500 1 0 0 0 0 0 4 441652
-0.001983 -0.000566 0.119524 -0.016582 0.565762 0.475725 -0.062500 1 0 0 0 0 0 4 442659
-0.001983 -0.000566 0.119524 -0.016573 0.565769 0.475713 -0.062500 1 0 0 0 0 0 4 443655
-0.001983 -0.000566 0.119524 -0.016583 0.565773 0.475718 -0.062500 1 0 0 0 0 0 4 444660
-0.001983 -0.000566 0.119524 -0.016585 0.565773 0.475718 -0.062500 1 0 0 0 0 0 4 445705
-0.001983 -0.000566 0.119524 -0.016585 0.565773 0.475718 -0.062500 1 0 0 0 0 0 4 446918
-0.001983 -0.000566 0.119524 -0.016570 0.565759 0.475718 -0.062500 1 0 0 0 0 0 4 447956
-0.001983 -0.000566 0.119524 -0.016583 0.565771 0.475718 -0.062500 1 0 0 0 0 0 4 448720
-0.001983 -0.000566 0.119524 -0.016585 0.565773 0.475718 -0.062500 1 0 0 0 0 0 4 449770
-0.001983 -0.000566 0.119524 -0.016577 0.565782 0.475725 -0.062500 1 0 0 0 0 0 4 450848
-0.001983 -0.000566 0.119524 -0.016572 0.565772 0.475712 -0.062500 1 0 0 0 0 0 4 451735
-0.001983 -0.000566 0.119524 -0.016580 0.565762 0.475724 -0.062500 1 0 0 0 0 0 4 452806
-0.001983 -0.000566 0.119524 -0.016584 0.565772 0.475719 -0.062500 1 0 0 0 0 0 4 453692
-0.001983 -0.000566 0.119524 -0.016585 0.565773 0.475718 -0.062500 1 0 0 0 0 0 4 454697
-0.001983 -0.000566 0.119524 -0.016573 0.565771 0.475712 -0.062500 1 0 0 0 0 0 4 455666
-0.001983 -0.000566 0.119524 -0.016580 0.565761 0.475724 -0.062500 1 0 0 0 0 0 4 456647
-0.001983 -0.000566 0.119524 -0.016584 0.565772 0.475719 -0.062500 1 0 0 0 0 0 4 457829
-0.001983 -0.000566 0.119524 -0.016585 0.565773 0.475718 -0.062500 1 0 0 0 0 0 4 458712
-0.001983 -0.000566 0.119524 -0.016586 0.565773 0.475718 -0.062500 1 0 0 0 0 0 4 459637
-0.001983 -0.000566 0.119524 -0.016562 0.565767 0.475725 -0.062500 1 0 0 0 0 0 4 460751
-0.001983 -0.000566 0.119524 -0.016582 0.565772 0.475719 -0.062500 1 0 0 0 0 0 4 461707
-0.001983 -0.000566 0.119524 -0.016585 0.565773 0.475718 -0.062500 1 0 0 0 0 0 4 462634
-0.001983 -0.000566 0.119524 -0.016573 0.565770 0.475712 -0.062500 1 0 0 0 0 0 4 463647
-0.001983 -0.000566 0.119524 -0.016583 0.565773 0.475717 -0.062500 1 0 0 0 0 0 4 464651
-0.001983 -0.000566 0.119524 -0.016581 0.565762 0.475725 -0.062500 1 0 0 0 0 0 4 465633
-0.001983 -0.000566 0.119524 -0.016585 0.565772 0.475719 -0.062500 1 0 0 0 0 0 4 466643
-0.001983 -0.000566 0.119524 -0.016585 0.565773 0.475718 -0.062500 1 0 0 0 0 0 4 467628
-0.001983 -0.000566 0.119524 -0.016573 0.565770 0.475712 -0.062500 1 0 0 0 0 0 4 468633
-0.001983 -0.000566 0.119524 -0.016572 0.565770 0.475731 -0.062500 1 0 0 0 0 0 4 469625
-0.001983 -0.000566 0.119524 -0.016583 0.565773 0.475720 -0.062500 1 0 0 0 0 0 4 470659
-0.001983 -0.000566 0.119524 -0.016572 0.565770 0.475712 -0.062500 1 0 0 0 0 0 4 472370
-0.001983 -0.000566 0.119524 -0.016583 0.565773 0.475717 -0.062500 1 0 0 0 0 0 4 473752
-0.001983 -0.000566 0.119524 -0.016585 0.565773 0.475718 -0.062500 1 0 0 0 0 0 4 474637
-0.001983 -0.000566 0.119524 -0.016582 0.565762 0.475725 -0.062500 1 0 0 0 0 0 4 475655
-0.001983 -0.000566 0.119524 -0.016585 0.565772 0.475719 -0.062500 1 0 0 0 0 0 4 476629
-0.001983 -0.000566 0.119524 -0.016573 0.565770 0.475712 -0.062500 1 0 0 0 0 0 4 477654
-0.001983 -0.000566 0.119524 -0.016584 0.565773 0.475717 -0.062500 1 0 0 0 0 0 4 478627
-0.001983 -0.000566 0.119524 -0.016585 0.565773 0.475718 -0.062500 1 0 0 0 0 0 4 479879
-0.001983 -0.000566 0.119524 -0.016574 0.565770 0.475732 -0.062500 1 0 0 0 0 0 4 480721
-0.001983 -0.000566 0.119524 -0.016572 0.565770 0.475713 -0.062500 1 0 0 0 0 0 4 481924
-0.001983 -0.000566 0.119524 -0.016583 0.565773 0.475718 -0.062500 1 0 0 0 0 0 4 482742
-0.001983 -0.000566 0.119524 -0.016585 0.565773 0.475718 -0.062500 1 0 0 0 0 0 4 483889
-0.001983 -0.000566 0.119524 -0.016582 0.565762 0.475725 -0.062500 1 0 0 0 0 0 4 484856
-0.001983 -0.000566 0.119524 -0.016573 0.565769 0.475713 -0.062500 1 0 0 0 0 0 4 485910
-0.001983 -0.000566 0.119524 -0.016583 0.565773 0.475717 -0.062500 1 0 0 0 0 0 4 486675
-0.001983 -0.000566 0.119524 -0.016585 0.565773 0.475718 -0.062500 1 0 0 0 0 0 4 487656
-0.001983 -0.000566 0.119524 -0.016585 0.565773 0.475718 -0.062500 1 0 0 0 0 0 4 488635
-0.001983 -0.000566 0.119524 -0.016582 0.565761 0.475725 -0.062500 1 0 0 0 0 0 4 489679
-0.001983 -0.000566 0.119524 -0.016573 0.565769 0.475712 -0.062500 1 0 0 0 0 0 4 490712
-0.001983 -0.000566 0.119524 -0.016576 0.565781 0.475724 -0.062500 1 0 0 0 0 0 4 491787
-0.001983 -0.000566 0.119524 -0.016584 0.565774 0.475719 -0.062500 1 0 0 0 0 0 4 492688
-0.001983 -0.000566 0.119524 -0.016573 0.565771 0.475712 -0.062500 1 0 0 0 0 0 4 493723
-0.001983 -0.000566 0.119524 -0.016580 0.565761 0.475724 -0.062500 1 0 0 0 0 0 4 494711
-0.001983 -0.000566 0.119524 -0.016584 0.565772 0.475719 -0.062500 1 0 0 0 0 0 4 495637
-0.001983 -0.000566 0.119524 -0.016585 0.565773 0.475718 -0.062500 1 0 0 0 0 0 4 496650
-0.001983 -0.000566 0.119524 -0.016585 0.565773 0.475718 -0.062500 1 0 0 0 0 0 4 497646
-0.001983 -0.000566 0.119524 -0.016570 0.565759 0.475718 -0.062500 1 0 0 0 0 0 4 498632
-0.001983 -0.000566 0.119524 -0.016583 0.565771 0.475718 -0.062500 1 0 0 0 0 0 4 499646
-0.001983 -0.000566 0.119524 -0.016564 0.565779 0.475719 -0.062500 1 0 0 0 0 0 4 500651
-0.001983 -0.000566 0.119524 -0.016582 0.565774 0.475718 -0.062500 1 0 0 0 0 0 4 501629
-0.001983 -0.000566 0.119524 -0.016584 0.565774 0.475718 -0.062500 1 0 0 0 0 0 4 502610
-0.001983 -0.000566 0.119524 -0.016581 0.565762 0.475725 -0.062500 1 0 0 0 0 0 4 503651
-0.001983 -0.000566 0.119524 -0.016585 0.565772 0.475719 -0.062500 1 0 0 0 0 0 4 505541
-0.001983 -0.000566 0.119524 -0.016585 0.565773 0.475718 -0.062500 1 0 0 0 0 0 4 506746
-0.001983 -0.000566 0.119524 -0.016573 0.565770 0.475712 -0.062500 1 0 0 0 0 0 4 507669
-0.001983 -0.000566 0.119524 -0.016580 0.565761 0.475724 -0.062500 1 0 0 0 0 0 4 508640
-0.001983 -0.000566 0.119524 -0.016572 0.565769 0.475712 -0.062500 1 0 0 0 0 0 4 509632
-0.001983 -0.000566 0.119524 -0.016583 0.565772 0.475717 -0.062500 1 0 0 0 0 0 4 510629
-0.001983 -0.000566 0.119524 -0.016576 0.565782 0.475725 -0.062500 1 0 0 0 0 0 4 511629
-0.001983 -0.000566 0.119524 -0.016584 0.565774 0.475719 -0.062500 1 0 0 0 0 0 4 512758
-0.001983 -0.000566 0.119524 -0.016581 0.565762 0.475725 -0.062500 1 0 0 0 0 0 4 513768
-0.001983 -0.000566 0.119524 -0.016585 0.565772 0.475719 -0.062500 1 0 0 0 0 0 4 514672
-0.001983 -0.000566 0.119524 -0.016573 0.565770 0.475712 -0.062500 1 0 0 0 0 0 4 515881
-0.001983 -0.000566 0.119524 -0.016584 0.565773 0.475717 -0.062500 1 0 0 0 0 0 4 516924
-0.001983 -0.000566 0.119524 -0.016581 0.565761 0.475725 -0.062500 1 0 0 0 0 0 4 517744
-0.001983 -0.000566 0.119524 -0.016573 0.565769 0.475712 -0.062500 1 0 0 0 0 0 4 518789
-0.001983 -0.000566 0.119524 -0.016583 0.565772 0.475717 -0.062500 1 0 0 0 0 0 4 519625
-0.001983 -0.000566 0.119524 -0.016585 0.565773 0.475718 -0.062500 1 0 0 0 0 0 4 520675
-0.001983 -0.000566 0.119524 -0.016577 0.565782 0.475725 -0.062500 1 0 0 0 0 0 4 521607
-0.001983 -0.000566 0.119524 -0.016581 0.565763 0.475726 -0.062500 1 0 0 0 0 0 4 522630
-0.001983 -0.000566 0.119524 -0.016572 0.565769 0.475713 -0.062500 1 0 0 0 0 0 4 523813
-0.001983 -0.000566 0.119524 -0.016583 0.565773 0.475718 -0.062500 1 0 0 0 0 0 4 524653
-0.001983 -0.000566 0.119524 -0.016585 0.565773 0.475718 -0.062500 1 0 0 0 0 0 4 525660
-0.001983 -0.000566 0.119524 -0.016585 0.565773 0.475718 -0.062500 1 0 0 0 0 0 4 526717
-0.001983 -0.000566 0.119524 -0.016582 0.565762 0.475725 -0.062500 1 0 0 0 0 0 4 527641
-0.001983 -0.000566 0.119524 -0.016573 0.565769 0.475712 -0.062500 1 0 0 0 0 0 4 528622
-0.001983 -0.000566 0.119524 -0.016584 0.565773 0.475717 -0.062500 1 0 0 0 0 0 4 529621
-0.001983 -0.000566 0.119524 -0.016577 0.565782 0.475725 -0.062500 1 0 0 0 0 0 4 530623
-0.001983 -0.000566 0.119524 -0.016569 0.565760 0.475719 -0.062500 1 0 0 0 0 0 4 531624
-0.001983 -0.000566 0.119524 -0.016583 0.565772 0.475718 -0.062500 1 0 0 0 0 0 4 532617
-0.001983 -0.000566 0.119524 -0.016584 0.565773 0.475718 -0.062500 1 0 0 0 0 0 4 533601
-0.001983 -0.000566 0.119524 -0.016585 0.565773 0.475718 -0.062500 1 0 0 0 0 0 4 534616
-0.001983 -0.000566 0.119524 -0.016585 0.565773 0.475718 -0.062500 1 0 0 0 0 0 4 535629
-0.001983 -0.000566 0.119524 -0.016570 0.565759 0.475718 -0.062500 1 0 0 0 0 0 4 536632
-0.001983 -0.000566 0.119524 -0.016583 0.565771 0.475718 -0.062500 1 0 0 0 0 0 4 538185
-0.001983 -0.000566 0.119524 -0.016585 0.565773 0.475718 -0.062500 1 0 0 0 0 0 4 538643
-0.001983 -0.000566 0.119524 -0.016585 0.565773 0.475718 -0.062500 1 0 0 0 0 0 4 539706
-0.001983 -0.000566 0.119524 -0.016562 0.565767 0.475725 -0.062500 1 0 0 0 0 0 4 540641
-0.001983 -0.000566 0.119524 -0.016582 0.565772 0.475719 -0.062500 1 0 0 0 0 0 4 541622
-0.001983 -0.000566 0.119524 -0.016584 0.565773 0.475718 -0.062500 1 0 0 0 0 0 4 542632
-0.001983 -0.000566 0.119524 -0.016585 0.565773 0.475718 -0.062500 1 0 0 0 0 0 4 543630
-0.001983 -0.000566 0.119524 -0.016573 0.565771 0.475712 -0.062500 1 0 0 0 0 0 4 544624
-0.001983 -0.000566 0.119524 -0.016580 0.565761 0.475724 -0.062500 1 0 0 0 0 0 4 545648
-0.001983 -0.000566 0.119524 -0.016584 0.565772 0.475719 -0.062500 1 0 0 0 0 0 4 546854
-0.001983 -0.000566 0.119524 -0.016585 0.565773 0.475718 -0.062500 1 0 0 0 0 0 4 547733
-0.001983 -0.000566 0.119524 -0.016573 0.565770 0.475712 -0.062500 1 0 0 0 0 0 4 548731
-0.001983 -0.000566 0.119524 -0.016580 0.565761 0.475724 -0.062500 1 0 0 0 0 0 4 549643
-0.001983 -0.000566 0.119524 -0.016585 0.565771 0.475719 -0.062500 1 0 0 0 0 0 4 550885
-0.001983 -0.000566 0.119524 -0.016565 0.565779 0.475719 -0.062500 1 0 0 0 0 0 4 551716
-0.001983 -0.000566 0.119524 -0.016582 0.565774 0.475718 -0.062500 1 0 0 0 0 0 4 552811
-0.001983 -0.000566 0.119524 -0.016584 0.565773 0.475718 -0.062500 1 0 0 0 0 0 4 553624
-0.001983 -0.000566 0.119524 -0.016581 0.565762 0.475725 -0.062500 1 0 0 0 0 0 4 554674
-0.001983 -0.000566 0.119524 -0.016585 0.565772 0.475719 -0.062500 1 0 0 0 0 0 4 555686
-0.001983 -0.000566 0.119524 -0.016573 0.565770 0.475712 -0.062500 1 0 0 0 0 0 4 556715
-0.001983 -0.000566 0.119524 -0.016584 0.565773 0.475717 -0.062500 1 0 0 0 0 0 4 557713
-0.001983 -0.000566 0.119524 -0.016582 0.565761 0.475725 -0.062500 1 0 0 0 0 0 4 558856
-0.001983 -0.000566 0.119524 -0.016573 0.565769 0.475712 -0.062500 1 0 0 0 0 0 4 559666
-0.001983 -0.000566 0.119524 -0.016575 0.565781 0.475724 -0.062500 1 0 0 0 0 0 4 560750
-0.001983 -0.000566 0.119524 -0.016583 0.565774 0.475719 -0.062500 1 0 0 0 0 0 4 561658
-0.001983 -0.000566 0.119524 -0.016585 0.565774 0.475718 -0.062500 1 0 0 0 0 0 4 562612
-0.001983 -0.000566 0.119524 -0.016582 0.565762 0.475725 -0.062500 1 0 0 0 0 0 4 563612
-0.001983 -0.000566 0.119524 -0.016572 0.565769 0.475713 -0.062500 1 0 0 0 0 0 4 564621
-0.001983 -0.000566 0.119524 -0.016583 0.565773 0.475717 -0.062500 1 0 0 0 0 0 4 565629
-0.001983 -0.000566 0.119524 -0.016585 0.565773 0.475718 -0.062500 1 0 0 0 0 0 4 566603
-0.001983 -0.000566 0.119524 -0.016585 0.565773 0.475718 -0.062500 1 0 0 0 0 0 4 567620
-0.001983 -0.000566 0.119524 -0.016582 0.565762 0.475725 -0.062500 1 0 0 0 0 0 4 568624
-0.001983 -0.000566 0.119524 -0.016573 0.565769 0.475712 -0.062500 1 0 0 0 0 0 4 569613
-0.001983 -0.000566 0.119524 -0.016576 0.565781 0.475724 -0.062500 1 0 0 0 0 0 4 570627
-0.001983 -0.000566 0.119524 -0.016584 0.565774 0.475719 -0.062500 1 0 0 0 0 0 4 572611
-0.001983 -0.000566 0.119524 -0.016582 0.565762 0.475725 -0.062500 1 0 0 0 0 0 4 573736
-0.001983 -0.000566 0.119524 -0.016573 0.565769 0.475713 -0.062500 1 0 0 0 0 0 4 574650
-0.001983 -0.000566 0.119524 -0.016583 0.565773 0.475718 -0.062500 1 0 0 0 0 0 4 575632
-0.001983 -0.000566 0.119524 -0.016585 0.565773 0.475718 -0.062500 1 0 0 0 0 0 4 576629
-0.001983 -0.000566 0.119524 -0.016585 0.565773 0.475718 -0.062500 1 0 0 0 0 0 4 577633
-0.001983 -0.000566 0.119524 -0.016570 0.565759 0.475718 -0.062500 1 0 0 0 0 0 4 578633
-0.001983 -0.000566 0.119524 -0.016583 0.565771 0.475718 -0.062500 1 0 0 0 0 0 4 579710
-0.001983 -0.000566 0.119524 -0.016585 0.565773 0.475718 -0.062500 1 0 0 0 0 0 4 580815
-0.001983 -0.000566 0.119524 -0.016577 0.565782 0.475725 -0.062500 1 0 0 0 0 0 4 581719
[truncated: 12,626,055 more chars]
