# Supplementary material for: Increasing Patient Engagement in Rehabilitation Exercises Using Computer-Based Citizen Science
Source: PLoS One. 2015 Mar 20;10(3):e0117013. doi: 10.1371/journal.pone.0117013 (PMC4368773; doi:10.1371/journal.pone.0117013)
Supplement: S5 Dataset — (ZIP) [file pone.0117013.s005.zip]

Archive with 32 entries (21 files):
- Dataset_S5/P11/P11_with.dat
- Dataset_S5/P11/P11_without.dat
- Dataset_S5/P12/P12_with.dat
- Dataset_S5/P12/P12_without.dat
- Dataset_S5/P13/P13_with.dat
- Dataset_S5/P13/P13_without.dat
- Dataset_S5/P14/P14_with.dat
- Dataset_S5/P14/P14_without.dat
- Dataset_S5/P15/P15_with.dat
- Dataset_S5/P15/P15_without.dat
- Dataset_S5/P16/P16_with.dat
- Dataset_S5/P16/P16_without.dat
- Dataset_S5/P17/P17_with.dat
- Dataset_S5/P17/P17_without.dat
- Dataset_S5/P18/P18_with.dat
- Dataset_S5/P18/P18_without.dat
- Dataset_S5/P19/P19_with.dat
- Dataset_S5/P19/P19_without.dat
- Dataset_S5/P20/P20_with.dat
- Dataset_S5/P20/P20_without.dat
- Dataset_S5/README.txt
- Dataset_S5/P11/
- Dataset_S5/P12/
- Dataset_S5/P13/
- Dataset_S5/P14/
- Dataset_S5/P15/
- Dataset_S5/P16/
- Dataset_S5/P17/
- Dataset_S5/P18/
- Dataset_S5/P19/
- Dataset_S5/P20/
- Dataset_S5/
