# Supplementary material for: Increasing Patient Engagement in Rehabilitation Exercises Using Computer-Based Citizen Science
Source: PLoS One. 2015 Mar 20;10(3):e0117013. doi: 10.1371/journal.pone.0117013 (PMC4368773; doi:10.1371/journal.pone.0117013)
Supplement: S5 Dataset — (ZIP) [file pone.0117013.s005.zip › Dataset_S5/P11/P11_with.dat]

0.000514 0.003817 0.170321 1.322966 -2.557400 -6.439150 -0.000000 1 0 23 43 132 192 0 837
0.000495 0.003853 0.170463 0.372396 -0.716498 -2.520214 -0.000029 1 0 0 0 0 0 0 1774
0.000483 0.003966 0.170709 0.183941 -1.541546 -3.502331 -0.000068 1 0 0 0 0 0 0 3012
0.000434 0.004027 0.170966 0.654135 -0.962080 -3.769995 -0.000101 1 0 0 0 0 0 0 4074
0.000441 0.004052 0.171102 -0.031151 -0.427518 -2.227202 -0.000121 1 0 0 0 0 0 0 4706
0.000470 0.004092 0.171311 -0.376866 -0.566728 -3.066729 -0.000155 1 0 0 0 0 0 0 5801
0.000455 0.004161 0.171518 0.148744 -0.967995 -3.131566 -0.000185 1 0 0 0 0 0 0 6751
0.000452 0.004170 0.171640 0.050025 -0.225978 -2.057443 -0.000216 1 0 0 0 0 0 0 7747
0.000472 0.004197 0.171860 -0.265909 -0.384828 -3.264228 -0.000254 1 0 0 0 0 0 0 8955
0.000465 0.004229 0.172074 0.052655 -0.477325 -3.315636 -0.000280 1 0 0 0 0 0 0 9794
0.000463 0.004232 0.172179 0.018944 -0.101993 -1.938189 -0.000309 1 0 0 0 0 0 0 10723
0.000454 0.004252 0.172311 0.101215 -0.290155 -2.170121 -0.000343 1 0 0 0 0 0 0 11818
0.000460 0.004318 0.172526 -0.078709 -0.910387 -3.296043 -0.000371 1 0 0 0 0 0 0 12713
0.000431 0.004351 0.172630 0.357709 -0.553648 -1.981158 -0.000402 1 0 0 0 0 0 0 13715
0.000431 0.004382 0.172754 0.015332 -0.481084 -2.147813 -0.000434 1 0 0 0 0 0 0 14714
0.000410 0.004462 0.172947 0.261664 -1.120775 -3.087725 -0.000466 1 0 0 0 0 0 0 15738
0.000392 0.004514 0.173050 0.241664 -0.824550 -2.027634 -0.000496 1 0 0 0 0 0 0 16709
0.000353 0.004562 0.173168 0.513380 -0.743428 -2.139101 -0.000527 1 0 0 0 0 0 0 17707
0.000342 0.004621 0.173291 0.179013 -0.870319 -2.249824 -0.000559 1 0 0 0 0 0 0 18731
0.000288 0.004695 0.173476 0.692413 -1.095853 -3.076538 -0.000590 1 0 0 0 0 0 0 19720
0.000265 0.004746 0.173561 0.348066 -0.815508 -1.901337 -0.000621 1 0 0 0 0 0 0 20708
0.000231 0.004773 0.173661 0.463406 -0.468957 -1.994580 -0.000656 1 0 0 0 0 0 0 21845
0.000206 0.004803 0.173770 0.345886 -0.488409 -2.156760 -0.000686 1 0 0 0 0 0 0 22786
0.000187 0.004836 0.173870 0.266764 -0.523604 -2.075806 -0.000719 1 0 0 0 0 0 0 23841
0.000161 0.004832 0.173967 0.341050 -0.055523 -2.050819 -0.000746 1 0 0 0 0 0 0 24708
0.000147 0.004827 0.174053 0.184071 0.002386 -1.926289 -0.000778 1 0 0 0 0 0 0 25730
0.000118 0.004826 0.174137 0.376441 -0.039719 -1.924532 -0.000808 1 0 0 0 0 0 0 26701
0.000094 0.004785 0.174218 0.324006 0.469849 -1.906508 -0.000840 1 0 0 0 0 0 0 27718
0.000059 0.004766 0.174287 0.454560 0.228868 -1.767807 -0.000871 1 0 0 0 0 0 0 28718
0.000004 0.004742 0.174360 0.738099 0.278584 -1.832176 -0.000907 1 0 0 0 0 0 0 29865
-0.000046 0.004731 0.174424 0.697711 0.098348 -1.757933 -0.000937 1 0 0 0 0 0 0 30820
-0.000115 0.004733 0.174476 0.945942 -0.074454 -1.612605 -0.000972 1 0 0 0 0 0 0 31953
-0.000166 0.004715 0.174522 0.721691 0.152483 -1.552539 -0.000997 1 0 0 0 0 0 0 32726
-0.000235 0.004714 0.174552 0.947684 -0.037752 -1.358407 -0.001030 1 0 0 0 0 0 0 33808
-0.000307 0.004700 0.174580 1.008428 0.106187 -1.330586 -0.001061 1 0 0 0 0 0 0 34779
-0.000366 0.004697 0.174597 0.831898 -0.020480 -1.213511 -0.001091 1 0 0 0 0 0 0 35734
-0.000439 0.004703 0.174613 1.011915 -0.156648 -1.214519 -0.001120 1 0 0 0 0 0 0 36683
-0.000476 0.004706 0.174621 0.551986 -0.132477 -1.137763 -0.001163 1 0 0 0 0 0 0 38067
-0.000516 0.004711 0.174628 0.555843 -0.162721 -1.146625 -0.001185 1 0 0 0 0 0 0 38766
-0.000536 0.004714 0.174632 0.292628 -0.132705 -1.119993 -0.001216 1 0 0 0 0 0 0 39752
-0.000546 0.004715 0.174633 0.134319 -0.114774 -1.118453 -0.001248 1 0 0 0 0 0 0 40787
-0.000529 0.004712 0.174630 -0.236179 -0.055780 -1.078303 -0.001280 1 0 0 0 0 0 0 41782
-0.000521 0.004710 0.174628 -0.162804 -0.073886 -1.124035 -0.001314 1 0 0 0 0 0 0 42871
-0.000516 0.004709 0.174628 -0.100507 -0.088157 -1.160139 -0.001341 1 0 0 0 0 0 0 43744
-0.000492 0.004705 0.174623 -0.355685 -0.046070 -1.140174 -0.001372 1 0 0 0 0 0 0 44727
-0.000487 0.004724 0.174616 -0.136925 -0.344275 -1.126768 -0.001405 1 0 0 0 0 0 0 45810
-0.000484 0.004733 0.174613 -0.080170 -0.255041 -1.197593 -0.001433 1 0 0 0 0 0 0 46705
-0.000520 0.004725 0.174611 0.431257 -0.027307 -1.257713 -0.001464 1 0 0 0 0 0 0 47695
-0.000538 0.004722 0.174611 0.246907 -0.055790 -1.297012 -0.001496 1 0 0 0 0 0 0 48701
-0.000547 0.004720 0.174610 0.110417 -0.085239 -1.329624 -0.001527 1 0 0 0 0 0 0 49702
-0.000589 0.004707 0.174611 0.526261 0.057406 -1.363569 -0.001558 1 0 0 0 0 0 0 50695
-0.000610 0.004700 0.174611 0.294244 -0.016266 -1.390014 -0.001589 1 0 0 0 0 0 0 51696
-0.000621 0.004697 0.174611 0.133893 -0.068582 -1.416722 -0.001621 1 0 0 0 0 0 0 52700
-0.000626 0.004695 0.174611 0.048978 -0.097376 -1.443996 -0.001652 1 0 0 0 0 0 0 53711
-0.000644 0.004678 0.174607 0.206129 0.097769 -1.422133 -0.001683 1 0 0 0 0 0 0 54704
-0.000653 0.004670 0.174605 0.104487 0.004420 -1.470224 -0.001715 1 0 0 0 0 0 0 55701
-0.000658 0.004665 0.174604 0.035318 -0.062168 -1.511855 -0.001746 1 0 0 0 0 0 0 56705
-0.000660 0.004663 0.174604 -0.001549 -0.098716 -1.549809 -0.001781 1 0 0 0 0 0 0 57835
-0.000677 0.004646 0.174600 0.179986 0.093016 -1.527299 -0.001808 1 0 0 0 0 0 0 58682
-0.000685 0.004637 0.174598 0.090520 -0.002397 -1.580431 -0.001843 1 0 0 0 0 0 0 59801
-0.000711 0.004637 0.174601 0.316246 -0.120920 -1.673933 -0.001872 1 0 0 0 0 0 0 60743
-0.000740 0.004621 0.174599 0.367895 0.073946 -1.635975 -0.001902 1 0 0 0 0 0 0 61713
-0.000761 0.004633 0.174593 0.275454 -0.287070 -1.603523 -0.001933 1 0 0 0 0 0 0 62707
-0.000771 0.004640 0.174590 0.129591 -0.243417 -1.668706 -0.001965 1 0 0 0 0 0 0 63706
-0.000792 0.004627 0.174585 0.246767 0.010766 -1.671186 -0.001996 1 0 0 0 0 0 0 64711
-0.000802 0.004620 0.174582 0.124080 -0.050928 -1.738708 -0.002035 1 0 0 0 0 0 0 65968
-0.000823 0.004601 0.174577 0.244728 0.109470 -1.738347 -0.002069 1 0 0 0 0 0 0 67031
-0.000833 0.004591 0.174575 0.123210 -0.001955 -1.789036 -0.002091 1 0 0 0 0 0 0 67751
-0.000860 0.004591 0.174578 0.332750 -0.130101 -1.894228 -0.002130 1 0 0 0 0 0 0 68984
-0.000896 0.004595 0.174570 0.464614 -0.211198 -1.784372 -0.002155 1 0 0 0 0 0 0 69789
-0.000929 0.004581 0.174563 0.446028 0.015997 -1.804239 -0.002189 1 0 0 0 0 0 0 70872
-0.000946 0.004574 0.174559 0.228022 -0.054508 -1.879369 -0.002217 1 0 0 0 0 0 0 71784
-0.000970 0.004554 0.174554 0.298318 0.101836 -1.884877 -0.002247 1 0 0 0 0 0 0 72748
-0.001004 0.004549 0.174555 0.440300 -0.063875 -1.999496 -0.002278 1 0 0 0 0 0 0 73732
-0.001036 0.004529 0.174552 0.433709 0.090504 -1.977737 -0.002312 1 0 0 0 0 0 0 74817
-0.001075 0.004525 0.174541 0.511701 -0.081483 -1.900814 -0.002341 1 0 0 0 0 0 0 75758
-0.001094 0.004522 0.174536 0.270586 -0.132749 -1.990169 -0.002371 1 0 0 0 0 0 0 76724
-0.001119 0.004505 0.174530 0.322357 0.055216 -2.008491 -0.002404 1 0 0 0 0 0 0 77749
-0.001139 0.004517 0.174522 0.253690 -0.313102 -2.010662 -0.002437 1 0 0 0 0 0 0 78834
-0.001164 0.004507 0.174514 0.322368 -0.062087 -2.037842 -0.002465 1 0 0 0 0 0 0 79706
-0.001214 0.004490 0.174511 0.656892 0.054378 -2.119875 -0.002496 1 0 0 0 0 0 0 80704
-0.001254 0.004466 0.174505 0.565606 0.163374 -2.125854 -0.002527 1 0 0 0 0 0 0 81701
-0.001282 0.004474 0.174497 0.382812 -0.260557 -2.119936 -0.002558 1 0 0 0 0 0 0 82704
-0.001311 0.004462 0.174490 0.389875 -0.039347 -2.147610 -0.002590 1 0 0 0 0 0 0 83706
-0.001341 0.004440 0.174482 0.403684 0.114193 -2.176271 -0.002621 1 0 0 0 0 0 0 84703
-0.001356 0.004430 0.174479 0.211007 -0.015667 -2.255207 -0.002652 1 0 0 0 0 0 0 85703
-0.001385 0.004429 0.174468 0.384743 -0.163834 -2.191256 -0.002683 1 0 0 0 0 0 0 86704
-0.001416 0.004412 0.174459 0.410577 0.024422 -2.233126 -0.002715 1 0 0 0 0 0 0 87704
-0.001431 0.004404 0.174454 0.216633 -0.065983 -2.324021 -0.002746 1 0 0 0 0 0 0 88702
-0.001461 0.004405 0.174443 0.389238 -0.192382 -2.268638 -0.002780 1 0 0 0 0 0 0 89803
-0.001491 0.004389 0.174434 0.414243 0.007012 -2.315913 -0.002814 1 0 0 0 0 0 0 90898
-0.001536 0.004406 0.174428 0.599704 -0.402875 -2.387867 -0.002843 1 0 0 0 0 0 0 91811
-0.001573 0.004399 0.174422 0.532200 -0.124399 -2.404284 -0.002871 1 0 0 0 0 0 0 92699
-0.001599 0.004416 0.174413 0.371467 -0.420773 -2.407513 -0.002903 1 0 0 0 0 0 0 93723
-0.001628 0.004409 0.174405 0.390419 -0.131190 -2.438441 -0.002934 1 0 0 0 0 0 0 94714
-0.001642 0.004405 0.174401 0.208806 -0.153474 -2.521121 -0.002965 1 0 0 0 0 0 0 95726
-0.001664 0.004387 0.174396 0.300038 0.028739 -2.525950 -0.002995 1 0 0 0 0 0 0 96670
-0.001683 0.004399 0.174388 0.253142 -0.344905 -2.523495 -0.003029 1 0 0 0 0 0 0 97772
-0.001692 0.004405 0.174384 0.130777 -0.307616 -2.606111 -0.003064 1 0 0 0 0 0 0 98891
-0.001712 0.004392 0.174378 0.260986 -0.056357 -2.610543 -0.003093 1 0 0 0 0 0 0 99828
-0.001722 0.004385 0.174375 0.144335 -0.118753 -2.677775 -0.003127 1 0 0 0 0 0 0 100917
-0.001727 0.004382 0.174374 0.067628 -0.169215 -2.725742 -0.003157 1 0 0 0 0 0 0 101858
-0.001745 0.004364 0.174370 0.228885 0.013414 -2.709733 -0.003186 1 0 0 0 0 0 0 102792
-0.001754 0.004356 0.174367 0.128730 -0.085494 -2.762313 -0.003215 1 0 0 0 0 0 0 103712
-0.001765 0.004372 0.174361 0.150661 -0.427826 -2.736780 -0.003246 1 0 0 0 0 0 0 104698
-0.001771 0.004380 0.174358 0.079058 -0.357734 -2.804828 -0.003279 1 0 0 0 0 0 0 105778
-0.001774 0.004385 0.174357 0.034770 -0.299152 -2.855247 -0.003309 1 0 0 0 0 0 0 106734
-0.001791 0.004370 0.174352 0.213391 -0.057591 -2.839865 -0.003338 1 0 0 0 0 0 0 107656
-0.001799 0.004363 0.174350 0.121941 -0.127329 -2.902305 -0.003377 1 0 0 0 0 0 0 108917
-0.001804 0.004360 0.174349 0.057873 -0.181645 -2.947323 -0.003409 1 0 0 0 0 0 0 109914
-0.001806 0.004358 0.174348 0.023942 -0.211251 -2.977336 -0.003433 1 0 0 0 0 0 0 110693
-0.001822 0.004341 0.174344 0.208449 -0.017075 -2.958524 -0.003467 1 0 0 0 0 0 0 111784
-0.001831 0.004333 0.174342 0.120108 -0.109895 -3.009187 -0.003497 1 0 0 0 0 0 0 112747
-0.001835 0.004329 0.174341 0.057650 -0.176064 -3.050561 -0.003526 1 0 0 0 0 0 0 113674
-0.001837 0.004326 0.174341 0.024432 -0.212120 -3.086417 -0.003558 1 0 0 0 0 0 0 114697
-0.001838 0.004325 0.174341 0.007630 -0.231331 -3.117124 -0.003589 1 0 0 0 0 0 0 115687
-0.001838 0.004325 0.174340 -0.000816 -0.242014 -3.146261 -0.003620 1 0 0 0 0 0 0 116693
-0.001854 0.004308 0.174336 0.196680 -0.037707 -3.121285 -0.003652 1 0 0 0 0 0 0 117687
-0.001862 0.004300 0.174334 0.114874 -0.125789 -3.171646 -0.003683 1 0 0 0 0 0 0 118695
-0.001866 0.004296 0.174334 0.055712 -0.189591 -3.214084 -0.003714 1 0 0 0 0 0 0 119686
-0.001868 0.004294 0.174333 0.024239 -0.224359 -3.249156 -0.003745 1 0 0 0 0 0 0 120693
-0.001869 0.004293 0.174333 0.008223 -0.242948 -3.279861 -0.003777 1 0 0 0 0 0 0 121688
-0.001885 0.004277 0.174329 0.202028 -0.042592 -3.255975 -0.003808 1 0 0 0 0 0 0 122696
-0.001893 0.004268 0.174327 0.118380 -0.132676 -3.307643 -0.003841 1 0 0 0 0 0 0 123735
-0.001897 0.004264 0.174326 0.058233 -0.198208 -3.360283 -0.003883 1 0 0 0 0 0 0 125093
-0.001899 0.004262 0.174325 0.026268 -0.232763 -3.386925 -0.003905 1 0 0 0 0 0 0 125785
-0.001900 0.004261 0.174325 0.010104 -0.251549 -3.416493 -0.003934 1 0 0 0 0 0 0 126737
-0.001900 0.004261 0.174325 0.001849 -0.261934 -3.444730 -0.003965 1 0 0 0 0 0 0 127712
-0.001901 0.004260 0.174325 -0.002263 -0.268184 -3.472188 -0.003996 1 0 0 0 0 0 0 128693
-0.001916 0.004244 0.174321 0.197653 -0.061625 -3.446564 -0.004027 1 0 0 0 0 0 0 129692
-0.001902 0.004232 0.174315 -0.174202 -0.094978 -3.446028 -0.004058 1 0 0 0 0 0 0 130698
-0.001895 0.004226 0.174313 -0.117326 -0.179601 -3.510291 -0.004089 1 0 0 0 0 0 0 131696
-0.001891 0.004223 0.174311 -0.064883 -0.230112 -3.568227 -0.004130 1 0 0 0 0 0 0 133003
-0.001889 0.004221 0.174311 -0.036375 -0.256621 -3.606352 -0.004161 1 0 0 0 0 0 0 134002
-0.001888 0.004220 0.174310 -0.021948 -0.270509 -3.633107 -0.004186 1 0 0 0 0 0 0 134796
-0.001888 0.004220 0.174310 -0.014802 -0.279023 -3.666231 -0.004222 1 0 0 0 0 0 0 135926
-0.001903 0.004204 0.174306 0.190836 -0.072998 -3.638916 -0.004250 1 0 0 0 0 0 0 136840
-0.001911 0.004196 0.174304 0.112949 -0.159944 -3.684601 -0.004276 1 0 0 0 0 0 0 137665
-0.001915 0.004192 0.174303 0.055838 -0.223393 -3.726884 -0.004306 1 0 0 0 0 0 0 138645
-0.001916 0.004190 0.174303 0.025371 -0.258115 -3.764237 -0.004341 1 0 0 0 0 0 0 139733
-0.001895 0.004184 0.174299 -0.281513 -0.222736 -3.743054 -0.004370 1 0 0 0 0 0 0 140689
-0.001885 0.004182 0.174297 -0.173880 -0.254905 -3.798209 -0.004407 1 0 0 0 0 0 0 141857
-0.001879 0.004181 0.174296 -0.094225 -0.276998 -3.846555 -0.004445 1 0 0 0 0 0 0 143065
-0.001877 0.004180 0.174296 -0.051830 -0.288375 -3.870441 -0.004463 1 0 0 0 0 0 0 143661
-0.001853 0.004176 0.174291 -0.321879 -0.242138 -3.854288 -0.004499 1 0 0 0 0 0 0 144809
-0.001841 0.004173 0.174290 -0.195879 -0.268205 -3.903604 -0.004529 1 0 0 0 0 0 0 145761
-0.001842 0.004193 0.174283 -0.016106 -0.560614 -3.874533 -0.004558 1 0 0 0 0 0 0 146695
-0.001843 0.004203 0.174280 -0.004641 -0.463788 -3.939403 -0.004589 1 0 0 0 0 0 0 147698
-0.001821 0.004204 0.174275 -0.298551 -0.338077 -3.940118 -0.004622 1 0 0 0 0 0 0 148727
-0.001810 0.004205 0.174273 -0.185364 -0.321930 -3.999920 -0.004652 1 0 0 0 0 0 0 149691
-0.001804 0.004205 0.174271 -0.102900 -0.319335 -4.048537 -0.004684 1 0 0 0 0 0 0 150731
-0.001779 0.004201 0.174267 -0.350865 -0.265763 -4.034030 -0.004715 1 0 0 0 0 0 0 151717
-0.001767 0.004199 0.174265 -0.213541 -0.288317 -4.087910 -0.004746 1 0 0 0 0 0 0 152723
-0.001754 0.004178 0.174256 -0.208296 -0.040090 -4.026881 -0.004777 1 0 0 0 0 0 0 153703
-0.001754 0.004188 0.174246 -0.032056 -0.429251 -4.036999 -0.004808 1 0 0 0 0 0 0 154701
-0.001732 0.004189 0.174238 -0.308456 -0.349922 -4.076914 -0.004840 1 0 0 0 0 0 0 155704
-0.001721 0.004190 0.174234 -0.193147 -0.337293 -4.163909 -0.004872 1 0 0 0 0 0 0 156729
-0.001700 0.004207 0.174223 -0.311738 -0.555625 -4.115357 -0.004918 1 0 0 0 0 0 0 158211
-0.001690 0.004216 0.174218 -0.188125 -0.467973 -4.197598 -0.004934 1 0 0 0 0 0 0 158739
-0.001669 0.004237 0.174206 -0.309768 -0.626327 -4.146845 -0.004967 1 0 0 0 0 0 0 159790
-0.001659 0.004248 0.174200 -0.188458 -0.507572 -4.245604 -0.004997 1 0 0 0 0 0 0 160736
-0.001639 0.004270 0.174188 -0.311556 -0.649636 -4.195585 -0.005028 1 0 0 0 0 0 0 161731
-0.001613 0.004298 0.174174 -0.392362 -0.743541 -4.173744 -0.005058 1 0 0 0 0 0 0 162697
-0.001600 0.004312 0.174167 -0.234234 -0.574635 -4.298759 -0.005089 1 0 0 0 0 0 0 163694
-0.001594 0.004320 0.174150 -0.134895 -0.477675 -4.208837 -0.005121 1 0 0 0 0 0 0 164723
-0.001576 0.004341 0.174133 -0.285574 -0.642444 -4.222845 -0.005160 1 0 0 0 0 0 0 165961
-0.001551 0.004368 0.174115 -0.382278 -0.748330 -4.244219 -0.005192 1 0 0 0 0 0 0 166991
-0.001523 0.004399 0.174098 -0.434230 -0.805525 -4.261192 -0.005216 1 0 0 0 0 0 0 167757
-0.001487 0.004410 0.174085 -0.552323 -0.562951 -4.361382 -0.005253 1 0 0 0 0 0 0 168939
-0.001469 0.004417 0.174066 -0.329354 -0.476431 -4.298834 -0.005280 1 0 0 0 0 0 0 169788
-0.001445 0.004437 0.174048 -0.392551 -0.650959 -4.324563 -0.005309 1 0 0 0 0 0 0 170736
-0.001417 0.004464 0.174030 -0.443303 -0.762617 -4.356020 -0.005342 1 0 0 0 0 0 0 171786
-0.001404 0.004479 0.174008 -0.268707 -0.610384 -4.330673 -0.005373 1 0 0 0 0 0 0 172778
-0.001381 0.004503 0.173988 -0.364758 -0.727630 -4.377984 -0.005402 1 0 0 0 0 0 0 173716
-0.001355 0.004532 0.173969 -0.432888 -0.808182 -4.421453 -0.005437 1 0 0 0 0 0 0 174811
-0.001333 0.004585 0.173945 -0.380635 -1.128114 -4.382335 -0.005468 1 0 0 0 0 0 0 175799
-0.001306 0.004629 0.173924 -0.436600 -1.045276 -4.437664 -0.005495 1 0 0 0 0 0 0 176663
-0.001293 0.004651 0.173901 -0.270706 -0.769019 -4.434388 -0.005528 1 0 0 0 0 0 0 177743
-0.001278 0.004701 0.173875 -0.282560 -1.097309 -4.422303 -0.005561 1 0 0 0 0 0 0 178796
-0.001232 0.004739 0.173849 -0.682446 -0.984002 -4.441802 -0.005589 1 0 0 0 0 0 0 179695
-0.001217 0.004779 0.173818 -0.337883 -1.017180 -4.394926 -0.005620 1 0 0 0 0 0 0 180689
-0.001193 0.004817 0.173794 -0.404382 -0.984238 -4.503760 -0.005652 1 0 0 0 0 0 0 181696
-0.001150 0.004870 0.173763 -0.668190 -1.187480 -4.452576 -0.005683 1 0 0 0 0 0 0 182698
-0.001129 0.004898 0.173735 -0.416778 -0.879343 -4.503322 -0.005714 1 0 0 0 0 0 0 183689
-0.001087 0.004946 0.173702 -0.662743 -1.121989 -4.471406 -0.005746 1 0 0 0 0 0 0 184694
-0.001073 0.004992 0.173667 -0.326770 -1.126652 -4.463378 -0.005777 1 0 0 0 0 0 0 185695
-0.001028 0.005028 0.173637 -0.701438 -1.005934 -4.542019 -0.005808 1 0 0 0 0 0 0 186685
-0.001012 0.005068 0.173604 -0.357869 -1.049887 -4.527452 -0.005839 1 0 0 0 0 0 0 187694
-0.000973 0.005123 0.173568 -0.632923 -1.247393 -4.523471 -0.005871 1 0 0 0 0 0 0 188697
-0.000937 0.005168 0.173528 -0.613288 -1.153846 -4.479798 -0.005902 1 0 0 0 0 0 0 189699
-0.000911 0.005229 0.173493 -0.500038 -1.360562 -4.590922 -0.005954 1 0 0 0 0 0 0 191372
-0.000898 0.005260 0.173477 -0.316238 -0.990131 -4.842651 -0.005963 1 0 0 0 0 0 0 191666
-0.000844 0.005328 0.173426 -0.834119 -1.438618 -4.433741 -0.005998 1 0 0 0 0 0 0 192766
-0.000801 0.005380 0.173378 -0.744330 -1.288447 -4.454092 -0.006027 1 0 0 0 0 0 0 193706
-0.000786 0.005428 0.173336 -0.370484 -1.230938 -4.551894 -0.006058 1 0 0 0 0 0 0 194697
-0.000747 0.005487 0.173296 -0.653266 -1.369551 -4.612809 -0.006089 1 0 0 0 0 0 0 195697
-0.000712 0.005535 0.173253 -0.638777 -1.244379 -4.600713 -0.006120 1 0 0 0 0 0 0 196691
-0.000678 0.005577 0.173209 -0.617865 -1.165661 -4.601017 -0.006152 1 0 0 0 0 0 0 197691
-0.000646 0.005616 0.173164 -0.608218 -1.128729 -4.619357 -0.006192 1 0 0 0 0 0 0 198984
-0.000598 0.005671 0.173108 -0.814114 -1.338042 -4.501510 -0.006223 1 0 0 0 0 0 0 199984
-0.000557 0.005717 0.173058 -0.732853 -1.246128 -4.570518 -0.006248 1 0 0 0 0 0 0 200777
-0.000521 0.005758 0.173010 -0.676135 -1.183508 -4.630263 -0.006282 1 0 0 0 0 0 0 201857
-0.000487 0.005797 0.172963 -0.648170 -1.152799 -4.665847 -0.006309 1 0 0 0 0 0 0 202731
-0.000470 0.005819 0.172913 -0.428277 -0.923710 -4.643901 -0.006341 1 0 0 0 0 0 0 203759
-0.000452 0.005869 0.172858 -0.418166 -1.284165 -4.610585 -0.006370 1 0 0 0 0 0 0 204679
-0.000427 0.005912 0.172808 -0.512768 -1.240270 -4.682367 -0.006404 1 0 0 0 0 0 0 205754
-0.000398 0.005953 0.172746 -0.574007 -1.206653 -4.544548 -0.006435 1 0 0 0 0 0 0 206765
-0.000368 0.005992 0.172692 -0.606212 -1.185120 -4.658493 -0.006465 1 0 0 0 0 0 0 207726
-0.000359 0.006034 0.172631 -0.327933 -1.236360 -4.608436 -0.006496 1 0 0 0 0 0 0 208703
-0.000316 0.006070 0.172574 -0.755242 -1.160837 -4.662143 -0.006536 1 0 0 0 0 0 0 209985
-0.000284 0.006129 0.172501 -0.645180 -1.452912 -4.480897 -0.006558 1 0 0 0 0 0 0 210689
-0.000269 0.006160 0.172438 -0.435456 -1.135389 -4.608516 -0.006593 1 0 0 0 0 0 0 211810
-0.000244 0.006194 0.172369 -0.527296 -1.155999 -4.553398 -0.006621 1 0 0 0 0 0 0 212699
-0.000216 0.006231 0.172296 -0.595309 -1.188645 -4.525301 -0.006652 1 0 0 0 0 0 0 213713
-0.000185 0.006268 0.172222 -0.633796 -1.210704 -4.517455 -0.006682 1 0 0 0 0 0 0 214673
-0.000153 0.006306 0.172147 -0.655893 -1.225704 -4.520863 -0.006713 1 0 0 0 0 0 0 215638
-0.000121 0.006345 0.172072 -0.669688 -1.237392 -4.532207 -0.006746 1 0 0 0 0 0 0 216706
-0.000104 0.006366 0.171992 -0.468124 -1.026842 -4.491421 -0.006777 1 0 0 0 0 0 0 217696
-0.000056 0.006393 0.171910 -0.859031 -1.069114 -4.464662 -0.006808 1 0 0 0 0 0 0 218680
-0.000032 0.006408 0.171826 -0.596119 -0.940707 -4.466914 -0.006839 1 0 0 0 0 0 0 219696
-0.000010 0.006457 0.171740 -0.543649 -1.363521 -4.445614 -0.006870 1 0 0 0 0 0 0 220682
0.000024 0.006479 0.171650 -0.704117 -1.076019 -4.406427 -0.006902 1 0 0 0 0 0 0 221704
0.000035 0.006514 0.171556 -0.416962 -1.216900 -4.369678 -0.006933 1 0 0 0 0 0 0 222696
0.000058 0.006552 0.171455 -0.538388 -1.267042 -4.292172 -0.006964 1 0 0 0 0 0 0 223697
0.000092 0.006569 0.171358 -0.716256 -1.015971 -4.356021 -0.007019 1 0 0 0 0 0 0 225433
0.000110 0.006622 0.171147 -0.511501 -1.458532 -2.896339 -0.007062 1 0 0 0 0 0 0 226806
0.000146 0.006668 0.171031 -0.743828 -1.432594 -3.994684 -0.007090 1 0 0 0 0 0 0 227705
0.000165 0.006695 0.170915 -0.541338 -1.172102 -4.111891 -0.007120 1 0 0 0 0 0 0 228689
0.000191 0.006728 0.170803 -0.622715 -1.241011 -4.184187 -0.007152 1 0 0 0 0 0 0 229697
0.000221 0.006764 0.170692 -0.684377 -1.298120 -4.222472 -0.007183 1 0 0 0 0 0 0 230696
0.000237 0.006785 0.170577 -0.505316 -1.108421 -4.188879 -0.007214 1 0 0 0 0 0 0 231693
0.000262 0.006816 0.170449 -0.612456 -1.221830 -4.019019 -0.007248 1 0 0 0 0 0 0 232774
0.000298 0.006830 0.170321 -0.775497 -1.022155 -4.012058 -0.007282 1 0 0 0 0 0 0 233851
0.000334 0.006857 0.170186 -0.784015 -1.179162 -3.926605 -0.007311 1 0 0 0 0 0 0 234797
0.000352 0.006874 0.170058 -0.565981 -1.059726 -4.038015 -0.007347 1 0 0 0 0 0 0 235933
0.000395 0.006919 0.169911 -0.871249 -1.436019 -3.787390 -0.007373 1 0 0 0 0 0 0 236778
0.000417 0.006945 0.169778 -0.633631 -1.219340 -3.953376 -0.007403 1 0 0 0 0 0 0 237733
0.000446 0.006978 0.169639 -0.694990 -1.297998 -3.903887 -0.007436 1 0 0 0 0 0 0 238799
0.000503 0.007003 0.169417 -1.087236 -1.204363 -2.821546 -0.007467 1 0 0 0 0 0 0 239767
0.000514 0.007009 0.169302 -0.515189 -0.963190 -4.108720 -0.007496 1 0 0 0 0 0 0 240700
0.000536 0.007032 0.169170 -0.620120 -1.157528 -4.031671 -0.007533 1 0 0 0 0 0 0 241889
0.000555 0.007055 0.168935 -0.579020 -1.186696 -2.670818 -0.007558 1 0 0 0 0 0 0 242703
0.000582 0.007057 0.168828 -0.692384 -0.913840 -4.213119 -0.007587 1 0 0 0 0 0 0 243637
0.000596 0.007060 0.168694 -0.540285 -0.903877 -4.029402 -0.007624 1 0 0 0 0 0 0 244793
0.000633 0.007094 0.168437 -0.829889 -1.316392 -2.401186 -0.007655 1 0 0 0 0 0 0 245795
0.000664 0.007098 0.168309 -0.773297 -0.963437 -3.914969 -0.007681 1 0 0 0 0 0 0 246641
0.000680 0.007102 0.168164 -0.582426 -0.933665 -3.857270 -0.007714 1 0 0 0 0 0 0 247695
0.000693 0.007110 0.167915 -0.532456 -0.993827 -2.500853 -0.007746 1 0 0 0 0 0 0 248712
0.000736 0.007126 0.167774 -0.922353 -1.109254 -3.760671 -0.007777 1 0 0 0 0 0 0 249689
0.000770 0.007143 0.167526 -0.843834 -1.138517 -2.499862 -0.007808 1 0 0 0 0 0 0 250697
0.000776 0.007148 0.167385 -0.481571 -0.977772 -3.759979 -0.007839 1 0 0 0 0 0 0 251696
0.000818 0.007149 0.167127 -0.906665 -0.927920 -2.367129 -0.007871 1 0 0 0 0 0 0 252707
0.000826 0.007151 0.166983 -0.511930 -0.926756 -3.708341 -0.007901 1 0 0 0 0 0 0 253673
0.000868 0.007150 0.166722 -0.929859 -0.897545 -2.312029 -0.007933 1 0 0 0 0 0 0 254682
0.000899 0.007146 0.166570 -0.832793 -0.863954 -3.598134 -0.007964 1 0 0 0 0 0 0 255676
0.000959 0.007141 0.166302 -1.205680 -0.845003 -2.206649 -0.007997 1 0 0 0 0 0 0 256730
0.000970 0.007141 0.166135 -0.604164 -0.907933 -3.392690 -0.008032 1 0 0 0 0 0 0 257870
0.001015 0.007138 0.165829 -0.993709 -0.886679 -1.673954 -0.008062 1 0 0 0 0 0 0 258809
0.001006 0.007121 0.165669 -0.335898 -0.694228 -3.408720 -0.008088 1 0 0 0 0 0 0 259668
0.001061 0.007132 0.165399 -1.111133 -1.041758 -2.140556 -0.008119 1 0 0 0 0 0 0 260648
0.001078 0.007112 0.165237 -0.686605 -0.677692 -3.416349 -0.008151 1 0 0 0 0 0 0 261680
0.001091 0.007100 0.164939 -0.610378 -0.750744 -1.753444 -0.008183 1 0 0 0 0 0 0 262687
0.001116 0.007033 0.164679 -0.749226 -0.042063 -2.085250 -0.008214 1 0 0 0 0 0 0 263685
0.001121 0.007022 0.164508 -0.505166 -0.686338 -3.273482 -0.008247 1 0 0 0 0 0 0 264749
0.001135 0.006983 0.164184 -0.615036 -0.391941 -1.381309 -0.008282 1 0 0 0 0 0 0 265848
0.001140 0.006975 0.163893 -0.500300 -0.771316 -1.609742 -0.008317 1 0 0 0 0 0 0 266984
0.001187 0.006934 0.163609 -1.051083 -0.381297 -1.708383 -0.008340 1 0 0 0 0 0 0 267728
0.001196 0.006927 0.163452 -0.598243 -0.778597 -3.362287 -0.008380 1 0 0 0 0 0 0 268982
0.001213 0.006889 0.163102 -0.671851 -0.419763 -1.009076 -0.008404 1 0 0 0 0 0 0 269761
0.001240 0.006878 0.162927 -0.809126 -0.732063 -3.044544 -0.008441 1 0 0 0 0 0 0 270940
0.001271 0.006837 0.162564 -0.882067 -0.376216 -0.769794 -0.008464 1 0 0 0 0 0 0 271683
0.001283 0.006808 0.162401 -0.647160 -0.491929 -3.139822 -0.008495 1 0 0 0 0 0 0 272682
0.001302 0.006753 0.162072 -0.727554 -0.170675 -1.205919 -0.008527 1 0 0 0 0 0 0 273700
0.001318 0.006706 0.161753 -0.684200 -0.230196 -1.109034 -0.008559 1 0 0 0 0 0 0 274737
0.001332 0.006661 0.161463 -0.668651 -0.260638 -1.477478 -0.008595 1 0 0 0 0 0 0 275873
0.001346 0.006615 0.161148 -0.664610 -0.250372 -1.164406 -0.008629 1 0 0 0 0 0 0 276956
0.001421 0.006589 0.160825 -1.460116 -0.501660 -0.995553 -0.008652 1 0 0 0 0 0 0 277695
0.001433 0.006583 0.160655 -0.736443 -0.796469 -2.968829 -0.008684 1 0 0 0 0 0 0 278728
0.001462 0.006511 0.160296 -0.891704 0.038012 -0.688314 -0.008717 1 0 0 0 0 0 0 279782
0.001470 0.006492 0.159981 -0.626796 -0.568459 -1.001922 -0.008745 1 0 0 0 0 0 0 280673
0.001482 0.006452 0.159685 -0.659549 -0.359895 -1.266606 -0.008776 1 0 0 0 0 0 0 281677
0.001495 0.006408 0.159391 -0.678313 -0.263418 -1.306596 -0.008807 1 0 0 0 0 0 0 282658
0.001498 0.006394 0.159085 -0.555497 -0.662025 -1.120717 -0.008839 1 0 0 0 0 0 0 283680
0.001519 0.006321 0.158768 -0.771431 0.070351 -0.941553 -0.008869 1 0 0 0 0 0 0 284656
0.001534 0.006268 0.158467 -0.724552 -0.100506 -1.110178 -0.008901 1 0 0 0 0 0 0 285675
0.001547 0.006218 0.158136 -0.701802 -0.158653 -0.710507 -0.008932 1 0 0 0 0 0 0 286656
0.001595 0.006162 0.157819 -1.158470 -0.092806 -0.831612 -0.008963 1 0 0 0 0 0 0 287663
0.001616 0.006112 0.157483 -0.862231 -0.141976 -0.556890 -0.008994 1 0 0 0 0 0 0 288654
0.001631 0.006063 0.157173 -0.752075 -0.172501 -0.861585 -0.009026 1 0 0 0 0 0 0 289653
0.001679 0.006008 0.156857 -1.178884 -0.076992 -0.776660 -0.009057 1 0 0 0 0 0 0 290671
0.001700 0.005957 0.156516 -0.877082 -0.121854 -0.433687 -0.009104 1 0 0 0 0 0 0 292175
0.001724 0.005870 0.156050 -0.880114 0.347932 1.285809 -0.009121 1 0 0 0 0 0 0 292706
0.001727 0.005854 0.155874 -0.628238 -0.537356 -2.308293 -0.009152 1 0 0 0 0 0 0 293713
0.001774 0.005799 0.155501 -1.169800 -0.106738 -0.079566 -0.009182 1 0 0 0 0 0 0 294665
0.001795 0.005750 0.155179 -0.891228 -0.125756 -0.475455 -0.009214 1 0 0 0 0 0 0 295677
0.001774 0.005706 0.154842 -0.322111 -0.211597 -0.300646 -0.009244 1 0 0 0 0 0 0 296656
0.001787 0.005625 0.154502 -0.711729 0.285549 -0.222698 -0.009276 1 0 0 0 0 0 0 297663
0.001790 0.005601 0.154169 -0.609961 -0.403347 -0.269495 -0.009307 1 0 0 0 0 0 0 298661
0.001809 0.005524 0.153828 -0.818902 0.217666 -0.139651 -0.009341 1 0 0 0 0 0 0 299735
0.001822 0.005466 0.153471 -0.768593 0.029713 0.107418 -0.009379 1 0 0 0 0 0 0 300965
0.001833 0.005413 0.153076 -0.743188 -0.033517 0.676912 -0.009405 1 0 0 0 0 0 0 301794
0.001810 0.005370 0.152753 -0.297143 -0.181257 -0.186447 -0.009438 1 0 0 0 0 0 0 302862
0.001813 0.005321 0.152396 -0.581535 -0.101913 0.214616 -0.009465 1 0 0 0 0 0 0 303711
0.001841 0.005282 0.152180 -0.954284 -0.222341 -1.571870 -0.009499 1 0 0 0 0 0 0 304821
0.001846 0.005189 0.151739 -0.687871 0.472214 1.230094 -0.009528 1 0 0 0 0 0 0 305748
0.001881 0.005156 0.151402 -1.052894 -0.232507 0.176030 -0.009558 1 0 0 0 0 0 0 306704
0.001897 0.005110 0.151074 -0.861359 -0.132260 0.003486 -0.009589 1 0 0 0 0 0 0 307698
0.001885 0.005035 0.150735 -0.463066 0.269026 0.146607 -0.009620 1 0 0 0 0 0 0 308669
0.001890 0.004979 0.150404 -0.651658 0.068486 0.094375 -0.009653 1 0 0 0 0 0 0 309742
0.001899 0.004925 0.150038 -0.722903 0.010280 0.589284 -0.009684 1 0 0 0 0 0 0 310736
0.001884 0.004849 0.149690 -0.429645 0.319082 0.434190 -0.009714 1 0 0 0 0 0 0 311684
0.001889 0.004792 0.149354 -0.645379 0.096302 0.286471 -0.009749 1 0 0 0 0 0 0 312803
0.001897 0.004739 0.148984 -0.722614 0.033780 0.769274 -0.009776 1 0 0 0 0 0 0 313678
0.001903 0.004704 0.148768 -0.704526 -0.206847 -1.178378 -0.009807 1 0 0 0 0 0 0 314662
0.001906 0.004674 0.148350 -0.664204 -0.287282 1.303220 -0.009837 1 0 0 0 0 0 0 315631
0.001925 0.004597 0.148013 -0.862732 0.312749 0.533779 -0.009869 1 0 0 0 0 0 0 316652
0.001927 0.004572 0.147662 -0.677227 -0.297087 0.680729 -0.009901 1 0 0 0 0 0 0 317676
0.001969 0.004521 0.147308 -1.174289 -0.007977 0.763279 -0.009933 1 0 0 0 0 0 0 318681
0.001957 0.004490 0.147074 -0.538863 -0.244582 -0.762304 -0.009963 1 0 0 0 0 0 0 319655
0.001957 0.004431 0.146656 -0.617878 0.105411 1.531793 -0.009995 1 0 0 0 0 0 0 320690
0.001964 0.004380 0.146301 -0.731090 0.049163 0.967182 -0.010026 1 0 0 0 0 0 0 321681
0.001947 0.004349 0.146065 -0.425202 -0.224628 -0.606541 -0.010057 1 0 0 0 0 0 0 322676
0.001943 0.004290 0.145644 -0.553404 0.121199 1.698313 -0.010089 1 0 0 0 0 0 0 323680
0.001930 0.004238 0.145408 -0.468367 0.078226 -0.472450 -0.010123 1 0 0 0 0 0 0 324766
0.001919 0.004194 0.144972 -0.477105 -0.039065 1.975314 -0.010155 1 0 0 0 0 0 0 325794
0.001891 0.004154 0.144625 -0.251466 -0.092654 1.108835 -0.010186 1 0 0 0 0 0 0 326802
0.001875 0.004104 0.144396 -0.382436 0.034563 -0.504466 -0.010213 1 0 0 0 0 0 0 327642
0.001894 0.004058 0.144026 -0.868951 0.011888 1.226372 -0.010246 1 0 0 0 0 0 0 328701
0.001880 0.004028 0.143784 -0.469189 -0.208598 -0.247912 -0.010276 1 0 0 0 0 0 0 329680
0.001877 0.003971 0.143394 -0.584929 0.126716 1.580519 -0.010308 1 0 0 0 0 0 0 330689
0.001874 0.003957 0.143156 -0.601703 -0.390542 -0.203557 -0.010339 1 0 0 0 0 0 0 331678
0.001880 0.003912 0.142768 -0.718458 -0.034429 1.630102 -0.010374 1 0 0 0 0 0 0 332800
0.001863 0.003882 0.142522 -0.430402 -0.204520 -0.009765 -0.010405 1 0 0 0 0 0 0 333807
0.001849 0.003857 0.142114 -0.438616 -0.275731 1.984054 -0.010437 1 0 0 0 0 0 0 334830
0.001851 0.003828 0.141883 -0.648718 -0.218072 -0.095758 -0.010469 1 0 0 0 0 0 0 335857
0.001837 0.003746 0.141485 -0.458755 0.475591 1.919288 -0.010499 1 0 0 0 0 0 0 336794
0.001833 0.003729 0.141273 -0.573906 -0.292032 -0.266701 -0.010532 1 0 0 0 0 0 0 337846
0.001782 0.003663 0.140898 0.032206 0.264427 1.678362 -0.010555 1 0 0 0 0 0 0 338608
0.001772 0.003650 0.140715 -0.445079 -0.351442 -0.615346 -0.010589 1 0 0 0 0 0 0 339697
0.001772 0.003604 0.140354 -0.620830 0.009758 1.521972 -0.010620 1 0 0 0 0 0 0 340691
0.001770 0.003592 0.140144 -0.616394 -0.398587 -0.207069 -0.010650 1 0 0 0 0 0 0 341652
0.001758 0.003545 0.139894 -0.484929 0.021826 0.181682 -0.010684 1 0 0 0 0 0 0 342740
0.001748 0.003508 0.139481 -0.491634 -0.045846 2.388183 -0.010721 1 0 0 0 0 0 0 343903
0.001750 0.003476 0.139246 -0.659702 -0.132708 0.316853 -0.010745 1 0 0 0 0 0 0 344690
0.001713 0.003446 0.139012 -0.165606 -0.163161 0.116060 -0.010780 1 0 0 0 0 0 0 345795
0.001717 0.003415 0.138634 -0.637718 -0.134165 2.033654 -0.010808 1 0 0 0 0 0 0 346706
0.001694 0.003410 0.138431 -0.348839 -0.491005 -0.022958 -0.010839 1 0 0 0 0 0 0 347671
0.001666 0.003389 0.138199 -0.246903 -0.302421 0.162193 -0.010870 1 0 0 0 0 0 0 348688
0.001644 0.003371 0.137835 -0.311566 -0.320891 1.955700 -0.010901 1 0 0 0 0 0 0 349660
0.001624 0.003348 0.137642 -0.337772 -0.268395 -0.076425 -0.010932 1 0 0 0 0 0 0 350667
0.001618 0.003313 0.137405 -0.530680 -0.089895 0.338520 -0.010963 1 0 0 0 0 0 0 351659
0.001613 0.003284 0.137037 -0.554416 -0.155547 2.123958 -0.010995 1 0 0 0 0 0 0 352675
0.001595 0.003260 0.136843 -0.398909 -0.221591 0.057157 -0.011025 1 0 0 0 0 0 0 353653
0.001564 0.003250 0.136604 -0.199069 -0.397504 0.475284 -0.011057 1 0 0 0 0 0 0 354673
0.001553 0.003221 0.136347 -0.443761 -0.176329 0.775478 -0.011089 1 0 0 0 0 0 0 355677
0.001531 0.003188 0.136094 -0.327905 -0.100680 0.797699 -0.011120 1 0 0 0 0 0 0 356672
0.001513 0.003189 0.135840 -0.363621 -0.540632 0.838064 -0.011155 1 0 0 0 0 0 0 357785
0.001477 0.003164 0.135451 -0.115699 -0.237481 2.662269 -0.011185 1 0 0 0 0 0 0 358761
0.001469 0.003157 0.135263 -0.476054 -0.442154 0.247502 -0.011217 1 0 0 0 0 0 0 359776
0.001449 0.003134 0.135035 -0.345664 -0.258309 0.555412 -0.011243 1 0 0 0 0 0 0 360619
0.001444 0.003101 0.134812 -0.528629 -0.090377 0.560325 -0.011277 1 0 0 0 0 0 0 361686
0.001434 0.003101 0.134569 -0.485416 -0.519983 0.847351 -0.011308 1 0 0 0 0 0 0 362679
0.001428 0.003099 0.134329 -0.531234 -0.528752 0.869596 -0.011339 1 0 0 0 0 0 0 363685
0.001401 0.003045 0.134112 -0.253238 0.154594 0.600746 -0.011370 1 0 0 0 0 0 0 364680
0.001371 0.002999 0.133872 -0.192654 0.115603 0.899181 -0.011406 1 0 0 0 0 0 0 365823
0.001355 0.002974 0.133633 -0.365950 -0.151670 0.956077 -0.011436 1 0 0 0 0 0 0 366785
0.001332 0.002943 0.133385 -0.277544 -0.101179 1.113911 -0.011469 1 0 0 0 0 0 0 367837
0.001319 0.002926 0.133142 -0.410288 -0.264984 1.090928 -0.011497 1 0 0 0 0 0 0 368734
0.001297 0.002900 0.132923 -0.304989 -0.170125 0.822004 -0.011533 1 0 0 0 0 0 0 369905
0.001279 0.002904 0.132680 -0.342773 -0.553799 1.127361 -0.011560 1 0 0 0 0 0 0 370754
0.001255 0.002889 0.132461 -0.261434 -0.340505 0.894396 -0.011588 1 0 0 0 0 0 0 371654
0.001201 0.002888 0.132249 0.137883 -0.511857 0.797052 -0.011619 1 0 0 0 0 0 0 372638
0.001194 0.002881 0.132039 -0.429016 -0.445542 0.784132 -0.011652 1 0 0 0 0 0 0 373685
0.001154 0.002864 0.131812 -0.058832 -0.306053 1.052325 -0.011681 1 0 0 0 0 0 0 374638
0.001128 0.002874 0.131596 -0.192224 -0.638531 0.956842 -0.011715 1 0 0 0 0 0 0 375706
0.001079 0.002865 0.131366 0.095478 -0.434928 1.166927 -0.011749 1 0 0 0 0 0 0 376808
0.001060 0.002839 0.131141 -0.258605 -0.182018 1.164516 -0.011776 1 0 0 0 0 0 0 377679
0.001030 0.002829 0.130946 -0.146631 -0.370474 0.784261 -0.011809 1 0 0 0 0 0 0 378735
0.001014 0.002821 0.130723 -0.319324 -0.415982 1.154696 -0.011840 1 0 0 0 0 0 0 379705
0.001005 0.002815 0.130519 -0.434014 -0.450117 0.967687 -0.011869 1 0 0 0 0 0 0 380658
0.000986 0.002795 0.130314 -0.302780 -0.262503 1.008356 -0.011900 1 0 0 0 0 0 0 381651
0.001004 0.002814 0.130135 -0.789115 -0.756763 0.681263 -0.011931 1 0 0 0 0 0 0 382625
0.000998 0.002806 0.129939 -0.518830 -0.453701 0.914780 -0.011963 1 0 0 0 0 0 0 383643
0.000995 0.002800 0.129745 -0.522302 -0.450959 0.932179 -0.011993 1 0 0 0 0 0 0 384624
0.000972 0.002800 0.129562 -0.275332 -0.527847 0.815365 -0.012025 1 0 0 0 0 0 0 385647
0.000946 0.002782 0.129364 -0.197790 -0.307819 1.037197 -0.012056 1 0 0 0 0 0 0 386625
0.000933 0.002772 0.129169 -0.352305 -0.374444 1.040852 -0.012087 1 0 0 0 0 0 0 387625
0.000897 0.002735 0.128987 -0.074819 -0.034678 0.901838 -0.012119 1 0 0 0 0 0 0 388630
0.000878 0.002714 0.128799 -0.270908 -0.212481 1.005808 -0.012150 1 0 0 0 0 0 0 389623
0.000849 0.002707 0.128618 -0.141477 -0.400009 0.943008 -0.012182 1 0 0 0 0 0 0 390673
0.000819 0.002686 0.128420 -0.125028 -0.239852 1.187807 -0.012222 1 0 0 0 0 0 0 391937
0.000784 0.002678 0.128205 -0.044016 -0.385424 1.468849 -0.012248 1 0 0 0 0 0 0 392773
0.000766 0.002673 0.128035 -0.261776 -0.445182 0.941471 -0.012275 1 0 0 0 0 0 0 393632
0.000743 0.002654 0.127872 -0.207882 -0.269002 0.826359 -0.012306 1 0 0 0 0 0 0 394644
0.000725 0.002662 0.127710 -0.273906 -0.607063 0.823848 -0.012337 1 0 0 0 0 0 0 395626
0.000715 0.002664 0.127528 -0.388620 -0.558984 1.105355 -0.012369 1 0 0 0 0 0 0 396632
0.000696 0.002648 0.127360 -0.271630 -0.329584 0.977933 -0.012400 1 0 0 0 0 0 0 397636
0.000667 0.002643 0.127187 -0.118378 -0.440111 1.067650 -0.012432 1 0 0 0 0 0 0 398660
0.000646 0.002658 0.127021 -0.216483 -0.717868 1.003863 -0.012471 1 0 0 0 0 0 0 399923
0.000621 0.002649 0.126829 -0.169268 -0.421639 1.378725 -0.012503 1 0 0 0 0 0 0 400939
0.000608 0.002642 0.126636 -0.320410 -0.429450 1.449668 -0.012527 1 0 0 0 0 0 0 401707
0.000582 0.002642 0.126484 -0.158724 -0.524430 0.946671 -0.012560 1 0 0 0 0 0 0 402764
0.000555 0.002626 0.126327 -0.123644 -0.317201 0.988755 -0.012592 1 0 0 0 0 0 0 403779
0.000541 0.002616 0.126178 -0.293562 -0.383953 0.915496 -0.012619 1 0 0 0 0 0 0 404649
0.000534 0.002610 0.126032 -0.397353 -0.433583 0.895106 -0.012650 1 0 0 0 0 0 0 405633
0.000530 0.002606 0.125887 -0.451492 -0.459925 0.903414 -0.012682 1 0 0 0 0 0 0 406670
0.000508 0.002606 0.125722 -0.220630 -0.523105 1.195215 -0.012714 1 0 0 0 0 0 0 407676
0.000497 0.002604 0.125570 -0.336190 -0.513434 1.075814 -0.012750 1 0 0 0 0 0 0 408826
0.000471 0.002606 0.125402 -0.159230 -0.552842 1.298052 -0.012785 1 0 0 0 0 0 0 409950
0.000445 0.002591 0.125239 -0.119436 -0.334177 1.281277 -0.012805 1 0 0 0 0 0 0 410607
0.000431 0.002583 0.125119 -0.287696 -0.407024 0.745039 -0.012839 1 0 0 0 0 0 0 411689
0.000400 0.002600 0.124983 -0.058931 -0.750529 0.926466 -0.012871 1 0 0 0 0 0 0 412699
0.000370 0.002592 0.124832 -0.057003 -0.457358 1.166105 -0.012900 1 0 0 0 0 0 0 413642
0.000368 0.002602 0.124694 -0.430143 -0.653699 1.028255 -0.012932 1 0 0 0 0 0 0 414651
0.000335 0.002595 0.124553 -0.037827 -0.459959 1.093811 -0.012963 1 0 0 0 0 0 0 415648
0.000318 0.002590 0.124410 -0.215586 -0.465729 1.151049 -0.012994 1 0 0 0 0 0 0 416650
0.000290 0.002591 0.124276 -0.088123 -0.541160 1.055250 -0.013025 1 0 0 0 0 0 0 417649
0.000289 0.002604 0.124145 -0.435075 -0.717658 1.029659 -0.013056 1 0 0 0 0 0 0 418645
0.000275 0.002594 0.123995 -0.289763 -0.434916 1.295363 -0.013088 1 0 0 0 0 0 0 419647
0.000263 0.002607 0.123869 -0.292397 -0.705266 1.040299 -0.013119 1 0 0 0 0 0 0 420653
0.000256 0.002612 0.123731 -0.372897 -0.626979 1.192837 -0.013150 1 0 0 0 0 0 0 421647
0.000234 0.002618 0.123600 -0.168869 -0.629982 1.152235 -0.013182 1 0 0 0 0 0 0 422646
0.000203 0.002623 0.123470 -0.040193 -0.636158 1.142895 -0.013217 1 0 0 0 0 0 0 423766
0.000188 0.002624 0.123331 -0.222709 -0.578677 1.290800 -0.013245 1 0 0 0 0 0 0 424661
0.000167 0.002610 0.123210 -0.159968 -0.366406 1.094533 -0.013278 1 0 0 0 0 0 0 425737
0.000137 0.002605 0.123084 -0.038475 -0.478356 1.157993 -0.013307 1 0 0 0 0 0 0 426657
0.000103 0.002606 0.122956 0.033738 -0.557654 1.208748 -0.013338 1 0 0 0 0 0 0 427662
0.000092 0.002586 0.122829 -0.250462 -0.299387 1.235272 -0.013369 1 0 0 0 0 0 0 428657
0.000067 0.002580 0.122701 -0.101791 -0.439117 1.269889 -0.013400 1 0 0 0 0 0 0 429649
0.000036 0.002579 0.122572 0.004031 -0.536782 1.299898 -0.013432 1 0 0 0 0 0 0 430652
0.000015 0.002596 0.122454 -0.115888 -0.780462 1.196340 -0.013471 1 0 0 0 0 0 0 431908
-0.000009 0.002589 0.122309 -0.086487 -0.480690 1.559526 -0.013497 1 0 0 0 0 0 0 432746
-0.000027 0.002602 0.122184 -0.166761 -0.732617 1.349187 -0.013531 1 0 0 0 0 0 0 433838
-0.000049 0.002594 0.122069 -0.109976 -0.470396 1.240922 -0.013559 1 0 0 0 0 0 0 434740
-0.000065 0.002607 0.121954 -0.175942 -0.726297 1.226616 -0.013596 1 0 0 0 0 0 0 435903
-0.000092 0.002616 0.121831 -0.040190 -0.705525 1.369238 -0.013622 1 0 0 0 0 0 0 436730
-0.000106 0.002620 0.121726 -0.201928 -0.634988 1.172954 -0.013659 1 0 0 0 0 0 0 437914
-0.000131 0.002624 0.121605 -0.057148 -0.639395 1.368109 -0.013683 1 0 0 0 0 0 0 438679
-0.000163 0.002630 0.121511 0.041402 -0.661784 1.066876 -0.013713 1 0 0 0 0 0 0 439639
-0.000197 0.002636 0.121394 0.094772 -0.659776 1.346242 -0.013745 1 0 0 0 0 0 0 440689
-0.000214 0.002638 0.121291 -0.122781 -0.613471 1.221557 -0.013775 1 0 0 0 0 0 0 441629
-0.000260 0.002646 0.121182 0.239812 -0.693275 1.309881 -0.013810 1 0 0 0 0 0 0 442761
-0.000296 0.002634 0.121071 0.154261 -0.448983 1.357637 -0.013842 1 0 0 0 0 0 0 443794
-0.000319 0.002646 0.120959 -0.017669 -0.720903 1.403930 -0.013870 1 0 0 0 0 0 0 444666
-0.000331 0.002651 0.120858 -0.186842 -0.664145 1.291361 -0.013904 1 0 0 0 0 0 0 445774
-0.000355 0.002655 0.120739 -0.033816 -0.662760 1.529283 -0.013932 1 0 0 0 0 0 0 446655
-0.000386 0.002662 0.120645 0.071539 -0.681572 1.243997 -0.013963 1 0 0 0 0 0 0 447648
-0.000406 0.002681 0.120539 -0.047651 -0.865125 1.398386 -0.013994 1 0 0 0 0 0 0 448649
-0.000429 0.002676 0.120429 -0.019314 -0.556912 1.478368 -0.014025 1 0 0 0 0 0 0 449630
-0.000460 0.002677 0.120339 0.078646 -0.609689 1.256639 -0.014057 1 0 0 0 0 0 0 450652
-0.000480 0.002694 0.120234 -0.038474 -0.828882 1.445370 -0.014086 1 0 0 0 0 0 0 451600
-0.000508 0.002706 0.120145 0.064398 -0.789618 1.272001 -0.014118 1 0 0 0 0 0 0 452625
-0.000522 0.002711 0.120052 -0.112662 -0.693746 1.332474 -0.014150 1 0 0 0 0 0 0 453640
-0.000547 0.002715 0.119936 0.019860 -0.685974 1.657063 -0.014181 1 0 0 0 0 0 0 454642
-0.000578 0.002721 0.119843 0.114797 -0.703984 1.404342 -0.014213 1 0 0 0 0 0 0 455650
-0.000594 0.002723 0.119749 -0.079225 -0.652809 1.424642 -0.014244 1 0 0 0 0 0 0 456647
-0.000606 0.002741 0.119642 -0.130663 -0.854723 1.601739 -0.014276 1 0 0 0 0 0 0 457666
-0.000644 0.002739 0.119543 0.198728 -0.625597 1.547751 -0.014320 1 0 0 0 0 0 0 459067
-0.000681 0.002740 0.119425 0.227538 -0.647229 1.810962 -0.014340 1 0 0 0 0 0 0 459716
-0.000699 0.002741 0.119353 -0.006516 -0.643138 1.254958 -0.014370 1 0 0 0 0 0 0 460670
-0.000708 0.002740 0.119265 -0.153983 -0.619975 1.417235 -0.014401 1 0 0 0 0 0 0 461676
-0.000712 0.002738 0.119172 -0.230425 -0.608633 1.522010 -0.014432 1 0 0 0 0 0 0 462657
-0.000732 0.002741 0.119088 -0.023271 -0.664442 1.442678 -0.014463 1 0 0 0 0 0 0 463651
-0.000742 0.002741 0.118996 -0.138143 -0.638230 1.548398 -0.014494 1 0 0 0 0 0 0 464651
-0.000765 0.002744 0.118912 0.028077 -0.681362 1.477958 -0.014525 1 0 0 0 0 0 0 465652
-0.000795 0.002749 0.118831 0.136196 -0.708912 1.454278 -0.014561 1 0 0 0 0 0 0 466780
-0.000822 0.002736 0.118730 0.122205 -0.479020 1.724123 -0.014592 1 0 0 0 0 0 0 467783
-0.000854 0.002733 0.118643 0.184872 -0.585242 1.594169 -0.014625 1 0 0 0 0 0 0 468843
-0.000875 0.002748 0.118539 0.049685 -0.829858 1.818484 -0.014656 1 0 0 0 0 0 0 469820
-0.000898 0.002741 0.118462 0.074312 -0.576553 1.511506 -0.014684 1 0 0 0 0 0 0 470734
-0.000914 0.002755 0.118393 -0.005320 -0.821082 1.389715 -0.014713 1 0 0 0 0 0 0 471645
-0.000941 0.002765 0.118317 0.116817 -0.799231 1.489167 -0.014747 1 0 0 0 0 0 0 472735
-0.000972 0.002773 0.118238 0.197629 -0.775998 1.549231 -0.014777 1 0 0 0 0 0 0 473708
-0.001005 0.002780 0.118158 0.243398 -0.764628 1.584150 -0.014805 1 0 0 0 0 0 0 474607
-0.001027 0.002801 0.118089 0.099746 -0.944308 1.475881 -0.014842 1 0 0 0 0 0 0 475795
-0.001037 0.002810 0.118002 -0.062374 -0.811270 1.702409 -0.014872 1 0 0 0 0 0 0 476746
-0.001055 0.002800 0.117931 0.024248 -0.556298 1.540449 -0.014898 1 0 0 0 0 0 0 477586
-0.001069 0.002812 0.117864 -0.016150 -0.818122 1.483925 -0.014932 1 0 0 0 0 0 0 478674
-0.001094 0.002821 0.117789 0.125644 -0.807873 1.607876 -0.014965 1 0 0 0 0 0 0 479704
-0.001106 0.002826 0.117731 -0.021087 -0.745711 1.395526 -0.014994 1 0 0 0 0 0 0 480649
-0.001130 0.002831 0.117659 0.120033 -0.752244 1.585634 -0.015024 1 0 0 0 0 0 0 481621
-0.001147 0.002850 0.117592 0.046799 -0.945415 1.555476 -0.015056 1 0 0 0 0 0 0 482618
-0.001155 0.002859 0.117538 -0.071372 -0.836320 1.397940 -0.015087 1 0 0 0 0 0 0 483621
-0.001177 0.002867 0.117467 0.097293 -0.805060 1.617999 -0.015118 1 0 0 0 0 0 0 484618
-0.001188 0.002870 0.117411 -0.027942 -0.750434 1.451645 -0.015150 1 0 0 0 0 0 0 485621
-0.001198 0.002888 0.117349 -0.045011 -0.945021 1.525482 -0.015181 1 0 0 0 0 0 0 486618
-0.001221 0.002900 0.117276 0.121004 -0.886737 1.707930 -0.015212 1 0 0 0 0 0 0 487619
-0.001232 0.002906 0.117219 -0.010593 -0.800319 1.516802 -0.015243 1 0 0 0 0 0 0 488601
-0.001242 0.002925 0.117158 -0.031681 -0.976533 1.581312 -0.015275 1 0 0 0 0 0 0 489627
-0.001247 0.002935 0.117105 -0.103881 -0.864481 1.478758 -0.015306 1 0 0 0 0 0 0 490622
-0.001267 0.002942 0.117035 0.088373 -0.833590 1.721978 -0.015366 1 0 0 0 0 0 0 492533
-0.001300 0.002966 0.116947 0.279214 -1.050328 1.993244 -0.015402 1 0 0 0 0 0 0 493703
-0.001321 0.002994 0.116875 0.154357 -1.144353 1.838027 -0.015432 1 0 0 0 0 0 0 494658
-0.001332 0.003008 0.116818 0.002859 -0.965923 1.622280 -0.015462 1 0 0 0 0 0 0 495631
-0.001337 0.003015 0.116768 -0.083050 -0.852600 1.539923 -0.015493 1 0 0 0 0 0 0 496621
-0.001344 0.003034 0.116708 -0.060692 -1.018950 1.666964 -0.015525 1 0 0 0 0 0 0 497626
-0.001360 0.003030 0.116647 0.059397 -0.722672 1.722084 -0.015556 1 0 0 0 0 0 0 498623
-0.001386 0.003032 0.116604 0.207492 -0.776265 1.486877 -0.015588 1 0 0 0 0 0 0 499648
-0.001404 0.003049 0.116547 0.117112 -0.987378 1.666924 -0.015624 1 0 0 0 0 0 0 500796
-0.001417 0.003074 0.116485 0.057560 -1.117010 1.764573 -0.015648 1 0 0 0 0 0 0 501584
-0.001411 0.003099 0.116443 -0.206421 -1.146111 1.530509 -0.015689 1 0 0 0 0 0 0 502895
-0.001413 0.003128 0.116386 -0.132314 -1.200907 1.711870 -0.015721 1 0 0 0 0 0 0 503914
-0.001413 0.003142 0.116336 -0.139117 -1.013719 1.661656 -0.015745 1 0 0 0 0 0 0 504687
-0.001432 0.003153 0.116297 0.094199 -0.958417 1.510112 -0.015774 1 0 0 0 0 0 0 505607
-0.001440 0.003158 0.116253 -0.004522 -0.874524 1.582270 -0.015806 1 0 0 0 0 0 0 506628
-0.001449 0.003176 0.116195 -0.008721 -1.052581 1.776085 -0.015837 1 0 0 0 0 0 0 507637
-0.001454 0.003185 0.116144 -0.070736 -0.945851 1.721439 -0.015872 1 0 0 0 0 0 0 508737
-0.001455 0.003189 0.116096 -0.108414 -0.872457 1.698827 -0.015903 1 0 0 0 0 0 0 509735
-0.001479 0.003211 0.116047 0.179407 -1.117459 1.716477 -0.015932 1 0 0 0 0 0 0 510662
-0.001491 0.003222 0.115999 0.051196 -0.989870 1.716163 -0.015963 1 0 0 0 0 0 0 511646
-0.001484 0.003240 0.115961 -0.206925 -1.082515 1.590039 -0.015997 1 0 0 0 0 0 0 512746
-0.001480 0.003248 0.115917 -0.192568 -0.965337 1.674018 -0.016025 1 0 0 0 0 0 0 513641
-0.001495 0.003256 0.115881 0.070438 -0.951944 1.592738 -0.016056 1 0 0 0 0 0 0 514619
-0.001508 0.003276 0.115826 0.055535 -1.113397 1.840202 -0.016087 1 0 0 0 0 0 0 515619
-0.001514 0.003285 0.115776 -0.030105 -0.995064 1.814078 -0.016118 1 0 0 0 0 0 0 516622
-0.001535 0.003294 0.115738 0.159677 -0.975712 1.671665 -0.016149 1 0 0 0 0 0 0 517619
-0.001545 0.003297 0.115694 0.039721 -0.909892 1.746941 -0.016181 1 0 0 0 0 0 0 518615
-0.001537 0.003311 0.115658 -0.207438 -1.053354 1.659678 -0.016212 1 0 0 0 0 0 0 519618
-0.001550 0.003322 0.115624 0.053469 -1.024387 1.627888 -0.016243 1 0 0 0 0 0 0 520621
-0.001557 0.003327 0.115581 -0.014799 -0.941163 1.753902 -0.016274 1 0 0 0 0 0 0 521618
-0.001560 0.003328 0.115536 -0.068200 -0.894769 1.819016 -0.016306 1 0 0 0 0 0 0 522617
-0.001566 0.003346 0.115509 -0.021955 -1.112200 1.587623 -0.016337 1 0 0 0 0 0 0 523622
-0.001569 0.003354 0.115469 -0.066939 -1.006582 1.752180 -0.016371 1 0 0 0 0 0 0 524710
-0.001588 0.003362 0.115434 0.145325 -0.994915 1.710435 -0.016403 1 0 0 0 0 0 0 525741
-0.001597 0.003365 0.115390 0.037823 -0.934126 1.823551 -0.016435 1 0 0 0 0 0 0 526759
-0.001607 0.003384 0.115365 0.038145 -1.139777 1.618860 -0.016462 1 0 0 0 0 0 0 527626
-0.001607 0.003375 0.115336 -0.097066 -0.806576 1.644035 -0.016494 1 0 0 0 0 0 0 528634
-0.001612 0.003388 0.115315 -0.038947 -1.055030 1.553309 -0.016525 1 0 0 0 0 0 0 529624
-0.001613 0.003394 0.115277 -0.071788 -0.984325 1.780854 -0.016556 1 0 0 0 0 0 0 530624
-0.001620 0.003413 0.115252 -0.018170 -1.172686 1.628643 -0.016587 1 0 0 0 0 0 0 531628
-0.001635 0.003410 0.115234 0.115429 -0.890457 1.542679 -0.016623 1 0 0 0 0 0 0 532769
-0.001642 0.003407 0.115197 0.020384 -0.869790 1.793551 -0.016653 1 0 0 0 0 0 0 533724
-0.001651 0.003423 0.115173 0.033117 -1.115133 1.651812 -0.016687 1 0 0 0 0 0 0 534811
-0.001650 0.003413 0.115145 -0.094804 -0.804661 1.699288 -0.016714 1 0 0 0 0 0 0 535692
-0.001655 0.003425 0.115124 -0.032945 -1.064431 1.616934 -0.016747 1 0 0 0 0 0 0 536738
-0.001670 0.003418 0.115107 0.110895 -0.838482 1.567583 -0.016780 1 0 0 0 0 0 0 537813
-0.001664 0.003427 0.115080 -0.143298 -1.027517 1.698091 -0.016804 1 0 0 0 0 0 0 538573
-0.001674 0.003418 0.115060 0.034732 -0.816973 1.617880 -0.016837 1 0 0 0 0 0 0 539620
-0.001684 0.003431 0.115043 0.056547 -1.078124 1.597964 -0.016869 1 0 0 0 0 0 0 540636
-0.001701 0.003424 0.115027 0.161603 -0.849107 1.580108 -0.016897 1 0 0 0 0 0 0 541548
-0.001715 0.003437 0.115010 0.126451 -1.096997 1.593401 -0.016935 1 0 0 0 0 0 0 542773
-0.001717 0.003426 0.114984 -0.038867 -0.801605 1.718174 -0.016967 1 0 0 0 0 0 0 543777
-0.001717 0.003420 0.114976 -0.061669 -0.849155 1.514540 -0.016993 1 0 0 0 0 0 0 544626
-0.001723 0.003435 0.114961 -0.003702 -1.111428 1.572382 -0.017028 1 0 0 0 0 0 0 545724
-0.001738 0.003428 0.114946 0.133684 -0.871661 1.592922 -0.017057 1 0 0 0 0 0 0 546662
-0.001746 0.003425 0.114941 0.051459 -0.891869 1.470069 -0.017086 1 0 0 0 0 0 0 547603
-0.001750 0.003424 0.114940 -0.005743 -0.915118 1.416987 -0.017118 1 0 0 0 0 0 0 548615
-0.001751 0.003422 0.114908 -0.046546 -0.909756 1.812920 -0.017149 1 0 0 0 0 0 0 549597
-0.001752 0.003421 0.114897 -0.055131 -0.929597 1.584222 -0.017181 1 0 0 0 0 0 0 550621
-0.001765 0.003408 0.114883 0.104340 -0.759487 1.605754 -0.017211 1 0 0 0 0 0 0 551597
-0.001771 0.003401 0.114879 0.039052 -0.833891 1.493161 -0.017243 1 0 0 0 0 0 0 552615
-0.001775 0.003398 0.114877 -0.009009 -0.886167 1.444427 -0.017274 1 0 0 0 0 0 0 553597
-0.001776 0.003396 0.114877 -0.034925 -0.914091 1.428392 -0.017305 1 0 0 0 0 0 0 554602
-0.001789 0.003382 0.114866 0.116404 -0.749450 1.558578 -0.017336 1 0 0 0 0 0 0 555596
-0.001796 0.003375 0.114863 0.047901 -0.827713 1.486294 -0.017367 1 0 0 0 0 0 0 556590
-0.001800 0.003371 0.114862 -0.001483 -0.882631 1.451838 -0.017401 1 0 0 0 0 0 0 557666
-0.001801 0.003370 0.114861 -0.027968 -0.912286 1.441125 -0.017439 1 0 0 0 0 0 0 558871
-0.001814 0.003355 0.114851 0.123085 -0.748172 1.572618 -0.017464 1 0 0 0 0 0 0 559683
-0.001821 0.003348 0.114848 0.054554 -0.826652 1.500646 -0.017493 1 0 0 0 0 0 0 560606
-0.001825 0.003345 0.114846 0.005172 -0.881620 1.466196 -0.017524 1 0 0 0 0 0 0 561617
-0.001826 0.003343 0.114846 -0.021292 -0.910993 1.455000 -0.017555 1 0 0 0 0 0 0 562607
-0.001827 0.003342 0.114846 -0.034819 -0.926508 1.452775 -0.017586 1 0 0 0 0 0 0 563601
-0.001828 0.003342 0.114846 -0.041679 -0.935052 1.453720 -0.017618 1 0 0 0 0 0 0 564603
-0.001840 0.003328 0.114836 0.119332 -0.760963 1.590167 -0.017650 1 0 0 0 0 0 0 565629
-0.001847 0.003321 0.114832 0.055930 -0.834800 1.520489 -0.017689 1 0 0 0 0 0 0 566898
-0.001850 0.003318 0.114831 0.009135 -0.887136 1.486481 -0.017721 1 0 0 0 0 0 0 567899
-0.001864 0.003303 0.114821 0.148432 -0.735707 1.609371 -0.017745 1 0 0 0 0 0 0 568675
-0.001871 0.003295 0.114817 0.074005 -0.820835 1.534885 -0.017782 1 0 0 0 0 0 0 569855
-0.001874 0.003292 0.114816 0.021679 -0.878569 1.498888 -0.017808 1 0 0 0 0 0 0 570691
-0.001889 0.003276 0.114805 0.158076 -0.730676 1.622380 -0.017845 1 0 0 0 0 0 0 571861
-0.001896 0.003269 0.114802 0.082326 -0.816506 1.546699 -0.017870 1 0 0 0 0 0 0 572669
-0.001899 0.003265 0.114800 0.029335 -0.875166 1.511016 -0.017901 1 0 0 0 0 0 0 573659
-0.001914 0.003250 0.114790 0.165342 -0.727337 1.634089 -0.017931 1 0 0 0 0 0 0 574627
-0.001921 0.003242 0.114786 0.089480 -0.813688 1.559013 -0.017964 1 0 0 0 0 0 0 575690
-0.001924 0.003239 0.114785 0.036439 -0.872311 1.523196 -0.017994 1 0 0 0 0 0 0 576640
-0.001926 0.003237 0.114785 0.008150 -0.903530 1.511585 -0.018025 1 0 0 0 0 0 0 577621
-0.001939 0.003222 0.114774 0.157940 -0.740915 1.644001 -0.018054 1 0 0 0 0 0 0 578567
-0.001946 0.003215 0.114771 0.089282 -0.819873 1.572265 -0.018089 1 0 0 0 0 0 0 579696
-0.001945 0.003195 0.114781 -0.024957 -0.653707 1.388243 -0.018120 1 0 0 0 0 0 0 580680
-0.001956 0.003172 0.114774 0.136115 -0.586300 1.592825 -0.018149 1 0 0 0 0 0 0 581605
-0.001962 0.003160 0.114772 0.079395 -0.733102 1.558129 -0.018180 1 0 0 0 0 0 0 582601
-0.001965 0.003154 0.114771 0.036838 -0.824495 1.537434 -0.018211 1 0 0 0 0 0 0 583590
-0.001966 0.003151 0.114771 0.013986 -0.872459 1.531084 -0.018242 1 0 0 0 0 0 0 584591
-0.001979 0.003136 0.114761 0.166409 -0.718522 1.665752 -0.018274 1 0 0 0 0 0 0 585595
-0.001981 0.003112 0.114768 0.034430 -0.580006 1.444909 -0.018305 1 0 0 0 0 0 0 586589
-0.001982 0.003100 0.114771 0.009177 -0.719282 1.491301 -0.018336 1 0 0 0 0 0 0 587589
-0.001995 0.003081 0.114762 0.165226 -0.632608 1.655999 -0.018367 1 0 0 0 0 0 0 588591
-0.002001 0.003071 0.114759 0.100669 -0.751399 1.595639 -0.018399 1 0 0 0 0 0 0 589593
-0.001999 0.003050 0.114769 -0.011366 -0.605178 1.416007 -0.018430 1 0 0 0 0 0 0 590589
-0.002011 0.003025 0.114762 0.150631 -0.548731 1.622772 -0.018465 1 0 0 0 0 0 0 591709
-0.002012 0.002997 0.114771 0.029787 -0.478657 1.439024 -0.018493 1 0 0 0 0 0 0 592619
-0.002012 0.002982 0.114774 0.010976 -0.655040 1.499291 -0.018527 1 0 0 0 0 0 0 593710
-0.002025 0.002961 0.114765 0.170330 -0.587263 1.668842 -0.018556 1 0 0 0 0 0 0 594623
-0.002026 0.002934 0.114773 0.042725 -0.493407 1.460948 -0.018586 1 0 0 0 0 0 0 595577
-0.002027 0.002921 0.114775 0.019863 -0.655897 1.511486 -0.018617 1 0 0 0 0 0 0 596597
-0.002027 0.002914 0.114776 0.013143 -0.759565 1.542194 -0.018649 1 0 0 0 0 0 0 597605
-0.002035 0.002881 0.114778 0.109358 -0.414110 1.542723 -0.018680 1 0 0 0 0 0 0 598603
-0.002038 0.002864 0.114778 0.070477 -0.594775 1.556506 -0.018716 1 0 0 0 0 0 0 599755
-0.002048 0.002825 0.114779 0.141286 -0.320540 1.551282 -0.018747 1 0 0 0 0 0 0 600736
-0.002052 0.002806 0.114779 0.088790 -0.539986 1.562659 -0.018780 1 0 0 0 0 0 0 601798
-0.002050 0.002780 0.114791 -0.011104 -0.463565 1.420501 -0.018809 1 0 0 0 0 0 0 602716
-0.002056 0.002736 0.114795 0.092691 -0.222890 1.492727 -0.018839 1 0 0 0 0 0 0 603670
-0.002059 0.002714 0.114797 0.063976 -0.476572 1.543148 -0.018875 1 0 0 0 0 0 0 604824
-0.002073 0.002690 0.114787 0.205648 -0.463392 1.700031 -0.018900 1 0 0 0 0 0 0 605626
-0.002075 0.002661 0.114795 0.068036 -0.396884 1.486973 -0.018930 1 0 0 0 0 0 0 606586
-0.002088 0.002634 0.114788 0.203700 -0.395978 1.671774 -0.018963 1 0 0 0 0 0 0 607647
-0.002090 0.002603 0.114796 0.068487 -0.352869 1.479504 -0.018993 1 0 0 0 0 0 0 608601
-0.002103 0.002574 0.114789 0.205975 -0.365900 1.672581 -0.019026 1 0 0 0 0 0 0 609679
-0.002105 0.002543 0.114797 0.071859 -0.329860 1.483499 -0.019060 1 0 0 0 0 0 0 610752
-0.002118 0.002514 0.114790 0.209876 -0.346317 1.676905 -0.019085 1 0 0 0 0 0 0 611560
-0.002119 0.002483 0.114798 0.076108 -0.311902 1.488246 -0.019120 1 0 0 0 0 0 0 612677
-0.002132 0.002454 0.114791 0.214241 -0.329580 1.682146 -0.019150 1 0 0 0 0 0 0 613628
-0.002134 0.002423 0.114800 0.080596 -0.295194 1.493153 -0.019180 1 0 0 0 0 0 0 614603
-0.002135 0.002407 0.114802 0.055395 -0.490890 1.549749 -0.019211 1 0 0 0 0 0 0 615596
-0.002148 0.002386 0.114793 0.211024 -0.433699 1.719881 -0.019242 1 0 0 0 0 0 0 616578
-0.002149 0.002358 0.114801 0.082072 -0.341992 1.512192 -0.019274 1 0 0 0 0 0 0 617591
-0.002162 0.002331 0.114793 0.221947 -0.329606 1.698869 -0.019305 1 0 0 0 0 0 0 618588
-0.002168 0.002318 0.114791 0.154339 -0.503002 1.654600 -0.019336 1 0 0 0 0 0 0 619595
-0.002179 0.002281 0.114791 0.204324 -0.206313 1.620743 -0.019366 1 0 0 0 0 0 0 620547
-0.002184 0.002263 0.114790 0.141406 -0.412702 1.618527 -0.019399 1 0 0 0 0 0 0 621592
-0.002195 0.002223 0.114791 0.199209 -0.150533 1.610847 -0.019429 1 0 0 0 0 0 0 622563
-0.002200 0.002204 0.114791 0.141020 -0.376168 1.618343 -0.019461 1 0 0 0 0 0 0 623597
-0.002214 0.002180 0.114781 0.266453 -0.348131 1.761681 -0.019496 1 0 0 0 0 0 0 624705
-0.002222 0.002169 0.114778 0.186290 -0.494992 1.690240 -0.019524 1 0 0 0 0 0 0 625600
-0.002233 0.002133 0.114777 0.229047 -0.183091 1.647303 -0.019558 1 0 0 0 0 0 0 626687
-0.002251 0.002102 0.114766 0.325532 -0.204388 1.779165 -0.019587 1 0 0 0 0 0 0 627624
-0.002260 0.002086 0.114763 0.223098 -0.407665 1.704537 -0.019618 1 0 0 0 0 0 0 628601
-0.002276 0.002065 0.114751 0.318934 -0.351336 1.807358 -0.019649 1 0 0 0 0 0 0 629594
-0.002285 0.002055 0.114747 0.223236 -0.481880 1.720967 -0.019680 1 0 0 0 0 0 0 630598
-0.002296 0.002020 0.114746 0.257817 -0.161384 1.673189 -0.019712 1 0 0 0 0 0 0 631605
-0.002315 0.001989 0.114736 0.350152 -0.178676 1.803604 -0.019744 1 0 0 0 0 0 0 632656
-0.002324 0.001973 0.114732 0.245953 -0.379679 1.728405 -0.019780 1 0 0 0 0 0 0 633799
-0.002340 0.001952 0.114720 0.340651 -0.322293 1.831113 -0.019809 1 0 0 0 0 0 0 634719
-0.002361 0.001929 0.114706 0.407219 -0.275399 1.883387 -0.019839 1 0 0 0 0 0 0 635689
-0.002372 0.001917 0.114701 0.283850 -0.423774 1.768700 -0.019874 1 0 0 0 0 0 0 636814
-0.002389 0.001898 0.114689 0.367851 -0.337989 1.857017 -0.019903 1 0 0 0 0 0 0 637733
-0.002398 0.001889 0.114685 0.266534 -0.452987 1.765149 -0.019935 1 0 0 0 0 0 0 638744
-0.002415 0.001871 0.114673 0.362962 -0.349358 1.862335 -0.019961 1 0 0 0 0 0 0 639586
-0.002423 0.001862 0.114669 0.268185 -0.455313 1.773564 -0.019993 1 0 0 0 0 0 0 640605
-0.002440 0.001844 0.114657 0.367874 -0.347403 1.872358 -0.020024 1 0 0 0 0 0 0 641607
-0.002460 0.001822 0.114643 0.437025 -0.274806 1.923476 -0.020056 1 0 0 0 0 0 0 642636
-0.002470 0.001811 0.114638 0.315328 -0.409718 1.807569 -0.020087 1 0 0 0 0 0 0 643620
-0.002488 0.001793 0.114626 0.399877 -0.317678 1.896361 -0.020119 1 0 0 0 0 0 0 644644
-0.002497 0.001783 0.114622 0.299212 -0.429108 1.804177 -0.020151 1 0 0 0 0 0 0 645660
-0.002513 0.001766 0.114610 0.395697 -0.324181 1.902228 -0.020183 1 0 0 0 0 0 0 646688
-0.002522 0.001757 0.114606 0.301298 -0.428918 1.812991 -0.020212 1 0 0 0 0 0 0 647632
-0.002538 0.001739 0.114594 0.400856 -0.320717 1.912016 -0.020242 1 0 0 0 0 0 0 648577
-0.002559 0.001717 0.114579 0.470018 -0.247909 1.963304 -0.020273 1 0 0 0 0 0 0 649587
-0.002569 0.001706 0.114574 0.348749 -0.382307 1.847097 -0.020305 1 0 0 0 0 0 0 650582
-0.002574 0.001701 0.114573 0.271403 -0.466093 1.795963 -0.020335 1 0 0 0 0 0 0 651573
-0.002589 0.001685 0.114562 0.392506 -0.333994 1.919346 -0.020367 1 0 0 0 0 0 0 652587
-0.002597 0.001677 0.114558 0.312312 -0.423644 1.839669 -0.020399 1 0 0 0 0 0 0 653591
-0.002612 0.001660 0.114546 0.418962 -0.308065 1.942461 -0.020429 1 0 0 0 0 0 0 654579
-0.002621 0.001652 0.114542 0.330137 -0.407153 1.854676 -0.020461 1 0 0 0 0 0 0 655589
-0.002637 0.001634 0.114530 0.432198 -0.296458 1.954761 -0.020492 1 0 0 0 0 0 0 656593
-0.002645 0.001626 0.114526 0.341149 -0.397862 1.865888 -0.020523 1 0 0 0 0 0 0 657577
-0.002661 0.001608 0.114514 0.442053 -0.288560 1.966258 -0.020560 1 0 0 0 0 0 0 658773
-0.002670 0.001600 0.114510 0.350497 -0.390510 1.877352 -0.020593 1 0 0 0 0 0 0 659807
-0.002686 0.001582 0.114498 0.451015 -0.281362 1.977180 -0.020623 1 0 0 0 0 0 0 660783
-0.002694 0.001573 0.114494 0.359301 -0.383203 1.887516 -0.020648 1 0 0 0 0 0 0 661573
-0.002710 0.001556 0.114482 0.459724 -0.274198 1.987620 -0.020681 1 0 0 0 0 0 0 662616
-0.002719 0.001547 0.114478 0.368136 -0.376140 1.898423 -0.020711 1 0 0 0 0 0 0 663596
-0.002723 0.001543 0.114477 0.307232 -0.442459 1.857521 -0.020742 1 0 0 0 0 0 0 664572
-0.002737 0.001528 0.114466 0.436292 -0.302011 1.985254 -0.020773 1 0 0 0 0 0 0 665579
-0.002744 0.001520 0.114462 0.360755 -0.386886 1.906497 -0.020805 1 0 0 0 0 0 0 666581
-0.002760 0.001503 0.114450 0.469404 -0.269610 2.011163 -0.020845 1 0 0 0 0 0 0 667884
-0.002768 0.001495 0.114446 0.382136 -0.367134 1.923164 -0.020877 1 0 0 0 0 0 0 668889
-0.002772 0.001491 0.114445 0.323346 -0.431089 1.882127 -0.020901 1 0 0 0 0 0 0 669677
-0.002786 0.001475 0.114434 0.453386 -0.289749 2.010495 -0.020936 1 0 0 0 0 0 0 670780
-0.002793 0.001468 0.114430 0.378466 -0.373838 1.931212 -0.020962 1 0 0 0 0 0 0 671613
-0.002797 0.001464 0.114429 0.326179 -0.431178 1.893939 -0.020992 1 0 0 0 0 0 0 672596
-0.002811 0.001449 0.114418 0.459376 -0.286505 2.023384 -0.021025 1 0 0 0 0 0 0 673640
-0.002818 0.001442 0.114414 0.386221 -0.368940 1.944781 -0.021055 1 0 0 0 0 0 0 674602
-0.002822 0.001438 0.114413 0.334780 -0.425412 1.907544 -0.021085 1 0 0 0 0 0 0 675559
-0.002835 0.001423 0.114402 0.468416 -0.280488 2.037620 -0.021123 1 0 0 0 0 0 0 676772
-0.002842 0.001416 0.114398 0.395473 -0.362519 1.958562 -0.021148 1 0 0 0 0 0 0 677582
-0.002858 0.001399 0.114386 0.505026 -0.243897 2.062778 -0.021178 1 0 0 0 0 0 0 678520
-0.002866 0.001391 0.114382 0.418743 -0.340543 1.974862 -0.021212 1 0 0 0 0 0 0 679617
-0.002870 0.001386 0.114381 0.360538 -0.404211 1.934523 -0.021245 1 0 0 0 0 0 0 680679
-0.002872 0.001384 0.114380 0.329677 -0.437611 1.921115 -0.021273 1 0 0 0 0 0 0 681575
-0.002873 0.001383 0.114380 0.314149 -0.454762 1.918425 -0.021304 1 0 0 0 0 0 0 682574
-0.002886 0.001370 0.114370 0.467291 -0.288826 2.061046 -0.021335 1 0 0 0 0 0 0 683572
-0.002892 0.001363 0.114366 0.404738 -0.360268 1.986897 -0.021367 1 0 0 0 0 0 0 684578
-0.002913 0.001364 0.114374 0.600518 -0.469323 1.822567 -0.021398 1 0 0 0 0 0 0 685571
-0.002919 0.001347 0.114388 0.418648 -0.248287 1.735194 -0.021429 1 0 0 0 0 0 0 686571
-0.002934 0.001326 0.114382 0.522765 -0.155760 1.988019 -0.021460 1 0 0 0 0 0 0 687570
-0.002941 0.001315 0.114380 0.440696 -0.283691 1.964816 -0.021492 1 0 0 0 0 0 0 688578
-0.002945 0.001310 0.114380 0.385878 -0.365081 1.947680 -0.021523 1 0 0 0 0 0 0 689566
-0.002947 0.001307 0.114379 0.357092 -0.407714 1.942651 -0.021554 1 0 0 0 0 0 0 690572
-0.002948 0.001306 0.114379 0.342737 -0.429535 1.942862 -0.021587 1 0 0 0 0 0 0 691630
-0.002948 0.001305 0.114379 0.335827 -0.440878 1.945256 -0.021624 1 0 0 0 0 0 0 692821
-0.002949 0.001305 0.114379 0.332505 -0.446746 1.947490 -0.021653 1 0 0 0 0 0 0 693730
-0.002949 0.001305 0.114379 0.331043 -0.449947 1.949780 -0.021680 1 0 0 0 0 0 0 694584
-0.002961 0.001292 0.114369 0.491160 -0.277176 2.094514 -0.021709 1 0 0 0 0 0 0 695538
-0.002967 0.001285 0.114365 0.432414 -0.345017 2.020942 -0.021742 1 0 0 0 0 0 0 696585
-0.002970 0.001282 0.114364 0.388280 -0.394137 1.985390 -0.021773 1 0 0 0 0 0 0 697571
-0.002972 0.001280 0.114363 0.364599 -0.420375 1.974014 -0.021804 1 0 0 0 0 0 0 698574
-0.002973 0.001280 0.114363 0.352673 -0.433896 1.971872 -0.021835 1 0 0 0 0 0 0 699564
-0.002968 0.001262 0.114374 0.282406 -0.215136 1.828413 -0.021873 1 0 0 0 0 0 0 700786
-0.002966 0.001253 0.114378 0.302183 -0.303255 1.908655 -0.021902 1 0 0 0 0 0 0 701694
-0.002965 0.001249 0.114379 0.318999 -0.367871 1.950505 -0.021934 1 0 0 0 0 0 0 702727
-0.002964 0.001247 0.114379 0.328660 -0.402650 1.967670 -0.021965 1 0 0 0 0 0 0 703704
-0.002959 0.001229 0.114390 0.269335 -0.194460 1.830332 -0.021996 1 0 0 0 0 0 0 704705
-0.002956 0.001220 0.114394 0.294736 -0.288068 1.912531 -0.022022 1 0 0 0 0 0 0 705526
-0.002955 0.001215 0.114395 0.314418 -0.355491 1.955235 -0.022055 1 0 0 0 0 0 0 706607
-0.002961 0.001183 0.114396 0.421456 0.009290 1.969951 -0.022086 1 0 0 0 0 0 0 707583
-0.002964 0.001167 0.114396 0.391331 -0.160119 1.979384 -0.022117 1 0 0 0 0 0 0 708568
-0.002961 0.001142 0.114407 0.303583 -0.053963 1.840117 -0.022153 1 0 0 0 0 0 0 709734
-0.002954 0.001112 0.114422 0.249263 0.024192 1.776908 -0.022184 1 0 0 0 0 0 0 710726
-0.002951 0.001097 0.114426 0.283742 -0.155262 1.896612 -0.022210 1 0 0 0 0 0 0 711566
-0.002949 0.001090 0.114428 0.308999 -0.267792 1.953261 -0.022245 1 0 0 0 0 0 0 712680
-0.002943 0.001069 0.114439 0.258291 -0.099920 1.830540 -0.022274 1 0 0 0 0 0 0 713602
-0.002936 0.001042 0.114454 0.223613 0.012279 1.773132 -0.022303 1 0 0 0 0 0 0 714547
-0.002931 0.001028 0.114459 0.268249 -0.150204 1.895099 -0.022335 1 0 0 0 0 0 0 715551
-0.002924 0.001004 0.114472 0.233629 -0.027074 1.807436 -0.022366 1 0 0 0 0 0 0 716546
-0.002916 0.000975 0.114487 0.207980 0.060716 1.763209 -0.022397 1 0 0 0 0 0 0 717545
-0.002912 0.000961 0.114492 0.257402 -0.114441 1.889479 -0.022428 1 0 0 0 0 0 0 718546
-0.002904 0.000936 0.114504 0.225151 0.002591 1.803468 -0.022460 1 0 0 0 0 0 0 719550
-0.002901 0.000924 0.114508 0.265695 -0.140002 1.904075 -0.022491 1 0 0 0 0 0 0 720542
-0.002894 0.000901 0.114521 0.228098 -0.004588 1.808286 -0.022521 1 0 0 0 0 0 0 721520
-0.002885 0.000872 0.114536 0.200795 0.089593 1.761267 -0.022553 1 0 0 0 0 0 0 722541
-0.002876 0.000841 0.114551 0.184388 0.144966 1.742149 -0.022585 1 0 0 0 0 0 0 723550
-0.002871 0.000825 0.114557 0.239456 -0.048800 1.877798 -0.022618 1 0 0 0 0 0 0 724622
-0.002864 0.000800 0.114569 0.210010 0.059303 1.795677 -0.022654 1 0 0 0 0 0 0 725757
-0.002855 0.000771 0.114584 0.186924 0.139718 1.753069 -0.022684 1 0 0 0 0 0 0 726715
-0.002851 0.000756 0.114589 0.237851 -0.039799 1.878766 -0.022709 1 0 0 0 0 0 0 727522
-0.002844 0.000731 0.114602 0.206057 0.075971 1.793230 -0.022740 1 0 0 0 0 0 0 728523
-0.002835 0.000702 0.114617 0.181800 0.160228 1.749766 -0.022772 1 0 0 0 0 0 0 729551
-0.002830 0.000687 0.114622 0.232285 -0.017669 1.875428 -0.022804 1 0 0 0 0 0 0 730557
-0.002823 0.000663 0.114634 0.200110 0.099264 1.789879 -0.022835 1 0 0 0 0 0 0 731561
-0.002819 0.000650 0.114639 0.241058 -0.044353 1.889857 -0.022866 1 0 0 0 0 0 0 732564
-0.002813 0.000627 0.114651 0.203359 0.091677 1.795378 -0.022907 1 0 0 0 0 0 0 733855
-0.002804 0.000598 0.114666 0.175884 0.186414 1.748410 -0.022938 1 0 0 0 0 0 0 734854
-0.002800 0.000584 0.114671 0.224770 0.013476 1.872032 -0.022963 1 0 0 0 0 0 0 735649
-0.002793 0.000560 0.114683 0.191728 0.133267 1.786594 -0.022999 1 0 0 0 0 0 0 736792
-0.002789 0.000548 0.114687 0.232291 -0.009215 1.885969 -0.023027 1 0 0 0 0 0 0 737712
-0.002782 0.000524 0.114699 0.194122 0.127937 1.790771 -0.023058 1 0 0 0 0 0 0 738692
-0.002779 0.000513 0.114703 0.232012 -0.005825 1.886612 -0.023085 1 0 0 0 0 0 0 739551
-0.002772 0.000490 0.114715 0.192487 0.135841 1.790680 -0.023119 1 0 0 0 0 0 0 740652
-0.002768 0.000478 0.114720 0.229731 0.004224 1.886243 -0.023148 1 0 0 0 0 0 0 741581
-0.002762 0.000455 0.114732 0.189728 0.147167 1.789766 -0.023177 1 0 0 0 0 0 0 742506
-0.002758 0.000444 0.114736 0.226929 0.015983 1.885968 -0.023215 1 0 0 0 0 0 0 743723
-0.002756 0.000438 0.114737 0.252506 -0.070115 1.932298 -0.023242 1 0 0 0 0 0 0 744592
-0.002751 0.000418 0.114748 0.200828 0.114118 1.808005 -0.023272 1 0 0 0 0 0 0 745526
-0.002747 0.000408 0.114752 0.231363 0.005318 1.893330 -0.023307 1 0 0 0 0 0 0 746670
-0.002746 0.000403 0.114753 0.253492 -0.069404 1.936277 -0.023338 1 0 0 0 0 0 0 747667
-0.002740 0.000383 0.114764 0.199942 0.120724 1.810595 -0.023365 1 0 0 0 0 0 0 748523
-0.002737 0.000373 0.114768 0.229540 0.014782 1.895190 -0.023398 1 0 0 0 0 0 0 749580
-0.002736 0.000368 0.114769 0.251213 -0.058525 1.937932 -0.023429 1 0 0 0 0 0 0 750572
-0.002735 0.000366 0.114770 0.263249 -0.097329 1.955374 -0.023460 1 0 0 0 0 0 0 751573
-0.002730 0.000348 0.114781 0.203844 0.112780 1.820407 -0.023492 1 0 0 0 0 0 0 752571
-0.002727 0.000338 0.114784 0.230374 0.016889 1.901392 -0.023523 1 0 0 0 0 0 0 753580
-0.002725 0.000334 0.114786 0.250461 -0.051352 1.942924 -0.023554 1 0 0 0 0 0 0 754571
-0.002725 0.000331 0.114786 0.261689 -0.087608 1.959941 -0.023585 1 0 0 0 0 0 0 755571
-0.002724 0.000330 0.114786 0.267709 -0.106036 1.967563 -0.023617 1 0 0 0 0 0 0 756573
-0.002724 0.000330 0.114786 0.270961 -0.115350 1.971873 -0.023648 1 0 0 0 0 0 0 757573
-0.002724 0.000329 0.114786 0.272818 -0.120116 1.975243 -0.023682 1 0 0 0 0 0 0 758648
-0.002724 0.000329 0.114786 0.273936 -0.122580 1.978198 -0.023715 1 0 0 0 0 0 0 759703
-0.002724 0.000329 0.114786 0.274670 -0.123901 1.980906 -0.023746 1 0 0 0 0 0 0 760716
-0.002724 0.000329 0.114786 0.275173 -0.124614 1.983210 -0.023774 1 0 0 0 0 0 0 761592
-0.002724 0.000329 0.114786 0.275622 -0.125059 1.985739 -0.023804 1 0 0 0 0 0 0 762560
-0.002724 0.000329 0.114786 0.276023 -0.125364 1.988387 -0.023836 1 0 0 0 0 0 0 763575
-0.002724 0.000329 0.114786 0.276427 -0.125599 1.991003 -0.023867 1 0 0 0 0 0 0 764578
-0.002724 0.000329 0.114786 0.276789 -0.125798 1.993599 -0.023898 1 0 0 0 0 0 0 765571
-0.002724 0.000329 0.114786 0.277144 -0.125981 1.996107 -0.023928 1 0 0 0 0 0 0 766535
-0.002724 0.000329 0.114786 0.277564 -0.126194 1.999156 -0.023965 1 0 0 0 0 0 0 767705
-0.002724 0.000329 0.114786 0.277936 -0.126342 2.001720 -0.023995 1 0 0 0 0 0 0 768691
-0.002724 0.000329 0.114786 0.278308 -0.126521 2.004462 -0.024028 1 0 0 0 0 0 0 769738
-0.002724 0.000329 0.114786 0.278674 -0.126697 2.007062 -0.024059 1 0 0 0 0 0 0 770740
-0.002724 0.000329 0.114786 0.278996 -0.126836 2.009420 -0.024088 1 0 0 0 0 0 0 771640
-0.002724 0.000329 0.114786 0.279329 -0.126984 2.011730 -0.024115 1 0 0 0 0 0 0 772528
-0.002724 0.000329 0.114786 0.279710 -0.127168 2.014512 -0.024149 1 0 0 0 0 0 0 773598
-0.002724 0.000329 0.114786 0.280072 -0.127325 2.017165 -0.024180 1 0 0 0 0 0 0 774611
-0.002724 0.000329 0.114786 0.280425 -0.127482 2.019624 -0.024210 1 0 0 0 0 0 0 775556
-0.002712 0.000342 0.114797 0.119456 -0.301937 1.878338 -0.024247 1 0 0 0 0 0 0 776752
-0.002706 0.000349 0.114801 0.178557 -0.236883 1.958502 -0.024281 1 0 0 0 0 0 0 777821
-0.002703 0.000352 0.114802 0.223132 -0.189183 1.999065 -0.024302 1 0 0 0 0 0 0 778509
-0.002701 0.000353 0.114802 0.247548 -0.163987 2.016318 -0.024337 1 0 0 0 0 0 0 779618
-0.002700 0.000354 0.114802 0.260198 -0.151320 2.023889 -0.024368 1 0 0 0 0 0 0 780617
-0.002700 0.000355 0.114802 0.266745 -0.145042 2.028018 -0.024397 1 0 0 0 0 0 0 781549
-0.002700 0.000355 0.114802 0.270233 -0.142019 2.031190 -0.024429 1 0 0 0 0 0 0 782551
-0.002700 0.000355 0.114802 0.272155 -0.140584 2.033977 -0.024460 1 0 0 0 0 0 0 783548
-0.002699 0.000355 0.114802 0.273295 -0.139955 2.036660 -0.024491 1 0 0 0 0 0 0 784553
-0.002699 0.000355 0.114802 0.274036 -0.139737 2.039271 -0.024522 1 0 0 0 0 0 0 785549
-0.002699 0.000355 0.114802 0.274580 -0.139713 2.041877 -0.024554 1 0 0 0 0 0 0 786549
-0.002699 0.000355 0.114802 0.275011 -0.139775 2.044327 -0.024583 1 0 0 0 0 0 0 787493
-0.002687 0.000368 0.114813 0.113878 -0.314351 1.902727 -0.024616 1 0 0 0 0 0 0 788547
-0.002681 0.000375 0.114817 0.172965 -0.249250 1.982606 -0.024647 1 0 0 0 0 0 0 789547
-0.002678 0.000378 0.114818 0.217669 -0.201612 2.023939 -0.024678 1 0 0 0 0 0 0 790547
-0.002677 0.000380 0.114819 0.242063 -0.176416 2.041174 -0.024713 1 0 0 0 0 0 0 791660
-0.002676 0.000380 0.114819 0.254686 -0.163734 2.048410 -0.024740 1 0 0 0 0 0 0 792531
-0.002675 0.000381 0.114819 0.261273 -0.157507 2.052944 -0.024775 1 0 0 0 0 0 0 793626
-0.002675 0.000381 0.114819 0.264712 -0.154473 2.055966 -0.024804 1 0 0 0 0 0 0 794567
-0.002675 0.000381 0.114819 0.266621 -0.153058 2.058710 -0.024835 1 0 0 0 0 0 0 795555
-0.002675 0.000381 0.114819 0.267748 -0.152443 2.061375 -0.024866 1 0 0 0 0 0 0 796557
-0.002663 0.000394 0.114830 0.106777 -0.326831 1.919682 -0.024897 1 0 0 0 0 0 0 797553
-0.002657 0.000401 0.114833 0.166050 -0.261539 1.999492 -0.024929 1 0 0 0 0 0 0 798551
-0.002654 0.000404 0.114834 0.210940 -0.213867 2.041598 -0.024970 1 0 0 0 0 0 0 799869
-0.002652 0.000406 0.114835 0.235263 -0.188575 2.057955 -0.024994 1 0 0 0 0 0 0 800645
-0.002651 0.000406 0.114835 0.247988 -0.175957 2.066039 -0.025032 1 0 0 0 0 0 0 801852
-0.002651 0.000407 0.114835 0.254474 -0.169684 2.069800 -0.025057 1 0 0 0 0 0 0 802648
-0.002634 0.000403 0.114856 0.030072 -0.111099 1.786031 -0.025092 1 0 0 0 0 0 0 803784
-0.002625 0.000401 0.114864 0.113768 -0.130042 1.942048 -0.025119 1 0 0 0 0 0 0 804638
-0.002620 0.000400 0.114866 0.177453 -0.144709 2.022141 -0.025155 1 0 0 0 0 0 0 805800
-0.002618 0.000399 0.114867 0.212188 -0.152667 2.052757 -0.025180 1 0 0 0 0 0 0 806593
-0.002617 0.000399 0.114867 0.230262 -0.156853 2.065345 -0.025212 1 0 0 0 0 0 0 807630
-0.002616 0.000399 0.114867 0.239568 -0.159044 2.071132 -0.025241 1 0 0 0 0 0 0 808563
-0.002616 0.000399 0.114867 0.244399 -0.160244 2.074812 -0.025272 1 0 0 0 0 0 0 809553
-0.002616 0.000399 0.114867 0.247029 -0.160967 2.078035 -0.025307 1 0 0 0 0 0 0 810658
-0.002616 0.000399 0.114867 0.248473 -0.161435 2.080758 -0.025338 1 0 0 0 0 0 0 811667
-0.002599 0.000395 0.114889 0.021149 -0.106089 1.795821 -0.025366 1 0 0 0 0 0 0 812564
-0.002590 0.000393 0.114896 0.103695 -0.126759 1.952127 -0.025400 1 0 0 0 0 0 0 813638
-0.002586 0.000391 0.114899 0.166672 -0.142222 2.031508 -0.025429 1 0 0 0 0 0 0 814571
-0.002583 0.000391 0.114899 0.201130 -0.150624 2.062559 -0.025460 1 0 0 0 0 0 0 815545
-0.002582 0.000391 0.114900 0.219002 -0.154992 2.074970 -0.025490 1 0 0 0 0 0 0 816524
-0.002582 0.000391 0.114900 0.228222 -0.157311 2.080939 -0.025522 1 0 0 0 0 0 0 817540
-0.002576 0.000373 0.114910 0.166731 0.072100 1.941548 -0.025553 1 0 0 0 0 0 0 818524
-0.002574 0.000365 0.114914 0.192451 -0.014342 2.020972 -0.025585 1 0 0 0 0 0 0 819541
-0.002572 0.000360 0.114915 0.212058 -0.077898 2.061914 -0.025615 1 0 0 0 0 0 0 820520
-0.002567 0.000341 0.114926 0.156674 0.118972 1.935794 -0.025647 1 0 0 0 0 0 0 821538
-0.002552 0.000344 0.114941 0.023461 -0.159006 1.875300 -0.025677 1 0 0 0 0 0 0 822516
-0.002544 0.000346 0.114946 0.103630 -0.165623 1.995031 -0.025711 1 0 0 0 0 0 0 823577
-0.002535 0.000330 0.114958 0.093424 0.075070 1.907952 -0.025740 1 0 0 0 0 0 0 824530
-0.002530 0.000321 0.114962 0.146958 -0.004686 2.006648 -0.025776 1 0 0 0 0 0 0 825677
-0.002523 0.000300 0.114974 0.114393 0.166265 1.911956 -0.025815 1 0 0 0 0 0 0 826925
-0.002519 0.000289 0.114978 0.155678 0.048308 2.006603 -0.025838 1 0 0 0 0 0 0 827664
-0.002517 0.000284 0.114980 0.183280 -0.031231 2.052843 -0.025867 1 0 0 0 0 0 0 828580
-0.002512 0.000264 0.114991 0.131776 0.158066 1.928814 -0.025899 1 0 0 0 0 0 0 829606
-0.002508 0.000254 0.114995 0.162871 0.050923 2.012960 -0.025928 1 0 0 0 0 0 0 830539
-0.002490 0.000245 0.115017 -0.043729 0.033362 1.768473 -0.025960 1 0 0 0 0 0 0 831544
-0.002480 0.000240 0.115025 0.050748 -0.026485 1.939000 -0.025991 1 0 0 0 0 0 0 832537
-0.002470 0.000221 0.115038 0.053303 0.169789 1.880941 -0.026022 1 0 0 0 0 0 0 833551
-0.002465 0.000211 0.115043 0.114165 0.065570 1.989920 -0.026055 1 0 0 0 0 0 0 834587
-0.002458 0.000189 0.115055 0.085191 0.224675 1.898997 -0.026091 1 0 0 0 0 0 0 835764
-0.002454 0.000178 0.115059 0.128539 0.100299 1.994901 -0.026118 1 0 0 0 0 0 0 836610
-0.002452 0.000172 0.115060 0.157205 0.017557 2.042126 -0.026155 1 0 0 0 0 0 0 837804
-0.002434 0.000165 0.115082 -0.056702 0.030847 1.773268 -0.026179 1 0 0 0 0 0 0 838573
-0.002425 0.000162 0.115090 0.033792 -0.012180 1.935134 -0.026220 1 0 0 0 0 0 0 839866
-0.002415 0.000143 0.115103 0.033891 0.193211 1.873283 -0.026242 1 0 0 0 0 0 0 840585
-0.002410 0.000133 0.115107 0.093671 0.093233 1.980918 -0.026274 1 0 0 0 0 0 0 841614
-0.002402 0.000111 0.115119 0.063887 0.254942 1.889235 -0.026305 1 0 0 0 0 0 0 842582
-0.002399 0.000100 0.115123 0.107034 0.131501 1.985096 -0.026335 1 0 0 0 0 0 0 843556
-0.002392 0.000077 0.115135 0.068673 0.281465 1.890031 -0.026373 1 0 0 0 0 0 0 844770
-0.002376 0.000079 0.115150 -0.055342 -0.023067 1.839255 -0.026398 1 0 0 0 0 0 0 845559
-0.002363 0.000062 0.115166 -0.036913 0.189087 1.820304 -0.026428 1 0 0 0 0 0 0 846540
-0.002356 0.000054 0.115171 0.045351 0.105911 1.953531 -0.026463 1 0 0 0 0 0 0 847655
-0.002348 0.000033 0.115183 0.028119 0.277827 1.871568 -0.026491 1 0 0 0 0 0 0 848536
-0.002331 0.000035 0.115198 -0.085024 -0.015865 1.825987 -0.026522 1 0 0 0 0 0 0 849549
-0.002318 0.000019 0.115214 -0.061128 0.202014 1.808791 -0.026554 1 0 0 0 0 0 0 850549
-0.002311 0.000011 0.115219 0.023983 0.121509 1.942153 -0.026585 1 0 0 0 0 0 0 851544
-0.002303 -0.000011 0.115232 0.008055 0.295059 1.860739 -0.026616 1 0 0 0 0 0 0 852545
-0.002298 -0.000021 0.115236 0.058617 0.177120 1.959830 -0.026647 1 0 0 0 0 0 0 853551
-0.002291 -0.000044 0.115248 0.023618 0.330571 1.865545 -0.026678 1 0 0 0 0 0 0 854521
-0.002275 -0.000042 0.115263 -0.098711 0.027122 1.815244 -0.026709 1 0 0 0 0 0 0 855540
-0.002262 -0.000059 0.115278 -0.079505 0.240487 1.796678 -0.026741 1 0 0 0 0 0 0 856545
-0.002256 -0.000067 0.115284 0.003388 0.157426 1.929351 -0.026772 1 0 0 0 0 0 0 857551
-0.002235 -0.000076 0.115307 -0.177120 0.154860 1.703024 -0.026803 1 0 0 0 0 0 0 858547
-0.002225 -0.000080 0.115315 -0.067806 0.101119 1.879165 -0.026838 1 0 0 0 0 0 0 859655
-0.002214 -0.000099 0.115328 -0.058708 0.302433 1.823556 -0.026866 1 0 0 0 0 0 0 860562
-0.002209 -0.000109 0.115332 0.006096 0.199343 1.932462 -0.026901 1 0 0 0 0 0 0 861654
-0.002194 -0.000101 0.115344 -0.117844 -0.047852 1.838271 -0.026929 1 0 0 0 0 0 0 862555
-0.002181 -0.000114 0.115359 -0.105125 0.212598 1.793837 -0.026959 1 0 0 0 0 0 0 863530
-0.002175 -0.000121 0.115364 -0.026084 0.154623 1.916385 -0.026990 1 0 0 0 0 0 0 864532
-0.002160 -0.000111 0.115377 -0.141670 -0.068546 1.828140 -0.027022 1 0 0 0 0 0 0 865526
-0.002152 -0.000106 0.115381 -0.057055 -0.029311 1.927341 -0.027053 1 0 0 0 0 0 0 866525
-0.002143 -0.000121 0.115393 -0.067056 0.239154 1.834297 -0.027092 1 0 0 0 0 0 0 867787
-0.002126 -0.000115 0.115408 -0.176292 -0.004093 1.783451 -0.027119 1 0 0 0 0 0 0 868638
-0.002118 -0.000113 0.115413 -0.082778 0.006881 1.906615 -0.027152 1 0 0 0 0 0 0 869714
-0.002096 -0.000115 0.115436 -0.251468 0.083894 1.677214 -0.027181 1 0 0 0 0 0 0 870642
-0.002085 -0.000117 0.115444 -0.134814 0.072972 1.852063 -0.027218 1 0 0 0 0 0 0 871798
-0.002062 -0.000122 0.115467 -0.286226 0.120891 1.651623 -0.027249 1 0 0 0 0 0 0 872819
-0.002038 -0.000111 0.115486 -0.323975 -0.082159 1.691585 -0.027273 1 0 0 0 0 0 0 873560
-0.002026 -0.000106 0.115493 -0.179361 -0.035772 1.858125 -0.027305 1 0 0 0 0 0 0 874599
-0.002020 -0.000103 0.115495 -0.089304 0.002411 1.931065 -0.027336 1 0 0 0 0 0 0 875575
-0.002000 -0.000106 0.115517 -0.273980 0.081159 1.672732 -0.027367 1 0 0 0 0 0 0 876578
-0.001977 -0.000095 0.115535 -0.330624 -0.105985 1.691468 -0.027401 1 0 0 0 0 0 0 877665
-0.001966 -0.000089 0.115541 -0.195625 -0.051456 1.850050 -0.027432 1 0 0 0 0 0 0 878662
-0.001948 -0.000073 0.115554 -0.274852 -0.185262 1.775481 -0.027458 1 0 0 0 0 0 0 879491
-0.001934 -0.000082 0.115569 -0.238330 0.136608 1.737785 -0.027492 1 0 0 0 0 0 0 880590
-0.001914 -0.000074 0.115585 -0.311248 -0.066844 1.717791 -0.027522 1 0 0 0 0 0 0 881551
-0.001905 -0.000070 0.115590 -0.197384 -0.034114 1.851680 -0.027552 1 0 0 0 0 0 0 882488
-0.001882 -0.000072 0.115613 -0.356948 0.053783 1.626633 -0.027583 1 0 0 0 0 0 0 883493
-0.001871 -0.000073 0.115621 -0.234607 0.048533 1.802038 -0.027615 1 0 0 0 0 0 0 884522
-0.001865 -0.000073 0.115624 -0.151677 0.041113 1.887978 -0.027646 1 0 0 0 0 0 0 885522
-0.001845 -0.000078 0.115646 -0.340388 0.094947 1.635267 -0.027678 1 0 0 0 0 0 0 886522
-0.001835 -0.000080 0.115653 -0.233909 0.071244 1.799968 -0.027709 1 0 0 0 0 0 0 887528
-0.001835 -0.000064 0.115677 -0.080793 -0.179294 1.603554 -0.027740 1 0 0 0 0 0 0 888522
-0.001836 -0.000056 0.115685 -0.071894 -0.101811 1.783273 -0.027771 1 0 0 0 0 0 0 889523
-0.001836 -0.000052 0.115687 -0.072795 -0.042620 1.870185 -0.027803 1 0 0 0 0 0 0 890525
-0.001818 -0.000054 0.115710 -0.306427 0.046979 1.617750 -0.027834 1 0 0 0 0 0 0 891524
-0.001809 -0.000055 0.115717 -0.222557 0.041518 1.784621 -0.027897 1 0 0 0 0 0 0 893549
-0.001793 -0.000043 0.115730 -0.324164 -0.142806 1.722827 -0.027931 1 0 0 0 0 0 0 894637
-0.001779 -0.000054 0.115745 -0.298119 0.152759 1.689370 -0.027960 1 0 0 0 0 0 0 895551
-0.001772 -0.000059 0.115750 -0.211436 0.111839 1.815362 -0.027990 1 0 0 0 0 0 0 896504
-0.001769 -0.000062 0.115752 -0.159843 0.072560 1.873194 -0.028022 1 0 0 0 0 0 0 897526
-0.001750 -0.000068 0.115774 -0.366496 0.109017 1.609897 -0.028053 1 0 0 0 0 0 0 898533
-0.001740 -0.000071 0.115781 -0.268592 0.076528 1.770577 -0.028084 1 0 0 0 0 0 0 899531
-0.001735 -0.000072 0.115784 -0.198236 0.055329 1.851709 -0.028120 1 0 0 0 0 0 0 900690
-0.001733 -0.000073 0.115785 -0.160505 0.044259 1.882871 -0.028150 1 0 0 0 0 0 0 901623
-0.001714 -0.000077 0.115806 -0.375080 0.096735 1.609829 -0.028185 1 0 0 0 0 0 0 902770
-0.001704 -0.000080 0.115814 -0.281029 0.072377 1.766540 -0.028212 1 0 0 0 0 0 0 903616
-0.001700 -0.000081 0.115816 -0.212663 0.055264 1.846420 -0.028248 1 0 0 0 0 0 0 904774
-0.001697 -0.000082 0.115817 -0.175951 0.046248 1.876980 -0.028275 1 0 0 0 0 0 0 905627
-0.001696 -0.000082 0.115817 -0.157259 0.041729 1.888838 -0.028302 1 0 0 0 0 0 0 906507
-0.001678 -0.000086 0.115839 -0.381897 0.097563 1.608966 -0.028336 1 0 0 0 0 0 0 907591
-0.001669 -0.000089 0.115846 -0.292779 0.074832 1.763531 -0.028366 1 0 0 0 0 0 0 908561
-0.001664 -0.000090 0.115848 -0.226874 0.058539 1.842143 -0.028396 1 0 0 0 0 0 0 909517
-0.001662 -0.000090 0.115849 -0.191454 0.049945 1.872825 -0.028429 1 0 0 0 0 0 0 910566
-0.001656 -0.000108 0.115860 -0.242006 0.280819 1.743599 -0.028464 1 0 0 0 0 0 0 911673
-0.001652 -0.000117 0.115864 -0.208590 0.191741 1.823685 -0.028489 1 0 0 0 0 0 0 912500
-0.001651 -0.000121 0.115865 -0.185510 0.126825 1.864896 -0.028524 1 0 0 0 0 0 0 913613
-0.001638 -0.000110 0.115876 -0.338840 -0.084708 1.737146 -0.028553 1 0 0 0 0 0 0 914548
-0.001626 -0.000122 0.115890 -0.341003 0.198481 1.679077 -0.028583 1 0 0 0 0 0 0 915483
-0.001620 -0.000128 0.115895 -0.268516 0.150916 1.796294 -0.028615 1 0 0 0 0 0 0 916523
-0.001617 -0.000131 0.115897 -0.224179 0.108314 1.850966 -0.028646 1 0 0 0 0 0 0 917521
-0.001616 -0.000133 0.115897 -0.201017 0.085175 1.872261 -0.028678 1 0 0 0 0 0 0 918528
-0.001610 -0.000151 0.115908 -0.258026 0.308938 1.739636 -0.028709 1 0 0 0 0 0 0 919523
-0.001594 -0.000147 0.115922 -0.393622 0.038949 1.674704 -0.028740 1 0 0 0 0 0 0 920525
-0.001587 -0.000145 0.115927 -0.311866 0.037381 1.791541 -0.028771 1 0 0 0 0 0 0 921525
-0.001583 -0.000144 0.115929 -0.255312 0.050091 1.846334 -0.028803 1 0 0 0 0 0 0 922527
-0.001576 -0.000161 0.115940 -0.294058 0.293471 1.726354 -0.028834 1 0 0 0 0 0 0 923523
-0.001572 -0.000169 0.115944 -0.254403 0.210510 1.809899 -0.028865 1 0 0 0 0 0 0 924519
-0.001588 -0.000169 0.115955 0.015151 0.091389 1.718213 -0.028924 1 0 0 0 0 0 0 926417
-0.001579 -0.000174 0.115980 -0.296460 0.138028 1.521766 -0.028962 1 0 0 0 0 0 0 927621
-0.001574 -0.000176 0.115989 -0.270762 0.115134 1.715913 -0.028991 1 0 0 0 0 0 0 928541
-0.001566 -0.000194 0.116002 -0.307346 0.335195 1.668003 -0.029021 1 0 0 0 0 0 0 929524
-0.001563 -0.000204 0.116006 -0.264408 0.239854 1.778414 -0.029053 1 0 0 0 0 0 0 930527
-0.001555 -0.000226 0.116019 -0.305090 0.407778 1.688638 -0.029084 1 0 0 0 0 0 0 931533
-0.001558 -0.000220 0.116043 -0.188102 0.049963 1.503456 -0.029115 1 0 0 0 0 0 0 932532
-0.001559 -0.000216 0.116052 -0.192165 0.053963 1.697398 -0.029148 1 0 0 0 0 0 0 933578
-0.001554 -0.000232 0.116065 -0.268252 0.310762 1.649286 -0.029183 1 0 0 0 0 0 0 934700
-0.001551 -0.000240 0.116070 -0.247413 0.235854 1.759191 -0.029212 1 0 0 0 0 0 0 935634
-0.001568 -0.000240 0.116081 0.013268 0.120887 1.675020 -0.029248 1 0 0 0 0 0 0 936785
-0.001571 -0.000257 0.116096 -0.137149 0.347451 1.625689 -0.029280 1 0 0 0 0 0 0 937808
-0.001573 -0.000266 0.116101 -0.173989 0.260245 1.744248 -0.029305 1 0 0 0 0 0 0 938601
-0.001556 -0.000275 0.116124 -0.423193 0.255831 1.514160 -0.029340 1 0 0 0 0 0 0 939713
-0.001566 -0.000275 0.116141 -0.100692 0.142736 1.550467 -0.029367 1 0 0 0 0 0 0 940586
-0.001565 -0.000292 0.116158 -0.199718 0.367347 1.565789 -0.029396 1 0 0 0 0 0 0 941503
-0.001565 -0.000301 0.116164 -0.208488 0.278786 1.709313 -0.029431 1 0 0 0 0 0 0 942618
-0.001560 -0.000323 0.116176 -0.277067 0.451322 1.631734 -0.029457 1 0 0 0 0 0 0 943457
-0.001575 -0.000330 0.116190 -0.007519 0.272696 1.595085 -0.029493 1 0 0 0 0 0 0 944628
-0.001565 -0.000337 0.116216 -0.314439 0.271756 1.428641 -0.029527 1 0 0 0 0 0 0 945705
-0.001560 -0.000341 0.116225 -0.285195 0.222436 1.633804 -0.029553 1 0 0 0 0 0 0 946523
-0.001571 -0.000357 0.116249 -0.075994 0.372960 1.454583 -0.029587 1 0 0 0 0 0 0 947607
-0.001576 -0.000364 0.116257 -0.122706 0.291576 1.637520 -0.029616 1 0 0 0 0 0 0 948553
-0.001573 -0.000386 0.116270 -0.229296 0.472699 1.584461 -0.029646 1 0 0 0 0 0 0 949519
-0.001577 -0.000379 0.116295 -0.146598 0.120955 1.411775 -0.029678 1 0 0 0 0 0 0 950535
-0.001574 -0.000393 0.116314 -0.237406 0.365242 1.469469 -0.029709 1 0 0 0 0 0 0 951518
-0.001573 -0.000400 0.116321 -0.228659 0.299976 1.638157 -0.029740 1 0 0 0 0 0 0 952521
-0.001585 -0.000417 0.116343 -0.042758 0.428992 1.435050 -0.029772 1 0 0 0 0 0 0 953528
-0.001591 -0.000425 0.116351 -0.102690 0.335080 1.608625 -0.029802 1 0 0 0 0 0 0 954498
-0.001576 -0.000434 0.116375 -0.382761 0.332588 1.407446 -0.029833 1 0 0 0 0 0 0 955490
-0.001587 -0.000434 0.116393 -0.076342 0.220120 1.454589 -0.029864 1 0 0 0 0 0 0 956474
-0.001587 -0.000452 0.116410 -0.184247 0.446156 1.474170 -0.029895 1 0 0 0 0 0 0 957473
-0.001587 -0.000460 0.116415 -0.197243 0.357506 1.618401 -0.029926 1 0 0 0 0 0 0 958469
-0.001600 -0.000478 0.116438 -0.023481 0.473816 1.405939 -0.029958 1 0 0 0 0 0 0 959496
-0.001601 -0.000505 0.116456 -0.159326 0.611119 1.436565 -0.030008 1 0 0 0 0 0 0 961081
-0.001607 -0.000500 0.116483 -0.103778 0.222325 1.311759 -0.030019 1 0 0 0 0 0 0 961461
-0.001605 -0.000516 0.116503 -0.209740 0.447597 1.388914 -0.030054 1 0 0 0 0 0 0 962552
-0.001604 -0.000524 0.116509 -0.208441 0.372114 1.563951 -0.030083 1 0 0 0 0 0 0 963486
-0.001616 -0.000541 0.116532 -0.025867 0.496884 1.363251 -0.030114 1 0 0 0 0 0 0 964479
-0.001610 -0.000536 0.116551 -0.254470 0.222359 1.391914 -0.030145 1 0 0 0 0 0 0 965482
-0.001620 -0.000547 0.116577 -0.063584 0.404580 1.276752 -0.030176 1 0 0 0 0 0 0 966479
-0.001624 -0.000553 0.116587 -0.108370 0.352386 1.493383 -0.030208 1 0 0 0 0 0 0 967479
-0.001627 -0.000555 0.116590 -0.143530 0.312669 1.594323 -0.030248 1 0 0 0 0 0 0 968767
-0.001641 -0.000570 0.116611 0.013822 0.472794 1.355788 -0.030275 1 0 0 0 0 0 0 969644
-0.001635 -0.000564 0.116629 -0.228557 0.217315 1.370034 -0.030305 1 0 0 0 0 0 0 970611
-0.001627 -0.000579 0.116646 -0.289929 0.466909 1.385853 -0.030337 1 0 0 0 0 0 0 971612
-0.001641 -0.000582 0.116662 -0.001835 0.341349 1.393221 -0.030367 1 0 0 0 0 0 0 972585
-0.001643 -0.000601 0.116677 -0.132993 0.547954 1.388099 -0.030398 1 0 0 0 0 0 0 973585
-0.001644 -0.000611 0.116683 -0.158920 0.447318 1.522257 -0.030428 1 0 0 0 0 0 0 974533
-0.001663 -0.000611 0.116695 0.078453 0.319637 1.446684 -0.030459 1 0 0 0 0 0 0 975513
-0.001654 -0.000616 0.116720 -0.252648 0.364528 1.255421 -0.030492 1 0 0 0 0 0 0 976589
-0.001650 -0.000619 0.116729 -0.235641 0.338460 1.451110 -0.030523 1 0 0 0 0 0 0 977583
-0.001666 -0.000615 0.116742 0.038207 0.263776 1.408816 -0.030550 1 0 0 0 0 0 0 978432
-0.001669 -0.000632 0.116756 -0.106182 0.514949 1.375864 -0.030583 1 0 0 0 0 0 0 979499
-0.001670 -0.000640 0.116762 -0.139434 0.438238 1.499532 -0.030618 1 0 0 0 0 0 0 980609
-0.001665 -0.000661 0.116774 -0.221119 0.619266 1.415712 -0.030646 1 0 0 0 0 0 0 981504
-0.001681 -0.000668 0.116788 0.044132 0.442839 1.375305 -0.030677 1 0 0 0 0 0 0 982504
-0.001689 -0.000671 0.116793 -0.030705 0.383486 1.492687 -0.030708 1 0 0 0 0 0 0 983496
-0.001675 -0.000677 0.116816 -0.324993 0.418544 1.260711 -0.030739 1 0 0 0 0 0 0 984493
-0.001668 -0.000680 0.116823 -0.270529 0.382662 1.431965 -0.030771 1 0 0 0 0 0 0 985497
-0.001683 -0.000678 0.116836 0.024129 0.302618 1.380462 -0.030802 1 0 0 0 0 0 0 986495
-0.001690 -0.000676 0.116840 -0.040214 0.311874 1.484299 -0.030833 1 0 0 0 0 0 0 987493
-0.001689 -0.000693 0.116852 -0.162740 0.561449 1.392600 -0.030863 1 0 0 0 0 0 0 988468
-0.001688 -0.000702 0.116856 -0.166332 0.478987 1.485091 -0.030895 1 0 0 0 0 0 0 989472
-0.001706 -0.000702 0.116868 0.084434 0.359983 1.394071 -0.030926 1 0 0 0 0 0 0 990475
-0.001709 -0.000719 0.116882 -0.073481 0.587800 1.342987 -0.030957 1 0 0 0 0 0 0 991475
-0.001711 -0.000728 0.116887 -0.113820 0.499119 1.461477 -0.031020 1 0 0 0 0 0 0 993472
-0.001712 -0.000732 0.116889 -0.129316 0.434844 1.515934 -0.031055 1 0 0 0 0 0 0 994592
-0.001713 -0.000735 0.116921 -0.127067 0.405216 1.114575 -0.031083 1 0 0 0 0 0 0 995492
-0.001713 -0.000736 0.116931 -0.136691 0.385424 1.344473 -0.031113 1 0 0 0 0 0 0 996454
-0.001714 -0.000737 0.116935 -0.140892 0.376056 1.460676 -0.031145 1 0 0 0 0 0 0 997483
-0.001714 -0.000737 0.116936 -0.142371 0.371877 1.505028 -0.031176 1 0 0 0 0 0 0 998482
-0.001727 -0.000751 0.116957 0.033688 0.552587 1.245617 -0.031208 1 0 0 0 0 0 0 999481
-0.001733 -0.000757 0.116964 -0.033122 0.484259 1.397485 -0.031245 1 0 0 0 0 0 1 666
-0.001736 -0.000761 0.116967 -0.080922 0.434839 1.474059 -0.031273 1 0 0 0 0 0 1 1585
-0.001738 -0.000762 0.116968 -0.105916 0.408999 1.503654 -0.031305 1 0 0 0 0 0 1 2596
-0.001757 -0.000759 0.116978 0.128203 0.338685 1.379142 -0.031336 1 0 0 0 0 0 1 3591
-0.001766 -0.000757 0.116982 0.030653 0.353106 1.455381 -0.031367 1 0 0 0 0 0 1 4594
-0.001766 -0.000774 0.116993 -0.109002 0.605927 1.354101 -0.031399 1 0 0 0 0 0 1 5591
-0.001784 -0.000778 0.117007 0.125669 0.467054 1.307064 -0.031426 1 0 0 0 0 0 1 6464
-0.001793 -0.000780 0.117012 0.034642 0.426731 1.422046 -0.031459 1 0 0 0 0 0 1 7525
-0.001797 -0.000781 0.117014 -0.030980 0.410062 1.475326 -0.031492 1 0 0 0 0 0 1 8572
-0.001799 -0.000782 0.117014 -0.065564 0.402330 1.495617 -0.031519 1 0 0 0 0 0 1 9461
-0.001813 -0.000796 0.117035 0.094055 0.581594 1.228066 -0.031553 1 0 0 0 0 0 1 10532
-0.001820 -0.000802 0.117042 0.018591 0.512210 1.376585 -0.031586 1 0 0 0 0 0 1 11590
-0.001824 -0.000806 0.117044 -0.033523 0.462305 1.452017 -0.031614 1 0 0 0 0 0 1 12491
-0.001844 -0.000803 0.117055 0.186444 0.378706 1.345677 -0.031648 1 0 0 0 0 0 1 13587
-0.001854 -0.000802 0.117059 0.081486 0.386368 1.427903 -0.031677 1 0 0 0 0 0 1 14493
-0.001859 -0.000801 0.117060 0.008073 0.395672 1.468750 -0.031707 1 0 0 0 0 0 1 15476
-0.001874 -0.000814 0.117081 0.146812 0.584077 1.209202 -0.031738 1 0 0 0 0 0 1 16453
-0.001882 -0.000821 0.117088 0.060514 0.519245 1.360337 -0.031770 1 0 0 0 0 0 1 17477
-0.001886 -0.000824 0.117090 0.002975 0.471672 1.436820 -0.031801 1 0 0 0 0 0 1 18474
-0.001906 -0.000822 0.117101 0.220604 0.389150 1.330773 -0.031832 1 0 0 0 0 0 1 19456
-0.001916 -0.000820 0.117105 0.114226 0.397454 1.413134 -0.031864 1 0 0 0 0 0 1 20470
-0.001916 -0.000837 0.117117 -0.029785 0.647754 1.313841 -0.031894 1 0 0 0 0 0 1 21451
-0.001934 -0.000842 0.117131 0.203400 0.507237 1.267940 -0.031925 1 0 0 0 0 0 1 22452
-0.001943 -0.000844 0.117135 0.111145 0.466098 1.382697 -0.031957 1 0 0 0 0 0 1 23452
-0.001947 -0.000845 0.117137 0.044930 0.449034 1.435784 -0.031987 1 0 0 0 0 0 1 24434
-0.001968 -0.000841 0.117148 0.257837 0.383582 1.320982 -0.032022 1 0 0 0 0 0 1 25536
-0.001978 -0.000839 0.117151 0.148764 0.400631 1.400214 -0.032058 1 0 0 0 0 0 1 26703
-0.001996 -0.000852 0.117173 0.251250 0.597766 1.164341 -0.032086 1 0 0 0 0 0 1 27602
-0.002005 -0.000858 0.117180 0.144517 0.537593 1.324056 -0.032113 1 0 0 0 0 0 1 28463
-0.002010 -0.000861 0.117183 0.076694 0.492450 1.403543 -0.032143 1 0 0 0 0 0 1 29424
-0.002030 -0.000858 0.117194 0.289820 0.411126 1.298946 -0.032176 1 0 0 0 0 0 1 30454
-0.002040 -0.000857 0.117197 0.180770 0.420057 1.381367 -0.032207 1 0 0 0 0 0 1 31455
-0.002064 -0.000852 0.117209 0.353516 0.372281 1.287105 -0.032238 1 0 0 0 0 0 1 32459
-0.002070 -0.000867 0.117223 0.152366 0.639792 1.233743 -0.032270 1 0 0 0 0 0 1 33465
-0.002092 -0.000870 0.117238 0.338421 0.512365 1.214905 -0.032310 1 0 0 0 0 0 1 34752
-0.002121 -0.000868 0.117253 0.468715 0.420548 1.204483 -0.032341 1 0 0 0 0 0 1 35762
-0.002123 -0.000853 0.117269 0.130568 0.249270 1.183769 -0.032366 1 0 0 0 0 0 1 36547
-0.002142 -0.000841 0.117284 0.330886 0.265688 1.183599 -0.032400 1 0 0 0 0 0 1 37629
-0.002146 -0.000853 0.117300 0.158238 0.581332 1.174853 -0.032430 1 0 0 0 0 0 1 38608
-0.002167 -0.000855 0.117315 0.360652 0.479344 1.172290 -0.032458 1 0 0 0 0 0 1 39498
-0.002177 -0.000856 0.117321 0.250714 0.458381 1.302453 -0.032489 1 0 0 0 0 0 1 40493
-0.002200 -0.000852 0.117332 0.424530 0.393690 1.226183 -0.032520 1 0 0 0 0 0 1 41487
-0.002207 -0.000868 0.117347 0.223576 0.653004 1.178514 -0.032552 1 0 0 0 0 0 1 42497
-0.002228 -0.000871 0.117362 0.410403 0.521093 1.161766 -0.032586 1 0 0 0 0 0 1 43596
-0.002239 -0.000873 0.117367 0.292147 0.484872 1.286491 -0.032613 1 0 0 0 0 0 1 44467
-0.002263 -0.000870 0.117378 0.462079 0.412492 1.208487 -0.032643 1 0 0 0 0 0 1 45413
-0.002257 -0.000873 0.117404 0.091843 0.489652 1.012123 -0.032676 1 0 0 0 0 0 1 46462
-0.002272 -0.000870 0.117422 0.337528 0.420314 1.072421 -0.032709 1 0 0 0 0 0 1 47511
-0.002280 -0.000868 0.117429 0.263658 0.431236 1.236296 -0.032738 1 0 0 0 0 0 1 48457
-0.002283 -0.000867 0.117431 0.208427 0.442057 1.307547 -0.032769 1 0 0 0 0 0 1 49450
-0.002304 -0.000863 0.117442 0.428969 0.390406 1.199827 -0.032800 1 0 0 0 0 0 1 50443
-0.002309 -0.000878 0.117456 0.252581 0.656272 1.139783 -0.032832 1 0 0 0 0 0 1 51475
-0.002317 -0.000868 0.117481 0.285062 0.348540 0.970661 -0.032863 1 0 0 0 0 0 1 52444
-0.002321 -0.000863 0.117490 0.232547 0.378478 1.171123 -0.032894 1 0 0 0 0 0 1 53450
-0.002341 -0.000856 0.117503 0.451070 0.354824 1.132127 -0.032925 1 0 0 0 0 0 1 54443
-0.002346 -0.000871 0.117518 0.273583 0.636915 1.097818 -0.032956 1 0 0 0 0 0 1 55444
-0.002349 -0.000878 0.117523 0.223305 0.574178 1.220248 -0.032988 1 0 0 0 0 0 1 56441
-0.002356 -0.000864 0.117546 0.285841 0.286216 0.993918 -0.033019 1 0 0 0 0 0 1 57450
-0.002354 -0.000875 0.117564 0.174236 0.586306 1.022345 -0.033054 1 0 0 0 0 0 1 58566
-0.002353 -0.000880 0.117570 0.172023 0.547737 1.178768 -0.033082 1 0 0 0 0 0 1 59456
-0.002352 -0.000883 0.117572 0.177780 0.510400 1.247960 -0.033116 1 0 0 0 0 0 1 60546
-0.002371 -0.000880 0.117583 0.431909 0.432159 1.139614 -0.033145 1 0 0 0 0 0 1 61480
-0.002367 -0.000865 0.117597 0.174623 0.264025 1.071179 -0.033176 1 0 0 0 0 0 1 62454
-0.002360 -0.000876 0.117613 0.098526 0.581637 1.047745 -0.033206 1 0 0 0 0 0 1 63427
-0.002375 -0.000876 0.117628 0.383302 0.489140 1.041837 -0.033238 1 0 0 0 0 0 1 64456
-0.002382 -0.000877 0.117633 0.316759 0.473986 1.170176 -0.033269 1 0 0 0 0 0 1 65460
-0.002374 -0.000864 0.117646 0.096377 0.291267 1.079624 -0.033302 1 0 0 0 0 0 1 66508
-0.002364 -0.000875 0.117661 0.058112 0.597073 1.038492 -0.033339 1 0 0 0 0 0 1 67682
-0.002359 -0.000881 0.117666 0.113397 0.556063 1.159309 -0.033363 1 0 0 0 0 0 1 68464
-0.002375 -0.000879 0.117677 0.400103 0.458786 1.081104 -0.033402 1 0 0 0 0 0 1 69714
-0.002383 -0.000878 0.117681 0.327208 0.458342 1.172322 -0.033433 1 0 0 0 0 0 1 70706
-0.002382 -0.000896 0.117693 0.200037 0.705852 1.075353 -0.033460 1 0 0 0 0 0 1 71546
-0.002368 -0.000891 0.117708 0.026473 0.441450 1.017246 -0.033493 1 0 0 0 0 0 1 72606
-0.002362 -0.000889 0.117713 0.089833 0.442988 1.138388 -0.033519 1 0 0 0 0 0 1 73453
-0.002358 -0.000888 0.117715 0.137816 0.457898 1.194915 -0.033553 1 0 0 0 0 0 1 74526
-0.002357 -0.000887 0.117716 0.163903 0.467103 1.216400 -0.033583 1 0 0 0 0 0 1 75499
-0.002374 -0.000883 0.117726 0.427871 0.413916 1.090336 -0.033613 1 0 0 0 0 0 1 76453
-0.002365 -0.000885 0.117751 0.104664 0.500752 0.875005 -0.033646 1 0 0 0 0 0 1 77513
-0.002361 -0.000886 0.117759 0.124893 0.493896 1.063214 -0.033680 1 0 0 0 0 0 1 78603
-0.002358 -0.000887 0.117762 0.155175 0.486329 1.154448 -0.033706 1 0 0 0 0 0 1 79414
-0.002357 -0.000887 0.117763 0.173092 0.482722 1.189361 -0.033742 1 0 0 0 0 0 1 80572
-0.002357 -0.000887 0.117763 0.182619 0.481143 1.202167 -0.033770 1 0 0 0 0 0 1 81470
-0.002356 -0.000887 0.117764 0.187594 0.480626 1.207335 -0.033800 1 0 0 0 0 0 1 82447
-0.002344 -0.000874 0.117775 0.022415 0.301284 1.061435 -0.033831 1 0 0 0 0 0 1 83442
-0.002332 -0.000885 0.117789 0.013374 0.608878 0.999723 -0.033863 1 0 0 0 0 0 1 84447
-0.002326 -0.000891 0.117794 0.083484 0.568530 1.113573 -0.033894 1 0 0 0 0 0 1 85450
-0.002323 -0.000893 0.117795 0.127170 0.529564 1.166800 -0.033925 1 0 0 0 0 0 1 86448
-0.002322 -0.000895 0.117796 0.150303 0.508556 1.187119 -0.033956 1 0 0 0 0 0 1 87443
-0.002309 -0.000882 0.117807 -0.005723 0.318735 1.046579 -0.033988 1 0 0 0 0 0 1 88451
-0.002302 -0.000876 0.117811 0.060119 0.378435 1.127274 -0.034019 1 0 0 0 0 0 1 89444
-0.002293 -0.000891 0.117822 0.038099 0.667184 1.027875 -0.034050 1 0 0 0 0 0 1 90444
-0.002307 -0.000894 0.117836 0.339130 0.544952 0.982652 -0.034081 1 0 0 0 0 0 1 91444
-0.002314 -0.000895 0.117841 0.279150 0.513755 1.097284 -0.034141 1 0 0 0 0 0 1 93333
-0.002318 -0.000896 0.117843 0.229149 0.501653 1.150081 -0.034178 1 0 0 0 0 0 1 94544
-0.002307 -0.000883 0.117854 0.034489 0.316689 1.021620 -0.034207 1 0 0 0 0 0 1 95464
-0.002297 -0.000894 0.117869 0.010686 0.622026 0.965928 -0.034238 1 0 0 0 0 0 1 96445
-0.002291 -0.000900 0.117874 0.073546 0.580390 1.081749 -0.034268 1 0 0 0 0 0 1 97428
-0.002288 -0.000903 0.117875 0.113612 0.540799 1.135674 -0.034301 1 0 0 0 0 0 1 98456
-0.002287 -0.000904 0.117876 0.134946 0.519483 1.156211 -0.034332 1 0 0 0 0 0 1 99446
-0.002286 -0.000905 0.117876 0.145951 0.509039 1.164370 -0.034371 1 0 0 0 0 0 1 100705
-0.002273 -0.000892 0.117887 -0.016639 0.324244 1.019155 -0.034396 1 0 0 0 0 0 1 101501
-0.002267 -0.000886 0.117891 0.046077 0.386722 1.098429 -0.034433 1 0 0 0 0 0 1 102690
-0.002264 -0.000882 0.117892 0.092695 0.433876 1.138871 -0.034458 1 0 0 0 0 0 1 103495
-0.002281 -0.000876 0.117903 0.368841 0.401182 1.020281 -0.034496 1 0 0 0 0 0 1 104698
-0.002289 -0.000873 0.117906 0.289476 0.435000 1.096463 -0.034522 1 0 0 0 0 0 1 105542
-0.002288 -0.000890 0.117918 0.158481 0.700756 0.994392 -0.034556 1 0 0 0 0 0 1 106621
-0.002287 -0.000898 0.117922 0.150694 0.623961 1.082432 -0.034581 1 0 0 0 0 0 1 107442
-0.002287 -0.000902 0.117923 0.153511 0.565181 1.125653 -0.034612 1 0 0 0 0 0 1 108429
-0.002287 -0.000904 0.117924 0.155962 0.534113 1.142473 -0.034646 1 0 0 0 0 0 1 109502
-0.002287 -0.000905 0.117924 0.157438 0.518654 1.149078 -0.034678 1 0 0 0 0 0 1 110544
-0.002274 -0.000892 0.117935 -0.010026 0.331317 1.003491 -0.034708 1 0 0 0 0 0 1 111488
-0.002268 -0.000886 0.117939 0.050306 0.392523 1.082493 -0.034744 1 0 0 0 0 0 1 112631
-0.002265 -0.000883 0.117940 0.095731 0.439104 1.122916 -0.034770 1 0 0 0 0 0 1 113481
-0.002263 -0.000881 0.117940 0.120345 0.464373 1.138870 -0.034803 1 0 0 0 0 0 1 114546
-0.002262 -0.000880 0.117940 0.132969 0.477420 1.145078 -0.034833 1 0 0 0 0 0 1 115508
-0.002249 -0.000867 0.117951 -0.029053 0.304237 0.999456 -0.034863 1 0 0 0 0 0 1 116438
-0.002243 -0.000860 0.117955 0.034066 0.372553 1.078185 -0.034893 1 0 0 0 0 0 1 117405
-0.002240 -0.000856 0.117956 0.080939 0.422783 1.118716 -0.034925 1 0 0 0 0 0 1 118430
-0.002233 -0.000872 0.117967 0.035725 0.693235 0.993833 -0.034957 1 0 0 0 0 0 1 119455
-0.002229 -0.000881 0.117971 0.073061 0.618384 1.073171 -0.034987 1 0 0 0 0 0 1 120425
-0.002227 -0.000885 0.117972 0.098558 0.560443 1.113251 -0.035019 1 0 0 0 0 0 1 121431
-0.002245 -0.000882 0.117983 0.363487 0.471328 0.993967 -0.035050 1 0 0 0 0 0 1 122432
-0.002254 -0.000881 0.117986 0.278395 0.476715 1.070205 -0.035081 1 0 0 0 0 0 1 123440
-0.002258 -0.000880 0.117987 0.214868 0.484932 1.108700 -0.035113 1 0 0 0 0 0 1 124444
-0.002248 -0.000867 0.117999 0.012706 0.309834 0.975313 -0.035144 1 0 0 0 0 0 1 125443
-0.002242 -0.000860 0.118003 0.055736 0.377383 1.058377 -0.035177 1 0 0 0 0 0 1 126511
-0.002240 -0.000857 0.118004 0.092570 0.427274 1.100475 -0.035212 1 0 0 0 0 0 1 127622
-0.002239 -0.000855 0.118005 0.112830 0.454122 1.116819 -0.035243 1 0 0 0 0 0 1 128614
-0.002238 -0.000854 0.118005 0.123285 0.467891 1.123026 -0.035268 1 0 0 0 0 0 1 129418
-0.002237 -0.000854 0.118005 0.128658 0.475065 1.125896 -0.035299 1 0 0 0 0 0 1 130414
-0.002225 -0.000840 0.118016 -0.037305 0.298682 0.979220 -0.035332 1 0 0 0 0 0 1 131468
-0.002218 -0.000833 0.118019 0.023985 0.365523 1.057424 -0.035363 1 0 0 0 0 0 1 132451
-0.002215 -0.000830 0.118021 0.069921 0.415012 1.097732 -0.035394 1 0 0 0 0 0 1 133450
-0.002214 -0.000828 0.118021 0.094745 0.441684 1.113532 -0.035426 1 0 0 0 0 0 1 134482
-0.002213 -0.000827 0.118021 0.107488 0.455477 1.119838 -0.035461 1 0 0 0 0 0 1 135595
-0.002207 -0.000845 0.118032 0.043377 0.706294 0.981856 -0.035497 1 0 0 0 0 0 1 136748
-0.002204 -0.000854 0.118035 0.071032 0.621220 1.056294 -0.035519 1 0 0 0 0 0 1 137451
-0.002190 -0.000845 0.118048 -0.077238 0.377827 0.946400 -0.035550 1 0 0 0 0 0 1 138438
-0.002183 -0.000840 0.118052 -0.006036 0.409411 1.038644 -0.035589 1 0 0 0 0 0 1 139695
-0.002180 -0.000838 0.118053 0.044992 0.440934 1.083570 -0.035613 1 0 0 0 0 0 1 140446
-0.002178 -0.000837 0.118054 0.072404 0.458725 1.101122 -0.035648 1 0 0 0 0 0 1 141558
-0.002177 -0.000836 0.118054 0.086412 0.467949 1.107780 -0.035675 1 0 0 0 0 0 1 142449
-0.002177 -0.000836 0.118054 0.093542 0.472849 1.110765 -0.035707 1 0 0 0 0 0 1 143455
-0.002164 -0.000822 0.118065 -0.071841 0.295056 0.964173 -0.035739 1 0 0 0 0 0 1 144481
-0.002157 -0.000816 0.118069 -0.010053 0.361418 1.042437 -0.035775 1 0 0 0 0 0 1 145651
-0.002154 -0.000812 0.118070 0.036105 0.410561 1.082465 -0.035800 1 0 0 0 0 0 1 146440
-0.002153 -0.000811 0.118070 0.061013 0.437108 1.098265 -0.035833 1 0 0 0 0 0 1 147508
-0.002152 -0.000810 0.118070 0.073767 0.450754 1.104395 -0.035864 1 0 0 0 0 0 1 148472
-0.002151 -0.000809 0.118071 0.080246 0.457796 1.107108 -0.035893 1 0 0 0 0 0 1 149421
-0.002151 -0.000809 0.118071 0.083539 0.461541 1.108699 -0.035924 1 0 0 0 0 0 1 150415
-0.002139 -0.000796 0.118081 -0.083942 0.283015 0.961687 -0.035956 1 0 0 0 0 0 1 151422
-0.002132 -0.000789 0.118085 -0.023094 0.349047 1.039522 -0.035987 1 0 0 0 0 0 1 152423
-0.002142 -0.000799 0.118107 0.203366 0.583388 0.803261 -0.036018 1 0 0 0 0 0 1 153407
-0.002147 -0.000804 0.118114 0.160405 0.541903 0.962126 -0.036049 1 0 0 0 0 0 1 154410
-0.002150 -0.000807 0.118117 0.124795 0.506048 1.041289 -0.036081 1 0 0 0 0 0 1 155416
-0.002138 -0.000795 0.118129 -0.063141 0.306272 0.923296 -0.036112 1 0 0 0 0 0 1 156405
-0.002133 -0.000789 0.118133 -0.012393 0.361713 1.011322 -0.036143 1 0 0 0 0 0 1 157405
-0.002130 -0.000785 0.118134 0.028317 0.405504 1.054971 -0.036174 1 0 0 0 0 0 1 158399
-0.002128 -0.000784 0.118135 0.050522 0.429314 1.071864 -0.036205 1 0 0 0 0 0 1 159399
-0.002127 -0.000783 0.118135 0.061972 0.441923 1.079131 -0.036260 1 0 0 0 0 0 1 161165
-0.002115 -0.000769 0.118146 -0.101610 0.267569 0.934157 -0.036302 1 0 0 0 0 0 1 162489
-0.002108 -0.000763 0.118149 -0.038663 0.335762 1.012411 -0.036331 1 0 0 0 0 0 1 163422
-0.002105 -0.000759 0.118151 0.008064 0.385944 1.052677 -0.036362 1 0 0 0 0 0 1 164406
-0.002085 -0.000762 0.118173 -0.207084 0.475992 0.779151 -0.036393 1 0 0 0 0 0 1 165408
-0.002076 -0.000763 0.118180 -0.109746 0.466128 0.934999 -0.036424 1 0 0 0 0 0 1 166409
-0.002071 -0.000764 0.118183 -0.039039 0.456480 1.014092 -0.036455 1 0 0 0 0 0 1 167405
-0.002068 -0.000764 0.118183 -0.000945 0.451678 1.044652 -0.036496 1 0 0 0 0 0 1 168708
-0.002067 -0.000765 0.118184 0.018542 0.449463 1.055907 -0.036527 1 0 0 0 0 0 1 169714
-0.002054 -0.000751 0.118195 -0.141259 0.267370 0.912154 -0.036551 1 0 0 0 0 0 1 170456
-0.002047 -0.000745 0.118199 -0.076192 0.332100 0.991110 -0.036589 1 0 0 0 0 0 1 171693
-0.002062 -0.000737 0.118210 0.223349 0.321744 0.895729 -0.036616 1 0 0 0 0 0 1 172554
-0.002070 -0.000733 0.118214 0.157101 0.368594 0.981768 -0.036651 1 0 0 0 0 0 1 173669
-0.002073 -0.000731 0.118215 0.103089 0.397594 1.023459 -0.036674 1 0 0 0 0 0 1 174391
-0.002075 -0.000730 0.118216 0.074272 0.412998 1.039710 -0.036708 1 0 0 0 0 0 1 175481
-0.002058 -0.000734 0.118237 -0.180906 0.483946 0.756635 -0.036737 1 0 0 0 0 0 1 176434
-0.002050 -0.000736 0.118244 -0.103576 0.464494 0.908981 -0.036769 1 0 0 0 0 0 1 177432
-0.002046 -0.000737 0.118247 -0.042918 0.450026 0.986901 -0.036801 1 0 0 0 0 0 1 178482
-0.002043 -0.000738 0.118248 -0.009904 0.442659 1.016750 -0.036833 1 0 0 0 0 0 1 179482
-0.002042 -0.000738 0.118248 0.007053 0.439213 1.027878 -0.036865 1 0 0 0 0 0 1 180512
-0.002029 -0.000725 0.118259 -0.154244 0.256336 0.884308 -0.036895 1 0 0 0 0 0 1 181489
-0.002041 -0.000714 0.118273 0.162159 0.261926 0.827111 -0.036925 1 0 0 0 0 0 1 182439
-0.002047 -0.000708 0.118278 0.117727 0.330917 0.937587 -0.036955 1 0 0 0 0 0 1 183410
-0.002045 -0.000724 0.118290 0.005101 0.616974 0.847699 -0.036987 1 0 0 0 0 0 1 184414
-0.002043 -0.000731 0.118294 0.007194 0.550259 0.940360 -0.037018 1 0 0 0 0 0 1 185424
-0.002043 -0.000735 0.118295 0.014873 0.496363 0.985103 -0.037050 1 0 0 0 0 0 1 186428
-0.002030 -0.000723 0.118307 -0.150349 0.286149 0.854269 -0.037080 1 0 0 0 0 0 1 187405
-0.002023 -0.000718 0.118310 -0.087624 0.336758 0.937356 -0.037113 1 0 0 0 0 0 1 188438
-0.002020 -0.000715 0.118312 -0.040956 0.378129 0.979218 -0.037143 1 0 0 0 0 0 1 189425
-0.002018 -0.000713 0.118312 -0.015830 0.400673 0.995424 -0.037174 1 0 0 0 0 0 1 190401
-0.002018 -0.000713 0.118312 -0.002995 0.412322 1.001679 -0.037205 1 0 0 0 0 0 1 191397
-0.002036 -0.000708 0.118322 0.255607 0.359548 0.868582 -0.037236 1 0 0 0 0 0 1 192404
-0.002045 -0.000705 0.118326 0.166980 0.383582 0.940354 -0.037271 1 0 0 0 0 0 1 193524
-0.002044 -0.000722 0.118337 0.030410 0.645574 0.835678 -0.037300 1 0 0 0 0 0 1 194426
-0.002044 -0.000731 0.118341 0.020296 0.566603 0.923225 -0.037334 1 0 0 0 0 0 1 195538
-0.002031 -0.000721 0.118354 -0.148336 0.324842 0.818012 -0.037362 1 0 0 0 0 0 1 196418
-0.002024 -0.000717 0.118358 -0.086496 0.357944 0.910957 -0.037392 1 0 0 0 0 0 1 197391
-0.002021 -0.000714 0.118359 -0.040147 0.390415 0.956349 -0.037424 1 0 0 0 0 0 1 198408
-0.002019 -0.000713 0.118360 -0.015140 0.408511 0.973798 -0.037455 1 0 0 0 0 0 1 199408
-0.002018 -0.000713 0.118360 -0.002359 0.417957 0.980463 -0.037487 1 0 0 0 0 0 1 200415
-0.002018 -0.000712 0.118360 0.004101 0.422917 0.983387 -0.037521 1 0 0 0 0 0 1 201506
-0.002018 -0.000712 0.118360 0.007340 0.425606 0.985017 -0.037557 1 0 0 0 0 0 1 202646
-0.002018 -0.000712 0.118360 0.008990 0.427056 0.985928 -0.037582 1 0 0 0 0 0 1 203459
-0.002018 -0.000712 0.118360 0.009808 0.428077 0.987039 -0.037621 1 0 0 0 0 0 1 204721
-0.002018 -0.000712 0.118360 0.010221 0.428653 0.987737 -0.037647 1 0 0 0 0 0 1 205527
-0.002036 -0.000708 0.118370 0.262803 0.370260 0.852625 -0.037676 1 0 0 0 0 0 1 206473
-0.002045 -0.000706 0.118374 0.171046 0.391432 0.923536 -0.037706 1 0 0 0 0 0 1 207414
-0.002050 -0.000704 0.118375 0.103980 0.407523 0.960220 -0.037739 1 0 0 0 0 0 1 208492
-0.002052 -0.000704 0.118375 0.068560 0.416314 0.974457 -0.037768 1 0 0 0 0 0 1 209414
-0.002041 -0.000690 0.118386 -0.119539 0.239200 0.832006 -0.037801 1 0 0 0 0 0 1 210455
-0.002035 -0.000683 0.118390 -0.068304 0.306728 0.910919 -0.037835 1 0 0 0 0 0 1 211559
-0.002032 -0.000680 0.118391 -0.027407 0.356556 0.951349 -0.037868 1 0 0 0 0 0 1 212604
-0.002031 -0.000678 0.118392 -0.005183 0.383261 0.966903 -0.037894 1 0 0 0 0 0 1 213435
-0.002030 -0.000677 0.118392 0.006202 0.397037 0.972999 -0.037926 1 0 0 0 0 0 1 214484
-0.002030 -0.000677 0.118392 0.011970 0.404108 0.975623 -0.037957 1 0 0 0 0 0 1 215476
-0.002029 -0.000677 0.118392 0.014866 0.407795 0.977001 -0.037986 1 0 0 0 0 0 1 216405
-0.002029 -0.000677 0.118392 0.016327 0.409828 0.978008 -0.038017 1 0 0 0 0 0 1 217394
-0.002029 -0.000677 0.118392 0.017061 0.411014 0.978890 -0.038049 1 0 0 0 0 0 1 218399
-0.002029 -0.000677 0.118392 0.017441 0.411775 0.979729 -0.038080 1 0 0 0 0 0 1 219404
-0.002029 -0.000677 0.118392 0.017647 0.412330 0.980530 -0.038111 1 0 0 0 0 0 1 220398
-0.002029 -0.000677 0.118392 0.017749 0.412761 0.981338 -0.038143 1 0 0 0 0 0 1 221399
-0.002029 -0.000677 0.118392 0.017806 0.413159 0.982150 -0.038174 1 0 0 0 0 0 1 222399
-0.002029 -0.000677 0.118392 0.017839 0.413510 0.982928 -0.038204 1 0 0 0 0 0 1 223373
-0.002029 -0.000677 0.118392 0.017871 0.413875 0.983746 -0.038236 1 0 0 0 0 0 1 224398
-0.002029 -0.000677 0.118392 0.017895 0.414213 0.984533 -0.038267 1 0 0 0 0 0 1 225370
-0.002029 -0.000677 0.118392 0.017911 0.414566 0.985369 -0.038299 1 0 0 0 0 0 1 226409
-0.002029 -0.000677 0.118392 0.017933 0.415058 0.986541 -0.038345 1 0 0 0 0 0 1 227866
-0.002029 -0.000677 0.118392 0.017942 0.415270 0.987044 -0.038364 1 0 0 0 0 0 1 228492
-0.002029 -0.000677 0.118392 0.017956 0.415593 0.987811 -0.038394 1 0 0 0 0 0 1 229446
-0.002029 -0.000677 0.118392 0.017969 0.415907 0.988557 -0.038423 1 0 0 0 0 0 1 230374
-0.002029 -0.000677 0.118392 0.017984 0.416248 0.989368 -0.038455 1 0 0 0 0 0 1 231383
-0.002029 -0.000677 0.118392 0.017999 0.416586 0.990173 -0.038486 1 0 0 0 0 0 1 232384
-0.002029 -0.000677 0.118392 0.018013 0.416922 0.990971 -0.038517 1 0 0 0 0 0 1 233376
-0.002029 -0.000677 0.118392 0.018016 0.417264 0.991785 -0.038548 1 0 0 0 0 0 1 234381
-0.002029 -0.000677 0.118392 0.018042 0.417626 0.992645 -0.038582 1 0 0 0 0 0 1 235458
-0.002029 -0.000677 0.118392 0.018061 0.418042 0.993635 -0.038620 1 0 0 0 0 0 1 236689
-0.002048 -0.000672 0.118402 0.270847 0.359295 0.858248 -0.038644 1 0 0 0 0 0 1 237434
-0.002057 -0.000670 0.118405 0.179103 0.380492 0.929277 -0.038682 1 0 0 0 0 0 1 238667
-0.002062 -0.000669 0.118407 0.112026 0.396444 0.965723 -0.038708 1 0 0 0 0 0 1 239495
-0.002064 -0.000668 0.118407 0.076605 0.405254 0.980053 -0.038742 1 0 0 0 0 0 1 240580
-0.002065 -0.000668 0.118407 0.058791 0.409869 0.985531 -0.038770 1 0 0 0 0 0 1 241478
-0.002066 -0.000668 0.118407 0.049927 0.412347 0.987930 -0.038800 1 0 0 0 0 0 1 242430
-0.002066 -0.000668 0.118407 0.045506 0.413797 0.989313 -0.038831 1 0 0 0 0 0 1 243444
-0.002066 -0.000668 0.118407 0.043326 0.414661 0.990260 -0.038861 1 0 0 0 0 0 1 244397
-0.002066 -0.000668 0.118407 0.042259 0.415284 0.991189 -0.038895 1 0 0 0 0 0 1 245465
-0.002066 -0.000668 0.118407 0.041730 0.415744 0.991978 -0.038925 1 0 0 0 0 0 1 246438
-0.002066 -0.000668 0.118407 0.041489 0.416149 0.992767 -0.038956 1 0 0 0 0 0 1 247425
-0.002066 -0.000668 0.118407 0.041399 0.416560 0.993657 -0.038990 1 0 0 0 0 0 1 248530
-0.002066 -0.000668 0.118407 0.041353 0.416858 0.994352 -0.039017 1 0 0 0 0 0 1 249395
-0.002066 -0.000668 0.118407 0.041346 0.417201 0.995151 -0.039049 1 0 0 0 0 0 1 250398
-0.002066 -0.000668 0.118407 0.041353 0.417537 0.995929 -0.039080 1 0 0 0 0 0 1 251384
-0.002066 -0.000668 0.118407 0.041384 0.417871 0.996724 -0.039111 1 0 0 0 0 0 1 252383
-0.002066 -0.000668 0.118407 0.041417 0.418213 0.997539 -0.039143 1 0 0 0 0 0 1 253407
-0.002066 -0.000668 0.118407 0.041449 0.418529 0.998295 -0.039172 1 0 0 0 0 0 1 254356
-0.002066 -0.000668 0.118407 0.041471 0.418874 0.999117 -0.039205 1 0 0 0 0 0 1 255381
-0.002066 -0.000668 0.118407 0.041514 0.419202 0.999900 -0.039235 1 0 0 0 0 0 1 256371
-0.002085 -0.000663 0.118417 0.294649 0.360471 0.864751 -0.039267 1 0 0 0 0 0 1 257377
-0.002094 -0.000661 0.118421 0.202914 0.381567 0.935484 -0.039298 1 0 0 0 0 0 1 258375
-0.002098 -0.000660 0.118422 0.135889 0.397562 0.971995 -0.039329 1 0 0 0 0 0 1 259371
-0.002101 -0.000660 0.118422 0.100497 0.406371 0.986329 -0.039364 1 0 0 0 0 0 1 260478
-0.002102 -0.000659 0.118422 0.082702 0.411001 0.991804 -0.039393 1 0 0 0 0 0 1 261401
-0.002102 -0.000659 0.118422 0.073868 0.413536 0.994306 -0.039426 1 0 0 0 0 0 1 262475
-0.002103 -0.000659 0.118422 0.069470 0.414930 0.995602 -0.039455 1 0 0 0 0 0 1 263397
-0.002103 -0.000659 0.118422 0.067303 0.415793 0.996585 -0.039486 1 0 0 0 0 0 1 264391
-0.002103 -0.000659 0.118422 0.066249 0.416398 0.997426 -0.039517 1 0 0 0 0 0 1 265390
-0.002090 -0.000646 0.118433 -0.104903 0.234560 0.849872 -0.039548 1 0 0 0 0 0 1 266382
-0.002103 -0.000635 0.118447 0.208085 0.240642 0.791027 -0.039580 1 0 0 0 0 0 1 267382
-0.002109 -0.000629 0.118452 0.161473 0.310138 0.900748 -0.039616 1 0 0 0 0 0 1 268533
-0.002112 -0.000626 0.118453 0.118762 0.351990 0.951915 -0.039647 1 0 0 0 0 0 1 269540
-0.002113 -0.000625 0.118454 0.095784 0.373881 0.971320 -0.039678 1 0 0 0 0 0 1 270525
-0.002133 -0.000620 0.118464 0.337764 0.325924 0.842846 -0.039711 1 0 0 0 0 0 1 271578
-0.002142 -0.000617 0.118468 0.240278 0.352482 0.915622 -0.039738 1 0 0 0 0 0 1 272469
-0.002134 -0.000603 0.118480 -0.000368 0.188754 0.804466 -0.039771 1 0 0 0 0 0 1 273499
-0.002130 -0.000595 0.118484 0.022698 0.263729 0.895077 -0.039799 1 0 0 0 0 0 1 274391
-0.002128 -0.000591 0.118485 0.049441 0.317381 0.939692 -0.039832 1 0 0 0 0 0 1 275448
-0.002127 -0.000590 0.118486 0.064663 0.346056 0.956873 -0.039865 1 0 0 0 0 0 1 276521
-0.002145 -0.000584 0.118496 0.326214 0.301451 0.827538 -0.039894 1 0 0 0 0 0 1 277431
-0.002154 -0.000582 0.118499 0.238458 0.329803 0.900063 -0.039926 1 0 0 0 0 0 1 278456
-0.002146 -0.000567 0.118511 0.002578 0.166804 0.788828 -0.039959 1 0 0 0 0 0 1 279525
-0.002142 -0.000560 0.118516 0.028058 0.242236 0.879339 -0.039986 1 0 0 0 0 0 1 280396
-0.002159 -0.000552 0.118527 0.309851 0.236794 0.788209 -0.040021 1 0 0 0 0 0 1 281513
-0.002167 -0.000547 0.118531 0.233832 0.286381 0.874919 -0.040049 1 0 0 0 0 0 1 282410
-0.002158 -0.000532 0.118543 0.003995 0.134049 0.768711 -0.040080 1 0 0 0 0 0 1 283398
-0.002154 -0.000524 0.118547 0.032602 0.214969 0.861000 -0.040111 1 0 0 0 0 0 1 284381
-0.002170 -0.000516 0.118559 0.316138 0.212162 0.770417 -0.040142 1 0 0 0 0 0 1 285396
-0.002179 -0.000512 0.118563 0.240898 0.263166 0.857350 -0.040174 1 0 0 0 0 0 1 286398
-0.002183 -0.000510 0.118564 0.182363 0.294270 0.899522 -0.040205 1 0 0 0 0 0 1 287397
-0.002172 -0.000495 0.118575 -0.019695 0.127660 0.767368 -0.040236 1 0 0 0 0 0 1 288385
-0.002167 -0.000488 0.118579 0.024603 0.201038 0.849638 -0.040268 1 0 0 0 0 0 1 289400
-0.002183 -0.000480 0.118591 0.316255 0.194277 0.755490 -0.040298 1 0 0 0 0 0 1 290370
-0.002178 -0.000463 0.118605 0.073883 0.060328 0.692856 -0.040329 1 0 0 0 0 0 1 291374
-0.002175 -0.000454 0.118610 0.077187 0.155487 0.810602 -0.040361 1 0 0 0 0 0 1 292378
-0.002174 -0.000450 0.118612 0.092391 0.219718 0.865571 -0.040395 1 0 0 0 0 0 1 293484
-0.002173 -0.000447 0.118613 0.101742 0.253689 0.886381 -0.040428 1 0 0 0 0 0 1 294548
-0.002161 -0.000433 0.118624 -0.064453 0.087826 0.745925 -0.040459 1 0 0 0 0 0 1 295534
-0.002173 -0.000421 0.118638 0.252339 0.102124 0.689294 -0.040485 1 0 0 0 0 0 1 296355
-0.002179 -0.000415 0.118642 0.207061 0.176034 0.799229 -0.040516 1 0 0 0 0 0 1 297347
-0.002182 -0.000412 0.118644 0.165037 0.220028 0.850468 -0.040548 1 0 0 0 0 0 1 298384
-0.002183 -0.000411 0.118644 0.142440 0.242890 0.869865 -0.040580 1 0 0 0 0 0 1 299387
-0.002190 -0.000392 0.118665 0.214292 0.011637 0.593402 -0.040611 1 0 0 0 0 0 1 300387
-0.002193 -0.000383 0.118673 0.176671 0.103711 0.741734 -0.040642 1 0 0 0 0 0 1 301380
-0.002195 -0.000378 0.118675 0.152036 0.171039 0.817790 -0.040682 1 0 0 0 0 0 1 302657
-0.002183 -0.000363 0.118687 -0.031714 0.023581 0.698735 -0.040714 1 0 0 0 0 0 1 303693
-0.002177 -0.000355 0.118691 0.022198 0.107063 0.785157 -0.040738 1 0 0 0 0 0 1 304456
-0.002174 -0.000351 0.118692 0.064640 0.164856 0.828261 -0.040776 1 0 0 0 0 0 1 305653
-0.002172 -0.000349 0.118693 0.087728 0.195474 0.844663 -0.040802 1 0 0 0 0 0 1 306491
-0.002178 -0.000330 0.118714 0.182714 -0.032206 0.567234 -0.040830 1 0 0 0 0 0 1 307393
-0.002180 -0.000320 0.118721 0.156738 0.061972 0.715092 -0.040862 1 0 0 0 0 0 1 308411
-0.002181 -0.000316 0.118723 0.137901 0.130292 0.790835 -0.040896 1 0 0 0 0 0 1 309520
-0.002182 -0.000313 0.118724 0.128412 0.166730 0.819747 -0.040926 1 0 0 0 0 0 1 310459
-0.002182 -0.000312 0.118725 0.123905 0.185302 0.830415 -0.040959 1 0 0 0 0 0 1 311511
-0.002182 -0.000312 0.118725 0.121778 0.194717 0.834623 -0.040995 1 0 0 0 0 0 1 312662
-0.002182 -0.000311 0.118725 0.120750 0.199463 0.836280 -0.041017 1 0 0 0 0 0 1 313371
-0.002188 -0.000293 0.118745 0.203526 -0.041539 0.553843 -0.041051 1 0 0 0 0 0 1 314470
-0.002191 -0.000284 0.118753 0.171315 0.046111 0.699747 -0.041081 1 0 0 0 0 0 1 315441
-0.002193 -0.000280 0.118755 0.149331 0.111136 0.774693 -0.041110 1 0 0 0 0 0 1 316359
-0.002193 -0.000277 0.118756 0.138299 0.145932 0.803403 -0.041142 1 0 0 0 0 0 1 317379
-0.002194 -0.000276 0.118756 0.132998 0.163646 0.813966 -0.041173 1 0 0 0 0 0 1 318382
-0.002194 -0.000276 0.118756 0.130468 0.172604 0.818018 -0.041204 1 0 0 0 0 0 1 319375
-0.002181 -0.000262 0.118767 -0.042421 -0.006707 0.671886 -0.041236 1 0 0 0 0 0 1 320378
-0.002175 -0.000255 0.118771 0.016974 0.060938 0.748643 -0.041267 1 0 0 0 0 0 1 321381
-0.002172 -0.000252 0.118772 0.062076 0.110708 0.788161 -0.041298 1 0 0 0 0 0 1 322381
-0.002170 -0.000250 0.118773 0.086488 0.137290 0.803456 -0.041329 1 0 0 0 0 0 1 323375
-0.002188 -0.000245 0.118783 0.354004 0.090963 0.673660 -0.041361 1 0 0 0 0 0 1 324374
-0.002197 -0.000242 0.118786 0.268395 0.118954 0.745448 -0.041392 1 0 0 0 0 0 1 325373
-0.002201 -0.000241 0.118787 0.204391 0.138239 0.782272 -0.041426 1 0 0 0 0 0 1 326482
-0.002204 -0.000240 0.118788 0.170533 0.148505 0.796453 -0.041455 1 0 0 0 0 0 1 327403
-0.002205 -0.000240 0.118788 0.153555 0.153767 0.801890 -0.041487 1 0 0 0 0 0 1 328419
-0.002205 -0.000240 0.118788 0.145132 0.156470 0.804147 -0.041518 1 0 0 0 0 0 1 329398
-0.002205 -0.000240 0.118788 0.140985 0.157883 0.805325 -0.041549 1 0 0 0 0 0 1 330391
-0.002193 -0.000226 0.118799 -0.032866 -0.025396 0.658176 -0.041580 1 0 0 0 0 0 1 331384
-0.002187 -0.000219 0.118803 0.026088 0.040361 0.734510 -0.041611 1 0 0 0 0 0 1 332380
-0.002183 -0.000216 0.118804 0.070988 0.089180 0.773883 -0.041642 1 0 0 0 0 0 1 333380
-0.002182 -0.000214 0.118804 0.095291 0.115277 0.789143 -0.041675 1 0 0 0 0 0 1 334438
-0.002181 -0.000213 0.118805 0.107777 0.128556 0.795000 -0.041711 1 0 0 0 0 0 1 335578
-0.002181 -0.000213 0.118805 0.114100 0.135264 0.797343 -0.041739 1 0 0 0 0 0 1 336490
-0.002180 -0.000213 0.118805 0.117331 0.138699 0.798592 -0.041772 1 0 0 0 0 0 1 337531
-0.002180 -0.000213 0.118805 0.118992 0.140446 0.799419 -0.041804 1 0 0 0 0 0 1 338555
-0.002199 -0.000208 0.118815 0.375134 0.081433 0.664452 -0.041834 1 0 0 0 0 0 1 339525
-0.002208 -0.000206 0.118818 0.283679 0.103100 0.734313 -0.041861 1 0 0 0 0 0 1 340383
-0.002213 -0.000205 0.118819 0.216707 0.119209 0.770392 -0.041891 1 0 0 0 0 0 1 341358
-0.002215 -0.000204 0.118820 0.181388 0.127883 0.784431 -0.041925 1 0 0 0 0 0 1 342424
-0.002216 -0.000204 0.118820 0.163676 0.132331 0.789752 -0.041955 1 0 0 0 0 0 1 343409
-0.002217 -0.000204 0.118820 0.154887 0.134609 0.791965 -0.041986 1 0 0 0 0 0 1 344375
-0.002217 -0.000204 0.118820 0.150578 0.135837 0.793241 -0.042023 1 0 0 0 0 0 1 345574
-0.002217 -0.000204 0.118820 0.148457 0.136468 0.793948 -0.042050 1 0 0 0 0 0 1 346433
-0.002217 -0.000204 0.118820 0.147459 0.136848 0.794617 -0.042082 1 0 0 0 0 0 1 347448
-0.002217 -0.000204 0.118820 0.147026 0.137094 0.795229 -0.042113 1 0 0 0 0 0 1 348463
-0.002217 -0.000204 0.118820 0.146844 0.137239 0.795802 -0.042143 1 0 0 0 0 0 1 349412
-0.002205 -0.000190 0.118831 -0.025194 -0.046903 0.648369 -0.042173 1 0 0 0 0 0 1 350358
-0.002198 -0.000183 0.118834 0.034704 0.018528 0.724546 -0.042204 1 0 0 0 0 0 1 351370
-0.002195 -0.000180 0.118836 0.080083 0.067164 0.763856 -0.042236 1 0 0 0 0 0 1 352378
-0.002194 -0.000178 0.118836 0.104635 0.093156 0.779044 -0.042266 1 0 0 0 0 0 1 353358
-0.002193 -0.000178 0.118836 0.117235 0.106371 0.784808 -0.042298 1 0 0 0 0 0 1 354374
-0.002192 -0.000177 0.118836 0.123636 0.113052 0.787184 -0.042329 1 0 0 0 0 0 1 355357
-0.002192 -0.000177 0.118836 0.126903 0.116434 0.788369 -0.042360 1 0 0 0 0 0 1 356350
-0.002192 -0.000177 0.118836 0.128587 0.118176 0.789181 -0.042391 1 0 0 0 0 0 1 357357
-0.002192 -0.000177 0.118836 0.129477 0.119083 0.789839 -0.042423 1 0 0 0 0 0 1 358373
-0.002192 -0.000177 0.118836 0.129979 0.119581 0.790450 -0.042454 1 0 0 0 0 0 1 359374
-0.002192 -0.000177 0.118836 0.130286 0.119888 0.791119 -0.042490 1 0 0 0 0 0 1 360510
-0.002192 -0.000177 0.118836 0.130465 0.120065 0.791642 -0.042517 1 0 0 0 0 0 1 361392
-0.002192 -0.000177 0.118836 0.130628 0.120222 0.792300 -0.042553 1 0 0 0 0 0 1 362518
-0.002192 -0.000177 0.118836 0.130726 0.120330 0.792780 -0.042579 1 0 0 0 0 0 1 363364
-0.002192 -0.000177 0.118836 0.130845 0.120428 0.793375 -0.042611 1 0 0 0 0 0 1 364388
-0.002192 -0.000177 0.118836 0.130948 0.120524 0.793949 -0.042641 1 0 0 0 0 0 1 365363
-0.002192 -0.000177 0.118836 0.131047 0.120614 0.794540 -0.042673 1 0 0 0 0 0 1 366378
-0.002192 -0.000177 0.118836 0.131145 0.120705 0.795136 -0.042705 1 0 0 0 0 0 1 367402
-0.002192 -0.000177 0.118836 0.131238 0.120790 0.795697 -0.042735 1 0 0 0 0 0 1 368367
-0.002192 -0.000177 0.118836 0.131356 0.120899 0.796414 -0.042774 1 0 0 0 0 0 1 369598
-0.002192 -0.000177 0.118836 0.131438 0.120974 0.796911 -0.042800 1 0 0 0 0 0 1 370452
-0.002192 -0.000177 0.118836 0.131547 0.121075 0.797576 -0.042836 1 0 0 0 0 0 1 371596
-0.002179 -0.000163 0.118847 -0.040622 -0.063393 0.650043 -0.042861 1 0 0 0 0 0 1 372394
-0.002173 -0.000156 0.118851 0.019309 0.001983 0.726095 -0.042892 1 0 0 0 0 0 1 373391
-0.002170 -0.000153 0.118852 0.064700 0.050597 0.765348 -0.042923 1 0 0 0 0 0 1 374374
-0.002168 -0.000151 0.118853 0.089259 0.076562 0.780557 -0.042956 1 0 0 0 0 0 1 375440
-0.002167 -0.000150 0.118853 0.101841 0.089756 0.786280 -0.042987 1 0 0 0 0 0 1 376418
-0.002167 -0.000150 0.118853 0.108219 0.096399 0.788624 -0.043017 1 0 0 0 0 0 1 377370
-0.002167 -0.000150 0.118853 0.111492 0.099799 0.789935 -0.043054 1 0 0 0 0 0 1 378565
-0.002167 -0.000150 0.118853 0.113167 0.101517 0.790725 -0.043085 1 0 0 0 0 0 1 379570
-0.002167 -0.000150 0.118853 0.114034 0.102402 0.791261 -0.043111 1 0 0 0 0 0 1 380380
-0.002167 -0.000150 0.118853 0.114520 0.102883 0.791885 -0.043143 1 0 0 0 0 0 1 381428
-0.002166 -0.000150 0.118853 0.114801 0.103163 0.792468 -0.043175 1 0 0 0 0 0 1 382432
-0.002166 -0.000150 0.118853 0.114978 0.103352 0.793011 -0.043204 1 0 0 0 0 0 1 383362
-0.002154 -0.000136 0.118864 -0.057309 -0.081254 0.645637 -0.043235 1 0 0 0 0 0 1 384349
-0.002147 -0.000129 0.118867 0.002650 -0.015851 0.721586 -0.043266 1 0 0 0 0 0 1 385349
-0.002144 -0.000126 0.118869 0.048047 0.032768 0.760803 -0.043297 1 0 0 0 0 0 1 386348
-0.002143 -0.000124 0.118869 0.072591 0.058718 0.775970 -0.043329 1 0 0 0 0 0 1 387355
-0.002142 -0.000123 0.118869 0.085162 0.071900 0.781684 -0.043360 1 0 0 0 0 0 1 388345
-0.002141 -0.000123 0.118869 0.091548 0.078551 0.784040 -0.043391 1 0 0 0 0 0 1 389350
-0.002141 -0.000123 0.118869 0.094778 0.081907 0.785233 -0.043422 1 0 0 0 0 0 1 390349
-0.002141 -0.000123 0.118869 0.096438 0.083610 0.786014 -0.043454 1 0 0 0 0 0 1 391355
-0.002141 -0.000123 0.118869 0.097310 0.084496 0.786665 -0.043486 1 0 0 0 0 0 1 392381
-0.002141 -0.000123 0.118869 0.097788 0.084969 0.787263 -0.043517 1 0 0 0 0 0 1 393386
-0.002141 -0.000123 0.118869 0.098080 0.085257 0.788024 -0.043559 1 0 0 0 0 0 1 394719
-0.002141 -0.000123 0.118869 0.098226 0.085401 0.788443 -0.043581 1 0 0 0 0 0 1 395442
-0.002141 -0.000123 0.118869 0.098350 0.085503 0.788954 -0.043610 1 0 0 0 0 0 1 396365
-0.002128 -0.000109 0.118880 -0.074159 -0.099310 0.641669 -0.043644 1 0 0 0 0 0 1 397434
-0.002122 -0.000102 0.118884 -0.014231 -0.033922 0.717486 -0.043672 1 0 0 0 0 0 1 398354
-0.002119 -0.000099 0.118885 0.031166 0.014667 0.756653 -0.043704 1 0 0 0 0 0 1 399364
-0.002117 -0.000097 0.118886 0.055684 0.040617 0.771783 -0.043735 1 0 0 0 0 0 1 400358
-0.002116 -0.000096 0.118886 0.068240 0.053787 0.777506 -0.043766 1 0 0 0 0 0 1 401362
-0.002116 -0.000096 0.118886 0.074630 0.060408 0.780021 -0.043807 1 0 0 0 0 0 1 402663
-0.002116 -0.000096 0.118886 0.077852 0.063768 0.781216 -0.043839 1 0 0 0 0 0 1 403683
-0.002116 -0.000096 0.118886 0.079476 0.065436 0.781828 -0.043862 1 0 0 0 0 0 1 404413
-0.002116 -0.000096 0.118886 0.080344 0.066319 0.782496 -0.043895 1 0 0 0 0 0 1 405473
-0.002116 -0.000096 0.118886 0.080809 0.066776 0.783151 -0.043930 1 0 0 0 0 0 1 406608
-0.002103 -0.000082 0.118897 -0.091705 -0.118053 0.635750 -0.043954 1 0 0 0 0 0 1 407352
-0.002097 -0.000075 0.118900 -0.031676 -0.052578 0.711502 -0.043984 1 0 0 0 0 0 1 408319
-0.002093 -0.000072 0.118902 0.013746 -0.003936 0.750667 -0.044018 1 0 0 0 0 0 1 409403
-0.002092 -0.000070 0.118902 0.038278 0.022019 0.765717 -0.044045 1 0 0 0 0 0 1 410289
-0.002091 -0.000069 0.118902 0.050838 0.035173 0.771533 -0.044083 1 0 0 0 0 0 1 411482
-0.002090 -0.000069 0.118902 0.057199 0.041795 0.773859 -0.044114 1 0 0 0 0 0 1 412476
-0.002090 -0.000069 0.118902 0.060408 0.045117 0.774950 -0.044141 1 0 0 0 0 0 1 413340
-0.002090 -0.000069 0.118902 0.062044 0.046806 0.775777 -0.044175 1 0 0 0 0 0 1 414441
-0.002090 -0.000069 0.118902 0.062886 0.047663 0.776363 -0.044204 1 0 0 0 0 0 1 415378
-0.002090 -0.000069 0.118902 0.063336 0.048106 0.776914 -0.044234 1 0 0 0 0 0 1 416329
-0.002090 -0.000069 0.118902 0.063579 0.048347 0.777466 -0.044265 1 0 0 0 0 0 1 417322
-0.002090 -0.000069 0.118902 0.063715 0.048492 0.778019 -0.044296 1 0 0 0 0 0 1 418324
-0.002090 -0.000069 0.118902 0.063810 0.048565 0.778569 -0.044328 1 0 0 0 0 0 1 419322
-0.002090 -0.000069 0.118902 0.063882 0.048627 0.779117 -0.044359 1 0 0 0 0 0 1 420319
-0.002090 -0.000069 0.118902 0.063946 0.048681 0.779661 -0.044390 1 0 0 0 0 0 1 421321
-0.002090 -0.000069 0.118902 0.063993 0.048717 0.780211 -0.044422 1 0 0 0 0 0 1 422326
-0.002090 -0.000069 0.118902 0.064037 0.048751 0.780759 -0.044453 1 0 0 0 0 0 1 423325
-0.002090 -0.000069 0.118902 0.064090 0.048793 0.781313 -0.044484 1 0 0 0 0 0 1 424322
-0.002090 -0.000069 0.118902 0.064136 0.048828 0.781864 -0.044515 1 0 0 0 0 0 1 425323
-0.002077 -0.000055 0.118913 -0.108794 -0.136443 0.634673 -0.044551 1 0 0 0 0 0 1 426456
-0.002071 -0.000048 0.118917 -0.048885 -0.071094 0.710295 -0.044580 1 0 0 0 0 0 1 427383
-0.002068 -0.000045 0.118918 -0.003537 -0.022529 0.749387 -0.044613 1 0 0 0 0 0 1 428439
-0.002066 -0.000043 0.118918 0.020953 0.003381 0.764437 -0.044641 1 0 0 0 0 0 1 429344
-0.002065 -0.000042 0.118919 0.033479 0.016501 0.770121 -0.044672 1 0 0 0 0 0 1 430338
-0.002065 -0.000042 0.118919 0.039816 0.023099 0.772446 -0.044703 1 0 0 0 0 0 1 431333
-0.002065 -0.000042 0.118919 0.043017 0.026410 0.773601 -0.044734 1 0 0 0 0 0 1 432329
-0.002065 -0.000042 0.118919 0.044636 0.028082 0.774343 -0.044765 1 0 0 0 0 0 1 433329
-0.002065 -0.000042 0.118919 0.045468 0.028927 0.774973 -0.044797 1 0 0 0 0 0 1 434330
-0.002065 -0.000042 0.118919 0.045909 0.029357 0.775703 -0.044837 1 0 0 0 0 0 1 435636
-0.002065 -0.000042 0.118919 0.046140 0.029584 0.776269 -0.044870 1 0 0 0 0 0 1 436671
-0.002065 -0.000042 0.118919 0.046255 0.029710 0.776682 -0.044894 1 0 0 0 0 0 1 437430
-0.002065 -0.000042 0.118919 0.046347 0.029780 0.777273 -0.044927 1 0 0 0 0 0 1 438508
-0.002065 -0.000042 0.118919 0.046399 0.029820 0.777785 -0.044957 1 0 0 0 0 0 1 439465
-0.002065 -0.000042 0.118919 0.046444 0.029856 0.778248 -0.044984 1 0 0 0 0 0 1 440333
-0.002065 -0.000042 0.118919 0.046485 0.029886 0.778776 -0.045014 1 0 0 0 0 0 1 441299
-0.002065 -0.000041 0.118919 0.046521 0.029910 0.779367 -0.045049 1 0 0 0 0 0 1 442391
-0.002065 -0.000041 0.118919 0.046553 0.029930 0.779899 -0.045079 1 0 0 0 0 0 1 443376
-0.002065 -0.000041 0.118919 0.046585 0.029951 0.780443 -0.045111 1 0 0 0 0 0 1 444382
-0.002065 -0.000041 0.118919 0.046622 0.029975 0.781062 -0.045147 1 0 0 0 0 0 1 445526
-0.002065 -0.000041 0.118919 0.046660 0.029999 0.781694 -0.045183 1 0 0 0 0 0 1 446695
-0.002065 -0.000041 0.118919 0.046681 0.030013 0.782055 -0.045204 1 0 0 0 0 0 1 447363
-0.002065 -0.000041 0.118919 0.046724 0.030044 0.782647 -0.045238 1 0 0 0 0 0 1 448446
-0.002065 -0.000041 0.118919 0.046749 0.030056 0.783166 -0.045268 1 0 0 0 0 0 1 449416
-0.002065 -0.000041 0.118919 0.046778 0.030075 0.783665 -0.045297 1 0 0 0 0 0 1 450341
-0.002065 -0.000041 0.118919 0.046810 0.030095 0.784205 -0.045328 1 0 0 0 0 0 1 451340
-0.002065 -0.000041 0.118919 0.046842 0.030116 0.784754 -0.045360 1 0 0 0 0 0 1 452355
-0.002065 -0.000041 0.118919 0.046874 0.030136 0.785279 -0.045390 1 0 0 0 0 0 1 453326
-0.002059 -0.000059 0.118929 -0.024889 0.276662 0.640908 -0.045422 1 0 0 0 0 0 1 454344
-0.002057 -0.000068 0.118933 -0.000727 0.189809 0.714971 -0.045453 1 0 0 0 0 0 1 455327
-0.002055 -0.000073 0.118934 0.018078 0.125405 0.753222 -0.045485 1 0 0 0 0 0 1 456350
-0.002055 -0.000075 0.118935 0.028411 0.091124 0.767987 -0.045515 1 0 0 0 0 0 1 457327
-0.002054 -0.000076 0.118935 0.033765 0.073802 0.773559 -0.045546 1 0 0 0 0 0 1 458323
-0.002054 -0.000077 0.118935 0.036495 0.065149 0.775841 -0.045578 1 0 0 0 0 0 1 459323
-0.002054 -0.000077 0.118935 0.037892 0.060829 0.776988 -0.045609 1 0 0 0 0 0 1 460339
-0.002054 -0.000077 0.118935 0.038629 0.058723 0.778026 -0.045658 1 0 0 0 0 0 1 461905
-0.002054 -0.000077 0.118935 0.038996 0.057650 0.778335 -0.045672 1 0 0 0 0 0 1 462329
-0.002054 -0.000077 0.118935 0.039184 0.057147 0.778936 -0.045706 1 0 0 0 0 0 1 463425
-0.002054 -0.000077 0.118935 0.039300 0.056918 0.779437 -0.045735 1 0 0 0 0 0 1 464348
-0.002054 -0.000077 0.118935 0.039359 0.056817 0.779966 -0.045766 1 0 0 0 0 0 1 465338
-0.002054 -0.000077 0.118935 0.039416 0.056787 0.780502 -0.045797 1 0 0 0 0 0 1 466331
-0.002054 -0.000077 0.118935 0.039455 0.056787 0.781032 -0.045828 1 0 0 0 0 0 1 467324
-0.002054 -0.000077 0.118935 0.039495 0.056820 0.781566 -0.045859 1 0 0 0 0 0 1 468337
-0.002054 -0.000077 0.118935 0.039520 0.056842 0.782133 -0.045893 1 0 0 0 0 0 1 469404
-0.002054 -0.000077 0.118935 0.039553 0.056887 0.782785 -0.045931 1 0 0 0 0 0 1 470628
-0.002049 -0.000095 0.118945 -0.032305 0.303685 0.638315 -0.045955 1 0 0 0 0 0 1 471388
-0.002046 -0.000104 0.118949 -0.008151 0.216903 0.712410 -0.045994 1 0 0 0 0 0 1 472649
-0.002045 -0.000109 0.118950 0.010647 0.152502 0.750511 -0.046020 1 0 0 0 0 0 1 473479
-0.002044 -0.000111 0.118951 0.020974 0.118240 0.765231 -0.046050 1 0 0 0 0 0 1 474427
-0.002043 -0.000112 0.118951 0.026308 0.100933 0.770728 -0.046077 1 0 0 0 0 0 1 475304
-0.002043 -0.000113 0.118951 0.029055 0.092298 0.773041 -0.046110 1 0 0 0 0 0 1 476373
-0.002043 -0.000113 0.118951 0.030434 0.088013 0.774203 -0.046144 1 0 0 0 0 0 1 477438
-0.002038 -0.000131 0.118961 -0.040794 0.332866 0.630113 -0.046173 1 0 0 0 0 0 1 478384
-0.002035 -0.000140 0.118965 -0.016298 0.244945 0.704051 -0.046204 1 0 0 0 0 0 1 479359
-0.002034 -0.000145 0.118966 0.002691 0.180018 0.742227 -0.046236 1 0 0 0 0 0 1 480378
-0.002033 -0.000147 0.118967 0.013096 0.145523 0.757014 -0.046269 1 0 0 0 0 0 1 481452
-0.002033 -0.000148 0.118967 0.018470 0.128091 0.762511 -0.046298 1 0 0 0 0 0 1 482365
-0.002033 -0.000149 0.118967 0.021223 0.119394 0.764777 -0.046329 1 0 0 0 0 0 1 483357
-0.002032 -0.000149 0.118967 0.022626 0.115089 0.765892 -0.046360 1 0 0 0 0 0 1 484349
-0.002032 -0.000149 0.118967 0.023330 0.112987 0.766620 -0.046391 1 0 0 0 0 0 1 485344
-0.002032 -0.000149 0.118967 0.023685 0.111956 0.767209 -0.046422 1 0 0 0 0 0 1 486348
-0.002032 -0.000149 0.118967 0.023889 0.111487 0.767755 -0.046453 1 0 0 0 0 0 1 487349
-0.002027 -0.000167 0.118978 -0.048026 0.358488 0.623554 -0.046485 1 0 0 0 0 0 1 488351
-0.002024 -0.000176 0.118981 -0.023817 0.271514 0.697329 -0.046516 1 0 0 0 0 0 1 489346
-0.002023 -0.000181 0.118982 -0.004996 0.207067 0.735428 -0.046547 1 0 0 0 0 0 1 490347
-0.002022 -0.000183 0.118983 0.005326 0.172795 0.750147 -0.046579 1 0 0 0 0 0 1 491350
-0.002022 -0.000184 0.118983 0.010676 0.155515 0.755669 -0.046609 1 0 0 0 0 0 1 492321
-0.002022 -0.000185 0.118983 0.013409 0.146972 0.758254 -0.046660 1 0 0 0 0 0 1 493965
-0.002022 -0.000185 0.118983 0.014768 0.142658 0.759023 -0.046671 1 0 0 0 0 0 1 494299
-0.002022 -0.000185 0.118983 0.015480 0.140572 0.759792 -0.046705 1 0 0 0 0 0 1 495390
-0.002022 -0.000185 0.118983 0.015832 0.139583 0.760337 -0.046734 1 0 0 0 0 0 1 496338
-0.002022 -0.000185 0.118983 0.016022 0.139125 0.760881 -0.046765 1 0 0 0 0 0 1 497328
-0.002022 -0.000185 0.118983 0.016115 0.138955 0.761388 -0.046797 1 0 0 0 0 0 1 498328
-0.002022 -0.000185 0.118983 0.016160 0.138898 0.761906 -0.046828 1 0 0 0 0 0 1 499333
-0.002022 -0.000185 0.118983 0.016198 0.138931 0.762411 -0.046859 1 0 0 0 0 0 1 500324
-0.002022 -0.000185 0.118983 0.016225 0.139012 0.763061 -0.046899 1 0 0 0 0 0 1 501602
-0.002022 -0.000185 0.118983 0.016252 0.139089 0.763580 -0.046931 1 0 0 0 0 0 1 502621
-0.002022 -0.000185 0.118983 0.016254 0.139153 0.763976 -0.046955 1 0 0 0 0 0 1 503413
-0.002022 -0.000185 0.118983 0.016265 0.139254 0.764534 -0.046990 1 0 0 0 0 0 1 504513
-0.002022 -0.000185 0.118983 0.016278 0.139325 0.764991 -0.047018 1 0 0 0 0 0 1 505398
-0.002022 -0.000185 0.118983 0.016296 0.139459 0.765626 -0.047056 1 0 0 0 0 0 1 506645
-0.002022 -0.000185 0.118983 0.016301 0.139514 0.766026 -0.047081 1 0 0 0 0 0 1 507432
-0.002022 -0.000185 0.118983 0.016307 0.139611 0.766495 -0.047110 1 0 0 0 0 0 1 508368
-0.002022 -0.000185 0.118983 0.016321 0.139696 0.767026 -0.047143 1 0 0 0 0 0 1 509401
-0.002022 -0.000185 0.118983 0.016331 0.139782 0.767505 -0.047172 1 0 0 0 0 0 1 510341
-0.002022 -0.000185 0.118983 0.016339 0.139886 0.768007 -0.047203 1 0 0 0 0 0 1 511341
-0.002022 -0.000185 0.118983 0.016353 0.139974 0.768554 -0.047237 1 0 0 0 0 0 1 512406
-0.002022 -0.000185 0.118983 0.016368 0.140076 0.769012 -0.047265 1 0 0 0 0 0 1 513306
-0.002022 -0.000185 0.118983 0.016375 0.140153 0.769530 -0.047296 1 0 0 0 0 0 1 514323
-0.002022 -0.000185 0.118983 0.016386 0.140253 0.770091 -0.047331 1 0 0 0 0 0 1 515426
-0.002022 -0.000185 0.118983 0.016393 0.140347 0.770540 -0.047359 1 0 0 0 0 0 1 516323
-0.002022 -0.000185 0.118983 0.016406 0.140428 0.771046 -0.047390 1 0 0 0 0 0 1 517307
-0.002022 -0.000185 0.118983 0.016414 0.140532 0.771555 -0.047421 1 0 0 0 0 0 1 518319
-0.002022 -0.000185 0.118983 0.016428 0.140615 0.772070 -0.047453 1 0 0 0 0 0 1 519321
-0.002022 -0.000185 0.118983 0.016459 0.140711 0.772578 -0.047484 1 0 0 0 0 0 1 520318
-0.002022 -0.000185 0.118983 0.016449 0.140811 0.773083 -0.047515 1 0 0 0 0 0 1 521325
-0.002022 -0.000185 0.118983 0.016461 0.140893 0.773596 -0.047546 1 0 0 0 0 0 1 522323
-0.002022 -0.000185 0.118983 0.016469 0.140995 0.774098 -0.047578 1 0 0 0 0 0 1 523321
-0.002022 -0.000185 0.118983 0.016482 0.141077 0.774611 -0.047609 1 0 0 0 0 0 1 524318
-0.002022 -0.000185 0.118983 0.016494 0.141169 0.775123 -0.047640 1 0 0 0 0 0 1 525324
-0.002022 -0.000185 0.118983 0.016501 0.141273 0.775623 -0.047671 1 0 0 0 0 0 1 526321
-0.002022 -0.000185 0.118983 0.016527 0.141399 0.776338 -0.047715 1 0 0 0 0 0 1 527702
-0.002022 -0.000185 0.118983 0.016525 0.141471 0.776703 -0.047738 1 0 0 0 0 0 1 528444
-0.002022 -0.000185 0.118983 0.016538 0.141553 0.777219 -0.047769 1 0 0 0 0 0 1 529448
-0.002022 -0.000185 0.118983 0.016548 0.141634 0.777672 -0.047797 1 0 0 0 0 0 1 530338
-0.002022 -0.000185 0.118983 0.016555 0.141736 0.778169 -0.047828 1 0 0 0 0 0 1 531327
-0.002022 -0.000185 0.118983 0.016569 0.141819 0.778681 -0.047859 1 0 0 0 0 0 1 532324
-0.002022 -0.000185 0.118983 0.016577 0.141924 0.779196 -0.047891 1 0 0 0 0 0 1 533349
-0.002022 -0.000185 0.118983 0.016598 0.142011 0.779697 -0.047921 1 0 0 0 0 0 1 534308
-0.002022 -0.000185 0.118983 0.016603 0.142098 0.780219 -0.047953 1 0 0 0 0 0 1 535345
-0.002022 -0.000185 0.118983 0.016612 0.142224 0.780847 -0.047992 1 0 0 0 0 0 1 536594
-0.002022 -0.000185 0.118983 0.016623 0.142284 0.781238 -0.048016 1 0 0 0 0 0 1 537352
-0.002022 -0.000185 0.118983 0.016631 0.142389 0.781751 -0.048048 1 0 0 0 0 0 1 538373
-0.002022 -0.000185 0.118983 0.016645 0.142473 0.782275 -0.048080 1 0 0 0 0 0 1 539392
-0.002022 -0.000185 0.118983 0.016668 0.142556 0.782748 -0.048109 1 0 0 0 0 0 1 540334
-0.002022 -0.000185 0.118983 0.016674 0.142679 0.783306 -0.048143 1 0 0 0 0 0 1 541419
-0.002022 -0.000185 0.118983 0.016680 0.142756 0.783822 -0.048175 1 0 0 0 0 0 1 542433
-0.002022 -0.000185 0.118983 0.016685 0.142847 0.784265 -0.048202 1 0 0 0 0 0 1 543317
-0.002022 -0.000185 0.118983 0.016700 0.142939 0.784834 -0.048237 1 0 0 0 0 0 1 544425
-0.002022 -0.000185 0.118983 0.016710 0.143023 0.785302 -0.048266 1 0 0 0 0 0 1 545344
-0.002022 -0.000185 0.118983 0.016717 0.143123 0.785781 -0.048296 1 0 0 0 0 0 1 546300
-0.002040 -0.000181 0.118993 0.273939 0.082746 0.649156 -0.048327 1 0 0 0 0 0 1 547300
-0.002050 -0.000179 0.118996 0.183063 0.103818 0.718834 -0.048358 1 0 0 0 0 0 1 548303
-0.002054 -0.000178 0.118998 0.116289 0.119602 0.754851 -0.048389 1 0 0 0 0 0 1 549298
-0.002056 -0.000177 0.118998 0.081005 0.128106 0.768769 -0.048421 1 0 0 0 0 0 1 550299
-0.002058 -0.000177 0.118998 0.063260 0.132449 0.774019 -0.048452 1 0 0 0 0 0 1 551297
-0.002058 -0.000177 0.118998 0.054416 0.134684 0.776171 -0.048483 1 0 0 0 0 0 1 552304
-0.002058 -0.000176 0.118998 0.050024 0.135850 0.777246 -0.048515 1 0 0 0 0 0 1 553303
-0.002053 -0.000194 0.119009 -0.024361 0.384402 0.632930 -0.048546 1 0 0 0 0 0 1 554299
-0.002051 -0.000203 0.119012 -0.001370 0.298081 0.706599 -0.048577 1 0 0 0 0 0 1 555301
-0.002049 -0.000208 0.119014 0.016846 0.233974 0.744723 -0.048612 1 0 0 0 0 0 1 556430
-0.002049 -0.000210 0.119014 0.026875 0.199880 0.759375 -0.048642 1 0 0 0 0 0 1 557368
-0.002048 -0.000211 0.119014 0.032089 0.182713 0.764936 -0.048675 1 0 0 0 0 0 1 558449
-0.002048 -0.000212 0.119014 0.034745 0.174135 0.767114 -0.048702 1 0 0 0 0 0 1 559313
-0.002048 -0.000212 0.119014 0.036094 0.169907 0.768188 -0.048733 1 0 0 0 0 0 1 560294
-0.002048 -0.000212 0.119014 0.036785 0.167859 0.768899 -0.048765 1 0 0 0 0 0 1 561307
-0.002067 -0.000208 0.119024 0.294635 0.106385 0.632329 -0.048796 1 0 0 0 0 0 1 562305
-0.002076 -0.000206 0.119028 0.203932 0.126886 0.701938 -0.048827 1 0 0 0 0 0 1 563302
-0.002081 -0.000205 0.119029 0.137289 0.142432 0.738006 -0.048864 1 0 0 0 0 0 1 564474
-0.002083 -0.000204 0.119029 0.102042 0.150808 0.751888 -0.048894 1 0 0 0 0 0 1 565445
-0.002084 -0.000204 0.119030 0.084346 0.155117 0.757127 -0.048925 1 0 0 0 0 0 1 566450
-0.002085 -0.000204 0.119030 0.075537 0.157328 0.759313 -0.048960 1 0 0 0 0 0 1 567549
-0.002085 -0.000204 0.119030 0.071142 0.158472 0.760252 -0.048984 1 0 0 0 0 0 1 568314
-0.002085 -0.000204 0.119030 0.068986 0.159112 0.761039 -0.049021 1 0 0 0 0 0 1 569518
-0.002085 -0.000204 0.119030 0.067934 0.159473 0.761533 -0.049049 1 0 0 0 0 0 1 570403
-0.002085 -0.000204 0.119030 0.067428 0.159704 0.762034 -0.049080 1 0 0 0 0 0 1 571381
-0.002085 -0.000204 0.119030 0.067189 0.159866 0.762479 -0.049108 1 0 0 0 0 0 1 572308
-0.002085 -0.000204 0.119030 0.067088 0.160010 0.763008 -0.049142 1 0 0 0 0 0 1 573379
-0.002085 -0.000204 0.119030 0.067079 0.160137 0.763557 -0.049177 1 0 0 0 0 0 1 574498
-0.002085 -0.000204 0.119030 0.067080 0.160240 0.764006 -0.049206 1 0 0 0 0 0 1 575423
-0.002085 -0.000204 0.119030 0.067100 0.160344 0.764432 -0.049233 1 0 0 0 0 0 1 576302
-0.002080 -0.000222 0.119040 -0.005148 0.408713 0.619905 -0.049268 1 0 0 0 0 0 1 577406
-0.002077 -0.000231 0.119044 0.018911 0.322183 0.693405 -0.049299 1 0 0 0 0 0 1 578401
-0.002076 -0.000235 0.119045 0.037679 0.257948 0.731342 -0.049327 1 0 0 0 0 0 1 579314
-0.002075 -0.000237 0.119045 0.047999 0.223817 0.746000 -0.049359 1 0 0 0 0 0 1 580318
-0.002075 -0.000238 0.119046 0.053357 0.206629 0.751499 -0.049390 1 0 0 0 0 0 1 581325
-0.002075 -0.000239 0.119046 0.056091 0.198072 0.753708 -0.049420 1 0 0 0 0 0 1 582288
-0.002075 -0.000239 0.119046 0.057504 0.193852 0.754794 -0.049452 1 0 0 0 0 0 1 583298
-0.002074 -0.000239 0.119046 0.058227 0.191802 0.755485 -0.049483 1 0 0 0 0 0 1 584301
-0.002074 -0.000239 0.119046 0.058604 0.190847 0.756017 -0.049514 1 0 0 0 0 0 1 585283
-0.002074 -0.000239 0.119046 0.058809 0.190425 0.756533 -0.049546 1 0 0 0 0 0 1 586309
-0.002074 -0.000240 0.119046 0.058941 0.190266 0.757021 -0.049577 1 0 0 0 0 0 1 587295
-0.002074 -0.000240 0.119046 0.059028 0.190264 0.757497 -0.049608 1 0 0 0 0 0 1 588301
-0.002074 -0.000240 0.119046 0.059080 0.190318 0.758008 -0.049641 1 0 0 0 0 0 1 589358
-0.002074 -0.000240 0.119046 0.059134 0.190420 0.758569 -0.049678 1 0 0 0 0 0 1 590532
-0.002074 -0.000240 0.119046 0.059175 0.190499 0.758980 -0.049705 1 0 0 0 0 0 1 591408
-0.002074 -0.000240 0.119046 0.059209 0.190604 0.759409 -0.049733 1 0 0 0 0 0 1 592308
-0.002074 -0.000240 0.119046 0.059244 0.190720 0.759870 -0.049764 1 0 0 0 0 0 1 593275
-0.002074 -0.000240 0.119046 0.059283 0.190845 0.760366 -0.049796 1 0 0 0 0 0 1 594313
-0.002074 -0.000240 0.119046 0.059331 0.190961 0.760851 -0.049827 1 0 0 0 0 0 1 595302
-0.002074 -0.000240 0.119046 0.059370 0.191081 0.761314 -0.049859 1 0 0 0 0 0 1 596310
-0.002074 -0.000240 0.119046 0.059401 0.191198 0.761823 -0.049891 1 0 0 0 0 0 1 597354
-0.002074 -0.000240 0.119046 0.059438 0.191341 0.762346 -0.049926 1 0 0 0 0 0 1 598461
-0.002074 -0.000240 0.119046 0.059480 0.191480 0.762896 -0.049962 1 0 0 0 0 0 1 599615
-0.002069 -0.000258 0.119056 -0.012870 0.440155 0.618187 -0.049984 1 0 0 0 0 0 1 600333
-0.002066 -0.000267 0.119060 0.011197 0.353726 0.691713 -0.050025 1 0 0 0 0 0 1 601635
-0.002065 -0.000271 0.119061 0.029941 0.289505 0.729521 -0.050048 1 0 0 0 0 0 1 602382
-0.002064 -0.000273 0.119061 0.040257 0.255397 0.744107 -0.050076 1 0 0 0 0 0 1 603285
-0.002064 -0.000274 0.119062 0.045589 0.238227 0.749583 -0.050108 1 0 0 0 0 0 1 604284
-0.002064 -0.000275 0.119062 0.048323 0.229703 0.751798 -0.050139 1 0 0 0 0 0 1 605273
-0.002064 -0.000275 0.119062 0.049732 0.225511 0.752901 -0.050172 1 0 0 0 0 0 1 606340
-0.002064 -0.000275 0.119062 0.050450 0.223478 0.753573 -0.050203 1 0 0 0 0 0 1 607322
-0.002064 -0.000275 0.119062 0.050830 0.222556 0.754192 -0.050239 1 0 0 0 0 0 1 608495
-0.002064 -0.000275 0.119062 0.051034 0.222168 0.754760 -0.050275 1 0 0 0 0 0 1 609646
-0.002064 -0.000276 0.119062 0.051147 0.221992 0.755076 -0.050296 1 0 0 0 0 0 1 610297
-0.002064 -0.000276 0.119062 0.051224 0.221995 0.755562 -0.050328 1 0 0 0 0 0 1 611344
-0.002064 -0.000276 0.119062 0.051285 0.222076 0.756034 -0.050360 1 0 0 0 0 0 1 612351
-0.002064 -0.000276 0.119062 0.051316 0.222170 0.756478 -0.050389 1 0 0 0 0 0 1 613284
-0.002064 -0.000276 0.119062 0.051362 0.222290 0.756944 -0.050420 1 0 0 0 0 0 1 614275
-0.002064 -0.000276 0.119062 0.051391 0.222407 0.757413 -0.050451 1 0 0 0 0 0 1 615274
-0.002064 -0.000276 0.119062 0.051419 0.222554 0.757876 -0.050482 1 0 0 0 0 0 1 616276
-0.002064 -0.000276 0.119062 0.051453 0.222683 0.758355 -0.050514 1 0 0 0 0 0 1 617284
-0.002064 -0.000276 0.119062 0.051485 0.222818 0.758820 -0.050545 1 0 0 0 0 0 1 618275
-0.002064 -0.000276 0.119062 0.051525 0.222965 0.759297 -0.050576 1 0 0 0 0 0 1 619275
-0.002064 -0.000276 0.119062 0.051550 0.223094 0.759758 -0.050607 1 0 0 0 0 0 1 620271
-0.002064 -0.000276 0.119062 0.051593 0.223230 0.760224 -0.050639 1 0 0 0 0 0 1 621280
-0.002064 -0.000276 0.119062 0.051614 0.223369 0.760697 -0.050670 1 0 0 0 0 0 1 622275
-0.002064 -0.000276 0.119062 0.051642 0.223521 0.761169 -0.050702 1 0 0 0 0 0 1 623294
-0.002064 -0.000276 0.119062 0.051692 0.223715 0.761868 -0.050748 1 0 0 0 0 0 1 624773
-0.002064 -0.000276 0.119062 0.051710 0.223794 0.762141 -0.050766 1 0 0 0 0 0 1 625352
-0.002064 -0.000276 0.119062 0.051750 0.223939 0.762613 -0.050797 1 0 0 0 0 0 1 626344
-0.002064 -0.000276 0.119062 0.051785 0.224059 0.763046 -0.050827 1 0 0 0 0 0 1 627292
-0.002064 -0.000276 0.119062 0.051805 0.224197 0.763515 -0.050858 1 0 0 0 0 0 1 628282
-0.002064 -0.000276 0.119062 0.051836 0.224335 0.763987 -0.050889 1 0 0 0 0 0 1 629287
-0.002064 -0.000276 0.119062 0.051867 0.224472 0.764454 -0.050920 1 0 0 0 0 0 1 630281
-0.002064 -0.000276 0.119062 0.051907 0.224616 0.764901 -0.050951 1 0 0 0 0 0 1 631263
-0.002064 -0.000276 0.119062 0.051935 0.224762 0.765434 -0.050986 1 0 0 0 0 0 1 632374
-0.002064 -0.000276 0.119062 0.051976 0.224918 0.765947 -0.051019 1 0 0 0 0 0 1 633451
-0.002064 -0.000276 0.119062 0.052005 0.225066 0.766470 -0.051054 1 0 0 0 0 0 1 634579
-0.002064 -0.000276 0.119062 0.052036 0.225203 0.766941 -0.051086 1 0 0 0 0 0 1 635582
-0.002064 -0.000276 0.119062 0.052074 0.225313 0.767318 -0.051111 1 0 0 0 0 0 1 636401
-0.002064 -0.000276 0.119062 0.052092 0.225437 0.767738 -0.051139 1 0 0 0 0 0 1 637284
-0.002064 -0.000276 0.119062 0.052125 0.225585 0.768244 -0.051173 1 0 0 0 0 0 1 638362
-0.002064 -0.000276 0.119062 0.052151 0.225726 0.768679 -0.051202 1 0 0 0 0 0 1 639303
-0.002064 -0.000276 0.119062 0.052196 0.225872 0.769192 -0.051235 1 0 0 0 0 0 1 640368
-0.002064 -0.000276 0.119062 0.052238 0.226019 0.769721 -0.051271 1 0 0 0 0 0 1 641521
-0.002064 -0.000276 0.119062 0.052254 0.226139 0.770128 -0.051298 1 0 0 0 0 0 1 642377
-0.002064 -0.000276 0.119062 0.052281 0.226263 0.770553 -0.051326 1 0 0 0 0 0 1 643282
-0.002064 -0.000276 0.119062 0.052316 0.226414 0.771067 -0.051361 1 0 0 0 0 0 1 644377
-0.002064 -0.000276 0.119062 0.052348 0.226551 0.771534 -0.051392 1 0 0 0 0 0 1 645374
-0.002064 -0.000276 0.119062 0.052389 0.226676 0.771961 -0.051421 1 0 0 0 0 0 1 646298
-0.002064 -0.000276 0.119062 0.052407 0.226828 0.772430 -0.051452 1 0 0 0 0 0 1 647299
-0.002064 -0.000276 0.119062 0.052449 0.226965 0.772914 -0.051483 1 0 0 0 0 0 1 648302
-0.002064 -0.000276 0.119062 0.052474 0.227094 0.773377 -0.051514 1 0 0 0 0 0 1 649300
-0.002064 -0.000276 0.119062 0.052505 0.227231 0.773846 -0.051546 1 0 0 0 0 0 1 650302
-0.002064 -0.000276 0.119062 0.052548 0.227366 0.774310 -0.051577 1 0 0 0 0 0 1 651303
-0.002064 -0.000276 0.119062 0.052570 0.227505 0.774782 -0.051608 1 0 0 0 0 0 1 652299
-0.002064 -0.000276 0.119062 0.052600 0.227643 0.775253 -0.051639 1 0 0 0 0 0 1 653300
-0.002064 -0.000276 0.119062 0.052632 0.227780 0.775721 -0.051671 1 0 0 0 0 0 1 654298
-0.002064 -0.000276 0.119062 0.052660 0.227930 0.776184 -0.051702 1 0 0 0 0 0 1 655299
-0.002064 -0.000276 0.119062 0.052707 0.228085 0.776727 -0.051737 1 0 0 0 0 0 1 656430
-0.002064 -0.000276 0.119062 0.052739 0.228191 0.777118 -0.051764 1 0 0 0 0 0 1 657287
-0.002064 -0.000276 0.119062 0.052763 0.228343 0.777636 -0.051798 1 0 0 0 0 0 1 658381
-0.002064 -0.000276 0.119062 0.052792 0.228473 0.778078 -0.051828 1 0 0 0 0 0 1 659323
-0.002064 -0.000276 0.119062 0.052823 0.228609 0.778543 -0.051859 1 0 0 0 0 0 1 660313
-0.002064 -0.000276 0.119062 0.052867 0.228744 0.779004 -0.051890 1 0 0 0 0 0 1 661310
-0.002064 -0.000276 0.119062 0.052896 0.228892 0.779485 -0.051921 1 0 0 0 0 0 1 662308
-0.002064 -0.000276 0.119062 0.052917 0.229035 0.779943 -0.051952 1 0 0 0 0 0 1 663310
-0.002064 -0.000276 0.119062 0.052959 0.229201 0.780551 -0.051992 1 0 0 0 0 0 1 664595
-0.002064 -0.000276 0.119062 0.052984 0.229307 0.780918 -0.052017 1 0 0 0 0 0 1 665375
-0.002064 -0.000276 0.119062 0.053032 0.229460 0.781442 -0.052052 1 0 0 0 0 0 1 666507
-0.002064 -0.000276 0.119062 0.053050 0.229586 0.781870 -0.052080 1 0 0 0 0 0 1 667406
-0.002064 -0.000276 0.119062 0.053080 0.229718 0.782319 -0.052110 1 0 0 0 0 0 1 668363
-0.002064 -0.000276 0.119062 0.053110 0.229850 0.782768 -0.052140 1 0 0 0 0 0 1 669319
-0.002064 -0.000276 0.119062 0.053150 0.230024 0.783294 -0.052175 1 0 0 0 0 0 1 670439
-0.002064 -0.000276 0.119062 0.053184 0.230117 0.783673 -0.052201 1 0 0 0 0 0 1 671261
-0.002064 -0.000276 0.119062 0.053205 0.230256 0.784148 -0.052232 1 0 0 0 0 0 1 672262
-0.002064 -0.000276 0.119062 0.053238 0.230405 0.784655 -0.052266 1 0 0 0 0 0 1 673342
-0.002064 -0.000276 0.119062 0.053269 0.230538 0.785110 -0.052296 1 0 0 0 0 0 1 674312
-0.002064 -0.000276 0.119062 0.053302 0.230685 0.785610 -0.052329 1 0 0 0 0 0 1 675377
-0.002064 -0.000276 0.119062 0.053347 0.230824 0.786090 -0.052362 1 0 0 0 0 0 1 676413
-0.002064 -0.000276 0.119062 0.053373 0.230957 0.786516 -0.052389 1 0 0 0 0 0 1 677294
-0.002064 -0.000276 0.119062 0.053396 0.231110 0.787009 -0.052423 1 0 0 0 0 0 1 678371
-0.002064 -0.000276 0.119062 0.053428 0.231228 0.787453 -0.052452 1 0 0 0 0 0 1 679307
-0.002064 -0.000276 0.119062 0.053458 0.231360 0.787909 -0.052483 1 0 0 0 0 0 1 680278
-0.002064 -0.000276 0.119062 0.053502 0.231495 0.788372 -0.052514 1 0 0 0 0 0 1 681277
-0.002064 -0.000276 0.119062 0.053524 0.231636 0.788849 -0.052545 1 0 0 0 0 0 1 682283
-0.002064 -0.000276 0.119062 0.053554 0.231773 0.789316 -0.052576 1 0 0 0 0 0 1 683276
-0.002064 -0.000276 0.119062 0.053594 0.231919 0.789793 -0.052608 1 0 0 0 0 0 1 684279
-0.002064 -0.000276 0.119062 0.053627 0.232058 0.790242 -0.052639 1 0 0 0 0 0 1 685276
-0.002064 -0.000276 0.119062 0.053651 0.232188 0.790725 -0.052670 1 0 0 0 0 0 1 686282
-0.002064 -0.000276 0.119062 0.053682 0.232324 0.791192 -0.052701 1 0 0 0 0 0 1 687276
-0.002064 -0.000276 0.119062 0.053713 0.232462 0.791660 -0.052732 1 0 0 0 0 0 1 688273
-0.002064 -0.000276 0.119062 0.053745 0.232600 0.792132 -0.052764 1 0 0 0 0 0 1 689279
-0.002064 -0.000276 0.119062 0.053808 0.232875 0.793068 -0.052826 1 0 0 0 0 0 1 691273
-0.002064 -0.000276 0.119062 0.053864 0.233032 0.793585 -0.052861 1 0 0 0 0 0 1 692375
-0.002064 -0.000276 0.119062 0.053876 0.233154 0.794017 -0.052889 1 0 0 0 0 0 1 693297
-0.002064 -0.000276 0.119062 0.053902 0.233302 0.794477 -0.052920 1 0 0 0 0 0 1 694292
-0.002064 -0.000276 0.119062 0.053936 0.233428 0.794948 -0.052951 1 0 0 0 0 0 1 695282
-0.002064 -0.000276 0.119062 0.053980 0.233562 0.795411 -0.052983 1 0 0 0 0 0 1 696282
-0.002064 -0.000276 0.119062 0.054001 0.233702 0.795886 -0.053014 1 0 0 0 0 0 1 697282
-0.002064 -0.000276 0.119062 0.054034 0.233848 0.796382 -0.053047 1 0 0 0 0 0 1 698339
-0.002064 -0.000276 0.119062 0.054073 0.233992 0.796849 -0.053078 1 0 0 0 0 0 1 699319
-0.002064 -0.000276 0.119062 0.054103 0.234144 0.797388 -0.053114 1 0 0 0 0 0 1 700480
-0.002064 -0.000276 0.119062 0.054142 0.234261 0.797793 -0.053141 1 0 0 0 0 0 1 701359
-0.002064 -0.000276 0.119062 0.054163 0.234427 0.798309 -0.053176 1 0 0 0 0 0 1 702460
-0.002064 -0.000276 0.119062 0.054193 0.234540 0.798733 -0.053204 1 0 0 0 0 0 1 703350
-0.002064 -0.000276 0.119062 0.054224 0.234674 0.799195 -0.053234 1 0 0 0 0 0 1 704335
-0.002064 -0.000276 0.119062 0.054253 0.234798 0.799618 -0.053262 1 0 0 0 0 0 1 705235
-0.002064 -0.000276 0.119062 0.054307 0.234951 0.800119 -0.053296 1 0 0 0 0 0 1 706301
-0.002064 -0.000276 0.119062 0.054320 0.235078 0.800570 -0.053326 1 0 0 0 0 0 1 707265
-0.002064 -0.000276 0.119062 0.054353 0.235226 0.801076 -0.053360 1 0 0 0 0 0 1 708343
-0.002064 -0.000276 0.119062 0.054383 0.235359 0.801530 -0.053390 1 0 0 0 0 0 1 709311
-0.002064 -0.000276 0.119062 0.054411 0.235506 0.801982 -0.053420 1 0 0 0 0 0 1 710289
-0.002064 -0.000276 0.119062 0.054461 0.235646 0.802504 -0.053455 1 0 0 0 0 0 1 711402
-0.002064 -0.000276 0.119062 0.054477 0.235762 0.802899 -0.053481 1 0 0 0 0 0 1 712230
-0.002064 -0.000276 0.119062 0.054517 0.235913 0.803392 -0.053513 1 0 0 0 0 0 1 713265
-0.002064 -0.000276 0.119062 0.054542 0.236045 0.803860 -0.053545 1 0 0 0 0 0 1 714276
-0.002064 -0.000276 0.119062 0.054573 0.236182 0.804330 -0.053576 1 0 0 0 0 0 1 715278
-0.002082 -0.000271 0.119072 0.313642 0.175511 0.666881 -0.053607 1 0 0 0 0 0 1 716259
-0.002092 -0.000269 0.119075 0.223454 0.196385 0.736188 -0.053639 1 0 0 0 0 0 1 717284
-0.002096 -0.000268 0.119076 0.157046 0.212115 0.772041 -0.053670 1 0 0 0 0 0 1 718277
-0.002099 -0.000267 0.119077 0.121936 0.220623 0.785885 -0.053702 1 0 0 0 0 0 1 719288
-0.002100 -0.000267 0.119077 0.104296 0.225007 0.791083 -0.053732 1 0 0 0 0 0 1 720254
-0.002100 -0.000267 0.119077 0.095516 0.227283 0.793199 -0.053764 1 0 0 0 0 0 1 721278
-0.002101 -0.000267 0.119077 0.091157 0.228481 0.794225 -0.053795 1 0 0 0 0 0 1 722275
-0.002101 -0.000267 0.119077 0.089023 0.229169 0.794954 -0.053831 1 0 0 0 0 0 1 723417
-0.002101 -0.000267 0.119077 0.087983 0.229558 0.795428 -0.053858 1 0 0 0 0 0 1 724305
-0.002101 -0.000267 0.119077 0.087483 0.229842 0.795976 -0.053893 1 0 0 0 0 0 1 725422
-0.002101 -0.000267 0.119077 0.087246 0.230021 0.796361 -0.053920 1 0 0 0 0 0 1 726262
-0.002101 -0.000267 0.119077 0.087164 0.230190 0.796837 -0.053952 1 0 0 0 0 0 1 727287
-0.002101 -0.000267 0.119077 0.087146 0.230335 0.797297 -0.053982 1 0 0 0 0 0 1 728258
-0.002101 -0.000267 0.119077 0.087169 0.230475 0.797755 -0.054013 1 0 0 0 0 0 1 729263
-0.002101 -0.000267 0.119077 0.087205 0.230626 0.798224 -0.054045 1 0 0 0 0 0 1 730282
-0.002101 -0.000267 0.119077 0.087237 0.230763 0.798713 -0.054078 1 0 0 0 0 0 1 731343
-0.002101 -0.000267 0.119077 0.087285 0.230893 0.799165 -0.054109 1 0 0 0 0 0 1 732322
-0.002101 -0.000267 0.119077 0.087336 0.231028 0.799635 -0.054141 1 0 0 0 0 0 1 733340
-0.002101 -0.000267 0.119077 0.087392 0.231177 0.800149 -0.054176 1 0 0 0 0 0 1 734454
-0.002101 -0.000267 0.119077 0.087443 0.231310 0.800612 -0.054207 1 0 0 0 0 0 1 735458
-0.002101 -0.000267 0.119077 0.087497 0.231438 0.801033 -0.054235 1 0 0 0 0 0 1 736355
-0.002101 -0.000267 0.119077 0.087536 0.231552 0.801448 -0.054263 1 0 0 0 0 0 1 737267
-0.002101 -0.000267 0.119077 0.087573 0.231708 0.801937 -0.054297 1 0 0 0 0 0 1 738330
-0.002101 -0.000267 0.119077 0.087634 0.231821 0.802372 -0.054326 1 0 0 0 0 0 1 739272
-0.002101 -0.000267 0.119077 0.087685 0.231951 0.802827 -0.054357 1 0 0 0 0 0 1 740258
-0.002101 -0.000267 0.119077 0.087747 0.232113 0.803388 -0.054395 1 0 0 0 0 0 1 741474
-0.002101 -0.000267 0.119077 0.087786 0.232251 0.803863 -0.054427 1 0 0 0 0 0 1 742488
-0.002101 -0.000267 0.119077 0.087845 0.232364 0.804235 -0.054452 1 0 0 0 0 0 1 743292
-0.002101 -0.000267 0.119077 0.087893 0.232500 0.804727 -0.054485 1 0 0 0 0 0 1 744372
-0.002101 -0.000267 0.119077 0.087941 0.232625 0.805164 -0.054515 1 0 0 0 0 0 1 745320
-0.002101 -0.000267 0.119077 0.087986 0.232765 0.805601 -0.054545 1 0 0 0 0 0 1 746282
-0.002101 -0.000267 0.119077 0.088027 0.232891 0.806075 -0.054576 1 0 0 0 0 0 1 747283
-0.002101 -0.000267 0.119077 0.088087 0.233018 0.806520 -0.054607 1 0 0 0 0 0 1 748258
-0.002101 -0.000267 0.119077 0.088139 0.233153 0.806988 -0.054639 1 0 0 0 0 0 1 749272
-0.002101 -0.000267 0.119077 0.088198 0.233295 0.807458 -0.054670 1 0 0 0 0 0 1 750276
-0.002101 -0.000267 0.119077 0.088229 0.233422 0.807914 -0.054701 1 0 0 0 0 0 1 751263
-0.002101 -0.000267 0.119077 0.088290 0.233553 0.808374 -0.054732 1 0 0 0 0 0 1 752273
-0.002101 -0.000267 0.119077 0.088341 0.233684 0.808829 -0.054763 1 0 0 0 0 0 1 753260
-0.002101 -0.000267 0.119077 0.088389 0.233831 0.809290 -0.054795 1 0 0 0 0 0 1 754275
-0.002101 -0.000267 0.119077 0.088430 0.233958 0.809767 -0.054826 1 0 0 0 0 0 1 755281
-0.002101 -0.000267 0.119077 0.088491 0.234088 0.810223 -0.054858 1 0 0 0 0 0 1 756281
-0.002101 -0.000267 0.119077 0.088582 0.234312 0.810977 -0.054908 1 0 0 0 0 0 1 757899
-0.002101 -0.000267 0.119077 0.088592 0.234347 0.811118 -0.054918 1 0 0 0 0 0 1 758218
-0.002101 -0.000267 0.119077 0.088647 0.234493 0.811626 -0.054953 1 0 0 0 0 0 1 759321
-0.002101 -0.000267 0.119077 0.088682 0.234622 0.812071 -0.054982 1 0 0 0 0 0 1 760272
-0.002101 -0.000267 0.119077 0.088739 0.234763 0.812515 -0.055013 1 0 0 0 0 0 1 761260
-0.002101 -0.000267 0.119077 0.088794 0.234886 0.812982 -0.055044 1 0 0 0 0 0 1 762260
-0.002101 -0.000267 0.119077 0.088845 0.235018 0.813445 -0.055076 1 0 0 0 0 0 1 763262
-0.002101 -0.000267 0.119077 0.088891 0.235162 0.813916 -0.055107 1 0 0 0 0 0 1 764254
-0.002101 -0.000267 0.119077 0.088946 0.235288 0.814377 -0.055139 1 0 0 0 0 0 1 765278
-0.002101 -0.000267 0.119077 0.088995 0.235416 0.814821 -0.055169 1 0 0 0 0 0 1 766243
-0.002101 -0.000267 0.119077 0.089055 0.235575 0.815372 -0.055206 1 0 0 0 0 0 1 767437
-0.002101 -0.000267 0.119077 0.089111 0.235722 0.815881 -0.055241 1 0 0 0 0 0 1 768539
-0.002101 -0.000267 0.119077 0.089135 0.235820 0.816217 -0.055263 1 0 0 0 0 0 1 769255
-0.002101 -0.000267 0.119077 0.089192 0.235960 0.816660 -0.055294 1 0 0 0 0 0 1 770240
-0.002101 -0.000267 0.119077 0.089256 0.236095 0.817145 -0.055326 1 0 0 0 0 0 1 771265
-0.002101 -0.000267 0.119077 0.089299 0.236217 0.817592 -0.055357 1 0 0 0 0 0 1 772246
-0.002101 -0.000267 0.119077 0.089353 0.236362 0.818096 -0.055391 1 0 0 0 0 0 1 773339
-0.002101 -0.000267 0.119077 0.089387 0.236487 0.818526 -0.055419 1 0 0 0 0 0 1 774258
-0.002101 -0.000267 0.119077 0.089446 0.236613 0.818964 -0.055449 1 0 0 0 0 0 1 775218
-0.002101 -0.000267 0.119077 0.089499 0.236749 0.819435 -0.055481 1 0 0 0 0 0 1 776240
-0.002101 -0.000267 0.119077 0.089548 0.236898 0.819907 -0.055514 1 0 0 0 0 0 1 777278
-0.002101 -0.000267 0.119077 0.089601 0.237042 0.820419 -0.055547 1 0 0 0 0 0 1 778345
-0.002101 -0.000267 0.119077 0.089651 0.237154 0.820832 -0.055576 1 0 0 0 0 0 1 779264
-0.002101 -0.000267 0.119077 0.089702 0.237285 0.821290 -0.055607 1 0 0 0 0 0 1 780258
-0.002101 -0.000267 0.119077 0.089751 0.237415 0.821740 -0.055637 1 0 0 0 0 0 1 781234
-0.002101 -0.000267 0.119077 0.089802 0.237549 0.822205 -0.055669 1 0 0 0 0 0 1 782241
-0.002101 -0.000267 0.119077 0.089840 0.237684 0.822669 -0.055700 1 0 0 0 0 0 1 783233
-0.002101 -0.000267 0.119077 0.089901 0.237815 0.823128 -0.055731 1 0 0 0 0 0 1 784239
-0.002101 -0.000267 0.119077 0.089950 0.237962 0.823588 -0.055763 1 0 0 0 0 0 1 785252
-0.002101 -0.000267 0.119077 0.090012 0.238096 0.824071 -0.055795 1 0 0 0 0 0 1 786272
-0.002101 -0.000267 0.119077 0.090056 0.238219 0.824521 -0.055826 1 0 0 0 0 0 1 787258
-0.002101 -0.000267 0.119077 0.090093 0.238353 0.824984 -0.055857 1 0 0 0 0 0 1 788249
-0.002101 -0.000267 0.119077 0.090153 0.238482 0.825434 -0.055888 1 0 0 0 0 0 1 789237
-0.002101 -0.000267 0.119077 0.090207 0.238623 0.825923 -0.055921 1 0 0 0 0 0 1 790296
-0.002101 -0.000267 0.119077 0.090279 0.238811 0.826574 -0.055965 1 0 0 0 0 0 1 791707
-0.002101 -0.000267 0.119077 0.090301 0.238904 0.826892 -0.055986 1 0 0 0 0 0 1 792383
-0.002101 -0.000267 0.119077 0.090361 0.239042 0.827302 -0.056014 1 0 0 0 0 0 1 793283
-0.002101 -0.000267 0.119077 0.090408 0.239155 0.827756 -0.056045 1 0 0 0 0 0 1 794269
-0.002101 -0.000267 0.119077 0.090457 0.239282 0.828201 -0.056075 1 0 0 0 0 0 1 795233
-0.002101 -0.000267 0.119077 0.090508 0.239418 0.828672 -0.056107 1 0 0 0 0 0 1 796253
-0.002101 -0.000267 0.119077 0.090547 0.239556 0.829148 -0.056139 1 0 0 0 0 0 1 797270
-0.002101 -0.000267 0.119077 0.090608 0.239685 0.829599 -0.056169 1 0 0 0 0 0 1 798260
-0.002101 -0.000267 0.119077 0.090662 0.239825 0.830083 -0.056202 1 0 0 0 0 0 1 799310
-0.002101 -0.000267 0.119077 0.090719 0.239962 0.830534 -0.056232 1 0 0 0 0 0 1 800272
-0.002101 -0.000267 0.119077 0.090770 0.240128 0.831084 -0.056270 1 0 0 0 0 0 1 801491
-0.002101 -0.000267 0.119077 0.090803 0.240234 0.831488 -0.056297 1 0 0 0 0 0 1 802343
-0.002101 -0.000267 0.119077 0.090866 0.240368 0.831961 -0.056329 1 0 0 0 0 0 1 803377
-0.002101 -0.000267 0.119077 0.090924 0.240520 0.832486 -0.056365 1 0 0 0 0 0 1 804517
-0.002101 -0.000267 0.119077 0.090965 0.240626 0.832853 -0.056390 1 0 0 0 0 0 1 805313
-0.002101 -0.000267 0.119077 0.091001 0.240757 0.833305 -0.056420 1 0 0 0 0 0 1 806277
-0.002101 -0.000267 0.119077 0.091071 0.240899 0.833776 -0.056452 1 0 0 0 0 0 1 807296
-0.002101 -0.000267 0.119077 0.091111 0.241031 0.834208 -0.056482 1 0 0 0 0 0 1 808259
-0.002101 -0.000267 0.119077 0.091166 0.241159 0.834693 -0.056515 1 0 0 0 0 0 1 809301
-0.002101 -0.000267 0.119077 0.091201 0.241287 0.835137 -0.056544 1 0 0 0 0 0 1 810247
-0.002101 -0.000267 0.119077 0.091260 0.241411 0.835570 -0.056574 1 0 0 0 0 0 1 811197
-0.002101 -0.000267 0.119077 0.091317 0.241558 0.836081 -0.056608 1 0 0 0 0 0 1 812306
-0.002101 -0.000267 0.119077 0.091366 0.241687 0.836526 -0.056639 1 0 0 0 0 0 1 813271
-0.002101 -0.000267 0.119077 0.091424 0.241827 0.836989 -0.056669 1 0 0 0 0 0 1 814258
-0.002101 -0.000267 0.119077 0.091455 0.241954 0.837447 -0.056700 1 0 0 0 0 0 1 815250
-0.002101 -0.000267 0.119077 0.091512 0.242097 0.837899 -0.056732 1 0 0 0 0 0 1 816257
-0.002101 -0.000267 0.119077 0.091566 0.242219 0.838361 -0.056763 1 0 0 0 0 0 1 817248
-0.002101 -0.000267 0.119077 0.091617 0.242352 0.838826 -0.056794 1 0 0 0 0 0 1 818253
-0.002101 -0.000267 0.119077 0.091655 0.242487 0.839292 -0.056825 1 0 0 0 0 0 1 819250
-0.002101 -0.000267 0.119077 0.091716 0.242619 0.839751 -0.056857 1 0 0 0 0 0 1 820256
-0.002101 -0.000267 0.119077 0.091776 0.242759 0.840216 -0.056888 1 0 0 0 0 0 1 821250
-0.002101 -0.000267 0.119077 0.091819 0.242884 0.840669 -0.056919 1 0 0 0 0 0 1 822245
-0.002101 -0.000267 0.119077 0.091867 0.243011 0.841110 -0.056949 1 0 0 0 0 0 1 823201
-0.002101 -0.000267 0.119077 0.091910 0.243180 0.841646 -0.056985 1 0 0 0 0 0 1 824363
-0.002101 -0.000267 0.119077 0.091969 0.243289 0.842065 -0.057014 1 0 0 0 0 0 1 825271
-0.002101 -0.000267 0.119077 0.092024 0.243428 0.842553 -0.057047 1 0 0 0 0 0 1 826329
-0.002101 -0.000267 0.119077 0.092071 0.243554 0.842988 -0.057076 1 0 0 0 0 0 1 827271
-0.002101 -0.000267 0.119077 0.092118 0.243698 0.843460 -0.057107 1 0 0 0 0 0 1 828265
-0.002101 -0.000267 0.119077 0.092171 0.243820 0.843907 -0.057138 1 0 0 0 0 0 1 829257
-0.002101 -0.000267 0.119077 0.092222 0.243952 0.844366 -0.057169 1 0 0 0 0 0 1 830254
-0.002101 -0.000267 0.119077 0.092273 0.244086 0.844830 -0.057201 1 0 0 0 0 0 1 831261
-0.002101 -0.000267 0.119077 0.092320 0.244231 0.845287 -0.057232 1 0 0 0 0 0 1 832265
-0.002101 -0.000267 0.119077 0.092363 0.244361 0.845775 -0.057264 1 0 0 0 0 0 1 833296
-0.002101 -0.000267 0.119077 0.092431 0.244511 0.846299 -0.057300 1 0 0 0 0 0 1 834443
-0.002101 -0.000267 0.119077 0.092489 0.244647 0.846747 -0.057330 1 0 0 0 0 0 1 835400
-0.002101 -0.000267 0.119077 0.092535 0.244778 0.847222 -0.057363 1 0 0 0 0 0 1 836443
-0.002101 -0.000267 0.119077 0.092585 0.244911 0.847687 -0.057394 1 0 0 0 0 0 1 837451
-0.002101 -0.000267 0.119077 0.092614 0.245023 0.848071 -0.057420 1 0 0 0 0 0 1 838270
-0.002101 -0.000267 0.119077 0.092675 0.245176 0.848555 -0.057453 1 0 0 0 0 0 1 839344
-0.002101 -0.000267 0.119077 0.092727 0.245290 0.848993 -0.057483 1 0 0 0 0 0 1 840282
-0.002101 -0.000267 0.119077 0.092776 0.245418 0.849438 -0.057513 1 0 0 0 0 0 1 841246
-0.002101 -0.000267 0.119077 0.092827 0.245573 0.849950 -0.057547 1 0 0 0 0 0 1 842327
-0.002101 -0.000267 0.119077 0.092879 0.245692 0.850386 -0.057577 1 0 0 0 0 0 1 843296
-0.002101 -0.000267 0.119077 0.092928 0.245819 0.850829 -0.057607 1 0 0 0 0 0 1 844258
-0.002101 -0.000267 0.119077 0.092979 0.245955 0.851299 -0.057639 1 0 0 0 0 0 1 845277
-0.002101 -0.000267 0.119077 0.093031 0.246092 0.851774 -0.057671 1 0 0 0 0 0 1 846306
-0.002101 -0.000267 0.119077 0.093064 0.246213 0.852191 -0.057699 1 0 0 0 0 0 1 847197
-0.002101 -0.000267 0.119077 0.093120 0.246353 0.852631 -0.057729 1 0 0 0 0 0 1 848176
-0.002101 -0.000267 0.119077 0.093185 0.246489 0.853119 -0.057762 1 0 0 0 0 0 1 849207
-0.002101 -0.000267 0.119077 0.093229 0.246615 0.853578 -0.057793 1 0 0 0 0 0 1 850213
-0.002101 -0.000267 0.119077 0.093279 0.246747 0.854041 -0.057824 1 0 0 0 0 0 1 851218
-0.002101 -0.000267 0.119077 0.093318 0.246884 0.854511 -0.057856 1 0 0 0 0 0 1 852223
-0.002101 -0.000267 0.119077 0.093378 0.247013 0.854960 -0.057887 1 0 0 0 0 0 1 853207
-0.002101 -0.000267 0.119077 0.093430 0.247148 0.855429 -0.057918 1 0 0 0 0 0 1 854226
-0.002101 -0.000267 0.119077 0.093480 0.247280 0.855888 -0.057949 1 0 0 0 0 0 1 855219
-0.002101 -0.000267 0.119077 0.093516 0.247429 0.856351 -0.057981 1 0 0 0 0 0 1 856224
-0.002101 -0.000267 0.119077 0.093590 0.247566 0.856846 -0.058014 1 0 0 0 0 0 1 857280
-0.002101 -0.000267 0.119077 0.093648 0.247724 0.857417 -0.058053 1 0 0 0 0 0 1 858531
-0.002101 -0.000267 0.119077 0.093690 0.247835 0.857805 -0.058079 1 0 0 0 0 0 1 859373
-0.002101 -0.000267 0.119077 0.093734 0.247952 0.858211 -0.058107 1 0 0 0 0 0 1 860252
-0.002101 -0.000267 0.119077 0.093769 0.248079 0.858648 -0.058136 1 0 0 0 0 0 1 861187
-0.002096 -0.000285 0.119087 0.020753 0.499306 0.712756 -0.058169 1 0 0 0 0 0 1 862230
-0.002093 -0.000294 0.119091 0.044447 0.413972 0.785602 -0.058200 1 0 0 0 0 0 1 863228
-0.002091 -0.000298 0.119092 0.063043 0.350349 0.823342 -0.058231 1 0 0 0 0 0 1 864227
-0.002091 -0.000300 0.119093 0.073276 0.316550 0.837904 -0.058263 1 0 0 0 0 0 1 865237
-0.002090 -0.000302 0.119093 0.078608 0.299558 0.843440 -0.058300 1 0 0 0 0 0 1 866438
-0.002090 -0.000302 0.119093 0.081333 0.291105 0.845599 -0.058329 1 0 0 0 0 0 1 867354
-0.002090 -0.000302 0.119093 0.082718 0.286953 0.846627 -0.058359 1 0 0 0 0 0 1 868316
-0.002090 -0.000303 0.119093 0.083467 0.284984 0.847363 -0.058395 1 0 0 0 0 0 1 869477
-0.002090 -0.000303 0.119093 0.083848 0.284038 0.847815 -0.058422 1 0 0 0 0 0 1 870325
-0.002090 -0.000303 0.119093 0.084063 0.283638 0.848249 -0.058449 1 0 0 0 0 0 1 871206
-0.002090 -0.000303 0.119093 0.084186 0.283522 0.848755 -0.058483 1 0 0 0 0 0 1 872283
-0.002090 -0.000303 0.119093 0.084270 0.283540 0.849190 -0.058513 1 0 0 0 0 0 1 873266
-0.002090 -0.000303 0.119093 0.084343 0.283616 0.849627 -0.058543 1 0 0 0 0 0 1 874216
-0.002090 -0.000303 0.119093 0.084406 0.283747 0.850135 -0.058578 1 0 0 0 0 0 1 875334
-0.002090 -0.000303 0.119093 0.084462 0.283904 0.850633 -0.058613 1 0 0 0 0 0 1 876463
-0.002090 -0.000303 0.119093 0.084489 0.284013 0.851000 -0.058638 1 0 0 0 0 0 1 877246
-0.002085 -0.000321 0.119103 0.011389 0.535551 0.705160 -0.058671 1 0 0 0 0 0 1 878315
-0.002082 -0.000330 0.119107 0.035062 0.450216 0.777881 -0.058701 1 0 0 0 0 0 1 879272
-0.002081 -0.000334 0.119108 0.053658 0.386610 0.815550 -0.058731 1 0 0 0 0 0 1 880218
-0.002080 -0.000336 0.119109 0.063886 0.352831 0.830081 -0.058762 1 0 0 0 0 0 1 881224
-0.002080 -0.000338 0.119109 0.069209 0.335826 0.835486 -0.058791 1 0 0 0 0 0 1 882161
-0.002079 -0.000338 0.119109 0.071915 0.327411 0.837698 -0.058825 1 0 0 0 0 0 1 883225
-0.002079 -0.000338 0.119109 0.073313 0.323289 0.838755 -0.058856 1 0 0 0 0 0 1 884229
-0.002079 -0.000339 0.119109 0.074043 0.321302 0.839394 -0.058886 1 0 0 0 0 0 1 885205
-0.002079 -0.000339 0.119109 0.074426 0.320398 0.839913 -0.058918 1 0 0 0 0 0 1 886221
-0.002079 -0.000339 0.119109 0.074628 0.320034 0.840371 -0.058949 1 0 0 0 0 0 1 887203
-0.002074 -0.000357 0.119119 0.001523 0.571527 0.694582 -0.058980 1 0 0 0 0 0 1 888206
-0.002090 -0.000361 0.119133 0.286007 0.424930 0.628447 -0.059011 1 0 0 0 0 0 1 889201
-0.002098 -0.000364 0.119138 0.215175 0.381752 0.734593 -0.059043 1 0 0 0 0 0 1 890221
-0.002102 -0.000365 0.119139 0.159355 0.363529 0.784597 -0.059088 1 0 0 0 0 0 1 891660
-0.002104 -0.000365 0.119140 0.129693 0.354779 0.803208 -0.059107 1 0 0 0 0 0 1 892273
-0.002105 -0.000366 0.119140 0.114830 0.350594 0.810083 -0.059137 1 0 0 0 0 0 1 893234
-0.002105 -0.000366 0.119140 0.107457 0.348612 0.812774 -0.059168 1 0 0 0 0 0 1 894221
-0.002105 -0.000366 0.119140 0.103812 0.347713 0.813962 -0.059199 1 0 0 0 0 0 1 895210
-0.002106 -0.000366 0.119140 0.102013 0.347357 0.814666 -0.059230 1 0 0 0 0 0 1 896208
-0.002100 -0.000384 0.119151 0.027875 0.599069 0.668938 -0.059260 1 0 0 0 0 0 1 897164
-0.002098 -0.000393 0.119154 0.051114 0.513610 0.741566 -0.059293 1 0 0 0 0 0 1 898204
-0.002096 -0.000398 0.119156 0.069490 0.450017 0.779308 -0.059334 1 0 0 0 0 0 1 899511
-0.002096 -0.000400 0.119156 0.079614 0.416235 0.793817 -0.059366 1 0 0 0 0 0 1 900557
-0.002095 -0.000401 0.119156 0.084869 0.399195 0.799117 -0.059389 1 0 0 0 0 0 1 901289
-0.002095 -0.000401 0.119156 0.087580 0.390811 0.801299 -0.059422 1 0 0 0 0 0 1 902353
-0.002095 -0.000402 0.119156 0.088971 0.386752 0.802376 -0.059458 1 0 0 0 0 0 1 903489
-0.002095 -0.000402 0.119156 0.089692 0.384759 0.802942 -0.059484 1 0 0 0 0 0 1 904321
-0.002090 -0.000420 0.119167 0.016724 0.635892 0.657269 -0.059514 1 0 0 0 0 0 1 905273
-0.002087 -0.000429 0.119170 0.040597 0.550033 0.729782 -0.059545 1 0 0 0 0 0 1 906278
-0.002086 -0.000434 0.119172 0.059284 0.486165 0.767354 -0.059577 1 0 0 0 0 0 1 907286
-0.002085 -0.000436 0.119172 0.069566 0.452294 0.781835 -0.059608 1 0 0 0 0 0 1 908290
-0.002085 -0.000437 0.119172 0.074891 0.435274 0.787200 -0.059638 1 0 0 0 0 0 1 909239
-0.002084 -0.000438 0.119172 0.077612 0.426851 0.789317 -0.059667 1 0 0 0 0 0 1 910166
-0.002084 -0.000438 0.119172 0.079035 0.422789 0.790387 -0.059702 1 0 0 0 0 0 1 911292
-0.002084 -0.000438 0.119172 0.079763 0.420851 0.791025 -0.059734 1 0 0 0 0 0 1 912316
-0.002084 -0.000438 0.119172 0.080142 0.419974 0.791470 -0.059762 1 0 0 0 0 0 1 913228
-0.002084 -0.000438 0.119172 0.080359 0.419662 0.791899 -0.059794 1 0 0 0 0 0 1 914234
-0.002084 -0.000438 0.119172 0.080485 0.419610 0.792334 -0.059825 1 0 0 0 0 0 1 915233
-0.002084 -0.000438 0.119172 0.080578 0.419695 0.792748 -0.059856 1 0 0 0 0 0 1 916227
-0.002084 -0.000438 0.119172 0.080645 0.419838 0.793162 -0.059887 1 0 0 0 0 0 1 917227
-0.002084 -0.000438 0.119172 0.080684 0.420032 0.793575 -0.059918 1 0 0 0 0 0 1 918225
-0.002084 -0.000438 0.119172 0.080732 0.420229 0.793985 -0.059950 1 0 0 0 0 0 1 919232
-0.002084 -0.000438 0.119172 0.080778 0.420433 0.794403 -0.059981 1 0 0 0 0 0 1 920227
-0.002084 -0.000438 0.119172 0.080820 0.420651 0.794818 -0.060012 1 0 0 0 0 0 1 921227
-0.002084 -0.000438 0.119172 0.080874 0.420867 0.795224 -0.060043 1 0 0 0 0 0 1 922225
-0.002084 -0.000438 0.119172 0.080906 0.421092 0.795652 -0.060075 1 0 0 0 0 0 1 923245
-0.002084 -0.000438 0.119172 0.080964 0.421403 0.796240 -0.060120 1 0 0 0 0 0 1 924664
-0.002084 -0.000438 0.119172 0.081011 0.421549 0.796505 -0.060140 1 0 0 0 0 0 1 925302
-0.002084 -0.000438 0.119172 0.081033 0.421751 0.796896 -0.060169 1 0 0 0 0 0 1 926248
-0.002084 -0.000438 0.119172 0.081086 0.421971 0.797311 -0.060201 1 0 0 0 0 0 1 927266
-0.002084 -0.000438 0.119172 0.081116 0.422185 0.797717 -0.060231 1 0 0 0 0 0 1 928234
-0.002084 -0.000438 0.119172 0.081157 0.422404 0.798130 -0.060262 1 0 0 0 0 0 1 929231
-0.002084 -0.000438 0.119172 0.081211 0.422620 0.798539 -0.060294 1 0 0 0 0 0 1 930233
-0.002084 -0.000438 0.119172 0.081243 0.422844 0.798963 -0.060325 1 0 0 0 0 0 1 931244
-0.002084 -0.000438 0.119172 0.081303 0.423132 0.799496 -0.060365 1 0 0 0 0 0 1 932515
-0.002084 -0.000438 0.119172 0.081336 0.423297 0.799786 -0.060388 1 0 0 0 0 0 1 933262
-0.002084 -0.000438 0.119172 0.081367 0.423495 0.800187 -0.060418 1 0 0 0 0 0 1 934204
-0.002084 -0.000438 0.119172 0.081410 0.423724 0.800623 -0.060451 1 0 0 0 0 0 1 935255
-0.002084 -0.000438 0.119172 0.081474 0.423994 0.801131 -0.060489 1 0 0 0 0 0 1 936498
-0.002084 -0.000438 0.119172 0.081499 0.424182 0.801489 -0.060516 1 0 0 0 0 0 1 937348
-0.002084 -0.000438 0.119172 0.081551 0.424425 0.801938 -0.060549 1 0 0 0 0 0 1 938414
-0.002084 -0.000438 0.119172 0.081592 0.424601 0.802278 -0.060576 1 0 0 0 0 0 1 939265
-0.002084 -0.000438 0.119172 0.081622 0.424816 0.802686 -0.060606 1 0 0 0 0 0 1 940240
-0.002084 -0.000438 0.119172 0.081664 0.425046 0.803120 -0.060639 1 0 0 0 0 0 1 941287
-0.002103 -0.000434 0.119182 0.343073 0.364032 0.664420 -0.060668 1 0 0 0 0 0 1 942203
-0.002112 -0.000431 0.119186 0.253886 0.384643 0.733325 -0.060703 1 0 0 0 0 0 1 943335
-0.002117 -0.000430 0.119187 0.187911 0.400279 0.768945 -0.060730 1 0 0 0 0 0 1 944198
-0.002119 -0.000430 0.119187 0.153068 0.408825 0.782712 -0.060763 1 0 0 0 0 0 1 945239
-0.002120 -0.000430 0.119187 0.135562 0.413281 0.787886 -0.060796 1 0 0 0 0 0 1 946307
-0.002121 -0.000429 0.119187 0.126839 0.415612 0.789907 -0.060824 1 0 0 0 0 0 1 947211
-0.002121 -0.000429 0.119187 0.122528 0.416896 0.790866 -0.060855 1 0 0 0 0 0 1 948211
-0.002121 -0.000429 0.119187 0.120399 0.417646 0.791476 -0.060886 1 0 0 0 0 0 1 949205
-0.002121 -0.000429 0.119187 0.119370 0.418134 0.791955 -0.060918 1 0 0 0 0 0 1 950206
-0.002121 -0.000429 0.119187 0.118900 0.418476 0.792379 -0.060949 1 0 0 0 0 0 1 951198
-0.002121 -0.000429 0.119187 0.118673 0.418760 0.792788 -0.060980 1 0 0 0 0 0 1 952202
-0.002121 -0.000429 0.119187 0.118603 0.418995 0.793205 -0.061011 1 0 0 0 0 0 1 953203
-0.002116 -0.000447 0.119198 0.045123 0.671823 0.647276 -0.061043 1 0 0 0 0 0 1 954207
-0.002113 -0.000456 0.119202 0.068700 0.586671 0.719613 -0.061074 1 0 0 0 0 0 1 955203
-0.002112 -0.000461 0.119203 0.087284 0.523180 0.757112 -0.061105 1 0 0 0 0 0 1 956199
-0.002111 -0.000463 0.119203 0.097515 0.489499 0.771559 -0.061137 1 0 0 0 0 0 1 957211
-0.002111 -0.000464 0.119203 0.102861 0.472723 0.777159 -0.061186 1 0 0 0 0 0 1 958793
-0.002111 -0.000465 0.119203 0.105563 0.464238 0.779067 -0.061199 1 0 0 0 0 0 1 959205
-0.002111 -0.000465 0.119203 0.106971 0.460205 0.780087 -0.061233 1 0 0 0 0 0 1 960283
-0.002111 -0.000465 0.119203 0.107704 0.458265 0.780673 -0.061262 1 0 0 0 0 0 1 961223
-0.002111 -0.000465 0.119203 0.108105 0.457442 0.781138 -0.061293 1 0 0 0 0 0 1 962223
-0.002111 -0.000465 0.119203 0.108326 0.457133 0.781556 -0.061324 1 0 0 0 0 0 1 963209
-0.002111 -0.000465 0.119203 0.108475 0.457092 0.781972 -0.061355 1 0 0 0 0 0 1 964210
-0.002129 -0.000461 0.119213 0.370258 0.395931 0.643246 -0.061386 1 0 0 0 0 0 1 965203
-0.002139 -0.000459 0.119217 0.281157 0.416426 0.712007 -0.061418 1 0 0 0 0 0 1 966229
-0.002143 -0.000458 0.119218 0.215269 0.432102 0.747707 -0.061456 1 0 0 0 0 0 1 967416
-0.002145 -0.000457 0.119218 0.180436 0.440596 0.761393 -0.061483 1 0 0 0 0 0 1 968281
-0.002147 -0.000457 0.119219 0.162942 0.445040 0.766507 -0.061513 1 0 0 0 0 0 1 969249
-0.002147 -0.000457 0.119219 0.154261 0.447444 0.768620 -0.061551 1 0 0 0 0 0 1 970468
-0.002147 -0.000457 0.119219 0.149952 0.448701 0.769514 -0.061577 1 0 0 0 0 0 1 971297
-0.002148 -0.000457 0.119219 0.147843 0.449465 0.770085 -0.061607 1 0 0 0 0 0 1 972260
-0.002148 -0.000457 0.119219 0.146821 0.449943 0.770504 -0.061635 1 0 0 0 0 0 1 973152
-0.002148 -0.000457 0.119219 0.146360 0.450328 0.770963 -0.061669 1 0 0 0 0 0 1 974260
-0.002148 -0.000457 0.119219 0.146156 0.450594 0.771327 -0.061698 1 0 0 0 0 0 1 975186
-0.002148 -0.000457 0.119219 0.146108 0.450885 0.771777 -0.061734 1 0 0 0 0 0 1 976328
-0.002148 -0.000457 0.119219 0.146103 0.451112 0.772123 -0.061761 1 0 0 0 0 0 1 977201
-0.002148 -0.000457 0.119219 0.146140 0.451359 0.772528 -0.061794 1 0 0 0 0 0 1 978238
-0.002148 -0.000457 0.119219 0.146204 0.451604 0.772948 -0.061827 1 0 0 0 0 0 1 979295
-0.002148 -0.000457 0.119219 0.146263 0.451805 0.773300 -0.061855 1 0 0 0 0 0 1 980213
-0.002148 -0.000457 0.119219 0.146332 0.452042 0.773680 -0.061886 1 0 0 0 0 0 1 981204
-0.002143 -0.000475 0.119229 0.072837 0.705229 0.627653 -0.061917 1 0 0 0 0 0 1 982186
-0.002140 -0.000484 0.119233 0.096427 0.620158 0.699888 -0.061949 1 0 0 0 0 0 1 983200
-0.002138 -0.000488 0.119234 0.115014 0.556700 0.737345 -0.061980 1 0 0 0 0 0 1 984207
-0.002138 -0.000490 0.119234 0.125258 0.523051 0.751762 -0.062011 1 0 0 0 0 0 1 985201
-0.002137 -0.000492 0.119235 0.130594 0.506160 0.757122 -0.062043 1 0 0 0 0 0 1 986202
-0.002137 -0.000492 0.119235 0.133342 0.497829 0.759228 -0.062074 1 0 0 0 0 0 1 987203
-0.002137 -0.000492 0.119235 0.134768 0.493781 0.760196 -0.062104 1 0 0 0 0 0 1 988165
-0.002137 -0.000492 0.119235 0.135521 0.491905 0.760791 -0.062136 1 0 0 0 0 0 1 989180
-0.002137 -0.000493 0.119235 0.135922 0.491073 0.761254 -0.062167 1 0 0 0 0 0 1 990185
-0.002137 -0.000493 0.119235 0.136214 0.490940 0.761915 -0.062219 1 0 0 0 0 0 1 991858
-0.002137 -0.000493 0.119235 0.136314 0.490752 0.762042 -0.062229 1 0 0 0 0 0 1 992149
-0.002137 -0.000493 0.119235 0.136429 0.490896 0.762452 -0.062263 1 0 0 0 0 0 1 993252
-0.002137 -0.000493 0.119235 0.136525 0.491062 0.762820 -0.062293 1 0 0 0 0 0 1 994199
-0.002137 -0.000493 0.119235 0.136606 0.491269 0.763201 -0.062324 1 0 0 0 0 0 1 995194
-0.002137 -0.000493 0.119235 0.136679 0.491503 0.763592 -0.062355 1 0 0 0 0 0 1 996197
-0.002137 -0.000493 0.119235 0.136743 0.491726 0.763971 -0.062386 1 0 0 0 0 0 1 997187
-0.002137 -0.000493 0.119235 0.136810 0.491969 0.764353 -0.062417 1 0 0 0 0 0 1 998184
-0.002137 -0.000493 0.119235 0.136888 0.492228 0.764730 -0.062449 1 0 0 0 0 0 1 999202
-0.002137 -0.000493 0.119235 0.136964 0.492523 0.765211 -0.062487 1 0 0 0 0 0 2 430
-0.002137 -0.000493 0.119235 0.137003 0.492620 0.765362 -0.062500 1 0 0 0 0 0 2 1272
-0.002137 -0.000493 0.119235 0.137001 0.492631 0.765374 -0.062500 1 0 0 0 0 0 2 2437
-0.002137 -0.000493 0.119235 0.137005 0.492621 0.765363 -0.062500 1 0 0 0 0 0 2 3190
-0.002137 -0.000493 0.119235 0.136993 0.492622 0.765368 -0.062500 1 0 0 0 0 0 2 4508
-0.002137 -0.000493 0.119235 0.137000 0.492631 0.765355 -0.062500 1 0 0 0 0 0 2 5224
-0.002137 -0.000493 0.119235 0.136992 0.492624 0.765367 -0.062500 1 0 0 0 0 0 2 6180
-0.002137 -0.000493 0.119235 0.137003 0.492620 0.765362 -0.062500 1 0 0 0 0 0 2 7226
-0.002137 -0.000493 0.119235 0.136992 0.492622 0.765367 -0.062500 1 0 0 0 0 0 2 8292
-0.002137 -0.000493 0.119235 0.137012 0.492628 0.765369 -0.062500 1 0 0 0 0 0 2 9254
-0.002137 -0.000493 0.119235 0.137006 0.492620 0.765362 -0.062500 1 0 0 0 0 0 2 10300
-0.002137 -0.000493 0.119235 0.136994 0.492622 0.765368 -0.062500 1 0 0 0 0 0 2 11141
-0.002137 -0.000493 0.119235 0.137001 0.492631 0.765355 -0.062500 1 0 0 0 0 0 2 12305
-0.002137 -0.000493 0.119235 0.136993 0.492623 0.765367 -0.062500 1 0 0 0 0 0 2 13199
-0.002137 -0.000493 0.119235 0.136991 0.492623 0.765368 -0.062500 1 0 0 0 0 0 2 14186
-0.002137 -0.000493 0.119235 0.137003 0.492619 0.765362 -0.062500 1 0 0 0 0 0 2 15186
-0.002137 -0.000493 0.119235 0.137013 0.492628 0.765368 -0.062500 1 0 0 0 0 0 2 16164
-0.002137 -0.000493 0.119235 0.136994 0.492623 0.765368 -0.062500 1 0 0 0 0 0 2 17175
-0.002137 -0.000493 0.119235 0.137001 0.492631 0.765355 -0.062500 1 0 0 0 0 0 2 18179
-0.002137 -0.000493 0.119235 0.136993 0.492624 0.765367 -0.062500 1 0 0 0 0 0 2 19183
-0.002137 -0.000493 0.119235 0.137004 0.492620 0.765362 -0.062500 1 0 0 0 0 0 2 20179
-0.002137 -0.000493 0.119235 0.136993 0.492622 0.765367 -0.062500 1 0 0 0 0 0 2 21179
-0.002137 -0.000493 0.119235 0.137004 0.492619 0.765362 -0.062500 1 0 0 0 0 0 2 22183
-0.002137 -0.000493 0.119235 0.137001 0.492630 0.765375 -0.062500 1 0 0 0 0 0 2 23186
-0.002137 -0.000493 0.119235 0.137001 0.492632 0.765356 -0.062500 1 0 0 0 0 0 2 25104
-0.002137 -0.000493 0.119235 0.136993 0.492624 0.765367 -0.062500 1 0 0 0 0 0 2 26256
-0.002137 -0.000493 0.119235 0.137004 0.492620 0.765362 -0.062500 1 0 0 0 0 0 2 27184
-0.002137 -0.000493 0.119235 0.136993 0.492622 0.765368 -0.062500 1 0 0 0 0 0 2 28167
-0.002137 -0.000493 0.119235 0.137004 0.492619 0.765362 -0.062500 1 0 0 0 0 0 2 29150
-0.002137 -0.000493 0.119235 0.136993 0.492622 0.765368 -0.062500 1 0 0 0 0 0 2 30160
-0.002137 -0.000493 0.119235 0.137000 0.492631 0.765355 -0.062500 1 0 0 0 0 0 2 31168
-0.002137 -0.000493 0.119235 0.137000 0.492632 0.765374 -0.062500 1 0 0 0 0 0 2 32209
-0.002137 -0.000493 0.119235 0.137005 0.492621 0.765363 -0.062500 1 0 0 0 0 0 2 33358
-0.002137 -0.000493 0.119235 0.136993 0.492622 0.765368 -0.062500 1 0 0 0 0 0 2 34257
-0.002137 -0.000493 0.119235 0.137004 0.492619 0.765362 -0.062500 1 0 0 0 0 0 2 35357
-0.002137 -0.000493 0.119235 0.136993 0.492622 0.765368 -0.062500 1 0 0 0 0 0 2 36199
-0.002137 -0.000493 0.119235 0.137000 0.492631 0.765355 -0.062500 1 0 0 0 0 0 2 37310
-0.002137 -0.000493 0.119235 0.137000 0.492632 0.765374 -0.062500 1 0 0 0 0 0 2 38188
-0.002137 -0.000493 0.119235 0.137005 0.492621 0.765363 -0.062500 1 0 0 0 0 0 2 39211
-0.002137 -0.000493 0.119235 0.136993 0.492622 0.765368 -0.062500 1 0 0 0 0 0 2 40196
-0.002137 -0.000493 0.119235 0.137004 0.492620 0.765362 -0.062500 1 0 0 0 0 0 2 41153
-0.002137 -0.000493 0.119235 0.136993 0.492622 0.765368 -0.062500 1 0 0 0 0 0 2 42226
-0.002137 -0.000493 0.119235 0.137000 0.492631 0.765355 -0.062500 1 0 0 0 0 0 2 43198
-0.002137 -0.000493 0.119235 0.136992 0.492623 0.765367 -0.062500 1 0 0 0 0 0 2 44160
-0.002137 -0.000493 0.119235 0.137003 0.492620 0.765362 -0.062500 1 0 0 0 0 0 2 45268
-0.002137 -0.000493 0.119235 0.137001 0.492631 0.765375 -0.062500 1 0 0 0 0 0 2 46152
-0.002137 -0.000493 0.119235 0.137005 0.492620 0.765363 -0.062500 1 0 0 0 0 0 2 47155
-0.002137 -0.000493 0.119235 0.136990 0.492634 0.765361 -0.062500 1 0 0 0 0 0 2 48155
-0.002137 -0.000493 0.119235 0.137003 0.492621 0.765361 -0.062500 1 0 0 0 0 0 2 49136
-0.002137 -0.000493 0.119235 0.136993 0.492622 0.765367 -0.062500 1 0 0 0 0 0 2 50157
-0.002137 -0.000493 0.119235 0.137003 0.492620 0.765362 -0.062500 1 0 0 0 0 0 2 51155
-0.002137 -0.000493 0.119235 0.136992 0.492622 0.765368 -0.062500 1 0 0 0 0 0 2 52137
-0.002137 -0.000493 0.119235 0.137012 0.492628 0.765369 -0.062500 1 0 0 0 0 0 2 53129
-0.002137 -0.000493 0.119235 0.137003 0.492632 0.765355 -0.062500 1 0 0 0 0 0 2 54138
-0.002137 -0.000493 0.119235 0.136993 0.492624 0.765367 -0.062500 1 0 0 0 0 0 2 55139
-0.002137 -0.000493 0.119235 0.136992 0.492623 0.765368 -0.062500 1 0 0 0 0 0 2 56773
-0.002137 -0.000493 0.119235 0.137003 0.492620 0.765362 -0.062500 1 0 0 0 0 0 2 57122
-0.002137 -0.000493 0.119235 0.137005 0.492619 0.765361 -0.062500 1 0 0 0 0 0 2 58230
-0.002137 -0.000493 0.119235 0.136993 0.492622 0.765367 -0.062500 1 0 0 0 0 0 2 59146
-0.002137 -0.000493 0.119235 0.137012 0.492628 0.765369 -0.062500 1 0 0 0 0 0 2 60152
-0.002137 -0.000493 0.119235 0.136991 0.492635 0.765362 -0.062500 1 0 0 0 0 0 2 61138
-0.002137 -0.000493 0.119235 0.137004 0.492621 0.765361 -0.062500 1 0 0 0 0 0 2 62142
-0.002137 -0.000493 0.119235 0.136993 0.492622 0.765367 -0.062500 1 0 0 0 0 0 2 63136
-0.002137 -0.000493 0.119235 0.137004 0.492619 0.765362 -0.062500 1 0 0 0 0 0 2 64405
-0.002137 -0.000493 0.119235 0.136993 0.492622 0.765368 -0.062500 1 0 0 0 0 0 2 65199
-0.002137 -0.000493 0.119235 0.137004 0.492619 0.765362 -0.062500 1 0 0 0 0 0 2 66419
-0.002137 -0.000493 0.119235 0.136998 0.492642 0.765368 -0.062500 1 0 0 0 0 0 2 67443
-0.002137 -0.000493 0.119235 0.137004 0.492622 0.765362 -0.062500 1 0 0 0 0 0 2 68220
-0.002132 -0.000511 0.119245 0.063327 0.745900 0.618982 -0.062500 1 0 0 0 0 0 2 69395
-0.002129 -0.000520 0.119249 0.086866 0.660597 0.690725 -0.062500 1 0 0 0 0 0 2 70248
-0.002128 -0.000524 0.119250 0.105374 0.596899 0.727755 -0.062500 1 0 0 0 0 0 2 71166
-0.002127 -0.000526 0.119250 0.115548 0.563009 0.741770 -0.062500 1 0 0 0 0 0 2 72140
-0.002127 -0.000528 0.119251 0.120815 0.545874 0.746736 -0.062500 1 0 0 0 0 0 2 73227
-0.002126 -0.000528 0.119251 0.123491 0.537309 0.748466 -0.062500 1 0 0 0 0 0 2 74277
-0.002126 -0.000528 0.119251 0.124837 0.533028 0.749072 -0.062500 1 0 0 0 0 0 2 75154
-0.002126 -0.000529 0.119251 0.125535 0.530889 0.749278 -0.062500 1 0 0 0 0 0 2 76190
-0.002126 -0.000529 0.119251 0.125865 0.529820 0.749349 -0.062500 1 0 0 0 0 0 2 77542
-0.002126 -0.000529 0.119251 0.126042 0.529277 0.749370 -0.062500 1 0 0 0 0 0 2 78175
-0.002126 -0.000529 0.119251 0.126134 0.529014 0.749378 -0.062500 1 0 0 0 0 0 2 79241
-0.002126 -0.000529 0.119251 0.126170 0.528865 0.749385 -0.062500 1 0 0 0 0 0 2 80230
-0.002126 -0.000529 0.119251 0.126198 0.528807 0.749386 -0.062500 1 0 0 0 0 0 2 81154
-0.002126 -0.000529 0.119251 0.126195 0.528784 0.749386 -0.062500 1 0 0 0 0 0 2 82156
-0.002126 -0.000529 0.119251 0.126213 0.528758 0.749394 -0.062500 1 0 0 0 0 0 2 83151
-0.002126 -0.000529 0.119251 0.126206 0.528747 0.749388 -0.062500 1 0 0 0 0 0 2 84160
-0.002126 -0.000529 0.119251 0.126217 0.528743 0.749381 -0.062500 1 0 0 0 0 0 2 85128
-0.002126 -0.000529 0.119251 0.126206 0.528746 0.749386 -0.062500 1 0 0 0 0 0 2 86146
-0.002126 -0.000529 0.119251 0.126217 0.528743 0.749380 -0.062500 1 0 0 0 0 0 2 87128
-0.002126 -0.000529 0.119251 0.126206 0.528746 0.749386 -0.062500 1 0 0 0 0 0 2 88135
-0.002126 -0.000529 0.119251 0.126225 0.528752 0.749387 -0.062500 1 0 0 0 0 0 2 89129
-0.002126 -0.000529 0.119251 0.126207 0.528748 0.749386 -0.062500 1 0 0 0 0 0 2 90266
-0.002126 -0.000529 0.119251 0.126220 0.528733 0.749387 -0.062500 1 0 0 0 0 0 2 91117
-0.002126 -0.000529 0.119251 0.126206 0.528745 0.749386 -0.062500 1 0 0 0 0 0 2 92230
-0.002126 -0.000529 0.119251 0.126217 0.528744 0.749380 -0.062500 1 0 0 0 0 0 2 93152
-0.002126 -0.000529 0.119251 0.126206 0.528747 0.749385 -0.062500 1 0 0 0 0 0 2 94110
-0.002126 -0.000529 0.119251 0.126220 0.528732 0.749386 -0.062500 1 0 0 0 0 0 2 95136
-0.002126 -0.000529 0.119251 0.126214 0.528754 0.749393 -0.062500 1 0 0 0 0 0 2 96140
-0.002126 -0.000529 0.119251 0.126218 0.528745 0.749381 -0.062500 1 0 0 0 0 0 2 97136
-0.002126 -0.000529 0.119251 0.126206 0.528747 0.749386 -0.062500 1 0 0 0 0 0 2 98209
-0.002126 -0.000529 0.119251 0.126220 0.528733 0.749387 -0.062500 1 0 0 0 0 0 2 99402
-0.002126 -0.000529 0.119251 0.126206 0.528745 0.749386 -0.062500 1 0 0 0 0 0 2 100186
-0.002126 -0.000529 0.119251 0.126217 0.528744 0.749380 -0.062500 1 0 0 0 0 0 2 101414
-0.002126 -0.000529 0.119251 0.126209 0.528735 0.749392 -0.062500 1 0 0 0 0 0 2 102455
-0.002126 -0.000529 0.119251 0.126217 0.528742 0.749381 -0.062500 1 0 0 0 0 0 2 103207
-0.002126 -0.000529 0.119251 0.126214 0.528755 0.749393 -0.062500 1 0 0 0 0 0 2 104409
-0.002126 -0.000529 0.119251 0.126218 0.528745 0.749381 -0.062500 1 0 0 0 0 0 2 105177
-0.002126 -0.000529 0.119251 0.126209 0.528735 0.749393 -0.062500 1 0 0 0 0 0 2 106211
-0.002126 -0.000529 0.119251 0.126217 0.528743 0.749381 -0.062500 1 0 0 0 0 0 2 107214
-0.002126 -0.000529 0.119251 0.126206 0.528746 0.749386 -0.062500 1 0 0 0 0 0 2 108165
-0.002126 -0.000529 0.119251 0.126216 0.528744 0.749380 -0.062500 1 0 0 0 0 0 2 109362
-0.002126 -0.000529 0.119251 0.126217 0.528744 0.749399 -0.062500 1 0 0 0 0 0 2 110508
-0.002126 -0.000529 0.119251 0.126218 0.528744 0.749382 -0.062500 1 0 0 0 0 0 2 111151
-0.002126 -0.000529 0.119251 0.126218 0.528744 0.749380 -0.062500 1 0 0 0 0 0 2 112213
-0.002126 -0.000529 0.119251 0.126206 0.528747 0.749386 -0.062500 1 0 0 0 0 0 2 113189
-0.002126 -0.000529 0.119251 0.126220 0.528732 0.749386 -0.062500 1 0 0 0 0 0 2 114122
-0.002126 -0.000529 0.119251 0.126206 0.528745 0.749386 -0.062500 1 0 0 0 0 0 2 115142
-0.002126 -0.000529 0.119251 0.126217 0.528744 0.749380 -0.062500 1 0 0 0 0 0 2 116131
-0.002126 -0.000529 0.119251 0.126214 0.528755 0.749392 -0.062500 1 0 0 0 0 0 2 117128
-0.002126 -0.000529 0.119251 0.126221 0.528734 0.749387 -0.062500 1 0 0 0 0 0 2 118107
-0.002126 -0.000529 0.119251 0.126207 0.528745 0.749387 -0.062500 1 0 0 0 0 0 2 119127
-0.002121 -0.000547 0.119261 0.052505 0.782157 0.603122 -0.062500 1 0 0 0 0 0 2 120128
-0.002118 -0.000556 0.119265 0.076057 0.696789 0.674813 -0.062500 1 0 0 0 0 0 2 121107
-0.002117 -0.000560 0.119266 0.094568 0.633047 0.711803 -0.062500 1 0 0 0 0 0 2 122106
-0.002116 -0.000563 0.119266 0.104763 0.599157 0.725812 -0.062500 1 0 0 0 0 0 2 123237
-0.002116 -0.000564 0.119267 0.110023 0.582019 0.730776 -0.062500 1 0 0 0 0 0 2 124435
-0.002116 -0.000564 0.119267 0.112702 0.573440 0.732510 -0.062500 1 0 0 0 0 0 2 125222
-0.002116 -0.000565 0.119267 0.114049 0.569157 0.733094 -0.062500 1 0 0 0 0 0 2 126154
-0.002115 -0.000565 0.119267 0.114747 0.567016 0.733316 -0.062500 1 0 0 0 0 0 2 127109
-0.002115 -0.000565 0.119267 0.115077 0.565946 0.733389 -0.062500 1 0 0 0 0 0 2 128109
-0.002115 -0.000565 0.119267 0.115251 0.565414 0.733402 -0.062500 1 0 0 0 0 0 2 129111
-0.002115 -0.000565 0.119267 0.115346 0.565141 0.733417 -0.062500 1 0 0 0 0 0 2 130115
-0.002115 -0.000565 0.119267 0.115379 0.565002 0.733418 -0.062500 1 0 0 0 0 0 2 131113
-0.002115 -0.000565 0.119267 0.115407 0.564945 0.733418 -0.062500 1 0 0 0 0 0 2 132259
-0.002115 -0.000565 0.119267 0.115407 0.564911 0.733425 -0.062500 1 0 0 0 0 0 2 133247
-0.002115 -0.000565 0.119267 0.115413 0.564886 0.733419 -0.062500 1 0 0 0 0 0 2 134253
-0.002115 -0.000565 0.119267 0.115413 0.564884 0.733418 -0.062500 1 0 0 0 0 0 2 135254
-0.002115 -0.000565 0.119267 0.115433 0.564891 0.733419 -0.062500 1 0 0 0 0 0 2 136255
-0.002115 -0.000565 0.119267 0.115419 0.564874 0.733425 -0.062500 1 0 0 0 0 0 2 137233
-0.002115 -0.000565 0.119267 0.115426 0.564882 0.733412 -0.062500 1 0 0 0 0 0 2 138207
-0.002115 -0.000565 0.119267 0.115418 0.564874 0.733424 -0.062500 1 0 0 0 0 0 2 139178
-0.002115 -0.000565 0.119267 0.115429 0.564870 0.733419 -0.062500 1 0 0 0 0 0 2 140201
-0.002115 -0.000565 0.119267 0.115418 0.564872 0.733425 -0.062500 1 0 0 0 0 0 2 141248
-0.002115 -0.000565 0.119267 0.115425 0.564881 0.733412 -0.062500 1 0 0 0 0 0 2 142237
-0.002115 -0.000565 0.119267 0.115426 0.564882 0.733431 -0.062500 1 0 0 0 0 0 2 143230
-0.002115 -0.000565 0.119267 0.115426 0.564882 0.733413 -0.062500 1 0 0 0 0 0 2 144116
-0.002115 -0.000565 0.119267 0.115418 0.564874 0.733424 -0.062500 1 0 0 0 0 0 2 145102
-0.002115 -0.000565 0.119267 0.115429 0.564870 0.733419 -0.062500 1 0 0 0 0 0 2 146227
-0.002115 -0.000565 0.119267 0.115418 0.564872 0.733425 -0.062500 1 0 0 0 0 0 2 147139
-0.002115 -0.000565 0.119267 0.115425 0.564881 0.733412 -0.062500 1 0 0 0 0 0 2 148133
-0.002115 -0.000565 0.119267 0.115417 0.564873 0.733424 -0.062500 1 0 0 0 0 0 2 149138
-0.002115 -0.000565 0.119267 0.115437 0.564878 0.733426 -0.062500 1 0 0 0 0 0 2 150128
-0.002115 -0.000565 0.119267 0.115416 0.564885 0.733419 -0.062500 1 0 0 0 0 0 2 151131
-0.002115 -0.000565 0.119267 0.115429 0.564871 0.733418 -0.062500 1 0 0 0 0 0 2 152129
-0.002115 -0.000565 0.119267 0.115418 0.564872 0.733425 -0.062500 1 0 0 0 0 0 2 153133
-0.002115 -0.000565 0.119267 0.115425 0.564881 0.733412 -0.062500 1 0 0 0 0 0 2 154130
-0.002115 -0.000565 0.119267 0.115417 0.564873 0.733424 -0.062500 1 0 0 0 0 0 2 155132
-0.002115 -0.000565 0.119267 0.115429 0.564869 0.733419 -0.062500 1 0 0 0 0 0 2 156239
-0.002115 -0.000565 0.119267 0.115423 0.564892 0.733425 -0.062500 1 0 0 0 0 0 2 157143
-0.002115 -0.000565 0.119267 0.115429 0.564872 0.733419 -0.062500 1 0 0 0 0 0 2 158219
-0.002115 -0.000565 0.119267 0.115418 0.564873 0.733425 -0.062500 1 0 0 0 0 0 2 159147
-0.002115 -0.000565 0.119267 0.115425 0.564881 0.733412 -0.062500 1 0 0 0 0 0 2 160141
-0.002115 -0.000565 0.119267 0.115417 0.564874 0.733424 -0.062500 1 0 0 0 0 0 2 161144
-0.002115 -0.000565 0.119267 0.115429 0.564870 0.733419 -0.062500 1 0 0 0 0 0 2 162137
-0.002115 -0.000565 0.119267 0.115414 0.564884 0.733418 -0.062500 1 0 0 0 0 0 2 163138
-0.002115 -0.000565 0.119267 0.115436 0.564880 0.733425 -0.062500 1 0 0 0 0 0 2 164403
-0.002115 -0.000565 0.119267 0.115431 0.564871 0.733419 -0.062500 1 0 0 0 0 0 2 165226
-0.002115 -0.000565 0.119267 0.115419 0.564872 0.733425 -0.062500 1 0 0 0 0 0 2 166358
-0.002115 -0.000565 0.119267 0.115426 0.564881 0.733412 -0.062500 1 0 0 0 0 0 2 167218
-0.002115 -0.000565 0.119267 0.115418 0.564873 0.733424 -0.062500 1 0 0 0 0 0 2 168371
-0.002115 -0.000565 0.119267 0.115429 0.564869 0.733419 -0.062500 1 0 0 0 0 0 2 169230
-0.002115 -0.000565 0.119267 0.115415 0.564883 0.733418 -0.062500 1 0 0 0 0 0 2 170390
-0.002115 -0.000565 0.119267 0.115437 0.564879 0.733425 -0.062500 1 0 0 0 0 0 2 171218
-0.002115 -0.000565 0.119267 0.115419 0.564873 0.733425 -0.062500 1 0 0 0 0 0 2 172118
-0.002115 -0.000565 0.119267 0.115426 0.564881 0.733412 -0.062500 1 0 0 0 0 0 2 173140
-0.002115 -0.000565 0.119267 0.115418 0.564873 0.733424 -0.062500 1 0 0 0 0 0 2 174192
-0.002115 -0.000565 0.119267 0.115429 0.564870 0.733419 -0.062500 1 0 0 0 0 0 2 175082
-0.002115 -0.000565 0.119267 0.115415 0.564884 0.733418 -0.062500 1 0 0 0 0 0 2 176279
-0.002115 -0.000565 0.119267 0.115428 0.564871 0.733418 -0.062500 1 0 0 0 0 0 2 177315
-0.002115 -0.000565 0.119267 0.115426 0.564881 0.733431 -0.062500 1 0 0 0 0 0 2 178152
-0.002115 -0.000565 0.119267 0.115427 0.564882 0.733413 -0.062500 1 0 0 0 0 0 2 179220
-0.002115 -0.000565 0.119267 0.115418 0.564874 0.733424 -0.062500 1 0 0 0 0 0 2 180170
-0.002115 -0.000565 0.119267 0.115429 0.564870 0.733419 -0.062500 1 0 0 0 0 0 2 181117
-0.002115 -0.000565 0.119267 0.115415 0.564884 0.733418 -0.062500 1 0 0 0 0 0 2 182127
-0.002115 -0.000565 0.119267 0.115428 0.564871 0.733418 -0.062500 1 0 0 0 0 0 2 183132
-0.002115 -0.000565 0.119267 0.115418 0.564872 0.733424 -0.062500 1 0 0 0 0 0 2 184108
-0.002115 -0.000565 0.119267 0.115425 0.564881 0.733412 -0.062500 1 0 0 0 0 0 2 185124
-0.002115 -0.000565 0.119267 0.115426 0.564882 0.733431 -0.062500 1 0 0 0 0 0 2 186107
-0.002115 -0.000565 0.119267 0.115430 0.564871 0.733420 -0.062500 1 0 0 0 0 0 2 187125
-0.002115 -0.000565 0.119267 0.115415 0.564884 0.733418 -0.062500 1 0 0 0 0 0 2 188110
-0.002115 -0.000565 0.119267 0.115428 0.564871 0.733418 -0.062500 1 0 0 0 0 0 2 189100
-0.002115 -0.000565 0.119267 0.115418 0.564872 0.733425 -0.062500 1 0 0 0 0 0 2 190955
-0.002115 -0.000565 0.119267 0.115425 0.564881 0.733412 -0.062500 1 0 0 0 0 0 2 191277
-0.002115 -0.000565 0.119267 0.115426 0.564882 0.733431 -0.062500 1 0 0 0 0 0 2 192261
-0.002115 -0.000565 0.119267 0.115430 0.564871 0.733420 -0.062500 1 0 0 0 0 0 2 193125
-0.002115 -0.000565 0.119267 0.115418 0.564872 0.733425 -0.062500 1 0 0 0 0 0 2 194118
-0.002115 -0.000565 0.119267 0.115426 0.564881 0.733412 -0.062500 1 0 0 0 0 0 2 195113
-0.002115 -0.000565 0.119267 0.115418 0.564873 0.733424 -0.062500 1 0 0 0 0 0 2 196116
-0.002115 -0.000565 0.119267 0.115429 0.564870 0.733419 -0.062500 1 0 0 0 0 0 2 197082
-0.002115 -0.000565 0.119267 0.115415 0.564883 0.733418 -0.062500 1 0 0 0 0 0 2 198122
-0.002115 -0.000565 0.119267 0.115428 0.564871 0.733418 -0.062500 1 0 0 0 0 0 2 199421
-0.002115 -0.000565 0.119267 0.115426 0.564881 0.733432 -0.062500 1 0 0 0 0 0 2 200470
-0.002115 -0.000565 0.119267 0.115426 0.564882 0.733413 -0.062500 1 0 0 0 0 0 2 201166
-0.002115 -0.000565 0.119267 0.115418 0.564874 0.733424 -0.062500 1 0 0 0 0 0 2 202366
-0.002115 -0.000565 0.119267 0.115429 0.564870 0.733419 -0.062500 1 0 0 0 0 0 2 203200
-0.002115 -0.000565 0.119267 0.115427 0.564881 0.733412 -0.062500 1 0 0 0 0 0 2 204341
-0.002115 -0.000565 0.119267 0.115418 0.564873 0.733424 -0.062500 1 0 0 0 0 0 2 205180
-0.002115 -0.000565 0.119267 0.115417 0.564872 0.733425 -0.062500 1 0 0 0 0 0 2 206083
-0.002115 -0.000565 0.119267 0.115433 0.564890 0.733419 -0.062500 1 0 0 0 0 0 2 207202
-0.002115 -0.000565 0.119267 0.115431 0.564872 0.733418 -0.062500 1 0 0 0 0 0 2 208110
-0.002115 -0.000565 0.119267 0.115419 0.564872 0.733425 -0.062500 1 0 0 0 0 0 2 209310
-0.002115 -0.000565 0.119267 0.115426 0.564881 0.733412 -0.062500 1 0 0 0 0 0 2 210119
-0.002115 -0.000565 0.119267 0.115418 0.564873 0.733424 -0.062500 1 0 0 0 0 0 2 211063
-0.002115 -0.000565 0.119267 0.115429 0.564870 0.733419 -0.062500 1 0 0 0 0 0 2 212182
-0.002115 -0.000565 0.119267 0.115418 0.564872 0.733425 -0.062500 1 0 0 0 0 0 2 213176
-0.002115 -0.000565 0.119267 0.115425 0.564881 0.733412 -0.062500 1 0 0 0 0 0 2 214109
-0.002115 -0.000565 0.119267 0.115426 0.564882 0.733431 -0.062500 1 0 0 0 0 0 2 215105
-0.002110 -0.000583 0.119277 0.041668 0.818431 0.587284 -0.062500 1 0 0 0 0 0 2 216104
-0.002107 -0.000592 0.119281 0.065234 0.732987 0.658909 -0.062500 1 0 0 0 0 0 2 217089
-0.002106 -0.000597 0.119282 0.083785 0.669223 0.695870 -0.062500 1 0 0 0 0 0 2 218110
-0.002105 -0.000599 0.119282 0.093969 0.635312 0.709861 -0.062500 1 0 0 0 0 0 2 219104
-0.002105 -0.000600 0.119282 0.099217 0.618170 0.714822 -0.062500 1 0 0 0 0 0 2 220105
-0.002105 -0.000600 0.119283 0.101903 0.609596 0.716558 -0.062500 1 0 0 0 0 0 2 221103
-0.002105 -0.000601 0.119283 0.103255 0.605301 0.717147 -0.062500 1 0 0 0 0 0 2 222114
-0.002105 -0.000601 0.119283 0.103950 0.603170 0.717363 -0.062500 1 0 0 0 0 0 2 223771
-0.002105 -0.000601 0.119283 0.104293 0.602098 0.717428 -0.062500 1 0 0 0 0 0 2 224069
-0.002105 -0.000601 0.119283 0.104460 0.601557 0.717453 -0.062500 1 0 0 0 0 0 2 225177
-0.002105 -0.000601 0.119283 0.104539 0.601297 0.717468 -0.062500 1 0 0 0 0 0 2 226128
-0.002105 -0.000601 0.119283 0.104581 0.601157 0.717463 -0.062500 1 0 0 0 0 0 2 227119
-0.002105 -0.000601 0.119283 0.104613 0.601089 0.717470 -0.062500 1 0 0 0 0 0 2 228114
-0.002105 -0.000601 0.119283 0.104623 0.601062 0.717464 -0.062500 1 0 0 0 0 0 2 229112
-0.002105 -0.000601 0.119283 0.104630 0.601038 0.717476 -0.062500 1 0 0 0 0 0 2 230073
-0.002105 -0.000601 0.119283 0.104619 0.601039 0.717464 -0.062500 1 0 0 0 0 0 2 231129
-0.002105 -0.000601 0.119283 0.104621 0.601028 0.717470 -0.062500 1 0 0 0 0 0 2 232328
-0.002105 -0.000601 0.119283 0.104633 0.601024 0.717464 -0.062500 1 0 0 0 0 0 2 233182
-0.002105 -0.000601 0.119283 0.104622 0.601027 0.717469 -0.062500 1 0 0 0 0 0 2 234357
-0.002105 -0.000601 0.119283 0.104633 0.601024 0.717463 -0.062500 1 0 0 0 0 0 2 235196
-0.002105 -0.000601 0.119283 0.104622 0.601027 0.717469 -0.062500 1 0 0 0 0 0 2 236362
-0.002105 -0.000601 0.119283 0.104632 0.601024 0.717463 -0.062500 1 0 0 0 0 0 2 237198
-0.002105 -0.000601 0.119283 0.104621 0.601027 0.717469 -0.062500 1 0 0 0 0 0 2 238366
-0.002105 -0.000601 0.119283 0.104644 0.601021 0.717477 -0.062500 1 0 0 0 0 0 2 239148
-0.002105 -0.000601 0.119283 0.104623 0.601026 0.717471 -0.062500 1 0 0 0 0 0 2 240110
-0.002105 -0.000601 0.119283 0.104633 0.601024 0.717464 -0.062500 1 0 0 0 0 0 2 241068
-0.002105 -0.000601 0.119283 0.104622 0.601026 0.717469 -0.062500 1 0 0 0 0 0 2 242103
-0.002105 -0.000601 0.119283 0.104632 0.601024 0.717463 -0.062500 1 0 0 0 0 0 2 243209
-0.002105 -0.000601 0.119283 0.104622 0.601026 0.717469 -0.062500 1 0 0 0 0 0 2 244223
-0.002105 -0.000601 0.119283 0.104632 0.601024 0.717463 -0.062500 1 0 0 0 0 0 2 245121
-0.002105 -0.000601 0.119283 0.104630 0.601035 0.717476 -0.062500 1 0 0 0 0 0 2 246197
-0.002105 -0.000601 0.119283 0.104633 0.601025 0.717464 -0.062500 1 0 0 0 0 0 2 247134
-0.002105 -0.000601 0.119283 0.104622 0.601027 0.717469 -0.062500 1 0 0 0 0 0 2 248108
-0.002105 -0.000601 0.119283 0.104632 0.601024 0.717463 -0.062500 1 0 0 0 0 0 2 249083
-0.002099 -0.000619 0.119293 0.030820 0.854700 0.571475 -0.062500 1 0 0 0 0 0 2 250095
-0.002097 -0.000628 0.119297 0.054426 0.769204 0.643021 -0.062500 1 0 0 0 0 0 2 251104
-0.002095 -0.000633 0.119298 0.072976 0.705420 0.679944 -0.062500 1 0 0 0 0 0 2 252108
-0.002095 -0.000635 0.119298 0.083171 0.671472 0.693929 -0.062500 1 0 0 0 0 0 2 253083
-0.002094 -0.000636 0.119298 0.088426 0.654340 0.698883 -0.062500 1 0 0 0 0 0 2 254099
-0.002094 -0.000637 0.119298 0.091107 0.645756 0.700607 -0.062500 1 0 0 0 0 0 2 255077
-0.002094 -0.000637 0.119298 0.092467 0.641467 0.701220 -0.062500 1 0 0 0 0 0 2 256083
-0.002094 -0.000637 0.119298 0.093143 0.639330 0.701416 -0.062500 1 0 0 0 0 0 2 257981
-0.002094 -0.000637 0.119298 0.093483 0.638257 0.701499 -0.062500 1 0 0 0 0 0 2 259189
-0.002094 -0.000637 0.119298 0.093657 0.637724 0.701513 -0.062500 1 0 0 0 0 0 2 260101
-0.002094 -0.000637 0.119298 0.093737 0.637466 0.701527 -0.062500 1 0 0 0 0 0 2 261094
-0.002094 -0.000637 0.119298 0.093783 0.637314 0.701528 -0.062500 1 0 0 0 0 0 2 262090
-0.002094 -0.000637 0.119298 0.093812 0.637256 0.701529 -0.062500 1 0 0 0 0 0 2 263084
-0.002094 -0.000637 0.119298 0.093825 0.637219 0.701529 -0.062500 1 0 0 0 0 0 2 264084
-0.002094 -0.000637 0.119298 0.093829 0.637205 0.701535 -0.062500 1 0 0 0 0 0 2 265312
-0.002094 -0.000637 0.119298 0.093821 0.637196 0.701529 -0.062500 1 0 0 0 0 0 2 266301
-0.002094 -0.000637 0.119298 0.093820 0.637195 0.701529 -0.062500 1 0 0 0 0 0 2 267121
-0.002094 -0.000637 0.119298 0.093831 0.637193 0.701522 -0.062500 1 0 0 0 0 0 2 268303
-0.002094 -0.000637 0.119298 0.093824 0.637184 0.701534 -0.062500 1 0 0 0 0 0 2 269376
-0.002094 -0.000637 0.119298 0.093832 0.637192 0.701522 -0.062500 1 0 0 0 0 0 2 270402
-0.002094 -0.000637 0.119298 0.093832 0.637192 0.701541 -0.062500 1 0 0 0 0 0 2 271175
-0.002094 -0.000637 0.119298 0.093833 0.637193 0.701523 -0.062500 1 0 0 0 0 0 2 272094
-0.002094 -0.000637 0.119298 0.093824 0.637184 0.701534 -0.062500 1 0 0 0 0 0 2 273113
-0.002094 -0.000637 0.119298 0.093832 0.637192 0.701523 -0.062500 1 0 0 0 0 0 2 274081
-0.002094 -0.000637 0.119298 0.093824 0.637184 0.701534 -0.062500 1 0 0 0 0 0 2 275117
-0.002094 -0.000637 0.119298 0.093832 0.637192 0.701522 -0.062500 1 0 0 0 0 0 2 276204
-0.002094 -0.000637 0.119298 0.093824 0.637184 0.701534 -0.062500 1 0 0 0 0 0 2 277228
-0.002094 -0.000637 0.119298 0.093831 0.637192 0.701522 -0.062500 1 0 0 0 0 0 2 278128
-0.002094 -0.000637 0.119298 0.093824 0.637184 0.701534 -0.062500 1 0 0 0 0 0 2 279199
-0.002094 -0.000637 0.119298 0.093843 0.637188 0.701536 -0.062500 1 0 0 0 0 0 2 280155
-0.002094 -0.000637 0.119298 0.093834 0.637192 0.701523 -0.062500 1 0 0 0 0 0 2 281089
-0.002094 -0.000637 0.119298 0.093825 0.637184 0.701534 -0.062500 1 0 0 0 0 0 2 282100
-0.002094 -0.000637 0.119298 0.093832 0.637191 0.701522 -0.062500 1 0 0 0 0 0 2 283106
-0.002094 -0.000637 0.119298 0.093832 0.637192 0.701541 -0.062500 1 0 0 0 0 0 2 284083
-0.002094 -0.000637 0.119298 0.093833 0.637193 0.701523 -0.062500 1 0 0 0 0 0 2 285098
-0.002094 -0.000637 0.119298 0.093825 0.637184 0.701534 -0.062500 1 0 0 0 0 0 2 286082
-0.002094 -0.000637 0.119298 0.093832 0.637192 0.701523 -0.062500 1 0 0 0 0 0 2 287100
-0.002094 -0.000637 0.119298 0.093824 0.637184 0.701534 -0.062500 1 0 0 0 0 0 2 288085
-0.002094 -0.000637 0.119298 0.093832 0.637192 0.701522 -0.062500 1 0 0 0 0 0 2 289081
-0.002094 -0.000637 0.119298 0.093824 0.637184 0.701534 -0.062500 1 0 0 0 0 0 2 290891
-0.002094 -0.000637 0.119298 0.093832 0.637192 0.701522 -0.062500 1 0 0 0 0 0 2 291202
-0.002094 -0.000637 0.119298 0.093832 0.637192 0.701541 -0.062500 1 0 0 0 0 0 2 292210
-0.002094 -0.000637 0.119298 0.093833 0.637193 0.701523 -0.062500 1 0 0 0 0 0 2 293068
-0.002094 -0.000637 0.119298 0.093824 0.637184 0.701534 -0.062500 1 0 0 0 0 0 2 294045
-0.002094 -0.000637 0.119298 0.093832 0.637192 0.701522 -0.062500 1 0 0 0 0 0 2 295065
-0.002094 -0.000637 0.119298 0.093824 0.637184 0.701534 -0.062500 1 0 0 0 0 0 2 296066
-0.002094 -0.000637 0.119298 0.093832 0.637192 0.701522 -0.062500 1 0 0 0 0 0 2 297058
-0.002094 -0.000637 0.119298 0.093832 0.637193 0.701541 -0.062500 1 0 0 0 0 0 2 298145
-0.002094 -0.000637 0.119298 0.093833 0.637193 0.701523 -0.062500 1 0 0 0 0 0 2 299287
-0.002094 -0.000637 0.119298 0.093824 0.637184 0.701534 -0.062500 1 0 0 0 0 0 2 300228
-0.002094 -0.000637 0.119298 0.093835 0.637180 0.701529 -0.062500 1 0 0 0 0 0 2 301111
-0.002094 -0.000637 0.119298 0.093821 0.637194 0.701528 -0.062500 1 0 0 0 0 0 2 302268
-0.002094 -0.000637 0.119298 0.093835 0.637181 0.701529 -0.062500 1 0 0 0 0 0 2 303201
-0.002094 -0.000637 0.119298 0.093821 0.637194 0.701528 -0.062500 1 0 0 0 0 0 2 304205
-0.002094 -0.000637 0.119298 0.093835 0.637181 0.701528 -0.062500 1 0 0 0 0 0 2 305074
-0.002094 -0.000637 0.119298 0.093829 0.637203 0.701535 -0.062500 1 0 0 0 0 0 2 306101
-0.002094 -0.000637 0.119298 0.093836 0.637182 0.701529 -0.062500 1 0 0 0 0 0 2 307139
-0.002094 -0.000637 0.119298 0.093821 0.637195 0.701528 -0.062500 1 0 0 0 0 0 2 308112
-0.002094 -0.000637 0.119298 0.093835 0.637181 0.701529 -0.062500 1 0 0 0 0 0 2 309101
-0.002094 -0.000637 0.119298 0.093821 0.637194 0.701528 -0.062500 1 0 0 0 0 0 2 310430
-0.002094 -0.000637 0.119298 0.093835 0.637181 0.701528 -0.062500 1 0 0 0 0 0 2 311077
-0.002094 -0.000637 0.119298 0.093821 0.637194 0.701528 -0.062500 1 0 0 0 0 0 2 312169
-0.002094 -0.000637 0.119298 0.093835 0.637181 0.701528 -0.062500 1 0 0 0 0 0 2 313125
-0.002094 -0.000637 0.119298 0.093829 0.637203 0.701535 -0.062500 1 0 0 0 0 0 2 314080
-0.002094 -0.000637 0.119298 0.093836 0.637182 0.701529 -0.062500 1 0 0 0 0 0 2 315064
-0.002094 -0.000637 0.119298 0.093833 0.637192 0.701522 -0.062500 1 0 0 0 0 0 2 316079
-0.002094 -0.000637 0.119298 0.093825 0.637184 0.701534 -0.062500 1 0 0 0 0 0 2 317053
-0.002094 -0.000637 0.119298 0.093836 0.637180 0.701529 -0.062500 1 0 0 0 0 0 2 318079
-0.002094 -0.000637 0.119298 0.093821 0.637194 0.701528 -0.062500 1 0 0 0 0 0 2 319056
-0.002094 -0.000637 0.119298 0.093831 0.637193 0.701542 -0.062500 1 0 0 0 0 0 2 320073
-0.002094 -0.000637 0.119298 0.093833 0.637193 0.701524 -0.062500 1 0 0 0 0 0 2 321058
-0.002094 -0.000637 0.119298 0.093837 0.637181 0.701528 -0.062500 1 0 0 0 0 0 2 322060
-0.002094 -0.000637 0.119298 0.093822 0.637194 0.701528 -0.062500 1 0 0 0 0 0 2 323155
-0.002094 -0.000637 0.119298 0.093835 0.637181 0.701528 -0.062500 1 0 0 0 0 0 2 324062
-0.002094 -0.000637 0.119298 0.093821 0.637194 0.701528 -0.062500 1 0 0 0 0 0 2 325147
-0.002094 -0.000637 0.119298 0.093835 0.637181 0.701528 -0.062500 1 0 0 0 0 0 2 326091
-0.002094 -0.000637 0.119298 0.093829 0.637203 0.701535 -0.062500 1 0 0 0 0 0 2 327069
-0.002094 -0.000637 0.119298 0.093836 0.637182 0.701529 -0.062500 1 0 0 0 0 0 2 328062
-0.002094 -0.000637 0.119298 0.093822 0.637195 0.701528 -0.062500 1 0 0 0 0 0 2 329066
-0.002094 -0.000637 0.119298 0.093835 0.637181 0.701528 -0.062500 1 0 0 0 0 0 2 330067
-0.002094 -0.000637 0.119298 0.093821 0.637194 0.701528 -0.062500 1 0 0 0 0 0 2 331347
-0.002094 -0.000637 0.119298 0.093835 0.637181 0.701528 -0.062500 1 0 0 0 0 0 2 332120
-0.002094 -0.000637 0.119298 0.093821 0.637194 0.701528 -0.062500 1 0 0 0 0 0 2 333398
-0.002094 -0.000637 0.119298 0.093835 0.637181 0.701528 -0.062500 1 0 0 0 0 0 2 334389
-0.002094 -0.000637 0.119298 0.093833 0.637191 0.701542 -0.062500 1 0 0 0 0 0 2 335143
-0.002094 -0.000637 0.119298 0.093833 0.637192 0.701523 -0.062500 1 0 0 0 0 0 2 336258
-0.002094 -0.000637 0.119298 0.093824 0.637184 0.701534 -0.062500 1 0 0 0 0 0 2 337261
-0.002094 -0.000637 0.119298 0.093832 0.637192 0.701523 -0.062500 1 0 0 0 0 0 2 338165
-0.002094 -0.000637 0.119298 0.093824 0.637184 0.701534 -0.062500 1 0 0 0 0 0 2 339067
-0.002094 -0.000637 0.119298 0.093832 0.637191 0.701522 -0.062500 1 0 0 0 0 0 2 340065
-0.002094 -0.000637 0.119298 0.093832 0.637192 0.701541 -0.062500 1 0 0 0 0 0 2 341055
-0.002094 -0.000637 0.119298 0.093833 0.637193 0.701523 -0.062500 1 0 0 0 0 0 2 342018
-0.002094 -0.000637 0.119298 0.093824 0.637184 0.701535 -0.062500 1 0 0 0 0 0 2 343135
-0.002094 -0.000637 0.119298 0.093832 0.637192 0.701523 -0.062500 1 0 0 0 0 0 2 344237
-0.002094 -0.000637 0.119298 0.093824 0.637184 0.701534 -0.062500 1 0 0 0 0 0 2 345102
-0.002094 -0.000637 0.119298 0.093832 0.637192 0.701522 -0.062500 1 0 0 0 0 0 2 346176
-0.002094 -0.000637 0.119298 0.093824 0.637184 0.701534 -0.062500 1 0 0 0 0 0 2 347106
-0.002094 -0.000637 0.119298 0.093832 0.637192 0.701522 -0.062500 1 0 0 0 0 0 2 348070
-0.002094 -0.000637 0.119298 0.093832 0.637192 0.701541 -0.062500 1 0 0 0 0 0 2 349070
-0.002094 -0.000637 0.119298 0.093833 0.637193 0.701523 -0.062500 1 0 0 0 0 0 2 350077
-0.002094 -0.000637 0.119298 0.093824 0.637184 0.701534 -0.062500 1 0 0 0 0 0 2 351077
-0.002094 -0.000637 0.119298 0.093832 0.637192 0.701522 -0.062500 1 0 0 0 0 0 2 352080
-0.002094 -0.000637 0.119298 0.093824 0.637184 0.701534 -0.062500 1 0 0 0 0 0 2 353082
-0.002094 -0.000637 0.119298 0.093832 0.637192 0.701522 -0.062500 1 0 0 0 0 0 2 354056
-0.002094 -0.000637 0.119298 0.093824 0.637184 0.701534 -0.062500 1 0 0 0 0 0 2 355056
-0.002094 -0.000637 0.119298 0.093835 0.637180 0.701529 -0.062500 1 0 0 0 0 0 2 356056
-0.002094 -0.000637 0.119298 0.093829 0.637202 0.701535 -0.062500 1 0 0 0 0 0 2 357162
-0.002094 -0.000637 0.119298 0.093832 0.637194 0.701523 -0.062500 1 0 0 0 0 0 2 358128
-0.002094 -0.000637 0.119298 0.093824 0.637184 0.701534 -0.062500 1 0 0 0 0 0 2 359202
-0.002094 -0.000637 0.119298 0.093835 0.637180 0.701529 -0.062500 1 0 0 0 0 0 2 360074
-0.002094 -0.000637 0.119298 0.093833 0.637191 0.701522 -0.062500 1 0 0 0 0 0 2 361071
-0.002094 -0.000637 0.119298 0.093833 0.637192 0.701541 -0.062500 1 0 0 0 0 0 2 362058
-0.002094 -0.000637 0.119298 0.093833 0.637193 0.701523 -0.062500 1 0 0 0 0 0 2 363062
-0.002094 -0.000637 0.119298 0.093825 0.637184 0.701534 -0.062500 1 0 0 0 0 0 2 364062
-0.002094 -0.000637 0.119298 0.093832 0.637192 0.701522 -0.062500 1 0 0 0 0 0 2 365203
-0.002094 -0.000637 0.119298 0.093824 0.637184 0.701534 -0.062500 1 0 0 0 0 0 2 366202
-0.002094 -0.000637 0.119298 0.093832 0.637192 0.701522 -0.062500 1 0 0 0 0 0 2 367263
-0.002094 -0.000637 0.119298 0.093824 0.637184 0.701534 -0.062500 1 0 0 0 0 0 2 368215
-0.002094 -0.000637 0.119298 0.093832 0.637192 0.701522 -0.062500 1 0 0 0 0 0 2 369310
-0.002094 -0.000637 0.119298 0.093832 0.637192 0.701541 -0.062500 1 0 0 0 0 0 2 370058
-0.002094 -0.000637 0.119298 0.093833 0.637193 0.701523 -0.062500 1 0 0 0 0 0 2 371350
-0.002094 -0.000637 0.119298 0.093825 0.637184 0.701534 -0.062500 1 0 0 0 0 0 2 372122
-0.002094 -0.000637 0.119298 0.093832 0.637192 0.701522 -0.062500 1 0 0 0 0 0 2 373169
-0.002094 -0.000637 0.119298 0.093824 0.637184 0.701534 -0.062500 1 0 0 0 0 0 2 374150
-0.002094 -0.000637 0.119298 0.093835 0.637180 0.701529 -0.062500 1 0 0 0 0 0 2 375093
-0.002094 -0.000637 0.119298 0.093821 0.637194 0.701528 -0.062500 1 0 0 0 0 0 2 376257
-0.002094 -0.000637 0.119298 0.093843 0.637190 0.701535 -0.062500 1 0 0 0 0 0 2 377374
-0.002094 -0.000637 0.119298 0.093822 0.637195 0.701529 -0.062500 1 0 0 0 0 0 2 378048
-0.002094 -0.000637 0.119298 0.093835 0.637181 0.701529 -0.062500 1 0 0 0 0 0 2 379111
-0.002094 -0.000637 0.119298 0.093821 0.637194 0.701528 -0.062500 1 0 0 0 0 0 2 380107
-0.002094 -0.000637 0.119298 0.093835 0.637181 0.701529 -0.062500 1 0 0 0 0 0 2 381034
-0.002094 -0.000637 0.119298 0.093821 0.637194 0.701528 -0.062500 1 0 0 0 0 0 2 382023
-0.002094 -0.000637 0.119298 0.093835 0.637181 0.701528 -0.062500 1 0 0 0 0 0 2 383034
-0.002094 -0.000637 0.119298 0.093829 0.637203 0.701535 -0.062500 1 0 0 0 0 0 2 384029
-0.002094 -0.000637 0.119298 0.093836 0.637182 0.701529 -0.062500 1 0 0 0 0 0 2 385028
-0.002094 -0.000637 0.119298 0.093821 0.637195 0.701528 -0.062500 1 0 0 0 0 0 2 386028
-0.002094 -0.000637 0.119298 0.093835 0.637181 0.701529 -0.062500 1 0 0 0 0 0 2 387036
-0.002094 -0.000637 0.119298 0.093821 0.637194 0.701528 -0.062500 1 0 0 0 0 0 2 388030
-0.002094 -0.000637 0.119298 0.093835 0.637181 0.701528 -0.062500 1 0 0 0 0 0 2 389029
-0.002094 -0.000637 0.119298 0.093821 0.637194 0.701528 -0.062500 1 0 0 0 0 0 2 390881
-0.002094 -0.000637 0.119298 0.093835 0.637181 0.701528 -0.062500 1 0 0 0 0 0 2 391067
-0.002094 -0.000637 0.119298 0.093832 0.637191 0.701542 -0.062500 1 0 0 0 0 0 2 392169
-0.002094 -0.000637 0.119298 0.093833 0.637192 0.701524 -0.062500 1 0 0 0 0 0 2 393048
-0.002094 -0.000637 0.119298 0.093821 0.637196 0.701528 -0.062500 1 0 0 0 0 0 2 394042
-0.002094 -0.000637 0.119298 0.093835 0.637182 0.701528 -0.062500 1 0 0 0 0 0 2 395040
-0.002094 -0.000637 0.119298 0.093824 0.637183 0.701535 -0.062500 1 0 0 0 0 0 2 396035
-0.002094 -0.000637 0.119298 0.093832 0.637191 0.701523 -0.062500 1 0 0 0 0 0 2 397034
-0.002094 -0.000637 0.119298 0.093832 0.637192 0.701541 -0.062500 1 0 0 0 0 0 2 398037
-0.002094 -0.000637 0.119298 0.093833 0.637193 0.701524 -0.062500 1 0 0 0 0 0 2 399210
-0.002094 -0.000637 0.119298 0.093837 0.637181 0.701528 -0.062500 1 0 0 0 0 0 2 400405
-0.002094 -0.000637 0.119298 0.093822 0.637194 0.701528 -0.062500 1 0 0 0 0 0 2 401091
-0.002094 -0.000637 0.119298 0.093823 0.637184 0.701535 -0.062500 1 0 0 0 0 0 2 402317
-0.002094 -0.000637 0.119298 0.093832 0.637192 0.701523 -0.062500 1 0 0 0 0 0 2 403210
-0.002094 -0.000637 0.119298 0.093824 0.637184 0.701534 -0.062500 1 0 0 0 0 0 2 404320
-0.002094 -0.000637 0.119298 0.093832 0.637192 0.701522 -0.062500 1 0 0 0 0 0 2 405180
-0.002094 -0.000637 0.119298 0.093832 0.637192 0.701541 -0.062500 1 0 0 0 0 0 2 406103
-0.002094 -0.000637 0.119298 0.093833 0.637193 0.701523 -0.062500 1 0 0 0 0 0 2 407093
-0.002094 -0.000637 0.119298 0.093836 0.637181 0.701528 -0.062500 1 0 0 0 0 0 2 408057
-0.002094 -0.000637 0.119298 0.093821 0.637194 0.701528 -0.062500 1 0 0 0 0 0 2 409334
-0.002094 -0.000637 0.119298 0.093835 0.637181 0.701528 -0.062500 1 0 0 0 0 0 2 410052
-0.002094 -0.000637 0.119298 0.093821 0.637194 0.701528 -0.062500 1 0 0 0 0 0 2 411000
-0.002094 -0.000637 0.119298 0.093835 0.637181 0.701528 -0.062500 1 0 0 0 0 0 2 412182
-0.002089 -0.000655 0.119309 0.019981 0.891011 0.555670 -0.062500 1 0 0 0 0 0 2 413120
-0.002086 -0.000664 0.119312 0.043604 0.805442 0.627131 -0.062500 1 0 0 0 0 0 2 414032
-0.002084 -0.000669 0.119314 0.062160 0.741601 0.664036 -0.062500 1 0 0 0 0 0 2 415029
-0.002084 -0.000671 0.119314 0.072348 0.707669 0.678004 -0.062500 1 0 0 0 0 0 2 416029
-0.002083 -0.000672 0.119314 0.077620 0.690518 0.682969 -0.062500 1 0 0 0 0 0 2 417031
-0.002083 -0.000673 0.119314 0.080303 0.681930 0.684691 -0.062500 1 0 0 0 0 0 2 418032
-0.002083 -0.000673 0.119314 0.081656 0.677662 0.685288 -0.062500 1 0 0 0 0 0 2 419029
-0.002083 -0.000673 0.119314 0.082339 0.675505 0.685495 -0.062500 1 0 0 0 0 0 2 420029
-0.002083 -0.000673 0.119314 0.082688 0.674438 0.685565 -0.062500 1 0 0 0 0 0 2 421031
-0.002083 -0.000673 0.119314 0.082856 0.673897 0.685591 -0.062500 1 0 0 0 0 0 2 422031
-0.002083 -0.000673 0.119314 0.082935 0.673637 0.685606 -0.062500 1 0 0 0 0 0 2 423154
-0.002083 -0.000673 0.119314 0.082978 0.673497 0.685601 -0.062500 1 0 0 0 0 0 2 424046
-0.002083 -0.000673 0.119314 0.083006 0.673440 0.685600 -0.062500 1 0 0 0 0 0 2 425182
-0.002083 -0.000673 0.119314 0.083019 0.673403 0.685600 -0.062500 1 0 0 0 0 0 2 426050
-0.002083 -0.000673 0.119314 0.083023 0.673390 0.685607 -0.062500 1 0 0 0 0 0 2 427045
-0.002083 -0.000673 0.119314 0.083018 0.673369 0.685607 -0.062500 1 0 0 0 0 0 2 428036
-0.002083 -0.000673 0.119314 0.083017 0.673367 0.685607 -0.062500 1 0 0 0 0 0 2 429041
-0.002083 -0.000673 0.119314 0.083029 0.673364 0.685601 -0.062500 1 0 0 0 0 0 2 430040
-0.002083 -0.000673 0.119314 0.083018 0.673366 0.685607 -0.062500 1 0 0 0 0 0 2 431102
-0.002083 -0.000673 0.119314 0.083037 0.673372 0.685608 -0.062500 1 0 0 0 0 0 2 432218
-0.002083 -0.000673 0.119314 0.083016 0.673379 0.685601 -0.062500 1 0 0 0 0 0 2 433213
-0.002083 -0.000673 0.119314 0.083029 0.673366 0.685600 -0.062500 1 0 0 0 0 0 2 434268
-0.002083 -0.000673 0.119314 0.083018 0.673367 0.685606 -0.062500 1 0 0 0 0 0 2 435165
-0.002083 -0.000673 0.119314 0.083029 0.673364 0.685601 -0.062500 1 0 0 0 0 0 2 436328
-0.002083 -0.000673 0.119314 0.083018 0.673367 0.685606 -0.062500 1 0 0 0 0 0 2 437355
-0.002083 -0.000673 0.119314 0.083029 0.673364 0.685601 -0.062500 1 0 0 0 0 0 2 438124
-0.002083 -0.000673 0.119314 0.083026 0.673375 0.685613 -0.062500 1 0 0 0 0 0 2 439042
-0.002083 -0.000673 0.119314 0.083030 0.673365 0.685602 -0.062500 1 0 0 0 0 0 2 440068
-0.002083 -0.000673 0.119314 0.083019 0.673367 0.685607 -0.062500 1 0 0 0 0 0 2 441106
-0.002083 -0.000673 0.119314 0.083029 0.673364 0.685601 -0.062500 1 0 0 0 0 0 2 442010
-0.002083 -0.000673 0.119314 0.083018 0.673367 0.685607 -0.062500 1 0 0 0 0 0 2 443174
-0.002083 -0.000673 0.119314 0.083029 0.673364 0.685601 -0.062500 1 0 0 0 0 0 2 444348
-0.002083 -0.000673 0.119314 0.083018 0.673366 0.685607 -0.062500 1 0 0 0 0 0 2 445079
-0.002083 -0.000673 0.119314 0.083037 0.673372 0.685608 -0.062500 1 0 0 0 0 0 2 446138
-0.002083 -0.000673 0.119314 0.083032 0.673365 0.685601 -0.062500 1 0 0 0 0 0 2 447108
-0.002083 -0.000673 0.119314 0.083019 0.673366 0.685607 -0.062500 1 0 0 0 0 0 2 448037
-0.002083 -0.000673 0.119314 0.083030 0.673364 0.685601 -0.062500 1 0 0 0 0 0 2 449048
-0.002083 -0.000673 0.119314 0.083019 0.673366 0.685607 -0.062500 1 0 0 0 0 0 2 450055
-0.002083 -0.000673 0.119314 0.083030 0.673364 0.685601 -0.062500 1 0 0 0 0 0 2 451048
-0.002083 -0.000673 0.119314 0.083019 0.673366 0.685607 -0.062500 1 0 0 0 0 0 2 452037
-0.002083 -0.000673 0.119314 0.083034 0.673384 0.685601 -0.062500 1 0 0 0 0 0 2 453049
-0.002083 -0.000673 0.119314 0.083019 0.673369 0.685607 -0.062500 1 0 0 0 0 0 2 454050
-0.002083 -0.000673 0.119314 0.083030 0.673365 0.685601 -0.062500 1 0 0 0 0 0 2 455033
-0.002083 -0.000673 0.119314 0.083019 0.673367 0.685606 -0.062500 1 0 0 0 0 0 2 456035
-0.002083 -0.000673 0.119314 0.083029 0.673364 0.685601 -0.062500 1 0 0 0 0 0 2 457143
-0.002083 -0.000673 0.119314 0.083019 0.673367 0.685606 -0.062500 1 0 0 0 0 0 2 458046
-0.002083 -0.000673 0.119314 0.083029 0.673364 0.685601 -0.062500 1 0 0 0 0 0 2 459129
-0.002083 -0.000673 0.119314 0.083027 0.673375 0.685613 -0.062500 1 0 0 0 0 0 2 460052
-0.002083 -0.000673 0.119314 0.083030 0.673365 0.685602 -0.062500 1 0 0 0 0 0 2 461040
-0.002083 -0.000673 0.119314 0.083019 0.673367 0.685607 -0.062500 1 0 0 0 0 0 2 462036
-0.002083 -0.000673 0.119314 0.083030 0.673364 0.685601 -0.062500 1 0 0 0 0 0 2 463036
-0.002083 -0.000673 0.119314 0.083019 0.673366 0.685607 -0.062500 1 0 0 0 0 0 2 464039
-0.002083 -0.000673 0.119314 0.083029 0.673364 0.685601 -0.062500 1 0 0 0 0 0 2 465111
-0.002083 -0.000673 0.119314 0.083018 0.673366 0.685607 -0.062500 1 0 0 0 0 0 2 466267
-0.002083 -0.000673 0.119314 0.083037 0.673372 0.685608 -0.062500 1 0 0 0 0 0 2 467063
-0.002083 -0.000673 0.119314 0.083020 0.673367 0.685608 -0.062500 1 0 0 0 0 0 2 468282
-0.002083 -0.000673 0.119314 0.083030 0.673364 0.685601 -0.062500 1 0 0 0 0 0 2 469123
-0.002083 -0.000673 0.119314 0.083019 0.673366 0.685607 -0.062500 1 0 0 0 0 0 2 470279
-0.002083 -0.000673 0.119314 0.083026 0.673376 0.685594 -0.062500 1 0 0 0 0 0 2 471124
-0.002083 -0.000673 0.119314 0.083018 0.673368 0.685606 -0.062500 1 0 0 0 0 0 2 472045
-0.002083 -0.000673 0.119314 0.083029 0.673364 0.685600 -0.062500 1 0 0 0 0 0 2 473014
-0.002083 -0.000673 0.119314 0.083026 0.673376 0.685613 -0.062500 1 0 0 0 0 0 2 474094
-0.002083 -0.000673 0.119314 0.083030 0.673365 0.685602 -0.062500 1 0 0 0 0 0 2 475124
-0.002083 -0.000673 0.119314 0.083019 0.673367 0.685607 -0.062500 1 0 0 0 0 0 2 476079
-0.002083 -0.000673 0.119314 0.083029 0.673364 0.685601 -0.062500 1 0 0 0 0 0 2 477165
-0.002083 -0.000673 0.119314 0.083018 0.673367 0.685607 -0.062500 1 0 0 0 0 0 2 478346
-0.002083 -0.000673 0.119314 0.083029 0.673364 0.685601 -0.062500 1 0 0 0 0 0 2 479031
-0.002083 -0.000673 0.119314 0.083018 0.673367 0.685607 -0.062500 1 0 0 0 0 0 2 480089
-0.002083 -0.000673 0.119314 0.083037 0.673373 0.685608 -0.062500 1 0 0 0 0 0 2 481090
-0.002083 -0.000673 0.119314 0.083019 0.673368 0.685608 -0.062500 1 0 0 0 0 0 2 482006
-0.002083 -0.000673 0.119314 0.083030 0.673364 0.685601 -0.062500 1 0 0 0 0 0 2 483007
-0.002083 -0.000673 0.119314 0.083019 0.673367 0.685607 -0.062500 1 0 0 0 0 0 2 484003
-0.002083 -0.000673 0.119314 0.083029 0.673364 0.685601 -0.062500 1 0 0 0 0 0 2 484998
-0.002083 -0.000673 0.119314 0.083018 0.673366 0.685607 -0.062500 1 0 0 0 0 0 2 486009
-0.002083 -0.000673 0.119314 0.083029 0.673364 0.685601 -0.062500 1 0 0 0 0 0 2 487007
-0.002083 -0.000673 0.119314 0.083018 0.673366 0.685607 -0.062500 1 0 0 0 0 0 2 488004
-0.002083 -0.000673 0.119314 0.083037 0.673372 0.685608 -0.062500 1 0 0 0 0 0 2 489008
-0.002083 -0.000673 0.119314 0.083028 0.673376 0.685594 -0.062500 1 0 0 0 0 0 2 490008
-0.002083 -0.000673 0.119314 0.083019 0.673368 0.685606 -0.062500 1 0 0 0 0 0 2 491430
-0.002083 -0.000673 0.119314 0.083017 0.673367 0.685607 -0.062500 1 0 0 0 0 0 2 492201
-0.002083 -0.000673 0.119314 0.083029 0.673364 0.685601 -0.062500 1 0 0 0 0 0 2 493157
-0.002083 -0.000673 0.119314 0.083018 0.673367 0.685606 -0.062500 1 0 0 0 0 0 2 494030
-0.002083 -0.000673 0.119314 0.083029 0.673364 0.685601 -0.062500 1 0 0 0 0 0 2 495021
-0.002083 -0.000673 0.119314 0.083026 0.673375 0.685614 -0.062500 1 0 0 0 0 0 2 496009
-0.002083 -0.000673 0.119314 0.083030 0.673365 0.685602 -0.062500 1 0 0 0 0 0 2 497010
-0.002083 -0.000673 0.119314 0.083031 0.673364 0.685600 -0.062500 1 0 0 0 0 0 2 497984
-0.002083 -0.000673 0.119314 0.083019 0.673367 0.685606 -0.062500 1 0 0 0 0 0 2 499014
-0.002083 -0.000673 0.119314 0.083029 0.673364 0.685601 -0.062500 1 0 0 0 0 0 2 500296
-0.002083 -0.000673 0.119314 0.083019 0.673366 0.685606 -0.062500 1 0 0 0 0 0 2 501325
-0.002083 -0.000673 0.119314 0.083029 0.673364 0.685601 -0.062500 1 0 0 0 0 0 2 502117
-0.002083 -0.000673 0.119314 0.083027 0.673375 0.685614 -0.062500 1 0 0 0 0 0 2 503245
-0.002083 -0.000673 0.119314 0.083030 0.673365 0.685602 -0.062500 1 0 0 0 0 0 2 504152
-0.002083 -0.000673 0.119314 0.083019 0.673367 0.685607 -0.062500 1 0 0 0 0 0 2 505099
-0.002083 -0.000673 0.119314 0.083030 0.673364 0.685601 -0.062500 1 0 0 0 0 0 2 506018
-0.002083 -0.000673 0.119314 0.083019 0.673366 0.685607 -0.062500 1 0 0 0 0 0 2 507027
-0.002083 -0.000673 0.119314 0.083029 0.673364 0.685601 -0.062500 1 0 0 0 0 0 2 507978
-0.002083 -0.000673 0.119314 0.083019 0.673366 0.685607 -0.062500 1 0 0 0 0 0 2 509019
-0.002083 -0.000673 0.119314 0.083038 0.673372 0.685608 -0.062500 1 0 0 0 0 0 2 510245
-0.002083 -0.000673 0.119314 0.083016 0.673379 0.685601 -0.062500 1 0 0 0 0 0 2 511104
-0.002083 -0.000673 0.119314 0.083029 0.673366 0.685600 -0.062500 1 0 0 0 0 0 2 511987
-0.002083 -0.000673 0.119314 0.083019 0.673367 0.685606 -0.062500 1 0 0 0 0 0 2 513041
-0.002083 -0.000673 0.119314 0.083029 0.673364 0.685601 -0.062500 1 0 0 0 0 0 2 514105
-0.002083 -0.000673 0.119314 0.083018 0.673367 0.685606 -0.062500 1 0 0 0 0 0 2 515004
-0.002083 -0.000673 0.119314 0.083029 0.673364 0.685601 -0.062500 1 0 0 0 0 0 2 516015
-0.002083 -0.000673 0.119314 0.083026 0.673375 0.685613 -0.062500 1 0 0 0 0 0 2 517010
-0.002083 -0.000673 0.119314 0.083030 0.673365 0.685602 -0.062500 1 0 0 0 0 0 2 518004
-0.002083 -0.000673 0.119314 0.083019 0.673367 0.685607 -0.062500 1 0 0 0 0 0 2 519004
-0.002083 -0.000673 0.119314 0.083029 0.673364 0.685601 -0.062500 1 0 0 0 0 0 2 520002
-0.002083 -0.000673 0.119314 0.083018 0.673367 0.685607 -0.062500 1 0 0 0 0 0 2 521009
-0.002083 -0.000673 0.119314 0.083029 0.673364 0.685601 -0.062500 1 0 0 0 0 0 2 522005
-0.002083 -0.000673 0.119314 0.083018 0.673366 0.685607 -0.062500 1 0 0 0 0 0 2 523005
-0.002083 -0.000673 0.119314 0.083037 0.673373 0.685608 -0.062500 1 0 0 0 0 0 2 524130
-0.002083 -0.000673 0.119314 0.083020 0.673368 0.685608 -0.062500 1 0 0 0 0 0 2 525150
-0.002083 -0.000673 0.119314 0.083030 0.673364 0.685601 -0.062500 1 0 0 0 0 0 2 526168
-0.002083 -0.000673 0.119314 0.083019 0.673366 0.685607 -0.062500 1 0 0 0 0 0 2 527019
-0.002083 -0.000673 0.119314 0.083029 0.673364 0.685601 -0.062500 1 0 0 0 0 0 2 527999
-0.002083 -0.000673 0.119314 0.083018 0.673366 0.685607 -0.062500 1 0 0 0 0 0 2 529031
-0.002083 -0.000673 0.119314 0.083026 0.673375 0.685594 -0.062500 1 0 0 0 0 0 2 530011
-0.002083 -0.000673 0.119314 0.083026 0.673377 0.685613 -0.062500 1 0 0 0 0 0 2 531009
-0.002083 -0.000673 0.119314 0.083030 0.673366 0.685602 -0.062500 1 0 0 0 0 0 2 532026
-0.002083 -0.000673 0.119314 0.083019 0.673367 0.685607 -0.062500 1 0 0 0 0 0 2 533228
-0.002083 -0.000673 0.119314 0.083029 0.673365 0.685601 -0.062500 1 0 0 0 0 0 2 534144
-0.002083 -0.000673 0.119314 0.083018 0.673367 0.685607 -0.062500 1 0 0 0 0 0 2 535149
-0.002083 -0.000673 0.119314 0.083029 0.673364 0.685601 -0.062500 1 0 0 0 0 0 2 536155
-0.002083 -0.000673 0.119314 0.083018 0.673367 0.685607 -0.062500 1 0 0 0 0 0 2 537255
-0.002083 -0.000673 0.119314 0.083029 0.673364 0.685601 -0.062500 1 0 0 0 0 0 2 538125
-0.002083 -0.000673 0.119314 0.083026 0.673375 0.685614 -0.062500 1 0 0 0 0 0 2 539013
-0.002083 -0.000673 0.119314 0.083030 0.673365 0.685602 -0.062500 1 0 0 0 0 0 2 540059
-0.002083 -0.000673 0.119314 0.083031 0.673364 0.685600 -0.062500 1 0 0 0 0 0 2 541113
-0.002083 -0.000673 0.119314 0.083019 0.673366 0.685607 -0.062500 1 0 0 0 0 0 2 542057
-0.002083 -0.000673 0.119314 0.083029 0.673364 0.685601 -0.062500 1 0 0 0 0 0 2 543017
-0.002083 -0.000673 0.119314 0.083019 0.673366 0.685607 -0.062500 1 0 0 0 0 0 2 544099
-0.002083 -0.000673 0.119314 0.083029 0.673364 0.685601 -0.062500 1 0 0 0 0 0 2 545010
-0.002083 -0.000673 0.119314 0.083027 0.673375 0.685614 -0.062500 1 0 0 0 0 0 2 546050
-0.002083 -0.000673 0.119314 0.083031 0.673365 0.685602 -0.062500 1 0 0 0 0 0 2 547117
-0.002083 -0.000673 0.119314 0.083019 0.673366 0.685607 -0.062500 1 0 0 0 0 0 2 548035
-0.002083 -0.000673 0.119314 0.083030 0.673364 0.685601 -0.062500 1 0 0 0 0 0 2 549029
-0.002083 -0.000673 0.119314 0.083019 0.673366 0.685607 -0.062500 1 0 0 0 0 0 2 550027
-0.002083 -0.000673 0.119314 0.083026 0.673375 0.685594 -0.062500 1 0 0 0 0 0 2 551031
-0.002083 -0.000673 0.119314 0.083026 0.673377 0.685613 -0.062500 1 0 0 0 0 0 2 552035
-0.002083 -0.000673 0.119314 0.083030 0.673366 0.685602 -0.062500 1 0 0 0 0 0 2 553030
-0.002083 -0.000673 0.119314 0.083019 0.673367 0.685607 -0.062500 1 0 0 0 0 0 2 554006
-0.002083 -0.000673 0.119314 0.083029 0.673364 0.685601 -0.062500 1 0 0 0 0 0 2 555006
-0.002083 -0.000673 0.119314 0.083019 0.673367 0.685607 -0.062500 1 0 0 0 0 0 2 556011
-0.002083 -0.000673 0.119314 0.083029 0.673364 0.685601 -0.062500 1 0 0 0 0 0 2 557928
-0.002083 -0.000673 0.119314 0.083018 0.673367 0.685606 -0.062500 1 0 0 0 0 0 2 559105
-0.002083 -0.000673 0.119314 0.083029 0.673364 0.685601 -0.062500 1 0 0 0 0 0 2 560029
-0.002083 -0.000673 0.119314 0.083027 0.673375 0.685614 -0.062500 1 0 0 0 0 0 2 561013
-0.002083 -0.000673 0.119314 0.083030 0.673365 0.685602 -0.062500 1 0 0 0 0 0 2 562011
-0.002083 -0.000673 0.119314 0.083019 0.673367 0.685607 -0.062500 1 0 0 0 0 0 2 563012
-0.002083 -0.000673 0.119314 0.083029 0.673364 0.685601 -0.062500 1 0 0 0 0 0 2 564017
-0.002083 -0.000673 0.119314 0.083019 0.673366 0.685607 -0.062500 1 0 0 0 0 0 2 565064
-0.002083 -0.000673 0.119314 0.083029 0.673364 0.685601 -0.062500 1 0 0 0 0 0 2 566185
-0.002083 -0.000673 0.119314 0.083018 0.673366 0.685607 -0.062500 1 0 0 0 0 0 2 567113
-0.002083 -0.000673 0.119314 0.083037 0.673372 0.685608 -0.062500 1 0 0 0 0 0 2 568133
-0.002083 -0.000673 0.119314 0.083020 0.673367 0.685608 -0.062500 1 0 0 0 0 0 2 569130
-0.002083 -0.000673 0.119314 0.083026 0.673376 0.685595 -0.062500 1 0 0 0 0 0 2 570223
-0.002083 -0.000673 0.119314 0.083018 0.673368 0.685606 -0.062500 1 0 0 0 0 0 2 571078
-0.002083 -0.000673 0.119314 0.083029 0.673365 0.685601 -0.062500 1 0 0 0 0 0 2 572277
-0.002083 -0.000673 0.119314 0.083018 0.673367 0.685606 -0.062500 1 0 0 0 0 0 2 573041
-0.002083 -0.000673 0.119314 0.083029 0.673364 0.685601 -0.062500 1 0 0 0 0 0 2 574036
-0.002083 -0.000673 0.119314 0.083026 0.673375 0.685613 -0.062500 1 0 0 0 0 0 2 575092
-0.002083 -0.000673 0.119314 0.083030 0.673365 0.685602 -0.062500 1 0 0 0 0 0 2 576004
-0.002083 -0.000673 0.119314 0.083019 0.673367 0.685607 -0.062500 1 0 0 0 0 0 2 577084
-0.002083 -0.000673 0.119314 0.083029 0.673364 0.685601 -0.062500 1 0 0 0 0 0 2 578118
-0.002083 -0.000673 0.119314 0.083018 0.673367 0.685607 -0.062500 1 0 0 0 0 0 2 579029
-0.002083 -0.000673 0.119314 0.083029 0.673364 0.685601 -0.062500 1 0 0 0 0 0 2 580105
-0.002083 -0.000673 0.119314 0.083018 0.673366 0.685607 -0.062500 1 0 0 0 0 0 2 581025
-0.002083 -0.000673 0.119314 0.083037 0.673373 0.685608 -0.062500 1 0 0 0 0 0 2 581999
-0.002083 -0.000673 0.119314 0.083032 0.673365 0.685601 -0.062500 1 0 0 0 0 0 2 583007
-0.002083 -0.000673 0.119314 0.083019 0.673367 0.685607 -0.062500 1 0 0 0 0 0 2 584004
-0.002083 -0.000673 0.119314 0.083030 0.673364 0.685601 -0.062500 1 0 0 0 0 0 2 585003
-0.002083 -0.000673 0.119314 0.083019 0.673366 0.685607 -0.062500 1 0 0 0 0 0 2 586006
-0.002083 -0.000673 0.119314 0.083030 0.673364 0.685601 -0.062500 1 0 0 0 0 0 2 586985
-0.002083 -0.000673 0.119314 0.083019 0.673366 0.685607 -0.062500 1 0 0 0 0 0 2 587996
-0.002083 -0.000673 0.119314 0.083038 0.673372 0.685608 -0.062500 1 0 0 0 0 0 2 588980
-0.002083 -0.000673 0.119314 0.083016 0.673379 0.685601 -0.062500 1 0 0 0 0 0 2 589979
-0.002083 -0.000673 0.119314 0.083029 0.673366 0.685600 -0.062500 1 0 0 0 0 0 2 591827
-0.002083 -0.000673 0.119314 0.083019 0.673367 0.685606 -0.062500 1 0 0 0 0 0 2 592173
-0.002083 -0.000673 0.119314 0.083029 0.673364 0.685601 -0.062500 1 0 0 0 0 0 2 593137
-0.002083 -0.000673 0.119314 0.083018 0.673367 0.685606 -0.062500 1 0 0 0 0 0 2 594003
-0.002083 -0.000673 0.119314 0.083029 0.673364 0.685601 -0.062500 1 0 0 0 0 0 2 594989
-0.002083 -0.000673 0.119314 0.083027 0.673375 0.685613 -0.062500 1 0 0 0 0 0 2 595988
-0.002083 -0.000673 0.119314 0.083030 0.673365 0.685602 -0.062500 1 0 0 0 0 0 2 596987
-0.002083 -0.000673 0.119314 0.083019 0.673367 0.685607 -0.062500 1 0 0 0 0 0 2 597988
-0.002083 -0.000673 0.119314 0.083029 0.673364 0.685601 -0.062500 1 0 0 0 0 0 2 599094
-0.002083 -0.000673 0.119314 0.083019 0.673367 0.685607 -0.062500 1 0 0 0 0 0 2 600145
-0.002083 -0.000673 0.119314 0.083029 0.673364 0.685601 -0.062500 1 0 0 0 0 0 2 601149
-0.002083 -0.000673 0.119314 0.083018 0.673366 0.685607 -0.062500 1 0 0 0 0 0 2 602159
-0.002083 -0.000673 0.119314 0.083037 0.673373 0.685608 -0.062500 1 0 0 0 0 0 2 603206
-0.002083 -0.000673 0.119314 0.083020 0.673368 0.685608 -0.062500 1 0 0 0 0 0 2 604119
-0.002083 -0.000673 0.119314 0.083030 0.673364 0.685601 -0.062500 1 0 0 0 0 0 2 605219
-0.002083 -0.000673 0.119314 0.083019 0.673366 0.685607 -0.062500 1 0 0 0 0 0 2 606003
-0.002083 -0.000673 0.119314 0.083029 0.673364 0.685601 -0.062500 1 0 0 0 0 0 2 606987
-0.002083 -0.000673 0.119314 0.083019 0.673366 0.685607 -0.062500 1 0 0 0 0 0 2 608040
-0.002083 -0.000673 0.119314 0.083029 0.673364 0.685601 -0.062500 1 0 0 0 0 0 2 609051
-0.002083 -0.000673 0.119314 0.083018 0.673366 0.685607 -0.062500 1 0 0 0 0 0 2 610198
-0.002083 -0.000673 0.119314 0.083034 0.673384 0.685601 -0.062500 1 0 0 0 0 0 2 611386
-0.002083 -0.000673 0.119314 0.083019 0.673369 0.685607 -0.062500 1 0 0 0 0 0 2 612026
-0.002083 -0.000673 0.119314 0.083029 0.673365 0.685601 -0.062500 1 0 0 0 0 0 2 613053
-0.002083 -0.000673 0.119314 0.083018 0.673367 0.685607 -0.062500 1 0 0 0 0 0 2 614075
-0.002083 -0.000673 0.119314 0.083029 0.673364 0.685601 -0.062500 1 0 0 0 0 0 2 615019
-0.002083 -0.000673 0.119314 0.083018 0.673367 0.685607 -0.062500 1 0 0 0 0 0 2 615993
-0.002083 -0.000673 0.119314 0.083029 0.673364 0.685601 -0.062500 1 0 0 0 0 0 2 617009
-0.002083 -0.000673 0.119314 0.083026 0.673375 0.685614 -0.062500 1 0 0 0 0 0 2 617981
-0.002083 -0.000673 0.119314 0.083030 0.673365 0.685602 -0.062500 1 0 0 0 0 0 2 618997
-0.002083 -0.000673 0.119314 0.083031 0.673364 0.685600 -0.062500 1 0 0 0 0 0 2 620001
-0.002083 -0.000673 0.119314 0.083019 0.673367 0.685607 -0.062500 1 0 0 0 0 0 2 621009
-0.002083 -0.000673 0.119314 0.083017 0.673367 0.685607 -0.062500 1 0 0 0 0 0 2 621982
-0.002083 -0.000673 0.119314 0.083029 0.673364 0.685601 -0.062500 1 0 0 0 0 0 2 622976
-0.002083 -0.000673 0.119314 0.083018 0.673366 0.685607 -0.062500 1 0 0 0 0 0 2 624098
-0.002083 -0.000673 0.119314 0.083037 0.673372 0.685608 -0.062500 1 0 0 0 0 0 2 624969
-0.002083 -0.000673 0.119314 0.083032 0.673365 0.685601 -0.062500 1 0 0 0 0 0 2 626084
-0.002083 -0.000673 0.119314 0.083019 0.673366 0.685607 -0.062500 1 0 0 0 0 0 2 626996
-0.002083 -0.000673 0.119314 0.083030 0.673364 0.685601 -0.062500 1 0 0 0 0 0 2 627994
-0.002083 -0.000673 0.119314 0.083019 0.673366 0.685607 -0.062500 1 0 0 0 0 0 2 628991
-0.002083 -0.000673 0.119314 0.083026 0.673375 0.685594 -0.062500 1 0 0 0 0 0 2 629991
-0.002083 -0.000673 0.119314 0.083026 0.673377 0.685613 -0.062500 1 0 0 0 0 0 2 630986
-0.002083 -0.000673 0.119314 0.083030 0.673366 0.685601 -0.062500 1 0 0 0 0 0 2 632173
-0.002083 -0.000673 0.119314 0.083019 0.673367 0.685607 -0.062500 1 0 0 0 0 0 2 633204
-0.002083 -0.000673 0.119314 0.083030 0.673364 0.685601 -0.062500 1 0 0 0 0 0 2 634178
-0.002083 -0.000673 0.119314 0.083019 0.673367 0.685607 -0.062500 1 0 0 0 0 0 2 635187
-0.002083 -0.000673 0.119314 0.083029 0.673364 0.685601 -0.062500 1 0 0 0 0 0 2 636078
-0.002083 -0.000673 0.119314 0.083018 0.673367 0.685606 -0.062500 1 0 0 0 0 0 2 637131
-0.002083 -0.000673 0.119314 0.083029 0.673364 0.685601 -0.062500 1 0 0 0 0 0 2 638186
-0.002083 -0.000673 0.119314 0.083027 0.673375 0.685614 -0.062500 1 0 0 0 0 0 2 639012
-0.002083 -0.000673 0.119314 0.083030 0.673365 0.685602 -0.062500 1 0 0 0 0 0 2 639967
-0.002083 -0.000673 0.119314 0.083019 0.673367 0.685607 -0.062500 1 0 0 0 0 0 2 641062
-0.002083 -0.000673 0.119314 0.083030 0.673364 0.685601 -0.062500 1 0 0 0 0 0 2 641998
-0.002083 -0.000673 0.119314 0.083019 0.673366 0.685607 -0.062500 1 0 0 0 0 0 2 643013
-0.002083 -0.000673 0.119314 0.083029 0.673364 0.685601 -0.062500 1 0 0 0 0 0 2 644090
-0.002083 -0.000673 0.119314 0.083018 0.673366 0.685607 -0.062500 1 0 0 0 0 0 2 645338
-0.002083 -0.000673 0.119314 0.083037 0.673372 0.685608 -0.062500 1 0 0 0 0 0 2 645952
-0.002083 -0.000673 0.119314 0.083020 0.673367 0.685608 -0.062500 1 0 0 0 0 0 2 647052
-0.002083 -0.000673 0.119314 0.083026 0.673376 0.685594 -0.062500 1 0 0 0 0 0 2 648085
-0.002083 -0.000673 0.119314 0.083018 0.673368 0.685606 -0.062500 1 0 0 0 0 0 2 648997
-0.002083 -0.000673 0.119314 0.083029 0.673365 0.685601 -0.062500 1 0 0 0 0 0 2 649969
-0.002083 -0.000673 0.119314 0.083018 0.673367 0.685606 -0.062500 1 0 0 0 0 0 2 650966
-0.002083 -0.000673 0.119314 0.083029 0.673364 0.685601 -0.062500 1 0 0 0 0 0 2 651966
-0.002083 -0.000673 0.119314 0.083026 0.673375 0.685613 -0.062500 1 0 0 0 0 0 2 652977
-0.002083 -0.000673 0.119314 0.083030 0.673365 0.685602 -0.062500 1 0 0 0 0 0 2 653979
-0.002083 -0.000673 0.119314 0.083019 0.673367 0.685607 -0.062500 1 0 0 0 0 0 2 654961
-0.002083 -0.000673 0.119314 0.083029 0.673364 0.685601 -0.062500 1 0 0 0 0 0 2 655971
-0.002083 -0.000673 0.119314 0.083018 0.673367 0.685607 -0.062500 1 0 0 0 0 0 2 656983
-0.002083 -0.000673 0.119314 0.083029 0.673364 0.685601 -0.062500 1 0 0 0 0 0 2 658094
-0.002083 -0.000673 0.119314 0.083018 0.673366 0.685607 -0.062500 1 0 0 0 0 0 2 658987
-0.002083 -0.000673 0.119314 0.083037 0.673373 0.685608 -0.062500 1 0 0 0 0 0 2 660077
-0.002083 -0.000673 0.119314 0.083032 0.673365 0.685601 -0.062500 1 0 0 0 0 0 2 660997
-0.002083 -0.000673 0.119314 0.083019 0.673367 0.685607 -0.062500 1 0 0 0 0 0 2 661988
-0.002083 -0.000673 0.119314 0.083030 0.673364 0.685601 -0.062500 1 0 0 0 0 0 2 662988
-0.002083 -0.000673 0.119314 0.083019 0.673366 0.685607 -0.062500 1 0 0 0 0 0 2 663989
-0.002083 -0.000673 0.119314 0.083030 0.673364 0.685601 -0.062500 1 0 0 0 0 0 2 664978
-0.002083 -0.000673 0.119314 0.083019 0.673366 0.685607 -0.062500 1 0 0 0 0 0 2 666037
-0.002083 -0.000673 0.119314 0.083029 0.673363 0.685601 -0.062500 1 0 0 0 0 0 2 667214
-0.002083 -0.000673 0.119314 0.083027 0.673375 0.685614 -0.062500 1 0 0 0 0 0 2 668087
-0.002083 -0.000673 0.119314 0.083027 0.673377 0.685595 -0.062500 1 0 0 0 0 0 2 669241
-0.002083 -0.000673 0.119314 0.083018 0.673368 0.685606 -0.062500 1 0 0 0 0 0 2 670273
-0.002083 -0.000673 0.119314 0.083029 0.673365 0.685601 -0.062500 1 0 0 0 0 0 2 671054
-0.002083 -0.000673 0.119314 0.083019 0.673367 0.685606 -0.062500 1 0 0 0 0 0 2 672183
-0.002083 -0.000673 0.119314 0.083029 0.673364 0.685601 -0.062500 1 0 0 0 0 0 2 673026
-0.002083 -0.000673 0.119314 0.083027 0.673375 0.685613 -0.062500 1 0 0 0 0 0 2 674045
-0.002083 -0.000673 0.119314 0.083031 0.673365 0.685602 -0.062500 1 0 0 0 0 0 2 675036
-0.002083 -0.000673 0.119314 0.083019 0.673367 0.685607 -0.062500 1 0 0 0 0 0 2 675927
-0.002083 -0.000673 0.119314 0.083030 0.673364 0.685601 -0.062500 1 0 0 0 0 0 2 677111
-0.002083 -0.000673 0.119314 0.083019 0.673367 0.685607 -0.062500 1 0 0 0 0 0 2 678103
-0.002083 -0.000673 0.119314 0.083029 0.673364 0.685601 -0.062500 1 0 0 0 0 0 2 679014
-0.002083 -0.000673 0.119314 0.083019 0.673366 0.685607 -0.062500 1 0 0 0 0 0 2 680021
-0.002083 -0.000673 0.119314 0.083029 0.673364 0.685601 -0.062500 1 0 0 0 0 0 2 681049
-0.002083 -0.000673 0.119314 0.083027 0.673375 0.685614 -0.062500 1 0 0 0 0 0 2 682003
-0.002083 -0.000673 0.119314 0.083030 0.673365 0.685602 -0.062500 1 0 0 0 0 0 2 682960
-0.002083 -0.000673 0.119314 0.083019 0.673367 0.685607 -0.062500 1 0 0 0 0 0 2 683963
-0.002083 -0.000673 0.119314 0.083030 0.673364 0.685601 -0.062500 1 0 0 0 0 0 2 684963
-0.002083 -0.000673 0.119314 0.083019 0.673366 0.685607 -0.062500 1 0 0 0 0 0 2 685983
-0.002083 -0.000673 0.119314 0.083029 0.673364 0.685601 -0.062500 1 0 0 0 0 0 2 686963
-0.002083 -0.000673 0.119314 0.083018 0.673366 0.685607 -0.062500 1 0 0 0 0 0 2 687977
-0.002083 -0.000673 0.119314 0.083034 0.673384 0.685601 -0.062500 1 0 0 0 0 0 2 688966
-0.002083 -0.000673 0.119314 0.083019 0.673369 0.685607 -0.062500 1 0 0 0 0 0 2 689986
-0.002083 -0.000673 0.119314 0.083029 0.673365 0.685601 -0.062500 1 0 0 0 0 0 2 691082
-0.002083 -0.000673 0.119314 0.083018 0.673367 0.685607 -0.062500 1 0 0 0 0 0 2 692128
-0.002083 -0.000673 0.119314 0.083029 0.673364 0.685601 -0.062500 1 0 0 0 0 0 2 693144
-0.002083 -0.000673 0.119314 0.083018 0.673367 0.685606 -0.062500 1 0 0 0 0 0 2 694008
-0.002083 -0.000673 0.119314 0.083029 0.673364 0.685601 -0.062500 1 0 0 0 0 0 2 694993
-0.002083 -0.000673 0.119314 0.083026 0.673375 0.685614 -0.062500 1 0 0 0 0 0 2 695986
-0.002083 -0.000673 0.119314 0.083030 0.673365 0.685602 -0.062500 1 0 0 0 0 0 2 696987
-0.002083 -0.000673 0.119314 0.083019 0.673367 0.685607 -0.062500 1 0 0 0 0 0 2 697993
-0.002083 -0.000673 0.119314 0.083029 0.673364 0.685601 -0.062500 1 0 0 0 0 0 2 699000
-0.002083 -0.000673 0.119314 0.083018 0.673367 0.685607 -0.062500 1 0 0 0 0 0 2 700214
-0.002083 -0.000673 0.119314 0.083029 0.673364 0.685601 -0.062500 1 0 0 0 0 0 2 701204
-0.002083 -0.000673 0.119314 0.083018 0.673366 0.685607 -0.062500 1 0 0 0 0 0 2 702252
-0.002083 -0.000673 0.119314 0.083037 0.673372 0.685608 -0.062500 1 0 0 0 0 0 2 703061
-0.002083 -0.000673 0.119314 0.083032 0.673365 0.685601 -0.062500 1 0 0 0 0 0 2 704217
-0.002083 -0.000673 0.119314 0.083019 0.673366 0.685607 -0.062500 1 0 0 0 0 0 2 705066
-0.002083 -0.000673 0.119314 0.083030 0.673364 0.685601 -0.062500 1 0 0 0 0 0 2 705974
-0.002083 -0.000673 0.119314 0.083019 0.673366 0.685607 -0.062500 1 0 0 0 0 0 2 706978
-0.002083 -0.000673 0.119314 0.083026 0.673375 0.685594 -0.062500 1 0 0 0 0 0 2 708046
-0.002083 -0.000673 0.119314 0.083026 0.673377 0.685613 -0.062500 1 0 0 0 0 0 2 709040
-0.002083 -0.000673 0.119314 0.083031 0.673366 0.685601 -0.062500 1 0 0 0 0 0 2 710178
-0.002083 -0.000673 0.119314 0.083019 0.673367 0.685607 -0.062500 1 0 0 0 0 0 2 711297
-0.002083 -0.000673 0.119314 0.083030 0.673364 0.685601 -0.062500 1 0 0 0 0 0 2 711967
-0.002083 -0.000673 0.119314 0.083019 0.673367 0.685606 -0.062500 1 0 0 0 0 0 2 713053
-0.002083 -0.000673 0.119314 0.083029 0.673364 0.685601 -0.062500 1 0 0 0 0 0 2 714080
-0.002083 -0.000673 0.119314 0.083019 0.673367 0.685606 -0.062500 1 0 0 0 0 0 2 714969
-0.002083 -0.000673 0.119314 0.083029 0.673364 0.685601 -0.062500 1 0 0 0 0 0 2 715932
-0.002083 -0.000673 0.119314 0.083027 0.673375 0.685613 -0.062500 1 0 0 0 0 0 2 716967
-0.002083 -0.000673 0.119314 0.083031 0.673365 0.685602 -0.062500 1 0 0 0 0 0 2 717979
-0.002083 -0.000673 0.119314 0.083019 0.673367 0.685607 -0.062500 1 0 0 0 0 0 2 718980
-0.002083 -0.000673 0.119314 0.083030 0.673364 0.685601 -0.062500 1 0 0 0 0 0 2 719964
-0.002083 -0.000673 0.119314 0.083019 0.673366 0.685607 -0.062500 1 0 0 0 0 0 2 720981
-0.002083 -0.000673 0.119314 0.083029 0.673364 0.685601 -0.062500 1 0 0 0 0 0 2 721963
-0.002083 -0.000673 0.119314 0.083019 0.673366 0.685607 -0.062500 1 0 0 0 0 0 2 722980
-0.002083 -0.000673 0.119314 0.083029 0.673364 0.685601 -0.062500 1 0 0 0 0 0 2 724100
-0.002083 -0.000673 0.119314 0.083027 0.673375 0.685614 -0.062500 1 0 0 0 0 0 2 725004
-0.002083 -0.000673 0.119314 0.083030 0.673365 0.685602 -0.062500 1 0 0 0 0 0 2 726064
-0.002083 -0.000673 0.119314 0.083019 0.673366 0.685607 -0.062500 1 0 0 0 0 0 2 726977
-0.002083 -0.000673 0.119314 0.083026 0.673376 0.685594 -0.062500 1 0 0 0 0 0 2 727934
-0.002083 -0.000673 0.119314 0.083018 0.673368 0.685606 -0.062500 1 0 0 0 0 0 2 728963
-0.002083 -0.000673 0.119314 0.083029 0.673364 0.685601 -0.062500 1 0 0 0 0 0 2 729961
-0.002083 -0.000673 0.119314 0.083027 0.673376 0.685613 -0.062500 1 0 0 0 0 0 2 730964
-0.002083 -0.000673 0.119314 0.083030 0.673365 0.685602 -0.062500 1 0 0 0 0 0 2 732136
-0.002083 -0.000673 0.119314 0.083019 0.673367 0.685607 -0.062500 1 0 0 0 0 0 2 733055
-0.002083 -0.000673 0.119314 0.083029 0.673364 0.685601 -0.062500 1 0 0 0 0 0 2 734076
-0.002083 -0.000673 0.119314 0.083019 0.673367 0.685607 -0.062500 1 0 0 0 0 0 2 735098
-0.002083 -0.000673 0.119314 0.083029 0.673364 0.685601 -0.062500 1 0 0 0 0 0 2 736127
-0.002083 -0.000673 0.119314 0.083018 0.673367 0.685607 -0.062500 1 0 0 0 0 0 2 737056
-0.002083 -0.000673 0.119314 0.083029 0.673364 0.685601 -0.062500 1 0 0 0 0 0 2 738136
-0.002083 -0.000673 0.119314 0.083026 0.673375 0.685614 -0.062500 1 0 0 0 0 0 2 739002
-0.002083 -0.000673 0.119314 0.083030 0.673365 0.685602 -0.062500 1 0 0 0 0 0 2 739945
-0.002083 -0.000673 0.119314 0.083019 0.673367 0.685607 -0.062500 1 0 0 0 0 0 2 741024
-0.002083 -0.000673 0.119314 0.083029 0.673364 0.685601 -0.062500 1 0 0 0 0 0 2 741983
-0.002083 -0.000673 0.119314 0.083018 0.673366 0.685607 -0.062500 1 0 0 0 0 0 2 743042
-0.002083 -0.000673 0.119314 0.083029 0.673364 0.685601 -0.062500 1 0 0 0 0 0 2 744079
-0.002083 -0.000673 0.119314 0.083018 0.673366 0.685607 -0.062500 1 0 0 0 0 0 2 745118
-0.002083 -0.000673 0.119314 0.083037 0.673372 0.685608 -0.062500 1 0 0 0 0 0 2 745915
-0.002083 -0.000673 0.119314 0.083028 0.673376 0.685594 -0.062500 1 0 0 0 0 0 2 746974
-0.002083 -0.000673 0.119314 0.083019 0.673368 0.685606 -0.062500 1 0 0 0 0 0 2 748009
-0.002083 -0.000673 0.119314 0.083017 0.673367 0.685607 -0.062500 1 0 0 0 0 0 2 748934
-0.002083 -0.000673 0.119314 0.083029 0.673364 0.685601 -0.062500 1 0 0 0 0 0 2 749932
-0.002083 -0.000673 0.119314 0.083018 0.673367 0.685607 -0.062500 1 0 0 0 0 0 2 750935
-0.002083 -0.000673 0.119314 0.083029 0.673364 0.685601 -0.062500 1 0 0 0 0 0 2 751927
-0.002083 -0.000673 0.119314 0.083026 0.673375 0.685614 -0.062500 1 0 0 0 0 0 2 752927
-0.002083 -0.000673 0.119314 0.083030 0.673365 0.685602 -0.062500 1 0 0 0 0 0 2 753928
-0.002083 -0.000673 0.119314 0.083031 0.673364 0.685600 -0.062500 1 0 0 0 0 0 2 754935
-0.002083 -0.000673 0.119314 0.083019 0.673367 0.685607 -0.062500 1 0 0 0 0 0 2 755929
-0.002083 -0.000673 0.119314 0.083030 0.673364 0.685601 -0.062500 1 0 0 0 0 0 2 756927
-0.002083 -0.000673 0.119314 0.083019 0.673366 0.685606 -0.062500 1 0 0 0 0 0 2 758048
-0.002083 -0.000673 0.119314 0.083029 0.673364 0.685601 -0.062500 1 0 0 0 0 0 2 758944
-0.002083 -0.000673 0.119314 0.083027 0.673375 0.685614 -0.062500 1 0 0 0 0 0 2 760025
-0.002083 -0.000673 0.119314 0.083031 0.673365 0.685602 -0.062500 1 0 0 0 0 0 2 760947
-0.002083 -0.000673 0.119314 0.083019 0.673367 0.685607 -0.062500 1 0 0 0 0 0 2 761940
-0.002083 -0.000673 0.119314 0.083030 0.673364 0.685601 -0.062500 1 0 0 0 0 0 2 762942
-0.002083 -0.000673 0.119314 0.083019 0.673366 0.685607 -0.062500 1 0 0 0 0 0 2 763937
-0.002083 -0.000673 0.119314 0.083029 0.673364 0.685601 -0.062500 1 0 0 0 0 0 2 764939
-0.002083 -0.000673 0.119314 0.083019 0.673366 0.685607 -0.062500 1 0 0 0 0 0 2 766122
-0.002083 -0.000673 0.119314 0.083026 0.673375 0.685594 -0.062500 1 0 0 0 0 0 2 767078
-0.002083 -0.000673 0.119314 0.083026 0.673377 0.685613 -0.062500 1 0 0 0 0 0 2 768095
-0.002083 -0.000673 0.119314 0.083030 0.673366 0.685601 -0.062500 1 0 0 0 0 0 2 769101
-0.002083 -0.000673 0.119314 0.083019 0.673367 0.685607 -0.062500 1 0 0 0 0 0 2 770099
-0.002083 -0.000673 0.119314 0.083029 0.673364 0.685601 -0.062500 1 0 0 0 0 0 2 771133
-0.002083 -0.000673 0.119314 0.083018 0.673367 0.685606 -0.062500 1 0 0 0 0 0 2 772134
-0.002083 -0.000673 0.119314 0.083029 0.673364 0.685601 -0.062500 1 0 0 0 0 0 2 772896
-0.002083 -0.000673 0.119314 0.083027 0.673375 0.685613 -0.062500 1 0 0 0 0 0 2 774033
-0.002083 -0.000673 0.119314 0.083030 0.673365 0.685602 -0.062500 1 0 0 0 0 0 2 775009
-0.002083 -0.000673 0.119314 0.083019 0.673367 0.685607 -0.062500 1 0 0 0 0 0 2 775894
-0.002083 -0.000673 0.119314 0.083029 0.673364 0.685601 -0.062500 1 0 0 0 0 0 2 777126
-0.002083 -0.000673 0.119314 0.083019 0.673367 0.685607 -0.062500 1 0 0 0 0 0 2 778123
-0.002083 -0.000673 0.119314 0.083029 0.673364 0.685601 -0.062500 1 0 0 0 0 0 2 778953
-0.002083 -0.000673 0.119314 0.083018 0.673366 0.685607 -0.062500 1 0 0 0 0 0 2 780074
-0.002083 -0.000673 0.119314 0.083029 0.673364 0.685601 -0.062500 1 0 0 0 0 0 2 780994
-0.002083 -0.000673 0.119314 0.083026 0.673375 0.685614 -0.062500 1 0 0 0 0 0 2 781957
-0.002083 -0.000673 0.119314 0.083030 0.673365 0.685602 -0.062500 1 0 0 0 0 0 2 782960
-0.002083 -0.000673 0.119314 0.083019 0.673367 0.685607 -0.062500 1 0 0 0 0 0 2 783954
-0.002083 -0.000673 0.119314 0.083029 0.673364 0.685601 -0.062500 1 0 0 0 0 0 2 784955
-0.002083 -0.000673 0.119314 0.083018 0.673366 0.685607 -0.062500 1 0 0 0 0 0 2 785951
-0.002083 -0.000673 0.119314 0.083026 0.673375 0.685594 -0.062500 1 0 0 0 0 0 2 786953
-0.002083 -0.000673 0.119314 0.083026 0.673377 0.685613 -0.062500 1 0 0 0 0 0 2 787956
-0.002083 -0.000673 0.119314 0.083030 0.673366 0.685602 -0.062500 1 0 0 0 0 0 2 788943
-0.002083 -0.000673 0.119314 0.083019 0.673367 0.685607 -0.062500 1 0 0 0 0 0 2 789999
-0.002083 -0.000673 0.119314 0.083029 0.673364 0.685601 -0.062500 1 0 0 0 0 0 2 791257
-0.002083 -0.000673 0.119314 0.083018 0.673367 0.685607 -0.062500 1 0 0 0 0 0 2 792060
-0.002083 -0.000673 0.119314 0.083029 0.673364 0.685601 -0.062500 1 0 0 0 0 0 2 792952
-0.002083 -0.000673 0.119314 0.083018 0.673367 0.685607 -0.062500 1 0 0 0 0 0 2 793917
-0.002083 -0.000673 0.119314 0.083029 0.673364 0.685601 -0.062500 1 0 0 0 0 0 2 794966
-0.002083 -0.000673 0.119314 0.083026 0.673375 0.685614 -0.062500 1 0 0 0 0 0 2 795960
-0.002083 -0.000673 0.119314 0.083030 0.673365 0.685602 -0.062500 1 0 0 0 0 0 2 796961
-0.002083 -0.000673 0.119314 0.083031 0.673364 0.685600 -0.062500 1 0 0 0 0 0 2 797992
-0.002083 -0.000673 0.119314 0.083019 0.673366 0.685607 -0.062500 1 0 0 0 0 0 2 799096
-0.002083 -0.000673 0.119314 0.083030 0.673364 0.685601 -0.062500 1 0 0 0 0 0 2 800165
-0.002083 -0.000673 0.119314 0.083019 0.673366 0.685607 -0.062500 1 0 0 0 0 0 2 801075
-0.002083 -0.000673 0.119314 0.083029 0.673364 0.685601 -0.062500 1 0 0 0 0 0 2 802150
-0.002083 -0.000673 0.119314 0.083027 0.673375 0.685614 -0.062500 1 0 0 0 0 0 2 803055
-0.002083 -0.000673 0.119314 0.083031 0.673365 0.685602 -0.062500 1 0 0 0 0 0 2 804149
-0.002083 -0.000673 0.119314 0.083019 0.673366 0.685607 -0.062500 1 0 0 0 0 0 2 805076
-0.002083 -0.000673 0.119314 0.083026 0.673376 0.685594 -0.062500 1 0 0 0 0 0 2 805942
-0.002083 -0.000673 0.119314 0.083018 0.673368 0.685606 -0.062500 1 0 0 0 0 0 2 806950
-0.002083 -0.000673 0.119314 0.083029 0.673364 0.685600 -0.062500 1 0 0 0 0 0 2 807953
-0.002083 -0.000673 0.119314 0.083027 0.673376 0.685613 -0.062500 1 0 0 0 0 0 2 808944
-0.002083 -0.000673 0.119314 0.083030 0.673365 0.685602 -0.062500 1 0 0 0 0 0 2 810181
-0.002083 -0.000673 0.119314 0.083019 0.673367 0.685607 -0.062500 1 0 0 0 0 0 2 811044
-0.002083 -0.000673 0.119314 0.083030 0.673364 0.685601 -0.062500 1 0 0 0 0 0 2 811919
-0.002083 -0.000673 0.119314 0.083019 0.673367 0.685607 -0.062500 1 0 0 0 0 0 2 812957
-0.002083 -0.000673 0.119314 0.083029 0.673364 0.685601 -0.062500 1 0 0 0 0 0 2 813994
-0.002083 -0.000673 0.119314 0.083018 0.673367 0.685607 -0.062500 1 0 0 0 0 0 2 814904
-0.002083 -0.000673 0.119314 0.083029 0.673364 0.685601 -0.062500 1 0 0 0 0 0 2 815909
-0.002083 -0.000673 0.119314 0.083027 0.673375 0.685614 -0.062500 1 0 0 0 0 0 2 816903
-0.002083 -0.000673 0.119314 0.083030 0.673365 0.685602 -0.062500 1 0 0 0 0 0 2 817903
-0.002083 -0.000673 0.119314 0.083019 0.673367 0.685607 -0.062500 1 0 0 0 0 0 2 818905
-0.002083 -0.000673 0.119314 0.083029 0.673364 0.685601 -0.062500 1 0 0 0 0 0 2 819909
-0.002083 -0.000673 0.119314 0.083019 0.673366 0.685607 -0.062500 1 0 0 0 0 0 2 820909
-0.002083 -0.000673 0.119314 0.083029 0.673364 0.685601 -0.062500 1 0 0 0 0 0 2 821904
-0.002083 -0.000673 0.119314 0.083018 0.673366 0.685607 -0.062500 1 0 0 0 0 0 2 822903
-0.002083 -0.000673 0.119314 0.083037 0.673372 0.685608 -0.062500 1 0 0 0 0 0 2 824034
-0.002083 -0.000673 0.119314 0.083016 0.673379 0.685601 -0.062500 1 0 0 0 0 0 2 824864
-0.002083 -0.000673 0.119314 0.083029 0.673366 0.685600 -0.062500 1 0 0 0 0 0 2 826024
-0.002083 -0.000673 0.119314 0.083018 0.673367 0.685606 -0.062500 1 0 0 0 0 0 2 826923
-0.002083 -0.000673 0.119314 0.083029 0.673364 0.685601 -0.062500 1 0 0 0 0 0 2 827920
-0.002083 -0.000673 0.119314 0.083018 0.673367 0.685606 -0.062500 1 0 0 0 0 0 2 828915
-0.002083 -0.000673 0.119314 0.083029 0.673364 0.685601 -0.062500 1 0 0 0 0 0 2 829907
-0.002083 -0.000673 0.119314 0.083026 0.673375 0.685614 -0.062500 1 0 0 0 0 0 2 830915
-0.002083 -0.000673 0.119314 0.083030 0.673365 0.685602 -0.062500 1 0 0 0 0 0 2 831989
-0.002083 -0.000673 0.119314 0.083019 0.673367 0.685607 -0.062500 1 0 0 0 0 0 2 833085
-0.002083 -0.000673 0.119314 0.083029 0.673364 0.685601 -0.062500 1 0 0 0 0 0 2 834132
-0.002083 -0.000673 0.119314 0.083018 0.673367 0.685607 -0.062500 1 0 0 0 0 0 2 835028
-0.002083 -0.000673 0.119314 0.083029 0.673364 0.685601 -0.062500 1 0 0 0 0 0 2 836099
-0.002083 -0.000673 0.119314 0.083018 0.673366 0.685607 -0.062500 1 0 0 0 0 0 2 837106
-0.002083 -0.000673 0.119314 0.083029 0.673364 0.685601 -0.062500 1 0 0 0 0 0 2 838113
-0.002083 -0.000673 0.119314 0.083026 0.673375 0.685614 -0.062500 1 0 0 0 0 0 2 839014
-0.002083 -0.000673 0.119314 0.083030 0.673365 0.685602 -0.062500 1 0 0 0 0 0 2 839916
-0.002083 -0.000673 0.119314 0.083031 0.673364 0.685601 -0.062500 1 0 0 0 0 0 2 840913
-0.002083 -0.000673 0.119314 0.083019 0.673366 0.685607 -0.062500 1 0 0 0 0 0 2 841959
-0.002083 -0.000673 0.119314 0.083030 0.673364 0.685601 -0.062500 1 0 0 0 0 0 2 842924
-0.002083 -0.000673 0.119314 0.083019 0.673366 0.685607 -0.062500 1 0 0 0 0 0 2 844091
-0.002083 -0.000673 0.119314 0.083029 0.673363 0.685601 -0.062500 1 0 0 0 0 0 2 845241
-0.002083 -0.000673 0.119314 0.083027 0.673375 0.685614 -0.062500 1 0 0 0 0 0 2 845945
-0.002083 -0.000673 0.119314 0.083027 0.673376 0.685595 -0.062500 1 0 0 0 0 0 2 847019
-0.002083 -0.000673 0.119314 0.083018 0.673368 0.685606 -0.062500 1 0 0 0 0 0 2 847980
-0.002083 -0.000673 0.119314 0.083029 0.673364 0.685601 -0.062500 1 0 0 0 0 0 2 848928
-0.002083 -0.000673 0.119314 0.083019 0.673367 0.685606 -0.062500 1 0 0 0 0 0 2 849932
-0.002083 -0.000673 0.119314 0.083029 0.673364 0.685601 -0.062500 1 0 0 0 0 0 2 850909
-0.002083 -0.000673 0.119314 0.083027 0.673375 0.685613 -0.062500 1 0 0 0 0 0 2 851917
-0.002083 -0.000673 0.119314 0.083030 0.673365 0.685602 -0.062500 1 0 0 0 0 0 2 852928
-0.002083 -0.000673 0.119314 0.083019 0.673367 0.685607 -0.062500 1 0 0 0 0 0 2 853921
-0.002083 -0.000673 0.119314 0.083030 0.673364 0.685601 -0.062500 1 0 0 0 0 0 2 854930
-0.002083 -0.000673 0.119314 0.083019 0.673367 0.685607 -0.062500 1 0 0 0 0 0 2 855907
-0.002083 -0.000673 0.119314 0.083029 0.673364 0.685601 -0.062500 1 0 0 0 0 0 2 856903
-0.002083 -0.000673 0.119314 0.083018 0.673366 0.685607 -0.062500 1 0 0 0 0 0 2 858022
-0.002083 -0.000673 0.119314 0.083029 0.673364 0.685601 -0.062500 1 0 0 0 0 0 2 858931
-0.002083 -0.000673 0.119314 0.083027 0.673375 0.685614 -0.062500 1 0 0 0 0 0 2 860000
-0.002083 -0.000673 0.119314 0.083030 0.673365 0.685602 -0.062500 1 0 0 0 0 0 2 860921
-0.002083 -0.000673 0.119314 0.083019 0.673367 0.685607 -0.062500 1 0 0 0 0 0 2 861919
-0.002083 -0.000673 0.119314 0.083029 0.673364 0.685601 -0.062500 1 0 0 0 0 0 2 862917
-0.002083 -0.000673 0.119314 0.083019 0.673366 0.685607 -0.062500 1 0 0 0 0 0 2 863908
-0.002083 -0.000673 0.119314 0.083026 0.673375 0.685594 -0.062500 1 0 0 0 0 0 2 864908
-0.002083 -0.000673 0.119314 0.083026 0.673377 0.685613 -0.062500 1 0 0 0 0 0 2 866092
-0.002083 -0.000673 0.119314 0.083030 0.673366 0.685602 -0.062500 1 0 0 0 0 0 2 867047
-0.002083 -0.000673 0.119314 0.083019 0.673367 0.685607 -0.062500 1 0 0 0 0 0 2 868085
-0.002083 -0.000673 0.119314 0.083029 0.673365 0.685601 -0.062500 1 0 0 0 0 0 2 869119
-0.002083 -0.000673 0.119314 0.083018 0.673367 0.685607 -0.062500 1 0 0 0 0 0 2 870018
-0.002083 -0.000673 0.119314 0.083029 0.673364 0.685601 -0.062500 1 0 0 0 0 0 2 871164
-0.002083 -0.000673 0.119314 0.083018 0.673367 0.685607 -0.062500 1 0 0 0 0 0 2 872022
-0.002083 -0.000673 0.119314 0.083029 0.673364 0.685601 -0.062500 1 0 0 0 0 0 2 872995
-0.002083 -0.000673 0.119314 0.083026 0.673375 0.685614 -0.062500 1 0 0 0 0 0 2 873918
-0.002083 -0.000673 0.119314 0.083030 0.673365 0.685602 -0.062500 1 0 0 0 0 0 2 874926
-0.002083 -0.000673 0.119314 0.083019 0.673367 0.685607 -0.062500 1 0 0 0 0 0 2 876043
-0.002083 -0.000673 0.119314 0.083029 0.673364 0.685601 -0.062500 1 0 0 0 0 0 2 876931
-0.002083 -0.000673 0.119314 0.083018 0.673367 0.685607 -0.062500 1 0 0 0 0 0 2 878112
-0.002083 -0.000673 0.119314 0.083029 0.673364 0.685601 -0.062500 1 0 0 0 0 0 2 879314
-0.002083 -0.000673 0.119314 0.083018 0.673366 0.685607 -0.062500 1 0 0 0 0 0 2 879972
-0.002083 -0.000673 0.119314 0.083037 0.673372 0.685608 -0.062500 1 0 0 0 0 0 2 880964
-0.002083 -0.000673 0.119314 0.083032 0.673365 0.685601 -0.062500 1 0 0 0 0 0 2 882006
-0.002083 -0.000673 0.119314 0.083019 0.673366 0.685607 -0.062500 1 0 0 0 0 0 2 882931
-0.002083 -0.000673 0.119314 0.083026 0.673376 0.685594 -0.062500 1 0 0 0 0 0 2 883932
-0.002083 -0.000673 0.119314 0.083018 0.673368 0.685606 -0.062500 1 0 0 0 0 0 2 884918
-0.002083 -0.000673 0.119314 0.083029 0.673364 0.685600 -0.062500 1 0 0 0 0 0 2 885925
-0.002083 -0.000673 0.119314 0.083018 0.673367 0.685606 -0.062500 1 0 0 0 0 0 2 886932
-0.002083 -0.000673 0.119314 0.083037 0.673373 0.685608 -0.062500 1 0 0 0 0 0 2 887913
-0.002083 -0.000673 0.119314 0.083020 0.673368 0.685607 -0.062500 1 0 0 0 0 0 2 888936
-0.002083 -0.000673 0.119314 0.083030 0.673365 0.685601 -0.062500 1 0 0 0 0 0 2 889933
-0.002083 -0.000673 0.119314 0.083019 0.673367 0.685607 -0.062500 1 0 0 0 0 0 2 890931
-0.002083 -0.000673 0.119314 0.083029 0.673364 0.685601 -0.062500 1 0 0 0 0 0 2 892057
-0.002083 -0.000673 0.119314 0.083019 0.673367 0.685606 -0.062500 1 0 0 0 0 0 2 892929
-0.002083 -0.000673 0.119314 0.083029 0.673364 0.685601 -0.062500 1 0 0 0 0 0 2 894015
-0.002083 -0.000673 0.119314 0.083027 0.673375 0.685614 -0.062500 1 0 0 0 0 0 2 894947
-0.002083 -0.000673 0.119314 0.083030 0.673365 0.685602 -0.062500 1 0 0 0 0 0 2 895939
-0.002083 -0.000673 0.119314 0.083019 0.673367 0.685607 -0.062500 1 0 0 0 0 0 2 896944
-0.002083 -0.000673 0.119314 0.083030 0.673364 0.685601 -0.062500 1 0 0 0 0 0 2 897938
-0.002083 -0.000673 0.119314 0.083019 0.673366 0.685607 -0.062500 1 0 0 0 0 0 2 898917
-0.002083 -0.000673 0.119314 0.083029 0.673364 0.685601 -0.062500 1 0 0 0 0 0 2 900141
-0.002083 -0.000673 0.119314 0.083019 0.673366 0.685607 -0.062500 1 0 0 0 0 0 2 900998
-0.002083 -0.000673 0.119314 0.083029 0.673364 0.685601 -0.062500 1 0 0 0 0 0 2 902150
-0.002083 -0.000673 0.119314 0.083027 0.673375 0.685614 -0.062500 1 0 0 0 0 0 2 902997
-0.002083 -0.000673 0.119314 0.083027 0.673377 0.685595 -0.062500 1 0 0 0 0 0 2 904157
-0.002083 -0.000673 0.119314 0.083018 0.673368 0.685606 -0.062500 1 0 0 0 0 0 2 905003
-0.002083 -0.000673 0.119314 0.083029 0.673365 0.685601 -0.062500 1 0 0 0 0 0 2 906155
-0.002083 -0.000673 0.119314 0.083018 0.673367 0.685606 -0.062500 1 0 0 0 0 0 2 906891
-0.002083 -0.000673 0.119314 0.083029 0.673364 0.685601 -0.062500 1 0 0 0 0 0 2 908021
-0.002083 -0.000673 0.119314 0.083026 0.673375 0.685613 -0.062500 1 0 0 0 0 0 2 908959
-0.002083 -0.000673 0.119314 0.083030 0.673365 0.685602 -0.062500 1 0 0 0 0 0 2 909842
-0.002083 -0.000673 0.119314 0.083019 0.673367 0.685607 -0.062500 1 0 0 0 0 0 2 910991
-0.002083 -0.000673 0.119314 0.083029 0.673364 0.685601 -0.062500 1 0 0 0 0 0 2 912054
-0.002083 -0.000673 0.119314 0.083018 0.673367 0.685607 -0.062500 1 0 0 0 0 0 2 912920
-0.002083 -0.000673 0.119314 0.083029 0.673364 0.685601 -0.062500 1 0 0 0 0 0 2 914022
-0.002083 -0.000673 0.119314 0.083018 0.673366 0.685607 -0.062500 1 0 0 0 0 0 2 914939
-0.002083 -0.000673 0.119314 0.083029 0.673364 0.685601 -0.062500 1 0 0 0 0 0 2 915908
-0.002083 -0.000673 0.119314 0.083026 0.673375 0.685614 -0.062500 1 0 0 0 0 0 2 916905
-0.002083 -0.000673 0.119314 0.083030 0.673365 0.685602 -0.062500 1 0 0 0 0 0 2 917904
-0.002083 -0.000673 0.119314 0.083019 0.673367 0.685607 -0.062500 1 0 0 0 0 0 2 918901
-0.002083 -0.000673 0.119314 0.083029 0.673364 0.685601 -0.062500 1 0 0 0 0 0 2 919905
-0.002083 -0.000673 0.119314 0.083018 0.673366 0.685607 -0.062500 1 0 0 0 0 0 2 920904
-0.002083 -0.000673 0.119314 0.083029 0.673364 0.685601 -0.062500 1 0 0 0 0 0 2 921908
-0.002083 -0.000673 0.119314 0.083018 0.673366 0.685607 -0.062500 1 0 0 0 0 0 2 922910
-0.002083 -0.000673 0.119314 0.083034 0.673384 0.685601 -0.062500 1 0 0 0 0 0 2 924000
-0.002083 -0.000673 0.119314 0.083031 0.673366 0.685600 -0.062500 1 0 0 0 0 0 2 925028
-0.002083 -0.000673 0.119314 0.083019 0.673367 0.685606 -0.062500 1 0 0 0 0 0 2 926015
-0.002083 -0.000673 0.119314 0.083030 0.673364 0.685601 -0.062500 1 0 0 0 0 0 2 926937
-0.002083 -0.000673 0.119314 0.083019 0.673367 0.685606 -0.062500 1 0 0 0 0 0 2 927919
-0.002083 -0.000673 0.119314 0.083029 0.673364 0.685601 -0.062500 1 0 0 0 0 0 2 928920
-0.002083 -0.000673 0.119314 0.083027 0.673375 0.685613 -0.062500 1 0 0 0 0 0 2 929908
-0.002083 -0.000673 0.119314 0.083031 0.673365 0.685602 -0.062500 1 0 0 0 0 0 2 930914
-0.002083 -0.000673 0.119314 0.083019 0.673367 0.685607 -0.062500 1 0 0 0 0 0 2 932034
-0.002083 -0.000673 0.119314 0.083030 0.673364 0.685601 -0.062500 1 0 0 0 0 0 2 933059
-0.002083 -0.000673 0.119314 0.083019 0.673367 0.685607 -0.062500 1 0 0 0 0 0 2 934087
-0.002083 -0.000673 0.119314 0.083029 0.673364 0.685601 -0.062500 1 0 0 0 0 0 2 935136
-0.002083 -0.000673 0.119314 0.083019 0.673366 0.685607 -0.062500 1 0 0 0 0 0 2 936012
-0.002083 -0.000673 0.119314 0.083029 0.673364 0.685601 -0.062500 1 0 0 0 0 0 2 937170
-0.002083 -0.000673 0.119314 0.083027 0.673375 0.685614 -0.062500 1 0 0 0 0 0 2 938202
-0.002083 -0.000673 0.119314 0.083031 0.673365 0.685602 -0.062500 1 0 0 0 0 0 2 938973
-0.002083 -0.000673 0.119314 0.083019 0.673367 0.685607 -0.062500 1 0 0 0 0 0 2 939891
-0.002083 -0.000673 0.119314 0.083030 0.673364 0.685601 -0.062500 1 0 0 0 0 0 2 940972
-0.002083 -0.000673 0.119314 0.083019 0.673366 0.685607 -0.062500 1 0 0 0 0 0 2 941954
-0.002083 -0.000673 0.119314 0.083026 0.673375 0.685594 -0.062500 1 0 0 0 0 0 2 942950
-0.002083 -0.000673 0.119314 0.083018 0.673368 0.685606 -0.062500 1 0 0 0 0 0 2 944113
-0.002083 -0.000673 0.119314 0.083029 0.673364 0.685600 -0.062500 1 0 0 0 0 0 2 945020
-0.002083 -0.000673 0.119314 0.083026 0.673375 0.685613 -0.062500 1 0 0 0 0 0 2 945878
-0.002083 -0.000673 0.119314 0.083030 0.673365 0.685602 -0.062500 1 0 0 0 0 0 2 946937
-0.002083 -0.000673 0.119314 0.083019 0.673367 0.685607 -0.062500 1 0 0 0 0 0 2 947965
-0.002083 -0.000673 0.119314 0.083029 0.673364 0.685601 -0.062500 1 0 0 0 0 0 2 948882
-0.002083 -0.000673 0.119314 0.083018 0.673367 0.685607 -0.062500 1 0 0 0 0 0 2 949883
-0.002083 -0.000673 0.119314 0.083029 0.673364 0.685601 -0.062500 1 0 0 0 0 0 2 950878
-0.002083 -0.000673 0.119314 0.083027 0.673375 0.685614 -0.062500 1 0 0 0 0 0 2 951875
-0.002083 -0.000673 0.119314 0.083030 0.673365 0.685602 -0.062500 1 0 0 0 0 0 2 952878
-0.002083 -0.000673 0.119314 0.083019 0.673367 0.685607 -0.062500 1 0 0 0 0 0 2 953885
-0.002083 -0.000673 0.119314 0.083029 0.673364 0.685601 -0.062500 1 0 0 0 0 0 2 954878
-0.002083 -0.000673 0.119314 0.083018 0.673367 0.685607 -0.062500 1 0 0 0 0 0 2 955879
-0.002083 -0.000673 0.119314 0.083029 0.673364 0.685601 -0.062500 1 0 0 0 0 0 2 956873
-0.002083 -0.000673 0.119314 0.083018 0.673366 0.685607 -0.062500 1 0 0 0 0 0 2 957989
-0.002083 -0.000673 0.119314 0.083029 0.673364 0.685601 -0.062500 1 0 0 0 0 0 2 958971
-0.002083 -0.000673 0.119314 0.083026 0.673375 0.685614 -0.062500 1 0 0 0 0 0 2 959978
-0.002083 -0.000673 0.119314 0.083030 0.673365 0.685602 -0.062500 1 0 0 0 0 0 2 960925
-0.002083 -0.000673 0.119314 0.083031 0.673364 0.685601 -0.062500 1 0 0 0 0 0 2 961897
-0.002083 -0.000673 0.119314 0.083019 0.673366 0.685607 -0.062500 1 0 0 0 0 0 2 962913
-0.002083 -0.000673 0.119314 0.083026 0.673375 0.685594 -0.062500 1 0 0 0 0 0 2 963909
-0.002083 -0.000673 0.119314 0.083018 0.673368 0.685606 -0.062500 1 0 0 0 0 0 2 964892
-0.002083 -0.000673 0.119314 0.083025 0.673376 0.685614 -0.062500 1 0 0 0 0 0 2 966100
-0.002083 -0.000673 0.119314 0.083030 0.673366 0.685602 -0.062500 1 0 0 0 0 0 2 967166
-0.002083 -0.000673 0.119314 0.083031 0.673364 0.685600 -0.062500 1 0 0 0 0 0 2 968192
-0.002083 -0.000673 0.119314 0.083019 0.673367 0.685606 -0.062500 1 0 0 0 0 0 2 968994
-0.002083 -0.000673 0.119314 0.083030 0.673364 0.685601 -0.062500 1 0 0 0 0 0 2 970122
-0.002083 -0.000673 0.119314 0.083019 0.673367 0.685606 -0.062500 1 0 0 0 0 0 2 971032
-0.002083 -0.000673 0.119314 0.083029 0.673364 0.685601 -0.062500 1 0 0 0 0 0 2 972108
-0.002083 -0.000673 0.119314 0.083027 0.673375 0.685613 -0.062500 1 0 0 0 0 0 2 973051
-0.002083 -0.000673 0.119314 0.083031 0.673365 0.685602 -0.062500 1 0 0 0 0 0 2 973895
-0.002083 -0.000673 0.119314 0.083019 0.673367 0.685607 -0.062500 1 0 0 0 0 0 2 974960
-0.002083 -0.000673 0.119314 0.083030 0.673364 0.685601 -0.062500 1 0 0 0 0 0 2 975957
-0.002083 -0.000673 0.119314 0.083019 0.673366 0.685607 -0.062500 1 0 0 0 0 0 2 976931
-0.002083 -0.000673 0.119314 0.083029 0.673364 0.685601 -0.062500 1 0 0 0 0 0 2 978122
-0.002083 -0.000673 0.119314 0.083019 0.673366 0.685607 -0.062500 1 0 0 0 0 0 2 979200
-0.002083 -0.000673 0.119314 0.083029 0.673364 0.685601 -0.062500 1 0 0 0 0 0 2 979876
-0.002083 -0.000673 0.119314 0.083027 0.673375 0.685614 -0.062500 1 0 0 0 0 0 2 980920
-0.002083 -0.000673 0.119314 0.083027 0.673377 0.685595 -0.062500 1 0 0 0 0 0 2 981979
-0.002083 -0.000673 0.119314 0.083018 0.673368 0.685606 -0.062500 1 0 0 0 0 0 2 982903
-0.002083 -0.000673 0.119314 0.083029 0.673365 0.685601 -0.062500 1 0 0 0 0 0 2 983909
-0.002083 -0.000673 0.119314 0.083018 0.673367 0.685606 -0.062500 1 0 0 0 0 0 2 984908
-0.002083 -0.000673 0.119314 0.083029 0.673364 0.685601 -0.062500 1 0 0 0 0 0 2 985902
-0.002083 -0.000673 0.119314 0.083027 0.673375 0.685613 -0.062500 1 0 0 0 0 0 2 986882
-0.002083 -0.000673 0.119314 0.083030 0.673365 0.685602 -0.062500 1 0 0 0 0 0 2 987884
-0.002083 -0.000673 0.119314 0.083019 0.673367 0.685607 -0.062500 1 0 0 0 0 0 2 988833
-0.002083 -0.000673 0.119314 0.083029 0.673364 0.685601 -0.062500 1 0 0 0 0 0 2 989859
-0.002083 -0.000673 0.119314 0.083019 0.673367 0.685607 -0.062500 1 0 0 0 0 0 2 990855
-0.002083 -0.000673 0.119314 0.083029 0.673364 0.685601 -0.062500 1 0 0 0 0 0 2 992853
-0.002083 -0.000673 0.119314 0.083018 0.673366 0.685607 -0.062500 1 0 0 0 0 0 2 993940
-0.002083 -0.000673 0.119314 0.083029 0.673364 0.685601 -0.062500 1 0 0 0 0 0 2 994883
-0.002083 -0.000673 0.119314 0.083027 0.673375 0.685614 -0.062500 1 0 0 0 0 0 2 995869
-0.002083 -0.000673 0.119314 0.083030 0.673365 0.685602 -0.062500 1 0 0 0 0 0 2 996872
-0.002083 -0.000673 0.119314 0.083019 0.673367 0.685607 -0.062500 1 0 0 0 0 0 2 997870
-0.002083 -0.000673 0.119314 0.083029 0.673364 0.685601 -0.062500 1 0 0 0 0 0 2 998865
-0.002083 -0.000673 0.119314 0.083019 0.673366 0.685607 -0.062500 1 0 0 0 0 0 2 999863
-0.002083 -0.000673 0.119314 0.083029 0.673364 0.685601 -0.062500 1 0 0 0 0 0 3 1075
-0.002083 -0.000673 0.119314 0.083018 0.673366 0.685607 -0.062500 1 0 0 0 0 0 3 1907
-0.002083 -0.000673 0.119314 0.083029 0.673363 0.685601 -0.062500 1 0 0 0 0 0 3 3117
-0.002083 -0.000673 0.119314 0.083026 0.673375 0.685614 -0.062500 1 0 0 0 0 0 3 3909
-0.002083 -0.000673 0.119314 0.083027 0.673377 0.685595 -0.062500 1 0 0 0 0 0 3 5121
-0.002083 -0.000673 0.119314 0.083018 0.673368 0.685606 -0.062500 1 0 0 0 0 0 3 5950
-0.002083 -0.000673 0.119314 0.083029 0.673365 0.685601 -0.062500 1 0 0 0 0 0 3 6845
-0.002083 -0.000673 0.119314 0.083018 0.673367 0.685607 -0.062500 1 0 0 0 0 0 3 7917
-0.002083 -0.000673 0.119314 0.083029 0.673364 0.685601 -0.062500 1 0 0 0 0 0 3 8900
-0.002083 -0.000673 0.119314 0.083026 0.673375 0.685614 -0.062500 1 0 0 0 0 0 3 9849
-0.002083 -0.000673 0.119314 0.083030 0.673365 0.685602 -0.062500 1 0 0 0 0 0 3 10941
-0.002083 -0.000673 0.119314 0.083031 0.673364 0.685600 -0.062500 1 0 0 0 0 0 3 11977
-0.002083 -0.000673 0.119314 0.083019 0.673367 0.685607 -0.062500 1 0 0 0 0 0 3 12907
-0.002083 -0.000673 0.119314 0.083030 0.673364 0.685601 -0.062500 1 0 0 0 0 0 3 13954
-0.002083 -0.000673 0.119314 0.083019 0.673366 0.685607 -0.062500 1 0 0 0 0 0 3 14909
-0.002083 -0.000673 0.119314 0.083029 0.673364 0.685601 -0.062500 1 0 0 0 0 0 3 15956
-0.002083 -0.000673 0.119314 0.083027 0.673375 0.685614 -0.062500 1 0 0 0 0 0 3 16874
-0.002083 -0.000673 0.119314 0.083031 0.673365 0.685602 -0.062500 1 0 0 0 0 0 3 17854
-0.002083 -0.000673 0.119314 0.083019 0.673367 0.685607 -0.062500 1 0 0 0 0 0 3 18865
-0.002083 -0.000673 0.119314 0.083030 0.673364 0.685601 -0.062500 1 0 0 0 0 0 3 19868
-0.002083 -0.000673 0.119314 0.083019 0.673366 0.685607 -0.062500 1 0 0 0 0 0 3 20835
-0.002083 -0.000673 0.119314 0.083030 0.673364 0.685601 -0.062500 1 0 0 0 0 0 3 21854
-0.002083 -0.000673 0.119314 0.083019 0.673366 0.685607 -0.062500 1 0 0 0 0 0 3 22835
-0.002083 -0.000673 0.119314 0.083026 0.673375 0.685594 -0.062500 1 0 0 0 0 0 3 23836
-0.002083 -0.000673 0.119314 0.083026 0.673377 0.685613 -0.062500 1 0 0 0 0 0 3 24832
-0.002083 -0.000673 0.119314 0.083030 0.673366 0.685601 -0.062500 1 0 0 0 0 0 3 25863
-0.002083 -0.000673 0.119314 0.083019 0.673367 0.685607 -0.062500 1 0 0 0 0 0 3 27290
-0.002083 -0.000673 0.119314 0.083029 0.673364 0.685601 -0.062500 1 0 0 0 0 0 3 27910
-0.002083 -0.000673 0.119314 0.083018 0.673367 0.685606 -0.062500 1 0 0 0 0 0 3 28859
-0.002083 -0.000673 0.119314 0.083029 0.673364 0.685601 -0.062500 1 0 0 0 0 0 3 29854
-0.002083 -0.000673 0.119314 0.083027 0.673375 0.685614 -0.062500 1 0 0 0 0 0 3 30841
-0.002083 -0.000673 0.119314 0.083030 0.673365 0.685602 -0.062500 1 0 0 0 0 0 3 31846
-0.002083 -0.000673 0.119314 0.083019 0.673367 0.685607 -0.062500 1 0 0 0 0 0 3 32833
-0.002083 -0.000673 0.119314 0.083029 0.673364 0.685601 -0.062500 1 0 0 0 0 0 3 33841
-0.002083 -0.000673 0.119314 0.083019 0.673367 0.685607 -0.062500 1 0 0 0 0 0 3 34930
-0.002083 -0.000673 0.119314 0.083029 0.673364 0.685601 -0.062500 1 0 0 0 0 0 3 36148
-0.002083 -0.000673 0.119314 0.083018 0.673366 0.685607 -0.062500 1 0 0 0 0 0 3 37147
-0.002083 -0.000673 0.119314 0.083029 0.673364 0.685601 -0.062500 1 0 0 0 0 0 3 37978
-0.002083 -0.000673 0.119314 0.083027 0.673375 0.685614 -0.062500 1 0 0 0 0 0 3 39035
-0.002083 -0.000673 0.119314 0.083030 0.673365 0.685602 -0.062500 1 0 0 0 0 0 3 40024
-0.002083 -0.000673 0.119314 0.083019 0.673367 0.685607 -0.062500 1 0 0 0 0 0 3 41073
-0.002083 -0.000673 0.119314 0.083026 0.673376 0.685594 -0.062500 1 0 0 0 0 0 3 41820
-0.002083 -0.000673 0.119314 0.083018 0.673368 0.685606 -0.062500 1 0 0 0 0 0 3 42846
-0.002083 -0.000673 0.119314 0.083029 0.673364 0.685601 -0.062500 1 0 0 0 0 0 3 43849
-0.002083 -0.000673 0.119314 0.083026 0.673376 0.685613 -0.062500 1 0 0 0 0 0 3 44894
-0.002083 -0.000673 0.119314 0.083030 0.673366 0.685602 -0.062500 1 0 0 0 0 0 3 45834
-0.002083 -0.000673 0.119314 0.083019 0.673367 0.685607 -0.062500 1 0 0 0 0 0 3 46973
-0.002083 -0.000673 0.119314 0.083029 0.673364 0.685601 -0.062500 1 0 0 0 0 0 3 47933
-0.002083 -0.000673 0.119314 0.083018 0.673367 0.685607 -0.062500 1 0 0 0 0 0 3 48863
-0.002083 -0.000673 0.119314 0.083029 0.673364 0.685601 -0.062500 1 0 0 0 0 0 3 49862
-0.002083 -0.000673 0.119314 0.083018 0.673367 0.685607 -0.062500 1 0 0 0 0 0 3 50836
-0.002083 -0.000673 0.119314 0.083029 0.673364 0.685601 -0.062500 1 0 0 0 0 0 3 51851
-0.002083 -0.000673 0.119314 0.083026 0.673375 0.685614 -0.062500 1 0 0 0 0 0 3 52831
-0.002083 -0.000673 0.119314 0.083030 0.673365 0.685602 -0.062500 1 0 0 0 0 0 3 53859
-0.002083 -0.000673 0.119314 0.083031 0.673364 0.685600 -0.062500 1 0 0 0 0 0 3 54836
-0.002083 -0.000673 0.119314 0.083019 0.673366 0.685607 -0.062500 1 0 0 0 0 0 3 55824
-0.002083 -0.000673 0.119314 0.083030 0.673364 0.685601 -0.062500 1 0 0 0 0 0 3 56866
-0.002083 -0.000673 0.119314 0.083019 0.673366 0.685607 -0.062500 1 0 0 0 0 0 3 57963
-0.002083 -0.000673 0.119314 0.083029 0.673364 0.685601 -0.062500 1 0 0 0 0 0 3 59077
-0.002083 -0.000673 0.119314 0.083027 0.673375 0.685614 -0.062500 1 0 0 0 0 0 3 59974
-0.002083 -0.000673 0.119314 0.083027 0.673377 0.685595 -0.062500 1 0 0 0 0 0 3 60866
-0.002083 -0.000673 0.119314 0.083018 0.673368 0.685606 -0.062500 1 0 0 0 0 0 3 61831
-0.002083 -0.000673 0.119314 0.083029 0.673365 0.685601 -0.062500 1 0 0 0 0 0 3 62866
-0.002083 -0.000673 0.119314 0.083019 0.673367 0.685606 -0.062500 1 0 0 0 0 0 3 63864
-0.002083 -0.000673 0.119314 0.083029 0.673364 0.685601 -0.062500 1 0 0 0 0 0 3 64867
-0.002083 -0.000673 0.119314 0.083018 0.673367 0.685606 -0.062500 1 0 0 0 0 0 3 65868
-0.002083 -0.000673 0.119314 0.083037 0.673373 0.685608 -0.062500 1 0 0 0 0 0 3 67089
-0.002083 -0.000673 0.119314 0.083020 0.673368 0.685607 -0.062500 1 0 0 0 0 0 3 67968
-0.002083 -0.000673 0.119314 0.083030 0.673364 0.685601 -0.062500 1 0 0 0 0 0 3 69128
-0.002083 -0.000673 0.119314 0.083019 0.673367 0.685607 -0.062500 1 0 0 0 0 0 3 69957
-0.002083 -0.000673 0.119314 0.083029 0.673364 0.685601 -0.062500 1 0 0 0 0 0 3 71100
-0.002083 -0.000673 0.119314 0.083019 0.673367 0.685607 -0.062500 1 0 0 0 0 0 3 71950
-0.002083 -0.000673 0.119314 0.083029 0.673364 0.685601 -0.062500 1 0 0 0 0 0 3 73111
-0.002083 -0.000673 0.119314 0.083027 0.673375 0.685614 -0.062500 1 0 0 0 0 0 3 73880
-0.002083 -0.000673 0.119314 0.083030 0.673365 0.685602 -0.062500 1 0 0 0 0 0 3 74877
-0.002083 -0.000673 0.119314 0.083019 0.673367 0.685607 -0.062500 1 0 0 0 0 0 3 75879
-0.002083 -0.000673 0.119314 0.083030 0.673364 0.685601 -0.062500 1 0 0 0 0 0 3 76879
-0.002083 -0.000673 0.119314 0.083019 0.673366 0.685607 -0.062500 1 0 0 0 0 0 3 77977
-0.002083 -0.000673 0.119314 0.083029 0.673364 0.685601 -0.062500 1 0 0 0 0 0 3 78984
-0.002083 -0.000673 0.119314 0.083018 0.673366 0.685607 -0.062500 1 0 0 0 0 0 3 79792
-0.002083 -0.000673 0.119314 0.083029 0.673363 0.685601 -0.062500 1 0 0 0 0 0 3 80872
-0.002083 -0.000673 0.119314 0.083027 0.673375 0.685614 -0.062500 1 0 0 0 0 0 3 81898
-0.002083 -0.000673 0.119314 0.083027 0.673377 0.685595 -0.062500 1 0 0 0 0 0 3 82840
-0.002083 -0.000673 0.119314 0.083018 0.673368 0.685606 -0.062500 1 0 0 0 0 0 3 83840
-0.002083 -0.000673 0.119314 0.083029 0.673365 0.685601 -0.062500 1 0 0 0 0 0 3 84833
-0.002083 -0.000673 0.119314 0.083018 0.673367 0.685606 -0.062500 1 0 0 0 0 0 3 85835
-0.002083 -0.000673 0.119314 0.083029 0.673364 0.685601 -0.062500 1 0 0 0 0 0 3 86837
-0.002083 -0.000673 0.119314 0.083026 0.673375 0.685614 -0.062500 1 0 0 0 0 0 3 87838
-0.002083 -0.000673 0.119314 0.083030 0.673365 0.685602 -0.062500 1 0 0 0 0 0 3 88836
-0.002083 -0.000673 0.119314 0.083019 0.673367 0.685607 -0.062500 1 0 0 0 0 0 3 89832
-0.002083 -0.000673 0.119314 0.083029 0.673364 0.685601 -0.062500 1 0 0 0 0 0 3 90846
-0.002083 -0.000673 0.119314 0.083018 0.673367 0.685607 -0.062500 1 0 0 0 0 0 3 92356
-0.002083 -0.000673 0.119314 0.083029 0.673364 0.685601 -0.062500 1 0 0 0 0 0 3 92876
-0.002083 -0.000673 0.119314 0.083018 0.673366 0.685607 -0.062500 1 0 0 0 0 0 3 93909
-0.002083 -0.000673 0.119314 0.083029 0.673364 0.685601 -0.062500 1 0 0 0 0 0 3 94853
-0.002083 -0.000673 0.119314 0.083026 0.673375 0.685614 -0.062500 1 0 0 0 0 0 3 95845
-0.002083 -0.000673 0.119314 0.083030 0.673365 0.685602 -0.062500 1 0 0 0 0 0 3 96838
-0.002083 -0.000673 0.119314 0.083031 0.673364 0.685601 -0.062500 1 0 0 0 0 0 3 97843
-0.002083 -0.000673 0.119314 0.083019 0.673366 0.685607 -0.062500 1 0 0 0 0 0 3 98840
-0.002083 -0.000673 0.119314 0.083030 0.673364 0.685601 -0.062500 1 0 0 0 0 0 3 100019
-0.002083 -0.000673 0.119314 0.083019 0.673366 0.685607 -0.062500 1 0 0 0 0 0 3 100918
-0.002083 -0.000673 0.119314 0.083026 0.673375 0.685594 -0.062500 1 0 0 0 0 0 3 102011
-0.002083 -0.000673 0.119314 0.083026 0.673377 0.685613 -0.062500 1 0 0 0 0 0 3 103015
-0.002083 -0.000673 0.119314 0.083030 0.673366 0.685601 -0.062500 1 0 0 0 0 0 3 103917
-0.002083 -0.000673 0.119314 0.083019 0.673367 0.685607 -0.062500 1 0 0 0 0 0 3 105058
-0.002083 -0.000673 0.119314 0.083029 0.673364 0.685601 -0.062500 1 0 0 0 0 0 3 105906
-0.002083 -0.000673 0.119314 0.083019 0.673367 0.685606 -0.062500 1 0 0 0 0 0 3 107272
-0.002083 -0.000673 0.119314 0.083029 0.673364 0.685601 -0.062500 1 0 0 0 0 0 3 107887
-0.002083 -0.000673 0.119314 0.083018 0.673366 0.685606 -0.062500 1 0 0 0 0 0 3 108798
-0.002083 -0.000673 0.119314 0.083037 0.673373 0.685608 -0.062500 1 0 0 0 0 0 3 109875
-0.002083 -0.000673 0.119314 0.083020 0.673368 0.685607 -0.062500 1 0 0 0 0 0 3 110944
-0.002083 -0.000673 0.119314 0.083030 0.673364 0.685601 -0.062500 1 0 0 0 0 0 3 112030
-0.002083 -0.000673 0.119314 0.083019 0.673367 0.685607 -0.062500 1 0 0 0 0 0 3 112924
-0.002083 -0.000673 0.119314 0.083029 0.673364 0.685601 -0.062500 1 0 0 0 0 0 3 113848
-0.002083 -0.000673 0.119314 0.083019 0.673366 0.685607 -0.062500 1 0 0 0 0 0 3 114920
-0.002083 -0.000673 0.119314 0.083029 0.673364 0.685601 -0.062500 1 0 0 0 0 0 3 115851
-0.002083 -0.000673 0.119314 0.083027 0.673375 0.685614 -0.062500 1 0 0 0 0 0 3 116838
-0.002083 -0.000673 0.119314 0.083030 0.673365 0.685602 -0.062500 1 0 0 0 0 0 3 117828
-0.002083 -0.000673 0.119314 0.083019 0.673367 0.685607 -0.062500 1 0 0 0 0 0 3 118839
-0.002083 -0.000673 0.119314 0.083030 0.673364 0.685601 -0.062500 1 0 0 0 0 0 3 119831
-0.002083 -0.000673 0.119314 0.083019 0.673366 0.685607 -0.062500 1 0 0 0 0 0 3 120834
-0.002083 -0.000673 0.119314 0.083026 0.673375 0.685594 -0.062500 1 0 0 0 0 0 3 121835
-0.002083 -0.000673 0.119314 0.083018 0.673368 0.685606 -0.062500 1 0 0 0 0 0 3 122839
-0.002083 -0.000673 0.119314 0.083029 0.673364 0.685600 -0.062500 1 0 0 0 0 0 3 123828
-0.002083 -0.000673 0.119314 0.083026 0.673375 0.685613 -0.062500 1 0 0 0 0 0 3 124959
-0.002083 -0.000673 0.119314 0.083030 0.673365 0.685602 -0.062500 1 0 0 0 0 0 3 125842
-0.002083 -0.000673 0.119314 0.083019 0.673367 0.685607 -0.062500 1 0 0 0 0 0 3 126929
-0.002083 -0.000673 0.119314 0.083029 0.673364 0.685601 -0.062500 1 0 0 0 0 0 3 127850
-0.002083 -0.000673 0.119314 0.083018 0.673367 0.685607 -0.062500 1 0 0 0 0 0 3 128825
-0.002083 -0.000673 0.119314 0.083029 0.673364 0.685601 -0.062500 1 0 0 0 0 0 3 129841
-0.002083 -0.000673 0.119314 0.083026 0.673375 0.685614 -0.062500 1 0 0 0 0 0 3 130846
-0.002083 -0.000673 0.119314 0.083030 0.673365 0.685602 -0.062500 1 0 0 0 0 0 3 131840
-0.002083 -0.000673 0.119314 0.083019 0.673367 0.685607 -0.062500 1 0 0 0 0 0 3 132957
-0.002083 -0.000673 0.119314 0.083029 0.673364 0.685601 -0.062500 1 0 0 0 0 0 3 133952
-0.002083 -0.000673 0.119314 0.083018 0.673366 0.685607 -0.062500 1 0 0 0 0 0 3 134959
-0.002083 -0.000673 0.119314 0.083029 0.673364 0.685601 -0.062500 1 0 0 0 0 0 3 135961
-0.002083 -0.000673 0.119314 0.083018 0.673366 0.685607 -0.062500 1 0 0 0 0 0 3 136958
-0.002083 -0.000673 0.119314 0.083029 0.673364 0.685601 -0.062500 1 0 0 0 0 0 3 137823
-0.002083 -0.000673 0.119314 0.083026 0.673375 0.685614 -0.062500 1 0 0 0 0 0 3 139089
-0.002083 -0.000673 0.119314 0.083027 0.673377 0.685595 -0.062500 1 0 0 0 0 0 3 139950
-0.002083 -0.000673 0.119314 0.083030 0.673366 0.685599 -0.062500 1 0 0 0 0 0 3 140820
-0.002083 -0.000673 0.119314 0.083019 0.673367 0.685606 -0.062500 1 0 0 0 0 0 3 141912
-0.002083 -0.000673 0.119314 0.083029 0.673364 0.685601 -0.062500 1 0 0 0 0 0 3 142858
-0.002083 -0.000673 0.119314 0.083019 0.673367 0.685606 -0.062500 1 0 0 0 0 0 3 143847
-0.002083 -0.000673 0.119314 0.083025 0.673376 0.685614 -0.062500 1 0 0 0 0 0 3 145029
-0.002083 -0.000673 0.119314 0.083030 0.673366 0.685602 -0.062500 1 0 0 0 0 0 3 146180
-0.002083 -0.000673 0.119314 0.083031 0.673364 0.685600 -0.062500 1 0 0 0 0 0 3 146792
-0.002083 -0.000673 0.119314 0.083019 0.673367 0.685607 -0.062500 1 0 0 0 0 0 3 147923
-0.002083 -0.000673 0.119314 0.083030 0.673364 0.685601 -0.062500 1 0 0 0 0 0 3 148885
-0.002083 -0.000673 0.119314 0.083019 0.673367 0.685607 -0.062500 1 0 0 0 0 0 3 149830
-0.002083 -0.000673 0.119314 0.083029 0.673364 0.685601 -0.062500 1 0 0 0 0 0 3 150826
-0.002083 -0.000673 0.119314 0.083027 0.673375 0.685614 -0.062500 1 0 0 0 0 0 3 151832
-0.002083 -0.000673 0.119314 0.083031 0.673365 0.685602 -0.062500 1 0 0 0 0 0 3 152832
-0.002083 -0.000673 0.119314 0.083019 0.673367 0.685607 -0.062500 1 0 0 0 0 0 3 153840
-0.002083 -0.000673 0.119314 0.083030 0.673364 0.685601 -0.062500 1 0 0 0 0 0 3 154810
-0.002083 -0.000673 0.119314 0.083019 0.673366 0.685607 -0.062500 1 0 0 0 0 0 3 155828
-0.002083 -0.000673 0.119314 0.083029 0.673364 0.685601 -0.062500 1 0 0 0 0 0 3 156817
-0.002083 -0.000673 0.119314 0.083019 0.673366 0.685607 -0.062500 1 0 0 0 0 0 3 157811
-0.002083 -0.000673 0.119314 0.083029 0.673364 0.685601 -0.062500 1 0 0 0 0 0 3 158924
-0.002083 -0.000673 0.119314 0.083027 0.673375 0.685614 -0.062500 1 0 0 0 0 0 3 159981
-0.002083 -0.000673 0.119314 0.083027 0.673377 0.685595 -0.062500 1 0 0 0 0 0 3 160893
-0.002083 -0.000673 0.119314 0.083018 0.673368 0.685606 -0.062500 1 0 0 0 0 0 3 161857
-0.002083 -0.000673 0.119314 0.083029 0.673365 0.685601 -0.062500 1 0 0 0 0 0 3 162823
-0.002083 -0.000673 0.119314 0.083018 0.673367 0.685606 -0.062500 1 0 0 0 0 0 3 163818
-0.002083 -0.000673 0.119314 0.083029 0.673364 0.685601 -0.062500 1 0 0 0 0 0 3 164818
-0.002083 -0.000673 0.119314 0.083027 0.673375 0.685614 -0.062500 1 0 0 0 0 0 3 165821
-0.002083 -0.000673 0.119314 0.083030 0.673365 0.685602 -0.062500 1 0 0 0 0 0 3 166819
-0.002083 -0.000673 0.119314 0.083019 0.673367 0.685607 -0.062500 1 0 0 0 0 0 3 168168
-0.002083 -0.000673 0.119314 0.083029 0.673364 0.685601 -0.062500 1 0 0 0 0 0 3 169133
-0.002083 -0.000673 0.119314 0.083019 0.673367 0.685607 -0.062500 1 0 0 0 0 0 3 169916
-0.002083 -0.000673 0.119314 0.083029 0.673364 0.685601 -0.062500 1 0 0 0 0 0 3 171083
-0.002083 -0.000673 0.119314 0.083018 0.673366 0.685607 -0.062500 1 0 0 0 0 0 3 171939
-0.002083 -0.000673 0.119314 0.083029 0.673364 0.685601 -0.062500 1 0 0 0 0 0 3 173068
-0.002083 -0.000673 0.119314 0.083026 0.673375 0.685614 -0.062500 1 0 0 0 0 0 3 173874
-0.002083 -0.000673 0.119314 0.083030 0.673365 0.685602 -0.062500 1 0 0 0 0 0 3 174867
-0.002083 -0.000673 0.119314 0.083019 0.673367 0.685607 -0.062500 1 0 0 0 0 0 3 175883
-0.002083 -0.000673 0.119314 0.083029 0.673364 0.685601 -0.062500 1 0 0 0 0 0 3 176813
-0.002083 -0.000673 0.119314 0.083018 0.673366 0.685607 -0.062500 1 0 0 0 0 0 3 178061
-0.002083 -0.000673 0.119314 0.083029 0.673364 0.685601 -0.062500 1 0 0 0 0 0 3 178866
-0.002083 -0.000673 0.119314 0.083018 0.673366 0.685607 -0.062500 1 0 0 0 0 0 3 179788
-0.002083 -0.000673 0.119314 0.083026 0.673375 0.685594 -0.062500 1 0 0 0 0 0 3 180939
-0.002083 -0.000673 0.119314 0.083026 0.673377 0.685613 -0.062500 1 0 0 0 0 0 3 181932
-0.002083 -0.000673 0.119314 0.083030 0.673366 0.685602 -0.062500 1 0 0 0 0 0 3 182791
-0.002083 -0.000673 0.119314 0.083031 0.673364 0.685600 -0.062500 1 0 0 0 0 0 3 183846
-0.002083 -0.000673 0.119314 0.083019 0.673367 0.685606 -0.062500 1 0 0 0 0 0 3 184833
-0.002083 -0.000673 0.119314 0.083029 0.673364 0.685601 -0.062500 1 0 0 0 0 0 3 185819
-0.002083 -0.000673 0.119314 0.083019 0.673367 0.685606 -0.062500 1 0 0 0 0 0 3 186837
-0.002083 -0.000673 0.119314 0.083038 0.673373 0.685608 -0.062500 1 0 0 0 0 0 3 187840
-0.002083 -0.000673 0.119314 0.083020 0.673368 0.685607 -0.062500 1 0 0 0 0 0 3 188833
-0.002083 -0.000673 0.119314 0.083030 0.673364 0.685601 -0.062500 1 0 0 0 0 0 3 189832
-0.002083 -0.000673 0.119314 0.083019 0.673367 0.685607 -0.062500 1 0 0 0 0 0 3 190836
-0.002083 -0.000673 0.119314 0.083030 0.673364 0.685601 -0.062500 1 0 0 0 0 0 3 192771
-0.002083 -0.000673 0.119314 0.083019 0.673366 0.685607 -0.062500 1 0 0 0 0 0 3 193931
-0.002083 -0.000673 0.119314 0.083029 0.673364 0.685601 -0.062500 1 0 0 0 0 0 3 194850
-0.002083 -0.000673 0.119314 0.083027 0.673375 0.685614 -0.062500 1 0 0 0 0 0 3 195846
-0.002083 -0.000673 0.119314 0.083031 0.673365 0.685602 -0.062500 1 0 0 0 0 0 3 196842
-0.002083 -0.000673 0.119314 0.083019 0.673367 0.685607 -0.062500 1 0 0 0 0 0 3 197843
-0.002083 -0.000673 0.119314 0.083030 0.673364 0.685601 -0.062500 1 0 0 0 0 0 3 198839
-0.002083 -0.000673 0.119314 0.083019 0.673366 0.685607 -0.062500 1 0 0 0 0 0 3 199894
-0.002083 -0.000673 0.119314 0.083026 0.673375 0.685594 -0.062500 1 0 0 0 0 0 3 200953
-0.002083 -0.000673 0.119314 0.083018 0.673368 0.685606 -0.062500 1 0 0 0 0 0 3 202028
-0.002083 -0.000673 0.119314 0.083029 0.673364 0.685600 -0.062500 1 0 0 0 0 0 3 202927
-0.002083 -0.000673 0.119314 0.083026 0.673375 0.685613 -0.062500 1 0 0 0 0 0 3 204009
-0.002083 -0.000673 0.119314 0.083030 0.673365 0.685602 -0.062500 1 0 0 0 0 0 3 204982
-0.002083 -0.000673 0.119314 0.083019 0.673367 0.685607 -0.062500 1 0 0 0 0 0 3 206024
-0.002083 -0.000673 0.119314 0.083029 0.673364 0.685601 -0.062500 1 0 0 0 0 0 3 206922
-0.002083 -0.000673 0.119314 0.083018 0.673367 0.685607 -0.062500 1 0 0 0 0 0 3 207828
-0.002083 -0.000673 0.119314 0.083029 0.673364 0.685601 -0.062500 1 0 0 0 0 0 3 208846
-0.002083 -0.000673 0.119314 0.083027 0.673375 0.685614 -0.062500 1 0 0 0 0 0 3 209917
-0.002083 -0.000673 0.119314 0.083030 0.673365 0.685602 -0.062500 1 0 0 0 0 0 3 210832
-0.002083 -0.000673 0.119314 0.083019 0.673367 0.685607 -0.062500 1 0 0 0 0 0 3 211891
-0.002083 -0.000673 0.119314 0.083029 0.673364 0.685601 -0.062500 1 0 0 0 0 0 3 212943
-0.002083 -0.000673 0.119314 0.083019 0.673367 0.685607 -0.062500 1 0 0 0 0 0 3 213825
-0.002083 -0.000673 0.119314 0.083029 0.673364 0.685601 -0.062500 1 0 0 0 0 0 3 214931
-0.002083 -0.000673 0.119314 0.083018 0.673366 0.685607 -0.062500 1 0 0 0 0 0 3 215848
-0.002083 -0.000673 0.119314 0.083029 0.673364 0.685601 -0.062500 1 0 0 0 0 0 3 216808
-0.002083 -0.000673 0.119314 0.083027 0.673375 0.685614 -0.062500 1 0 0 0 0 0 3 217775
-0.002083 -0.000673 0.119314 0.083027 0.673377 0.685595 -0.062500 1 0 0 0 0 0 3 218813
-0.002083 -0.000673 0.119314 0.083018 0.673368 0.685606 -0.062500 1 0 0 0 0 0 3 219808
-0.002083 -0.000673 0.119314 0.083029 0.673365 0.685601 -0.062500 1 0 0 0 0 0 3 220808
-0.002083 -0.000673 0.119314 0.083018 0.673367 0.685606 -0.062500 1 0 0 0 0 0 3 221807
-0.002083 -0.000673 0.119314 0.083029 0.673364 0.685601 -0.062500 1 0 0 0 0 0 3 222813
-0.002083 -0.000673 0.119314 0.083026 0.673376 0.685614 -0.062500 1 0 0 0 0 0 3 223811
-0.002083 -0.000673 0.119314 0.083030 0.673366 0.685602 -0.062500 1 0 0 0 0 0 3 224804
-0.002083 -0.000673 0.119314 0.083031 0.673364 0.685600 -0.062500 1 0 0 0 0 0 3 226546
-0.002083 -0.000673 0.119314 0.083019 0.673367 0.685607 -0.062500 1 0 0 0 0 0 3 227881
-0.002083 -0.000673 0.119314 0.083030 0.673364 0.685601 -0.062500 1 0 0 0 0 0 3 228827
-0.002083 -0.000673 0.119314 0.083019 0.673367 0.685606 -0.062500 1 0 0 0 0 0 3 229817
-0.002083 -0.000673 0.119314 0.083029 0.673364 0.685601 -0.062500 1 0 0 0 0 0 3 230816
-0.002083 -0.000673 0.119314 0.083019 0.673366 0.685606 -0.062500 1 0 0 0 0 0 3 231821
-0.002083 -0.000673 0.119314 0.083038 0.673373 0.685608 -0.062500 1 0 0 0 0 0 3 232813
-0.002083 -0.000673 0.119314 0.083020 0.673368 0.685607 -0.062500 1 0 0 0 0 0 3 234105
-0.002083 -0.000673 0.119314 0.083030 0.673364 0.685601 -0.062500 1 0 0 0 0 0 3 234923
-0.002083 -0.000673 0.119314 0.083019 0.673366 0.685607 -0.062500 1 0 0 0 0 0 3 236102
-0.002083 -0.000673 0.119314 0.083030 0.673364 0.685601 -0.062500 1 0 0 0 0 0 3 236925
-0.002083 -0.000673 0.119314 0.083019 0.673366 0.685607 -0.062500 1 0 0 0 0 0 3 238136
-0.002083 -0.000673 0.119314 0.083029 0.673364 0.685601 -0.062500 1 0 0 0 0 0 3 238926
-0.002083 -0.000673 0.119314 0.083027 0.673375 0.685614 -0.062500 1 0 0 0 0 0 3 240136
-0.002083 -0.000673 0.119314 0.083027 0.673377 0.685595 -0.062500 1 0 0 0 0 0 3 240845
-0.002083 -0.000673 0.119314 0.083018 0.673368 0.685606 -0.062500 1 0 0 0 0 0 3 241780
-0.002083 -0.000673 0.119314 0.083029 0.673365 0.685601 -0.062500 1 0 0 0 0 0 3 242878
-0.002083 -0.000673 0.119314 0.083019 0.673367 0.685606 -0.062500 1 0 0 0 0 0 3 243942
-0.002083 -0.000673 0.119314 0.083029 0.673364 0.685601 -0.062500 1 0 0 0 0 0 3 244932
-0.002083 -0.000673 0.119314 0.083018 0.673367 0.685606 -0.062500 1 0 0 0 0 0 3 245981
-0.002083 -0.000673 0.119314 0.083037 0.673373 0.685608 -0.062500 1 0 0 0 0 0 3 246817
-0.002083 -0.000673 0.119314 0.083020 0.673368 0.685607 -0.062500 1 0 0 0 0 0 3 247921
-0.002083 -0.000673 0.119314 0.083030 0.673364 0.685601 -0.062500 1 0 0 0 0 0 3 248901
-0.002083 -0.000673 0.119314 0.083019 0.673367 0.685607 -0.062500 1 0 0 0 0 0 3 249841
-0.002083 -0.000673 0.119314 0.083029 0.673364 0.685601 -0.062500 1 0 0 0 0 0 3 250801
-0.002083 -0.000673 0.119314 0.083018 0.673366 0.685607 -0.062500 1 0 0 0 0 0 3 251851
-0.002083 -0.000673 0.119314 0.083029 0.673364 0.685601 -0.062500 1 0 0 0 0 0 3 252856
-0.002083 -0.000673 0.119314 0.083027 0.673375 0.685614 -0.062500 1 0 0 0 0 0 3 253819
-0.002083 -0.000673 0.119314 0.083030 0.673365 0.685602 -0.062500 1 0 0 0 0 0 3 254831
-0.002083 -0.000673 0.119314 0.083019 0.673367 0.685607 -0.062500 1 0 0 0 0 0 3 255832
-0.002083 -0.000673 0.119314 0.083029 0.673364 0.685601 -0.062500 1 0 0 0 0 0 3 256820
-0.002083 -0.000673 0.119314 0.083019 0.673366 0.685607 -0.062500 1 0 0 0 0 0 3 257838
-0.002083 -0.000673 0.119314 0.083029 0.673364 0.685601 -0.062500 1 0 0 0 0 0 3 258939
-0.002083 -0.000673 0.119314 0.083018 0.673366 0.685607 -0.062500 1 0 0 0 0 0 3 259991
-0.002083 -0.000673 0.119314 0.083026 0.673375 0.685594 -0.062500 1 0 0 0 0 0 3 260993
-0.002083 -0.000673 0.119314 0.083026 0.673377 0.685613 -0.062500 1 0 0 0 0 0 3 261802
-0.002083 -0.000673 0.119314 0.083030 0.673366 0.685602 -0.062500 1 0 0 0 0 0 3 262792
-0.002083 -0.000673 0.119314 0.083019 0.673367 0.685607 -0.062500 1 0 0 0 0 0 3 263842
-0.002083 -0.000673 0.119314 0.083029 0.673364 0.685601 -0.062500 1 0 0 0 0 0 3 264841
-0.002083 -0.000673 0.119314 0.083018 0.673367 0.685607 -0.062500 1 0 0 0 0 0 3 265845
-0.002083 -0.000673 0.119314 0.083029 0.673364 0.685601 -0.062500 1 0 0 0 0 0 3 266962
-0.002083 -0.000673 0.119314 0.083026 0.673375 0.685614 -0.062500 1 0 0 0 0 0 3 267959
-0.002083 -0.000673 0.119314 0.083030 0.673365 0.685602 -0.062500 1 0 0 0 0 0 3 269011
-0.002083 -0.000673 0.119314 0.083031 0.673364 0.685600 -0.062500 1 0 0 0 0 0 3 269833
-0.002083 -0.000673 0.119314 0.083019 0.673367 0.685607 -0.062500 1 0 0 0 0 0 3 270876
-0.002083 -0.000673 0.119314 0.083030 0.673364 0.685601 -0.062500 1 0 0 0 0 0 3 272069
-0.002083 -0.000673 0.119314 0.083019 0.673366 0.685607 -0.062500 1 0 0 0 0 0 3 272926
-0.002083 -0.000673 0.119314 0.083029 0.673364 0.685601 -0.062500 1 0 0 0 0 0 3 273817
-0.002083 -0.000673 0.119314 0.083019 0.673366 0.685606 -0.062500 1 0 0 0 0 0 3 274886
-0.002083 -0.000673 0.119314 0.083038 0.673372 0.685608 -0.062500 1 0 0 0 0 0 3 275880
-0.002083 -0.000673 0.119314 0.083020 0.673367 0.685608 -0.062500 1 0 0 0 0 0 3 276814
-0.002083 -0.000673 0.119314 0.083030 0.673364 0.685601 -0.062500 1 0 0 0 0 0 3 277993
-0.002083 -0.000673 0.119314 0.083019 0.673366 0.685607 -0.062500 1 0 0 0 0 0 3 279070
-0.002083 -0.000673 0.119314 0.083026 0.673376 0.685594 -0.062500 1 0 0 0 0 0 3 279859
-0.002083 -0.000673 0.119314 0.083018 0.673368 0.685606 -0.062500 1 0 0 0 0 0 3 280882
-0.002083 -0.000673 0.119314 0.083029 0.673364 0.685600 -0.062500 1 0 0 0 0 0 3 281911
-0.002083 -0.000673 0.119314 0.083027 0.673375 0.685613 -0.062500 1 0 0 0 0 0 3 282821
-0.002083 -0.000673 0.119314 0.083030 0.673365 0.685602 -0.062500 1 0 0 0 0 0 3 283841
-0.002083 -0.000673 0.119314 0.083019 0.673367 0.685607 -0.062500 1 0 0 0 0 0 3 284810
-0.002083 -0.000673 0.119314 0.083029 0.673364 0.685601 -0.062500 1 0 0 0 0 0 3 285825
-0.002083 -0.000673 0.119314 0.083019 0.673367 0.685607 -0.062500 1 0 0 0 0 0 3 286809
-0.002083 -0.000673 0.119314 0.083029 0.673364 0.685601 -0.062500 1 0 0 0 0 0 3 287834
-0.002083 -0.000673 0.119314 0.083018 0.673366 0.685606 -0.062500 1 0 0 0 0 0 3 288811
-0.002083 -0.000673 0.119314 0.083037 0.673373 0.685608 -0.062500 1 0 0 0 0 0 3 289815
-0.002083 -0.000673 0.119314 0.083020 0.673368 0.685608 -0.062500 1 0 0 0 0 0 3 290809
-0.002083 -0.000673 0.119314 0.083030 0.673364 0.685601 -0.062500 1 0 0 0 0 0 3 291931
-0.002083 -0.000673 0.119314 0.083019 0.673367 0.685607 -0.062500 1 0 0 0 0 0 3 292817
-0.002083 -0.000673 0.119314 0.083029 0.673364 0.685601 -0.062500 1 0 0 0 0 0 3 293891
-0.002083 -0.000673 0.119314 0.083018 0.673366 0.685607 -0.062500 1 0 0 0 0 0 3 294825
-0.002083 -0.000673 0.119314 0.083029 0.673364 0.685601 -0.062500 1 0 0 0 0 0 3 295833
-0.002083 -0.000673 0.119314 0.083027 0.673375 0.685614 -0.062500 1 0 0 0 0 0 3 296793
-0.002083 -0.000673 0.119314 0.083030 0.673365 0.685602 -0.062500 1 0 0 0 0 0 3 297815
-0.002083 -0.000673 0.119314 0.083019 0.673366 0.685607 -0.062500 1 0 0 0 0 0 3 298819
-0.002083 -0.000673 0.119314 0.083026 0.673376 0.685594 -0.062500 1 0 0 0 0 0 3 299964
-0.002083 -0.000673 0.119314 0.083018 0.673368 0.685606 -0.062500 1 0 0 0 0 0 3 300953
-0.002083 -0.000673 0.119314 0.083029 0.673364 0.685601 -0.062500 1 0 0 0 0 0 3 301973
-0.002083 -0.000673 0.119314 0.083018 0.673367 0.685606 -0.062500 1 0 0 0 0 0 3 302902
-0.002083 -0.000673 0.119314 0.083029 0.673364 0.685601 -0.062500 1 0 0 0 0 0 3 304082
-0.002083 -0.000673 0.119314 0.083026 0.673375 0.685613 -0.062500 1 0 0 0 0 0 3 304878
-0.002083 -0.000673 0.119314 0.083030 0.673365 0.685602 -0.062500 1 0 0 0 0 0 3 306066
-0.002083 -0.000673 0.119314 0.083019 0.673367 0.685607 -0.062500 1 0 0 0 0 0 3 306954
-0.002083 -0.000673 0.119314 0.083029 0.673364 0.685601 -0.062500 1 0 0 0 0 0 3 307869
-0.002083 -0.000673 0.119314 0.083018 0.673367 0.685607 -0.062500 1 0 0 0 0 0 3 308856
-0.002083 -0.000673 0.119314 0.083029 0.673364 0.685601 -0.062500 1 0 0 0 0 0 3 309870
-0.002083 -0.000673 0.119314 0.083026 0.673375 0.685614 -0.062500 1 0 0 0 0 0 3 311016
-0.002083 -0.000673 0.119314 0.083030 0.673365 0.685602 -0.062500 1 0 0 0 0 0 3 311839
-0.002083 -0.000673 0.119314 0.083031 0.673364 0.685601 -0.062500 1 0 0 0 0 0 3 312779
-0.002083 -0.000673 0.119314 0.083019 0.673366 0.685607 -0.062500 1 0 0 0 0 0 3 313874
-0.002083 -0.000673 0.119314 0.083030 0.673364 0.685601 -0.062500 1 0 0 0 0 0 3 314932
-0.002083 -0.000673 0.119314 0.083019 0.673366 0.685607 -0.062500 1 0 0 0 0 0 3 315840
-0.002083 -0.000673 0.119314 0.083029 0.673364 0.685601 -0.062500 1 0 0 0 0 0 3 316827
-0.002083 -0.000673 0.119314 0.083027 0.673375 0.685614 -0.062500 1 0 0 0 0 0 3 317836
-0.002083 -0.000673 0.119314 0.083027 0.673377 0.685595 -0.062500 1 0 0 0 0 0 3 318834
-0.002083 -0.000673 0.119314 0.083019 0.673368 0.685606 -0.062500 1 0 0 0 0 0 3 319831
-0.002083 -0.000673 0.119314 0.083029 0.673365 0.685601 -0.062500 1 0 0 0 0 0 3 320797
-0.002083 -0.000673 0.119314 0.083019 0.673367 0.685606 -0.062500 1 0 0 0 0 0 3 321835
-0.002083 -0.000673 0.119314 0.083029 0.673364 0.685601 -0.062500 1 0 0 0 0 0 3 322834
-0.002083 -0.000673 0.119314 0.083018 0.673367 0.685606 -0.062500 1 0 0 0 0 0 3 323833
-0.002083 -0.000673 0.119314 0.083037 0.673373 0.685608 -0.062500 1 0 0 0 0 0 3 324928
-0.002083 -0.000673 0.119314 0.083020 0.673368 0.685607 -0.062500 1 0 0 0 0 0 3 325939
-0.002083 -0.000673 0.119314 0.083030 0.673364 0.685601 -0.062500 1 0 0 0 0 0 3 326985
-0.002083 -0.000673 0.119314 0.083019 0.673367 0.685607 -0.062500 1 0 0 0 0 0 3 327850
-0.002083 -0.000673 0.119314 0.083029 0.673364 0.685601 -0.062500 1 0 0 0 0 0 3 328823
-0.002083 -0.000673 0.119314 0.083019 0.673367 0.685607 -0.062500 1 0 0 0 0 0 3 329855
-0.002083 -0.000673 0.119314 0.083029 0.673364 0.685601 -0.062500 1 0 0 0 0 0 3 330851
-0.002083 -0.000673 0.119314 0.083027 0.673375 0.685614 -0.062500 1 0 0 0 0 0 3 331814
-0.002083 -0.000673 0.119314 0.083030 0.673365 0.685602 -0.062500 1 0 0 0 0 0 3 332834
-0.002083 -0.000673 0.119314 0.083019 0.673367 0.685607 -0.062500 1 0 0 0 0 0 3 333882
-0.002083 -0.000673 0.119314 0.083030 0.673364 0.685601 -0.062500 1 0 0 0 0 0 3 334950
-0.002083 -0.000673 0.119314 0.083019 0.673366 0.685607 -0.062500 1 0 0 0 0 0 3 335969
-0.002083 -0.000673 0.119314 0.083029 0.673364 0.685601 -0.062500 1 0 0 0 0 0 3 336837
-0.002083 -0.000673 0.119314 0.083019 0.673366 0.685607 -0.062500 1 0 0 0 0 0 3 338091
-0.002083 -0.000673 0.119314 0.083026 0.673375 0.685594 -0.062500 1 0 0 0 0 0 3 338934
-0.002083 -0.000673 0.119314 0.083026 0.673377 0.685613 -0.062500 1 0 0 0 0 0 3 339839
-0.002083 -0.000673 0.119314 0.083030 0.673366 0.685601 -0.062500 1 0 0 0 0 0 3 341052
-0.002083 -0.000673 0.119314 0.083019 0.673367 0.685607 -0.062500 1 0 0 0 0 0 3 341795
-0.002083 -0.000673 0.119314 0.083029 0.673364 0.685601 -0.062500 1 0 0 0 0 0 3 342917
-0.002083 -0.000673 0.119314 0.083018 0.673367 0.685607 -0.062500 1 0 0 0 0 0 3 343873
-0.002083 -0.000673 0.119314 0.083029 0.673364 0.685601 -0.062500 1 0 0 0 0 0 3 344771
-0.002083 -0.000673 0.119314 0.083018 0.673367 0.685606 -0.062500 1 0 0 0 0 0 3 345904
-0.002083 -0.000673 0.119314 0.083029 0.673364 0.685601 -0.062500 1 0 0 0 0 0 3 346955
-0.002083 -0.000673 0.119314 0.083026 0.673375 0.685613 -0.062500 1 0 0 0 0 0 3 347835
-0.002083 -0.000673 0.119314 0.083030 0.673365 0.685602 -0.062500 1 0 0 0 0 0 3 348926
-0.002083 -0.000673 0.119314 0.083019 0.673367 0.685607 -0.062500 1 0 0 0 0 0 3 349814
-0.002083 -0.000673 0.119314 0.083029 0.673364 0.685601 -0.062500 1 0 0 0 0 0 3 350777
-0.002083 -0.000673 0.119314 0.083018 0.673366 0.685607 -0.062500 1 0 0 0 0 0 3 351810
-0.002083 -0.000673 0.119314 0.083029 0.673364 0.685601 -0.062500 1 0 0 0 0 0 3 352806
-0.002083 -0.000673 0.119314 0.083026 0.673375 0.685614 -0.062500 1 0 0 0 0 0 3 353802
-0.002083 -0.000673 0.119314 0.083030 0.673365 0.685602 -0.062500 1 0 0 0 0 0 3 354825
-0.002083 -0.000673 0.119314 0.083031 0.673364 0.685601 -0.062500 1 0 0 0 0 0 3 355809
-0.002083 -0.000673 0.119314 0.083019 0.673366 0.685607 -0.062500 1 0 0 0 0 0 3 356808
-0.002083 -0.000673 0.119314 0.083030 0.673364 0.685601 -0.062500 1 0 0 0 0 0 3 357806
-0.002083 -0.000673 0.119314 0.083019 0.673366 0.685607 -0.062500 1 0 0 0 0 0 3 358813
-0.002083 -0.000673 0.119314 0.083026 0.673375 0.685594 -0.062500 1 0 0 0 0 0 3 360809
-0.002083 -0.000673 0.119314 0.083026 0.673377 0.685613 -0.062500 1 0 0 0 0 0 3 361885
-0.002083 -0.000673 0.119314 0.083030 0.673366 0.685601 -0.062500 1 0 0 0 0 0 3 362798
-0.002083 -0.000673 0.119314 0.083019 0.673367 0.685607 -0.062500 1 0 0 0 0 0 3 363811
-0.002083 -0.000673 0.119314 0.083030 0.673364 0.685601 -0.062500 1 0 0 0 0 0 3 364791
-0.002083 -0.000673 0.119314 0.083019 0.673367 0.685606 -0.062500 1 0 0 0 0 0 3 365819
-0.002083 -0.000673 0.119314 0.083029 0.673364 0.685601 -0.062500 1 0 0 0 0 0 3 366844
-0.002083 -0.000673 0.119314 0.083018 0.673366 0.685606 -0.062500 1 0 0 0 0 0 3 367851
-0.002083 -0.000673 0.119314 0.083037 0.673373 0.685608 -0.062500 1 0 0 0 0 0 3 368877
-0.002083 -0.000673 0.119314 0.083020 0.673368 0.685607 -0.062500 1 0 0 0 0 0 3 370070
-0.002083 -0.000673 0.119314 0.083030 0.673364 0.685601 -0.062500 1 0 0 0 0 0 3 370928
-0.002083 -0.000673 0.119314 0.083019 0.673367 0.685607 -0.062500 1 0 0 0 0 0 3 372003
-0.002083 -0.000673 0.119314 0.083029 0.673364 0.685601 -0.062500 1 0 0 0 0 0 3 373003
-0.002083 -0.000673 0.119314 0.083019 0.673366 0.685607 -0.062500 1 0 0 0 0 0 3 373888
-0.002083 -0.000673 0.119314 0.083029 0.673364 0.685601 -0.062500 1 0 0 0 0 0 3 374863
-0.002083 -0.000673 0.119314 0.083027 0.673375 0.685614 -0.062500 1 0 0 0 0 0 3 375861
-0.002083 -0.000673 0.119314 0.083031 0.673365 0.685602 -0.062500 1 0 0 0 0 0 3 376919
-0.002083 -0.000673 0.119314 0.083019 0.673367 0.685607 -0.062500 1 0 0 0 0 0 3 377881
-0.002083 -0.000673 0.119314 0.083026 0.673376 0.685594 -0.062500 1 0 0 0 0 0 3 378853
-0.002083 -0.000673 0.119314 0.083018 0.673368 0.685606 -0.062500 1 0 0 0 0 0 3 380185
-0.002083 -0.000673 0.119314 0.083029 0.673364 0.685601 -0.062500 1 0 0 0 0 0 3 380788
-0.002083 -0.000673 0.119314 0.083018 0.673367 0.685606 -0.062500 1 0 0 0 0 0 3 381884
-0.002083 -0.000673 0.119314 0.083029 0.673364 0.685601 -0.062500 1 0 0 0 0 0 3 382914
-0.002083 -0.000673 0.119314 0.083026 0.673375 0.685613 -0.062500 1 0 0 0 0 0 3 383840
-0.002083 -0.000673 0.119314 0.083030 0.673365 0.685602 -0.062500 1 0 0 0 0 0 3 384828
-0.002083 -0.000673 0.119314 0.083019 0.673367 0.685607 -0.062500 1 0 0 0 0 0 3 385832
-0.002083 -0.000673 0.119314 0.083029 0.673364 0.685601 -0.062500 1 0 0 0 0 0 3 386850
-0.002083 -0.000673 0.119314 0.083018 0.673367 0.685607 -0.062500 1 0 0 0 0 0 3 387859
-0.002083 -0.000673 0.119314 0.083029 0.673364 0.685601 -0.062500 1 0 0 0 0 0 3 388848
-0.002083 -0.000673 0.119314 0.083027 0.673375 0.685614 -0.062500 1 0 0 0 0 0 3 389819
-0.002083 -0.000673 0.119314 0.083030 0.673365 0.685602 -0.062500 1 0 0 0 0 0 3 390751
-0.002083 -0.000673 0.119314 0.083019 0.673367 0.685607 -0.062500 1 0 0 0 0 0 3 391754
-0.002083 -0.000673 0.119314 0.083029 0.673364 0.685601 -0.062500 1 0 0 0 0 0 3 392962
-0.002083 -0.000673 0.119314 0.083019 0.673366 0.685607 -0.062500 1 0 0 0 0 0 3 393836
-0.002083 -0.000673 0.119314 0.083029 0.673364 0.685601 -0.062500 1 0 0 0 0 0 3 395001
-0.002083 -0.000673 0.119314 0.083018 0.673366 0.685607 -0.062500 1 0 0 0 0 0 3 395719
-0.002083 -0.000673 0.119314 0.083029 0.673364 0.685601 -0.062500 1 0 0 0 0 0 3 396854
-0.002083 -0.000673 0.119314 0.083026 0.673375 0.685614 -0.062500 1 0 0 0 0 0 3 397745
-0.002083 -0.000673 0.119314 0.083027 0.673377 0.685595 -0.062500 1 0 0 0 0 0 3 398860
-0.002083 -0.000673 0.119314 0.083018 0.673368 0.685606 -0.062500 1 0 0 0 0 0 3 399846
-0.002083 -0.000673 0.119314 0.083029 0.673365 0.685601 -0.062500 1 0 0 0 0 0 3 400972
-0.002083 -0.000673 0.119314 0.083018 0.673367 0.685607 -0.062500 1 0 0 0 0 0 3 401786
-0.002083 -0.000673 0.119314 0.083029 0.673364 0.685601 -0.062500 1 0 0 0 0 0 3 403235
-0.002083 -0.000673 0.119314 0.083018 0.673367 0.685606 -0.062500 1 0 0 0 0 0 3 403880
-0.002083 -0.000673 0.119314 0.083029 0.673364 0.685601 -0.062500 1 0 0 0 0 0 3 405035
-0.002083 -0.000673 0.119314 0.083026 0.673375 0.685614 -0.062500 1 0 0 0 0 0 3 405998
-0.002083 -0.000673 0.119314 0.083030 0.673365 0.685602 -0.062500 1 0 0 0 0 0 3 406909
-0.002083 -0.000673 0.119314 0.083031 0.673364 0.685600 -0.062500 1 0 0 0 0 0 3 407742
-0.002083 -0.000673 0.119314 0.083019 0.673367 0.685606 -0.062500 1 0 0 0 0 0 3 408822
-0.002083 -0.000673 0.119314 0.083029 0.673364 0.685601 -0.062500 1 0 0 0 0 0 3 409891
-0.002083 -0.000673 0.119314 0.083019 0.673366 0.685606 -0.062500 1 0 0 0 0 0 3 410902
-0.002083 -0.000673 0.119314 0.083038 0.673372 0.685608 -0.062500 1 0 0 0 0 0 3 411862
-0.002083 -0.000673 0.119314 0.083020 0.673367 0.685608 -0.062500 1 0 0 0 0 0 3 412762
-0.002083 -0.000673 0.119314 0.083030 0.673364 0.685601 -0.062500 1 0 0 0 0 0 3 413694
-0.002083 -0.000673 0.119314 0.083019 0.673366 0.685607 -0.062500 1 0 0 0 0 0 3 414882
-0.002083 -0.000673 0.119314 0.083030 0.673364 0.685601 -0.062500 1 0 0 0 0 0 3 415926
-0.002083 -0.000673 0.119314 0.083019 0.673366 0.685607 -0.062500 1 0 0 0 0 0 3 416753
-0.002083 -0.000673 0.119314 0.083029 0.673363 0.685601 -0.062500 1 0 0 0 0 0 3 417838
-0.002083 -0.000673 0.119314 0.083027 0.673375 0.685614 -0.062500 1 0 0 0 0 0 3 418839
-0.002083 -0.000673 0.119314 0.083027 0.673377 0.685595 -0.062500 1 0 0 0 0 0 3 419836
-0.002083 -0.000673 0.119314 0.083018 0.673368 0.685606 -0.062500 1 0 0 0 0 0 3 420833
-0.002083 -0.000673 0.119314 0.083029 0.673365 0.685601 -0.062500 1 0 0 0 0 0 3 421837
-0.002083 -0.000673 0.119314 0.083018 0.673367 0.685606 -0.062500 1 0 0 0 0 0 3 422856
-0.002083 -0.000673 0.119314 0.083029 0.673364 0.685601 -0.062500 1 0 0 0 0 0 3 423831
-0.002083 -0.000673 0.119314 0.083018 0.673367 0.685606 -0.062500 1 0 0 0 0 0 3 424832
-0.002083 -0.000673 0.119314 0.083037 0.673373 0.685608 -0.062500 1 0 0 0 0 0 3 426224
-0.002083 -0.000673 0.119314 0.083020 0.673368 0.685607 -0.062500 1 0 0 0 0 0 3 427042
-0.002083 -0.000673 0.119314 0.083030 0.673364 0.685601 -0.062500 1 0 0 0 0 0 3 427867
-0.002083 -0.000673 0.119314 0.083019 0.673367 0.685607 -0.062500 1 0 0 0 0 0 3 428874
-0.002083 -0.000673 0.119314 0.083029 0.673364 0.685601 -0.062500 1 0 0 0 0 0 3 429708
-0.002083 -0.000673 0.119314 0.083018 0.673366 0.685607 -0.062500 1 0 0 0 0 0 3 430869
-0.002083 -0.000673 0.119314 0.083029 0.673364 0.685601 -0.062500 1 0 0 0 0 0 3 431855
-0.002083 -0.000673 0.119314 0.083027 0.673375 0.685614 -0.062500 1 0 0 0 0 0 3 432740
-0.002083 -0.000673 0.119314 0.083030 0.673365 0.685602 -0.062500 1 0 0 0 0 0 3 433769
-0.002083 -0.000673 0.119314 0.083019 0.673367 0.685607 -0.062500 1 0 0 0 0 0 3 434849
-0.002083 -0.000673 0.119314 0.083029 0.673364 0.685601 -0.062500 1 0 0 0 0 0 3 436077
-0.002083 -0.000673 0.119314 0.083019 0.673366 0.685607 -0.062500 1 0 0 0 0 0 3 437055
-0.002083 -0.000673 0.119314 0.083026 0.673376 0.685594 -0.062500 1 0 0 0 0 0 3 437983
-0.002083 -0.000673 0.119314 0.083018 0.673368 0.685606 -0.062500 1 0 0 0 0 0 3 439029
-0.002083 -0.000673 0.119314 0.083029 0.673364 0.685601 -0.062500 1 0 0 0 0 0 3 439826
-0.002083 -0.000673 0.119314 0.083026 0.673375 0.685613 -0.062500 1 0 0 0 0 0 3 440875
-0.002083 -0.000673 0.119314 0.083030 0.673365 0.685602 -0.062500 1 0 0 0 0 0 3 441775
-0.002083 -0.000673 0.119314 0.083018 0.673367 0.685607 -0.062500 1 0 0 0 0 0 3 442841
-0.002083 -0.000673 0.119314 0.083029 0.673364 0.685601 -0.062500 1 0 0 0 0 0 3 443791
-0.002083 -0.000673 0.119314 0.083018 0.673367 0.685607 -0.062500 1 0 0 0 0 0 3 444805
-0.002083 -0.000673 0.119314 0.083029 0.673364 0.685601 -0.062500 1 0 0 0 0 0 3 445884
-0.002083 -0.000673 0.119314 0.083026 0.673375 0.685614 -0.062500 1 0 0 0 0 0 3 446897
-0.002083 -0.000673 0.119314 0.083030 0.673365 0.685602 -0.062500 1 0 0 0 0 0 3 447805
-0.002083 -0.000673 0.119314 0.083031 0.673364 0.685600 -0.062500 1 0 0 0 0 0 3 448807
-0.002083 -0.000673 0.119314 0.083019 0.673367 0.685607 -0.062500 1 0 0 0 0 0 3 449883
-0.002083 -0.000673 0.119314 0.083030 0.673364 0.685601 -0.062500 1 0 0 0 0 0 3 450726
-0.002083 -0.000673 0.119314 0.083019 0.673366 0.685607 -0.062500 1 0 0 0 0 0 3 451812
-0.002083 -0.000673 0.119314 0.083029 0.673364 0.685601 -0.062500 1 0 0 0 0 0 3 452727
-0.002083 -0.000673 0.119314 0.083019 0.673366 0.685607 -0.062500 1 0 0 0 0 0 3 453714
-0.002083 -0.000673 0.119314 0.083038 0.673372 0.685608 -0.062500 1 0 0 0 0 0 3 454726
-0.002083 -0.000673 0.119314 0.083020 0.673367 0.685608 -0.062500 1 0 0 0 0 0 3 455706
-0.002083 -0.000673 0.119314 0.083026 0.673376 0.685594 -0.062500 1 0 0 0 0 0 3 456721
-0.002083 -0.000673 0.119314 0.083018 0.673368 0.685606 -0.062500 1 0 0 0 0 0 3 457808
-0.002083 -0.000673 0.119314 0.083029 0.673365 0.685601 -0.062500 1 0 0 0 0 0 3 458722
-0.002083 -0.000673 0.119314 0.083018 0.673367 0.685606 -0.062500 1 0 0 0 0 0 3 459942
-0.002083 -0.000673 0.119314 0.083029 0.673364 0.685601 -0.062500 1 0 0 0 0 0 3 460775
-0.002083 -0.000673 0.119314 0.083027 0.673375 0.685613 -0.062500 1 0 0 0 0 0 3 461864
-0.002083 -0.000673 0.119314 0.083030 0.673365 0.685602 -0.062500 1 0 0 0 0 0 3 462729
-0.002083 -0.000673 0.119314 0.083019 0.673367 0.685607 -0.062500 1 0 0 0 0 0 3 463712
-0.002083 -0.000673 0.119314 0.083029 0.673364 0.685601 -0.062500 1 0 0 0 0 0 3 464726
-0.002083 -0.000673 0.119314 0.083019 0.673367 0.685607 -0.062500 1 0 0 0 0 0 3 465722
-0.002083 -0.000673 0.119314 0.083029 0.673364 0.685601 -0.062500 1 0 0 0 0 0 3 466814
-0.002083 -0.000673 0.119314 0.083018 0.673366 0.685606 -0.062500 1 0 0 0 0 0 3 467697
-0.002083 -0.000673 0.119314 0.083037 0.673373 0.685608 -0.062500 1 0 0 0 0 0 3 469004
-0.002083 -0.000673 0.119314 0.083020 0.673368 0.685608 -0.062500 1 0 0 0 0 0 3 470066
-0.002083 -0.000673 0.119314 0.083030 0.673364 0.685601 -0.062500 1 0 0 0 0 0 3 470811
-0.002083 -0.000673 0.119314 0.083019 0.673367 0.685607 -0.062500 1 0 0 0 0 0 3 471816
-0.002083 -0.000673 0.119314 0.083029 0.673364 0.685601 -0.062500 1 0 0 0 0 0 3 472859
-0.002083 -0.000673 0.119314 0.083018 0.673366 0.685607 -0.062500 1 0 0 0 0 0 3 473814
-0.002083 -0.000673 0.119314 0.083029 0.673364 0.685601 -0.062500 1 0 0 0 0 0 3 474750
-0.002083 -0.000673 0.119314 0.083027 0.673375 0.685614 -0.062500 1 0 0 0 0 0 3 475740
-0.002083 -0.000673 0.119314 0.083027 0.673377 0.685595 -0.062500 1 0 0 0 0 0 3 476804
-0.002083 -0.000673 0.119314 0.083018 0.673368 0.685606 -0.062500 1 0 0 0 0 0 3 477739
-0.002083 -0.000673 0.119314 0.083029 0.673365 0.685601 -0.062500 1 0 0 0 0 0 3 478946
-0.002083 -0.000673 0.119314 0.083018 0.673367 0.685607 -0.062500 1 0 0 0 0 0 3 479871
-0.002083 -0.000673 0.119314 0.083029 0.673364 0.685601 -0.062500 1 0 0 0 0 0 3 480692
-0.002083 -0.000673 0.119314 0.083018 0.673367 0.685606 -0.062500 1 0 0 0 0 0 3 481795
-0.002083 -0.000673 0.119314 0.083029 0.673364 0.685601 -0.062500 1 0 0 0 0 0 3 482833
-0.002083 -0.000673 0.119314 0.083026 0.673375 0.685613 -0.062500 1 0 0 0 0 0 3 483732
-0.002083 -0.000673 0.119314 0.083030 0.673365 0.685602 -0.062500 1 0 0 0 0 0 3 484732
-0.002083 -0.000673 0.119314 0.083031 0.673364 0.685600 -0.062500 1 0 0 0 0 0 3 485742
-0.002083 -0.000673 0.119314 0.083019 0.673367 0.685606 -0.062500 1 0 0 0 0 0 3 486746
-0.002083 -0.000673 0.119314 0.083030 0.673364 0.685601 -0.062500 1 0 0 0 0 0 3 487702
-0.002083 -0.000673 0.119314 0.083019 0.673366 0.685606 -0.062500 1 0 0 0 0 0 3 488735
-0.002083 -0.000673 0.119314 0.083025 0.673375 0.685614 -0.062500 1 0 0 0 0 0 3 489756
-0.002083 -0.000673 0.119314 0.083030 0.673365 0.685602 -0.062500 1 0 0 0 0 0 3 490741
-0.002083 -0.000673 0.119314 0.083031 0.673364 0.685601 -0.062500 1 0 0 0 0 0 3 491753
-0.002083 -0.000673 0.119314 0.083019 0.673366 0.685607 -0.062500 1 0 0 0 0 0 3 493752
-0.002083 -0.000673 0.119314 0.083030 0.673364 0.685601 -0.062500 1 0 0 0 0 0 3 494888
-0.002083 -0.000673 0.119314 0.083019 0.673366 0.685607 -0.062500 1 0 0 0 0 0 3 495731
-0.002083 -0.000673 0.119314 0.083029 0.673364 0.685601 -0.062500 1 0 0 0 0 0 3 496739
-0.002083 -0.000673 0.119314 0.083027 0.673375 0.685614 -0.062500 1 0 0 0 0 0 3 497758
-0.002083 -0.000673 0.119314 0.083027 0.673377 0.685595 -0.062500 1 0 0 0 0 0 3 498749
-0.002083 -0.000673 0.119314 0.083018 0.673368 0.685606 -0.062500 1 0 0 0 0 0 3 499732
-0.002083 -0.000673 0.119314 0.083029 0.673365 0.685601 -0.062500 1 0 0 0 0 0 3 500920
-0.002083 -0.000673 0.119314 0.083019 0.673367 0.685606 -0.062500 1 0 0 0 0 0 3 501850
-0.002083 -0.000673 0.119314 0.083029 0.673364 0.685601 -0.062500 1 0 0 0 0 0 3 502862
-0.002083 -0.000673 0.119314 0.083018 0.673367 0.685606 -0.062500 1 0 0 0 0 0 3 503723
-0.002083 -0.000673 0.119314 0.083037 0.673373 0.685608 -0.062500 1 0 0 0 0 0 3 504992
-0.002083 -0.000673 0.119314 0.083020 0.673368 0.685607 -0.062500 1 0 0 0 0 0 3 505827
-0.002083 -0.000673 0.119314 0.083030 0.673364 0.685601 -0.062500 1 0 0 0 0 0 3 506993
-0.002083 -0.000673 0.119314 0.083019 0.673367 0.685607 -0.062500 1 0 0 0 0 0 3 507851
-0.002083 -0.000673 0.119314 0.083029 0.673364 0.685601 -0.062500 1 0 0 0 0 0 3 508791
-0.002083 -0.000673 0.119314 0.083019 0.673366 0.685607 -0.062500 1 0 0 0 0 0 3 509735
-0.002083 -0.000673 0.119314 0.083029 0.673364 0.685601 -0.062500 1 0 0 0 0 0 3 510755
-0.002083 -0.000673 0.119314 0.083018 0.673366 0.685607 -0.062500 1 0 0 0 0 0 3 511764
-0.002083 -0.000673 0.119314 0.083037 0.673372 0.685608 -0.062500 1 0 0 0 0 0 3 512889
-0.002083 -0.000673 0.119314 0.083020 0.673367 0.685608 -0.062500 1 0 0 0 0 0 3 513762
-0.002083 -0.000673 0.119314 0.083030 0.673364 0.685601 -0.062500 1 0 0 0 0 0 3 514862
-0.002083 -0.000673 0.119314 0.083019 0.673366 0.685607 -0.062500 1 0 0 0 0 0 3 515817
-0.002083 -0.000673 0.119314 0.083026 0.673376 0.685594 -0.062500 1 0 0 0 0 0 3 516725
-0.002083 -0.000673 0.119314 0.083018 0.673368 0.685606 -0.062500 1 0 0 0 0 0 3 517720
-0.002083 -0.000673 0.119314 0.083029 0.673364 0.685600 -0.062500 1 0 0 0 0 0 3 518734
-0.002083 -0.000673 0.119314 0.083026 0.673376 0.685613 -0.062500 1 0 0 0 0 0 3 519696
-0.002083 -0.000673 0.119314 0.083030 0.673365 0.685602 -0.062500 1 0 0 0 0 0 3 520719
-0.002083 -0.000673 0.119314 0.083019 0.673367 0.685607 -0.062500 1 0 0 0 0 0 3 521728
-0.002083 -0.000673 0.119314 0.083029 0.673364 0.685601 -0.062500 1 0 0 0 0 0 3 522742
-0.002083 -0.000673 0.119314 0.083018 0.673367 0.685607 -0.062500 1 0 0 0 0 0 3 523705
-0.002083 -0.000673 0.119314 0.083029 0.673364 0.685601 -0.062500 1 0 0 0 0 0 3 524697
-0.002083 -0.000673 0.119314 0.083018 0.673367 0.685607 -0.062500 1 0 0 0 0 0 3 525713
-0.002083 -0.000673 0.119314 0.083029 0.673364 0.685601 -0.062500 1 0 0 0 0 0 3 527515
-0.002083 -0.000673 0.119314 0.083026 0.673375 0.685614 -0.062500 1 0 0 0 0 0 3 528822
-0.002083 -0.000673 0.119314 0.083030 0.673365 0.685602 -0.062500 1 0 0 0 0 0 3 529742
-0.002083 -0.000673 0.119314 0.083031 0.673364 0.685600 -0.062500 1 0 0 0 0 0 3 530727
-0.002083 -0.000673 0.119314 0.083019 0.673366 0.685607 -0.062500 1 0 0 0 0 0 3 531746
-0.002083 -0.000673 0.119314 0.083030 0.673364 0.685601 -0.062500 1 0 0 0 0 0 3 532745
-0.002083 -0.000673 0.119314 0.083019 0.673366 0.685606 -0.062500 1 0 0 0 0 0 3 533703
-0.002083 -0.000673 0.119314 0.083038 0.673372 0.685608 -0.062500 1 0 0 0 0 0 3 534891
-0.002083 -0.000673 0.119314 0.083020 0.673367 0.685608 -0.062500 1 0 0 0 0 0 3 535735
-0.002083 -0.000673 0.119314 0.083030 0.673364 0.685601 -0.062500 1 0 0 0 0 0 3 537029
-0.002083 -0.000673 0.119314 0.083019 0.673366 0.685607 -0.062500 1 0 0 0 0 0 3 538022
-0.002083 -0.000673 0.119314 0.083026 0.673376 0.685594 -0.062500 1 0 0 0 0 0 3 538802
-0.002083 -0.000673 0.119314 0.083018 0.673368 0.685606 -0.062500 1 0 0 0 0 0 3 540023
-0.002083 -0.000673 0.119314 0.083029 0.673364 0.685600 -0.062500 1 0 0 0 0 0 3 540820
-0.002083 -0.000673 0.119314 0.083027 0.673375 0.685613 -0.062500 1 0 0 0 0 0 3 541780
-0.002083 -0.000673 0.119314 0.083030 0.673365 0.685602 -0.062500 1 0 0 0 0 0 3 542760
-0.002083 -0.000673 0.119314 0.083019 0.673367 0.685607 -0.062500 1 0 0 0 0 0 3 543770
-0.002083 -0.000673 0.119314 0.083030 0.673364 0.685601 -0.062500 1 0 0 0 0 0 3 544758
-0.002083 -0.000673 0.119314 0.083019 0.673367 0.685607 -0.062500 1 0 0 0 0 0 3 545809
-0.002083 -0.000673 0.119314 0.083029 0.673364 0.685601 -0.062500 1 0 0 0 0 0 3 546709
-0.002083 -0.000673 0.119314 0.083018 0.673366 0.685606 -0.062500 1 0 0 0 0 0 3 547735
-0.002083 -0.000673 0.119314 0.083037 0.673373 0.685608 -0.062500 1 0 0 0 0 0 3 548840
-0.002083 -0.000673 0.119314 0.083020 0.673368 0.685608 -0.062500 1 0 0 0 0 0 3 549725
-0.002083 -0.000673 0.119314 0.083030 0.673364 0.685601 -0.062500 1 0 0 0 0 0 3 550731
-0.002083 -0.000673 0.119314 0.083019 0.673367 0.685607 -0.062500 1 0 0 0 0 0 3 551737
-0.002083 -0.000673 0.119314 0.083029 0.673364 0.685601 -0.062500 1 0 0 0 0 0 3 552713
-0.002083 -0.000673 0.119314 0.083019 0.673366 0.685607 -0.062500 1 0 0 0 0 0 3 553714
-0.002083 -0.000673 0.119314 0.083029 0.673364 0.685601 -0.062500 1 0 0 0 0 0 3 554723
-0.002083 -0.000673 0.119314 0.083027 0.673375 0.685614 -0.062500 1 0 0 0 0 0 3 555735
-0.002083 -0.000673 0.119314 0.083027 0.673377 0.685595 -0.062500 1 0 0 0 0 0 3 556719
-0.002083 -0.000673 0.119314 0.083018 0.673368 0.685606 -0.062500 1 0 0 0 0 0 3 557723
-0.002083 -0.000673 0.119314 0.083029 0.673365 0.685601 -0.062500 1 0 0 0 0 0 3 558866
-0.002083 -0.000673 0.119314 0.083018 0.673367 0.685606 -0.062500 1 0 0 0 0 0 3 559827
-0.002083 -0.000673 0.119314 0.083029 0.673364 0.685601 -0.062500 1 0 0 0 0 0 3 560860
-0.002083 -0.000673 0.119314 0.083018 0.673367 0.685606 -0.062500 1 0 0 0 0 0 3 561725
-0.002083 -0.000673 0.119314 0.083029 0.673364 0.685601 -0.062500 1 0 0 0 0 0 3 562686
-0.002083 -0.000673 0.119314 0.083026 0.673375 0.685613 -0.062500 1 0 0 0 0 0 3 563746
-0.002083 -0.000673 0.119314 0.083030 0.673365 0.685602 -0.062500 1 0 0 0 0 0 3 564734
-0.002083 -0.000673 0.119314 0.083019 0.673367 0.685607 -0.062500 1 0 0 0 0 0 3 565717
-0.002083 -0.000673 0.119314 0.083029 0.673364 0.685601 -0.062500 1 0 0 0 0 0 3 566863
-0.002083 -0.000673 0.119314 0.083018 0.673367 0.685607 -0.062500 1 0 0 0 0 0 3 567762
-0.002083 -0.000673 0.119314 0.083029 0.673364 0.685601 -0.062500 1 0 0 0 0 0 3 568733
-0.002083 -0.000673 0.119314 0.083018 0.673366 0.685607 -0.062500 1 0 0 0 0 0 3 569907
-0.002083 -0.000673 0.119314 0.083037 0.673373 0.685608 -0.062500 1 0 0 0 0 0 3 571001
-0.002083 -0.000673 0.119314 0.083032 0.673365 0.685601 -0.062500 1 0 0 0 0 0 3 572028
-0.002083 -0.000673 0.119314 0.083019 0.673367 0.685607 -0.062500 1 0 0 0 0 0 3 572815
-0.002083 -0.000673 0.119314 0.083030 0.673364 0.685601 -0.062500 1 0 0 0 0 0 3 573735
-0.002083 -0.000673 0.119314 0.083019 0.673366 0.685607 -0.062500 1 0 0 0 0 0 3 574712
-0.002083 -0.000673 0.119314 0.083030 0.673364 0.685601 -0.062500 1 0 0 0 0 0 3 575727
-0.002083 -0.000673 0.119314 0.083019 0.673366 0.685607 -0.062500 1 0 0 0 0 0 3 576710
-0.002083 -0.000673 0.119314 0.083038 0.673372 0.685608 -0.062500 1 0 0 0 0 0 3 577716
-0.002083 -0.000673 0.119314 0.083016 0.673379 0.685601 -0.062500 1 0 0 0 0 0 3 578859
-0.002083 -0.000673 0.119314 0.083029 0.673366 0.685600 -0.062500 1 0 0 0 0 0 3 579751
-0.002083 -0.000673 0.119314 0.083019 0.673367 0.685606 -0.062500 1 0 0 0 0 0 3 580651
-0.002083 -0.000673 0.119314 0.083029 0.673364 0.685601 -0.062500 1 0 0 0 0 0 3 581824
-0.002083 -0.000673 0.119314 0.083019 0.673367 0.685606 -0.062500 1 0 0 0 0 0 3 582818
-0.002083 -0.000673 0.119314 0.083029 0.673364 0.685601 -0.062500 1 0 0 0 0 0 3 583676
-0.002083 -0.000673 0.119314 0.083027 0.673375 0.685613 -0.062500 1 0 0 0 0 0 3 584734
-0.002083 -0.000673 0.119314 0.083030 0.673365 0.685602 -0.062500 1 0 0 0 0 0 3 585720
-0.002083 -0.000673 0.119314 0.083019 0.673367 0.685607 -0.062500 1 0 0 0 0 0 3 586728
-0.002083 -0.000673 0.119314 0.083030 0.673364 0.685601 -0.062500 1 0 0 0 0 0 3 587710
-0.002083 -0.000673 0.119314 0.083019 0.673367 0.685607 -0.062500 1 0 0 0 0 0 3 588715
-0.002083 -0.000673 0.119314 0.083029 0.673364 0.685601 -0.062500 1 0 0 0 0 0 3 589685
-0.002083 -0.000673 0.119314 0.083018 0.673366 0.685607 -0.062500 1 0 0 0 0 0 3 590721
-0.002083 -0.000673 0.119314 0.083037 0.673372 0.685608 -0.062500 1 0 0 0 0 0 3 591728
-0.002083 -0.000673 0.119314 0.083020 0.673367 0.685608 -0.062500 1 0 0 0 0 0 3 593599
-0.002083 -0.000673 0.119314 0.083030 0.673364 0.685601 -0.062500 1 0 0 0 0 0 3 593879
-0.002083 -0.000673 0.119314 0.083019 0.673366 0.685607 -0.062500 1 0 0 0 0 0 3 594869
-0.002083 -0.000673 0.119314 0.083029 0.673364 0.685601 -0.062500 1 0 0 0 0 0 3 595691
-0.002083 -0.000673 0.119314 0.083019 0.673366 0.685607 -0.062500 1 0 0 0 0 0 3 596693
-0.002083 -0.000673 0.119314 0.083026 0.673375 0.685594 -0.062500 1 0 0 0 0 0 3 597691
-0.002083 -0.000673 0.119314 0.083026 0.673377 0.685613 -0.062500 1 0 0 0 0 0 3 598729
-0.002083 -0.000673 0.119314 0.083030 0.673366 0.685602 -0.062500 1 0 0 0 0 0 3 599715
-0.002083 -0.000673 0.119314 0.083019 0.673367 0.685607 -0.062500 1 0 0 0 0 0 3 600790
-0.002083 -0.000673 0.119314 0.083029 0.673364 0.685601 -0.062500 1 0 0 0 0 0 3 601882
-0.002083 -0.000673 0.119314 0.083018 0.673367 0.685607 -0.062500 1 0 0 0 0 0 3 602928
-0.002083 -0.000673 0.119314 0.083029 0.673364 0.685601 -0.062500 1 0 0 0 0 0 3 603830
-0.002083 -0.000673 0.119314 0.083018 0.673367 0.685606 -0.062500 1 0 0 0 0 0 3 604853
-0.002083 -0.000673 0.119314 0.083037 0.673373 0.685608 -0.062500 1 0 0 0 0 0 3 605722
-0.002083 -0.000673 0.119314 0.083019 0.673368 0.685608 -0.062500 1 0 0 0 0 0 3 606971
-0.002083 -0.000673 0.119314 0.083030 0.673364 0.685601 -0.062500 1 0 0 0 0 0 3 607807
-0.002083 -0.000673 0.119314 0.083019 0.673367 0.685607 -0.062500 1 0 0 0 0 0 3 608748
-0.002083 -0.000673 0.119314 0.083029 0.673364 0.685601 -0.062500 1 0 0 0 0 0 3 609749
-0.002083 -0.000673 0.119314 0.083018 0.673366 0.685607 -0.062500 1 0 0 0 0 0 3 610747
-0.002083 -0.000673 0.119314 0.083029 0.673364 0.685601 -0.062500 1 0 0 0 0 0 3 611713
-0.002083 -0.000673 0.119314 0.083027 0.673375 0.685614 -0.062500 1 0 0 0 0 0 3 612848
-0.002083 -0.000673 0.119314 0.083030 0.673365 0.685602 -0.062500 1 0 0 0 0 0 3 613742
-0.002083 -0.000673 0.119314 0.083031 0.673364 0.685601 -0.062500 1 0 0 0 0 0 3 614650
-0.002083 -0.000673 0.119314 0.083019 0.673366 0.685607 -0.062500 1 0 0 0 0 0 3 615829
-0.002083 -0.000673 0.119314 0.083026 0.673376 0.685594 -0.062500 1 0 0 0 0 0 3 616798
-0.002083 -0.000673 0.119314 0.083018 0.673368 0.685606 -0.062500 1 0 0 0 0 0 3 617670
-0.002083 -0.000673 0.119314 0.083017 0.673367 0.685607 -0.062500 1 0 0 0 0 0 3 618672
-0.002083 -0.000673 0.119314 0.083029 0.673364 0.685601 -0.062500 1 0 0 0 0 0 3 619708
-0.002083 -0.000673 0.119314 0.083026 0.673375 0.685613 -0.062500 1 0 0 0 0 0 3 620712
-0.002083 -0.000673 0.119314 0.083030 0.673365 0.685602 -0.062500 1 0 0 0 0 0 3 621698
-0.002083 -0.000673 0.119314 0.083031 0.673364 0.685600 -0.062500 1 0 0 0 0 0 3 622711
-0.002083 -0.000673 0.119314 0.083019 0.673367 0.685606 -0.062500 1 0 0 0 0 0 3 623718
-0.002083 -0.000673 0.119314 0.083029 0.673364 0.685601 -0.062500 1 0 0 0 0 0 3 624699
-0.002083 -0.000673 0.119314 0.083019 0.673366 0.685606 -0.062500 1 0 0 0 0 0 3 625707
-0.002083 -0.000673 0.119314 0.083038 0.673373 0.685608 -0.062500 1 0 0 0 0 0 3 627165
-0.002083 -0.000673 0.119314 0.083020 0.673368 0.685608 -0.062500 1 0 0 0 0 0 3 627871
-0.002083 -0.000673 0.119314 0.083030 0.673364 0.685601 -0.062500 1 0 0 0 0 0 3 628871
-0.002083 -0.000673 0.119314 0.083019 0.673367 0.685607 -0.062500 1 0 0 0 0 0 3 629681
-0.002083 -0.000673 0.119314 0.083030 0.673364 0.685601 -0.062500 1 0 0 0 0 0 3 630734
-0.002083 -0.000673 0.119314 0.083019 0.673366 0.685607 -0.062500 1 0 0 0 0 0 3 631718
-0.002083 -0.000673 0.119314 0.083029 0.673364 0.685601 -0.062500 1 0 0 0 0 0 3 632707
-0.002083 -0.000673 0.119314 0.083018 0.673366 0.685607 -0.062500 1 0 0 0 0 0 3 633726
-0.002083 -0.000673 0.119314 0.083038 0.673372 0.685608 -0.062500 1 0 0 0 0 0 3 634750
-0.002083 -0.000673 0.119314 0.083020 0.673367 0.685608 -0.062500 1 0 0 0 0 0 3 635856
-0.002083 -0.000673 0.119314 0.083026 0.673376 0.685594 -0.062500 1 0 0 0 0 0 3 636750
-0.002083 -0.000673 0.119314 0.083018 0.673368 0.685606 -0.062500 1 0 0 0 0 0 3 637846
-0.002083 -0.000673 0.119314 0.083029 0.673364 0.685601 -0.062500 1 0 0 0 0 0 3 638848
-0.002083 -0.000673 0.119314 0.083018 0.673367 0.685606 -0.062500 1 0 0 0 0 0 3 639828
-0.002083 -0.000673 0.119314 0.083029 0.673364 0.685601 -0.062500 1 0 0 0 0 0 3 640806
-0.002083 -0.000673 0.119314 0.083026 0.673375 0.685613 -0.062500 1 0 0 0 0 0 3 641687
-0.002083 -0.000673 0.119314 0.083030 0.673365 0.685602 -0.062500 1 0 0 0 0 0 3 642793
-0.002083 -0.000673 0.119314 0.083019 0.673367 0.685607 -0.062500 1 0 0 0 0 0 3 643758
-0.002083 -0.000673 0.119314 0.083029 0.673364 0.685601 -0.062500 1 0 0 0 0 0 3 644683
-0.002083 -0.000673 0.119314 0.083018 0.673367 0.685607 -0.062500 1 0 0 0 0 0 3 645719
-0.002083 -0.000673 0.119314 0.083029 0.673364 0.685601 -0.062500 1 0 0 0 0 0 3 646908
-0.002083 -0.000673 0.119314 0.083018 0.673366 0.685607 -0.062500 1 0 0 0 0 0 3 647630
-0.002083 -0.000673 0.119314 0.083037 0.673373 0.685608 -0.062500 1 0 0 0 0 0 3 648709
-0.002083 -0.000673 0.119314 0.083019 0.673368 0.685608 -0.062500 1 0 0 0 0 0 3 649806
-0.002083 -0.000673 0.119314 0.083030 0.673364 0.685601 -0.062500 1 0 0 0 0 0 3 650707
-0.002083 -0.000673 0.119314 0.083019 0.673366 0.685607 -0.062500 1 0 0 0 0 0 3 651700
-0.002083 -0.000673 0.119314 0.083029 0.673364 0.685601 -0.062500 1 0 0 0 0 0 3 652711
-0.002083 -0.000673 0.119314 0.083018 0.673366 0.685607 -0.062500 1 0 0 0 0 0 3 653716
-0.002083 -0.000673 0.119314 0.083029 0.673364 0.685601 -0.062500 1 0 0 0 0 0 3 654703
-0.002083 -0.000673 0.119314 0.083027 0.673375 0.685614 -0.062500 1 0 0 0 0 0 3 655722
-0.002083 -0.000673 0.119314 0.083027 0.673377 0.685595 -0.062500 1 0 0 0 0 0 3 656709
-0.002083 -0.000673 0.119314 0.083018 0.673368 0.685606 -0.062500 1 0 0 0 0 0 3 657714
-0.002083 -0.000673 0.119314 0.083029 0.673365 0.685601 -0.062500 1 0 0 0 0 0 3 658699
-0.002083 -0.000673 0.119314 0.083018 0.673367 0.685607 -0.062500 1 0 0 0 0 0 3 659819
-0.002083 -0.000673 0.119314 0.083029 0.673364 0.685601 -0.062500 1 0 0 0 0 0 3 660722
-0.002083 -0.000673 0.119314 0.083018 0.673367 0.685607 -0.062500 1 0 0 0 0 0 3 661797
-0.002083 -0.000673 0.119314 0.083029 0.673364 0.685601 -0.062500 1 0 0 0 0 0 3 662714
-0.002083 -0.000673 0.119314 0.083026 0.673375 0.685614 -0.062500 1 0 0 0 0 0 3 663709
-0.002083 -0.000673 0.119314 0.083030 0.673365 0.685602 -0.062500 1 0 0 0 0 0 3 664704
-0.002083 -0.000673 0.119314 0.083031 0.673364 0.685600 -0.062500 1 0 0 0 0 0 3 665723
-0.002083 -0.000673 0.119314 0.083019 0.673367 0.685607 -0.062500 1 0 0 0 0 0 3 666710
-0.002083 -0.000673 0.119314 0.083029 0.673364 0.685601 -0.062500 1 0 0 0 0 0 3 667894
-0.002083 -0.000673 0.119314 0.083019 0.673366 0.685606 -0.062500 1 0 0 0 0 0 3 668802
-0.002083 -0.000673 0.119314 0.083038 0.673372 0.685608 -0.062500 1 0 0 0 0 0 3 669886
-0.002083 -0.000673 0.119314 0.083020 0.673367 0.685608 -0.062500 1 0 0 0 0 0 3 670711
-0.002083 -0.000673 0.119314 0.083030 0.673364 0.685601 -0.062500 1 0 0 0 0 0 3 671972
-0.002083 -0.000673 0.119314 0.083019 0.673366 0.685607 -0.062500 1 0 0 0 0 0 3 672993
-0.002083 -0.000673 0.119314 0.083030 0.673364 0.685601 -0.062500 1 0 0 0 0 0 3 673769
-0.002083 -0.000673 0.119314 0.083019 0.673366 0.685607 -0.062500 1 0 0 0 0 0 3 674769
-0.002083 -0.000673 0.119314 0.083026 0.673375 0.685594 -0.062500 1 0 0 0 0 0 3 675697
-0.002083 -0.000673 0.119314 0.083026 0.673377 0.685613 -0.062500 1 0 0 0 0 0 3 676771
-0.002083 -0.000673 0.119314 0.083030 0.673366 0.685601 -0.062500 1 0 0 0 0 0 3 677731
-0.002083 -0.000673 0.119314 0.083019 0.673367 0.685607 -0.062500 1 0 0 0 0 0 3 678710
-0.002083 -0.000673 0.119314 0.083029 0.673364 0.685601 -0.062500 1 0 0 0 0 0 3 679866
-0.002083 -0.000673 0.119314 0.083019 0.673367 0.685607 -0.062500 1 0 0 0 0 0 3 681039
-0.002083 -0.000673 0.119314 0.083029 0.673364 0.685601 -0.062500 1 0 0 0 0 0 3 681656
-0.002083 -0.000673 0.119314 0.083018 0.673367 0.685606 -0.062500 1 0 0 0 0 0 3 682796
-0.002083 -0.000673 0.119314 0.083037 0.673373 0.685608 -0.062500 1 0 0 0 0 0 3 683752
-0.002083 -0.000673 0.119314 0.083020 0.673368 0.685608 -0.062500 1 0 0 0 0 0 3 684700
-0.002083 -0.000673 0.119314 0.083030 0.673364 0.685601 -0.062500 1 0 0 0 0 0 3 685663
-0.002083 -0.000673 0.119314 0.083019 0.673367 0.685607 -0.062500 1 0 0 0 0 0 3 686681
-0.002083 -0.000673 0.119314 0.083029 0.673364 0.685601 -0.062500 1 0 0 0 0 0 3 687695
-0.002083 -0.000673 0.119314 0.083018 0.673366 0.685607 -0.062500 1 0 0 0 0 0 3 688673
-0.002083 -0.000673 0.119314 0.083029 0.673364 0.685601 -0.062500 1 0 0 0 0 0 3 689686
-0.002083 -0.000673 0.119314 0.083018 0.673366 0.685607 -0.062500 1 0 0 0 0 0 3 690714
-0.002083 -0.000673 0.119314 0.083037 0.673372 0.685608 -0.062500 1 0 0 0 0 0 3 691668
-0.002083 -0.000673 0.119314 0.083020 0.673367 0.685608 -0.062500 1 0 0 0 0 0 3 692682
-0.002083 -0.000673 0.119314 0.083030 0.673364 0.685601 -0.062500 1 0 0 0 0 0 3 693777
-0.002083 -0.000673 0.119314 0.083019 0.673366 0.685607 -0.062500 1 0 0 0 0 0 3 694722
-0.002083 -0.000673 0.119314 0.083026 0.673376 0.685594 -0.062500 1 0 0 0 0 0 3 695815
-0.002083 -0.000673 0.119314 0.083018 0.673368 0.685606 -0.062500 1 0 0 0 0 0 3 696684
-0.002083 -0.000673 0.119314 0.083029 0.673364 0.685601 -0.062500 1 0 0 0 0 0 3 697664
-0.002083 -0.000673 0.119314 0.083026 0.673375 0.685613 -0.062500 1 0 0 0 0 0 3 698681
-0.002083 -0.000673 0.119314 0.083030 0.673365 0.685602 -0.062500 1 0 0 0 0 0 3 699678
-0.002083 -0.000673 0.119314 0.083019 0.673367 0.685607 -0.062500 1 0 0 0 0 0 3 700673
-0.002083 -0.000673 0.119314 0.083029 0.673364 0.685601 -0.062500 1 0 0 0 0 0 3 701683
-0.002083 -0.000673 0.119314 0.083018 0.673367 0.685607 -0.062500 1 0 0 0 0 0 3 702983
-0.002083 -0.000673 0.119314 0.083029 0.673364 0.685601 -0.062500 1 0 0 0 0 0 3 703728
-0.002083 -0.000673 0.119314 0.083018 0.673366 0.685607 -0.062500 1 0 0 0 0 0 3 704776
-0.002083 -0.000673 0.119314 0.083029 0.673364 0.685601 -0.062500 1 0 0 0 0 0 3 705711
-0.002083 -0.000673 0.119314 0.083026 0.673375 0.685614 -0.062500 1 0 0 0 0 0 3 706920
-0.002083 -0.000673 0.119314 0.083030 0.673365 0.685602 -0.062500 1 0 0 0 0 0 3 707795
-0.002083 -0.000673 0.119314 0.083031 0.673364 0.685600 -0.062500 1 0 0 0 0 0 3 708683
-0.002083 -0.000673 0.119314 0.083019 0.673366 0.685607 -0.062500 1 0 0 0 0 0 3 709642
-0.002083 -0.000673 0.119314 0.083029 0.673364 0.685601 -0.062500 1 0 0 0 0 0 3 710718
-0.002083 -0.000673 0.119314 0.083019 0.673366 0.685607 -0.062500 1 0 0 0 0 0 3 711712
-0.002083 -0.000673 0.119314 0.083038 0.673372 0.685608 -0.062500 1 0 0 0 0 0 3 712891
-0.002083 -0.000673 0.119314 0.083020 0.673367 0.685608 -0.062500 1 0 0 0 0 0 3 714000
-0.002083 -0.000673 0.119314 0.083026 0.673376 0.685594 -0.062500 1 0 0 0 0 0 3 714698
-0.002083 -0.000673 0.119314 0.083018 0.673368 0.685606 -0.062500 1 0 0 0 0 0 3 715776
-0.002083 -0.000673 0.119314 0.083029 0.673365 0.685601 -0.062500 1 0 0 0 0 0 3 716784
-0.002083 -0.000673 0.119314 0.083018 0.673367 0.685606 -0.062500 1 0 0 0 0 0 3 717632
-0.002083 -0.000673 0.119314 0.083029 0.673364 0.685601 -0.062500 1 0 0 0 0 0 3 718634
-0.002083 -0.000673 0.119314 0.083027 0.673375 0.685613 -0.062500 1 0 0 0 0 0 3 719681
-0.002083 -0.000673 0.119314 0.083030 0.673365 0.685602 -0.062500 1 0 0 0 0 0 3 720688
-0.002083 -0.000673 0.119314 0.083019 0.673367 0.685607 -0.062500 1 0 0 0 0 0 3 721694
-0.002083 -0.000673 0.119314 0.083029 0.673364 0.685601 -0.062500 1 0 0 0 0 0 3 722707
-0.002083 -0.000673 0.119314 0.083019 0.673367 0.685607 -0.062500 1 0 0 0 0 0 3 723698
-0.002083 -0.000673 0.119314 0.083029 0.673364 0.685601 -0.062500 1 0 0 0 0 0 3 724700
-0.002083 -0.000673 0.119314 0.083018 0.673366 0.685607 -0.062500 1 0 0 0 0 0 3 725628
-0.002083 -0.000673 0.119314 0.083037 0.673373 0.685608 -0.062500 1 0 0 0 0 0 3 727639
-0.002083 -0.000673 0.119314 0.083020 0.673368 0.685608 -0.062500 1 0 0 0 0 0 3 728802
-0.002083 -0.000673 0.119314 0.083030 0.673364 0.685601 -0.062500 1 0 0 0 0 0 3 729691
-0.002083 -0.000673 0.119314 0.083019 0.673367 0.685607 -0.062500 1 0 0 0 0 0 3 730682
-0.002083 -0.000673 0.119314 0.083029 0.673364 0.685601 -0.062500 1 0 0 0 0 0 3 731700
-0.002083 -0.000673 0.119314 0.083019 0.673366 0.685607 -0.062500 1 0 0 0 0 0 3 732687
-0.002083 -0.000673 0.119314 0.083029 0.673364 0.685601 -0.062500 1 0 0 0 0 0 3 733651
-0.002083 -0.000673 0.119314 0.083018 0.673366 0.685607 -0.062500 1 0 0 0 0 0 3 734711
-0.002083 -0.000673 0.119314 0.083034 0.673384 0.685601 -0.062500 1 0 0 0 0 0 3 735859
-0.002083 -0.000673 0.119314 0.083019 0.673369 0.685607 -0.062500 1 0 0 0 0 0 3 736855
-0.002083 -0.000673 0.119314 0.083029 0.673365 0.685601 -0.062500 1 0 0 0 0 0 3 737735
-0.002083 -0.000673 0.119314 0.083018 0.673367 0.685607 -0.062500 1 0 0 0 0 0 3 738807
-0.002083 -0.000673 0.119314 0.083029 0.673364 0.685601 -0.062500 1 0 0 0 0 0 3 739867
-0.002083 -0.000673 0.119314 0.083018 0.673367 0.685606 -0.062500 1 0 0 0 0 0 3 740794
-0.002083 -0.000673 0.119314 0.083029 0.673364 0.685601 -0.062500 1 0 0 0 0 0 3 741643
-0.002083 -0.000673 0.119314 0.083026 0.673375 0.685614 -0.062500 1 0 0 0 0 0 3 742736
-0.002083 -0.000673 0.119314 0.083030 0.673365 0.685602 -0.062500 1 0 0 0 0 0 3 743770
-0.002083 -0.000673 0.119314 0.083019 0.673367 0.685607 -0.062500 1 0 0 0 0 0 3 744668
-0.002083 -0.000673 0.119314 0.083029 0.673364 0.685601 -0.062500 1 0 0 0 0 0 3 745785
-0.002083 -0.000673 0.119314 0.083018 0.673367 0.685607 -0.062500 1 0 0 0 0 0 3 746821
-0.002083 -0.000673 0.119314 0.083029 0.673364 0.685601 -0.062500 1 0 0 0 0 0 3 747713
-0.002083 -0.000673 0.119314 0.083018 0.673366 0.685607 -0.062500 1 0 0 0 0 0 3 748797
-0.002083 -0.000673 0.119314 0.083037 0.673372 0.685608 -0.062500 1 0 0 0 0 0 3 749692
-0.002083 -0.000673 0.119314 0.083032 0.673365 0.685601 -0.062500 1 0 0 0 0 0 3 750654
-0.002083 -0.000673 0.119314 0.083019 0.673366 0.685607 -0.062500 1 0 0 0 0 0 3 751677
-0.002083 -0.000673 0.119314 0.083030 0.673364 0.685601 -0.062500 1 0 0 0 0 0 3 752690
-0.002083 -0.000673 0.119314 0.083019 0.673366 0.685607 -0.062500 1 0 0 0 0 0 3 753693
-0.002083 -0.000673 0.119314 0.083030 0.673364 0.685601 -0.062500 1 0 0 0 0 0 3 754689
-0.002083 -0.000673 0.119314 0.083019 0.673366 0.685607 -0.062500 1 0 0 0 0 0 3 755699
-0.002083 -0.000673 0.119314 0.083034 0.673384 0.685601 -0.062500 1 0 0 0 0 0 3 756658
-0.002083 -0.000673 0.119314 0.083019 0.673369 0.685607 -0.062500 1 0 0 0 0 0 3 757636
-0.002083 -0.000673 0.119314 0.083030 0.673365 0.685601 -0.062500 1 0 0 0 0 0 3 758651
-0.002083 -0.000673 0.119314 0.083019 0.673367 0.685606 -0.062500 1 0 0 0 0 0 3 759782
-0.002083 -0.000673 0.119314 0.083029 0.673364 0.685601 -0.062500 1 0 0 0 0 0 3 760678
-0.002083 -0.000673 0.119314 0.083018 0.673367 0.685606 -0.062500 1 0 0 0 0 0 3 761810
-0.002083 -0.000673 0.119314 0.083029 0.673364 0.685601 -0.062500 1 0 0 0 0 0 3 762688
-0.002083 -0.000673 0.119314 0.083027 0.673375 0.685613 -0.062500 1 0 0 0 0 0 3 763661
-0.002083 -0.000673 0.119314 0.083030 0.673365 0.685602 -0.062500 1 0 0 0 0 0 3 764662
-0.002083 -0.000673 0.119314 0.083019 0.673367 0.685607 -0.062500 1 0 0 0 0 0 3 765629
-0.002083 -0.000673 0.119314 0.083029 0.673364 0.685601 -0.062500 1 0 0 0 0 0 3 766678
-0.002083 -0.000673 0.119314 0.083019 0.673366 0.685607 -0.062500 1 0 0 0 0 0 3 767714
-0.002083 -0.000673 0.119314 0.083029 0.673364 0.685601 -0.062500 1 0 0 0 0 0 3 768961
-0.002083 -0.000673 0.119314 0.083018 0.673366 0.685607 -0.062500 1 0 0 0 0 0 3 769715
-0.002083 -0.000673 0.119314 0.083037 0.673372 0.685608 -0.062500 1 0 0 0 0 0 3 770902
-0.002083 -0.000673 0.119314 0.083020 0.673367 0.685608 -0.062500 1 0 0 0 0 0 3 771766
-0.002083 -0.000673 0.119314 0.083030 0.673364 0.685601 -0.062500 1 0 0 0 0 0 3 772989
-0.002083 -0.000673 0.119314 0.083019 0.673366 0.685607 -0.062500 1 0 0 0 0 0 3 773732
-0.002083 -0.000673 0.119314 0.083026 0.673376 0.685594 -0.062500 1 0 0 0 0 0 3 774736
-0.002083 -0.000673 0.119314 0.083018 0.673368 0.685606 -0.062500 1 0 0 0 0 0 3 775987
-0.002083 -0.000673 0.119314 0.083029 0.673364 0.685601 -0.062500 1 0 0 0 0 0 3 776686
-0.002083 -0.000673 0.119314 0.083026 0.673376 0.685613 -0.062500 1 0 0 0 0 0 3 777761
-0.002083 -0.000673 0.119314 0.083030 0.673365 0.685602 -0.062500 1 0 0 0 0 0 3 778657
-0.002083 -0.000673 0.119314 0.083019 0.673367 0.685607 -0.062500 1 0 0 0 0 0 3 779721
-0.002083 -0.000673 0.119314 0.083029 0.673364 0.685601 -0.062500 1 0 0 0 0 0 3 780897
-0.002083 -0.000673 0.119314 0.083018 0.673367 0.685607 -0.062500 1 0 0 0 0 0 3 781705
-0.002083 -0.000673 0.119314 0.083029 0.673364 0.685601 -0.062500 1 0 0 0 0 0 3 782620
-0.002083 -0.000673 0.119314 0.083018 0.673367 0.685607 -0.062500 1 0 0 0 0 0 3 783772
-0.002083 -0.000673 0.119314 0.083037 0.673373 0.685608 -0.062500 1 0 0 0 0 0 3 784752
-0.002083 -0.000673 0.119314 0.083032 0.673365 0.685601 -0.062500 1 0 0 0 0 0 3 785625
-0.002083 -0.000673 0.119314 0.083019 0.673367 0.685607 -0.062500 1 0 0 0 0 0 3 786685
-0.002083 -0.000673 0.119314 0.083030 0.673364 0.685601 -0.062500 1 0 0 0 0 0 3 787668
-0.002083 -0.000673 0.119314 0.083019 0.673366 0.685607 -0.062500 1 0 0 0 0 0 3 788677
-0.002083 -0.000673 0.119314 0.083017 0.673367 0.685607 -0.062500 1 0 0 0 0 0 3 789622
-0.002083 -0.000673 0.119314 0.083029 0.673364 0.685601 -0.062500 1 0 0 0 0 0 3 790678
-0.002083 -0.000673 0.119314 0.083026 0.673375 0.685614 -0.062500 1 0 0 0 0 0 3 791677
-0.002083 -0.000673 0.119314 0.083027 0.673377 0.685595 -0.062500 1 0 0 0 0 0 3 792664
-0.002083 -0.000673 0.119314 0.083030 0.673366 0.685600 -0.062500 1 0 0 0 0 0 3 793681
-0.002083 -0.000673 0.119314 0.083019 0.673367 0.685606 -0.062500 1 0 0 0 0 0 3 794800
-0.002083 -0.000673 0.119314 0.083029 0.673364 0.685601 -0.062500 1 0 0 0 0 0 3 795693
-0.002083 -0.000673 0.119314 0.083019 0.673367 0.685606 -0.062500 1 0 0 0 0 0 3 796770
-0.002083 -0.000673 0.119314 0.083029 0.673364 0.685601 -0.062500 1 0 0 0 0 0 3 797637
-0.002083 -0.000673 0.119314 0.083027 0.673375 0.685613 -0.062500 1 0 0 0 0 0 3 798688
-0.002083 -0.000673 0.119314 0.083030 0.673365 0.685602 -0.062500 1 0 0 0 0 0 3 799683
-0.002083 -0.000673 0.119314 0.083019 0.673367 0.685607 -0.062500 1 0 0 0 0 0 3 800666
-0.002083 -0.000673 0.119314 0.083030 0.673364 0.685601 -0.062500 1 0 0 0 0 0 3 801623
-0.002083 -0.000673 0.119314 0.083019 0.673367 0.685607 -0.062500 1 0 0 0 0 0 3 802949
-0.002083 -0.000673 0.119314 0.083029 0.673364 0.685601 -0.062500 1 0 0 0 0 0 3 803769
-0.002083 -0.000673 0.119314 0.083019 0.673366 0.685606 -0.062500 1 0 0 0 0 0 3 805090
-0.002083 -0.000673 0.119314 0.083029 0.673364 0.685601 -0.062500 1 0 0 0 0 0 3 805702
-0.002083 -0.000673 0.119314 0.083027 0.673375 0.685614 -0.062500 1 0 0 0 0 0 3 806924
-0.002083 -0.000673 0.119314 0.083030 0.673365 0.685602 -0.062500 1 0 0 0 0 0 3 807744
-0.002083 -0.000673 0.119314 0.083019 0.673367 0.685607 -0.062500 1 0 0 0 0 0 3 808693
-0.002083 -0.000673 0.119314 0.083030 0.673364 0.685601 -0.062500 1 0 0 0 0 0 3 809726
-0.002083 -0.000673 0.119314 0.083019 0.673366 0.685607 -0.062500 1 0 0 0 0 0 3 810635
-0.002083 -0.000673 0.119314 0.083029 0.673364 0.685601 -0.062500 1 0 0 0 0 0 3 811775
-0.002083 -0.000673 0.119314 0.083018 0.673366 0.685607 -0.062500 1 0 0 0 0 0 3 812661
-0.002083 -0.000673 0.119314 0.083037 0.673372 0.685608 -0.062500 1 0 0 0 0 0 3 813683
-0.002083 -0.000673 0.119314 0.083016 0.673379 0.685601 -0.062500 1 0 0 0 0 0 3 814616
-0.002083 -0.000673 0.119314 0.083029 0.673366 0.685600 -0.062500 1 0 0 0 0 0 3 815784
-0.002083 -0.000673 0.119314 0.083018 0.673367 0.685606 -0.062500 1 0 0 0 0 0 3 816764
-0.002083 -0.000673 0.119314 0.083029 0.673364 0.685601 -0.062500 1 0 0 0 0 0 3 817613
-0.002083 -0.000673 0.119314 0.083018 0.673367 0.685606 -0.062500 1 0 0 0 0 0 3 818621
-0.002083 -0.000673 0.119314 0.083029 0.673364 0.685601 -0.062500 1 0 0 0 0 0 3 819649
-0.002083 -0.000673 0.119314 0.083026 0.673375 0.685613 -0.062500 1 0 0 0 0 0 3 820683
-0.002083 -0.000673 0.119314 0.083030 0.673365 0.685602 -0.062500 1 0 0 0 0 0 3 821624
-0.002083 -0.000673 0.119314 0.083019 0.673367 0.685607 -0.062500 1 0 0 0 0 0 3 822649
-0.002083 -0.000673 0.119314 0.083029 0.673364 0.685601 -0.062500 1 0 0 0 0 0 3 823683
-0.002083 -0.000673 0.119314 0.083018 0.673367 0.685607 -0.062500 1 0 0 0 0 0 3 824663
-0.002083 -0.000673 0.119314 0.083029 0.673364 0.685601 -0.062500 1 0 0 0 0 0 3 825660
-0.002083 -0.000673 0.119314 0.083018 0.673366 0.685607 -0.062500 1 0 0 0 0 0 3 826781
-0.002083 -0.000673 0.119314 0.083037 0.673373 0.685608 -0.062500 1 0 0 0 0 0 3 827771
-0.002083 -0.000673 0.119314 0.083032 0.673365 0.685601 -0.062500 1 0 0 0 0 0 3 828831
-0.002083 -0.000673 0.119314 0.083019 0.673367 0.685607 -0.062500 1 0 0 0 0 0 3 829631
-0.002083 -0.000673 0.119314 0.083030 0.673364 0.685601 -0.062500 1 0 0 0 0 0 3 830676
-0.002083 -0.000673 0.119314 0.083019 0.673366 0.685607 -0.062500 1 0 0 0 0 0 3 831665
-0.002083 -0.000673 0.119314 0.083030 0.673364 0.685601 -0.062500 1 0 0 0 0 0 3 832684
-0.002083 -0.000673 0.119314 0.083019 0.673366 0.685607 -0.062500 1 0 0 0 0 0 3 833670
-0.002083 -0.000673 0.119314 0.083034 0.673384 0.685601 -0.062500 1 0 0 0 0 0 3 834801
-0.002083 -0.000673 0.119314 0.083019 0.673369 0.685607 -0.062500 1 0 0 0 0 0 3 835722
-0.002083 -0.000673 0.119314 0.083030 0.673365 0.685601 -0.062500 1 0 0 0 0 0 3 836812
-0.002083 -0.000673 0.119314 0.083019 0.673367 0.685606 -0.062500 1 0 0 0 0 0 3 837672
-0.002083 -0.000673 0.119314 0.083029 0.673364 0.685601 -0.062500 1 0 0 0 0 0 3 838701
-0.002083 -0.000673 0.119314 0.083019 0.673367 0.685606 -0.062500 1 0 0 0 0 0 3 839784
-0.002083 -0.000673 0.119314 0.083029 0.673364 0.685601 -0.062500 1 0 0 0 0 0 3 840959
-0.002083 -0.000673 0.119314 0.083027 0.673375 0.685613 -0.062500 1 0 0 0 0 0 3 841960
-0.002083 -0.000673 0.119314 0.083031 0.673365 0.685602 -0.062500 1 0 0 0 0 0 3 842691
-0.002083 -0.000673 0.119314 0.083019 0.673367 0.685607 -0.062500 1 0 0 0 0 0 3 843715
-0.002083 -0.000673 0.119314 0.083030 0.673364 0.685601 -0.062500 1 0 0 0 0 0 3 844745
-0.002083 -0.000673 0.119314 0.083019 0.673367 0.685607 -0.062500 1 0 0 0 0 0 3 845677
-0.002083 -0.000673 0.119314 0.083029 0.673364 0.685601 -0.062500 1 0 0 0 0 0 3 846728
-0.002083 -0.000673 0.119314 0.083019 0.673366 0.685607 -0.062500 1 0 0 0 0 0 3 847705
-0.002083 -0.000673 0.119314 0.083038 0.673372 0.685608 -0.062500 1 0 0 0 0 0 3 848744
-0.002083 -0.000673 0.119314 0.083020 0.673367 0.685608 -0.062500 1 0 0 0 0 0 3 849755
-0.002083 -0.000673 0.119314 0.083030 0.673364 0.685601 -0.062500 1 0 0 0 0 0 3 850685
-0.002083 -0.000673 0.119314 0.083019 0.673366 0.685607 -0.062500 1 0 0 0 0 0 3 851649
-0.002083 -0.000673 0.119314 0.083026 0.673376 0.685594 -0.062500 1 0 0 0 0 0 3 852674
-0.002083 -0.000673 0.119314 0.083018 0.673368 0.685606 -0.062500 1 0 0 0 0 0 3 853606
-0.002083 -0.000673 0.119314 0.083029 0.673364 0.685600 -0.062500 1 0 0 0 0 0 3 854637
-0.002083 -0.000673 0.119314 0.083027 0.673376 0.685613 -0.062500 1 0 0 0 0 0 3 855668
-0.002083 -0.000673 0.119314 0.083030 0.673365 0.685602 -0.062500 1 0 0 0 0 0 3 856660
-0.002083 -0.000673 0.119314 0.083019 0.673367 0.685607 -0.062500 1 0 0 0 0 0 3 857630
-0.002083 -0.000673 0.119314 0.083029 0.673364 0.685601 -0.062500 1 0 0 0 0 0 3 858631
-0.002083 -0.000673 0.119314 0.083018 0.673367 0.685607 -0.062500 1 0 0 0 0 0 3 859650
-0.002083 -0.000673 0.119314 0.083029 0.673364 0.685601 -0.062500 1 0 0 0 0 0 3 861587
-0.002083 -0.000673 0.119314 0.083018 0.673367 0.685607 -0.062500 1 0 0 0 0 0 3 862747
-0.002083 -0.000673 0.119314 0.083029 0.673364 0.685601 -0.062500 1 0 0 0 0 0 3 863650
-0.002083 -0.000673 0.119314 0.083026 0.673375 0.685614 -0.062500 1 0 0 0 0 0 3 864653
-0.002083 -0.000673 0.119314 0.083030 0.673365 0.685602 -0.062500 1 0 0 0 0 0 3 865633
-0.002083 -0.000673 0.119314 0.083019 0.673367 0.685607 -0.062500 1 0 0 0 0 0 3 866629
-0.002083 -0.000673 0.119314 0.083029 0.673364 0.685601 -0.062500 1 0 0 0 0 0 3 867642
-0.002083 -0.000673 0.119314 0.083018 0.673366 0.685607 -0.062500 1 0 0 0 0 0 3 869032
-0.002083 -0.000673 0.119314 0.083029 0.673364 0.685601 -0.062500 1 0 0 0 0 0 3 869676
-0.002083 -0.000673 0.119314 0.083018 0.673366 0.685607 -0.062500 1 0 0 0 0 0 3 870928
-0.002083 -0.000673 0.119314 0.083037 0.673372 0.685608 -0.062500 1 0 0 0 0 0 3 871764
-0.002083 -0.000673 0.119314 0.083032 0.673364 0.685601 -0.062500 1 0 0 0 0 0 3 872977
-0.002083 -0.000673 0.119314 0.083019 0.673366 0.685607 -0.062500 1 0 0 0 0 0 3 873920
-0.002083 -0.000673 0.119314 0.083026 0.673376 0.685594 -0.062500 1 0 0 0 0 0 3 874740
-0.002083 -0.000673 0.119314 0.083018 0.673368 0.685606 -0.062500 1 0 0 0 0 0 3 875697
-0.002083 -0.000673 0.119314 0.083017 0.673367 0.685607 -0.062500 1 0 0 0 0 0 3 876651
-0.002083 -0.000673 0.119314 0.083029 0.673364 0.685601 -0.062500 1 0 0 0 0 0 3 877691
-0.002083 -0.000673 0.119314 0.083026 0.673375 0.685614 -0.062500 1 0 0 0 0 0 3 878638
-0.002083 -0.000673 0.119314 0.083030 0.673365 0.685602 -0.062500 1 0 0 0 0 0 3 879808
-0.002083 -0.000673 0.119314 0.083031 0.673364 0.685600 -0.062500 1 0 0 0 0 0 3 880623
-0.002083 -0.000673 0.119314 0.083019 0.673367 0.685606 -0.062500 1 0 0 0 0 0 3 881686
-0.002083 -0.000673 0.119314 0.083030 0.673364 0.685601 -0.062500 1 0 0 0 0 0 3 882746
-0.002083 -0.000673 0.119314 0.083019 0.673366 0.685606 -0.062500 1 0 0 0 0 0 3 883678
-0.002083 -0.000673 0.119314 0.083029 0.673364 0.685601 -0.062500 1 0 0 0 0 0 3 884660
-0.002083 -0.000673 0.119314 0.083027 0.673375 0.685614 -0.062500 1 0 0 0 0 0 3 885606
-0.002083 -0.000673 0.119314 0.083031 0.673365 0.685602 -0.062500 1 0 0 0 0 0 3 886660
-0.002083 -0.000673 0.119314 0.083019 0.673367 0.685607 -0.062500 1 0 0 0 0 0 3 887647
-0.002083 -0.000673 0.119314 0.083030 0.673364 0.685601 -0.062500 1 0 0 0 0 0 3 888641
-0.002083 -0.000673 0.119314 0.083019 0.673366 0.685607 -0.062500 1 0 0 0 0 0 3 889645
-0.002083 -0.000673 0.119314 0.083029 0.673364 0.685601 -0.062500 1 0 0 0 0 0 3 890647
-0.002083 -0.000673 0.119314 0.083019 0.673366 0.685607 -0.062500 1 0 0 0 0 0 3 891640
-0.002083 -0.000673 0.119314 0.083038 0.673372 0.685608 -0.062500 1 0 0 0 0 0 3 892762
-0.002083 -0.000673 0.119314 0.083016 0.673379 0.685601 -0.062500 1 0 0 0 0 0 3 893627
-0.002083 -0.000673 0.119314 0.083029 0.673366 0.685600 -0.062500 1 0 0 0 0 0 3 894688
-0.002083 -0.000673 0.119314 0.083019 0.673367 0.685606 -0.062500 1 0 0 0 0 0 3 895679
-0.002083 -0.000673 0.119314 0.083029 0.673364 0.685601 -0.062500 1 0 0 0 0 0 3 896664
-0.002083 -0.000673 0.119314 0.083018 0.673367 0.685606 -0.062500 1 0 0 0 0 0 3 897659
-0.002083 -0.000673 0.119314 0.083029 0.673364 0.685601 -0.062500 1 0 0 0 0 0 3 898646
-0.002083 -0.000673 0.119314 0.083027 0.673375 0.685613 -0.062500 1 0 0 0 0 0 3 899643
-0.002083 -0.000673 0.119314 0.083030 0.673365 0.685602 -0.062500 1 0 0 0 0 0 3 900713
-0.002083 -0.000673 0.119314 0.083019 0.673367 0.685607 -0.062500 1 0 0 0 0 0 3 901622
-0.002083 -0.000673 0.119314 0.083029 0.673364 0.685601 -0.062500 1 0 0 0 0 0 3 902801
-0.002083 -0.000673 0.119314 0.083019 0.673367 0.685607 -0.062500 1 0 0 0 0 0 3 903927
-0.002083 -0.000673 0.119314 0.083029 0.673364 0.685601 -0.062500 1 0 0 0 0 0 3 904951
-0.002083 -0.000673 0.119314 0.083018 0.673366 0.685607 -0.062500 1 0 0 0 0 0 3 905785
-0.002083 -0.000673 0.119314 0.083037 0.673373 0.685608 -0.062500 1 0 0 0 0 0 3 906760
-0.002083 -0.000673 0.119314 0.083020 0.673368 0.685608 -0.062500 1 0 0 0 0 0 3 907835
-0.002083 -0.000673 0.119314 0.083030 0.673364 0.685601 -0.062500 1 0 0 0 0 0 3 908801
-0.002083 -0.000673 0.119314 0.083019 0.673366 0.685607 -0.062500 1 0 0 0 0 0 3 909630
-0.002083 -0.000673 0.119314 0.083029 0.673364 0.685601 -0.062500 1 0 0 0 0 0 3 910695
-0.002083 -0.000673 0.119314 0.083018 0.673366 0.685607 -0.062500 1 0 0 0 0 0 3 911635
-0.002083 -0.000673 0.119314 0.083026 0.673375 0.685594 -0.062500 1 0 0 0 0 0 3 912604
-0.002083 -0.000673 0.119314 0.083026 0.673377 0.685613 -0.062500 1 0 0 0 0 0 3 913773
-0.002083 -0.000673 0.119314 0.083030 0.673366 0.685602 -0.062500 1 0 0 0 0 0 3 914917
-0.002083 -0.000673 0.119314 0.083019 0.673367 0.685607 -0.062500 1 0 0 0 0 0 3 915651
-0.002083 -0.000673 0.119314 0.083029 0.673365 0.685601 -0.062500 1 0 0 0 0 0 3 916741
-0.002083 -0.000673 0.119314 0.083018 0.673367 0.685607 -0.062500 1 0 0 0 0 0 3 917663
-0.002083 -0.000673 0.119314 0.083029 0.673364 0.685601 -0.062500 1 0 0 0 0 0 3 918608
-0.002083 -0.000673 0.119314 0.083018 0.673367 0.685607 -0.062500 1 0 0 0 0 0 3 919637
-0.002083 -0.000673 0.119314 0.083029 0.673364 0.685601 -0.062500 1 0 0 0 0 0 3 920647
-0.002083 -0.000673 0.119314 0.083026 0.673375 0.685614 -0.062500 1 0 0 0 0 0 3 921613
-0.002083 -0.000673 0.119314 0.083030 0.673365 0.685602 -0.062500 1 0 0 0 0 0 3 922643
-0.002083 -0.000673 0.119314 0.083031 0.673364 0.685600 -0.062500 1 0 0 0 0 0 3 923644
-0.002083 -0.000673 0.119314 0.083019 0.673367 0.685607 -0.062500 1 0 0 0 0 0 3 924635
-0.002083 -0.000673 0.119314 0.083030 0.673364 0.685601 -0.062500 1 0 0 0 0 0 3 925622
-0.002083 -0.000673 0.119314 0.083019 0.673366 0.685607 -0.062500 1 0 0 0 0 0 3 926635
-0.002083 -0.000673 0.119314 0.083029 0.673364 0.685601 -0.062500 1 0 0 0 0 0 3 927815
-0.002083 -0.000673 0.119314 0.083027 0.673375 0.685614 -0.062500 1 0 0 0 0 0 3 928779
-0.002083 -0.000673 0.119314 0.083031 0.673365 0.685602 -0.062500 1 0 0 0 0 0 3 929841
-0.002083 -0.000673 0.119314 0.083019 0.673366 0.685607 -0.062500 1 0 0 0 0 0 3 930634
-0.002083 -0.000673 0.119314 0.083030 0.673364 0.685601 -0.062500 1 0 0 0 0 0 3 931689
-0.002083 -0.000673 0.119314 0.083019 0.673366 0.685607 -0.062500 1 0 0 0 0 0 3 932673
-0.002083 -0.000673 0.119314 0.083026 0.673375 0.685594 -0.062500 1 0 0 0 0 0 3 933603
-0.002083 -0.000673 0.119314 0.083026 0.673377 0.685613 -0.062500 1 0 0 0 0 0 3 934605
-0.002083 -0.000673 0.119314 0.083030 0.673366 0.685602 -0.062500 1 0 0 0 0 0 3 935629
-0.002083 -0.000673 0.119314 0.083019 0.673367 0.685607 -0.062500 1 0 0 0 0 0 3 936908
-0.002083 -0.000673 0.119314 0.083029 0.673364 0.685601 -0.062500 1 0 0 0 0 0 3 937935
-0.002083 -0.000673 0.119314 0.083019 0.673367 0.685607 -0.062500 1 0 0 0 0 0 3 938714
-0.002083 -0.000673 0.119314 0.083029 0.673364 0.685601 -0.062500 1 0 0 0 0 0 3 939650
-0.002083 -0.000673 0.119314 0.083018 0.673367 0.685606 -0.062500 1 0 0 0 0 0 3 940901
-0.002083 -0.000673 0.119314 0.083029 0.673364 0.685601 -0.062500 1 0 0 0 0 0 3 941688
-0.002083 -0.000673 0.119314 0.083027 0.673375 0.685614 -0.062500 1 0 0 0 0 0 3 942649
-0.002083 -0.000673 0.119314 0.083030 0.673365 0.685602 -0.062500 1 0 0 0 0 0 3 943690
-0.002083 -0.000673 0.119314 0.083019 0.673367 0.685607 -0.062500 1 0 0 0 0 0 3 944730
-0.002083 -0.000673 0.119314 0.083029 0.673364 0.685601 -0.062500 1 0 0 0 0 0 3 945635
-0.002083 -0.000673 0.119314 0.083019 0.673366 0.685607 -0.062500 1 0 0 0 0 0 3 946758
-0.002083 -0.000673 0.119314 0.083029 0.673364 0.685601 -0.062500 1 0 0 0 0 0 3 947843
-0.002083 -0.000673 0.119314 0.083018 0.673366 0.685607 -0.062500 1 0 0 0 0 0 3 948614
-0.002083 -0.000673 0.119314 0.083037 0.673372 0.685608 -0.062500 1 0 0 0 0 0 3 949645
-0.002083 -0.000673 0.119314 0.083020 0.673367 0.685608 -0.062500 1 0 0 0 0 0 3 950723
-0.002083 -0.000673 0.119314 0.083026 0.673376 0.685595 -0.062500 1 0 0 0 0 0 3 951639
-0.002083 -0.000673 0.119314 0.083018 0.673368 0.685606 -0.062500 1 0 0 0 0 0 3 952612
-0.002083 -0.000673 0.119314 0.083029 0.673365 0.685601 -0.062500 1 0 0 0 0 0 3 953632
-0.002083 -0.000673 0.119314 0.083018 0.673367 0.685606 -0.062500 1 0 0 0 0 0 3 954637
-0.002083 -0.000673 0.119314 0.083029 0.673364 0.685601 -0.062500 1 0 0 0 0 0 3 955635
-0.002083 -0.000673 0.119314 0.083026 0.673375 0.685613 -0.062500 1 0 0 0 0 0 3 956630
-0.002083 -0.000673 0.119314 0.083030 0.673365 0.685602 -0.062500 1 0 0 0 0 0 3 957591
-0.002083 -0.000673 0.119314 0.083019 0.673367 0.685607 -0.062500 1 0 0 0 0 0 3 958629
-0.002083 -0.000673 0.119314 0.083029 0.673364 0.685601 -0.062500 1 0 0 0 0 0 3 959630
-0.002083 -0.000673 0.119314 0.083018 0.673367 0.685607 -0.062500 1 0 0 0 0 0 3 961432
-0.002083 -0.000673 0.119314 0.083029 0.673364 0.685601 -0.062500 1 0 0 0 0 0 3 962732
-0.002083 -0.000673 0.119314 0.083018 0.673366 0.685607 -0.062500 1 0 0 0 0 0 3 963641
-0.002083 -0.000673 0.119314 0.083037 0.673373 0.685608 -0.062500 1 0 0 0 0 0 3 964633
-0.002083 -0.000673 0.119314 0.083032 0.673365 0.685601 -0.062500 1 0 0 0 0 0 3 965608
-0.002083 -0.000673 0.119314 0.083019 0.673367 0.685607 -0.062500 1 0 0 0 0 0 3 966632
-0.002083 -0.000673 0.119314 0.083030 0.673364 0.685601 -0.062500 1 0 0 0 0 0 3 967631
-0.002083 -0.000673 0.119314 0.083019 0.673366 0.685607 -0.062500 1 0 0 0 0 0 3 968674
-0.002083 -0.000673 0.119314 0.083030 0.673364 0.685601 -0.062500 1 0 0 0 0 0 3 969797
-0.002083 -0.000673 0.119314 0.083019 0.673366 0.685607 -0.062500 1 0 0 0 0 0 3 970762
-0.002083 -0.000673 0.119314 0.083029 0.673363 0.685601 -0.062500 1 0 0 0 0 0 3 971813
-0.002083 -0.000673 0.119314 0.083027 0.673375 0.685614 -0.062500 1 0 0 0 0 0 3 972812
-0.002083 -0.000673 0.119314 0.083027 0.673377 0.685595 -0.062500 1 0 0 0 0 0 3 973629
-0.002083 -0.000673 0.119314 0.083018 0.673368 0.685606 -0.062500 1 0 0 0 0 0 3 974875
-0.002083 -0.000673 0.119314 0.083029 0.673365 0.685601 -0.062500 1 0 0 0 0 0 3 975653
-0.002083 -0.000673 0.119314 0.083019 0.673367 0.685606 -0.062500 1 0 0 0 0 0 3 976678
-0.002083 -0.000673 0.119314 0.083029 0.673364 0.685601 -0.062500 1 0 0 0 0 0 3 977705
-0.002083 -0.000673 0.119314 0.083027 0.673375 0.685613 -0.062500 1 0 0 0 0 0 3 978623
-0.002083 -0.000673 0.119314 0.083030 0.673365 0.685602 -0.062500 1 0 0 0 0 0 3 979642
-0.002083 -0.000673 0.119314 0.083019 0.673367 0.685607 -0.062500 1 0 0 0 0 0 3 980648
-0.002083 -0.000673 0.119314 0.083030 0.673364 0.685601 -0.062500 1 0 0 0 0 0 3 981588
-0.002083 -0.000673 0.119314 0.083019 0.673367 0.685607 -0.062500 1 0 0 0 0 0 3 982725
-0.002083 -0.000673 0.119314 0.083029 0.673364 0.685601 -0.062500 1 0 0 0 0 0 3 983727
-0.002083 -0.000673 0.119314 0.083018 0.673366 0.685607 -0.062500 1 0 0 0 0 0 3 984592
-0.002083 -0.000673 0.119314 0.083029 0.673364 0.685601 -0.062500 1 0 0 0 0 0 3 985594
-0.002083 -0.000673 0.119314 0.083027 0.673375 0.685614 -0.062500 1 0 0 0 0 0 3 986628
-0.002083 -0.000673 0.119314 0.083030 0.673365 0.685602 -0.062500 1 0 0 0 0 0 3 987594
-0.002083 -0.000673 0.119314 0.083019 0.673367 0.685607 -0.062500 1 0 0 0 0 0 3 988564
-0.002083 -0.000673 0.119314 0.083029 0.673364 0.685601 -0.062500 1 0 0 0 0 0 3 989564
-0.002083 -0.000673 0.119314 0.083019 0.673366 0.685607 -0.062500 1 0 0 0 0 0 3 990613
-0.002083 -0.000673 0.119314 0.083029 0.673364 0.685601 -0.062500 1 0 0 0 0 0 3 991614
-0.002083 -0.000673 0.119314 0.083018 0.673366 0.685607 -0.062500 1 0 0 0 0 0 3 992610
-0.002083 -0.000673 0.119314 0.083034 0.673384 0.685601 -0.062500 1 0 0 0 0 0 3 993723
-0.002083 -0.000673 0.119314 0.083019 0.673369 0.685607 -0.062500 1 0 0 0 0 0 3 994662
-0.002083 -0.000673 0.119314 0.083029 0.673365 0.685601 -0.062500 1 0 0 0 0 0 3 995688
-0.002083 -0.000673 0.119314 0.083018 0.673367 0.685607 -0.062500 1 0 0 0 0 0 3 996617
-0.002083 -0.000673 0.119314 0.083029 0.673364 0.685601 -0.062500 1 0 0 0 0 0 3 997578
-0.002083 -0.000673 0.119314 0.083018 0.673367 0.685606 -0.062500 1 0 0 0 0 0 3 998603
-0.002083 -0.000673 0.119314 0.083029 0.673364 0.685601 -0.062500 1 0 0 0 0 0 3 999610
-0.002083 -0.000673 0.119314 0.083026 0.673375 0.685614 -0.062500 1 0 0 0 0 0 4 618
-0.002083 -0.000673 0.119314 0.083030 0.673365 0.685602 -0.062500 1 0 0 0 0 0 4 1604
-0.002083 -0.000673 0.119314 0.083019 0.673367 0.685607 -0.062500 1 0 0 0 0 0 4 2645
-0.002083 -0.000673 0.119314 0.083029 0.673364 0.685601 -0.062500 1 0 0 0 0 0 4 3591
-0.002083 -0.000673 0.119314 0.083018 0.673367 0.685607 -0.062500 1 0 0 0 0 0 4 4797
-0.002083 -0.000673 0.119314 0.083029 0.673364 0.685601 -0.062500 1 0 0 0 0 0 4 5610
-0.002083 -0.000673 0.119314 0.083018 0.673366 0.685607 -0.062500 1 0 0 0 0 0 4 6607
-0.002083 -0.000673 0.119314 0.083037 0.673372 0.685608 -0.062500 1 0 0 0 0 0 4 7784
-0.002083 -0.000673 0.119314 0.083032 0.673365 0.685601 -0.062500 1 0 0 0 0 0 4 8631
-0.002083 -0.000673 0.119314 0.083019 0.673366 0.685607 -0.062500 1 0 0 0 0 0 4 9672
-0.002083 -0.000673 0.119314 0.083030 0.673364 0.685601 -0.062500 1 0 0 0 0 0 4 10713
-0.002083 -0.000673 0.119314 0.083019 0.673366 0.685607 -0.062500 1 0 0 0 0 0 4 11621
-0.002083 -0.000673 0.119314 0.083026 0.673375 0.685594 -0.062500 1 0 0 0 0 0 4 12605
-0.002083 -0.000673 0.119314 0.083026 0.673377 0.685613 -0.062500 1 0 0 0 0 0 4 13605
-0.002083 -0.000673 0.119314 0.083030 0.673366 0.685601 -0.062500 1 0 0 0 0 0 4 14559
-0.002083 -0.000673 0.119314 0.083019 0.673367 0.685607 -0.062500 1 0 0 0 0 0 4 15696
-0.002083 -0.000673 0.119314 0.083030 0.673364 0.685601 -0.062500 1 0 0 0 0 0 4 16693
-0.002083 -0.000673 0.119314 0.083019 0.673367 0.685607 -0.062500 1 0 0 0 0 0 4 17600
-0.002083 -0.000673 0.119314 0.083029 0.673364 0.685601 -0.062500 1 0 0 0 0 0 4 18574
-0.002083 -0.000673 0.119314 0.083019 0.673367 0.685606 -0.062500 1 0 0 0 0 0 4 19610
-0.002083 -0.000673 0.119314 0.083029 0.673364 0.685601 -0.062500 1 0 0 0 0 0 4 20614
-0.002083 -0.000673 0.119314 0.083027 0.673375 0.685613 -0.062500 1 0 0 0 0 0 4 21566
-0.002083 -0.000673 0.119314 0.083030 0.673365 0.685602 -0.062500 1 0 0 0 0 0 4 22609
-0.002083 -0.000673 0.119314 0.083019 0.673367 0.685607 -0.062500 1 0 0 0 0 0 4 23615
-0.002083 -0.000673 0.119314 0.083030 0.673364 0.685601 -0.062500 1 0 0 0 0 0 4 24610
-0.002083 -0.000673 0.119314 0.083019 0.673366 0.685607 -0.062500 1 0 0 0 0 0 4 25611
-0.002083 -0.000673 0.119314 0.083029 0.673364 0.685601 -0.062500 1 0 0 0 0 0 4 26705
-0.002083 -0.000673 0.119314 0.083018 0.673366 0.685607 -0.062500 1 0 0 0 0 0 4 27615
-0.002083 -0.000673 0.119314 0.083029 0.673364 0.685601 -0.062500 1 0 0 0 0 0 4 28708
-0.002083 -0.000673 0.119314 0.083027 0.673375 0.685614 -0.062500 1 0 0 0 0 0 4 29590
-0.002083 -0.000673 0.119314 0.083027 0.673377 0.685595 -0.062500 1 0 0 0 0 0 4 30586
-0.002083 -0.000673 0.119314 0.083018 0.673368 0.685606 -0.062500 1 0 0 0 0 0 4 31606
-0.002083 -0.000673 0.119314 0.083029 0.673365 0.685601 -0.062500 1 0 0 0 0 0 4 32610
-0.002083 -0.000673 0.119314 0.083018 0.673367 0.685606 -0.062500 1 0 0 0 0 0 4 33609
-0.002083 -0.000673 0.119314 0.083029 0.673364 0.685601 -0.062500 1 0 0 0 0 0 4 34972
-0.002083 -0.000673 0.119314 0.083026 0.673375 0.685613 -0.062500 1 0 0 0 0 0 4 35919
-0.002083 -0.000673 0.119314 0.083030 0.673365 0.685602 -0.062500 1 0 0 0 0 0 4 36661
-0.002083 -0.000673 0.119314 0.083019 0.673367 0.685607 -0.062500 1 0 0 0 0 0 4 37595
-0.002083 -0.000673 0.119314 0.083029 0.673364 0.685601 -0.062500 1 0 0 0 0 0 4 38903
-0.002083 -0.000673 0.119314 0.083018 0.673367 0.685607 -0.062500 1 0 0 0 0 0 4 39666
-0.002083 -0.000673 0.119314 0.083029 0.673364 0.685601 -0.062500 1 0 0 0 0 0 4 40854
-0.002083 -0.000673 0.119314 0.083018 0.673366 0.685607 -0.062500 1 0 0 0 0 0 4 41706
-0.002083 -0.000673 0.119314 0.083029 0.673364 0.685601 -0.062500 1 0 0 0 0 0 4 42829
-0.002083 -0.000673 0.119314 0.083026 0.673375 0.685614 -0.062500 1 0 0 0 0 0 4 43646
-0.002083 -0.000673 0.119314 0.083030 0.673365 0.685602 -0.062500 1 0 0 0 0 0 4 44644
-0.002083 -0.000673 0.119314 0.083019 0.673367 0.685607 -0.062500 1 0 0 0 0 0 4 45630
-0.002083 -0.000673 0.119314 0.083029 0.673364 0.685601 -0.062500 1 0 0 0 0 0 4 46603
-0.002083 -0.000673 0.119314 0.083018 0.673366 0.685607 -0.062500 1 0 0 0 0 0 4 47639
-0.002083 -0.000673 0.119314 0.083029 0.673364 0.685601 -0.062500 1 0 0 0 0 0 4 48701
-0.002083 -0.000673 0.119314 0.083018 0.673366 0.685607 -0.062500 1 0 0 0 0 0 4 49656
-0.002083 -0.000673 0.119314 0.083037 0.673372 0.685608 -0.062500 1 0 0 0 0 0 4 50716
-0.002083 -0.000673 0.119314 0.083028 0.673376 0.685594 -0.062500 1 0 0 0 0 0 4 51599
-0.002083 -0.000673 0.119314 0.083019 0.673368 0.685606 -0.062500 1 0 0 0 0 0 4 52539
-0.002083 -0.000673 0.119314 0.083029 0.673365 0.685601 -0.062500 1 0 0 0 0 0 4 53534
-0.002083 -0.000673 0.119314 0.083019 0.673367 0.685606 -0.062500 1 0 0 0 0 0 4 54573
-0.002083 -0.000673 0.119314 0.083029 0.673364 0.685601 -0.062500 1 0 0 0 0 0 4 55575
-0.002083 -0.000673 0.119314 0.083027 0.673375 0.685613 -0.062500 1 0 0 0 0 0 4 56582
-0.002083 -0.000673 0.119314 0.083031 0.673365 0.685602 -0.062500 1 0 0 0 0 0 4 57587
-0.002083 -0.000673 0.119314 0.083019 0.673367 0.685607 -0.062500 1 0 0 0 0 0 4 58572
-0.002083 -0.000673 0.119314 0.083030 0.673364 0.685601 -0.062500 1 0 0 0 0 0 4 59590
-0.002083 -0.000673 0.119314 0.083019 0.673367 0.685607 -0.062500 1 0 0 0 0 0 4 60586
-0.002083 -0.000673 0.119314 0.083029 0.673364 0.685601 -0.062500 1 0 0 0 0 0 4 61604
-0.002083 -0.000673 0.119314 0.083019 0.673366 0.685607 -0.062500 1 0 0 0 0 0 4 62614
-0.002083 -0.000673 0.119314 0.083029 0.673364 0.685601 -0.062500 1 0 0 0 0 0 4 63669
-0.002083 -0.000673 0.119314 0.083027 0.673375 0.685614 -0.062500 1 0 0 0 0 0 4 64611
-0.002083 -0.000673 0.119314 0.083030 0.673365 0.685602 -0.062500 1 0 0 0 0 0 4 65581
-0.002083 -0.000673 0.119314 0.083019 0.673367 0.685607 -0.062500 1 0 0 0 0 0 4 66599
-0.002083 -0.000673 0.119314 0.083030 0.673364 0.685601 -0.062500 1 0 0 0 0 0 4 67592
-0.002083 -0.000673 0.119314 0.083019 0.673366 0.685607 -0.062500 1 0 0 0 0 0 4 68563
-0.002083 -0.000673 0.119314 0.083029 0.673364 0.685601 -0.062500 1 0 0 0 0 0 4 69622
-0.002083 -0.000673 0.119314 0.083019 0.673366 0.685607 -0.062500 1 0 0 0 0 0 4 70855
-0.002083 -0.000673 0.119314 0.083034 0.673384 0.685601 -0.062500 1 0 0 0 0 0 4 71601
-0.002083 -0.000673 0.119314 0.083019 0.673369 0.685607 -0.062500 1 0 0 0 0 0 4 72844
-0.002083 -0.000673 0.119314 0.083029 0.673365 0.685601 -0.062500 1 0 0 0 0 0 4 73694
-0.002083 -0.000673 0.119314 0.083019 0.673367 0.685607 -0.062500 1 0 0 0 0 0 4 74864
-0.002083 -0.000673 0.119314 0.083029 0.673364 0.685601 -0.062500 1 0 0 0 0 0 4 75694
-0.002083 -0.000673 0.119314 0.083018 0.673367 0.685606 -0.062500 1 0 0 0 0 0 4 76564
-0.002083 -0.000673 0.119314 0.083029 0.673364 0.685601 -0.062500 1 0 0 0 0 0 4 77626
-0.002083 -0.000673 0.119314 0.083026 0.673375 0.685614 -0.062500 1 0 0 0 0 0 4 78657
-0.002083 -0.000673 0.119314 0.083030 0.673365 0.685602 -0.062500 1 0 0 0 0 0 4 79572
-0.002083 -0.000673 0.119314 0.083019 0.673367 0.685607 -0.062500 1 0 0 0 0 0 4 80670
-0.002083 -0.000673 0.119314 0.083029 0.673364 0.685601 -0.062500 1 0 0 0 0 0 4 81673
-0.002083 -0.000673 0.119314 0.083018 0.673367 0.685607 -0.062500 1 0 0 0 0 0 4 82631
-0.002083 -0.000673 0.119314 0.083029 0.673364 0.685601 -0.062500 1 0 0 0 0 0 4 83712
-0.002083 -0.000673 0.119314 0.083018 0.673366 0.685607 -0.062500 1 0 0 0 0 0 4 84598
-0.002083 -0.000673 0.119314 0.083037 0.673373 0.685608 -0.062500 1 0 0 0 0 0 4 85545
-0.002083 -0.000673 0.119314 0.083020 0.673368 0.685608 -0.062500 1 0 0 0 0 0 4 86599
-0.002083 -0.000673 0.119314 0.083030 0.673364 0.685601 -0.062500 1 0 0 0 0 0 4 87594
-0.002083 -0.000673 0.119314 0.083019 0.673366 0.685607 -0.062500 1 0 0 0 0 0 4 88571
-0.002083 -0.000673 0.119314 0.083026 0.673376 0.685594 -0.062500 1 0 0 0 0 0 4 89579
-0.002083 -0.000673 0.119314 0.083018 0.673368 0.685606 -0.062500 1 0 0 0 0 0 4 90589
-0.002083 -0.000673 0.119314 0.083029 0.673364 0.685601 -0.062500 1 0 0 0 0 0 4 91575
-0.002083 -0.000673 0.119314 0.083026 0.673376 0.685613 -0.062500 1 0 0 0 0 0 4 92584
-0.002083 -0.000673 0.119314 0.083030 0.673366 0.685602 -0.062500 1 0 0 0 0 0 4 93547
-0.002083 -0.000673 0.119314 0.083031 0.673364 0.685600 -0.062500 1 0 0 0 0 0 4 95395
-0.002083 -0.000673 0.119314 0.083019 0.673367 0.685606 -0.062500 1 0 0 0 0 0 4 95592
-0.002083 -0.000673 0.119314 0.083030 0.673364 0.685601 -0.062500 1 0 0 0 0 0 4 96711
-0.002083 -0.000673 0.119314 0.083019 0.673367 0.685606 -0.062500 1 0 0 0 0 0 4 97615
-0.002083 -0.000673 0.119314 0.083029 0.673364 0.685601 -0.062500 1 0 0 0 0 0 4 98596
-0.002083 -0.000673 0.119314 0.083027 0.673375 0.685613 -0.062500 1 0 0 0 0 0 4 99570
-0.002083 -0.000673 0.119314 0.083031 0.673365 0.685602 -0.062500 1 0 0 0 0 0 4 100593
-0.002083 -0.000673 0.119314 0.083019 0.673367 0.685607 -0.062500 1 0 0 0 0 0 4 101556
-0.002083 -0.000673 0.119314 0.083030 0.673364 0.685601 -0.062500 1 0 0 0 0 0 4 102623
-0.002083 -0.000673 0.119314 0.083019 0.673366 0.685607 -0.062500 1 0 0 0 0 0 4 103697
-0.002083 -0.000673 0.119314 0.083029 0.673364 0.685601 -0.062500 1 0 0 0 0 0 4 104774
-0.002083 -0.000673 0.119314 0.083019 0.673366 0.685607 -0.062500 1 0 0 0 0 0 4 105684
-0.002083 -0.000673 0.119314 0.083029 0.673364 0.685601 -0.062500 1 0 0 0 0 0 4 106781
-0.002083 -0.000673 0.119314 0.083027 0.673375 0.685614 -0.062500 1 0 0 0 0 0 4 107680
-0.002083 -0.000673 0.119314 0.083031 0.673365 0.685602 -0.062500 1 0 0 0 0 0 4 109027
-0.002083 -0.000673 0.119314 0.083019 0.673366 0.685607 -0.062500 1 0 0 0 0 0 4 109549
-0.002083 -0.000673 0.119314 0.083026 0.673376 0.685594 -0.062500 1 0 0 0 0 0 4 110634
-0.002083 -0.000673 0.119314 0.083018 0.673368 0.685606 -0.062500 1 0 0 0 0 0 4 111566
-0.002083 -0.000673 0.119314 0.083029 0.673364 0.685600 -0.062500 1 0 0 0 0 0 4 112529
-0.002083 -0.000673 0.119314 0.083027 0.673376 0.685613 -0.062500 1 0 0 0 0 0 4 113714
-0.002083 -0.000673 0.119314 0.083030 0.673365 0.685602 -0.062500 1 0 0 0 0 0 4 114688
-0.002083 -0.000673 0.119314 0.083019 0.673367 0.685607 -0.062500 1 0 0 0 0 0 4 115600
-0.002083 -0.000673 0.119314 0.083029 0.673364 0.685601 -0.062500 1 0 0 0 0 0 4 116682
-0.002083 -0.000673 0.119314 0.083019 0.673367 0.685607 -0.062500 1 0 0 0 0 0 4 117559
-0.002083 -0.000673 0.119314 0.083029 0.673364 0.685601 -0.062500 1 0 0 0 0 0 4 118555
-0.002083 -0.000673 0.119314 0.083018 0.673367 0.685607 -0.062500 1 0 0 0 0 0 4 119588
-0.002083 -0.000673 0.119314 0.083029 0.673364 0.685601 -0.062500 1 0 0 0 0 0 4 120592
-0.002083 -0.000673 0.119314 0.083027 0.673375 0.685614 -0.062500 1 0 0 0 0 0 4 121585
-0.002083 -0.000673 0.119314 0.083030 0.673365 0.685602 -0.062500 1 0 0 0 0 0 4 122582
-0.002083 -0.000673 0.119314 0.083019 0.673367 0.685607 -0.062500 1 0 0 0 0 0 4 123585
-0.002083 -0.000673 0.119314 0.083029 0.673364 0.685601 -0.062500 1 0 0 0 0 0 4 124586
-0.002083 -0.000673 0.119314 0.083018 0.673366 0.685607 -0.062500 1 0 0 0 0 0 4 125546
-0.002083 -0.000673 0.119314 0.083029 0.673364 0.685601 -0.062500 1 0 0 0 0 0 4 126603
-0.002083 -0.000673 0.119314 0.083018 0.673366 0.685607 -0.062500 1 0 0 0 0 0 4 128050
-0.002083 -0.000673 0.119314 0.083037 0.673372 0.685608 -0.062500 1 0 0 0 0 0 4 128630
-0.002083 -0.000673 0.119314 0.083028 0.673376 0.685594 -0.062500 1 0 0 0 0 0 4 129628
-0.002083 -0.000673 0.119314 0.083019 0.673368 0.685606 -0.062500 1 0 0 0 0 0 4 130615
-0.002083 -0.000673 0.119314 0.083017 0.673367 0.685607 -0.062500 1 0 0 0 0 0 4 131595
-0.002083 -0.000673 0.119314 0.083029 0.673364 0.685601 -0.062500 1 0 0 0 0 0 4 132588
-0.002083 -0.000673 0.119314 0.083018 0.673367 0.685606 -0.062500 1 0 0 0 0 0 4 133555
-0.002083 -0.000673 0.119314 0.083029 0.673364 0.685601 -0.062500 1 0 0 0 0 0 4 134592
-0.002083 -0.000673 0.119314 0.083026 0.673375 0.685614 -0.062500 1 0 0 0 0 0 4 135698
-0.002083 -0.000673 0.119314 0.083030 0.673365 0.685602 -0.062500 1 0 0 0 0 0 4 136576
-0.002083 -0.000673 0.119314 0.083031 0.673364 0.685600 -0.062500 1 0 0 0 0 0 4 137599
-0.002083 -0.000673 0.119314 0.083019 0.673367 0.685607 -0.062500 1 0 0 0 0 0 4 138822
-0.002083 -0.000673 0.119314 0.083030 0.673364 0.685601 -0.062500 1 0 0 0 0 0 4 139610
-0.002083 -0.000673 0.119314 0.083019 0.673366 0.685606 -0.062500 1 0 0 0 0 0 4 140668
-0.002083 -0.000673 0.119314 0.083029 0.673364 0.685601 -0.062500 1 0 0 0 0 0 4 141579
-0.002083 -0.000673 0.119314 0.083027 0.673375 0.685614 -0.062500 1 0 0 0 0 0 4 142572
-0.002083 -0.000673 0.119314 0.083031 0.673365 0.685602 -0.062500 1 0 0 0 0 0 4 143604
-0.002083 -0.000673 0.119314 0.083019 0.673367 0.685607 -0.062500 1 0 0 0 0 0 4 144604
-0.002083 -0.000673 0.119314 0.083030 0.673364 0.685601 -0.062500 1 0 0 0 0 0 4 145630
-0.002083 -0.000673 0.119314 0.083019 0.673366 0.685607 -0.062500 1 0 0 0 0 0 4 146775
-0.002083 -0.000673 0.119314 0.083029 0.673364 0.685601 -0.062500 1 0 0 0 0 0 4 147655
-0.002083 -0.000673 0.119314 0.083019 0.673366 0.685607 -0.062500 1 0 0 0 0 0 4 148519
-0.002083 -0.000673 0.119314 0.083029 0.673363 0.685601 -0.062500 1 0 0 0 0 0 4 149621
-0.002083 -0.000673 0.119314 0.083027 0.673375 0.685614 -0.062500 1 0 0 0 0 0 4 150677
-0.002083 -0.000673 0.119314 0.083027 0.673376 0.685595 -0.062500 1 0 0 0 0 0 4 151577
-0.002083 -0.000673 0.119314 0.083018 0.673368 0.685606 -0.062500 1 0 0 0 0 0 4 152555
-0.002083 -0.000673 0.119314 0.083029 0.673364 0.685601 -0.062500 1 0 0 0 0 0 4 153585
-0.002083 -0.000673 0.119314 0.083018 0.673367 0.685606 -0.062500 1 0 0 0 0 0 4 154587
-0.002083 -0.000673 0.119314 0.083029 0.673364 0.685601 -0.062500 1 0 0 0 0 0 4 155582
-0.002083 -0.000673 0.119314 0.083027 0.673375 0.685613 -0.062500 1 0 0 0 0 0 4 156588
-0.002083 -0.000673 0.119314 0.083030 0.673365 0.685602 -0.062500 1 0 0 0 0 0 4 157544
-0.002083 -0.000673 0.119314 0.083019 0.673367 0.685607 -0.062500 1 0 0 0 0 0 4 158582
-0.002083 -0.000673 0.119314 0.083029 0.673364 0.685601 -0.062500 1 0 0 0 0 0 4 159586
-0.002083 -0.000673 0.119314 0.083019 0.673367 0.685607 -0.062500 1 0 0 0 0 0 4 161534
-0.002083 -0.000673 0.119314 0.083029 0.673364 0.685601 -0.062500 1 0 0 0 0 0 4 162680
-0.002083 -0.000673 0.119314 0.083018 0.673366 0.685607 -0.062500 1 0 0 0 0 0 4 163572
-0.002083 -0.000673 0.119314 0.083029 0.673364 0.685601 -0.062500 1 0 0 0 0 0 4 164561
-0.002083 -0.000673 0.119314 0.083027 0.673375 0.685614 -0.062500 1 0 0 0 0 0 4 165516
-0.002083 -0.000673 0.119314 0.083030 0.673365 0.685602 -0.062500 1 0 0 0 0 0 4 166545
-0.002083 -0.000673 0.119314 0.083019 0.673367 0.685607 -0.062500 1 0 0 0 0 0 4 167544
-0.002083 -0.000673 0.119314 0.083029 0.673364 0.685601 -0.062500 1 0 0 0 0 0 4 168553
-0.002083 -0.000673 0.119314 0.083019 0.673366 0.685607 -0.062500 1 0 0 0 0 0 4 169579
-0.002083 -0.000673 0.119314 0.083026 0.673375 0.685594 -0.062500 1 0 0 0 0 0 4 170829
-0.002083 -0.000673 0.119314 0.083026 0.673377 0.685613 -0.062500 1 0 0 0 0 0 4 171658
-0.002083 -0.000673 0.119314 0.083030 0.673366 0.685602 -0.062500 1 0 0 0 0 0 4 172883
-0.002083 -0.000673 0.119314 0.083019 0.673367 0.685607 -0.062500 1 0 0 0 0 0 4 173606
-0.002083 -0.000673 0.119314 0.083029 0.673365 0.685601 -0.062500 1 0 0 0 0 0 4 174606
-0.002083 -0.000673 0.119314 0.083018 0.673367 0.685607 -0.062500 1 0 0 0 0 0 4 175862
-0.002083 -0.000673 0.119314 0.083029 0.673364 0.685601 -0.062500 1 0 0 0 0 0 4 176543
-0.002083 -0.000673 0.119314 0.083018 0.673367 0.685607 -0.062500 1 0 0 0 0 0 4 177596
-0.002083 -0.000673 0.119314 0.083029 0.673364 0.685601 -0.062500 1 0 0 0 0 0 4 178647
-0.002083 -0.000673 0.119314 0.083026 0.673375 0.685614 -0.062500 1 0 0 0 0 0 4 179675
-0.002083 -0.000673 0.119314 0.083030 0.673365 0.685602 -0.062500 1 0 0 0 0 0 4 180582
-0.002083 -0.000673 0.119314 0.083031 0.673364 0.685600 -0.062500 1 0 0 0 0 0 4 181530
-0.002083 -0.000673 0.119314 0.083019 0.673367 0.685607 -0.062500 1 0 0 0 0 0 4 182603
-0.002083 -0.000673 0.119314 0.083030 0.673364 0.685601 -0.062500 1 0 0 0 0 0 4 183685
-0.002083 -0.000673 0.119314 0.083019 0.673366 0.685607 -0.062500 1 0 0 0 0 0 4 184559
-0.002083 -0.000673 0.119314 0.083029 0.673364 0.685601 -0.062500 1 0 0 0 0 0 4 185559
-0.002083 -0.000673 0.119314 0.083027 0.673375 0.685614 -0.062500 1 0 0 0 0 0 4 186513
-0.002083 -0.000673 0.119314 0.083031 0.673365 0.685602 -0.062500 1 0 0 0 0 0 4 187546
-0.002083 -0.000673 0.119314 0.083019 0.673366 0.685607 -0.062500 1 0 0 0 0 0 4 188556
-0.002083 -0.000673 0.119314 0.083026 0.673376 0.685594 -0.062500 1 0 0 0 0 0 4 189527
-0.002083 -0.000673 0.119314 0.083018 0.673368 0.685606 -0.062500 1 0 0 0 0 0 4 190546
-0.002083 -0.000673 0.119314 0.083029 0.673364 0.685600 -0.062500 1 0 0 0 0 0 4 191556
-0.002083 -0.000673 0.119314 0.083027 0.673376 0.685613 -0.062500 1 0 0 0 0 0 4 192547
-0.002083 -0.000673 0.119314 0.083030 0.673366 0.685602 -0.062500 1 0 0 0 0 0 4 193587
-0.002083 -0.000673 0.119314 0.083019 0.673367 0.685607 -0.062500 1 0 0 0 0 0 4 194997
-0.002083 -0.000673 0.119314 0.083030 0.673364 0.685601 -0.062500 1 0 0 0 0 0 4 195628
-0.002083 -0.000673 0.119314 0.083019 0.673367 0.685607 -0.062500 1 0 0 0 0 0 4 196618
-0.002083 -0.000673 0.119314 0.083029 0.673364 0.685601 -0.062500 1 0 0 0 0 0 4 197529
-0.002083 -0.000673 0.119314 0.083018 0.673367 0.685607 -0.062500 1 0 0 0 0 0 4 198520
-0.002083 -0.000673 0.119314 0.083029 0.673364 0.685601 -0.062500 1 0 0 0 0 0 4 199570
-0.002083 -0.000673 0.119314 0.083027 0.673375 0.685614 -0.062500 1 0 0 0 0 0 4 200575
-0.002083 -0.000673 0.119314 0.083030 0.673365 0.685602 -0.062500 1 0 0 0 0 0 4 201570
-0.002083 -0.000673 0.119314 0.083019 0.673367 0.685607 -0.062500 1 0 0 0 0 0 4 202570
-0.002083 -0.000673 0.119314 0.083029 0.673364 0.685601 -0.062500 1 0 0 0 0 0 4 203775
-0.002083 -0.000673 0.119314 0.083019 0.673366 0.685607 -0.062500 1 0 0 0 0 0 4 204689
-0.002083 -0.000673 0.119314 0.083029 0.673364 0.685601 -0.062500 1 0 0 0 0 0 4 205555
-0.002083 -0.000673 0.119314 0.083018 0.673366 0.685607 -0.062500 1 0 0 0 0 0 4 206788
-0.002083 -0.000673 0.119314 0.083029 0.673364 0.685601 -0.062500 1 0 0 0 0 0 4 207708
-0.002083 -0.000673 0.119314 0.083027 0.673375 0.685614 -0.062500 1 0 0 0 0 0 4 208666
-0.002083 -0.000673 0.119314 0.083027 0.673377 0.685595 -0.062500 1 0 0 0 0 0 4 209751
-0.002083 -0.000673 0.119314 0.083018 0.673368 0.685606 -0.062500 1 0 0 0 0 0 4 210568
-0.002083 -0.000673 0.119314 0.083029 0.673365 0.685601 -0.062500 1 0 0 0 0 0 4 211610
-0.002083 -0.000673 0.119314 0.083018 0.673367 0.685606 -0.062500 1 0 0 0 0 0 4 212657
-0.002083 -0.000673 0.119314 0.083029 0.673364 0.685601 -0.062500 1 0 0 0 0 0 4 213571
-0.002083 -0.000673 0.119314 0.083026 0.673375 0.685614 -0.062500 1 0 0 0 0 0 4 214644
-0.002083 -0.000673 0.119314 0.083030 0.673365 0.685602 -0.062500 1 0 0 0 0 0 4 215647
-0.002083 -0.000673 0.119314 0.083019 0.673367 0.685607 -0.062500 1 0 0 0 0 0 4 216617
-0.002083 -0.000673 0.119314 0.083029 0.673364 0.685601 -0.062500 1 0 0 0 0 0 4 217645
-0.002083 -0.000673 0.119314 0.083018 0.673367 0.685607 -0.062500 1 0 0 0 0 0 4 218588
-0.002083 -0.000673 0.119314 0.083029 0.673364 0.685601 -0.062500 1 0 0 0 0 0 4 219510
-0.002083 -0.000673 0.119314 0.083018 0.673366 0.685607 -0.062500 1 0 0 0 0 0 4 220542
-0.002083 -0.000673 0.119314 0.083029 0.673364 0.685601 -0.062500 1 0 0 0 0 0 4 221527
-0.002083 -0.000673 0.119314 0.083026 0.673375 0.685614 -0.062500 1 0 0 0 0 0 4 222543
-0.002083 -0.000673 0.119314 0.083030 0.673365 0.685602 -0.062500 1 0 0 0 0 0 4 223555
-0.002083 -0.000673 0.119314 0.083031 0.673364 0.685601 -0.062500 1 0 0 0 0 0 4 224563
-0.002083 -0.000673 0.119314 0.083019 0.673366 0.685607 -0.062500 1 0 0 0 0 0 4 225547
-0.002083 -0.000673 0.119314 0.083030 0.673364 0.685601 -0.062500 1 0 0 0 0 0 4 226565
-0.002083 -0.000673 0.119314 0.083019 0.673366 0.685607 -0.062500 1 0 0 0 0 0 4 227565
-0.002083 -0.000673 0.119314 0.083029 0.673363 0.685601 -0.062500 1 0 0 0 0 0 4 229367
-0.002083 -0.000673 0.119314 0.083027 0.673375 0.685614 -0.062500 1 0 0 0 0 0 4 230639
-0.002083 -0.000673 0.119314 0.083027 0.673377 0.685595 -0.062500 1 0 0 0 0 0 4 231588
-0.002083 -0.000673 0.119314 0.083018 0.673368 0.685606 -0.062500 1 0 0 0 0 0 4 232564
-0.002083 -0.000673 0.119314 0.083029 0.673365 0.685601 -0.062500 1 0 0 0 0 0 4 233559
-0.002083 -0.000673 0.119314 0.083019 0.673367 0.685606 -0.062500 1 0 0 0 0 0 4 234575
-0.002083 -0.000673 0.119314 0.083029 0.673364 0.685601 -0.062500 1 0 0 0 0 0 4 235568
-0.002083 -0.000673 0.119314 0.083027 0.673375 0.685613 -0.062500 1 0 0 0 0 0 4 236607
-0.002083 -0.000673 0.119314 0.083030 0.673365 0.685602 -0.062500 1 0 0 0 0 0 4 237553
-0.002083 -0.000673 0.119314 0.083019 0.673367 0.685607 -0.062500 1 0 0 0 0 0 4 238673
-0.002083 -0.000673 0.119314 0.083030 0.673364 0.685601 -0.062500 1 0 0 0 0 0 4 239680
-0.002083 -0.000673 0.119314 0.083019 0.673367 0.685607 -0.062500 1 0 0 0 0 0 4 240694
-0.002083 -0.000673 0.119314 0.083029 0.673364 0.685601 -0.062500 1 0 0 0 0 0 4 241741
-0.002083 -0.000673 0.119314 0.083019 0.673366 0.685607 -0.062500 1 0 0 0 0 0 4 242632
-0.002083 -0.000673 0.119314 0.083029 0.673364 0.685601 -0.062500 1 0 0 0 0 0 4 243642
-0.002083 -0.000673 0.119314 0.083027 0.673375 0.685614 -0.062500 1 0 0 0 0 0 4 244619
-0.002083 -0.000673 0.119314 0.083030 0.673365 0.685602 -0.062500 1 0 0 0 0 0 4 245602
-0.002083 -0.000673 0.119314 0.083019 0.673367 0.685607 -0.062500 1 0 0 0 0 0 4 246667
-0.002083 -0.000673 0.119314 0.083030 0.673364 0.685601 -0.062500 1 0 0 0 0 0 4 247781
-0.002083 -0.000673 0.119314 0.083019 0.673366 0.685607 -0.062500 1 0 0 0 0 0 4 248589
-0.002083 -0.000673 0.119314 0.083026 0.673375 0.685594 -0.062500 1 0 0 0 0 0 4 249575
-0.002083 -0.000673 0.119314 0.083026 0.673377 0.685613 -0.062500 1 0 0 0 0 0 4 250634
-0.002083 -0.000673 0.119314 0.083030 0.673366 0.685602 -0.062500 1 0 0 0 0 0 4 251572
-0.002083 -0.000673 0.119314 0.083019 0.673367 0.685607 -0.062500 1 0 0 0 0 0 4 252517
-0.002083 -0.000673 0.119314 0.083029 0.673365 0.685601 -0.062500 1 0 0 0 0 0 4 253520
-0.002083 -0.000673 0.119314 0.083018 0.673367 0.685607 -0.062500 1 0 0 0 0 0 4 254545
-0.002083 -0.000673 0.119314 0.083029 0.673364 0.685601 -0.062500 1 0 0 0 0 0 4 255555
-0.002083 -0.000673 0.119314 0.083018 0.673367 0.685607 -0.062500 1 0 0 0 0 0 4 256540
-0.002083 -0.000673 0.119314 0.083029 0.673364 0.685601 -0.062500 1 0 0 0 0 0 4 257555
-0.002083 -0.000673 0.119314 0.083026 0.673375 0.685614 -0.062500 1 0 0 0 0 0 4 258545
-0.002083 -0.000673 0.119314 0.083030 0.673365 0.685602 -0.062500 1 0 0 0 0 0 4 259539
-0.002083 -0.000673 0.119314 0.083019 0.673367 0.685607 -0.062500 1 0 0 0 0 0 4 260537
-0.002083 -0.000673 0.119314 0.083029 0.673364 0.685601 -0.062500 1 0 0 0 0 0 4 262428
-0.002083 -0.000673 0.119314 0.083018 0.673367 0.685607 -0.062500 1 0 0 0 0 0 4 263620
-0.002083 -0.000673 0.119314 0.083029 0.673364 0.685601 -0.062500 1 0 0 0 0 0 4 264563
-0.002083 -0.000673 0.119314 0.083018 0.673366 0.685607 -0.062500 1 0 0 0 0 0 4 265552
-0.002083 -0.000673 0.119314 0.083029 0.673364 0.685601 -0.062500 1 0 0 0 0 0 4 266548
-0.002083 -0.000673 0.119314 0.083026 0.673375 0.685614 -0.062500 1 0 0 0 0 0 4 267548
-0.002083 -0.000673 0.119314 0.083030 0.673365 0.685602 -0.062500 1 0 0 0 0 0 4 268564
-0.002083 -0.000673 0.119314 0.083031 0.673364 0.685601 -0.062500 1 0 0 0 0 0 4 269604
-0.002083 -0.000673 0.119314 0.083019 0.673366 0.685607 -0.062500 1 0 0 0 0 0 4 270682
-0.002083 -0.000673 0.119314 0.083026 0.673375 0.685594 -0.062500 1 0 0 0 0 0 4 271706
-0.002083 -0.000673 0.119314 0.083018 0.673368 0.685606 -0.062500 1 0 0 0 0 0 4 272703
-0.002083 -0.000673 0.119314 0.083025 0.673376 0.685614 -0.062500 1 0 0 0 0 0 4 273695
-0.002083 -0.000673 0.119314 0.083030 0.673366 0.685602 -0.062500 1 0 0 0 0 0 4 274702
-0.002083 -0.000673 0.119314 0.083031 0.673364 0.685600 -0.062500 1 0 0 0 0 0 4 275653
-0.002083 -0.000673 0.119314 0.083019 0.673367 0.685607 -0.062500 1 0 0 0 0 0 4 276545
-0.002083 -0.000673 0.119314 0.083029 0.673364 0.685601 -0.062500 1 0 0 0 0 0 4 277522
-0.002083 -0.000673 0.119314 0.083019 0.673367 0.685606 -0.062500 1 0 0 0 0 0 4 278617
-0.002083 -0.000673 0.119314 0.083029 0.673364 0.685601 -0.062500 1 0 0 0 0 0 4 279485
-0.002083 -0.000673 0.119314 0.083027 0.673375 0.685614 -0.062500 1 0 0 0 0 0 4 280709
-0.002083 -0.000673 0.119314 0.083031 0.673365 0.685602 -0.062500 1 0 0 0 0 0 4 281744
-0.002083 -0.000673 0.119314 0.083019 0.673367 0.685607 -0.062500 1 0 0 0 0 0 4 282568
-0.002083 -0.000673 0.119314 0.083030 0.673364 0.685601 -0.062500 1 0 0 0 0 0 4 283619
-0.002083 -0.000673 0.119314 0.083019 0.673366 0.685607 -0.062500 1 0 0 0 0 0 4 284570
-0.002083 -0.000673 0.119314 0.083029 0.673364 0.685601 -0.062500 1 0 0 0 0 0 4 285502
-0.002083 -0.000673 0.119314 0.083019 0.673366 0.685607 -0.062500 1 0 0 0 0 0 4 286515
-0.002083 -0.000673 0.119314 0.083029 0.673364 0.685601 -0.062500 1 0 0 0 0 0 4 287539
-0.002083 -0.000673 0.119314 0.083027 0.673375 0.685614 -0.062500 1 0 0 0 0 0 4 288513
-0.002083 -0.000673 0.119314 0.083027 0.673377 0.685595 -0.062500 1 0 0 0 0 0 4 289531
-0.002083 -0.000673 0.119314 0.083018 0.673368 0.685606 -0.062500 1 0 0 0 0 0 4 290536
-0.002083 -0.000673 0.119314 0.083029 0.673365 0.685601 -0.062500 1 0 0 0 0 0 4 291535
-0.002083 -0.000673 0.119314 0.083018 0.673367 0.685606 -0.062500 1 0 0 0 0 0 4 292517
-0.002083 -0.000673 0.119314 0.083029 0.673364 0.685601 -0.062500 1 0 0 0 0 0 4 293517
-0.002083 -0.000673 0.119314 0.083027 0.673375 0.685613 -0.062500 1 0 0 0 0 0 4 294578
-0.002083 -0.000673 0.119314 0.083030 0.673365 0.685602 -0.062500 1 0 0 0 0 0 4 295549
-0.002083 -0.000673 0.119314 0.083019 0.673367 0.685607 -0.062500 1 0 0 0 0 0 4 296614
-0.002083 -0.000673 0.119314 0.083029 0.673364 0.685601 -0.062500 1 0 0 0 0 0 4 297531
-0.002083 -0.000673 0.119314 0.083019 0.673367 0.685607 -0.062500 1 0 0 0 0 0 4 298523
-0.002083 -0.000673 0.119314 0.083029 0.673364 0.685601 -0.062500 1 0 0 0 0 0 4 299519
-0.002083 -0.000673 0.119314 0.083018 0.673366 0.685607 -0.062500 1 0 0 0 0 0 4 300521
-0.002083 -0.000673 0.119314 0.083029 0.673364 0.685601 -0.062500 1 0 0 0 0 0 4 301489
-0.002083 -0.000673 0.119314 0.083026 0.673375 0.685614 -0.062500 1 0 0 0 0 0 4 302558
-0.002083 -0.000673 0.119314 0.083030 0.673365 0.685602 -0.062500 1 0 0 0 0 0 4 303798
-0.002083 -0.000673 0.119314 0.083019 0.673367 0.685607 -0.062500 1 0 0 0 0 0 4 304672
-0.002083 -0.000673 0.119314 0.083029 0.673364 0.685601 -0.062500 1 0 0 0 0 0 4 305810
-0.002083 -0.000673 0.119314 0.083018 0.673366 0.685607 -0.062500 1 0 0 0 0 0 4 306843
-0.002083 -0.000673 0.119314 0.083029 0.673364 0.685601 -0.062500 1 0 0 0 0 0 4 307666
-0.002083 -0.000673 0.119314 0.083018 0.673366 0.685607 -0.062500 1 0 0 0 0 0 4 308732
-0.002083 -0.000673 0.119314 0.083034 0.673384 0.685601 -0.062500 1 0 0 0 0 0 4 309515
-0.002083 -0.000673 0.119314 0.083031 0.673366 0.685600 -0.062500 1 0 0 0 0 0 4 310579
-0.002083 -0.000673 0.119314 0.083019 0.673367 0.685606 -0.062500 1 0 0 0 0 0 4 311578
-0.002083 -0.000673 0.119314 0.083030 0.673364 0.685601 -0.062500 1 0 0 0 0 0 4 312524
-0.002083 -0.000673 0.119314 0.083019 0.673367 0.685606 -0.062500 1 0 0 0 0 0 4 313654
-0.002083 -0.000673 0.119314 0.083017 0.673367 0.685607 -0.062500 1 0 0 0 0 0 4 314905
-0.002083 -0.000673 0.119314 0.083029 0.673364 0.685601 -0.062500 1 0 0 0 0 0 4 315500
-0.002083 -0.000673 0.119314 0.083026 0.673375 0.685614 -0.062500 1 0 0 0 0 0 4 316655
-0.002083 -0.000673 0.119314 0.083030 0.673365 0.685602 -0.062500 1 0 0 0 0 0 4 317548
-0.002083 -0.000673 0.119314 0.083031 0.673364 0.685600 -0.062500 1 0 0 0 0 0 4 318526
-0.002083 -0.000673 0.119314 0.083019 0.673367 0.685607 -0.062500 1 0 0 0 0 0 4 319560
-0.002083 -0.000673 0.119314 0.083030 0.673364 0.685601 -0.062500 1 0 0 0 0 0 4 320544
-0.002083 -0.000673 0.119314 0.083019 0.673366 0.685607 -0.062500 1 0 0 0 0 0 4 321524
-0.002083 -0.000673 0.119314 0.083029 0.673364 0.685601 -0.062500 1 0 0 0 0 0 4 322517
-0.002083 -0.000673 0.119314 0.083027 0.673375 0.685614 -0.062500 1 0 0 0 0 0 4 323552
-0.002083 -0.000673 0.119314 0.083031 0.673365 0.685602 -0.062500 1 0 0 0 0 0 4 324524
-0.002083 -0.000673 0.119314 0.083019 0.673367 0.685607 -0.062500 1 0 0 0 0 0 4 325480
-0.002083 -0.000673 0.119314 0.083030 0.673364 0.685601 -0.062500 1 0 0 0 0 0 4 326508
-0.002083 -0.000673 0.119314 0.083019 0.673366 0.685607 -0.062500 1 0 0 0 0 0 4 327577
-0.002083 -0.000673 0.119314 0.083029 0.673364 0.685601 -0.062500 1 0 0 0 0 0 4 328827
-0.002083 -0.000673 0.119314 0.083019 0.673366 0.685607 -0.062500 1 0 0 0 0 0 4 329608
-0.002083 -0.000673 0.119314 0.083026 0.673375 0.685594 -0.062500 1 0 0 0 0 0 4 330526
-0.002083 -0.000673 0.119314 0.083026 0.673377 0.685613 -0.062500 1 0 0 0 0 0 4 331572
-0.002083 -0.000673 0.119314 0.083030 0.673366 0.685601 -0.062500 1 0 0 0 0 0 4 332516
-0.002083 -0.000673 0.119314 0.083019 0.673367 0.685607 -0.062500 1 0 0 0 0 0 4 333492
-0.002083 -0.000673 0.119314 0.083029 0.673364 0.685601 -0.062500 1 0 0 0 0 0 4 334521
-0.002083 -0.000673 0.119314 0.083018 0.673367 0.685606 -0.062500 1 0 0 0 0 0 4 335574
-0.002083 -0.000673 0.119314 0.083029 0.673364 0.685601 -0.062500 1 0 0 0 0 0 4 336638
-0.002083 -0.000673 0.119314 0.083027 0.673375 0.685614 -0.062500 1 0 0 0 0 0 4 337659
-0.002083 -0.000673 0.119314 0.083030 0.673365 0.685602 -0.062500 1 0 0 0 0 0 4 338666
-0.002083 -0.000673 0.119314 0.083019 0.673367 0.685607 -0.062500 1 0 0 0 0 0 4 339701
-0.002083 -0.000673 0.119314 0.083029 0.673364 0.685601 -0.062500 1 0 0 0 0 0 4 340560
-0.002083 -0.000673 0.119314 0.083019 0.673367 0.685607 -0.062500 1 0 0 0 0 0 4 341527
-0.002083 -0.000673 0.119314 0.083029 0.673364 0.685601 -0.062500 1 0 0 0 0 0 4 342761
-0.002083 -0.000673 0.119314 0.083018 0.673366 0.685607 -0.062500 1 0 0 0 0 0 4 343549
-0.002083 -0.000673 0.119314 0.083029 0.673364 0.685601 -0.062500 1 0 0 0 0 0 4 344651
-0.002083 -0.000673 0.119314 0.083026 0.673375 0.685614 -0.062500 1 0 0 0 0 0 4 345615
-0.002083 -0.000673 0.119314 0.083030 0.673365 0.685602 -0.062500 1 0 0 0 0 0 4 346594
-0.002083 -0.000673 0.119314 0.083019 0.673366 0.685607 -0.062500 1 0 0 0 0 0 4 347692
-0.002083 -0.000673 0.119314 0.083026 0.673376 0.685594 -0.062500 1 0 0 0 0 0 4 348737
-0.002083 -0.000673 0.119314 0.083018 0.673368 0.685606 -0.062500 1 0 0 0 0 0 4 349539
-0.002083 -0.000673 0.119314 0.083029 0.673364 0.685601 -0.062500 1 0 0 0 0 0 4 350602
-0.002083 -0.000673 0.119314 0.083026 0.673376 0.685613 -0.062500 1 0 0 0 0 0 4 351599
-0.002083 -0.000673 0.119314 0.083030 0.673366 0.685602 -0.062500 1 0 0 0 0 0 4 352549
-0.002083 -0.000673 0.119314 0.083031 0.673364 0.685600 -0.062500 1 0 0 0 0 0 4 353542
-0.002083 -0.000673 0.119314 0.083019 0.673367 0.685606 -0.062500 1 0 0 0 0 0 4 354538
-0.002083 -0.000673 0.119314 0.083030 0.673364 0.685601 -0.062500 1 0 0 0 0 0 4 355535
-0.002083 -0.000673 0.119314 0.083019 0.673367 0.685606 -0.062500 1 0 0 0 0 0 4 356541
-0.002083 -0.000673 0.119314 0.083029 0.673364 0.685601 -0.062500 1 0 0 0 0 0 4 357495
-0.002083 -0.000673 0.119314 0.083027 0.673375 0.685613 -0.062500 1 0 0 0 0 0 4 358540
-0.002083 -0.000673 0.119314 0.083031 0.673365 0.685602 -0.062500 1 0 0 0 0 0 4 359538
-0.002083 -0.000673 0.119314 0.083019 0.673367 0.685607 -0.062500 1 0 0 0 0 0 4 360539
-0.002083 -0.000673 0.119314 0.083030 0.673364 0.685601 -0.062500 1 0 0 0 0 0 4 362263
-0.002083 -0.000673 0.119314 0.083019 0.673366 0.685607 -0.062500 1 0 0 0 0 0 4 363616
-0.002083 -0.000673 0.119314 0.083030 0.673364 0.685601 -0.062500 1 0 0 0 0 0 4 364552
-0.002083 -0.000673 0.119314 0.083019 0.673366 0.685607 -0.062500 1 0 0 0 0 0 4 365515
-0.002083 -0.000673 0.119314 0.083029 0.673364 0.685601 -0.062500 1 0 0 0 0 0 4 366547
-0.002083 -0.000673 0.119314 0.083027 0.673375 0.685614 -0.062500 1 0 0 0 0 0 4 367556
-0.002083 -0.000673 0.119314 0.083027 0.673377 0.685595 -0.062500 1 0 0 0 0 0 4 368543
-0.002083 -0.000673 0.119314 0.083018 0.673368 0.685606 -0.062500 1 0 0 0 0 0 4 369576
-0.002083 -0.000673 0.119314 0.083029 0.673365 0.685601 -0.062500 1 0 0 0 0 0 4 370759
-0.002083 -0.000673 0.119314 0.083018 0.673367 0.685606 -0.062500 1 0 0 0 0 0 4 371591
-0.002083 -0.000673 0.119314 0.083029 0.673364 0.685601 -0.062500 1 0 0 0 0 0 4 372763
-0.002083 -0.000673 0.119314 0.083018 0.673367 0.685606 -0.062500 1 0 0 0 0 0 4 373561
-0.002083 -0.000673 0.119314 0.083029 0.673364 0.685601 -0.062500 1 0 0 0 0 0 4 374763
-0.002083 -0.000673 0.119314 0.083026 0.673375 0.685613 -0.062500 1 0 0 0 0 0 4 375605
-0.002083 -0.000673 0.119314 0.083030 0.673365 0.685602 -0.062500 1 0 0 0 0 0 4 376578
-0.002083 -0.000673 0.119314 0.083019 0.673367 0.685607 -0.062500 1 0 0 0 0 0 4 377494
-0.002083 -0.000673 0.119314 0.083029 0.673364 0.685601 -0.062500 1 0 0 0 0 0 4 378570
-0.002083 -0.000673 0.119314 0.083018 0.673367 0.685607 -0.062500 1 0 0 0 0 0 4 379549
-0.002083 -0.000673 0.119314 0.083029 0.673364 0.685601 -0.062500 1 0 0 0 0 0 4 380480
-0.002083 -0.000673 0.119314 0.083027 0.673375 0.685614 -0.062500 1 0 0 0 0 0 4 381522
-0.002083 -0.000673 0.119314 0.083030 0.673365 0.685602 -0.062500 1 0 0 0 0 0 4 382701
-0.002083 -0.000673 0.119314 0.083019 0.673367 0.685607 -0.062500 1 0 0 0 0 0 4 383673
-0.002083 -0.000673 0.119314 0.083029 0.673364 0.685601 -0.062500 1 0 0 0 0 0 4 384497
-0.002083 -0.000673 0.119314 0.083019 0.673366 0.685607 -0.062500 1 0 0 0 0 0 4 385586
-0.002083 -0.000673 0.119314 0.083029 0.673364 0.685601 -0.062500 1 0 0 0 0 0 4 386542
-0.002083 -0.000673 0.119314 0.083018 0.673366 0.685607 -0.062500 1 0 0 0 0 0 4 387519
-0.002083 -0.000673 0.119314 0.083029 0.673363 0.685601 -0.062500 1 0 0 0 0 0 4 388513
-0.002083 -0.000673 0.119314 0.083027 0.673375 0.685614 -0.062500 1 0 0 0 0 0 4 389461
-0.002083 -0.000673 0.119314 0.083027 0.673377 0.685595 -0.062500 1 0 0 0 0 0 4 390510
-0.002083 -0.000673 0.119314 0.083018 0.673368 0.685606 -0.062500 1 0 0 0 0 0 4 391516
-0.002083 -0.000673 0.119314 0.083029 0.673365 0.685601 -0.062500 1 0 0 0 0 0 4 392511
-0.002083 -0.000673 0.119314 0.083018 0.673367 0.685607 -0.062500 1 0 0 0 0 0 4 393511
-0.002083 -0.000673 0.119314 0.083029 0.673364 0.685601 -0.062500 1 0 0 0 0 0 4 394516
-0.002083 -0.000673 0.119314 0.083026 0.673375 0.685614 -0.062500 1 0 0 0 0 0 4 395549
-0.002083 -0.000673 0.119314 0.083030 0.673365 0.685602 -0.062500 1 0 0 0 0 0 4 396778
-0.002083 -0.000673 0.119314 0.083031 0.673364 0.685600 -0.062500 1 0 0 0 0 0 4 397604
-0.002083 -0.000673 0.119314 0.083019 0.673367 0.685607 -0.062500 1 0 0 0 0 0 4 398512
-0.002083 -0.000673 0.119314 0.083030 0.673364 0.685601 -0.062500 1 0 0 0 0 0 4 399489
-0.002083 -0.000673 0.119314 0.083019 0.673366 0.685607 -0.062500 1 0 0 0 0 0 4 400518
-0.002083 -0.000673 0.119314 0.083029 0.673364 0.685601 -0.062500 1 0 0 0 0 0 4 401523
-0.002083 -0.000673 0.119314 0.083027 0.673375 0.685614 -0.062500 1 0 0 0 0 0 4 402522
-0.002083 -0.000673 0.119314 0.083031 0.673365 0.685602 -0.062500 1 0 0 0 0 0 4 403489
-0.002083 -0.000673 0.119314 0.083019 0.673367 0.685607 -0.062500 1 0 0 0 0 0 4 404778
-0.002083 -0.000673 0.119314 0.083030 0.673364 0.685601 -0.062500 1 0 0 0 0 0 4 405790
-0.002083 -0.000673 0.119314 0.083019 0.673366 0.685607 -0.062500 1 0 0 0 0 0 4 406606
-0.002083 -0.000673 0.119314 0.083030 0.673364 0.685601 -0.062500 1 0 0 0 0 0 4 407762
-0.002083 -0.000673 0.119314 0.083019 0.673366 0.685607 -0.062500 1 0 0 0 0 0 4 408604
-0.002083 -0.000673 0.119314 0.083026 0.673375 0.685594 -0.062500 1 0 0 0 0 0 4 409526
-0.002083 -0.000673 0.119314 0.083026 0.673377 0.685613 -0.062500 1 0 0 0 0 0 4 410492
-0.002083 -0.000673 0.119314 0.083030 0.673366 0.685601 -0.062500 1 0 0 0 0 0 4 411498
-0.002083 -0.000673 0.119314 0.083019 0.673367 0.685607 -0.062500 1 0 0 0 0 0 4 412498
-0.002083 -0.000673 0.119314 0.083029 0.673364 0.685601 -0.062500 1 0 0 0 0 0 4 413508
-0.002083 -0.000673 0.119314 0.083019 0.673367 0.685606 -0.062500 1 0 0 0 0 0 4 414653
-0.002083 -0.000673 0.119314 0.083029 0.673364 0.685601 -0.062500 1 0 0 0 0 0 4 415860
-0.002083 -0.000673 0.119314 0.083027 0.673375 0.685614 -0.062500 1 0 0 0 0 0 4 416547
-0.002083 -0.000673 0.119314 0.083030 0.673365 0.685602 -0.062500 1 0 0 0 0 0 4 417559
-0.002083 -0.000673 0.119314 0.083019 0.673367 0.685607 -0.062500 1 0 0 0 0 0 4 418595
-0.002083 -0.000673 0.119314 0.083030 0.673364 0.685601 -0.062500 1 0 0 0 0 0 4 419532
-0.002083 -0.000673 0.119314 0.083019 0.673367 0.685607 -0.062500 1 0 0 0 0 0 4 420509
-0.002083 -0.000673 0.119314 0.083029 0.673364 0.685601 -0.062500 1 0 0 0 0 0 4 421473
-0.002083 -0.000673 0.119314 0.083018 0.673366 0.685607 -0.062500 1 0 0 0 0 0 4 422490
-0.002083 -0.000673 0.119314 0.083029 0.673364 0.685601 -0.062500 1 0 0 0 0 0 4 423509
-0.002083 -0.000673 0.119314 0.083027 0.673375 0.685614 -0.062500 1 0 0 0 0 0 4 424485
-0.002083 -0.000673 0.119314 0.083030 0.673365 0.685602 -0.062500 1 0 0 0 0 0 4 425497
-0.002083 -0.000673 0.119314 0.083019 0.673367 0.685607 -0.062500 1 0 0 0 0 0 4 426483
-0.002083 -0.000673 0.119314 0.083026 0.673376 0.685594 -0.062500 1 0 0 0 0 0 4 427486
-0.002083 -0.000673 0.119314 0.083018 0.673368 0.685606 -0.062500 1 0 0 0 0 0 4 428611
-0.002083 -0.000673 0.119314 0.083029 0.673364 0.685601 -0.062500 1 0 0 0 0 0 4 429580
-0.002083 -0.000673 0.119314 0.083018 0.673367 0.685606 -0.062500 1 0 0 0 0 0 4 430659
-0.002083 -0.000673 0.119314 0.083029 0.673364 0.685601 -0.062500 1 0 0 0 0 0 4 431510
-0.002083 -0.000673 0.119314 0.083026 0.673375 0.685613 -0.062500 1 0 0 0 0 0 4 432473
-0.002083 -0.000673 0.119314 0.083030 0.673365 0.685602 -0.062500 1 0 0 0 0 0 4 433495
-0.002083 -0.000673 0.119314 0.083019 0.673367 0.685607 -0.062500 1 0 0 0 0 0 4 434493
-0.002083 -0.000673 0.119314 0.083029 0.673364 0.685601 -0.062500 1 0 0 0 0 0 4 435500
-0.002083 -0.000673 0.119314 0.083018 0.673367 0.685607 -0.062500 1 0 0 0 0 0 4 436485
-0.002083 -0.000673 0.119314 0.083029 0.673364 0.685601 -0.062500 1 0 0 0 0 0 4 437562
-0.002083 -0.000673 0.119314 0.083026 0.673375 0.685614 -0.062500 1 0 0 0 0 0 4 438791
-0.002083 -0.000673 0.119314 0.083030 0.673365 0.685602 -0.062500 1 0 0 0 0 0 4 439541
-0.002083 -0.000673 0.119314 0.083031 0.673364 0.685600 -0.062500 1 0 0 0 0 0 4 440783
-0.002083 -0.000673 0.119314 0.083019 0.673366 0.685607 -0.062500 1 0 0 0 0 0 4 441622
-0.002083 -0.000673 0.119314 0.083030 0.673364 0.685601 -0.062500 1 0 0 0 0 0 4 442524
-0.002083 -0.000673 0.119314 0.083019 0.673366 0.685607 -0.062500 1 0 0 0 0 0 4 443497
-0.002083 -0.000673 0.119314 0.083029 0.673364 0.685601 -0.062500 1 0 0 0 0 0 4 444530
-0.002083 -0.000673 0.119314 0.083027 0.673375 0.685614 -0.062500 1 0 0 0 0 0 4 445617
-0.002083 -0.000673 0.119314 0.083031 0.673365 0.685602 -0.062500 1 0 0 0 0 0 4 446550
-0.002083 -0.000673 0.119314 0.083019 0.673366 0.685607 -0.062500 1 0 0 0 0 0 4 447617
-0.002083 -0.000673 0.119314 0.083026 0.673376 0.685594 -0.062500 1 0 0 0 0 0 4 448874
-0.002083 -0.000673 0.119314 0.083018 0.673368 0.685606 -0.062500 1 0 0 0 0 0 4 449486
-0.002083 -0.000673 0.119314 0.083029 0.673364 0.685600 -0.062500 1 0 0 0 0 0 4 450586
-0.002083 -0.000673 0.119314 0.083018 0.673367 0.685606 -0.062500 1 0 0 0 0 0 4 451550
-0.002083 -0.000673 0.119314 0.083037 0.673373 0.685608 -0.062500 1 0 0 0 0 0 4 452497
-0.002083 -0.000673 0.119314 0.083020 0.673368 0.685607 -0.062500 1 0 0 0 0 0 4 453468
-0.002083 -0.000673 0.119314 0.083030 0.673365 0.685601 -0.062500 1 0 0 0 0 0 4 454496
-0.002083 -0.000673 0.119314 0.083019 0.673367 0.685607 -0.062500 1 0 0 0 0 0 4 455503
-0.002083 -0.000673 0.119314 0.083029 0.673364 0.685601 -0.062500 1 0 0 0 0 0 4 456513
-0.002083 -0.000673 0.119314 0.083019 0.673367 0.685607 -0.062500 1 0 0 0 0 0 4 457494
-0.002083 -0.000673 0.119314 0.083029 0.673364 0.685601 -0.062500 1 0 0 0 0 0 4 458489
-0.002083 -0.000673 0.119314 0.083027 0.673375 0.685614 -0.062500 1 0 0 0 0 0 4 459493
-0.002083 -0.000673 0.119314 0.083030 0.673365 0.685602 -0.062500 1 0 0 0 0 0 4 460495
-0.002083 -0.000673 0.119314 0.083019 0.673367 0.685607 -0.062500 1 0 0 0 0 0 4 461598
-0.002083 -0.000673 0.119314 0.083030 0.673364 0.685601 -0.062500 1 0 0 0 0 0 4 462460
-0.002083 -0.000673 0.119314 0.083019 0.673366 0.685607 -0.062500 1 0 0 0 0 0 4 463622
-0.002083 -0.000673 0.119314 0.083029 0.673364 0.685601 -0.062500 1 0 0 0 0 0 4 464536
-0.002083 -0.000673 0.119314 0.083018 0.673366 0.685607 -0.062500 1 0 0 0 0 0 4 465528
-0.002083 -0.000673 0.119314 0.083029 0.673363 0.685601 -0.062500 1 0 0 0 0 0 4 466522
-0.002083 -0.000673 0.119314 0.083027 0.673375 0.685614 -0.062500 1 0 0 0 0 0 4 467525
-0.002083 -0.000673 0.119314 0.083027 0.673377 0.685595 -0.062500 1 0 0 0 0 0 4 468516
-0.002083 -0.000673 0.119314 0.083018 0.673368 0.685606 -0.062500 1 0 0 0 0 0 4 469531
-0.002083 -0.000673 0.119314 0.083029 0.673365 0.685601 -0.062500 1 0 0 0 0 0 4 470531
-0.002083 -0.000673 0.119314 0.083018 0.673367 0.685606 -0.062500 1 0 0 0 0 0 4 471721
-0.002083 -0.000673 0.119314 0.083029 0.673364 0.685601 -0.062500 1 0 0 0 0 0 4 472595
-0.002083 -0.000673 0.119314 0.083026 0.673375 0.685614 -0.062500 1 0 0 0 0 0 4 473699
-0.002083 -0.000673 0.119314 0.083030 0.673365 0.685602 -0.062500 1 0 0 0 0 0 4 474661
-0.002083 -0.000673 0.119314 0.083019 0.673367 0.685607 -0.062500 1 0 0 0 0 0 4 475525
-0.002083 -0.000673 0.119314 0.083029 0.673364 0.685601 -0.062500 1 0 0 0 0 0 4 476754
-0.002083 -0.000673 0.119314 0.083018 0.673367 0.685607 -0.062500 1 0 0 0 0 0 4 477543
-0.002083 -0.000673 0.119314 0.083029 0.673364 0.685601 -0.062500 1 0 0 0 0 0 4 478524
-0.002083 -0.000673 0.119314 0.083018 0.673366 0.685607 -0.062500 1 0 0 0 0 0 4 479522
-0.002083 -0.000673 0.119314 0.083029 0.673364 0.685601 -0.062500 1 0 0 0 0 0 4 480480
-0.002083 -0.000673 0.119314 0.083026 0.673375 0.685614 -0.062500 1 0 0 0 0 0 4 481673
-0.002083 -0.000673 0.119314 0.083030 0.673365 0.685602 -0.062500 1 0 0 0 0 0 4 482612
-0.002083 -0.000673 0.119314 0.083031 0.673364 0.685601 -0.062500 1 0 0 0 0 0 4 483497
-0.002083 -0.000673 0.119314 0.083019 0.673366 0.685607 -0.062500 1 0 0 0 0 0 4 484557
-0.002083 -0.000673 0.119314 0.083030 0.673364 0.685601 -0.062500 1 0 0 0 0 0 4 485512
-0.002083 -0.000673 0.119314 0.083019 0.673366 0.685607 -0.062500 1 0 0 0 0 0 4 486462
-0.002083 -0.000673 0.119314 0.083029 0.673363 0.685601 -0.062500 1 0 0 0 0 0 4 487468
-0.002083 -0.000673 0.119314 0.083027 0.673375 0.685614 -0.062500 1 0 0 0 0 0 4 488456
-0.002083 -0.000673 0.119314 0.083027 0.673377 0.685595 -0.062500 1 0 0 0 0 0 4 489457
-0.002083 -0.000673 0.119314 0.083019 0.673368 0.685606 -0.062500 1 0 0 0 0 0 4 490458
-0.002083 -0.000673 0.119314 0.083029 0.673364 0.685601 -0.062500 1 0 0 0 0 0 4 491475
-0.002083 -0.000673 0.119314 0.083019 0.673367 0.685606 -0.062500 1 0 0 0 0 0 4 492458
-0.002083 -0.000673 0.119314 0.083029 0.673364 0.685601 -0.062500 1 0 0 0 0 0 4 493427
-0.002083 -0.000673 0.119314 0.083018 0.673367 0.685606 -0.062500 1 0 0 0 0 0 4 494456
-0.002083 -0.000673 0.119314 0.083037 0.673373 0.685608 -0.062500 1 0 0 0 0 0 4 495889
-0.002083 -0.000673 0.119314 0.083020 0.673368 0.685607 -0.062500 1 0 0 0 0 0 4 496661
-0.002083 -0.000673 0.119314 0.083030 0.673364 0.685601 -0.062500 1 0 0 0 0 0 4 497618
-0.002083 -0.000673 0.119314 0.083019 0.673367 0.685607 -0.062500 1 0 0 0 0 0 4 498479
-0.002083 -0.000673 0.119314 0.083029 0.673364 0.685601 -0.062500 1 0 0 0 0 0 4 499481
-0.002083 -0.000673 0.119314 0.083019 0.673366 0.685607 -0.062500 1 0 0 0 0 0 4 500470
-0.002083 -0.000673 0.119314 0.083029 0.673364 0.685601 -0.062500 1 0 0 0 0 0 4 501439
-0.002083 -0.000673 0.119314 0.083027 0.673375 0.685614 -0.062500 1 0 0 0 0 0 4 502466
-0.002083 -0.000673 0.119314 0.083031 0.673365 0.685602 -0.062500 1 0 0 0 0 0 4 503467
-0.002083 -0.000673 0.119314 0.083019 0.673367 0.685607 -0.062500 1 0 0 0 0 0 4 504753
-0.002083 -0.000673 0.119314 0.083030 0.673364 0.685601 -0.062500 1 0 0 0 0 0 4 505773
-0.002083 -0.000673 0.119314 0.083019 0.673366 0.685607 -0.062500 1 0 0 0 0 0 4 506599
-0.002083 -0.000673 0.119314 0.083026 0.673375 0.685594 -0.062500 1 0 0 0 0 0 4 507611
-0.002083 -0.000673 0.119314 0.083018 0.673368 0.685606 -0.062500 1 0 0 0 0 0 4 508690
-0.002083 -0.000673 0.119314 0.083029 0.673364 0.685600 -0.062500 1 0 0 0 0 0 4 509524
-0.002083 -0.000673 0.119314 0.083026 0.673375 0.685613 -0.062500 1 0 0 0 0 0 4 510477
-0.002083 -0.000673 0.119314 0.083030 0.673365 0.685602 -0.062500 1 0 0 0 0 0 4 511546
-0.002083 -0.000673 0.119314 0.083019 0.673367 0.685607 -0.062500 1 0 0 0 0 0 4 512440
-0.002083 -0.000673 0.119314 0.083029 0.673364 0.685601 -0.062500 1 0 0 0 0 0 4 513432
-0.002083 -0.000673 0.119314 0.083018 0.673367 0.685607 -0.062500 1 0 0 0 0 0 4 514621
-0.002083 -0.000673 0.119314 0.083029 0.673364 0.685601 -0.062500 1 0 0 0 0 0 4 515552
-0.002083 -0.000673 0.119314 0.083027 0.673375 0.685614 -0.062500 1 0 0 0 0 0 4 516474
-0.002083 -0.000673 0.119314 0.083030 0.673365 0.685602 -0.062500 1 0 0 0 0 0 4 517503
-0.002083 -0.000673 0.119314 0.083019 0.673367 0.685607 -0.062500 1 0 0 0 0 0 4 518534
-0.002083 -0.000673 0.119314 0.083029 0.673364 0.685601 -0.062500 1 0 0 0 0 0 4 519464
-0.002083 -0.000673 0.119314 0.083018 0.673367 0.685607 -0.062500 1 0 0 0 0 0 4 520464
-0.002083 -0.000673 0.119314 0.083029 0.673364 0.685601 -0.062500 1 0 0 0 0 0 4 521456
-0.002083 -0.000673 0.119314 0.083018 0.673366 0.685607 -0.062500 1 0 0 0 0 0 4 522465
-0.002083 -0.000673 0.119314 0.083029 0.673364 0.685601 -0.062500 1 0 0 0 0 0 4 523457
-0.002083 -0.000673 0.119314 0.083026 0.673375 0.685614 -0.062500 1 0 0 0 0 0 4 524481
-0.002083 -0.000673 0.119314 0.083027 0.673377 0.685595 -0.062500 1 0 0 0 0 0 4 525469
-0.002083 -0.000673 0.119314 0.083018 0.673368 0.685606 -0.062500 1 0 0 0 0 0 4 526457
-0.002083 -0.000673 0.119314 0.083029 0.673365 0.685601 -0.062500 1 0 0 0 0 0 4 527456
-0.002083 -0.000673 0.119314 0.083018 0.673367 0.685607 -0.062500 1 0 0 0 0 0 4 529407
-0.002083 -0.000673 0.119314 0.083029 0.673364 0.685601 -0.062500 1 0 0 0 0 0 4 530568
-0.002083 -0.000673 0.119314 0.083026 0.673376 0.685614 -0.062500 1 0 0 0 0 0 4 531478
-0.002083 -0.000673 0.119314 0.083030 0.673366 0.685602 -0.062500 1 0 0 0 0 0 4 532471
-0.002083 -0.000673 0.119314 0.083031 0.673364 0.685600 -0.062500 1 0 0 0 0 0 4 533447
-0.002083 -0.000673 0.119314 0.083019 0.673367 0.685607 -0.062500 1 0 0 0 0 0 4 534470
-0.002083 -0.000673 0.119314 0.083030 0.673364 0.685601 -0.062500 1 0 0 0 0 0 4 535466
-0.002083 -0.000673 0.119314 0.083019 0.673367 0.685606 -0.062500 1 0 0 0 0 0 4 536500
-0.002083 -0.000673 0.119314 0.083029 0.673364 0.685601 -0.062500 1 0 0 0 0 0 4 537758
-0.002083 -0.000673 0.119314 0.083018 0.673366 0.685606 -0.062500 1 0 0 0 0 0 4 538558
-0.002083 -0.000673 0.119314 0.083038 0.673373 0.685608 -0.062500 1 0 0 0 0 0 4 539724
-0.002083 -0.000673 0.119314 0.083020 0.673368 0.685608 -0.062500 1 0 0 0 0 0 4 540574
-0.002083 -0.000673 0.119314 0.083030 0.673364 0.685601 -0.062500 1 0 0 0 0 0 4 541481
-0.002083 -0.000673 0.119314 0.083019 0.673366 0.685607 -0.062500 1 0 0 0 0 0 4 542511
-0.002083 -0.000673 0.119314 0.083029 0.673364 0.685601 -0.062500 1 0 0 0 0 0 4 543847
-0.002083 -0.000673 0.119314 0.083019 0.673366 0.685607 -0.062500 1 0 0 0 0 0 4 544516
-0.002083 -0.000673 0.119314 0.083029 0.673364 0.685601 -0.062500 1 0 0 0 0 0 4 545564
-0.002083 -0.000673 0.119314 0.083027 0.673375 0.685614 -0.062500 1 0 0 0 0 0 4 546510
-0.002083 -0.000673 0.119314 0.083027 0.673377 0.685595 -0.062500 1 0 0 0 0 0 4 547524
-0.002083 -0.000673 0.119314 0.083018 0.673368 0.685606 -0.062500 1 0 0 0 0 0 4 548523
-0.002083 -0.000673 0.119314 0.083029 0.673365 0.685601 -0.062500 1 0 0 0 0 0 4 549439
-0.002083 -0.000673 0.119314 0.083018 0.673367 0.685606 -0.062500 1 0 0 0 0 0 4 550614
-0.002083 -0.000673 0.119314 0.083029 0.673364 0.685601 -0.062500 1 0 0 0 0 0 4 551572
-0.002083 -0.000673 0.119314 0.083018 0.673367 0.685606 -0.062500 1 0 0 0 0 0 4 552484
-0.002083 -0.000673 0.119314 0.083029 0.673364 0.685601 -0.062500 1 0 0 0 0 0 4 553450
-0.002083 -0.000673 0.119314 0.083026 0.673375 0.685613 -0.062500 1 0 0 0 0 0 4 554485
-0.002083 -0.000673 0.119314 0.083030 0.673365 0.685602 -0.062500 1 0 0 0 0 0 4 555488
-0.002083 -0.000673 0.119314 0.083019 0.673367 0.685607 -0.062500 1 0 0 0 0 0 4 556484
-0.002083 -0.000673 0.119314 0.083029 0.673364 0.685601 -0.062500 1 0 0 0 0 0 4 557448
-0.002083 -0.000673 0.119314 0.083018 0.673366 0.685607 -0.062500 1 0 0 0 0 0 4 558491
-0.002083 -0.000673 0.119314 0.083029 0.673364 0.685601 -0.062500 1 0 0 0 0 0 4 559473
-0.002083 -0.000673 0.119314 0.083027 0.673375 0.685614 -0.062500 1 0 0 0 0 0 4 560484
-0.002083 -0.000673 0.119314 0.083030 0.673365 0.685602 -0.062500 1 0 0 0 0 0 4 561581
-0.002083 -0.000673 0.119314 0.083019 0.673367 0.685607 -0.062500 1 0 0 0 0 0 4 562606
-0.002083 -0.000673 0.119314 0.083029 0.673364 0.685601 -0.062500 1 0 0 0 0 0 4 563596
-0.002083 -0.000673 0.119314 0.083019 0.673366 0.685607 -0.062500 1 0 0 0 0 0 4 564477
-0.002083 -0.000673 0.119314 0.083029 0.673364 0.685601 -0.062500 1 0 0 0 0 0 4 565436
-0.002083 -0.000673 0.119314 0.083018 0.673366 0.685607 -0.062500 1 0 0 0 0 0 4 566476
-0.002083 -0.000673 0.119314 0.083026 0.673375 0.685594 -0.062500 1 0 0 0 0 0 4 567467
-0.002083 -0.000673 0.119314 0.083026 0.673377 0.685613 -0.062500 1 0 0 0 0 0 4 568469
-0.002083 -0.000673 0.119314 0.083030 0.673366 0.685602 -0.062500 1 0 0 0 0 0 4 569590
-0.002083 -0.000673 0.119314 0.083018 0.673367 0.685607 -0.062500 1 0 0 0 0 0 4 570513
-0.002083 -0.000673 0.119314 0.083029 0.673364 0.685601 -0.062500 1 0 0 0 0 0 4 571557
-0.002083 -0.000673 0.119314 0.083018 0.673367 0.685607 -0.062500 1 0 0 0 0 0 4 572647
-0.002083 -0.000673 0.119314 0.083029 0.673364 0.685601 -0.062500 1 0 0 0 0 0 4 573478
-0.002083 -0.000673 0.119314 0.083026 0.673375 0.685614 -0.062500 1 0 0 0 0 0 4 574709
-0.002083 -0.000673 0.119314 0.083030 0.673365 0.685602 -0.062500 1 0 0 0 0 0 4 575552
-0.002083 -0.000673 0.119314 0.083031 0.673364 0.685600 -0.062500 1 0 0 0 0 0 4 576479
-0.002083 -0.000673 0.119314 0.083019 0.673367 0.685607 -0.062500 1 0 0 0 0 0 4 577533
-0.002083 -0.000673 0.119314 0.083030 0.673364 0.685601 -0.062500 1 0 0 0 0 0 4 578457
-0.002083 -0.000673 0.119314 0.083019 0.673366 0.685607 -0.062500 1 0 0 0 0 0 4 579500
-0.002083 -0.000673 0.119314 0.083029 0.673364 0.685601 -0.062500 1 0 0 0 0 0 4 580657
-0.002083 -0.000673 0.119314 0.083027 0.673375 0.685614 -0.062500 1 0 0 0 0 0 4 581476
-0.002083 -0.000673 0.119314 0.083031 0.673365 0.685602 -0.062500 1 0 0 0 0 0 4 582471
-0.002083 -0.000673 0.119314 0.083019 0.673367 0.685607 -0.062500 1 0 0 0 0 0 4 583510
-0.002083 -0.000673 0.119314 0.083030 0.673364 0.685601 -0.062500 1 0 0 0 0 0 4 584565
-0.002083 -0.000673 0.119314 0.083019 0.673366 0.685607 -0.062500 1 0 0 0 0 0 4 585462
-0.002083 -0.000673 0.119314 0.083026 0.673376 0.685594 -0.062500 1 0 0 0 0 0 4 586461
-0.002083 -0.000673 0.119314 0.083018 0.673368 0.685606 -0.062500 1 0 0 0 0 0 4 587421
-0.002083 -0.000673 0.119314 0.083029 0.673364 0.685600 -0.062500 1 0 0 0 0 0 4 588465
-0.002083 -0.000673 0.119314 0.083026 0.673375 0.685613 -0.062500 1 0 0 0 0 0 4 589422
-0.002083 -0.000673 0.119314 0.083030 0.673365 0.685602 -0.062500 1 0 0 0 0 0 4 590460
-0.002083 -0.000673 0.119314 0.083019 0.673367 0.685607 -0.062500 1 0 0 0 0 0 4 591466
-0.002083 -0.000673 0.119314 0.083029 0.673364 0.685601 -0.062500 1 0 0 0 0 0 4 592463
-0.002083 -0.000673 0.119314 0.083018 0.673367 0.685607 -0.062500 1 0 0 0 0 0 4 593460
-0.002083 -0.000673 0.119314 0.083029 0.673364 0.685601 -0.062500 1 0 0 0 0 0 4 594580
-0.002083 -0.000673 0.119314 0.083018 0.673366 0.685606 -0.062500 1 0 0 0 0 0 4 595445
-0.002083 -0.000673 0.119314 0.083037 0.673373 0.685608 -0.062500 1 0 0 0 0 0 4 596541
-0.002083 -0.000673 0.119314 0.083020 0.673368 0.685608 -0.062500 1 0 0 0 0 0 4 597444
-0.002083 -0.000673 0.119314 0.083030 0.673364 0.685601 -0.062500 1 0 0 0 0 0 4 598434
-0.002083 -0.000673 0.119314 0.083019 0.673367 0.685607 -0.062500 1 0 0 0 0 0 4 599464
-0.002083 -0.000673 0.119314 0.083029 0.673364 0.685601 -0.062500 1 0 0 0 0 0 4 600464
-0.002083 -0.000673 0.119314 0.083018 0.673366 0.685607 -0.062500 1 0 0 0 0 0 4 601468
-0.002083 -0.000673 0.119314 0.083029 0.673364 0.685601 -0.062500 1 0 0 0 0 0 4 602820
-0.002083 -0.000673 0.119314 0.083027 0.673375 0.685614 -0.062500 1 0 0 0 0 0 4 603595
-0.002083 -0.000673 0.119314 0.083027 0.673377 0.685595 -0.062500 1 0 0 0 0 0 4 604644
-0.002083 -0.000673 0.119314 0.083018 0.673368 0.685606 -0.062500 1 0 0 0 0 0 4 605450
-0.002083 -0.000673 0.119314 0.083029 0.673365 0.685601 -0.062500 1 0 0 0 0 0 4 606740
-0.002083 -0.000673 0.119314 0.083018 0.673367 0.685606 -0.062500 1 0 0 0 0 0 4 607530
-0.002083 -0.000673 0.119314 0.083029 0.673364 0.685601 -0.062500 1 0 0 0 0 0 4 608704
-0.002083 -0.000673 0.119314 0.083018 0.673367 0.685606 -0.062500 1 0 0 0 0 0 4 609546
-0.002083 -0.000673 0.119314 0.083029 0.673364 0.685601 -0.062500 1 0 0 0 0 0 4 610648
-0.002083 -0.000673 0.119314 0.083026 0.673375 0.685613 -0.062500 1 0 0 0 0 0 4 611442
-0.002083 -0.000673 0.119314 0.083030 0.673365 0.685602 -0.062500 1 0 0 0 0 0 4 612542
-0.002083 -0.000673 0.119314 0.083018 0.673367 0.685607 -0.062500 1 0 0 0 0 0 4 613494
-0.002083 -0.000673 0.119314 0.083029 0.673364 0.685601 -0.062500 1 0 0 0 0 0 4 614460
-0.002083 -0.000673 0.119314 0.083018 0.673367 0.685607 -0.062500 1 0 0 0 0 0 4 615603
-0.002083 -0.000673 0.119314 0.083029 0.673364 0.685601 -0.062500 1 0 0 0 0 0 4 616504
-0.002083 -0.000673 0.119314 0.083026 0.673375 0.685614 -0.062500 1 0 0 0 0 0 4 617487
-0.002083 -0.000673 0.119314 0.083030 0.673365 0.685602 -0.062500 1 0 0 0 0 0 4 618576
-0.002083 -0.000673 0.119314 0.083031 0.673364 0.685601 -0.062500 1 0 0 0 0 0 4 619467
-0.002083 -0.000673 0.119314 0.083019 0.673366 0.685607 -0.062500 1 0 0 0 0 0 4 620456
[truncated: 23,968,064 more chars]
