# Supplementary material for: Increasing Patient Engagement in Rehabilitation Exercises Using Computer-Based Citizen Science
Source: PLoS One. 2015 Mar 20;10(3):e0117013. doi: 10.1371/journal.pone.0117013 (PMC4368773; doi:10.1371/journal.pone.0117013)
Supplement: S5 Dataset — (ZIP) [file pone.0117013.s005.zip › Dataset_S5/P11/P11_without.dat]

-0.003270 0.002262 0.170528 -0.862852 0.226484 -7.195813 -0.000000 1 0 23 43 132 192 0 953
-0.003190 0.002235 0.170804 -1.128211 0.372873 -4.333482 -0.000031 1 0 0 0 0 0 0 1931
-0.003120 0.002184 0.171070 -1.021576 0.694398 -3.940187 -0.000065 1 0 0 0 0 0 0 3025
-0.003063 0.002160 0.171346 -0.837157 0.382967 -4.051840 -0.000093 1 0 0 0 0 0 0 3936
-0.003045 0.002150 0.171583 -0.322302 0.164370 -3.582063 -0.000123 1 0 0 0 0 0 0 4881
-0.003036 0.002143 0.171811 -0.144756 0.095044 -3.435390 -0.000155 1 0 0 0 0 0 0 5917
-0.003030 0.002138 0.172035 -0.096526 0.076900 -3.397878 -0.000186 1 0 0 0 0 0 0 6918
-0.003034 0.002164 0.172248 0.057006 -0.347514 -3.281305 -0.000218 1 0 0 0 0 0 0 7916
-0.003042 0.002199 0.172458 0.108552 -0.493080 -3.245868 -0.000249 1 0 0 0 0 0 0 8913
-0.003074 0.002211 0.172658 0.426337 -0.209112 -3.142799 -0.000280 1 0 0 0 0 0 0 9912
-0.003084 0.002232 0.172783 0.181210 -0.302744 -2.183554 -0.000311 1 0 0 0 0 0 0 10905
-0.003121 0.002250 0.173021 0.498638 -0.276541 -3.569387 -0.000343 1 0 0 0 0 0 0 11923
-0.003109 0.002267 0.173146 -0.099636 -0.260965 -2.273839 -0.000377 1 0 0 0 0 0 0 13020
-0.003071 0.002299 0.173382 -0.493762 -0.461645 -3.608630 -0.000407 1 0 0 0 0 0 0 13961
-0.003062 0.002302 0.173500 -0.157749 -0.097263 -2.242080 -0.000439 1 0 0 0 0 0 0 15006
-0.003016 0.002292 0.173717 -0.604403 0.100739 -3.402322 -0.000468 1 0 0 0 0 0 0 15942
-0.002968 0.002300 0.173818 -0.674978 -0.108489 -2.046098 -0.000499 1 0 0 0 0 0 0 16916
-0.002928 0.002301 0.174006 -0.587208 -0.047409 -3.070345 -0.000530 1 0 0 0 0 0 0 17917
-0.002896 0.002294 0.174112 -0.462640 0.067492 -2.114701 -0.000561 1 0 0 0 0 0 0 18913
-0.002856 0.002284 0.174224 -0.563849 0.121593 -2.136454 -0.000592 1 0 0 0 0 0 0 19913
-0.002798 0.002297 0.174404 -0.798817 -0.170690 -3.055536 -0.000629 1 0 0 0 0 0 0 21085
-0.002786 0.002296 0.174510 -0.231283 -0.028216 -2.204743 -0.000659 1 0 0 0 0 0 0 22025
-0.002771 0.002272 0.174617 -0.215796 0.279636 -2.156691 -0.000691 1 0 0 0 0 0 0 23074
-0.002783 0.002263 0.174723 0.145543 0.126680 -2.160498 -0.000722 1 0 0 0 0 0 0 24049
-0.002779 0.002235 0.174829 -0.020124 0.348822 -2.191084 -0.000753 1 0 0 0 0 0 0 25047
-0.002776 0.002220 0.174917 -0.039481 0.211337 -1.985857 -0.000785 1 0 0 0 0 0 0 26070
-0.002787 0.002194 0.175005 0.151147 0.331210 -1.991777 -0.000816 1 0 0 0 0 0 0 27073
-0.002791 0.002180 0.175071 0.078693 0.189294 -1.738569 -0.000848 1 0 0 0 0 0 0 28085
-0.002785 0.002151 0.175133 -0.065383 0.367828 -1.664712 -0.000872 1 0 0 0 0 0 0 28843
-0.002766 0.002152 0.175178 -0.245070 -0.002821 -1.480464 -0.000905 1 0 0 0 0 0 0 29902
-0.002748 0.002131 0.175217 -0.241105 0.242538 -1.398439 -0.000936 1 0 0 0 0 0 0 30899
-0.002724 0.002136 0.175239 -0.326274 -0.075750 -1.203799 -0.000968 1 0 0 0 0 0 0 31942
-0.002690 0.002134 0.175259 -0.469312 -0.010312 -1.173458 -0.001001 1 0 0 0 0 0 0 32989
-0.002651 0.002129 0.175264 -0.545422 0.038160 -1.012478 -0.001031 1 0 0 0 0 0 0 33942
-0.002617 0.002142 0.175259 -0.489786 -0.206557 -0.873825 -0.001062 1 0 0 0 0 0 0 34926
-0.002556 0.002140 0.175249 -0.828830 -0.031153 -0.832690 -0.001095 1 0 0 0 0 0 0 35992
-0.002526 0.002140 0.175231 -0.463024 -0.032715 -0.755920 -0.001125 1 0 0 0 0 0 0 36954
-0.002497 0.002156 0.175215 -0.421846 -0.250549 -0.781394 -0.001155 1 0 0 0 0 0 0 37900
-0.002467 0.002181 0.175199 -0.415779 -0.382194 -0.812948 -0.001186 1 0 0 0 0 0 0 38893
-0.002438 0.002210 0.175183 -0.414670 -0.451280 -0.842987 -0.001217 1 0 0 0 0 0 0 39908
-0.002380 0.002215 0.175168 -0.791528 -0.160667 -0.885600 -0.001248 1 0 0 0 0 0 0 40893
-0.002336 0.002235 0.175152 -0.641905 -0.309627 -0.906210 -0.001279 1 0 0 0 0 0 0 41882
-0.002299 0.002261 0.175137 -0.533591 -0.414565 -0.929467 -0.001311 1 0 0 0 0 0 0 42900
-0.002259 0.002270 0.175126 -0.569053 -0.200626 -1.016725 -0.001342 1 0 0 0 0 0 0 43897
-0.002246 0.002295 0.175115 -0.219409 -0.393721 -1.063562 -0.001373 1 0 0 0 0 0 0 44882
-0.002218 0.002304 0.175107 -0.384767 -0.194694 -1.113768 -0.001404 1 0 0 0 0 0 0 45877
-0.002182 0.002303 0.175099 -0.502027 -0.065946 -1.153218 -0.001435 1 0 0 0 0 0 0 46878
-0.002164 0.002303 0.175096 -0.279916 -0.055084 -1.234748 -0.001467 1 0 0 0 0 0 0 47882
-0.002134 0.002299 0.175090 -0.425644 -0.000085 -1.263573 -0.001520 1 0 0 0 0 0 0 49592
-0.002096 0.002293 0.175084 -0.524635 0.031880 -1.287782 -0.001562 1 0 0 0 0 0 0 50949
-0.002078 0.002289 0.175081 -0.292317 -0.007852 -1.355728 -0.001592 1 0 0 0 0 0 0 51898
-0.002047 0.002284 0.175076 -0.433086 0.022292 -1.358593 -0.001623 1 0 0 0 0 0 0 52883
-0.002031 0.002281 0.175074 -0.244709 -0.014094 -1.418914 -0.001654 1 0 0 0 0 0 0 53880
-0.002023 0.002279 0.175072 -0.124820 -0.037911 -1.466666 -0.001686 1 0 0 0 0 0 0 54891
-0.002019 0.002278 0.175072 -0.062379 -0.050782 -1.503730 -0.001717 1 0 0 0 0 0 0 55881
-0.002017 0.002278 0.175072 -0.030926 -0.057924 -1.537996 -0.001750 1 0 0 0 0 0 0 56957
-0.001995 0.002274 0.175068 -0.300159 -0.006288 -1.526229 -0.001790 1 0 0 0 0 0 0 58229
-0.001983 0.002271 0.175066 -0.178662 -0.031033 -1.568046 -0.001812 1 0 0 0 0 0 0 58949
-0.001978 0.002270 0.175065 -0.092434 -0.049335 -1.616328 -0.001850 1 0 0 0 0 0 0 60167
-0.001975 0.002270 0.175065 -0.046857 -0.059236 -1.647311 -0.001877 1 0 0 0 0 0 0 61025
-0.001973 0.002269 0.175065 -0.023881 -0.064982 -1.682617 -0.001913 1 0 0 0 0 0 0 62180
-0.001973 0.002269 0.175064 -0.012330 -0.068101 -1.704738 -0.001937 1 0 0 0 0 0 0 62924
-0.001979 0.002290 0.175060 0.085222 -0.341557 -1.670239 -0.001968 1 0 0 0 0 0 0 63917
-0.001961 0.002296 0.175054 -0.233182 -0.179537 -1.675732 -0.001999 1 0 0 0 0 0 0 64914
-0.001952 0.002299 0.175051 -0.144642 -0.125113 -1.741645 -0.002029 1 0 0 0 0 0 0 65876
-0.001947 0.002301 0.175049 -0.075824 -0.100899 -1.792655 -0.002060 1 0 0 0 0 0 0 66875
-0.001945 0.002302 0.175049 -0.038997 -0.089816 -1.836887 -0.002097 1 0 0 0 0 0 0 68064
-0.001944 0.002302 0.175048 -0.020483 -0.084498 -1.864536 -0.002122 1 0 0 0 0 0 0 68870
-0.001950 0.002323 0.175044 0.080574 -0.353976 -1.834618 -0.002157 1 0 0 0 0 0 0 69970
-0.001953 0.002333 0.175041 0.049002 -0.245774 -1.888392 -0.002186 1 0 0 0 0 0 0 70904
-0.001940 0.002355 0.175044 -0.171734 -0.377161 -1.987880 -0.002216 1 0 0 0 0 0 0 71855
-0.001940 0.002386 0.175041 -0.015109 -0.524224 -1.938407 -0.002247 1 0 0 0 0 0 0 72853
-0.001940 0.002402 0.175039 -0.001298 -0.336097 -1.981512 -0.002278 1 0 0 0 0 0 0 73855
-0.001925 0.002426 0.175043 -0.197643 -0.425636 -2.075784 -0.002309 1 0 0 0 0 0 0 74851
-0.001925 0.002459 0.175040 -0.028579 -0.551637 -2.023170 -0.002340 1 0 0 0 0 0 0 75848
-0.001925 0.002475 0.175038 -0.008399 -0.352969 -2.064315 -0.002371 1 0 0 0 0 0 0 76826
-0.001924 0.002483 0.175037 -0.004914 -0.228009 -2.104560 -0.002403 1 0 0 0 0 0 0 77855
-0.001909 0.002503 0.175041 -0.200584 -0.372788 -2.192297 -0.002434 1 0 0 0 0 0 0 78852
-0.001902 0.002514 0.175043 -0.122326 -0.257529 -2.199349 -0.002465 1 0 0 0 0 0 0 79848
-0.001905 0.002539 0.175039 0.026266 -0.453113 -2.149391 -0.002497 1 0 0 0 0 0 0 80853
-0.001891 0.002568 0.175041 -0.176487 -0.515977 -2.254163 -0.002532 1 0 0 0 0 0 0 81975
-0.001885 0.002583 0.175042 -0.109707 -0.335228 -2.269917 -0.002559 1 0 0 0 0 0 0 82848
-0.001881 0.002590 0.175043 -0.059381 -0.224526 -2.292147 -0.002594 1 0 0 0 0 0 0 83949
-0.001872 0.002631 0.175042 -0.137925 -0.648240 -2.303799 -0.002622 1 0 0 0 0 0 0 84872
-0.001867 0.002651 0.175042 -0.082548 -0.429403 -2.333237 -0.002654 1 0 0 0 0 0 0 85871
-0.001871 0.002682 0.175037 0.046134 -0.548816 -2.298554 -0.002684 1 0 0 0 0 0 0 86854
-0.001858 0.002713 0.175039 -0.167469 -0.571144 -2.408775 -0.002717 1 0 0 0 0 0 0 87884
-0.001859 0.002750 0.175035 -0.014678 -0.641419 -2.368578 -0.002748 1 0 0 0 0 0 0 88889
-0.001859 0.002768 0.175033 -0.003053 -0.413133 -2.421176 -0.002784 1 0 0 0 0 0 0 90034
-0.001860 0.002777 0.175032 -0.003904 -0.273015 -2.463387 -0.002814 1 0 0 0 0 0 0 91013
-0.001867 0.002803 0.175026 0.086351 -0.472409 -2.436129 -0.002847 1 0 0 0 0 0 0 92065
-0.001870 0.002815 0.175024 0.049700 -0.329275 -2.492584 -0.002876 1 0 0 0 0 0 0 92991
-0.001879 0.002842 0.175018 0.114338 -0.505375 -2.476551 -0.002908 1 0 0 0 0 0 0 93999
-0.001883 0.002856 0.175015 0.064152 -0.348460 -2.541472 -0.002939 1 0 0 0 0 0 0 94997
-0.001893 0.002884 0.175009 0.121870 -0.517322 -2.526232 -0.002968 1 0 0 0 0 0 0 95926
-0.001897 0.002898 0.175006 0.068221 -0.356844 -2.591061 -0.002997 1 0 0 0 0 0 0 96866
-0.001907 0.002925 0.175000 0.124246 -0.524113 -2.580435 -0.003031 1 0 0 0 0 0 0 97942
-0.001911 0.002939 0.174997 0.069682 -0.362657 -2.644586 -0.003059 1 0 0 0 0 0 0 98843
-0.001921 0.002967 0.174990 0.125281 -0.529437 -2.631503 -0.003090 1 0 0 0 0 0 0 99827
-0.001954 0.003006 0.174986 0.448331 -0.694353 -2.688136 -0.003127 1 0 0 0 0 0 0 101009
-0.001978 0.003046 0.174979 0.354230 -0.731680 -2.681444 -0.003158 1 0 0 0 0 0 0 102000
-0.001990 0.003066 0.174976 0.190735 -0.476022 -2.749062 -0.003184 1 0 0 0 0 0 0 102855
-0.002003 0.003097 0.174969 0.188478 -0.593053 -2.741534 -0.003219 1 0 0 0 0 0 0 103968
-0.002017 0.003133 0.174961 0.195894 -0.677755 -2.744184 -0.003250 1 0 0 0 0 0 0 104943
-0.002031 0.003172 0.174953 0.200898 -0.724460 -2.758003 -0.003279 1 0 0 0 0 0 0 105895
-0.002038 0.003192 0.174948 0.112472 -0.478590 -2.843652 -0.003310 1 0 0 0 0 0 0 106864
-0.002048 0.003222 0.174941 0.150300 -0.600712 -2.840514 -0.003342 1 0 0 0 0 0 0 107882
-0.002060 0.003259 0.174933 0.177980 -0.688171 -2.847028 -0.003373 1 0 0 0 0 0 0 108879
-0.002074 0.003297 0.174924 0.193187 -0.736297 -2.862034 -0.003402 1 0 0 0 0 0 0 109819
-0.002102 0.003321 0.174924 0.397052 -0.545633 -3.000066 -0.003435 1 0 0 0 0 0 0 110876
-0.002124 0.003354 0.174919 0.323514 -0.646334 -2.975829 -0.003467 1 0 0 0 0 0 0 111885
-0.002141 0.003391 0.174911 0.269932 -0.718371 -2.967652 -0.003497 1 0 0 0 0 0 0 112863
-0.002157 0.003430 0.174902 0.242057 -0.758585 -2.977480 -0.003529 1 0 0 0 0 0 0 113873
-0.002194 0.003475 0.174897 0.516033 -0.835208 -3.044630 -0.003560 1 0 0 0 0 0 0 114873
-0.002220 0.003518 0.174889 0.395751 -0.826884 -3.048165 -0.003593 1 0 0 0 0 0 0 115934
-0.002240 0.003560 0.174881 0.310447 -0.820428 -3.064157 -0.003630 1 0 0 0 0 0 0 117127
-0.002279 0.003607 0.174875 0.553584 -0.872568 -3.128800 -0.003659 1 0 0 0 0 0 0 118037
-0.002305 0.003651 0.174868 0.417431 -0.851906 -3.126432 -0.003685 1 0 0 0 0 0 0 118876
-0.002319 0.003672 0.174864 0.232404 -0.567663 -3.203482 -0.003716 1 0 0 0 0 0 0 119850
-0.002348 0.003688 0.174853 0.419225 -0.461783 -3.141577 -0.003748 1 0 0 0 0 0 0 120885
-0.002369 0.003717 0.174843 0.343124 -0.622583 -3.168179 -0.003780 1 0 0 0 0 0 0 121897
-0.002380 0.003731 0.174838 0.196644 -0.454855 -3.265627 -0.003810 1 0 0 0 0 0 0 122882
-0.002430 0.003748 0.174830 0.692137 -0.463512 -3.261251 -0.003842 1 0 0 0 0 0 0 123902
-0.002462 0.003777 0.174821 0.511839 -0.633851 -3.279257 -0.003882 1 0 0 0 0 0 0 125183
-0.002508 0.003817 0.174803 0.671208 -0.799939 -3.169943 -0.003905 1 0 0 0 0 0 0 125922
-0.002575 0.003846 0.174788 0.975850 -0.677310 -3.244762 -0.003944 1 0 0 0 0 0 0 127150
-0.002623 0.003902 0.174771 0.756553 -1.021973 -3.234160 -0.003970 1 0 0 0 0 0 0 127981
-0.002676 0.003956 0.174748 0.811332 -1.030256 -3.184473 -0.003999 1 0 0 0 0 0 0 128929
-0.002726 0.003988 0.174728 0.765686 -0.749344 -3.236326 -0.004029 1 0 0 0 0 0 0 129893
-0.002796 0.004013 0.174700 1.030166 -0.645073 -3.160587 -0.004063 1 0 0 0 0 0 0 130962
-0.002860 0.004052 0.174672 0.994808 -0.806803 -3.177266 -0.004092 1 0 0 0 0 0 0 131906
-0.002938 0.004081 0.174640 1.163803 -0.703526 -3.147539 -0.004122 1 0 0 0 0 0 0 132862
-0.002999 0.004101 0.174616 0.977428 -0.572313 -3.271052 -0.004160 1 0 0 0 0 0 0 134085
-0.003083 0.004142 0.174580 1.245100 -0.834866 -3.159401 -0.004193 1 0 0 0 0 0 0 135129
-0.003163 0.004151 0.174549 1.234816 -0.458482 -3.230849 -0.004215 1 0 0 0 0 0 0 135828
-0.003248 0.004166 0.174516 1.310985 -0.492101 -3.226545 -0.004250 1 0 0 0 0 0 0 136947
-0.003307 0.004158 0.174483 0.977267 -0.206618 -3.252411 -0.004280 1 0 0 0 0 0 0 137926
-0.003382 0.004164 0.174448 1.158861 -0.359675 -3.253734 -0.004309 1 0 0 0 0 0 0 138856
-0.003458 0.004157 0.174418 1.195256 -0.195521 -3.335177 -0.004340 1 0 0 0 0 0 0 139838
-0.003541 0.004163 0.174384 1.304442 -0.361753 -3.322752 -0.004372 1 0 0 0 0 0 0 140849
-0.003644 0.004160 0.174345 1.575174 -0.263745 -3.266369 -0.004403 1 0 0 0 0 0 0 141851
-0.003735 0.004148 0.174312 1.441752 -0.133369 -3.372147 -0.004434 1 0 0 0 0 0 0 142854
-0.003841 0.004136 0.174272 1.647556 -0.124430 -3.318426 -0.004465 1 0 0 0 0 0 0 143848
-0.003956 0.004124 0.174230 1.784297 -0.126920 -3.292751 -0.004497 1 0 0 0 0 0 0 144853
-0.004053 0.004108 0.174182 1.569534 -0.074627 -3.244714 -0.004528 1 0 0 0 0 0 0 145854
-0.004147 0.004111 0.174140 1.528013 -0.306926 -3.331760 -0.004559 1 0 0 0 0 0 0 146855
-0.004256 0.004106 0.174096 1.720736 -0.242470 -3.336043 -0.004590 1 0 0 0 0 0 0 147847
-0.004373 0.004098 0.174050 1.844890 -0.193353 -3.346539 -0.004625 1 0 0 0 0 0 0 148940
-0.004508 0.004072 0.174000 2.119539 0.039855 -3.303104 -0.004658 1 0 0 0 0 0 0 149996
-0.004616 0.004050 0.173948 1.788327 0.025518 -3.299685 -0.004689 1 0 0 0 0 0 0 150991
-0.004732 0.004033 0.173899 1.874018 -0.050774 -3.349604 -0.004714 1 0 0 0 0 0 0 151807
-0.004814 0.004030 0.173852 1.448877 -0.248126 -3.405918 -0.004745 1 0 0 0 0 0 0 152798
-0.004918 0.004023 0.173805 1.690929 -0.212508 -3.431453 -0.004778 1 0 0 0 0 0 0 153836
-0.005025 0.003994 0.173749 1.772882 0.082725 -3.347056 -0.004809 1 0 0 0 0 0 0 154835
-0.005126 0.003991 0.173689 1.709270 -0.223251 -3.293294 -0.004840 1 0 0 0 0 0 0 155832
-0.005217 0.003979 0.173631 1.575745 -0.149626 -3.349947 -0.004872 1 0 0 0 0 0 0 156844
-0.005318 0.003947 0.173571 1.707517 0.117773 -3.336206 -0.004908 1 0 0 0 0 0 0 157996
-0.005416 0.003942 0.173508 1.692166 -0.207255 -3.323776 -0.004944 1 0 0 0 0 0 0 159168
-0.005529 0.003935 0.173438 1.886732 -0.208818 -3.253406 -0.004967 1 0 0 0 0 0 0 159895
-0.005625 0.003922 0.173376 1.709580 -0.128823 -3.369903 -0.005005 1 0 0 0 0 0 0 161123
-0.005730 0.003890 0.173299 1.807534 0.120039 -3.195990 -0.005033 1 0 0 0 0 0 0 162012
-0.005831 0.003885 0.173227 1.770870 -0.209289 -3.271807 -0.005066 1 0 0 0 0 0 0 163053
-0.005938 0.003857 0.173159 1.855195 0.062849 -3.337344 -0.005091 1 0 0 0 0 0 0 163861
-0.006032 0.003834 0.173083 1.713102 0.027422 -3.262057 -0.005122 1 0 0 0 0 0 0 164853
-0.006144 0.003817 0.173006 1.928819 -0.066874 -3.267340 -0.005154 1 0 0 0 0 0 0 165893
-0.006241 0.003800 0.172926 1.773426 -0.063411 -3.241248 -0.005191 1 0 0 0 0 0 0 167057
-0.006324 0.003761 0.172835 1.581218 0.211950 -3.121071 -0.005222 1 0 0 0 0 0 0 168053
-0.006415 0.003754 0.172742 1.671906 -0.165337 -3.085827 -0.005246 1 0 0 0 0 0 0 168827
-0.006494 0.003719 0.172659 1.543471 0.144759 -3.237647 -0.005279 1 0 0 0 0 0 0 169883
-0.006583 0.003714 0.172569 1.662620 -0.200781 -3.177111 -0.005312 1 0 0 0 0 0 0 170926
-0.006662 0.003682 0.172473 1.553586 0.120694 -3.105540 -0.005341 1 0 0 0 0 0 0 171852
-0.006751 0.003677 0.172377 1.681794 -0.213992 -3.107107 -0.005372 1 0 0 0 0 0 0 172858
-0.006831 0.003645 0.172277 1.575198 0.114634 -3.083061 -0.005403 1 0 0 0 0 0 0 173853
-0.006913 0.003620 0.172169 1.609408 0.053510 -2.994674 -0.005434 1 0 0 0 0 0 0 174853
-0.006996 0.003598 0.172058 1.641757 0.000464 -2.949015 -0.005466 1 0 0 0 0 0 0 175850
-0.007081 0.003579 0.171944 1.665228 -0.028235 -2.930911 -0.005497 1 0 0 0 0 0 0 176857
-0.007166 0.003560 0.171829 1.682871 -0.042534 -2.926003 -0.005528 1 0 0 0 0 0 0 177854
-0.007251 0.003542 0.171713 1.697364 -0.049334 -2.927439 -0.005559 1 0 0 0 0 0 0 178852
-0.007321 0.003540 0.171587 1.505903 -0.268627 -2.806816 -0.005591 1 0 0 0 0 0 0 179850
-0.007414 0.003514 0.171460 1.808828 0.025260 -2.792567 -0.005622 1 0 0 0 0 0 0 180859
-0.007481 0.003487 0.171334 1.492707 0.066838 -2.823911 -0.005657 1 0 0 0 0 0 0 181967
-0.007587 0.003423 0.171119 1.991171 0.559045 -1.670059 -0.005685 1 0 0 0 0 0 0 182866
-0.007608 0.003415 0.171025 0.934957 -0.113185 -3.153867 -0.005719 1 0 0 0 0 0 0 183952
-0.007638 0.003397 0.170898 0.943685 -0.056948 -2.880195 -0.005748 1 0 0 0 0 0 0 184878
-0.007695 0.003379 0.170759 1.319844 -0.053795 -2.700703 -0.005779 1 0 0 0 0 0 0 185869
-0.007771 0.003345 0.170540 1.602462 0.151995 -1.658099 -0.005810 1 0 0 0 0 0 0 186866
-0.007819 0.003309 0.170433 1.270192 0.206254 -3.015450 -0.005841 1 0 0 0 0 0 0 187859
-0.007869 0.003298 0.170291 1.279623 -0.120134 -2.714478 -0.005872 1 0 0 0 0 0 0 188866
-0.007906 0.003257 0.170146 1.111090 0.241999 -2.650588 -0.005905 1 0 0 0 0 0 0 189913
-0.008002 0.003214 0.169903 1.872878 0.312304 -1.365300 -0.005935 1 0 0 0 0 0 0 190867
-0.008037 0.003193 0.169780 1.162940 0.035240 -2.824201 -0.005974 1 0 0 0 0 0 0 192113
-0.008096 0.003157 0.169521 1.400649 0.200308 -1.194496 -0.006001 1 0 0 0 0 0 0 192986
-0.008124 0.003136 0.169395 1.045703 0.012603 -2.773622 -0.006037 1 0 0 0 0 0 0 194122
-0.008201 0.003076 0.169146 1.649052 0.519106 -1.342797 -0.006069 1 0 0 0 0 0 0 195157
-0.008233 0.003051 0.169004 1.120084 0.101419 -2.582237 -0.006093 1 0 0 0 0 0 0 195934
-0.008267 0.003024 0.168865 1.112847 0.095303 -2.758613 -0.006121 1 0 0 0 0 0 0 196841
-0.008313 0.002950 0.168624 1.262103 0.709818 -1.457566 -0.006154 1 0 0 0 0 0 0 197887
-0.008346 0.002945 0.168474 1.125065 -0.123638 -2.514266 -0.006186 1 0 0 0 0 0 0 198891
-0.008390 0.002887 0.168225 1.265832 0.480907 -1.324390 -0.006219 1 0 0 0 0 0 0 199962
-0.008432 0.002852 0.167987 1.241524 0.256147 -1.359401 -0.006252 1 0 0 0 0 0 0 201006
-0.008448 0.002809 0.167831 0.920114 0.323116 -2.441464 -0.006278 1 0 0 0 0 0 0 201865
-0.008491 0.002756 0.167565 1.244506 0.478074 -1.104914 -0.006310 1 0 0 0 0 0 0 202880
-0.008516 0.002732 0.167415 1.040934 0.109098 -2.487212 -0.006344 1 0 0 0 0 0 0 203971
-0.008528 0.002684 0.167118 0.867496 0.382522 -0.720768 -0.006373 1 0 0 0 0 0 0 204886
-0.008548 0.002661 0.166962 0.945450 0.092292 -2.371548 -0.006403 1 0 0 0 0 0 0 205856
-0.008581 0.002589 0.166676 1.132627 0.706083 -0.839470 -0.006435 1 0 0 0 0 0 0 206861
-0.008618 0.002549 0.166422 1.212435 0.356055 -1.107505 -0.006466 1 0 0 0 0 0 0 207862
-0.008619 0.002509 0.166168 0.752686 0.327155 -1.127512 -0.006497 1 0 0 0 0 0 0 208864
-0.008611 0.002481 0.166011 0.594888 0.158190 -2.394001 -0.006528 1 0 0 0 0 0 0 209852
-0.008598 0.002430 0.165703 0.509513 0.452312 -0.551447 -0.006560 1 0 0 0 0 0 0 210868
-0.008586 0.002386 0.165434 0.527303 0.384835 -0.869095 -0.006591 1 0 0 0 0 0 0 211865
-0.008646 0.002361 0.165156 1.467143 0.145709 -0.786364 -0.006622 1 0 0 0 0 0 0 212859
-0.008652 0.002323 0.164891 0.855926 0.279097 -0.929560 -0.006653 1 0 0 0 0 0 0 213861
-0.008643 0.002283 0.164627 0.612476 0.336298 -0.953686 -0.006685 1 0 0 0 0 0 0 214861
-0.008691 0.002225 0.164357 1.336847 0.574170 -0.899532 -0.006745 1 0 0 0 0 0 0 216792
-0.008676 0.002146 0.163875 0.584370 0.867116 1.890996 -0.006782 1 0 0 0 0 0 0 217963
-0.008700 0.002104 0.163512 1.035919 0.431963 0.653831 -0.006810 1 0 0 0 0 0 0 218878
-0.008697 0.002062 0.163221 0.720340 0.388710 -0.411368 -0.006840 1 0 0 0 0 0 0 219845
-0.008721 0.002027 0.162950 1.052878 0.283117 -0.772698 -0.006872 1 0 0 0 0 0 0 220865
-0.008679 0.001979 0.162669 0.216100 0.466758 -0.664840 -0.006904 1 0 0 0 0 0 0 221866
-0.008691 0.001943 0.162369 0.856368 0.321336 -0.392729 -0.006935 1 0 0 0 0 0 0 222867
-0.008683 0.001901 0.162086 0.642031 0.376391 -0.589552 -0.006977 1 0 0 0 0 0 0 224222
-0.008701 0.001867 0.161723 0.981470 0.294972 0.451459 -0.007002 1 0 0 0 0 0 0 225025
-0.008720 0.001802 0.161444 1.019067 0.699811 -0.516251 -0.007036 1 0 0 0 0 0 0 226109
-0.008686 0.001778 0.161142 0.340913 0.201325 -0.321861 -0.007069 1 0 0 0 0 0 0 227162
-0.008687 0.001714 0.160812 0.733398 0.668911 0.094293 -0.007092 1 0 0 0 0 0 0 227908
-0.008677 0.001682 0.160649 0.636020 0.316302 -2.048295 -0.007131 1 0 0 0 0 0 0 229143
-0.008655 0.001625 0.160253 0.458393 0.604372 0.807222 -0.007153 1 0 0 0 0 0 0 229841
-0.008650 0.001616 0.160071 0.663515 0.013736 -1.710270 -0.007186 1 0 0 0 0 0 0 230914
-0.008692 0.001560 0.159687 1.314593 0.567715 0.712186 -0.007215 1 0 0 0 0 0 0 231839
-0.008690 0.001513 0.159376 0.803045 0.504318 -0.000875 -0.007249 1 0 0 0 0 0 0 232907
-0.008675 0.001469 0.159079 0.584476 0.474062 -0.234377 -0.007285 1 0 0 0 0 0 0 234072
-0.008653 0.001425 0.158720 0.478053 0.470373 0.567421 -0.007309 1 0 0 0 0 0 0 234837
-0.008662 0.001401 0.158532 0.872382 0.208864 -1.574342 -0.007343 1 0 0 0 0 0 0 235926
-0.008654 0.001350 0.158141 0.689018 0.536354 0.880182 -0.007373 1 0 0 0 0 0 0 236896
-0.008639 0.001305 0.157824 0.571944 0.505348 0.183086 -0.007403 1 0 0 0 0 0 0 237853
-0.008619 0.001261 0.157519 0.511505 0.491624 -0.038906 -0.007433 1 0 0 0 0 0 0 238817
-0.008609 0.001250 0.157204 0.631975 0.057405 0.095365 -0.007465 1 0 0 0 0 0 0 239830
-0.008614 0.001189 0.156885 0.843344 0.663805 0.173278 -0.007495 1 0 0 0 0 0 0 240808
-0.008610 0.001174 0.156565 0.748442 0.134503 0.217862 -0.007528 1 0 0 0 0 0 0 241836
-0.008593 0.001137 0.156256 0.564804 0.368009 0.099352 -0.007558 1 0 0 0 0 0 0 242815
-0.008571 0.001095 0.155948 0.497762 0.466260 0.092371 -0.007590 1 0 0 0 0 0 0 243830
-0.008549 0.001052 0.155638 0.476421 0.498039 0.121430 -0.007621 1 0 0 0 0 0 0 244810
-0.008537 0.001041 0.155315 0.611450 0.077218 0.320403 -0.007652 1 0 0 0 0 0 0 245812
-0.008540 0.000980 0.154988 0.827473 0.684598 0.413837 -0.007683 1 0 0 0 0 0 0 246816
-0.008523 0.000932 0.154672 0.592142 0.589962 0.298868 -0.007714 1 0 0 0 0 0 0 247813
-0.008512 0.000920 0.154345 0.641427 0.113186 0.455621 -0.007749 1 0 0 0 0 0 0 248925
-0.008467 0.000909 0.154006 0.193724 0.059475 0.643032 -0.007783 1 0 0 0 0 0 0 250003
-0.008437 0.000873 0.153685 0.365854 0.374318 0.452840 -0.007813 1 0 0 0 0 0 0 250973
-0.008446 0.000839 0.153340 0.876383 0.379487 0.766123 -0.007841 1 0 0 0 0 0 0 251851
-0.008418 0.000828 0.153146 0.450751 0.091529 -1.152652 -0.007871 1 0 0 0 0 0 0 252822
-0.008391 0.000819 0.152753 0.421707 0.027263 1.271089 -0.007902 1 0 0 0 0 0 0 253825
-0.008367 0.000784 0.152418 0.459166 0.368713 0.777693 -0.007934 1 0 0 0 0 0 0 254826
-0.008332 0.000773 0.152199 0.311022 0.099711 -0.761437 -0.007964 1 0 0 0 0 0 0 255810
-0.008289 0.000731 0.151800 0.202765 0.465594 1.441134 -0.007996 1 0 0 0 0 0 0 256831
-0.008238 0.000712 0.151476 0.076337 0.208273 0.726332 -0.008037 1 0 0 0 0 0 0 258132
-0.008202 0.000675 0.151079 0.259837 0.432235 1.626739 -0.008063 1 0 0 0 0 0 0 258968
-0.008206 0.000652 0.150870 0.800269 0.261257 -0.726121 -0.008097 1 0 0 0 0 0 0 260057
-0.008144 0.000651 0.150467 -0.012661 -0.036095 1.608734 -0.008124 1 0 0 0 0 0 0 260928
-0.008143 0.000635 0.150257 0.712709 0.136661 -0.660568 -0.008162 1 0 0 0 0 0 0 262130
-0.008100 0.000614 0.149837 0.232882 0.212160 1.876606 -0.008185 1 0 0 0 0 0 0 262857
-0.008072 0.000626 0.149643 0.381157 -0.216391 -0.796665 -0.008215 1 0 0 0 0 0 0 263847
-0.008046 0.000636 0.149277 0.411410 -0.217186 1.206624 -0.008250 1 0 0 0 0 0 0 264943
-0.008020 0.000605 0.148938 0.422162 0.301359 1.084152 -0.008278 1 0 0 0 0 0 0 265835
-0.007985 0.000594 0.148736 0.307718 0.099110 -0.705561 -0.008311 1 0 0 0 0 0 0 266901
-0.007951 0.000586 0.148327 0.306136 0.047052 1.847167 -0.008349 1 0 0 0 0 0 0 268126
-0.007899 0.000576 0.147955 0.064730 0.073039 1.649639 -0.008370 1 0 0 0 0 0 0 268807
-0.007864 0.000568 0.147800 0.261392 0.034247 -1.179082 -0.008403 1 0 0 0 0 0 0 269862
-0.007828 0.000562 0.147416 0.258813 0.010727 1.551443 -0.008436 1 0 0 0 0 0 0 270898
-0.007792 0.000556 0.147206 0.263278 0.020017 -0.432026 -0.008465 1 0 0 0 0 0 0 271835
-0.007726 0.000542 0.146853 -0.127156 0.109330 1.261350 -0.008497 1 0 0 0 0 0 0 272848
-0.007706 0.000540 0.146626 0.431628 -0.023199 -0.197543 -0.008527 1 0 0 0 0 0 0 273831
-0.007654 0.000530 0.146263 0.052704 0.065044 1.469920 -0.008559 1 0 0 0 0 0 0 274844
-0.007636 0.000528 0.146034 0.473705 -0.033354 -0.097839 -0.008590 1 0 0 0 0 0 0 275832
-0.007585 0.000518 0.145669 0.074489 0.059889 1.557746 -0.008622 1 0 0 0 0 0 0 276850
-0.007553 0.000532 0.145449 0.279733 -0.242571 -0.154389 -0.008652 1 0 0 0 0 0 0 277829
-0.007490 0.000534 0.145088 -0.099750 -0.118324 1.546624 -0.008684 1 0 0 0 0 0 0 278841
-0.007449 0.000529 0.144877 0.144189 -0.008695 -0.226777 -0.008715 1 0 0 0 0 0 0 279833
-0.007380 0.000516 0.144520 -0.209476 0.094601 1.530079 -0.008747 1 0 0 0 0 0 0 280850
-0.007345 0.000530 0.144300 0.194400 -0.233001 -0.048260 -0.008781 1 0 0 0 0 0 0 281934
-0.007312 0.000540 0.143909 0.267114 -0.218482 2.051177 -0.008810 1 0 0 0 0 0 0 282878
-0.007255 0.000530 0.143713 -0.039871 0.033035 -0.266389 -0.008842 1 0 0 0 0 0 0 283897
-0.007183 0.000546 0.143349 -0.277700 -0.278121 1.721649 -0.008872 1 0 0 0 0 0 0 284858
-0.007164 0.000549 0.143143 0.384447 -0.129244 -0.113001 -0.008902 1 0 0 0 0 0 0 285812
-0.007111 0.000542 0.142787 0.000096 0.002800 1.693825 -0.008934 1 0 0 0 0 0 0 286837
-0.007071 0.000535 0.142573 0.144710 0.019320 0.031876 -0.008964 1 0 0 0 0 0 0 287813
-0.007024 0.000527 0.142343 0.049834 0.050352 0.109966 -0.008996 1 0 0 0 0 0 0 288835
-0.006938 0.000566 0.141972 -0.468700 -0.588230 1.975831 -0.009027 1 0 0 0 0 0 0 289806
-0.006888 0.000546 0.141766 -0.066685 0.130217 0.038001 -0.009068 1 0 0 0 0 0 0 291116
-0.006784 0.000546 0.141344 -0.723991 -0.058482 2.694823 -0.009092 1 0 0 0 0 0 0 291904
-0.006763 0.000546 0.141157 0.268549 -0.074251 -0.075131 -0.009121 1 0 0 0 0 0 0 292831
-0.006709 0.000556 0.140946 -0.049279 -0.209444 -0.022306 -0.009160 1 0 0 0 0 0 0 294076
-0.006628 0.000555 0.140545 -0.445467 -0.080875 2.495781 -0.009193 1 0 0 0 0 0 0 295115
-0.006614 0.000575 0.140321 0.383942 -0.347638 0.462666 -0.009217 1 0 0 0 0 0 0 295889
-0.006581 0.000580 0.140113 0.225640 -0.171461 0.082739 -0.009245 1 0 0 0 0 0 0 296793
-0.006538 0.000577 0.139881 0.058881 -0.051025 0.358550 -0.009279 1 0 0 0 0 0 0 297869
-0.006445 0.000589 0.139522 -0.599231 -0.246694 2.091969 -0.009309 1 0 0 0 0 0 0 298848
-0.006408 0.000606 0.139323 0.050229 -0.328901 0.207907 -0.009339 1 0 0 0 0 0 0 299788
-0.006348 0.000624 0.139105 -0.195538 -0.356554 0.275047 -0.009376 1 0 0 0 0 0 0 300980
-0.006295 0.000638 0.138709 -0.117709 -0.292541 2.642800 -0.009408 1 0 0 0 0 0 0 302024
-0.006259 0.000634 0.138515 0.096649 -0.070495 0.276612 -0.009434 1 0 0 0 0 0 0 302833
-0.006222 0.000647 0.138307 0.094637 -0.268459 0.243118 -0.009467 1 0 0 0 0 0 0 303884
-0.006145 0.000679 0.138066 -0.420230 -0.532188 0.679474 -0.009497 1 0 0 0 0 0 0 304865
-0.006102 0.000694 0.137829 -0.032954 -0.348457 0.707785 -0.009526 1 0 0 0 0 0 0 305789
-0.006055 0.000697 0.137585 -0.068165 -0.157102 0.826635 -0.009558 1 0 0 0 0 0 0 306807
-0.005990 0.000707 0.137349 -0.296106 -0.253448 0.763831 -0.009588 1 0 0 0 0 0 0 307784
-0.005931 0.000707 0.137104 -0.249143 -0.119912 0.884343 -0.009620 1 0 0 0 0 0 0 308803
-0.005882 0.000722 0.136847 -0.130756 -0.302531 1.099625 -0.009651 1 0 0 0 0 0 0 309784
-0.005817 0.000739 0.136605 -0.326218 -0.354223 0.945587 -0.009683 1 0 0 0 0 0 0 310807
-0.005758 0.000741 0.136358 -0.270257 -0.175871 1.019323 -0.009714 1 0 0 0 0 0 0 311787
-0.005731 0.000763 0.136107 0.139059 -0.400381 1.107007 -0.009745 1 0 0 0 0 0 0 312784
-0.005691 0.000768 0.135856 0.015651 -0.211983 1.138769 -0.009776 1 0 0 0 0 0 0 313782
-0.005645 0.000764 0.135606 -0.080693 -0.087764 1.170216 -0.009807 1 0 0 0 0 0 0 314783
-0.005604 0.000777 0.135374 -0.032566 -0.289938 0.953999 -0.009840 1 0 0 0 0 0 0 315846
-0.005563 0.000798 0.135120 -0.028503 -0.415969 1.249682 -0.009879 1 0 0 0 0 0 0 317081
-0.005475 0.000829 0.134746 -0.651349 -0.551238 2.892137 -0.009905 1 0 0 0 0 0 0 317898
-0.005457 0.000833 0.134589 0.194636 -0.233112 0.246826 -0.009932 1 0 0 0 0 0 0 318789
-0.005428 0.000850 0.134392 0.135017 -0.362003 0.517576 -0.009964 1 0 0 0 0 0 0 319799
-0.005380 0.000888 0.134191 -0.119185 -0.656417 0.625577 -0.009995 1 0 0 0 0 0 0 320786
-0.005332 0.000901 0.133988 -0.163576 -0.368292 0.685100 -0.010026 1 0 0 0 0 0 0 321790
-0.005267 0.000917 0.133765 -0.385868 -0.376565 0.975555 -0.010057 1 0 0 0 0 0 0 322765
-0.005216 0.000939 0.133543 -0.232385 -0.464035 1.019077 -0.010088 1 0 0 0 0 0 0 323769
-0.005186 0.000949 0.133311 0.052223 -0.319576 1.184270 -0.010128 1 0 0 0 0 0 0 325056
-0.005151 0.000969 0.133055 0.011031 -0.423733 1.533000 -0.010161 1 0 0 0 0 0 0 326107
-0.005100 0.001007 0.132801 -0.207551 -0.692757 1.578176 -0.010182 1 0 0 0 0 0 0 326790
-0.005088 0.001011 0.132606 0.275954 -0.270026 0.846575 -0.010222 1 0 0 0 0 0 0 328047
-0.005048 0.001042 0.132375 -0.050684 -0.581556 1.269302 -0.010248 1 0 0 0 0 0 0 328874
-0.005003 0.001052 0.132160 -0.136410 -0.340699 1.126277 -0.010277 1 0 0 0 0 0 0 329819
-0.004978 0.001056 0.131959 0.102483 -0.246202 0.944366 -0.010307 1 0 0 0 0 0 0 330777
-0.004941 0.001052 0.131756 -0.033115 -0.135611 0.992749 -0.010340 1 0 0 0 0 0 0 331829
-0.004925 0.001070 0.131549 0.226441 -0.397492 1.064790 -0.010368 1 0 0 0 0 0 0 332737
-0.004879 0.001087 0.131354 -0.144995 -0.434867 0.947651 -0.010405 1 0 0 0 0 0 0 333904
-0.004851 0.001095 0.131130 0.050834 -0.310897 1.325481 -0.010444 1 0 0 0 0 0 0 335163
-0.004804 0.001128 0.130888 -0.191838 -0.622661 1.647290 -0.010463 1 0 0 0 0 0 0 335778
-0.004774 0.001124 0.130718 0.006638 -0.184708 0.755020 -0.010497 1 0 0 0 0 0 0 336870
-0.004739 0.001136 0.130515 -0.028651 -0.345488 1.126810 -0.010528 1 0 0 0 0 0 0 337837
-0.004706 0.001156 0.130329 -0.032450 -0.470705 0.956609 -0.010557 1 0 0 0 0 0 0 338769
-0.004680 0.001146 0.130150 0.067119 -0.088787 0.876619 -0.010588 1 0 0 0 0 0 0 339772
-0.004648 0.001154 0.129944 -0.002269 -0.296849 1.258763 -0.010620 1 0 0 0 0 0 0 340781
-0.004615 0.001173 0.129757 -0.022984 -0.447559 1.061667 -0.010651 1 0 0 0 0 0 0 341787
-0.004596 0.001181 0.129567 0.141272 -0.334408 1.110648 -0.010681 1 0 0 0 0 0 0 342761
-0.004569 0.001199 0.129386 0.062187 -0.453311 1.016170 -0.010713 1 0 0 0 0 0 0 343777
-0.004552 0.001207 0.129198 0.181816 -0.337967 1.125976 -0.010745 1 0 0 0 0 0 0 344781
-0.004519 0.001205 0.128998 -0.014712 -0.198927 1.315628 -0.010775 1 0 0 0 0 0 0 345764
-0.004481 0.001199 0.128824 -0.116868 -0.126264 1.017750 -0.010806 1 0 0 0 0 0 0 346753
-0.004458 0.001195 0.128639 0.075459 -0.147811 1.167858 -0.010838 1 0 0 0 0 0 0 347757
-0.004430 0.001207 0.128460 0.019956 -0.357652 1.124638 -0.010869 1 0 0 0 0 0 0 348759
-0.004407 0.001193 0.128283 0.079739 -0.039801 1.110278 -0.010925 1 0 0 0 0 0 0 350542
-0.004394 0.001203 0.128024 0.221061 -0.330385 2.209778 -0.010966 1 0 0 0 0 0 0 351864
-0.004350 0.001217 0.127779 -0.180918 -0.406928 2.185912 -0.010994 1 0 0 0 0 0 0 352773
-0.004320 0.001205 0.127578 -0.039137 -0.065455 1.633201 -0.011025 1 0 0 0 0 0 0 353762
-0.004309 0.001217 0.127402 0.221346 -0.358958 1.273701 -0.011057 1 0 0 0 0 0 0 354771
-0.004287 0.001236 0.127226 0.095952 -0.489188 1.261131 -0.011088 1 0 0 0 0 0 0 355771
-0.004273 0.001246 0.127070 0.203052 -0.368501 1.021819 -0.011119 1 0 0 0 0 0 0 356769
-0.004265 0.001250 0.126922 0.269469 -0.289195 0.923848 -0.011153 1 0 0 0 0 0 0 357840
-0.004256 0.001250 0.126745 0.282006 -0.242519 1.304138 -0.011190 1 0 0 0 0 0 0 359031
-0.004230 0.001246 0.126580 0.043828 -0.161477 1.218381 -0.011215 1 0 0 0 0 0 0 359826
-0.004235 0.001247 0.126437 0.431708 -0.241117 0.938206 -0.011245 1 0 0 0 0 0 0 360794
-0.004235 0.001248 0.126293 0.406574 -0.229447 0.943257 -0.011284 1 0 0 0 0 0 0 362042
-0.004218 0.001261 0.126129 0.176676 -0.403146 1.233073 -0.011317 1 0 0 0 0 0 0 363082
-0.004200 0.001248 0.125957 0.145617 -0.073349 1.382900 -0.011339 1 0 0 0 0 0 0 363807
-0.004190 0.001241 0.125834 0.251909 -0.123210 0.789197 -0.011370 1 0 0 0 0 0 0 364788
-0.004163 0.001232 0.125688 0.020783 -0.099094 1.045778 -0.011403 1 0 0 0 0 0 0 365838
-0.004147 0.001227 0.125543 0.144976 -0.145658 1.079607 -0.011432 1 0 0 0 0 0 0 366778
-0.004136 0.001224 0.125398 0.230870 -0.174971 1.098875 -0.011470 1 0 0 0 0 0 0 367996
-0.004108 0.001217 0.125245 0.010472 -0.127363 1.242367 -0.011498 1 0 0 0 0 0 0 368892
-0.004112 0.001218 0.125106 0.403394 -0.222812 1.079904 -0.011527 1 0 0 0 0 0 0 369802
-0.004106 0.001198 0.124975 0.313816 0.025803 0.990561 -0.011559 1 0 0 0 0 0 0 370847
-0.004101 0.001188 0.124835 0.309157 -0.063150 1.111249 -0.011589 1 0 0 0 0 0 0 371804
-0.004095 0.001183 0.124692 0.312515 -0.129329 1.183835 -0.011620 1 0 0 0 0 0 0 372790
-0.004085 0.001160 0.124559 0.244826 0.080103 1.083545 -0.011651 1 0 0 0 0 0 0 373782
-0.004057 0.001144 0.124410 0.008436 0.029434 1.313098 -0.011682 1 0 0 0 0 0 0 374785
-0.004028 0.001149 0.124274 -0.038235 -0.260994 1.173216 -0.011714 1 0 0 0 0 0 0 375785
-0.004011 0.001151 0.124133 0.113186 -0.246874 1.256005 -0.011745 1 0 0 0 0 0 0 376788
-0.003994 0.001133 0.124001 0.137016 0.019570 1.169806 -0.011776 1 0 0 0 0 0 0 377783
-0.003984 0.001123 0.123861 0.211394 -0.062422 1.283750 -0.011807 1 0 0 0 0 0 0 378789
-0.003976 0.001118 0.123718 0.256227 -0.125272 1.353463 -0.011838 1 0 0 0 0 0 0 379780
-0.003964 0.001096 0.123585 0.209872 0.084133 1.252433 -0.011870 1 0 0 0 0 0 0 380787
-0.003956 0.001085 0.123445 0.247127 -0.027389 1.360444 -0.011901 1 0 0 0 0 0 0 381784
-0.003944 0.001060 0.123313 0.204223 0.137216 1.283116 -0.011961 1 0 0 0 0 0 0 383720
-0.003945 0.001032 0.123100 0.374565 0.196692 2.362525 -0.011997 1 0 0 0 0 0 0 384864
-0.003945 0.001018 0.122932 0.364700 0.027897 1.922761 -0.012027 1 0 0 0 0 0 0 385804
-0.003937 0.000992 0.122790 0.272478 0.167755 1.555964 -0.012058 1 0 0 0 0 0 0 386794
-0.003925 0.000960 0.122657 0.211956 0.263541 1.418394 -0.012089 1 0 0 0 0 0 0 387792
-0.003904 0.000958 0.122528 0.077169 -0.108914 1.382724 -0.012120 1 0 0 0 0 0 0 388795
-0.003905 0.000942 0.122409 0.356359 0.025458 1.261102 -0.012151 1 0 0 0 0 0 0 389791
-0.003898 0.000916 0.122285 0.271688 0.187951 1.342603 -0.012190 1 0 0 0 0 0 0 391020
-0.003891 0.000902 0.122148 0.276200 0.040191 1.541231 -0.012216 1 0 0 0 0 0 0 391874
-0.003880 0.000876 0.122017 0.216762 0.183593 1.500490 -0.012253 1 0 0 0 0 0 0 393042
-0.003867 0.000845 0.121889 0.178686 0.279796 1.489296 -0.012279 1 0 0 0 0 0 0 393875
-0.003859 0.000829 0.121781 0.246453 0.088948 1.232237 -0.012308 1 0 0 0 0 0 0 394813
-0.003852 0.000820 0.121650 0.265211 -0.025849 1.537259 -0.012343 1 0 0 0 0 0 0 395915
-0.003841 0.000797 0.121521 0.208659 0.154002 1.557182 -0.012372 1 0 0 0 0 0 0 396846
-0.003815 0.000781 0.121405 0.004431 0.087662 1.426158 -0.012402 1 0 0 0 0 0 0 397822
-0.003794 0.000754 0.121281 0.047997 0.222260 1.522327 -0.012434 1 0 0 0 0 0 0 398841
-0.003768 0.000754 0.121155 -0.014648 -0.112754 1.584027 -0.012463 1 0 0 0 0 0 0 399777
-0.003767 0.000740 0.121038 0.299176 0.038197 1.498843 -0.012497 1 0 0 0 0 0 0 400841
-0.003763 0.000733 0.120903 0.303395 -0.030919 1.738573 -0.012527 1 0 0 0 0 0 0 401815
-0.003741 0.000724 0.120784 0.057754 -0.023245 1.579377 -0.012558 1 0 0 0 0 0 0 402804
-0.003722 0.000701 0.120660 0.072067 0.167118 1.655756 -0.012593 1 0 0 0 0 0 0 403922
-0.003710 0.000690 0.120523 0.161024 0.045111 1.853323 -0.012619 1 0 0 0 0 0 0 404771
-0.003711 0.000652 0.120413 0.334010 0.377972 1.545459 -0.012650 1 0 0 0 0 0 0 405755
-0.003708 0.000632 0.120281 0.311395 0.173380 1.822094 -0.012682 1 0 0 0 0 0 0 406767
-0.003687 0.000618 0.120163 0.058846 0.090798 1.687224 -0.012714 1 0 0 0 0 0 0 407789
-0.003668 0.000593 0.120039 0.069552 0.232856 1.774049 -0.012745 1 0 0 0 0 0 0 408783
-0.003670 0.000566 0.119923 0.341967 0.264795 1.707484 -0.012775 1 0 0 0 0 0 0 409763
-0.003651 0.000548 0.119810 0.086356 0.159025 1.669304 -0.012807 1 0 0 0 0 0 0 410776
-0.003633 0.000521 0.119689 0.081771 0.274518 1.811834 -0.012836 1 0 0 0 0 0 0 411712
-0.003623 0.000507 0.119584 0.179540 0.112504 1.622676 -0.012868 1 0 0 0 0 0 0 412726
-0.003598 0.000496 0.119475 -0.016950 0.069601 1.670137 -0.012899 1 0 0 0 0 0 0 413730
-0.003577 0.000472 0.119355 0.023486 0.231630 1.855619 -0.012931 1 0 0 0 0 0 0 414733
-0.003566 0.000459 0.119251 0.145364 0.095120 1.682509 -0.012966 1 0 0 0 0 0 0 415863
-0.003552 0.000435 0.119132 0.126845 0.243590 1.880329 -0.012993 1 0 0 0 0 0 0 416713
-0.003544 0.000423 0.119028 0.197842 0.104107 1.720310 -0.013027 1 0 0 0 0 0 0 417829
-0.003520 0.000412 0.118920 -0.012329 0.072619 1.779782 -0.013056 1 0 0 0 0 0 0 418754
-0.003501 0.000389 0.118831 0.039309 0.237749 1.557554 -0.013087 1 0 0 0 0 0 0 419748
-0.003484 0.000359 0.118717 0.057776 0.343105 1.878875 -0.013118 1 0 0 0 0 0 0 420740
-0.003474 0.000344 0.118616 0.155514 0.163704 1.775215 -0.013149 1 0 0 0 0 0 0 421736
-0.003448 0.000332 0.118508 -0.038679 0.110034 1.856299 -0.013181 1 0 0 0 0 0 0 422736
-0.003429 0.000308 0.118420 0.020532 0.263581 1.641966 -0.013217 1 0 0 0 0 0 0 423886
-0.003399 0.000292 0.118317 -0.120623 0.185409 1.822270 -0.013249 1 0 0 0 0 0 0 424916
-0.003383 0.000283 0.118219 0.040222 0.072798 1.797422 -0.013280 1 0 0 0 0 0 0 425920
-0.003373 0.000279 0.118123 0.142645 0.009285 1.792293 -0.013310 1 0 0 0 0 0 0 426876
-0.003343 0.000255 0.118028 -0.119582 0.269648 1.788674 -0.013344 1 0 0 0 0 0 0 427971
-0.003327 0.000243 0.117933 0.028946 0.139953 1.814149 -0.013371 1 0 0 0 0 0 0 428827
-0.003312 0.000219 0.117849 0.064157 0.283252 1.696520 -0.013400 1 0 0 0 0 0 0 429745
-0.003303 0.000207 0.117757 0.141995 0.144818 1.795384 -0.013431 1 0 0 0 0 0 0 430751
-0.003280 0.000196 0.117685 -0.041579 0.112231 1.570376 -0.013465 1 0 0 0 0 0 0 431836
-0.003266 0.000191 0.117598 0.067712 0.042924 1.761200 -0.013495 1 0 0 0 0 0 0 432779
-0.003253 0.000170 0.117516 0.078129 0.236408 1.725003 -0.013524 1 0 0 0 0 0 0 433717
-0.003233 0.000174 0.117436 -0.018738 -0.050246 1.710264 -0.013559 1 0 0 0 0 0 0 434835
-0.003197 0.000153 0.117348 -0.230627 0.232943 1.846313 -0.013591 1 0 0 0 0 0 0 435875
-0.003178 0.000143 0.117255 -0.042316 0.129656 1.933444 -0.013619 1 0 0 0 0 0 0 436754
-0.003180 0.000124 0.117181 0.261259 0.228615 1.711686 -0.013654 1 0 0 0 0 0 0 437879
-0.003149 0.000124 0.117094 -0.154644 0.003156 1.871444 -0.013683 1 0 0 0 0 0 0 438806
-0.003146 0.000110 0.117022 0.164630 0.153680 1.710388 -0.013711 1 0 0 0 0 0 0 439706
-0.003125 0.000099 0.116957 -0.030904 0.140267 1.626404 -0.013744 1 0 0 0 0 0 0 440758
-0.003108 0.000076 0.116882 -0.006332 0.300407 1.748004 -0.013775 1 0 0 0 0 0 0 441757
-0.003085 0.000078 0.116805 -0.076772 -0.006892 1.812433 -0.013806 1 0 0 0 0 0 0 442760
-0.003086 0.000065 0.116737 0.218188 0.147841 1.723201 -0.013837 1 0 0 0 0 0 0 443744
-0.003067 0.000055 0.116673 -0.006957 0.141315 1.674723 -0.013869 1 0 0 0 0 0 0 444760
-0.003056 0.000050 0.116588 0.067376 0.072904 1.950398 -0.013900 1 0 0 0 0 0 0 445761
-0.003051 0.000047 0.116528 0.142977 0.032374 1.674168 -0.013931 1 0 0 0 0 0 0 446760
-0.003041 0.000028 0.116456 0.097900 0.243037 1.822360 -0.013963 1 0 0 0 0 0 0 447754
-0.003036 0.000019 0.116400 0.150890 0.143130 1.636294 -0.013994 1 0 0 0 0 0 0 448766
-0.003019 0.000027 0.116329 0.004713 -0.101500 1.825368 -0.014029 1 0 0 0 0 0 0 449868
-0.003023 0.000018 0.116263 0.253057 0.102494 1.801694 -0.014057 1 0 0 0 0 0 0 450790
-0.003006 0.000009 0.116199 0.006296 0.122856 1.778647 -0.014090 1 0 0 0 0 0 0 451826
-0.002997 0.000005 0.116147 0.085697 0.068476 1.650214 -0.014119 1 0 0 0 0 0 0 452773
-0.002991 0.000003 0.116097 0.144031 0.034838 1.601832 -0.014151 1 0 0 0 0 0 0 453771
-0.002987 0.000002 0.116018 0.158153 0.017009 2.005384 -0.014182 1 0 0 0 0 0 0 454766
-0.002985 0.000001 0.115960 0.184650 0.008539 1.785668 -0.014213 1 0 0 0 0 0 0 455771
-0.002983 0.000001 0.115909 0.196644 0.004224 1.682607 -0.014244 1 0 0 0 0 0 0 456761
-0.002963 -0.000004 0.115851 -0.041171 0.059073 1.781217 -0.014282 1 0 0 0 0 0 0 457966
-0.002952 -0.000006 0.115799 0.055980 0.035997 1.708982 -0.014311 1 0 0 0 0 0 0 458903
-0.002947 -0.000007 0.115751 0.124964 0.019409 1.681289 -0.014339 1 0 0 0 0 0 0 459810
-0.002943 -0.000007 0.115703 0.161250 0.010598 1.679585 -0.014375 1 0 0 0 0 0 0 460942
-0.002941 -0.000008 0.115656 0.179405 0.006141 1.687147 -0.014403 1 0 0 0 0 0 0 461849
-0.002939 -0.000008 0.115608 0.188601 0.003908 1.698620 -0.014438 1 0 0 0 0 0 0 462971
-0.002919 -0.000012 0.115551 -0.048920 0.059673 1.839346 -0.014464 1 0 0 0 0 0 0 463811
-0.002927 -0.000010 0.115510 0.290156 -0.019582 1.653492 -0.014496 1 0 0 0 0 0 0 464810
-0.002930 -0.000009 0.115465 0.264603 -0.014002 1.701278 -0.014525 1 0 0 0 0 0 0 465748
-0.002931 -0.000008 0.115419 0.233069 -0.006680 1.736539 -0.014556 1 0 0 0 0 0 0 466757
-0.002918 0.000005 0.115383 0.055947 -0.175049 1.614744 -0.014594 1 0 0 0 0 0 0 467974
-0.002911 0.000012 0.115339 0.107062 -0.106597 1.709172 -0.014621 1 0 0 0 0 0 0 468835
-0.002907 0.000015 0.115293 0.147747 -0.057094 1.762659 -0.014650 1 0 0 0 0 0 0 469749
-0.002892 0.000030 0.115257 0.010328 -0.203191 1.647222 -0.014683 1 0 0 0 0 0 0 470822
-0.002884 0.000037 0.115214 0.081619 -0.123650 1.744152 -0.014713 1 0 0 0 0 0 0 471767
-0.002879 0.000041 0.115168 0.132435 -0.068619 1.798592 -0.014743 1 0 0 0 0 0 0 472736
-0.002877 0.000042 0.115152 0.175702 -0.039465 1.414197 -0.014774 1 0 0 0 0 0 0 473731
-0.002875 0.000043 0.115116 0.178820 -0.025013 1.658086 -0.014806 1 0 0 0 0 0 0 474732
-0.002874 0.000044 0.115072 0.181714 -0.017723 1.786264 -0.014837 1 0 0 0 0 0 0 475728
-0.002860 0.000057 0.115037 0.024897 -0.186171 1.698595 -0.014868 1 0 0 0 0 0 0 476735
-0.002848 0.000046 0.115005 0.021084 0.110615 1.664934 -0.014899 1 0 0 0 0 0 0 477729
-0.002859 0.000045 0.114972 0.331287 0.015192 1.670588 -0.014931 1 0 0 0 0 0 0 478733
-0.002851 0.000058 0.114941 0.121235 -0.173159 1.665459 -0.014962 1 0 0 0 0 0 0 479733
-0.002835 0.000077 0.114910 -0.022893 -0.284049 1.668958 -0.014993 1 0 0 0 0 0 0 480739
-0.002839 0.000073 0.114889 0.233104 0.000006 1.550844 -0.015024 1 0 0 0 0 0 0 481729
-0.002828 0.000085 0.114861 0.060761 -0.165270 1.628831 -0.015059 1 0 0 0 0 0 0 482842
-0.002817 0.000073 0.114831 0.036963 0.119036 1.675733 -0.015087 1 0 0 0 0 0 0 483746
-0.002816 0.000085 0.114810 0.176952 -0.155401 1.567926 -0.015121 1 0 0 0 0 0 0 484829
-0.002815 0.000090 0.114772 0.180991 -0.109464 1.795206 -0.015150 1 0 0 0 0 0 0 485751
-0.002815 0.000093 0.114759 0.194693 -0.068311 1.493807 -0.015181 1 0 0 0 0 0 0 486742
-0.002814 0.000094 0.114724 0.183533 -0.045848 1.768655 -0.015212 1 0 0 0 0 0 0 487741
-0.002796 0.000091 0.114702 -0.044870 0.021950 1.623624 -0.015243 1 0 0 0 0 0 0 488745
-0.002792 0.000106 0.114684 0.118199 -0.222247 1.566011 -0.015274 1 0 0 0 0 0 0 489734
-0.002772 0.000110 0.114668 -0.076947 -0.091317 1.538843 -0.015314 1 0 0 0 0 0 0 490996
-0.002779 0.000116 0.114641 0.257984 -0.112435 1.686757 -0.015339 1 0 0 0 0 0 0 491813
-0.002765 0.000114 0.114623 0.010054 -0.019864 1.604673 -0.015377 1 0 0 0 0 0 0 493017
-0.002763 0.000131 0.114606 0.144674 -0.246800 1.578794 -0.015409 1 0 0 0 0 0 0 494051
-0.002756 0.000122 0.114579 0.092941 0.064761 1.705499 -0.015434 1 0 0 0 0 0 0 494826
-0.002758 0.000135 0.114560 0.201310 -0.189310 1.636871 -0.015470 1 0 0 0 0 0 0 496002
-0.002741 0.000137 0.114543 -0.035710 -0.076784 1.594404 -0.015496 1 0 0 0 0 0 0 496835
-0.002733 0.000138 0.114538 0.052055 -0.052189 1.452629 -0.015523 1 0 0 0 0 0 0 497701
-0.002715 0.000151 0.114516 -0.059210 -0.214340 1.663760 -0.015556 1 0 0 0 0 0 0 498758
-0.002719 0.000145 0.114497 0.202838 0.027164 1.640422 -0.015587 1 0 0 0 0 0 0 499725
-0.002703 0.000138 0.114481 -0.030699 0.067743 1.613067 -0.015616 1 0 0 0 0 0 0 500681
-0.002700 0.000151 0.114465 0.116621 -0.203120 1.617514 -0.015652 1 0 0 0 0 0 0 501823
-0.002693 0.000141 0.114439 0.072480 0.084179 1.756259 -0.015684 1 0 0 0 0 0 0 502850
-0.002671 0.000131 0.114421 -0.120130 0.102204 1.679610 -0.015712 1 0 0 0 0 0 0 503732
-0.002666 0.000144 0.114404 0.066103 -0.184334 1.656911 -0.015746 1 0 0 0 0 0 0 504831
-0.002645 0.000146 0.114389 -0.115925 -0.077076 1.642169 -0.015775 1 0 0 0 0 0 0 505762
-0.002635 0.000147 0.114383 0.000619 -0.053915 1.510889 -0.015805 1 0 0 0 0 0 0 506715
-0.002617 0.000160 0.114361 -0.095549 -0.216462 1.725771 -0.015836 1 0 0 0 0 0 0 507709
-0.002620 0.000154 0.114343 0.173504 0.024523 1.703458 -0.015867 1 0 0 0 0 0 0 508702
-0.002604 0.000147 0.114327 -0.056011 0.064893 1.677143 -0.015898 1 0 0 0 0 0 0 509703
-0.002601 0.000160 0.114311 0.092730 -0.205706 1.681295 -0.015930 1 0 0 0 0 0 0 510707
-0.002581 0.000162 0.114296 -0.109341 -0.090293 1.677226 -0.015961 1 0 0 0 0 0 0 511706
-0.002584 0.000151 0.114280 0.155919 0.108561 1.692542 -0.015992 1 0 0 0 0 0 0 512705
-0.002572 0.000158 0.114254 -0.004566 -0.117478 1.830909 -0.016023 1 0 0 0 0 0 0 513702
-0.002548 0.000157 0.114236 -0.180654 -0.038743 1.756809 -0.016055 1 0 0 0 0 0 0 514708
-0.002542 0.000174 0.114219 0.020616 -0.262784 1.734539 -0.016086 1 0 0 0 0 0 0 515709
-0.002521 0.000178 0.114203 -0.152562 -0.121605 1.720850 -0.016119 1 0 0 0 0 0 0 516745
-0.002504 0.000163 0.114177 -0.111417 0.146636 1.863405 -0.016160 1 0 0 0 0 0 0 518067
-0.002483 0.000168 0.114148 -0.171863 -0.094194 1.929366 -0.016183 1 0 0 0 0 0 0 518804
-0.002473 0.000171 0.114139 -0.039417 -0.084223 1.689446 -0.016212 1 0 0 0 0 0 0 519724
-0.002455 0.000185 0.114115 -0.132482 -0.236987 1.854810 -0.016243 1 0 0 0 0 0 0 520733
-0.002440 0.000175 0.114086 -0.101947 0.066238 1.943834 -0.016274 1 0 0 0 0 0 0 521715
-0.002415 0.000166 0.114067 -0.238643 0.088192 1.841147 -0.016305 1 0 0 0 0 0 0 522714
-0.002408 0.000178 0.114050 -0.024156 -0.195875 1.807670 -0.016336 1 0 0 0 0 0 0 523715
-0.002386 0.000180 0.114034 -0.190914 -0.088318 1.790532 -0.016368 1 0 0 0 0 0 0 524715
-0.002363 0.000194 0.114008 -0.240599 -0.235533 1.929274 -0.016403 1 0 0 0 0 0 0 525846
-0.002338 0.000214 0.113979 -0.263631 -0.332242 1.997074 -0.016435 1 0 0 0 0 0 0 526860
-0.002320 0.000207 0.113949 -0.183437 0.012150 2.030516 -0.016466 1 0 0 0 0 0 0 527853
-0.002299 0.000216 0.113918 -0.229149 -0.170579 2.047679 -0.016497 1 0 0 0 0 0 0 528846
-0.002270 0.000216 0.113898 -0.328672 -0.073845 1.920235 -0.016528 1 0 0 0 0 0 0 529840
-0.002256 0.000217 0.113891 -0.154189 -0.061818 1.737493 -0.016558 1 0 0 0 0 0 0 530811
-0.002236 0.000230 0.113868 -0.218182 -0.229830 1.934743 -0.016586 1 0 0 0 0 0 0 531709
-0.002209 0.000232 0.113851 -0.331510 -0.107923 1.893856 -0.016622 1 0 0 0 0 0 0 532843
-0.002182 0.000246 0.113825 -0.335736 -0.251876 2.013725 -0.016650 1 0 0 0 0 0 0 533747
-0.002163 0.000236 0.113795 -0.240454 0.050290 2.075836 -0.016681 1 0 0 0 0 0 0 534743
-0.002141 0.000244 0.113765 -0.277972 -0.155008 2.104130 -0.016711 1 0 0 0 0 0 0 535714
-0.002113 0.000243 0.113745 -0.373386 -0.070060 1.980856 -0.016743 1 0 0 0 0 0 0 536735
-0.002086 0.000256 0.113717 -0.368741 -0.234103 2.071178 -0.016777 1 0 0 0 0 0 0 537814
-0.002059 0.000275 0.113688 -0.363343 -0.339864 2.121580 -0.016808 1 0 0 0 0 0 0 538824
-0.002047 0.000285 0.113678 -0.192038 -0.228128 1.875298 -0.016837 1 0 0 0 0 0 0 539730
-0.002027 0.000302 0.113654 -0.262777 -0.325804 2.039897 -0.016867 1 0 0 0 0 0 0 540693
-0.002000 0.000307 0.113636 -0.380578 -0.167278 1.986590 -0.016899 1 0 0 0 0 0 0 541735
-0.001974 0.000322 0.113609 -0.387195 -0.292263 2.102698 -0.016930 1 0 0 0 0 0 0 542728
-0.001943 0.000325 0.113591 -0.452715 -0.152526 2.021565 -0.016962 1 0 0 0 0 0 0 543730
-0.001915 0.000340 0.113564 -0.431376 -0.287293 2.127306 -0.016993 1 0 0 0 0 0 0 544731
-0.001884 0.000343 0.113545 -0.482876 -0.152622 2.042581 -0.017024 1 0 0 0 0 0 0 545736
-0.001855 0.000357 0.113518 -0.454513 -0.289788 2.147119 -0.017056 1 0 0 0 0 0 0 546733
-0.001846 0.000381 0.113498 -0.201566 -0.437989 2.070642 -0.017087 1 0 0 0 0 0 0 547724
-0.001824 0.000389 0.113482 -0.351886 -0.242653 2.029676 -0.017118 1 0 0 0 0 0 0 548726
-0.001800 0.000406 0.113456 -0.393851 -0.342628 2.159639 -0.017151 1 0 0 0 0 0 0 549771
-0.001771 0.000410 0.113437 -0.479094 -0.190353 2.085062 -0.017191 1 0 0 0 0 0 0 551077
-0.001743 0.000425 0.113410 -0.467666 -0.318285 2.192174 -0.017215 1 0 0 0 0 0 0 551836
-0.001712 0.000428 0.113391 -0.524347 -0.180696 2.107838 -0.017243 1 0 0 0 0 0 0 552732
-0.001702 0.000447 0.113374 -0.263514 -0.371902 2.080429 -0.017274 1 0 0 0 0 0 0 553705
-0.001684 0.000469 0.113348 -0.338302 -0.441751 2.208407 -0.017306 1 0 0 0 0 0 0 554735
-0.001657 0.000476 0.113329 -0.463941 -0.252407 2.131489 -0.017337 1 0 0 0 0 0 0 555737
-0.001632 0.000492 0.113302 -0.475137 -0.359353 2.239037 -0.017368 1 0 0 0 0 0 0 556737
-0.001606 0.000513 0.113272 -0.477957 -0.436346 2.295771 -0.017400 1 0 0 0 0 0 0 557753
-0.001582 0.000536 0.113273 -0.472883 -0.483194 1.911117 -0.017437 1 0 0 0 0 0 0 558936
-0.001557 0.000561 0.113253 -0.484765 -0.507544 2.154925 -0.017471 1 0 0 0 0 0 0 560039
-0.001531 0.000586 0.113225 -0.493357 -0.523396 2.280296 -0.017495 1 0 0 0 0 0 0 560779
-0.001501 0.000594 0.113206 -0.566097 -0.310628 2.194193 -0.017533 1 0 0 0 0 0 0 562008
-0.001474 0.000611 0.113179 -0.548830 -0.405618 2.297154 -0.017559 1 0 0 0 0 0 0 562831
-0.001465 0.000636 0.113159 -0.303311 -0.532694 2.219640 -0.017591 1 0 0 0 0 0 0 563860
-0.001443 0.000645 0.113143 -0.456050 -0.327966 2.178732 -0.017619 1 0 0 0 0 0 0 564776
-0.001425 0.000679 0.113137 -0.425246 -0.649938 2.036575 -0.017648 1 0 0 0 0 0 0 565700
-0.001404 0.000709 0.113114 -0.475892 -0.632929 2.251324 -0.017682 1 0 0 0 0 0 0 566774
-0.001398 0.000741 0.113096 -0.275811 -0.666381 2.223744 -0.017713 1 0 0 0 0 0 0 567777
-0.001378 0.000752 0.113080 -0.451913 -0.411577 2.201457 -0.017748 1 0 0 0 0 0 0 568873
-0.001373 0.000775 0.113064 -0.272845 -0.536052 2.204743 -0.017773 1 0 0 0 0 0 0 569689
-0.001353 0.000782 0.113048 -0.454868 -0.348041 2.204051 -0.017807 1 0 0 0 0 0 0 570764
-0.001348 0.000803 0.113033 -0.278407 -0.508040 2.216600 -0.017839 1 0 0 0 0 0 0 571814
-0.001332 0.000826 0.113007 -0.395917 -0.561760 2.359842 -0.017868 1 0 0 0 0 0 0 572737
-0.001313 0.000850 0.113008 -0.470080 -0.594208 2.015677 -0.017899 1 0 0 0 0 0 0 573730
-0.001291 0.000875 0.112988 -0.521760 -0.609025 2.274387 -0.017930 1 0 0 0 0 0 0 574728
-0.001280 0.000887 0.112982 -0.382827 -0.453085 2.131054 -0.017962 1 0 0 0 0 0 0 575737
-0.001249 0.000919 0.112969 -0.626362 -0.698045 2.198423 -0.017993 1 0 0 0 0 0 0 576736
-0.001234 0.000935 0.112965 -0.457280 -0.520350 2.101074 -0.018024 1 0 0 0 0 0 0 577727
-0.001232 0.000960 0.112953 -0.278860 -0.624717 2.200213 -0.018055 1 0 0 0 0 0 0 578727
-0.001218 0.000985 0.112959 -0.404775 -0.650145 1.971315 -0.018087 1 0 0 0 0 0 0 579730
-0.001199 0.001011 0.112941 -0.500999 -0.657710 2.281711 -0.018118 1 0 0 0 0 0 0 580735
-0.001190 0.001023 0.112934 -0.386411 -0.498604 2.156453 -0.018149 1 0 0 0 0 0 0 581732
-0.001173 0.001043 0.112943 -0.474639 -0.574995 1.955867 -0.018184 1 0 0 0 0 0 0 582850
-0.001169 0.001069 0.112935 -0.311338 -0.682214 2.151841 -0.018211 1 0 0 0 0 0 0 583710
-0.001138 0.001091 0.112932 -0.666345 -0.641506 2.102815 -0.018246 1 0 0 0 0 0 0 584815
-0.001127 0.001119 0.112921 -0.436255 -0.720604 2.223268 -0.018275 1 0 0 0 0 0 0 585750
-0.001110 0.001146 0.112927 -0.505255 -0.724991 2.002127 -0.018305 1 0 0 0 0 0 0 586717
-0.001101 0.001159 0.112930 -0.401874 -0.553749 2.039204 -0.018336 1 0 0 0 0 0 0 587717
-0.001084 0.001179 0.112941 -0.497292 -0.624087 1.927043 -0.018368 1 0 0 0 0 0 0 588714
-0.001069 0.001219 0.112944 -0.498147 -0.900926 2.018934 -0.018399 1 0 0 0 0 0 0 589710
-0.001061 0.001238 0.112945 -0.400213 -0.676502 2.060725 -0.018434 1 0 0 0 0 0 0 590855
-0.001045 0.001261 0.112956 -0.502568 -0.701435 1.940117 -0.018466 1 0 0 0 0 0 0 591866
-0.001025 0.001286 0.112970 -0.573041 -0.730895 1.885851 -0.018498 1 0 0 0 0 0 0 592892
-0.001008 0.001328 0.112974 -0.548229 -0.973516 2.008075 -0.018526 1 0 0 0 0 0 0 593792
-0.000999 0.001348 0.112975 -0.435854 -0.730734 2.060629 -0.018562 1 0 0 0 0 0 0 594938
-0.000982 0.001372 0.112986 -0.531025 -0.746639 1.943516 -0.018589 1 0 0 0 0 0 0 595806
-0.000962 0.001397 0.113000 -0.598017 -0.771773 1.891033 -0.018625 1 0 0 0 0 0 0 596961
-0.000940 0.001422 0.113015 -0.637085 -0.789524 1.870508 -0.018649 1 0 0 0 0 0 0 597730
-0.000928 0.001435 0.113020 -0.499223 -0.629197 2.000102 -0.018682 1 0 0 0 0 0 0 598773
-0.000910 0.001454 0.113032 -0.575879 -0.706692 1.921958 -0.018710 1 0 0 0 0 0 0 599679
-0.000889 0.001477 0.113046 -0.632824 -0.764716 1.883256 -0.018742 1 0 0 0 0 0 0 600695
-0.000879 0.001488 0.113051 -0.505092 -0.625615 2.005486 -0.018777 1 0 0 0 0 0 0 601824
-0.000861 0.001507 0.113063 -0.587236 -0.714118 1.925295 -0.018809 1 0 0 0 0 0 0 602856
-0.000845 0.001546 0.113066 -0.580974 -0.999883 2.028481 -0.018836 1 0 0 0 0 0 0 603706
-0.000837 0.001565 0.113067 -0.478886 -0.779727 2.072149 -0.018870 1 0 0 0 0 0 0 604796
-0.000821 0.001588 0.113078 -0.580133 -0.807929 1.952960 -0.018900 1 0 0 0 0 0 0 605747
-0.000801 0.001613 0.113092 -0.650160 -0.839133 1.899011 -0.018930 1 0 0 0 0 0 0 606713
-0.000790 0.001625 0.113096 -0.528673 -0.685900 2.015075 -0.018961 1 0 0 0 0 0 0 607707
-0.000773 0.001644 0.113108 -0.614417 -0.767809 1.933272 -0.018992 1 0 0 0 0 0 0 608707
-0.000752 0.001666 0.113122 -0.676015 -0.828080 1.893151 -0.019024 1 0 0 0 0 0 0 609705
-0.000742 0.001678 0.113127 -0.550036 -0.689457 2.013775 -0.019055 1 0 0 0 0 0 0 610713
-0.000724 0.001696 0.113139 -0.633707 -0.778950 1.933651 -0.019086 1 0 0 0 0 0 0 611704
-0.000715 0.001706 0.113143 -0.531665 -0.668403 2.029940 -0.019117 1 0 0 0 0 0 0 612706
-0.000699 0.001723 0.113154 -0.628839 -0.773308 1.940730 -0.019148 1 0 0 0 0 0 0 613704
-0.000690 0.001732 0.113158 -0.533618 -0.670448 2.033774 -0.019180 1 0 0 0 0 0 0 614712
-0.000674 0.001750 0.113170 -0.634339 -0.779315 1.943525 -0.019211 1 0 0 0 0 0 0 615706
-0.000666 0.001758 0.113174 -0.540876 -0.678443 2.036501 -0.019246 1 0 0 0 0 0 0 616825
-0.000649 0.001776 0.113185 -0.642456 -0.788223 1.945711 -0.019273 1 0 0 0 0 0 0 617676
-0.000641 0.001784 0.113189 -0.549387 -0.687796 2.038542 -0.019307 1 0 0 0 0 0 0 618789
-0.000637 0.001789 0.113190 -0.488338 -0.622966 2.083583 -0.019337 1 0 0 0 0 0 0 619725
-0.000635 0.001791 0.113191 -0.456597 -0.589755 2.102168 -0.019368 1 0 0 0 0 0 0 620717
-0.000621 0.001805 0.113201 -0.603885 -0.748600 1.975301 -0.019399 1 0 0 0 0 0 0 621710
-0.000615 0.001812 0.113204 -0.535002 -0.673707 2.054183 -0.019430 1 0 0 0 0 0 0 622718
-0.000611 0.001816 0.113206 -0.486319 -0.621823 2.094734 -0.019461 1 0 0 0 0 0 0 623709
-0.000610 0.001817 0.113206 -0.460950 -0.595293 2.112600 -0.019500 1 0 0 0 0 0 0 624952
-0.000597 0.001831 0.113216 -0.611382 -0.757341 1.984807 -0.019527 1 0 0 0 0 0 0 625801
-0.000585 0.001822 0.113231 -0.610350 -0.461997 1.919757 -0.019563 1 0 0 0 0 0 0 626960
-0.000579 0.001817 0.113235 -0.537819 -0.494026 2.038777 -0.019596 1 0 0 0 0 0 0 628016
-0.000576 0.001814 0.113237 -0.494102 -0.529079 2.093835 -0.019619 1 0 0 0 0 0 0 628750
-0.000575 0.001813 0.113237 -0.471984 -0.549580 2.117014 -0.019657 1 0 0 0 0 0 0 629981
-0.000574 0.001812 0.113238 -0.460895 -0.560260 2.126041 -0.019680 1 0 0 0 0 0 0 630727
-0.000574 0.001812 0.113238 -0.455763 -0.566246 2.131596 -0.019711 1 0 0 0 0 0 0 631718
-0.000569 0.001795 0.113249 -0.519881 -0.347413 1.991695 -0.019744 1 0 0 0 0 0 0 632756
-0.000584 0.001791 0.113262 -0.261281 -0.489766 1.938286 -0.019774 1 0 0 0 0 0 0 633712
-0.000591 0.001789 0.113267 -0.331480 -0.530433 2.054341 -0.019807 1 0 0 0 0 0 0 634780
-0.000590 0.001771 0.113279 -0.452881 -0.326525 1.964599 -0.019840 1 0 0 0 0 0 0 635827
-0.000589 0.001762 0.113283 -0.457852 -0.419300 2.064266 -0.019868 1 0 0 0 0 0 0 636717
-0.000589 0.001757 0.113285 -0.454908 -0.486515 2.113180 -0.019902 1 0 0 0 0 0 0 637824
-0.000583 0.001738 0.113296 -0.519333 -0.300101 1.988592 -0.019930 1 0 0 0 0 0 0 638726
-0.000598 0.001733 0.113310 -0.260681 -0.459254 1.940499 -0.019961 1 0 0 0 0 0 0 639705
-0.000606 0.001730 0.113315 -0.330840 -0.508356 2.058020 -0.019992 1 0 0 0 0 0 0 640687
-0.000605 0.001712 0.113327 -0.452289 -0.308339 1.968870 -0.020024 1 0 0 0 0 0 0 641708
-0.000604 0.001703 0.113331 -0.457330 -0.403402 2.068906 -0.020054 1 0 0 0 0 0 0 642686
-0.000616 0.001686 0.113354 -0.287276 -0.305829 1.838323 -0.020086 1 0 0 0 0 0 0 643702
-0.000622 0.001677 0.113361 -0.349308 -0.403352 2.009609 -0.020117 1 0 0 0 0 0 0 644686
-0.000620 0.001656 0.113374 -0.461293 -0.245468 1.950076 -0.020149 1 0 0 0 0 0 0 645706
-0.000619 0.001645 0.113379 -0.460958 -0.363802 2.061091 -0.020179 1 0 0 0 0 0 0 646685
-0.000631 0.001628 0.113401 -0.287981 -0.277780 1.834291 -0.020210 1 0 0 0 0 0 0 647682
-0.000637 0.001619 0.113409 -0.348656 -0.381445 2.006798 -0.020242 1 0 0 0 0 0 0 648685
-0.000635 0.001597 0.113422 -0.460055 -0.226404 1.948079 -0.020277 1 0 0 0 0 0 0 649802
-0.000646 0.001574 0.113448 -0.292118 -0.179987 1.780186 -0.020308 1 0 0 0 0 0 0 650814
-0.000647 0.001545 0.113467 -0.416624 -0.098335 1.840273 -0.020340 1 0 0 0 0 0 0 651840
-0.000647 0.001531 0.113473 -0.434685 -0.270973 2.013948 -0.020366 1 0 0 0 0 0 0 652655
-0.000660 0.001511 0.113496 -0.271880 -0.213523 1.810973 -0.020398 1 0 0 0 0 0 0 653702
-0.000661 0.001484 0.113515 -0.404373 -0.108486 1.847755 -0.020429 1 0 0 0 0 0 0 654684
-0.000680 0.001475 0.113531 -0.193121 -0.324891 1.877594 -0.020460 1 0 0 0 0 0 0 655686
-0.000684 0.001454 0.113548 -0.355316 -0.180802 1.880159 -0.020492 1 0 0 0 0 0 0 656690
-0.000698 0.001430 0.113574 -0.230950 -0.135724 1.743818 -0.020524 1 0 0 0 0 0 0 657718
-0.000700 0.001401 0.113594 -0.379490 -0.054740 1.816316 -0.020564 1 0 0 0 0 0 0 659006
-0.000714 0.001374 0.113621 -0.241934 -0.060762 1.714884 -0.020589 1 0 0 0 0 0 0 659793
-0.000716 0.001344 0.113641 -0.383341 -0.007545 1.800297 -0.020627 1 0 0 0 0 0 0 661001
-0.000729 0.001316 0.113669 -0.242021 -0.027702 1.703429 -0.020652 1 0 0 0 0 0 0 661803
-0.000731 0.001285 0.113689 -0.381605 0.018424 1.790193 -0.020688 1 0 0 0 0 0 0 662959
-0.000739 0.001240 0.113727 -0.305972 0.219727 1.550645 -0.020712 1 0 0 0 0 0 0 663730
-0.000738 0.001200 0.113751 -0.420415 0.180250 1.714852 -0.020745 1 0 0 0 0 0 0 664780
-0.000750 0.001168 0.113779 -0.259356 0.093536 1.657488 -0.020774 1 0 0 0 0 0 0 665722
-0.000768 0.001139 0.113810 -0.153642 0.047452 1.622640 -0.020805 1 0 0 0 0 0 0 666717
-0.000773 0.001107 0.113831 -0.329728 0.084647 1.740847 -0.020841 1 0 0 0 0 0 0 667851
-0.000787 0.001078 0.113859 -0.207250 0.056855 1.657007 -0.020876 1 0 0 0 0 0 0 668969
-0.000807 0.001051 0.113889 -0.121453 0.042605 1.611193 -0.020899 1 0 0 0 0 0 0 669731
-0.000812 0.001021 0.113910 -0.307869 0.095985 1.725552 -0.020932 1 0 0 0 0 0 0 670789
-0.000822 0.000975 0.113948 -0.257223 0.302689 1.497591 -0.020963 1 0 0 0 0 0 0 671762
-0.000839 0.000940 0.113982 -0.149273 0.208020 1.529044 -0.020992 1 0 0 0 0 0 0 672696
-0.000873 0.000896 0.114004 0.080365 0.319271 1.684386 -0.021024 1 0 0 0 0 0 0 673705
-0.000884 0.000857 0.114022 -0.178427 0.279612 1.747091 -0.021055 1 0 0 0 0 0 0 674704
-0.000903 0.000825 0.114049 -0.111292 0.198509 1.632352 -0.021086 1 0 0 0 0 0 0 675710
-0.000924 0.000796 0.114079 -0.054778 0.156093 1.575562 -0.021117 1 0 0 0 0 0 0 676683
-0.000948 0.000769 0.114109 -0.020699 0.138658 1.550228 -0.021148 1 0 0 0 0 0 0 677700
-0.000967 0.000725 0.114151 -0.066494 0.361508 1.394642 -0.021180 1 0 0 0 0 0 0 678703
-0.000989 0.000690 0.114186 -0.027079 0.278606 1.461754 -0.021210 1 0 0 0 0 0 0 679689
-0.001013 0.000660 0.114218 0.002923 0.221231 1.491697 -0.021242 1 0 0 0 0 0 0 680682
-0.001037 0.000632 0.114250 0.022808 0.194736 1.497932 -0.021273 1 0 0 0 0 0 0 681681
-0.001044 0.000601 0.114271 -0.199487 0.242183 1.630225 -0.021304 1 0 0 0 0 0 0 682690
-0.001060 0.000572 0.114299 -0.098992 0.220109 1.553030 -0.021356 1 0 0 0 0 0 0 684354
-0.001068 0.000558 0.114309 -0.193107 0.037297 1.784048 -0.021366 1 0 0 0 0 0 0 684666
-0.001093 0.000508 0.114364 0.017726 0.499574 1.195802 -0.021401 1 0 0 0 0 0 0 685770
-0.001117 0.000470 0.114403 0.050315 0.401198 1.334634 -0.021430 1 0 0 0 0 0 0 686699
-0.001142 0.000438 0.114437 0.063971 0.322388 1.410455 -0.021461 1 0 0 0 0 0 0 687694
-0.001167 0.000409 0.114469 0.074630 0.283835 1.434184 -0.021492 1 0 0 0 0 0 0 688687
-0.001192 0.000381 0.114501 0.084281 0.268612 1.437218 -0.021522 1 0 0 0 0 0 0 689659
-0.001212 0.000337 0.114543 0.026064 0.494611 1.292059 -0.021554 1 0 0 0 0 0 0 690692
-0.001235 0.000302 0.114577 0.059444 0.411645 1.361895 -0.021589 1 0 0 0 0 0 0 691788
-0.001277 0.000276 0.114620 0.324373 0.297899 1.257715 -0.021622 1 0 0 0 0 0 0 692851
-0.001310 0.000250 0.114655 0.253096 0.293080 1.337381 -0.021660 1 0 0 0 0 0 0 694070
-0.001339 0.000224 0.114687 0.201495 0.299911 1.369779 -0.021681 1 0 0 0 0 0 0 694748
-0.001367 0.000197 0.114719 0.177976 0.308283 1.377499 -0.021720 1 0 0 0 0 0 0 695993
-0.001393 0.000171 0.114750 0.170515 0.317143 1.374099 -0.021745 1 0 0 0 0 0 0 696786
-0.001419 0.000145 0.114781 0.171107 0.326160 1.367752 -0.021776 1 0 0 0 0 0 0 697774
-0.001444 0.000119 0.114812 0.175789 0.335297 1.360005 -0.021804 1 0 0 0 0 0 0 698686
-0.001470 0.000093 0.114844 0.182511 0.344501 1.351994 -0.021835 1 0 0 0 0 0 0 699659
-0.001495 0.000067 0.114875 0.190238 0.353757 1.344056 -0.021868 1 0 0 0 0 0 0 700723
-0.001516 0.000024 0.114916 0.131123 0.593873 1.195338 -0.021899 1 0 0 0 0 0 0 701721
-0.001538 -0.000011 0.114951 0.164150 0.516633 1.262814 -0.021929 1 0 0 0 0 0 0 702680
-0.001562 -0.000042 0.114983 0.191447 0.462397 1.292686 -0.021963 1 0 0 0 0 0 0 703769
-0.001605 -0.000066 0.115025 0.449760 0.381444 1.164295 -0.021995 1 0 0 0 0 0 0 704806
-0.001639 -0.000091 0.115059 0.373261 0.394882 1.232960 -0.022024 1 0 0 0 0 0 0 705714
-0.001664 -0.000134 0.115102 0.251435 0.642950 1.122213 -0.022055 1 0 0 0 0 0 0 706712
-0.001689 -0.000169 0.115137 0.251266 0.569520 1.203315 -0.022086 1 0 0 0 0 0 0 707704
-0.001714 -0.000199 0.115169 0.261979 0.517302 1.237542 -0.022117 1 0 0 0 0 0 0 708701
-0.001739 -0.000227 0.115201 0.272717 0.493974 1.244774 -0.022149 1 0 0 0 0 0 0 709706
-0.001759 -0.000272 0.115242 0.215233 0.719224 1.101780 -0.022180 1 0 0 0 0 0 0 710711
-0.001782 -0.000308 0.115277 0.249241 0.633282 1.170461 -0.022211 1 0 0 0 0 0 0 711704
-0.001806 -0.000339 0.115309 0.277276 0.574837 1.200321 -0.022242 1 0 0 0 0 0 0 712708
-0.001831 -0.000367 0.115340 0.296752 0.548438 1.205963 -0.022274 1 0 0 0 0 0 0 713708
-0.001856 -0.000395 0.115372 0.311256 0.539943 1.202306 -0.022305 1 0 0 0 0 0 0 714705
-0.001882 -0.000422 0.115402 0.323172 0.540582 1.195399 -0.022336 1 0 0 0 0 0 0 715715
-0.001907 -0.000448 0.115433 0.333743 0.545939 1.188525 -0.022384 1 0 0 0 0 0 0 717232
-0.001927 -0.000492 0.115475 0.276044 0.786786 1.039459 -0.022400 1 0 0 0 0 0 0 717748
-0.001950 -0.000527 0.115509 0.309997 0.707825 1.105968 -0.022433 1 0 0 0 0 0 0 718797
-0.001974 -0.000558 0.115541 0.338144 0.652946 1.134721 -0.022462 1 0 0 0 0 0 0 719724
-0.001999 -0.000587 0.115573 0.357790 0.628482 1.139875 -0.022492 1 0 0 0 0 0 0 720696
-0.002025 -0.000614 0.115604 0.372491 0.621079 1.136011 -0.022524 1 0 0 0 0 0 0 721719
-0.002055 -0.000624 0.115624 0.452374 0.388206 1.268003 -0.022555 1 0 0 0 0 0 0 722712
-0.002065 -0.000646 0.115641 0.196898 0.538514 1.318299 -0.022586 1 0 0 0 0 0 0 723710
-0.002083 -0.000670 0.115668 0.280144 0.590038 1.200723 -0.022619 1 0 0 0 0 0 0 724768
-0.002105 -0.000696 0.115697 0.346253 0.617728 1.142261 -0.022654 1 0 0 0 0 0 0 725875
-0.002128 -0.000722 0.115727 0.385757 0.636232 1.115238 -0.022686 1 0 0 0 0 0 0 726900
-0.002153 -0.000748 0.115758 0.410359 0.650459 1.099819 -0.022714 1 0 0 0 0 0 0 727798
-0.002178 -0.000775 0.115789 0.427447 0.662744 1.089060 -0.022750 1 0 0 0 0 0 0 728957
-0.002204 -0.000801 0.115819 0.440768 0.673933 1.079046 -0.022777 1 0 0 0 0 0 0 729802
-0.002234 -0.000810 0.115840 0.520138 0.449609 1.208918 -0.022813 1 0 0 0 0 0 0 730959
-0.002263 -0.000828 0.115867 0.506467 0.548648 1.125144 -0.022840 1 0 0 0 0 0 0 731823
-0.002290 -0.000850 0.115897 0.497924 0.623668 1.078475 -0.022868 1 0 0 0 0 0 0 732742
-0.002303 -0.000861 0.115907 0.322307 0.489387 1.326898 -0.022899 1 0 0 0 0 0 0 733730
-0.002322 -0.000880 0.115930 0.394900 0.585074 1.167420 -0.022930 1 0 0 0 0 0 0 734699
-0.002345 -0.000902 0.115959 0.450128 0.653317 1.083613 -0.022963 1 0 0 0 0 0 0 735782
-0.002369 -0.000927 0.115989 0.483529 0.693961 1.046703 -0.022995 1 0 0 0 0 0 0 736806
-0.002399 -0.000935 0.116009 0.572969 0.483699 1.166301 -0.023024 1 0 0 0 0 0 0 737731
-0.002409 -0.000957 0.116026 0.320783 0.647144 1.212192 -0.023057 1 0 0 0 0 0 0 738792
-0.002427 -0.000981 0.116052 0.407260 0.705500 1.093374 -0.023086 1 0 0 0 0 0 0 739705
-0.002454 -0.000988 0.116071 0.543134 0.500573 1.172620 -0.023118 1 0 0 0 0 0 0 740715
-0.002481 -0.001006 0.116098 0.559586 0.609915 1.070963 -0.023149 1 0 0 0 0 0 0 741708
-0.002512 -0.001010 0.116116 0.634136 0.453843 1.156431 -0.023179 1 0 0 0 0 0 0 742690
-0.002522 -0.001030 0.116133 0.373161 0.646787 1.189202 -0.023211 1 0 0 0 0 0 0 743704
-0.002545 -0.001035 0.116149 0.523537 0.483746 1.204656 -0.023243 1 0 0 0 0 0 0 744714
-0.002570 -0.001051 0.116174 0.565400 0.611517 1.069750 -0.023273 1 0 0 0 0 0 0 745692
-0.002577 -0.001077 0.116193 0.341825 0.757206 1.136318 -0.023305 1 0 0 0 0 0 0 746703
-0.002599 -0.001086 0.116210 0.517149 0.551631 1.174210 -0.023335 1 0 0 0 0 0 0 747684
-0.002604 -0.001107 0.116226 0.327656 0.713195 1.180110 -0.023367 1 0 0 0 0 0 0 748686
-0.002625 -0.001114 0.116241 0.516189 0.533349 1.185408 -0.023398 1 0 0 0 0 0 0 749680
-0.002654 -0.001113 0.116256 0.645323 0.416183 1.185619 -0.023433 1 0 0 0 0 0 0 750811
-0.002663 -0.001130 0.116272 0.406936 0.647091 1.176673 -0.023462 1 0 0 0 0 0 0 751726
-0.002686 -0.001135 0.116287 0.568631 0.504298 1.177056 -0.023496 1 0 0 0 0 0 0 752838
-0.002692 -0.001154 0.116302 0.370985 0.699389 1.168472 -0.023523 1 0 0 0 0 0 0 753695
-0.002713 -0.001160 0.116317 0.555629 0.536232 1.168861 -0.023554 1 0 0 0 0 0 0 754669
-0.002718 -0.001180 0.116333 0.369696 0.721174 1.160639 -0.023586 1 0 0 0 0 0 0 755698
-0.002739 -0.001186 0.116348 0.560359 0.552754 1.161083 -0.023617 1 0 0 0 0 0 0 756693
-0.002744 -0.001207 0.116363 0.377298 0.735186 1.152768 -0.023648 1 0 0 0 0 0 0 757687
-0.002765 -0.001213 0.116379 0.569604 0.565499 1.153518 -0.023684 1 0 0 0 0 0 0 758857
-0.002775 -0.001216 0.116384 0.455202 0.509915 1.283302 -0.023715 1 0 0 0 0 0 0 759826
-0.002794 -0.001231 0.116406 0.555999 0.666845 1.071933 -0.023748 1 0 0 0 0 0 0 760883
-0.002803 -0.001238 0.116413 0.446978 0.586687 1.238126 -0.023778 1 0 0 0 0 0 0 761852
-0.002807 -0.001242 0.116416 0.378649 0.531957 1.319639 -0.023808 1 0 0 0 0 0 0 762822
-0.002823 -0.001257 0.116437 0.521634 0.684701 1.081330 -0.023839 1 0 0 0 0 0 0 763803
-0.002830 -0.001265 0.116444 0.435243 0.601713 1.237054 -0.023867 1 0 0 0 0 0 0 764705
-0.002834 -0.001268 0.116446 0.378366 0.545561 1.315109 -0.023901 1 0 0 0 0 0 0 765776
-0.002854 -0.001266 0.116457 0.595207 0.459844 1.213616 -0.023929 1 0 0 0 0 0 0 766690
-0.002859 -0.001283 0.116471 0.419696 0.703968 1.157266 -0.023961 1 0 0 0 0 0 0 767690
-0.002861 -0.001291 0.116476 0.369468 0.623257 1.271723 -0.023997 1 0 0 0 0 0 0 768844
-0.002881 -0.001291 0.116487 0.595552 0.506721 1.193614 -0.024027 1 0 0 0 0 0 0 769820
-0.002885 -0.001308 0.116501 0.425270 0.733761 1.146065 -0.024055 1 0 0 0 0 0 0 770721
-0.002887 -0.001317 0.116506 0.377801 0.644223 1.263464 -0.024088 1 0 0 0 0 0 0 771778
-0.002888 -0.001321 0.116508 0.359336 0.580027 1.317819 -0.024119 1 0 0 0 0 0 0 772756
-0.002889 -0.001323 0.116508 0.351267 0.546468 1.338729 -0.024148 1 0 0 0 0 0 0 773685
-0.002907 -0.001320 0.116518 0.593895 0.473243 1.215877 -0.024180 1 0 0 0 0 0 0 774707
-0.002911 -0.001336 0.116532 0.430899 0.723910 1.151824 -0.024210 1 0 0 0 0 0 0 775685
-0.002913 -0.001344 0.116537 0.386817 0.646127 1.263265 -0.024242 1 0 0 0 0 0 0 776703
-0.002914 -0.001348 0.116538 0.370020 0.587805 1.315582 -0.024273 1 0 0 0 0 0 0 777681
-0.002915 -0.001350 0.116539 0.362801 0.557276 1.335966 -0.024305 1 0 0 0 0 0 0 778706
-0.002915 -0.001351 0.116539 0.359659 0.542213 1.344142 -0.024335 1 0 0 0 0 0 0 779686
-0.002915 -0.001352 0.116539 0.358387 0.535049 1.348092 -0.024367 1 0 0 0 0 0 0 780684
-0.002915 -0.001352 0.116539 0.358024 0.531813 1.350588 -0.024398 1 0 0 0 0 0 0 781681
-0.002928 -0.001366 0.116559 0.536327 0.712125 1.083251 -0.024429 1 0 0 0 0 0 0 782683
-0.002935 -0.001373 0.116566 0.467037 0.642547 1.228638 -0.024464 1 0 0 0 0 0 0 783798
-0.002938 -0.001376 0.116569 0.418610 0.593005 1.302884 -0.024496 1 0 0 0 0 0 0 784817
-0.002939 -0.001378 0.116569 0.393912 0.567404 1.331743 -0.024528 1 0 0 0 0 0 0 785839
-0.002940 -0.001378 0.116570 0.381865 0.554855 1.342728 -0.024555 1 0 0 0 0 0 0 786717
-0.002941 -0.001379 0.116570 0.376181 0.548989 1.347648 -0.024585 1 0 0 0 0 0 0 787678
-0.002941 -0.001379 0.116570 0.373627 0.546444 1.350505 -0.024617 1 0 0 0 0 0 0 788693
-0.002941 -0.001379 0.116570 0.372601 0.545504 1.352594 -0.024648 1 0 0 0 0 0 0 789689
-0.002941 -0.001379 0.116570 0.372320 0.545386 1.354438 -0.024679 1 0 0 0 0 0 0 790693
-0.002941 -0.001379 0.116570 0.372423 0.545677 1.356222 -0.024711 1 0 0 0 0 0 0 791703
-0.002936 -0.001397 0.116580 0.304689 0.784912 1.220439 -0.024751 1 0 0 0 0 0 0 792979
-0.002933 -0.001406 0.116584 0.328938 0.695684 1.295606 -0.024783 1 0 0 0 0 0 0 793996
-0.002932 -0.001410 0.116585 0.347995 0.630830 1.334053 -0.024807 1 0 0 0 0 0 0 794779
-0.002931 -0.001412 0.116585 0.358900 0.597088 1.349932 -0.024844 1 0 0 0 0 0 0 795959
-0.002931 -0.001413 0.116585 0.364689 0.580279 1.356232 -0.024870 1 0 0 0 0 0 0 796801
-0.002931 -0.001414 0.116585 0.367864 0.572206 1.359440 -0.024898 1 0 0 0 0 0 0 797704
-0.002931 -0.001414 0.116585 0.369732 0.568585 1.361747 -0.024930 1 0 0 0 0 0 0 798720
-0.002931 -0.001414 0.116585 0.370913 0.567138 1.363696 -0.024962 1 0 0 0 0 0 0 799746
-0.002931 -0.001415 0.116585 0.371743 0.566775 1.365495 -0.024994 1 0 0 0 0 0 0 800762
-0.002930 -0.001415 0.116585 0.372380 0.566926 1.367163 -0.025024 1 0 0 0 0 0 0 801729
-0.002930 -0.001415 0.116585 0.373053 0.567546 1.369337 -0.025064 1 0 0 0 0 0 0 802991
-0.002930 -0.001415 0.116585 0.373440 0.567935 1.370570 -0.025086 1 0 0 0 0 0 0 803716
-0.002930 -0.001415 0.116585 0.373941 0.568603 1.372364 -0.025119 1 0 0 0 0 0 0 804764
-0.002930 -0.001415 0.116585 0.374417 0.569271 1.374070 -0.025150 1 0 0 0 0 0 0 805763
-0.002930 -0.001415 0.116585 0.374852 0.569896 1.375632 -0.025179 1 0 0 0 0 0 0 806682
-0.002930 -0.001415 0.116585 0.375318 0.570600 1.377337 -0.025210 1 0 0 0 0 0 0 807681
-0.002925 -0.001432 0.116596 0.307554 0.810118 1.241097 -0.025242 1 0 0 0 0 0 0 808682
-0.002923 -0.001441 0.116599 0.331897 0.721004 1.316144 -0.025273 1 0 0 0 0 0 0 809685
-0.002921 -0.001446 0.116600 0.351086 0.656368 1.354903 -0.025304 1 0 0 0 0 0 0 810680
-0.002921 -0.001448 0.116601 0.361928 0.622548 1.370447 -0.025335 1 0 0 0 0 0 0 811680
-0.002920 -0.001449 0.116601 0.367788 0.605873 1.377001 -0.025367 1 0 0 0 0 0 0 812681
-0.002920 -0.001449 0.116601 0.371016 0.597917 1.380376 -0.025398 1 0 0 0 0 0 0 813685
-0.002920 -0.001450 0.116601 0.372870 0.594303 1.382639 -0.025429 1 0 0 0 0 0 0 814681
-0.002920 -0.001450 0.116601 0.374045 0.592853 1.384527 -0.025460 1 0 0 0 0 0 0 815680
-0.002920 -0.001450 0.116601 0.374882 0.592546 1.386406 -0.025494 1 0 0 0 0 0 0 816745
-0.002920 -0.001450 0.116601 0.375663 0.592956 1.388664 -0.025534 1 0 0 0 0 0 0 818056
-0.002920 -0.001450 0.116601 0.376108 0.593249 1.389994 -0.025559 1 0 0 0 0 0 0 818838
-0.002920 -0.001450 0.116601 0.376577 0.593767 1.391513 -0.025587 1 0 0 0 0 0 0 819728
-0.002920 -0.001450 0.116601 0.377039 0.594399 1.393171 -0.025617 1 0 0 0 0 0 0 820700
-0.002920 -0.001450 0.116601 0.377503 0.595090 1.394850 -0.025648 1 0 0 0 0 0 0 821691
-0.002915 -0.001468 0.116611 0.309659 0.834851 1.258634 -0.025679 1 0 0 0 0 0 0 822688
-0.002912 -0.001477 0.116615 0.334010 0.745753 1.333576 -0.025711 1 0 0 0 0 0 0 823690
-0.002911 -0.001481 0.116616 0.353183 0.681132 1.372298 -0.025742 1 0 0 0 0 0 0 824694
-0.002910 -0.001483 0.116616 0.364093 0.647433 1.388105 -0.025778 1 0 0 0 0 0 0 825851
-0.002910 -0.001484 0.116617 0.370027 0.630895 1.394871 -0.025814 1 0 0 0 0 0 0 826990
-0.002910 -0.001485 0.116617 0.373246 0.622956 1.398258 -0.025845 1 0 0 0 0 0 0 828001
-0.002909 -0.001485 0.116617 0.374987 0.619188 1.400134 -0.025870 1 0 0 0 0 0 0 828778
-0.002909 -0.001485 0.116617 0.376233 0.617915 1.402334 -0.025907 1 0 0 0 0 0 0 829963
-0.002909 -0.001485 0.116617 0.376934 0.617392 1.403654 -0.025930 1 0 0 0 0 0 0 830702
-0.002909 -0.001485 0.116617 0.377557 0.617560 1.405305 -0.025960 1 0 0 0 0 0 0 831668
-0.002897 -0.001473 0.116628 0.215292 0.443989 1.257686 -0.025993 1 0 0 0 0 0 0 832735
-0.002891 -0.001466 0.116632 0.274678 0.508401 1.338697 -0.026025 1 0 0 0 0 0 0 833746
-0.002888 -0.001463 0.116633 0.319739 0.556736 1.380610 -0.026058 1 0 0 0 0 0 0 834823
-0.002886 -0.001461 0.116633 0.344308 0.582958 1.397183 -0.026088 1 0 0 0 0 0 0 835754
-0.002880 -0.001478 0.116644 0.288687 0.835936 1.266038 -0.026116 1 0 0 0 0 0 0 836662
-0.002877 -0.001486 0.116647 0.319350 0.753503 1.342909 -0.026151 1 0 0 0 0 0 0 837789
-0.002876 -0.001491 0.116648 0.341677 0.692183 1.382176 -0.026182 1 0 0 0 0 0 0 838768
-0.002875 -0.001493 0.116649 0.354053 0.659991 1.397796 -0.026211 1 0 0 0 0 0 0 839709
-0.002862 -0.001481 0.116660 0.197700 0.469962 1.254956 -0.026242 1 0 0 0 0 0 0 840708
-0.002856 -0.001475 0.116664 0.260201 0.526222 1.337566 -0.026274 1 0 0 0 0 0 0 841705
-0.002853 -0.001472 0.116665 0.306809 0.570441 1.379888 -0.026305 1 0 0 0 0 0 0 842702
-0.002851 -0.001470 0.116666 0.332188 0.594692 1.396769 -0.026336 1 0 0 0 0 0 0 843709
-0.002838 -0.001456 0.116677 0.182296 0.433118 1.254387 -0.026367 1 0 0 0 0 0 0 844711
-0.002832 -0.001449 0.116681 0.248141 0.503724 1.337073 -0.026399 1 0 0 0 0 0 0 845706
-0.002828 -0.001446 0.116682 0.296399 0.555123 1.379413 -0.026430 1 0 0 0 0 0 0 846704
-0.002827 -0.001444 0.116683 0.322596 0.582960 1.396274 -0.026461 1 0 0 0 0 0 0 847708
-0.002814 -0.001430 0.116694 0.173006 0.423029 1.253985 -0.026492 1 0 0 0 0 0 0 848708
-0.002807 -0.001423 0.116698 0.239078 0.494582 1.336610 -0.026524 1 0 0 0 0 0 0 849718
-0.002798 -0.001438 0.116709 0.219090 0.786278 1.241678 -0.026571 1 0 0 0 0 0 0 851211
-0.002782 -0.001432 0.116724 0.105784 0.549695 1.181711 -0.026588 1 0 0 0 0 0 0 851764
-0.002774 -0.001429 0.116730 0.197198 0.562899 1.304769 -0.026620 1 0 0 0 0 0 0 852778
-0.002775 -0.001410 0.116752 0.342869 0.352221 1.080644 -0.026649 1 0 0 0 0 0 0 853726
-0.002776 -0.001400 0.116760 0.342156 0.448847 1.251748 -0.026680 1 0 0 0 0 0 0 854720
-0.002764 -0.001383 0.116774 0.173119 0.344127 1.186804 -0.026711 1 0 0 0 0 0 0 855714
-0.002758 -0.001373 0.116779 0.229830 0.446007 1.298113 -0.026743 1 0 0 0 0 0 0 856720
-0.002743 -0.001356 0.116791 0.110109 0.338517 1.201371 -0.026774 1 0 0 0 0 0 0 857709
-0.002735 -0.001347 0.116796 0.193355 0.438422 1.300609 -0.026806 1 0 0 0 0 0 0 858731
-0.002719 -0.001330 0.116808 0.086964 0.329878 1.200092 -0.026844 1 0 0 0 0 0 0 859966
-0.002711 -0.001321 0.116812 0.176810 0.429096 1.297495 -0.026870 1 0 0 0 0 0 0 860798
-0.002694 -0.001303 0.116825 0.073614 0.320095 1.196386 -0.026906 1 0 0 0 0 0 0 861952
-0.002699 -0.001308 0.116849 0.343617 0.601807 1.022757 -0.026933 1 0 0 0 0 0 0 862797
-0.002689 -0.001297 0.116869 0.172204 0.423478 1.065048 -0.026972 1 0 0 0 0 0 0 864064
-0.002672 -0.001279 0.116887 0.051558 0.297450 1.085602 -0.026993 1 0 0 0 0 0 0 864717
-0.002663 -0.001269 0.116893 0.147359 0.401455 1.238969 -0.027024 1 0 0 0 0 0 0 865735
-0.002646 -0.001252 0.116906 0.048466 0.295886 1.158135 -0.027054 1 0 0 0 0 0 0 866693
-0.002626 -0.001230 0.116921 -0.021373 0.221909 1.113949 -0.027086 1 0 0 0 0 0 0 867716
-0.002603 -0.001205 0.116938 -0.063448 0.177664 1.093940 -0.027119 1 0 0 0 0 0 0 868755
-0.002610 -0.001189 0.116953 0.321639 0.268389 1.099220 -0.027154 1 0 0 0 0 0 0 869880
-0.002601 -0.001168 0.116970 0.150496 0.205040 1.083163 -0.027181 1 0 0 0 0 0 0 870749
-0.002584 -0.001144 0.116986 0.023630 0.157535 1.072756 -0.027215 1 0 0 0 0 0 0 871835
-0.002563 -0.001119 0.117003 -0.048875 0.127045 1.065141 -0.027243 1 0 0 0 0 0 0 872716
-0.002535 -0.001111 0.117030 -0.159807 0.345835 0.919937 -0.027274 1 0 0 0 0 0 0 873706
-0.002509 -0.001094 0.117050 -0.162101 0.240308 0.987465 -0.027305 1 0 0 0 0 0 0 874715
-0.002483 -0.001072 0.117068 -0.161911 0.161402 1.018872 -0.027336 1 0 0 0 0 0 0 875689
-0.002458 -0.001048 0.117085 -0.166270 0.114426 1.027121 -0.027367 1 0 0 0 0 0 0 876702
-0.002432 -0.001022 0.117102 -0.173691 0.085165 1.026331 -0.027399 1 0 0 0 0 0 0 877707
-0.002407 -0.000996 0.117119 -0.182804 0.064895 1.022294 -0.027429 1 0 0 0 0 0 0 878696
-0.002390 -0.001001 0.117135 -0.096632 0.465472 1.025581 -0.027461 1 0 0 0 0 0 0 879705
-0.002368 -0.000990 0.117151 -0.142564 0.297852 1.015371 -0.027492 1 0 0 0 0 0 0 880687
-0.002345 -0.000972 0.117168 -0.179419 0.172066 1.007319 -0.027523 1 0 0 0 0 0 0 881676
-0.002321 -0.000949 0.117185 -0.204222 0.099853 1.000738 -0.027554 1 0 0 0 0 0 0 882688
-0.002297 -0.000925 0.117201 -0.222241 0.057673 0.994767 -0.027587 1 0 0 0 0 0 0 883750
-0.002272 -0.000899 0.117218 -0.236771 0.030929 0.989224 -0.027626 1 0 0 0 0 0 0 884987
-0.002242 -0.000891 0.117245 -0.318940 0.251489 0.843755 -0.027652 1 0 0 0 0 0 0 885831
-0.002214 -0.000874 0.117265 -0.306539 0.146771 0.911211 -0.027677 1 0 0 0 0 0 0 886626
-0.002188 -0.000852 0.117283 -0.299205 0.068098 0.942733 -0.027710 1 0 0 0 0 0 0 887664
-0.002162 -0.000828 0.117300 -0.300192 0.021043 0.950920 -0.027742 1 0 0 0 0 0 0 888692
-0.002155 -0.000798 0.117327 -0.058737 -0.066035 0.815931 -0.027770 1 0 0 0 0 0 0 889607
-0.002139 -0.000770 0.117347 -0.159903 -0.065741 0.882500 -0.027804 1 0 0 0 0 0 0 890697
-0.002119 -0.000742 0.117365 -0.237092 -0.066149 0.913044 -0.027836 1 0 0 0 0 0 0 891705
-0.002096 -0.000715 0.117382 -0.283170 -0.071453 0.921141 -0.027876 1 0 0 0 0 0 0 892974
-0.002067 -0.000706 0.117409 -0.381531 0.159913 0.780056 -0.027905 1 0 0 0 0 0 0 893919
-0.002039 -0.000689 0.117429 -0.377043 0.060650 0.849402 -0.027934 1 0 0 0 0 0 0 894830
-0.002026 -0.000680 0.117436 -0.206963 0.162684 1.027748 -0.027966 1 0 0 0 0 0 0 895852
-0.002006 -0.000662 0.117449 -0.270579 0.051429 0.958789 -0.027998 1 0 0 0 0 0 0 896895
-0.001984 -0.000640 0.117464 -0.323077 -0.026098 0.918339 -0.028022 1 0 0 0 0 0 0 897669
-0.001955 -0.000633 0.117491 -0.426480 0.167461 0.759237 -0.028051 1 0 0 0 0 0 0 898594
-0.001928 -0.000616 0.117511 -0.424678 0.049101 0.822657 -0.028087 1 0 0 0 0 0 0 899731
-0.001902 -0.000595 0.117529 -0.422921 -0.036763 0.852507 -0.028117 1 0 0 0 0 0 0 900695
-0.001876 -0.000571 0.117545 -0.426953 -0.087624 0.860038 -0.028149 1 0 0 0 0 0 0 901709
-0.001863 -0.000558 0.117551 -0.267119 0.059567 1.004557 -0.028182 1 0 0 0 0 0 0 902771
-0.001844 -0.000539 0.117564 -0.337465 -0.027784 0.923292 -0.028215 1 0 0 0 0 0 0 903828
-0.001841 -0.000512 0.117589 -0.146113 -0.151093 0.743997 -0.028248 1 0 0 0 0 0 0 904902
-0.001821 -0.000503 0.117619 -0.344001 0.069458 0.653819 -0.028272 1 0 0 0 0 0 0 905662
-0.001799 -0.000485 0.117640 -0.410368 -0.030173 0.752772 -0.028308 1 0 0 0 0 0 0 906803
-0.001775 -0.000462 0.117658 -0.444738 -0.106190 0.795961 -0.028338 1 0 0 0 0 0 0 907772
-0.001750 -0.000438 0.117675 -0.467041 -0.152220 0.808031 -0.028367 1 0 0 0 0 0 0 908694
-0.001738 -0.000425 0.117681 -0.315818 -0.002045 0.953419 -0.028396 1 0 0 0 0 0 0 909626
-0.001719 -0.000406 0.117694 -0.391115 -0.088590 0.872959 -0.028429 1 0 0 0 0 0 0 910688
-0.001692 -0.000401 0.117719 -0.519835 0.086275 0.687993 -0.028459 1 0 0 0 0 0 0 911643
-0.001678 -0.000398 0.117728 -0.363622 0.136672 0.886504 -0.028491 1 0 0 0 0 0 0 912656
-0.001659 -0.000383 0.117742 -0.430358 -0.020945 0.836482 -0.028523 1 0 0 0 0 0 0 913704
-0.001636 -0.000362 0.117757 -0.484016 -0.123698 0.803856 -0.028555 1 0 0 0 0 0 0 914706
-0.001620 -0.000370 0.117773 -0.420015 0.236892 0.791529 -0.028586 1 0 0 0 0 0 0 915707
-0.001599 -0.000360 0.117789 -0.479603 0.045938 0.779409 -0.028617 1 0 0 0 0 0 0 916705
-0.001576 -0.000342 0.117806 -0.523988 -0.092248 0.770776 -0.028649 1 0 0 0 0 0 0 917715
-0.001552 -0.000319 0.117822 -0.553182 -0.171122 0.764194 -0.028694 1 0 0 0 0 0 0 919171
-0.001539 -0.000308 0.117828 -0.404911 -0.037092 0.901873 -0.028716 1 0 0 0 0 0 0 919863
-0.001521 -0.000289 0.117840 -0.482612 -0.132503 0.819307 -0.028747 1 0 0 0 0 0 0 920845
-0.001506 -0.000297 0.117855 -0.443965 0.218239 0.777655 -0.028773 1 0 0 0 0 0 0 921679
-0.001486 -0.000288 0.117871 -0.518059 0.020498 0.754825 -0.028804 1 0 0 0 0 0 0 922671
-0.001476 -0.000283 0.117876 -0.400885 0.058987 0.886681 -0.028834 1 0 0 0 0 0 0 923633
-0.001458 -0.000268 0.117889 -0.495329 -0.088106 0.802277 -0.028867 1 0 0 0 0 0 0 924711
-0.001444 -0.000278 0.117904 -0.465071 0.236704 0.759924 -0.028899 1 0 0 0 0 0 0 925717
-0.001425 -0.000269 0.117919 -0.543538 0.025708 0.737009 -0.028932 1 0 0 0 0 0 0 926778
-0.001433 -0.000261 0.117935 -0.180817 -0.000514 0.732538 -0.028962 1 0 0 0 0 0 0 927749
-0.001425 -0.000243 0.117951 -0.368565 -0.129776 0.719699 -0.028996 1 0 0 0 0 0 0 928816
-0.001415 -0.000252 0.117967 -0.405975 0.209384 0.713425 -0.029026 1 0 0 0 0 0 0 929769
-0.001398 -0.000243 0.117983 -0.520335 0.005836 0.704096 -0.029055 1 0 0 0 0 0 0 930711
-0.001389 -0.000238 0.117989 -0.423078 0.041766 0.840357 -0.029083 1 0 0 0 0 0 0 931602
-0.001384 -0.000236 0.117991 -0.358434 0.073799 0.901895 -0.029120 1 0 0 0 0 0 0 932787
-0.001364 -0.000239 0.118012 -0.564476 0.151056 0.639813 -0.029147 1 0 0 0 0 0 0 933666
-0.001354 -0.000241 0.118020 -0.460324 0.137669 0.798289 -0.029177 1 0 0 0 0 0 0 934613
-0.001349 -0.000242 0.118022 -0.386682 0.126060 0.878275 -0.029212 1 0 0 0 0 0 0 935750
-0.001346 -0.000242 0.118023 -0.347517 0.119880 0.908906 -0.029247 1 0 0 0 0 0 0 936844
-0.001333 -0.000229 0.118034 -0.497366 -0.064090 0.776015 -0.029270 1 0 0 0 0 0 0 937587
-0.001320 -0.000240 0.118049 -0.496488 0.241641 0.715407 -0.029306 1 0 0 0 0 0 0 938729
-0.001314 -0.000246 0.118053 -0.420372 0.201215 0.830203 -0.029338 1 0 0 0 0 0 0 939759
-0.001311 -0.000249 0.118055 -0.374254 0.161827 0.883677 -0.029367 1 0 0 0 0 0 0 940707
-0.001309 -0.000250 0.118056 -0.350329 0.140302 0.904035 -0.029399 1 0 0 0 0 0 0 941705
-0.001291 -0.000255 0.118077 -0.578993 0.189277 0.626893 -0.029430 1 0 0 0 0 0 0 942709
-0.001281 -0.000258 0.118084 -0.485969 0.161513 0.779833 -0.029461 1 0 0 0 0 0 0 943712
-0.001277 -0.000259 0.118087 -0.417896 0.142673 0.857631 -0.029490 1 0 0 0 0 0 0 944622
-0.001269 -0.000278 0.118098 -0.452385 0.373867 0.746581 -0.029521 1 0 0 0 0 0 0 945631
-0.001265 -0.000287 0.118102 -0.408706 0.280135 0.831773 -0.029555 1 0 0 0 0 0 0 946708
-0.001263 -0.000291 0.118103 -0.380405 0.212451 0.873793 -0.029583 1 0 0 0 0 0 0 947618
-0.001262 -0.000294 0.118104 -0.365641 0.176657 0.890107 -0.029615 1 0 0 0 0 0 0 948632
-0.001256 -0.000313 0.118114 -0.429191 0.399791 0.755715 -0.029648 1 0 0 0 0 0 0 949701
-0.001253 -0.000322 0.118118 -0.400647 0.302050 0.833377 -0.029710 1 0 0 0 0 0 0 951688
-0.001252 -0.000327 0.118119 -0.379871 0.232318 0.872621 -0.029744 1 0 0 0 0 0 0 952767
-0.001246 -0.000347 0.118130 -0.439711 0.436772 0.747071 -0.029771 1 0 0 0 0 0 0 953624
-0.001243 -0.000357 0.118134 -0.408866 0.329266 0.826943 -0.029803 1 0 0 0 0 0 0 954643
-0.001241 -0.000363 0.118135 -0.387055 0.254696 0.867148 -0.029833 1 0 0 0 0 0 0 955610
-0.001235 -0.000383 0.118146 -0.446502 0.456926 0.742198 -0.029865 1 0 0 0 0 0 0 956621
-0.001232 -0.000393 0.118150 -0.415370 0.348181 0.822114 -0.029896 1 0 0 0 0 0 0 957633
-0.001231 -0.000398 0.118151 -0.393562 0.273071 0.862631 -0.029937 1 0 0 0 0 0 0 958936
-0.001230 -0.000401 0.118152 -0.381903 0.233504 0.878087 -0.029962 1 0 0 0 0 0 0 959733
-0.001224 -0.000420 0.118162 -0.447242 0.455309 0.743778 -0.029996 1 0 0 0 0 0 0 960823
-0.001221 -0.000430 0.118166 -0.419048 0.356353 0.820106 -0.030024 1 0 0 0 0 0 0 961732
-0.001220 -0.000434 0.118167 -0.398688 0.286158 0.859271 -0.030060 1 0 0 0 0 0 0 962877
-0.001219 -0.000437 0.118167 -0.387789 0.249066 0.874289 -0.030084 1 0 0 0 0 0 0 963653
-0.001213 -0.000456 0.118178 -0.453503 0.472249 0.739799 -0.030114 1 0 0 0 0 0 0 964599
-0.001211 -0.000465 0.118182 -0.425559 0.373915 0.816142 -0.030148 1 0 0 0 0 0 0 965673
-0.001209 -0.000470 0.118183 -0.405268 0.304001 0.855173 -0.030181 1 0 0 0 0 0 0 966738
-0.001208 -0.000473 0.118183 -0.394455 0.267081 0.870263 -0.030208 1 0 0 0 0 0 0 967616
-0.001203 -0.000492 0.118194 -0.460289 0.490562 0.735938 -0.030240 1 0 0 0 0 0 0 968645
-0.001200 -0.000501 0.118198 -0.432350 0.392226 0.812190 -0.030274 1 0 0 0 0 0 0 969711
-0.001198 -0.000506 0.118199 -0.412009 0.322297 0.851073 -0.030304 1 0 0 0 0 0 0 970666
-0.001198 -0.000508 0.118199 -0.401272 0.285447 0.866296 -0.030336 1 0 0 0 0 0 0 971715
-0.001197 -0.000510 0.118199 -0.395954 0.266955 0.872173 -0.030366 1 0 0 0 0 0 0 972664
-0.001192 -0.000528 0.118210 -0.464624 0.499950 0.734559 -0.030395 1 0 0 0 0 0 0 973592
-0.001207 -0.000533 0.118224 -0.190232 0.348193 0.672340 -0.030430 1 0 0 0 0 0 0 974711
-0.001215 -0.000536 0.118228 -0.262256 0.301621 0.782640 -0.030457 1 0 0 0 0 0 0 975592
-0.001214 -0.000555 0.118240 -0.390148 0.523981 0.694233 -0.030492 1 0 0 0 0 0 0 976699
-0.001213 -0.000564 0.118244 -0.395002 0.425249 0.787220 -0.030521 1 0 0 0 0 0 0 977622
-0.001213 -0.000569 0.118246 -0.391236 0.355211 0.832041 -0.030552 1 0 0 0 0 0 0 978624
-0.001212 -0.000571 0.118246 -0.388742 0.318318 0.849228 -0.030582 1 0 0 0 0 0 0 979591
-0.001212 -0.000573 0.118246 -0.387570 0.299855 0.855844 -0.030614 1 0 0 0 0 0 0 980604
-0.001207 -0.000591 0.118257 -0.458397 0.533234 0.718645 -0.030645 1 0 0 0 0 0 0 981587
-0.001204 -0.000601 0.118261 -0.432856 0.439491 0.793567 -0.030677 1 0 0 0 0 0 0 982608
-0.001203 -0.000605 0.118262 -0.413803 0.371923 0.832090 -0.030711 1 0 0 0 0 0 0 983708
-0.001202 -0.000607 0.118262 -0.403615 0.336209 0.846986 -0.030739 1 0 0 0 0 0 0 984591
-0.001202 -0.000609 0.118262 -0.398664 0.318397 0.852922 -0.030773 1 0 0 0 0 0 0 985704
-0.001196 -0.000627 0.118273 -0.467605 0.552233 0.715487 -0.030802 1 0 0 0 0 0 0 986605
-0.001212 -0.000632 0.118287 -0.192989 0.400523 0.652795 -0.030833 1 0 0 0 0 0 0 987600
-0.001220 -0.000635 0.118291 -0.265056 0.353945 0.763063 -0.030864 1 0 0 0 0 0 0 988592
-0.001224 -0.000636 0.118293 -0.321723 0.334026 0.814663 -0.030895 1 0 0 0 0 0 0 989609
-0.001225 -0.000636 0.118293 -0.352104 0.324660 0.834262 -0.030927 1 0 0 0 0 0 0 990610
-0.001221 -0.000655 0.118304 -0.439007 0.563076 0.701892 -0.030962 1 0 0 0 0 0 0 991737
-0.001219 -0.000664 0.118308 -0.421455 0.471616 0.778280 -0.030995 1 0 0 0 0 0 0 992792
-0.001218 -0.000668 0.118309 -0.406292 0.405142 0.817136 -0.031024 1 0 0 0 0 0 0 993713
-0.001212 -0.000689 0.118320 -0.469540 0.613097 0.692544 -0.031058 1 0 0 0 0 0 0 994814
-0.001209 -0.000699 0.118323 -0.439966 0.506052 0.771484 -0.031086 1 0 0 0 0 0 0 995702
-0.001207 -0.000704 0.118325 -0.418791 0.431801 0.811251 -0.031115 1 0 0 0 0 0 0 996627
-0.001225 -0.000702 0.118335 -0.159378 0.334844 0.689363 -0.031151 1 0 0 0 0 0 0 997797
-0.001234 -0.000701 0.118339 -0.245439 0.336206 0.767102 -0.031177 1 0 0 0 0 0 0 998626
-0.001238 -0.000701 0.118340 -0.309885 0.342343 0.806363 -0.031209 1 0 0 0 0 0 0 999647
-0.001235 -0.000718 0.118351 -0.415700 0.589359 0.681828 -0.031241 1 0 0 0 0 0 1 649
-0.001234 -0.000727 0.118355 -0.407717 0.502039 0.760778 -0.031271 1 0 0 0 0 0 1 1621
-0.001233 -0.000732 0.118356 -0.397453 0.437754 0.800740 -0.031308 1 0 0 0 0 0 1 2803
-0.001232 -0.000734 0.118356 -0.391678 0.403768 0.816217 -0.031340 1 0 0 0 0 0 1 3849
-0.001232 -0.000735 0.118357 -0.388764 0.386698 0.821980 -0.031364 1 0 0 0 0 0 1 4605
-0.001232 -0.000735 0.118357 -0.387546 0.378425 0.824644 -0.031397 1 0 0 0 0 0 1 5668
-0.001245 -0.000749 0.118377 -0.210058 0.559718 0.548927 -0.031429 1 0 0 0 0 0 1 6669
-0.001251 -0.000756 0.118384 -0.276111 0.489204 0.694710 -0.031458 1 0 0 0 0 0 1 7598
-0.001255 -0.000760 0.118387 -0.324043 0.438492 0.769400 -0.031489 1 0 0 0 0 0 1 8590
-0.001256 -0.000762 0.118387 -0.349385 0.411954 0.798011 -0.031519 1 0 0 0 0 0 1 9577
-0.001257 -0.000762 0.118388 -0.362268 0.398797 0.808643 -0.031551 1 0 0 0 0 0 1 10592
-0.001257 -0.000763 0.118388 -0.368865 0.392415 0.812837 -0.031582 1 0 0 0 0 0 1 11575
-0.001258 -0.000763 0.118388 -0.372338 0.389439 0.814827 -0.031614 1 0 0 0 0 0 1 12595
-0.001258 -0.000763 0.118388 -0.374239 0.388144 0.816020 -0.031645 1 0 0 0 0 0 1 13583
-0.001271 -0.000777 0.118408 -0.198197 0.573148 0.539882 -0.031676 1 0 0 0 0 0 1 14599
-0.001277 -0.000784 0.118415 -0.265096 0.504366 0.685422 -0.031707 1 0 0 0 0 0 1 15585
-0.001281 -0.000787 0.118418 -0.313431 0.454521 0.760021 -0.031739 1 0 0 0 0 0 1 16600
-0.001282 -0.000789 0.118419 -0.338994 0.428465 0.788664 -0.031773 1 0 0 0 0 0 1 17680
-0.001283 -0.000790 0.118419 -0.352006 0.415587 0.799330 -0.031807 1 0 0 0 0 0 1 18787
-0.001283 -0.000790 0.118419 -0.358629 0.409313 0.803491 -0.031838 1 0 0 0 0 0 1 19757
-0.001284 -0.000790 0.118419 -0.362044 0.406331 0.805306 -0.031863 1 0 0 0 0 0 1 20562
-0.001284 -0.000790 0.118419 -0.363950 0.405069 0.806483 -0.031894 1 0 0 0 0 0 1 21550
-0.001302 -0.000786 0.118429 -0.116199 0.346548 0.670031 -0.031926 1 0 0 0 0 0 1 22591
-0.001311 -0.000784 0.118433 -0.208630 0.367321 0.742604 -0.031957 1 0 0 0 0 0 1 23592
-0.001311 -0.000801 0.118444 -0.347785 0.626966 0.640285 -0.031989 1 0 0 0 0 0 1 24589
-0.001310 -0.000809 0.118448 -0.358296 0.546143 0.727770 -0.032021 1 0 0 0 0 0 1 25639
-0.001310 -0.000814 0.118450 -0.357392 0.485208 0.770768 -0.032060 1 0 0 0 0 0 1 26885
-0.001310 -0.000816 0.118450 -0.356282 0.452938 0.787239 -0.032092 1 0 0 0 0 0 1 27905
-0.001310 -0.000817 0.118450 -0.355691 0.436758 0.793368 -0.032117 1 0 0 0 0 0 1 28695
-0.001310 -0.000817 0.118450 -0.355555 0.428887 0.796019 -0.032147 1 0 0 0 0 0 1 29653
-0.001310 -0.000818 0.118450 -0.355726 0.425270 0.797622 -0.032185 1 0 0 0 0 0 1 30879
-0.001310 -0.000818 0.118450 -0.355852 0.423520 0.798445 -0.032209 1 0 0 0 0 0 1 31634
-0.001328 -0.000813 0.118461 -0.107044 0.364791 0.661918 -0.032241 1 0 0 0 0 0 1 32670
-0.001337 -0.000811 0.118464 -0.199031 0.385427 0.734354 -0.032271 1 0 0 0 0 0 1 33623
-0.001342 -0.000810 0.118465 -0.266447 0.401239 0.771652 -0.032301 1 0 0 0 0 0 1 34595
-0.001344 -0.000810 0.118466 -0.302381 0.410077 0.786370 -0.032340 1 0 0 0 0 0 1 35824
-0.001345 -0.000809 0.118466 -0.320623 0.414760 0.792005 -0.032372 1 0 0 0 0 0 1 36846
-0.001341 -0.000827 0.118476 -0.401384 0.661233 0.654574 -0.032396 1 0 0 0 0 0 1 37621
-0.001338 -0.000836 0.118480 -0.380778 0.573150 0.728804 -0.032429 1 0 0 0 0 0 1 38666
-0.001337 -0.000841 0.118481 -0.364042 0.508391 0.766896 -0.032459 1 0 0 0 0 0 1 39645
-0.001336 -0.000843 0.118481 -0.355014 0.474208 0.781661 -0.032488 1 0 0 0 0 0 1 40579
-0.001336 -0.000844 0.118482 -0.350539 0.457182 0.787374 -0.032519 1 0 0 0 0 0 1 41575
-0.001336 -0.000845 0.118482 -0.348451 0.448879 0.789864 -0.032551 1 0 0 0 0 0 1 42593
-0.001336 -0.000845 0.118482 -0.347549 0.444924 0.791217 -0.032582 1 0 0 0 0 0 1 43583
-0.001336 -0.000845 0.118482 -0.347278 0.443187 0.792183 -0.032614 1 0 0 0 0 0 1 44593
-0.001336 -0.000845 0.118482 -0.347287 0.442509 0.792998 -0.032644 1 0 0 0 0 0 1 45573
-0.001336 -0.000845 0.118482 -0.347467 0.442385 0.793797 -0.032676 1 0 0 0 0 0 1 46587
-0.001354 -0.000841 0.118492 -0.098345 0.384382 0.657140 -0.032707 1 0 0 0 0 0 1 47579
-0.001363 -0.000839 0.118495 -0.190329 0.405405 0.729519 -0.032739 1 0 0 0 0 0 1 48590
-0.001368 -0.000838 0.118497 -0.257722 0.421418 0.766776 -0.032769 1 0 0 0 0 0 1 49575
-0.001370 -0.000837 0.118497 -0.293577 0.430284 0.781301 -0.032801 1 0 0 0 0 0 1 50597
-0.001371 -0.000837 0.118497 -0.312004 0.435266 0.787377 -0.032852 1 0 0 0 0 0 1 52229
-0.001372 -0.000837 0.118497 -0.321050 0.437598 0.789315 -0.032863 1 0 0 0 0 0 1 52574
-0.001372 -0.000836 0.118497 -0.325876 0.439145 0.790727 -0.032897 1 0 0 0 0 0 1 53669
-0.001372 -0.000836 0.118497 -0.328391 0.440088 0.791625 -0.032926 1 0 0 0 0 0 1 54597
-0.001367 -0.000854 0.118507 -0.401432 0.685088 0.652704 -0.032958 1 0 0 0 0 0 1 55598
-0.001364 -0.000863 0.118511 -0.376912 0.596068 0.726245 -0.032989 1 0 0 0 0 0 1 56591
-0.001363 -0.000868 0.118512 -0.358224 0.530865 0.764118 -0.033020 1 0 0 0 0 0 1 57590
-0.001362 -0.000870 0.118513 -0.348230 0.496488 0.778849 -0.033051 1 0 0 0 0 0 1 58576
-0.001362 -0.000871 0.118513 -0.343281 0.479386 0.784572 -0.033084 1 0 0 0 0 0 1 59655
-0.001362 -0.000872 0.118513 -0.340997 0.471121 0.787183 -0.033122 1 0 0 0 0 0 1 60861
-0.001362 -0.000872 0.118513 -0.339901 0.467075 0.788367 -0.033147 1 0 0 0 0 0 1 61653
-0.001362 -0.000872 0.118513 -0.339534 0.465320 0.789317 -0.033178 1 0 0 0 0 0 1 62654
-0.001362 -0.000872 0.118513 -0.339576 0.464738 0.790261 -0.033215 1 0 0 0 0 0 1 63836
-0.001362 -0.000872 0.118513 -0.339679 0.464581 0.790930 -0.033242 1 0 0 0 0 0 1 64704
-0.001362 -0.000872 0.118513 -0.339893 0.464706 0.791639 -0.033272 1 0 0 0 0 0 1 65649
-0.001362 -0.000872 0.118513 -0.340152 0.464982 0.792345 -0.033301 1 0 0 0 0 0 1 66590
-0.001362 -0.000872 0.118513 -0.340451 0.465340 0.793063 -0.033331 1 0 0 0 0 0 1 67555
-0.001362 -0.000872 0.118513 -0.340803 0.465797 0.793908 -0.033367 1 0 0 0 0 0 1 68691
-0.001380 -0.000868 0.118523 -0.091407 0.408002 0.657189 -0.033398 1 0 0 0 0 0 1 69695
-0.001389 -0.000866 0.118527 -0.183332 0.429076 0.729360 -0.033425 1 0 0 0 0 0 1 70558
-0.001394 -0.000865 0.118528 -0.250738 0.445188 0.766627 -0.033458 1 0 0 0 0 0 1 71615
-0.001396 -0.000864 0.118528 -0.286590 0.454119 0.781175 -0.033492 1 0 0 0 0 0 1 72708
-0.001397 -0.000864 0.118528 -0.304768 0.458838 0.786695 -0.033520 1 0 0 0 0 0 1 73608
-0.001398 -0.000864 0.118528 -0.314008 0.461452 0.789094 -0.033551 1 0 0 0 0 0 1 74582
-0.001393 -0.000882 0.118539 -0.390455 0.707591 0.650629 -0.033582 1 0 0 0 0 0 1 75586
-0.001390 -0.000891 0.118542 -0.367633 0.619042 0.724268 -0.033614 1 0 0 0 0 0 1 76598
-0.001389 -0.000895 0.118544 -0.349780 0.554068 0.762174 -0.033645 1 0 0 0 0 0 1 77604
-0.001388 -0.000898 0.118544 -0.340202 0.519821 0.776901 -0.033677 1 0 0 0 0 0 1 78612
-0.001388 -0.000899 0.118544 -0.335419 0.502765 0.782554 -0.033708 1 0 0 0 0 0 1 79594
-0.001388 -0.000899 0.118544 -0.333157 0.494455 0.785009 -0.033739 1 0 0 0 0 0 1 80604
-0.001388 -0.000899 0.118544 -0.332180 0.490534 0.786329 -0.033771 1 0 0 0 0 0 1 81611
-0.001388 -0.000900 0.118544 -0.331818 0.488779 0.787246 -0.033801 1 0 0 0 0 0 1 82590
-0.001388 -0.000900 0.118544 -0.331806 0.488138 0.788053 -0.033833 1 0 0 0 0 0 1 83601
-0.001388 -0.000900 0.118544 -0.332254 0.488515 0.789552 -0.033896 1 0 0 0 0 0 1 85628
-0.001406 -0.000895 0.118554 -0.082528 0.430470 0.652853 -0.033930 1 0 0 0 0 0 1 86700
-0.001415 -0.000893 0.118558 -0.174394 0.451424 0.724983 -0.033958 1 0 0 0 0 0 1 87619
-0.001420 -0.000892 0.118559 -0.241737 0.467434 0.762154 -0.033989 1 0 0 0 0 0 1 88608
-0.001422 -0.000892 0.118559 -0.277524 0.476311 0.776617 -0.034020 1 0 0 0 0 0 1 89598
-0.001418 -0.000909 0.118570 -0.367452 0.725954 0.642403 -0.034052 1 0 0 0 0 0 1 90611
-0.001416 -0.000918 0.118573 -0.351358 0.639028 0.717426 -0.034083 1 0 0 0 0 0 1 91604
-0.001415 -0.000923 0.118575 -0.336925 0.575021 0.755983 -0.034123 1 0 0 0 0 0 1 92874
-0.001414 -0.000925 0.118575 -0.328949 0.541127 0.770736 -0.034148 1 0 0 0 0 0 1 93698
-0.001414 -0.000926 0.118575 -0.325028 0.524343 0.776534 -0.034183 1 0 0 0 0 0 1 94822
-0.001414 -0.000927 0.118575 -0.323132 0.516095 0.778891 -0.034211 1 0 0 0 0 0 1 95694
-0.001414 -0.000927 0.118575 -0.322376 0.512301 0.780309 -0.034247 1 0 0 0 0 0 1 96844
-0.001432 -0.000923 0.118586 -0.071871 0.452268 0.643641 -0.034273 1 0 0 0 0 0 1 97692
-0.001441 -0.000921 0.118589 -0.163513 0.472274 0.715777 -0.034303 1 0 0 0 0 0 1 98642
-0.001446 -0.000919 0.118590 -0.230701 0.487787 0.752884 -0.034331 1 0 0 0 0 0 1 99540
-0.001448 -0.000919 0.118591 -0.266434 0.496447 0.767341 -0.034363 1 0 0 0 0 0 1 100557
-0.001449 -0.000919 0.118591 -0.284632 0.501158 0.772992 -0.034398 1 0 0 0 0 0 1 101689
-0.001445 -0.000937 0.118601 -0.365591 0.748837 0.635552 -0.034428 1 0 0 0 0 0 1 102633
-0.001442 -0.000946 0.118605 -0.345007 0.660795 0.709386 -0.034458 1 0 0 0 0 0 1 103611
-0.001441 -0.000950 0.118606 -0.328255 0.596124 0.747336 -0.034490 1 0 0 0 0 0 1 104618
-0.001459 -0.000948 0.118616 -0.068819 0.503781 0.624684 -0.034524 1 0 0 0 0 0 1 105728
-0.001468 -0.000947 0.118620 -0.155907 0.507367 0.701554 -0.034550 1 0 0 0 0 0 1 106568
-0.001472 -0.000946 0.118621 -0.220840 0.514772 0.740405 -0.034582 1 0 0 0 0 0 1 107589
-0.001474 -0.000946 0.118622 -0.255399 0.519339 0.755410 -0.034613 1 0 0 0 0 0 1 108584
-0.001475 -0.000946 0.118622 -0.272955 0.521982 0.761156 -0.034645 1 0 0 0 0 0 1 109592
-0.001476 -0.000946 0.118622 -0.281851 0.523571 0.763610 -0.034676 1 0 0 0 0 0 1 110599
-0.001476 -0.000946 0.118622 -0.286414 0.524586 0.764868 -0.034707 1 0 0 0 0 0 1 111569
-0.001490 -0.000960 0.118642 -0.110065 0.712333 0.488670 -0.034739 1 0 0 0 0 0 1 112607
-0.001496 -0.000966 0.118650 -0.177783 0.644024 0.633128 -0.034770 1 0 0 0 0 0 1 113597
-0.001499 -0.000970 0.118652 -0.226441 0.594502 0.707239 -0.034801 1 0 0 0 0 0 1 114581
-0.001501 -0.000971 0.118653 -0.252040 0.568659 0.735613 -0.034832 1 0 0 0 0 0 1 115584
-0.001502 -0.000972 0.118653 -0.264971 0.555913 0.746068 -0.034864 1 0 0 0 0 0 1 116589
-0.001502 -0.000973 0.118653 -0.271539 0.549875 0.750219 -0.034899 1 0 0 0 0 0 1 117712
-0.001521 -0.000969 0.118663 -0.024113 0.488639 0.614637 -0.034925 1 0 0 0 0 0 1 118559
-0.001530 -0.000966 0.118667 -0.117672 0.508175 0.686998 -0.034960 1 0 0 0 0 0 1 119674
-0.001535 -0.000965 0.118668 -0.185802 0.523451 0.724133 -0.034990 1 0 0 0 0 0 1 120627
-0.001532 -0.000983 0.118679 -0.293773 0.777528 0.598743 -0.035021 1 0 0 0 0 0 1 121614
-0.001530 -0.000992 0.118682 -0.286865 0.692548 0.676707 -0.035051 1 0 0 0 0 0 1 122594
-0.001548 -0.000992 0.118694 -0.025965 0.571036 0.578817 -0.035083 1 0 0 0 0 0 1 123604
-0.001557 -0.000992 0.118698 -0.112001 0.558355 0.665133 -0.035114 1 0 0 0 0 0 1 124586
-0.001561 -0.000992 0.118699 -0.176309 0.557533 0.707395 -0.035151 1 0 0 0 0 0 1 125785
-0.001563 -0.000992 0.118700 -0.210465 0.557925 0.723467 -0.035179 1 0 0 0 0 0 1 126683
-0.001578 -0.001005 0.118720 -0.048537 0.745820 0.452626 -0.035211 1 0 0 0 0 0 1 127711
-0.001585 -0.001012 0.118727 -0.123832 0.677340 0.598556 -0.035239 1 0 0 0 0 0 1 128609
-0.001588 -0.001016 0.118730 -0.176295 0.627910 0.673327 -0.035278 1 0 0 0 0 0 1 129859
-0.001590 -0.001017 0.118731 -0.203731 0.602074 0.701850 -0.035310 1 0 0 0 0 0 1 130874
-0.001591 -0.001018 0.118731 -0.217511 0.589269 0.712233 -0.035336 1 0 0 0 0 0 1 131707
-0.001610 -0.001014 0.118741 0.026826 0.524692 0.579072 -0.035363 1 0 0 0 0 0 1 132573
-0.001619 -0.001012 0.118745 -0.068580 0.542545 0.651942 -0.035396 1 0 0 0 0 0 1 133630
-0.001618 -0.001029 0.118756 -0.209497 0.802956 0.549453 -0.035427 1 0 0 0 0 0 1 134606
-0.001618 -0.001038 0.118760 -0.220898 0.721496 0.636300 -0.035459 1 0 0 0 0 0 1 135630
-0.001618 -0.001042 0.118761 -0.220198 0.660216 0.678824 -0.035492 1 0 0 0 0 0 1 136686
-0.001636 -0.001040 0.118772 0.032337 0.569487 0.558079 -0.035526 1 0 0 0 0 0 1 137785
-0.001645 -0.001039 0.118776 -0.058875 0.573911 0.635075 -0.035552 1 0 0 0 0 0 1 138615
-0.001650 -0.001038 0.118777 -0.125856 0.581838 0.673939 -0.035586 1 0 0 0 0 0 1 139708
-0.001671 -0.001034 0.118787 0.090246 0.528173 0.551830 -0.035614 1 0 0 0 0 0 1 140609
-0.001681 -0.001031 0.118791 -0.019622 0.551528 0.628393 -0.035644 1 0 0 0 0 0 1 141568
-0.001686 -0.001030 0.118792 -0.095935 0.568884 0.667004 -0.035676 1 0 0 0 0 0 1 142597
-0.001702 -0.001043 0.118813 0.043782 0.766055 0.405156 -0.035707 1 0 0 0 0 0 1 143579
-0.001710 -0.001050 0.118820 -0.043321 0.702152 0.553926 -0.035738 1 0 0 0 0 0 1 144577
-0.001714 -0.001053 0.118823 -0.101588 0.654908 0.629468 -0.035769 1 0 0 0 0 0 1 145573
-0.001716 -0.001055 0.118824 -0.131887 0.630247 0.658300 -0.035801 1 0 0 0 0 0 1 146579
-0.001735 -0.001051 0.118834 0.104828 0.559609 0.532048 -0.035832 1 0 0 0 0 0 1 147593
-0.001745 -0.001049 0.118838 0.005229 0.574413 0.606864 -0.035863 1 0 0 0 0 0 1 148580
-0.001750 -0.001048 0.118839 -0.065940 0.587459 0.644824 -0.035895 1 0 0 0 0 0 1 149580
-0.001747 -0.001066 0.118850 -0.175363 0.841192 0.519586 -0.035925 1 0 0 0 0 0 1 150550
-0.001764 -0.001071 0.118863 0.082825 0.697086 0.460725 -0.035957 1 0 0 0 0 0 1 151590
-0.001772 -0.001073 0.118868 0.000355 0.654585 0.571090 -0.036010 1 0 0 0 0 0 1 153282
-0.001776 -0.001074 0.118870 -0.061357 0.637034 0.622591 -0.036054 1 0 0 0 0 0 1 154674
-0.001797 -0.001070 0.118880 0.158211 0.570324 0.505237 -0.036083 1 0 0 0 0 0 1 155598
-0.001807 -0.001068 0.118884 0.049661 0.587210 0.583053 -0.036113 1 0 0 0 0 0 1 156581
-0.001826 -0.001081 0.118906 0.154550 0.789214 0.345583 -0.036145 1 0 0 0 0 0 1 157598
-0.001835 -0.001087 0.118913 0.047695 0.728085 0.503387 -0.036176 1 0 0 0 0 0 1 158582
-0.001839 -0.001090 0.118916 -0.020536 0.682338 0.582114 -0.036207 1 0 0 0 0 0 1 159592
-0.001841 -0.001092 0.118917 -0.055782 0.658660 0.612230 -0.036250 1 0 0 0 0 0 1 160955
-0.001861 -0.001088 0.118927 0.179190 0.588176 0.486507 -0.036273 1 0 0 0 0 0 1 161674
-0.001871 -0.001087 0.118931 0.078207 0.603303 0.561256 -0.036310 1 0 0 0 0 0 1 162869
-0.001876 -0.001086 0.118932 0.006428 0.616353 0.599000 -0.036334 1 0 0 0 0 0 1 163639
-0.001878 -0.001085 0.118932 -0.031433 0.623857 0.613548 -0.036364 1 0 0 0 0 0 1 164592
-0.001898 -0.001081 0.118942 0.202219 0.569311 0.482647 -0.036394 1 0 0 0 0 0 1 165561
-0.001903 -0.001097 0.118956 0.028577 0.838956 0.415365 -0.036425 1 0 0 0 0 0 1 166553
-0.001905 -0.001104 0.118961 -0.018673 0.766438 0.524818 -0.036459 1 0 0 0 0 0 1 167655
-0.001906 -0.001108 0.118963 -0.037546 0.710096 0.576124 -0.036489 1 0 0 0 0 0 1 168593
-0.001925 -0.001106 0.118973 0.206633 0.621740 0.459224 -0.036523 1 0 0 0 0 0 1 169692
-0.001935 -0.001105 0.118977 0.110168 0.627715 0.536861 -0.036561 1 0 0 0 0 0 1 170906
-0.001939 -0.001104 0.118978 0.040656 0.636140 0.575539 -0.036582 1 0 0 0 0 0 1 171591
-0.001942 -0.001104 0.118979 0.003964 0.641410 0.590483 -0.036615 1 0 0 0 0 0 1 172637
-0.001961 -0.001099 0.118989 0.238555 0.585714 0.459855 -0.036647 1 0 0 0 0 0 1 173646
-0.001971 -0.001097 0.118992 0.136999 0.608053 0.532385 -0.036675 1 0 0 0 0 0 1 174558
-0.001976 -0.001096 0.118993 0.064917 0.624918 0.569499 -0.036707 1 0 0 0 0 0 1 175572
-0.001973 -0.001113 0.119004 -0.044889 0.881192 0.443756 -0.036737 1 0 0 0 0 0 1 176552
-0.001990 -0.001118 0.119018 0.214104 0.737798 0.385236 -0.036769 1 0 0 0 0 0 1 177564
-0.001999 -0.001120 0.119023 0.131360 0.695416 0.494637 -0.036801 1 0 0 0 0 0 1 178595
-0.002003 -0.001121 0.119024 0.069589 0.677899 0.545640 -0.036831 1 0 0 0 0 0 1 179558
-0.002005 -0.001122 0.119025 0.036935 0.669974 0.564871 -0.036863 1 0 0 0 0 0 1 180573
-0.002006 -0.001122 0.119025 0.020546 0.666380 0.571951 -0.036894 1 0 0 0 0 0 1 181550
-0.002025 -0.001118 0.119035 0.265778 0.606130 0.438670 -0.036925 1 0 0 0 0 0 1 182567
-0.002030 -0.001134 0.119049 0.097446 0.873350 0.370061 -0.036956 1 0 0 0 0 0 1 183554
-0.002032 -0.001142 0.119054 0.052776 0.799319 0.478920 -0.036987 1 0 0 0 0 0 1 184545
-0.002033 -0.001146 0.119055 0.035264 0.742696 0.530355 -0.037039 1 0 0 0 0 0 1 186202
-0.002033 -0.001148 0.119056 0.027286 0.712243 0.549339 -0.037050 1 0 0 0 0 0 1 186540
-0.002033 -0.001149 0.119056 0.023506 0.697437 0.556499 -0.037084 1 0 0 0 0 0 1 187647
-0.002033 -0.001149 0.119056 0.021662 0.690251 0.559224 -0.037113 1 0 0 0 0 0 1 188563
-0.002033 -0.001149 0.119056 0.020775 0.686976 0.560505 -0.037144 1 0 0 0 0 0 1 189566
-0.002033 -0.001149 0.119056 0.020344 0.685618 0.561228 -0.037174 1 0 0 0 0 0 1 190521
-0.002033 -0.001149 0.119056 0.020131 0.685250 0.561813 -0.037206 1 0 0 0 0 0 1 191552
-0.002052 -0.001145 0.119066 0.273651 0.626535 0.426260 -0.037237 1 0 0 0 0 0 1 192548
-0.002061 -0.001143 0.119070 0.181212 0.647552 0.496963 -0.037277 1 0 0 0 0 0 1 193813
-0.002066 -0.001142 0.119071 0.113666 0.663606 0.533281 -0.037304 1 0 0 0 0 0 1 194671
-0.002068 -0.001141 0.119071 0.078020 0.672723 0.547382 -0.037340 1 0 0 0 0 0 1 195826
-0.002069 -0.001141 0.119071 0.060069 0.677541 0.552586 -0.037366 1 0 0 0 0 0 1 196672
-0.002070 -0.001141 0.119071 0.051157 0.680430 0.554809 -0.037403 1 0 0 0 0 0 1 197864
-0.002070 -0.001141 0.119071 0.046710 0.682022 0.555784 -0.037430 1 0 0 0 0 0 1 198723
-0.002065 -0.001159 0.119082 -0.027393 0.930403 0.416269 -0.037456 1 0 0 0 0 0 1 199546
-0.002062 -0.001168 0.119085 -0.003671 0.841563 0.488978 -0.037489 1 0 0 0 0 0 1 200604
-0.002061 -0.001172 0.119087 0.014973 0.776411 0.526401 -0.037519 1 0 0 0 0 0 1 201559
-0.002060 -0.001175 0.119087 0.025212 0.742194 0.540839 -0.037551 1 0 0 0 0 0 1 202572
-0.002060 -0.001176 0.119087 0.030503 0.725262 0.546268 -0.037583 1 0 0 0 0 0 1 203612
-0.002060 -0.001176 0.119087 0.033217 0.717057 0.548433 -0.037614 1 0 0 0 0 0 1 204604
-0.002060 -0.001177 0.119087 0.034600 0.713253 0.549485 -0.037645 1 0 0 0 0 0 1 205589
-0.002060 -0.001177 0.119087 0.035324 0.711696 0.550182 -0.037679 1 0 0 0 0 0 1 206669
-0.002060 -0.001177 0.119087 0.035686 0.711156 0.550683 -0.037708 1 0 0 0 0 0 1 207600
-0.002060 -0.001177 0.119087 0.035890 0.711196 0.551152 -0.037738 1 0 0 0 0 0 1 208575
-0.002060 -0.001177 0.119087 0.036009 0.711498 0.551616 -0.037770 1 0 0 0 0 0 1 209577
-0.002060 -0.001177 0.119087 0.036077 0.711962 0.552071 -0.037801 1 0 0 0 0 0 1 210573
-0.002060 -0.001177 0.119087 0.036129 0.712464 0.552519 -0.037831 1 0 0 0 0 0 1 211557
-0.002060 -0.001177 0.119087 0.036160 0.713025 0.552988 -0.037863 1 0 0 0 0 0 1 212572
-0.002060 -0.001177 0.119087 0.036204 0.713582 0.553434 -0.037894 1 0 0 0 0 0 1 213547
-0.002060 -0.001177 0.119087 0.036235 0.714175 0.553895 -0.037925 1 0 0 0 0 0 1 214557
-0.002060 -0.001177 0.119087 0.036272 0.714743 0.554347 -0.037956 1 0 0 0 0 0 1 215561
-0.002060 -0.001177 0.119087 0.036296 0.715352 0.554810 -0.037988 1 0 0 0 0 0 1 216562
-0.002060 -0.001177 0.119087 0.036332 0.715925 0.555263 -0.038019 1 0 0 0 0 0 1 217569
-0.002060 -0.001177 0.119087 0.036362 0.716584 0.555781 -0.038054 1 0 0 0 0 0 1 218675
-0.002060 -0.001177 0.119087 0.036390 0.717119 0.556176 -0.038082 1 0 0 0 0 0 1 219581
-0.002060 -0.001177 0.119087 0.036421 0.717755 0.556687 -0.038116 1 0 0 0 0 0 1 220663
-0.002060 -0.001177 0.119087 0.036450 0.718299 0.557091 -0.038145 1 0 0 0 0 0 1 221586
-0.002060 -0.001177 0.119087 0.036478 0.718876 0.557556 -0.038175 1 0 0 0 0 0 1 222567
-0.002060 -0.001177 0.119087 0.036512 0.719461 0.558008 -0.038207 1 0 0 0 0 0 1 223581
-0.002060 -0.001177 0.119087 0.036535 0.720065 0.558465 -0.038238 1 0 0 0 0 0 1 224570
-0.002060 -0.001177 0.119087 0.036572 0.720639 0.558919 -0.038270 1 0 0 0 0 0 1 225580
-0.002060 -0.001177 0.119087 0.036600 0.721257 0.559405 -0.038302 1 0 0 0 0 0 1 226616
-0.002060 -0.001177 0.119087 0.036632 0.721884 0.559872 -0.038335 1 0 0 0 0 0 1 227679
-0.002060 -0.001177 0.119087 0.036663 0.722508 0.560373 -0.038368 1 0 0 0 0 0 1 228739
-0.002060 -0.001177 0.119087 0.036695 0.723050 0.560791 -0.038398 1 0 0 0 0 0 1 229679
-0.002060 -0.001177 0.119087 0.036722 0.723740 0.561315 -0.038433 1 0 0 0 0 0 1 230816
-0.002060 -0.001177 0.119087 0.036754 0.724220 0.561697 -0.038460 1 0 0 0 0 0 1 231665
-0.002060 -0.001177 0.119087 0.036780 0.724799 0.562152 -0.038490 1 0 0 0 0 0 1 232635
-0.002060 -0.001177 0.119087 0.036806 0.725321 0.562538 -0.038518 1 0 0 0 0 0 1 233520
-0.002060 -0.001177 0.119087 0.036837 0.725931 0.563029 -0.038550 1 0 0 0 0 0 1 234557
-0.002060 -0.001177 0.119087 0.036857 0.726567 0.563507 -0.038584 1 0 0 0 0 0 1 235631
-0.002060 -0.001177 0.119087 0.036900 0.727118 0.563944 -0.038614 1 0 0 0 0 0 1 236591
-0.002060 -0.001177 0.119087 0.036924 0.727663 0.564373 -0.038642 1 0 0 0 0 0 1 237501
-0.002060 -0.001177 0.119087 0.036959 0.728341 0.564879 -0.038678 1 0 0 0 0 0 1 238651
-0.002060 -0.001177 0.119087 0.036989 0.728938 0.565360 -0.038710 1 0 0 0 0 0 1 239666
-0.002060 -0.001177 0.119087 0.037020 0.729456 0.565760 -0.038738 1 0 0 0 0 0 1 240566
-0.002060 -0.001177 0.119087 0.037042 0.730057 0.566215 -0.038769 1 0 0 0 0 0 1 241551
-0.002060 -0.001177 0.119087 0.037079 0.730631 0.566670 -0.038800 1 0 0 0 0 0 1 242561
-0.002060 -0.001177 0.119087 0.037106 0.731236 0.567144 -0.038832 1 0 0 0 0 0 1 243574
-0.002060 -0.001177 0.119087 0.037142 0.731791 0.567556 -0.038861 1 0 0 0 0 0 1 244500
-0.002060 -0.001177 0.119087 0.037158 0.732393 0.568040 -0.038894 1 0 0 0 0 0 1 245550
-0.002060 -0.001177 0.119087 0.037206 0.732990 0.568501 -0.038925 1 0 0 0 0 0 1 246558
-0.002060 -0.001177 0.119087 0.037215 0.733596 0.568959 -0.038957 1 0 0 0 0 0 1 247578
-0.002060 -0.001177 0.119087 0.037258 0.734165 0.569410 -0.038988 1 0 0 0 0 0 1 248567
-0.002060 -0.001177 0.119087 0.037285 0.734768 0.569883 -0.039019 1 0 0 0 0 0 1 249575
-0.002060 -0.001177 0.119087 0.037315 0.735349 0.570315 -0.039050 1 0 0 0 0 0 1 250560
-0.002060 -0.001177 0.119087 0.037370 0.736444 0.571182 -0.039108 1 0 0 0 0 0 1 252421
-0.002060 -0.001177 0.119087 0.037396 0.737179 0.571738 -0.039147 1 0 0 0 0 0 1 253665
-0.002060 -0.001177 0.119087 0.037445 0.737714 0.572163 -0.039176 1 0 0 0 0 0 1 254583
-0.002060 -0.001177 0.119087 0.037457 0.738290 0.572615 -0.039207 1 0 0 0 0 0 1 255573
-0.002060 -0.001177 0.119087 0.037501 0.738885 0.573058 -0.039238 1 0 0 0 0 0 1 256556
-0.002060 -0.001177 0.119087 0.037516 0.739466 0.573525 -0.039269 1 0 0 0 0 0 1 257569
-0.002060 -0.001177 0.119087 0.037563 0.740023 0.573955 -0.039299 1 0 0 0 0 0 1 258509
-0.002060 -0.001177 0.119087 0.037573 0.740659 0.574437 -0.039332 1 0 0 0 0 0 1 259579
-0.002060 -0.001177 0.119087 0.037632 0.741393 0.575017 -0.039371 1 0 0 0 0 0 1 260836
-0.002060 -0.001177 0.119087 0.037637 0.741823 0.575355 -0.039395 1 0 0 0 0 0 1 261578
-0.002060 -0.001177 0.119087 0.037687 0.742554 0.575904 -0.039432 1 0 0 0 0 0 1 262792
-0.002060 -0.001177 0.119087 0.037695 0.742976 0.576248 -0.039456 1 0 0 0 0 0 1 263534
-0.002060 -0.001177 0.119087 0.037741 0.743616 0.576727 -0.039489 1 0 0 0 0 0 1 264596
-0.002060 -0.001177 0.119087 0.037764 0.744343 0.577308 -0.039528 1 0 0 0 0 0 1 265857
-0.002060 -0.001177 0.119087 0.037797 0.744781 0.577646 -0.039552 1 0 0 0 0 0 1 266610
-0.002060 -0.001177 0.119087 0.037820 0.745394 0.578109 -0.039583 1 0 0 0 0 0 1 267613
-0.002060 -0.001177 0.119087 0.037854 0.745906 0.578516 -0.039611 1 0 0 0 0 0 1 268518
-0.002060 -0.001177 0.119087 0.037883 0.746551 0.579022 -0.039645 1 0 0 0 0 0 1 269599
-0.002060 -0.001177 0.119087 0.037923 0.747183 0.579494 -0.039678 1 0 0 0 0 0 1 270657
-0.002060 -0.001177 0.119087 0.037935 0.747701 0.579912 -0.039707 1 0 0 0 0 0 1 271563
-0.002060 -0.001177 0.119087 0.037973 0.748342 0.580412 -0.039740 1 0 0 0 0 0 1 272642
-0.002060 -0.001177 0.119087 0.038004 0.748935 0.580852 -0.039772 1 0 0 0 0 0 1 273648
-0.002060 -0.001177 0.119087 0.038024 0.749485 0.581296 -0.039801 1 0 0 0 0 0 1 274597
-0.002060 -0.001177 0.119087 0.038071 0.750047 0.581730 -0.039831 1 0 0 0 0 0 1 275544
-0.002060 -0.001177 0.119087 0.038088 0.750657 0.582192 -0.039863 1 0 0 0 0 0 1 276555
-0.002060 -0.001177 0.119087 0.038124 0.751229 0.582645 -0.039894 1 0 0 0 0 0 1 277564
-0.002060 -0.001177 0.119087 0.038146 0.751812 0.583087 -0.039924 1 0 0 0 0 0 1 278519
-0.002060 -0.001177 0.119087 0.038184 0.752409 0.583560 -0.039957 1 0 0 0 0 0 1 279569
-0.002060 -0.001177 0.119087 0.038210 0.752997 0.584022 -0.039987 1 0 0 0 0 0 1 280552
-0.002060 -0.001177 0.119087 0.038239 0.753568 0.584445 -0.040018 1 0 0 0 0 0 1 281520
-0.002060 -0.001177 0.119087 0.038261 0.754161 0.584923 -0.040050 1 0 0 0 0 0 1 282543
-0.002060 -0.001177 0.119087 0.038310 0.754760 0.585385 -0.040081 1 0 0 0 0 0 1 283553
-0.002060 -0.001177 0.119087 0.038327 0.755367 0.585845 -0.040113 1 0 0 0 0 0 1 284559
-0.002060 -0.001177 0.119087 0.038367 0.756007 0.586351 -0.040148 1 0 0 0 0 0 1 285683
-0.002060 -0.001177 0.119087 0.038389 0.756524 0.586757 -0.040175 1 0 0 0 0 0 1 286546
-0.002060 -0.001177 0.119087 0.038422 0.757165 0.587235 -0.040209 1 0 0 0 0 0 1 287634
-0.002060 -0.001177 0.119087 0.038450 0.757721 0.587684 -0.040238 1 0 0 0 0 0 1 288579
-0.002060 -0.001177 0.119087 0.038479 0.758297 0.588113 -0.040269 1 0 0 0 0 0 1 289556
-0.002060 -0.001177 0.119087 0.038509 0.758879 0.588582 -0.040300 1 0 0 0 0 0 1 290545
-0.002060 -0.001177 0.119087 0.038542 0.759447 0.589020 -0.040331 1 0 0 0 0 0 1 291530
-0.002060 -0.001177 0.119087 0.038557 0.760053 0.589478 -0.040362 1 0 0 0 0 0 1 292538
-0.002060 -0.001177 0.119087 0.038598 0.760679 0.589979 -0.040395 1 0 0 0 0 0 1 293605
-0.002060 -0.001177 0.119087 0.038636 0.761307 0.590463 -0.040429 1 0 0 0 0 0 1 294692
-0.002060 -0.001177 0.119087 0.038659 0.761909 0.590919 -0.040460 1 0 0 0 0 0 1 295678
-0.002060 -0.001177 0.119087 0.038694 0.762451 0.591349 -0.040490 1 0 0 0 0 0 1 296634
-0.002060 -0.001177 0.119087 0.038723 0.763110 0.591865 -0.040525 1 0 0 0 0 0 1 297738
-0.002060 -0.001177 0.119087 0.038749 0.763614 0.592237 -0.040551 1 0 0 0 0 0 1 298592
-0.002060 -0.001177 0.119087 0.038776 0.764155 0.592674 -0.040580 1 0 0 0 0 0 1 299512
-0.002060 -0.001177 0.119087 0.038810 0.764733 0.593120 -0.040611 1 0 0 0 0 0 1 300514
-0.002060 -0.001177 0.119087 0.038836 0.765397 0.593624 -0.040645 1 0 0 0 0 0 1 301605
-0.002060 -0.001177 0.119087 0.038870 0.765927 0.594044 -0.040675 1 0 0 0 0 0 1 302540
-0.002060 -0.001177 0.119087 0.038896 0.766512 0.594504 -0.040705 1 0 0 0 0 0 1 303520
-0.002060 -0.001177 0.119087 0.038928 0.767127 0.594962 -0.040738 1 0 0 0 0 0 1 304563
-0.002060 -0.001177 0.119087 0.038956 0.767694 0.595419 -0.040768 1 0 0 0 0 0 1 305526
-0.002060 -0.001177 0.119087 0.038989 0.768340 0.595902 -0.040802 1 0 0 0 0 0 1 306623
-0.002060 -0.001177 0.119087 0.039015 0.768870 0.596331 -0.040830 1 0 0 0 0 0 1 307524
-0.002078 -0.001173 0.119097 0.293862 0.710381 0.460214 -0.040861 1 0 0 0 0 0 1 308520
-0.002088 -0.001170 0.119101 0.201948 0.731374 0.530519 -0.040892 1 0 0 0 0 0 1 309506
-0.002092 -0.001169 0.119102 0.134704 0.747580 0.566793 -0.040924 1 0 0 0 0 0 1 310520
-0.002095 -0.001169 0.119102 0.099179 0.756644 0.580785 -0.040955 1 0 0 0 0 0 1 311505
-0.002096 -0.001168 0.119102 0.081328 0.761607 0.586041 -0.040987 1 0 0 0 0 0 1 312533
-0.002096 -0.001168 0.119102 0.072440 0.764386 0.588149 -0.041017 1 0 0 0 0 0 1 313510
-0.002097 -0.001168 0.119102 0.068038 0.766079 0.589176 -0.041049 1 0 0 0 0 0 1 314532
-0.002097 -0.001168 0.119102 0.065851 0.767236 0.589827 -0.041081 1 0 0 0 0 0 1 315533
-0.002097 -0.001168 0.119102 0.064801 0.768109 0.590351 -0.041112 1 0 0 0 0 0 1 316549
-0.002097 -0.001168 0.119102 0.064284 0.768815 0.590822 -0.041143 1 0 0 0 0 0 1 317522
-0.002097 -0.001168 0.119102 0.064065 0.769555 0.591336 -0.041178 1 0 0 0 0 0 1 318657
-0.002097 -0.001168 0.119102 0.063991 0.770177 0.591788 -0.041210 1 0 0 0 0 0 1 319670
-0.002097 -0.001168 0.119102 0.063965 0.770820 0.592266 -0.041243 1 0 0 0 0 0 1 320738
-0.002097 -0.001168 0.119102 0.063966 0.771270 0.592618 -0.041267 1 0 0 0 0 0 1 321511
-0.002097 -0.001168 0.119102 0.063999 0.771899 0.593091 -0.041300 1 0 0 0 0 0 1 322564
-0.002097 -0.001168 0.119102 0.064032 0.772462 0.593527 -0.041330 1 0 0 0 0 0 1 323522
-0.002097 -0.001168 0.119102 0.064071 0.773025 0.593959 -0.041361 1 0 0 0 0 0 1 324499
-0.002097 -0.001168 0.119102 0.064126 0.773621 0.594418 -0.041392 1 0 0 0 0 0 1 325507
-0.002097 -0.001168 0.119102 0.064164 0.774207 0.594853 -0.041423 1 0 0 0 0 0 1 326504
-0.002097 -0.001168 0.119102 0.064229 0.774865 0.595373 -0.041459 1 0 0 0 0 0 1 327636
-0.002097 -0.001168 0.119102 0.064271 0.775445 0.595819 -0.041490 1 0 0 0 0 0 1 328643
-0.002097 -0.001168 0.119102 0.064324 0.776059 0.596276 -0.041522 1 0 0 0 0 0 1 329662
-0.002097 -0.001168 0.119102 0.064370 0.776648 0.596742 -0.041555 1 0 0 0 0 0 1 330701
-0.002097 -0.001168 0.119102 0.064420 0.777212 0.597162 -0.041584 1 0 0 0 0 0 1 331635
-0.002097 -0.001168 0.119102 0.064463 0.777772 0.597606 -0.041615 1 0 0 0 0 0 1 332626
-0.002097 -0.001168 0.119102 0.064517 0.778336 0.598041 -0.041645 1 0 0 0 0 0 1 333580
-0.002097 -0.001168 0.119102 0.064555 0.778928 0.598480 -0.041676 1 0 0 0 0 0 1 334587
-0.002097 -0.001168 0.119102 0.064605 0.779495 0.598930 -0.041707 1 0 0 0 0 0 1 335577
-0.002097 -0.001168 0.119102 0.064658 0.780038 0.599349 -0.041736 1 0 0 0 0 0 1 336494
-0.002115 -0.001164 0.119112 0.319921 0.721490 0.463231 -0.041768 1 0 0 0 0 0 1 337523
-0.002125 -0.001162 0.119116 0.228108 0.742426 0.533392 -0.041798 1 0 0 0 0 0 1 338481
-0.002129 -0.001160 0.119117 0.160895 0.758609 0.569600 -0.041829 1 0 0 0 0 0 1 339489
-0.002132 -0.001160 0.119118 0.125430 0.767728 0.583604 -0.041863 1 0 0 0 0 0 1 340575
-0.002133 -0.001160 0.119118 0.107599 0.772658 0.588839 -0.041894 1 0 0 0 0 0 1 341572
-0.002133 -0.001159 0.119118 0.098740 0.775423 0.590931 -0.041924 1 0 0 0 0 0 1 342523
-0.002134 -0.001159 0.119118 0.094344 0.777124 0.591946 -0.041956 1 0 0 0 0 0 1 343540
-0.002134 -0.001159 0.119118 0.092193 0.778243 0.592588 -0.041987 1 0 0 0 0 0 1 344525
-0.002134 -0.001159 0.119118 0.091148 0.779116 0.593099 -0.042018 1 0 0 0 0 0 1 345530
-0.002134 -0.001159 0.119118 0.090660 0.779812 0.593553 -0.042048 1 0 0 0 0 0 1 346497
-0.002134 -0.001159 0.119118 0.090455 0.780481 0.594007 -0.042080 1 0 0 0 0 0 1 347518
-0.002134 -0.001159 0.119118 0.090386 0.781075 0.594438 -0.042110 1 0 0 0 0 0 1 348485
-0.002134 -0.001159 0.119118 0.090377 0.781700 0.594897 -0.042143 1 0 0 0 0 0 1 349530
-0.002153 -0.001155 0.119128 0.345871 0.723057 0.458823 -0.042174 1 0 0 0 0 0 1 350513
-0.002162 -0.001153 0.119131 0.254065 0.744028 0.528907 -0.042205 1 0 0 0 0 0 1 351516
-0.002166 -0.001152 0.119132 0.186869 0.760282 0.565120 -0.042240 1 0 0 0 0 0 1 352630
-0.002169 -0.001151 0.119133 0.151403 0.769356 0.579083 -0.042272 1 0 0 0 0 0 1 353672
-0.002170 -0.001151 0.119133 0.133602 0.774274 0.584277 -0.042302 1 0 0 0 0 0 1 354630
-0.002170 -0.001151 0.119133 0.124753 0.776987 0.586333 -0.042330 1 0 0 0 0 0 1 355529
-0.002189 -0.001146 0.119143 0.376042 0.719384 0.450911 -0.042360 1 0 0 0 0 0 1 356469
-0.002199 -0.001144 0.119146 0.282000 0.740931 0.521120 -0.042393 1 0 0 0 0 0 1 357522
-0.002204 -0.001143 0.119148 0.213688 0.757397 0.557307 -0.042423 1 0 0 0 0 0 1 358504
-0.002206 -0.001142 0.119148 0.177696 0.766591 0.571255 -0.042455 1 0 0 0 0 0 1 359512
-0.002207 -0.001142 0.119148 0.159641 0.771637 0.576495 -0.042488 1 0 0 0 0 0 1 360579
-0.002208 -0.001142 0.119148 0.150679 0.774488 0.578629 -0.042522 1 0 0 0 0 0 1 361663
-0.002208 -0.001142 0.119148 0.146269 0.776183 0.579625 -0.042553 1 0 0 0 0 0 1 362650
-0.002208 -0.001142 0.119148 0.144121 0.777356 0.580274 -0.042586 1 0 0 0 0 0 1 363708
-0.002227 -0.001137 0.119158 0.398945 0.718836 0.444408 -0.042614 1 0 0 0 0 0 1 364609
-0.002236 -0.001135 0.119162 0.306542 0.739893 0.514293 -0.042642 1 0 0 0 0 0 1 365507
-0.002241 -0.001134 0.119163 0.239072 0.756132 0.550352 -0.042673 1 0 0 0 0 0 1 366484
-0.002243 -0.001133 0.119163 0.203500 0.765259 0.564284 -0.042706 1 0 0 0 0 0 1 367535
-0.002244 -0.001133 0.119163 0.185671 0.770183 0.569484 -0.042737 1 0 0 0 0 0 1 368523
-0.002245 -0.001133 0.119163 0.176837 0.773026 0.571599 -0.042771 1 0 0 0 0 0 1 369631
-0.002245 -0.001133 0.119163 0.172502 0.774749 0.572614 -0.042804 1 0 0 0 0 0 1 370676
-0.002264 -0.001129 0.119173 0.426424 0.716375 0.436937 -0.042829 1 0 0 0 0 0 1 371477
-0.002273 -0.001126 0.119177 0.333498 0.737744 0.506868 -0.042865 1 0 0 0 0 0 1 372632
-0.002278 -0.001125 0.119178 0.265720 0.753974 0.542852 -0.042891 1 0 0 0 0 0 1 373478
-0.002280 -0.001125 0.119178 0.230016 0.763078 0.556739 -0.042922 1 0 0 0 0 0 1 374458
-0.002281 -0.001124 0.119179 0.212139 0.768056 0.561949 -0.042955 1 0 0 0 0 0 1 375500
-0.002301 -0.001120 0.119189 0.459513 0.711434 0.427898 -0.042986 1 0 0 0 0 0 1 376495
-0.002310 -0.001118 0.119192 0.363177 0.733539 0.498195 -0.043017 1 0 0 0 0 0 1 377499
-0.002315 -0.001116 0.119193 0.293741 0.750289 0.534377 -0.043048 1 0 0 0 0 0 1 378495
-0.002317 -0.001116 0.119194 0.257191 0.759617 0.548309 -0.043080 1 0 0 0 0 0 1 379501
-0.002319 -0.001116 0.119194 0.238921 0.764673 0.553506 -0.043111 1 0 0 0 0 0 1 380497
-0.002319 -0.001115 0.119194 0.229868 0.767512 0.555571 -0.043142 1 0 0 0 0 0 1 381505
-0.002319 -0.001115 0.119194 0.225433 0.769217 0.556556 -0.043173 1 0 0 0 0 0 1 382498
-0.002320 -0.001115 0.119194 0.223304 0.770352 0.557169 -0.043205 1 0 0 0 0 0 1 383499
-0.002338 -0.001111 0.119204 0.478893 0.712119 0.421899 -0.043258 1 0 0 0 0 0 1 385201
-0.002348 -0.001109 0.119207 0.386511 0.733466 0.491683 -0.043300 1 0 0 0 0 0 1 386568
-0.002352 -0.001108 0.119208 0.319026 0.749699 0.527621 -0.043331 1 0 0 0 0 0 1 387541
-0.002355 -0.001107 0.119209 0.283474 0.758754 0.541439 -0.043361 1 0 0 0 0 0 1 388498
-0.002356 -0.001107 0.119209 0.265692 0.763696 0.546612 -0.043393 1 0 0 0 0 0 1 389518
-0.002356 -0.001107 0.119209 0.256913 0.766464 0.548660 -0.043423 1 0 0 0 0 0 1 390503
-0.002357 -0.001106 0.119209 0.252623 0.768128 0.549627 -0.043455 1 0 0 0 0 0 1 391501
-0.002357 -0.001106 0.119209 0.250584 0.769267 0.550256 -0.043488 1 0 0 0 0 0 1 392565
-0.002357 -0.001106 0.119209 0.249676 0.770196 0.550777 -0.043524 1 0 0 0 0 0 1 393717
-0.002357 -0.001106 0.119209 0.249286 0.770835 0.551163 -0.043552 1 0 0 0 0 0 1 394628
-0.002376 -0.001102 0.119219 0.505891 0.712024 0.415686 -0.043588 1 0 0 0 0 0 1 395777
-0.002385 -0.001100 0.119222 0.413855 0.732952 0.485139 -0.043614 1 0 0 0 0 0 1 396599
-0.002390 -0.001099 0.119224 0.346617 0.749238 0.521082 -0.043650 1 0 0 0 0 0 1 397760
-0.002392 -0.001098 0.119224 0.311195 0.758208 0.534851 -0.043677 1 0 0 0 0 0 1 398610
-0.002393 -0.001098 0.119224 0.293470 0.763118 0.539996 -0.043708 1 0 0 0 0 0 1 399597
-0.002394 -0.001098 0.119224 0.284733 0.765885 0.542045 -0.043739 1 0 0 0 0 0 1 400615
-0.002394 -0.001098 0.119224 0.280465 0.767494 0.542977 -0.043769 1 0 0 0 0 0 1 401548
-0.002394 -0.001098 0.119224 0.278427 0.768583 0.543552 -0.043798 1 0 0 0 0 0 1 402496
-0.002394 -0.001098 0.119224 0.277548 0.769506 0.544077 -0.043835 1 0 0 0 0 0 1 403665
-0.002394 -0.001098 0.119224 0.277152 0.770075 0.544410 -0.043859 1 0 0 0 0 0 1 404456
-0.002394 -0.001098 0.119224 0.277091 0.770758 0.544840 -0.043894 1 0 0 0 0 0 1 405575
-0.002394 -0.001098 0.119224 0.277164 0.771359 0.545245 -0.043926 1 0 0 0 0 0 1 406596
-0.002394 -0.001098 0.119224 0.277262 0.771869 0.545591 -0.043954 1 0 0 0 0 0 1 407489
-0.002394 -0.001098 0.119224 0.277436 0.772419 0.545982 -0.043986 1 0 0 0 0 0 1 408499
-0.002394 -0.001098 0.119224 0.277603 0.772979 0.546372 -0.044017 1 0 0 0 0 0 1 409490
-0.002394 -0.001098 0.119224 0.277798 0.773530 0.546761 -0.044048 1 0 0 0 0 0 1 410491
-0.002394 -0.001098 0.119224 0.277993 0.774094 0.547145 -0.044080 1 0 0 0 0 0 1 411497
-0.002394 -0.001098 0.119224 0.278186 0.774625 0.547532 -0.044111 1 0 0 0 0 0 1 412499
-0.002394 -0.001098 0.119224 0.278389 0.775175 0.547923 -0.044142 1 0 0 0 0 0 1 413489
-0.002399 -0.001079 0.119214 0.350792 0.526300 0.689897 -0.044172 1 0 0 0 0 0 1 414458
-0.002402 -0.001070 0.119210 0.326709 0.615745 0.618488 -0.044205 1 0 0 0 0 0 1 415498
-0.002404 -0.001066 0.119209 0.307975 0.681635 0.581919 -0.044236 1 0 0 0 0 0 1 416500
-0.002404 -0.001064 0.119209 0.297778 0.716823 0.568300 -0.044268 1 0 0 0 0 0 1 417532
-0.002405 -0.001062 0.119208 0.292658 0.734999 0.563867 -0.044310 1 0 0 0 0 0 1 418874
-0.002405 -0.001062 0.119208 0.290048 0.744105 0.562418 -0.044332 1 0 0 0 0 0 1 419587
-0.002405 -0.001062 0.119208 0.288851 0.748947 0.562177 -0.044361 1 0 0 0 0 0 1 420514
-0.002405 -0.001061 0.119208 0.288348 0.751668 0.562363 -0.044393 1 0 0 0 0 0 1 421514
-0.002405 -0.001061 0.119208 0.288189 0.753276 0.562684 -0.044423 1 0 0 0 0 0 1 422495
-0.002405 -0.001061 0.119208 0.288224 0.754348 0.563064 -0.044455 1 0 0 0 0 0 1 423498
-0.002405 -0.001061 0.119208 0.288343 0.755157 0.563443 -0.044486 1 0 0 0 0 0 1 424504
-0.002405 -0.001061 0.119208 0.288501 0.755831 0.563844 -0.044517 1 0 0 0 0 0 1 425504
-0.002405 -0.001061 0.119208 0.288744 0.756567 0.564345 -0.044557 1 0 0 0 0 0 1 426785
-0.002405 -0.001061 0.119208 0.288921 0.757143 0.564750 -0.044589 1 0 0 0 0 0 1 427812
-0.002405 -0.001061 0.119208 0.289079 0.757576 0.565057 -0.044614 1 0 0 0 0 0 1 428586
-0.002405 -0.001061 0.119208 0.289308 0.758176 0.565503 -0.044649 1 0 0 0 0 0 1 429714
-0.002405 -0.001061 0.119208 0.289495 0.758673 0.565860 -0.044677 1 0 0 0 0 0 1 430614
-0.002405 -0.001061 0.119208 0.289706 0.759238 0.566279 -0.044711 1 0 0 0 0 0 1 431691
-0.002405 -0.001061 0.119208 0.289860 0.759646 0.566603 -0.044735 1 0 0 0 0 0 1 432461
-0.002405 -0.001061 0.119208 0.290069 0.760192 0.566992 -0.044767 1 0 0 0 0 0 1 433489
-0.002405 -0.001061 0.119208 0.290292 0.760764 0.567418 -0.044800 1 0 0 0 0 0 1 434551
-0.002405 -0.001061 0.119208 0.290477 0.761294 0.567817 -0.044831 1 0 0 0 0 0 1 435560
-0.002405 -0.001061 0.119208 0.290730 0.761895 0.568277 -0.044867 1 0 0 0 0 0 1 436704
-0.002405 -0.001061 0.119208 0.290894 0.762351 0.568602 -0.044894 1 0 0 0 0 0 1 437558
-0.002405 -0.001061 0.119208 0.291083 0.762869 0.568993 -0.044924 1 0 0 0 0 0 1 438514
-0.002405 -0.001061 0.119208 0.291309 0.763443 0.569416 -0.044958 1 0 0 0 0 0 1 439614
-0.002405 -0.001061 0.119208 0.291508 0.763950 0.569794 -0.044988 1 0 0 0 0 0 1 440555
-0.002405 -0.001061 0.119208 0.291681 0.764428 0.570169 -0.045017 1 0 0 0 0 0 1 441486
-0.002405 -0.001061 0.119208 0.291901 0.764981 0.570565 -0.045048 1 0 0 0 0 0 1 442500
-0.002405 -0.001061 0.119208 0.292095 0.765499 0.570949 -0.045079 1 0 0 0 0 0 1 443489
-0.002405 -0.001061 0.119208 0.292292 0.766040 0.571357 -0.045110 1 0 0 0 0 0 1 444488
-0.002405 -0.001061 0.119208 0.292502 0.766549 0.571748 -0.045142 1 0 0 0 0 0 1 445489
-0.002405 -0.001061 0.119208 0.292703 0.767093 0.572139 -0.045173 1 0 0 0 0 0 1 446496
-0.002405 -0.001061 0.119208 0.292900 0.767631 0.572544 -0.045204 1 0 0 0 0 0 1 447488
-0.002405 -0.001061 0.119208 0.293104 0.768148 0.572925 -0.045235 1 0 0 0 0 0 1 448481
-0.002405 -0.001061 0.119208 0.293306 0.768676 0.573339 -0.045266 1 0 0 0 0 0 1 449478
-0.002405 -0.001061 0.119208 0.293510 0.769209 0.573719 -0.045298 1 0 0 0 0 0 1 450483
-0.002405 -0.001061 0.119208 0.293720 0.769747 0.574118 -0.045329 1 0 0 0 0 0 1 451480
-0.002405 -0.001061 0.119208 0.293934 0.770320 0.574545 -0.045363 1 0 0 0 0 0 1 452574
-0.002405 -0.001061 0.119208 0.294117 0.770820 0.574923 -0.045392 1 0 0 0 0 0 1 453497
-0.002405 -0.001061 0.119208 0.294346 0.771382 0.575352 -0.045426 1 0 0 0 0 0 1 454596
-0.002405 -0.001061 0.119208 0.294514 0.771860 0.575700 -0.045453 1 0 0 0 0 0 1 455459
-0.002405 -0.001061 0.119208 0.294722 0.772389 0.576089 -0.045485 1 0 0 0 0 0 1 456473
-0.002405 -0.001061 0.119208 0.294933 0.772927 0.576490 -0.045516 1 0 0 0 0 0 1 457472
-0.002405 -0.001061 0.119208 0.295129 0.773451 0.576880 -0.045548 1 0 0 0 0 0 1 458474
-0.002405 -0.001061 0.119208 0.295329 0.773978 0.577293 -0.045579 1 0 0 0 0 0 1 459468
-0.002405 -0.001061 0.119208 0.295562 0.774586 0.577729 -0.045614 1 0 0 0 0 0 1 460615
-0.002405 -0.001061 0.119208 0.295762 0.775133 0.578140 -0.045646 1 0 0 0 0 0 1 461625
-0.002405 -0.001061 0.119208 0.295971 0.775662 0.578529 -0.045678 1 0 0 0 0 0 1 462639
-0.002405 -0.001061 0.119208 0.296175 0.776163 0.578918 -0.045707 1 0 0 0 0 0 1 463591
-0.002405 -0.001061 0.119208 0.296394 0.776764 0.579353 -0.045743 1 0 0 0 0 0 1 464720
-0.002405 -0.001061 0.119208 0.296560 0.777224 0.579699 -0.045769 1 0 0 0 0 0 1 465564
-0.002405 -0.001061 0.119208 0.296752 0.777707 0.580055 -0.045798 1 0 0 0 0 0 1 466494
-0.002405 -0.001061 0.119208 0.296954 0.778258 0.580470 -0.045830 1 0 0 0 0 0 1 467513
-0.002405 -0.001061 0.119208 0.297174 0.778796 0.580882 -0.045863 1 0 0 0 0 0 1 468566
-0.002405 -0.001061 0.119208 0.297372 0.779316 0.581257 -0.045892 1 0 0 0 0 0 1 469513
-0.002405 -0.001061 0.119208 0.297587 0.779893 0.581685 -0.045927 1 0 0 0 0 0 1 470614
-0.002405 -0.001061 0.119208 0.297773 0.780404 0.582070 -0.045956 1 0 0 0 0 0 1 471556
-0.002405 -0.001061 0.119208 0.297966 0.780890 0.582429 -0.045986 1 0 0 0 0 0 1 472492
-0.002405 -0.001061 0.119208 0.298198 0.781497 0.582901 -0.046021 1 0 0 0 0 0 1 473637
-0.002405 -0.001061 0.119208 0.298374 0.781957 0.583226 -0.046048 1 0 0 0 0 0 1 474504
-0.002405 -0.001061 0.119208 0.298580 0.782484 0.583618 -0.046079 1 0 0 0 0 0 1 475482
-0.002405 -0.001061 0.119208 0.298775 0.783007 0.584007 -0.046110 1 0 0 0 0 0 1 476481
-0.002405 -0.001061 0.119208 0.298977 0.783539 0.584424 -0.046142 1 0 0 0 0 0 1 477485
-0.002405 -0.001061 0.119208 0.299183 0.784076 0.584807 -0.046173 1 0 0 0 0 0 1 478498
-0.002405 -0.001061 0.119208 0.299380 0.784616 0.585213 -0.046204 1 0 0 0 0 0 1 479494
-0.002405 -0.001061 0.119208 0.299584 0.785130 0.585592 -0.046235 1 0 0 0 0 0 1 480482
-0.002405 -0.001061 0.119208 0.299795 0.785668 0.585993 -0.046266 1 0 0 0 0 0 1 481481
-0.002405 -0.001061 0.119208 0.299994 0.786179 0.586389 -0.046298 1 0 0 0 0 0 1 482481
-0.002405 -0.001061 0.119208 0.300181 0.786724 0.586785 -0.046329 1 0 0 0 0 0 1 483484
-0.002405 -0.001061 0.119208 0.300401 0.787261 0.587182 -0.046360 1 0 0 0 0 0 1 484484
-0.002405 -0.001061 0.119208 0.300797 0.788340 0.587989 -0.046424 1 0 0 0 0 0 1 486526
-0.002405 -0.001061 0.119208 0.301039 0.788914 0.588429 -0.046458 1 0 0 0 0 0 1 487619
-0.002405 -0.001061 0.119208 0.301201 0.789362 0.588749 -0.046485 1 0 0 0 0 0 1 488460
-0.002405 -0.001061 0.119208 0.301405 0.789921 0.589169 -0.046517 1 0 0 0 0 0 1 489491
-0.002405 -0.001061 0.119208 0.301610 0.790441 0.589552 -0.046548 1 0 0 0 0 0 1 490489
-0.002405 -0.001061 0.119208 0.301820 0.790977 0.589953 -0.046579 1 0 0 0 0 0 1 491486
-0.002405 -0.001061 0.119208 0.302008 0.791493 0.590356 -0.046611 1 0 0 0 0 0 1 492490
-0.002405 -0.001061 0.119208 0.302281 0.792184 0.590855 -0.046650 1 0 0 0 0 0 1 493763
-0.002405 -0.001061 0.119208 0.302481 0.792719 0.591251 -0.046682 1 0 0 0 0 0 1 494783
-0.002405 -0.001061 0.119208 0.302637 0.793150 0.591577 -0.046707 1 0 0 0 0 0 1 495575
-0.002405 -0.001061 0.119208 0.302869 0.793740 0.592013 -0.046742 1 0 0 0 0 0 1 496706
-0.002405 -0.001061 0.119208 0.303067 0.794224 0.592389 -0.046771 1 0 0 0 0 0 1 497626
-0.002405 -0.001061 0.119208 0.303271 0.794788 0.592796 -0.046804 1 0 0 0 0 0 1 498684
-0.002405 -0.001061 0.119208 0.303437 0.795247 0.593142 -0.046830 1 0 0 0 0 0 1 499528
-0.002405 -0.001061 0.119208 0.303656 0.795801 0.593550 -0.046864 1 0 0 0 0 0 1 500590
-0.002405 -0.001061 0.119208 0.303830 0.796258 0.593911 -0.046891 1 0 0 0 0 0 1 501454
-0.002405 -0.001061 0.119208 0.304039 0.796805 0.594301 -0.046923 1 0 0 0 0 0 1 502484
-0.002405 -0.001061 0.119208 0.304265 0.797383 0.594731 -0.046956 1 0 0 0 0 0 1 503558
-0.002405 -0.001061 0.119208 0.304445 0.797901 0.595120 -0.046987 1 0 0 0 0 0 1 504542
-0.002405 -0.001061 0.119208 0.304654 0.798406 0.595494 -0.047017 1 0 0 0 0 0 1 505485
-0.002405 -0.001061 0.119208 0.304881 0.798988 0.595942 -0.047052 1 0 0 0 0 0 1 506618
-0.002405 -0.001061 0.119208 0.305048 0.799467 0.596290 -0.047079 1 0 0 0 0 0 1 507481
-0.002405 -0.001061 0.119208 0.305256 0.799994 0.596678 -0.047111 1 0 0 0 0 0 1 508492
-0.002405 -0.001061 0.119208 0.305464 0.800527 0.597075 -0.047142 1 0 0 0 0 0 1 509482
-0.002405 -0.001061 0.119208 0.305648 0.801033 0.597472 -0.047172 1 0 0 0 0 0 1 510467
-0.002405 -0.001061 0.119208 0.305869 0.801589 0.597870 -0.047204 1 0 0 0 0 0 1 511485
-0.002405 -0.001061 0.119208 0.306063 0.802107 0.598254 -0.047235 1 0 0 0 0 0 1 512474
-0.002405 -0.001061 0.119208 0.306260 0.802646 0.598660 -0.047266 1 0 0 0 0 0 1 513470
-0.002405 -0.001061 0.119208 0.306464 0.803161 0.599040 -0.047297 1 0 0 0 0 0 1 514459
-0.002405 -0.001061 0.119208 0.306683 0.803699 0.599456 -0.047329 1 0 0 0 0 0 1 515481
-0.002405 -0.001061 0.119208 0.306872 0.804224 0.599834 -0.047360 1 0 0 0 0 0 1 516465
-0.002405 -0.001061 0.119208 0.307069 0.804764 0.600240 -0.047391 1 0 0 0 0 0 1 517461
-0.002405 -0.001061 0.119208 0.307299 0.805349 0.600672 -0.047426 1 0 0 0 0 0 1 518583
-0.002405 -0.001061 0.119208 0.307473 0.805805 0.601031 -0.047453 1 0 0 0 0 0 1 519444
-0.002405 -0.001061 0.119208 0.307699 0.806396 0.601455 -0.047488 1 0 0 0 0 0 1 520558
-0.002405 -0.001061 0.119208 0.307887 0.806888 0.601819 -0.047517 1 0 0 0 0 0 1 521485
-0.002405 -0.001061 0.119208 0.308084 0.807426 0.602225 -0.047548 1 0 0 0 0 0 1 522478
-0.002405 -0.001061 0.119208 0.308288 0.807942 0.602606 -0.047579 1 0 0 0 0 0 1 523470
-0.002405 -0.001061 0.119208 0.308503 0.808469 0.603015 -0.047610 1 0 0 0 0 0 1 524471
-0.002405 -0.001061 0.119208 0.308683 0.809005 0.603404 -0.047641 1 0 0 0 0 0 1 525470
-0.002405 -0.001061 0.119208 0.308927 0.809606 0.603848 -0.047676 1 0 0 0 0 0 1 526591
-0.002405 -0.001061 0.119208 0.309132 0.810150 0.604252 -0.047709 1 0 0 0 0 0 1 527631
-0.002405 -0.001061 0.119208 0.309342 0.810704 0.604685 -0.047741 1 0 0 0 0 0 1 528676
-0.002405 -0.001061 0.119208 0.309533 0.811203 0.605040 -0.047771 1 0 0 0 0 0 1 529617
-0.002405 -0.001061 0.119208 0.309754 0.811769 0.605461 -0.047804 1 0 0 0 0 0 1 530667
-0.002405 -0.001061 0.119208 0.309926 0.812264 0.605833 -0.047833 1 0 0 0 0 0 1 531609
-0.002405 -0.001061 0.119208 0.310120 0.812733 0.606180 -0.047860 1 0 0 0 0 0 1 532483
-0.002405 -0.001061 0.119208 0.310336 0.813285 0.606605 -0.047894 1 0 0 0 0 0 1 533559
-0.002405 -0.001061 0.119208 0.310537 0.813851 0.607019 -0.047926 1 0 0 0 0 0 1 534588
-0.002405 -0.001061 0.119208 0.310711 0.814292 0.607343 -0.047953 1 0 0 0 0 0 1 535436
-0.002405 -0.001061 0.119208 0.310950 0.814904 0.607798 -0.047988 1 0 0 0 0 0 1 536574
-0.002405 -0.001061 0.119208 0.311147 0.815465 0.608220 -0.048021 1 0 0 0 0 0 1 537640
-0.002405 -0.001061 0.119208 0.311331 0.815886 0.608547 -0.048047 1 0 0 0 0 0 1 538446
-0.002405 -0.001061 0.119208 0.311547 0.816478 0.608974 -0.048081 1 0 0 0 0 0 1 539557
-0.002405 -0.001061 0.119208 0.311736 0.816997 0.609364 -0.048111 1 0 0 0 0 0 1 540513
-0.002405 -0.001061 0.119208 0.311925 0.817473 0.609715 -0.048140 1 0 0 0 0 0 1 541430
-0.002405 -0.001061 0.119208 0.312151 0.818031 0.610146 -0.048173 1 0 0 0 0 0 1 542489
-0.002405 -0.001061 0.119208 0.312331 0.818564 0.610534 -0.048204 1 0 0 0 0 0 1 543483
-0.002405 -0.001061 0.119208 0.312551 0.819103 0.610931 -0.048235 1 0 0 0 0 0 1 544487
-0.002405 -0.001061 0.119208 0.312748 0.819627 0.611321 -0.048267 1 0 0 0 0 0 1 545489
-0.002405 -0.001061 0.119208 0.312945 0.820167 0.611728 -0.048298 1 0 0 0 0 0 1 546486
-0.002405 -0.001061 0.119208 0.313153 0.820672 0.612116 -0.048329 1 0 0 0 0 0 1 547480
-0.002405 -0.001061 0.119208 0.313356 0.821206 0.612501 -0.048359 1 0 0 0 0 0 1 548452
-0.002405 -0.001061 0.119208 0.313543 0.821744 0.612904 -0.048391 1 0 0 0 0 0 1 549473
-0.002405 -0.001061 0.119208 0.313767 0.822290 0.613308 -0.048423 1 0 0 0 0 0 1 550493
-0.002405 -0.001061 0.119208 0.314163 0.823336 0.614087 -0.048485 1 0 0 0 0 0 1 552478
-0.002405 -0.001061 0.119208 0.314390 0.823931 0.614551 -0.048520 1 0 0 0 0 0 1 553602
-0.002405 -0.001061 0.119208 0.314569 0.824400 0.614883 -0.048548 1 0 0 0 0 0 1 554485
-0.002405 -0.001061 0.119208 0.314780 0.824941 0.615285 -0.048579 1 0 0 0 0 0 1 555489
-0.002405 -0.001061 0.119208 0.314965 0.825469 0.615682 -0.048611 1 0 0 0 0 0 1 556493
-0.002405 -0.001061 0.119208 0.315188 0.825992 0.616085 -0.048642 1 0 0 0 0 0 1 557491
-0.002405 -0.001061 0.119208 0.315381 0.826524 0.616467 -0.048673 1 0 0 0 0 0 1 558489
-0.002405 -0.001061 0.119208 0.315627 0.827206 0.616978 -0.048713 1 0 0 0 0 0 1 559768
-0.002405 -0.001061 0.119208 0.315850 0.827747 0.617379 -0.048744 1 0 0 0 0 0 1 560777
-0.002405 -0.001061 0.119208 0.316005 0.828163 0.617687 -0.048769 1 0 0 0 0 0 1 561574
-0.002405 -0.001061 0.119208 0.316222 0.828732 0.618132 -0.048803 1 0 0 0 0 0 1 562649
-0.002405 -0.001061 0.119208 0.316411 0.829228 0.618484 -0.048832 1 0 0 0 0 0 1 563584
-0.002392 -0.001048 0.119219 0.143767 0.645209 0.467357 -0.048866 1 0 0 0 0 0 1 564649
-0.002386 -0.001041 0.119223 0.202875 0.709426 0.544012 -0.048897 1 0 0 0 0 0 1 565644
-0.002383 -0.001038 0.119225 0.247894 0.757764 0.583580 -0.048924 1 0 0 0 0 0 1 566520
-0.002381 -0.001036 0.119225 0.272323 0.783947 0.598795 -0.048954 1 0 0 0 0 0 1 567485
-0.002380 -0.001035 0.119225 0.284918 0.797532 0.604449 -0.048985 1 0 0 0 0 0 1 568478
-0.002380 -0.001035 0.119225 0.291371 0.804621 0.606662 -0.049016 1 0 0 0 0 0 1 569465
-0.002380 -0.001035 0.119225 0.294720 0.808476 0.607713 -0.049049 1 0 0 0 0 0 1 570526
-0.002380 -0.001034 0.119225 0.296483 0.810616 0.608306 -0.049080 1 0 0 0 0 0 1 571503
-0.002380 -0.001034 0.119225 0.297491 0.812025 0.608815 -0.049114 1 0 0 0 0 0 1 572605
-0.002380 -0.001034 0.119225 0.298067 0.812917 0.609210 -0.049144 1 0 0 0 0 0 1 573551
-0.002380 -0.001034 0.119225 0.298436 0.813615 0.609575 -0.049173 1 0 0 0 0 0 1 574483
-0.002380 -0.001034 0.119225 0.298723 0.814209 0.609951 -0.049203 1 0 0 0 0 0 1 575443
-0.002380 -0.001034 0.119225 0.298964 0.814785 0.610341 -0.049235 1 0 0 0 0 0 1 576462
-0.002380 -0.001034 0.119225 0.299183 0.815334 0.610732 -0.049266 1 0 0 0 0 0 1 577469
-0.002380 -0.001034 0.119225 0.299377 0.815847 0.611115 -0.049296 1 0 0 0 0 0 1 578441
-0.002380 -0.001034 0.119225 0.299575 0.816395 0.611511 -0.049328 1 0 0 0 0 0 1 579460
-0.002380 -0.001034 0.119225 0.299778 0.816913 0.611893 -0.049360 1 0 0 0 0 0 1 580462
-0.002380 -0.001034 0.119225 0.299970 0.817411 0.612282 -0.049390 1 0 0 0 0 0 1 581449
-0.002380 -0.001034 0.119225 0.300160 0.817947 0.612669 -0.049422 1 0 0 0 0 0 1 582465
-0.002380 -0.001034 0.119225 0.300329 0.818458 0.613055 -0.049453 1 0 0 0 0 0 1 583463
-0.002380 -0.001034 0.119225 0.300536 0.818980 0.613442 -0.049485 1 0 0 0 0 0 1 584462
-0.002380 -0.001034 0.119225 0.300740 0.819545 0.613884 -0.049519 1 0 0 0 0 0 1 585570
-0.002380 -0.001034 0.119225 0.300923 0.820030 0.614230 -0.049548 1 0 0 0 0 0 1 586492
-0.002380 -0.001034 0.119225 0.301124 0.820578 0.614639 -0.049581 1 0 0 0 0 0 1 587550
-0.002380 -0.001034 0.119225 0.301289 0.821063 0.615006 -0.049610 1 0 0 0 0 0 1 588482
-0.002380 -0.001034 0.119225 0.301492 0.821583 0.615392 -0.049642 1 0 0 0 0 0 1 589493
-0.002380 -0.001034 0.119225 0.301682 0.822078 0.615777 -0.049672 1 0 0 0 0 0 1 590472
-0.002380 -0.001034 0.119225 0.301856 0.822605 0.616163 -0.049704 1 0 0 0 0 0 1 591466
-0.002380 -0.001034 0.119225 0.302057 0.823123 0.616546 -0.049735 1 0 0 0 0 0 1 592471
-0.002380 -0.001034 0.119225 0.302259 0.823669 0.616953 -0.049768 1 0 0 0 0 0 1 593525
-0.002380 -0.001034 0.119225 0.302464 0.824265 0.617404 -0.049804 1 0 0 0 0 0 1 594672
-0.002380 -0.001034 0.119225 0.302644 0.824716 0.617753 -0.049832 1 0 0 0 0 0 1 595588
-0.002380 -0.001034 0.119225 0.302853 0.825288 0.618168 -0.049866 1 0 0 0 0 0 1 596661
-0.002380 -0.001034 0.119225 0.303014 0.825762 0.618526 -0.049894 1 0 0 0 0 0 1 597568
-0.002380 -0.001034 0.119225 0.303236 0.826337 0.618953 -0.049929 1 0 0 0 0 0 1 598685
-0.002380 -0.001034 0.119225 0.303445 0.826883 0.619376 -0.049963 1 0 0 0 0 0 1 599762
-0.002380 -0.001034 0.119225 0.303570 0.827276 0.619662 -0.049986 1 0 0 0 0 0 1 600498
-0.002380 -0.001034 0.119225 0.303768 0.827786 0.620038 -0.050017 1 0 0 0 0 0 1 601486
-0.002380 -0.001034 0.119225 0.303960 0.828306 0.620427 -0.050048 1 0 0 0 0 0 1 602491
-0.002380 -0.001034 0.119225 0.304152 0.828862 0.620848 -0.050082 1 0 0 0 0 0 1 603562
-0.002380 -0.001034 0.119225 0.304351 0.829353 0.621227 -0.050112 1 0 0 0 0 0 1 604538
-0.002380 -0.001034 0.119225 0.304547 0.829915 0.621633 -0.050146 1 0 0 0 0 0 1 605621
-0.002380 -0.001034 0.119225 0.304703 0.830367 0.621975 -0.050173 1 0 0 0 0 0 1 606475
-0.002380 -0.001034 0.119225 0.304919 0.830923 0.622388 -0.050206 1 0 0 0 0 0 1 607552
-0.002380 -0.001034 0.119225 0.305102 0.831396 0.622757 -0.050235 1 0 0 0 0 0 1 608489
-0.002380 -0.001034 0.119225 0.305267 0.831901 0.623126 -0.050265 1 0 0 0 0 0 1 609440
-0.002380 -0.001034 0.119225 0.305472 0.832430 0.623517 -0.050297 1 0 0 0 0 0 1 610465
-0.002380 -0.001034 0.119225 0.305663 0.832945 0.623902 -0.050328 1 0 0 0 0 0 1 611462
-0.002380 -0.001034 0.119225 0.305842 0.833469 0.624299 -0.050360 1 0 0 0 0 0 1 612470
-0.002380 -0.001034 0.119225 0.306045 0.833970 0.624685 -0.050391 1 0 0 0 0 0 1 613464
-0.002380 -0.001034 0.119225 0.306233 0.834496 0.625065 -0.050422 1 0 0 0 0 0 1 614462
-0.002380 -0.001034 0.119225 0.306410 0.835017 0.625458 -0.050453 1 0 0 0 0 0 1 615462
-0.002380 -0.001034 0.119225 0.306603 0.835526 0.625835 -0.050485 1 0 0 0 0 0 1 616467
-0.002380 -0.001034 0.119225 0.306804 0.836037 0.626233 -0.050516 1 0 0 0 0 0 1 617465
-0.002380 -0.001034 0.119225 0.306979 0.836566 0.626620 -0.050547 1 0 0 0 0 0 1 618461
-0.002380 -0.001034 0.119225 0.307366 0.837590 0.627382 -0.050609 1 0 0 0 0 0 1 620443
-0.002380 -0.001034 0.119225 0.307582 0.838174 0.627819 -0.050644 1 0 0 0 0 0 1 621573
-0.002380 -0.001034 0.119225 0.307744 0.838652 0.628180 -0.050673 1 0 0 0 0 0 1 622490
-0.002380 -0.001034 0.119225 0.307935 0.839121 0.628544 -0.050702 1 0 0 0 0 0 1 623425
-0.002380 -0.001034 0.119225 0.308133 0.839676 0.628945 -0.050735 1 0 0 0 0 0 1 624478
-0.002380 -0.001034 0.119225 0.308310 0.840193 0.629335 -0.050766 1 0 0 0 0 0 1 625470
-0.002380 -0.001034 0.119225 0.308509 0.840706 0.629716 -0.050797 1 0 0 0 0 0 1 626467
-0.002380 -0.001034 0.119225 0.308746 0.841348 0.630196 -0.050836 1 0 0 0 0 0 1 627708
-0.002380 -0.001034 0.119225 0.308900 0.841780 0.630539 -0.050863 1 0 0 0 0 0 1 628561
-0.002380 -0.001034 0.119225 0.309115 0.842366 0.630960 -0.050898 1 0 0 0 0 0 1 629696
-0.002380 -0.001034 0.119225 0.309284 0.842815 0.631295 -0.050925 1 0 0 0 0 0 1 630547
-0.002380 -0.001034 0.119225 0.309458 0.843323 0.631679 -0.050955 1 0 0 0 0 0 1 631522
-0.002380 -0.001034 0.119225 0.309660 0.843823 0.632065 -0.050986 1 0 0 0 0 0 1 632516
-0.002380 -0.001034 0.119225 0.309843 0.844335 0.632435 -0.051017 1 0 0 0 0 0 1 633488
-0.002380 -0.001034 0.119225 0.310008 0.844820 0.632801 -0.051046 1 0 0 0 0 0 1 634418
-0.002380 -0.001034 0.119225 0.310223 0.845376 0.633213 -0.051079 1 0 0 0 0 0 1 635496
-0.002380 -0.001034 0.119225 0.310423 0.845917 0.633618 -0.051112 1 0 0 0 0 0 1 636542
-0.002380 -0.001034 0.119225 0.310591 0.846390 0.633992 -0.051141 1 0 0 0 0 0 1 637475
-0.002380 -0.001034 0.119225 0.310798 0.846942 0.634388 -0.051174 1 0 0 0 0 0 1 638526
-0.002380 -0.001034 0.119225 0.310973 0.847428 0.634750 -0.051204 1 0 0 0 0 0 1 639481
-0.002380 -0.001034 0.119225 0.311178 0.848011 0.635191 -0.051239 1 0 0 0 0 0 1 640589
-0.002380 -0.001034 0.119225 0.311355 0.848463 0.635525 -0.051266 1 0 0 0 0 0 1 641465
-0.002380 -0.001034 0.119225 0.311547 0.848961 0.635913 -0.051297 1 0 0 0 0 0 1 642451
-0.002380 -0.001034 0.119225 0.311723 0.849493 0.636303 -0.051328 1 0 0 0 0 0 1 643455
-0.002380 -0.001034 0.119225 0.311921 0.850003 0.636680 -0.051359 1 0 0 0 0 0 1 644444
-0.002380 -0.001034 0.119225 0.312114 0.850527 0.637071 -0.051391 1 0 0 0 0 0 1 645456
-0.002380 -0.001034 0.119225 0.312297 0.851038 0.637474 -0.051422 1 0 0 0 0 0 1 646462
-0.002380 -0.001034 0.119225 0.312492 0.851556 0.637845 -0.051453 1 0 0 0 0 0 1 647449
-0.002380 -0.001034 0.119225 0.312679 0.852066 0.638224 -0.051484 1 0 0 0 0 0 1 648432
-0.002380 -0.001034 0.119225 0.312865 0.852606 0.638632 -0.051516 1 0 0 0 0 0 1 649470
-0.002380 -0.001034 0.119225 0.313051 0.853096 0.638995 -0.051546 1 0 0 0 0 0 1 650439
-0.002380 -0.001034 0.119225 0.313258 0.853625 0.639407 -0.051579 1 0 0 0 0 0 1 651471
-0.002380 -0.001034 0.119225 0.313439 0.854170 0.639806 -0.051611 1 0 0 0 0 0 1 652498
-0.002380 -0.001034 0.119225 0.313742 0.854965 0.640396 -0.051659 1 0 0 0 0 0 1 654037
-0.002380 -0.001034 0.119225 0.313816 0.855164 0.640544 -0.051671 1 0 0 0 0 0 1 654422
-0.002380 -0.001034 0.119225 0.314022 0.855740 0.640995 -0.051706 1 0 0 0 0 0 1 655553
-0.002380 -0.001034 0.119225 0.314199 0.856209 0.641330 -0.051734 1 0 0 0 0 0 1 656446
-0.002380 -0.001034 0.119225 0.314394 0.856738 0.641724 -0.051766 1 0 0 0 0 0 1 657467
-0.002380 -0.001034 0.119225 0.314571 0.857257 0.642116 -0.051797 1 0 0 0 0 0 1 658463
-0.002380 -0.001034 0.119225 0.314774 0.857778 0.642503 -0.051829 1 0 0 0 0 0 1 659475
-0.002380 -0.001034 0.119225 0.314963 0.858268 0.642884 -0.051859 1 0 0 0 0 0 1 660445
-0.002380 -0.001034 0.119225 0.315139 0.858814 0.643284 -0.051892 1 0 0 0 0 0 1 661494
-0.002380 -0.001034 0.119225 0.315383 0.859439 0.643748 -0.051929 1 0 0 0 0 0 1 662691
-0.002380 -0.001034 0.119225 0.315548 0.859883 0.644080 -0.051956 1 0 0 0 0 0 1 663548
-0.002380 -0.001034 0.119225 0.315763 0.860484 0.644549 -0.051993 1 0 0 0 0 0 1 664727
-0.002380 -0.001034 0.119225 0.315926 0.860916 0.644855 -0.052019 1 0 0 0 0 0 1 665546
-0.002380 -0.001034 0.119225 0.316106 0.861404 0.645219 -0.052048 1 0 0 0 0 0 1 666488
-0.002380 -0.001034 0.119225 0.316290 0.861941 0.645625 -0.052080 1 0 0 0 0 0 1 667520
-0.002380 -0.001034 0.119225 0.316489 0.862453 0.646004 -0.052111 1 0 0 0 0 0 1 668514
-0.002380 -0.001034 0.119225 0.316681 0.862951 0.646392 -0.052142 1 0 0 0 0 0 1 669500
-0.002380 -0.001034 0.119225 0.316856 0.863480 0.646779 -0.052173 1 0 0 0 0 0 1 670498
-0.002380 -0.001034 0.119225 0.317035 0.863939 0.647118 -0.052201 1 0 0 0 0 0 1 671388
-0.002380 -0.001034 0.119225 0.317250 0.864534 0.647563 -0.052238 1 0 0 0 0 0 1 672556
-0.002380 -0.001034 0.119225 0.317438 0.865050 0.647969 -0.052269 1 0 0 0 0 0 1 673556
-0.002380 -0.001034 0.119225 0.317607 0.865497 0.648287 -0.052295 1 0 0 0 0 0 1 674404
-0.002380 -0.001034 0.119225 0.317809 0.866046 0.648696 -0.052328 1 0 0 0 0 0 1 675463
-0.002380 -0.001034 0.119225 0.317988 0.866568 0.649091 -0.052360 1 0 0 0 0 0 1 676467
-0.002380 -0.001034 0.119225 0.318189 0.867084 0.649473 -0.052391 1 0 0 0 0 0 1 677469
-0.002380 -0.001034 0.119225 0.318382 0.867586 0.649864 -0.052422 1 0 0 0 0 0 1 678463
-0.002380 -0.001034 0.119225 0.318558 0.868118 0.650253 -0.052454 1 0 0 0 0 0 1 679466
-0.002380 -0.001034 0.119225 0.318751 0.868616 0.650622 -0.052484 1 0 0 0 0 0 1 680432
-0.002380 -0.001034 0.119225 0.318944 0.869138 0.651012 -0.052515 1 0 0 0 0 0 1 681441
-0.002380 -0.001034 0.119225 0.319125 0.869644 0.651410 -0.052546 1 0 0 0 0 0 1 682437
-0.002380 -0.001034 0.119225 0.319315 0.870162 0.651780 -0.052578 1 0 0 0 0 0 1 683440
-0.002380 -0.001034 0.119225 0.319522 0.870713 0.652192 -0.052611 1 0 0 0 0 0 1 684489
-0.002380 -0.001034 0.119225 0.319746 0.871358 0.652679 -0.052649 1 0 0 0 0 0 1 685730
-0.002380 -0.001034 0.119225 0.319921 0.871804 0.653009 -0.052676 1 0 0 0 0 0 1 686596
-0.002380 -0.001034 0.119225 0.320091 0.872242 0.653352 -0.052704 1 0 0 0 0 0 1 687466
-0.002380 -0.001034 0.119225 0.320264 0.872767 0.653736 -0.052734 1 0 0 0 0 0 1 688455
-0.002380 -0.001034 0.119225 0.320462 0.873279 0.654114 -0.052765 1 0 0 0 0 0 1 689448
-0.002380 -0.001034 0.119225 0.320652 0.873793 0.654498 -0.052797 1 0 0 0 0 0 1 690442
-0.002380 -0.001034 0.119225 0.320821 0.874287 0.654873 -0.052826 1 0 0 0 0 0 1 691392
-0.002380 -0.001034 0.119225 0.321035 0.874818 0.655282 -0.052859 1 0 0 0 0 0 1 692445
-0.002380 -0.001034 0.119225 0.321274 0.875484 0.655767 -0.052899 1 0 0 0 0 0 1 693713
-0.002380 -0.001034 0.119225 0.321448 0.875996 0.656153 -0.052929 1 0 0 0 0 0 1 694697
-0.002380 -0.001034 0.119225 0.321612 0.876426 0.656471 -0.052956 1 0 0 0 0 0 1 695549
-0.002380 -0.001034 0.119225 0.321793 0.876882 0.656827 -0.052984 1 0 0 0 0 0 1 696439
-0.002380 -0.001034 0.119225 0.321979 0.877442 0.657238 -0.053017 1 0 0 0 0 0 1 697495
-0.002380 -0.001034 0.119225 0.322180 0.877959 0.657620 -0.053048 1 0 0 0 0 0 1 698498
-0.002380 -0.001034 0.119225 0.322382 0.878508 0.658030 -0.053081 1 0 0 0 0 0 1 699558
-0.002380 -0.001034 0.119225 0.322557 0.879019 0.658417 -0.053112 1 0 0 0 0 0 1 700540
-0.002380 -0.001034 0.119225 0.322773 0.879555 0.658830 -0.053145 1 0 0 0 0 0 1 701604
-0.002380 -0.001034 0.119225 0.322922 0.879975 0.659131 -0.053170 1 0 0 0 0 0 1 702397
-0.002380 -0.001034 0.119225 0.323131 0.880581 0.659587 -0.053206 1 0 0 0 0 0 1 703561
-0.002380 -0.001034 0.119225 0.323315 0.881051 0.659936 -0.053235 1 0 0 0 0 0 1 704475
-0.002380 -0.001034 0.119225 0.323499 0.881551 0.660309 -0.053265 1 0 0 0 0 0 1 705442
-0.002380 -0.001034 0.119225 0.323672 0.882050 0.660702 -0.053296 1 0 0 0 0 0 1 706441
-0.002380 -0.001034 0.119225 0.323876 0.882582 0.661084 -0.053328 1 0 0 0 0 0 1 707439
-0.002380 -0.001034 0.119225 0.324069 0.883104 0.661473 -0.053359 1 0 0 0 0 0 1 708445
-0.002380 -0.001034 0.119225 0.324246 0.883621 0.661864 -0.053390 1 0 0 0 0 0 1 709439
-0.002380 -0.001034 0.119225 0.324450 0.884125 0.662253 -0.053422 1 0 0 0 0 0 1 710441
-0.002380 -0.001034 0.119225 0.324638 0.884651 0.662633 -0.053453 1 0 0 0 0 0 1 711438
-0.002380 -0.001034 0.119225 0.324816 0.885175 0.663028 -0.053484 1 0 0 0 0 0 1 712444
-0.002380 -0.001034 0.119225 0.325016 0.885687 0.663408 -0.053515 1 0 0 0 0 0 1 713438
-0.002380 -0.001034 0.119225 0.325206 0.886203 0.663794 -0.053546 1 0 0 0 0 0 1 714437
-0.002380 -0.001034 0.119225 0.325555 0.887167 0.664536 -0.053605 1 0 0 0 0 0 1 716318
-0.002380 -0.001034 0.119225 0.325785 0.887795 0.664988 -0.053643 1 0 0 0 0 0 1 717533
-0.002380 -0.001034 0.119225 0.325967 0.888277 0.665347 -0.053672 1 0 0 0 0 0 1 718449
-0.002380 -0.001034 0.119225 0.326146 0.888799 0.665742 -0.053703 1 0 0 0 0 0 1 719451
-0.002380 -0.001034 0.119225 0.326349 0.889301 0.666131 -0.053734 1 0 0 0 0 0 1 720450
-0.002380 -0.001034 0.119225 0.326537 0.889825 0.666509 -0.053765 1 0 0 0 0 0 1 721444
-0.002380 -0.001034 0.119225 0.326714 0.890345 0.666901 -0.053796 1 0 0 0 0 0 1 722441
-0.002380 -0.001034 0.119225 0.326958 0.890981 0.667373 -0.053835 1 0 0 0 0 0 1 723675
-0.002380 -0.001034 0.119225 0.327113 0.891398 0.667685 -0.053860 1 0 0 0 0 0 1 724482
-0.002380 -0.001034 0.119225 0.327334 0.892015 0.668167 -0.053898 1 0 0 0 0 0 1 725692
-0.002380 -0.001034 0.119225 0.327501 0.892459 0.668482 -0.053924 1 0 0 0 0 0 1 726534
-0.002380 -0.001034 0.119225 0.327726 0.893070 0.668938 -0.053961 1 0 0 0 0 0 1 727714
-0.002380 -0.001034 0.119225 0.327871 0.893498 0.669263 -0.053987 1 0 0 0 0 0 1 728537
-0.002380 -0.001034 0.119225 0.328038 0.893938 0.669587 -0.054014 1 0 0 0 0 0 1 729407
-0.002380 -0.001034 0.119225 0.328241 0.894490 0.670021 -0.054048 1 0 0 0 0 0 1 730479
-0.002380 -0.001034 0.119225 0.328431 0.894992 0.670380 -0.054077 1 0 0 0 0 0 1 731433
-0.002380 -0.001034 0.119225 0.328640 0.895561 0.670804 -0.054112 1 0 0 0 0 0 1 732531
-0.002380 -0.001034 0.119225 0.328834 0.896088 0.671198 -0.054144 1 0 0 0 0 0 1 733550
-0.002380 -0.001034 0.119225 0.329000 0.896557 0.671569 -0.054173 1 0 0 0 0 0 1 734473
-0.002380 -0.001034 0.119225 0.329197 0.897079 0.671942 -0.054204 1 0 0 0 0 0 1 735467
-0.002380 -0.001034 0.119225 0.329400 0.897630 0.672354 -0.054237 1 0 0 0 0 0 1 736532
-0.002380 -0.001034 0.119225 0.329565 0.898114 0.672720 -0.054266 1 0 0 0 0 0 1 737462
-0.002380 -0.001034 0.119225 0.329760 0.898616 0.673092 -0.054296 1 0 0 0 0 0 1 738437
-0.002380 -0.001034 0.119225 0.329956 0.899125 0.673488 -0.054328 1 0 0 0 0 0 1 739444
-0.002380 -0.001034 0.119225 0.330117 0.899632 0.673858 -0.054358 1 0 0 0 0 0 1 740415
-0.002380 -0.001034 0.119225 0.330327 0.900163 0.674251 -0.054390 1 0 0 0 0 0 1 741431
-0.002380 -0.001034 0.119225 0.330520 0.900683 0.674640 -0.054421 1 0 0 0 0 0 1 742435
-0.002380 -0.001034 0.119225 0.330703 0.901197 0.675044 -0.054453 1 0 0 0 0 0 1 743445
-0.002380 -0.001034 0.119225 0.330894 0.901705 0.675408 -0.054483 1 0 0 0 0 0 1 744412
-0.002380 -0.001034 0.119225 0.331085 0.902223 0.675794 -0.054514 1 0 0 0 0 0 1 745412
-0.002380 -0.001034 0.119225 0.331263 0.902743 0.676187 -0.054546 1 0 0 0 0 0 1 746411
-0.002380 -0.001034 0.119225 0.331464 0.903260 0.676571 -0.054577 1 0 0 0 0 0 1 747416
-0.002380 -0.001034 0.119225 0.331681 0.903825 0.677009 -0.054612 1 0 0 0 0 0 1 748531
-0.002380 -0.001034 0.119225 0.331831 0.904289 0.677347 -0.054639 1 0 0 0 0 0 1 749403
-0.002380 -0.001034 0.119225 0.332050 0.904868 0.677775 -0.054675 1 0 0 0 0 0 1 750542
-0.002380 -0.001034 0.119225 0.332221 0.905355 0.678144 -0.054704 1 0 0 0 0 0 1 751465
-0.002380 -0.001034 0.119225 0.332414 0.905850 0.678511 -0.054733 1 0 0 0 0 0 1 752425
-0.002380 -0.001034 0.119225 0.332613 0.906368 0.678913 -0.054765 1 0 0 0 0 0 1 753448
-0.002380 -0.001034 0.119225 0.332795 0.906880 0.679283 -0.054796 1 0 0 0 0 0 1 754419
-0.002380 -0.001034 0.119225 0.332973 0.907403 0.679678 -0.054827 1 0 0 0 0 0 1 755423
-0.002380 -0.001034 0.119225 0.333181 0.907940 0.680076 -0.054860 1 0 0 0 0 0 1 756464
-0.002380 -0.001034 0.119225 0.333412 0.908543 0.680543 -0.054897 1 0 0 0 0 0 1 757654
-0.002380 -0.001034 0.119225 0.333580 0.909055 0.680917 -0.054927 1 0 0 0 0 0 1 758618
-0.002380 -0.001034 0.119225 0.333761 0.909519 0.681259 -0.054955 1 0 0 0 0 0 1 759519
-0.002380 -0.001034 0.119225 0.333966 0.910074 0.681674 -0.054989 1 0 0 0 0 0 1 760592
-0.002380 -0.001034 0.119225 0.334152 0.910596 0.682084 -0.055021 1 0 0 0 0 0 1 761617
-0.002380 -0.001034 0.119225 0.334326 0.911070 0.682422 -0.055049 1 0 0 0 0 0 1 762536
-0.002380 -0.001034 0.119225 0.334513 0.911566 0.682792 -0.055079 1 0 0 0 0 0 1 763479
-0.002380 -0.001034 0.119225 0.334688 0.912075 0.683178 -0.055110 1 0 0 0 0 0 1 764457
-0.002380 -0.001034 0.119225 0.334890 0.912597 0.683564 -0.055141 1 0 0 0 0 0 1 765470
-0.002380 -0.001034 0.119225 0.335063 0.913078 0.683944 -0.055171 1 0 0 0 0 0 1 766417
-0.002380 -0.001034 0.119225 0.335294 0.913696 0.684390 -0.055208 1 0 0 0 0 0 1 767597
-0.002380 -0.001034 0.119225 0.335484 0.914209 0.684772 -0.055239 1 0 0 0 0 0 1 768588
-0.002380 -0.001034 0.119225 0.335652 0.914667 0.685115 -0.055266 1 0 0 0 0 0 1 769473
-0.002380 -0.001034 0.119225 0.335848 0.915216 0.685545 -0.055300 1 0 0 0 0 0 1 770551
-0.002380 -0.001034 0.119225 0.336029 0.915696 0.685888 -0.055328 1 0 0 0 0 0 1 771464
-0.002380 -0.001034 0.119225 0.336205 0.916187 0.686253 -0.055359 1 0 0 0 0 0 1 772428
-0.002380 -0.001034 0.119225 0.336396 0.916733 0.686667 -0.055391 1 0 0 0 0 0 1 773465
-0.002380 -0.001034 0.119225 0.336588 0.917224 0.687030 -0.055421 1 0 0 0 0 0 1 774417
-0.002380 -0.001034 0.119225 0.336774 0.917742 0.687437 -0.055453 1 0 0 0 0 0 1 775435
-0.002380 -0.001034 0.119225 0.336972 0.918268 0.687814 -0.055484 1 0 0 0 0 0 1 776437
-0.002380 -0.001034 0.119225 0.337161 0.918780 0.688196 -0.055515 1 0 0 0 0 0 1 777425
-0.002380 -0.001034 0.119225 0.337352 0.919300 0.688585 -0.055546 1 0 0 0 0 0 1 778431
-0.002380 -0.001034 0.119225 0.337532 0.919804 0.688982 -0.055577 1 0 0 0 0 0 1 779423
-0.002380 -0.001034 0.119225 0.337732 0.920338 0.689365 -0.055609 1 0 0 0 0 0 1 780440
-0.002380 -0.001034 0.119225 0.337924 0.920859 0.689753 -0.055640 1 0 0 0 0 0 1 781445
-0.002380 -0.001034 0.119225 0.338107 0.921391 0.690156 -0.055672 1 0 0 0 0 0 1 782469
-0.002380 -0.001034 0.119225 0.338366 0.922066 0.690657 -0.055713 1 0 0 0 0 0 1 783778
-0.002380 -0.001034 0.119225 0.338504 0.922431 0.690945 -0.055737 1 0 0 0 0 0 1 784524
-0.002380 -0.001034 0.119225 0.338670 0.922925 0.691307 -0.055765 1 0 0 0 0 0 1 785440
-0.002380 -0.001034 0.119225 0.338865 0.923428 0.691677 -0.055796 1 0 0 0 0 0 1 786412
-0.002380 -0.001034 0.119225 0.339049 0.923961 0.692081 -0.055828 1 0 0 0 0 0 1 787438
-0.002380 -0.001034 0.119225 0.339251 0.924481 0.692466 -0.055859 1 0 0 0 0 0 1 788447
-0.002380 -0.001034 0.119225 0.339447 0.924989 0.692862 -0.055891 1 0 0 0 0 0 1 789453
-0.002380 -0.001034 0.119225 0.339628 0.925501 0.693231 -0.055921 1 0 0 0 0 0 1 790423
-0.002380 -0.001034 0.119225 0.339832 0.926094 0.693678 -0.055957 1 0 0 0 0 0 1 791561
-0.002380 -0.001034 0.119225 0.340060 0.926684 0.694116 -0.055992 1 0 0 0 0 0 1 792706
-0.002380 -0.001034 0.119225 0.340260 0.927203 0.694520 -0.056024 1 0 0 0 0 0 1 793734
-0.002380 -0.001034 0.119225 0.340397 0.927630 0.694830 -0.056049 1 0 0 0 0 0 1 794533
-0.002380 -0.001034 0.119225 0.340575 0.928101 0.695177 -0.056078 1 0 0 0 0 0 1 795464
-0.002380 -0.001034 0.119225 0.340747 0.928591 0.695548 -0.056107 1 0 0 0 0 0 1 796391
-0.002380 -0.001034 0.119225 0.340955 0.929125 0.695944 -0.056140 1 0 0 0 0 0 1 797426
-0.002380 -0.001034 0.119225 0.341164 0.929668 0.696366 -0.056173 1 0 0 0 0 0 1 798500
-0.002380 -0.001034 0.119225 0.341347 0.930184 0.696739 -0.056204 1 0 0 0 0 0 1 799477
-0.002380 -0.001034 0.119225 0.341544 0.930760 0.697173 -0.056238 1 0 0 0 0 0 1 800584
-0.002380 -0.001034 0.119225 0.341794 0.931410 0.697656 -0.056278 1 0 0 0 0 0 1 801844
-0.002380 -0.001034 0.119225 0.341899 0.931708 0.697898 -0.056296 1 0 0 0 0 0 1 802438
-0.002380 -0.001034 0.119225 0.342102 0.932247 0.698285 -0.056329 1 0 0 0 0 0 1 803466
-0.002380 -0.001034 0.119225 0.342299 0.932783 0.698685 -0.056361 1 0 0 0 0 0 1 804500
-0.002380 -0.001034 0.119225 0.342470 0.933246 0.699031 -0.056389 1 0 0 0 0 0 1 805395
-0.002380 -0.001034 0.119225 0.342642 0.933765 0.699423 -0.056421 1 0 0 0 0 0 1 806409
-0.002380 -0.001034 0.119225 0.342853 0.934276 0.699818 -0.056452 1 0 0 0 0 0 1 807410
-0.002380 -0.001034 0.119225 0.343030 0.934809 0.700208 -0.056483 1 0 0 0 0 0 1 808415
-0.002380 -0.001034 0.119225 0.343230 0.935323 0.700587 -0.056514 1 0 0 0 0 0 1 809411
-0.002380 -0.001034 0.119225 0.343421 0.935840 0.700974 -0.056546 1 0 0 0 0 0 1 810411
-0.002380 -0.001034 0.119225 0.343599 0.936361 0.701368 -0.056577 1 0 0 0 0 0 1 811412
-0.002380 -0.001034 0.119225 0.343799 0.936853 0.701749 -0.056607 1 0 0 0 0 0 1 812392
-0.002380 -0.001034 0.119225 0.343986 0.937378 0.702128 -0.056639 1 0 0 0 0 0 1 813387
-0.002380 -0.001034 0.119225 0.344176 0.937896 0.702514 -0.056670 1 0 0 0 0 0 1 814387
-0.002380 -0.001034 0.119225 0.344355 0.938420 0.702910 -0.056701 1 0 0 0 0 0 1 815393
-0.002380 -0.001034 0.119225 0.344725 0.939376 0.703639 -0.056760 1 0 0 0 0 0 1 817270
-0.002380 -0.001034 0.119225 0.344946 0.940004 0.704094 -0.056798 1 0 0 0 0 0 1 818482
-0.002380 -0.001034 0.119225 0.345116 0.940494 0.704464 -0.056827 1 0 0 0 0 0 1 819406
-0.002380 -0.001034 0.119225 0.345316 0.941007 0.704845 -0.056858 1 0 0 0 0 0 1 820402
-0.002380 -0.001034 0.119225 0.345493 0.941523 0.705235 -0.056889 1 0 0 0 0 0 1 821393
-0.002380 -0.001034 0.119225 0.345691 0.942010 0.705611 -0.056919 1 0 0 0 0 0 1 822362
-0.002380 -0.001034 0.119225 0.345886 0.942554 0.706005 -0.056951 1 0 0 0 0 0 1 823395
-0.002380 -0.001034 0.119225 0.346117 0.943221 0.706507 -0.056991 1 0 0 0 0 0 1 824677
-0.002380 -0.001034 0.119225 0.346293 0.943670 0.706839 -0.057019 1 0 0 0 0 0 1 825549
-0.002380 -0.001034 0.119225 0.346492 0.944208 0.707242 -0.057051 1 0 0 0 0 0 1 826590
-0.002380 -0.001034 0.119225 0.346660 0.944682 0.707616 -0.057080 1 0 0 0 0 0 1 827523
-0.002380 -0.001034 0.119225 0.346857 0.945217 0.707999 -0.057113 1 0 0 0 0 0 1 828560
-0.002380 -0.001034 0.119225 0.347059 0.945754 0.708400 -0.057145 1 0 0 0 0 0 1 829583
-0.002380 -0.001034 0.119225 0.347217 0.946220 0.708753 -0.057173 1 0 0 0 0 0 1 830476
-0.002380 -0.001034 0.119225 0.347413 0.946702 0.709125 -0.057203 1 0 0 0 0 0 1 831434
-0.002380 -0.001034 0.119225 0.347607 0.947244 0.709518 -0.057235 1 0 0 0 0 0 1 832464
-0.002380 -0.001034 0.119225 0.347773 0.947734 0.709888 -0.057264 1 0 0 0 0 0 1 833404
-0.002380 -0.001034 0.119225 0.347987 0.948287 0.710298 -0.057298 1 0 0 0 0 0 1 834477
-0.002380 -0.001034 0.119225 0.348173 0.948791 0.710674 -0.057328 1 0 0 0 0 0 1 835451
-0.002380 -0.001034 0.119225 0.348351 0.949288 0.711066 -0.057359 1 0 0 0 0 0 1 836429
-0.002380 -0.001034 0.119225 0.348570 0.949872 0.711486 -0.057393 1 0 0 0 0 0 1 837543
-0.002380 -0.001034 0.119225 0.348736 0.950323 0.711823 -0.057421 1 0 0 0 0 0 1 838414
-0.002380 -0.001034 0.119225 0.348910 0.950831 0.712207 -0.057451 1 0 0 0 0 0 1 839391
-0.002380 -0.001034 0.119225 0.349102 0.951340 0.712583 -0.057483 1 0 0 0 0 0 1 840395
-0.002380 -0.001034 0.119225 0.349307 0.951860 0.712989 -0.057514 1 0 0 0 0 0 1 841410
-0.002380 -0.001034 0.119225 0.349483 0.952392 0.713378 -0.057546 1 0 0 0 0 0 1 842412
-0.002380 -0.001034 0.119225 0.349681 0.952902 0.713754 -0.057576 1 0 0 0 0 0 1 843400
-0.002380 -0.001034 0.119225 0.349873 0.953424 0.714145 -0.057608 1 0 0 0 0 0 1 844409
-0.002380 -0.001034 0.119225 0.350057 0.953938 0.714550 -0.057640 1 0 0 0 0 0 1 845421
-0.002380 -0.001034 0.119225 0.350250 0.954452 0.714917 -0.057670 1 0 0 0 0 0 1 846399
-0.002380 -0.001034 0.119225 0.350445 0.954980 0.715311 -0.057702 1 0 0 0 0 0 1 847418
-0.002380 -0.001034 0.119225 0.350622 0.955497 0.715702 -0.057733 1 0 0 0 0 0 1 848412
-0.002380 -0.001034 0.119225 0.350841 0.956065 0.716123 -0.057768 1 0 0 0 0 0 1 849515
-0.002380 -0.001034 0.119225 0.351017 0.956519 0.716479 -0.057796 1 0 0 0 0 0 1 850416
-0.002380 -0.001034 0.119225 0.351214 0.957087 0.716890 -0.057830 1 0 0 0 0 0 1 851512
-0.002380 -0.001034 0.119225 0.351382 0.957570 0.717255 -0.057858 1 0 0 0 0 0 1 852424
-0.002380 -0.001034 0.119225 0.351572 0.958057 0.717615 -0.057888 1 0 0 0 0 0 1 853367
-0.002380 -0.001034 0.119225 0.351766 0.958595 0.718038 -0.057921 1 0 0 0 0 0 1 854425
-0.002380 -0.001034 0.119225 0.351963 0.959120 0.718414 -0.057952 1 0 0 0 0 0 1 855425
-0.002380 -0.001034 0.119225 0.352152 0.959633 0.718796 -0.057983 1 0 0 0 0 0 1 856416
-0.002380 -0.001034 0.119225 0.352368 0.960255 0.719266 -0.058021 1 0 0 0 0 0 1 857613
-0.002380 -0.001034 0.119225 0.352555 0.960734 0.719620 -0.058050 1 0 0 0 0 0 1 858542
-0.002380 -0.001034 0.119225 0.352734 0.961198 0.719983 -0.058078 1 0 0 0 0 0 1 859463
-0.002380 -0.001034 0.119225 0.352948 0.961833 0.720450 -0.058116 1 0 0 0 0 0 1 860666
-0.002380 -0.001034 0.119225 0.353114 0.962257 0.720762 -0.058142 1 0 0 0 0 0 1 861488
-0.002380 -0.001034 0.119225 0.353311 0.962803 0.721170 -0.058175 1 0 0 0 0 0 1 862561
-0.002380 -0.001034 0.119225 0.353479 0.963264 0.721535 -0.058203 1 0 0 0 0 0 1 863455
-0.002380 -0.001034 0.119225 0.353667 0.963763 0.721892 -0.058233 1 0 0 0 0 0 1 864404
-0.002380 -0.001034 0.119225 0.353867 0.964306 0.722297 -0.058266 1 0 0 0 0 0 1 865452
-0.002380 -0.001034 0.119225 0.354053 0.964847 0.722706 -0.058298 1 0 0 0 0 0 1 866492
-0.002380 -0.001034 0.119225 0.354237 0.965319 0.723055 -0.058327 1 0 0 0 0 0 1 867409
-0.002380 -0.001034 0.119225 0.354441 0.965848 0.723467 -0.058359 1 0 0 0 0 0 1 868455
-0.002380 -0.001034 0.119225 0.354612 0.966368 0.723847 -0.058390 1 0 0 0 0 0 1 869435
-0.002380 -0.001034 0.119225 0.354831 0.966935 0.724266 -0.058424 1 0 0 0 0 0 1 870533
-0.002380 -0.001034 0.119225 0.355003 0.967401 0.724614 -0.058453 1 0 0 0 0 0 1 871434
-0.002380 -0.001034 0.119225 0.355177 0.967890 0.725000 -0.058483 1 0 0 0 0 0 1 872397
-0.002380 -0.001034 0.119225 0.355370 0.968417 0.725377 -0.058514 1 0 0 0 0 0 1 873417
-0.002380 -0.001034 0.119225 0.355567 0.968940 0.725767 -0.058546 1 0 0 0 0 0 1 874412
-0.002380 -0.001034 0.119225 0.355743 0.969453 0.726155 -0.058576 1 0 0 0 0 0 1 875397
-0.002380 -0.001034 0.119225 0.355946 0.969975 0.726542 -0.058608 1 0 0 0 0 0 1 876410
-0.002380 -0.001034 0.119225 0.356132 0.970458 0.726919 -0.058638 1 0 0 0 0 0 1 877368
-0.002380 -0.001034 0.119225 0.356313 0.971003 0.727319 -0.058670 1 0 0 0 0 0 1 878397
-0.002380 -0.001034 0.119225 0.356516 0.971529 0.727707 -0.058702 1 0 0 0 0 0 1 879416
-0.002380 -0.001034 0.119225 0.356707 0.972045 0.728093 -0.058733 1 0 0 0 0 0 1 880413
-0.002380 -0.001034 0.119225 0.356890 0.972557 0.728496 -0.058765 1 0 0 0 0 0 1 881420
-0.002380 -0.001034 0.119225 0.357100 0.973117 0.728898 -0.058798 1 0 0 0 0 0 1 882489
-0.002380 -0.001034 0.119225 0.357306 0.973677 0.729316 -0.058832 1 0 0 0 0 0 1 883569
-0.002380 -0.001034 0.119225 0.357473 0.974180 0.729696 -0.058863 1 0 0 0 0 0 1 884554
-0.002380 -0.001034 0.119225 0.357645 0.974608 0.730013 -0.058888 1 0 0 0 0 0 1 885371
-0.002380 -0.001034 0.119225 0.357842 0.975118 0.730410 -0.058920 1 0 0 0 0 0 1 886378
-0.002380 -0.001034 0.119225 0.358024 0.975667 0.730812 -0.058952 1 0 0 0 0 0 1 887415
-0.002380 -0.001034 0.119225 0.358226 0.976187 0.731196 -0.058983 1 0 0 0 0 0 1 888422
-0.002380 -0.001034 0.119225 0.358418 0.976707 0.731584 -0.059015 1 0 0 0 0 0 1 889427
-0.002380 -0.001034 0.119225 0.358607 0.977236 0.732001 -0.059047 1 0 0 0 0 0 1 890468
-0.002380 -0.001034 0.119225 0.358823 0.977812 0.732415 -0.059082 1 0 0 0 0 0 1 891567
-0.002380 -0.001034 0.119225 0.359004 0.978304 0.732782 -0.059111 1 0 0 0 0 0 1 892517
-0.002380 -0.001034 0.119225 0.359209 0.978898 0.733230 -0.059147 1 0 0 0 0 0 1 893659
-0.002380 -0.001034 0.119225 0.359373 0.979313 0.733537 -0.059172 1 0 0 0 0 0 1 894465
-0.002380 -0.001034 0.119225 0.359600 0.979907 0.733997 -0.059209 1 0 0 0 0 0 1 895638
-0.002380 -0.001034 0.119225 0.359725 0.980316 0.734294 -0.059233 1 0 0 0 0 0 1 896420
-0.002380 -0.001034 0.119225 0.359939 0.980857 0.734694 -0.059266 1 0 0 0 0 0 1 897454
-0.002380 -0.001034 0.119225 0.360121 0.981349 0.735062 -0.059295 1 0 0 0 0 0 1 898403
-0.002367 -0.001021 0.119236 0.185232 0.794912 0.582184 -0.059326 1 0 0 0 0 0 1 899393
-0.002361 -0.001014 0.119240 0.243364 0.858160 0.658195 -0.059364 1 0 0 0 0 0 1 900596
-0.002357 -0.001011 0.119241 0.287870 0.905990 0.697551 -0.059394 1 0 0 0 0 0 1 901573
-0.002356 -0.001009 0.119242 0.311984 0.931804 0.712607 -0.059419 1 0 0 0 0 0 1 902369
-0.002355 -0.001008 0.119242 0.324458 0.945308 0.718270 -0.059454 1 0 0 0 0 0 1 903496
-0.002355 -0.001008 0.119242 0.330829 0.952284 0.720453 -0.059484 1 0 0 0 0 0 1 904447
-0.002354 -0.001008 0.119242 0.334122 0.956027 0.721440 -0.059514 1 0 0 0 0 0 1 905390
-0.002354 -0.001008 0.119242 0.335858 0.958158 0.722043 -0.059545 1 0 0 0 0 0 1 906389
-0.002354 -0.001007 0.119242 0.336817 0.959484 0.722496 -0.059576 1 0 0 0 0 0 1 907387
-0.002354 -0.001007 0.119242 0.337394 0.960395 0.722912 -0.059607 1 0 0 0 0 0 1 908390
-0.002354 -0.001007 0.119242 0.337767 0.961104 0.723282 -0.059639 1 0 0 0 0 0 1 909393
-0.002354 -0.001007 0.119242 0.338035 0.961702 0.723668 -0.059670 1 0 0 0 0 0 1 910387
-0.002354 -0.001007 0.119242 0.338267 0.962264 0.724051 -0.059701 1 0 0 0 0 0 1 911389
-0.002354 -0.001007 0.119242 0.338462 0.962805 0.724441 -0.059733 1 0 0 0 0 0 1 912399
-0.002354 -0.001007 0.119242 0.338649 0.963302 0.724811 -0.059764 1 0 0 0 0 0 1 913388
-0.002354 -0.001007 0.119242 0.338834 0.963796 0.725163 -0.059793 1 0 0 0 0 0 1 914335
-0.002354 -0.001007 0.119242 0.339033 0.964374 0.725616 -0.059830 1 0 0 0 0 0 1 915498
-0.002354 -0.001007 0.119242 0.339199 0.964834 0.725945 -0.059858 1 0 0 0 0 0 1 916396
-0.002354 -0.001007 0.119242 0.339390 0.965397 0.726371 -0.059892 1 0 0 0 0 0 1 917489
-0.002354 -0.001007 0.119242 0.339556 0.965851 0.726708 -0.059921 1 0 0 0 0 0 1 918410
-0.002354 -0.001007 0.119242 0.339731 0.966346 0.727080 -0.059951 1 0 0 0 0 0 1 919395
-0.002354 -0.001007 0.119242 0.339908 0.966851 0.727480 -0.059983 1 0 0 0 0 0 1 920398
-0.002354 -0.001007 0.119242 0.340086 0.967355 0.727842 -0.060014 1 0 0 0 0 0 1 921399
-0.002354 -0.001007 0.119242 0.340262 0.967856 0.728216 -0.060045 1 0 0 0 0 0 1 922393
-0.002354 -0.001007 0.119242 0.340477 0.968490 0.728698 -0.060084 1 0 0 0 0 0 1 923628
-0.002354 -0.001007 0.119242 0.340627 0.968897 0.729000 -0.060109 1 0 0 0 0 0 1 924457
-0.002354 -0.001007 0.119242 0.340828 0.969446 0.729428 -0.060144 1 0 0 0 0 0 1 925572
-0.002354 -0.001007 0.119242 0.340981 0.969921 0.729777 -0.060172 1 0 0 0 0 0 1 926473
-0.002354 -0.001007 0.119242 0.341190 0.970498 0.730205 -0.060209 1 0 0 0 0 0 1 927635
-0.002354 -0.001007 0.119242 0.341340 0.970924 0.730524 -0.060235 1 0 0 0 0 0 1 928483
-0.002354 -0.001007 0.119242 0.341529 0.971461 0.730949 -0.060269 1 0 0 0 0 0 1 929550
-0.002354 -0.001007 0.119242 0.341677 0.971880 0.731246 -0.060295 1 0 0 0 0 0 1 930382
-0.002354 -0.001007 0.119242 0.341885 0.972472 0.731689 -0.060331 1 0 0 0 0 0 1 931556
-0.002354 -0.001007 0.119242 0.342032 0.972914 0.732026 -0.060358 1 0 0 0 0 0 1 932411
-0.002354 -0.001007 0.119242 0.342198 0.973366 0.732362 -0.060387 1 0 0 0 0 0 1 933328
-0.002354 -0.001007 0.119242 0.342413 0.973952 0.732818 -0.060424 1 0 0 0 0 0 1 934518
-0.002354 -0.001007 0.119242 0.342582 0.974476 0.733204 -0.060455 1 0 0 0 0 0 1 935516
-0.002354 -0.001007 0.119242 0.342742 0.974911 0.733525 -0.060483 1 0 0 0 0 0 1 936397
-0.002354 -0.001007 0.119242 0.342934 0.975457 0.733935 -0.060517 1 0 0 0 0 0 1 937483
-0.002354 -0.001007 0.119242 0.343101 0.975934 0.734314 -0.060546 1 0 0 0 0 0 1 938430
-0.002354 -0.001007 0.119242 0.343267 0.976404 0.734650 -0.060575 1 0 0 0 0 0 1 939362
-0.002354 -0.001007 0.119242 0.343448 0.976917 0.735034 -0.060607 1 0 0 0 0 0 1 940382
-0.002354 -0.001007 0.119242 0.343622 0.977437 0.735429 -0.060639 1 0 0 0 0 0 1 941390
-0.002354 -0.001007 0.119242 0.343804 0.977934 0.735799 -0.060670 1 0 0 0 0 0 1 942396
-0.002354 -0.001007 0.119242 0.343984 0.978423 0.736182 -0.060701 1 0 0 0 0 0 1 943393
-0.002354 -0.001007 0.119242 0.344153 0.978945 0.736566 -0.060732 1 0 0 0 0 0 1 944387
-0.002354 -0.001007 0.119242 0.344333 0.979438 0.736931 -0.060763 1 0 0 0 0 0 1 945384
-0.002354 -0.001007 0.119242 0.344512 0.979946 0.737312 -0.060795 1 0 0 0 0 0 1 946393
-0.002354 -0.001007 0.119242 0.344688 0.980447 0.737710 -0.060826 1 0 0 0 0 0 1 947390
-0.002354 -0.001007 0.119242 0.344865 0.980950 0.738070 -0.060857 1 0 0 0 0 0 1 948387
-0.002354 -0.001007 0.119242 0.345057 0.981495 0.738479 -0.060891 1 0 0 0 0 0 1 949470
-0.002354 -0.001007 0.119242 0.345234 0.982022 0.738879 -0.060923 1 0 0 0 0 0 1 950493
-0.002354 -0.001007 0.119242 0.345420 0.982532 0.739259 -0.060955 1 0 0 0 0 0 1 951525
-0.002354 -0.001007 0.119242 0.345580 0.982962 0.739597 -0.060983 1 0 0 0 0 0 1 952404
-0.002354 -0.001007 0.119242 0.345744 0.983470 0.739971 -0.061013 1 0 0 0 0 0 1 953370
-0.002354 -0.001007 0.119242 0.345929 0.983977 0.740346 -0.061045 1 0 0 0 0 0 1 954394
-0.002354 -0.001007 0.119242 0.346106 0.984480 0.740724 -0.061076 1 0 0 0 0 0 1 955396
-0.002354 -0.001007 0.119242 0.346282 0.984982 0.741122 -0.061108 1 0 0 0 0 0 1 956393
-0.002354 -0.001007 0.119242 0.346461 0.985489 0.741486 -0.061139 1 0 0 0 0 0 1 957399
-0.002354 -0.001007 0.119242 0.346665 0.986068 0.741920 -0.061175 1 0 0 0 0 0 1 958549
-0.002354 -0.001007 0.119242 0.346835 0.986575 0.742305 -0.061206 1 0 0 0 0 0 1 959531
-0.002354 -0.001007 0.119242 0.347020 0.987083 0.742683 -0.061238 1 0 0 0 0 0 1 960560
-0.002354 -0.001007 0.119242 0.347183 0.987521 0.743027 -0.061266 1 0 0 0 0 0 1 961455
-0.002354 -0.001007 0.119242 0.347377 0.988113 0.743465 -0.061301 1 0 0 0 0 0 1 962589
-0.002354 -0.001007 0.119242 0.347523 0.988511 0.743758 -0.061326 1 0 0 0 0 0 1 963395
-0.002354 -0.001007 0.119242 0.347698 0.989009 0.744132 -0.061357 1 0 0 0 0 0 1 964386
-0.002354 -0.001007 0.119242 0.347884 0.989537 0.744549 -0.061390 1 0 0 0 0 0 1 965435
-0.002354 -0.001007 0.119242 0.348044 0.989991 0.744873 -0.061418 1 0 0 0 0 0 1 966336
-0.002354 -0.001007 0.119242 0.348254 0.990589 0.745321 -0.061455 1 0 0 0 0 0 1 967523
-0.002354 -0.001007 0.119242 0.348423 0.991091 0.745703 -0.061486 1 0 0 0 0 0 1 968498
-0.002354 -0.001007 0.119242 0.348590 0.991548 0.746043 -0.061515 1 0 0 0 0 0 1 969425
-0.002354 -0.001007 0.119242 0.348777 0.992057 0.746440 -0.061547 1 0 0 0 0 0 1 970460
-0.002354 -0.001007 0.119242 0.348948 0.992583 0.746827 -0.061578 1 0 0 0 0 0 1 971462
-0.002354 -0.001007 0.119242 0.349115 0.993041 0.747166 -0.061607 1 0 0 0 0 0 1 972389
-0.002354 -0.001007 0.119242 0.349291 0.993538 0.747539 -0.061638 1 0 0 0 0 0 1 973377
-0.002354 -0.001007 0.119242 0.349469 0.994046 0.747941 -0.061670 1 0 0 0 0 0 1 974386
-0.002354 -0.001007 0.119242 0.349647 0.994550 0.748303 -0.061701 1 0 0 0 0 0 1 975387
-0.002354 -0.001007 0.119242 0.349821 0.995045 0.748674 -0.061732 1 0 0 0 0 0 1 976370
-0.002354 -0.001007 0.119242 0.349997 0.995570 0.749073 -0.061764 1 0 0 0 0 0 1 977390
-0.002354 -0.001007 0.119242 0.350177 0.996063 0.749439 -0.061795 1 0 0 0 0 0 1 978387
-0.002354 -0.001007 0.119242 0.350359 0.996554 0.749824 -0.061826 1 0 0 0 0 0 1 979389
-0.002354 -0.001007 0.119242 0.350530 0.997083 0.750213 -0.061858 1 0 0 0 0 0 1 980395
-0.002354 -0.001007 0.119242 0.350709 0.997573 0.750576 -0.061889 1 0 0 0 0 0 1 981386
-0.002354 -0.001007 0.119242 0.350895 0.998100 0.750972 -0.061921 1 0 0 0 0 0 1 982435
-0.002354 -0.001007 0.119242 0.351106 0.998724 0.751446 -0.061959 1 0 0 0 0 0 1 983651
-0.002354 -0.001007 0.119242 0.351270 0.999150 0.751778 -0.061987 1 0 0 0 0 0 1 984540
-0.002354 -0.001007 0.119242 0.351421 0.999593 0.752097 -0.062014 1 0 0 0 0 0 1 985402
-0.002354 -0.001007 0.119242 0.351585 1.000084 0.752470 -0.062044 1 0 0 0 0 0 1 986352
-0.002354 -0.001007 0.119242 0.351773 1.000602 0.752854 -0.062076 1 0 0 0 0 0 1 987398
-0.002354 -0.001007 0.119242 0.351954 1.001091 0.753238 -0.062108 1 0 0 0 0 0 1 988395
-0.002354 -0.001007 0.119242 0.352125 1.001621 0.753627 -0.062139 1 0 0 0 0 0 1 989404
-0.002354 -0.001007 0.119242 0.352304 1.002111 0.753991 -0.062170 1 0 0 0 0 0 1 990395
-0.002354 -0.001007 0.119242 0.352492 1.002643 0.754390 -0.062203 1 0 0 0 0 0 1 991453
-0.002354 -0.001007 0.119242 0.352683 1.003208 0.754820 -0.062238 1 0 0 0 0 0 1 992553
-0.002354 -0.001007 0.119242 0.352876 1.003718 0.755215 -0.062270 1 0 0 0 0 0 1 993608
-0.002354 -0.001007 0.119242 0.353029 1.004168 0.755539 -0.062298 1 0 0 0 0 0 1 994484
-0.002354 -0.001007 0.119242 0.353210 1.004708 0.755948 -0.062331 1 0 0 0 0 0 1 995530
-0.002354 -0.001007 0.119242 0.353361 1.005117 0.756252 -0.062357 1 0 0 0 0 0 1 996363
-0.002354 -0.001007 0.119242 0.353549 1.005652 0.756654 -0.062390 1 0 0 0 0 0 1 997426
-0.002354 -0.001007 0.119242 0.353720 1.006139 0.757040 -0.062420 1 0 0 0 0 0 1 998394
-0.002354 -0.001007 0.119242 0.353889 1.006618 0.757383 -0.062450 1 0 0 0 0 0 1 999345
-0.002354 -0.001007 0.119242 0.354105 1.007231 0.757842 -0.062488 1 0 0 0 0 0 2 562
-0.002354 -0.001007 0.119242 0.354170 1.007440 0.758004 -0.062500 1 0 0 0 0 0 2 1462
-0.002354 -0.001007 0.119242 0.354174 1.007430 0.757992 -0.062500 1 0 0 0 0 0 2 2319
-0.002354 -0.001007 0.119242 0.354177 1.007417 0.757997 -0.062500 1 0 0 0 0 0 2 3376
-0.002354 -0.001007 0.119242 0.354171 1.007438 0.758004 -0.062500 1 0 0 0 0 0 2 4416
-0.002354 -0.001007 0.119242 0.354174 1.007429 0.757992 -0.062500 1 0 0 0 0 0 2 5339
-0.002354 -0.001007 0.119242 0.354174 1.007428 0.757990 -0.062500 1 0 0 0 0 0 2 6338
-0.002354 -0.001007 0.119242 0.354173 1.007428 0.758010 -0.062500 1 0 0 0 0 0 2 7342
-0.002354 -0.001007 0.119242 0.354174 1.007428 0.757993 -0.062500 1 0 0 0 0 0 2 8336
-0.002354 -0.001007 0.119242 0.354174 1.007428 0.757990 -0.062500 1 0 0 0 0 0 2 9334
-0.002354 -0.001007 0.119242 0.354170 1.007440 0.758004 -0.062500 1 0 0 0 0 0 2 10336
-0.002354 -0.001007 0.119242 0.354174 1.007430 0.757992 -0.062500 1 0 0 0 0 0 2 11345
-0.002354 -0.001007 0.119242 0.354177 1.007417 0.757997 -0.062500 1 0 0 0 0 0 2 12336
-0.002354 -0.001007 0.119242 0.354171 1.007438 0.758004 -0.062500 1 0 0 0 0 0 2 13336
-0.002354 -0.001007 0.119242 0.354174 1.007429 0.757992 -0.062500 1 0 0 0 0 0 2 14337
-0.002354 -0.001007 0.119242 0.354174 1.007428 0.757990 -0.062500 1 0 0 0 0 0 2 15388
-0.002354 -0.001007 0.119242 0.354174 1.007428 0.758010 -0.062500 1 0 0 0 0 0 2 16689
-0.002354 -0.001007 0.119242 0.354174 1.007428 0.757993 -0.062500 1 0 0 0 0 0 2 17438
-0.002354 -0.001007 0.119242 0.354174 1.007428 0.757991 -0.062500 1 0 0 0 0 0 2 18355
-0.002354 -0.001007 0.119242 0.354170 1.007439 0.758004 -0.062500 1 0 0 0 0 0 2 19418
-0.002354 -0.001007 0.119242 0.354174 1.007430 0.757992 -0.062500 1 0 0 0 0 0 2 20337
-0.002354 -0.001007 0.119242 0.354177 1.007417 0.757997 -0.062500 1 0 0 0 0 0 2 21344
-0.002354 -0.001007 0.119242 0.354171 1.007438 0.758004 -0.062500 1 0 0 0 0 0 2 22344
-0.002354 -0.001007 0.119242 0.354174 1.007429 0.757992 -0.062500 1 0 0 0 0 0 2 23351
-0.002354 -0.001007 0.119242 0.354174 1.007428 0.757990 -0.062500 1 0 0 0 0 0 2 24644
-0.002354 -0.001007 0.119242 0.354174 1.007428 0.758010 -0.062500 1 0 0 0 0 0 2 25497
-0.002354 -0.001007 0.119242 0.354174 1.007428 0.757993 -0.062500 1 0 0 0 0 0 2 26439
-0.002354 -0.001007 0.119242 0.354174 1.007428 0.757991 -0.062500 1 0 0 0 0 0 2 27428
-0.002354 -0.001007 0.119242 0.354170 1.007439 0.758004 -0.062500 1 0 0 0 0 0 2 28634
-0.002354 -0.001007 0.119242 0.354174 1.007430 0.757992 -0.062500 1 0 0 0 0 0 2 29385
-0.002354 -0.001007 0.119242 0.354177 1.007417 0.757997 -0.062500 1 0 0 0 0 0 2 30365
-0.002354 -0.001007 0.119242 0.354171 1.007438 0.758004 -0.062500 1 0 0 0 0 0 2 31370
-0.002342 -0.000994 0.119253 0.178367 0.819703 0.604279 -0.062500 1 0 0 0 0 0 2 32395
-0.002335 -0.000987 0.119257 0.236001 0.882043 0.679598 -0.062500 1 0 0 0 0 0 2 33567
-0.002332 -0.000984 0.119258 0.280197 0.929235 0.718485 -0.062500 1 0 0 0 0 0 2 34436
-0.002330 -0.000982 0.119259 0.304109 0.954585 0.733207 -0.062500 1 0 0 0 0 0 2 35326
-0.002330 -0.000981 0.119259 0.316353 0.967473 0.738433 -0.062500 1 0 0 0 0 0 2 36383
-0.002329 -0.000981 0.119259 0.322519 0.973945 0.740249 -0.062500 1 0 0 0 0 0 2 37436
-0.002329 -0.000981 0.119259 0.325634 0.977203 0.740875 -0.062500 1 0 0 0 0 0 2 38368
-0.002329 -0.000981 0.119259 0.327197 0.978834 0.741105 -0.062500 1 0 0 0 0 0 2 39361
-0.002329 -0.000981 0.119259 0.327969 0.979648 0.741174 -0.062500 1 0 0 0 0 0 2 40362
-0.002329 -0.000980 0.119259 0.328363 0.980063 0.741201 -0.062500 1 0 0 0 0 0 2 41362
-0.002329 -0.000980 0.119259 0.328569 0.980265 0.741204 -0.062500 1 0 0 0 0 0 2 42366
-0.002329 -0.000980 0.119259 0.328662 0.980362 0.741214 -0.062500 1 0 0 0 0 0 2 43360
-0.002329 -0.000980 0.119259 0.328709 0.980411 0.741210 -0.062500 1 0 0 0 0 0 2 44365
-0.002329 -0.000980 0.119259 0.328723 0.980442 0.741217 -0.062500 1 0 0 0 0 0 2 45365
-0.002329 -0.000980 0.119259 0.328743 0.980450 0.741219 -0.062500 1 0 0 0 0 0 2 46374
-0.002329 -0.000980 0.119259 0.328757 0.980447 0.741213 -0.062500 1 0 0 0 0 0 2 48072
-0.002329 -0.000980 0.119259 0.328763 0.980466 0.741212 -0.062500 1 0 0 0 0 0 2 49436
-0.002329 -0.000980 0.119259 0.328743 0.980462 0.741212 -0.062500 1 0 0 0 0 0 2 50389
-0.002329 -0.000980 0.119259 0.328761 0.980468 0.741212 -0.062500 1 0 0 0 0 0 2 51375
-0.002329 -0.000980 0.119259 0.328754 0.980459 0.741225 -0.062500 1 0 0 0 0 0 2 52370
-0.002329 -0.000980 0.119259 0.328762 0.980467 0.741214 -0.062500 1 0 0 0 0 0 2 53373
-0.002329 -0.000980 0.119259 0.328755 0.980459 0.741205 -0.062500 1 0 0 0 0 0 2 54379
-0.002329 -0.000980 0.119259 0.328750 0.980470 0.741218 -0.062500 1 0 0 0 0 0 2 55385
-0.002329 -0.000980 0.119259 0.328761 0.980469 0.741213 -0.062500 1 0 0 0 0 0 2 56608
-0.002329 -0.000980 0.119259 0.328766 0.980457 0.741219 -0.062500 1 0 0 0 0 0 2 57444
-0.002329 -0.000980 0.119259 0.328756 0.980458 0.741206 -0.062500 1 0 0 0 0 0 2 58604
-0.002329 -0.000980 0.119259 0.328750 0.980470 0.741218 -0.062500 1 0 0 0 0 0 2 59470
-0.002329 -0.000980 0.119259 0.328762 0.980468 0.741213 -0.062500 1 0 0 0 0 0 2 60586
-0.002329 -0.000980 0.119259 0.328754 0.980459 0.741225 -0.062500 1 0 0 0 0 0 2 61457
-0.002329 -0.000980 0.119259 0.328754 0.980459 0.741207 -0.062500 1 0 0 0 0 0 2 62600
-0.002329 -0.000980 0.119259 0.328762 0.980467 0.741212 -0.062500 1 0 0 0 0 0 2 63401
-0.002329 -0.000980 0.119259 0.328751 0.980471 0.741218 -0.062500 1 0 0 0 0 0 2 64425
-0.002329 -0.000980 0.119259 0.328762 0.980469 0.741213 -0.062500 1 0 0 0 0 0 2 65393
-0.002329 -0.000980 0.119259 0.328758 0.980448 0.741212 -0.062500 1 0 0 0 0 0 2 66392
-0.002329 -0.000980 0.119259 0.328750 0.980469 0.741219 -0.062500 1 0 0 0 0 0 2 67421
-0.002329 -0.000980 0.119259 0.328762 0.980468 0.741213 -0.062500 1 0 0 0 0 0 2 68513
-0.002329 -0.000980 0.119259 0.328763 0.980468 0.741212 -0.062500 1 0 0 0 0 0 2 69379
-0.002329 -0.000980 0.119259 0.328759 0.980448 0.741212 -0.062500 1 0 0 0 0 0 2 70437
-0.002329 -0.000980 0.119259 0.328751 0.980468 0.741218 -0.062500 1 0 0 0 0 0 2 71398
-0.002329 -0.000980 0.119259 0.328762 0.980468 0.741213 -0.062500 1 0 0 0 0 0 2 72374
-0.002329 -0.000980 0.119259 0.328751 0.980471 0.741219 -0.062500 1 0 0 0 0 0 2 73363
-0.002329 -0.000980 0.119259 0.328754 0.980460 0.741206 -0.062500 1 0 0 0 0 0 2 74363
-0.002329 -0.000980 0.119259 0.328765 0.980456 0.741218 -0.062500 1 0 0 0 0 0 2 75366
-0.002329 -0.000980 0.119259 0.328751 0.980469 0.741219 -0.062500 1 0 0 0 0 0 2 76372
-0.002329 -0.000980 0.119259 0.328762 0.980468 0.741213 -0.062500 1 0 0 0 0 0 2 77370
-0.002329 -0.000980 0.119259 0.328755 0.980460 0.741205 -0.062500 1 0 0 0 0 0 2 78361
-0.002329 -0.000980 0.119259 0.328753 0.980458 0.741224 -0.062500 1 0 0 0 0 0 2 79373
-0.002329 -0.000980 0.119259 0.328762 0.980467 0.741214 -0.062500 1 0 0 0 0 0 2 80383
-0.002329 -0.000980 0.119259 0.328763 0.980468 0.741212 -0.062500 1 0 0 0 0 0 2 81864
-0.002329 -0.000980 0.119259 0.328764 0.980468 0.741212 -0.062500 1 0 0 0 0 0 2 82395
-0.002329 -0.000980 0.119259 0.328743 0.980463 0.741211 -0.062500 1 0 0 0 0 0 2 83439
-0.002329 -0.000980 0.119259 0.328764 0.980456 0.741219 -0.062500 1 0 0 0 0 0 2 84375
-0.002329 -0.000980 0.119259 0.328751 0.980470 0.741219 -0.062500 1 0 0 0 0 0 2 85380
-0.002329 -0.000980 0.119259 0.328754 0.980460 0.741206 -0.062500 1 0 0 0 0 0 2 86372
-0.002329 -0.000980 0.119259 0.328762 0.980467 0.741211 -0.062500 1 0 0 0 0 0 2 87379
-0.002329 -0.000980 0.119259 0.328754 0.980459 0.741225 -0.062500 1 0 0 0 0 0 2 88371
-0.002329 -0.000980 0.119259 0.328762 0.980467 0.741214 -0.062500 1 0 0 0 0 0 2 89485
-0.002329 -0.000980 0.119259 0.328755 0.980459 0.741205 -0.062500 1 0 0 0 0 0 2 90561
-0.002329 -0.000980 0.119259 0.328750 0.980470 0.741218 -0.062500 1 0 0 0 0 0 2 91456
-0.002329 -0.000980 0.119259 0.328761 0.980468 0.741213 -0.062500 1 0 0 0 0 0 2 92606
-0.002329 -0.000980 0.119259 0.328766 0.980457 0.741219 -0.062500 1 0 0 0 0 0 2 93663
-0.002329 -0.000980 0.119259 0.328764 0.980467 0.741213 -0.062500 1 0 0 0 0 0 2 94470
-0.002329 -0.000980 0.119259 0.328744 0.980462 0.741212 -0.062500 1 0 0 0 0 0 2 95450
-0.002329 -0.000980 0.119259 0.328761 0.980467 0.741212 -0.062500 1 0 0 0 0 0 2 96570
-0.002329 -0.000980 0.119259 0.328751 0.980471 0.741218 -0.062500 1 0 0 0 0 0 2 97352
-0.002329 -0.000980 0.119259 0.328765 0.980457 0.741220 -0.062500 1 0 0 0 0 0 2 98379
-0.002329 -0.000980 0.119259 0.328755 0.980458 0.741206 -0.062500 1 0 0 0 0 0 2 99375
-0.002329 -0.000980 0.119259 0.328750 0.980470 0.741218 -0.062500 1 0 0 0 0 0 2 100373
-0.002329 -0.000980 0.119259 0.328762 0.980468 0.741213 -0.062500 1 0 0 0 0 0 2 101423
-0.002329 -0.000980 0.119259 0.328766 0.980457 0.741219 -0.062500 1 0 0 0 0 0 2 102400
-0.002329 -0.000980 0.119259 0.328756 0.980458 0.741206 -0.062500 1 0 0 0 0 0 2 103469
-0.002329 -0.000980 0.119259 0.328751 0.980470 0.741218 -0.062500 1 0 0 0 0 0 2 104428
-0.002329 -0.000980 0.119259 0.328762 0.980468 0.741213 -0.062500 1 0 0 0 0 0 2 105365
-0.002329 -0.000980 0.119259 0.328751 0.980471 0.741219 -0.062500 1 0 0 0 0 0 2 106324
-0.002329 -0.000980 0.119259 0.328757 0.980448 0.741213 -0.062500 1 0 0 0 0 0 2 107339
-0.002329 -0.000980 0.119259 0.328762 0.980466 0.741212 -0.062500 1 0 0 0 0 0 2 108336
-0.002329 -0.000980 0.119259 0.328751 0.980471 0.741219 -0.062500 1 0 0 0 0 0 2 109320
-0.002329 -0.000980 0.119259 0.328762 0.980469 0.741213 -0.062500 1 0 0 0 0 0 2 110329
-0.002329 -0.000980 0.119259 0.328755 0.980460 0.741205 -0.062500 1 0 0 0 0 0 2 111323
-0.002329 -0.000980 0.119259 0.328753 0.980458 0.741224 -0.062500 1 0 0 0 0 0 2 112355
-0.002329 -0.000980 0.119259 0.328762 0.980467 0.741214 -0.062500 1 0 0 0 0 0 2 113315
-0.002329 -0.000980 0.119259 0.328763 0.980468 0.741212 -0.062500 1 0 0 0 0 0 2 114313
-0.002329 -0.000980 0.119259 0.328743 0.980463 0.741211 -0.062500 1 0 0 0 0 0 2 116169
-0.002329 -0.000980 0.119259 0.328764 0.980456 0.741219 -0.062500 1 0 0 0 0 0 2 117417
-0.002329 -0.000980 0.119259 0.328763 0.980467 0.741213 -0.062500 1 0 0 0 0 0 2 118330
-0.002329 -0.000980 0.119259 0.328751 0.980471 0.741219 -0.062500 1 0 0 0 0 0 2 119324
-0.002329 -0.000980 0.119259 0.328754 0.980460 0.741206 -0.062500 1 0 0 0 0 0 2 120296
-0.002329 -0.000980 0.119259 0.328765 0.980455 0.741218 -0.062500 1 0 0 0 0 0 2 121318
-0.002329 -0.000980 0.119259 0.328751 0.980469 0.741219 -0.062500 1 0 0 0 0 0 2 122317
-0.002329 -0.000980 0.119259 0.328762 0.980468 0.741213 -0.062500 1 0 0 0 0 0 2 123535
-0.002329 -0.000980 0.119259 0.328755 0.980460 0.741205 -0.062500 1 0 0 0 0 0 2 124645
-0.002329 -0.000980 0.119259 0.328750 0.980470 0.741218 -0.062500 1 0 0 0 0 0 2 125367
-0.002329 -0.000980 0.119259 0.328765 0.980457 0.741219 -0.062500 1 0 0 0 0 0 2 126604
-0.002329 -0.000980 0.119259 0.328763 0.980467 0.741213 -0.062500 1 0 0 0 0 0 2 127395
-0.002329 -0.000980 0.119259 0.328743 0.980462 0.741212 -0.062500 1 0 0 0 0 0 2 128387
-0.002329 -0.000980 0.119259 0.328761 0.980467 0.741212 -0.062500 1 0 0 0 0 0 2 129590
-0.002329 -0.000980 0.119259 0.328763 0.980468 0.741212 -0.062500 1 0 0 0 0 0 2 130384
-0.002329 -0.000980 0.119259 0.328754 0.980459 0.741225 -0.062500 1 0 0 0 0 0 2 131392
-0.002329 -0.000980 0.119259 0.328754 0.980458 0.741207 -0.062500 1 0 0 0 0 0 2 132364
-0.002329 -0.000980 0.119259 0.328762 0.980467 0.741211 -0.062500 1 0 0 0 0 0 2 133290
-0.002329 -0.000980 0.119259 0.328751 0.980471 0.741218 -0.062500 1 0 0 0 0 0 2 134476
-0.002329 -0.000980 0.119259 0.328765 0.980457 0.741220 -0.062500 1 0 0 0 0 0 2 135447
-0.002329 -0.000980 0.119259 0.328755 0.980458 0.741206 -0.062500 1 0 0 0 0 0 2 136355
-0.002329 -0.000980 0.119259 0.328750 0.980470 0.741218 -0.062500 1 0 0 0 0 0 2 137424
-0.002329 -0.000980 0.119259 0.328762 0.980468 0.741213 -0.062500 1 0 0 0 0 0 2 138372
-0.002329 -0.000980 0.119259 0.328763 0.980468 0.741212 -0.062500 1 0 0 0 0 0 2 139323
-0.002329 -0.000980 0.119259 0.328755 0.980460 0.741225 -0.062500 1 0 0 0 0 0 2 140322
-0.002329 -0.000980 0.119259 0.328754 0.980459 0.741207 -0.062500 1 0 0 0 0 0 2 141336
-0.002329 -0.000980 0.119259 0.328762 0.980467 0.741212 -0.062500 1 0 0 0 0 0 2 142339
-0.002329 -0.000980 0.119259 0.328751 0.980471 0.741218 -0.062500 1 0 0 0 0 0 2 143314
-0.002329 -0.000980 0.119259 0.328762 0.980469 0.741213 -0.062500 1 0 0 0 0 0 2 144329
-0.002329 -0.000980 0.119259 0.328758 0.980448 0.741212 -0.062500 1 0 0 0 0 0 2 145332
-0.002329 -0.000980 0.119259 0.328751 0.980469 0.741218 -0.062500 1 0 0 0 0 0 2 146322
-0.002329 -0.000980 0.119259 0.328762 0.980468 0.741213 -0.062500 1 0 0 0 0 0 2 147310
-0.002329 -0.000980 0.119259 0.328763 0.980468 0.741212 -0.062500 1 0 0 0 0 0 2 148423
-0.002329 -0.000980 0.119259 0.328747 0.980451 0.741218 -0.062500 1 0 0 0 0 0 2 149484
-0.002329 -0.000980 0.119259 0.328761 0.980466 0.741213 -0.062500 1 0 0 0 0 0 2 150468
-0.002329 -0.000980 0.119259 0.328763 0.980468 0.741212 -0.062500 1 0 0 0 0 0 2 151332
-0.002329 -0.000980 0.119259 0.328751 0.980471 0.741219 -0.062500 1 0 0 0 0 0 2 152327
-0.002329 -0.000980 0.119259 0.328754 0.980460 0.741206 -0.062500 1 0 0 0 0 0 2 153318
-0.002329 -0.000980 0.119259 0.328765 0.980456 0.741218 -0.062500 1 0 0 0 0 0 2 154324
-0.002329 -0.000980 0.119259 0.328751 0.980469 0.741219 -0.062500 1 0 0 0 0 0 2 155308
-0.002329 -0.000980 0.119259 0.328762 0.980468 0.741213 -0.062500 1 0 0 0 0 0 2 156330
-0.002329 -0.000980 0.119259 0.328755 0.980460 0.741205 -0.062500 1 0 0 0 0 0 2 157587
-0.002329 -0.000980 0.119259 0.328754 0.980458 0.741224 -0.062500 1 0 0 0 0 0 2 158630
-0.002329 -0.000980 0.119259 0.328762 0.980467 0.741214 -0.062500 1 0 0 0 0 0 2 159410
-0.002329 -0.000980 0.119259 0.328763 0.980468 0.741212 -0.062500 1 0 0 0 0 0 2 160518
-0.002329 -0.000980 0.119259 0.328743 0.980462 0.741212 -0.062500 1 0 0 0 0 0 2 161464
-0.002329 -0.000980 0.119259 0.328761 0.980468 0.741212 -0.062500 1 0 0 0 0 0 2 162356
-0.002329 -0.000980 0.119259 0.328766 0.980456 0.741219 -0.062500 1 0 0 0 0 0 2 163336
-0.002329 -0.000980 0.119259 0.328752 0.980470 0.741219 -0.062500 1 0 0 0 0 0 2 164377
-0.002329 -0.000980 0.119259 0.328754 0.980460 0.741206 -0.062500 1 0 0 0 0 0 2 165358
-0.002329 -0.000980 0.119259 0.328762 0.980467 0.741211 -0.062500 1 0 0 0 0 0 2 166358
-0.002329 -0.000980 0.119259 0.328754 0.980459 0.741225 -0.062500 1 0 0 0 0 0 2 167416
-0.002329 -0.000980 0.119259 0.328762 0.980467 0.741214 -0.062500 1 0 0 0 0 0 2 168487
-0.002329 -0.000980 0.119259 0.328755 0.980459 0.741205 -0.062500 1 0 0 0 0 0 2 169370
-0.002329 -0.000980 0.119259 0.328750 0.980470 0.741218 -0.062500 1 0 0 0 0 0 2 170434
-0.002329 -0.000980 0.119259 0.328762 0.980468 0.741213 -0.062500 1 0 0 0 0 0 2 171371
-0.002329 -0.000980 0.119259 0.328766 0.980457 0.741219 -0.062500 1 0 0 0 0 0 2 172338
-0.002329 -0.000980 0.119259 0.328744 0.980461 0.741212 -0.062500 1 0 0 0 0 0 2 173339
-0.002329 -0.000980 0.119259 0.328761 0.980467 0.741212 -0.062500 1 0 0 0 0 0 2 174341
-0.002329 -0.000980 0.119259 0.328763 0.980468 0.741212 -0.062500 1 0 0 0 0 0 2 175342
-0.002329 -0.000980 0.119259 0.328755 0.980459 0.741225 -0.062500 1 0 0 0 0 0 2 176339
-0.002329 -0.000980 0.119259 0.328754 0.980458 0.741207 -0.062500 1 0 0 0 0 0 2 177344
-0.002329 -0.000980 0.119259 0.328762 0.980467 0.741212 -0.062500 1 0 0 0 0 0 2 178336
-0.002329 -0.000980 0.119259 0.328751 0.980471 0.741218 -0.062500 1 0 0 0 0 0 2 179337
-0.002329 -0.000980 0.119259 0.328762 0.980469 0.741213 -0.062500 1 0 0 0 0 0 2 180425
-0.002329 -0.000980 0.119259 0.328767 0.980457 0.741219 -0.062500 1 0 0 0 0 0 2 181453
-0.002329 -0.000980 0.119259 0.328744 0.980461 0.741212 -0.062500 1 0 0 0 0 0 2 182443
-0.002329 -0.000980 0.119259 0.328761 0.980467 0.741212 -0.062500 1 0 0 0 0 0 2 183306
-0.002329 -0.000980 0.119259 0.328763 0.980468 0.741212 -0.062500 1 0 0 0 0 0 2 184358
-0.002329 -0.000980 0.119259 0.328751 0.980471 0.741219 -0.062500 1 0 0 0 0 0 2 185324
-0.002329 -0.000980 0.119259 0.328757 0.980448 0.741213 -0.062500 1 0 0 0 0 0 2 186314
-0.002329 -0.000980 0.119259 0.328763 0.980466 0.741212 -0.062500 1 0 0 0 0 0 2 187320
-0.002329 -0.000980 0.119259 0.328751 0.980471 0.741219 -0.062500 1 0 0 0 0 0 2 188385
-0.002329 -0.000980 0.119259 0.328762 0.980469 0.741213 -0.062500 1 0 0 0 0 0 2 189409
-0.002329 -0.000980 0.119259 0.328759 0.980448 0.741212 -0.062500 1 0 0 0 0 0 2 190490
-0.002329 -0.000980 0.119259 0.328751 0.980468 0.741219 -0.062500 1 0 0 0 0 0 2 191458
-0.002329 -0.000980 0.119259 0.328762 0.980468 0.741213 -0.062500 1 0 0 0 0 0 2 192352
-0.002329 -0.000980 0.119259 0.328763 0.980468 0.741212 -0.062500 1 0 0 0 0 0 2 193532
-0.002329 -0.000980 0.119259 0.328743 0.980463 0.741211 -0.062500 1 0 0 0 0 0 2 194446
-0.002329 -0.000980 0.119259 0.328764 0.980456 0.741219 -0.062500 1 0 0 0 0 0 2 195490
-0.002329 -0.000980 0.119259 0.328763 0.980467 0.741213 -0.062500 1 0 0 0 0 0 2 196336
-0.002329 -0.000980 0.119259 0.328751 0.980471 0.741219 -0.062500 1 0 0 0 0 0 2 197329
-0.002329 -0.000980 0.119259 0.328754 0.980460 0.741206 -0.062500 1 0 0 0 0 0 2 198341
-0.002329 -0.000980 0.119259 0.328766 0.980455 0.741218 -0.062500 1 0 0 0 0 0 2 199335
-0.002329 -0.000980 0.119259 0.328752 0.980469 0.741219 -0.062500 1 0 0 0 0 0 2 200308
-0.002329 -0.000980 0.119259 0.328762 0.980468 0.741213 -0.062500 1 0 0 0 0 0 2 201456
-0.002329 -0.000980 0.119259 0.328755 0.980460 0.741205 -0.062500 1 0 0 0 0 0 2 202349
-0.002329 -0.000980 0.119259 0.328750 0.980470 0.741218 -0.062500 1 0 0 0 0 0 2 203264
-0.002329 -0.000980 0.119259 0.328765 0.980457 0.741219 -0.062500 1 0 0 0 0 0 2 204396
-0.002329 -0.000980 0.119259 0.328764 0.980467 0.741213 -0.062500 1 0 0 0 0 0 2 205409
-0.002329 -0.000980 0.119259 0.328743 0.980462 0.741212 -0.062500 1 0 0 0 0 0 2 206315
-0.002329 -0.000980 0.119259 0.328761 0.980467 0.741212 -0.062500 1 0 0 0 0 0 2 207304
-0.002329 -0.000980 0.119259 0.328766 0.980456 0.741219 -0.062500 1 0 0 0 0 0 2 208257
-0.002329 -0.000980 0.119259 0.328752 0.980469 0.741219 -0.062500 1 0 0 0 0 0 2 209316
-0.002329 -0.000980 0.119259 0.328754 0.980460 0.741206 -0.062500 1 0 0 0 0 0 2 210313
-0.002329 -0.000980 0.119259 0.328762 0.980467 0.741211 -0.062500 1 0 0 0 0 0 2 211321
-0.002329 -0.000980 0.119259 0.328751 0.980471 0.741218 -0.062500 1 0 0 0 0 0 2 212312
-0.002329 -0.000980 0.119259 0.328765 0.980457 0.741220 -0.062500 1 0 0 0 0 0 2 213314
-0.002329 -0.000980 0.119259 0.328755 0.980458 0.741206 -0.062500 1 0 0 0 0 0 2 214315
-0.002329 -0.000980 0.119259 0.328750 0.980470 0.741218 -0.062500 1 0 0 0 0 0 2 216324
-0.002329 -0.000980 0.119259 0.328762 0.980468 0.741213 -0.062500 1 0 0 0 0 0 2 217415
-0.002329 -0.000980 0.119259 0.328763 0.980468 0.741212 -0.062500 1 0 0 0 0 0 2 218330
-0.002329 -0.000980 0.119259 0.328755 0.980460 0.741225 -0.062500 1 0 0 0 0 0 2 219323
-0.002329 -0.000980 0.119259 0.328754 0.980459 0.741207 -0.062500 1 0 0 0 0 0 2 220325
-0.002329 -0.000980 0.119259 0.328762 0.980467 0.741212 -0.062500 1 0 0 0 0 0 2 221322
-0.002329 -0.000980 0.119259 0.328751 0.980471 0.741218 -0.062500 1 0 0 0 0 0 2 222316
-0.002329 -0.000980 0.119259 0.328762 0.980469 0.741213 -0.062500 1 0 0 0 0 0 2 223580
-0.002329 -0.000980 0.119259 0.328759 0.980448 0.741212 -0.062500 1 0 0 0 0 0 2 224419
-0.002329 -0.000980 0.119259 0.328751 0.980469 0.741218 -0.062500 1 0 0 0 0 0 2 225541
-0.002329 -0.000980 0.119259 0.328762 0.980468 0.741213 -0.062500 1 0 0 0 0 0 2 226415
-0.002329 -0.000980 0.119259 0.328763 0.980468 0.741212 -0.062500 1 0 0 0 0 0 2 227536
-0.002329 -0.000980 0.119259 0.328747 0.980451 0.741218 -0.062500 1 0 0 0 0 0 2 228465
-0.002329 -0.000980 0.119259 0.328761 0.980466 0.741213 -0.062500 1 0 0 0 0 0 2 229649
-0.002329 -0.000980 0.119259 0.328763 0.980468 0.741212 -0.062500 1 0 0 0 0 0 2 230337
-0.002329 -0.000980 0.119259 0.328751 0.980471 0.741219 -0.062500 1 0 0 0 0 0 2 231366
-0.002329 -0.000980 0.119259 0.328754 0.980460 0.741206 -0.062500 1 0 0 0 0 0 2 232258
-0.002329 -0.000980 0.119259 0.328766 0.980456 0.741218 -0.062500 1 0 0 0 0 0 2 233253
-0.002329 -0.000980 0.119259 0.328752 0.980469 0.741219 -0.062500 1 0 0 0 0 0 2 234446
-0.002329 -0.000980 0.119259 0.328762 0.980468 0.741213 -0.062500 1 0 0 0 0 0 2 235411
-0.002329 -0.000980 0.119259 0.328755 0.980460 0.741205 -0.062500 1 0 0 0 0 0 2 236336
-0.002329 -0.000980 0.119259 0.328754 0.980458 0.741224 -0.062500 1 0 0 0 0 0 2 237404
-0.002329 -0.000980 0.119259 0.328762 0.980467 0.741214 -0.062500 1 0 0 0 0 0 2 238361
-0.002329 -0.000980 0.119259 0.328763 0.980468 0.741212 -0.062500 1 0 0 0 0 0 2 239300
-0.002329 -0.000980 0.119259 0.328743 0.980462 0.741211 -0.062500 1 0 0 0 0 0 2 240297
-0.002329 -0.000980 0.119259 0.328761 0.980468 0.741212 -0.062500 1 0 0 0 0 0 2 241311
-0.002329 -0.000980 0.119259 0.328766 0.980457 0.741219 -0.062500 1 0 0 0 0 0 2 242316
-0.002329 -0.000980 0.119259 0.328752 0.980470 0.741219 -0.062500 1 0 0 0 0 0 2 243288
-0.002329 -0.000980 0.119259 0.328754 0.980460 0.741206 -0.062500 1 0 0 0 0 0 2 244306
-0.002329 -0.000980 0.119259 0.328762 0.980467 0.741211 -0.062500 1 0 0 0 0 0 2 245309
-0.002329 -0.000980 0.119259 0.328754 0.980459 0.741225 -0.062500 1 0 0 0 0 0 2 246297
-0.002329 -0.000980 0.119259 0.328762 0.980467 0.741214 -0.062500 1 0 0 0 0 0 2 247286
-0.002329 -0.000980 0.119259 0.328755 0.980459 0.741205 -0.062500 1 0 0 0 0 0 2 249149
-0.002329 -0.000980 0.119259 0.328750 0.980470 0.741218 -0.062500 1 0 0 0 0 0 2 249325
-0.002329 -0.000980 0.119259 0.328762 0.980468 0.741213 -0.062500 1 0 0 0 0 0 2 250437
-0.002329 -0.000980 0.119259 0.328767 0.980457 0.741219 -0.062500 1 0 0 0 0 0 2 251303
-0.002329 -0.000980 0.119259 0.328744 0.980461 0.741212 -0.062500 1 0 0 0 0 0 2 252267
-0.002329 -0.000980 0.119259 0.328761 0.980467 0.741212 -0.062500 1 0 0 0 0 0 2 253294
-0.002329 -0.000980 0.119259 0.328763 0.980468 0.741212 -0.062500 1 0 0 0 0 0 2 254300
-0.002329 -0.000980 0.119259 0.328755 0.980459 0.741225 -0.062500 1 0 0 0 0 0 2 255292
-0.002329 -0.000980 0.119259 0.328754 0.980458 0.741207 -0.062500 1 0 0 0 0 0 2 256312
-0.002329 -0.000980 0.119259 0.328762 0.980467 0.741211 -0.062500 1 0 0 0 0 0 2 257551
-0.002329 -0.000980 0.119259 0.328751 0.980471 0.741218 -0.062500 1 0 0 0 0 0 2 258609
-0.002329 -0.000980 0.119259 0.328762 0.980469 0.741213 -0.062500 1 0 0 0 0 0 2 259398
-0.002329 -0.000980 0.119259 0.328767 0.980457 0.741219 -0.062500 1 0 0 0 0 0 2 260509
-0.002329 -0.000980 0.119259 0.328744 0.980461 0.741212 -0.062500 1 0 0 0 0 0 2 261421
-0.002329 -0.000980 0.119259 0.328761 0.980467 0.741212 -0.062500 1 0 0 0 0 0 2 262516
-0.002329 -0.000980 0.119259 0.328763 0.980468 0.741212 -0.062500 1 0 0 0 0 0 2 263325
-0.002329 -0.000980 0.119259 0.328755 0.980459 0.741225 -0.062500 1 0 0 0 0 0 2 264337
-0.002329 -0.000980 0.119259 0.328754 0.980458 0.741207 -0.062500 1 0 0 0 0 0 2 265364
-0.002329 -0.000980 0.119259 0.328762 0.980467 0.741212 -0.062500 1 0 0 0 0 0 2 266318
-0.002329 -0.000980 0.119259 0.328751 0.980471 0.741218 -0.062500 1 0 0 0 0 0 2 267302
-0.002329 -0.000980 0.119259 0.328762 0.980469 0.741213 -0.062500 1 0 0 0 0 0 2 268719
-0.002329 -0.000980 0.119259 0.328759 0.980448 0.741212 -0.062500 1 0 0 0 0 0 2 269329
-0.002329 -0.000980 0.119259 0.328751 0.980468 0.741219 -0.062500 1 0 0 0 0 0 2 270397
-0.002329 -0.000980 0.119259 0.328762 0.980468 0.741213 -0.062500 1 0 0 0 0 0 2 271379
-0.002329 -0.000980 0.119259 0.328763 0.980468 0.741212 -0.062500 1 0 0 0 0 0 2 272302
-0.002329 -0.000980 0.119259 0.328743 0.980463 0.741211 -0.062500 1 0 0 0 0 0 2 273318
-0.002329 -0.000980 0.119259 0.328764 0.980456 0.741219 -0.062500 1 0 0 0 0 0 2 274289
-0.002329 -0.000980 0.119259 0.328764 0.980467 0.741213 -0.062500 1 0 0 0 0 0 2 275307
-0.002329 -0.000980 0.119259 0.328751 0.980471 0.741219 -0.062500 1 0 0 0 0 0 2 276309
-0.002329 -0.000980 0.119259 0.328754 0.980460 0.741206 -0.062500 1 0 0 0 0 0 2 277319
-0.002329 -0.000980 0.119259 0.328753 0.980458 0.741224 -0.062500 1 0 0 0 0 0 2 278284
-0.002329 -0.000980 0.119259 0.328762 0.980467 0.741214 -0.062500 1 0 0 0 0 0 2 279264
-0.002329 -0.000980 0.119259 0.328763 0.980468 0.741213 -0.062500 1 0 0 0 0 0 2 280257
-0.002329 -0.000980 0.119259 0.328755 0.980460 0.741205 -0.062500 1 0 0 0 0 0 2 281388
-0.002329 -0.000980 0.119259 0.328754 0.980458 0.741224 -0.062500 1 0 0 0 0 0 2 282339
-0.002329 -0.000980 0.119259 0.328762 0.980467 0.741214 -0.062500 1 0 0 0 0 0 2 283415
-0.002329 -0.000980 0.119259 0.328763 0.980468 0.741212 -0.062500 1 0 0 0 0 0 2 284276
-0.002329 -0.000980 0.119259 0.328743 0.980462 0.741212 -0.062500 1 0 0 0 0 0 2 285257
-0.002329 -0.000980 0.119259 0.328761 0.980468 0.741212 -0.062500 1 0 0 0 0 0 2 286270
-0.002329 -0.000980 0.119259 0.328766 0.980456 0.741219 -0.062500 1 0 0 0 0 0 2 287268
-0.002329 -0.000980 0.119259 0.328752 0.980469 0.741219 -0.062500 1 0 0 0 0 0 2 288270
-0.002329 -0.000980 0.119259 0.328754 0.980460 0.741206 -0.062500 1 0 0 0 0 0 2 289258
-0.002329 -0.000980 0.119259 0.328762 0.980467 0.741211 -0.062500 1 0 0 0 0 0 2 290349
-0.002329 -0.000980 0.119259 0.328751 0.980471 0.741218 -0.062500 1 0 0 0 0 0 2 291410
-0.002329 -0.000980 0.119259 0.328765 0.980457 0.741220 -0.062500 1 0 0 0 0 0 2 292408
-0.002329 -0.000980 0.119259 0.328756 0.980458 0.741206 -0.062500 1 0 0 0 0 0 2 293286
-0.002329 -0.000980 0.119259 0.328750 0.980470 0.741218 -0.062500 1 0 0 0 0 0 2 294308
-0.002329 -0.000980 0.119259 0.328762 0.980468 0.741213 -0.062500 1 0 0 0 0 0 2 295512
-0.002329 -0.000980 0.119259 0.328763 0.980468 0.741212 -0.062500 1 0 0 0 0 0 2 296603
-0.002329 -0.000980 0.119259 0.328755 0.980460 0.741225 -0.062500 1 0 0 0 0 0 2 297492
-0.002329 -0.000980 0.119259 0.328754 0.980459 0.741207 -0.062500 1 0 0 0 0 0 2 298317
-0.002329 -0.000980 0.119259 0.328762 0.980467 0.741212 -0.062500 1 0 0 0 0 0 2 299247
-0.002329 -0.000980 0.119259 0.328751 0.980471 0.741218 -0.062500 1 0 0 0 0 0 2 300285
-0.002329 -0.000980 0.119259 0.328757 0.980448 0.741212 -0.062500 1 0 0 0 0 0 2 301256
-0.002329 -0.000980 0.119259 0.328763 0.980466 0.741212 -0.062500 1 0 0 0 0 0 2 302337
-0.002329 -0.000980 0.119259 0.328751 0.980470 0.741218 -0.062500 1 0 0 0 0 0 2 303292
-0.002329 -0.000980 0.119259 0.328762 0.980468 0.741213 -0.062500 1 0 0 0 0 0 2 304296
-0.002329 -0.000980 0.119259 0.328763 0.980469 0.741212 -0.062500 1 0 0 0 0 0 2 305342
-0.002329 -0.000980 0.119259 0.328747 0.980451 0.741218 -0.062500 1 0 0 0 0 0 2 306273
-0.002329 -0.000980 0.119259 0.328761 0.980466 0.741213 -0.062500 1 0 0 0 0 0 2 307270
-0.002329 -0.000980 0.119259 0.328763 0.980468 0.741212 -0.062500 1 0 0 0 0 0 2 308244
-0.002329 -0.000980 0.119259 0.328751 0.980471 0.741219 -0.062500 1 0 0 0 0 0 2 309260
-0.002329 -0.000980 0.119259 0.328754 0.980460 0.741206 -0.062500 1 0 0 0 0 0 2 310264
-0.002329 -0.000980 0.119259 0.328753 0.980459 0.741224 -0.062500 1 0 0 0 0 0 2 311246
-0.002329 -0.000980 0.119259 0.328762 0.980467 0.741214 -0.062500 1 0 0 0 0 0 2 312256
-0.002329 -0.000980 0.119259 0.328763 0.980468 0.741213 -0.062500 1 0 0 0 0 0 2 313265
-0.002329 -0.000980 0.119259 0.328755 0.980460 0.741205 -0.062500 1 0 0 0 0 0 2 314268
-0.002329 -0.000980 0.119259 0.328754 0.980458 0.741224 -0.062500 1 0 0 0 0 0 2 315290
-0.002329 -0.000980 0.119259 0.328762 0.980467 0.741214 -0.062500 1 0 0 0 0 0 2 316779
-0.002329 -0.000980 0.119259 0.328763 0.980468 0.741212 -0.062500 1 0 0 0 0 0 2 317306
-0.002329 -0.000980 0.119259 0.328743 0.980462 0.741211 -0.062500 1 0 0 0 0 0 2 318353
-0.002329 -0.000980 0.119259 0.328764 0.980456 0.741219 -0.062500 1 0 0 0 0 0 2 319286
-0.002329 -0.000980 0.119259 0.328764 0.980467 0.741213 -0.062500 1 0 0 0 0 0 2 320267
-0.002329 -0.000980 0.119259 0.328752 0.980471 0.741219 -0.062500 1 0 0 0 0 0 2 321278
-0.002329 -0.000980 0.119259 0.328754 0.980460 0.741206 -0.062500 1 0 0 0 0 0 2 322275
-0.002329 -0.000980 0.119259 0.328750 0.980470 0.741218 -0.062500 1 0 0 0 0 0 2 323281
-0.002329 -0.000980 0.119259 0.328765 0.980457 0.741220 -0.062500 1 0 0 0 0 0 2 324537
-0.002329 -0.000980 0.119259 0.328763 0.980467 0.741213 -0.062500 1 0 0 0 0 0 2 325554
-0.002329 -0.000980 0.119259 0.328755 0.980459 0.741205 -0.062500 1 0 0 0 0 0 2 326345
-0.002329 -0.000980 0.119259 0.328750 0.980470 0.741218 -0.062500 1 0 0 0 0 0 2 327406
-0.002329 -0.000980 0.119259 0.328762 0.980469 0.741213 -0.062500 1 0 0 0 0 0 2 328515
-0.002329 -0.000980 0.119259 0.328754 0.980460 0.741225 -0.062500 1 0 0 0 0 0 2 329363
-0.002329 -0.000980 0.119259 0.328754 0.980459 0.741207 -0.062500 1 0 0 0 0 0 2 330393
-0.002329 -0.000980 0.119259 0.328762 0.980467 0.741212 -0.062500 1 0 0 0 0 0 2 331341
-0.002329 -0.000980 0.119259 0.328751 0.980471 0.741218 -0.062500 1 0 0 0 0 0 2 332327
-0.002329 -0.000980 0.119259 0.328765 0.980457 0.741220 -0.062500 1 0 0 0 0 0 2 333298
-0.002329 -0.000980 0.119259 0.328755 0.980458 0.741206 -0.062500 1 0 0 0 0 0 2 334276
-0.002329 -0.000980 0.119259 0.328750 0.980470 0.741218 -0.062500 1 0 0 0 0 0 2 335348
-0.002329 -0.000980 0.119259 0.328762 0.980468 0.741213 -0.062500 1 0 0 0 0 0 2 336212
-0.002329 -0.000980 0.119259 0.328763 0.980468 0.741212 -0.062500 1 0 0 0 0 0 2 337281
-0.002329 -0.000980 0.119259 0.328759 0.980448 0.741212 -0.062500 1 0 0 0 0 0 2 338357
-0.002329 -0.000980 0.119259 0.328751 0.980468 0.741218 -0.062500 1 0 0 0 0 0 2 339271
-0.002329 -0.000980 0.119259 0.328762 0.980468 0.741213 -0.062500 1 0 0 0 0 0 2 340266
-0.002329 -0.000980 0.119259 0.328751 0.980471 0.741219 -0.062500 1 0 0 0 0 0 2 341267
-0.002329 -0.000980 0.119259 0.328754 0.980460 0.741206 -0.062500 1 0 0 0 0 0 2 342270
-0.002329 -0.000980 0.119259 0.328765 0.980456 0.741218 -0.062500 1 0 0 0 0 0 2 343267
-0.002329 -0.000980 0.119259 0.328751 0.980469 0.741219 -0.062500 1 0 0 0 0 0 2 344265
-0.002329 -0.000980 0.119259 0.328762 0.980468 0.741213 -0.062500 1 0 0 0 0 0 2 345273
-0.002329 -0.000980 0.119259 0.328755 0.980460 0.741205 -0.062500 1 0 0 0 0 0 2 346271
-0.002329 -0.000980 0.119259 0.328753 0.980458 0.741224 -0.062500 1 0 0 0 0 0 2 347270
-0.002329 -0.000980 0.119259 0.328762 0.980467 0.741214 -0.062500 1 0 0 0 0 0 2 348362
-0.002329 -0.000980 0.119259 0.328763 0.980468 0.741212 -0.062500 1 0 0 0 0 0 2 349433
-0.002329 -0.000980 0.119259 0.328764 0.980468 0.741212 -0.062500 1 0 0 0 0 0 2 350423
-0.002329 -0.000980 0.119259 0.328743 0.980463 0.741211 -0.062500 1 0 0 0 0 0 2 351236
-0.002329 -0.000980 0.119259 0.328764 0.980456 0.741219 -0.062500 1 0 0 0 0 0 2 352226
-0.002329 -0.000980 0.119259 0.328751 0.980470 0.741219 -0.062500 1 0 0 0 0 0 2 353275
-0.002329 -0.000980 0.119259 0.328754 0.980460 0.741206 -0.062500 1 0 0 0 0 0 2 354276
-0.002329 -0.000980 0.119259 0.328762 0.980467 0.741211 -0.062500 1 0 0 0 0 0 2 355272
-0.002329 -0.000980 0.119259 0.328754 0.980459 0.741225 -0.062500 1 0 0 0 0 0 2 356354
-0.002329 -0.000980 0.119259 0.328762 0.980467 0.741214 -0.062500 1 0 0 0 0 0 2 357317
-0.002329 -0.000980 0.119259 0.328763 0.980468 0.741213 -0.062500 1 0 0 0 0 0 2 358537
-0.002329 -0.000980 0.119259 0.328755 0.980460 0.741205 -0.062500 1 0 0 0 0 0 2 359307
-0.002329 -0.000980 0.119259 0.328754 0.980458 0.741224 -0.062500 1 0 0 0 0 0 2 360484
-0.002329 -0.000980 0.119259 0.328762 0.980467 0.741214 -0.062500 1 0 0 0 0 0 2 361373
-0.002329 -0.000980 0.119259 0.328764 0.980468 0.741212 -0.062500 1 0 0 0 0 0 2 362454
-0.002329 -0.000980 0.119259 0.328743 0.980462 0.741212 -0.062500 1 0 0 0 0 0 2 363364
-0.002329 -0.000980 0.119259 0.328761 0.980468 0.741212 -0.062500 1 0 0 0 0 0 2 364253
-0.002329 -0.000980 0.119259 0.328754 0.980459 0.741225 -0.062500 1 0 0 0 0 0 2 365254
-0.002329 -0.000980 0.119259 0.328754 0.980458 0.741207 -0.062500 1 0 0 0 0 0 2 366304
-0.002329 -0.000980 0.119259 0.328762 0.980467 0.741211 -0.062500 1 0 0 0 0 0 2 367257
-0.002329 -0.000980 0.119259 0.328751 0.980471 0.741218 -0.062500 1 0 0 0 0 0 2 368489
-0.002329 -0.000980 0.119259 0.328762 0.980469 0.741213 -0.062500 1 0 0 0 0 0 2 369559
-0.002329 -0.000980 0.119259 0.328766 0.980457 0.741219 -0.062500 1 0 0 0 0 0 2 370262
-0.002329 -0.000980 0.119259 0.328756 0.980458 0.741206 -0.062500 1 0 0 0 0 0 2 371358
-0.002329 -0.000980 0.119259 0.328751 0.980470 0.741218 -0.062500 1 0 0 0 0 0 2 372306
-0.002329 -0.000980 0.119259 0.328762 0.980468 0.741213 -0.062500 1 0 0 0 0 0 2 373245
-0.002329 -0.000980 0.119259 0.328754 0.980459 0.741225 -0.062500 1 0 0 0 0 0 2 374246
-0.002329 -0.000980 0.119259 0.328754 0.980458 0.741207 -0.062500 1 0 0 0 0 0 2 375240
-0.002329 -0.000980 0.119259 0.328762 0.980467 0.741212 -0.062500 1 0 0 0 0 0 2 376248
-0.002329 -0.000980 0.119259 0.328751 0.980471 0.741218 -0.062500 1 0 0 0 0 0 2 377244
-0.002329 -0.000980 0.119259 0.328762 0.980469 0.741213 -0.062500 1 0 0 0 0 0 2 378242
-0.002329 -0.000980 0.119259 0.328758 0.980448 0.741212 -0.062500 1 0 0 0 0 0 2 379244
-0.002329 -0.000980 0.119259 0.328751 0.980468 0.741219 -0.062500 1 0 0 0 0 0 2 380250
-0.002329 -0.000980 0.119259 0.328762 0.980468 0.741213 -0.062500 1 0 0 0 0 0 2 381257
-0.002329 -0.000980 0.119259 0.328763 0.980468 0.741212 -0.062500 1 0 0 0 0 0 2 382761
-0.002329 -0.000980 0.119259 0.328743 0.980463 0.741211 -0.062500 1 0 0 0 0 0 2 383274
-0.002329 -0.000980 0.119259 0.328764 0.980456 0.741219 -0.062500 1 0 0 0 0 0 2 384326
-0.002329 -0.000980 0.119259 0.328763 0.980467 0.741213 -0.062500 1 0 0 0 0 0 2 385255
-0.002329 -0.000980 0.119259 0.328751 0.980471 0.741219 -0.062500 1 0 0 0 0 0 2 386244
-0.002329 -0.000980 0.119259 0.328754 0.980460 0.741206 -0.062500 1 0 0 0 0 0 2 387253
-0.002329 -0.000980 0.119259 0.328765 0.980455 0.741218 -0.062500 1 0 0 0 0 0 2 388258
-0.002329 -0.000980 0.119259 0.328751 0.980469 0.741219 -0.062500 1 0 0 0 0 0 2 389247
-0.002329 -0.000980 0.119259 0.328762 0.980468 0.741213 -0.062500 1 0 0 0 0 0 2 390276
-0.002329 -0.000980 0.119259 0.328755 0.980460 0.741205 -0.062500 1 0 0 0 0 0 2 391519
-0.002329 -0.000980 0.119259 0.328754 0.980458 0.741224 -0.062500 1 0 0 0 0 0 2 392328
-0.002329 -0.000980 0.119259 0.328762 0.980467 0.741214 -0.062500 1 0 0 0 0 0 2 393499
-0.002329 -0.000980 0.119259 0.328763 0.980468 0.741213 -0.062500 1 0 0 0 0 0 2 394349
-0.002329 -0.000980 0.119259 0.328743 0.980462 0.741212 -0.062500 1 0 0 0 0 0 2 395458
-0.002329 -0.000980 0.119259 0.328761 0.980467 0.741212 -0.062500 1 0 0 0 0 0 2 396340
-0.002329 -0.000980 0.119259 0.328766 0.980456 0.741219 -0.062500 1 0 0 0 0 0 2 397469
-0.002329 -0.000980 0.119259 0.328752 0.980469 0.741219 -0.062500 1 0 0 0 0 0 2 398235
-0.002329 -0.000980 0.119259 0.328754 0.980460 0.741206 -0.062500 1 0 0 0 0 0 2 399272
-0.002329 -0.000980 0.119259 0.328762 0.980467 0.741211 -0.062500 1 0 0 0 0 0 2 400267
-0.002329 -0.000980 0.119259 0.328751 0.980471 0.741218 -0.062500 1 0 0 0 0 0 2 401239
-0.002329 -0.000980 0.119259 0.328765 0.980457 0.741220 -0.062500 1 0 0 0 0 0 2 402456
-0.002329 -0.000980 0.119259 0.328755 0.980458 0.741206 -0.062500 1 0 0 0 0 0 2 403293
-0.002329 -0.000980 0.119259 0.328750 0.980470 0.741218 -0.062500 1 0 0 0 0 0 2 404322
-0.002329 -0.000980 0.119259 0.328761 0.980468 0.741213 -0.062500 1 0 0 0 0 0 2 405318
-0.002329 -0.000980 0.119259 0.328766 0.980456 0.741219 -0.062500 1 0 0 0 0 0 2 406277
-0.002329 -0.000980 0.119259 0.328752 0.980470 0.741220 -0.062500 1 0 0 0 0 0 2 407229
-0.002329 -0.000980 0.119259 0.328754 0.980460 0.741206 -0.062500 1 0 0 0 0 0 2 408239
-0.002329 -0.000980 0.119259 0.328762 0.980467 0.741211 -0.062500 1 0 0 0 0 0 2 409241
-0.002329 -0.000980 0.119259 0.328751 0.980471 0.741218 -0.062500 1 0 0 0 0 0 2 410225
-0.002329 -0.000980 0.119259 0.328765 0.980457 0.741220 -0.062500 1 0 0 0 0 0 2 411244
-0.002329 -0.000980 0.119259 0.328756 0.980458 0.741206 -0.062500 1 0 0 0 0 0 2 412221
-0.002329 -0.000980 0.119259 0.328750 0.980470 0.741218 -0.062500 1 0 0 0 0 0 2 413223
-0.002329 -0.000980 0.119259 0.328762 0.980468 0.741213 -0.062500 1 0 0 0 0 0 2 414241
-0.002329 -0.000980 0.119259 0.328763 0.980469 0.741212 -0.062500 1 0 0 0 0 0 2 415209
-0.002329 -0.000980 0.119259 0.328747 0.980451 0.741218 -0.062500 1 0 0 0 0 0 2 416839
-0.002329 -0.000980 0.119259 0.328761 0.980466 0.741213 -0.062500 1 0 0 0 0 0 2 417233
-0.002329 -0.000980 0.119259 0.328763 0.980468 0.741212 -0.062500 1 0 0 0 0 0 2 418321
-0.002329 -0.000980 0.119259 0.328751 0.980471 0.741219 -0.062500 1 0 0 0 0 0 2 419262
-0.002329 -0.000980 0.119259 0.328754 0.980460 0.741206 -0.062500 1 0 0 0 0 0 2 420246
-0.002329 -0.000980 0.119259 0.328765 0.980456 0.741218 -0.062500 1 0 0 0 0 0 2 421249
-0.002329 -0.000980 0.119259 0.328751 0.980470 0.741219 -0.062500 1 0 0 0 0 0 2 422253
-0.002329 -0.000980 0.119259 0.328762 0.980468 0.741213 -0.062500 1 0 0 0 0 0 2 423259
-0.002329 -0.000980 0.119259 0.328755 0.980460 0.741205 -0.062500 1 0 0 0 0 0 2 424274
-0.002329 -0.000980 0.119259 0.328754 0.980458 0.741224 -0.062500 1 0 0 0 0 0 2 425523
-0.002329 -0.000980 0.119259 0.328762 0.980467 0.741214 -0.062500 1 0 0 0 0 0 2 426309
-0.002329 -0.000980 0.119259 0.328763 0.980468 0.741212 -0.062500 1 0 0 0 0 0 2 427496
-0.002329 -0.000980 0.119259 0.328743 0.980462 0.741211 -0.062500 1 0 0 0 0 0 2 428346
-0.002329 -0.000980 0.119259 0.328764 0.980456 0.741219 -0.062500 1 0 0 0 0 0 2 429363
-0.002329 -0.000980 0.119259 0.328763 0.980467 0.741213 -0.062500 1 0 0 0 0 0 2 430524
-0.002329 -0.000980 0.119259 0.328751 0.980471 0.741219 -0.062500 1 0 0 0 0 0 2 431299
-0.002329 -0.000980 0.119259 0.328754 0.980460 0.741206 -0.062500 1 0 0 0 0 0 2 432257
-0.002329 -0.000980 0.119259 0.328762 0.980467 0.741211 -0.062500 1 0 0 0 0 0 2 433324
-0.002329 -0.000980 0.119259 0.328754 0.980459 0.741225 -0.062500 1 0 0 0 0 0 2 434382
-0.002329 -0.000980 0.119259 0.328762 0.980467 0.741214 -0.062500 1 0 0 0 0 0 2 435291
-0.002329 -0.000980 0.119259 0.328755 0.980459 0.741205 -0.062500 1 0 0 0 0 0 2 436224
-0.002329 -0.000980 0.119259 0.328750 0.980470 0.741218 -0.062500 1 0 0 0 0 0 2 437310
-0.002329 -0.000980 0.119259 0.328762 0.980469 0.741213 -0.062500 1 0 0 0 0 0 2 438336
-0.002329 -0.000980 0.119259 0.328766 0.980457 0.741219 -0.062500 1 0 0 0 0 0 2 439258
-0.002329 -0.000980 0.119259 0.328744 0.980461 0.741212 -0.062500 1 0 0 0 0 0 2 440242
-0.002329 -0.000980 0.119259 0.328761 0.980467 0.741212 -0.062500 1 0 0 0 0 0 2 441256
-0.002329 -0.000980 0.119259 0.328763 0.980468 0.741212 -0.062500 1 0 0 0 0 0 2 442244
-0.002329 -0.000980 0.119259 0.328755 0.980459 0.741225 -0.062500 1 0 0 0 0 0 2 443238
-0.002329 -0.000980 0.119259 0.328754 0.980458 0.741207 -0.062500 1 0 0 0 0 0 2 444245
-0.002329 -0.000980 0.119259 0.328762 0.980467 0.741211 -0.062500 1 0 0 0 0 0 2 445247
-0.002329 -0.000980 0.119259 0.328751 0.980471 0.741218 -0.062500 1 0 0 0 0 0 2 446243
-0.002329 -0.000980 0.119259 0.328762 0.980469 0.741213 -0.062500 1 0 0 0 0 0 2 447242
-0.002329 -0.000980 0.119259 0.328767 0.980457 0.741219 -0.062500 1 0 0 0 0 0 2 448356
-0.002329 -0.000980 0.119259 0.328744 0.980461 0.741212 -0.062500 1 0 0 0 0 0 2 449272
-0.002329 -0.000980 0.119259 0.328761 0.980467 0.741212 -0.062500 1 0 0 0 0 0 2 450341
-0.002329 -0.000980 0.119259 0.328763 0.980468 0.741212 -0.062500 1 0 0 0 0 0 2 451260
-0.002329 -0.000980 0.119259 0.328755 0.980459 0.741225 -0.062500 1 0 0 0 0 0 2 452250
-0.002329 -0.000980 0.119259 0.328754 0.980458 0.741207 -0.062500 1 0 0 0 0 0 2 453255
-0.002329 -0.000980 0.119259 0.328762 0.980467 0.741212 -0.062500 1 0 0 0 0 0 2 454249
-0.002329 -0.000980 0.119259 0.328751 0.980471 0.741218 -0.062500 1 0 0 0 0 0 2 455251
-0.002329 -0.000980 0.119259 0.328762 0.980469 0.741213 -0.062500 1 0 0 0 0 0 2 456376
-0.002329 -0.000980 0.119259 0.328758 0.980448 0.741212 -0.062500 1 0 0 0 0 0 2 457380
-0.002329 -0.000980 0.119259 0.328751 0.980469 0.741219 -0.062500 1 0 0 0 0 0 2 458169
-0.002329 -0.000980 0.119259 0.328762 0.980468 0.741213 -0.062500 1 0 0 0 0 0 2 459271
-0.002329 -0.000980 0.119259 0.328763 0.980468 0.741212 -0.062500 1 0 0 0 0 0 2 460499
-0.002329 -0.000980 0.119259 0.328747 0.980451 0.741218 -0.062500 1 0 0 0 0 0 2 461299
-0.002329 -0.000980 0.119259 0.328761 0.980466 0.741213 -0.062500 1 0 0 0 0 0 2 462456
-0.002329 -0.000980 0.119259 0.328763 0.980468 0.741212 -0.062500 1 0 0 0 0 0 2 463268
-0.002329 -0.000980 0.119259 0.328751 0.980471 0.741219 -0.062500 1 0 0 0 0 0 2 464206
-0.002329 -0.000980 0.119259 0.328754 0.980460 0.741206 -0.062500 1 0 0 0 0 0 2 465287
-0.002329 -0.000980 0.119259 0.328766 0.980456 0.741218 -0.062500 1 0 0 0 0 0 2 466298
-0.002329 -0.000980 0.119259 0.328751 0.980469 0.741219 -0.062500 1 0 0 0 0 0 2 467239
-0.002329 -0.000980 0.119259 0.328762 0.980468 0.741213 -0.062500 1 0 0 0 0 0 2 468329
-0.002329 -0.000980 0.119259 0.328755 0.980460 0.741205 -0.062500 1 0 0 0 0 0 2 469538
-0.002329 -0.000980 0.119259 0.328754 0.980458 0.741224 -0.062500 1 0 0 0 0 0 2 470249
-0.002329 -0.000980 0.119259 0.328762 0.980467 0.741214 -0.062500 1 0 0 0 0 0 2 471302
-0.002329 -0.000980 0.119259 0.328763 0.980468 0.741212 -0.062500 1 0 0 0 0 0 2 472284
-0.002329 -0.000980 0.119259 0.328743 0.980462 0.741212 -0.062500 1 0 0 0 0 0 2 473213
-0.002329 -0.000980 0.119259 0.328761 0.980468 0.741212 -0.062500 1 0 0 0 0 0 2 474192
-0.002329 -0.000980 0.119259 0.328766 0.980456 0.741219 -0.062500 1 0 0 0 0 0 2 475211
-0.002329 -0.000980 0.119259 0.328752 0.980470 0.741219 -0.062500 1 0 0 0 0 0 2 476219
-0.002329 -0.000980 0.119259 0.328754 0.980460 0.741206 -0.062500 1 0 0 0 0 0 2 477215
-0.002329 -0.000980 0.119259 0.328762 0.980467 0.741211 -0.062500 1 0 0 0 0 0 2 478193
-0.002329 -0.000980 0.119259 0.328751 0.980471 0.741218 -0.062500 1 0 0 0 0 0 2 479210
-0.002329 -0.000980 0.119259 0.328765 0.980457 0.741220 -0.062500 1 0 0 0 0 0 2 480197
-0.002329 -0.000980 0.119259 0.328755 0.980458 0.741206 -0.062500 1 0 0 0 0 0 2 481191
-0.002329 -0.000980 0.119259 0.328750 0.980470 0.741218 -0.062500 1 0 0 0 0 0 2 482316
-0.002329 -0.000980 0.119259 0.328762 0.980468 0.741213 -0.062500 1 0 0 0 0 0 2 483180
-0.002329 -0.000980 0.119259 0.328767 0.980457 0.741219 -0.062500 1 0 0 0 0 0 2 484292
-0.002329 -0.000980 0.119259 0.328744 0.980461 0.741212 -0.062500 1 0 0 0 0 0 2 485207
-0.002329 -0.000980 0.119259 0.328761 0.980467 0.741212 -0.062500 1 0 0 0 0 0 2 486201
-0.002329 -0.000980 0.119259 0.328763 0.980468 0.741212 -0.062500 1 0 0 0 0 0 2 487201
-0.002329 -0.000980 0.119259 0.328751 0.980471 0.741218 -0.062500 1 0 0 0 0 0 2 488201
-0.002329 -0.000980 0.119259 0.328765 0.980457 0.741220 -0.062500 1 0 0 0 0 0 2 489199
-0.002329 -0.000980 0.119259 0.328756 0.980458 0.741206 -0.062500 1 0 0 0 0 0 2 490351
-0.002329 -0.000980 0.119259 0.328750 0.980470 0.741218 -0.062500 1 0 0 0 0 0 2 491352
-0.002329 -0.000980 0.119259 0.328762 0.980468 0.741213 -0.062500 1 0 0 0 0 0 2 492397
-0.002329 -0.000980 0.119259 0.328763 0.980469 0.741212 -0.062500 1 0 0 0 0 0 2 493394
-0.002329 -0.000980 0.119259 0.328747 0.980451 0.741218 -0.062500 1 0 0 0 0 0 2 494361
-0.002329 -0.000980 0.119259 0.328761 0.980466 0.741213 -0.062500 1 0 0 0 0 0 2 495358
-0.002329 -0.000980 0.119259 0.328763 0.980468 0.741212 -0.062500 1 0 0 0 0 0 2 496440
-0.002329 -0.000980 0.119259 0.328751 0.980471 0.741219 -0.062500 1 0 0 0 0 0 2 497202
-0.002329 -0.000980 0.119259 0.328757 0.980448 0.741213 -0.062500 1 0 0 0 0 0 2 498203
-0.002329 -0.000980 0.119259 0.328763 0.980466 0.741212 -0.062500 1 0 0 0 0 0 2 499230
-0.002329 -0.000980 0.119259 0.328751 0.980471 0.741219 -0.062500 1 0 0 0 0 0 2 500276
-0.002316 -0.000967 0.119270 0.152854 0.792637 0.587620 -0.062500 1 0 0 0 0 0 2 501210
-0.002310 -0.000960 0.119274 0.210523 0.855012 0.662872 -0.062500 1 0 0 0 0 0 2 502420
-0.002307 -0.000957 0.119275 0.254748 0.902252 0.701726 -0.062500 1 0 0 0 0 0 2 503513
-0.002305 -0.000955 0.119275 0.278680 0.927592 0.716444 -0.062500 1 0 0 0 0 0 2 504169
-0.002304 -0.000954 0.119275 0.290914 0.940498 0.721661 -0.062500 1 0 0 0 0 0 2 505269
-0.002304 -0.000954 0.119276 0.297104 0.946969 0.723480 -0.062500 1 0 0 0 0 0 2 506269
-0.002304 -0.000954 0.119276 0.300212 0.950230 0.724111 -0.062500 1 0 0 0 0 0 2 507192
-0.002303 -0.000954 0.119276 0.301766 0.951854 0.724334 -0.062500 1 0 0 0 0 0 2 508189
-0.002303 -0.000954 0.119276 0.302538 0.952666 0.724401 -0.062500 1 0 0 0 0 0 2 509190
-0.002303 -0.000954 0.119276 0.302931 0.953082 0.724428 -0.062500 1 0 0 0 0 0 2 510197
-0.002303 -0.000954 0.119276 0.303133 0.953295 0.724444 -0.062500 1 0 0 0 0 0 2 511190
-0.002303 -0.000953 0.119276 0.303230 0.953382 0.724442 -0.062500 1 0 0 0 0 0 2 512186
-0.002303 -0.000953 0.119276 0.303284 0.953438 0.724444 -0.062500 1 0 0 0 0 0 2 513255
-0.002303 -0.000953 0.119276 0.303304 0.953459 0.724438 -0.062500 1 0 0 0 0 0 2 514196
-0.002303 -0.000953 0.119276 0.303313 0.953468 0.724445 -0.062500 1 0 0 0 0 0 2 515186
-0.002303 -0.000953 0.119276 0.303321 0.953476 0.724453 -0.062500 1 0 0 0 0 0 2 517158
-0.002303 -0.000953 0.119276 0.303330 0.953486 0.724441 -0.062500 1 0 0 0 0 0 2 518292
-0.002303 -0.000953 0.119276 0.303331 0.953487 0.724439 -0.062500 1 0 0 0 0 0 2 519215
-0.002303 -0.000953 0.119276 0.303319 0.953490 0.724445 -0.062500 1 0 0 0 0 0 2 520203
-0.002303 -0.000953 0.119276 0.303330 0.953487 0.724439 -0.062500 1 0 0 0 0 0 2 521200
-0.002303 -0.000953 0.119276 0.303334 0.953475 0.724445 -0.062500 1 0 0 0 0 0 2 522197
-0.002303 -0.000953 0.119276 0.303328 0.953497 0.724453 -0.062500 1 0 0 0 0 0 2 523200
-0.002303 -0.000953 0.119276 0.303331 0.953488 0.724440 -0.062500 1 0 0 0 0 0 2 524341
-0.002303 -0.000953 0.119276 0.303331 0.953487 0.724439 -0.062500 1 0 0 0 0 0 2 525334
-0.002303 -0.000953 0.119276 0.303323 0.953478 0.724452 -0.062500 1 0 0 0 0 0 2 526368
-0.002303 -0.000953 0.119276 0.303330 0.953486 0.724440 -0.062500 1 0 0 0 0 0 2 527310
-0.002303 -0.000953 0.119276 0.303331 0.953486 0.724439 -0.062500 1 0 0 0 0 0 2 528445
-0.002303 -0.000953 0.119276 0.303327 0.953498 0.724452 -0.062500 1 0 0 0 0 0 2 529192
-0.002303 -0.000953 0.119276 0.303331 0.953488 0.724440 -0.062500 1 0 0 0 0 0 2 530480
-0.002303 -0.000953 0.119276 0.303335 0.953475 0.724445 -0.062500 1 0 0 0 0 0 2 531238
-0.002303 -0.000953 0.119276 0.303320 0.953488 0.724446 -0.062500 1 0 0 0 0 0 2 532255
-0.002303 -0.000953 0.119276 0.303330 0.953487 0.724439 -0.062500 1 0 0 0 0 0 2 533221
-0.002303 -0.000953 0.119276 0.303327 0.953498 0.724452 -0.062500 1 0 0 0 0 0 2 534226
-0.002303 -0.000953 0.119276 0.303330 0.953489 0.724440 -0.062500 1 0 0 0 0 0 2 535345
-0.002303 -0.000953 0.119276 0.303334 0.953476 0.724446 -0.062500 1 0 0 0 0 0 2 536368
-0.002303 -0.000953 0.119276 0.303332 0.953486 0.724439 -0.062500 1 0 0 0 0 0 2 537242
-0.002303 -0.000953 0.119276 0.303319 0.953489 0.724445 -0.062500 1 0 0 0 0 0 2 538270
-0.002303 -0.000953 0.119276 0.303330 0.953487 0.724439 -0.062500 1 0 0 0 0 0 2 539280
-0.002303 -0.000953 0.119276 0.303330 0.953487 0.724459 -0.062500 1 0 0 0 0 0 2 540192
-0.002303 -0.000953 0.119276 0.303331 0.953487 0.724441 -0.062500 1 0 0 0 0 0 2 541218
-0.002303 -0.000953 0.119276 0.303331 0.953487 0.724439 -0.062500 1 0 0 0 0 0 2 542192
-0.002303 -0.000953 0.119276 0.303331 0.953487 0.724439 -0.062500 1 0 0 0 0 0 2 543210
-0.002303 -0.000953 0.119276 0.303322 0.953478 0.724452 -0.062500 1 0 0 0 0 0 2 544215
-0.002303 -0.000953 0.119276 0.303330 0.953485 0.724440 -0.062500 1 0 0 0 0 0 2 545197
-0.002303 -0.000953 0.119276 0.303327 0.953498 0.724452 -0.062500 1 0 0 0 0 0 2 546205
-0.002303 -0.000953 0.119276 0.303330 0.953488 0.724440 -0.062500 1 0 0 0 0 0 2 547194
-0.002303 -0.000953 0.119276 0.303331 0.953487 0.724439 -0.062500 1 0 0 0 0 0 2 548191
-0.002303 -0.000953 0.119276 0.303322 0.953478 0.724452 -0.062500 1 0 0 0 0 0 2 549307
-0.002303 -0.000953 0.119276 0.303330 0.953486 0.724440 -0.062500 1 0 0 0 0 0 2 550278
-0.002303 -0.000953 0.119276 0.303339 0.953495 0.724446 -0.062500 1 0 0 0 0 0 2 551327
-0.002303 -0.000953 0.119276 0.303332 0.953488 0.724439 -0.062500 1 0 0 0 0 0 2 552185
-0.002303 -0.000953 0.119276 0.303323 0.953478 0.724452 -0.062500 1 0 0 0 0 0 2 553186
-0.002303 -0.000953 0.119276 0.303330 0.953486 0.724440 -0.062500 1 0 0 0 0 0 2 554177
-0.002303 -0.000953 0.119276 0.303331 0.953486 0.724439 -0.062500 1 0 0 0 0 0 2 555172
-0.002303 -0.000953 0.119276 0.303319 0.953489 0.724445 -0.062500 1 0 0 0 0 0 2 556172
-0.002303 -0.000953 0.119276 0.303338 0.953496 0.724446 -0.062500 1 0 0 0 0 0 2 557278
-0.002303 -0.000953 0.119276 0.303335 0.953476 0.724446 -0.062500 1 0 0 0 0 0 2 558406
-0.002303 -0.000953 0.119276 0.303320 0.953488 0.724446 -0.062500 1 0 0 0 0 0 2 559313
-0.002303 -0.000953 0.119276 0.303330 0.953487 0.724440 -0.062500 1 0 0 0 0 0 2 560374
-0.002303 -0.000953 0.119276 0.303319 0.953490 0.724445 -0.062500 1 0 0 0 0 0 2 561272
-0.002303 -0.000953 0.119276 0.303337 0.953496 0.724446 -0.062500 1 0 0 0 0 0 2 562375
-0.002303 -0.000953 0.119276 0.303335 0.953476 0.724446 -0.062500 1 0 0 0 0 0 2 563432
-0.002303 -0.000953 0.119276 0.303332 0.953486 0.724440 -0.062500 1 0 0 0 0 0 2 564192
-0.002303 -0.000953 0.119276 0.303319 0.953489 0.724445 -0.062500 1 0 0 0 0 0 2 565240
-0.002303 -0.000953 0.119276 0.303330 0.953487 0.724439 -0.062500 1 0 0 0 0 0 2 566232
-0.002303 -0.000953 0.119276 0.303322 0.953478 0.724452 -0.062500 1 0 0 0 0 0 2 567190
-0.002303 -0.000953 0.119276 0.303338 0.953494 0.724447 -0.062500 1 0 0 0 0 0 2 568405
-0.002303 -0.000953 0.119276 0.303332 0.953488 0.724440 -0.062500 1 0 0 0 0 0 2 569452
-0.002303 -0.000953 0.119276 0.303331 0.953487 0.724439 -0.062500 1 0 0 0 0 0 2 570189
-0.002303 -0.000953 0.119276 0.303319 0.953490 0.724445 -0.062500 1 0 0 0 0 0 2 571233
-0.002303 -0.000953 0.119276 0.303333 0.953475 0.724446 -0.062500 1 0 0 0 0 0 2 572242
-0.002303 -0.000953 0.119276 0.303319 0.953488 0.724446 -0.062500 1 0 0 0 0 0 2 573167
-0.002303 -0.000953 0.119276 0.303337 0.953495 0.724447 -0.062500 1 0 0 0 0 0 2 574166
-0.002303 -0.000953 0.119276 0.303332 0.953488 0.724440 -0.062500 1 0 0 0 0 0 2 575166
-0.002303 -0.000953 0.119276 0.303322 0.953478 0.724452 -0.062500 1 0 0 0 0 0 2 576171
-0.002303 -0.000953 0.119276 0.303330 0.953486 0.724440 -0.062500 1 0 0 0 0 0 2 577166
-0.002303 -0.000953 0.119276 0.303331 0.953486 0.724439 -0.062500 1 0 0 0 0 0 2 578165
-0.002303 -0.000953 0.119276 0.303327 0.953498 0.724452 -0.062500 1 0 0 0 0 0 2 579164
-0.002303 -0.000953 0.119276 0.303330 0.953488 0.724440 -0.062500 1 0 0 0 0 0 2 580170
-0.002303 -0.000953 0.119276 0.303334 0.953475 0.724446 -0.062500 1 0 0 0 0 0 2 581165
-0.002303 -0.000953 0.119276 0.303332 0.953485 0.724439 -0.062500 1 0 0 0 0 0 2 583129
-0.002303 -0.000953 0.119276 0.303319 0.953489 0.724445 -0.062500 1 0 0 0 0 0 2 584276
-0.002303 -0.000953 0.119276 0.303330 0.953487 0.724439 -0.062500 1 0 0 0 0 0 2 585183
-0.002303 -0.000953 0.119276 0.303330 0.953486 0.724459 -0.062500 1 0 0 0 0 0 2 586176
-0.002303 -0.000953 0.119276 0.303331 0.953487 0.724441 -0.062500 1 0 0 0 0 0 2 587171
-0.002303 -0.000953 0.119276 0.303331 0.953487 0.724439 -0.062500 1 0 0 0 0 0 2 588177
-0.002303 -0.000953 0.119276 0.303319 0.953490 0.724445 -0.062500 1 0 0 0 0 0 2 589172
-0.002303 -0.000953 0.119276 0.303329 0.953487 0.724439 -0.062500 1 0 0 0 0 0 2 590235
-0.002303 -0.000953 0.119276 0.303342 0.953484 0.724452 -0.062500 1 0 0 0 0 0 2 591342
-0.002303 -0.000953 0.119276 0.303333 0.953486 0.724440 -0.062500 1 0 0 0 0 0 2 592379
-0.002303 -0.000953 0.119276 0.303320 0.953490 0.724445 -0.062500 1 0 0 0 0 0 2 593375
-0.002303 -0.000953 0.119276 0.303330 0.953487 0.724439 -0.062500 1 0 0 0 0 0 2 594272
-0.002303 -0.000953 0.119276 0.303319 0.953490 0.724445 -0.062500 1 0 0 0 0 0 2 595363
-0.002303 -0.000953 0.119276 0.303333 0.953475 0.724446 -0.062500 1 0 0 0 0 0 2 596413
-0.002303 -0.000953 0.119276 0.303339 0.953494 0.724447 -0.062500 1 0 0 0 0 0 2 597288
-0.002303 -0.000953 0.119276 0.303332 0.953488 0.724440 -0.062500 1 0 0 0 0 0 2 598344
-0.002303 -0.000953 0.119276 0.303319 0.953490 0.724445 -0.062500 1 0 0 0 0 0 2 599175
-0.002303 -0.000953 0.119276 0.303333 0.953475 0.724446 -0.062500 1 0 0 0 0 0 2 600218
-0.002303 -0.000953 0.119276 0.303319 0.953488 0.724446 -0.062500 1 0 0 0 0 0 2 601224
-0.002303 -0.000953 0.119276 0.303329 0.953487 0.724440 -0.062500 1 0 0 0 0 0 2 602397
-0.002303 -0.000953 0.119276 0.303339 0.953495 0.724446 -0.062500 1 0 0 0 0 0 2 603314
-0.002303 -0.000953 0.119276 0.303320 0.953491 0.724446 -0.062500 1 0 0 0 0 0 2 604157
-0.002303 -0.000953 0.119276 0.303333 0.953476 0.724446 -0.062500 1 0 0 0 0 0 2 605223
-0.002303 -0.000953 0.119276 0.303331 0.953485 0.724440 -0.062500 1 0 0 0 0 0 2 606251
-0.002303 -0.000953 0.119276 0.303319 0.953489 0.724445 -0.062500 1 0 0 0 0 0 2 607204
-0.002303 -0.000953 0.119276 0.303338 0.953496 0.724446 -0.062500 1 0 0 0 0 0 2 608190
-0.002303 -0.000953 0.119276 0.303332 0.953488 0.724440 -0.062500 1 0 0 0 0 0 2 609200
-0.002303 -0.000953 0.119276 0.303322 0.953478 0.724452 -0.062500 1 0 0 0 0 0 2 610197
-0.002303 -0.000953 0.119276 0.303330 0.953486 0.724440 -0.062500 1 0 0 0 0 0 2 611199
-0.002303 -0.000953 0.119276 0.303331 0.953487 0.724439 -0.062500 1 0 0 0 0 0 2 612190
-0.002303 -0.000953 0.119276 0.303327 0.953498 0.724452 -0.062500 1 0 0 0 0 0 2 613192
-0.002303 -0.000953 0.119276 0.303331 0.953489 0.724440 -0.062500 1 0 0 0 0 0 2 614193
-0.002303 -0.000953 0.119276 0.303334 0.953476 0.724446 -0.062500 1 0 0 0 0 0 2 615199
-0.002303 -0.000953 0.119276 0.303319 0.953488 0.724446 -0.062500 1 0 0 0 0 0 2 616979
-0.002303 -0.000953 0.119276 0.303330 0.953487 0.724440 -0.062500 1 0 0 0 0 0 2 617223
-0.002303 -0.000953 0.119276 0.303331 0.953487 0.724439 -0.062500 1 0 0 0 0 0 2 618321
-0.002303 -0.000953 0.119276 0.303330 0.953487 0.724459 -0.062500 1 0 0 0 0 0 2 619211
-0.002303 -0.000953 0.119276 0.303331 0.953487 0.724441 -0.062500 1 0 0 0 0 0 2 620202
-0.002303 -0.000953 0.119276 0.303331 0.953487 0.724439 -0.062500 1 0 0 0 0 0 2 621199
-0.002303 -0.000953 0.119276 0.303319 0.953490 0.724445 -0.062500 1 0 0 0 0 0 2 622197
-0.002303 -0.000953 0.119276 0.303333 0.953475 0.724446 -0.062500 1 0 0 0 0 0 2 623201
-0.002303 -0.000953 0.119276 0.303331 0.953485 0.724439 -0.062500 1 0 0 0 0 0 2 624348
-0.002303 -0.000953 0.119276 0.303327 0.953498 0.724452 -0.062500 1 0 0 0 0 0 2 625312
-0.002303 -0.000953 0.119276 0.303331 0.953488 0.724440 -0.062500 1 0 0 0 0 0 2 626372
-0.002303 -0.000953 0.119276 0.303331 0.953487 0.724439 -0.062500 1 0 0 0 0 0 2 627272
-0.002303 -0.000953 0.119276 0.303322 0.953478 0.724452 -0.062500 1 0 0 0 0 0 2 628417
-0.002303 -0.000953 0.119276 0.303330 0.953486 0.724440 -0.062500 1 0 0 0 0 0 2 629275
-0.002303 -0.000953 0.119276 0.303331 0.953486 0.724439 -0.062500 1 0 0 0 0 0 2 630455
-0.002303 -0.000953 0.119276 0.303327 0.953498 0.724452 -0.062500 1 0 0 0 0 0 2 631230
-0.002303 -0.000953 0.119276 0.303330 0.953488 0.724440 -0.062500 1 0 0 0 0 0 2 632164
-0.002303 -0.000953 0.119276 0.303334 0.953476 0.724445 -0.062500 1 0 0 0 0 0 2 633239
-0.002303 -0.000953 0.119276 0.303319 0.953488 0.724446 -0.062500 1 0 0 0 0 0 2 634181
-0.002303 -0.000953 0.119276 0.303329 0.953487 0.724439 -0.062500 1 0 0 0 0 0 2 635244
-0.002303 -0.000953 0.119276 0.303339 0.953496 0.724446 -0.062500 1 0 0 0 0 0 2 636346
-0.002303 -0.000953 0.119276 0.303323 0.953479 0.724453 -0.062500 1 0 0 0 0 0 2 637217
-0.002303 -0.000953 0.119276 0.303330 0.953486 0.724440 -0.062500 1 0 0 0 0 0 2 638297
-0.002303 -0.000953 0.119276 0.303331 0.953487 0.724439 -0.062500 1 0 0 0 0 0 2 639207
-0.002303 -0.000953 0.119276 0.303319 0.953490 0.724445 -0.062500 1 0 0 0 0 0 2 640192
-0.002303 -0.000953 0.119276 0.303329 0.953487 0.724439 -0.062500 1 0 0 0 0 0 2 641164
-0.002303 -0.000953 0.119276 0.303342 0.953484 0.724452 -0.062500 1 0 0 0 0 0 2 642167
-0.002303 -0.000953 0.119276 0.303320 0.953489 0.724447 -0.062500 1 0 0 0 0 0 2 643171
-0.002303 -0.000953 0.119276 0.303330 0.953487 0.724440 -0.062500 1 0 0 0 0 0 2 644167
-0.002303 -0.000953 0.119276 0.303331 0.953487 0.724439 -0.062500 1 0 0 0 0 0 2 645174
-0.002303 -0.000953 0.119276 0.303322 0.953478 0.724452 -0.062500 1 0 0 0 0 0 2 646168
-0.002303 -0.000953 0.119276 0.303330 0.953485 0.724440 -0.062500 1 0 0 0 0 0 2 647167
-0.002303 -0.000953 0.119276 0.303339 0.953495 0.724446 -0.062500 1 0 0 0 0 0 2 648179
-0.002303 -0.000953 0.119276 0.303320 0.953491 0.724446 -0.062500 1 0 0 0 0 0 2 649749
-0.002303 -0.000953 0.119276 0.303330 0.953487 0.724439 -0.062500 1 0 0 0 0 0 2 650204
-0.002303 -0.000953 0.119276 0.303334 0.953475 0.724445 -0.062500 1 0 0 0 0 0 2 651251
-0.002303 -0.000953 0.119276 0.303319 0.953488 0.724446 -0.062500 1 0 0 0 0 0 2 652186
-0.002303 -0.000953 0.119276 0.303338 0.953495 0.724447 -0.062500 1 0 0 0 0 0 2 653173
-0.002303 -0.000953 0.119276 0.303332 0.953488 0.724440 -0.062500 1 0 0 0 0 0 2 654179
-0.002303 -0.000953 0.119276 0.303323 0.953478 0.724452 -0.062500 1 0 0 0 0 0 2 655172
-0.002303 -0.000953 0.119276 0.303330 0.953486 0.724440 -0.062500 1 0 0 0 0 0 2 656175
-0.002303 -0.000953 0.119276 0.303331 0.953486 0.724439 -0.062500 1 0 0 0 0 0 2 657195
-0.002303 -0.000953 0.119276 0.303327 0.953498 0.724452 -0.062500 1 0 0 0 0 0 2 658404
-0.002303 -0.000953 0.119276 0.303331 0.953488 0.724440 -0.062500 1 0 0 0 0 0 2 659255
-0.002303 -0.000953 0.119276 0.303335 0.953476 0.724446 -0.062500 1 0 0 0 0 0 2 660428
-0.002303 -0.000953 0.119276 0.303319 0.953488 0.724446 -0.062500 1 0 0 0 0 0 2 661193
-0.002303 -0.000953 0.119276 0.303330 0.953487 0.724440 -0.062500 1 0 0 0 0 0 2 662198
-0.002303 -0.000953 0.119276 0.303331 0.953487 0.724439 -0.062500 1 0 0 0 0 0 2 663436
-0.002303 -0.000953 0.119276 0.303330 0.953486 0.724459 -0.062500 1 0 0 0 0 0 2 664454
-0.002303 -0.000953 0.119276 0.303331 0.953487 0.724441 -0.062500 1 0 0 0 0 0 2 665189
-0.002303 -0.000953 0.119276 0.303331 0.953487 0.724439 -0.062500 1 0 0 0 0 0 2 666234
-0.002303 -0.000953 0.119276 0.303319 0.953490 0.724445 -0.062500 1 0 0 0 0 0 2 667229
-0.002303 -0.000953 0.119276 0.303329 0.953487 0.724439 -0.062500 1 0 0 0 0 0 2 668238
-0.002303 -0.000953 0.119276 0.303342 0.953484 0.724452 -0.062500 1 0 0 0 0 0 2 669296
-0.002303 -0.000953 0.119276 0.303320 0.953489 0.724447 -0.062500 1 0 0 0 0 0 2 670206
-0.002303 -0.000953 0.119276 0.303330 0.953487 0.724440 -0.062500 1 0 0 0 0 0 2 671201
-0.002303 -0.000953 0.119276 0.303331 0.953487 0.724439 -0.062500 1 0 0 0 0 0 2 672258
-0.002303 -0.000953 0.119276 0.303322 0.953478 0.724452 -0.062500 1 0 0 0 0 0 2 673176
-0.002303 -0.000953 0.119276 0.303330 0.953485 0.724440 -0.062500 1 0 0 0 0 0 2 674166
-0.002303 -0.000953 0.119276 0.303339 0.953495 0.724446 -0.062500 1 0 0 0 0 0 2 675165
-0.002303 -0.000953 0.119276 0.303320 0.953491 0.724446 -0.062500 1 0 0 0 0 0 2 676145
-0.002303 -0.000953 0.119276 0.303330 0.953488 0.724440 -0.062500 1 0 0 0 0 0 2 677159
-0.002303 -0.000953 0.119276 0.303334 0.953475 0.724445 -0.062500 1 0 0 0 0 0 2 678164
-0.002303 -0.000953 0.119276 0.303319 0.953488 0.724446 -0.062500 1 0 0 0 0 0 2 679165
-0.002303 -0.000953 0.119276 0.303330 0.953487 0.724439 -0.062500 1 0 0 0 0 0 2 680170
-0.002303 -0.000953 0.119276 0.303339 0.953495 0.724446 -0.062500 1 0 0 0 0 0 2 681167
-0.002303 -0.000953 0.119276 0.303320 0.953491 0.724446 -0.062500 1 0 0 0 0 0 2 682172
-0.002303 -0.000953 0.119276 0.303333 0.953476 0.724446 -0.062500 1 0 0 0 0 0 2 683803
-0.002303 -0.000953 0.119276 0.303331 0.953485 0.724440 -0.062500 1 0 0 0 0 0 2 684121
-0.002303 -0.000953 0.119276 0.303319 0.953489 0.724445 -0.062500 1 0 0 0 0 0 2 685252
-0.002303 -0.000953 0.119276 0.303338 0.953496 0.724446 -0.062500 1 0 0 0 0 0 2 686182
-0.002303 -0.000953 0.119276 0.303332 0.953488 0.724440 -0.062500 1 0 0 0 0 0 2 687161
-0.002303 -0.000953 0.119276 0.303323 0.953478 0.724452 -0.062500 1 0 0 0 0 0 2 688181
-0.002303 -0.000953 0.119276 0.303330 0.953486 0.724440 -0.062500 1 0 0 0 0 0 2 689172
-0.002303 -0.000953 0.119276 0.303331 0.953487 0.724439 -0.062500 1 0 0 0 0 0 2 690177
-0.002303 -0.000953 0.119276 0.303319 0.953490 0.724445 -0.062500 1 0 0 0 0 0 2 691211
-0.002303 -0.000953 0.119276 0.303341 0.953484 0.724453 -0.062500 1 0 0 0 0 0 2 692346
-0.002303 -0.000953 0.119276 0.303332 0.953486 0.724440 -0.062500 1 0 0 0 0 0 2 693221
-0.002303 -0.000953 0.119276 0.303319 0.953490 0.724445 -0.062500 1 0 0 0 0 0 2 694399
-0.002303 -0.000953 0.119276 0.303330 0.953487 0.724439 -0.062500 1 0 0 0 0 0 2 695256
-0.002303 -0.000953 0.119276 0.303334 0.953475 0.724445 -0.062500 1 0 0 0 0 0 2 696191
-0.002303 -0.000953 0.119276 0.303319 0.953488 0.724446 -0.062500 1 0 0 0 0 0 2 697276
-0.002303 -0.000953 0.119276 0.303338 0.953495 0.724447 -0.062500 1 0 0 0 0 0 2 698223
-0.002303 -0.000953 0.119276 0.303332 0.953488 0.724440 -0.062500 1 0 0 0 0 0 2 699171
-0.002303 -0.000953 0.119276 0.303319 0.953490 0.724445 -0.062500 1 0 0 0 0 0 2 700206
-0.002303 -0.000953 0.119276 0.303333 0.953476 0.724446 -0.062500 1 0 0 0 0 0 2 701249
-0.002303 -0.000953 0.119276 0.303331 0.953485 0.724439 -0.062500 1 0 0 0 0 0 2 702198
-0.002303 -0.000953 0.119276 0.303327 0.953498 0.724452 -0.062500 1 0 0 0 0 0 2 703159
-0.002303 -0.000953 0.119276 0.303331 0.953488 0.724440 -0.062500 1 0 0 0 0 0 2 704226
-0.002303 -0.000953 0.119276 0.303331 0.953487 0.724439 -0.062500 1 0 0 0 0 0 2 705261
-0.002303 -0.000953 0.119276 0.303322 0.953478 0.724452 -0.062500 1 0 0 0 0 0 2 706177
-0.002303 -0.000953 0.119276 0.303330 0.953486 0.724440 -0.062500 1 0 0 0 0 0 2 707168
-0.002303 -0.000953 0.119276 0.303331 0.953486 0.724439 -0.062500 1 0 0 0 0 0 2 708181
-0.002303 -0.000953 0.119276 0.303327 0.953498 0.724452 -0.062500 1 0 0 0 0 0 2 709169
-0.002303 -0.000953 0.119276 0.303331 0.953488 0.724440 -0.062500 1 0 0 0 0 0 2 710172
-0.002303 -0.000953 0.119276 0.303334 0.953476 0.724445 -0.062500 1 0 0 0 0 0 2 711164
-0.002303 -0.000953 0.119276 0.303319 0.953488 0.724446 -0.062500 1 0 0 0 0 0 2 712165
-0.002303 -0.000953 0.119276 0.303330 0.953487 0.724439 -0.062500 1 0 0 0 0 0 2 713170
-0.002303 -0.000953 0.119276 0.303339 0.953496 0.724446 -0.062500 1 0 0 0 0 0 2 714171
-0.002303 -0.000953 0.119276 0.303323 0.953479 0.724453 -0.062500 1 0 0 0 0 0 2 715291
-0.002303 -0.000953 0.119276 0.303330 0.953486 0.724440 -0.062500 1 0 0 0 0 0 2 716136
-0.002303 -0.000953 0.119276 0.303331 0.953487 0.724439 -0.062500 1 0 0 0 0 0 2 717278
-0.002303 -0.000953 0.119276 0.303319 0.953490 0.724445 -0.062500 1 0 0 0 0 0 2 718188
-0.002303 -0.000953 0.119276 0.303333 0.953475 0.724446 -0.062500 1 0 0 0 0 0 2 719173
-0.002303 -0.000953 0.119276 0.303339 0.953494 0.724447 -0.062500 1 0 0 0 0 0 2 720176
-0.002303 -0.000953 0.119276 0.303320 0.953490 0.724446 -0.062500 1 0 0 0 0 0 2 721174
-0.002303 -0.000953 0.119276 0.303330 0.953487 0.724440 -0.062500 1 0 0 0 0 0 2 722177
-0.002303 -0.000953 0.119276 0.303331 0.953487 0.724439 -0.062500 1 0 0 0 0 0 2 723329
-0.002303 -0.000953 0.119276 0.303322 0.953478 0.724452 -0.062500 1 0 0 0 0 0 2 724282
-0.002303 -0.000953 0.119276 0.303330 0.953485 0.724440 -0.062500 1 0 0 0 0 0 2 725392
-0.002303 -0.000953 0.119276 0.303339 0.953495 0.724446 -0.062500 1 0 0 0 0 0 2 726262
-0.002303 -0.000953 0.119276 0.303320 0.953491 0.724446 -0.062500 1 0 0 0 0 0 2 727397
-0.002303 -0.000953 0.119276 0.303330 0.953488 0.724439 -0.062500 1 0 0 0 0 0 2 728261
-0.002303 -0.000953 0.119276 0.303334 0.953475 0.724445 -0.062500 1 0 0 0 0 0 2 729332
-0.002303 -0.000953 0.119276 0.303319 0.953488 0.724446 -0.062500 1 0 0 0 0 0 2 730251
-0.002303 -0.000953 0.119276 0.303338 0.953496 0.724447 -0.062500 1 0 0 0 0 0 2 731125
-0.002303 -0.000953 0.119276 0.303332 0.953488 0.724440 -0.062500 1 0 0 0 0 0 2 732215
-0.002303 -0.000953 0.119276 0.303323 0.953478 0.724452 -0.062500 1 0 0 0 0 0 2 733185
-0.002303 -0.000953 0.119276 0.303330 0.953486 0.724440 -0.062500 1 0 0 0 0 0 2 734122
-0.002303 -0.000953 0.119276 0.303331 0.953486 0.724439 -0.062500 1 0 0 0 0 0 2 735350
-0.002303 -0.000953 0.119276 0.303319 0.953489 0.724445 -0.062500 1 0 0 0 0 0 2 736536
-0.002303 -0.000953 0.119276 0.303338 0.953496 0.724446 -0.062500 1 0 0 0 0 0 2 737133
-0.002303 -0.000953 0.119276 0.303335 0.953476 0.724446 -0.062500 1 0 0 0 0 0 2 738206
-0.002303 -0.000953 0.119276 0.303320 0.953488 0.724446 -0.062500 1 0 0 0 0 0 2 739230
-0.002303 -0.000953 0.119276 0.303330 0.953487 0.724440 -0.062500 1 0 0 0 0 0 2 740143
-0.002303 -0.000953 0.119276 0.303331 0.953487 0.724439 -0.062500 1 0 0 0 0 0 2 741131
-0.002303 -0.000953 0.119276 0.303331 0.953487 0.724459 -0.062500 1 0 0 0 0 0 2 742128
-0.002303 -0.000953 0.119276 0.303331 0.953487 0.724441 -0.062500 1 0 0 0 0 0 2 743126
-0.002303 -0.000953 0.119276 0.303331 0.953487 0.724439 -0.062500 1 0 0 0 0 0 2 744138
-0.002303 -0.000953 0.119276 0.303319 0.953490 0.724445 -0.062500 1 0 0 0 0 0 2 745151
-0.002303 -0.000953 0.119276 0.303330 0.953487 0.724439 -0.062500 1 0 0 0 0 0 2 746124
-0.002303 -0.000953 0.119276 0.303334 0.953475 0.724445 -0.062500 1 0 0 0 0 0 2 747129
-0.002303 -0.000953 0.119276 0.303328 0.953497 0.724453 -0.062500 1 0 0 0 0 0 2 748140
-0.002303 -0.000953 0.119276 0.303331 0.953488 0.724440 -0.062500 1 0 0 0 0 0 2 749263
-0.002303 -0.000953 0.119276 0.303331 0.953487 0.724439 -0.062500 1 0 0 0 0 0 2 750139
-0.002303 -0.000953 0.119276 0.303323 0.953478 0.724452 -0.062500 1 0 0 0 0 0 2 751246
-0.002303 -0.000953 0.119276 0.303330 0.953486 0.724440 -0.062500 1 0 0 0 0 0 2 752156
-0.002303 -0.000953 0.119276 0.303331 0.953486 0.724439 -0.062500 1 0 0 0 0 0 2 753158
-0.002303 -0.000953 0.119276 0.303327 0.953498 0.724452 -0.062500 1 0 0 0 0 0 2 754151
-0.002303 -0.000953 0.119276 0.303331 0.953488 0.724440 -0.062500 1 0 0 0 0 0 2 755148
-0.002303 -0.000953 0.119276 0.303335 0.953475 0.724445 -0.062500 1 0 0 0 0 0 2 756148
-0.002303 -0.000953 0.119276 0.303320 0.953488 0.724446 -0.062500 1 0 0 0 0 0 2 757415
-0.002303 -0.000953 0.119276 0.303330 0.953487 0.724439 -0.062500 1 0 0 0 0 0 2 758224
-0.002303 -0.000953 0.119276 0.303339 0.953495 0.724446 -0.062500 1 0 0 0 0 0 2 759381
-0.002303 -0.000953 0.119276 0.303320 0.953491 0.724446 -0.062500 1 0 0 0 0 0 2 760233
-0.002303 -0.000953 0.119276 0.303333 0.953476 0.724446 -0.062500 1 0 0 0 0 0 2 761396
-0.002303 -0.000953 0.119276 0.303331 0.953486 0.724440 -0.062500 1 0 0 0 0 0 2 762231
-0.002303 -0.000953 0.119276 0.303319 0.953489 0.724445 -0.062500 1 0 0 0 0 0 2 763189
-0.002303 -0.000953 0.119276 0.303329 0.953487 0.724439 -0.062500 1 0 0 0 0 0 2 764346
-0.002303 -0.000953 0.119276 0.303342 0.953484 0.724452 -0.062500 1 0 0 0 0 0 2 765133
-0.002303 -0.000953 0.119276 0.303321 0.953489 0.724447 -0.062500 1 0 0 0 0 0 2 766190
-0.002303 -0.000953 0.119276 0.303330 0.953487 0.724440 -0.062500 1 0 0 0 0 0 2 767158
-0.002303 -0.000953 0.119276 0.303331 0.953487 0.724439 -0.062500 1 0 0 0 0 0 2 768183
-0.002303 -0.000953 0.119276 0.303319 0.953490 0.724445 -0.062500 1 0 0 0 0 0 2 769217
-0.002303 -0.000953 0.119276 0.303341 0.953484 0.724453 -0.062500 1 0 0 0 0 0 2 770171
-0.002303 -0.000953 0.119276 0.303332 0.953487 0.724440 -0.062500 1 0 0 0 0 0 2 771174
-0.002303 -0.000953 0.119276 0.303319 0.953490 0.724445 -0.062500 1 0 0 0 0 0 2 772227
-0.002303 -0.000953 0.119276 0.303330 0.953487 0.724439 -0.062500 1 0 0 0 0 0 2 773153
-0.002303 -0.000953 0.119276 0.303334 0.953475 0.724445 -0.062500 1 0 0 0 0 0 2 774142
-0.002303 -0.000953 0.119276 0.303319 0.953488 0.724446 -0.062500 1 0 0 0 0 0 2 775148
-0.002303 -0.000953 0.119276 0.303338 0.953495 0.724447 -0.062500 1 0 0 0 0 0 2 776146
-0.002303 -0.000953 0.119276 0.303332 0.953488 0.724440 -0.062500 1 0 0 0 0 0 2 777143
-0.002303 -0.000953 0.119276 0.303319 0.953490 0.724445 -0.062500 1 0 0 0 0 0 2 778146
-0.002303 -0.000953 0.119276 0.303333 0.953476 0.724446 -0.062500 1 0 0 0 0 0 2 779146
-0.002303 -0.000953 0.119276 0.303331 0.953485 0.724439 -0.062500 1 0 0 0 0 0 2 780139
-0.002303 -0.000953 0.119276 0.303327 0.953498 0.724452 -0.062500 1 0 0 0 0 0 2 781149
-0.002303 -0.000953 0.119276 0.303331 0.953488 0.724440 -0.062500 1 0 0 0 0 0 2 782260
-0.002303 -0.000953 0.119276 0.303331 0.953487 0.724439 -0.062500 1 0 0 0 0 0 2 783126
-0.002303 -0.000953 0.119276 0.303323 0.953478 0.724452 -0.062500 1 0 0 0 0 0 2 784248
-0.002303 -0.000953 0.119276 0.303330 0.953486 0.724440 -0.062500 1 0 0 0 0 0 2 785157
-0.002303 -0.000953 0.119276 0.303331 0.953487 0.724439 -0.062500 1 0 0 0 0 0 2 786155
-0.002303 -0.000953 0.119276 0.303327 0.953498 0.724452 -0.062500 1 0 0 0 0 0 2 787155
-0.002303 -0.000953 0.119276 0.303334 0.953477 0.724447 -0.062500 1 0 0 0 0 0 2 788153
-0.002303 -0.000953 0.119276 0.303332 0.953486 0.724440 -0.062500 1 0 0 0 0 0 2 789147
-0.002303 -0.000953 0.119276 0.303319 0.953489 0.724445 -0.062500 1 0 0 0 0 0 2 790384
-0.002303 -0.000953 0.119276 0.303330 0.953487 0.724439 -0.062500 1 0 0 0 0 0 2 791213
-0.002303 -0.000953 0.119276 0.303343 0.953484 0.724452 -0.062500 1 0 0 0 0 0 2 792415
-0.002303 -0.000953 0.119276 0.303321 0.953489 0.724447 -0.062500 1 0 0 0 0 0 2 793230
-0.002303 -0.000953 0.119276 0.303330 0.953487 0.724440 -0.062500 1 0 0 0 0 0 2 794375
-0.002303 -0.000953 0.119276 0.303331 0.953487 0.724439 -0.062500 1 0 0 0 0 0 2 795233
-0.002303 -0.000953 0.119276 0.303319 0.953490 0.724445 -0.062500 1 0 0 0 0 0 2 796383
-0.002303 -0.000953 0.119276 0.303333 0.953475 0.724446 -0.062500 1 0 0 0 0 0 2 797232
-0.002303 -0.000953 0.119276 0.303340 0.953494 0.724447 -0.062500 1 0 0 0 0 0 2 798131
-0.002303 -0.000953 0.119276 0.303320 0.953490 0.724446 -0.062500 1 0 0 0 0 0 2 799142
-0.002303 -0.000953 0.119276 0.303330 0.953487 0.724440 -0.062500 1 0 0 0 0 0 2 800199
-0.002303 -0.000953 0.119276 0.303331 0.953487 0.724439 -0.062500 1 0 0 0 0 0 2 801073
-0.002303 -0.000953 0.119276 0.303322 0.953478 0.724452 -0.062500 1 0 0 0 0 0 2 802236
-0.002303 -0.000953 0.119276 0.303330 0.953486 0.724440 -0.062500 1 0 0 0 0 0 2 803371
-0.002303 -0.000953 0.119276 0.303327 0.953498 0.724452 -0.062500 1 0 0 0 0 0 2 804140
-0.002303 -0.000953 0.119276 0.303330 0.953488 0.724440 -0.062500 1 0 0 0 0 0 2 805243
-0.002303 -0.000953 0.119276 0.303331 0.953487 0.724439 -0.062500 1 0 0 0 0 0 2 806164
-0.002303 -0.000953 0.119276 0.303335 0.953475 0.724445 -0.062500 1 0 0 0 0 0 2 807128
-0.002303 -0.000953 0.119276 0.303319 0.953488 0.724446 -0.062500 1 0 0 0 0 0 2 808155
-0.002303 -0.000953 0.119276 0.303330 0.953487 0.724439 -0.062500 1 0 0 0 0 0 2 809133
-0.002303 -0.000953 0.119276 0.303327 0.953498 0.724452 -0.062500 1 0 0 0 0 0 2 810147
-0.002303 -0.000953 0.119276 0.303334 0.953477 0.724447 -0.062500 1 0 0 0 0 0 2 811135
-0.002303 -0.000953 0.119276 0.303331 0.953486 0.724440 -0.062500 1 0 0 0 0 0 2 812138
-0.002303 -0.000953 0.119276 0.303331 0.953487 0.724439 -0.062500 1 0 0 0 0 0 2 813138
-0.002303 -0.000953 0.119276 0.303319 0.953489 0.724445 -0.062500 1 0 0 0 0 0 2 814124
-0.002303 -0.000953 0.119276 0.303341 0.953484 0.724453 -0.062500 1 0 0 0 0 0 2 815111
-0.002303 -0.000953 0.119276 0.303333 0.953486 0.724440 -0.062500 1 0 0 0 0 0 2 816182
-0.002303 -0.000953 0.119276 0.303319 0.953489 0.724445 -0.062500 1 0 0 0 0 0 2 817098
-0.002303 -0.000953 0.119276 0.303330 0.953487 0.724439 -0.062500 1 0 0 0 0 0 2 818188
-0.002303 -0.000953 0.119276 0.303331 0.953487 0.724439 -0.062500 1 0 0 0 0 0 2 819109
-0.002303 -0.000953 0.119276 0.303331 0.953487 0.724459 -0.062500 1 0 0 0 0 0 2 820100
-0.002303 -0.000953 0.119276 0.303331 0.953487 0.724441 -0.062500 1 0 0 0 0 0 2 821099
-0.002303 -0.000953 0.119276 0.303331 0.953487 0.724439 -0.062500 1 0 0 0 0 0 2 822104
-0.002303 -0.000953 0.119276 0.303319 0.953490 0.724445 -0.062500 1 0 0 0 0 0 2 823097
-0.002303 -0.000953 0.119276 0.303330 0.953487 0.724439 -0.062500 1 0 0 0 0 0 2 824320
-0.002303 -0.000953 0.119276 0.303322 0.953478 0.724452 -0.062500 1 0 0 0 0 0 2 825311
-0.002303 -0.000953 0.119276 0.303330 0.953486 0.724440 -0.062500 1 0 0 0 0 0 2 826150
-0.002303 -0.000953 0.119276 0.303339 0.953495 0.724446 -0.062500 1 0 0 0 0 0 2 827291
-0.002303 -0.000953 0.119276 0.303332 0.953488 0.724439 -0.062500 1 0 0 0 0 0 2 828377
-0.002303 -0.000953 0.119276 0.303323 0.953478 0.724452 -0.062500 1 0 0 0 0 0 2 829206
-0.002303 -0.000953 0.119276 0.303330 0.953486 0.724440 -0.062500 1 0 0 0 0 0 2 830356
-0.002303 -0.000953 0.119276 0.303319 0.953489 0.724445 -0.062500 1 0 0 0 0 0 2 831205
-0.002303 -0.000953 0.119276 0.303337 0.953496 0.724447 -0.062500 1 0 0 0 0 0 2 832103
-0.002303 -0.000953 0.119276 0.303332 0.953488 0.724440 -0.062500 1 0 0 0 0 0 2 833152
-0.002303 -0.000953 0.119276 0.303335 0.953475 0.724445 -0.062500 1 0 0 0 0 0 2 834078
-0.002303 -0.000953 0.119276 0.303320 0.953488 0.724446 -0.062500 1 0 0 0 0 0 2 835099
-0.002303 -0.000953 0.119276 0.303330 0.953487 0.724439 -0.062500 1 0 0 0 0 0 2 836235
-0.002303 -0.000953 0.119276 0.303327 0.953498 0.724452 -0.062500 1 0 0 0 0 0 2 837243
-0.002303 -0.000953 0.119276 0.303330 0.953489 0.724440 -0.062500 1 0 0 0 0 0 2 838128
-0.002303 -0.000953 0.119276 0.303334 0.953476 0.724446 -0.062500 1 0 0 0 0 0 2 839237
-0.002303 -0.000953 0.119276 0.303332 0.953486 0.724439 -0.062500 1 0 0 0 0 0 2 840161
-0.002303 -0.000953 0.119276 0.303319 0.953489 0.724445 -0.062500 1 0 0 0 0 0 2 841116
-0.002303 -0.000953 0.119276 0.303330 0.953487 0.724439 -0.062500 1 0 0 0 0 0 2 842114
-0.002303 -0.000953 0.119276 0.303330 0.953487 0.724459 -0.062500 1 0 0 0 0 0 2 843114
-0.002303 -0.000953 0.119276 0.303331 0.953487 0.724441 -0.062500 1 0 0 0 0 0 2 844123
-0.002303 -0.000953 0.119276 0.303331 0.953487 0.724439 -0.062500 1 0 0 0 0 0 2 845122
-0.002303 -0.000953 0.119276 0.303319 0.953490 0.724445 -0.062500 1 0 0 0 0 0 2 846112
-0.002303 -0.000953 0.119276 0.303329 0.953487 0.724439 -0.062500 1 0 0 0 0 0 2 847122
-0.002303 -0.000953 0.119276 0.303342 0.953484 0.724452 -0.062500 1 0 0 0 0 0 2 848123
-0.002303 -0.000953 0.119276 0.303333 0.953487 0.724440 -0.062500 1 0 0 0 0 0 2 849163
-0.002303 -0.000953 0.119276 0.303320 0.953490 0.724445 -0.062500 1 0 0 0 0 0 2 850377
-0.002303 -0.000953 0.119276 0.303330 0.953487 0.724439 -0.062500 1 0 0 0 0 0 2 851278
-0.002303 -0.000953 0.119276 0.303322 0.953478 0.724452 -0.062500 1 0 0 0 0 0 2 852114
-0.002303 -0.000953 0.119276 0.303330 0.953486 0.724440 -0.062500 1 0 0 0 0 0 2 853085
-0.002303 -0.000953 0.119276 0.303339 0.953495 0.724446 -0.062500 1 0 0 0 0 0 2 854121
-0.002303 -0.000953 0.119276 0.303332 0.953488 0.724439 -0.062500 1 0 0 0 0 0 2 855120
-0.002303 -0.000953 0.119276 0.303319 0.953490 0.724445 -0.062500 1 0 0 0 0 0 2 856128
-0.002303 -0.000953 0.119276 0.303333 0.953476 0.724446 -0.062500 1 0 0 0 0 0 2 857147
-0.002303 -0.000953 0.119276 0.303319 0.953488 0.724446 -0.062500 1 0 0 0 0 0 2 858390
-0.002303 -0.000953 0.119276 0.303329 0.953487 0.724439 -0.062500 1 0 0 0 0 0 2 859149
-0.002303 -0.000953 0.119276 0.303339 0.953495 0.724446 -0.062500 1 0 0 0 0 0 2 860384
-0.002303 -0.000953 0.119276 0.303336 0.953476 0.724446 -0.062500 1 0 0 0 0 0 2 861211
-0.002303 -0.000953 0.119276 0.303320 0.953488 0.724446 -0.062500 1 0 0 0 0 0 2 862380
-0.002303 -0.000953 0.119276 0.303330 0.953487 0.724440 -0.062500 1 0 0 0 0 0 2 863409
-0.002303 -0.000953 0.119276 0.303319 0.953490 0.724445 -0.062500 1 0 0 0 0 0 2 864164
-0.002303 -0.000953 0.119276 0.303338 0.953496 0.724446 -0.062500 1 0 0 0 0 0 2 865102
-0.002303 -0.000953 0.119276 0.303335 0.953476 0.724446 -0.062500 1 0 0 0 0 0 2 866167
-0.002303 -0.000953 0.119276 0.303332 0.953486 0.724440 -0.062500 1 0 0 0 0 0 2 867110
-0.002303 -0.000953 0.119276 0.303319 0.953489 0.724445 -0.062500 1 0 0 0 0 0 2 868164
-0.002303 -0.000953 0.119276 0.303330 0.953487 0.724439 -0.062500 1 0 0 0 0 0 2 869241
-0.002303 -0.000953 0.119276 0.303322 0.953478 0.724452 -0.062500 1 0 0 0 0 0 2 870300
-0.002303 -0.000953 0.119276 0.303338 0.953494 0.724447 -0.062500 1 0 0 0 0 0 2 871130
-0.002303 -0.000953 0.119276 0.303332 0.953488 0.724440 -0.062500 1 0 0 0 0 0 2 872176
-0.002303 -0.000953 0.119276 0.303319 0.953490 0.724445 -0.062500 1 0 0 0 0 0 2 873156
-0.002303 -0.000953 0.119276 0.303330 0.953487 0.724439 -0.062500 1 0 0 0 0 0 2 874093
-0.002303 -0.000953 0.119276 0.303334 0.953475 0.724445 -0.062500 1 0 0 0 0 0 2 875091
-0.002303 -0.000953 0.119276 0.303319 0.953488 0.724446 -0.062500 1 0 0 0 0 0 2 876090
-0.002303 -0.000953 0.119276 0.303338 0.953495 0.724447 -0.062500 1 0 0 0 0 0 2 877107
-0.002303 -0.000953 0.119276 0.303332 0.953488 0.724440 -0.062500 1 0 0 0 0 0 2 878091
-0.002303 -0.000953 0.119276 0.303319 0.953490 0.724445 -0.062500 1 0 0 0 0 0 2 879095
-0.002303 -0.000953 0.119276 0.303333 0.953476 0.724446 -0.062500 1 0 0 0 0 0 2 880091
-0.002303 -0.000953 0.119276 0.303331 0.953485 0.724439 -0.062500 1 0 0 0 0 0 2 881089
-0.002303 -0.000953 0.119276 0.303327 0.953498 0.724452 -0.062500 1 0 0 0 0 0 2 882090
-0.002303 -0.000953 0.119276 0.303331 0.953488 0.724440 -0.062500 1 0 0 0 0 0 2 883945
-0.002303 -0.000953 0.119276 0.303334 0.953475 0.724446 -0.062500 1 0 0 0 0 0 2 884124
-0.002303 -0.000953 0.119276 0.303319 0.953488 0.724446 -0.062500 1 0 0 0 0 0 2 885234
-0.002303 -0.000953 0.119276 0.303330 0.953487 0.724440 -0.062500 1 0 0 0 0 0 2 886109
-0.002303 -0.000953 0.119276 0.303331 0.953487 0.724439 -0.062500 1 0 0 0 0 0 2 887108
-0.002303 -0.000953 0.119276 0.303327 0.953498 0.724452 -0.062500 1 0 0 0 0 0 2 888098
-0.002303 -0.000953 0.119276 0.303334 0.953477 0.724447 -0.062500 1 0 0 0 0 0 2 889094
-0.002303 -0.000953 0.119276 0.303331 0.953486 0.724440 -0.062500 1 0 0 0 0 0 2 890101
-0.002303 -0.000953 0.119276 0.303319 0.953489 0.724445 -0.062500 1 0 0 0 0 0 2 891243
-0.002303 -0.000953 0.119276 0.303329 0.953487 0.724439 -0.062500 1 0 0 0 0 0 2 892233
-0.002303 -0.000953 0.119276 0.303342 0.953484 0.724452 -0.062500 1 0 0 0 0 0 2 893289
-0.002303 -0.000953 0.119276 0.303333 0.953486 0.724440 -0.062500 1 0 0 0 0 0 2 894259
-0.002303 -0.000953 0.119276 0.303320 0.953489 0.724445 -0.062500 1 0 0 0 0 0 2 895260
-0.002303 -0.000953 0.119276 0.303330 0.953487 0.724439 -0.062500 1 0 0 0 0 0 2 896281
-0.002303 -0.000953 0.119276 0.303319 0.953490 0.724445 -0.062500 1 0 0 0 0 0 2 897285
-0.002303 -0.000953 0.119276 0.303333 0.953475 0.724446 -0.062500 1 0 0 0 0 0 2 898132
-0.002303 -0.000953 0.119276 0.303339 0.953494 0.724447 -0.062500 1 0 0 0 0 0 2 899099
-0.002303 -0.000953 0.119276 0.303320 0.953490 0.724446 -0.062500 1 0 0 0 0 0 2 900218
-0.002303 -0.000953 0.119276 0.303330 0.953487 0.724440 -0.062500 1 0 0 0 0 0 2 901188
-0.002303 -0.000953 0.119276 0.303331 0.953487 0.724439 -0.062500 1 0 0 0 0 0 2 902167
-0.002303 -0.000953 0.119276 0.303322 0.953478 0.724452 -0.062500 1 0 0 0 0 0 2 903328
-0.002303 -0.000953 0.119276 0.303330 0.953486 0.724440 -0.062500 1 0 0 0 0 0 2 904361
-0.002303 -0.000953 0.119276 0.303339 0.953495 0.724446 -0.062500 1 0 0 0 0 0 2 905049
-0.002303 -0.000953 0.119276 0.303320 0.953491 0.724446 -0.062500 1 0 0 0 0 0 2 906165
-0.002303 -0.000953 0.119276 0.303333 0.953476 0.724446 -0.062500 1 0 0 0 0 0 2 907155
-0.002303 -0.000953 0.119276 0.303331 0.953485 0.724440 -0.062500 1 0 0 0 0 0 2 908096
-0.002303 -0.000953 0.119276 0.303319 0.953489 0.724445 -0.062500 1 0 0 0 0 0 2 909096
-0.002303 -0.000953 0.119276 0.303338 0.953496 0.724446 -0.062500 1 0 0 0 0 0 2 910094
-0.002303 -0.000953 0.119276 0.303332 0.953488 0.724440 -0.062500 1 0 0 0 0 0 2 911092
-0.002303 -0.000953 0.119276 0.303323 0.953478 0.724452 -0.062500 1 0 0 0 0 0 2 912090
-0.002303 -0.000953 0.119276 0.303330 0.953486 0.724440 -0.062500 1 0 0 0 0 0 2 913098
-0.002303 -0.000953 0.119276 0.303331 0.953487 0.724439 -0.062500 1 0 0 0 0 0 2 914092
-0.002303 -0.000953 0.119276 0.303319 0.953490 0.724445 -0.062500 1 0 0 0 0 0 2 915074
-0.002303 -0.000953 0.119276 0.303341 0.953484 0.724453 -0.062500 1 0 0 0 0 0 2 916099
-0.002303 -0.000953 0.119276 0.303332 0.953486 0.724440 -0.062500 1 0 0 0 0 0 2 917696
-0.002303 -0.000953 0.119276 0.303319 0.953489 0.724445 -0.062500 1 0 0 0 0 0 2 918105
-0.002303 -0.000953 0.119276 0.303330 0.953487 0.724439 -0.062500 1 0 0 0 0 0 2 919190
-0.002303 -0.000953 0.119276 0.303331 0.953487 0.724439 -0.062500 1 0 0 0 0 0 2 920105
-0.002303 -0.000953 0.119276 0.303330 0.953487 0.724459 -0.062500 1 0 0 0 0 0 2 921075
-0.002303 -0.000953 0.119276 0.303331 0.953487 0.724441 -0.062500 1 0 0 0 0 0 2 922099
-0.002303 -0.000953 0.119276 0.303331 0.953487 0.724439 -0.062500 1 0 0 0 0 0 2 923097
-0.002303 -0.000953 0.119276 0.303319 0.953490 0.724445 -0.062500 1 0 0 0 0 0 2 924105
-0.002303 -0.000953 0.119276 0.303329 0.953487 0.724439 -0.062500 1 0 0 0 0 0 2 925156
-0.002303 -0.000953 0.119276 0.303334 0.953475 0.724445 -0.062500 1 0 0 0 0 0 2 926277
-0.002303 -0.000953 0.119276 0.303327 0.953497 0.724453 -0.062500 1 0 0 0 0 0 2 927192
-0.002303 -0.000953 0.119276 0.303331 0.953488 0.724440 -0.062500 1 0 0 0 0 0 2 928215
-0.002303 -0.000953 0.119276 0.303331 0.953487 0.724439 -0.062500 1 0 0 0 0 0 2 929294
-0.002303 -0.000953 0.119276 0.303322 0.953478 0.724452 -0.062500 1 0 0 0 0 0 2 930209
-0.002303 -0.000953 0.119276 0.303330 0.953486 0.724440 -0.062500 1 0 0 0 0 0 2 931276
-0.002303 -0.000953 0.119276 0.303331 0.953486 0.724439 -0.062500 1 0 0 0 0 0 2 932161
-0.002303 -0.000953 0.119276 0.303327 0.953498 0.724452 -0.062500 1 0 0 0 0 0 2 933204
-0.002303 -0.000953 0.119276 0.303330 0.953488 0.724440 -0.062500 1 0 0 0 0 0 2 934163
-0.002303 -0.000953 0.119276 0.303334 0.953475 0.724445 -0.062500 1 0 0 0 0 0 2 935081
-0.002303 -0.000953 0.119276 0.303319 0.953488 0.724446 -0.062500 1 0 0 0 0 0 2 936285
-0.002303 -0.000953 0.119276 0.303330 0.953487 0.724439 -0.062500 1 0 0 0 0 0 2 937139
-0.002303 -0.000953 0.119276 0.303339 0.953496 0.724446 -0.062500 1 0 0 0 0 0 2 938190
-0.002303 -0.000953 0.119276 0.303323 0.953479 0.724453 -0.062500 1 0 0 0 0 0 2 939165
-0.002303 -0.000953 0.119276 0.303330 0.953486 0.724440 -0.062500 1 0 0 0 0 0 2 940136
-0.002303 -0.000953 0.119276 0.303331 0.953487 0.724439 -0.062500 1 0 0 0 0 0 2 941073
-0.002303 -0.000953 0.119276 0.303319 0.953490 0.724445 -0.062500 1 0 0 0 0 0 2 942089
-0.002303 -0.000953 0.119276 0.303329 0.953487 0.724439 -0.062500 1 0 0 0 0 0 2 943090
-0.002303 -0.000953 0.119276 0.303342 0.953484 0.724452 -0.062500 1 0 0 0 0 0 2 944075
-0.002303 -0.000953 0.119276 0.303320 0.953489 0.724447 -0.062500 1 0 0 0 0 0 2 945089
-0.002303 -0.000953 0.119276 0.303330 0.953487 0.724440 -0.062500 1 0 0 0 0 0 2 946091
-0.002303 -0.000953 0.119276 0.303331 0.953487 0.724439 -0.062500 1 0 0 0 0 0 2 947072
-0.002303 -0.000953 0.119276 0.303322 0.953478 0.724452 -0.062500 1 0 0 0 0 0 2 948096
-0.002303 -0.000953 0.119276 0.303330 0.953485 0.724440 -0.062500 1 0 0 0 0 0 2 949091
-0.002303 -0.000953 0.119276 0.303339 0.953495 0.724446 -0.062500 1 0 0 0 0 0 2 951031
-0.002303 -0.000953 0.119276 0.303320 0.953491 0.724446 -0.062500 1 0 0 0 0 0 2 952239
-0.002303 -0.000953 0.119276 0.303330 0.953487 0.724439 -0.062500 1 0 0 0 0 0 2 953082
-0.002303 -0.000953 0.119276 0.303334 0.953475 0.724445 -0.062500 1 0 0 0 0 0 2 954116
-0.002303 -0.000953 0.119276 0.303319 0.953488 0.724446 -0.062500 1 0 0 0 0 0 2 955095
-0.002303 -0.000953 0.119276 0.303338 0.953495 0.724447 -0.062500 1 0 0 0 0 0 2 956089
-0.002303 -0.000953 0.119276 0.303332 0.953488 0.724440 -0.062500 1 0 0 0 0 0 2 957097
-0.002303 -0.000953 0.119276 0.303319 0.953490 0.724445 -0.062500 1 0 0 0 0 0 2 958062
-0.002303 -0.000953 0.119276 0.303333 0.953476 0.724446 -0.062500 1 0 0 0 0 0 2 959324
-0.002303 -0.000953 0.119276 0.303331 0.953485 0.724439 -0.062500 1 0 0 0 0 0 2 960398
-0.002303 -0.000953 0.119276 0.303327 0.953498 0.724452 -0.062500 1 0 0 0 0 0 2 961157
-0.002303 -0.000953 0.119276 0.303331 0.953488 0.724440 -0.062500 1 0 0 0 0 0 2 962244
-0.002303 -0.000953 0.119276 0.303335 0.953476 0.724446 -0.062500 1 0 0 0 0 0 2 963327
-0.002303 -0.000953 0.119276 0.303320 0.953488 0.724446 -0.062500 1 0 0 0 0 0 2 964212
-0.002303 -0.000953 0.119276 0.303330 0.953487 0.724440 -0.062500 1 0 0 0 0 0 2 965225
-0.002303 -0.000953 0.119276 0.303331 0.953487 0.724439 -0.062500 1 0 0 0 0 0 2 966142
-0.002303 -0.000953 0.119276 0.303330 0.953486 0.724459 -0.062500 1 0 0 0 0 0 2 967140
-0.002303 -0.000953 0.119276 0.303331 0.953487 0.724441 -0.062500 1 0 0 0 0 0 2 968124
-0.002303 -0.000953 0.119276 0.303331 0.953487 0.724439 -0.062500 1 0 0 0 0 0 2 969171
-0.002303 -0.000953 0.119276 0.303319 0.953490 0.724445 -0.062500 1 0 0 0 0 0 2 970135
-0.002303 -0.000953 0.119276 0.303330 0.953487 0.724439 -0.062500 1 0 0 0 0 0 2 971068
-0.002303 -0.000953 0.119276 0.303342 0.953484 0.724452 -0.062500 1 0 0 0 0 0 2 972139
-0.002303 -0.000953 0.119276 0.303321 0.953489 0.724447 -0.062500 1 0 0 0 0 0 2 973192
-0.002303 -0.000953 0.119276 0.303330 0.953487 0.724440 -0.062500 1 0 0 0 0 0 2 974097
-0.002303 -0.000953 0.119276 0.303331 0.953487 0.724439 -0.062500 1 0 0 0 0 0 2 975093
-0.002303 -0.000953 0.119276 0.303319 0.953490 0.724445 -0.062500 1 0 0 0 0 0 2 976092
-0.002303 -0.000953 0.119276 0.303333 0.953475 0.724446 -0.062500 1 0 0 0 0 0 2 977089
-0.002303 -0.000953 0.119276 0.303331 0.953485 0.724439 -0.062500 1 0 0 0 0 0 2 978092
-0.002303 -0.000953 0.119276 0.303327 0.953498 0.724452 -0.062500 1 0 0 0 0 0 2 979093
-0.002303 -0.000953 0.119276 0.303331 0.953488 0.724440 -0.062500 1 0 0 0 0 0 2 980091
-0.002303 -0.000953 0.119276 0.303334 0.953475 0.724446 -0.062500 1 0 0 0 0 0 2 981093
-0.002303 -0.000953 0.119276 0.303319 0.953488 0.724446 -0.062500 1 0 0 0 0 0 2 982093
-0.002303 -0.000953 0.119276 0.303330 0.953487 0.724439 -0.062500 1 0 0 0 0 0 2 983203
-0.002303 -0.000953 0.119276 0.303339 0.953495 0.724446 -0.062500 1 0 0 0 0 0 2 984268
-0.002303 -0.000953 0.119276 0.303320 0.953491 0.724446 -0.062500 1 0 0 0 0 0 2 985245
-0.002303 -0.000953 0.119276 0.303333 0.953476 0.724446 -0.062500 1 0 0 0 0 0 2 986054
-0.002303 -0.000953 0.119276 0.303331 0.953485 0.724440 -0.062500 1 0 0 0 0 0 2 987048
-0.002303 -0.000953 0.119276 0.303319 0.953489 0.724445 -0.062500 1 0 0 0 0 0 2 988099
-0.002303 -0.000953 0.119276 0.303329 0.953487 0.724439 -0.062500 1 0 0 0 0 0 2 989101
-0.002303 -0.000953 0.119276 0.303342 0.953484 0.724452 -0.062500 1 0 0 0 0 0 2 990095
-0.002303 -0.000953 0.119276 0.303320 0.953489 0.724447 -0.062500 1 0 0 0 0 0 2 991122
-0.002303 -0.000953 0.119276 0.303330 0.953487 0.724440 -0.062500 1 0 0 0 0 0 2 992267
-0.002303 -0.000953 0.119276 0.303331 0.953487 0.724439 -0.062500 1 0 0 0 0 0 2 993351
-0.002303 -0.000953 0.119276 0.303319 0.953490 0.724445 -0.062500 1 0 0 0 0 0 2 994177
-0.002303 -0.000953 0.119276 0.303341 0.953484 0.724453 -0.062500 1 0 0 0 0 0 2 995167
-0.002303 -0.000953 0.119276 0.303332 0.953486 0.724440 -0.062500 1 0 0 0 0 0 2 996313
-0.002303 -0.000953 0.119276 0.303319 0.953490 0.724445 -0.062500 1 0 0 0 0 0 2 997155
-0.002303 -0.000953 0.119276 0.303330 0.953487 0.724439 -0.062500 1 0 0 0 0 0 2 998241
-0.002303 -0.000953 0.119276 0.303331 0.953487 0.724439 -0.062500 1 0 0 0 0 0 2 999073
-0.002303 -0.000953 0.119276 0.303331 0.953487 0.724459 -0.062500 1 0 0 0 0 0 3 108
-0.002303 -0.000953 0.119276 0.303331 0.953487 0.724441 -0.062500 1 0 0 0 0 0 3 1166
-0.002303 -0.000953 0.119276 0.303331 0.953487 0.724439 -0.062500 1 0 0 0 0 0 3 2030
-0.002303 -0.000953 0.119276 0.303319 0.953490 0.724445 -0.062500 1 0 0 0 0 0 3 3321
-0.002303 -0.000953 0.119276 0.303333 0.953475 0.724446 -0.062500 1 0 0 0 0 0 3 4171
-0.002303 -0.000953 0.119276 0.303331 0.953485 0.724439 -0.062500 1 0 0 0 0 0 3 5025
-0.002303 -0.000953 0.119276 0.303327 0.953498 0.724452 -0.062500 1 0 0 0 0 0 3 6144
-0.002303 -0.000953 0.119276 0.303331 0.953488 0.724440 -0.062500 1 0 0 0 0 0 3 7150
-0.002303 -0.000953 0.119276 0.303331 0.953487 0.724439 -0.062500 1 0 0 0 0 0 3 8066
-0.002303 -0.000953 0.119276 0.303323 0.953478 0.724452 -0.062500 1 0 0 0 0 0 3 9073
-0.002303 -0.000953 0.119276 0.303330 0.953486 0.724440 -0.062500 1 0 0 0 0 0 3 10070
-0.002303 -0.000953 0.119276 0.303331 0.953486 0.724439 -0.062500 1 0 0 0 0 0 3 11068
-0.002303 -0.000953 0.119276 0.303327 0.953498 0.724452 -0.062500 1 0 0 0 0 0 3 12065
-0.002303 -0.000953 0.119276 0.303331 0.953488 0.724440 -0.062500 1 0 0 0 0 0 3 13075
-0.002303 -0.000953 0.119276 0.303335 0.953476 0.724445 -0.062500 1 0 0 0 0 0 3 14067
-0.002303 -0.000953 0.119276 0.303320 0.953488 0.724446 -0.062500 1 0 0 0 0 0 3 15066
-0.002303 -0.000953 0.119276 0.303330 0.953487 0.724439 -0.062500 1 0 0 0 0 0 3 16073
-0.002303 -0.000953 0.119276 0.303339 0.953496 0.724446 -0.062500 1 0 0 0 0 0 3 17999
-0.002303 -0.000953 0.119276 0.303324 0.953479 0.724453 -0.062500 1 0 0 0 0 0 3 19142
-0.002303 -0.000953 0.119276 0.303330 0.953486 0.724440 -0.062500 1 0 0 0 0 0 3 20083
-0.002303 -0.000953 0.119276 0.303331 0.953487 0.724439 -0.062500 1 0 0 0 0 0 3 21077
-0.002303 -0.000953 0.119276 0.303319 0.953490 0.724445 -0.062500 1 0 0 0 0 0 3 22082
-0.002303 -0.000953 0.119276 0.303329 0.953487 0.724439 -0.062500 1 0 0 0 0 0 3 23072
-0.002303 -0.000953 0.119276 0.303342 0.953484 0.724452 -0.062500 1 0 0 0 0 0 3 24074
-0.002303 -0.000953 0.119276 0.303321 0.953489 0.724447 -0.062500 1 0 0 0 0 0 3 25128
-0.002303 -0.000953 0.119276 0.303330 0.953487 0.724440 -0.062500 1 0 0 0 0 0 3 26251
-0.002303 -0.000953 0.119276 0.303331 0.953487 0.724439 -0.062500 1 0 0 0 0 0 3 27213
-0.002303 -0.000953 0.119276 0.303322 0.953478 0.724452 -0.062500 1 0 0 0 0 0 3 28289
-0.002303 -0.000953 0.119276 0.303330 0.953485 0.724440 -0.062500 1 0 0 0 0 0 3 29127
-0.002303 -0.000953 0.119276 0.303339 0.953495 0.724446 -0.062500 1 0 0 0 0 0 3 30340
-0.002303 -0.000953 0.119276 0.303320 0.953491 0.724446 -0.062500 1 0 0 0 0 0 3 31321
-0.002303 -0.000953 0.119276 0.303330 0.953488 0.724439 -0.062500 1 0 0 0 0 0 3 32217
-0.002303 -0.000953 0.119276 0.303334 0.953475 0.724445 -0.062500 1 0 0 0 0 0 3 33056
-0.002303 -0.000953 0.119276 0.303319 0.953488 0.724446 -0.062500 1 0 0 0 0 0 3 34098
-0.002303 -0.000953 0.119276 0.303338 0.953495 0.724447 -0.062500 1 0 0 0 0 0 3 35134
-0.002303 -0.000953 0.119276 0.303332 0.953488 0.724440 -0.062500 1 0 0 0 0 0 3 36063
-0.002303 -0.000953 0.119276 0.303323 0.953478 0.724452 -0.062500 1 0 0 0 0 0 3 37261
-0.002303 -0.000953 0.119276 0.303330 0.953486 0.724440 -0.062500 1 0 0 0 0 0 3 38107
-0.002303 -0.000953 0.119276 0.303331 0.953486 0.724439 -0.062500 1 0 0 0 0 0 3 39071
-0.002303 -0.000953 0.119276 0.303319 0.953489 0.724445 -0.062500 1 0 0 0 0 0 3 40191
-0.002303 -0.000953 0.119276 0.303338 0.953496 0.724446 -0.062500 1 0 0 0 0 0 3 41062
-0.002303 -0.000953 0.119276 0.303335 0.953476 0.724446 -0.062500 1 0 0 0 0 0 3 42052
-0.002303 -0.000953 0.119276 0.303320 0.953488 0.724446 -0.062500 1 0 0 0 0 0 3 43064
-0.002303 -0.000953 0.119276 0.303330 0.953487 0.724440 -0.062500 1 0 0 0 0 0 3 44044
-0.002303 -0.000953 0.119276 0.303331 0.953487 0.724439 -0.062500 1 0 0 0 0 0 3 45059
-0.002303 -0.000953 0.119276 0.303331 0.953486 0.724459 -0.062500 1 0 0 0 0 0 3 46061
-0.002303 -0.000953 0.119276 0.303331 0.953487 0.724441 -0.062500 1 0 0 0 0 0 3 47059
-0.002303 -0.000953 0.119276 0.303331 0.953487 0.724439 -0.062500 1 0 0 0 0 0 3 48066
-0.002303 -0.000953 0.119276 0.303319 0.953490 0.724445 -0.062500 1 0 0 0 0 0 3 49063
-0.002303 -0.000953 0.119276 0.303330 0.953487 0.724439 -0.062500 1 0 0 0 0 0 3 50051
-0.002303 -0.000953 0.119276 0.303334 0.953475 0.724445 -0.062500 1 0 0 0 0 0 3 52126
-0.002303 -0.000953 0.119276 0.303328 0.953497 0.724453 -0.062500 1 0 0 0 0 0 3 53216
-0.002303 -0.000953 0.119276 0.303331 0.953488 0.724440 -0.062500 1 0 0 0 0 0 3 54078
-0.002303 -0.000953 0.119276 0.303331 0.953487 0.724439 -0.062500 1 0 0 0 0 0 3 55058
-0.002303 -0.000953 0.119276 0.303319 0.953490 0.724445 -0.062500 1 0 0 0 0 0 3 56069
-0.002303 -0.000953 0.119276 0.303333 0.953476 0.724446 -0.062500 1 0 0 0 0 0 3 57078
-0.002303 -0.000953 0.119276 0.303331 0.953485 0.724439 -0.062500 1 0 0 0 0 0 3 58051
-0.002303 -0.000953 0.119276 0.303327 0.953498 0.724452 -0.062500 1 0 0 0 0 0 3 59074
-0.002303 -0.000953 0.119276 0.303331 0.953488 0.724440 -0.062500 1 0 0 0 0 0 3 60327
-0.002303 -0.000953 0.119276 0.303335 0.953475 0.724445 -0.062500 1 0 0 0 0 0 3 61133
-0.002303 -0.000953 0.119276 0.303320 0.953488 0.724446 -0.062500 1 0 0 0 0 0 3 62314
-0.002303 -0.000953 0.119276 0.303330 0.953487 0.724439 -0.062500 1 0 0 0 0 0 3 63153
-0.002303 -0.000953 0.119276 0.303339 0.953495 0.724446 -0.062500 1 0 0 0 0 0 3 64302
-0.002303 -0.000953 0.119276 0.303320 0.953491 0.724446 -0.062500 1 0 0 0 0 0 3 65088
-0.002303 -0.000953 0.119276 0.303333 0.953476 0.724446 -0.062500 1 0 0 0 0 0 3 66046
-0.002303 -0.000953 0.119276 0.303332 0.953485 0.724440 -0.062500 1 0 0 0 0 0 3 67009
-0.002303 -0.000953 0.119276 0.303319 0.953489 0.724445 -0.062500 1 0 0 0 0 0 3 68107
-0.002303 -0.000953 0.119276 0.303330 0.953487 0.724439 -0.062500 1 0 0 0 0 0 3 69274
-0.002303 -0.000953 0.119276 0.303330 0.953487 0.724459 -0.062500 1 0 0 0 0 0 3 70322
-0.002303 -0.000953 0.119276 0.303331 0.953487 0.724441 -0.062500 1 0 0 0 0 0 3 71079
-0.002303 -0.000953 0.119276 0.303331 0.953487 0.724439 -0.062500 1 0 0 0 0 0 3 72149
-0.002303 -0.000953 0.119276 0.303331 0.953487 0.724439 -0.062500 1 0 0 0 0 0 3 73133
-0.002303 -0.000953 0.119276 0.303319 0.953490 0.724445 -0.062500 1 0 0 0 0 0 3 74069
-0.002303 -0.000953 0.119276 0.303341 0.953484 0.724453 -0.062500 1 0 0 0 0 0 3 75032
-0.002303 -0.000953 0.119276 0.303333 0.953486 0.724440 -0.062500 1 0 0 0 0 0 3 76066
-0.002303 -0.000953 0.119276 0.303319 0.953490 0.724445 -0.062500 1 0 0 0 0 0 3 77065
-0.002303 -0.000953 0.119276 0.303330 0.953487 0.724439 -0.062500 1 0 0 0 0 0 3 78067
-0.002303 -0.000953 0.119276 0.303331 0.953487 0.724439 -0.062500 1 0 0 0 0 0 3 79072
-0.002303 -0.000953 0.119276 0.303322 0.953478 0.724451 -0.062500 1 0 0 0 0 0 3 80066
-0.002303 -0.000953 0.119276 0.303338 0.953494 0.724447 -0.062500 1 0 0 0 0 0 3 81044
-0.002303 -0.000953 0.119276 0.303332 0.953488 0.724440 -0.062500 1 0 0 0 0 0 3 82049
-0.002303 -0.000953 0.119276 0.303319 0.953490 0.724445 -0.062500 1 0 0 0 0 0 3 83702
-0.002303 -0.000953 0.119276 0.303333 0.953476 0.724446 -0.062500 1 0 0 0 0 0 3 84030
-0.002303 -0.000953 0.119276 0.303331 0.953485 0.724439 -0.062500 1 0 0 0 0 0 3 85117
-0.002303 -0.000953 0.119276 0.303319 0.953489 0.724445 -0.062500 1 0 0 0 0 0 3 86050
-0.002303 -0.000953 0.119276 0.303338 0.953496 0.724446 -0.062500 1 0 0 0 0 0 3 87002
-0.002303 -0.000953 0.119276 0.303332 0.953488 0.724439 -0.062500 1 0 0 0 0 0 3 88037
-0.002303 -0.000953 0.119276 0.303323 0.953478 0.724452 -0.062500 1 0 0 0 0 0 3 89050
-0.002303 -0.000953 0.119276 0.303330 0.953486 0.724440 -0.062500 1 0 0 0 0 0 3 90045
-0.002303 -0.000953 0.119276 0.303331 0.953486 0.724439 -0.062500 1 0 0 0 0 0 3 91103
-0.002303 -0.000953 0.119276 0.303327 0.953498 0.724452 -0.062500 1 0 0 0 0 0 3 92227
-0.002303 -0.000953 0.119276 0.303331 0.953488 0.724440 -0.062500 1 0 0 0 0 0 3 93053
-0.002303 -0.000953 0.119276 0.303335 0.953476 0.724445 -0.062500 1 0 0 0 0 0 3 94292
-0.002303 -0.000953 0.119276 0.303320 0.953488 0.724446 -0.062500 1 0 0 0 0 0 3 95133
-0.002303 -0.000953 0.119276 0.303330 0.953487 0.724439 -0.062500 1 0 0 0 0 0 3 96277
-0.002303 -0.000953 0.119276 0.303319 0.953490 0.724445 -0.062500 1 0 0 0 0 0 3 97133
-0.002303 -0.000953 0.119276 0.303341 0.953484 0.724453 -0.062500 1 0 0 0 0 0 3 98288
-0.002303 -0.000953 0.119276 0.303332 0.953487 0.724440 -0.062500 1 0 0 0 0 0 3 99060
-0.002303 -0.000953 0.119276 0.303331 0.953487 0.724439 -0.062500 1 0 0 0 0 0 3 100095
-0.002303 -0.000953 0.119276 0.303319 0.953490 0.724445 -0.062500 1 0 0 0 0 0 3 101042
-0.002303 -0.000953 0.119276 0.303333 0.953475 0.724446 -0.062500 1 0 0 0 0 0 3 102133
-0.002303 -0.000953 0.119276 0.303331 0.953485 0.724439 -0.062500 1 0 0 0 0 0 3 103106
-0.002303 -0.000953 0.119276 0.303327 0.953498 0.724452 -0.062500 1 0 0 0 0 0 3 104110
-0.002303 -0.000953 0.119276 0.303331 0.953488 0.724440 -0.062500 1 0 0 0 0 0 3 105107
-0.002303 -0.000953 0.119276 0.303331 0.953487 0.724439 -0.062500 1 0 0 0 0 0 3 106124
-0.002303 -0.000953 0.119276 0.303323 0.953478 0.724452 -0.062500 1 0 0 0 0 0 3 107077
-0.002303 -0.000953 0.119276 0.303330 0.953486 0.724440 -0.062500 1 0 0 0 0 0 3 107982
-0.002303 -0.000953 0.119276 0.303327 0.953498 0.724452 -0.062500 1 0 0 0 0 0 3 109021
-0.002303 -0.000953 0.119276 0.303330 0.953488 0.724440 -0.062500 1 0 0 0 0 0 3 110022
-0.002303 -0.000953 0.119276 0.303331 0.953487 0.724439 -0.062500 1 0 0 0 0 0 3 111032
-0.002303 -0.000953 0.119276 0.303322 0.953478 0.724452 -0.062500 1 0 0 0 0 0 3 112041
-0.002303 -0.000953 0.119276 0.303330 0.953486 0.724440 -0.062500 1 0 0 0 0 0 3 113025
-0.002303 -0.000953 0.119276 0.303331 0.953486 0.724439 -0.062500 1 0 0 0 0 0 3 114042
-0.002303 -0.000953 0.119276 0.303327 0.953498 0.724452 -0.062500 1 0 0 0 0 0 3 115004
-0.002303 -0.000953 0.119276 0.303330 0.953488 0.724440 -0.062500 1 0 0 0 0 0 3 116022
-0.002303 -0.000953 0.119276 0.303334 0.953476 0.724445 -0.062500 1 0 0 0 0 0 3 118024
-0.002303 -0.000953 0.119276 0.303332 0.953485 0.724439 -0.062500 1 0 0 0 0 0 3 119168
-0.002303 -0.000953 0.119276 0.303319 0.953489 0.724445 -0.062500 1 0 0 0 0 0 3 120060
-0.002303 -0.000953 0.119276 0.303338 0.953496 0.724446 -0.062500 1 0 0 0 0 0 3 121049
-0.002303 -0.000953 0.119276 0.303335 0.953476 0.724446 -0.062500 1 0 0 0 0 0 3 122053
-0.002303 -0.000953 0.119276 0.303320 0.953488 0.724446 -0.062500 1 0 0 0 0 0 3 123045
-0.002303 -0.000953 0.119276 0.303330 0.953487 0.724440 -0.062500 1 0 0 0 0 0 3 124010
-0.002303 -0.000953 0.119276 0.303319 0.953490 0.724445 -0.062500 1 0 0 0 0 0 3 125094
-0.002303 -0.000953 0.119276 0.303333 0.953475 0.724446 -0.062500 1 0 0 0 0 0 3 126094
-0.002303 -0.000953 0.119276 0.303339 0.953494 0.724447 -0.062500 1 0 0 0 0 0 3 127198
-0.002303 -0.000953 0.119276 0.303332 0.953487 0.724440 -0.062500 1 0 0 0 0 0 3 128050
-0.002303 -0.000953 0.119276 0.303319 0.953490 0.724445 -0.062500 1 0 0 0 0 0 3 129026
-0.002303 -0.000953 0.119276 0.303330 0.953487 0.724439 -0.062500 1 0 0 0 0 0 3 130303
-0.002303 -0.000953 0.119276 0.303322 0.953478 0.724452 -0.062500 1 0 0 0 0 0 3 131154
-0.002303 -0.000953 0.119276 0.303330 0.953486 0.724440 -0.062500 1 0 0 0 0 0 3 132028
-0.002303 -0.000953 0.119276 0.303339 0.953495 0.724446 -0.062500 1 0 0 0 0 0 3 133051
-0.002303 -0.000953 0.119276 0.303332 0.953488 0.724439 -0.062500 1 0 0 0 0 0 3 134041
-0.002303 -0.000953 0.119276 0.303323 0.953478 0.724452 -0.062500 1 0 0 0 0 0 3 134986
-0.002303 -0.000953 0.119276 0.303330 0.953486 0.724440 -0.062500 1 0 0 0 0 0 3 136168
-0.002303 -0.000953 0.119276 0.303319 0.953489 0.724445 -0.062500 1 0 0 0 0 0 3 137200
-0.002303 -0.000953 0.119276 0.303338 0.953496 0.724447 -0.062500 1 0 0 0 0 0 3 138069
-0.002303 -0.000953 0.119276 0.303332 0.953488 0.724440 -0.062500 1 0 0 0 0 0 3 139075
-0.002303 -0.000953 0.119276 0.303323 0.953478 0.724452 -0.062500 1 0 0 0 0 0 3 140108
-0.002303 -0.000953 0.119276 0.303330 0.953486 0.724440 -0.062500 1 0 0 0 0 0 3 141017
-0.002303 -0.000953 0.119276 0.303331 0.953486 0.724439 -0.062500 1 0 0 0 0 0 3 142033
-0.002303 -0.000953 0.119276 0.303327 0.953498 0.724452 -0.062500 1 0 0 0 0 0 3 143018
-0.002303 -0.000953 0.119276 0.303331 0.953489 0.724440 -0.062500 1 0 0 0 0 0 3 144038
-0.002303 -0.000953 0.119276 0.303334 0.953476 0.724446 -0.062500 1 0 0 0 0 0 3 145016
-0.002303 -0.000953 0.119276 0.303319 0.953488 0.724446 -0.062500 1 0 0 0 0 0 3 146028
-0.002303 -0.000953 0.119276 0.303330 0.953487 0.724440 -0.062500 1 0 0 0 0 0 3 147068
-0.002303 -0.000953 0.119276 0.303331 0.953487 0.724439 -0.062500 1 0 0 0 0 0 3 147999
-0.002303 -0.000953 0.119276 0.303330 0.953487 0.724459 -0.062500 1 0 0 0 0 0 3 149002
-0.002303 -0.000953 0.119276 0.303331 0.953487 0.724441 -0.062500 1 0 0 0 0 0 3 150107
-0.002303 -0.000953 0.119276 0.303331 0.953487 0.724439 -0.062500 1 0 0 0 0 0 3 151355
-0.002303 -0.000953 0.119276 0.303319 0.953490 0.724445 -0.062500 1 0 0 0 0 0 3 152203
-0.002303 -0.000953 0.119276 0.303329 0.953487 0.724439 -0.062500 1 0 0 0 0 0 3 153063
-0.002303 -0.000953 0.119276 0.303334 0.953475 0.724445 -0.062500 1 0 0 0 0 0 3 154012
-0.002303 -0.000953 0.119276 0.303327 0.953497 0.724453 -0.062500 1 0 0 0 0 0 3 155024
-0.002303 -0.000953 0.119276 0.303331 0.953488 0.724440 -0.062500 1 0 0 0 0 0 3 156035
-0.002303 -0.000953 0.119276 0.303331 0.953487 0.724439 -0.062500 1 0 0 0 0 0 3 157027
-0.002303 -0.000953 0.119276 0.303322 0.953478 0.724452 -0.062500 1 0 0 0 0 0 3 158060
-0.002303 -0.000953 0.119276 0.303330 0.953486 0.724440 -0.062500 1 0 0 0 0 0 3 159113
-0.002303 -0.000953 0.119276 0.303331 0.953486 0.724439 -0.062500 1 0 0 0 0 0 3 160016
-0.002303 -0.000953 0.119276 0.303327 0.953498 0.724452 -0.062500 1 0 0 0 0 0 3 161159
-0.002303 -0.000953 0.119276 0.303330 0.953488 0.724440 -0.062500 1 0 0 0 0 0 3 162010
-0.002303 -0.000953 0.119276 0.303334 0.953475 0.724446 -0.062500 1 0 0 0 0 0 3 163035
-0.002303 -0.000953 0.119276 0.303319 0.953488 0.724446 -0.062500 1 0 0 0 0 0 3 164022
-0.002303 -0.000953 0.119276 0.303329 0.953487 0.724440 -0.062500 1 0 0 0 0 0 3 165223
-0.002303 -0.000953 0.119276 0.303339 0.953495 0.724446 -0.062500 1 0 0 0 0 0 3 166058
-0.002303 -0.000953 0.119276 0.303320 0.953491 0.724446 -0.062500 1 0 0 0 0 0 3 167004
-0.002303 -0.000953 0.119276 0.303333 0.953476 0.724446 -0.062500 1 0 0 0 0 0 3 168016
-0.002303 -0.000953 0.119276 0.303331 0.953486 0.724440 -0.062500 1 0 0 0 0 0 3 169024
-0.002303 -0.000953 0.119276 0.303319 0.953489 0.724445 -0.062500 1 0 0 0 0 0 3 169974
-0.002303 -0.000953 0.119276 0.303329 0.953487 0.724439 -0.062500 1 0 0 0 0 0 3 171140
-0.002303 -0.000953 0.119276 0.303342 0.953484 0.724452 -0.062500 1 0 0 0 0 0 3 171983
-0.002303 -0.000953 0.119276 0.303320 0.953489 0.724447 -0.062500 1 0 0 0 0 0 3 173078
-0.002303 -0.000953 0.119276 0.303330 0.953487 0.724440 -0.062500 1 0 0 0 0 0 3 173992
-0.002303 -0.000953 0.119276 0.303331 0.953487 0.724439 -0.062500 1 0 0 0 0 0 3 175011
-0.002303 -0.000953 0.119276 0.303319 0.953490 0.724445 -0.062500 1 0 0 0 0 0 3 175975
-0.002303 -0.000953 0.119276 0.303341 0.953484 0.724453 -0.062500 1 0 0 0 0 0 3 177014
-0.002303 -0.000953 0.119276 0.303332 0.953487 0.724440 -0.062500 1 0 0 0 0 0 3 177984
-0.002303 -0.000953 0.119276 0.303319 0.953490 0.724445 -0.062500 1 0 0 0 0 0 3 179012
-0.002303 -0.000953 0.119276 0.303330 0.953487 0.724439 -0.062500 1 0 0 0 0 0 3 179984
-0.002303 -0.000953 0.119276 0.303334 0.953475 0.724445 -0.062500 1 0 0 0 0 0 3 180989
-0.002303 -0.000953 0.119276 0.303319 0.953488 0.724446 -0.062500 1 0 0 0 0 0 3 182012
-0.002303 -0.000953 0.119276 0.303338 0.953495 0.724447 -0.062500 1 0 0 0 0 0 3 182955
-0.002303 -0.000953 0.119276 0.303332 0.953488 0.724440 -0.062500 1 0 0 0 0 0 3 184034
-0.002303 -0.000953 0.119276 0.303319 0.953490 0.724445 -0.062500 1 0 0 0 0 0 3 185073
-0.002303 -0.000953 0.119276 0.303333 0.953476 0.724446 -0.062500 1 0 0 0 0 0 3 186123
-0.002303 -0.000953 0.119276 0.303331 0.953485 0.724439 -0.062500 1 0 0 0 0 0 3 187039
-0.002303 -0.000953 0.119276 0.303327 0.953498 0.724452 -0.062500 1 0 0 0 0 0 3 188022
-0.002303 -0.000953 0.119276 0.303331 0.953488 0.724440 -0.062500 1 0 0 0 0 0 3 188993
-0.002303 -0.000953 0.119276 0.303331 0.953487 0.724439 -0.062500 1 0 0 0 0 0 3 190022
-0.002303 -0.000953 0.119276 0.303322 0.953478 0.724452 -0.062500 1 0 0 0 0 0 3 190999
-0.002303 -0.000953 0.119276 0.303330 0.953486 0.724440 -0.062500 1 0 0 0 0 0 3 192027
-0.002303 -0.000953 0.119276 0.303331 0.953487 0.724439 -0.062500 1 0 0 0 0 0 3 193137
-0.002303 -0.000953 0.119276 0.303327 0.953498 0.724452 -0.062500 1 0 0 0 0 0 3 194112
-0.002303 -0.000953 0.119276 0.303334 0.953477 0.724447 -0.062500 1 0 0 0 0 0 3 195030
-0.002303 -0.000953 0.119276 0.303332 0.953486 0.724440 -0.062500 1 0 0 0 0 0 3 196005
-0.002303 -0.000953 0.119276 0.303319 0.953489 0.724445 -0.062500 1 0 0 0 0 0 3 197137
-0.002303 -0.000953 0.119276 0.303329 0.953487 0.724439 -0.062500 1 0 0 0 0 0 3 198139
-0.002303 -0.000953 0.119276 0.303339 0.953496 0.724446 -0.062500 1 0 0 0 0 0 3 199128
-0.002303 -0.000953 0.119276 0.303323 0.953479 0.724453 -0.062500 1 0 0 0 0 0 3 200021
-0.002303 -0.000953 0.119276 0.303330 0.953486 0.724440 -0.062500 1 0 0 0 0 0 3 201072
-0.002303 -0.000953 0.119276 0.303331 0.953487 0.724439 -0.062500 1 0 0 0 0 0 3 202057
-0.002303 -0.000953 0.119276 0.303319 0.953490 0.724445 -0.062500 1 0 0 0 0 0 3 203037
-0.002303 -0.000953 0.119276 0.303333 0.953475 0.724446 -0.062500 1 0 0 0 0 0 3 204060
-0.002303 -0.000953 0.119276 0.303339 0.953494 0.724447 -0.062500 1 0 0 0 0 0 3 205147
-0.002303 -0.000953 0.119276 0.303320 0.953490 0.724446 -0.062500 1 0 0 0 0 0 3 206023
-0.002303 -0.000953 0.119276 0.303330 0.953487 0.724440 -0.062500 1 0 0 0 0 0 3 207127
-0.002303 -0.000953 0.119276 0.303331 0.953487 0.724439 -0.062500 1 0 0 0 0 0 3 208071
-0.002303 -0.000953 0.119276 0.303322 0.953478 0.724452 -0.062500 1 0 0 0 0 0 3 208983
-0.002303 -0.000953 0.119276 0.303330 0.953486 0.724440 -0.062500 1 0 0 0 0 0 3 210020
-0.002303 -0.000953 0.119276 0.303339 0.953495 0.724446 -0.062500 1 0 0 0 0 0 3 211014
-0.002303 -0.000953 0.119276 0.303320 0.953491 0.724446 -0.062500 1 0 0 0 0 0 3 211983
-0.002303 -0.000953 0.119276 0.303330 0.953488 0.724439 -0.062500 1 0 0 0 0 0 3 213012
-0.002303 -0.000953 0.119276 0.303334 0.953475 0.724445 -0.062500 1 0 0 0 0 0 3 214015
-0.002303 -0.000953 0.119276 0.303319 0.953488 0.724446 -0.062500 1 0 0 0 0 0 3 215013
-0.002303 -0.000953 0.119276 0.303338 0.953496 0.724447 -0.062500 1 0 0 0 0 0 3 216018
-0.002303 -0.000953 0.119276 0.303332 0.953488 0.724440 -0.062500 1 0 0 0 0 0 3 216965
-0.002303 -0.000953 0.119276 0.303323 0.953478 0.724452 -0.062500 1 0 0 0 0 0 3 218569
-0.002303 -0.000953 0.119276 0.303330 0.953486 0.724440 -0.062500 1 0 0 0 0 0 3 218996
-0.002303 -0.000953 0.119276 0.303331 0.953487 0.724439 -0.062500 1 0 0 0 0 0 3 220036
-0.002303 -0.000953 0.119276 0.303319 0.953489 0.724445 -0.062500 1 0 0 0 0 0 3 221032
-0.002303 -0.000953 0.119276 0.303341 0.953484 0.724453 -0.062500 1 0 0 0 0 0 3 222024
-0.002303 -0.000953 0.119276 0.303332 0.953486 0.724440 -0.062500 1 0 0 0 0 0 3 223025
-0.002303 -0.000953 0.119276 0.303319 0.953489 0.724445 -0.062500 1 0 0 0 0 0 3 224022
-0.002303 -0.000953 0.119276 0.303330 0.953487 0.724440 -0.062500 1 0 0 0 0 0 3 225019
-0.002303 -0.000953 0.119276 0.303331 0.953487 0.724439 -0.062500 1 0 0 0 0 0 3 226005
-0.002303 -0.000953 0.119276 0.303330 0.953487 0.724459 -0.062500 1 0 0 0 0 0 3 227259
-0.002303 -0.000953 0.119276 0.303331 0.953487 0.724441 -0.062500 1 0 0 0 0 0 3 228014
-0.002303 -0.000953 0.119276 0.303331 0.953487 0.724439 -0.062500 1 0 0 0 0 0 3 229234
-0.002303 -0.000953 0.119276 0.303319 0.953490 0.724445 -0.062500 1 0 0 0 0 0 3 230119
-0.002303 -0.000953 0.119276 0.303330 0.953487 0.724439 -0.062500 1 0 0 0 0 0 3 231256
-0.002303 -0.000953 0.119276 0.303334 0.953475 0.724445 -0.062500 1 0 0 0 0 0 3 232051
-0.002303 -0.000953 0.119276 0.303327 0.953497 0.724453 -0.062500 1 0 0 0 0 0 3 233001
-0.002303 -0.000953 0.119276 0.303331 0.953488 0.724440 -0.062500 1 0 0 0 0 0 3 234109
-0.002303 -0.000953 0.119276 0.303331 0.953487 0.724439 -0.062500 1 0 0 0 0 0 3 235081
-0.002303 -0.000953 0.119276 0.303322 0.953478 0.724452 -0.062500 1 0 0 0 0 0 3 235982
-0.002303 -0.000953 0.119276 0.303330 0.953486 0.724440 -0.062500 1 0 0 0 0 0 3 237192
-0.002303 -0.000953 0.119276 0.303331 0.953486 0.724439 -0.062500 1 0 0 0 0 0 3 238381
-0.002303 -0.000953 0.119276 0.303327 0.953498 0.724452 -0.062500 1 0 0 0 0 0 3 239027
-0.002303 -0.000953 0.119276 0.303331 0.953488 0.724440 -0.062500 1 0 0 0 0 0 3 240100
-0.002303 -0.000953 0.119276 0.303334 0.953475 0.724445 -0.062500 1 0 0 0 0 0 3 241087
-0.002303 -0.000953 0.119276 0.303319 0.953488 0.724446 -0.062500 1 0 0 0 0 0 3 242006
-0.002303 -0.000953 0.119276 0.303330 0.953487 0.724439 -0.062500 1 0 0 0 0 0 3 242987
-0.002303 -0.000953 0.119276 0.303339 0.953495 0.724446 -0.062500 1 0 0 0 0 0 3 244014
-0.002303 -0.000953 0.119276 0.303320 0.953491 0.724446 -0.062500 1 0 0 0 0 0 3 245017
-0.002303 -0.000953 0.119276 0.303333 0.953476 0.724446 -0.062500 1 0 0 0 0 0 3 245991
-0.002303 -0.000953 0.119276 0.303331 0.953486 0.724440 -0.062500 1 0 0 0 0 0 3 247010
-0.002303 -0.000953 0.119276 0.303319 0.953489 0.724445 -0.062500 1 0 0 0 0 0 3 247991
-0.002303 -0.000953 0.119276 0.303329 0.953487 0.724439 -0.062500 1 0 0 0 0 0 3 248993
-0.002303 -0.000953 0.119276 0.303342 0.953484 0.724452 -0.062500 1 0 0 0 0 0 3 249982
-0.002303 -0.000953 0.119276 0.303320 0.953489 0.724447 -0.062500 1 0 0 0 0 0 3 251097
-0.002303 -0.000953 0.119276 0.303330 0.953487 0.724440 -0.062500 1 0 0 0 0 0 3 252181
-0.002303 -0.000953 0.119276 0.303331 0.953487 0.724439 -0.062500 1 0 0 0 0 0 3 253149
-0.002303 -0.000953 0.119276 0.303322 0.953478 0.724452 -0.062500 1 0 0 0 0 0 3 253965
-0.002303 -0.000953 0.119276 0.303330 0.953485 0.724440 -0.062500 1 0 0 0 0 0 3 254959
-0.002303 -0.000953 0.119276 0.303339 0.953495 0.724446 -0.062500 1 0 0 0 0 0 3 256004
-0.002303 -0.000953 0.119276 0.303320 0.953491 0.724446 -0.062500 1 0 0 0 0 0 3 256995
-0.002303 -0.000953 0.119276 0.303330 0.953487 0.724440 -0.062500 1 0 0 0 0 0 3 257968
-0.002303 -0.000953 0.119276 0.303334 0.953475 0.724445 -0.062500 1 0 0 0 0 0 3 258974
-0.002303 -0.000953 0.119276 0.303319 0.953488 0.724446 -0.062500 1 0 0 0 0 0 3 260072
-0.002303 -0.000953 0.119276 0.303338 0.953495 0.724447 -0.062500 1 0 0 0 0 0 3 261258
-0.002303 -0.000953 0.119276 0.303332 0.953488 0.724440 -0.062500 1 0 0 0 0 0 3 262279
-0.002303 -0.000953 0.119276 0.303319 0.953490 0.724445 -0.062500 1 0 0 0 0 0 3 263075
-0.002303 -0.000953 0.119276 0.303333 0.953476 0.724446 -0.062500 1 0 0 0 0 0 3 264214
-0.002303 -0.000953 0.119276 0.303331 0.953485 0.724439 -0.062500 1 0 0 0 0 0 3 265133
-0.002303 -0.000953 0.119276 0.303319 0.953489 0.724445 -0.062500 1 0 0 0 0 0 3 265989
-0.002303 -0.000953 0.119276 0.303338 0.953496 0.724446 -0.062500 1 0 0 0 0 0 3 267017
-0.002303 -0.000953 0.119276 0.303335 0.953476 0.724446 -0.062500 1 0 0 0 0 0 3 267993
-0.002303 -0.000953 0.119276 0.303320 0.953488 0.724446 -0.062500 1 0 0 0 0 0 3 269051
-0.002303 -0.000953 0.119276 0.303330 0.953487 0.724440 -0.062500 1 0 0 0 0 0 3 270210
-0.002303 -0.000953 0.119276 0.303331 0.953487 0.724439 -0.062500 1 0 0 0 0 0 3 271276
-0.002303 -0.000953 0.119276 0.303327 0.953498 0.724452 -0.062500 1 0 0 0 0 0 3 271930
-0.002303 -0.000953 0.119276 0.303334 0.953477 0.724447 -0.062500 1 0 0 0 0 0 3 273042
-0.002303 -0.000953 0.119276 0.303332 0.953486 0.724440 -0.062500 1 0 0 0 0 0 3 274049
-0.002303 -0.000953 0.119276 0.303319 0.953489 0.724445 -0.062500 1 0 0 0 0 0 3 274964
-0.002303 -0.000953 0.119276 0.303330 0.953487 0.724439 -0.062500 1 0 0 0 0 0 3 275952
-0.002303 -0.000953 0.119276 0.303334 0.953475 0.724445 -0.062500 1 0 0 0 0 0 3 277014
-0.002303 -0.000953 0.119276 0.303328 0.953497 0.724453 -0.062500 1 0 0 0 0 0 3 277966
-0.002303 -0.000953 0.119276 0.303331 0.953488 0.724440 -0.062500 1 0 0 0 0 0 3 278984
-0.002303 -0.000953 0.119276 0.303331 0.953487 0.724439 -0.062500 1 0 0 0 0 0 3 279987
-0.002303 -0.000953 0.119276 0.303319 0.953490 0.724445 -0.062500 1 0 0 0 0 0 3 280992
-0.002303 -0.000953 0.119276 0.303333 0.953475 0.724446 -0.062500 1 0 0 0 0 0 3 281966
-0.002303 -0.000953 0.119276 0.303331 0.953485 0.724439 -0.062500 1 0 0 0 0 0 3 282963
-0.002303 -0.000953 0.119276 0.303327 0.953498 0.724452 -0.062500 1 0 0 0 0 0 3 284057
-0.002303 -0.000953 0.119276 0.303331 0.953488 0.724440 -0.062500 1 0 0 0 0 0 3 285038
-0.002303 -0.000953 0.119276 0.303331 0.953487 0.724439 -0.062500 1 0 0 0 0 0 3 286115
-0.002303 -0.000953 0.119276 0.303322 0.953478 0.724452 -0.062500 1 0 0 0 0 0 3 287010
-0.002303 -0.000953 0.119276 0.303330 0.953486 0.724440 -0.062500 1 0 0 0 0 0 3 288000
-0.002303 -0.000953 0.119276 0.303339 0.953495 0.724446 -0.062500 1 0 0 0 0 0 3 288997
-0.002303 -0.000953 0.119276 0.303320 0.953491 0.724446 -0.062500 1 0 0 0 0 0 3 289981
-0.002303 -0.000953 0.119276 0.303333 0.953476 0.724446 -0.062500 1 0 0 0 0 0 3 290971
-0.002303 -0.000953 0.119276 0.303331 0.953485 0.724440 -0.062500 1 0 0 0 0 0 3 291967
-0.002303 -0.000953 0.119276 0.303319 0.953489 0.724445 -0.062500 1 0 0 0 0 0 3 293131
-0.002303 -0.000953 0.119276 0.303330 0.953487 0.724439 -0.062500 1 0 0 0 0 0 3 294119
-0.002303 -0.000953 0.119276 0.303339 0.953496 0.724446 -0.062500 1 0 0 0 0 0 3 295107
-0.002303 -0.000953 0.119276 0.303323 0.953479 0.724452 -0.062500 1 0 0 0 0 0 3 296164
-0.002303 -0.000953 0.119276 0.303330 0.953486 0.724440 -0.062500 1 0 0 0 0 0 3 297069
-0.002303 -0.000953 0.119276 0.303331 0.953487 0.724439 -0.062500 1 0 0 0 0 0 3 298122
-0.002303 -0.000953 0.119276 0.303319 0.953490 0.724445 -0.062500 1 0 0 0 0 0 3 299019
-0.002303 -0.000953 0.119276 0.303341 0.953484 0.724453 -0.062500 1 0 0 0 0 0 3 299941
-0.002303 -0.000953 0.119276 0.303332 0.953486 0.724440 -0.062500 1 0 0 0 0 0 3 300993
-0.002303 -0.000953 0.119276 0.303319 0.953490 0.724445 -0.062500 1 0 0 0 0 0 3 301955
-0.002303 -0.000953 0.119276 0.303330 0.953487 0.724439 -0.062500 1 0 0 0 0 0 3 302948
-0.002303 -0.000953 0.119276 0.303331 0.953487 0.724439 -0.062500 1 0 0 0 0 0 3 304107
-0.002303 -0.000953 0.119276 0.303331 0.953487 0.724459 -0.062500 1 0 0 0 0 0 3 305213
-0.002303 -0.000953 0.119276 0.303331 0.953487 0.724441 -0.062500 1 0 0 0 0 0 3 305965
-0.002303 -0.000953 0.119276 0.303331 0.953487 0.724439 -0.062500 1 0 0 0 0 0 3 307071
-0.002303 -0.000953 0.119276 0.303319 0.953490 0.724445 -0.062500 1 0 0 0 0 0 3 307991
-0.002303 -0.000953 0.119276 0.303330 0.953487 0.724439 -0.062500 1 0 0 0 0 0 3 308972
-0.002303 -0.000953 0.119276 0.303334 0.953475 0.724445 -0.062500 1 0 0 0 0 0 3 309967
-0.002303 -0.000953 0.119276 0.303328 0.953497 0.724453 -0.062500 1 0 0 0 0 0 3 310967
-0.002303 -0.000953 0.119276 0.303331 0.953488 0.724440 -0.062500 1 0 0 0 0 0 3 311941
-0.002303 -0.000953 0.119276 0.303331 0.953487 0.724439 -0.062500 1 0 0 0 0 0 3 313026
-0.002303 -0.000953 0.119276 0.303323 0.953478 0.724452 -0.062500 1 0 0 0 0 0 3 313967
-0.002303 -0.000953 0.119276 0.303330 0.953486 0.724440 -0.062500 1 0 0 0 0 0 3 314944
-0.002303 -0.000953 0.119276 0.303331 0.953486 0.724439 -0.062500 1 0 0 0 0 0 3 315936
-0.002303 -0.000953 0.119276 0.303327 0.953498 0.724452 -0.062500 1 0 0 0 0 0 3 316945
-0.002303 -0.000953 0.119276 0.303331 0.953488 0.724440 -0.062500 1 0 0 0 0 0 3 318820
-0.002303 -0.000953 0.119276 0.303335 0.953476 0.724445 -0.062500 1 0 0 0 0 0 3 319151
-0.002303 -0.000953 0.119276 0.303320 0.953488 0.724446 -0.062500 1 0 0 0 0 0 3 320102
-0.002303 -0.000953 0.119276 0.303330 0.953487 0.724439 -0.062500 1 0 0 0 0 0 3 320963
-0.002303 -0.000953 0.119276 0.303331 0.953487 0.724438 -0.062500 1 0 0 0 0 0 3 321957
-0.002303 -0.000953 0.119276 0.303330 0.953486 0.724459 -0.062500 1 0 0 0 0 0 3 322946
-0.002303 -0.000953 0.119276 0.303331 0.953487 0.724441 -0.062500 1 0 0 0 0 0 3 323943
-0.002303 -0.000953 0.119276 0.303331 0.953487 0.724439 -0.062500 1 0 0 0 0 0 3 324957
-0.002303 -0.000953 0.119276 0.303319 0.953490 0.724445 -0.062500 1 0 0 0 0 0 3 325952
-0.002303 -0.000953 0.119276 0.303330 0.953487 0.724439 -0.062500 1 0 0 0 0 0 3 327255
-0.002303 -0.000953 0.119276 0.303330 0.953487 0.724459 -0.062500 1 0 0 0 0 0 3 328264
-0.002303 -0.000953 0.119276 0.303331 0.953487 0.724441 -0.062500 1 0 0 0 0 0 3 329051
-0.002303 -0.000953 0.119276 0.303331 0.953487 0.724439 -0.062500 1 0 0 0 0 0 3 330181
-0.002303 -0.000953 0.119276 0.303331 0.953487 0.724439 -0.062500 1 0 0 0 0 0 3 331100
-0.002303 -0.000953 0.119276 0.303322 0.953478 0.724452 -0.062500 1 0 0 0 0 0 3 331921
-0.002303 -0.000953 0.119276 0.303330 0.953485 0.724440 -0.062500 1 0 0 0 0 0 3 333052
-0.002303 -0.000953 0.119276 0.303339 0.953495 0.724446 -0.062500 1 0 0 0 0 0 3 334007
-0.002303 -0.000953 0.119276 0.303320 0.953491 0.724446 -0.062500 1 0 0 0 0 0 3 335013
-0.002303 -0.000953 0.119276 0.303330 0.953487 0.724439 -0.062500 1 0 0 0 0 0 3 336069
-0.002303 -0.000953 0.119276 0.303334 0.953475 0.724445 -0.062500 1 0 0 0 0 0 3 336989
-0.002303 -0.000953 0.119276 0.303319 0.953488 0.724446 -0.062500 1 0 0 0 0 0 3 337939
-0.002303 -0.000953 0.119276 0.303330 0.953487 0.724439 -0.062500 1 0 0 0 0 0 3 339029
-0.002303 -0.000953 0.119276 0.303327 0.953498 0.724452 -0.062500 1 0 0 0 0 0 3 340074
-0.002303 -0.000953 0.119276 0.303330 0.953488 0.724440 -0.062500 1 0 0 0 0 0 3 340979
-0.002303 -0.000953 0.119276 0.303334 0.953476 0.724446 -0.062500 1 0 0 0 0 0 3 341968
-0.002303 -0.000953 0.119276 0.303332 0.953485 0.724439 -0.062500 1 0 0 0 0 0 3 342904
-0.002303 -0.000953 0.119276 0.303319 0.953489 0.724445 -0.062500 1 0 0 0 0 0 3 343945
-0.002303 -0.000953 0.119276 0.303338 0.953496 0.724446 -0.062500 1 0 0 0 0 0 3 344948
-0.002303 -0.000953 0.119276 0.303335 0.953476 0.724446 -0.062500 1 0 0 0 0 0 3 345947
-0.002303 -0.000953 0.119276 0.303320 0.953488 0.724446 -0.062500 1 0 0 0 0 0 3 346940
-0.002303 -0.000953 0.119276 0.303330 0.953487 0.724440 -0.062500 1 0 0 0 0 0 3 347955
-0.002303 -0.000953 0.119276 0.303331 0.953487 0.724439 -0.062500 1 0 0 0 0 0 3 348952
-0.002303 -0.000953 0.119276 0.303331 0.953486 0.724459 -0.062500 1 0 0 0 0 0 3 350063
-0.002303 -0.000953 0.119276 0.303331 0.953487 0.724441 -0.062500 1 0 0 0 0 0 3 350948
-0.002303 -0.000953 0.119276 0.303331 0.953487 0.724439 -0.062500 1 0 0 0 0 0 3 352046
-0.002303 -0.000953 0.119276 0.303319 0.953490 0.724445 -0.062500 1 0 0 0 0 0 3 352967
-0.002303 -0.000953 0.119276 0.303330 0.953487 0.724439 -0.062500 1 0 0 0 0 0 3 353955
-0.002303 -0.000953 0.119276 0.303322 0.953478 0.724452 -0.062500 1 0 0 0 0 0 3 354948
-0.002303 -0.000953 0.119276 0.303330 0.953485 0.724440 -0.062500 1 0 0 0 0 0 3 355977
-0.002303 -0.000953 0.119276 0.303339 0.953495 0.724446 -0.062500 1 0 0 0 0 0 3 356937
-0.002303 -0.000953 0.119276 0.303332 0.953488 0.724439 -0.062500 1 0 0 0 0 0 3 358211
-0.002303 -0.000953 0.119276 0.303319 0.953490 0.724445 -0.062500 1 0 0 0 0 0 3 359137
-0.002303 -0.000953 0.119276 0.303333 0.953475 0.724446 -0.062500 1 0 0 0 0 0 3 360000
-0.002303 -0.000953 0.119276 0.303331 0.953485 0.724439 -0.062500 1 0 0 0 0 0 3 361103
-0.002303 -0.000953 0.119276 0.303327 0.953498 0.724452 -0.062500 1 0 0 0 0 0 3 362122
-0.002303 -0.000953 0.119276 0.303331 0.953488 0.724440 -0.062500 1 0 0 0 0 0 3 363124
-0.002303 -0.000953 0.119276 0.303331 0.953487 0.724439 -0.062500 1 0 0 0 0 0 3 363967
-0.002303 -0.000953 0.119276 0.303323 0.953478 0.724452 -0.062500 1 0 0 0 0 0 3 364956
-0.002303 -0.000953 0.119276 0.303330 0.953486 0.724440 -0.062500 1 0 0 0 0 0 3 366067
-0.002303 -0.000953 0.119276 0.303327 0.953498 0.724452 -0.062500 1 0 0 0 0 0 3 366944
-0.002303 -0.000953 0.119276 0.303330 0.953488 0.724440 -0.062500 1 0 0 0 0 0 3 367943
-0.002303 -0.000953 0.119276 0.303334 0.953476 0.724446 -0.062500 1 0 0 0 0 0 3 368992
-0.002303 -0.000953 0.119276 0.303332 0.953485 0.724440 -0.062500 1 0 0 0 0 0 3 369901
-0.002303 -0.000953 0.119276 0.303319 0.953489 0.724445 -0.062500 1 0 0 0 0 0 3 371117
-0.002303 -0.000953 0.119276 0.303330 0.953487 0.724439 -0.062500 1 0 0 0 0 0 3 371989
-0.002303 -0.000953 0.119276 0.303330 0.953486 0.724459 -0.062500 1 0 0 0 0 0 3 372945
-0.002303 -0.000953 0.119276 0.303331 0.953487 0.724441 -0.062500 1 0 0 0 0 0 3 374034
-0.002303 -0.000953 0.119276 0.303331 0.953487 0.724439 -0.062500 1 0 0 0 0 0 3 374946
-0.002303 -0.000953 0.119276 0.303331 0.953487 0.724439 -0.062500 1 0 0 0 0 0 3 375918
-0.002303 -0.000953 0.119276 0.303319 0.953490 0.724445 -0.062500 1 0 0 0 0 0 3 376890
-0.002303 -0.000953 0.119276 0.303341 0.953484 0.724453 -0.062500 1 0 0 0 0 0 3 377921
-0.002303 -0.000953 0.119276 0.303333 0.953486 0.724440 -0.062500 1 0 0 0 0 0 3 378923
-0.002303 -0.000953 0.119276 0.303320 0.953490 0.724445 -0.062500 1 0 0 0 0 0 3 379904
-0.002303 -0.000953 0.119276 0.303330 0.953487 0.724439 -0.062500 1 0 0 0 0 0 3 380916
-0.002303 -0.000953 0.119276 0.303319 0.953490 0.724445 -0.062500 1 0 0 0 0 0 3 381920
-0.002303 -0.000953 0.119276 0.303333 0.953475 0.724446 -0.062500 1 0 0 0 0 0 3 382924
-0.002303 -0.000953 0.119276 0.303339 0.953494 0.724447 -0.062500 1 0 0 0 0 0 3 383975
-0.002303 -0.000953 0.119276 0.303332 0.953488 0.724440 -0.062500 1 0 0 0 0 0 3 385225
-0.002303 -0.000953 0.119276 0.303319 0.953490 0.724445 -0.062500 1 0 0 0 0 0 3 386065
-0.002303 -0.000953 0.119276 0.303333 0.953475 0.724446 -0.062500 1 0 0 0 0 0 3 386923
-0.002303 -0.000953 0.119276 0.303331 0.953485 0.724439 -0.062500 1 0 0 0 0 0 3 387904
-0.002303 -0.000953 0.119276 0.303319 0.953489 0.724445 -0.062500 1 0 0 0 0 0 3 388927
-0.002303 -0.000953 0.119276 0.303338 0.953496 0.724446 -0.062500 1 0 0 0 0 0 3 389926
-0.002303 -0.000953 0.119276 0.303332 0.953488 0.724439 -0.062500 1 0 0 0 0 0 3 390930
-0.002303 -0.000953 0.119276 0.303323 0.953478 0.724452 -0.062500 1 0 0 0 0 0 3 391926
-0.002303 -0.000953 0.119276 0.303330 0.953486 0.724440 -0.062500 1 0 0 0 0 0 3 393226
-0.002303 -0.000953 0.119276 0.303319 0.953489 0.724445 -0.062500 1 0 0 0 0 0 3 394242
-0.002303 -0.000953 0.119276 0.303338 0.953496 0.724447 -0.062500 1 0 0 0 0 0 3 395019
-0.002303 -0.000953 0.119276 0.303332 0.953488 0.724440 -0.062500 1 0 0 0 0 0 3 396163
-0.002303 -0.000953 0.119276 0.303323 0.953478 0.724452 -0.062500 1 0 0 0 0 0 3 397042
-0.002303 -0.000953 0.119276 0.303330 0.953486 0.724440 -0.062500 1 0 0 0 0 0 3 398114
-0.002303 -0.000953 0.119276 0.303331 0.953487 0.724439 -0.062500 1 0 0 0 0 0 3 398964
-0.002303 -0.000953 0.119276 0.303319 0.953490 0.724445 -0.062500 1 0 0 0 0 0 3 399933
-0.002303 -0.000953 0.119276 0.303341 0.953484 0.724453 -0.062500 1 0 0 0 0 0 3 401036
-0.002303 -0.000953 0.119276 0.303332 0.953486 0.724441 -0.062500 1 0 0 0 0 0 3 401956
-0.002303 -0.000953 0.119276 0.303332 0.953487 0.724439 -0.062500 1 0 0 0 0 0 3 403032
-0.002303 -0.000953 0.119276 0.303319 0.953490 0.724445 -0.062500 1 0 0 0 0 0 3 403988
-0.002303 -0.000953 0.119276 0.303330 0.953487 0.724439 -0.062500 1 0 0 0 0 0 3 405094
-0.002303 -0.000953 0.119276 0.303330 0.953487 0.724459 -0.062500 1 0 0 0 0 0 3 405992
-0.002303 -0.000953 0.119276 0.303331 0.953487 0.724441 -0.062500 1 0 0 0 0 0 3 407066
-0.002303 -0.000953 0.119276 0.303331 0.953487 0.724439 -0.062500 1 0 0 0 0 0 3 407958
-0.002303 -0.000953 0.119276 0.303319 0.953490 0.724445 -0.062500 1 0 0 0 0 0 3 408939
-0.002303 -0.000953 0.119276 0.303333 0.953475 0.724446 -0.062500 1 0 0 0 0 0 3 409945
-0.002303 -0.000953 0.119276 0.303331 0.953485 0.724440 -0.062500 1 0 0 0 0 0 3 410927
-0.002303 -0.000953 0.119276 0.303327 0.953498 0.724452 -0.062500 1 0 0 0 0 0 3 411937
-0.002303 -0.000953 0.119276 0.303331 0.953488 0.724440 -0.062500 1 0 0 0 0 0 3 412966
-0.002303 -0.000953 0.119276 0.303331 0.953487 0.724439 -0.062500 1 0 0 0 0 0 3 413929
-0.002303 -0.000953 0.119276 0.303322 0.953478 0.724452 -0.062500 1 0 0 0 0 0 3 414928
-0.002303 -0.000953 0.119276 0.303330 0.953486 0.724440 -0.062500 1 0 0 0 0 0 3 415889
-0.002303 -0.000953 0.119276 0.303331 0.953486 0.724439 -0.062500 1 0 0 0 0 0 3 416935
-0.002303 -0.000953 0.119276 0.303327 0.953498 0.724452 -0.062500 1 0 0 0 0 0 3 418045
-0.002303 -0.000953 0.119276 0.303330 0.953488 0.724440 -0.062500 1 0 0 0 0 0 3 419071
-0.002303 -0.000953 0.119276 0.303334 0.953476 0.724446 -0.062500 1 0 0 0 0 0 3 420091
-0.002303 -0.000953 0.119276 0.303319 0.953488 0.724446 -0.062500 1 0 0 0 0 0 3 420918
-0.002303 -0.000953 0.119276 0.303329 0.953487 0.724439 -0.062500 1 0 0 0 0 0 3 421961
-0.002303 -0.000953 0.119276 0.303339 0.953496 0.724446 -0.062500 1 0 0 0 0 0 3 422948
-0.002303 -0.000953 0.119276 0.303323 0.953479 0.724453 -0.062500 1 0 0 0 0 0 3 423954
-0.002303 -0.000953 0.119276 0.303330 0.953486 0.724441 -0.062500 1 0 0 0 0 0 3 424957
-0.002303 -0.000953 0.119276 0.303331 0.953487 0.724439 -0.062500 1 0 0 0 0 0 3 426078
-0.002303 -0.000953 0.119276 0.303319 0.953490 0.724445 -0.062500 1 0 0 0 0 0 3 427096
-0.002303 -0.000953 0.119276 0.303329 0.953487 0.724439 -0.062500 1 0 0 0 0 0 3 428099
-0.002303 -0.000953 0.119276 0.303342 0.953484 0.724452 -0.062500 1 0 0 0 0 0 3 429109
-0.002303 -0.000953 0.119276 0.303333 0.953486 0.724440 -0.062500 1 0 0 0 0 0 3 430008
-0.002303 -0.000953 0.119276 0.303320 0.953490 0.724445 -0.062500 1 0 0 0 0 0 3 431125
-0.002303 -0.000953 0.119276 0.303330 0.953487 0.724439 -0.062500 1 0 0 0 0 0 3 432031
-0.002303 -0.000953 0.119276 0.303322 0.953478 0.724452 -0.062500 1 0 0 0 0 0 3 432914
-0.002303 -0.000953 0.119276 0.303330 0.953485 0.724440 -0.062500 1 0 0 0 0 0 3 433979
-0.002303 -0.000953 0.119276 0.303339 0.953495 0.724446 -0.062500 1 0 0 0 0 0 3 434888
-0.002303 -0.000953 0.119276 0.303320 0.953491 0.724446 -0.062500 1 0 0 0 0 0 3 435906
-0.002303 -0.000953 0.119276 0.303330 0.953488 0.724440 -0.062500 1 0 0 0 0 0 3 437111
-0.002303 -0.000953 0.119276 0.303334 0.953475 0.724445 -0.062500 1 0 0 0 0 0 3 438026
-0.002303 -0.000953 0.119276 0.303319 0.953488 0.724446 -0.062500 1 0 0 0 0 0 3 438906
-0.002303 -0.000953 0.119276 0.303338 0.953496 0.724447 -0.062500 1 0 0 0 0 0 3 439989
-0.002303 -0.000953 0.119276 0.303332 0.953488 0.724440 -0.062500 1 0 0 0 0 0 3 440962
-0.002303 -0.000953 0.119276 0.303323 0.953478 0.724452 -0.062500 1 0 0 0 0 0 3 441895
-0.002303 -0.000953 0.119276 0.303330 0.953486 0.724440 -0.062500 1 0 0 0 0 0 3 442894
-0.002303 -0.000953 0.119276 0.303331 0.953486 0.724439 -0.062500 1 0 0 0 0 0 3 443918
-0.002303 -0.000953 0.119276 0.303319 0.953489 0.724445 -0.062500 1 0 0 0 0 0 3 444891
-0.002303 -0.000953 0.119276 0.303337 0.953496 0.724446 -0.062500 1 0 0 0 0 0 3 445894
-0.002303 -0.000953 0.119276 0.303335 0.953476 0.724446 -0.062500 1 0 0 0 0 0 3 446891
-0.002303 -0.000953 0.119276 0.303320 0.953488 0.724446 -0.062500 1 0 0 0 0 0 3 447899
-0.002303 -0.000953 0.119276 0.303330 0.953487 0.724440 -0.062500 1 0 0 0 0 0 3 448894
-0.002303 -0.000953 0.119276 0.303331 0.953487 0.724439 -0.062500 1 0 0 0 0 0 3 449894
-0.002303 -0.000953 0.119276 0.303330 0.953487 0.724459 -0.062500 1 0 0 0 0 0 3 451946
-0.002303 -0.000953 0.119276 0.303331 0.953487 0.724441 -0.062500 1 0 0 0 0 0 3 452991
-0.002303 -0.000953 0.119276 0.303331 0.953487 0.724439 -0.062500 1 0 0 0 0 0 3 453912
-0.002303 -0.000953 0.119276 0.303319 0.953490 0.724445 -0.062500 1 0 0 0 0 0 3 454919
-0.002303 -0.000953 0.119276 0.303329 0.953487 0.724439 -0.062500 1 0 0 0 0 0 3 455900
-0.002303 -0.000953 0.119276 0.303334 0.953475 0.724445 -0.062500 1 0 0 0 0 0 3 456896
-0.002303 -0.000953 0.119276 0.303327 0.953497 0.724453 -0.062500 1 0 0 0 0 0 3 457904
-0.002303 -0.000953 0.119276 0.303331 0.953488 0.724440 -0.062500 1 0 0 0 0 0 3 458915
-0.002303 -0.000953 0.119276 0.303331 0.953487 0.724439 -0.062500 1 0 0 0 0 0 3 460050
-0.002303 -0.000953 0.119276 0.303319 0.953490 0.724445 -0.062500 1 0 0 0 0 0 3 461028
-0.002303 -0.000953 0.119276 0.303333 0.953476 0.724446 -0.062500 1 0 0 0 0 0 3 462060
-0.002303 -0.000953 0.119276 0.303331 0.953485 0.724439 -0.062500 1 0 0 0 0 0 3 463114
-0.002303 -0.000953 0.119276 0.303327 0.953498 0.724452 -0.062500 1 0 0 0 0 0 3 464011
-0.002303 -0.000953 0.119276 0.303331 0.953488 0.724440 -0.062500 1 0 0 0 0 0 3 465087
-0.002303 -0.000953 0.119276 0.303334 0.953475 0.724446 -0.062500 1 0 0 0 0 0 3 465911
-0.002303 -0.000953 0.119276 0.303319 0.953488 0.724446 -0.062500 1 0 0 0 0 0 3 466937
-0.002303 -0.000953 0.119276 0.303330 0.953487 0.724440 -0.062500 1 0 0 0 0 0 3 467987
-0.002303 -0.000953 0.119276 0.303339 0.953495 0.724446 -0.062500 1 0 0 0 0 0 3 468856
-0.002303 -0.000953 0.119276 0.303320 0.953491 0.724446 -0.062500 1 0 0 0 0 0 3 470119
-0.002303 -0.000953 0.119276 0.303333 0.953476 0.724446 -0.062500 1 0 0 0 0 0 3 471236
-0.002303 -0.000953 0.119276 0.303331 0.953485 0.724440 -0.062500 1 0 0 0 0 0 3 471913
-0.002303 -0.000953 0.119276 0.303319 0.953489 0.724445 -0.062500 1 0 0 0 0 0 3 472969
-0.002303 -0.000953 0.119276 0.303329 0.953487 0.724439 -0.062500 1 0 0 0 0 0 3 473972
-0.002303 -0.000953 0.119276 0.303342 0.953484 0.724452 -0.062500 1 0 0 0 0 0 3 474906
-0.002303 -0.000953 0.119276 0.303320 0.953489 0.724447 -0.062500 1 0 0 0 0 0 3 475894
-0.002303 -0.000953 0.119276 0.303330 0.953487 0.724440 -0.062500 1 0 0 0 0 0 3 476894
-0.002303 -0.000953 0.119276 0.303331 0.953487 0.724439 -0.062500 1 0 0 0 0 0 3 477891
-0.002303 -0.000953 0.119276 0.303319 0.953490 0.724445 -0.062500 1 0 0 0 0 0 3 478894
-0.002303 -0.000953 0.119276 0.303341 0.953484 0.724453 -0.062500 1 0 0 0 0 0 3 479895
-0.002303 -0.000953 0.119276 0.303332 0.953487 0.724440 -0.062500 1 0 0 0 0 0 3 480894
-0.002303 -0.000953 0.119276 0.303319 0.953490 0.724445 -0.062500 1 0 0 0 0 0 3 481894
-0.002303 -0.000953 0.119276 0.303330 0.953487 0.724439 -0.062500 1 0 0 0 0 0 3 482894
-0.002303 -0.000953 0.119276 0.303331 0.953487 0.724439 -0.062500 1 0 0 0 0 0 3 484785
-0.002303 -0.000953 0.119276 0.303330 0.953487 0.724459 -0.062500 1 0 0 0 0 0 3 484972
-0.002303 -0.000953 0.119276 0.303331 0.953487 0.724441 -0.062500 1 0 0 0 0 0 3 486058
-0.002303 -0.000953 0.119276 0.303331 0.953487 0.724439 -0.062500 1 0 0 0 0 0 3 486944
-0.002303 -0.000953 0.119276 0.303319 0.953490 0.724445 -0.062500 1 0 0 0 0 0 3 487931
-0.002303 -0.000953 0.119276 0.303333 0.953476 0.724446 -0.062500 1 0 0 0 0 0 3 488924
-0.002303 -0.000953 0.119276 0.303331 0.953485 0.724440 -0.062500 1 0 0 0 0 0 3 489926
-0.002303 -0.000953 0.119276 0.303327 0.953498 0.724452 -0.062500 1 0 0 0 0 0 3 490929
-0.002303 -0.000953 0.119276 0.303331 0.953488 0.724440 -0.062500 1 0 0 0 0 0 3 492098
-0.002303 -0.000953 0.119276 0.303331 0.953487 0.724439 -0.062500 1 0 0 0 0 0 3 493013
-0.002303 -0.000953 0.119276 0.303322 0.953478 0.724452 -0.062500 1 0 0 0 0 0 3 494155
-0.002303 -0.000953 0.119276 0.303330 0.953486 0.724440 -0.062500 1 0 0 0 0 0 3 495016
-0.002303 -0.000953 0.119276 0.303331 0.953486 0.724439 -0.062500 1 0 0 0 0 0 3 496148
-0.002303 -0.000953 0.119276 0.303327 0.953498 0.724452 -0.062500 1 0 0 0 0 0 3 497010
-0.002303 -0.000953 0.119276 0.303331 0.953489 0.724440 -0.062500 1 0 0 0 0 0 3 498160
-0.002303 -0.000953 0.119276 0.303334 0.953476 0.724445 -0.062500 1 0 0 0 0 0 3 499019
-0.002303 -0.000953 0.119276 0.303319 0.953488 0.724446 -0.062500 1 0 0 0 0 0 3 499903
-0.002303 -0.000953 0.119276 0.303330 0.953487 0.724439 -0.062500 1 0 0 0 0 0 3 501013
-0.002303 -0.000953 0.119276 0.303331 0.953487 0.724439 -0.062500 1 0 0 0 0 0 3 501908
-0.002303 -0.000953 0.119276 0.303330 0.953487 0.724459 -0.062500 1 0 0 0 0 0 3 502934
-0.002303 -0.000953 0.119276 0.303331 0.953487 0.724441 -0.062500 1 0 0 0 0 0 3 504193
-0.002303 -0.000953 0.119276 0.303331 0.953487 0.724439 -0.062500 1 0 0 0 0 0 3 504993
-0.002303 -0.000953 0.119276 0.303319 0.953490 0.724445 -0.062500 1 0 0 0 0 0 3 505935
-0.002303 -0.000953 0.119276 0.303329 0.953487 0.724439 -0.062500 1 0 0 0 0 0 3 506998
-0.002303 -0.000953 0.119276 0.303342 0.953484 0.724452 -0.062500 1 0 0 0 0 0 3 507961
-0.002303 -0.000953 0.119276 0.303320 0.953489 0.724447 -0.062500 1 0 0 0 0 0 3 508901
-0.002303 -0.000953 0.119276 0.303330 0.953487 0.724440 -0.062500 1 0 0 0 0 0 3 509893
-0.002303 -0.000953 0.119276 0.303331 0.953487 0.724439 -0.062500 1 0 0 0 0 0 3 510894
-0.002303 -0.000953 0.119276 0.303322 0.953478 0.724452 -0.062500 1 0 0 0 0 0 3 511894
-0.002303 -0.000953 0.119276 0.303330 0.953486 0.724440 -0.062500 1 0 0 0 0 0 3 512900
-0.002303 -0.000953 0.119276 0.303339 0.953495 0.724446 -0.062500 1 0 0 0 0 0 3 513893
-0.002303 -0.000953 0.119276 0.303320 0.953491 0.724446 -0.062500 1 0 0 0 0 0 3 514894
-0.002303 -0.000953 0.119276 0.303330 0.953488 0.724439 -0.062500 1 0 0 0 0 0 3 515894
-0.002303 -0.000953 0.119276 0.303334 0.953475 0.724445 -0.062500 1 0 0 0 0 0 3 516899
-0.002303 -0.000953 0.119276 0.303319 0.953488 0.724446 -0.062500 1 0 0 0 0 0 3 518780
-0.002303 -0.000953 0.119276 0.303329 0.953487 0.724439 -0.062500 1 0 0 0 0 0 3 519967
-0.002303 -0.000953 0.119276 0.303339 0.953495 0.724446 -0.062500 1 0 0 0 0 0 3 520888
-0.002303 -0.000953 0.119276 0.303323 0.953479 0.724452 -0.062500 1 0 0 0 0 0 3 521883
-0.002303 -0.000953 0.119276 0.303330 0.953486 0.724440 -0.062500 1 0 0 0 0 0 3 522873
-0.002303 -0.000953 0.119276 0.303331 0.953487 0.724439 -0.062500 1 0 0 0 0 0 3 523876
-0.002303 -0.000953 0.119276 0.303319 0.953489 0.724445 -0.062500 1 0 0 0 0 0 3 524874
-0.002303 -0.000953 0.119276 0.303338 0.953496 0.724446 -0.062500 1 0 0 0 0 0 3 526029
-0.002303 -0.000953 0.119276 0.303335 0.953476 0.724446 -0.062500 1 0 0 0 0 0 3 527078
-0.002303 -0.000953 0.119276 0.303320 0.953488 0.724446 -0.062500 1 0 0 0 0 0 3 528074
-0.002303 -0.000953 0.119276 0.303330 0.953487 0.724440 -0.062500 1 0 0 0 0 0 3 528876
-0.002303 -0.000953 0.119276 0.303331 0.953487 0.724439 -0.062500 1 0 0 0 0 0 3 529886
-0.002303 -0.000953 0.119276 0.303331 0.953487 0.724459 -0.062500 1 0 0 0 0 0 3 531151
-0.002303 -0.000953 0.119276 0.303331 0.953487 0.724441 -0.062500 1 0 0 0 0 0 3 531991
-0.002303 -0.000953 0.119276 0.303331 0.953487 0.724439 -0.062500 1 0 0 0 0 0 3 533115
-0.002303 -0.000953 0.119276 0.303319 0.953490 0.724445 -0.062500 1 0 0 0 0 0 3 533915
-0.002303 -0.000953 0.119276 0.303330 0.953487 0.724439 -0.062500 1 0 0 0 0 0 3 534907
-0.002303 -0.000953 0.119276 0.303334 0.953475 0.724445 -0.062500 1 0 0 0 0 0 3 535838
-0.002303 -0.000953 0.119276 0.303328 0.953497 0.724453 -0.062500 1 0 0 0 0 0 3 536961
-0.002303 -0.000953 0.119276 0.303331 0.953488 0.724440 -0.062500 1 0 0 0 0 0 3 537999
-0.002303 -0.000953 0.119276 0.303331 0.953487 0.724439 -0.062500 1 0 0 0 0 0 3 539224
-0.002303 -0.000953 0.119276 0.303323 0.953478 0.724452 -0.062500 1 0 0 0 0 0 3 539873
-0.002303 -0.000953 0.119276 0.303330 0.953486 0.724440 -0.062500 1 0 0 0 0 0 3 540960
-0.002303 -0.000953 0.119276 0.303331 0.953486 0.724439 -0.062500 1 0 0 0 0 0 3 541985
-0.002303 -0.000953 0.119276 0.303327 0.953498 0.724452 -0.062500 1 0 0 0 0 0 3 542867
-0.002303 -0.000953 0.119276 0.303331 0.953488 0.724440 -0.062500 1 0 0 0 0 0 3 543878
-0.002303 -0.000953 0.119276 0.303335 0.953475 0.724446 -0.062500 1 0 0 0 0 0 3 544897
-0.002303 -0.000953 0.119276 0.303320 0.953488 0.724446 -0.062500 1 0 0 0 0 0 3 545876
-0.002303 -0.000953 0.119276 0.303330 0.953487 0.724439 -0.062500 1 0 0 0 0 0 3 546888
-0.002303 -0.000953 0.119276 0.303339 0.953495 0.724446 -0.062500 1 0 0 0 0 0 3 547904
-0.002303 -0.000953 0.119276 0.303320 0.953491 0.724446 -0.062500 1 0 0 0 0 0 3 548874
-0.002303 -0.000953 0.119276 0.303333 0.953476 0.724446 -0.062500 1 0 0 0 0 0 3 549887
-0.002303 -0.000953 0.119276 0.303331 0.953486 0.724440 -0.062500 1 0 0 0 0 0 3 550895
-0.002303 -0.000953 0.119276 0.303319 0.953489 0.724445 -0.062500 1 0 0 0 0 0 3 552007
-0.002303 -0.000953 0.119276 0.303330 0.953487 0.724439 -0.062500 1 0 0 0 0 0 3 552907
-0.002303 -0.000953 0.119276 0.303342 0.953484 0.724452 -0.062500 1 0 0 0 0 0 3 553997
-0.002303 -0.000953 0.119276 0.303321 0.953489 0.724447 -0.062500 1 0 0 0 0 0 3 554915
-0.002303 -0.000953 0.119276 0.303330 0.953487 0.724440 -0.062500 1 0 0 0 0 0 3 555908
-0.002303 -0.000953 0.119276 0.303331 0.953487 0.724439 -0.062500 1 0 0 0 0 0 3 556900
-0.002303 -0.000953 0.119276 0.303319 0.953490 0.724445 -0.062500 1 0 0 0 0 0 3 557904
-0.002303 -0.000953 0.119276 0.303341 0.953484 0.724453 -0.062500 1 0 0 0 0 0 3 558900
-0.002303 -0.000953 0.119276 0.303332 0.953487 0.724440 -0.062500 1 0 0 0 0 0 3 559960
-0.002303 -0.000953 0.119276 0.303319 0.953490 0.724445 -0.062500 1 0 0 0 0 0 3 561045
-0.002303 -0.000953 0.119276 0.303330 0.953487 0.724439 -0.062500 1 0 0 0 0 0 3 562051
-0.002303 -0.000953 0.119276 0.303334 0.953475 0.724445 -0.062500 1 0 0 0 0 0 3 563033
-0.002303 -0.000953 0.119276 0.303319 0.953488 0.724446 -0.062500 1 0 0 0 0 0 3 564102
-0.002303 -0.000953 0.119276 0.303338 0.953495 0.724447 -0.062500 1 0 0 0 0 0 3 565008
-0.002303 -0.000953 0.119276 0.303332 0.953488 0.724440 -0.062500 1 0 0 0 0 0 3 566077
-0.002303 -0.000953 0.119276 0.303319 0.953490 0.724445 -0.062500 1 0 0 0 0 0 3 567070
-0.002303 -0.000953 0.119276 0.303333 0.953476 0.724446 -0.062500 1 0 0 0 0 0 3 567972
-0.002303 -0.000953 0.119276 0.303331 0.953485 0.724439 -0.062500 1 0 0 0 0 0 3 568926
-0.002303 -0.000953 0.119276 0.303319 0.953489 0.724445 -0.062500 1 0 0 0 0 0 3 569900
-0.002303 -0.000953 0.119276 0.303338 0.953496 0.724446 -0.062500 1 0 0 0 0 0 3 570951
-0.002303 -0.000953 0.119276 0.303332 0.953488 0.724439 -0.062500 1 0 0 0 0 0 3 571908
-0.002303 -0.000953 0.119276 0.303323 0.953478 0.724452 -0.062500 1 0 0 0 0 0 3 572918
-0.002303 -0.000953 0.119276 0.303330 0.953486 0.724440 -0.062500 1 0 0 0 0 0 3 573986
-0.002303 -0.000953 0.119276 0.303331 0.953487 0.724439 -0.062500 1 0 0 0 0 0 3 574924
-0.002303 -0.000953 0.119276 0.303327 0.953498 0.724452 -0.062500 1 0 0 0 0 0 3 575897
-0.002303 -0.000953 0.119276 0.303334 0.953477 0.724447 -0.062500 1 0 0 0 0 0 3 576870
-0.002303 -0.000953 0.119276 0.303332 0.953486 0.724440 -0.062500 1 0 0 0 0 0 3 577890
-0.002303 -0.000953 0.119276 0.303319 0.953489 0.724445 -0.062500 1 0 0 0 0 0 3 578869
-0.002303 -0.000953 0.119276 0.303330 0.953487 0.724439 -0.062500 1 0 0 0 0 0 3 579883
-0.002303 -0.000953 0.119276 0.303331 0.953487 0.724438 -0.062500 1 0 0 0 0 0 3 580871
-0.002303 -0.000953 0.119276 0.303330 0.953487 0.724459 -0.062500 1 0 0 0 0 0 3 581869
-0.002303 -0.000953 0.119276 0.303331 0.953487 0.724441 -0.062500 1 0 0 0 0 0 3 582897
-0.002303 -0.000953 0.119276 0.303331 0.953487 0.724439 -0.062500 1 0 0 0 0 0 3 583911
-0.002303 -0.000953 0.119276 0.303319 0.953490 0.724445 -0.062500 1 0 0 0 0 0 3 585386
-0.002303 -0.000953 0.119276 0.303333 0.953475 0.724446 -0.062500 1 0 0 0 0 0 3 585947
-0.002303 -0.000953 0.119276 0.303331 0.953485 0.724439 -0.062500 1 0 0 0 0 0 3 586964
-0.002303 -0.000953 0.119276 0.303327 0.953498 0.724452 -0.062500 1 0 0 0 0 0 3 587911
-0.002303 -0.000953 0.119276 0.303331 0.953488 0.724440 -0.062500 1 0 0 0 0 0 3 588901
-0.002303 -0.000953 0.119276 0.303331 0.953487 0.724439 -0.062500 1 0 0 0 0 0 3 589907
-0.002303 -0.000953 0.119276 0.303322 0.953478 0.724452 -0.062500 1 0 0 0 0 0 3 590899
-0.002303 -0.000953 0.119276 0.303330 0.953486 0.724440 -0.062500 1 0 0 0 0 0 3 591900
-0.002303 -0.000953 0.119276 0.303339 0.953495 0.724446 -0.062500 1 0 0 0 0 0 3 593162
-0.002303 -0.000953 0.119276 0.303320 0.953491 0.724446 -0.062500 1 0 0 0 0 0 3 593991
-0.002303 -0.000953 0.119276 0.303330 0.953488 0.724439 -0.062500 1 0 0 0 0 0 3 595142
-0.002303 -0.000953 0.119276 0.303334 0.953475 0.724445 -0.062500 1 0 0 0 0 0 3 595988
-0.002303 -0.000953 0.119276 0.303319 0.953488 0.724446 -0.062500 1 0 0 0 0 0 3 597140
-0.002303 -0.000953 0.119276 0.303330 0.953487 0.724439 -0.062500 1 0 0 0 0 0 3 597987
-0.002303 -0.000953 0.119276 0.303327 0.953498 0.724452 -0.062500 1 0 0 0 0 0 3 599136
-0.002303 -0.000953 0.119276 0.303334 0.953477 0.724447 -0.062500 1 0 0 0 0 0 3 599986
-0.002303 -0.000953 0.119276 0.303331 0.953486 0.724440 -0.062500 1 0 0 0 0 0 3 600959
-0.002303 -0.000953 0.119276 0.303331 0.953487 0.724439 -0.062500 1 0 0 0 0 0 3 601957
-0.002303 -0.000953 0.119276 0.303319 0.953489 0.724445 -0.062500 1 0 0 0 0 0 3 602904
-0.002303 -0.000953 0.119276 0.303338 0.953496 0.724446 -0.062500 1 0 0 0 0 0 3 603952
-0.002303 -0.000953 0.119276 0.303335 0.953476 0.724446 -0.062500 1 0 0 0 0 0 3 604903
-0.002303 -0.000953 0.119276 0.303320 0.953488 0.724446 -0.062500 1 0 0 0 0 0 3 605869
-0.002303 -0.000953 0.119276 0.303330 0.953487 0.724440 -0.062500 1 0 0 0 0 0 3 606908
-0.002303 -0.000953 0.119276 0.303331 0.953487 0.724439 -0.062500 1 0 0 0 0 0 3 608012
-0.002303 -0.000953 0.119276 0.303322 0.953478 0.724451 -0.062500 1 0 0 0 0 0 3 608862
-0.002303 -0.000953 0.119276 0.303338 0.953494 0.724447 -0.062500 1 0 0 0 0 0 3 609869
-0.002303 -0.000953 0.119276 0.303332 0.953488 0.724440 -0.062500 1 0 0 0 0 0 3 610867
-0.002303 -0.000953 0.119276 0.303319 0.953490 0.724445 -0.062500 1 0 0 0 0 0 3 611848
-0.002303 -0.000953 0.119276 0.303330 0.953487 0.724439 -0.062500 1 0 0 0 0 0 3 612873
-0.002303 -0.000953 0.119276 0.303322 0.953478 0.724452 -0.062500 1 0 0 0 0 0 3 613867
-0.002303 -0.000953 0.119276 0.303330 0.953486 0.724440 -0.062500 1 0 0 0 0 0 3 614850
-0.002303 -0.000953 0.119276 0.303339 0.953495 0.724446 -0.062500 1 0 0 0 0 0 3 615833
-0.002303 -0.000953 0.119276 0.303332 0.953488 0.724439 -0.062500 1 0 0 0 0 0 3 616851
-0.002303 -0.000953 0.119276 0.303323 0.953478 0.724452 -0.062500 1 0 0 0 0 0 3 617866
-0.002303 -0.000953 0.119276 0.303330 0.953486 0.724440 -0.062500 1 0 0 0 0 0 3 619361
-0.002303 -0.000953 0.119276 0.303331 0.953486 0.724439 -0.062500 1 0 0 0 0 0 3 619889
-0.002303 -0.000953 0.119276 0.303327 0.953498 0.724452 -0.062500 1 0 0 0 0 0 3 620929
-0.002303 -0.000953 0.119276 0.303331 0.953488 0.724440 -0.062500 1 0 0 0 0 0 3 621862
-0.002303 -0.000953 0.119276 0.303335 0.953475 0.724445 -0.062500 1 0 0 0 0 0 3 622852
-0.002303 -0.000953 0.119276 0.303320 0.953488 0.724446 -0.062500 1 0 0 0 0 0 3 623851
-0.002303 -0.000953 0.119276 0.303330 0.953487 0.724439 -0.062500 1 0 0 0 0 0 3 624857
-0.002303 -0.000953 0.119276 0.303319 0.953490 0.724445 -0.062500 1 0 0 0 0 0 3 625851
-0.002303 -0.000953 0.119276 0.303337 0.953496 0.724446 -0.062500 1 0 0 0 0 0 3 626980
-0.002303 -0.000953 0.119276 0.303335 0.953476 0.724446 -0.062500 1 0 0 0 0 0 3 627983
-0.002303 -0.000953 0.119276 0.303332 0.953486 0.724440 -0.062500 1 0 0 0 0 0 3 629000
-0.002303 -0.000953 0.119276 0.303319 0.953489 0.724445 -0.062500 1 0 0 0 0 0 3 629989
-0.002303 -0.000953 0.119276 0.303330 0.953487 0.724439 -0.062500 1 0 0 0 0 0 3 630879
-0.002303 -0.000953 0.119276 0.303330 0.953487 0.724459 -0.062500 1 0 0 0 0 0 3 631909
-0.002303 -0.000953 0.119276 0.303331 0.953487 0.724441 -0.062500 1 0 0 0 0 0 3 632967
-0.002303 -0.000953 0.119276 0.303331 0.953487 0.724439 -0.062500 1 0 0 0 0 0 3 633935
-0.002303 -0.000953 0.119276 0.303331 0.953487 0.724439 -0.062500 1 0 0 0 0 0 3 634950
-0.002303 -0.000953 0.119276 0.303323 0.953478 0.724452 -0.062500 1 0 0 0 0 0 3 635896
-0.002303 -0.000953 0.119276 0.303330 0.953485 0.724440 -0.062500 1 0 0 0 0 0 3 636914
-0.002303 -0.000953 0.119276 0.303327 0.953498 0.724452 -0.062500 1 0 0 0 0 0 3 637961
-0.002303 -0.000953 0.119276 0.303330 0.953488 0.724440 -0.062500 1 0 0 0 0 0 3 638822
-0.002303 -0.000953 0.119276 0.303331 0.953487 0.724439 -0.062500 1 0 0 0 0 0 3 639883
-0.002303 -0.000953 0.119276 0.303322 0.953478 0.724452 -0.062500 1 0 0 0 0 0 3 640961
-0.002303 -0.000953 0.119276 0.303330 0.953486 0.724440 -0.062500 1 0 0 0 0 0 3 641867
-0.002303 -0.000953 0.119276 0.303331 0.953486 0.724439 -0.062500 1 0 0 0 0 0 3 642872
-0.002303 -0.000953 0.119276 0.303327 0.953498 0.724452 -0.062500 1 0 0 0 0 0 3 643867
-0.002303 -0.000953 0.119276 0.303330 0.953488 0.724440 -0.062500 1 0 0 0 0 0 3 644863
-0.002303 -0.000953 0.119276 0.303334 0.953475 0.724446 -0.062500 1 0 0 0 0 0 3 645870
-0.002303 -0.000953 0.119276 0.303332 0.953485 0.724439 -0.062500 1 0 0 0 0 0 3 646874
-0.002303 -0.000953 0.119276 0.303319 0.953489 0.724445 -0.062500 1 0 0 0 0 0 3 647864
-0.002303 -0.000953 0.119276 0.303338 0.953496 0.724446 -0.062500 1 0 0 0 0 0 3 648866
-0.002303 -0.000953 0.119276 0.303332 0.953488 0.724439 -0.062500 1 0 0 0 0 0 3 649868
-0.002303 -0.000953 0.119276 0.303323 0.953478 0.724452 -0.062500 1 0 0 0 0 0 3 651344
-0.002303 -0.000953 0.119276 0.303330 0.953486 0.724440 -0.062500 1 0 0 0 0 0 3 652030
-0.002303 -0.000953 0.119276 0.303319 0.953489 0.724445 -0.062500 1 0 0 0 0 0 3 653016
-0.002303 -0.000953 0.119276 0.303329 0.953487 0.724439 -0.062500 1 0 0 0 0 0 3 653826
-0.002303 -0.000953 0.119276 0.303342 0.953484 0.724452 -0.062500 1 0 0 0 0 0 3 654828
-0.002303 -0.000953 0.119276 0.303333 0.953486 0.724440 -0.062500 1 0 0 0 0 0 3 655876
-0.002303 -0.000953 0.119276 0.303319 0.953490 0.724445 -0.062500 1 0 0 0 0 0 3 656872
-0.002303 -0.000953 0.119276 0.303330 0.953487 0.724439 -0.062500 1 0 0 0 0 0 3 657871
-0.002303 -0.000953 0.119276 0.303322 0.953478 0.724452 -0.062500 1 0 0 0 0 0 3 658882
-0.002303 -0.000953 0.119276 0.303330 0.953485 0.724440 -0.062500 1 0 0 0 0 0 3 660075
-0.002303 -0.000953 0.119276 0.303339 0.953495 0.724446 -0.062500 1 0 0 0 0 0 3 661180
-0.002303 -0.000953 0.119276 0.303332 0.953488 0.724439 -0.062500 1 0 0 0 0 0 3 661906
-0.002303 -0.000953 0.119276 0.303319 0.953490 0.724445 -0.062500 1 0 0 0 0 0 3 663137
-0.002303 -0.000953 0.119276 0.303333 0.953475 0.724446 -0.062500 1 0 0 0 0 0 3 663965
-0.002303 -0.000953 0.119276 0.303319 0.953488 0.724446 -0.062500 1 0 0 0 0 0 3 665194
-0.002303 -0.000953 0.119276 0.303338 0.953495 0.724447 -0.062500 1 0 0 0 0 0 3 666168
-0.002303 -0.000953 0.119276 0.303332 0.953488 0.724440 -0.062500 1 0 0 0 0 0 3 666913
-0.002303 -0.000953 0.119276 0.303319 0.953490 0.724445 -0.062500 1 0 0 0 0 0 3 667861
-0.002303 -0.000953 0.119276 0.303333 0.953476 0.724446 -0.062500 1 0 0 0 0 0 3 668841
-0.002303 -0.000953 0.119276 0.303331 0.953485 0.724440 -0.062500 1 0 0 0 0 0 3 669922
-0.002303 -0.000953 0.119276 0.303319 0.953489 0.724445 -0.062500 1 0 0 0 0 0 3 670994
-0.002303 -0.000953 0.119276 0.303337 0.953496 0.724446 -0.062500 1 0 0 0 0 0 3 672217
-0.002303 -0.000953 0.119276 0.303332 0.953488 0.724439 -0.062500 1 0 0 0 0 0 3 672863
-0.002303 -0.000953 0.119276 0.303322 0.953478 0.724452 -0.062500 1 0 0 0 0 0 3 673900
-0.002303 -0.000953 0.119276 0.303330 0.953486 0.724440 -0.062500 1 0 0 0 0 0 3 674925
-0.002303 -0.000953 0.119276 0.303331 0.953487 0.724439 -0.062500 1 0 0 0 0 0 3 675844
-0.002303 -0.000953 0.119276 0.303327 0.953498 0.724452 -0.062500 1 0 0 0 0 0 3 676841
-0.002303 -0.000953 0.119276 0.303334 0.953477 0.724447 -0.062500 1 0 0 0 0 0 3 677853
-0.002303 -0.000953 0.119276 0.303331 0.953486 0.724440 -0.062500 1 0 0 0 0 0 3 678841
-0.002303 -0.000953 0.119276 0.303319 0.953489 0.724445 -0.062500 1 0 0 0 0 0 3 679841
-0.002303 -0.000953 0.119276 0.303329 0.953487 0.724439 -0.062500 1 0 0 0 0 0 3 680840
-0.002303 -0.000953 0.119276 0.303334 0.953475 0.724445 -0.062500 1 0 0 0 0 0 3 681850
-0.002303 -0.000953 0.119276 0.303327 0.953497 0.724453 -0.062500 1 0 0 0 0 0 3 682841
-0.002303 -0.000953 0.119276 0.303331 0.953488 0.724441 -0.062500 1 0 0 0 0 0 3 683841
-0.002303 -0.000953 0.119276 0.303331 0.953487 0.724439 -0.062500 1 0 0 0 0 0 3 684958
-0.002303 -0.000953 0.119276 0.303319 0.953490 0.724445 -0.062500 1 0 0 0 0 0 3 685963
-0.002303 -0.000953 0.119276 0.303333 0.953475 0.724446 -0.062500 1 0 0 0 0 0 3 686998
-0.002303 -0.000953 0.119276 0.303331 0.953485 0.724439 -0.062500 1 0 0 0 0 0 3 687883
-0.002303 -0.000953 0.119276 0.303327 0.953498 0.724452 -0.062500 1 0 0 0 0 0 3 688849
-0.002303 -0.000953 0.119276 0.303330 0.953488 0.724440 -0.062500 1 0 0 0 0 0 3 689880
-0.002303 -0.000953 0.119276 0.303331 0.953487 0.724439 -0.062500 1 0 0 0 0 0 3 690873
-0.002303 -0.000953 0.119276 0.303322 0.953478 0.724452 -0.062500 1 0 0 0 0 0 3 691848
-0.002303 -0.000953 0.119276 0.303330 0.953486 0.724440 -0.062500 1 0 0 0 0 0 3 692978
-0.002303 -0.000953 0.119276 0.303339 0.953495 0.724446 -0.062500 1 0 0 0 0 0 3 693997
-0.002303 -0.000953 0.119276 0.303320 0.953491 0.724446 -0.062500 1 0 0 0 0 0 3 694997
-0.002303 -0.000953 0.119276 0.303333 0.953476 0.724446 -0.062500 1 0 0 0 0 0 3 695866
-0.002303 -0.000953 0.119276 0.303331 0.953485 0.724440 -0.062500 1 0 0 0 0 0 3 697105
-0.002303 -0.000953 0.119276 0.303319 0.953489 0.724445 -0.062500 1 0 0 0 0 0 3 698004
-0.002303 -0.000953 0.119276 0.303329 0.953487 0.724439 -0.062500 1 0 0 0 0 0 3 699100
-0.002303 -0.000953 0.119276 0.303339 0.953496 0.724446 -0.062500 1 0 0 0 0 0 3 699936
-0.002303 -0.000953 0.119276 0.303323 0.953479 0.724453 -0.062500 1 0 0 0 0 0 3 700829
-0.002303 -0.000953 0.119276 0.303330 0.953486 0.724440 -0.062500 1 0 0 0 0 0 3 701915
-0.002303 -0.000953 0.119276 0.303331 0.953487 0.724439 -0.062500 1 0 0 0 0 0 3 702885
-0.002303 -0.000953 0.119276 0.303319 0.953490 0.724445 -0.062500 1 0 0 0 0 0 3 703880
-0.002303 -0.000953 0.119276 0.303341 0.953484 0.724453 -0.062500 1 0 0 0 0 0 3 705047
-0.002303 -0.000953 0.119276 0.303332 0.953486 0.724441 -0.062500 1 0 0 0 0 0 3 706198
-0.002303 -0.000953 0.119276 0.303319 0.953490 0.724445 -0.062500 1 0 0 0 0 0 3 706812
-0.002303 -0.000953 0.119276 0.303330 0.953487 0.724440 -0.062500 1 0 0 0 0 0 3 707922
-0.002303 -0.000953 0.119276 0.303331 0.953487 0.724439 -0.062500 1 0 0 0 0 0 3 708908
-0.002303 -0.000953 0.119276 0.303330 0.953487 0.724459 -0.062500 1 0 0 0 0 0 3 709845
-0.002303 -0.000953 0.119276 0.303331 0.953487 0.724441 -0.062500 1 0 0 0 0 0 3 710839
-0.002303 -0.000953 0.119276 0.303331 0.953487 0.724439 -0.062500 1 0 0 0 0 0 3 711846
-0.002303 -0.000953 0.119276 0.303319 0.953490 0.724445 -0.062500 1 0 0 0 0 0 3 712844
-0.002303 -0.000953 0.119276 0.303329 0.953487 0.724439 -0.062500 1 0 0 0 0 0 3 713840
-0.002303 -0.000953 0.119276 0.303334 0.953475 0.724445 -0.062500 1 0 0 0 0 0 3 714847
-0.002303 -0.000953 0.119276 0.303327 0.953497 0.724453 -0.062500 1 0 0 0 0 0 3 715845
-0.002303 -0.000953 0.119276 0.303331 0.953488 0.724440 -0.062500 1 0 0 0 0 0 3 716844
-0.002303 -0.000953 0.119276 0.303331 0.953487 0.724439 -0.062500 1 0 0 0 0 0 3 717845
-0.002303 -0.000953 0.119276 0.303322 0.953478 0.724452 -0.062500 1 0 0 0 0 0 3 719675
-0.002303 -0.000953 0.119276 0.303330 0.953486 0.724440 -0.062500 1 0 0 0 0 0 3 719861
-0.002303 -0.000953 0.119276 0.303331 0.953486 0.724439 -0.062500 1 0 0 0 0 0 3 720976
-0.002303 -0.000953 0.119276 0.303327 0.953498 0.724452 -0.062500 1 0 0 0 0 0 3 721863
-0.002303 -0.000953 0.119276 0.303331 0.953488 0.724440 -0.062500 1 0 0 0 0 0 3 722819
-0.002303 -0.000953 0.119276 0.303334 0.953476 0.724446 -0.062500 1 0 0 0 0 0 3 723852
-0.002303 -0.000953 0.119276 0.303319 0.953488 0.724446 -0.062500 1 0 0 0 0 0 3 724851
-0.002303 -0.000953 0.119276 0.303330 0.953487 0.724440 -0.062500 1 0 0 0 0 0 3 725847
-0.002303 -0.000953 0.119276 0.303339 0.953496 0.724446 -0.062500 1 0 0 0 0 0 3 726968
-0.002303 -0.000953 0.119276 0.303323 0.953479 0.724453 -0.062500 1 0 0 0 0 0 3 728006
-0.002303 -0.000953 0.119276 0.303330 0.953486 0.724441 -0.062500 1 0 0 0 0 0 3 728988
-0.002303 -0.000953 0.119276 0.303331 0.953487 0.724439 -0.062500 1 0 0 0 0 0 3 730028
-0.002303 -0.000953 0.119276 0.303319 0.953490 0.724445 -0.062500 1 0 0 0 0 0 3 731061
-0.002303 -0.000953 0.119276 0.303329 0.953487 0.724439 -0.062500 1 0 0 0 0 0 3 731923
-0.002303 -0.000953 0.119276 0.303342 0.953484 0.724452 -0.062500 1 0 0 0 0 0 3 732994
-0.002303 -0.000953 0.119276 0.303320 0.953489 0.724447 -0.062500 1 0 0 0 0 0 3 733829
-0.002303 -0.000953 0.119276 0.303330 0.953487 0.724440 -0.062500 1 0 0 0 0 0 3 734877
-0.002303 -0.000953 0.119276 0.303331 0.953487 0.724439 -0.062500 1 0 0 0 0 0 3 735885
-0.002303 -0.000953 0.119276 0.303322 0.953478 0.724452 -0.062500 1 0 0 0 0 0 3 736826
-0.002303 -0.000953 0.119276 0.303330 0.953485 0.724440 -0.062500 1 0 0 0 0 0 3 738003
-0.002303 -0.000953 0.119276 0.303339 0.953495 0.724446 -0.062500 1 0 0 0 0 0 3 739026
-0.002303 -0.000953 0.119276 0.303320 0.953491 0.724446 -0.062500 1 0 0 0 0 0 3 739879
-0.002303 -0.000953 0.119276 0.303330 0.953487 0.724440 -0.062500 1 0 0 0 0 0 3 740896
-0.002303 -0.000953 0.119276 0.303334 0.953475 0.724445 -0.062500 1 0 0 0 0 0 3 741926
-0.002303 -0.000953 0.119276 0.303319 0.953488 0.724446 -0.062500 1 0 0 0 0 0 3 742832
-0.002303 -0.000953 0.119276 0.303338 0.953495 0.724447 -0.062500 1 0 0 0 0 0 3 743839
-0.002303 -0.000953 0.119276 0.303332 0.953488 0.724440 -0.062500 1 0 0 0 0 0 3 744840
-0.002303 -0.000953 0.119276 0.303319 0.953490 0.724445 -0.062500 1 0 0 0 0 0 3 745826
-0.002303 -0.000953 0.119276 0.303333 0.953476 0.724446 -0.062500 1 0 0 0 0 0 3 746848
-0.002303 -0.000953 0.119276 0.303331 0.953485 0.724439 -0.062500 1 0 0 0 0 0 3 747843
-0.002303 -0.000953 0.119276 0.303319 0.953489 0.724445 -0.062500 1 0 0 0 0 0 3 748826
-0.002303 -0.000953 0.119276 0.303338 0.953496 0.724446 -0.062500 1 0 0 0 0 0 3 749832
-0.002303 -0.000953 0.119276 0.303335 0.953476 0.724446 -0.062500 1 0 0 0 0 0 3 750845
-0.002303 -0.000953 0.119276 0.303320 0.953488 0.724446 -0.062500 1 0 0 0 0 0 3 752703
-0.002303 -0.000953 0.119276 0.303330 0.953487 0.724440 -0.062500 1 0 0 0 0 0 3 753014
-0.002303 -0.000953 0.119276 0.303331 0.953487 0.724439 -0.062500 1 0 0 0 0 0 3 753996
-0.002303 -0.000953 0.119276 0.303330 0.953486 0.724459 -0.062500 1 0 0 0 0 0 3 754818
-0.002303 -0.000953 0.119276 0.303331 0.953487 0.724441 -0.062500 1 0 0 0 0 0 3 755807
-0.002303 -0.000953 0.119276 0.303331 0.953487 0.724439 -0.062500 1 0 0 0 0 0 3 756848
-0.002303 -0.000953 0.119276 0.303319 0.953490 0.724445 -0.062500 1 0 0 0 0 0 3 757849
-0.002303 -0.000953 0.119276 0.303330 0.953487 0.724439 -0.062500 1 0 0 0 0 0 3 758856
-0.002303 -0.000953 0.119276 0.303334 0.953475 0.724445 -0.062500 1 0 0 0 0 0 3 759909
-0.002303 -0.000953 0.119276 0.303327 0.953497 0.724453 -0.062500 1 0 0 0 0 0 3 760997
-0.002303 -0.000953 0.119276 0.303331 0.953488 0.724441 -0.062500 1 0 0 0 0 0 3 761984
-0.002303 -0.000953 0.119276 0.303331 0.953487 0.724439 -0.062500 1 0 0 0 0 0 3 763050
-0.002303 -0.000953 0.119276 0.303319 0.953490 0.724445 -0.062500 1 0 0 0 0 0 3 763872
-0.002303 -0.000953 0.119276 0.303333 0.953475 0.724446 -0.062500 1 0 0 0 0 0 3 765087
-0.002303 -0.000953 0.119276 0.303331 0.953485 0.724439 -0.062500 1 0 0 0 0 0 3 765930
-0.002303 -0.000953 0.119276 0.303327 0.953498 0.724452 -0.062500 1 0 0 0 0 0 3 766858
-0.002303 -0.000953 0.119276 0.303331 0.953488 0.724440 -0.062500 1 0 0 0 0 0 3 767795
-0.002303 -0.000953 0.119276 0.303331 0.953487 0.724439 -0.062500 1 0 0 0 0 0 3 768911
-0.002303 -0.000953 0.119276 0.303322 0.953478 0.724452 -0.062500 1 0 0 0 0 0 3 769881
-0.002303 -0.000953 0.119276 0.303330 0.953486 0.724440 -0.062500 1 0 0 0 0 0 3 770834
-0.002303 -0.000953 0.119276 0.303339 0.953495 0.724446 -0.062500 1 0 0 0 0 0 3 772004
-0.002303 -0.000953 0.119276 0.303320 0.953491 0.724446 -0.062500 1 0 0 0 0 0 3 772982
-0.002303 -0.000953 0.119276 0.303333 0.953476 0.724446 -0.062500 1 0 0 0 0 0 3 773853
-0.002303 -0.000953 0.119276 0.303331 0.953485 0.724440 -0.062500 1 0 0 0 0 0 3 774891
-0.002303 -0.000953 0.119276 0.303319 0.953489 0.724445 -0.062500 1 0 0 0 0 0 3 775886
-0.002303 -0.000953 0.119276 0.303329 0.953487 0.724439 -0.062500 1 0 0 0 0 0 3 776826
-0.002303 -0.000953 0.119276 0.303342 0.953484 0.724452 -0.062500 1 0 0 0 0 0 3 777818
-0.002303 -0.000953 0.119276 0.303320 0.953489 0.724447 -0.062500 1 0 0 0 0 0 3 778816
-0.002303 -0.000953 0.119276 0.303330 0.953487 0.724440 -0.062500 1 0 0 0 0 0 3 779817
-0.002303 -0.000953 0.119276 0.303331 0.953487 0.724439 -0.062500 1 0 0 0 0 0 3 780825
-0.002303 -0.000953 0.119276 0.303319 0.953490 0.724445 -0.062500 1 0 0 0 0 0 3 781794
-0.002303 -0.000953 0.119276 0.303341 0.953484 0.724453 -0.062500 1 0 0 0 0 0 3 782793
-0.002303 -0.000953 0.119276 0.303332 0.953486 0.724440 -0.062500 1 0 0 0 0 0 3 783794
-0.002303 -0.000953 0.119276 0.303319 0.953490 0.724445 -0.062500 1 0 0 0 0 0 3 784800
-0.002303 -0.000953 0.119276 0.303330 0.953487 0.724440 -0.062500 1 0 0 0 0 0 3 786714
-0.002303 -0.000953 0.119276 0.303331 0.953487 0.724439 -0.062500 1 0 0 0 0 0 3 787884
-0.002303 -0.000953 0.119276 0.303322 0.953478 0.724452 -0.062500 1 0 0 0 0 0 3 788814
-0.002303 -0.000953 0.119276 0.303338 0.953494 0.724447 -0.062500 1 0 0 0 0 0 3 789811
-0.002303 -0.000953 0.119276 0.303332 0.953488 0.724440 -0.062500 1 0 0 0 0 0 3 790825
-0.002303 -0.000953 0.119276 0.303319 0.953490 0.724445 -0.062500 1 0 0 0 0 0 3 791824
-0.002303 -0.000953 0.119276 0.303330 0.953487 0.724439 -0.062500 1 0 0 0 0 0 3 792807
-0.002303 -0.000953 0.119276 0.303334 0.953475 0.724445 -0.062500 1 0 0 0 0 0 3 793944
-0.002303 -0.000953 0.119276 0.303319 0.953488 0.724446 -0.062500 1 0 0 0 0 0 3 794949
-0.002303 -0.000953 0.119276 0.303338 0.953496 0.724446 -0.062500 1 0 0 0 0 0 3 795945
-0.002303 -0.000953 0.119276 0.303332 0.953488 0.724439 -0.062500 1 0 0 0 0 0 3 797000
-0.002303 -0.000953 0.119276 0.303323 0.953478 0.724452 -0.062500 1 0 0 0 0 0 3 797859
-0.002303 -0.000953 0.119276 0.303330 0.953486 0.724440 -0.062500 1 0 0 0 0 0 3 799018
-0.002303 -0.000953 0.119276 0.303331 0.953486 0.724439 -0.062500 1 0 0 0 0 0 3 800141
-0.002303 -0.000953 0.119276 0.303327 0.953498 0.724452 -0.062500 1 0 0 0 0 0 3 800817
-0.002303 -0.000953 0.119276 0.303331 0.953488 0.724440 -0.062500 1 0 0 0 0 0 3 801862
-0.002303 -0.000953 0.119276 0.303335 0.953476 0.724445 -0.062500 1 0 0 0 0 0 3 802874
-0.002303 -0.000953 0.119276 0.303320 0.953488 0.724446 -0.062500 1 0 0 0 0 0 3 803768
-0.002303 -0.000953 0.119276 0.303330 0.953487 0.724439 -0.062500 1 0 0 0 0 0 3 804989
-0.002303 -0.000953 0.119276 0.303331 0.953487 0.724439 -0.062500 1 0 0 0 0 0 3 806004
-0.002303 -0.000953 0.119276 0.303330 0.953487 0.724459 -0.062500 1 0 0 0 0 0 3 806914
-0.002303 -0.000953 0.119276 0.303331 0.953487 0.724441 -0.062500 1 0 0 0 0 0 3 807854
-0.002303 -0.000953 0.119276 0.303331 0.953487 0.724439 -0.062500 1 0 0 0 0 0 3 808936
-0.002303 -0.000953 0.119276 0.303319 0.953490 0.724445 -0.062500 1 0 0 0 0 0 3 809869
-0.002303 -0.000953 0.119276 0.303330 0.953487 0.724439 -0.062500 1 0 0 0 0 0 3 810881
-0.002303 -0.000953 0.119276 0.303342 0.953484 0.724452 -0.062500 1 0 0 0 0 0 3 811839
-0.002303 -0.000953 0.119276 0.303321 0.953489 0.724447 -0.062500 1 0 0 0 0 0 3 812808
-0.002303 -0.000953 0.119276 0.303330 0.953487 0.724440 -0.062500 1 0 0 0 0 0 3 813809
-0.002303 -0.000953 0.119276 0.303331 0.953487 0.724439 -0.062500 1 0 0 0 0 0 3 814804
-0.002303 -0.000953 0.119276 0.303322 0.953478 0.724452 -0.062500 1 0 0 0 0 0 3 815808
-0.002303 -0.000953 0.119276 0.303330 0.953485 0.724440 -0.062500 1 0 0 0 0 0 3 816825
-0.002303 -0.000953 0.119276 0.303339 0.953495 0.724446 -0.062500 1 0 0 0 0 0 3 817820
-0.002303 -0.000953 0.119276 0.303320 0.953491 0.724446 -0.062500 1 0 0 0 0 0 3 818820
-0.002303 -0.000953 0.119276 0.303330 0.953488 0.724440 -0.062500 1 0 0 0 0 0 3 819829
-0.002303 -0.000953 0.119276 0.303334 0.953475 0.724445 -0.062500 1 0 0 0 0 0 3 821487
-0.002303 -0.000953 0.119276 0.303319 0.953488 0.724446 -0.062500 1 0 0 0 0 0 3 821786
-0.002303 -0.000953 0.119276 0.303330 0.953487 0.724439 -0.062500 1 0 0 0 0 0 3 822891
-0.002303 -0.000953 0.119276 0.303339 0.953495 0.724446 -0.062500 1 0 0 0 0 0 3 823918
-0.002303 -0.000953 0.119276 0.303323 0.953479 0.724453 -0.062500 1 0 0 0 0 0 3 824833
-0.002303 -0.000953 0.119276 0.303330 0.953486 0.724440 -0.062500 1 0 0 0 0 0 3 825812
-0.002303 -0.000953 0.119276 0.303331 0.953486 0.724439 -0.062500 1 0 0 0 0 0 3 826825
-0.002303 -0.000953 0.119276 0.303319 0.953489 0.724445 -0.062500 1 0 0 0 0 0 3 827832
-0.002303 -0.000953 0.119276 0.303338 0.953496 0.724446 -0.062500 1 0 0 0 0 0 3 828843
-0.002303 -0.000953 0.119276 0.303335 0.953476 0.724446 -0.062500 1 0 0 0 0 0 3 830080
-0.002303 -0.000953 0.119276 0.303320 0.953488 0.724446 -0.062500 1 0 0 0 0 0 3 830915
-0.002303 -0.000953 0.119276 0.303330 0.953487 0.724440 -0.062500 1 0 0 0 0 0 3 832095
-0.002303 -0.000953 0.119276 0.303331 0.953487 0.724439 -0.062500 1 0 0 0 0 0 3 833089
-0.002303 -0.000953 0.119276 0.303331 0.953487 0.724459 -0.062500 1 0 0 0 0 0 3 833948
-0.002303 -0.000953 0.119276 0.303331 0.953487 0.724441 -0.062500 1 0 0 0 0 0 3 834841
-0.002303 -0.000953 0.119276 0.303331 0.953487 0.724439 -0.062500 1 0 0 0 0 0 3 835812
-0.002303 -0.000953 0.119276 0.303319 0.953490 0.724445 -0.062500 1 0 0 0 0 0 3 836868
-0.002303 -0.000953 0.119276 0.303330 0.953487 0.724439 -0.062500 1 0 0 0 0 0 3 837815
-0.002303 -0.000953 0.119276 0.303334 0.953475 0.724445 -0.062500 1 0 0 0 0 0 3 838857
-0.002303 -0.000953 0.119276 0.303319 0.953488 0.724446 -0.062500 1 0 0 0 0 0 3 839824
-0.002303 -0.000953 0.119276 0.303338 0.953495 0.724446 -0.062500 1 0 0 0 0 0 3 840838
-0.002303 -0.000953 0.119276 0.303332 0.953488 0.724440 -0.062500 1 0 0 0 0 0 3 841944
-0.002303 -0.000953 0.119276 0.303319 0.953490 0.724445 -0.062500 1 0 0 0 0 0 3 842815
-0.002303 -0.000953 0.119276 0.303333 0.953476 0.724446 -0.062500 1 0 0 0 0 0 3 843807
-0.002303 -0.000953 0.119276 0.303331 0.953485 0.724439 -0.062500 1 0 0 0 0 0 3 844803
-0.002303 -0.000953 0.119276 0.303327 0.953498 0.724452 -0.062500 1 0 0 0 0 0 3 845801
-0.002303 -0.000953 0.119276 0.303331 0.953488 0.724440 -0.062500 1 0 0 0 0 0 3 846825
-0.002303 -0.000953 0.119276 0.303335 0.953475 0.724446 -0.062500 1 0 0 0 0 0 3 847821
-0.002303 -0.000953 0.119276 0.303320 0.953488 0.724446 -0.062500 1 0 0 0 0 0 3 848799
-0.002303 -0.000953 0.119276 0.303330 0.953487 0.724440 -0.062500 1 0 0 0 0 0 3 849788
-0.002303 -0.000953 0.119276 0.303331 0.953487 0.724439 -0.062500 1 0 0 0 0 0 3 850799
-0.002303 -0.000953 0.119276 0.303327 0.953498 0.724452 -0.062500 1 0 0 0 0 0 3 851826
-0.002303 -0.000953 0.119276 0.303334 0.953477 0.724447 -0.062500 1 0 0 0 0 0 3 853297
-0.002303 -0.000953 0.119276 0.303332 0.953486 0.724440 -0.062500 1 0 0 0 0 0 3 853844
-0.002303 -0.000953 0.119276 0.303319 0.953489 0.724445 -0.062500 1 0 0 0 0 0 3 854876
-0.002303 -0.000953 0.119276 0.303330 0.953487 0.724439 -0.062500 1 0 0 0 0 0 3 855816
-0.002303 -0.000953 0.119276 0.303342 0.953484 0.724452 -0.062500 1 0 0 0 0 0 3 856799
-0.002303 -0.000953 0.119276 0.303321 0.953489 0.724447 -0.062500 1 0 0 0 0 0 3 857807
-0.002303 -0.000953 0.119276 0.303330 0.953487 0.724440 -0.062500 1 0 0 0 0 0 3 858810
-0.002303 -0.000953 0.119276 0.303331 0.953487 0.724439 -0.062500 1 0 0 0 0 0 3 859815
-0.002303 -0.000953 0.119276 0.303319 0.953490 0.724445 -0.062500 1 0 0 0 0 0 3 861100
-0.002303 -0.000953 0.119276 0.303333 0.953475 0.724446 -0.062500 1 0 0 0 0 0 3 862116
-0.002303 -0.000953 0.119276 0.303339 0.953494 0.724446 -0.062500 1 0 0 0 0 0 3 862910
-0.002303 -0.000953 0.119276 0.303320 0.953490 0.724446 -0.062500 1 0 0 0 0 0 3 864022
-0.002303 -0.000953 0.119276 0.303330 0.953487 0.724440 -0.062500 1 0 0 0 0 0 3 864920
-0.002303 -0.000953 0.119276 0.303331 0.953487 0.724439 -0.062500 1 0 0 0 0 0 3 865994
-0.002303 -0.000953 0.119276 0.303322 0.953478 0.724451 -0.062500 1 0 0 0 0 0 3 866998
-0.002303 -0.000953 0.119276 0.303330 0.953486 0.724440 -0.062500 1 0 0 0 0 0 3 867829
-0.002303 -0.000953 0.119276 0.303327 0.953498 0.724452 -0.062500 1 0 0 0 0 0 3 868798
-0.002303 -0.000953 0.119276 0.303330 0.953488 0.724440 -0.062500 1 0 0 0 0 0 3 869848
-0.002303 -0.000953 0.119276 0.303334 0.953475 0.724446 -0.062500 1 0 0 0 0 0 3 870785
-0.002303 -0.000953 0.119276 0.303332 0.953485 0.724439 -0.062500 1 0 0 0 0 0 3 871859
-0.002303 -0.000953 0.119276 0.303319 0.953489 0.724445 -0.062500 1 0 0 0 0 0 3 872787
-0.002303 -0.000953 0.119276 0.303338 0.953496 0.724446 -0.062500 1 0 0 0 0 0 3 873901
-0.002303 -0.000953 0.119276 0.303332 0.953488 0.724439 -0.062500 1 0 0 0 0 0 3 874859
-0.002303 -0.000953 0.119276 0.303323 0.953478 0.724452 -0.062500 1 0 0 0 0 0 3 875808
-0.002303 -0.000953 0.119276 0.303330 0.953486 0.724440 -0.062500 1 0 0 0 0 0 3 876803
-0.002303 -0.000953 0.119276 0.303331 0.953487 0.724439 -0.062500 1 0 0 0 0 0 3 877774
-0.002303 -0.000953 0.119276 0.303327 0.953498 0.724452 -0.062500 1 0 0 0 0 0 3 878789
-0.002303 -0.000953 0.119276 0.303331 0.953489 0.724440 -0.062500 1 0 0 0 0 0 3 879794
-0.002303 -0.000953 0.119276 0.303335 0.953476 0.724445 -0.062500 1 0 0 0 0 0 3 880802
-0.002303 -0.000953 0.119276 0.303320 0.953488 0.724446 -0.062500 1 0 0 0 0 0 3 881772
-0.002303 -0.000953 0.119276 0.303330 0.953487 0.724439 -0.062500 1 0 0 0 0 0 3 882778
-0.002303 -0.000953 0.119276 0.303319 0.953490 0.724445 -0.062500 1 0 0 0 0 0 3 883804
-0.002303 -0.000953 0.119276 0.303341 0.953484 0.724453 -0.062500 1 0 0 0 0 0 3 884780
-0.002303 -0.000953 0.119276 0.303332 0.953487 0.724441 -0.062500 1 0 0 0 0 0 3 886774
-0.002303 -0.000953 0.119276 0.303331 0.953487 0.724439 -0.062500 1 0 0 0 0 0 3 887926
-0.002303 -0.000953 0.119276 0.303319 0.953490 0.724445 -0.062500 1 0 0 0 0 0 3 888787
-0.002303 -0.000953 0.119276 0.303330 0.953487 0.724439 -0.062500 1 0 0 0 0 0 3 889830
-0.002303 -0.000953 0.119276 0.303330 0.953487 0.724459 -0.062500 1 0 0 0 0 0 3 890745
-0.002303 -0.000953 0.119276 0.303331 0.953487 0.724441 -0.062500 1 0 0 0 0 0 3 891792
-0.002303 -0.000953 0.119276 0.303331 0.953487 0.724439 -0.062500 1 0 0 0 0 0 3 892773
-0.002303 -0.000953 0.119276 0.303331 0.953487 0.724439 -0.062500 1 0 0 0 0 0 3 893795
-0.002303 -0.000953 0.119276 0.303323 0.953478 0.724452 -0.062500 1 0 0 0 0 0 3 894938
-0.002303 -0.000953 0.119276 0.303330 0.953486 0.724440 -0.062500 1 0 0 0 0 0 3 895938
-0.002303 -0.000953 0.119276 0.303327 0.953498 0.724452 -0.062500 1 0 0 0 0 0 3 896951
-0.002303 -0.000953 0.119276 0.303330 0.953488 0.724440 -0.062500 1 0 0 0 0 0 3 897941
-0.002303 -0.000953 0.119276 0.303331 0.953487 0.724439 -0.062500 1 0 0 0 0 0 3 898988
-0.002303 -0.000953 0.119276 0.303335 0.953475 0.724445 -0.062500 1 0 0 0 0 0 3 899892
-0.002303 -0.000953 0.119276 0.303320 0.953488 0.724446 -0.062500 1 0 0 0 0 0 3 900788
-0.002303 -0.000953 0.119276 0.303330 0.953487 0.724439 -0.062500 1 0 0 0 0 0 3 901780
-0.002303 -0.000953 0.119276 0.303327 0.953498 0.724452 -0.062500 1 0 0 0 0 0 3 902818
-0.002303 -0.000953 0.119276 0.303330 0.953489 0.724440 -0.062500 1 0 0 0 0 0 3 903817
-0.002303 -0.000953 0.119276 0.303334 0.953476 0.724446 -0.062500 1 0 0 0 0 0 3 904935
-0.002303 -0.000953 0.119276 0.303332 0.953486 0.724439 -0.062500 1 0 0 0 0 0 3 905844
-0.002303 -0.000953 0.119276 0.303319 0.953489 0.724445 -0.062500 1 0 0 0 0 0 3 906758
-0.002303 -0.000953 0.119276 0.303338 0.953496 0.724446 -0.062500 1 0 0 0 0 0 3 907871
-0.002303 -0.000953 0.119276 0.303336 0.953476 0.724446 -0.062500 1 0 0 0 0 0 3 908851
-0.002303 -0.000953 0.119276 0.303320 0.953488 0.724446 -0.062500 1 0 0 0 0 0 3 909796
-0.002303 -0.000953 0.119276 0.303330 0.953487 0.724440 -0.062500 1 0 0 0 0 0 3 910793
-0.002303 -0.000953 0.119276 0.303319 0.953490 0.724445 -0.062500 1 0 0 0 0 0 3 911799
-0.002303 -0.000953 0.119276 0.303329 0.953487 0.724439 -0.062500 1 0 0 0 0 0 3 912797
-0.002303 -0.000953 0.119276 0.303342 0.953484 0.724452 -0.062500 1 0 0 0 0 0 3 913797
-0.002303 -0.000953 0.119276 0.303333 0.953487 0.724440 -0.062500 1 0 0 0 0 0 3 914746
-0.002303 -0.000953 0.119276 0.303319 0.953490 0.724445 -0.062500 1 0 0 0 0 0 3 915803
-0.002303 -0.000953 0.119276 0.303330 0.953487 0.724439 -0.062500 1 0 0 0 0 0 3 916756
-0.002303 -0.000953 0.119276 0.303322 0.953478 0.724452 -0.062500 1 0 0 0 0 0 3 917796
-0.002303 -0.000953 0.119276 0.303330 0.953486 0.724440 -0.062500 1 0 0 0 0 0 3 919522
-0.002303 -0.000953 0.119276 0.303339 0.953495 0.724446 -0.062500 1 0 0 0 0 0 3 920882
-0.002303 -0.000953 0.119276 0.303332 0.953488 0.724439 -0.062500 1 0 0 0 0 0 3 921786
-0.002303 -0.000953 0.119276 0.303323 0.953478 0.724452 -0.062500 1 0 0 0 0 0 3 922778
-0.002303 -0.000953 0.119276 0.303330 0.953486 0.724440 -0.062500 1 0 0 0 0 0 3 923782
-0.002303 -0.000953 0.119276 0.303319 0.953489 0.724445 -0.062500 1 0 0 0 0 0 3 924781
-0.002303 -0.000953 0.119276 0.303329 0.953487 0.724439 -0.062500 1 0 0 0 0 0 3 925774
-0.002303 -0.000953 0.119276 0.303339 0.953495 0.724446 -0.062500 1 0 0 0 0 0 3 927049
-0.002303 -0.000953 0.119276 0.303323 0.953479 0.724453 -0.062500 1 0 0 0 0 0 3 927989
-0.002303 -0.000953 0.119276 0.303330 0.953486 0.724440 -0.062500 1 0 0 0 0 0 3 928968
-0.002303 -0.000953 0.119276 0.303331 0.953487 0.724439 -0.062500 1 0 0 0 0 0 3 929944
-0.002303 -0.000953 0.119276 0.303319 0.953489 0.724445 -0.062500 1 0 0 0 0 0 3 930936
-0.002303 -0.000953 0.119276 0.303337 0.953496 0.724446 -0.062500 1 0 0 0 0 0 3 931937
-0.002303 -0.000953 0.119276 0.303335 0.953476 0.724446 -0.062500 1 0 0 0 0 0 3 933021
-0.002303 -0.000953 0.119276 0.303332 0.953486 0.724440 -0.062500 1 0 0 0 0 0 3 933799
-0.002303 -0.000953 0.119276 0.303319 0.953489 0.724445 -0.062500 1 0 0 0 0 0 3 934776
-0.002303 -0.000953 0.119276 0.303330 0.953487 0.724439 -0.062500 1 0 0 0 0 0 3 935819
-0.002303 -0.000953 0.119276 0.303330 0.953487 0.724459 -0.062500 1 0 0 0 0 0 3 936791
-0.002303 -0.000953 0.119276 0.303331 0.953487 0.724441 -0.062500 1 0 0 0 0 0 3 937737
-0.002303 -0.000953 0.119276 0.303331 0.953487 0.724439 -0.062500 1 0 0 0 0 0 3 938859
-0.002303 -0.000953 0.119276 0.303319 0.953490 0.724445 -0.062500 1 0 0 0 0 0 3 939945
-0.002303 -0.000953 0.119276 0.303329 0.953487 0.724439 -0.062500 1 0 0 0 0 0 3 940815
-0.002303 -0.000953 0.119276 0.303334 0.953475 0.724445 -0.062500 1 0 0 0 0 0 3 941889
-0.002303 -0.000953 0.119276 0.303327 0.953497 0.724453 -0.062500 1 0 0 0 0 0 3 942829
-0.002303 -0.000953 0.119276 0.303331 0.953488 0.724441 -0.062500 1 0 0 0 0 0 3 943782
-0.002303 -0.000953 0.119276 0.303331 0.953487 0.724439 -0.062500 1 0 0 0 0 0 3 944791
-0.002303 -0.000953 0.119276 0.303322 0.953478 0.724452 -0.062500 1 0 0 0 0 0 3 945790
-0.002303 -0.000953 0.119276 0.303330 0.953486 0.724440 -0.062500 1 0 0 0 0 0 3 946798
-0.002303 -0.000953 0.119276 0.303331 0.953486 0.724439 -0.062500 1 0 0 0 0 0 3 947771
-0.002303 -0.000953 0.119276 0.303327 0.953498 0.724452 -0.062500 1 0 0 0 0 0 3 948787
-0.002303 -0.000953 0.119276 0.303330 0.953488 0.724440 -0.062500 1 0 0 0 0 0 3 949795
-0.002303 -0.000953 0.119276 0.303334 0.953475 0.724446 -0.062500 1 0 0 0 0 0 3 950781
-0.002303 -0.000953 0.119276 0.303319 0.953488 0.724446 -0.062500 1 0 0 0 0 0 3 951766
-0.002303 -0.000953 0.119276 0.303329 0.953487 0.724440 -0.062500 1 0 0 0 0 0 3 952861
-0.002303 -0.000953 0.119276 0.303339 0.953495 0.724446 -0.062500 1 0 0 0 0 0 3 953793
-0.002303 -0.000953 0.119276 0.303320 0.953491 0.724446 -0.062500 1 0 0 0 0 0 3 954866
-0.002303 -0.000953 0.119276 0.303333 0.953476 0.724446 -0.062500 1 0 0 0 0 0 3 955764
-0.002303 -0.000953 0.119276 0.303331 0.953486 0.724440 -0.062500 1 0 0 0 0 0 3 956754
-0.002303 -0.000953 0.119276 0.303319 0.953489 0.724445 -0.062500 1 0 0 0 0 0 3 957753
-0.002303 -0.000953 0.119276 0.303329 0.953487 0.724439 -0.062500 1 0 0 0 0 0 3 958770
-0.002303 -0.000953 0.119276 0.303342 0.953484 0.724452 -0.062500 1 0 0 0 0 0 3 959746
-0.002303 -0.000953 0.119276 0.303333 0.953486 0.724440 -0.062500 1 0 0 0 0 0 3 961008
-0.002303 -0.000953 0.119276 0.303320 0.953489 0.724445 -0.062500 1 0 0 0 0 0 3 962011
-0.002303 -0.000953 0.119276 0.303330 0.953487 0.724439 -0.062500 1 0 0 0 0 0 3 962819
-0.002303 -0.000953 0.119276 0.303319 0.953490 0.724445 -0.062500 1 0 0 0 0 0 3 963953
-0.002303 -0.000953 0.119276 0.303341 0.953484 0.724453 -0.062500 1 0 0 0 0 0 3 964854
-0.002303 -0.000953 0.119276 0.303332 0.953487 0.724441 -0.062500 1 0 0 0 0 0 3 965961
-0.002303 -0.000953 0.119276 0.303319 0.953490 0.724445 -0.062500 1 0 0 0 0 0 3 966868
-0.002303 -0.000953 0.119276 0.303330 0.953487 0.724440 -0.062500 1 0 0 0 0 0 3 967754
-0.002303 -0.000953 0.119276 0.303334 0.953475 0.724445 -0.062500 1 0 0 0 0 0 3 968772
-0.002303 -0.000953 0.119276 0.303319 0.953488 0.724446 -0.062500 1 0 0 0 0 0 3 969854
-0.002303 -0.000953 0.119276 0.303338 0.953495 0.724447 -0.062500 1 0 0 0 0 0 3 970764
-0.002303 -0.000953 0.119276 0.303332 0.953488 0.724440 -0.062500 1 0 0 0 0 0 3 971826
-0.002303 -0.000953 0.119276 0.303319 0.953490 0.724445 -0.062500 1 0 0 0 0 0 3 972920
-0.002303 -0.000953 0.119276 0.303333 0.953476 0.724446 -0.062500 1 0 0 0 0 0 3 973766
-0.002303 -0.000953 0.119276 0.303331 0.953485 0.724440 -0.062500 1 0 0 0 0 0 3 974882
-0.002303 -0.000953 0.119276 0.303319 0.953489 0.724445 -0.062500 1 0 0 0 0 0 3 975778
-0.002303 -0.000953 0.119276 0.303338 0.953496 0.724446 -0.062500 1 0 0 0 0 0 3 976776
-0.002303 -0.000953 0.119276 0.303332 0.953488 0.724439 -0.062500 1 0 0 0 0 0 3 977766
-0.002303 -0.000953 0.119276 0.303322 0.953478 0.724452 -0.062500 1 0 0 0 0 0 3 978767
-0.002303 -0.000953 0.119276 0.303330 0.953486 0.724440 -0.062500 1 0 0 0 0 0 3 979769
-0.002303 -0.000953 0.119276 0.303331 0.953487 0.724439 -0.062500 1 0 0 0 0 0 3 980747
-0.002303 -0.000953 0.119276 0.303327 0.953498 0.724452 -0.062500 1 0 0 0 0 0 3 981768
-0.002303 -0.000953 0.119276 0.303334 0.953477 0.724447 -0.062500 1 0 0 0 0 0 3 982746
-0.002303 -0.000953 0.119276 0.303332 0.953486 0.724440 -0.062500 1 0 0 0 0 0 3 983741
-0.002303 -0.000953 0.119276 0.303319 0.953489 0.724445 -0.062500 1 0 0 0 0 0 3 984742
-0.002303 -0.000953 0.119276 0.303330 0.953487 0.724439 -0.062500 1 0 0 0 0 0 3 985853
-0.002303 -0.000953 0.119276 0.303331 0.953487 0.724439 -0.062500 1 0 0 0 0 0 3 986928
-0.002303 -0.000953 0.119276 0.303330 0.953487 0.724459 -0.062500 1 0 0 0 0 0 3 987914
-0.002303 -0.000953 0.119276 0.303331 0.953487 0.724441 -0.062500 1 0 0 0 0 0 3 988760
-0.002303 -0.000953 0.119276 0.303331 0.953487 0.724439 -0.062500 1 0 0 0 0 0 3 989757
-0.002303 -0.000953 0.119276 0.303319 0.953490 0.724445 -0.062500 1 0 0 0 0 0 3 990750
-0.002303 -0.000953 0.119276 0.303333 0.953475 0.724446 -0.062500 1 0 0 0 0 0 3 991751
-0.002303 -0.000953 0.119276 0.303331 0.953485 0.724439 -0.062500 1 0 0 0 0 0 3 992745
-0.002303 -0.000953 0.119276 0.303327 0.953498 0.724452 -0.062500 1 0 0 0 0 0 3 993796
-0.002303 -0.000953 0.119276 0.303331 0.953488 0.724440 -0.062500 1 0 0 0 0 0 3 994943
-0.002303 -0.000953 0.119276 0.303331 0.953487 0.724439 -0.062500 1 0 0 0 0 0 3 995956
-0.002303 -0.000953 0.119276 0.303322 0.953478 0.724452 -0.062500 1 0 0 0 0 0 3 996897
-0.002303 -0.000953 0.119276 0.303330 0.953486 0.724440 -0.062500 1 0 0 0 0 0 3 997950
-0.002303 -0.000953 0.119276 0.303339 0.953495 0.724446 -0.062500 1 0 0 0 0 0 3 998892
-0.002303 -0.000953 0.119276 0.303320 0.953491 0.724446 -0.062500 1 0 0 0 0 0 3 999915
-0.002303 -0.000953 0.119276 0.303330 0.953488 0.724440 -0.062500 1 0 0 0 0 0 4 762
-0.002303 -0.000953 0.119276 0.303334 0.953475 0.724445 -0.062500 1 0 0 0 0 0 4 1759
-0.002303 -0.000953 0.119276 0.303319 0.953488 0.724446 -0.062500 1 0 0 0 0 0 4 2745
-0.002303 -0.000953 0.119276 0.303329 0.953487 0.724439 -0.062500 1 0 0 0 0 0 4 3830
-0.002303 -0.000953 0.119276 0.303339 0.953495 0.724446 -0.062500 1 0 0 0 0 0 4 4936
-0.002303 -0.000953 0.119276 0.303323 0.953479 0.724453 -0.062500 1 0 0 0 0 0 4 6138
-0.002303 -0.000953 0.119276 0.303330 0.953486 0.724440 -0.062500 1 0 0 0 0 0 4 6747
-0.002303 -0.000953 0.119276 0.303331 0.953487 0.724439 -0.062500 1 0 0 0 0 0 4 7839
-0.002303 -0.000953 0.119276 0.303319 0.953490 0.724445 -0.062500 1 0 0 0 0 0 4 8881
-0.002303 -0.000953 0.119276 0.303338 0.953496 0.724446 -0.062500 1 0 0 0 0 0 4 9757
-0.002303 -0.000953 0.119276 0.303335 0.953476 0.724446 -0.062500 1 0 0 0 0 0 4 10768
-0.002303 -0.000953 0.119276 0.303320 0.953489 0.724446 -0.062500 1 0 0 0 0 0 4 11755
-0.002303 -0.000953 0.119276 0.303330 0.953487 0.724440 -0.062500 1 0 0 0 0 0 4 12751
-0.002303 -0.000953 0.119276 0.303331 0.953487 0.724439 -0.062500 1 0 0 0 0 0 4 13767
-0.002303 -0.000953 0.119276 0.303322 0.953478 0.724452 -0.062500 1 0 0 0 0 0 4 14746
-0.002303 -0.000953 0.119276 0.303338 0.953494 0.724447 -0.062500 1 0 0 0 0 0 4 15778
-0.002303 -0.000953 0.119276 0.303332 0.953488 0.724440 -0.062500 1 0 0 0 0 0 4 16723
-0.002303 -0.000953 0.119276 0.303319 0.953490 0.724445 -0.062500 1 0 0 0 0 0 4 17772
-0.002303 -0.000953 0.119276 0.303330 0.953487 0.724439 -0.062500 1 0 0 0 0 0 4 18856
-0.002303 -0.000953 0.119276 0.303334 0.953475 0.724445 -0.062500 1 0 0 0 0 0 4 19910
-0.002303 -0.000953 0.119276 0.303319 0.953488 0.724446 -0.062500 1 0 0 0 0 0 4 20929
-0.002303 -0.000953 0.119276 0.303338 0.953495 0.724447 -0.062500 1 0 0 0 0 0 4 21731
-0.002303 -0.000953 0.119276 0.303332 0.953488 0.724440 -0.062500 1 0 0 0 0 0 4 22732
-0.002303 -0.000953 0.119276 0.303323 0.953478 0.724452 -0.062500 1 0 0 0 0 0 4 23782
-0.002303 -0.000953 0.119276 0.303330 0.953486 0.724440 -0.062500 1 0 0 0 0 0 4 24779
-0.002303 -0.000953 0.119276 0.303331 0.953486 0.724439 -0.062500 1 0 0 0 0 0 4 25778
-0.002303 -0.000953 0.119276 0.303327 0.953498 0.724452 -0.062500 1 0 0 0 0 0 4 26839
-0.002303 -0.000953 0.119276 0.303331 0.953488 0.724440 -0.062500 1 0 0 0 0 0 4 27920
-0.002303 -0.000953 0.119276 0.303335 0.953475 0.724446 -0.062500 1 0 0 0 0 0 4 28954
-0.002303 -0.000953 0.119276 0.303319 0.953488 0.724446 -0.062500 1 0 0 0 0 0 4 29946
-0.002303 -0.000953 0.119276 0.303330 0.953487 0.724440 -0.062500 1 0 0 0 0 0 4 30918
-0.002303 -0.000953 0.119276 0.303331 0.953487 0.724439 -0.062500 1 0 0 0 0 0 4 31916
-0.002303 -0.000953 0.119276 0.303330 0.953486 0.724459 -0.062500 1 0 0 0 0 0 4 32967
-0.002303 -0.000953 0.119276 0.303331 0.953487 0.724441 -0.062500 1 0 0 0 0 0 4 33862
-0.002303 -0.000953 0.119276 0.303331 0.953487 0.724439 -0.062500 1 0 0 0 0 0 4 34754
-0.002303 -0.000953 0.119276 0.303319 0.953490 0.724445 -0.062500 1 0 0 0 0 0 4 35749
-0.002303 -0.000953 0.119276 0.303329 0.953487 0.724439 -0.062500 1 0 0 0 0 0 4 36810
-0.002303 -0.000953 0.119276 0.303342 0.953484 0.724452 -0.062500 1 0 0 0 0 0 4 37773
-0.002303 -0.000953 0.119276 0.303320 0.953489 0.724447 -0.062500 1 0 0 0 0 0 4 38961
-0.002303 -0.000953 0.119276 0.303330 0.953487 0.724440 -0.062500 1 0 0 0 0 0 4 40062
-0.002303 -0.000953 0.119276 0.303331 0.953487 0.724439 -0.062500 1 0 0 0 0 0 4 40775
-0.002303 -0.000953 0.119276 0.303322 0.953478 0.724452 -0.062500 1 0 0 0 0 0 4 41844
-0.002303 -0.000953 0.119276 0.303330 0.953485 0.724440 -0.062500 1 0 0 0 0 0 4 42854
-0.002303 -0.000953 0.119276 0.303339 0.953495 0.724446 -0.062500 1 0 0 0 0 0 4 43775
-0.002303 -0.000953 0.119276 0.303320 0.953491 0.724446 -0.062500 1 0 0 0 0 0 4 44770
-0.002303 -0.000953 0.119276 0.303330 0.953487 0.724440 -0.062500 1 0 0 0 0 0 4 45744
-0.002303 -0.000953 0.119276 0.303334 0.953475 0.724445 -0.062500 1 0 0 0 0 0 4 46742
-0.002303 -0.000953 0.119276 0.303319 0.953488 0.724446 -0.062500 1 0 0 0 0 0 4 47738
-0.002303 -0.000953 0.119276 0.303330 0.953487 0.724439 -0.062500 1 0 0 0 0 0 4 48743
-0.002303 -0.000953 0.119276 0.303339 0.953495 0.724446 -0.062500 1 0 0 0 0 0 4 49729
-0.002303 -0.000953 0.119276 0.303320 0.953491 0.724446 -0.062500 1 0 0 0 0 0 4 50744
-0.002303 -0.000953 0.119276 0.303333 0.953476 0.724446 -0.062500 1 0 0 0 0 0 4 51745
-0.002303 -0.000953 0.119276 0.303331 0.953485 0.724440 -0.062500 1 0 0 0 0 0 4 53694
-0.002303 -0.000953 0.119276 0.303319 0.953489 0.724445 -0.062500 1 0 0 0 0 0 4 54850
-0.002303 -0.000953 0.119276 0.303338 0.953496 0.724446 -0.062500 1 0 0 0 0 0 4 55756
-0.002303 -0.000953 0.119276 0.303332 0.953488 0.724439 -0.062500 1 0 0 0 0 0 4 56717
-0.002303 -0.000953 0.119276 0.303323 0.953478 0.724452 -0.062500 1 0 0 0 0 0 4 57746
-0.002303 -0.000953 0.119276 0.303330 0.953486 0.724440 -0.062500 1 0 0 0 0 0 4 58757
-0.002303 -0.000953 0.119276 0.303331 0.953487 0.724439 -0.062500 1 0 0 0 0 0 4 59745
-0.002303 -0.000953 0.119276 0.303327 0.953498 0.724452 -0.062500 1 0 0 0 0 0 4 60915
-0.002303 -0.000953 0.119276 0.303334 0.953477 0.724447 -0.062500 1 0 0 0 0 0 4 61929
-0.002303 -0.000953 0.119276 0.303332 0.953486 0.724440 -0.062500 1 0 0 0 0 0 4 62912
-0.002303 -0.000953 0.119276 0.303319 0.953489 0.724445 -0.062500 1 0 0 0 0 0 4 63862
-0.002303 -0.000953 0.119276 0.303330 0.953487 0.724439 -0.062500 1 0 0 0 0 0 4 64860
-0.002303 -0.000953 0.119276 0.303334 0.953475 0.724445 -0.062500 1 0 0 0 0 0 4 65862
-0.002303 -0.000953 0.119276 0.303328 0.953497 0.724453 -0.062500 1 0 0 0 0 0 4 66864
-0.002303 -0.000953 0.119276 0.303331 0.953488 0.724441 -0.062500 1 0 0 0 0 0 4 67734
-0.002303 -0.000953 0.119276 0.303331 0.953487 0.724439 -0.062500 1 0 0 0 0 0 4 68771
-0.002303 -0.000953 0.119276 0.303319 0.953490 0.724445 -0.062500 1 0 0 0 0 0 4 69777
-0.002303 -0.000953 0.119276 0.303333 0.953475 0.724446 -0.062500 1 0 0 0 0 0 4 70674
-0.002303 -0.000953 0.119276 0.303331 0.953485 0.724439 -0.062500 1 0 0 0 0 0 4 71892
-0.002303 -0.000953 0.119276 0.303327 0.953498 0.724452 -0.062500 1 0 0 0 0 0 4 72864
-0.002303 -0.000953 0.119276 0.303331 0.953488 0.724440 -0.062500 1 0 0 0 0 0 4 73732
-0.002303 -0.000953 0.119276 0.303331 0.953487 0.724439 -0.062500 1 0 0 0 0 0 4 74834
-0.002303 -0.000953 0.119276 0.303322 0.953478 0.724452 -0.062500 1 0 0 0 0 0 4 75770
-0.002303 -0.000953 0.119276 0.303330 0.953486 0.724440 -0.062500 1 0 0 0 0 0 4 76723
-0.002303 -0.000953 0.119276 0.303339 0.953495 0.724446 -0.062500 1 0 0 0 0 0 4 77725
-0.002303 -0.000953 0.119276 0.303320 0.953491 0.724446 -0.062500 1 0 0 0 0 0 4 78716
-0.002303 -0.000953 0.119276 0.303330 0.953488 0.724439 -0.062500 1 0 0 0 0 0 4 79716
-0.002303 -0.000953 0.119276 0.303334 0.953475 0.724445 -0.062500 1 0 0 0 0 0 4 80715
-0.002303 -0.000953 0.119276 0.303319 0.953488 0.724446 -0.062500 1 0 0 0 0 0 4 81721
-0.002303 -0.000953 0.119276 0.303330 0.953487 0.724439 -0.062500 1 0 0 0 0 0 4 82714
-0.002303 -0.000953 0.119276 0.303339 0.953496 0.724446 -0.062500 1 0 0 0 0 0 4 83714
-0.002303 -0.000953 0.119276 0.303323 0.953479 0.724452 -0.062500 1 0 0 0 0 0 4 84715
-0.002303 -0.000953 0.119276 0.303330 0.953486 0.724440 -0.062500 1 0 0 0 0 0 4 85826
-0.002303 -0.000953 0.119276 0.303331 0.953487 0.724439 -0.062500 1 0 0 0 0 0 4 86896
-0.002303 -0.000953 0.119276 0.303319 0.953490 0.724445 -0.062500 1 0 0 0 0 0 4 87869
-0.002303 -0.000953 0.119276 0.303341 0.953484 0.724453 -0.062500 1 0 0 0 0 0 4 88733
-0.002303 -0.000953 0.119276 0.303333 0.953486 0.724441 -0.062500 1 0 0 0 0 0 4 89714
-0.002303 -0.000953 0.119276 0.303319 0.953490 0.724445 -0.062500 1 0 0 0 0 0 4 90725
-0.002303 -0.000953 0.119276 0.303330 0.953487 0.724440 -0.062500 1 0 0 0 0 0 4 91724
-0.002303 -0.000953 0.119276 0.303331 0.953487 0.724439 -0.062500 1 0 0 0 0 0 4 92727
-0.002303 -0.000953 0.119276 0.303322 0.953478 0.724452 -0.062500 1 0 0 0 0 0 4 93720
-0.002303 -0.000953 0.119276 0.303330 0.953485 0.724440 -0.062500 1 0 0 0 0 0 4 95062
-0.002303 -0.000953 0.119276 0.303339 0.953495 0.724446 -0.062500 1 0 0 0 0 0 4 95866
-0.002303 -0.000953 0.119276 0.303320 0.953491 0.724446 -0.062500 1 0 0 0 0 0 4 96959
-0.002303 -0.000953 0.119276 0.303330 0.953487 0.724439 -0.062500 1 0 0 0 0 0 4 97733
-0.002303 -0.000953 0.119276 0.303334 0.953475 0.724445 -0.062500 1 0 0 0 0 0 4 98998
-0.002303 -0.000953 0.119276 0.303319 0.953488 0.724446 -0.062500 1 0 0 0 0 0 4 100038
-0.002303 -0.000953 0.119276 0.303338 0.953495 0.724446 -0.062500 1 0 0 0 0 0 4 100768
-0.002303 -0.000953 0.119276 0.303332 0.953488 0.724440 -0.062500 1 0 0 0 0 0 4 101742
-0.002303 -0.000953 0.119276 0.303323 0.953478 0.724452 -0.062500 1 0 0 0 0 0 4 102804
-0.002303 -0.000953 0.119276 0.303330 0.953486 0.724440 -0.062500 1 0 0 0 0 0 4 103709
-0.002303 -0.000953 0.119276 0.303331 0.953486 0.724439 -0.062500 1 0 0 0 0 0 4 104801
-0.002303 -0.000953 0.119276 0.303327 0.953498 0.724452 -0.062500 1 0 0 0 0 0 4 105867
-0.002303 -0.000953 0.119276 0.303331 0.953488 0.724440 -0.062500 1 0 0 0 0 0 4 106751
-0.002303 -0.000953 0.119276 0.303335 0.953476 0.724446 -0.062500 1 0 0 0 0 0 4 107705
-0.002303 -0.000953 0.119276 0.303320 0.953488 0.724446 -0.062500 1 0 0 0 0 0 4 108821
-0.002303 -0.000953 0.119276 0.303330 0.953487 0.724439 -0.062500 1 0 0 0 0 0 4 109838
-0.002303 -0.000953 0.119276 0.303331 0.953487 0.724439 -0.062500 1 0 0 0 0 0 4 110744
-0.002303 -0.000953 0.119276 0.303331 0.953486 0.724459 -0.062500 1 0 0 0 0 0 4 111749
-0.002303 -0.000953 0.119276 0.303331 0.953487 0.724441 -0.062500 1 0 0 0 0 0 4 112746
-0.002303 -0.000953 0.119276 0.303331 0.953487 0.724439 -0.062500 1 0 0 0 0 0 4 113744
-0.002303 -0.000953 0.119276 0.303319 0.953490 0.724445 -0.062500 1 0 0 0 0 0 4 114747
-0.002303 -0.000953 0.119276 0.303330 0.953487 0.724439 -0.062500 1 0 0 0 0 0 4 115748
-0.002303 -0.000953 0.119276 0.303342 0.953484 0.724452 -0.062500 1 0 0 0 0 0 4 116746
-0.002303 -0.000953 0.119276 0.303321 0.953489 0.724447 -0.062500 1 0 0 0 0 0 4 117728
-0.002303 -0.000953 0.119276 0.303330 0.953487 0.724440 -0.062500 1 0 0 0 0 0 4 118739
-0.002303 -0.000953 0.119276 0.303331 0.953487 0.724439 -0.062500 1 0 0 0 0 0 4 120742
-0.002303 -0.000953 0.119276 0.303323 0.953478 0.724452 -0.062500 1 0 0 0 0 0 4 121835
-0.002303 -0.000953 0.119276 0.303330 0.953485 0.724440 -0.062500 1 0 0 0 0 0 4 122763
-0.002303 -0.000953 0.119276 0.303339 0.953495 0.724446 -0.062500 1 0 0 0 0 0 4 123748
-0.002303 -0.000953 0.119276 0.303320 0.953491 0.724446 -0.062500 1 0 0 0 0 0 4 124758
-0.002303 -0.000953 0.119276 0.303330 0.953487 0.724440 -0.062500 1 0 0 0 0 0 4 125747
-0.002303 -0.000953 0.119276 0.303334 0.953475 0.724445 -0.062500 1 0 0 0 0 0 4 126743
-0.002303 -0.000953 0.119276 0.303319 0.953488 0.724446 -0.062500 1 0 0 0 0 0 4 127934
-0.002303 -0.000953 0.119276 0.303330 0.953487 0.724439 -0.062500 1 0 0 0 0 0 4 128865
-0.002303 -0.000953 0.119276 0.303339 0.953495 0.724446 -0.062500 1 0 0 0 0 0 4 129861
-0.002303 -0.000953 0.119276 0.303320 0.953491 0.724446 -0.062500 1 0 0 0 0 0 4 130866
-0.002303 -0.000953 0.119276 0.303333 0.953476 0.724446 -0.062500 1 0 0 0 0 0 4 131969
-0.002303 -0.000953 0.119276 0.303331 0.953485 0.724439 -0.062500 1 0 0 0 0 0 4 132839
-0.002303 -0.000953 0.119276 0.303319 0.953489 0.724445 -0.062500 1 0 0 0 0 0 4 133969
-0.002303 -0.000953 0.119276 0.303338 0.953496 0.724446 -0.062500 1 0 0 0 0 0 4 134761
-0.002303 -0.000953 0.119276 0.303335 0.953476 0.724446 -0.062500 1 0 0 0 0 0 4 135795
-0.002303 -0.000953 0.119276 0.303320 0.953488 0.724446 -0.062500 1 0 0 0 0 0 4 136736
-0.002303 -0.000953 0.119276 0.303330 0.953487 0.724440 -0.062500 1 0 0 0 0 0 4 137818
-0.002303 -0.000953 0.119276 0.303331 0.953487 0.724439 -0.062500 1 0 0 0 0 0 4 138861
-0.002303 -0.000953 0.119276 0.303319 0.953490 0.724445 -0.062500 1 0 0 0 0 0 4 139736
-0.002303 -0.000953 0.119276 0.303341 0.953484 0.724453 -0.062500 1 0 0 0 0 0 4 140806
-0.002303 -0.000953 0.119276 0.303332 0.953486 0.724440 -0.062500 1 0 0 0 0 0 4 141797
-0.002303 -0.000953 0.119276 0.303319 0.953490 0.724445 -0.062500 1 0 0 0 0 0 4 142764
-0.002303 -0.000953 0.119276 0.303330 0.953487 0.724439 -0.062500 1 0 0 0 0 0 4 143704
-0.002303 -0.000953 0.119276 0.303334 0.953475 0.724445 -0.062500 1 0 0 0 0 0 4 144718
-0.002303 -0.000953 0.119276 0.303319 0.953488 0.724446 -0.062500 1 0 0 0 0 0 4 145717
-0.002303 -0.000953 0.119276 0.303338 0.953495 0.724447 -0.062500 1 0 0 0 0 0 4 146705
-0.002303 -0.000953 0.119276 0.303332 0.953488 0.724440 -0.062500 1 0 0 0 0 0 4 147711
-0.002303 -0.000953 0.119276 0.303319 0.953490 0.724445 -0.062500 1 0 0 0 0 0 4 148700
-0.002303 -0.000953 0.119276 0.303333 0.953476 0.724446 -0.062500 1 0 0 0 0 0 4 149704
-0.002303 -0.000953 0.119276 0.303331 0.953485 0.724439 -0.062500 1 0 0 0 0 0 4 150723
-0.002303 -0.000953 0.119276 0.303327 0.953498 0.724452 -0.062500 1 0 0 0 0 0 4 151743
-0.002303 -0.000953 0.119276 0.303331 0.953488 0.724440 -0.062500 1 0 0 0 0 0 4 153192
-0.002303 -0.000953 0.119276 0.303331 0.953487 0.724439 -0.062500 1 0 0 0 0 0 4 153776
-0.002303 -0.000953 0.119276 0.303323 0.953478 0.724452 -0.062500 1 0 0 0 0 0 4 154800
-0.002303 -0.000953 0.119276 0.303330 0.953486 0.724440 -0.062500 1 0 0 0 0 0 4 155732
-0.002303 -0.000953 0.119276 0.303331 0.953486 0.724439 -0.062500 1 0 0 0 0 0 4 156725
-0.002303 -0.000953 0.119276 0.303327 0.953498 0.724452 -0.062500 1 0 0 0 0 0 4 157730
-0.002303 -0.000953 0.119276 0.303334 0.953477 0.724447 -0.062500 1 0 0 0 0 0 4 158734
-0.002303 -0.000953 0.119276 0.303332 0.953486 0.724440 -0.062500 1 0 0 0 0 0 4 159723
-0.002303 -0.000953 0.119276 0.303319 0.953489 0.724445 -0.062500 1 0 0 0 0 0 4 160876
-0.002303 -0.000953 0.119276 0.303330 0.953487 0.724439 -0.062500 1 0 0 0 0 0 4 161980
-0.002303 -0.000953 0.119276 0.303330 0.953487 0.724459 -0.062500 1 0 0 0 0 0 4 163015
-0.002303 -0.000953 0.119276 0.303331 0.953487 0.724441 -0.062500 1 0 0 0 0 0 4 163789
-0.002303 -0.000953 0.119276 0.303331 0.953487 0.724439 -0.062500 1 0 0 0 0 0 4 164970
-0.002303 -0.000953 0.119276 0.303331 0.953487 0.724439 -0.062500 1 0 0 0 0 0 4 165812
-0.002303 -0.000953 0.119276 0.303319 0.953490 0.724445 -0.062500 1 0 0 0 0 0 4 166974
-0.002303 -0.000953 0.119276 0.303333 0.953475 0.724446 -0.062500 1 0 0 0 0 0 4 167868
-0.002303 -0.000953 0.119276 0.303327 0.953497 0.724453 -0.062500 1 0 0 0 0 0 4 168759
-0.002303 -0.000953 0.119276 0.303331 0.953488 0.724441 -0.062500 1 0 0 0 0 0 4 169768
-0.002303 -0.000953 0.119276 0.303331 0.953487 0.724439 -0.062500 1 0 0 0 0 0 4 170729
-0.002303 -0.000953 0.119276 0.303331 0.953487 0.724439 -0.062500 1 0 0 0 0 0 4 171802
-0.002303 -0.000953 0.119276 0.303322 0.953478 0.724451 -0.062500 1 0 0 0 0 0 4 172778
-0.002303 -0.000953 0.119276 0.303330 0.953485 0.724440 -0.062500 1 0 0 0 0 0 4 173727
-0.002303 -0.000953 0.119276 0.303327 0.953498 0.724452 -0.062500 1 0 0 0 0 0 4 174739
-0.002303 -0.000953 0.119276 0.303330 0.953488 0.724440 -0.062500 1 0 0 0 0 0 4 175763
-0.002303 -0.000953 0.119276 0.303331 0.953487 0.724439 -0.062500 1 0 0 0 0 0 4 176723
-0.002303 -0.000953 0.119276 0.303322 0.953478 0.724452 -0.062500 1 0 0 0 0 0 4 177697
-0.002303 -0.000953 0.119276 0.303330 0.953486 0.724440 -0.062500 1 0 0 0 0 0 4 178693
-0.002303 -0.000953 0.119276 0.303339 0.953495 0.724446 -0.062500 1 0 0 0 0 0 4 179715
-0.002303 -0.000953 0.119276 0.303332 0.953488 0.724439 -0.062500 1 0 0 0 0 0 4 180706
-0.002303 -0.000953 0.119276 0.303323 0.953478 0.724452 -0.062500 1 0 0 0 0 0 4 181726
-0.002303 -0.000953 0.119276 0.303330 0.953486 0.724440 -0.062500 1 0 0 0 0 0 4 182693
-0.002303 -0.000953 0.119276 0.303319 0.953489 0.724445 -0.062500 1 0 0 0 0 0 4 183695
-0.002303 -0.000953 0.119276 0.303329 0.953487 0.724439 -0.062500 1 0 0 0 0 0 4 184691
-0.002303 -0.000953 0.119276 0.303342 0.953484 0.724452 -0.062500 1 0 0 0 0 0 4 185697
-0.002303 -0.000953 0.119276 0.303333 0.953486 0.724440 -0.062500 1 0 0 0 0 0 4 186816
-0.002303 -0.000953 0.119276 0.303319 0.953489 0.724445 -0.062500 1 0 0 0 0 0 4 187809
-0.002303 -0.000953 0.119276 0.303330 0.953487 0.724439 -0.062500 1 0 0 0 0 0 4 188851
-0.002303 -0.000953 0.119276 0.303319 0.953490 0.724445 -0.062500 1 0 0 0 0 0 4 189704
-0.002303 -0.000953 0.119276 0.303341 0.953484 0.724453 -0.062500 1 0 0 0 0 0 4 190686
-0.002303 -0.000953 0.119276 0.303332 0.953487 0.724441 -0.062500 1 0 0 0 0 0 4 191700
-0.002303 -0.000953 0.119276 0.303332 0.953487 0.724439 -0.062500 1 0 0 0 0 0 4 192697
-0.002303 -0.000953 0.119276 0.303319 0.953490 0.724445 -0.062500 1 0 0 0 0 0 4 193701
-0.002303 -0.000953 0.119276 0.303330 0.953487 0.724439 -0.062500 1 0 0 0 0 0 4 194717
-0.002303 -0.000953 0.119276 0.303322 0.953478 0.724452 -0.062500 1 0 0 0 0 0 4 196038
-0.002303 -0.000953 0.119276 0.303338 0.953494 0.724447 -0.062500 1 0 0 0 0 0 4 196815
-0.002303 -0.000953 0.119276 0.303332 0.953488 0.724440 -0.062500 1 0 0 0 0 0 4 197997
-0.002303 -0.000953 0.119276 0.303331 0.953487 0.724439 -0.062500 1 0 0 0 0 0 4 198820
-0.002303 -0.000953 0.119276 0.303323 0.953478 0.724452 -0.062500 1 0 0 0 0 0 4 200039
-0.002303 -0.000953 0.119276 0.303330 0.953486 0.724440 -0.062500 1 0 0 0 0 0 4 200977
-0.002303 -0.000953 0.119276 0.303319 0.953489 0.724445 -0.062500 1 0 0 0 0 0 4 201751
-0.002303 -0.000953 0.119276 0.303337 0.953496 0.724446 -0.062500 1 0 0 0 0 0 4 202773
-0.002303 -0.000953 0.119276 0.303332 0.953488 0.724440 -0.062500 1 0 0 0 0 0 4 203759
-0.002303 -0.000953 0.119276 0.303322 0.953478 0.724452 -0.062500 1 0 0 0 0 0 4 204729
-0.002303 -0.000953 0.119276 0.303330 0.953486 0.724440 -0.062500 1 0 0 0 0 0 4 205934
-0.002303 -0.000953 0.119276 0.303331 0.953486 0.724439 -0.062500 1 0 0 0 0 0 4 206988
-0.002303 -0.000953 0.119276 0.303327 0.953498 0.724452 -0.062500 1 0 0 0 0 0 4 207751
-0.002303 -0.000953 0.119276 0.303330 0.953488 0.724440 -0.062500 1 0 0 0 0 0 4 208816
-0.002303 -0.000953 0.119276 0.303334 0.953476 0.724446 -0.062500 1 0 0 0 0 0 4 209788
-0.002303 -0.000953 0.119276 0.303319 0.953488 0.724446 -0.062500 1 0 0 0 0 0 4 210708
-0.002303 -0.000953 0.119276 0.303329 0.953487 0.724440 -0.062500 1 0 0 0 0 0 4 211719
-0.002303 -0.000953 0.119276 0.303331 0.953487 0.724439 -0.062500 1 0 0 0 0 0 4 212696
-0.002303 -0.000953 0.119276 0.303330 0.953487 0.724459 -0.062500 1 0 0 0 0 0 4 213714
-0.002303 -0.000953 0.119276 0.303331 0.953487 0.724441 -0.062500 1 0 0 0 0 0 4 214715
-0.002303 -0.000953 0.119276 0.303331 0.953487 0.724439 -0.062500 1 0 0 0 0 0 4 215720
-0.002303 -0.000953 0.119276 0.303319 0.953490 0.724445 -0.062500 1 0 0 0 0 0 4 216697
-0.002303 -0.000953 0.119276 0.303329 0.953487 0.724439 -0.062500 1 0 0 0 0 0 4 217694
-0.002303 -0.000953 0.119276 0.303342 0.953484 0.724452 -0.062500 1 0 0 0 0 0 4 218693
-0.002303 -0.000953 0.119276 0.303333 0.953486 0.724440 -0.062500 1 0 0 0 0 0 4 219822
-0.002303 -0.000953 0.119276 0.303320 0.953490 0.724445 -0.062500 1 0 0 0 0 0 4 220764
-0.002303 -0.000953 0.119276 0.303330 0.953487 0.724439 -0.062500 1 0 0 0 0 0 4 221845
-0.002303 -0.000953 0.119276 0.303322 0.953478 0.724452 -0.062500 1 0 0 0 0 0 4 222704
-0.002303 -0.000953 0.119276 0.303330 0.953486 0.724440 -0.062500 1 0 0 0 0 0 4 223665
-0.002303 -0.000953 0.119276 0.303339 0.953495 0.724446 -0.062500 1 0 0 0 0 0 4 224674
-0.002303 -0.000953 0.119276 0.303320 0.953491 0.724446 -0.062500 1 0 0 0 0 0 4 225674
-0.002303 -0.000953 0.119276 0.303330 0.953488 0.724440 -0.062500 1 0 0 0 0 0 4 226674
-0.002303 -0.000953 0.119276 0.303334 0.953475 0.724445 -0.062500 1 0 0 0 0 0 4 227688
-0.002303 -0.000953 0.119276 0.303319 0.953488 0.724446 -0.062500 1 0 0 0 0 0 4 228981
-0.002303 -0.000953 0.119276 0.303329 0.953487 0.724439 -0.062500 1 0 0 0 0 0 4 229989
-0.002303 -0.000953 0.119276 0.303339 0.953495 0.724446 -0.062500 1 0 0 0 0 0 4 230777
-0.002303 -0.000953 0.119276 0.303323 0.953479 0.724453 -0.062500 1 0 0 0 0 0 4 231832
-0.002303 -0.000953 0.119276 0.303330 0.953486 0.724440 -0.062500 1 0 0 0 0 0 4 232936
-0.002303 -0.000953 0.119276 0.303331 0.953487 0.724439 -0.062500 1 0 0 0 0 0 4 233786
-0.002303 -0.000953 0.119276 0.303319 0.953489 0.724445 -0.062500 1 0 0 0 0 0 4 234900
-0.002303 -0.000953 0.119276 0.303338 0.953496 0.724446 -0.062500 1 0 0 0 0 0 4 235733
-0.002303 -0.000953 0.119276 0.303335 0.953476 0.724446 -0.062500 1 0 0 0 0 0 4 236766
-0.002303 -0.000953 0.119276 0.303320 0.953488 0.724446 -0.062500 1 0 0 0 0 0 4 237716
-0.002303 -0.000953 0.119276 0.303330 0.953487 0.724440 -0.062500 1 0 0 0 0 0 4 238803
-0.002303 -0.000953 0.119276 0.303331 0.953487 0.724439 -0.062500 1 0 0 0 0 0 4 239888
-0.002303 -0.000953 0.119276 0.303330 0.953487 0.724459 -0.062500 1 0 0 0 0 0 4 240726
-0.002303 -0.000953 0.119276 0.303331 0.953487 0.724441 -0.062500 1 0 0 0 0 0 4 241713
-0.002303 -0.000953 0.119276 0.303331 0.953487 0.724439 -0.062500 1 0 0 0 0 0 4 242786
-0.002303 -0.000953 0.119276 0.303319 0.953490 0.724445 -0.062500 1 0 0 0 0 0 4 243718
-0.002303 -0.000953 0.119276 0.303330 0.953487 0.724439 -0.062500 1 0 0 0 0 0 4 244671
-0.002303 -0.000953 0.119276 0.303334 0.953475 0.724445 -0.062500 1 0 0 0 0 0 4 245686
-0.002303 -0.000953 0.119276 0.303327 0.953497 0.724453 -0.062500 1 0 0 0 0 0 4 246701
-0.002303 -0.000953 0.119276 0.303331 0.953488 0.724441 -0.062500 1 0 0 0 0 0 4 247671
-0.002303 -0.000953 0.119276 0.303331 0.953487 0.724439 -0.062500 1 0 0 0 0 0 4 248687
-0.002303 -0.000953 0.119276 0.303319 0.953490 0.724445 -0.062500 1 0 0 0 0 0 4 249692
-0.002303 -0.000953 0.119276 0.303333 0.953476 0.724446 -0.062500 1 0 0 0 0 0 4 250701
-0.002303 -0.000953 0.119276 0.303331 0.953485 0.724439 -0.062500 1 0 0 0 0 0 4 251696
-0.002303 -0.000953 0.119276 0.303327 0.953498 0.724452 -0.062500 1 0 0 0 0 0 4 252718
-0.002303 -0.000953 0.119276 0.303331 0.953488 0.724440 -0.062500 1 0 0 0 0 0 4 254138
-0.002303 -0.000953 0.119276 0.303334 0.953475 0.724446 -0.062500 1 0 0 0 0 0 4 254778
-0.002303 -0.000953 0.119276 0.303319 0.953488 0.724446 -0.062500 1 0 0 0 0 0 4 255708
-0.002303 -0.000953 0.119276 0.303330 0.953487 0.724440 -0.062500 1 0 0 0 0 0 4 256705
-0.002303 -0.000953 0.119276 0.303339 0.953495 0.724446 -0.062500 1 0 0 0 0 0 4 257696
-0.002303 -0.000953 0.119276 0.303320 0.953491 0.724446 -0.062500 1 0 0 0 0 0 4 258695
-0.002303 -0.000953 0.119276 0.303333 0.953476 0.724446 -0.062500 1 0 0 0 0 0 4 259698
-0.002303 -0.000953 0.119276 0.303331 0.953486 0.724440 -0.062500 1 0 0 0 0 0 4 260696
-0.002303 -0.000953 0.119276 0.303319 0.953489 0.724445 -0.062500 1 0 0 0 0 0 4 261721
-0.002303 -0.000953 0.119276 0.303329 0.953487 0.724439 -0.062500 1 0 0 0 0 0 4 262960
-0.002303 -0.000953 0.119276 0.303342 0.953484 0.724452 -0.062500 1 0 0 0 0 0 4 263731
-0.002303 -0.000953 0.119276 0.303320 0.953489 0.724447 -0.062500 1 0 0 0 0 0 4 264736
-0.002303 -0.000953 0.119276 0.303330 0.953487 0.724440 -0.062500 1 0 0 0 0 0 4 265983
-0.002303 -0.000953 0.119276 0.303331 0.953487 0.724439 -0.062500 1 0 0 0 0 0 4 266803
-0.002303 -0.000953 0.119276 0.303319 0.953490 0.724445 -0.062500 1 0 0 0 0 0 4 267803
-0.002303 -0.000953 0.119276 0.303333 0.953475 0.724446 -0.062500 1 0 0 0 0 0 4 268679
-0.002303 -0.000953 0.119276 0.303339 0.953494 0.724447 -0.062500 1 0 0 0 0 0 4 269752
-0.002303 -0.000953 0.119276 0.303320 0.953490 0.724446 -0.062500 1 0 0 0 0 0 4 270653
-0.002303 -0.000953 0.119276 0.303330 0.953487 0.724440 -0.062500 1 0 0 0 0 0 4 271732
-0.002303 -0.000953 0.119276 0.303331 0.953487 0.724439 -0.062500 1 0 0 0 0 0 4 272955
-0.002303 -0.000953 0.119276 0.303322 0.953478 0.724452 -0.062500 1 0 0 0 0 0 4 273719
-0.002303 -0.000953 0.119276 0.303330 0.953486 0.724440 -0.062500 1 0 0 0 0 0 4 274658
-0.002303 -0.000953 0.119276 0.303339 0.953495 0.724446 -0.062500 1 0 0 0 0 0 4 275752
-0.002303 -0.000953 0.119276 0.303320 0.953491 0.724446 -0.062500 1 0 0 0 0 0 4 276764
-0.002303 -0.000953 0.119276 0.303333 0.953476 0.724446 -0.062500 1 0 0 0 0 0 4 277670
-0.002303 -0.000953 0.119276 0.303331 0.953485 0.724440 -0.062500 1 0 0 0 0 0 4 278669
-0.002303 -0.000953 0.119276 0.303319 0.953489 0.724445 -0.062500 1 0 0 0 0 0 4 279668
-0.002303 -0.000953 0.119276 0.303338 0.953496 0.724446 -0.062500 1 0 0 0 0 0 4 280676
-0.002303 -0.000953 0.119276 0.303332 0.953488 0.724440 -0.062500 1 0 0 0 0 0 4 281670
-0.002303 -0.000953 0.119276 0.303323 0.953478 0.724452 -0.062500 1 0 0 0 0 0 4 282668
-0.002303 -0.000953 0.119276 0.303330 0.953486 0.724440 -0.062500 1 0 0 0 0 0 4 283669
-0.002303 -0.000953 0.119276 0.303331 0.953487 0.724439 -0.062500 1 0 0 0 0 0 4 284673
-0.002303 -0.000953 0.119276 0.303327 0.953498 0.724452 -0.062500 1 0 0 0 0 0 4 285668
-0.002303 -0.000953 0.119276 0.303331 0.953489 0.724440 -0.062500 1 0 0 0 0 0 4 286774
-0.002303 -0.000953 0.119276 0.303335 0.953476 0.724446 -0.062500 1 0 0 0 0 0 4 287688
-0.002303 -0.000953 0.119276 0.303319 0.953488 0.724446 -0.062500 1 0 0 0 0 0 4 288764
-0.002303 -0.000953 0.119276 0.303330 0.953487 0.724440 -0.062500 1 0 0 0 0 0 4 289679
-0.002303 -0.000953 0.119276 0.303331 0.953487 0.724439 -0.062500 1 0 0 0 0 0 4 290696
-0.002303 -0.000953 0.119276 0.303330 0.953487 0.724459 -0.062500 1 0 0 0 0 0 4 291688
-0.002303 -0.000953 0.119276 0.303331 0.953487 0.724441 -0.062500 1 0 0 0 0 0 4 292689
-0.002303 -0.000953 0.119276 0.303331 0.953487 0.724439 -0.062500 1 0 0 0 0 0 4 293683
-0.002303 -0.000953 0.119276 0.303319 0.953490 0.724445 -0.062500 1 0 0 0 0 0 4 294721
-0.002303 -0.000953 0.119276 0.303329 0.953487 0.724439 -0.062500 1 0 0 0 0 0 4 295699
-0.002303 -0.000953 0.119276 0.303342 0.953484 0.724452 -0.062500 1 0 0 0 0 0 4 296918
-0.002303 -0.000953 0.119276 0.303320 0.953489 0.724447 -0.062500 1 0 0 0 0 0 4 297764
-0.002303 -0.000953 0.119276 0.303330 0.953487 0.724440 -0.062500 1 0 0 0 0 0 4 298683
-0.002303 -0.000953 0.119276 0.303331 0.953487 0.724439 -0.062500 1 0 0 0 0 0 4 299692
-0.002303 -0.000953 0.119276 0.303322 0.953478 0.724452 -0.062500 1 0 0 0 0 0 4 300875
-0.002303 -0.000953 0.119276 0.303330 0.953486 0.724440 -0.062500 1 0 0 0 0 0 4 301702
-0.002303 -0.000953 0.119276 0.303339 0.953495 0.724446 -0.062500 1 0 0 0 0 0 4 302739
-0.002303 -0.000953 0.119276 0.303320 0.953491 0.724446 -0.062500 1 0 0 0 0 0 4 303686
-0.002303 -0.000953 0.119276 0.303330 0.953488 0.724440 -0.062500 1 0 0 0 0 0 4 304682
-0.002303 -0.000953 0.119276 0.303334 0.953475 0.724445 -0.062500 1 0 0 0 0 0 4 305806
-0.002303 -0.000953 0.119276 0.303319 0.953488 0.724446 -0.062500 1 0 0 0 0 0 4 307013
-0.002303 -0.000953 0.119276 0.303330 0.953487 0.724439 -0.062500 1 0 0 0 0 0 4 307644
-0.002303 -0.000953 0.119276 0.303339 0.953495 0.724446 -0.062500 1 0 0 0 0 0 4 308693
-0.002303 -0.000953 0.119276 0.303323 0.953479 0.724453 -0.062500 1 0 0 0 0 0 4 309729
-0.002303 -0.000953 0.119276 0.303330 0.953486 0.724440 -0.062500 1 0 0 0 0 0 4 310675
-0.002303 -0.000953 0.119276 0.303331 0.953487 0.724439 -0.062500 1 0 0 0 0 0 4 311653
-0.002303 -0.000953 0.119276 0.303319 0.953489 0.724445 -0.062500 1 0 0 0 0 0 4 312646
-0.002303 -0.000953 0.119276 0.303338 0.953496 0.724446 -0.062500 1 0 0 0 0 0 4 313648
-0.002303 -0.000953 0.119276 0.303335 0.953476 0.724446 -0.062500 1 0 0 0 0 0 4 314653
-0.002303 -0.000953 0.119276 0.303320 0.953488 0.724446 -0.062500 1 0 0 0 0 0 4 315658
-0.002303 -0.000953 0.119276 0.303330 0.953487 0.724440 -0.062500 1 0 0 0 0 0 4 316653
-0.002303 -0.000953 0.119276 0.303331 0.953487 0.724439 -0.062500 1 0 0 0 0 0 4 317652
-0.002303 -0.000953 0.119276 0.303322 0.953478 0.724452 -0.062500 1 0 0 0 0 0 4 318666
-0.002303 -0.000953 0.119276 0.303338 0.953494 0.724447 -0.062500 1 0 0 0 0 0 4 320091
-0.002303 -0.000953 0.119276 0.303332 0.953488 0.724440 -0.062500 1 0 0 0 0 0 4 320716
-0.002303 -0.000953 0.119276 0.303319 0.953490 0.724445 -0.062500 1 0 0 0 0 0 4 321667
-0.002303 -0.000953 0.119276 0.303330 0.953487 0.724439 -0.062500 1 0 0 0 0 0 4 322673
-0.002303 -0.000953 0.119276 0.303334 0.953475 0.724445 -0.062500 1 0 0 0 0 0 4 323661
-0.002303 -0.000953 0.119276 0.303319 0.953488 0.724446 -0.062500 1 0 0 0 0 0 4 324656
-0.002303 -0.000953 0.119276 0.303338 0.953495 0.724447 -0.062500 1 0 0 0 0 0 4 325659
-0.002303 -0.000953 0.119276 0.303332 0.953488 0.724440 -0.062500 1 0 0 0 0 0 4 326658
-0.002303 -0.000953 0.119276 0.303323 0.953478 0.724452 -0.062500 1 0 0 0 0 0 4 327693
-0.002303 -0.000953 0.119276 0.303330 0.953486 0.724440 -0.062500 1 0 0 0 0 0 4 328926
-0.002303 -0.000953 0.119276 0.303331 0.953486 0.724439 -0.062500 1 0 0 0 0 0 4 329766
-0.002303 -0.000953 0.119276 0.303327 0.953498 0.724452 -0.062500 1 0 0 0 0 0 4 330936
-0.002303 -0.000953 0.119276 0.303331 0.953488 0.724440 -0.062500 1 0 0 0 0 0 4 331696
-0.002303 -0.000953 0.119276 0.303335 0.953475 0.724446 -0.062500 1 0 0 0 0 0 4 332889
-0.002303 -0.000953 0.119276 0.303320 0.953488 0.724446 -0.062500 1 0 0 0 0 0 4 333745
-0.002303 -0.000953 0.119276 0.303330 0.953487 0.724440 -0.062500 1 0 0 0 0 0 4 334904
-0.002303 -0.000953 0.119276 0.303331 0.953487 0.724439 -0.062500 1 0 0 0 0 0 4 335651
-0.002303 -0.000953 0.119276 0.303330 0.953486 0.724459 -0.062500 1 0 0 0 0 0 4 336721
-0.002303 -0.000953 0.119276 0.303331 0.953487 0.724441 -0.062500 1 0 0 0 0 0 4 337656
-0.002303 -0.000953 0.119276 0.303331 0.953487 0.724439 -0.062500 1 0 0 0 0 0 4 338688
-0.002303 -0.000953 0.119276 0.303319 0.953490 0.724445 -0.062500 1 0 0 0 0 0 4 339822
-0.002303 -0.000953 0.119276 0.303330 0.953487 0.724439 -0.062500 1 0 0 0 0 0 4 340696
-0.002303 -0.000953 0.119276 0.303342 0.953484 0.724452 -0.062500 1 0 0 0 0 0 4 341648
-0.002303 -0.000953 0.119276 0.303321 0.953489 0.724447 -0.062500 1 0 0 0 0 0 4 342739
-0.002303 -0.000953 0.119276 0.303330 0.953487 0.724440 -0.062500 1 0 0 0 0 0 4 343655
-0.002303 -0.000953 0.119276 0.303331 0.953487 0.724439 -0.062500 1 0 0 0 0 0 4 344627
-0.002303 -0.000953 0.119276 0.303319 0.953490 0.724445 -0.062500 1 0 0 0 0 0 4 345627
-0.002303 -0.000953 0.119276 0.303333 0.953475 0.724446 -0.062500 1 0 0 0 0 0 4 346620
-0.002303 -0.000953 0.119276 0.303339 0.953494 0.724447 -0.062500 1 0 0 0 0 0 4 347622
-0.002303 -0.000953 0.119276 0.303320 0.953490 0.724446 -0.062500 1 0 0 0 0 0 4 348626
-0.002303 -0.000953 0.119276 0.303330 0.953487 0.724440 -0.062500 1 0 0 0 0 0 4 349630
-0.002303 -0.000953 0.119276 0.303334 0.953475 0.724445 -0.062500 1 0 0 0 0 0 4 350624
-0.002303 -0.000953 0.119276 0.303319 0.953488 0.724446 -0.062500 1 0 0 0 0 0 4 351619
-0.002303 -0.000953 0.119276 0.303330 0.953487 0.724439 -0.062500 1 0 0 0 0 0 4 352623
-0.002303 -0.000953 0.119276 0.303339 0.953495 0.724446 -0.062500 1 0 0 0 0 0 4 354457
-0.002303 -0.000953 0.119276 0.303320 0.953491 0.724446 -0.062500 1 0 0 0 0 0 4 355720
-0.002303 -0.000953 0.119276 0.303333 0.953476 0.724446 -0.062500 1 0 0 0 0 0 4 356642
-0.002303 -0.000953 0.119276 0.303331 0.953485 0.724440 -0.062500 1 0 0 0 0 0 4 357633
-0.002303 -0.000953 0.119276 0.303319 0.953489 0.724445 -0.062500 1 0 0 0 0 0 4 358639
-0.002303 -0.000953 0.119276 0.303338 0.953496 0.724446 -0.062500 1 0 0 0 0 0 4 359629
-0.002303 -0.000953 0.119276 0.303332 0.953488 0.724439 -0.062500 1 0 0 0 0 0 4 360631
-0.002303 -0.000953 0.119276 0.303323 0.953478 0.724452 -0.062500 1 0 0 0 0 0 4 361906
-0.002303 -0.000953 0.119276 0.303330 0.953486 0.724440 -0.062500 1 0 0 0 0 0 4 362744
-0.002303 -0.000953 0.119276 0.303331 0.953487 0.724439 -0.062500 1 0 0 0 0 0 4 363907
-0.002303 -0.000953 0.119276 0.303319 0.953490 0.724445 -0.062500 1 0 0 0 0 0 4 364730
-0.002303 -0.000953 0.119276 0.303341 0.953484 0.724453 -0.062500 1 0 0 0 0 0 4 365890
-0.002303 -0.000953 0.119276 0.303332 0.953486 0.724440 -0.062500 1 0 0 0 0 0 4 366746
-0.002303 -0.000953 0.119276 0.303319 0.953489 0.724445 -0.062500 1 0 0 0 0 0 4 367938
-0.002303 -0.000953 0.119276 0.303330 0.953487 0.724439 -0.062500 1 0 0 0 0 0 4 368666
-0.002303 -0.000953 0.119276 0.303331 0.953487 0.724439 -0.062500 1 0 0 0 0 0 4 369712
-0.002303 -0.000953 0.119276 0.303331 0.953487 0.724459 -0.062500 1 0 0 0 0 0 4 370687
-0.002303 -0.000953 0.119276 0.303331 0.953487 0.724441 -0.062500 1 0 0 0 0 0 4 371710
-0.002303 -0.000953 0.119276 0.303331 0.953487 0.724439 -0.062500 1 0 0 0 0 0 4 372775
-0.002303 -0.000953 0.119276 0.303319 0.953490 0.724445 -0.062500 1 0 0 0 0 0 4 373929
-0.002303 -0.000953 0.119276 0.303333 0.953475 0.724446 -0.062500 1 0 0 0 0 0 4 374645
-0.002303 -0.000953 0.119276 0.303331 0.953485 0.724439 -0.062500 1 0 0 0 0 0 4 375746
-0.002303 -0.000953 0.119276 0.303327 0.953498 0.724452 -0.062500 1 0 0 0 0 0 4 376677
-0.002303 -0.000953 0.119276 0.303331 0.953488 0.724440 -0.062500 1 0 0 0 0 0 4 377647
-0.002303 -0.000953 0.119276 0.303331 0.953487 0.724439 -0.062500 1 0 0 0 0 0 4 378626
-0.002303 -0.000953 0.119276 0.303323 0.953478 0.724452 -0.062500 1 0 0 0 0 0 4 379640
-0.002303 -0.000953 0.119276 0.303330 0.953486 0.724440 -0.062500 1 0 0 0 0 0 4 380653
-0.002303 -0.000953 0.119276 0.303331 0.953486 0.724439 -0.062500 1 0 0 0 0 0 4 381625
-0.002303 -0.000953 0.119276 0.303327 0.953498 0.724452 -0.062500 1 0 0 0 0 0 4 382642
-0.002303 -0.000953 0.119276 0.303331 0.953488 0.724440 -0.062500 1 0 0 0 0 0 4 383640
-0.002303 -0.000953 0.119276 0.303335 0.953475 0.724445 -0.062500 1 0 0 0 0 0 4 384631
-0.002303 -0.000953 0.119276 0.303320 0.953488 0.724446 -0.062500 1 0 0 0 0 0 4 385623
-0.002303 -0.000953 0.119276 0.303330 0.953487 0.724439 -0.062500 1 0 0 0 0 0 4 386721
-0.002303 -0.000953 0.119276 0.303339 0.953495 0.724446 -0.062500 1 0 0 0 0 0 4 387646
-0.002303 -0.000953 0.119276 0.303324 0.953479 0.724453 -0.062500 1 0 0 0 0 0 4 388720
-0.002303 -0.000953 0.119276 0.303330 0.953486 0.724440 -0.062500 1 0 0 0 0 0 4 389644
-0.002303 -0.000953 0.119276 0.303331 0.953487 0.724439 -0.062500 1 0 0 0 0 0 4 390628
-0.002303 -0.000953 0.119276 0.303319 0.953490 0.724445 -0.062500 1 0 0 0 0 0 4 391634
-0.002303 -0.000953 0.119276 0.303329 0.953487 0.724439 -0.062500 1 0 0 0 0 0 4 392636
-0.002303 -0.000953 0.119276 0.303330 0.953487 0.724459 -0.062500 1 0 0 0 0 0 4 393628
-0.002303 -0.000953 0.119276 0.303331 0.953487 0.724441 -0.062500 1 0 0 0 0 0 4 394802
-0.002303 -0.000953 0.119276 0.303331 0.953487 0.724439 -0.062500 1 0 0 0 0 0 4 395736
-0.002303 -0.000953 0.119276 0.303331 0.953487 0.724439 -0.062500 1 0 0 0 0 0 4 396887
-0.002303 -0.000953 0.119276 0.303322 0.953478 0.724452 -0.062500 1 0 0 0 0 0 4 397742
-0.002303 -0.000953 0.119276 0.303330 0.953485 0.724440 -0.062500 1 0 0 0 0 0 4 398806
-0.002303 -0.000953 0.119276 0.303339 0.953495 0.724446 -0.062500 1 0 0 0 0 0 4 399728
-0.002303 -0.000953 0.119276 0.303320 0.953491 0.724446 -0.062500 1 0 0 0 0 0 4 400701
-0.002303 -0.000953 0.119276 0.303330 0.953487 0.724439 -0.062500 1 0 0 0 0 0 4 401666
-0.002303 -0.000953 0.119276 0.303334 0.953475 0.724445 -0.062500 1 0 0 0 0 0 4 402601
-0.002303 -0.000953 0.119276 0.303319 0.953488 0.724446 -0.062500 1 0 0 0 0 0 4 403746
-0.002303 -0.000953 0.119276 0.303338 0.953495 0.724446 -0.062500 1 0 0 0 0 0 4 404678
-0.002303 -0.000953 0.119276 0.303332 0.953488 0.724440 -0.062500 1 0 0 0 0 0 4 405623
-0.002303 -0.000953 0.119276 0.303323 0.953478 0.724452 -0.062500 1 0 0 0 0 0 4 406825
-0.002303 -0.000953 0.119276 0.303330 0.953486 0.724440 -0.062500 1 0 0 0 0 0 4 407930
-0.002303 -0.000953 0.119276 0.303331 0.953486 0.724439 -0.062500 1 0 0 0 0 0 4 408643
-0.002303 -0.000953 0.119276 0.303327 0.953498 0.724452 -0.062500 1 0 0 0 0 0 4 409668
-0.002303 -0.000953 0.119276 0.303331 0.953488 0.724440 -0.062500 1 0 0 0 0 0 4 410693
-0.002303 -0.000953 0.119276 0.303335 0.953476 0.724446 -0.062500 1 0 0 0 0 0 4 411611
-0.002303 -0.000953 0.119276 0.303320 0.953488 0.724446 -0.062500 1 0 0 0 0 0 4 412615
-0.002303 -0.000953 0.119276 0.303330 0.953487 0.724440 -0.062500 1 0 0 0 0 0 4 413601
-0.002303 -0.000953 0.119276 0.303331 0.953487 0.724439 -0.062500 1 0 0 0 0 0 4 414615
-0.002303 -0.000953 0.119276 0.303331 0.953486 0.724459 -0.062500 1 0 0 0 0 0 4 415602
-0.002303 -0.000953 0.119276 0.303331 0.953487 0.724441 -0.062500 1 0 0 0 0 0 4 416610
-0.002303 -0.000953 0.119276 0.303331 0.953487 0.724439 -0.062500 1 0 0 0 0 0 4 417613
-0.002303 -0.000953 0.119276 0.303319 0.953490 0.724445 -0.062500 1 0 0 0 0 0 4 418602
-0.002303 -0.000953 0.119276 0.303330 0.953487 0.724439 -0.062500 1 0 0 0 0 0 4 419599
-0.002303 -0.000953 0.119276 0.303330 0.953487 0.724459 -0.062500 1 0 0 0 0 0 4 420727
-0.002303 -0.000953 0.119276 0.303331 0.953487 0.724441 -0.062500 1 0 0 0 0 0 4 421578
-0.002303 -0.000953 0.119276 0.303331 0.953487 0.724439 -0.062500 1 0 0 0 0 0 4 422716
-0.002303 -0.000953 0.119276 0.303331 0.953487 0.724439 -0.062500 1 0 0 0 0 0 4 423619
-0.002303 -0.000953 0.119276 0.303319 0.953490 0.724445 -0.062500 1 0 0 0 0 0 4 424610
-0.002303 -0.000953 0.119276 0.303333 0.953475 0.724446 -0.062500 1 0 0 0 0 0 4 425602
-0.002303 -0.000953 0.119276 0.303340 0.953494 0.724446 -0.062500 1 0 0 0 0 0 4 426598
-0.002303 -0.000953 0.119276 0.303320 0.953490 0.724446 -0.062500 1 0 0 0 0 0 4 427605
-0.002303 -0.000953 0.119276 0.303330 0.953487 0.724440 -0.062500 1 0 0 0 0 0 4 428790
-0.002303 -0.000953 0.119276 0.303335 0.953475 0.724445 -0.062500 1 0 0 0 0 0 4 429741
-0.002303 -0.000953 0.119276 0.303320 0.953488 0.724446 -0.062500 1 0 0 0 0 0 4 430666
-0.002303 -0.000953 0.119276 0.303330 0.953487 0.724439 -0.062500 1 0 0 0 0 0 4 431756
-0.002303 -0.000953 0.119276 0.303327 0.953498 0.724452 -0.062500 1 0 0 0 0 0 4 432741
-0.002303 -0.000953 0.119276 0.303330 0.953488 0.724440 -0.062500 1 0 0 0 0 0 4 433768
-0.002303 -0.000953 0.119276 0.303334 0.953476 0.724446 -0.062500 1 0 0 0 0 0 4 434636
-0.002303 -0.000953 0.119276 0.303332 0.953485 0.724439 -0.062500 1 0 0 0 0 0 4 435769
-0.002303 -0.000953 0.119276 0.303319 0.953489 0.724445 -0.062500 1 0 0 0 0 0 4 436774
-0.002303 -0.000953 0.119276 0.303338 0.953496 0.724446 -0.062500 1 0 0 0 0 0 4 437603
-0.002303 -0.000953 0.119276 0.303332 0.953488 0.724439 -0.062500 1 0 0 0 0 0 4 438694
-0.002303 -0.000953 0.119276 0.303323 0.953478 0.724452 -0.062500 1 0 0 0 0 0 4 439819
-0.002303 -0.000953 0.119276 0.303330 0.953486 0.724440 -0.062500 1 0 0 0 0 0 4 440805
-0.002303 -0.000953 0.119276 0.303331 0.953487 0.724439 -0.062500 1 0 0 0 0 0 4 441585
-0.002303 -0.000953 0.119276 0.303319 0.953490 0.724445 -0.062500 1 0 0 0 0 0 4 442634
-0.002303 -0.000953 0.119276 0.303341 0.953484 0.724453 -0.062500 1 0 0 0 0 0 4 443688
-0.002303 -0.000953 0.119276 0.303333 0.953486 0.724440 -0.062500 1 0 0 0 0 0 4 444601
-0.002303 -0.000953 0.119276 0.303319 0.953490 0.724445 -0.062500 1 0 0 0 0 0 4 445605
-0.002303 -0.000953 0.119276 0.303330 0.953487 0.724439 -0.062500 1 0 0 0 0 0 4 446595
-0.002303 -0.000953 0.119276 0.303319 0.953490 0.724445 -0.062500 1 0 0 0 0 0 4 447595
-0.002303 -0.000953 0.119276 0.303333 0.953475 0.724446 -0.062500 1 0 0 0 0 0 4 448593
-0.002303 -0.000953 0.119276 0.303339 0.953494 0.724447 -0.062500 1 0 0 0 0 0 4 449600
-0.002303 -0.000953 0.119276 0.303332 0.953488 0.724440 -0.062500 1 0 0 0 0 0 4 450595
-0.002303 -0.000953 0.119276 0.303319 0.953490 0.724445 -0.062500 1 0 0 0 0 0 4 451593
-0.002303 -0.000953 0.119276 0.303333 0.953475 0.724446 -0.062500 1 0 0 0 0 0 4 452592
-0.002303 -0.000953 0.119276 0.303331 0.953485 0.724439 -0.062500 1 0 0 0 0 0 4 453723
-0.002303 -0.000953 0.119276 0.303327 0.953498 0.724452 -0.062500 1 0 0 0 0 0 4 454675
-0.002303 -0.000953 0.119276 0.303331 0.953488 0.724440 -0.062500 1 0 0 0 0 0 4 455759
-0.002303 -0.000953 0.119276 0.303331 0.953487 0.724439 -0.062500 1 0 0 0 0 0 4 456630
-0.002303 -0.000953 0.119276 0.303323 0.953478 0.724452 -0.062500 1 0 0 0 0 0 4 457591
-0.002303 -0.000953 0.119276 0.303330 0.953486 0.724440 -0.062500 1 0 0 0 0 0 4 458600
-0.002303 -0.000953 0.119276 0.303319 0.953489 0.724445 -0.062500 1 0 0 0 0 0 4 459601
-0.002303 -0.000953 0.119276 0.303337 0.953496 0.724446 -0.062500 1 0 0 0 0 0 4 460599
-0.002303 -0.000953 0.119276 0.303332 0.953488 0.724440 -0.062500 1 0 0 0 0 0 4 461641
-0.002303 -0.000953 0.119276 0.303322 0.953478 0.724452 -0.062500 1 0 0 0 0 0 4 462869
-0.002303 -0.000953 0.119276 0.303330 0.953486 0.724440 -0.062500 1 0 0 0 0 0 4 463911
-0.002303 -0.000953 0.119276 0.303331 0.953487 0.724439 -0.062500 1 0 0 0 0 0 4 464692
-0.002303 -0.000953 0.119276 0.303327 0.953498 0.724452 -0.062500 1 0 0 0 0 0 4 465863
-0.002303 -0.000953 0.119276 0.303334 0.953477 0.724447 -0.062500 1 0 0 0 0 0 4 466716
-0.002303 -0.000953 0.119276 0.303332 0.953486 0.724440 -0.062500 1 0 0 0 0 0 4 467866
-0.002303 -0.000953 0.119276 0.303331 0.953487 0.724439 -0.062500 1 0 0 0 0 0 4 468648
-0.002303 -0.000953 0.119276 0.303319 0.953490 0.724445 -0.062500 1 0 0 0 0 0 4 469625
-0.002303 -0.000953 0.119276 0.303333 0.953475 0.724446 -0.062500 1 0 0 0 0 0 4 470577
-0.002303 -0.000953 0.119276 0.303327 0.953497 0.724453 -0.062500 1 0 0 0 0 0 4 471676
-0.002303 -0.000953 0.119276 0.303331 0.953488 0.724441 -0.062500 1 0 0 0 0 0 4 472817
-0.002303 -0.000953 0.119276 0.303331 0.953487 0.724439 -0.062500 1 0 0 0 0 0 4 473939
-0.002303 -0.000953 0.119276 0.303319 0.953490 0.724445 -0.062500 1 0 0 0 0 0 4 474642
-0.002303 -0.000953 0.119276 0.303333 0.953475 0.724446 -0.062500 1 0 0 0 0 0 4 475709
-0.002303 -0.000953 0.119276 0.303331 0.953485 0.724439 -0.062500 1 0 0 0 0 0 4 476692
-0.002303 -0.000953 0.119276 0.303327 0.953498 0.724452 -0.062500 1 0 0 0 0 0 4 477628
-0.002303 -0.000953 0.119276 0.303330 0.953488 0.724440 -0.062500 1 0 0 0 0 0 4 478623
-0.002303 -0.000953 0.119276 0.303331 0.953487 0.724439 -0.062500 1 0 0 0 0 0 4 479621
-0.002303 -0.000953 0.119276 0.303322 0.953478 0.724452 -0.062500 1 0 0 0 0 0 4 480626
-0.002303 -0.000953 0.119276 0.303330 0.953486 0.724440 -0.062500 1 0 0 0 0 0 4 481623
-0.002303 -0.000953 0.119276 0.303339 0.953495 0.724446 -0.062500 1 0 0 0 0 0 4 482629
-0.002303 -0.000953 0.119276 0.303332 0.953488 0.724439 -0.062500 1 0 0 0 0 0 4 483621
-0.002303 -0.000953 0.119276 0.303323 0.953478 0.724452 -0.062500 1 0 0 0 0 0 4 484633
-0.002303 -0.000953 0.119276 0.303330 0.953486 0.724440 -0.062500 1 0 0 0 0 0 4 485628
-0.002303 -0.000953 0.119276 0.303319 0.953489 0.724445 -0.062500 1 0 0 0 0 0 4 487260
-0.002303 -0.000953 0.119276 0.303329 0.953487 0.724439 -0.062500 1 0 0 0 0 0 4 487578
-0.002303 -0.000953 0.119276 0.303339 0.953496 0.724446 -0.062500 1 0 0 0 0 0 4 488706
-0.002303 -0.000953 0.119276 0.303323 0.953479 0.724453 -0.062500 1 0 0 0 0 0 4 489639
-0.002303 -0.000953 0.119276 0.303330 0.953486 0.724440 -0.062500 1 0 0 0 0 0 4 490616
-0.002303 -0.000953 0.119276 0.303331 0.953487 0.724439 -0.062500 1 0 0 0 0 0 4 491588
-0.002303 -0.000953 0.119276 0.303319 0.953490 0.724445 -0.062500 1 0 0 0 0 0 4 492633
-0.002303 -0.000953 0.119276 0.303341 0.953484 0.724453 -0.062500 1 0 0 0 0 0 4 493631
-0.002303 -0.000953 0.119276 0.303332 0.953486 0.724441 -0.062500 1 0 0 0 0 0 4 494679
-0.002303 -0.000953 0.119276 0.303332 0.953487 0.724439 -0.062500 1 0 0 0 0 0 4 495755
-0.002303 -0.000953 0.119276 0.303319 0.953490 0.724445 -0.062500 1 0 0 0 0 0 4 496769
-0.002303 -0.000953 0.119276 0.303330 0.953487 0.724439 -0.062500 1 0 0 0 0 0 4 497772
-0.002303 -0.000953 0.119276 0.303322 0.953478 0.724452 -0.062500 1 0 0 0 0 0 4 498825
-0.002303 -0.000953 0.119276 0.303338 0.953494 0.724447 -0.062500 1 0 0 0 0 0 4 499734
-0.002303 -0.000953 0.119276 0.303332 0.953488 0.724440 -0.062500 1 0 0 0 0 0 4 500802
-0.002303 -0.000953 0.119276 0.303319 0.953490 0.724445 -0.062500 1 0 0 0 0 0 4 501770
-0.002303 -0.000953 0.119276 0.303330 0.953487 0.724439 -0.062500 1 0 0 0 0 0 4 502697
-0.002303 -0.000953 0.119276 0.303334 0.953475 0.724445 -0.062500 1 0 0 0 0 0 4 503616
-0.002303 -0.000953 0.119276 0.303319 0.953488 0.724446 -0.062500 1 0 0 0 0 0 4 504632
-0.002303 -0.000953 0.119276 0.303338 0.953495 0.724447 -0.062500 1 0 0 0 0 0 4 505611
-0.002303 -0.000953 0.119276 0.303332 0.953488 0.724440 -0.062500 1 0 0 0 0 0 4 506694
-0.002303 -0.000953 0.119276 0.303323 0.953478 0.724452 -0.062500 1 0 0 0 0 0 4 507723
-0.002303 -0.000953 0.119276 0.303330 0.953486 0.724440 -0.062500 1 0 0 0 0 0 4 508625
-0.002303 -0.000953 0.119276 0.303331 0.953486 0.724439 -0.062500 1 0 0 0 0 0 4 509755
-0.002303 -0.000953 0.119276 0.303327 0.953498 0.724452 -0.062500 1 0 0 0 0 0 4 510619
-0.002303 -0.000953 0.119276 0.303331 0.953488 0.724440 -0.062500 1 0 0 0 0 0 4 511607
-0.002303 -0.000953 0.119276 0.303334 0.953476 0.724446 -0.062500 1 0 0 0 0 0 4 512622
-0.002303 -0.000953 0.119276 0.303319 0.953488 0.724446 -0.062500 1 0 0 0 0 0 4 513600
-0.002303 -0.000953 0.119276 0.303330 0.953487 0.724440 -0.062500 1 0 0 0 0 0 4 514676
-0.002303 -0.000953 0.119276 0.303331 0.953487 0.724439 -0.062500 1 0 0 0 0 0 4 515608
-0.002303 -0.000953 0.119276 0.303330 0.953486 0.724459 -0.062500 1 0 0 0 0 0 4 516624
-0.002303 -0.000953 0.119276 0.303331 0.953487 0.724441 -0.062500 1 0 0 0 0 0 4 517610
-0.002303 -0.000953 0.119276 0.303331 0.953487 0.724439 -0.062500 1 0 0 0 0 0 4 518628
-0.002303 -0.000953 0.119276 0.303319 0.953490 0.724445 -0.062500 1 0 0 0 0 0 4 519639
-0.002303 -0.000953 0.119276 0.303329 0.953487 0.724439 -0.062500 1 0 0 0 0 0 4 521179
-0.002303 -0.000953 0.119276 0.303342 0.953484 0.724452 -0.062500 1 0 0 0 0 0 4 521641
-0.002303 -0.000953 0.119276 0.303320 0.953489 0.724447 -0.062500 1 0 0 0 0 0 4 522709
-0.002303 -0.000953 0.119276 0.303330 0.953487 0.724440 -0.062500 1 0 0 0 0 0 4 523598
-0.002303 -0.000953 0.119276 0.303331 0.953487 0.724439 -0.062500 1 0 0 0 0 0 4 524620
-0.002303 -0.000953 0.119276 0.303322 0.953478 0.724452 -0.062500 1 0 0 0 0 0 4 525631
-0.002303 -0.000953 0.119276 0.303330 0.953485 0.724440 -0.062500 1 0 0 0 0 0 4 526627
-0.002303 -0.000953 0.119276 0.303339 0.953495 0.724446 -0.062500 1 0 0 0 0 0 4 527642
-0.002303 -0.000953 0.119276 0.303320 0.953491 0.724446 -0.062500 1 0 0 0 0 0 4 528676
-0.002303 -0.000953 0.119276 0.303330 0.953488 0.724440 -0.062500 1 0 0 0 0 0 4 529838
-0.002303 -0.000953 0.119276 0.303334 0.953475 0.724445 -0.062500 1 0 0 0 0 0 4 530791
-0.002303 -0.000953 0.119276 0.303319 0.953488 0.724446 -0.062500 1 0 0 0 0 0 4 531649
-0.002303 -0.000953 0.119276 0.303329 0.953487 0.724439 -0.062500 1 0 0 0 0 0 4 532836
-0.002303 -0.000953 0.119276 0.303339 0.953495 0.724446 -0.062500 1 0 0 0 0 0 4 533722
-0.002303 -0.000953 0.119276 0.303320 0.953491 0.724446 -0.062500 1 0 0 0 0 0 4 534853
-0.002303 -0.000953 0.119276 0.303333 0.953476 0.724446 -0.062500 1 0 0 0 0 0 4 535604
-0.002303 -0.000953 0.119276 0.303331 0.953485 0.724440 -0.062500 1 0 0 0 0 0 4 536672
-0.002303 -0.000953 0.119276 0.303319 0.953489 0.724445 -0.062500 1 0 0 0 0 0 4 537628
-0.002303 -0.000953 0.119276 0.303338 0.953496 0.724446 -0.062500 1 0 0 0 0 0 4 538625
-0.002303 -0.000953 0.119276 0.303335 0.953476 0.724446 -0.062500 1 0 0 0 0 0 4 539828
-0.002303 -0.000953 0.119276 0.303320 0.953488 0.724446 -0.062500 1 0 0 0 0 0 4 540715
-0.002303 -0.000953 0.119276 0.303330 0.953487 0.724440 -0.062500 1 0 0 0 0 0 4 541588
-0.002303 -0.000953 0.119276 0.303331 0.953487 0.724439 -0.062500 1 0 0 0 0 0 4 542679
-0.002303 -0.000953 0.119276 0.303319 0.953490 0.724445 -0.062500 1 0 0 0 0 0 4 543633
-0.002303 -0.000953 0.119276 0.303341 0.953484 0.724453 -0.062500 1 0 0 0 0 0 4 544632
-0.002303 -0.000953 0.119276 0.303332 0.953486 0.724440 -0.062500 1 0 0 0 0 0 4 545622
-0.002303 -0.000953 0.119276 0.303319 0.953490 0.724445 -0.062500 1 0 0 0 0 0 4 546631
-0.002303 -0.000953 0.119276 0.303330 0.953487 0.724439 -0.062500 1 0 0 0 0 0 4 547627
-0.002303 -0.000953 0.119276 0.303334 0.953475 0.724445 -0.062500 1 0 0 0 0 0 4 548629
-0.002303 -0.000953 0.119276 0.303319 0.953488 0.724446 -0.062500 1 0 0 0 0 0 4 549626
-0.002303 -0.000953 0.119276 0.303338 0.953495 0.724447 -0.062500 1 0 0 0 0 0 4 550627
-0.002303 -0.000953 0.119276 0.303332 0.953488 0.724440 -0.062500 1 0 0 0 0 0 4 551623
-0.002303 -0.000953 0.119276 0.303319 0.953490 0.724445 -0.062500 1 0 0 0 0 0 4 552738
-0.002303 -0.000953 0.119276 0.303333 0.953476 0.724446 -0.062500 1 0 0 0 0 0 4 553598
-0.002303 -0.000953 0.119276 0.303331 0.953485 0.724439 -0.062500 1 0 0 0 0 0 4 554697
-0.002303 -0.000953 0.119276 0.303327 0.953498 0.724452 -0.062500 1 0 0 0 0 0 4 555641
-0.002303 -0.000953 0.119276 0.303331 0.953488 0.724440 -0.062500 1 0 0 0 0 0 4 556641
-0.002303 -0.000953 0.119276 0.303331 0.953487 0.724439 -0.062500 1 0 0 0 0 0 4 557631
-0.002303 -0.000953 0.119276 0.303322 0.953478 0.724452 -0.062500 1 0 0 0 0 0 4 558626
-0.002303 -0.000953 0.119276 0.303330 0.953486 0.724440 -0.062500 1 0 0 0 0 0 4 559632
-0.002303 -0.000953 0.119276 0.303331 0.953486 0.724439 -0.062500 1 0 0 0 0 0 4 560824
-0.002303 -0.000953 0.119276 0.303327 0.953498 0.724452 -0.062500 1 0 0 0 0 0 4 561719
-0.002303 -0.000953 0.119276 0.303334 0.953477 0.724447 -0.062500 1 0 0 0 0 0 4 562776
-0.002303 -0.000953 0.119276 0.303332 0.953486 0.724440 -0.062500 1 0 0 0 0 0 4 563795
-0.002303 -0.000953 0.119276 0.303319 0.953489 0.724445 -0.062500 1 0 0 0 0 0 4 564805
-0.002303 -0.000953 0.119276 0.303329 0.953487 0.724439 -0.062500 1 0 0 0 0 0 4 565795
-0.002303 -0.000953 0.119276 0.303339 0.953496 0.724446 -0.062500 1 0 0 0 0 0 4 566811
-0.002303 -0.000953 0.119276 0.303323 0.953479 0.724453 -0.062500 1 0 0 0 0 0 4 567710
-0.002303 -0.000953 0.119276 0.303330 0.953486 0.724440 -0.062500 1 0 0 0 0 0 4 568693
-0.002303 -0.000953 0.119276 0.303331 0.953487 0.724439 -0.062500 1 0 0 0 0 0 4 569618
-0.002303 -0.000953 0.119276 0.303319 0.953490 0.724445 -0.062500 1 0 0 0 0 0 4 570629
-0.002303 -0.000953 0.119276 0.303333 0.953475 0.724446 -0.062500 1 0 0 0 0 0 4 571748
-0.002303 -0.000953 0.119276 0.303339 0.953494 0.724447 -0.062500 1 0 0 0 0 0 4 572629
-0.002303 -0.000953 0.119276 0.303320 0.953490 0.724446 -0.062500 1 0 0 0 0 0 4 573809
-0.002303 -0.000953 0.119276 0.303330 0.953487 0.724440 -0.062500 1 0 0 0 0 0 4 574922
-0.002303 -0.000953 0.119276 0.303331 0.953487 0.724439 -0.062500 1 0 0 0 0 0 4 575640
-0.002303 -0.000953 0.119276 0.303322 0.953478 0.724452 -0.062500 1 0 0 0 0 0 4 576710
-0.002303 -0.000953 0.119276 0.303330 0.953486 0.724440 -0.062500 1 0 0 0 0 0 4 577683
-0.002303 -0.000953 0.119276 0.303339 0.953495 0.724446 -0.062500 1 0 0 0 0 0 4 578627
-0.002303 -0.000953 0.119276 0.303320 0.953491 0.724446 -0.062500 1 0 0 0 0 0 4 579620
-0.002303 -0.000953 0.119276 0.303330 0.953488 0.724439 -0.062500 1 0 0 0 0 0 4 580626
-0.002303 -0.000953 0.119276 0.303334 0.953475 0.724445 -0.062500 1 0 0 0 0 0 4 581622
-0.002303 -0.000953 0.119276 0.303319 0.953488 0.724446 -0.062500 1 0 0 0 0 0 4 582611
-0.002303 -0.000953 0.119276 0.303338 0.953496 0.724447 -0.062500 1 0 0 0 0 0 4 583625
-0.002303 -0.000953 0.119276 0.303332 0.953488 0.724440 -0.062500 1 0 0 0 0 0 4 584622
-0.002303 -0.000953 0.119276 0.303323 0.953478 0.724452 -0.062500 1 0 0 0 0 0 4 585624
-0.002303 -0.000953 0.119276 0.303330 0.953486 0.724440 -0.062500 1 0 0 0 0 0 4 586627
-0.002303 -0.000953 0.119276 0.303331 0.953486 0.724439 -0.062500 1 0 0 0 0 0 4 588178
-0.002303 -0.000953 0.119276 0.303327 0.953498 0.724452 -0.062500 1 0 0 0 0 0 4 588634
-0.002303 -0.000953 0.119276 0.303331 0.953489 0.724440 -0.062500 1 0 0 0 0 0 4 589710
-0.002303 -0.000953 0.119276 0.303335 0.953476 0.724446 -0.062500 1 0 0 0 0 0 4 590642
-0.002303 -0.000953 0.119276 0.303320 0.953488 0.724446 -0.062500 1 0 0 0 0 0 4 591621
-0.002303 -0.000953 0.119276 0.303330 0.953487 0.724440 -0.062500 1 0 0 0 0 0 4 592630
-0.002303 -0.000953 0.119276 0.303331 0.953487 0.724439 -0.062500 1 0 0 0 0 0 4 593572
-0.002303 -0.000953 0.119276 0.303330 0.953487 0.724459 -0.062500 1 0 0 0 0 0 4 594631
-0.002303 -0.000953 0.119276 0.303331 0.953487 0.724441 -0.062500 1 0 0 0 0 0 4 595793
-0.002303 -0.000953 0.119276 0.303331 0.953487 0.724439 -0.062500 1 0 0 0 0 0 4 596719
-0.002303 -0.000953 0.119276 0.303319 0.953490 0.724445 -0.062500 1 0 0 0 0 0 4 597746
-0.002303 -0.000953 0.119276 0.303330 0.953487 0.724439 -0.062500 1 0 0 0 0 0 4 598835
-0.002303 -0.000953 0.119276 0.303342 0.953484 0.724452 -0.062500 1 0 0 0 0 0 4 599751
-0.002303 -0.000953 0.119276 0.303321 0.953489 0.724447 -0.062500 1 0 0 0 0 0 4 600795
-0.002303 -0.000953 0.119276 0.303330 0.953487 0.724440 -0.062500 1 0 0 0 0 0 4 601799
-0.002303 -0.000953 0.119276 0.303331 0.953487 0.724439 -0.062500 1 0 0 0 0 0 4 602617
-0.002303 -0.000953 0.119276 0.303322 0.953478 0.724452 -0.062500 1 0 0 0 0 0 4 603613
-0.002303 -0.000953 0.119276 0.303330 0.953486 0.724440 -0.062500 1 0 0 0 0 0 4 604677
-0.002303 -0.000953 0.119276 0.303339 0.953495 0.724446 -0.062500 1 0 0 0 0 0 4 605594
-0.002303 -0.000953 0.119276 0.303320 0.953491 0.724446 -0.062500 1 0 0 0 0 0 4 606734
-0.002303 -0.000953 0.119276 0.303330 0.953488 0.724440 -0.062500 1 0 0 0 0 0 4 607809
-0.002303 -0.000953 0.119276 0.303334 0.953475 0.724445 -0.062500 1 0 0 0 0 0 4 608662
-0.002303 -0.000953 0.119276 0.303319 0.953488 0.724446 -0.062500 1 0 0 0 0 0 4 609753
-0.002303 -0.000953 0.119276 0.303330 0.953487 0.724439 -0.062500 1 0 0 0 0 0 4 610646
-0.002303 -0.000953 0.119276 0.303339 0.953495 0.724446 -0.062500 1 0 0 0 0 0 4 611608
-0.002303 -0.000953 0.119276 0.303320 0.953491 0.724446 -0.062500 1 0 0 0 0 0 4 612624
-0.002303 -0.000953 0.119276 0.303333 0.953476 0.724446 -0.062500 1 0 0 0 0 0 4 613611
-0.002303 -0.000953 0.119276 0.303331 0.953486 0.724440 -0.062500 1 0 0 0 0 0 4 614620
-0.002303 -0.000953 0.119276 0.303319 0.953489 0.724445 -0.062500 1 0 0 0 0 0 4 615624
-0.002303 -0.000953 0.119276 0.303329 0.953487 0.724439 -0.062500 1 0 0 0 0 0 4 616602
-0.002303 -0.000953 0.119276 0.303342 0.953484 0.724452 -0.062500 1 0 0 0 0 0 4 617627
-0.002303 -0.000953 0.119276 0.303320 0.953489 0.724447 -0.062500 1 0 0 0 0 0 4 618620
-0.002303 -0.000953 0.119276 0.303330 0.953487 0.724440 -0.062500 1 0 0 0 0 0 4 619623
-0.002303 -0.000953 0.119276 0.303331 0.953487 0.724439 -0.062500 1 0 0 0 0 0 4 621454
-0.002303 -0.000953 0.119276 0.303322 0.953478 0.724452 -0.062500 1 0 0 0 0 0 4 622725
-0.002303 -0.000953 0.119276 0.303330 0.953485 0.724440 -0.062500 1 0 0 0 0 0 4 623645
-0.002303 -0.000953 0.119276 0.303339 0.953495 0.724446 -0.062500 1 0 0 0 0 0 4 624633
-0.002303 -0.000953 0.119276 0.303320 0.953490 0.724446 -0.062500 1 0 0 0 0 0 4 625633
-0.002303 -0.000953 0.119276 0.303330 0.953487 0.724439 -0.062500 1 0 0 0 0 0 4 626637
[truncated: 6,856,274 more chars]
