# Supplementary material for: Increasing Patient Engagement in Rehabilitation Exercises Using Computer-Based Citizen Science
Source: PLoS One. 2015 Mar 20;10(3):e0117013. doi: 10.1371/journal.pone.0117013 (PMC4368773; doi:10.1371/journal.pone.0117013)
Supplement: S5 Dataset — (ZIP) [file pone.0117013.s005.zip › Dataset_S5/P12/P12_with.dat]

0.014895 -0.003385 0.170593 -0.674050 1.904456 -9.459126 -0.000000 1 0 0 0 0 0 0 968
0.014945 -0.003471 0.170950 -0.731299 1.313471 -5.611820 -0.000030 1 0 0 0 0 0 0 1935
0.014961 -0.003517 0.171307 -0.292714 0.732515 -5.248440 -0.000063 1 0 0 0 0 0 0 2968
0.014997 -0.003559 0.171648 -0.525924 0.619640 -5.031513 -0.000094 1 0 0 0 0 0 0 3972
0.015036 -0.003598 0.171982 -0.596232 0.581358 -4.940264 -0.000125 1 0 0 0 0 0 0 4967
0.015069 -0.003604 0.172284 -0.528309 0.137120 -4.549356 -0.000156 1 0 0 0 0 0 0 5970
0.015107 -0.003634 0.172582 -0.586762 0.412426 -4.469359 -0.000188 1 0 0 0 0 0 0 6971
0.015167 -0.003642 0.172859 -0.900537 0.156387 -4.223384 -0.000219 1 0 0 0 0 0 0 7961
0.015176 -0.003634 0.173111 -0.257373 -0.075298 -3.892924 -0.000250 1 0 0 0 0 0 0 8965
0.015170 -0.003621 0.173356 -0.019732 -0.154996 -3.785043 -0.000281 1 0 0 0 0 0 0 9967
0.015162 -0.003609 0.173577 0.012877 -0.158698 -3.491181 -0.000312 1 0 0 0 0 0 0 10958
0.015106 -0.003620 0.173777 0.649497 0.146274 -3.226680 -0.000344 1 0 0 0 0 0 0 11967
0.015030 -0.003604 0.173968 0.959003 -0.178894 -3.095138 -0.000375 1 0 0 0 0 0 0 12972
0.014967 -0.003608 0.174079 0.823043 0.058401 -2.076551 -0.000406 1 0 0 0 0 0 0 13954
0.014872 -0.003637 0.174198 1.201565 0.407102 -2.093040 -0.000437 1 0 0 0 0 0 0 14953
0.014760 -0.003658 0.174303 1.462301 0.337661 -1.952720 -0.000468 1 0 0 0 0 0 0 15953
0.014613 -0.003712 0.174397 1.945540 0.765427 -1.806245 -0.000500 1 0 0 0 0 0 0 16952
0.014480 -0.003748 0.174465 1.796157 0.572380 -1.482103 -0.000530 1 0 0 0 0 0 0 17942
0.014323 -0.003790 0.174512 2.085196 0.639536 -1.204451 -0.000561 1 0 0 0 0 0 0 18923
0.014191 -0.003823 0.174533 1.780164 0.520510 -0.855152 -0.000593 1 0 0 0 0 0 0 19952
0.014075 -0.003852 0.174528 1.542229 0.463671 -0.515707 -0.000625 1 0 0 0 0 0 0 20958
0.013949 -0.003876 0.174505 1.645267 0.396340 -0.274853 -0.000656 1 0 0 0 0 0 0 21955
0.013872 -0.003888 0.174463 1.000453 0.229860 -0.021246 -0.000687 1 0 0 0 0 0 0 22957
0.013828 -0.003916 0.174402 0.509084 0.432202 0.231947 -0.000718 1 0 0 0 0 0 0 23955
0.013809 -0.003913 0.174331 0.126210 0.038987 0.351485 -0.000749 1 0 0 0 0 0 0 24949
0.013810 -0.003916 0.174246 -0.175835 0.091391 0.529357 -0.000781 1 0 0 0 0 0 0 25960
0.013821 -0.003923 0.174153 -0.343158 0.142405 0.615751 -0.000815 1 0 0 0 0 0 0 27035
0.013836 -0.003931 0.174057 -0.432018 0.170450 0.647940 -0.000848 1 0 0 0 0 0 0 28102
0.013870 -0.003923 0.173949 -0.694858 -0.039393 0.755053 -0.000913 1 0 0 0 0 0 0 30178
0.013912 -0.003865 0.173709 -0.827902 -0.701710 2.456948 -0.000957 1 0 0 0 0 0 0 31601
0.013912 -0.003858 0.173599 -0.310418 -0.109650 0.923296 -0.000971 1 0 0 0 0 0 0 32033
0.013932 -0.003837 0.173523 -0.519326 -0.219655 0.303758 -0.001002 1 0 0 0 0 0 0 33031
0.013951 -0.003832 0.173433 -0.537601 -0.037961 0.402411 -0.001032 1 0 0 0 0 0 0 34004
0.013928 -0.003824 0.173351 0.000629 -0.039217 0.290368 -0.001063 1 0 0 0 0 0 0 35000
0.013909 -0.003843 0.173268 -0.010767 0.296680 0.267798 -0.001095 1 0 0 0 0 0 0 35996
0.013893 -0.003874 0.173184 -0.046605 0.499811 0.250644 -0.001126 1 0 0 0 0 0 0 36995
0.013871 -0.003889 0.173111 0.019354 0.302672 0.092200 -0.001158 1 0 0 0 0 0 0 38038
0.013836 -0.003936 0.173041 0.178641 0.709804 -0.004276 -0.001190 1 0 0 0 0 0 0 39055
0.013810 -0.003980 0.172978 0.086603 0.720379 -0.105629 -0.001221 1 0 0 0 0 0 0 40040
0.013787 -0.004023 0.172916 0.021888 0.707954 -0.169909 -0.001252 1 0 0 0 0 0 0 41028
0.013780 -0.004047 0.172860 -0.198649 0.455310 -0.257712 -0.001283 1 0 0 0 0 0 0 42029
0.013750 -0.004098 0.172812 0.060658 0.783514 -0.407918 -0.001314 1 0 0 0 0 0 0 43025
0.013745 -0.004148 0.172765 -0.230547 0.807786 -0.449275 -0.001345 1 0 0 0 0 0 0 44023
0.013745 -0.004174 0.172728 -0.333710 0.502359 -0.619780 -0.001377 1 0 0 0 0 0 0 45017
0.013754 -0.004212 0.172686 -0.469951 0.624404 -0.584210 -0.001407 1 0 0 0 0 0 0 46002
0.013761 -0.004231 0.172652 -0.463589 0.408936 -0.711041 -0.001439 1 0 0 0 0 0 0 47017
0.013736 -0.004279 0.172629 -0.063378 0.753904 -0.888171 -0.001470 1 0 0 0 0 0 0 48002
0.013731 -0.004327 0.172607 -0.282184 0.786077 -0.944403 -0.001501 1 0 0 0 0 0 0 49015
0.013729 -0.004351 0.172597 -0.348970 0.483609 -1.123859 -0.001532 1 0 0 0 0 0 0 50002
0.013714 -0.004381 0.172588 -0.193693 0.548349 -1.190213 -0.001564 1 0 0 0 0 0 0 51019
0.013707 -0.004397 0.172585 -0.284991 0.356690 -1.277850 -0.001595 1 0 0 0 0 0 0 52002
0.013689 -0.004424 0.172579 -0.164858 0.486415 -1.291148 -0.001627 1 0 0 0 0 0 0 53017
0.013680 -0.004437 0.172577 -0.277081 0.328266 -1.353817 -0.001658 1 0 0 0 0 0 0 54027
0.013655 -0.004439 0.172583 -0.079388 0.168183 -1.496845 -0.001687 1 0 0 0 0 0 0 54944
0.013642 -0.004440 0.172586 -0.229407 0.140380 -1.491264 -0.001718 1 0 0 0 0 0 0 55934
0.013636 -0.004441 0.172587 -0.333719 0.132852 -1.494304 -0.001749 1 0 0 0 0 0 0 56943
0.013632 -0.004441 0.172588 -0.392570 0.130655 -1.508560 -0.001780 1 0 0 0 0 0 0 57936
0.013631 -0.004441 0.172588 -0.426507 0.130823 -1.529424 -0.001812 1 0 0 0 0 0 0 58944
0.013630 -0.004441 0.172588 -0.447496 0.132005 -1.553041 -0.001843 1 0 0 0 0 0 0 59943
0.013629 -0.004441 0.172588 -0.461864 0.133688 -1.577851 -0.001874 1 0 0 0 0 0 0 60934
0.013634 -0.004463 0.172591 -0.540986 0.428193 -1.643813 -0.001905 1 0 0 0 0 0 0 61944
0.013637 -0.004475 0.172593 -0.522638 0.313846 -1.652361 -0.001936 1 0 0 0 0 0 0 62934
0.013624 -0.004499 0.172590 -0.326438 0.478597 -1.620180 -0.001968 1 0 0 0 0 0 0 63949
0.013617 -0.004512 0.172589 -0.399132 0.337730 -1.660823 -0.001999 1 0 0 0 0 0 0 64951
0.013614 -0.004518 0.172588 -0.455551 0.246020 -1.697694 -0.002030 1 0 0 0 0 0 0 65937
0.013613 -0.004521 0.172588 -0.489237 0.198994 -1.729759 -0.002062 1 0 0 0 0 0 0 66944
0.013612 -0.004522 0.172587 -0.509988 0.176384 -1.758633 -0.002093 1 0 0 0 0 0 0 67942
0.013611 -0.004523 0.172587 -0.524226 0.166210 -1.786198 -0.002124 1 0 0 0 0 0 0 68943
0.013597 -0.004542 0.172584 -0.349856 0.409245 -1.765748 -0.002155 1 0 0 0 0 0 0 69941
0.013590 -0.004552 0.172582 -0.433825 0.310190 -1.812356 -0.002186 1 0 0 0 0 0 0 70934
0.013592 -0.004579 0.172584 -0.564035 0.532538 -1.892452 -0.002218 1 0 0 0 0 0 0 71940
0.013578 -0.004612 0.172582 -0.387241 0.626772 -1.860970 -0.002249 1 0 0 0 0 0 0 72935
0.013571 -0.004628 0.172580 -0.464316 0.426950 -1.899422 -0.002280 1 0 0 0 0 0 0 73941
0.013568 -0.004636 0.172580 -0.522481 0.303251 -1.935211 -0.002312 1 0 0 0 0 0 0 74936
0.013552 -0.004659 0.172576 -0.371653 0.487230 -1.918989 -0.002343 1 0 0 0 0 0 0 75944
0.013530 -0.004690 0.172570 -0.281996 0.605464 -1.920052 -0.002374 1 0 0 0 0 0 0 76937
0.013519 -0.004705 0.172568 -0.424465 0.422012 -1.981667 -0.002405 1 0 0 0 0 0 0 77937
0.013519 -0.004735 0.172570 -0.585443 0.600034 -2.068808 -0.002437 1 0 0 0 0 0 0 78939
0.013505 -0.004769 0.172567 -0.424014 0.671819 -2.040529 -0.002468 1 0 0 0 0 0 0 79936
0.013484 -0.004805 0.172562 -0.323242 0.707860 -2.032717 -0.002499 1 0 0 0 0 0 0 80936
0.013473 -0.004823 0.172559 -0.459612 0.480749 -2.090098 -0.002530 1 0 0 0 0 0 0 81936
0.013454 -0.004851 0.172555 -0.364040 0.590694 -2.087523 -0.002562 1 0 0 0 0 0 0 82938
0.013444 -0.004865 0.172552 -0.488667 0.422824 -2.144113 -0.002593 1 0 0 0 0 0 0 83942
0.013425 -0.004891 0.172547 -0.385839 0.564739 -2.140587 -0.002624 1 0 0 0 0 0 0 84944
0.013416 -0.004904 0.172545 -0.506504 0.413056 -2.196206 -0.002655 1 0 0 0 0 0 0 85924
0.013397 -0.004930 0.172540 -0.401904 0.563093 -2.192715 -0.002687 1 0 0 0 0 0 0 86941
0.013394 -0.004966 0.172527 -0.609904 0.723214 -2.102488 -0.002718 1 0 0 0 0 0 0 87938
0.013393 -0.004984 0.172521 -0.657524 0.506659 -2.209330 -0.002749 1 0 0 0 0 0 0 88921
0.013378 -0.005012 0.172514 -0.492415 0.616720 -2.238658 -0.002780 1 0 0 0 0 0 0 89936
0.013357 -0.005045 0.172507 -0.393847 0.695425 -2.262428 -0.002812 1 0 0 0 0 0 0 90940
0.013347 -0.005062 0.172504 -0.531090 0.491905 -2.335804 -0.002843 1 0 0 0 0 0 0 91935
0.013327 -0.005089 0.172498 -0.435509 0.614015 -2.339475 -0.002873 1 0 0 0 0 0 0 92919
0.013303 -0.005121 0.172492 -0.374942 0.699516 -2.351080 -0.002905 1 0 0 0 0 0 0 93939
0.013292 -0.005138 0.172489 -0.531660 0.499560 -2.419022 -0.002937 1 0 0 0 0 0 0 94942
0.013272 -0.005165 0.172484 -0.445990 0.623510 -2.419984 -0.002968 1 0 0 0 0 0 0 95936
0.013262 -0.005178 0.172482 -0.575441 0.462778 -2.479390 -0.002999 1 0 0 0 0 0 0 96937
0.013242 -0.005204 0.172477 -0.474818 0.608312 -2.475931 -0.003030 1 0 0 0 0 0 0 97936
0.013233 -0.005217 0.172474 -0.597424 0.458921 -2.535654 -0.003064 1 0 0 0 0 0 0 99027
0.013214 -0.005242 0.172469 -0.493051 0.610021 -2.530999 -0.003095 1 0 0 0 0 0 0 100023
0.013205 -0.005255 0.172467 -0.612976 0.463257 -2.587860 -0.003127 1 0 0 0 0 0 0 101018
0.013186 -0.005280 0.172462 -0.507487 0.615736 -2.582317 -0.003157 1 0 0 0 0 0 0 101993
0.013177 -0.005293 0.172460 -0.627067 0.469703 -2.639325 -0.003188 1 0 0 0 0 0 0 102995
0.013172 -0.005299 0.172459 -0.706836 0.375448 -2.684430 -0.003219 1 0 0 0 0 0 0 103991
0.013170 -0.005303 0.172458 -0.751734 0.327337 -2.719880 -0.003251 1 0 0 0 0 0 0 104985
0.013169 -0.005304 0.172458 -0.778260 0.304495 -2.751533 -0.003283 1 0 0 0 0 0 0 106022
0.013168 -0.005305 0.172458 -0.795132 0.294249 -2.779816 -0.003314 1 0 0 0 0 0 0 107021
0.013154 -0.005324 0.172454 -0.621981 0.537590 -2.756736 -0.003345 1 0 0 0 0 0 0 108022
0.013146 -0.005334 0.172452 -0.706186 0.439321 -2.804695 -0.003376 1 0 0 0 0 0 0 109014
0.013143 -0.005339 0.172451 -0.768533 0.369339 -2.846622 -0.003409 1 0 0 0 0 0 0 110048
0.013141 -0.005341 0.172451 -0.804594 0.333326 -2.879531 -0.003439 1 0 0 0 0 0 0 111021
0.013140 -0.005343 0.172451 -0.826236 0.316386 -2.908535 -0.003469 1 0 0 0 0 0 0 111992
0.013140 -0.005343 0.172451 -0.841149 0.309289 -2.937041 -0.003502 1 0 0 0 0 0 0 113016
0.013140 -0.005343 0.172451 -0.852333 0.306972 -2.964105 -0.003533 1 0 0 0 0 0 0 114019
0.013139 -0.005344 0.172451 -0.861426 0.307132 -2.990016 -0.003563 1 0 0 0 0 0 0 114993
0.013139 -0.005344 0.172451 -0.870069 0.308616 -3.017230 -0.003596 1 0 0 0 0 0 0 116024
0.013139 -0.005344 0.172451 -0.878025 0.310687 -3.043375 -0.003627 1 0 0 0 0 0 0 117018
0.013139 -0.005344 0.172451 -0.885841 0.313025 -3.069603 -0.003658 1 0 0 0 0 0 0 118017
0.013139 -0.005344 0.172451 -0.893312 0.315562 -3.095290 -0.003688 1 0 0 0 0 0 0 118996
0.013139 -0.005344 0.172451 -0.901108 0.318187 -3.122060 -0.003720 1 0 0 0 0 0 0 120016
0.013139 -0.005344 0.172451 -0.908578 0.320703 -3.147844 -0.003751 1 0 0 0 0 0 0 120999
0.013139 -0.005344 0.172451 -0.916269 0.323456 -3.174444 -0.003783 1 0 0 0 0 0 0 122013
0.013139 -0.005344 0.172451 -0.923735 0.326095 -3.200303 -0.003813 1 0 0 0 0 0 0 122999
0.013139 -0.005344 0.172451 -0.931397 0.328750 -3.226888 -0.003845 1 0 0 0 0 0 0 124013
0.013134 -0.005321 0.172448 -0.868993 0.036856 -3.214345 -0.003876 1 0 0 0 0 0 0 124996
0.013131 -0.005310 0.172446 -0.905029 0.156330 -3.257310 -0.003908 1 0 0 0 0 0 0 126012
0.013130 -0.005304 0.172446 -0.932250 0.243448 -3.292794 -0.003937 1 0 0 0 0 0 0 126941
0.013129 -0.005302 0.172445 -0.950162 0.291012 -3.324350 -0.003968 1 0 0 0 0 0 0 127932
0.013129 -0.005300 0.172445 -0.963015 0.316288 -3.353440 -0.003999 1 0 0 0 0 0 0 128941
0.013129 -0.005299 0.172445 -0.973048 0.330400 -3.380632 -0.004030 1 0 0 0 0 0 0 129931
0.013129 -0.005299 0.172445 -0.981957 0.338656 -3.407699 -0.004062 1 0 0 0 0 0 0 130941
0.013129 -0.005299 0.172445 -0.990026 0.344121 -3.433950 -0.004093 1 0 0 0 0 0 0 131931
0.013129 -0.005299 0.172445 -0.997996 0.348233 -3.460518 -0.004124 1 0 0 0 0 0 0 132940
0.013129 -0.005299 0.172445 -1.005621 0.351596 -3.486578 -0.004155 1 0 0 0 0 0 0 133931
0.013129 -0.005299 0.172445 -1.013377 0.354576 -3.513081 -0.004187 1 0 0 0 0 0 0 134941
0.013129 -0.005299 0.172445 -1.020977 0.357414 -3.539274 -0.004218 1 0 0 0 0 0 0 135939
0.013129 -0.005299 0.172445 -1.028548 0.360192 -3.565575 -0.004249 1 0 0 0 0 0 0 136942
0.013129 -0.005299 0.172445 -1.036080 0.362843 -3.591693 -0.004280 1 0 0 0 0 0 0 137938
0.013129 -0.005299 0.172445 -1.043713 0.365517 -3.618151 -0.004312 1 0 0 0 0 0 0 138947
0.013129 -0.005299 0.172445 -1.051222 0.368198 -3.644145 -0.004343 1 0 0 0 0 0 0 139938
0.013150 -0.005303 0.172438 -1.332853 0.432269 -3.572923 -0.004374 1 0 0 0 0 0 0 140946
0.013160 -0.005306 0.172434 -1.234071 0.411123 -3.640892 -0.004406 1 0 0 0 0 0 0 141950
0.013160 -0.005285 0.172429 -1.093076 0.101399 -3.656376 -0.004436 1 0 0 0 0 0 0 142930
0.013161 -0.005274 0.172427 -1.086722 0.211207 -3.713162 -0.004468 1 0 0 0 0 0 0 143932
0.013182 -0.005273 0.172419 -1.367013 0.355001 -3.659820 -0.004499 1 0 0 0 0 0 0 144947
0.013192 -0.005273 0.172415 -1.267584 0.376259 -3.736088 -0.004530 1 0 0 0 0 0 0 145934
0.013184 -0.005292 0.172409 -1.010376 0.630268 -3.744069 -0.004561 1 0 0 0 0 0 0 146924
0.013174 -0.005279 0.172404 -0.980037 0.241748 -3.769552 -0.004593 1 0 0 0 0 0 0 147936
0.013169 -0.005272 0.172401 -1.047380 0.290438 -3.833912 -0.004623 1 0 0 0 0 0 0 148918
0.013188 -0.005274 0.172392 -1.366424 0.401635 -3.784944 -0.004656 1 0 0 0 0 0 0 149945
0.013192 -0.005252 0.172385 -1.216697 0.111329 -3.825001 -0.004687 1 0 0 0 0 0 0 150948
0.013194 -0.005241 0.172382 -1.183264 0.225972 -3.900185 -0.004717 1 0 0 0 0 0 0 151916
0.013216 -0.005240 0.172373 -1.447723 0.371833 -3.856893 -0.004749 1 0 0 0 0 0 0 152947
0.013222 -0.005217 0.172366 -1.270182 0.098784 -3.899414 -0.004781 1 0 0 0 0 0 0 153946
0.013206 -0.005202 0.172355 -0.966928 0.174982 -3.887578 -0.004812 1 0 0 0 0 0 0 154947
0.013219 -0.005199 0.172343 -1.326854 0.344119 -3.882026 -0.004843 1 0 0 0 0 0 0 155949
0.013220 -0.005176 0.172334 -1.219346 0.086847 -3.950626 -0.004874 1 0 0 0 0 0 0 156951
0.013228 -0.005187 0.172319 -1.296685 0.527691 -3.891902 -0.004905 1 0 0 0 0 0 0 157927
0.013226 -0.005171 0.172309 -1.196378 0.203902 -3.977454 -0.004937 1 0 0 0 0 0 0 158948
0.013227 -0.005163 0.172289 -1.221697 0.295896 -3.891041 -0.004967 1 0 0 0 0 0 0 159914
0.013249 -0.005165 0.172273 -1.504533 0.416638 -3.940340 -0.004999 1 0 0 0 0 0 0 160949
0.013241 -0.005162 0.172258 -1.146102 0.376898 -3.992521 -0.005031 1 0 0 0 0 0 0 161949
0.013238 -0.005161 0.172237 -1.192774 0.409059 -3.933178 -0.005062 1 0 0 0 0 0 0 162947
0.013258 -0.005166 0.172220 -1.500649 0.479617 -3.998271 -0.005093 1 0 0 0 0 0 0 163948
0.013244 -0.005142 0.172202 -1.085619 0.116745 -4.019114 -0.005124 1 0 0 0 0 0 0 164945
0.013238 -0.005131 0.172179 -1.167400 0.251710 -3.980124 -0.005156 1 0 0 0 0 0 0 165946
0.013237 -0.005127 0.172153 -1.241944 0.352365 -3.968239 -0.005187 1 0 0 0 0 0 0 166948
0.013238 -0.005126 0.172127 -1.286564 0.407276 -3.974451 -0.005218 1 0 0 0 0 0 0 167947
0.013241 -0.005126 0.172100 -1.313295 0.436426 -3.989610 -0.005249 1 0 0 0 0 0 0 168944
0.013238 -0.005105 0.172070 -1.260432 0.155914 -3.969297 -0.005281 1 0 0 0 0 0 0 169946
0.013239 -0.005096 0.172042 -1.301518 0.282098 -4.007624 -0.005312 1 0 0 0 0 0 0 170947
0.013257 -0.005074 0.172003 -1.536492 0.137637 -3.902058 -0.005343 1 0 0 0 0 0 0 171946
0.013268 -0.005064 0.171970 -1.478018 0.280085 -3.989691 -0.005374 1 0 0 0 0 0 0 172945
0.013270 -0.005038 0.171937 -1.362521 0.076665 -4.014531 -0.005405 1 0 0 0 0 0 0 173917
0.013288 -0.005008 0.171897 -1.574700 0.008020 -3.936482 -0.005437 1 0 0 0 0 0 0 174947
0.013301 -0.004995 0.171848 -1.526067 0.225485 -3.848960 -0.005468 1 0 0 0 0 0 0 175945
0.013304 -0.004967 0.171808 -1.404503 0.050628 -3.963135 -0.005499 1 0 0 0 0 0 0 176933
0.013303 -0.004932 0.171756 -1.351171 -0.053795 -3.850540 -0.005530 1 0 0 0 0 0 0 177944
0.013321 -0.004898 0.171706 -1.590396 -0.059557 -3.882409 -0.005562 1 0 0 0 0 0 0 178958
0.013312 -0.004878 0.171661 -1.276213 0.129233 -3.964201 -0.005593 1 0 0 0 0 0 0 179947
0.013310 -0.004870 0.171610 -1.351725 0.304544 -3.918834 -0.005625 1 0 0 0 0 0 0 180953
0.013308 -0.004845 0.171554 -1.346436 0.103272 -3.856440 -0.005656 1 0 0 0 0 0 0 181957
0.013304 -0.004812 0.171494 -1.343611 -0.027364 -3.831324 -0.005687 1 0 0 0 0 0 0 182956
0.013306 -0.004797 0.171437 -1.416683 0.202008 -3.870582 -0.005718 1 0 0 0 0 0 0 183955
0.013290 -0.004788 0.171373 -1.202069 0.297551 -3.808682 -0.005750 1 0 0 0 0 0 0 184953
0.013301 -0.004767 0.171301 -1.538788 0.155831 -3.729743 -0.005781 1 0 0 0 0 0 0 185954
0.013304 -0.004736 0.171235 -1.481843 0.004223 -3.796985 -0.005812 1 0 0 0 0 0 0 186960
0.013311 -0.004723 0.171158 -1.517682 0.229723 -3.692394 -0.005843 1 0 0 0 0 0 0 187953
0.013318 -0.004719 0.171077 -1.547464 0.373809 -3.636455 -0.005875 1 0 0 0 0 0 0 188954
0.013315 -0.004673 0.171002 -1.410767 -0.161349 -3.727473 -0.005906 1 0 0 0 0 0 0 189953
0.013317 -0.004653 0.170921 -1.485049 0.118207 -3.678892 -0.005939 1 0 0 0 0 0 0 191016
0.013317 -0.004623 0.170834 -1.468485 0.012894 -3.608489 -0.005970 1 0 0 0 0 0 0 192024
0.013316 -0.004587 0.170744 -1.458616 -0.065780 -3.576067 -0.006002 1 0 0 0 0 0 0 193023
0.013300 -0.004568 0.170648 -1.263335 0.140938 -3.512336 -0.006032 1 0 0 0 0 0 0 193995
0.013291 -0.004538 0.170554 -1.341726 0.018843 -3.536453 -0.006064 1 0 0 0 0 0 0 195011
0.013285 -0.004502 0.170459 -1.400356 -0.066481 -3.557751 -0.006095 1 0 0 0 0 0 0 195995
0.013266 -0.004483 0.170361 -1.240118 0.137375 -3.520683 -0.006126 1 0 0 0 0 0 0 197010
0.013240 -0.004471 0.170260 -1.142012 0.263930 -3.502390 -0.006157 1 0 0 0 0 0 0 197994
0.013227 -0.004446 0.170147 -1.295994 0.088567 -3.345230 -0.006187 1 0 0 0 0 0 0 198940
0.013204 -0.004431 0.170039 -1.193958 0.216962 -3.411729 -0.006218 1 0 0 0 0 0 0 199929
0.013192 -0.004404 0.169922 -1.328379 0.060943 -3.308365 -0.006249 1 0 0 0 0 0 0 200939
0.013185 -0.004370 0.169799 -1.418088 -0.040813 -3.248087 -0.006280 1 0 0 0 0 0 0 201929
0.013181 -0.004332 0.169675 -1.468183 -0.095863 -3.220860 -0.006312 1 0 0 0 0 0 0 202939
0.013178 -0.004293 0.169549 -1.495898 -0.125905 -3.209472 -0.006342 1 0 0 0 0 0 0 203928
0.013182 -0.004277 0.169409 -1.593922 0.169560 -3.043320 -0.006374 1 0 0 0 0 0 0 204938
0.013168 -0.004268 0.169271 -1.377721 0.287336 -3.056129 -0.006405 1 0 0 0 0 0 0 205929
0.013145 -0.004261 0.169134 -1.242198 0.342977 -3.071946 -0.006437 1 0 0 0 0 0 0 206939
0.013129 -0.004227 0.168914 -1.334051 -0.022184 -2.010649 -0.006468 1 0 0 0 0 0 0 207943
0.013110 -0.004219 0.168808 -1.295900 0.295957 -3.384320 -0.006500 1 0 0 0 0 0 0 208952
0.013098 -0.004195 0.168671 -1.401731 0.110236 -3.143731 -0.006530 1 0 0 0 0 0 0 209940
0.013068 -0.004175 0.168444 -1.172406 0.149434 -1.943387 -0.006562 1 0 0 0 0 0 0 210954
0.013040 -0.004147 0.168332 -1.179553 0.036497 -3.316814 -0.006593 1 0 0 0 0 0 0 211942
0.013009 -0.004131 0.168186 -1.140145 0.191968 -3.041926 -0.006624 1 0 0 0 0 0 0 212941
0.012986 -0.004088 0.167958 -1.251320 -0.144091 -1.934099 -0.006656 1 0 0 0 0 0 0 213950
0.012964 -0.004080 0.167831 -1.286340 0.263883 -3.143007 -0.006686 1 0 0 0 0 0 0 214922
0.012916 -0.004035 0.167601 -0.942364 -0.158001 -1.927634 -0.006719 1 0 0 0 0 0 0 215962
0.012889 -0.004026 0.167472 -1.200586 0.255004 -3.132972 -0.006749 1 0 0 0 0 0 0 216939
0.012837 -0.003981 0.167239 -0.884986 -0.169509 -1.902001 -0.006781 1 0 0 0 0 0 0 217964
0.012825 -0.003953 0.167096 -1.388346 0.001871 -2.950281 -0.006812 1 0 0 0 0 0 0 218948
0.012792 -0.003929 0.166859 -1.165766 0.073268 -1.823345 -0.006843 1 0 0 0 0 0 0 219929
0.012761 -0.003899 0.166722 -1.181897 0.004753 -3.035407 -0.006874 1 0 0 0 0 0 0 220946
0.012713 -0.003874 0.166462 -0.960540 0.060208 -1.536320 -0.006906 1 0 0 0 0 0 0 221960
0.012702 -0.003848 0.166312 -1.412086 0.059319 -2.833680 -0.006936 1 0 0 0 0 0 0 222916
0.012659 -0.003790 0.166060 -1.054128 -0.366674 -1.636050 -0.006967 1 0 0 0 0 0 0 223928
0.012632 -0.003778 0.165906 -1.227574 0.188648 -2.782060 -0.006999 1 0 0 0 0 0 0 224944
0.012577 -0.003731 0.165623 -0.884073 -0.222744 -1.217799 -0.007031 1 0 0 0 0 0 0 225945
0.012547 -0.003720 0.165462 -1.186414 0.220247 -2.658139 -0.007061 1 0 0 0 0 0 0 226930
0.012499 -0.003709 0.165180 -0.973864 0.253648 -1.211341 -0.007093 1 0 0 0 0 0 0 227954
0.012483 -0.003674 0.164925 -1.373184 -0.050884 -1.412325 -0.007125 1 0 0 0 0 0 0 228962
0.012453 -0.003642 0.164762 -1.234713 -0.050467 -2.627640 -0.007155 1 0 0 0 0 0 0 229915
0.012403 -0.003614 0.164475 -0.968107 0.003004 -1.133230 -0.007187 1 0 0 0 0 0 0 230959
0.012329 -0.003596 0.164221 -0.628763 0.139087 -1.410120 -0.007218 1 0 0 0 0 0 0 231957
0.012289 -0.003566 0.164055 -1.026862 -0.002695 -2.585864 -0.007249 1 0 0 0 0 0 0 232943
0.012197 -0.003532 0.163749 -0.402785 -0.067887 -0.864505 -0.007281 1 0 0 0 0 0 0 233957
0.012136 -0.003484 0.163496 -0.732223 -0.271269 -1.370394 -0.007311 1 0 0 0 0 0 0 234929
0.012087 -0.003491 0.163327 -0.925188 0.439636 -2.529447 -0.007343 1 0 0 0 0 0 0 235944
0.012044 -0.003464 0.163010 -1.029679 0.054455 -0.701069 -0.007374 1 0 0 0 0 0 0 236928
0.011971 -0.003445 0.162744 -0.634325 0.127946 -1.162830 -0.007405 1 0 0 0 0 0 0 237927
0.011920 -0.003435 0.162473 -0.897079 0.254461 -1.140845 -0.007437 1 0 0 0 0 0 0 238946
0.011875 -0.003427 0.162200 -0.996089 0.295645 -1.100410 -0.007467 1 0 0 0 0 0 0 239928
0.011789 -0.003377 0.161931 -0.473479 -0.256036 -1.143368 -0.007500 1 0 0 0 0 0 0 240958
0.011735 -0.003360 0.161656 -0.825844 0.105659 -1.053598 -0.007531 1 0 0 0 0 0 0 241956
0.011695 -0.003329 0.161479 -1.056218 -0.027624 -2.321610 -0.007562 1 0 0 0 0 0 0 242947
0.011624 -0.003265 0.161133 -0.670533 -0.478645 -0.231588 -0.007594 1 0 0 0 0 0 0 243961
0.011573 -0.003243 0.160839 -0.901991 0.027249 -0.683748 -0.007625 1 0 0 0 0 0 0 244959
0.011485 -0.003189 0.160560 -0.425267 -0.349123 -0.911263 -0.007656 1 0 0 0 0 0 0 245958
0.011428 -0.003169 0.160277 -0.788785 0.061550 -0.867455 -0.007687 1 0 0 0 0 0 0 246959
0.011322 -0.003179 0.159997 -0.185250 0.487486 -0.895373 -0.007718 1 0 0 0 0 0 0 247955
0.011251 -0.003140 0.159704 -0.569440 -0.113293 -0.698642 -0.007749 1 0 0 0 0 0 0 248948
0.011198 -0.003124 0.159414 -0.842711 0.127241 -0.719661 -0.007781 1 0 0 0 0 0 0 249945
0.011092 -0.003134 0.159129 -0.183593 0.497379 -0.773329 -0.007812 1 0 0 0 0 0 0 250958
0.011020 -0.003094 0.158831 -0.549815 -0.116333 -0.580527 -0.007843 1 0 0 0 0 0 0 251956
0.010965 -0.003077 0.158537 -0.818911 0.120426 -0.604530 -0.007875 1 0 0 0 0 0 0 252959
0.010873 -0.003024 0.158248 -0.349000 -0.342735 -0.660984 -0.007906 1 0 0 0 0 0 0 253958
0.010789 -0.003031 0.157945 -0.401773 0.409719 -0.458065 -0.007937 1 0 0 0 0 0 0 254958
0.010721 -0.002991 0.157638 -0.619954 -0.143708 -0.371363 -0.007968 1 0 0 0 0 0 0 255956
0.010667 -0.002973 0.157338 -0.817519 0.102947 -0.434079 -0.008000 1 0 0 0 0 0 0 256957
0.010584 -0.002954 0.157052 -0.452168 0.105169 -0.612734 -0.008031 1 0 0 0 0 0 0 257947
0.010515 -0.002907 0.156745 -0.604961 -0.268879 -0.331043 -0.008061 1 0 0 0 0 0 0 258927
0.010404 -0.002908 0.156447 -0.056112 0.326176 -0.399775 -0.008093 1 0 0 0 0 0 0 259959
0.010328 -0.002865 0.156135 -0.460974 -0.185625 -0.209594 -0.008125 1 0 0 0 0 0 0 260962
0.010271 -0.002847 0.155828 -0.742433 0.078191 -0.240842 -0.008156 1 0 0 0 0 0 0 261950
0.010161 -0.002855 0.155526 -0.087198 0.447291 -0.291024 -0.008190 1 0 0 0 0 0 0 263056
0.010063 -0.002842 0.155234 -0.156939 0.207730 -0.398199 -0.008221 1 0 0 0 0 0 0 264052
0.009965 -0.002823 0.154909 -0.166007 0.109847 0.039061 -0.008253 1 0 0 0 0 0 0 265056
0.009870 -0.002803 0.154610 -0.191845 0.083763 -0.239250 -0.008284 1 0 0 0 0 0 0 266055
0.009803 -0.002788 0.154404 -0.562381 0.157349 -1.456114 -0.008313 1 0 0 0 0 0 0 266995
0.009716 -0.002770 0.154022 -0.332170 0.107883 0.732798 -0.008347 1 0 0 0 0 0 0 268070
0.009624 -0.002750 0.153710 -0.239225 0.081749 0.064603 -0.008378 1 0 0 0 0 0 0 269053
0.009505 -0.002756 0.153400 0.129530 0.425783 -0.004165 -0.008409 1 0 0 0 0 0 0 270054
0.009450 -0.002728 0.153196 -0.664594 0.007472 -1.377464 -0.008437 1 0 0 0 0 0 0 270937
0.009315 -0.002719 0.152816 0.308329 0.209138 0.795702 -0.008468 1 0 0 0 0 0 0 271941
0.009211 -0.002701 0.152501 0.017151 0.115115 0.201571 -0.008499 1 0 0 0 0 0 0 272948
0.009144 -0.002687 0.152182 -0.504622 0.168919 0.219816 -0.008530 1 0 0 0 0 0 0 273941
0.009098 -0.002656 0.151974 -0.816076 -0.065373 -1.212113 -0.008561 1 0 0 0 0 0 0 274935
0.008969 -0.002643 0.151588 0.235570 0.159675 0.982925 -0.008593 1 0 0 0 0 0 0 275940
0.008920 -0.002635 0.151378 -0.690128 0.236620 -1.056598 -0.008624 1 0 0 0 0 0 0 276936
0.008813 -0.002613 0.150999 -0.024129 0.063245 0.949625 -0.008656 1 0 0 0 0 0 0 277950
0.008715 -0.002592 0.150679 -0.066622 0.049124 0.420062 -0.008687 1 0 0 0 0 0 0 278940
0.008647 -0.002576 0.150460 -0.458981 0.131243 -0.931850 -0.008718 1 0 0 0 0 0 0 279945
0.008536 -0.002583 0.150085 0.070428 0.429876 0.997109 -0.008750 1 0 0 0 0 0 0 280953
0.008437 -0.002569 0.149763 -0.020760 0.177260 0.523851 -0.008781 1 0 0 0 0 0 0 281965
0.008368 -0.002555 0.149542 -0.430064 0.157635 -0.815033 -0.008812 1 0 0 0 0 0 0 282940
0.008249 -0.002528 0.149189 0.201202 -0.004369 0.792529 -0.008843 1 0 0 0 0 0 0 283939
0.008147 -0.002505 0.148869 0.048679 0.018678 0.558000 -0.008875 1 0 0 0 0 0 0 284958
0.008101 -0.002495 0.148660 -0.691579 0.185537 -0.911273 -0.008905 1 0 0 0 0 0 0 285930
0.007974 -0.002497 0.148303 0.298528 0.372918 0.919037 -0.008937 1 0 0 0 0 0 0 286949
0.007925 -0.002491 0.148089 -0.603917 0.277867 -0.754419 -0.008968 1 0 0 0 0 0 0 287936
0.007841 -0.002444 0.147712 -0.242853 -0.269965 1.233318 -0.009000 1 0 0 0 0 0 0 288954
0.007761 -0.002442 0.147498 -0.261042 0.266313 -0.663847 -0.009030 1 0 0 0 0 0 0 289933
0.007665 -0.002432 0.147131 -0.034500 0.211982 1.173462 -0.009062 1 0 0 0 0 0 0 290948
0.007599 -0.002418 0.146924 -0.407657 0.165691 -0.723035 -0.009093 1 0 0 0 0 0 0 291931
0.007513 -0.002400 0.146560 -0.167316 0.088201 1.170642 -0.009124 1 0 0 0 0 0 0 292946
0.007456 -0.002408 0.146361 -0.518460 0.427514 -0.767402 -0.009155 1 0 0 0 0 0 0 293929
0.007344 -0.002397 0.146016 0.167623 0.223550 0.976513 -0.009187 1 0 0 0 0 0 0 294946
0.007276 -0.002384 0.145810 -0.326157 0.163618 -0.652302 -0.009218 1 0 0 0 0 0 0 295932
0.007156 -0.002357 0.145460 0.306801 -0.011874 1.100125 -0.009249 1 0 0 0 0 0 0 296946
0.007093 -0.002364 0.145261 -0.367174 0.395963 -0.672997 -0.009280 1 0 0 0 0 0 0 297936
0.007000 -0.002326 0.144925 -0.040906 -0.134352 0.959871 -0.009312 1 0 0 0 0 0 0 298951
0.006935 -0.002308 0.144718 -0.360546 0.063075 -0.544334 -0.009343 1 0 0 0 0 0 0 299929
0.006876 -0.002293 0.144484 -0.465593 0.115550 -0.304402 -0.009374 1 0 0 0 0 0 0 300933
0.006798 -0.002273 0.144138 -0.216111 0.062190 1.199216 -0.009406 1 0 0 0 0 0 0 301945
0.006735 -0.002258 0.143929 -0.395618 0.116883 -0.415309 -0.009436 1 0 0 0 0 0 0 302933
0.006678 -0.002244 0.143692 -0.471348 0.135957 -0.191502 -0.009468 1 0 0 0 0 0 0 303930
0.006577 -0.002251 0.143333 0.091243 0.407238 1.466388 -0.009499 1 0 0 0 0 0 0 304945
0.006526 -0.002223 0.143130 -0.507187 -0.013171 -0.384794 -0.009530 1 0 0 0 0 0 0 305931
0.006454 -0.002198 0.142905 -0.274330 -0.024256 -0.270225 -0.009561 1 0 0 0 0 0 0 306933
0.006342 -0.002196 0.142551 0.277195 0.275651 1.458161 -0.009593 1 0 0 0 0 0 0 307943
0.006276 -0.002184 0.142367 -0.260454 0.177558 -0.554450 -0.009624 1 0 0 0 0 0 0 308931
0.006196 -0.002167 0.142149 -0.120693 0.094392 -0.298267 -0.009655 1 0 0 0 0 0 0 309928
0.006130 -0.002152 0.141907 -0.284274 0.113239 0.069960 -0.009686 1 0 0 0 0 0 0 310936
0.006066 -0.002117 0.141674 -0.327973 -0.151863 0.005717 -0.009718 1 0 0 0 0 0 0 311930
0.005984 -0.002082 0.141326 -0.086805 -0.174497 1.527002 -0.009749 1 0 0 0 0 0 0 312945
0.005923 -0.002065 0.141141 -0.333095 0.050359 -0.415454 -0.009780 1 0 0 0 0 0 0 313929
0.005866 -0.002050 0.140910 -0.403145 0.097442 0.004094 -0.009811 1 0 0 0 0 0 0 314932
0.005807 -0.002014 0.140681 -0.376273 -0.163132 0.050143 -0.009843 1 0 0 0 0 0 0 315929
0.005731 -0.001986 0.140444 -0.151132 -0.106930 0.189003 -0.009874 1 0 0 0 0 0 0 316931
0.005690 -0.001970 0.140209 -0.572628 0.069762 0.189113 -0.009905 1 0 0 0 0 0 0 317929
0.005623 -0.001952 0.139969 -0.279878 0.041948 0.286037 -0.009936 1 0 0 0 0 0 0 318932
0.005566 -0.001936 0.139744 -0.369084 0.083908 0.122982 -0.009968 1 0 0 0 0 0 0 319929
0.005527 -0.001906 0.139505 -0.613819 -0.112280 0.311126 -0.009999 1 0 0 0 0 0 0 320924
0.005468 -0.001901 0.139271 -0.375647 0.203269 0.288844 -0.010030 1 0 0 0 0 0 0 321933
0.005408 -0.001872 0.139040 -0.332667 -0.095188 0.284674 -0.010061 1 0 0 0 0 0 0 322934
0.005348 -0.001829 0.138809 -0.316069 -0.291952 0.301310 -0.010093 1 0 0 0 0 0 0 323931
0.005278 -0.001819 0.138577 -0.190131 0.098430 0.330806 -0.010124 1 0 0 0 0 0 0 324928
0.005213 -0.001786 0.138346 -0.227933 -0.152457 0.359184 -0.010155 1 0 0 0 0 0 0 325930
0.005157 -0.001764 0.138124 -0.339586 -0.043486 0.274153 -0.010186 1 0 0 0 0 0 0 326932
0.005098 -0.001726 0.137895 -0.316079 -0.247363 0.363999 -0.010217 1 0 0 0 0 0 0 327928
0.005045 -0.001701 0.137674 -0.380184 -0.096955 0.312980 -0.010249 1 0 0 0 0 0 0 328931
0.004995 -0.001683 0.137454 -0.416768 0.002180 0.301134 -0.010280 1 0 0 0 0 0 0 329929
0.004959 -0.001652 0.137216 -0.613568 -0.163890 0.575299 -0.010311 1 0 0 0 0 0 0 330932
0.004940 -0.001635 0.137008 -0.837092 0.014860 0.229629 -0.010343 1 0 0 0 0 0 0 331928
0.004899 -0.001600 0.136785 -0.587808 -0.216843 0.421109 -0.010374 1 0 0 0 0 0 0 332921
0.004835 -0.001572 0.136575 -0.248774 -0.150098 0.283942 -0.010405 1 0 0 0 0 0 0 333929
0.004794 -0.001536 0.136369 -0.513685 -0.249428 0.249280 -0.010436 1 0 0 0 0 0 0 334921
0.004750 -0.001513 0.136155 -0.490280 -0.104255 0.374525 -0.010468 1 0 0 0 0 0 0 335929
0.004703 -0.001495 0.135938 -0.462990 -0.012665 0.454112 -0.010499 1 0 0 0 0 0 0 336920
0.004652 -0.001460 0.135740 -0.381615 -0.236502 0.239104 -0.010530 1 0 0 0 0 0 0 337928
0.004602 -0.001437 0.135529 -0.393415 -0.107970 0.413478 -0.010561 1 0 0 0 0 0 0 338921
0.004568 -0.001404 0.135321 -0.602736 -0.228720 0.401310 -0.010592 1 0 0 0 0 0 0 339928
0.004508 -0.001377 0.135117 -0.267357 -0.162526 0.383110 -0.010623 1 0 0 0 0 0 0 340920
0.004468 -0.001342 0.134913 -0.510297 -0.265152 0.413347 -0.010655 1 0 0 0 0 0 0 341929
0.004425 -0.001319 0.134698 -0.475998 -0.124042 0.567975 -0.010686 1 0 0 0 0 0 0 342926
0.004375 -0.001281 0.134501 -0.378368 -0.303535 0.391684 -0.010718 1 0 0 0 0 0 0 343941
0.004341 -0.001241 0.134298 -0.577320 -0.360257 0.461258 -0.010749 1 0 0 0 0 0 0 344935
0.004302 -0.001216 0.134114 -0.524254 -0.176066 0.251339 -0.010780 1 0 0 0 0 0 0 345930
0.004258 -0.001198 0.133907 -0.459791 -0.068569 0.552442 -0.010812 1 0 0 0 0 0 0 346946
0.004228 -0.001167 0.133701 -0.621557 -0.219520 0.599639 -0.010843 1 0 0 0 0 0 0 347930
0.004184 -0.001126 0.133506 -0.461307 -0.378474 0.483377 -0.010874 1 0 0 0 0 0 0 348923
0.004159 -0.001105 0.133313 -0.695480 -0.137570 0.463320 -0.010905 1 0 0 0 0 0 0 349924
0.004118 -0.001069 0.133123 -0.501790 -0.317007 0.452409 -0.010937 1 0 0 0 0 0 0 350942
0.004089 -0.001030 0.132923 -0.630685 -0.378370 0.609151 -0.010967 1 0 0 0 0 0 0 351927
0.004046 -0.000985 0.132730 -0.460231 -0.468953 0.557001 -0.010999 1 0 0 0 0 0 0 352940
0.004002 -0.000957 0.132549 -0.430161 -0.254348 0.418157 -0.011030 1 0 0 0 0 0 0 353939
0.003972 -0.000922 0.132352 -0.593475 -0.330212 0.638199 -0.011062 1 0 0 0 0 0 0 354945
0.003928 -0.000880 0.132160 -0.437038 -0.448892 0.621206 -0.011093 1 0 0 0 0 0 0 355935
0.003898 -0.000838 0.131989 -0.606998 -0.455458 0.370873 -0.011124 1 0 0 0 0 0 0 356939
0.003861 -0.000812 0.131816 -0.519992 -0.253040 0.391291 -0.011155 1 0 0 0 0 0 0 357941
0.003834 -0.000778 0.131621 -0.634075 -0.338220 0.696109 -0.011187 1 0 0 0 0 0 0 358941
0.003798 -0.000756 0.131440 -0.534334 -0.195356 0.586921 -0.011218 1 0 0 0 0 0 0 359941
0.003766 -0.000705 0.131262 -0.576027 -0.575447 0.539886 -0.011249 1 0 0 0 0 0 0 360939
0.003728 -0.000674 0.131087 -0.493614 -0.346727 0.536380 -0.011281 1 0 0 0 0 0 0 361944
0.003702 -0.000639 0.130922 -0.632016 -0.394106 0.425735 -0.011312 1 0 0 0 0 0 0 362944
0.003660 -0.000596 0.130741 -0.444610 -0.499124 0.640952 -0.011343 1 0 0 0 0 0 0 363945
0.003632 -0.000554 0.130574 -0.597873 -0.499918 0.510169 -0.011374 1 0 0 0 0 0 0 364944
0.003595 -0.000529 0.130402 -0.505481 -0.296343 0.580905 -0.011405 1 0 0 0 0 0 0 365929
0.003584 -0.000481 0.130247 -0.823504 -0.577903 0.381898 -0.011436 1 0 0 0 0 0 0 366911
0.003571 -0.000436 0.130089 -0.826956 -0.560148 0.424719 -0.011468 1 0 0 0 0 0 0 367940
0.003542 -0.000410 0.129921 -0.622974 -0.337020 0.593006 -0.011499 1 0 0 0 0 0 0 368938
0.003526 -0.000396 0.129768 -0.771378 -0.143456 0.430773 -0.011530 1 0 0 0 0 0 0 369939
0.003510 -0.000369 0.129610 -0.788564 -0.300848 0.490121 -0.011562 1 0 0 0 0 0 0 370941
0.003480 -0.000351 0.129442 -0.601928 -0.206861 0.665431 -0.011592 1 0 0 0 0 0 0 371909
0.003457 -0.000322 0.129279 -0.679222 -0.343438 0.634549 -0.011624 1 0 0 0 0 0 0 372939
0.003432 -0.000268 0.129108 -0.653966 -0.693253 0.758197 -0.011655 1 0 0 0 0 0 0 373939
0.003393 -0.000217 0.128955 -0.461498 -0.700578 0.559212 -0.011687 1 0 0 0 0 0 0 374941
0.003371 -0.000191 0.128808 -0.675431 -0.370877 0.489659 -0.011718 1 0 0 0 0 0 0 375941
0.003333 -0.000154 0.128633 -0.464575 -0.493294 0.865640 -0.011748 1 0 0 0 0 0 0 376910
0.003293 -0.000131 0.128488 -0.424008 -0.326902 0.528588 -0.011780 1 0 0 0 0 0 0 377941
0.003265 -0.000100 0.128334 -0.577167 -0.420690 0.645182 -0.011811 1 0 0 0 0 0 0 378935
0.003243 -0.000065 0.128176 -0.672378 -0.487722 0.726964 -0.011843 1 0 0 0 0 0 0 379940
0.003206 -0.000024 0.128027 -0.469631 -0.585956 0.631395 -0.011874 1 0 0 0 0 0 0 380938
0.003185 -0.000003 0.127882 -0.670811 -0.327002 0.610958 -0.011905 1 0 0 0 0 0 0 381940
0.003182 0.000042 0.127736 -0.910668 -0.622437 0.622512 -0.011937 1 0 0 0 0 0 0 382940
0.003153 0.000088 0.127592 -0.606553 -0.679245 0.625689 -0.011968 1 0 0 0 0 0 0 383940
0.003137 0.000111 0.127448 -0.740005 -0.385347 0.653312 -0.011999 1 0 0 0 0 0 0 384937
0.003102 0.000146 0.127305 -0.505702 -0.522943 0.667384 -0.012030 1 0 0 0 0 0 0 385940
0.003098 0.000179 0.127170 -0.872872 -0.504687 0.571484 -0.012061 1 0 0 0 0 0 0 386927
0.003068 0.000218 0.127030 -0.589400 -0.607473 0.654774 -0.012093 1 0 0 0 0 0 0 387936
0.003052 0.000238 0.126887 -0.728577 -0.358327 0.722833 -0.012124 1 0 0 0 0 0 0 388936
0.003017 0.000272 0.126744 -0.498238 -0.518934 0.753914 -0.012155 1 0 0 0 0 0 0 389939
0.003012 0.000303 0.126610 -0.865668 -0.513063 0.663635 -0.012187 1 0 0 0 0 0 0 390942
0.002983 0.000342 0.126470 -0.584135 -0.621283 0.750397 -0.012218 1 0 0 0 0 0 0 391939
0.002967 0.000361 0.126327 -0.723196 -0.376355 0.819271 -0.012249 1 0 0 0 0 0 0 392939
0.002946 0.000409 0.126194 -0.679800 -0.733623 0.723579 -0.012280 1 0 0 0 0 0 0 393931
0.002915 0.000437 0.126064 -0.536839 -0.516410 0.684236 -0.012311 1 0 0 0 0 0 0 394934
0.002912 0.000466 0.125935 -0.885794 -0.505078 0.698687 -0.012343 1 0 0 0 0 0 0 395939
0.002890 0.000484 0.125807 -0.670049 -0.375796 0.703404 -0.012374 1 0 0 0 0 0 0 396940
0.002866 0.000531 0.125678 -0.628886 -0.746927 0.724585 -0.012405 1 0 0 0 0 0 0 397937
0.002867 0.000569 0.125549 -0.940424 -0.669825 0.757372 -0.012436 1 0 0 0 0 0 0 398925
0.002846 0.000592 0.125421 -0.698455 -0.472371 0.768568 -0.012468 1 0 0 0 0 0 0 399933
0.002830 0.000622 0.125303 -0.720493 -0.553556 0.657512 -0.012499 1 0 0 0 0 0 0 400923
0.002795 0.000660 0.125169 -0.482661 -0.670781 0.881419 -0.012530 1 0 0 0 0 0 0 401931
0.002771 0.000698 0.125049 -0.599722 -0.685067 0.739846 -0.012561 1 0 0 0 0 0 0 402924
0.002752 0.000736 0.124934 -0.679782 -0.690409 0.678577 -0.012593 1 0 0 0 0 0 0 403931
0.002722 0.000758 0.124811 -0.537047 -0.501660 0.795730 -0.012624 1 0 0 0 0 0 0 404923
0.002701 0.000788 0.124695 -0.630307 -0.583472 0.736742 -0.012655 1 0 0 0 0 0 0 405932
0.002689 0.000803 0.124591 -0.768955 -0.395658 0.581224 -0.012686 1 0 0 0 0 0 0 406922
0.002676 0.000829 0.124482 -0.770024 -0.527542 0.658463 -0.012718 1 0 0 0 0 0 0 407932
0.002650 0.000845 0.124361 -0.580835 -0.425703 0.839937 -0.012749 1 0 0 0 0 0 0 408922
0.002630 0.000872 0.124246 -0.650073 -0.552825 0.805444 -0.012780 1 0 0 0 0 0 0 409931
0.002613 0.000904 0.124132 -0.700157 -0.636836 0.795448 -0.012811 1 0 0 0 0 0 0 410919
0.002598 0.000938 0.124019 -0.726387 -0.683816 0.804390 -0.012842 1 0 0 0 0 0 0 411925
0.002584 0.000974 0.123907 -0.739447 -0.710870 0.821150 -0.012874 1 0 0 0 0 0 0 412933
0.002576 0.000991 0.123805 -0.821938 -0.480925 0.703611 -0.012905 1 0 0 0 0 0 0 413936
0.002565 0.001018 0.123696 -0.794154 -0.588273 0.797198 -0.012936 1 0 0 0 0 0 0 414911
0.002559 0.001031 0.123595 -0.850135 -0.421130 0.718988 -0.012968 1 0 0 0 0 0 0 415930
0.002549 0.001056 0.123487 -0.808959 -0.561617 0.828157 -0.012999 1 0 0 0 0 0 0 416921
0.002525 0.001072 0.123398 -0.612657 -0.471243 0.611583 -0.013030 1 0 0 0 0 0 0 417936
0.002506 0.001099 0.123293 -0.662167 -0.596269 0.799724 -0.013061 1 0 0 0 0 0 0 418935
0.002496 0.001111 0.123194 -0.778941 -0.434259 0.767724 -0.013093 1 0 0 0 0 0 0 419945
0.002465 0.001140 0.123097 -0.525901 -0.635496 0.751409 -0.013124 1 0 0 0 0 0 0 420938
0.002449 0.001154 0.123001 -0.685380 -0.463634 0.761875 -0.013155 1 0 0 0 0 0 0 421941
0.002434 0.001179 0.122894 -0.718877 -0.595498 0.916207 -0.013187 1 0 0 0 0 0 0 422940
0.002394 0.001181 0.122795 -0.381404 -0.310483 0.845586 -0.013218 1 0 0 0 0 0 0 423938
0.002387 0.001196 0.122708 -0.778759 -0.454443 0.705045 -0.013249 1 0 0 0 0 0 0 424939
0.002362 0.001207 0.122595 -0.598248 -0.418514 1.049265 -0.013280 1 0 0 0 0 0 0 425939
0.002345 0.001231 0.122513 -0.663319 -0.589741 0.685135 -0.013311 1 0 0 0 0 0 0 426936
0.002335 0.001242 0.122422 -0.771016 -0.445450 0.787930 -0.013343 1 0 0 0 0 0 0 427940
0.002329 0.001247 0.122328 -0.834117 -0.351271 0.858449 -0.013374 1 0 0 0 0 0 0 428940
0.002301 0.001272 0.122233 -0.548982 -0.604745 0.893370 -0.013405 1 0 0 0 0 0 0 429943
0.002286 0.001284 0.122137 -0.690189 -0.463331 0.922748 -0.013437 1 0 0 0 0 0 0 430938
0.002259 0.001294 0.122052 -0.546335 -0.425503 0.802654 -0.013468 1 0 0 0 0 0 0 431940
0.002245 0.001298 0.121960 -0.692774 -0.350935 0.900222 -0.013498 1 0 0 0 0 0 0 432908
0.002232 0.001319 0.121886 -0.725902 -0.558012 0.687356 -0.013530 1 0 0 0 0 0 0 433938
0.002224 0.001328 0.121797 -0.799731 -0.438989 0.868013 -0.013562 1 0 0 0 0 0 0 434939
0.002201 0.001337 0.121715 -0.601569 -0.417689 0.825315 -0.013593 1 0 0 0 0 0 0 435938
0.002170 0.001345 0.121634 -0.475993 -0.411455 0.809405 -0.013624 1 0 0 0 0 0 0 436938
0.002168 0.001363 0.121554 -0.829996 -0.539973 0.827233 -0.013655 1 0 0 0 0 0 0 437935
0.002147 0.001375 0.121474 -0.629672 -0.489759 0.831839 -0.013687 1 0 0 0 0 0 0 438939
0.002123 0.001367 0.121405 -0.563500 -0.213289 0.703441 -0.013718 1 0 0 0 0 0 0 439930
0.002123 0.001377 0.121328 -0.878339 -0.417874 0.806429 -0.013748 1 0 0 0 0 0 0 440907
0.002104 0.001385 0.121250 -0.653156 -0.427632 0.853656 -0.013780 1 0 0 0 0 0 0 441939
0.002081 0.001375 0.121181 -0.574053 -0.183933 0.741478 -0.013811 1 0 0 0 0 0 0 442925
0.002063 0.001388 0.121115 -0.639889 -0.463476 0.707395 -0.013843 1 0 0 0 0 0 0 443938
0.002035 0.001398 0.121041 -0.504301 -0.457844 0.833678 -0.013874 1 0 0 0 0 0 0 444939
0.002015 0.001421 0.120973 -0.596330 -0.630715 0.772062 -0.013905 1 0 0 0 0 0 0 445938
0.001992 0.001418 0.120908 -0.552920 -0.309485 0.737754 -0.013937 1 0 0 0 0 0 0 446938
0.001974 0.001435 0.120844 -0.624679 -0.533787 0.742742 -0.013968 1 0 0 0 0 0 0 447936
0.001946 0.001447 0.120770 -0.491569 -0.499565 0.884229 -0.013999 1 0 0 0 0 0 0 448937
0.001932 0.001452 0.120713 -0.657970 -0.418476 0.687752 -0.014030 1 0 0 0 0 0 0 449937
0.001924 0.001455 0.120662 -0.763477 -0.370603 0.600579 -0.014062 1 0 0 0 0 0 0 450937
0.001901 0.001460 0.120592 -0.567388 -0.396839 0.844701 -0.014093 1 0 0 0 0 0 0 451929
0.001889 0.001462 0.120537 -0.694635 -0.366358 0.697319 -0.014124 1 0 0 0 0 0 0 452933
0.001883 0.001463 0.120486 -0.780187 -0.345985 0.628803 -0.014155 1 0 0 0 0 0 0 453936
0.001874 0.001481 0.120427 -0.752039 -0.573799 0.749852 -0.014187 1 0 0 0 0 0 0 454939
0.001837 0.001480 0.120376 -0.386268 -0.348579 0.662165 -0.014218 1 0 0 0 0 0 0 455936
0.001819 0.001479 0.120327 -0.580640 -0.328670 0.637194 -0.014249 1 0 0 0 0 0 0 456937
0.001809 0.001479 0.120278 -0.716022 -0.328053 0.635247 -0.014280 1 0 0 0 0 0 0 457936
0.001799 0.001496 0.120220 -0.714976 -0.567031 0.782149 -0.014312 1 0 0 0 0 0 0 458938
0.001775 0.001509 0.120179 -0.540395 -0.535687 0.573757 -0.014343 1 0 0 0 0 0 0 459935
0.001762 0.001515 0.120133 -0.672282 -0.445931 0.621769 -0.014374 1 0 0 0 0 0 0 460935
0.001738 0.001522 0.120097 -0.520284 -0.453159 0.514744 -0.014404 1 0 0 0 0 0 0 461907
0.001725 0.001525 0.120053 -0.659835 -0.403600 0.611578 -0.014437 1 0 0 0 0 0 0 462938
0.001710 0.001494 0.120008 -0.648802 0.050153 0.654581 -0.014467 1 0 0 0 0 0 0 463925
0.001698 0.001497 0.119981 -0.673980 -0.344392 0.414878 -0.014499 1 0 0 0 0 0 0 464921
0.001691 0.001498 0.119941 -0.752003 -0.360435 0.580778 -0.014530 1 0 0 0 0 0 0 465930
0.001669 0.001503 0.119906 -0.558708 -0.410484 0.527905 -0.014561 1 0 0 0 0 0 0 466922
0.001658 0.001505 0.119863 -0.676151 -0.381613 0.644861 -0.014593 1 0 0 0 0 0 0 467929
0.001633 0.001510 0.119827 -0.517038 -0.421516 0.563673 -0.014624 1 0 0 0 0 0 0 468920
0.001608 0.001498 0.119805 -0.484943 -0.210331 0.386833 -0.014655 1 0 0 0 0 0 0 469929
0.001595 0.001492 0.119766 -0.638515 -0.256448 0.595590 -0.014686 1 0 0 0 0 0 0 470921
0.001570 0.001493 0.119732 -0.493684 -0.355012 0.559928 -0.014718 1 0 0 0 0 0 0 471929
0.001576 0.001489 0.119709 -0.884951 -0.303197 0.411029 -0.014748 1 0 0 0 0 0 0 472920
0.001560 0.001491 0.119681 -0.641418 -0.375090 0.478276 -0.014780 1 0 0 0 0 0 0 473929
0.001539 0.001479 0.119661 -0.545811 -0.185563 0.377002 -0.014811 1 0 0 0 0 0 0 474921
0.001523 0.001490 0.119644 -0.601212 -0.488091 0.341738 -0.014843 1 0 0 0 0 0 0 475929
0.001520 0.001478 0.119617 -0.776080 -0.201244 0.463442 -0.014874 1 0 0 0 0 0 0 476937
0.001500 0.001475 0.119587 -0.567626 -0.306791 0.523057 -0.014905 1 0 0 0 0 0 0 477933
0.001477 0.001460 0.119567 -0.503557 -0.149148 0.409029 -0.014937 1 0 0 0 0 0 0 478938
0.001460 0.001471 0.119550 -0.575880 -0.468649 0.368221 -0.014968 1 0 0 0 0 0 0 479937
0.001438 0.001462 0.119533 -0.518806 -0.249459 0.346565 -0.014999 1 0 0 0 0 0 0 480921
0.001428 0.001458 0.119528 -0.654302 -0.285198 0.209318 -0.015030 1 0 0 0 0 0 0 481925
0.001409 0.001442 0.119516 -0.562995 -0.131211 0.280278 -0.015061 1 0 0 0 0 0 0 482918
0.001394 0.001452 0.119501 -0.602823 -0.457376 0.328764 -0.015093 1 0 0 0 0 0 0 483938
0.001392 0.001438 0.119476 -0.768741 -0.183992 0.482047 -0.015124 1 0 0 0 0 0 0 484927
0.001391 0.001432 0.119467 -0.803597 -0.245398 0.280641 -0.015155 1 0 0 0 0 0 0 485941
0.001377 0.001414 0.119454 -0.640558 -0.109188 0.317148 -0.015187 1 0 0 0 0 0 0 486937
0.001371 0.001406 0.119449 -0.714471 -0.207714 0.211243 -0.015218 1 0 0 0 0 0 0 487936
0.001354 0.001387 0.119438 -0.591863 -0.087617 0.294522 -0.015248 1 0 0 0 0 0 0 488908
0.001346 0.001378 0.119434 -0.688251 -0.194090 0.206070 -0.015280 1 0 0 0 0 0 0 489936
0.001328 0.001360 0.119422 -0.577257 -0.078133 0.295659 -0.015312 1 0 0 0 0 0 0 490937
0.001320 0.001351 0.119418 -0.679339 -0.186585 0.209293 -0.015343 1 0 0 0 0 0 0 491937
0.001316 0.001346 0.119417 -0.746353 -0.257175 0.167758 -0.015374 1 0 0 0 0 0 0 492935
0.001300 0.001330 0.119407 -0.606994 -0.108768 0.284384 -0.015405 1 0 0 0 0 0 0 493938
0.001287 0.001340 0.119392 -0.621163 -0.436281 0.349236 -0.015437 1 0 0 0 0 0 0 494941
0.001267 0.001331 0.119377 -0.533733 -0.222537 0.367798 -0.015468 1 0 0 0 0 0 0 495942
0.001258 0.001326 0.119372 -0.653400 -0.260627 0.244177 -0.015499 1 0 0 0 0 0 0 496937
0.001253 0.001324 0.119370 -0.729659 -0.293749 0.188527 -0.015530 1 0 0 0 0 0 0 497937
0.001237 0.001309 0.119360 -0.595025 -0.126444 0.300372 -0.015561 1 0 0 0 0 0 0 498908
0.001229 0.001301 0.119356 -0.683721 -0.207568 0.222460 -0.015593 1 0 0 0 0 0 0 499935
0.001212 0.001284 0.119345 -0.569107 -0.079111 0.316321 -0.015624 1 0 0 0 0 0 0 500934
0.001204 0.001275 0.119341 -0.668968 -0.180956 0.231044 -0.015655 1 0 0 0 0 0 0 501935
0.001200 0.001271 0.119340 -0.734862 -0.248212 0.189902 -0.015687 1 0 0 0 0 0 0 502936
0.001184 0.001254 0.119329 -0.595230 -0.098428 0.307177 -0.015718 1 0 0 0 0 0 0 503935
0.001177 0.001246 0.119326 -0.681183 -0.188128 0.230924 -0.015749 1 0 0 0 0 0 0 504936
0.001160 0.001228 0.119314 -0.565348 -0.064122 0.325642 -0.015780 1 0 0 0 0 0 0 505935
0.001151 0.001220 0.119310 -0.664423 -0.167978 0.240426 -0.015811 1 0 0 0 0 0 0 506935
0.001147 0.001215 0.119309 -0.729919 -0.236247 0.199313 -0.015843 1 0 0 0 0 0 0 507935
0.001132 0.001199 0.119299 -0.590188 -0.087091 0.316871 -0.015873 1 0 0 0 0 0 0 508915
0.001124 0.001191 0.119295 -0.675909 -0.176906 0.240496 -0.015904 1 0 0 0 0 0 0 509908
0.001107 0.001173 0.119284 -0.560146 -0.053123 0.335457 -0.015937 1 0 0 0 0 0 0 510937
0.001099 0.001164 0.119280 -0.659025 -0.156887 0.250105 -0.015968 1 0 0 0 0 0 0 511938
0.001095 0.001160 0.119278 -0.724418 -0.225076 0.208915 -0.015999 1 0 0 0 0 0 0 512935
0.001080 0.001143 0.119268 -0.584798 -0.076063 0.326767 -0.016030 1 0 0 0 0 0 0 513936
0.001072 0.001135 0.119264 -0.670397 -0.165713 0.250266 -0.016062 1 0 0 0 0 0 0 514937
0.001055 0.001117 0.119253 -0.554619 -0.041993 0.345428 -0.016092 1 0 0 0 0 0 0 515919
0.001047 0.001109 0.119249 -0.653302 -0.145555 0.259919 -0.016123 1 0 0 0 0 0 0 516902
0.001042 0.001104 0.119248 -0.718635 -0.213668 0.218697 -0.016155 1 0 0 0 0 0 0 517922
0.001027 0.001088 0.119237 -0.579124 -0.064766 0.336815 -0.016186 1 0 0 0 0 0 0 518931
0.001020 0.001080 0.119234 -0.664578 -0.154260 0.260185 -0.016218 1 0 0 0 0 0 0 519934
0.001003 0.001062 0.119222 -0.548886 -0.030610 0.355584 -0.016249 1 0 0 0 0 0 0 520935
0.000994 0.001053 0.119218 -0.647438 -0.134002 0.269938 -0.016280 1 0 0 0 0 0 0 521932
0.000990 0.001049 0.119217 -0.712760 -0.202064 0.228677 -0.016314 1 0 0 0 0 0 0 523016
0.000975 0.001033 0.119206 -0.573313 -0.053226 0.347061 -0.016345 1 0 0 0 0 0 0 524005
0.000967 0.001025 0.119203 -0.658579 -0.142563 0.270290 -0.016375 1 0 0 0 0 0 0 524978
0.000950 0.001007 0.119191 -0.542984 -0.018984 0.365939 -0.016408 1 0 0 0 0 0 0 526013
0.000942 0.000998 0.119187 -0.641366 -0.122216 0.280143 -0.016439 1 0 0 0 0 0 0 527003
0.000938 0.000993 0.119186 -0.706473 -0.190114 0.238790 -0.016470 1 0 0 0 0 0 0 528000
0.000923 0.000977 0.119176 -0.567093 -0.041382 0.357433 -0.016500 1 0 0 0 0 0 0 528970
0.000915 0.000969 0.119172 -0.652272 -0.130582 0.280550 -0.016532 1 0 0 0 0 0 0 529984
0.000911 0.000965 0.119171 -0.710652 -0.191361 0.242395 -0.016563 1 0 0 0 0 0 0 531000
0.000896 0.000949 0.119160 -0.567992 -0.039141 0.362316 -0.016594 1 0 0 0 0 0 0 531985
0.000889 0.000941 0.119156 -0.651420 -0.126486 0.285753 -0.016626 1 0 0 0 0 0 0 533000
0.000885 0.000938 0.119155 -0.708887 -0.186317 0.247700 -0.016657 1 0 0 0 0 0 0 533984
0.000870 0.000922 0.119145 -0.565909 -0.033742 0.367806 -0.016688 1 0 0 0 0 0 0 534999
0.000863 0.000914 0.119141 -0.649004 -0.120765 0.291197 -0.016719 1 0 0 0 0 0 0 535985
0.000846 0.000896 0.119130 -0.532557 0.003688 0.387425 -0.016751 1 0 0 0 0 0 0 536997
0.000838 0.000887 0.119126 -0.630153 -0.098681 0.301394 -0.016782 1 0 0 0 0 0 0 537985
0.000833 0.000883 0.119124 -0.694839 -0.166138 0.259953 -0.016814 1 0 0 0 0 0 0 539001
0.000818 0.000867 0.119114 -0.555548 -0.017492 0.379165 -0.016844 1 0 0 0 0 0 0 539985
0.000811 0.000859 0.119110 -0.640368 -0.106309 0.302029 -0.016876 1 0 0 0 0 0 0 540999
0.000794 0.000841 0.119099 -0.524850 0.017144 0.398330 -0.016907 1 0 0 0 0 0 0 541983
0.000785 0.000832 0.119095 -0.622767 -0.085560 0.312129 -0.016939 1 0 0 0 0 0 0 543001
0.000781 0.000827 0.119093 -0.687561 -0.153139 0.270592 -0.016969 1 0 0 0 0 0 0 543984
0.000766 0.000811 0.119083 -0.548497 -0.004730 0.390083 -0.017000 1 0 0 0 0 0 0 544983
0.000759 0.000803 0.119079 -0.633225 -0.093433 0.312803 -0.017032 1 0 0 0 0 0 0 546000
0.000755 0.000799 0.119078 -0.691194 -0.153891 0.274459 -0.017061 1 0 0 0 0 0 0 546919
0.000740 0.000784 0.119067 -0.548863 -0.001989 0.395199 -0.017092 1 0 0 0 0 0 0 547926
0.000732 0.000776 0.119063 -0.631805 -0.088852 0.318245 -0.017123 1 0 0 0 0 0 0 548918
0.000729 0.000772 0.119062 -0.689044 -0.148414 0.280049 -0.017155 1 0 0 0 0 0 0 549927
0.000714 0.000756 0.119052 -0.546313 0.003867 0.400974 -0.017186 1 0 0 0 0 0 0 550918
0.000706 0.000748 0.119048 -0.628995 -0.082691 0.323984 -0.017217 1 0 0 0 0 0 0 551926
0.000703 0.000744 0.119047 -0.686056 -0.142083 0.285759 -0.017248 1 0 0 0 0 0 0 552917
0.000688 0.000728 0.119036 -0.543346 0.010209 0.406826 -0.017280 1 0 0 0 0 0 0 553926
0.000680 0.000721 0.119032 -0.625925 -0.076253 0.329777 -0.017311 1 0 0 0 0 0 0 554934
0.000677 0.000717 0.119031 -0.682951 -0.135579 0.291527 -0.017343 1 0 0 0 0 0 0 555939
0.000662 0.000701 0.119020 -0.540267 0.016667 0.412726 -0.017374 1 0 0 0 0 0 0 556930
0.000654 0.000693 0.119017 -0.622729 -0.069699 0.335612 -0.017405 1 0 0 0 0 0 0 557924
0.000638 0.000675 0.119005 -0.506486 0.054530 0.432749 -0.017436 1 0 0 0 0 0 0 558923
0.000629 0.000666 0.119001 -0.603436 -0.047146 0.346171 -0.017467 1 0 0 0 0 0 0 559926
0.000625 0.000662 0.119000 -0.667731 -0.114184 0.304496 -0.017499 1 0 0 0 0 0 0 560931
0.000610 0.000646 0.118989 -0.528812 0.034060 0.424796 -0.017530 1 0 0 0 0 0 0 561914
0.000602 0.000638 0.118986 -0.612991 -0.054091 0.347144 -0.017561 1 0 0 0 0 0 0 562910
0.000599 0.000634 0.118984 -0.670807 -0.114269 0.308679 -0.017592 1 0 0 0 0 0 0 563926
0.000584 0.000618 0.118974 -0.528723 0.037328 0.430245 -0.017624 1 0 0 0 0 0 0 564925
0.000576 0.000610 0.118970 -0.611221 -0.049028 0.352919 -0.017655 1 0 0 0 0 0 0 565922
0.000573 0.000607 0.118969 -0.668187 -0.108303 0.314569 -0.017686 1 0 0 0 0 0 0 566925
0.000571 0.000605 0.118968 -0.698720 -0.139591 0.300455 -0.017717 1 0 0 0 0 0 0 567921
0.000557 0.000590 0.118958 -0.541780 0.027762 0.431674 -0.017749 1 0 0 0 0 0 0 568924
0.000550 0.000582 0.118954 -0.616585 -0.050487 0.357657 -0.017779 1 0 0 0 0 0 0 569906
0.000546 0.000579 0.118953 -0.669695 -0.105694 0.320473 -0.017811 1 0 0 0 0 0 0 570910
0.000532 0.000563 0.118942 -0.525434 0.048240 0.442774 -0.017842 1 0 0 0 0 0 0 571927
0.000524 0.000555 0.118939 -0.606626 -0.036740 0.365492 -0.017874 1 0 0 0 0 0 0 572927
0.000521 0.000551 0.118937 -0.662916 -0.095306 0.327135 -0.017905 1 0 0 0 0 0 0 573925
0.000519 0.000550 0.118937 -0.693098 -0.126237 0.313043 -0.017936 1 0 0 0 0 0 0 574922
0.000505 0.000535 0.118927 -0.536101 0.041153 0.444540 -0.017967 1 0 0 0 0 0 0 575905
0.000498 0.000527 0.118923 -0.610722 -0.036851 0.370435 -0.017998 1 0 0 0 0 0 0 576905
0.000494 0.000524 0.118922 -0.663722 -0.091933 0.333196 -0.018030 1 0 0 0 0 0 0 577927
0.000480 0.000508 0.118911 -0.519508 0.061941 0.455766 -0.018061 1 0 0 0 0 0 0 578924
0.000472 0.000500 0.118907 -0.600533 -0.022863 0.378370 -0.018092 1 0 0 0 0 0 0 579921
0.000450 0.000501 0.118917 -0.414628 -0.139323 0.200259 -0.018124 1 0 0 0 0 0 0 580922
0.000440 0.000501 0.118920 -0.536554 -0.147869 0.261011 -0.018155 1 0 0 0 0 0 0 581920
0.000434 0.000501 0.118921 -0.619724 -0.147443 0.294460 -0.018186 1 0 0 0 0 0 0 582925
0.000418 0.000487 0.118911 -0.491427 0.036071 0.444040 -0.018217 1 0 0 0 0 0 0 583906
0.000410 0.000481 0.118908 -0.580408 -0.033660 0.376028 -0.018249 1 0 0 0 0 0 0 584923
0.000407 0.000477 0.118906 -0.640572 -0.084578 0.340892 -0.018280 1 0 0 0 0 0 0 585923
0.000405 0.000476 0.118906 -0.672682 -0.111668 0.327899 -0.018311 1 0 0 0 0 0 0 586906
0.000391 0.000461 0.118896 -0.516895 0.057429 0.460306 -0.018342 1 0 0 0 0 0 0 587922
0.000384 0.000454 0.118892 -0.591743 -0.019409 0.386123 -0.018374 1 0 0 0 0 0 0 588923
0.000380 0.000450 0.118891 -0.644805 -0.073879 0.348830 -0.018404 1 0 0 0 0 0 0 589904
0.000378 0.000448 0.118890 -0.673389 -0.102740 0.335114 -0.018436 1 0 0 0 0 0 0 590904
0.000378 0.000447 0.118890 -0.688405 -0.117430 0.330621 -0.018467 1 0 0 0 0 0 0 591904
0.000377 0.000447 0.118890 -0.696536 -0.124887 0.329425 -0.018499 1 0 0 0 0 0 0 592921
0.000346 0.000437 0.118890 -0.286232 -0.003868 0.326657 -0.018530 1 0 0 0 0 0 0 593923
0.000330 0.000432 0.118890 -0.446754 -0.053346 0.328597 -0.018561 1 0 0 0 0 0 0 594914
0.000322 0.000430 0.118890 -0.564137 -0.089180 0.329778 -0.018592 1 0 0 0 0 0 0 595925
0.000318 0.000429 0.118890 -0.627045 -0.108278 0.330550 -0.018624 1 0 0 0 0 0 0 596927
0.000316 0.000428 0.118890 -0.659451 -0.118057 0.331166 -0.018655 1 0 0 0 0 0 0 597923
0.000302 0.000414 0.118880 -0.503791 0.059748 0.468746 -0.018686 1 0 0 0 0 0 0 598923
0.000295 0.000407 0.118877 -0.578453 -0.012535 0.396090 -0.018717 1 0 0 0 0 0 0 599922
0.000292 0.000404 0.118875 -0.631423 -0.064713 0.359298 -0.018748 1 0 0 0 0 0 0 600920
0.000290 0.000402 0.118875 -0.659943 -0.092433 0.345773 -0.018780 1 0 0 0 0 0 0 601922
0.000271 0.000405 0.118885 -0.432273 -0.164525 0.202014 -0.018811 1 0 0 0 0 0 0 602923
0.000261 0.000407 0.118889 -0.532234 -0.149449 0.275385 -0.018842 1 0 0 0 0 0 0 603904
0.000257 0.000408 0.118890 -0.604260 -0.137032 0.313288 -0.018874 1 0 0 0 0 0 0 604923
0.000254 0.000408 0.118890 -0.642991 -0.130472 0.327932 -0.018905 1 0 0 0 0 0 0 605921
0.000253 0.000409 0.118891 -0.663151 -0.127263 0.333457 -0.018935 1 0 0 0 0 0 0 606903
0.000252 0.000409 0.118891 -0.673828 -0.125773 0.335748 -0.018967 1 0 0 0 0 0 0 607912
0.000239 0.000395 0.118880 -0.507330 0.057648 0.474154 -0.018999 1 0 0 0 0 0 0 608921
0.000233 0.000388 0.118877 -0.576393 -0.011719 0.401595 -0.019029 1 0 0 0 0 0 0 609911
0.000211 0.000389 0.118886 -0.383724 -0.120462 0.225643 -0.019061 1 0 0 0 0 0 0 610919
0.000200 0.000390 0.118889 -0.502789 -0.125238 0.286567 -0.019092 1 0 0 0 0 0 0 611923
0.000195 0.000390 0.118890 -0.584452 -0.122856 0.320023 -0.019123 1 0 0 0 0 0 0 612911
0.000192 0.000390 0.118891 -0.628031 -0.121331 0.333121 -0.019155 1 0 0 0 0 0 0 613919
0.000191 0.000390 0.118891 -0.650579 -0.120637 0.338121 -0.019186 1 0 0 0 0 0 0 614911
0.000190 0.000390 0.118891 -0.662437 -0.120390 0.340222 -0.019217 1 0 0 0 0 0 0 615919
0.000190 0.000390 0.118891 -0.668903 -0.120341 0.341307 -0.019248 1 0 0 0 0 0 0 616910
0.000171 0.000394 0.118901 -0.429642 -0.178493 0.202935 -0.019280 1 0 0 0 0 0 0 617918
0.000162 0.000397 0.118905 -0.524080 -0.156433 0.277911 -0.019311 1 0 0 0 0 0 0 618917
0.000158 0.000398 0.118906 -0.593297 -0.140489 0.316328 -0.019342 1 0 0 0 0 0 0 619924
0.000142 0.000384 0.118896 -0.458277 0.050604 0.468697 -0.019374 1 0 0 0 0 0 0 620925
0.000135 0.000378 0.118893 -0.543111 -0.014834 0.400882 -0.019405 1 0 0 0 0 0 0 621921
0.000131 0.000375 0.118892 -0.601191 -0.063569 0.365743 -0.019436 1 0 0 0 0 0 0 622935
0.000129 0.000373 0.118891 -0.632219 -0.089561 0.352766 -0.019467 1 0 0 0 0 0 0 623922
0.000128 0.000372 0.118891 -0.648415 -0.102805 0.348517 -0.019498 1 0 0 0 0 0 0 624919
0.000109 0.000376 0.118901 -0.413788 -0.167601 0.208445 -0.019530 1 0 0 0 0 0 0 625929
0.000100 0.000378 0.118905 -0.510706 -0.148852 0.282671 -0.019562 1 0 0 0 0 0 0 626937
0.000095 0.000379 0.118906 -0.581096 -0.134567 0.320791 -0.019592 1 0 0 0 0 0 0 627909
0.000093 0.000380 0.118907 -0.619027 -0.127062 0.335528 -0.019624 1 0 0 0 0 0 0 628931
0.000092 0.000380 0.118907 -0.638715 -0.123379 0.341088 -0.019655 1 0 0 0 0 0 0 629936
0.000091 0.000380 0.118907 -0.649071 -0.121625 0.343359 -0.019685 1 0 0 0 0 0 0 630903
0.000091 0.000380 0.118907 -0.654814 -0.120853 0.344524 -0.019718 1 0 0 0 0 0 0 631930
0.000091 0.000380 0.118907 -0.658205 -0.120572 0.345269 -0.019749 1 0 0 0 0 0 0 632930
0.000072 0.000384 0.118917 -0.416929 -0.178643 0.207009 -0.019780 1 0 0 0 0 0 0 633930
0.000063 0.000387 0.118921 -0.510659 -0.156517 0.281733 -0.019811 1 0 0 0 0 0 0 634933
0.000058 0.000388 0.118922 -0.579463 -0.140545 0.320038 -0.019843 1 0 0 0 0 0 0 635930
0.000056 0.000388 0.118923 -0.616549 -0.132194 0.334817 -0.019874 1 0 0 0 0 0 0 636932
0.000055 0.000388 0.118923 -0.635833 -0.128093 0.340383 -0.019905 1 0 0 0 0 0 0 637936
0.000054 0.000389 0.118923 -0.646004 -0.126134 0.342660 -0.019936 1 0 0 0 0 0 0 638934
0.000054 0.000389 0.118923 -0.651589 -0.125249 0.343809 -0.019968 1 0 0 0 0 0 0 639928
0.000036 0.000393 0.118933 -0.411220 -0.183097 0.205749 -0.019999 1 0 0 0 0 0 0 640931
0.000026 0.000395 0.118937 -0.505523 -0.160815 0.280435 -0.020030 1 0 0 0 0 0 0 641931
0.000022 0.000396 0.118938 -0.574624 -0.144762 0.318711 -0.020061 1 0 0 0 0 0 0 642933
0.000020 0.000397 0.118939 -0.611831 -0.136391 0.333474 -0.020093 1 0 0 0 0 0 0 643931
0.000018 0.000397 0.118939 -0.631150 -0.132255 0.339030 -0.020124 1 0 0 0 0 0 0 644921
0.000018 0.000397 0.118939 -0.641338 -0.130305 0.341301 -0.020155 1 0 0 0 0 0 0 645929
-0.000001 0.000402 0.118949 -0.403084 -0.187653 0.203729 -0.020186 1 0 0 0 0 0 0 646933
-0.000010 0.000404 0.118953 -0.498531 -0.165093 0.278455 -0.020217 1 0 0 0 0 0 0 647913
-0.000015 0.000405 0.118954 -0.568225 -0.148908 0.316741 -0.020249 1 0 0 0 0 0 0 648929
-0.000017 0.000406 0.118954 -0.605708 -0.140458 0.331491 -0.020280 1 0 0 0 0 0 0 649921
-0.000018 0.000406 0.118955 -0.625137 -0.136313 0.337026 -0.020310 1 0 0 0 0 0 0 650903
-0.000032 0.000392 0.118944 -0.463103 0.048574 0.477398 -0.020343 1 0 0 0 0 0 0 651931
-0.000038 0.000385 0.118941 -0.533819 -0.019929 0.404971 -0.020373 1 0 0 0 0 0 0 652900
-0.000060 0.000386 0.118950 -0.340762 -0.128443 0.229601 -0.020405 1 0 0 0 0 0 0 653932
-0.000071 0.000387 0.118953 -0.460462 -0.133000 0.289950 -0.020436 1 0 0 0 0 0 0 654933
-0.000076 0.000387 0.118954 -0.542396 -0.130507 0.323102 -0.020468 1 0 0 0 0 0 0 655930
-0.000079 0.000387 0.118954 -0.586005 -0.128904 0.336091 -0.020499 1 0 0 0 0 0 0 656929
-0.000080 0.000387 0.118955 -0.608500 -0.128183 0.341020 -0.020530 1 0 0 0 0 0 0 657931
-0.000081 0.000387 0.118955 -0.620249 -0.127909 0.343074 -0.020561 1 0 0 0 0 0 0 658931
-0.000082 0.000387 0.118955 -0.626589 -0.127862 0.344122 -0.020592 1 0 0 0 0 0 0 659918
-0.000100 0.000392 0.118965 -0.385976 -0.186224 0.206348 -0.020624 1 0 0 0 0 0 0 660929
-0.000109 0.000394 0.118969 -0.480533 -0.164157 0.280739 -0.020655 1 0 0 0 0 0 0 661925
-0.000114 0.000395 0.118970 -0.549756 -0.148218 0.318882 -0.020686 1 0 0 0 0 0 0 662933
-0.000116 0.000396 0.118970 -0.586953 -0.139889 0.333568 -0.020718 1 0 0 0 0 0 0 663930
-0.000117 0.000396 0.118970 -0.606238 -0.135783 0.339091 -0.020749 1 0 0 0 0 0 0 664928
-0.000136 0.000400 0.118981 -0.371910 -0.192151 0.202963 -0.020780 1 0 0 0 0 0 0 665931
-0.000146 0.000403 0.118984 -0.469756 -0.169069 0.277813 -0.020811 1 0 0 0 0 0 0 666931
-0.000150 0.000404 0.118986 -0.540594 -0.152622 0.316086 -0.020843 1 0 0 0 0 0 0 667930
-0.000153 0.000404 0.118986 -0.578600 -0.144029 0.330824 -0.020874 1 0 0 0 0 0 0 668928
-0.000154 0.000405 0.118986 -0.598277 -0.139804 0.336356 -0.020905 1 0 0 0 0 0 0 669927
-0.000155 0.000405 0.118986 -0.608571 -0.137799 0.338613 -0.020935 1 0 0 0 0 0 0 670902
-0.000173 0.000409 0.118997 -0.369568 -0.195272 0.201435 -0.020968 1 0 0 0 0 0 0 671929
-0.000183 0.000411 0.119000 -0.465173 -0.172695 0.275786 -0.020998 1 0 0 0 0 0 0 672917
-0.000187 0.000412 0.119002 -0.534892 -0.156503 0.313880 -0.021030 1 0 0 0 0 0 0 673923
-0.000190 0.000413 0.119002 -0.572327 -0.148050 0.328554 -0.021061 1 0 0 0 0 0 0 674910
-0.000191 0.000413 0.119002 -0.591702 -0.143901 0.334065 -0.021092 1 0 0 0 0 0 0 675918
-0.000191 0.000413 0.119002 -0.601858 -0.141925 0.336304 -0.021123 1 0 0 0 0 0 0 676909
-0.000210 0.000418 0.119013 -0.362547 -0.199451 0.199203 -0.021155 1 0 0 0 0 0 0 677919
-0.000219 0.000420 0.119016 -0.458182 -0.176884 0.273471 -0.021186 1 0 0 0 0 0 0 678924
-0.000224 0.000421 0.119017 -0.527861 -0.160686 0.311521 -0.021217 1 0 0 0 0 0 0 679913
-0.000226 0.000422 0.119018 -0.565291 -0.152253 0.326179 -0.021249 1 0 0 0 0 0 0 680923
-0.000227 0.000422 0.119018 -0.584637 -0.148094 0.331677 -0.021280 1 0 0 0 0 0 0 681914
-0.000246 0.000426 0.119028 -0.349767 -0.204586 0.195803 -0.021311 1 0 0 0 0 0 0 682924
-0.000256 0.000429 0.119032 -0.447717 -0.181479 0.270384 -0.021342 1 0 0 0 0 0 0 683915
-0.000261 0.000430 0.119033 -0.518583 -0.164999 0.308526 -0.021374 1 0 0 0 0 0 0 684923
-0.000263 0.000430 0.119034 -0.556570 -0.156428 0.323200 -0.021405 1 0 0 0 0 0 0 685921
-0.000264 0.000431 0.119034 -0.576192 -0.152223 0.328711 -0.021436 1 0 0 0 0 0 0 686931
-0.000265 0.000431 0.119034 -0.586467 -0.150226 0.330942 -0.021468 1 0 0 0 0 0 0 687938
-0.000283 0.000435 0.119044 -0.346821 -0.207816 0.194003 -0.021498 1 0 0 0 0 0 0 688919
-0.000293 0.000437 0.119048 -0.442529 -0.185245 0.268107 -0.021530 1 0 0 0 0 0 0 689925
-0.000297 0.000439 0.119049 -0.512238 -0.169031 0.306062 -0.021561 1 0 0 0 0 0 0 690915
-0.000300 0.000439 0.119049 -0.549650 -0.160600 0.320683 -0.021592 1 0 0 0 0 0 0 691922
-0.000301 0.000439 0.119050 -0.568973 -0.156461 0.326157 -0.021624 1 0 0 0 0 0 0 692922
-0.000301 0.000440 0.119050 -0.579080 -0.154503 0.328360 -0.021655 1 0 0 0 0 0 0 693926
-0.000302 0.000440 0.119050 -0.584551 -0.153623 0.329434 -0.021686 1 0 0 0 0 0 0 694910
-0.000320 0.000444 0.119060 -0.342307 -0.211848 0.192193 -0.021717 1 0 0 0 0 0 0 695919
-0.000329 0.000446 0.119064 -0.436854 -0.189541 0.266065 -0.021748 1 0 0 0 0 0 0 696919
-0.000334 0.000447 0.119065 -0.505973 -0.173481 0.303939 -0.021780 1 0 0 0 0 0 0 697920
-0.000336 0.000448 0.119065 -0.543071 -0.165112 0.318512 -0.021811 1 0 0 0 0 0 0 698918
-0.000338 0.000448 0.119065 -0.562230 -0.161011 0.323974 -0.021842 1 0 0 0 0 0 0 699919
-0.000338 0.000448 0.119065 -0.572220 -0.159070 0.326154 -0.021873 1 0 0 0 0 0 0 700900
-0.000338 0.000448 0.119065 -0.577662 -0.158225 0.327243 -0.021905 1 0 0 0 0 0 0 701924
-0.000357 0.000453 0.119076 -0.335171 -0.216475 0.190069 -0.021936 1 0 0 0 0 0 0 702905
-0.000366 0.000455 0.119079 -0.429727 -0.194183 0.263862 -0.021967 1 0 0 0 0 0 0 703923
-0.000371 0.000456 0.119081 -0.498853 -0.178132 0.301679 -0.021999 1 0 0 0 0 0 0 704922
-0.000373 0.000457 0.119081 -0.535931 -0.169757 0.316228 -0.022030 1 0 0 0 0 0 0 705916
-0.000374 0.000457 0.119081 -0.555069 -0.165651 0.321681 -0.022061 1 0 0 0 0 0 0 706920
-0.000375 0.000457 0.119081 -0.565049 -0.163721 0.323862 -0.022092 1 0 0 0 0 0 0 707901
-0.000375 0.000457 0.119081 -0.570445 -0.162867 0.324918 -0.022123 1 0 0 0 0 0 0 708900
-0.000375 0.000457 0.119081 -0.573566 -0.162568 0.325591 -0.022155 1 0 0 0 0 0 0 709918
-0.000375 0.000457 0.119081 -0.575509 -0.162533 0.326120 -0.022185 1 0 0 0 0 0 0 710900
-0.000394 0.000461 0.119091 -0.331113 -0.221248 0.188848 -0.022217 1 0 0 0 0 0 0 711917
-0.000403 0.000464 0.119095 -0.424787 -0.199147 0.262476 -0.022248 1 0 0 0 0 0 0 712916
-0.000408 0.000465 0.119096 -0.493487 -0.183198 0.300234 -0.022280 1 0 0 0 0 0 0 713918
-0.000410 0.000465 0.119097 -0.530330 -0.174869 0.314757 -0.022311 1 0 0 0 0 0 0 714916
-0.000411 0.000466 0.119097 -0.549344 -0.170811 0.320178 -0.022342 1 0 0 0 0 0 0 715917
-0.000412 0.000466 0.119097 -0.559260 -0.168896 0.322373 -0.022373 1 0 0 0 0 0 0 716917
-0.000412 0.000466 0.119097 -0.564721 -0.168090 0.323479 -0.022409 1 0 0 0 0 0 0 718046
-0.000412 0.000466 0.119097 -0.567685 -0.167757 0.324077 -0.022436 1 0 0 0 0 0 0 718917
-0.000412 0.000466 0.119097 -0.569625 -0.167719 0.324599 -0.022467 1 0 0 0 0 0 0 719916
-0.000444 0.000456 0.119097 -0.152628 -0.043131 0.326528 -0.022498 1 0 0 0 0 0 0 720900
-0.000459 0.000452 0.119097 -0.310867 -0.090179 0.326347 -0.022529 1 0 0 0 0 0 0 721901
-0.000467 0.000449 0.119097 -0.427007 -0.124708 0.326374 -0.022560 1 0 0 0 0 0 0 722901
-0.000471 0.000448 0.119097 -0.489138 -0.143182 0.326632 -0.022592 1 0 0 0 0 0 0 723919
-0.000468 0.000430 0.119107 -0.592330 0.087078 0.185849 -0.022624 1 0 0 0 0 0 0 724921
-0.000466 0.000421 0.119111 -0.582118 -0.007511 0.261174 -0.022654 1 0 0 0 0 0 0 725909
-0.000465 0.000416 0.119112 -0.570996 -0.076053 0.299793 -0.022686 1 0 0 0 0 0 0 726918
-0.000465 0.000414 0.119113 -0.565131 -0.112597 0.314649 -0.022717 1 0 0 0 0 0 0 727918
-0.000464 0.000412 0.119113 -0.562578 -0.131236 0.320245 -0.022752 1 0 0 0 0 0 0 729046
-0.000483 0.000416 0.119123 -0.315282 -0.199323 0.184796 -0.022780 1 0 0 0 0 0 0 729916
-0.000492 0.000418 0.119127 -0.407836 -0.181924 0.258846 -0.022811 1 0 0 0 0 0 0 730918
-0.000496 0.000419 0.119128 -0.475919 -0.168290 0.296706 -0.022842 1 0 0 0 0 0 0 731900
-0.000499 0.000420 0.119128 -0.512564 -0.161149 0.311323 -0.022877 1 0 0 0 0 0 0 733038
-0.000500 0.000420 0.119128 -0.531292 -0.157618 0.316700 -0.022905 1 0 0 0 0 0 0 733918
-0.000500 0.000420 0.119129 -0.541091 -0.155970 0.318870 -0.022936 1 0 0 0 0 0 0 734920
-0.000501 0.000420 0.119129 -0.546351 -0.155248 0.319915 -0.022967 1 0 0 0 0 0 0 735915
-0.000501 0.000420 0.119129 -0.549364 -0.155004 0.320553 -0.022998 1 0 0 0 0 0 0 736909
-0.000501 0.000420 0.119129 -0.551248 -0.154977 0.321049 -0.023030 1 0 0 0 0 0 0 737917
-0.000501 0.000420 0.119129 -0.552720 -0.155120 0.321610 -0.023067 1 0 0 0 0 0 0 739126
-0.000519 0.000424 0.119139 -0.307174 -0.213967 0.184468 -0.023095 1 0 0 0 0 0 0 739996
-0.000529 0.000427 0.119142 -0.400830 -0.191942 0.257849 -0.023129 1 0 0 0 0 0 0 741102
-0.000533 0.000428 0.119144 -0.469354 -0.175988 0.295414 -0.023157 1 0 0 0 0 0 0 741994
-0.000535 0.000428 0.119144 -0.506198 -0.167670 0.309932 -0.023192 1 0 0 0 0 0 0 743120
-0.000537 0.000428 0.119144 -0.525118 -0.163582 0.315314 -0.023223 1 0 0 0 0 0 0 744103
-0.000537 0.000429 0.119144 -0.534995 -0.161654 0.317487 -0.023255 1 0 0 0 0 0 0 745136
-0.000537 0.000429 0.119144 -0.540254 -0.160800 0.318502 -0.023286 1 0 0 0 0 0 0 746116
-0.000538 0.000429 0.119144 -0.543180 -0.160450 0.319087 -0.023313 1 0 0 0 0 0 0 746996
-0.000556 0.000433 0.119155 -0.298434 -0.219196 0.182184 -0.023348 1 0 0 0 0 0 0 748103
-0.000565 0.000435 0.119158 -0.392373 -0.197022 0.255401 -0.023376 1 0 0 0 0 0 0 748994
-0.000570 0.000436 0.119159 -0.461267 -0.181043 0.293014 -0.023410 1 0 0 0 0 0 0 750102
-0.000572 0.000437 0.119160 -0.498082 -0.172681 0.307440 -0.023440 1 0 0 0 0 0 0 751047
-0.000573 0.000437 0.119160 -0.517039 -0.168579 0.312821 -0.023471 1 0 0 0 0 0 0 752037
-0.000574 0.000437 0.119160 -0.526886 -0.166648 0.314972 -0.023502 1 0 0 0 0 0 0 753047
-0.000574 0.000437 0.119160 -0.532168 -0.165792 0.315981 -0.023533 1 0 0 0 0 0 0 754037
-0.000593 0.000442 0.119170 -0.288209 -0.224265 0.179196 -0.023561 1 0 0 0 0 0 0 754920
-0.000602 0.000444 0.119174 -0.382872 -0.201998 0.252466 -0.023596 1 0 0 0 0 0 0 756036
-0.000607 0.000445 0.119175 -0.451991 -0.185937 0.290024 -0.023627 1 0 0 0 0 0 0 757045
-0.000609 0.000446 0.119175 -0.488981 -0.177560 0.304457 -0.023659 1 0 0 0 0 0 0 758056
-0.000610 0.000446 0.119176 -0.507904 -0.173417 0.309762 -0.023686 1 0 0 0 0 0 0 758919
-0.000611 0.000446 0.119176 -0.517789 -0.171480 0.311909 -0.023718 1 0 0 0 0 0 0 759936
-0.000611 0.000446 0.119176 -0.523063 -0.170622 0.312910 -0.023748 1 0 0 0 0 0 0 760915
-0.000611 0.000446 0.119176 -0.526125 -0.170337 0.313596 -0.023784 1 0 0 0 0 0 0 762047
-0.000611 0.000446 0.119176 -0.527878 -0.170261 0.314007 -0.023811 1 0 0 0 0 0 0 762920
-0.000630 0.000451 0.119186 -0.282134 -0.229243 0.177221 -0.023846 1 0 0 0 0 0 0 764035
-0.000639 0.000453 0.119189 -0.375816 -0.207140 0.250237 -0.023873 1 0 0 0 0 0 0 764919
-0.000644 0.000454 0.119191 -0.444741 -0.191254 0.287876 -0.023917 1 0 0 0 0 0 0 766308
-0.000646 0.000454 0.119191 -0.481314 -0.182868 0.302163 -0.023940 1 0 0 0 0 0 0 767046
-0.000647 0.000455 0.119191 -0.500130 -0.178753 0.307467 -0.023967 1 0 0 0 0 0 0 767917
-0.000648 0.000455 0.119191 -0.509920 -0.176832 0.309602 -0.023998 1 0 0 0 0 0 0 768916
-0.000648 0.000455 0.119191 -0.515226 -0.176005 0.310639 -0.024033 1 0 0 0 0 0 0 770022
-0.000648 0.000455 0.119191 -0.518112 -0.175679 0.311213 -0.024061 1 0 0 0 0 0 0 770918
-0.000648 0.000455 0.119191 -0.520019 -0.175665 0.311736 -0.024096 1 0 0 0 0 0 0 772042
-0.000667 0.000459 0.119202 -0.273856 -0.234652 0.174912 -0.024123 1 0 0 0 0 0 0 772916
-0.000676 0.000462 0.119205 -0.367702 -0.212595 0.247928 -0.024159 1 0 0 0 0 0 0 774044
-0.000681 0.000463 0.119206 -0.436376 -0.196638 0.285364 -0.024190 1 0 0 0 0 0 0 775043
-0.000683 0.000463 0.119207 -0.473114 -0.188297 0.299750 -0.024221 1 0 0 0 0 0 0 776047
-0.000684 0.000463 0.119207 -0.491981 -0.184231 0.305077 -0.024252 1 0 0 0 0 0 0 777028
-0.000685 0.000464 0.119207 -0.501756 -0.182305 0.307211 -0.024283 1 0 0 0 0 0 0 778026
-0.000685 0.000464 0.119207 -0.506898 -0.181444 0.308141 -0.024311 1 0 0 0 0 0 0 778919
-0.000685 0.000464 0.119207 -0.509909 -0.181160 0.308801 -0.024346 1 0 0 0 0 0 0 780024
-0.000685 0.000464 0.119207 -0.511714 -0.181127 0.309267 -0.024377 1 0 0 0 0 0 0 781041
-0.000685 0.000464 0.119207 -0.512922 -0.181229 0.309690 -0.024409 1 0 0 0 0 0 0 782040
-0.000704 0.000468 0.119217 -0.266344 -0.240362 0.172963 -0.024440 1 0 0 0 0 0 0 783041
-0.000713 0.000470 0.119221 -0.359962 -0.218321 0.245834 -0.024471 1 0 0 0 0 0 0 784041
-0.000717 0.000471 0.119222 -0.428556 -0.202362 0.283225 -0.024502 1 0 0 0 0 0 0 785038
-0.000720 0.000472 0.119222 -0.465248 -0.194040 0.297577 -0.024534 1 0 0 0 0 0 0 786041
-0.000721 0.000472 0.119223 -0.484077 -0.189981 0.302905 -0.024565 1 0 0 0 0 0 0 787040
-0.000721 0.000472 0.119223 -0.493830 -0.188070 0.305016 -0.024596 1 0 0 0 0 0 0 788041
-0.000722 0.000472 0.119223 -0.499023 -0.187239 0.305996 -0.024627 1 0 0 0 0 0 0 789041
-0.000722 0.000472 0.119223 -0.501923 -0.186935 0.306594 -0.024658 1 0 0 0 0 0 0 790023
-0.000722 0.000472 0.119223 -0.503707 -0.186918 0.307058 -0.024690 1 0 0 0 0 0 0 791042
-0.000722 0.000472 0.119223 -0.504918 -0.187020 0.307467 -0.024721 1 0 0 0 0 0 0 792042
-0.000722 0.000472 0.119223 -0.505848 -0.187178 0.307868 -0.024752 1 0 0 0 0 0 0 793042
-0.000722 0.000472 0.119223 -0.506625 -0.187380 0.308263 -0.024784 1 0 0 0 0 0 0 794041
-0.000722 0.000472 0.119223 -0.507332 -0.187600 0.308645 -0.024815 1 0 0 0 0 0 0 795041
-0.000722 0.000472 0.119223 -0.508000 -0.187822 0.309026 -0.024845 1 0 0 0 0 0 0 796023
-0.000722 0.000472 0.119223 -0.508664 -0.188059 0.309427 -0.024877 1 0 0 0 0 0 0 797039
-0.000722 0.000472 0.119223 -0.509304 -0.188295 0.309816 -0.024908 1 0 0 0 0 0 0 798039
-0.000741 0.000477 0.119233 -0.262127 -0.247566 0.173116 -0.024940 1 0 0 0 0 0 0 799033
-0.000750 0.000479 0.119236 -0.355697 -0.225600 0.245933 -0.024976 1 0 0 0 0 0 0 800195
-0.000754 0.000480 0.119238 -0.424101 -0.209628 0.283212 -0.025002 1 0 0 0 0 0 0 801042
-0.000757 0.000481 0.119238 -0.460715 -0.201327 0.297532 -0.025033 1 0 0 0 0 0 0 802024
-0.000758 0.000481 0.119238 -0.479536 -0.197268 0.302863 -0.025065 1 0 0 0 0 0 0 803042
-0.000758 0.000481 0.119238 -0.489252 -0.195374 0.304961 -0.025096 1 0 0 0 0 0 0 804039
-0.000759 0.000481 0.119238 -0.494407 -0.194544 0.305932 -0.025127 1 0 0 0 0 0 0 805041
-0.000759 0.000481 0.119238 -0.497299 -0.194236 0.306520 -0.025158 1 0 0 0 0 0 0 806038
-0.000759 0.000481 0.119238 -0.498987 -0.194185 0.306927 -0.025186 1 0 0 0 0 0 0 806916
-0.000759 0.000481 0.119238 -0.500236 -0.194319 0.307383 -0.025220 1 0 0 0 0 0 0 808022
-0.000759 0.000481 0.119238 -0.501154 -0.194497 0.307771 -0.025252 1 0 0 0 0 0 0 809040
-0.000759 0.000481 0.119238 -0.501912 -0.194705 0.308157 -0.025284 1 0 0 0 0 0 0 810040
-0.000759 0.000481 0.119238 -0.502595 -0.194927 0.308528 -0.025314 1 0 0 0 0 0 0 811031
-0.000759 0.000481 0.119238 -0.503251 -0.195169 0.308914 -0.025346 1 0 0 0 0 0 0 812029
-0.000759 0.000481 0.119238 -0.503896 -0.195399 0.309299 -0.025377 1 0 0 0 0 0 0 813039
-0.000759 0.000481 0.119238 -0.504523 -0.195633 0.309682 -0.025408 1 0 0 0 0 0 0 814030
-0.000777 0.000486 0.119248 -0.257066 -0.254986 0.173018 -0.025440 1 0 0 0 0 0 0 815038
-0.000787 0.000488 0.119252 -0.350493 -0.232968 0.245666 -0.025471 1 0 0 0 0 0 0 816029
-0.000791 0.000489 0.119253 -0.418983 -0.217058 0.282952 -0.025502 1 0 0 0 0 0 0 817037
-0.000794 0.000489 0.119254 -0.455576 -0.208757 0.297252 -0.025533 1 0 0 0 0 0 0 818029
-0.000795 0.000490 0.119254 -0.474358 -0.204703 0.302574 -0.025565 1 0 0 0 0 0 0 819038
-0.000795 0.000490 0.119254 -0.484049 -0.202812 0.304659 -0.025596 1 0 0 0 0 0 0 820029
-0.000796 0.000490 0.119254 -0.489201 -0.201986 0.305629 -0.025627 1 0 0 0 0 0 0 821038
-0.000796 0.000490 0.119254 -0.492071 -0.201680 0.306206 -0.025658 1 0 0 0 0 0 0 822028
-0.000796 0.000490 0.119254 -0.493814 -0.201670 0.306651 -0.025690 1 0 0 0 0 0 0 823043
-0.000796 0.000490 0.119254 -0.494976 -0.201782 0.307056 -0.025721 1 0 0 0 0 0 0 824040
-0.000796 0.000490 0.119254 -0.495860 -0.201958 0.307427 -0.025752 1 0 0 0 0 0 0 825034
-0.000796 0.000490 0.119254 -0.496620 -0.202172 0.307817 -0.025784 1 0 0 0 0 0 0 826049
-0.000796 0.000490 0.119254 -0.497293 -0.202401 0.308185 -0.025815 1 0 0 0 0 0 0 827051
-0.000796 0.000490 0.119254 -0.497923 -0.202631 0.308549 -0.025846 1 0 0 0 0 0 0 828031
-0.000796 0.000490 0.119254 -0.498536 -0.202878 0.308927 -0.025877 1 0 0 0 0 0 0 829043
-0.000796 0.000490 0.119254 -0.499142 -0.203118 0.309302 -0.025908 1 0 0 0 0 0 0 830032
-0.000814 0.000494 0.119264 -0.251392 -0.262543 0.172678 -0.025940 1 0 0 0 0 0 0 831050
-0.000824 0.000497 0.119268 -0.344812 -0.240543 0.245226 -0.025971 1 0 0 0 0 0 0 832052
-0.000828 0.000498 0.119269 -0.413273 -0.224628 0.282462 -0.026003 1 0 0 0 0 0 0 833054
-0.000831 0.000498 0.119269 -0.449823 -0.216317 0.296731 -0.026033 1 0 0 0 0 0 0 834022
-0.000832 0.000498 0.119269 -0.468600 -0.212291 0.302043 -0.026065 1 0 0 0 0 0 0 835051
-0.000832 0.000499 0.119269 -0.478280 -0.210385 0.304121 -0.026096 1 0 0 0 0 0 0 836044
-0.000833 0.000499 0.119269 -0.483395 -0.209574 0.305080 -0.026128 1 0 0 0 0 0 0 837048
-0.000833 0.000499 0.119269 -0.486252 -0.209276 0.305652 -0.026159 1 0 0 0 0 0 0 838050
-0.000833 0.000499 0.119269 -0.487980 -0.209265 0.306090 -0.026190 1 0 0 0 0 0 0 839051
-0.000833 0.000499 0.119269 -0.489113 -0.209384 0.306481 -0.026221 1 0 0 0 0 0 0 840049
-0.000833 0.000499 0.119269 -0.489996 -0.209565 0.306855 -0.026253 1 0 0 0 0 0 0 841055
-0.000833 0.000499 0.119269 -0.490716 -0.209781 0.307224 -0.026284 1 0 0 0 0 0 0 842051
-0.000833 0.000499 0.119269 -0.491371 -0.210015 0.307585 -0.026315 1 0 0 0 0 0 0 843056
-0.000833 0.000499 0.119269 -0.491990 -0.210266 0.307955 -0.026346 1 0 0 0 0 0 0 844054
-0.000833 0.000499 0.119269 -0.492588 -0.210500 0.308319 -0.026378 1 0 0 0 0 0 0 845049
-0.000833 0.000499 0.119269 -0.493193 -0.210754 0.308684 -0.026409 1 0 0 0 0 0 0 846049
-0.000833 0.000499 0.119269 -0.493755 -0.210989 0.309046 -0.026439 1 0 0 0 0 0 0 847022
-0.000833 0.000499 0.119269 -0.494337 -0.211237 0.309391 -0.026470 1 0 0 0 0 0 0 848020
-0.000851 0.000503 0.119280 -0.246265 -0.270730 0.172821 -0.026502 1 0 0 0 0 0 0 849047
-0.000861 0.000505 0.119283 -0.339624 -0.248732 0.245235 -0.026533 1 0 0 0 0 0 0 850019
-0.000865 0.000506 0.119284 -0.408089 -0.232828 0.282429 -0.026565 1 0 0 0 0 0 0 851051
-0.000867 0.000507 0.119285 -0.444623 -0.224541 0.296688 -0.026595 1 0 0 0 0 0 0 852018
-0.000869 0.000507 0.119285 -0.463371 -0.220514 0.301970 -0.026627 1 0 0 0 0 0 0 853047
-0.000869 0.000507 0.119285 -0.473023 -0.218617 0.304050 -0.026659 1 0 0 0 0 0 0 854047
-0.000869 0.000507 0.119285 -0.478128 -0.217807 0.305006 -0.026690 1 0 0 0 0 0 0 855051
-0.000870 0.000508 0.119285 -0.480941 -0.217528 0.305551 -0.026720 1 0 0 0 0 0 0 856019
-0.000870 0.000508 0.119285 -0.482660 -0.217511 0.305990 -0.026752 1 0 0 0 0 0 0 857047
-0.000870 0.000508 0.119285 -0.483790 -0.217620 0.306373 -0.026784 1 0 0 0 0 0 0 858047
-0.000870 0.000508 0.119285 -0.484622 -0.217809 0.306727 -0.026814 1 0 0 0 0 0 0 859019
-0.000870 0.000508 0.119285 -0.485337 -0.218028 0.307097 -0.026845 1 0 0 0 0 0 0 860020
-0.000870 0.000508 0.119285 -0.485983 -0.218284 0.307464 -0.026877 1 0 0 0 0 0 0 861047
-0.000870 0.000508 0.119285 -0.486576 -0.218519 0.307806 -0.026909 1 0 0 0 0 0 0 862040
-0.000870 0.000508 0.119285 -0.487160 -0.218771 0.308172 -0.026940 1 0 0 0 0 0 0 863049
-0.000870 0.000508 0.119285 -0.487746 -0.219030 0.308529 -0.026971 1 0 0 0 0 0 0 864049
-0.000870 0.000508 0.119285 -0.488305 -0.219276 0.308894 -0.027003 1 0 0 0 0 0 0 865050
-0.000870 0.000508 0.119285 -0.488870 -0.219534 0.309240 -0.027033 1 0 0 0 0 0 0 866036
-0.000870 0.000508 0.119285 -0.489438 -0.219778 0.309590 -0.027065 1 0 0 0 0 0 0 867035
-0.000870 0.000508 0.119285 -0.490007 -0.220031 0.309968 -0.027096 1 0 0 0 0 0 0 868040
-0.000870 0.000508 0.119285 -0.490570 -0.220284 0.310307 -0.027127 1 0 0 0 0 0 0 869036
-0.000870 0.000508 0.119285 -0.491137 -0.220538 0.310683 -0.027158 1 0 0 0 0 0 0 870039
-0.000888 0.000512 0.119295 -0.242694 -0.280107 0.174074 -0.027190 1 0 0 0 0 0 0 871038
-0.000898 0.000514 0.119299 -0.336008 -0.258132 0.246400 -0.027221 1 0 0 0 0 0 0 872038
-0.000902 0.000515 0.119300 -0.404420 -0.242232 0.283513 -0.027252 1 0 0 0 0 0 0 873020
-0.000904 0.000516 0.119300 -0.440945 -0.233968 0.297771 -0.027283 1 0 0 0 0 0 0 874038
-0.000906 0.000516 0.119301 -0.459645 -0.229932 0.303032 -0.027315 1 0 0 0 0 0 0 875039
-0.000906 0.000516 0.119301 -0.469262 -0.228033 0.305092 -0.027345 1 0 0 0 0 0 0 876017
-0.000906 0.000516 0.119301 -0.474361 -0.227222 0.306038 -0.027377 1 0 0 0 0 0 0 877040
-0.000907 0.000516 0.119301 -0.477179 -0.226949 0.306587 -0.027408 1 0 0 0 0 0 0 878029
-0.000907 0.000516 0.119301 -0.478860 -0.226939 0.307014 -0.027439 1 0 0 0 0 0 0 879028
-0.000907 0.000516 0.119301 -0.479961 -0.227069 0.307394 -0.027471 1 0 0 0 0 0 0 880036
-0.000907 0.000516 0.119301 -0.480798 -0.227255 0.307746 -0.027502 1 0 0 0 0 0 0 881027
-0.000907 0.000516 0.119301 -0.481477 -0.227486 0.308098 -0.027533 1 0 0 0 0 0 0 882036
-0.000907 0.000516 0.119301 -0.482100 -0.227724 0.308445 -0.027564 1 0 0 0 0 0 0 883032
-0.000907 0.000516 0.119301 -0.482689 -0.227986 0.308804 -0.027596 1 0 0 0 0 0 0 884041
-0.000907 0.000516 0.119301 -0.483248 -0.228228 0.309151 -0.027627 1 0 0 0 0 0 0 885031
-0.000907 0.000516 0.119301 -0.483810 -0.228496 0.309497 -0.027659 1 0 0 0 0 0 0 886041
-0.000907 0.000516 0.119301 -0.484356 -0.228742 0.309857 -0.027690 1 0 0 0 0 0 0 887033
-0.000907 0.000516 0.119301 -0.484919 -0.228998 0.310197 -0.027721 1 0 0 0 0 0 0 888041
-0.000907 0.000516 0.119301 -0.485451 -0.229257 0.310556 -0.027752 1 0 0 0 0 0 0 889033
-0.000907 0.000516 0.119301 -0.486010 -0.229522 0.310896 -0.027784 1 0 0 0 0 0 0 890058
-0.000907 0.000516 0.119301 -0.486554 -0.229778 0.311262 -0.027815 1 0 0 0 0 0 0 891053
-0.000907 0.000516 0.119301 -0.487117 -0.230036 0.311603 -0.027847 1 0 0 0 0 0 0 892062
-0.000907 0.000516 0.119301 -0.487767 -0.230363 0.312027 -0.027885 1 0 0 0 0 0 0 893276
-0.000907 0.000516 0.119301 -0.488182 -0.230549 0.312304 -0.027908 1 0 0 0 0 0 0 894032
-0.000907 0.000516 0.119301 -0.488748 -0.230807 0.312647 -0.027940 1 0 0 0 0 0 0 895046
-0.000907 0.000516 0.119301 -0.489290 -0.231074 0.313000 -0.027971 1 0 0 0 0 0 0 896040
-0.000907 0.000516 0.119301 -0.489823 -0.231331 0.313354 -0.028003 1 0 0 0 0 0 0 897052
-0.000907 0.000516 0.119301 -0.490375 -0.231571 0.313699 -0.028033 1 0 0 0 0 0 0 898039
-0.000907 0.000516 0.119301 -0.490951 -0.231858 0.314064 -0.028066 1 0 0 0 0 0 0 899081
-0.000907 0.000516 0.119301 -0.491486 -0.232108 0.314398 -0.028097 1 0 0 0 0 0 0 900074
-0.000907 0.000516 0.119301 -0.492017 -0.232358 0.314756 -0.028127 1 0 0 0 0 0 0 901047
-0.000907 0.000516 0.119301 -0.492587 -0.232632 0.315111 -0.028160 1 0 0 0 0 0 0 902074
-0.000925 0.000521 0.119311 -0.243678 -0.292280 0.178466 -0.028190 1 0 0 0 0 0 0 903046
-0.000935 0.000523 0.119314 -0.336903 -0.270356 0.250651 -0.028222 1 0 0 0 0 0 0 904072
-0.000939 0.000524 0.119316 -0.405245 -0.254460 0.287701 -0.028252 1 0 0 0 0 0 0 905042
-0.000941 0.000525 0.119316 -0.441751 -0.246194 0.301930 -0.028285 1 0 0 0 0 0 0 906073
-0.000943 0.000525 0.119316 -0.460404 -0.242167 0.307187 -0.028315 1 0 0 0 0 0 0 907045
-0.000943 0.000525 0.119316 -0.470028 -0.240281 0.309236 -0.028347 1 0 0 0 0 0 0 908059
-0.000943 0.000525 0.119316 -0.475069 -0.239478 0.310175 -0.028377 1 0 0 0 0 0 0 909039
-0.000944 0.000525 0.119316 -0.477873 -0.239210 0.310715 -0.028409 1 0 0 0 0 0 0 910058
-0.000944 0.000525 0.119316 -0.479552 -0.239213 0.311144 -0.028441 1 0 0 0 0 0 0 911090
-0.000944 0.000525 0.119316 -0.480623 -0.239334 0.311507 -0.028471 1 0 0 0 0 0 0 912056
-0.000944 0.000525 0.119316 -0.481436 -0.239529 0.311849 -0.028503 1 0 0 0 0 0 0 913055
-0.000944 0.000525 0.119316 -0.482117 -0.239766 0.312205 -0.028535 1 0 0 0 0 0 0 914084
-0.000944 0.000525 0.119316 -0.482699 -0.240006 0.312531 -0.028565 1 0 0 0 0 0 0 915057
-0.000944 0.000525 0.119316 -0.483281 -0.240266 0.312881 -0.028597 1 0 0 0 0 0 0 916084
-0.000944 0.000525 0.119316 -0.483822 -0.240515 0.313226 -0.028628 1 0 0 0 0 0 0 917058
-0.000944 0.000525 0.119316 -0.484365 -0.240784 0.313578 -0.028660 1 0 0 0 0 0 0 918083
-0.000944 0.000525 0.119316 -0.484888 -0.241048 0.313905 -0.028690 1 0 0 0 0 0 0 919057
-0.000944 0.000525 0.119316 -0.485431 -0.241319 0.314255 -0.028722 1 0 0 0 0 0 0 920084
-0.000944 0.000525 0.119316 -0.485956 -0.241562 0.314598 -0.028754 1 0 0 0 0 0 0 921087
-0.000944 0.000525 0.119316 -0.486472 -0.241834 0.314929 -0.028784 1 0 0 0 0 0 0 922055
-0.000944 0.000525 0.119316 -0.487010 -0.242086 0.315280 -0.028816 1 0 0 0 0 0 0 923082
-0.000944 0.000525 0.119316 -0.487528 -0.242359 0.315613 -0.028847 1 0 0 0 0 0 0 924056
-0.000944 0.000525 0.119316 -0.488071 -0.242631 0.315964 -0.028879 1 0 0 0 0 0 0 925083
-0.000944 0.000525 0.119316 -0.488580 -0.242867 0.316297 -0.028909 1 0 0 0 0 0 0 926056
-0.000957 0.000511 0.119306 -0.316030 -0.058408 0.457881 -0.028941 1 0 0 0 0 0 0 927084
-0.000963 0.000505 0.119302 -0.379925 -0.127109 0.384365 -0.028972 1 0 0 0 0 0 0 928057
-0.000966 0.000501 0.119301 -0.427420 -0.177484 0.346872 -0.029002 1 0 0 0 0 0 0 929043
-0.000968 0.000499 0.119300 -0.453093 -0.204357 0.332911 -0.029035 1 0 0 0 0 0 0 930084
-0.000969 0.000499 0.119300 -0.467166 -0.218415 0.328727 -0.029115 1 0 0 0 0 0 0 932633
-0.000969 0.000498 0.119300 -0.473819 -0.225248 0.327113 -0.029129 1 0 0 0 0 0 0 933085
-0.000988 0.000502 0.119310 -0.227665 -0.288342 0.189886 -0.029159 1 0 0 0 0 0 0 934059
-0.000997 0.000504 0.119314 -0.322418 -0.268106 0.261715 -0.029191 1 0 0 0 0 0 0 935083
-0.001002 0.000505 0.119315 -0.391500 -0.253054 0.298619 -0.029222 1 0 0 0 0 0 0 936057
-0.001004 0.000506 0.119315 -0.428352 -0.245217 0.312810 -0.029254 1 0 0 0 0 0 0 937083
-0.001005 0.000506 0.119316 -0.447160 -0.241377 0.318031 -0.029284 1 0 0 0 0 0 0 938055
-0.001006 0.000506 0.119316 -0.456843 -0.239609 0.320082 -0.029316 1 0 0 0 0 0 0 939085
-0.001006 0.000506 0.119316 -0.461912 -0.238845 0.321025 -0.029347 1 0 0 0 0 0 0 940088
-0.001006 0.000506 0.119316 -0.464697 -0.238581 0.321552 -0.029378 1 0 0 0 0 0 0 941056
-0.001006 0.000506 0.119316 -0.466349 -0.238595 0.321979 -0.029410 1 0 0 0 0 0 0 942085
-0.001006 0.000506 0.119316 -0.473193 -0.241655 0.326331 -0.029805 1 0 0 0 0 0 0 954727
-0.001044 0.000515 0.119336 0.026289 -0.361069 0.052908 -0.029846 1 0 0 0 0 0 0 956043
-0.001081 0.000524 0.119353 0.090901 -0.376617 0.059676 -0.029878 1 0 0 0 0 0 0 957079
-0.001099 0.000529 0.119359 -0.137834 -0.322490 0.204828 -0.029915 1 0 0 0 0 0 0 958241
-0.001108 0.000531 0.119361 -0.277929 -0.289517 0.269280 -0.029940 1 0 0 0 0 0 0 959047
-0.001113 0.000532 0.119362 -0.350606 -0.272653 0.293161 -0.029971 1 0 0 0 0 0 0 960041
-0.001115 0.000532 0.119362 -0.387340 -0.264346 0.301764 -0.030002 1 0 0 0 0 0 0 961043
-0.001111 0.000515 0.119373 -0.477404 -0.018402 0.161734 -0.030033 1 0 0 0 0 0 0 962039
-0.001109 0.000506 0.119376 -0.461248 -0.105227 0.237858 -0.030065 1 0 0 0 0 0 0 963043
-0.001108 0.000501 0.119378 -0.446851 -0.169929 0.276787 -0.030096 1 0 0 0 0 0 0 964049
-0.001107 0.000499 0.119378 -0.439079 -0.204579 0.291696 -0.030127 1 0 0 0 0 0 0 965045
-0.001107 0.000498 0.119378 -0.435293 -0.222269 0.297174 -0.030159 1 0 0 0 0 0 0 966051
-0.001107 0.000497 0.119378 -0.433591 -0.231270 0.299278 -0.030190 1 0 0 0 0 0 0 967045
-0.001107 0.000497 0.119378 -0.432951 -0.235891 0.300217 -0.030221 1 0 0 0 0 0 0 968046
-0.001107 0.000497 0.119378 -0.432848 -0.238322 0.300730 -0.030251 1 0 0 0 0 0 0 969016
-0.001107 0.000497 0.119378 -0.433018 -0.239662 0.301128 -0.030283 1 0 0 0 0 0 0 970015
-0.001107 0.000497 0.119378 -0.433344 -0.240478 0.301467 -0.030315 1 0 0 0 0 0 0 971045
-0.001107 0.000497 0.119378 -0.433711 -0.240985 0.301772 -0.030345 1 0 0 0 0 0 0 972015
-0.001107 0.000497 0.119378 -0.434132 -0.241373 0.302100 -0.030377 1 0 0 0 0 0 0 973045
-0.001107 0.000497 0.119378 -0.434555 -0.241700 0.302413 -0.030409 1 0 0 0 0 0 0 974046
-0.001107 0.000497 0.119378 -0.435005 -0.241975 0.302725 -0.030440 1 0 0 0 0 0 0 975049
-0.001107 0.000497 0.119378 -0.435444 -0.242247 0.303028 -0.030471 1 0 0 0 0 0 0 976045
-0.001107 0.000497 0.119378 -0.435887 -0.242508 0.303345 -0.030502 1 0 0 0 0 0 0 977045
-0.001107 0.000497 0.119378 -0.436332 -0.242758 0.303656 -0.030534 1 0 0 0 0 0 0 978044
-0.001107 0.000497 0.119378 -0.436785 -0.243010 0.303971 -0.030565 1 0 0 0 0 0 0 979058
-0.001107 0.000497 0.119378 -0.437225 -0.243255 0.304277 -0.030596 1 0 0 0 0 0 0 980043
-0.001125 0.000501 0.119389 -0.186842 -0.303188 0.167845 -0.030627 1 0 0 0 0 0 0 981043
-0.001135 0.000504 0.119392 -0.279946 -0.281295 0.239487 -0.030658 1 0 0 0 0 0 0 982015
-0.001139 0.000505 0.119393 -0.348187 -0.265409 0.276303 -0.030690 1 0 0 0 0 0 0 983046
-0.001142 0.000505 0.119394 -0.384564 -0.257141 0.290418 -0.030721 1 0 0 0 0 0 0 984047
-0.001143 0.000505 0.119394 -0.403113 -0.253105 0.295603 -0.030752 1 0 0 0 0 0 0 985043
-0.001143 0.000506 0.119394 -0.412601 -0.251211 0.297611 -0.030784 1 0 0 0 0 0 0 986045
-0.001144 0.000506 0.119394 -0.417570 -0.250399 0.298501 -0.030815 1 0 0 0 0 0 0 987046
-0.001144 0.000506 0.119394 -0.420239 -0.250111 0.298992 -0.030845 1 0 0 0 0 0 0 988014
-0.001144 0.000506 0.119394 -0.421800 -0.250106 0.299392 -0.030877 1 0 0 0 0 0 0 989045
-0.001144 0.000506 0.119394 -0.422799 -0.250224 0.299715 -0.030909 1 0 0 0 0 0 0 990045
-0.001144 0.000506 0.119394 -0.423514 -0.250410 0.300016 -0.030940 1 0 0 0 0 0 0 991047
-0.001144 0.000506 0.119394 -0.424078 -0.250629 0.300322 -0.030971 1 0 0 0 0 0 0 992043
-0.001144 0.000506 0.119394 -0.424569 -0.250863 0.300634 -0.031002 1 0 0 0 0 0 0 993031
-0.001144 0.000506 0.119394 -0.425029 -0.251112 0.300934 -0.031034 1 0 0 0 0 0 0 994041
-0.001144 0.000506 0.119394 -0.425476 -0.251351 0.301238 -0.031065 1 0 0 0 0 0 0 995045
-0.001144 0.000506 0.119394 -0.425923 -0.251607 0.301540 -0.031096 1 0 0 0 0 0 0 996042
-0.001144 0.000506 0.119394 -0.426348 -0.251857 0.301839 -0.031127 1 0 0 0 0 0 0 997029
-0.001144 0.000506 0.119394 -0.426779 -0.252125 0.302152 -0.031159 1 0 0 0 0 0 0 998043
-0.001144 0.000506 0.119394 -0.427209 -0.252368 0.302450 -0.031190 1 0 0 0 0 0 0 999043
-0.001144 0.000506 0.119394 -0.427649 -0.252617 0.302758 -0.031221 1 0 0 0 0 0 1 43
-0.001144 0.000506 0.119394 -0.428068 -0.252873 0.303056 -0.031252 1 0 0 0 0 0 1 1044
-0.001144 0.000506 0.119394 -0.428494 -0.253125 0.303358 -0.031284 1 0 0 0 0 0 1 2043
-0.001144 0.000506 0.119394 -0.428923 -0.253379 0.303662 -0.031315 1 0 0 0 0 0 1 3046
-0.001144 0.000506 0.119394 -0.429361 -0.253628 0.303970 -0.031346 1 0 0 0 0 0 1 4042
-0.001144 0.000506 0.119394 -0.429780 -0.253884 0.304268 -0.031377 1 0 0 0 0 0 1 5045
-0.001144 0.000506 0.119394 -0.430208 -0.254138 0.304571 -0.031409 1 0 0 0 0 0 1 6046
-0.001144 0.000506 0.119394 -0.430636 -0.254391 0.304874 -0.031440 1 0 0 0 0 0 1 7047
-0.001144 0.000506 0.119394 -0.431074 -0.254640 0.305183 -0.031471 1 0 0 0 0 0 1 8043
-0.001144 0.000506 0.119394 -0.431487 -0.254893 0.305477 -0.031502 1 0 0 0 0 0 1 9033
-0.001144 0.000506 0.119394 -0.431912 -0.255145 0.305778 -0.031533 1 0 0 0 0 0 1 10029
-0.001144 0.000506 0.119394 -0.432344 -0.255400 0.306083 -0.031565 1 0 0 0 0 0 1 11037
-0.001144 0.000506 0.119394 -0.432780 -0.255648 0.306390 -0.031596 1 0 0 0 0 0 1 12029
-0.001144 0.000506 0.119394 -0.433197 -0.255903 0.306688 -0.031627 1 0 0 0 0 0 1 13028
-0.001144 0.000506 0.119394 -0.433628 -0.256158 0.306993 -0.031658 1 0 0 0 0 0 1 14037
-0.001144 0.000506 0.119394 -0.434052 -0.256409 0.307293 -0.031689 1 0 0 0 0 0 1 15028
-0.001144 0.000506 0.119394 -0.434495 -0.256660 0.307604 -0.031721 1 0 0 0 0 0 1 16035
-0.001144 0.000506 0.119394 -0.434909 -0.256914 0.307899 -0.031752 1 0 0 0 0 0 1 17027
-0.001144 0.000506 0.119394 -0.435339 -0.257169 0.308204 -0.031783 1 0 0 0 0 0 1 18035
-0.001144 0.000506 0.119394 -0.435769 -0.257423 0.308508 -0.031815 1 0 0 0 0 0 1 19039
-0.001144 0.000506 0.119394 -0.436204 -0.257670 0.308814 -0.031846 1 0 0 0 0 0 1 20028
-0.001144 0.000506 0.119394 -0.436625 -0.257928 0.309114 -0.031877 1 0 0 0 0 0 1 21037
-0.001144 0.000506 0.119394 -0.437056 -0.258183 0.309420 -0.031909 1 0 0 0 0 0 1 22046
-0.001144 0.000506 0.119394 -0.437492 -0.258431 0.309726 -0.031940 1 0 0 0 0 0 1 23037
-0.001144 0.000506 0.119394 -0.437915 -0.258689 0.310028 -0.031971 1 0 0 0 0 0 1 24050
-0.001144 0.000506 0.119394 -0.438333 -0.258937 0.310324 -0.032002 1 0 0 0 0 0 1 25029
-0.001144 0.000506 0.119394 -0.438785 -0.259204 0.310644 -0.032035 1 0 0 0 0 0 1 26086
-0.001144 0.000506 0.119394 -0.439205 -0.259443 0.310939 -0.032065 1 0 0 0 0 0 1 27040
-0.001144 0.000506 0.119394 -0.439623 -0.259698 0.311237 -0.032096 1 0 0 0 0 0 1 28041
-0.001144 0.000506 0.119394 -0.440051 -0.259952 0.311540 -0.032127 1 0 0 0 0 0 1 29043
-0.001144 0.000506 0.119394 -0.440478 -0.260205 0.311843 -0.032159 1 0 0 0 0 0 1 30042
-0.001144 0.000506 0.119394 -0.440920 -0.260456 0.312153 -0.032190 1 0 0 0 0 0 1 31047
-0.001144 0.000506 0.119394 -0.441335 -0.260710 0.312449 -0.032221 1 0 0 0 0 0 1 32041
-0.001144 0.000506 0.119394 -0.441762 -0.260963 0.312751 -0.032252 1 0 0 0 0 0 1 33040
-0.001144 0.000506 0.119394 -0.442179 -0.261209 0.313047 -0.032283 1 0 0 0 0 0 1 34015
-0.001144 0.000506 0.119394 -0.442631 -0.261467 0.313365 -0.032315 1 0 0 0 0 0 1 35044
-0.001144 0.000506 0.119394 -0.443048 -0.261722 0.313662 -0.032346 1 0 0 0 0 0 1 36043
-0.001144 0.000506 0.119394 -0.443463 -0.261967 0.313955 -0.032376 1 0 0 0 0 0 1 37014
-0.001144 0.000506 0.119394 -0.443899 -0.262239 0.314274 -0.032409 1 0 0 0 0 0 1 38042
-0.001144 0.000506 0.119394 -0.444345 -0.262481 0.314580 -0.032440 1 0 0 0 0 0 1 39050
-0.001144 0.000506 0.119394 -0.444761 -0.262734 0.314875 -0.032471 1 0 0 0 0 0 1 40044
-0.001144 0.000506 0.119394 -0.445189 -0.262988 0.315178 -0.032502 1 0 0 0 0 0 1 41047
-0.001144 0.000506 0.119394 -0.445616 -0.263240 0.315480 -0.032534 1 0 0 0 0 0 1 42044
-0.001144 0.000506 0.119394 -0.446055 -0.263490 0.315789 -0.032565 1 0 0 0 0 0 1 43043
-0.001144 0.000506 0.119394 -0.446472 -0.263744 0.316086 -0.032596 1 0 0 0 0 0 1 44041
-0.001144 0.000506 0.119394 -0.446899 -0.263997 0.316388 -0.032627 1 0 0 0 0 0 1 45041
-0.001144 0.000506 0.119394 -0.447323 -0.264248 0.316689 -0.032658 1 0 0 0 0 0 1 46033
-0.001144 0.000506 0.119394 -0.447768 -0.264501 0.317002 -0.032690 1 0 0 0 0 0 1 47045
-0.001144 0.000506 0.119394 -0.448185 -0.264756 0.317299 -0.032721 1 0 0 0 0 0 1 48044
-0.001144 0.000506 0.119394 -0.448612 -0.265009 0.317601 -0.032752 1 0 0 0 0 0 1 49043
-0.001144 0.000506 0.119394 -0.449039 -0.265262 0.317904 -0.032784 1 0 0 0 0 0 1 50043
-0.001144 0.000506 0.119394 -0.449466 -0.265505 0.318204 -0.032814 1 0 0 0 0 0 1 51013
-0.001144 0.000506 0.119394 -0.449898 -0.265768 0.318511 -0.032846 1 0 0 0 0 0 1 52045
-0.001144 0.000506 0.119394 -0.450311 -0.266013 0.318804 -0.032876 1 0 0 0 0 0 1 53013
-0.001144 0.000506 0.119394 -0.450751 -0.266273 0.319116 -0.032909 1 0 0 0 0 0 1 54042
-0.001144 0.000506 0.119394 -0.451182 -0.266518 0.319419 -0.032939 1 0 0 0 0 0 1 55022
-0.001144 0.000506 0.119394 -0.451608 -0.266778 0.319722 -0.032971 1 0 0 0 0 0 1 56041
-0.001144 0.000506 0.119394 -0.452036 -0.267032 0.320025 -0.033002 1 0 0 0 0 0 1 57043
-0.001144 0.000506 0.119394 -0.452451 -0.267277 0.320319 -0.033033 1 0 0 0 0 0 1 58013
-0.001144 0.000506 0.119394 -0.452903 -0.267535 0.320637 -0.033065 1 0 0 0 0 0 1 59043
-0.001144 0.000506 0.119394 -0.453320 -0.267790 0.320934 -0.033096 1 0 0 0 0 0 1 60041
-0.001144 0.000506 0.119394 -0.453747 -0.268043 0.321237 -0.033127 1 0 0 0 0 0 1 61041
-0.001144 0.000506 0.119394 -0.454174 -0.268295 0.321539 -0.033158 1 0 0 0 0 0 1 62039
-0.001144 0.000506 0.119394 -0.454615 -0.268546 0.321849 -0.033190 1 0 0 0 0 0 1 63041
-0.001144 0.000506 0.119394 -0.455032 -0.268801 0.322146 -0.033221 1 0 0 0 0 0 1 64040
-0.001144 0.000506 0.119394 -0.455448 -0.269047 0.322441 -0.033251 1 0 0 0 0 0 1 65014
-0.001144 0.000506 0.119394 -0.455898 -0.269304 0.322758 -0.033283 1 0 0 0 0 0 1 66040
-0.001144 0.000506 0.119394 -0.456317 -0.269560 0.323056 -0.033315 1 0 0 0 0 0 1 67043
-0.001144 0.000506 0.119394 -0.456744 -0.269813 0.323358 -0.033346 1 0 0 0 0 0 1 68041
-0.001144 0.000506 0.119394 -0.457172 -0.270066 0.323661 -0.033377 1 0 0 0 0 0 1 69042
-0.001144 0.000506 0.119394 -0.457611 -0.270315 0.323970 -0.033409 1 0 0 0 0 0 1 70040
-0.001144 0.000506 0.119394 -0.458038 -0.270580 0.324262 -0.033440 1 0 0 0 0 0 1 71044
-0.001144 0.000506 0.119394 -0.458444 -0.270818 0.324560 -0.033470 1 0 0 0 0 0 1 72012
-0.001144 0.000506 0.119394 -0.458883 -0.271077 0.324872 -0.033502 1 0 0 0 0 0 1 73040
-0.001144 0.000506 0.119394 -0.459319 -0.271338 0.325188 -0.033533 1 0 0 0 0 0 1 74038
-0.001144 0.000506 0.119394 -0.459738 -0.271583 0.325478 -0.033565 1 0 0 0 0 0 1 75035
-0.001144 0.000506 0.119394 -0.460162 -0.271833 0.325778 -0.033596 1 0 0 0 0 0 1 76027
-0.001144 0.000506 0.119394 -0.460594 -0.272088 0.326083 -0.033627 1 0 0 0 0 0 1 77036
-0.001144 0.000506 0.119394 -0.461029 -0.272335 0.326390 -0.033658 1 0 0 0 0 0 1 78026
-0.001144 0.000506 0.119394 -0.461451 -0.272593 0.326690 -0.033690 1 0 0 0 0 0 1 79035
-0.001144 0.000506 0.119394 -0.461877 -0.272846 0.326992 -0.033721 1 0 0 0 0 0 1 80034
-0.001144 0.000506 0.119394 -0.462301 -0.273096 0.327292 -0.033752 1 0 0 0 0 0 1 81025
-0.001144 0.000506 0.119394 -0.462745 -0.273349 0.327605 -0.033783 1 0 0 0 0 0 1 82035
-0.001144 0.000506 0.119394 -0.463158 -0.273602 0.327899 -0.033814 1 0 0 0 0 0 1 83025
-0.001144 0.000506 0.119394 -0.463590 -0.273857 0.328204 -0.033846 1 0 0 0 0 0 1 84035
-0.001144 0.000506 0.119394 -0.464013 -0.274108 0.328504 -0.033877 1 0 0 0 0 0 1 85025
-0.001144 0.000506 0.119394 -0.464458 -0.274361 0.328817 -0.033908 1 0 0 0 0 0 1 86036
-0.001144 0.000506 0.119394 -0.464877 -0.274617 0.329116 -0.033940 1 0 0 0 0 0 1 87041
-0.001144 0.000506 0.119394 -0.465304 -0.274870 0.329418 -0.033971 1 0 0 0 0 0 1 88041
-0.001144 0.000506 0.119394 -0.465740 -0.275128 0.329727 -0.034003 1 0 0 0 0 0 1 89059
-0.001144 0.000506 0.119394 -0.466168 -0.275371 0.330028 -0.034033 1 0 0 0 0 0 1 90031
-0.001144 0.000506 0.119394 -0.466585 -0.275626 0.330325 -0.034064 1 0 0 0 0 0 1 91030
-0.001144 0.000506 0.119394 -0.467014 -0.275880 0.330629 -0.034096 1 0 0 0 0 0 1 92035
-0.001144 0.000506 0.119394 -0.467456 -0.276131 0.330940 -0.034127 1 0 0 0 0 0 1 93040
-0.001144 0.000506 0.119394 -0.467873 -0.276386 0.331237 -0.034158 1 0 0 0 0 0 1 94039
-0.001144 0.000506 0.119394 -0.468302 -0.276641 0.331541 -0.034190 1 0 0 0 0 0 1 95045
-0.001144 0.000506 0.119394 -0.468725 -0.276891 0.331840 -0.034221 1 0 0 0 0 0 1 96033
-0.001144 0.000506 0.119394 -0.469172 -0.277145 0.332154 -0.034253 1 0 0 0 0 0 1 97049
-0.001144 0.000506 0.119394 -0.469586 -0.277398 0.332449 -0.034284 1 0 0 0 0 0 1 98041
-0.001144 0.000506 0.119394 -0.470013 -0.277651 0.332752 -0.034315 1 0 0 0 0 0 1 99041
-0.001144 0.000506 0.119394 -0.470441 -0.277905 0.333055 -0.034346 1 0 0 0 0 0 1 100042
-0.001144 0.000506 0.119394 -0.470868 -0.278147 0.333356 -0.034376 1 0 0 0 0 0 1 101013
-0.001144 0.000506 0.119394 -0.471299 -0.278410 0.333662 -0.034409 1 0 0 0 0 0 1 102042
-0.001144 0.000506 0.119394 -0.471726 -0.278664 0.333965 -0.034440 1 0 0 0 0 0 1 103044
-0.001144 0.000506 0.119394 -0.472154 -0.278916 0.334267 -0.034471 1 0 0 0 0 0 1 104043
-0.001144 0.000506 0.119394 -0.472595 -0.279167 0.334578 -0.034502 1 0 0 0 0 0 1 105046
-0.001144 0.000506 0.119394 -0.473012 -0.279422 0.334875 -0.034534 1 0 0 0 0 0 1 106046
-0.001144 0.000506 0.119394 -0.473438 -0.279675 0.335177 -0.034565 1 0 0 0 0 0 1 107043
-0.001144 0.000506 0.119394 -0.473864 -0.279927 0.335479 -0.034596 1 0 0 0 0 0 1 108040
-0.001144 0.000506 0.119394 -0.474305 -0.280177 0.335789 -0.034627 1 0 0 0 0 0 1 109042
-0.001144 0.000506 0.119394 -0.474722 -0.280432 0.336086 -0.034659 1 0 0 0 0 0 1 110041
-0.001144 0.000506 0.119394 -0.475150 -0.280686 0.336389 -0.034690 1 0 0 0 0 0 1 111043
-0.001144 0.000506 0.119394 -0.475577 -0.280938 0.336691 -0.034721 1 0 0 0 0 0 1 112040
-0.001144 0.000506 0.119394 -0.476017 -0.281189 0.337001 -0.034752 1 0 0 0 0 0 1 113042
-0.001144 0.000506 0.119394 -0.476435 -0.281444 0.337298 -0.034784 1 0 0 0 0 0 1 114042
-0.001144 0.000506 0.119394 -0.476861 -0.281697 0.337600 -0.034815 1 0 0 0 0 0 1 115041
-0.001144 0.000506 0.119394 -0.477273 -0.281954 0.337901 -0.034845 1 0 0 0 0 0 1 116011
-0.001144 0.000506 0.119394 -0.477728 -0.282201 0.338213 -0.034877 1 0 0 0 0 0 1 117041
-0.001144 0.000506 0.119394 -0.478144 -0.282454 0.338509 -0.034908 1 0 0 0 0 0 1 118036
-0.001144 0.000506 0.119394 -0.478568 -0.282706 0.338809 -0.034939 1 0 0 0 0 0 1 119029
-0.001144 0.000506 0.119394 -0.478998 -0.282960 0.339113 -0.034971 1 0 0 0 0 0 1 120033
-0.001144 0.000506 0.119394 -0.479441 -0.283212 0.339425 -0.035002 1 0 0 0 0 0 1 121041
-0.001144 0.000506 0.119394 -0.479859 -0.283467 0.339722 -0.035034 1 0 0 0 0 0 1 122041
-0.001144 0.000506 0.119394 -0.480285 -0.283720 0.340025 -0.035065 1 0 0 0 0 0 1 123041
-0.001144 0.000506 0.119394 -0.480712 -0.283972 0.340327 -0.035096 1 0 0 0 0 0 1 124039
-0.001144 0.000506 0.119394 -0.481153 -0.284223 0.340637 -0.035127 1 0 0 0 0 0 1 125040
-0.001144 0.000506 0.119394 -0.481570 -0.284478 0.340934 -0.035158 1 0 0 0 0 0 1 126039
-0.001144 0.000506 0.119394 -0.481998 -0.284731 0.341237 -0.035190 1 0 0 0 0 0 1 127041
-0.001144 0.000506 0.119394 -0.482420 -0.284981 0.341536 -0.035221 1 0 0 0 0 0 1 128029
-0.001139 0.000488 0.119405 -0.554809 -0.041682 0.197790 -0.035252 1 0 0 0 0 0 1 129038
-0.001136 0.000479 0.119408 -0.529816 -0.129937 0.272552 -0.035283 1 0 0 0 0 0 1 130039
-0.001135 0.000474 0.119409 -0.510987 -0.195356 0.311004 -0.035315 1 0 0 0 0 0 1 131043
-0.001134 0.000472 0.119410 -0.500983 -0.230348 0.325734 -0.035346 1 0 0 0 0 0 1 132039
-0.001134 0.000471 0.119410 -0.496077 -0.248192 0.331142 -0.035377 1 0 0 0 0 0 1 133040
-0.001133 0.000470 0.119410 -0.493817 -0.257268 0.333217 -0.035408 1 0 0 0 0 0 1 134038
-0.001128 0.000452 0.119421 -0.564899 -0.018193 0.190165 -0.035440 1 0 0 0 0 0 1 135043
-0.001125 0.000443 0.119424 -0.539203 -0.108677 0.265055 -0.035471 1 0 0 0 0 0 1 136035
-0.001124 0.000438 0.119426 -0.520036 -0.175199 0.303540 -0.035502 1 0 0 0 0 0 1 137036
-0.001123 0.000436 0.119426 -0.509881 -0.210737 0.318283 -0.035534 1 0 0 0 0 0 1 138041
-0.001123 0.000435 0.119426 -0.504894 -0.228856 0.323686 -0.035565 1 0 0 0 0 0 1 139041
-0.001123 0.000434 0.119426 -0.502588 -0.238041 0.325742 -0.035596 1 0 0 0 0 0 1 140034
-0.001117 0.000416 0.119437 -0.573694 0.001173 0.182773 -0.035627 1 0 0 0 0 0 1 141024
-0.001114 0.000407 0.119441 -0.548007 -0.089373 0.257584 -0.035658 1 0 0 0 0 0 1 142033
-0.001113 0.000402 0.119442 -0.528859 -0.155933 0.296044 -0.035692 1 0 0 0 0 0 1 143114
-0.001112 0.000400 0.119442 -0.518697 -0.191473 0.310762 -0.035723 1 0 0 0 0 0 1 144108
-0.001112 0.000399 0.119443 -0.513713 -0.209554 0.316149 -0.035754 1 0 0 0 0 0 1 145092
-0.001112 0.000398 0.119443 -0.511420 -0.218743 0.318227 -0.035786 1 0 0 0 0 0 1 146134
-0.001112 0.000398 0.119443 -0.510447 -0.223426 0.319084 -0.035815 1 0 0 0 0 0 1 147034
-0.001106 0.000380 0.119453 -0.582310 0.018252 0.175789 -0.035845 1 0 0 0 0 0 1 148023
-0.001104 0.000371 0.119457 -0.556955 -0.071189 0.250371 -0.035877 1 0 0 0 0 0 1 149033
-0.001102 0.000366 0.119458 -0.537948 -0.137163 0.288719 -0.035908 1 0 0 0 0 0 1 150023
-0.001102 0.000364 0.119459 -0.527874 -0.172409 0.303396 -0.035940 1 0 0 0 0 0 1 151034
-0.001101 0.000363 0.119459 -0.522933 -0.190353 0.308764 -0.035970 1 0 0 0 0 0 1 152023
-0.001101 0.000362 0.119459 -0.520675 -0.199438 0.310811 -0.036002 1 0 0 0 0 0 1 153033
-0.001101 0.000362 0.119459 -0.519744 -0.204075 0.311702 -0.036033 1 0 0 0 0 0 1 154024
-0.001101 0.000362 0.119459 -0.519520 -0.206494 0.312191 -0.036065 1 0 0 0 0 0 1 155034
-0.001101 0.000362 0.119459 -0.519621 -0.207791 0.312541 -0.036096 1 0 0 0 0 0 1 156031
-0.001101 0.000362 0.119459 -0.519900 -0.208529 0.312823 -0.036127 1 0 0 0 0 0 1 157029
-0.001096 0.000344 0.119469 -0.592448 0.035353 0.169388 -0.036158 1 0 0 0 0 0 1 158032
-0.001093 0.000335 0.119473 -0.567393 -0.053097 0.243801 -0.036189 1 0 0 0 0 0 1 159024
-0.001091 0.000330 0.119474 -0.548532 -0.118581 0.282080 -0.036221 1 0 0 0 0 0 1 160030
-0.001091 0.000328 0.119475 -0.538540 -0.153571 0.296728 -0.036252 1 0 0 0 0 0 1 161031
-0.001090 0.000327 0.119475 -0.533661 -0.171367 0.302080 -0.036283 1 0 0 0 0 0 1 162032
-0.001090 0.000326 0.119475 -0.531401 -0.180371 0.304124 -0.036314 1 0 0 0 0 0 1 163028
-0.001085 0.000308 0.119486 -0.602739 0.059571 0.161363 -0.036345 1 0 0 0 0 0 1 164010
-0.001095 0.000285 0.119479 -0.402606 0.155148 0.379212 -0.036377 1 0 0 0 0 0 1 165037
-0.001100 0.000274 0.119476 -0.445889 0.021172 0.343755 -0.036408 1 0 0 0 0 0 1 166039
-0.001103 0.000268 0.119475 -0.482291 -0.063963 0.320483 -0.036440 1 0 0 0 0 0 1 167041
-0.001104 0.000265 0.119475 -0.502237 -0.108388 0.311475 -0.036471 1 0 0 0 0 0 1 168039
-0.001104 0.000264 0.119475 -0.512619 -0.130815 0.308410 -0.036502 1 0 0 0 0 0 1 169039
-0.001105 0.000263 0.119475 -0.518076 -0.142129 0.307508 -0.036533 1 0 0 0 0 0 1 170039
-0.001105 0.000263 0.119475 -0.521014 -0.147855 0.307373 -0.036565 1 0 0 0 0 0 1 171040
-0.001105 0.000262 0.119475 -0.522716 -0.150765 0.307495 -0.036596 1 0 0 0 0 0 1 172039
-0.001100 0.000244 0.119486 -0.596093 0.092476 0.164209 -0.036627 1 0 0 0 0 0 1 173047
-0.001097 0.000235 0.119489 -0.571370 0.003407 0.238415 -0.036659 1 0 0 0 0 0 1 174042
-0.001096 0.000231 0.119490 -0.552693 -0.062346 0.276587 -0.036689 1 0 0 0 0 0 1 175030
-0.001095 0.000228 0.119491 -0.542791 -0.097421 0.291179 -0.036721 1 0 0 0 0 0 1 176037
-0.001095 0.000227 0.119491 -0.537935 -0.115250 0.296530 -0.036752 1 0 0 0 0 0 1 177033
-0.001095 0.000227 0.119491 -0.535705 -0.124228 0.298552 -0.036783 1 0 0 0 0 0 1 178037
-0.001094 0.000226 0.119491 -0.534819 -0.128789 0.299422 -0.036815 1 0 0 0 0 0 1 179042
-0.001107 0.000213 0.119481 -0.360126 0.054964 0.443485 -0.036846 1 0 0 0 0 0 1 180040
-0.001114 0.000206 0.119477 -0.422633 -0.013551 0.369926 -0.036877 1 0 0 0 0 0 1 181038
-0.001117 0.000202 0.119476 -0.469404 -0.063804 0.332254 -0.036908 1 0 0 0 0 0 1 182038
-0.001119 0.000201 0.119475 -0.494674 -0.090542 0.318144 -0.036940 1 0 0 0 0 0 1 183040
-0.001119 0.000200 0.119475 -0.507730 -0.104120 0.313304 -0.036971 1 0 0 0 0 0 1 184038
-0.001120 0.000199 0.119475 -0.514533 -0.110972 0.311786 -0.037002 1 0 0 0 0 0 1 185040
-0.001120 0.000199 0.119475 -0.518141 -0.114448 0.311434 -0.037033 1 0 0 0 0 0 1 186039
-0.001120 0.000199 0.119475 -0.520180 -0.116222 0.311483 -0.037065 1 0 0 0 0 0 1 187040
-0.001120 0.000199 0.119475 -0.521415 -0.117173 0.311666 -0.037096 1 0 0 0 0 0 1 188039
-0.001120 0.000199 0.119475 -0.522245 -0.117681 0.311903 -0.037126 1 0 0 0 0 0 1 189009
-0.001120 0.000199 0.119475 -0.522893 -0.118003 0.312156 -0.037158 1 0 0 0 0 0 1 190036
-0.001133 0.000185 0.119464 -0.348999 0.067855 0.456193 -0.037189 1 0 0 0 0 0 1 191030
-0.001139 0.000178 0.119461 -0.411797 0.000505 0.382529 -0.037221 1 0 0 0 0 0 1 192038
-0.001143 0.000175 0.119459 -0.458707 -0.049160 0.344806 -0.037252 1 0 0 0 0 0 1 193039
-0.001144 0.000173 0.119459 -0.484044 -0.075604 0.330690 -0.037283 1 0 0 0 0 0 1 194037
-0.001145 0.000172 0.119459 -0.497125 -0.089015 0.325857 -0.037315 1 0 0 0 0 0 1 195042
-0.001146 0.000172 0.119459 -0.503923 -0.095779 0.324344 -0.037346 1 0 0 0 0 0 1 196025
-0.001146 0.000172 0.119459 -0.507544 -0.099217 0.323986 -0.037377 1 0 0 0 0 0 1 197025
-0.001146 0.000172 0.119459 -0.509565 -0.100979 0.324056 -0.037408 1 0 0 0 0 0 1 198037
-0.001146 0.000172 0.119459 -0.510797 -0.101883 0.324249 -0.037440 1 0 0 0 0 0 1 199040
-0.001146 0.000172 0.119459 -0.511631 -0.102396 0.324501 -0.037471 1 0 0 0 0 0 1 200036
-0.001146 0.000171 0.119459 -0.512259 -0.102693 0.324749 -0.037502 1 0 0 0 0 0 1 201038
-0.001146 0.000171 0.119459 -0.512785 -0.102869 0.325022 -0.037533 1 0 0 0 0 0 1 202036
-0.001146 0.000171 0.119459 -0.513258 -0.103015 0.325287 -0.037565 1 0 0 0 0 0 1 203039
-0.001146 0.000171 0.119459 -0.513711 -0.103131 0.325575 -0.037596 1 0 0 0 0 0 1 204036
-0.001146 0.000171 0.119459 -0.514160 -0.103225 0.325829 -0.037627 1 0 0 0 0 0 1 205037
-0.001146 0.000171 0.119459 -0.514586 -0.103322 0.326104 -0.037658 1 0 0 0 0 0 1 206037
-0.001146 0.000171 0.119459 -0.515013 -0.103409 0.326375 -0.037690 1 0 0 0 0 0 1 207038
-0.001146 0.000171 0.119459 -0.515437 -0.103494 0.326644 -0.037721 1 0 0 0 0 0 1 208031
-0.001146 0.000171 0.119459 -0.515860 -0.103579 0.326912 -0.037752 1 0 0 0 0 0 1 209022
-0.001146 0.000171 0.119459 -0.516290 -0.103666 0.327185 -0.037783 1 0 0 0 0 0 1 210031
-0.001146 0.000171 0.119459 -0.516713 -0.103750 0.327453 -0.037814 1 0 0 0 0 0 1 211022
-0.001146 0.000171 0.119459 -0.517164 -0.103843 0.327726 -0.037846 1 0 0 0 0 0 1 212031
-0.001146 0.000171 0.119459 -0.517573 -0.103923 0.327997 -0.037877 1 0 0 0 0 0 1 213031
-0.001146 0.000171 0.119459 -0.517994 -0.104008 0.328265 -0.037908 1 0 0 0 0 0 1 214020
-0.001146 0.000171 0.119459 -0.518445 -0.104100 0.328538 -0.037939 1 0 0 0 0 0 1 215030
-0.001146 0.000171 0.119459 -0.518851 -0.104180 0.328807 -0.037970 1 0 0 0 0 0 1 216022
-0.001146 0.000171 0.119459 -0.519279 -0.104266 0.329079 -0.038002 1 0 0 0 0 0 1 217030
-0.001146 0.000171 0.119459 -0.519702 -0.104351 0.329348 -0.038033 1 0 0 0 0 0 1 218021
-0.001146 0.000171 0.119459 -0.520153 -0.104443 0.329620 -0.038064 1 0 0 0 0 0 1 219030
-0.001146 0.000171 0.119459 -0.520562 -0.104523 0.329891 -0.038096 1 0 0 0 0 0 1 220029
-0.001146 0.000171 0.119459 -0.520990 -0.104609 0.330164 -0.038127 1 0 0 0 0 0 1 221037
-0.001146 0.000171 0.119459 -0.521421 -0.104703 0.330425 -0.038158 1 0 0 0 0 0 1 222027
-0.001146 0.000171 0.119459 -0.521854 -0.104779 0.330709 -0.038189 1 0 0 0 0 0 1 223031
-0.001146 0.000171 0.119459 -0.522271 -0.104866 0.330975 -0.038221 1 0 0 0 0 0 1 224034
-0.001146 0.000171 0.119459 -0.522700 -0.104952 0.331247 -0.038252 1 0 0 0 0 0 1 225040
-0.001146 0.000171 0.119459 -0.523125 -0.105045 0.331505 -0.038283 1 0 0 0 0 0 1 226018
-0.001146 0.000171 0.119459 -0.523564 -0.105122 0.331792 -0.038315 1 0 0 0 0 0 1 227035
-0.001146 0.000171 0.119459 -0.523973 -0.105208 0.332054 -0.038345 1 0 0 0 0 0 1 228020
-0.001146 0.000171 0.119459 -0.524416 -0.105304 0.332323 -0.038377 1 0 0 0 0 0 1 229041
-0.001146 0.000171 0.119459 -0.524835 -0.105382 0.332599 -0.038408 1 0 0 0 0 0 1 230038
-0.001146 0.000171 0.119459 -0.525273 -0.105464 0.332877 -0.038440 1 0 0 0 0 0 1 231039
-0.001146 0.000171 0.119459 -0.525689 -0.105552 0.333141 -0.038471 1 0 0 0 0 0 1 232037
-0.001146 0.000171 0.119459 -0.526123 -0.105647 0.333405 -0.038502 1 0 0 0 0 0 1 233038
-0.001146 0.000171 0.119459 -0.526541 -0.105725 0.333680 -0.038533 1 0 0 0 0 0 1 234035
-0.001146 0.000171 0.119459 -0.526981 -0.105807 0.333959 -0.038565 1 0 0 0 0 0 1 235039
-0.001146 0.000171 0.119459 -0.527404 -0.105904 0.334216 -0.038596 1 0 0 0 0 0 1 236035
-0.001146 0.000171 0.119459 -0.527822 -0.105982 0.334492 -0.038627 1 0 0 0 0 0 1 237034
-0.001146 0.000171 0.119459 -0.528252 -0.106068 0.334765 -0.038659 1 0 0 0 0 0 1 238042
-0.001146 0.000171 0.119459 -0.528690 -0.106150 0.335042 -0.038690 1 0 0 0 0 0 1 239042
-0.001146 0.000171 0.119459 -0.529114 -0.106247 0.335300 -0.038721 1 0 0 0 0 0 1 240041
-0.001146 0.000171 0.119459 -0.529531 -0.106325 0.335575 -0.038752 1 0 0 0 0 0 1 241036
-0.001146 0.000171 0.119459 -0.529954 -0.106409 0.335844 -0.038783 1 0 0 0 0 0 1 242029
-0.001146 0.000171 0.119459 -0.530396 -0.106493 0.336124 -0.038815 1 0 0 0 0 0 1 243037
-0.001146 0.000171 0.119459 -0.530820 -0.106590 0.336382 -0.038846 1 0 0 0 0 0 1 244036
-0.001146 0.000171 0.119459 -0.531239 -0.106668 0.336657 -0.038877 1 0 0 0 0 0 1 245036
-0.001146 0.000171 0.119459 -0.531665 -0.106753 0.336929 -0.038908 1 0 0 0 0 0 1 246036
-0.001146 0.000171 0.119459 -0.532113 -0.106845 0.337200 -0.038940 1 0 0 0 0 0 1 247040
-0.001146 0.000171 0.119459 -0.532509 -0.106923 0.337462 -0.038970 1 0 0 0 0 0 1 248007
-0.001146 0.000171 0.119459 -0.532946 -0.107010 0.337741 -0.039002 1 0 0 0 0 0 1 249036
-0.001146 0.000171 0.119459 -0.533374 -0.107096 0.338012 -0.039033 1 0 0 0 0 0 1 250038
-0.001146 0.000171 0.119459 -0.533820 -0.107188 0.338282 -0.039065 1 0 0 0 0 0 1 251037
-0.001146 0.000171 0.119459 -0.534229 -0.107268 0.338552 -0.039096 1 0 0 0 0 0 1 252035
-0.001146 0.000171 0.119459 -0.534654 -0.107353 0.338823 -0.039127 1 0 0 0 0 0 1 253036
-0.001146 0.000171 0.119459 -0.535088 -0.107447 0.339086 -0.039158 1 0 0 0 0 0 1 254034
-0.001146 0.000171 0.119459 -0.535521 -0.107523 0.339370 -0.039190 1 0 0 0 0 0 1 255036
-0.001146 0.000171 0.119459 -0.535937 -0.107610 0.339636 -0.039221 1 0 0 0 0 0 1 256037
-0.001146 0.000171 0.119459 -0.536362 -0.107696 0.339905 -0.039252 1 0 0 0 0 0 1 257035
-0.001146 0.000171 0.119459 -0.536809 -0.107788 0.340176 -0.039283 1 0 0 0 0 0 1 258036
-0.001146 0.000171 0.119459 -0.537207 -0.107866 0.340439 -0.039314 1 0 0 0 0 0 1 259008
-0.001146 0.000171 0.119459 -0.537636 -0.107952 0.340712 -0.039345 1 0 0 0 0 0 1 260017
-0.001146 0.000171 0.119459 -0.538077 -0.108048 0.340980 -0.039377 1 0 0 0 0 0 1 261033
-0.001146 0.000171 0.119459 -0.538510 -0.108123 0.341264 -0.039408 1 0 0 0 0 0 1 262036
-0.001146 0.000171 0.119459 -0.538926 -0.108211 0.341530 -0.039440 1 0 0 0 0 0 1 263037
-0.001146 0.000171 0.119459 -0.539351 -0.108296 0.341799 -0.039471 1 0 0 0 0 0 1 264034
-0.001146 0.000171 0.119459 -0.539786 -0.108391 0.342063 -0.039502 1 0 0 0 0 0 1 265034
-0.001146 0.000171 0.119459 -0.540218 -0.108466 0.342346 -0.039533 1 0 0 0 0 0 1 266035
-0.001146 0.000171 0.119459 -0.540633 -0.108553 0.342612 -0.039565 1 0 0 0 0 0 1 267035
-0.001146 0.000171 0.119459 -0.541071 -0.108636 0.342869 -0.039596 1 0 0 0 0 0 1 268035
-0.001146 0.000171 0.119459 -0.541500 -0.108722 0.343158 -0.039627 1 0 0 0 0 0 1 269037
-0.001146 0.000171 0.119459 -0.541915 -0.108810 0.343424 -0.039658 1 0 0 0 0 0 1 270035
-0.001146 0.000171 0.119459 -0.542341 -0.108896 0.343694 -0.039690 1 0 0 0 0 0 1 271037
-0.001146 0.000171 0.119459 -0.542768 -0.108989 0.343953 -0.039720 1 0 0 0 0 0 1 272017
-0.001146 0.000171 0.119459 -0.543204 -0.109065 0.344239 -0.039752 1 0 0 0 0 0 1 273029
-0.001146 0.000171 0.119459 -0.543616 -0.109152 0.344502 -0.039783 1 0 0 0 0 0 1 274020
-0.001146 0.000171 0.119459 -0.544046 -0.109238 0.344774 -0.039814 1 0 0 0 0 0 1 275028
-0.001146 0.000171 0.119459 -0.544477 -0.109332 0.345036 -0.039845 1 0 0 0 0 0 1 276019
-0.001146 0.000171 0.119459 -0.544912 -0.109408 0.345321 -0.039877 1 0 0 0 0 0 1 277028
-0.001146 0.000171 0.119459 -0.545324 -0.109495 0.345584 -0.039908 1 0 0 0 0 0 1 278019
-0.001146 0.000171 0.119459 -0.545763 -0.109590 0.345851 -0.039939 1 0 0 0 0 0 1 279030
-0.001146 0.000171 0.119459 -0.546182 -0.109668 0.346127 -0.039971 1 0 0 0 0 0 1 280029
-0.001146 0.000171 0.119459 -0.546616 -0.109749 0.346402 -0.040002 1 0 0 0 0 0 1 281019
-0.001146 0.000171 0.119459 -0.547036 -0.109838 0.346669 -0.040033 1 0 0 0 0 0 1 282028
-0.001146 0.000171 0.119459 -0.547466 -0.109932 0.346930 -0.040064 1 0 0 0 0 0 1 283020
-0.001146 0.000171 0.119459 -0.547889 -0.110011 0.347209 -0.040096 1 0 0 0 0 0 1 284028
-0.001146 0.000171 0.119459 -0.548331 -0.110094 0.347489 -0.040127 1 0 0 0 0 0 1 285037
-0.001146 0.000171 0.119459 -0.548757 -0.110191 0.347748 -0.040158 1 0 0 0 0 0 1 286040
-0.001146 0.000171 0.119459 -0.549175 -0.110269 0.348024 -0.040190 1 0 0 0 0 0 1 287039
-0.001146 0.000171 0.119459 -0.549600 -0.110354 0.348294 -0.040221 1 0 0 0 0 0 1 288036
-0.001146 0.000171 0.119459 -0.550031 -0.110435 0.348567 -0.040252 1 0 0 0 0 0 1 289019
-0.001146 0.000171 0.119459 -0.550461 -0.110533 0.348828 -0.040283 1 0 0 0 0 0 1 290031
-0.001146 0.000171 0.119459 -0.550871 -0.110610 0.349098 -0.040314 1 0 0 0 0 0 1 291010
-0.001146 0.000171 0.119459 -0.551305 -0.110696 0.349374 -0.040346 1 0 0 0 0 0 1 292028
-0.001146 0.000171 0.119459 -0.551746 -0.110787 0.349641 -0.040376 1 0 0 0 0 0 1 293014
-0.001146 0.000171 0.119459 -0.552161 -0.110868 0.349916 -0.040408 1 0 0 0 0 0 1 294029
-0.001146 0.000171 0.119459 -0.552586 -0.110953 0.350186 -0.040439 1 0 0 0 0 0 1 295028
-0.001146 0.000171 0.119459 -0.553004 -0.111037 0.350452 -0.040470 1 0 0 0 0 0 1 296008
-0.001146 0.000171 0.119459 -0.553458 -0.111130 0.350726 -0.040502 1 0 0 0 0 0 1 297024
-0.001146 0.000171 0.119459 -0.553867 -0.111211 0.350997 -0.040533 1 0 0 0 0 0 1 298024
-0.001146 0.000171 0.119459 -0.554292 -0.111296 0.351268 -0.040564 1 0 0 0 0 0 1 299024
-0.001146 0.000171 0.119459 -0.554727 -0.111390 0.351532 -0.040596 1 0 0 0 0 0 1 300024
-0.001146 0.000171 0.119459 -0.555158 -0.111466 0.351814 -0.040627 1 0 0 0 0 0 1 301021
-0.001146 0.000171 0.119459 -0.555578 -0.111554 0.352082 -0.040658 1 0 0 0 0 0 1 302031
-0.001146 0.000171 0.119459 -0.555995 -0.111638 0.352347 -0.040689 1 0 0 0 0 0 1 303011
-0.001146 0.000171 0.119459 -0.556436 -0.111733 0.352614 -0.040721 1 0 0 0 0 0 1 304025
-0.001146 0.000171 0.119459 -0.556866 -0.111809 0.352897 -0.040752 1 0 0 0 0 0 1 305023
-0.001146 0.000171 0.119459 -0.557283 -0.111896 0.353163 -0.040783 1 0 0 0 0 0 1 306024
-0.001146 0.000171 0.119459 -0.557717 -0.111991 0.353426 -0.040814 1 0 0 0 0 0 1 307024
-0.001146 0.000171 0.119459 -0.558148 -0.112066 0.353709 -0.040845 1 0 0 0 0 0 1 308024
-0.001146 0.000171 0.119459 -0.558563 -0.112153 0.353974 -0.040877 1 0 0 0 0 0 1 309022
-0.001146 0.000171 0.119459 -0.558990 -0.112239 0.354245 -0.040908 1 0 0 0 0 0 1 310024
-0.001146 0.000171 0.119459 -0.559425 -0.112334 0.354509 -0.040939 1 0 0 0 0 0 1 311025
-0.001146 0.000171 0.119459 -0.559856 -0.112409 0.354791 -0.040971 1 0 0 0 0 0 1 312024
-0.001146 0.000171 0.119459 -0.560271 -0.112496 0.355056 -0.041002 1 0 0 0 0 0 1 313021
-0.001146 0.000171 0.119459 -0.560706 -0.112591 0.355320 -0.041033 1 0 0 0 0 0 1 314024
-0.001146 0.000171 0.119459 -0.561125 -0.112669 0.355597 -0.041064 1 0 0 0 0 0 1 315023
-0.001146 0.000171 0.119459 -0.561556 -0.112750 0.355870 -0.041095 1 0 0 0 0 0 1 316007
-0.001146 0.000171 0.119459 -0.561979 -0.112839 0.356139 -0.041127 1 0 0 0 0 0 1 317021
-0.001146 0.000171 0.119459 -0.562413 -0.112934 0.356402 -0.041158 1 0 0 0 0 0 1 318021
-0.001146 0.000171 0.119459 -0.562834 -0.113012 0.356680 -0.041189 1 0 0 0 0 0 1 319026
-0.001146 0.000171 0.119459 -0.563270 -0.113094 0.356956 -0.041220 1 0 0 0 0 0 1 320021
-0.001146 0.000171 0.119459 -0.563695 -0.113191 0.357215 -0.041252 1 0 0 0 0 0 1 321022
-0.001146 0.000171 0.119459 -0.564114 -0.113269 0.357491 -0.041283 1 0 0 0 0 0 1 322022
-0.001146 0.000171 0.119459 -0.564541 -0.113354 0.357763 -0.041314 1 0 0 0 0 0 1 323025
-0.001146 0.000171 0.119459 -0.564979 -0.113437 0.358039 -0.041345 1 0 0 0 0 0 1 324022
-0.001146 0.000171 0.119459 -0.565401 -0.113533 0.358296 -0.041377 1 0 0 0 0 0 1 325016
-0.001146 0.000171 0.119459 -0.565824 -0.113612 0.358574 -0.041408 1 0 0 0 0 0 1 326026
-0.001146 0.000171 0.119459 -0.566250 -0.113697 0.358846 -0.041439 1 0 0 0 0 0 1 327028
-0.001146 0.000171 0.119459 -0.566680 -0.113778 0.359117 -0.041470 1 0 0 0 0 0 1 328006
-0.001146 0.000171 0.119459 -0.567111 -0.113876 0.359379 -0.041502 1 0 0 0 0 0 1 329021
-0.001141 0.000153 0.119469 -0.640239 0.132415 0.215578 -0.041533 1 0 0 0 0 0 1 330020
-0.001138 0.000144 0.119473 -0.615423 0.044689 0.289394 -0.041564 1 0 0 0 0 0 1 331025
-0.001137 0.000140 0.119474 -0.596671 -0.020364 0.327408 -0.041595 1 0 0 0 0 0 1 332021
-0.001136 0.000138 0.119475 -0.586722 -0.055068 0.341969 -0.041627 1 0 0 0 0 0 1 333023
-0.001136 0.000137 0.119475 -0.581833 -0.072662 0.347297 -0.041658 1 0 0 0 0 0 1 334025
-0.001135 0.000136 0.119475 -0.579585 -0.081524 0.349332 -0.041689 1 0 0 0 0 0 1 335023
-0.001135 0.000136 0.119475 -0.578669 -0.085988 0.350192 -0.041720 1 0 0 0 0 0 1 336023
-0.001135 0.000136 0.119475 -0.578416 -0.088251 0.350669 -0.041752 1 0 0 0 0 0 1 337023
-0.001135 0.000135 0.119475 -0.578497 -0.089427 0.351006 -0.041783 1 0 0 0 0 0 1 338013
-0.001135 0.000135 0.119475 -0.578768 -0.090038 0.351293 -0.041814 1 0 0 0 0 0 1 339022
-0.001135 0.000135 0.119475 -0.579104 -0.090372 0.351563 -0.041845 1 0 0 0 0 0 1 340012
-0.001135 0.000135 0.119475 -0.579504 -0.090592 0.351836 -0.041877 1 0 0 0 0 0 1 341021
-0.001135 0.000135 0.119475 -0.579905 -0.090718 0.352098 -0.041908 1 0 0 0 0 0 1 342012
-0.001135 0.000135 0.119475 -0.580426 -0.090835 0.352402 -0.041945 1 0 0 0 0 0 1 343219
-0.001135 0.000135 0.119475 -0.580763 -0.090914 0.352622 -0.041970 1 0 0 0 0 0 1 344014
-0.001135 0.000135 0.119475 -0.581187 -0.090987 0.352882 -0.042002 1 0 0 0 0 0 1 345022
-0.001135 0.000135 0.119475 -0.581626 -0.091052 0.353148 -0.042033 1 0 0 0 0 0 1 346013
-0.001135 0.000135 0.119475 -0.582048 -0.091121 0.353405 -0.042064 1 0 0 0 0 0 1 347013
-0.001135 0.000135 0.119475 -0.582479 -0.091201 0.353675 -0.042095 1 0 0 0 0 0 1 348021
-0.001135 0.000135 0.119475 -0.582911 -0.091258 0.353930 -0.042126 1 0 0 0 0 0 1 349013
-0.001135 0.000135 0.119475 -0.583360 -0.091322 0.354201 -0.042158 1 0 0 0 0 0 1 350025
-0.001135 0.000135 0.119475 -0.583825 -0.091419 0.354481 -0.042192 1 0 0 0 0 0 1 351114
-0.001135 0.000135 0.119475 -0.584255 -0.091469 0.354745 -0.042223 1 0 0 0 0 0 1 352120
-0.001135 0.000135 0.119475 -0.584694 -0.091556 0.355009 -0.042255 1 0 0 0 0 0 1 353125
-0.001135 0.000135 0.119475 -0.585124 -0.091601 0.355272 -0.042285 1 0 0 0 0 0 1 354103
-0.001130 0.000117 0.119485 -0.658329 0.155065 0.211422 -0.042314 1 0 0 0 0 0 1 355019
-0.001127 0.000108 0.119489 -0.633538 0.067392 0.285119 -0.042346 1 0 0 0 0 0 1 356024
-0.001126 0.000104 0.119490 -0.614785 0.002373 0.323086 -0.042377 1 0 0 0 0 0 1 357017
-0.001125 0.000102 0.119491 -0.604849 -0.032291 0.337612 -0.042408 1 0 0 0 0 0 1 358024
-0.001125 0.000100 0.119491 -0.599971 -0.049859 0.342940 -0.042440 1 0 0 0 0 0 1 359032
-0.001125 0.000100 0.119491 -0.597724 -0.058691 0.344953 -0.042471 1 0 0 0 0 0 1 360037
-0.001124 0.000100 0.119491 -0.596814 -0.063135 0.345801 -0.042502 1 0 0 0 0 0 1 361039
-0.001124 0.000099 0.119491 -0.596572 -0.065387 0.346280 -0.042533 1 0 0 0 0 0 1 362035
-0.001124 0.000099 0.119491 -0.596667 -0.066534 0.346606 -0.042565 1 0 0 0 0 0 1 363035
-0.001124 0.000099 0.119491 -0.596935 -0.067137 0.346889 -0.042596 1 0 0 0 0 0 1 364033
-0.001124 0.000099 0.119491 -0.597281 -0.067454 0.347154 -0.042627 1 0 0 0 0 0 1 365032
-0.001124 0.000099 0.119491 -0.597689 -0.067633 0.347403 -0.042658 1 0 0 0 0 0 1 366032
-0.001124 0.000099 0.119491 -0.598097 -0.067750 0.347664 -0.042690 1 0 0 0 0 0 1 367033
-0.001124 0.000099 0.119491 -0.598530 -0.067847 0.347912 -0.042721 1 0 0 0 0 0 1 368032
-0.001124 0.000099 0.119491 -0.598966 -0.067912 0.348174 -0.042752 1 0 0 0 0 0 1 369036
-0.001124 0.000099 0.119491 -0.599400 -0.067974 0.348436 -0.042783 1 0 0 0 0 0 1 370036
-0.001124 0.000099 0.119491 -0.599827 -0.068028 0.348685 -0.042815 1 0 0 0 0 0 1 371037
-0.001124 0.000099 0.119491 -0.600265 -0.068066 0.348932 -0.042846 1 0 0 0 0 0 1 372034
-0.001124 0.000099 0.119491 -0.600700 -0.068126 0.349192 -0.042877 1 0 0 0 0 0 1 373034
-0.001124 0.000099 0.119491 -0.601156 -0.068182 0.349446 -0.042908 1 0 0 0 0 0 1 374031
-0.001124 0.000099 0.119491 -0.601577 -0.068227 0.349701 -0.042940 1 0 0 0 0 0 1 375033
-0.001124 0.000099 0.119491 -0.602012 -0.068276 0.349956 -0.042971 1 0 0 0 0 0 1 376032
-0.001124 0.000099 0.119491 -0.602450 -0.068326 0.350210 -0.043002 1 0 0 0 0 0 1 377032
-0.001124 0.000099 0.119491 -0.602911 -0.068370 0.350458 -0.043033 1 0 0 0 0 0 1 378032
-0.001124 0.000099 0.119491 -0.603328 -0.068424 0.350719 -0.043065 1 0 0 0 0 0 1 379033
-0.001124 0.000099 0.119491 -0.603762 -0.068474 0.350972 -0.043096 1 0 0 0 0 0 1 380028
-0.001124 0.000099 0.119491 -0.604209 -0.068533 0.351222 -0.043127 1 0 0 0 0 0 1 381033
-0.001124 0.000099 0.119491 -0.604651 -0.068572 0.351488 -0.043158 1 0 0 0 0 0 1 382031
-0.001124 0.000099 0.119491 -0.605078 -0.068624 0.351738 -0.043190 1 0 0 0 0 0 1 383033
-0.001124 0.000099 0.119491 -0.605525 -0.068671 0.351978 -0.043221 1 0 0 0 0 0 1 384030
-0.001124 0.000099 0.119491 -0.605965 -0.068720 0.352251 -0.043252 1 0 0 0 0 0 1 385032
-0.001124 0.000099 0.119491 -0.606388 -0.068772 0.352499 -0.043283 1 0 0 0 0 0 1 386024
-0.001137 0.000086 0.119480 -0.431205 0.118428 0.497809 -0.043315 1 0 0 0 0 0 1 387032
-0.001144 0.000079 0.119477 -0.493285 0.051959 0.424359 -0.043345 1 0 0 0 0 0 1 388002
-0.001147 0.000075 0.119475 -0.539854 0.002754 0.386716 -0.043377 1 0 0 0 0 0 1 389032
-0.001167 0.000078 0.119485 -0.310253 -0.083721 0.233591 -0.043408 1 0 0 0 0 0 1 390025
-0.001177 0.000079 0.119489 -0.414109 -0.075651 0.299473 -0.043442 1 0 0 0 0 0 1 391109
-0.001182 0.000080 0.119490 -0.487738 -0.066497 0.334262 -0.043473 1 0 0 0 0 0 1 392105
-0.001185 0.000080 0.119490 -0.526771 -0.061434 0.347634 -0.043504 1 0 0 0 0 0 1 393083
-0.001186 0.000081 0.119490 -0.546687 -0.058874 0.352557 -0.043536 1 0 0 0 0 0 1 394110
-0.001199 0.000067 0.119480 -0.381282 0.129594 0.499711 -0.043567 1 0 0 0 0 0 1 395111
-0.001206 0.000060 0.119476 -0.448086 0.063872 0.426753 -0.043597 1 0 0 0 0 0 1 396076
-0.001228 0.000061 0.119485 -0.242051 -0.045246 0.250394 -0.043629 1 0 0 0 0 0 1 397096
-0.001239 0.000062 0.119488 -0.359212 -0.049928 0.306936 -0.043660 1 0 0 0 0 0 1 398076
-0.001245 0.000062 0.119489 -0.439692 -0.047287 0.338350 -0.043691 1 0 0 0 0 0 1 399075
-0.001247 0.000062 0.119489 -0.482169 -0.045494 0.350557 -0.043722 1 0 0 0 0 0 1 400075
-0.001249 0.000062 0.119490 -0.503767 -0.044551 0.355060 -0.043753 1 0 0 0 0 0 1 401072
-0.001249 0.000062 0.119490 -0.514768 -0.044097 0.356798 -0.043785 1 0 0 0 0 0 1 402103
-0.001250 0.000062 0.119490 -0.520434 -0.043880 0.357574 -0.043816 1 0 0 0 0 0 1 403076
-0.001269 0.000067 0.119500 -0.268302 -0.104103 0.219258 -0.043848 1 0 0 0 0 0 1 404104
-0.001291 0.000055 0.119493 -0.185450 0.104449 0.435625 -0.043879 1 0 0 0 0 0 1 405096
-0.001302 0.000049 0.119490 -0.314811 0.053997 0.398275 -0.043910 1 0 0 0 0 0 1 406082
-0.001307 0.000047 0.119489 -0.397020 0.013324 0.374223 -0.043942 1 0 0 0 0 0 1 407102
-0.001310 0.000045 0.119489 -0.440096 -0.008566 0.364927 -0.043973 1 0 0 0 0 0 1 408097
-0.001312 0.000044 0.119489 -0.462038 -0.019664 0.361756 -0.044003 1 0 0 0 0 0 1 409079
-0.001312 0.000044 0.119489 -0.473212 -0.025246 0.360812 -0.044035 1 0 0 0 0 0 1 410096
-0.001313 0.000044 0.119489 -0.478948 -0.028058 0.360638 -0.044064 1 0 0 0 0 0 1 411021
-0.001313 0.000044 0.119489 -0.482002 -0.029461 0.360741 -0.044096 1 0 0 0 0 0 1 412024
-0.001332 0.000048 0.119499 -0.228310 -0.090527 0.222346 -0.044126 1 0 0 0 0 0 1 413016
-0.001341 0.000050 0.119502 -0.320293 -0.069575 0.292970 -0.044158 1 0 0 0 0 0 1 414024
-0.001345 0.000051 0.119504 -0.387920 -0.053966 0.329378 -0.044189 1 0 0 0 0 0 1 415015
-0.001348 0.000052 0.119504 -0.423911 -0.045640 0.343313 -0.044220 1 0 0 0 0 0 1 416024
-0.001349 0.000052 0.119504 -0.442208 -0.041438 0.348418 -0.044251 1 0 0 0 0 0 1 417014
-0.001350 0.000052 0.119504 -0.451508 -0.039346 0.350352 -0.044283 1 0 0 0 0 0 1 418024
-0.001350 0.000052 0.119504 -0.456326 -0.038314 0.351181 -0.044314 1 0 0 0 0 0 1 419015
-0.001350 0.000053 0.119504 -0.458905 -0.037806 0.351639 -0.044346 1 0 0 0 0 0 1 420027
-0.001350 0.000053 0.119504 -0.460342 -0.037569 0.351958 -0.044377 1 0 0 0 0 0 1 421041
-0.001350 0.000053 0.119504 -0.461224 -0.037472 0.352227 -0.044408 1 0 0 0 0 0 1 422032
-0.001369 0.000057 0.119514 -0.206214 -0.097819 0.213967 -0.044439 1 0 0 0 0 0 1 423022
-0.001378 0.000059 0.119518 -0.297655 -0.076494 0.284512 -0.044471 1 0 0 0 0 0 1 424030
-0.001383 0.000060 0.119519 -0.365006 -0.060674 0.320880 -0.044502 1 0 0 0 0 0 1 425023
-0.001385 0.000061 0.119519 -0.400831 -0.052272 0.334795 -0.044533 1 0 0 0 0 0 1 426025
-0.001386 0.000061 0.119520 -0.419046 -0.048041 0.339879 -0.044564 1 0 0 0 0 0 1 427021
-0.001387 0.000061 0.119520 -0.428302 -0.045914 0.341812 -0.044596 1 0 0 0 0 0 1 428031
-0.001387 0.000061 0.119520 -0.433088 -0.044886 0.342645 -0.044627 1 0 0 0 0 0 1 429017
-0.001387 0.000061 0.119520 -0.435630 -0.044377 0.343078 -0.044658 1 0 0 0 0 0 1 430037
-0.001387 0.000061 0.119520 -0.437043 -0.044132 0.343393 -0.044689 1 0 0 0 0 0 1 431027
-0.001387 0.000061 0.119520 -0.437911 -0.044039 0.343659 -0.044721 1 0 0 0 0 0 1 432031
-0.001406 0.000066 0.119530 -0.182646 -0.104447 0.205469 -0.044752 1 0 0 0 0 0 1 433031
-0.001415 0.000068 0.119533 -0.274075 -0.083124 0.275918 -0.044783 1 0 0 0 0 0 1 434031
-0.001420 0.000069 0.119534 -0.341442 -0.067312 0.312237 -0.044815 1 0 0 0 0 0 1 435032
-0.001422 0.000070 0.119535 -0.377247 -0.058905 0.326128 -0.044846 1 0 0 0 0 0 1 436032
-0.001423 0.000070 0.119535 -0.395449 -0.054666 0.331208 -0.044877 1 0 0 0 0 0 1 437030
-0.001424 0.000070 0.119535 -0.404671 -0.052564 0.333117 -0.044908 1 0 0 0 0 0 1 438010
-0.001424 0.000070 0.119535 -0.409441 -0.051535 0.333954 -0.044939 1 0 0 0 0 0 1 439032
-0.001424 0.000070 0.119535 -0.411947 -0.051021 0.334379 -0.044971 1 0 0 0 0 0 1 440026
-0.001424 0.000070 0.119535 -0.413362 -0.050797 0.334677 -0.045002 1 0 0 0 0 0 1 441034
-0.001424 0.000070 0.119535 -0.414211 -0.050698 0.334942 -0.045033 1 0 0 0 0 0 1 442021
-0.001424 0.000070 0.119535 -0.414774 -0.050669 0.335190 -0.045065 1 0 0 0 0 0 1 443032
-0.001443 0.000075 0.119545 -0.159116 -0.111169 0.197062 -0.045096 1 0 0 0 0 0 1 444028
-0.001452 0.000077 0.119549 -0.250474 -0.089874 0.267398 -0.045127 1 0 0 0 0 0 1 445030
-0.001457 0.000078 0.119550 -0.317786 -0.074066 0.303670 -0.045158 1 0 0 0 0 0 1 446030
-0.001459 0.000078 0.119550 -0.353560 -0.065665 0.317545 -0.045189 1 0 0 0 0 0 1 447025
-0.001460 0.000079 0.119550 -0.371724 -0.061425 0.322609 -0.045221 1 0 0 0 0 0 1 448026
-0.001461 0.000079 0.119551 -0.380952 -0.059333 0.324530 -0.045252 1 0 0 0 0 0 1 449028
-0.001461 0.000079 0.119551 -0.385680 -0.058302 0.325335 -0.045283 1 0 0 0 0 0 1 450031
-0.001461 0.000079 0.119551 -0.388184 -0.057808 0.325756 -0.045314 1 0 0 0 0 0 1 451030
-0.001461 0.000079 0.119551 -0.389560 -0.057572 0.326056 -0.045345 1 0 0 0 0 0 1 452019
-0.001480 0.000083 0.119561 -0.134079 -0.118051 0.188028 -0.045377 1 0 0 0 0 0 1 453026
-0.001489 0.000086 0.119564 -0.225665 -0.096683 0.258289 -0.045408 1 0 0 0 0 0 1 454022
-0.001494 0.000087 0.119565 -0.293079 -0.080870 0.294520 -0.045440 1 0 0 0 0 0 1 455034
-0.001496 0.000087 0.119566 -0.328897 -0.072451 0.308366 -0.045471 1 0 0 0 0 0 1 456029
-0.001498 0.000088 0.119566 -0.347058 -0.068221 0.313425 -0.045502 1 0 0 0 0 0 1 457031
-0.001498 0.000088 0.119566 -0.356271 -0.066123 0.315327 -0.045533 1 0 0 0 0 0 1 458029
-0.001498 0.000088 0.119566 -0.360991 -0.065092 0.316127 -0.045564 1 0 0 0 0 0 1 459031
-0.001499 0.000088 0.119566 -0.363478 -0.064603 0.316540 -0.045596 1 0 0 0 0 0 1 460029
-0.001499 0.000088 0.119566 -0.364846 -0.064381 0.316827 -0.045627 1 0 0 0 0 0 1 461029
-0.001499 0.000088 0.119566 -0.365650 -0.064293 0.317074 -0.045658 1 0 0 0 0 0 1 462031
-0.001499 0.000088 0.119566 -0.366183 -0.064258 0.317299 -0.045689 1 0 0 0 0 0 1 463017
-0.001499 0.000088 0.119566 -0.366558 -0.064271 0.317515 -0.045720 1 0 0 0 0 0 1 464018
-0.001499 0.000088 0.119566 -0.366886 -0.064309 0.317740 -0.045752 1 0 0 0 0 0 1 465030
-0.001499 0.000088 0.119566 -0.367176 -0.064344 0.317957 -0.045783 1 0 0 0 0 0 1 466030
-0.001499 0.000088 0.119566 -0.367445 -0.064374 0.318174 -0.045814 1 0 0 0 0 0 1 467031
-0.001499 0.000088 0.119566 -0.367697 -0.064416 0.318391 -0.045846 1 0 0 0 0 0 1 468029
-0.001499 0.000088 0.119566 -0.367947 -0.064460 0.318608 -0.045877 1 0 0 0 0 0 1 469029
-0.001499 0.000088 0.119566 -0.368217 -0.064510 0.318824 -0.045908 1 0 0 0 0 0 1 470028
-0.001499 0.000088 0.119566 -0.368470 -0.064554 0.319041 -0.045939 1 0 0 0 0 0 1 471029
-0.001499 0.000088 0.119566 -0.368701 -0.064593 0.319259 -0.045971 1 0 0 0 0 0 1 472030
-0.001499 0.000088 0.119566 -0.368969 -0.064642 0.319475 -0.046002 1 0 0 0 0 0 1 473027
-0.001499 0.000088 0.119566 -0.369214 -0.064678 0.319699 -0.046033 1 0 0 0 0 0 1 474028
-0.001499 0.000088 0.119566 -0.369481 -0.064724 0.319913 -0.046067 1 0 0 0 0 0 1 475101
-0.001499 0.000088 0.119566 -0.369731 -0.064767 0.320146 -0.046098 1 0 0 0 0 0 1 476095
-0.001499 0.000088 0.119566 -0.369986 -0.064819 0.320355 -0.046129 1 0 0 0 0 0 1 477080
-0.001499 0.000088 0.119566 -0.370221 -0.064859 0.320575 -0.046160 1 0 0 0 0 0 1 478093
-0.001499 0.000088 0.119566 -0.370486 -0.064907 0.320789 -0.046191 1 0 0 0 0 0 1 479079
-0.001499 0.000088 0.119566 -0.370733 -0.064944 0.320995 -0.046223 1 0 0 0 0 0 1 480093
-0.001499 0.000088 0.119566 -0.370984 -0.064987 0.321231 -0.046254 1 0 0 0 0 0 1 481094
-0.001499 0.000088 0.119566 -0.371239 -0.065039 0.321440 -0.046285 1 0 0 0 0 0 1 482079
-0.001499 0.000088 0.119566 -0.371456 -0.065075 0.321644 -0.046314 1 0 0 0 0 0 1 483022
-0.001499 0.000088 0.119566 -0.371722 -0.065124 0.321859 -0.046345 1 0 0 0 0 0 1 484012
-0.001499 0.000088 0.119566 -0.371969 -0.065160 0.322085 -0.046377 1 0 0 0 0 0 1 485022
-0.001499 0.000088 0.119566 -0.372216 -0.065203 0.322281 -0.046408 1 0 0 0 0 0 1 486012
-0.001499 0.000088 0.119566 -0.372470 -0.065247 0.322518 -0.046439 1 0 0 0 0 0 1 487022
-0.001499 0.000088 0.119566 -0.372726 -0.065299 0.322728 -0.046470 1 0 0 0 0 0 1 488012
-0.001499 0.000088 0.119566 -0.372960 -0.065338 0.322947 -0.046502 1 0 0 0 0 0 1 489021
-0.001499 0.000088 0.119566 -0.373226 -0.065387 0.323161 -0.046533 1 0 0 0 0 0 1 490012
-0.001499 0.000088 0.119566 -0.373481 -0.065432 0.323380 -0.046564 1 0 0 0 0 0 1 491022
-0.001499 0.000088 0.119566 -0.373713 -0.065459 0.323589 -0.046595 1 0 0 0 0 0 1 492012
-0.001499 0.000088 0.119566 -0.373981 -0.065518 0.323813 -0.046627 1 0 0 0 0 0 1 493021
-0.001499 0.000088 0.119566 -0.374226 -0.065555 0.324038 -0.046658 1 0 0 0 0 0 1 494024
-0.001499 0.000088 0.119566 -0.374471 -0.065610 0.324243 -0.046689 1 0 0 0 0 0 1 495022
-0.001499 0.000088 0.119566 -0.374725 -0.065643 0.324472 -0.046720 1 0 0 0 0 0 1 496022
-0.001499 0.000088 0.119566 -0.374968 -0.065697 0.324674 -0.046751 1 0 0 0 0 0 1 497007
-0.001499 0.000088 0.119566 -0.375285 -0.065742 0.324957 -0.046790 1 0 0 0 0 0 1 498258
-0.001499 0.000088 0.119566 -0.375488 -0.065771 0.325110 -0.046814 1 0 0 0 0 0 1 499021
-0.001499 0.000088 0.119566 -0.375726 -0.065829 0.325326 -0.046845 1 0 0 0 0 0 1 500022
-0.001499 0.000088 0.119566 -0.375976 -0.065863 0.325555 -0.046876 1 0 0 0 0 0 1 501014
-0.001499 0.000088 0.119566 -0.376237 -0.065914 0.325768 -0.046908 1 0 0 0 0 0 1 502019
-0.001499 0.000088 0.119566 -0.376465 -0.065953 0.325981 -0.046939 1 0 0 0 0 0 1 503005
-0.001499 0.000088 0.119566 -0.376736 -0.065990 0.326191 -0.046970 1 0 0 0 0 0 1 504002
-0.001499 0.000088 0.119566 -0.376982 -0.066037 0.326424 -0.047002 1 0 0 0 0 0 1 505019
-0.001499 0.000088 0.119566 -0.377223 -0.066091 0.326625 -0.047032 1 0 0 0 0 0 1 506000
-0.001499 0.000088 0.119566 -0.377481 -0.066126 0.326858 -0.047064 1 0 0 0 0 0 1 507018
-0.001499 0.000088 0.119566 -0.377740 -0.066177 0.327069 -0.047095 1 0 0 0 0 0 1 508016
-0.001499 0.000088 0.119566 -0.377980 -0.066225 0.327280 -0.047127 1 0 0 0 0 0 1 509017
-0.001499 0.000088 0.119566 -0.378235 -0.066259 0.327510 -0.047158 1 0 0 0 0 0 1 510023
-0.001499 0.000088 0.119566 -0.378486 -0.066301 0.327709 -0.047189 1 0 0 0 0 0 1 511026
-0.001499 0.000088 0.119566 -0.378735 -0.066345 0.327943 -0.047220 1 0 0 0 0 0 1 512021
-0.001499 0.000088 0.119566 -0.378993 -0.066397 0.328154 -0.047252 1 0 0 0 0 0 1 513016
-0.001499 0.000088 0.119566 -0.379225 -0.066436 0.328372 -0.047283 1 0 0 0 0 0 1 514019
-0.001499 0.000088 0.119566 -0.379514 -0.066489 0.328606 -0.047317 1 0 0 0 0 0 1 515098
-0.001499 0.000088 0.119566 -0.379758 -0.066525 0.328829 -0.047348 1 0 0 0 0 0 1 516098
-0.001499 0.000088 0.119566 -0.380002 -0.066567 0.329022 -0.047378 1 0 0 0 0 0 1 517074
-0.001499 0.000088 0.119566 -0.380252 -0.066610 0.329257 -0.047410 1 0 0 0 0 0 1 518073
-0.001499 0.000088 0.119566 -0.380511 -0.066663 0.329469 -0.047441 1 0 0 0 0 0 1 519072
-0.001499 0.000088 0.119566 -0.380751 -0.066711 0.329679 -0.047472 1 0 0 0 0 0 1 520073
-0.001499 0.000088 0.119566 -0.381003 -0.066743 0.329907 -0.047503 1 0 0 0 0 0 1 521069
-0.001499 0.000088 0.119566 -0.381254 -0.066786 0.330107 -0.047534 1 0 0 0 0 0 1 522072
-0.001499 0.000088 0.119566 -0.381506 -0.066830 0.330341 -0.047566 1 0 0 0 0 0 1 523073
-0.001499 0.000088 0.119566 -0.381764 -0.066882 0.330553 -0.047597 1 0 0 0 0 0 1 524072
-0.001499 0.000088 0.119566 -0.381997 -0.066922 0.330772 -0.047628 1 0 0 0 0 0 1 525079
-0.001499 0.000088 0.119566 -0.382270 -0.066972 0.330992 -0.047660 1 0 0 0 0 0 1 526094
-0.001499 0.000088 0.119566 -0.382517 -0.067008 0.331218 -0.047692 1 0 0 0 0 0 1 527104
-0.001499 0.000088 0.119566 -0.382758 -0.067049 0.331408 -0.047722 1 0 0 0 0 0 1 528070
-0.001517 0.000092 0.119576 -0.125865 -0.127852 0.193121 -0.047753 1 0 0 0 0 0 1 529074
-0.001527 0.000094 0.119579 -0.216863 -0.106633 0.263154 -0.047784 1 0 0 0 0 0 1 530069
-0.001531 0.000096 0.119581 -0.283961 -0.090886 0.299285 -0.047816 1 0 0 0 0 0 1 531074
-0.001534 0.000096 0.119581 -0.319617 -0.082515 0.313103 -0.047847 1 0 0 0 0 0 1 532072
-0.001535 0.000096 0.119581 -0.337713 -0.078311 0.318146 -0.047878 1 0 0 0 0 0 1 533069
-0.001535 0.000097 0.119581 -0.346861 -0.076221 0.320030 -0.047910 1 0 0 0 0 0 1 534076
-0.001536 0.000097 0.119581 -0.351553 -0.075209 0.320830 -0.047942 1 0 0 0 0 0 1 535101
-0.001536 0.000097 0.119581 -0.354009 -0.074718 0.321242 -0.047973 1 0 0 0 0 0 1 536103
-0.001536 0.000097 0.119581 -0.355347 -0.074492 0.321529 -0.048004 1 0 0 0 0 0 1 537102
-0.001536 0.000097 0.119581 -0.356119 -0.074418 0.321749 -0.048034 1 0 0 0 0 0 1 538071
-0.001536 0.000097 0.119581 -0.356642 -0.074390 0.321973 -0.048067 1 0 0 0 0 0 1 539099
-0.001536 0.000097 0.119581 -0.357010 -0.074405 0.322188 -0.048098 1 0 0 0 0 0 1 540100
-0.001536 0.000097 0.119581 -0.357302 -0.074436 0.322384 -0.048128 1 0 0 0 0 0 1 541070
-0.001536 0.000097 0.119581 -0.357577 -0.074487 0.322604 -0.048160 1 0 0 0 0 0 1 542101
-0.001536 0.000097 0.119581 -0.357831 -0.074518 0.322814 -0.048191 1 0 0 0 0 0 1 543072
-0.001536 0.000097 0.119581 -0.358066 -0.074564 0.323025 -0.048222 1 0 0 0 0 0 1 544072
-0.001536 0.000097 0.119581 -0.358306 -0.074621 0.323227 -0.048253 1 0 0 0 0 0 1 545072
-0.001536 0.000097 0.119581 -0.358531 -0.074662 0.323442 -0.048284 1 0 0 0 0 0 1 546070
-0.001536 0.000097 0.119581 -0.358771 -0.074718 0.323646 -0.048316 1 0 0 0 0 0 1 547073
-0.001536 0.000097 0.119581 -0.359001 -0.074760 0.323867 -0.048348 1 0 0 0 0 0 1 548099
-0.001536 0.000097 0.119581 -0.359239 -0.074816 0.324069 -0.048379 1 0 0 0 0 0 1 549094
-0.001536 0.000097 0.119581 -0.359461 -0.074856 0.324282 -0.048410 1 0 0 0 0 0 1 550079
-0.001536 0.000097 0.119581 -0.359703 -0.074913 0.324488 -0.048441 1 0 0 0 0 0 1 551093
-0.001536 0.000097 0.119581 -0.359932 -0.074962 0.324693 -0.048472 1 0 0 0 0 0 1 552078
-0.001536 0.000097 0.119581 -0.360160 -0.075002 0.324912 -0.048504 1 0 0 0 0 0 1 553092
-0.001536 0.000097 0.119581 -0.360399 -0.075046 0.325106 -0.048535 1 0 0 0 0 0 1 554076
-0.001536 0.000097 0.119581 -0.360608 -0.075094 0.325315 -0.048564 1 0 0 0 0 0 1 555021
-0.001536 0.000097 0.119581 -0.360844 -0.075151 0.325517 -0.048595 1 0 0 0 0 0 1 556012
-0.001536 0.000097 0.119581 -0.361071 -0.075192 0.325734 -0.048627 1 0 0 0 0 0 1 557019
-0.001536 0.000097 0.119581 -0.361308 -0.075247 0.325936 -0.048658 1 0 0 0 0 0 1 558010
-0.001536 0.000097 0.119581 -0.361533 -0.075288 0.326151 -0.048689 1 0 0 0 0 0 1 559011
-0.001536 0.000097 0.119581 -0.361778 -0.075333 0.326350 -0.048720 1 0 0 0 0 0 1 560021
-0.001536 0.000097 0.119581 -0.361997 -0.075383 0.326569 -0.048751 1 0 0 0 0 0 1 561009
-0.001536 0.000097 0.119581 -0.362238 -0.075441 0.326775 -0.048783 1 0 0 0 0 0 1 562019
-0.001536 0.000097 0.119581 -0.362469 -0.075490 0.326982 -0.048814 1 0 0 0 0 0 1 563010
-0.001536 0.000097 0.119581 -0.362692 -0.075530 0.327196 -0.048845 1 0 0 0 0 0 1 564005
-0.001536 0.000097 0.119581 -0.362934 -0.075586 0.327403 -0.048877 1 0 0 0 0 0 1 565020
-0.001536 0.000097 0.119581 -0.363164 -0.075616 0.327613 -0.048908 1 0 0 0 0 0 1 566027
-0.001536 0.000097 0.119581 -0.363398 -0.075681 0.327820 -0.048939 1 0 0 0 0 0 1 567018
-0.001536 0.000097 0.119581 -0.363625 -0.075723 0.328038 -0.048971 1 0 0 0 0 0 1 568027
-0.001536 0.000097 0.119581 -0.363862 -0.075779 0.328240 -0.049002 1 0 0 0 0 0 1 569019
-0.001536 0.000097 0.119581 -0.364087 -0.075820 0.328456 -0.049033 1 0 0 0 0 0 1 570020
-0.001536 0.000097 0.119581 -0.364324 -0.075876 0.328657 -0.049064 1 0 0 0 0 0 1 571009
-0.001536 0.000097 0.119581 -0.364565 -0.075915 0.328863 -0.049096 1 0 0 0 0 0 1 572032
-0.001536 0.000097 0.119581 -0.364798 -0.075962 0.329091 -0.049127 1 0 0 0 0 0 1 573031
-0.001536 0.000097 0.119581 -0.365025 -0.076021 0.329288 -0.049158 1 0 0 0 0 0 1 574023
-0.001536 0.000097 0.119581 -0.365252 -0.076062 0.329506 -0.049190 1 0 0 0 0 0 1 575037
-0.001536 0.000097 0.119581 -0.365488 -0.076118 0.329707 -0.049221 1 0 0 0 0 0 1 576025
-0.001536 0.000097 0.119581 -0.365713 -0.076159 0.329922 -0.049252 1 0 0 0 0 0 1 577026
-0.001536 0.000097 0.119581 -0.365956 -0.076203 0.330119 -0.049283 1 0 0 0 0 0 1 578026
-0.001536 0.000097 0.119581 -0.366177 -0.076254 0.330340 -0.049314 1 0 0 0 0 0 1 579026
-0.001536 0.000097 0.119581 -0.366410 -0.076310 0.330538 -0.049345 1 0 0 0 0 0 1 579997
-0.001536 0.000097 0.119581 -0.366647 -0.076360 0.330751 -0.049377 1 0 0 0 0 0 1 581018
-0.001536 0.000097 0.119581 -0.366866 -0.076399 0.330962 -0.049407 1 0 0 0 0 0 1 581996
-0.001536 0.000097 0.119581 -0.367114 -0.076457 0.331174 -0.049440 1 0 0 0 0 0 1 583034
-0.001536 0.000097 0.119581 -0.367334 -0.076484 0.331375 -0.049470 1 0 0 0 0 0 1 583999
-0.001536 0.000097 0.119581 -0.367577 -0.076552 0.331590 -0.049502 1 0 0 0 0 0 1 585029
-0.001536 0.000097 0.119581 -0.367801 -0.076593 0.331806 -0.049533 1 0 0 0 0 0 1 586024
-0.001536 0.000097 0.119581 -0.368034 -0.076648 0.332003 -0.049563 1 0 0 0 0 0 1 586997
-0.001536 0.000097 0.119581 -0.368265 -0.076690 0.332225 -0.049596 1 0 0 0 0 0 1 588025
-0.001536 0.000097 0.119581 -0.368504 -0.076746 0.332428 -0.049627 1 0 0 0 0 0 1 589025
-0.001536 0.000097 0.119581 -0.368752 -0.076781 0.332636 -0.049658 1 0 0 0 0 0 1 590023
-0.001536 0.000097 0.119581 -0.368964 -0.076834 0.332853 -0.049689 1 0 0 0 0 0 1 591027
-0.001536 0.000097 0.119581 -0.369201 -0.076891 0.333055 -0.049720 1 0 0 0 0 0 1 592023
-0.001536 0.000097 0.119581 -0.369425 -0.076932 0.333271 -0.049752 1 0 0 0 0 0 1 593024
-0.001536 0.000097 0.119581 -0.369665 -0.076988 0.333475 -0.049783 1 0 0 0 0 0 1 594026
-0.001536 0.000097 0.119581 -0.369883 -0.077027 0.333684 -0.049813 1 0 0 0 0 0 1 594997
-0.001536 0.000097 0.119581 -0.370132 -0.077073 0.333887 -0.049846 1 0 0 0 0 0 1 596025
-0.001536 0.000097 0.119581 -0.370347 -0.077122 0.334102 -0.049876 1 0 0 0 0 0 1 596995
-0.001536 0.000097 0.119581 -0.370594 -0.077181 0.334312 -0.049908 1 0 0 0 0 0 1 598028
-0.001536 0.000097 0.119581 -0.370818 -0.077222 0.334528 -0.049939 1 0 0 0 0 0 1 599029
-0.001536 0.000097 0.119581 -0.371050 -0.077276 0.334724 -0.049970 1 0 0 0 0 0 1 599996
-0.001536 0.000097 0.119581 -0.371290 -0.077327 0.334939 -0.050002 1 0 0 0 0 0 1 601025
-0.001536 0.000097 0.119581 -0.371517 -0.077355 0.335148 -0.050033 1 0 0 0 0 0 1 602024
-0.001536 0.000097 0.119581 -0.371754 -0.077422 0.335358 -0.050064 1 0 0 0 0 0 1 603027
-0.001536 0.000097 0.119581 -0.371989 -0.077460 0.335580 -0.050095 1 0 0 0 0 0 1 604023
-0.001536 0.000097 0.119581 -0.372219 -0.077519 0.335778 -0.050127 1 0 0 0 0 0 1 605025
-0.001536 0.000097 0.119581 -0.372441 -0.077560 0.335992 -0.050158 1 0 0 0 0 0 1 606020
-0.001536 0.000097 0.119581 -0.372682 -0.077604 0.336187 -0.050189 1 0 0 0 0 0 1 607012
-0.001536 0.000097 0.119581 -0.372905 -0.077655 0.336409 -0.050220 1 0 0 0 0 0 1 608018
-0.001536 0.000097 0.119581 -0.373146 -0.077712 0.336614 -0.050252 1 0 0 0 0 0 1 609025
-0.001536 0.000097 0.119581 -0.373370 -0.077753 0.336830 -0.050283 1 0 0 0 0 0 1 610024
-0.001536 0.000097 0.119581 -0.373609 -0.077809 0.337033 -0.050314 1 0 0 0 0 0 1 611025
-0.001536 0.000097 0.119581 -0.373842 -0.077859 0.337242 -0.050346 1 0 0 0 0 0 1 612025
-0.001536 0.000097 0.119581 -0.374066 -0.077898 0.337458 -0.050377 1 0 0 0 0 0 1 613024
-0.001536 0.000097 0.119581 -0.374308 -0.077943 0.337653 -0.050408 1 0 0 0 0 0 1 614020
-0.001536 0.000097 0.119581 -0.374529 -0.077993 0.337874 -0.050439 1 0 0 0 0 0 1 615019
-0.001536 0.000097 0.119581 -0.374770 -0.078051 0.338080 -0.050471 1 0 0 0 0 0 1 616025
-0.001536 0.000097 0.119581 -0.374994 -0.078091 0.338295 -0.050502 1 0 0 0 0 0 1 617024
-0.001536 0.000097 0.119581 -0.375230 -0.078147 0.338496 -0.050533 1 0 0 0 0 0 1 618012
-0.001536 0.000097 0.119581 -0.375456 -0.078188 0.338712 -0.050564 1 0 0 0 0 0 1 619018
-0.001536 0.000097 0.119581 -0.375697 -0.078232 0.338907 -0.050595 1 0 0 0 0 0 1 620008
-0.001536 0.000097 0.119581 -0.375933 -0.078280 0.339137 -0.050627 1 0 0 0 0 0 1 621018
-0.001536 0.000097 0.119581 -0.376160 -0.078339 0.339333 -0.050658 1 0 0 0 0 0 1 622009
-0.001536 0.000097 0.119581 -0.376393 -0.078390 0.339543 -0.050689 1 0 0 0 0 0 1 623018
-0.001536 0.000097 0.119581 -0.376615 -0.078429 0.339757 -0.050720 1 0 0 0 0 0 1 624007
-0.001536 0.000097 0.119581 -0.376856 -0.078486 0.339962 -0.050752 1 0 0 0 0 0 1 625017
-0.001536 0.000097 0.119581 -0.377082 -0.078514 0.340169 -0.050783 1 0 0 0 0 0 1 626008
-0.001536 0.000097 0.119581 -0.377321 -0.078581 0.340380 -0.050814 1 0 0 0 0 0 1 627017
-0.001536 0.000097 0.119581 -0.377543 -0.078622 0.340594 -0.050845 1 0 0 0 0 0 1 628008
-0.001536 0.000097 0.119581 -0.377784 -0.078679 0.340799 -0.050877 1 0 0 0 0 0 1 629017
-0.001536 0.000097 0.119581 -0.378020 -0.078729 0.341010 -0.050908 1 0 0 0 0 0 1 630028
-0.001536 0.000097 0.119581 -0.378242 -0.078768 0.341225 -0.050939 1 0 0 0 0 0 1 631020
-0.001536 0.000097 0.119581 -0.378486 -0.078813 0.341423 -0.050971 1 0 0 0 0 0 1 632028
-0.001536 0.000097 0.119581 -0.378709 -0.078864 0.341645 -0.051002 1 0 0 0 0 0 1 633031
-0.001536 0.000097 0.119581 -0.378944 -0.078920 0.341845 -0.051033 1 0 0 0 0 0 1 634015
-0.001536 0.000097 0.119581 -0.379182 -0.078958 0.342069 -0.051064 1 0 0 0 0 0 1 635021
-0.001536 0.000097 0.119581 -0.379407 -0.079016 0.342262 -0.051095 1 0 0 0 0 0 1 636002
-0.001555 0.000101 0.119591 -0.121348 -0.140087 0.203550 -0.051127 1 0 0 0 0 0 1 637028
-0.001564 0.000103 0.119595 -0.211904 -0.118972 0.273309 -0.051158 1 0 0 0 0 0 1 638014
-0.001569 0.000104 0.119596 -0.278770 -0.103292 0.309338 -0.051189 1 0 0 0 0 0 1 639029
-0.001571 0.000105 0.119596 -0.314292 -0.094943 0.323113 -0.051221 1 0 0 0 0 0 1 640026
-0.001572 0.000105 0.119597 -0.332306 -0.090748 0.328139 -0.051252 1 0 0 0 0 0 1 641024
-0.001573 0.000105 0.119597 -0.341399 -0.088678 0.330011 -0.051283 1 0 0 0 0 0 1 642013
-0.001573 0.000105 0.119597 -0.346058 -0.087663 0.330812 -0.051314 1 0 0 0 0 0 1 643026
-0.001573 0.000105 0.119597 -0.348483 -0.087188 0.331202 -0.051345 1 0 0 0 0 0 1 644021
-0.001573 0.000105 0.119597 -0.349808 -0.086976 0.331472 -0.051377 1 0 0 0 0 0 1 645023
-0.001573 0.000105 0.119597 -0.350572 -0.086898 0.331702 -0.051408 1 0 0 0 0 0 1 646022
-0.001573 0.000105 0.119597 -0.351054 -0.086875 0.331905 -0.051439 1 0 0 0 0 0 1 647007
-0.001573 0.000105 0.119597 -0.351418 -0.086893 0.332122 -0.051471 1 0 0 0 0 0 1 648030
-0.001573 0.000105 0.119597 -0.351695 -0.086941 0.332323 -0.051502 1 0 0 0 0 0 1 649026
-0.001573 0.000105 0.119597 -0.351951 -0.086974 0.332518 -0.051533 1 0 0 0 0 0 1 650027
-0.001573 0.000105 0.119597 -0.352166 -0.087024 0.332718 -0.051564 1 0 0 0 0 0 1 651022
-0.001592 0.000110 0.119607 -0.093827 -0.148169 0.194050 -0.051595 1 0 0 0 0 0 1 652021
-0.001601 0.000112 0.119610 -0.184353 -0.127074 0.263718 -0.051627 1 0 0 0 0 0 1 653023
-0.001606 0.000113 0.119611 -0.251213 -0.111385 0.299691 -0.051658 1 0 0 0 0 0 1 654024
-0.001608 0.000114 0.119612 -0.286715 -0.103026 0.313444 -0.051688 1 0 0 0 0 0 1 654996
-0.001609 0.000114 0.119612 -0.304709 -0.098859 0.318452 -0.051720 1 0 0 0 0 0 1 656024
-0.001610 0.000114 0.119612 -0.313788 -0.096785 0.320327 -0.051752 1 0 0 0 0 0 1 657023
-0.001610 0.000114 0.119612 -0.318413 -0.095776 0.321089 -0.051783 1 0 0 0 0 0 1 658022
-0.001610 0.000114 0.119612 -0.320832 -0.095303 0.321495 -0.051814 1 0 0 0 0 0 1 659024
-0.001610 0.000114 0.119612 -0.322118 -0.095089 0.321759 -0.051845 1 0 0 0 0 0 1 660022
-0.001610 0.000114 0.119612 -0.322867 -0.095023 0.321974 -0.051876 1 0 0 0 0 0 1 661015
-0.001610 0.000114 0.119612 -0.323342 -0.095002 0.322173 -0.051907 1 0 0 0 0 0 1 661994
-0.001610 0.000114 0.119612 -0.323672 -0.095026 0.322373 -0.051938 1 0 0 0 0 0 1 662995
-0.001610 0.000114 0.119612 -0.323937 -0.095080 0.322572 -0.051971 1 0 0 0 0 0 1 664026
-0.001610 0.000114 0.119612 -0.324170 -0.095130 0.322765 -0.052002 1 0 0 0 0 0 1 665025
-0.001610 0.000114 0.119612 -0.324382 -0.095172 0.322958 -0.052033 1 0 0 0 0 0 1 666023
-0.001610 0.000114 0.119612 -0.324590 -0.095225 0.323159 -0.052064 1 0 0 0 0 0 1 667025
-0.001610 0.000114 0.119612 -0.324794 -0.095290 0.323346 -0.052095 1 0 0 0 0 0 1 668023
-0.001610 0.000114 0.119612 -0.324990 -0.095349 0.323540 -0.052127 1 0 0 0 0 0 1 669023
-0.001610 0.000114 0.119612 -0.325177 -0.095397 0.323740 -0.052158 1 0 0 0 0 0 1 670023
-0.001610 0.000114 0.119612 -0.325367 -0.095452 0.323911 -0.052189 1 0 0 0 0 0 1 671004
-0.001610 0.000114 0.119612 -0.325565 -0.095510 0.324126 -0.052220 1 0 0 0 0 0 1 672020
-0.001610 0.000114 0.119612 -0.325768 -0.095576 0.324316 -0.052252 1 0 0 0 0 0 1 673023
-0.001610 0.000114 0.119612 -0.325956 -0.095626 0.324516 -0.052283 1 0 0 0 0 0 1 674024
-0.001610 0.000114 0.119612 -0.326158 -0.095691 0.324705 -0.052314 1 0 0 0 0 0 1 675026
-0.001610 0.000114 0.119612 -0.326340 -0.095738 0.324899 -0.052345 1 0 0 0 0 0 1 675995
-0.001610 0.000114 0.119612 -0.326551 -0.095793 0.325085 -0.052377 1 0 0 0 0 0 1 677023
-0.001610 0.000114 0.119612 -0.326744 -0.095862 0.325284 -0.052408 1 0 0 0 0 0 1 678023
-0.001610 0.000114 0.119612 -0.326931 -0.095911 0.325486 -0.052439 1 0 0 0 0 0 1 679024
-0.001610 0.000114 0.119612 -0.327132 -0.095976 0.325674 -0.052470 1 0 0 0 0 0 1 680022
-0.001610 0.000114 0.119612 -0.327318 -0.096025 0.325872 -0.052501 1 0 0 0 0 0 1 681011
-0.001610 0.000114 0.119612 -0.327510 -0.096094 0.326056 -0.052533 1 0 0 0 0 0 1 682023
-0.001610 0.000114 0.119612 -0.327705 -0.096140 0.326259 -0.052564 1 0 0 0 0 0 1 683010
-0.001610 0.000114 0.119612 -0.327913 -0.096194 0.326442 -0.052595 1 0 0 0 0 0 1 684018
-0.001610 0.000114 0.119612 -0.328096 -0.096252 0.326646 -0.052626 1 0 0 0 0 0 1 685008
-0.001610 0.000114 0.119612 -0.328300 -0.096319 0.326836 -0.052658 1 0 0 0 0 0 1 686016
-0.001610 0.000114 0.119612 -0.328494 -0.096377 0.327028 -0.052689 1 0 0 0 0 0 1 687008
-0.001610 0.000114 0.119612 -0.328682 -0.096426 0.327230 -0.052720 1 0 0 0 0 0 1 688016
-0.001610 0.000114 0.119612 -0.328882 -0.096490 0.327417 -0.052751 1 0 0 0 0 0 1 689007
-0.001610 0.000114 0.119612 -0.329075 -0.096528 0.327612 -0.052783 1 0 0 0 0 0 1 690016
-0.001610 0.000114 0.119612 -0.329273 -0.096603 0.327804 -0.052814 1 0 0 0 0 0 1 691008
-0.001610 0.000114 0.119612 -0.329462 -0.096654 0.328006 -0.052845 1 0 0 0 0 0 1 692016
-0.001610 0.000114 0.119612 -0.329650 -0.096721 0.328186 -0.052876 1 0 0 0 0 0 1 693006
-0.001610 0.000114 0.119612 -0.329849 -0.096769 0.328393 -0.052908 1 0 0 0 0 0 1 694015
-0.001610 0.000114 0.119612 -0.330051 -0.096833 0.328580 -0.052939 1 0 0 0 0 0 1 695008
-0.001610 0.000114 0.119612 -0.330258 -0.096882 0.328774 -0.052971 1 0 0 0 0 0 1 696045
-0.001610 0.000114 0.119612 -0.330437 -0.096939 0.328977 -0.053002 1 0 0 0 0 0 1 697024
-0.001610 0.000114 0.119612 -0.330639 -0.097005 0.329165 -0.053033 1 0 0 0 0 0 1 698024
-0.001610 0.000114 0.119612 -0.330844 -0.097060 0.329383 -0.053067 1 0 0 0 0 0 1 699115
-0.001610 0.000114 0.119612 -0.331046 -0.097125 0.329570 -0.053098 1 0 0 0 0 0 1 700110
-0.001610 0.000114 0.119612 -0.331233 -0.097174 0.329770 -0.053129 1 0 0 0 0 0 1 701110
-0.001610 0.000114 0.119612 -0.331432 -0.097226 0.329945 -0.053160 1 0 0 0 0 0 1 702076
-0.001610 0.000114 0.119612 -0.331622 -0.097286 0.330156 -0.053192 1 0 0 0 0 0 1 703101
-0.001610 0.000114 0.119612 -0.331823 -0.097352 0.330344 -0.053223 1 0 0 0 0 0 1 704098
-0.001610 0.000114 0.119612 -0.331996 -0.097404 0.330535 -0.053254 1 0 0 0 0 0 1 705088
-0.001610 0.000114 0.119612 -0.332213 -0.097468 0.330733 -0.053286 1 0 0 0 0 0 1 706109
-0.001610 0.000114 0.119612 -0.332406 -0.097525 0.330923 -0.053316 1 0 0 0 0 0 1 707091
-0.001610 0.000114 0.119612 -0.332601 -0.097563 0.331121 -0.053348 1 0 0 0 0 0 1 708112
-0.001610 0.000114 0.119612 -0.332798 -0.097637 0.331313 -0.053379 1 0 0 0 0 0 1 709103
-0.001610 0.000114 0.119612 -0.332989 -0.097689 0.331518 -0.053411 1 0 0 0 0 0 1 710122
-0.001610 0.000114 0.119612 -0.333186 -0.097753 0.331701 -0.053442 1 0 0 0 0 0 1 711097
-0.001610 0.000114 0.119612 -0.333360 -0.097798 0.331888 -0.053471 1 0 0 0 0 0 1 712029
-0.001610 0.000114 0.119612 -0.333565 -0.097851 0.332068 -0.053502 1 0 0 0 0 0 1 713021
-0.001610 0.000114 0.119612 -0.333750 -0.097910 0.332274 -0.053533 1 0 0 0 0 0 1 714024
-0.001610 0.000114 0.119612 -0.333951 -0.097976 0.332463 -0.053564 1 0 0 0 0 0 1 715023
-0.001610 0.000114 0.119612 -0.334147 -0.098035 0.332655 -0.053595 1 0 0 0 0 0 1 716020
-0.001629 0.000119 0.119622 -0.075010 -0.159355 0.193777 -0.053626 1 0 0 0 0 0 1 716993
-0.001638 0.000121 0.119626 -0.165296 -0.138319 0.263254 -0.053658 1 0 0 0 0 0 1 718020
-0.001643 0.000122 0.119627 -0.232017 -0.122652 0.299148 -0.053689 1 0 0 0 0 0 1 719023
-0.001645 0.000123 0.119627 -0.267440 -0.114335 0.312880 -0.053720 1 0 0 0 0 0 1 720022
-0.001646 0.000123 0.119627 -0.285375 -0.110161 0.317863 -0.053752 1 0 0 0 0 0 1 721027
-0.001647 0.000123 0.119627 -0.294414 -0.108104 0.319729 -0.053783 1 0 0 0 0 0 1 722021
-0.001647 0.000123 0.119627 -0.299026 -0.107100 0.320489 -0.053814 1 0 0 0 0 0 1 723027
-0.001647 0.000123 0.119627 -0.301410 -0.106634 0.320879 -0.053845 1 0 0 0 0 0 1 724023
-0.001648 0.000123 0.119627 -0.302690 -0.106430 0.321129 -0.053876 1 0 0 0 0 0 1 724992
-0.001648 0.000123 0.119627 -0.303421 -0.106363 0.321349 -0.053908 1 0 0 0 0 0 1 726022
-0.001648 0.000123 0.119627 -0.303868 -0.106350 0.321539 -0.053939 1 0 0 0 0 0 1 727022
-0.001648 0.000123 0.119627 -0.304178 -0.106378 0.321729 -0.053970 1 0 0 0 0 0 1 728019
-0.001648 0.000123 0.119627 -0.304433 -0.106421 0.321915 -0.054002 1 0 0 0 0 0 1 729023
-0.001648 0.000123 0.119627 -0.304641 -0.106482 0.322101 -0.054032 1 0 0 0 0 0 1 729991
-0.001648 0.000123 0.119627 -0.304828 -0.106535 0.322287 -0.054064 1 0 0 0 0 0 1 731021
-0.001648 0.000123 0.119627 -0.305016 -0.106592 0.322479 -0.054095 1 0 0 0 0 0 1 732023
-0.001648 0.000123 0.119627 -0.305201 -0.106662 0.322659 -0.054127 1 0 0 0 0 0 1 733022
-0.001648 0.000123 0.119627 -0.305369 -0.106716 0.322851 -0.054158 1 0 0 0 0 0 1 734021
-0.001648 0.000123 0.119627 -0.305553 -0.106786 0.323032 -0.054189 1 0 0 0 0 0 1 735022
-0.001648 0.000123 0.119627 -0.305733 -0.106837 0.323230 -0.054220 1 0 0 0 0 0 1 736018
-0.001648 0.000123 0.119627 -0.305907 -0.106909 0.323405 -0.054252 1 0 0 0 0 0 1 737022
-0.001648 0.000123 0.119627 -0.306074 -0.106963 0.323597 -0.054283 1 0 0 0 0 0 1 738020
-0.001648 0.000123 0.119627 -0.306269 -0.107030 0.323783 -0.054314 1 0 0 0 0 0 1 739021
-0.001648 0.000123 0.119627 -0.306434 -0.107094 0.323961 -0.054345 1 0 0 0 0 0 1 740008
-0.001648 0.000123 0.119627 -0.306605 -0.107136 0.324147 -0.054376 1 0 0 0 0 0 1 741012
-0.001648 0.000123 0.119627 -0.306798 -0.107213 0.324341 -0.054408 1 0 0 0 0 0 1 742021
-0.001648 0.000123 0.119627 -0.306969 -0.107275 0.324542 -0.054441 1 0 0 0 0 0 1 743092
-0.001648 0.000123 0.119627 -0.307150 -0.107344 0.324720 -0.054472 1 0 0 0 0 0 1 744086
-0.001648 0.000123 0.119627 -0.307332 -0.107396 0.324921 -0.054504 1 0 0 0 0 0 1 745094
-0.001648 0.000123 0.119627 -0.307503 -0.107454 0.325082 -0.054534 1 0 0 0 0 0 1 746061
-0.001648 0.000123 0.119627 -0.307672 -0.107520 0.325285 -0.054566 1 0 0 0 0 0 1 747087
-0.001648 0.000123 0.119627 -0.307867 -0.107587 0.325472 -0.054597 1 0 0 0 0 0 1 748085
-0.001648 0.000123 0.119627 -0.308026 -0.107644 0.325660 -0.054629 1 0 0 0 0 0 1 749092
-0.001648 0.000123 0.119627 -0.308203 -0.107712 0.325834 -0.054659 1 0 0 0 0 0 1 750064
-0.001648 0.000123 0.119627 -0.308413 -0.107779 0.326048 -0.054694 1 0 0 0 0 0 1 751182
-0.001660 0.000109 0.119617 -0.131325 0.081691 0.474299 -0.054722 1 0 0 0 0 0 1 752072
-0.001667 0.000103 0.119613 -0.191419 0.016536 0.400976 -0.054754 1 0 0 0 0 0 1 753094
-0.001670 0.000099 0.119612 -0.236935 -0.032011 0.363183 -0.054785 1 0 0 0 0 0 1 754091
-0.001672 0.000098 0.119611 -0.261508 -0.057892 0.348966 -0.054816 1 0 0 0 0 0 1 755087
-0.001667 0.000079 0.119622 -0.347536 0.179535 0.197482 -0.054847 1 0 0 0 0 0 1 756070
-0.001665 0.000069 0.119625 -0.329745 0.087037 0.268720 -0.054879 1 0 0 0 0 0 1 757087
-0.001664 0.000064 0.119627 -0.314258 0.019633 0.305838 -0.054910 1 0 0 0 0 0 1 758072
-0.001663 0.000062 0.119627 -0.305747 -0.016218 0.320042 -0.054941 1 0 0 0 0 0 1 759087
-0.001663 0.000061 0.119627 -0.301422 -0.034380 0.325214 -0.054973 1 0 0 0 0 0 1 760089
-0.001663 0.000060 0.119627 -0.299315 -0.043489 0.327132 -0.055004 1 0 0 0 0 0 1 761085
-0.001663 0.000060 0.119627 -0.298313 -0.048049 0.327915 -0.055034 1 0 0 0 0 0 1 762072
-0.001663 0.000060 0.119627 -0.297913 -0.050361 0.328319 -0.055066 1 0 0 0 0 0 1 763092
-0.001663 0.000060 0.119627 -0.297788 -0.051525 0.328581 -0.055097 1 0 0 0 0 0 1 764087
-0.001663 0.000060 0.119627 -0.297808 -0.052121 0.328784 -0.055129 1 0 0 0 0 0 1 765086
-0.001663 0.000060 0.119627 -0.297900 -0.052433 0.328983 -0.055159 1 0 0 0 0 0 1 766070
-0.001663 0.000060 0.119627 -0.298041 -0.052604 0.329175 -0.055191 1 0 0 0 0 0 1 767086
-0.001663 0.000060 0.119627 -0.298188 -0.052698 0.329353 -0.055222 1 0 0 0 0 0 1 768071
-0.001663 0.000060 0.119627 -0.298344 -0.052778 0.329548 -0.055254 1 0 0 0 0 0 1 769086
-0.001663 0.000060 0.119627 -0.298517 -0.052820 0.329725 -0.055284 1 0 0 0 0 0 1 770071
-0.001663 0.000060 0.119627 -0.298674 -0.052860 0.329907 -0.055314 1 0 0 0 0 0 1 771012
-0.001663 0.000060 0.119627 -0.298829 -0.052893 0.330086 -0.055345 1 0 0 0 0 0 1 772003
-0.001663 0.000060 0.119627 -0.298998 -0.052924 0.330273 -0.055376 1 0 0 0 0 0 1 773013
-0.001663 0.000060 0.119627 -0.299178 -0.052950 0.330464 -0.055407 1 0 0 0 0 0 1 774004
-0.001663 0.000060 0.119627 -0.299337 -0.052983 0.330646 -0.055439 1 0 0 0 0 0 1 775013
-0.001663 0.000060 0.119627 -0.299500 -0.053024 0.330837 -0.055470 1 0 0 0 0 0 1 776004
-0.001663 0.000060 0.119627 -0.299685 -0.053042 0.331026 -0.055501 1 0 0 0 0 0 1 777013
-0.001663 0.000060 0.119627 -0.299865 -0.053076 0.331229 -0.055537 1 0 0 0 0 0 1 778138
-0.001663 0.000060 0.119627 -0.300034 -0.053107 0.331416 -0.055568 1 0 0 0 0 0 1 779148
-0.001663 0.000060 0.119627 -0.300192 -0.053142 0.331595 -0.055596 1 0 0 0 0 0 1 780035
-0.001663 0.000060 0.119627 -0.300349 -0.053163 0.331764 -0.055626 1 0 0 0 0 0 1 781008
-0.001663 0.000060 0.119627 -0.300534 -0.053196 0.331969 -0.055661 1 0 0 0 0 0 1 782115
-0.001663 0.000060 0.119627 -0.300718 -0.053223 0.332166 -0.055693 1 0 0 0 0 0 1 783135
-0.001663 0.000060 0.119627 -0.300851 -0.053263 0.332329 -0.055720 1 0 0 0 0 0 1 784005
-0.001663 0.000060 0.119627 -0.301024 -0.053284 0.332511 -0.055752 1 0 0 0 0 0 1 785019
-0.001663 0.000060 0.119627 -0.301226 -0.053313 0.332727 -0.055787 1 0 0 0 0 0 1 786144
-0.001663 0.000060 0.119627 -0.301384 -0.053345 0.332907 -0.055818 1 0 0 0 0 0 1 787141
-0.001663 0.000060 0.119627 -0.301536 -0.053377 0.333102 -0.055848 1 0 0 0 0 0 1 788119
-0.001663 0.000060 0.119627 -0.301731 -0.053403 0.333287 -0.055880 1 0 0 0 0 0 1 789144
-0.001663 0.000060 0.119627 -0.301890 -0.053434 0.333467 -0.055912 1 0 0 0 0 0 1 790144
-0.001663 0.000060 0.119627 -0.302053 -0.053464 0.333647 -0.055942 1 0 0 0 0 0 1 791116
-0.001663 0.000060 0.119627 -0.302235 -0.053503 0.333852 -0.055974 1 0 0 0 0 0 1 792143
-0.001663 0.000060 0.119627 -0.302396 -0.053525 0.334027 -0.056006 1 0 0 0 0 0 1 793145
-0.001663 0.000060 0.119627 -0.302542 -0.053551 0.334188 -0.056033 1 0 0 0 0 0 1 794015
-0.001663 0.000060 0.119627 -0.302740 -0.053580 0.334399 -0.056067 1 0 0 0 0 0 1 795119
-0.001663 0.000060 0.119627 -0.302899 -0.053625 0.334592 -0.056099 1 0 0 0 0 0 1 796145
-0.001663 0.000060 0.119627 -0.303049 -0.053641 0.334748 -0.056127 1 0 0 0 0 0 1 797019
-0.001663 0.000060 0.119627 -0.303227 -0.053667 0.334938 -0.056157 1 0 0 0 0 0 1 798007
-0.001663 0.000060 0.119627 -0.303409 -0.053703 0.335144 -0.056193 1 0 0 0 0 0 1 799144
-0.001663 0.000060 0.119627 -0.303552 -0.053741 0.335313 -0.056220 1 0 0 0 0 0 1 800019
-0.001663 0.000060 0.119627 -0.303757 -0.053762 0.335523 -0.056256 1 0 0 0 0 0 1 801145
-0.001663 0.000060 0.119627 -0.303915 -0.053793 0.335703 -0.056287 1 0 0 0 0 0 1 802143
-0.001663 0.000060 0.119627 -0.304079 -0.053835 0.335896 -0.056318 1 0 0 0 0 0 1 803144
-0.001663 0.000060 0.119627 -0.304262 -0.053852 0.336082 -0.056349 1 0 0 0 0 0 1 804142
-0.001663 0.000060 0.119627 -0.304416 -0.053882 0.336257 -0.056380 1 0 0 0 0 0 1 805113
-0.001663 0.000060 0.119627 -0.304588 -0.053913 0.336447 -0.056412 1 0 0 0 0 0 1 806141
-0.001663 0.000060 0.119627 -0.304766 -0.053951 0.336647 -0.056443 1 0 0 0 0 0 1 807143
-0.001663 0.000060 0.119627 -0.304927 -0.053974 0.336822 -0.056474 1 0 0 0 0 0 1 808143
-0.001663 0.000060 0.119627 -0.305095 -0.054003 0.337007 -0.056505 1 0 0 0 0 0 1 809142
-0.001663 0.000060 0.119627 -0.305253 -0.054025 0.337174 -0.056532 1 0 0 0 0 0 1 810008
-0.001663 0.000060 0.119627 -0.305430 -0.054073 0.337387 -0.056568 1 0 0 0 0 0 1 811141
-0.001663 0.000060 0.119627 -0.305600 -0.054093 0.337567 -0.056599 1 0 0 0 0 0 1 812142
-0.001663 0.000060 0.119627 -0.305781 -0.054119 0.337758 -0.056630 1 0 0 0 0 0 1 813141
-0.001663 0.000060 0.119627 -0.305939 -0.054151 0.337939 -0.056662 1 0 0 0 0 0 1 814141
-0.001663 0.000060 0.119627 -0.306081 -0.054189 0.338107 -0.056689 1 0 0 0 0 0 1 815010
-0.001663 0.000060 0.119627 -0.306287 -0.054210 0.338318 -0.056724 1 0 0 0 0 0 1 816141
-0.001663 0.000060 0.119627 -0.306446 -0.054241 0.338498 -0.056755 1 0 0 0 0 0 1 817141
-0.001663 0.000060 0.119627 -0.306613 -0.054271 0.338684 -0.056787 1 0 0 0 0 0 1 818140
-0.001663 0.000060 0.119627 -0.306790 -0.054310 0.338883 -0.056818 1 0 0 0 0 0 1 819141
-0.001663 0.000060 0.119627 -0.306950 -0.054332 0.339056 -0.056849 1 0 0 0 0 0 1 820130
-0.001663 0.000060 0.119627 -0.307119 -0.054361 0.339243 -0.056880 1 0 0 0 0 0 1 821142
-0.001663 0.000060 0.119627 -0.307300 -0.054388 0.339436 -0.056912 1 0 0 0 0 0 1 822142
-0.001663 0.000060 0.119627 -0.307455 -0.054432 0.339624 -0.056943 1 0 0 0 0 0 1 823144
-0.001663 0.000060 0.119627 -0.307625 -0.054452 0.339803 -0.056974 1 0 0 0 0 0 1 824140
-0.001663 0.000060 0.119627 -0.307806 -0.054478 0.339995 -0.057005 1 0 0 0 0 0 1 825143
-0.001663 0.000060 0.119627 -0.307941 -0.054506 0.340149 -0.057032 1 0 0 0 0 0 1 826000
-0.001663 0.000060 0.119627 -0.308120 -0.054543 0.340375 -0.057068 1 0 0 0 0 0 1 827142
-0.001663 0.000060 0.119627 -0.308311 -0.054567 0.340556 -0.057099 1 0 0 0 0 0 1 828144
-0.001663 0.000060 0.119627 -0.308470 -0.054599 0.340735 -0.057130 1 0 0 0 0 0 1 829141
-0.001663 0.000060 0.119627 -0.308638 -0.054629 0.340921 -0.057162 1 0 0 0 0 0 1 830143
-0.001663 0.000060 0.119627 -0.308812 -0.054667 0.341118 -0.057192 1 0 0 0 0 0 1 831127
-0.001663 0.000060 0.119627 -0.308974 -0.054690 0.341292 -0.057224 1 0 0 0 0 0 1 832127
-0.001663 0.000060 0.119627 -0.309143 -0.054719 0.341479 -0.057255 1 0 0 0 0 0 1 833135
-0.001663 0.000060 0.119627 -0.309322 -0.054745 0.341669 -0.057286 1 0 0 0 0 0 1 834125
-0.001663 0.000060 0.119627 -0.309478 -0.054790 0.341859 -0.057318 1 0 0 0 0 0 1 835135
-0.001663 0.000060 0.119627 -0.309647 -0.054809 0.342037 -0.057349 1 0 0 0 0 0 1 836125
-0.001663 0.000060 0.119627 -0.309830 -0.054836 0.342231 -0.057380 1 0 0 0 0 0 1 837137
-0.001663 0.000060 0.119627 -0.309986 -0.054867 0.342409 -0.057411 1 0 0 0 0 0 1 838126
-0.001663 0.000060 0.119627 -0.310152 -0.054909 0.342604 -0.057443 1 0 0 0 0 0 1 839135
-0.001663 0.000060 0.119627 -0.310334 -0.054926 0.342789 -0.057474 1 0 0 0 0 0 1 840126
-0.001663 0.000060 0.119627 -0.310494 -0.054958 0.342970 -0.057505 1 0 0 0 0 0 1 841135
-0.001663 0.000060 0.119627 -0.310657 -0.054999 0.343161 -0.057536 1 0 0 0 0 0 1 842126
-0.001663 0.000060 0.119627 -0.310841 -0.055016 0.343348 -0.057568 1 0 0 0 0 0 1 843129
-0.001663 0.000060 0.119627 -0.310999 -0.055047 0.343528 -0.057599 1 0 0 0 0 0 1 844127
-0.001663 0.000060 0.119627 -0.311169 -0.055078 0.343717 -0.057630 1 0 0 0 0 0 1 845143
-0.001663 0.000060 0.119627 -0.311347 -0.055116 0.343917 -0.057662 1 0 0 0 0 0 1 846146
-0.001663 0.000060 0.119627 -0.311505 -0.055138 0.344089 -0.057693 1 0 0 0 0 0 1 847131
-0.001663 0.000060 0.119627 -0.311672 -0.055167 0.344272 -0.057724 1 0 0 0 0 0 1 848122
-0.001663 0.000060 0.119627 -0.311853 -0.055194 0.344465 -0.057755 1 0 0 0 0 0 1 849124
-0.001663 0.000060 0.119627 -0.312010 -0.055238 0.344655 -0.057787 1 0 0 0 0 0 1 850138
-0.001663 0.000060 0.119627 -0.312180 -0.055258 0.344834 -0.057818 1 0 0 0 0 0 1 851135
-0.001663 0.000060 0.119627 -0.312363 -0.055284 0.345028 -0.057849 1 0 0 0 0 0 1 852146
-0.001663 0.000060 0.119627 -0.312520 -0.055316 0.345208 -0.057880 1 0 0 0 0 0 1 853143
-0.001663 0.000060 0.119627 -0.312685 -0.055358 0.345401 -0.057912 1 0 0 0 0 0 1 854144
-0.001663 0.000060 0.119627 -0.312863 -0.055374 0.345582 -0.057942 1 0 0 0 0 0 1 855113
-0.001663 0.000060 0.119627 -0.313026 -0.055406 0.345767 -0.057974 1 0 0 0 0 0 1 856140
-0.001663 0.000060 0.119627 -0.313194 -0.055436 0.345952 -0.058005 1 0 0 0 0 0 1 857140
-0.001663 0.000060 0.119627 -0.313371 -0.055475 0.346152 -0.058037 1 0 0 0 0 0 1 858142
-0.001663 0.000060 0.119627 -0.313532 -0.055497 0.346327 -0.058068 1 0 0 0 0 0 1 859143
-0.001663 0.000060 0.119627 -0.313699 -0.055526 0.346511 -0.058099 1 0 0 0 0 0 1 860138
-0.001663 0.000060 0.119627 -0.313876 -0.055552 0.346700 -0.058130 1 0 0 0 0 0 1 861115
-0.001663 0.000060 0.119627 -0.314036 -0.055597 0.346893 -0.058162 1 0 0 0 0 0 1 862146
-0.001663 0.000060 0.119627 -0.314206 -0.055617 0.347072 -0.058193 1 0 0 0 0 0 1 863144
-0.001663 0.000060 0.119627 -0.314386 -0.055643 0.347263 -0.058224 1 0 0 0 0 0 1 864136
-0.001663 0.000060 0.119627 -0.314537 -0.055666 0.347451 -0.058255 1 0 0 0 0 0 1 865142
-0.001663 0.000060 0.119627 -0.314708 -0.055715 0.347638 -0.058287 1 0 0 0 0 0 1 866142
-0.001663 0.000060 0.119627 -0.314892 -0.055733 0.347824 -0.058318 1 0 0 0 0 0 1 867142
-0.001663 0.000060 0.119627 -0.315051 -0.055764 0.348004 -0.058349 1 0 0 0 0 0 1 868141
-0.001663 0.000060 0.119627 -0.315218 -0.055794 0.348189 -0.058380 1 0 0 0 0 0 1 869139
-0.001663 0.000060 0.119627 -0.315395 -0.055833 0.348389 -0.058412 1 0 0 0 0 0 1 870141
-0.001663 0.000060 0.119627 -0.315557 -0.055855 0.348564 -0.058443 1 0 0 0 0 0 1 871142
-0.001663 0.000060 0.119627 -0.315724 -0.055884 0.348749 -0.058474 1 0 0 0 0 0 1 872141
-0.001663 0.000060 0.119627 -0.315905 -0.055911 0.348941 -0.058505 1 0 0 0 0 0 1 873139
-0.001663 0.000060 0.119627 -0.316060 -0.055955 0.349129 -0.058537 1 0 0 0 0 0 1 874142
-0.001663 0.000060 0.119627 -0.316225 -0.055974 0.349303 -0.058567 1 0 0 0 0 0 1 875113
-0.001663 0.000060 0.119627 -0.316411 -0.056001 0.349501 -0.058599 1 0 0 0 0 0 1 876142
-0.001663 0.000060 0.119627 -0.316569 -0.056033 0.349680 -0.058630 1 0 0 0 0 0 1 877137
-0.001663 0.000060 0.119627 -0.316733 -0.056074 0.349874 -0.058662 1 0 0 0 0 0 1 878141
-0.001663 0.000060 0.119627 -0.316917 -0.056091 0.350061 -0.058693 1 0 0 0 0 0 1 879142
-0.001663 0.000060 0.119627 -0.317075 -0.056123 0.350240 -0.058724 1 0 0 0 0 0 1 880139
-0.001663 0.000060 0.119627 -0.317240 -0.056164 0.350433 -0.058755 1 0 0 0 0 0 1 881141
-0.001663 0.000060 0.119627 -0.317423 -0.056181 0.350619 -0.058787 1 0 0 0 0 0 1 882140
-0.001663 0.000060 0.119627 -0.317582 -0.056213 0.350800 -0.058818 1 0 0 0 0 0 1 883143
-0.001663 0.000060 0.119627 -0.317747 -0.056242 0.350983 -0.058849 1 0 0 0 0 0 1 884128
-0.001663 0.000060 0.119627 -0.317926 -0.056281 0.351184 -0.058880 1 0 0 0 0 0 1 885138
-0.001663 0.000060 0.119627 -0.318087 -0.056303 0.351359 -0.058912 1 0 0 0 0 0 1 886140
-0.001663 0.000060 0.119627 -0.318256 -0.056332 0.351545 -0.058943 1 0 0 0 0 0 1 887144
-0.001663 0.000060 0.119627 -0.318436 -0.056359 0.351737 -0.058974 1 0 0 0 0 0 1 888139
-0.001663 0.000060 0.119627 -0.318591 -0.056403 0.351924 -0.059005 1 0 0 0 0 0 1 889141
-0.001663 0.000060 0.119627 -0.318761 -0.056423 0.352104 -0.059037 1 0 0 0 0 0 1 890139
-0.001663 0.000060 0.119627 -0.318938 -0.056448 0.352291 -0.059067 1 0 0 0 0 0 1 891113
-0.001663 0.000060 0.119627 -0.319099 -0.056481 0.352475 -0.059099 1 0 0 0 0 0 1 892130
-0.001663 0.000060 0.119627 -0.319264 -0.056523 0.352669 -0.059130 1 0 0 0 0 0 1 893139
-0.001663 0.000060 0.119627 -0.319448 -0.056540 0.352856 -0.059162 1 0 0 0 0 0 1 894141
-0.001663 0.000060 0.119627 -0.319607 -0.056571 0.353036 -0.059193 1 0 0 0 0 0 1 895141
-0.001663 0.000060 0.119627 -0.319771 -0.056600 0.353218 -0.059223 1 0 0 0 0 0 1 896120
-0.001663 0.000060 0.119627 -0.319950 -0.056639 0.353420 -0.059255 1 0 0 0 0 0 1 897133
-0.001663 0.000060 0.119627 -0.320110 -0.056661 0.353593 -0.059286 1 0 0 0 0 0 1 898125
-0.001663 0.000060 0.119627 -0.320289 -0.056692 0.353790 -0.059320 1 0 0 0 0 0 1 899193
-0.001663 0.000060 0.119627 -0.320472 -0.056720 0.353986 -0.059351 1 0 0 0 0 0 1 900207
-0.001663 0.000060 0.119627 -0.320624 -0.056763 0.354170 -0.059382 1 0 0 0 0 0 1 901190
-0.001663 0.000060 0.119627 -0.320797 -0.056784 0.354353 -0.059414 1 0 0 0 0 0 1 902206
-0.001663 0.000060 0.119627 -0.320964 -0.056807 0.354529 -0.059442 1 0 0 0 0 0 1 903124
-0.001663 0.000060 0.119627 -0.321116 -0.056830 0.354719 -0.059474 1 0 0 0 0 0 1 904133
-0.001663 0.000060 0.119627 -0.321285 -0.056879 0.354904 -0.059505 1 0 0 0 0 0 1 905124
-0.001663 0.000060 0.119627 -0.321471 -0.056897 0.355092 -0.059536 1 0 0 0 0 0 1 906134
-0.001663 0.000060 0.119627 -0.321628 -0.056928 0.355270 -0.059567 1 0 0 0 0 0 1 907124
-0.001663 0.000060 0.119627 -0.321797 -0.056959 0.355457 -0.059599 1 0 0 0 0 0 1 908132
-0.001663 0.000060 0.119627 -0.321973 -0.056997 0.355655 -0.059630 1 0 0 0 0 0 1 909124
-0.001663 0.000060 0.119627 -0.322135 -0.057019 0.355831 -0.059661 1 0 0 0 0 0 1 910132
-0.001663 0.000060 0.119627 -0.322305 -0.057049 0.356018 -0.059693 1 0 0 0 0 0 1 911141
-0.001663 0.000060 0.119627 -0.322480 -0.057087 0.356215 -0.059724 1 0 0 0 0 0 1 912130
-0.001663 0.000060 0.119627 -0.322643 -0.057110 0.356392 -0.059755 1 0 0 0 0 0 1 913140
-0.001663 0.000060 0.119627 -0.322812 -0.057139 0.356579 -0.059787 1 0 0 0 0 0 1 914150
-0.001663 0.000060 0.119627 -0.322990 -0.057165 0.356767 -0.059818 1 0 0 0 0 0 1 915130
-0.001663 0.000060 0.119627 -0.323148 -0.057197 0.356948 -0.059849 1 0 0 0 0 0 1 916132
-0.001663 0.000060 0.119627 -0.323312 -0.057239 0.357140 -0.059880 1 0 0 0 0 0 1 917128
-0.001663 0.000060 0.119627 -0.323494 -0.057256 0.357326 -0.059911 1 0 0 0 0 0 1 918122
-0.001663 0.000060 0.119627 -0.323652 -0.057287 0.357505 -0.059942 1 0 0 0 0 0 1 919116
-0.001663 0.000060 0.119627 -0.323818 -0.057329 0.357699 -0.059974 1 0 0 0 0 0 1 920128
-0.001663 0.000060 0.119627 -0.324004 -0.057346 0.357889 -0.060006 1 0 0 0 0 0 1 921144
-0.001663 0.000060 0.119627 -0.324162 -0.057377 0.358068 -0.060037 1 0 0 0 0 0 1 922139
-0.001663 0.000060 0.119627 -0.324330 -0.057407 0.358254 -0.060068 1 0 0 0 0 0 1 923140
-0.001663 0.000060 0.119627 -0.324502 -0.057445 0.358448 -0.060098 1 0 0 0 0 0 1 924111
-0.001663 0.000060 0.119627 -0.324667 -0.057468 0.358628 -0.060130 1 0 0 0 0 0 1 925137
-0.001663 0.000060 0.119627 -0.324831 -0.057496 0.358808 -0.060161 1 0 0 0 0 0 1 926111
-0.001663 0.000060 0.119627 -0.325015 -0.057524 0.359005 -0.060193 1 0 0 0 0 0 1 927134
-0.001663 0.000060 0.119627 -0.325171 -0.057568 0.359193 -0.060224 1 0 0 0 0 0 1 928137
-0.001663 0.000060 0.119627 -0.325342 -0.057588 0.359373 -0.060255 1 0 0 0 0 0 1 929140
-0.001663 0.000060 0.119627 -0.325523 -0.057614 0.359565 -0.060287 1 0 0 0 0 0 1 930141
-0.001663 0.000060 0.119627 -0.325682 -0.057646 0.359746 -0.060318 1 0 0 0 0 0 1 931145
-0.001663 0.000060 0.119627 -0.325844 -0.057687 0.359937 -0.060349 1 0 0 0 0 0 1 932135
-0.001663 0.000060 0.119627 -0.326024 -0.057704 0.360119 -0.060380 1 0 0 0 0 0 1 933112
-0.001663 0.000060 0.119627 -0.326186 -0.057736 0.360304 -0.060411 1 0 0 0 0 0 1 934135
-0.001663 0.000060 0.119627 -0.326355 -0.057766 0.360490 -0.060443 1 0 0 0 0 0 1 935140
-0.001663 0.000060 0.119627 -0.326527 -0.057803 0.360684 -0.060473 1 0 0 0 0 0 1 936109
-0.001663 0.000060 0.119627 -0.326692 -0.057826 0.360864 -0.060505 1 0 0 0 0 0 1 937137
-0.001663 0.000060 0.119627 -0.326861 -0.057856 0.361049 -0.060537 1 0 0 0 0 0 1 938139
-0.001663 0.000060 0.119627 -0.327038 -0.057894 0.361249 -0.060568 1 0 0 0 0 0 1 939139
-0.001663 0.000060 0.119627 -0.327196 -0.057916 0.361420 -0.060599 1 0 0 0 0 0 1 940122
-0.001663 0.000060 0.119627 -0.327362 -0.057944 0.361603 -0.060629 1 0 0 0 0 0 1 941109
-0.001663 0.000060 0.119627 -0.327548 -0.057972 0.361801 -0.060662 1 0 0 0 0 0 1 942140
-0.001663 0.000060 0.119627 -0.327692 -0.057994 0.361983 -0.060692 1 0 0 0 0 0 1 943110
-0.001663 0.000060 0.119627 -0.327868 -0.058045 0.362175 -0.060724 1 0 0 0 0 0 1 944139
-0.001663 0.000060 0.119627 -0.328053 -0.058062 0.362362 -0.060755 1 0 0 0 0 0 1 945141
-0.001663 0.000060 0.119627 -0.328211 -0.058094 0.362541 -0.060787 1 0 0 0 0 0 1 946137
-0.001663 0.000060 0.119627 -0.328379 -0.058124 0.362728 -0.060818 1 0 0 0 0 0 1 947143
-0.001663 0.000060 0.119627 -0.328556 -0.058162 0.362926 -0.060849 1 0 0 0 0 0 1 948138
-0.001663 0.000060 0.119627 -0.328718 -0.058185 0.363102 -0.060880 1 0 0 0 0 0 1 949141
-0.001663 0.000060 0.119627 -0.328885 -0.058213 0.363286 -0.060912 1 0 0 0 0 0 1 950139
-0.001663 0.000060 0.119627 -0.329063 -0.058252 0.363486 -0.060943 1 0 0 0 0 0 1 951141
-0.001663 0.000060 0.119627 -0.329222 -0.058274 0.363659 -0.060974 1 0 0 0 0 0 1 952129
-0.001663 0.000060 0.119627 -0.329391 -0.058303 0.363845 -0.061005 1 0 0 0 0 0 1 953137
-0.001663 0.000060 0.119627 -0.329571 -0.058330 0.364037 -0.061037 1 0 0 0 0 0 1 954136
-0.001663 0.000060 0.119627 -0.329727 -0.058374 0.364226 -0.061068 1 0 0 0 0 0 1 955141
-0.001663 0.000060 0.119627 -0.329897 -0.058394 0.364405 -0.061099 1 0 0 0 0 0 1 956136
-0.001663 0.000060 0.119627 -0.330078 -0.058420 0.364597 -0.061130 1 0 0 0 0 0 1 957137
-0.001663 0.000060 0.119627 -0.330231 -0.058451 0.364772 -0.061161 1 0 0 0 0 0 1 958109
-0.001663 0.000060 0.119627 -0.330400 -0.058494 0.364970 -0.061193 1 0 0 0 0 0 1 959138
-0.001663 0.000060 0.119627 -0.330584 -0.058511 0.365157 -0.061224 1 0 0 0 0 0 1 960137
-0.001663 0.000060 0.119627 -0.330740 -0.058542 0.365335 -0.061255 1 0 0 0 0 0 1 961126
-0.001663 0.000060 0.119627 -0.330909 -0.058572 0.365522 -0.061287 1 0 0 0 0 0 1 962136
-0.001663 0.000060 0.119627 -0.331087 -0.058610 0.365721 -0.061318 1 0 0 0 0 0 1 963135
-0.001663 0.000060 0.119627 -0.331247 -0.058633 0.365895 -0.061349 1 0 0 0 0 0 1 964130
-0.001663 0.000060 0.119627 -0.331411 -0.058661 0.366077 -0.061379 1 0 0 0 0 0 1 965111
-0.001663 0.000060 0.119627 -0.331596 -0.058688 0.366273 -0.061411 1 0 0 0 0 0 1 966132
-0.001663 0.000060 0.119627 -0.331749 -0.058732 0.366459 -0.061442 1 0 0 0 0 0 1 967123
-0.001663 0.000060 0.119627 -0.331921 -0.058752 0.366640 -0.061474 1 0 0 0 0 0 1 968132
-0.001663 0.000060 0.119627 -0.332100 -0.058778 0.366831 -0.061505 1 0 0 0 0 0 1 969123
-0.001663 0.000060 0.119627 -0.332260 -0.058810 0.367013 -0.061536 1 0 0 0 0 0 1 970132
-0.001663 0.000060 0.119627 -0.332435 -0.058849 0.367210 -0.061567 1 0 0 0 0 0 1 971123
-0.001663 0.000060 0.119627 -0.332597 -0.058872 0.367386 -0.061599 1 0 0 0 0 0 1 972131
-0.001663 0.000060 0.119627 -0.332764 -0.058900 0.367570 -0.061630 1 0 0 0 0 0 1 973122
-0.001663 0.000060 0.119627 -0.332946 -0.058927 0.367764 -0.061661 1 0 0 0 0 0 1 974131
-0.001663 0.000060 0.119627 -0.333099 -0.058971 0.367950 -0.061692 1 0 0 0 0 0 1 975122
-0.001663 0.000060 0.119627 -0.333271 -0.058991 0.368131 -0.061724 1 0 0 0 0 0 1 976131
-0.001663 0.000060 0.119627 -0.333453 -0.059017 0.368324 -0.061755 1 0 0 0 0 0 1 977138
-0.001663 0.000060 0.119627 -0.333610 -0.059049 0.368504 -0.061786 1 0 0 0 0 0 1 978130
-0.001663 0.000060 0.119627 -0.333775 -0.059091 0.368697 -0.061818 1 0 0 0 0 0 1 979137
-0.001663 0.000060 0.119627 -0.333957 -0.059108 0.368882 -0.061849 1 0 0 0 0 0 1 980126
-0.001663 0.000060 0.119627 -0.334118 -0.059140 0.369065 -0.061880 1 0 0 0 0 0 1 981141
-0.001663 0.000060 0.119627 -0.334276 -0.059160 0.369255 -0.061911 1 0 0 0 0 0 1 982131
-0.001663 0.000060 0.119627 -0.334446 -0.059209 0.369441 -0.061942 1 0 0 0 0 0 1 983123
-0.001663 0.000060 0.119627 -0.334628 -0.059226 0.369625 -0.061973 1 0 0 0 0 0 1 984111
-0.001663 0.000060 0.119627 -0.334831 -0.059265 0.369854 -0.062013 1 0 0 0 0 0 1 985372
-0.001663 0.000060 0.119627 -0.334959 -0.059288 0.369996 -0.062037 1 0 0 0 0 0 1 986138
-0.001663 0.000060 0.119627 -0.335137 -0.059327 0.370196 -0.062068 1 0 0 0 0 0 1 987141
-0.001663 0.000060 0.119627 -0.335298 -0.059349 0.370370 -0.062099 1 0 0 0 0 0 1 988138
-0.001663 0.000060 0.119627 -0.335460 -0.059377 0.370549 -0.062129 1 0 0 0 0 0 1 989107
-0.001663 0.000060 0.119627 -0.335637 -0.059416 0.370749 -0.062161 1 0 0 0 0 0 1 990107
-0.001663 0.000060 0.119627 -0.335804 -0.059439 0.370929 -0.062193 1 0 0 0 0 0 1 991138
-0.001663 0.000060 0.119627 -0.335966 -0.059467 0.371108 -0.062223 1 0 0 0 0 0 1 992107
-0.001663 0.000060 0.119627 -0.336152 -0.059495 0.371306 -0.062255 1 0 0 0 0 0 1 993137
-0.001663 0.000060 0.119627 -0.336306 -0.059539 0.371494 -0.062286 1 0 0 0 0 0 1 994135
-0.001663 0.000060 0.119627 -0.336478 -0.059559 0.371675 -0.062318 1 0 0 0 0 0 1 995143
-0.001663 0.000060 0.119627 -0.336654 -0.059584 0.371861 -0.062348 1 0 0 0 0 0 1 996111
-0.001663 0.000060 0.119627 -0.336816 -0.059617 0.372046 -0.062380 1 0 0 0 0 0 1 997135
-0.001663 0.000060 0.119627 -0.336992 -0.059656 0.372245 -0.062411 1 0 0 0 0 0 1 998135
-0.001663 0.000060 0.119627 -0.337154 -0.059678 0.372421 -0.062443 1 0 0 0 0 0 1 999140
-0.001663 0.000060 0.119627 -0.337321 -0.059707 0.372605 -0.062474 1 0 0 0 0 0 2 136
-0.001663 0.000060 0.119627 -0.337474 -0.059729 0.372766 -0.062500 1 0 0 0 0 0 2 1132
-0.001663 0.000060 0.119627 -0.337460 -0.059743 0.372767 -0.062500 1 0 0 0 0 0 2 2107
-0.001663 0.000060 0.119627 -0.337462 -0.059733 0.372760 -0.062500 1 0 0 0 0 0 2 3139
-0.001663 0.000060 0.119627 -0.337474 -0.059729 0.372766 -0.062500 1 0 0 0 0 0 2 4136
-0.001663 0.000060 0.119627 -0.337463 -0.059731 0.372760 -0.062500 1 0 0 0 0 0 2 5137
-0.001663 0.000060 0.119627 -0.337459 -0.059743 0.372766 -0.062500 1 0 0 0 0 0 2 6136
-0.001663 0.000060 0.119627 -0.337473 -0.059730 0.372767 -0.062500 1 0 0 0 0 0 2 7137
-0.001663 0.000060 0.119627 -0.337463 -0.059732 0.372760 -0.062500 1 0 0 0 0 0 2 8107
-0.001663 0.000060 0.119627 -0.337462 -0.059732 0.372760 -0.062500 1 0 0 0 0 0 2 9134
-0.001663 0.000060 0.119627 -0.337471 -0.059740 0.372773 -0.062500 1 0 0 0 0 0 2 10135
-0.001663 0.000060 0.119627 -0.337463 -0.059733 0.372761 -0.062500 1 0 0 0 0 0 2 11135
-0.001663 0.000060 0.119627 -0.337462 -0.059732 0.372760 -0.062500 1 0 0 0 0 0 2 12136
-0.001663 0.000060 0.119627 -0.337474 -0.059729 0.372766 -0.062500 1 0 0 0 0 0 2 13137
-0.001663 0.000060 0.119627 -0.337460 -0.059743 0.372767 -0.062500 1 0 0 0 0 0 2 14137
-0.001663 0.000060 0.119627 -0.337462 -0.059733 0.372760 -0.062500 1 0 0 0 0 0 2 15136
-0.001663 0.000060 0.119627 -0.337474 -0.059729 0.372766 -0.062500 1 0 0 0 0 0 2 16136
-0.001663 0.000060 0.119627 -0.337464 -0.059731 0.372760 -0.062500 1 0 0 0 0 0 2 17123
-0.001663 0.000060 0.119627 -0.337459 -0.059743 0.372766 -0.062500 1 0 0 0 0 0 2 18134
-0.001663 0.000060 0.119627 -0.337474 -0.059730 0.372767 -0.062500 1 0 0 0 0 0 2 19133
-0.001663 0.000060 0.119627 -0.337463 -0.059732 0.372760 -0.062500 1 0 0 0 0 0 2 20137
-0.001663 0.000060 0.119627 -0.337450 -0.059735 0.372773 -0.062500 1 0 0 0 0 0 2 21137
-0.001663 0.000060 0.119627 -0.337460 -0.059732 0.372761 -0.062500 1 0 0 0 0 0 2 22137
-0.001663 0.000060 0.119627 -0.337473 -0.059729 0.372766 -0.062500 1 0 0 0 0 0 2 23138
-0.001663 0.000060 0.119627 -0.337463 -0.059731 0.372760 -0.062500 1 0 0 0 0 0 2 24137
-0.001663 0.000060 0.119627 -0.337474 -0.059728 0.372766 -0.062500 1 0 0 0 0 0 2 25137
-0.001663 0.000060 0.119627 -0.337460 -0.059742 0.372767 -0.062500 1 0 0 0 0 0 2 26140
-0.001663 0.000060 0.119627 -0.337461 -0.059733 0.372761 -0.062500 1 0 0 0 0 0 2 27213
-0.001663 0.000060 0.119627 -0.337474 -0.059729 0.372766 -0.062500 1 0 0 0 0 0 2 28245
-0.001663 0.000060 0.119627 -0.337463 -0.059731 0.372760 -0.062500 1 0 0 0 0 0 2 29214
-0.001663 0.000060 0.119627 -0.337458 -0.059743 0.372766 -0.062500 1 0 0 0 0 0 2 30202
-0.001663 0.000060 0.119627 -0.337473 -0.059730 0.372767 -0.062500 1 0 0 0 0 0 2 31188
-0.001663 0.000060 0.119627 -0.337463 -0.059731 0.372761 -0.062500 1 0 0 0 0 0 2 32186
-0.001663 0.000060 0.119627 -0.337458 -0.059743 0.372767 -0.062500 1 0 0 0 0 0 2 33201
-0.001663 0.000060 0.119627 -0.337473 -0.059730 0.372767 -0.062500 1 0 0 0 0 0 2 34186
-0.001663 0.000060 0.119627 -0.337463 -0.059731 0.372761 -0.062500 1 0 0 0 0 0 2 35129
-0.001663 0.000060 0.119627 -0.337462 -0.059731 0.372760 -0.062500 1 0 0 0 0 0 2 36120
-0.001663 0.000060 0.119627 -0.337470 -0.059740 0.372773 -0.062500 1 0 0 0 0 0 2 37129
-0.001663 0.000060 0.119627 -0.337463 -0.059733 0.372761 -0.062500 1 0 0 0 0 0 2 38120
-0.001663 0.000060 0.119627 -0.337462 -0.059732 0.372760 -0.062500 1 0 0 0 0 0 2 39129
-0.001663 0.000060 0.119627 -0.337474 -0.059729 0.372766 -0.062500 1 0 0 0 0 0 2 40119
-0.001663 0.000060 0.119627 -0.337460 -0.059743 0.372767 -0.062500 1 0 0 0 0 0 2 41128
-0.001663 0.000060 0.119627 -0.337461 -0.059733 0.372760 -0.062500 1 0 0 0 0 0 2 42120
-0.001663 0.000060 0.119627 -0.337474 -0.059729 0.372766 -0.062500 1 0 0 0 0 0 2 43125
-0.001663 0.000060 0.119627 -0.337463 -0.059731 0.372760 -0.062500 1 0 0 0 0 0 2 44129
-0.001663 0.000060 0.119627 -0.337459 -0.059743 0.372766 -0.062500 1 0 0 0 0 0 2 45119
-0.001663 0.000060 0.119627 -0.337473 -0.059730 0.372767 -0.062500 1 0 0 0 0 0 2 46131
-0.001663 0.000060 0.119627 -0.337463 -0.059732 0.372760 -0.062500 1 0 0 0 0 0 2 47131
-0.001663 0.000060 0.119627 -0.337462 -0.059732 0.372759 -0.062500 1 0 0 0 0 0 2 48131
-0.001663 0.000060 0.119627 -0.337471 -0.059740 0.372773 -0.062500 1 0 0 0 0 0 2 49136
-0.001663 0.000060 0.119627 -0.337463 -0.059733 0.372761 -0.062500 1 0 0 0 0 0 2 50118
-0.001663 0.000060 0.119627 -0.337462 -0.059732 0.372760 -0.062500 1 0 0 0 0 0 2 51133
-0.001663 0.000060 0.119627 -0.337474 -0.059729 0.372766 -0.062500 1 0 0 0 0 0 2 52121
-0.001663 0.000060 0.119627 -0.337460 -0.059743 0.372767 -0.062500 1 0 0 0 0 0 2 53141
-0.001663 0.000060 0.119627 -0.337462 -0.059733 0.372760 -0.062500 1 0 0 0 0 0 2 54383
-0.001663 0.000060 0.119627 -0.337474 -0.059729 0.372766 -0.062500 1 0 0 0 0 0 2 55136
-0.001663 0.000060 0.119627 -0.337463 -0.059731 0.372760 -0.062500 1 0 0 0 0 0 2 56138
-0.001663 0.000060 0.119627 -0.337459 -0.059743 0.372766 -0.062500 1 0 0 0 0 0 2 57136
-0.001663 0.000060 0.119627 -0.337474 -0.059730 0.372767 -0.062500 1 0 0 0 0 0 2 58135
-0.001663 0.000060 0.119627 -0.337463 -0.059732 0.372760 -0.062500 1 0 0 0 0 0 2 59136
-0.001663 0.000060 0.119627 -0.337450 -0.059735 0.372773 -0.062500 1 0 0 0 0 0 2 60131
-0.001663 0.000060 0.119627 -0.337472 -0.059729 0.372768 -0.062500 1 0 0 0 0 0 2 61135
-0.001663 0.000060 0.119627 -0.337463 -0.059731 0.372761 -0.062500 1 0 0 0 0 0 2 62136
-0.001663 0.000060 0.119627 -0.337462 -0.059731 0.372760 -0.062500 1 0 0 0 0 0 2 63141
-0.001681 0.000064 0.119637 -0.075365 -0.121616 0.232416 -0.062500 1 0 0 0 0 0 2 64109
-0.001691 0.000066 0.119641 -0.164198 -0.100859 0.301116 -0.062500 1 0 0 0 0 0 2 65139
-0.001695 0.000067 0.119642 -0.230118 -0.085306 0.336639 -0.062500 1 0 0 0 0 0 2 66138
-0.001697 0.000068 0.119642 -0.265058 -0.076996 0.350102 -0.062500 1 0 0 0 0 0 2 67137
-0.001699 0.000068 0.119642 -0.282653 -0.072787 0.354874 -0.062500 1 0 0 0 0 0 2 68133
-0.001699 0.000068 0.119643 -0.291451 -0.070683 0.356550 -0.062500 1 0 0 0 0 0 2 69135
-0.001700 0.000069 0.119643 -0.295824 -0.069631 0.357126 -0.062500 1 0 0 0 0 0 2 70135
-0.001700 0.000069 0.119643 -0.298035 -0.069104 0.357322 -0.062500 1 0 0 0 0 0 2 71137
-0.001700 0.000069 0.119643 -0.299113 -0.068847 0.357397 -0.062500 1 0 0 0 0 0 2 72134
-0.001700 0.000069 0.119643 -0.299658 -0.068707 0.357419 -0.062500 1 0 0 0 0 0 2 73134
-0.001700 0.000069 0.119643 -0.299944 -0.068649 0.357429 -0.062500 1 0 0 0 0 0 2 74134
-0.001700 0.000069 0.119643 -0.300069 -0.068609 0.357420 -0.062500 1 0 0 0 0 0 2 75136
-0.001700 0.000069 0.119643 -0.300135 -0.068593 0.357431 -0.062500 1 0 0 0 0 0 2 76136
-0.001700 0.000069 0.119643 -0.300173 -0.068583 0.357431 -0.062500 1 0 0 0 0 0 2 77104
-0.001700 0.000069 0.119643 -0.300196 -0.068589 0.357431 -0.062500 1 0 0 0 0 0 2 78134
-0.001700 0.000069 0.119643 -0.300213 -0.068575 0.357430 -0.062500 1 0 0 0 0 0 2 79136
-0.001700 0.000069 0.119643 -0.300203 -0.068576 0.357424 -0.062500 1 0 0 0 0 0 2 80132
-0.001700 0.000069 0.119643 -0.300202 -0.068576 0.357443 -0.062500 1 0 0 0 0 0 2 81134
-0.001700 0.000069 0.119643 -0.300213 -0.068574 0.357432 -0.062500 1 0 0 0 0 0 2 82147
-0.001700 0.000069 0.119643 -0.300202 -0.068576 0.357424 -0.062500 1 0 0 0 0 0 2 83135
-0.001700 0.000069 0.119643 -0.300213 -0.068573 0.357430 -0.062500 1 0 0 0 0 0 2 84134
-0.001700 0.000069 0.119643 -0.300210 -0.068585 0.357437 -0.062500 1 0 0 0 0 0 2 85105
-0.001700 0.000069 0.119643 -0.300214 -0.068574 0.357431 -0.062500 1 0 0 0 0 0 2 86129
-0.001700 0.000069 0.119643 -0.300202 -0.068576 0.357424 -0.062500 1 0 0 0 0 0 2 87123
-0.001700 0.000069 0.119643 -0.300213 -0.068573 0.357430 -0.062500 1 0 0 0 0 0 2 88127
-0.001700 0.000069 0.119643 -0.300210 -0.068585 0.357437 -0.062500 1 0 0 0 0 0 2 89135
-0.001700 0.000069 0.119643 -0.300214 -0.068574 0.357431 -0.062500 1 0 0 0 0 0 2 90134
-0.001700 0.000069 0.119643 -0.300214 -0.068573 0.357431 -0.062500 1 0 0 0 0 0 2 91136
-0.001700 0.000069 0.119643 -0.300202 -0.068576 0.357424 -0.062500 1 0 0 0 0 0 2 92134
-0.001700 0.000069 0.119643 -0.300209 -0.068585 0.357436 -0.062500 1 0 0 0 0 0 2 93134
-0.001700 0.000069 0.119643 -0.300214 -0.068574 0.357431 -0.062500 1 0 0 0 0 0 2 94133
-0.001700 0.000069 0.119643 -0.300214 -0.068573 0.357431 -0.062500 1 0 0 0 0 0 2 95135
-0.001700 0.000069 0.119643 -0.300202 -0.068576 0.357424 -0.062500 1 0 0 0 0 0 2 96133
-0.001719 0.000073 0.119653 -0.037968 -0.130493 0.217215 -0.062500 1 0 0 0 0 0 2 97133
-0.001728 0.000075 0.119656 -0.126869 -0.109720 0.285854 -0.062500 1 0 0 0 0 0 2 98125
-0.001732 0.000076 0.119657 -0.192828 -0.094147 0.321334 -0.062500 1 0 0 0 0 0 2 99206
-0.001735 0.000077 0.119658 -0.227781 -0.085843 0.334784 -0.062500 1 0 0 0 0 0 2 100186
-0.001736 0.000077 0.119658 -0.245371 -0.081636 0.339560 -0.062500 1 0 0 0 0 0 2 101201
-0.001736 0.000077 0.119658 -0.254179 -0.079541 0.341226 -0.062500 1 0 0 0 0 0 2 102186
-0.001737 0.000077 0.119658 -0.258559 -0.078478 0.341812 -0.062500 1 0 0 0 0 0 2 103201
-0.001737 0.000077 0.119658 -0.260759 -0.077952 0.342002 -0.062500 1 0 0 0 0 0 2 104483
-0.001737 0.000077 0.119658 -0.261848 -0.077693 0.342081 -0.062500 1 0 0 0 0 0 2 105202
-0.001737 0.000077 0.119658 -0.262383 -0.077555 0.342098 -0.062500 1 0 0 0 0 0 2 106203
-0.001737 0.000077 0.119658 -0.262667 -0.077497 0.342106 -0.062500 1 0 0 0 0 0 2 107127
-0.001737 0.000077 0.119658 -0.262805 -0.077455 0.342104 -0.062500 1 0 0 0 0 0 2 108118
-0.001737 0.000077 0.119658 -0.262872 -0.077438 0.342116 -0.062500 1 0 0 0 0 0 2 109128
-0.001737 0.000077 0.119658 -0.262899 -0.077431 0.342110 -0.062500 1 0 0 0 0 0 2 110118
-0.001737 0.000077 0.119658 -0.262920 -0.077437 0.342109 -0.062500 1 0 0 0 0 0 2 111127
-0.001737 0.000077 0.119658 -0.262936 -0.077424 0.342108 -0.062500 1 0 0 0 0 0 2 112119
-0.001737 0.000077 0.119658 -0.262938 -0.077422 0.342108 -0.062500 1 0 0 0 0 0 2 113127
-0.001737 0.000077 0.119658 -0.262935 -0.077434 0.342114 -0.062500 1 0 0 0 0 0 2 114117
-0.001737 0.000077 0.119658 -0.262937 -0.077424 0.342108 -0.062500 1 0 0 0 0 0 2 115127
-0.001737 0.000077 0.119658 -0.262938 -0.077422 0.342108 -0.062500 1 0 0 0 0 0 2 116134
-0.001737 0.000077 0.119658 -0.262934 -0.077434 0.342114 -0.062500 1 0 0 0 0 0 2 117133
-0.001737 0.000077 0.119658 -0.262949 -0.077421 0.342115 -0.062500 1 0 0 0 0 0 2 118125
-0.001737 0.000077 0.119658 -0.262939 -0.077422 0.342108 -0.062500 1 0 0 0 0 0 2 119134
-0.001737 0.000077 0.119658 -0.262938 -0.077422 0.342108 -0.062500 1 0 0 0 0 0 2 120121
-0.001737 0.000077 0.119658 -0.262926 -0.077425 0.342121 -0.062500 1 0 0 0 0 0 2 121138
-0.001737 0.000077 0.119658 -0.262936 -0.077422 0.342109 -0.062500 1 0 0 0 0 0 2 122124
-0.001737 0.000077 0.119658 -0.262937 -0.077422 0.342108 -0.062500 1 0 0 0 0 0 2 123128
-0.001737 0.000077 0.119658 -0.262949 -0.077419 0.342114 -0.062500 1 0 0 0 0 0 2 124114
-0.001737 0.000077 0.119658 -0.262939 -0.077421 0.342108 -0.062500 1 0 0 0 0 0 2 125112
-0.001737 0.000077 0.119658 -0.262934 -0.077433 0.342115 -0.062500 1 0 0 0 0 0 2 126125
-0.001737 0.000077 0.119658 -0.262937 -0.077423 0.342109 -0.062500 1 0 0 0 0 0 2 127124
-0.001737 0.000077 0.119658 -0.262937 -0.077422 0.342108 -0.062500 1 0 0 0 0 0 2 128122
-0.001737 0.000077 0.119658 -0.262946 -0.077431 0.342121 -0.062500 1 0 0 0 0 0 2 129123
-0.001737 0.000077 0.119658 -0.262938 -0.077423 0.342109 -0.062500 1 0 0 0 0 0 2 130122
-0.001737 0.000077 0.119658 -0.262938 -0.077422 0.342108 -0.062500 1 0 0 0 0 0 2 131123
-0.001737 0.000077 0.119658 -0.262937 -0.077422 0.342108 -0.062500 1 0 0 0 0 0 2 132121
-0.001737 0.000077 0.119658 -0.262934 -0.077434 0.342114 -0.062500 1 0 0 0 0 0 2 133125
-0.001737 0.000077 0.119658 -0.262937 -0.077423 0.342108 -0.062500 1 0 0 0 0 0 2 134127
-0.001737 0.000077 0.119658 -0.262949 -0.077419 0.342114 -0.062500 1 0 0 0 0 0 2 135127
-0.001737 0.000077 0.119658 -0.262939 -0.077422 0.342108 -0.062500 1 0 0 0 0 0 2 136129
-0.001737 0.000077 0.119658 -0.262934 -0.077434 0.342115 -0.062500 1 0 0 0 0 0 2 137122
-0.001737 0.000077 0.119658 -0.262937 -0.077423 0.342109 -0.062500 1 0 0 0 0 0 2 138122
-0.001737 0.000077 0.119658 -0.262937 -0.077422 0.342108 -0.062500 1 0 0 0 0 0 2 139122
-0.001737 0.000077 0.119658 -0.262949 -0.077419 0.342114 -0.062500 1 0 0 0 0 0 2 140121
-0.001737 0.000077 0.119658 -0.262936 -0.077433 0.342115 -0.062500 1 0 0 0 0 0 2 141122
-0.001737 0.000077 0.119658 -0.262937 -0.077423 0.342109 -0.062500 1 0 0 0 0 0 2 142122
-0.001737 0.000077 0.119658 -0.262938 -0.077422 0.342108 -0.062500 1 0 0 0 0 0 2 143123
-0.001737 0.000077 0.119658 -0.262937 -0.077422 0.342107 -0.062500 1 0 0 0 0 0 2 144121
-0.001737 0.000077 0.119658 -0.262946 -0.077431 0.342121 -0.062500 1 0 0 0 0 0 2 145121
-0.001737 0.000077 0.119658 -0.262939 -0.077423 0.342109 -0.062500 1 0 0 0 0 0 2 146121
-0.001737 0.000077 0.119658 -0.262938 -0.077422 0.342108 -0.062500 1 0 0 0 0 0 2 147123
-0.001737 0.000077 0.119658 -0.262938 -0.077422 0.342108 -0.062500 1 0 0 0 0 0 2 148122
-0.001737 0.000077 0.119658 -0.262934 -0.077434 0.342114 -0.062500 1 0 0 0 0 0 2 149125
-0.001737 0.000077 0.119658 -0.262937 -0.077424 0.342108 -0.062500 1 0 0 0 0 0 2 150121
-0.001737 0.000077 0.119658 -0.262950 -0.077420 0.342114 -0.062500 1 0 0 0 0 0 2 151123
-0.001737 0.000077 0.119658 -0.262939 -0.077422 0.342108 -0.062500 1 0 0 0 0 0 2 152121
-0.001737 0.000077 0.119658 -0.262935 -0.077434 0.342114 -0.062500 1 0 0 0 0 0 2 153120
-0.001737 0.000077 0.119658 -0.262937 -0.077424 0.342108 -0.062500 1 0 0 0 0 0 2 154104
-0.001737 0.000077 0.119658 -0.262938 -0.077422 0.342107 -0.062500 1 0 0 0 0 0 2 155104
-0.001737 0.000077 0.119658 -0.262946 -0.077431 0.342121 -0.062500 1 0 0 0 0 0 2 156120
-0.001737 0.000077 0.119658 -0.262939 -0.077424 0.342109 -0.062500 1 0 0 0 0 0 2 157112
-0.001737 0.000077 0.119658 -0.262938 -0.077423 0.342108 -0.062500 1 0 0 0 0 0 2 158115
-0.001737 0.000077 0.119658 -0.262938 -0.077422 0.342108 -0.062500 1 0 0 0 0 0 2 159210
-0.001737 0.000077 0.119658 -0.262926 -0.077425 0.342121 -0.062500 1 0 0 0 0 0 2 160208
-0.001737 0.000077 0.119658 -0.262936 -0.077422 0.342109 -0.062500 1 0 0 0 0 0 2 161213
-0.001737 0.000077 0.119658 -0.262937 -0.077422 0.342108 -0.062500 1 0 0 0 0 0 2 162182
-0.001737 0.000077 0.119658 -0.262949 -0.077419 0.342114 -0.062500 1 0 0 0 0 0 2 163181
-0.001737 0.000077 0.119658 -0.262939 -0.077421 0.342108 -0.062500 1 0 0 0 0 0 2 164200
-0.001737 0.000077 0.119658 -0.262934 -0.077433 0.342115 -0.062500 1 0 0 0 0 0 2 165169
-0.001737 0.000077 0.119658 -0.262937 -0.077423 0.342109 -0.062500 1 0 0 0 0 0 2 166205
-0.001737 0.000077 0.119658 -0.262937 -0.077422 0.342108 -0.062500 1 0 0 0 0 0 2 167179
-0.001737 0.000077 0.119658 -0.262946 -0.077431 0.342121 -0.062500 1 0 0 0 0 0 2 168176
-0.001737 0.000077 0.119658 -0.262938 -0.077423 0.342109 -0.062500 1 0 0 0 0 0 2 169175
-0.001737 0.000077 0.119658 -0.262938 -0.077422 0.342108 -0.062500 1 0 0 0 0 0 2 170204
-0.001737 0.000077 0.119658 -0.262937 -0.077422 0.342108 -0.062500 1 0 0 0 0 0 2 171198
-0.001737 0.000077 0.119658 -0.262934 -0.077434 0.342114 -0.062500 1 0 0 0 0 0 2 172183
-0.001737 0.000077 0.119658 -0.262949 -0.077421 0.342115 -0.062500 1 0 0 0 0 0 2 173197
-0.001737 0.000077 0.119658 -0.262939 -0.077422 0.342109 -0.062500 1 0 0 0 0 0 2 174181
-0.001737 0.000077 0.119658 -0.262938 -0.077422 0.342108 -0.062500 1 0 0 0 0 0 2 175198
-0.001737 0.000077 0.119658 -0.262934 -0.077434 0.342115 -0.062500 1 0 0 0 0 0 2 176183
-0.001737 0.000077 0.119658 -0.262937 -0.077423 0.342108 -0.062500 1 0 0 0 0 0 2 177198
-0.001737 0.000077 0.119658 -0.262937 -0.077422 0.342108 -0.062500 1 0 0 0 0 0 2 178201
-0.001737 0.000077 0.119658 -0.262949 -0.077419 0.342114 -0.062500 1 0 0 0 0 0 2 179125
-0.001737 0.000077 0.119658 -0.262936 -0.077433 0.342115 -0.062500 1 0 0 0 0 0 2 180293
-0.001737 0.000077 0.119658 -0.262937 -0.077423 0.342109 -0.062500 1 0 0 0 0 0 2 181128
-0.001737 0.000077 0.119658 -0.262937 -0.077422 0.342108 -0.062500 1 0 0 0 0 0 2 182115
-0.001737 0.000077 0.119658 -0.262937 -0.077422 0.342107 -0.062500 1 0 0 0 0 0 2 183116
-0.001737 0.000077 0.119658 -0.262946 -0.077431 0.342121 -0.062500 1 0 0 0 0 0 2 184124
-0.001737 0.000077 0.119658 -0.262939 -0.077423 0.342109 -0.062500 1 0 0 0 0 0 2 185116
-0.001737 0.000077 0.119658 -0.262938 -0.077422 0.342108 -0.062500 1 0 0 0 0 0 2 186125
-0.001737 0.000077 0.119658 -0.262938 -0.077422 0.342108 -0.062500 1 0 0 0 0 0 2 187116
-0.001737 0.000077 0.119658 -0.262934 -0.077434 0.342114 -0.062500 1 0 0 0 0 0 2 188125
-0.001737 0.000077 0.119658 -0.262937 -0.077424 0.342108 -0.062500 1 0 0 0 0 0 2 189132
-0.001737 0.000077 0.119658 -0.262950 -0.077420 0.342114 -0.062500 1 0 0 0 0 0 2 190135
-0.001737 0.000077 0.119658 -0.262939 -0.077422 0.342108 -0.062500 1 0 0 0 0 0 2 191136
-0.001737 0.000077 0.119658 -0.262935 -0.077434 0.342114 -0.062500 1 0 0 0 0 0 2 192131
-0.001737 0.000077 0.119658 -0.262937 -0.077424 0.342108 -0.062500 1 0 0 0 0 0 2 193114
-0.001724 0.000091 0.119669 -0.441591 -0.268521 0.192387 -0.062500 1 0 0 0 0 0 2 194335
-0.001718 0.000098 0.119672 -0.382651 -0.204412 0.265685 -0.062500 1 0 0 0 0 0 2 195137
-0.001715 0.000101 0.119674 -0.337733 -0.156355 0.303563 -0.062500 1 0 0 0 0 0 2 196133
-0.001713 0.000103 0.119674 -0.313525 -0.130713 0.317924 -0.062500 1 0 0 0 0 0 2 197127
-0.001712 0.000104 0.119674 -0.301171 -0.117740 0.323025 -0.062500 1 0 0 0 0 0 2 198135
-0.001712 0.000104 0.119674 -0.294946 -0.111242 0.324807 -0.062500 1 0 0 0 0 0 2 199124
-0.001712 0.000105 0.119674 -0.291822 -0.107982 0.325427 -0.062500 1 0 0 0 0 0 2 200132
-0.001711 0.000105 0.119674 -0.290262 -0.106355 0.325631 -0.062500 1 0 0 0 0 0 2 201130
-0.001711 0.000105 0.119674 -0.289472 -0.105539 0.325715 -0.062500 1 0 0 0 0 0 2 202131
-0.001711 0.000105 0.119674 -0.289077 -0.105141 0.325736 -0.062500 1 0 0 0 0 0 2 203103
-0.001711 0.000105 0.119674 -0.288874 -0.104928 0.325748 -0.062500 1 0 0 0 0 0 2 204101
-0.001711 0.000105 0.119674 -0.288788 -0.104838 0.325751 -0.062500 1 0 0 0 0 0 2 205129
-0.001711 0.000105 0.119674 -0.288734 -0.104781 0.325752 -0.062500 1 0 0 0 0 0 2 206133
-0.001711 0.000105 0.119674 -0.288706 -0.104752 0.325752 -0.062500 1 0 0 0 0 0 2 207136
-0.001711 0.000105 0.119674 -0.288705 -0.104750 0.325753 -0.062500 1 0 0 0 0 0 2 208135
-0.001711 0.000105 0.119674 -0.288685 -0.104745 0.325753 -0.062500 1 0 0 0 0 0 2 209130
-0.001711 0.000105 0.119674 -0.288690 -0.104722 0.325760 -0.062500 1 0 0 0 0 0 2 210102
-0.001711 0.000105 0.119674 -0.288687 -0.104731 0.325747 -0.062500 1 0 0 0 0 0 2 211102
-0.001711 0.000105 0.119674 -0.288687 -0.104732 0.325746 -0.062500 1 0 0 0 0 0 2 212129
-0.001711 0.000105 0.119674 -0.288676 -0.104735 0.325759 -0.062500 1 0 0 0 0 0 2 213129
-0.001711 0.000105 0.119674 -0.288686 -0.104733 0.325747 -0.062500 1 0 0 0 0 0 2 214128
-0.001711 0.000105 0.119674 -0.288691 -0.104721 0.325759 -0.062500 1 0 0 0 0 0 2 215132
-0.001711 0.000105 0.119674 -0.288688 -0.104731 0.325747 -0.062500 1 0 0 0 0 0 2 216132
-0.001711 0.000105 0.119674 -0.288684 -0.104744 0.325752 -0.062500 1 0 0 0 0 0 2 217102
-0.001711 0.000105 0.119674 -0.288679 -0.104725 0.325753 -0.062500 1 0 0 0 0 0 2 218129
-0.001711 0.000105 0.119674 -0.288678 -0.104723 0.325753 -0.062500 1 0 0 0 0 0 2 219128
-0.001711 0.000105 0.119674 -0.288686 -0.104731 0.325746 -0.062500 1 0 0 0 0 0 2 220130
-0.001711 0.000105 0.119674 -0.288687 -0.104732 0.325766 -0.062500 1 0 0 0 0 0 2 221130
-0.001711 0.000105 0.119674 -0.288687 -0.104732 0.325748 -0.062500 1 0 0 0 0 0 2 222127
-0.001711 0.000105 0.119674 -0.288687 -0.104732 0.325746 -0.062500 1 0 0 0 0 0 2 223102
-0.001711 0.000105 0.119674 -0.288676 -0.104735 0.325759 -0.062500 1 0 0 0 0 0 2 224128
-0.001711 0.000105 0.119674 -0.288686 -0.104733 0.325747 -0.062500 1 0 0 0 0 0 2 225129
-0.001711 0.000105 0.119674 -0.288691 -0.104721 0.325759 -0.062500 1 0 0 0 0 0 2 226128
-0.001711 0.000105 0.119674 -0.288688 -0.104731 0.325747 -0.062500 1 0 0 0 0 0 2 227130
-0.001711 0.000105 0.119674 -0.288684 -0.104744 0.325753 -0.062500 1 0 0 0 0 0 2 228127
-0.001711 0.000105 0.119674 -0.288679 -0.104725 0.325753 -0.062500 1 0 0 0 0 0 2 229126
-0.001711 0.000105 0.119674 -0.288678 -0.104723 0.325753 -0.062500 1 0 0 0 0 0 2 230117
-0.001711 0.000105 0.119674 -0.288686 -0.104731 0.325746 -0.062500 1 0 0 0 0 0 2 231139
-0.001711 0.000105 0.119674 -0.288687 -0.104732 0.325766 -0.062500 1 0 0 0 0 0 2 232140
-0.001711 0.000105 0.119674 -0.288687 -0.104732 0.325748 -0.062500 1 0 0 0 0 0 2 233136
-0.001711 0.000105 0.119674 -0.288687 -0.104732 0.325746 -0.062500 1 0 0 0 0 0 2 234136
-0.001711 0.000105 0.119674 -0.288679 -0.104723 0.325752 -0.062500 1 0 0 0 0 0 2 235122
-0.001711 0.000105 0.119674 -0.288683 -0.104743 0.325753 -0.062500 1 0 0 0 0 0 2 236136
-0.001711 0.000105 0.119674 -0.288690 -0.104722 0.325760 -0.062500 1 0 0 0 0 0 2 237119
-0.001711 0.000105 0.119674 -0.288688 -0.104731 0.325747 -0.062500 1 0 0 0 0 0 2 238130
-0.001711 0.000105 0.119674 -0.288687 -0.104732 0.325746 -0.062500 1 0 0 0 0 0 2 239139
-0.001711 0.000105 0.119674 -0.288676 -0.104735 0.325759 -0.062500 1 0 0 0 0 0 2 240139
-0.001711 0.000105 0.119674 -0.288677 -0.104724 0.325754 -0.062500 1 0 0 0 0 0 2 241139
-0.001711 0.000105 0.119674 -0.288686 -0.104731 0.325747 -0.062500 1 0 0 0 0 0 2 242127
-0.001711 0.000105 0.119674 -0.288690 -0.104720 0.325759 -0.062500 1 0 0 0 0 0 2 243196
-0.001711 0.000105 0.119674 -0.288684 -0.104742 0.325754 -0.062500 1 0 0 0 0 0 2 244181
-0.001711 0.000105 0.119674 -0.288687 -0.104733 0.325747 -0.062500 1 0 0 0 0 0 2 245195
-0.001711 0.000105 0.119674 -0.288679 -0.104723 0.325753 -0.062500 1 0 0 0 0 0 2 246179
-0.001711 0.000105 0.119674 -0.288686 -0.104731 0.325746 -0.062500 1 0 0 0 0 0 2 247197
-0.001711 0.000105 0.119674 -0.288687 -0.104732 0.325766 -0.062500 1 0 0 0 0 0 2 248180
-0.001711 0.000105 0.119674 -0.288687 -0.104732 0.325748 -0.062500 1 0 0 0 0 0 2 249213
-0.001711 0.000105 0.119674 -0.288687 -0.104732 0.325746 -0.062500 1 0 0 0 0 0 2 250197
-0.001711 0.000105 0.119674 -0.288679 -0.104723 0.325752 -0.062500 1 0 0 0 0 0 2 251114
-0.001711 0.000105 0.119674 -0.288683 -0.104743 0.325753 -0.062500 1 0 0 0 0 0 2 252123
-0.001711 0.000105 0.119674 -0.288678 -0.104725 0.325753 -0.062500 1 0 0 0 0 0 2 253113
-0.001711 0.000105 0.119674 -0.288698 -0.104728 0.325753 -0.062500 1 0 0 0 0 0 2 254122
-0.001711 0.000105 0.119674 -0.288689 -0.104732 0.325746 -0.062500 1 0 0 0 0 0 2 255114
-0.001711 0.000105 0.119674 -0.288676 -0.104735 0.325759 -0.062500 1 0 0 0 0 0 2 256121
-0.001711 0.000105 0.119674 -0.288678 -0.104724 0.325754 -0.062500 1 0 0 0 0 0 2 257115
-0.001711 0.000105 0.119674 -0.288686 -0.104731 0.325747 -0.062500 1 0 0 0 0 0 2 258121
-0.001711 0.000105 0.119674 -0.288687 -0.104732 0.325766 -0.062500 1 0 0 0 0 0 2 259124
-0.001711 0.000105 0.119674 -0.288687 -0.104732 0.325748 -0.062500 1 0 0 0 0 0 2 260121
-0.001711 0.000105 0.119674 -0.288679 -0.104723 0.325753 -0.062500 1 0 0 0 0 0 2 261126
-0.001711 0.000105 0.119674 -0.288686 -0.104731 0.325747 -0.062500 1 0 0 0 0 0 2 262119
-0.001711 0.000105 0.119674 -0.288687 -0.104732 0.325746 -0.062500 1 0 0 0 0 0 2 263148
-0.001711 0.000105 0.119674 -0.288675 -0.104735 0.325759 -0.062500 1 0 0 0 0 0 2 264112
-0.001711 0.000105 0.119674 -0.288698 -0.104730 0.325753 -0.062500 1 0 0 0 0 0 2 265112
-0.001711 0.000105 0.119674 -0.288689 -0.104732 0.325746 -0.062500 1 0 0 0 0 0 2 266136
-0.001711 0.000105 0.119674 -0.288676 -0.104735 0.325759 -0.062500 1 0 0 0 0 0 2 267131
-0.001711 0.000105 0.119674 -0.288678 -0.104724 0.325754 -0.062500 1 0 0 0 0 0 2 268119
-0.001711 0.000105 0.119674 -0.288686 -0.104731 0.325747 -0.062500 1 0 0 0 0 0 2 269133
-0.001711 0.000105 0.119674 -0.288678 -0.104723 0.325753 -0.062500 1 0 0 0 0 0 2 270129
-0.001711 0.000105 0.119674 -0.288694 -0.104740 0.325760 -0.062500 1 0 0 0 0 0 2 271131
-0.001711 0.000105 0.119674 -0.288688 -0.104733 0.325747 -0.062500 1 0 0 0 0 0 2 272099
-0.001711 0.000105 0.119674 -0.288679 -0.104724 0.325753 -0.062500 1 0 0 0 0 0 2 273128
-0.001711 0.000105 0.119674 -0.288686 -0.104731 0.325746 -0.062500 1 0 0 0 0 0 2 274129
-0.001711 0.000105 0.119674 -0.288675 -0.104735 0.325759 -0.062500 1 0 0 0 0 0 2 275129
-0.001711 0.000105 0.119674 -0.288698 -0.104730 0.325754 -0.062500 1 0 0 0 0 0 2 276129
-0.001711 0.000105 0.119674 -0.288689 -0.104732 0.325747 -0.062500 1 0 0 0 0 0 2 277130
-0.001711 0.000105 0.119674 -0.288679 -0.104723 0.325752 -0.062500 1 0 0 0 0 0 2 278131
-0.001711 0.000105 0.119674 -0.288683 -0.104743 0.325753 -0.062500 1 0 0 0 0 0 2 279134
-0.001711 0.000105 0.119674 -0.288678 -0.104725 0.325753 -0.062500 1 0 0 0 0 0 2 280130
-0.001711 0.000105 0.119674 -0.288678 -0.104723 0.325753 -0.062500 1 0 0 0 0 0 2 281129
-0.001711 0.000105 0.119674 -0.288698 -0.104728 0.325753 -0.062500 1 0 0 0 0 0 2 282097
-0.001711 0.000105 0.119674 -0.288685 -0.104743 0.325753 -0.062500 1 0 0 0 0 0 2 283130
-0.001711 0.000105 0.119674 -0.288679 -0.104725 0.325753 -0.062500 1 0 0 0 0 0 2 284122
-0.001711 0.000105 0.119674 -0.288686 -0.104731 0.325746 -0.062500 1 0 0 0 0 0 2 285129
-0.001711 0.000105 0.119674 -0.288679 -0.104723 0.325752 -0.062500 1 0 0 0 0 0 2 286128
-0.001711 0.000105 0.119674 -0.288695 -0.104740 0.325760 -0.062500 1 0 0 0 0 0 2 287129
-0.001711 0.000105 0.119674 -0.288688 -0.104733 0.325747 -0.062500 1 0 0 0 0 0 2 288128
-0.001711 0.000105 0.119674 -0.288679 -0.104724 0.325753 -0.062500 1 0 0 0 0 0 2 289126
-0.001711 0.000105 0.119674 -0.288686 -0.104731 0.325746 -0.062500 1 0 0 0 0 0 2 290127
-0.001711 0.000105 0.119674 -0.288675 -0.104735 0.325759 -0.062500 1 0 0 0 0 0 2 291126
-0.001711 0.000105 0.119674 -0.288686 -0.104733 0.325747 -0.062500 1 0 0 0 0 0 2 292127
-0.001711 0.000105 0.119674 -0.288691 -0.104721 0.325759 -0.062500 1 0 0 0 0 0 2 293129
-0.001711 0.000105 0.119674 -0.288688 -0.104731 0.325747 -0.062500 1 0 0 0 0 0 2 294127
-0.001711 0.000105 0.119674 -0.288684 -0.104744 0.325752 -0.062500 1 0 0 0 0 0 2 295129
-0.001711 0.000105 0.119674 -0.288679 -0.104725 0.325753 -0.062500 1 0 0 0 0 0 2 296127
-0.001711 0.000105 0.119674 -0.288678 -0.104723 0.325753 -0.062500 1 0 0 0 0 0 2 297127
-0.001711 0.000105 0.119674 -0.288698 -0.104728 0.325753 -0.062500 1 0 0 0 0 0 2 298127
-0.001711 0.000105 0.119674 -0.288685 -0.104743 0.325753 -0.062500 1 0 0 0 0 0 2 299127
-0.001711 0.000105 0.119674 -0.288679 -0.104725 0.325753 -0.062500 1 0 0 0 0 0 2 300125
-0.001711 0.000105 0.119674 -0.288678 -0.104722 0.325753 -0.062500 1 0 0 0 0 0 2 301123
-0.001711 0.000105 0.119674 -0.288686 -0.104731 0.325746 -0.062500 1 0 0 0 0 0 2 302114
-0.001711 0.000105 0.119674 -0.288683 -0.104743 0.325752 -0.062500 1 0 0 0 0 0 2 303123
-0.001711 0.000105 0.119674 -0.288690 -0.104722 0.325760 -0.062500 1 0 0 0 0 0 2 304121
-0.001711 0.000105 0.119674 -0.288688 -0.104731 0.325747 -0.062500 1 0 0 0 0 0 2 305128
-0.001711 0.000105 0.119674 -0.288684 -0.104744 0.325753 -0.062500 1 0 0 0 0 0 2 306128
-0.001711 0.000105 0.119674 -0.288679 -0.104725 0.325753 -0.062500 1 0 0 0 0 0 2 307127
-0.001711 0.000105 0.119674 -0.288678 -0.104723 0.325753 -0.062500 1 0 0 0 0 0 2 308125
-0.001711 0.000105 0.119674 -0.288686 -0.104731 0.325746 -0.062500 1 0 0 0 0 0 2 309122
-0.001711 0.000105 0.119674 -0.288687 -0.104732 0.325766 -0.062500 1 0 0 0 0 0 2 310097
-0.001717 0.000123 0.119664 -0.214594 -0.357580 0.473644 -0.062500 1 0 0 0 0 0 2 311129
-0.001719 0.000132 0.119660 -0.238516 -0.272668 0.401353 -0.062500 1 0 0 0 0 0 2 312128
-0.001721 0.000136 0.119659 -0.257120 -0.209089 0.363901 -0.062500 1 0 0 0 0 0 2 313125
-0.001721 0.000139 0.119658 -0.267288 -0.175204 0.349685 -0.062500 1 0 0 0 0 0 2 314111
-0.001722 0.000140 0.119658 -0.272538 -0.158056 0.344635 -0.062500 1 0 0 0 0 0 2 315121
-0.001722 0.000140 0.119658 -0.275189 -0.149451 0.342860 -0.062500 1 0 0 0 0 0 2 316119
-0.001722 0.000141 0.119658 -0.276535 -0.145152 0.342257 -0.062500 1 0 0 0 0 0 2 317110
-0.001722 0.000141 0.119658 -0.277212 -0.143003 0.342040 -0.062500 1 0 0 0 0 0 2 318119
-0.001722 0.000141 0.119658 -0.277554 -0.141917 0.341960 -0.062500 1 0 0 0 0 0 2 319111
-0.001722 0.000141 0.119658 -0.277717 -0.141386 0.341936 -0.062500 1 0 0 0 0 0 2 320120
-0.001722 0.000141 0.119658 -0.277799 -0.141116 0.341932 -0.062500 1 0 0 0 0 0 2 321110
-0.001722 0.000141 0.119658 -0.277850 -0.140983 0.341931 -0.062500 1 0 0 0 0 0 2 322119
-0.001722 0.000141 0.119658 -0.277862 -0.140910 0.341924 -0.062500 1 0 0 0 0 0 2 323111
-0.001722 0.000141 0.119658 -0.277878 -0.140891 0.341923 -0.062500 1 0 0 0 0 0 2 324119
-0.001722 0.000141 0.119658 -0.277886 -0.140868 0.341929 -0.062500 1 0 0 0 0 0 2 325110
-0.001722 0.000141 0.119658 -0.277882 -0.140846 0.341930 -0.062500 1 0 0 0 0 0 2 326116
-0.001722 0.000141 0.119658 -0.277889 -0.140853 0.341923 -0.062500 1 0 0 0 0 0 2 327121
-0.001722 0.000141 0.119658 -0.277890 -0.140854 0.341922 -0.062500 1 0 0 0 0 0 2 328138
-0.001722 0.000141 0.119658 -0.277882 -0.140846 0.341929 -0.062500 1 0 0 0 0 0 2 329123
-0.001722 0.000141 0.119658 -0.277901 -0.140851 0.341930 -0.062500 1 0 0 0 0 0 2 330115
-0.001722 0.000141 0.119658 -0.277883 -0.140845 0.341930 -0.062500 1 0 0 0 0 0 2 331128
-0.001722 0.000141 0.119658 -0.277893 -0.140842 0.341917 -0.062500 1 0 0 0 0 0 2 332112
-0.001722 0.000141 0.119658 -0.277882 -0.140844 0.341929 -0.062500 1 0 0 0 0 0 2 333124
-0.001722 0.000141 0.119658 -0.277889 -0.140853 0.341923 -0.062500 1 0 0 0 0 0 2 334095
-0.001722 0.000141 0.119658 -0.277894 -0.140843 0.341936 -0.062500 1 0 0 0 0 0 2 335118
-0.001722 0.000141 0.119658 -0.277891 -0.140853 0.341924 -0.062500 1 0 0 0 0 0 2 336113
-0.001722 0.000141 0.119658 -0.277890 -0.140854 0.341923 -0.062500 1 0 0 0 0 0 2 337112
-0.001722 0.000141 0.119658 -0.277886 -0.140834 0.341923 -0.062500 1 0 0 0 0 0 2 338112
-0.001722 0.000141 0.119658 -0.277890 -0.140852 0.341922 -0.062500 1 0 0 0 0 0 2 339115
-0.001722 0.000141 0.119658 -0.277882 -0.140845 0.341929 -0.062500 1 0 0 0 0 0 2 340114
-0.001722 0.000141 0.119658 -0.277901 -0.140851 0.341930 -0.062500 1 0 0 0 0 0 2 341115
-0.001722 0.000141 0.119658 -0.277883 -0.140845 0.341930 -0.062500 1 0 0 0 0 0 2 342113
-0.001722 0.000141 0.119658 -0.277893 -0.140842 0.341917 -0.062500 1 0 0 0 0 0 2 343116
-0.001722 0.000141 0.119658 -0.277882 -0.140844 0.341929 -0.062500 1 0 0 0 0 0 2 344118
-0.001722 0.000141 0.119658 -0.277889 -0.140853 0.341923 -0.062500 1 0 0 0 0 0 2 345119
-0.001722 0.000141 0.119658 -0.277894 -0.140842 0.341936 -0.062500 1 0 0 0 0 0 2 346121
-0.001722 0.000141 0.119658 -0.277891 -0.140853 0.341924 -0.062500 1 0 0 0 0 0 2 347099
-0.001722 0.000141 0.119658 -0.277890 -0.140854 0.341923 -0.062500 1 0 0 0 0 0 2 348115
-0.001722 0.000141 0.119658 -0.277882 -0.140846 0.341930 -0.062500 1 0 0 0 0 0 2 349114
-0.001722 0.000141 0.119658 -0.277893 -0.140842 0.341916 -0.062500 1 0 0 0 0 0 2 350116
-0.001722 0.000141 0.119658 -0.277882 -0.140844 0.341928 -0.062500 1 0 0 0 0 0 2 351117
-0.001722 0.000141 0.119658 -0.277901 -0.140850 0.341929 -0.062500 1 0 0 0 0 0 2 352113
-0.001722 0.000141 0.119658 -0.277883 -0.140845 0.341930 -0.062500 1 0 0 0 0 0 2 353115
-0.001722 0.000141 0.119658 -0.277890 -0.140853 0.341924 -0.062500 1 0 0 0 0 0 2 354113
-0.001722 0.000141 0.119658 -0.277882 -0.140846 0.341930 -0.062500 1 0 0 0 0 0 2 355116
-0.001722 0.000141 0.119658 -0.277892 -0.140842 0.341917 -0.062500 1 0 0 0 0 0 2 356116
-0.001722 0.000141 0.119658 -0.277894 -0.140841 0.341935 -0.062500 1 0 0 0 0 0 2 357098
-0.001709 0.000155 0.119669 -0.456631 -0.332085 0.192392 -0.062500 1 0 0 0 0 0 2 358114
-0.001703 0.000161 0.119672 -0.397652 -0.267893 0.265585 -0.062500 1 0 0 0 0 0 2 359115
-0.001700 0.000165 0.119674 -0.352715 -0.219788 0.303423 -0.062500 1 0 0 0 0 0 2 360112
-0.001698 0.000166 0.119674 -0.328490 -0.194153 0.317771 -0.062500 1 0 0 0 0 0 2 361112
-0.001697 0.000167 0.119674 -0.316142 -0.181175 0.322866 -0.062500 1 0 0 0 0 0 2 362113
-0.001697 0.000168 0.119674 -0.309916 -0.174675 0.324642 -0.062500 1 0 0 0 0 0 2 363114
-0.001697 0.000168 0.119674 -0.306791 -0.171414 0.325258 -0.062500 1 0 0 0 0 0 2 364112
-0.001696 0.000168 0.119674 -0.305219 -0.169789 0.325474 -0.062500 1 0 0 0 0 0 2 365112
-0.001696 0.000168 0.119674 -0.304423 -0.168985 0.325546 -0.062500 1 0 0 0 0 0 2 366106
-0.001696 0.000168 0.119674 -0.304035 -0.168565 0.325571 -0.062500 1 0 0 0 0 0 2 367203
-0.001696 0.000168 0.119674 -0.303849 -0.168367 0.325590 -0.062500 1 0 0 0 0 0 2 368199
-0.001696 0.000168 0.119674 -0.303736 -0.168264 0.325580 -0.062500 1 0 0 0 0 0 2 369197
-0.001696 0.000168 0.119674 -0.303696 -0.168223 0.325586 -0.062500 1 0 0 0 0 0 2 370189
-0.001696 0.000168 0.119674 -0.303670 -0.168196 0.325588 -0.062500 1 0 0 0 0 0 2 371204
-0.001696 0.000168 0.119674 -0.303664 -0.168174 0.325588 -0.062500 1 0 0 0 0 0 2 372194
-0.001696 0.000168 0.119674 -0.303643 -0.168166 0.325588 -0.062500 1 0 0 0 0 0 2 373170
-0.001696 0.000168 0.119674 -0.303653 -0.168163 0.325595 -0.062500 1 0 0 0 0 0 2 374168
-0.001696 0.000168 0.119674 -0.303643 -0.168165 0.325589 -0.062500 1 0 0 0 0 0 2 375169
-0.001696 0.000168 0.119674 -0.303641 -0.168166 0.325589 -0.062500 1 0 0 0 0 0 2 376198
-0.001696 0.000168 0.119674 -0.303653 -0.168163 0.325575 -0.062500 1 0 0 0 0 0 2 377168
-0.001696 0.000168 0.119674 -0.303643 -0.168165 0.325587 -0.062500 1 0 0 0 0 0 2 378170
-0.001696 0.000168 0.119674 -0.303641 -0.168166 0.325588 -0.062500 1 0 0 0 0 0 2 379171
-0.001696 0.000168 0.119674 -0.303653 -0.168163 0.325595 -0.062500 1 0 0 0 0 0 2 380196
-0.001696 0.000168 0.119674 -0.303643 -0.168165 0.325589 -0.062500 1 0 0 0 0 0 2 381190
-0.001696 0.000168 0.119674 -0.303641 -0.168166 0.325589 -0.062500 1 0 0 0 0 0 2 382175
-0.001696 0.000168 0.119674 -0.303641 -0.168166 0.325589 -0.062500 1 0 0 0 0 0 2 383176
-0.001696 0.000168 0.119674 -0.303653 -0.168163 0.325575 -0.062500 1 0 0 0 0 0 2 384193
-0.001696 0.000168 0.119674 -0.303655 -0.168163 0.325593 -0.062500 1 0 0 0 0 0 2 385174
-0.001696 0.000168 0.119674 -0.303643 -0.168166 0.325589 -0.062500 1 0 0 0 0 0 2 386190
-0.001696 0.000168 0.119674 -0.303642 -0.168166 0.325589 -0.062500 1 0 0 0 0 0 2 387175
-0.001696 0.000168 0.119674 -0.303641 -0.168166 0.325589 -0.062500 1 0 0 0 0 0 2 388189
-0.001696 0.000168 0.119674 -0.303641 -0.168166 0.325589 -0.062500 1 0 0 0 0 0 2 389176
-0.001696 0.000168 0.119674 -0.303644 -0.168154 0.325582 -0.062500 1 0 0 0 0 0 2 390190
-0.001696 0.000168 0.119674 -0.303653 -0.168161 0.325594 -0.062500 1 0 0 0 0 0 2 391175
-0.001696 0.000168 0.119674 -0.303651 -0.168174 0.325582 -0.062500 1 0 0 0 0 0 2 392192
-0.001696 0.000168 0.119674 -0.303643 -0.168167 0.325588 -0.062500 1 0 0 0 0 0 2 393174
-0.001696 0.000168 0.119674 -0.303641 -0.168166 0.325588 -0.062500 1 0 0 0 0 0 2 394190
-0.001696 0.000168 0.119674 -0.303641 -0.168166 0.325588 -0.062500 1 0 0 0 0 0 2 395115
-0.001696 0.000168 0.119674 -0.303644 -0.168155 0.325582 -0.062500 1 0 0 0 0 0 2 396118
-0.001696 0.000168 0.119674 -0.303653 -0.168162 0.325594 -0.062500 1 0 0 0 0 0 2 397108
-0.001696 0.000168 0.119674 -0.303643 -0.168165 0.325589 -0.062500 1 0 0 0 0 0 2 398117
-0.001696 0.000168 0.119674 -0.303641 -0.168166 0.325589 -0.062500 1 0 0 0 0 0 2 399108
-0.001696 0.000168 0.119674 -0.303649 -0.168175 0.325582 -0.062500 1 0 0 0 0 0 2 400107
-0.001696 0.000168 0.119674 -0.303642 -0.168167 0.325588 -0.062500 1 0 0 0 0 0 2 401117
-0.001696 0.000168 0.119674 -0.303657 -0.168152 0.325588 -0.062500 1 0 0 0 0 0 2 402107
-0.001696 0.000168 0.119674 -0.303643 -0.168164 0.325588 -0.062500 1 0 0 0 0 0 2 403125
-0.001696 0.000168 0.119674 -0.303642 -0.168166 0.325588 -0.062500 1 0 0 0 0 0 2 404122
-0.001696 0.000168 0.119674 -0.303641 -0.168166 0.325589 -0.062500 1 0 0 0 0 0 2 405127
-0.001696 0.000168 0.119674 -0.303641 -0.168166 0.325589 -0.062500 1 0 0 0 0 0 2 406141
-0.001696 0.000168 0.119674 -0.303641 -0.168166 0.325589 -0.062500 1 0 0 0 0 0 2 407118
-0.001696 0.000168 0.119674 -0.303665 -0.168160 0.325581 -0.062500 1 0 0 0 0 0 2 408115
-0.001696 0.000168 0.119674 -0.303644 -0.168165 0.325588 -0.062500 1 0 0 0 0 0 2 409119
-0.001696 0.000168 0.119674 -0.303642 -0.168166 0.325588 -0.062500 1 0 0 0 0 0 2 410121
-0.001696 0.000168 0.119674 -0.303641 -0.168166 0.325588 -0.062500 1 0 0 0 0 0 2 411109
-0.001696 0.000168 0.119674 -0.303641 -0.168166 0.325588 -0.062500 1 0 0 0 0 0 2 412118
-0.001696 0.000168 0.119674 -0.303653 -0.168163 0.325595 -0.062500 1 0 0 0 0 0 2 413114
-0.001696 0.000168 0.119674 -0.303646 -0.168154 0.325583 -0.062500 1 0 0 0 0 0 2 414113
-0.001696 0.000168 0.119674 -0.303642 -0.168164 0.325588 -0.062500 1 0 0 0 0 0 2 415098
-0.001696 0.000168 0.119674 -0.303649 -0.168174 0.325582 -0.062500 1 0 0 0 0 0 2 416095
-0.001696 0.000168 0.119674 -0.303642 -0.168167 0.325588 -0.062500 1 0 0 0 0 0 2 417110
-0.001696 0.000168 0.119674 -0.303641 -0.168166 0.325588 -0.062500 1 0 0 0 0 0 2 418112
-0.001696 0.000168 0.119674 -0.303653 -0.168163 0.325595 -0.062500 1 0 0 0 0 0 2 419113
-0.001696 0.000168 0.119674 -0.303646 -0.168154 0.325583 -0.062500 1 0 0 0 0 0 2 420114
-0.001696 0.000168 0.119674 -0.303642 -0.168164 0.325588 -0.062500 1 0 0 0 0 0 2 421114
-0.001696 0.000168 0.119674 -0.303641 -0.168165 0.325588 -0.062500 1 0 0 0 0 0 2 422114
-0.001696 0.000168 0.119674 -0.303641 -0.168166 0.325589 -0.062500 1 0 0 0 0 0 2 423112
-0.001696 0.000168 0.119674 -0.303649 -0.168175 0.325582 -0.062500 1 0 0 0 0 0 2 424111
-0.001696 0.000168 0.119674 -0.303654 -0.168164 0.325594 -0.062500 1 0 0 0 0 0 2 425095
-0.001696 0.000168 0.119674 -0.303646 -0.168154 0.325582 -0.062500 1 0 0 0 0 0 2 426110
-0.001696 0.000168 0.119674 -0.303642 -0.168164 0.325588 -0.062500 1 0 0 0 0 0 2 427114
-0.001696 0.000168 0.119674 -0.303641 -0.168166 0.325588 -0.062500 1 0 0 0 0 0 2 428111
-0.001696 0.000168 0.119674 -0.303641 -0.168166 0.325588 -0.062500 1 0 0 0 0 0 2 429113
-0.001696 0.000168 0.119674 -0.303653 -0.168163 0.325595 -0.062500 1 0 0 0 0 0 2 430110
-0.001684 0.000182 0.119685 -0.482495 -0.359499 0.176169 -0.062500 1 0 0 0 0 0 2 431114
-0.001677 0.000189 0.119689 -0.423459 -0.295245 0.249312 -0.062500 1 0 0 0 0 0 2 432112
-0.001674 0.000192 0.119690 -0.378508 -0.247139 0.287109 -0.062500 1 0 0 0 0 0 2 433109
-0.001672 0.000194 0.119691 -0.354263 -0.221487 0.301445 -0.062500 1 0 0 0 0 0 2 434113
-0.001671 0.000195 0.119691 -0.341897 -0.208505 0.306545 -0.062500 1 0 0 0 0 0 2 435097
-0.001671 0.000195 0.119691 -0.335679 -0.202000 0.308324 -0.062500 1 0 0 0 0 0 2 436110
-0.001671 0.000195 0.119691 -0.332562 -0.198746 0.308932 -0.062500 1 0 0 0 0 0 2 437113
-0.001671 0.000195 0.119691 -0.330991 -0.197122 0.309147 -0.062500 1 0 0 0 0 0 2 438094
-0.001671 0.000195 0.119691 -0.330199 -0.196306 0.309231 -0.062500 1 0 0 0 0 0 2 439113
-0.001671 0.000195 0.119691 -0.329808 -0.195896 0.309245 -0.062500 1 0 0 0 0 0 2 440111
-0.001671 0.000195 0.119691 -0.329609 -0.195702 0.309255 -0.062500 1 0 0 0 0 0 2 441094
-0.001671 0.000195 0.119691 -0.329519 -0.195594 0.309258 -0.062500 1 0 0 0 0 0 2 442094
-0.001671 0.000195 0.119691 -0.329462 -0.195547 0.309265 -0.062500 1 0 0 0 0 0 2 443096
-0.001671 0.000195 0.119691 -0.329433 -0.195519 0.309267 -0.062500 1 0 0 0 0 0 2 444107
-0.001671 0.000195 0.119691 -0.329422 -0.195508 0.309254 -0.062500 1 0 0 0 0 0 2 445104
-0.001671 0.000195 0.119691 -0.329413 -0.195499 0.309259 -0.062500 1 0 0 0 0 0 2 446112
-0.001671 0.000195 0.119691 -0.329425 -0.195496 0.309266 -0.062500 1 0 0 0 0 0 2 447114
-0.001671 0.000195 0.119691 -0.329414 -0.195498 0.309260 -0.062500 1 0 0 0 0 0 2 448111
-0.001671 0.000195 0.119691 -0.329413 -0.195499 0.309260 -0.062500 1 0 0 0 0 0 2 449094
-0.001671 0.000195 0.119691 -0.329405 -0.195490 0.309266 -0.062500 1 0 0 0 0 0 2 450109
-0.001671 0.000195 0.119691 -0.329412 -0.195498 0.309260 -0.062500 1 0 0 0 0 0 2 451112
-0.001671 0.000195 0.119691 -0.329428 -0.195485 0.309259 -0.062500 1 0 0 0 0 0 2 452112
-0.001671 0.000195 0.119691 -0.329407 -0.195488 0.309266 -0.062500 1 0 0 0 0 0 2 453109
-0.001671 0.000195 0.119691 -0.329412 -0.195498 0.309261 -0.062500 1 0 0 0 0 0 2 454111
-0.001671 0.000195 0.119691 -0.329413 -0.195499 0.309260 -0.062500 1 0 0 0 0 0 2 455112
-0.001671 0.000195 0.119691 -0.329413 -0.195499 0.309260 -0.062500 1 0 0 0 0 0 2 456104
-0.001671 0.000195 0.119691 -0.329405 -0.195491 0.309266 -0.062500 1 0 0 0 0 0 2 457111
-0.001658 0.000209 0.119701 -0.508369 -0.386924 0.159979 -0.062500 1 0 0 0 0 0 2 458101
-0.001651 0.000216 0.119705 -0.449269 -0.322631 0.233049 -0.062500 1 0 0 0 0 0 2 459111
-0.001648 0.000219 0.119706 -0.404293 -0.274488 0.270823 -0.062500 1 0 0 0 0 0 2 460101
-0.001646 0.000221 0.119707 -0.380057 -0.248828 0.285142 -0.062500 1 0 0 0 0 0 2 461110
-0.001646 0.000222 0.119707 -0.367697 -0.235850 0.290226 -0.062500 1 0 0 0 0 0 2 462100
-0.001645 0.000222 0.119707 -0.361454 -0.229349 0.292006 -0.062500 1 0 0 0 0 0 2 463110
-0.001645 0.000223 0.119707 -0.358325 -0.226086 0.292619 -0.062500 1 0 0 0 0 0 2 464101
-0.001645 0.000223 0.119707 -0.356763 -0.224457 0.292840 -0.062500 1 0 0 0 0 0 2 465110
-0.001645 0.000223 0.119707 -0.355983 -0.223637 0.292910 -0.062500 1 0 0 0 0 0 2 466101
-0.001645 0.000223 0.119707 -0.355578 -0.223241 0.292942 -0.062500 1 0 0 0 0 0 2 467107
-0.001645 0.000223 0.119707 -0.355390 -0.223047 0.292942 -0.062500 1 0 0 0 0 0 2 468117
-0.001645 0.000223 0.119707 -0.355292 -0.222929 0.292949 -0.062500 1 0 0 0 0 0 2 469119
-0.001645 0.000223 0.119707 -0.355246 -0.222878 0.292944 -0.062500 1 0 0 0 0 0 2 470121
-0.001645 0.000223 0.119707 -0.355215 -0.222861 0.292951 -0.062500 1 0 0 0 0 0 2 471108
-0.001645 0.000223 0.119707 -0.355209 -0.222840 0.292951 -0.062500 1 0 0 0 0 0 2 472115
-0.001645 0.000223 0.119707 -0.355197 -0.222841 0.292945 -0.062500 1 0 0 0 0 0 2 473105
-0.001645 0.000223 0.119707 -0.355187 -0.222833 0.292951 -0.062500 1 0 0 0 0 0 2 474123
-0.001645 0.000223 0.119707 -0.355186 -0.222832 0.292952 -0.062500 1 0 0 0 0 0 2 475108
-0.001645 0.000223 0.119707 -0.355206 -0.222838 0.292952 -0.062500 1 0 0 0 0 0 2 476121
-0.001645 0.000223 0.119707 -0.355189 -0.222833 0.292952 -0.062500 1 0 0 0 0 0 2 477118
-0.001645 0.000223 0.119707 -0.355186 -0.222833 0.292952 -0.062500 1 0 0 0 0 0 2 478125
-0.001645 0.000223 0.119707 -0.355194 -0.222842 0.292945 -0.062500 1 0 0 0 0 0 2 479110
-0.001645 0.000223 0.119707 -0.355187 -0.222834 0.292951 -0.062500 1 0 0 0 0 0 2 480120
-0.001645 0.000223 0.119707 -0.355186 -0.222833 0.292952 -0.062500 1 0 0 0 0 0 2 481092
-0.001645 0.000223 0.119707 -0.355210 -0.222827 0.292945 -0.062500 1 0 0 0 0 0 2 482123
-0.001645 0.000223 0.119707 -0.355189 -0.222832 0.292951 -0.062500 1 0 0 0 0 0 2 483122
-0.001645 0.000223 0.119707 -0.355187 -0.222833 0.292952 -0.062500 1 0 0 0 0 0 2 484121
-0.001645 0.000223 0.119707 -0.355186 -0.222833 0.292952 -0.062500 1 0 0 0 0 0 2 485128
-0.001645 0.000223 0.119707 -0.355194 -0.222842 0.292945 -0.062500 1 0 0 0 0 0 2 486126
-0.001645 0.000223 0.119707 -0.355199 -0.222831 0.292958 -0.062500 1 0 0 0 0 0 2 487129
-0.001645 0.000223 0.119707 -0.355191 -0.222821 0.292946 -0.062500 1 0 0 0 0 0 2 488119
-0.001645 0.000223 0.119707 -0.355187 -0.222831 0.292952 -0.062500 1 0 0 0 0 0 2 489125
-0.001645 0.000223 0.119707 -0.355194 -0.222841 0.292945 -0.062500 1 0 0 0 0 0 2 490120
-0.001645 0.000223 0.119707 -0.355187 -0.222834 0.292951 -0.062500 1 0 0 0 0 0 2 491093
-0.001645 0.000223 0.119707 -0.355186 -0.222833 0.292952 -0.062500 1 0 0 0 0 0 2 492119
-0.001645 0.000223 0.119707 -0.355206 -0.222839 0.292952 -0.062500 1 0 0 0 0 0 2 493121
-0.001645 0.000223 0.119707 -0.355192 -0.222822 0.292945 -0.062500 1 0 0 0 0 0 2 494119
-0.001645 0.000223 0.119707 -0.355187 -0.222832 0.292951 -0.062500 1 0 0 0 0 0 2 495122
-0.001645 0.000223 0.119707 -0.355186 -0.222832 0.292952 -0.062500 1 0 0 0 0 0 2 496121
-0.001645 0.000223 0.119707 -0.355194 -0.222842 0.292945 -0.062500 1 0 0 0 0 0 2 497121
-0.001645 0.000223 0.119707 -0.355199 -0.222831 0.292958 -0.062500 1 0 0 0 0 0 2 498121
-0.001645 0.000223 0.119707 -0.355188 -0.222833 0.292953 -0.062500 1 0 0 0 0 0 2 499123
-0.001645 0.000223 0.119707 -0.355198 -0.222830 0.292939 -0.062500 1 0 0 0 0 0 2 500116
-0.001645 0.000223 0.119707 -0.355188 -0.222833 0.292950 -0.062500 1 0 0 0 0 0 2 501120
-0.001645 0.000223 0.119707 -0.355186 -0.222833 0.292952 -0.062500 1 0 0 0 0 0 2 502121
-0.001645 0.000223 0.119707 -0.355186 -0.222833 0.292952 -0.062500 1 0 0 0 0 0 2 503121
-0.001645 0.000223 0.119707 -0.355206 -0.222839 0.292952 -0.062500 1 0 0 0 0 0 2 504120
-0.001645 0.000223 0.119707 -0.355188 -0.222834 0.292952 -0.062500 1 0 0 0 0 0 2 505120
-0.001645 0.000223 0.119707 -0.355190 -0.222821 0.292945 -0.062500 1 0 0 0 0 0 2 506121
-0.001645 0.000223 0.119707 -0.355195 -0.222840 0.292944 -0.062500 1 0 0 0 0 0 2 507120
-0.001645 0.000223 0.119707 -0.355187 -0.222834 0.292951 -0.062500 1 0 0 0 0 0 2 508119
-0.001645 0.000223 0.119707 -0.355198 -0.222830 0.292958 -0.062500 1 0 0 0 0 0 2 509119
-0.001645 0.000223 0.119707 -0.355187 -0.222833 0.292953 -0.062500 1 0 0 0 0 0 2 510109
-0.001645 0.000223 0.119707 -0.355194 -0.222842 0.292946 -0.062500 1 0 0 0 0 0 2 511192
-0.001645 0.000223 0.119707 -0.355187 -0.222834 0.292952 -0.062500 1 0 0 0 0 0 2 512196
-0.001645 0.000223 0.119707 -0.355189 -0.222822 0.292945 -0.062500 1 0 0 0 0 0 2 513165
-0.001645 0.000223 0.119707 -0.355194 -0.222840 0.292944 -0.062500 1 0 0 0 0 0 2 514165
-0.001645 0.000223 0.119707 -0.355199 -0.222831 0.292958 -0.062500 1 0 0 0 0 0 2 515165
-0.001645 0.000223 0.119707 -0.355188 -0.222833 0.292953 -0.062500 1 0 0 0 0 0 2 516157
-0.001645 0.000223 0.119707 -0.355186 -0.222833 0.292952 -0.062500 1 0 0 0 0 0 2 517196
-0.001645 0.000223 0.119707 -0.355198 -0.222830 0.292939 -0.062500 1 0 0 0 0 0 2 518164
-0.001645 0.000223 0.119707 -0.355187 -0.222833 0.292950 -0.062500 1 0 0 0 0 0 2 519192
-0.001645 0.000223 0.119707 -0.355198 -0.222830 0.292958 -0.062500 1 0 0 0 0 0 2 520187
-0.001645 0.000223 0.119707 -0.355196 -0.222841 0.292946 -0.062500 1 0 0 0 0 0 2 521163
-0.001645 0.000223 0.119707 -0.355187 -0.222834 0.292951 -0.062500 1 0 0 0 0 0 2 522171
-0.001645 0.000223 0.119707 -0.355186 -0.222833 0.292952 -0.062500 1 0 0 0 0 0 2 523191
-0.001645 0.000223 0.119707 -0.355189 -0.222821 0.292945 -0.062500 1 0 0 0 0 0 2 524187
-0.001645 0.000223 0.119707 -0.355194 -0.222840 0.292944 -0.062500 1 0 0 0 0 0 2 525171
-0.001645 0.000223 0.119707 -0.355199 -0.222831 0.292958 -0.062500 1 0 0 0 0 0 2 526184
-0.001645 0.000223 0.119707 -0.355188 -0.222833 0.292953 -0.062500 1 0 0 0 0 0 2 527104
-0.001645 0.000223 0.119707 -0.355195 -0.222842 0.292945 -0.062500 1 0 0 0 0 0 2 528113
-0.001645 0.000223 0.119707 -0.355187 -0.222834 0.292951 -0.062500 1 0 0 0 0 0 2 529104
-0.001645 0.000223 0.119707 -0.355186 -0.222834 0.292952 -0.062500 1 0 0 0 0 0 2 530112
-0.001645 0.000223 0.119707 -0.355189 -0.222822 0.292945 -0.062500 1 0 0 0 0 0 2 531104
-0.001645 0.000223 0.119707 -0.355206 -0.222838 0.292951 -0.062500 1 0 0 0 0 0 2 532113
-0.001645 0.000223 0.119707 -0.355188 -0.222833 0.292952 -0.062500 1 0 0 0 0 0 2 533104
-0.001645 0.000223 0.119707 -0.355186 -0.222833 0.292952 -0.062500 1 0 0 0 0 0 2 534102
-0.001645 0.000223 0.119707 -0.355194 -0.222842 0.292945 -0.062500 1 0 0 0 0 0 2 535113
-0.001645 0.000223 0.119707 -0.355187 -0.222834 0.292951 -0.062500 1 0 0 0 0 0 2 536104
-0.001645 0.000223 0.119707 -0.355202 -0.222819 0.292952 -0.062500 1 0 0 0 0 0 2 537114
-0.001645 0.000223 0.119707 -0.355188 -0.222831 0.292952 -0.062500 1 0 0 0 0 0 2 538133
-0.001645 0.000223 0.119707 -0.355195 -0.222841 0.292945 -0.062500 1 0 0 0 0 0 2 539115
-0.001645 0.000223 0.119707 -0.355187 -0.222834 0.292951 -0.062500 1 0 0 0 0 0 2 540113
-0.001645 0.000223 0.119707 -0.355186 -0.222833 0.292952 -0.062500 1 0 0 0 0 0 2 541109
-0.001645 0.000223 0.119707 -0.355186 -0.222833 0.292952 -0.062500 1 0 0 0 0 0 2 542101
-0.001645 0.000223 0.119707 -0.355209 -0.222827 0.292945 -0.062500 1 0 0 0 0 0 2 543120
-0.001645 0.000223 0.119707 -0.355189 -0.222832 0.292951 -0.062500 1 0 0 0 0 0 2 544102
-0.001645 0.000223 0.119707 -0.355186 -0.222833 0.292952 -0.062500 1 0 0 0 0 0 2 545117
-0.001645 0.000223 0.119707 -0.355194 -0.222842 0.292945 -0.062500 1 0 0 0 0 0 2 546115
-0.001645 0.000223 0.119707 -0.355187 -0.222834 0.292951 -0.062500 1 0 0 0 0 0 2 547128
-0.001645 0.000223 0.119707 -0.355198 -0.222831 0.292959 -0.062500 1 0 0 0 0 0 2 548090
-0.001645 0.000223 0.119707 -0.355199 -0.222830 0.292939 -0.062500 1 0 0 0 0 0 2 549121
-0.001645 0.000223 0.119707 -0.355188 -0.222833 0.292951 -0.062500 1 0 0 0 0 0 2 550111
-0.001645 0.000223 0.119707 -0.355186 -0.222833 0.292952 -0.062500 1 0 0 0 0 0 2 551114
-0.001645 0.000223 0.119707 -0.355186 -0.222833 0.292952 -0.062500 1 0 0 0 0 0 2 552121
-0.001645 0.000223 0.119707 -0.355194 -0.222842 0.292945 -0.062500 1 0 0 0 0 0 2 553119
-0.001645 0.000223 0.119707 -0.355199 -0.222832 0.292958 -0.062500 1 0 0 0 0 0 2 554120
-0.001645 0.000223 0.119707 -0.355191 -0.222821 0.292946 -0.062500 1 0 0 0 0 0 2 555110
-0.001645 0.000223 0.119707 -0.355187 -0.222831 0.292952 -0.062500 1 0 0 0 0 0 2 556118
-0.001645 0.000223 0.119707 -0.355194 -0.222841 0.292945 -0.062500 1 0 0 0 0 0 2 557120
-0.001645 0.000223 0.119707 -0.355187 -0.222834 0.292951 -0.062500 1 0 0 0 0 0 2 558123
-0.001645 0.000223 0.119707 -0.355198 -0.222830 0.292959 -0.062500 1 0 0 0 0 0 2 559120
-0.001645 0.000223 0.119707 -0.355199 -0.222830 0.292939 -0.062500 1 0 0 0 0 0 2 560089
-0.001645 0.000223 0.119707 -0.355188 -0.222833 0.292951 -0.062500 1 0 0 0 0 0 2 561121
-0.001645 0.000223 0.119707 -0.355186 -0.222833 0.292952 -0.062500 1 0 0 0 0 0 2 562113
-0.001645 0.000223 0.119707 -0.355186 -0.222833 0.292952 -0.062500 1 0 0 0 0 0 2 563121
-0.001645 0.000223 0.119707 -0.355194 -0.222842 0.292945 -0.062500 1 0 0 0 0 0 2 564120
-0.001645 0.000223 0.119707 -0.355199 -0.222831 0.292958 -0.062500 1 0 0 0 0 0 2 565117
-0.001645 0.000223 0.119707 -0.355191 -0.222821 0.292946 -0.062500 1 0 0 0 0 0 2 566094
-0.001645 0.000223 0.119707 -0.355187 -0.222831 0.292952 -0.062500 1 0 0 0 0 0 2 567120
-0.001645 0.000223 0.119707 -0.355194 -0.222841 0.292945 -0.062500 1 0 0 0 0 0 2 568117
-0.001645 0.000223 0.119707 -0.355187 -0.222834 0.292951 -0.062500 1 0 0 0 0 0 2 569109
-0.001645 0.000223 0.119707 -0.355198 -0.222830 0.292959 -0.062500 1 0 0 0 0 0 2 570119
-0.001645 0.000223 0.119707 -0.355196 -0.222842 0.292946 -0.062500 1 0 0 0 0 0 2 571113
-0.001645 0.000223 0.119707 -0.355187 -0.222834 0.292952 -0.062500 1 0 0 0 0 0 2 572088
-0.001645 0.000223 0.119707 -0.355190 -0.222822 0.292945 -0.062500 1 0 0 0 0 0 2 573096
-0.001645 0.000223 0.119707 -0.355186 -0.222831 0.292951 -0.062500 1 0 0 0 0 0 2 574088
-0.001645 0.000223 0.119707 -0.355194 -0.222841 0.292945 -0.062500 1 0 0 0 0 0 2 575119
-0.001645 0.000223 0.119707 -0.355199 -0.222831 0.292958 -0.062500 1 0 0 0 0 0 2 576088
-0.001645 0.000223 0.119707 -0.355187 -0.222833 0.292953 -0.062500 1 0 0 0 0 0 2 577119
-0.001645 0.000223 0.119707 -0.355198 -0.222830 0.292939 -0.062500 1 0 0 0 0 0 2 578117
-0.001645 0.000223 0.119707 -0.355187 -0.222833 0.292950 -0.062500 1 0 0 0 0 0 2 579109
-0.001645 0.000223 0.119707 -0.355186 -0.222833 0.292952 -0.062500 1 0 0 0 0 0 2 580105
-0.001645 0.000223 0.119707 -0.355198 -0.222830 0.292959 -0.062500 1 0 0 0 0 0 2 581114
-0.001645 0.000223 0.119707 -0.355196 -0.222841 0.292946 -0.062500 1 0 0 0 0 0 2 582117
-0.001645 0.000223 0.119707 -0.355187 -0.222834 0.292952 -0.062500 1 0 0 0 0 0 2 583120
-0.001645 0.000223 0.119707 -0.355190 -0.222821 0.292945 -0.062500 1 0 0 0 0 0 2 584117
-0.001645 0.000223 0.119707 -0.355195 -0.222840 0.292944 -0.062500 1 0 0 0 0 0 2 585118
-0.001645 0.000223 0.119707 -0.355199 -0.222831 0.292958 -0.062500 1 0 0 0 0 0 2 586088
-0.001645 0.000223 0.119707 -0.355188 -0.222833 0.292953 -0.062500 1 0 0 0 0 0 2 587107
-0.001645 0.000223 0.119707 -0.355186 -0.222833 0.292952 -0.062500 1 0 0 0 0 0 2 588116
-0.001645 0.000223 0.119707 -0.355194 -0.222842 0.292946 -0.062500 1 0 0 0 0 0 2 589118
-0.001645 0.000223 0.119707 -0.355187 -0.222834 0.292952 -0.062500 1 0 0 0 0 0 2 590118
-0.001645 0.000223 0.119707 -0.355189 -0.222822 0.292945 -0.062500 1 0 0 0 0 0 2 591099
-0.001645 0.000223 0.119707 -0.355198 -0.222829 0.292958 -0.062500 1 0 0 0 0 0 2 592103
-0.001645 0.000223 0.119707 -0.355196 -0.222841 0.292946 -0.062500 1 0 0 0 0 0 2 593111
-0.001645 0.000223 0.119707 -0.355187 -0.222834 0.292952 -0.062500 1 0 0 0 0 0 2 594102
-0.001645 0.000223 0.119707 -0.355186 -0.222833 0.292952 -0.062500 1 0 0 0 0 0 2 595122
-0.001645 0.000223 0.119707 -0.355197 -0.222830 0.292939 -0.062500 1 0 0 0 0 0 2 596103
-0.001645 0.000223 0.119707 -0.355187 -0.222833 0.292950 -0.062500 1 0 0 0 0 0 2 597112
-0.001645 0.000223 0.119707 -0.355198 -0.222830 0.292958 -0.062500 1 0 0 0 0 0 2 598103
-0.001645 0.000223 0.119707 -0.355196 -0.222841 0.292946 -0.062500 1 0 0 0 0 0 2 599112
-0.001645 0.000223 0.119707 -0.355187 -0.222834 0.292951 -0.062500 1 0 0 0 0 0 2 600102
-0.001645 0.000223 0.119707 -0.355186 -0.222833 0.292952 -0.062500 1 0 0 0 0 0 2 601102
-0.001645 0.000223 0.119707 -0.355186 -0.222833 0.292952 -0.062500 1 0 0 0 0 0 2 602112
-0.001645 0.000223 0.119707 -0.355197 -0.222830 0.292939 -0.062500 1 0 0 0 0 0 2 603102
-0.001645 0.000223 0.119707 -0.355199 -0.222830 0.292957 -0.062500 1 0 0 0 0 0 2 604120
-0.001645 0.000223 0.119707 -0.355188 -0.222832 0.292953 -0.062500 1 0 0 0 0 0 2 605108
-0.001645 0.000223 0.119707 -0.355194 -0.222842 0.292945 -0.062500 1 0 0 0 0 0 2 606115
-0.001645 0.000223 0.119707 -0.355187 -0.222834 0.292951 -0.062500 1 0 0 0 0 0 2 607106
-0.001645 0.000223 0.119707 -0.355186 -0.222834 0.292952 -0.062500 1 0 0 0 0 0 2 608115
-0.001645 0.000223 0.119707 -0.355201 -0.222819 0.292952 -0.062500 1 0 0 0 0 0 2 609095
-0.001645 0.000223 0.119707 -0.355196 -0.222840 0.292945 -0.062500 1 0 0 0 0 0 2 610084
-0.001645 0.000223 0.119707 -0.355187 -0.222834 0.292951 -0.062500 1 0 0 0 0 0 2 611114
-0.001645 0.000223 0.119707 -0.355186 -0.222833 0.292952 -0.062500 1 0 0 0 0 0 2 612107
-0.001645 0.000223 0.119707 -0.355186 -0.222833 0.292952 -0.062500 1 0 0 0 0 0 2 613122
-0.001645 0.000223 0.119707 -0.355197 -0.222830 0.292938 -0.062500 1 0 0 0 0 0 2 614120
-0.001645 0.000223 0.119707 -0.355199 -0.222830 0.292957 -0.062500 1 0 0 0 0 0 2 615113
-0.001645 0.000223 0.119707 -0.355188 -0.222832 0.292953 -0.062500 1 0 0 0 0 0 2 616119
-0.001645 0.000223 0.119707 -0.355194 -0.222842 0.292945 -0.062500 1 0 0 0 0 0 2 617109
-0.001645 0.000223 0.119707 -0.355187 -0.222834 0.292951 -0.062500 1 0 0 0 0 0 2 618117
-0.001645 0.000223 0.119707 -0.355186 -0.222833 0.292952 -0.062500 1 0 0 0 0 0 2 619116
-0.001645 0.000223 0.119707 -0.355198 -0.222830 0.292959 -0.062500 1 0 0 0 0 0 2 620116
-0.001645 0.000223 0.119707 -0.355199 -0.222830 0.292940 -0.062500 1 0 0 0 0 0 2 621118
-0.001645 0.000223 0.119707 -0.355188 -0.222833 0.292951 -0.062500 1 0 0 0 0 0 2 622122
-0.001645 0.000223 0.119707 -0.355186 -0.222833 0.292952 -0.062500 1 0 0 0 0 0 2 623122
-0.001645 0.000223 0.119707 -0.355194 -0.222842 0.292945 -0.062500 1 0 0 0 0 0 2 624122
-0.001645 0.000223 0.119707 -0.355199 -0.222831 0.292958 -0.062500 1 0 0 0 0 0 2 625118
-0.001645 0.000223 0.119707 -0.355191 -0.222821 0.292946 -0.062500 1 0 0 0 0 0 2 626087
-0.001645 0.000223 0.119707 -0.355187 -0.222831 0.292952 -0.062500 1 0 0 0 0 0 2 627118
-0.001645 0.000223 0.119707 -0.355194 -0.222841 0.292945 -0.062500 1 0 0 0 0 0 2 628116
-0.001645 0.000223 0.119707 -0.355187 -0.222834 0.292951 -0.062500 1 0 0 0 0 0 2 629116
-0.001645 0.000223 0.119707 -0.355186 -0.222833 0.292952 -0.062500 1 0 0 0 0 0 2 630115
-0.001645 0.000223 0.119707 -0.355206 -0.222839 0.292952 -0.062500 1 0 0 0 0 0 2 631118
-0.001645 0.000223 0.119707 -0.355188 -0.222834 0.292952 -0.062500 1 0 0 0 0 0 2 632115
-0.001645 0.000223 0.119707 -0.355190 -0.222822 0.292945 -0.062500 1 0 0 0 0 0 2 633117
-0.001645 0.000223 0.119707 -0.355186 -0.222831 0.292951 -0.062500 1 0 0 0 0 0 2 634118
-0.001645 0.000223 0.119707 -0.355194 -0.222841 0.292945 -0.062500 1 0 0 0 0 0 2 635118
-0.001645 0.000223 0.119707 -0.355199 -0.222831 0.292958 -0.062500 1 0 0 0 0 0 2 636117
-0.001645 0.000223 0.119707 -0.355188 -0.222833 0.292953 -0.062500 1 0 0 0 0 0 2 637119
-0.001645 0.000223 0.119707 -0.355198 -0.222830 0.292939 -0.062500 1 0 0 0 0 0 2 638116
-0.001645 0.000223 0.119707 -0.355188 -0.222833 0.292950 -0.062500 1 0 0 0 0 0 2 639119
-0.001645 0.000223 0.119707 -0.355186 -0.222833 0.292952 -0.062500 1 0 0 0 0 0 2 640086
-0.001645 0.000223 0.119707 -0.355186 -0.222833 0.292952 -0.062500 1 0 0 0 0 0 2 641117
-0.001645 0.000223 0.119707 -0.355206 -0.222839 0.292952 -0.062500 1 0 0 0 0 0 2 642116
-0.001645 0.000223 0.119707 -0.355188 -0.222834 0.292952 -0.062500 1 0 0 0 0 0 2 643118
-0.001645 0.000223 0.119707 -0.355190 -0.222821 0.292945 -0.062500 1 0 0 0 0 0 2 644115
-0.001645 0.000223 0.119707 -0.355186 -0.222831 0.292951 -0.062500 1 0 0 0 0 0 2 645112
-0.001645 0.000223 0.119707 -0.355194 -0.222841 0.292945 -0.062500 1 0 0 0 0 0 2 646104
-0.001645 0.000223 0.119707 -0.355199 -0.222831 0.292958 -0.062500 1 0 0 0 0 0 2 647109
-0.001645 0.000223 0.119707 -0.355188 -0.222833 0.292953 -0.062500 1 0 0 0 0 0 2 648116
-0.001645 0.000223 0.119707 -0.355195 -0.222842 0.292946 -0.062500 1 0 0 0 0 0 2 649114
-0.001645 0.000223 0.119707 -0.355187 -0.222834 0.292952 -0.062500 1 0 0 0 0 0 2 650111
-0.001645 0.000223 0.119707 -0.355189 -0.222822 0.292945 -0.062500 1 0 0 0 0 0 2 651110
-0.001645 0.000223 0.119707 -0.355186 -0.222831 0.292951 -0.062500 1 0 0 0 0 0 2 652114
-0.001645 0.000223 0.119707 -0.355206 -0.222839 0.292952 -0.062500 1 0 0 0 0 0 2 653117
-0.001645 0.000223 0.119707 -0.355188 -0.222834 0.292952 -0.062500 1 0 0 0 0 0 2 654114
-0.001645 0.000223 0.119707 -0.355186 -0.222833 0.292952 -0.062500 1 0 0 0 0 0 2 655117
-0.001645 0.000223 0.119707 -0.355198 -0.222830 0.292939 -0.062500 1 0 0 0 0 0 2 656115
-0.001645 0.000223 0.119707 -0.355187 -0.222833 0.292950 -0.062500 1 0 0 0 0 0 2 657108
-0.001645 0.000223 0.119707 -0.355186 -0.222833 0.292952 -0.062500 1 0 0 0 0 0 2 658101
-0.001645 0.000223 0.119707 -0.355198 -0.222830 0.292959 -0.062500 1 0 0 0 0 0 2 659110
-0.001645 0.000223 0.119707 -0.355196 -0.222841 0.292946 -0.062500 1 0 0 0 0 0 2 660100
-0.001645 0.000223 0.119707 -0.355187 -0.222834 0.292952 -0.062500 1 0 0 0 0 0 2 661112
-0.001645 0.000223 0.119707 -0.355186 -0.222833 0.292952 -0.062500 1 0 0 0 0 0 2 662109
-0.001645 0.000223 0.119707 -0.355197 -0.222830 0.292939 -0.062500 1 0 0 0 0 0 2 663100
-0.001645 0.000223 0.119707 -0.355199 -0.222830 0.292957 -0.062500 1 0 0 0 0 0 2 664109
-0.001645 0.000223 0.119707 -0.355188 -0.222833 0.292953 -0.062500 1 0 0 0 0 0 2 665100
-0.001645 0.000223 0.119707 -0.355186 -0.222833 0.292952 -0.062500 1 0 0 0 0 0 2 666109
-0.001645 0.000223 0.119707 -0.355194 -0.222842 0.292946 -0.062500 1 0 0 0 0 0 2 667108
-0.001645 0.000223 0.119707 -0.355187 -0.222834 0.292951 -0.062500 1 0 0 0 0 0 2 668099
-0.001645 0.000223 0.119707 -0.355189 -0.222822 0.292945 -0.062500 1 0 0 0 0 0 2 669109
-0.001645 0.000223 0.119707 -0.355198 -0.222829 0.292958 -0.062500 1 0 0 0 0 0 2 670114
-0.001645 0.000223 0.119707 -0.355196 -0.222841 0.292946 -0.062500 1 0 0 0 0 0 2 671121
-0.001645 0.000223 0.119707 -0.355187 -0.222834 0.292952 -0.062500 1 0 0 0 0 0 2 672112
-0.001645 0.000223 0.119707 -0.355186 -0.222833 0.292952 -0.062500 1 0 0 0 0 0 2 673095
-0.001645 0.000223 0.119707 -0.355194 -0.222842 0.292945 -0.062500 1 0 0 0 0 0 2 674106
-0.001645 0.000223 0.119707 -0.355202 -0.222820 0.292951 -0.062500 1 0 0 0 0 0 2 675118
-0.001645 0.000223 0.119707 -0.355188 -0.222831 0.292952 -0.062500 1 0 0 0 0 0 2 676113
-0.001645 0.000223 0.119707 -0.355195 -0.222841 0.292945 -0.062500 1 0 0 0 0 0 2 677116
-0.001645 0.000223 0.119707 -0.355187 -0.222834 0.292951 -0.062500 1 0 0 0 0 0 2 678129
-0.001645 0.000223 0.119707 -0.355186 -0.222833 0.292952 -0.062500 1 0 0 0 0 0 2 679110
-0.001645 0.000223 0.119707 -0.355186 -0.222833 0.292952 -0.062500 1 0 0 0 0 0 2 680104
-0.001645 0.000223 0.119707 -0.355209 -0.222827 0.292945 -0.062500 1 0 0 0 0 0 2 681115
-0.001645 0.000223 0.119707 -0.355189 -0.222832 0.292951 -0.062500 1 0 0 0 0 0 2 682116
-0.001645 0.000223 0.119707 -0.355186 -0.222833 0.292952 -0.062500 1 0 0 0 0 0 2 683117
-0.001645 0.000223 0.119707 -0.355186 -0.222833 0.292952 -0.062500 1 0 0 0 0 0 2 684115
-0.001645 0.000223 0.119707 -0.355194 -0.222842 0.292945 -0.062500 1 0 0 0 0 0 2 685109
-0.001645 0.000223 0.119707 -0.355199 -0.222831 0.292958 -0.062500 1 0 0 0 0 0 2 686084
-0.001645 0.000223 0.119707 -0.355191 -0.222821 0.292946 -0.062500 1 0 0 0 0 0 2 687119
-0.001645 0.000223 0.119707 -0.355195 -0.222840 0.292945 -0.062500 1 0 0 0 0 0 2 688112
-0.001645 0.000223 0.119707 -0.355187 -0.222834 0.292951 -0.062500 1 0 0 0 0 0 2 689119
-0.001645 0.000223 0.119707 -0.355186 -0.222833 0.292952 -0.062500 1 0 0 0 0 0 2 690104
-0.001645 0.000223 0.119707 -0.355186 -0.222833 0.292952 -0.062500 1 0 0 0 0 0 2 691115
-0.001645 0.000223 0.119707 -0.355206 -0.222839 0.292952 -0.062500 1 0 0 0 0 0 2 692115
-0.001645 0.000223 0.119707 -0.355192 -0.222822 0.292945 -0.062500 1 0 0 0 0 0 2 693115
-0.001645 0.000223 0.119707 -0.355187 -0.222832 0.292951 -0.062500 1 0 0 0 0 0 2 694115
-0.001645 0.000223 0.119707 -0.355194 -0.222841 0.292945 -0.062500 1 0 0 0 0 0 2 695116
-0.001645 0.000223 0.119707 -0.355187 -0.222834 0.292951 -0.062500 1 0 0 0 0 0 2 696114
-0.001645 0.000223 0.119707 -0.355198 -0.222830 0.292959 -0.062500 1 0 0 0 0 0 2 697114
-0.001645 0.000223 0.119707 -0.355199 -0.222830 0.292939 -0.062500 1 0 0 0 0 0 2 698115
-0.001645 0.000223 0.119707 -0.355188 -0.222833 0.292951 -0.062500 1 0 0 0 0 0 2 699115
-0.001645 0.000223 0.119707 -0.355186 -0.222833 0.292952 -0.062500 1 0 0 0 0 0 2 700119
-0.001645 0.000223 0.119707 -0.355186 -0.222833 0.292952 -0.062500 1 0 0 0 0 0 2 701088
-0.001645 0.000223 0.119707 -0.355194 -0.222842 0.292945 -0.062500 1 0 0 0 0 0 2 702116
-0.001645 0.000223 0.119707 -0.355199 -0.222831 0.292958 -0.062500 1 0 0 0 0 0 2 703114
-0.001645 0.000223 0.119707 -0.355188 -0.222833 0.292953 -0.062500 1 0 0 0 0 0 2 704114
-0.001645 0.000223 0.119707 -0.355190 -0.222821 0.292946 -0.062500 1 0 0 0 0 0 2 705114
-0.001645 0.000223 0.119707 -0.355195 -0.222840 0.292945 -0.062500 1 0 0 0 0 0 2 706114
-0.001645 0.000223 0.119707 -0.355187 -0.222834 0.292951 -0.062500 1 0 0 0 0 0 2 707115
-0.001645 0.000223 0.119707 -0.355186 -0.222833 0.292952 -0.062500 1 0 0 0 0 0 2 708114
-0.001645 0.000223 0.119707 -0.355206 -0.222839 0.292952 -0.062500 1 0 0 0 0 0 2 709113
-0.001645 0.000223 0.119707 -0.355188 -0.222834 0.292952 -0.062500 1 0 0 0 0 0 2 710115
-0.001645 0.000223 0.119707 -0.355190 -0.222822 0.292945 -0.062500 1 0 0 0 0 0 2 711111
-0.001645 0.000223 0.119707 -0.355186 -0.222832 0.292951 -0.062500 1 0 0 0 0 0 2 712102
-0.001645 0.000223 0.119707 -0.355194 -0.222841 0.292945 -0.062500 1 0 0 0 0 0 2 713121
-0.001645 0.000223 0.119707 -0.355199 -0.222831 0.292958 -0.062500 1 0 0 0 0 0 2 714114
-0.001645 0.000223 0.119707 -0.355188 -0.222833 0.292953 -0.062500 1 0 0 0 0 0 2 715117
-0.001645 0.000223 0.119707 -0.355198 -0.222830 0.292939 -0.062500 1 0 0 0 0 0 2 716113
-0.001645 0.000223 0.119707 -0.355188 -0.222833 0.292950 -0.062500 1 0 0 0 0 0 2 717115
-0.001645 0.000223 0.119707 -0.355186 -0.222833 0.292952 -0.062500 1 0 0 0 0 0 2 718112
-0.001645 0.000223 0.119707 -0.355186 -0.222833 0.292952 -0.062500 1 0 0 0 0 0 2 719115
-0.001645 0.000223 0.119707 -0.355206 -0.222839 0.292952 -0.062500 1 0 0 0 0 0 2 720114
-0.001645 0.000223 0.119707 -0.355188 -0.222834 0.292952 -0.062500 1 0 0 0 0 0 2 721114
-0.001645 0.000223 0.119707 -0.355186 -0.222833 0.292952 -0.062500 1 0 0 0 0 0 2 722113
-0.001645 0.000223 0.119707 -0.355198 -0.222830 0.292939 -0.062500 1 0 0 0 0 0 2 723101
-0.001645 0.000223 0.119707 -0.355187 -0.222833 0.292950 -0.062500 1 0 0 0 0 0 2 724108
-0.001645 0.000223 0.119707 -0.355198 -0.222830 0.292958 -0.062500 1 0 0 0 0 0 2 725097
-0.001645 0.000223 0.119707 -0.355188 -0.222833 0.292953 -0.062500 1 0 0 0 0 0 2 726108
-0.001645 0.000223 0.119707 -0.355194 -0.222842 0.292946 -0.062500 1 0 0 0 0 0 2 727098
-0.001645 0.000223 0.119707 -0.355187 -0.222834 0.292952 -0.062500 1 0 0 0 0 0 2 728106
-0.001645 0.000223 0.119707 -0.355189 -0.222822 0.292945 -0.062500 1 0 0 0 0 0 2 729097
-0.001645 0.000223 0.119707 -0.355186 -0.222832 0.292951 -0.062500 1 0 0 0 0 0 2 730106
-0.001645 0.000223 0.119707 -0.355206 -0.222839 0.292952 -0.062500 1 0 0 0 0 0 2 731098
-0.001645 0.000223 0.119707 -0.355188 -0.222834 0.292952 -0.062500 1 0 0 0 0 0 2 732106
-0.001645 0.000223 0.119707 -0.355186 -0.222833 0.292952 -0.062500 1 0 0 0 0 0 2 733098
-0.001645 0.000223 0.119707 -0.355194 -0.222842 0.292945 -0.062500 1 0 0 0 0 0 2 734103
-0.001645 0.000223 0.119707 -0.355190 -0.222823 0.292945 -0.062500 1 0 0 0 0 0 2 735091
-0.001645 0.000223 0.119707 -0.355199 -0.222829 0.292958 -0.062500 1 0 0 0 0 0 2 736233
-0.001645 0.000223 0.119707 -0.355188 -0.222832 0.292953 -0.062500 1 0 0 0 0 0 2 737092
-0.001645 0.000223 0.119707 -0.355194 -0.222842 0.292946 -0.062500 1 0 0 0 0 0 2 738124
-0.001645 0.000223 0.119707 -0.355187 -0.222834 0.292951 -0.062500 1 0 0 0 0 0 2 739108
-0.001645 0.000223 0.119707 -0.355186 -0.222833 0.292952 -0.062500 1 0 0 0 0 0 2 740105
-0.001645 0.000223 0.119707 -0.355197 -0.222830 0.292938 -0.062500 1 0 0 0 0 0 2 741095
-0.001645 0.000223 0.119707 -0.355199 -0.222830 0.292957 -0.062500 1 0 0 0 0 0 2 742111
-0.001645 0.000223 0.119707 -0.355188 -0.222833 0.292953 -0.062500 1 0 0 0 0 0 2 743106
-0.001645 0.000223 0.119707 -0.355186 -0.222833 0.292952 -0.062500 1 0 0 0 0 0 2 744116
-0.001645 0.000223 0.119707 -0.355194 -0.222842 0.292945 -0.062500 1 0 0 0 0 0 2 745084
-0.001645 0.000223 0.119707 -0.355187 -0.222834 0.292951 -0.062500 1 0 0 0 0 0 2 746111
-0.001645 0.000223 0.119707 -0.355201 -0.222819 0.292952 -0.062500 1 0 0 0 0 0 2 747105
-0.001645 0.000223 0.119707 -0.355196 -0.222840 0.292945 -0.062500 1 0 0 0 0 0 2 748100
-0.001645 0.000223 0.119707 -0.355187 -0.222834 0.292951 -0.062500 1 0 0 0 0 0 2 749101
-0.001645 0.000223 0.119707 -0.355186 -0.222833 0.292952 -0.062500 1 0 0 0 0 0 2 750228
-0.001645 0.000223 0.119707 -0.355186 -0.222833 0.292952 -0.062500 1 0 0 0 0 0 2 751226
-0.001645 0.000223 0.119707 -0.355194 -0.222842 0.292945 -0.062500 1 0 0 0 0 0 2 752107
-0.001645 0.000223 0.119707 -0.355202 -0.222820 0.292951 -0.062500 1 0 0 0 0 0 2 753211
-0.001645 0.000223 0.119707 -0.355188 -0.222831 0.292952 -0.062500 1 0 0 0 0 0 2 754230
-0.001645 0.000223 0.119707 -0.355195 -0.222841 0.292945 -0.062500 1 0 0 0 0 0 2 755231
-0.001645 0.000223 0.119707 -0.355187 -0.222834 0.292951 -0.062500 1 0 0 0 0 0 2 756225
-0.001645 0.000223 0.119707 -0.355186 -0.222833 0.292952 -0.062500 1 0 0 0 0 0 2 757209
-0.001645 0.000223 0.119707 -0.355186 -0.222833 0.292952 -0.062500 1 0 0 0 0 0 2 758226
-0.001645 0.000223 0.119707 -0.355209 -0.222827 0.292945 -0.062500 1 0 0 0 0 0 2 759227
-0.001645 0.000223 0.119707 -0.355189 -0.222832 0.292951 -0.062500 1 0 0 0 0 0 2 760227
-0.001645 0.000223 0.119707 -0.355186 -0.222833 0.292952 -0.062500 1 0 0 0 0 0 2 761225
-0.001645 0.000223 0.119707 -0.355186 -0.222833 0.292952 -0.062500 1 0 0 0 0 0 2 762227
-0.001645 0.000223 0.119707 -0.355194 -0.222842 0.292945 -0.062500 1 0 0 0 0 0 2 763227
-0.001645 0.000223 0.119707 -0.355199 -0.222831 0.292958 -0.062500 1 0 0 0 0 0 2 764226
-0.001645 0.000223 0.119707 -0.355191 -0.222821 0.292946 -0.062500 1 0 0 0 0 0 2 765224
-0.001645 0.000223 0.119707 -0.355195 -0.222840 0.292945 -0.062500 1 0 0 0 0 0 2 766224
-0.001645 0.000223 0.119707 -0.355187 -0.222834 0.292951 -0.062500 1 0 0 0 0 0 2 767225
-0.001645 0.000223 0.119707 -0.355186 -0.222833 0.292952 -0.062500 1 0 0 0 0 0 2 768224
-0.001645 0.000223 0.119707 -0.355186 -0.222833 0.292952 -0.062500 1 0 0 0 0 0 2 769227
-0.001645 0.000223 0.119707 -0.355206 -0.222839 0.292952 -0.062500 1 0 0 0 0 0 2 770224
-0.001645 0.000223 0.119707 -0.355192 -0.222822 0.292945 -0.062500 1 0 0 0 0 0 2 771228
-0.001645 0.000223 0.119707 -0.355187 -0.222832 0.292951 -0.062500 1 0 0 0 0 0 2 772225
-0.001645 0.000223 0.119707 -0.355194 -0.222841 0.292945 -0.062500 1 0 0 0 0 0 2 773225
-0.001645 0.000223 0.119707 -0.355187 -0.222834 0.292951 -0.062500 1 0 0 0 0 0 2 774224
-0.001645 0.000223 0.119707 -0.355198 -0.222830 0.292958 -0.062500 1 0 0 0 0 0 2 775228
-0.001645 0.000223 0.119707 -0.355191 -0.222821 0.292946 -0.062500 1 0 0 0 0 0 2 776219
-0.001645 0.000223 0.119707 -0.355195 -0.222840 0.292945 -0.062500 1 0 0 0 0 0 2 777104
-0.001645 0.000223 0.119707 -0.355187 -0.222834 0.292951 -0.062500 1 0 0 0 0 0 2 778229
-0.001645 0.000223 0.119707 -0.355186 -0.222833 0.292952 -0.062500 1 0 0 0 0 0 2 779212
-0.001645 0.000223 0.119707 -0.355194 -0.222842 0.292945 -0.062500 1 0 0 0 0 0 2 780226
-0.001645 0.000223 0.119707 -0.355199 -0.222831 0.292958 -0.062500 1 0 0 0 0 0 2 781224
-0.001645 0.000223 0.119707 -0.355188 -0.222833 0.292953 -0.062500 1 0 0 0 0 0 2 782208
-0.001645 0.000223 0.119707 -0.355190 -0.222821 0.292946 -0.062500 1 0 0 0 0 0 2 783226
-0.001645 0.000223 0.119707 -0.355195 -0.222840 0.292945 -0.062500 1 0 0 0 0 0 2 784103
-0.001645 0.000223 0.119707 -0.355187 -0.222834 0.292951 -0.062500 1 0 0 0 0 0 2 785208
-0.001645 0.000223 0.119707 -0.355198 -0.222830 0.292958 -0.062500 1 0 0 0 0 0 2 786225
-0.001645 0.000223 0.119707 -0.355196 -0.222842 0.292946 -0.062500 1 0 0 0 0 0 2 787227
-0.001645 0.000223 0.119707 -0.355187 -0.222834 0.292952 -0.062500 1 0 0 0 0 0 2 788217
-0.001645 0.000223 0.119707 -0.355190 -0.222822 0.292945 -0.062500 1 0 0 0 0 0 2 789104
-0.001645 0.000223 0.119707 -0.355186 -0.222832 0.292951 -0.062500 1 0 0 0 0 0 2 790216
-0.001645 0.000223 0.119707 -0.355194 -0.222841 0.292945 -0.062500 1 0 0 0 0 0 2 791224
-0.001645 0.000223 0.119707 -0.355199 -0.222831 0.292958 -0.062500 1 0 0 0 0 0 2 792214
-0.001645 0.000223 0.119707 -0.355188 -0.222833 0.292953 -0.062500 1 0 0 0 0 0 2 793224
-0.001645 0.000223 0.119707 -0.355194 -0.222842 0.292946 -0.062500 1 0 0 0 0 0 2 794215
-0.001645 0.000223 0.119707 -0.355190 -0.222823 0.292945 -0.062500 1 0 0 0 0 0 2 795216
-0.001645 0.000223 0.119707 -0.355186 -0.222832 0.292951 -0.062500 1 0 0 0 0 0 2 796216
-0.001645 0.000223 0.119707 -0.355198 -0.222830 0.292958 -0.062500 1 0 0 0 0 0 2 797098
-0.001645 0.000223 0.119707 -0.355196 -0.222841 0.292946 -0.062500 1 0 0 0 0 0 2 798216
-0.001645 0.000223 0.119707 -0.355187 -0.222834 0.292952 -0.062500 1 0 0 0 0 0 2 799224
-0.001645 0.000223 0.119707 -0.355186 -0.222833 0.292952 -0.062500 1 0 0 0 0 0 2 800215
-0.001645 0.000223 0.119707 -0.355198 -0.222830 0.292938 -0.062500 1 0 0 0 0 0 2 801237
-0.001645 0.000223 0.119707 -0.355200 -0.222830 0.292957 -0.062500 1 0 0 0 0 0 2 802234
-0.001645 0.000223 0.119707 -0.355188 -0.222833 0.292953 -0.062500 1 0 0 0 0 0 2 803237
-0.001645 0.000223 0.119707 -0.355186 -0.222833 0.292952 -0.062500 1 0 0 0 0 0 2 804239
-0.001645 0.000223 0.119707 -0.355194 -0.222842 0.292945 -0.062500 1 0 0 0 0 0 2 805228
-0.001645 0.000223 0.119707 -0.355187 -0.222834 0.292951 -0.062500 1 0 0 0 0 0 2 806105
-0.001645 0.000223 0.119707 -0.355189 -0.222822 0.292945 -0.062500 1 0 0 0 0 0 2 807241
-0.001645 0.000223 0.119707 -0.355198 -0.222829 0.292958 -0.062500 1 0 0 0 0 0 2 808242
-0.001645 0.000223 0.119707 -0.355196 -0.222841 0.292946 -0.062500 1 0 0 0 0 0 2 809241
-0.001645 0.000223 0.119707 -0.355187 -0.222834 0.292952 -0.062500 1 0 0 0 0 0 2 810208
-0.001645 0.000223 0.119707 -0.355186 -0.222833 0.292952 -0.062500 1 0 0 0 0 0 2 811233
-0.001645 0.000223 0.119707 -0.355194 -0.222842 0.292945 -0.062500 1 0 0 0 0 0 2 812235
-0.001645 0.000223 0.119707 -0.355190 -0.222823 0.292944 -0.062500 1 0 0 0 0 0 2 813206
-0.001645 0.000223 0.119707 -0.355198 -0.222829 0.292958 -0.062500 1 0 0 0 0 0 2 814236
-0.001645 0.000223 0.119707 -0.355187 -0.222832 0.292953 -0.062500 1 0 0 0 0 0 2 815239
-0.001645 0.000223 0.119707 -0.355194 -0.222842 0.292945 -0.062500 1 0 0 0 0 0 2 816234
-0.001645 0.000223 0.119707 -0.355187 -0.222834 0.292951 -0.062500 1 0 0 0 0 0 2 817233
-0.001645 0.000223 0.119707 -0.355186 -0.222833 0.292952 -0.062500 1 0 0 0 0 0 2 818233
-0.001645 0.000223 0.119707 -0.355197 -0.222830 0.292938 -0.062500 1 0 0 0 0 0 2 819241
-0.001645 0.000223 0.119707 -0.355199 -0.222830 0.292957 -0.062500 1 0 0 0 0 0 2 820237
-0.001645 0.000223 0.119707 -0.355188 -0.222833 0.292953 -0.062500 1 0 0 0 0 0 2 821229
-0.001645 0.000223 0.119707 -0.355186 -0.222833 0.292952 -0.062500 1 0 0 0 0 0 2 822236
-0.001645 0.000223 0.119707 -0.355194 -0.222842 0.292945 -0.062500 1 0 0 0 0 0 2 823235
-0.001645 0.000223 0.119707 -0.355187 -0.222834 0.292951 -0.062500 1 0 0 0 0 0 2 824233
-0.001645 0.000223 0.119707 -0.355201 -0.222819 0.292952 -0.062500 1 0 0 0 0 0 2 825233
-0.001645 0.000223 0.119707 -0.355196 -0.222840 0.292945 -0.062500 1 0 0 0 0 0 2 826232
-0.001645 0.000223 0.119707 -0.355187 -0.222834 0.292951 -0.062500 1 0 0 0 0 0 2 827235
-0.001645 0.000223 0.119707 -0.355186 -0.222833 0.292952 -0.062500 1 0 0 0 0 0 2 828233
-0.001645 0.000223 0.119707 -0.355186 -0.222833 0.292952 -0.062500 1 0 0 0 0 0 2 829233
-0.001645 0.000223 0.119707 -0.355194 -0.222842 0.292945 -0.062500 1 0 0 0 0 0 2 830232
-0.001645 0.000223 0.119707 -0.355202 -0.222820 0.292951 -0.062500 1 0 0 0 0 0 2 831235
-0.001645 0.000223 0.119707 -0.355188 -0.222831 0.292952 -0.062500 1 0 0 0 0 0 2 832233
-0.001645 0.000223 0.119707 -0.355186 -0.222832 0.292952 -0.062500 1 0 0 0 0 0 2 833232
-0.001645 0.000223 0.119707 -0.355194 -0.222842 0.292945 -0.062500 1 0 0 0 0 0 2 834212
-0.001645 0.000223 0.119707 -0.355187 -0.222834 0.292951 -0.062500 1 0 0 0 0 0 2 835206
-0.001645 0.000223 0.119707 -0.355198 -0.222830 0.292959 -0.062500 1 0 0 0 0 0 2 836234
-0.001645 0.000223 0.119707 -0.355199 -0.222830 0.292939 -0.062500 1 0 0 0 0 0 2 837205
-0.001645 0.000223 0.119707 -0.355188 -0.222833 0.292951 -0.062500 1 0 0 0 0 0 2 838234
-0.001645 0.000223 0.119707 -0.355186 -0.222833 0.292952 -0.062500 1 0 0 0 0 0 2 839235
-0.001645 0.000223 0.119707 -0.355186 -0.222833 0.292952 -0.062500 1 0 0 0 0 0 2 840233
-0.001645 0.000223 0.119707 -0.355194 -0.222842 0.292945 -0.062500 1 0 0 0 0 0 2 841235
-0.001645 0.000223 0.119707 -0.355199 -0.222831 0.292958 -0.062500 1 0 0 0 0 0 2 842221
-0.001645 0.000223 0.119707 -0.355191 -0.222821 0.292946 -0.062500 1 0 0 0 0 0 2 843225
-0.001645 0.000223 0.119707 -0.355195 -0.222840 0.292945 -0.062500 1 0 0 0 0 0 2 844228
-0.001645 0.000223 0.119707 -0.355187 -0.222834 0.292951 -0.062500 1 0 0 0 0 0 2 845207
-0.001645 0.000223 0.119707 -0.355186 -0.222833 0.292952 -0.062500 1 0 0 0 0 0 2 846224
-0.001645 0.000223 0.119707 -0.355198 -0.222830 0.292959 -0.062500 1 0 0 0 0 0 2 847224
-0.001645 0.000223 0.119707 -0.355199 -0.222830 0.292939 -0.062500 1 0 0 0 0 0 2 848224
-0.001645 0.000223 0.119707 -0.355188 -0.222832 0.292951 -0.062500 1 0 0 0 0 0 2 849221
-0.001645 0.000223 0.119707 -0.355186 -0.222833 0.292952 -0.062500 1 0 0 0 0 0 2 850224
-0.001645 0.000223 0.119707 -0.355194 -0.222842 0.292945 -0.062500 1 0 0 0 0 0 2 851223
-0.001645 0.000223 0.119707 -0.355199 -0.222831 0.292958 -0.062500 1 0 0 0 0 0 2 852223
-0.001645 0.000223 0.119707 -0.355188 -0.222833 0.292953 -0.062500 1 0 0 0 0 0 2 853223
-0.001645 0.000223 0.119707 -0.355186 -0.222833 0.292953 -0.062500 1 0 0 0 0 0 2 854214
-0.001645 0.000223 0.119707 -0.355198 -0.222830 0.292939 -0.062500 1 0 0 0 0 0 2 855224
-0.001645 0.000223 0.119707 -0.355187 -0.222833 0.292951 -0.062500 1 0 0 0 0 0 2 856213
-0.001645 0.000223 0.119707 -0.355186 -0.222833 0.292952 -0.062500 1 0 0 0 0 0 2 857222
-0.001645 0.000223 0.119707 -0.355206 -0.222839 0.292952 -0.062500 1 0 0 0 0 0 2 858213
-0.001645 0.000223 0.119707 -0.355188 -0.222834 0.292952 -0.062500 1 0 0 0 0 0 2 859221
-0.001645 0.000223 0.119707 -0.355186 -0.222833 0.292952 -0.062500 1 0 0 0 0 0 2 860213
-0.001645 0.000223 0.119707 -0.355189 -0.222821 0.292946 -0.062500 1 0 0 0 0 0 2 861220
-0.001645 0.000223 0.119707 -0.355194 -0.222840 0.292944 -0.062500 1 0 0 0 0 0 2 862213
-0.001645 0.000223 0.119707 -0.355199 -0.222831 0.292958 -0.062500 1 0 0 0 0 0 2 863228
-0.001645 0.000223 0.119707 -0.355188 -0.222833 0.292953 -0.062500 1 0 0 0 0 0 2 864218
-0.001645 0.000223 0.119707 -0.355195 -0.222842 0.292946 -0.062500 1 0 0 0 0 0 2 865213
-0.001645 0.000223 0.119707 -0.355187 -0.222834 0.292951 -0.062500 1 0 0 0 0 0 2 866222
-0.001645 0.000223 0.119707 -0.355190 -0.222822 0.292945 -0.062500 1 0 0 0 0 0 2 867233
-0.001645 0.000223 0.119707 -0.355186 -0.222832 0.292951 -0.062500 1 0 0 0 0 0 2 868229
-0.001645 0.000223 0.119707 -0.355206 -0.222839 0.292952 -0.062500 1 0 0 0 0 0 2 869238
-0.001645 0.000223 0.119707 -0.355188 -0.222834 0.292952 -0.062500 1 0 0 0 0 0 2 870224
-0.001645 0.000223 0.119707 -0.355186 -0.222833 0.292952 -0.062500 1 0 0 0 0 0 2 871223
-0.001645 0.000223 0.119707 -0.355194 -0.222842 0.292945 -0.062500 1 0 0 0 0 0 2 872224
-0.001645 0.000223 0.119707 -0.355190 -0.222823 0.292944 -0.062500 1 0 0 0 0 0 2 873239
-0.001645 0.000223 0.119707 -0.355199 -0.222829 0.292958 -0.062500 1 0 0 0 0 0 2 874223
-0.001645 0.000223 0.119707 -0.355188 -0.222832 0.292953 -0.062500 1 0 0 0 0 0 2 875229
-0.001645 0.000223 0.119707 -0.355195 -0.222842 0.292946 -0.062500 1 0 0 0 0 0 2 876223
-0.001645 0.000223 0.119707 -0.355187 -0.222834 0.292951 -0.062500 1 0 0 0 0 0 2 877221
-0.001645 0.000223 0.119707 -0.355186 -0.222833 0.292952 -0.062500 1 0 0 0 0 0 2 878220
-0.001645 0.000223 0.119707 -0.355197 -0.222830 0.292938 -0.062500 1 0 0 0 0 0 2 879223
-0.001645 0.000223 0.119707 -0.355199 -0.222830 0.292957 -0.062500 1 0 0 0 0 0 2 880220
-0.001645 0.000223 0.119707 -0.355188 -0.222833 0.292953 -0.062500 1 0 0 0 0 0 2 881220
-0.001645 0.000223 0.119707 -0.355186 -0.222833 0.292952 -0.062500 1 0 0 0 0 0 2 882220
-0.001645 0.000223 0.119707 -0.355194 -0.222842 0.292945 -0.062500 1 0 0 0 0 0 2 883214
-0.001645 0.000223 0.119707 -0.355187 -0.222834 0.292951 -0.062500 1 0 0 0 0 0 2 884211
-0.001645 0.000223 0.119707 -0.355189 -0.222822 0.292945 -0.062500 1 0 0 0 0 0 2 885226
-0.001645 0.000223 0.119707 -0.355198 -0.222829 0.292958 -0.062500 1 0 0 0 0 0 2 886225
-0.001645 0.000223 0.119707 -0.355196 -0.222841 0.292946 -0.062500 1 0 0 0 0 0 2 887221
-0.001645 0.000223 0.119707 -0.355187 -0.222834 0.292951 -0.062500 1 0 0 0 0 0 2 888221
-0.001645 0.000223 0.119707 -0.355186 -0.222833 0.292952 -0.062500 1 0 0 0 0 0 2 889220
-0.001645 0.000223 0.119707 -0.355194 -0.222842 0.292945 -0.062500 1 0 0 0 0 0 2 890220
-0.001645 0.000223 0.119707 -0.355202 -0.222820 0.292951 -0.062500 1 0 0 0 0 0 2 891222
-0.001645 0.000223 0.119707 -0.355188 -0.222831 0.292952 -0.062500 1 0 0 0 0 0 2 892220
-0.001645 0.000223 0.119707 -0.355186 -0.222832 0.292952 -0.062500 1 0 0 0 0 0 2 893220
-0.001645 0.000223 0.119707 -0.355194 -0.222842 0.292945 -0.062500 1 0 0 0 0 0 2 894220
-0.001645 0.000223 0.119707 -0.355187 -0.222834 0.292951 -0.062500 1 0 0 0 0 0 2 895222
-0.001645 0.000223 0.119707 -0.355186 -0.222833 0.292952 -0.062500 1 0 0 0 0 0 2 896220
-0.001645 0.000223 0.119707 -0.355209 -0.222827 0.292945 -0.062500 1 0 0 0 0 0 2 897224
-0.001645 0.000223 0.119707 -0.355189 -0.222832 0.292951 -0.062500 1 0 0 0 0 0 2 898221
-0.001645 0.000223 0.119707 -0.355187 -0.222833 0.292952 -0.062500 1 0 0 0 0 0 2 899223
-0.001645 0.000223 0.119707 -0.355186 -0.222833 0.292952 -0.062500 1 0 0 0 0 0 2 900221
-0.001645 0.000223 0.119707 -0.355194 -0.222842 0.292945 -0.062500 1 0 0 0 0 0 2 901222
-0.001645 0.000223 0.119707 -0.355199 -0.222831 0.292958 -0.062500 1 0 0 0 0 0 2 902220
-0.001645 0.000223 0.119707 -0.355191 -0.222821 0.292946 -0.062500 1 0 0 0 0 0 2 903222
-0.001645 0.000223 0.119707 -0.355187 -0.222831 0.292952 -0.062500 1 0 0 0 0 0 2 904219
-0.001645 0.000223 0.119707 -0.355194 -0.222841 0.292945 -0.062500 1 0 0 0 0 0 2 905220
-0.001645 0.000223 0.119707 -0.355187 -0.222834 0.292951 -0.062500 1 0 0 0 0 0 2 906219
-0.001645 0.000223 0.119707 -0.355186 -0.222833 0.292952 -0.062500 1 0 0 0 0 0 2 907213
-0.001645 0.000223 0.119707 -0.355206 -0.222839 0.292952 -0.062500 1 0 0 0 0 0 2 908225
-0.001645 0.000223 0.119707 -0.355192 -0.222822 0.292945 -0.062500 1 0 0 0 0 0 2 909225
-0.001645 0.000223 0.119707 -0.355187 -0.222832 0.292951 -0.062500 1 0 0 0 0 0 2 910221
-0.001645 0.000223 0.119707 -0.355186 -0.222833 0.292952 -0.062500 1 0 0 0 0 0 2 911223
-0.001645 0.000223 0.119707 -0.355194 -0.222842 0.292945 -0.062500 1 0 0 0 0 0 2 912220
-0.001645 0.000223 0.119707 -0.355199 -0.222831 0.292958 -0.062500 1 0 0 0 0 0 2 913220
-0.001645 0.000223 0.119707 -0.355188 -0.222833 0.292953 -0.062500 1 0 0 0 0 0 2 914220
-0.001645 0.000223 0.119707 -0.355198 -0.222830 0.292939 -0.062500 1 0 0 0 0 0 2 915210
-0.001645 0.000223 0.119707 -0.355188 -0.222833 0.292951 -0.062500 1 0 0 0 0 0 2 916205
-0.001645 0.000223 0.119707 -0.355186 -0.222833 0.292952 -0.062500 1 0 0 0 0 0 2 917204
-0.001645 0.000223 0.119707 -0.355186 -0.222833 0.292952 -0.062500 1 0 0 0 0 0 2 918223
-0.001645 0.000223 0.119707 -0.355206 -0.222839 0.292952 -0.062500 1 0 0 0 0 0 2 919214
-0.001645 0.000223 0.119707 -0.355188 -0.222834 0.292952 -0.062500 1 0 0 0 0 0 2 920212
-0.001645 0.000223 0.119707 -0.355190 -0.222821 0.292946 -0.062500 1 0 0 0 0 0 2 921219
-0.001645 0.000223 0.119707 -0.355195 -0.222840 0.292944 -0.062500 1 0 0 0 0 0 2 922211
-0.001645 0.000223 0.119707 -0.355187 -0.222834 0.292951 -0.062500 1 0 0 0 0 0 2 923219
-0.001645 0.000223 0.119707 -0.355198 -0.222830 0.292958 -0.062500 1 0 0 0 0 0 2 924212
-0.001645 0.000223 0.119707 -0.355187 -0.222833 0.292953 -0.062500 1 0 0 0 0 0 2 925220
-0.001645 0.000223 0.119707 -0.355194 -0.222842 0.292946 -0.062500 1 0 0 0 0 0 2 926210
-0.001645 0.000223 0.119707 -0.355190 -0.222822 0.292945 -0.062500 1 0 0 0 0 0 2 927219
-0.001645 0.000223 0.119707 -0.355186 -0.222832 0.292951 -0.062500 1 0 0 0 0 0 2 928211
-0.001645 0.000223 0.119707 -0.355194 -0.222842 0.292945 -0.062500 1 0 0 0 0 0 2 929219
-0.001645 0.000223 0.119707 -0.355199 -0.222831 0.292958 -0.062500 1 0 0 0 0 0 2 930210
-0.001645 0.000223 0.119707 -0.355188 -0.222833 0.292953 -0.062500 1 0 0 0 0 0 2 931219
-0.001645 0.000223 0.119707 -0.355186 -0.222833 0.292953 -0.062500 1 0 0 0 0 0 2 932245
-0.001645 0.000223 0.119707 -0.355198 -0.222830 0.292939 -0.062500 1 0 0 0 0 0 2 933224
-0.001645 0.000223 0.119707 -0.355187 -0.222833 0.292950 -0.062500 1 0 0 0 0 0 2 934217
-0.001645 0.000223 0.119707 -0.355198 -0.222830 0.292958 -0.062500 1 0 0 0 0 0 2 935307
-0.001645 0.000223 0.119707 -0.355196 -0.222841 0.292946 -0.062500 1 0 0 0 0 0 2 936317
-0.001645 0.000223 0.119707 -0.355187 -0.222834 0.292952 -0.062500 1 0 0 0 0 0 2 937315
-0.001645 0.000223 0.119707 -0.355186 -0.222833 0.292952 -0.062500 1 0 0 0 0 0 2 938286
-0.001645 0.000223 0.119707 -0.355189 -0.222821 0.292945 -0.062500 1 0 0 0 0 0 2 939299
-0.001645 0.000223 0.119707 -0.355194 -0.222840 0.292944 -0.062500 1 0 0 0 0 0 2 940293
-0.001645 0.000223 0.119707 -0.355199 -0.222831 0.292958 -0.062500 1 0 0 0 0 0 2 941292
-0.001645 0.000223 0.119707 -0.355188 -0.222833 0.292953 -0.062500 1 0 0 0 0 0 2 942298
-0.001645 0.000223 0.119707 -0.355195 -0.222842 0.292945 -0.062500 1 0 0 0 0 0 2 943229
-0.001645 0.000223 0.119707 -0.355187 -0.222834 0.292951 -0.062500 1 0 0 0 0 0 2 944229
-0.001645 0.000223 0.119707 -0.355189 -0.222822 0.292945 -0.062500 1 0 0 0 0 0 2 945230
-0.001645 0.000223 0.119707 -0.355198 -0.222829 0.292958 -0.062500 1 0 0 0 0 0 2 946230
-0.001645 0.000223 0.119707 -0.355196 -0.222841 0.292946 -0.062500 1 0 0 0 0 0 2 947235
-0.001645 0.000223 0.119707 -0.355187 -0.222834 0.292951 -0.062500 1 0 0 0 0 0 2 948231
-0.001645 0.000223 0.119707 -0.355186 -0.222833 0.292952 -0.062500 1 0 0 0 0 0 2 949230
-0.001645 0.000223 0.119707 -0.355194 -0.222842 0.292945 -0.062500 1 0 0 0 0 0 2 950230
-0.001645 0.000223 0.119707 -0.355190 -0.222823 0.292944 -0.062500 1 0 0 0 0 0 2 951203
-0.001645 0.000223 0.119707 -0.355199 -0.222829 0.292958 -0.062500 1 0 0 0 0 0 2 952230
-0.001645 0.000223 0.119707 -0.355188 -0.222832 0.292953 -0.062500 1 0 0 0 0 0 2 953231
-0.001645 0.000223 0.119707 -0.355195 -0.222842 0.292945 -0.062500 1 0 0 0 0 0 2 954233
-0.001645 0.000223 0.119707 -0.355187 -0.222834 0.292951 -0.062500 1 0 0 0 0 0 2 955231
-0.001645 0.000223 0.119707 -0.355186 -0.222833 0.292952 -0.062500 1 0 0 0 0 0 2 956235
-0.001645 0.000223 0.119707 -0.355197 -0.222830 0.292938 -0.062500 1 0 0 0 0 0 2 957234
-0.001645 0.000223 0.119707 -0.355199 -0.222830 0.292957 -0.062500 1 0 0 0 0 0 2 958201
-0.001645 0.000223 0.119707 -0.355188 -0.222833 0.292953 -0.062500 1 0 0 0 0 0 2 959230
-0.001645 0.000223 0.119707 -0.355186 -0.222833 0.292952 -0.062500 1 0 0 0 0 0 2 960228
-0.001645 0.000223 0.119707 -0.355194 -0.222842 0.292945 -0.062500 1 0 0 0 0 0 2 961232
-0.001645 0.000223 0.119707 -0.355187 -0.222834 0.292951 -0.062500 1 0 0 0 0 0 2 962230
-0.001645 0.000223 0.119707 -0.355201 -0.222819 0.292952 -0.062500 1 0 0 0 0 0 2 963230
-0.001645 0.000223 0.119707 -0.355188 -0.222831 0.292952 -0.062500 1 0 0 0 0 0 2 964219
-0.001645 0.000223 0.119707 -0.355195 -0.222841 0.292945 -0.062500 1 0 0 0 0 0 2 965230
-0.001645 0.000223 0.119707 -0.355187 -0.222834 0.292951 -0.062500 1 0 0 0 0 0 2 966230
-0.001645 0.000223 0.119707 -0.355186 -0.222833 0.292952 -0.062500 1 0 0 0 0 0 2 967231
-0.001645 0.000223 0.119707 -0.355194 -0.222842 0.292945 -0.062500 1 0 0 0 0 0 2 968231
-0.001645 0.000223 0.119707 -0.355199 -0.222832 0.292958 -0.062500 1 0 0 0 0 0 2 969230
-0.001645 0.000223 0.119707 -0.355191 -0.222821 0.292946 -0.062500 1 0 0 0 0 0 2 970230
-0.001645 0.000223 0.119707 -0.355187 -0.222832 0.292952 -0.062500 1 0 0 0 0 0 2 971232
-0.001645 0.000223 0.119707 -0.355194 -0.222841 0.292945 -0.062500 1 0 0 0 0 0 2 972231
-0.001645 0.000223 0.119707 -0.355187 -0.222834 0.292951 -0.062500 1 0 0 0 0 0 2 973228
-0.001645 0.000223 0.119707 -0.355198 -0.222830 0.292959 -0.062500 1 0 0 0 0 0 2 974211
-0.001645 0.000223 0.119707 -0.355199 -0.222830 0.292939 -0.062500 1 0 0 0 0 0 2 975225
-0.001645 0.000223 0.119707 -0.355188 -0.222833 0.292951 -0.062500 1 0 0 0 0 0 2 976216
-0.001645 0.000223 0.119707 -0.355186 -0.222833 0.292952 -0.062500 1 0 0 0 0 0 2 977229
-0.001645 0.000223 0.119707 -0.355186 -0.222833 0.292952 -0.062500 1 0 0 0 0 0 2 978232
-0.001645 0.000223 0.119707 -0.355194 -0.222842 0.292945 -0.062500 1 0 0 0 0 0 2 979202
-0.001645 0.000223 0.119707 -0.355199 -0.222831 0.292958 -0.062500 1 0 0 0 0 0 2 980228
-0.001645 0.000223 0.119707 -0.355191 -0.222821 0.292946 -0.062500 1 0 0 0 0 0 2 981231
-0.001645 0.000223 0.119707 -0.355187 -0.222831 0.292952 -0.062500 1 0 0 0 0 0 2 982229
-0.001645 0.000223 0.119707 -0.355194 -0.222841 0.292945 -0.062500 1 0 0 0 0 0 2 983231
-0.001645 0.000223 0.119707 -0.355187 -0.222834 0.292951 -0.062500 1 0 0 0 0 0 2 984223
-0.001645 0.000223 0.119707 -0.355198 -0.222830 0.292959 -0.062500 1 0 0 0 0 0 2 985230
-0.001645 0.000223 0.119707 -0.355196 -0.222842 0.292946 -0.062500 1 0 0 0 0 0 2 986230
-0.001645 0.000223 0.119707 -0.355191 -0.222822 0.292945 -0.062500 1 0 0 0 0 0 2 987285
-0.001645 0.000223 0.119707 -0.355187 -0.222832 0.292951 -0.062500 1 0 0 0 0 0 2 988295
-0.001645 0.000223 0.119707 -0.355186 -0.222833 0.292952 -0.062500 1 0 0 0 0 0 2 989277
-0.001645 0.000223 0.119707 -0.355194 -0.222842 0.292945 -0.062500 1 0 0 0 0 0 2 990293
-0.001645 0.000223 0.119707 -0.355199 -0.222831 0.292958 -0.062500 1 0 0 0 0 0 2 991280
-0.001645 0.000223 0.119707 -0.355187 -0.222833 0.292953 -0.062500 1 0 0 0 0 0 2 992294
-0.001645 0.000223 0.119707 -0.355198 -0.222830 0.292939 -0.062500 1 0 0 0 0 0 2 993279
-0.001645 0.000223 0.119707 -0.355187 -0.222833 0.292950 -0.062500 1 0 0 0 0 0 2 994295
-0.001645 0.000223 0.119707 -0.355186 -0.222833 0.292952 -0.062500 1 0 0 0 0 0 2 995214
-0.001645 0.000223 0.119707 -0.355198 -0.222830 0.292959 -0.062500 1 0 0 0 0 0 2 996226
-0.001645 0.000223 0.119707 -0.355196 -0.222841 0.292946 -0.062500 1 0 0 0 0 0 2 997214
-0.001645 0.000223 0.119707 -0.355187 -0.222834 0.292952 -0.062500 1 0 0 0 0 0 2 998222
-0.001645 0.000223 0.119707 -0.355190 -0.222822 0.292945 -0.062500 1 0 0 0 0 0 2 999214
-0.001645 0.000223 0.119707 -0.355195 -0.222840 0.292944 -0.062500 1 0 0 0 0 0 3 223
-0.001645 0.000223 0.119707 -0.355199 -0.222831 0.292958 -0.062500 1 0 0 0 0 0 3 1213
-0.001645 0.000223 0.119707 -0.355188 -0.222833 0.292953 -0.062500 1 0 0 0 0 0 3 2214
-0.001645 0.000223 0.119707 -0.355186 -0.222833 0.292953 -0.062500 1 0 0 0 0 0 3 3223
-0.001645 0.000223 0.119707 -0.355194 -0.222842 0.292946 -0.062500 1 0 0 0 0 0 3 4213
-0.001645 0.000223 0.119707 -0.355190 -0.222822 0.292945 -0.062500 1 0 0 0 0 0 3 5227
-0.001645 0.000223 0.119707 -0.355186 -0.222832 0.292951 -0.062500 1 0 0 0 0 0 3 6214
-0.001645 0.000223 0.119707 -0.355206 -0.222839 0.292952 -0.062500 1 0 0 0 0 0 3 7232
-0.001645 0.000223 0.119707 -0.355189 -0.222834 0.292952 -0.062500 1 0 0 0 0 0 3 8228
-0.001645 0.000223 0.119707 -0.355186 -0.222833 0.292952 -0.062500 1 0 0 0 0 0 3 9212
-0.001645 0.000223 0.119707 -0.355186 -0.222833 0.292952 -0.062500 1 0 0 0 0 0 3 10220
-0.001645 0.000223 0.119707 -0.355197 -0.222830 0.292939 -0.062500 1 0 0 0 0 0 3 11216
-0.001645 0.000223 0.119707 -0.355199 -0.222830 0.292957 -0.062500 1 0 0 0 0 0 3 12228
-0.001645 0.000223 0.119707 -0.355188 -0.222832 0.292953 -0.062500 1 0 0 0 0 0 3 13218
-0.001645 0.000223 0.119707 -0.355195 -0.222842 0.292945 -0.062500 1 0 0 0 0 0 3 14231
-0.001645 0.000223 0.119707 -0.355187 -0.222834 0.292951 -0.062500 1 0 0 0 0 0 3 15218
-0.001645 0.000223 0.119707 -0.355186 -0.222833 0.292952 -0.062500 1 0 0 0 0 0 3 16231
-0.001645 0.000223 0.119707 -0.355189 -0.222821 0.292945 -0.062500 1 0 0 0 0 0 3 17231
-0.001645 0.000223 0.119707 -0.355207 -0.222837 0.292951 -0.062500 1 0 0 0 0 0 3 18227
-0.001645 0.000223 0.119707 -0.355189 -0.222833 0.292952 -0.062500 1 0 0 0 0 0 3 19200
-0.001645 0.000223 0.119707 -0.355186 -0.222833 0.292952 -0.062500 1 0 0 0 0 0 3 20230
-0.001645 0.000223 0.119707 -0.355194 -0.222842 0.292945 -0.062500 1 0 0 0 0 0 3 21228
-0.001645 0.000223 0.119707 -0.355187 -0.222834 0.292951 -0.062500 1 0 0 0 0 0 3 22233
-0.001645 0.000223 0.119707 -0.355189 -0.222822 0.292945 -0.062500 1 0 0 0 0 0 3 23235
-0.001645 0.000223 0.119707 -0.355198 -0.222829 0.292958 -0.062500 1 0 0 0 0 0 3 24230
-0.001645 0.000223 0.119707 -0.355196 -0.222841 0.292946 -0.062500 1 0 0 0 0 0 3 25227
-0.001645 0.000223 0.119707 -0.355187 -0.222834 0.292951 -0.062500 1 0 0 0 0 0 3 26228
-0.001645 0.000223 0.119707 -0.355186 -0.222833 0.292952 -0.062500 1 0 0 0 0 0 3 27229
-0.001645 0.000223 0.119707 -0.355194 -0.222842 0.292945 -0.062500 1 0 0 0 0 0 3 28227
-0.001645 0.000223 0.119707 -0.355199 -0.222832 0.292958 -0.062500 1 0 0 0 0 0 3 29229
-0.001645 0.000223 0.119707 -0.355191 -0.222821 0.292946 -0.062500 1 0 0 0 0 0 3 30228
-0.001645 0.000223 0.119707 -0.355187 -0.222832 0.292952 -0.062500 1 0 0 0 0 0 3 31243
-0.001645 0.000223 0.119707 -0.355194 -0.222842 0.292945 -0.062500 1 0 0 0 0 0 3 32239
-0.001645 0.000223 0.119707 -0.355187 -0.222834 0.292951 -0.062500 1 0 0 0 0 0 3 33219
-0.001645 0.000223 0.119707 -0.355186 -0.222833 0.292952 -0.062500 1 0 0 0 0 0 3 34236
-0.001645 0.000223 0.119707 -0.355201 -0.222819 0.292952 -0.062500 1 0 0 0 0 0 3 35240
-0.001645 0.000223 0.119707 -0.355196 -0.222840 0.292945 -0.062500 1 0 0 0 0 0 3 36237
-0.001645 0.000223 0.119707 -0.355187 -0.222834 0.292951 -0.062500 1 0 0 0 0 0 3 37239
-0.001645 0.000223 0.119707 -0.355186 -0.222833 0.292952 -0.062500 1 0 0 0 0 0 3 38236
-0.001645 0.000223 0.119707 -0.355194 -0.222842 0.292945 -0.062500 1 0 0 0 0 0 3 39240
-0.001645 0.000223 0.119707 -0.355199 -0.222831 0.292958 -0.062500 1 0 0 0 0 0 3 40218
-0.001645 0.000223 0.119707 -0.355191 -0.222821 0.292946 -0.062500 1 0 0 0 0 0 3 41237
-0.001645 0.000223 0.119707 -0.355187 -0.222831 0.292952 -0.062500 1 0 0 0 0 0 3 42238
-0.001645 0.000223 0.119707 -0.355194 -0.222841 0.292945 -0.062500 1 0 0 0 0 0 3 43238
-0.001645 0.000223 0.119707 -0.355187 -0.222834 0.292951 -0.062500 1 0 0 0 0 0 3 44237
-0.001645 0.000223 0.119707 -0.355186 -0.222833 0.292952 -0.062500 1 0 0 0 0 0 3 45237
-0.001645 0.000223 0.119707 -0.355206 -0.222839 0.292952 -0.062500 1 0 0 0 0 0 3 46239
-0.001645 0.000223 0.119707 -0.355192 -0.222822 0.292945 -0.062500 1 0 0 0 0 0 3 47285
-0.001645 0.000223 0.119707 -0.355187 -0.222832 0.292951 -0.062500 1 0 0 0 0 0 3 48299
-0.001645 0.000223 0.119707 -0.355186 -0.222833 0.292952 -0.062500 1 0 0 0 0 0 3 49304
-0.001645 0.000223 0.119707 -0.355194 -0.222842 0.292945 -0.062500 1 0 0 0 0 0 3 50296
-0.001645 0.000223 0.119707 -0.355199 -0.222831 0.292958 -0.062500 1 0 0 0 0 0 3 51295
-0.001645 0.000223 0.119707 -0.355188 -0.222833 0.292953 -0.062500 1 0 0 0 0 0 3 52278
-0.001645 0.000223 0.119707 -0.355198 -0.222830 0.292939 -0.062500 1 0 0 0 0 0 3 53294
-0.001645 0.000223 0.119707 -0.355188 -0.222833 0.292950 -0.062500 1 0 0 0 0 0 3 54298
-0.001645 0.000223 0.119707 -0.355186 -0.222833 0.292952 -0.062500 1 0 0 0 0 0 3 55294
-0.001645 0.000223 0.119707 -0.355186 -0.222833 0.292952 -0.062500 1 0 0 0 0 0 3 56298
-0.001645 0.000223 0.119707 -0.355206 -0.222839 0.292952 -0.062500 1 0 0 0 0 0 3 57295
-0.001645 0.000223 0.119707 -0.355188 -0.222834 0.292952 -0.062500 1 0 0 0 0 0 3 58295
-0.001645 0.000223 0.119707 -0.355190 -0.222822 0.292945 -0.062500 1 0 0 0 0 0 3 59282
-0.001645 0.000223 0.119707 -0.355186 -0.222831 0.292951 -0.062500 1 0 0 0 0 0 3 60293
-0.001645 0.000223 0.119707 -0.355194 -0.222841 0.292945 -0.062500 1 0 0 0 0 0 3 61279
-0.001645 0.000223 0.119707 -0.355199 -0.222831 0.292958 -0.062500 1 0 0 0 0 0 3 62292
-0.001645 0.000223 0.119707 -0.355188 -0.222833 0.292953 -0.062500 1 0 0 0 0 0 3 63280
-0.001645 0.000223 0.119707 -0.355195 -0.222842 0.292946 -0.062500 1 0 0 0 0 0 3 64292
-0.001645 0.000223 0.119707 -0.355191 -0.222822 0.292945 -0.062500 1 0 0 0 0 0 3 65275
-0.001645 0.000223 0.119707 -0.355187 -0.222832 0.292951 -0.062500 1 0 0 0 0 0 3 66290
-0.001645 0.000223 0.119707 -0.355186 -0.222833 0.292952 -0.062500 1 0 0 0 0 0 3 67212
-0.001645 0.000223 0.119707 -0.355206 -0.222839 0.292952 -0.062500 1 0 0 0 0 0 3 68207
-0.001645 0.000223 0.119707 -0.355188 -0.222834 0.292952 -0.062500 1 0 0 0 0 0 3 69220
-0.001645 0.000223 0.119707 -0.355186 -0.222833 0.292952 -0.062500 1 0 0 0 0 0 3 70211
-0.001645 0.000223 0.119707 -0.355198 -0.222830 0.292939 -0.062500 1 0 0 0 0 0 3 71221
-0.001645 0.000223 0.119707 -0.355187 -0.222833 0.292950 -0.062500 1 0 0 0 0 0 3 72211
-0.001645 0.000223 0.119707 -0.355198 -0.222830 0.292958 -0.062500 1 0 0 0 0 0 3 73220
-0.001645 0.000223 0.119707 -0.355188 -0.222832 0.292953 -0.062500 1 0 0 0 0 0 3 74210
-0.001645 0.000223 0.119707 -0.355195 -0.222842 0.292946 -0.062500 1 0 0 0 0 0 3 75220
-0.001645 0.000223 0.119707 -0.355187 -0.222834 0.292952 -0.062500 1 0 0 0 0 0 3 76210
-0.001645 0.000223 0.119707 -0.355189 -0.222822 0.292945 -0.062500 1 0 0 0 0 0 3 77234
-0.001645 0.000223 0.119707 -0.355194 -0.222840 0.292944 -0.062500 1 0 0 0 0 0 3 78225
-0.001645 0.000223 0.119707 -0.355199 -0.222831 0.292958 -0.062500 1 0 0 0 0 0 3 79223
-0.001645 0.000223 0.119707 -0.355188 -0.222833 0.292953 -0.062500 1 0 0 0 0 0 3 80220
-0.001645 0.000223 0.119707 -0.355186 -0.222833 0.292952 -0.062500 1 0 0 0 0 0 3 81219
-0.001645 0.000223 0.119707 -0.355194 -0.222842 0.292946 -0.062500 1 0 0 0 0 0 3 82227
-0.001645 0.000223 0.119707 -0.355190 -0.222822 0.292945 -0.062500 1 0 0 0 0 0 3 83215
-0.001645 0.000223 0.119707 -0.355199 -0.222829 0.292958 -0.062500 1 0 0 0 0 0 3 84231
-0.001645 0.000223 0.119707 -0.355196 -0.222841 0.292946 -0.062500 1 0 0 0 0 0 3 85226
-0.001645 0.000223 0.119707 -0.355187 -0.222834 0.292951 -0.062500 1 0 0 0 0 0 3 86231
-0.001645 0.000223 0.119707 -0.355186 -0.222833 0.292952 -0.062500 1 0 0 0 0 0 3 87228
-0.001645 0.000223 0.119707 -0.355186 -0.222833 0.292952 -0.062500 1 0 0 0 0 0 3 88225
-0.001645 0.000223 0.119707 -0.355197 -0.222830 0.292939 -0.062500 1 0 0 0 0 0 3 89226
-0.001645 0.000223 0.119707 -0.355199 -0.222830 0.292957 -0.062500 1 0 0 0 0 0 3 90198
-0.001645 0.000223 0.119707 -0.355188 -0.222832 0.292953 -0.062500 1 0 0 0 0 0 3 91227
-0.001645 0.000223 0.119707 -0.355195 -0.222842 0.292945 -0.062500 1 0 0 0 0 0 3 92228
-0.001645 0.000223 0.119707 -0.355187 -0.222834 0.292951 -0.062500 1 0 0 0 0 0 3 93227
-0.001645 0.000223 0.119707 -0.355186 -0.222833 0.292952 -0.062500 1 0 0 0 0 0 3 94235
-0.001645 0.000223 0.119707 -0.355189 -0.222821 0.292945 -0.062500 1 0 0 0 0 0 3 95230
-0.001645 0.000223 0.119707 -0.355206 -0.222837 0.292951 -0.062500 1 0 0 0 0 0 3 96229
-0.001645 0.000223 0.119707 -0.355189 -0.222833 0.292952 -0.062500 1 0 0 0 0 0 3 97227
-0.001645 0.000223 0.119707 -0.355186 -0.222833 0.292952 -0.062500 1 0 0 0 0 0 3 98197
-0.001645 0.000223 0.119707 -0.355194 -0.222842 0.292945 -0.062500 1 0 0 0 0 0 3 99227
-0.001645 0.000223 0.119707 -0.355187 -0.222834 0.292951 -0.062500 1 0 0 0 0 0 3 100220
-0.001645 0.000223 0.119707 -0.355202 -0.222819 0.292952 -0.062500 1 0 0 0 0 0 3 101227
-0.001645 0.000223 0.119707 -0.355188 -0.222831 0.292952 -0.062500 1 0 0 0 0 0 3 102226
-0.001645 0.000223 0.119707 -0.355195 -0.222841 0.292945 -0.062500 1 0 0 0 0 0 3 103226
-0.001645 0.000223 0.119707 -0.355187 -0.222834 0.292951 -0.062500 1 0 0 0 0 0 3 104223
-0.001645 0.000223 0.119707 -0.355186 -0.222833 0.292952 -0.062500 1 0 0 0 0 0 3 105224
-0.001645 0.000223 0.119707 -0.355186 -0.222833 0.292952 -0.062500 1 0 0 0 0 0 3 106224
-0.001645 0.000223 0.119707 -0.355209 -0.222827 0.292945 -0.062500 1 0 0 0 0 0 3 107225
-0.001645 0.000223 0.119707 -0.355189 -0.222832 0.292951 -0.062500 1 0 0 0 0 0 3 108227
-0.001645 0.000223 0.119707 -0.355186 -0.222833 0.292952 -0.062500 1 0 0 0 0 0 3 109218
-0.001645 0.000223 0.119707 -0.355194 -0.222842 0.292945 -0.062500 1 0 0 0 0 0 3 110227
-0.001645 0.000223 0.119707 -0.355187 -0.222834 0.292951 -0.062500 1 0 0 0 0 0 3 111227
-0.001645 0.000223 0.119707 -0.355198 -0.222830 0.292959 -0.062500 1 0 0 0 0 0 3 112224
-0.001645 0.000223 0.119707 -0.355199 -0.222830 0.292939 -0.062500 1 0 0 0 0 0 3 113226
-0.001645 0.000223 0.119707 -0.355188 -0.222833 0.292951 -0.062500 1 0 0 0 0 0 3 114223
-0.001645 0.000223 0.119707 -0.355186 -0.222833 0.292952 -0.062500 1 0 0 0 0 0 3 115227
-0.001645 0.000223 0.119707 -0.355186 -0.222833 0.292952 -0.062500 1 0 0 0 0 0 3 116225
-0.001645 0.000223 0.119707 -0.355194 -0.222842 0.292945 -0.062500 1 0 0 0 0 0 3 117222
-0.001645 0.000223 0.119707 -0.355199 -0.222831 0.292958 -0.062500 1 0 0 0 0 0 3 118214
-0.001645 0.000223 0.119707 -0.355191 -0.222821 0.292946 -0.062500 1 0 0 0 0 0 3 119222
-0.001645 0.000223 0.119707 -0.355187 -0.222831 0.292952 -0.062500 1 0 0 0 0 0 3 120195
-0.001645 0.000223 0.119707 -0.355194 -0.222841 0.292945 -0.062500 1 0 0 0 0 0 3 121226
-0.001645 0.000223 0.119707 -0.355187 -0.222834 0.292951 -0.062500 1 0 0 0 0 0 3 122224
-0.001645 0.000223 0.119707 -0.355198 -0.222830 0.292959 -0.062500 1 0 0 0 0 0 3 123197
-0.001645 0.000223 0.119707 -0.355196 -0.222842 0.292946 -0.062500 1 0 0 0 0 0 3 124223
-0.001645 0.000223 0.119707 -0.355191 -0.222822 0.292945 -0.062500 1 0 0 0 0 0 3 125223
-0.001645 0.000223 0.119707 -0.355187 -0.222832 0.292951 -0.062500 1 0 0 0 0 0 3 126226
-0.001645 0.000223 0.119707 -0.355186 -0.222833 0.292952 -0.062500 1 0 0 0 0 0 3 127227
-0.001645 0.000223 0.119707 -0.355194 -0.222842 0.292945 -0.062500 1 0 0 0 0 0 3 128224
-0.001645 0.000223 0.119707 -0.355199 -0.222831 0.292958 -0.062500 1 0 0 0 0 0 3 129216
-0.001645 0.000223 0.119707 -0.355188 -0.222833 0.292953 -0.062500 1 0 0 0 0 0 3 130218
-0.001645 0.000223 0.119707 -0.355198 -0.222830 0.292939 -0.062500 1 0 0 0 0 0 3 131211
-0.001645 0.000223 0.119707 -0.355188 -0.222833 0.292950 -0.062500 1 0 0 0 0 0 3 132219
-0.001645 0.000223 0.119707 -0.355186 -0.222833 0.292952 -0.062500 1 0 0 0 0 0 3 133210
-0.001645 0.000223 0.119707 -0.355198 -0.222830 0.292959 -0.062500 1 0 0 0 0 0 3 134218
-0.001645 0.000223 0.119707 -0.355196 -0.222841 0.292946 -0.062500 1 0 0 0 0 0 3 135219
-0.001645 0.000223 0.119707 -0.355187 -0.222834 0.292952 -0.062500 1 0 0 0 0 0 3 136214
-0.001645 0.000223 0.119707 -0.355190 -0.222822 0.292945 -0.062500 1 0 0 0 0 0 3 137219
-0.001645 0.000223 0.119707 -0.355186 -0.222831 0.292951 -0.062500 1 0 0 0 0 0 3 138208
-0.001645 0.000223 0.119707 -0.355194 -0.222841 0.292945 -0.062500 1 0 0 0 0 0 3 139217
-0.001645 0.000223 0.119707 -0.355199 -0.222831 0.292958 -0.062500 1 0 0 0 0 0 3 140209
-0.001645 0.000223 0.119707 -0.355188 -0.222833 0.292953 -0.062500 1 0 0 0 0 0 3 141218
-0.001645 0.000223 0.119707 -0.355194 -0.222842 0.292946 -0.062500 1 0 0 0 0 0 3 142229
-0.001645 0.000223 0.119707 -0.355190 -0.222823 0.292945 -0.062500 1 0 0 0 0 0 3 143226
-0.001645 0.000223 0.119707 -0.355186 -0.222832 0.292951 -0.062500 1 0 0 0 0 0 3 144237
-0.001645 0.000223 0.119707 -0.355186 -0.222833 0.292952 -0.062500 1 0 0 0 0 0 3 145216
-0.001645 0.000223 0.119707 -0.355206 -0.222839 0.292952 -0.062500 1 0 0 0 0 0 3 146216
-0.001645 0.000223 0.119707 -0.355188 -0.222834 0.292952 -0.062500 1 0 0 0 0 0 3 147217
-0.001645 0.000223 0.119707 -0.355186 -0.222833 0.292952 -0.062500 1 0 0 0 0 0 3 148230
-0.001645 0.000223 0.119707 -0.355198 -0.222830 0.292939 -0.062500 1 0 0 0 0 0 3 149229
-0.001645 0.000223 0.119707 -0.355187 -0.222833 0.292950 -0.062500 1 0 0 0 0 0 3 150208
-0.001645 0.000223 0.119707 -0.355198 -0.222830 0.292958 -0.062500 1 0 0 0 0 0 3 151202
-0.001645 0.000223 0.119707 -0.355187 -0.222832 0.292953 -0.062500 1 0 0 0 0 0 3 152225
-0.001645 0.000223 0.119707 -0.355194 -0.222842 0.292946 -0.062500 1 0 0 0 0 0 3 153217
-0.001645 0.000223 0.119707 -0.355187 -0.222834 0.292952 -0.062500 1 0 0 0 0 0 3 154225
-0.001645 0.000223 0.119707 -0.355189 -0.222822 0.292945 -0.062500 1 0 0 0 0 0 3 155225
-0.001645 0.000223 0.119707 -0.355194 -0.222840 0.292944 -0.062500 1 0 0 0 0 0 3 156224
-0.001645 0.000223 0.119707 -0.355199 -0.222831 0.292957 -0.062500 1 0 0 0 0 0 3 157224
-0.001645 0.000223 0.119707 -0.355188 -0.222833 0.292953 -0.062500 1 0 0 0 0 0 3 158223
-0.001645 0.000223 0.119707 -0.355186 -0.222833 0.292952 -0.062500 1 0 0 0 0 0 3 159231
-0.001645 0.000223 0.119707 -0.355194 -0.222842 0.292945 -0.062500 1 0 0 0 0 0 3 160227
-0.001645 0.000223 0.119707 -0.355187 -0.222834 0.292951 -0.062500 1 0 0 0 0 0 3 161208
-0.001645 0.000223 0.119707 -0.355201 -0.222819 0.292952 -0.062500 1 0 0 0 0 0 3 162223
-0.001645 0.000223 0.119707 -0.355196 -0.222840 0.292945 -0.062500 1 0 0 0 0 0 3 163228
-0.001645 0.000223 0.119707 -0.355187 -0.222834 0.292951 -0.062500 1 0 0 0 0 0 3 164226
-0.001645 0.000223 0.119707 -0.355186 -0.222833 0.292952 -0.062500 1 0 0 0 0 0 3 165226
-0.001645 0.000223 0.119707 -0.355186 -0.222833 0.292952 -0.062500 1 0 0 0 0 0 3 166222
-0.001645 0.000223 0.119707 -0.355197 -0.222830 0.292938 -0.062500 1 0 0 0 0 0 3 167226
-0.001645 0.000223 0.119707 -0.355199 -0.222830 0.292957 -0.062500 1 0 0 0 0 0 3 168223
-0.001645 0.000223 0.119707 -0.355188 -0.222832 0.292953 -0.062500 1 0 0 0 0 0 3 169195
-0.001645 0.000223 0.119707 -0.355195 -0.222842 0.292945 -0.062500 1 0 0 0 0 0 3 170227
-0.001645 0.000223 0.119707 -0.355187 -0.222834 0.292951 -0.062500 1 0 0 0 0 0 3 171226
-0.001645 0.000223 0.119707 -0.355186 -0.222833 0.292952 -0.062500 1 0 0 0 0 0 3 172193
-0.001645 0.000223 0.119707 -0.355201 -0.222819 0.292952 -0.062500 1 0 0 0 0 0 3 173225
-0.001645 0.000223 0.119707 -0.355196 -0.222840 0.292945 -0.062500 1 0 0 0 0 0 3 174223
-0.001645 0.000223 0.119707 -0.355187 -0.222834 0.292951 -0.062500 1 0 0 0 0 0 3 175226
-0.001645 0.000223 0.119707 -0.355186 -0.222833 0.292952 -0.062500 1 0 0 0 0 0 3 176219
-0.001645 0.000223 0.119707 -0.355194 -0.222842 0.292945 -0.062500 1 0 0 0 0 0 3 177223
-0.001645 0.000223 0.119707 -0.355199 -0.222831 0.292958 -0.062500 1 0 0 0 0 0 3 178223
-0.001645 0.000223 0.119707 -0.355191 -0.222821 0.292946 -0.062500 1 0 0 0 0 0 3 179225
-0.001645 0.000223 0.119707 -0.355187 -0.222831 0.292952 -0.062500 1 0 0 0 0 0 3 180216
-0.001645 0.000223 0.119707 -0.355194 -0.222841 0.292945 -0.062500 1 0 0 0 0 0 3 181224
-0.001645 0.000223 0.119707 -0.355187 -0.222834 0.292951 -0.062500 1 0 0 0 0 0 3 182216
-0.001645 0.000223 0.119707 -0.355186 -0.222833 0.292952 -0.062500 1 0 0 0 0 0 3 183220
-0.001645 0.000223 0.119707 -0.355198 -0.222830 0.292959 -0.062500 1 0 0 0 0 0 3 184213
-0.001645 0.000223 0.119707 -0.355199 -0.222830 0.292939 -0.062500 1 0 0 0 0 0 3 185217
-0.001645 0.000223 0.119707 -0.355188 -0.222832 0.292951 -0.062500 1 0 0 0 0 0 3 186218
-0.001645 0.000223 0.119707 -0.355186 -0.222833 0.292952 -0.062500 1 0 0 0 0 0 3 187225
-0.001645 0.000223 0.119707 -0.355194 -0.222842 0.292945 -0.062500 1 0 0 0 0 0 3 188224
-0.001645 0.000223 0.119707 -0.355187 -0.222834 0.292951 -0.062500 1 0 0 0 0 0 3 189223
-0.001645 0.000223 0.119707 -0.355198 -0.222830 0.292959 -0.062500 1 0 0 0 0 0 3 190222
-0.001645 0.000223 0.119707 -0.355199 -0.222830 0.292939 -0.062500 1 0 0 0 0 0 3 191226
-0.001645 0.000223 0.119707 -0.355188 -0.222833 0.292951 -0.062500 1 0 0 0 0 0 3 192219
-0.001645 0.000223 0.119707 -0.355186 -0.222833 0.292952 -0.062500 1 0 0 0 0 0 3 193222
-0.001645 0.000223 0.119707 -0.355186 -0.222833 0.292952 -0.062500 1 0 0 0 0 0 3 194222
-0.001645 0.000223 0.119707 -0.355194 -0.222842 0.292945 -0.062500 1 0 0 0 0 0 3 195209
-0.001645 0.000223 0.119707 -0.355199 -0.222831 0.292958 -0.062500 1 0 0 0 0 0 3 196213
-0.001645 0.000223 0.119707 -0.355191 -0.222821 0.292946 -0.062500 1 0 0 0 0 0 3 197217
-0.001645 0.000223 0.119707 -0.355187 -0.222831 0.292951 -0.062500 1 0 0 0 0 0 3 198207
-0.001645 0.000223 0.119707 -0.355194 -0.222841 0.292945 -0.062500 1 0 0 0 0 0 3 199217
-0.001645 0.000223 0.119707 -0.355187 -0.222834 0.292951 -0.062500 1 0 0 0 0 0 3 200207
-0.001645 0.000223 0.119707 -0.355198 -0.222830 0.292958 -0.062500 1 0 0 0 0 0 3 201216
-0.001645 0.000223 0.119707 -0.355196 -0.222842 0.292946 -0.062500 1 0 0 0 0 0 3 202217
-0.001645 0.000223 0.119707 -0.355191 -0.222822 0.292945 -0.062500 1 0 0 0 0 0 3 203207
-0.001645 0.000223 0.119707 -0.355187 -0.222832 0.292951 -0.062500 1 0 0 0 0 0 3 204215
-0.001645 0.000223 0.119707 -0.355186 -0.222833 0.292952 -0.062500 1 0 0 0 0 0 3 205207
-0.001645 0.000223 0.119707 -0.355194 -0.222842 0.292945 -0.062500 1 0 0 0 0 0 3 206216
-0.001645 0.000223 0.119707 -0.355199 -0.222831 0.292958 -0.062500 1 0 0 0 0 0 3 207226
-0.001645 0.000223 0.119707 -0.355187 -0.222833 0.292953 -0.062500 1 0 0 0 0 0 3 208223
-0.001645 0.000223 0.119707 -0.355198 -0.222830 0.292939 -0.062500 1 0 0 0 0 0 3 209222
-0.001645 0.000223 0.119707 -0.355187 -0.222833 0.292950 -0.062500 1 0 0 0 0 0 3 210214
-0.001645 0.000223 0.119707 -0.355186 -0.222833 0.292952 -0.062500 1 0 0 0 0 0 3 211226
-0.001645 0.000223 0.119707 -0.355198 -0.222830 0.292959 -0.062500 1 0 0 0 0 0 3 212223
-0.001645 0.000223 0.119707 -0.355196 -0.222841 0.292946 -0.062500 1 0 0 0 0 0 3 213195
-0.001645 0.000223 0.119707 -0.355187 -0.222834 0.292952 -0.062500 1 0 0 0 0 0 3 214226
-0.001645 0.000223 0.119707 -0.355190 -0.222822 0.292945 -0.062500 1 0 0 0 0 0 3 215218
-0.001645 0.000223 0.119707 -0.355186 -0.222831 0.292951 -0.062500 1 0 0 0 0 0 3 216228
-0.001645 0.000223 0.119707 -0.355194 -0.222841 0.292945 -0.062500 1 0 0 0 0 0 3 217227
-0.001645 0.000223 0.119707 -0.355199 -0.222831 0.292958 -0.062500 1 0 0 0 0 0 3 218222
-0.001645 0.000223 0.119707 -0.355187 -0.222833 0.292953 -0.062500 1 0 0 0 0 0 3 219225
-0.001645 0.000223 0.119707 -0.355194 -0.222842 0.292946 -0.062500 1 0 0 0 0 0 3 220217
-0.001645 0.000223 0.119707 -0.355187 -0.222834 0.292951 -0.062500 1 0 0 0 0 0 3 221221
-0.001645 0.000223 0.119707 -0.355189 -0.222822 0.292945 -0.062500 1 0 0 0 0 0 3 222220
-0.001645 0.000223 0.119707 -0.355198 -0.222829 0.292958 -0.062500 1 0 0 0 0 0 3 223224
-0.001645 0.000223 0.119707 -0.355196 -0.222841 0.292946 -0.062500 1 0 0 0 0 0 3 224213
-0.001645 0.000223 0.119707 -0.355187 -0.222834 0.292952 -0.062500 1 0 0 0 0 0 3 225227
-0.001645 0.000223 0.119707 -0.355186 -0.222833 0.292952 -0.062500 1 0 0 0 0 0 3 226225
-0.001645 0.000223 0.119707 -0.355197 -0.222830 0.292938 -0.062500 1 0 0 0 0 0 3 227225
-0.001645 0.000223 0.119707 -0.355199 -0.222830 0.292957 -0.062500 1 0 0 0 0 0 3 228220
-0.001645 0.000223 0.119707 -0.355188 -0.222832 0.292953 -0.062500 1 0 0 0 0 0 3 229221
-0.001645 0.000223 0.119707 -0.355186 -0.222833 0.292952 -0.062500 1 0 0 0 0 0 3 230192
-0.001645 0.000223 0.119707 -0.355194 -0.222842 0.292945 -0.062500 1 0 0 0 0 0 3 231222
-0.001645 0.000223 0.119707 -0.355187 -0.222834 0.292951 -0.062500 1 0 0 0 0 0 3 232222
-0.001645 0.000223 0.119707 -0.355189 -0.222822 0.292945 -0.062500 1 0 0 0 0 0 3 233214
-0.001645 0.000223 0.119707 -0.355198 -0.222828 0.292958 -0.062500 1 0 0 0 0 0 3 234221
-0.001645 0.000223 0.119707 -0.355196 -0.222841 0.292946 -0.062500 1 0 0 0 0 0 3 235222
-0.001645 0.000223 0.119707 -0.355187 -0.222834 0.292952 -0.062500 1 0 0 0 0 0 3 236221
-0.001645 0.000223 0.119707 -0.355186 -0.222833 0.292952 -0.062500 1 0 0 0 0 0 3 237222
-0.001645 0.000223 0.119707 -0.355194 -0.222842 0.292945 -0.062500 1 0 0 0 0 0 3 238210
-0.001645 0.000223 0.119707 -0.355187 -0.222834 0.292951 -0.062500 1 0 0 0 0 0 3 239193
-0.001645 0.000223 0.119707 -0.355201 -0.222819 0.292952 -0.062500 1 0 0 0 0 0 3 240221
-0.001645 0.000223 0.119707 -0.355196 -0.222840 0.292945 -0.062500 1 0 0 0 0 0 3 241221
-0.001645 0.000223 0.119707 -0.355187 -0.222834 0.292951 -0.062500 1 0 0 0 0 0 3 242222
-0.001645 0.000223 0.119707 -0.355186 -0.222833 0.292952 -0.062500 1 0 0 0 0 0 3 243222
-0.001645 0.000223 0.119707 -0.355186 -0.222833 0.292952 -0.062500 1 0 0 0 0 0 3 244224
-0.001645 0.000223 0.119707 -0.355197 -0.222830 0.292938 -0.062500 1 0 0 0 0 0 3 245221
-0.001645 0.000223 0.119707 -0.355199 -0.222830 0.292957 -0.062500 1 0 0 0 0 0 3 246223
-0.001645 0.000223 0.119707 -0.355188 -0.222832 0.292953 -0.062500 1 0 0 0 0 0 3 247216
-0.001645 0.000223 0.119707 -0.355194 -0.222842 0.292945 -0.062500 1 0 0 0 0 0 3 248202
-0.001645 0.000223 0.119707 -0.355187 -0.222834 0.292951 -0.062500 1 0 0 0 0 0 3 249208
-0.001645 0.000223 0.119707 -0.355186 -0.222833 0.292952 -0.062500 1 0 0 0 0 0 3 250212
-0.001645 0.000223 0.119707 -0.355198 -0.222830 0.292959 -0.062500 1 0 0 0 0 0 3 251223
-0.001645 0.000223 0.119707 -0.355199 -0.222830 0.292939 -0.062500 1 0 0 0 0 0 3 252215
-0.001645 0.000223 0.119707 -0.355188 -0.222833 0.292951 -0.062500 1 0 0 0 0 0 3 253192
-0.001645 0.000223 0.119707 -0.355186 -0.222833 0.292952 -0.062500 1 0 0 0 0 0 3 254219
-0.001645 0.000223 0.119707 -0.355186 -0.222833 0.292952 -0.062500 1 0 0 0 0 0 3 255222
-0.001645 0.000223 0.119707 -0.355194 -0.222842 0.292945 -0.062500 1 0 0 0 0 0 3 256214
-0.001645 0.000223 0.119707 -0.355199 -0.222831 0.292958 -0.062500 1 0 0 0 0 0 3 257219
-0.001645 0.000223 0.119707 -0.355191 -0.222821 0.292946 -0.062500 1 0 0 0 0 0 3 258221
-0.001645 0.000223 0.119707 -0.355195 -0.222840 0.292945 -0.062500 1 0 0 0 0 0 3 259222
-0.001645 0.000223 0.119707 -0.355187 -0.222834 0.292951 -0.062500 1 0 0 0 0 0 3 260216
-0.001645 0.000223 0.119707 -0.355186 -0.222833 0.292952 -0.062500 1 0 0 0 0 0 3 261215
-0.001645 0.000223 0.119707 -0.355198 -0.222830 0.292959 -0.062500 1 0 0 0 0 0 3 262205
-0.001645 0.000223 0.119707 -0.355199 -0.222830 0.292939 -0.062500 1 0 0 0 0 0 3 263285
-0.001645 0.000223 0.119707 -0.355188 -0.222832 0.292951 -0.062500 1 0 0 0 0 0 3 264274
-0.001645 0.000223 0.119707 -0.355186 -0.222833 0.292952 -0.062500 1 0 0 0 0 0 3 265287
-0.001645 0.000223 0.119707 -0.355194 -0.222842 0.292945 -0.062500 1 0 0 0 0 0 3 266270
-0.001645 0.000223 0.119707 -0.355199 -0.222831 0.292958 -0.062500 1 0 0 0 0 0 3 267286
-0.001645 0.000223 0.119707 -0.355188 -0.222833 0.292953 -0.062500 1 0 0 0 0 0 3 268272
-0.001645 0.000223 0.119707 -0.355198 -0.222830 0.292939 -0.062500 1 0 0 0 0 0 3 269272
-0.001645 0.000223 0.119707 -0.355188 -0.222833 0.292950 -0.062500 1 0 0 0 0 0 3 270287
-0.001645 0.000223 0.119707 -0.355186 -0.222833 0.292952 -0.062500 1 0 0 0 0 0 3 271205
-0.001645 0.000223 0.119707 -0.355186 -0.222833 0.292952 -0.062500 1 0 0 0 0 0 3 272213
-0.001645 0.000223 0.119707 -0.355206 -0.222839 0.292952 -0.062500 1 0 0 0 0 0 3 273204
-0.001645 0.000223 0.119707 -0.355188 -0.222834 0.292952 -0.062500 1 0 0 0 0 0 3 274214
-0.001645 0.000223 0.119707 -0.355190 -0.222822 0.292945 -0.062500 1 0 0 0 0 0 3 275205
-0.001645 0.000223 0.119707 -0.355186 -0.222831 0.292951 -0.062500 1 0 0 0 0 0 3 276213
-0.001645 0.000223 0.119707 -0.355194 -0.222841 0.292945 -0.062500 1 0 0 0 0 0 3 277205
-0.001645 0.000223 0.119707 -0.355199 -0.222831 0.292958 -0.062500 1 0 0 0 0 0 3 278216
-0.001645 0.000223 0.119707 -0.355188 -0.222833 0.292953 -0.062500 1 0 0 0 0 0 3 279208
-0.001645 0.000223 0.119707 -0.355195 -0.222842 0.292946 -0.062500 1 0 0 0 0 0 3 280215
-0.001645 0.000223 0.119707 -0.355187 -0.222834 0.292952 -0.062500 1 0 0 0 0 0 3 281221
-0.001645 0.000223 0.119707 -0.355189 -0.222822 0.292945 -0.062500 1 0 0 0 0 0 3 282218
-0.001645 0.000223 0.119707 -0.355186 -0.222832 0.292951 -0.062500 1 0 0 0 0 0 3 283195
-0.001645 0.000223 0.119707 -0.355206 -0.222839 0.292952 -0.062500 1 0 0 0 0 0 3 284211
-0.001645 0.000223 0.119707 -0.355188 -0.222834 0.292952 -0.062500 1 0 0 0 0 0 3 285207
-0.001645 0.000223 0.119707 -0.355186 -0.222833 0.292952 -0.062500 1 0 0 0 0 0 3 286215
-0.001645 0.000223 0.119707 -0.355198 -0.222830 0.292939 -0.062500 1 0 0 0 0 0 3 287217
-0.001645 0.000223 0.119707 -0.355187 -0.222833 0.292950 -0.062500 1 0 0 0 0 0 3 288195
-0.001645 0.000223 0.119707 -0.355198 -0.222830 0.292958 -0.062500 1 0 0 0 0 0 3 289217
-0.001645 0.000223 0.119707 -0.355188 -0.222832 0.292953 -0.062500 1 0 0 0 0 0 3 290214
-0.001645 0.000223 0.119707 -0.355195 -0.222842 0.292946 -0.062500 1 0 0 0 0 0 3 291221
-0.001645 0.000223 0.119707 -0.355187 -0.222834 0.292951 -0.062500 1 0 0 0 0 0 3 292214
-0.001645 0.000223 0.119707 -0.355186 -0.222833 0.292952 -0.062500 1 0 0 0 0 0 3 293219
-0.001645 0.000223 0.119707 -0.355197 -0.222830 0.292938 -0.062500 1 0 0 0 0 0 3 294219
-0.001645 0.000223 0.119707 -0.355199 -0.222830 0.292957 -0.062500 1 0 0 0 0 0 3 295220
-0.001645 0.000223 0.119707 -0.355188 -0.222833 0.292953 -0.062500 1 0 0 0 0 0 3 296216
-0.001645 0.000223 0.119707 -0.355186 -0.222833 0.292952 -0.062500 1 0 0 0 0 0 3 297222
-0.001645 0.000223 0.119707 -0.355194 -0.222842 0.292945 -0.062500 1 0 0 0 0 0 3 298222
-0.001645 0.000223 0.119707 -0.355187 -0.222834 0.292951 -0.062500 1 0 0 0 0 0 3 299206
-0.001645 0.000223 0.119707 -0.355189 -0.222822 0.292945 -0.062500 1 0 0 0 0 0 3 300189
-0.001645 0.000223 0.119707 -0.355198 -0.222829 0.292958 -0.062500 1 0 0 0 0 0 3 301220
-0.001645 0.000223 0.119707 -0.355196 -0.222841 0.292946 -0.062500 1 0 0 0 0 0 3 302215
-0.001645 0.000223 0.119707 -0.355187 -0.222834 0.292952 -0.062500 1 0 0 0 0 0 3 303221
-0.001645 0.000223 0.119707 -0.355186 -0.222833 0.292952 -0.062500 1 0 0 0 0 0 3 304217
-0.001645 0.000223 0.119707 -0.355197 -0.222830 0.292938 -0.062500 1 0 0 0 0 0 3 305218
-0.001645 0.000223 0.119707 -0.355199 -0.222830 0.292957 -0.062500 1 0 0 0 0 0 3 306220
-0.001645 0.000223 0.119707 -0.355188 -0.222832 0.292953 -0.062500 1 0 0 0 0 0 3 307220
-0.001645 0.000223 0.119707 -0.355186 -0.222833 0.292952 -0.062500 1 0 0 0 0 0 3 308220
-0.001645 0.000223 0.119707 -0.355194 -0.222842 0.292945 -0.062500 1 0 0 0 0 0 3 309221
-0.001645 0.000223 0.119707 -0.355187 -0.222834 0.292951 -0.062500 1 0 0 0 0 0 3 310219
-0.001645 0.000223 0.119707 -0.355186 -0.222833 0.292952 -0.062500 1 0 0 0 0 0 3 311221
-0.001645 0.000223 0.119707 -0.355209 -0.222828 0.292945 -0.062500 1 0 0 0 0 0 3 312221
-0.001645 0.000223 0.119707 -0.355189 -0.222832 0.292951 -0.062500 1 0 0 0 0 0 3 313217
-0.001645 0.000223 0.119707 -0.355186 -0.222833 0.292952 -0.062500 1 0 0 0 0 0 3 314219
-0.001645 0.000223 0.119707 -0.355186 -0.222833 0.292952 -0.062500 1 0 0 0 0 0 3 315219
-0.001645 0.000223 0.119707 -0.355194 -0.222842 0.292945 -0.062500 1 0 0 0 0 0 3 316219
-0.001645 0.000223 0.119707 -0.355199 -0.222831 0.292958 -0.062500 1 0 0 0 0 0 3 317219
-0.001645 0.000223 0.119707 -0.355191 -0.222821 0.292946 -0.062500 1 0 0 0 0 0 3 318219
-0.001645 0.000223 0.119707 -0.355195 -0.222840 0.292945 -0.062500 1 0 0 0 0 0 3 319220
-0.001645 0.000223 0.119707 -0.355187 -0.222834 0.292951 -0.062500 1 0 0 0 0 0 3 320207
-0.001645 0.000223 0.119707 -0.355186 -0.222833 0.292952 -0.062500 1 0 0 0 0 0 3 321217
-0.001645 0.000223 0.119707 -0.355186 -0.222833 0.292952 -0.062500 1 0 0 0 0 0 3 322223
-0.001645 0.000223 0.119707 -0.355206 -0.222839 0.292952 -0.062500 1 0 0 0 0 0 3 323222
-0.001645 0.000223 0.119707 -0.355192 -0.222822 0.292945 -0.062500 1 0 0 0 0 0 3 324218
-0.001645 0.000223 0.119707 -0.355187 -0.222832 0.292951 -0.062500 1 0 0 0 0 0 3 325217
-0.001645 0.000223 0.119707 -0.355186 -0.222833 0.292952 -0.062500 1 0 0 0 0 0 3 326219
-0.001645 0.000223 0.119707 -0.355194 -0.222842 0.292945 -0.062500 1 0 0 0 0 0 3 327217
-0.001645 0.000223 0.119707 -0.355199 -0.222831 0.292958 -0.062500 1 0 0 0 0 0 3 328218
-0.001645 0.000223 0.119707 -0.355191 -0.222821 0.292946 -0.062500 1 0 0 0 0 0 3 329219
-0.001645 0.000223 0.119707 -0.355195 -0.222840 0.292945 -0.062500 1 0 0 0 0 0 3 330219
-0.001645 0.000223 0.119707 -0.355187 -0.222834 0.292951 -0.062500 1 0 0 0 0 0 3 331191
-0.001645 0.000223 0.119707 -0.355186 -0.222833 0.292952 -0.062500 1 0 0 0 0 0 3 332212
-0.001645 0.000223 0.119707 -0.355186 -0.222833 0.292952 -0.062500 1 0 0 0 0 0 3 333205
-0.001645 0.000223 0.119707 -0.355206 -0.222839 0.292952 -0.062500 1 0 0 0 0 0 3 334211
-0.001645 0.000223 0.119707 -0.355192 -0.222822 0.292945 -0.062500 1 0 0 0 0 0 3 335197
-0.001645 0.000223 0.119707 -0.355187 -0.222831 0.292951 -0.062500 1 0 0 0 0 0 3 336197
-0.001645 0.000223 0.119707 -0.355194 -0.222841 0.292945 -0.062500 1 0 0 0 0 0 3 337206
-0.001645 0.000223 0.119707 -0.355187 -0.222834 0.292951 -0.062500 1 0 0 0 0 0 3 338197
-0.001645 0.000223 0.119707 -0.355198 -0.222830 0.292958 -0.062500 1 0 0 0 0 0 3 339205
-0.001645 0.000223 0.119707 -0.355196 -0.222842 0.292946 -0.062500 1 0 0 0 0 0 3 340197
-0.001645 0.000223 0.119707 -0.355187 -0.222834 0.292952 -0.062500 1 0 0 0 0 0 3 341205
-0.001645 0.000223 0.119707 -0.355190 -0.222822 0.292945 -0.062500 1 0 0 0 0 0 3 342197
-0.001645 0.000223 0.119707 -0.355186 -0.222832 0.292951 -0.062500 1 0 0 0 0 0 3 343212
-0.001645 0.000223 0.119707 -0.355194 -0.222842 0.292945 -0.062500 1 0 0 0 0 0 3 344220
-0.001645 0.000223 0.119707 -0.355199 -0.222831 0.292958 -0.062500 1 0 0 0 0 0 3 345219
-0.001645 0.000223 0.119707 -0.355188 -0.222833 0.292953 -0.062500 1 0 0 0 0 0 3 346217
-0.001645 0.000223 0.119707 -0.355190 -0.222821 0.292946 -0.062500 1 0 0 0 0 0 3 347231
-0.001645 0.000223 0.119707 -0.355195 -0.222840 0.292944 -0.062500 1 0 0 0 0 0 3 348220
-0.001645 0.000223 0.119707 -0.355187 -0.222834 0.292951 -0.062500 1 0 0 0 0 0 3 349208
-0.001645 0.000223 0.119707 -0.355198 -0.222830 0.292958 -0.062500 1 0 0 0 0 0 3 350201
-0.001645 0.000223 0.119707 -0.355196 -0.222841 0.292946 -0.062500 1 0 0 0 0 0 3 351221
-0.001645 0.000223 0.119707 -0.355187 -0.222834 0.292952 -0.062500 1 0 0 0 0 0 3 352202
-0.001645 0.000223 0.119707 -0.355186 -0.222833 0.292952 -0.062500 1 0 0 0 0 0 3 353225
-0.001645 0.000223 0.119707 -0.355189 -0.222821 0.292945 -0.062500 1 0 0 0 0 0 3 354216
-0.001645 0.000223 0.119707 -0.355194 -0.222840 0.292944 -0.062500 1 0 0 0 0 0 3 355211
-0.001645 0.000223 0.119707 -0.355199 -0.222831 0.292958 -0.062500 1 0 0 0 0 0 3 356217
-0.001645 0.000223 0.119707 -0.355188 -0.222833 0.292953 -0.062500 1 0 0 0 0 0 3 357220
-0.001645 0.000223 0.119707 -0.355194 -0.222842 0.292946 -0.062500 1 0 0 0 0 0 3 358219
-0.001645 0.000223 0.119707 -0.355187 -0.222834 0.292951 -0.062500 1 0 0 0 0 0 3 359217
-0.001645 0.000223 0.119707 -0.355189 -0.222822 0.292945 -0.062500 1 0 0 0 0 0 3 360218
-0.001645 0.000223 0.119707 -0.355198 -0.222829 0.292958 -0.062500 1 0 0 0 0 0 3 361200
-0.001645 0.000223 0.119707 -0.355196 -0.222841 0.292946 -0.062500 1 0 0 0 0 0 3 362219
-0.001645 0.000223 0.119707 -0.355187 -0.222834 0.292952 -0.062500 1 0 0 0 0 0 3 363224
-0.001645 0.000223 0.119707 -0.355186 -0.222833 0.292952 -0.062500 1 0 0 0 0 0 3 364219
-0.001645 0.000223 0.119707 -0.355198 -0.222830 0.292938 -0.062500 1 0 0 0 0 0 3 365215
-0.001645 0.000223 0.119707 -0.355200 -0.222830 0.292957 -0.062500 1 0 0 0 0 0 3 366219
-0.001645 0.000223 0.119707 -0.355188 -0.222832 0.292953 -0.062500 1 0 0 0 0 0 3 367220
-0.001645 0.000223 0.119707 -0.355186 -0.222833 0.292952 -0.062500 1 0 0 0 0 0 3 368215
-0.001645 0.000223 0.119707 -0.355194 -0.222842 0.292945 -0.062500 1 0 0 0 0 0 3 369213
-0.001645 0.000223 0.119707 -0.355187 -0.222834 0.292951 -0.062500 1 0 0 0 0 0 3 370188
-0.001645 0.000223 0.119707 -0.355186 -0.222833 0.292952 -0.062500 1 0 0 0 0 0 3 371217
-0.001645 0.000223 0.119707 -0.355197 -0.222830 0.292938 -0.062500 1 0 0 0 0 0 3 372215
-0.001645 0.000223 0.119707 -0.355199 -0.222830 0.292957 -0.062500 1 0 0 0 0 0 3 373218
-0.001645 0.000223 0.119707 -0.355188 -0.222833 0.292953 -0.062500 1 0 0 0 0 0 3 374217
-0.001645 0.000223 0.119707 -0.355186 -0.222833 0.292952 -0.062500 1 0 0 0 0 0 3 375205
-0.001645 0.000223 0.119707 -0.355194 -0.222842 0.292945 -0.062500 1 0 0 0 0 0 3 376215
-0.001645 0.000223 0.119707 -0.355187 -0.222834 0.292951 -0.062500 1 0 0 0 0 0 3 377207
-0.001645 0.000223 0.119707 -0.355201 -0.222819 0.292952 -0.062500 1 0 0 0 0 0 3 378213
-0.001645 0.000223 0.119707 -0.355188 -0.222831 0.292952 -0.062500 1 0 0 0 0 0 3 379217
-0.001645 0.000223 0.119707 -0.355194 -0.222841 0.292945 -0.062500 1 0 0 0 0 0 3 380218
-0.001645 0.000223 0.119707 -0.355187 -0.222834 0.292951 -0.062500 1 0 0 0 0 0 3 381217
-0.001645 0.000223 0.119707 -0.355186 -0.222833 0.292952 -0.062500 1 0 0 0 0 0 3 382218
-0.001645 0.000223 0.119707 -0.355194 -0.222842 0.292945 -0.062500 1 0 0 0 0 0 3 383219
-0.001645 0.000223 0.119707 -0.355202 -0.222820 0.292951 -0.062500 1 0 0 0 0 0 3 384215
-0.001645 0.000223 0.119707 -0.355188 -0.222831 0.292952 -0.062500 1 0 0 0 0 0 3 385208
-0.001645 0.000223 0.119707 -0.355186 -0.222833 0.292952 -0.062500 1 0 0 0 0 0 3 386214
-0.001645 0.000223 0.119707 -0.355194 -0.222842 0.292945 -0.062500 1 0 0 0 0 0 3 387216
-0.001645 0.000223 0.119707 -0.355187 -0.222834 0.292951 -0.062500 1 0 0 0 0 0 3 388215
-0.001645 0.000223 0.119707 -0.355198 -0.222831 0.292959 -0.062500 1 0 0 0 0 0 3 389215
-0.001645 0.000223 0.119707 -0.355199 -0.222830 0.292939 -0.062500 1 0 0 0 0 0 3 390217
-0.001645 0.000223 0.119707 -0.355188 -0.222833 0.292951 -0.062500 1 0 0 0 0 0 3 391219
-0.001645 0.000223 0.119707 -0.355186 -0.222833 0.292952 -0.062500 1 0 0 0 0 0 3 392216
-0.001645 0.000223 0.119707 -0.355186 -0.222833 0.292952 -0.062500 1 0 0 0 0 0 3 393221
-0.001645 0.000223 0.119707 -0.355194 -0.222842 0.292945 -0.062500 1 0 0 0 0 0 3 394212
-0.001645 0.000223 0.119707 -0.355199 -0.222831 0.292958 -0.062500 1 0 0 0 0 0 3 395218
-0.001645 0.000223 0.119707 -0.355191 -0.222821 0.292946 -0.062500 1 0 0 0 0 0 3 396217
-0.001645 0.000223 0.119707 -0.355195 -0.222840 0.292945 -0.062500 1 0 0 0 0 0 3 397211
-0.001645 0.000223 0.119707 -0.355187 -0.222834 0.292951 -0.062500 1 0 0 0 0 0 3 398215
-0.001645 0.000223 0.119707 -0.355186 -0.222833 0.292952 -0.062500 1 0 0 0 0 0 3 399271
-0.001645 0.000223 0.119707 -0.355198 -0.222830 0.292959 -0.062500 1 0 0 0 0 0 3 400282
-0.001645 0.000223 0.119707 -0.355199 -0.222830 0.292939 -0.062500 1 0 0 0 0 0 3 401265
-0.001645 0.000223 0.119707 -0.355188 -0.222832 0.292951 -0.062500 1 0 0 0 0 0 3 402281
-0.001645 0.000223 0.119707 -0.355186 -0.222833 0.292952 -0.062500 1 0 0 0 0 0 3 403209
-0.001645 0.000223 0.119707 -0.355186 -0.222833 0.292952 -0.062500 1 0 0 0 0 0 3 404200
-0.001645 0.000223 0.119707 -0.355194 -0.222842 0.292945 -0.062500 1 0 0 0 0 0 3 405209
-0.001645 0.000223 0.119707 -0.355199 -0.222831 0.292958 -0.062500 1 0 0 0 0 0 3 406200
-0.001645 0.000223 0.119707 -0.355191 -0.222821 0.292946 -0.062500 1 0 0 0 0 0 3 407210
-0.001645 0.000223 0.119707 -0.355195 -0.222840 0.292945 -0.062500 1 0 0 0 0 0 3 408199
-0.001645 0.000223 0.119707 -0.355187 -0.222834 0.292951 -0.062500 1 0 0 0 0 0 3 409210
-0.001645 0.000223 0.119707 -0.355186 -0.222833 0.292952 -0.062500 1 0 0 0 0 0 3 410200
-0.001645 0.000223 0.119707 -0.355198 -0.222830 0.292959 -0.062500 1 0 0 0 0 0 3 411268
-0.001645 0.000223 0.119707 -0.355196 -0.222841 0.292946 -0.062500 1 0 0 0 0 0 3 412202
-0.001645 0.000223 0.119707 -0.355187 -0.222834 0.292952 -0.062500 1 0 0 0 0 0 3 413212
-0.001645 0.000223 0.119707 -0.355189 -0.222822 0.292945 -0.062500 1 0 0 0 0 0 3 414206
-0.001645 0.000223 0.119707 -0.355194 -0.222840 0.292944 -0.062500 1 0 0 0 0 0 3 415216
-0.001645 0.000223 0.119707 -0.355199 -0.222831 0.292958 -0.062500 1 0 0 0 0 0 3 416218
-0.001645 0.000223 0.119707 -0.355188 -0.222833 0.292953 -0.062500 1 0 0 0 0 0 3 417199
-0.001645 0.000223 0.119707 -0.355195 -0.222842 0.292946 -0.062500 1 0 0 0 0 0 3 418224
-0.001645 0.000223 0.119707 -0.355187 -0.222834 0.292951 -0.062500 1 0 0 0 0 0 3 419201
-0.001645 0.000223 0.119707 -0.355190 -0.222822 0.292945 -0.062500 1 0 0 0 0 0 3 420190
-0.001645 0.000223 0.119707 -0.355186 -0.222832 0.292951 -0.062500 1 0 0 0 0 0 3 421205
-0.001645 0.000223 0.119707 -0.355206 -0.222839 0.292952 -0.062500 1 0 0 0 0 0 3 422221
-0.001645 0.000223 0.119707 -0.355189 -0.222834 0.292952 -0.062500 1 0 0 0 0 0 3 423221
-0.001645 0.000223 0.119707 -0.355186 -0.222833 0.292952 -0.062500 1 0 0 0 0 0 3 424218
-0.001645 0.000223 0.119707 -0.355189 -0.222821 0.292945 -0.062500 1 0 0 0 0 0 3 425215
-0.001645 0.000223 0.119707 -0.355194 -0.222840 0.292944 -0.062500 1 0 0 0 0 0 3 426216
-0.001645 0.000223 0.119707 -0.355199 -0.222831 0.292958 -0.062500 1 0 0 0 0 0 3 427216
-0.001645 0.000223 0.119707 -0.355188 -0.222833 0.292953 -0.062500 1 0 0 0 0 0 3 428216
-0.001645 0.000223 0.119707 -0.355195 -0.222842 0.292946 -0.062500 1 0 0 0 0 0 3 429215
-0.001645 0.000223 0.119707 -0.355187 -0.222834 0.292951 -0.062500 1 0 0 0 0 0 3 430217
-0.001645 0.000223 0.119707 -0.355186 -0.222833 0.292952 -0.062500 1 0 0 0 0 0 3 431219
-0.001645 0.000223 0.119707 -0.355189 -0.222822 0.292945 -0.062500 1 0 0 0 0 0 3 432217
-0.001645 0.000223 0.119707 -0.355207 -0.222837 0.292951 -0.062500 1 0 0 0 0 0 3 433220
-0.001645 0.000223 0.119707 -0.355189 -0.222833 0.292952 -0.062500 1 0 0 0 0 0 3 434213
-0.001645 0.000223 0.119707 -0.355186 -0.222833 0.292952 -0.062500 1 0 0 0 0 0 3 435218
-0.001645 0.000223 0.119707 -0.355194 -0.222842 0.292945 -0.062500 1 0 0 0 0 0 3 436216
-0.001645 0.000223 0.119707 -0.355187 -0.222834 0.292951 -0.062500 1 0 0 0 0 0 3 437217
-0.001645 0.000223 0.119707 -0.355189 -0.222822 0.292945 -0.062500 1 0 0 0 0 0 3 438214
-0.001645 0.000223 0.119707 -0.355198 -0.222829 0.292958 -0.062500 1 0 0 0 0 0 3 439215
-0.001645 0.000223 0.119707 -0.355196 -0.222841 0.292946 -0.062500 1 0 0 0 0 0 3 440215
-0.001645 0.000223 0.119707 -0.355187 -0.222834 0.292951 -0.062500 1 0 0 0 0 0 3 441215
-0.001645 0.000223 0.119707 -0.355186 -0.222833 0.292952 -0.062500 1 0 0 0 0 0 3 442215
-0.001645 0.000223 0.119707 -0.355194 -0.222842 0.292945 -0.062500 1 0 0 0 0 0 3 443215
-0.001645 0.000223 0.119707 -0.355202 -0.222820 0.292951 -0.062500 1 0 0 0 0 0 3 444217
-0.001645 0.000223 0.119707 -0.355188 -0.222831 0.292952 -0.062500 1 0 0 0 0 0 3 445208
-0.001645 0.000223 0.119707 -0.355186 -0.222833 0.292952 -0.062500 1 0 0 0 0 0 3 446214
-0.001645 0.000223 0.119707 -0.355194 -0.222842 0.292945 -0.062500 1 0 0 0 0 0 3 447186
-0.001645 0.000223 0.119707 -0.355187 -0.222834 0.292951 -0.062500 1 0 0 0 0 0 3 448222
-0.001645 0.000223 0.119707 -0.355186 -0.222833 0.292952 -0.062500 1 0 0 0 0 0 3 449213
-0.001645 0.000223 0.119707 -0.355210 -0.222828 0.292945 -0.062500 1 0 0 0 0 0 3 450213
-0.001645 0.000223 0.119707 -0.355189 -0.222832 0.292951 -0.062500 1 0 0 0 0 0 3 451217
-0.001645 0.000223 0.119707 -0.355187 -0.222833 0.292952 -0.062500 1 0 0 0 0 0 3 452213
-0.001645 0.000223 0.119707 -0.355186 -0.222833 0.292952 -0.062500 1 0 0 0 0 0 3 453215
-0.001645 0.000223 0.119707 -0.355194 -0.222842 0.292945 -0.062500 1 0 0 0 0 0 3 454210
-0.001645 0.000223 0.119707 -0.355199 -0.222831 0.292958 -0.062500 1 0 0 0 0 0 3 455217
-0.001645 0.000223 0.119707 -0.355191 -0.222821 0.292946 -0.062500 1 0 0 0 0 0 3 456221
-0.001645 0.000223 0.119707 -0.355187 -0.222831 0.292952 -0.062500 1 0 0 0 0 0 3 457226
-0.001645 0.000223 0.119707 -0.355194 -0.222841 0.292945 -0.062500 1 0 0 0 0 0 3 458223
-0.001645 0.000223 0.119707 -0.355187 -0.222834 0.292951 -0.062500 1 0 0 0 0 0 3 459225
-0.001645 0.000223 0.119707 -0.355186 -0.222833 0.292952 -0.062500 1 0 0 0 0 0 3 460222
-0.001645 0.000223 0.119707 -0.355206 -0.222839 0.292952 -0.062500 1 0 0 0 0 0 3 461224
-0.001645 0.000223 0.119707 -0.355192 -0.222822 0.292945 -0.062500 1 0 0 0 0 0 3 462222
-0.001645 0.000223 0.119707 -0.355187 -0.222832 0.292951 -0.062500 1 0 0 0 0 0 3 463224
-0.001645 0.000223 0.119707 -0.355186 -0.222833 0.292952 -0.062500 1 0 0 0 0 0 3 464223
-0.001645 0.000223 0.119707 -0.355194 -0.222842 0.292945 -0.062500 1 0 0 0 0 0 3 465204
-0.001645 0.000223 0.119707 -0.355199 -0.222831 0.292958 -0.062500 1 0 0 0 0 0 3 466222
-0.001645 0.000223 0.119707 -0.355191 -0.222821 0.292946 -0.062500 1 0 0 0 0 0 3 467267
-0.001645 0.000223 0.119707 -0.355195 -0.222840 0.292945 -0.062500 1 0 0 0 0 0 3 468280
-0.001645 0.000223 0.119707 -0.355187 -0.222834 0.292951 -0.062500 1 0 0 0 0 0 3 469288
-0.001645 0.000223 0.119707 -0.355186 -0.222833 0.292952 -0.062500 1 0 0 0 0 0 3 470263
-0.001645 0.000223 0.119707 -0.355186 -0.222833 0.292952 -0.062500 1 0 0 0 0 0 3 471284
-0.001645 0.000223 0.119707 -0.355206 -0.222839 0.292952 -0.062500 1 0 0 0 0 0 3 472264
-0.001645 0.000223 0.119707 -0.355188 -0.222834 0.292952 -0.062500 1 0 0 0 0 0 3 473279
-0.001645 0.000223 0.119707 -0.355190 -0.222822 0.292946 -0.062500 1 0 0 0 0 0 3 474295
-0.001645 0.000223 0.119707 -0.355186 -0.222831 0.292951 -0.062500 1 0 0 0 0 0 3 475198
-0.001645 0.000223 0.119707 -0.355194 -0.222841 0.292945 -0.062500 1 0 0 0 0 0 3 476207
-0.001645 0.000223 0.119707 -0.355199 -0.222831 0.292958 -0.062500 1 0 0 0 0 0 3 477198
-0.001645 0.000223 0.119707 -0.355188 -0.222833 0.292953 -0.062500 1 0 0 0 0 0 3 478198
-0.001645 0.000223 0.119707 -0.355198 -0.222830 0.292939 -0.062500 1 0 0 0 0 0 3 479207
-0.001645 0.000223 0.119707 -0.355188 -0.222832 0.292951 -0.062500 1 0 0 0 0 0 3 480198
-0.001645 0.000223 0.119707 -0.355186 -0.222833 0.292952 -0.062500 1 0 0 0 0 0 3 481208
-0.001645 0.000223 0.119707 -0.355186 -0.222833 0.292952 -0.062500 1 0 0 0 0 0 3 482198
-0.001645 0.000223 0.119707 -0.355206 -0.222839 0.292952 -0.062500 1 0 0 0 0 0 3 483208
-0.001645 0.000223 0.119707 -0.355188 -0.222834 0.292952 -0.062500 1 0 0 0 0 0 3 484198
-0.001645 0.000223 0.119707 -0.355186 -0.222833 0.292952 -0.062500 1 0 0 0 0 0 3 485201
-0.001645 0.000223 0.119707 -0.355198 -0.222830 0.292939 -0.062500 1 0 0 0 0 0 3 486203
-0.001645 0.000223 0.119707 -0.355187 -0.222833 0.292950 -0.062500 1 0 0 0 0 0 3 487229
-0.001645 0.000223 0.119707 -0.355198 -0.222830 0.292958 -0.062500 1 0 0 0 0 0 3 488213
-0.001645 0.000223 0.119707 -0.355196 -0.222841 0.292946 -0.062500 1 0 0 0 0 0 3 489213
-0.001645 0.000223 0.119707 -0.355187 -0.222834 0.292952 -0.062500 1 0 0 0 0 0 3 490197
-0.001645 0.000223 0.119707 -0.355186 -0.222833 0.292952 -0.062500 1 0 0 0 0 0 3 491200
-0.001645 0.000223 0.119707 -0.355189 -0.222822 0.292945 -0.062500 1 0 0 0 0 0 3 492214
-0.001645 0.000223 0.119707 -0.355194 -0.222840 0.292944 -0.062500 1 0 0 0 0 0 3 493219
-0.001645 0.000223 0.119707 -0.355199 -0.222831 0.292958 -0.062500 1 0 0 0 0 0 3 494221
-0.001645 0.000223 0.119707 -0.355188 -0.222833 0.292953 -0.062500 1 0 0 0 0 0 3 495217
-0.001645 0.000223 0.119707 -0.355186 -0.222833 0.292952 -0.062500 1 0 0 0 0 0 3 496211
-0.001645 0.000223 0.119707 -0.355198 -0.222830 0.292939 -0.062500 1 0 0 0 0 0 3 497211
-0.001645 0.000223 0.119707 -0.355187 -0.222832 0.292950 -0.062500 1 0 0 0 0 0 3 498213
-0.001645 0.000223 0.119707 -0.355198 -0.222830 0.292958 -0.062500 1 0 0 0 0 0 3 499202
-0.001645 0.000223 0.119707 -0.355196 -0.222841 0.292946 -0.062500 1 0 0 0 0 0 3 500201
-0.001645 0.000223 0.119707 -0.355187 -0.222834 0.292952 -0.062500 1 0 0 0 0 0 3 501203
-0.001645 0.000223 0.119707 -0.355186 -0.222833 0.292952 -0.062500 1 0 0 0 0 0 3 502211
-0.001645 0.000223 0.119707 -0.355186 -0.222833 0.292952 -0.062500 1 0 0 0 0 0 3 503206
-0.001645 0.000223 0.119707 -0.355197 -0.222830 0.292939 -0.062500 1 0 0 0 0 0 3 504205
-0.001645 0.000223 0.119707 -0.355199 -0.222830 0.292957 -0.062500 1 0 0 0 0 0 3 505201
-0.001645 0.000223 0.119707 -0.355188 -0.222832 0.292953 -0.062500 1 0 0 0 0 0 3 506186
-0.001645 0.000223 0.119707 -0.355195 -0.222842 0.292945 -0.062500 1 0 0 0 0 0 3 507186
-0.001645 0.000223 0.119707 -0.355187 -0.222834 0.292951 -0.062500 1 0 0 0 0 0 3 508202
-0.001645 0.000223 0.119707 -0.355186 -0.222833 0.292952 -0.062500 1 0 0 0 0 0 3 509184
-0.001645 0.000223 0.119707 -0.355189 -0.222822 0.292945 -0.062500 1 0 0 0 0 0 3 510201
-0.001645 0.000223 0.119707 -0.355206 -0.222837 0.292951 -0.062500 1 0 0 0 0 0 3 511204
-0.001645 0.000223 0.119707 -0.355188 -0.222833 0.292952 -0.062500 1 0 0 0 0 0 3 512184
-0.001645 0.000223 0.119707 -0.355186 -0.222833 0.292952 -0.062500 1 0 0 0 0 0 3 513185
-0.001645 0.000223 0.119707 -0.355194 -0.222842 0.292945 -0.062500 1 0 0 0 0 0 3 514184
-0.001645 0.000223 0.119707 -0.355187 -0.222834 0.292951 -0.062500 1 0 0 0 0 0 3 515202
-0.001645 0.000223 0.119707 -0.355201 -0.222819 0.292952 -0.062500 1 0 0 0 0 0 3 516183
-0.001645 0.000223 0.119707 -0.355188 -0.222831 0.292952 -0.062500 1 0 0 0 0 0 3 517201
-0.001645 0.000223 0.119707 -0.355195 -0.222841 0.292945 -0.062500 1 0 0 0 0 0 3 518201
-0.001645 0.000223 0.119707 -0.355187 -0.222834 0.292951 -0.062500 1 0 0 0 0 0 3 519205
-0.001645 0.000223 0.119707 -0.355186 -0.222833 0.292952 -0.062500 1 0 0 0 0 0 3 520204
-0.001645 0.000223 0.119707 -0.355194 -0.222842 0.292945 -0.062500 1 0 0 0 0 0 3 521201
-0.001645 0.000223 0.119707 -0.355202 -0.222820 0.292951 -0.062500 1 0 0 0 0 0 3 522201
-0.001645 0.000223 0.119707 -0.355188 -0.222831 0.292952 -0.062500 1 0 0 0 0 0 3 523203
-0.001645 0.000223 0.119707 -0.355186 -0.222833 0.292952 -0.062500 1 0 0 0 0 0 3 524200
-0.001645 0.000223 0.119707 -0.355194 -0.222842 0.292945 -0.062500 1 0 0 0 0 0 3 525201
-0.001645 0.000223 0.119707 -0.355187 -0.222834 0.292951 -0.062500 1 0 0 0 0 0 3 526194
-0.001645 0.000223 0.119707 -0.355198 -0.222831 0.292959 -0.062500 1 0 0 0 0 0 3 527204
-0.001645 0.000223 0.119707 -0.355199 -0.222830 0.292939 -0.062500 1 0 0 0 0 0 3 528207
-0.001645 0.000223 0.119707 -0.355188 -0.222833 0.292951 -0.062500 1 0 0 0 0 0 3 529202
-0.001645 0.000223 0.119707 -0.355186 -0.222833 0.292952 -0.062500 1 0 0 0 0 0 3 530200
-0.001645 0.000223 0.119707 -0.355186 -0.222833 0.292952 -0.062500 1 0 0 0 0 0 3 531203
-0.001645 0.000223 0.119707 -0.355194 -0.222842 0.292945 -0.062500 1 0 0 0 0 0 3 532199
-0.001645 0.000223 0.119707 -0.355199 -0.222831 0.292958 -0.062500 1 0 0 0 0 0 3 533183
-0.001645 0.000223 0.119707 -0.355191 -0.222821 0.292946 -0.062500 1 0 0 0 0 0 3 534184
-0.001645 0.000223 0.119707 -0.355187 -0.222831 0.292952 -0.062500 1 0 0 0 0 0 3 535201
-0.001645 0.000223 0.119707 -0.355194 -0.222841 0.292945 -0.062500 1 0 0 0 0 0 3 536201
-0.001645 0.000223 0.119707 -0.355187 -0.222834 0.292951 -0.062500 1 0 0 0 0 0 3 537200
-0.001645 0.000223 0.119707 -0.355198 -0.222830 0.292959 -0.062500 1 0 0 0 0 0 3 538192
-0.001645 0.000223 0.119707 -0.355199 -0.222830 0.292939 -0.062500 1 0 0 0 0 0 3 539201
-0.001645 0.000223 0.119707 -0.355188 -0.222832 0.292951 -0.062500 1 0 0 0 0 0 3 540191
-0.001645 0.000223 0.119707 -0.355186 -0.222833 0.292952 -0.062500 1 0 0 0 0 0 3 541200
-0.001645 0.000223 0.119707 -0.355186 -0.222833 0.292952 -0.062500 1 0 0 0 0 0 3 542191
-0.001645 0.000223 0.119707 -0.355194 -0.222842 0.292945 -0.062500 1 0 0 0 0 0 3 543199
-0.001645 0.000223 0.119707 -0.355199 -0.222831 0.292958 -0.062500 1 0 0 0 0 0 3 544191
-0.001645 0.000223 0.119707 -0.355187 -0.222833 0.292953 -0.062500 1 0 0 0 0 0 3 545199
-0.001645 0.000223 0.119707 -0.355198 -0.222830 0.292939 -0.062500 1 0 0 0 0 0 3 546191
-0.001645 0.000223 0.119707 -0.355187 -0.222833 0.292950 -0.062500 1 0 0 0 0 0 3 547204
-0.001645 0.000223 0.119707 -0.355186 -0.222833 0.292952 -0.062500 1 0 0 0 0 0 3 548196
-0.001645 0.000223 0.119707 -0.355198 -0.222830 0.292959 -0.062500 1 0 0 0 0 0 3 549206
-0.001645 0.000223 0.119707 -0.355196 -0.222841 0.292946 -0.062500 1 0 0 0 0 0 3 550213
-0.001645 0.000223 0.119707 -0.355187 -0.222834 0.292952 -0.062500 1 0 0 0 0 0 3 551218
-0.001645 0.000223 0.119707 -0.355190 -0.222822 0.292945 -0.062500 1 0 0 0 0 0 3 552202
-0.001645 0.000223 0.119707 -0.355186 -0.222831 0.292951 -0.062500 1 0 0 0 0 0 3 553214
-0.001645 0.000223 0.119707 -0.355194 -0.222841 0.292945 -0.062500 1 0 0 0 0 0 3 554209
-0.001645 0.000223 0.119707 -0.355199 -0.222831 0.292958 -0.062500 1 0 0 0 0 0 3 555207
-0.001645 0.000223 0.119707 -0.355187 -0.222833 0.292953 -0.062500 1 0 0 0 0 0 3 556202
-0.001645 0.000223 0.119707 -0.355198 -0.222830 0.292939 -0.062500 1 0 0 0 0 0 3 557187
-0.001645 0.000223 0.119707 -0.355187 -0.222832 0.292950 -0.062500 1 0 0 0 0 0 3 558213
-0.001645 0.000223 0.119707 -0.355186 -0.222833 0.292952 -0.062500 1 0 0 0 0 0 3 559206
-0.001645 0.000223 0.119707 -0.355198 -0.222830 0.292959 -0.062500 1 0 0 0 0 0 3 560202
-0.001645 0.000223 0.119707 -0.355196 -0.222841 0.292946 -0.062500 1 0 0 0 0 0 3 561201
-0.001645 0.000223 0.119707 -0.355187 -0.222834 0.292952 -0.062500 1 0 0 0 0 0 3 562200
-0.001645 0.000223 0.119707 -0.355186 -0.222833 0.292952 -0.062500 1 0 0 0 0 0 3 563203
-0.001645 0.000223 0.119707 -0.355197 -0.222830 0.292939 -0.062500 1 0 0 0 0 0 3 564184
-0.001645 0.000223 0.119707 -0.355187 -0.222833 0.292950 -0.062500 1 0 0 0 0 0 3 565201
-0.001645 0.000223 0.119707 -0.355198 -0.222830 0.292958 -0.062500 1 0 0 0 0 0 3 566200
-0.001645 0.000223 0.119707 -0.355187 -0.222832 0.292953 -0.062500 1 0 0 0 0 0 3 567184
-0.001645 0.000223 0.119707 -0.355194 -0.222842 0.292946 -0.062500 1 0 0 0 0 0 3 568207
-0.001645 0.000223 0.119707 -0.355187 -0.222834 0.292952 -0.062500 1 0 0 0 0 0 3 569205
-0.001645 0.000223 0.119707 -0.355189 -0.222822 0.292945 -0.062500 1 0 0 0 0 0 3 570203
-0.001645 0.000223 0.119707 -0.355207 -0.222837 0.292951 -0.062500 1 0 0 0 0 0 3 571202
-0.001645 0.000223 0.119707 -0.355189 -0.222833 0.292952 -0.062500 1 0 0 0 0 0 3 572200
-0.001645 0.000223 0.119707 -0.355187 -0.222833 0.292952 -0.062500 1 0 0 0 0 0 3 573198
-0.001645 0.000223 0.119707 -0.355186 -0.222833 0.292952 -0.062500 1 0 0 0 0 0 3 574183
-0.001645 0.000223 0.119707 -0.355194 -0.222842 0.292946 -0.062500 1 0 0 0 0 0 3 575183
-0.001645 0.000223 0.119707 -0.355190 -0.222823 0.292945 -0.062500 1 0 0 0 0 0 3 576199
-0.001645 0.000223 0.119707 -0.355198 -0.222829 0.292958 -0.062500 1 0 0 0 0 0 3 577199
-0.001645 0.000223 0.119707 -0.355196 -0.222841 0.292946 -0.062500 1 0 0 0 0 0 3 578199
-0.001645 0.000223 0.119707 -0.355187 -0.222834 0.292951 -0.062500 1 0 0 0 0 0 3 579201
-0.001645 0.000223 0.119707 -0.355186 -0.222833 0.292952 -0.062500 1 0 0 0 0 0 3 580198
-0.001645 0.000223 0.119707 -0.355186 -0.222833 0.292952 -0.062500 1 0 0 0 0 0 3 581200
-0.001645 0.000223 0.119707 -0.355197 -0.222830 0.292939 -0.062500 1 0 0 0 0 0 3 582182
-0.001645 0.000223 0.119707 -0.355199 -0.222830 0.292957 -0.062500 1 0 0 0 0 0 3 583200
-0.001645 0.000223 0.119707 -0.355188 -0.222832 0.292953 -0.062500 1 0 0 0 0 0 3 584203
-0.001645 0.000223 0.119707 -0.355194 -0.222842 0.292945 -0.062500 1 0 0 0 0 0 3 585182
-0.001645 0.000223 0.119707 -0.355187 -0.222834 0.292951 -0.062500 1 0 0 0 0 0 3 586199
-0.001645 0.000223 0.119707 -0.355186 -0.222833 0.292952 -0.062500 1 0 0 0 0 0 3 587204
-0.001645 0.000223 0.119707 -0.355201 -0.222819 0.292952 -0.062500 1 0 0 0 0 0 3 588199
-0.001645 0.000223 0.119707 -0.355196 -0.222840 0.292945 -0.062500 1 0 0 0 0 0 3 589200
-0.001645 0.000223 0.119707 -0.355187 -0.222834 0.292951 -0.062500 1 0 0 0 0 0 3 590198
-0.001645 0.000223 0.119707 -0.355186 -0.222833 0.292952 -0.062500 1 0 0 0 0 0 3 591193
-0.001645 0.000223 0.119707 -0.355194 -0.222842 0.292945 -0.062500 1 0 0 0 0 0 3 592193
-0.001645 0.000223 0.119707 -0.355199 -0.222832 0.292958 -0.062500 1 0 0 0 0 0 3 593322
-0.001645 0.000223 0.119707 -0.355191 -0.222821 0.292946 -0.062500 1 0 0 0 0 0 3 594203
-0.001645 0.000223 0.119707 -0.355187 -0.222831 0.292952 -0.062500 1 0 0 0 0 0 3 595184
-0.001645 0.000223 0.119707 -0.355194 -0.222841 0.292945 -0.062500 1 0 0 0 0 0 3 596201
-0.001645 0.000223 0.119707 -0.355187 -0.222834 0.292951 -0.062500 1 0 0 0 0 0 3 597182
-0.001645 0.000223 0.119707 -0.355186 -0.222833 0.292952 -0.062500 1 0 0 0 0 0 3 598321
-0.001645 0.000223 0.119707 -0.355206 -0.222839 0.292952 -0.062500 1 0 0 0 0 0 3 599323
-0.001645 0.000223 0.119707 -0.355192 -0.222822 0.292945 -0.062500 1 0 0 0 0 0 3 600323
-0.001645 0.000223 0.119707 -0.355187 -0.222832 0.292951 -0.062500 1 0 0 0 0 0 3 601321
-0.001645 0.000223 0.119707 -0.355186 -0.222833 0.292952 -0.062500 1 0 0 0 0 0 3 602324
-0.001645 0.000223 0.119707 -0.355194 -0.222842 0.292945 -0.062500 1 0 0 0 0 0 3 603204
-0.001645 0.000223 0.119707 -0.355199 -0.222831 0.292958 -0.062500 1 0 0 0 0 0 3 604318
-0.001645 0.000223 0.119707 -0.355188 -0.222833 0.292953 -0.062500 1 0 0 0 0 0 3 605324
-0.001645 0.000223 0.119707 -0.355198 -0.222830 0.292939 -0.062500 1 0 0 0 0 0 3 606313
-0.001645 0.000223 0.119707 -0.355188 -0.222833 0.292950 -0.062500 1 0 0 0 0 0 3 607322
-0.001645 0.000223 0.119707 -0.355186 -0.222833 0.292952 -0.062500 1 0 0 0 0 0 3 608314
-0.001645 0.000223 0.119707 -0.355186 -0.222833 0.292952 -0.062500 1 0 0 0 0 0 3 609323
-0.001645 0.000223 0.119707 -0.355206 -0.222839 0.292952 -0.062500 1 0 0 0 0 0 3 610314
-0.001645 0.000223 0.119707 -0.355188 -0.222834 0.292952 -0.062500 1 0 0 0 0 0 3 611322
-0.001645 0.000223 0.119707 -0.355190 -0.222822 0.292945 -0.062500 1 0 0 0 0 0 3 612313
-0.001645 0.000223 0.119707 -0.355186 -0.222831 0.292951 -0.062500 1 0 0 0 0 0 3 613322
-0.001645 0.000223 0.119707 -0.355194 -0.222841 0.292945 -0.062500 1 0 0 0 0 0 3 614313
-0.001645 0.000223 0.119707 -0.355199 -0.222831 0.292958 -0.062500 1 0 0 0 0 0 3 615322
-0.001645 0.000223 0.119707 -0.355188 -0.222833 0.292953 -0.062500 1 0 0 0 0 0 3 616211
-0.001645 0.000223 0.119707 -0.355198 -0.222830 0.292939 -0.062500 1 0 0 0 0 0 3 617318
-0.001645 0.000223 0.119707 -0.355188 -0.222832 0.292950 -0.062500 1 0 0 0 0 0 3 618187
-0.001645 0.000223 0.119707 -0.355186 -0.222833 0.292952 -0.062500 1 0 0 0 0 0 3 619219
-0.001645 0.000223 0.119707 -0.355186 -0.222833 0.292952 -0.062500 1 0 0 0 0 0 3 620321
-0.001645 0.000223 0.119707 -0.355206 -0.222839 0.292952 -0.062500 1 0 0 0 0 0 3 621317
-0.001645 0.000223 0.119707 -0.355188 -0.222834 0.292952 -0.062500 1 0 0 0 0 0 3 622323
-0.001645 0.000223 0.119707 -0.355186 -0.222833 0.292952 -0.062500 1 0 0 0 0 0 3 623332
-0.001645 0.000223 0.119707 -0.355198 -0.222830 0.292939 -0.062500 1 0 0 0 0 0 3 624324
-0.001645 0.000223 0.119707 -0.355187 -0.222833 0.292950 -0.062500 1 0 0 0 0 0 3 625213
-0.001645 0.000223 0.119707 -0.355186 -0.222833 0.292952 -0.062500 1 0 0 0 0 0 3 626340
-0.001645 0.000223 0.119707 -0.355198 -0.222830 0.292959 -0.062500 1 0 0 0 0 0 3 627331
-0.001645 0.000223 0.119707 -0.355196 -0.222841 0.292946 -0.062500 1 0 0 0 0 0 3 628332
-0.001645 0.000223 0.119707 -0.355187 -0.222834 0.292952 -0.062500 1 0 0 0 0 0 3 629332
-0.001645 0.000223 0.119707 -0.355189 -0.222822 0.292945 -0.062500 1 0 0 0 0 0 3 630332
-0.001645 0.000223 0.119707 -0.355186 -0.222831 0.292951 -0.062500 1 0 0 0 0 0 3 631334
-0.001645 0.000223 0.119707 -0.355194 -0.222841 0.292945 -0.062500 1 0 0 0 0 0 3 632332
-0.001645 0.000223 0.119707 -0.355199 -0.222831 0.292958 -0.062500 1 0 0 0 0 0 3 633332
-0.001645 0.000223 0.119707 -0.355187 -0.222833 0.292953 -0.062500 1 0 0 0 0 0 3 634338
-0.001645 0.000223 0.119707 -0.355194 -0.222842 0.292946 -0.062500 1 0 0 0 0 0 3 635340
-0.001645 0.000223 0.119707 -0.355190 -0.222823 0.292945 -0.062500 1 0 0 0 0 0 3 636337
-0.001645 0.000223 0.119707 -0.355186 -0.222832 0.292951 -0.062500 1 0 0 0 0 0 3 637335
-0.001645 0.000223 0.119707 -0.355198 -0.222830 0.292958 -0.062500 1 0 0 0 0 0 3 638332
-0.001645 0.000223 0.119707 -0.355196 -0.222841 0.292946 -0.062500 1 0 0 0 0 0 3 639335
-0.001645 0.000223 0.119707 -0.355187 -0.222834 0.292952 -0.062500 1 0 0 0 0 0 3 640333
-0.001645 0.000223 0.119707 -0.355186 -0.222833 0.292952 -0.062500 1 0 0 0 0 0 3 641334
-0.001645 0.000223 0.119707 -0.355197 -0.222830 0.292939 -0.062500 1 0 0 0 0 0 3 642333
-0.001645 0.000223 0.119707 -0.355199 -0.222830 0.292957 -0.062500 1 0 0 0 0 0 3 643335
-0.001645 0.000223 0.119707 -0.355188 -0.222832 0.292953 -0.062500 1 0 0 0 0 0 3 644336
-0.001645 0.000223 0.119707 -0.355186 -0.222833 0.292952 -0.062500 1 0 0 0 0 0 3 645302
-0.001645 0.000223 0.119707 -0.355194 -0.222842 0.292946 -0.062500 1 0 0 0 0 0 3 646334
-0.001645 0.000223 0.119707 -0.355187 -0.222834 0.292951 -0.062500 1 0 0 0 0 0 3 647332
-0.001645 0.000223 0.119707 -0.355189 -0.222822 0.292945 -0.062500 1 0 0 0 0 0 3 648334
-0.001645 0.000223 0.119707 -0.355207 -0.222837 0.292951 -0.062500 1 0 0 0 0 0 3 649333
-0.001645 0.000223 0.119707 -0.355189 -0.222833 0.292952 -0.062500 1 0 0 0 0 0 3 650333
-0.001645 0.000223 0.119707 -0.355186 -0.222833 0.292952 -0.062500 1 0 0 0 0 0 3 651335
-0.001645 0.000223 0.119707 -0.355186 -0.222833 0.292952 -0.062500 1 0 0 0 0 0 3 652333
-0.001645 0.000223 0.119707 -0.355194 -0.222842 0.292945 -0.062500 1 0 0 0 0 0 3 653327
-0.001645 0.000223 0.119707 -0.355202 -0.222820 0.292951 -0.062500 1 0 0 0 0 0 3 654334
-0.001645 0.000223 0.119707 -0.355188 -0.222831 0.292952 -0.062500 1 0 0 0 0 0 3 655333
-0.001645 0.000223 0.119707 -0.355195 -0.222841 0.292945 -0.062500 1 0 0 0 0 0 3 656333
-0.001645 0.000223 0.119707 -0.355187 -0.222834 0.292951 -0.062500 1 0 0 0 0 0 3 657329
-0.001645 0.000223 0.119707 -0.355186 -0.222833 0.292952 -0.062500 1 0 0 0 0 0 3 658321
-0.001645 0.000223 0.119707 -0.355186 -0.222833 0.292952 -0.062500 1 0 0 0 0 0 3 659327
-0.001645 0.000223 0.119707 -0.355209 -0.222827 0.292945 -0.062500 1 0 0 0 0 0 3 660334
-0.001645 0.000223 0.119707 -0.355189 -0.222832 0.292951 -0.062500 1 0 0 0 0 0 3 661317
-0.001645 0.000223 0.119707 -0.355186 -0.222833 0.292952 -0.062500 1 0 0 0 0 0 3 662332
-0.001645 0.000223 0.119707 -0.355194 -0.222842 0.292945 -0.062500 1 0 0 0 0 0 3 663335
-0.001645 0.000223 0.119707 -0.355187 -0.222834 0.292951 -0.062500 1 0 0 0 0 0 3 664333
-0.001645 0.000223 0.119707 -0.355198 -0.222831 0.292959 -0.062500 1 0 0 0 0 0 3 665333
-0.001645 0.000223 0.119707 -0.355191 -0.222821 0.292946 -0.062500 1 0 0 0 0 0 3 666331
-0.001645 0.000223 0.119707 -0.355195 -0.222840 0.292945 -0.062500 1 0 0 0 0 0 3 667334
-0.001645 0.000223 0.119707 -0.355187 -0.222834 0.292951 -0.062500 1 0 0 0 0 0 3 668332
-0.001645 0.000223 0.119707 -0.355186 -0.222833 0.292952 -0.062500 1 0 0 0 0 0 3 669317
-0.001645 0.000223 0.119707 -0.355194 -0.222842 0.292945 -0.062500 1 0 0 0 0 0 3 670318
-0.001645 0.000223 0.119707 -0.355199 -0.222832 0.292958 -0.062500 1 0 0 0 0 0 3 671327
-0.001645 0.000223 0.119707 -0.355191 -0.222821 0.292946 -0.062500 1 0 0 0 0 0 3 672318
-0.001645 0.000223 0.119707 -0.355187 -0.222831 0.292952 -0.062500 1 0 0 0 0 0 3 673326
-0.001645 0.000223 0.119707 -0.355194 -0.222841 0.292945 -0.062500 1 0 0 0 0 0 3 674317
-0.001645 0.000223 0.119707 -0.355187 -0.222834 0.292951 -0.062500 1 0 0 0 0 0 3 675327
-0.001645 0.000223 0.119707 -0.355186 -0.222833 0.292952 -0.062500 1 0 0 0 0 0 3 676315
-0.001645 0.000223 0.119707 -0.355198 -0.222830 0.292959 -0.062500 1 0 0 0 0 0 3 677325
-0.001645 0.000223 0.119707 -0.355199 -0.222830 0.292939 -0.062500 1 0 0 0 0 0 3 678316
-0.001645 0.000223 0.119707 -0.355188 -0.222832 0.292951 -0.062500 1 0 0 0 0 0 3 679326
-0.001645 0.000223 0.119707 -0.355186 -0.222833 0.292952 -0.062500 1 0 0 0 0 0 3 680316
-0.001645 0.000223 0.119707 -0.355194 -0.222842 0.292945 -0.062500 1 0 0 0 0 0 3 681325
-0.001645 0.000223 0.119707 -0.355199 -0.222831 0.292958 -0.062500 1 0 0 0 0 0 3 682331
-0.001645 0.000223 0.119707 -0.355188 -0.222833 0.292953 -0.062500 1 0 0 0 0 0 3 683331
-0.001645 0.000223 0.119707 -0.355198 -0.222830 0.292939 -0.062500 1 0 0 0 0 0 3 684342
-0.001645 0.000223 0.119707 -0.355188 -0.222833 0.292950 -0.062500 1 0 0 0 0 0 3 685336
-0.001645 0.000223 0.119707 -0.355186 -0.222833 0.292952 -0.062500 1 0 0 0 0 0 3 686332
-0.001645 0.000223 0.119707 -0.355186 -0.222833 0.292952 -0.062500 1 0 0 0 0 0 3 687312
-0.001645 0.000223 0.119707 -0.355206 -0.222839 0.292952 -0.062500 1 0 0 0 0 0 3 688333
-0.001645 0.000223 0.119707 -0.355188 -0.222834 0.292952 -0.062500 1 0 0 0 0 0 3 689338
-0.001645 0.000223 0.119707 -0.355190 -0.222822 0.292945 -0.062500 1 0 0 0 0 0 3 690337
-0.001645 0.000223 0.119707 -0.355186 -0.222831 0.292951 -0.062500 1 0 0 0 0 0 3 691335
-0.001645 0.000223 0.119707 -0.355194 -0.222841 0.292945 -0.062500 1 0 0 0 0 0 3 692339
-0.001645 0.000223 0.119707 -0.355199 -0.222831 0.292958 -0.062500 1 0 0 0 0 0 3 693332
-0.001645 0.000223 0.119707 -0.355188 -0.222833 0.292953 -0.062500 1 0 0 0 0 0 3 694331
-0.001645 0.000223 0.119707 -0.355194 -0.222842 0.292946 -0.062500 1 0 0 0 0 0 3 695334
-0.001645 0.000223 0.119707 -0.355190 -0.222823 0.292945 -0.062500 1 0 0 0 0 0 3 696332
-0.001645 0.000223 0.119707 -0.355186 -0.222832 0.292951 -0.062500 1 0 0 0 0 0 3 697332
-0.001645 0.000223 0.119707 -0.355186 -0.222833 0.292952 -0.062500 1 0 0 0 0 0 3 698332
-0.001645 0.000223 0.119707 -0.355206 -0.222839 0.292952 -0.062500 1 0 0 0 0 0 3 699334
-0.001645 0.000223 0.119707 -0.355188 -0.222834 0.292952 -0.062500 1 0 0 0 0 0 3 700335
-0.001645 0.000223 0.119707 -0.355186 -0.222833 0.292952 -0.062500 1 0 0 0 0 0 3 701333
-0.001645 0.000223 0.119707 -0.355198 -0.222830 0.292939 -0.062500 1 0 0 0 0 0 3 702327
-0.001645 0.000223 0.119707 -0.355187 -0.222833 0.292950 -0.062500 1 0 0 0 0 0 3 703319
-0.001645 0.000223 0.119707 -0.355198 -0.222830 0.292958 -0.062500 1 0 0 0 0 0 3 704326
-0.001645 0.000223 0.119707 -0.355187 -0.222832 0.292953 -0.062500 1 0 0 0 0 0 3 705331
-0.001645 0.000223 0.119707 -0.355194 -0.222842 0.292946 -0.062500 1 0 0 0 0 0 3 706331
-0.001645 0.000223 0.119707 -0.355187 -0.222834 0.292952 -0.062500 1 0 0 0 0 0 3 707332
-0.001645 0.000223 0.119707 -0.355189 -0.222822 0.292945 -0.062500 1 0 0 0 0 0 3 708331
-0.001645 0.000223 0.119707 -0.355186 -0.222831 0.292951 -0.062500 1 0 0 0 0 0 3 709330
-0.001645 0.000223 0.119707 -0.355206 -0.222838 0.292952 -0.062500 1 0 0 0 0 0 3 710331
-0.001645 0.000223 0.119707 -0.355188 -0.222834 0.292952 -0.062500 1 0 0 0 0 0 3 711331
-0.001645 0.000223 0.119707 -0.355186 -0.222833 0.292952 -0.062500 1 0 0 0 0 0 3 712331
-0.001645 0.000223 0.119707 -0.355194 -0.222842 0.292945 -0.062500 1 0 0 0 0 0 3 713332
-0.001645 0.000223 0.119707 -0.355190 -0.222823 0.292945 -0.062500 1 0 0 0 0 0 3 714332
-0.001645 0.000223 0.119707 -0.355199 -0.222829 0.292958 -0.062500 1 0 0 0 0 0 3 715332
-0.001645 0.000223 0.119707 -0.355188 -0.222832 0.292953 -0.062500 1 0 0 0 0 0 3 716332
-0.001645 0.000223 0.119707 -0.355194 -0.222841 0.292946 -0.062500 1 0 0 0 0 0 3 717323
-0.001645 0.000223 0.119707 -0.355187 -0.222834 0.292951 -0.062500 1 0 0 0 0 0 3 718326
-0.001645 0.000223 0.119707 -0.355186 -0.222833 0.292952 -0.062500 1 0 0 0 0 0 3 719331
-0.001645 0.000223 0.119707 -0.355197 -0.222830 0.292938 -0.062500 1 0 0 0 0 0 3 720330
-0.001645 0.000223 0.119707 -0.355199 -0.222830 0.292957 -0.062500 1 0 0 0 0 0 3 721332
-0.001645 0.000223 0.119707 -0.355188 -0.222832 0.292953 -0.062500 1 0 0 0 0 0 3 722330
-0.001645 0.000223 0.119707 -0.355186 -0.222833 0.292952 -0.062500 1 0 0 0 0 0 3 723319
-0.001645 0.000223 0.119707 -0.355194 -0.222842 0.292945 -0.062500 1 0 0 0 0 0 3 724328
-0.001645 0.000223 0.119707 -0.355187 -0.222834 0.292951 -0.062500 1 0 0 0 0 0 3 725328
-0.001645 0.000223 0.119707 -0.355189 -0.222822 0.292945 -0.062500 1 0 0 0 0 0 3 726330
-0.001645 0.000223 0.119707 -0.355206 -0.222838 0.292951 -0.062500 1 0 0 0 0 0 3 727333
-0.001645 0.000223 0.119707 -0.355189 -0.222833 0.292952 -0.062500 1 0 0 0 0 0 3 728331
-0.001645 0.000223 0.119707 -0.355186 -0.222833 0.292952 -0.062500 1 0 0 0 0 0 3 729331
-0.001645 0.000223 0.119707 -0.355186 -0.222833 0.292952 -0.062500 1 0 0 0 0 0 3 730331
-0.001645 0.000223 0.119707 -0.355194 -0.222842 0.292945 -0.062500 1 0 0 0 0 0 3 731333
-0.001645 0.000223 0.119707 -0.355202 -0.222820 0.292951 -0.062500 1 0 0 0 0 0 3 732331
-0.001645 0.000223 0.119707 -0.355188 -0.222831 0.292952 -0.062500 1 0 0 0 0 0 3 733329
-0.001645 0.000223 0.119707 -0.355195 -0.222841 0.292945 -0.062500 1 0 0 0 0 0 3 734331
-0.001645 0.000223 0.119707 -0.355187 -0.222834 0.292951 -0.062500 1 0 0 0 0 0 3 735324
-0.001645 0.000223 0.119707 -0.355186 -0.222833 0.292952 -0.062500 1 0 0 0 0 0 3 736315
-0.001645 0.000223 0.119707 -0.355186 -0.222833 0.292952 -0.062500 1 0 0 0 0 0 3 737317
-0.001645 0.000223 0.119707 -0.355209 -0.222827 0.292945 -0.062500 1 0 0 0 0 0 3 738323
-0.001645 0.000223 0.119707 -0.355189 -0.222832 0.292951 -0.062500 1 0 0 0 0 0 3 739329
-0.001645 0.000223 0.119707 -0.355186 -0.222833 0.292952 -0.062500 1 0 0 0 0 0 3 740314
-0.001645 0.000223 0.119707 -0.355194 -0.222842 0.292945 -0.062500 1 0 0 0 0 0 3 741322
-0.001645 0.000223 0.119707 -0.355187 -0.222834 0.292951 -0.062500 1 0 0 0 0 0 3 742313
-0.001645 0.000223 0.119707 -0.355198 -0.222831 0.292959 -0.062500 1 0 0 0 0 0 3 743383
-0.001645 0.000223 0.119707 -0.355191 -0.222821 0.292946 -0.062500 1 0 0 0 0 0 3 744394
-0.001645 0.000223 0.119707 -0.355195 -0.222840 0.292945 -0.062500 1 0 0 0 0 0 3 745377
-0.001645 0.000223 0.119707 -0.355187 -0.222834 0.292951 -0.062500 1 0 0 0 0 0 3 746392
-0.001645 0.000223 0.119707 -0.355186 -0.222833 0.292952 -0.062500 1 0 0 0 0 0 3 747383
-0.001645 0.000223 0.119707 -0.355194 -0.222842 0.292945 -0.062500 1 0 0 0 0 0 3 748400
-0.001645 0.000223 0.119707 -0.355199 -0.222832 0.292958 -0.062500 1 0 0 0 0 0 3 749381
-0.001645 0.000223 0.119707 -0.355191 -0.222821 0.292946 -0.062500 1 0 0 0 0 0 3 750396
-0.001645 0.000223 0.119707 -0.355187 -0.222831 0.292951 -0.062500 1 0 0 0 0 0 3 751314
-0.001645 0.000223 0.119707 -0.355194 -0.222841 0.292945 -0.062500 1 0 0 0 0 0 3 752323
-0.001645 0.000223 0.119707 -0.355187 -0.222834 0.292951 -0.062500 1 0 0 0 0 0 3 753330
-0.001645 0.000223 0.119707 -0.355198 -0.222830 0.292958 -0.062500 1 0 0 0 0 0 3 754330
-0.001645 0.000223 0.119707 -0.355196 -0.222842 0.292946 -0.062500 1 0 0 0 0 0 3 755337
-0.001645 0.000223 0.119707 -0.355191 -0.222823 0.292945 -0.062500 1 0 0 0 0 0 3 756332
-0.001645 0.000223 0.119707 -0.355187 -0.222832 0.292951 -0.062500 1 0 0 0 0 0 3 757327
-0.001645 0.000223 0.119707 -0.355186 -0.222833 0.292952 -0.062500 1 0 0 0 0 0 3 758329
-0.001645 0.000223 0.119707 -0.355194 -0.222842 0.292945 -0.062500 1 0 0 0 0 0 3 759322
-0.001645 0.000223 0.119707 -0.355199 -0.222831 0.292958 -0.062500 1 0 0 0 0 0 3 760335
-0.001645 0.000223 0.119707 -0.355187 -0.222833 0.292953 -0.062500 1 0 0 0 0 0 3 761552
-0.001645 0.000223 0.119707 -0.355198 -0.222830 0.292939 -0.062500 1 0 0 0 0 0 3 762330
-0.001645 0.000223 0.119707 -0.355188 -0.222833 0.292950 -0.062500 1 0 0 0 0 0 3 763330
-0.001645 0.000223 0.119707 -0.355186 -0.222833 0.292952 -0.062500 1 0 0 0 0 0 3 764332
-0.001645 0.000223 0.119707 -0.355198 -0.222830 0.292959 -0.062500 1 0 0 0 0 0 3 765300
-0.001645 0.000223 0.119707 -0.355196 -0.222841 0.292946 -0.062500 1 0 0 0 0 0 3 766300
-0.001645 0.000223 0.119707 -0.355187 -0.222834 0.292952 -0.062500 1 0 0 0 0 0 3 767330
-0.001645 0.000223 0.119707 -0.355190 -0.222822 0.292945 -0.062500 1 0 0 0 0 0 3 768330
-0.001645 0.000223 0.119707 -0.355186 -0.222831 0.292951 -0.062500 1 0 0 0 0 0 3 769327
-0.001645 0.000223 0.119707 -0.355194 -0.222841 0.292945 -0.062500 1 0 0 0 0 0 3 770325
-0.001645 0.000223 0.119707 -0.355199 -0.222831 0.292958 -0.062500 1 0 0 0 0 0 3 771333
-0.001645 0.000223 0.119707 -0.355187 -0.222833 0.292953 -0.062500 1 0 0 0 0 0 3 772334
-0.001645 0.000223 0.119707 -0.355194 -0.222842 0.292946 -0.062500 1 0 0 0 0 0 3 773303
-0.001645 0.000223 0.119707 -0.355190 -0.222823 0.292945 -0.062500 1 0 0 0 0 0 3 774327
-0.001645 0.000223 0.119707 -0.355186 -0.222832 0.292951 -0.062500 1 0 0 0 0 0 3 775330
-0.001645 0.000223 0.119707 -0.355198 -0.222830 0.292958 -0.062500 1 0 0 0 0 0 3 776328
-0.001645 0.000223 0.119707 -0.355196 -0.222841 0.292946 -0.062500 1 0 0 0 0 0 3 777329
-0.001645 0.000223 0.119707 -0.355187 -0.222834 0.292952 -0.062500 1 0 0 0 0 0 3 778312
-0.001645 0.000223 0.119707 -0.355186 -0.222833 0.292952 -0.062500 1 0 0 0 0 0 3 779332
-0.001645 0.000223 0.119707 -0.355198 -0.222830 0.292938 -0.062500 1 0 0 0 0 0 3 780327
-0.001645 0.000223 0.119707 -0.355200 -0.222830 0.292957 -0.062500 1 0 0 0 0 0 3 781330
-0.001645 0.000223 0.119707 -0.355188 -0.222832 0.292953 -0.062500 1 0 0 0 0 0 3 782327
-0.001645 0.000223 0.119707 -0.355186 -0.222833 0.292952 -0.062500 1 0 0 0 0 0 3 783331
-0.001645 0.000223 0.119707 -0.355194 -0.222842 0.292945 -0.062500 1 0 0 0 0 0 3 784327
-0.001645 0.000223 0.119707 -0.355187 -0.222834 0.292951 -0.062500 1 0 0 0 0 0 3 785327
-0.001645 0.000223 0.119707 -0.355189 -0.222822 0.292945 -0.062500 1 0 0 0 0 0 3 786333
-0.001645 0.000223 0.119707 -0.355198 -0.222829 0.292958 -0.062500 1 0 0 0 0 0 3 787331
-0.001645 0.000223 0.119707 -0.355196 -0.222841 0.292946 -0.062500 1 0 0 0 0 0 3 788330
-0.001645 0.000223 0.119707 -0.355187 -0.222834 0.292952 -0.062500 1 0 0 0 0 0 3 789330
-0.001645 0.000223 0.119707 -0.355186 -0.222833 0.292952 -0.062500 1 0 0 0 0 0 3 790328
-0.001645 0.000223 0.119707 -0.355194 -0.222842 0.292945 -0.062500 1 0 0 0 0 0 3 791330
-0.001645 0.000223 0.119707 -0.355190 -0.222823 0.292944 -0.062500 1 0 0 0 0 0 3 792328
-0.001645 0.000223 0.119707 -0.355198 -0.222829 0.292958 -0.062500 1 0 0 0 0 0 3 793327
-0.001645 0.000223 0.119707 -0.355187 -0.222832 0.292953 -0.062500 1 0 0 0 0 0 3 794317
-0.001645 0.000223 0.119707 -0.355194 -0.222841 0.292946 -0.062500 1 0 0 0 0 0 3 795403
-0.001645 0.000223 0.119707 -0.355187 -0.222834 0.292951 -0.062500 1 0 0 0 0 0 3 796406
-0.001645 0.000223 0.119707 -0.355186 -0.222833 0.292952 -0.062500 1 0 0 0 0 0 3 797402
-0.001645 0.000223 0.119707 -0.355197 -0.222830 0.292938 -0.062500 1 0 0 0 0 0 3 798407
-0.001645 0.000223 0.119707 -0.355199 -0.222830 0.292957 -0.062500 1 0 0 0 0 0 3 799374
-0.001645 0.000223 0.119707 -0.355188 -0.222832 0.292953 -0.062500 1 0 0 0 0 0 3 800374
-0.001645 0.000223 0.119707 -0.355186 -0.222833 0.292952 -0.062500 1 0 0 0 0 0 3 801395
-0.001645 0.000223 0.119707 -0.355194 -0.222842 0.292945 -0.062500 1 0 0 0 0 0 3 802372
-0.001645 0.000223 0.119707 -0.355187 -0.222834 0.292951 -0.062500 1 0 0 0 0 0 3 803403
-0.001645 0.000223 0.119707 -0.355201 -0.222819 0.292952 -0.062500 1 0 0 0 0 0 3 804397
-0.001645 0.000223 0.119707 -0.355196 -0.222840 0.292945 -0.062500 1 0 0 0 0 0 3 805396
-0.001645 0.000223 0.119707 -0.355187 -0.222834 0.292951 -0.062500 1 0 0 0 0 0 3 806371
-0.001645 0.000223 0.119707 -0.355186 -0.222833 0.292952 -0.062500 1 0 0 0 0 0 3 807372
-0.001645 0.000223 0.119707 -0.355186 -0.222833 0.292952 -0.062500 1 0 0 0 0 0 3 808400
-0.001645 0.000223 0.119707 -0.355194 -0.222842 0.292945 -0.062500 1 0 0 0 0 0 3 809395
-0.001645 0.000223 0.119707 -0.355199 -0.222832 0.292958 -0.062500 1 0 0 0 0 0 3 810379
-0.001645 0.000223 0.119707 -0.355191 -0.222821 0.292946 -0.062500 1 0 0 0 0 0 3 811392
-0.001645 0.000223 0.119707 -0.355195 -0.222840 0.292945 -0.062500 1 0 0 0 0 0 3 812379
-0.001645 0.000223 0.119707 -0.355187 -0.222834 0.292951 -0.062500 1 0 0 0 0 0 3 813393
-0.001645 0.000223 0.119707 -0.355186 -0.222833 0.292952 -0.062500 1 0 0 0 0 0 3 814379
-0.001645 0.000223 0.119707 -0.355198 -0.222830 0.292959 -0.062500 1 0 0 0 0 0 3 815394
-0.001645 0.000223 0.119707 -0.355199 -0.222830 0.292939 -0.062500 1 0 0 0 0 0 3 816379
-0.001645 0.000223 0.119707 -0.355188 -0.222832 0.292951 -0.062500 1 0 0 0 0 0 3 817394
-0.001645 0.000223 0.119707 -0.355186 -0.222833 0.292952 -0.062500 1 0 0 0 0 0 3 818377
-0.001645 0.000223 0.119707 -0.355194 -0.222842 0.292945 -0.062500 1 0 0 0 0 0 3 819395
-0.001645 0.000223 0.119707 -0.355199 -0.222831 0.292958 -0.062500 1 0 0 0 0 0 3 820396
-0.001645 0.000223 0.119707 -0.355188 -0.222833 0.292953 -0.062500 1 0 0 0 0 0 3 821378
-0.001645 0.000223 0.119707 -0.355190 -0.222821 0.292946 -0.062500 1 0 0 0 0 0 3 822394
-0.001645 0.000223 0.119707 -0.355195 -0.222840 0.292945 -0.062500 1 0 0 0 0 0 3 823312
-0.001645 0.000223 0.119707 -0.355187 -0.222834 0.292951 -0.062500 1 0 0 0 0 0 3 824321
-0.001645 0.000223 0.119707 -0.355186 -0.222833 0.292952 -0.062500 1 0 0 0 0 0 3 825312
-0.001645 0.000223 0.119707 -0.355198 -0.222830 0.292959 -0.062500 1 0 0 0 0 0 3 826320
-0.001645 0.000223 0.119707 -0.355196 -0.222841 0.292946 -0.062500 1 0 0 0 0 0 3 827312
-0.001645 0.000223 0.119707 -0.355191 -0.222822 0.292945 -0.062500 1 0 0 0 0 0 3 828321
-0.001645 0.000223 0.119707 -0.355186 -0.222832 0.292951 -0.062500 1 0 0 0 0 0 3 829311
-0.001645 0.000223 0.119707 -0.355194 -0.222841 0.292945 -0.062500 1 0 0 0 0 0 3 830322
-0.001645 0.000223 0.119707 -0.355199 -0.222831 0.292958 -0.062500 1 0 0 0 0 0 3 831317
-0.001645 0.000223 0.119707 -0.355188 -0.222833 0.292953 -0.062500 1 0 0 0 0 0 3 832322
-0.001645 0.000223 0.119707 -0.355195 -0.222842 0.292946 -0.062500 1 0 0 0 0 0 3 833325
-0.001645 0.000223 0.119707 -0.355191 -0.222823 0.292945 -0.062500 1 0 0 0 0 0 3 834323
-0.001645 0.000223 0.119707 -0.355187 -0.222832 0.292951 -0.062500 1 0 0 0 0 0 3 835318
-0.001645 0.000223 0.119707 -0.355186 -0.222833 0.292952 -0.062500 1 0 0 0 0 0 3 836311
-0.001645 0.000223 0.119707 -0.355206 -0.222839 0.292952 -0.062500 1 0 0 0 0 0 3 837322
-0.001645 0.000223 0.119707 -0.355188 -0.222834 0.292952 -0.062500 1 0 0 0 0 0 3 838320
-0.001645 0.000223 0.119707 -0.355186 -0.222833 0.292952 -0.062500 1 0 0 0 0 0 3 839316
-0.001645 0.000223 0.119707 -0.355198 -0.222830 0.292939 -0.062500 1 0 0 0 0 0 3 840316
-0.001645 0.000223 0.119707 -0.355187 -0.222833 0.292950 -0.062500 1 0 0 0 0 0 3 841310
-0.001645 0.000223 0.119707 -0.355198 -0.222830 0.292958 -0.062500 1 0 0 0 0 0 3 842314
-0.001645 0.000223 0.119707 -0.355188 -0.222832 0.292953 -0.062500 1 0 0 0 0 0 3 843318
-0.001645 0.000223 0.119707 -0.355195 -0.222842 0.292946 -0.062500 1 0 0 0 0 0 3 844317
-0.001645 0.000223 0.119707 -0.355187 -0.222834 0.292951 -0.062500 1 0 0 0 0 0 3 845315
-0.001645 0.000223 0.119707 -0.355189 -0.222822 0.292945 -0.062500 1 0 0 0 0 0 3 846316
-0.001645 0.000223 0.119707 -0.355186 -0.222831 0.292951 -0.062500 1 0 0 0 0 0 3 847318
-0.001645 0.000223 0.119707 -0.355206 -0.222839 0.292952 -0.062500 1 0 0 0 0 0 3 848317
-0.001645 0.000223 0.119707 -0.355188 -0.222834 0.292952 -0.062500 1 0 0 0 0 0 3 849320
-0.001645 0.000223 0.119707 -0.355186 -0.222833 0.292952 -0.062500 1 0 0 0 0 0 3 850318
-0.001645 0.000223 0.119707 -0.355194 -0.222842 0.292945 -0.062500 1 0 0 0 0 0 3 851317
-0.001645 0.000223 0.119707 -0.355190 -0.222823 0.292944 -0.062500 1 0 0 0 0 0 3 852315
-0.001645 0.000223 0.119707 -0.355199 -0.222829 0.292958 -0.062500 1 0 0 0 0 0 3 853314
-0.001645 0.000223 0.119707 -0.355188 -0.222832 0.292953 -0.062500 1 0 0 0 0 0 3 854318
-0.001645 0.000223 0.119707 -0.355195 -0.222841 0.292946 -0.062500 1 0 0 0 0 0 3 855316
-0.001645 0.000223 0.119707 -0.355187 -0.222834 0.292951 -0.062500 1 0 0 0 0 0 3 856314
-0.001645 0.000223 0.119707 -0.355186 -0.222833 0.292952 -0.062500 1 0 0 0 0 0 3 857314
-0.001645 0.000223 0.119707 -0.355197 -0.222830 0.292938 -0.062500 1 0 0 0 0 0 3 858313
-0.001645 0.000223 0.119707 -0.355199 -0.222830 0.292957 -0.062500 1 0 0 0 0 0 3 859316
-0.001645 0.000223 0.119707 -0.355188 -0.222832 0.292953 -0.062500 1 0 0 0 0 0 3 860314
-0.001645 0.000223 0.119707 -0.355186 -0.222833 0.292952 -0.062500 1 0 0 0 0 0 3 861314
-0.001645 0.000223 0.119707 -0.355194 -0.222842 0.292945 -0.062500 1 0 0 0 0 0 3 862314
-0.001645 0.000223 0.119707 -0.355187 -0.222834 0.292951 -0.062500 1 0 0 0 0 0 3 863315
-0.001645 0.000223 0.119707 -0.355189 -0.222822 0.292945 -0.062500 1 0 0 0 0 0 3 864318
-0.001645 0.000223 0.119707 -0.355198 -0.222829 0.292958 -0.062500 1 0 0 0 0 0 3 865313
-0.001645 0.000223 0.119707 -0.355196 -0.222841 0.292946 -0.062500 1 0 0 0 0 0 3 866316
-0.001645 0.000223 0.119707 -0.355187 -0.222834 0.292951 -0.062500 1 0 0 0 0 0 3 867316
-0.001645 0.000223 0.119707 -0.355186 -0.222833 0.292952 -0.062500 1 0 0 0 0 0 3 868315
-0.001645 0.000223 0.119707 -0.355194 -0.222842 0.292945 -0.062500 1 0 0 0 0 0 3 869314
-0.001645 0.000223 0.119707 -0.355199 -0.222832 0.292958 -0.062500 1 0 0 0 0 0 3 870315
-0.001645 0.000223 0.119707 -0.355191 -0.222821 0.292946 -0.062500 1 0 0 0 0 0 3 871316
-0.001645 0.000223 0.119707 -0.355187 -0.222831 0.292952 -0.062500 1 0 0 0 0 0 3 872308
-0.001645 0.000223 0.119707 -0.355194 -0.222841 0.292945 -0.062500 1 0 0 0 0 0 3 873318
-0.001645 0.000223 0.119707 -0.355187 -0.222834 0.292951 -0.062500 1 0 0 0 0 0 3 874316
-0.001645 0.000223 0.119707 -0.355186 -0.222833 0.292952 -0.062500 1 0 0 0 0 0 3 875318
-0.001645 0.000223 0.119707 -0.355209 -0.222827 0.292945 -0.062500 1 0 0 0 0 0 3 876313
-0.001645 0.000223 0.119707 -0.355189 -0.222832 0.292951 -0.062500 1 0 0 0 0 0 3 877315
-0.001645 0.000223 0.119707 -0.355187 -0.222833 0.292952 -0.062500 1 0 0 0 0 0 3 878313
-0.001645 0.000223 0.119707 -0.355186 -0.222833 0.292952 -0.062500 1 0 0 0 0 0 3 879316
-0.001645 0.000223 0.119707 -0.355194 -0.222842 0.292945 -0.062500 1 0 0 0 0 0 3 880317
-0.001645 0.000223 0.119707 -0.355199 -0.222831 0.292958 -0.062500 1 0 0 0 0 0 3 881297
-0.001645 0.000223 0.119707 -0.355191 -0.222821 0.292946 -0.062500 1 0 0 0 0 0 3 882315
-0.001645 0.000223 0.119707 -0.355195 -0.222840 0.292945 -0.062500 1 0 0 0 0 0 3 883316
-0.001645 0.000223 0.119707 -0.355187 -0.222834 0.292951 -0.062500 1 0 0 0 0 0 3 884308
-0.001645 0.000223 0.119707 -0.355186 -0.222833 0.292952 -0.062500 1 0 0 0 0 0 3 885314
-0.001645 0.000223 0.119707 -0.355186 -0.222833 0.292952 -0.062500 1 0 0 0 0 0 3 886305
-0.001645 0.000223 0.119707 -0.355206 -0.222839 0.292952 -0.062500 1 0 0 0 0 0 3 887378
-0.001645 0.000223 0.119707 -0.355192 -0.222822 0.292945 -0.062500 1 0 0 0 0 0 3 888393
-0.001645 0.000223 0.119707 -0.355187 -0.222832 0.292951 -0.062500 1 0 0 0 0 0 3 889377
-0.001645 0.000223 0.119707 -0.355194 -0.222841 0.292945 -0.062500 1 0 0 0 0 0 3 890392
-0.001645 0.000223 0.119707 -0.355187 -0.222834 0.292951 -0.062500 1 0 0 0 0 0 3 891378
-0.001645 0.000223 0.119707 -0.355198 -0.222830 0.292958 -0.062500 1 0 0 0 0 0 3 892391
-0.001645 0.000223 0.119707 -0.355187 -0.222833 0.292953 -0.062500 1 0 0 0 0 0 3 893376
-0.001645 0.000223 0.119707 -0.355198 -0.222830 0.292939 -0.062500 1 0 0 0 0 0 3 894392
-0.001645 0.000223 0.119707 -0.355187 -0.222833 0.292951 -0.062500 1 0 0 0 0 0 3 895310
-0.001645 0.000223 0.119707 -0.355186 -0.222833 0.292952 -0.062500 1 0 0 0 0 0 3 896319
-0.001645 0.000223 0.119707 -0.355186 -0.222833 0.292952 -0.062500 1 0 0 0 0 0 3 897308
-0.001645 0.000223 0.119707 -0.355206 -0.222839 0.292952 -0.062500 1 0 0 0 0 0 3 898318
-0.001645 0.000223 0.119707 -0.355188 -0.222834 0.292952 -0.062500 1 0 0 0 0 0 3 899310
-0.001645 0.000223 0.119707 -0.355190 -0.222821 0.292946 -0.062500 1 0 0 0 0 0 3 900318
-0.001645 0.000223 0.119707 -0.355195 -0.222840 0.292944 -0.062500 1 0 0 0 0 0 3 901310
-0.001645 0.000223 0.119707 -0.355187 -0.222834 0.292951 -0.062500 1 0 0 0 0 0 3 902349
-0.001645 0.000223 0.119707 -0.355198 -0.222830 0.292958 -0.062500 1 0 0 0 0 0 3 903327
-0.001645 0.000223 0.119707 -0.355196 -0.222841 0.292946 -0.062500 1 0 0 0 0 0 3 904327
-0.001645 0.000223 0.119707 -0.355187 -0.222834 0.292952 -0.062500 1 0 0 0 0 0 3 905342
-0.001645 0.000223 0.119707 -0.355190 -0.222822 0.292945 -0.062500 1 0 0 0 0 0 3 906315
-0.001645 0.000223 0.119707 -0.355186 -0.222831 0.292951 -0.062500 1 0 0 0 0 0 3 907312
-0.001645 0.000223 0.119707 -0.355194 -0.222841 0.292945 -0.062500 1 0 0 0 0 0 3 908319
-0.001645 0.000223 0.119707 -0.355199 -0.222831 0.292958 -0.062500 1 0 0 0 0 0 3 909319
-0.001645 0.000223 0.119707 -0.355188 -0.222833 0.292953 -0.062500 1 0 0 0 0 0 3 910311
-0.001645 0.000223 0.119707 -0.355195 -0.222842 0.292946 -0.062500 1 0 0 0 0 0 3 911319
-0.001645 0.000223 0.119707 -0.355187 -0.222834 0.292951 -0.062500 1 0 0 0 0 0 3 912314
-0.001645 0.000223 0.119707 -0.355189 -0.222822 0.292945 -0.062500 1 0 0 0 0 0 3 913314
-0.001645 0.000223 0.119707 -0.355198 -0.222829 0.292958 -0.062500 1 0 0 0 0 0 3 914315
-0.001645 0.000223 0.119707 -0.355196 -0.222841 0.292946 -0.062500 1 0 0 0 0 0 3 915316
-0.001645 0.000223 0.119707 -0.355187 -0.222834 0.292952 -0.062500 1 0 0 0 0 0 3 916315
-0.001645 0.000223 0.119707 -0.355186 -0.222833 0.292952 -0.062500 1 0 0 0 0 0 3 917313
-0.001645 0.000223 0.119707 -0.355189 -0.222821 0.292945 -0.062500 1 0 0 0 0 0 3 918314
-0.001645 0.000223 0.119707 -0.355194 -0.222840 0.292944 -0.062500 1 0 0 0 0 0 3 919321
-0.001645 0.000223 0.119707 -0.355199 -0.222831 0.292958 -0.062500 1 0 0 0 0 0 3 920300
-0.001645 0.000223 0.119707 -0.355188 -0.222833 0.292953 -0.062500 1 0 0 0 0 0 3 921315
-0.001645 0.000223 0.119707 -0.355195 -0.222842 0.292945 -0.062500 1 0 0 0 0 0 3 922315
-0.001645 0.000223 0.119707 -0.355187 -0.222834 0.292951 -0.062500 1 0 0 0 0 0 3 923314
-0.001645 0.000223 0.119707 -0.355189 -0.222822 0.292945 -0.062500 1 0 0 0 0 0 3 924313
-0.001645 0.000223 0.119707 -0.355198 -0.222829 0.292958 -0.062500 1 0 0 0 0 0 3 925311
-0.001645 0.000223 0.119707 -0.355196 -0.222841 0.292946 -0.062500 1 0 0 0 0 0 3 926314
-0.001645 0.000223 0.119707 -0.355187 -0.222834 0.292952 -0.062500 1 0 0 0 0 0 3 927314
-0.001645 0.000223 0.119707 -0.355186 -0.222833 0.292952 -0.062500 1 0 0 0 0 0 3 928313
-0.001645 0.000223 0.119707 -0.355194 -0.222842 0.292945 -0.062500 1 0 0 0 0 0 3 929311
-0.001645 0.000223 0.119707 -0.355187 -0.222834 0.292951 -0.062500 1 0 0 0 0 0 3 930313
-0.001645 0.000223 0.119707 -0.355201 -0.222819 0.292952 -0.062500 1 0 0 0 0 0 3 931317
-0.001645 0.000223 0.119707 -0.355188 -0.222831 0.292952 -0.062500 1 0 0 0 0 0 3 932312
-0.001645 0.000223 0.119707 -0.355195 -0.222841 0.292945 -0.062500 1 0 0 0 0 0 3 933312
-0.001645 0.000223 0.119707 -0.355187 -0.222834 0.292951 -0.062500 1 0 0 0 0 0 3 934312
-0.001645 0.000223 0.119707 -0.355186 -0.222833 0.292952 -0.062500 1 0 0 0 0 0 3 935314
-0.001645 0.000223 0.119707 -0.355197 -0.222830 0.292938 -0.062500 1 0 0 0 0 0 3 936316
-0.001645 0.000223 0.119707 -0.355199 -0.222830 0.292957 -0.062500 1 0 0 0 0 0 3 937308
-0.001645 0.000223 0.119707 -0.355188 -0.222832 0.292953 -0.062500 1 0 0 0 0 0 3 938312
-0.001645 0.000223 0.119707 -0.355186 -0.222833 0.292952 -0.062500 1 0 0 0 0 0 3 939316
-0.001645 0.000223 0.119707 -0.355194 -0.222842 0.292945 -0.062500 1 0 0 0 0 0 3 940311
-0.001645 0.000223 0.119707 -0.355187 -0.222834 0.292951 -0.062500 1 0 0 0 0 0 3 941314
-0.001645 0.000223 0.119707 -0.355198 -0.222831 0.292959 -0.062500 1 0 0 0 0 0 3 942306
-0.001645 0.000223 0.119707 -0.355199 -0.222830 0.292939 -0.062500 1 0 0 0 0 0 3 943316
-0.001645 0.000223 0.119707 -0.355188 -0.222833 0.292951 -0.062500 1 0 0 0 0 0 3 944316
-0.001645 0.000223 0.119707 -0.355186 -0.222833 0.292952 -0.062500 1 0 0 0 0 0 3 945311
-0.001645 0.000223 0.119707 -0.355186 -0.222833 0.292952 -0.062500 1 0 0 0 0 0 3 946313
-0.001645 0.000223 0.119707 -0.355194 -0.222842 0.292945 -0.062500 1 0 0 0 0 0 3 947313
-0.001645 0.000223 0.119707 -0.355199 -0.222832 0.292958 -0.062500 1 0 0 0 0 0 3 948313
-0.001645 0.000223 0.119707 -0.355191 -0.222821 0.292946 -0.062500 1 0 0 0 0 0 3 949311
-0.001645 0.000223 0.119707 -0.355187 -0.222831 0.292952 -0.062500 1 0 0 0 0 0 3 950313
-0.001645 0.000223 0.119707 -0.355194 -0.222841 0.292945 -0.062500 1 0 0 0 0 0 3 951319
-0.001645 0.000223 0.119707 -0.355187 -0.222834 0.292951 -0.062500 1 0 0 0 0 0 3 952314
-0.001645 0.000223 0.119707 -0.355198 -0.222830 0.292959 -0.062500 1 0 0 0 0 0 3 953311
-0.001645 0.000223 0.119707 -0.355199 -0.222830 0.292939 -0.062500 1 0 0 0 0 0 3 954303
-0.001645 0.000223 0.119707 -0.355188 -0.222832 0.292951 -0.062500 1 0 0 0 0 0 3 955313
-0.001645 0.000223 0.119707 -0.355186 -0.222833 0.292952 -0.062500 1 0 0 0 0 0 3 956303
-0.001645 0.000223 0.119707 -0.355186 -0.222833 0.292952 -0.062500 1 0 0 0 0 0 3 957310
-0.001645 0.000223 0.119707 -0.355194 -0.222842 0.292945 -0.062500 1 0 0 0 0 0 3 958301
-0.001645 0.000223 0.119707 -0.355199 -0.222831 0.292958 -0.062500 1 0 0 0 0 0 3 959311
-0.001645 0.000223 0.119707 -0.355191 -0.222821 0.292946 -0.062500 1 0 0 0 0 0 3 960302
-0.001645 0.000223 0.119707 -0.355195 -0.222840 0.292945 -0.062500 1 0 0 0 0 0 3 961311
-0.001645 0.000223 0.119707 -0.355187 -0.222834 0.292951 -0.062500 1 0 0 0 0 0 3 962302
-0.001645 0.000223 0.119707 -0.355186 -0.222833 0.292952 -0.062500 1 0 0 0 0 0 3 963311
-0.001645 0.000223 0.119707 -0.355198 -0.222830 0.292959 -0.062500 1 0 0 0 0 0 3 964303
-0.001645 0.000223 0.119707 -0.355196 -0.222841 0.292946 -0.062500 1 0 0 0 0 0 3 965311
-0.001645 0.000223 0.119707 -0.355191 -0.222822 0.292945 -0.062500 1 0 0 0 0 0 3 966302
-0.001645 0.000223 0.119707 -0.355187 -0.222832 0.292951 -0.062500 1 0 0 0 0 0 3 967331
-0.001645 0.000223 0.119707 -0.355194 -0.222841 0.292945 -0.062500 1 0 0 0 0 0 3 968321
-0.001645 0.000223 0.119707 -0.355199 -0.222831 0.292958 -0.062500 1 0 0 0 0 0 3 969313
-0.001645 0.000223 0.119707 -0.355188 -0.222833 0.292953 -0.062500 1 0 0 0 0 0 3 970321
-0.001645 0.000223 0.119707 -0.355186 -0.222833 0.292953 -0.062500 1 0 0 0 0 0 3 971322
-0.001645 0.000223 0.119707 -0.355198 -0.222830 0.292939 -0.062500 1 0 0 0 0 0 3 972321
-0.001645 0.000223 0.119707 -0.355187 -0.222833 0.292950 -0.062500 1 0 0 0 0 0 3 973307
-0.001645 0.000223 0.119707 -0.355186 -0.222833 0.292952 -0.062500 1 0 0 0 0 0 3 974322
-0.001645 0.000223 0.119707 -0.355198 -0.222830 0.292959 -0.062500 1 0 0 0 0 0 3 975315
-0.001645 0.000223 0.119707 -0.355196 -0.222841 0.292946 -0.062500 1 0 0 0 0 0 3 976326
-0.001645 0.000223 0.119707 -0.355187 -0.222834 0.292952 -0.062500 1 0 0 0 0 0 3 977324
-0.001645 0.000223 0.119707 -0.355189 -0.222821 0.292945 -0.062500 1 0 0 0 0 0 3 978294
-0.001645 0.000223 0.119707 -0.355195 -0.222840 0.292944 -0.062500 1 0 0 0 0 0 3 979324
-0.001645 0.000223 0.119707 -0.355199 -0.222831 0.292958 -0.062500 1 0 0 0 0 0 3 980322
-0.001645 0.000223 0.119707 -0.355188 -0.222833 0.292953 -0.062500 1 0 0 0 0 0 3 981293
-0.001645 0.000223 0.119707 -0.355195 -0.222842 0.292946 -0.062500 1 0 0 0 0 0 3 982322
-0.001645 0.000223 0.119707 -0.355187 -0.222834 0.292951 -0.062500 1 0 0 0 0 0 3 983324
-0.001645 0.000223 0.119707 -0.355190 -0.222822 0.292945 -0.062500 1 0 0 0 0 0 3 984323
-0.001645 0.000223 0.119707 -0.355186 -0.222831 0.292951 -0.062500 1 0 0 0 0 0 3 985325
-0.001645 0.000223 0.119707 -0.355206 -0.222839 0.292952 -0.062500 1 0 0 0 0 0 3 986323
-0.001645 0.000223 0.119707 -0.355189 -0.222834 0.292952 -0.062500 1 0 0 0 0 0 3 987424
-0.001645 0.000223 0.119707 -0.355186 -0.222833 0.292952 -0.062500 1 0 0 0 0 0 3 988391
-0.001645 0.000223 0.119707 -0.355186 -0.222833 0.292952 -0.062500 1 0 0 0 0 0 3 989400
-0.001645 0.000223 0.119707 -0.355197 -0.222830 0.292939 -0.062500 1 0 0 0 0 0 3 990369
-0.001645 0.000223 0.119707 -0.355199 -0.222830 0.292957 -0.062500 1 0 0 0 0 0 3 991365
-0.001645 0.000223 0.119707 -0.355188 -0.222832 0.292953 -0.062500 1 0 0 0 0 0 3 992367
-0.001645 0.000223 0.119707 -0.355195 -0.222842 0.292945 -0.062500 1 0 0 0 0 0 3 993366
-0.001645 0.000223 0.119707 -0.355187 -0.222834 0.292951 -0.062500 1 0 0 0 0 0 3 994362
-0.001645 0.000223 0.119707 -0.355186 -0.222833 0.292952 -0.062500 1 0 0 0 0 0 3 995363
-0.001645 0.000223 0.119707 -0.355189 -0.222821 0.292945 -0.062500 1 0 0 0 0 0 3 996366
-0.001645 0.000223 0.119707 -0.355207 -0.222837 0.292951 -0.062500 1 0 0 0 0 0 3 997391
-0.001645 0.000223 0.119707 -0.355189 -0.222833 0.292952 -0.062500 1 0 0 0 0 0 3 998397
-0.001645 0.000223 0.119707 -0.355186 -0.222833 0.292952 -0.062500 1 0 0 0 0 0 3 999366
-0.001645 0.000223 0.119707 -0.355194 -0.222842 0.292945 -0.062500 1 0 0 0 0 0 4 367
-0.001645 0.000223 0.119707 -0.355187 -0.222834 0.292951 -0.062500 1 0 0 0 0 0 4 1365
-0.001645 0.000223 0.119707 -0.355186 -0.222834 0.292952 -0.062500 1 0 0 0 0 0 4 2369
-0.001645 0.000223 0.119707 -0.355201 -0.222819 0.292952 -0.062500 1 0 0 0 0 0 4 3365
-0.001645 0.000223 0.119707 -0.355196 -0.222840 0.292945 -0.062500 1 0 0 0 0 0 4 4386
-0.001645 0.000223 0.119707 -0.355187 -0.222834 0.292951 -0.062500 1 0 0 0 0 0 4 5364
-0.001645 0.000223 0.119707 -0.355186 -0.222833 0.292952 -0.062500 1 0 0 0 0 0 4 6364
-0.001645 0.000223 0.119707 -0.355194 -0.222842 0.292945 -0.062500 1 0 0 0 0 0 4 7400
-0.001645 0.000223 0.119707 -0.355199 -0.222832 0.292958 -0.062500 1 0 0 0 0 0 4 8398
-0.001645 0.000223 0.119707 -0.355191 -0.222821 0.292946 -0.062500 1 0 0 0 0 0 4 9394
-0.001645 0.000223 0.119707 -0.355187 -0.222831 0.292952 -0.062500 1 0 0 0 0 0 4 10394
-0.001645 0.000223 0.119707 -0.355194 -0.222841 0.292945 -0.062500 1 0 0 0 0 0 4 11388
-0.001645 0.000223 0.119707 -0.355187 -0.222834 0.292951 -0.062500 1 0 0 0 0 0 4 12398
-0.001645 0.000223 0.119707 -0.355186 -0.222833 0.292952 -0.062500 1 0 0 0 0 0 4 13365
-0.001645 0.000223 0.119707 -0.355210 -0.222827 0.292945 -0.062500 1 0 0 0 0 0 4 14390
-0.001645 0.000223 0.119707 -0.355189 -0.222832 0.292951 -0.062500 1 0 0 0 0 0 4 15391
-0.001645 0.000223 0.119707 -0.355187 -0.222833 0.292952 -0.062500 1 0 0 0 0 0 4 16364
-0.001645 0.000223 0.119707 -0.355186 -0.222833 0.292952 -0.062500 1 0 0 0 0 0 4 17393
-0.001645 0.000223 0.119707 -0.355194 -0.222842 0.292945 -0.062500 1 0 0 0 0 0 4 18363
-0.001645 0.000223 0.119707 -0.355199 -0.222831 0.292958 -0.062500 1 0 0 0 0 0 4 19364
-0.001645 0.000223 0.119707 -0.355191 -0.222821 0.292946 -0.062500 1 0 0 0 0 0 4 20364
-0.001645 0.000223 0.119707 -0.355187 -0.222831 0.292952 -0.062500 1 0 0 0 0 0 4 21393
-0.001645 0.000223 0.119707 -0.355194 -0.222841 0.292945 -0.062500 1 0 0 0 0 0 4 22387
-0.001645 0.000223 0.119707 -0.355187 -0.222834 0.292951 -0.062500 1 0 0 0 0 0 4 23374
-0.001645 0.000223 0.119707 -0.355186 -0.222833 0.292952 -0.062500 1 0 0 0 0 0 4 24387
-0.001645 0.000223 0.119707 -0.355206 -0.222839 0.292952 -0.062500 1 0 0 0 0 0 4 25370
-0.001645 0.000223 0.119707 -0.355192 -0.222822 0.292945 -0.062500 1 0 0 0 0 0 4 26386
-0.001645 0.000223 0.119707 -0.355187 -0.222832 0.292951 -0.062500 1 0 0 0 0 0 4 27310
-0.001645 0.000223 0.119707 -0.355186 -0.222832 0.292952 -0.062500 1 0 0 0 0 0 4 28316
-0.001645 0.000223 0.119707 -0.355194 -0.222842 0.292945 -0.062500 1 0 0 0 0 0 4 29305
-0.001645 0.000223 0.119707 -0.355199 -0.222831 0.292958 -0.062500 1 0 0 0 0 0 4 30314
-0.001645 0.000223 0.119707 -0.355188 -0.222833 0.292953 -0.062500 1 0 0 0 0 0 4 31316
-0.001645 0.000223 0.119707 -0.355198 -0.222830 0.292939 -0.062500 1 0 0 0 0 0 4 32304
-0.001645 0.000223 0.119707 -0.355188 -0.222833 0.292950 -0.062500 1 0 0 0 0 0 4 33313
-0.001645 0.000223 0.119707 -0.355186 -0.222833 0.292952 -0.062500 1 0 0 0 0 0 4 34304
-0.001645 0.000223 0.119707 -0.355186 -0.222833 0.292952 -0.062500 1 0 0 0 0 0 4 35307
-0.001645 0.000223 0.119707 -0.355206 -0.222839 0.292952 -0.062500 1 0 0 0 0 0 4 36315
-0.001645 0.000223 0.119707 -0.355188 -0.222834 0.292952 -0.062500 1 0 0 0 0 0 4 37305
-0.001645 0.000223 0.119707 -0.355190 -0.222821 0.292946 -0.062500 1 0 0 0 0 0 4 38320
-0.001645 0.000223 0.119707 -0.355195 -0.222840 0.292944 -0.062500 1 0 0 0 0 0 4 39324
-0.001645 0.000223 0.119707 -0.355187 -0.222834 0.292951 -0.062500 1 0 0 0 0 0 4 40322
-0.001645 0.000223 0.119707 -0.355198 -0.222830 0.292958 -0.062500 1 0 0 0 0 0 4 41307
-0.001645 0.000223 0.119707 -0.355188 -0.222833 0.292953 -0.062500 1 0 0 0 0 0 4 42321
-0.001645 0.000223 0.119707 -0.355195 -0.222842 0.292946 -0.062500 1 0 0 0 0 0 4 43314
-0.001645 0.000223 0.119707 -0.355190 -0.222822 0.292945 -0.062500 1 0 0 0 0 0 4 44305
-0.001645 0.000223 0.119707 -0.355187 -0.222832 0.292951 -0.062500 1 0 0 0 0 0 4 45311
-0.001645 0.000223 0.119707 -0.355186 -0.222832 0.292952 -0.062500 1 0 0 0 0 0 4 46314
-0.001645 0.000223 0.119707 -0.355206 -0.222839 0.292952 -0.062500 1 0 0 0 0 0 4 47300
-0.001645 0.000223 0.119707 -0.355188 -0.222834 0.292952 -0.062500 1 0 0 0 0 0 4 48294
-0.001645 0.000223 0.119707 -0.355186 -0.222833 0.292952 -0.062500 1 0 0 0 0 0 4 49310
-0.001645 0.000223 0.119707 -0.355198 -0.222830 0.292939 -0.062500 1 0 0 0 0 0 4 50309
-0.001645 0.000223 0.119707 -0.355187 -0.222833 0.292950 -0.062500 1 0 0 0 0 0 4 51293
-0.001645 0.000223 0.119707 -0.355198 -0.222830 0.292958 -0.062500 1 0 0 0 0 0 4 52308
-0.001645 0.000223 0.119707 -0.355196 -0.222841 0.292946 -0.062500 1 0 0 0 0 0 4 53310
-0.001645 0.000223 0.119707 -0.355187 -0.222834 0.292952 -0.062500 1 0 0 0 0 0 4 54310
-0.001645 0.000223 0.119707 -0.355186 -0.222833 0.292952 -0.062500 1 0 0 0 0 0 4 55314
-0.001645 0.000223 0.119707 -0.355189 -0.222821 0.292945 -0.062500 1 0 0 0 0 0 4 56314
-0.001645 0.000223 0.119707 -0.355194 -0.222840 0.292944 -0.062500 1 0 0 0 0 0 4 57314
-0.001645 0.000223 0.119707 -0.355199 -0.222831 0.292958 -0.062500 1 0 0 0 0 0 4 58308
-0.001645 0.000223 0.119707 -0.355188 -0.222833 0.292953 -0.062500 1 0 0 0 0 0 4 59308
-0.001645 0.000223 0.119707 -0.355195 -0.222842 0.292945 -0.062500 1 0 0 0 0 0 4 60307
-0.001645 0.000223 0.119707 -0.355187 -0.222834 0.292951 -0.062500 1 0 0 0 0 0 4 61307
-0.001645 0.000223 0.119707 -0.355186 -0.222834 0.292952 -0.062500 1 0 0 0 0 0 4 62307
-0.001645 0.000223 0.119707 -0.355189 -0.222822 0.292945 -0.062500 1 0 0 0 0 0 4 63309
-0.001645 0.000223 0.119707 -0.355206 -0.222838 0.292951 -0.062500 1 0 0 0 0 0 4 64307
-0.001645 0.000223 0.119707 -0.355189 -0.222833 0.292952 -0.062500 1 0 0 0 0 0 4 65307
-0.001645 0.000223 0.119707 -0.355186 -0.222833 0.292952 -0.062500 1 0 0 0 0 0 4 66306
-0.001645 0.000223 0.119707 -0.355186 -0.222833 0.292952 -0.062500 1 0 0 0 0 0 4 67308
-0.001645 0.000223 0.119707 -0.355197 -0.222830 0.292939 -0.062500 1 0 0 0 0 0 4 68306
-0.001645 0.000223 0.119707 -0.355199 -0.222830 0.292957 -0.062500 1 0 0 0 0 0 4 69310
-0.001645 0.000223 0.119707 -0.355188 -0.222832 0.292953 -0.062500 1 0 0 0 0 0 4 70307
-0.001645 0.000223 0.119707 -0.355195 -0.222842 0.292945 -0.062500 1 0 0 0 0 0 4 71311
-0.001645 0.000223 0.119707 -0.355187 -0.222834 0.292951 -0.062500 1 0 0 0 0 0 4 72308
-0.001645 0.000223 0.119707 -0.355186 -0.222833 0.292952 -0.062500 1 0 0 0 0 0 4 73310
-0.001645 0.000223 0.119707 -0.355186 -0.222833 0.292952 -0.062500 1 0 0 0 0 0 4 74306
-0.001645 0.000223 0.119707 -0.355209 -0.222827 0.292945 -0.062500 1 0 0 0 0 0 4 75310
-0.001645 0.000223 0.119707 -0.355189 -0.222832 0.292951 -0.062500 1 0 0 0 0 0 4 76308
-0.001645 0.000223 0.119707 -0.355186 -0.222833 0.292952 -0.062500 1 0 0 0 0 0 4 77309
-0.001645 0.000223 0.119707 -0.355194 -0.222842 0.292945 -0.062500 1 0 0 0 0 0 4 78308
-0.001645 0.000223 0.119707 -0.355187 -0.222834 0.292951 -0.062500 1 0 0 0 0 0 4 79309
-0.001645 0.000223 0.119707 -0.355198 -0.222831 0.292959 -0.062500 1 0 0 0 0 0 4 80301
-0.001645 0.000223 0.119707 -0.355191 -0.222821 0.292946 -0.062500 1 0 0 0 0 0 4 81306
-0.001645 0.000223 0.119707 -0.355195 -0.222840 0.292945 -0.062500 1 0 0 0 0 0 4 82310
-0.001645 0.000223 0.119707 -0.355187 -0.222834 0.292951 -0.062500 1 0 0 0 0 0 4 83398
-0.001645 0.000223 0.119707 -0.355186 -0.222833 0.292952 -0.062500 1 0 0 0 0 0 4 84396
-0.001645 0.000223 0.119707 -0.355194 -0.222842 0.292945 -0.062500 1 0 0 0 0 0 4 85364
-0.001645 0.000223 0.119707 -0.355199 -0.222832 0.292958 -0.062500 1 0 0 0 0 0 4 86363
-0.001645 0.000223 0.119707 -0.355191 -0.222821 0.292946 -0.062500 1 0 0 0 0 0 4 87391
-0.001645 0.000223 0.119707 -0.355187 -0.222831 0.292952 -0.062500 1 0 0 0 0 0 4 88384
-0.001645 0.000223 0.119707 -0.355194 -0.222841 0.292945 -0.062500 1 0 0 0 0 0 4 89366
-0.001645 0.000223 0.119707 -0.355187 -0.222834 0.292951 -0.062500 1 0 0 0 0 0 4 90365
-0.001645 0.000223 0.119707 -0.355198 -0.222830 0.292959 -0.062500 1 0 0 0 0 0 4 91391
-0.001645 0.000223 0.119707 -0.355199 -0.222830 0.292939 -0.062500 1 0 0 0 0 0 4 92384
-0.001645 0.000223 0.119707 -0.355188 -0.222833 0.292951 -0.062500 1 0 0 0 0 0 4 93370
-0.001645 0.000223 0.119707 -0.355186 -0.222833 0.292952 -0.062500 1 0 0 0 0 0 4 94383
-0.001645 0.000223 0.119707 -0.355186 -0.222833 0.292952 -0.062500 1 0 0 0 0 0 4 95371
-0.001645 0.000223 0.119707 -0.355194 -0.222842 0.292945 -0.062500 1 0 0 0 0 0 4 96384
-0.001645 0.000223 0.119707 -0.355199 -0.222831 0.292958 -0.062500 1 0 0 0 0 0 4 97368
-0.001645 0.000223 0.119707 -0.355191 -0.222821 0.292946 -0.062500 1 0 0 0 0 0 4 98385
-0.001645 0.000223 0.119707 -0.355187 -0.222831 0.292952 -0.062500 1 0 0 0 0 0 4 99304
-0.001645 0.000223 0.119707 -0.355194 -0.222841 0.292945 -0.062500 1 0 0 0 0 0 4 100311
-0.001645 0.000223 0.119707 -0.355187 -0.222834 0.292951 -0.062500 1 0 0 0 0 0 4 101303
-0.001645 0.000223 0.119707 -0.355198 -0.222830 0.292959 -0.062500 1 0 0 0 0 0 4 102312
-0.001645 0.000223 0.119707 -0.355196 -0.222842 0.292946 -0.062500 1 0 0 0 0 0 4 103303
-0.001645 0.000223 0.119707 -0.355187 -0.222834 0.292952 -0.062500 1 0 0 0 0 0 4 104310
-0.001645 0.000223 0.119707 -0.355190 -0.222822 0.292945 -0.062500 1 0 0 0 0 0 4 105310
-0.001645 0.000223 0.119707 -0.355186 -0.222831 0.292951 -0.062500 1 0 0 0 0 0 4 106302
-0.001645 0.000223 0.119707 -0.355194 -0.222841 0.292945 -0.062500 1 0 0 0 0 0 4 107305
-0.001645 0.000223 0.119707 -0.355199 -0.222831 0.292958 -0.062500 1 0 0 0 0 0 4 108311
-0.001645 0.000223 0.119707 -0.355188 -0.222833 0.292953 -0.062500 1 0 0 0 0 0 4 109297
-0.001645 0.000223 0.119707 -0.355198 -0.222830 0.292939 -0.062500 1 0 0 0 0 0 4 110317
-0.001645 0.000223 0.119707 -0.355188 -0.222833 0.292950 -0.062500 1 0 0 0 0 0 4 111309
-0.001645 0.000223 0.119707 -0.355186 -0.222833 0.292952 -0.062500 1 0 0 0 0 0 4 112326
-0.001645 0.000223 0.119707 -0.355186 -0.222833 0.292952 -0.062500 1 0 0 0 0 0 4 113310
-0.001645 0.000223 0.119707 -0.355206 -0.222839 0.292952 -0.062500 1 0 0 0 0 0 4 114310
-0.001645 0.000223 0.119707 -0.355188 -0.222834 0.292952 -0.062500 1 0 0 0 0 0 4 115301
-0.001645 0.000223 0.119707 -0.355190 -0.222821 0.292945 -0.062500 1 0 0 0 0 0 4 116316
-0.001645 0.000223 0.119707 -0.355186 -0.222831 0.292951 -0.062500 1 0 0 0 0 0 4 117315
-0.001645 0.000223 0.119707 -0.355194 -0.222841 0.292945 -0.062500 1 0 0 0 0 0 4 118324
-0.001645 0.000223 0.119707 -0.355199 -0.222831 0.292958 -0.062500 1 0 0 0 0 0 4 119322
-0.001645 0.000223 0.119707 -0.355188 -0.222833 0.292953 -0.062500 1 0 0 0 0 0 4 120318
-0.001645 0.000223 0.119707 -0.355194 -0.222842 0.292946 -0.062500 1 0 0 0 0 0 4 121313
-0.001645 0.000223 0.119707 -0.355187 -0.222834 0.292952 -0.062500 1 0 0 0 0 0 4 122319
-0.001645 0.000223 0.119707 -0.355189 -0.222822 0.292945 -0.062500 1 0 0 0 0 0 4 123318
-0.001645 0.000223 0.119707 -0.355186 -0.222831 0.292951 -0.062500 1 0 0 0 0 0 4 124317
-0.001645 0.000223 0.119707 -0.355206 -0.222839 0.292952 -0.062500 1 0 0 0 0 0 4 125318
-0.001645 0.000223 0.119707 -0.355188 -0.222834 0.292952 -0.062500 1 0 0 0 0 0 4 126316
-0.001645 0.000223 0.119707 -0.355186 -0.222833 0.292952 -0.062500 1 0 0 0 0 0 4 127323
-0.001645 0.000223 0.119707 -0.355198 -0.222830 0.292939 -0.062500 1 0 0 0 0 0 4 128322
-0.001645 0.000223 0.119707 -0.355187 -0.222833 0.292950 -0.062500 1 0 0 0 0 0 4 129321
-0.001645 0.000223 0.119707 -0.355198 -0.222830 0.292958 -0.062500 1 0 0 0 0 0 4 130316
-0.001645 0.000223 0.119707 -0.355196 -0.222841 0.292946 -0.062500 1 0 0 0 0 0 4 131314
-0.001645 0.000223 0.119707 -0.355187 -0.222834 0.292951 -0.062500 1 0 0 0 0 0 4 132288
-0.001645 0.000223 0.119707 -0.355186 -0.222833 0.292952 -0.062500 1 0 0 0 0 0 4 133318
-0.001645 0.000223 0.119707 -0.355186 -0.222833 0.292952 -0.062500 1 0 0 0 0 0 4 134317
-0.001645 0.000223 0.119707 -0.355197 -0.222830 0.292939 -0.062500 1 0 0 0 0 0 4 135318
-0.001645 0.000223 0.119707 -0.355199 -0.222830 0.292957 -0.062500 1 0 0 0 0 0 4 136318
-0.001645 0.000223 0.119707 -0.355188 -0.222833 0.292953 -0.062500 1 0 0 0 0 0 4 137318
-0.001645 0.000223 0.119707 -0.355186 -0.222833 0.292952 -0.062500 1 0 0 0 0 0 4 138319
-0.001645 0.000223 0.119707 -0.355194 -0.222842 0.292945 -0.062500 1 0 0 0 0 0 4 139312
-0.001645 0.000223 0.119707 -0.355187 -0.222834 0.292951 -0.062500 1 0 0 0 0 0 4 140316
-0.001645 0.000223 0.119707 -0.355201 -0.222819 0.292952 -0.062500 1 0 0 0 0 0 4 141316
-0.001645 0.000223 0.119707 -0.355196 -0.222840 0.292945 -0.062500 1 0 0 0 0 0 4 142316
-0.001645 0.000223 0.119707 -0.355187 -0.222834 0.292951 -0.062500 1 0 0 0 0 0 4 143318
-0.001645 0.000223 0.119707 -0.355186 -0.222833 0.292952 -0.062500 1 0 0 0 0 0 4 144316
-0.001645 0.000223 0.119707 -0.355186 -0.222833 0.292952 -0.062500 1 0 0 0 0 0 4 145288
-0.001645 0.000223 0.119707 -0.355197 -0.222830 0.292938 -0.062500 1 0 0 0 0 0 4 146315
-0.001645 0.000223 0.119707 -0.355199 -0.222830 0.292957 -0.062500 1 0 0 0 0 0 4 147443
-0.001645 0.000223 0.119707 -0.355188 -0.222832 0.292953 -0.062500 1 0 0 0 0 0 4 148441
-0.001645 0.000223 0.119707 -0.355195 -0.222842 0.292945 -0.062500 1 0 0 0 0 0 4 149440
-0.001645 0.000223 0.119707 -0.355187 -0.222834 0.292951 -0.062500 1 0 0 0 0 0 4 150438
-0.001645 0.000223 0.119707 -0.355186 -0.222833 0.292952 -0.062500 1 0 0 0 0 0 4 151432
-0.001645 0.000223 0.119707 -0.355198 -0.222830 0.292959 -0.062500 1 0 0 0 0 0 4 152434
-0.001645 0.000223 0.119707 -0.355199 -0.222830 0.292940 -0.062500 1 0 0 0 0 0 4 153441
-0.001645 0.000223 0.119707 -0.355188 -0.222833 0.292951 -0.062500 1 0 0 0 0 0 4 154442
-0.001645 0.000223 0.119707 -0.355186 -0.222833 0.292952 -0.062500 1 0 0 0 0 0 4 155443
-0.001645 0.000223 0.119707 -0.355194 -0.222842 0.292945 -0.062500 1 0 0 0 0 0 4 156441
-0.001645 0.000223 0.119707 -0.355187 -0.222834 0.292951 -0.062500 1 0 0 0 0 0 4 157414
-0.001645 0.000223 0.119707 -0.355198 -0.222831 0.292959 -0.062500 1 0 0 0 0 0 4 158439
-0.001645 0.000223 0.119707 -0.355191 -0.222821 0.292946 -0.062500 1 0 0 0 0 0 4 159317
-0.001645 0.000223 0.119707 -0.355195 -0.222840 0.292945 -0.062500 1 0 0 0 0 0 4 160444
-0.001645 0.000223 0.119707 -0.355187 -0.222834 0.292951 -0.062500 1 0 0 0 0 0 4 161322
-0.001645 0.000223 0.119707 -0.355186 -0.222833 0.292952 -0.062500 1 0 0 0 0 0 4 162437
-0.001645 0.000223 0.119707 -0.355194 -0.222842 0.292945 -0.062500 1 0 0 0 0 0 4 163436
-0.001645 0.000223 0.119707 -0.355199 -0.222832 0.292958 -0.062500 1 0 0 0 0 0 4 164426
-0.001645 0.000223 0.119707 -0.355191 -0.222821 0.292946 -0.062500 1 0 0 0 0 0 4 165310
-0.001645 0.000223 0.119707 -0.355187 -0.222831 0.292951 -0.062500 1 0 0 0 0 0 4 166426
-0.001645 0.000223 0.119707 -0.355194 -0.222841 0.292945 -0.062500 1 0 0 0 0 0 4 167436
-0.001645 0.000223 0.119707 -0.355187 -0.222834 0.292951 -0.062500 1 0 0 0 0 0 4 168427
-0.001645 0.000223 0.119707 -0.355198 -0.222830 0.292959 -0.062500 1 0 0 0 0 0 4 169310
-0.001645 0.000223 0.119707 -0.355199 -0.222830 0.292939 -0.062500 1 0 0 0 0 0 4 170426
-0.001645 0.000223 0.119707 -0.355188 -0.222833 0.292951 -0.062500 1 0 0 0 0 0 4 171297
-0.001645 0.000223 0.119707 -0.355186 -0.222833 0.292952 -0.062500 1 0 0 0 0 0 4 172435
-0.001645 0.000223 0.119707 -0.355186 -0.222833 0.292952 -0.062500 1 0 0 0 0 0 4 173302
-0.001645 0.000223 0.119707 -0.355194 -0.222842 0.292945 -0.062500 1 0 0 0 0 0 4 174435
-0.001645 0.000223 0.119707 -0.355199 -0.222831 0.292958 -0.062500 1 0 0 0 0 0 4 175447
-0.001645 0.000223 0.119707 -0.355191 -0.222821 0.292946 -0.062500 1 0 0 0 0 0 4 176427
-0.001645 0.000223 0.119707 -0.355187 -0.222831 0.292951 -0.062500 1 0 0 0 0 0 4 177436
-0.001645 0.000223 0.119707 -0.355194 -0.222841 0.292945 -0.062500 1 0 0 0 0 0 4 178328
-0.001645 0.000223 0.119707 -0.355187 -0.222834 0.292951 -0.062500 1 0 0 0 0 0 4 179443
-0.001645 0.000223 0.119707 -0.355198 -0.222830 0.292958 -0.062500 1 0 0 0 0 0 4 180430
-0.001645 0.000223 0.119707 -0.355196 -0.222842 0.292946 -0.062500 1 0 0 0 0 0 4 181439
-0.001645 0.000223 0.119707 -0.355187 -0.222834 0.292952 -0.062500 1 0 0 0 0 0 4 182439
-0.001645 0.000223 0.119707 -0.355190 -0.222822 0.292945 -0.062500 1 0 0 0 0 0 4 183301
-0.001645 0.000223 0.119707 -0.355186 -0.222832 0.292951 -0.062500 1 0 0 0 0 0 4 184446
-0.001645 0.000223 0.119707 -0.355194 -0.222841 0.292945 -0.062500 1 0 0 0 0 0 4 185450
-0.001645 0.000223 0.119707 -0.355199 -0.222831 0.292958 -0.062500 1 0 0 0 0 0 4 186442
-0.001645 0.000223 0.119707 -0.355187 -0.222833 0.292953 -0.062500 1 0 0 0 0 0 4 187440
-0.001645 0.000223 0.119707 -0.355198 -0.222830 0.292939 -0.062500 1 0 0 0 0 0 4 188439
-0.001645 0.000223 0.119707 -0.355187 -0.222833 0.292950 -0.062500 1 0 0 0 0 0 4 189315
-0.001645 0.000223 0.119707 -0.355186 -0.222833 0.292952 -0.062500 1 0 0 0 0 0 4 190440
-0.001645 0.000223 0.119707 -0.355198 -0.222830 0.292959 -0.062500 1 0 0 0 0 0 4 191410
-0.001645 0.000223 0.119707 -0.355196 -0.222841 0.292946 -0.062500 1 0 0 0 0 0 4 192443
-0.001645 0.000223 0.119707 -0.355187 -0.222834 0.292952 -0.062500 1 0 0 0 0 0 4 193443
-0.001645 0.000223 0.119707 -0.355186 -0.222833 0.292952 -0.062500 1 0 0 0 0 0 4 194445
-0.001645 0.000223 0.119707 -0.355197 -0.222830 0.292939 -0.062500 1 0 0 0 0 0 4 195316
-0.001645 0.000223 0.119707 -0.355199 -0.222830 0.292957 -0.062500 1 0 0 0 0 0 4 196439
-0.001645 0.000223 0.119707 -0.355188 -0.222833 0.292953 -0.062500 1 0 0 0 0 0 4 197441
-0.001645 0.000223 0.119707 -0.355186 -0.222833 0.292952 -0.062500 1 0 0 0 0 0 4 198440
-0.001645 0.000223 0.119707 -0.355194 -0.222842 0.292946 -0.062500 1 0 0 0 0 0 4 199441
-0.001645 0.000223 0.119707 -0.355187 -0.222834 0.292951 -0.062500 1 0 0 0 0 0 4 200441
-0.001645 0.000223 0.119707 -0.355189 -0.222822 0.292945 -0.062500 1 0 0 0 0 0 4 201440
-0.001645 0.000223 0.119707 -0.355198 -0.222829 0.292958 -0.062500 1 0 0 0 0 0 4 202440
-0.001645 0.000223 0.119707 -0.355196 -0.222841 0.292946 -0.062500 1 0 0 0 0 0 4 203440
-0.001645 0.000223 0.119707 -0.355187 -0.222834 0.292952 -0.062500 1 0 0 0 0 0 4 204441
-0.001645 0.000223 0.119707 -0.355186 -0.222833 0.292952 -0.062500 1 0 0 0 0 0 4 205441
-0.001645 0.000223 0.119707 -0.355197 -0.222830 0.292939 -0.062500 1 0 0 0 0 0 4 206440
-0.001645 0.000223 0.119707 -0.355199 -0.222830 0.292957 -0.062500 1 0 0 0 0 0 4 207441
-0.001645 0.000223 0.119707 -0.355188 -0.222832 0.292953 -0.062500 1 0 0 0 0 0 4 208438
-0.001645 0.000223 0.119707 -0.355186 -0.222833 0.292952 -0.062500 1 0 0 0 0 0 4 209440
-0.001645 0.000223 0.119707 -0.355194 -0.222842 0.292945 -0.062500 1 0 0 0 0 0 4 210438
-0.001645 0.000223 0.119707 -0.355187 -0.222834 0.292951 -0.062500 1 0 0 0 0 0 4 211441
-0.001645 0.000223 0.119707 -0.355186 -0.222833 0.292952 -0.062500 1 0 0 0 0 0 4 212438
-0.001645 0.000223 0.119707 -0.355209 -0.222827 0.292945 -0.062500 1 0 0 0 0 0 4 213440
-0.001645 0.000223 0.119707 -0.355189 -0.222832 0.292951 -0.062500 1 0 0 0 0 0 4 214438
-0.001645 0.000223 0.119707 -0.355187 -0.222833 0.292952 -0.062500 1 0 0 0 0 0 4 215441
-0.001645 0.000223 0.119707 -0.355186 -0.222833 0.292952 -0.062500 1 0 0 0 0 0 4 216435
-0.001645 0.000223 0.119707 -0.355194 -0.222842 0.292945 -0.062500 1 0 0 0 0 0 4 217427
-0.001645 0.000223 0.119707 -0.355187 -0.222834 0.292951 -0.062500 1 0 0 0 0 0 4 218434
-0.001645 0.000223 0.119707 -0.355201 -0.222819 0.292952 -0.062500 1 0 0 0 0 0 4 219442
-0.001645 0.000223 0.119707 -0.355196 -0.222840 0.292945 -0.062500 1 0 0 0 0 0 4 220440
-0.001645 0.000223 0.119707 -0.355187 -0.222834 0.292951 -0.062500 1 0 0 0 0 0 4 221432
-0.001645 0.000223 0.119707 -0.355186 -0.222833 0.292952 -0.062500 1 0 0 0 0 0 4 222434
-0.001645 0.000223 0.119707 -0.355186 -0.222833 0.292952 -0.062500 1 0 0 0 0 0 4 223441
-0.001645 0.000223 0.119707 -0.355194 -0.222842 0.292945 -0.062500 1 0 0 0 0 0 4 224439
-0.001645 0.000223 0.119707 -0.355202 -0.222820 0.292951 -0.062500 1 0 0 0 0 0 4 225438
-0.001645 0.000223 0.119707 -0.355188 -0.222831 0.292952 -0.062500 1 0 0 0 0 0 4 226439
-0.001645 0.000223 0.119707 -0.355194 -0.222841 0.292945 -0.062500 1 0 0 0 0 0 4 227439
-0.001645 0.000223 0.119707 -0.355187 -0.222834 0.292951 -0.062500 1 0 0 0 0 0 4 228426
-0.001645 0.000223 0.119707 -0.355186 -0.222833 0.292952 -0.062500 1 0 0 0 0 0 4 229433
-0.001645 0.000223 0.119707 -0.355198 -0.222830 0.292959 -0.062500 1 0 0 0 0 0 4 230424
-0.001645 0.000223 0.119707 -0.355199 -0.222830 0.292939 -0.062500 1 0 0 0 0 0 4 231433
-0.001645 0.000223 0.119707 -0.355188 -0.222833 0.292951 -0.062500 1 0 0 0 0 0 4 232424
-0.001645 0.000223 0.119707 -0.355186 -0.222833 0.292952 -0.062500 1 0 0 0 0 0 4 233432
-0.001645 0.000223 0.119707 -0.355194 -0.222842 0.292945 -0.062500 1 0 0 0 0 0 4 234424
-0.001645 0.000223 0.119707 -0.355199 -0.222831 0.292958 -0.062500 1 0 0 0 0 0 4 235431
-0.001645 0.000223 0.119707 -0.355188 -0.222833 0.292953 -0.062500 1 0 0 0 0 0 4 236433
-0.001645 0.000223 0.119707 -0.355190 -0.222821 0.292946 -0.062500 1 0 0 0 0 0 4 237424
-0.001645 0.000223 0.119707 -0.355195 -0.222840 0.292945 -0.062500 1 0 0 0 0 0 4 238424
-0.001645 0.000223 0.119707 -0.355187 -0.222834 0.292951 -0.062500 1 0 0 0 0 0 4 239432
-0.001645 0.000223 0.119707 -0.355186 -0.222833 0.292952 -0.062500 1 0 0 0 0 0 4 240436
-0.001645 0.000223 0.119707 -0.355206 -0.222839 0.292952 -0.062500 1 0 0 0 0 0 4 241407
-0.001645 0.000223 0.119707 -0.355188 -0.222834 0.292952 -0.062500 1 0 0 0 0 0 4 242437
-0.001645 0.000223 0.119707 -0.355190 -0.222822 0.292945 -0.062500 1 0 0 0 0 0 4 243426
-0.001645 0.000223 0.119707 -0.355186 -0.222832 0.292951 -0.062500 1 0 0 0 0 0 4 244425
-0.001645 0.000223 0.119707 -0.355194 -0.222841 0.292945 -0.062500 1 0 0 0 0 0 4 245432
-0.001645 0.000223 0.119707 -0.355199 -0.222831 0.292958 -0.062500 1 0 0 0 0 0 4 246421
-0.001645 0.000223 0.119707 -0.355188 -0.222833 0.292953 -0.062500 1 0 0 0 0 0 4 247433
-0.001645 0.000223 0.119707 -0.355198 -0.222830 0.292939 -0.062500 1 0 0 0 0 0 4 248436
-0.001645 0.000223 0.119707 -0.355188 -0.222833 0.292950 -0.062500 1 0 0 0 0 0 4 249438
-0.001645 0.000223 0.119707 -0.355186 -0.222833 0.292952 -0.062500 1 0 0 0 0 0 4 250444
-0.001645 0.000223 0.119707 -0.355186 -0.222833 0.292952 -0.062500 1 0 0 0 0 0 4 251440
-0.001645 0.000223 0.119707 -0.355206 -0.222839 0.292952 -0.062500 1 0 0 0 0 0 4 252439
-0.001645 0.000223 0.119707 -0.355188 -0.222834 0.292952 -0.062500 1 0 0 0 0 0 4 253440
-0.001645 0.000223 0.119707 -0.355186 -0.222833 0.292952 -0.062500 1 0 0 0 0 0 4 254438
-0.001645 0.000223 0.119707 -0.355198 -0.222830 0.292939 -0.062500 1 0 0 0 0 0 4 255438
-0.001645 0.000223 0.119707 -0.355187 -0.222833 0.292950 -0.062500 1 0 0 0 0 0 4 256440
-0.001645 0.000223 0.119707 -0.355198 -0.222830 0.292958 -0.062500 1 0 0 0 0 0 4 257437
-0.001645 0.000223 0.119707 -0.355188 -0.222833 0.292953 -0.062500 1 0 0 0 0 0 4 258447
-0.001645 0.000223 0.119707 -0.355195 -0.222842 0.292946 -0.062500 1 0 0 0 0 0 4 259436
-0.001645 0.000223 0.119707 -0.355187 -0.222834 0.292952 -0.062500 1 0 0 0 0 0 4 260444
-0.001645 0.000223 0.119707 -0.355189 -0.222822 0.292945 -0.062500 1 0 0 0 0 0 4 261445
-0.001645 0.000223 0.119707 -0.355186 -0.222832 0.292951 -0.062500 1 0 0 0 0 0 4 262439
-0.001645 0.000223 0.119707 -0.355206 -0.222839 0.292952 -0.062500 1 0 0 0 0 0 4 263439
-0.001645 0.000223 0.119707 -0.355188 -0.222834 0.292952 -0.062500 1 0 0 0 0 0 4 264439
-0.001645 0.000223 0.119707 -0.355186 -0.222833 0.292952 -0.062500 1 0 0 0 0 0 4 265437
-0.001645 0.000223 0.119707 -0.355194 -0.222842 0.292945 -0.062500 1 0 0 0 0 0 4 266440
-0.001645 0.000223 0.119707 -0.355190 -0.222823 0.292945 -0.062500 1 0 0 0 0 0 4 267440
-0.001645 0.000223 0.119707 -0.355199 -0.222829 0.292958 -0.062500 1 0 0 0 0 0 4 268439
-0.001645 0.000223 0.119707 -0.355188 -0.222832 0.292953 -0.062500 1 0 0 0 0 0 4 269439
-0.001645 0.000223 0.119707 -0.355195 -0.222842 0.292946 -0.062500 1 0 0 0 0 0 4 270438
-0.001645 0.000223 0.119707 -0.355187 -0.222834 0.292951 -0.062500 1 0 0 0 0 0 4 271436
-0.001645 0.000223 0.119707 -0.355186 -0.222833 0.292952 -0.062500 1 0 0 0 0 0 4 272412
-0.001645 0.000223 0.119707 -0.355197 -0.222830 0.292938 -0.062500 1 0 0 0 0 0 4 273438
-0.001645 0.000223 0.119707 -0.355199 -0.222830 0.292957 -0.062500 1 0 0 0 0 0 4 274437
-0.001645 0.000223 0.119707 -0.355188 -0.222833 0.292953 -0.062500 1 0 0 0 0 0 4 275438
-0.001645 0.000223 0.119707 -0.355186 -0.222833 0.292952 -0.062500 1 0 0 0 0 0 4 276439
-0.001645 0.000223 0.119707 -0.355194 -0.222842 0.292945 -0.062500 1 0 0 0 0 0 4 277438
-0.001645 0.000223 0.119707 -0.355187 -0.222834 0.292951 -0.062500 1 0 0 0 0 0 4 278438
-0.001645 0.000223 0.119707 -0.355189 -0.222822 0.292945 -0.062500 1 0 0 0 0 0 4 279440
-0.001645 0.000223 0.119707 -0.355198 -0.222829 0.292958 -0.062500 1 0 0 0 0 0 4 280437
-0.001645 0.000223 0.119707 -0.355196 -0.222841 0.292946 -0.062500 1 0 0 0 0 0 4 281419
-0.001645 0.000223 0.119707 -0.355187 -0.222834 0.292952 -0.062500 1 0 0 0 0 0 4 282434
-0.001645 0.000223 0.119707 -0.355186 -0.222833 0.292952 -0.062500 1 0 0 0 0 0 4 283515
-0.001645 0.000223 0.119707 -0.355194 -0.222842 0.292945 -0.062500 1 0 0 0 0 0 4 284505
-0.001645 0.000223 0.119707 -0.355202 -0.222820 0.292951 -0.062500 1 0 0 0 0 0 4 285515
-0.001645 0.000223 0.119707 -0.355188 -0.222831 0.292952 -0.062500 1 0 0 0 0 0 4 286481
-0.001645 0.000223 0.119707 -0.355186 -0.222832 0.292952 -0.062500 1 0 0 0 0 0 4 287481
-0.001645 0.000223 0.119707 -0.355194 -0.222842 0.292945 -0.062500 1 0 0 0 0 0 4 288507
-0.001645 0.000223 0.119707 -0.355187 -0.222834 0.292951 -0.062500 1 0 0 0 0 0 4 289512
-0.001645 0.000223 0.119707 -0.355186 -0.222833 0.292952 -0.062500 1 0 0 0 0 0 4 290480
-0.001645 0.000223 0.119707 -0.355209 -0.222827 0.292945 -0.062500 1 0 0 0 0 0 4 291482
-0.001645 0.000223 0.119707 -0.355189 -0.222832 0.292951 -0.062500 1 0 0 0 0 0 4 292481
-0.001645 0.000223 0.119707 -0.355186 -0.222833 0.292952 -0.062500 1 0 0 0 0 0 4 293511
-0.001645 0.000223 0.119707 -0.355186 -0.222833 0.292952 -0.062500 1 0 0 0 0 0 4 294504
-0.001645 0.000223 0.119707 -0.355194 -0.222842 0.292945 -0.062500 1 0 0 0 0 0 4 295509
-0.001645 0.000223 0.119707 -0.355199 -0.222831 0.292958 -0.062500 1 0 0 0 0 0 4 296503
-0.001645 0.000223 0.119707 -0.355191 -0.222821 0.292946 -0.062500 1 0 0 0 0 0 4 297487
-0.001645 0.000223 0.119707 -0.355195 -0.222840 0.292945 -0.062500 1 0 0 0 0 0 4 298503
-0.001645 0.000223 0.119707 -0.355187 -0.222834 0.292951 -0.062500 1 0 0 0 0 0 4 299489
-0.001645 0.000223 0.119707 -0.355186 -0.222833 0.292952 -0.062500 1 0 0 0 0 0 4 300502
-0.001645 0.000223 0.119707 -0.355186 -0.222833 0.292952 -0.062500 1 0 0 0 0 0 4 301488
-0.001645 0.000223 0.119707 -0.355206 -0.222839 0.292952 -0.062500 1 0 0 0 0 0 4 302503
-0.001645 0.000223 0.119707 -0.355192 -0.222822 0.292945 -0.062500 1 0 0 0 0 0 4 303508
-0.001645 0.000223 0.119707 -0.355187 -0.222832 0.292951 -0.062500 1 0 0 0 0 0 4 304504
-0.001645 0.000223 0.119707 -0.355194 -0.222841 0.292945 -0.062500 1 0 0 0 0 0 4 305505
-0.001645 0.000223 0.119707 -0.355187 -0.222834 0.292951 -0.062500 1 0 0 0 0 0 4 306487
-0.001645 0.000223 0.119707 -0.355198 -0.222830 0.292958 -0.062500 1 0 0 0 0 0 4 307504
-0.001645 0.000223 0.119707 -0.355191 -0.222821 0.292946 -0.062500 1 0 0 0 0 0 4 308489
-0.001645 0.000223 0.119707 -0.355195 -0.222840 0.292945 -0.062500 1 0 0 0 0 0 4 309503
-0.001645 0.000223 0.119707 -0.355187 -0.222834 0.292951 -0.062500 1 0 0 0 0 0 4 310487
-0.001645 0.000223 0.119707 -0.355186 -0.222833 0.292952 -0.062500 1 0 0 0 0 0 4 311522
-0.001645 0.000223 0.119707 -0.355194 -0.222842 0.292945 -0.062500 1 0 0 0 0 0 4 312506
-0.001645 0.000223 0.119707 -0.355199 -0.222831 0.292958 -0.062500 1 0 0 0 0 0 4 313488
-0.001645 0.000223 0.119707 -0.355188 -0.222833 0.292953 -0.062500 1 0 0 0 0 0 4 314504
-0.001645 0.000223 0.119707 -0.355190 -0.222821 0.292946 -0.062500 1 0 0 0 0 0 4 315423
-0.001645 0.000223 0.119707 -0.355195 -0.222840 0.292945 -0.062500 1 0 0 0 0 0 4 316430
-0.001645 0.000223 0.119707 -0.355187 -0.222834 0.292951 -0.062500 1 0 0 0 0 0 4 317420
-0.001645 0.000223 0.119707 -0.355198 -0.222830 0.292958 -0.062500 1 0 0 0 0 0 4 318429
-0.001645 0.000223 0.119707 -0.355196 -0.222842 0.292946 -0.062500 1 0 0 0 0 0 4 319420
-0.001645 0.000223 0.119707 -0.355187 -0.222834 0.292952 -0.062500 1 0 0 0 0 0 4 320430
-0.001645 0.000223 0.119707 -0.355190 -0.222822 0.292945 -0.062500 1 0 0 0 0 0 4 321442
-0.001645 0.000223 0.119707 -0.355186 -0.222832 0.292951 -0.062500 1 0 0 0 0 0 4 322425
-0.001645 0.000223 0.119707 -0.355194 -0.222841 0.292945 -0.062500 1 0 0 0 0 0 4 323436
-0.001645 0.000223 0.119707 -0.355199 -0.222831 0.292958 -0.062500 1 0 0 0 0 0 4 324451
-0.001645 0.000223 0.119707 -0.355188 -0.222833 0.292953 -0.062500 1 0 0 0 0 0 4 325419
-0.001645 0.000223 0.119707 -0.355194 -0.222842 0.292946 -0.062500 1 0 0 0 0 0 4 326437
-0.001645 0.000223 0.119707 -0.355190 -0.222823 0.292945 -0.062500 1 0 0 0 0 0 4 327422
-0.001645 0.000223 0.119707 -0.355186 -0.222832 0.292951 -0.062500 1 0 0 0 0 0 4 328430
-0.001645 0.000223 0.119707 -0.355198 -0.222830 0.292958 -0.062500 1 0 0 0 0 0 4 329430
-0.001645 0.000223 0.119707 -0.355196 -0.222841 0.292946 -0.062500 1 0 0 0 0 0 4 330441
-0.001645 0.000223 0.119707 -0.355187 -0.222834 0.292952 -0.062500 1 0 0 0 0 0 4 331438
-0.001645 0.000223 0.119707 -0.355186 -0.222833 0.292952 -0.062500 1 0 0 0 0 0 4 332408
-0.001645 0.000223 0.119707 -0.355198 -0.222830 0.292938 -0.062500 1 0 0 0 0 0 4 333437
-0.001645 0.000223 0.119707 -0.355200 -0.222830 0.292957 -0.062500 1 0 0 0 0 0 4 334436
-0.001645 0.000223 0.119707 -0.355188 -0.222833 0.292953 -0.062500 1 0 0 0 0 0 4 335437
-0.001645 0.000223 0.119707 -0.355186 -0.222833 0.292952 -0.062500 1 0 0 0 0 0 4 336435
-0.001645 0.000223 0.119707 -0.355194 -0.222842 0.292945 -0.062500 1 0 0 0 0 0 4 337436
-0.001645 0.000223 0.119707 -0.355187 -0.222834 0.292951 -0.062500 1 0 0 0 0 0 4 338432
-0.001645 0.000223 0.119707 -0.355189 -0.222822 0.292945 -0.062500 1 0 0 0 0 0 4 339411
-0.001645 0.000223 0.119707 -0.355198 -0.222829 0.292958 -0.062500 1 0 0 0 0 0 4 340409
-0.001645 0.000223 0.119707 -0.355196 -0.222841 0.292946 -0.062500 1 0 0 0 0 0 4 341436
-0.001645 0.000223 0.119707 -0.355187 -0.222834 0.292952 -0.062500 1 0 0 0 0 0 4 342434
-0.001645 0.000223 0.119707 -0.355186 -0.222833 0.292952 -0.062500 1 0 0 0 0 0 4 343438
-0.001645 0.000223 0.119707 -0.355194 -0.222842 0.292945 -0.062500 1 0 0 0 0 0 4 344434
-0.001645 0.000223 0.119707 -0.355190 -0.222823 0.292944 -0.062500 1 0 0 0 0 0 4 345436
-0.001645 0.000223 0.119707 -0.355198 -0.222829 0.292958 -0.062500 1 0 0 0 0 0 4 346435
-0.001645 0.000223 0.119707 -0.355187 -0.222832 0.292953 -0.062500 1 0 0 0 0 0 4 347438
-0.001645 0.000223 0.119707 -0.355194 -0.222842 0.292945 -0.062500 1 0 0 0 0 0 4 348435
-0.001645 0.000223 0.119707 -0.355187 -0.222834 0.292951 -0.062500 1 0 0 0 0 0 4 349435
-0.001645 0.000223 0.119707 -0.355186 -0.222833 0.292952 -0.062500 1 0 0 0 0 0 4 350434
-0.001645 0.000223 0.119707 -0.355197 -0.222830 0.292938 -0.062500 1 0 0 0 0 0 4 351433
-0.001645 0.000223 0.119707 -0.355199 -0.222830 0.292957 -0.062500 1 0 0 0 0 0 4 352434
-0.001645 0.000223 0.119707 -0.355188 -0.222833 0.292953 -0.062500 1 0 0 0 0 0 4 353434
-0.001645 0.000223 0.119707 -0.355186 -0.222833 0.292952 -0.062500 1 0 0 0 0 0 4 354436
-0.001645 0.000223 0.119707 -0.355194 -0.222842 0.292945 -0.062500 1 0 0 0 0 0 4 355439
-0.001645 0.000223 0.119707 -0.355187 -0.222834 0.292951 -0.062500 1 0 0 0 0 0 4 356434
-0.001645 0.000223 0.119707 -0.355201 -0.222819 0.292952 -0.062500 1 0 0 0 0 0 4 357435
-0.001645 0.000223 0.119707 -0.355188 -0.222831 0.292952 -0.062500 1 0 0 0 0 0 4 358434
-0.001645 0.000223 0.119707 -0.355194 -0.222841 0.292945 -0.062500 1 0 0 0 0 0 4 359438
-0.001645 0.000223 0.119707 -0.355187 -0.222834 0.292951 -0.062500 1 0 0 0 0 0 4 360436
-0.001645 0.000223 0.119707 -0.355186 -0.222833 0.292952 -0.062500 1 0 0 0 0 0 4 361429
-0.001645 0.000223 0.119707 -0.355194 -0.222842 0.292945 -0.062500 1 0 0 0 0 0 4 362422
-0.001645 0.000223 0.119707 -0.355202 -0.222820 0.292951 -0.062500 1 0 0 0 0 0 4 363429
-0.001645 0.000223 0.119707 -0.355188 -0.222831 0.292952 -0.062500 1 0 0 0 0 0 4 364437
-0.001645 0.000223 0.119707 -0.355186 -0.222832 0.292952 -0.062500 1 0 0 0 0 0 4 365433
-0.001645 0.000223 0.119707 -0.355194 -0.222842 0.292945 -0.062500 1 0 0 0 0 0 4 366436
-0.001645 0.000223 0.119707 -0.355187 -0.222834 0.292951 -0.062500 1 0 0 0 0 0 4 367438
-0.001645 0.000223 0.119707 -0.355198 -0.222830 0.292959 -0.062500 1 0 0 0 0 0 4 368436
-0.001645 0.000223 0.119707 -0.355199 -0.222830 0.292939 -0.062500 1 0 0 0 0 0 4 369433
-0.001645 0.000223 0.119707 -0.355188 -0.222833 0.292951 -0.062500 1 0 0 0 0 0 4 370436
-0.001645 0.000223 0.119707 -0.355186 -0.222833 0.292952 -0.062500 1 0 0 0 0 0 4 371436
-0.001645 0.000223 0.119707 -0.355186 -0.222833 0.292952 -0.062500 1 0 0 0 0 0 4 372434
-0.001645 0.000223 0.119707 -0.355194 -0.222842 0.292945 -0.062500 1 0 0 0 0 0 4 373415
-0.001645 0.000223 0.119707 -0.355199 -0.222831 0.292958 -0.062500 1 0 0 0 0 0 4 374428
-0.001645 0.000223 0.119707 -0.355191 -0.222821 0.292946 -0.062500 1 0 0 0 0 0 4 375420
-0.001645 0.000223 0.119707 -0.355195 -0.222840 0.292945 -0.062500 1 0 0 0 0 0 4 376427
-0.001645 0.000223 0.119707 -0.355187 -0.222834 0.292951 -0.062500 1 0 0 0 0 0 4 377419
-0.001645 0.000223 0.119707 -0.355186 -0.222833 0.292952 -0.062500 1 0 0 0 0 0 4 378429
-0.001645 0.000223 0.119707 -0.355198 -0.222830 0.292959 -0.062500 1 0 0 0 0 0 4 379419
-0.001645 0.000223 0.119707 -0.355199 -0.222830 0.292939 -0.062500 1 0 0 0 0 0 4 380428
-0.001645 0.000223 0.119707 -0.355188 -0.222832 0.292951 -0.062500 1 0 0 0 0 0 4 381419
-0.001645 0.000223 0.119707 -0.355186 -0.222833 0.292952 -0.062500 1 0 0 0 0 0 4 382427
-0.001645 0.000223 0.119707 -0.355194 -0.222842 0.292945 -0.062500 1 0 0 0 0 0 4 383419
-0.001645 0.000223 0.119707 -0.355199 -0.222831 0.292958 -0.062500 1 0 0 0 0 0 4 384428
-0.001645 0.000223 0.119707 -0.355188 -0.222833 0.292953 -0.062500 1 0 0 0 0 0 4 385418
-0.001645 0.000223 0.119707 -0.355186 -0.222833 0.292953 -0.062500 1 0 0 0 0 0 4 386426
-0.001645 0.000223 0.119707 -0.355198 -0.222830 0.292939 -0.062500 1 0 0 0 0 0 4 387569
-0.001645 0.000223 0.119707 -0.355187 -0.222833 0.292951 -0.062500 1 0 0 0 0 0 4 388527
-0.001645 0.000223 0.119707 -0.355186 -0.222833 0.292952 -0.062500 1 0 0 0 0 0 4 389514
-0.001645 0.000223 0.119707 -0.355206 -0.222839 0.292952 -0.062500 1 0 0 0 0 0 4 390516
-0.001645 0.000223 0.119707 -0.355189 -0.222834 0.292952 -0.062500 1 0 0 0 0 0 4 391425
-0.001645 0.000223 0.119707 -0.355186 -0.222833 0.292952 -0.062500 1 0 0 0 0 0 4 392417
-0.001645 0.000223 0.119707 -0.355189 -0.222821 0.292946 -0.062500 1 0 0 0 0 0 4 393425
-0.001645 0.000223 0.119707 -0.355194 -0.222840 0.292944 -0.062500 1 0 0 0 0 0 4 394433
-0.001645 0.000223 0.119707 -0.355199 -0.222831 0.292958 -0.062500 1 0 0 0 0 0 4 395431
-0.001645 0.000223 0.119707 -0.355188 -0.222833 0.292953 -0.062500 1 0 0 0 0 0 4 396431
-0.001645 0.000223 0.119707 -0.355195 -0.222842 0.292946 -0.062500 1 0 0 0 0 0 4 397439
-0.001645 0.000223 0.119707 -0.355187 -0.222834 0.292951 -0.062500 1 0 0 0 0 0 4 398408
-0.001645 0.000223 0.119707 -0.355190 -0.222822 0.292945 -0.062500 1 0 0 0 0 0 4 399435
-0.001645 0.000223 0.119707 -0.355186 -0.222832 0.292951 -0.062500 1 0 0 0 0 0 4 400403
-0.001645 0.000223 0.119707 -0.355206 -0.222839 0.292952 -0.062500 1 0 0 0 0 0 4 401432
-0.001645 0.000223 0.119707 -0.355189 -0.222834 0.292952 -0.062500 1 0 0 0 0 0 4 402429
-0.001645 0.000223 0.119707 -0.355186 -0.222833 0.292952 -0.062500 1 0 0 0 0 0 4 403433
-0.001645 0.000223 0.119707 -0.355194 -0.222842 0.292945 -0.062500 1 0 0 0 0 0 4 404434
-0.001645 0.000223 0.119707 -0.355190 -0.222823 0.292944 -0.062500 1 0 0 0 0 0 4 405437
-0.001645 0.000223 0.119707 -0.355199 -0.222829 0.292958 -0.062500 1 0 0 0 0 0 4 406439
-0.001645 0.000223 0.119707 -0.355188 -0.222832 0.292953 -0.062500 1 0 0 0 0 0 4 407434
-0.001645 0.000223 0.119707 -0.355195 -0.222842 0.292946 -0.062500 1 0 0 0 0 0 4 408439
-0.001645 0.000223 0.119707 -0.355187 -0.222834 0.292951 -0.062500 1 0 0 0 0 0 4 409431
-0.001645 0.000223 0.119707 -0.355186 -0.222833 0.292952 -0.062500 1 0 0 0 0 0 4 410434
-0.001645 0.000223 0.119707 -0.355189 -0.222821 0.292945 -0.062500 1 0 0 0 0 0 4 411441
-0.001645 0.000223 0.119707 -0.355206 -0.222837 0.292951 -0.062500 1 0 0 0 0 0 4 412437
-0.001645 0.000223 0.119707 -0.355189 -0.222833 0.292952 -0.062500 1 0 0 0 0 0 4 413426
-0.001645 0.000223 0.119707 -0.355186 -0.222833 0.292952 -0.062500 1 0 0 0 0 0 4 414429
-0.001645 0.000223 0.119707 -0.355194 -0.222842 0.292945 -0.062500 1 0 0 0 0 0 4 415433
-0.001645 0.000223 0.119707 -0.355187 -0.222834 0.292951 -0.062500 1 0 0 0 0 0 4 416432
-0.001645 0.000223 0.119707 -0.355189 -0.222822 0.292945 -0.062500 1 0 0 0 0 0 4 417434
-0.001645 0.000223 0.119707 -0.355198 -0.222829 0.292958 -0.062500 1 0 0 0 0 0 4 418431
-0.001645 0.000223 0.119707 -0.355196 -0.222841 0.292946 -0.062500 1 0 0 0 0 0 4 419435
-0.001645 0.000223 0.119707 -0.355187 -0.222834 0.292951 -0.062500 1 0 0 0 0 0 4 420432
-0.001645 0.000223 0.119707 -0.355186 -0.222833 0.292952 -0.062500 1 0 0 0 0 0 4 421421
-0.001645 0.000223 0.119707 -0.355194 -0.222842 0.292945 -0.062500 1 0 0 0 0 0 4 422435
-0.001645 0.000223 0.119707 -0.355202 -0.222820 0.292951 -0.062500 1 0 0 0 0 0 4 423436
-0.001645 0.000223 0.119707 -0.355188 -0.222831 0.292952 -0.062500 1 0 0 0 0 0 4 424433
-0.001645 0.000223 0.119707 -0.355186 -0.222833 0.292952 -0.062500 1 0 0 0 0 0 4 425433
-0.001645 0.000223 0.119707 -0.355194 -0.222842 0.292945 -0.062500 1 0 0 0 0 0 4 426428
-0.001645 0.000223 0.119707 -0.355187 -0.222834 0.292951 -0.062500 1 0 0 0 0 0 4 427419
-0.001645 0.000223 0.119707 -0.355186 -0.222833 0.292952 -0.062500 1 0 0 0 0 0 4 428425
-0.001645 0.000223 0.119707 -0.355210 -0.222828 0.292945 -0.062500 1 0 0 0 0 0 4 429432
-0.001645 0.000223 0.119707 -0.355189 -0.222832 0.292951 -0.062500 1 0 0 0 0 0 4 430433
-0.001645 0.000223 0.119707 -0.355187 -0.222833 0.292952 -0.062500 1 0 0 0 0 0 4 431433
-0.001645 0.000223 0.119707 -0.355186 -0.222833 0.292952 -0.062500 1 0 0 0 0 0 4 432433
-0.001645 0.000223 0.119707 -0.355194 -0.222842 0.292945 -0.062500 1 0 0 0 0 0 4 433434
-0.001645 0.000223 0.119707 -0.355199 -0.222831 0.292958 -0.062500 1 0 0 0 0 0 4 434432
-0.001645 0.000223 0.119707 -0.355191 -0.222821 0.292946 -0.062500 1 0 0 0 0 0 4 435434
-0.001645 0.000223 0.119707 -0.355187 -0.222831 0.292952 -0.062500 1 0 0 0 0 0 4 436433
-0.001645 0.000223 0.119707 -0.355194 -0.222841 0.292945 -0.062500 1 0 0 0 0 0 4 437436
-0.001645 0.000223 0.119707 -0.355187 -0.222834 0.292951 -0.062500 1 0 0 0 0 0 4 438418
-0.001645 0.000223 0.119707 -0.355186 -0.222833 0.292952 -0.062500 1 0 0 0 0 0 4 439420
-0.001645 0.000223 0.119707 -0.355206 -0.222839 0.292952 -0.062500 1 0 0 0 0 0 4 440426
-0.001645 0.000223 0.119707 -0.355192 -0.222822 0.292945 -0.062500 1 0 0 0 0 0 4 441416
-0.001645 0.000223 0.119707 -0.355187 -0.222832 0.292951 -0.062500 1 0 0 0 0 0 4 442426
-0.001645 0.000223 0.119707 -0.355186 -0.222833 0.292952 -0.062500 1 0 0 0 0 0 4 443418
-0.001645 0.000223 0.119707 -0.355194 -0.222842 0.292945 -0.062500 1 0 0 0 0 0 4 444431
-0.001645 0.000223 0.119707 -0.355199 -0.222831 0.292958 -0.062500 1 0 0 0 0 0 4 445417
-0.001645 0.000223 0.119707 -0.355188 -0.222833 0.292953 -0.062500 1 0 0 0 0 0 4 446425
-0.001645 0.000223 0.119707 -0.355198 -0.222830 0.292939 -0.062500 1 0 0 0 0 0 4 447416
-0.001645 0.000223 0.119707 -0.355188 -0.222833 0.292951 -0.062500 1 0 0 0 0 0 4 448426
-0.001645 0.000223 0.119707 -0.355186 -0.222833 0.292952 -0.062500 1 0 0 0 0 0 4 449400
-0.001645 0.000223 0.119707 -0.355186 -0.222833 0.292952 -0.062500 1 0 0 0 0 0 4 450417
-0.001645 0.000223 0.119707 -0.355206 -0.222839 0.292952 -0.062500 1 0 0 0 0 0 4 451425
-0.001645 0.000223 0.119707 -0.355188 -0.222834 0.292952 -0.062500 1 0 0 0 0 0 4 452437
-0.001645 0.000223 0.119707 -0.355190 -0.222821 0.292946 -0.062500 1 0 0 0 0 0 4 453435
-0.001645 0.000223 0.119707 -0.355195 -0.222840 0.292944 -0.062500 1 0 0 0 0 0 4 454428
-0.001645 0.000223 0.119707 -0.355187 -0.222834 0.292951 -0.062500 1 0 0 0 0 0 4 455424
-0.001645 0.000223 0.119707 -0.355198 -0.222830 0.292958 -0.062500 1 0 0 0 0 0 4 456415
-0.001645 0.000223 0.119707 -0.355187 -0.222833 0.292953 -0.062500 1 0 0 0 0 0 4 457419
-0.001645 0.000223 0.119707 -0.355194 -0.222842 0.292946 -0.062500 1 0 0 0 0 0 4 458429
-0.001645 0.000223 0.119707 -0.355190 -0.222822 0.292945 -0.062500 1 0 0 0 0 0 4 459426
-0.001645 0.000223 0.119707 -0.355186 -0.222832 0.292951 -0.062500 1 0 0 0 0 0 4 460434
-0.001645 0.000223 0.119707 -0.355194 -0.222842 0.292945 -0.062500 1 0 0 0 0 0 4 461437
-0.001645 0.000223 0.119707 -0.355199 -0.222831 0.292958 -0.062500 1 0 0 0 0 0 4 462434
-0.001645 0.000223 0.119707 -0.355188 -0.222833 0.292953 -0.062500 1 0 0 0 0 0 4 463433
-0.001645 0.000223 0.119707 -0.355186 -0.222833 0.292953 -0.062500 1 0 0 0 0 0 4 464433
-0.001645 0.000223 0.119707 -0.355198 -0.222830 0.292939 -0.062500 1 0 0 0 0 0 4 465432
-0.001645 0.000223 0.119707 -0.355187 -0.222833 0.292950 -0.062500 1 0 0 0 0 0 4 466432
-0.001645 0.000223 0.119707 -0.355198 -0.222830 0.292958 -0.062500 1 0 0 0 0 0 4 467432
-0.001645 0.000223 0.119707 -0.355196 -0.222841 0.292946 -0.062500 1 0 0 0 0 0 4 468428
-0.001645 0.000223 0.119707 -0.355187 -0.222834 0.292952 -0.062500 1 0 0 0 0 0 4 469435
-0.001645 0.000223 0.119707 -0.355186 -0.222833 0.292952 -0.062500 1 0 0 0 0 0 4 470434
-0.001645 0.000223 0.119707 -0.355189 -0.222821 0.292945 -0.062500 1 0 0 0 0 0 4 471437
-0.001645 0.000223 0.119707 -0.355194 -0.222840 0.292944 -0.062500 1 0 0 0 0 0 4 472432
-0.001645 0.000223 0.119707 -0.355199 -0.222831 0.292958 -0.062500 1 0 0 0 0 0 4 473431
-0.001645 0.000223 0.119707 -0.355188 -0.222833 0.292953 -0.062500 1 0 0 0 0 0 4 474431
-0.001645 0.000223 0.119707 -0.355195 -0.222842 0.292945 -0.062500 1 0 0 0 0 0 4 475432
-0.001645 0.000223 0.119707 -0.355187 -0.222834 0.292951 -0.062500 1 0 0 0 0 0 4 476432
-0.001645 0.000223 0.119707 -0.355189 -0.222822 0.292945 -0.062500 1 0 0 0 0 0 4 477402
-0.001645 0.000223 0.119707 -0.355198 -0.222829 0.292958 -0.062500 1 0 0 0 0 0 4 478430
-0.001645 0.000223 0.119707 -0.355196 -0.222841 0.292946 -0.062500 1 0 0 0 0 0 4 479431
-0.001645 0.000223 0.119707 -0.355187 -0.222834 0.292952 -0.062500 1 0 0 0 0 0 4 480429
-0.001645 0.000223 0.119707 -0.355186 -0.222833 0.292952 -0.062500 1 0 0 0 0 0 4 481431
-0.001645 0.000223 0.119707 -0.355194 -0.222842 0.292945 -0.062500 1 0 0 0 0 0 4 482429
-0.001645 0.000223 0.119707 -0.355190 -0.222823 0.292944 -0.062500 1 0 0 0 0 0 4 483432
-0.001645 0.000223 0.119707 -0.355199 -0.222829 0.292958 -0.062500 1 0 0 0 0 0 4 484430
-0.001645 0.000223 0.119707 -0.355188 -0.222832 0.292953 -0.062500 1 0 0 0 0 0 4 485431
-0.001645 0.000223 0.119707 -0.355195 -0.222842 0.292945 -0.062500 1 0 0 0 0 0 4 486431
-0.001645 0.000223 0.119707 -0.355187 -0.222834 0.292951 -0.062500 1 0 0 0 0 0 4 487434
-0.001645 0.000223 0.119707 -0.355186 -0.222833 0.292952 -0.062500 1 0 0 0 0 0 4 488431
-0.001645 0.000223 0.119707 -0.355189 -0.222821 0.292945 -0.062500 1 0 0 0 0 0 4 489431
-0.001645 0.000223 0.119707 -0.355206 -0.222837 0.292951 -0.062500 1 0 0 0 0 0 4 490430
-0.001645 0.000223 0.119707 -0.355188 -0.222833 0.292952 -0.062500 1 0 0 0 0 0 4 491521
-0.001645 0.000223 0.119707 -0.355186 -0.222833 0.292952 -0.062500 1 0 0 0 0 0 4 492503
-0.001645 0.000223 0.119707 -0.355194 -0.222842 0.292945 -0.062500 1 0 0 0 0 0 4 493510
-0.001645 0.000223 0.119707 -0.355187 -0.222834 0.292951 -0.062500 1 0 0 0 0 0 4 494504
-0.001645 0.000223 0.119707 -0.355201 -0.222819 0.292952 -0.062500 1 0 0 0 0 0 4 495511
-0.001645 0.000223 0.119707 -0.355188 -0.222831 0.292952 -0.062500 1 0 0 0 0 0 4 496500
-0.001645 0.000223 0.119707 -0.355195 -0.222841 0.292945 -0.062500 1 0 0 0 0 0 4 497505
-0.001645 0.000223 0.119707 -0.355187 -0.222834 0.292951 -0.062500 1 0 0 0 0 0 4 498476
-0.001645 0.000223 0.119707 -0.355186 -0.222833 0.292952 -0.062500 1 0 0 0 0 0 4 499477
-0.001645 0.000223 0.119707 -0.355194 -0.222842 0.292945 -0.062500 1 0 0 0 0 0 4 500480
-0.001645 0.000223 0.119707 -0.355202 -0.222820 0.292951 -0.062500 1 0 0 0 0 0 4 501473
-0.001645 0.000223 0.119707 -0.355188 -0.222831 0.292952 -0.062500 1 0 0 0 0 0 4 502501
-0.001645 0.000223 0.119707 -0.355186 -0.222833 0.292952 -0.062500 1 0 0 0 0 0 4 503497
-0.001645 0.000223 0.119707 -0.355194 -0.222842 0.292945 -0.062500 1 0 0 0 0 0 4 504476
-0.001645 0.000223 0.119707 -0.355187 -0.222834 0.292951 -0.062500 1 0 0 0 0 0 4 505472
-0.001645 0.000223 0.119707 -0.355198 -0.222830 0.292959 -0.062500 1 0 0 0 0 0 4 506500
-0.001645 0.000223 0.119707 -0.355199 -0.222830 0.292939 -0.062500 1 0 0 0 0 0 4 507500
-0.001645 0.000223 0.119707 -0.355188 -0.222833 0.292951 -0.062500 1 0 0 0 0 0 4 508501
-0.001645 0.000223 0.119707 -0.355186 -0.222833 0.292952 -0.062500 1 0 0 0 0 0 4 509498
-0.001645 0.000223 0.119707 -0.355186 -0.222833 0.292952 -0.062500 1 0 0 0 0 0 4 510481
-0.001645 0.000223 0.119707 -0.355194 -0.222842 0.292945 -0.062500 1 0 0 0 0 0 4 511497
-0.001645 0.000223 0.119707 -0.355199 -0.222831 0.292958 -0.062500 1 0 0 0 0 0 4 512482
-0.001645 0.000223 0.119707 -0.355191 -0.222821 0.292946 -0.062500 1 0 0 0 0 0 4 513494
-0.001645 0.000223 0.119707 -0.355187 -0.222831 0.292952 -0.062500 1 0 0 0 0 0 4 514480
-0.001645 0.000223 0.119707 -0.355194 -0.222841 0.292945 -0.062500 1 0 0 0 0 0 4 515496
-0.001645 0.000223 0.119707 -0.355187 -0.222834 0.292951 -0.062500 1 0 0 0 0 0 4 516480
-0.001645 0.000223 0.119707 -0.355198 -0.222830 0.292959 -0.062500 1 0 0 0 0 0 4 517497
-0.001645 0.000223 0.119707 -0.355196 -0.222842 0.292946 -0.062500 1 0 0 0 0 0 4 518480
-0.001645 0.000223 0.119707 -0.355191 -0.222822 0.292945 -0.062500 1 0 0 0 0 0 4 519424
-0.001645 0.000223 0.119707 -0.355187 -0.222832 0.292951 -0.062500 1 0 0 0 0 0 4 520415
-0.001645 0.000223 0.119707 -0.355186 -0.222833 0.292952 -0.062500 1 0 0 0 0 0 4 521423
-0.001645 0.000223 0.119707 -0.355194 -0.222842 0.292945 -0.062500 1 0 0 0 0 0 4 522422
-0.001645 0.000223 0.119707 -0.355199 -0.222831 0.292958 -0.062500 1 0 0 0 0 0 4 523425
-0.001645 0.000223 0.119707 -0.355187 -0.222833 0.292953 -0.062500 1 0 0 0 0 0 4 524414
-0.001645 0.000223 0.119707 -0.355198 -0.222830 0.292939 -0.062500 1 0 0 0 0 0 4 525423
-0.001645 0.000223 0.119707 -0.355187 -0.222833 0.292950 -0.062500 1 0 0 0 0 0 4 526415
-0.001645 0.000223 0.119707 -0.355186 -0.222833 0.292952 -0.062500 1 0 0 0 0 0 4 527423
-0.001645 0.000223 0.119707 -0.355198 -0.222830 0.292959 -0.062500 1 0 0 0 0 0 4 528422
-0.001645 0.000223 0.119707 -0.355196 -0.222841 0.292946 -0.062500 1 0 0 0 0 0 4 529429
-0.001645 0.000223 0.119707 -0.355187 -0.222834 0.292952 -0.062500 1 0 0 0 0 0 4 530424
-0.001645 0.000223 0.119707 -0.355190 -0.222822 0.292945 -0.062500 1 0 0 0 0 0 4 531417
-0.001645 0.000223 0.119707 -0.355195 -0.222840 0.292944 -0.062500 1 0 0 0 0 0 4 532415
-0.001645 0.000223 0.119707 -0.355199 -0.222831 0.292958 -0.062500 1 0 0 0 0 0 4 533413
-0.001645 0.000223 0.119707 -0.355188 -0.222833 0.292953 -0.062500 1 0 0 0 0 0 4 534423
-0.001645 0.000223 0.119707 -0.355186 -0.222833 0.292953 -0.062500 1 0 0 0 0 0 4 535414
-0.001645 0.000223 0.119707 -0.355194 -0.222842 0.292946 -0.062500 1 0 0 0 0 0 4 536423
-0.001645 0.000223 0.119707 -0.355190 -0.222822 0.292945 -0.062500 1 0 0 0 0 0 4 537420
-0.001645 0.000223 0.119707 -0.355186 -0.222832 0.292951 -0.062500 1 0 0 0 0 0 4 538418
-0.001645 0.000223 0.119707 -0.355198 -0.222830 0.292959 -0.062500 1 0 0 0 0 0 4 539422
-0.001645 0.000223 0.119707 -0.355196 -0.222841 0.292946 -0.062500 1 0 0 0 0 0 4 540418
-0.001645 0.000223 0.119707 -0.355187 -0.222834 0.292952 -0.062500 1 0 0 0 0 0 4 541420
-0.001645 0.000223 0.119707 -0.355186 -0.222833 0.292952 -0.062500 1 0 0 0 0 0 4 542417
-0.001645 0.000223 0.119707 -0.355197 -0.222830 0.292939 -0.062500 1 0 0 0 0 0 4 543420
-0.001645 0.000223 0.119707 -0.355187 -0.222833 0.292950 -0.062500 1 0 0 0 0 0 4 544411
-0.001645 0.000223 0.119707 -0.355198 -0.222830 0.292958 -0.062500 1 0 0 0 0 0 4 545419
-0.001645 0.000223 0.119707 -0.355196 -0.222841 0.292946 -0.062500 1 0 0 0 0 0 4 546423
-0.001645 0.000223 0.119707 -0.355187 -0.222834 0.292951 -0.062500 1 0 0 0 0 0 4 547422
-0.001645 0.000223 0.119707 -0.355186 -0.222833 0.292952 -0.062500 1 0 0 0 0 0 4 548417
-0.001645 0.000223 0.119707 -0.355189 -0.222821 0.292945 -0.062500 1 0 0 0 0 0 4 549416
-0.001645 0.000223 0.119707 -0.355194 -0.222840 0.292944 -0.062500 1 0 0 0 0 0 4 550417
-0.001645 0.000223 0.119707 -0.355199 -0.222831 0.292957 -0.062500 1 0 0 0 0 0 4 551421
-0.001645 0.000223 0.119707 -0.355188 -0.222833 0.292953 -0.062500 1 0 0 0 0 0 4 552417
-0.001645 0.000223 0.119707 -0.355194 -0.222842 0.292945 -0.062500 1 0 0 0 0 0 4 553418
-0.001645 0.000223 0.119707 -0.355187 -0.222834 0.292951 -0.062500 1 0 0 0 0 0 4 554416
-0.001645 0.000223 0.119707 -0.355189 -0.222822 0.292945 -0.062500 1 0 0 0 0 0 4 555419
-0.001645 0.000223 0.119707 -0.355198 -0.222829 0.292958 -0.062500 1 0 0 0 0 0 4 556420
-0.001645 0.000223 0.119707 -0.355196 -0.222841 0.292946 -0.062500 1 0 0 0 0 0 4 557418
-0.001645 0.000223 0.119707 -0.355187 -0.222834 0.292951 -0.062500 1 0 0 0 0 0 4 558417
-0.001645 0.000223 0.119707 -0.355186 -0.222833 0.292952 -0.062500 1 0 0 0 0 0 4 559419
-0.001645 0.000223 0.119707 -0.355186 -0.222833 0.292952 -0.062500 1 0 0 0 0 0 4 560420
-0.001645 0.000223 0.119707 -0.355197 -0.222830 0.292939 -0.062500 1 0 0 0 0 0 4 561400
-0.001645 0.000223 0.119707 -0.355199 -0.222830 0.292957 -0.062500 1 0 0 0 0 0 4 562417
-0.001645 0.000223 0.119707 -0.355188 -0.222832 0.292953 -0.062500 1 0 0 0 0 0 4 563419
-0.001645 0.000223 0.119707 -0.355194 -0.222842 0.292945 -0.062500 1 0 0 0 0 0 4 564417
-0.001645 0.000223 0.119707 -0.355187 -0.222834 0.292951 -0.062500 1 0 0 0 0 0 4 565416
-0.001645 0.000223 0.119707 -0.355186 -0.222833 0.292952 -0.062500 1 0 0 0 0 0 4 566417
-0.001645 0.000223 0.119707 -0.355201 -0.222819 0.292952 -0.062500 1 0 0 0 0 0 4 567418
-0.001645 0.000223 0.119707 -0.355196 -0.222840 0.292945 -0.062500 1 0 0 0 0 0 4 568417
-0.001645 0.000223 0.119707 -0.355187 -0.222834 0.292951 -0.062500 1 0 0 0 0 0 4 569410
[truncated: 52,422,690 more chars]
