# Supplementary material for: Increasing Patient Engagement in Rehabilitation Exercises Using Computer-Based Citizen Science
Source: PLoS One. 2015 Mar 20;10(3):e0117013. doi: 10.1371/journal.pone.0117013 (PMC4368773; doi:10.1371/journal.pone.0117013)
Supplement: S5 Dataset — (ZIP) [file pone.0117013.s005.zip › Dataset_S5/P12/P12_without.dat]

0.025287 -0.006276 0.170295 -1.195538 -0.272096 -5.427773 -0.000000 1 0 0 0 0 0 0 833
0.025288 -0.006291 0.170504 -0.144203 0.173321 -3.284085 -0.000031 1 0 0 0 0 0 0 1824
0.025284 -0.006284 0.170628 0.001221 -0.071999 -1.983791 -0.000061 1 0 0 0 0 0 0 2796
0.025302 -0.006271 0.170834 -0.263231 -0.167387 -2.952147 -0.000094 1 0 0 0 0 0 0 3826
0.025300 -0.006237 0.170940 -0.048214 -0.441317 -1.758463 -0.000124 1 0 0 0 0 0 0 4787
0.025266 -0.006231 0.171058 0.364972 -0.109219 -1.835035 -0.000155 1 0 0 0 0 0 0 5799
0.025217 -0.006218 0.171166 0.606449 -0.165150 -1.729490 -0.000187 1 0 0 0 0 0 0 6803
0.025176 -0.006182 0.171258 0.504872 -0.458366 -1.523487 -0.000218 1 0 0 0 0 0 0 7801
0.025130 -0.006159 0.171324 0.552047 -0.327973 -1.207300 -0.000249 1 0 0 0 0 0 0 8800
0.025085 -0.006144 0.171366 0.527091 -0.206172 -0.865579 -0.000280 1 0 0 0 0 0 0 9805
0.025025 -0.006130 0.171390 0.712683 -0.166870 -0.636499 -0.000312 1 0 0 0 0 0 0 10804
0.024961 -0.006120 0.171392 0.770419 -0.119884 -0.351019 -0.000343 1 0 0 0 0 0 0 11811
0.024919 -0.006138 0.171377 0.479001 0.257189 -0.115647 -0.000374 1 0 0 0 0 0 0 12805
0.024901 -0.006129 0.171339 0.117144 -0.060106 0.174852 -0.000405 1 0 0 0 0 0 0 13799
0.024886 -0.006149 0.171291 0.033267 0.298565 0.322837 -0.000436 1 0 0 0 0 0 0 14799
0.024890 -0.006166 0.171226 -0.224700 0.287053 0.533697 -0.000470 1 0 0 0 0 0 0 15861
0.024902 -0.006180 0.171152 -0.383934 0.260362 0.639762 -0.000501 1 0 0 0 0 0 0 16857
0.024917 -0.006170 0.171072 -0.428399 -0.054782 0.711037 -0.000531 1 0 0 0 0 0 0 17839
0.024951 -0.006152 0.170979 -0.714575 -0.187836 0.860306 -0.000563 1 0 0 0 0 0 0 18856
0.024976 -0.006126 0.170890 -0.630369 -0.310048 0.812149 -0.000594 1 0 0 0 0 0 0 19840
0.024997 -0.006095 0.170801 -0.568982 -0.376519 0.767231 -0.000626 1 0 0 0 0 0 0 20855
0.025010 -0.006039 0.170711 -0.494057 -0.711708 0.765444 -0.000656 1 0 0 0 0 0 0 21839
0.025025 -0.005993 0.170623 -0.502495 -0.609496 0.726895 -0.000688 1 0 0 0 0 0 0 22854
0.025039 -0.005952 0.170534 -0.514158 -0.531674 0.697333 -0.000717 1 0 0 0 0 0 0 23787
0.025032 -0.005909 0.170456 -0.264118 -0.545907 0.546569 -0.000749 1 0 0 0 0 0 0 24797
0.025016 -0.005865 0.170381 -0.114060 -0.557185 0.451527 -0.000780 1 0 0 0 0 0 0 25792
0.024997 -0.005844 0.170312 -0.090941 -0.258481 0.352510 -0.000823 1 0 0 0 0 0 0 27171
0.024980 -0.005837 0.170229 -0.208102 -0.032302 0.321255 -0.001060 1 0 0 0 0 0 0 34740
0.024913 -0.006018 0.169912 0.420021 2.449189 3.372216 -0.001093 1 0 0 0 0 0 0 35823
0.024932 -0.006076 0.169840 -0.639790 1.096965 0.457834 -0.001124 1 0 0 0 0 0 0 36795
0.024950 -0.006130 0.169794 -0.738626 0.910792 -0.180523 -0.001155 1 0 0 0 0 0 0 37798
0.024979 -0.006161 0.169762 -0.924844 0.597149 -0.455680 -0.001186 1 0 0 0 0 0 0 38787
0.024995 -0.006176 0.169747 -0.772262 0.365110 -0.723452 -0.001218 1 0 0 0 0 0 0 39796
0.025000 -0.006160 0.169737 -0.623145 -0.061895 -0.843259 -0.001249 1 0 0 0 0 0 0 40797
0.024999 -0.006128 0.169730 -0.545503 -0.305004 -0.911060 -0.001280 1 0 0 0 0 0 0 41800
0.024998 -0.006112 0.169726 -0.560078 -0.121693 -0.988426 -0.001311 1 0 0 0 0 0 0 42788
0.024994 -0.006081 0.169722 -0.529000 -0.304319 -1.008940 -0.001343 1 0 0 0 0 0 0 43799
0.024989 -0.006041 0.169718 -0.515693 -0.422350 -1.028334 -0.001374 1 0 0 0 0 0 0 44796
0.024966 -0.006017 0.169725 -0.302608 -0.232823 -1.210954 -0.001405 1 0 0 0 0 0 0 45786
0.024954 -0.006005 0.169729 -0.438501 -0.054103 -1.199307 -0.001436 1 0 0 0 0 0 0 46795
0.024948 -0.005999 0.169731 -0.538041 0.044414 -1.195485 -0.001467 1 0 0 0 0 0 0 47787
0.024945 -0.005996 0.169732 -0.597922 0.095743 -1.206079 -0.001499 1 0 0 0 0 0 0 48800
0.024944 -0.005995 0.169732 -0.635214 0.122889 -1.224090 -0.001530 1 0 0 0 0 0 0 49806
0.024963 -0.005998 0.169722 -0.922184 0.194191 -1.117411 -0.001561 1 0 0 0 0 0 0 50789
0.024973 -0.006000 0.169718 -0.841132 0.179525 -1.195269 -0.001593 1 0 0 0 0 0 0 51803
0.024978 -0.006001 0.169716 -0.782267 0.169077 -1.256375 -0.001624 1 0 0 0 0 0 0 52795
0.024981 -0.006001 0.169715 -0.756421 0.165268 -1.299744 -0.001655 1 0 0 0 0 0 0 53799
0.024982 -0.006001 0.169714 -0.749582 0.164953 -1.333643 -0.001687 1 0 0 0 0 0 0 54807
0.024983 -0.006002 0.169714 -0.752566 0.166387 -1.362643 -0.001718 1 0 0 0 0 0 0 55805
0.024983 -0.006002 0.169714 -0.760369 0.168563 -1.388881 -0.001748 1 0 0 0 0 0 0 56780
0.024983 -0.006002 0.169714 -0.771441 0.171289 -1.415212 -0.001780 1 0 0 0 0 0 0 57802
0.024983 -0.006002 0.169714 -0.783244 0.174079 -1.439981 -0.001811 1 0 0 0 0 0 0 58780
0.024983 -0.006002 0.169714 -0.796309 0.177016 -1.465521 -0.001843 1 0 0 0 0 0 0 59799
0.024984 -0.006002 0.169714 -0.809351 0.179987 -1.490400 -0.001874 1 0 0 0 0 0 0 60796
0.024984 -0.006002 0.169714 -0.822675 0.182962 -1.515326 -0.001905 1 0 0 0 0 0 0 61797
0.024984 -0.006002 0.169714 -0.836104 0.185895 -1.540230 -0.001936 1 0 0 0 0 0 0 62798
0.024984 -0.006002 0.169714 -0.849451 0.188914 -1.564883 -0.001967 1 0 0 0 0 0 0 63789
0.024984 -0.006002 0.169714 -0.863001 0.191992 -1.589910 -0.001999 1 0 0 0 0 0 0 64796
0.024984 -0.006002 0.169714 -0.876372 0.194917 -1.614561 -0.002030 1 0 0 0 0 0 0 65788
0.024984 -0.006002 0.169714 -0.889933 0.197928 -1.639603 -0.002061 1 0 0 0 0 0 0 66795
0.024984 -0.006002 0.169714 -0.903341 0.200910 -1.664312 -0.002092 1 0 0 0 0 0 0 67789
0.024984 -0.006002 0.169714 -0.917058 0.204016 -1.689573 -0.002124 1 0 0 0 0 0 0 68805
0.024984 -0.006002 0.169714 -0.930552 0.206968 -1.714387 -0.002155 1 0 0 0 0 0 0 69804
0.024984 -0.006002 0.169714 -0.944057 0.210022 -1.739310 -0.002187 1 0 0 0 0 0 0 70806
0.024984 -0.006002 0.169714 -0.957478 0.212898 -1.763995 -0.002218 1 0 0 0 0 0 0 71799
0.024984 -0.006002 0.169714 -0.970938 0.215940 -1.788845 -0.002249 1 0 0 0 0 0 0 72799
0.024984 -0.006002 0.169714 -0.984413 0.218941 -1.813676 -0.002280 1 0 0 0 0 0 0 73798
0.024984 -0.006002 0.169714 -0.997925 0.222003 -1.838503 -0.002311 1 0 0 0 0 0 0 74797
0.024984 -0.006002 0.169714 -1.011400 0.224950 -1.863389 -0.002343 1 0 0 0 0 0 0 75798
0.024984 -0.006002 0.169714 -1.024898 0.228003 -1.888253 -0.002374 1 0 0 0 0 0 0 76798
0.024984 -0.006002 0.169714 -1.038388 0.230894 -1.913061 -0.002405 1 0 0 0 0 0 0 77796
0.024963 -0.005997 0.169723 -0.790066 0.177560 -2.066040 -0.002436 1 0 0 0 0 0 0 78799
0.024953 -0.005995 0.169728 -0.904178 0.204216 -2.036648 -0.002468 1 0 0 0 0 0 0 79801
0.024948 -0.005994 0.169730 -0.992869 0.223486 -2.024266 -0.002499 1 0 0 0 0 0 0 80798
0.024945 -0.005994 0.169731 -1.047286 0.234839 -2.030335 -0.002530 1 0 0 0 0 0 0 81796
0.024944 -0.005994 0.169732 -1.081974 0.241841 -2.046202 -0.002561 1 0 0 0 0 0 0 82796
0.024943 -0.005993 0.169732 -1.106314 0.246862 -2.066807 -0.002593 1 0 0 0 0 0 0 83796
0.024925 -0.005991 0.169727 -0.893917 0.219109 -2.021395 -0.002624 1 0 0 0 0 0 0 84797
0.024896 -0.005985 0.169734 -0.741605 0.177947 -2.201647 -0.002655 1 0 0 0 0 0 0 85778
0.024881 -0.005983 0.169738 -0.924320 0.213885 -2.192325 -0.002687 1 0 0 0 0 0 0 86805
0.024874 -0.005981 0.169739 -1.048658 0.238318 -2.189677 -0.002718 1 0 0 0 0 0 0 87798
0.024870 -0.005981 0.169740 -1.120828 0.252408 -2.200512 -0.002749 1 0 0 0 0 0 0 88797
0.024868 -0.005980 0.169741 -1.164333 0.260738 -2.218699 -0.002780 1 0 0 0 0 0 0 89799
0.024867 -0.005980 0.169741 -1.192833 0.266404 -2.240124 -0.002811 1 0 0 0 0 0 0 90789
0.024867 -0.005980 0.169741 -1.214819 0.270890 -2.264999 -0.002844 1 0 0 0 0 0 0 91850
0.024866 -0.005980 0.169741 -1.232319 0.274573 -2.289550 -0.002876 1 0 0 0 0 0 0 92866
0.024866 -0.005980 0.169741 -1.247285 0.277766 -2.313249 -0.002906 1 0 0 0 0 0 0 93833
0.024866 -0.005980 0.169741 -1.262264 0.281054 -2.339016 -0.002939 1 0 0 0 0 0 0 94875
0.024866 -0.005980 0.169741 -1.275970 0.284084 -2.363356 -0.002969 1 0 0 0 0 0 0 95857
0.024846 -0.005976 0.169751 -1.027590 0.230576 -2.516248 -0.003001 1 0 0 0 0 0 0 96864
0.024836 -0.005974 0.169755 -1.141609 0.257186 -2.486746 -0.003032 1 0 0 0 0 0 0 97856
0.024831 -0.005973 0.169758 -1.230379 0.276587 -2.474649 -0.003063 1 0 0 0 0 0 0 98861
0.024828 -0.005972 0.169759 -1.285291 0.287947 -2.481690 -0.003096 1 0 0 0 0 0 0 99895
0.024826 -0.005972 0.169759 -1.319165 0.294874 -2.496230 -0.003125 1 0 0 0 0 0 0 100840
0.024826 -0.005972 0.169759 -1.397068 0.311718 -2.616282 -0.003281 1 0 0 0 0 0 0 105836
0.024822 -0.005948 0.169757 -1.378071 0.011036 -2.626511 -0.003339 1 0 0 0 0 0 0 107677
0.024820 -0.005936 0.169756 -1.416392 0.136269 -2.667707 -0.003374 1 0 0 0 0 0 0 108803
0.024819 -0.005930 0.169755 -1.445262 0.227675 -2.701463 -0.003405 1 0 0 0 0 0 0 109787
0.024818 -0.005928 0.169755 -1.466831 0.277845 -2.731246 -0.003436 1 0 0 0 0 0 0 110795
0.024818 -0.005926 0.169755 -1.484147 0.304648 -2.758334 -0.003467 1 0 0 0 0 0 0 111793
0.024818 -0.005925 0.169755 -1.499353 0.319586 -2.784071 -0.003498 1 0 0 0 0 0 0 112784
0.024818 -0.005925 0.169755 -1.513818 0.328583 -2.809685 -0.003530 1 0 0 0 0 0 0 113793
0.024818 -0.005925 0.169755 -1.527514 0.334514 -2.834554 -0.003561 1 0 0 0 0 0 0 114783
0.024818 -0.005925 0.169755 -1.541129 0.339032 -2.859544 -0.003592 1 0 0 0 0 0 0 115783
0.024818 -0.005925 0.169755 -1.554725 0.342742 -2.884645 -0.003624 1 0 0 0 0 0 0 116790
0.024818 -0.005925 0.169755 -1.568290 0.346140 -2.909677 -0.003655 1 0 0 0 0 0 0 117795
0.024818 -0.005925 0.169755 -1.581592 0.349229 -2.934322 -0.003686 1 0 0 0 0 0 0 118785
0.024818 -0.005925 0.169755 -1.595044 0.352215 -2.959275 -0.003717 1 0 0 0 0 0 0 119788
0.024818 -0.005925 0.169755 -1.608495 0.355302 -2.984277 -0.003749 1 0 0 0 0 0 0 120793
0.024818 -0.005925 0.169755 -1.621824 0.358254 -3.008943 -0.003780 1 0 0 0 0 0 0 121784
0.024818 -0.005925 0.169755 -1.635324 0.361297 -3.034039 -0.003811 1 0 0 0 0 0 0 122793
0.024814 -0.005901 0.169752 -1.599400 0.056869 -3.024935 -0.003842 1 0 0 0 0 0 0 123783
0.024812 -0.005889 0.169751 -1.633254 0.181169 -3.064201 -0.003874 1 0 0 0 0 0 0 124791
0.024811 -0.005883 0.169750 -1.660759 0.272411 -3.098597 -0.003905 1 0 0 0 0 0 0 125781
0.024811 -0.005880 0.169750 -1.681556 0.322397 -3.128645 -0.003936 1 0 0 0 0 0 0 126790
0.024811 -0.005879 0.169750 -1.698633 0.349119 -3.155995 -0.003968 1 0 0 0 0 0 0 127794
0.024811 -0.005878 0.169750 -1.713794 0.364026 -3.182091 -0.003999 1 0 0 0 0 0 0 128798
0.024811 -0.005878 0.169750 -1.727829 0.372962 -3.207129 -0.004030 1 0 0 0 0 0 0 129783
0.024811 -0.005878 0.169750 -1.741755 0.378926 -3.232509 -0.004061 1 0 0 0 0 0 0 130793
0.024811 -0.005877 0.169750 -1.755254 0.383281 -3.257250 -0.004092 1 0 0 0 0 0 0 131783
0.024811 -0.005877 0.169750 -1.768873 0.387016 -3.282442 -0.004124 1 0 0 0 0 0 0 132793
0.024811 -0.005877 0.169750 -1.782202 0.390347 -3.307113 -0.004155 1 0 0 0 0 0 0 133784
0.024807 -0.005854 0.169747 -1.746483 0.086052 -3.298377 -0.004186 1 0 0 0 0 0 0 134795
0.024805 -0.005842 0.169746 -1.780229 0.210305 -3.337443 -0.004217 1 0 0 0 0 0 0 135793
0.024804 -0.005836 0.169745 -1.808064 0.301619 -3.372483 -0.004249 1 0 0 0 0 0 0 136807
0.024804 -0.005833 0.169745 -1.828747 0.351484 -3.402285 -0.004280 1 0 0 0 0 0 0 137805
0.024789 -0.005853 0.169742 -1.662475 0.653677 -3.394619 -0.004311 1 0 0 0 0 0 0 138800
0.024782 -0.005863 0.169741 -1.750735 0.559310 -3.434995 -0.004342 1 0 0 0 0 0 0 139790
0.024779 -0.005867 0.169740 -1.817780 0.489155 -3.470724 -0.004374 1 0 0 0 0 0 0 140800
0.024773 -0.005846 0.169737 -1.809875 0.145673 -3.466907 -0.004405 1 0 0 0 0 0 0 141798
0.024771 -0.005836 0.169736 -1.857820 0.250108 -3.508798 -0.004437 1 0 0 0 0 0 0 142805
0.024769 -0.005830 0.169735 -1.892351 0.331490 -3.544523 -0.004468 1 0 0 0 0 0 0 143797
0.024755 -0.005849 0.169732 -1.733145 0.651810 -3.539952 -0.004499 1 0 0 0 0 0 0 144793
0.024744 -0.005835 0.169728 -1.775691 0.259364 -3.548183 -0.004530 1 0 0 0 0 0 0 145798
0.024738 -0.005827 0.169726 -1.864696 0.315105 -3.598639 -0.004561 1 0 0 0 0 0 0 146794
0.024736 -0.005824 0.169726 -1.921446 0.369805 -3.639222 -0.004593 1 0 0 0 0 0 0 147800
0.024716 -0.005819 0.169720 -1.723343 0.369021 -3.602137 -0.004623 1 0 0 0 0 0 0 148780
0.024707 -0.005817 0.169717 -1.841222 0.398505 -3.659778 -0.004655 1 0 0 0 0 0 0 149780
0.024699 -0.005793 0.169713 -1.877463 0.110252 -3.672547 -0.004686 1 0 0 0 0 0 0 150797
0.024680 -0.005801 0.169709 -1.765373 0.518480 -3.687712 -0.004718 1 0 0 0 0 0 0 151797
0.024668 -0.005782 0.169704 -1.835386 0.197331 -3.708010 -0.004749 1 0 0 0 0 0 0 152794
0.024661 -0.005772 0.169702 -1.938626 0.291637 -3.764911 -0.004780 1 0 0 0 0 0 0 153794
0.024641 -0.005765 0.169695 -1.768404 0.333429 -3.738410 -0.004811 1 0 0 0 0 0 0 154776
0.024630 -0.005761 0.169692 -1.901181 0.386805 -3.802152 -0.004843 1 0 0 0 0 0 0 155795
0.024607 -0.005757 0.169685 -1.760272 0.385973 -3.781727 -0.004874 1 0 0 0 0 0 0 156792
0.024592 -0.005731 0.169680 -1.858853 0.108021 -3.813473 -0.004905 1 0 0 0 0 0 0 157792
0.024571 -0.005739 0.169674 -1.796232 0.524100 -3.843233 -0.004936 1 0 0 0 0 0 0 158775
0.024576 -0.005724 0.169659 -2.156133 0.264001 -3.743709 -0.004968 1 0 0 0 0 0 0 159795
0.024562 -0.005714 0.169647 -1.938185 0.304428 -3.788384 -0.004999 1 0 0 0 0 0 0 160794
0.024555 -0.005708 0.169641 -2.027415 0.375807 -3.900206 -0.005030 1 0 0 0 0 0 0 161798
0.024533 -0.005703 0.169633 -1.861192 0.385890 -3.903882 -0.005061 1 0 0 0 0 0 0 162801
0.024519 -0.005677 0.169626 -1.946486 0.113960 -3.947061 -0.005093 1 0 0 0 0 0 0 163796
0.024494 -0.005661 0.169618 -1.826659 0.225101 -3.947812 -0.005124 1 0 0 0 0 0 0 164795
0.024478 -0.005630 0.169611 -1.940063 0.031110 -3.992700 -0.005155 1 0 0 0 0 0 0 165792
0.024456 -0.005635 0.169605 -1.885055 0.491994 -4.029824 -0.005186 1 0 0 0 0 0 0 166792
0.024441 -0.005614 0.169599 -1.984897 0.197958 -4.060267 -0.005217 1 0 0 0 0 0 0 167778
0.024430 -0.005580 0.169594 -2.053378 -0.001958 -4.087989 -0.005249 1 0 0 0 0 0 0 168793
0.024407 -0.005560 0.169586 -1.910051 0.167318 -4.078247 -0.005280 1 0 0 0 0 0 0 169793
0.024398 -0.005552 0.169567 -2.089492 0.335856 -3.954727 -0.005311 1 0 0 0 0 0 0 170794
0.024390 -0.005524 0.169556 -2.135581 0.096990 -4.058193 -0.005343 1 0 0 0 0 0 0 171794
0.024368 -0.005508 0.169545 -1.972288 0.220406 -4.099350 -0.005374 1 0 0 0 0 0 0 172793
0.024339 -0.005497 0.169534 -1.875968 0.307512 -4.129239 -0.005405 1 0 0 0 0 0 0 173792
0.024321 -0.005468 0.169526 -2.015901 0.079683 -4.191045 -0.005436 1 0 0 0 0 0 0 174793
0.024294 -0.005450 0.169517 -1.923932 0.213245 -4.201071 -0.005468 1 0 0 0 0 0 0 175795
0.024263 -0.005439 0.169507 -1.866325 0.305414 -4.214841 -0.005499 1 0 0 0 0 0 0 176787
0.024264 -0.005414 0.169490 -2.290690 0.136732 -4.141406 -0.005530 1 0 0 0 0 0 0 177800
0.024247 -0.005399 0.169476 -2.108244 0.247731 -4.201509 -0.005561 1 0 0 0 0 0 0 178794
0.024220 -0.005388 0.169464 -1.980648 0.324158 -4.250734 -0.005593 1 0 0 0 0 0 0 179796
0.024200 -0.005336 0.169453 -2.051045 -0.217701 -4.285659 -0.005623 1 0 0 0 0 0 0 180775
0.024192 -0.005311 0.169433 -2.234445 0.090585 -4.187971 -0.005655 1 0 0 0 0 0 0 181793
0.024170 -0.005296 0.169417 -2.085977 0.246008 -4.268654 -0.005686 1 0 0 0 0 0 0 182792
0.024137 -0.005262 0.169402 -1.938405 0.016813 -4.293754 -0.005718 1 0 0 0 0 0 0 183796
0.024103 -0.005243 0.169389 -1.912616 0.178943 -4.351827 -0.005749 1 0 0 0 0 0 0 184792
0.024085 -0.005211 0.169364 -2.120281 0.036561 -4.229781 -0.005780 1 0 0 0 0 0 0 185792
0.024058 -0.005192 0.169347 -2.043226 0.193032 -4.332527 -0.005811 1 0 0 0 0 0 0 186793
0.024022 -0.005156 0.169331 -1.936057 -0.013055 -4.370468 -0.005842 1 0 0 0 0 0 0 187784
0.024007 -0.005139 0.169307 -2.195567 0.219732 -4.307510 -0.005873 1 0 0 0 0 0 0 188782
0.023978 -0.005105 0.169288 -2.048485 0.004469 -4.370673 -0.005905 1 0 0 0 0 0 0 189793
0.023941 -0.005061 0.169270 -1.949114 -0.137053 -4.419835 -0.005936 1 0 0 0 0 0 0 190782
0.023921 -0.005017 0.169243 -2.164565 -0.155737 -4.327673 -0.005968 1 0 0 0 0 0 0 191793
0.023896 -0.004993 0.169210 -2.119443 0.111841 -4.246070 -0.005998 1 0 0 0 0 0 0 192780
0.023861 -0.004955 0.169185 -2.011293 -0.057527 -4.377671 -0.006030 1 0 0 0 0 0 0 193791
0.023828 -0.004934 0.169152 -2.025433 0.157811 -4.302937 -0.006061 1 0 0 0 0 0 0 194792
0.023790 -0.004898 0.169128 -1.969332 -0.035411 -4.427349 -0.006092 1 0 0 0 0 0 0 195781
0.023755 -0.004878 0.169095 -2.011923 0.168044 -4.348488 -0.006124 1 0 0 0 0 0 0 196791
0.023736 -0.004845 0.169061 -2.235606 0.025347 -4.342508 -0.006155 1 0 0 0 0 0 0 197781
0.023690 -0.004823 0.169034 -1.919866 0.145647 -4.445163 -0.006186 1 0 0 0 0 0 0 198791
0.023651 -0.004811 0.168999 -1.983357 0.282533 -4.385189 -0.006217 1 0 0 0 0 0 0 199780
0.023612 -0.004779 0.168958 -1.989889 0.048632 -4.315882 -0.006249 1 0 0 0 0 0 0 200794
0.023572 -0.004738 0.168914 -1.995371 -0.101190 -4.286890 -0.006280 1 0 0 0 0 0 0 201780
0.023536 -0.004716 0.168872 -2.056812 0.128318 -4.322741 -0.006311 1 0 0 0 0 0 0 202791
0.023498 -0.004679 0.168828 -2.042246 -0.035559 -4.313327 -0.006343 1 0 0 0 0 0 0 203799
0.023459 -0.004635 0.168782 -2.033822 -0.147465 -4.313979 -0.006373 1 0 0 0 0 0 0 204781
0.023419 -0.004588 0.168735 -2.033062 -0.208311 -4.323595 -0.006405 1 0 0 0 0 0 0 205792
0.023365 -0.004560 0.168685 -1.845016 0.032106 -4.299926 -0.006436 1 0 0 0 0 0 0 206779
0.023313 -0.004496 0.168634 -1.870369 -0.404753 -4.289569 -0.006467 1 0 0 0 0 0 0 207790
0.023273 -0.004464 0.168572 -2.027084 -0.043207 -4.167174 -0.006498 1 0 0 0 0 0 0 208780
0.023232 -0.004422 0.168517 -2.052905 -0.135348 -4.271518 -0.006530 1 0 0 0 0 0 0 209789
0.023193 -0.004376 0.168450 -2.078536 -0.190334 -4.135575 -0.006561 1 0 0 0 0 0 0 210780
0.023135 -0.004325 0.168387 -1.833311 -0.279489 -4.188219 -0.006592 1 0 0 0 0 0 0 211781
0.023076 -0.004319 0.168316 -1.812813 0.308068 -4.107389 -0.006624 1 0 0 0 0 0 0 212790
0.023028 -0.004291 0.168241 -1.952942 0.081957 -4.058703 -0.006655 1 0 0 0 0 0 0 213779
0.022964 -0.004248 0.168174 -1.775760 -0.142325 -4.170601 -0.006686 1 0 0 0 0 0 0 214790
0.022919 -0.004227 0.168087 -1.997777 0.119005 -3.944683 -0.006717 1 0 0 0 0 0 0 215781
0.022853 -0.004163 0.168011 -1.753392 -0.413398 -4.068946 -0.006749 1 0 0 0 0 0 0 216790
0.022806 -0.004131 0.167919 -1.986368 -0.051793 -3.901048 -0.006780 1 0 0 0 0 0 0 217790
0.022744 -0.004087 0.167828 -1.821809 -0.179092 -3.888659 -0.006811 1 0 0 0 0 0 0 218792
0.022674 -0.004037 0.167735 -1.710295 -0.276730 -3.892948 -0.006843 1 0 0 0 0 0 0 219800
0.022605 -0.004007 0.167646 -1.708728 -0.020062 -3.944828 -0.006874 1 0 0 0 0 0 0 220788
0.022552 -0.003968 0.167544 -1.920349 -0.116295 -3.802247 -0.006905 1 0 0 0 0 0 0 221802
0.022487 -0.003921 0.167430 -1.797845 -0.231579 -3.634904 -0.006937 1 0 0 0 0 0 0 222830
0.022416 -0.003868 0.167326 -1.704323 -0.317737 -3.763179 -0.006968 1 0 0 0 0 0 0 223796
0.022346 -0.003838 0.167214 -1.719213 -0.036342 -3.675951 -0.006999 1 0 0 0 0 0 0 224789
0.022278 -0.003819 0.167097 -1.734885 0.134642 -3.621731 -0.007030 1 0 0 0 0 0 0 225798
0.022204 -0.003781 0.166975 -1.683155 -0.091173 -3.547482 -0.007061 1 0 0 0 0 0 0 226796
0.022133 -0.003758 0.166853 -1.711722 0.073625 -3.556033 -0.007093 1 0 0 0 0 0 0 227794
0.022059 -0.003718 0.166727 -1.668762 -0.130094 -3.516120 -0.007124 1 0 0 0 0 0 0 228790
0.021955 -0.003682 0.166520 -1.292049 -0.110849 -2.453134 -0.007156 1 0 0 0 0 0 0 229812
0.021898 -0.003647 0.166420 -1.857403 -0.082825 -3.746472 -0.007186 1 0 0 0 0 0 0 230793
0.021834 -0.003626 0.166290 -1.827697 0.101044 -3.496110 -0.007218 1 0 0 0 0 0 0 231794
0.021722 -0.003530 0.166092 -1.206201 -0.870732 -2.591351 -0.007249 1 0 0 0 0 0 0 232812
0.021667 -0.003511 0.165979 -1.890338 0.025818 -3.604152 -0.007280 1 0 0 0 0 0 0 233794
0.021604 -0.003497 0.165841 -1.847646 0.193977 -3.399868 -0.007311 1 0 0 0 0 0 0 234797
0.021499 -0.003443 0.165617 -1.314243 -0.319900 -2.246566 -0.007343 1 0 0 0 0 0 0 235821
0.021440 -0.003406 0.165494 -1.853766 -0.152678 -3.458586 -0.007374 1 0 0 0 0 0 0 236791
0.021322 -0.003401 0.165279 -1.131620 0.284051 -2.382539 -0.007406 1 0 0 0 0 0 0 237813
0.021255 -0.003348 0.165153 -1.729275 -0.303516 -3.428040 -0.007436 1 0 0 0 0 0 0 238798
0.021145 -0.003264 0.164933 -1.234597 -0.771982 -2.318508 -0.007468 1 0 0 0 0 0 0 239818
0.021088 -0.003247 0.164795 -1.880269 0.045499 -3.273205 -0.007499 1 0 0 0 0 0 0 240793
0.020955 -0.003183 0.164554 -0.948926 -0.473650 -2.033270 -0.007531 1 0 0 0 0 0 0 241815
0.020894 -0.003169 0.164412 -1.794439 0.109656 -3.187370 -0.007561 1 0 0 0 0 0 0 242790
0.020788 -0.003113 0.164179 -1.290005 -0.377120 -2.116471 -0.007593 1 0 0 0 0 0 0 243815
0.020725 -0.003075 0.164032 -1.809815 -0.186844 -3.134835 -0.007624 1 0 0 0 0 0 0 244791
0.020617 -0.003003 0.163767 -1.266028 -0.629700 -1.692647 -0.007656 1 0 0 0 0 0 0 245818
0.020503 -0.002971 0.163538 -1.139745 -0.147450 -2.014125 -0.007687 1 0 0 0 0 0 0 246819
0.020438 -0.002937 0.163389 -1.758308 -0.127001 -3.092501 -0.007717 1 0 0 0 0 0 0 247774
0.020302 -0.002898 0.163115 -0.899899 -0.205893 -1.552613 -0.007749 1 0 0 0 0 0 0 248813
0.020233 -0.002862 0.162958 -1.682800 -0.161825 -2.933097 -0.007780 1 0 0 0 0 0 0 249795
0.020094 -0.002821 0.162677 -0.841909 -0.239538 -1.430140 -0.007811 1 0 0 0 0 0 0 250794
0.020025 -0.002772 0.162430 -1.669822 -0.346241 -1.722749 -0.007843 1 0 0 0 0 0 0 251816
0.019949 -0.002755 0.162271 -1.671336 0.057755 -2.901552 -0.007874 1 0 0 0 0 0 0 252791
0.019826 -0.002697 0.161962 -1.052909 -0.435544 -1.052019 -0.007906 1 0 0 0 0 0 0 253813
0.019705 -0.002668 0.161716 -1.011479 -0.127387 -1.673446 -0.007937 1 0 0 0 0 0 0 254815
0.019604 -0.002616 0.161459 -1.276208 -0.388203 -1.583369 -0.007968 1 0 0 0 0 0 0 255815
0.019478 -0.002551 0.161215 -0.957733 -0.581955 -1.723303 -0.007999 1 0 0 0 0 0 0 256813
0.019383 -0.002526 0.160963 -1.335933 -0.088700 -1.636058 -0.008031 1 0 0 0 0 0 0 257813
0.019288 -0.002475 0.160701 -1.363730 -0.386257 -1.486238 -0.008062 1 0 0 0 0 0 0 258817
0.019192 -0.002418 0.160436 -1.359573 -0.509067 -1.418267 -0.008096 1 0 0 0 0 0 0 259907
0.019095 -0.002358 0.160170 -1.348802 -0.550684 -1.373624 -0.008127 1 0 0 0 0 0 0 260894
0.018974 -0.002328 0.159895 -1.019943 -0.175884 -1.251668 -0.008158 1 0 0 0 0 0 0 261901
0.018870 -0.002274 0.159624 -1.212657 -0.440304 -1.270978 -0.008190 1 0 0 0 0 0 0 262905
0.018715 -0.002239 0.159361 -0.552781 -0.244970 -1.374624 -0.008220 1 0 0 0 0 0 0 263871
0.018601 -0.002184 0.159090 -1.021355 -0.475608 -1.255354 -0.008251 1 0 0 0 0 0 0 264870
0.018497 -0.002125 0.158816 -1.196282 -0.567042 -1.190337 -0.008282 1 0 0 0 0 0 0 265869
0.018371 -0.002094 0.158534 -0.919286 -0.210008 -1.057690 -0.008314 1 0 0 0 0 0 0 266874
0.018239 -0.002069 0.158248 -0.808879 -0.087786 -0.988461 -0.008345 1 0 0 0 0 0 0 267872
0.018129 -0.002017 0.157968 -1.084928 -0.445194 -1.029322 -0.008376 1 0 0 0 0 0 0 268872
0.018001 -0.001987 0.157680 -0.853434 -0.190914 -0.923734 -0.008407 1 0 0 0 0 0 0 269869
0.017922 -0.001940 0.157381 -1.481999 -0.393956 -0.740888 -0.008439 1 0 0 0 0 0 0 270881
0.017791 -0.001876 0.157078 -0.866792 -0.647693 -0.665634 -0.008471 1 0 0 0 0 0 0 271899
0.017712 -0.001820 0.156774 -1.463500 -0.566563 -0.604844 -0.008502 1 0 0 0 0 0 0 272891
0.017580 -0.001754 0.156468 -0.841935 -0.708256 -0.561891 -0.008533 1 0 0 0 0 0 0 273904
0.017468 -0.001691 0.156176 -1.032062 -0.684362 -0.723086 -0.008564 1 0 0 0 0 0 0 274893
0.017367 -0.001664 0.155862 -1.182581 -0.204020 -0.431350 -0.008593 1 0 0 0 0 0 0 275803
0.017262 -0.001611 0.155567 -1.147404 -0.513049 -0.617515 -0.008624 1 0 0 0 0 0 0 276810
0.017131 -0.001580 0.155267 -0.793251 -0.255421 -0.549083 -0.008655 1 0 0 0 0 0 0 277801
0.016984 -0.001520 0.154955 -0.543127 -0.625263 -0.373021 -0.008686 1 0 0 0 0 0 0 278800
0.016867 -0.001458 0.154656 -0.894333 -0.684403 -0.504463 -0.008718 1 0 0 0 0 0 0 279811
0.016731 -0.001425 0.154352 -0.687184 -0.321266 -0.414466 -0.008749 1 0 0 0 0 0 0 280800
0.016616 -0.001370 0.154052 -0.918361 -0.574784 -0.452058 -0.008781 1 0 0 0 0 0 0 281811
0.016480 -0.001338 0.153745 -0.671499 -0.299768 -0.330752 -0.008812 1 0 0 0 0 0 0 282810
0.016364 -0.001283 0.153443 -0.892431 -0.577652 -0.361972 -0.008843 1 0 0 0 0 0 0 283801
0.016282 -0.001230 0.153124 -1.368376 -0.595270 -0.125216 -0.008874 1 0 0 0 0 0 0 284810
0.016179 -0.001170 0.152818 -1.127651 -0.690445 -0.236960 -0.008905 1 0 0 0 0 0 0 285799
0.016046 -0.001137 0.152505 -0.695936 -0.353474 -0.135054 -0.008937 1 0 0 0 0 0 0 286810
0.015929 -0.001082 0.152198 -0.863879 -0.610555 -0.172620 -0.008968 1 0 0 0 0 0 0 287802
0.015815 -0.001022 0.151890 -0.922225 -0.712908 -0.151407 -0.008999 1 0 0 0 0 0 0 288811
0.015703 -0.000960 0.151582 -0.929724 -0.747172 -0.110249 -0.009031 1 0 0 0 0 0 0 289811
0.015575 -0.000961 0.151274 -0.721569 0.064183 -0.086683 -0.009061 1 0 0 0 0 0 0 290799
0.015458 -0.000915 0.150964 -0.839364 -0.476569 -0.023844 -0.009093 1 0 0 0 0 0 0 291811
0.015353 -0.000891 0.150662 -0.999133 -0.236343 -0.103377 -0.009124 1 0 0 0 0 0 0 292802
0.015270 -0.000834 0.150461 -1.292893 -0.660095 -1.410361 -0.009155 1 0 0 0 0 0 0 293789
0.015110 -0.000806 0.150083 -0.317863 -0.316812 0.793774 -0.009186 1 0 0 0 0 0 0 294800
0.015011 -0.000725 0.149765 -1.004716 -0.996664 0.270407 -0.009218 1 0 0 0 0 0 0 295799
0.014919 -0.000700 0.149561 -1.150285 -0.335375 -1.254728 -0.009248 1 0 0 0 0 0 0 296778
0.014792 -0.000606 0.149185 -0.705145 -1.170731 0.855535 -0.009281 1 0 0 0 0 0 0 297810
0.014685 -0.000570 0.148867 -0.921426 -0.503298 0.358989 -0.009311 1 0 0 0 0 0 0 298800
0.014591 -0.000553 0.148661 -1.099626 -0.205322 -1.137833 -0.009342 1 0 0 0 0 0 0 299788
0.014441 -0.000492 0.148309 -0.380462 -0.740596 0.637516 -0.009374 1 0 0 0 0 0 0 300800
0.014328 -0.000465 0.147993 -0.773965 -0.365382 0.392041 -0.009406 1 0 0 0 0 0 0 301810
0.014249 -0.000430 0.147791 -1.255501 -0.428648 -1.113298 -0.009436 1 0 0 0 0 0 0 302781
0.014085 -0.000385 0.147431 -0.189948 -0.581228 0.826467 -0.009469 1 0 0 0 0 0 0 303826
0.013998 -0.000347 0.147223 -1.077503 -0.501260 -0.932790 -0.009499 1 0 0 0 0 0 0 304790
0.013863 -0.000306 0.146878 -0.522522 -0.545498 0.704213 -0.009530 1 0 0 0 0 0 0 305801
0.013787 -0.000292 0.146679 -1.235375 -0.201844 -1.004573 -0.009561 1 0 0 0 0 0 0 306798
0.013649 -0.000234 0.146327 -0.495915 -0.735701 0.839526 -0.009593 1 0 0 0 0 0 0 307808
0.013573 -0.000217 0.146125 -1.213053 -0.265795 -0.914278 -0.009624 1 0 0 0 0 0 0 308797
0.013435 -0.000158 0.145771 -0.474334 -0.776769 0.930594 -0.009656 1 0 0 0 0 0 0 309810
0.013358 -0.000140 0.145569 -1.193787 -0.284105 -0.834756 -0.009686 1 0 0 0 0 0 0 310797
0.013230 -0.000114 0.145224 -0.578318 -0.350880 0.869367 -0.009718 1 0 0 0 0 0 0 311812
0.013171 -0.000085 0.145028 -1.420265 -0.410997 -0.877059 -0.009749 1 0 0 0 0 0 0 312788
0.013015 -0.000009 0.144692 -0.234767 -1.020363 0.807309 -0.009781 1 0 0 0 0 0 0 313812
0.012935 0.000011 0.144489 -1.093868 -0.362338 -0.743770 -0.009811 1 0 0 0 0 0 0 314793
0.012839 0.000051 0.144262 -0.955287 -0.564371 -0.556073 -0.009843 1 0 0 0 0 0 0 315796
0.012706 0.000061 0.143913 -0.459193 -0.194844 1.090495 -0.009874 1 0 0 0 0 0 0 316811
0.012626 0.000092 0.143726 -1.098427 -0.443504 -0.845494 -0.009905 1 0 0 0 0 0 0 317790
0.012556 0.000111 0.143500 -1.271402 -0.306558 -0.512104 -0.009936 1 0 0 0 0 0 0 318789
0.012403 0.000145 0.143156 -0.204275 -0.496941 1.103808 -0.009969 1 0 0 0 0 0 0 319826
0.012326 0.000159 0.142977 -1.088573 -0.248413 -0.869157 -0.009998 1 0 0 0 0 0 0 320775
0.012230 0.000195 0.142757 -0.919030 -0.527237 -0.513337 -0.010030 1 0 0 0 0 0 0 321791
0.012133 0.000221 0.142529 -0.871330 -0.425707 -0.343496 -0.010061 1 0 0 0 0 0 0 322790
0.011984 0.000287 0.142192 -0.184141 -0.941706 1.131075 -0.010093 1 0 0 0 0 0 0 323811
0.011908 0.000306 0.142012 -1.059657 -0.381268 -0.760679 -0.010124 1 0 0 0 0 0 0 324790
0.011819 0.000323 0.141799 -0.970780 -0.306845 -0.492412 -0.010154 1 0 0 0 0 0 0 325771
0.011722 0.000361 0.141591 -0.838148 -0.585870 -0.513385 -0.010186 1 0 0 0 0 0 0 326789
0.011623 0.000389 0.141366 -0.802553 -0.468295 -0.268577 -0.010217 1 0 0 0 0 0 0 327790
0.011540 0.000427 0.141142 -1.002308 -0.615904 -0.221093 -0.010249 1 0 0 0 0 0 0 328793
0.011430 0.000459 0.140921 -0.653337 -0.545631 -0.251465 -0.010280 1 0 0 0 0 0 0 329788
0.011325 0.000483 0.140690 -0.683097 -0.436319 -0.094289 -0.010311 1 0 0 0 0 0 0 330772
0.011227 0.000504 0.140483 -0.757423 -0.383024 -0.362217 -0.010342 1 0 0 0 0 0 0 331792
0.011128 0.000521 0.140257 -0.748335 -0.349426 -0.121189 -0.010374 1 0 0 0 0 0 0 332789
0.011026 0.000560 0.140043 -0.696181 -0.623391 -0.223936 -0.010405 1 0 0 0 0 0 0 333788
0.010931 0.000566 0.139822 -0.787737 -0.221520 -0.130511 -0.010436 1 0 0 0 0 0 0 334789
0.010831 0.000598 0.139609 -0.712694 -0.536168 -0.200411 -0.010467 1 0 0 0 0 0 0 335789
0.010748 0.000640 0.139387 -0.911316 -0.685494 -0.065936 -0.010498 1 0 0 0 0 0 0 336770
0.010640 0.000673 0.139195 -0.608314 -0.605560 -0.407601 -0.010530 1 0 0 0 0 0 0 337790
0.010524 0.000681 0.138994 -0.445772 -0.263584 -0.313671 -0.010561 1 0 0 0 0 0 0 338789
0.010438 0.000688 0.138785 -0.825580 -0.226398 -0.179855 -0.010592 1 0 0 0 0 0 0 339771
0.010342 0.000721 0.138576 -0.722385 -0.562893 -0.139731 -0.010624 1 0 0 0 0 0 0 340788
0.010247 0.000746 0.138375 -0.721613 -0.490990 -0.225880 -0.010655 1 0 0 0 0 0 0 341788
0.010153 0.000766 0.138178 -0.718888 -0.431843 -0.254692 -0.010686 1 0 0 0 0 0 0 342787
0.010059 0.000784 0.137982 -0.712007 -0.401118 -0.249991 -0.010717 1 0 0 0 0 0 0 343781
0.009981 0.000818 0.137794 -0.911142 -0.609475 -0.332152 -0.010749 1 0 0 0 0 0 0 344792
0.009915 0.000838 0.137590 -1.073296 -0.454203 -0.101885 -0.010780 1 0 0 0 0 0 0 345791
0.009841 0.000835 0.137399 -0.995081 -0.138147 -0.243960 -0.010811 1 0 0 0 0 0 0 346790
0.009773 0.000859 0.137213 -1.053886 -0.452095 -0.290321 -0.010843 1 0 0 0 0 0 0 347796
0.009679 0.000862 0.137042 -0.712580 -0.223054 -0.466956 -0.010874 1 0 0 0 0 0 0 348793
0.009585 0.000872 0.136855 -0.663756 -0.282582 -0.261982 -0.010905 1 0 0 0 0 0 0 349787
0.009507 0.000901 0.136670 -0.859460 -0.552672 -0.241636 -0.010936 1 0 0 0 0 0 0 350788
0.009427 0.000903 0.136487 -0.854647 -0.219622 -0.243270 -0.010967 1 0 0 0 0 0 0 351789
0.009337 0.000933 0.136314 -0.705401 -0.560971 -0.367570 -0.010999 1 0 0 0 0 0 0 352791
0.009251 0.000935 0.136136 -0.739875 -0.230169 -0.277166 -0.011030 1 0 0 0 0 0 0 353788
0.009177 0.000960 0.135954 -0.888087 -0.507015 -0.195598 -0.011061 1 0 0 0 0 0 0 354788
0.009095 0.000981 0.135791 -0.804659 -0.481048 -0.422223 -0.011092 1 0 0 0 0 0 0 355787
0.009014 0.000979 0.135616 -0.784852 -0.171796 -0.263466 -0.011123 1 0 0 0 0 0 0 356779
0.008929 0.000986 0.135455 -0.729499 -0.267427 -0.422848 -0.011155 1 0 0 0 0 0 0 357786
0.008855 0.001013 0.135279 -0.857040 -0.550540 -0.215702 -0.011186 1 0 0 0 0 0 0 358777
0.008774 0.001035 0.135119 -0.770467 -0.509632 -0.372870 -0.011219 1 0 0 0 0 0 0 359842
0.008708 0.001050 0.134952 -0.955541 -0.409834 -0.289495 -0.011250 1 0 0 0 0 0 0 360828
0.008631 0.001065 0.134795 -0.818616 -0.414829 -0.384470 -0.011282 1 0 0 0 0 0 0 361858
0.008567 0.001076 0.134629 -0.972559 -0.362053 -0.266100 -0.011313 1 0 0 0 0 0 0 362841
0.008491 0.001090 0.134472 -0.820248 -0.392996 -0.345955 -0.011344 1 0 0 0 0 0 0 363829
0.008408 0.001105 0.134318 -0.714206 -0.414904 -0.376344 -0.011375 1 0 0 0 0 0 0 364841
0.008348 0.001096 0.134163 -0.988838 -0.097001 -0.345913 -0.011406 1 0 0 0 0 0 0 365827
0.008274 0.001099 0.134010 -0.822681 -0.234134 -0.346784 -0.011438 1 0 0 0 0 0 0 366842
0.008192 0.001109 0.133857 -0.704400 -0.333324 -0.335155 -0.011469 1 0 0 0 0 0 0 367828
0.008129 0.001117 0.133722 -0.922733 -0.333458 -0.551177 -0.011500 1 0 0 0 0 0 0 368841
0.008052 0.001130 0.133576 -0.766671 -0.381576 -0.410965 -0.011531 1 0 0 0 0 0 0 369828
0.007970 0.001144 0.133426 -0.661695 -0.412838 -0.322196 -0.011563 1 0 0 0 0 0 0 370840
0.007906 0.001155 0.133292 -0.887763 -0.377233 -0.507210 -0.011592 1 0 0 0 0 0 0 371775
0.007829 0.001168 0.133146 -0.737425 -0.407459 -0.353394 -0.011623 1 0 0 0 0 0 0 372768
0.007787 0.001174 0.133002 -1.171380 -0.314957 -0.342519 -0.011655 1 0 0 0 0 0 0 373784
0.007728 0.001165 0.132862 -0.987063 -0.106324 -0.375425 -0.011686 1 0 0 0 0 0 0 374774
0.007670 0.001184 0.132722 -0.967983 -0.463260 -0.362622 -0.011717 1 0 0 0 0 0 0 375777
0.007618 0.001198 0.132592 -1.046064 -0.424929 -0.471055 -0.011749 1 0 0 0 0 0 0 376785
0.007554 0.001192 0.132457 -0.888856 -0.172182 -0.402330 -0.011779 1 0 0 0 0 0 0 377775
0.007499 0.001193 0.132328 -0.988742 -0.233740 -0.464458 -0.011811 1 0 0 0 0 0 0 378774
0.007423 0.001222 0.132204 -0.719135 -0.609566 -0.511810 -0.011842 1 0 0 0 0 0 0 379786
0.007347 0.001224 0.132071 -0.679511 -0.298383 -0.384479 -0.011873 1 0 0 0 0 0 0 380776
0.007286 0.001229 0.131943 -0.867789 -0.303880 -0.421828 -0.011905 1 0 0 0 0 0 0 381785
0.007217 0.001220 0.131809 -0.780081 -0.112283 -0.321868 -0.011936 1 0 0 0 0 0 0 382774
0.007141 0.001223 0.131692 -0.664724 -0.268127 -0.525926 -0.011967 1 0 0 0 0 0 0 383785
0.007080 0.001228 0.131570 -0.840394 -0.309984 -0.464488 -0.011998 1 0 0 0 0 0 0 384774
0.007027 0.001235 0.131446 -0.951398 -0.328486 -0.417231 -0.012030 1 0 0 0 0 0 0 385785
0.006962 0.001226 0.131313 -0.809587 -0.128764 -0.273188 -0.012061 1 0 0 0 0 0 0 386775
0.006934 0.001201 0.131213 -1.278570 0.099084 -0.679845 -0.012092 1 0 0 0 0 0 0 387785
0.006888 0.001157 0.131098 -1.081081 0.387261 -0.515588 -0.012123 1 0 0 0 0 0 0 388774
0.006838 0.001159 0.130997 -1.004242 -0.189751 -0.662015 -0.012155 1 0 0 0 0 0 0 389783
0.006790 0.001163 0.130881 -1.013900 -0.282828 -0.463424 -0.012186 1 0 0 0 0 0 0 390794
0.006743 0.001169 0.130759 -1.026189 -0.311859 -0.352779 -0.012217 1 0 0 0 0 0 0 391779
0.006678 0.001181 0.130647 -0.783227 -0.386739 -0.449273 -0.012249 1 0 0 0 0 0 0 392796
0.006622 0.001190 0.130526 -0.879150 -0.370175 -0.336675 -0.012280 1 0 0 0 0 0 0 393792
0.006552 0.001203 0.130414 -0.699552 -0.418866 -0.420924 -0.012311 1 0 0 0 0 0 0 394783
0.006501 0.001193 0.130304 -0.911041 -0.127902 -0.433370 -0.012342 1 0 0 0 0 0 0 395783
0.006433 0.001197 0.130195 -0.714379 -0.270626 -0.448073 -0.012374 1 0 0 0 0 0 0 396786
0.006377 0.001202 0.130076 -0.829888 -0.311260 -0.292440 -0.012405 1 0 0 0 0 0 0 397787
0.006332 0.001189 0.129962 -0.991517 -0.069830 -0.338120 -0.012436 1 0 0 0 0 0 0 398793
0.006268 0.001190 0.129853 -0.749369 -0.241470 -0.376356 -0.012468 1 0 0 0 0 0 0 399798
0.006234 0.001190 0.129752 -1.116271 -0.243364 -0.478016 -0.012499 1 0 0 0 0 0 0 400788
0.006175 0.001199 0.129647 -0.821317 -0.349588 -0.420517 -0.012530 1 0 0 0 0 0 0 401789
0.006129 0.001187 0.129539 -0.952497 -0.094938 -0.359146 -0.012561 1 0 0 0 0 0 0 402770
0.006079 0.001205 0.129440 -0.910871 -0.460877 -0.459264 -0.012592 1 0 0 0 0 0 0 403789
0.006037 0.001198 0.129334 -1.008965 -0.170716 -0.363310 -0.012624 1 0 0 0 0 0 0 404786
0.005990 0.001218 0.129235 -0.935740 -0.501880 -0.441100 -0.012655 1 0 0 0 0 0 0 405787
0.005949 0.001212 0.129130 -1.017059 -0.193714 -0.335875 -0.012686 1 0 0 0 0 0 0 406786
0.005908 0.001213 0.129042 -1.016209 -0.256615 -0.542146 -0.012717 1 0 0 0 0 0 0 407790
0.005864 0.001217 0.128929 -0.978706 -0.301968 -0.234830 -0.012749 1 0 0 0 0 0 0 408794
0.005822 0.001223 0.128839 -0.986784 -0.335968 -0.472209 -0.012780 1 0 0 0 0 0 0 409790
0.005765 0.001215 0.128747 -0.792006 -0.148952 -0.469855 -0.012811 1 0 0 0 0 0 0 410787
0.005735 0.001210 0.128653 -1.113010 -0.177512 -0.418132 -0.012842 1 0 0 0 0 0 0 411789
0.005684 0.001196 0.128560 -0.875234 -0.060798 -0.418239 -0.012874 1 0 0 0 0 0 0 412790
0.005638 0.001194 0.128476 -0.905443 -0.191704 -0.529509 -0.012905 1 0 0 0 0 0 0 413788
0.005579 0.001181 0.128387 -0.737708 -0.072478 -0.455866 -0.012936 1 0 0 0 0 0 0 414785
0.005606 0.001236 0.128330 -1.846221 -0.950054 -0.851748 -0.012967 1 0 0 0 0 0 0 415788
0.005598 0.001267 0.128259 -1.502537 -0.737341 -0.712039 -0.012999 1 0 0 0 0 0 0 416786
0.005558 0.001271 0.128175 -1.049221 -0.364428 -0.507041 -0.013030 1 0 0 0 0 0 0 417785
0.005511 0.001296 0.128084 -0.906289 -0.610608 -0.392996 -0.013061 1 0 0 0 0 0 0 418784
0.005458 0.001278 0.128003 -0.809236 -0.066308 -0.486007 -0.013092 1 0 0 0 0 0 0 419787
0.005430 0.001268 0.127912 -1.112813 -0.120697 -0.361143 -0.013124 1 0 0 0 0 0 0 420785
0.005380 0.001252 0.127820 -0.863029 -0.039095 -0.321779 -0.013155 1 0 0 0 0 0 0 421785
0.005334 0.001248 0.127737 -0.886133 -0.188530 -0.417876 -0.013186 1 0 0 0 0 0 0 422771
0.005276 0.001235 0.127648 -0.716216 -0.080102 -0.337039 -0.013217 1 0 0 0 0 0 0 423786
0.005233 0.001213 0.127576 -0.881802 0.046463 -0.539974 -0.013249 1 0 0 0 0 0 0 424787
0.005190 0.001206 0.127499 -0.904521 -0.134385 -0.497844 -0.013280 1 0 0 0 0 0 0 425786
0.005133 0.001191 0.127413 -0.717070 -0.048640 -0.343098 -0.013311 1 0 0 0 0 0 0 426785
0.005084 0.001188 0.127331 -0.792831 -0.189008 -0.383460 -0.013342 1 0 0 0 0 0 0 427787
0.005038 0.001190 0.127252 -0.844117 -0.277914 -0.400205 -0.013373 1 0 0 0 0 0 0 428783
0.005001 0.001176 0.127183 -0.947928 -0.070564 -0.532941 -0.013405 1 0 0 0 0 0 0 429786
0.004961 0.001173 0.127108 -0.924445 -0.192933 -0.453910 -0.013436 1 0 0 0 0 0 0 430784
0.004939 0.001170 0.127020 -1.151555 -0.217840 -0.254958 -0.013467 1 0 0 0 0 0 0 431786
0.004907 0.001173 0.126938 -1.045932 -0.287974 -0.305511 -0.013498 1 0 0 0 0 0 0 432780
0.004862 0.001144 0.126859 -0.856557 0.125074 -0.341256 -0.013530 1 0 0 0 0 0 0 433787
0.004819 0.001134 0.126780 -0.854948 -0.072781 -0.334842 -0.013561 1 0 0 0 0 0 0 434791
0.004777 0.001133 0.126702 -0.861047 -0.212850 -0.322639 -0.013592 1 0 0 0 0 0 0 435789
0.004741 0.001117 0.126634 -0.941583 -0.034424 -0.443706 -0.013624 1 0 0 0 0 0 0 436785
0.004702 0.001113 0.126559 -0.906990 -0.170631 -0.359464 -0.013655 1 0 0 0 0 0 0 437786
0.004668 0.001096 0.126492 -0.960315 -0.009415 -0.442608 -0.013686 1 0 0 0 0 0 0 438785
0.004611 0.001096 0.126428 -0.665354 -0.216068 -0.492444 -0.013717 1 0 0 0 0 0 0 439787
0.004562 0.001099 0.126355 -0.725738 -0.289545 -0.356874 -0.013749 1 0 0 0 0 0 0 440788
0.004523 0.001086 0.126289 -0.855234 -0.072119 -0.419114 -0.013780 1 0 0 0 0 0 0 441784
0.004497 0.001099 0.126224 -1.037394 -0.386836 -0.434453 -0.013811 1 0 0 0 0 0 0 442786
0.004469 0.001090 0.126161 -1.029770 -0.138489 -0.445003 -0.013842 1 0 0 0 0 0 0 443787
0.004434 0.001089 0.126087 -0.935688 -0.223685 -0.307904 -0.013873 1 0 0 0 0 0 0 444776
0.004396 0.001093 0.126011 -0.879265 -0.288823 -0.235844 -0.013904 1 0 0 0 0 0 0 445776
0.004344 0.001084 0.125954 -0.680604 -0.132715 -0.482887 -0.013936 1 0 0 0 0 0 0 446784
0.004311 0.001098 0.125893 -0.911583 -0.423265 -0.434450 -0.013969 1 0 0 0 0 0 0 447829
0.004280 0.001090 0.125831 -0.951199 -0.159177 -0.408533 -0.014000 1 0 0 0 0 0 0 448840
0.004225 0.001095 0.125769 -0.637314 -0.295555 -0.404827 -0.014031 1 0 0 0 0 0 0 449825
0.004183 0.001082 0.125707 -0.765637 -0.080877 -0.384385 -0.014063 1 0 0 0 0 0 0 450839
0.004161 0.001076 0.125653 -1.044821 -0.140648 -0.492519 -0.014094 1 0 0 0 0 0 0 451826
0.004111 0.001081 0.125595 -0.692829 -0.300301 -0.427053 -0.014125 1 0 0 0 0 0 0 452838
0.004071 0.001068 0.125534 -0.787164 -0.084187 -0.373724 -0.014157 1 0 0 0 0 0 0 453855
0.004026 0.001085 0.125482 -0.723317 -0.452618 -0.481491 -0.014188 1 0 0 0 0 0 0 454840
0.003988 0.001079 0.125423 -0.811728 -0.180175 -0.391350 -0.014217 1 0 0 0 0 0 0 455775
0.003930 0.001084 0.125362 -0.543503 -0.307077 -0.351375 -0.014248 1 0 0 0 0 0 0 456783
0.003901 0.001086 0.125310 -0.883597 -0.285203 -0.442126 -0.014279 1 0 0 0 0 0 0 457772
0.003871 0.001072 0.125251 -0.913623 -0.068532 -0.355851 -0.014311 1 0 0 0 0 0 0 458783
0.003831 0.001088 0.125199 -0.776963 -0.444629 -0.442494 -0.014342 1 0 0 0 0 0 0 459772
0.003797 0.001082 0.125141 -0.825684 -0.178275 -0.343966 -0.014373 1 0 0 0 0 0 0 460783
0.003760 0.001082 0.125100 -0.801864 -0.254074 -0.561264 -0.014404 1 0 0 0 0 0 0 461772
0.003708 0.001072 0.125056 -0.592721 -0.116312 -0.536299 -0.014436 1 0 0 0 0 0 0 462772
0.003682 0.001067 0.125009 -0.896393 -0.164895 -0.490323 -0.014467 1 0 0 0 0 0 0 463783
0.003629 0.001073 0.124953 -0.580227 -0.314772 -0.350513 -0.014498 1 0 0 0 0 0 0 464772
0.003602 0.001075 0.124902 -0.880713 -0.291213 -0.395903 -0.014530 1 0 0 0 0 0 0 465781
0.003555 0.001066 0.124854 -0.644498 -0.133290 -0.437956 -0.014561 1 0 0 0 0 0 0 466789
0.003507 0.001085 0.124807 -0.593711 -0.483977 -0.442774 -0.014632 1 0 0 0 0 0 0 469049
0.003448 0.001083 0.124730 -0.442887 -0.254971 -0.037375 -0.014655 1 0 0 0 0 0 0 469786
0.003400 0.001087 0.124683 -0.557530 -0.302182 -0.375970 -0.014686 1 0 0 0 0 0 0 470773
0.003361 0.001073 0.124625 -0.686852 -0.085847 -0.269692 -0.014717 1 0 0 0 0 0 0 471783
0.003322 0.001071 0.124585 -0.697549 -0.206852 -0.474478 -0.014748 1 0 0 0 0 0 0 472772
0.003284 0.001074 0.124550 -0.691948 -0.290223 -0.568868 -0.014780 1 0 0 0 0 0 0 473781
0.003231 0.001065 0.124509 -0.498962 -0.139792 -0.474857 -0.014811 1 0 0 0 0 0 0 474771
0.003218 0.001075 0.124472 -0.995636 -0.374325 -0.530905 -0.014842 1 0 0 0 0 0 0 475783
0.003178 0.001070 0.124430 -0.689669 -0.195131 -0.448944 -0.014873 1 0 0 0 0 0 0 476771
0.003139 0.001071 0.124395 -0.661528 -0.269408 -0.531154 -0.014905 1 0 0 0 0 0 0 477782
0.003119 0.001072 0.124351 -0.902355 -0.263764 -0.422686 -0.014936 1 0 0 0 0 0 0 478781
0.003089 0.001076 0.124316 -0.804012 -0.317154 -0.510723 -0.014968 1 0 0 0 0 0 0 479795
0.003055 0.001083 0.124283 -0.728790 -0.350071 -0.551477 -0.014998 1 0 0 0 0 0 0 480782
0.003005 0.001076 0.124242 -0.500725 -0.173611 -0.436319 -0.015030 1 0 0 0 0 0 0 481788
0.002960 0.001076 0.124207 -0.547574 -0.259317 -0.504231 -0.015061 1 0 0 0 0 0 0 482795
0.002919 0.001081 0.124175 -0.583046 -0.320217 -0.536061 -0.015092 1 0 0 0 0 0 0 483793
0.002879 0.001087 0.124143 -0.598575 -0.353456 -0.544883 -0.015123 1 0 0 0 0 0 0 484781
0.002858 0.001090 0.124101 -0.849691 -0.311620 -0.399410 -0.015155 1 0 0 0 0 0 0 485790
0.002828 0.001096 0.124066 -0.755266 -0.345505 -0.472374 -0.015186 1 0 0 0 0 0 0 486789
0.002794 0.001103 0.124033 -0.682039 -0.368633 -0.507411 -0.015217 1 0 0 0 0 0 0 487787
0.002758 0.001111 0.124002 -0.639409 -0.381824 -0.517367 -0.015248 1 0 0 0 0 0 0 488784
0.002726 0.001100 0.123981 -0.690699 -0.142076 -0.655152 -0.015280 1 0 0 0 0 0 0 489785
0.002677 0.001085 0.123944 -0.460140 -0.047938 -0.450275 -0.015310 1 0 0 0 0 0 0 490767
0.002633 0.001081 0.123910 -0.499096 -0.196345 -0.474641 -0.015342 1 0 0 0 0 0 0 491786
0.002611 0.001079 0.123867 -0.777167 -0.231105 -0.345152 -0.015374 1 0 0 0 0 0 0 492785
0.002580 0.001082 0.123832 -0.697229 -0.305054 -0.424187 -0.015405 1 0 0 0 0 0 0 493787
0.002551 0.001069 0.123810 -0.707506 -0.101104 -0.599284 -0.015436 1 0 0 0 0 0 0 494789
0.002518 0.001067 0.123782 -0.637907 -0.218685 -0.536920 -0.015467 1 0 0 0 0 0 0 495791
0.002482 0.001070 0.123752 -0.593100 -0.300906 -0.498787 -0.015499 1 0 0 0 0 0 0 496788
0.002444 0.001076 0.123721 -0.566689 -0.345619 -0.480061 -0.015529 1 0 0 0 0 0 0 497766
0.002406 0.001083 0.123690 -0.549999 -0.369546 -0.469360 -0.015561 1 0 0 0 0 0 0 498785
0.002374 0.001072 0.123669 -0.614038 -0.135882 -0.599819 -0.015592 1 0 0 0 0 0 0 499768
0.002338 0.001071 0.123641 -0.574095 -0.237995 -0.520024 -0.015623 1 0 0 0 0 0 0 500782
0.002301 0.001074 0.123611 -0.544427 -0.312468 -0.475498 -0.015655 1 0 0 0 0 0 0 501784
0.002269 0.001062 0.123591 -0.601469 -0.106562 -0.592847 -0.015686 1 0 0 0 0 0 0 502781
0.002234 0.001059 0.123563 -0.558176 -0.222646 -0.508074 -0.015717 1 0 0 0 0 0 0 503786
0.002197 0.001063 0.123533 -0.526777 -0.304126 -0.461711 -0.015748 1 0 0 0 0 0 0 504783
0.002165 0.001050 0.123513 -0.582819 -0.101874 -0.578465 -0.015780 1 0 0 0 0 0 0 505784
0.002130 0.001048 0.123485 -0.539112 -0.219642 -0.493310 -0.015811 1 0 0 0 0 0 0 506782
0.002098 0.001032 0.123466 -0.583167 -0.055391 -0.585341 -0.015842 1 0 0 0 0 0 0 507785
0.002064 0.001028 0.123439 -0.533138 -0.194122 -0.490230 -0.015873 1 0 0 0 0 0 0 508784
0.002027 0.001031 0.123409 -0.498281 -0.287163 -0.440003 -0.015904 1 0 0 0 0 0 0 509774
0.001995 0.001018 0.123388 -0.552336 -0.090931 -0.555437 -0.015936 1 0 0 0 0 0 0 510782
0.001960 0.001015 0.123361 -0.507818 -0.211488 -0.469595 -0.015967 1 0 0 0 0 0 0 511786
0.001923 0.001018 0.123331 -0.475659 -0.295184 -0.422710 -0.015998 1 0 0 0 0 0 0 512782
0.001905 0.001020 0.123320 -0.712431 -0.286362 -0.670048 -0.016030 1 0 0 0 0 0 0 513783
0.001877 0.001025 0.123296 -0.598032 -0.330358 -0.515469 -0.016060 1 0 0 0 0 0 0 514764
0.001849 0.001013 0.123277 -0.590802 -0.112933 -0.571586 -0.016092 1 0 0 0 0 0 0 515785
0.001816 0.001011 0.123251 -0.514004 -0.223181 -0.462166 -0.016123 1 0 0 0 0 0 0 516783
0.001786 0.000996 0.123231 -0.540894 -0.055703 -0.545541 -0.016155 1 0 0 0 0 0 0 517782
0.001751 0.000993 0.123204 -0.482614 -0.192437 -0.446840 -0.016186 1 0 0 0 0 0 0 518775
0.001721 0.000977 0.123184 -0.518859 -0.038383 -0.534230 -0.016219 1 0 0 0 0 0 0 519846
0.001686 0.000973 0.123157 -0.465252 -0.181738 -0.436863 -0.016250 1 0 0 0 0 0 0 520847
0.001674 0.000952 0.123127 -0.751476 0.028766 -0.382553 -0.016282 1 0 0 0 0 0 0 521841
0.001649 0.000946 0.123096 -0.605053 -0.139640 -0.360595 -0.016313 1 0 0 0 0 0 0 522851
0.001637 0.000943 0.123085 -0.755408 -0.197716 -0.619116 -0.016344 1 0 0 0 0 0 0 523846
0.001611 0.000946 0.123060 -0.596100 -0.277970 -0.467358 -0.016375 1 0 0 0 0 0 0 524818
0.001585 0.000933 0.123042 -0.565566 -0.079220 -0.524397 -0.016406 1 0 0 0 0 0 0 525818
0.001553 0.000930 0.123015 -0.477403 -0.198503 -0.415065 -0.016438 1 0 0 0 0 0 0 526848
0.001523 0.000915 0.122996 -0.498008 -0.035766 -0.498378 -0.016468 1 0 0 0 0 0 0 527819
0.001495 0.000893 0.122979 -0.511878 0.071272 -0.538392 -0.016500 1 0 0 0 0 0 0 528819
0.001462 0.000886 0.122952 -0.441632 -0.115215 -0.412971 -0.016531 1 0 0 0 0 0 0 529839
0.001432 0.000868 0.122933 -0.470743 0.011672 -0.489653 -0.016563 1 0 0 0 0 0 0 530842
0.001411 0.000878 0.122916 -0.594157 -0.335916 -0.520537 -0.016594 1 0 0 0 0 0 0 531852
0.001387 0.000869 0.122900 -0.560622 -0.118714 -0.536822 -0.016625 1 0 0 0 0 0 0 532839
0.001356 0.000868 0.122873 -0.457209 -0.213660 -0.402588 -0.016661 1 0 0 0 0 0 0 533975
0.001327 0.000854 0.122854 -0.468278 -0.037379 -0.475843 -0.016688 1 0 0 0 0 0 0 534840
0.001299 0.000832 0.122837 -0.477308 0.076524 -0.512109 -0.016718 1 0 0 0 0 0 0 535824
0.001280 0.000840 0.122821 -0.584678 -0.296723 -0.517975 -0.016750 1 0 0 0 0 0 0 536823
0.001257 0.000830 0.122805 -0.542869 -0.094842 -0.523982 -0.016781 1 0 0 0 0 0 0 537839
0.001231 0.000810 0.122790 -0.509886 0.048126 -0.524736 -0.016812 1 0 0 0 0 0 0 538824
0.001200 0.000805 0.122764 -0.414936 -0.118594 -0.383953 -0.016842 1 0 0 0 0 0 0 539782
0.001171 0.000788 0.122744 -0.431139 0.018150 -0.455073 -0.016873 1 0 0 0 0 0 0 540770
0.001156 0.000779 0.122738 -0.622263 -0.078112 -0.623734 -0.016905 1 0 0 0 0 0 0 541780
0.001135 0.000761 0.122725 -0.556542 0.047811 -0.565101 -0.016936 1 0 0 0 0 0 0 542788
0.001106 0.000756 0.122700 -0.430710 -0.114453 -0.391726 -0.016967 1 0 0 0 0 0 0 543781
0.001078 0.000739 0.122681 -0.429928 0.025742 -0.450098 -0.016998 1 0 0 0 0 0 0 544770
0.001050 0.000716 0.122665 -0.432872 0.121436 -0.480811 -0.017029 1 0 0 0 0 0 0 545769
0.001031 0.000724 0.122648 -0.536700 -0.260175 -0.485527 -0.017061 1 0 0 0 0 0 0 546779
0.001008 0.000713 0.122632 -0.493404 -0.063155 -0.490101 -0.017092 1 0 0 0 0 0 0 547770
0.000983 0.000693 0.122617 -0.459651 0.077374 -0.490190 -0.017123 1 0 0 0 0 0 0 548774
0.000970 0.000684 0.122611 -0.618027 -0.034499 -0.622203 -0.017155 1 0 0 0 0 0 0 549779
0.000951 0.000665 0.122599 -0.535849 0.081218 -0.548660 -0.017186 1 0 0 0 0 0 0 550780
0.000922 0.000659 0.122574 -0.401879 -0.086282 -0.369820 -0.017217 1 0 0 0 0 0 0 551770
0.000907 0.000657 0.122566 -0.575557 -0.138142 -0.560412 -0.017248 1 0 0 0 0 0 0 552779
0.000887 0.000641 0.122552 -0.507459 0.028998 -0.519373 -0.017279 1 0 0 0 0 0 0 553768
0.000863 0.000619 0.122538 -0.455506 0.135014 -0.492211 -0.017311 1 0 0 0 0 0 0 554778
0.000838 0.000594 0.122522 -0.425166 0.193526 -0.479413 -0.017342 1 0 0 0 0 0 0 555769
0.000812 0.000567 0.122507 -0.406955 0.226669 -0.472655 -0.017373 1 0 0 0 0 0 0 556778
0.000793 0.000572 0.122491 -0.499091 -0.187750 -0.463935 -0.017405 1 0 0 0 0 0 0 557779
0.000771 0.000561 0.122475 -0.450277 -0.007999 -0.462580 -0.017436 1 0 0 0 0 0 0 558770
0.000746 0.000541 0.122459 -0.413706 0.123889 -0.460325 -0.017467 1 0 0 0 0 0 0 559778
0.000720 0.000516 0.122444 -0.391497 0.197403 -0.457347 -0.017498 1 0 0 0 0 0 0 560769
0.000694 0.000490 0.122428 -0.377338 0.238292 -0.454095 -0.017530 1 0 0 0 0 0 0 561777
0.000681 0.000477 0.122422 -0.545418 0.073794 -0.585983 -0.017561 1 0 0 0 0 0 0 562778
0.000661 0.000456 0.122410 -0.468984 0.162052 -0.511153 -0.017592 1 0 0 0 0 0 0 563769
0.000632 0.000450 0.122385 -0.338011 -0.019248 -0.331898 -0.017623 1 0 0 0 0 0 0 564769
0.000618 0.000447 0.122377 -0.511790 -0.076900 -0.523270 -0.017655 1 0 0 0 0 0 0 565790
0.000597 0.000432 0.122363 -0.444587 0.086487 -0.481174 -0.017686 1 0 0 0 0 0 0 566779
0.000573 0.000410 0.122348 -0.392978 0.190711 -0.453373 -0.017717 1 0 0 0 0 0 0 567775
0.000548 0.000384 0.122333 -0.362663 0.248474 -0.440242 -0.017749 1 0 0 0 0 0 0 568787
0.000522 0.000358 0.122317 -0.344276 0.281378 -0.433174 -0.017779 1 0 0 0 0 0 0 569767
0.000496 0.000330 0.122302 -0.332001 0.301685 -0.428374 -0.017811 1 0 0 0 0 0 0 570780
0.000464 0.000321 0.122275 -0.248686 0.069942 -0.285759 -0.017842 1 0 0 0 0 0 0 571791
0.000448 0.000316 0.122266 -0.446901 -0.013835 -0.491709 -0.017873 1 0 0 0 0 0 0 572780
0.000427 0.000300 0.122253 -0.392580 0.135847 -0.454115 -0.017905 1 0 0 0 0 0 0 573788
0.000403 0.000277 0.122238 -0.347340 0.233240 -0.427775 -0.017936 1 0 0 0 0 0 0 574784
0.000377 0.000252 0.122222 -0.320113 0.287676 -0.415052 -0.017967 1 0 0 0 0 0 0 575785
0.000351 0.000225 0.122206 -0.303213 0.318991 -0.408065 -0.017998 1 0 0 0 0 0 0 576782
0.000325 0.000198 0.122190 -0.291573 0.338610 -0.403196 -0.018030 1 0 0 0 0 0 0 577780
0.000299 0.000170 0.122175 -0.282548 0.352361 -0.399069 -0.018061 1 0 0 0 0 0 0 578778
0.000285 0.000156 0.122169 -0.451851 0.175635 -0.532251 -0.018092 1 0 0 0 0 0 0 579780
0.000265 0.000135 0.122157 -0.377162 0.256618 -0.456118 -0.018123 1 0 0 0 0 0 0 580781
0.000242 0.000110 0.122142 -0.321131 0.317533 -0.414886 -0.018155 1 0 0 0 0 0 0 581792
0.000217 0.000084 0.122127 -0.288332 0.353602 -0.396692 -0.018185 1 0 0 0 0 0 0 582767
0.000192 0.000057 0.122111 -0.268601 0.375784 -0.387732 -0.018217 1 0 0 0 0 0 0 583788
0.000165 0.000029 0.122095 -0.255451 0.390909 -0.382081 -0.018248 1 0 0 0 0 0 0 584784
0.000139 0.000001 0.122079 -0.245603 0.402513 -0.377581 -0.018280 1 0 0 0 0 0 0 585780
0.000113 -0.000027 0.122063 -0.237402 0.412358 -0.373507 -0.018311 1 0 0 0 0 0 0 586779
0.000081 -0.000036 0.122036 -0.156191 0.175160 -0.231551 -0.018342 1 0 0 0 0 0 0 587783
0.000051 -0.000055 0.122017 -0.177309 0.277346 -0.300722 -0.018373 1 0 0 0 0 0 0 588762
0.000024 -0.000079 0.122000 -0.191025 0.354154 -0.334634 -0.018405 1 0 0 0 0 0 0 589781
0.000010 -0.000090 0.121993 -0.371294 0.212140 -0.483524 -0.018436 1 0 0 0 0 0 0 590780
-0.000011 -0.000110 0.121981 -0.303030 0.309799 -0.411777 -0.018468 1 0 0 0 0 0 0 591818
-0.000034 -0.000134 0.121966 -0.250034 0.379188 -0.371807 -0.018499 1 0 0 0 0 0 0 592788
-0.000059 -0.000160 0.121950 -0.218687 0.419643 -0.353996 -0.018531 1 0 0 0 0 0 0 593816
-0.000085 -0.000187 0.121934 -0.199446 0.444164 -0.344974 -0.018561 1 0 0 0 0 0 0 594788
-0.000111 -0.000215 0.121918 -0.186486 0.460576 -0.339194 -0.018593 1 0 0 0 0 0 0 595818
-0.000137 -0.000243 0.121902 -0.176566 0.472938 -0.334504 -0.018624 1 0 0 0 0 0 0 596792
-0.000163 -0.000270 0.121886 -0.168228 0.483286 -0.330245 -0.018656 1 0 0 0 0 0 0 597820
-0.000189 -0.000298 0.121870 -0.160652 0.492648 -0.326096 -0.018688 1 0 0 0 0 0 0 598843
-0.000216 -0.000326 0.121854 -0.153394 0.501516 -0.321947 -0.018718 1 0 0 0 0 0 0 599819
-0.000242 -0.000354 0.121838 -0.146317 0.510160 -0.317779 -0.018749 1 0 0 0 0 0 0 600787
-0.000255 -0.000368 0.121832 -0.314643 0.332960 -0.453351 -0.018781 1 0 0 0 0 0 0 601817
-0.000275 -0.000389 0.121820 -0.241091 0.411934 -0.375424 -0.018811 1 0 0 0 0 0 0 602787
-0.000298 -0.000414 0.121805 -0.185425 0.472083 -0.333147 -0.018843 1 0 0 0 0 0 0 603819
-0.000323 -0.000440 0.121789 -0.152514 0.508060 -0.314319 -0.018874 1 0 0 0 0 0 0 604789
-0.000335 -0.000453 0.121783 -0.307467 0.345019 -0.444968 -0.018906 1 0 0 0 0 0 0 605816
-0.000355 -0.000474 0.121771 -0.229994 0.431531 -0.367619 -0.019032 1 0 0 0 0 0 0 609852
-0.000404 -0.000526 0.121735 0.178908 0.865944 -0.043940 -0.019064 1 0 0 0 0 0 0 610872
-0.000442 -0.000566 0.121712 0.080558 0.763206 -0.172685 -0.019100 1 0 0 0 0 0 0 612025
-0.000474 -0.000600 0.121693 0.004515 0.683588 -0.239481 -0.019126 1 0 0 0 0 0 0 612867
-0.000503 -0.000630 0.121676 -0.033084 0.644849 -0.262647 -0.019158 1 0 0 0 0 0 0 613880
-0.000517 -0.000646 0.121670 -0.223045 0.444644 -0.409178 -0.019189 1 0 0 0 0 0 0 614869
-0.000525 -0.000654 0.121668 -0.335605 0.326393 -0.474993 -0.019220 1 0 0 0 0 0 0 615874
-0.000541 -0.000671 0.121656 -0.219644 0.450292 -0.358900 -0.019251 1 0 0 0 0 0 0 616870
-0.000555 -0.000662 0.121642 -0.241954 0.103095 -0.306091 -0.019283 1 0 0 0 0 0 0 617874
-0.000575 -0.000671 0.121626 -0.158894 0.315415 -0.279688 -0.019314 1 0 0 0 0 0 0 618880
-0.000598 -0.000689 0.121610 -0.112870 0.468168 -0.276525 -0.019712 1 0 0 0 0 0 0 631624
-0.000610 -0.000699 0.121605 -0.254840 0.365958 -0.409940 -0.019722 1 0 0 0 0 0 0 631939
-0.000721 -0.000814 0.121518 1.050299 1.774161 0.660870 -0.019749 1 0 0 0 0 0 0 632805
-0.000776 -0.000872 0.121487 0.476315 1.179552 0.042351 -0.019780 1 0 0 0 0 0 0 633805
-0.000816 -0.000915 0.121466 0.240408 0.936684 -0.133996 -0.019812 1 0 0 0 0 0 0 634804
-0.000850 -0.000950 0.121447 0.130907 0.824611 -0.189214 -0.019842 1 0 0 0 0 0 0 635763
-0.000867 -0.000968 0.121441 -0.093004 0.589841 -0.347863 -0.019873 1 0 0 0 0 0 0 636754
-0.000875 -0.000977 0.121439 -0.222432 0.454410 -0.417926 -0.019904 1 0 0 0 0 0 0 637753
-0.000879 -0.000981 0.121438 -0.289260 0.384941 -0.444376 -0.019935 1 0 0 0 0 0 0 638753
-0.000894 -0.000997 0.121427 -0.149902 0.533841 -0.311460 -0.019966 1 0 0 0 0 0 0 639758
-0.000902 -0.001005 0.121423 -0.232366 0.447687 -0.390813 -0.019998 1 0 0 0 0 0 0 640754
-0.000911 -0.000991 0.121411 -0.216152 0.141101 -0.295322 -0.020029 1 0 0 0 0 0 0 641753
-0.000929 -0.000997 0.121397 -0.100569 0.387703 -0.240421 -0.020060 1 0 0 0 0 0 0 642753
-0.000938 -0.001000 0.121392 -0.201597 0.371740 -0.359282 -0.020091 1 0 0 0 0 0 0 643760
-0.000955 -0.001016 0.121379 -0.095436 0.533107 -0.272093 -0.020123 1 0 0 0 0 0 0 644754
-0.000964 -0.001024 0.121375 -0.196005 0.451789 -0.368958 -0.020154 1 0 0 0 0 0 0 645752
-0.000981 -0.001041 0.121362 -0.089138 0.578236 -0.272915 -0.020186 1 0 0 0 0 0 0 646779
-0.000990 -0.001050 0.121358 -0.189172 0.479374 -0.366672 -0.020217 1 0 0 0 0 0 0 647783
-0.001008 -0.001068 0.121346 -0.082065 0.596938 -0.269378 -0.020248 1 0 0 0 0 0 0 648779
-0.001016 -0.001078 0.121341 -0.181888 0.493746 -0.362812 -0.020280 1 0 0 0 0 0 0 649780
-0.001034 -0.001096 0.121329 -0.074776 0.609076 -0.265283 -0.020311 1 0 0 0 0 0 0 650780
-0.001048 -0.001087 0.121315 -0.101449 0.257448 -0.222537 -0.020342 1 0 0 0 0 0 0 651783
-0.001068 -0.001096 0.121299 -0.021467 0.466344 -0.196855 -0.020373 1 0 0 0 0 0 0 652780
-0.001078 -0.001100 0.121293 -0.141308 0.430379 -0.327501 -0.020405 1 0 0 0 0 0 0 653780
-0.001096 -0.001116 0.121281 -0.045103 0.581182 -0.243944 -0.020436 1 0 0 0 0 0 0 654778
-0.001105 -0.001125 0.121276 -0.150177 0.495035 -0.342553 -0.020467 1 0 0 0 0 0 0 655761
-0.001128 -0.001124 0.121254 0.027016 0.371277 -0.110307 -0.020498 1 0 0 0 0 0 0 656779
-0.001140 -0.001123 0.121246 -0.100877 0.365593 -0.276500 -0.020529 1 0 0 0 0 0 0 657768
-0.001158 -0.001137 0.121232 -0.014783 0.550765 -0.215926 -0.020561 1 0 0 0 0 0 0 658776
-0.001181 -0.001158 0.121217 0.047151 0.666707 -0.179925 -0.020592 1 0 0 0 0 0 0 659777
-0.001192 -0.001168 0.121211 -0.088735 0.548578 -0.306858 -0.020623 1 0 0 0 0 0 0 660767
-0.001211 -0.001187 0.121198 -0.001595 0.654455 -0.221557 -0.020655 1 0 0 0 0 0 0 661781
-0.001220 -0.001196 0.121194 -0.110870 0.545844 -0.319903 -0.020686 1 0 0 0 0 0 0 662776
-0.001238 -0.001215 0.121182 -0.009045 0.657936 -0.223308 -0.020717 1 0 0 0 0 0 0 663778
-0.001246 -0.001224 0.121177 -0.110689 0.552754 -0.317724 -0.020748 1 0 0 0 0 0 0 664782
-0.001256 -0.001210 0.121166 -0.104473 0.236399 -0.227833 -0.020779 1 0 0 0 0 0 0 665772
-0.001274 -0.001217 0.121151 0.005592 0.477181 -0.173163 -0.020811 1 0 0 0 0 0 0 666787
-0.001283 -0.001221 0.121145 -0.096986 0.459377 -0.293161 -0.020842 1 0 0 0 0 0 0 667788
-0.001301 -0.001236 0.121133 0.007428 0.618909 -0.204928 -0.020874 1 0 0 0 0 0 0 668785
-0.001309 -0.001244 0.121128 -0.092778 0.537832 -0.302534 -0.020905 1 0 0 0 0 0 0 669788
-0.001314 -0.001248 0.121127 -0.158716 0.481003 -0.349847 -0.020936 1 0 0 0 0 0 0 670780
-0.001329 -0.001263 0.121115 -0.021527 0.633539 -0.223465 -0.020967 1 0 0 0 0 0 0 671779
-0.001337 -0.001271 0.121111 -0.103637 0.550466 -0.306594 -0.020998 1 0 0 0 0 0 0 672777
-0.001346 -0.001257 0.121100 -0.087558 0.245367 -0.212666 -0.021030 1 0 0 0 0 0 0 673777
-0.001363 -0.001263 0.121085 0.027386 0.491549 -0.156136 -0.021060 1 0 0 0 0 0 0 674762
-0.001372 -0.001266 0.121080 -0.072437 0.476729 -0.275743 -0.021092 1 0 0 0 0 0 0 675781
-0.001377 -0.001268 0.121078 -0.138780 0.455228 -0.331792 -0.021123 1 0 0 0 0 0 0 676782
-0.001392 -0.001283 0.121066 -0.002039 0.625468 -0.208338 -0.021155 1 0 0 0 0 0 0 677794
-0.001400 -0.001290 0.121062 -0.084180 0.551424 -0.292644 -0.021186 1 0 0 0 0 0 0 678786
-0.001422 -0.001289 0.121040 0.103632 0.433159 -0.054223 -0.021219 1 0 0 0 0 0 0 679856
-0.001433 -0.001288 0.121032 -0.017436 0.431158 -0.218965 -0.021251 1 0 0 0 0 0 0 680851
-0.001439 -0.001288 0.121029 -0.100444 0.435176 -0.301635 -0.021281 1 0 0 0 0 0 0 681820
-0.001441 -0.001288 0.121028 -0.144654 0.437673 -0.333342 -0.021312 1 0 0 0 0 0 0 682832
-0.001443 -0.001288 0.121028 -0.167255 0.439138 -0.345003 -0.021344 1 0 0 0 0 0 0 683841
-0.001456 -0.001302 0.121017 -0.007074 0.622327 -0.204410 -0.021375 1 0 0 0 0 0 0 684842
-0.001463 -0.001308 0.121013 -0.076985 0.555162 -0.282766 -0.021406 1 0 0 0 0 0 0 685813
-0.001467 -0.001312 0.121012 -0.127508 0.505567 -0.323202 -0.021437 1 0 0 0 0 0 0 686814
-0.001474 -0.001295 0.121001 -0.081967 0.231845 -0.202790 -0.021468 1 0 0 0 0 0 0 687816
-0.001490 -0.001300 0.120987 0.049079 0.494914 -0.135408 -0.021499 1 0 0 0 0 0 0 688814
-0.001499 -0.001303 0.120982 -0.042050 0.489048 -0.251406 -0.021531 1 0 0 0 0 0 0 689810
-0.001503 -0.001304 0.120980 -0.104000 0.472070 -0.306152 -0.021562 1 0 0 0 0 0 0 690812
-0.001505 -0.001305 0.120979 -0.136934 0.462248 -0.327001 -0.021593 1 0 0 0 0 0 0 691814
-0.001506 -0.001305 0.120979 -0.153803 0.457453 -0.334748 -0.021625 1 0 0 0 0 0 0 692839
-0.001507 -0.001306 0.120979 -0.162422 0.455306 -0.337773 -0.021656 1 0 0 0 0 0 0 693838
-0.001520 -0.001319 0.120968 0.004722 0.636633 -0.193898 -0.021688 1 0 0 0 0 0 0 694835
-0.001532 -0.001308 0.120954 0.011105 0.321296 -0.135063 -0.021719 1 0 0 0 0 0 0 695848
-0.001538 -0.001302 0.120949 -0.064157 0.365263 -0.246967 -0.021750 1 0 0 0 0 0 0 696833
-0.001541 -0.001299 0.120947 -0.110333 0.407037 -0.299567 -0.021781 1 0 0 0 0 0 0 697813
-0.001542 -0.001298 0.120947 -0.134605 0.429988 -0.319564 -0.021812 1 0 0 0 0 0 0 698813
-0.001543 -0.001297 0.120946 -0.147045 0.441895 -0.326993 -0.021843 1 0 0 0 0 0 0 699814
-0.001562 -0.001292 0.120925 0.090640 0.382818 -0.048209 -0.021874 1 0 0 0 0 0 0 700813
-0.001571 -0.001289 0.120918 -0.003033 0.412307 -0.198037 -0.021906 1 0 0 0 0 0 0 701812
-0.001576 -0.001288 0.120915 -0.072133 0.432344 -0.275365 -0.021938 1 0 0 0 0 0 0 702847
-0.001578 -0.001288 0.120914 -0.109363 0.442895 -0.305155 -0.021971 1 0 0 0 0 0 0 703908
-0.001580 -0.001287 0.120914 -0.128438 0.448328 -0.316057 -0.022000 1 0 0 0 0 0 0 704844
-0.001586 -0.001269 0.120904 -0.065661 0.204014 -0.183745 -0.022031 1 0 0 0 0 0 0 705838
-0.001589 -0.001259 0.120900 -0.097160 0.299613 -0.257389 -0.022063 1 0 0 0 0 0 0 706842
-0.001590 -0.001255 0.120899 -0.119778 0.368982 -0.295349 -0.022094 1 0 0 0 0 0 0 707841
-0.001591 -0.001252 0.120898 -0.132026 0.405913 -0.310093 -0.022124 1 0 0 0 0 0 0 708812
-0.001597 -0.001233 0.120888 -0.065926 0.177644 -0.179091 -0.022157 1 0 0 0 0 0 0 709847
-0.001600 -0.001223 0.120884 -0.095747 0.281115 -0.253274 -0.022188 1 0 0 0 0 0 0 710834
-0.001601 -0.001218 0.120883 -0.117500 0.354421 -0.291444 -0.022219 1 0 0 0 0 0 0 711842
-0.001602 -0.001216 0.120883 -0.129328 0.393316 -0.306254 -0.022249 1 0 0 0 0 0 0 712813
-0.001603 -0.001214 0.120883 -0.135491 0.413242 -0.311846 -0.022281 1 0 0 0 0 0 0 713832
-0.001608 -0.001195 0.120872 -0.066258 0.176342 -0.177352 -0.022313 1 0 0 0 0 0 0 714839
-0.001624 -0.001199 0.120858 0.077023 0.457518 -0.105077 -0.022343 1 0 0 0 0 0 0 715813
-0.001632 -0.001202 0.120853 -0.007541 0.460791 -0.219447 -0.022375 1 0 0 0 0 0 0 716819
-0.001636 -0.001203 0.120851 -0.066206 0.448409 -0.273589 -0.022406 1 0 0 0 0 0 0 717835
-0.001638 -0.001203 0.120850 -0.097484 0.440874 -0.294141 -0.022437 1 0 0 0 0 0 0 718818
-0.001639 -0.001203 0.120850 -0.113498 0.437186 -0.301728 -0.022469 1 0 0 0 0 0 0 719834
-0.001645 -0.001185 0.120840 -0.049258 0.188490 -0.167828 -0.022500 1 0 0 0 0 0 0 720818
-0.001648 -0.001176 0.120836 -0.079836 0.281527 -0.241192 -0.022531 1 0 0 0 0 0 0 721832
-0.001649 -0.001171 0.120835 -0.101972 0.349572 -0.279058 -0.022562 1 0 0 0 0 0 0 722817
-0.001650 -0.001169 0.120835 -0.113984 0.385879 -0.293762 -0.022594 1 0 0 0 0 0 0 723833
-0.001650 -0.001168 0.120834 -0.120217 0.404453 -0.299265 -0.022625 1 0 0 0 0 0 0 724817
-0.001656 -0.001149 0.120824 -0.051102 0.167038 -0.164500 -0.022656 1 0 0 0 0 0 0 725833
-0.001659 -0.001140 0.120821 -0.079202 0.265544 -0.237638 -0.022687 1 0 0 0 0 0 0 726816
-0.001660 -0.001135 0.120819 -0.100090 0.336345 -0.275449 -0.022719 1 0 0 0 0 0 0 727831
-0.001661 -0.001132 0.120819 -0.111472 0.373998 -0.290113 -0.022749 1 0 0 0 0 0 0 728815
-0.001661 -0.001131 0.120819 -0.117378 0.393257 -0.295619 -0.022781 1 0 0 0 0 0 0 729816
-0.001662 -0.001131 0.120819 -0.120478 0.403178 -0.297823 -0.022813 1 0 0 0 0 0 0 730833
-0.001667 -0.001112 0.120808 -0.049766 0.161430 -0.161672 -0.022842 1 0 0 0 0 0 0 731764
-0.001670 -0.001103 0.120805 -0.077005 0.257676 -0.234485 -0.022873 1 0 0 0 0 0 0 732773
-0.001671 -0.001098 0.120803 -0.097473 0.327322 -0.272168 -0.022904 1 0 0 0 0 0 0 733764
-0.001672 -0.001096 0.120803 -0.108639 0.364424 -0.286784 -0.022936 1 0 0 0 0 0 0 734772
-0.001673 -0.001094 0.120803 -0.114445 0.383368 -0.292264 -0.022967 1 0 0 0 0 0 0 735765
-0.001673 -0.001094 0.120803 -0.117482 0.393120 -0.294460 -0.022998 1 0 0 0 0 0 0 736774
-0.001678 -0.001075 0.120793 -0.046771 0.151397 -0.158168 -0.023029 1 0 0 0 0 0 0 737763
-0.001681 -0.001066 0.120789 -0.073966 0.247511 -0.231020 -0.023061 1 0 0 0 0 0 0 738773
-0.001682 -0.001061 0.120788 -0.094404 0.317065 -0.268735 -0.023092 1 0 0 0 0 0 0 739764
-0.001683 -0.001059 0.120787 -0.105553 0.354112 -0.283356 -0.023123 1 0 0 0 0 0 0 740773
-0.001684 -0.001058 0.120787 -0.111361 0.373026 -0.288829 -0.023154 1 0 0 0 0 0 0 741763
-0.001689 -0.001039 0.120777 -0.042106 0.135981 -0.153551 -0.023186 1 0 0 0 0 0 0 742772
-0.001692 -0.001029 0.120773 -0.069972 0.234275 -0.226858 -0.023217 1 0 0 0 0 0 0 743764
-0.001693 -0.001024 0.120772 -0.090753 0.304922 -0.264729 -0.023248 1 0 0 0 0 0 0 744773
-0.001694 -0.001022 0.120771 -0.102069 0.342482 -0.279406 -0.023279 1 0 0 0 0 0 0 745762
-0.001695 -0.001021 0.120771 -0.107957 0.361690 -0.284895 -0.023310 1 0 0 0 0 0 0 746763
-0.001700 -0.001002 0.120761 -0.038764 0.124834 -0.149460 -0.023342 1 0 0 0 0 0 0 747772
-0.001703 -0.000992 0.120757 -0.066625 0.223089 -0.222823 -0.023373 1 0 0 0 0 0 0 748771
-0.001704 -0.000988 0.120756 -0.087388 0.293713 -0.260731 -0.023404 1 0 0 0 0 0 0 749773
-0.001705 -0.000985 0.120756 -0.098708 0.331251 -0.275402 -0.023435 1 0 0 0 0 0 0 750763
-0.001706 -0.000984 0.120756 -0.104586 0.350425 -0.280887 -0.023467 1 0 0 0 0 0 0 751773
-0.001711 -0.000965 0.120745 -0.035431 0.113643 -0.145294 -0.023498 1 0 0 0 0 0 0 752764
-0.001714 -0.000956 0.120742 -0.063249 0.211793 -0.218718 -0.023530 1 0 0 0 0 0 0 753780
-0.001715 -0.000951 0.120740 -0.083992 0.282359 -0.256640 -0.023561 1 0 0 0 0 0 0 754777
-0.001716 -0.000949 0.120740 -0.095297 0.319849 -0.271316 -0.023592 1 0 0 0 0 0 0 755774
-0.001722 -0.000929 0.120729 -0.028985 0.092483 -0.138877 -0.023623 1 0 0 0 0 0 0 756774
-0.001725 -0.000919 0.120726 -0.058218 0.195205 -0.213531 -0.023655 1 0 0 0 0 0 0 757782
-0.001726 -0.000914 0.120724 -0.079668 0.268031 -0.251888 -0.023686 1 0 0 0 0 0 0 758772
-0.001727 -0.000912 0.120724 -0.091324 0.306669 -0.266709 -0.023717 1 0 0 0 0 0 0 759783
-0.001727 -0.000911 0.120724 -0.097392 0.326397 -0.272255 -0.023750 1 0 0 0 0 0 0 760836
-0.001733 -0.000892 0.120714 -0.028360 0.090013 -0.136328 -0.023779 1 0 0 0 0 0 0 761765
-0.001736 -0.000882 0.120710 -0.056155 0.188073 -0.209877 -0.023810 1 0 0 0 0 0 0 762758
-0.001737 -0.000878 0.120709 -0.076884 0.258595 -0.247846 -0.023842 1 0 0 0 0 0 0 763778
-0.001743 -0.000857 0.120698 -0.016045 0.049705 -0.124331 -0.023873 1 0 0 0 0 0 0 764776
-0.001747 -0.000846 0.120694 -0.048049 0.161572 -0.202406 -0.023904 1 0 0 0 0 0 0 765775
-0.001748 -0.000841 0.120693 -0.070900 0.238947 -0.241965 -0.023936 1 0 0 0 0 0 0 766775
-0.001749 -0.000839 0.120692 -0.083262 0.279848 -0.257207 -0.023967 1 0 0 0 0 0 0 767776
-0.001755 -0.000819 0.120682 -0.017588 0.054418 -0.124515 -0.023998 1 0 0 0 0 0 0 768776
-0.001758 -0.000809 0.120678 -0.046975 0.157697 -0.199399 -0.024030 1 0 0 0 0 0 0 769777
-0.001759 -0.000804 0.120677 -0.068519 0.230773 -0.237856 -0.024062 1 0 0 0 0 0 0 770810
-0.001760 -0.000802 0.120676 -0.080207 0.269514 -0.252698 -0.024092 1 0 0 0 0 0 0 771782
-0.001766 -0.000782 0.120666 -0.014211 0.043084 -0.119682 -0.024123 1 0 0 0 0 0 0 772759
-0.001769 -0.000773 0.120662 -0.043412 0.145730 -0.194583 -0.024154 1 0 0 0 0 0 0 773775
-0.001770 -0.000768 0.120661 -0.064832 0.218473 -0.233048 -0.024186 1 0 0 0 0 0 0 774774
-0.001771 -0.000765 0.120661 -0.076479 0.257054 -0.247880 -0.024217 1 0 0 0 0 0 0 775778
-0.001771 -0.000764 0.120660 -0.082517 0.276678 -0.253384 -0.024248 1 0 0 0 0 0 0 776756
-0.001772 -0.000763 0.120660 -0.085632 0.286709 -0.255541 -0.024279 1 0 0 0 0 0 0 777776
-0.001772 -0.000763 0.120660 -0.087245 0.291903 -0.256506 -0.024311 1 0 0 0 0 0 0 778774
-0.001772 -0.000763 0.120660 -0.088124 0.294680 -0.257052 -0.024341 1 0 0 0 0 0 0 779754
-0.001785 -0.000777 0.120649 0.082998 0.479143 -0.112359 -0.024373 1 0 0 0 0 0 0 780773
-0.001791 -0.000783 0.120646 0.019473 0.412196 -0.188897 -0.024404 1 0 0 0 0 0 0 781758
-0.001794 -0.000787 0.120644 -0.027806 0.362733 -0.228475 -0.024436 1 0 0 0 0 0 0 782773
-0.001796 -0.000789 0.120644 -0.053261 0.336496 -0.243753 -0.024467 1 0 0 0 0 0 0 783777
-0.001797 -0.000789 0.120644 -0.066279 0.323361 -0.249428 -0.024498 1 0 0 0 0 0 0 784781
-0.001803 -0.000771 0.120633 -0.000858 0.070801 -0.112974 -0.024529 1 0 0 0 0 0 0 785776
-0.001818 -0.000776 0.120619 0.141326 0.343065 -0.041488 -0.024561 1 0 0 0 0 0 0 786774
-0.001826 -0.000779 0.120614 0.056677 0.341345 -0.155777 -0.024592 1 0 0 0 0 0 0 787775
-0.001830 -0.000780 0.120612 -0.002026 0.326507 -0.209703 -0.024623 1 0 0 0 0 0 0 788755
-0.001845 -0.000794 0.120601 0.138144 0.500507 -0.084770 -0.024654 1 0 0 0 0 0 0 789755
-0.001853 -0.000801 0.120597 0.059070 0.428289 -0.168475 -0.024686 1 0 0 0 0 0 0 790774
-0.001856 -0.000805 0.120595 0.003956 0.376170 -0.210563 -0.024717 1 0 0 0 0 0 0 791775
-0.001858 -0.000807 0.120595 -0.025391 0.348584 -0.226703 -0.024748 1 0 0 0 0 0 0 792774
-0.001859 -0.000807 0.120595 -0.040362 0.334788 -0.232651 -0.024779 1 0 0 0 0 0 0 793772
-0.001873 -0.000822 0.120584 0.123489 0.510759 -0.089454 -0.024810 1 0 0 0 0 0 0 794768
-0.001879 -0.000829 0.120580 0.056615 0.439888 -0.166791 -0.024846 1 0 0 0 0 0 0 795892
-0.001888 -0.000814 0.120568 0.079629 0.142258 -0.067990 -0.024877 1 0 0 0 0 0 0 796905
-0.001905 -0.000820 0.120553 0.198819 0.390011 -0.010479 -0.024904 1 0 0 0 0 0 0 797775
-0.001914 -0.000823 0.120548 0.102719 0.376167 -0.130020 -0.024940 1 0 0 0 0 0 0 798898
-0.001918 -0.000825 0.120546 0.038248 0.355211 -0.185788 -0.024971 1 0 0 0 0 0 0 799901
-0.001921 -0.000826 0.120546 0.004069 0.343382 -0.206799 -0.025002 1 0 0 0 0 0 0 800903
-0.001922 -0.000826 0.120545 -0.013353 0.337423 -0.214402 -0.025029 1 0 0 0 0 0 0 801776
-0.001922 -0.000826 0.120545 -0.022150 0.334674 -0.217275 -0.025064 1 0 0 0 0 0 0 802896
-0.001935 -0.000840 0.120534 0.144697 0.516013 -0.072715 -0.025092 1 0 0 0 0 0 0 803777
-0.001942 -0.000847 0.120531 0.079566 0.448031 -0.149744 -0.025126 1 0 0 0 0 0 0 804879
-0.001945 -0.000850 0.120529 0.031525 0.398009 -0.189439 -0.025154 1 0 0 0 0 0 0 805774
-0.001947 -0.000852 0.120529 0.005724 0.371558 -0.204773 -0.025189 1 0 0 0 0 0 0 806895
-0.001948 -0.000853 0.120529 -0.007445 0.358317 -0.210401 -0.025221 1 0 0 0 0 0 0 807899
-0.001948 -0.000853 0.120529 -0.014099 0.351865 -0.212553 -0.025252 1 0 0 0 0 0 0 808887
-0.001948 -0.000854 0.120529 -0.017454 0.348849 -0.213463 -0.025283 1 0 0 0 0 0 0 809897
-0.001948 -0.000854 0.120529 -0.019151 0.347559 -0.213958 -0.025314 1 0 0 0 0 0 0 810888
-0.001949 -0.000854 0.120529 -0.020008 0.347116 -0.214303 -0.025346 1 0 0 0 0 0 0 811896
-0.001949 -0.000854 0.120529 -0.020453 0.347112 -0.214597 -0.025377 1 0 0 0 0 0 0 812887
-0.001949 -0.000854 0.120529 -0.020682 0.347325 -0.214871 -0.025408 1 0 0 0 0 0 0 813887
-0.001949 -0.000854 0.120529 -0.020814 0.347644 -0.215135 -0.025439 1 0 0 0 0 0 0 814896
-0.001949 -0.000854 0.120529 -0.020897 0.347966 -0.215372 -0.025467 1 0 0 0 0 0 0 815763
-0.001949 -0.000854 0.120529 -0.020947 0.348424 -0.215664 -0.025502 1 0 0 0 0 0 0 816886
-0.001949 -0.000854 0.120529 -0.020979 0.348834 -0.215931 -0.025533 1 0 0 0 0 0 0 817897
-0.001961 -0.000867 0.120518 0.150246 0.531834 -0.070286 -0.025564 1 0 0 0 0 0 0 818886
-0.001968 -0.000874 0.120514 0.087446 0.464734 -0.147002 -0.025596 1 0 0 0 0 0 0 819896
-0.001971 -0.000878 0.120513 0.040554 0.415211 -0.186640 -0.025627 1 0 0 0 0 0 0 820886
-0.001973 -0.000879 0.120512 0.015340 0.388966 -0.201896 -0.025658 1 0 0 0 0 0 0 821896
-0.001974 -0.000880 0.120512 0.002483 0.375839 -0.207502 -0.025689 1 0 0 0 0 0 0 822886
-0.001974 -0.000881 0.120512 -0.004018 0.369477 -0.209641 -0.025720 1 0 0 0 0 0 0 823887
-0.001974 -0.000881 0.120512 -0.007295 0.366492 -0.210549 -0.025752 1 0 0 0 0 0 0 824895
-0.001974 -0.000881 0.120512 -0.008933 0.365228 -0.211035 -0.025783 1 0 0 0 0 0 0 825885
-0.001974 -0.000881 0.120512 -0.009765 0.364811 -0.211366 -0.025814 1 0 0 0 0 0 0 826897
-0.001974 -0.000881 0.120512 -0.010184 0.364818 -0.211658 -0.025845 1 0 0 0 0 0 0 827886
-0.001974 -0.000881 0.120512 -0.010403 0.365060 -0.211913 -0.025877 1 0 0 0 0 0 0 828895
-0.001974 -0.000881 0.120512 -0.010518 0.365379 -0.212178 -0.025908 1 0 0 0 0 0 0 829895
-0.001974 -0.000881 0.120512 -0.010583 0.365774 -0.212434 -0.025939 1 0 0 0 0 0 0 830885
-0.001974 -0.000881 0.120512 -0.010625 0.366190 -0.212694 -0.025971 1 0 0 0 0 0 0 831895
-0.001974 -0.000881 0.120512 -0.010644 0.366604 -0.212948 -0.026002 1 0 0 0 0 0 0 832885
-0.001974 -0.000881 0.120512 -0.010670 0.367050 -0.213200 -0.026033 1 0 0 0 0 0 0 833895
-0.001974 -0.000881 0.120512 -0.010680 0.367475 -0.213466 -0.026064 1 0 0 0 0 0 0 834885
-0.001974 -0.000881 0.120512 -0.010696 0.367930 -0.213713 -0.026096 1 0 0 0 0 0 0 835895
-0.001974 -0.000881 0.120512 -0.010715 0.368309 -0.213943 -0.026123 1 0 0 0 0 0 0 836772
-0.001974 -0.000881 0.120512 -0.010729 0.368751 -0.214200 -0.026154 1 0 0 0 0 0 0 837777
-0.001974 -0.000881 0.120512 -0.010734 0.369310 -0.214514 -0.026194 1 0 0 0 0 0 0 839052
-0.001974 -0.000881 0.120512 -0.010744 0.369684 -0.214749 -0.026221 1 0 0 0 0 0 0 839902
-0.001987 -0.000895 0.120501 0.160532 0.553792 -0.069432 -0.026324 1 0 0 0 0 0 0 843205
-0.001994 -0.000902 0.120497 0.097876 0.486701 -0.146071 -0.026346 1 0 0 0 0 0 0 843898
-0.001997 -0.000905 0.120496 0.051068 0.437286 -0.185721 -0.026377 1 0 0 0 0 0 0 844898
-0.001998 -0.000907 0.120495 0.025898 0.411055 -0.200973 -0.026408 1 0 0 0 0 0 0 845899
-0.001999 -0.000908 0.120495 0.013055 0.397970 -0.206578 -0.026439 1 0 0 0 0 0 0 846892
-0.002000 -0.000908 0.120495 0.006584 0.391575 -0.208670 -0.026467 1 0 0 0 0 0 0 847776
-0.002000 -0.000908 0.120495 0.003336 0.388656 -0.209605 -0.026502 1 0 0 0 0 0 0 848898
-0.002000 -0.000908 0.120495 0.001694 0.387406 -0.210087 -0.026533 1 0 0 0 0 0 0 849898
-0.002000 -0.000908 0.120495 0.000882 0.387008 -0.210402 -0.026565 1 0 0 0 0 0 0 850902
-0.002000 -0.000908 0.120495 0.000477 0.387026 -0.210683 -0.026595 1 0 0 0 0 0 0 851882
-0.002013 -0.000922 0.120484 0.171558 0.569891 -0.064609 -0.026627 1 0 0 0 0 0 0 852900
-0.002019 -0.000929 0.120480 0.108883 0.502920 -0.141378 -0.026658 1 0 0 0 0 0 0 853901
-0.002023 -0.000932 0.120479 0.062082 0.453511 -0.181044 -0.026690 1 0 0 0 0 0 0 854898
-0.002024 -0.000934 0.120479 0.036932 0.427294 -0.196286 -0.026720 1 0 0 0 0 0 0 855882
-0.002025 -0.000935 0.120478 0.024095 0.414223 -0.201889 -0.026752 1 0 0 0 0 0 0 856893
-0.002025 -0.000935 0.120478 0.017628 0.407871 -0.204014 -0.026783 1 0 0 0 0 0 0 857897
-0.002026 -0.000936 0.120478 0.014386 0.404923 -0.204901 -0.026814 1 0 0 0 0 0 0 858878
-0.002026 -0.000936 0.120478 0.012761 0.403681 -0.205370 -0.026845 1 0 0 0 0 0 0 859881
-0.002026 -0.000936 0.120478 0.011955 0.403293 -0.205687 -0.026877 1 0 0 0 0 0 0 860898
-0.002026 -0.000936 0.120478 0.011559 0.403344 -0.205951 -0.026908 1 0 0 0 0 0 0 861897
-0.002026 -0.000936 0.120478 0.011372 0.403588 -0.206212 -0.026939 1 0 0 0 0 0 0 862896
-0.002026 -0.000936 0.120478 0.011280 0.403949 -0.206454 -0.026971 1 0 0 0 0 0 0 863909
-0.002026 -0.000936 0.120478 0.011241 0.404373 -0.206693 -0.027002 1 0 0 0 0 0 0 864901
-0.002026 -0.000936 0.120478 0.011224 0.404754 -0.206903 -0.027029 1 0 0 0 0 0 0 865777
-0.002026 -0.000936 0.120478 0.011239 0.405258 -0.207161 -0.027064 1 0 0 0 0 0 0 866882
-0.002026 -0.000936 0.120478 0.011233 0.405728 -0.207405 -0.027096 1 0 0 0 0 0 0 867901
-0.002026 -0.000936 0.120478 0.011244 0.406184 -0.207638 -0.027126 1 0 0 0 0 0 0 868877
-0.002026 -0.000936 0.120478 0.011249 0.406653 -0.207889 -0.027158 1 0 0 0 0 0 0 869897
-0.002026 -0.000936 0.120478 0.011273 0.407117 -0.208135 -0.027189 1 0 0 0 0 0 0 870896
-0.002026 -0.000936 0.120478 0.011286 0.407576 -0.208351 -0.027220 1 0 0 0 0 0 0 871879
-0.002026 -0.000936 0.120478 0.011288 0.408046 -0.208601 -0.027251 1 0 0 0 0 0 0 872877
-0.002039 -0.000949 0.120468 0.182640 0.591187 -0.062276 -0.027283 1 0 0 0 0 0 0 873896
-0.002045 -0.000956 0.120464 0.120205 0.524466 -0.139055 -0.027314 1 0 0 0 0 0 0 874895
-0.002048 -0.000960 0.120462 0.073530 0.475179 -0.178734 -0.027346 1 0 0 0 0 0 0 875899
-0.002050 -0.000961 0.120462 0.048421 0.449038 -0.193977 -0.027377 1 0 0 0 0 0 0 876894
-0.002051 -0.000962 0.120462 0.035629 0.435996 -0.199573 -0.027408 1 0 0 0 0 0 0 877890
-0.002051 -0.000963 0.120462 0.029190 0.429671 -0.201686 -0.027439 1 0 0 0 0 0 0 878889
-0.002051 -0.000963 0.120462 0.025966 0.426753 -0.202572 -0.027471 1 0 0 0 0 0 0 879894
-0.002052 -0.000963 0.120462 0.024367 0.425524 -0.203021 -0.027502 1 0 0 0 0 0 0 880900
-0.002052 -0.000963 0.120462 0.023569 0.425164 -0.203337 -0.027533 1 0 0 0 0 0 0 881898
-0.002052 -0.000963 0.120462 0.023181 0.425211 -0.203595 -0.027564 1 0 0 0 0 0 0 882896
-0.002052 -0.000963 0.120462 0.023015 0.425478 -0.203842 -0.027596 1 0 0 0 0 0 0 883899
-0.002052 -0.000963 0.120462 0.022937 0.425846 -0.204070 -0.027627 1 0 0 0 0 0 0 884895
-0.002052 -0.000963 0.120462 0.022902 0.426279 -0.204310 -0.027658 1 0 0 0 0 0 0 885896
-0.002052 -0.000963 0.120462 0.022910 0.426728 -0.204529 -0.027689 1 0 0 0 0 0 0 886896
-0.002052 -0.000963 0.120462 0.022927 0.427200 -0.204766 -0.027721 1 0 0 0 0 0 0 887900
-0.002052 -0.000963 0.120462 0.022932 0.427673 -0.204997 -0.027752 1 0 0 0 0 0 0 888895
-0.002052 -0.000963 0.120462 0.022956 0.428150 -0.205226 -0.027783 1 0 0 0 0 0 0 889888
-0.002064 -0.000977 0.120451 0.194325 0.611304 -0.058684 -0.027814 1 0 0 0 0 0 0 890895
-0.002071 -0.000984 0.120447 0.132006 0.544742 -0.135495 -0.027847 1 0 0 0 0 0 0 891937
-0.002074 -0.000987 0.120446 0.085411 0.495530 -0.175178 -0.027879 1 0 0 0 0 0 0 892952
-0.002076 -0.000989 0.120445 0.060345 0.469412 -0.190436 -0.027909 1 0 0 0 0 0 0 893935
-0.002077 -0.000990 0.120445 0.047568 0.456409 -0.196013 -0.027941 1 0 0 0 0 0 0 894953
-0.002077 -0.000990 0.120445 0.041147 0.450097 -0.198115 -0.027972 1 0 0 0 0 0 0 895936
-0.002077 -0.000990 0.120445 0.037939 0.447204 -0.198999 -0.028004 1 0 0 0 0 0 0 896959
-0.002077 -0.000990 0.120445 0.036343 0.445986 -0.199450 -0.028035 1 0 0 0 0 0 0 897950
-0.002077 -0.000990 0.120445 0.035559 0.445623 -0.199750 -0.028066 1 0 0 0 0 0 0 898934
-0.002077 -0.000990 0.120445 0.035203 0.445670 -0.199991 -0.028096 1 0 0 0 0 0 0 899894
-0.002077 -0.000990 0.120445 0.035020 0.445940 -0.200221 -0.028127 1 0 0 0 0 0 0 900883
-0.002077 -0.000990 0.120445 0.034972 0.446334 -0.200443 -0.028158 1 0 0 0 0 0 0 901893
-0.002077 -0.000990 0.120445 0.034955 0.446765 -0.200664 -0.028189 1 0 0 0 0 0 0 902883
-0.002077 -0.000990 0.120445 0.034962 0.447246 -0.200896 -0.028221 1 0 0 0 0 0 0 903893
-0.002077 -0.000990 0.120445 0.034993 0.447715 -0.201118 -0.028252 1 0 0 0 0 0 0 904884
-0.002077 -0.000990 0.120445 0.035020 0.448215 -0.201336 -0.028283 1 0 0 0 0 0 0 905891
-0.002077 -0.000990 0.120445 0.035057 0.448706 -0.201556 -0.028314 1 0 0 0 0 0 0 906882
-0.002077 -0.000990 0.120445 0.035108 0.449204 -0.201787 -0.028346 1 0 0 0 0 0 0 907893
-0.002077 -0.000990 0.120445 0.035136 0.449696 -0.202001 -0.028376 1 0 0 0 0 0 0 908881
-0.002077 -0.000990 0.120445 0.035166 0.450187 -0.202232 -0.028408 1 0 0 0 0 0 0 909889
-0.002077 -0.000990 0.120445 0.035211 0.450686 -0.202446 -0.028439 1 0 0 0 0 0 0 910881
-0.002077 -0.000990 0.120445 0.035246 0.451169 -0.202671 -0.028471 1 0 0 0 0 0 0 911895
-0.002077 -0.000990 0.120445 0.035300 0.451674 -0.202897 -0.028502 1 0 0 0 0 0 0 912884
-0.002077 -0.000990 0.120445 0.035329 0.452173 -0.203114 -0.028533 1 0 0 0 0 0 0 913883
-0.002077 -0.000990 0.120445 0.035359 0.452665 -0.203345 -0.028564 1 0 0 0 0 0 0 914893
-0.002090 -0.001004 0.120434 0.206810 0.635900 -0.056528 -0.028595 1 0 0 0 0 0 0 915883
-0.002097 -0.001011 0.120430 0.144640 0.569464 -0.133345 -0.028627 1 0 0 0 0 0 0 916892
-0.002100 -0.001014 0.120429 0.098113 0.520326 -0.173027 -0.028658 1 0 0 0 0 0 0 917882
-0.002101 -0.001016 0.120428 0.073081 0.494272 -0.188288 -0.028689 1 0 0 0 0 0 0 918891
-0.002102 -0.001017 0.120428 0.060333 0.481275 -0.193850 -0.028720 1 0 0 0 0 0 0 919882
-0.002103 -0.001017 0.120428 0.053933 0.474996 -0.195953 -0.028752 1 0 0 0 0 0 0 920892
-0.002103 -0.001018 0.120428 0.050741 0.472104 -0.196823 -0.028783 1 0 0 0 0 0 0 921882
-0.002103 -0.001018 0.120428 0.049175 0.470987 -0.197293 -0.028818 1 0 0 0 0 0 0 923025
-0.002103 -0.001018 0.120428 0.048412 0.470577 -0.197566 -0.028846 1 0 0 0 0 0 0 923892
-0.002103 -0.001018 0.120428 0.048052 0.470656 -0.197810 -0.028877 1 0 0 0 0 0 0 924900
-0.002103 -0.001018 0.120428 0.047889 0.470954 -0.198028 -0.028908 1 0 0 0 0 0 0 925901
-0.002103 -0.001018 0.120428 0.047846 0.471344 -0.198243 -0.028939 1 0 0 0 0 0 0 926890
-0.002103 -0.001018 0.120428 0.047846 0.471815 -0.198460 -0.028971 1 0 0 0 0 0 0 927895
-0.002103 -0.001018 0.120428 0.047870 0.472299 -0.198677 -0.029002 1 0 0 0 0 0 0 928902
-0.002103 -0.001018 0.120428 0.047914 0.472776 -0.198887 -0.029033 1 0 0 0 0 0 0 929883
-0.002103 -0.001018 0.120428 0.047955 0.473306 -0.199104 -0.029065 1 0 0 0 0 0 0 930923
-0.002103 -0.001018 0.120428 0.048008 0.473791 -0.199325 -0.029096 1 0 0 0 0 0 0 931898
-0.002103 -0.001018 0.120428 0.048048 0.474301 -0.199534 -0.029127 1 0 0 0 0 0 0 932897
-0.002103 -0.001018 0.120428 0.048102 0.474799 -0.199741 -0.029158 1 0 0 0 0 0 0 933898
-0.002103 -0.001018 0.120428 0.048158 0.475326 -0.199954 -0.029189 1 0 0 0 0 0 0 934896
-0.002103 -0.001018 0.120428 0.048214 0.475826 -0.200181 -0.029221 1 0 0 0 0 0 0 935896
-0.002103 -0.001018 0.120428 0.048254 0.476336 -0.200390 -0.029252 1 0 0 0 0 0 0 936896
-0.002103 -0.001018 0.120428 0.048305 0.476844 -0.200603 -0.029283 1 0 0 0 0 0 0 937894
-0.002103 -0.001018 0.120428 0.048359 0.477342 -0.200811 -0.029314 1 0 0 0 0 0 0 938894
-0.002103 -0.001018 0.120428 0.048408 0.477866 -0.201033 -0.029346 1 0 0 0 0 0 0 939904
-0.002103 -0.001018 0.120428 0.048467 0.478381 -0.201239 -0.029377 1 0 0 0 0 0 0 940898
-0.002103 -0.001018 0.120428 0.048523 0.478879 -0.201465 -0.029408 1 0 0 0 0 0 0 941896
-0.002103 -0.001018 0.120428 0.048564 0.479389 -0.201674 -0.029439 1 0 0 0 0 0 0 942894
-0.002103 -0.001018 0.120428 0.048617 0.479886 -0.201881 -0.029471 1 0 0 0 0 0 0 943893
-0.002116 -0.001031 0.120417 0.220159 0.663237 -0.054793 -0.029502 1 0 0 0 0 0 0 944893
-0.002122 -0.001038 0.120413 0.158143 0.596953 -0.131598 -0.029533 1 0 0 0 0 0 0 945875
-0.002126 -0.001042 0.120412 0.111705 0.547953 -0.171307 -0.029566 1 0 0 0 0 0 0 946931
-0.002127 -0.001043 0.120412 0.086733 0.521915 -0.186542 -0.029596 1 0 0 0 0 0 0 947896
-0.002128 -0.001044 0.120411 0.074014 0.508965 -0.192109 -0.029627 1 0 0 0 0 0 0 948897
-0.002128 -0.001045 0.120411 0.067624 0.502706 -0.194199 -0.029658 1 0 0 0 0 0 0 949894
-0.002129 -0.001045 0.120411 0.064450 0.499816 -0.195054 -0.029689 1 0 0 0 0 0 0 950875
-0.002129 -0.001045 0.120411 0.062896 0.498641 -0.195503 -0.029721 1 0 0 0 0 0 0 951897
-0.002129 -0.001045 0.120411 0.062131 0.498315 -0.195784 -0.029752 1 0 0 0 0 0 0 952892
-0.002129 -0.001045 0.120411 0.061802 0.498413 -0.196018 -0.029783 1 0 0 0 0 0 0 953898
-0.002129 -0.001045 0.120411 0.061654 0.498725 -0.196227 -0.029815 1 0 0 0 0 0 0 954897
-0.002129 -0.001045 0.120411 0.061615 0.499116 -0.196439 -0.029845 1 0 0 0 0 0 0 955878
-0.002129 -0.001045 0.120411 0.061628 0.499606 -0.196651 -0.029877 1 0 0 0 0 0 0 956895
-0.002129 -0.001045 0.120411 0.061675 0.500095 -0.196844 -0.029908 1 0 0 0 0 0 0 957892
-0.002129 -0.001045 0.120411 0.061723 0.500599 -0.197062 -0.029939 1 0 0 0 0 0 0 958893
-0.002129 -0.001045 0.120411 0.061782 0.501132 -0.197257 -0.029971 1 0 0 0 0 0 0 959896
-0.002129 -0.001045 0.120411 0.061850 0.501644 -0.197474 -0.030002 1 0 0 0 0 0 0 960894
-0.002129 -0.001045 0.120411 0.061902 0.502159 -0.197671 -0.030033 1 0 0 0 0 0 0 961876
-0.002129 -0.001045 0.120411 0.061965 0.502681 -0.197875 -0.030064 1 0 0 0 0 0 0 962874
-0.002129 -0.001045 0.120411 0.062023 0.503207 -0.198093 -0.030096 1 0 0 0 0 0 0 963897
-0.002129 -0.001045 0.120411 0.062093 0.503731 -0.198290 -0.030127 1 0 0 0 0 0 0 964885
-0.002129 -0.001045 0.120411 0.062159 0.504260 -0.198497 -0.030158 1 0 0 0 0 0 0 965896
-0.002129 -0.001045 0.120411 0.062235 0.504780 -0.198709 -0.030189 1 0 0 0 0 0 0 966896
-0.002129 -0.001045 0.120411 0.062285 0.505285 -0.198910 -0.030221 1 0 0 0 0 0 0 967896
-0.002129 -0.001045 0.120411 0.062351 0.505814 -0.199110 -0.030251 1 0 0 0 0 0 0 968874
-0.002129 -0.001045 0.120411 0.062415 0.506338 -0.199315 -0.030283 1 0 0 0 0 0 0 969874
-0.002129 -0.001045 0.120411 0.062493 0.506867 -0.199531 -0.030314 1 0 0 0 0 0 0 970891
-0.002129 -0.001045 0.120411 0.062542 0.507373 -0.199732 -0.030346 1 0 0 0 0 0 0 971893
-0.002129 -0.001045 0.120411 0.062610 0.507913 -0.199936 -0.030377 1 0 0 0 0 0 0 972892
-0.002129 -0.001045 0.120411 0.062673 0.508429 -0.200138 -0.030408 1 0 0 0 0 0 0 973875
-0.002129 -0.001045 0.120411 0.062739 0.508961 -0.200348 -0.030439 1 0 0 0 0 0 0 974893
-0.002129 -0.001045 0.120411 0.062807 0.509474 -0.200567 -0.030471 1 0 0 0 0 0 0 975896
-0.002129 -0.001045 0.120411 0.062871 0.509993 -0.200754 -0.030502 1 0 0 0 0 0 0 976893
-0.002129 -0.001045 0.120411 0.062932 0.510522 -0.200962 -0.030533 1 0 0 0 0 0 0 977883
-0.002129 -0.001045 0.120411 0.062996 0.511050 -0.201170 -0.030564 1 0 0 0 0 0 0 978892
-0.002129 -0.001045 0.120411 0.063052 0.511560 -0.201381 -0.030595 1 0 0 0 0 0 0 979883
-0.002129 -0.001045 0.120411 0.063127 0.512078 -0.201574 -0.030627 1 0 0 0 0 0 0 980882
-0.002129 -0.001045 0.120411 0.063201 0.512613 -0.201793 -0.030658 1 0 0 0 0 0 0 981891
-0.002129 -0.001045 0.120411 0.063255 0.513134 -0.201991 -0.030689 1 0 0 0 0 0 0 982881
-0.002129 -0.001045 0.120411 0.063310 0.513654 -0.202205 -0.030721 1 0 0 0 0 0 0 983891
-0.002129 -0.001045 0.120411 0.063381 0.514179 -0.202403 -0.030752 1 0 0 0 0 0 0 984881
-0.002129 -0.001045 0.120411 0.063462 0.514693 -0.202610 -0.030783 1 0 0 0 0 0 0 985891
-0.002129 -0.001045 0.120411 0.063513 0.515223 -0.202813 -0.030814 1 0 0 0 0 0 0 986881
-0.002129 -0.001045 0.120411 0.063568 0.515743 -0.203028 -0.030846 1 0 0 0 0 0 0 987890
-0.002129 -0.001045 0.120411 0.063639 0.516269 -0.203226 -0.030877 1 0 0 0 0 0 0 988881
-0.002129 -0.001045 0.120411 0.063708 0.516786 -0.203426 -0.030908 1 0 0 0 0 0 0 989891
-0.002129 -0.001045 0.120411 0.063781 0.517310 -0.203641 -0.030939 1 0 0 0 0 0 0 990880
-0.002129 -0.001045 0.120411 0.063827 0.517834 -0.203851 -0.030971 1 0 0 0 0 0 0 991891
-0.002129 -0.001045 0.120411 0.063897 0.518359 -0.204048 -0.031002 1 0 0 0 0 0 0 992881
-0.002129 -0.001045 0.120411 0.063962 0.518887 -0.204255 -0.031033 1 0 0 0 0 0 0 993890
-0.002129 -0.001045 0.120411 0.064029 0.519393 -0.204452 -0.031064 1 0 0 0 0 0 0 994880
-0.002129 -0.001045 0.120411 0.064095 0.519920 -0.204679 -0.031096 1 0 0 0 0 0 0 995890
-0.002129 -0.001045 0.120411 0.064155 0.520448 -0.204871 -0.031126 1 0 0 0 0 0 0 996880
-0.002129 -0.001045 0.120411 0.064219 0.520972 -0.205076 -0.031158 1 0 0 0 0 0 0 997881
-0.002129 -0.001045 0.120411 0.064288 0.521488 -0.205277 -0.031189 1 0 0 0 0 0 0 998890
-0.002129 -0.001045 0.120411 0.064341 0.522011 -0.205495 -0.031220 1 0 0 0 0 0 0 999887
-0.002129 -0.001045 0.120411 0.064423 0.522533 -0.205699 -0.031251 1 0 0 0 0 0 1 875
-0.002123 -0.001063 0.120422 -0.007786 0.771234 -0.345187 -0.031283 1 0 0 0 0 0 1 1891
-0.002121 -0.001073 0.120425 0.017673 0.680217 -0.273128 -0.031314 1 0 0 0 0 0 1 2880
-0.002119 -0.001077 0.120427 0.037249 0.613764 -0.236141 -0.031346 1 0 0 0 0 0 1 3891
-0.002119 -0.001079 0.120427 0.048002 0.578843 -0.222227 -0.031379 1 0 0 0 0 0 1 4958
-0.002118 -0.001081 0.120427 0.053592 0.561475 -0.217403 -0.031409 1 0 0 0 0 0 1 5930
-0.002118 -0.001081 0.120427 0.056435 0.553027 -0.215830 -0.031439 1 0 0 0 0 0 1 6888
-0.002118 -0.001081 0.120427 0.057920 0.549101 -0.215440 -0.031470 1 0 0 0 0 0 1 7880
-0.002118 -0.001082 0.120427 0.058688 0.547423 -0.215432 -0.031502 1 0 0 0 0 0 1 8903
-0.002118 -0.001082 0.120427 0.059114 0.546836 -0.215570 -0.031533 1 0 0 0 0 0 1 9897
-0.002118 -0.001082 0.120427 0.059341 0.546829 -0.215751 -0.031564 1 0 0 0 0 0 1 10887
-0.002118 -0.001082 0.120427 0.059490 0.547085 -0.215960 -0.031596 1 0 0 0 0 0 1 11900
-0.002118 -0.001082 0.120427 0.059599 0.547493 -0.216178 -0.031627 1 0 0 0 0 0 1 12892
-0.002118 -0.001082 0.120427 0.059679 0.547974 -0.216381 -0.031658 1 0 0 0 0 0 1 13903
-0.002118 -0.001082 0.120427 0.059753 0.548448 -0.216601 -0.031689 1 0 0 0 0 0 1 14874
-0.002118 -0.001082 0.120427 0.059818 0.548984 -0.216814 -0.031721 1 0 0 0 0 0 1 15894
-0.002118 -0.001082 0.120427 0.059877 0.549523 -0.217027 -0.031752 1 0 0 0 0 0 1 16893
-0.002118 -0.001082 0.120427 0.059939 0.550053 -0.217234 -0.031783 1 0 0 0 0 0 1 17893
-0.002118 -0.001082 0.120427 0.059995 0.550603 -0.217453 -0.031814 1 0 0 0 0 0 1 18891
-0.002118 -0.001082 0.120427 0.060057 0.551134 -0.217661 -0.031846 1 0 0 0 0 0 1 19893
-0.002118 -0.001082 0.120427 0.060116 0.551673 -0.217873 -0.031877 1 0 0 0 0 0 1 20891
-0.002118 -0.001082 0.120427 0.060176 0.552220 -0.218109 -0.031908 1 0 0 0 0 0 1 21902
-0.002118 -0.001082 0.120427 0.060233 0.552746 -0.218299 -0.031939 1 0 0 0 0 0 1 22875
-0.002118 -0.001082 0.120427 0.060292 0.553288 -0.218511 -0.031970 1 0 0 0 0 0 1 23877
-0.002118 -0.001082 0.120427 0.060348 0.553840 -0.218731 -0.032001 1 0 0 0 0 0 1 24876
-0.002118 -0.001082 0.120427 0.060402 0.554370 -0.218949 -0.032033 1 0 0 0 0 0 1 25891
-0.002118 -0.001082 0.120427 0.060465 0.554929 -0.219162 -0.032064 1 0 0 0 0 0 1 26891
-0.002118 -0.001082 0.120427 0.060540 0.555458 -0.219376 -0.032096 1 0 0 0 0 0 1 27892
-0.002118 -0.001082 0.120427 0.060588 0.555990 -0.219579 -0.032126 1 0 0 0 0 0 1 28873
-0.002118 -0.001082 0.120427 0.060635 0.556543 -0.219809 -0.032158 1 0 0 0 0 0 1 29891
-0.002113 -0.001100 0.120437 -0.011683 0.805648 -0.359318 -0.032189 1 0 0 0 0 0 1 30896
-0.002110 -0.001109 0.120441 0.013742 0.714733 -0.287402 -0.032221 1 0 0 0 0 0 1 31895
-0.002108 -0.001114 0.120442 0.033325 0.648316 -0.250469 -0.032252 1 0 0 0 0 0 1 32891
-0.002108 -0.001116 0.120443 0.044063 0.613405 -0.236561 -0.032283 1 0 0 0 0 0 1 33892
-0.002107 -0.001117 0.120443 0.049630 0.596063 -0.231755 -0.032314 1 0 0 0 0 0 1 34892
-0.002107 -0.001118 0.120443 0.052483 0.587677 -0.230210 -0.032346 1 0 0 0 0 0 1 35893
-0.002107 -0.001118 0.120443 0.053951 0.583778 -0.229805 -0.032377 1 0 0 0 0 0 1 36890
-0.002102 -0.001137 0.120453 -0.017739 0.830867 -0.369034 -0.032408 1 0 0 0 0 0 1 37891
-0.002099 -0.001146 0.120457 0.008061 0.738813 -0.297128 -0.032439 1 0 0 0 0 0 1 38894
-0.002097 -0.001150 0.120458 0.027818 0.671843 -0.260229 -0.032471 1 0 0 0 0 0 1 39894
-0.002097 -0.001153 0.120459 0.038640 0.636657 -0.246328 -0.032502 1 0 0 0 0 0 1 40890
-0.002096 -0.001154 0.120459 0.044248 0.619215 -0.241513 -0.032533 1 0 0 0 0 0 1 41891
-0.002096 -0.001154 0.120459 0.047124 0.610757 -0.239991 -0.032564 1 0 0 0 0 0 1 42890
-0.002091 -0.001173 0.120469 -0.023911 0.855780 -0.378718 -0.032596 1 0 0 0 0 0 1 43892
-0.002088 -0.001182 0.120473 0.002239 0.762591 -0.306755 -0.032627 1 0 0 0 0 0 1 44889
-0.002086 -0.001187 0.120474 0.022195 0.695047 -0.269849 -0.032658 1 0 0 0 0 0 1 45890
-0.002086 -0.001189 0.120474 0.033103 0.659591 -0.255956 -0.032689 1 0 0 0 0 0 1 46893
-0.002085 -0.001190 0.120474 0.038753 0.642018 -0.251165 -0.032721 1 0 0 0 0 0 1 47896
-0.002085 -0.001191 0.120475 0.041626 0.633535 -0.249632 -0.032752 1 0 0 0 0 0 1 48899
-0.002080 -0.001210 0.120485 -0.029454 0.878716 -0.388272 -0.032783 1 0 0 0 0 0 1 49890
-0.002077 -0.001219 0.120488 -0.003272 0.785478 -0.316404 -0.032814 1 0 0 0 0 0 1 50891
-0.002075 -0.001224 0.120490 0.016679 0.717920 -0.279536 -0.032846 1 0 0 0 0 0 1 51893
-0.002075 -0.001226 0.120490 0.027593 0.682477 -0.265662 -0.032877 1 0 0 0 0 0 1 52891
-0.002074 -0.001227 0.120490 0.033228 0.664920 -0.260881 -0.032908 1 0 0 0 0 0 1 53892
-0.002069 -0.001246 0.120501 -0.036520 0.905743 -0.398279 -0.032939 1 0 0 0 0 0 1 54894
-0.002066 -0.001256 0.120504 -0.009618 0.810214 -0.326105 -0.032971 1 0 0 0 0 0 1 55892
-0.002065 -0.001260 0.120505 0.010691 0.741522 -0.289133 -0.033002 1 0 0 0 0 0 1 56889
-0.002064 -0.001263 0.120506 0.021776 0.705522 -0.275239 -0.033033 1 0 0 0 0 0 1 57889
-0.002063 -0.001264 0.120506 0.027504 0.687697 -0.270443 -0.033064 1 0 0 0 0 0 1 58895
-0.002063 -0.001264 0.120506 0.030438 0.679132 -0.268947 -0.033098 1 0 0 0 0 0 1 59956
-0.002044 -0.001269 0.120496 -0.223632 0.734366 -0.133388 -0.033129 1 0 0 0 0 0 1 60950
-0.002035 -0.001272 0.120493 -0.128606 0.711774 -0.203185 -0.033159 1 0 0 0 0 0 1 61933
-0.002030 -0.001273 0.120491 -0.059543 0.695349 -0.239384 -0.033191 1 0 0 0 0 0 1 62948
-0.002022 -0.001292 0.120501 -0.095809 0.936276 -0.392103 -0.033222 1 0 0 0 0 0 1 63950
-0.002018 -0.001301 0.120505 -0.051974 0.840518 -0.325533 -0.033253 1 0 0 0 0 0 1 64933
-0.002017 -0.001306 0.120506 -0.023249 0.771728 -0.290563 -0.033285 1 0 0 0 0 0 1 65947
-0.002016 -0.001308 0.120506 -0.007973 0.735651 -0.277365 -0.033316 1 0 0 0 0 0 1 66932
-0.002015 -0.001310 0.120506 -0.000185 0.717762 -0.272802 -0.033345 1 0 0 0 0 0 1 67889
-0.002015 -0.001310 0.120506 0.003754 0.709168 -0.271365 -0.033376 1 0 0 0 0 0 1 68878
-0.002015 -0.001310 0.120506 0.005756 0.705220 -0.271036 -0.033408 1 0 0 0 0 0 1 69888
-0.002015 -0.001311 0.120506 0.006754 0.703547 -0.271083 -0.033439 1 0 0 0 0 0 1 70878
-0.002015 -0.001311 0.120506 0.007263 0.703061 -0.271261 -0.033470 1 0 0 0 0 0 1 71888
-0.002009 -0.001329 0.120517 -0.065277 0.952873 -0.410183 -0.033501 1 0 0 0 0 0 1 72878
-0.002006 -0.001338 0.120520 -0.039673 0.861578 -0.338817 -0.033533 1 0 0 0 0 0 1 73887
-0.002005 -0.001343 0.120522 -0.020015 0.795026 -0.302177 -0.033564 1 0 0 0 0 0 1 74877
-0.002004 -0.001345 0.120522 -0.009298 0.760126 -0.288387 -0.033596 1 0 0 0 0 0 1 75893
-0.002004 -0.001346 0.120522 -0.003761 0.742852 -0.283638 -0.033627 1 0 0 0 0 0 1 76881
-0.002004 -0.001347 0.120522 -0.000965 0.734566 -0.282149 -0.033658 1 0 0 0 0 0 1 77888
-0.002004 -0.001347 0.120522 0.000456 0.730762 -0.281810 -0.033689 1 0 0 0 0 0 1 78877
-0.002004 -0.001347 0.120522 0.001176 0.729208 -0.281842 -0.033720 1 0 0 0 0 0 1 79888
-0.002004 -0.001347 0.120522 0.001531 0.728772 -0.282032 -0.033752 1 0 0 0 0 0 1 80888
-0.002004 -0.001347 0.120522 0.001707 0.728875 -0.282270 -0.033783 1 0 0 0 0 0 1 81878
-0.002004 -0.001347 0.120522 0.001806 0.729269 -0.282520 -0.033814 1 0 0 0 0 0 1 82888
-0.001998 -0.001366 0.120532 -0.071023 0.979768 -0.421388 -0.033845 1 0 0 0 0 0 1 83878
-0.001995 -0.001375 0.120536 -0.045495 0.888713 -0.350130 -0.033877 1 0 0 0 0 0 1 84888
-0.001994 -0.001380 0.120537 -0.025911 0.822266 -0.313537 -0.033908 1 0 0 0 0 0 1 85877
-0.001993 -0.001382 0.120538 -0.015218 0.787430 -0.299779 -0.033939 1 0 0 0 0 0 1 86887
-0.001993 -0.001383 0.120538 -0.009705 0.770205 -0.295057 -0.033970 1 0 0 0 0 0 1 87878
-0.001987 -0.001402 0.120548 -0.079843 1.012103 -0.432078 -0.034002 1 0 0 0 0 0 1 88888
-0.001984 -0.001412 0.120552 -0.052926 0.916601 -0.360286 -0.034033 1 0 0 0 0 0 1 89877
-0.001983 -0.001416 0.120553 -0.032626 0.847977 -0.323528 -0.034064 1 0 0 0 0 0 1 90889
-0.001982 -0.001419 0.120553 -0.021588 0.812051 -0.309718 -0.034095 1 0 0 0 0 0 1 91879
-0.001982 -0.001420 0.120553 -0.015911 0.794305 -0.304965 -0.034127 1 0 0 0 0 0 1 92892
-0.001982 -0.001420 0.120554 -0.013035 0.785794 -0.303500 -0.034158 1 0 0 0 0 0 1 93898
-0.001976 -0.001439 0.120564 -0.084581 1.032219 -0.441552 -0.034189 1 0 0 0 0 0 1 94871
-0.001973 -0.001448 0.120567 -0.058321 0.938882 -0.370267 -0.034221 1 0 0 0 0 0 1 95893
-0.001972 -0.001453 0.120569 -0.038370 0.871331 -0.333682 -0.034252 1 0 0 0 0 0 1 96894
-0.001971 -0.001455 0.120569 -0.027498 0.835949 -0.319948 -0.034283 1 0 0 0 0 0 1 97893
-0.001971 -0.001457 0.120569 -0.021925 0.818505 -0.315233 -0.034315 1 0 0 0 0 0 1 98898
-0.001971 -0.001457 0.120569 -0.019087 0.810147 -0.313756 -0.034346 1 0 0 0 0 0 1 99906
-0.001965 -0.001476 0.120579 -0.090726 1.056845 -0.451739 -0.034377 1 0 0 0 0 0 1 100895
-0.001962 -0.001485 0.120583 -0.064480 0.963510 -0.380544 -0.034408 1 0 0 0 0 0 1 101893
-0.001961 -0.001490 0.120584 -0.044521 0.895963 -0.344001 -0.034439 1 0 0 0 0 0 1 102889
-0.001960 -0.001492 0.120585 -0.033657 0.860614 -0.330289 -0.034470 1 0 0 0 0 0 1 103889
-0.001960 -0.001493 0.120585 -0.028078 0.843179 -0.325577 -0.034502 1 0 0 0 0 0 1 104888
-0.001960 -0.001494 0.120585 -0.025265 0.834824 -0.324111 -0.034532 1 0 0 0 0 0 1 105871
-0.001960 -0.001494 0.120585 -0.023851 0.831059 -0.323794 -0.034564 1 0 0 0 0 0 1 106892
-0.001960 -0.001494 0.120585 -0.023140 0.829518 -0.323871 -0.034595 1 0 0 0 0 0 1 107872
-0.001960 -0.001494 0.120585 -0.022803 0.829165 -0.324100 -0.034627 1 0 0 0 0 0 1 108906
-0.001960 -0.001495 0.120585 -0.022640 0.829352 -0.324364 -0.034658 1 0 0 0 0 0 1 109901
-0.001960 -0.001495 0.120585 -0.022569 0.829802 -0.324649 -0.034689 1 0 0 0 0 0 1 110895
-0.001960 -0.001495 0.120585 -0.022549 0.830462 -0.324955 -0.034723 1 0 0 0 0 0 1 111961
-0.001960 -0.001495 0.120585 -0.022537 0.831131 -0.325237 -0.034754 1 0 0 0 0 0 1 112950
-0.001960 -0.001495 0.120585 -0.022564 0.832301 -0.325721 -0.034805 1 0 0 0 0 0 1 114581
-0.001959 -0.001495 0.120585 -0.022573 0.832621 -0.325848 -0.034818 1 0 0 0 0 0 1 115014
-0.001959 -0.001495 0.120585 -0.022589 0.833329 -0.326123 -0.034848 1 0 0 0 0 0 1 115977
-0.001959 -0.001495 0.120585 -0.022609 0.834055 -0.326407 -0.034879 1 0 0 0 0 0 1 116950
-0.001959 -0.001495 0.120585 -0.022618 0.834806 -0.326708 -0.034910 1 0 0 0 0 0 1 117959
-0.001959 -0.001495 0.120585 -0.022636 0.835526 -0.326991 -0.034940 1 0 0 0 0 0 1 118922
-0.001959 -0.001495 0.120585 -0.022668 0.836294 -0.327284 -0.034972 1 0 0 0 0 0 1 119946
-0.001959 -0.001495 0.120585 -0.022675 0.837032 -0.327577 -0.035004 1 0 0 0 0 0 1 120952
-0.001959 -0.001495 0.120585 -0.022704 0.837758 -0.327874 -0.035034 1 0 0 0 0 0 1 121922
-0.001959 -0.001495 0.120585 -0.022729 0.838518 -0.328155 -0.035065 1 0 0 0 0 0 1 122923
-0.001959 -0.001495 0.120585 -0.022735 0.839273 -0.328455 -0.035097 1 0 0 0 0 0 1 123951
-0.001960 -0.001495 0.120585 -0.022757 0.840033 -0.328754 -0.035129 1 0 0 0 0 0 1 124955
-0.001959 -0.001495 0.120585 -0.022789 0.840761 -0.329032 -0.035159 1 0 0 0 0 0 1 125923
-0.001959 -0.001495 0.120585 -0.022807 0.841511 -0.329342 -0.035191 1 0 0 0 0 0 1 126942
-0.001959 -0.001495 0.120585 -0.022827 0.842245 -0.329612 -0.035222 1 0 0 0 0 0 1 127926
-0.001959 -0.001495 0.120585 -0.022839 0.842999 -0.329915 -0.035253 1 0 0 0 0 0 1 128924
-0.001960 -0.001495 0.120585 -0.022858 0.843747 -0.330208 -0.035284 1 0 0 0 0 0 1 129923
-0.001959 -0.001495 0.120585 -0.022895 0.844493 -0.330501 -0.035316 1 0 0 0 0 0 1 130945
-0.001959 -0.001495 0.120585 -0.022901 0.845240 -0.330793 -0.035347 1 0 0 0 0 0 1 131924
-0.001960 -0.001495 0.120585 -0.022919 0.845987 -0.331085 -0.035378 1 0 0 0 0 0 1 132921
-0.001959 -0.001495 0.120585 -0.022948 0.846753 -0.331375 -0.035410 1 0 0 0 0 0 1 133958
-0.001959 -0.001495 0.120585 -0.022969 0.847497 -0.331685 -0.035441 1 0 0 0 0 0 1 134954
-0.001959 -0.001495 0.120585 -0.022993 0.848258 -0.331967 -0.035473 1 0 0 0 0 0 1 135957
-0.001959 -0.001495 0.120585 -0.023002 0.848999 -0.332263 -0.035504 1 0 0 0 0 0 1 136951
-0.001960 -0.001495 0.120585 -0.023018 0.849739 -0.332551 -0.035535 1 0 0 0 0 0 1 137957
-0.001959 -0.001495 0.120585 -0.023060 0.850464 -0.332839 -0.035565 1 0 0 0 0 0 1 138921
-0.001959 -0.001495 0.120585 -0.023063 0.851221 -0.333133 -0.035597 1 0 0 0 0 0 1 139926
-0.001960 -0.001495 0.120585 -0.023078 0.851955 -0.333418 -0.035628 1 0 0 0 0 0 1 140922
-0.001959 -0.001495 0.120585 -0.023113 0.852733 -0.333717 -0.035660 1 0 0 0 0 0 1 141946
-0.001959 -0.001495 0.120585 -0.023131 0.853476 -0.334025 -0.035691 1 0 0 0 0 0 1 142953
-0.001959 -0.001495 0.120585 -0.023152 0.854218 -0.334298 -0.035722 1 0 0 0 0 0 1 143949
-0.001972 -0.001508 0.120574 0.149699 1.038680 -0.185430 -0.035754 1 0 0 0 0 0 1 144947
-0.001979 -0.001515 0.120570 0.088115 0.973770 -0.262287 -0.035785 1 0 0 0 0 0 1 145946
-0.001982 -0.001518 0.120569 0.041904 0.925415 -0.302120 -0.035815 1 0 0 0 0 0 1 146923
-0.001984 -0.001520 0.120568 0.017031 0.899836 -0.317501 -0.035847 1 0 0 0 0 0 1 147948
-0.001984 -0.001521 0.120568 0.004341 0.887179 -0.323186 -0.035879 1 0 0 0 0 0 1 148964
-0.001985 -0.001521 0.120568 -0.002061 0.881169 -0.325355 -0.035910 1 0 0 0 0 0 1 149947
-0.001985 -0.001522 0.120568 -0.005277 0.878520 -0.326292 -0.035941 1 0 0 0 0 0 1 150929
-0.001985 -0.001522 0.120568 -0.006895 0.877607 -0.326813 -0.035972 1 0 0 0 0 0 1 151950
-0.001985 -0.001522 0.120568 -0.007711 0.877498 -0.327170 -0.036003 1 0 0 0 0 0 1 152931
-0.001985 -0.001522 0.120568 -0.008128 0.877837 -0.327488 -0.036035 1 0 0 0 0 0 1 153944
-0.001985 -0.001522 0.120568 -0.008328 0.878381 -0.327771 -0.036065 1 0 0 0 0 0 1 154928
-0.001985 -0.001522 0.120568 -0.008447 0.879036 -0.328064 -0.036097 1 0 0 0 0 0 1 155944
-0.001998 -0.001535 0.120557 0.164335 1.063430 -0.178990 -0.036128 1 0 0 0 0 0 1 156928
-0.002004 -0.001542 0.120553 0.102835 0.998607 -0.255881 -0.036160 1 0 0 0 0 0 1 157942
-0.002008 -0.001546 0.120552 0.056674 0.950311 -0.295742 -0.036190 1 0 0 0 0 0 1 158928
-0.002009 -0.001547 0.120551 0.031840 0.924749 -0.311121 -0.036222 1 0 0 0 0 0 1 159943
-0.002010 -0.001548 0.120551 0.019149 0.912098 -0.316785 -0.036253 1 0 0 0 0 0 1 160928
-0.002010 -0.001549 0.120551 0.012767 0.906122 -0.318950 -0.036285 1 0 0 0 0 0 1 161944
-0.002011 -0.001549 0.120551 0.009558 0.903479 -0.319887 -0.036315 1 0 0 0 0 0 1 162927
-0.002016 -0.001530 0.120541 0.081182 0.651259 -0.182007 -0.036345 1 0 0 0 0 0 1 163886
-0.002019 -0.001521 0.120537 0.054899 0.742895 -0.253298 -0.036377 1 0 0 0 0 0 1 164886
-0.002020 -0.001517 0.120536 0.034952 0.810258 -0.290251 -0.036408 1 0 0 0 0 0 1 165875
-0.002034 -0.001528 0.120525 0.196895 1.029918 -0.155039 -0.036439 1 0 0 0 0 0 1 166885
-0.002041 -0.001534 0.120521 0.129928 0.982930 -0.236933 -0.036470 1 0 0 0 0 0 1 167875
-0.002044 -0.001537 0.120519 0.080985 0.943554 -0.278552 -0.036502 1 0 0 0 0 0 1 168886
-0.002046 -0.001538 0.120519 0.054764 0.922423 -0.294506 -0.036533 1 0 0 0 0 0 1 169875
-0.002047 -0.001539 0.120519 0.041394 0.911991 -0.300370 -0.036564 1 0 0 0 0 0 1 170885
-0.002047 -0.001539 0.120519 0.034660 0.907105 -0.302607 -0.036595 1 0 0 0 0 0 1 171876
-0.002047 -0.001539 0.120519 0.031307 0.905040 -0.303546 -0.036627 1 0 0 0 0 0 1 172884
-0.002047 -0.001539 0.120519 0.029628 0.904387 -0.304041 -0.036658 1 0 0 0 0 0 1 173874
-0.002048 -0.001539 0.120519 0.028790 0.904448 -0.304381 -0.036689 1 0 0 0 0 0 1 174884
-0.002048 -0.001539 0.120519 0.028392 0.904855 -0.304673 -0.036720 1 0 0 0 0 0 1 175875
-0.002048 -0.001540 0.120519 0.028196 0.905451 -0.304953 -0.036752 1 0 0 0 0 0 1 176884
-0.002048 -0.001540 0.120519 0.028106 0.906128 -0.305202 -0.036783 1 0 0 0 0 0 1 177874
-0.002060 -0.001553 0.120508 0.200863 1.090523 -0.155816 -0.036814 1 0 0 0 0 0 1 178884
-0.002067 -0.001560 0.120504 0.139568 1.025844 -0.232732 -0.036845 1 0 0 0 0 0 1 179875
-0.002070 -0.001563 0.120502 0.093519 0.977655 -0.272603 -0.036876 1 0 0 0 0 0 1 180874
-0.002072 -0.001565 0.120502 0.068746 0.952143 -0.287971 -0.036908 1 0 0 0 0 0 1 181883
-0.002072 -0.001566 0.120502 0.056120 0.939512 -0.293603 -0.036939 1 0 0 0 0 0 1 182873
-0.002073 -0.001566 0.120502 0.049764 0.933557 -0.295744 -0.036970 1 0 0 0 0 0 1 183876
-0.002073 -0.001567 0.120502 0.046598 0.930958 -0.296659 -0.037002 1 0 0 0 0 0 1 184884
-0.002073 -0.001567 0.120502 0.045022 0.930024 -0.297142 -0.037032 1 0 0 0 0 0 1 185870
-0.002073 -0.001567 0.120502 0.044259 0.929977 -0.297471 -0.037064 1 0 0 0 0 0 1 186891
-0.002073 -0.001567 0.120502 0.043897 0.930334 -0.297762 -0.037095 1 0 0 0 0 0 1 187885
-0.002073 -0.001567 0.120502 0.043726 0.930895 -0.298012 -0.037127 1 0 0 0 0 0 1 188882
-0.002073 -0.001567 0.120502 0.043655 0.931594 -0.298272 -0.037158 1 0 0 0 0 0 1 189902
-0.002073 -0.001567 0.120502 0.043654 0.932318 -0.298522 -0.037189 1 0 0 0 0 0 1 190893
-0.002073 -0.001567 0.120502 0.043652 0.933074 -0.298768 -0.037221 1 0 0 0 0 0 1 191893
-0.002073 -0.001567 0.120502 0.043678 0.933851 -0.299026 -0.037252 1 0 0 0 0 0 1 192898
-0.002073 -0.001567 0.120502 0.043708 0.934592 -0.299271 -0.037282 1 0 0 0 0 0 1 193870
-0.002073 -0.001567 0.120502 0.043745 0.935386 -0.299526 -0.037314 1 0 0 0 0 0 1 194886
-0.002073 -0.001567 0.120502 0.043770 0.936174 -0.299772 -0.037345 1 0 0 0 0 0 1 195889
-0.002073 -0.001567 0.120502 0.043816 0.936938 -0.300023 -0.037376 1 0 0 0 0 0 1 196868
-0.002073 -0.001567 0.120502 0.043855 0.937735 -0.300279 -0.037408 1 0 0 0 0 0 1 197886
-0.002073 -0.001567 0.120502 0.043876 0.938533 -0.300530 -0.037439 1 0 0 0 0 0 1 198886
-0.002073 -0.001567 0.120502 0.043926 0.939305 -0.300781 -0.037470 1 0 0 0 0 0 1 199887
-0.002073 -0.001567 0.120502 0.043964 0.940071 -0.301027 -0.037501 1 0 0 0 0 0 1 200867
-0.002073 -0.001567 0.120502 0.043990 0.940880 -0.301279 -0.037533 1 0 0 0 0 0 1 201896
-0.002073 -0.001567 0.120502 0.044037 0.941657 -0.301534 -0.037564 1 0 0 0 0 0 1 202892
-0.002073 -0.001567 0.120502 0.044063 0.942442 -0.301779 -0.037596 1 0 0 0 0 0 1 203890
-0.002073 -0.001567 0.120502 0.044110 0.943221 -0.302035 -0.037627 1 0 0 0 0 0 1 204888
-0.002073 -0.001567 0.120502 0.044156 0.944010 -0.302279 -0.037658 1 0 0 0 0 0 1 205885
-0.002073 -0.001567 0.120502 0.044170 0.944802 -0.302536 -0.037689 1 0 0 0 0 0 1 206887
-0.002073 -0.001567 0.120502 0.044219 0.945558 -0.302783 -0.037720 1 0 0 0 0 0 1 207869
-0.002073 -0.001567 0.120502 0.044258 0.946352 -0.303038 -0.037752 1 0 0 0 0 0 1 208885
-0.002073 -0.001567 0.120502 0.044283 0.947137 -0.303282 -0.037783 1 0 0 0 0 0 1 209884
-0.002073 -0.001567 0.120502 0.044330 0.947920 -0.303539 -0.037814 1 0 0 0 0 0 1 210886
-0.002073 -0.001567 0.120502 0.044356 0.948706 -0.303785 -0.037845 1 0 0 0 0 0 1 211886
-0.002073 -0.001567 0.120502 0.044403 0.949486 -0.304041 -0.037877 1 0 0 0 0 0 1 212886
-0.002073 -0.001567 0.120502 0.044437 0.950280 -0.304298 -0.037908 1 0 0 0 0 0 1 213884
-0.002073 -0.001567 0.120502 0.044465 0.951059 -0.304539 -0.037939 1 0 0 0 0 0 1 214888
-0.002073 -0.001567 0.120502 0.044513 0.951838 -0.304794 -0.037970 1 0 0 0 0 0 1 215888
-0.002073 -0.001567 0.120502 0.044550 0.952606 -0.305041 -0.038001 1 0 0 0 0 0 1 216868
-0.002073 -0.001567 0.120502 0.044576 0.953405 -0.305290 -0.038033 1 0 0 0 0 0 1 217885
-0.002073 -0.001567 0.120502 0.044623 0.954187 -0.305546 -0.038064 1 0 0 0 0 0 1 218886
-0.002073 -0.001567 0.120502 0.044649 0.954972 -0.305791 -0.038095 1 0 0 0 0 0 1 219886
-0.002073 -0.001567 0.120502 0.044696 0.955752 -0.306048 -0.038127 1 0 0 0 0 0 1 220885
-0.002073 -0.001567 0.120502 0.044742 0.956542 -0.306292 -0.038158 1 0 0 0 0 0 1 221883
-0.002073 -0.001567 0.120502 0.044756 0.957334 -0.306549 -0.038189 1 0 0 0 0 0 1 222885
-0.002073 -0.001567 0.120502 0.044806 0.958105 -0.306801 -0.038220 1 0 0 0 0 0 1 223886
-0.002073 -0.001567 0.120502 0.044844 0.958887 -0.307052 -0.038252 1 0 0 0 0 0 1 224886
-0.002073 -0.001567 0.120502 0.044869 0.959674 -0.307297 -0.038283 1 0 0 0 0 0 1 225887
-0.002073 -0.001567 0.120502 0.044916 0.960446 -0.307550 -0.038314 1 0 0 0 0 0 1 226876
-0.002073 -0.001567 0.120502 0.044942 0.961250 -0.307801 -0.038346 1 0 0 0 0 0 1 227899
-0.002073 -0.001567 0.120502 0.044989 0.962023 -0.308055 -0.038377 1 0 0 0 0 0 1 228889
-0.002073 -0.001567 0.120502 0.045024 0.962816 -0.308313 -0.038408 1 0 0 0 0 0 1 229887
-0.002073 -0.001567 0.120502 0.045051 0.963590 -0.308551 -0.038439 1 0 0 0 0 0 1 230885
-0.002073 -0.001567 0.120502 0.045099 0.964370 -0.308807 -0.038470 1 0 0 0 0 0 1 231885
-0.002073 -0.001567 0.120502 0.045137 0.965153 -0.309059 -0.038502 1 0 0 0 0 0 1 232885
-0.002073 -0.001567 0.120502 0.045162 0.965937 -0.309302 -0.038533 1 0 0 0 0 0 1 233882
-0.002073 -0.001567 0.120502 0.045209 0.966719 -0.309559 -0.038564 1 0 0 0 0 0 1 234884
-0.002073 -0.001567 0.120502 0.045235 0.967506 -0.309805 -0.038595 1 0 0 0 0 0 1 235885
-0.002073 -0.001567 0.120502 0.045282 0.968287 -0.310061 -0.038627 1 0 0 0 0 0 1 236886
-0.002073 -0.001567 0.120502 0.045324 0.969089 -0.310312 -0.038658 1 0 0 0 0 0 1 237884
-0.002073 -0.001567 0.120502 0.045345 0.969853 -0.310555 -0.038689 1 0 0 0 0 0 1 238878
-0.002073 -0.001567 0.120502 0.045392 0.970629 -0.310811 -0.038720 1 0 0 0 0 0 1 239875
-0.002073 -0.001567 0.120502 0.045430 0.971419 -0.311065 -0.038752 1 0 0 0 0 0 1 240883
-0.002073 -0.001567 0.120502 0.045454 0.972198 -0.311307 -0.038783 1 0 0 0 0 0 1 241874
-0.002073 -0.001567 0.120502 0.045502 0.972984 -0.311565 -0.038814 1 0 0 0 0 0 1 242881
-0.002073 -0.001567 0.120502 0.045540 0.973761 -0.311815 -0.038845 1 0 0 0 0 0 1 243873
-0.002073 -0.001567 0.120502 0.045565 0.974554 -0.312062 -0.038877 1 0 0 0 0 0 1 244882
-0.002073 -0.001567 0.120502 0.045608 0.975327 -0.312318 -0.038907 1 0 0 0 0 0 1 245857
-0.002073 -0.001567 0.120502 0.045637 0.976114 -0.312562 -0.038939 1 0 0 0 0 0 1 246872
-0.002073 -0.001567 0.120502 0.045685 0.976895 -0.312818 -0.038970 1 0 0 0 0 0 1 247874
-0.002073 -0.001567 0.120502 0.045723 0.977685 -0.313072 -0.039002 1 0 0 0 0 0 1 248883
-0.002073 -0.001567 0.120502 0.045747 0.978462 -0.313313 -0.039032 1 0 0 0 0 0 1 249871
-0.002073 -0.001567 0.120502 0.045795 0.979251 -0.313572 -0.039064 1 0 0 0 0 0 1 250881
-0.002073 -0.001567 0.120502 0.045820 0.980029 -0.313815 -0.039095 1 0 0 0 0 0 1 251872
-0.002073 -0.001567 0.120502 0.045868 0.980818 -0.314074 -0.039127 1 0 0 0 0 0 1 252882
-0.002073 -0.001567 0.120502 0.045910 0.981613 -0.314322 -0.039157 1 0 0 0 0 0 1 253871
-0.002073 -0.001567 0.120502 0.045931 0.982390 -0.314570 -0.039189 1 0 0 0 0 0 1 254882
-0.002073 -0.001567 0.120502 0.045978 0.983161 -0.314824 -0.039220 1 0 0 0 0 0 1 255872
-0.002073 -0.001567 0.120502 0.046016 0.983950 -0.315077 -0.039251 1 0 0 0 0 0 1 256880
-0.002073 -0.001567 0.120502 0.046040 0.984730 -0.315320 -0.039282 1 0 0 0 0 0 1 257872
-0.002073 -0.001567 0.120502 0.046088 0.985519 -0.315579 -0.039314 1 0 0 0 0 0 1 258882
-0.002073 -0.001567 0.120502 0.046126 0.986294 -0.315828 -0.039345 1 0 0 0 0 0 1 259872
-0.002073 -0.001567 0.120502 0.046151 0.987088 -0.316075 -0.039377 1 0 0 0 0 0 1 260882
-0.002073 -0.001567 0.120502 0.046194 0.987872 -0.316336 -0.039407 1 0 0 0 0 0 1 261872
-0.002073 -0.001567 0.120502 0.046223 0.988655 -0.316577 -0.039439 1 0 0 0 0 0 1 262881
-0.002073 -0.001567 0.120502 0.046271 0.989427 -0.316831 -0.039470 1 0 0 0 0 0 1 263871
-0.002073 -0.001567 0.120502 0.046308 0.990211 -0.317082 -0.039501 1 0 0 0 0 0 1 264872
-0.002073 -0.001567 0.120502 0.046334 0.991004 -0.317329 -0.039533 1 0 0 0 0 0 1 265881
-0.002073 -0.001567 0.120502 0.046381 0.991777 -0.317583 -0.039564 1 0 0 0 0 0 1 266872
-0.002073 -0.001567 0.120502 0.046407 0.992580 -0.317834 -0.039596 1 0 0 0 0 0 1 267893
-0.002073 -0.001567 0.120502 0.046462 0.993359 -0.318080 -0.039626 1 0 0 0 0 0 1 268880
-0.002073 -0.001567 0.120502 0.046490 0.994153 -0.318346 -0.039658 1 0 0 0 0 0 1 269889
-0.002073 -0.001567 0.120502 0.046517 0.994931 -0.318587 -0.039689 1 0 0 0 0 0 1 270892
-0.002073 -0.001567 0.120502 0.046564 0.995701 -0.318840 -0.039720 1 0 0 0 0 0 1 271880
-0.002073 -0.001567 0.120502 0.046602 0.996490 -0.319093 -0.039752 1 0 0 0 0 0 1 272887
-0.002073 -0.001567 0.120502 0.046627 0.997280 -0.319339 -0.039783 1 0 0 0 0 0 1 273893
-0.002073 -0.001567 0.120502 0.046674 0.998059 -0.319595 -0.039814 1 0 0 0 0 0 1 274890
-0.002073 -0.001567 0.120502 0.046712 0.998845 -0.319847 -0.039846 1 0 0 0 0 0 1 275894
-0.002073 -0.001567 0.120502 0.046737 0.999623 -0.320089 -0.039877 1 0 0 0 0 0 1 276884
-0.002073 -0.001567 0.120502 0.046781 1.000415 -0.320352 -0.039908 1 0 0 0 0 0 1 277883
-0.002073 -0.001567 0.120502 0.046809 1.001190 -0.320591 -0.039939 1 0 0 0 0 0 1 278882
-0.002073 -0.001567 0.120502 0.046857 1.001973 -0.320848 -0.039970 1 0 0 0 0 0 1 279887
-0.002073 -0.001567 0.120502 0.046895 1.002752 -0.321098 -0.040002 1 0 0 0 0 0 1 280882
-0.002073 -0.001567 0.120502 0.046920 1.003538 -0.321343 -0.040033 1 0 0 0 0 0 1 281881
-0.002073 -0.001567 0.120502 0.046967 1.004320 -0.321600 -0.040064 1 0 0 0 0 0 1 282883
-0.002073 -0.001567 0.120502 0.047013 1.005120 -0.321847 -0.040096 1 0 0 0 0 0 1 283893
-0.002073 -0.001567 0.120502 0.047027 1.005890 -0.322098 -0.040126 1 0 0 0 0 0 1 284868
-0.002073 -0.001567 0.120502 0.047077 1.006676 -0.322354 -0.040158 1 0 0 0 0 0 1 285888
-0.002073 -0.001567 0.120502 0.047102 1.007443 -0.322593 -0.040189 1 0 0 0 0 0 1 286866
-0.002079 -0.001548 0.120492 0.120628 0.755906 -0.183840 -0.040220 1 0 0 0 0 0 1 287886
-0.002081 -0.001539 0.120488 0.095413 0.847818 -0.254821 -0.040252 1 0 0 0 0 0 1 288885
-0.002083 -0.001535 0.120487 0.076024 0.915286 -0.291650 -0.040282 1 0 0 0 0 0 1 289864
-0.002084 -0.001532 0.120486 0.065440 0.951369 -0.305845 -0.040314 1 0 0 0 0 0 1 290883
-0.002084 -0.001531 0.120486 0.059991 0.969899 -0.311072 -0.040345 1 0 0 0 0 0 1 291884
-0.002084 -0.001531 0.120486 0.057271 0.979552 -0.313063 -0.040377 1 0 0 0 0 0 1 292882
-0.002084 -0.001530 0.120486 0.055900 0.984739 -0.313915 -0.040408 1 0 0 0 0 0 1 293882
-0.002084 -0.001530 0.120486 0.055230 0.987711 -0.314380 -0.040439 1 0 0 0 0 0 1 294882
-0.002084 -0.001530 0.120486 0.054921 0.989578 -0.314691 -0.040470 1 0 0 0 0 0 1 295883
-0.002084 -0.001530 0.120486 0.054790 0.990903 -0.314954 -0.040502 1 0 0 0 0 0 1 296883
-0.002084 -0.001530 0.120486 0.054734 0.991945 -0.315207 -0.040533 1 0 0 0 0 0 1 297874
-0.002084 -0.001530 0.120486 0.054738 0.992841 -0.315452 -0.040564 1 0 0 0 0 0 1 298883
-0.002084 -0.001530 0.120486 0.054748 0.993676 -0.315702 -0.040595 1 0 0 0 0 0 1 299885
-0.002084 -0.001530 0.120486 0.054789 0.994474 -0.315950 -0.040626 1 0 0 0 0 0 1 300881
-0.002084 -0.001530 0.120486 0.054824 0.995266 -0.316188 -0.040658 1 0 0 0 0 0 1 301882
-0.002084 -0.001530 0.120486 0.054866 0.996032 -0.316430 -0.040689 1 0 0 0 0 0 1 302881
-0.002084 -0.001530 0.120486 0.054908 0.996803 -0.316675 -0.040721 1 0 0 0 0 0 1 303889
-0.002084 -0.001530 0.120486 0.054935 0.997578 -0.316916 -0.040752 1 0 0 0 0 0 1 304883
-0.002084 -0.001530 0.120486 0.054990 0.998315 -0.317154 -0.040782 1 0 0 0 0 0 1 305864
-0.002084 -0.001530 0.120486 0.055030 0.999090 -0.317404 -0.040813 1 0 0 0 0 0 1 306863
-0.002084 -0.001530 0.120486 0.055064 0.999863 -0.317640 -0.040845 1 0 0 0 0 0 1 307884
-0.002084 -0.001530 0.120486 0.055114 1.000631 -0.317893 -0.040876 1 0 0 0 0 0 1 308877
-0.002084 -0.001530 0.120486 0.055148 1.001395 -0.318127 -0.040908 1 0 0 0 0 0 1 309887
-0.002084 -0.001530 0.120486 0.055198 1.002169 -0.318381 -0.040939 1 0 0 0 0 0 1 310888
-0.002084 -0.001530 0.120486 0.055241 1.002932 -0.318625 -0.040970 1 0 0 0 0 0 1 311884
-0.002084 -0.001530 0.120486 0.055275 1.003686 -0.318855 -0.041002 1 0 0 0 0 0 1 312882
-0.002084 -0.001530 0.120486 0.055324 1.004459 -0.319109 -0.041033 1 0 0 0 0 0 1 313882
-0.002084 -0.001530 0.120486 0.055359 1.005217 -0.319341 -0.041064 1 0 0 0 0 0 1 314883
-0.002084 -0.001530 0.120486 0.055409 1.005992 -0.319596 -0.041095 1 0 0 0 0 0 1 315885
-0.002084 -0.001530 0.120486 0.055455 1.006743 -0.319833 -0.041127 1 0 0 0 0 0 1 316882
-0.002084 -0.001530 0.120486 0.055482 1.007521 -0.320075 -0.041158 1 0 0 0 0 0 1 317881
-0.002084 -0.001530 0.120486 0.055538 1.008273 -0.320318 -0.041189 1 0 0 0 0 0 1 318881
-0.002084 -0.001530 0.120486 0.055578 1.009049 -0.320568 -0.041220 1 0 0 0 0 0 1 319883
-0.002084 -0.001530 0.120486 0.055612 1.009805 -0.320799 -0.041251 1 0 0 0 0 0 1 320881
-0.002084 -0.001530 0.120486 0.055661 1.010570 -0.321051 -0.041282 1 0 0 0 0 0 1 321871
-0.002084 -0.001530 0.120486 0.055704 1.011344 -0.321278 -0.041314 1 0 0 0 0 0 1 322882
-0.002084 -0.001530 0.120486 0.055746 1.012102 -0.321536 -0.041345 1 0 0 0 0 0 1 323872
-0.002084 -0.001530 0.120486 0.055789 1.012874 -0.321783 -0.041377 1 0 0 0 0 0 1 324881
-0.002084 -0.001530 0.120486 0.055822 1.013622 -0.322011 -0.041407 1 0 0 0 0 0 1 325870
-0.002084 -0.001530 0.120486 0.055872 1.014403 -0.322268 -0.041439 1 0 0 0 0 0 1 326881
-0.002084 -0.001530 0.120486 0.055918 1.015151 -0.322504 -0.041470 1 0 0 0 0 0 1 327872
-0.002084 -0.001530 0.120486 0.055946 1.015934 -0.322748 -0.041501 1 0 0 0 0 0 1 328879
-0.002084 -0.001530 0.120486 0.056001 1.016679 -0.322989 -0.041532 1 0 0 0 0 0 1 329870
-0.002084 -0.001530 0.120486 0.056042 1.017461 -0.323240 -0.041564 1 0 0 0 0 0 1 330879
-0.002084 -0.001530 0.120486 0.056075 1.018219 -0.323472 -0.041595 1 0 0 0 0 0 1 331880
-0.002084 -0.001530 0.120486 0.056124 1.018984 -0.323724 -0.041626 1 0 0 0 0 0 1 332870
-0.002084 -0.001530 0.120486 0.056156 1.019760 -0.323964 -0.041658 1 0 0 0 0 0 1 333879
-0.002084 -0.001530 0.120486 0.056211 1.020504 -0.324204 -0.041689 1 0 0 0 0 0 1 334870
-0.002084 -0.001530 0.120486 0.056252 1.021287 -0.324456 -0.041720 1 0 0 0 0 0 1 335880
-0.002084 -0.001530 0.120486 0.056285 1.022036 -0.324684 -0.041751 1 0 0 0 0 0 1 336869
-0.002084 -0.001530 0.120486 0.056335 1.022818 -0.324942 -0.041783 1 0 0 0 0 0 1 337881
-0.002084 -0.001530 0.120486 0.056377 1.023574 -0.325163 -0.041814 1 0 0 0 0 0 1 338869
-0.002084 -0.001530 0.120486 0.056420 1.024347 -0.325426 -0.041845 1 0 0 0 0 0 1 339879
-0.002084 -0.001530 0.120486 0.056462 1.025105 -0.325669 -0.041876 1 0 0 0 0 0 1 340869
-0.002084 -0.001530 0.120486 0.056496 1.025869 -0.325902 -0.041908 1 0 0 0 0 0 1 341880
-0.002084 -0.001530 0.120486 0.056546 1.026634 -0.326154 -0.041939 1 0 0 0 0 0 1 342869
-0.002084 -0.001530 0.120486 0.056592 1.027396 -0.326394 -0.041970 1 0 0 0 0 0 1 343879
-0.002084 -0.001530 0.120486 0.056619 1.028166 -0.326634 -0.042001 1 0 0 0 0 0 1 344869
-0.002084 -0.001530 0.120486 0.056675 1.028926 -0.326879 -0.042033 1 0 0 0 0 0 1 345879
-0.002084 -0.001530 0.120486 0.056715 1.029693 -0.327126 -0.042064 1 0 0 0 0 0 1 346869
-0.002084 -0.001530 0.120486 0.056749 1.030458 -0.327360 -0.042095 1 0 0 0 0 0 1 347879
-0.002084 -0.001530 0.120486 0.056799 1.031230 -0.327614 -0.042126 1 0 0 0 0 0 1 348877
-0.002084 -0.001530 0.120486 0.056833 1.031983 -0.327844 -0.042157 1 0 0 0 0 0 1 349872
-0.002084 -0.001530 0.120486 0.056883 1.032768 -0.328102 -0.042189 1 0 0 0 0 0 1 350888
-0.002084 -0.001530 0.120486 0.056930 1.033526 -0.328342 -0.042221 1 0 0 0 0 0 1 351893
-0.002084 -0.001530 0.120486 0.056957 1.034292 -0.328580 -0.042251 1 0 0 0 0 0 1 352878
-0.002084 -0.001530 0.120486 0.057016 1.035052 -0.328819 -0.042282 1 0 0 0 0 0 1 353861
-0.002084 -0.001530 0.120486 0.057057 1.035811 -0.329066 -0.042314 1 0 0 0 0 0 1 354879
-0.002084 -0.001530 0.120486 0.057085 1.036615 -0.329318 -0.042346 1 0 0 0 0 0 1 355913
-0.002084 -0.001530 0.120486 0.057139 1.037342 -0.329553 -0.042376 1 0 0 0 0 0 1 356881
-0.002084 -0.001530 0.120486 0.057168 1.038125 -0.329798 -0.042408 1 0 0 0 0 0 1 357887
-0.002084 -0.001530 0.120486 0.057223 1.038876 -0.330040 -0.042439 1 0 0 0 0 0 1 358886
-0.002084 -0.001530 0.120486 0.057264 1.039649 -0.330289 -0.042470 1 0 0 0 0 0 1 359883
-0.002084 -0.001530 0.120486 0.057297 1.040402 -0.330519 -0.042501 1 0 0 0 0 0 1 360878
-0.002084 -0.001530 0.120486 0.057347 1.041179 -0.330774 -0.042533 1 0 0 0 0 0 1 361883
-0.002084 -0.001530 0.120486 0.057390 1.041943 -0.331018 -0.042564 1 0 0 0 0 0 1 362880
-0.002084 -0.001530 0.120486 0.057423 1.042701 -0.331249 -0.042595 1 0 0 0 0 0 1 363883
-0.002084 -0.001530 0.120486 0.057473 1.043470 -0.331502 -0.042626 1 0 0 0 0 0 1 364878
-0.002084 -0.001530 0.120486 0.057508 1.044235 -0.331737 -0.042658 1 0 0 0 0 0 1 365889
-0.002084 -0.001530 0.120486 0.057557 1.045004 -0.331990 -0.042689 1 0 0 0 0 0 1 366883
-0.002084 -0.001530 0.120486 0.057606 1.045808 -0.332244 -0.042722 1 0 0 0 0 0 1 367949
-0.002084 -0.001530 0.120486 0.057634 1.046587 -0.332486 -0.042754 1 0 0 0 0 0 1 368949
-0.002084 -0.001530 0.120486 0.057696 1.047325 -0.332715 -0.042784 1 0 0 0 0 0 1 369920
-0.002084 -0.001530 0.120486 0.057730 1.048107 -0.332975 -0.042816 1 0 0 0 0 0 1 370938
-0.002084 -0.001530 0.120486 0.057762 1.048847 -0.333201 -0.042846 1 0 0 0 0 0 1 371917
-0.002084 -0.001530 0.120486 0.057812 1.049617 -0.333455 -0.042878 1 0 0 0 0 0 1 372914
-0.002084 -0.001530 0.120486 0.057843 1.050387 -0.333693 -0.042909 1 0 0 0 0 0 1 373915
-0.002084 -0.001530 0.120486 0.057899 1.051138 -0.333936 -0.042940 1 0 0 0 0 0 1 374915
-0.002084 -0.001530 0.120486 0.057939 1.051915 -0.334186 -0.042971 1 0 0 0 0 0 1 375917
-0.002084 -0.001530 0.120486 0.057972 1.052669 -0.334416 -0.043003 1 0 0 0 0 0 1 376914
-0.002084 -0.001530 0.120486 0.058022 1.053444 -0.334671 -0.043034 1 0 0 0 0 0 1 377916
-0.002084 -0.001530 0.120486 0.058070 1.054214 -0.334914 -0.043066 1 0 0 0 0 0 1 378937
-0.002084 -0.001530 0.120486 0.058097 1.054999 -0.335159 -0.043097 1 0 0 0 0 0 1 379946
-0.002084 -0.001530 0.120486 0.058153 1.055743 -0.335399 -0.043128 1 0 0 0 0 0 1 380936
-0.002084 -0.001530 0.120486 0.058181 1.056529 -0.335645 -0.043160 1 0 0 0 0 0 1 381946
-0.002090 -0.001511 0.120476 0.131921 0.804211 -0.196263 -0.043191 1 0 0 0 0 0 1 382946
-0.002092 -0.001502 0.120472 0.106881 0.895566 -0.267122 -0.043221 1 0 0 0 0 0 1 383918
-0.002094 -0.001498 0.120471 0.087565 0.962791 -0.303927 -0.043253 1 0 0 0 0 0 1 384917
-0.002095 -0.001495 0.120471 0.077024 0.998717 -0.318107 -0.043284 1 0 0 0 0 0 1 385915
-0.002095 -0.001494 0.120470 0.071608 1.017175 -0.323322 -0.043315 1 0 0 0 0 0 1 386915
-0.002095 -0.001494 0.120470 0.068875 1.026770 -0.325297 -0.043346 1 0 0 0 0 0 1 387919
-0.002095 -0.001493 0.120470 0.067527 1.031936 -0.326145 -0.043378 1 0 0 0 0 0 1 388914
-0.002095 -0.001493 0.120470 0.066879 1.034881 -0.326590 -0.043409 1 0 0 0 0 0 1 389914
-0.002095 -0.001493 0.120470 0.066567 1.036729 -0.326906 -0.043440 1 0 0 0 0 0 1 390915
-0.002095 -0.001493 0.120470 0.066438 1.038039 -0.327171 -0.043472 1 0 0 0 0 0 1 391948
-0.002095 -0.001493 0.120470 0.066395 1.039073 -0.327411 -0.043504 1 0 0 0 0 0 1 392946
-0.002095 -0.001493 0.120470 0.066401 1.039955 -0.327652 -0.043535 1 0 0 0 0 0 1 393945
-0.002095 -0.001493 0.120470 0.066429 1.040767 -0.327900 -0.043566 1 0 0 0 0 0 1 394943
-0.002095 -0.001493 0.120470 0.066456 1.041547 -0.328124 -0.043597 1 0 0 0 0 0 1 395948
-0.002095 -0.001493 0.120470 0.066505 1.042296 -0.328352 -0.043628 1 0 0 0 0 0 1 396922
-0.002095 -0.001493 0.120470 0.066553 1.043039 -0.328585 -0.043659 1 0 0 0 0 0 1 397915
-0.002095 -0.001493 0.120470 0.066599 1.043814 -0.328832 -0.043691 1 0 0 0 0 0 1 398938
-0.002095 -0.001493 0.120470 0.066646 1.044566 -0.329069 -0.043722 1 0 0 0 0 0 1 399943
-0.002095 -0.001493 0.120470 0.066681 1.045294 -0.329291 -0.043753 1 0 0 0 0 0 1 400914
-0.002095 -0.001493 0.120470 0.066739 1.046037 -0.329532 -0.043784 1 0 0 0 0 0 1 401913
-0.002101 -0.001475 0.120460 0.140484 0.793648 -0.189903 -0.043815 1 0 0 0 0 0 1 402913
-0.002103 -0.001466 0.120457 0.115486 0.884866 -0.260807 -0.043846 1 0 0 0 0 0 1 403919
-0.002105 -0.001461 0.120455 0.096211 0.951988 -0.297617 -0.043878 1 0 0 0 0 0 1 404915
-0.002106 -0.001459 0.120455 0.085692 0.987845 -0.311797 -0.043909 1 0 0 0 0 0 1 405915
-0.002106 -0.001458 0.120455 0.080286 1.006292 -0.317003 -0.043941 1 0 0 0 0 0 1 406937
-0.002106 -0.001457 0.120455 0.077570 1.015870 -0.318985 -0.043972 1 0 0 0 0 0 1 407941
-0.002106 -0.001457 0.120455 0.076214 1.020996 -0.319823 -0.044003 1 0 0 0 0 0 1 408936
-0.002106 -0.001457 0.120455 0.075575 1.023942 -0.320262 -0.044035 1 0 0 0 0 0 1 409940
-0.002106 -0.001457 0.120455 0.075272 1.025757 -0.320563 -0.044066 1 0 0 0 0 0 1 410936
-0.002112 -0.001438 0.120445 0.148818 0.773936 -0.180773 -0.044096 1 0 0 0 0 0 1 411920
-0.002114 -0.001429 0.120441 0.123796 0.865318 -0.251735 -0.044128 1 0 0 0 0 0 1 412936
-0.002116 -0.001424 0.120440 0.104474 0.932488 -0.288567 -0.044159 1 0 0 0 0 0 1 413920
-0.002117 -0.001422 0.120439 0.093950 0.968388 -0.302749 -0.044190 1 0 0 0 0 0 1 414921
-0.002117 -0.001421 0.120439 0.088553 0.986785 -0.307941 -0.044220 1 0 0 0 0 0 1 415878
-0.002122 -0.001402 0.120429 0.159476 0.743327 -0.169715 -0.044251 1 0 0 0 0 0 1 416866
-0.002125 -0.001392 0.120425 0.133159 0.838743 -0.241323 -0.044283 1 0 0 0 0 0 1 417877
-0.002127 -0.001388 0.120424 0.113216 0.907942 -0.278399 -0.044314 1 0 0 0 0 0 1 418866
-0.002127 -0.001385 0.120424 0.102366 0.944812 -0.292658 -0.044345 1 0 0 0 0 0 1 419877
-0.002128 -0.001384 0.120423 0.096804 0.963732 -0.297880 -0.044376 1 0 0 0 0 0 1 420866
-0.002133 -0.001365 0.120413 0.167616 0.720631 -0.159499 -0.044408 1 0 0 0 0 0 1 421878
-0.002136 -0.001356 0.120410 0.141305 0.816053 -0.231160 -0.044439 1 0 0 0 0 0 1 422867
-0.002138 -0.001351 0.120408 0.121361 0.885246 -0.268263 -0.044470 1 0 0 0 0 0 1 423877
-0.002144 -0.001330 0.120398 0.184084 0.669283 -0.142027 -0.044501 1 0 0 0 0 0 1 424866
-0.002147 -0.001320 0.120394 0.153620 0.778331 -0.218143 -0.044533 1 0 0 0 0 0 1 425878
-0.002149 -0.001315 0.120393 0.131556 0.854314 -0.256814 -0.044564 1 0 0 0 0 0 1 426866
-0.002149 -0.001312 0.120392 0.119631 0.894568 -0.271614 -0.044595 1 0 0 0 0 0 1 427876
-0.002155 -0.001292 0.120382 0.187077 0.662424 -0.136365 -0.044626 1 0 0 0 0 0 1 428866
-0.002158 -0.001283 0.120378 0.159134 0.763075 -0.209366 -0.044658 1 0 0 0 0 0 1 429876
-0.002160 -0.001278 0.120377 0.138376 0.834851 -0.246928 -0.044689 1 0 0 0 0 0 1 430866
-0.002160 -0.001275 0.120376 0.127120 0.873005 -0.261341 -0.044720 1 0 0 0 0 0 1 431867
-0.002166 -0.001256 0.120366 0.194876 0.639921 -0.125806 -0.044751 1 0 0 0 0 0 1 432876
-0.002169 -0.001246 0.120362 0.167128 0.739932 -0.198807 -0.044782 1 0 0 0 0 0 1 433865
-0.002171 -0.001241 0.120361 0.146484 0.811398 -0.236380 -0.044814 1 0 0 0 0 0 1 434875
-0.002171 -0.001239 0.120361 0.135278 0.849385 -0.250781 -0.044845 1 0 0 0 0 0 1 435866
-0.002177 -0.001219 0.120350 0.202996 0.616299 -0.115097 -0.044876 1 0 0 0 0 0 1 436876
-0.002180 -0.001209 0.120347 0.175321 0.716176 -0.188140 -0.044907 1 0 0 0 0 0 1 437865
-0.002182 -0.001204 0.120345 0.154694 0.787567 -0.225748 -0.044939 1 0 0 0 0 0 1 438876
-0.002188 -0.001184 0.120335 0.216926 0.573069 -0.099064 -0.044970 1 0 0 0 0 0 1 439869
-0.002191 -0.001173 0.120331 0.186401 0.682288 -0.175479 -0.045002 1 0 0 0 0 0 1 440887
-0.002192 -0.001168 0.120330 0.164326 0.758300 -0.214253 -0.045032 1 0 0 0 0 0 1 441862
-0.002193 -0.001165 0.120329 0.152423 0.798574 -0.229071 -0.045064 1 0 0 0 0 0 1 442889
-0.002199 -0.001146 0.120319 0.219727 0.566787 -0.093222 -0.045095 1 0 0 0 0 0 1 443874
-0.002202 -0.001136 0.120315 0.191912 0.667055 -0.166432 -0.045127 1 0 0 0 0 0 1 444881
-0.002203 -0.001131 0.120314 0.171229 0.738617 -0.204093 -0.045158 1 0 0 0 0 0 1 445885
-0.002204 -0.001129 0.120313 0.160054 0.776820 -0.218572 -0.045200 1 0 0 0 0 0 1 447231
-0.002210 -0.001109 0.120303 0.227643 0.543819 -0.082375 -0.045220 1 0 0 0 0 0 1 447887
-0.002213 -0.001099 0.120299 0.200044 0.643432 -0.155594 -0.045251 1 0 0 0 0 0 1 448861
-0.002214 -0.001095 0.120298 0.179474 0.714648 -0.193259 -0.045283 1 0 0 0 0 0 1 449879
-0.002215 -0.001092 0.120297 0.168307 0.752484 -0.207680 -0.045314 1 0 0 0 0 0 1 450879
-0.002221 -0.001073 0.120287 0.235943 0.519684 -0.071374 -0.045345 1 0 0 0 0 0 1 451880
-0.002224 -0.001063 0.120283 0.208386 0.619165 -0.144658 -0.045376 1 0 0 0 0 0 1 452877
-0.002225 -0.001058 0.120282 0.187839 0.690294 -0.182345 -0.045408 1 0 0 0 0 0 1 453880
-0.002226 -0.001056 0.120282 0.176688 0.728076 -0.196770 -0.045439 1 0 0 0 0 0 1 454880
-0.002232 -0.001036 0.120271 0.244287 0.495349 -0.060309 -0.045470 1 0 0 0 0 0 1 455887
-0.002235 -0.001026 0.120268 0.216784 0.594727 -0.133643 -0.045502 1 0 0 0 0 0 1 456884
-0.002236 -0.001021 0.120266 0.196247 0.665780 -0.171348 -0.045532 1 0 0 0 0 0 1 457862
-0.002237 -0.001019 0.120266 0.185116 0.703532 -0.185777 -0.045563 1 0 0 0 0 0 1 458862
-0.002243 -0.000999 0.120255 0.252682 0.470869 -0.049155 -0.045595 1 0 0 0 0 0 1 459880
-0.002246 -0.000990 0.120252 0.225203 0.570140 -0.122550 -0.045626 1 0 0 0 0 0 1 460877
-0.002247 -0.000985 0.120250 0.204700 0.641137 -0.160294 -0.045658 1 0 0 0 0 0 1 461877
-0.002248 -0.000982 0.120250 0.193577 0.678850 -0.174721 -0.045688 1 0 0 0 0 0 1 462859
-0.002254 -0.000963 0.120239 0.261105 0.446260 -0.037944 -0.045720 1 0 0 0 0 0 1 463881
-0.002257 -0.000953 0.120236 0.233683 0.545408 -0.111398 -0.045751 1 0 0 0 0 0 1 464859
-0.002258 -0.000948 0.120235 0.213191 0.616361 -0.149155 -0.045783 1 0 0 0 0 0 1 465879
-0.002259 -0.000946 0.120234 0.202077 0.654056 -0.163579 -0.045814 1 0 0 0 0 0 1 466879
-0.002259 -0.000945 0.120234 0.196402 0.673282 -0.168805 -0.045845 1 0 0 0 0 0 1 467879
-0.002259 -0.000944 0.120234 0.193589 0.683122 -0.170707 -0.045876 1 0 0 0 0 0 1 468877
-0.002265 -0.000925 0.120224 0.265419 0.436516 -0.029292 -0.045908 1 0 0 0 0 0 1 469877
-0.002268 -0.000916 0.120220 0.240223 0.528515 -0.101222 -0.045939 1 0 0 0 0 0 1 470875
-0.002269 -0.000911 0.120219 0.220861 0.595854 -0.138452 -0.045970 1 0 0 0 0 0 1 471878
-0.002270 -0.000909 0.120218 0.210329 0.631757 -0.152693 -0.046001 1 0 0 0 0 0 1 472880
-0.002276 -0.000890 0.120208 0.278106 0.398393 -0.015534 -0.046032 1 0 0 0 0 0 1 473858
-0.002278 -0.000880 0.120204 0.250879 0.496901 -0.089072 -0.046064 1 0 0 0 0 0 1 474877
-0.002280 -0.000875 0.120203 0.230504 0.567494 -0.126861 -0.046095 1 0 0 0 0 0 1 475879
-0.002281 -0.000873 0.120202 0.219441 0.604990 -0.141299 -0.046126 1 0 0 0 0 0 1 476876
-0.002286 -0.000853 0.120192 0.286936 0.372537 -0.004049 -0.046158 1 0 0 0 0 0 1 477881
-0.002289 -0.000844 0.120188 0.259616 0.471337 -0.077663 -0.046189 1 0 0 0 0 0 1 478875
-0.002291 -0.000839 0.120187 0.239201 0.542064 -0.115482 -0.046220 1 0 0 0 0 0 1 479877
-0.002292 -0.000836 0.120186 0.228119 0.579623 -0.129925 -0.046251 1 0 0 0 0 0 1 480870
-0.002292 -0.000835 0.120186 0.222475 0.598783 -0.135135 -0.046283 1 0 0 0 0 0 1 481875
-0.002292 -0.000834 0.120186 0.219658 0.608577 -0.137021 -0.046314 1 0 0 0 0 0 1 482881
-0.002298 -0.000816 0.120176 0.291417 0.362165 0.004891 -0.046345 1 0 0 0 0 0 1 483878
-0.002300 -0.000807 0.120172 0.266332 0.453838 -0.067210 -0.046376 1 0 0 0 0 0 1 484878
-0.002302 -0.000802 0.120171 0.247035 0.520991 -0.104499 -0.046407 1 0 0 0 0 0 1 485857
-0.002303 -0.000800 0.120171 0.236534 0.556766 -0.118756 -0.046438 1 0 0 0 0 0 1 486859
-0.002303 -0.000799 0.120170 0.231179 0.575039 -0.123888 -0.046470 1 0 0 0 0 0 1 487879
-0.002308 -0.000780 0.120160 0.301571 0.332949 0.017029 -0.046501 1 0 0 0 0 0 1 488876
-0.002311 -0.000770 0.120156 0.275860 0.426648 -0.055514 -0.046533 1 0 0 0 0 0 1 489876
-0.002313 -0.000766 0.120155 0.256252 0.494805 -0.092968 -0.046564 1 0 0 0 0 0 1 490874
-0.002319 -0.000745 0.120144 0.318612 0.279751 0.035644 -0.046595 1 0 0 0 0 0 1 491878
-0.002322 -0.000735 0.120140 0.288742 0.387010 -0.041394 -0.046626 1 0 0 0 0 0 1 492874
-0.002323 -0.000730 0.120139 0.267012 0.461946 -0.080440 -0.046658 1 0 0 0 0 0 1 493876
-0.002324 -0.000727 0.120139 0.255289 0.501585 -0.095290 -0.046689 1 0 0 0 0 0 1 494877
-0.002325 -0.000726 0.120138 0.249317 0.521751 -0.100629 -0.046720 1 0 0 0 0 0 1 495882
-0.002330 -0.000707 0.120128 0.319343 0.280791 0.040537 -0.046751 1 0 0 0 0 0 1 496864
-0.002333 -0.000697 0.120124 0.293528 0.374787 -0.032143 -0.046783 1 0 0 0 0 0 1 497873
-0.002335 -0.000693 0.120123 0.273896 0.443066 -0.069648 -0.046814 1 0 0 0 0 0 1 498874
-0.002335 -0.000690 0.120123 0.263208 0.479388 -0.083968 -0.046845 1 0 0 0 0 0 1 499876
-0.002341 -0.000671 0.120112 0.330714 0.246758 0.054125 -0.046876 1 0 0 0 0 0 1 500874
-0.002344 -0.000661 0.120108 0.303665 0.344759 -0.019747 -0.046907 1 0 0 0 0 0 1 501873
-0.002345 -0.000656 0.120107 0.283390 0.415053 -0.057660 -0.046939 1 0 0 0 0 0 1 502874
-0.002346 -0.000654 0.120107 0.272396 0.452364 -0.072121 -0.046970 1 0 0 0 0 0 1 503864
-0.002346 -0.000653 0.120107 0.266781 0.471359 -0.077311 -0.047001 1 0 0 0 0 0 1 504864
-0.002347 -0.000652 0.120106 0.264023 0.481016 -0.079165 -0.047032 1 0 0 0 0 0 1 505864
-0.002352 -0.000634 0.120096 0.335710 0.235112 0.063537 -0.047077 1 0 0 0 0 0 1 507312
-0.002355 -0.000624 0.120092 0.310727 0.326108 -0.008801 -0.047095 1 0 0 0 0 0 1 507877
-0.002356 -0.000620 0.120091 0.291546 0.392946 -0.046217 -0.047126 1 0 0 0 0 0 1 508863
-0.002357 -0.000617 0.120091 0.281091 0.428550 -0.060473 -0.047158 1 0 0 0 0 0 1 509874
-0.002363 -0.000598 0.120080 0.348658 0.195716 0.077948 -0.047188 1 0 0 0 0 0 1 510863
-0.002366 -0.000588 0.120076 0.321732 0.293343 0.003977 -0.047220 1 0 0 0 0 0 1 511865
-0.002367 -0.000584 0.120075 0.301536 0.363420 -0.033997 -0.047251 1 0 0 0 0 0 1 512863
-0.002368 -0.000581 0.120075 0.290561 0.400620 -0.048449 -0.047282 1 0 0 0 0 0 1 513873
-0.002368 -0.000580 0.120075 0.284991 0.419523 -0.053618 -0.047313 1 0 0 0 0 0 1 514862
-0.002374 -0.000561 0.120064 0.355090 0.178270 0.088232 -0.047345 1 0 0 0 0 0 1 515867
-0.002377 -0.000552 0.120060 0.329525 0.271548 0.015359 -0.047376 1 0 0 0 0 0 1 516863
-0.002378 -0.000547 0.120059 0.310033 0.339468 -0.022231 -0.047412 1 0 0 0 0 0 1 518029
-0.002379 -0.000545 0.120059 0.299394 0.375528 -0.036545 -0.047439 1 0 0 0 0 0 1 518879
-0.002379 -0.000544 0.120059 0.293991 0.393886 -0.041663 -0.047470 1 0 0 0 0 0 1 519865
-0.002379 -0.000543 0.120058 0.291338 0.403209 -0.043487 -0.047501 1 0 0 0 0 0 1 520863
-0.002385 -0.000524 0.120048 0.362911 0.157223 0.099729 -0.047532 1 0 0 0 0 0 1 521873
-0.002388 -0.000515 0.120044 0.338129 0.247984 0.027203 -0.047564 1 0 0 0 0 0 1 522875
-0.002389 -0.000511 0.120043 0.319038 0.314604 -0.010266 -0.047596 1 0 0 0 0 0 1 523889
-0.002390 -0.000508 0.120043 0.308614 0.350057 -0.024529 -0.047626 1 0 0 0 0 0 1 524872
-0.002395 -0.000489 0.120032 0.376114 0.117393 0.114357 -0.047658 1 0 0 0 0 0 1 525880
-0.002398 -0.000479 0.120028 0.349304 0.214694 0.040249 -0.047689 1 0 0 0 0 0 1 526870
-0.002400 -0.000475 0.120027 0.329155 0.284577 0.002207 -0.047720 1 0 0 0 0 0 1 527880
-0.002406 -0.000454 0.120016 0.390984 0.071061 0.131873 -0.047751 1 0 0 0 0 0 1 528875
-0.002409 -0.000444 0.120012 0.361257 0.177982 0.054339 -0.047783 1 0 0 0 0 0 1 529885
-0.002410 -0.000439 0.120011 0.339606 0.252652 0.015107 -0.047814 1 0 0 0 0 0 1 530872
-0.002411 -0.000436 0.120011 0.327927 0.292129 0.000224 -0.047845 1 0 0 0 0 0 1 531886
-0.002412 -0.000435 0.120010 0.321990 0.312158 -0.005081 -0.047876 1 0 0 0 0 0 1 532867
-0.002412 -0.000434 0.120010 0.319069 0.322276 -0.006935 -0.047907 1 0 0 0 0 0 1 533865
-0.002417 -0.000416 0.120000 0.390405 0.076957 0.136726 -0.047939 1 0 0 0 0 0 1 534868
-0.002420 -0.000406 0.119996 0.365682 0.167629 0.064033 -0.047970 1 0 0 0 0 0 1 535880
-0.002421 -0.000402 0.119995 0.346589 0.234154 0.026496 -0.048001 1 0 0 0 0 0 1 536879
-0.002422 -0.000399 0.119995 0.336203 0.269562 0.012230 -0.048033 1 0 0 0 0 0 1 537880
-0.002428 -0.000380 0.119984 0.403588 0.037138 0.151579 -0.048064 1 0 0 0 0 0 1 538873
-0.002431 -0.000370 0.119980 0.377713 0.134827 0.077342 -0.048212 1 0 0 0 0 0 1 543632
-0.002438 -0.000347 0.119968 0.430338 -0.045815 0.183817 -0.048251 1 0 0 0 0 0 1 544849
-0.002446 -0.000318 0.119954 0.468077 -0.171225 0.241498 -0.048295 1 0 0 0 0 0 1 546259
-0.002451 -0.000303 0.119949 0.419520 0.000285 0.126295 -0.048314 1 0 0 0 0 0 1 546887
-0.002453 -0.000296 0.119947 0.387556 0.109239 0.072694 -0.048345 1 0 0 0 0 0 1 547879
-0.002460 -0.000274 0.119936 0.443114 -0.084083 0.197565 -0.048376 1 0 0 0 0 0 1 548856
-0.002463 -0.000263 0.119932 0.410427 0.032227 0.117833 -0.048408 1 0 0 0 0 0 1 549874
-0.002465 -0.000257 0.119931 0.387303 0.111566 0.077808 -0.048439 1 0 0 0 0 0 1 550875
-0.002465 -0.000255 0.119930 0.374884 0.153340 0.062691 -0.048470 1 0 0 0 0 0 1 551877
-0.002466 -0.000253 0.119930 0.368589 0.174473 0.057319 -0.048501 1 0 0 0 0 0 1 552874
-0.002466 -0.000253 0.119930 0.365493 0.185119 0.055472 -0.048533 1 0 0 0 0 0 1 553875
-0.002466 -0.000252 0.119930 0.364045 0.190517 0.054855 -0.048564 1 0 0 0 0 0 1 554875
-0.002472 -0.000234 0.119919 0.435980 -0.056767 0.199709 -0.048595 1 0 0 0 0 0 1 555872
-0.002474 -0.000225 0.119916 0.411799 0.032219 0.126912 -0.048626 1 0 0 0 0 0 1 556877
-0.002476 -0.000220 0.119914 0.392992 0.097864 0.089314 -0.048657 1 0 0 0 0 0 1 557873
-0.002476 -0.000218 0.119914 0.382746 0.132790 0.075038 -0.048689 1 0 0 0 0 0 1 558874
-0.002482 -0.000199 0.119903 0.450059 -0.099422 0.215176 -0.048720 1 0 0 0 0 0 1 559876
-0.002485 -0.000189 0.119900 0.423564 -0.003030 0.140645 -0.048751 1 0 0 0 0 0 1 560875
-0.002486 -0.000184 0.119898 0.403603 0.066305 0.102422 -0.048783 1 0 0 0 0 0 1 561873
-0.002487 -0.000182 0.119898 0.392763 0.103079 0.087942 -0.048814 1 0 0 0 0 0 1 562887
-0.002493 -0.000163 0.119887 0.459742 -0.128147 0.228157 -0.048845 1 0 0 0 0 0 1 563883
-0.002496 -0.000153 0.119883 0.433134 -0.031383 0.153544 -0.048876 1 0 0 0 0 0 1 564879
-0.002497 -0.000148 0.119882 0.413110 0.038127 0.115296 -0.048908 1 0 0 0 0 0 1 565883
-0.002498 -0.000146 0.119882 0.402241 0.074966 0.100810 -0.048939 1 0 0 0 0 0 1 566865
-0.002498 -0.000144 0.119881 0.396749 0.093631 0.095696 -0.048970 1 0 0 0 0 0 1 567878
-0.002499 -0.000144 0.119881 0.394054 0.103011 0.093946 -0.049001 1 0 0 0 0 0 1 568873
-0.002499 -0.000144 0.119881 0.392815 0.107733 0.093371 -0.049033 1 0 0 0 0 0 1 569875
-0.002499 -0.000143 0.119881 0.392322 0.110143 0.093208 -0.049064 1 0 0 0 0 0 1 570873
-0.002504 -0.000125 0.119871 0.464646 -0.138392 0.238712 -0.049095 1 0 0 0 0 0 1 571876
-0.002507 -0.000116 0.119867 0.440824 -0.050479 0.165812 -0.049126 1 0 0 0 0 0 1 572873
-0.002508 -0.000112 0.119866 0.422195 0.014609 0.128165 -0.049158 1 0 0 0 0 0 1 573873
-0.002509 -0.000109 0.119865 0.412038 0.049254 0.113904 -0.049189 1 0 0 0 0 0 1 574881
-0.002509 -0.000108 0.119865 0.406902 0.066788 0.108868 -0.049220 1 0 0 0 0 0 1 575877
-0.002509 -0.000108 0.119865 0.404401 0.075610 0.107147 -0.049251 1 0 0 0 0 0 1 576874
-0.002515 -0.000089 0.119855 0.475668 -0.169651 0.252269 -0.049283 1 0 0 0 0 0 1 577882
-0.002518 -0.000080 0.119851 0.451368 -0.080226 0.179133 -0.049314 1 0 0 0 0 0 1 578865
-0.002519 -0.000075 0.119850 0.432515 -0.014403 0.141414 -0.049345 1 0 0 0 0 0 1 579866
-0.002520 -0.000073 0.119849 0.422236 0.020608 0.127118 -0.049376 1 0 0 0 0 0 1 580873
-0.002520 -0.000072 0.119849 0.417029 0.038306 0.122078 -0.049408 1 0 0 0 0 0 1 581877
-0.002520 -0.000071 0.119849 0.414510 0.047204 0.120358 -0.049438 1 0 0 0 0 0 1 582863
-0.002520 -0.000071 0.119849 0.413362 0.051672 0.119818 -0.049470 1 0 0 0 0 0 1 583863
-0.002520 -0.000071 0.119849 0.412906 0.053930 0.119678 -0.049501 1 0 0 0 0 0 1 584862
-0.002520 -0.000071 0.119849 0.412809 0.055062 0.119668 -0.049532 1 0 0 0 0 0 1 585872
-0.002520 -0.000071 0.119849 0.412956 0.055667 0.119742 -0.049571 1 0 0 0 0 0 1 587107
-0.002520 -0.000071 0.119849 0.413063 0.055962 0.119790 -0.049595 1 0 0 0 0 0 1 587874
-0.002520 -0.000071 0.119849 0.413275 0.056139 0.119869 -0.049626 1 0 0 0 0 0 1 588862
-0.002526 -0.000053 0.119838 0.485902 -0.193417 0.265797 -0.049657 1 0 0 0 0 0 1 589871
-0.002528 -0.000044 0.119835 0.462342 -0.106280 0.192846 -0.049688 1 0 0 0 0 0 1 590862
-0.002530 -0.000039 0.119834 0.443866 -0.041627 0.155180 -0.049720 1 0 0 0 0 0 1 591875
-0.002531 -0.000037 0.119833 0.433789 -0.007209 0.140906 -0.049751 1 0 0 0 0 0 1 592872
-0.002531 -0.000036 0.119833 0.428676 0.010212 0.135882 -0.049782 1 0 0 0 0 0 1 593862
-0.002531 -0.000035 0.119833 0.426189 0.018952 0.134175 -0.049813 1 0 0 0 0 0 1 594862
-0.002531 -0.000035 0.119833 0.425069 0.023321 0.133642 -0.049845 1 0 0 0 0 0 1 595862
-0.002531 -0.000035 0.119833 0.424644 0.025517 0.133504 -0.049876 1 0 0 0 0 0 1 596862
-0.002531 -0.000035 0.119833 0.424692 0.026636 0.133563 -0.049924 1 0 0 0 0 0 1 598392
-0.002531 -0.000035 0.119833 0.424646 0.027194 0.133573 -0.049938 1 0 0 0 0 0 1 598862
-0.002531 -0.000035 0.119833 0.425487 0.027530 0.133859 -0.050047 1 0 0 0 0 0 1 602344
-0.002531 -0.000035 0.119833 0.425564 0.027665 0.133893 -0.050063 1 0 0 0 0 0 1 602862
-0.002531 -0.000035 0.119833 0.425816 0.027755 0.133989 -0.050095 1 0 0 0 0 0 1 603863
-0.002536 -0.000017 0.119822 0.498463 -0.221861 0.280124 -0.050126 1 0 0 0 0 0 1 604862
-0.002539 -0.000008 0.119819 0.474949 -0.134890 0.207145 -0.050157 1 0 0 0 0 0 1 605860
-0.002541 -0.000003 0.119817 0.456501 -0.070338 0.169467 -0.050188 1 0 0 0 0 0 1 606860
-0.002541 -0.000001 0.119817 0.446436 -0.035969 0.155194 -0.050220 1 0 0 0 0 0 1 607885
-0.002542 0.000000 0.119817 0.441342 -0.018573 0.150178 -0.050251 1 0 0 0 0 0 1 608881
-0.002542 0.000001 0.119817 0.438877 -0.009872 0.148477 -0.050283 1 0 0 0 0 0 1 609876
-0.002542 0.000001 0.119817 0.437752 -0.005512 0.147950 -0.050314 1 0 0 0 0 0 1 610881
-0.002542 0.000001 0.119817 0.437333 -0.003345 0.147824 -0.050345 1 0 0 0 0 0 1 611875
-0.002542 0.000001 0.119817 0.437242 -0.002244 0.147841 -0.050376 1 0 0 0 0 0 1 612873
-0.002542 0.000001 0.119817 0.437345 -0.001706 0.147908 -0.050407 1 0 0 0 0 0 1 613871
-0.002542 0.000001 0.119817 0.437524 -0.001442 0.147988 -0.050439 1 0 0 0 0 0 1 614870
-0.002542 0.000001 0.119817 0.437754 -0.001301 0.148086 -0.050470 1 0 0 0 0 0 1 615883
-0.002542 0.000001 0.119817 0.437991 -0.001232 0.148170 -0.050501 1 0 0 0 0 0 1 616878
-0.002542 0.000001 0.119817 0.438260 -0.001197 0.148254 -0.050533 1 0 0 0 0 0 1 617873
-0.002542 0.000001 0.119817 0.440311 -0.001189 0.148961 -0.050769 1 0 0 0 0 0 1 625456
-0.002542 0.000001 0.119817 0.440428 -0.001177 0.148997 -0.050783 1 0 0 0 0 0 1 625899
-0.002542 0.000001 0.119817 0.440710 -0.001177 0.149091 -0.050816 1 0 0 0 0 0 1 626939
-0.002542 0.000001 0.119817 0.440974 -0.001175 0.149191 -0.050848 1 0 0 0 0 0 1 627959
-0.002542 0.000001 0.119817 0.441252 -0.001166 0.149270 -0.050879 1 0 0 0 0 0 1 628955
-0.002542 0.000001 0.119817 0.441525 -0.001178 0.149367 -0.050910 1 0 0 0 0 0 1 629948
-0.002542 0.000001 0.119817 0.441785 -0.001177 0.149465 -0.050941 1 0 0 0 0 0 1 630950
-0.002542 0.000001 0.119817 0.442072 -0.001169 0.149548 -0.050973 1 0 0 0 0 0 1 631981
-0.002542 0.000001 0.119817 0.442328 -0.001177 0.149649 -0.051004 1 0 0 0 0 0 1 632955
-0.002542 0.000001 0.119817 0.442606 -0.001181 0.149734 -0.051035 1 0 0 0 0 0 1 633940
-0.002542 0.000001 0.119817 0.442882 -0.001183 0.149826 -0.051066 1 0 0 0 0 0 1 634955
-0.002542 0.000001 0.119817 0.443133 -0.001169 0.149916 -0.051097 1 0 0 0 0 0 1 635938
-0.002542 0.000001 0.119817 0.443432 -0.001174 0.150017 -0.051129 1 0 0 0 0 0 1 636958
-0.002542 0.000001 0.119817 0.443690 -0.001172 0.150094 -0.051160 1 0 0 0 0 0 1 637942
-0.002542 0.000001 0.119817 0.443947 -0.001181 0.150196 -0.051190 1 0 0 0 0 0 1 638929
-0.002542 0.000001 0.119817 0.444231 -0.001185 0.150284 -0.051222 1 0 0 0 0 0 1 639934
-0.002542 0.000001 0.119817 0.444502 -0.001187 0.150374 -0.051253 1 0 0 0 0 0 1 640930
-0.002542 0.000001 0.119817 0.444758 -0.001173 0.150466 -0.051284 1 0 0 0 0 0 1 641930
-0.002542 0.000001 0.119817 0.445048 -0.001187 0.150560 -0.051316 1 0 0 0 0 0 1 642952
-0.002542 0.000001 0.119817 0.445306 -0.001186 0.150657 -0.051347 1 0 0 0 0 0 1 643941
-0.002542 0.000001 0.119817 0.445574 -0.001178 0.150733 -0.051377 1 0 0 0 0 0 1 644904
-0.002542 0.000001 0.119817 0.445856 -0.001189 0.150832 -0.051409 1 0 0 0 0 0 1 645928
-0.002542 0.000001 0.119817 0.446119 -0.001188 0.150932 -0.051441 1 0 0 0 0 0 1 646943
-0.002542 0.000001 0.119817 0.446400 -0.001180 0.151012 -0.051472 1 0 0 0 0 0 1 647951
-0.002542 0.000001 0.119817 0.446665 -0.001191 0.151105 -0.051502 1 0 0 0 0 0 1 648913
-0.002542 0.000001 0.119817 0.446931 -0.001191 0.151206 -0.051535 1 0 0 0 0 0 1 649939
-0.002542 0.000001 0.119817 0.447207 -0.001182 0.151285 -0.051566 1 0 0 0 0 0 1 650930
-0.002542 0.000001 0.119817 0.447472 -0.001182 0.151393 -0.051596 1 0 0 0 0 0 1 651906
-0.002542 0.000001 0.119817 0.447754 -0.001194 0.151476 -0.051628 1 0 0 0 0 0 1 652932
-0.002542 0.000001 0.119817 0.448022 -0.001184 0.151560 -0.051659 1 0 0 0 0 0 1 653932
-0.002542 0.000001 0.119817 0.448287 -0.001193 0.151664 -0.051691 1 0 0 0 0 0 1 654941
-0.002542 0.000001 0.119817 0.448570 -0.001197 0.151752 -0.051722 1 0 0 0 0 0 1 655944
-0.002542 0.000001 0.119817 0.448828 -0.001187 0.151832 -0.051752 1 0 0 0 0 0 1 656905
-0.002542 0.000001 0.119817 0.449091 -0.001195 0.151936 -0.051784 1 0 0 0 0 0 1 657908
-0.002542 0.000001 0.119817 0.449373 -0.001199 0.152023 -0.051815 1 0 0 0 0 0 1 658907
-0.002542 0.000001 0.119817 0.449638 -0.001186 0.152117 -0.051847 1 0 0 0 0 0 1 659938
-0.002542 0.000001 0.119817 0.449922 -0.001200 0.152208 -0.051878 1 0 0 0 0 0 1 660936
-0.002542 0.000001 0.119817 0.450194 -0.001202 0.152300 -0.051909 1 0 0 0 0 0 1 661934
-0.002542 0.000001 0.119817 0.450448 -0.001200 0.152396 -0.051940 1 0 0 0 0 0 1 662913
-0.002542 0.000001 0.119817 0.450736 -0.001192 0.152479 -0.051972 1 0 0 0 0 0 1 663951
-0.002542 0.000001 0.119817 0.451004 -0.001203 0.152573 -0.052003 1 0 0 0 0 0 1 664925
-0.002542 0.000001 0.119817 0.451267 -0.001202 0.152673 -0.052035 1 0 0 0 0 0 1 665937
-0.002542 0.000001 0.119817 0.451547 -0.001194 0.152753 -0.052066 1 0 0 0 0 0 1 666942
-0.002542 0.000001 0.119817 0.451809 -0.001194 0.152860 -0.052096 1 0 0 0 0 0 1 667910
-0.002542 0.000001 0.119817 0.452084 -0.001206 0.152941 -0.052127 1 0 0 0 0 0 1 668908
-0.002542 0.000001 0.119817 0.452352 -0.001196 0.153025 -0.052159 1 0 0 0 0 0 1 669907
-0.002542 0.000001 0.119817 0.452621 -0.001204 0.153131 -0.052191 1 0 0 0 0 0 1 670932
-0.002542 0.000001 0.119817 0.452903 -0.001209 0.153218 -0.052222 1 0 0 0 0 0 1 671932
-0.002542 0.000001 0.119817 0.453170 -0.001198 0.153301 -0.052253 1 0 0 0 0 0 1 672927
-0.002542 0.000001 0.119817 0.453427 -0.001206 0.153403 -0.052284 1 0 0 0 0 0 1 673907
-0.002542 0.000001 0.119817 0.453715 -0.001211 0.153492 -0.052315 1 0 0 0 0 0 1 674929
-0.002542 0.000001 0.119817 0.453984 -0.001201 0.153576 -0.052347 1 0 0 0 0 0 1 675928
-0.002542 0.000001 0.119817 0.454249 -0.001209 0.153681 -0.052378 1 0 0 0 0 0 1 676942
-0.002542 0.000001 0.119817 0.454529 -0.001213 0.153767 -0.052409 1 0 0 0 0 0 1 677933
-0.002542 0.000001 0.119817 0.454785 -0.001200 0.153858 -0.052441 1 0 0 0 0 0 1 678929
-0.002542 0.000001 0.119817 0.455053 -0.001213 0.153944 -0.052470 1 0 0 0 0 0 1 679870
-0.002542 0.000001 0.119817 0.455323 -0.001216 0.154035 -0.052501 1 0 0 0 0 0 1 680858
-0.002542 0.000001 0.119817 0.455579 -0.001202 0.154126 -0.052532 1 0 0 0 0 0 1 681858
-0.002542 0.000001 0.119817 0.455866 -0.001216 0.154219 -0.052564 1 0 0 0 0 0 1 682867
-0.002542 0.000001 0.119817 0.456155 -0.001206 0.154331 -0.052597 1 0 0 0 0 0 1 683943
-0.002542 0.000001 0.119817 0.456406 -0.001206 0.154398 -0.052626 1 0 0 0 0 0 1 684869
-0.002542 0.000001 0.119817 0.456681 -0.001217 0.154494 -0.052657 1 0 0 0 0 0 1 685868
-0.002542 0.000001 0.119817 0.456937 -0.001217 0.154592 -0.052688 1 0 0 0 0 0 1 686858
-0.002542 0.000001 0.119817 0.457218 -0.001209 0.154672 -0.052720 1 0 0 0 0 0 1 687866
-0.002542 0.000001 0.119817 0.457494 -0.001220 0.154769 -0.052751 1 0 0 0 0 0 1 688869
-0.002542 0.000001 0.119817 0.457750 -0.001219 0.154866 -0.052782 1 0 0 0 0 0 1 689858
-0.002542 0.000001 0.119817 0.458034 -0.001223 0.154954 -0.052814 1 0 0 0 0 0 1 690867
-0.002542 0.000001 0.119817 0.458301 -0.001212 0.155037 -0.052845 1 0 0 0 0 0 1 691858
-0.002542 0.000001 0.119817 0.458563 -0.001220 0.155141 -0.052876 1 0 0 0 0 0 1 692858
-0.002542 0.000001 0.119817 0.458847 -0.001225 0.155228 -0.052907 1 0 0 0 0 0 1 693867
-0.002542 0.000001 0.119817 0.459104 -0.001212 0.155319 -0.052939 1 0 0 0 0 0 1 694867
-0.002542 0.000001 0.119817 0.459389 -0.001225 0.155411 -0.052970 1 0 0 0 0 0 1 695868
-0.002542 0.000001 0.119817 0.459659 -0.001227 0.155502 -0.053001 1 0 0 0 0 0 1 696858
-0.002542 0.000001 0.119817 0.459914 -0.001214 0.155593 -0.053032 1 0 0 0 0 0 1 697855
-0.002542 0.000001 0.119817 0.460204 -0.001227 0.155687 -0.053064 1 0 0 0 0 0 1 698876
-0.002542 0.000001 0.119817 0.460468 -0.001218 0.155790 -0.053095 1 0 0 0 0 0 1 699859
-0.002542 0.000001 0.119817 0.460739 -0.001217 0.155864 -0.053126 1 0 0 0 0 0 1 700857
-0.002542 0.000001 0.119817 0.461017 -0.001229 0.155961 -0.053157 1 0 0 0 0 0 1 701867
-0.002542 0.000001 0.119817 0.461273 -0.001228 0.156058 -0.053188 1 0 0 0 0 0 1 702856
-0.002542 0.000001 0.119817 0.461571 -0.001220 0.156145 -0.053222 1 0 0 0 0 0 1 703929
-0.002542 0.000001 0.119817 0.461827 -0.001231 0.156235 -0.053251 1 0 0 0 0 0 1 704858
-0.002542 0.000001 0.119817 0.462086 -0.001231 0.156333 -0.053282 1 0 0 0 0 0 1 705857
-0.002542 0.000001 0.119817 0.462369 -0.001222 0.156414 -0.053314 1 0 0 0 0 0 1 706873
-0.002542 0.000001 0.119817 0.462643 -0.001234 0.156511 -0.053345 1 0 0 0 0 0 1 707868
-0.002542 0.000001 0.119817 0.462907 -0.001233 0.156611 -0.053377 1 0 0 0 0 0 1 708884
-0.002542 0.000001 0.119817 0.463248 -0.001225 0.156712 -0.053415 1 0 0 0 0 0 1 710117
-0.002542 0.000001 0.119817 0.463445 -0.001233 0.156792 -0.053439 1 0 0 0 0 0 1 710873
-0.002542 0.000001 0.119817 0.463728 -0.001238 0.156880 -0.053470 1 0 0 0 0 0 1 711876
-0.002542 0.000001 0.119817 0.464001 -0.001239 0.156971 -0.053501 1 0 0 0 0 0 1 712877
-0.002542 0.000001 0.119817 0.464256 -0.001225 0.157062 -0.053533 1 0 0 0 0 0 1 713876
-0.002542 0.000001 0.119817 0.464540 -0.001239 0.157154 -0.053564 1 0 0 0 0 0 1 714875
-0.002542 0.000001 0.119817 0.464820 -0.001232 0.157252 -0.053595 1 0 0 0 0 0 1 715870
-0.002542 0.000001 0.119817 0.465065 -0.001226 0.157336 -0.053626 1 0 0 0 0 0 1 716855
-0.002542 0.000001 0.119817 0.465353 -0.001240 0.157429 -0.053657 1 0 0 0 0 0 1 717871
-0.002542 0.000001 0.119817 0.465616 -0.001240 0.157528 -0.053689 1 0 0 0 0 0 1 718880
-0.002542 0.000001 0.119817 0.465892 -0.001232 0.157606 -0.053720 1 0 0 0 0 0 1 719871
-0.002542 0.000001 0.119817 0.466187 -0.001243 0.157710 -0.053753 1 0 0 0 0 0 1 720944
-0.002542 0.000001 0.119817 0.466427 -0.001242 0.157802 -0.053783 1 0 0 0 0 0 1 721873
-0.002542 0.000001 0.119817 0.466704 -0.001234 0.157881 -0.053814 1 0 0 0 0 0 1 722870
-0.002542 0.000001 0.119817 0.466975 -0.001245 0.157977 -0.053844 1 0 0 0 0 0 1 723854
-0.002542 0.000001 0.119817 0.467239 -0.001244 0.158077 -0.053876 1 0 0 0 0 0 1 724871
-0.002542 0.000001 0.119817 0.467517 -0.001236 0.158156 -0.053907 1 0 0 0 0 0 1 725869
-0.002542 0.000001 0.119817 0.467780 -0.001245 0.158259 -0.053939 1 0 0 0 0 0 1 726867
-0.002542 0.000001 0.119817 0.468058 -0.001249 0.158345 -0.053969 1 0 0 0 0 0 1 727854
-0.002542 0.000001 0.119817 0.468331 -0.001239 0.158430 -0.054001 1 0 0 0 0 0 1 728869
-0.002542 0.000001 0.119817 0.468601 -0.001238 0.158541 -0.054032 1 0 0 0 0 0 1 729868
-0.002542 0.000001 0.119817 0.468876 -0.001250 0.158622 -0.054064 1 0 0 0 0 0 1 730868
-0.002542 0.000001 0.119817 0.469145 -0.001240 0.158706 -0.054095 1 0 0 0 0 0 1 731869
-0.002542 0.000001 0.119817 0.469409 -0.001249 0.158810 -0.054126 1 0 0 0 0 0 1 732877
-0.002542 0.000001 0.119817 0.469689 -0.001253 0.158896 -0.054157 1 0 0 0 0 0 1 733870
-0.002542 0.000001 0.119817 0.469958 -0.001243 0.158980 -0.054189 1 0 0 0 0 0 1 734869
-0.002542 0.000001 0.119817 0.470220 -0.001251 0.159084 -0.054220 1 0 0 0 0 0 1 735870
-0.002542 0.000001 0.119817 0.470502 -0.001255 0.159171 -0.054251 1 0 0 0 0 0 1 736868
-0.002542 0.000001 0.119817 0.470762 -0.001254 0.159269 -0.054282 1 0 0 0 0 0 1 737870
-0.002542 0.000001 0.119817 0.471040 -0.001246 0.159348 -0.054314 1 0 0 0 0 0 1 738868
-0.002542 0.000001 0.119817 0.471316 -0.001257 0.159445 -0.054345 1 0 0 0 0 0 1 739869
-0.002542 0.000001 0.119817 0.471574 -0.001256 0.159543 -0.054376 1 0 0 0 0 0 1 740866
-0.002542 0.000001 0.119817 0.471852 -0.001248 0.159623 -0.054407 1 0 0 0 0 0 1 741865
-0.002542 0.000001 0.119817 0.472116 -0.001256 0.159726 -0.054439 1 0 0 0 0 0 1 742868
-0.002542 0.000001 0.119817 0.472394 -0.001261 0.159812 -0.054469 1 0 0 0 0 0 1 743854
-0.002542 0.000001 0.119817 0.472668 -0.001250 0.159897 -0.054501 1 0 0 0 0 0 1 744869
-0.002542 0.000001 0.119817 0.472938 -0.001250 0.160008 -0.054532 1 0 0 0 0 0 1 745869
-0.002542 0.000001 0.119817 0.473213 -0.001262 0.160089 -0.054564 1 0 0 0 0 0 1 746868
-0.002542 0.000001 0.119817 0.473478 -0.001252 0.160172 -0.054595 1 0 0 0 0 0 1 747857
-0.002542 0.000001 0.119817 0.473745 -0.001260 0.160277 -0.054626 1 0 0 0 0 0 1 748876
-0.002542 0.000001 0.119817 0.474026 -0.001265 0.160364 -0.054658 1 0 0 0 0 0 1 749873
-0.002542 0.000001 0.119817 0.474293 -0.001254 0.160447 -0.054689 1 0 0 0 0 0 1 750866
-0.002542 0.000001 0.119817 0.474576 -0.001263 0.160558 -0.054722 1 0 0 0 0 0 1 751941
-0.002542 0.000001 0.119817 0.474853 -0.001267 0.160643 -0.054753 1 0 0 0 0 0 1 752925
-0.002542 0.000001 0.119817 0.475117 -0.001254 0.160736 -0.054785 1 0 0 0 0 0 1 753950
-0.002542 0.000001 0.119817 0.475400 -0.001267 0.160828 -0.054816 1 0 0 0 0 0 1 754946
-0.002542 0.000001 0.119817 0.475669 -0.001270 0.160918 -0.054847 1 0 0 0 0 0 1 755932
-0.002542 0.000001 0.119817 0.475924 -0.001256 0.161009 -0.054878 1 0 0 0 0 0 1 756929
-0.002542 0.000001 0.119817 0.476213 -0.001270 0.161103 -0.054910 1 0 0 0 0 0 1 757944
-0.002542 0.000001 0.119817 0.476470 -0.001269 0.161200 -0.054941 1 0 0 0 0 0 1 758931
-0.002542 0.000001 0.119817 0.476766 -0.001261 0.161285 -0.054974 1 0 0 0 0 0 1 759997
-0.002542 0.000001 0.119817 0.477025 -0.001272 0.161376 -0.055003 1 0 0 0 0 0 1 760937
-0.002542 0.000001 0.119817 0.477286 -0.001262 0.161479 -0.055034 1 0 0 0 0 0 1 761910
-0.002542 0.000001 0.119817 0.477556 -0.001262 0.161553 -0.055065 1 0 0 0 0 0 1 762908
-0.002542 0.000001 0.119817 0.477840 -0.001274 0.161652 -0.055097 1 0 0 0 0 0 1 763943
-0.002542 0.000001 0.119817 0.478101 -0.001273 0.161751 -0.055129 1 0 0 0 0 0 1 764949
-0.002542 0.000001 0.119817 0.478436 -0.001265 0.161850 -0.055166 1 0 0 0 0 0 1 766157
-0.002542 0.000001 0.119817 0.478703 -0.001273 0.161955 -0.055198 1 0 0 0 0 0 1 767173
-0.002542 0.000001 0.119817 0.478921 -0.001278 0.162020 -0.055222 1 0 0 0 0 0 1 767935
-0.002542 0.000001 0.119817 0.479194 -0.001279 0.162111 -0.055253 1 0 0 0 0 0 1 768938
-0.002542 0.000001 0.119817 0.479446 -0.001265 0.162201 -0.055284 1 0 0 0 0 0 1 769925
-0.002542 0.000001 0.119817 0.479726 -0.001279 0.162291 -0.055315 1 0 0 0 0 0 1 770908
-0.002542 0.000001 0.119817 0.479999 -0.001281 0.162383 -0.055346 1 0 0 0 0 0 1 771909
-0.002542 0.000001 0.119817 0.480264 -0.001268 0.162477 -0.055378 1 0 0 0 0 0 1 772941
-0.002542 0.000001 0.119817 0.480543 -0.001281 0.162568 -0.055409 1 0 0 0 0 0 1 773921
-0.002542 0.000001 0.119817 0.480803 -0.001281 0.162666 -0.055440 1 0 0 0 0 0 1 774921
-0.002542 0.000001 0.119817 0.481067 -0.001272 0.162740 -0.055470 1 0 0 0 0 0 1 775865
-0.002542 0.000001 0.119817 0.481342 -0.001284 0.162837 -0.055501 1 0 0 0 0 0 1 776864
-0.002542 0.000001 0.119817 0.481608 -0.001274 0.162942 -0.055532 1 0 0 0 0 0 1 777858
-0.002542 0.000001 0.119817 0.481879 -0.001273 0.163015 -0.055563 1 0 0 0 0 0 1 778856
-0.002542 0.000001 0.119817 0.482156 -0.001285 0.163112 -0.055595 1 0 0 0 0 0 1 779866
-0.002542 0.000001 0.119817 0.482412 -0.001284 0.163210 -0.055626 1 0 0 0 0 0 1 780854
-0.002542 0.000001 0.119817 0.482693 -0.001276 0.163290 -0.055657 1 0 0 0 0 0 1 781863
-0.002542 0.000001 0.119817 0.482969 -0.001288 0.163387 -0.055689 1 0 0 0 0 0 1 782865
-0.002542 0.000001 0.119817 0.483228 -0.001287 0.163486 -0.055720 1 0 0 0 0 0 1 783864
-0.002542 0.000001 0.119817 0.483630 -0.001279 0.163607 -0.055765 1 0 0 0 0 0 1 785323
-0.002542 0.000001 0.119817 0.483770 -0.001287 0.163669 -0.055782 1 0 0 0 0 0 1 785867
-0.002542 0.000001 0.119817 0.484296 -0.001292 0.163838 -0.055842 1 0 0 0 0 0 1 787766
-0.002542 0.000001 0.119817 0.484654 -0.001282 0.163952 -0.055883 1 0 0 0 0 0 1 789097
-0.002542 0.000001 0.119817 0.484851 -0.001290 0.164034 -0.055907 1 0 0 0 0 0 1 789855
-0.002542 0.000001 0.119817 0.485137 -0.001294 0.164122 -0.055939 1 0 0 0 0 0 1 790869
-0.002542 0.000001 0.119817 0.485405 -0.001296 0.164212 -0.055969 1 0 0 0 0 0 1 791856
-0.002542 0.000001 0.119817 0.485663 -0.001282 0.164304 -0.056001 1 0 0 0 0 0 1 792864
-0.002542 0.000001 0.119817 0.485945 -0.001296 0.164395 -0.056032 1 0 0 0 0 0 1 793854
-0.002542 0.000001 0.119817 0.486219 -0.001286 0.164502 -0.056064 1 0 0 0 0 0 1 794874
-0.002542 0.000001 0.119817 0.486489 -0.001286 0.164575 -0.056095 1 0 0 0 0 0 1 795867
-0.002542 0.000001 0.119817 0.486764 -0.001298 0.164671 -0.056126 1 0 0 0 0 0 1 796869
-0.002542 0.000001 0.119817 0.487024 -0.001297 0.164770 -0.056157 1 0 0 0 0 0 1 797872
-0.002542 0.000001 0.119817 0.487298 -0.001289 0.164848 -0.056188 1 0 0 0 0 0 1 798856
-0.002542 0.000001 0.119817 0.487578 -0.001300 0.164947 -0.056220 1 0 0 0 0 0 1 799874
-0.002542 0.000001 0.119817 0.487835 -0.001299 0.165044 -0.056251 1 0 0 0 0 0 1 800864
-0.002542 0.000001 0.119817 0.488114 -0.001291 0.165124 -0.056282 1 0 0 0 0 0 1 801865
-0.002542 0.000001 0.119817 0.488378 -0.001299 0.165227 -0.056314 1 0 0 0 0 0 1 802869
-0.002542 0.000001 0.119817 0.488661 -0.001304 0.165315 -0.056345 1 0 0 0 0 0 1 803875
-0.002542 0.000001 0.119817 0.488933 -0.001293 0.165400 -0.056377 1 0 0 0 0 0 1 804883
-0.002542 0.000001 0.119817 0.489192 -0.001302 0.165503 -0.056408 1 0 0 0 0 0 1 805874
-0.002542 0.000001 0.119817 0.489472 -0.001306 0.165589 -0.056439 1 0 0 0 0 0 1 806866
-0.002542 0.000001 0.119817 0.489741 -0.001296 0.165673 -0.056470 1 0 0 0 0 0 1 807867
-0.002542 0.000001 0.119817 0.490011 -0.001295 0.165784 -0.056501 1 0 0 0 0 0 1 808866
-0.002542 0.000001 0.119817 0.490286 -0.001307 0.165865 -0.056532 1 0 0 0 0 0 1 809863
-0.002542 0.000001 0.119817 0.490554 -0.001297 0.165948 -0.056564 1 0 0 0 0 0 1 810865
-0.002542 0.000001 0.119817 0.490819 -0.001306 0.166053 -0.056595 1 0 0 0 0 0 1 811874
-0.002542 0.000001 0.119817 0.491101 -0.001310 0.166140 -0.056626 1 0 0 0 0 0 1 812873
-0.002542 0.000001 0.119817 0.491356 -0.001297 0.166230 -0.056657 1 0 0 0 0 0 1 813869
-0.002542 0.000001 0.119817 0.491641 -0.001310 0.166322 -0.056689 1 0 0 0 0 0 1 814868
-0.002542 0.000001 0.119817 0.491913 -0.001313 0.166414 -0.056720 1 0 0 0 0 0 1 815867
-0.002542 0.000001 0.119817 0.492172 -0.001311 0.166512 -0.056751 1 0 0 0 0 0 1 816867
-0.002542 0.000001 0.119817 0.492450 -0.001303 0.166591 -0.056782 1 0 0 0 0 0 1 817866
-0.002542 0.000001 0.119817 0.492716 -0.001311 0.166695 -0.056814 1 0 0 0 0 0 1 818875
-0.002542 0.000001 0.119817 0.492996 -0.001315 0.166781 -0.056845 1 0 0 0 0 0 1 819869
-0.002542 0.000001 0.119817 0.493266 -0.001305 0.166866 -0.056876 1 0 0 0 0 0 1 820873
-0.002542 0.000001 0.119817 0.493528 -0.001313 0.166970 -0.056908 1 0 0 0 0 0 1 821874
-0.002542 0.000001 0.119817 0.493809 -0.001318 0.167056 -0.056939 1 0 0 0 0 0 1 822867
-0.002542 0.000001 0.119817 0.494080 -0.001307 0.167141 -0.056970 1 0 0 0 0 0 1 823877
-0.002542 0.000001 0.119817 0.494349 -0.001307 0.167252 -0.057001 1 0 0 0 0 0 1 824872
-0.002542 0.000001 0.119817 0.494623 -0.001319 0.167332 -0.057032 1 0 0 0 0 0 1 825868
-0.002542 0.000001 0.119817 0.494892 -0.001309 0.167416 -0.057064 1 0 0 0 0 0 1 826869
-0.002542 0.000001 0.119817 0.495187 -0.001317 0.167531 -0.057099 1 0 0 0 0 0 1 827991
-0.002542 0.000001 0.119817 0.495469 -0.001322 0.167618 -0.057130 1 0 0 0 0 0 1 828992
-0.002542 0.000001 0.119817 0.495726 -0.001308 0.167709 -0.057161 1 0 0 0 0 0 1 829994
-0.002542 0.000001 0.119817 0.495976 -0.001322 0.167789 -0.057188 1 0 0 0 0 0 1 830865
-0.002542 0.000001 0.119817 0.496249 -0.001324 0.167881 -0.057220 1 0 0 0 0 0 1 831866
-0.002542 0.000001 0.119817 0.496540 -0.001311 0.167984 -0.057255 1 0 0 0 0 0 1 832995
-0.002542 0.000001 0.119817 0.496823 -0.001324 0.168075 -0.057286 1 0 0 0 0 0 1 833990
-0.002542 0.000001 0.119817 0.497053 -0.001324 0.168163 -0.057314 1 0 0 0 0 0 1 834879
-0.002542 0.000001 0.119817 0.497329 -0.001315 0.168241 -0.057345 1 0 0 0 0 0 1 835868
-0.002542 0.000001 0.119817 0.497605 -0.001327 0.168339 -0.057376 1 0 0 0 0 0 1 836871
-0.002542 0.000001 0.119817 0.497891 -0.001326 0.168446 -0.057411 1 0 0 0 0 0 1 837970
-0.002542 0.000001 0.119817 0.498175 -0.001318 0.168528 -0.057442 1 0 0 0 0 0 1 838991
-0.002542 0.000001 0.119817 0.498442 -0.001329 0.168622 -0.057473 1 0 0 0 0 0 1 839959
-0.002542 0.000001 0.119817 0.498701 -0.001319 0.168725 -0.057503 1 0 0 0 0 0 1 840930
-0.002542 0.000001 0.119817 0.499004 -0.001319 0.168809 -0.057538 1 0 0 0 0 0 1 842046
-0.002542 0.000001 0.119817 0.499266 -0.001328 0.168911 -0.057569 1 0 0 0 0 0 1 843044
-0.002542 0.000001 0.119817 0.499551 -0.001332 0.168999 -0.057601 1 0 0 0 0 0 1 844056
-0.002542 0.000001 0.119817 0.499821 -0.001334 0.169089 -0.057632 1 0 0 0 0 0 1 845047
-0.002542 0.000001 0.119817 0.500077 -0.001320 0.169180 -0.057663 1 0 0 0 0 0 1 846047
-0.002542 0.000001 0.119817 0.500367 -0.001334 0.169274 -0.057695 1 0 0 0 0 0 1 847066
-0.002542 0.000001 0.119817 0.500638 -0.001336 0.169365 -0.057726 1 0 0 0 0 0 1 848061
-0.002542 0.000001 0.119817 0.500884 -0.001322 0.169453 -0.057756 1 0 0 0 0 0 1 849026
-0.002542 0.000001 0.119817 0.501175 -0.001336 0.169548 -0.057788 1 0 0 0 0 0 1 850049
-0.002542 0.000001 0.119817 0.501394 -0.001335 0.169632 -0.057815 1 0 0 0 0 0 1 850897
-0.002542 0.000001 0.119817 0.501938 -0.001328 0.169801 -0.057876 1 0 0 0 0 0 1 852875
-0.002542 0.000001 0.119817 0.502954 -0.001341 0.170148 -0.057993 1 0 0 0 0 0 1 856608
-0.002542 0.000001 0.119817 0.503214 -0.001340 0.170247 -0.058024 1 0 0 0 0 0 1 857611
-0.002542 0.000001 0.119817 0.503305 -0.001331 0.170263 -0.058034 1 0 0 0 0 0 1 857921
-0.002542 0.000001 0.119817 0.503618 -0.001343 0.170373 -0.058070 1 0 0 0 0 0 1 859057
-0.002542 0.000001 0.119817 0.503867 -0.001333 0.170472 -0.058099 1 0 0 0 0 0 1 859989
-0.002542 0.000001 0.119817 0.504101 -0.001332 0.170533 -0.058126 1 0 0 0 0 0 1 860852
-0.002542 0.000001 0.119817 0.504378 -0.001344 0.170630 -0.058157 1 0 0 0 0 0 1 861861
-0.002542 0.000001 0.119817 0.504671 -0.001344 0.170740 -0.058192 1 0 0 0 0 0 1 862986
-0.002542 0.000001 0.119817 0.504948 -0.001335 0.170819 -0.058223 1 0 0 0 0 0 1 863979
-0.002542 0.000001 0.119817 0.505176 -0.001344 0.170911 -0.058251 1 0 0 0 0 0 1 864852
-0.002542 0.000001 0.119817 0.505455 -0.001348 0.170996 -0.058281 1 0 0 0 0 0 1 865841
-0.002542 0.000001 0.119817 0.505730 -0.001338 0.171082 -0.058313 1 0 0 0 0 0 1 866862
-0.002542 0.000001 0.119817 0.506024 -0.001346 0.171197 -0.058348 1 0 0 0 0 0 1 867980
-0.002542 0.000001 0.119817 0.506308 -0.001351 0.171285 -0.058380 1 0 0 0 0 0 1 868987
-0.002542 0.000001 0.119817 0.506547 -0.001352 0.171364 -0.058407 1 0 0 0 0 0 1 869862
-0.002542 0.000001 0.119817 0.506799 -0.001338 0.171454 -0.058438 1 0 0 0 0 0 1 870851
-0.002542 0.000001 0.119817 0.507121 -0.001352 0.171559 -0.058474 1 0 0 0 0 0 1 871988
-0.002542 0.000001 0.119817 0.507378 -0.001351 0.171656 -0.058504 1 0 0 0 0 0 1 872977
-0.002542 0.000001 0.119817 0.507657 -0.001343 0.171735 -0.058536 1 0 0 0 0 0 1 873977
-0.002542 0.000001 0.119817 0.507932 -0.001354 0.171832 -0.058567 1 0 0 0 0 0 1 874976
-0.002542 0.000001 0.119817 0.508200 -0.001345 0.171938 -0.058598 1 0 0 0 0 0 1 875977
-0.002542 0.000001 0.119817 0.508471 -0.001344 0.172011 -0.058629 1 0 0 0 0 0 1 876976
-0.002542 0.000001 0.119817 0.508713 -0.001356 0.172097 -0.058657 1 0 0 0 0 0 1 877855
-0.002542 0.000001 0.119817 0.509005 -0.001355 0.172206 -0.058692 1 0 0 0 0 0 1 878978
-0.002542 0.000001 0.119817 0.509286 -0.001347 0.172287 -0.058724 1 0 0 0 0 0 1 879986
-0.002542 0.000001 0.119817 0.509516 -0.001355 0.172379 -0.058751 1 0 0 0 0 0 1 880864
-0.002542 0.000001 0.119817 0.509795 -0.001360 0.172464 -0.058782 1 0 0 0 0 0 1 881852
-0.002542 0.000001 0.119817 0.510064 -0.001350 0.172549 -0.058813 1 0 0 0 0 0 1 882853
-0.002542 0.000001 0.119817 0.510329 -0.001358 0.172653 -0.058845 1 0 0 0 0 0 1 883863
-0.002542 0.000001 0.119817 0.510645 -0.001362 0.172752 -0.058880 1 0 0 0 0 0 1 884988
-0.002542 0.000001 0.119817 0.510880 -0.001352 0.172825 -0.058907 1 0 0 0 0 0 1 885865
-0.002542 0.000001 0.119817 0.511144 -0.001360 0.172929 -0.058939 1 0 0 0 0 0 1 886870
-0.002542 0.000001 0.119817 0.511461 -0.001365 0.173028 -0.058974 1 0 0 0 0 0 1 888002
-0.002542 0.000001 0.119817 0.511700 -0.001351 0.173112 -0.059003 1 0 0 0 0 0 1 888935
-0.002542 0.000001 0.119817 0.511998 -0.001365 0.173209 -0.059036 1 0 0 0 0 0 1 889985
-0.002542 0.000001 0.119817 0.512275 -0.001367 0.173302 -0.059068 1 0 0 0 0 0 1 890999
-0.002542 0.000001 0.119817 0.512513 -0.001356 0.173397 -0.059096 1 0 0 0 0 0 1 891893
-0.002542 0.000001 0.119817 0.512774 -0.001356 0.173467 -0.059126 1 0 0 0 0 0 1 892854
-0.002542 0.000001 0.119817 0.513052 -0.001368 0.173565 -0.059157 1 0 0 0 0 0 1 893866
-0.002542 0.000001 0.119817 0.513347 -0.001367 0.173675 -0.059193 1 0 0 0 0 0 1 894998
-0.002542 0.000001 0.119817 0.513623 -0.001359 0.173754 -0.059224 1 0 0 0 0 0 1 895990
-0.002542 0.000001 0.119817 0.513853 -0.001367 0.173846 -0.059251 1 0 0 0 0 0 1 896866
-0.002542 0.000001 0.119817 0.514125 -0.001360 0.173924 -0.059282 1 0 0 0 0 0 1 897844
-0.002542 0.000001 0.119817 0.514439 -0.001371 0.174034 -0.059317 1 0 0 0 0 0 1 898986
-0.002542 0.000001 0.119817 0.514666 -0.001370 0.174121 -0.059345 1 0 0 0 0 0 1 899867
-0.002542 0.000001 0.119817 0.514981 -0.001374 0.174219 -0.059380 1 0 0 0 0 0 1 900988
-0.002542 0.000001 0.119817 0.515251 -0.001364 0.174303 -0.059411 1 0 0 0 0 0 1 901993
-0.002542 0.000001 0.119817 0.515517 -0.001372 0.174408 -0.059443 1 0 0 0 0 0 1 903006
-0.002542 0.000001 0.119817 0.515796 -0.001376 0.174494 -0.059474 1 0 0 0 0 0 1 903996
-0.002542 0.000001 0.119817 0.516052 -0.001363 0.174585 -0.059505 1 0 0 0 0 0 1 904992
-0.002542 0.000001 0.119817 0.516335 -0.001376 0.174676 -0.059536 1 0 0 0 0 0 1 905988
-0.002542 0.000001 0.119817 0.516608 -0.001379 0.174768 -0.059567 1 0 0 0 0 0 1 906988
-0.002542 0.000001 0.119817 0.516873 -0.001356 0.174867 -0.059599 1 0 0 0 0 0 1 907993
-0.002542 0.000001 0.119817 0.517150 -0.001377 0.174953 -0.059630 1 0 0 0 0 0 1 908990
-0.002542 0.000001 0.119817 0.517422 -0.001380 0.175044 -0.059661 1 0 0 0 0 0 1 909990
-0.002542 0.000001 0.119817 0.517678 -0.001367 0.175135 -0.059692 1 0 0 0 0 0 1 910990
-0.002542 0.000001 0.119817 0.517961 -0.001380 0.175226 -0.059724 1 0 0 0 0 0 1 911985
-0.002542 0.000001 0.119817 0.518190 -0.001380 0.175314 -0.059751 1 0 0 0 0 0 1 912868
-0.002542 0.000001 0.119817 0.518497 -0.001372 0.175403 -0.059786 1 0 0 0 0 0 1 913975
-0.002542 0.000001 0.119817 0.518777 -0.001383 0.175501 -0.059817 1 0 0 0 0 0 1 914992
-0.002542 0.000001 0.119817 0.519036 -0.001382 0.175600 -0.059849 1 0 0 0 0 0 1 915989
-0.002542 0.000001 0.119817 0.519315 -0.001374 0.175679 -0.059880 1 0 0 0 0 0 1 916993
-0.002542 0.000001 0.119817 0.519589 -0.001385 0.175776 -0.059911 1 0 0 0 0 0 1 917989
-0.002542 0.000001 0.119817 0.519846 -0.001384 0.175874 -0.059942 1 0 0 0 0 0 1 918978
-0.002542 0.000001 0.119817 0.520133 -0.001388 0.175962 -0.059974 1 0 0 0 0 0 1 919999
-0.002542 0.000001 0.119817 0.520390 -0.001375 0.176052 -0.060005 1 0 0 0 0 0 1 921000
-0.002542 0.000001 0.119817 0.520673 -0.001388 0.176144 -0.060036 1 0 0 0 0 0 1 921992
-0.002542 0.000001 0.119817 0.520954 -0.001381 0.176242 -0.060067 1 0 0 0 0 0 1 922992
-0.002542 0.000001 0.119817 0.521218 -0.001375 0.176333 -0.060101 1 0 0 0 0 0 1 924051
-0.002542 0.000001 0.119817 0.521504 -0.001390 0.176425 -0.060132 1 0 0 0 0 0 1 925056
-0.002542 0.000001 0.119817 0.521776 -0.001392 0.176516 -0.060163 1 0 0 0 0 0 1 926054
-0.002542 0.000001 0.119817 0.522033 -0.001378 0.176608 -0.060195 1 0 0 0 0 0 1 927060
-0.002542 0.000001 0.119817 0.522317 -0.001392 0.176700 -0.060226 1 0 0 0 0 0 1 928056
-0.002542 0.000001 0.119817 0.522588 -0.001394 0.176791 -0.060257 1 0 0 0 0 0 1 929049
-0.002542 0.000001 0.119817 0.522842 -0.001381 0.176882 -0.060288 1 0 0 0 0 0 1 930046
-0.002542 0.000001 0.119817 0.523130 -0.001394 0.176975 -0.060320 1 0 0 0 0 0 1 931058
-0.002542 0.000001 0.119817 0.523389 -0.001394 0.177073 -0.060351 1 0 0 0 0 0 1 932052
-0.002542 0.000001 0.119817 0.523673 -0.001385 0.177154 -0.060383 1 0 0 0 0 0 1 933073
-0.002542 0.000001 0.119817 0.523941 -0.001397 0.177248 -0.060413 1 0 0 0 0 0 1 934046
-0.002542 0.000001 0.119817 0.524200 -0.001396 0.177347 -0.060444 1 0 0 0 0 0 1 935046
-0.002542 0.000001 0.119817 0.524485 -0.001388 0.177428 -0.060476 1 0 0 0 0 0 1 936068
-0.002542 0.000001 0.119817 0.524746 -0.001396 0.177531 -0.060507 1 0 0 0 0 0 1 937061
-0.002542 0.000001 0.119817 0.525030 -0.001401 0.177618 -0.060539 1 0 0 0 0 0 1 938067
-0.002542 0.000001 0.119817 0.525297 -0.001381 0.177706 -0.060569 1 0 0 0 0 0 1 939030
-0.002542 0.000001 0.119817 0.525553 -0.001397 0.177804 -0.060600 1 0 0 0 0 0 1 940034
-0.002542 0.000001 0.119817 0.525841 -0.001402 0.177893 -0.060632 1 0 0 0 0 0 1 941058
-0.002542 0.000001 0.119817 0.526102 -0.001392 0.177974 -0.060662 1 0 0 0 0 0 1 942029
-0.002542 0.000001 0.119817 0.526364 -0.001400 0.178078 -0.060694 1 0 0 0 0 0 1 943028
-0.002542 0.000001 0.119817 0.526652 -0.001405 0.178167 -0.060726 1 0 0 0 0 0 1 944050
-0.002542 0.000001 0.119817 0.526925 -0.001394 0.178253 -0.060757 1 0 0 0 0 0 1 945066
-0.002542 0.000001 0.119817 0.527181 -0.001402 0.178354 -0.060788 1 0 0 0 0 0 1 946043
-0.002542 0.000001 0.119817 0.527459 -0.001407 0.178440 -0.060819 1 0 0 0 0 0 1 947029
-0.002542 0.000001 0.119817 0.527746 -0.001405 0.178546 -0.060853 1 0 0 0 0 0 1 948127
-0.002542 0.000001 0.119817 0.528002 -0.001397 0.178618 -0.060882 1 0 0 0 0 0 1 949046
-0.002542 0.000001 0.119817 0.528277 -0.001408 0.178715 -0.060913 1 0 0 0 0 0 1 950044
-0.002542 0.000001 0.119817 0.528532 -0.001408 0.178812 -0.060944 1 0 0 0 0 0 1 951029
-0.002542 0.000001 0.119817 0.528821 -0.001399 0.178895 -0.060976 1 0 0 0 0 0 1 952069
-0.002542 0.000001 0.119817 0.529274 -0.001408 0.179063 -0.061029 1 0 0 0 0 0 1 953768
-0.002542 0.000001 0.119817 0.530060 -0.001414 0.179320 -0.061119 1 0 0 0 0 0 1 956627
-0.002542 0.000001 0.119817 0.530127 -0.001394 0.179340 -0.061126 1 0 0 0 0 0 1 956853
-0.002542 0.000001 0.119817 0.530416 -0.001410 0.179450 -0.061161 1 0 0 0 0 0 1 957976
-0.002542 0.000001 0.119817 0.530699 -0.001415 0.179536 -0.061192 1 0 0 0 0 0 1 958983
-0.002542 0.000001 0.119817 0.530969 -0.001405 0.179621 -0.061224 1 0 0 0 0 0 1 959989
-0.002542 0.000001 0.119817 0.531231 -0.001413 0.179725 -0.061255 1 0 0 0 0 0 1 960987
-0.002542 0.000001 0.119817 0.531510 -0.001418 0.179810 -0.061286 1 0 0 0 0 0 1 961975
-0.002542 0.000001 0.119817 0.531781 -0.001407 0.179896 -0.061317 1 0 0 0 0 0 1 962984
-0.002542 0.000001 0.119817 0.532041 -0.001415 0.179999 -0.061348 1 0 0 0 0 0 1 963975
-0.002542 0.000001 0.119817 0.532325 -0.001420 0.180086 -0.061380 1 0 0 0 0 0 1 964983
-0.002542 0.000001 0.119817 0.532582 -0.001407 0.180177 -0.061411 1 0 0 0 0 0 1 965984
-0.002542 0.000001 0.119817 0.532866 -0.001420 0.180269 -0.061442 1 0 0 0 0 0 1 966982
-0.002542 0.000001 0.119817 0.533140 -0.001422 0.180361 -0.061474 1 0 0 0 0 0 1 967988
-0.002542 0.000001 0.119817 0.533399 -0.001421 0.180459 -0.061505 1 0 0 0 0 0 1 968987
-0.002542 0.000001 0.119817 0.533674 -0.001412 0.180537 -0.061536 1 0 0 0 0 0 1 969973
-0.002542 0.000001 0.119817 0.534605 -0.001423 0.180867 -0.061644 1 0 0 0 0 0 1 973441
-0.002542 0.000001 0.119817 0.534756 -0.001415 0.180903 -0.061660 1 0 0 0 0 0 1 973968
-0.002542 0.000001 0.119817 0.535042 -0.001417 0.181008 -0.061692 1 0 0 0 0 0 1 974975
-0.002542 0.000001 0.119817 0.535296 -0.001424 0.181101 -0.061723 1 0 0 0 0 0 1 975983
-0.002542 0.000001 0.119817 0.535571 -0.001417 0.181179 -0.061754 1 0 0 0 0 0 1 976973
-0.002542 0.000001 0.119817 0.535847 -0.001428 0.181276 -0.061786 1 0 0 0 0 0 1 977977
-0.002542 0.000001 0.119817 0.536113 -0.001427 0.181377 -0.061818 1 0 0 0 0 0 1 978999
-0.002542 0.000001 0.119817 0.536392 -0.001431 0.181462 -0.061849 1 0 0 0 0 0 1 979988
-0.002542 0.000001 0.119817 0.536660 -0.001420 0.181546 -0.061880 1 0 0 0 0 0 1 980986
-0.002542 0.000001 0.119817 0.536922 -0.001428 0.181650 -0.061911 1 0 0 0 0 0 1 981985
-0.002542 0.000001 0.119817 0.537204 -0.001433 0.181737 -0.061942 1 0 0 0 0 0 1 982985
-0.002542 0.000001 0.119817 0.537461 -0.001420 0.181828 -0.061974 1 0 0 0 0 0 1 983988
-0.002542 0.000001 0.119817 0.537745 -0.001433 0.181919 -0.062005 1 0 0 0 0 0 1 984986
-0.002542 0.000001 0.119817 0.538018 -0.001435 0.182011 -0.062036 1 0 0 0 0 0 1 985985
-0.002542 0.000001 0.119817 0.538274 -0.001422 0.182102 -0.062067 1 0 0 0 0 0 1 986986
-0.002542 0.000001 0.119817 0.538559 -0.001435 0.182195 -0.062099 1 0 0 0 0 0 1 987990
-0.002542 0.000001 0.119817 0.538826 -0.001438 0.182284 -0.062129 1 0 0 0 0 0 1 988968
-0.002542 0.000001 0.119817 0.539095 -0.001415 0.182384 -0.062161 1 0 0 0 0 0 1 989985
-0.002542 0.000001 0.119817 0.539459 -0.001436 0.182500 -0.062202 1 0 0 0 0 0 1 991305
-0.002542 0.000001 0.119817 0.539630 -0.001436 0.182567 -0.062223 1 0 0 0 0 0 1 991978
-0.002542 0.000001 0.119817 0.539924 -0.001428 0.182652 -0.062256 1 0 0 0 0 0 1 993034
-0.002542 0.000001 0.119817 0.540188 -0.001440 0.182745 -0.062286 1 0 0 0 0 0 1 993992
-0.002542 0.000001 0.119817 0.540444 -0.001439 0.182842 -0.062317 1 0 0 0 0 0 1 994981
-0.002542 0.000001 0.119817 0.541015 -0.001431 0.183021 -0.062382 1 0 0 0 0 0 1 997061
-0.002542 0.000001 0.119817 0.541269 -0.001443 0.183110 -0.062411 1 0 0 0 0 0 1 997983
-0.002542 0.000001 0.119817 0.541527 -0.001442 0.183208 -0.062442 1 0 0 0 0 0 1 998977
-0.002542 0.000001 0.119817 0.541807 -0.001434 0.183288 -0.062473 1 0 0 0 0 0 1 999982
-0.002542 0.000001 0.119817 0.542029 -0.001442 0.183378 -0.062500 1 0 0 0 0 0 2 971
-0.002542 0.000001 0.119817 0.542040 -0.001446 0.183373 -0.062500 1 0 0 0 0 0 2 1979
-0.002542 0.000001 0.119817 0.542042 -0.001446 0.183373 -0.062500 1 0 0 0 0 0 2 2970
-0.002542 0.000001 0.119817 0.542027 -0.001432 0.183372 -0.062500 1 0 0 0 0 0 2 3988
-0.002542 0.000001 0.119817 0.542040 -0.001445 0.183372 -0.062500 1 0 0 0 0 0 2 4997
-0.002542 0.000001 0.119817 0.542042 -0.001446 0.183372 -0.062500 1 0 0 0 0 0 2 5986
-0.002542 0.000001 0.119817 0.542035 -0.001423 0.183379 -0.062500 1 0 0 0 0 0 2 6996
-0.002542 0.000001 0.119817 0.542042 -0.001443 0.183373 -0.062500 1 0 0 0 0 0 2 8069
-0.002542 0.000001 0.119817 0.542043 -0.001446 0.183373 -0.062500 1 0 0 0 0 0 2 9072
-0.002542 0.000001 0.119817 0.542027 -0.001432 0.183372 -0.062500 1 0 0 0 0 0 2 10070
-0.002542 0.000001 0.119817 0.542041 -0.001444 0.183372 -0.062500 1 0 0 0 0 0 2 11054
-0.002542 0.000001 0.119817 0.542030 -0.001443 0.183379 -0.062500 1 0 0 0 0 0 2 12049
-0.002542 0.000001 0.119817 0.542037 -0.001434 0.183367 -0.062500 1 0 0 0 0 0 2 13043
-0.002542 0.000001 0.119817 0.542042 -0.001445 0.183372 -0.062500 1 0 0 0 0 0 2 14024
-0.002542 0.000001 0.119817 0.542030 -0.001443 0.183379 -0.062500 1 0 0 0 0 0 2 15059
-0.002542 0.000001 0.119817 0.542037 -0.001434 0.183366 -0.062500 1 0 0 0 0 0 2 16054
-0.002542 0.000001 0.119817 0.542029 -0.001442 0.183378 -0.062500 1 0 0 0 0 0 2 17053
-0.002542 0.000001 0.119817 0.542040 -0.001446 0.183373 -0.062500 1 0 0 0 0 0 2 18073
-0.002542 0.000001 0.119817 0.542038 -0.001435 0.183366 -0.062500 1 0 0 0 0 0 2 19673
-0.002542 0.000001 0.119817 0.542029 -0.001442 0.183378 -0.062500 1 0 0 0 0 0 2 20526
-0.002542 0.000001 0.119817 0.542040 -0.001446 0.183373 -0.062500 1 0 0 0 0 0 2 21060
-0.002542 0.000001 0.119817 0.542047 -0.001426 0.183373 -0.062500 1 0 0 0 0 0 2 22063
-0.002542 0.000001 0.119817 0.542031 -0.001441 0.183379 -0.062500 1 0 0 0 0 0 2 23062
-0.002542 0.000001 0.119817 0.542041 -0.001445 0.183373 -0.062500 1 0 0 0 0 0 2 24052
-0.002542 0.000001 0.119817 0.542039 -0.001434 0.183366 -0.062500 1 0 0 0 0 0 2 25048
-0.002542 0.000001 0.119817 0.542030 -0.001442 0.183378 -0.062500 1 0 0 0 0 0 2 26041
-0.002542 0.000001 0.119817 0.542041 -0.001445 0.183373 -0.062500 1 0 0 0 0 0 2 27042
-0.002542 0.000001 0.119817 0.542030 -0.001443 0.183379 -0.062500 1 0 0 0 0 0 2 28049
-0.002542 0.000001 0.119817 0.542037 -0.001434 0.183367 -0.062500 1 0 0 0 0 0 2 31410
-0.002542 0.000001 0.119817 0.542042 -0.001445 0.183372 -0.062500 1 0 0 0 0 0 2 32050
-0.002542 0.000001 0.119817 0.542030 -0.001443 0.183379 -0.062500 1 0 0 0 0 0 2 34014
-0.002542 0.000001 0.119817 0.542037 -0.001434 0.183366 -0.062500 1 0 0 0 0 0 2 35049
-0.002542 0.000001 0.119817 0.542029 -0.001442 0.183378 -0.062500 1 0 0 0 0 0 2 36058
-0.002542 0.000001 0.119817 0.542040 -0.001446 0.183373 -0.062500 1 0 0 0 0 0 2 37043
-0.002542 0.000001 0.119817 0.542038 -0.001435 0.183366 -0.062500 1 0 0 0 0 0 2 38041
-0.002542 0.000001 0.119817 0.542029 -0.001442 0.183378 -0.062500 1 0 0 0 0 0 2 39041
-0.002542 0.000001 0.119817 0.542040 -0.001446 0.183373 -0.062500 1 0 0 0 0 0 2 40041
-0.002542 0.000001 0.119817 0.542047 -0.001426 0.183373 -0.062500 1 0 0 0 0 0 2 41064
-0.002542 0.000001 0.119817 0.542031 -0.001441 0.183379 -0.062500 1 0 0 0 0 0 2 42072
-0.002542 0.000001 0.119817 0.542041 -0.001445 0.183373 -0.062500 1 0 0 0 0 0 2 43177
-0.002542 0.000001 0.119817 0.542039 -0.001434 0.183366 -0.062500 1 0 0 0 0 0 2 44031
-0.002542 0.000001 0.119817 0.542030 -0.001442 0.183378 -0.062500 1 0 0 0 0 0 2 45026
-0.002542 0.000001 0.119817 0.542041 -0.001446 0.183373 -0.062500 1 0 0 0 0 0 2 46046
-0.002542 0.000001 0.119817 0.542027 -0.001432 0.183372 -0.062500 1 0 0 0 0 0 2 48151
-0.002542 0.000001 0.119817 0.542040 -0.001444 0.183372 -0.062500 1 0 0 0 0 0 2 49064
-0.002542 0.000001 0.119817 0.542042 -0.001446 0.183372 -0.062500 1 0 0 0 0 0 2 50195
-0.002542 0.000001 0.119817 0.542027 -0.001432 0.183372 -0.062500 1 0 0 0 0 0 2 51972
-0.002542 0.000001 0.119817 0.542040 -0.001444 0.183372 -0.062500 1 0 0 0 0 0 2 52063
-0.002542 0.000001 0.119817 0.542030 -0.001443 0.183379 -0.062500 1 0 0 0 0 0 2 52991
-0.002542 0.000001 0.119817 0.542037 -0.001434 0.183366 -0.062500 1 0 0 0 0 0 2 53965
-0.002542 0.000001 0.119817 0.542041 -0.001445 0.183372 -0.062500 1 0 0 0 0 0 2 54993
-0.002542 0.000001 0.119817 0.542030 -0.001443 0.183379 -0.062500 1 0 0 0 0 0 2 55973
-0.002542 0.000001 0.119817 0.542040 -0.001446 0.183373 -0.062500 1 0 0 0 0 0 2 56983
-0.002542 0.000001 0.119817 0.542047 -0.001426 0.183373 -0.062500 1 0 0 0 0 0 2 57978
-0.002542 0.000001 0.119817 0.542031 -0.001441 0.183379 -0.062500 1 0 0 0 0 0 2 58971
-0.002542 0.000001 0.119817 0.542038 -0.001434 0.183367 -0.062500 1 0 0 0 0 0 2 59973
-0.002542 0.000001 0.119817 0.542042 -0.001444 0.183372 -0.062500 1 0 0 0 0 0 2 60974
-0.002542 0.000001 0.119817 0.542030 -0.001443 0.183379 -0.062500 1 0 0 0 0 0 2 61973
-0.002542 0.000001 0.119817 0.542041 -0.001446 0.183373 -0.062500 1 0 0 0 0 0 2 63082
-0.002542 0.000001 0.119817 0.542027 -0.001432 0.183372 -0.062500 1 0 0 0 0 0 2 63992
-0.002542 0.000001 0.119817 0.542040 -0.001444 0.183373 -0.062500 1 0 0 0 0 0 2 64992
-0.002542 0.000001 0.119817 0.542042 -0.001446 0.183373 -0.062500 1 0 0 0 0 0 2 65974
-0.002542 0.000001 0.119817 0.542027 -0.001432 0.183372 -0.062500 1 0 0 0 0 0 2 67822
-0.002542 0.000001 0.119817 0.542040 -0.001445 0.183372 -0.062500 1 0 0 0 0 0 2 68990
-0.002542 0.000001 0.119817 0.542042 -0.001446 0.183372 -0.062500 1 0 0 0 0 0 2 69983
-0.002542 0.000001 0.119817 0.542027 -0.001432 0.183372 -0.062500 1 0 0 0 0 0 2 70972
-0.002542 0.000001 0.119817 0.542040 -0.001445 0.183372 -0.062500 1 0 0 0 0 0 2 71981
-0.002542 0.000001 0.119817 0.542030 -0.001443 0.183379 -0.062500 1 0 0 0 0 0 2 72981
-0.002542 0.000001 0.119817 0.542037 -0.001434 0.183366 -0.062500 1 0 0 0 0 0 2 73981
-0.002542 0.000001 0.119817 0.542050 -0.001436 0.183379 -0.062500 1 0 0 0 0 0 2 74994
-0.002542 0.000001 0.119817 0.542031 -0.001442 0.183380 -0.062500 1 0 0 0 0 0 2 75976
-0.002542 0.000001 0.119817 0.542038 -0.001434 0.183367 -0.062500 1 0 0 0 0 0 2 76987
-0.002542 0.000001 0.119817 0.542042 -0.001444 0.183372 -0.062500 1 0 0 0 0 0 2 78188
-0.002542 0.000001 0.119817 0.542030 -0.001443 0.183379 -0.062500 1 0 0 0 0 0 2 78986
-0.002542 0.000001 0.119817 0.542038 -0.001434 0.183366 -0.062500 1 0 0 0 0 0 2 79982
-0.002542 0.000001 0.119817 0.542029 -0.001442 0.183378 -0.062500 1 0 0 0 0 0 2 80982
-0.002542 0.000001 0.119817 0.542041 -0.001446 0.183373 -0.062500 1 0 0 0 0 0 2 81978
-0.002542 0.000001 0.119817 0.542042 -0.001446 0.183373 -0.062500 1 0 0 0 0 0 2 82990
-0.002542 0.000001 0.119817 0.542027 -0.001432 0.183372 -0.062500 1 0 0 0 0 0 2 83980
-0.002542 0.000001 0.119817 0.542040 -0.001445 0.183372 -0.062500 1 0 0 0 0 0 2 84990
-0.002542 0.000001 0.119817 0.542042 -0.001446 0.183372 -0.062500 1 0 0 0 0 0 2 85987
-0.002542 0.000001 0.119817 0.542027 -0.001432 0.183372 -0.062500 1 0 0 0 0 0 2 86993
-0.002542 0.000001 0.119817 0.542040 -0.001445 0.183372 -0.062500 1 0 0 0 0 0 2 87994
-0.002542 0.000001 0.119817 0.542030 -0.001443 0.183379 -0.062500 1 0 0 0 0 0 2 88973
-0.002542 0.000001 0.119817 0.542037 -0.001435 0.183366 -0.062500 1 0 0 0 0 0 2 89987
-0.002542 0.000001 0.119817 0.542050 -0.001436 0.183379 -0.062500 1 0 0 0 0 0 2 90981
-0.002542 0.000001 0.119817 0.542031 -0.001442 0.183380 -0.062500 1 0 0 0 0 0 2 91982
-0.002542 0.000001 0.119817 0.542038 -0.001434 0.183367 -0.062500 1 0 0 0 0 0 2 92981
-0.002542 0.000001 0.119817 0.542042 -0.001445 0.183372 -0.062500 1 0 0 0 0 0 2 93988
-0.002542 0.000001 0.119817 0.542030 -0.001443 0.183379 -0.062500 1 0 0 0 0 0 2 94977
-0.002542 0.000001 0.119817 0.542038 -0.001434 0.183366 -0.062500 1 0 0 0 0 0 2 95990
-0.002542 0.000001 0.119817 0.542029 -0.001442 0.183378 -0.062500 1 0 0 0 0 0 2 96982
-0.002542 0.000001 0.119817 0.542041 -0.001446 0.183373 -0.062500 1 0 0 0 0 0 2 97982
-0.002542 0.000001 0.119817 0.542039 -0.001435 0.183366 -0.062500 1 0 0 0 0 0 2 98986
-0.002542 0.000001 0.119817 0.542030 -0.001442 0.183378 -0.062500 1 0 0 0 0 0 2 99983
-0.002542 0.000001 0.119817 0.542041 -0.001446 0.183373 -0.062500 1 0 0 0 0 0 2 100990
-0.002542 0.000001 0.119817 0.542039 -0.001435 0.183366 -0.062500 1 0 0 0 0 0 2 101982
-0.002542 0.000001 0.119817 0.542030 -0.001442 0.183378 -0.062500 1 0 0 0 0 0 2 102981
-0.002542 0.000001 0.119817 0.542041 -0.001446 0.183373 -0.062500 1 0 0 0 0 0 2 103966
-0.002542 0.000001 0.119817 0.542030 -0.001444 0.183379 -0.062500 1 0 0 0 0 0 2 104982
-0.002542 0.000001 0.119817 0.542037 -0.001435 0.183366 -0.062500 1 0 0 0 0 0 2 105981
-0.002542 0.000001 0.119817 0.542050 -0.001436 0.183379 -0.062500 1 0 0 0 0 0 2 106977
-0.002542 0.000001 0.119817 0.542028 -0.001430 0.183373 -0.062500 1 0 0 0 0 0 2 107982
-0.002542 0.000001 0.119817 0.542041 -0.001444 0.183373 -0.062500 1 0 0 0 0 0 2 108981
-0.002542 0.000001 0.119817 0.542042 -0.001446 0.183373 -0.062500 1 0 0 0 0 0 2 109981
-0.002542 0.000001 0.119817 0.542030 -0.001443 0.183379 -0.062500 1 0 0 0 0 0 2 110987
-0.002542 0.000001 0.119817 0.542038 -0.001434 0.183367 -0.062500 1 0 0 0 0 0 2 111990
-0.002542 0.000001 0.119817 0.542029 -0.001442 0.183378 -0.062500 1 0 0 0 0 0 2 112979
-0.002542 0.000001 0.119817 0.542041 -0.001446 0.183373 -0.062500 1 0 0 0 0 0 2 113979
-0.002542 0.000001 0.119817 0.542039 -0.001435 0.183366 -0.062500 1 0 0 0 0 0 2 114978
-0.002542 0.000001 0.119817 0.542030 -0.001442 0.183378 -0.062500 1 0 0 0 0 0 2 116069
-0.002542 0.000001 0.119817 0.542041 -0.001446 0.183373 -0.062500 1 0 0 0 0 0 2 117047
-0.002542 0.000001 0.119817 0.542039 -0.001435 0.183366 -0.062500 1 0 0 0 0 0 2 119645
-0.002542 0.000001 0.119817 0.542030 -0.001442 0.183378 -0.062500 1 0 0 0 0 0 2 120081
-0.002542 0.000001 0.119817 0.542041 -0.001446 0.183373 -0.062500 1 0 0 0 0 0 2 122652
-0.002542 0.000001 0.119817 0.542034 -0.001423 0.183379 -0.062500 1 0 0 0 0 0 2 123051
-0.002542 0.000001 0.119817 0.542041 -0.001443 0.183373 -0.062500 1 0 0 0 0 0 2 124042
-0.002542 0.000001 0.119817 0.542042 -0.001446 0.183373 -0.062500 1 0 0 0 0 0 2 125048
-0.002542 0.000001 0.119817 0.542027 -0.001431 0.183372 -0.062500 1 0 0 0 0 0 2 126017
-0.002542 0.000001 0.119817 0.542040 -0.001444 0.183373 -0.062500 1 0 0 0 0 0 2 127622
-0.002542 0.000001 0.119817 0.542042 -0.001446 0.183373 -0.062500 1 0 0 0 0 0 2 128065
-0.002542 0.000001 0.119817 0.542027 -0.001432 0.183372 -0.062500 1 0 0 0 0 0 2 129042
-0.002542 0.000001 0.119817 0.542040 -0.001444 0.183372 -0.062500 1 0 0 0 0 0 2 130038
-0.002542 0.000001 0.119817 0.542030 -0.001443 0.183379 -0.062500 1 0 0 0 0 0 2 131040
-0.002542 0.000001 0.119817 0.542037 -0.001434 0.183366 -0.062500 1 0 0 0 0 0 2 132068
-0.002542 0.000001 0.119817 0.542041 -0.001445 0.183372 -0.062500 1 0 0 0 0 0 2 133050
-0.002542 0.000001 0.119817 0.542030 -0.001443 0.183379 -0.062500 1 0 0 0 0 0 2 134052
-0.002542 0.000001 0.119817 0.542037 -0.001434 0.183366 -0.062500 1 0 0 0 0 0 2 135838
-0.002542 0.000001 0.119817 0.542041 -0.001445 0.183372 -0.062500 1 0 0 0 0 0 2 137061
-0.002542 0.000001 0.119817 0.542030 -0.001443 0.183378 -0.062500 1 0 0 0 0 0 2 138049
-0.002542 0.000001 0.119817 0.542041 -0.001446 0.183373 -0.062500 1 0 0 0 0 0 2 139035
-0.002542 0.000001 0.119817 0.542034 -0.001423 0.183379 -0.062500 1 0 0 0 0 0 2 140037
-0.002542 0.000001 0.119817 0.542041 -0.001443 0.183373 -0.062500 1 0 0 0 0 0 2 141049
-0.002542 0.000001 0.119817 0.542042 -0.001446 0.183373 -0.062500 1 0 0 0 0 0 2 142201
-0.002542 0.000001 0.119817 0.542027 -0.001432 0.183372 -0.062500 1 0 0 0 0 0 2 145238
-0.002542 0.000001 0.119817 0.542040 -0.001444 0.183373 -0.062500 1 0 0 0 0 0 2 146054
-0.002542 0.000001 0.119817 0.542042 -0.001446 0.183373 -0.062500 1 0 0 0 0 0 2 147048
-0.002542 0.000001 0.119817 0.542027 -0.001432 0.183372 -0.062500 1 0 0 0 0 0 2 148050
-0.002542 0.000001 0.119817 0.542040 -0.001444 0.183372 -0.062500 1 0 0 0 0 0 2 149021
-0.002542 0.000001 0.119817 0.542042 -0.001446 0.183372 -0.062500 1 0 0 0 0 0 2 150020
-0.002542 0.000001 0.119817 0.542027 -0.001432 0.183372 -0.062500 1 0 0 0 0 0 2 151342
-0.002542 0.000001 0.119817 0.542040 -0.001445 0.183372 -0.062500 1 0 0 0 0 0 2 152043
-0.002542 0.000001 0.119817 0.542030 -0.001443 0.183379 -0.062500 1 0 0 0 0 0 2 153056
-0.002542 0.000001 0.119817 0.542037 -0.001434 0.183366 -0.062500 1 0 0 0 0 0 2 154037
-0.002542 0.000001 0.119817 0.542041 -0.001445 0.183372 -0.062500 1 0 0 0 0 0 2 155050
-0.002542 0.000001 0.119817 0.542030 -0.001443 0.183379 -0.062500 1 0 0 0 0 0 2 156041
-0.002542 0.000001 0.119817 0.542037 -0.001434 0.183366 -0.062500 1 0 0 0 0 0 2 157052
-0.002542 0.000001 0.119817 0.542037 -0.001433 0.183385 -0.062500 1 0 0 0 0 0 2 159865
-0.002542 0.000001 0.119817 0.542042 -0.001444 0.183374 -0.062500 1 0 0 0 0 0 2 161351
-0.002542 0.000001 0.119817 0.542039 -0.001434 0.183366 -0.062500 1 0 0 0 0 0 2 161981
-0.002542 0.000001 0.119817 0.542030 -0.001442 0.183378 -0.062500 1 0 0 0 0 0 2 162983
-0.002542 0.000001 0.119817 0.542041 -0.001445 0.183373 -0.062500 1 0 0 0 0 0 2 163969
-0.002542 0.000001 0.119817 0.542039 -0.001434 0.183366 -0.062500 1 0 0 0 0 0 2 164980
-0.002542 0.000001 0.119817 0.542030 -0.001442 0.183378 -0.062500 1 0 0 0 0 0 2 165968
-0.002542 0.000001 0.119817 0.542041 -0.001446 0.183373 -0.062500 1 0 0 0 0 0 2 167445
-0.002542 0.000001 0.119817 0.542042 -0.001446 0.183373 -0.062500 1 0 0 0 0 0 2 167981
-0.002542 0.000001 0.119817 0.542027 -0.001432 0.183372 -0.062500 1 0 0 0 0 0 2 168968
-0.002542 0.000001 0.119817 0.542040 -0.001445 0.183372 -0.062500 1 0 0 0 0 0 2 169978
-0.002542 0.000001 0.119817 0.542030 -0.001443 0.183379 -0.062500 1 0 0 0 0 0 2 170967
-0.002542 0.000001 0.119817 0.542037 -0.001434 0.183366 -0.062500 1 0 0 0 0 0 2 171978
-0.002542 0.000001 0.119817 0.542041 -0.001445 0.183372 -0.062500 1 0 0 0 0 0 2 172968
-0.002542 0.000001 0.119817 0.542030 -0.001443 0.183379 -0.062500 1 0 0 0 0 0 2 175257
-0.002542 0.000001 0.119817 0.542037 -0.001435 0.183366 -0.062500 1 0 0 0 0 0 2 175984
-0.002542 0.000001 0.119817 0.542037 -0.001433 0.183385 -0.062500 1 0 0 0 0 0 2 176971
-0.002542 0.000001 0.119817 0.542042 -0.001445 0.183374 -0.062500 1 0 0 0 0 0 2 177981
-0.002542 0.000001 0.119817 0.542039 -0.001434 0.183366 -0.062500 1 0 0 0 0 0 2 178982
-0.002542 0.000001 0.119817 0.542030 -0.001442 0.183378 -0.062500 1 0 0 0 0 0 2 179977
-0.002542 0.000001 0.119817 0.542041 -0.001446 0.183373 -0.062500 1 0 0 0 0 0 2 180985
-0.002542 0.000001 0.119817 0.542039 -0.001434 0.183366 -0.062500 1 0 0 0 0 0 2 181984
-0.002542 0.000001 0.119817 0.542030 -0.001442 0.183378 -0.062500 1 0 0 0 0 0 2 182969
-0.002542 0.000001 0.119817 0.542041 -0.001446 0.183373 -0.062500 1 0 0 0 0 0 2 183976
-0.002542 0.000001 0.119817 0.542039 -0.001435 0.183366 -0.062500 1 0 0 0 0 0 2 184985
-0.002542 0.000001 0.119817 0.542030 -0.001442 0.183378 -0.062500 1 0 0 0 0 0 2 185982
-0.002542 0.000001 0.119817 0.542041 -0.001446 0.183373 -0.062500 1 0 0 0 0 0 2 186979
-0.002542 0.000001 0.119817 0.542026 -0.001432 0.183372 -0.062500 1 0 0 0 0 0 2 187979
-0.002542 0.000001 0.119817 0.542040 -0.001444 0.183372 -0.062500 1 0 0 0 0 0 2 188962
-0.002542 0.000001 0.119817 0.542042 -0.001446 0.183372 -0.062500 1 0 0 0 0 0 2 189987
-0.002542 0.000001 0.119817 0.542030 -0.001444 0.183379 -0.062500 1 0 0 0 0 0 2 190978
-0.002542 0.000001 0.119817 0.542037 -0.001435 0.183366 -0.062500 1 0 0 0 0 0 2 191983
-0.002542 0.000001 0.119817 0.542050 -0.001436 0.183379 -0.062500 1 0 0 0 0 0 2 192983
-0.002542 0.000001 0.119817 0.542031 -0.001442 0.183380 -0.062500 1 0 0 0 0 0 2 193980
-0.002542 0.000001 0.119817 0.542038 -0.001434 0.183367 -0.062500 1 0 0 0 0 0 2 194983
-0.002542 0.000001 0.119817 0.542030 -0.001442 0.183378 -0.062500 1 0 0 0 0 0 2 195965
-0.002542 0.000001 0.119817 0.542041 -0.001446 0.183373 -0.062500 1 0 0 0 0 0 2 196979
-0.002542 0.000001 0.119817 0.542039 -0.001435 0.183366 -0.062500 1 0 0 0 0 0 2 197986
-0.002542 0.000001 0.119817 0.542030 -0.001442 0.183378 -0.062500 1 0 0 0 0 0 2 198979
-0.002542 0.000001 0.119817 0.542041 -0.001446 0.183373 -0.062500 1 0 0 0 0 0 2 199981
-0.002542 0.000001 0.119817 0.542039 -0.001435 0.183366 -0.062500 1 0 0 0 0 0 2 200986
-0.002542 0.000001 0.119817 0.542030 -0.001442 0.183378 -0.062500 1 0 0 0 0 0 2 201972
-0.002542 0.000001 0.119817 0.542041 -0.001446 0.183373 -0.062500 1 0 0 0 0 0 2 202983
-0.002542 0.000001 0.119817 0.542026 -0.001432 0.183372 -0.062500 1 0 0 0 0 0 2 203971
-0.002542 0.000001 0.119817 0.542040 -0.001445 0.183372 -0.062500 1 0 0 0 0 0 2 204968
-0.002542 0.000001 0.119817 0.542042 -0.001446 0.183372 -0.062500 1 0 0 0 0 0 2 205978
-0.002542 0.000001 0.119817 0.542026 -0.001432 0.183372 -0.062500 1 0 0 0 0 0 2 207039
-0.002542 0.000001 0.119817 0.542048 -0.001436 0.183379 -0.062500 1 0 0 0 0 0 2 207982
-0.002542 0.000001 0.119817 0.542043 -0.001445 0.183373 -0.062500 1 0 0 0 0 0 2 208960
-0.002542 0.000001 0.119817 0.542027 -0.001431 0.183372 -0.062500 1 0 0 0 0 0 2 209978
-0.002542 0.000001 0.119817 0.542041 -0.001444 0.183373 -0.062500 1 0 0 0 0 0 2 210976
-0.002542 0.000001 0.119817 0.542042 -0.001446 0.183373 -0.062500 1 0 0 0 0 0 2 211985
-0.002542 0.000001 0.119817 0.542027 -0.001432 0.183372 -0.062500 1 0 0 0 0 0 2 212967
-0.002542 0.000001 0.119817 0.542041 -0.001444 0.183372 -0.062500 1 0 0 0 0 0 2 213961
-0.002542 0.000001 0.119817 0.542030 -0.001443 0.183379 -0.062500 1 0 0 0 0 0 2 214981
-0.002542 0.000001 0.119817 0.542037 -0.001434 0.183366 -0.062500 1 0 0 0 0 0 2 215980
-0.002542 0.000001 0.119817 0.542042 -0.001445 0.183372 -0.062500 1 0 0 0 0 0 2 216982
-0.002542 0.000001 0.119817 0.542030 -0.001443 0.183379 -0.062500 1 0 0 0 0 0 2 217986
-0.002542 0.000001 0.119817 0.542041 -0.001446 0.183373 -0.062500 1 0 0 0 0 0 2 218974
-0.002542 0.000001 0.119817 0.542039 -0.001435 0.183366 -0.062500 1 0 0 0 0 0 2 220042
-0.002542 0.000001 0.119817 0.542030 -0.001442 0.183378 -0.062500 1 0 0 0 0 0 2 221042
-0.002542 0.000001 0.119817 0.542041 -0.001446 0.183373 -0.062500 1 0 0 0 0 0 2 222039
-0.002542 0.000001 0.119817 0.542035 -0.001423 0.183379 -0.062500 1 0 0 0 0 0 2 223053
-0.002542 0.000001 0.119817 0.542041 -0.001443 0.183373 -0.062500 1 0 0 0 0 0 2 224049
-0.002542 0.000001 0.119817 0.542042 -0.001446 0.183373 -0.062500 1 0 0 0 0 0 2 225056
-0.002542 0.000001 0.119817 0.542027 -0.001432 0.183372 -0.062500 1 0 0 0 0 0 2 226013
-0.002542 0.000001 0.119817 0.542041 -0.001444 0.183373 -0.062500 1 0 0 0 0 0 2 227015
-0.002542 0.000001 0.119817 0.542042 -0.001446 0.183373 -0.062500 1 0 0 0 0 0 2 228016
-0.002542 0.000001 0.119817 0.542027 -0.001432 0.183372 -0.062500 1 0 0 0 0 0 2 229060
-0.002542 0.000001 0.119817 0.542041 -0.001444 0.183372 -0.062500 1 0 0 0 0 0 2 230046
-0.002542 0.000001 0.119817 0.542030 -0.001443 0.183379 -0.062500 1 0 0 0 0 0 2 231058
-0.002542 0.000001 0.119817 0.542037 -0.001434 0.183366 -0.062500 1 0 0 0 0 0 2 232049
-0.002542 0.000001 0.119817 0.542042 -0.001445 0.183372 -0.062500 1 0 0 0 0 0 2 233049
-0.002542 0.000001 0.119817 0.542030 -0.001443 0.183379 -0.062500 1 0 0 0 0 0 2 235047
-0.002542 0.000001 0.119817 0.542037 -0.001434 0.183366 -0.062500 1 0 0 0 0 0 2 236043
-0.002542 0.000001 0.119817 0.542029 -0.001442 0.183378 -0.062500 1 0 0 0 0 0 2 237020
-0.002542 0.000001 0.119817 0.542040 -0.001446 0.183373 -0.062500 1 0 0 0 0 0 2 240062
-0.002542 0.000001 0.119817 0.542038 -0.001435 0.183366 -0.062500 1 0 0 0 0 0 2 241037
-0.002542 0.000001 0.119817 0.542038 -0.001433 0.183385 -0.062500 1 0 0 0 0 0 2 242018
-0.002542 0.000001 0.119817 0.542042 -0.001444 0.183374 -0.062500 1 0 0 0 0 0 2 243034
-0.002542 0.000001 0.119817 0.542039 -0.001434 0.183366 -0.062500 1 0 0 0 0 0 2 243966
-0.002542 0.000001 0.119817 0.542030 -0.001442 0.183378 -0.062500 1 0 0 0 0 0 2 245588
-0.002542 0.000001 0.119817 0.542041 -0.001445 0.183373 -0.062500 1 0 0 0 0 0 2 245981
-0.002542 0.000001 0.119817 0.542039 -0.001434 0.183366 -0.062500 1 0 0 0 0 0 2 246967
-0.002542 0.000001 0.119817 0.542030 -0.001442 0.183378 -0.062500 1 0 0 0 0 0 2 247978
-0.002542 0.000001 0.119817 0.542041 -0.001446 0.183373 -0.062500 1 0 0 0 0 0 2 248964
-0.002542 0.000001 0.119817 0.542030 -0.001443 0.183379 -0.062500 1 0 0 0 0 0 2 249975
-0.002542 0.000001 0.119817 0.542037 -0.001434 0.183367 -0.062500 1 0 0 0 0 0 2 251072
-0.002542 0.000001 0.119817 0.542042 -0.001445 0.183372 -0.062500 1 0 0 0 0 0 2 251966
-0.002542 0.000001 0.119817 0.542030 -0.001443 0.183379 -0.062500 1 0 0 0 0 0 2 252975
-0.002542 0.000001 0.119817 0.542037 -0.001434 0.183366 -0.062500 1 0 0 0 0 0 2 253964
-0.002542 0.000001 0.119817 0.542029 -0.001442 0.183378 -0.062500 1 0 0 0 0 0 2 255205
-0.002542 0.000001 0.119817 0.542040 -0.001446 0.183373 -0.062500 1 0 0 0 0 0 2 255976
-0.002542 0.000001 0.119817 0.542038 -0.001435 0.183366 -0.062500 1 0 0 0 0 0 2 256964
-0.002542 0.000001 0.119817 0.542038 -0.001433 0.183385 -0.062500 1 0 0 0 0 0 2 257974
-0.002542 0.000001 0.119817 0.542042 -0.001445 0.183374 -0.062500 1 0 0 0 0 0 2 258964
-0.002542 0.000001 0.119817 0.542039 -0.001434 0.183366 -0.062500 1 0 0 0 0 0 2 259975
-0.002542 0.000001 0.119817 0.542030 -0.001442 0.183378 -0.062500 1 0 0 0 0 0 2 260962
-0.002542 0.000001 0.119817 0.542041 -0.001446 0.183373 -0.062500 1 0 0 0 0 0 2 261984
-0.002542 0.000001 0.119817 0.542039 -0.001434 0.183366 -0.062500 1 0 0 0 0 0 2 262967
-0.002542 0.000001 0.119817 0.542030 -0.001442 0.183378 -0.062500 1 0 0 0 0 0 2 263978
-0.002542 0.000001 0.119817 0.542041 -0.001446 0.183373 -0.062500 1 0 0 0 0 0 2 264964
-0.002542 0.000001 0.119817 0.542026 -0.001432 0.183372 -0.062500 1 0 0 0 0 0 2 265973
-0.002542 0.000001 0.119817 0.542040 -0.001444 0.183372 -0.062500 1 0 0 0 0 0 2 266964
-0.002542 0.000001 0.119817 0.542042 -0.001446 0.183372 -0.062500 1 0 0 0 0 0 2 267978
-0.002542 0.000001 0.119817 0.542030 -0.001444 0.183379 -0.062500 1 0 0 0 0 0 2 268977
-0.002542 0.000001 0.119817 0.542037 -0.001435 0.183366 -0.062500 1 0 0 0 0 0 2 269973
-0.002542 0.000001 0.119817 0.542042 -0.001445 0.183372 -0.062500 1 0 0 0 0 0 2 271293
-0.002542 0.000001 0.119817 0.542030 -0.001444 0.183379 -0.062500 1 0 0 0 0 0 2 271976
-0.002542 0.000001 0.119817 0.542037 -0.001435 0.183366 -0.062500 1 0 0 0 0 0 2 272982
-0.002542 0.000001 0.119817 0.542037 -0.001433 0.183385 -0.062500 1 0 0 0 0 0 2 273985
-0.002542 0.000001 0.119817 0.542038 -0.001433 0.183367 -0.062500 1 0 0 0 0 0 2 274979
-0.002542 0.000001 0.119817 0.542042 -0.001444 0.183372 -0.062500 1 0 0 0 0 0 2 275979
-0.002542 0.000001 0.119817 0.542030 -0.001443 0.183379 -0.062500 1 0 0 0 0 0 2 276980
-0.002542 0.000001 0.119817 0.542041 -0.001446 0.183373 -0.062500 1 0 0 0 0 0 2 277986
-0.002542 0.000001 0.119817 0.542039 -0.001435 0.183366 -0.062500 1 0 0 0 0 0 2 278987
-0.002542 0.000001 0.119817 0.542030 -0.001442 0.183378 -0.062500 1 0 0 0 0 0 2 279985
-0.002542 0.000001 0.119817 0.542041 -0.001446 0.183373 -0.062500 1 0 0 0 0 0 2 280980
-0.002542 0.000001 0.119817 0.542026 -0.001432 0.183372 -0.062500 1 0 0 0 0 0 2 281976
-0.002542 0.000001 0.119817 0.542040 -0.001444 0.183372 -0.062500 1 0 0 0 0 0 2 282974
-0.002542 0.000001 0.119817 0.542042 -0.001446 0.183372 -0.062500 1 0 0 0 0 0 2 283987
-0.002542 0.000001 0.119817 0.542027 -0.001432 0.183372 -0.062500 1 0 0 0 0 0 2 284983
-0.002542 0.000001 0.119817 0.542040 -0.001445 0.183372 -0.062500 1 0 0 0 0 0 2 285978
-0.002542 0.000001 0.119817 0.542042 -0.001446 0.183372 -0.062500 1 0 0 0 0 0 2 287056
-0.002542 0.000001 0.119817 0.542027 -0.001432 0.183372 -0.062500 1 0 0 0 0 0 2 287979
-0.002542 0.000001 0.119817 0.542048 -0.001436 0.183379 -0.062500 1 0 0 0 0 0 2 288980
-0.002542 0.000001 0.119817 0.542043 -0.001445 0.183373 -0.062500 1 0 0 0 0 0 2 289976
-0.002542 0.000001 0.119817 0.542027 -0.001431 0.183372 -0.062500 1 0 0 0 0 0 2 290976
-0.002542 0.000001 0.119817 0.542041 -0.001444 0.183372 -0.062500 1 0 0 0 0 0 2 291977
-0.002542 0.000001 0.119817 0.542030 -0.001443 0.183379 -0.062500 1 0 0 0 0 0 2 292985
-0.002542 0.000001 0.119817 0.542037 -0.001434 0.183367 -0.062500 1 0 0 0 0 0 2 293980
-0.002542 0.000001 0.119817 0.542042 -0.001445 0.183372 -0.062500 1 0 0 0 0 0 2 294983
-0.002542 0.000001 0.119817 0.542030 -0.001443 0.183379 -0.062500 1 0 0 0 0 0 2 295985
-0.002542 0.000001 0.119817 0.542037 -0.001434 0.183366 -0.062500 1 0 0 0 0 0 2 296976
-0.002542 0.000001 0.119817 0.542029 -0.001442 0.183378 -0.062500 1 0 0 0 0 0 2 297978
-0.002542 0.000001 0.119817 0.542040 -0.001446 0.183373 -0.062500 1 0 0 0 0 0 2 298957
-0.002542 0.000001 0.119817 0.542042 -0.001446 0.183373 -0.062500 1 0 0 0 0 0 2 299976
-0.002542 0.000001 0.119817 0.542027 -0.001432 0.183372 -0.062500 1 0 0 0 0 0 2 301026
-0.002542 0.000001 0.119817 0.542040 -0.001445 0.183372 -0.062500 1 0 0 0 0 0 2 301978
-0.002542 0.000001 0.119817 0.542042 -0.001446 0.183372 -0.062500 1 0 0 0 0 0 2 302960
-0.002542 0.000001 0.119817 0.542027 -0.001432 0.183372 -0.062500 1 0 0 0 0 0 2 303976
-0.002542 0.000001 0.119817 0.542048 -0.001436 0.183379 -0.062500 1 0 0 0 0 0 2 304957
-0.002542 0.000001 0.119817 0.542043 -0.001445 0.183373 -0.062500 1 0 0 0 0 0 2 305959
-0.002542 0.000001 0.119817 0.542027 -0.001431 0.183372 -0.062500 1 0 0 0 0 0 2 306973
-0.002542 0.000001 0.119817 0.542041 -0.001444 0.183373 -0.062500 1 0 0 0 0 0 2 308046
-0.002542 0.000001 0.119817 0.542030 -0.001443 0.183379 -0.062500 1 0 0 0 0 0 2 309034
-0.002542 0.000001 0.119817 0.542037 -0.001434 0.183367 -0.062500 1 0 0 0 0 0 2 310057
-0.002542 0.000001 0.119817 0.542042 -0.001445 0.183372 -0.062500 1 0 0 0 0 0 2 312752
-0.002542 0.000001 0.119817 0.542030 -0.001443 0.183379 -0.062500 1 0 0 0 0 0 2 312944
-0.002542 0.000001 0.119817 0.542037 -0.001434 0.183366 -0.062500 1 0 0 0 0 0 2 314054
-0.002542 0.000001 0.119817 0.542029 -0.001442 0.183378 -0.062500 1 0 0 0 0 0 2 315033
-0.002542 0.000001 0.119817 0.542040 -0.001446 0.183373 -0.062500 1 0 0 0 0 0 2 316046
-0.002542 0.000001 0.119817 0.542038 -0.001435 0.183366 -0.062500 1 0 0 0 0 0 2 317010
-0.002542 0.000001 0.119817 0.542029 -0.001442 0.183378 -0.062500 1 0 0 0 0 0 2 318062
-0.002542 0.000001 0.119817 0.542040 -0.001446 0.183373 -0.062500 1 0 0 0 0 0 2 319049
-0.002542 0.000001 0.119817 0.542038 -0.001435 0.183366 -0.062500 1 0 0 0 0 0 2 320016
-0.002542 0.000001 0.119817 0.542038 -0.001433 0.183385 -0.062500 1 0 0 0 0 0 2 321011
-0.002542 0.000001 0.119817 0.542042 -0.001444 0.183374 -0.062500 1 0 0 0 0 0 2 322010
-0.002542 0.000001 0.119817 0.542039 -0.001434 0.183366 -0.062500 1 0 0 0 0 0 2 323009
-0.002542 0.000001 0.119817 0.542030 -0.001442 0.183378 -0.062500 1 0 0 0 0 0 2 324011
-0.002542 0.000001 0.119817 0.542041 -0.001445 0.183373 -0.062500 1 0 0 0 0 0 2 325008
-0.002542 0.000001 0.119817 0.542030 -0.001443 0.183379 -0.062500 1 0 0 0 0 0 2 326049
-0.002542 0.000001 0.119817 0.542037 -0.001434 0.183367 -0.062500 1 0 0 0 0 0 2 327043
-0.002542 0.000001 0.119817 0.542042 -0.001445 0.183372 -0.062500 1 0 0 0 0 0 2 328038
-0.002542 0.000001 0.119817 0.542030 -0.001443 0.183379 -0.062500 1 0 0 0 0 0 2 329045
-0.002542 0.000001 0.119817 0.542037 -0.001434 0.183366 -0.062500 1 0 0 0 0 0 2 330038
-0.002542 0.000001 0.119817 0.542029 -0.001442 0.183378 -0.062500 1 0 0 0 0 0 2 331013
-0.002542 0.000001 0.119817 0.542040 -0.001446 0.183373 -0.062500 1 0 0 0 0 0 2 332043
-0.002542 0.000001 0.119817 0.542038 -0.001435 0.183366 -0.062500 1 0 0 0 0 0 2 333015
-0.002542 0.000001 0.119817 0.542029 -0.001442 0.183378 -0.062500 1 0 0 0 0 0 2 334336
-0.002542 0.000001 0.119817 0.542040 -0.001446 0.183373 -0.062500 1 0 0 0 0 0 2 335033
-0.002542 0.000001 0.119817 0.542038 -0.001435 0.183366 -0.062500 1 0 0 0 0 0 2 336017
-0.002542 0.000001 0.119817 0.542038 -0.001433 0.183385 -0.062500 1 0 0 0 0 0 2 337029
-0.002542 0.000001 0.119817 0.542042 -0.001445 0.183374 -0.062500 1 0 0 0 0 0 2 338015
-0.002542 0.000001 0.119817 0.542039 -0.001434 0.183366 -0.062500 1 0 0 0 0 0 2 339029
-0.002542 0.000001 0.119817 0.542030 -0.001442 0.183378 -0.062500 1 0 0 0 0 0 2 339963
-0.002542 0.000001 0.119817 0.542041 -0.001446 0.183373 -0.062500 1 0 0 0 0 0 2 340972
-0.002542 0.000001 0.119817 0.542027 -0.001431 0.183372 -0.062500 1 0 0 0 0 0 2 341965
-0.002542 0.000001 0.119817 0.542040 -0.001444 0.183373 -0.062500 1 0 0 0 0 0 2 342972
-0.002542 0.000001 0.119817 0.542042 -0.001446 0.183373 -0.062500 1 0 0 0 0 0 2 343963
-0.002542 0.000001 0.119817 0.542027 -0.001432 0.183372 -0.062500 1 0 0 0 0 0 2 344972
-0.002542 0.000001 0.119817 0.542040 -0.001444 0.183372 -0.062500 1 0 0 0 0 0 2 345960
-0.002542 0.000001 0.119817 0.542042 -0.001446 0.183372 -0.062500 1 0 0 0 0 0 2 346971
-0.002542 0.000001 0.119817 0.542030 -0.001444 0.183379 -0.062500 1 0 0 0 0 0 2 347962
-0.002542 0.000001 0.119817 0.542037 -0.001435 0.183366 -0.062500 1 0 0 0 0 0 2 348971
-0.002542 0.000001 0.119817 0.542029 -0.001442 0.183378 -0.062500 1 0 0 0 0 0 2 349961
-0.002542 0.000001 0.119817 0.542040 -0.001446 0.183373 -0.062500 1 0 0 0 0 0 2 350961
-0.002542 0.000001 0.119817 0.542038 -0.001435 0.183366 -0.062500 1 0 0 0 0 0 2 351971
-0.002542 0.000001 0.119817 0.542038 -0.001433 0.183385 -0.062500 1 0 0 0 0 0 2 352961
-0.002542 0.000001 0.119817 0.542038 -0.001433 0.183367 -0.062500 1 0 0 0 0 0 2 353970
-0.002542 0.000001 0.119817 0.542042 -0.001444 0.183372 -0.062500 1 0 0 0 0 0 2 354961
-0.002542 0.000001 0.119817 0.542030 -0.001443 0.183379 -0.062500 1 0 0 0 0 0 2 355972
-0.002542 0.000001 0.119817 0.542041 -0.001446 0.183373 -0.062500 1 0 0 0 0 0 2 357079
-0.002542 0.000001 0.119817 0.542027 -0.001432 0.183372 -0.062500 1 0 0 0 0 0 2 357972
-0.002542 0.000001 0.119817 0.542040 -0.001444 0.183373 -0.062500 1 0 0 0 0 0 2 358960
-0.002542 0.000001 0.119817 0.542042 -0.001446 0.183373 -0.062500 1 0 0 0 0 0 2 359963
-0.002542 0.000001 0.119817 0.542027 -0.001432 0.183372 -0.062500 1 0 0 0 0 0 2 360971
-0.002542 0.000001 0.119817 0.542040 -0.001444 0.183372 -0.062500 1 0 0 0 0 0 2 361961
-0.002542 0.000001 0.119817 0.542042 -0.001446 0.183372 -0.062500 1 0 0 0 0 0 2 362964
-0.002542 0.000001 0.119817 0.542027 -0.001432 0.183372 -0.062500 1 0 0 0 0 0 2 363971
-0.002542 0.000001 0.119817 0.542040 -0.001445 0.183372 -0.062500 1 0 0 0 0 0 2 364976
-0.002542 0.000001 0.119817 0.542030 -0.001443 0.183379 -0.062500 1 0 0 0 0 0 2 365967
-0.002542 0.000001 0.119817 0.542037 -0.001434 0.183366 -0.062500 1 0 0 0 0 0 2 366983
-0.002542 0.000001 0.119817 0.542050 -0.001436 0.183379 -0.062500 1 0 0 0 0 0 2 367981
-0.002542 0.000001 0.119817 0.542031 -0.001442 0.183380 -0.062500 1 0 0 0 0 0 2 368969
-0.002542 0.000001 0.119817 0.542038 -0.001434 0.183367 -0.062500 1 0 0 0 0 0 2 369982
-0.002542 0.000001 0.119817 0.542042 -0.001444 0.183372 -0.062500 1 0 0 0 0 0 2 370974
-0.002542 0.000001 0.119817 0.542030 -0.001443 0.183379 -0.062500 1 0 0 0 0 0 2 371976
-0.002542 0.000001 0.119817 0.542038 -0.001434 0.183366 -0.062500 1 0 0 0 0 0 2 372975
-0.002542 0.000001 0.119817 0.542029 -0.001442 0.183378 -0.062500 1 0 0 0 0 0 2 373956
-0.002542 0.000001 0.119817 0.542041 -0.001445 0.183373 -0.062500 1 0 0 0 0 0 2 374979
-0.002542 0.000001 0.119817 0.542042 -0.001446 0.183373 -0.062500 1 0 0 0 0 0 2 375981
-0.002542 0.000001 0.119817 0.542027 -0.001432 0.183372 -0.062500 1 0 0 0 0 0 2 376978
-0.002542 0.000001 0.119817 0.542040 -0.001445 0.183372 -0.062500 1 0 0 0 0 0 2 377975
-0.002542 0.000001 0.119817 0.542042 -0.001446 0.183372 -0.062500 1 0 0 0 0 0 2 378972
-0.002542 0.000001 0.119817 0.542027 -0.001432 0.183372 -0.062500 1 0 0 0 0 0 2 379974
-0.002542 0.000001 0.119817 0.542040 -0.001445 0.183372 -0.062500 1 0 0 0 0 0 2 380973
-0.002542 0.000001 0.119817 0.542030 -0.001443 0.183379 -0.062500 1 0 0 0 0 0 2 381972
-0.002542 0.000001 0.119817 0.542037 -0.001435 0.183366 -0.062500 1 0 0 0 0 0 2 382971
-0.002542 0.000001 0.119817 0.542050 -0.001436 0.183379 -0.062500 1 0 0 0 0 0 2 383969
-0.002542 0.000001 0.119817 0.542031 -0.001442 0.183380 -0.062500 1 0 0 0 0 0 2 384978
-0.002542 0.000001 0.119817 0.542038 -0.001434 0.183367 -0.062500 1 0 0 0 0 0 2 385972
-0.002542 0.000001 0.119817 0.542042 -0.001445 0.183372 -0.062500 1 0 0 0 0 0 2 386975
-0.002542 0.000001 0.119817 0.542030 -0.001443 0.183379 -0.062500 1 0 0 0 0 0 2 387974
-0.002542 0.000001 0.119817 0.542038 -0.001434 0.183367 -0.062500 1 0 0 0 0 0 2 388971
-0.002542 0.000001 0.119817 0.542029 -0.001442 0.183378 -0.062500 1 0 0 0 0 0 2 389971
-0.002542 0.000001 0.119817 0.542041 -0.001446 0.183373 -0.062500 1 0 0 0 0 0 2 390971
-0.002542 0.000001 0.119817 0.542039 -0.001434 0.183366 -0.062500 1 0 0 0 0 0 2 391974
-0.002542 0.000001 0.119817 0.542030 -0.001442 0.183378 -0.062500 1 0 0 0 0 0 2 392970
-0.002542 0.000001 0.119817 0.542041 -0.001446 0.183373 -0.062500 1 0 0 0 0 0 2 393971
-0.002542 0.000001 0.119817 0.542039 -0.001435 0.183366 -0.062500 1 0 0 0 0 0 2 394973
-0.002542 0.000001 0.119817 0.542030 -0.001442 0.183378 -0.062500 1 0 0 0 0 0 2 395974
-0.002542 0.000001 0.119817 0.542041 -0.001446 0.183373 -0.062500 1 0 0 0 0 0 2 396969
-0.002542 0.000001 0.119817 0.542030 -0.001444 0.183379 -0.062500 1 0 0 0 0 0 2 397978
-0.002542 0.000001 0.119817 0.542037 -0.001435 0.183366 -0.062500 1 0 0 0 0 0 2 398973
-0.002542 0.000001 0.119817 0.542050 -0.001436 0.183379 -0.062500 1 0 0 0 0 0 2 399973
-0.002542 0.000001 0.119817 0.542028 -0.001430 0.183373 -0.062500 1 0 0 0 0 0 2 400970
-0.002542 0.000001 0.119817 0.542041 -0.001444 0.183373 -0.062500 1 0 0 0 0 0 2 401972
-0.002542 0.000001 0.119817 0.542042 -0.001446 0.183373 -0.062500 1 0 0 0 0 0 2 402978
-0.002542 0.000001 0.119817 0.542030 -0.001443 0.183379 -0.062500 1 0 0 0 0 0 2 403975
-0.002542 0.000001 0.119817 0.542038 -0.001434 0.183367 -0.062500 1 0 0 0 0 0 2 404974
-0.002542 0.000001 0.119817 0.542042 -0.001445 0.183372 -0.062500 1 0 0 0 0 0 2 405971
-0.002542 0.000001 0.119817 0.542030 -0.001443 0.183379 -0.062500 1 0 0 0 0 0 2 406977
-0.002542 0.000001 0.119817 0.542038 -0.001434 0.183366 -0.062500 1 0 0 0 0 0 2 407973
-0.002542 0.000001 0.119817 0.542029 -0.001442 0.183378 -0.062500 1 0 0 0 0 0 2 408970
-0.002542 0.000001 0.119817 0.542041 -0.001446 0.183373 -0.062500 1 0 0 0 0 0 2 409972
-0.002542 0.000001 0.119817 0.542039 -0.001435 0.183366 -0.062500 1 0 0 0 0 0 2 410976
-0.002542 0.000001 0.119817 0.542030 -0.001442 0.183378 -0.062500 1 0 0 0 0 0 2 411975
-0.002542 0.000001 0.119817 0.542041 -0.001446 0.183373 -0.062500 1 0 0 0 0 0 2 412972
-0.002542 0.000001 0.119817 0.542026 -0.001432 0.183372 -0.062500 1 0 0 0 0 0 2 413971
-0.002542 0.000001 0.119817 0.542048 -0.001436 0.183379 -0.062500 1 0 0 0 0 0 2 414970
-0.002542 0.000001 0.119817 0.542043 -0.001445 0.183373 -0.062500 1 0 0 0 0 0 2 415963
-0.002542 0.000001 0.119817 0.542027 -0.001431 0.183372 -0.062500 1 0 0 0 0 0 2 416970
-0.002542 0.000001 0.119817 0.542040 -0.001444 0.183373 -0.062500 1 0 0 0 0 0 2 417952
-0.002542 0.000001 0.119817 0.542042 -0.001446 0.183373 -0.062500 1 0 0 0 0 0 2 418970
-0.002542 0.000001 0.119817 0.542027 -0.001432 0.183372 -0.062500 1 0 0 0 0 0 2 420026
-0.002542 0.000001 0.119817 0.542040 -0.001444 0.183372 -0.062500 1 0 0 0 0 0 2 421025
-0.002542 0.000001 0.119817 0.542042 -0.001446 0.183372 -0.062500 1 0 0 0 0 0 2 422201
-0.002542 0.000001 0.119817 0.542030 -0.001443 0.183379 -0.062500 1 0 0 0 0 0 2 423015
-0.002542 0.000001 0.119817 0.542038 -0.001434 0.183366 -0.062500 1 0 0 0 0 0 2 423971
-0.002542 0.000001 0.119817 0.542029 -0.001442 0.183378 -0.062500 1 0 0 0 0 0 2 424958
-0.002542 0.000001 0.119817 0.542037 -0.001434 0.183366 -0.062500 1 0 0 0 0 0 2 425968
-0.002542 0.000001 0.119817 0.542041 -0.001445 0.183372 -0.062500 1 0 0 0 0 0 2 426958
-0.002542 0.000001 0.119817 0.542030 -0.001443 0.183378 -0.062500 1 0 0 0 0 0 2 427959
-0.002542 0.000001 0.119817 0.542041 -0.001446 0.183373 -0.062500 1 0 0 0 0 0 2 428957
-0.002542 0.000001 0.119817 0.542039 -0.001435 0.183366 -0.062500 1 0 0 0 0 0 2 429957
-0.002542 0.000001 0.119817 0.542038 -0.001433 0.183385 -0.062500 1 0 0 0 0 0 2 430943
-0.002542 0.000001 0.119817 0.542042 -0.001445 0.183374 -0.062500 1 0 0 0 0 0 2 431968
-0.002542 0.000001 0.119817 0.542039 -0.001434 0.183366 -0.062500 1 0 0 0 0 0 2 432968
-0.002542 0.000001 0.119817 0.542030 -0.001442 0.183378 -0.062500 1 0 0 0 0 0 2 433979
-0.002542 0.000001 0.119817 0.542041 -0.001446 0.183373 -0.062500 1 0 0 0 0 0 2 434970
-0.002542 0.000001 0.119817 0.542027 -0.001432 0.183372 -0.062500 1 0 0 0 0 0 2 435958
-0.002542 0.000001 0.119817 0.542040 -0.001444 0.183373 -0.062500 1 0 0 0 0 0 2 436968
-0.002542 0.000001 0.119817 0.542042 -0.001446 0.183372 -0.062500 1 0 0 0 0 0 2 437943
-0.002542 0.000001 0.119817 0.542027 -0.001432 0.183372 -0.062500 1 0 0 0 0 0 2 438971
-0.002542 0.000001 0.119817 0.542040 -0.001444 0.183372 -0.062500 1 0 0 0 0 0 2 439969
-0.002542 0.000001 0.119817 0.542030 -0.001443 0.183379 -0.062500 1 0 0 0 0 0 2 440968
-0.002542 0.000001 0.119817 0.542037 -0.001434 0.183366 -0.062500 1 0 0 0 0 0 2 441968
-0.002542 0.000001 0.119817 0.542041 -0.001445 0.183372 -0.062500 1 0 0 0 0 0 2 442967
-0.002542 0.000001 0.119817 0.542030 -0.001443 0.183379 -0.062500 1 0 0 0 0 0 2 443969
-0.002542 0.000001 0.119817 0.542037 -0.001434 0.183366 -0.062500 1 0 0 0 0 0 2 444975
-0.002542 0.000001 0.119817 0.542037 -0.001433 0.183385 -0.062500 1 0 0 0 0 0 2 445972
-0.002542 0.000001 0.119817 0.542042 -0.001444 0.183374 -0.062500 1 0 0 0 0 0 2 446962
-0.002542 0.000001 0.119817 0.542039 -0.001434 0.183366 -0.062500 1 0 0 0 0 0 2 447981
-0.002542 0.000001 0.119817 0.542030 -0.001442 0.183378 -0.062500 1 0 0 0 0 0 2 448982
-0.002542 0.000001 0.119817 0.542041 -0.001445 0.183373 -0.062500 1 0 0 0 0 0 2 449970
-0.002542 0.000001 0.119817 0.542039 -0.001434 0.183366 -0.062500 1 0 0 0 0 0 2 450997
-0.002542 0.000001 0.119817 0.542030 -0.001442 0.183378 -0.062500 1 0 0 0 0 0 2 451974
-0.002542 0.000001 0.119817 0.542041 -0.001445 0.183373 -0.062500 1 0 0 0 0 0 2 452968
-0.002542 0.000001 0.119817 0.542042 -0.001446 0.183373 -0.062500 1 0 0 0 0 0 2 453970
-0.002542 0.000001 0.119817 0.542027 -0.001432 0.183372 -0.062500 1 0 0 0 0 0 2 454971
-0.002542 0.000001 0.119817 0.542040 -0.001445 0.183372 -0.062500 1 0 0 0 0 0 2 455978
-0.002542 0.000001 0.119817 0.542030 -0.001443 0.183379 -0.062500 1 0 0 0 0 0 2 456971
-0.002542 0.000001 0.119817 0.542037 -0.001434 0.183366 -0.062500 1 0 0 0 0 0 2 457972
-0.002542 0.000001 0.119817 0.542041 -0.001445 0.183372 -0.062500 1 0 0 0 0 0 2 458969
-0.002542 0.000001 0.119817 0.542030 -0.001443 0.183379 -0.062500 1 0 0 0 0 0 2 459973
-0.002542 0.000001 0.119817 0.542037 -0.001435 0.183366 -0.062500 1 0 0 0 0 0 2 460968
-0.002542 0.000001 0.119817 0.542050 -0.001436 0.183379 -0.062500 1 0 0 0 0 0 2 461968
-0.002542 0.000001 0.119817 0.542031 -0.001442 0.183380 -0.062500 1 0 0 0 0 0 2 462971
-0.002542 0.000001 0.119817 0.542038 -0.001434 0.183367 -0.062500 1 0 0 0 0 0 2 463970
-0.002542 0.000001 0.119817 0.542030 -0.001442 0.183378 -0.062500 1 0 0 0 0 0 2 464971
-0.002542 0.000001 0.119817 0.542041 -0.001445 0.183373 -0.062500 1 0 0 0 0 0 2 465969
-0.002542 0.000001 0.119817 0.542039 -0.001434 0.183366 -0.062500 1 0 0 0 0 0 2 466969
-0.002542 0.000001 0.119817 0.542030 -0.001442 0.183378 -0.062500 1 0 0 0 0 0 2 467953
-0.002542 0.000001 0.119817 0.542041 -0.001446 0.183373 -0.062500 1 0 0 0 0 0 2 468964
-0.002542 0.000001 0.119817 0.542039 -0.001434 0.183366 -0.062500 1 0 0 0 0 0 2 469985
-0.002542 0.000001 0.119817 0.542030 -0.001442 0.183378 -0.062500 1 0 0 0 0 0 2 470972
-0.002542 0.000001 0.119817 0.542041 -0.001446 0.183373 -0.062500 1 0 0 0 0 0 2 471978
-0.002542 0.000001 0.119817 0.542026 -0.001432 0.183372 -0.062500 1 0 0 0 0 0 2 472950
-0.002542 0.000001 0.119817 0.542040 -0.001444 0.183372 -0.062500 1 0 0 0 0 0 2 473980
-0.002542 0.000001 0.119817 0.542042 -0.001446 0.183372 -0.062500 1 0 0 0 0 0 2 474969
-0.002542 0.000001 0.119817 0.542030 -0.001444 0.183379 -0.062500 1 0 0 0 0 0 2 475965
-0.002542 0.000001 0.119817 0.542037 -0.001435 0.183366 -0.062500 1 0 0 0 0 0 2 476969
-0.002542 0.000001 0.119817 0.542050 -0.001436 0.183379 -0.062500 1 0 0 0 0 0 2 477969
-0.002542 0.000001 0.119817 0.542031 -0.001442 0.183380 -0.062500 1 0 0 0 0 0 2 478975
-0.002542 0.000001 0.119817 0.542038 -0.001434 0.183367 -0.062500 1 0 0 0 0 0 2 479973
-0.002542 0.000001 0.119817 0.542042 -0.001445 0.183372 -0.062500 1 0 0 0 0 0 2 480970
-0.002542 0.000001 0.119817 0.542030 -0.001443 0.183379 -0.062500 1 0 0 0 0 0 2 481970
-0.002542 0.000001 0.119817 0.542038 -0.001434 0.183367 -0.062500 1 0 0 0 0 0 2 482968
-0.002542 0.000001 0.119817 0.542030 -0.001442 0.183378 -0.062500 1 0 0 0 0 0 2 483977
-0.002542 0.000001 0.119817 0.542041 -0.001446 0.183373 -0.062500 1 0 0 0 0 0 2 484977
-0.002542 0.000001 0.119817 0.542039 -0.001435 0.183366 -0.062500 1 0 0 0 0 0 2 485972
-0.002542 0.000001 0.119817 0.542030 -0.001442 0.183378 -0.062500 1 0 0 0 0 0 2 486972
-0.002542 0.000001 0.119817 0.542041 -0.001446 0.183373 -0.062500 1 0 0 0 0 0 2 487968
-0.002542 0.000001 0.119817 0.542039 -0.001435 0.183366 -0.062500 1 0 0 0 0 0 2 488960
-0.002542 0.000001 0.119817 0.542030 -0.001442 0.183378 -0.062500 1 0 0 0 0 0 2 489973
-0.002542 0.000001 0.119817 0.542041 -0.001446 0.183373 -0.062500 1 0 0 0 0 0 2 490971
-0.002542 0.000001 0.119817 0.542026 -0.001432 0.183372 -0.062500 1 0 0 0 0 0 2 491971
-0.002542 0.000001 0.119817 0.542048 -0.001436 0.183379 -0.062500 1 0 0 0 0 0 2 492971
-0.002542 0.000001 0.119817 0.542043 -0.001445 0.183373 -0.062500 1 0 0 0 0 0 2 493969
-0.002542 0.000001 0.119817 0.542027 -0.001431 0.183372 -0.062500 1 0 0 0 0 0 2 494967
-0.002542 0.000001 0.119817 0.542041 -0.001444 0.183373 -0.062500 1 0 0 0 0 0 2 495970
-0.002542 0.000001 0.119817 0.542042 -0.001446 0.183373 -0.062500 1 0 0 0 0 0 2 496968
-0.002542 0.000001 0.119817 0.542027 -0.001432 0.183372 -0.062500 1 0 0 0 0 0 2 497968
-0.002542 0.000001 0.119817 0.542041 -0.001444 0.183372 -0.062500 1 0 0 0 0 0 2 498969
-0.002542 0.000001 0.119817 0.542030 -0.001443 0.183379 -0.062500 1 0 0 0 0 0 2 499968
-0.002542 0.000001 0.119817 0.542037 -0.001434 0.183366 -0.062500 1 0 0 0 0 0 2 504305
-0.002542 0.000001 0.119817 0.542042 -0.001445 0.183372 -0.062500 1 0 0 0 0 0 2 505011
-0.002542 0.000001 0.119817 0.542030 -0.001443 0.183379 -0.062500 1 0 0 0 0 0 2 507349
-0.002542 0.000001 0.119817 0.542041 -0.001446 0.183373 -0.062500 1 0 0 0 0 0 2 507959
-0.002542 0.000001 0.119817 0.542039 -0.001435 0.183366 -0.062500 1 0 0 0 0 0 2 508956
-0.002542 0.000001 0.119817 0.542030 -0.001442 0.183378 -0.062500 1 0 0 0 0 0 2 509967
-0.002542 0.000001 0.119817 0.542041 -0.001446 0.183373 -0.062500 1 0 0 0 0 0 2 510965
-0.002542 0.000001 0.119817 0.542026 -0.001432 0.183372 -0.062500 1 0 0 0 0 0 2 511976
-0.002542 0.000001 0.119817 0.542048 -0.001436 0.183379 -0.062500 1 0 0 0 0 0 2 512958
-0.002542 0.000001 0.119817 0.542043 -0.001445 0.183373 -0.062500 1 0 0 0 0 0 2 513967
-0.002542 0.000001 0.119817 0.542027 -0.001431 0.183372 -0.062500 1 0 0 0 0 0 2 514957
-0.002542 0.000001 0.119817 0.542041 -0.001444 0.183373 -0.062500 1 0 0 0 0 0 2 515964
-0.002542 0.000001 0.119817 0.542042 -0.001446 0.183373 -0.062500 1 0 0 0 0 0 2 516958
-0.002542 0.000001 0.119817 0.542027 -0.001432 0.183372 -0.062500 1 0 0 0 0 0 2 518001
-0.002542 0.000001 0.119817 0.542041 -0.001444 0.183372 -0.062500 1 0 0 0 0 0 2 518972
-0.002542 0.000001 0.119817 0.542030 -0.001443 0.183379 -0.062500 1 0 0 0 0 0 2 519967
-0.002542 0.000001 0.119817 0.542037 -0.001434 0.183367 -0.062500 1 0 0 0 0 0 2 520955
-0.002542 0.000001 0.119817 0.542042 -0.001445 0.183372 -0.062500 1 0 0 0 0 0 2 521966
-0.002542 0.000001 0.119817 0.542030 -0.001443 0.183379 -0.062500 1 0 0 0 0 0 2 522975
-0.002542 0.000001 0.119817 0.542037 -0.001434 0.183366 -0.062500 1 0 0 0 0 0 2 523956
-0.002542 0.000001 0.119817 0.542029 -0.001442 0.183378 -0.062500 1 0 0 0 0 0 2 524966
-0.002542 0.000001 0.119817 0.542040 -0.001446 0.183373 -0.062500 1 0 0 0 0 0 2 525966
-0.002542 0.000001 0.119817 0.542038 -0.001435 0.183366 -0.062500 1 0 0 0 0 0 2 526955
-0.002542 0.000001 0.119817 0.542038 -0.001433 0.183385 -0.062500 1 0 0 0 0 0 2 527956
-0.002542 0.000001 0.119817 0.542042 -0.001444 0.183374 -0.062500 1 0 0 0 0 0 2 528954
-0.002542 0.000001 0.119817 0.542039 -0.001434 0.183366 -0.062500 1 0 0 0 0 0 2 529955
-0.002542 0.000001 0.119817 0.542030 -0.001442 0.183378 -0.062500 1 0 0 0 0 0 2 530965
-0.002542 0.000001 0.119817 0.542041 -0.001445 0.183373 -0.062500 1 0 0 0 0 0 2 531970
-0.002542 0.000001 0.119817 0.542039 -0.001434 0.183366 -0.062500 1 0 0 0 0 0 2 532964
-0.002542 0.000001 0.119817 0.542030 -0.001442 0.183378 -0.062500 1 0 0 0 0 0 2 533969
-0.002542 0.000001 0.119817 0.542041 -0.001445 0.183373 -0.062500 1 0 0 0 0 0 2 534965
-0.002542 0.000001 0.119817 0.542030 -0.001443 0.183379 -0.062500 1 0 0 0 0 0 2 535972
-0.002542 0.000001 0.119817 0.542037 -0.001434 0.183367 -0.062500 1 0 0 0 0 0 2 536960
-0.002542 0.000001 0.119817 0.542042 -0.001445 0.183372 -0.062500 1 0 0 0 0 0 2 537976
-0.002542 0.000001 0.119817 0.542030 -0.001443 0.183379 -0.062500 1 0 0 0 0 0 2 538972
-0.002542 0.000001 0.119817 0.542037 -0.001434 0.183366 -0.062500 1 0 0 0 0 0 2 540000
-0.002542 0.000001 0.119817 0.542042 -0.001445 0.183372 -0.062500 1 0 0 0 0 0 2 540969
-0.002542 0.000001 0.119817 0.542030 -0.001443 0.183379 -0.062500 1 0 0 0 0 0 2 541971
-0.002542 0.000001 0.119817 0.542037 -0.001435 0.183366 -0.062500 1 0 0 0 0 0 2 542968
-0.002542 0.000001 0.119817 0.542037 -0.001433 0.183385 -0.062500 1 0 0 0 0 0 2 543968
-0.002542 0.000001 0.119817 0.542042 -0.001445 0.183374 -0.062500 1 0 0 0 0 0 2 544978
-0.002542 0.000001 0.119817 0.542039 -0.001434 0.183366 -0.062500 1 0 0 0 0 0 2 545953
-0.002542 0.000001 0.119817 0.542030 -0.001442 0.183378 -0.062500 1 0 0 0 0 0 2 546954
-0.002542 0.000001 0.119817 0.542041 -0.001445 0.183373 -0.062500 1 0 0 0 0 0 2 547973
-0.002542 0.000001 0.119817 0.542039 -0.001434 0.183366 -0.062500 1 0 0 0 0 0 2 548968
-0.002542 0.000001 0.119817 0.542030 -0.001442 0.183378 -0.062500 1 0 0 0 0 0 2 549967
-0.002542 0.000001 0.119817 0.542041 -0.001446 0.183373 -0.062500 1 0 0 0 0 0 2 550965
-0.002542 0.000001 0.119817 0.542026 -0.001432 0.183372 -0.062500 1 0 0 0 0 0 2 551964
-0.002542 0.000001 0.119817 0.542040 -0.001444 0.183372 -0.062500 1 0 0 0 0 0 2 552969
-0.002542 0.000001 0.119817 0.542042 -0.001446 0.183372 -0.062500 1 0 0 0 0 0 2 553966
-0.002542 0.000001 0.119817 0.542030 -0.001444 0.183379 -0.062500 1 0 0 0 0 0 2 554967
-0.002542 0.000001 0.119817 0.542037 -0.001435 0.183366 -0.062500 1 0 0 0 0 0 2 555959
-0.002542 0.000001 0.119817 0.542042 -0.001445 0.183372 -0.062500 1 0 0 0 0 0 2 556964
-0.002542 0.000001 0.119817 0.542030 -0.001444 0.183379 -0.062500 1 0 0 0 0 0 2 557972
-0.002542 0.000001 0.119817 0.542037 -0.001435 0.183366 -0.062500 1 0 0 0 0 0 2 558968
-0.002542 0.000001 0.119817 0.542037 -0.001433 0.183385 -0.062500 1 0 0 0 0 0 2 559947
-0.002542 0.000001 0.119817 0.542038 -0.001433 0.183367 -0.062500 1 0 0 0 0 0 2 560964
-0.002542 0.000001 0.119817 0.542042 -0.001444 0.183372 -0.062500 1 0 0 0 0 0 2 561966
-0.002542 0.000001 0.119817 0.542030 -0.001443 0.183379 -0.062500 1 0 0 0 0 0 2 562967
-0.002542 0.000001 0.119817 0.542041 -0.001446 0.183373 -0.062500 1 0 0 0 0 0 2 563968
-0.002542 0.000001 0.119817 0.542039 -0.001434 0.183366 -0.062500 1 0 0 0 0 0 2 564966
-0.002542 0.000001 0.119817 0.542030 -0.001442 0.183378 -0.062500 1 0 0 0 0 0 2 565965
-0.002542 0.000001 0.119817 0.542041 -0.001446 0.183373 -0.062500 1 0 0 0 0 0 2 566971
-0.002542 0.000001 0.119817 0.542039 -0.001435 0.183366 -0.062500 1 0 0 0 0 0 2 567970
-0.002542 0.000001 0.119817 0.542030 -0.001442 0.183378 -0.062500 1 0 0 0 0 0 2 568966
-0.002542 0.000001 0.119817 0.542041 -0.001446 0.183373 -0.062500 1 0 0 0 0 0 2 569965
-0.002542 0.000001 0.119817 0.542026 -0.001432 0.183372 -0.062500 1 0 0 0 0 0 2 570966
-0.002542 0.000001 0.119817 0.542040 -0.001445 0.183372 -0.062500 1 0 0 0 0 0 2 571966
-0.002542 0.000001 0.119817 0.542042 -0.001446 0.183372 -0.062500 1 0 0 0 0 0 2 572959
-0.002542 0.000001 0.119817 0.542027 -0.001432 0.183372 -0.062500 1 0 0 0 0 0 2 573970
-0.002542 0.000001 0.119817 0.542048 -0.001436 0.183379 -0.062500 1 0 0 0 0 0 2 574967
-0.002542 0.000001 0.119817 0.542043 -0.001445 0.183373 -0.062500 1 0 0 0 0 0 2 575967
-0.002542 0.000001 0.119817 0.542027 -0.001431 0.183372 -0.062500 1 0 0 0 0 0 2 576965
-0.002542 0.000001 0.119817 0.542041 -0.001444 0.183372 -0.062500 1 0 0 0 0 0 2 577966
-0.002542 0.000001 0.119817 0.542030 -0.001443 0.183379 -0.062500 1 0 0 0 0 0 2 578969
-0.002542 0.000001 0.119817 0.542037 -0.001434 0.183367 -0.062500 1 0 0 0 0 0 2 579950
-0.002542 0.000001 0.119817 0.542042 -0.001445 0.183372 -0.062500 1 0 0 0 0 0 2 580973
-0.002542 0.000001 0.119817 0.542030 -0.001443 0.183379 -0.062500 1 0 0 0 0 0 2 581976
-0.002542 0.000001 0.119817 0.542037 -0.001434 0.183366 -0.062500 1 0 0 0 0 0 2 582967
-0.002542 0.000001 0.119817 0.542029 -0.001442 0.183378 -0.062500 1 0 0 0 0 0 2 583965
-0.002542 0.000001 0.119817 0.542040 -0.001446 0.183373 -0.062500 1 0 0 0 0 0 2 584966
-0.002542 0.000001 0.119817 0.542042 -0.001446 0.183373 -0.062500 1 0 0 0 0 0 2 585958
-0.002542 0.000001 0.119817 0.542027 -0.001432 0.183372 -0.062500 1 0 0 0 0 0 2 586966
-0.002542 0.000001 0.119817 0.542040 -0.001445 0.183372 -0.062500 1 0 0 0 0 0 2 588022
-0.002542 0.000001 0.119817 0.542042 -0.001446 0.183372 -0.062500 1 0 0 0 0 0 2 589480
-0.002542 0.000001 0.119817 0.542027 -0.001432 0.183372 -0.062500 1 0 0 0 0 0 2 590027
-0.002542 0.000001 0.119817 0.542048 -0.001436 0.183379 -0.062500 1 0 0 0 0 0 2 591025
-0.002542 0.000001 0.119817 0.542043 -0.001445 0.183373 -0.062500 1 0 0 0 0 0 2 591955
-0.002542 0.000001 0.119817 0.542027 -0.001431 0.183372 -0.062500 1 0 0 0 0 0 2 592964
-0.002542 0.000001 0.119817 0.542041 -0.001444 0.183373 -0.062500 1 0 0 0 0 0 2 593960
-0.002542 0.000001 0.119817 0.542030 -0.001443 0.183379 -0.062500 1 0 0 0 0 0 2 594947
-0.002542 0.000001 0.119817 0.542037 -0.001434 0.183367 -0.062500 1 0 0 0 0 0 2 595966
-0.002542 0.000001 0.119817 0.542042 -0.001445 0.183372 -0.062500 1 0 0 0 0 0 2 597052
-0.002542 0.000001 0.119817 0.542030 -0.001443 0.183379 -0.062500 1 0 0 0 0 0 2 597964
-0.002542 0.000001 0.119817 0.542037 -0.001434 0.183366 -0.062500 1 0 0 0 0 0 2 598963
-0.002542 0.000001 0.119817 0.542042 -0.001445 0.183372 -0.062500 1 0 0 0 0 0 2 600090
-0.002542 0.000001 0.119817 0.542030 -0.001443 0.183379 -0.062500 1 0 0 0 0 0 2 600965
-0.002542 0.000001 0.119817 0.542037 -0.001434 0.183366 -0.062500 1 0 0 0 0 0 2 601969
-0.002542 0.000001 0.119817 0.542029 -0.001442 0.183378 -0.062500 1 0 0 0 0 0 2 602953
-0.002542 0.000001 0.119817 0.542040 -0.001446 0.183373 -0.062500 1 0 0 0 0 0 2 603964
-0.002542 0.000001 0.119817 0.542038 -0.001435 0.183366 -0.062500 1 0 0 0 0 0 2 604952
-0.002542 0.000001 0.119817 0.542038 -0.001433 0.183385 -0.062500 1 0 0 0 0 0 2 605952
-0.002542 0.000001 0.119817 0.542042 -0.001444 0.183374 -0.062500 1 0 0 0 0 0 2 606952
-0.002542 0.000001 0.119817 0.542039 -0.001434 0.183366 -0.062500 1 0 0 0 0 0 2 607955
-0.002542 0.000001 0.119817 0.542030 -0.001442 0.183378 -0.062500 1 0 0 0 0 0 2 608953
-0.002542 0.000001 0.119817 0.542041 -0.001445 0.183373 -0.062500 1 0 0 0 0 0 2 609966
-0.002542 0.000001 0.119817 0.542030 -0.001443 0.183379 -0.062500 1 0 0 0 0 0 2 611398
-0.002542 0.000001 0.119817 0.542037 -0.001434 0.183367 -0.062500 1 0 0 0 0 0 2 611953
-0.002542 0.000001 0.119817 0.542042 -0.001445 0.183372 -0.062500 1 0 0 0 0 0 2 612966
-0.002542 0.000001 0.119817 0.542030 -0.001443 0.183379 -0.062500 1 0 0 0 0 0 2 613951
-0.002542 0.000001 0.119817 0.542037 -0.001434 0.183366 -0.062500 1 0 0 0 0 0 2 614953
-0.002542 0.000001 0.119817 0.542042 -0.001445 0.183372 -0.062500 1 0 0 0 0 0 2 615963
-0.002542 0.000001 0.119817 0.542030 -0.001443 0.183379 -0.062500 1 0 0 0 0 0 2 616970
-0.002542 0.000001 0.119817 0.542037 -0.001434 0.183366 -0.062500 1 0 0 0 0 0 2 617967
-0.002542 0.000001 0.119817 0.542029 -0.001442 0.183378 -0.062500 1 0 0 0 0 0 2 618963
-0.002542 0.000001 0.119817 0.542040 -0.001446 0.183373 -0.062500 1 0 0 0 0 0 2 619962
-0.002542 0.000001 0.119817 0.542038 -0.001435 0.183366 -0.062500 1 0 0 0 0 0 2 620961
-0.002542 0.000001 0.119817 0.542038 -0.001433 0.183385 -0.062500 1 0 0 0 0 0 2 621958
-0.002542 0.000001 0.119817 0.542042 -0.001445 0.183374 -0.062500 1 0 0 0 0 0 2 622949
-0.002542 0.000001 0.119817 0.542039 -0.001434 0.183366 -0.062500 1 0 0 0 0 0 2 623965
-0.002542 0.000001 0.119817 0.542030 -0.001442 0.183378 -0.062500 1 0 0 0 0 0 2 624973
-0.002542 0.000001 0.119817 0.542041 -0.001445 0.183373 -0.062500 1 0 0 0 0 0 2 625967
-0.002542 0.000001 0.119817 0.542027 -0.001431 0.183372 -0.062500 1 0 0 0 0 0 2 626964
-0.002542 0.000001 0.119817 0.542040 -0.001444 0.183373 -0.062500 1 0 0 0 0 0 2 627970
-0.002542 0.000001 0.119817 0.542042 -0.001446 0.183373 -0.062500 1 0 0 0 0 0 2 628963
-0.002542 0.000001 0.119817 0.542027 -0.001432 0.183372 -0.062500 1 0 0 0 0 0 2 629963
-0.002542 0.000001 0.119817 0.542040 -0.001444 0.183372 -0.062500 1 0 0 0 0 0 2 630966
-0.002542 0.000001 0.119817 0.542042 -0.001446 0.183372 -0.062500 1 0 0 0 0 0 2 631965
-0.002542 0.000001 0.119817 0.542030 -0.001444 0.183379 -0.062500 1 0 0 0 0 0 2 632964
-0.002542 0.000001 0.119817 0.542037 -0.001435 0.183366 -0.062500 1 0 0 0 0 0 2 633969
-0.002542 0.000001 0.119817 0.542029 -0.001442 0.183378 -0.062500 1 0 0 0 0 0 2 634960
-0.002542 0.000001 0.119817 0.542040 -0.001446 0.183373 -0.062500 1 0 0 0 0 0 2 635970
-0.002542 0.000001 0.119817 0.542038 -0.001435 0.183366 -0.062500 1 0 0 0 0 0 2 636945
-0.002542 0.000001 0.119817 0.542038 -0.001433 0.183385 -0.062500 1 0 0 0 0 0 2 637965
-0.002542 0.000001 0.119817 0.542038 -0.001433 0.183367 -0.062500 1 0 0 0 0 0 2 638971
-0.002542 0.000001 0.119817 0.542042 -0.001444 0.183372 -0.062500 1 0 0 0 0 0 2 639974
-0.002542 0.000001 0.119817 0.542030 -0.001443 0.183379 -0.062500 1 0 0 0 0 0 2 640967
-0.002542 0.000001 0.119817 0.542041 -0.001446 0.183373 -0.062500 1 0 0 0 0 0 2 641969
-0.002542 0.000001 0.119817 0.542039 -0.001434 0.183366 -0.062500 1 0 0 0 0 0 2 642946
-0.002542 0.000001 0.119817 0.542030 -0.001442 0.183378 -0.062500 1 0 0 0 0 0 2 643966
-0.002542 0.000001 0.119817 0.542041 -0.001446 0.183373 -0.062500 1 0 0 0 0 0 2 644969
-0.002542 0.000001 0.119817 0.542027 -0.001432 0.183372 -0.062500 1 0 0 0 0 0 2 645965
-0.002542 0.000001 0.119817 0.542040 -0.001444 0.183372 -0.062500 1 0 0 0 0 0 2 646963
-0.002542 0.000001 0.119817 0.542042 -0.001446 0.183372 -0.062500 1 0 0 0 0 0 2 647968
-0.002542 0.000001 0.119817 0.542027 -0.001432 0.183372 -0.062500 1 0 0 0 0 0 2 648945
-0.002542 0.000001 0.119817 0.542040 -0.001445 0.183372 -0.062500 1 0 0 0 0 0 2 649963
-0.002542 0.000001 0.119817 0.542030 -0.001443 0.183379 -0.062500 1 0 0 0 0 0 2 650963
-0.002542 0.000001 0.119817 0.542037 -0.001434 0.183366 -0.062500 1 0 0 0 0 0 2 651962
-0.002542 0.000001 0.119817 0.542050 -0.001436 0.183379 -0.062500 1 0 0 0 0 0 2 652964
-0.002542 0.000001 0.119817 0.542031 -0.001442 0.183380 -0.062500 1 0 0 0 0 0 2 653963
-0.002542 0.000001 0.119817 0.542038 -0.001434 0.183367 -0.062500 1 0 0 0 0 0 2 654965
-0.002542 0.000001 0.119817 0.542042 -0.001444 0.183372 -0.062500 1 0 0 0 0 0 2 656001
-0.002542 0.000001 0.119817 0.542030 -0.001443 0.183379 -0.062500 1 0 0 0 0 0 2 656971
-0.002542 0.000001 0.119817 0.542038 -0.001434 0.183366 -0.062500 1 0 0 0 0 0 2 658347
-0.002542 0.000001 0.119817 0.542029 -0.001442 0.183378 -0.062500 1 0 0 0 0 0 2 658957
-0.002542 0.000001 0.119817 0.542041 -0.001445 0.183373 -0.062500 1 0 0 0 0 0 2 659962
-0.002542 0.000001 0.119817 0.542042 -0.001446 0.183373 -0.062500 1 0 0 0 0 0 2 660963
-0.002542 0.000001 0.119817 0.542027 -0.001432 0.183372 -0.062500 1 0 0 0 0 0 2 661962
-0.002542 0.000001 0.119817 0.542040 -0.001445 0.183372 -0.062500 1 0 0 0 0 0 2 662960
-0.002542 0.000001 0.119817 0.542042 -0.001446 0.183372 -0.062500 1 0 0 0 0 0 2 663972
-0.002542 0.000001 0.119817 0.542027 -0.001432 0.183372 -0.062500 1 0 0 0 0 0 2 664963
-0.002542 0.000001 0.119817 0.542040 -0.001445 0.183372 -0.062500 1 0 0 0 0 0 2 665963
-0.002542 0.000001 0.119817 0.542030 -0.001443 0.183379 -0.062500 1 0 0 0 0 0 2 666968
-0.002542 0.000001 0.119817 0.542037 -0.001434 0.183366 -0.062500 1 0 0 0 0 0 2 667968
-0.002542 0.000001 0.119817 0.542050 -0.001436 0.183379 -0.062500 1 0 0 0 0 0 2 668972
-0.002542 0.000001 0.119817 0.542031 -0.001442 0.183380 -0.062500 1 0 0 0 0 0 2 669975
-0.002542 0.000001 0.119817 0.542038 -0.001434 0.183367 -0.062500 1 0 0 0 0 0 2 670956
-0.002542 0.000001 0.119817 0.542042 -0.001444 0.183372 -0.062500 1 0 0 0 0 0 2 672024
-0.002542 0.000001 0.119817 0.542030 -0.001443 0.183379 -0.062500 1 0 0 0 0 0 2 673299
-0.002542 0.000001 0.119817 0.542038 -0.001434 0.183367 -0.062500 1 0 0 0 0 0 2 673990
-0.002542 0.000001 0.119817 0.542042 -0.001445 0.183372 -0.062500 1 0 0 0 0 0 2 675020
-0.002542 0.000001 0.119817 0.542030 -0.001443 0.183379 -0.062500 1 0 0 0 0 0 2 675962
-0.002542 0.000001 0.119817 0.542038 -0.001434 0.183366 -0.062500 1 0 0 0 0 0 2 676962
-0.002542 0.000001 0.119817 0.542029 -0.001442 0.183378 -0.062500 1 0 0 0 0 0 2 677971
-0.002542 0.000001 0.119817 0.542041 -0.001446 0.183373 -0.062500 1 0 0 0 0 0 2 678968
-0.002542 0.000001 0.119817 0.542039 -0.001435 0.183366 -0.062500 1 0 0 0 0 0 2 679951
-0.002542 0.000001 0.119817 0.542030 -0.001442 0.183378 -0.062500 1 0 0 0 0 0 2 680959
-0.002542 0.000001 0.119817 0.542041 -0.001446 0.183373 -0.062500 1 0 0 0 0 0 2 681950
-0.002542 0.000001 0.119817 0.542042 -0.001447 0.183372 -0.062500 1 0 0 0 0 0 2 682948
-0.002542 0.000001 0.119817 0.542027 -0.001432 0.183372 -0.062500 1 0 0 0 0 0 2 683973
-0.002542 0.000001 0.119817 0.542049 -0.001436 0.183379 -0.062500 1 0 0 0 0 0 2 684961
-0.002542 0.000001 0.119817 0.542027 -0.001430 0.183373 -0.062500 1 0 0 0 0 0 2 685950
-0.002542 0.000001 0.119817 0.542041 -0.001444 0.183373 -0.062500 1 0 0 0 0 0 2 686959
-0.002542 0.000001 0.119817 0.542042 -0.001446 0.183373 -0.062500 1 0 0 0 0 0 2 687952
-0.002542 0.000001 0.119817 0.542030 -0.001443 0.183379 -0.062500 1 0 0 0 0 0 2 688953
-0.002542 0.000001 0.119817 0.542038 -0.001434 0.183367 -0.062500 1 0 0 0 0 0 2 689958
-0.002542 0.000001 0.119817 0.542042 -0.001445 0.183372 -0.062500 1 0 0 0 0 0 2 690949
-0.002542 0.000001 0.119817 0.542030 -0.001443 0.183379 -0.062500 1 0 0 0 0 0 2 691952
-0.002542 0.000001 0.119817 0.542038 -0.001434 0.183366 -0.062500 1 0 0 0 0 0 2 692961
-0.002542 0.000001 0.119817 0.542029 -0.001442 0.183378 -0.062500 1 0 0 0 0 0 2 693960
-0.002542 0.000001 0.119817 0.542041 -0.001446 0.183373 -0.062500 1 0 0 0 0 0 2 694960
-0.002542 0.000001 0.119817 0.542039 -0.001435 0.183366 -0.062500 1 0 0 0 0 0 2 695961
-0.002542 0.000001 0.119817 0.542030 -0.001442 0.183378 -0.062500 1 0 0 0 0 0 2 696959
-0.002542 0.000001 0.119817 0.542041 -0.001446 0.183373 -0.062500 1 0 0 0 0 0 2 697956
-0.002542 0.000001 0.119817 0.542039 -0.001435 0.183366 -0.062500 1 0 0 0 0 0 2 698949
-0.002542 0.000001 0.119817 0.542038 -0.001433 0.183385 -0.062500 1 0 0 0 0 0 2 699959
-0.002542 0.000001 0.119817 0.542042 -0.001445 0.183374 -0.062500 1 0 0 0 0 0 2 700960
-0.002542 0.000001 0.119817 0.542039 -0.001434 0.183366 -0.062500 1 0 0 0 0 0 2 701962
-0.002542 0.000001 0.119817 0.542030 -0.001442 0.183378 -0.062500 1 0 0 0 0 0 2 702959
-0.002542 0.000001 0.119817 0.542041 -0.001445 0.183373 -0.062500 1 0 0 0 0 0 2 703948
-0.002542 0.000001 0.119817 0.542027 -0.001431 0.183372 -0.062500 1 0 0 0 0 0 2 704960
-0.002542 0.000001 0.119817 0.542040 -0.001444 0.183372 -0.062500 1 0 0 0 0 0 2 705943
-0.002542 0.000001 0.119817 0.542042 -0.001446 0.183372 -0.062500 1 0 0 0 0 0 2 706977
-0.002542 0.000001 0.119817 0.542030 -0.001443 0.183379 -0.062500 1 0 0 0 0 0 2 707968
-0.002542 0.000001 0.119817 0.542038 -0.001434 0.183366 -0.062500 1 0 0 0 0 0 2 708958
-0.002542 0.000001 0.119817 0.542029 -0.001442 0.183378 -0.062500 1 0 0 0 0 0 2 709971
-0.002542 0.000001 0.119817 0.542037 -0.001434 0.183366 -0.062500 1 0 0 0 0 0 2 710963
-0.002542 0.000001 0.119817 0.542041 -0.001445 0.183372 -0.062500 1 0 0 0 0 0 2 711963
-0.002542 0.000001 0.119817 0.542030 -0.001443 0.183379 -0.062500 1 0 0 0 0 0 2 712944
-0.002542 0.000001 0.119817 0.542041 -0.001446 0.183373 -0.062500 1 0 0 0 0 0 2 713961
-0.002542 0.000001 0.119817 0.542039 -0.001435 0.183366 -0.062500 1 0 0 0 0 0 2 714962
-0.002542 0.000001 0.119817 0.542038 -0.001433 0.183385 -0.062500 1 0 0 0 0 0 2 715974
-0.002542 0.000001 0.119817 0.542042 -0.001445 0.183374 -0.062500 1 0 0 0 0 0 2 716964
-0.002542 0.000001 0.119817 0.542039 -0.001434 0.183366 -0.062500 1 0 0 0 0 0 2 717966
-0.002542 0.000001 0.119817 0.542030 -0.001442 0.183378 -0.062500 1 0 0 0 0 0 2 718961
-0.002542 0.000001 0.119817 0.542041 -0.001446 0.183373 -0.062500 1 0 0 0 0 0 2 719946
-0.002542 0.000001 0.119817 0.542027 -0.001432 0.183372 -0.062500 1 0 0 0 0 0 2 720959
-0.002542 0.000001 0.119817 0.542040 -0.001444 0.183373 -0.062500 1 0 0 0 0 0 2 721959
-0.002542 0.000001 0.119817 0.542042 -0.001446 0.183373 -0.062500 1 0 0 0 0 0 2 722960
-0.002542 0.000001 0.119817 0.542027 -0.001432 0.183372 -0.062500 1 0 0 0 0 0 2 723944
-0.002542 0.000001 0.119817 0.542040 -0.001444 0.183372 -0.062500 1 0 0 0 0 0 2 724942
-0.002542 0.000001 0.119817 0.542030 -0.001443 0.183379 -0.062500 1 0 0 0 0 0 2 725942
-0.002542 0.000001 0.119817 0.542037 -0.001434 0.183366 -0.062500 1 0 0 0 0 0 2 726959
-0.002542 0.000001 0.119817 0.542041 -0.001445 0.183372 -0.062500 1 0 0 0 0 0 2 727962
-0.002542 0.000001 0.119817 0.542030 -0.001443 0.183379 -0.062500 1 0 0 0 0 0 2 728961
-0.002542 0.000001 0.119817 0.542037 -0.001434 0.183366 -0.062500 1 0 0 0 0 0 2 729958
-0.002542 0.000001 0.119817 0.542050 -0.001436 0.183379 -0.062500 1 0 0 0 0 0 2 730963
-0.002542 0.000001 0.119817 0.542031 -0.001442 0.183380 -0.062500 1 0 0 0 0 0 2 731960
-0.002542 0.000001 0.119817 0.542038 -0.001434 0.183367 -0.062500 1 0 0 0 0 0 2 732982
-0.002542 0.000001 0.119817 0.542030 -0.001441 0.183378 -0.062500 1 0 0 0 0 0 2 733967
-0.002542 0.000001 0.119817 0.542041 -0.001445 0.183373 -0.062500 1 0 0 0 0 0 2 734963
-0.002542 0.000001 0.119817 0.542039 -0.001434 0.183366 -0.062500 1 0 0 0 0 0 2 735968
-0.002542 0.000001 0.119817 0.542030 -0.001442 0.183378 -0.062500 1 0 0 0 0 0 2 736959
-0.002542 0.000001 0.119817 0.542041 -0.001445 0.183373 -0.062500 1 0 0 0 0 0 2 737963
-0.002542 0.000001 0.119817 0.542042 -0.001446 0.183373 -0.062500 1 0 0 0 0 0 2 738942
-0.002542 0.000001 0.119817 0.542027 -0.001432 0.183372 -0.062500 1 0 0 0 0 0 2 739962
-0.002542 0.000001 0.119817 0.542040 -0.001445 0.183372 -0.062500 1 0 0 0 0 0 2 740959
-0.002542 0.000001 0.119817 0.542030 -0.001443 0.183379 -0.062500 1 0 0 0 0 0 2 741961
-0.002542 0.000001 0.119817 0.542037 -0.001434 0.183366 -0.062500 1 0 0 0 0 0 2 742963
-0.002542 0.000001 0.119817 0.542041 -0.001445 0.183372 -0.062500 1 0 0 0 0 0 2 744256
-0.002542 0.000001 0.119817 0.542030 -0.001443 0.183379 -0.062500 1 0 0 0 0 0 2 744965
-0.002542 0.000001 0.119817 0.542037 -0.001434 0.183366 -0.062500 1 0 0 0 0 0 2 745962
-0.002542 0.000001 0.119817 0.542050 -0.001436 0.183379 -0.062500 1 0 0 0 0 0 2 746941
-0.002542 0.000001 0.119817 0.542031 -0.001442 0.183380 -0.062500 1 0 0 0 0 0 2 747963
-0.002542 0.000001 0.119817 0.542038 -0.001434 0.183367 -0.062500 1 0 0 0 0 0 2 748959
-0.002542 0.000001 0.119817 0.542042 -0.001444 0.183372 -0.062500 1 0 0 0 0 0 2 749965
-0.002542 0.000001 0.119817 0.542030 -0.001443 0.183379 -0.062500 1 0 0 0 0 0 2 750962
-0.002542 0.000001 0.119817 0.542038 -0.001434 0.183366 -0.062500 1 0 0 0 0 0 2 751958
-0.002542 0.000001 0.119817 0.542030 -0.001442 0.183378 -0.062500 1 0 0 0 0 0 2 752960
-0.002542 0.000001 0.119817 0.542041 -0.001446 0.183373 -0.062500 1 0 0 0 0 0 2 753951
-0.002542 0.000001 0.119817 0.542039 -0.001434 0.183366 -0.062500 1 0 0 0 0 0 2 754951
-0.002542 0.000001 0.119817 0.542030 -0.001442 0.183378 -0.062500 1 0 0 0 0 0 2 755958
-0.002542 0.000001 0.119817 0.542041 -0.001446 0.183373 -0.062500 1 0 0 0 0 0 2 756961
-0.002542 0.000001 0.119817 0.542039 -0.001435 0.183366 -0.062500 1 0 0 0 0 0 2 757954
-0.002542 0.000001 0.119817 0.542030 -0.001442 0.183378 -0.062500 1 0 0 0 0 0 2 758958
-0.002542 0.000001 0.119817 0.542041 -0.001446 0.183373 -0.062500 1 0 0 0 0 0 2 759950
-0.002542 0.000001 0.119817 0.542030 -0.001444 0.183379 -0.062500 1 0 0 0 0 0 2 760948
-0.002542 0.000001 0.119817 0.542037 -0.001435 0.183366 -0.062500 1 0 0 0 0 0 2 761948
-0.002542 0.000001 0.119817 0.542050 -0.001436 0.183379 -0.062500 1 0 0 0 0 0 2 762948
-0.002542 0.000001 0.119817 0.542031 -0.001442 0.183380 -0.062500 1 0 0 0 0 0 2 763958
-0.002542 0.000001 0.119817 0.542038 -0.001434 0.183367 -0.062500 1 0 0 0 0 0 2 771596
-0.002542 0.000001 0.119817 0.542042 -0.001445 0.183372 -0.062500 1 0 0 0 0 0 2 772338
-0.002542 0.000001 0.119817 0.542030 -0.001443 0.183379 -0.062500 1 0 0 0 0 0 2 773019
-0.002542 0.000001 0.119817 0.542038 -0.001434 0.183367 -0.062500 1 0 0 0 0 0 2 773959
-0.002542 0.000001 0.119817 0.542030 -0.001442 0.183378 -0.062500 1 0 0 0 0 0 2 774958
-0.002542 0.000001 0.119817 0.542041 -0.001446 0.183373 -0.062500 1 0 0 0 0 0 2 775960
-0.002542 0.000001 0.119817 0.542039 -0.001435 0.183366 -0.062500 1 0 0 0 0 0 2 776956
-0.002542 0.000001 0.119817 0.542030 -0.001442 0.183378 -0.062500 1 0 0 0 0 0 2 778079
-0.002542 0.000001 0.119817 0.542041 -0.001446 0.183373 -0.062500 1 0 0 0 0 0 2 778948
-0.002542 0.000001 0.119817 0.542039 -0.001435 0.183366 -0.062500 1 0 0 0 0 0 2 779948
-0.002542 0.000001 0.119817 0.542030 -0.001442 0.183378 -0.062500 1 0 0 0 0 0 2 780956
-0.002542 0.000001 0.119817 0.542041 -0.001446 0.183373 -0.062500 1 0 0 0 0 0 2 781946
-0.002542 0.000001 0.119817 0.542026 -0.001432 0.183372 -0.062500 1 0 0 0 0 0 2 782955
-0.002542 0.000001 0.119817 0.542048 -0.001436 0.183379 -0.062500 1 0 0 0 0 0 2 783950
-0.002542 0.000001 0.119817 0.542043 -0.001445 0.183373 -0.062500 1 0 0 0 0 0 2 784956
-0.002542 0.000001 0.119817 0.542027 -0.001431 0.183372 -0.062500 1 0 0 0 0 0 2 785971
-0.002542 0.000001 0.119817 0.542041 -0.001444 0.183373 -0.062500 1 0 0 0 0 0 2 786966
-0.002542 0.000001 0.119817 0.542042 -0.001446 0.183373 -0.062500 1 0 0 0 0 0 2 787967
-0.002542 0.000001 0.119817 0.542027 -0.001431 0.183372 -0.062500 1 0 0 0 0 0 2 788966
-0.002542 0.000001 0.119817 0.542041 -0.001444 0.183372 -0.062500 1 0 0 0 0 0 2 790432
-0.002542 0.000001 0.119817 0.542030 -0.001443 0.183379 -0.062500 1 0 0 0 0 0 2 790946
-0.002542 0.000001 0.119817 0.542037 -0.001434 0.183366 -0.062500 1 0 0 0 0 0 2 791959
-0.002542 0.000001 0.119817 0.542042 -0.001445 0.183372 -0.062500 1 0 0 0 0 0 2 792964
-0.002542 0.000001 0.119817 0.542030 -0.001443 0.183379 -0.062500 1 0 0 0 0 0 2 793942
-0.002542 0.000001 0.119817 0.542041 -0.001446 0.183373 -0.062500 1 0 0 0 0 0 2 794942
-0.002542 0.000001 0.119817 0.542039 -0.001435 0.183366 -0.062500 1 0 0 0 0 0 2 795961
-0.002542 0.000001 0.119817 0.542030 -0.001442 0.183378 -0.062500 1 0 0 0 0 0 2 796960
-0.002542 0.000001 0.119817 0.542041 -0.001446 0.183373 -0.062500 1 0 0 0 0 0 2 797959
-0.002542 0.000001 0.119817 0.542026 -0.001432 0.183372 -0.062500 1 0 0 0 0 0 2 798959
-0.002542 0.000001 0.119817 0.542048 -0.001436 0.183379 -0.062500 1 0 0 0 0 0 2 799960
-0.002542 0.000001 0.119817 0.542043 -0.001445 0.183373 -0.062500 1 0 0 0 0 0 2 800941
-0.002542 0.000001 0.119817 0.542027 -0.001431 0.183372 -0.062500 1 0 0 0 0 0 2 801940
-0.002542 0.000001 0.119817 0.542041 -0.001444 0.183373 -0.062500 1 0 0 0 0 0 2 802969
-0.002542 0.000001 0.119817 0.542042 -0.001446 0.183373 -0.062500 1 0 0 0 0 0 2 803944
-0.002542 0.000001 0.119817 0.542027 -0.001432 0.183372 -0.062500 1 0 0 0 0 0 2 804961
-0.002542 0.000001 0.119817 0.542041 -0.001444 0.183372 -0.062500 1 0 0 0 0 0 2 805959
-0.002542 0.000001 0.119817 0.542030 -0.001443 0.183379 -0.062500 1 0 0 0 0 0 2 806958
-0.002542 0.000001 0.119817 0.542037 -0.001434 0.183367 -0.062500 1 0 0 0 0 0 2 807956
-0.002542 0.000001 0.119817 0.542042 -0.001445 0.183372 -0.062500 1 0 0 0 0 0 2 808963
-0.002542 0.000001 0.119817 0.542030 -0.001443 0.183379 -0.062500 1 0 0 0 0 0 2 809957
-0.002542 0.000001 0.119817 0.542037 -0.001434 0.183366 -0.062500 1 0 0 0 0 0 2 810957
-0.002542 0.000001 0.119817 0.542042 -0.001445 0.183372 -0.062500 1 0 0 0 0 0 2 812031
-0.002542 0.000001 0.119817 0.542030 -0.001443 0.183379 -0.062500 1 0 0 0 0 0 2 813040
-0.002542 0.000001 0.119817 0.542037 -0.001434 0.183366 -0.062500 1 0 0 0 0 0 2 814031
-0.002542 0.000001 0.119817 0.542037 -0.001433 0.183385 -0.062500 1 0 0 0 0 0 2 814997
-0.002542 0.000001 0.119817 0.542042 -0.001444 0.183374 -0.062500 1 0 0 0 0 0 2 816022
-0.002542 0.000001 0.119817 0.542039 -0.001434 0.183366 -0.062500 1 0 0 0 0 0 2 817018
-0.002542 0.000001 0.119817 0.542030 -0.001441 0.183378 -0.062500 1 0 0 0 0 0 2 818014
-0.002542 0.000001 0.119817 0.542041 -0.001445 0.183373 -0.062500 1 0 0 0 0 0 2 819029
-0.002542 0.000001 0.119817 0.542042 -0.001446 0.183373 -0.062500 1 0 0 0 0 0 2 820027
-0.002542 0.000001 0.119817 0.542027 -0.001432 0.183372 -0.062500 1 0 0 0 0 0 2 821025
-0.002542 0.000001 0.119817 0.542041 -0.001444 0.183373 -0.062500 1 0 0 0 0 0 2 822062
-0.002542 0.000001 0.119817 0.542030 -0.001443 0.183379 -0.062500 1 0 0 0 0 0 2 823025
-0.002542 0.000001 0.119817 0.542037 -0.001434 0.183367 -0.062500 1 0 0 0 0 0 2 824031
-0.002542 0.000001 0.119817 0.542042 -0.001445 0.183372 -0.062500 1 0 0 0 0 0 2 824992
-0.002542 0.000001 0.119817 0.542030 -0.001443 0.183379 -0.062500 1 0 0 0 0 0 2 826030
-0.002542 0.000001 0.119817 0.542037 -0.001434 0.183366 -0.062500 1 0 0 0 0 0 2 827021
-0.002542 0.000001 0.119817 0.542042 -0.001445 0.183372 -0.062500 1 0 0 0 0 0 2 828015
-0.002542 0.000001 0.119817 0.542030 -0.001443 0.183379 -0.062500 1 0 0 0 0 0 2 829002
-0.002542 0.000001 0.119817 0.542037 -0.001434 0.183366 -0.062500 1 0 0 0 0 0 2 830028
-0.002542 0.000001 0.119817 0.542037 -0.001433 0.183385 -0.062500 1 0 0 0 0 0 2 831019
-0.002542 0.000001 0.119817 0.542042 -0.001444 0.183374 -0.062500 1 0 0 0 0 0 2 832019
-0.002542 0.000001 0.119817 0.542039 -0.001434 0.183366 -0.062500 1 0 0 0 0 0 2 833013
-0.002542 0.000001 0.119817 0.542030 -0.001442 0.183378 -0.062500 1 0 0 0 0 0 2 834024
-0.002542 0.000001 0.119817 0.542041 -0.001445 0.183373 -0.062500 1 0 0 0 0 0 2 834994
-0.002542 0.000001 0.119817 0.542039 -0.001434 0.183366 -0.062500 1 0 0 0 0 0 2 836025
-0.002542 0.000001 0.119817 0.542030 -0.001442 0.183378 -0.062500 1 0 0 0 0 0 2 837023
-0.002542 0.000001 0.119817 0.542041 -0.001446 0.183373 -0.062500 1 0 0 0 0 0 2 838014
-0.002542 0.000001 0.119817 0.542039 -0.001434 0.183366 -0.062500 1 0 0 0 0 0 2 839025
-0.002542 0.000001 0.119817 0.542030 -0.001442 0.183378 -0.062500 1 0 0 0 0 0 2 840024
-0.002542 0.000001 0.119817 0.542041 -0.001446 0.183373 -0.062500 1 0 0 0 0 0 2 841016
-0.002542 0.000001 0.119817 0.542030 -0.001443 0.183379 -0.062500 1 0 0 0 0 0 2 842013
-0.002542 0.000001 0.119817 0.542037 -0.001434 0.183366 -0.062500 1 0 0 0 0 0 2 842998
-0.002542 0.000001 0.119817 0.542042 -0.001445 0.183372 -0.062500 1 0 0 0 0 0 2 844028
-0.002542 0.000001 0.119817 0.542030 -0.001444 0.183379 -0.062500 1 0 0 0 0 0 2 845013
-0.002542 0.000001 0.119817 0.542037 -0.001435 0.183366 -0.062500 1 0 0 0 0 0 2 845996
-0.002542 0.000001 0.119817 0.542037 -0.001433 0.183385 -0.062500 1 0 0 0 0 0 2 847010
-0.002542 0.000001 0.119817 0.542038 -0.001433 0.183367 -0.062500 1 0 0 0 0 0 2 848021
-0.002542 0.000001 0.119817 0.542042 -0.001444 0.183372 -0.062500 1 0 0 0 0 0 2 849021
-0.002542 0.000001 0.119817 0.542030 -0.001443 0.183379 -0.062500 1 0 0 0 0 0 2 849997
-0.002542 0.000001 0.119817 0.542041 -0.001446 0.183373 -0.062500 1 0 0 0 0 0 2 850997
-0.002542 0.000001 0.119817 0.542039 -0.001434 0.183366 -0.062500 1 0 0 0 0 0 2 851998
-0.002542 0.000001 0.119817 0.542030 -0.001442 0.183378 -0.062500 1 0 0 0 0 0 2 852990
-0.002542 0.000001 0.119817 0.542041 -0.001446 0.183373 -0.062500 1 0 0 0 0 0 2 854427
-0.002542 0.000001 0.119817 0.542039 -0.001435 0.183366 -0.062500 1 0 0 0 0 0 2 854996
-0.002542 0.000001 0.119817 0.542030 -0.001442 0.183378 -0.062500 1 0 0 0 0 0 2 855957
-0.002542 0.000001 0.119817 0.542041 -0.001446 0.183373 -0.062500 1 0 0 0 0 0 2 856945
-0.002542 0.000001 0.119817 0.542026 -0.001432 0.183372 -0.062500 1 0 0 0 0 0 2 857939
-0.002542 0.000001 0.119817 0.542040 -0.001445 0.183372 -0.062500 1 0 0 0 0 0 2 858943
-0.002542 0.000001 0.119817 0.542042 -0.001446 0.183372 -0.062500 1 0 0 0 0 0 2 862167
-0.002542 0.000001 0.119817 0.542027 -0.001432 0.183372 -0.062500 1 0 0 0 0 0 2 862944
-0.002542 0.000001 0.119817 0.542048 -0.001436 0.183379 -0.062500 1 0 0 0 0 0 2 863952
-0.002542 0.000001 0.119817 0.542043 -0.001445 0.183373 -0.062500 1 0 0 0 0 0 2 864958
-0.002542 0.000001 0.119817 0.542027 -0.001431 0.183372 -0.062500 1 0 0 0 0 0 2 865945
-0.002542 0.000001 0.119817 0.542041 -0.001444 0.183373 -0.062500 1 0 0 0 0 0 2 866953
-0.002542 0.000001 0.119817 0.542030 -0.001443 0.183379 -0.062500 1 0 0 0 0 0 2 867955
-0.002542 0.000001 0.119817 0.542037 -0.001434 0.183367 -0.062500 1 0 0 0 0 0 2 868953
-0.002542 0.000001 0.119817 0.542042 -0.001444 0.183372 -0.062500 1 0 0 0 0 0 2 869945
-0.002542 0.000001 0.119817 0.542030 -0.001443 0.183379 -0.062500 1 0 0 0 0 0 2 870944
-0.002542 0.000001 0.119817 0.542037 -0.001434 0.183366 -0.062500 1 0 0 0 0 0 2 871954
-0.002542 0.000001 0.119817 0.542042 -0.001445 0.183372 -0.062500 1 0 0 0 0 0 2 872944
-0.002542 0.000001 0.119817 0.542030 -0.001443 0.183379 -0.062500 1 0 0 0 0 0 2 873943
-0.002542 0.000001 0.119817 0.542041 -0.001446 0.183373 -0.062500 1 0 0 0 0 0 2 874943
-0.002542 0.000001 0.119817 0.542026 -0.001432 0.183372 -0.062500 1 0 0 0 0 0 2 875959
-0.002542 0.000001 0.119817 0.542040 -0.001445 0.183372 -0.062500 1 0 0 0 0 0 2 876955
-0.002542 0.000001 0.119817 0.542042 -0.001446 0.183372 -0.062500 1 0 0 0 0 0 2 877953
-0.002542 0.000001 0.119817 0.542027 -0.001432 0.183372 -0.062500 1 0 0 0 0 0 2 878959
-0.002542 0.000001 0.119817 0.542048 -0.001436 0.183379 -0.062500 1 0 0 0 0 0 2 879954
-0.002542 0.000001 0.119817 0.542043 -0.001445 0.183373 -0.062500 1 0 0 0 0 0 2 880951
-0.002542 0.000001 0.119817 0.542027 -0.001431 0.183372 -0.062500 1 0 0 0 0 0 2 881962
-0.002542 0.000001 0.119817 0.542041 -0.001444 0.183373 -0.062500 1 0 0 0 0 0 2 882953
-0.002542 0.000001 0.119817 0.542030 -0.001443 0.183379 -0.062500 1 0 0 0 0 0 2 883957
-0.002542 0.000001 0.119817 0.542037 -0.001434 0.183367 -0.062500 1 0 0 0 0 0 2 884965
-0.002542 0.000001 0.119817 0.542042 -0.001445 0.183372 -0.062500 1 0 0 0 0 0 2 885963
-0.002542 0.000001 0.119817 0.542030 -0.001443 0.183379 -0.062500 1 0 0 0 0 0 2 886963
-0.002542 0.000001 0.119817 0.542037 -0.001434 0.183366 -0.062500 1 0 0 0 0 0 2 887966
-0.002542 0.000001 0.119817 0.542042 -0.001445 0.183372 -0.062500 1 0 0 0 0 0 2 888957
-0.002542 0.000001 0.119817 0.542030 -0.001443 0.183379 -0.062500 1 0 0 0 0 0 2 889956
-0.002542 0.000001 0.119817 0.542037 -0.001434 0.183366 -0.062500 1 0 0 0 0 0 2 890956
-0.002542 0.000001 0.119817 0.542029 -0.001442 0.183378 -0.062500 1 0 0 0 0 0 2 891958
-0.002542 0.000001 0.119817 0.542040 -0.001446 0.183373 -0.062500 1 0 0 0 0 0 2 892955
-0.002542 0.000001 0.119817 0.542038 -0.001435 0.183366 -0.062500 1 0 0 0 0 0 2 893955
-0.002542 0.000001 0.119817 0.542038 -0.001433 0.183385 -0.062500 1 0 0 0 0 0 2 894965
-0.002542 0.000001 0.119817 0.542042 -0.001444 0.183374 -0.062500 1 0 0 0 0 0 2 895959
-0.002542 0.000001 0.119817 0.542039 -0.001434 0.183366 -0.062500 1 0 0 0 0 0 2 896960
-0.002542 0.000001 0.119817 0.542030 -0.001441 0.183378 -0.062500 1 0 0 0 0 0 2 897967
-0.002542 0.000001 0.119817 0.542041 -0.001445 0.183373 -0.062500 1 0 0 0 0 0 2 898956
-0.002542 0.000001 0.119817 0.542042 -0.001446 0.183373 -0.062500 1 0 0 0 0 0 2 899957
-0.002542 0.000001 0.119817 0.542027 -0.001432 0.183372 -0.062500 1 0 0 0 0 0 2 900956
-0.002542 0.000001 0.119817 0.542041 -0.001444 0.183372 -0.062500 1 0 0 0 0 0 2 901959
-0.002542 0.000001 0.119817 0.542030 -0.001443 0.183379 -0.062500 1 0 0 0 0 0 2 902960
-0.002542 0.000001 0.119817 0.542037 -0.001434 0.183367 -0.062500 1 0 0 0 0 0 2 903958
-0.002542 0.000001 0.119817 0.542042 -0.001445 0.183372 -0.062500 1 0 0 0 0 0 2 904955
-0.002542 0.000001 0.119817 0.542030 -0.001443 0.183379 -0.062500 1 0 0 0 0 0 2 905956
-0.002542 0.000001 0.119817 0.542037 -0.001434 0.183366 -0.062500 1 0 0 0 0 0 2 906955
-0.002542 0.000001 0.119817 0.542029 -0.001442 0.183378 -0.062500 1 0 0 0 0 0 2 907956
-0.002542 0.000001 0.119817 0.542040 -0.001446 0.183373 -0.062500 1 0 0 0 0 0 2 908954
-0.002542 0.000001 0.119817 0.542038 -0.001435 0.183366 -0.062500 1 0 0 0 0 0 2 909955
-0.002542 0.000001 0.119817 0.542038 -0.001433 0.183385 -0.062500 1 0 0 0 0 0 2 910955
-0.002542 0.000001 0.119817 0.542042 -0.001444 0.183374 -0.062500 1 0 0 0 0 0 2 911961
-0.002542 0.000001 0.119817 0.542039 -0.001434 0.183366 -0.062500 1 0 0 0 0 0 2 912955
-0.002542 0.000001 0.119817 0.542030 -0.001442 0.183378 -0.062500 1 0 0 0 0 0 2 913953
-0.002542 0.000001 0.119817 0.542041 -0.001445 0.183373 -0.062500 1 0 0 0 0 0 2 914955
-0.002542 0.000001 0.119817 0.542039 -0.001434 0.183366 -0.062500 1 0 0 0 0 0 2 915956
-0.002542 0.000001 0.119817 0.542030 -0.001442 0.183378 -0.062500 1 0 0 0 0 0 2 916954
-0.002542 0.000001 0.119817 0.542041 -0.001446 0.183373 -0.062500 1 0 0 0 0 0 2 917952
-0.002542 0.000001 0.119817 0.542027 -0.001431 0.183372 -0.062500 1 0 0 0 0 0 2 918965
-0.002542 0.000001 0.119817 0.542040 -0.001444 0.183372 -0.062500 1 0 0 0 0 0 2 919959
-0.002542 0.000001 0.119817 0.542042 -0.001446 0.183372 -0.062500 1 0 0 0 0 0 2 920961
-0.002542 0.000001 0.119817 0.542030 -0.001443 0.183379 -0.062500 1 0 0 0 0 0 2 921953
-0.002542 0.000001 0.119817 0.542037 -0.001434 0.183366 -0.062500 1 0 0 0 0 0 2 922955
-0.002542 0.000001 0.119817 0.542029 -0.001442 0.183378 -0.062500 1 0 0 0 0 0 2 923955
-0.002542 0.000001 0.119817 0.542040 -0.001446 0.183373 -0.062500 1 0 0 0 0 0 2 924957
-0.002542 0.000001 0.119817 0.542038 -0.001435 0.183366 -0.062500 1 0 0 0 0 0 2 925953
-0.002542 0.000001 0.119817 0.542038 -0.001433 0.183385 -0.062500 1 0 0 0 0 0 2 926950
-0.002542 0.000001 0.119817 0.542042 -0.001445 0.183374 -0.062500 1 0 0 0 0 0 2 927955
-0.002542 0.000001 0.119817 0.542039 -0.001434 0.183366 -0.062500 1 0 0 0 0 0 2 928954
-0.002542 0.000001 0.119817 0.542030 -0.001442 0.183378 -0.062500 1 0 0 0 0 0 2 929953
-0.002542 0.000001 0.119817 0.542041 -0.001446 0.183373 -0.062500 1 0 0 0 0 0 2 930948
-0.002542 0.000001 0.119817 0.542039 -0.001434 0.183366 -0.062500 1 0 0 0 0 0 2 931954
-0.002542 0.000001 0.119817 0.542030 -0.001442 0.183378 -0.062500 1 0 0 0 0 0 2 932943
-0.002542 0.000001 0.119817 0.542041 -0.001446 0.183373 -0.062500 1 0 0 0 0 0 2 933953
-0.002542 0.000001 0.119817 0.542027 -0.001432 0.183372 -0.062500 1 0 0 0 0 0 2 934944
-0.002542 0.000001 0.119817 0.542040 -0.001444 0.183372 -0.062500 1 0 0 0 0 0 2 935953
-0.002542 0.000001 0.119817 0.542042 -0.001446 0.183372 -0.062500 1 0 0 0 0 0 2 936953
-0.002542 0.000001 0.119817 0.542027 -0.001432 0.183372 -0.062500 1 0 0 0 0 0 2 937952
-0.002542 0.000001 0.119817 0.542040 -0.001445 0.183372 -0.062500 1 0 0 0 0 0 2 938952
-0.002542 0.000001 0.119817 0.542030 -0.001443 0.183379 -0.062500 1 0 0 0 0 0 2 939953
-0.002542 0.000001 0.119817 0.542037 -0.001434 0.183366 -0.062500 1 0 0 0 0 0 2 940942
-0.002542 0.000001 0.119817 0.542050 -0.001436 0.183379 -0.062500 1 0 0 0 0 0 2 941947
-0.002542 0.000001 0.119817 0.542031 -0.001442 0.183380 -0.062500 1 0 0 0 0 0 2 942953
-0.002542 0.000001 0.119817 0.542038 -0.001434 0.183367 -0.062500 1 0 0 0 0 0 2 943943
-0.002542 0.000001 0.119817 0.542042 -0.001444 0.183372 -0.062500 1 0 0 0 0 0 2 944953
-0.002542 0.000001 0.119817 0.542030 -0.001443 0.183379 -0.062500 1 0 0 0 0 0 2 945942
-0.002542 0.000001 0.119817 0.542038 -0.001434 0.183367 -0.062500 1 0 0 0 0 0 2 946941
-0.002542 0.000001 0.119817 0.542042 -0.001444 0.183372 -0.062500 1 0 0 0 0 0 2 947942
-0.002542 0.000001 0.119817 0.542030 -0.001443 0.183379 -0.062500 1 0 0 0 0 0 2 948942
-0.002542 0.000001 0.119817 0.542041 -0.001446 0.183373 -0.062500 1 0 0 0 0 0 2 949954
-0.002542 0.000001 0.119817 0.542027 -0.001432 0.183372 -0.062500 1 0 0 0 0 0 2 950951
-0.002542 0.000001 0.119817 0.542040 -0.001445 0.183373 -0.062500 1 0 0 0 0 0 2 951952
-0.002542 0.000001 0.119817 0.542042 -0.001446 0.183373 -0.062500 1 0 0 0 0 0 2 954758
-0.002542 0.000001 0.119817 0.542027 -0.001432 0.183372 -0.062500 1 0 0 0 0 0 2 961462
-0.002542 0.000001 0.119817 0.542040 -0.001445 0.183372 -0.062500 1 0 0 0 0 0 2 961945
-0.002542 0.000001 0.119817 0.542042 -0.001446 0.183372 -0.062500 1 0 0 0 0 0 2 962957
-0.002542 0.000001 0.119817 0.542027 -0.001432 0.183372 -0.062500 1 0 0 0 0 0 2 963959
-0.002542 0.000001 0.119817 0.542049 -0.001436 0.183379 -0.062500 1 0 0 0 0 0 2 964953
-0.002542 0.000001 0.119817 0.542031 -0.001442 0.183380 -0.062500 1 0 0 0 0 0 2 965979
-0.002542 0.000001 0.119817 0.542038 -0.001434 0.183367 -0.062500 1 0 0 0 0 0 2 966961
-0.002542 0.000001 0.119817 0.542042 -0.001444 0.183372 -0.062500 1 0 0 0 0 0 2 967938
-0.002542 0.000001 0.119817 0.542030 -0.001443 0.183379 -0.062500 1 0 0 0 0 0 2 968954
-0.002542 0.000001 0.119817 0.542038 -0.001434 0.183367 -0.062500 1 0 0 0 0 0 2 969952
-0.002542 0.000001 0.119817 0.542042 -0.001445 0.183372 -0.062500 1 0 0 0 0 0 2 970962
-0.002542 0.000001 0.119817 0.542030 -0.001443 0.183379 -0.062500 1 0 0 0 0 0 2 971960
-0.002542 0.000001 0.119817 0.542038 -0.001434 0.183366 -0.062500 1 0 0 0 0 0 2 972961
-0.002542 0.000001 0.119817 0.542029 -0.001442 0.183378 -0.062500 1 0 0 0 0 0 2 973956
-0.002542 0.000001 0.119817 0.542041 -0.001446 0.183373 -0.062500 1 0 0 0 0 0 2 974951
-0.002542 0.000001 0.119817 0.542039 -0.001434 0.183366 -0.062500 1 0 0 0 0 0 2 975955
-0.002542 0.000001 0.119817 0.542030 -0.001442 0.183378 -0.062500 1 0 0 0 0 0 2 976952
-0.002542 0.000001 0.119817 0.542041 -0.001446 0.183373 -0.062500 1 0 0 0 0 0 2 977958
-0.002542 0.000001 0.119817 0.542042 -0.001446 0.183372 -0.062500 1 0 0 0 0 0 2 978956
-0.002542 0.000001 0.119817 0.542027 -0.001432 0.183372 -0.062500 1 0 0 0 0 0 2 979953
-0.002542 0.000001 0.119817 0.542049 -0.001436 0.183379 -0.062500 1 0 0 0 0 0 2 980965
-0.002542 0.000001 0.119817 0.542040 -0.001433 0.183366 -0.062500 1 0 0 0 0 0 2 981953
-0.002542 0.000001 0.119817 0.542030 -0.001441 0.183378 -0.062500 1 0 0 0 0 0 2 982952
-0.002542 0.000001 0.119817 0.542041 -0.001445 0.183373 -0.062500 1 0 0 0 0 0 2 983953
-0.002542 0.000001 0.119817 0.542030 -0.001443 0.183379 -0.062500 1 0 0 0 0 0 2 984936
-0.002542 0.000001 0.119817 0.542038 -0.001434 0.183367 -0.062500 1 0 0 0 0 0 2 985951
-0.002542 0.000001 0.119817 0.542042 -0.001445 0.183372 -0.062500 1 0 0 0 0 0 2 986960
-0.002542 0.000001 0.119817 0.542030 -0.001443 0.183379 -0.062500 1 0 0 0 0 0 2 987957
-0.002542 0.000001 0.119817 0.542038 -0.001434 0.183366 -0.062500 1 0 0 0 0 0 2 988953
-0.002542 0.000001 0.119817 0.542029 -0.001442 0.183378 -0.062500 1 0 0 0 0 0 2 989934
-0.002542 0.000001 0.119817 0.542041 -0.001446 0.183373 -0.062500 1 0 0 0 0 0 2 990952
-0.002542 0.000001 0.119817 0.542039 -0.001435 0.183366 -0.062500 1 0 0 0 0 0 2 992079
-0.002523 -0.000003 0.119807 0.277251 0.060860 0.320746 -0.062500 1 0 0 0 0 0 2 992951
-0.002514 -0.000005 0.119803 0.367538 0.039996 0.253678 -0.062500 1 0 0 0 0 0 2 993954
-0.002509 -0.000006 0.119802 0.434111 0.024334 0.218871 -0.062500 1 0 0 0 0 0 2 994951
-0.002507 -0.000007 0.119802 0.469270 0.015964 0.205643 -0.062500 1 0 0 0 0 0 2 995954
-0.002506 -0.000007 0.119802 0.486930 0.011728 0.200933 -0.062500 1 0 0 0 0 0 2 996952
-0.002505 -0.000007 0.119802 0.495747 0.009606 0.199289 -0.062500 1 0 0 0 0 0 2 997954
-0.002505 -0.000007 0.119802 0.500135 0.008537 0.198709 -0.062500 1 0 0 0 0 0 2 998962
-0.002505 -0.000007 0.119802 0.502324 0.008002 0.198519 -0.062500 1 0 0 0 0 0 2 999939
-0.002505 -0.000007 0.119802 0.503416 0.007740 0.198448 -0.062500 1 0 0 0 0 0 3 956
-0.002505 -0.000007 0.119802 0.503974 0.007607 0.198418 -0.062500 1 0 0 0 0 0 3 2072
-0.002505 -0.000007 0.119802 0.504242 0.007543 0.198410 -0.062500 1 0 0 0 0 0 3 2950
-0.002505 -0.000007 0.119802 0.504379 0.007500 0.198413 -0.062500 1 0 0 0 0 0 3 4010
-0.002505 -0.000007 0.119802 0.504433 0.007486 0.198409 -0.062500 1 0 0 0 0 0 3 5036
-0.002505 -0.000007 0.119802 0.504471 0.007476 0.198409 -0.062500 1 0 0 0 0 0 3 5985
-0.002505 -0.000007 0.119802 0.504493 0.007482 0.198410 -0.062500 1 0 0 0 0 0 3 7009
-0.002505 -0.000007 0.119802 0.504506 0.007480 0.198404 -0.062500 1 0 0 0 0 0 3 8147
-0.002505 -0.000007 0.119802 0.504511 0.007469 0.198410 -0.062500 1 0 0 0 0 0 3 9136
-0.002505 -0.000007 0.119802 0.504511 0.007467 0.198411 -0.062500 1 0 0 0 0 0 3 10135
-0.002505 -0.000007 0.119802 0.504511 0.007467 0.198411 -0.062500 1 0 0 0 0 0 3 11009
-0.002505 -0.000007 0.119802 0.504508 0.007478 0.198404 -0.062500 1 0 0 0 0 0 3 12140
-0.002505 -0.000007 0.119802 0.504511 0.007468 0.198410 -0.062500 1 0 0 0 0 0 3 13110
-0.002505 -0.000007 0.119802 0.504508 0.007479 0.198404 -0.062500 1 0 0 0 0 0 3 14149
-0.002505 -0.000007 0.119802 0.504511 0.007468 0.198410 -0.062500 1 0 0 0 0 0 3 15149
-0.002505 -0.000007 0.119802 0.504511 0.007467 0.198410 -0.062500 1 0 0 0 0 0 3 16140
-0.002505 -0.000007 0.119802 0.504511 0.007467 0.198411 -0.062500 1 0 0 0 0 0 3 17008
-0.002505 -0.000007 0.119802 0.504507 0.007478 0.198404 -0.062500 1 0 0 0 0 0 3 18118
-0.002505 -0.000007 0.119802 0.504510 0.007468 0.198410 -0.062500 1 0 0 0 0 0 3 19134
-0.002505 -0.000007 0.119802 0.504511 0.007467 0.198411 -0.062500 1 0 0 0 0 0 3 20133
-0.002505 -0.000007 0.119802 0.504507 0.007478 0.198404 -0.062500 1 0 0 0 0 0 3 21119
-0.002505 -0.000007 0.119802 0.504510 0.007468 0.198410 -0.062500 1 0 0 0 0 0 3 22131
-0.002505 -0.000007 0.119802 0.504510 0.007467 0.198411 -0.062500 1 0 0 0 0 0 3 23117
-0.002505 -0.000007 0.119802 0.504507 0.007478 0.198404 -0.062500 1 0 0 0 0 0 3 24076
-0.002505 -0.000007 0.119802 0.504518 0.007477 0.198417 -0.062500 1 0 0 0 0 0 3 24940
-0.002505 -0.000007 0.119802 0.504512 0.007468 0.198412 -0.062500 1 0 0 0 0 0 3 26075
-0.002505 -0.000007 0.119802 0.504507 0.007479 0.198404 -0.062500 1 0 0 0 0 0 3 27065
-0.002505 -0.000007 0.119802 0.504510 0.007468 0.198410 -0.062500 1 0 0 0 0 0 3 28070
-0.002505 -0.000007 0.119802 0.504510 0.007467 0.198411 -0.062500 1 0 0 0 0 0 3 29074
-0.002505 -0.000007 0.119802 0.504507 0.007479 0.198404 -0.062500 1 0 0 0 0 0 3 30064
-0.002505 -0.000007 0.119802 0.504510 0.007468 0.198410 -0.062500 1 0 0 0 0 0 3 31074
-0.002505 -0.000007 0.119802 0.504510 0.007467 0.198411 -0.062500 1 0 0 0 0 0 3 32064
-0.002505 -0.000007 0.119802 0.504507 0.007479 0.198404 -0.062500 1 0 0 0 0 0 3 33073
-0.002505 -0.000007 0.119802 0.504510 0.007468 0.198410 -0.062500 1 0 0 0 0 0 3 34064
-0.002505 -0.000007 0.119802 0.504510 0.007467 0.198411 -0.062500 1 0 0 0 0 0 3 35072
-0.002505 -0.000007 0.119802 0.504519 0.007476 0.198398 -0.062500 1 0 0 0 0 0 3 36074
-0.002505 -0.000007 0.119802 0.504511 0.007468 0.198409 -0.062500 1 0 0 0 0 0 3 37066
-0.002505 -0.000007 0.119802 0.504511 0.007467 0.198410 -0.062500 1 0 0 0 0 0 3 37949
-0.002505 -0.000007 0.119802 0.504511 0.007466 0.198411 -0.062500 1 0 0 0 0 0 3 39063
-0.002505 -0.000007 0.119802 0.504507 0.007478 0.198404 -0.062500 1 0 0 0 0 0 3 40075
-0.002505 -0.000007 0.119802 0.504518 0.007477 0.198417 -0.062500 1 0 0 0 0 0 3 40938
-0.002505 -0.000007 0.119802 0.504508 0.007480 0.198405 -0.062500 1 0 0 0 0 0 3 42141
-0.002505 -0.000007 0.119802 0.504510 0.007469 0.198410 -0.062500 1 0 0 0 0 0 3 43064
-0.002505 -0.000007 0.119802 0.504511 0.007467 0.198411 -0.062500 1 0 0 0 0 0 3 44074
-0.002505 -0.000007 0.119802 0.504511 0.007467 0.198411 -0.062500 1 0 0 0 0 0 3 45063
-0.002505 -0.000007 0.119802 0.504507 0.007478 0.198404 -0.062500 1 0 0 0 0 0 3 45948
-0.002505 -0.000007 0.119802 0.504510 0.007468 0.198410 -0.062500 1 0 0 0 0 0 3 47062
-0.002505 -0.000007 0.119802 0.504510 0.007467 0.198411 -0.062500 1 0 0 0 0 0 3 48073
-0.002505 -0.000007 0.119802 0.504507 0.007478 0.198404 -0.062500 1 0 0 0 0 0 3 49082
-0.002505 -0.000007 0.119802 0.504510 0.007468 0.198410 -0.062500 1 0 0 0 0 0 3 50107
-0.002505 -0.000007 0.119802 0.504510 0.007467 0.198411 -0.062500 1 0 0 0 0 0 3 51070
-0.002505 -0.000007 0.119802 0.504507 0.007478 0.198404 -0.062500 1 0 0 0 0 0 3 52069
-0.002505 -0.000007 0.119802 0.504510 0.007468 0.198410 -0.062500 1 0 0 0 0 0 3 53080
-0.002505 -0.000007 0.119802 0.504510 0.007467 0.198411 -0.062500 1 0 0 0 0 0 3 54070
-0.002505 -0.000007 0.119802 0.504506 0.007478 0.198404 -0.062500 1 0 0 0 0 0 3 55062
-0.002505 -0.000007 0.119802 0.504509 0.007468 0.198410 -0.062500 1 0 0 0 0 0 3 56085
-0.002505 -0.000007 0.119802 0.504530 0.007473 0.198411 -0.062500 1 0 0 0 0 0 3 57082
-0.002505 -0.000007 0.119802 0.504510 0.007479 0.198404 -0.062500 1 0 0 0 0 0 3 58076
-0.002505 -0.000007 0.119802 0.504511 0.007468 0.198410 -0.062500 1 0 0 0 0 0 3 59074
-0.002505 -0.000007 0.119802 0.504511 0.007467 0.198411 -0.062500 1 0 0 0 0 0 3 60077
-0.002505 -0.000007 0.119802 0.504507 0.007479 0.198404 -0.062500 1 0 0 0 0 0 3 61058
-0.002505 -0.000007 0.119802 0.504510 0.007468 0.198410 -0.062500 1 0 0 0 0 0 3 62075
-0.002505 -0.000007 0.119802 0.504511 0.007467 0.198411 -0.062500 1 0 0 0 0 0 3 63074
-0.002505 -0.000007 0.119802 0.504507 0.007478 0.198404 -0.062500 1 0 0 0 0 0 3 64075
-0.002505 -0.000007 0.119802 0.504510 0.007468 0.198410 -0.062500 1 0 0 0 0 0 3 65075
-0.002505 -0.000007 0.119802 0.504510 0.007467 0.198411 -0.062500 1 0 0 0 0 0 3 66073
-0.002505 -0.000007 0.119802 0.504510 0.007467 0.198411 -0.062500 1 0 0 0 0 0 3 67073
-0.002505 -0.000007 0.119802 0.504507 0.007478 0.198404 -0.062500 1 0 0 0 0 0 3 68075
-0.002505 -0.000007 0.119802 0.504510 0.007468 0.198410 -0.062500 1 0 0 0 0 0 3 68954
-0.002505 -0.000007 0.119802 0.504510 0.007467 0.198411 -0.062500 1 0 0 0 0 0 3 70087
-0.002505 -0.000007 0.119802 0.504507 0.007478 0.198404 -0.062500 1 0 0 0 0 0 3 71080
-0.002505 -0.000007 0.119802 0.504518 0.007477 0.198417 -0.062500 1 0 0 0 0 0 3 72062
-0.002505 -0.000007 0.119802 0.504508 0.007480 0.198405 -0.062500 1 0 0 0 0 0 3 73073
-0.002505 -0.000007 0.119802 0.504510 0.007469 0.198410 -0.062500 1 0 0 0 0 0 3 74075
-0.002505 -0.000007 0.119802 0.504510 0.007467 0.198411 -0.062500 1 0 0 0 0 0 3 75073
-0.002505 -0.000007 0.119802 0.504523 0.007464 0.198405 -0.062500 1 0 0 0 0 0 3 76073
-0.002505 -0.000007 0.119802 0.504509 0.007478 0.198403 -0.062500 1 0 0 0 0 0 3 77074
-0.002505 -0.000007 0.119802 0.504511 0.007468 0.198410 -0.062500 1 0 0 0 0 0 3 78081
-0.002505 -0.000007 0.119802 0.504511 0.007467 0.198411 -0.062500 1 0 0 0 0 0 3 79072
-0.002505 -0.000007 0.119802 0.504507 0.007478 0.198404 -0.062500 1 0 0 0 0 0 3 80074
-0.002505 -0.000007 0.119802 0.504510 0.007468 0.198410 -0.062500 1 0 0 0 0 0 3 81073
-0.002505 -0.000007 0.119802 0.504511 0.007467 0.198411 -0.062500 1 0 0 0 0 0 3 82057
-0.002505 -0.000007 0.119802 0.504507 0.007478 0.198404 -0.062500 1 0 0 0 0 0 3 83075
-0.002505 -0.000007 0.119802 0.504510 0.007468 0.198410 -0.062500 1 0 0 0 0 0 3 84074
-0.002505 -0.000007 0.119802 0.504510 0.007467 0.198411 -0.062500 1 0 0 0 0 0 3 85071
-0.002505 -0.000007 0.119802 0.504507 0.007478 0.198404 -0.062500 1 0 0 0 0 0 3 86073
-0.002505 -0.000007 0.119802 0.504518 0.007477 0.198417 -0.062500 1 0 0 0 0 0 3 87072
-0.002505 -0.000007 0.119802 0.504511 0.007468 0.198412 -0.062500 1 0 0 0 0 0 3 88075
-0.002505 -0.000007 0.119802 0.504507 0.007479 0.198404 -0.062500 1 0 0 0 0 0 3 89083
-0.002505 -0.000007 0.119802 0.504510 0.007469 0.198410 -0.062500 1 0 0 0 0 0 3 90068
-0.002505 -0.000007 0.119802 0.504510 0.007467 0.198411 -0.062500 1 0 0 0 0 0 3 91072
-0.002505 -0.000007 0.119802 0.504507 0.007479 0.198404 -0.062500 1 0 0 0 0 0 3 92079
-0.002505 -0.000007 0.119802 0.504510 0.007468 0.198410 -0.062500 1 0 0 0 0 0 3 93075
-0.002505 -0.000007 0.119802 0.504510 0.007467 0.198411 -0.062500 1 0 0 0 0 0 3 93947
-0.002505 -0.000007 0.119802 0.504507 0.007479 0.198404 -0.062500 1 0 0 0 0 0 3 95077
-0.002505 -0.000007 0.119802 0.504510 0.007468 0.198410 -0.062500 1 0 0 0 0 0 3 96075
-0.002505 -0.000007 0.119802 0.504522 0.007464 0.198404 -0.062500 1 0 0 0 0 0 3 97073
-0.002505 -0.000007 0.119802 0.504512 0.007466 0.198410 -0.062500 1 0 0 0 0 0 3 98071
-0.002505 -0.000007 0.119802 0.504507 0.007478 0.198404 -0.062500 1 0 0 0 0 0 3 99072
-0.002505 -0.000007 0.119802 0.504510 0.007468 0.198410 -0.062500 1 0 0 0 0 0 3 100075
-0.002505 -0.000007 0.119802 0.504511 0.007467 0.198410 -0.062500 1 0 0 0 0 0 3 101769
-0.002505 -0.000007 0.119802 0.504507 0.007478 0.198404 -0.062500 1 0 0 0 0 0 3 110220
-0.002505 -0.000007 0.119802 0.504518 0.007477 0.198417 -0.062500 1 0 0 0 0 0 3 111080
-0.002505 -0.000007 0.119802 0.504512 0.007468 0.198412 -0.062500 1 0 0 0 0 0 3 112117
-0.002505 -0.000007 0.119802 0.504508 0.007479 0.198404 -0.062500 1 0 0 0 0 0 3 113073
-0.002505 -0.000007 0.119802 0.504510 0.007468 0.198410 -0.062500 1 0 0 0 0 0 3 114061
-0.002505 -0.000007 0.119802 0.504511 0.007467 0.198411 -0.062500 1 0 0 0 0 0 3 115071
-0.002505 -0.000007 0.119802 0.504507 0.007479 0.198404 -0.062500 1 0 0 0 0 0 3 116061
-0.002505 -0.000007 0.119802 0.504510 0.007468 0.198410 -0.062500 1 0 0 0 0 0 3 117064
-0.002505 -0.000007 0.119802 0.504510 0.007467 0.198411 -0.062500 1 0 0 0 0 0 3 118064
-0.002505 -0.000007 0.119802 0.504507 0.007479 0.198404 -0.062500 1 0 0 0 0 0 3 119063
-0.002505 -0.000007 0.119802 0.504510 0.007468 0.198410 -0.062500 1 0 0 0 0 0 3 120072
-0.002505 -0.000007 0.119802 0.504510 0.007467 0.198411 -0.062500 1 0 0 0 0 0 3 121072
-0.002505 -0.000007 0.119802 0.504507 0.007478 0.198404 -0.062500 1 0 0 0 0 0 3 122061
-0.002505 -0.000007 0.119802 0.504510 0.007468 0.198410 -0.062500 1 0 0 0 0 0 3 123066
-0.002505 -0.000007 0.119802 0.504510 0.007467 0.198411 -0.062500 1 0 0 0 0 0 3 124073
-0.002505 -0.000007 0.119802 0.504519 0.007475 0.198398 -0.062500 1 0 0 0 0 0 3 125061
-0.002505 -0.000007 0.119802 0.504520 0.007477 0.198416 -0.062500 1 0 0 0 0 0 3 126071
-0.002505 -0.000007 0.119802 0.504512 0.007468 0.198411 -0.062500 1 0 0 0 0 0 3 127061
-0.002505 -0.000007 0.119802 0.504508 0.007479 0.198404 -0.062500 1 0 0 0 0 0 3 128072
-0.002505 -0.000007 0.119802 0.504511 0.007469 0.198410 -0.062500 1 0 0 0 0 0 3 129061
-0.002505 -0.000007 0.119802 0.504511 0.007467 0.198411 -0.062500 1 0 0 0 0 0 3 130068
-0.002505 -0.000007 0.119802 0.504511 0.007467 0.198411 -0.062500 1 0 0 0 0 0 3 131071
-0.002505 -0.000007 0.119802 0.504507 0.007478 0.198404 -0.062500 1 0 0 0 0 0 3 132061
-0.002505 -0.000007 0.119802 0.504510 0.007468 0.198410 -0.062500 1 0 0 0 0 0 3 133078
-0.002505 -0.000007 0.119802 0.504511 0.007467 0.198411 -0.062500 1 0 0 0 0 0 3 134080
-0.002505 -0.000007 0.119802 0.504507 0.007478 0.198404 -0.062500 1 0 0 0 0 0 3 135080
-0.002505 -0.000007 0.119802 0.504510 0.007468 0.198410 -0.062500 1 0 0 0 0 0 3 136068
-0.002505 -0.000007 0.119802 0.504510 0.007467 0.198411 -0.062500 1 0 0 0 0 0 3 137070
-0.002505 -0.000007 0.119802 0.504507 0.007478 0.198404 -0.062500 1 0 0 0 0 0 3 138075
-0.002505 -0.000007 0.119802 0.504510 0.007468 0.198410 -0.062500 1 0 0 0 0 0 3 139080
-0.002505 -0.000007 0.119802 0.504510 0.007467 0.198411 -0.062500 1 0 0 0 0 0 3 140070
-0.002505 -0.000007 0.119802 0.504507 0.007478 0.198404 -0.062500 1 0 0 0 0 0 3 141080
-0.002505 -0.000007 0.119802 0.504509 0.007468 0.198410 -0.062500 1 0 0 0 0 0 3 142078
-0.002505 -0.000007 0.119802 0.504518 0.007476 0.198418 -0.062500 1 0 0 0 0 0 3 143073
-0.002505 -0.000007 0.119802 0.504520 0.007477 0.198399 -0.062500 1 0 0 0 0 0 3 144054
-0.002505 -0.000007 0.119802 0.504512 0.007468 0.198409 -0.062500 1 0 0 0 0 0 3 145073
-0.002505 -0.000007 0.119802 0.504511 0.007467 0.198411 -0.062500 1 0 0 0 0 0 3 146082
-0.002505 -0.000007 0.119802 0.504508 0.007479 0.198404 -0.062500 1 0 0 0 0 0 3 147077
-0.002505 -0.000007 0.119802 0.504510 0.007468 0.198410 -0.062500 1 0 0 0 0 0 3 148078
-0.002505 -0.000007 0.119802 0.504511 0.007467 0.198411 -0.062500 1 0 0 0 0 0 3 149078
-0.002505 -0.000007 0.119802 0.504507 0.007478 0.198404 -0.062500 1 0 0 0 0 0 3 150071
-0.002505 -0.000007 0.119802 0.504510 0.007468 0.198410 -0.062500 1 0 0 0 0 0 3 151072
-0.002505 -0.000007 0.119802 0.504510 0.007467 0.198411 -0.062500 1 0 0 0 0 0 3 152056
-0.002505 -0.000007 0.119802 0.504511 0.007467 0.198411 -0.062500 1 0 0 0 0 0 3 153068
-0.002505 -0.000007 0.119802 0.504507 0.007478 0.198404 -0.062500 1 0 0 0 0 0 3 154077
-0.002505 -0.000007 0.119802 0.504510 0.007468 0.198410 -0.062500 1 0 0 0 0 0 3 155053
-0.002505 -0.000007 0.119802 0.504510 0.007467 0.198411 -0.062500 1 0 0 0 0 0 3 156074
-0.002505 -0.000007 0.119802 0.504507 0.007478 0.198404 -0.062500 1 0 0 0 0 0 3 157072
-0.002505 -0.000007 0.119802 0.504518 0.007477 0.198417 -0.062500 1 0 0 0 0 0 3 158071
-0.002505 -0.000007 0.119802 0.504511 0.007468 0.198412 -0.062500 1 0 0 0 0 0 3 159071
-0.002505 -0.000007 0.119802 0.504507 0.007479 0.198404 -0.062500 1 0 0 0 0 0 3 160074
-0.002505 -0.000007 0.119802 0.504510 0.007468 0.198410 -0.062500 1 0 0 0 0 0 3 161070
-0.002505 -0.000007 0.119802 0.504510 0.007467 0.198411 -0.062500 1 0 0 0 0 0 3 162074
-0.002505 -0.000007 0.119802 0.504507 0.007479 0.198404 -0.062500 1 0 0 0 0 0 3 163072
-0.002505 -0.000007 0.119802 0.504510 0.007468 0.198410 -0.062500 1 0 0 0 0 0 3 164078
-0.002505 -0.000007 0.119802 0.504522 0.007464 0.198405 -0.062500 1 0 0 0 0 0 3 165071
-0.002505 -0.000007 0.119802 0.504509 0.007478 0.198403 -0.062500 1 0 0 0 0 0 3 166072
-0.002505 -0.000007 0.119802 0.504511 0.007468 0.198410 -0.062500 1 0 0 0 0 0 3 167072
-0.002505 -0.000007 0.119802 0.504511 0.007467 0.198411 -0.062500 1 0 0 0 0 0 3 168056
-0.002505 -0.000007 0.119802 0.504507 0.007478 0.198404 -0.062500 1 0 0 0 0 0 3 169073
-0.002505 -0.000007 0.119802 0.504510 0.007468 0.198410 -0.062500 1 0 0 0 0 0 3 170071
-0.002505 -0.000007 0.119802 0.504510 0.007467 0.198410 -0.062500 1 0 0 0 0 0 3 171071
-0.002505 -0.000007 0.119802 0.504507 0.007478 0.198404 -0.062500 1 0 0 0 0 0 3 172055
-0.002505 -0.000007 0.119802 0.504518 0.007477 0.198417 -0.062500 1 0 0 0 0 0 3 173072
-0.002505 -0.000007 0.119802 0.504512 0.007468 0.198412 -0.062500 1 0 0 0 0 0 3 174074
-0.002505 -0.000007 0.119802 0.504507 0.007479 0.198404 -0.062500 1 0 0 0 0 0 3 175064
-0.002505 -0.000007 0.119802 0.504510 0.007469 0.198410 -0.062500 1 0 0 0 0 0 3 176072
-0.002505 -0.000007 0.119802 0.504511 0.007467 0.198411 -0.062500 1 0 0 0 0 0 3 177071
-0.002505 -0.000007 0.119802 0.504507 0.007479 0.198404 -0.062500 1 0 0 0 0 0 3 178073
-0.002505 -0.000007 0.119802 0.504510 0.007468 0.198410 -0.062500 1 0 0 0 0 0 3 179072
-0.002505 -0.000007 0.119802 0.504510 0.007467 0.198411 -0.062500 1 0 0 0 0 0 3 180068
-0.002505 -0.000007 0.119802 0.504510 0.007467 0.198411 -0.062500 1 0 0 0 0 0 3 181070
-0.002505 -0.000007 0.119802 0.504507 0.007478 0.198404 -0.062500 1 0 0 0 0 0 3 182070
-0.002505 -0.000007 0.119802 0.504510 0.007468 0.198410 -0.062500 1 0 0 0 0 0 3 183071
-0.002505 -0.000007 0.119802 0.504510 0.007467 0.198411 -0.062500 1 0 0 0 0 0 3 184069
-0.002505 -0.000007 0.119802 0.504519 0.007475 0.198398 -0.062500 1 0 0 0 0 0 3 185069
-0.002505 -0.000007 0.119802 0.504512 0.007468 0.198409 -0.062500 1 0 0 0 0 0 3 186089
-0.002505 -0.000007 0.119802 0.504511 0.007467 0.198410 -0.062500 1 0 0 0 0 0 3 187062
-0.002505 -0.000007 0.119802 0.504507 0.007478 0.198404 -0.062500 1 0 0 0 0 0 3 188071
-0.002505 -0.000007 0.119802 0.504518 0.007477 0.198417 -0.062500 1 0 0 0 0 0 3 189060
-0.002505 -0.000007 0.119802 0.504512 0.007468 0.198412 -0.062500 1 0 0 0 0 0 3 190070
-0.002505 -0.000007 0.119802 0.504508 0.007479 0.198404 -0.062500 1 0 0 0 0 0 3 191068
-0.002505 -0.000007 0.119802 0.504510 0.007468 0.198410 -0.062500 1 0 0 0 0 0 3 192060
-0.002505 -0.000007 0.119802 0.504511 0.007467 0.198411 -0.062500 1 0 0 0 0 0 3 193059
-0.002505 -0.000007 0.119802 0.504507 0.007479 0.198404 -0.062500 1 0 0 0 0 0 3 194044
-0.002505 -0.000007 0.119802 0.504510 0.007468 0.198410 -0.062500 1 0 0 0 0 0 3 195068
-0.002505 -0.000007 0.119802 0.504510 0.007467 0.198411 -0.062500 1 0 0 0 0 0 3 196069
-0.002505 -0.000007 0.119802 0.504507 0.007479 0.198404 -0.062500 1 0 0 0 0 0 3 197075
-0.002505 -0.000007 0.119802 0.504510 0.007468 0.198410 -0.062500 1 0 0 0 0 0 3 198059
-0.002505 -0.000007 0.119802 0.504510 0.007467 0.198411 -0.062500 1 0 0 0 0 0 3 199053
-0.002505 -0.000007 0.119802 0.504507 0.007478 0.198404 -0.062500 1 0 0 0 0 0 3 200069
-0.002505 -0.000007 0.119802 0.504510 0.007468 0.198410 -0.062500 1 0 0 0 0 0 3 201057
-0.002505 -0.000007 0.119802 0.504510 0.007467 0.198411 -0.062500 1 0 0 0 0 0 3 202068
-0.002505 -0.000007 0.119802 0.504510 0.007467 0.198411 -0.062500 1 0 0 0 0 0 3 203069
-0.002505 -0.000007 0.119802 0.504507 0.007478 0.198404 -0.062500 1 0 0 0 0 0 3 204060
-0.002505 -0.000007 0.119802 0.504509 0.007468 0.198410 -0.062500 1 0 0 0 0 0 3 205073
-0.002505 -0.000007 0.119802 0.504518 0.007475 0.198418 -0.062500 1 0 0 0 0 0 3 206064
-0.002505 -0.000007 0.119802 0.504520 0.007477 0.198399 -0.062500 1 0 0 0 0 0 3 207069
-0.002505 -0.000007 0.119802 0.504512 0.007468 0.198410 -0.062500 1 0 0 0 0 0 3 208059
-0.002505 -0.000007 0.119802 0.504511 0.007467 0.198411 -0.062500 1 0 0 0 0 0 3 209068
-0.002505 -0.000007 0.119802 0.504508 0.007478 0.198404 -0.062500 1 0 0 0 0 0 3 210057
-0.002505 -0.000007 0.119802 0.504510 0.007468 0.198410 -0.062500 1 0 0 0 0 0 3 211061
-0.002505 -0.000007 0.119802 0.504511 0.007467 0.198411 -0.062500 1 0 0 0 0 0 3 212062
-0.002505 -0.000007 0.119802 0.504507 0.007478 0.198404 -0.062500 1 0 0 0 0 0 3 213068
-0.002505 -0.000007 0.119802 0.504510 0.007468 0.198410 -0.062500 1 0 0 0 0 0 3 214058
-0.002505 -0.000007 0.119802 0.504510 0.007467 0.198411 -0.062500 1 0 0 0 0 0 3 215068
-0.002505 -0.000007 0.119802 0.504507 0.007478 0.198404 -0.062500 1 0 0 0 0 0 3 216098
-0.002505 -0.000007 0.119802 0.504510 0.007468 0.198410 -0.062500 1 0 0 0 0 0 3 217075
-0.002505 -0.000007 0.119802 0.504510 0.007467 0.198411 -0.062500 1 0 0 0 0 0 3 218067
-0.002505 -0.000007 0.119802 0.504507 0.007478 0.198404 -0.062500 1 0 0 0 0 0 3 219080
-0.002505 -0.000007 0.119802 0.504510 0.007468 0.198410 -0.062500 1 0 0 0 0 0 3 220074
-0.002505 -0.000007 0.119802 0.504518 0.007476 0.198418 -0.062500 1 0 0 0 0 0 3 221067
-0.002505 -0.000007 0.119802 0.504508 0.007480 0.198405 -0.062500 1 0 0 0 0 0 3 222079
-0.002505 -0.000007 0.119802 0.504510 0.007469 0.198410 -0.062500 1 0 0 0 0 0 3 223069
-0.002505 -0.000007 0.119802 0.504510 0.007467 0.198411 -0.062500 1 0 0 0 0 0 3 224079
-0.002505 -0.000007 0.119802 0.504519 0.007476 0.198398 -0.062500 1 0 0 0 0 0 3 225072
-0.002505 -0.000007 0.119802 0.504512 0.007468 0.198409 -0.062500 1 0 0 0 0 0 3 226072
-0.002505 -0.000007 0.119802 0.504511 0.007467 0.198410 -0.062500 1 0 0 0 0 0 3 227073
-0.002505 -0.000007 0.119802 0.504511 0.007467 0.198411 -0.062500 1 0 0 0 0 0 3 228071
-0.002505 -0.000007 0.119802 0.504507 0.007478 0.198404 -0.062500 1 0 0 0 0 0 3 229071
-0.002505 -0.000007 0.119802 0.504510 0.007468 0.198410 -0.062500 1 0 0 0 0 0 3 230052
-0.002505 -0.000007 0.119802 0.504511 0.007467 0.198411 -0.062500 1 0 0 0 0 0 3 231071
-0.002505 -0.000007 0.119802 0.504507 0.007478 0.198404 -0.062500 1 0 0 0 0 0 3 232075
-0.002505 -0.000007 0.119802 0.504510 0.007468 0.198410 -0.062500 1 0 0 0 0 0 3 233075
-0.002505 -0.000007 0.119802 0.504510 0.007467 0.198411 -0.062500 1 0 0 0 0 0 3 234055
-0.002505 -0.000007 0.119802 0.504507 0.007478 0.198404 -0.062500 1 0 0 0 0 0 3 235054
-0.002505 -0.000007 0.119802 0.504518 0.007477 0.198417 -0.062500 1 0 0 0 0 0 3 236071
-0.002505 -0.000007 0.119802 0.504511 0.007468 0.198412 -0.062500 1 0 0 0 0 0 3 237075
-0.002505 -0.000007 0.119802 0.504507 0.007479 0.198404 -0.062500 1 0 0 0 0 0 3 238070
-0.002505 -0.000007 0.119802 0.504510 0.007468 0.198410 -0.062500 1 0 0 0 0 0 3 239070
-0.002505 -0.000007 0.119802 0.504510 0.007467 0.198411 -0.062500 1 0 0 0 0 0 3 240071
-0.002505 -0.000007 0.119802 0.504507 0.007479 0.198404 -0.062500 1 0 0 0 0 0 3 241070
-0.002505 -0.000007 0.119802 0.504510 0.007468 0.198410 -0.062500 1 0 0 0 0 0 3 242069
-0.002505 -0.000007 0.119802 0.504510 0.007467 0.198411 -0.062500 1 0 0 0 0 0 3 243070
-0.002505 -0.000007 0.119802 0.504507 0.007479 0.198404 -0.062500 1 0 0 0 0 0 3 244053
-0.002505 -0.000007 0.119802 0.504510 0.007468 0.198410 -0.062500 1 0 0 0 0 0 3 245069
-0.002505 -0.000007 0.119802 0.504522 0.007464 0.198404 -0.062500 1 0 0 0 0 0 3 246067
-0.002505 -0.000007 0.119802 0.504509 0.007478 0.198403 -0.062500 1 0 0 0 0 0 3 247068
-0.002505 -0.000007 0.119802 0.504510 0.007468 0.198410 -0.062500 1 0 0 0 0 0 3 248070
-0.002505 -0.000007 0.119802 0.504511 0.007467 0.198410 -0.062500 1 0 0 0 0 0 3 249070
-0.002505 -0.000007 0.119802 0.504511 0.007466 0.198411 -0.062500 1 0 0 0 0 0 3 250069
-0.002505 -0.000007 0.119802 0.504507 0.007478 0.198404 -0.062500 1 0 0 0 0 0 3 251069
-0.002505 -0.000007 0.119802 0.504518 0.007477 0.198417 -0.062500 1 0 0 0 0 0 3 252071
-0.002505 -0.000007 0.119802 0.504508 0.007480 0.198405 -0.062500 1 0 0 0 0 0 3 253068
-0.002505 -0.000007 0.119802 0.504510 0.007469 0.198410 -0.062500 1 0 0 0 0 0 3 254067
-0.002505 -0.000007 0.119802 0.504511 0.007467 0.198411 -0.062500 1 0 0 0 0 0 3 255067
-0.002505 -0.000007 0.119802 0.504507 0.007479 0.198404 -0.062500 1 0 0 0 0 0 3 256071
-0.002505 -0.000007 0.119802 0.504510 0.007468 0.198410 -0.062500 1 0 0 0 0 0 3 257062
-0.002505 -0.000007 0.119802 0.504510 0.007467 0.198411 -0.062500 1 0 0 0 0 0 3 258071
-0.002505 -0.000007 0.119802 0.504510 0.007467 0.198411 -0.062500 1 0 0 0 0 0 3 259075
-0.002505 -0.000007 0.119802 0.504507 0.007478 0.198404 -0.062500 1 0 0 0 0 0 3 260070
-0.002505 -0.000007 0.119802 0.504510 0.007468 0.198410 -0.062500 1 0 0 0 0 0 3 261070
-0.002505 -0.000007 0.119802 0.504510 0.007467 0.198411 -0.062500 1 0 0 0 0 0 3 262068
-0.002505 -0.000007 0.119802 0.504507 0.007478 0.198404 -0.062500 1 0 0 0 0 0 3 263069
-0.002505 -0.000007 0.119802 0.504510 0.007468 0.198410 -0.062500 1 0 0 0 0 0 3 264067
-0.002505 -0.000007 0.119802 0.504510 0.007467 0.198411 -0.062500 1 0 0 0 0 0 3 265067
-0.002505 -0.000007 0.119802 0.504519 0.007475 0.198398 -0.062500 1 0 0 0 0 0 3 266050
-0.002505 -0.000007 0.119802 0.504520 0.007476 0.198416 -0.062500 1 0 0 0 0 0 3 267069
-0.002505 -0.000007 0.119802 0.504512 0.007468 0.198411 -0.062500 1 0 0 0 0 0 3 268069
-0.002505 -0.000007 0.119802 0.504508 0.007479 0.198404 -0.062500 1 0 0 0 0 0 3 269068
-0.002505 -0.000007 0.119802 0.504511 0.007468 0.198410 -0.062500 1 0 0 0 0 0 3 270148
-0.002505 -0.000007 0.119802 0.504511 0.007467 0.198411 -0.062500 1 0 0 0 0 0 3 271059
-0.002505 -0.000007 0.119802 0.504507 0.007479 0.198404 -0.062500 1 0 0 0 0 0 3 272067
-0.002505 -0.000007 0.119802 0.504510 0.007468 0.198410 -0.062500 1 0 0 0 0 0 3 273056
-0.002505 -0.000007 0.119802 0.504511 0.007467 0.198411 -0.062500 1 0 0 0 0 0 3 274067
-0.002505 -0.000007 0.119802 0.504507 0.007479 0.198404 -0.062500 1 0 0 0 0 0 3 275055
-0.002505 -0.000007 0.119802 0.504510 0.007468 0.198410 -0.062500 1 0 0 0 0 0 3 276066
-0.002505 -0.000007 0.119802 0.504510 0.007467 0.198411 -0.062500 1 0 0 0 0 0 3 277056
-0.002505 -0.000007 0.119802 0.504507 0.007478 0.198404 -0.062500 1 0 0 0 0 0 3 278066
-0.002505 -0.000007 0.119802 0.504510 0.007468 0.198410 -0.062500 1 0 0 0 0 0 3 279055
-0.002505 -0.000007 0.119802 0.504510 0.007467 0.198411 -0.062500 1 0 0 0 0 0 3 280066
-0.002505 -0.000007 0.119802 0.504510 0.007467 0.198411 -0.062500 1 0 0 0 0 0 3 281057
-0.002505 -0.000007 0.119802 0.504507 0.007478 0.198404 -0.062500 1 0 0 0 0 0 3 282073
-0.002505 -0.000007 0.119802 0.504518 0.007477 0.198417 -0.062500 1 0 0 0 0 0 3 283056
-0.002505 -0.000007 0.119802 0.504508 0.007480 0.198405 -0.062500 1 0 0 0 0 0 3 284051
-0.002505 -0.000007 0.119802 0.504510 0.007469 0.198410 -0.062500 1 0 0 0 0 0 3 285056
-0.002505 -0.000007 0.119802 0.504523 0.007465 0.198405 -0.062500 1 0 0 0 0 0 3 286064
-0.002505 -0.000007 0.119802 0.504512 0.007467 0.198410 -0.062500 1 0 0 0 0 0 3 287066
-0.002505 -0.000007 0.119802 0.504508 0.007478 0.198404 -0.062500 1 0 0 0 0 0 3 288056
-0.002505 -0.000007 0.119802 0.504511 0.007468 0.198410 -0.062500 1 0 0 0 0 0 3 289065
-0.002505 -0.000007 0.119802 0.504511 0.007467 0.198411 -0.062500 1 0 0 0 0 0 3 290056
-0.002505 -0.000007 0.119802 0.504507 0.007478 0.198404 -0.062500 1 0 0 0 0 0 3 291066
-0.002505 -0.000007 0.119802 0.504510 0.007468 0.198410 -0.062500 1 0 0 0 0 0 3 292056
-0.002505 -0.000007 0.119802 0.504511 0.007467 0.198411 -0.062500 1 0 0 0 0 0 3 293065
-0.002505 -0.000007 0.119802 0.504507 0.007478 0.198404 -0.062500 1 0 0 0 0 0 3 294055
-0.002505 -0.000007 0.119802 0.504510 0.007468 0.198410 -0.062500 1 0 0 0 0 0 3 295065
-0.002505 -0.000007 0.119802 0.504510 0.007467 0.198411 -0.062500 1 0 0 0 0 0 3 296055
-0.002505 -0.000007 0.119802 0.504507 0.007478 0.198404 -0.062500 1 0 0 0 0 0 3 297065
-0.002505 -0.000007 0.119802 0.504518 0.007477 0.198417 -0.062500 1 0 0 0 0 0 3 298127
-0.002505 -0.000007 0.119802 0.504511 0.007468 0.198412 -0.062500 1 0 0 0 0 0 3 299075
-0.002505 -0.000007 0.119802 0.504507 0.007479 0.198404 -0.062500 1 0 0 0 0 0 3 300079
-0.002505 -0.000007 0.119802 0.504510 0.007469 0.198410 -0.062500 1 0 0 0 0 0 3 301065
-0.002505 -0.000007 0.119802 0.504510 0.007467 0.198411 -0.062500 1 0 0 0 0 0 3 302055
-0.002505 -0.000007 0.119802 0.504507 0.007479 0.198404 -0.062500 1 0 0 0 0 0 3 303074
-0.002505 -0.000007 0.119802 0.504510 0.007469 0.198410 -0.062500 1 0 0 0 0 0 3 304074
-0.002505 -0.000007 0.119802 0.504510 0.007467 0.198411 -0.062500 1 0 0 0 0 0 3 305054
-0.002505 -0.000007 0.119802 0.504519 0.007476 0.198398 -0.062500 1 0 0 0 0 0 3 306070
-0.002505 -0.000007 0.119802 0.504512 0.007468 0.198409 -0.062500 1 0 0 0 0 0 3 307067
-0.002505 -0.000007 0.119802 0.504511 0.007467 0.198410 -0.062500 1 0 0 0 0 0 3 308072
-0.002505 -0.000007 0.119802 0.504511 0.007467 0.198411 -0.062500 1 0 0 0 0 0 3 309071
-0.002505 -0.000007 0.119802 0.504507 0.007478 0.198404 -0.062500 1 0 0 0 0 0 3 310049
-0.002505 -0.000007 0.119802 0.504510 0.007468 0.198410 -0.062500 1 0 0 0 0 0 3 311068
-0.002505 -0.000007 0.119802 0.504510 0.007467 0.198411 -0.062500 1 0 0 0 0 0 3 312068
-0.002505 -0.000007 0.119802 0.504507 0.007478 0.198404 -0.062500 1 0 0 0 0 0 3 313072
-0.002505 -0.000007 0.119802 0.504518 0.007477 0.198417 -0.062500 1 0 0 0 0 0 3 314072
-0.002505 -0.000007 0.119802 0.504512 0.007468 0.198412 -0.062500 1 0 0 0 0 0 3 315071
-0.002505 -0.000007 0.119802 0.504507 0.007479 0.198404 -0.062500 1 0 0 0 0 0 3 316048
-0.002505 -0.000007 0.119802 0.504510 0.007468 0.198410 -0.062500 1 0 0 0 0 0 3 317047
-0.002505 -0.000007 0.119802 0.504511 0.007467 0.198411 -0.062500 1 0 0 0 0 0 3 318067
-0.002505 -0.000007 0.119802 0.504507 0.007479 0.198404 -0.062500 1 0 0 0 0 0 3 319069
-0.002505 -0.000007 0.119802 0.504510 0.007468 0.198410 -0.062500 1 0 0 0 0 0 3 320049
-0.002505 -0.000007 0.119802 0.504510 0.007467 0.198411 -0.062500 1 0 0 0 0 0 3 321065
-0.002505 -0.000007 0.119802 0.504507 0.007479 0.198404 -0.062500 1 0 0 0 0 0 3 322069
-0.002505 -0.000007 0.119802 0.504510 0.007468 0.198410 -0.062500 1 0 0 0 0 0 3 323049
-0.002505 -0.000007 0.119802 0.504510 0.007467 0.198411 -0.062500 1 0 0 0 0 0 3 324049
-0.002505 -0.000007 0.119802 0.504507 0.007478 0.198404 -0.062500 1 0 0 0 0 0 3 325067
-0.002505 -0.000007 0.119802 0.504510 0.007468 0.198410 -0.062500 1 0 0 0 0 0 3 326066
-0.002505 -0.000007 0.119802 0.504522 0.007464 0.198404 -0.062500 1 0 0 0 0 0 3 327068
-0.002505 -0.000007 0.119802 0.504512 0.007466 0.198410 -0.062500 1 0 0 0 0 0 3 328070
-0.002505 -0.000007 0.119802 0.504507 0.007478 0.198404 -0.062500 1 0 0 0 0 0 3 329069
-0.002505 -0.000007 0.119802 0.504518 0.007477 0.198417 -0.062500 1 0 0 0 0 0 3 330048
-0.002505 -0.000007 0.119802 0.504508 0.007480 0.198405 -0.062500 1 0 0 0 0 0 3 331047
-0.002505 -0.000007 0.119802 0.504511 0.007469 0.198410 -0.062500 1 0 0 0 0 0 3 332069
-0.002505 -0.000007 0.119802 0.504511 0.007467 0.198411 -0.062500 1 0 0 0 0 0 3 333066
-0.002505 -0.000007 0.119802 0.504511 0.007467 0.198411 -0.062500 1 0 0 0 0 0 3 334066
-0.002505 -0.000007 0.119802 0.504507 0.007478 0.198404 -0.062500 1 0 0 0 0 0 3 335064
-0.002505 -0.000007 0.119802 0.504510 0.007468 0.198410 -0.062500 1 0 0 0 0 0 3 336068
-0.002505 -0.000007 0.119802 0.504511 0.007467 0.198411 -0.062500 1 0 0 0 0 0 3 337063
-0.002505 -0.000007 0.119802 0.504507 0.007478 0.198404 -0.062500 1 0 0 0 0 0 3 338066
-0.002505 -0.000007 0.119802 0.504510 0.007468 0.198410 -0.062500 1 0 0 0 0 0 3 339058
-0.002505 -0.000007 0.119802 0.504510 0.007467 0.198411 -0.062500 1 0 0 0 0 0 3 340069
-0.002505 -0.000007 0.119802 0.504507 0.007478 0.198404 -0.062500 1 0 0 0 0 0 3 341064
-0.002505 -0.000007 0.119802 0.504510 0.007468 0.198410 -0.062500 1 0 0 0 0 0 3 342064
-0.002505 -0.000007 0.119802 0.504510 0.007467 0.198411 -0.062500 1 0 0 0 0 0 3 343068
-0.002505 -0.000007 0.119802 0.504507 0.007478 0.198404 -0.062500 1 0 0 0 0 0 3 344048
-0.002505 -0.000007 0.119802 0.504509 0.007468 0.198410 -0.062500 1 0 0 0 0 0 3 345046
-0.002505 -0.000007 0.119802 0.504518 0.007476 0.198418 -0.062500 1 0 0 0 0 0 3 346066
-0.002505 -0.000007 0.119802 0.504520 0.007477 0.198399 -0.062500 1 0 0 0 0 0 3 347064
-0.002505 -0.000007 0.119802 0.504512 0.007468 0.198409 -0.062500 1 0 0 0 0 0 3 348067
-0.002505 -0.000007 0.119802 0.504511 0.007467 0.198411 -0.062500 1 0 0 0 0 0 3 349065
-0.002505 -0.000007 0.119802 0.504508 0.007479 0.198404 -0.062500 1 0 0 0 0 0 3 350064
-0.002505 -0.000007 0.119802 0.504510 0.007468 0.198410 -0.062500 1 0 0 0 0 0 3 351044
-0.002505 -0.000007 0.119802 0.504511 0.007467 0.198411 -0.062500 1 0 0 0 0 0 3 352058
-0.002505 -0.000007 0.119802 0.504507 0.007479 0.198404 -0.062500 1 0 0 0 0 0 3 353064
-0.002505 -0.000007 0.119802 0.504510 0.007468 0.198410 -0.062500 1 0 0 0 0 0 3 354065
-0.002505 -0.000007 0.119802 0.504510 0.007467 0.198411 -0.062500 1 0 0 0 0 0 3 355070
-0.002505 -0.000007 0.119802 0.504510 0.007467 0.198411 -0.062500 1 0 0 0 0 0 3 356055
-0.002505 -0.000007 0.119802 0.504507 0.007478 0.198404 -0.062500 1 0 0 0 0 0 3 357063
-0.002505 -0.000007 0.119802 0.504510 0.007468 0.198410 -0.062500 1 0 0 0 0 0 3 358069
-0.002505 -0.000007 0.119802 0.504510 0.007467 0.198411 -0.062500 1 0 0 0 0 0 3 359053
-0.002505 -0.000007 0.119802 0.504507 0.007478 0.198404 -0.062500 1 0 0 0 0 0 3 360077
-0.002505 -0.000007 0.119802 0.504518 0.007477 0.198417 -0.062500 1 0 0 0 0 0 3 361054
-0.002505 -0.000007 0.119802 0.504511 0.007468 0.198412 -0.062500 1 0 0 0 0 0 3 362064
-0.002505 -0.000007 0.119802 0.504507 0.007479 0.198404 -0.062500 1 0 0 0 0 0 3 363054
-0.002505 -0.000007 0.119802 0.504510 0.007468 0.198410 -0.062500 1 0 0 0 0 0 3 364065
-0.002505 -0.000007 0.119802 0.504510 0.007467 0.198411 -0.062500 1 0 0 0 0 0 3 365053
-0.002505 -0.000007 0.119802 0.504519 0.007476 0.198398 -0.062500 1 0 0 0 0 0 3 366064
-0.002505 -0.000007 0.119802 0.504512 0.007468 0.198409 -0.062500 1 0 0 0 0 0 3 367052
-0.002505 -0.000007 0.119802 0.504511 0.007467 0.198411 -0.062500 1 0 0 0 0 0 3 368138
-0.002505 -0.000007 0.119802 0.504508 0.007478 0.198404 -0.062500 1 0 0 0 0 0 3 369054
-0.002505 -0.000007 0.119802 0.504510 0.007468 0.198410 -0.062500 1 0 0 0 0 0 3 370062
-0.002505 -0.000007 0.119802 0.504511 0.007467 0.198411 -0.062500 1 0 0 0 0 0 3 371063
-0.002505 -0.000007 0.119802 0.504507 0.007478 0.198404 -0.062500 1 0 0 0 0 0 3 372054
-0.002505 -0.000007 0.119802 0.504510 0.007468 0.198410 -0.062500 1 0 0 0 0 0 3 373063
-0.002505 -0.000007 0.119802 0.504510 0.007467 0.198411 -0.062500 1 0 0 0 0 0 3 374053
-0.002505 -0.000007 0.119802 0.504507 0.007478 0.198404 -0.062500 1 0 0 0 0 0 3 375064
-0.002505 -0.000007 0.119802 0.504518 0.007477 0.198417 -0.062500 1 0 0 0 0 0 3 376054
-0.002505 -0.000007 0.119802 0.504512 0.007468 0.198412 -0.062500 1 0 0 0 0 0 3 377062
-0.002505 -0.000007 0.119802 0.504507 0.007479 0.198404 -0.062500 1 0 0 0 0 0 3 378052
-0.002505 -0.000007 0.119802 0.504510 0.007469 0.198410 -0.062500 1 0 0 0 0 0 3 379063
-0.002505 -0.000007 0.119802 0.504510 0.007467 0.198411 -0.062500 1 0 0 0 0 0 3 380053
-0.002505 -0.000007 0.119802 0.504507 0.007479 0.198404 -0.062500 1 0 0 0 0 0 3 381072
-0.002505 -0.000007 0.119802 0.504510 0.007469 0.198410 -0.062500 1 0 0 0 0 0 3 382080
-0.002505 -0.000007 0.119802 0.504510 0.007467 0.198411 -0.062500 1 0 0 0 0 0 3 383071
-0.002505 -0.000007 0.119802 0.504507 0.007479 0.198404 -0.062500 1 0 0 0 0 0 3 384060
-0.002505 -0.000007 0.119802 0.504510 0.007468 0.198410 -0.062500 1 0 0 0 0 0 3 385061
-0.002505 -0.000007 0.119802 0.504510 0.007467 0.198411 -0.062500 1 0 0 0 0 0 3 386070
-0.002505 -0.000007 0.119802 0.504522 0.007464 0.198405 -0.062500 1 0 0 0 0 0 3 387064
-0.002505 -0.000007 0.119802 0.504509 0.007478 0.198403 -0.062500 1 0 0 0 0 0 3 388329
-0.002505 -0.000007 0.119802 0.504510 0.007468 0.198410 -0.062500 1 0 0 0 0 0 3 389072
-0.002505 -0.000007 0.119802 0.504511 0.007467 0.198410 -0.062500 1 0 0 0 0 0 3 390066
-0.002505 -0.000007 0.119802 0.504507 0.007478 0.198404 -0.062500 1 0 0 0 0 0 3 391068
-0.002505 -0.000007 0.119802 0.504518 0.007477 0.198417 -0.062500 1 0 0 0 0 0 3 392065
-0.002505 -0.000007 0.119802 0.504512 0.007468 0.198412 -0.062500 1 0 0 0 0 0 3 393065
-0.002505 -0.000007 0.119802 0.504508 0.007479 0.198404 -0.062500 1 0 0 0 0 0 3 394067
-0.002505 -0.000007 0.119802 0.504510 0.007468 0.198410 -0.062500 1 0 0 0 0 0 3 395066
-0.002505 -0.000007 0.119802 0.504511 0.007467 0.198411 -0.062500 1 0 0 0 0 0 3 396074
-0.002505 -0.000007 0.119802 0.504507 0.007479 0.198404 -0.062500 1 0 0 0 0 0 3 397066
-0.002505 -0.000007 0.119802 0.504510 0.007468 0.198410 -0.062500 1 0 0 0 0 0 3 398064
-0.002505 -0.000007 0.119802 0.504510 0.007467 0.198411 -0.062500 1 0 0 0 0 0 3 399062
-0.002505 -0.000007 0.119802 0.504507 0.007479 0.198404 -0.062500 1 0 0 0 0 0 3 400062
-0.002505 -0.000007 0.119802 0.504510 0.007468 0.198410 -0.062500 1 0 0 0 0 0 3 401063
-0.002505 -0.000007 0.119802 0.504510 0.007467 0.198411 -0.062500 1 0 0 0 0 0 3 402068
-0.002505 -0.000007 0.119802 0.504507 0.007478 0.198404 -0.062500 1 0 0 0 0 0 3 403044
-0.002505 -0.000007 0.119802 0.504510 0.007468 0.198410 -0.062500 1 0 0 0 0 0 3 404068
-0.002505 -0.000007 0.119802 0.504510 0.007467 0.198411 -0.062500 1 0 0 0 0 0 3 405067
-0.002505 -0.000007 0.119802 0.504507 0.007478 0.198404 -0.062500 1 0 0 0 0 0 3 406063
-0.002505 -0.000007 0.119802 0.504509 0.007468 0.198410 -0.062500 1 0 0 0 0 0 3 407066
-0.002505 -0.000007 0.119802 0.504510 0.007467 0.198411 -0.062500 1 0 0 0 0 0 3 408068
-0.002505 -0.000007 0.119802 0.504530 0.007472 0.198412 -0.062500 1 0 0 0 0 0 3 409045
-0.002505 -0.000007 0.119802 0.504510 0.007479 0.198404 -0.062500 1 0 0 0 0 0 3 410062
-0.002505 -0.000007 0.119802 0.504511 0.007468 0.198410 -0.062500 1 0 0 0 0 0 3 411064
-0.002505 -0.000007 0.119802 0.504511 0.007467 0.198411 -0.062500 1 0 0 0 0 0 3 412067
-0.002505 -0.000007 0.119802 0.504507 0.007478 0.198404 -0.062500 1 0 0 0 0 0 3 413062
-0.002505 -0.000007 0.119802 0.504510 0.007468 0.198410 -0.062500 1 0 0 0 0 0 3 414063
-0.002505 -0.000007 0.119802 0.504511 0.007467 0.198411 -0.062500 1 0 0 0 0 0 3 415064
-0.002505 -0.000007 0.119802 0.504507 0.007478 0.198404 -0.062500 1 0 0 0 0 0 3 416071
-0.002505 -0.000007 0.119802 0.504510 0.007468 0.198410 -0.062500 1 0 0 0 0 0 3 417044
-0.002505 -0.000007 0.119802 0.504510 0.007467 0.198411 -0.062500 1 0 0 0 0 0 3 418065
-0.002505 -0.000007 0.119802 0.504507 0.007478 0.198404 -0.062500 1 0 0 0 0 0 3 419062
-0.002505 -0.000007 0.119802 0.504510 0.007468 0.198410 -0.062500 1 0 0 0 0 0 3 420063
-0.002505 -0.000007 0.119802 0.504510 0.007467 0.198411 -0.062500 1 0 0 0 0 0 3 421063
-0.002505 -0.000007 0.119802 0.504507 0.007478 0.198404 -0.062500 1 0 0 0 0 0 3 422069
-0.002505 -0.000007 0.119802 0.504510 0.007468 0.198410 -0.062500 1 0 0 0 0 0 3 423068
-0.002505 -0.000007 0.119802 0.504518 0.007476 0.198418 -0.062500 1 0 0 0 0 0 3 424063
-0.002505 -0.000007 0.119802 0.504508 0.007480 0.198405 -0.062500 1 0 0 0 0 0 3 425068
-0.002505 -0.000007 0.119802 0.504510 0.007469 0.198410 -0.062500 1 0 0 0 0 0 3 426050
-0.002505 -0.000007 0.119802 0.504523 0.007464 0.198405 -0.062500 1 0 0 0 0 0 3 427063
-0.002505 -0.000007 0.119802 0.504509 0.007478 0.198403 -0.062500 1 0 0 0 0 0 3 428067
-0.002505 -0.000007 0.119802 0.504511 0.007468 0.198410 -0.062500 1 0 0 0 0 0 3 429045
-0.002505 -0.000007 0.119802 0.504511 0.007467 0.198411 -0.062500 1 0 0 0 0 0 3 430063
-0.002505 -0.000007 0.119802 0.504507 0.007479 0.198404 -0.062500 1 0 0 0 0 0 3 431063
-0.002505 -0.000007 0.119802 0.504510 0.007468 0.198410 -0.062500 1 0 0 0 0 0 3 432064
-0.002505 -0.000007 0.119802 0.504511 0.007467 0.198411 -0.062500 1 0 0 0 0 0 3 433060
-0.002505 -0.000007 0.119802 0.504511 0.007467 0.198411 -0.062500 1 0 0 0 0 0 3 434150
-0.002505 -0.000007 0.119802 0.504507 0.007478 0.198404 -0.062500 1 0 0 0 0 0 3 435053
-0.002505 -0.000007 0.119802 0.504510 0.007468 0.198410 -0.062500 1 0 0 0 0 0 3 436126
-0.002505 -0.000007 0.119802 0.504510 0.007467 0.198411 -0.062500 1 0 0 0 0 0 3 437139
-0.002505 -0.000007 0.119802 0.504507 0.007478 0.198404 -0.062500 1 0 0 0 0 0 3 438132
-0.002505 -0.000007 0.119802 0.504518 0.007477 0.198417 -0.062500 1 0 0 0 0 0 3 439121
-0.002505 -0.000007 0.119802 0.504511 0.007468 0.198412 -0.062500 1 0 0 0 0 0 3 440105
-0.002505 -0.000007 0.119802 0.504507 0.007479 0.198404 -0.062500 1 0 0 0 0 0 3 441119
-0.002505 -0.000007 0.119802 0.504510 0.007468 0.198410 -0.062500 1 0 0 0 0 0 3 442112
-0.002505 -0.000007 0.119802 0.504510 0.007467 0.198411 -0.062500 1 0 0 0 0 0 3 443102
-0.002505 -0.000007 0.119802 0.504507 0.007479 0.198404 -0.062500 1 0 0 0 0 0 3 444052
-0.002505 -0.000007 0.119802 0.504510 0.007468 0.198410 -0.062500 1 0 0 0 0 0 3 445050
-0.002505 -0.000007 0.119802 0.504510 0.007467 0.198411 -0.062500 1 0 0 0 0 0 3 446051
-0.002505 -0.000007 0.119802 0.504519 0.007476 0.198398 -0.062500 1 0 0 0 0 0 3 447050
-0.002505 -0.000007 0.119802 0.504512 0.007468 0.198409 -0.062500 1 0 0 0 0 0 3 448140
-0.002505 -0.000007 0.119802 0.504511 0.007467 0.198410 -0.062500 1 0 0 0 0 0 3 449061
-0.002505 -0.000007 0.119802 0.504507 0.007478 0.198404 -0.062500 1 0 0 0 0 0 3 450049
-0.002505 -0.000007 0.119802 0.504510 0.007468 0.198410 -0.062500 1 0 0 0 0 0 3 451061
-0.002505 -0.000007 0.119802 0.504511 0.007467 0.198410 -0.062500 1 0 0 0 0 0 3 452051
-0.002505 -0.000007 0.119802 0.504507 0.007478 0.198404 -0.062500 1 0 0 0 0 0 3 453060
-0.002505 -0.000007 0.119802 0.504518 0.007477 0.198417 -0.062500 1 0 0 0 0 0 3 454051
-0.002505 -0.000007 0.119802 0.504512 0.007468 0.198412 -0.062500 1 0 0 0 0 0 3 455055
-0.002505 -0.000007 0.119802 0.504508 0.007479 0.198404 -0.062500 1 0 0 0 0 0 3 456052
-0.002505 -0.000007 0.119802 0.504510 0.007469 0.198410 -0.062500 1 0 0 0 0 0 3 457050
-0.002505 -0.000007 0.119802 0.504511 0.007467 0.198411 -0.062500 1 0 0 0 0 0 3 458060
-0.002505 -0.000007 0.119802 0.504507 0.007479 0.198404 -0.062500 1 0 0 0 0 0 3 459059
-0.002505 -0.000007 0.119802 0.504510 0.007469 0.198410 -0.062500 1 0 0 0 0 0 3 460062
-0.002505 -0.000007 0.119802 0.504510 0.007467 0.198411 -0.062500 1 0 0 0 0 0 3 461050
-0.002505 -0.000007 0.119802 0.504510 0.007467 0.198411 -0.062500 1 0 0 0 0 0 3 462060
-0.002505 -0.000007 0.119802 0.504507 0.007478 0.198404 -0.062500 1 0 0 0 0 0 3 463050
-0.002505 -0.000007 0.119802 0.504510 0.007468 0.198410 -0.062500 1 0 0 0 0 0 3 464059
-0.002505 -0.000007 0.119802 0.504510 0.007467 0.198411 -0.062500 1 0 0 0 0 0 3 465050
-0.002505 -0.000007 0.119802 0.504507 0.007478 0.198404 -0.062500 1 0 0 0 0 0 3 466059
-0.002505 -0.000007 0.119802 0.504510 0.007468 0.198410 -0.062500 1 0 0 0 0 0 3 467049
-0.002505 -0.000007 0.119802 0.504522 0.007464 0.198404 -0.062500 1 0 0 0 0 0 3 468069
-0.002505 -0.000007 0.119802 0.504508 0.007478 0.198403 -0.062500 1 0 0 0 0 0 3 469062
-0.002505 -0.000007 0.119802 0.504519 0.007477 0.198417 -0.062500 1 0 0 0 0 0 3 470061
-0.002505 -0.000007 0.119802 0.504512 0.007468 0.198412 -0.062500 1 0 0 0 0 0 3 471057
-0.002505 -0.000007 0.119802 0.504508 0.007479 0.198404 -0.062500 1 0 0 0 0 0 3 472064
-0.002505 -0.000007 0.119802 0.504511 0.007468 0.198410 -0.062500 1 0 0 0 0 0 3 473070
-0.002505 -0.000007 0.119802 0.504511 0.007467 0.198411 -0.062500 1 0 0 0 0 0 3 474065
-0.002505 -0.000007 0.119802 0.504507 0.007479 0.198404 -0.062500 1 0 0 0 0 0 3 475074
-0.002505 -0.000007 0.119802 0.504510 0.007468 0.198410 -0.062500 1 0 0 0 0 0 3 476064
-0.002505 -0.000007 0.119802 0.504511 0.007467 0.198411 -0.062500 1 0 0 0 0 0 3 477061
-0.002505 -0.000007 0.119802 0.504507 0.007479 0.198404 -0.062500 1 0 0 0 0 0 3 478061
-0.002505 -0.000007 0.119802 0.504510 0.007468 0.198410 -0.062500 1 0 0 0 0 0 3 479059
-0.002505 -0.000007 0.119802 0.504510 0.007467 0.198411 -0.062500 1 0 0 0 0 0 3 480063
-0.002505 -0.000007 0.119802 0.504507 0.007478 0.198404 -0.062500 1 0 0 0 0 0 3 481065
-0.002505 -0.000007 0.119802 0.504510 0.007468 0.198410 -0.062500 1 0 0 0 0 0 3 482067
-0.002505 -0.000007 0.119802 0.504510 0.007467 0.198411 -0.062500 1 0 0 0 0 0 3 483047
-0.002505 -0.000007 0.119802 0.504510 0.007467 0.198411 -0.062500 1 0 0 0 0 0 3 484044
-0.002505 -0.000007 0.119802 0.504507 0.007478 0.198404 -0.062500 1 0 0 0 0 0 3 485065
-0.002505 -0.000007 0.119802 0.504510 0.007468 0.198410 -0.062500 1 0 0 0 0 0 3 486060
-0.002505 -0.000007 0.119802 0.504518 0.007476 0.198418 -0.062500 1 0 0 0 0 0 3 487061
-0.002505 -0.000007 0.119802 0.504520 0.007477 0.198399 -0.062500 1 0 0 0 0 0 3 488065
-0.002505 -0.000007 0.119802 0.504512 0.007468 0.198409 -0.062500 1 0 0 0 0 0 3 489059
-0.002505 -0.000007 0.119802 0.504511 0.007467 0.198411 -0.062500 1 0 0 0 0 0 3 490063
-0.002505 -0.000007 0.119802 0.504508 0.007478 0.198404 -0.062500 1 0 0 0 0 0 3 491059
-0.002505 -0.000007 0.119802 0.504510 0.007468 0.198410 -0.062500 1 0 0 0 0 0 3 492062
-0.002505 -0.000007 0.119802 0.504511 0.007467 0.198411 -0.062500 1 0 0 0 0 0 3 493063
-0.002505 -0.000007 0.119802 0.504507 0.007478 0.198404 -0.062500 1 0 0 0 0 0 3 494060
-0.002505 -0.000007 0.119802 0.504510 0.007468 0.198410 -0.062500 1 0 0 0 0 0 3 495062
-0.002505 -0.000007 0.119802 0.504511 0.007467 0.198411 -0.062500 1 0 0 0 0 0 3 496063
-0.002505 -0.000007 0.119802 0.504507 0.007478 0.198404 -0.062500 1 0 0 0 0 0 3 497065
-0.002505 -0.000007 0.119802 0.504510 0.007468 0.198410 -0.062500 1 0 0 0 0 0 3 498065
-0.002505 -0.000007 0.119802 0.504510 0.007467 0.198411 -0.062500 1 0 0 0 0 0 3 499041
-0.002505 -0.000007 0.119802 0.504507 0.007478 0.198404 -0.062500 1 0 0 0 0 0 3 500063
-0.002505 -0.000007 0.119802 0.504518 0.007477 0.198417 -0.062500 1 0 0 0 0 0 3 501059
-0.002505 -0.000007 0.119802 0.504511 0.007468 0.198412 -0.062500 1 0 0 0 0 0 3 502060
-0.002505 -0.000007 0.119802 0.504507 0.007479 0.198404 -0.062500 1 0 0 0 0 0 3 503059
-0.002505 -0.000007 0.119802 0.504510 0.007469 0.198410 -0.062500 1 0 0 0 0 0 3 504058
-0.002505 -0.000007 0.119802 0.504510 0.007467 0.198411 -0.062500 1 0 0 0 0 0 3 505059
-0.002505 -0.000007 0.119802 0.504507 0.007479 0.198404 -0.062500 1 0 0 0 0 0 3 506059
-0.002505 -0.000007 0.119802 0.504510 0.007469 0.198410 -0.062500 1 0 0 0 0 0 3 507060
-0.002505 -0.000007 0.119802 0.504522 0.007464 0.198405 -0.062500 1 0 0 0 0 0 3 508055
-0.002505 -0.000007 0.119802 0.504512 0.007466 0.198410 -0.062500 1 0 0 0 0 0 3 509054
-0.002505 -0.000007 0.119802 0.504508 0.007478 0.198404 -0.062500 1 0 0 0 0 0 3 510265
-0.002505 -0.000007 0.119802 0.504510 0.007468 0.198410 -0.062500 1 0 0 0 0 0 3 511063
-0.002505 -0.000007 0.119802 0.504511 0.007467 0.198411 -0.062500 1 0 0 0 0 0 3 512061
-0.002505 -0.000007 0.119802 0.504507 0.007478 0.198404 -0.062500 1 0 0 0 0 0 3 513061
-0.002505 -0.000007 0.119802 0.504510 0.007468 0.198410 -0.062500 1 0 0 0 0 0 3 514042
-0.002505 -0.000007 0.119802 0.504510 0.007467 0.198411 -0.062500 1 0 0 0 0 0 3 515061
-0.002505 -0.000007 0.119802 0.504507 0.007478 0.198404 -0.062500 1 0 0 0 0 0 3 516062
-0.002505 -0.000007 0.119802 0.504518 0.007477 0.198417 -0.062500 1 0 0 0 0 0 3 517041
-0.002505 -0.000007 0.119802 0.504512 0.007468 0.198412 -0.062500 1 0 0 0 0 0 3 518059
-0.002505 -0.000007 0.119802 0.504507 0.007479 0.198404 -0.062500 1 0 0 0 0 0 3 519060
-0.002505 -0.000007 0.119802 0.504510 0.007468 0.198410 -0.062500 1 0 0 0 0 0 3 520062
-0.002505 -0.000007 0.119802 0.504511 0.007467 0.198411 -0.062500 1 0 0 0 0 0 3 521052
-0.002505 -0.000007 0.119802 0.504507 0.007479 0.198404 -0.062500 1 0 0 0 0 0 3 522059
-0.002505 -0.000007 0.119802 0.504510 0.007468 0.198410 -0.062500 1 0 0 0 0 0 3 523049
-0.002505 -0.000007 0.119802 0.504510 0.007467 0.198411 -0.062500 1 0 0 0 0 0 3 524117
-0.002505 -0.000007 0.119802 0.504507 0.007479 0.198404 -0.062500 1 0 0 0 0 0 3 525103
-0.002505 -0.000007 0.119802 0.504510 0.007468 0.198410 -0.062500 1 0 0 0 0 0 3 526096
-0.002505 -0.000007 0.119802 0.504510 0.007467 0.198411 -0.062500 1 0 0 0 0 0 3 527100
-0.002505 -0.000007 0.119802 0.504519 0.007476 0.198398 -0.062500 1 0 0 0 0 0 3 528059
-0.002505 -0.000007 0.119802 0.504512 0.007468 0.198409 -0.062500 1 0 0 0 0 0 3 529048
-0.002505 -0.000007 0.119802 0.504511 0.007467 0.198410 -0.062500 1 0 0 0 0 0 3 530059
-0.002505 -0.000007 0.119802 0.504511 0.007466 0.198411 -0.062500 1 0 0 0 0 0 3 531047
-0.002505 -0.000007 0.119802 0.504507 0.007478 0.198404 -0.062500 1 0 0 0 0 0 3 532058
-0.002505 -0.000007 0.119802 0.504518 0.007477 0.198417 -0.062500 1 0 0 0 0 0 3 533049
-0.002505 -0.000007 0.119802 0.504508 0.007480 0.198405 -0.062500 1 0 0 0 0 0 3 534058
-0.002505 -0.000007 0.119802 0.504511 0.007469 0.198410 -0.062500 1 0 0 0 0 0 3 535048
-0.002505 -0.000007 0.119802 0.504511 0.007467 0.198411 -0.062500 1 0 0 0 0 0 3 536057
-0.002505 -0.000007 0.119802 0.504511 0.007467 0.198411 -0.062500 1 0 0 0 0 0 3 537058
-0.002505 -0.000007 0.119802 0.504507 0.007478 0.198404 -0.062500 1 0 0 0 0 0 3 538047
-0.002505 -0.000007 0.119802 0.504510 0.007468 0.198410 -0.062500 1 0 0 0 0 0 3 539047
-0.002505 -0.000007 0.119802 0.504510 0.007467 0.198411 -0.062500 1 0 0 0 0 0 3 540121
-0.002505 -0.000007 0.119802 0.504507 0.007478 0.198404 -0.062500 1 0 0 0 0 0 3 541059
-0.002505 -0.000007 0.119802 0.504510 0.007468 0.198410 -0.062500 1 0 0 0 0 0 3 542057
-0.002505 -0.000007 0.119802 0.504510 0.007467 0.198411 -0.062500 1 0 0 0 0 0 3 543063
-0.002505 -0.000007 0.119802 0.504507 0.007478 0.198404 -0.062500 1 0 0 0 0 0 3 544047
-0.002505 -0.000007 0.119802 0.504510 0.007468 0.198410 -0.062500 1 0 0 0 0 0 3 545057
-0.002505 -0.000007 0.119802 0.504510 0.007467 0.198411 -0.062500 1 0 0 0 0 0 3 546047
-0.002505 -0.000007 0.119802 0.504507 0.007478 0.198404 -0.062500 1 0 0 0 0 0 3 547058
-0.002505 -0.000007 0.119802 0.504509 0.007468 0.198410 -0.062500 1 0 0 0 0 0 3 548047
-0.002505 -0.000007 0.119802 0.504518 0.007476 0.198418 -0.062500 1 0 0 0 0 0 3 549057
-0.002505 -0.000007 0.119802 0.504520 0.007477 0.198399 -0.062500 1 0 0 0 0 0 3 550046
-0.002505 -0.000007 0.119802 0.504512 0.007468 0.198409 -0.062500 1 0 0 0 0 0 3 551057
-0.002505 -0.000007 0.119802 0.504511 0.007467 0.198411 -0.062500 1 0 0 0 0 0 3 552051
-0.002505 -0.000007 0.119802 0.504508 0.007479 0.198404 -0.062500 1 0 0 0 0 0 3 553063
-0.002505 -0.000007 0.119802 0.504510 0.007468 0.198410 -0.062500 1 0 0 0 0 0 3 554072
-0.002505 -0.000007 0.119802 0.504511 0.007467 0.198411 -0.062500 1 0 0 0 0 0 3 555064
-0.002505 -0.000007 0.119802 0.504507 0.007479 0.198404 -0.062500 1 0 0 0 0 0 3 556046
-0.002505 -0.000007 0.119802 0.504510 0.007468 0.198410 -0.062500 1 0 0 0 0 0 3 557054
-0.002505 -0.000007 0.119802 0.504510 0.007467 0.198411 -0.062500 1 0 0 0 0 0 3 558048
-0.002505 -0.000007 0.119802 0.504507 0.007478 0.198404 -0.062500 1 0 0 0 0 0 3 559065
-0.002505 -0.000007 0.119802 0.504510 0.007468 0.198410 -0.062500 1 0 0 0 0 0 3 560067
-0.002505 -0.000007 0.119802 0.504510 0.007467 0.198411 -0.062500 1 0 0 0 0 0 3 561049
-0.002505 -0.000007 0.119802 0.504510 0.007467 0.198411 -0.062500 1 0 0 0 0 0 3 562060
-0.002505 -0.000007 0.119802 0.504507 0.007478 0.198404 -0.062500 1 0 0 0 0 0 3 563063
-0.002505 -0.000007 0.119802 0.504510 0.007468 0.198410 -0.062500 1 0 0 0 0 0 3 564043
-0.002505 -0.000007 0.119802 0.504518 0.007476 0.198418 -0.062500 1 0 0 0 0 0 3 565059
-0.002505 -0.000007 0.119802 0.504508 0.007480 0.198405 -0.062500 1 0 0 0 0 0 3 566058
-0.002505 -0.000007 0.119802 0.504510 0.007469 0.198410 -0.062500 1 0 0 0 0 0 3 567058
-0.002505 -0.000007 0.119802 0.504523 0.007464 0.198405 -0.062500 1 0 0 0 0 0 3 568060
-0.002505 -0.000007 0.119802 0.504509 0.007478 0.198403 -0.062500 1 0 0 0 0 0 3 569061
-0.002505 -0.000007 0.119802 0.504511 0.007468 0.198410 -0.062500 1 0 0 0 0 0 3 570061
-0.002505 -0.000007 0.119802 0.504511 0.007467 0.198411 -0.062500 1 0 0 0 0 0 3 571070
-0.002505 -0.000007 0.119802 0.504507 0.007478 0.198404 -0.062500 1 0 0 0 0 0 3 572059
-0.002505 -0.000007 0.119802 0.504510 0.007468 0.198410 -0.062500 1 0 0 0 0 0 3 573060
-0.002505 -0.000007 0.119802 0.504511 0.007467 0.198411 -0.062500 1 0 0 0 0 0 3 574042
-0.002505 -0.000007 0.119802 0.504507 0.007478 0.198404 -0.062500 1 0 0 0 0 0 3 575060
-0.002505 -0.000007 0.119802 0.504510 0.007468 0.198410 -0.062500 1 0 0 0 0 0 3 576060
-0.002505 -0.000007 0.119802 0.504510 0.007467 0.198411 -0.062500 1 0 0 0 0 0 3 577058
-0.002505 -0.000007 0.119802 0.504507 0.007478 0.198404 -0.062500 1 0 0 0 0 0 3 578057
-0.002505 -0.000007 0.119802 0.504510 0.007468 0.198410 -0.062500 1 0 0 0 0 0 3 579058
-0.002505 -0.000007 0.119802 0.504518 0.007476 0.198418 -0.062500 1 0 0 0 0 0 3 580060
-0.002505 -0.000007 0.119802 0.504508 0.007480 0.198405 -0.062500 1 0 0 0 0 0 3 581058
-0.002505 -0.000007 0.119802 0.504510 0.007469 0.198410 -0.062500 1 0 0 0 0 0 3 582057
-0.002505 -0.000007 0.119802 0.504510 0.007467 0.198411 -0.062500 1 0 0 0 0 0 3 583060
-0.002505 -0.000007 0.119802 0.504507 0.007479 0.198404 -0.062500 1 0 0 0 0 0 3 584057
-0.002505 -0.000007 0.119802 0.504510 0.007469 0.198410 -0.062500 1 0 0 0 0 0 3 585042
-0.002505 -0.000007 0.119802 0.504510 0.007467 0.198411 -0.062500 1 0 0 0 0 0 3 586039
-0.002505 -0.000007 0.119802 0.504507 0.007479 0.198404 -0.062500 1 0 0 0 0 0 3 587064
-0.002505 -0.000007 0.119802 0.504510 0.007468 0.198410 -0.062500 1 0 0 0 0 0 3 588060
-0.002505 -0.000007 0.119802 0.504522 0.007464 0.198404 -0.062500 1 0 0 0 0 0 3 589058
-0.002505 -0.000007 0.119802 0.504512 0.007466 0.198410 -0.062500 1 0 0 0 0 0 3 590057
-0.002505 -0.000007 0.119802 0.504508 0.007478 0.198404 -0.062500 1 0 0 0 0 0 3 591056
-0.002505 -0.000007 0.119802 0.504510 0.007468 0.198410 -0.062500 1 0 0 0 0 0 3 592057
-0.002505 -0.000007 0.119802 0.504511 0.007467 0.198411 -0.062500 1 0 0 0 0 0 3 593060
-0.002505 -0.000007 0.119802 0.504507 0.007478 0.198404 -0.062500 1 0 0 0 0 0 3 594062
-0.002505 -0.000007 0.119802 0.504518 0.007477 0.198417 -0.062500 1 0 0 0 0 0 3 595062
-0.002505 -0.000007 0.119802 0.504512 0.007468 0.198412 -0.062500 1 0 0 0 0 0 3 596060
-0.002505 -0.000007 0.119802 0.504508 0.007479 0.198404 -0.062500 1 0 0 0 0 0 3 597061
-0.002505 -0.000007 0.119802 0.504510 0.007468 0.198410 -0.062500 1 0 0 0 0 0 3 598056
-0.002505 -0.000007 0.119802 0.504511 0.007467 0.198411 -0.062500 1 0 0 0 0 0 3 599056
-0.002505 -0.000007 0.119802 0.504507 0.007479 0.198404 -0.062500 1 0 0 0 0 0 3 600119
-0.002505 -0.000007 0.119802 0.504510 0.007468 0.198410 -0.062500 1 0 0 0 0 0 3 601119
-0.002505 -0.000007 0.119802 0.504510 0.007467 0.198411 -0.062500 1 0 0 0 0 0 3 602116
-0.002505 -0.000007 0.119802 0.504507 0.007479 0.198404 -0.062500 1 0 0 0 0 0 3 603114
-0.002505 -0.000007 0.119802 0.504510 0.007468 0.198410 -0.062500 1 0 0 0 0 0 3 604114
-0.002505 -0.000007 0.119802 0.504510 0.007467 0.198411 -0.062500 1 0 0 0 0 0 3 605109
-0.002505 -0.000007 0.119802 0.504507 0.007478 0.198404 -0.062500 1 0 0 0 0 0 3 606099
-0.002505 -0.000007 0.119802 0.504510 0.007468 0.198410 -0.062500 1 0 0 0 0 0 3 607133
-0.002505 -0.000007 0.119802 0.504510 0.007467 0.198411 -0.062500 1 0 0 0 0 0 3 608118
-0.002505 -0.000007 0.119802 0.504519 0.007476 0.198398 -0.062500 1 0 0 0 0 0 3 609100
-0.002505 -0.000007 0.119802 0.504520 0.007477 0.198416 -0.062500 1 0 0 0 0 0 3 610117
-0.002505 -0.000007 0.119802 0.504512 0.007468 0.198411 -0.062500 1 0 0 0 0 0 3 611098
-0.002505 -0.000007 0.119802 0.504508 0.007479 0.198404 -0.062500 1 0 0 0 0 0 3 612099
-0.002505 -0.000007 0.119802 0.504511 0.007469 0.198410 -0.062500 1 0 0 0 0 0 3 613131
-0.002505 -0.000007 0.119802 0.504511 0.007467 0.198411 -0.062500 1 0 0 0 0 0 3 614121
-0.002505 -0.000007 0.119802 0.504511 0.007467 0.198411 -0.062500 1 0 0 0 0 0 3 615111
-0.002505 -0.000007 0.119802 0.504507 0.007478 0.198404 -0.062500 1 0 0 0 0 0 3 616113
-0.002505 -0.000007 0.119802 0.504510 0.007468 0.198410 -0.062500 1 0 0 0 0 0 3 617123
-0.002505 -0.000007 0.119802 0.504511 0.007467 0.198411 -0.062500 1 0 0 0 0 0 3 618151
-0.002505 -0.000007 0.119802 0.504507 0.007478 0.198404 -0.062500 1 0 0 0 0 0 3 619217
-0.002505 -0.000007 0.119802 0.504510 0.007468 0.198410 -0.062500 1 0 0 0 0 0 3 620100
-0.002505 -0.000007 0.119802 0.504510 0.007467 0.198411 -0.062500 1 0 0 0 0 0 3 621098
-0.002505 -0.000007 0.119802 0.504507 0.007478 0.198404 -0.062500 1 0 0 0 0 0 3 622114
-0.002505 -0.000007 0.119802 0.504510 0.007468 0.198410 -0.062500 1 0 0 0 0 0 3 623112
-0.002505 -0.000007 0.119802 0.504510 0.007467 0.198411 -0.062500 1 0 0 0 0 0 3 624056
-0.002505 -0.000007 0.119802 0.504507 0.007478 0.198404 -0.062500 1 0 0 0 0 0 3 625052
-0.002505 -0.000007 0.119802 0.504510 0.007468 0.198410 -0.062500 1 0 0 0 0 0 3 626045
-0.002505 -0.000007 0.119802 0.504510 0.007467 0.198411 -0.062500 1 0 0 0 0 0 3 627044
-0.002505 -0.000007 0.119802 0.504515 0.007487 0.198411 -0.062500 1 0 0 0 0 0 3 628045
-0.002505 -0.000007 0.119802 0.504523 0.007467 0.198405 -0.062500 1 0 0 0 0 0 3 630850
-0.002505 -0.000007 0.119802 0.504512 0.007467 0.198410 -0.062500 1 0 0 0 0 0 3 637335
-0.002505 -0.000007 0.119802 0.504508 0.007479 0.198404 -0.062500 1 0 0 0 0 0 3 638047
-0.002505 -0.000007 0.119802 0.504511 0.007468 0.198410 -0.062500 1 0 0 0 0 0 3 639056
-0.002505 -0.000007 0.119802 0.504511 0.007467 0.198411 -0.062500 1 0 0 0 0 0 3 640059
-0.002505 -0.000007 0.119802 0.504507 0.007479 0.198404 -0.062500 1 0 0 0 0 0 3 641044
-0.002505 -0.000007 0.119802 0.504510 0.007468 0.198410 -0.062500 1 0 0 0 0 0 3 642054
-0.002505 -0.000007 0.119802 0.504511 0.007467 0.198411 -0.062500 1 0 0 0 0 0 3 643045
-0.002505 -0.000007 0.119802 0.504511 0.007467 0.198411 -0.062500 1 0 0 0 0 0 3 644057
-0.002505 -0.000007 0.119802 0.504507 0.007478 0.198404 -0.062500 1 0 0 0 0 0 3 645066
-0.002505 -0.000007 0.119802 0.504510 0.007468 0.198410 -0.062500 1 0 0 0 0 0 3 646055
-0.002505 -0.000007 0.119802 0.504510 0.007467 0.198411 -0.062500 1 0 0 0 0 0 3 647072
-0.002505 -0.000007 0.119802 0.504507 0.007478 0.198404 -0.062500 1 0 0 0 0 0 3 648054
-0.002505 -0.000007 0.119802 0.504510 0.007468 0.198410 -0.062500 1 0 0 0 0 0 3 649057
-0.002505 -0.000007 0.119802 0.504518 0.007476 0.198418 -0.062500 1 0 0 0 0 0 3 650062
-0.002505 -0.000007 0.119802 0.504508 0.007480 0.198405 -0.062500 1 0 0 0 0 0 3 651064
-0.002505 -0.000007 0.119802 0.504510 0.007469 0.198410 -0.062500 1 0 0 0 0 0 3 652061
-0.002505 -0.000007 0.119802 0.504510 0.007467 0.198411 -0.062500 1 0 0 0 0 0 3 653056
-0.002505 -0.000007 0.119802 0.504507 0.007479 0.198404 -0.062500 1 0 0 0 0 0 3 654059
-0.002505 -0.000007 0.119802 0.504510 0.007468 0.198410 -0.062500 1 0 0 0 0 0 3 655063
-0.002505 -0.000007 0.119802 0.504523 0.007464 0.198405 -0.062500 1 0 0 0 0 0 3 656058
-0.002505 -0.000007 0.119802 0.504509 0.007478 0.198403 -0.062500 1 0 0 0 0 0 3 657056
-0.002505 -0.000007 0.119802 0.504511 0.007468 0.198410 -0.062500 1 0 0 0 0 0 3 658057
-0.002505 -0.000007 0.119802 0.504511 0.007467 0.198411 -0.062500 1 0 0 0 0 0 3 659055
-0.002505 -0.000007 0.119802 0.504507 0.007478 0.198404 -0.062500 1 0 0 0 0 0 3 660068
-0.002505 -0.000007 0.119802 0.504510 0.007468 0.198410 -0.062500 1 0 0 0 0 0 3 661058
-0.002505 -0.000007 0.119802 0.504510 0.007467 0.198410 -0.062500 1 0 0 0 0 0 3 662060
-0.002505 -0.000007 0.119802 0.504507 0.007478 0.198404 -0.062500 1 0 0 0 0 0 3 663061
-0.002505 -0.000007 0.119802 0.504510 0.007468 0.198410 -0.062500 1 0 0 0 0 0 3 664060
-0.002505 -0.000007 0.119802 0.504519 0.007476 0.198418 -0.062500 1 0 0 0 0 0 3 665059
-0.002505 -0.000007 0.119802 0.504508 0.007480 0.198405 -0.062500 1 0 0 0 0 0 3 666055
-0.002505 -0.000007 0.119802 0.504510 0.007469 0.198410 -0.062500 1 0 0 0 0 0 3 667056
-0.002505 -0.000007 0.119802 0.504511 0.007467 0.198411 -0.062500 1 0 0 0 0 0 3 668056
-0.002505 -0.000007 0.119802 0.504507 0.007479 0.198404 -0.062500 1 0 0 0 0 0 3 669056
-0.002505 -0.000007 0.119802 0.504510 0.007469 0.198410 -0.062500 1 0 0 0 0 0 3 670064
-0.002505 -0.000007 0.119802 0.504510 0.007467 0.198411 -0.062500 1 0 0 0 0 0 3 671062
-0.002505 -0.000007 0.119802 0.504510 0.007467 0.198411 -0.062500 1 0 0 0 0 0 3 672057
-0.002505 -0.000007 0.119802 0.504507 0.007478 0.198404 -0.062500 1 0 0 0 0 0 3 673056
-0.002505 -0.000007 0.119802 0.504510 0.007468 0.198410 -0.062500 1 0 0 0 0 0 3 674055
-0.002505 -0.000007 0.119802 0.504510 0.007467 0.198411 -0.062500 1 0 0 0 0 0 3 675058
-0.002505 -0.000007 0.119802 0.504519 0.007475 0.198398 -0.062500 1 0 0 0 0 0 3 676056
-0.002505 -0.000007 0.119802 0.504512 0.007468 0.198409 -0.062500 1 0 0 0 0 0 3 677057
-0.002505 -0.000007 0.119802 0.504511 0.007467 0.198410 -0.062500 1 0 0 0 0 0 3 678054
-0.002505 -0.000007 0.119802 0.504507 0.007478 0.198404 -0.062500 1 0 0 0 0 0 3 679058
-0.002505 -0.000007 0.119802 0.504518 0.007477 0.198417 -0.062500 1 0 0 0 0 0 3 680118
-0.002505 -0.000007 0.119802 0.504512 0.007468 0.198412 -0.062500 1 0 0 0 0 0 3 681112
-0.002505 -0.000007 0.119802 0.504508 0.007479 0.198404 -0.062500 1 0 0 0 0 0 3 682090
-0.002505 -0.000007 0.119802 0.504511 0.007468 0.198410 -0.062500 1 0 0 0 0 0 3 683087
-0.002505 -0.000007 0.119802 0.504511 0.007467 0.198411 -0.062500 1 0 0 0 0 0 3 684114
-0.002505 -0.000007 0.119802 0.504507 0.007479 0.198404 -0.062500 1 0 0 0 0 0 3 685137
-0.002505 -0.000007 0.119802 0.504510 0.007468 0.198410 -0.062500 1 0 0 0 0 0 3 686117
-0.002505 -0.000007 0.119802 0.504511 0.007467 0.198411 -0.062500 1 0 0 0 0 0 3 687116
-0.002505 -0.000007 0.119802 0.504507 0.007479 0.198404 -0.062500 1 0 0 0 0 0 3 688125
-0.002505 -0.000007 0.119802 0.504510 0.007468 0.198410 -0.062500 1 0 0 0 0 0 3 689124
-0.002505 -0.000007 0.119802 0.504510 0.007467 0.198411 -0.062500 1 0 0 0 0 0 3 690122
-0.002505 -0.000007 0.119802 0.504507 0.007478 0.198404 -0.062500 1 0 0 0 0 0 3 691114
-0.002505 -0.000007 0.119802 0.504510 0.007468 0.198410 -0.062500 1 0 0 0 0 0 3 692130
-0.002505 -0.000007 0.119802 0.504510 0.007467 0.198411 -0.062500 1 0 0 0 0 0 3 693114
-0.002505 -0.000007 0.119802 0.504507 0.007478 0.198404 -0.062500 1 0 0 0 0 0 3 694092
-0.002505 -0.000007 0.119802 0.504509 0.007468 0.198410 -0.062500 1 0 0 0 0 0 3 695090
-0.002505 -0.000007 0.119802 0.504510 0.007467 0.198411 -0.062500 1 0 0 0 0 0 3 696091
-0.002505 -0.000007 0.119802 0.504510 0.007467 0.198411 -0.062500 1 0 0 0 0 0 3 697089
-0.002505 -0.000007 0.119802 0.504527 0.007484 0.198405 -0.062500 1 0 0 0 0 0 3 698087
-0.002505 -0.000007 0.119802 0.504513 0.007469 0.198410 -0.062500 1 0 0 0 0 0 3 699082
-0.002505 -0.000007 0.119802 0.504511 0.007467 0.198411 -0.062500 1 0 0 0 0 0 3 700117
-0.002505 -0.000007 0.119802 0.504508 0.007478 0.198404 -0.062500 1 0 0 0 0 0 3 701110
-0.002505 -0.000007 0.119802 0.504510 0.007468 0.198410 -0.062500 1 0 0 0 0 0 3 702095
-0.002505 -0.000007 0.119802 0.504511 0.007467 0.198411 -0.062500 1 0 0 0 0 0 3 703110
-0.002505 -0.000007 0.119802 0.504507 0.007478 0.198404 -0.062500 1 0 0 0 0 0 3 704097
-0.002505 -0.000007 0.119802 0.504510 0.007468 0.198410 -0.062500 1 0 0 0 0 0 3 705123
-0.002505 -0.000007 0.119802 0.504510 0.007467 0.198411 -0.062500 1 0 0 0 0 0 3 706121
-0.002505 -0.000007 0.119802 0.504507 0.007478 0.198404 -0.062500 1 0 0 0 0 0 3 707114
-0.002505 -0.000007 0.119802 0.504510 0.007468 0.198410 -0.062500 1 0 0 0 0 0 3 708042
-0.002505 -0.000007 0.119802 0.504510 0.007467 0.198411 -0.062500 1 0 0 0 0 0 3 709050
-0.002505 -0.000007 0.119802 0.504507 0.007478 0.198404 -0.062500 1 0 0 0 0 0 3 710042
-0.002505 -0.000007 0.119802 0.504510 0.007468 0.198410 -0.062500 1 0 0 0 0 0 3 711052
-0.002505 -0.000007 0.119802 0.504510 0.007467 0.198411 -0.062500 1 0 0 0 0 0 3 712043
-0.002505 -0.000007 0.119802 0.504515 0.007487 0.198411 -0.062500 1 0 0 0 0 0 3 713053
-0.002505 -0.000007 0.119802 0.504511 0.007469 0.198411 -0.062500 1 0 0 0 0 0 3 714042
-0.002505 -0.000007 0.119802 0.504510 0.007467 0.198411 -0.062500 1 0 0 0 0 0 3 715051
-0.002505 -0.000007 0.119802 0.504519 0.007476 0.198398 -0.062500 1 0 0 0 0 0 3 716042
-0.002505 -0.000007 0.119802 0.504512 0.007468 0.198409 -0.062500 1 0 0 0 0 0 3 717050
-0.002505 -0.000007 0.119802 0.504511 0.007467 0.198411 -0.062500 1 0 0 0 0 0 3 718041
-0.002505 -0.000007 0.119802 0.504511 0.007467 0.198411 -0.062500 1 0 0 0 0 0 3 719051
-0.002505 -0.000007 0.119802 0.504508 0.007478 0.198404 -0.062500 1 0 0 0 0 0 3 720054
-0.002505 -0.000007 0.119802 0.504510 0.007468 0.198410 -0.062500 1 0 0 0 0 0 3 721041
-0.002505 -0.000007 0.119802 0.504511 0.007467 0.198411 -0.062500 1 0 0 0 0 0 3 722041
-0.002505 -0.000007 0.119802 0.504507 0.007478 0.198404 -0.062500 1 0 0 0 0 0 3 723051
-0.002505 -0.000007 0.119802 0.504510 0.007468 0.198410 -0.062500 1 0 0 0 0 0 3 724041
-0.002505 -0.000007 0.119802 0.504510 0.007467 0.198411 -0.062500 1 0 0 0 0 0 3 725051
-0.002505 -0.000007 0.119802 0.504507 0.007478 0.198404 -0.062500 1 0 0 0 0 0 3 726041
-0.002505 -0.000007 0.119802 0.504510 0.007468 0.198410 -0.062500 1 0 0 0 0 0 3 727050
-0.002505 -0.000007 0.119802 0.504518 0.007476 0.198418 -0.062500 1 0 0 0 0 0 3 728041
-0.002505 -0.000007 0.119802 0.504508 0.007480 0.198405 -0.062500 1 0 0 0 0 0 3 729051
-0.002505 -0.000007 0.119802 0.504510 0.007469 0.198410 -0.062500 1 0 0 0 0 0 3 730040
-0.002505 -0.000007 0.119802 0.504511 0.007467 0.198411 -0.062500 1 0 0 0 0 0 3 731051
-0.002505 -0.000007 0.119802 0.504507 0.007479 0.198404 -0.062500 1 0 0 0 0 0 3 732042
-0.002505 -0.000007 0.119802 0.504510 0.007468 0.198410 -0.062500 1 0 0 0 0 0 3 733053
-0.002505 -0.000007 0.119802 0.504510 0.007467 0.198411 -0.062500 1 0 0 0 0 0 3 734061
-0.002505 -0.000007 0.119802 0.504507 0.007479 0.198404 -0.062500 1 0 0 0 0 0 3 735066
-0.002505 -0.000007 0.119802 0.504510 0.007468 0.198410 -0.062500 1 0 0 0 0 0 3 736050
-0.002505 -0.000007 0.119802 0.504522 0.007464 0.198404 -0.062500 1 0 0 0 0 0 3 737058
-0.002505 -0.000007 0.119802 0.504509 0.007478 0.198403 -0.062500 1 0 0 0 0 0 3 738034
-0.002505 -0.000007 0.119802 0.504510 0.007468 0.198410 -0.062500 1 0 0 0 0 0 3 739059
-0.002505 -0.000007 0.119802 0.504511 0.007467 0.198410 -0.062500 1 0 0 0 0 0 3 740052
-0.002505 -0.000007 0.119802 0.504511 0.007466 0.198411 -0.062500 1 0 0 0 0 0 3 741062
-0.002505 -0.000007 0.119802 0.504507 0.007478 0.198404 -0.062500 1 0 0 0 0 0 3 742037
-0.002505 -0.000007 0.119802 0.504518 0.007477 0.198417 -0.062500 1 0 0 0 0 0 3 743036
-0.002505 -0.000007 0.119802 0.504508 0.007480 0.198405 -0.062500 1 0 0 0 0 0 3 744053
-0.002505 -0.000007 0.119802 0.504510 0.007469 0.198410 -0.062500 1 0 0 0 0 0 3 745050
-0.002505 -0.000007 0.119802 0.504511 0.007467 0.198411 -0.062500 1 0 0 0 0 0 3 746053
-0.002505 -0.000007 0.119802 0.504507 0.007479 0.198404 -0.062500 1 0 0 0 0 0 3 747034
-0.002505 -0.000007 0.119802 0.504510 0.007469 0.198410 -0.062500 1 0 0 0 0 0 3 748064
-0.002505 -0.000007 0.119802 0.504510 0.007467 0.198411 -0.062500 1 0 0 0 0 0 3 749036
-0.002505 -0.000007 0.119802 0.504510 0.007467 0.198411 -0.062500 1 0 0 0 0 0 3 750059
-0.002505 -0.000007 0.119802 0.504507 0.007478 0.198404 -0.062500 1 0 0 0 0 0 3 751057
-0.002505 -0.000007 0.119802 0.504510 0.007468 0.198410 -0.062500 1 0 0 0 0 0 3 752055
-0.002505 -0.000007 0.119802 0.504510 0.007467 0.198411 -0.062500 1 0 0 0 0 0 3 753052
-0.002505 -0.000007 0.119802 0.504507 0.007478 0.198404 -0.062500 1 0 0 0 0 0 3 754050
-0.002505 -0.000007 0.119802 0.504510 0.007468 0.198410 -0.062500 1 0 0 0 0 0 3 755058
-0.002505 -0.000007 0.119802 0.504510 0.007467 0.198411 -0.062500 1 0 0 0 0 0 3 756054
-0.002505 -0.000007 0.119802 0.504519 0.007475 0.198398 -0.062500 1 0 0 0 0 0 3 757053
-0.002505 -0.000007 0.119802 0.504520 0.007477 0.198416 -0.062500 1 0 0 0 0 0 3 758051
-0.002505 -0.000007 0.119802 0.504512 0.007468 0.198411 -0.062500 1 0 0 0 0 0 3 759051
-0.002505 -0.000007 0.119802 0.504508 0.007479 0.198404 -0.062500 1 0 0 0 0 0 3 760035
-0.002505 -0.000007 0.119802 0.504511 0.007468 0.198410 -0.062500 1 0 0 0 0 0 3 761056
-0.002505 -0.000007 0.119802 0.504511 0.007467 0.198411 -0.062500 1 0 0 0 0 0 3 762052
-0.002505 -0.000007 0.119802 0.504507 0.007479 0.198404 -0.062500 1 0 0 0 0 0 3 763054
-0.002505 -0.000007 0.119802 0.504510 0.007468 0.198410 -0.062500 1 0 0 0 0 0 3 764055
-0.002505 -0.000007 0.119802 0.504511 0.007467 0.198411 -0.062500 1 0 0 0 0 0 3 765034
-0.002505 -0.000007 0.119802 0.504507 0.007479 0.198404 -0.062500 1 0 0 0 0 0 3 766053
-0.002505 -0.000007 0.119802 0.504510 0.007468 0.198410 -0.062500 1 0 0 0 0 0 3 767051
-0.002505 -0.000007 0.119802 0.504510 0.007467 0.198411 -0.062500 1 0 0 0 0 0 3 768054
-0.002505 -0.000007 0.119802 0.504507 0.007478 0.198404 -0.062500 1 0 0 0 0 0 3 769033
-0.002505 -0.000007 0.119802 0.504510 0.007468 0.198410 -0.062500 1 0 0 0 0 0 3 770033
-0.002505 -0.000007 0.119802 0.504510 0.007467 0.198411 -0.062500 1 0 0 0 0 0 3 771053
-0.002505 -0.000007 0.119802 0.504510 0.007467 0.198411 -0.062500 1 0 0 0 0 0 3 772053
-0.002505 -0.000007 0.119802 0.504507 0.007478 0.198404 -0.062500 1 0 0 0 0 0 3 773051
-0.002505 -0.000007 0.119802 0.504510 0.007468 0.198410 -0.062500 1 0 0 0 0 0 3 774028
-0.002505 -0.000007 0.119802 0.504510 0.007467 0.198411 -0.062500 1 0 0 0 0 0 3 775044
-0.002505 -0.000007 0.119802 0.504515 0.007487 0.198411 -0.062500 1 0 0 0 0 0 3 776113
-0.002505 -0.000007 0.119802 0.504523 0.007466 0.198405 -0.062500 1 0 0 0 0 0 3 777120
-0.002505 -0.000007 0.119802 0.504512 0.007467 0.198410 -0.062500 1 0 0 0 0 0 3 778120
-0.002505 -0.000007 0.119802 0.504508 0.007478 0.198404 -0.062500 1 0 0 0 0 0 3 779087
-0.002505 -0.000007 0.119802 0.504511 0.007468 0.198410 -0.062500 1 0 0 0 0 0 3 780088
-0.002505 -0.000007 0.119802 0.504511 0.007467 0.198411 -0.062500 1 0 0 0 0 0 3 781085
-0.002505 -0.000007 0.119802 0.504507 0.007478 0.198404 -0.062500 1 0 0 0 0 0 3 782085
-0.002505 -0.000007 0.119802 0.504510 0.007468 0.198410 -0.062500 1 0 0 0 0 0 3 783085
-0.002505 -0.000007 0.119802 0.504511 0.007467 0.198411 -0.062500 1 0 0 0 0 0 3 784087
-0.002505 -0.000007 0.119802 0.504507 0.007478 0.198404 -0.062500 1 0 0 0 0 0 3 785086
-0.002505 -0.000007 0.119802 0.504510 0.007468 0.198410 -0.062500 1 0 0 0 0 0 3 786083
-0.002505 -0.000007 0.119802 0.504510 0.007467 0.198411 -0.062500 1 0 0 0 0 0 3 787076
-0.002505 -0.000007 0.119802 0.504507 0.007478 0.198404 -0.062500 1 0 0 0 0 0 3 788124
-0.002505 -0.000007 0.119802 0.504510 0.007468 0.198410 -0.062500 1 0 0 0 0 0 3 789094
-0.002505 -0.000007 0.119802 0.504510 0.007467 0.198411 -0.062500 1 0 0 0 0 0 3 790093
-0.002505 -0.000007 0.119802 0.504515 0.007487 0.198411 -0.062500 1 0 0 0 0 0 3 791116
-0.002505 -0.000007 0.119802 0.504511 0.007469 0.198411 -0.062500 1 0 0 0 0 0 3 792048
-0.002505 -0.000007 0.119802 0.504511 0.007467 0.198411 -0.062500 1 0 0 0 0 0 3 793040
-0.002505 -0.000007 0.119802 0.504507 0.007479 0.198404 -0.062500 1 0 0 0 0 0 3 794048
-0.002505 -0.000007 0.119802 0.504510 0.007469 0.198410 -0.062500 1 0 0 0 0 0 3 795050
-0.002505 -0.000007 0.119802 0.504510 0.007467 0.198411 -0.062500 1 0 0 0 0 0 3 796040
-0.002505 -0.000007 0.119802 0.504519 0.007476 0.198398 -0.062500 1 0 0 0 0 0 3 797049
-0.002505 -0.000007 0.119802 0.504512 0.007468 0.198409 -0.062500 1 0 0 0 0 0 3 798039
-0.002505 -0.000007 0.119802 0.504511 0.007467 0.198410 -0.062500 1 0 0 0 0 0 3 799038
-0.002505 -0.000007 0.119802 0.504511 0.007467 0.198411 -0.062500 1 0 0 0 0 0 3 800040
-0.002505 -0.000007 0.119802 0.504507 0.007478 0.198404 -0.062500 1 0 0 0 0 0 3 801040
-0.002505 -0.000007 0.119802 0.504510 0.007468 0.198410 -0.062500 1 0 0 0 0 0 3 802054
-0.002505 -0.000007 0.119802 0.504511 0.007467 0.198411 -0.062500 1 0 0 0 0 0 3 803048
-0.002505 -0.000007 0.119802 0.504507 0.007478 0.198404 -0.062500 1 0 0 0 0 0 3 804040
-0.002505 -0.000007 0.119802 0.504510 0.007468 0.198410 -0.062500 1 0 0 0 0 0 3 805053
-0.002505 -0.000007 0.119802 0.504519 0.007476 0.198418 -0.062500 1 0 0 0 0 0 3 806040
-0.002505 -0.000007 0.119802 0.504508 0.007480 0.198405 -0.062500 1 0 0 0 0 0 3 807051
-0.002505 -0.000007 0.119802 0.504510 0.007469 0.198410 -0.062500 1 0 0 0 0 0 3 808039
-0.002505 -0.000007 0.119802 0.504511 0.007467 0.198411 -0.062500 1 0 0 0 0 0 3 809048
-0.002505 -0.000007 0.119802 0.504507 0.007479 0.198404 -0.062500 1 0 0 0 0 0 3 810039
-0.002505 -0.000007 0.119802 0.504510 0.007468 0.198410 -0.062500 1 0 0 0 0 0 3 811049
-0.002505 -0.000007 0.119802 0.504510 0.007467 0.198411 -0.062500 1 0 0 0 0 0 3 812039
-0.002505 -0.000007 0.119802 0.504507 0.007479 0.198404 -0.062500 1 0 0 0 0 0 3 813048
-0.002505 -0.000007 0.119802 0.504510 0.007468 0.198410 -0.062500 1 0 0 0 0 0 3 814037
-0.002505 -0.000007 0.119802 0.504510 0.007467 0.198411 -0.062500 1 0 0 0 0 0 3 815054
-0.002505 -0.000007 0.119802 0.504507 0.007479 0.198404 -0.062500 1 0 0 0 0 0 3 816039
-0.002505 -0.000007 0.119802 0.504510 0.007468 0.198410 -0.062500 1 0 0 0 0 0 3 817048
-0.002505 -0.000007 0.119802 0.504522 0.007464 0.198404 -0.062500 1 0 0 0 0 0 3 818038
-0.002505 -0.000007 0.119802 0.504512 0.007466 0.198410 -0.062500 1 0 0 0 0 0 3 819045
-0.002505 -0.000007 0.119802 0.504507 0.007478 0.198404 -0.062500 1 0 0 0 0 0 3 820060
-0.002505 -0.000007 0.119802 0.504510 0.007468 0.198410 -0.062500 1 0 0 0 0 0 3 821046
-0.002505 -0.000007 0.119802 0.504519 0.007475 0.198418 -0.062500 1 0 0 0 0 0 3 822045
-0.002505 -0.000007 0.119802 0.504508 0.007479 0.198405 -0.062500 1 0 0 0 0 0 3 823042
-0.002505 -0.000007 0.119802 0.504511 0.007468 0.198410 -0.062500 1 0 0 0 0 0 3 824089
-0.002505 -0.000007 0.119802 0.504511 0.007467 0.198411 -0.062500 1 0 0 0 0 0 3 825057
-0.002505 -0.000007 0.119802 0.504507 0.007478 0.198404 -0.062500 1 0 0 0 0 0 3 826121
-0.002505 -0.000007 0.119802 0.504510 0.007468 0.198410 -0.062500 1 0 0 0 0 0 3 827057
-0.002505 -0.000007 0.119802 0.504511 0.007467 0.198411 -0.062500 1 0 0 0 0 0 3 828056
-0.002505 -0.000007 0.119802 0.504507 0.007478 0.198404 -0.062500 1 0 0 0 0 0 3 829050
-0.002505 -0.000007 0.119802 0.504510 0.007468 0.198410 -0.062500 1 0 0 0 0 0 3 830053
-0.002505 -0.000007 0.119802 0.504510 0.007467 0.198411 -0.062500 1 0 0 0 0 0 3 831049
-0.002505 -0.000007 0.119802 0.504507 0.007478 0.198404 -0.062500 1 0 0 0 0 0 3 832053
-0.002505 -0.000007 0.119802 0.504510 0.007468 0.198410 -0.062500 1 0 0 0 0 0 3 833050
-0.002505 -0.000007 0.119802 0.504510 0.007467 0.198411 -0.062500 1 0 0 0 0 0 3 834057
-0.002505 -0.000007 0.119802 0.504507 0.007478 0.198404 -0.062500 1 0 0 0 0 0 3 835035
-0.002505 -0.000007 0.119802 0.504510 0.007468 0.198410 -0.062500 1 0 0 0 0 0 3 836054
-0.002505 -0.000007 0.119802 0.504510 0.007467 0.198411 -0.062500 1 0 0 0 0 0 3 837057
-0.002505 -0.000007 0.119802 0.504506 0.007478 0.198404 -0.062500 1 0 0 0 0 0 3 838049
-0.002505 -0.000007 0.119802 0.504509 0.007468 0.198410 -0.062500 1 0 0 0 0 0 3 839051
-0.002505 -0.000007 0.119802 0.504522 0.007464 0.198404 -0.062500 1 0 0 0 0 0 3 840114
-0.002505 -0.000007 0.119802 0.504520 0.007475 0.198417 -0.062500 1 0 0 0 0 0 3 841128
-0.002505 -0.000007 0.119802 0.504509 0.007479 0.198405 -0.062500 1 0 0 0 0 0 3 842107
-0.002505 -0.000007 0.119802 0.504511 0.007468 0.198410 -0.062500 1 0 0 0 0 0 3 843104
-0.002505 -0.000007 0.119802 0.504507 0.007479 0.198404 -0.062500 1 0 0 0 0 0 3 844113
-0.002505 -0.000007 0.119802 0.504510 0.007468 0.198410 -0.062500 1 0 0 0 0 0 3 845105
-0.002505 -0.000007 0.119802 0.504511 0.007467 0.198411 -0.062500 1 0 0 0 0 0 3 846102
-0.002505 -0.000007 0.119802 0.504511 0.007467 0.198411 -0.062500 1 0 0 0 0 0 3 847087
-0.002505 -0.000007 0.119802 0.504507 0.007478 0.198404 -0.062500 1 0 0 0 0 0 3 848098
-0.002505 -0.000007 0.119802 0.504510 0.007468 0.198410 -0.062500 1 0 0 0 0 0 3 849084
-0.002505 -0.000007 0.119802 0.504510 0.007467 0.198411 -0.062500 1 0 0 0 0 0 3 850111
-0.002505 -0.000007 0.119802 0.504507 0.007478 0.198404 -0.062500 1 0 0 0 0 0 3 851109
-0.002505 -0.000007 0.119802 0.504510 0.007468 0.198410 -0.062500 1 0 0 0 0 0 3 852087
-0.002505 -0.000007 0.119802 0.504510 0.007467 0.198411 -0.062500 1 0 0 0 0 0 3 853107
-0.002505 -0.000007 0.119802 0.504515 0.007487 0.198411 -0.062500 1 0 0 0 0 0 3 854085
-0.002505 -0.000007 0.119802 0.504511 0.007469 0.198411 -0.062500 1 0 0 0 0 0 3 855106
-0.002505 -0.000007 0.119802 0.504510 0.007467 0.198411 -0.062500 1 0 0 0 0 0 3 856086
-0.002505 -0.000007 0.119802 0.504519 0.007476 0.198398 -0.062500 1 0 0 0 0 0 3 857084
-0.002505 -0.000007 0.119802 0.504512 0.007468 0.198409 -0.062500 1 0 0 0 0 0 3 858083
-0.002505 -0.000007 0.119802 0.504511 0.007467 0.198411 -0.062500 1 0 0 0 0 0 3 859084
-0.002505 -0.000007 0.119802 0.504508 0.007478 0.198404 -0.062500 1 0 0 0 0 0 3 860078
-0.002505 -0.000007 0.119802 0.504510 0.007468 0.198410 -0.062500 1 0 0 0 0 0 3 861114
-0.002505 -0.000007 0.119802 0.504511 0.007467 0.198411 -0.062500 1 0 0 0 0 0 3 862121
-0.002505 -0.000007 0.119802 0.504507 0.007478 0.198404 -0.062500 1 0 0 0 0 0 3 863115
-0.002505 -0.000007 0.119802 0.504510 0.007468 0.198410 -0.062500 1 0 0 0 0 0 3 864048
-0.002505 -0.000007 0.119802 0.504510 0.007467 0.198411 -0.062500 1 0 0 0 0 0 3 865051
-0.002505 -0.000007 0.119802 0.504507 0.007478 0.198404 -0.062500 1 0 0 0 0 0 3 866048
-0.002505 -0.000007 0.119802 0.504510 0.007468 0.198410 -0.062500 1 0 0 0 0 0 3 867050
-0.002505 -0.000007 0.119802 0.504510 0.007467 0.198410 -0.062500 1 0 0 0 0 0 3 868051
-0.002505 -0.000007 0.119802 0.504507 0.007478 0.198404 -0.062500 1 0 0 0 0 0 3 869049
-0.002505 -0.000007 0.119802 0.504518 0.007477 0.198417 -0.062500 1 0 0 0 0 0 3 870046
-0.002505 -0.000007 0.119802 0.504511 0.007468 0.198412 -0.062500 1 0 0 0 0 0 3 871049
-0.002505 -0.000007 0.119802 0.504507 0.007479 0.198404 -0.062500 1 0 0 0 0 0 3 872048
-0.002505 -0.000007 0.119802 0.504510 0.007469 0.198410 -0.062500 1 0 0 0 0 0 3 873049
-0.002505 -0.000007 0.119802 0.504510 0.007467 0.198411 -0.062500 1 0 0 0 0 0 3 874025
-0.002505 -0.000007 0.119802 0.504507 0.007479 0.198404 -0.062500 1 0 0 0 0 0 3 875038
-0.002505 -0.000007 0.119802 0.504510 0.007469 0.198410 -0.062500 1 0 0 0 0 0 3 876119
-0.002505 -0.000007 0.119802 0.504510 0.007467 0.198411 -0.062500 1 0 0 0 0 0 3 877106
-0.002505 -0.000007 0.119802 0.504522 0.007464 0.198405 -0.062500 1 0 0 0 0 0 3 878089
-0.002505 -0.000007 0.119802 0.504509 0.007478 0.198403 -0.062500 1 0 0 0 0 0 3 879103
-0.002505 -0.000007 0.119802 0.504510 0.007468 0.198410 -0.062500 1 0 0 0 0 0 3 880090
-0.002505 -0.000007 0.119802 0.504511 0.007467 0.198410 -0.062500 1 0 0 0 0 0 3 881102
-0.002505 -0.000007 0.119802 0.504507 0.007478 0.198404 -0.062500 1 0 0 0 0 0 3 882114
-0.002505 -0.000007 0.119802 0.504510 0.007468 0.198410 -0.062500 1 0 0 0 0 0 3 883104
-0.002505 -0.000007 0.119802 0.504510 0.007467 0.198410 -0.062500 1 0 0 0 0 0 3 884089
-0.002505 -0.000007 0.119802 0.504515 0.007487 0.198411 -0.062500 1 0 0 0 0 0 3 885105
-0.002505 -0.000007 0.119802 0.504511 0.007469 0.198411 -0.062500 1 0 0 0 0 0 3 886088
-0.002505 -0.000007 0.119802 0.504511 0.007467 0.198411 -0.062500 1 0 0 0 0 0 3 887103
-0.002505 -0.000007 0.119802 0.504507 0.007479 0.198404 -0.062500 1 0 0 0 0 0 3 888038
-0.002505 -0.000007 0.119802 0.504510 0.007468 0.198410 -0.062500 1 0 0 0 0 0 3 889036
-0.002505 -0.000007 0.119802 0.504510 0.007467 0.198411 -0.062500 1 0 0 0 0 0 3 890040
-0.002505 -0.000007 0.119802 0.504507 0.007479 0.198404 -0.062500 1 0 0 0 0 0 3 891042
-0.002505 -0.000007 0.119802 0.504510 0.007468 0.198410 -0.062500 1 0 0 0 0 0 3 892046
-0.002505 -0.000007 0.119802 0.504510 0.007467 0.198411 -0.062500 1 0 0 0 0 0 3 893037
-0.002505 -0.000007 0.119802 0.504507 0.007479 0.198404 -0.062500 1 0 0 0 0 0 3 894046
-0.002505 -0.000007 0.119802 0.504510 0.007468 0.198410 -0.062500 1 0 0 0 0 0 3 895035
-0.002505 -0.000007 0.119802 0.504510 0.007467 0.198411 -0.062500 1 0 0 0 0 0 3 896037
-0.002505 -0.000007 0.119802 0.504507 0.007478 0.198404 -0.062500 1 0 0 0 0 0 3 897035
-0.002505 -0.000007 0.119802 0.504509 0.007468 0.198410 -0.062500 1 0 0 0 0 0 3 898036
-0.002505 -0.000007 0.119802 0.504510 0.007467 0.198411 -0.062500 1 0 0 0 0 0 3 899036
-0.002505 -0.000007 0.119802 0.504522 0.007464 0.198404 -0.062500 1 0 0 0 0 0 3 900048
-0.002505 -0.000007 0.119802 0.504517 0.007487 0.198410 -0.062500 1 0 0 0 0 0 3 901046
-0.002505 -0.000007 0.119802 0.504512 0.007469 0.198411 -0.062500 1 0 0 0 0 0 3 902050
-0.002505 -0.000007 0.119802 0.504511 0.007467 0.198411 -0.062500 1 0 0 0 0 0 3 903036
-0.002505 -0.000007 0.119802 0.504508 0.007478 0.198404 -0.062500 1 0 0 0 0 0 3 904046
-0.002505 -0.000007 0.119802 0.504510 0.007468 0.198410 -0.062500 1 0 0 0 0 0 3 905046
-0.002505 -0.000007 0.119802 0.504511 0.007467 0.198411 -0.062500 1 0 0 0 0 0 3 906036
-0.002505 -0.000007 0.119802 0.504507 0.007478 0.198404 -0.062500 1 0 0 0 0 0 3 907036
-0.002505 -0.000007 0.119802 0.504510 0.007468 0.198410 -0.062500 1 0 0 0 0 0 3 908036
-0.002505 -0.000007 0.119802 0.504510 0.007467 0.198411 -0.062500 1 0 0 0 0 0 3 909046
-0.002505 -0.000007 0.119802 0.504507 0.007478 0.198404 -0.062500 1 0 0 0 0 0 3 910050
-0.002505 -0.000007 0.119802 0.504510 0.007468 0.198410 -0.062500 1 0 0 0 0 0 3 911047
-0.002505 -0.000007 0.119802 0.504510 0.007467 0.198411 -0.062500 1 0 0 0 0 0 3 912047
-0.002505 -0.000007 0.119802 0.504507 0.007478 0.198404 -0.062500 1 0 0 0 0 0 3 913054
-0.002505 -0.000007 0.119802 0.504510 0.007468 0.198410 -0.062500 1 0 0 0 0 0 3 914042
-0.002505 -0.000007 0.119802 0.504510 0.007467 0.198411 -0.062500 1 0 0 0 0 0 3 915046
-0.002505 -0.000007 0.119802 0.504507 0.007478 0.198404 -0.062500 1 0 0 0 0 0 3 916049
-0.002505 -0.000007 0.119802 0.504509 0.007468 0.198410 -0.062500 1 0 0 0 0 0 3 917054
-0.002505 -0.000007 0.119802 0.504518 0.007476 0.198418 -0.062500 1 0 0 0 0 0 3 918055
-0.002505 -0.000007 0.119802 0.504520 0.007477 0.198399 -0.062500 1 0 0 0 0 0 3 919032
-0.002505 -0.000007 0.119802 0.504512 0.007468 0.198409 -0.062500 1 0 0 0 0 0 3 920039
-0.002505 -0.000007 0.119802 0.504511 0.007467 0.198411 -0.062500 1 0 0 0 0 0 3 921047
-0.002505 -0.000007 0.119802 0.504507 0.007479 0.198404 -0.062500 1 0 0 0 0 0 3 922048
-0.002505 -0.000007 0.119802 0.504510 0.007468 0.198410 -0.062500 1 0 0 0 0 0 3 923048
-0.002505 -0.000007 0.119802 0.504511 0.007467 0.198411 -0.062500 1 0 0 0 0 0 3 924049
-0.002505 -0.000007 0.119802 0.504511 0.007467 0.198411 -0.062500 1 0 0 0 0 0 3 925047
-0.002505 -0.000007 0.119802 0.504507 0.007478 0.198404 -0.062500 1 0 0 0 0 0 3 926054
-0.002505 -0.000007 0.119802 0.504510 0.007468 0.198410 -0.062500 1 0 0 0 0 0 3 927031
-0.002505 -0.000007 0.119802 0.504510 0.007467 0.198411 -0.062500 1 0 0 0 0 0 3 928055
-0.002505 -0.000007 0.119802 0.504507 0.007478 0.198404 -0.062500 1 0 0 0 0 0 3 929051
-0.002505 -0.000007 0.119802 0.504510 0.007468 0.198410 -0.062500 1 0 0 0 0 0 3 930047
-0.002505 -0.000007 0.119802 0.504510 0.007467 0.198411 -0.062500 1 0 0 0 0 0 3 931048
-0.002505 -0.000007 0.119802 0.504507 0.007478 0.198404 -0.062500 1 0 0 0 0 0 3 932049
-0.002505 -0.000007 0.119802 0.504518 0.007477 0.198417 -0.062500 1 0 0 0 0 0 3 933047
-0.002505 -0.000007 0.119802 0.504511 0.007468 0.198412 -0.062500 1 0 0 0 0 0 3 934047
-0.002505 -0.000007 0.119802 0.504507 0.007479 0.198404 -0.062500 1 0 0 0 0 0 3 935047
-0.002505 -0.000007 0.119802 0.504510 0.007468 0.198410 -0.062500 1 0 0 0 0 0 3 936049
-0.002505 -0.000007 0.119802 0.504510 0.007467 0.198411 -0.062500 1 0 0 0 0 0 3 937046
-0.002505 -0.000007 0.119802 0.504519 0.007476 0.198398 -0.062500 1 0 0 0 0 0 3 938047
-0.002505 -0.000007 0.119802 0.504512 0.007468 0.198409 -0.062500 1 0 0 0 0 0 3 939050
-0.002505 -0.000007 0.119802 0.504511 0.007467 0.198410 -0.062500 1 0 0 0 0 0 3 940050
-0.002505 -0.000007 0.119802 0.504507 0.007478 0.198404 -0.062500 1 0 0 0 0 0 3 941048
-0.002505 -0.000007 0.119802 0.504510 0.007468 0.198410 -0.062500 1 0 0 0 0 0 3 942045
-0.002505 -0.000007 0.119802 0.504511 0.007467 0.198410 -0.062500 1 0 0 0 0 0 3 943051
-0.002505 -0.000007 0.119802 0.504507 0.007478 0.198404 -0.062500 1 0 0 0 0 0 3 944030
-0.002505 -0.000007 0.119802 0.504510 0.007468 0.198410 -0.062500 1 0 0 0 0 0 3 945046
-0.002505 -0.000007 0.119802 0.504510 0.007467 0.198410 -0.062500 1 0 0 0 0 0 3 946046
-0.002505 -0.000007 0.119802 0.504510 0.007466 0.198411 -0.062500 1 0 0 0 0 0 3 947046
-0.002505 -0.000007 0.119802 0.504515 0.007487 0.198411 -0.062500 1 0 0 0 0 0 3 948030
-0.002505 -0.000007 0.119802 0.504511 0.007469 0.198411 -0.062500 1 0 0 0 0 0 3 949049
-0.002505 -0.000007 0.119802 0.504507 0.007479 0.198404 -0.062500 1 0 0 0 0 0 3 950046
-0.002505 -0.000007 0.119802 0.504510 0.007469 0.198410 -0.062500 1 0 0 0 0 0 3 951040
-0.002505 -0.000007 0.119802 0.504510 0.007467 0.198411 -0.062500 1 0 0 0 0 0 3 952051
-0.002505 -0.000007 0.119802 0.504510 0.007467 0.198411 -0.062500 1 0 0 0 0 0 3 953052
-0.002505 -0.000007 0.119802 0.504507 0.007478 0.198404 -0.062500 1 0 0 0 0 0 3 954047
-0.002505 -0.000007 0.119802 0.504510 0.007468 0.198410 -0.062500 1 0 0 0 0 0 3 955052
-0.002505 -0.000007 0.119802 0.504510 0.007467 0.198411 -0.062500 1 0 0 0 0 0 3 956047
-0.002505 -0.000007 0.119802 0.504507 0.007478 0.198404 -0.062500 1 0 0 0 0 0 3 957027
-0.002505 -0.000007 0.119802 0.504510 0.007468 0.198410 -0.062500 1 0 0 0 0 0 3 958046
-0.002505 -0.000007 0.119802 0.504522 0.007464 0.198404 -0.062500 1 0 0 0 0 0 3 959050
-0.002505 -0.000007 0.119802 0.504509 0.007478 0.198403 -0.062500 1 0 0 0 0 0 3 960028
-0.002505 -0.000007 0.119802 0.504510 0.007468 0.198410 -0.062500 1 0 0 0 0 0 3 961050
-0.002505 -0.000007 0.119802 0.504511 0.007467 0.198410 -0.062500 1 0 0 0 0 0 3 962044
-0.002505 -0.000007 0.119802 0.504515 0.007487 0.198411 -0.062500 1 0 0 0 0 0 3 963046
-0.002505 -0.000007 0.119802 0.504511 0.007469 0.198411 -0.062500 1 0 0 0 0 0 3 964036
-0.002505 -0.000007 0.119802 0.504511 0.007467 0.198411 -0.062500 1 0 0 0 0 0 3 965044
-0.002505 -0.000007 0.119802 0.504507 0.007479 0.198404 -0.062500 1 0 0 0 0 0 3 966035
-0.002505 -0.000007 0.119802 0.504510 0.007468 0.198410 -0.062500 1 0 0 0 0 0 3 967051
-0.002505 -0.000007 0.119802 0.504511 0.007467 0.198411 -0.062500 1 0 0 0 0 0 3 968023
-0.002505 -0.000007 0.119802 0.504507 0.007479 0.198404 -0.062500 1 0 0 0 0 0 3 969034
-0.002505 -0.000007 0.119802 0.504510 0.007468 0.198410 -0.062500 1 0 0 0 0 0 3 970043
-0.002505 -0.000007 0.119802 0.504510 0.007467 0.198411 -0.062500 1 0 0 0 0 0 3 971033
-0.002505 -0.000007 0.119802 0.504507 0.007479 0.198404 -0.062500 1 0 0 0 0 0 3 972034
-0.002505 -0.000007 0.119802 0.504510 0.007468 0.198410 -0.062500 1 0 0 0 0 0 3 973042
-0.002505 -0.000007 0.119802 0.504510 0.007467 0.198411 -0.062500 1 0 0 0 0 0 3 974032
-0.002505 -0.000007 0.119802 0.504510 0.007467 0.198411 -0.062500 1 0 0 0 0 0 3 975043
-0.002505 -0.000007 0.119802 0.504507 0.007478 0.198404 -0.062500 1 0 0 0 0 0 3 976034
-0.002505 -0.000007 0.119802 0.504510 0.007468 0.198410 -0.062500 1 0 0 0 0 0 3 977042
-0.002505 -0.000007 0.119802 0.504510 0.007467 0.198411 -0.062500 1 0 0 0 0 0 3 978032
-0.002505 -0.000007 0.119802 0.504506 0.007478 0.198404 -0.062500 1 0 0 0 0 0 3 979043
-0.002505 -0.000007 0.119802 0.504509 0.007468 0.198410 -0.062500 1 0 0 0 0 0 3 980033
-0.002505 -0.000007 0.119802 0.504530 0.007473 0.198411 -0.062500 1 0 0 0 0 0 3 981041
-0.002505 -0.000007 0.119802 0.504510 0.007479 0.198404 -0.062500 1 0 0 0 0 0 3 982033
-0.002505 -0.000007 0.119802 0.504511 0.007468 0.198410 -0.062500 1 0 0 0 0 0 3 983042
-0.002505 -0.000007 0.119802 0.504511 0.007467 0.198411 -0.062500 1 0 0 0 0 0 3 984034
-0.002505 -0.000007 0.119802 0.504507 0.007478 0.198404 -0.062500 1 0 0 0 0 0 3 985043
-0.002505 -0.000007 0.119802 0.504510 0.007468 0.198410 -0.062500 1 0 0 0 0 0 3 986032
-0.002505 -0.000007 0.119802 0.504511 0.007467 0.198411 -0.062500 1 0 0 0 0 0 3 987043
-0.002505 -0.000007 0.119802 0.504507 0.007478 0.198404 -0.062500 1 0 0 0 0 0 3 988032
-0.002505 -0.000007 0.119802 0.504510 0.007468 0.198410 -0.062500 1 0 0 0 0 0 3 989032
-0.002505 -0.000007 0.119802 0.504510 0.007467 0.198411 -0.062500 1 0 0 0 0 0 3 990043
-0.002505 -0.000007 0.119802 0.504507 0.007478 0.198404 -0.062500 1 0 0 0 0 0 3 991032
-0.002505 -0.000007 0.119802 0.504510 0.007468 0.198410 -0.062500 1 0 0 0 0 0 3 992045
-0.002505 -0.000007 0.119802 0.504510 0.007467 0.198411 -0.062500 1 0 0 0 0 0 3 993041
-0.002505 -0.000007 0.119802 0.504507 0.007478 0.198404 -0.062500 1 0 0 0 0 0 3 994045
-0.002505 -0.000007 0.119802 0.504510 0.007468 0.198410 -0.062500 1 0 0 0 0 0 3 995035
-0.002505 -0.000007 0.119802 0.504518 0.007476 0.198418 -0.062500 1 0 0 0 0 0 3 996052
-0.002505 -0.000007 0.119802 0.504508 0.007480 0.198405 -0.062500 1 0 0 0 0 0 3 997039
-0.002505 -0.000007 0.119802 0.504510 0.007469 0.198410 -0.062500 1 0 0 0 0 0 3 998051
-0.002505 -0.000007 0.119802 0.504523 0.007464 0.198405 -0.062500 1 0 0 0 0 0 3 999041
-0.002505 -0.000007 0.119802 0.504512 0.007466 0.198410 -0.062500 1 0 0 0 0 0 4 65
-0.002505 -0.000007 0.119802 0.504508 0.007478 0.198404 -0.062500 1 0 0 0 0 0 4 1048
-0.002505 -0.000007 0.119802 0.504510 0.007468 0.198410 -0.062500 1 0 0 0 0 0 4 2046
-0.002505 -0.000007 0.119802 0.504511 0.007467 0.198411 -0.062500 1 0 0 0 0 0 4 3047
-0.002505 -0.000007 0.119802 0.504507 0.007478 0.198404 -0.062500 1 0 0 0 0 0 4 4047
-0.002505 -0.000007 0.119802 0.504510 0.007468 0.198410 -0.062500 1 0 0 0 0 0 4 5043
-0.002505 -0.000007 0.119802 0.504511 0.007467 0.198411 -0.062500 1 0 0 0 0 0 4 6043
-0.002505 -0.000007 0.119802 0.504507 0.007478 0.198404 -0.062500 1 0 0 0 0 0 4 7046
-0.002505 -0.000007 0.119802 0.504510 0.007468 0.198410 -0.062500 1 0 0 0 0 0 4 8051
-0.002505 -0.000007 0.119802 0.504510 0.007467 0.198411 -0.062500 1 0 0 0 0 0 4 9054
-0.002505 -0.000007 0.119802 0.504507 0.007478 0.198404 -0.062500 1 0 0 0 0 0 4 10048
-0.002505 -0.000007 0.119802 0.504518 0.007477 0.198417 -0.062500 1 0 0 0 0 0 4 11049
-0.002505 -0.000007 0.119802 0.504511 0.007468 0.198412 -0.062500 1 0 0 0 0 0 4 12046
-0.002505 -0.000007 0.119802 0.504507 0.007479 0.198404 -0.062500 1 0 0 0 0 0 4 13047
-0.002505 -0.000007 0.119802 0.504510 0.007468 0.198410 -0.062500 1 0 0 0 0 0 4 14045
-0.002505 -0.000007 0.119802 0.504510 0.007467 0.198411 -0.062500 1 0 0 0 0 0 4 15043
-0.002505 -0.000007 0.119802 0.504507 0.007479 0.198404 -0.062500 1 0 0 0 0 0 4 16045
-0.002505 -0.000007 0.119802 0.504510 0.007468 0.198410 -0.062500 1 0 0 0 0 0 4 17043
-0.002505 -0.000007 0.119802 0.504510 0.007467 0.198411 -0.062500 1 0 0 0 0 0 4 18045
-0.002505 -0.000007 0.119802 0.504519 0.007476 0.198398 -0.062500 1 0 0 0 0 0 4 19042
-0.002505 -0.000007 0.119802 0.504512 0.007468 0.198409 -0.062500 1 0 0 0 0 0 4 20046
-0.002505 -0.000007 0.119802 0.504511 0.007467 0.198410 -0.062500 1 0 0 0 0 0 4 21043
-0.002505 -0.000007 0.119802 0.504511 0.007466 0.198411 -0.062500 1 0 0 0 0 0 4 22039
-0.002505 -0.000007 0.119802 0.504507 0.007478 0.198404 -0.062500 1 0 0 0 0 0 4 23174
-0.002505 -0.000007 0.119802 0.504510 0.007468 0.198410 -0.062500 1 0 0 0 0 0 4 24046
-0.002505 -0.000007 0.119802 0.504510 0.007466 0.198411 -0.062500 1 0 0 0 0 0 4 25041
-0.002505 -0.000007 0.119802 0.504515 0.007487 0.198411 -0.062500 1 0 0 0 0 0 4 26044
-0.002505 -0.000007 0.119802 0.504511 0.007469 0.198411 -0.062500 1 0 0 0 0 0 4 27044
-0.002505 -0.000007 0.119802 0.504511 0.007467 0.198411 -0.062500 1 0 0 0 0 0 4 28045
-0.002505 -0.000007 0.119802 0.504507 0.007478 0.198404 -0.062500 1 0 0 0 0 0 4 29042
-0.002505 -0.000007 0.119802 0.504510 0.007468 0.198410 -0.062500 1 0 0 0 0 0 4 30047
-0.002505 -0.000007 0.119802 0.504511 0.007467 0.198411 -0.062500 1 0 0 0 0 0 4 31054
-0.002505 -0.000007 0.119802 0.504507 0.007478 0.198404 -0.062500 1 0 0 0 0 0 4 32114
-0.002505 -0.000007 0.119802 0.504510 0.007468 0.198410 -0.062500 1 0 0 0 0 0 4 33116
-0.002505 -0.000007 0.119802 0.504510 0.007467 0.198411 -0.062500 1 0 0 0 0 0 4 34113
-0.002505 -0.000007 0.119802 0.504507 0.007478 0.198404 -0.062500 1 0 0 0 0 0 4 35104
-0.002505 -0.000007 0.119802 0.504510 0.007468 0.198410 -0.062500 1 0 0 0 0 0 4 36108
-0.002505 -0.000007 0.119802 0.504510 0.007467 0.198411 -0.062500 1 0 0 0 0 0 4 37107
-0.002505 -0.000007 0.119802 0.504507 0.007478 0.198404 -0.062500 1 0 0 0 0 0 4 38120
-0.002505 -0.000007 0.119802 0.504509 0.007468 0.198410 -0.062500 1 0 0 0 0 0 4 39120
-0.002505 -0.000007 0.119802 0.504510 0.007467 0.198411 -0.062500 1 0 0 0 0 0 4 40086
-0.002505 -0.000007 0.119802 0.504519 0.007475 0.198398 -0.062500 1 0 0 0 0 0 4 41114
-0.002505 -0.000007 0.119802 0.504520 0.007476 0.198416 -0.062500 1 0 0 0 0 0 4 42112
-0.002505 -0.000007 0.119802 0.504512 0.007468 0.198411 -0.062500 1 0 0 0 0 0 4 43118
-0.002505 -0.000007 0.119802 0.504508 0.007479 0.198404 -0.062500 1 0 0 0 0 0 4 44111
-0.002505 -0.000007 0.119802 0.504510 0.007468 0.198410 -0.062500 1 0 0 0 0 0 4 45083
-0.002505 -0.000007 0.119802 0.504511 0.007467 0.198411 -0.062500 1 0 0 0 0 0 4 46079
-0.002505 -0.000007 0.119802 0.504507 0.007479 0.198404 -0.062500 1 0 0 0 0 0 4 47125
-0.002505 -0.000007 0.119802 0.504510 0.007468 0.198410 -0.062500 1 0 0 0 0 0 4 48238
-0.002505 -0.000007 0.119802 0.504510 0.007467 0.198411 -0.062500 1 0 0 0 0 0 4 49771
-0.002505 -0.000007 0.119802 0.504507 0.007479 0.198404 -0.062500 1 0 0 0 0 0 4 50104
-0.002505 -0.000007 0.119802 0.504510 0.007468 0.198410 -0.062500 1 0 0 0 0 0 4 51084
-0.002505 -0.000007 0.119802 0.504510 0.007467 0.198411 -0.062500 1 0 0 0 0 0 4 52212
-0.002505 -0.000007 0.119802 0.504510 0.007467 0.198411 -0.062500 1 0 0 0 0 0 4 53224
-0.002505 -0.000007 0.119802 0.504507 0.007478 0.198404 -0.062500 1 0 0 0 0 0 4 54210
-0.002505 -0.000007 0.119802 0.504510 0.007468 0.198410 -0.062500 1 0 0 0 0 0 4 55217
-0.002505 -0.000007 0.119802 0.504510 0.007467 0.198411 -0.062500 1 0 0 0 0 0 4 56342
-0.002505 -0.000007 0.119802 0.504507 0.007478 0.198404 -0.062500 1 0 0 0 0 0 4 57158
-0.002505 -0.000007 0.119802 0.504509 0.007468 0.198410 -0.062500 1 0 0 0 0 0 4 58167
-0.002505 -0.000007 0.119802 0.504518 0.007476 0.198418 -0.062500 1 0 0 0 0 0 4 59156
-0.002505 -0.000007 0.119802 0.504520 0.007477 0.198399 -0.062500 1 0 0 0 0 0 4 60166
-0.002505 -0.000007 0.119802 0.504512 0.007468 0.198409 -0.062500 1 0 0 0 0 0 4 61156
-0.002505 -0.000007 0.119802 0.504511 0.007467 0.198411 -0.062500 1 0 0 0 0 0 4 62934
-0.002505 -0.000007 0.119802 0.504508 0.007478 0.198404 -0.062500 1 0 0 0 0 0 4 64168
-0.002505 -0.000007 0.119802 0.504510 0.007468 0.198410 -0.062500 1 0 0 0 0 0 4 65463
-0.002505 -0.000007 0.119802 0.504511 0.007467 0.198411 -0.062500 1 0 0 0 0 0 4 66032
-0.002505 -0.000007 0.119802 0.504507 0.007478 0.198404 -0.062500 1 0 0 0 0 0 4 67167
-0.002505 -0.000007 0.119802 0.504510 0.007468 0.198410 -0.062500 1 0 0 0 0 0 4 68157
-0.002505 -0.000007 0.119802 0.504510 0.007467 0.198411 -0.062500 1 0 0 0 0 0 4 69165
-0.002505 -0.000007 0.119802 0.504507 0.007478 0.198404 -0.062500 1 0 0 0 0 0 4 70155
-0.002505 -0.000007 0.119802 0.504510 0.007468 0.198410 -0.062500 1 0 0 0 0 0 4 71165
-0.002505 -0.000007 0.119802 0.504510 0.007467 0.198411 -0.062500 1 0 0 0 0 0 4 72814
-0.002505 -0.000007 0.119802 0.504507 0.007478 0.198404 -0.062500 1 0 0 0 0 0 4 74172
-0.002505 -0.000007 0.119802 0.504510 0.007468 0.198410 -0.062500 1 0 0 0 0 0 4 75156
-0.002505 -0.000007 0.119802 0.504518 0.007476 0.198418 -0.062500 1 0 0 0 0 0 4 76166
-0.002505 -0.000007 0.119802 0.504508 0.007480 0.198405 -0.062500 1 0 0 0 0 0 4 77164
-0.002505 -0.000007 0.119802 0.504510 0.007469 0.198410 -0.062500 1 0 0 0 0 0 4 78854
-0.002505 -0.000007 0.119802 0.504510 0.007467 0.198411 -0.062500 1 0 0 0 0 0 4 80170
-0.002505 -0.000007 0.119802 0.504507 0.007479 0.198404 -0.062500 1 0 0 0 0 0 4 81169
-0.002505 -0.000007 0.119802 0.504510 0.007469 0.198410 -0.062500 1 0 0 0 0 0 4 82449
-0.002505 -0.000007 0.119802 0.504522 0.007464 0.198404 -0.062500 1 0 0 0 0 0 4 83176
-0.002505 -0.000007 0.119802 0.504512 0.007466 0.198410 -0.062500 1 0 0 0 0 0 4 84163
-0.002505 -0.000007 0.119802 0.504508 0.007478 0.198404 -0.062500 1 0 0 0 0 0 4 85175
-0.002505 -0.000007 0.119802 0.504510 0.007468 0.198410 -0.062500 1 0 0 0 0 0 4 86183
-0.002505 -0.000007 0.119802 0.504511 0.007467 0.198411 -0.062500 1 0 0 0 0 0 4 87061
-0.002505 -0.000007 0.119802 0.504507 0.007478 0.198404 -0.062500 1 0 0 0 0 0 4 88170
-0.002505 -0.000007 0.119802 0.504510 0.007468 0.198410 -0.062500 1 0 0 0 0 0 4 89039
-0.002505 -0.000007 0.119802 0.504510 0.007467 0.198410 -0.062500 1 0 0 0 0 0 4 90051
-0.002505 -0.000007 0.119802 0.504507 0.007478 0.198404 -0.062500 1 0 0 0 0 0 4 91170
-0.002505 -0.000007 0.119802 0.504518 0.007477 0.198417 -0.062500 1 0 0 0 0 0 4 92044
-0.002505 -0.000007 0.119802 0.504511 0.007468 0.198412 -0.062500 1 0 0 0 0 0 4 93168
-0.002505 -0.000007 0.119802 0.504507 0.007479 0.198404 -0.062500 1 0 0 0 0 0 4 94040
-0.002505 -0.000007 0.119802 0.504510 0.007468 0.198410 -0.062500 1 0 0 0 0 0 4 95174
-0.002505 -0.000007 0.119802 0.504510 0.007467 0.198411 -0.062500 1 0 0 0 0 0 4 96044
-0.002505 -0.000007 0.119802 0.504507 0.007479 0.198404 -0.062500 1 0 0 0 0 0 4 97169
-0.002505 -0.000007 0.119802 0.504510 0.007468 0.198410 -0.062500 1 0 0 0 0 0 4 98166
-0.002505 -0.000007 0.119802 0.504510 0.007467 0.198411 -0.062500 1 0 0 0 0 0 4 99036
-0.002505 -0.000007 0.119802 0.504507 0.007479 0.198404 -0.062500 1 0 0 0 0 0 4 100177
-0.002505 -0.000007 0.119802 0.504510 0.007468 0.198410 -0.062500 1 0 0 0 0 0 4 101175
-0.002505 -0.000007 0.119802 0.504510 0.007467 0.198411 -0.062500 1 0 0 0 0 0 4 102171
-0.002505 -0.000007 0.119802 0.504507 0.007478 0.198404 -0.062500 1 0 0 0 0 0 4 103166
-0.002505 -0.000007 0.119802 0.504509 0.007468 0.198410 -0.062500 1 0 0 0 0 0 4 104167
-0.002505 -0.000007 0.119802 0.504522 0.007464 0.198404 -0.062500 1 0 0 0 0 0 4 105164
-0.002505 -0.000007 0.119802 0.504512 0.007466 0.198410 -0.062500 1 0 0 0 0 0 4 106174
-0.002505 -0.000007 0.119802 0.504516 0.007487 0.198411 -0.062500 1 0 0 0 0 0 4 107173
-0.002505 -0.000007 0.119802 0.504511 0.007469 0.198411 -0.062500 1 0 0 0 0 0 4 108152
-0.002505 -0.000007 0.119802 0.504511 0.007467 0.198411 -0.062500 1 0 0 0 0 0 4 109167
-0.002505 -0.000007 0.119802 0.504508 0.007478 0.198404 -0.062500 1 0 0 0 0 0 4 110157
-0.002505 -0.000007 0.119802 0.504510 0.007468 0.198410 -0.062500 1 0 0 0 0 0 4 111175
-0.002505 -0.000007 0.119802 0.504511 0.007467 0.198411 -0.062500 1 0 0 0 0 0 4 112170
-0.002505 -0.000007 0.119802 0.504507 0.007478 0.198404 -0.062500 1 0 0 0 0 0 4 113168
-0.002505 -0.000007 0.119802 0.504510 0.007468 0.198410 -0.062500 1 0 0 0 0 0 4 114166
-0.002505 -0.000007 0.119802 0.504510 0.007467 0.198411 -0.062500 1 0 0 0 0 0 4 115169
-0.002505 -0.000007 0.119802 0.504507 0.007478 0.198404 -0.062500 1 0 0 0 0 0 4 116166
-0.002505 -0.000007 0.119802 0.504510 0.007468 0.198410 -0.062500 1 0 0 0 0 0 4 117171
-0.002505 -0.000007 0.119802 0.504510 0.007467 0.198411 -0.062500 1 0 0 0 0 0 4 118049
-0.002505 -0.000007 0.119802 0.504507 0.007478 0.198404 -0.062500 1 0 0 0 0 0 4 119045
-0.002505 -0.000007 0.119802 0.504510 0.007468 0.198410 -0.062500 1 0 0 0 0 0 4 120168
-0.002505 -0.000007 0.119802 0.504510 0.007467 0.198411 -0.062500 1 0 0 0 0 0 4 121167
-0.002505 -0.000007 0.119802 0.504506 0.007478 0.198404 -0.062500 1 0 0 0 0 0 4 122171
-0.002505 -0.000007 0.119802 0.504509 0.007468 0.198410 -0.062500 1 0 0 0 0 0 4 123176
-0.002505 -0.000007 0.119802 0.504510 0.007467 0.198411 -0.062500 1 0 0 0 0 0 4 124160
-0.002505 -0.000007 0.119802 0.504527 0.007484 0.198405 -0.062500 1 0 0 0 0 0 4 125165
-0.002505 -0.000007 0.119802 0.504513 0.007469 0.198410 -0.062500 1 0 0 0 0 0 4 126165
-0.002505 -0.000007 0.119802 0.504511 0.007467 0.198411 -0.062500 1 0 0 0 0 0 4 127175
-0.002505 -0.000007 0.119802 0.504507 0.007479 0.198404 -0.062500 1 0 0 0 0 0 4 128175
-0.002505 -0.000007 0.119802 0.504510 0.007468 0.198410 -0.062500 1 0 0 0 0 0 4 129165
-0.002505 -0.000007 0.119802 0.504511 0.007467 0.198411 -0.062500 1 0 0 0 0 0 4 130166
-0.002505 -0.000007 0.119802 0.504511 0.007467 0.198411 -0.062500 1 0 0 0 0 0 4 131170
-0.002505 -0.000007 0.119802 0.504507 0.007478 0.198404 -0.062500 1 0 0 0 0 0 4 132170
-0.002505 -0.000007 0.119802 0.504510 0.007468 0.198410 -0.062500 1 0 0 0 0 0 4 133173
-0.002505 -0.000007 0.119802 0.504510 0.007467 0.198411 -0.062500 1 0 0 0 0 0 4 134176
-0.002505 -0.000007 0.119802 0.504507 0.007478 0.198404 -0.062500 1 0 0 0 0 0 4 135166
-0.002505 -0.000007 0.119802 0.504510 0.007468 0.198410 -0.062500 1 0 0 0 0 0 4 136165
-0.002505 -0.000007 0.119802 0.504510 0.007467 0.198411 -0.062500 1 0 0 0 0 0 4 137154
-0.002505 -0.000007 0.119802 0.504507 0.007478 0.198404 -0.062500 1 0 0 0 0 0 4 138164
-0.002505 -0.000007 0.119802 0.504518 0.007477 0.198417 -0.062500 1 0 0 0 0 0 4 139567
-0.002505 -0.000007 0.119802 0.504511 0.007468 0.198412 -0.062500 1 0 0 0 0 0 4 140163
-0.002505 -0.000007 0.119802 0.504507 0.007479 0.198404 -0.062500 1 0 0 0 0 0 4 141164
-0.002505 -0.000007 0.119802 0.504510 0.007468 0.198410 -0.062500 1 0 0 0 0 0 4 142641
-0.002505 -0.000007 0.119802 0.504523 0.007464 0.198405 -0.062500 1 0 0 0 0 0 4 143170
-0.002505 -0.000007 0.119802 0.504509 0.007478 0.198403 -0.062500 1 0 0 0 0 0 4 144146
-0.002505 -0.000007 0.119802 0.504511 0.007468 0.198410 -0.062500 1 0 0 0 0 0 4 145164
-0.002505 -0.000007 0.119802 0.504511 0.007467 0.198411 -0.062500 1 0 0 0 0 0 4 146153
-0.002505 -0.000007 0.119802 0.504507 0.007478 0.198404 -0.062500 1 0 0 0 0 0 4 147195
-0.002505 -0.000007 0.119802 0.504510 0.007468 0.198410 -0.062500 1 0 0 0 0 0 4 148156
-0.002505 -0.000007 0.119802 0.504511 0.007467 0.198411 -0.062500 1 0 0 0 0 0 4 149541
-0.002505 -0.000007 0.119802 0.504507 0.007478 0.198404 -0.062500 1 0 0 0 0 0 4 150156
-0.002505 -0.000007 0.119802 0.504510 0.007468 0.198410 -0.062500 1 0 0 0 0 0 4 151164
-0.002505 -0.000007 0.119802 0.504510 0.007467 0.198410 -0.062500 1 0 0 0 0 0 4 152152
-0.002505 -0.000007 0.119802 0.504510 0.007466 0.198411 -0.062500 1 0 0 0 0 0 4 153162
-0.002505 -0.000007 0.119802 0.504507 0.007478 0.198404 -0.062500 1 0 0 0 0 0 4 154152
-0.002505 -0.000007 0.119802 0.504518 0.007477 0.198417 -0.062500 1 0 0 0 0 0 4 155162
-0.002505 -0.000007 0.119802 0.504508 0.007480 0.198405 -0.062500 1 0 0 0 0 0 4 156307
-0.002505 -0.000007 0.119802 0.504510 0.007469 0.198410 -0.062500 1 0 0 0 0 0 4 157154
-0.002505 -0.000007 0.119802 0.504510 0.007467 0.198411 -0.062500 1 0 0 0 0 0 4 158822
-0.002505 -0.000007 0.119802 0.504510 0.007467 0.198411 -0.062500 1 0 0 0 0 0 4 160163
-0.002505 -0.000007 0.119802 0.504507 0.007478 0.198404 -0.062500 1 0 0 0 0 0 4 161173
-0.002505 -0.000007 0.119802 0.504510 0.007468 0.198410 -0.062500 1 0 0 0 0 0 4 162155
-0.002505 -0.000007 0.119802 0.504510 0.007467 0.198411 -0.062500 1 0 0 0 0 0 4 163167
-0.002505 -0.000007 0.119802 0.504519 0.007475 0.198398 -0.062500 1 0 0 0 0 0 4 164158
-0.002505 -0.000007 0.119802 0.504512 0.007468 0.198409 -0.062500 1 0 0 0 0 0 4 165169
-0.002505 -0.000007 0.119802 0.504511 0.007467 0.198410 -0.062500 1 0 0 0 0 0 4 166173
-0.002505 -0.000007 0.119802 0.504507 0.007478 0.198404 -0.062500 1 0 0 0 0 0 4 167180
-0.002505 -0.000007 0.119802 0.504510 0.007468 0.198410 -0.062500 1 0 0 0 0 0 4 168162
-0.002505 -0.000007 0.119802 0.504511 0.007467 0.198410 -0.062500 1 0 0 0 0 0 4 169166
-0.002505 -0.000007 0.119802 0.504507 0.007478 0.198404 -0.062500 1 0 0 0 0 0 4 170163
-0.002505 -0.000007 0.119802 0.504518 0.007477 0.198417 -0.062500 1 0 0 0 0 0 4 171167
-0.002505 -0.000007 0.119802 0.504512 0.007468 0.198412 -0.062500 1 0 0 0 0 0 4 172171
-0.002505 -0.000007 0.119802 0.504508 0.007479 0.198404 -0.062500 1 0 0 0 0 0 4 173171
-0.002505 -0.000007 0.119802 0.504510 0.007468 0.198410 -0.062500 1 0 0 0 0 0 4 174141
-0.002505 -0.000007 0.119802 0.504511 0.007467 0.198411 -0.062500 1 0 0 0 0 0 4 175178
-0.002505 -0.000007 0.119802 0.504507 0.007479 0.198404 -0.062500 1 0 0 0 0 0 4 176171
-0.002505 -0.000007 0.119802 0.504510 0.007468 0.198410 -0.062500 1 0 0 0 0 0 4 177166
-0.002505 -0.000007 0.119802 0.504510 0.007467 0.198411 -0.062500 1 0 0 0 0 0 4 178166
-0.002505 -0.000007 0.119802 0.504507 0.007479 0.198404 -0.062500 1 0 0 0 0 0 4 179145
-0.002505 -0.000007 0.119802 0.504510 0.007468 0.198410 -0.062500 1 0 0 0 0 0 4 180167
-0.002505 -0.000007 0.119802 0.504510 0.007467 0.198411 -0.062500 1 0 0 0 0 0 4 181146
-0.002505 -0.000007 0.119802 0.504507 0.007478 0.198404 -0.062500 1 0 0 0 0 0 4 182169
-0.002505 -0.000007 0.119802 0.504510 0.007468 0.198410 -0.062500 1 0 0 0 0 0 4 183172
-0.002505 -0.000007 0.119802 0.504510 0.007467 0.198411 -0.062500 1 0 0 0 0 0 4 184167
-0.002505 -0.000007 0.119802 0.504510 0.007467 0.198411 -0.062500 1 0 0 0 0 0 4 185162
-0.002505 -0.000007 0.119802 0.504519 0.007475 0.198398 -0.062500 1 0 0 0 0 0 4 186162
-0.002505 -0.000007 0.119802 0.504520 0.007476 0.198416 -0.062500 1 0 0 0 0 0 4 187146
-0.002505 -0.000007 0.119802 0.504512 0.007468 0.198411 -0.062500 1 0 0 0 0 0 4 188146
-0.002505 -0.000007 0.119802 0.504508 0.007479 0.198404 -0.062500 1 0 0 0 0 0 4 189189
-0.002505 -0.000007 0.119802 0.504511 0.007468 0.198410 -0.062500 1 0 0 0 0 0 4 190183
-0.002505 -0.000007 0.119802 0.504511 0.007467 0.198411 -0.062500 1 0 0 0 0 0 4 191170
-0.002505 -0.000007 0.119802 0.504507 0.007478 0.198404 -0.062500 1 0 0 0 0 0 4 192170
-0.002505 -0.000007 0.119802 0.504510 0.007468 0.198410 -0.062500 1 0 0 0 0 0 4 193163
-0.002505 -0.000007 0.119802 0.504511 0.007467 0.198411 -0.062500 1 0 0 0 0 0 4 194164
-0.002505 -0.000007 0.119802 0.504507 0.007478 0.198404 -0.062500 1 0 0 0 0 0 4 195167
-0.002505 -0.000007 0.119802 0.504510 0.007468 0.198410 -0.062500 1 0 0 0 0 0 4 196171
-0.002505 -0.000007 0.119802 0.504510 0.007467 0.198411 -0.062500 1 0 0 0 0 0 4 197144
-0.002505 -0.000007 0.119802 0.504507 0.007478 0.198404 -0.062500 1 0 0 0 0 0 4 198165
-0.002505 -0.000007 0.119802 0.504510 0.007468 0.198410 -0.062500 1 0 0 0 0 0 4 199172
-0.002505 -0.000007 0.119802 0.504510 0.007467 0.198411 -0.062500 1 0 0 0 0 0 4 200166
-0.002505 -0.000007 0.119802 0.504507 0.007478 0.198404 -0.062500 1 0 0 0 0 0 4 201165
-0.002505 -0.000007 0.119802 0.504509 0.007468 0.198410 -0.062500 1 0 0 0 0 0 4 202146
-0.002505 -0.000007 0.119802 0.504518 0.007476 0.198418 -0.062500 1 0 0 0 0 0 4 203144
-0.002505 -0.000007 0.119802 0.504520 0.007477 0.198399 -0.062500 1 0 0 0 0 0 4 204166
-0.002505 -0.000007 0.119802 0.504512 0.007468 0.198409 -0.062500 1 0 0 0 0 0 4 205172
-0.002505 -0.000007 0.119802 0.504511 0.007467 0.198411 -0.062500 1 0 0 0 0 0 4 208539
-0.002505 -0.000007 0.119802 0.504511 0.007467 0.198411 -0.062500 1 0 0 0 0 0 4 209240
-0.002505 -0.000007 0.119802 0.504508 0.007478 0.198404 -0.062500 1 0 0 0 0 0 4 210234
-0.002505 -0.000007 0.119802 0.504510 0.007468 0.198410 -0.062500 1 0 0 0 0 0 4 211224
-0.002505 -0.000007 0.119802 0.504511 0.007467 0.198411 -0.062500 1 0 0 0 0 0 4 212226
-0.002505 -0.000007 0.119802 0.504507 0.007478 0.198404 -0.062500 1 0 0 0 0 0 4 213224
-0.002505 -0.000007 0.119802 0.504510 0.007468 0.198410 -0.062500 1 0 0 0 0 0 4 214220
-0.002505 -0.000007 0.119802 0.504510 0.007467 0.198411 -0.062500 1 0 0 0 0 0 4 215221
-0.002505 -0.000007 0.119802 0.504507 0.007478 0.198404 -0.062500 1 0 0 0 0 0 4 216231
-0.002505 -0.000007 0.119802 0.504510 0.007468 0.198410 -0.062500 1 0 0 0 0 0 4 217221
-0.002505 -0.000007 0.119802 0.504510 0.007467 0.198411 -0.062500 1 0 0 0 0 0 4 218223
-0.002505 -0.000007 0.119802 0.504507 0.007478 0.198404 -0.062500 1 0 0 0 0 0 4 219221
-0.002505 -0.000007 0.119802 0.504518 0.007477 0.198417 -0.062500 1 0 0 0 0 0 4 220220
-0.002505 -0.000007 0.119802 0.504511 0.007468 0.198412 -0.062500 1 0 0 0 0 0 4 221204
-0.002505 -0.000007 0.119802 0.504507 0.007479 0.198404 -0.062500 1 0 0 0 0 0 4 225376
-0.002505 -0.000007 0.119802 0.504510 0.007468 0.198410 -0.062500 1 0 0 0 0 0 4 226215
-0.002505 -0.000007 0.119802 0.504510 0.007467 0.198411 -0.062500 1 0 0 0 0 0 4 227221
-0.002505 -0.000007 0.119802 0.504507 0.007479 0.198404 -0.062500 1 0 0 0 0 0 4 228205
-0.002505 -0.000007 0.119802 0.504510 0.007468 0.198410 -0.062500 1 0 0 0 0 0 4 229216
-0.002505 -0.000007 0.119802 0.504522 0.007464 0.198405 -0.062500 1 0 0 0 0 0 4 230201
-0.002505 -0.000007 0.119802 0.504509 0.007478 0.198403 -0.062500 1 0 0 0 0 0 4 231216
-0.002505 -0.000007 0.119802 0.504511 0.007468 0.198410 -0.062500 1 0 0 0 0 0 4 232200
-0.002505 -0.000007 0.119802 0.504511 0.007467 0.198410 -0.062500 1 0 0 0 0 0 4 233305
-0.002505 -0.000007 0.119802 0.504507 0.007478 0.198404 -0.062500 1 0 0 0 0 0 4 234221
-0.002505 -0.000007 0.119802 0.504510 0.007468 0.198410 -0.062500 1 0 0 0 0 0 4 235201
-0.002505 -0.000007 0.119802 0.504510 0.007467 0.198410 -0.062500 1 0 0 0 0 0 4 236161
-0.002505 -0.000007 0.119802 0.504510 0.007466 0.198411 -0.062500 1 0 0 0 0 0 4 237150
-0.002505 -0.000007 0.119802 0.504507 0.007478 0.198404 -0.062500 1 0 0 0 0 0 4 238855
-0.002505 -0.000007 0.119802 0.504518 0.007477 0.198417 -0.062500 1 0 0 0 0 0 4 240169
-0.002505 -0.000007 0.119802 0.504508 0.007480 0.198405 -0.062500 1 0 0 0 0 0 4 241163
-0.002505 -0.000007 0.119802 0.504510 0.007469 0.198410 -0.062500 1 0 0 0 0 0 4 242149
-0.002505 -0.000007 0.119802 0.504511 0.007467 0.198411 -0.062500 1 0 0 0 0 0 4 243160
-0.002505 -0.000007 0.119802 0.504511 0.007467 0.198411 -0.062500 1 0 0 0 0 0 4 244150
-0.002505 -0.000007 0.119802 0.504507 0.007478 0.198404 -0.062500 1 0 0 0 0 0 4 245159
-0.002505 -0.000007 0.119802 0.504510 0.007468 0.198410 -0.062500 1 0 0 0 0 0 4 246149
-0.002505 -0.000007 0.119802 0.504510 0.007467 0.198411 -0.062500 1 0 0 0 0 0 4 247159
-0.002505 -0.000007 0.119802 0.504507 0.007478 0.198404 -0.062500 1 0 0 0 0 0 4 248151
-0.002505 -0.000007 0.119802 0.504510 0.007468 0.198410 -0.062500 1 0 0 0 0 0 4 249632
-0.002505 -0.000007 0.119802 0.504510 0.007467 0.198411 -0.062500 1 0 0 0 0 0 4 250152
-0.002505 -0.000007 0.119802 0.504507 0.007478 0.198404 -0.062500 1 0 0 0 0 0 4 251163
-0.002505 -0.000007 0.119802 0.504509 0.007468 0.198410 -0.062500 1 0 0 0 0 0 4 252152
-0.002505 -0.000007 0.119802 0.504522 0.007464 0.198404 -0.062500 1 0 0 0 0 0 4 253160
-0.002505 -0.000007 0.119802 0.504508 0.007478 0.198403 -0.062500 1 0 0 0 0 0 4 254737
-0.002505 -0.000007 0.119802 0.504519 0.007477 0.198417 -0.062500 1 0 0 0 0 0 4 255162
-0.002505 -0.000007 0.119802 0.504512 0.007468 0.198411 -0.062500 1 0 0 0 0 0 4 256661
-0.002505 -0.000007 0.119802 0.504508 0.007479 0.198404 -0.062500 1 0 0 0 0 0 4 257151
-0.002505 -0.000007 0.119802 0.504510 0.007468 0.198410 -0.062500 1 0 0 0 0 0 4 258165
-0.002505 -0.000007 0.119802 0.504511 0.007467 0.198411 -0.062500 1 0 0 0 0 0 4 259169
-0.002505 -0.000007 0.119802 0.504507 0.007479 0.198404 -0.062500 1 0 0 0 0 0 4 260143
-0.002505 -0.000007 0.119802 0.504510 0.007468 0.198410 -0.062500 1 0 0 0 0 0 4 261166
-0.002505 -0.000007 0.119802 0.504510 0.007467 0.198411 -0.062500 1 0 0 0 0 0 4 262155
-0.002505 -0.000007 0.119802 0.504507 0.007479 0.198404 -0.062500 1 0 0 0 0 0 4 263166
-0.002505 -0.000007 0.119802 0.504510 0.007468 0.198410 -0.062500 1 0 0 0 0 0 4 264174
-0.002505 -0.000007 0.119802 0.504510 0.007467 0.198411 -0.062500 1 0 0 0 0 0 4 265166
-0.002505 -0.000007 0.119802 0.504510 0.007467 0.198411 -0.062500 1 0 0 0 0 0 4 266171
-0.002505 -0.000007 0.119802 0.504507 0.007478 0.198404 -0.062500 1 0 0 0 0 0 4 267164
-0.002505 -0.000007 0.119802 0.504510 0.007468 0.198410 -0.062500 1 0 0 0 0 0 4 268166
-0.002505 -0.000007 0.119802 0.504510 0.007467 0.198411 -0.062500 1 0 0 0 0 0 4 269163
-0.002505 -0.000007 0.119802 0.504507 0.007478 0.198404 -0.062500 1 0 0 0 0 0 4 270163
-0.002505 -0.000007 0.119802 0.504509 0.007468 0.198410 -0.062500 1 0 0 0 0 0 4 271172
-0.002505 -0.000007 0.119802 0.504518 0.007476 0.198418 -0.062500 1 0 0 0 0 0 4 272164
-0.002505 -0.000007 0.119802 0.504520 0.007477 0.198399 -0.062500 1 0 0 0 0 0 4 273160
-0.002505 -0.000007 0.119802 0.504512 0.007468 0.198409 -0.062500 1 0 0 0 0 0 4 274171
-0.002505 -0.000007 0.119802 0.504511 0.007467 0.198411 -0.062500 1 0 0 0 0 0 4 275161
-0.002505 -0.000007 0.119802 0.504508 0.007478 0.198404 -0.062500 1 0 0 0 0 0 4 276164
-0.002505 -0.000007 0.119802 0.504510 0.007468 0.198410 -0.062500 1 0 0 0 0 0 4 277159
-0.002505 -0.000007 0.119802 0.504511 0.007467 0.198411 -0.062500 1 0 0 0 0 0 4 278142
-0.002505 -0.000007 0.119802 0.504507 0.007478 0.198404 -0.062500 1 0 0 0 0 0 4 279161
-0.002505 -0.000007 0.119802 0.504510 0.007468 0.198410 -0.062500 1 0 0 0 0 0 4 280173
-0.002505 -0.000007 0.119802 0.504510 0.007467 0.198411 -0.062500 1 0 0 0 0 0 4 281165
-0.002505 -0.000007 0.119802 0.504507 0.007478 0.198404 -0.062500 1 0 0 0 0 0 4 282161
-0.002505 -0.000007 0.119802 0.504510 0.007468 0.198410 -0.062500 1 0 0 0 0 0 4 283170
-0.002505 -0.000007 0.119802 0.504510 0.007467 0.198411 -0.062500 1 0 0 0 0 0 4 284164
-0.002505 -0.000007 0.119802 0.504507 0.007478 0.198404 -0.062500 1 0 0 0 0 0 4 285143
-0.002505 -0.000007 0.119802 0.504510 0.007468 0.198410 -0.062500 1 0 0 0 0 0 4 286151
-0.002505 -0.000007 0.119802 0.504518 0.007476 0.198418 -0.062500 1 0 0 0 0 0 4 287165
-0.002505 -0.000007 0.119802 0.504508 0.007480 0.198405 -0.062500 1 0 0 0 0 0 4 288171
-0.002505 -0.000007 0.119802 0.504510 0.007469 0.198410 -0.062500 1 0 0 0 0 0 4 289162
-0.002505 -0.000007 0.119802 0.504510 0.007467 0.198411 -0.062500 1 0 0 0 0 0 4 290168
-0.002505 -0.000007 0.119802 0.504519 0.007476 0.198398 -0.062500 1 0 0 0 0 0 4 291161
-0.002505 -0.000007 0.119802 0.504512 0.007468 0.198409 -0.062500 1 0 0 0 0 0 4 292160
-0.002505 -0.000007 0.119802 0.504511 0.007467 0.198410 -0.062500 1 0 0 0 0 0 4 293159
-0.002505 -0.000007 0.119802 0.504511 0.007467 0.198411 -0.062500 1 0 0 0 0 0 4 294159
-0.002505 -0.000007 0.119802 0.504507 0.007478 0.198404 -0.062500 1 0 0 0 0 0 4 295171
-0.002505 -0.000007 0.119802 0.504510 0.007468 0.198410 -0.062500 1 0 0 0 0 0 4 296164
-0.002505 -0.000007 0.119802 0.504511 0.007467 0.198411 -0.062500 1 0 0 0 0 0 4 297161
-0.002505 -0.000007 0.119802 0.504507 0.007478 0.198404 -0.062500 1 0 0 0 0 0 4 298142
-0.002505 -0.000007 0.119802 0.504510 0.007468 0.198410 -0.062500 1 0 0 0 0 0 4 299410
-0.002505 -0.000007 0.119802 0.504510 0.007467 0.198411 -0.062500 1 0 0 0 0 0 4 300213
-0.002505 -0.000007 0.119802 0.504507 0.007478 0.198404 -0.062500 1 0 0 0 0 0 4 301222
-0.002505 -0.000007 0.119802 0.504518 0.007477 0.198417 -0.062500 1 0 0 0 0 0 4 302880
-0.002505 -0.000007 0.119802 0.504511 0.007468 0.198412 -0.062500 1 0 0 0 0 0 4 304231
-0.002505 -0.000007 0.119802 0.504507 0.007479 0.198404 -0.062500 1 0 0 0 0 0 4 305228
-0.002505 -0.000007 0.119802 0.504510 0.007468 0.198410 -0.062500 1 0 0 0 0 0 4 306217
-0.002505 -0.000007 0.119802 0.504510 0.007467 0.198411 -0.062500 1 0 0 0 0 0 4 307237
-0.002505 -0.000007 0.119802 0.504507 0.007479 0.198404 -0.062500 1 0 0 0 0 0 4 308233
-0.002505 -0.000007 0.119802 0.504510 0.007468 0.198410 -0.062500 1 0 0 0 0 0 4 309219
-0.002505 -0.000007 0.119802 0.504510 0.007467 0.198411 -0.062500 1 0 0 0 0 0 4 310218
-0.002505 -0.000007 0.119802 0.504507 0.007479 0.198404 -0.062500 1 0 0 0 0 0 4 311217
-0.002505 -0.000007 0.119802 0.504510 0.007468 0.198410 -0.062500 1 0 0 0 0 0 4 312229
-0.002505 -0.000007 0.119802 0.504510 0.007467 0.198411 -0.062500 1 0 0 0 0 0 4 313225
-0.002505 -0.000007 0.119802 0.504519 0.007476 0.198398 -0.062500 1 0 0 0 0 0 4 314206
-0.002505 -0.000007 0.119802 0.504511 0.007468 0.198409 -0.062500 1 0 0 0 0 0 4 315222
-0.002505 -0.000007 0.119802 0.504511 0.007467 0.198410 -0.062500 1 0 0 0 0 0 4 316910
-0.002505 -0.000007 0.119802 0.504511 0.007466 0.198411 -0.062500 1 0 0 0 0 0 4 319445
-0.002505 -0.000007 0.119802 0.504507 0.007478 0.198404 -0.062500 1 0 0 0 0 0 4 320222
-0.002505 -0.000007 0.119802 0.504518 0.007477 0.198417 -0.062500 1 0 0 0 0 0 4 321202
-0.002505 -0.000007 0.119802 0.504512 0.007468 0.198412 -0.062500 1 0 0 0 0 0 4 322213
-0.002505 -0.000007 0.119802 0.504508 0.007479 0.198404 -0.062500 1 0 0 0 0 0 4 324491
-0.002505 -0.000007 0.119802 0.504510 0.007468 0.198410 -0.062500 1 0 0 0 0 0 4 325205
-0.002505 -0.000007 0.119802 0.504511 0.007467 0.198411 -0.062500 1 0 0 0 0 0 4 326225
-0.002505 -0.000007 0.119802 0.504507 0.007478 0.198404 -0.062500 1 0 0 0 0 0 4 327204
-0.002505 -0.000007 0.119802 0.504510 0.007468 0.198410 -0.062500 1 0 0 0 0 0 4 328220
-0.002505 -0.000007 0.119802 0.504510 0.007467 0.198411 -0.062500 1 0 0 0 0 0 4 329198
-0.002505 -0.000007 0.119802 0.504507 0.007478 0.198404 -0.062500 1 0 0 0 0 0 4 330213
-0.002505 -0.000007 0.119802 0.504510 0.007468 0.198410 -0.062500 1 0 0 0 0 0 4 331197
-0.002505 -0.000007 0.119802 0.504510 0.007467 0.198411 -0.062500 1 0 0 0 0 0 4 332159
-0.002505 -0.000007 0.119802 0.504507 0.007478 0.198404 -0.062500 1 0 0 0 0 0 4 333155
-0.002505 -0.000007 0.119802 0.504510 0.007468 0.198410 -0.062500 1 0 0 0 0 0 4 334645
-0.002505 -0.000007 0.119802 0.504510 0.007467 0.198411 -0.062500 1 0 0 0 0 0 4 335148
-0.002505 -0.000007 0.119802 0.504506 0.007478 0.198404 -0.062500 1 0 0 0 0 0 4 336157
-0.002505 -0.000007 0.119802 0.504509 0.007468 0.198410 -0.062500 1 0 0 0 0 0 4 337147
-0.002505 -0.000007 0.119802 0.504522 0.007464 0.198404 -0.062500 1 0 0 0 0 0 4 338156
-0.002505 -0.000007 0.119802 0.504520 0.007475 0.198417 -0.062500 1 0 0 0 0 0 4 339147
-0.002505 -0.000007 0.119802 0.504509 0.007479 0.198405 -0.062500 1 0 0 0 0 0 4 340214
-0.002505 -0.000007 0.119802 0.504511 0.007468 0.198410 -0.062500 1 0 0 0 0 0 4 341157
-0.002505 -0.000007 0.119802 0.504507 0.007479 0.198404 -0.062500 1 0 0 0 0 0 4 342147
-0.002505 -0.000007 0.119802 0.504510 0.007468 0.198410 -0.062500 1 0 0 0 0 0 4 343155
-0.002505 -0.000007 0.119802 0.504511 0.007467 0.198411 -0.062500 1 0 0 0 0 0 4 344158
-0.002505 -0.000007 0.119802 0.504511 0.007467 0.198411 -0.062500 1 0 0 0 0 0 4 345147
-0.002505 -0.000007 0.119802 0.504507 0.007478 0.198404 -0.062500 1 0 0 0 0 0 4 346156
-0.002505 -0.000007 0.119802 0.504510 0.007468 0.198410 -0.062500 1 0 0 0 0 0 4 347207
-0.002505 -0.000007 0.119802 0.504510 0.007467 0.198411 -0.062500 1 0 0 0 0 0 4 348158
-0.002505 -0.000007 0.119802 0.504507 0.007478 0.198404 -0.062500 1 0 0 0 0 0 4 349145
-0.002505 -0.000007 0.119802 0.504510 0.007468 0.198410 -0.062500 1 0 0 0 0 0 4 350162
-0.002505 -0.000007 0.119802 0.504510 0.007467 0.198411 -0.062500 1 0 0 0 0 0 4 351146
-0.002505 -0.000007 0.119802 0.504507 0.007478 0.198404 -0.062500 1 0 0 0 0 0 4 352157
-0.002505 -0.000007 0.119802 0.504510 0.007468 0.198410 -0.062500 1 0 0 0 0 0 4 353173
-0.002505 -0.000007 0.119802 0.504518 0.007476 0.198418 -0.062500 1 0 0 0 0 0 4 354158
-0.002505 -0.000007 0.119802 0.504520 0.007477 0.198399 -0.062500 1 0 0 0 0 0 4 355166
-0.002505 -0.000007 0.119802 0.504512 0.007468 0.198409 -0.062500 1 0 0 0 0 0 4 356171
-0.002505 -0.000007 0.119802 0.504511 0.007467 0.198411 -0.062500 1 0 0 0 0 0 4 357180
-0.002505 -0.000007 0.119802 0.504508 0.007478 0.198404 -0.062500 1 0 0 0 0 0 4 358165
-0.002505 -0.000007 0.119802 0.504510 0.007468 0.198410 -0.062500 1 0 0 0 0 0 4 359166
-0.002505 -0.000007 0.119802 0.504511 0.007467 0.198411 -0.062500 1 0 0 0 0 0 4 360140
-0.002505 -0.000007 0.119802 0.504507 0.007478 0.198404 -0.062500 1 0 0 0 0 0 4 361159
-0.002505 -0.000007 0.119802 0.504510 0.007468 0.198410 -0.062500 1 0 0 0 0 0 4 362141
-0.002505 -0.000007 0.119802 0.504511 0.007467 0.198411 -0.062500 1 0 0 0 0 0 4 363159
-0.002505 -0.000007 0.119802 0.504507 0.007478 0.198404 -0.062500 1 0 0 0 0 0 4 364163
-0.002505 -0.000007 0.119802 0.504510 0.007468 0.198410 -0.062500 1 0 0 0 0 0 4 365162
-0.002505 -0.000007 0.119802 0.504510 0.007467 0.198411 -0.062500 1 0 0 0 0 0 4 366160
-0.002505 -0.000007 0.119802 0.504507 0.007478 0.198404 -0.062500 1 0 0 0 0 0 4 367163
-0.002505 -0.000007 0.119802 0.504518 0.007477 0.198417 -0.062500 1 0 0 0 0 0 4 368167
-0.002505 -0.000007 0.119802 0.504511 0.007468 0.198412 -0.062500 1 0 0 0 0 0 4 369142
-0.002505 -0.000007 0.119802 0.504507 0.007479 0.198404 -0.062500 1 0 0 0 0 0 4 370156
-0.002505 -0.000007 0.119802 0.504510 0.007469 0.198410 -0.062500 1 0 0 0 0 0 4 371157
-0.002505 -0.000007 0.119802 0.504510 0.007467 0.198411 -0.062500 1 0 0 0 0 0 4 372159
-0.002505 -0.000007 0.119802 0.504507 0.007479 0.198404 -0.062500 1 0 0 0 0 0 4 373155
-0.002505 -0.000007 0.119802 0.504510 0.007469 0.198410 -0.062500 1 0 0 0 0 0 4 374161
-0.002505 -0.000007 0.119802 0.504510 0.007467 0.198411 -0.062500 1 0 0 0 0 0 4 375162
-0.002505 -0.000007 0.119802 0.504523 0.007464 0.198405 -0.062500 1 0 0 0 0 0 4 376159
-0.002505 -0.000007 0.119802 0.504509 0.007478 0.198403 -0.062500 1 0 0 0 0 0 4 377158
-0.002505 -0.000007 0.119802 0.504511 0.007468 0.198410 -0.062500 1 0 0 0 0 0 4 378156
-0.002505 -0.000007 0.119802 0.504511 0.007467 0.198411 -0.062500 1 0 0 0 0 0 4 379157
-0.002505 -0.000007 0.119802 0.504507 0.007478 0.198404 -0.062500 1 0 0 0 0 0 4 380157
-0.002505 -0.000007 0.119802 0.504510 0.007468 0.198410 -0.062500 1 0 0 0 0 0 4 381156
-0.002505 -0.000007 0.119802 0.504510 0.007467 0.198410 -0.062500 1 0 0 0 0 0 4 382156
-0.002505 -0.000007 0.119802 0.504507 0.007478 0.198404 -0.062500 1 0 0 0 0 0 4 383167
-0.002505 -0.000007 0.119802 0.504518 0.007477 0.198417 -0.062500 1 0 0 0 0 0 4 384164
-0.002505 -0.000007 0.119802 0.504512 0.007468 0.198412 -0.062500 1 0 0 0 0 0 4 385141
-0.002505 -0.000007 0.119802 0.504507 0.007479 0.198404 -0.062500 1 0 0 0 0 0 4 386155
-0.002505 -0.000007 0.119802 0.504510 0.007468 0.198410 -0.062500 1 0 0 0 0 0 4 387155
-0.002505 -0.000007 0.119802 0.504511 0.007467 0.198411 -0.062500 1 0 0 0 0 0 4 388157
-0.002505 -0.000007 0.119802 0.504507 0.007479 0.198404 -0.062500 1 0 0 0 0 0 4 389156
-0.002505 -0.000007 0.119802 0.504510 0.007468 0.198410 -0.062500 1 0 0 0 0 0 4 390160
-0.002505 -0.000007 0.119802 0.504510 0.007467 0.198411 -0.062500 1 0 0 0 0 0 4 391156
-0.002505 -0.000007 0.119802 0.504507 0.007479 0.198404 -0.062500 1 0 0 0 0 0 4 392141
-0.002505 -0.000007 0.119802 0.504510 0.007468 0.198410 -0.062500 1 0 0 0 0 0 4 393159
-0.002505 -0.000007 0.119802 0.504510 0.007467 0.198411 -0.062500 1 0 0 0 0 0 4 394149
-0.002505 -0.000007 0.119802 0.504507 0.007479 0.198404 -0.062500 1 0 0 0 0 0 4 395158
-0.002505 -0.000007 0.119802 0.504510 0.007468 0.198410 -0.062500 1 0 0 0 0 0 4 396160
-0.002505 -0.000007 0.119802 0.504510 0.007467 0.198411 -0.062500 1 0 0 0 0 0 4 397156
-0.002505 -0.000007 0.119802 0.504522 0.007464 0.198405 -0.062500 1 0 0 0 0 0 4 398155
-0.002505 -0.000007 0.119802 0.504508 0.007478 0.198403 -0.062500 1 0 0 0 0 0 4 399154
-0.002505 -0.000007 0.119802 0.504519 0.007477 0.198417 -0.062500 1 0 0 0 0 0 4 400159
-0.002505 -0.000007 0.119802 0.504512 0.007468 0.198412 -0.062500 1 0 0 0 0 0 4 401155
-0.002505 -0.000007 0.119802 0.504508 0.007479 0.198404 -0.062500 1 0 0 0 0 0 4 402156
-0.002505 -0.000007 0.119802 0.504510 0.007468 0.198410 -0.062500 1 0 0 0 0 0 4 403156
-0.002505 -0.000007 0.119802 0.504511 0.007467 0.198411 -0.062500 1 0 0 0 0 0 4 404159
-0.002505 -0.000007 0.119802 0.504507 0.007478 0.198404 -0.062500 1 0 0 0 0 0 4 405147
-0.002505 -0.000007 0.119802 0.504510 0.007468 0.198410 -0.062500 1 0 0 0 0 0 4 406149
-0.002505 -0.000007 0.119802 0.504510 0.007467 0.198411 -0.062500 1 0 0 0 0 0 4 407147
-0.002505 -0.000007 0.119802 0.504507 0.007478 0.198404 -0.062500 1 0 0 0 0 0 4 408212
-0.002505 -0.000007 0.119802 0.504510 0.007468 0.198410 -0.062500 1 0 0 0 0 0 4 409199
-0.002505 -0.000007 0.119802 0.504510 0.007467 0.198411 -0.062500 1 0 0 0 0 0 4 410211
-0.002505 -0.000007 0.119802 0.504507 0.007478 0.198404 -0.062500 1 0 0 0 0 0 4 411197
-0.002505 -0.000007 0.119802 0.504510 0.007468 0.198410 -0.062500 1 0 0 0 0 0 4 412210
-0.002505 -0.000007 0.119802 0.504510 0.007467 0.198411 -0.062500 1 0 0 0 0 0 4 413196
-0.002505 -0.000007 0.119802 0.504507 0.007478 0.198404 -0.062500 1 0 0 0 0 0 4 414209
-0.002505 -0.000007 0.119802 0.504509 0.007468 0.198410 -0.062500 1 0 0 0 0 0 4 415194
-0.002505 -0.000007 0.119802 0.504518 0.007476 0.198418 -0.062500 1 0 0 0 0 0 4 416148
-0.002505 -0.000007 0.119802 0.504520 0.007477 0.198399 -0.062500 1 0 0 0 0 0 4 417154
-0.002505 -0.000007 0.119802 0.504512 0.007468 0.198409 -0.062500 1 0 0 0 0 0 4 418144
-0.002505 -0.000007 0.119802 0.504511 0.007467 0.198411 -0.062500 1 0 0 0 0 0 4 419154
-0.002505 -0.000007 0.119802 0.504508 0.007479 0.198404 -0.062500 1 0 0 0 0 0 4 420144
-0.002505 -0.000007 0.119802 0.504510 0.007468 0.198410 -0.062500 1 0 0 0 0 0 4 421153
-0.002505 -0.000007 0.119802 0.504511 0.007467 0.198411 -0.062500 1 0 0 0 0 0 4 422143
-0.002505 -0.000007 0.119802 0.504511 0.007467 0.198411 -0.062500 1 0 0 0 0 0 4 423318
-0.002505 -0.000007 0.119802 0.504507 0.007478 0.198404 -0.062500 1 0 0 0 0 0 4 424156
-0.002505 -0.000007 0.119802 0.504510 0.007468 0.198410 -0.062500 1 0 0 0 0 0 4 425143
-0.002505 -0.000007 0.119802 0.504510 0.007467 0.198411 -0.062500 1 0 0 0 0 0 4 426153
-0.002505 -0.000007 0.119802 0.504507 0.007478 0.198404 -0.062500 1 0 0 0 0 0 4 427142
-0.002505 -0.000007 0.119802 0.504510 0.007468 0.198410 -0.062500 1 0 0 0 0 0 4 428154
-0.002505 -0.000007 0.119802 0.504510 0.007467 0.198411 -0.062500 1 0 0 0 0 0 4 429153
-0.002505 -0.000007 0.119802 0.504507 0.007478 0.198404 -0.062500 1 0 0 0 0 0 4 430143
-0.002505 -0.000007 0.119802 0.504518 0.007477 0.198417 -0.062500 1 0 0 0 0 0 4 431154
-0.002505 -0.000007 0.119802 0.504511 0.007468 0.198412 -0.062500 1 0 0 0 0 0 4 432143
-0.002505 -0.000007 0.119802 0.504507 0.007479 0.198404 -0.062500 1 0 0 0 0 0 4 433155
-0.002505 -0.000007 0.119802 0.504510 0.007468 0.198410 -0.062500 1 0 0 0 0 0 4 434143
-0.002505 -0.000007 0.119802 0.504510 0.007467 0.198411 -0.062500 1 0 0 0 0 0 4 435154
-0.002505 -0.000007 0.119802 0.504519 0.007476 0.198398 -0.062500 1 0 0 0 0 0 4 436145
-0.002505 -0.000007 0.119802 0.504512 0.007468 0.198409 -0.062500 1 0 0 0 0 0 4 437153
-0.002505 -0.000007 0.119802 0.504511 0.007467 0.198410 -0.062500 1 0 0 0 0 0 4 438142
-0.002505 -0.000007 0.119802 0.504507 0.007478 0.198404 -0.062500 1 0 0 0 0 0 4 439162
-0.002505 -0.000007 0.119802 0.504510 0.007468 0.198410 -0.062500 1 0 0 0 0 0 4 440165
-0.002505 -0.000007 0.119802 0.504511 0.007467 0.198411 -0.062500 1 0 0 0 0 0 4 441146
-0.002505 -0.000007 0.119802 0.504507 0.007478 0.198404 -0.062500 1 0 0 0 0 0 4 442152
-0.002505 -0.000007 0.119802 0.504510 0.007468 0.198410 -0.062500 1 0 0 0 0 0 4 443159
-0.002505 -0.000007 0.119802 0.504510 0.007467 0.198410 -0.062500 1 0 0 0 0 0 4 444153
-0.002505 -0.000007 0.119802 0.504510 0.007466 0.198411 -0.062500 1 0 0 0 0 0 4 445154
-0.002505 -0.000007 0.119802 0.504507 0.007478 0.198404 -0.062500 1 0 0 0 0 0 4 446170
-0.002505 -0.000007 0.119802 0.504518 0.007477 0.198417 -0.062500 1 0 0 0 0 0 4 447157
-0.002505 -0.000007 0.119802 0.504508 0.007480 0.198405 -0.062500 1 0 0 0 0 0 4 448159
-0.002505 -0.000007 0.119802 0.504510 0.007469 0.198410 -0.062500 1 0 0 0 0 0 4 449154
-0.002505 -0.000007 0.119802 0.504510 0.007467 0.198411 -0.062500 1 0 0 0 0 0 4 450154
-0.002505 -0.000007 0.119802 0.504511 0.007467 0.198411 -0.062500 1 0 0 0 0 0 4 451157
-0.002505 -0.000007 0.119802 0.504507 0.007478 0.198404 -0.062500 1 0 0 0 0 0 4 452155
-0.002505 -0.000007 0.119802 0.504510 0.007468 0.198410 -0.062500 1 0 0 0 0 0 4 453155
-0.002505 -0.000007 0.119802 0.504510 0.007467 0.198411 -0.062500 1 0 0 0 0 0 4 454153
-0.002505 -0.000007 0.119802 0.504507 0.007478 0.198404 -0.062500 1 0 0 0 0 0 4 455163
-0.002505 -0.000007 0.119802 0.504510 0.007468 0.198410 -0.062500 1 0 0 0 0 0 4 456165
-0.002505 -0.000007 0.119802 0.504510 0.007467 0.198411 -0.062500 1 0 0 0 0 0 4 457161
-0.002505 -0.000007 0.119802 0.504519 0.007475 0.198398 -0.062500 1 0 0 0 0 0 4 458153
-0.002505 -0.000007 0.119802 0.504511 0.007468 0.198409 -0.062500 1 0 0 0 0 0 4 459154
-0.002505 -0.000007 0.119802 0.504511 0.007467 0.198410 -0.062500 1 0 0 0 0 0 4 460140
-0.002505 -0.000007 0.119802 0.504507 0.007478 0.198404 -0.062500 1 0 0 0 0 0 4 461136
-0.002505 -0.000007 0.119802 0.504518 0.007477 0.198417 -0.062500 1 0 0 0 0 0 4 462153
-0.002505 -0.000007 0.119802 0.504512 0.007468 0.198412 -0.062500 1 0 0 0 0 0 4 463154
-0.002505 -0.000007 0.119802 0.504508 0.007479 0.198404 -0.062500 1 0 0 0 0 0 4 464139
-0.002505 -0.000007 0.119802 0.504510 0.007468 0.198410 -0.062500 1 0 0 0 0 0 4 465136
-0.002505 -0.000007 0.119802 0.504511 0.007467 0.198411 -0.062500 1 0 0 0 0 0 4 466154
-0.002505 -0.000007 0.119802 0.504507 0.007479 0.198404 -0.062500 1 0 0 0 0 0 4 467152
-0.002505 -0.000007 0.119802 0.504510 0.007468 0.198410 -0.062500 1 0 0 0 0 0 4 468157
-0.002505 -0.000007 0.119802 0.504510 0.007467 0.198411 -0.062500 1 0 0 0 0 0 4 469137
-0.002505 -0.000007 0.119802 0.504507 0.007479 0.198404 -0.062500 1 0 0 0 0 0 4 470156
-0.002505 -0.000007 0.119802 0.504510 0.007468 0.198410 -0.062500 1 0 0 0 0 0 4 471136
-0.002505 -0.000007 0.119802 0.504510 0.007467 0.198411 -0.062500 1 0 0 0 0 0 4 472157
-0.002505 -0.000007 0.119802 0.504510 0.007467 0.198411 -0.062500 1 0 0 0 0 0 4 473153
-0.002505 -0.000007 0.119802 0.504507 0.007478 0.198404 -0.062500 1 0 0 0 0 0 4 474152
-0.002505 -0.000007 0.119802 0.504510 0.007468 0.198410 -0.062500 1 0 0 0 0 0 4 475153
-0.002505 -0.000007 0.119802 0.504510 0.007467 0.198411 -0.062500 1 0 0 0 0 0 4 476137
-0.002505 -0.000007 0.119802 0.504506 0.007478 0.198404 -0.062500 1 0 0 0 0 0 4 477135
-0.002505 -0.000007 0.119802 0.504509 0.007468 0.198410 -0.062500 1 0 0 0 0 0 4 478135
-0.002505 -0.000007 0.119802 0.504530 0.007473 0.198411 -0.062500 1 0 0 0 0 0 4 479159
-0.002505 -0.000007 0.119802 0.504510 0.007479 0.198404 -0.062500 1 0 0 0 0 0 4 484119
-0.002505 -0.000007 0.119802 0.504511 0.007468 0.198410 -0.062500 1 0 0 0 0 0 4 486676
-0.002505 -0.000007 0.119802 0.504511 0.007467 0.198411 -0.062500 1 0 0 0 0 0 4 487203
-0.002505 -0.000007 0.119802 0.504507 0.007478 0.198404 -0.062500 1 0 0 0 0 0 4 488158
-0.002505 -0.000007 0.119802 0.504510 0.007468 0.198410 -0.062500 1 0 0 0 0 0 4 489164
-0.002505 -0.000007 0.119802 0.504511 0.007467 0.198411 -0.062500 1 0 0 0 0 0 4 490155
-0.002505 -0.000007 0.119802 0.504507 0.007478 0.198404 -0.062500 1 0 0 0 0 0 4 491153
-0.002505 -0.000007 0.119802 0.504510 0.007468 0.198410 -0.062500 1 0 0 0 0 0 4 492146
-0.002505 -0.000007 0.119802 0.504510 0.007467 0.198411 -0.062500 1 0 0 0 0 0 4 493161
-0.002505 -0.000007 0.119802 0.504507 0.007478 0.198404 -0.062500 1 0 0 0 0 0 4 494153
-0.002505 -0.000007 0.119802 0.504510 0.007468 0.198410 -0.062500 1 0 0 0 0 0 4 495142
-0.002505 -0.000007 0.119802 0.504510 0.007467 0.198411 -0.062500 1 0 0 0 0 0 4 496154
-0.002505 -0.000007 0.119802 0.504507 0.007478 0.198404 -0.062500 1 0 0 0 0 0 4 497141
-0.002505 -0.000007 0.119802 0.504510 0.007468 0.198410 -0.062500 1 0 0 0 0 0 4 498143
-0.002505 -0.000007 0.119802 0.504518 0.007476 0.198418 -0.062500 1 0 0 0 0 0 4 499150
-0.002505 -0.000007 0.119802 0.504508 0.007480 0.198405 -0.062500 1 0 0 0 0 0 4 500148
-0.002505 -0.000007 0.119802 0.504510 0.007469 0.198410 -0.062500 1 0 0 0 0 0 4 501156
-0.002505 -0.000007 0.119802 0.504523 0.007464 0.198405 -0.062500 1 0 0 0 0 0 4 502144
-0.002505 -0.000007 0.119802 0.504512 0.007466 0.198410 -0.062500 1 0 0 0 0 0 4 503152
-0.002505 -0.000007 0.119802 0.504508 0.007478 0.198404 -0.062500 1 0 0 0 0 0 4 504142
-0.002505 -0.000007 0.119802 0.504511 0.007468 0.198410 -0.062500 1 0 0 0 0 0 4 505141
-0.002505 -0.000007 0.119802 0.504511 0.007467 0.198411 -0.062500 1 0 0 0 0 0 4 506151
-0.002505 -0.000007 0.119802 0.504507 0.007478 0.198404 -0.062500 1 0 0 0 0 0 4 507151
-0.002505 -0.000007 0.119802 0.504510 0.007468 0.198410 -0.062500 1 0 0 0 0 0 4 508141
-0.002505 -0.000007 0.119802 0.504511 0.007467 0.198411 -0.062500 1 0 0 0 0 0 4 509150
-0.002505 -0.000007 0.119802 0.504507 0.007478 0.198404 -0.062500 1 0 0 0 0 0 4 510140
-0.002505 -0.000007 0.119802 0.504510 0.007468 0.198410 -0.062500 1 0 0 0 0 0 4 511152
-0.002505 -0.000007 0.119802 0.504510 0.007467 0.198411 -0.062500 1 0 0 0 0 0 4 512152
-0.002505 -0.000007 0.119802 0.504507 0.007478 0.198404 -0.062500 1 0 0 0 0 0 4 513141
-0.002505 -0.000007 0.119802 0.504518 0.007477 0.198417 -0.062500 1 0 0 0 0 0 4 514150
-0.002505 -0.000007 0.119802 0.504511 0.007468 0.198412 -0.062500 1 0 0 0 0 0 4 515139
-0.002505 -0.000007 0.119802 0.504507 0.007479 0.198404 -0.062500 1 0 0 0 0 0 4 516145
-0.002505 -0.000007 0.119802 0.504510 0.007468 0.198410 -0.062500 1 0 0 0 0 0 4 517151
-0.002505 -0.000007 0.119802 0.504510 0.007467 0.198411 -0.062500 1 0 0 0 0 0 4 518140
-0.002505 -0.000007 0.119802 0.504507 0.007479 0.198404 -0.062500 1 0 0 0 0 0 4 519140
-0.002505 -0.000007 0.119802 0.504510 0.007468 0.198410 -0.062500 1 0 0 0 0 0 4 520151
-0.002505 -0.000007 0.119802 0.504510 0.007467 0.198411 -0.062500 1 0 0 0 0 0 4 521140
-0.002505 -0.000007 0.119802 0.504519 0.007476 0.198398 -0.062500 1 0 0 0 0 0 4 522150
-0.002505 -0.000007 0.119802 0.504512 0.007468 0.198409 -0.062500 1 0 0 0 0 0 4 523143
-0.002505 -0.000007 0.119802 0.504511 0.007467 0.198410 -0.062500 1 0 0 0 0 0 4 524152
-0.002505 -0.000007 0.119802 0.504511 0.007466 0.198411 -0.062500 1 0 0 0 0 0 4 525162
-0.002505 -0.000007 0.119802 0.504507 0.007478 0.198404 -0.062500 1 0 0 0 0 0 4 526149
-0.002505 -0.000007 0.119802 0.504510 0.007468 0.198410 -0.062500 1 0 0 0 0 0 4 527162
-0.002505 -0.000007 0.119802 0.504511 0.007466 0.198411 -0.062500 1 0 0 0 0 0 4 528150
-0.002505 -0.000007 0.119802 0.504507 0.007478 0.198404 -0.062500 1 0 0 0 0 0 4 529157
-0.002505 -0.000007 0.119802 0.504518 0.007477 0.198417 -0.062500 1 0 0 0 0 0 4 530150
-0.002505 -0.000007 0.119802 0.504512 0.007468 0.198412 -0.062500 1 0 0 0 0 0 4 531191
-0.002505 -0.000007 0.119802 0.504508 0.007479 0.198404 -0.062500 1 0 0 0 0 0 4 532164
-0.002505 -0.000007 0.119802 0.504510 0.007468 0.198410 -0.062500 1 0 0 0 0 0 4 533153
-0.002505 -0.000007 0.119802 0.504511 0.007467 0.198411 -0.062500 1 0 0 0 0 0 4 534155
-0.002505 -0.000007 0.119802 0.504507 0.007478 0.198404 -0.062500 1 0 0 0 0 0 4 535133
-0.002505 -0.000007 0.119802 0.504510 0.007468 0.198410 -0.062500 1 0 0 0 0 0 4 536156
-0.002505 -0.000007 0.119802 0.504510 0.007467 0.198411 -0.062500 1 0 0 0 0 0 4 537151
-0.002505 -0.000007 0.119802 0.504507 0.007478 0.198404 -0.062500 1 0 0 0 0 0 4 538153
-0.002505 -0.000007 0.119802 0.504510 0.007468 0.198410 -0.062500 1 0 0 0 0 0 4 539150
-0.002505 -0.000007 0.119802 0.504510 0.007467 0.198411 -0.062500 1 0 0 0 0 0 4 540153
-0.002505 -0.000007 0.119802 0.504507 0.007478 0.198404 -0.062500 1 0 0 0 0 0 4 541163
-0.002505 -0.000007 0.119802 0.504510 0.007468 0.198410 -0.062500 1 0 0 0 0 0 4 542157
-0.002505 -0.000007 0.119802 0.504510 0.007467 0.198411 -0.062500 1 0 0 0 0 0 4 543132
-0.002505 -0.000007 0.119802 0.504519 0.007475 0.198398 -0.062500 1 0 0 0 0 0 4 544149
-0.002505 -0.000007 0.119802 0.504520 0.007477 0.198416 -0.062500 1 0 0 0 0 0 4 545155
-0.002505 -0.000007 0.119802 0.504512 0.007468 0.198411 -0.062500 1 0 0 0 0 0 4 546132
-0.002505 -0.000007 0.119802 0.504508 0.007479 0.198404 -0.062500 1 0 0 0 0 0 4 547153
-0.002505 -0.000007 0.119802 0.504511 0.007468 0.198410 -0.062500 1 0 0 0 0 0 4 548152
-0.002505 -0.000007 0.119802 0.504511 0.007467 0.198411 -0.062500 1 0 0 0 0 0 4 549154
-0.002505 -0.000007 0.119802 0.504507 0.007479 0.198404 -0.062500 1 0 0 0 0 0 4 550151
-0.002505 -0.000007 0.119802 0.504510 0.007468 0.198410 -0.062500 1 0 0 0 0 0 4 551151
-0.002505 -0.000007 0.119802 0.504511 0.007467 0.198411 -0.062500 1 0 0 0 0 0 4 552152
-0.002505 -0.000007 0.119802 0.504507 0.007479 0.198404 -0.062500 1 0 0 0 0 0 4 553132
-0.002505 -0.000007 0.119802 0.504510 0.007468 0.198410 -0.062500 1 0 0 0 0 0 4 554150
-0.002505 -0.000007 0.119802 0.504510 0.007467 0.198411 -0.062500 1 0 0 0 0 0 4 555153
-0.002505 -0.000007 0.119802 0.504510 0.007467 0.198411 -0.062500 1 0 0 0 0 0 4 556158
-0.002505 -0.000007 0.119802 0.504507 0.007478 0.198404 -0.062500 1 0 0 0 0 0 4 557150
-0.002505 -0.000007 0.119802 0.504510 0.007468 0.198410 -0.062500 1 0 0 0 0 0 4 558151
-0.002505 -0.000007 0.119802 0.504510 0.007467 0.198411 -0.062500 1 0 0 0 0 0 4 559152
-0.002505 -0.000007 0.119802 0.504507 0.007478 0.198404 -0.062500 1 0 0 0 0 0 4 560153
-0.002505 -0.000007 0.119802 0.504509 0.007468 0.198410 -0.062500 1 0 0 0 0 0 4 561154
-0.002505 -0.000007 0.119802 0.504518 0.007476 0.198418 -0.062500 1 0 0 0 0 0 4 562151
-0.002505 -0.000007 0.119802 0.504520 0.007477 0.198399 -0.062500 1 0 0 0 0 0 4 563149
-0.002505 -0.000007 0.119802 0.504512 0.007468 0.198409 -0.062500 1 0 0 0 0 0 4 564153
-0.002505 -0.000007 0.119802 0.504511 0.007467 0.198411 -0.062500 1 0 0 0 0 0 4 565143
-0.002505 -0.000007 0.119802 0.504508 0.007478 0.198404 -0.062500 1 0 0 0 0 0 4 566155
-0.002505 -0.000007 0.119802 0.504510 0.007468 0.198410 -0.062500 1 0 0 0 0 0 4 567132
-0.002505 -0.000007 0.119802 0.504511 0.007467 0.198411 -0.062500 1 0 0 0 0 0 4 568153
-0.002505 -0.000007 0.119802 0.504507 0.007478 0.198404 -0.062500 1 0 0 0 0 0 4 569150
-0.002505 -0.000007 0.119802 0.504510 0.007468 0.198410 -0.062500 1 0 0 0 0 0 4 570149
-0.002505 -0.000007 0.119802 0.504510 0.007467 0.198411 -0.062500 1 0 0 0 0 0 4 571153
-0.002505 -0.000007 0.119802 0.504507 0.007478 0.198404 -0.062500 1 0 0 0 0 0 4 572157
-0.002505 -0.000007 0.119802 0.504510 0.007468 0.198410 -0.062500 1 0 0 0 0 0 4 573131
-0.002505 -0.000007 0.119802 0.504510 0.007467 0.198411 -0.062500 1 0 0 0 0 0 4 574152
-0.002505 -0.000007 0.119802 0.504507 0.007478 0.198404 -0.062500 1 0 0 0 0 0 4 575148
-0.002505 -0.000007 0.119802 0.504510 0.007468 0.198410 -0.062500 1 0 0 0 0 0 4 576156
-0.002505 -0.000007 0.119802 0.504518 0.007476 0.198418 -0.062500 1 0 0 0 0 0 4 577153
-0.002505 -0.000007 0.119802 0.504508 0.007480 0.198405 -0.062500 1 0 0 0 0 0 4 578140
-0.002505 -0.000007 0.119802 0.504510 0.007469 0.198410 -0.062500 1 0 0 0 0 0 4 579141
-0.002505 -0.000007 0.119802 0.504510 0.007467 0.198411 -0.062500 1 0 0 0 0 0 4 580151
-0.002505 -0.000007 0.119802 0.504507 0.007479 0.198404 -0.062500 1 0 0 0 0 0 4 581140
-0.002505 -0.000007 0.119802 0.504510 0.007469 0.198410 -0.062500 1 0 0 0 0 0 4 582140
-0.002505 -0.000007 0.119802 0.504522 0.007464 0.198404 -0.062500 1 0 0 0 0 0 4 583138
-0.002505 -0.000007 0.119802 0.504512 0.007466 0.198410 -0.062500 1 0 0 0 0 0 4 584141
-0.002505 -0.000007 0.119802 0.504508 0.007478 0.198404 -0.062500 1 0 0 0 0 0 4 601198
-0.002505 -0.000007 0.119802 0.504510 0.007468 0.198410 -0.062500 1 0 0 0 0 0 4 602140
-0.002505 -0.000007 0.119802 0.504511 0.007467 0.198411 -0.062500 1 0 0 0 0 0 4 603168
-0.002505 -0.000007 0.119802 0.504507 0.007478 0.198404 -0.062500 1 0 0 0 0 0 4 604196
-0.002505 -0.000007 0.119802 0.504510 0.007468 0.198410 -0.062500 1 0 0 0 0 0 4 605711
-0.002505 -0.000007 0.119802 0.504510 0.007467 0.198411 -0.062500 1 0 0 0 0 0 4 606143
-0.002505 -0.000007 0.119802 0.504507 0.007478 0.198404 -0.062500 1 0 0 0 0 0 4 607142
-0.002505 -0.000007 0.119802 0.504518 0.007477 0.198417 -0.062500 1 0 0 0 0 0 4 608149
-0.002505 -0.000007 0.119802 0.504512 0.007468 0.198412 -0.062500 1 0 0 0 0 0 4 609140
-0.002505 -0.000007 0.119802 0.504507 0.007479 0.198404 -0.062500 1 0 0 0 0 0 4 610148
-0.002505 -0.000007 0.119802 0.504510 0.007468 0.198410 -0.062500 1 0 0 0 0 0 4 611139
-0.002505 -0.000007 0.119802 0.504511 0.007467 0.198411 -0.062500 1 0 0 0 0 0 4 612149
-0.002505 -0.000007 0.119802 0.504507 0.007479 0.198404 -0.062500 1 0 0 0 0 0 4 613149
-0.002505 -0.000007 0.119802 0.504510 0.007468 0.198410 -0.062500 1 0 0 0 0 0 4 614153
-0.002505 -0.000007 0.119802 0.504510 0.007467 0.198411 -0.062500 1 0 0 0 0 0 4 615142
-0.002505 -0.000007 0.119802 0.504507 0.007479 0.198404 -0.062500 1 0 0 0 0 0 4 623609
-0.002505 -0.000007 0.119802 0.504510 0.007468 0.198410 -0.062500 1 0 0 0 0 0 4 627880
-0.002505 -0.000007 0.119802 0.504510 0.007467 0.198411 -0.062500 1 0 0 0 0 0 4 629142
-0.002505 -0.000007 0.119802 0.504507 0.007479 0.198404 -0.062500 1 0 0 0 0 0 4 630234
-0.002505 -0.000007 0.119802 0.504509 0.007468 0.198410 -0.062500 1 0 0 0 0 0 4 631157
-0.002505 -0.000007 0.119802 0.504522 0.007464 0.198404 -0.062500 1 0 0 0 0 0 4 632140
-0.002505 -0.000007 0.119802 0.504512 0.007466 0.198410 -0.062500 1 0 0 0 0 0 4 633155
-0.002505 -0.000007 0.119802 0.504507 0.007478 0.198404 -0.062500 1 0 0 0 0 0 4 634147
-0.002505 -0.000007 0.119802 0.504518 0.007477 0.198417 -0.062500 1 0 0 0 0 0 4 635145
-0.002505 -0.000007 0.119802 0.504512 0.007468 0.198412 -0.062500 1 0 0 0 0 0 4 636157
-0.002505 -0.000007 0.119802 0.504508 0.007479 0.198404 -0.062500 1 0 0 0 0 0 4 637145
-0.002505 -0.000007 0.119802 0.504510 0.007468 0.198410 -0.062500 1 0 0 0 0 0 4 638150
-0.002505 -0.000007 0.119802 0.504511 0.007467 0.198411 -0.062500 1 0 0 0 0 0 4 639155
-0.002505 -0.000007 0.119802 0.504507 0.007478 0.198404 -0.062500 1 0 0 0 0 0 4 640154
-0.002505 -0.000007 0.119802 0.504510 0.007468 0.198410 -0.062500 1 0 0 0 0 0 4 641152
-0.002505 -0.000007 0.119802 0.504510 0.007467 0.198411 -0.062500 1 0 0 0 0 0 4 642142
-0.002505 -0.000007 0.119802 0.504507 0.007478 0.198404 -0.062500 1 0 0 0 0 0 4 643152
-0.002505 -0.000007 0.119802 0.504510 0.007468 0.198410 -0.062500 1 0 0 0 0 0 4 644160
-0.002505 -0.000007 0.119802 0.504510 0.007467 0.198411 -0.062500 1 0 0 0 0 0 4 645147
-0.002505 -0.000007 0.119802 0.504507 0.007478 0.198404 -0.062500 1 0 0 0 0 0 4 646133
-0.002505 -0.000007 0.119802 0.504510 0.007468 0.198410 -0.062500 1 0 0 0 0 0 4 647152
-0.002505 -0.000007 0.119802 0.504510 0.007467 0.198411 -0.062500 1 0 0 0 0 0 4 648156
-0.002505 -0.000007 0.119802 0.504507 0.007478 0.198404 -0.062500 1 0 0 0 0 0 4 649150
-0.002505 -0.000007 0.119802 0.504509 0.007468 0.198410 -0.062500 1 0 0 0 0 0 4 650149
-0.002505 -0.000007 0.119802 0.504510 0.007467 0.198411 -0.062500 1 0 0 0 0 0 4 651148
-0.002505 -0.000007 0.119802 0.504527 0.007484 0.198405 -0.062500 1 0 0 0 0 0 4 652157
-0.002505 -0.000007 0.119802 0.504513 0.007469 0.198410 -0.062500 1 0 0 0 0 0 4 653134
-0.002505 -0.000007 0.119802 0.504511 0.007467 0.198411 -0.062500 1 0 0 0 0 0 4 654151
-0.002505 -0.000007 0.119802 0.504508 0.007479 0.198404 -0.062500 1 0 0 0 0 0 4 655148
-0.002505 -0.000007 0.119802 0.504510 0.007468 0.198410 -0.062500 1 0 0 0 0 0 4 656151
-0.002505 -0.000007 0.119802 0.504511 0.007467 0.198411 -0.062500 1 0 0 0 0 0 4 657171
-0.002505 -0.000007 0.119802 0.504511 0.007467 0.198411 -0.062500 1 0 0 0 0 0 4 658159
-0.002505 -0.000007 0.119802 0.504507 0.007478 0.198404 -0.062500 1 0 0 0 0 0 4 659147
-0.002505 -0.000007 0.119802 0.504510 0.007468 0.198410 -0.062500 1 0 0 0 0 0 4 660151
-0.002505 -0.000007 0.119802 0.504510 0.007467 0.198411 -0.062500 1 0 0 0 0 0 4 661148
-0.002505 -0.000007 0.119802 0.504507 0.007478 0.198404 -0.062500 1 0 0 0 0 0 4 662147
-0.002505 -0.000007 0.119802 0.504510 0.007468 0.198410 -0.062500 1 0 0 0 0 0 4 663147
-0.002505 -0.000007 0.119802 0.504510 0.007467 0.198411 -0.062500 1 0 0 0 0 0 4 664150
-0.002505 -0.000007 0.119802 0.504507 0.007478 0.198404 -0.062500 1 0 0 0 0 0 4 665130
-0.002505 -0.000007 0.119802 0.504518 0.007477 0.198417 -0.062500 1 0 0 0 0 0 4 666129
-0.002505 -0.000007 0.119802 0.504511 0.007468 0.198412 -0.062500 1 0 0 0 0 0 4 667148
-0.002505 -0.000007 0.119802 0.504507 0.007479 0.198404 -0.062500 1 0 0 0 0 0 4 668151
-0.002505 -0.000007 0.119802 0.504510 0.007469 0.198410 -0.062500 1 0 0 0 0 0 4 669146
-0.002505 -0.000007 0.119802 0.504523 0.007464 0.198405 -0.062500 1 0 0 0 0 0 4 670148
-0.002505 -0.000007 0.119802 0.504509 0.007478 0.198403 -0.062500 1 0 0 0 0 0 4 671147
-0.002505 -0.000007 0.119802 0.504511 0.007468 0.198410 -0.062500 1 0 0 0 0 0 4 672150
-0.002505 -0.000007 0.119802 0.504511 0.007467 0.198411 -0.062500 1 0 0 0 0 0 4 673147
-0.002505 -0.000007 0.119802 0.504507 0.007478 0.198404 -0.062500 1 0 0 0 0 0 4 674161
-0.002505 -0.000007 0.119802 0.504510 0.007468 0.198410 -0.062500 1 0 0 0 0 0 4 675154
-0.002505 -0.000007 0.119802 0.504511 0.007467 0.198411 -0.062500 1 0 0 0 0 0 4 676143
-0.002505 -0.000007 0.119802 0.504507 0.007478 0.198404 -0.062500 1 0 0 0 0 0 4 677154
-0.002505 -0.000007 0.119802 0.504510 0.007468 0.198410 -0.062500 1 0 0 0 0 0 4 678153
-0.002505 -0.000007 0.119802 0.504510 0.007467 0.198411 -0.062500 1 0 0 0 0 0 4 679152
-0.002505 -0.000007 0.119802 0.504510 0.007466 0.198411 -0.062500 1 0 0 0 0 0 4 680150
-0.002505 -0.000007 0.119802 0.504507 0.007478 0.198404 -0.062500 1 0 0 0 0 0 4 681128
-0.002505 -0.000007 0.119802 0.504518 0.007477 0.198417 -0.062500 1 0 0 0 0 0 4 682138
-0.002505 -0.000007 0.119802 0.504508 0.007480 0.198405 -0.062500 1 0 0 0 0 0 4 683148
-0.002505 -0.000007 0.119802 0.504510 0.007469 0.198410 -0.062500 1 0 0 0 0 0 4 684147
-0.002505 -0.000007 0.119802 0.504510 0.007467 0.198411 -0.062500 1 0 0 0 0 0 4 685148
-0.002505 -0.000007 0.119802 0.504510 0.007467 0.198411 -0.062500 1 0 0 0 0 0 4 686147
-0.002505 -0.000007 0.119802 0.504507 0.007478 0.198404 -0.062500 1 0 0 0 0 0 4 687147
-0.002505 -0.000007 0.119802 0.504510 0.007468 0.198410 -0.062500 1 0 0 0 0 0 4 688146
-0.002505 -0.000007 0.119802 0.504510 0.007467 0.198411 -0.062500 1 0 0 0 0 0 4 689137
-0.002505 -0.000007 0.119802 0.504519 0.007476 0.198398 -0.062500 1 0 0 0 0 0 4 690125
-0.002505 -0.000007 0.119802 0.504512 0.007468 0.198409 -0.062500 1 0 0 0 0 0 4 691146
-0.002505 -0.000007 0.119802 0.504511 0.007467 0.198410 -0.062500 1 0 0 0 0 0 4 692192
-0.002505 -0.000007 0.119802 0.504507 0.007478 0.198404 -0.062500 1 0 0 0 0 0 4 693203
-0.002505 -0.000007 0.119802 0.504510 0.007468 0.198410 -0.062500 1 0 0 0 0 0 4 694187
-0.002505 -0.000007 0.119802 0.504511 0.007467 0.198410 -0.062500 1 0 0 0 0 0 4 695202
-0.002505 -0.000007 0.119802 0.504507 0.007478 0.198404 -0.062500 1 0 0 0 0 0 4 696188
-0.002505 -0.000007 0.119802 0.504518 0.007477 0.198417 -0.062500 1 0 0 0 0 0 4 697201
-0.002505 -0.000007 0.119802 0.504512 0.007468 0.198412 -0.062500 1 0 0 0 0 0 4 698186
-0.002505 -0.000007 0.119802 0.504508 0.007479 0.198404 -0.062500 1 0 0 0 0 0 4 699201
-0.002505 -0.000007 0.119802 0.504510 0.007468 0.198410 -0.062500 1 0 0 0 0 0 4 700191
-0.002505 -0.000007 0.119802 0.504511 0.007467 0.198411 -0.062500 1 0 0 0 0 0 4 701206
-0.002505 -0.000007 0.119802 0.504507 0.007479 0.198404 -0.062500 1 0 0 0 0 0 4 702186
-0.002505 -0.000007 0.119802 0.504510 0.007468 0.198410 -0.062500 1 0 0 0 0 0 4 703204
-0.002505 -0.000007 0.119802 0.504510 0.007467 0.198411 -0.062500 1 0 0 0 0 0 4 704136
-0.002505 -0.000007 0.119802 0.504507 0.007479 0.198404 -0.062500 1 0 0 0 0 0 4 705153
-0.002505 -0.000007 0.119802 0.504510 0.007468 0.198410 -0.062500 1 0 0 0 0 0 4 706234
-0.002505 -0.000007 0.119802 0.504510 0.007467 0.198411 -0.062500 1 0 0 0 0 0 4 707148
-0.002505 -0.000007 0.119802 0.504507 0.007479 0.198404 -0.062500 1 0 0 0 0 0 4 708147
-0.002505 -0.000007 0.119802 0.504510 0.007468 0.198410 -0.062500 1 0 0 0 0 0 4 709135
-0.002505 -0.000007 0.119802 0.504510 0.007467 0.198411 -0.062500 1 0 0 0 0 0 4 710145
-0.002505 -0.000007 0.119802 0.504510 0.007467 0.198411 -0.062500 1 0 0 0 0 0 4 711135
-0.002505 -0.000007 0.119802 0.504519 0.007475 0.198398 -0.062500 1 0 0 0 0 0 4 712145
-0.002505 -0.000007 0.119802 0.504520 0.007476 0.198416 -0.062500 1 0 0 0 0 0 4 713135
-0.002505 -0.000007 0.119802 0.504512 0.007468 0.198411 -0.062500 1 0 0 0 0 0 4 714152
-0.002505 -0.000007 0.119802 0.504508 0.007479 0.198404 -0.062500 1 0 0 0 0 0 4 715154
-0.002505 -0.000007 0.119802 0.504511 0.007468 0.198410 -0.062500 1 0 0 0 0 0 4 716156
-0.002505 -0.000007 0.119802 0.504511 0.007467 0.198411 -0.062500 1 0 0 0 0 0 4 717154
-0.002505 -0.000007 0.119802 0.504507 0.007478 0.198404 -0.062500 1 0 0 0 0 0 4 718161
-0.002505 -0.000007 0.119802 0.504510 0.007468 0.198410 -0.062500 1 0 0 0 0 0 4 719142
-0.002505 -0.000007 0.119802 0.504511 0.007467 0.198411 -0.062500 1 0 0 0 0 0 4 720151
-0.002505 -0.000007 0.119802 0.504507 0.007478 0.198404 -0.062500 1 0 0 0 0 0 4 721150
-0.002505 -0.000007 0.119802 0.504510 0.007468 0.198410 -0.062500 1 0 0 0 0 0 4 722139
-0.002505 -0.000007 0.119802 0.504510 0.007467 0.198411 -0.062500 1 0 0 0 0 0 4 723147
-0.002505 -0.000007 0.119802 0.504507 0.007478 0.198404 -0.062500 1 0 0 0 0 0 4 724151
-0.002505 -0.000007 0.119802 0.504510 0.007468 0.198410 -0.062500 1 0 0 0 0 0 4 725155
-0.002505 -0.000007 0.119802 0.504510 0.007467 0.198411 -0.062500 1 0 0 0 0 0 4 726136
-0.002505 -0.000007 0.119802 0.504507 0.007478 0.198404 -0.062500 1 0 0 0 0 0 4 727146
-0.002505 -0.000007 0.119802 0.504510 0.007468 0.198410 -0.062500 1 0 0 0 0 0 4 728154
-0.002505 -0.000007 0.119802 0.504518 0.007476 0.198418 -0.062500 1 0 0 0 0 0 4 729130
[truncated: 7,479,882 more chars]
