# Supplementary material for: Increasing Patient Engagement in Rehabilitation Exercises Using Computer-Based Citizen Science
Source: PLoS One. 2015 Mar 20;10(3):e0117013. doi: 10.1371/journal.pone.0117013 (PMC4368773; doi:10.1371/journal.pone.0117013)
Supplement: S5 Dataset — (ZIP) [file pone.0117013.s005.zip › Dataset_S5/P13/P13_with.dat]

0.006850 0.005266 0.170033 -0.188242 0.061932 -0.720757 -0.000000 1 0 0 0 0 0 0 680
0.006874 0.005261 0.170055 -0.334824 0.073217 -0.391177 -0.000031 1 0 0 0 0 0 0 1682
0.006885 0.005258 0.170082 -0.189310 0.040756 -0.431042 -0.000062 1 0 0 0 0 0 0 2676
0.006890 0.005256 0.170110 -0.095769 0.020475 -0.480129 -0.000093 1 0 0 0 0 0 0 3659
0.006908 0.005273 0.170127 -0.262996 -0.223860 -0.354429 -0.000125 1 0 0 0 0 0 0 4675
0.006901 0.005263 0.170147 0.052607 0.094301 -0.410650 -0.000154 1 0 0 0 0 0 0 5596
0.006919 0.005254 0.170165 -0.253751 0.115444 -0.420406 -0.000184 1 0 0 0 0 0 0 6583
0.006921 0.005271 0.170184 -0.085098 -0.227913 -0.443304 -0.000216 1 0 0 0 0 0 0 7603
0.006928 0.005257 0.170199 -0.130982 0.136759 -0.414981 -0.000247 1 0 0 0 0 0 0 8594
0.006925 0.005272 0.170215 -0.009290 -0.202223 -0.463060 -0.000279 1 0 0 0 0 0 0 9604
0.006923 0.005279 0.170223 -0.020200 -0.138801 -0.385500 -0.000326 1 0 0 0 0 0 0 11106
0.006944 0.005279 0.170236 -0.321103 -0.033570 -0.455562 -0.000341 1 0 0 0 0 0 0 11605
0.006955 0.005278 0.170242 -0.218053 -0.027299 -0.409415 -0.000390 1 0 0 0 0 0 0 13172
0.006960 0.005278 0.170245 -0.140496 -0.029172 -0.370001 -0.000404 1 0 0 0 0 0 0 13611
0.006962 0.005278 0.170262 -0.098778 -0.034637 -0.578675 -0.000435 1 0 0 0 0 0 0 14595
0.006963 0.005277 0.170270 -0.081282 -0.034481 -0.501103 -0.000466 1 0 0 0 0 0 0 15604
0.006963 0.005277 0.170274 -0.076658 -0.037369 -0.459999 -0.000497 1 0 0 0 0 0 0 16594
0.006985 0.005273 0.170285 -0.365515 0.010064 -0.575851 -0.000529 1 0 0 0 0 0 0 17604
0.006996 0.005271 0.170290 -0.251840 -0.012164 -0.531994 -0.000560 1 0 0 0 0 0 0 18604
0.007002 0.005269 0.170292 -0.172438 -0.030485 -0.514522 -0.000591 1 0 0 0 0 0 0 19607
0.007004 0.005269 0.170293 -0.133043 -0.042060 -0.518749 -0.000622 1 0 0 0 0 0 0 20599
0.007006 0.005268 0.170294 -0.115652 -0.049545 -0.534396 -0.000654 1 0 0 0 0 0 0 21604
0.007006 0.005268 0.170294 -0.109326 -0.054879 -0.555204 -0.000685 1 0 0 0 0 0 0 22608
0.007007 0.005268 0.170294 -0.108533 -0.058924 -0.578564 -0.000717 1 0 0 0 0 0 0 23618
0.007013 0.005246 0.170300 -0.188180 0.223632 -0.679742 -0.000747 1 0 0 0 0 0 0 24584
0.007016 0.005235 0.170303 -0.159258 0.107828 -0.671029 -0.000779 1 0 0 0 0 0 0 25616
0.007017 0.005229 0.170304 -0.140473 0.022379 -0.673120 -0.000810 1 0 0 0 0 0 0 26610
0.007018 0.005227 0.170305 -0.132996 -0.024623 -0.687246 -0.000842 1 0 0 0 0 0 0 27618
0.007018 0.005225 0.170305 -0.131543 -0.049907 -0.707043 -0.000873 1 0 0 0 0 0 0 28612
0.007034 0.005243 0.170308 -0.343155 -0.298498 -0.774628 -0.000904 1 0 0 0 0 0 0 29621
0.007043 0.005251 0.170310 -0.261882 -0.212600 -0.779214 -0.000936 1 0 0 0 0 0 0 30628
0.007047 0.005255 0.170311 -0.204938 -0.150158 -0.790748 -0.000967 1 0 0 0 0 0 0 31625
0.007049 0.005258 0.170311 -0.177022 -0.118454 -0.809278 -0.000998 1 0 0 0 0 0 0 32624
0.007050 0.005259 0.170311 -0.165280 -0.103804 -0.831439 -0.001030 1 0 0 0 0 0 0 33627
0.007050 0.005259 0.170311 -0.161630 -0.097762 -0.855010 -0.001061 1 0 0 0 0 0 0 34621
0.007050 0.005259 0.170311 -0.162142 -0.096173 -0.879456 -0.001092 1 0 0 0 0 0 0 35619
0.007050 0.005259 0.170311 -0.164599 -0.096592 -0.904338 -0.001123 1 0 0 0 0 0 0 36619
0.007051 0.005260 0.170311 -0.168176 -0.098170 -0.929372 -0.001154 1 0 0 0 0 0 0 37620
0.007051 0.005260 0.170311 -0.172107 -0.100257 -0.953951 -0.001185 1 0 0 0 0 0 0 38600
0.007057 0.005238 0.170317 -0.254321 0.183308 -1.057351 -0.001217 1 0 0 0 0 0 0 39619
0.007059 0.005227 0.170320 -0.226398 0.068193 -1.047809 -0.001247 1 0 0 0 0 0 0 40599
0.007083 0.005217 0.170315 -0.500848 0.035562 -0.965255 -0.001279 1 0 0 0 0 0 0 41620
0.007095 0.005212 0.170312 -0.378431 -0.033658 -1.016724 -0.001311 1 0 0 0 0 0 0 42619
0.007101 0.005210 0.170311 -0.292724 -0.074160 -1.061686 -0.001342 1 0 0 0 0 0 0 43619
0.007104 0.005209 0.170311 -0.249269 -0.095851 -1.096721 -0.001373 1 0 0 0 0 0 0 44619
0.007106 0.005208 0.170311 -0.229350 -0.107850 -1.126377 -0.001404 1 0 0 0 0 0 0 45614
0.007107 0.005208 0.170310 -0.221532 -0.115080 -1.153413 -0.001435 1 0 0 0 0 0 0 46605
0.007107 0.005208 0.170310 -0.220016 -0.119981 -1.179921 -0.001467 1 0 0 0 0 0 0 47619
0.007107 0.005208 0.170310 -0.221422 -0.123721 -1.205492 -0.001498 1 0 0 0 0 0 0 48618
0.007107 0.005208 0.170310 -0.224413 -0.126873 -1.230920 -0.001529 1 0 0 0 0 0 0 49620
0.007107 0.005208 0.170310 -0.228134 -0.129740 -1.255697 -0.001560 1 0 0 0 0 0 0 50601
0.007107 0.005208 0.170310 -0.232373 -0.132483 -1.281359 -0.001592 1 0 0 0 0 0 0 51620
0.007107 0.005208 0.170310 -0.236622 -0.135130 -1.306073 -0.001623 1 0 0 0 0 0 0 52601
0.007113 0.005186 0.170316 -0.319009 0.148374 -1.409357 -0.001654 1 0 0 0 0 0 0 53620
0.007139 0.005171 0.170312 -0.583851 0.085832 -1.314590 -0.001686 1 0 0 0 0 0 0 54617
0.007152 0.005163 0.170311 -0.450663 -0.021770 -1.354691 -0.001717 1 0 0 0 0 0 0 55619
0.007158 0.005159 0.170310 -0.359157 -0.083934 -1.393751 -0.001748 1 0 0 0 0 0 0 56618
0.007161 0.005157 0.170310 -0.312818 -0.116784 -1.425963 -0.001779 1 0 0 0 0 0 0 57616
0.007163 0.005157 0.170309 -0.291584 -0.134461 -1.454496 -0.001811 1 0 0 0 0 0 0 58616
0.007164 0.005156 0.170309 -0.283082 -0.144520 -1.480919 -0.001841 1 0 0 0 0 0 0 59605
0.007186 0.005152 0.170303 -0.573712 -0.098209 -1.421256 -0.001873 1 0 0 0 0 0 0 60622
0.007198 0.005150 0.170300 -0.460878 -0.125543 -1.489521 -0.001911 1 0 0 0 0 0 0 61829
0.007204 0.005149 0.170298 -0.378787 -0.143964 -1.536074 -0.001937 1 0 0 0 0 0 0 62678
0.007207 0.005148 0.170298 -0.337274 -0.154641 -1.573069 -0.001968 1 0 0 0 0 0 0 63657
0.007208 0.005148 0.170297 -0.318469 -0.161188 -1.604179 -0.002000 1 0 0 0 0 0 0 64665
0.007209 0.005148 0.170297 -0.311172 -0.165531 -1.631702 -0.002030 1 0 0 0 0 0 0 65653
0.007232 0.005144 0.170290 -0.602362 -0.116321 -1.572024 -0.002062 1 0 0 0 0 0 0 66656
0.007243 0.005142 0.170287 -0.488880 -0.141771 -1.635286 -0.002093 1 0 0 0 0 0 0 67652
0.007249 0.005141 0.170286 -0.407675 -0.159865 -1.685781 -0.002124 1 0 0 0 0 0 0 68653
0.007252 0.005141 0.170285 -0.366396 -0.170196 -1.723350 -0.002155 1 0 0 0 0 0 0 69652
0.007253 0.005141 0.170285 -0.347595 -0.176471 -1.754279 -0.002187 1 0 0 0 0 0 0 70651
0.007277 0.005136 0.170278 -0.632855 -0.128090 -1.695835 -0.002218 1 0 0 0 0 0 0 71652
0.007288 0.005134 0.170275 -0.516726 -0.154058 -1.760590 -0.002250 1 0 0 0 0 0 0 72680
0.007294 0.005134 0.170274 -0.434045 -0.172299 -1.811366 -0.002281 1 0 0 0 0 0 0 73677
0.007297 0.005133 0.170273 -0.391985 -0.182711 -1.848707 -0.002312 1 0 0 0 0 0 0 74661
0.007321 0.005129 0.170266 -0.665372 -0.136388 -1.793527 -0.002344 1 0 0 0 0 0 0 75672
0.007333 0.005127 0.170263 -0.543080 -0.163119 -1.858814 -0.002374 1 0 0 0 0 0 0 76659
0.007339 0.005126 0.170261 -0.457451 -0.181829 -1.910702 -0.002406 1 0 0 0 0 0 0 77673
0.007342 0.005125 0.170261 -0.413877 -0.192510 -1.948430 -0.002437 1 0 0 0 0 0 0 78659
0.007344 0.005125 0.170260 -0.394010 -0.198875 -1.979562 -0.002468 1 0 0 0 0 0 0 79658
0.007345 0.005125 0.170260 -0.386313 -0.203344 -2.007828 -0.002500 1 0 0 0 0 0 0 80672
0.007367 0.005121 0.170254 -0.677244 -0.154034 -1.947258 -0.002531 1 0 0 0 0 0 0 81658
0.007379 0.005119 0.170250 -0.563999 -0.179466 -2.011153 -0.002562 1 0 0 0 0 0 0 82672
0.007385 0.005118 0.170249 -0.482723 -0.197475 -2.061378 -0.002593 1 0 0 0 0 0 0 83657
0.007388 0.005118 0.170248 -0.441573 -0.207844 -2.099426 -0.002625 1 0 0 0 0 0 0 84674
0.007389 0.005118 0.170248 -0.422786 -0.214068 -2.129990 -0.002656 1 0 0 0 0 0 0 85658
0.007412 0.005113 0.170241 -0.708234 -0.165712 -2.071376 -0.002687 1 0 0 0 0 0 0 86672
0.007424 0.005111 0.170238 -0.592194 -0.191552 -2.135273 -0.002718 1 0 0 0 0 0 0 87659
0.007430 0.005111 0.170237 -0.509711 -0.209771 -2.186526 -0.002750 1 0 0 0 0 0 0 88671
0.007433 0.005110 0.170236 -0.467420 -0.220017 -2.222360 -0.002779 1 0 0 0 0 0 0 89594
0.007434 0.005110 0.170236 -0.448427 -0.226357 -2.253562 -0.002810 1 0 0 0 0 0 0 90601
0.007458 0.005106 0.170229 -0.733597 -0.177961 -2.194218 -0.002841 1 0 0 0 0 0 0 91592
0.007469 0.005104 0.170226 -0.617581 -0.203775 -2.258757 -0.002873 1 0 0 0 0 0 0 92601
0.007475 0.005103 0.170224 -0.535012 -0.222038 -2.309518 -0.002904 1 0 0 0 0 0 0 93593
0.007478 0.005102 0.170224 -0.493835 -0.232748 -2.350969 -0.002939 1 0 0 0 0 0 0 94738
0.007502 0.005098 0.170217 -0.766688 -0.186013 -2.291430 -0.002966 1 0 0 0 0 0 0 95601
0.007514 0.005096 0.170214 -0.644649 -0.212793 -2.357005 -0.002997 1 0 0 0 0 0 0 96591
0.007520 0.005095 0.170212 -0.559266 -0.231469 -2.408962 -0.003029 1 0 0 0 0 0 0 97601
0.007523 0.005095 0.170211 -0.515847 -0.242041 -2.446826 -0.003060 1 0 0 0 0 0 0 98591
0.007547 0.005091 0.170204 -0.788593 -0.195737 -2.390804 -0.003091 1 0 0 0 0 0 0 99594
0.007559 0.005089 0.170201 -0.666369 -0.222559 -2.456933 -0.003123 1 0 0 0 0 0 0 100601
0.007565 0.005088 0.170200 -0.580732 -0.241263 -2.508428 -0.003153 1 0 0 0 0 0 0 101591
0.007568 0.005087 0.170199 -0.537345 -0.251924 -2.546994 -0.003185 1 0 0 0 0 0 0 102607
0.007570 0.005087 0.170199 -0.517538 -0.258318 -2.578104 -0.003216 1 0 0 0 0 0 0 103604
0.007571 0.005087 0.170198 -0.509966 -0.262670 -2.605989 -0.003248 1 0 0 0 0 0 0 104603
0.007594 0.005083 0.170192 -0.800966 -0.213319 -2.544837 -0.003279 1 0 0 0 0 0 0 105600
0.007605 0.005081 0.170189 -0.688099 -0.238697 -2.608847 -0.003310 1 0 0 0 0 0 0 106608
0.007611 0.005080 0.170187 -0.607223 -0.256775 -2.659758 -0.003342 1 0 0 0 0 0 0 107613
0.007614 0.005080 0.170187 -0.566149 -0.267036 -2.697449 -0.003373 1 0 0 0 0 0 0 108613
0.007615 0.005079 0.170186 -0.547552 -0.273319 -2.728324 -0.003404 1 0 0 0 0 0 0 109609
0.007638 0.005075 0.170179 -0.833073 -0.224792 -2.668468 -0.003435 1 0 0 0 0 0 0 110608
0.007650 0.005073 0.170176 -0.717405 -0.250639 -2.732994 -0.003466 1 0 0 0 0 0 0 111608
0.007656 0.005072 0.170175 -0.635174 -0.268851 -2.784147 -0.003498 1 0 0 0 0 0 0 112610
0.007659 0.005072 0.170174 -0.593491 -0.279262 -2.821989 -0.003529 1 0 0 0 0 0 0 113609
0.007683 0.005068 0.170167 -0.867026 -0.232724 -2.765174 -0.003560 1 0 0 0 0 0 0 114607
0.007695 0.005066 0.170164 -0.745494 -0.259471 -2.831264 -0.003591 1 0 0 0 0 0 0 115608
0.007701 0.005065 0.170162 -0.660172 -0.278169 -2.883099 -0.003623 1 0 0 0 0 0 0 116608
0.007704 0.005064 0.170162 -0.616959 -0.288762 -2.921353 -0.003654 1 0 0 0 0 0 0 117611
0.007728 0.005060 0.170155 -0.889672 -0.242251 -2.863806 -0.003684 1 0 0 0 0 0 0 118580
0.007740 0.005058 0.170151 -0.767901 -0.269146 -2.930768 -0.003717 1 0 0 0 0 0 0 119610
0.007746 0.005057 0.170150 -0.682483 -0.287808 -2.982607 -0.003748 1 0 0 0 0 0 0 120608
0.007749 0.005057 0.170149 -0.639079 -0.298320 -3.020068 -0.003778 1 0 0 0 0 0 0 121578
0.007751 0.005056 0.170149 -0.619450 -0.304780 -3.051509 -0.003810 1 0 0 0 0 0 0 122588
0.007752 0.005056 0.170149 -0.611987 -0.309137 -3.079900 -0.003841 1 0 0 0 0 0 0 123607
0.007774 0.005052 0.170142 -0.903095 -0.259667 -3.018132 -0.003873 1 0 0 0 0 0 0 124606
0.007786 0.005050 0.170139 -0.790512 -0.285100 -3.082181 -0.003904 1 0 0 0 0 0 0 125608
0.007792 0.005049 0.170137 -0.709889 -0.303087 -3.133078 -0.003935 1 0 0 0 0 0 0 126607
0.007795 0.005049 0.170137 -0.668910 -0.313390 -3.170857 -0.003967 1 0 0 0 0 0 0 127608
0.007796 0.005049 0.170136 -0.650502 -0.319599 -3.201774 -0.003998 1 0 0 0 0 0 0 128605
0.007819 0.005045 0.170129 -0.936080 -0.271073 -3.141349 -0.004029 1 0 0 0 0 0 0 129608
0.007831 0.005043 0.170126 -0.820758 -0.296834 -3.206022 -0.004060 1 0 0 0 0 0 0 130606
0.007837 0.005042 0.170125 -0.738661 -0.315076 -3.257242 -0.004091 1 0 0 0 0 0 0 131605
0.007840 0.005041 0.170124 -0.697012 -0.325354 -3.294471 -0.004122 1 0 0 0 0 0 0 132578
0.007841 0.005041 0.170124 -0.678325 -0.331674 -3.326326 -0.004154 1 0 0 0 0 0 0 133609
0.007864 0.005037 0.170117 -0.963795 -0.283125 -3.265582 -0.004185 1 0 0 0 0 0 0 134605
0.007876 0.005035 0.170114 -0.848433 -0.308965 -3.330425 -0.004216 1 0 0 0 0 0 0 135607
0.007882 0.005034 0.170112 -0.766411 -0.327128 -3.381505 -0.004247 1 0 0 0 0 0 0 136599
0.007879 0.005056 0.170106 -0.647590 -0.625559 -3.342127 -0.004279 1 0 0 0 0 0 0 137602
0.007878 0.005067 0.170103 -0.660628 -0.519342 -3.406959 -0.004310 1 0 0 0 0 0 0 138607
0.007899 0.005068 0.170094 -0.968464 -0.388196 -3.368585 -0.004341 1 0 0 0 0 0 0 139607
0.007910 0.005069 0.170091 -0.864596 -0.369695 -3.444402 -0.004373 1 0 0 0 0 0 0 140605
0.007916 0.005069 0.170089 -0.788199 -0.365408 -3.500940 -0.004404 1 0 0 0 0 0 0 141608
0.007913 0.005092 0.170082 -0.672200 -0.652381 -3.463641 -0.004435 1 0 0 0 0 0 0 142605
0.007911 0.005103 0.170079 -0.686512 -0.540477 -3.529460 -0.004466 1 0 0 0 0 0 0 143605
0.007911 0.005109 0.170078 -0.702353 -0.459273 -3.580045 -0.004497 1 0 0 0 0 0 0 144597
0.007910 0.005112 0.170077 -0.713038 -0.416965 -3.617836 -0.004529 1 0 0 0 0 0 0 145605
0.007927 0.005131 0.170064 -0.936182 -0.631898 -3.482286 -0.004560 1 0 0 0 0 0 0 146606
0.007935 0.005141 0.170058 -0.860075 -0.532960 -3.582322 -0.004591 1 0 0 0 0 0 0 147606
0.007934 0.005168 0.170049 -0.726895 -0.750468 -3.579061 -0.004623 1 0 0 0 0 0 0 148607
0.007933 0.005182 0.170045 -0.730342 -0.601090 -3.662170 -0.004654 1 0 0 0 0 0 0 149610
0.007955 0.005185 0.170037 -1.033024 -0.447905 -3.632066 -0.004685 1 0 0 0 0 0 0 150607
0.007960 0.005208 0.170027 -0.849374 -0.706388 -3.634008 -0.004716 1 0 0 0 0 0 0 151605
0.007963 0.005220 0.170022 -0.803295 -0.583980 -3.726231 -0.004748 1 0 0 0 0 0 0 152607
0.007959 0.005249 0.170014 -0.708839 -0.785666 -3.711850 -0.004779 1 0 0 0 0 0 0 153607
0.007957 0.005263 0.170010 -0.734102 -0.628167 -3.789305 -0.004810 1 0 0 0 0 0 0 154605
0.007972 0.005288 0.169996 -0.971051 -0.759241 -3.677998 -0.004841 1 0 0 0 0 0 0 155593
0.007980 0.005301 0.169989 -0.902068 -0.615393 -3.790641 -0.004872 1 0 0 0 0 0 0 156591
0.007978 0.005329 0.169980 -0.772236 -0.809984 -3.792921 -0.004904 1 0 0 0 0 0 0 157599
0.007962 0.005326 0.169973 -0.565752 -0.411228 -3.835332 -0.004935 1 0 0 0 0 0 0 158589
0.007970 0.005342 0.169956 -0.876489 -0.635242 -3.747028 -0.004966 1 0 0 0 0 0 0 159599
0.007968 0.005372 0.169943 -0.785540 -0.846900 -3.795474 -0.004997 1 0 0 0 0 0 0 160589
0.007968 0.005388 0.169937 -0.793839 -0.676653 -3.917308 -0.005029 1 0 0 0 0 0 0 161599
0.007962 0.005418 0.169928 -0.726953 -0.851503 -3.916576 -0.005060 1 0 0 0 0 0 0 162598
0.007975 0.005451 0.169911 -0.981927 -0.915857 -3.833030 -0.005091 1 0 0 0 0 0 0 163603
0.007982 0.005468 0.169903 -0.927465 -0.714732 -3.965047 -0.005122 1 0 0 0 0 0 0 164589
0.007964 0.005480 0.169890 -0.593401 -0.640017 -3.933233 -0.005154 1 0 0 0 0 0 0 165598
0.007972 0.005505 0.169871 -0.902435 -0.793514 -3.874165 -0.005185 1 0 0 0 0 0 0 166589
0.007976 0.005517 0.169863 -0.893231 -0.657855 -4.022521 -0.005216 1 0 0 0 0 0 0 167599
0.007956 0.005528 0.169849 -0.583082 -0.617637 -3.997589 -0.005247 1 0 0 0 0 0 0 168589
0.007962 0.005551 0.169830 -0.904530 -0.788568 -3.942282 -0.005279 1 0 0 0 0 0 0 169599
0.007960 0.005585 0.169815 -0.824303 -0.949691 -4.012876 -0.005310 1 0 0 0 0 0 0 170605
0.007960 0.005602 0.169792 -0.842183 -0.749109 -3.933232 -0.005341 1 0 0 0 0 0 0 171589
0.007954 0.005633 0.169776 -0.779749 -0.914783 -4.029295 -0.005372 1 0 0 0 0 0 0 172598
0.007968 0.005667 0.169755 -1.035487 -0.973058 -4.008710 -0.005404 1 0 0 0 0 0 0 173605
0.007953 0.005688 0.169736 -0.690416 -0.817861 -4.050018 -0.005435 1 0 0 0 0 0 0 174606
0.007963 0.005717 0.169714 -0.976764 -0.908724 -4.038795 -0.005466 1 0 0 0 0 0 0 175603
0.007946 0.005736 0.169695 -0.663632 -0.788651 -4.087573 -0.005497 1 0 0 0 0 0 0 176583
0.007938 0.005746 0.169670 -0.755217 -0.660710 -4.037539 -0.005529 1 0 0 0 0 0 0 177600
0.007928 0.005773 0.169652 -0.748298 -0.883460 -4.150877 -0.005560 1 0 0 0 0 0 0 178610
0.007924 0.005787 0.169627 -0.820661 -0.733971 -4.094785 -0.005591 1 0 0 0 0 0 0 179604
0.007900 0.005798 0.169607 -0.574030 -0.688623 -4.158058 -0.005622 1 0 0 0 0 0 0 180580
0.007889 0.005804 0.169581 -0.716021 -0.617065 -4.117584 -0.005653 1 0 0 0 0 0 0 181578
0.007884 0.005807 0.169553 -0.817053 -0.579104 -4.103223 -0.005685 1 0 0 0 0 0 0 182606
0.007860 0.005813 0.169530 -0.578943 -0.614376 -4.196783 -0.005716 1 0 0 0 0 0 0 183594
0.007842 0.005838 0.169497 -0.646750 -0.873239 -4.089547 -0.005747 1 0 0 0 0 0 0 184576
0.007835 0.005851 0.169466 -0.780855 -0.744343 -4.116344 -0.005778 1 0 0 0 0 0 0 185575
0.007825 0.005880 0.169428 -0.782422 -0.943496 -4.066106 -0.005810 1 0 0 0 0 0 0 186605
0.007822 0.005895 0.169395 -0.856929 -0.785539 -4.126687 -0.005840 1 0 0 0 0 0 0 187574
0.007815 0.005925 0.169357 -0.825619 -0.969748 -4.092928 -0.005873 1 0 0 0 0 0 0 188607
0.007806 0.005963 0.169316 -0.806068 -1.092901 -4.082452 -0.005907 1 0 0 0 0 0 0 189696
0.007803 0.005982 0.169281 -0.875423 -0.872693 -4.168185 -0.005937 1 0 0 0 0 0 0 190680
0.007780 0.005996 0.169239 -0.627346 -0.784315 -4.101392 -0.005969 1 0 0 0 0 0 0 191687
0.007786 0.006021 0.169190 -0.985431 -0.931590 -4.021507 -0.005999 1 0 0 0 0 0 0 192650
0.007773 0.006017 0.169147 -0.786690 -0.554762 -4.118434 -0.006030 1 0 0 0 0 0 0 193654
0.007746 0.006019 0.169101 -0.570783 -0.607950 -4.103744 -0.006062 1 0 0 0 0 0 0 194673
0.007749 0.006038 0.169050 -0.961470 -0.847021 -4.053267 -0.006094 1 0 0 0 0 0 0 195673
0.007730 0.006053 0.169000 -0.701778 -0.806238 -4.081136 -0.006125 1 0 0 0 0 0 0 196683
0.007699 0.006065 0.168951 -0.525995 -0.771238 -4.107676 -0.006156 1 0 0 0 0 0 0 197679
0.007684 0.006071 0.168895 -0.728614 -0.700713 -4.038865 -0.006187 1 0 0 0 0 0 0 198673
0.007656 0.006079 0.168843 -0.567015 -0.716365 -4.097938 -0.006218 1 0 0 0 0 0 0 199649
0.007637 0.006105 0.168778 -0.676212 -0.965597 -3.968001 -0.006249 1 0 0 0 0 0 0 200648
0.007629 0.006119 0.168715 -0.832109 -0.831759 -3.983797 -0.006280 1 0 0 0 0 0 0 201650
0.007626 0.006127 0.168653 -0.922272 -0.740096 -4.007196 -0.006312 1 0 0 0 0 0 0 202676
0.007620 0.006153 0.168584 -0.891985 -0.981948 -3.942901 -0.006344 1 0 0 0 0 0 0 203692
0.007602 0.006149 0.168514 -0.734695 -0.608234 -3.951488 -0.006375 1 0 0 0 0 0 0 204679
0.007594 0.006148 0.168449 -0.858116 -0.610762 -4.012109 -0.006406 1 0 0 0 0 0 0 205671
0.007569 0.006152 0.168375 -0.646603 -0.681088 -3.922416 -0.006437 1 0 0 0 0 0 0 206672
0.007552 0.006176 0.168300 -0.730918 -0.966555 -3.921054 -0.006468 1 0 0 0 0 0 0 207649
0.007544 0.006190 0.168231 -0.872562 -0.848503 -4.017138 -0.006499 1 0 0 0 0 0 0 208646
0.007519 0.006201 0.168156 -0.658761 -0.812911 -3.946844 -0.006531 1 0 0 0 0 0 0 209672
0.007508 0.006207 0.168069 -0.820723 -0.746814 -3.816040 -0.006562 1 0 0 0 0 0 0 210677
0.007482 0.006215 0.167985 -0.636067 -0.766741 -3.843377 -0.006593 1 0 0 0 0 0 0 211648
0.007470 0.006219 0.167894 -0.812861 -0.729056 -3.778133 -0.006625 1 0 0 0 0 0 0 212667
0.007443 0.006226 0.167808 -0.634579 -0.762389 -3.837922 -0.006655 1 0 0 0 0 0 0 213649
0.007431 0.006230 0.167716 -0.814260 -0.730510 -3.787528 -0.006688 1 0 0 0 0 0 0 214682
0.007426 0.006233 0.167622 -0.933863 -0.712078 -3.760821 -0.006719 1 0 0 0 0 0 0 215677
0.007402 0.006239 0.167533 -0.702036 -0.759030 -3.846470 -0.006749 1 0 0 0 0 0 0 216657
0.007392 0.006243 0.167440 -0.852248 -0.733611 -3.807582 -0.006781 1 0 0 0 0 0 0 217676
0.007366 0.006249 0.167334 -0.659011 -0.767737 -3.649563 -0.006812 1 0 0 0 0 0 0 218679
0.007354 0.006253 0.167233 -0.835252 -0.744736 -3.702862 -0.006844 1 0 0 0 0 0 0 219676
0.007333 0.006238 0.167130 -0.733313 -0.488498 -3.695469 -0.006875 1 0 0 0 0 0 0 220679
0.007317 0.006253 0.167023 -0.801926 -0.866436 -3.652121 -0.006906 1 0 0 0 0 0 0 221671
0.007317 0.006238 0.166909 -1.008932 -0.523852 -3.575833 -0.006936 1 0 0 0 0 0 0 222648
0.007296 0.006236 0.166793 -0.755612 -0.645412 -3.543563 -0.006968 1 0 0 0 0 0 0 223648
0.007287 0.006235 0.166686 -0.892077 -0.688108 -3.671250 -0.006999 1 0 0 0 0 0 0 224647
0.007283 0.006235 0.166565 -0.984617 -0.700101 -3.511183 -0.007030 1 0 0 0 0 0 0 225645
0.007260 0.006240 0.166445 -0.740145 -0.765344 -3.513541 -0.007062 1 0 0 0 0 0 0 226648
0.007250 0.006243 0.166318 -0.885368 -0.749194 -3.427242 -0.007093 1 0 0 0 0 0 0 227645
0.007223 0.006249 0.166194 -0.689895 -0.795013 -3.476597 -0.007124 1 0 0 0 0 0 0 228638
0.007211 0.006252 0.166065 -0.861597 -0.767715 -3.413373 -0.007156 1 0 0 0 0 0 0 229673
0.007167 0.006240 0.165936 -0.459282 -0.566245 -3.421196 -0.007187 1 0 0 0 0 0 0 230655
0.007146 0.006234 0.165804 -0.724165 -0.631173 -3.383854 -0.007218 1 0 0 0 0 0 0 231670
0.007137 0.006232 0.165669 -0.905250 -0.681670 -3.362693 -0.007249 1 0 0 0 0 0 0 232653
0.007110 0.006235 0.165523 -0.700838 -0.759232 -3.205920 -0.007279 1 0 0 0 0 0 0 233597
0.007098 0.006237 0.165382 -0.872076 -0.758229 -3.264767 -0.007310 1 0 0 0 0 0 0 234588
0.007076 0.006220 0.165239 -0.764990 -0.511479 -3.251319 -0.007341 1 0 0 0 0 0 0 235597
0.007060 0.006234 0.165092 -0.831004 -0.895697 -3.199408 -0.007372 1 0 0 0 0 0 0 236587
0.007037 0.006223 0.164946 -0.738414 -0.609747 -3.210485 -0.007404 1 0 0 0 0 0 0 237596
0.007009 0.006199 0.164800 -0.678869 -0.417673 -3.217212 -0.007435 1 0 0 0 0 0 0 238587
0.006973 0.006191 0.164646 -0.565347 -0.606898 -3.124055 -0.007466 1 0 0 0 0 0 0 239597
0.006950 0.006210 0.164493 -0.721331 -0.974881 -3.124587 -0.007497 1 0 0 0 0 0 0 240588
0.006945 0.006197 0.164335 -0.980423 -0.597877 -3.067159 -0.007529 1 0 0 0 0 0 0 241595
0.006921 0.006194 0.164175 -0.750187 -0.701966 -3.036783 -0.007560 1 0 0 0 0 0 0 242587
0.006909 0.006193 0.164006 -0.896712 -0.726875 -2.918476 -0.007591 1 0 0 0 0 0 0 243600
0.006881 0.006196 0.163840 -0.700440 -0.797558 -2.951151 -0.007622 1 0 0 0 0 0 0 244586
0.006867 0.006197 0.163668 -0.871796 -0.780682 -2.869300 -0.007653 1 0 0 0 0 0 0 245588
0.006838 0.006202 0.163500 -0.688326 -0.827803 -2.920208 -0.007685 1 0 0 0 0 0 0 246587
0.006824 0.006204 0.163327 -0.865892 -0.798190 -2.845762 -0.007716 1 0 0 0 0 0 0 247594
0.006795 0.006209 0.163157 -0.685336 -0.839030 -2.900188 -0.007747 1 0 0 0 0 0 0 248586
0.006741 0.006222 0.162886 -0.351099 -0.940461 -1.569555 -0.007779 1 0 0 0 0 0 0 249600
0.006732 0.006223 0.162749 -0.898724 -0.806857 -3.177484 -0.007810 1 0 0 0 0 0 0 250598
0.006704 0.006226 0.162595 -0.712403 -0.832502 -3.126249 -0.007841 1 0 0 0 0 0 0 251589
0.006690 0.006227 0.162425 -0.873774 -0.800382 -2.917998 -0.007872 1 0 0 0 0 0 0 252596
0.006683 0.006227 0.162249 -0.984082 -0.784207 -2.800716 -0.007904 1 0 0 0 0 0 0 253601
0.006646 0.006235 0.161970 -0.602953 -0.894887 -1.451636 -0.007936 1 0 0 0 0 0 0 254620
0.006639 0.006235 0.161829 -0.964575 -0.805185 -3.117668 -0.007966 1 0 0 0 0 0 0 255593
0.006635 0.006233 0.161664 -1.038525 -0.778632 -2.964109 -0.007998 1 0 0 0 0 0 0 256608
0.006587 0.006240 0.161483 -0.466303 -0.882897 -2.741093 -0.008029 1 0 0 0 0 0 0 257606
0.006562 0.006242 0.161300 -0.722986 -0.843279 -2.677580 -0.008060 1 0 0 0 0 0 0 258604
0.006512 0.006252 0.161014 -0.406885 -0.940830 -1.328805 -0.008092 1 0 0 0 0 0 0 259615
0.006496 0.006274 0.160862 -0.832208 -1.117376 -2.945291 -0.008123 1 0 0 0 0 0 0 260600
0.006448 0.006270 0.160694 -0.446253 -0.791459 -2.881116 -0.008153 1 0 0 0 0 0 0 261574
0.006417 0.006288 0.160506 -0.631120 -1.062594 -2.620114 -0.008185 1 0 0 0 0 0 0 262603
0.006361 0.006310 0.160215 -0.324996 -1.136761 -1.240860 -0.008217 1 0 0 0 0 0 0 263616
0.006334 0.006294 0.160065 -0.667416 -0.646379 -2.925467 -0.008248 1 0 0 0 0 0 0 264603
0.006312 0.006305 0.159884 -0.782730 -0.972035 -2.691857 -0.008279 1 0 0 0 0 0 0 265610
0.006263 0.006322 0.159596 -0.430910 -1.065998 -1.262513 -0.008310 1 0 0 0 0 0 0 266616
0.006237 0.006304 0.159444 -0.690149 -0.634638 -2.895253 -0.008341 1 0 0 0 0 0 0 267607
0.006199 0.006297 0.159256 -0.565336 -0.729468 -2.578557 -0.008373 1 0 0 0 0 0 0 268601
0.006163 0.006326 0.158970 -0.575018 -1.221720 -1.247799 -0.008404 1 0 0 0 0 0 0 269617
0.006139 0.006311 0.158817 -0.729059 -0.685551 -2.856775 -0.008435 1 0 0 0 0 0 0 270601
0.006102 0.006304 0.158628 -0.578916 -0.754746 -2.527113 -0.008466 1 0 0 0 0 0 0 271597
0.006007 0.006314 0.158343 0.200845 -0.970189 -1.243997 -0.008497 1 0 0 0 0 0 0 272586
0.005983 0.006335 0.158186 -0.650748 -1.151325 -2.777454 -0.008529 1 0 0 0 0 0 0 273604
0.005946 0.006347 0.157994 -0.565372 -1.052870 -2.452068 -0.008560 1 0 0 0 0 0 0 274602
0.005885 0.006363 0.157693 -0.236865 -1.100331 -1.004916 -0.008592 1 0 0 0 0 0 0 275616
0.005896 0.006358 0.157533 -1.145915 -0.841315 -2.680427 -0.008623 1 0 0 0 0 0 0 276601
0.005876 0.006357 0.157338 -0.840816 -0.863004 -2.375592 -0.008654 1 0 0 0 0 0 0 277603
0.005828 0.006363 0.157034 -0.433420 -0.961653 -0.923595 -0.008685 1 0 0 0 0 0 0 278614
0.005811 0.006384 0.156873 -0.813091 -1.162848 -2.618398 -0.008716 1 0 0 0 0 0 0 279594
0.005778 0.006395 0.156675 -0.628280 -1.067814 -2.309480 -0.008747 1 0 0 0 0 0 0 280596
0.005710 0.006443 0.156356 -0.148908 -1.546410 -0.683239 -0.008779 1 0 0 0 0 0 0 281615
0.005673 0.006452 0.156186 -0.513735 -1.090746 -2.442250 -0.008810 1 0 0 0 0 0 0 282603
0.005630 0.006457 0.155983 -0.458412 -1.002937 -2.185737 -0.008841 1 0 0 0 0 0 0 283601
0.005563 0.006468 0.155672 -0.148598 -1.066890 -0.732661 -0.008873 1 0 0 0 0 0 0 284616
0.005527 0.006471 0.155501 -0.507348 -0.969849 -2.403758 -0.008904 1 0 0 0 0 0 0 285604
0.005484 0.006473 0.155297 -0.449104 -0.957301 -2.122989 -0.008935 1 0 0 0 0 0 0 286601
0.005427 0.006448 0.154996 -0.262517 -0.606387 -0.822480 -0.008967 1 0 0 0 0 0 0 287616
0.005409 0.006463 0.154831 -0.751835 -1.087218 -2.449551 -0.008998 1 0 0 0 0 0 0 288602
0.005374 0.006470 0.154628 -0.586089 -1.051305 -2.104575 -0.009029 1 0 0 0 0 0 0 289602
0.005314 0.006482 0.154314 -0.231904 -1.106656 -0.605780 -0.009060 1 0 0 0 0 0 0 290604
0.005279 0.006485 0.154141 -0.515249 -0.991347 -2.270281 -0.009091 1 0 0 0 0 0 0 291600
0.005253 0.006504 0.153938 -0.663833 -1.211560 -2.054121 -0.009123 1 0 0 0 0 0 0 292600
0.005199 0.006525 0.153624 -0.312397 -1.250320 -0.545871 -0.009154 1 0 0 0 0 0 0 293617
0.005164 0.006529 0.153449 -0.530043 -1.036443 -2.201111 -0.009185 1 0 0 0 0 0 0 294599
0.005099 0.006536 0.153248 -0.148769 -1.063030 -2.016907 -0.009216 1 0 0 0 0 0 0 295589
0.005058 0.006558 0.153032 -0.425665 -1.270700 -1.798381 -0.009247 1 0 0 0 0 0 0 296599
0.004994 0.006581 0.152708 -0.135519 -1.302464 -0.332200 -0.009279 1 0 0 0 0 0 0 297617
0.004957 0.006585 0.152530 -0.474821 -1.063356 -2.079387 -0.009310 1 0 0 0 0 0 0 298600
0.004931 0.006605 0.152323 -0.632503 -1.255676 -1.867335 -0.009341 1 0 0 0 0 0 0 299601
0.004876 0.006625 0.152003 -0.281139 -1.285561 -0.340114 -0.009372 1 0 0 0 0 0 0 300585
0.004826 0.006612 0.151843 -0.295251 -0.851065 -2.262049 -0.009404 1 0 0 0 0 0 0 301601
0.004775 0.006605 0.151636 -0.287904 -0.891421 -1.837747 -0.009435 1 0 0 0 0 0 0 302588
0.004747 0.006598 0.151426 -0.594137 -0.904226 -1.727113 -0.009466 1 0 0 0 0 0 0 303594
0.004692 0.006599 0.151101 -0.259288 -0.999423 -0.209354 -0.009498 1 0 0 0 0 0 0 304610
0.004674 0.006616 0.150927 -0.708428 -1.237183 -1.996498 -0.009528 1 0 0 0 0 0 0 305587
0.004624 0.006608 0.150732 -0.328311 -0.930175 -1.890142 -0.009560 1 0 0 0 0 0 0 306594
0.004574 0.006604 0.150509 -0.285815 -0.954454 -1.500589 -0.009591 1 0 0 0 0 0 0 307586
0.004547 0.006600 0.150290 -0.586308 -0.946760 -1.497675 -0.009622 1 0 0 0 0 0 0 308593
0.004486 0.006603 0.150065 -0.172244 -1.050918 -1.408429 -0.009653 1 0 0 0 0 0 0 309584
0.004432 0.006637 0.149740 -0.202208 -1.475207 -0.055537 -0.009685 1 0 0 0 0 0 0 310607
0.004375 0.006647 0.149566 -0.173409 -1.207174 -1.880589 -0.009716 1 0 0 0 0 0 0 311584
0.004327 0.006630 0.149360 -0.288961 -0.831786 -1.626541 -0.009747 1 0 0 0 0 0 0 312594
0.004273 0.006644 0.149146 -0.206888 -1.203989 -1.484152 -0.009779 1 0 0 0 0 0 0 313594
0.004228 0.006630 0.148922 -0.307170 -0.874756 -1.327066 -0.009809 1 0 0 0 0 0 0 314584
0.004175 0.006646 0.148701 -0.214981 -1.235893 -1.317094 -0.009841 1 0 0 0 0 0 0 315593
0.004100 0.006662 0.148366 0.076401 -1.288757 0.192130 -0.009873 1 0 0 0 0 0 0 316607
0.004086 0.006661 0.148196 -0.668943 -1.059157 -1.793889 -0.009903 1 0 0 0 0 0 0 317586
0.004047 0.006682 0.147996 -0.433907 -1.332166 -1.579742 -0.009935 1 0 0 0 0 0 0 318594
0.004010 0.006671 0.147777 -0.414211 -0.945132 -1.291964 -0.009966 1 0 0 0 0 0 0 319584
0.003960 0.006687 0.147556 -0.259532 -1.276366 -1.218602 -0.009997 1 0 0 0 0 0 0 320595
0.003934 0.006692 0.147334 -0.538909 -1.156547 -1.186450 -0.010029 1 0 0 0 0 0 0 321599
0.003874 0.006699 0.147105 -0.124427 -1.179002 -1.059194 -0.010060 1 0 0 0 0 0 0 322601
0.003820 0.006704 0.146888 -0.159486 -1.157923 -1.201153 -0.010091 1 0 0 0 0 0 0 323590
0.003791 0.006703 0.146668 -0.486087 -1.076030 -1.142104 -0.010122 1 0 0 0 0 0 0 324587
0.003730 0.006707 0.146438 -0.092430 -1.139484 -0.990394 -0.010154 1 0 0 0 0 0 0 325602
0.003676 0.006710 0.146221 -0.136945 -1.141688 -1.122908 -0.010185 1 0 0 0 0 0 0 326587
0.003625 0.006713 0.146010 -0.179392 -1.137710 -1.183072 -0.010216 1 0 0 0 0 0 0 327602
0.003598 0.006710 0.145790 -0.487875 -1.068995 -1.070071 -0.010247 1 0 0 0 0 0 0 328596
0.003554 0.006731 0.145567 -0.300844 -1.369129 -0.984508 -0.010279 1 0 0 0 0 0 0 329596
0.003492 0.006724 0.145345 -0.039408 -1.055607 -0.970371 -0.010309 1 0 0 0 0 0 0 330578
0.003438 0.006722 0.145130 -0.103279 -1.080691 -1.044618 -0.010341 1 0 0 0 0 0 0 331598
0.003408 0.006717 0.144909 -0.438535 -1.044308 -0.943674 -0.010372 1 0 0 0 0 0 0 332600
0.003370 0.006716 0.144694 -0.350626 -1.089458 -0.998320 -0.010404 1 0 0 0 0 0 0 333601
0.003327 0.006716 0.144481 -0.278452 -1.117788 -1.015172 -0.010435 1 0 0 0 0 0 0 334602
0.003299 0.006734 0.144277 -0.451239 -1.360244 -1.101589 -0.010465 1 0 0 0 0 0 0 335575
0.003260 0.006743 0.144068 -0.343469 -1.277893 -1.035935 -0.010498 1 0 0 0 0 0 0 336606
0.003239 0.006743 0.143849 -0.554673 -1.152546 -0.858550 -0.010529 1 0 0 0 0 0 0 337606
0.003205 0.006744 0.143633 -0.402736 -1.151155 -0.880249 -0.010559 1 0 0 0 0 0 0 338572
0.003164 0.006745 0.143420 -0.298892 -1.156679 -0.883324 -0.010591 1 0 0 0 0 0 0 339600
0.003137 0.006763 0.143215 -0.454878 -1.386783 -0.965196 -0.010622 1 0 0 0 0 0 0 340599
0.003099 0.006772 0.143005 -0.339679 -1.299334 -0.894848 -0.010654 1 0 0 0 0 0 0 341599
0.003063 0.006757 0.142803 -0.343839 -0.969789 -0.979055 -0.010685 1 0 0 0 0 0 0 342598
0.003038 0.006767 0.142602 -0.479648 -1.266530 -0.969006 -0.010716 1 0 0 0 0 0 0 343598
0.003001 0.006771 0.142394 -0.348584 -1.238400 -0.848020 -0.010747 1 0 0 0 0 0 0 344598
0.002966 0.006754 0.142192 -0.344397 -0.942900 -0.911187 -0.010779 1 0 0 0 0 0 0 345599
0.002941 0.006762 0.141991 -0.475668 -1.255570 -0.892288 -0.010810 1 0 0 0 0 0 0 346603
0.002911 0.006746 0.141792 -0.425071 -0.969712 -0.906457 -0.010841 1 0 0 0 0 0 0 347601
0.002888 0.006755 0.141591 -0.515718 -1.271229 -0.858792 -0.010873 1 0 0 0 0 0 0 348600
0.002860 0.006739 0.141393 -0.443633 -0.979814 -0.859955 -0.010903 1 0 0 0 0 0 0 349569
0.002817 0.006753 0.141201 -0.240852 -1.344110 -0.934461 -0.010935 1 0 0 0 0 0 0 350589
0.002794 0.006757 0.141014 -0.483185 -1.247035 -0.971227 -0.010966 1 0 0 0 0 0 0 351591
0.002775 0.006775 0.140817 -0.556986 -1.435227 -0.831989 -0.010997 1 0 0 0 0 0 0 352599
0.002748 0.006764 0.140619 -0.461623 -1.070958 -0.786623 -0.011029 1 0 0 0 0 0 0 353601
0.002733 0.006754 0.140429 -0.609291 -1.065198 -0.855384 -0.011060 1 0 0 0 0 0 0 354601
0.002703 0.006751 0.140251 -0.421187 -1.144908 -1.005366 -0.011091 1 0 0 0 0 0 0 355599
0.002665 0.006749 0.140050 -0.288207 -1.165744 -0.692571 -0.011122 1 0 0 0 0 0 0 356600
0.002644 0.006745 0.139858 -0.508470 -1.140584 -0.758808 -0.011154 1 0 0 0 0 0 0 357599
0.002611 0.006744 0.139679 -0.366252 -1.189026 -0.918111 -0.011185 1 0 0 0 0 0 0 358600
0.002593 0.006739 0.139495 -0.546673 -1.150642 -0.852973 -0.011216 1 0 0 0 0 0 0 359598
0.002583 0.006733 0.139310 -0.662934 -1.127120 -0.800370 -0.011247 1 0 0 0 0 0 0 360600
0.002555 0.006731 0.139134 -0.444793 -1.182475 -0.891123 -0.011278 1 0 0 0 0 0 0 361589
0.002540 0.006726 0.138951 -0.584717 -1.149398 -0.796198 -0.011310 1 0 0 0 0 0 0 362600
0.002531 0.006720 0.138765 -0.680601 -1.129148 -0.731249 -0.011341 1 0 0 0 0 0 0 363597
0.002504 0.006718 0.138589 -0.453249 -1.186422 -0.817452 -0.011373 1 0 0 0 0 0 0 364601
0.002489 0.006713 0.138405 -0.587822 -1.154307 -0.719743 -0.011404 1 0 0 0 0 0 0 365602
0.002459 0.006711 0.138229 -0.402799 -1.201033 -0.782829 -0.011435 1 0 0 0 0 0 0 366600
0.002443 0.006706 0.138046 -0.560345 -1.163565 -0.674506 -0.011466 1 0 0 0 0 0 0 367589
0.002428 0.006721 0.137878 -0.594000 -1.427234 -0.838242 -0.011497 1 0 0 0 0 0 0 368599
0.002419 0.006725 0.137698 -0.675818 -1.300651 -0.675657 -0.011528 1 0 0 0 0 0 0 369573
0.002392 0.006727 0.137522 -0.447972 -1.282181 -0.704584 -0.011560 1 0 0 0 0 0 0 370599
0.002398 0.006721 0.137358 -0.867412 -1.171133 -0.831635 -0.011591 1 0 0 0 0 0 0 371600
0.002379 0.006718 0.137189 -0.570293 -1.208790 -0.759583 -0.011622 1 0 0 0 0 0 0 372599
0.002368 0.006713 0.137008 -0.646029 -1.173233 -0.575205 -0.011653 1 0 0 0 0 0 0 373585
0.002356 0.006727 0.136841 -0.637112 -1.438506 -0.708638 -0.011685 1 0 0 0 0 0 0 374594
0.002348 0.006730 0.136660 -0.697365 -1.314584 -0.531488 -0.011716 1 0 0 0 0 0 0 375583
0.002328 0.006713 0.136495 -0.540089 -1.040587 -0.700967 -0.011747 1 0 0 0 0 0 0 376591
0.002317 0.006701 0.136345 -0.644491 -1.094484 -0.883848 -0.011778 1 0 0 0 0 0 0 377583
0.002310 0.006691 0.136171 -0.705326 -1.110298 -0.571522 -0.011810 1 0 0 0 0 0 0 378591
0.002306 0.006683 0.136016 -0.748208 -1.151250 -0.780828 -0.011841 1 0 0 0 0 0 0 379582
0.002296 0.006696 0.135859 -0.690373 -1.426346 -0.736546 -0.011872 1 0 0 0 0 0 0 380582
0.002276 0.006683 0.135703 -0.529563 -1.121121 -0.733648 -0.011903 1 0 0 0 0 0 0 381591
0.002258 0.006693 0.135544 -0.558673 -1.394803 -0.681191 -0.011934 1 0 0 0 0 0 0 382582
0.002263 0.006710 0.135375 -0.857747 -1.511921 -0.511388 -0.011966 1 0 0 0 0 0 0 383591
0.002250 0.006699 0.135214 -0.641879 -1.169444 -0.587141 -0.011997 1 0 0 0 0 0 0 384582
0.002236 0.006710 0.135053 -0.619387 -1.425339 -0.577395 -0.012028 1 0 0 0 0 0 0 385591
0.002207 0.006716 0.134885 -0.413859 -1.383338 -0.448092 -0.012059 1 0 0 0 0 0 0 386582
0.002191 0.006716 0.134732 -0.571579 -1.310682 -0.626690 -0.012091 1 0 0 0 0 0 0 387590
0.002203 0.006708 0.134576 -0.947653 -1.199309 -0.574034 -0.012122 1 0 0 0 0 0 0 388581
0.002203 0.006721 0.134417 -0.818306 -1.456954 -0.512046 -0.012153 1 0 0 0 0 0 0 389591
0.002186 0.006708 0.134260 -0.599092 -1.153154 -0.509851 -0.012184 1 0 0 0 0 0 0 390582
0.002177 0.006698 0.134112 -0.674253 -1.171278 -0.606219 -0.012216 1 0 0 0 0 0 0 391601
0.002171 0.006690 0.133967 -0.730067 -1.195393 -0.640343 -0.012247 1 0 0 0 0 0 0 392595
0.002167 0.006683 0.133824 -0.760138 -1.208858 -0.640879 -0.012279 1 0 0 0 0 0 0 393596
0.002179 0.006690 0.133660 -0.968154 -1.401976 -0.346181 -0.012309 1 0 0 0 0 0 0 394575
0.002168 0.006675 0.133500 -0.703066 -1.126212 -0.360916 -0.012341 1 0 0 0 0 0 0 395598
0.002162 0.006664 0.133351 -0.732646 -1.162209 -0.474247 -0.012372 1 0 0 0 0 0 0 396590
0.002158 0.006656 0.133206 -0.763406 -1.195483 -0.515473 -0.012404 1 0 0 0 0 0 0 397604
0.002155 0.006649 0.133062 -0.780693 -1.213245 -0.518210 -0.012435 1 0 0 0 0 0 0 398602
0.002153 0.006642 0.132919 -0.790097 -1.222608 -0.505151 -0.012466 1 0 0 0 0 0 0 399599
0.002150 0.006635 0.132776 -0.795527 -1.227975 -0.486001 -0.012497 1 0 0 0 0 0 0 400599
0.002142 0.006647 0.132621 -0.721097 -1.481650 -0.314965 -0.012529 1 0 0 0 0 0 0 401597
0.002137 0.006650 0.132474 -0.754863 -1.390184 -0.368544 -0.012560 1 0 0 0 0 0 0 402593
0.002134 0.006648 0.132329 -0.778826 -1.321539 -0.387272 -0.012590 1 0 0 0 0 0 0 403568
0.002146 0.006660 0.132193 -0.991058 -1.497399 -0.491794 -0.012622 1 0 0 0 0 0 0 404597
0.002151 0.006662 0.132053 -0.920275 -1.394552 -0.418372 -0.012653 1 0 0 0 0 0 0 405587
0.002158 0.006641 0.131922 -0.945984 -1.077707 -0.516362 -0.012685 1 0 0 0 0 0 0 406603
0.002160 0.006627 0.131783 -0.888249 -1.136649 -0.404097 -0.012716 1 0 0 0 0 0 0 407599
0.002140 0.006621 0.131652 -0.587050 -1.256639 -0.467691 -0.012748 1 0 0 0 0 0 0 408603
0.002129 0.006615 0.131513 -0.672971 -1.259208 -0.356213 -0.012779 1 0 0 0 0 0 0 409599
0.002122 0.006608 0.131371 -0.740743 -1.257669 -0.287298 -0.012810 1 0 0 0 0 0 0 410597
0.002098 0.006606 0.131238 -0.511995 -1.323964 -0.379277 -0.012841 1 0 0 0 0 0 0 411594
0.002099 0.006618 0.131107 -0.831643 -1.507668 -0.390701 -0.012872 1 0 0 0 0 0 0 412598
0.002105 0.006601 0.130980 -0.917058 -1.159491 -0.419495 -0.012904 1 0 0 0 0 0 0 413600
0.002126 0.006584 0.130832 -1.141799 -1.119584 -0.135606 -0.012935 1 0 0 0 0 0 0 414597
0.002136 0.006572 0.130687 -1.012588 -1.184593 -0.118726 -0.012966 1 0 0 0 0 0 0 415598
0.002161 0.006560 0.130562 -1.198297 -1.189105 -0.369892 -0.012997 1 0 0 0 0 0 0 416596
0.002151 0.006555 0.130436 -0.780377 -1.284689 -0.350804 -0.013029 1 0 0 0 0 0 0 417598
0.002151 0.006530 0.130310 -0.859398 -1.032245 -0.335954 -0.013060 1 0 0 0 0 0 0 418596
0.002165 0.006530 0.130182 -1.048756 -1.329065 -0.278692 -0.013091 1 0 0 0 0 0 0 419598
0.002171 0.006526 0.130043 -0.965255 -1.314012 -0.127038 -0.013121 1 0 0 0 0 0 0 420568
0.002173 0.006522 0.129932 -0.916796 -1.323225 -0.442117 -0.013154 1 0 0 0 0 0 0 421596
0.002173 0.006516 0.129800 -0.881004 -1.293290 -0.188247 -0.013185 1 0 0 0 0 0 0 422593
0.002177 0.006491 0.129672 -0.940987 -1.036674 -0.193549 -0.013216 1 0 0 0 0 0 0 423597
0.002173 0.006496 0.129553 -0.836494 -1.399715 -0.289848 -0.013247 1 0 0 0 0 0 0 424596
0.002175 0.006475 0.129430 -0.913379 -1.113136 -0.226599 -0.013279 1 0 0 0 0 0 0 425599
0.002175 0.006461 0.129293 -0.890227 -1.166367 -0.029178 -0.013310 1 0 0 0 0 0 0 426595
0.002175 0.006453 0.129182 -0.883912 -1.246521 -0.324022 -0.013341 1 0 0 0 0 0 0 427597
0.002179 0.006426 0.129062 -0.946491 -1.012100 -0.211423 -0.013372 1 0 0 0 0 0 0 428596
0.002174 0.006429 0.128946 -0.843952 -1.384716 -0.232605 -0.013404 1 0 0 0 0 0 0 429598
0.002177 0.006408 0.128823 -0.921600 -1.106195 -0.137211 -0.013435 1 0 0 0 0 0 0 430597
0.002182 0.006375 0.128699 -0.975385 -0.919988 -0.078407 -0.013466 1 0 0 0 0 0 0 431579
0.002179 0.006376 0.128581 -0.863084 -1.336100 -0.139661 -0.013497 1 0 0 0 0 0 0 432595
0.002181 0.006353 0.128458 -0.934750 -1.081622 -0.060250 -0.013528 1 0 0 0 0 0 0 433588
0.002202 0.006336 0.128341 -1.179118 -1.114314 -0.121261 -0.013560 1 0 0 0 0 0 0 434597
0.002196 0.006309 0.128229 -0.872041 -1.003084 -0.163652 -0.013591 1 0 0 0 0 0 0 435598
0.002192 0.006292 0.128097 -0.857547 -1.109142 0.118467 -0.013622 1 0 0 0 0 0 0 436597
0.002190 0.006282 0.127988 -0.876502 -1.213983 -0.134891 -0.013653 1 0 0 0 0 0 0 437589
0.002193 0.006254 0.127868 -0.953233 -0.994587 -0.002642 -0.013685 1 0 0 0 0 0 0 438597
0.002179 0.006223 0.127754 -0.742089 -0.923393 -0.054721 -0.013716 1 0 0 0 0 0 0 439597
0.002185 0.006219 0.127630 -0.985070 -1.270528 0.101927 -0.013747 1 0 0 0 0 0 0 440596
0.002173 0.006200 0.127515 -0.770042 -1.106189 0.016999 -0.013779 1 0 0 0 0 0 0 441599
0.002172 0.006168 0.127393 -0.884690 -0.921216 0.120840 -0.013810 1 0 0 0 0 0 0 442598
0.002170 0.006150 0.127287 -0.900651 -1.088103 -0.065733 -0.013841 1 0 0 0 0 0 0 443595
0.002174 0.006119 0.127169 -0.969394 -0.923518 0.106125 -0.013872 1 0 0 0 0 0 0 444592
0.002175 0.006101 0.127064 -0.947004 -1.087305 -0.045403 -0.013903 1 0 0 0 0 0 0 445581
0.002174 0.006088 0.126935 -0.919780 -1.161481 0.292412 -0.013934 1 0 0 0 0 0 0 446581
0.002158 0.006065 0.126818 -0.726049 -1.029922 0.182238 -0.013966 1 0 0 0 0 0 0 447590
0.002164 0.006067 0.126723 -0.990913 -1.350695 -0.099890 -0.013997 1 0 0 0 0 0 0 448580
0.002171 0.006045 0.126608 -1.034813 -1.073759 0.150652 -0.014028 1 0 0 0 0 0 0 449590
0.002160 0.006017 0.126496 -0.795107 -0.959322 0.154023 -0.014059 1 0 0 0 0 0 0 450580
0.002173 0.005996 0.126384 -1.094081 -1.041167 0.180888 -0.014091 1 0 0 0 0 0 0 451589
0.002164 0.005968 0.126273 -0.842966 -0.956786 0.184163 -0.014122 1 0 0 0 0 0 0 452580
0.002145 0.005937 0.126163 -0.675849 -0.899972 0.197348 -0.014153 1 0 0 0 0 0 0 453588
0.002120 0.005904 0.126053 -0.586439 -0.868106 0.216198 -0.014184 1 0 0 0 0 0 0 454580
0.002112 0.005865 0.125932 -0.794540 -0.785534 0.375192 -0.014216 1 0 0 0 0 0 0 455589
0.002107 0.005845 0.125827 -0.861050 -1.004879 0.208365 -0.014247 1 0 0 0 0 0 0 456579
0.002084 0.005835 0.125708 -0.625492 -1.173012 0.404611 -0.014278 1 0 0 0 0 0 0 457589
0.002077 0.005808 0.125584 -0.808751 -0.965338 0.503105 -0.014309 1 0 0 0 0 0 0 458579
0.002058 0.005778 0.125469 -0.678109 -0.895323 0.418568 -0.014341 1 0 0 0 0 0 0 459588
0.002048 0.005761 0.125366 -0.777067 -1.061352 0.272010 -0.014372 1 0 0 0 0 0 0 460579
0.002028 0.005735 0.125258 -0.653703 -0.959960 0.335984 -0.014403 1 0 0 0 0 0 0 461588
0.002003 0.005705 0.125149 -0.573468 -0.890271 0.384067 -0.014435 1 0 0 0 0 0 0 462602
0.001995 0.005668 0.125029 -0.783308 -0.787983 0.555453 -0.014467 1 0 0 0 0 0 0 463610
0.001976 0.005632 0.124915 -0.662323 -0.794308 0.510036 -0.014497 1 0 0 0 0 0 0 464587
0.001952 0.005598 0.124804 -0.577051 -0.799514 0.496468 -0.014528 1 0 0 0 0 0 0 465587
0.001939 0.005579 0.124702 -0.717639 -1.000452 0.387165 -0.014560 1 0 0 0 0 0 0 466595
0.001918 0.005552 0.124595 -0.618377 -0.918048 0.467308 -0.014591 1 0 0 0 0 0 0 467585
0.001893 0.005521 0.124486 -0.550542 -0.858183 0.521740 -0.014623 1 0 0 0 0 0 0 468601
0.001879 0.005504 0.124386 -0.700228 -1.025052 0.438905 -0.014654 1 0 0 0 0 0 0 469600
0.001858 0.005479 0.124279 -0.606281 -0.926556 0.529483 -0.014685 1 0 0 0 0 0 0 470597
0.001832 0.005449 0.124170 -0.541158 -0.858791 0.587937 -0.014716 1 0 0 0 0 0 0 471594
0.001805 0.005417 0.124060 -0.505113 -0.821670 0.625466 -0.014747 1 0 0 0 0 0 0 472597
0.001791 0.005399 0.123959 -0.671188 -1.000297 0.535199 -0.014779 1 0 0 0 0 0 0 473598
0.001774 0.005355 0.123864 -0.659994 -0.672400 0.472683 -0.014810 1 0 0 0 0 0 0 474596
0.001751 0.005316 0.123759 -0.570079 -0.695906 0.610602 -0.014841 1 0 0 0 0 0 0 475596
0.001725 0.005280 0.123650 -0.515617 -0.726773 0.690074 -0.014873 1 0 0 0 0 0 0 476603
0.001703 0.005227 0.123552 -0.559241 -0.507153 0.584746 -0.014903 1 0 0 0 0 0 0 477572
0.001692 0.005199 0.123455 -0.698310 -0.799636 0.576625 -0.014935 1 0 0 0 0 0 0 478604
0.001671 0.005168 0.123350 -0.594803 -0.788005 0.709219 -0.014966 1 0 0 0 0 0 0 479598
0.001646 0.005135 0.123241 -0.524600 -0.766529 0.784498 -0.014997 1 0 0 0 0 0 0 480596
0.001633 0.005117 0.123141 -0.670570 -0.950489 0.707840 -0.015029 1 0 0 0 0 0 0 481598
0.001618 0.005074 0.123045 -0.650322 -0.627962 0.652629 -0.015060 1 0 0 0 0 0 0 482593
0.001596 0.005035 0.122940 -0.556506 -0.653481 0.793573 -0.015091 1 0 0 0 0 0 0 483596
0.001551 0.005004 0.122842 -0.250476 -0.748226 0.736174 -0.015122 1 0 0 0 0 0 0 484597
0.001534 0.004969 0.122757 -0.571837 -0.699820 0.583764 -0.015154 1 0 0 0 0 0 0 485598
0.001511 0.004934 0.122656 -0.523813 -0.697891 0.799052 -0.015185 1 0 0 0 0 0 0 486595
0.001485 0.004900 0.122548 -0.478111 -0.700918 0.917286 -0.015216 1 0 0 0 0 0 0 487593
0.001458 0.004868 0.122470 -0.458600 -0.726805 0.567532 -0.015247 1 0 0 0 0 0 0 488595
0.001436 0.004818 0.122383 -0.510963 -0.474235 0.673166 -0.015279 1 0 0 0 0 0 0 489596
0.001424 0.004790 0.122290 -0.653068 -0.747816 0.774474 -0.015310 1 0 0 0 0 0 0 490595
0.001409 0.004742 0.122197 -0.626582 -0.496686 0.801594 -0.015341 1 0 0 0 0 0 0 491593
0.001383 0.004721 0.122112 -0.464132 -0.818575 0.712775 -0.015372 1 0 0 0 0 0 0 492595
0.001360 0.004676 0.122022 -0.502937 -0.531934 0.793017 -0.015404 1 0 0 0 0 0 0 493595
0.001335 0.004637 0.121919 -0.461178 -0.573183 0.995933 -0.015435 1 0 0 0 0 0 0 494594
0.001309 0.004603 0.121843 -0.439361 -0.636673 0.688807 -0.015466 1 0 0 0 0 0 0 495597
0.001295 0.004583 0.121753 -0.599912 -0.835328 0.839398 -0.015496 1 0 0 0 0 0 0 496566
0.001279 0.004539 0.121662 -0.589484 -0.526924 0.904981 -0.015529 1 0 0 0 0 0 0 497595
0.001258 0.004503 0.121589 -0.508205 -0.583291 0.680923 -0.015560 1 0 0 0 0 0 0 498593
0.001233 0.004467 0.121492 -0.450795 -0.602929 0.997967 -0.015591 1 0 0 0 0 0 0 499596
0.001207 0.004435 0.121417 -0.425645 -0.637955 0.752808 -0.015622 1 0 0 0 0 0 0 500595
0.001198 0.004399 0.121340 -0.657037 -0.588440 0.777739 -0.015654 1 0 0 0 0 0 0 501596
0.001167 0.004352 0.121263 -0.371373 -0.423210 0.795107 -0.015685 1 0 0 0 0 0 0 502597
0.001132 0.004331 0.121184 -0.292091 -0.747619 0.838624 -0.015716 1 0 0 0 0 0 0 503594
0.001120 0.004300 0.121106 -0.574225 -0.657187 0.857193 -0.015747 1 0 0 0 0 0 0 504594
0.001100 0.004270 0.121038 -0.502365 -0.645584 0.737282 -0.015779 1 0 0 0 0 0 0 505596
0.001076 0.004240 0.120973 -0.442504 -0.638614 0.691624 -0.015810 1 0 0 0 0 0 0 506595
0.001037 0.004196 0.120901 -0.228168 -0.439475 0.809560 -0.015841 1 0 0 0 0 0 0 507595
0.001036 0.004168 0.120834 -0.703386 -0.639617 0.763089 -0.015872 1 0 0 0 0 0 0 508597
0.001008 0.004125 0.120760 -0.398267 -0.445584 0.860069 -0.015904 1 0 0 0 0 0 0 509599
0.000994 0.004103 0.120703 -0.545329 -0.699292 0.665753 -0.015935 1 0 0 0 0 0 0 510595
0.000974 0.004077 0.120643 -0.469450 -0.666426 0.707419 -0.015966 1 0 0 0 0 0 0 511595
0.000944 0.004066 0.120569 -0.342949 -0.864800 0.891479 -0.015997 1 0 0 0 0 0 0 512594
0.000916 0.004046 0.120503 -0.339561 -0.757121 0.835403 -0.016028 1 0 0 0 0 0 0 513582
0.000907 0.004016 0.120429 -0.586977 -0.617271 0.950821 -0.016059 1 0 0 0 0 0 0 514584
0.000894 0.003969 0.120374 -0.563327 -0.366731 0.729527 -0.016091 1 0 0 0 0 0 0 515579
0.000887 0.003945 0.120323 -0.641892 -0.636415 0.655806 -0.016122 1 0 0 0 0 0 0 516590
0.000871 0.003917 0.120265 -0.512325 -0.619328 0.763891 -0.016153 1 0 0 0 0 0 0 517578
0.000849 0.003889 0.120204 -0.428787 -0.594818 0.824541 -0.016185 1 0 0 0 0 0 0 518587
0.000838 0.003874 0.120151 -0.560847 -0.769706 0.730749 -0.016216 1 0 0 0 0 0 0 519587
0.000800 0.003856 0.120103 -0.221536 -0.745673 0.682860 -0.016247 1 0 0 0 0 0 0 520578
0.000768 0.003832 0.120045 -0.249950 -0.658987 0.809721 -0.016278 1 0 0 0 0 0 0 521586
0.000751 0.003819 0.119994 -0.459409 -0.797729 0.750756 -0.016309 1 0 0 0 0 0 0 522578
0.000735 0.003780 0.119946 -0.477618 -0.462892 0.705532 -0.016341 1 0 0 0 0 0 0 523586
0.000727 0.003760 0.119898 -0.582955 -0.669531 0.715994 -0.016372 1 0 0 0 0 0 0 524578
0.000709 0.003735 0.119841 -0.468607 -0.620990 0.856967 -0.016403 1 0 0 0 0 0 0 525587
0.000706 0.003704 0.119801 -0.640749 -0.539128 0.653356 -0.016434 1 0 0 0 0 0 0 526578
0.000672 0.003678 0.119757 -0.258395 -0.588883 0.700914 -0.016466 1 0 0 0 0 0 0 527585
0.000655 0.003664 0.119710 -0.435424 -0.750430 0.746473 -0.016497 1 0 0 0 0 0 0 528576
0.000633 0.003643 0.119653 -0.384622 -0.656442 0.900490 -0.016528 1 0 0 0 0 0 0 529587
0.000627 0.003613 0.119613 -0.590606 -0.549325 0.701276 -0.016560 1 0 0 0 0 0 0 530586
0.000592 0.003588 0.119569 -0.226253 -0.586448 0.750948 -0.016591 1 0 0 0 0 0 0 531577
0.000575 0.003575 0.119522 -0.411658 -0.741349 0.796833 -0.016622 1 0 0 0 0 0 0 532589
0.000572 0.003550 0.119486 -0.612334 -0.602093 0.674698 -0.016654 1 0 0 0 0 0 0 533594
0.000538 0.003527 0.119443 -0.233793 -0.608883 0.763044 -0.016684 1 0 0 0 0 0 0 534575
0.000526 0.003498 0.119408 -0.481180 -0.516170 0.674932 -0.016716 1 0 0 0 0 0 0 535578
0.000521 0.003482 0.119364 -0.579328 -0.686401 0.785711 -0.016747 1 0 0 0 0 0 0 536588
0.000499 0.003478 0.119329 -0.382399 -0.856123 0.708680 -0.016779 1 0 0 0 0 0 0 537596
0.000494 0.003458 0.119296 -0.570415 -0.658048 0.664765 -0.016816 1 0 0 0 0 0 0 538796
0.000459 0.003437 0.119254 -0.204061 -0.629745 0.792773 -0.016841 1 0 0 0 0 0 0 539601
0.000455 0.003440 0.119218 -0.563562 -0.938502 0.738446 -0.016872 1 0 0 0 0 0 0 540595
0.000426 0.003414 0.119186 -0.276534 -0.581457 0.687930 -0.016904 1 0 0 0 0 0 0 541595
0.000412 0.003399 0.119144 -0.429561 -0.703560 0.828574 -0.016934 1 0 0 0 0 0 0 542565
0.000387 0.003396 0.119108 -0.292483 -0.857872 0.763863 -0.016966 1 0 0 0 0 0 0 543592
0.000379 0.003376 0.119076 -0.512931 -0.653090 0.724381 -0.016997 1 0 0 0 0 0 0 544586
0.000357 0.003370 0.119044 -0.339484 -0.810056 0.725375 -0.017029 1 0 0 0 0 0 0 545595
0.000351 0.003349 0.119013 -0.534744 -0.624449 0.721453 -0.017060 1 0 0 0 0 0 0 546592
0.000329 0.003341 0.118981 -0.348173 -0.793013 0.736109 -0.017091 1 0 0 0 0 0 0 547596
0.000300 0.003342 0.118949 -0.222628 -0.905096 0.748306 -0.017122 1 0 0 0 0 0 0 548598
0.000291 0.003323 0.118918 -0.466748 -0.674173 0.747493 -0.017154 1 0 0 0 0 0 0 549598
0.000268 0.003318 0.118886 -0.307235 -0.817625 0.763299 -0.017185 1 0 0 0 0 0 0 550593
0.000262 0.003297 0.118855 -0.509351 -0.625649 0.764582 -0.017216 1 0 0 0 0 0 0 551589
0.000253 0.003304 0.118833 -0.500965 -0.978028 0.651346 -0.017247 1 0 0 0 0 0 0 552592
0.000236 0.003294 0.118816 -0.380631 -0.784735 0.585863 -0.017278 1 0 0 0 0 0 0 553591
0.000227 0.003288 0.118779 -0.479692 -0.817628 0.848105 -0.017310 1 0 0 0 0 0 0 554595
0.000210 0.003271 0.118756 -0.372215 -0.681064 0.690754 -0.017341 1 0 0 0 0 0 0 555593
0.000183 0.003266 0.118727 -0.229941 -0.822904 0.762516 -0.017372 1 0 0 0 0 0 0 556593
0.000174 0.003246 0.118697 -0.459663 -0.626437 0.794116 -0.017404 1 0 0 0 0 0 0 557594
0.000170 0.003236 0.118687 -0.536863 -0.745448 0.544365 -0.017435 1 0 0 0 0 0 0 558593
0.000150 0.003234 0.118662 -0.328006 -0.867671 0.710674 -0.017466 1 0 0 0 0 0 0 559593
0.000145 0.003215 0.118634 -0.508409 -0.648034 0.787612 -0.017497 1 0 0 0 0 0 0 560594
0.000124 0.003209 0.118603 -0.315373 -0.797980 0.833133 -0.017529 1 0 0 0 0 0 0 561595
0.000113 0.003207 0.118592 -0.430336 -0.857247 0.578044 -0.017560 1 0 0 0 0 0 0 562593
0.000108 0.003204 0.118557 -0.509080 -0.865840 0.878140 -0.017591 1 0 0 0 0 0 0 563579
0.000092 0.003189 0.118536 -0.377515 -0.702829 0.744613 -0.017622 1 0 0 0 0 0 0 564594
0.000085 0.003182 0.118528 -0.465575 -0.786326 0.547176 -0.017654 1 0 0 0 0 0 0 565594
0.000081 0.003177 0.118494 -0.525368 -0.826147 0.879242 -0.017685 1 0 0 0 0 0 0 566593
0.000066 0.003161 0.118473 -0.383665 -0.680940 0.758031 -0.017716 1 0 0 0 0 0 0 567591
0.000040 0.003157 0.118444 -0.223122 -0.817300 0.843613 -0.017747 1 0 0 0 0 0 0 568592
0.000032 0.003137 0.118414 -0.442952 -0.618503 0.880100 -0.017779 1 0 0 0 0 0 0 569594
0.000028 0.003127 0.118404 -0.514626 -0.735500 0.631851 -0.017810 1 0 0 0 0 0 0 570593
0.000008 0.003125 0.118379 -0.304029 -0.857099 0.799434 -0.017841 1 0 0 0 0 0 0 571591
-0.000015 0.003111 0.118361 -0.239626 -0.698036 0.740675 -0.017872 1 0 0 0 0 0 0 572591
-0.000008 0.003099 0.118345 -0.625280 -0.718389 0.716825 -0.017903 1 0 0 0 0 0 0 573580
-0.000023 0.003097 0.118318 -0.378705 -0.842298 0.854204 -0.017935 1 0 0 0 0 0 0 574594
-0.000044 0.003082 0.118299 -0.276939 -0.688793 0.774292 -0.017966 1 0 0 0 0 0 0 575591
-0.000054 0.003075 0.118292 -0.398477 -0.772464 0.605879 -0.017997 1 0 0 0 0 0 0 576592
-0.000054 0.003053 0.118270 -0.547251 -0.582795 0.801613 -0.018029 1 0 0 0 0 0 0 577595
-0.000059 0.003059 0.118251 -0.492163 -0.939500 0.780512 -0.018060 1 0 0 0 0 0 0 578591
-0.000075 0.003049 0.118235 -0.347422 -0.751802 0.751474 -0.018091 1 0 0 0 0 0 0 579592
-0.000095 0.003030 0.118219 -0.260476 -0.618171 0.742490 -0.018122 1 0 0 0 0 0 0 580594
-0.000088 0.003016 0.118203 -0.628814 -0.669754 0.747102 -0.018153 1 0 0 0 0 0 0 581592
-0.000102 0.003013 0.118177 -0.373557 -0.811554 0.895950 -0.018185 1 0 0 0 0 0 0 582593
-0.000109 0.003011 0.118168 -0.439998 -0.852942 0.688644 -0.018216 1 0 0 0 0 0 0 583591
-0.000126 0.002997 0.118155 -0.320436 -0.683195 0.723648 -0.018247 1 0 0 0 0 0 0 584592
-0.000129 0.002971 0.118130 -0.485652 -0.516692 0.885503 -0.018278 1 0 0 0 0 0 0 585573
-0.000135 0.002976 0.118111 -0.452347 -0.898722 0.842012 -0.018310 1 0 0 0 0 0 0 586586
-0.000152 0.002964 0.118094 -0.320077 -0.725260 0.804770 -0.018341 1 0 0 0 0 0 0 587577
-0.000173 0.002945 0.118078 -0.239482 -0.598812 0.793027 -0.018372 1 0 0 0 0 0 0 588584
-0.000184 0.002936 0.118073 -0.367265 -0.713845 0.660398 -0.018403 1 0 0 0 0 0 0 589576
-0.000202 0.002917 0.118061 -0.276008 -0.603040 0.734501 -0.018435 1 0 0 0 0 0 0 590585
-0.000193 0.002903 0.118047 -0.627448 -0.653770 0.778903 -0.018466 1 0 0 0 0 0 0 591576
-0.000201 0.002883 0.118032 -0.432390 -0.564638 0.795753 -0.018497 1 0 0 0 0 0 0 592585
-0.000211 0.002890 0.118016 -0.397739 -0.920863 0.820203 -0.018528 1 0 0 0 0 0 0 593577
-0.000228 0.002880 0.118000 -0.282788 -0.729382 0.818816 -0.018559 1 0 0 0 0 0 0 594583
-0.000237 0.002875 0.117995 -0.384799 -0.778702 0.688360 -0.018590 1 0 0 0 0 0 0 595575
-0.000236 0.002854 0.117973 -0.523274 -0.571825 0.899157 -0.018622 1 0 0 0 0 0 0 596584
-0.000236 0.002844 0.117965 -0.531757 -0.688642 0.735168 -0.018653 1 0 0 0 0 0 0 597584
-0.000249 0.002825 0.117953 -0.358423 -0.582652 0.788145 -0.018684 1 0 0 0 0 0 0 598575
-0.000255 0.002815 0.117948 -0.423016 -0.695831 0.688178 -0.018716 1 0 0 0 0 0 0 599584
-0.000271 0.002797 0.117937 -0.298842 -0.583591 0.775122 -0.018747 1 0 0 0 0 0 0 600575
-0.000279 0.002788 0.117933 -0.389989 -0.693411 0.687920 -0.018778 1 0 0 0 0 0 0 601584
-0.000301 0.002787 0.117911 -0.210023 -0.809744 0.926797 -0.018809 1 0 0 0 0 0 0 602575
-0.000294 0.002782 0.117893 -0.577186 -0.772857 0.897797 -0.018841 1 0 0 0 0 0 0 603586
-0.000304 0.002766 0.117877 -0.396656 -0.619089 0.877200 -0.018872 1 0 0 0 0 0 0 604583
-0.000308 0.002758 0.117871 -0.438865 -0.710086 0.739639 -0.018903 1 0 0 0 0 0 0 605589
-0.000324 0.002740 0.117859 -0.301935 -0.586835 0.812804 -0.018935 1 0 0 0 0 0 0 606590
-0.000331 0.002731 0.117855 -0.386249 -0.690733 0.720508 -0.018965 1 0 0 0 0 0 0 607575
-0.000335 0.002727 0.117854 -0.444203 -0.758779 0.677664 -0.018997 1 0 0 0 0 0 0 608595
-0.000350 0.002711 0.117843 -0.303370 -0.610028 0.795425 -0.019028 1 0 0 0 0 0 0 609564
-0.000357 0.002703 0.117840 -0.384447 -0.700115 0.719596 -0.019060 1 0 0 0 0 0 0 610596
-0.000361 0.002699 0.117838 -0.440602 -0.761220 0.682489 -0.019091 1 0 0 0 0 0 0 611591
-0.000376 0.002683 0.117828 -0.298941 -0.609128 0.802406 -0.019121 1 0 0 0 0 0 0 612565
-0.000383 0.002676 0.117824 -0.379486 -0.697464 0.727206 -0.019154 1 0 0 0 0 0 0 613594
-0.000400 0.002658 0.117813 -0.263731 -0.573266 0.823606 -0.019185 1 0 0 0 0 0 0 614592
-0.000408 0.002649 0.117809 -0.358516 -0.676613 0.739117 -0.019216 1 0 0 0 0 0 0 615590
-0.000412 0.002645 0.117808 -0.421685 -0.744402 0.698932 -0.019247 1 0 0 0 0 0 0 616591
-0.000414 0.002643 0.117807 -0.455247 -0.780176 0.684647 -0.019279 1 0 0 0 0 0 0 617593
-0.000428 0.002628 0.117797 -0.301065 -0.614372 0.813796 -0.019310 1 0 0 0 0 0 0 618593
-0.000435 0.002620 0.117794 -0.374957 -0.695531 0.741604 -0.019341 1 0 0 0 0 0 0 619597
-0.000439 0.002617 0.117793 -0.427491 -0.752197 0.705767 -0.019372 1 0 0 0 0 0 0 620595
-0.000441 0.002615 0.117792 -0.455717 -0.782424 0.692982 -0.019404 1 0 0 0 0 0 0 621592
-0.000441 0.002614 0.117792 -0.470402 -0.798201 0.689200 -0.019435 1 0 0 0 0 0 0 622593
-0.000455 0.002600 0.117782 -0.306686 -0.622444 0.822229 -0.019466 1 0 0 0 0 0 0 623590
-0.000461 0.002593 0.117778 -0.375665 -0.698526 0.751259 -0.019497 1 0 0 0 0 0 0 624592
-0.000465 0.002589 0.117777 -0.425730 -0.752622 0.715810 -0.019528 1 0 0 0 0 0 0 625563
-0.000466 0.002587 0.117777 -0.452749 -0.781616 0.703210 -0.019560 1 0 0 0 0 0 0 626591
-0.000467 0.002587 0.117777 -0.466814 -0.796774 0.699485 -0.019591 1 0 0 0 0 0 0 627591
-0.000481 0.002572 0.117767 -0.302827 -0.620747 0.832694 -0.019622 1 0 0 0 0 0 0 628591
-0.000487 0.002565 0.117763 -0.371595 -0.696597 0.761674 -0.019653 1 0 0 0 0 0 0 629592
-0.000491 0.002562 0.117762 -0.421549 -0.750600 0.726218 -0.019684 1 0 0 0 0 0 0 630582
-0.000492 0.002560 0.117762 -0.448481 -0.779511 0.713598 -0.019716 1 0 0 0 0 0 0 631591
-0.000493 0.002559 0.117761 -0.462510 -0.794618 0.709878 -0.019747 1 0 0 0 0 0 0 632591
-0.000494 0.002559 0.117761 -0.469931 -0.802775 0.709337 -0.019779 1 0 0 0 0 0 0 633593
-0.000507 0.002545 0.117751 -0.302646 -0.623313 0.843784 -0.019809 1 0 0 0 0 0 0 634581
-0.000513 0.002538 0.117748 -0.369657 -0.697369 0.773095 -0.019841 1 0 0 0 0 0 0 635591
-0.000516 0.002534 0.117747 -0.418723 -0.750464 0.737760 -0.019872 1 0 0 0 0 0 0 636589
-0.000518 0.002533 0.117746 -0.445213 -0.778909 0.725185 -0.019903 1 0 0 0 0 0 0 637592
-0.000519 0.002532 0.117746 -0.458983 -0.793745 0.721443 -0.019934 1 0 0 0 0 0 0 638561
-0.000519 0.002531 0.117746 -0.466287 -0.801781 0.720907 -0.019965 1 0 0 0 0 0 0 639561
-0.000520 0.002531 0.117746 -0.470324 -0.806469 0.721489 -0.019997 1 0 0 0 0 0 0 640591
-0.000520 0.002531 0.117746 -0.472695 -0.809368 0.722390 -0.020028 1 0 0 0 0 0 0 641562
-0.000520 0.002531 0.117746 -0.474282 -0.811514 0.723479 -0.020060 1 0 0 0 0 0 0 642591
-0.000520 0.002531 0.117746 -0.475417 -0.813204 0.724582 -0.020091 1 0 0 0 0 0 0 643590
-0.000520 0.002531 0.117746 -0.476370 -0.814664 0.725687 -0.020122 1 0 0 0 0 0 0 644586
-0.000533 0.002517 0.117736 -0.305873 -0.631890 0.860920 -0.020153 1 0 0 0 0 0 0 645580
-0.000539 0.002510 0.117732 -0.371158 -0.704171 0.790367 -0.020184 1 0 0 0 0 0 0 646583
-0.000542 0.002507 0.117731 -0.419363 -0.756401 0.755101 -0.020216 1 0 0 0 0 0 0 647589
-0.000544 0.002505 0.117731 -0.445412 -0.784388 0.742533 -0.020247 1 0 0 0 0 0 0 648590
-0.000545 0.002505 0.117731 -0.458997 -0.799045 0.738850 -0.020278 1 0 0 0 0 0 0 649591
-0.000545 0.002504 0.117731 -0.466176 -0.806964 0.738317 -0.020310 1 0 0 0 0 0 0 650590
-0.000545 0.002504 0.117731 -0.470131 -0.811540 0.738878 -0.020341 1 0 0 0 0 0 0 651593
-0.000545 0.002504 0.117731 -0.472472 -0.814447 0.739807 -0.020372 1 0 0 0 0 0 0 652588
-0.000545 0.002504 0.117731 -0.474008 -0.816530 0.740887 -0.020404 1 0 0 0 0 0 0 653592
-0.000546 0.002504 0.117731 -0.475120 -0.818152 0.741962 -0.020434 1 0 0 0 0 0 0 654560
-0.000558 0.002490 0.117721 -0.304755 -0.635516 0.877391 -0.020466 1 0 0 0 0 0 0 655588
-0.000565 0.002483 0.117717 -0.370000 -0.707764 0.806793 -0.020497 1 0 0 0 0 0 0 656583
-0.000568 0.002480 0.117716 -0.418175 -0.759931 0.771477 -0.020528 1 0 0 0 0 0 0 657576
-0.000570 0.002478 0.117716 -0.444204 -0.787911 0.758925 -0.020559 1 0 0 0 0 0 0 658583
-0.000571 0.002477 0.117715 -0.457755 -0.802544 0.755237 -0.020590 1 0 0 0 0 0 0 659573
-0.000571 0.002477 0.117715 -0.464936 -0.810457 0.754727 -0.020622 1 0 0 0 0 0 0 660583
-0.000571 0.002477 0.117715 -0.468868 -0.815001 0.755279 -0.020653 1 0 0 0 0 0 0 661573
-0.000571 0.002476 0.117715 -0.471205 -0.817910 0.756231 -0.020684 1 0 0 0 0 0 0 662582
-0.000571 0.002476 0.117715 -0.472729 -0.819960 0.757290 -0.020715 1 0 0 0 0 0 0 663573
-0.000571 0.002476 0.117715 -0.473845 -0.821600 0.758414 -0.020747 1 0 0 0 0 0 0 664573
-0.000571 0.002476 0.117715 -0.474765 -0.823071 0.759558 -0.020778 1 0 0 0 0 0 0 665583
-0.000571 0.002476 0.117715 -0.475580 -0.824397 0.760690 -0.020809 1 0 0 0 0 0 0 666573
-0.000571 0.002476 0.117715 -0.476342 -0.825688 0.761837 -0.020841 1 0 0 0 0 0 0 667582
-0.000571 0.002476 0.117715 -0.477074 -0.826953 0.762975 -0.020872 1 0 0 0 0 0 0 668572
-0.000571 0.002476 0.117715 -0.477819 -0.828201 0.764122 -0.020903 1 0 0 0 0 0 0 669581
-0.000571 0.002476 0.117715 -0.478527 -0.829440 0.765261 -0.020934 1 0 0 0 0 0 0 670573
-0.000571 0.002476 0.117715 -0.479255 -0.830699 0.766408 -0.020966 1 0 0 0 0 0 0 671582
-0.000571 0.002476 0.117715 -0.479964 -0.831927 0.767540 -0.020997 1 0 0 0 0 0 0 672573
-0.000584 0.002463 0.117705 -0.309354 -0.649033 0.903187 -0.021028 1 0 0 0 0 0 0 673583
-0.000591 0.002456 0.117702 -0.374375 -0.721042 0.832574 -0.021060 1 0 0 0 0 0 0 674590
-0.000594 0.002452 0.117701 -0.422423 -0.773102 0.797241 -0.021091 1 0 0 0 0 0 0 675579
-0.000595 0.002451 0.117700 -0.448405 -0.801024 0.784686 -0.021122 1 0 0 0 0 0 0 676590
-0.000596 0.002450 0.117700 -0.461924 -0.815624 0.781006 -0.021153 1 0 0 0 0 0 0 677582
-0.000597 0.002449 0.117700 -0.469059 -0.823499 0.780490 -0.021184 1 0 0 0 0 0 0 678583
-0.000597 0.002449 0.117700 -0.472995 -0.828041 0.781070 -0.021216 1 0 0 0 0 0 0 679587
-0.000597 0.002449 0.117700 -0.475287 -0.830884 0.781996 -0.021246 1 0 0 0 0 0 0 680562
-0.000597 0.002449 0.117700 -0.476825 -0.832968 0.783109 -0.021279 1 0 0 0 0 0 0 681593
-0.000597 0.002449 0.117700 -0.477928 -0.834607 0.784236 -0.021310 1 0 0 0 0 0 0 682588
-0.000597 0.002449 0.117700 -0.478829 -0.836028 0.785372 -0.021341 1 0 0 0 0 0 0 683591
-0.000597 0.002449 0.117700 -0.479627 -0.837345 0.786515 -0.021372 1 0 0 0 0 0 0 684579
-0.000597 0.002449 0.117700 -0.480381 -0.838644 0.787672 -0.021403 1 0 0 0 0 0 0 685589
-0.000615 0.002454 0.117710 -0.237043 -0.899839 0.653420 -0.021435 1 0 0 0 0 0 0 686590
-0.000624 0.002456 0.117714 -0.330042 -0.877220 0.726865 -0.021466 1 0 0 0 0 0 0 687588
-0.000629 0.002457 0.117715 -0.398130 -0.861950 0.764666 -0.021497 1 0 0 0 0 0 0 688589
-0.000631 0.002457 0.117715 -0.434560 -0.854739 0.779566 -0.021529 1 0 0 0 0 0 0 689593
-0.000632 0.002457 0.117715 -0.453288 -0.851832 0.785542 -0.021560 1 0 0 0 0 0 0 690588
-0.000633 0.002458 0.117715 -0.463007 -0.851035 0.788362 -0.021591 1 0 0 0 0 0 0 691590
-0.000633 0.002458 0.117715 -0.468210 -0.851255 0.790078 -0.021622 1 0 0 0 0 0 0 692587
-0.000633 0.002458 0.117715 -0.471148 -0.851979 0.791417 -0.021653 1 0 0 0 0 0 0 693590
-0.000634 0.002458 0.117715 -0.472954 -0.852974 0.792631 -0.021685 1 0 0 0 0 0 0 694593
-0.000634 0.002458 0.117715 -0.474200 -0.854081 0.793796 -0.021716 1 0 0 0 0 0 0 695590
-0.000634 0.002458 0.117715 -0.475168 -0.855245 0.794937 -0.021747 1 0 0 0 0 0 0 696590
-0.000634 0.002458 0.117715 -0.475996 -0.856451 0.796097 -0.021778 1 0 0 0 0 0 0 697590
-0.000634 0.002458 0.117715 -0.476743 -0.857644 0.797232 -0.021810 1 0 0 0 0 0 0 698589
-0.000634 0.002458 0.117715 -0.477470 -0.858882 0.798373 -0.021841 1 0 0 0 0 0 0 699589
-0.000634 0.002458 0.117715 -0.478157 -0.860112 0.799516 -0.021872 1 0 0 0 0 0 0 700589
-0.000634 0.002458 0.117715 -0.478856 -0.861330 0.800660 -0.021903 1 0 0 0 0 0 0 701591
-0.000634 0.002458 0.117715 -0.479539 -0.862555 0.801800 -0.021935 1 0 0 0 0 0 0 702589
-0.000634 0.002458 0.117715 -0.480235 -0.863782 0.802949 -0.021966 1 0 0 0 0 0 0 703590
-0.000634 0.002458 0.117715 -0.480898 -0.864996 0.804070 -0.021997 1 0 0 0 0 0 0 704576
-0.000634 0.002458 0.117715 -0.481603 -0.866242 0.805236 -0.022029 1 0 0 0 0 0 0 705592
-0.000634 0.002458 0.117715 -0.482261 -0.867441 0.806329 -0.022059 1 0 0 0 0 0 0 706559
-0.000634 0.002458 0.117715 -0.482963 -0.868705 0.807521 -0.022091 1 0 0 0 0 0 0 707587
-0.000634 0.002458 0.117715 -0.483640 -0.869929 0.808655 -0.022122 1 0 0 0 0 0 0 708589
-0.000634 0.002458 0.117715 -0.484330 -0.871165 0.809790 -0.022153 1 0 0 0 0 0 0 709589
-0.000652 0.002462 0.117726 -0.240583 -0.932414 0.675541 -0.022185 1 0 0 0 0 0 0 710588
-0.000661 0.002464 0.117729 -0.333522 -0.909810 0.748859 -0.022216 1 0 0 0 0 0 0 711586
-0.000666 0.002465 0.117730 -0.401567 -0.894542 0.786607 -0.022247 1 0 0 0 0 0 0 712588
-0.000668 0.002466 0.117731 -0.437947 -0.887324 0.801475 -0.022278 1 0 0 0 0 0 0 713579
-0.000669 0.002466 0.117731 -0.456666 -0.884418 0.807455 -0.022310 1 0 0 0 0 0 0 714588
-0.000670 0.002466 0.117731 -0.466357 -0.883631 0.810265 -0.022341 1 0 0 0 0 0 0 715586
-0.000670 0.002466 0.117731 -0.471526 -0.883853 0.811961 -0.022372 1 0 0 0 0 0 0 716579
-0.000670 0.002466 0.117731 -0.474443 -0.884581 0.813289 -0.022403 1 0 0 0 0 0 0 717581
-0.000670 0.002466 0.117731 -0.476252 -0.885591 0.814500 -0.022435 1 0 0 0 0 0 0 718588
-0.000670 0.002466 0.117731 -0.477464 -0.886701 0.815659 -0.022466 1 0 0 0 0 0 0 719588
-0.000670 0.002466 0.117731 -0.478401 -0.887825 0.816760 -0.022496 1 0 0 0 0 0 0 720554
-0.000670 0.002466 0.117731 -0.479224 -0.889081 0.817946 -0.022528 1 0 0 0 0 0 0 721589
-0.000688 0.002471 0.117741 -0.235276 -0.950364 0.683734 -0.022560 1 0 0 0 0 0 0 722588
-0.000698 0.002473 0.117744 -0.328248 -0.927759 0.756948 -0.022590 1 0 0 0 0 0 0 723575
-0.000702 0.002474 0.117746 -0.396303 -0.912487 0.794664 -0.022622 1 0 0 0 0 0 0 724588
-0.000704 0.002475 0.117746 -0.432691 -0.905299 0.809522 -0.022653 1 0 0 0 0 0 0 725589
-0.000706 0.002475 0.117746 -0.451387 -0.902386 0.815473 -0.022685 1 0 0 0 0 0 0 726587
-0.000706 0.002475 0.117746 -0.461048 -0.901570 0.818257 -0.022715 1 0 0 0 0 0 0 727574
-0.000706 0.002475 0.117746 -0.466207 -0.901812 0.819957 -0.022747 1 0 0 0 0 0 0 728580
-0.000707 0.002475 0.117746 -0.469103 -0.902550 0.821285 -0.022778 1 0 0 0 0 0 0 729572
-0.000707 0.002475 0.117746 -0.470879 -0.903551 0.822484 -0.022809 1 0 0 0 0 0 0 730580
-0.000725 0.002480 0.117756 -0.227201 -0.964799 0.688372 -0.022841 1 0 0 0 0 0 0 731579
-0.000729 0.002464 0.117771 -0.389612 -0.710663 0.613988 -0.022872 1 0 0 0 0 0 0 732571
-0.000731 0.002457 0.117776 -0.432310 -0.780817 0.730149 -0.022903 1 0 0 0 0 0 0 733580
-0.000732 0.002453 0.117778 -0.449698 -0.837327 0.784812 -0.022934 1 0 0 0 0 0 0 734571
-0.000732 0.002451 0.117778 -0.458132 -0.868705 0.805734 -0.022966 1 0 0 0 0 0 0 735580
-0.000733 0.002450 0.117778 -0.462561 -0.885371 0.813770 -0.022997 1 0 0 0 0 0 0 736570
-0.000751 0.002454 0.117789 -0.220005 -0.954555 0.682057 -0.023028 1 0 0 0 0 0 0 737580
-0.000760 0.002456 0.117792 -0.313901 -0.935893 0.755930 -0.023059 1 0 0 0 0 0 0 738571
-0.000765 0.002457 0.117793 -0.382401 -0.922590 0.793838 -0.023091 1 0 0 0 0 0 0 739579
-0.000767 0.002457 0.117794 -0.418982 -0.916358 0.808744 -0.023122 1 0 0 0 0 0 0 740569
-0.000768 0.002457 0.117794 -0.437755 -0.913942 0.814718 -0.023153 1 0 0 0 0 0 0 741580
-0.000787 0.002462 0.117804 -0.202204 -0.973562 0.682357 -0.023184 1 0 0 0 0 0 0 742570
-0.000797 0.002464 0.117807 -0.299741 -0.950111 0.755922 -0.023216 1 0 0 0 0 0 0 743580
-0.000801 0.002465 0.117809 -0.370044 -0.934377 0.793687 -0.023247 1 0 0 0 0 0 0 744570
-0.000804 0.002466 0.117809 -0.407531 -0.926972 0.808566 -0.023278 1 0 0 0 0 0 0 745579
-0.000805 0.002466 0.117809 -0.426725 -0.923928 0.814483 -0.023309 1 0 0 0 0 0 0 746567
-0.000805 0.002466 0.117809 -0.436642 -0.923087 0.817266 -0.023340 1 0 0 0 0 0 0 747575
-0.000824 0.002471 0.117819 -0.196454 -0.983520 0.683900 -0.023372 1 0 0 0 0 0 0 748580
-0.000833 0.002473 0.117823 -0.291809 -0.960423 0.757001 -0.023403 1 0 0 0 0 0 0 749587
-0.000838 0.002474 0.117824 -0.361007 -0.944903 0.794604 -0.023435 1 0 0 0 0 0 0 750592
-0.000835 0.002457 0.117835 -0.467076 -0.705801 0.661709 -0.023466 1 0 0 0 0 0 0 751584
-0.000852 0.002453 0.117849 -0.215051 -0.848482 0.611141 -0.023497 1 0 0 0 0 0 0 752589
-0.000860 0.002451 0.117854 -0.298237 -0.887571 0.725466 -0.023528 1 0 0 0 0 0 0 753590
-0.000864 0.002450 0.117856 -0.360618 -0.905543 0.778498 -0.023560 1 0 0 0 0 0 0 754587
-0.000885 0.002454 0.117867 -0.148239 -0.975556 0.663840 -0.023591 1 0 0 0 0 0 0 755586
-0.000895 0.002456 0.117870 -0.257840 -0.957345 0.743265 -0.023621 1 0 0 0 0 0 0 756558
-0.000900 0.002457 0.117871 -0.334183 -0.944368 0.783073 -0.023653 1 0 0 0 0 0 0 757589
-0.000898 0.002440 0.117883 -0.443774 -0.706354 0.650860 -0.023685 1 0 0 0 0 0 0 758586
-0.000915 0.002436 0.117897 -0.193216 -0.849697 0.600649 -0.023715 1 0 0 0 0 0 0 759570
-0.000923 0.002434 0.117902 -0.277384 -0.889155 0.714931 -0.023747 1 0 0 0 0 0 0 760586
-0.000927 0.002432 0.117903 -0.340222 -0.907295 0.767937 -0.023778 1 0 0 0 0 0 0 761591
-0.000948 0.002436 0.117914 -0.127730 -0.977424 0.653382 -0.023810 1 0 0 0 0 0 0 762591
-0.000958 0.002438 0.117918 -0.237515 -0.959283 0.732696 -0.023841 1 0 0 0 0 0 0 763585
-0.000958 0.002422 0.117930 -0.383064 -0.714146 0.624641 -0.023872 1 0 0 0 0 0 0 764590
-0.000958 0.002413 0.117934 -0.398292 -0.793535 0.718554 -0.023903 1 0 0 0 0 0 0 765588
-0.000976 0.002414 0.117946 -0.153698 -0.915273 0.629840 -0.023935 1 0 0 0 0 0 0 766590
-0.000985 0.002414 0.117950 -0.246665 -0.925249 0.719114 -0.023966 1 0 0 0 0 0 0 767587
-0.000990 0.002414 0.117951 -0.314536 -0.926566 0.762333 -0.023997 1 0 0 0 0 0 0 768587
-0.001010 0.002418 0.117962 -0.104332 -0.988042 0.644443 -0.024028 1 0 0 0 0 0 0 769588
-0.001016 0.002403 0.117976 -0.284621 -0.733218 0.574627 -0.024060 1 0 0 0 0 0 0 770587
-0.001018 0.002395 0.117981 -0.336526 -0.803487 0.692234 -0.024091 1 0 0 0 0 0 0 771586
-0.001038 0.002396 0.117993 -0.111785 -0.920428 0.612853 -0.024122 1 0 0 0 0 0 0 772585
-0.001048 0.002396 0.117997 -0.215051 -0.928029 0.705256 -0.024153 1 0 0 0 0 0 0 773589
-0.001052 0.002396 0.117998 -0.288066 -0.928168 0.749534 -0.024185 1 0 0 0 0 0 0 774585
-0.001073 0.002401 0.118009 -0.080080 -0.989089 0.632164 -0.024216 1 0 0 0 0 0 0 775585
-0.001078 0.002385 0.118024 -0.261722 -0.733814 0.562296 -0.024247 1 0 0 0 0 0 0 776588
-0.001081 0.002378 0.118029 -0.314344 -0.803960 0.679849 -0.024278 1 0 0 0 0 0 0 777587
-0.001101 0.002378 0.118040 -0.089618 -0.920861 0.600589 -0.024309 1 0 0 0 0 0 0 778584
-0.001110 0.002379 0.118045 -0.193118 -0.928442 0.692867 -0.024341 1 0 0 0 0 0 0 779586
-0.001110 0.002361 0.118057 -0.335345 -0.695921 0.589265 -0.024372 1 0 0 0 0 0 0 780586
-0.001128 0.002357 0.118071 -0.101951 -0.842401 0.550313 -0.024403 1 0 0 0 0 0 0 781579
-0.001138 0.002355 0.118076 -0.195607 -0.883456 0.667962 -0.024435 1 0 0 0 0 0 0 782586
-0.001160 0.002358 0.118088 -0.015997 -0.962761 0.587812 -0.024466 1 0 0 0 0 0 0 783585
-0.001167 0.002342 0.118103 -0.213863 -0.716409 0.531690 -0.024497 1 0 0 0 0 0 0 784586
-0.001170 0.002334 0.118108 -0.274781 -0.791319 0.653971 -0.024528 1 0 0 0 0 0 0 785586
-0.001190 0.002335 0.118120 -0.053675 -0.910670 0.576549 -0.024559 1 0 0 0 0 0 0 786575
-0.001200 0.002335 0.118124 -0.159328 -0.919498 0.669197 -0.024591 1 0 0 0 0 0 0 787585
-0.001205 0.002335 0.118125 -0.233500 -0.920196 0.713507 -0.024622 1 0 0 0 0 0 0 788588
-0.001207 0.002335 0.118126 -0.272722 -0.921009 0.730542 -0.024653 1 0 0 0 0 0 0 789588
-0.001222 0.002322 0.118147 -0.114315 -0.749543 0.455239 -0.024684 1 0 0 0 0 0 0 790584
-0.001229 0.002315 0.118154 -0.192484 -0.812631 0.607402 -0.024716 1 0 0 0 0 0 0 791586
-0.001232 0.002312 0.118157 -0.246599 -0.861173 0.684937 -0.024747 1 0 0 0 0 0 0 792584
-0.001253 0.002315 0.118168 -0.027390 -0.948655 0.580658 -0.024778 1 0 0 0 0 0 0 793586
-0.001258 0.002299 0.118182 -0.203998 -0.706308 0.514884 -0.024810 1 0 0 0 0 0 0 794585
-0.001260 0.002290 0.118188 -0.254198 -0.783397 0.633657 -0.024841 1 0 0 0 0 0 0 795586
-0.001261 0.002286 0.118189 -0.274970 -0.843407 0.689182 -0.024872 1 0 0 0 0 0 0 796585
-0.001275 0.002271 0.118211 -0.106215 -0.703599 0.428540 -0.024903 1 0 0 0 0 0 0 797577
-0.001282 0.002264 0.118218 -0.179332 -0.783115 0.585624 -0.024934 1 0 0 0 0 0 0 798571
-0.001285 0.002260 0.118221 -0.230870 -0.839905 0.664853 -0.024965 1 0 0 0 0 0 0 799571
-0.001305 0.002262 0.118232 -0.010032 -0.931523 0.561222 -0.024997 1 0 0 0 0 0 0 800578
-0.001310 0.002246 0.118247 -0.186069 -0.690940 0.495611 -0.025028 1 0 0 0 0 0 0 801583
-0.001313 0.002238 0.118252 -0.235967 -0.769159 0.614318 -0.025060 1 0 0 0 0 0 0 802592
-0.001314 0.002234 0.118253 -0.256582 -0.829692 0.669776 -0.025091 1 0 0 0 0 0 0 803582
-0.001314 0.002232 0.118254 -0.266380 -0.862979 0.690850 -0.025122 1 0 0 0 0 0 0 804592
-0.001333 0.002235 0.118264 -0.023176 -0.941020 0.564919 -0.025153 1 0 0 0 0 0 0 805582
-0.001337 0.002219 0.118279 -0.188139 -0.693157 0.491361 -0.025185 1 0 0 0 0 0 0 806592
-0.001339 0.002211 0.118284 -0.232543 -0.767764 0.607214 -0.025216 1 0 0 0 0 0 0 807581
-0.001359 0.002212 0.118295 -0.002148 -0.886967 0.527887 -0.025247 1 0 0 0 0 0 0 808592
-0.001368 0.002212 0.118299 -0.103799 -0.895641 0.619359 -0.025278 1 0 0 0 0 0 0 809568
-0.001368 0.002194 0.118312 -0.245121 -0.662433 0.515498 -0.025309 1 0 0 0 0 0 0 810577
-0.001368 0.002186 0.118316 -0.258345 -0.748989 0.610401 -0.025340 1 0 0 0 0 0 0 811568
-0.001386 0.002186 0.118328 -0.010330 -0.874485 0.522866 -0.025372 1 0 0 0 0 0 0 812577
-0.001390 0.002168 0.118343 -0.172341 -0.652358 0.463659 -0.025403 1 0 0 0 0 0 0 813568
-0.001392 0.002159 0.118348 -0.215130 -0.740380 0.584486 -0.025434 1 0 0 0 0 0 0 814568
-0.001393 0.002155 0.118349 -0.232122 -0.805860 0.640683 -0.025466 1 0 0 0 0 0 0 815577
-0.001394 0.002152 0.118350 -0.240060 -0.841590 0.661974 -0.025497 1 0 0 0 0 0 0 816577
-0.001389 0.002134 0.118361 -0.313245 -0.626219 0.522379 -0.025528 1 0 0 0 0 0 0 817569
-0.001405 0.002129 0.118375 -0.041802 -0.782698 0.469916 -0.025559 1 0 0 0 0 0 0 818577
-0.001413 0.002126 0.118380 -0.117371 -0.828755 0.581976 -0.025591 1 0 0 0 0 0 0 819577
-0.001416 0.002125 0.118382 -0.175748 -0.849934 0.634013 -0.025621 1 0 0 0 0 0 0 820560
-0.001418 0.002124 0.118382 -0.206930 -0.861190 0.653790 -0.025653 1 0 0 0 0 0 0 821585
-0.001419 0.002124 0.118382 -0.222733 -0.867420 0.661234 -0.025684 1 0 0 0 0 0 0 822568
-0.001415 0.002107 0.118393 -0.300035 -0.636835 0.516783 -0.025716 1 0 0 0 0 0 0 823576
-0.001412 0.002098 0.118397 -0.279294 -0.725281 0.596320 -0.025747 1 0 0 0 0 0 0 824583
-0.001411 0.002093 0.118398 -0.262565 -0.791117 0.637106 -0.025778 1 0 0 0 0 0 0 825588
-0.001410 0.002091 0.118399 -0.253488 -0.826916 0.652954 -0.025810 1 0 0 0 0 0 0 826590
-0.001429 0.002094 0.118409 -0.000146 -0.906145 0.525266 -0.025841 1 0 0 0 0 0 0 827585
-0.001438 0.002096 0.118413 -0.091331 -0.892552 0.598549 -0.025872 1 0 0 0 0 0 0 828572
-0.001437 0.002079 0.118425 -0.227655 -0.647088 0.488420 -0.025903 1 0 0 0 0 0 0 829578
-0.001437 0.002071 0.118429 -0.238399 -0.727953 0.580869 -0.025935 1 0 0 0 0 0 0 830585
-0.001436 0.002066 0.118430 -0.237507 -0.790033 0.626188 -0.025966 1 0 0 0 0 0 0 831577
-0.001436 0.002064 0.118431 -0.236383 -0.823979 0.643600 -0.025997 1 0 0 0 0 0 0 832577
-0.001436 0.002063 0.118431 -0.235780 -0.841826 0.650251 -0.026028 1 0 0 0 0 0 0 833586
-0.001455 0.002067 0.118441 0.013407 -0.911817 0.519312 -0.026060 1 0 0 0 0 0 0 834588
-0.001464 0.002069 0.118445 -0.079992 -0.893581 0.591389 -0.026091 1 0 0 0 0 0 0 835588
-0.001463 0.002053 0.118457 -0.217458 -0.645556 0.480849 -0.026122 1 0 0 0 0 0 0 836588
-0.001463 0.002044 0.118461 -0.228763 -0.725257 0.573081 -0.026153 1 0 0 0 0 0 0 837587
-0.001463 0.002040 0.118462 -0.228157 -0.786734 0.618295 -0.026184 1 0 0 0 0 0 0 838555
-0.001463 0.002038 0.118463 -0.227122 -0.820377 0.635674 -0.026215 1 0 0 0 0 0 0 839557
-0.001463 0.002037 0.118463 -0.226604 -0.838065 0.642319 -0.026247 1 0 0 0 0 0 0 840586
-0.001463 0.002036 0.118463 -0.226435 -0.847482 0.645115 -0.026278 1 0 0 0 0 0 0 841586
-0.001457 0.002018 0.118474 -0.295819 -0.617849 0.499126 -0.026309 1 0 0 0 0 0 0 842584
-0.001455 0.002009 0.118478 -0.271085 -0.707094 0.577886 -0.026340 1 0 0 0 0 0 0 843553
-0.001453 0.002005 0.118479 -0.252339 -0.773352 0.618379 -0.026372 1 0 0 0 0 0 0 844584
-0.001453 0.002003 0.118480 -0.242241 -0.809295 0.634079 -0.026402 1 0 0 0 0 0 0 845554
-0.001452 0.002002 0.118480 -0.237192 -0.828123 0.640135 -0.026434 1 0 0 0 0 0 0 846584
-0.001452 0.002001 0.118480 -0.234753 -0.838075 0.642720 -0.026466 1 0 0 0 0 0 0 847577
-0.001452 0.002001 0.118480 -0.233671 -0.843588 0.644130 -0.026497 1 0 0 0 0 0 0 848586
-0.001452 0.002001 0.118480 -0.233259 -0.846832 0.645113 -0.026528 1 0 0 0 0 0 0 849587
-0.001452 0.002001 0.118480 -0.233190 -0.848961 0.645935 -0.026560 1 0 0 0 0 0 0 850585
-0.001452 0.002000 0.118480 -0.233276 -0.850488 0.646705 -0.026590 1 0 0 0 0 0 0 851554
-0.001471 0.002005 0.118490 0.015816 -0.912326 0.513648 -0.026622 1 0 0 0 0 0 0 852584
-0.001475 0.001990 0.118504 -0.147172 -0.654919 0.437537 -0.026653 1 0 0 0 0 0 0 853584
-0.001477 0.001982 0.118509 -0.190561 -0.725684 0.551909 -0.026685 1 0 0 0 0 0 0 854588
-0.001478 0.001978 0.118511 -0.207799 -0.782349 0.605787 -0.026715 1 0 0 0 0 0 0 855556
-0.001478 0.001976 0.118512 -0.215847 -0.813620 0.626262 -0.026747 1 0 0 0 0 0 0 856581
-0.001478 0.001975 0.118512 -0.219853 -0.830100 0.633945 -0.026779 1 0 0 0 0 0 0 857600
-0.001478 0.001974 0.118512 -0.221927 -0.838876 0.637089 -0.026810 1 0 0 0 0 0 0 858589
-0.001478 0.001974 0.118512 -0.223089 -0.843783 0.638658 -0.026841 1 0 0 0 0 0 0 859592
-0.001473 0.001957 0.118523 -0.293247 -0.611446 0.492313 -0.026872 1 0 0 0 0 0 0 860586
-0.001471 0.001948 0.118527 -0.268868 -0.699640 0.570792 -0.026904 1 0 0 0 0 0 0 861596
-0.001469 0.001943 0.118528 -0.250264 -0.765309 0.611134 -0.026935 1 0 0 0 0 0 0 862598
-0.001469 0.001941 0.118528 -0.240255 -0.800978 0.626792 -0.026966 1 0 0 0 0 0 0 863591
-0.001468 0.001940 0.118528 -0.235226 -0.819598 0.632796 -0.026997 1 0 0 0 0 0 0 864592
-0.001468 0.001939 0.118529 -0.232811 -0.829461 0.635369 -0.027029 1 0 0 0 0 0 0 865595
-0.001468 0.001939 0.118529 -0.231722 -0.834884 0.636729 -0.027060 1 0 0 0 0 0 0 866591
-0.001468 0.001939 0.118529 -0.231317 -0.838079 0.637684 -0.027091 1 0 0 0 0 0 0 867592
-0.001463 0.001921 0.118540 -0.300751 -0.604703 0.491173 -0.027122 1 0 0 0 0 0 0 868590
-0.001460 0.001912 0.118543 -0.275977 -0.692468 0.569501 -0.027154 1 0 0 0 0 0 0 869595
-0.001459 0.001908 0.118545 -0.257180 -0.757919 0.609770 -0.027185 1 0 0 0 0 0 0 870591
-0.001458 0.001906 0.118545 -0.247080 -0.793454 0.625404 -0.027216 1 0 0 0 0 0 0 871592
-0.001458 0.001904 0.118545 -0.242014 -0.812014 0.631395 -0.027247 1 0 0 0 0 0 0 872592
-0.001458 0.001904 0.118545 -0.239562 -0.821822 0.633940 -0.027278 1 0 0 0 0 0 0 873583
-0.001457 0.001904 0.118545 -0.238470 -0.827227 0.635302 -0.027310 1 0 0 0 0 0 0 874589
-0.001452 0.001886 0.118556 -0.307632 -0.594708 0.489009 -0.027341 1 0 0 0 0 0 0 875580
-0.001450 0.001877 0.118560 -0.282676 -0.683071 0.567287 -0.027372 1 0 0 0 0 0 0 876589
-0.001448 0.001873 0.118561 -0.263803 -0.748796 0.607540 -0.027403 1 0 0 0 0 0 0 877579
-0.001448 0.001870 0.118562 -0.253654 -0.784478 0.623168 -0.027435 1 0 0 0 0 0 0 878590
-0.001447 0.001869 0.118562 -0.248569 -0.803082 0.629130 -0.027466 1 0 0 0 0 0 0 879580
-0.001447 0.001869 0.118562 -0.246122 -0.812909 0.631683 -0.027497 1 0 0 0 0 0 0 880591
-0.001447 0.001868 0.118562 -0.245030 -0.818309 0.633028 -0.027528 1 0 0 0 0 0 0 881576
-0.001447 0.001868 0.118562 -0.244608 -0.821467 0.633945 -0.027559 1 0 0 0 0 0 0 882566
-0.001447 0.001868 0.118562 -0.244551 -0.823517 0.634755 -0.027590 1 0 0 0 0 0 0 883575
-0.001447 0.001868 0.118562 -0.244643 -0.825008 0.635489 -0.027621 1 0 0 0 0 0 0 884565
-0.001447 0.001868 0.118562 -0.244837 -0.826229 0.636223 -0.027653 1 0 0 0 0 0 0 885574
-0.001447 0.001868 0.118562 -0.245064 -0.827310 0.636941 -0.027684 1 0 0 0 0 0 0 886566
-0.001447 0.001868 0.118562 -0.245326 -0.828309 0.637674 -0.027715 1 0 0 0 0 0 0 887574
-0.001447 0.001868 0.118562 -0.245600 -0.829271 0.638377 -0.027746 1 0 0 0 0 0 0 888567
-0.001447 0.001868 0.118562 -0.245865 -0.830229 0.639101 -0.027778 1 0 0 0 0 0 0 889575
-0.001465 0.001873 0.118572 0.003603 -0.891675 0.505666 -0.027809 1 0 0 0 0 0 0 890567
-0.001469 0.001857 0.118586 -0.159515 -0.633356 0.429682 -0.027840 1 0 0 0 0 0 0 891575
-0.001471 0.001849 0.118591 -0.202840 -0.704117 0.543730 -0.027871 1 0 0 0 0 0 0 892566
-0.001472 0.001845 0.118593 -0.220084 -0.760787 0.597475 -0.027903 1 0 0 0 0 0 0 893575
-0.001473 0.001843 0.118594 -0.228157 -0.792077 0.617938 -0.027938 1 0 0 0 0 0 0 894704
-0.001473 0.001843 0.118594 -0.232108 -0.808339 0.625478 -0.027966 1 0 0 0 0 0 0 895584
-0.001473 0.001842 0.118594 -0.234180 -0.817056 0.628575 -0.027997 1 0 0 0 0 0 0 896580
-0.001473 0.001842 0.118594 -0.235375 -0.822007 0.630199 -0.028032 1 0 0 0 0 0 0 897703
-0.001473 0.001842 0.118594 -0.236054 -0.824780 0.631095 -0.028059 1 0 0 0 0 0 0 898583
-0.001473 0.001842 0.118594 -0.236535 -0.826677 0.631889 -0.028090 1 0 0 0 0 0 0 899570
-0.001473 0.001842 0.118594 -0.236920 -0.828101 0.632640 -0.028122 1 0 0 0 0 0 0 900586
-0.001473 0.001842 0.118594 -0.237259 -0.829386 0.633440 -0.028157 1 0 0 0 0 0 0 901713
-0.001473 0.001842 0.118594 -0.237547 -0.830417 0.634140 -0.028188 1 0 0 0 0 0 0 902706
-0.001473 0.001842 0.118594 -0.237798 -0.831279 0.634769 -0.028216 1 0 0 0 0 0 0 903581
-0.001473 0.001842 0.118594 -0.238097 -0.832349 0.635549 -0.028251 1 0 0 0 0 0 0 904705
-0.001473 0.001842 0.118594 -0.238365 -0.833294 0.636252 -0.028282 1 0 0 0 0 0 0 905707
-0.001473 0.001842 0.118594 -0.238628 -0.834214 0.636953 -0.028313 1 0 0 0 0 0 0 906704
-0.001473 0.001842 0.118594 -0.238856 -0.835032 0.637576 -0.028341 1 0 0 0 0 0 0 907580
-0.001473 0.001842 0.118594 -0.239152 -0.836070 0.638368 -0.028376 1 0 0 0 0 0 0 908706
-0.001473 0.001842 0.118594 -0.239443 -0.837064 0.639129 -0.028410 1 0 0 0 0 0 0 909798
-0.001473 0.001842 0.118594 -0.239712 -0.837981 0.639836 -0.028441 1 0 0 0 0 0 0 910786
-0.001473 0.001842 0.118594 -0.239972 -0.838911 0.640526 -0.028472 1 0 0 0 0 0 0 911783
-0.001473 0.001842 0.118594 -0.240227 -0.839803 0.641219 -0.028503 1 0 0 0 0 0 0 912772
-0.001473 0.001842 0.118594 -0.240487 -0.840734 0.641930 -0.028534 1 0 0 0 0 0 0 913773
-0.001468 0.001824 0.118605 -0.310491 -0.605402 0.495364 -0.028566 1 0 0 0 0 0 0 914799
-0.001465 0.001815 0.118609 -0.285897 -0.692519 0.573353 -0.028597 1 0 0 0 0 0 0 915773
-0.001464 0.001811 0.118610 -0.267178 -0.757556 0.613407 -0.028624 1 0 0 0 0 0 0 916659
-0.001463 0.001808 0.118610 -0.257135 -0.792982 0.629033 -0.028658 1 0 0 0 0 0 0 917750
-0.001482 0.001812 0.118621 -0.001936 -0.871867 0.500623 -0.028687 1 0 0 0 0 0 0 918651
-0.001491 0.001813 0.118624 -0.092623 -0.858343 0.573615 -0.028718 1 0 0 0 0 0 0 919653
-0.001495 0.001814 0.118625 -0.159475 -0.847367 0.610963 -0.028753 1 0 0 0 0 0 0 920775
-0.001497 0.001815 0.118626 -0.194970 -0.841990 0.625408 -0.028784 1 0 0 0 0 0 0 921774
-0.001499 0.001815 0.118626 -0.212963 -0.839795 0.630963 -0.028816 1 0 0 0 0 0 0 922776
-0.001499 0.001815 0.118626 -0.222074 -0.839157 0.633318 -0.028846 1 0 0 0 0 0 0 923749
-0.001499 0.001815 0.118626 -0.226776 -0.839362 0.634629 -0.028879 1 0 0 0 0 0 0 924812
-0.001500 0.001815 0.118626 -0.229224 -0.839872 0.635500 -0.028909 1 0 0 0 0 0 0 925782
-0.001500 0.001815 0.118626 -0.230549 -0.840463 0.636143 -0.028936 1 0 0 0 0 0 0 926627
-0.001500 0.001815 0.118626 -0.231370 -0.841382 0.636948 -0.028971 1 0 0 0 0 0 0 927749
-0.001500 0.001815 0.118626 -0.231879 -0.842162 0.637568 -0.028999 1 0 0 0 0 0 0 928645
-0.001500 0.001815 0.118626 -0.232291 -0.843151 0.638356 -0.029034 1 0 0 0 0 0 0 929776
-0.001500 0.001815 0.118626 -0.232616 -0.844048 0.639028 -0.029065 1 0 0 0 0 0 0 930774
-0.001500 0.001815 0.118626 -0.232902 -0.844953 0.639715 -0.029096 1 0 0 0 0 0 0 931768
-0.001500 0.001815 0.118626 -0.233123 -0.845717 0.640315 -0.029123 1 0 0 0 0 0 0 932622
-0.001518 0.001819 0.118636 0.016971 -0.907337 0.506839 -0.029158 1 0 0 0 0 0 0 933748
-0.001527 0.001822 0.118639 -0.076377 -0.884933 0.577836 -0.029187 1 0 0 0 0 0 0 934655
-0.001532 0.001823 0.118640 -0.144572 -0.869537 0.614513 -0.029222 1 0 0 0 0 0 0 935782
-0.001529 0.001806 0.118652 -0.250468 -0.625333 0.481327 -0.029253 1 0 0 0 0 0 0 936775
-0.001528 0.001797 0.118656 -0.244021 -0.708245 0.564037 -0.029284 1 0 0 0 0 0 0 937779
-0.001527 0.001793 0.118657 -0.234356 -0.771255 0.605779 -0.029315 1 0 0 0 0 0 0 938771
-0.001527 0.001791 0.118658 -0.228754 -0.805450 0.621811 -0.029343 1 0 0 0 0 0 0 939655
-0.001526 0.001789 0.118658 -0.225909 -0.823329 0.627919 -0.029373 1 0 0 0 0 0 0 940626
-0.001526 0.001789 0.118658 -0.224604 -0.832902 0.630566 -0.029408 1 0 0 0 0 0 0 941751
-0.001526 0.001789 0.118658 -0.224039 -0.838113 0.631907 -0.029441 1 0 0 0 0 0 0 942778
-0.001526 0.001789 0.118658 -0.223844 -0.841047 0.632715 -0.029468 1 0 0 0 0 0 0 943647
-0.001526 0.001788 0.118658 -0.223910 -0.843095 0.633537 -0.029502 1 0 0 0 0 0 0 944748
-0.001521 0.001771 0.118669 -0.293865 -0.607732 0.486914 -0.029534 1 0 0 0 0 0 0 945772
-0.001518 0.001762 0.118672 -0.269260 -0.695105 0.564744 -0.029565 1 0 0 0 0 0 0 946749
-0.001517 0.001757 0.118674 -0.250497 -0.760233 0.604708 -0.029592 1 0 0 0 0 0 0 947621
-0.001516 0.001755 0.118674 -0.240414 -0.795658 0.620272 -0.029625 1 0 0 0 0 0 0 948676
-0.001534 0.001759 0.118684 0.015307 -0.874801 0.491937 -0.029659 1 0 0 0 0 0 0 949780
-0.001544 0.001760 0.118688 -0.075332 -0.861330 0.564751 -0.029690 1 0 0 0 0 0 0 950772
-0.001548 0.001761 0.118689 -0.142101 -0.850217 0.601931 -0.029721 1 0 0 0 0 0 0 951756
-0.001550 0.001761 0.118689 -0.177560 -0.844822 0.616334 -0.029753 1 0 0 0 0 0 0 952769
-0.001551 0.001762 0.118690 -0.195528 -0.842595 0.621848 -0.029784 1 0 0 0 0 0 0 953757
-0.001547 0.001744 0.118701 -0.274479 -0.604931 0.476861 -0.029815 1 0 0 0 0 0 0 954771
-0.001544 0.001735 0.118704 -0.254336 -0.691196 0.555127 -0.029842 1 0 0 0 0 0 0 955629
-0.001543 0.001731 0.118706 -0.237852 -0.756044 0.595435 -0.029878 1 0 0 0 0 0 0 956770
-0.001543 0.001729 0.118706 -0.228855 -0.791140 0.610987 -0.029909 1 0 0 0 0 0 0 957755
-0.001542 0.001728 0.118706 -0.224302 -0.809443 0.616912 -0.029940 1 0 0 0 0 0 0 958767
-0.001561 0.001731 0.118716 0.028783 -0.879603 0.485009 -0.029967 1 0 0 0 0 0 0 959629
-0.001570 0.001733 0.118720 -0.063352 -0.861825 0.556649 -0.030003 1 0 0 0 0 0 0 960767
-0.001574 0.001734 0.118721 -0.130858 -0.848494 0.593379 -0.030034 1 0 0 0 0 0 0 961754
-0.001577 0.001735 0.118721 -0.166696 -0.841961 0.607630 -0.030065 1 0 0 0 0 0 0 962768
-0.001578 0.001735 0.118721 -0.184835 -0.839162 0.613064 -0.030096 1 0 0 0 0 0 0 963753
-0.001573 0.001718 0.118732 -0.263900 -0.600972 0.468043 -0.030127 1 0 0 0 0 0 0 964749
-0.001571 0.001709 0.118736 -0.243827 -0.687171 0.546294 -0.030157 1 0 0 0 0 0 0 965698
-0.001570 0.001704 0.118738 -0.227332 -0.751817 0.586456 -0.030188 1 0 0 0 0 0 0 966688
-0.001569 0.001702 0.118738 -0.218334 -0.786911 0.602008 -0.030219 1 0 0 0 0 0 0 967698
-0.001569 0.001701 0.118738 -0.213773 -0.805149 0.607898 -0.030250 1 0 0 0 0 0 0 968688
-0.001569 0.001700 0.118738 -0.211572 -0.814772 0.610367 -0.030282 1 0 0 0 0 0 0 969698
-0.001568 0.001700 0.118738 -0.210563 -0.820013 0.611631 -0.030313 1 0 0 0 0 0 0 970688
-0.001568 0.001700 0.118738 -0.210155 -0.823070 0.612473 -0.030344 1 0 0 0 0 0 0 971696
-0.001568 0.001700 0.118738 -0.210065 -0.825001 0.613189 -0.030375 1 0 0 0 0 0 0 972688
-0.001568 0.001700 0.118738 -0.210125 -0.826418 0.613840 -0.030407 1 0 0 0 0 0 0 973697
-0.001568 0.001700 0.118738 -0.210268 -0.827535 0.614479 -0.030438 1 0 0 0 0 0 0 974688
-0.001568 0.001700 0.118738 -0.210434 -0.828527 0.615120 -0.030469 1 0 0 0 0 0 0 975696
-0.001568 0.001700 0.118738 -0.210647 -0.829442 0.615741 -0.030500 1 0 0 0 0 0 0 976688
-0.001563 0.001682 0.118749 -0.280811 -0.592839 0.469103 -0.030532 1 0 0 0 0 0 0 977697
-0.001561 0.001673 0.118753 -0.256269 -0.679993 0.546695 -0.030563 1 0 0 0 0 0 0 978683
-0.001559 0.001669 0.118754 -0.237547 -0.745099 0.586631 -0.030595 1 0 0 0 0 0 0 979705
-0.001559 0.001667 0.118755 -0.227433 -0.780371 0.602087 -0.030625 1 0 0 0 0 0 0 980693
-0.001558 0.001666 0.118755 -0.222335 -0.798730 0.607951 -0.030657 1 0 0 0 0 0 0 981701
-0.001558 0.001665 0.118755 -0.219859 -0.808389 0.610403 -0.030688 1 0 0 0 0 0 0 982709
-0.001558 0.001665 0.118755 -0.218699 -0.813617 0.611639 -0.030719 1 0 0 0 0 0 0 983688
-0.001558 0.001665 0.118755 -0.218242 -0.816680 0.612494 -0.030751 1 0 0 0 0 0 0 984711
-0.001558 0.001664 0.118755 -0.218124 -0.818626 0.613187 -0.030782 1 0 0 0 0 0 0 985708
-0.001558 0.001664 0.118755 -0.218180 -0.819999 0.613840 -0.030813 1 0 0 0 0 0 0 986705
-0.001553 0.001647 0.118766 -0.288347 -0.583404 0.467238 -0.030845 1 0 0 0 0 0 0 987704
-0.001550 0.001638 0.118770 -0.263763 -0.670678 0.544758 -0.030876 1 0 0 0 0 0 0 988703
-0.001549 0.001633 0.118771 -0.245022 -0.735845 0.584646 -0.030907 1 0 0 0 0 0 0 989703
-0.001548 0.001631 0.118771 -0.234902 -0.771126 0.600078 -0.030938 1 0 0 0 0 0 0 990704
-0.001548 0.001630 0.118771 -0.229799 -0.789487 0.605933 -0.030970 1 0 0 0 0 0 0 991706
-0.001547 0.001629 0.118772 -0.227329 -0.799110 0.608360 -0.031001 1 0 0 0 0 0 0 992704
-0.001547 0.001629 0.118772 -0.226177 -0.804352 0.609607 -0.031032 1 0 0 0 0 0 0 993708
-0.001547 0.001629 0.118772 -0.225720 -0.807380 0.610441 -0.031063 1 0 0 0 0 0 0 994710
-0.001542 0.001611 0.118782 -0.295704 -0.571392 0.463975 -0.031095 1 0 0 0 0 0 0 995707
-0.001539 0.001602 0.118786 -0.270996 -0.659097 0.541431 -0.031126 1 0 0 0 0 0 0 996702
-0.001538 0.001598 0.118788 -0.252176 -0.724461 0.581281 -0.031157 1 0 0 0 0 0 0 997704
-0.001537 0.001596 0.118788 -0.242029 -0.759855 0.596701 -0.031188 1 0 0 0 0 0 0 998705
-0.001537 0.001595 0.118788 -0.236921 -0.778230 0.602532 -0.031219 1 0 0 0 0 0 0 999703
-0.001537 0.001594 0.118788 -0.234443 -0.787887 0.604955 -0.031251 1 0 0 0 0 0 1 705
-0.001532 0.001576 0.118799 -0.303459 -0.555005 0.459126 -0.031282 1 0 0 0 0 0 1 1701
-0.001529 0.001567 0.118803 -0.278226 -0.644411 0.536680 -0.031313 1 0 0 0 0 0 1 2703
-0.001527 0.001563 0.118804 -0.259142 -0.710599 0.576561 -0.031344 1 0 0 0 0 0 1 3701
-0.001527 0.001560 0.118805 -0.248882 -0.746403 0.591971 -0.031376 1 0 0 0 0 0 1 4704
-0.001526 0.001559 0.118805 -0.243704 -0.764978 0.597810 -0.031407 1 0 0 0 0 0 1 5703
-0.001521 0.001541 0.118816 -0.311411 -0.536434 0.453251 -0.031438 1 0 0 0 0 0 1 6703
-0.001518 0.001532 0.118819 -0.285455 -0.628125 0.531143 -0.031469 1 0 0 0 0 0 1 7703
-0.001517 0.001527 0.118821 -0.266041 -0.695472 0.571121 -0.031501 1 0 0 0 0 0 1 8706
-0.001516 0.001525 0.118821 -0.255584 -0.731817 0.586558 -0.031532 1 0 0 0 0 0 1 9702
-0.001516 0.001524 0.118821 -0.250331 -0.750664 0.592404 -0.031563 1 0 0 0 0 0 1 10701
-0.001510 0.001505 0.118832 -0.318049 -0.522050 0.447903 -0.031594 1 0 0 0 0 0 1 11673
-0.001508 0.001496 0.118836 -0.292080 -0.613859 0.525739 -0.031626 1 0 0 0 0 0 1 12704
-0.001506 0.001492 0.118837 -0.272629 -0.681256 0.565678 -0.031657 1 0 0 0 0 0 1 13704
-0.001506 0.001489 0.118838 -0.262183 -0.717585 0.581072 -0.031687 1 0 0 0 0 0 1 14673
-0.001505 0.001488 0.118838 -0.256932 -0.736443 0.586930 -0.031719 1 0 0 0 0 0 1 15701
-0.001505 0.001488 0.118838 -0.254395 -0.746292 0.589326 -0.031751 1 0 0 0 0 0 1 16704
-0.001500 0.001470 0.118849 -0.323547 -0.512952 0.443734 -0.031782 1 0 0 0 0 0 1 17704
-0.001497 0.001461 0.118853 -0.298263 -0.602500 0.521051 -0.031813 1 0 0 0 0 0 1 18704
-0.001496 0.001456 0.118854 -0.279168 -0.668743 0.560798 -0.031844 1 0 0 0 0 0 1 19697
-0.001495 0.001454 0.118854 -0.268910 -0.704533 0.576163 -0.031876 1 0 0 0 0 0 1 20718
-0.001513 0.001457 0.118865 -0.012254 -0.783678 0.447022 -0.031909 1 0 0 0 0 0 1 21780
-0.001522 0.001459 0.118868 -0.102571 -0.770495 0.519736 -0.031940 1 0 0 0 0 0 1 22772
-0.001522 0.001442 0.118880 -0.239594 -0.520572 0.410111 -0.031972 1 0 0 0 0 0 1 23776
-0.001521 0.001433 0.118884 -0.250171 -0.601612 0.500912 -0.032003 1 0 0 0 0 0 1 24780
-0.001521 0.001429 0.118886 -0.249130 -0.663630 0.545416 -0.032034 1 0 0 0 0 0 1 25772
-0.001521 0.001427 0.118886 -0.247880 -0.697277 0.562399 -0.032065 1 0 0 0 0 0 1 26749
-0.001521 0.001426 0.118886 -0.247213 -0.714760 0.568759 -0.032096 1 0 0 0 0 0 1 27745
-0.001521 0.001425 0.118886 -0.246955 -0.723917 0.571346 -0.032128 1 0 0 0 0 0 1 28770
-0.001521 0.001425 0.118886 -0.246935 -0.728848 0.572592 -0.032158 1 0 0 0 0 0 1 29748
-0.001515 0.001407 0.118897 -0.317449 -0.492666 0.426689 -0.032190 1 0 0 0 0 0 1 30768
-0.001513 0.001398 0.118901 -0.292795 -0.581046 0.503727 -0.032221 1 0 0 0 0 0 1 31766
-0.001511 0.001394 0.118902 -0.274016 -0.646704 0.543353 -0.032253 1 0 0 0 0 0 1 32780
-0.001511 0.001391 0.118903 -0.263895 -0.682133 0.558647 -0.032284 1 0 0 0 0 0 1 33756
-0.001510 0.001390 0.118903 -0.258805 -0.700499 0.564408 -0.032315 1 0 0 0 0 0 1 34769
-0.001510 0.001390 0.118903 -0.256345 -0.710052 0.566767 -0.032346 1 0 0 0 0 0 1 35753
-0.001510 0.001389 0.118903 -0.255217 -0.715210 0.567943 -0.032378 1 0 0 0 0 0 1 36769
-0.001510 0.001389 0.118903 -0.254764 -0.718084 0.568678 -0.032407 1 0 0 0 0 0 1 37688
-0.001510 0.001389 0.118903 -0.254660 -0.719906 0.569293 -0.032438 1 0 0 0 0 0 1 38695
-0.001505 0.001372 0.118914 -0.325224 -0.481910 0.423229 -0.032469 1 0 0 0 0 0 1 39686
-0.001502 0.001363 0.118918 -0.300528 -0.569506 0.500104 -0.032500 1 0 0 0 0 0 1 40695
-0.001501 0.001358 0.118919 -0.281740 -0.634765 0.539650 -0.032531 1 0 0 0 0 0 1 41687
-0.001500 0.001356 0.118919 -0.271627 -0.670011 0.554928 -0.032563 1 0 0 0 0 0 1 42695
-0.001500 0.001355 0.118920 -0.266541 -0.688248 0.560670 -0.032594 1 0 0 0 0 0 1 43687
-0.001500 0.001354 0.118920 -0.264083 -0.697754 0.563030 -0.032625 1 0 0 0 0 0 1 44695
-0.001499 0.001354 0.118920 -0.262960 -0.702851 0.564188 -0.032656 1 0 0 0 0 0 1 45686
-0.001499 0.001354 0.118920 -0.262526 -0.705759 0.564950 -0.032688 1 0 0 0 0 0 1 46694
-0.001499 0.001354 0.118920 -0.262429 -0.707529 0.565553 -0.032719 1 0 0 0 0 0 1 47685
-0.001499 0.001354 0.118920 -0.262512 -0.708758 0.566129 -0.032750 1 0 0 0 0 0 1 48685
-0.001499 0.001354 0.118920 -0.262669 -0.709720 0.566677 -0.032782 1 0 0 0 0 0 1 49694
-0.001499 0.001354 0.118920 -0.262884 -0.710533 0.567215 -0.032813 1 0 0 0 0 0 1 50686
-0.001499 0.001354 0.118920 -0.263114 -0.711294 0.567762 -0.032844 1 0 0 0 0 0 1 51695
-0.001499 0.001354 0.118920 -0.263345 -0.711984 0.568298 -0.032875 1 0 0 0 0 0 1 52685
-0.001499 0.001354 0.118920 -0.263601 -0.712689 0.568844 -0.032907 1 0 0 0 0 0 1 53696
-0.001499 0.001354 0.118920 -0.263848 -0.713378 0.569390 -0.032938 1 0 0 0 0 0 1 54694
-0.001499 0.001354 0.118920 -0.264088 -0.714062 0.569928 -0.032969 1 0 0 0 0 0 1 55700
-0.001499 0.001354 0.118920 -0.264337 -0.714738 0.570467 -0.033001 1 0 0 0 0 0 1 56698
-0.001499 0.001354 0.118920 -0.264586 -0.715413 0.571005 -0.033032 1 0 0 0 0 0 1 57695
-0.001499 0.001354 0.118920 -0.264850 -0.716091 0.571555 -0.033063 1 0 0 0 0 0 1 58701
-0.001499 0.001354 0.118920 -0.265138 -0.716888 0.572170 -0.033099 1 0 0 0 0 0 1 59862
-0.001499 0.001354 0.118920 -0.265340 -0.717449 0.572629 -0.033126 1 0 0 0 0 0 1 60702
-0.001499 0.001354 0.118920 -0.265590 -0.718126 0.573171 -0.033157 1 0 0 0 0 0 1 61704
-0.001499 0.001354 0.118920 -0.265859 -0.718807 0.573709 -0.033188 1 0 0 0 0 0 1 62701
-0.001499 0.001354 0.118920 -0.266092 -0.719479 0.574250 -0.033219 1 0 0 0 0 0 1 63702
-0.001499 0.001354 0.118920 -0.266340 -0.720155 0.574790 -0.033251 1 0 0 0 0 0 1 64701
-0.001499 0.001354 0.118920 -0.266589 -0.720827 0.575327 -0.033282 1 0 0 0 0 0 1 65695
-0.001499 0.001354 0.118920 -0.266861 -0.721515 0.575871 -0.033313 1 0 0 0 0 0 1 66703
-0.001499 0.001354 0.118920 -0.267093 -0.722185 0.576410 -0.033344 1 0 0 0 0 0 1 67700
-0.001499 0.001354 0.118920 -0.267342 -0.722863 0.576952 -0.033376 1 0 0 0 0 0 1 68703
-0.001499 0.001354 0.118920 -0.267601 -0.723551 0.577487 -0.033407 1 0 0 0 0 0 1 69706
-0.001499 0.001354 0.118920 -0.267856 -0.724217 0.578039 -0.033438 1 0 0 0 0 0 1 70706
-0.001499 0.001354 0.118920 -0.268094 -0.724893 0.578572 -0.033469 1 0 0 0 0 0 1 71702
-0.001499 0.001354 0.118920 -0.268343 -0.725570 0.579112 -0.033501 1 0 0 0 0 0 1 72702
-0.001499 0.001354 0.118920 -0.268601 -0.726255 0.579645 -0.033532 1 0 0 0 0 0 1 73701
-0.001499 0.001354 0.118920 -0.268856 -0.726923 0.580199 -0.033563 1 0 0 0 0 0 1 74704
-0.001499 0.001354 0.118920 -0.269087 -0.727579 0.580717 -0.033593 1 0 0 0 0 0 1 75671
-0.001499 0.001354 0.118920 -0.269344 -0.728277 0.581273 -0.033626 1 0 0 0 0 0 1 76702
-0.001499 0.001354 0.118920 -0.269607 -0.728975 0.581817 -0.033658 1 0 0 0 0 0 1 77721
-0.001494 0.001336 0.118930 -0.340483 -0.489919 0.435639 -0.033688 1 0 0 0 0 0 1 78711
-0.001491 0.001327 0.118934 -0.315921 -0.577116 0.512345 -0.033720 1 0 0 0 0 0 1 79709
-0.001490 0.001323 0.118935 -0.297189 -0.642173 0.551824 -0.033751 1 0 0 0 0 0 1 80711
-0.001489 0.001320 0.118936 -0.287098 -0.677289 0.567071 -0.033782 1 0 0 0 0 0 1 81705
-0.001489 0.001319 0.118936 -0.282034 -0.695463 0.572800 -0.033813 1 0 0 0 0 0 1 82709
-0.001489 0.001319 0.118936 -0.279598 -0.704923 0.575143 -0.033845 1 0 0 0 0 0 1 83712
-0.001489 0.001318 0.118936 -0.278496 -0.710000 0.576300 -0.033876 1 0 0 0 0 0 1 84710
-0.001489 0.001318 0.118936 -0.278063 -0.712863 0.577048 -0.033907 1 0 0 0 0 0 1 85710
-0.001489 0.001318 0.118936 -0.277983 -0.714625 0.577659 -0.033938 1 0 0 0 0 0 1 86709
-0.001489 0.001318 0.118936 -0.278052 -0.715832 0.578210 -0.033970 1 0 0 0 0 0 1 87710
-0.001489 0.001318 0.118936 -0.278230 -0.716776 0.578762 -0.034001 1 0 0 0 0 0 1 88711
-0.001489 0.001318 0.118936 -0.278446 -0.717568 0.579285 -0.034032 1 0 0 0 0 0 1 89710
-0.001489 0.001318 0.118936 -0.278670 -0.718295 0.579824 -0.034063 1 0 0 0 0 0 1 90710
-0.001489 0.001318 0.118936 -0.278921 -0.719001 0.580351 -0.034095 1 0 0 0 0 0 1 91710
-0.001489 0.001318 0.118936 -0.279173 -0.719675 0.580889 -0.034126 1 0 0 0 0 0 1 92709
-0.001489 0.001318 0.118936 -0.279417 -0.720338 0.581415 -0.034157 1 0 0 0 0 0 1 93709
-0.001489 0.001318 0.118936 -0.279670 -0.720994 0.581944 -0.034188 1 0 0 0 0 0 1 94704
-0.001489 0.001318 0.118936 -0.279942 -0.721662 0.582492 -0.034220 1 0 0 0 0 0 1 95723
-0.001489 0.001318 0.118936 -0.280182 -0.722329 0.583021 -0.034251 1 0 0 0 0 0 1 96715
-0.001489 0.001318 0.118936 -0.280446 -0.722985 0.583538 -0.034282 1 0 0 0 0 0 1 97711
-0.001489 0.001318 0.118936 -0.280691 -0.723646 0.584081 -0.034313 1 0 0 0 0 0 1 98710
-0.001489 0.001318 0.118936 -0.280961 -0.724290 0.584613 -0.034345 1 0 0 0 0 0 1 99709
-0.001489 0.001318 0.118936 -0.281202 -0.724939 0.585129 -0.034375 1 0 0 0 0 0 1 100691
-0.001489 0.001318 0.118936 -0.281466 -0.725630 0.585671 -0.034407 1 0 0 0 0 0 1 101710
-0.001489 0.001318 0.118936 -0.281716 -0.726270 0.586201 -0.034438 1 0 0 0 0 0 1 102708
-0.001489 0.001318 0.118936 -0.281980 -0.726937 0.586747 -0.034470 1 0 0 0 0 0 1 103710
-0.001489 0.001318 0.118936 -0.282237 -0.727597 0.587261 -0.034501 1 0 0 0 0 0 1 104710
-0.001489 0.001318 0.118936 -0.282481 -0.728258 0.587804 -0.034532 1 0 0 0 0 0 1 105709
-0.001489 0.001318 0.118936 -0.282738 -0.728906 0.588330 -0.034563 1 0 0 0 0 0 1 106709
-0.001489 0.001318 0.118936 -0.283000 -0.729566 0.588869 -0.034594 1 0 0 0 0 0 1 107699
-0.001489 0.001318 0.118936 -0.283259 -0.730232 0.589388 -0.034626 1 0 0 0 0 0 1 108708
-0.001489 0.001318 0.118936 -0.283519 -0.730936 0.589965 -0.034659 1 0 0 0 0 0 1 109772
-0.001489 0.001318 0.118936 -0.283775 -0.731580 0.590488 -0.034690 1 0 0 0 0 0 1 110766
-0.001489 0.001318 0.118936 -0.284047 -0.732234 0.591011 -0.034721 1 0 0 0 0 0 1 111751
-0.001489 0.001318 0.118936 -0.284285 -0.732907 0.591557 -0.034753 1 0 0 0 0 0 1 112763
-0.001489 0.001318 0.118936 -0.284538 -0.733546 0.592075 -0.034783 1 0 0 0 0 0 1 113749
-0.001489 0.001318 0.118936 -0.284795 -0.734225 0.592622 -0.034815 1 0 0 0 0 0 1 114765
-0.001489 0.001318 0.118936 -0.285073 -0.734880 0.593147 -0.034846 1 0 0 0 0 0 1 115764
-0.001489 0.001318 0.118936 -0.285304 -0.735533 0.593676 -0.034877 1 0 0 0 0 0 1 116748
-0.001489 0.001318 0.118936 -0.285565 -0.736192 0.594211 -0.034909 1 0 0 0 0 0 1 117764
-0.001489 0.001318 0.118936 -0.285813 -0.736850 0.594740 -0.034940 1 0 0 0 0 0 1 118748
-0.001489 0.001318 0.118936 -0.286095 -0.737516 0.595274 -0.034971 1 0 0 0 0 0 1 119764
-0.001489 0.001318 0.118936 -0.286330 -0.738159 0.595798 -0.035002 1 0 0 0 0 0 1 120750
-0.001489 0.001318 0.118936 -0.286566 -0.738791 0.596307 -0.035032 1 0 0 0 0 0 1 121693
-0.001489 0.001318 0.118936 -0.286831 -0.739444 0.596822 -0.035063 1 0 0 0 0 0 1 122686
-0.001489 0.001318 0.118936 -0.287088 -0.740104 0.597373 -0.035094 1 0 0 0 0 0 1 123687
-0.001489 0.001318 0.118936 -0.287337 -0.740758 0.597897 -0.035125 1 0 0 0 0 0 1 124693
-0.001489 0.001318 0.118936 -0.287586 -0.741421 0.598429 -0.035156 1 0 0 0 0 0 1 125683
-0.001489 0.001318 0.118936 -0.287855 -0.742085 0.598954 -0.035188 1 0 0 0 0 0 1 126693
-0.001489 0.001318 0.118936 -0.288110 -0.742737 0.599499 -0.035219 1 0 0 0 0 0 1 127683
-0.001489 0.001318 0.118936 -0.288360 -0.743394 0.600025 -0.035250 1 0 0 0 0 0 1 128693
-0.001489 0.001318 0.118936 -0.288620 -0.744054 0.600544 -0.035281 1 0 0 0 0 0 1 129683
-0.001489 0.001318 0.118936 -0.288879 -0.744720 0.601099 -0.035313 1 0 0 0 0 0 1 130692
-0.001489 0.001318 0.118936 -0.289124 -0.745365 0.601615 -0.035344 1 0 0 0 0 0 1 131683
-0.001489 0.001318 0.118936 -0.289375 -0.746034 0.602153 -0.035375 1 0 0 0 0 0 1 132683
-0.001489 0.001318 0.118936 -0.289642 -0.746692 0.602673 -0.035406 1 0 0 0 0 0 1 133684
-0.001489 0.001318 0.118936 -0.289901 -0.747356 0.603227 -0.035438 1 0 0 0 0 0 1 134691
-0.001489 0.001318 0.118936 -0.290148 -0.748006 0.603747 -0.035469 1 0 0 0 0 0 1 135690
-0.001489 0.001318 0.118936 -0.290408 -0.748683 0.604277 -0.035500 1 0 0 0 0 0 1 136689
-0.001489 0.001318 0.118936 -0.290659 -0.749326 0.604810 -0.035532 1 0 0 0 0 0 1 137691
-0.001489 0.001318 0.118936 -0.290925 -0.749996 0.605359 -0.035563 1 0 0 0 0 0 1 138699
-0.001489 0.001318 0.118936 -0.291174 -0.750637 0.605858 -0.035593 1 0 0 0 0 0 1 139670
-0.001489 0.001318 0.118936 -0.291430 -0.751310 0.606412 -0.035626 1 0 0 0 0 0 1 140704
-0.001489 0.001318 0.118936 -0.291674 -0.751959 0.606935 -0.035656 1 0 0 0 0 0 1 141673
-0.001489 0.001318 0.118936 -0.291951 -0.752623 0.607482 -0.035688 1 0 0 0 0 0 1 142701
-0.001489 0.001318 0.118936 -0.292201 -0.753302 0.608007 -0.035719 1 0 0 0 0 0 1 143699
-0.001489 0.001318 0.118936 -0.292450 -0.753941 0.608535 -0.035750 1 0 0 0 0 0 1 144694
-0.001489 0.001318 0.118936 -0.292703 -0.754612 0.609076 -0.035782 1 0 0 0 0 0 1 145699
-0.001489 0.001318 0.118936 -0.292973 -0.755258 0.609609 -0.035813 1 0 0 0 0 0 1 146699
-0.001489 0.001318 0.118936 -0.293223 -0.755939 0.610135 -0.035844 1 0 0 0 0 0 1 147699
-0.001489 0.001318 0.118936 -0.293476 -0.756586 0.610670 -0.035876 1 0 0 0 0 0 1 148708
-0.001489 0.001318 0.118936 -0.293729 -0.757239 0.611198 -0.035907 1 0 0 0 0 0 1 149701
-0.001489 0.001318 0.118936 -0.293994 -0.757907 0.611744 -0.035938 1 0 0 0 0 0 1 150703
-0.001489 0.001318 0.118936 -0.294249 -0.758565 0.612257 -0.035969 1 0 0 0 0 0 1 151700
-0.001489 0.001318 0.118936 -0.294493 -0.759226 0.612799 -0.036001 1 0 0 0 0 0 1 152699
-0.001489 0.001318 0.118936 -0.294751 -0.759875 0.613326 -0.036032 1 0 0 0 0 0 1 153700
-0.001489 0.001318 0.118936 -0.295024 -0.760551 0.613865 -0.036063 1 0 0 0 0 0 1 154701
-0.001489 0.001318 0.118936 -0.295256 -0.761173 0.614373 -0.036093 1 0 0 0 0 0 1 155668
-0.001489 0.001318 0.118936 -0.295514 -0.761860 0.614927 -0.036126 1 0 0 0 0 0 1 156697
-0.001489 0.001318 0.118936 -0.295782 -0.762520 0.615447 -0.036157 1 0 0 0 0 0 1 157700
-0.001489 0.001318 0.118936 -0.296039 -0.763178 0.615997 -0.036188 1 0 0 0 0 0 1 158699
-0.001489 0.001318 0.118936 -0.296286 -0.763829 0.616518 -0.036219 1 0 0 0 0 0 1 159699
-0.001489 0.001318 0.118936 -0.296541 -0.764487 0.617049 -0.036251 1 0 0 0 0 0 1 160699
-0.001489 0.001318 0.118936 -0.296812 -0.765162 0.617587 -0.036282 1 0 0 0 0 0 1 161698
-0.001489 0.001318 0.118936 -0.297053 -0.765804 0.618112 -0.036313 1 0 0 0 0 0 1 162696
-0.001489 0.001318 0.118936 -0.297304 -0.766474 0.618651 -0.036344 1 0 0 0 0 0 1 163698
-0.001489 0.001318 0.118936 -0.297568 -0.767126 0.619165 -0.036375 1 0 0 0 0 0 1 164689
-0.001484 0.001300 0.118947 -0.368722 -0.527173 0.472644 -0.036407 1 0 0 0 0 0 1 165701
-0.001481 0.001291 0.118951 -0.344250 -0.614026 0.549111 -0.036438 1 0 0 0 0 0 1 166698
-0.001479 0.001287 0.118952 -0.325581 -0.678902 0.588495 -0.036469 1 0 0 0 0 0 1 167697
-0.001479 0.001285 0.118952 -0.315514 -0.713906 0.603686 -0.036500 1 0 0 0 0 0 1 168669
-0.001478 0.001284 0.118953 -0.310479 -0.732025 0.609417 -0.036532 1 0 0 0 0 0 1 169698
-0.001478 0.001283 0.118953 -0.308051 -0.741455 0.611752 -0.036563 1 0 0 0 0 0 1 170699
-0.001478 0.001283 0.118953 -0.306962 -0.746493 0.612892 -0.036594 1 0 0 0 0 0 1 171698
-0.001478 0.001283 0.118953 -0.306536 -0.749332 0.613630 -0.036626 1 0 0 0 0 0 1 172698
-0.001478 0.001283 0.118953 -0.306465 -0.751134 0.614270 -0.036659 1 0 0 0 0 0 1 173769
-0.001478 0.001283 0.118953 -0.306550 -0.752320 0.614818 -0.036690 1 0 0 0 0 0 1 174769
-0.001478 0.001282 0.118953 -0.306747 -0.753246 0.615352 -0.036722 1 0 0 0 0 0 1 175775
-0.001478 0.001282 0.118953 -0.306957 -0.754018 0.615875 -0.036753 1 0 0 0 0 0 1 176768
-0.001478 0.001282 0.118953 -0.307190 -0.754719 0.616402 -0.036784 1 0 0 0 0 0 1 177771
-0.001478 0.001282 0.118953 -0.307435 -0.755390 0.616921 -0.036815 1 0 0 0 0 0 1 178760
-0.001478 0.001282 0.118953 -0.307703 -0.756060 0.617450 -0.036847 1 0 0 0 0 0 1 179770
-0.001478 0.001282 0.118953 -0.307953 -0.756707 0.617969 -0.036878 1 0 0 0 0 0 1 180772
-0.001478 0.001282 0.118953 -0.308220 -0.757354 0.618502 -0.036909 1 0 0 0 0 0 1 181767
-0.001478 0.001282 0.118953 -0.308476 -0.758013 0.619032 -0.036941 1 0 0 0 0 0 1 182789
-0.001478 0.001282 0.118953 -0.308737 -0.758647 0.619536 -0.036971 1 0 0 0 0 0 1 183764
-0.001478 0.001282 0.118953 -0.308991 -0.759283 0.620067 -0.037003 1 0 0 0 0 0 1 184767
-0.001478 0.001282 0.118953 -0.309262 -0.759918 0.620596 -0.037034 1 0 0 0 0 0 1 185764
-0.001478 0.001282 0.118953 -0.309510 -0.760536 0.621095 -0.037064 1 0 0 0 0 0 1 186741
-0.001478 0.001282 0.118953 -0.309775 -0.761196 0.621618 -0.037096 1 0 0 0 0 0 1 187741
-0.001478 0.001282 0.118953 -0.310043 -0.761833 0.622159 -0.037127 1 0 0 0 0 0 1 188750
-0.001478 0.001282 0.118953 -0.310297 -0.762488 0.622687 -0.037159 1 0 0 0 0 0 1 189768
-0.001478 0.001282 0.118953 -0.310564 -0.763136 0.623202 -0.037190 1 0 0 0 0 0 1 190765
-0.001473 0.001265 0.118963 -0.381818 -0.522773 0.476621 -0.037221 1 0 0 0 0 0 1 191747
-0.001470 0.001256 0.118967 -0.357387 -0.609580 0.552984 -0.037253 1 0 0 0 0 0 1 192763
-0.001469 0.001251 0.118969 -0.338720 -0.674402 0.592310 -0.037283 1 0 0 0 0 0 1 193750
-0.001468 0.001249 0.118969 -0.328684 -0.709398 0.607498 -0.037315 1 0 0 0 0 0 1 194763
-0.001468 0.001248 0.118969 -0.323623 -0.727469 0.613194 -0.037346 1 0 0 0 0 0 1 195748
-0.001468 0.001247 0.118969 -0.321219 -0.736874 0.615524 -0.037378 1 0 0 0 0 0 1 196765
-0.001468 0.001247 0.118969 -0.320120 -0.741884 0.616639 -0.037408 1 0 0 0 0 0 1 197748
-0.001467 0.001247 0.118969 -0.319702 -0.744700 0.617370 -0.037439 1 0 0 0 0 0 1 198729
-0.001467 0.001247 0.118969 -0.319631 -0.746447 0.617975 -0.037471 1 0 0 0 0 0 1 199760
-0.001467 0.001247 0.118969 -0.319737 -0.747610 0.618505 -0.037502 1 0 0 0 0 0 1 200745
-0.001467 0.001247 0.118969 -0.319905 -0.748513 0.619036 -0.037534 1 0 0 0 0 0 1 201761
-0.001462 0.001229 0.118980 -0.391211 -0.508051 0.472505 -0.037565 1 0 0 0 0 0 1 202746
-0.001460 0.001220 0.118984 -0.366736 -0.594933 0.548785 -0.037596 1 0 0 0 0 0 1 203763
-0.001458 0.001216 0.118985 -0.348069 -0.659772 0.588061 -0.037627 1 0 0 0 0 0 1 204745
-0.001457 0.001213 0.118985 -0.338001 -0.694739 0.603192 -0.037657 1 0 0 0 0 0 1 205690
-0.001457 0.001212 0.118986 -0.332967 -0.712795 0.608868 -0.037688 1 0 0 0 0 0 1 206681
-0.001457 0.001212 0.118986 -0.330557 -0.722178 0.611192 -0.037719 1 0 0 0 0 0 1 207689
-0.001457 0.001212 0.118986 -0.329462 -0.727187 0.612308 -0.037750 1 0 0 0 0 0 1 208680
-0.001457 0.001211 0.118986 -0.329059 -0.729993 0.613039 -0.037782 1 0 0 0 0 0 1 209690
-0.001457 0.001211 0.118986 -0.328983 -0.731696 0.613613 -0.037813 1 0 0 0 0 0 1 210680
-0.001475 0.001216 0.118996 -0.075740 -0.793681 0.477921 -0.037844 1 0 0 0 0 0 1 211689
-0.001485 0.001218 0.118999 -0.167844 -0.772080 0.548579 -0.037875 1 0 0 0 0 0 1 212680
-0.001489 0.001219 0.119000 -0.235443 -0.756672 0.584992 -0.037907 1 0 0 0 0 0 1 213690
-0.001486 0.001202 0.119012 -0.342466 -0.507430 0.452024 -0.037937 1 0 0 0 0 0 1 214680
-0.001485 0.001193 0.119015 -0.335989 -0.590041 0.532991 -0.037969 1 0 0 0 0 0 1 215681
-0.001484 0.001189 0.119017 -0.326284 -0.652794 0.573916 -0.038000 1 0 0 0 0 0 1 216690
-0.001484 0.001187 0.119017 -0.320723 -0.686718 0.589614 -0.038031 1 0 0 0 0 0 1 217681
-0.001483 0.001186 0.119017 -0.317906 -0.704245 0.595492 -0.038063 1 0 0 0 0 0 1 218687
-0.001483 0.001185 0.119017 -0.316588 -0.713347 0.597854 -0.038094 1 0 0 0 0 0 1 219682
-0.001483 0.001185 0.119017 -0.316061 -0.718216 0.599002 -0.038125 1 0 0 0 0 0 1 220690
-0.001483 0.001185 0.119017 -0.315913 -0.720949 0.599709 -0.038156 1 0 0 0 0 0 1 221688
-0.001483 0.001184 0.119017 -0.315975 -0.722616 0.600286 -0.038188 1 0 0 0 0 0 1 222696
-0.001483 0.001184 0.119017 -0.316117 -0.723734 0.600790 -0.038219 1 0 0 0 0 0 1 223676
-0.001478 0.001167 0.119028 -0.387509 -0.482909 0.454313 -0.038250 1 0 0 0 0 0 1 224677
-0.001475 0.001158 0.119032 -0.363059 -0.569850 0.530417 -0.038282 1 0 0 0 0 0 1 225689
-0.001474 0.001153 0.119033 -0.344373 -0.634737 0.569628 -0.038313 1 0 0 0 0 0 1 226698
-0.001492 0.001155 0.119044 -0.080695 -0.730540 0.448440 -0.038344 1 0 0 0 0 0 1 227699
-0.001501 0.001157 0.119047 -0.167557 -0.726174 0.524191 -0.038376 1 0 0 0 0 0 1 228697
-0.001505 0.001157 0.119049 -0.232489 -0.719383 0.562366 -0.038407 1 0 0 0 0 0 1 229699
-0.001507 0.001157 0.119049 -0.267051 -0.715904 0.577027 -0.038438 1 0 0 0 0 0 1 230698
-0.001509 0.001157 0.119049 -0.284589 -0.714456 0.582518 -0.038469 1 0 0 0 0 0 1 231696
-0.001504 0.001140 0.119060 -0.364670 -0.472144 0.437755 -0.038500 1 0 0 0 0 0 1 232664
-0.001501 0.001131 0.119064 -0.344562 -0.558496 0.514407 -0.038532 1 0 0 0 0 0 1 233704
-0.001500 0.001126 0.119065 -0.328020 -0.623066 0.553781 -0.038563 1 0 0 0 0 0 1 234697
-0.001500 0.001124 0.119066 -0.319032 -0.657884 0.568943 -0.038594 1 0 0 0 0 0 1 235699
-0.001499 0.001123 0.119066 -0.314526 -0.675834 0.574612 -0.038626 1 0 0 0 0 0 1 236697
-0.001499 0.001122 0.119066 -0.312344 -0.685138 0.576883 -0.038657 1 0 0 0 0 0 1 237698
-0.001499 0.001122 0.119066 -0.311377 -0.690061 0.577980 -0.038688 1 0 0 0 0 0 1 238694
-0.001499 0.001122 0.119066 -0.311002 -0.692825 0.578665 -0.038719 1 0 0 0 0 0 1 239695
-0.001499 0.001122 0.119066 -0.310944 -0.694483 0.579203 -0.038750 1 0 0 0 0 0 1 240695
-0.001494 0.001104 0.119077 -0.382359 -0.453547 0.432846 -0.038785 1 0 0 0 0 0 1 241784
-0.001491 0.001095 0.119080 -0.357838 -0.540645 0.508778 -0.038815 1 0 0 0 0 0 1 242764
-0.001490 0.001091 0.119082 -0.339124 -0.605590 0.547908 -0.038847 1 0 0 0 0 0 1 243771
-0.001489 0.001088 0.119082 -0.329027 -0.640558 0.562967 -0.038877 1 0 0 0 0 0 1 244746
-0.001489 0.001087 0.119082 -0.323979 -0.658615 0.568611 -0.038909 1 0 0 0 0 0 1 245762
-0.001488 0.001087 0.119082 -0.321532 -0.667929 0.570855 -0.038939 1 0 0 0 0 0 1 246739
-0.001488 0.001086 0.119082 -0.320424 -0.672868 0.571931 -0.038970 1 0 0 0 0 0 1 247735
-0.001507 0.001091 0.119092 -0.066075 -0.736503 0.436239 -0.039004 1 0 0 0 0 0 1 248822
-0.001516 0.001093 0.119096 -0.157838 -0.715773 0.506795 -0.039034 1 0 0 0 0 0 1 249765
-0.001521 0.001094 0.119097 -0.225275 -0.700747 0.543167 -0.039065 1 0 0 0 0 0 1 250771
-0.001523 0.001095 0.119097 -0.261070 -0.693105 0.557189 -0.039096 1 0 0 0 0 0 1 251766
-0.001524 0.001095 0.119097 -0.279232 -0.689558 0.562429 -0.039127 1 0 0 0 0 0 1 252739
-0.001525 0.001095 0.119097 -0.288418 -0.688073 0.564561 -0.039158 1 0 0 0 0 0 1 253738
-0.001525 0.001095 0.119098 -0.293123 -0.687614 0.565579 -0.039189 1 0 0 0 0 0 1 254739
-0.001520 0.001077 0.119108 -0.366928 -0.445312 0.419324 -0.039221 1 0 0 0 0 0 1 255738
-0.001517 0.001068 0.119112 -0.343628 -0.531887 0.495260 -0.039253 1 0 0 0 0 0 1 256762
-0.001516 0.001064 0.119113 -0.325500 -0.596556 0.534360 -0.039284 1 0 0 0 0 0 1 257761
-0.001515 0.001062 0.119114 -0.315684 -0.631383 0.549408 -0.039314 1 0 0 0 0 0 1 258738
-0.001515 0.001060 0.119114 -0.310774 -0.649366 0.555043 -0.039347 1 0 0 0 0 0 1 259773
-0.001515 0.001060 0.119114 -0.308389 -0.658644 0.557281 -0.039378 1 0 0 0 0 0 1 260766
-0.001515 0.001060 0.119114 -0.307313 -0.663552 0.558356 -0.039409 1 0 0 0 0 0 1 261769
-0.001515 0.001059 0.119114 -0.306893 -0.666269 0.559001 -0.039440 1 0 0 0 0 0 1 262766
-0.001515 0.001059 0.119114 -0.306804 -0.667902 0.559522 -0.039472 1 0 0 0 0 0 1 263772
-0.001515 0.001059 0.119114 -0.306879 -0.668973 0.559978 -0.039502 1 0 0 0 0 0 1 264737
-0.001515 0.001059 0.119114 -0.307028 -0.669791 0.560443 -0.039534 1 0 0 0 0 0 1 265770
-0.001515 0.001059 0.119114 -0.307235 -0.670458 0.560887 -0.039565 1 0 0 0 0 0 1 266765
-0.001515 0.001059 0.119114 -0.307452 -0.671039 0.561332 -0.039596 1 0 0 0 0 0 1 267737
-0.001515 0.001059 0.119114 -0.307682 -0.671607 0.561757 -0.039627 1 0 0 0 0 0 1 268736
-0.001515 0.001059 0.119114 -0.307927 -0.672164 0.562216 -0.039659 1 0 0 0 0 0 1 269761
-0.001515 0.001059 0.119114 -0.308164 -0.672682 0.562649 -0.039689 1 0 0 0 0 0 1 270737
-0.001515 0.001059 0.119114 -0.308403 -0.673222 0.563098 -0.039721 1 0 0 0 0 0 1 271736
-0.001515 0.001059 0.119114 -0.308633 -0.673755 0.563536 -0.039752 1 0 0 0 0 0 1 272736
-0.001515 0.001059 0.119114 -0.308896 -0.674286 0.563990 -0.039784 1 0 0 0 0 0 1 273763
-0.001509 0.001042 0.119125 -0.380549 -0.432177 0.417542 -0.039815 1 0 0 0 0 0 1 274762
-0.001507 0.001033 0.119128 -0.356138 -0.518949 0.493273 -0.039846 1 0 0 0 0 0 1 275748
-0.001505 0.001028 0.119130 -0.337466 -0.583731 0.532316 -0.039878 1 0 0 0 0 0 1 276762
-0.001505 0.001026 0.119130 -0.327396 -0.618613 0.547341 -0.039908 1 0 0 0 0 0 1 277747
-0.001504 0.001025 0.119130 -0.322340 -0.636568 0.552951 -0.039940 1 0 0 0 0 0 1 278760
-0.001504 0.001024 0.119130 -0.319902 -0.645832 0.555167 -0.039971 1 0 0 0 0 0 1 279743
-0.001504 0.001024 0.119130 -0.318784 -0.650738 0.556230 -0.040002 1 0 0 0 0 0 1 280758
-0.001504 0.001024 0.119130 -0.318356 -0.653455 0.556874 -0.040033 1 0 0 0 0 0 1 281745
-0.001504 0.001024 0.119130 -0.318250 -0.655063 0.557384 -0.040064 1 0 0 0 0 0 1 282743
-0.001504 0.001024 0.119130 -0.318341 -0.656123 0.557842 -0.040096 1 0 0 0 0 0 1 283744
-0.001504 0.001024 0.119130 -0.318503 -0.656908 0.558295 -0.040127 1 0 0 0 0 0 1 284758
-0.001504 0.001024 0.119130 -0.318703 -0.657555 0.558721 -0.040158 1 0 0 0 0 0 1 285743
-0.001504 0.001024 0.119130 -0.318922 -0.658143 0.559169 -0.040190 1 0 0 0 0 0 1 286758
-0.001504 0.001024 0.119130 -0.319169 -0.658671 0.559598 -0.040221 1 0 0 0 0 0 1 287742
-0.001504 0.001024 0.119130 -0.319410 -0.659225 0.560040 -0.040252 1 0 0 0 0 0 1 288756
-0.001504 0.001024 0.119130 -0.319627 -0.659704 0.560435 -0.040281 1 0 0 0 0 0 1 289679
-0.001504 0.001024 0.119130 -0.319885 -0.660213 0.560875 -0.040312 1 0 0 0 0 0 1 290679
-0.001504 0.001024 0.119130 -0.320124 -0.660731 0.561308 -0.040344 1 0 0 0 0 0 1 291687
-0.001504 0.001024 0.119130 -0.320389 -0.661245 0.561738 -0.040375 1 0 0 0 0 0 1 292678
-0.001504 0.001024 0.119130 -0.320633 -0.661753 0.562183 -0.040406 1 0 0 0 0 0 1 293687
-0.001504 0.001024 0.119130 -0.320875 -0.662271 0.562602 -0.040437 1 0 0 0 0 0 1 294679
-0.001504 0.001024 0.119130 -0.321160 -0.662862 0.563121 -0.040473 1 0 0 0 0 0 1 295831
-0.001504 0.001024 0.119130 -0.321362 -0.663288 0.563479 -0.040500 1 0 0 0 0 0 1 296679
-0.001504 0.001024 0.119130 -0.321623 -0.663799 0.563922 -0.040531 1 0 0 0 0 0 1 297686
-0.001504 0.001024 0.119130 -0.321866 -0.664317 0.564340 -0.040562 1 0 0 0 0 0 1 298677
-0.001523 0.001028 0.119140 -0.067589 -0.725751 0.428137 -0.040594 1 0 0 0 0 0 1 299677
-0.001532 0.001030 0.119144 -0.159509 -0.704027 0.498514 -0.040625 1 0 0 0 0 0 1 300686
-0.001537 0.001031 0.119145 -0.227012 -0.688430 0.534806 -0.040656 1 0 0 0 0 0 1 301678
-0.001539 0.001032 0.119146 -0.262849 -0.680523 0.548796 -0.040688 1 0 0 0 0 0 1 302694
-0.001540 0.001032 0.119146 -0.281022 -0.676815 0.554010 -0.040719 1 0 0 0 0 0 1 303694
-0.001541 0.001032 0.119146 -0.290211 -0.675220 0.556112 -0.040750 1 0 0 0 0 0 1 304687
-0.001536 0.001015 0.119156 -0.366438 -0.431626 0.410109 -0.040781 1 0 0 0 0 0 1 305676
-0.001533 0.001006 0.119160 -0.344295 -0.517815 0.485956 -0.040813 1 0 0 0 0 0 1 306698
-0.001532 0.001001 0.119161 -0.326730 -0.582276 0.524995 -0.040844 1 0 0 0 0 0 1 307684
-0.001531 0.000999 0.119162 -0.317222 -0.616989 0.540035 -0.040876 1 0 0 0 0 0 1 308701
-0.001531 0.000998 0.119162 -0.312440 -0.634862 0.545612 -0.040907 1 0 0 0 0 0 1 309696
-0.001531 0.000997 0.119162 -0.310118 -0.644089 0.547833 -0.040938 1 0 0 0 0 0 1 310696
-0.001531 0.000997 0.119162 -0.309059 -0.648964 0.548878 -0.040969 1 0 0 0 0 0 1 311695
-0.001531 0.000997 0.119162 -0.308636 -0.651637 0.549510 -0.041000 1 0 0 0 0 0 1 312692
-0.001531 0.000997 0.119162 -0.308566 -0.653240 0.550008 -0.041032 1 0 0 0 0 0 1 313715
-0.001531 0.000997 0.119162 -0.308633 -0.654282 0.550456 -0.041063 1 0 0 0 0 0 1 314702
-0.001531 0.000997 0.119162 -0.308793 -0.655063 0.550875 -0.041094 1 0 0 0 0 0 1 315701
-0.001530 0.000997 0.119162 -0.308975 -0.655695 0.551294 -0.041125 1 0 0 0 0 0 1 316695
-0.001530 0.000997 0.119162 -0.309195 -0.656254 0.551725 -0.041157 1 0 0 0 0 0 1 317707
-0.001530 0.000997 0.119162 -0.309418 -0.656789 0.552146 -0.041188 1 0 0 0 0 0 1 318707
-0.001530 0.000997 0.119162 -0.309645 -0.657312 0.552558 -0.041220 1 0 0 0 0 0 1 319706
-0.001549 0.001001 0.119172 -0.055033 -0.718778 0.416282 -0.041251 1 0 0 0 0 0 1 320703
-0.001558 0.001003 0.119176 -0.146896 -0.697086 0.486576 -0.041282 1 0 0 0 0 0 1 321703
-0.001558 0.000987 0.119188 -0.285951 -0.438152 0.375813 -0.041313 1 0 0 0 0 0 1 322705
-0.001557 0.000978 0.119192 -0.297185 -0.516381 0.464865 -0.041344 1 0 0 0 0 0 1 323701
-0.001557 0.000974 0.119193 -0.296432 -0.576865 0.508618 -0.041376 1 0 0 0 0 0 1 324702
-0.001557 0.000972 0.119194 -0.295317 -0.609596 0.525254 -0.041407 1 0 0 0 0 0 1 325701
-0.001557 0.000971 0.119194 -0.294706 -0.626470 0.531402 -0.041438 1 0 0 0 0 0 1 326702
-0.001557 0.000970 0.119194 -0.294465 -0.635188 0.533804 -0.041469 1 0 0 0 0 0 1 327701
-0.001557 0.000970 0.119194 -0.294456 -0.639798 0.534896 -0.041501 1 0 0 0 0 0 1 328701
-0.001557 0.000970 0.119194 -0.294559 -0.642376 0.535559 -0.041534 1 0 0 0 0 0 1 329763
-0.001557 0.000970 0.119194 -0.294720 -0.643903 0.536052 -0.041566 1 0 0 0 0 0 1 330776
-0.001557 0.000970 0.119194 -0.294908 -0.644885 0.536480 -0.041596 1 0 0 0 0 0 1 331755
-0.001557 0.000970 0.119194 -0.295115 -0.645649 0.536897 -0.041628 1 0 0 0 0 0 1 332774
-0.001557 0.000970 0.119194 -0.295322 -0.646257 0.537299 -0.041659 1 0 0 0 0 0 1 333767
-0.001557 0.000970 0.119194 -0.295530 -0.646789 0.537691 -0.041689 1 0 0 0 0 0 1 334737
-0.001576 0.000974 0.119204 -0.040645 -0.708298 0.401393 -0.041720 1 0 0 0 0 0 1 335735
-0.001585 0.000976 0.119207 -0.132488 -0.686651 0.471612 -0.041753 1 0 0 0 0 0 1 336761
-0.001589 0.000978 0.119209 -0.199946 -0.671065 0.507820 -0.041784 1 0 0 0 0 0 1 337759
-0.001592 0.000978 0.119209 -0.235729 -0.663110 0.521740 -0.041814 1 0 0 0 0 0 1 338734
-0.001593 0.000978 0.119209 -0.253878 -0.659376 0.526932 -0.041846 1 0 0 0 0 0 1 339757
-0.001588 0.000961 0.119220 -0.334670 -0.414146 0.381941 -0.041877 1 0 0 0 0 0 1 340757
-0.001586 0.000952 0.119224 -0.314814 -0.499728 0.457968 -0.041909 1 0 0 0 0 0 1 341760
-0.001585 0.000947 0.119225 -0.298338 -0.563885 0.497056 -0.041939 1 0 0 0 0 0 1 342727
-0.001584 0.000945 0.119225 -0.289379 -0.598442 0.512087 -0.041972 1 0 0 0 0 0 1 343768
-0.001584 0.000944 0.119226 -0.284836 -0.616212 0.517658 -0.042003 1 0 0 0 0 0 1 344764
-0.001584 0.000943 0.119226 -0.282630 -0.625364 0.519849 -0.042033 1 0 0 0 0 0 1 345746
-0.001583 0.000943 0.119226 -0.281617 -0.630204 0.520861 -0.042065 1 0 0 0 0 0 1 346764
-0.001583 0.000943 0.119226 -0.281217 -0.632851 0.521473 -0.042096 1 0 0 0 0 0 1 347766
-0.001583 0.000943 0.119226 -0.281103 -0.634389 0.521922 -0.042126 1 0 0 0 0 0 1 348727
-0.001583 0.000943 0.119226 -0.281166 -0.635408 0.522335 -0.042159 1 0 0 0 0 0 1 349755
-0.001583 0.000943 0.119226 -0.281291 -0.636170 0.522739 -0.042190 1 0 0 0 0 0 1 350768
-0.001583 0.000943 0.119226 -0.281460 -0.636768 0.523116 -0.042220 1 0 0 0 0 0 1 351734
-0.001583 0.000943 0.119226 -0.281653 -0.637295 0.523512 -0.042252 1 0 0 0 0 0 1 352737
-0.001583 0.000943 0.119226 -0.281863 -0.637824 0.523903 -0.042284 1 0 0 0 0 0 1 353760
-0.001583 0.000943 0.119226 -0.282055 -0.638291 0.524274 -0.042314 1 0 0 0 0 0 1 354737
-0.001583 0.000943 0.119226 -0.282263 -0.638783 0.524675 -0.042346 1 0 0 0 0 0 1 355757
-0.001583 0.000943 0.119226 -0.282467 -0.639244 0.525054 -0.042377 1 0 0 0 0 0 1 356735
-0.001583 0.000943 0.119226 -0.282678 -0.639740 0.525460 -0.042409 1 0 0 0 0 0 1 357764
-0.001602 0.000947 0.119236 -0.027437 -0.701251 0.389092 -0.042440 1 0 0 0 0 0 1 358757
-0.001611 0.000949 0.119239 -0.119202 -0.679601 0.459193 -0.042471 1 0 0 0 0 0 1 359742
-0.001616 0.000951 0.119240 -0.186633 -0.664011 0.495349 -0.042502 1 0 0 0 0 0 1 360755
-0.001618 0.000951 0.119241 -0.222411 -0.656038 0.509263 -0.042533 1 0 0 0 0 0 1 361743
-0.001619 0.000951 0.119241 -0.240526 -0.652300 0.514431 -0.042565 1 0 0 0 0 0 1 362758
-0.001620 0.000952 0.119241 -0.249665 -0.650661 0.516474 -0.042596 1 0 0 0 0 0 1 363740
-0.001620 0.000952 0.119241 -0.254329 -0.650099 0.517440 -0.042627 1 0 0 0 0 0 1 364757
-0.001620 0.000952 0.119241 -0.256756 -0.650058 0.518015 -0.042659 1 0 0 0 0 0 1 365758
-0.001620 0.000952 0.119241 -0.258054 -0.650254 0.518461 -0.042689 1 0 0 0 0 0 1 366740
-0.001621 0.000952 0.119241 -0.258809 -0.650615 0.518868 -0.042721 1 0 0 0 0 0 1 367758
-0.001621 0.000952 0.119241 -0.259268 -0.651020 0.519251 -0.042752 1 0 0 0 0 0 1 368741
-0.001615 0.000934 0.119252 -0.331306 -0.407453 0.372484 -0.042784 1 0 0 0 0 0 1 369754
-0.001613 0.000925 0.119255 -0.307071 -0.493965 0.447825 -0.042814 1 0 0 0 0 0 1 370740
-0.001611 0.000920 0.119257 -0.288439 -0.558624 0.486677 -0.042846 1 0 0 0 0 0 1 371759
-0.001611 0.000918 0.119257 -0.278347 -0.593388 0.501606 -0.042877 1 0 0 0 0 0 1 372740
-0.001610 0.000917 0.119257 -0.273232 -0.611232 0.507104 -0.042906 1 0 0 0 0 0 1 373685
-0.001610 0.000916 0.119257 -0.270738 -0.620424 0.509274 -0.042937 1 0 0 0 0 0 1 374675
-0.001610 0.000916 0.119257 -0.269573 -0.625274 0.510261 -0.042969 1 0 0 0 0 0 1 375684
-0.001610 0.000916 0.119257 -0.269102 -0.627915 0.510847 -0.043000 1 0 0 0 0 0 1 376675
-0.001610 0.000916 0.119257 -0.268947 -0.629470 0.511298 -0.043031 1 0 0 0 0 0 1 377685
-0.001610 0.000916 0.119257 -0.268960 -0.630475 0.511695 -0.043062 1 0 0 0 0 0 1 378676
-0.001610 0.000916 0.119257 -0.269079 -0.631221 0.512069 -0.043094 1 0 0 0 0 0 1 379684
-0.001610 0.000916 0.119257 -0.269233 -0.631807 0.512445 -0.043125 1 0 0 0 0 0 1 380674
-0.001610 0.000916 0.119257 -0.269399 -0.632337 0.512828 -0.043156 1 0 0 0 0 0 1 381683
-0.001610 0.000916 0.119257 -0.269584 -0.632823 0.513195 -0.043188 1 0 0 0 0 0 1 382684
-0.001610 0.000916 0.119257 -0.269782 -0.633298 0.513563 -0.043219 1 0 0 0 0 0 1 383675
-0.001610 0.000916 0.119257 -0.269976 -0.633773 0.513944 -0.043250 1 0 0 0 0 0 1 384684
-0.001629 0.000920 0.119267 -0.014340 -0.695352 0.377489 -0.043281 1 0 0 0 0 0 1 385675
-0.001638 0.000923 0.119271 -0.106034 -0.673732 0.447508 -0.043314 1 0 0 0 0 0 1 386716
-0.001642 0.000924 0.119272 -0.173409 -0.658127 0.483599 -0.043344 1 0 0 0 0 0 1 387675
-0.001645 0.000924 0.119272 -0.209164 -0.650159 0.497491 -0.043375 1 0 0 0 0 0 1 388689
-0.001646 0.000924 0.119273 -0.227259 -0.646393 0.502645 -0.043407 1 0 0 0 0 0 1 389692
-0.001646 0.000925 0.119273 -0.236373 -0.644750 0.504670 -0.043438 1 0 0 0 0 0 1 390690
-0.001647 0.000925 0.119273 -0.241026 -0.644160 0.505615 -0.043469 1 0 0 0 0 0 1 391682
-0.001647 0.000925 0.119273 -0.243426 -0.644121 0.506175 -0.043500 1 0 0 0 0 0 1 392685
-0.001647 0.000925 0.119273 -0.244713 -0.644316 0.506614 -0.043532 1 0 0 0 0 0 1 393692
-0.001647 0.000925 0.119273 -0.245454 -0.644645 0.506992 -0.043563 1 0 0 0 0 0 1 394692
-0.001647 0.000925 0.119273 -0.245911 -0.645051 0.507377 -0.043594 1 0 0 0 0 0 1 395692
-0.001647 0.000925 0.119273 -0.246214 -0.645473 0.507733 -0.043625 1 0 0 0 0 0 1 396689
-0.001647 0.000925 0.119273 -0.246461 -0.645929 0.508116 -0.043657 1 0 0 0 0 0 1 397712
-0.001647 0.000925 0.119273 -0.246686 -0.646374 0.508462 -0.043688 1 0 0 0 0 0 1 398700
-0.001642 0.000907 0.119283 -0.318678 -0.402417 0.361575 -0.043719 1 0 0 0 0 0 1 399699
-0.001639 0.000898 0.119287 -0.294416 -0.488879 0.436817 -0.043751 1 0 0 0 0 0 1 400702
-0.001638 0.000893 0.119288 -0.275747 -0.553497 0.475611 -0.043782 1 0 0 0 0 0 1 401706
-0.001637 0.000891 0.119289 -0.265644 -0.588219 0.490515 -0.043813 1 0 0 0 0 0 1 402705
-0.001637 0.000890 0.119289 -0.260527 -0.606075 0.496017 -0.043845 1 0 0 0 0 0 1 403706
-0.001655 0.000894 0.119299 -0.001871 -0.676403 0.361336 -0.043876 1 0 0 0 0 0 1 404699
-0.001664 0.000896 0.119302 -0.092183 -0.659184 0.431864 -0.043907 1 0 0 0 0 0 1 405700
-0.001669 0.000897 0.119304 -0.158838 -0.645782 0.468147 -0.043938 1 0 0 0 0 0 1 406700
-0.001671 0.000897 0.119304 -0.194234 -0.638896 0.482080 -0.043969 1 0 0 0 0 0 1 407700
-0.001672 0.000897 0.119304 -0.212136 -0.635657 0.487231 -0.044001 1 0 0 0 0 0 1 408699
-0.001673 0.000898 0.119304 -0.221161 -0.634302 0.489285 -0.044034 1 0 0 0 0 0 1 409758
-0.001673 0.000898 0.119304 -0.225746 -0.633849 0.490207 -0.044065 1 0 0 0 0 0 1 410758
-0.001668 0.000880 0.119315 -0.299970 -0.389181 0.343498 -0.044096 1 0 0 0 0 0 1 411756
-0.001666 0.000871 0.119319 -0.276805 -0.475397 0.418709 -0.044127 1 0 0 0 0 0 1 412733
-0.001664 0.000866 0.119320 -0.258689 -0.539886 0.457498 -0.044158 1 0 0 0 0 0 1 413732
-0.001664 0.000864 0.119320 -0.248836 -0.574571 0.472387 -0.044189 1 0 0 0 0 0 1 414735
-0.001663 0.000863 0.119321 -0.243822 -0.592367 0.477885 -0.044220 1 0 0 0 0 0 1 415733
-0.001663 0.000862 0.119321 -0.241375 -0.601532 0.480029 -0.044253 1 0 0 0 0 0 1 416769
-0.001663 0.000862 0.119321 -0.240224 -0.606324 0.480987 -0.044284 1 0 0 0 0 0 1 417762
-0.001663 0.000862 0.119321 -0.239735 -0.608935 0.481529 -0.044314 1 0 0 0 0 0 1 418735
-0.001663 0.000862 0.119321 -0.239549 -0.610469 0.481949 -0.044345 1 0 0 0 0 0 1 419733
-0.001663 0.000862 0.119321 -0.239551 -0.611439 0.482317 -0.044377 1 0 0 0 0 0 1 420733
-0.001663 0.000862 0.119321 -0.239649 -0.612163 0.482666 -0.044409 1 0 0 0 0 0 1 421758
-0.001682 0.000866 0.119331 0.016644 -0.673924 0.346157 -0.044440 1 0 0 0 0 0 1 422759
-0.001691 0.000869 0.119334 -0.074927 -0.652386 0.415963 -0.044470 1 0 0 0 0 0 1 423732
-0.001695 0.000870 0.119335 -0.142264 -0.636830 0.451979 -0.044502 1 0 0 0 0 0 1 424732
-0.001693 0.000852 0.119346 -0.249858 -0.383940 0.318563 -0.044533 1 0 0 0 0 0 1 425731
-0.001691 0.000844 0.119350 -0.243509 -0.466167 0.398405 -0.044564 1 0 0 0 0 0 1 426733
-0.001690 0.000839 0.119352 -0.233770 -0.528655 0.438800 -0.044596 1 0 0 0 0 0 1 427765
-0.001690 0.000837 0.119352 -0.228102 -0.562326 0.454237 -0.044627 1 0 0 0 0 0 1 428756
-0.001690 0.000836 0.119352 -0.225169 -0.579618 0.459913 -0.044659 1 0 0 0 0 0 1 429765
-0.001689 0.000835 0.119352 -0.223751 -0.588517 0.462108 -0.044690 1 0 0 0 0 0 1 430768
-0.001689 0.000835 0.119352 -0.223110 -0.593184 0.463072 -0.044721 1 0 0 0 0 0 1 431760
-0.001689 0.000835 0.119352 -0.222850 -0.595729 0.463611 -0.044753 1 0 0 0 0 0 1 432763
-0.001689 0.000835 0.119352 -0.222800 -0.597194 0.464013 -0.044784 1 0 0 0 0 0 1 433766
-0.001689 0.000835 0.119352 -0.222847 -0.598142 0.464360 -0.044814 1 0 0 0 0 0 1 434735
-0.001689 0.000835 0.119352 -0.222950 -0.598817 0.464697 -0.044845 1 0 0 0 0 0 1 435736
-0.001689 0.000835 0.119352 -0.223087 -0.599391 0.465024 -0.044877 1 0 0 0 0 0 1 436758
-0.001689 0.000835 0.119352 -0.223227 -0.599865 0.465356 -0.044909 1 0 0 0 0 0 1 437759
-0.001689 0.000835 0.119352 -0.223371 -0.600298 0.465666 -0.044939 1 0 0 0 0 0 1 438734
-0.001689 0.000835 0.119352 -0.223530 -0.600736 0.465989 -0.044970 1 0 0 0 0 0 1 439733
-0.001684 0.000817 0.119363 -0.295654 -0.355988 0.319089 -0.045002 1 0 0 0 0 0 1 440731
-0.001681 0.000808 0.119367 -0.271417 -0.442431 0.394062 -0.045034 1 0 0 0 0 0 1 441758
-0.001680 0.000804 0.119368 -0.252746 -0.506994 0.432738 -0.045065 1 0 0 0 0 0 1 442756
-0.001679 0.000801 0.119369 -0.242596 -0.541683 0.447569 -0.045096 1 0 0 0 0 0 1 443740
-0.001679 0.000800 0.119369 -0.237461 -0.559488 0.453027 -0.045127 1 0 0 0 0 0 1 444752
-0.001679 0.000800 0.119369 -0.234921 -0.568619 0.455145 -0.045158 1 0 0 0 0 0 1 445741
-0.001697 0.000804 0.119379 0.023026 -0.634616 0.319103 -0.045190 1 0 0 0 0 0 1 446754
-0.001707 0.000806 0.119382 -0.067823 -0.615246 0.389057 -0.045221 1 0 0 0 0 0 1 447739
-0.001711 0.000807 0.119383 -0.134778 -0.600746 0.425125 -0.045252 1 0 0 0 0 0 1 448757
-0.001714 0.000807 0.119384 -0.170294 -0.593265 0.438943 -0.045283 1 0 0 0 0 0 1 449751
-0.001715 0.000808 0.119384 -0.188247 -0.589704 0.444054 -0.045314 1 0 0 0 0 0 1 450740
-0.001715 0.000808 0.119384 -0.197289 -0.588148 0.446025 -0.045346 1 0 0 0 0 0 1 451751
-0.001716 0.000808 0.119384 -0.201854 -0.587561 0.446918 -0.045377 1 0 0 0 0 0 1 452737
-0.001716 0.000808 0.119384 -0.204222 -0.587481 0.447419 -0.045409 1 0 0 0 0 0 1 453753
-0.001716 0.000808 0.119384 -0.205473 -0.587640 0.447800 -0.045439 1 0 0 0 0 0 1 454737
-0.001716 0.000808 0.119384 -0.206170 -0.587920 0.448141 -0.045471 1 0 0 0 0 0 1 455751
-0.001716 0.000808 0.119384 -0.206592 -0.588252 0.448441 -0.045502 1 0 0 0 0 0 1 456737
-0.001716 0.000808 0.119384 -0.206859 -0.588612 0.448742 -0.045531 1 0 0 0 0 0 1 457682
-0.001716 0.000808 0.119384 -0.207066 -0.588998 0.449040 -0.045562 1 0 0 0 0 0 1 458672
-0.001716 0.000808 0.119384 -0.207237 -0.589399 0.449363 -0.045594 1 0 0 0 0 0 1 459681
-0.001716 0.000808 0.119384 -0.207403 -0.589793 0.449662 -0.045625 1 0 0 0 0 0 1 460672
-0.001716 0.000808 0.119384 -0.207560 -0.590199 0.449979 -0.045656 1 0 0 0 0 0 1 461683
-0.001735 0.000812 0.119394 0.049340 -0.651874 0.313362 -0.045687 1 0 0 0 0 0 1 462674
-0.001744 0.000815 0.119397 -0.042167 -0.630352 0.382998 -0.045719 1 0 0 0 0 0 1 463680
-0.001749 0.000816 0.119399 -0.109444 -0.614749 0.418916 -0.045750 1 0 0 0 0 0 1 464673
-0.001751 0.000816 0.119399 -0.145110 -0.606729 0.432711 -0.045781 1 0 0 0 0 0 1 465681
-0.001752 0.000817 0.119399 -0.163139 -0.602900 0.437789 -0.045812 1 0 0 0 0 0 1 466680
-0.001753 0.000817 0.119399 -0.172192 -0.601200 0.439759 -0.045844 1 0 0 0 0 0 1 467672
-0.001753 0.000817 0.119399 -0.176771 -0.600558 0.440642 -0.045875 1 0 0 0 0 0 1 468681
-0.001753 0.000817 0.119399 -0.179126 -0.600445 0.441133 -0.045906 1 0 0 0 0 0 1 469673
-0.001753 0.000817 0.119399 -0.180361 -0.600585 0.441507 -0.045938 1 0 0 0 0 0 1 470680
-0.001753 0.000817 0.119399 -0.181045 -0.600868 0.441826 -0.045969 1 0 0 0 0 0 1 471676
-0.001748 0.000799 0.119410 -0.253472 -0.355628 0.294742 -0.046000 1 0 0 0 0 0 1 472685
-0.001745 0.000790 0.119414 -0.229426 -0.441915 0.369613 -0.046031 1 0 0 0 0 0 1 473673
-0.001744 0.000785 0.119415 -0.210819 -0.506431 0.408246 -0.046063 1 0 0 0 0 0 1 474686
-0.001743 0.000783 0.119415 -0.200692 -0.541076 0.423061 -0.046094 1 0 0 0 0 0 1 475680
-0.001743 0.000782 0.119416 -0.195532 -0.558861 0.428495 -0.046126 1 0 0 0 0 0 1 476696
-0.001743 0.000781 0.119416 -0.192966 -0.567968 0.430583 -0.046157 1 0 0 0 0 0 1 477690
-0.001742 0.000781 0.119416 -0.191748 -0.572726 0.431502 -0.046188 1 0 0 0 0 0 1 478690
-0.001742 0.000781 0.119416 -0.191188 -0.575315 0.432005 -0.046219 1 0 0 0 0 0 1 479690
-0.001742 0.000781 0.119416 -0.190984 -0.576791 0.432363 -0.046250 1 0 0 0 0 0 1 480687
-0.001742 0.000781 0.119416 -0.190950 -0.577739 0.432695 -0.046282 1 0 0 0 0 0 1 481709
-0.001742 0.000781 0.119416 -0.190974 -0.578393 0.432991 -0.046313 1 0 0 0 0 0 1 482697
-0.001742 0.000781 0.119416 -0.191068 -0.578923 0.433285 -0.046344 1 0 0 0 0 0 1 483696
-0.001742 0.000781 0.119416 -0.191167 -0.579383 0.433586 -0.046376 1 0 0 0 0 0 1 484698
-0.001742 0.000781 0.119416 -0.191286 -0.579802 0.433874 -0.046407 1 0 0 0 0 0 1 485702
-0.001742 0.000781 0.119416 -0.191419 -0.580213 0.434165 -0.046438 1 0 0 0 0 0 1 486700
-0.001742 0.000781 0.119416 -0.191545 -0.580616 0.434463 -0.046469 1 0 0 0 0 0 1 487699
-0.001742 0.000781 0.119416 -0.191662 -0.581009 0.434750 -0.046501 1 0 0 0 0 0 1 488697
-0.001742 0.000781 0.119416 -0.191801 -0.581396 0.435047 -0.046532 1 0 0 0 0 0 1 489695
-0.001742 0.000781 0.119416 -0.191928 -0.581800 0.435328 -0.046563 1 0 0 0 0 0 1 490699
-0.001742 0.000781 0.119416 -0.192048 -0.582181 0.435624 -0.046594 1 0 0 0 0 0 1 491696
-0.001742 0.000781 0.119416 -0.192187 -0.582569 0.435924 -0.046626 1 0 0 0 0 0 1 492697
-0.001742 0.000781 0.119416 -0.192314 -0.582970 0.436204 -0.046657 1 0 0 0 0 0 1 493697
-0.001742 0.000781 0.119416 -0.192434 -0.583352 0.436501 -0.046688 1 0 0 0 0 0 1 494695
-0.001742 0.000781 0.119416 -0.192574 -0.583740 0.436800 -0.046719 1 0 0 0 0 0 1 495696
-0.001742 0.000781 0.119416 -0.192692 -0.584133 0.437088 -0.046751 1 0 0 0 0 0 1 496699
-0.001742 0.000781 0.119416 -0.192828 -0.584532 0.437372 -0.046782 1 0 0 0 0 0 1 497698
-0.001742 0.000781 0.119416 -0.192961 -0.584912 0.437676 -0.046813 1 0 0 0 0 0 1 498697
-0.001742 0.000781 0.119416 -0.193079 -0.585305 0.437964 -0.046844 1 0 0 0 0 0 1 499700
-0.001742 0.000781 0.119416 -0.193206 -0.585695 0.438255 -0.046876 1 0 0 0 0 0 1 500698
-0.001742 0.000781 0.119416 -0.193355 -0.586091 0.438547 -0.046907 1 0 0 0 0 0 1 501698
-0.001742 0.000781 0.119416 -0.193466 -0.586475 0.438838 -0.046938 1 0 0 0 0 0 1 502694
-0.001742 0.000781 0.119416 -0.193590 -0.586859 0.439126 -0.046969 1 0 0 0 0 0 1 503678
-0.001742 0.000781 0.119416 -0.193739 -0.587255 0.439417 -0.047000 1 0 0 0 0 0 1 504678
-0.001742 0.000781 0.119416 -0.193860 -0.587669 0.439732 -0.047034 1 0 0 0 0 0 1 505753
-0.001742 0.000781 0.119416 -0.193987 -0.588060 0.440024 -0.047065 1 0 0 0 0 0 1 506754
-0.001742 0.000781 0.119416 -0.194127 -0.588447 0.440323 -0.047096 1 0 0 0 0 0 1 507754
-0.001742 0.000781 0.119416 -0.194250 -0.588838 0.440595 -0.047127 1 0 0 0 0 0 1 508728
-0.001742 0.000781 0.119416 -0.194367 -0.589233 0.440900 -0.047158 1 0 0 0 0 0 1 509729
-0.001742 0.000781 0.119416 -0.194510 -0.589612 0.441194 -0.047189 1 0 0 0 0 0 1 510733
-0.001742 0.000781 0.119416 -0.194641 -0.590025 0.441483 -0.047221 1 0 0 0 0 0 1 511765
-0.001742 0.000781 0.119416 -0.194761 -0.590406 0.441779 -0.047253 1 0 0 0 0 0 1 512761
-0.001742 0.000781 0.119416 -0.194901 -0.590793 0.442078 -0.047284 1 0 0 0 0 0 1 513760
-0.001742 0.000781 0.119416 -0.195018 -0.591184 0.442363 -0.047315 1 0 0 0 0 0 1 514757
-0.001742 0.000781 0.119416 -0.195155 -0.591587 0.442651 -0.047346 1 0 0 0 0 0 1 515766
-0.001742 0.000781 0.119416 -0.195288 -0.591965 0.442954 -0.047378 1 0 0 0 0 0 1 516761
-0.001742 0.000781 0.119416 -0.195405 -0.592356 0.443240 -0.047409 1 0 0 0 0 0 1 517757
-0.001742 0.000781 0.119416 -0.195550 -0.592743 0.443524 -0.047439 1 0 0 0 0 0 1 518734
-0.001742 0.000781 0.119416 -0.195660 -0.593127 0.443816 -0.047470 1 0 0 0 0 0 1 519730
-0.001742 0.000781 0.119416 -0.195787 -0.593517 0.444108 -0.047502 1 0 0 0 0 0 1 520731
-0.001742 0.000781 0.119416 -0.195927 -0.593903 0.444406 -0.047533 1 0 0 0 0 0 1 521728
-0.001742 0.000781 0.119416 -0.196054 -0.594306 0.444686 -0.047564 1 0 0 0 0 0 1 522730
-0.001742 0.000781 0.119416 -0.196174 -0.594688 0.444983 -0.047595 1 0 0 0 0 0 1 523729
-0.001742 0.000781 0.119416 -0.196311 -0.595087 0.445289 -0.047627 1 0 0 0 0 0 1 524730
-0.001742 0.000781 0.119416 -0.196443 -0.595490 0.445572 -0.047659 1 0 0 0 0 0 1 525758
-0.001742 0.000781 0.119416 -0.196563 -0.595869 0.445867 -0.047690 1 0 0 0 0 0 1 526752
-0.001742 0.000781 0.119416 -0.196689 -0.596253 0.446155 -0.047720 1 0 0 0 0 0 1 527736
-0.001742 0.000781 0.119416 -0.196831 -0.596645 0.446457 -0.047752 1 0 0 0 0 0 1 528750
-0.001742 0.000781 0.119416 -0.196956 -0.597042 0.446733 -0.047783 1 0 0 0 0 0 1 529737
-0.001742 0.000781 0.119416 -0.197078 -0.597430 0.447034 -0.047815 1 0 0 0 0 0 1 530749
-0.001742 0.000781 0.119416 -0.197216 -0.597811 0.447330 -0.047846 1 0 0 0 0 0 1 531736
-0.001742 0.000781 0.119416 -0.197357 -0.598257 0.447642 -0.047880 1 0 0 0 0 0 1 532849
-0.001742 0.000781 0.119416 -0.197465 -0.598602 0.447911 -0.047908 1 0 0 0 0 0 1 533750
-0.001742 0.000781 0.119416 -0.197603 -0.598983 0.448206 -0.047939 1 0 0 0 0 0 1 534736
-0.001742 0.000781 0.119416 -0.197722 -0.599380 0.448496 -0.047971 1 0 0 0 0 0 1 535748
-0.001742 0.000781 0.119416 -0.197868 -0.599772 0.448784 -0.048002 1 0 0 0 0 0 1 536735
-0.001742 0.000781 0.119416 -0.197981 -0.600162 0.449080 -0.048033 1 0 0 0 0 0 1 537749
-0.001742 0.000781 0.119416 -0.198106 -0.600547 0.449368 -0.048064 1 0 0 0 0 0 1 538735
-0.001742 0.000781 0.119416 -0.198248 -0.600940 0.449671 -0.048096 1 0 0 0 0 0 1 539749
-0.001742 0.000781 0.119416 -0.198373 -0.601336 0.449947 -0.048127 1 0 0 0 0 0 1 540735
-0.001742 0.000781 0.119416 -0.198483 -0.601709 0.450234 -0.048156 1 0 0 0 0 0 1 541679
-0.001742 0.000781 0.119416 -0.198611 -0.602083 0.450517 -0.048187 1 0 0 0 0 0 1 542665
-0.001742 0.000781 0.119416 -0.198762 -0.602483 0.450812 -0.048219 1 0 0 0 0 0 1 543678
-0.001742 0.000781 0.119416 -0.198872 -0.602865 0.451102 -0.048250 1 0 0 0 0 0 1 544669
-0.001742 0.000781 0.119416 -0.199000 -0.603259 0.451397 -0.048281 1 0 0 0 0 0 1 545680
-0.001742 0.000781 0.119416 -0.199139 -0.603642 0.451693 -0.048312 1 0 0 0 0 0 1 546670
-0.001742 0.000781 0.119416 -0.199267 -0.604047 0.451975 -0.048344 1 0 0 0 0 0 1 547678
-0.001742 0.000781 0.119416 -0.199386 -0.604427 0.452270 -0.048375 1 0 0 0 0 0 1 548670
-0.001742 0.000781 0.119416 -0.199525 -0.604811 0.452567 -0.048406 1 0 0 0 0 0 1 549664
-0.001742 0.000781 0.119416 -0.199653 -0.605219 0.452851 -0.048437 1 0 0 0 0 0 1 550678
-0.001742 0.000781 0.119416 -0.199773 -0.605599 0.453147 -0.048468 1 0 0 0 0 0 1 551671
-0.001742 0.000781 0.119416 -0.199914 -0.605989 0.453448 -0.048500 1 0 0 0 0 0 1 552679
-0.001742 0.000781 0.119416 -0.200031 -0.606377 0.453732 -0.048531 1 0 0 0 0 0 1 553669
-0.001742 0.000781 0.119416 -0.200181 -0.606783 0.454030 -0.048563 1 0 0 0 0 0 1 554691
-0.001742 0.000781 0.119416 -0.200287 -0.607173 0.454324 -0.048594 1 0 0 0 0 0 1 555675
-0.001742 0.000781 0.119416 -0.200418 -0.607557 0.454614 -0.048625 1 0 0 0 0 0 1 556685
-0.001742 0.000781 0.119416 -0.200555 -0.607956 0.454899 -0.048656 1 0 0 0 0 0 1 557687
-0.001742 0.000781 0.119416 -0.200687 -0.608332 0.455200 -0.048687 1 0 0 0 0 0 1 558678
-0.001742 0.000781 0.119416 -0.200806 -0.608728 0.455490 -0.048719 1 0 0 0 0 0 1 559686
-0.001742 0.000781 0.119416 -0.200934 -0.609121 0.455784 -0.048750 1 0 0 0 0 0 1 560693
-0.001742 0.000781 0.119416 -0.201082 -0.609514 0.456073 -0.048781 1 0 0 0 0 0 1 561686
-0.001742 0.000781 0.119416 -0.201193 -0.609900 0.456366 -0.048813 1 0 0 0 0 0 1 562686
-0.001742 0.000781 0.119416 -0.201320 -0.610289 0.456658 -0.048844 1 0 0 0 0 0 1 563685
-0.001742 0.000781 0.119416 -0.201467 -0.610683 0.456947 -0.048875 1 0 0 0 0 0 1 564678
-0.001742 0.000781 0.119416 -0.201580 -0.611074 0.457245 -0.048907 1 0 0 0 0 0 1 565694
-0.001742 0.000781 0.119416 -0.201707 -0.611464 0.457537 -0.048938 1 0 0 0 0 0 1 566694
-0.001742 0.000781 0.119416 -0.201848 -0.611852 0.457836 -0.048969 1 0 0 0 0 0 1 567695
-0.001742 0.000781 0.119416 -0.201973 -0.612250 0.458113 -0.049000 1 0 0 0 0 0 1 568687
-0.001742 0.000781 0.119416 -0.202095 -0.612638 0.458414 -0.049032 1 0 0 0 0 0 1 569698
-0.001742 0.000781 0.119416 -0.202235 -0.613025 0.458713 -0.049063 1 0 0 0 0 0 1 570699
-0.001742 0.000781 0.119416 -0.202350 -0.613409 0.458994 -0.049094 1 0 0 0 0 0 1 571678
-0.001742 0.000781 0.119416 -0.202494 -0.613816 0.459291 -0.049125 1 0 0 0 0 0 1 572675
-0.001742 0.000781 0.119416 -0.202611 -0.614199 0.459583 -0.049157 1 0 0 0 0 0 1 573694
-0.001742 0.000781 0.119416 -0.202738 -0.614588 0.459875 -0.049188 1 0 0 0 0 0 1 574695
-0.001742 0.000781 0.119416 -0.202872 -0.614979 0.460154 -0.049219 1 0 0 0 0 0 1 575674
-0.001742 0.000781 0.119416 -0.203008 -0.615366 0.460464 -0.049250 1 0 0 0 0 0 1 576693
-0.001742 0.000781 0.119416 -0.203125 -0.615759 0.460752 -0.049282 1 0 0 0 0 0 1 577695
-0.001742 0.000781 0.119416 -0.203252 -0.616149 0.461043 -0.049313 1 0 0 0 0 0 1 578693
-0.001742 0.000781 0.119416 -0.203401 -0.616546 0.461335 -0.049344 1 0 0 0 0 0 1 579694
-0.001742 0.000781 0.119416 -0.203512 -0.616930 0.461627 -0.049375 1 0 0 0 0 0 1 580692
-0.001742 0.000781 0.119416 -0.203639 -0.617321 0.461919 -0.049407 1 0 0 0 0 0 1 581694
-0.001742 0.000781 0.119416 -0.203788 -0.617717 0.462211 -0.049438 1 0 0 0 0 0 1 582693
-0.001742 0.000781 0.119416 -0.203899 -0.618103 0.462504 -0.049469 1 0 0 0 0 0 1 583697
-0.001742 0.000781 0.119416 -0.204025 -0.618489 0.462793 -0.049500 1 0 0 0 0 0 1 584685
-0.001742 0.000781 0.119416 -0.204166 -0.618879 0.463094 -0.049532 1 0 0 0 0 0 1 585694
-0.001742 0.000781 0.119416 -0.204293 -0.619281 0.463374 -0.049563 1 0 0 0 0 0 1 586695
-0.001742 0.000781 0.119416 -0.204410 -0.619676 0.463678 -0.049594 1 0 0 0 0 0 1 587694
-0.001742 0.000781 0.119416 -0.204552 -0.620053 0.463972 -0.049625 1 0 0 0 0 0 1 588695
-0.001742 0.000781 0.119416 -0.204679 -0.620453 0.464251 -0.049657 1 0 0 0 0 0 1 589694
-0.001742 0.000781 0.119416 -0.204799 -0.620835 0.464548 -0.049688 1 0 0 0 0 0 1 590692
-0.001742 0.000781 0.119416 -0.204939 -0.621222 0.464846 -0.049719 1 0 0 0 0 0 1 591691
-0.001742 0.000781 0.119416 -0.205055 -0.621608 0.465128 -0.049750 1 0 0 0 0 0 1 592675
-0.001742 0.000781 0.119416 -0.205212 -0.622034 0.465442 -0.049783 1 0 0 0 0 0 1 593750
-0.001742 0.000781 0.119416 -0.205326 -0.622427 0.465740 -0.049815 1 0 0 0 0 0 1 594769
-0.001742 0.000781 0.119416 -0.205451 -0.622814 0.466030 -0.049846 1 0 0 0 0 0 1 595762
-0.001742 0.000781 0.119416 -0.205599 -0.623208 0.466320 -0.049877 1 0 0 0 0 0 1 596756
-0.001742 0.000781 0.119416 -0.205711 -0.623594 0.466613 -0.049909 1 0 0 0 0 0 1 597760
-0.001742 0.000781 0.119416 -0.205837 -0.623982 0.466904 -0.049940 1 0 0 0 0 0 1 598755
-0.001742 0.000781 0.119416 -0.205980 -0.624378 0.467208 -0.049972 1 0 0 0 0 0 1 599775
-0.001742 0.000781 0.119416 -0.206103 -0.624770 0.467481 -0.050002 1 0 0 0 0 0 1 600751
-0.001742 0.000781 0.119416 -0.206225 -0.625156 0.467781 -0.050034 1 0 0 0 0 0 1 601758
-0.001742 0.000781 0.119416 -0.206357 -0.625543 0.468078 -0.050064 1 0 0 0 0 0 1 602729
-0.001742 0.000781 0.119416 -0.206486 -0.625934 0.468352 -0.050095 1 0 0 0 0 0 1 603727
-0.001742 0.000781 0.119416 -0.206607 -0.626316 0.468648 -0.050126 1 0 0 0 0 0 1 604727
-0.001742 0.000781 0.119416 -0.206735 -0.626705 0.468941 -0.050158 1 0 0 0 0 0 1 605728
-0.001742 0.000781 0.119416 -0.206875 -0.627092 0.469240 -0.050189 1 0 0 0 0 0 1 606727
-0.001742 0.000781 0.119416 -0.207002 -0.627494 0.469519 -0.050220 1 0 0 0 0 0 1 607727
-0.001742 0.000781 0.119416 -0.207122 -0.627878 0.469817 -0.050251 1 0 0 0 0 0 1 608728
-0.001742 0.000781 0.119416 -0.207263 -0.628268 0.470119 -0.050283 1 0 0 0 0 0 1 609737
-0.001742 0.000781 0.119416 -0.207391 -0.628674 0.470402 -0.050315 1 0 0 0 0 0 1 610749
-0.001742 0.000781 0.119416 -0.207509 -0.629050 0.470695 -0.050345 1 0 0 0 0 0 1 611732
-0.001742 0.000781 0.119416 -0.207651 -0.629444 0.470999 -0.050377 1 0 0 0 0 0 1 612749
-0.001742 0.000781 0.119416 -0.207767 -0.629831 0.471281 -0.050408 1 0 0 0 0 0 1 613735
-0.001761 0.000785 0.119426 0.050677 -0.691859 0.333972 -0.050440 1 0 0 0 0 0 1 614748
-0.001770 0.000788 0.119429 -0.040150 -0.670484 0.403287 -0.050470 1 0 0 0 0 0 1 615733
-0.001775 0.000789 0.119430 -0.107096 -0.654954 0.439080 -0.050502 1 0 0 0 0 0 1 616734
-0.001777 0.000789 0.119431 -0.142589 -0.646962 0.452819 -0.050533 1 0 0 0 0 0 1 617748
-0.001778 0.000790 0.119431 -0.160512 -0.643136 0.457875 -0.050564 1 0 0 0 0 0 1 618734
-0.001779 0.000790 0.119431 -0.169516 -0.641430 0.459823 -0.050596 1 0 0 0 0 0 1 619748
-0.001774 0.000772 0.119442 -0.246510 -0.393728 0.312553 -0.050627 1 0 0 0 0 0 1 620731
-0.001772 0.000763 0.119445 -0.224744 -0.478931 0.387291 -0.050658 1 0 0 0 0 0 1 621746
-0.001770 0.000758 0.119447 -0.207238 -0.542864 0.425867 -0.050689 1 0 0 0 0 0 1 622732
-0.001770 0.000756 0.119447 -0.197666 -0.577240 0.440651 -0.050721 1 0 0 0 0 0 1 623747
-0.001769 0.000755 0.119447 -0.192771 -0.594852 0.446061 -0.050752 1 0 0 0 0 0 1 624731
-0.001769 0.000754 0.119447 -0.190339 -0.603866 0.448112 -0.050781 1 0 0 0 0 0 1 625676
-0.001769 0.000754 0.119447 -0.189170 -0.608574 0.449014 -0.050812 1 0 0 0 0 0 1 626667
-0.001769 0.000754 0.119447 -0.188630 -0.611126 0.449509 -0.050844 1 0 0 0 0 0 1 627676
-0.001769 0.000754 0.119447 -0.188428 -0.612578 0.449857 -0.050875 1 0 0 0 0 0 1 628668
-0.001769 0.000754 0.119447 -0.188367 -0.613506 0.450163 -0.050906 1 0 0 0 0 0 1 629676
-0.001769 0.000754 0.119447 -0.188417 -0.614159 0.450442 -0.050937 1 0 0 0 0 0 1 630666
-0.001769 0.000754 0.119447 -0.188488 -0.614663 0.450717 -0.050969 1 0 0 0 0 0 1 631677
-0.001769 0.000754 0.119447 -0.188582 -0.615100 0.451005 -0.051000 1 0 0 0 0 0 1 632667
-0.001769 0.000754 0.119447 -0.188674 -0.615518 0.451276 -0.051031 1 0 0 0 0 0 1 633666
-0.001769 0.000754 0.119447 -0.188793 -0.615921 0.451555 -0.051062 1 0 0 0 0 0 1 634676
-0.001788 0.000758 0.119457 0.070007 -0.677971 0.314192 -0.051093 1 0 0 0 0 0 1 635669
-0.001797 0.000761 0.119461 -0.020788 -0.656636 0.383408 -0.051125 1 0 0 0 0 0 1 636676
-0.001802 0.000762 0.119462 -0.087707 -0.641101 0.419169 -0.051156 1 0 0 0 0 0 1 637668
-0.001804 0.000762 0.119462 -0.123159 -0.633091 0.432877 -0.051187 1 0 0 0 0 0 1 638674
-0.001805 0.000762 0.119462 -0.141071 -0.629266 0.437909 -0.051219 1 0 0 0 0 0 1 639676
-0.001806 0.000763 0.119463 -0.150070 -0.627538 0.439839 -0.051250 1 0 0 0 0 0 1 640672
-0.001806 0.000763 0.119463 -0.154600 -0.626886 0.440694 -0.051281 1 0 0 0 0 0 1 641686
-0.001806 0.000763 0.119463 -0.156903 -0.626735 0.441168 -0.051313 1 0 0 0 0 0 1 642685
-0.001806 0.000763 0.119463 -0.158099 -0.626856 0.441497 -0.051344 1 0 0 0 0 0 1 643689
-0.001806 0.000763 0.119463 -0.158765 -0.627114 0.441791 -0.051375 1 0 0 0 0 0 1 644690
-0.001825 0.000767 0.119472 0.100011 -0.689157 0.304515 -0.051406 1 0 0 0 0 0 1 645685
-0.001834 0.000769 0.119476 0.009088 -0.667778 0.373633 -0.051438 1 0 0 0 0 0 1 646683
-0.001839 0.000771 0.119477 -0.057903 -0.652229 0.409342 -0.051469 1 0 0 0 0 0 1 647683
-0.001841 0.000771 0.119478 -0.093381 -0.644206 0.423036 -0.051500 1 0 0 0 0 0 1 648674
-0.001842 0.000771 0.119478 -0.111272 -0.640380 0.428061 -0.051531 1 0 0 0 0 0 1 649684
-0.001843 0.000771 0.119478 -0.120271 -0.638661 0.429978 -0.051563 1 0 0 0 0 0 1 650681
-0.001843 0.000772 0.119478 -0.124783 -0.638008 0.430820 -0.051594 1 0 0 0 0 0 1 651681
-0.001843 0.000772 0.119478 -0.127073 -0.637863 0.431273 -0.051624 1 0 0 0 0 0 1 652661
-0.001843 0.000772 0.119478 -0.128266 -0.638028 0.431639 -0.051660 1 0 0 0 0 0 1 653793
-0.001843 0.000772 0.119478 -0.128899 -0.638278 0.431911 -0.051690 1 0 0 0 0 0 1 654757
-0.001843 0.000772 0.119478 -0.129247 -0.638603 0.432182 -0.051721 1 0 0 0 0 0 1 655762
-0.001857 0.000758 0.119498 0.057412 -0.453231 0.146656 -0.051752 1 0 0 0 0 0 1 656731
-0.001864 0.000751 0.119506 -0.009430 -0.517074 0.289791 -0.051783 1 0 0 0 0 0 1 657726
-0.001867 0.000748 0.119508 -0.057702 -0.565325 0.363665 -0.051815 1 0 0 0 0 0 1 658754
-0.001868 0.000746 0.119509 -0.082923 -0.591387 0.391820 -0.051846 1 0 0 0 0 0 1 659747
-0.001869 0.000745 0.119509 -0.095505 -0.604821 0.401964 -0.051876 1 0 0 0 0 0 1 660724
-0.001870 0.000745 0.119509 -0.101793 -0.611776 0.405659 -0.051908 1 0 0 0 0 0 1 661724
-0.001870 0.000745 0.119509 -0.104930 -0.615450 0.407108 -0.051939 1 0 0 0 0 0 1 662724
-0.001870 0.000745 0.119509 -0.106536 -0.617472 0.407760 -0.051970 1 0 0 0 0 0 1 663725
-0.001870 0.000745 0.119509 -0.107349 -0.618669 0.408156 -0.052001 1 0 0 0 0 0 1 664724
-0.001870 0.000745 0.119509 -0.107792 -0.619468 0.408449 -0.052033 1 0 0 0 0 0 1 665724
-0.001870 0.000745 0.119509 -0.108057 -0.620039 0.408711 -0.052064 1 0 0 0 0 0 1 666731
-0.001870 0.000745 0.119509 -0.108228 -0.620529 0.408970 -0.052096 1 0 0 0 0 0 1 667760
-0.001870 0.000745 0.119509 -0.108329 -0.620953 0.409215 -0.052127 1 0 0 0 0 0 1 668757
-0.001870 0.000745 0.119509 -0.108412 -0.621345 0.409466 -0.052159 1 0 0 0 0 0 1 669755
-0.001889 0.000749 0.119519 0.151138 -0.683547 0.272233 -0.052189 1 0 0 0 0 0 1 670726
-0.001898 0.000751 0.119523 0.060380 -0.662225 0.341161 -0.052220 1 0 0 0 0 0 1 671725
-0.001903 0.000752 0.119524 -0.006515 -0.646680 0.376785 -0.052251 1 0 0 0 0 0 1 672725
-0.001905 0.000753 0.119524 -0.041933 -0.638680 0.390445 -0.052283 1 0 0 0 0 0 1 673750
-0.001906 0.000753 0.119524 -0.059789 -0.634833 0.395423 -0.052314 1 0 0 0 0 0 1 674727
-0.001907 0.000753 0.119525 -0.068725 -0.633101 0.397322 -0.052345 1 0 0 0 0 0 1 675721
-0.001907 0.000753 0.119525 -0.073202 -0.632439 0.398139 -0.052376 1 0 0 0 0 0 1 676723
-0.001907 0.000753 0.119525 -0.075463 -0.632301 0.398577 -0.052408 1 0 0 0 0 0 1 677747
-0.001907 0.000753 0.119525 -0.076604 -0.632420 0.398873 -0.052439 1 0 0 0 0 0 1 678723
-0.001907 0.000753 0.119525 -0.077216 -0.632668 0.399143 -0.052471 1 0 0 0 0 0 1 679759
-0.001907 0.000753 0.119525 -0.077533 -0.632979 0.399390 -0.052502 1 0 0 0 0 0 1 680757
-0.001907 0.000753 0.119525 -0.077722 -0.633333 0.399645 -0.052534 1 0 0 0 0 0 1 681758
-0.001907 0.000753 0.119525 -0.077831 -0.633674 0.399876 -0.052565 1 0 0 0 0 0 1 682755
-0.001907 0.000753 0.119525 -0.077920 -0.634056 0.400110 -0.052596 1 0 0 0 0 0 1 683746
-0.001907 0.000753 0.119525 -0.077974 -0.634427 0.400343 -0.052627 1 0 0 0 0 0 1 684758
-0.001907 0.000753 0.119525 -0.078031 -0.634796 0.400584 -0.052658 1 0 0 0 0 0 1 685748
-0.001907 0.000753 0.119525 -0.078077 -0.635164 0.400817 -0.052689 1 0 0 0 0 0 1 686725
-0.001907 0.000753 0.119525 -0.078124 -0.635549 0.401060 -0.052721 1 0 0 0 0 0 1 687748
-0.001907 0.000753 0.119525 -0.078181 -0.635914 0.401299 -0.052751 1 0 0 0 0 0 1 688725
-0.001907 0.000753 0.119525 -0.078217 -0.636293 0.401531 -0.052783 1 0 0 0 0 0 1 689723
-0.001907 0.000753 0.119525 -0.078282 -0.636676 0.401768 -0.052814 1 0 0 0 0 0 1 690724
-0.001907 0.000753 0.119525 -0.078310 -0.637047 0.402005 -0.052845 1 0 0 0 0 0 1 691723
-0.001907 0.000753 0.119525 -0.078366 -0.637420 0.402250 -0.052876 1 0 0 0 0 0 1 692723
-0.001907 0.000753 0.119525 -0.078410 -0.637805 0.402473 -0.052907 1 0 0 0 0 0 1 693715
-0.001907 0.000753 0.119525 -0.078461 -0.638179 0.402727 -0.052939 1 0 0 0 0 0 1 694733
-0.001907 0.000753 0.119525 -0.078496 -0.638562 0.402963 -0.052971 1 0 0 0 0 0 1 695746
-0.001907 0.000753 0.119525 -0.078541 -0.638943 0.403202 -0.053002 1 0 0 0 0 0 1 696757
-0.001907 0.000753 0.119525 -0.078607 -0.639324 0.403438 -0.053033 1 0 0 0 0 0 1 697751
-0.001907 0.000753 0.119525 -0.078635 -0.639694 0.403675 -0.053065 1 0 0 0 0 0 1 698747
-0.001907 0.000753 0.119525 -0.078691 -0.640061 0.403915 -0.053095 1 0 0 0 0 0 1 699730
-0.001907 0.000753 0.119525 -0.078735 -0.640454 0.404144 -0.053127 1 0 0 0 0 0 1 700745
-0.001907 0.000753 0.119525 -0.078784 -0.640816 0.404391 -0.053158 1 0 0 0 0 0 1 701732
-0.001907 0.000753 0.119525 -0.078823 -0.641187 0.404619 -0.053189 1 0 0 0 0 0 1 702743
-0.001907 0.000753 0.119525 -0.078876 -0.641565 0.404865 -0.053220 1 0 0 0 0 0 1 703729
-0.001907 0.000753 0.119525 -0.078920 -0.641960 0.405095 -0.053252 1 0 0 0 0 0 1 704743
-0.001907 0.000753 0.119525 -0.078958 -0.642324 0.405334 -0.053283 1 0 0 0 0 0 1 705729
-0.001907 0.000753 0.119525 -0.079015 -0.642703 0.405583 -0.053314 1 0 0 0 0 0 1 706744
-0.001907 0.000753 0.119525 -0.079058 -0.643085 0.405804 -0.053345 1 0 0 0 0 0 1 707729
-0.001907 0.000753 0.119525 -0.079109 -0.643456 0.406057 -0.053377 1 0 0 0 0 0 1 708742
-0.001902 0.000736 0.119535 -0.151757 -0.395712 0.257676 -0.053406 1 0 0 0 0 0 1 709665
-0.001899 0.000727 0.119539 -0.127924 -0.481118 0.331967 -0.053437 1 0 0 0 0 0 1 710674
-0.001917 0.000727 0.119550 0.150814 -0.607084 0.232781 -0.053468 1 0 0 0 0 0 1 711663
-0.001925 0.000726 0.119554 0.070414 -0.619851 0.316042 -0.053500 1 0 0 0 0 0 1 712674
-0.001930 0.000726 0.119555 0.008885 -0.621598 0.356736 -0.053531 1 0 0 0 0 0 1 713664
-0.001932 0.000726 0.119556 -0.023798 -0.622241 0.372133 -0.053562 1 0 0 0 0 0 1 714665
-0.001933 0.000726 0.119556 -0.040259 -0.622720 0.377743 -0.053594 1 0 0 0 0 0 1 715672
-0.001933 0.000726 0.119556 -0.048485 -0.623157 0.379835 -0.053624 1 0 0 0 0 0 1 716663
-0.001934 0.000726 0.119556 -0.052610 -0.623574 0.380707 -0.053656 1 0 0 0 0 0 1 717665
-0.001934 0.000726 0.119556 -0.054684 -0.623943 0.381159 -0.053687 1 0 0 0 0 0 1 718673
-0.001934 0.000726 0.119556 -0.055729 -0.624325 0.381449 -0.053718 1 0 0 0 0 0 1 719664
-0.001934 0.000726 0.119556 -0.056271 -0.624693 0.381707 -0.053750 1 0 0 0 0 0 1 720673
-0.001934 0.000726 0.119556 -0.056564 -0.625055 0.381940 -0.053781 1 0 0 0 0 0 1 721673
-0.001934 0.000726 0.119556 -0.056721 -0.625427 0.382169 -0.053813 1 0 0 0 0 0 1 722682
-0.001934 0.000726 0.119556 -0.056816 -0.625784 0.382388 -0.053843 1 0 0 0 0 0 1 723671
-0.001934 0.000726 0.119556 -0.056882 -0.626165 0.382604 -0.053875 1 0 0 0 0 0 1 724679
-0.001934 0.000726 0.119556 -0.056928 -0.626523 0.382829 -0.053906 1 0 0 0 0 0 1 725668
-0.001934 0.000726 0.119556 -0.056965 -0.626879 0.383047 -0.053937 1 0 0 0 0 0 1 726680
-0.001934 0.000726 0.119556 -0.057010 -0.627240 0.383276 -0.053969 1 0 0 0 0 0 1 727684
-0.001934 0.000726 0.119556 -0.057041 -0.627606 0.383500 -0.053999 1 0 0 0 0 0 1 728662
-0.001934 0.000726 0.119556 -0.057076 -0.627956 0.383714 -0.054030 1 0 0 0 0 0 1 729653
-0.001929 0.000708 0.119567 -0.129793 -0.379913 0.235297 -0.054062 1 0 0 0 0 0 1 730679
-0.001926 0.000699 0.119571 -0.105981 -0.465293 0.309496 -0.054094 1 0 0 0 0 0 1 731681
-0.001925 0.000695 0.119572 -0.087382 -0.529308 0.347845 -0.054125 1 0 0 0 0 0 1 732679
-0.001924 0.000693 0.119572 -0.077207 -0.563688 0.362525 -0.054156 1 0 0 0 0 0 1 733669
-0.001924 0.000692 0.119572 -0.071969 -0.581305 0.367871 -0.054187 1 0 0 0 0 0 1 734680
-0.001923 0.000691 0.119573 -0.069308 -0.590304 0.369874 -0.054219 1 0 0 0 0 0 1 735678
-0.001923 0.000691 0.119573 -0.067991 -0.595003 0.370711 -0.054250 1 0 0 0 0 0 1 736687
-0.001923 0.000691 0.119573 -0.067348 -0.597506 0.371137 -0.054281 1 0 0 0 0 0 1 737671
-0.001923 0.000691 0.119573 -0.067055 -0.598944 0.371426 -0.054313 1 0 0 0 0 0 1 738683
-0.001923 0.000691 0.119573 -0.066908 -0.599829 0.371675 -0.054344 1 0 0 0 0 0 1 739685
-0.001923 0.000690 0.119573 -0.066869 -0.600453 0.371888 -0.054375 1 0 0 0 0 0 1 740680
-0.001923 0.000690 0.119573 -0.066872 -0.600919 0.372103 -0.054406 1 0 0 0 0 0 1 741680
-0.001923 0.000690 0.119573 -0.066879 -0.601326 0.372322 -0.054437 1 0 0 0 0 0 1 742668
-0.001923 0.000690 0.119573 -0.066905 -0.601712 0.372540 -0.054469 1 0 0 0 0 0 1 743679
-0.001923 0.000690 0.119573 -0.066936 -0.602083 0.372748 -0.054500 1 0 0 0 0 0 1 744680
-0.001923 0.000690 0.119573 -0.066977 -0.602460 0.372979 -0.054534 1 0 0 0 0 0 1 745765
-0.001923 0.000690 0.119573 -0.067019 -0.602818 0.373188 -0.054565 1 0 0 0 0 0 1 746746
-0.001923 0.000690 0.119573 -0.067050 -0.603156 0.373408 -0.054596 1 0 0 0 0 0 1 747743
-0.001923 0.000690 0.119573 -0.067088 -0.603502 0.373623 -0.054627 1 0 0 0 0 0 1 748746
-0.001923 0.000690 0.119573 -0.067128 -0.603827 0.373825 -0.054658 1 0 0 0 0 0 1 749722
-0.001923 0.000690 0.119573 -0.067173 -0.604203 0.374046 -0.054690 1 0 0 0 0 0 1 750755
-0.001923 0.000690 0.119573 -0.067192 -0.604545 0.374260 -0.054721 1 0 0 0 0 0 1 751758
-0.001923 0.000690 0.119573 -0.067239 -0.604876 0.374473 -0.054751 1 0 0 0 0 0 1 752726
-0.001923 0.000690 0.119573 -0.067290 -0.605218 0.374674 -0.054783 1 0 0 0 0 0 1 753725
-0.001923 0.000690 0.119573 -0.067318 -0.605566 0.374900 -0.054814 1 0 0 0 0 0 1 754726
-0.001923 0.000690 0.119573 -0.067356 -0.605910 0.375114 -0.054845 1 0 0 0 0 0 1 755723
-0.001923 0.000690 0.119573 -0.067395 -0.606264 0.375334 -0.054877 1 0 0 0 0 0 1 756748
-0.001923 0.000690 0.119573 -0.067445 -0.606607 0.375534 -0.054908 1 0 0 0 0 0 1 757749
-0.001923 0.000690 0.119573 -0.067472 -0.606946 0.375755 -0.054939 1 0 0 0 0 0 1 758724
-0.001923 0.000690 0.119573 -0.067497 -0.607294 0.375963 -0.054970 1 0 0 0 0 0 1 759723
-0.001923 0.000690 0.119573 -0.067546 -0.607637 0.376183 -0.055001 1 0 0 0 0 0 1 760723
-0.001923 0.000690 0.119573 -0.067598 -0.607987 0.376389 -0.055033 1 0 0 0 0 0 1 761747
-0.001923 0.000690 0.119573 -0.067626 -0.608329 0.376611 -0.055064 1 0 0 0 0 0 1 762731
-0.001923 0.000690 0.119573 -0.067664 -0.608683 0.376831 -0.055096 1 0 0 0 0 0 1 763755
-0.001923 0.000690 0.119573 -0.067710 -0.609035 0.377037 -0.055127 1 0 0 0 0 0 1 764749
-0.001923 0.000690 0.119573 -0.067741 -0.609375 0.377258 -0.055159 1 0 0 0 0 0 1 765755
-0.001923 0.000690 0.119573 -0.067783 -0.609709 0.377466 -0.055190 1 0 0 0 0 0 1 766757
-0.001923 0.000690 0.119573 -0.067805 -0.610062 0.377677 -0.055221 1 0 0 0 0 0 1 767745
-0.001923 0.000690 0.119573 -0.067862 -0.610418 0.377892 -0.055252 1 0 0 0 0 0 1 768753
-0.001923 0.000690 0.119573 -0.067894 -0.610753 0.378111 -0.055283 1 0 0 0 0 0 1 769747
-0.001923 0.000690 0.119573 -0.067934 -0.611077 0.378314 -0.055314 1 0 0 0 0 0 1 770722
-0.001923 0.000690 0.119573 -0.067978 -0.611441 0.378527 -0.055345 1 0 0 0 0 0 1 771722
-0.001923 0.000690 0.119573 -0.068009 -0.611779 0.378747 -0.055376 1 0 0 0 0 0 1 772720
-0.001923 0.000690 0.119573 -0.068046 -0.612123 0.378961 -0.055407 1 0 0 0 0 0 1 773718
-0.001923 0.000690 0.119573 -0.068085 -0.612478 0.379161 -0.055440 1 0 0 0 0 0 1 774746
-0.001923 0.000690 0.119573 -0.068124 -0.612824 0.379392 -0.055471 1 0 0 0 0 0 1 775749
-0.001923 0.000690 0.119573 -0.068161 -0.613160 0.379602 -0.055501 1 0 0 0 0 0 1 776721
-0.001923 0.000690 0.119573 -0.068200 -0.613507 0.379817 -0.055533 1 0 0 0 0 0 1 777725
-0.001923 0.000690 0.119573 -0.068250 -0.613856 0.380022 -0.055565 1 0 0 0 0 0 1 778746
-0.001923 0.000690 0.119573 -0.068279 -0.614205 0.380248 -0.055596 1 0 0 0 0 0 1 779750
-0.001923 0.000690 0.119573 -0.068316 -0.614548 0.380462 -0.055627 1 0 0 0 0 0 1 780743
-0.001923 0.000690 0.119573 -0.068354 -0.614889 0.380674 -0.055658 1 0 0 0 0 0 1 781730
-0.001923 0.000690 0.119573 -0.068392 -0.615240 0.380870 -0.055690 1 0 0 0 0 0 1 782745
-0.001923 0.000690 0.119573 -0.068431 -0.615584 0.381101 -0.055721 1 0 0 0 0 0 1 783743
-0.001923 0.000690 0.119573 -0.068468 -0.615924 0.381314 -0.055752 1 0 0 0 0 0 1 784729
-0.001923 0.000690 0.119573 -0.068515 -0.616283 0.381524 -0.055783 1 0 0 0 0 0 1 785741
-0.001923 0.000690 0.119573 -0.068550 -0.616604 0.381734 -0.055814 1 0 0 0 0 0 1 786727
-0.001923 0.000690 0.119573 -0.068585 -0.616962 0.381957 -0.055846 1 0 0 0 0 0 1 787739
-0.001923 0.000690 0.119573 -0.068622 -0.617303 0.382168 -0.055876 1 0 0 0 0 0 1 788724
-0.001923 0.000690 0.119573 -0.068669 -0.617665 0.382380 -0.055908 1 0 0 0 0 0 1 789745
-0.001923 0.000690 0.119573 -0.068691 -0.617988 0.382582 -0.055939 1 0 0 0 0 0 1 790727
-0.001923 0.000690 0.119573 -0.068737 -0.618345 0.382811 -0.055971 1 0 0 0 0 0 1 791742
-0.001923 0.000690 0.119573 -0.068775 -0.618685 0.383023 -0.056001 1 0 0 0 0 0 1 792727
-0.001923 0.000690 0.119573 -0.068820 -0.619020 0.383219 -0.056031 1 0 0 0 0 0 1 793671
-0.001923 0.000690 0.119573 -0.068854 -0.619343 0.383429 -0.056062 1 0 0 0 0 0 1 794661
-0.001923 0.000690 0.119573 -0.068889 -0.619700 0.383652 -0.056093 1 0 0 0 0 0 1 795670
-0.001923 0.000690 0.119573 -0.068935 -0.620053 0.383858 -0.056124 1 0 0 0 0 0 1 796662
-0.001923 0.000690 0.119573 -0.068966 -0.620394 0.384080 -0.056156 1 0 0 0 0 0 1 797671
-0.001923 0.000690 0.119573 -0.068995 -0.620726 0.384279 -0.056187 1 0 0 0 0 0 1 798662
-0.001923 0.000690 0.119573 -0.069041 -0.621081 0.384506 -0.056218 1 0 0 0 0 0 1 799670
-0.001923 0.000690 0.119573 -0.069088 -0.621436 0.384714 -0.056250 1 0 0 0 0 0 1 800670
-0.001923 0.000690 0.119573 -0.069119 -0.621771 0.384933 -0.056281 1 0 0 0 0 0 1 801662
-0.001923 0.000690 0.119573 -0.069157 -0.622118 0.385149 -0.056312 1 0 0 0 0 0 1 802669
-0.001923 0.000690 0.119573 -0.069207 -0.622458 0.385347 -0.056343 1 0 0 0 0 0 1 803662
-0.001923 0.000690 0.119573 -0.069235 -0.622809 0.385575 -0.056375 1 0 0 0 0 0 1 804670
-0.001923 0.000690 0.119573 -0.069272 -0.623151 0.385788 -0.056406 1 0 0 0 0 0 1 805661
-0.001918 0.000673 0.119583 -0.142238 -0.374272 0.237058 -0.056438 1 0 0 0 0 0 1 806681
-0.001915 0.000664 0.119587 -0.118517 -0.459331 0.311052 -0.056468 1 0 0 0 0 0 1 807660
-0.001914 0.000659 0.119588 -0.099965 -0.523266 0.349357 -0.056504 1 0 0 0 0 0 1 808818
-0.001913 0.000657 0.119589 -0.089812 -0.557502 0.363958 -0.056531 1 0 0 0 0 0 1 809661
-0.001913 0.000656 0.119589 -0.084583 -0.575057 0.369288 -0.056562 1 0 0 0 0 0 1 810677
-0.001913 0.000655 0.119589 -0.081952 -0.584022 0.371294 -0.056593 1 0 0 0 0 0 1 811666
-0.001913 0.000655 0.119589 -0.080637 -0.588679 0.372105 -0.056624 1 0 0 0 0 0 1 812655
-0.001913 0.000655 0.119589 -0.080002 -0.591172 0.372529 -0.056656 1 0 0 0 0 0 1 813680
-0.001913 0.000655 0.119589 -0.079709 -0.592587 0.372807 -0.056687 1 0 0 0 0 0 1 814651
-0.001913 0.000655 0.119589 -0.079580 -0.593460 0.373040 -0.056719 1 0 0 0 0 0 1 815678
-0.001913 0.000655 0.119589 -0.079532 -0.594050 0.373257 -0.056750 1 0 0 0 0 0 1 816678
-0.001913 0.000655 0.119589 -0.079532 -0.594520 0.373460 -0.056781 1 0 0 0 0 0 1 817685
-0.001913 0.000655 0.119589 -0.079556 -0.594913 0.373680 -0.056813 1 0 0 0 0 0 1 818684
-0.001913 0.000655 0.119589 -0.079591 -0.595266 0.373880 -0.056844 1 0 0 0 0 0 1 819684
-0.001913 0.000655 0.119589 -0.079626 -0.595611 0.374075 -0.056874 1 0 0 0 0 0 1 820664
-0.001913 0.000655 0.119589 -0.079667 -0.595960 0.374292 -0.056907 1 0 0 0 0 0 1 821692
-0.001913 0.000655 0.119589 -0.079711 -0.596287 0.374498 -0.056938 1 0 0 0 0 0 1 822688
-0.001913 0.000655 0.119589 -0.079763 -0.596623 0.374697 -0.056969 1 0 0 0 0 0 1 823688
-0.001913 0.000655 0.119589 -0.079798 -0.596936 0.374904 -0.057000 1 0 0 0 0 0 1 824667
-0.001913 0.000655 0.119589 -0.079842 -0.597269 0.375114 -0.057031 1 0 0 0 0 0 1 825687
-0.001913 0.000655 0.119589 -0.079894 -0.597604 0.375313 -0.057063 1 0 0 0 0 0 1 826687
-0.001913 0.000655 0.119589 -0.079927 -0.597929 0.375527 -0.057093 1 0 0 0 0 0 1 827667
-0.001913 0.000655 0.119589 -0.079973 -0.598251 0.375731 -0.057125 1 0 0 0 0 0 1 828685
-0.001913 0.000655 0.119589 -0.080028 -0.598605 0.375941 -0.057158 1 0 0 0 0 0 1 829744
-0.001913 0.000655 0.119589 -0.080065 -0.598925 0.376153 -0.057190 1 0 0 0 0 0 1 830745
-0.001913 0.000655 0.119589 -0.080107 -0.599243 0.376354 -0.057220 1 0 0 0 0 0 1 831721
-0.001907 0.000637 0.119600 -0.153176 -0.349983 0.227617 -0.057251 1 0 0 0 0 0 1 832718
-0.001905 0.000628 0.119603 -0.129485 -0.434995 0.301481 -0.057284 1 0 0 0 0 0 1 833763
-0.001903 0.000623 0.119605 -0.110944 -0.498810 0.339694 -0.057315 1 0 0 0 0 0 1 834747
-0.001902 0.000621 0.119605 -0.100809 -0.533065 0.354316 -0.057346 1 0 0 0 0 0 1 835751
-0.001902 0.000620 0.119605 -0.095591 -0.550608 0.359624 -0.057377 1 0 0 0 0 0 1 836745
-0.001902 0.000619 0.119605 -0.092959 -0.559540 0.361601 -0.057407 1 0 0 0 0 0 1 837720
-0.001902 0.000619 0.119605 -0.091653 -0.564169 0.362415 -0.057439 1 0 0 0 0 0 1 838720
-0.001902 0.000619 0.119605 -0.091020 -0.566644 0.362832 -0.057470 1 0 0 0 0 0 1 839720
-0.001902 0.000619 0.119605 -0.090725 -0.568051 0.363100 -0.057502 1 0 0 0 0 0 1 840744
-0.001902 0.000619 0.119605 -0.090611 -0.568887 0.363319 -0.057533 1 0 0 0 0 0 1 841724
-0.001902 0.000619 0.119605 -0.090565 -0.569468 0.363535 -0.057564 1 0 0 0 0 0 1 842719
-0.001902 0.000619 0.119605 -0.090584 -0.569925 0.363742 -0.057596 1 0 0 0 0 0 1 843748
-0.001902 0.000619 0.119605 -0.090604 -0.570282 0.363935 -0.057626 1 0 0 0 0 0 1 844719
-0.001902 0.000619 0.119605 -0.090637 -0.570641 0.364120 -0.057658 1 0 0 0 0 0 1 845721
-0.001902 0.000619 0.119605 -0.090683 -0.570975 0.364329 -0.057690 1 0 0 0 0 0 1 846752
-0.001902 0.000619 0.119605 -0.090732 -0.571284 0.364526 -0.057721 1 0 0 0 0 0 1 847747
-0.001902 0.000619 0.119605 -0.090781 -0.571594 0.364724 -0.057752 1 0 0 0 0 0 1 848750
-0.001902 0.000619 0.119605 -0.090827 -0.571913 0.364927 -0.057783 1 0 0 0 0 0 1 849748
-0.001902 0.000619 0.119605 -0.090879 -0.572215 0.365121 -0.057815 1 0 0 0 0 0 1 850758
-0.001902 0.000619 0.119605 -0.090925 -0.572532 0.365323 -0.057846 1 0 0 0 0 0 1 851750
-0.001902 0.000619 0.119605 -0.090976 -0.572828 0.365512 -0.057877 1 0 0 0 0 0 1 852741
-0.001902 0.000619 0.119605 -0.091032 -0.573165 0.365714 -0.057909 1 0 0 0 0 0 1 853768
-0.001902 0.000619 0.119605 -0.091077 -0.573451 0.365909 -0.057940 1 0 0 0 0 0 1 854753
-0.001902 0.000619 0.119605 -0.091129 -0.573768 0.366099 -0.057970 1 0 0 0 0 0 1 855717
-0.001902 0.000619 0.119605 -0.091172 -0.574079 0.366309 -0.058002 1 0 0 0 0 0 1 856746
-0.001902 0.000619 0.119605 -0.091223 -0.574377 0.366500 -0.058033 1 0 0 0 0 0 1 857747
-0.001902 0.000619 0.119605 -0.091268 -0.574688 0.366699 -0.058064 1 0 0 0 0 0 1 858721
-0.001902 0.000619 0.119605 -0.091328 -0.574994 0.366882 -0.058095 1 0 0 0 0 0 1 859715
-0.001902 0.000619 0.119605 -0.091367 -0.575307 0.367092 -0.058126 1 0 0 0 0 0 1 860718
-0.001902 0.000619 0.119605 -0.091416 -0.575623 0.367296 -0.058158 1 0 0 0 0 0 1 861741
-0.001902 0.000619 0.119605 -0.091465 -0.575933 0.367473 -0.058189 1 0 0 0 0 0 1 862740
-0.001897 0.000601 0.119616 -0.164683 -0.326228 0.218705 -0.058221 1 0 0 0 0 0 1 863746
-0.001894 0.000592 0.119620 -0.140991 -0.411139 0.292426 -0.058252 1 0 0 0 0 0 1 864739
-0.001892 0.000587 0.119621 -0.122474 -0.474902 0.330583 -0.058283 1 0 0 0 0 0 1 865729
-0.001892 0.000585 0.119621 -0.112348 -0.509134 0.345181 -0.058314 1 0 0 0 0 0 1 866740
-0.001891 0.000584 0.119622 -0.107137 -0.526621 0.350465 -0.058346 1 0 0 0 0 0 1 867743
-0.001891 0.000583 0.119622 -0.104520 -0.535538 0.352441 -0.058376 1 0 0 0 0 0 1 868726
-0.001891 0.000583 0.119622 -0.103219 -0.540161 0.353255 -0.058408 1 0 0 0 0 0 1 869738
-0.001891 0.000583 0.119622 -0.102594 -0.542603 0.353654 -0.058439 1 0 0 0 0 0 1 870724
-0.001891 0.000583 0.119622 -0.102314 -0.543995 0.353924 -0.058471 1 0 0 0 0 0 1 871738
-0.001891 0.000583 0.119622 -0.102194 -0.544818 0.354131 -0.058501 1 0 0 0 0 0 1 872724
-0.001891 0.000583 0.119622 -0.102158 -0.545377 0.354336 -0.058533 1 0 0 0 0 0 1 873740
-0.001891 0.000583 0.119622 -0.102167 -0.545804 0.354518 -0.058564 1 0 0 0 0 0 1 874724
-0.001891 0.000583 0.119622 -0.102214 -0.546162 0.354709 -0.058596 1 0 0 0 0 0 1 875737
-0.001891 0.000583 0.119622 -0.102250 -0.546478 0.354903 -0.058626 1 0 0 0 0 0 1 876724
-0.001891 0.000583 0.119622 -0.102293 -0.546777 0.355076 -0.058656 1 0 0 0 0 0 1 877669
-0.001891 0.000583 0.119622 -0.102342 -0.547079 0.355270 -0.058687 1 0 0 0 0 0 1 878658
-0.001891 0.000583 0.119622 -0.102397 -0.547374 0.355462 -0.058718 1 0 0 0 0 0 1 879668
-0.001891 0.000583 0.119622 -0.102451 -0.547663 0.355649 -0.058749 1 0 0 0 0 0 1 880659
-0.001891 0.000583 0.119622 -0.102514 -0.547965 0.355833 -0.058781 1 0 0 0 0 0 1 881668
-0.001891 0.000583 0.119622 -0.102561 -0.548246 0.356027 -0.058812 1 0 0 0 0 0 1 882659
-0.001891 0.000583 0.119622 -0.102615 -0.548539 0.356218 -0.058843 1 0 0 0 0 0 1 883667
-0.001891 0.000583 0.119622 -0.102670 -0.548831 0.356408 -0.058875 1 0 0 0 0 0 1 884669
-0.001891 0.000583 0.119622 -0.102732 -0.549128 0.356589 -0.058906 1 0 0 0 0 0 1 885659
-0.001891 0.000583 0.119622 -0.102780 -0.549414 0.356785 -0.058937 1 0 0 0 0 0 1 886667
-0.001891 0.000583 0.119622 -0.102821 -0.549704 0.356967 -0.058968 1 0 0 0 0 0 1 887657
-0.001891 0.000583 0.119622 -0.102894 -0.550004 0.357157 -0.059000 1 0 0 0 0 0 1 888667
-0.001891 0.000583 0.119622 -0.102942 -0.550285 0.357351 -0.059031 1 0 0 0 0 0 1 889659
-0.001891 0.000583 0.119622 -0.102997 -0.550579 0.357543 -0.059062 1 0 0 0 0 0 1 890669
-0.001891 0.000583 0.119622 -0.103051 -0.550868 0.357731 -0.059093 1 0 0 0 0 0 1 891664
-0.001891 0.000583 0.119622 -0.103114 -0.551171 0.357915 -0.059125 1 0 0 0 0 0 1 892673
-0.001891 0.000583 0.119622 -0.103162 -0.551455 0.358111 -0.059156 1 0 0 0 0 0 1 893675
-0.001891 0.000583 0.119622 -0.103215 -0.551746 0.358301 -0.059187 1 0 0 0 0 0 1 894676
-0.001891 0.000583 0.119622 -0.103265 -0.552042 0.358473 -0.059218 1 0 0 0 0 0 1 895655
-0.001891 0.000583 0.119622 -0.103324 -0.552332 0.358679 -0.059250 1 0 0 0 0 0 1 896683
-0.001891 0.000583 0.119622 -0.103378 -0.552618 0.358867 -0.059281 1 0 0 0 0 0 1 897671
-0.001891 0.000583 0.119622 -0.103433 -0.552911 0.359058 -0.059312 1 0 0 0 0 0 1 898677
-0.001891 0.000583 0.119622 -0.103496 -0.553210 0.359239 -0.059344 1 0 0 0 0 0 1 899673
-0.001891 0.000583 0.119622 -0.103543 -0.553494 0.359435 -0.059375 1 0 0 0 0 0 1 900674
-0.001891 0.000583 0.119622 -0.103597 -0.553784 0.359625 -0.059406 1 0 0 0 0 0 1 901674
-0.001891 0.000583 0.119622 -0.103651 -0.554076 0.359814 -0.059437 1 0 0 0 0 0 1 902675
-0.001891 0.000583 0.119622 -0.103702 -0.554379 0.359990 -0.059469 1 0 0 0 0 0 1 903676
-0.001891 0.000583 0.119622 -0.103760 -0.554662 0.360192 -0.059500 1 0 0 0 0 0 1 904682
-0.001891 0.000583 0.119622 -0.103815 -0.554953 0.360383 -0.059531 1 0 0 0 0 0 1 905686
-0.001891 0.000583 0.119622 -0.103878 -0.555254 0.360567 -0.059563 1 0 0 0 0 0 1 906691
-0.001891 0.000583 0.119622 -0.103925 -0.555537 0.360761 -0.059594 1 0 0 0 0 0 1 907688
-0.001891 0.000583 0.119622 -0.103979 -0.555826 0.360951 -0.059625 1 0 0 0 0 0 1 908684
-0.001891 0.000583 0.119622 -0.104033 -0.556117 0.361140 -0.059656 1 0 0 0 0 0 1 909684
-0.001891 0.000583 0.119622 -0.104084 -0.556420 0.361316 -0.059688 1 0 0 0 0 0 1 910682
-0.001891 0.000583 0.119622 -0.104148 -0.556737 0.361540 -0.059723 1 0 0 0 0 0 1 911807
-0.001891 0.000583 0.119622 -0.104196 -0.556992 0.361707 -0.059750 1 0 0 0 0 0 1 912685
-0.001891 0.000583 0.119622 -0.104258 -0.557286 0.361886 -0.059781 1 0 0 0 0 0 1 913664
-0.001891 0.000583 0.119622 -0.104306 -0.557575 0.362085 -0.059813 1 0 0 0 0 0 1 914684
-0.001891 0.000583 0.119622 -0.104360 -0.557864 0.362274 -0.059844 1 0 0 0 0 0 1 915681
-0.001891 0.000583 0.119622 -0.104415 -0.558156 0.362464 -0.059875 1 0 0 0 0 0 1 916683
-0.001891 0.000583 0.119622 -0.104481 -0.558476 0.362659 -0.059908 1 0 0 0 0 0 1 917750
-0.001891 0.000583 0.119622 -0.104525 -0.558772 0.362862 -0.059940 1 0 0 0 0 0 1 918753
-0.001891 0.000583 0.119622 -0.104568 -0.559045 0.363033 -0.059970 1 0 0 0 0 0 1 919718
-0.001891 0.000583 0.119622 -0.104641 -0.559342 0.363221 -0.060001 1 0 0 0 0 0 1 920721
-0.001891 0.000583 0.119622 -0.104690 -0.559630 0.363419 -0.060033 1 0 0 0 0 0 1 921737
-0.001891 0.000583 0.119622 -0.104743 -0.559916 0.363606 -0.060064 1 0 0 0 0 0 1 922720
-0.001891 0.000583 0.119622 -0.104799 -0.560213 0.363800 -0.060096 1 0 0 0 0 0 1 923742
-0.001891 0.000583 0.119622 -0.104860 -0.560506 0.363977 -0.060126 1 0 0 0 0 0 1 924717
-0.001891 0.000583 0.119622 -0.104909 -0.560798 0.364178 -0.060158 1 0 0 0 0 0 1 925745
-0.001891 0.000583 0.119622 -0.104949 -0.561083 0.364356 -0.060189 1 0 0 0 0 0 1 926718
-0.001891 0.000583 0.119622 -0.105029 -0.561416 0.364567 -0.060224 1 0 0 0 0 0 1 927841
-0.001891 0.000583 0.119622 -0.105072 -0.561670 0.364744 -0.060252 1 0 0 0 0 0 1 928740
-0.001891 0.000583 0.119622 -0.105126 -0.561961 0.364934 -0.060283 1 0 0 0 0 0 1 929741
-0.001891 0.000583 0.119622 -0.105182 -0.562262 0.365130 -0.060315 1 0 0 0 0 0 1 930775
-0.001891 0.000583 0.119622 -0.105244 -0.562555 0.365308 -0.060346 1 0 0 0 0 0 1 931753
-0.001891 0.000583 0.119622 -0.105291 -0.562836 0.365502 -0.060377 1 0 0 0 0 0 1 932744
-0.001891 0.000583 0.119622 -0.105351 -0.563161 0.365714 -0.060412 1 0 0 0 0 0 1 933862
-0.001891 0.000583 0.119622 -0.105394 -0.563424 0.365864 -0.060439 1 0 0 0 0 0 1 934726
-0.001891 0.000583 0.119622 -0.105459 -0.563746 0.366091 -0.060475 1 0 0 0 0 0 1 935865
-0.001891 0.000583 0.119622 -0.105508 -0.564002 0.366259 -0.060502 1 0 0 0 0 0 1 936746
-0.001886 0.000565 0.119632 -0.178977 -0.313509 0.217215 -0.060537 1 0 0 0 0 0 1 937863
-0.001883 0.000556 0.119636 -0.155369 -0.398140 0.290736 -0.060568 1 0 0 0 0 0 1 938868
-0.001882 0.000551 0.119637 -0.136902 -0.461776 0.328804 -0.060599 1 0 0 0 0 0 1 939863
-0.001881 0.000549 0.119638 -0.126802 -0.495901 0.343357 -0.060632 1 0 0 0 0 0 1 940900
-0.001881 0.000548 0.119638 -0.121602 -0.513333 0.348637 -0.060662 1 0 0 0 0 0 1 941864
-0.001880 0.000547 0.119638 -0.118985 -0.522224 0.350598 -0.060693 1 0 0 0 0 0 1 942866
-0.001880 0.000547 0.119638 -0.117712 -0.526811 0.351391 -0.060725 1 0 0 0 0 0 1 943864
-0.001880 0.000547 0.119638 -0.117087 -0.529242 0.351799 -0.060756 1 0 0 0 0 0 1 944881
-0.001880 0.000547 0.119638 -0.116805 -0.530582 0.352034 -0.060787 1 0 0 0 0 0 1 945855
-0.001880 0.000547 0.119638 -0.116691 -0.531390 0.352254 -0.060818 1 0 0 0 0 0 1 946862
-0.001880 0.000547 0.119638 -0.116671 -0.531949 0.352439 -0.060849 1 0 0 0 0 0 1 947847
-0.001880 0.000547 0.119638 -0.116699 -0.532357 0.352631 -0.060882 1 0 0 0 0 0 1 948897
-0.001880 0.000547 0.119638 -0.116725 -0.532682 0.352811 -0.060911 1 0 0 0 0 0 1 949847
-0.001880 0.000547 0.119638 -0.116760 -0.532995 0.352986 -0.060943 1 0 0 0 0 0 1 950843
-0.001880 0.000547 0.119638 -0.116823 -0.533296 0.353170 -0.060974 1 0 0 0 0 0 1 951861
-0.001880 0.000547 0.119638 -0.116885 -0.533579 0.353356 -0.061007 1 0 0 0 0 0 1 952889
-0.001880 0.000547 0.119638 -0.116950 -0.533849 0.353522 -0.061036 1 0 0 0 0 0 1 953846
-0.001880 0.000547 0.119638 -0.117004 -0.534119 0.353712 -0.061068 1 0 0 0 0 0 1 954860
-0.001880 0.000547 0.119638 -0.117059 -0.534398 0.353897 -0.061099 1 0 0 0 0 0 1 955844
-0.001880 0.000547 0.119638 -0.117124 -0.534670 0.354078 -0.061131 1 0 0 0 0 0 1 956877
-0.001880 0.000547 0.119638 -0.117190 -0.534942 0.354246 -0.061161 1 0 0 0 0 0 1 957845
-0.001880 0.000547 0.119638 -0.117241 -0.535223 0.354442 -0.061193 1 0 0 0 0 0 1 958859
-0.001880 0.000547 0.119638 -0.117302 -0.535481 0.354615 -0.061224 1 0 0 0 0 0 1 959845
-0.001880 0.000547 0.119638 -0.117362 -0.535778 0.354812 -0.061257 1 0 0 0 0 0 1 960896
-0.001880 0.000547 0.119638 -0.117426 -0.536019 0.354959 -0.061284 1 0 0 0 0 0 1 961781
-0.001880 0.000547 0.119638 -0.117476 -0.536297 0.355154 -0.061316 1 0 0 0 0 0 1 962790
-0.001880 0.000547 0.119638 -0.117538 -0.536557 0.355328 -0.061347 1 0 0 0 0 0 1 963781
-0.001880 0.000547 0.119638 -0.117604 -0.536853 0.355511 -0.061379 1 0 0 0 0 0 1 964796
-0.001880 0.000547 0.119638 -0.117647 -0.537107 0.355683 -0.061409 1 0 0 0 0 0 1 965781
-0.001880 0.000547 0.119638 -0.117713 -0.537390 0.355878 -0.061441 1 0 0 0 0 0 1 966788
-0.001880 0.000547 0.119638 -0.117786 -0.537662 0.356047 -0.061472 1 0 0 0 0 0 1 967791
-0.001880 0.000547 0.119638 -0.117838 -0.537923 0.356232 -0.061503 1 0 0 0 0 0 1 968781
-0.001880 0.000547 0.119638 -0.117895 -0.538209 0.356422 -0.061535 1 0 0 0 0 0 1 969790
-0.001880 0.000547 0.119638 -0.117957 -0.538469 0.356595 -0.061566 1 0 0 0 0 0 1 970780
-0.001875 0.000529 0.119649 -0.191566 -0.287505 0.207466 -0.061597 1 0 0 0 0 0 1 971790
-0.001872 0.000520 0.119652 -0.167969 -0.372015 0.280851 -0.061628 1 0 0 0 0 0 1 972781
-0.001871 0.000515 0.119654 -0.149533 -0.435581 0.318856 -0.061660 1 0 0 0 0 0 1 973790
-0.001870 0.000513 0.119654 -0.139431 -0.469675 0.333393 -0.061692 1 0 0 0 0 0 1 974816
-0.001870 0.000512 0.119654 -0.134250 -0.487081 0.338644 -0.061722 1 0 0 0 0 0 1 975796
-0.001870 0.000511 0.119654 -0.131645 -0.495914 0.340576 -0.061750 1 0 0 0 0 0 1 976677
-0.001870 0.000511 0.119654 -0.130372 -0.500492 0.341392 -0.061785 1 0 0 0 0 0 1 977791
-0.001870 0.000511 0.119654 -0.129750 -0.502873 0.341761 -0.061812 1 0 0 0 0 0 1 978671
-0.001870 0.000511 0.119654 -0.129492 -0.504241 0.342025 -0.061847 1 0 0 0 0 0 1 979786
-0.001870 0.000511 0.119654 -0.129373 -0.505006 0.342200 -0.061874 1 0 0 0 0 0 1 980651
-0.001870 0.000511 0.119654 -0.129356 -0.505562 0.342411 -0.061910 1 0 0 0 0 0 1 981799
-0.001869 0.000511 0.119654 -0.129375 -0.505950 0.342575 -0.061940 1 0 0 0 0 0 1 982770
-0.001869 0.000511 0.119654 -0.129425 -0.506266 0.342759 -0.061972 1 0 0 0 0 0 1 983795
-0.001869 0.000511 0.119654 -0.129489 -0.506573 0.342930 -0.062004 1 0 0 0 0 0 1 984820
-0.001869 0.000511 0.119654 -0.129539 -0.506842 0.343100 -0.062035 1 0 0 0 0 0 1 985806
-0.001869 0.000511 0.119654 -0.129599 -0.507110 0.343280 -0.062066 1 0 0 0 0 0 1 986806
-0.001869 0.000511 0.119654 -0.129656 -0.507335 0.343432 -0.062094 1 0 0 0 0 0 1 987681
-0.001869 0.000511 0.119654 -0.129733 -0.507613 0.343622 -0.062129 1 0 0 0 0 0 1 988818
-0.001869 0.000511 0.119654 -0.129795 -0.507878 0.343801 -0.062160 1 0 0 0 0 0 1 989816
-0.001869 0.000511 0.119654 -0.129868 -0.508141 0.343966 -0.062192 1 0 0 0 0 0 1 990810
-0.001869 0.000511 0.119654 -0.129926 -0.508389 0.344145 -0.062223 1 0 0 0 0 0 1 991809
-0.001869 0.000511 0.119654 -0.129992 -0.508648 0.344322 -0.062255 1 0 0 0 0 0 1 992829
-0.001869 0.000511 0.119654 -0.130052 -0.508910 0.344478 -0.062285 1 0 0 0 0 0 1 993807
-0.001869 0.000511 0.119654 -0.130112 -0.509124 0.344641 -0.062313 1 0 0 0 0 0 1 994683
-0.001869 0.000511 0.119654 -0.130184 -0.509404 0.344833 -0.062347 1 0 0 0 0 0 1 995786
-0.001869 0.000511 0.119654 -0.130256 -0.509657 0.345006 -0.062380 1 0 0 0 0 0 1 996825
-0.001869 0.000511 0.119654 -0.130325 -0.509927 0.345175 -0.062410 1 0 0 0 0 0 1 997806
-0.001869 0.000511 0.119654 -0.130383 -0.510175 0.345354 -0.062441 1 0 0 0 0 0 1 998805
-0.001869 0.000511 0.119654 -0.130447 -0.510429 0.345527 -0.062473 1 0 0 0 0 0 1 999803
-0.001869 0.000511 0.119654 -0.130511 -0.510657 0.345669 -0.062499 1 0 0 0 0 0 2 662
-0.001869 0.000511 0.119654 -0.130493 -0.510657 0.345672 -0.062500 1 0 0 0 0 0 2 1816
-0.001869 0.000511 0.119654 -0.130503 -0.510654 0.345678 -0.062500 1 0 0 0 0 0 2 2810
-0.001869 0.000511 0.119654 -0.130503 -0.510653 0.345679 -0.062500 1 0 0 0 0 0 2 3680
-0.001869 0.000511 0.119654 -0.130515 -0.510650 0.345665 -0.062500 1 0 0 0 0 0 2 4817
-0.001869 0.000511 0.119654 -0.130505 -0.510653 0.345677 -0.062500 1 0 0 0 0 0 2 5804
-0.001869 0.000511 0.119654 -0.130504 -0.510653 0.345679 -0.062500 1 0 0 0 0 0 2 6804
-0.001869 0.000511 0.119654 -0.130504 -0.510653 0.345679 -0.062500 1 0 0 0 0 0 2 7805
-0.001869 0.000511 0.119654 -0.130500 -0.510665 0.345666 -0.062500 1 0 0 0 0 0 2 8821
-0.001869 0.000511 0.119654 -0.130503 -0.510655 0.345678 -0.062500 1 0 0 0 0 0 2 9863
-0.001869 0.000511 0.119654 -0.130503 -0.510653 0.345679 -0.062500 1 0 0 0 0 0 2 10863
-0.001869 0.000511 0.119654 -0.130515 -0.510650 0.345665 -0.062500 1 0 0 0 0 0 2 11862
-0.001869 0.000511 0.119654 -0.130505 -0.510653 0.345677 -0.062500 1 0 0 0 0 0 2 12879
-0.001869 0.000511 0.119654 -0.130504 -0.510653 0.345679 -0.062500 1 0 0 0 0 0 2 13862
-0.001869 0.000511 0.119654 -0.130504 -0.510653 0.345679 -0.062500 1 0 0 0 0 0 2 14855
-0.001869 0.000511 0.119654 -0.130512 -0.510662 0.345672 -0.062500 1 0 0 0 0 0 2 15851
-0.001869 0.000511 0.119654 -0.130505 -0.510654 0.345679 -0.062500 1 0 0 0 0 0 2 16884
-0.001869 0.000511 0.119654 -0.130492 -0.510656 0.345673 -0.062500 1 0 0 0 0 0 2 17867
-0.001869 0.000511 0.119654 -0.130511 -0.510662 0.345672 -0.062500 1 0 0 0 0 0 2 18849
-0.001869 0.000511 0.119654 -0.130505 -0.510655 0.345678 -0.062500 1 0 0 0 0 0 2 19859
-0.001869 0.000511 0.119654 -0.130507 -0.510642 0.345672 -0.062500 1 0 0 0 0 0 2 20905
-0.001869 0.000511 0.119654 -0.130504 -0.510652 0.345678 -0.062500 1 0 0 0 0 0 2 21859
-0.001869 0.000511 0.119654 -0.130512 -0.510661 0.345672 -0.062500 1 0 0 0 0 0 2 22865
-0.001869 0.000511 0.119654 -0.130505 -0.510654 0.345678 -0.062500 1 0 0 0 0 0 2 23861
-0.001869 0.000511 0.119654 -0.130492 -0.510656 0.345673 -0.062500 1 0 0 0 0 0 2 24879
-0.001869 0.000511 0.119654 -0.130511 -0.510662 0.345672 -0.062500 1 0 0 0 0 0 2 25860
-0.001869 0.000511 0.119654 -0.130504 -0.510655 0.345678 -0.062500 1 0 0 0 0 0 2 26862
-0.001869 0.000511 0.119654 -0.130507 -0.510642 0.345672 -0.062500 1 0 0 0 0 0 2 27860
-0.001869 0.000511 0.119654 -0.130504 -0.510652 0.345678 -0.062500 1 0 0 0 0 0 2 28892
-0.001869 0.000511 0.119654 -0.130512 -0.510661 0.345672 -0.062500 1 0 0 0 0 0 2 29852
-0.001869 0.000511 0.119654 -0.130505 -0.510654 0.345678 -0.062500 1 0 0 0 0 0 2 30860
-0.001869 0.000511 0.119654 -0.130504 -0.510653 0.345679 -0.062500 1 0 0 0 0 0 2 31845
-0.001869 0.000511 0.119654 -0.130500 -0.510665 0.345666 -0.062500 1 0 0 0 0 0 2 32895
-0.001869 0.000511 0.119654 -0.130503 -0.510655 0.345678 -0.062500 1 0 0 0 0 0 2 33845
-0.001869 0.000511 0.119654 -0.130504 -0.510654 0.345679 -0.062500 1 0 0 0 0 0 2 34845
-0.001869 0.000511 0.119654 -0.130507 -0.510642 0.345672 -0.062500 1 0 0 0 0 0 2 35857
-0.001869 0.000511 0.119654 -0.130512 -0.510660 0.345671 -0.062500 1 0 0 0 0 0 2 36863
-0.001869 0.000511 0.119654 -0.130505 -0.510654 0.345678 -0.062500 1 0 0 0 0 0 2 37856
-0.001869 0.000511 0.119654 -0.130504 -0.510653 0.345679 -0.062500 1 0 0 0 0 0 2 38841
-0.001869 0.000511 0.119654 -0.130512 -0.510662 0.345672 -0.062500 1 0 0 0 0 0 2 39856
-0.001869 0.000511 0.119654 -0.130505 -0.510654 0.345678 -0.062500 1 0 0 0 0 0 2 40858
-0.001869 0.000511 0.119654 -0.130492 -0.510656 0.345673 -0.062500 1 0 0 0 0 0 2 41856
-0.001869 0.000511 0.119654 -0.130502 -0.510654 0.345679 -0.062500 1 0 0 0 0 0 2 42843
-0.001869 0.000511 0.119654 -0.130515 -0.510651 0.345665 -0.062500 1 0 0 0 0 0 2 43857
-0.001869 0.000511 0.119654 -0.130505 -0.510653 0.345677 -0.062500 1 0 0 0 0 0 2 44894
-0.001869 0.000511 0.119654 -0.130504 -0.510653 0.345679 -0.062500 1 0 0 0 0 0 2 45788
-0.001869 0.000511 0.119654 -0.130504 -0.510653 0.345679 -0.062500 1 0 0 0 0 0 2 46778
-0.001869 0.000511 0.119654 -0.130512 -0.510662 0.345673 -0.062500 1 0 0 0 0 0 2 47787
-0.001869 0.000511 0.119654 -0.130493 -0.510657 0.345672 -0.062500 1 0 0 0 0 0 2 48778
-0.001869 0.000511 0.119654 -0.130502 -0.510654 0.345678 -0.062500 1 0 0 0 0 0 2 49789
-0.001869 0.000511 0.119654 -0.130515 -0.510650 0.345665 -0.062500 1 0 0 0 0 0 2 50779
-0.001869 0.000511 0.119654 -0.130505 -0.510653 0.345677 -0.062500 1 0 0 0 0 0 2 51779
-0.001869 0.000511 0.119654 -0.130504 -0.510653 0.345679 -0.062500 1 0 0 0 0 0 2 52792
-0.001869 0.000511 0.119654 -0.130504 -0.510653 0.345679 -0.062500 1 0 0 0 0 0 2 53778
-0.001869 0.000511 0.119654 -0.130512 -0.510662 0.345672 -0.062500 1 0 0 0 0 0 2 54772
-0.001869 0.000511 0.119654 -0.130505 -0.510654 0.345678 -0.062500 1 0 0 0 0 0 2 55786
-0.001869 0.000511 0.119654 -0.130492 -0.510656 0.345673 -0.062500 1 0 0 0 0 0 2 56777
-0.001869 0.000511 0.119654 -0.130511 -0.510662 0.345672 -0.062500 1 0 0 0 0 0 2 57787
-0.001869 0.000511 0.119654 -0.130504 -0.510655 0.345678 -0.062500 1 0 0 0 0 0 2 58786
-0.001869 0.000511 0.119654 -0.130507 -0.510642 0.345672 -0.062500 1 0 0 0 0 0 2 59773
-0.001869 0.000511 0.119654 -0.130504 -0.510652 0.345678 -0.062500 1 0 0 0 0 0 2 60796
-0.001869 0.000511 0.119654 -0.130512 -0.510661 0.345672 -0.062500 1 0 0 0 0 0 2 61796
-0.001869 0.000511 0.119654 -0.130505 -0.510654 0.345678 -0.062500 1 0 0 0 0 0 2 62796
-0.001869 0.000511 0.119654 -0.130504 -0.510653 0.345679 -0.062500 1 0 0 0 0 0 2 63779
-0.001869 0.000511 0.119654 -0.130500 -0.510665 0.345666 -0.062500 1 0 0 0 0 0 2 64808
-0.001869 0.000511 0.119654 -0.130503 -0.510655 0.345678 -0.062500 1 0 0 0 0 0 2 65793
-0.001869 0.000511 0.119654 -0.130507 -0.510642 0.345672 -0.062500 1 0 0 0 0 0 2 66793
-0.001869 0.000511 0.119654 -0.130504 -0.510652 0.345678 -0.062500 1 0 0 0 0 0 2 67782
-0.001869 0.000511 0.119654 -0.130512 -0.510661 0.345672 -0.062500 1 0 0 0 0 0 2 68812
-0.001869 0.000511 0.119654 -0.130505 -0.510654 0.345678 -0.062500 1 0 0 0 0 0 2 69793
-0.001869 0.000511 0.119654 -0.130504 -0.510653 0.345679 -0.062500 1 0 0 0 0 0 2 70765
-0.001869 0.000511 0.119654 -0.130500 -0.510665 0.345666 -0.062500 1 0 0 0 0 0 2 71765
-0.001869 0.000511 0.119654 -0.130503 -0.510655 0.345677 -0.062500 1 0 0 0 0 0 2 72799
-0.001869 0.000511 0.119654 -0.130504 -0.510654 0.345679 -0.062500 1 0 0 0 0 0 2 73797
-0.001869 0.000511 0.119654 -0.130507 -0.510642 0.345672 -0.062500 1 0 0 0 0 0 2 74797
-0.001869 0.000511 0.119654 -0.130512 -0.510660 0.345671 -0.062500 1 0 0 0 0 0 2 75798
-0.001869 0.000511 0.119654 -0.130505 -0.510654 0.345678 -0.062500 1 0 0 0 0 0 2 76816
-0.001869 0.000511 0.119654 -0.130504 -0.510653 0.345679 -0.062500 1 0 0 0 0 0 2 77803
-0.001869 0.000511 0.119654 -0.130512 -0.510662 0.345672 -0.062500 1 0 0 0 0 0 2 78802
-0.001869 0.000511 0.119654 -0.130505 -0.510654 0.345678 -0.062500 1 0 0 0 0 0 2 79803
-0.001869 0.000511 0.119654 -0.130492 -0.510656 0.345673 -0.062500 1 0 0 0 0 0 2 80820
-0.001869 0.000511 0.119654 -0.130502 -0.510654 0.345679 -0.062500 1 0 0 0 0 0 2 81802
-0.001869 0.000511 0.119654 -0.130515 -0.510651 0.345665 -0.062500 1 0 0 0 0 0 2 82803
-0.001869 0.000511 0.119654 -0.130505 -0.510653 0.345677 -0.062500 1 0 0 0 0 0 2 83803
-0.001869 0.000511 0.119654 -0.130504 -0.510653 0.345679 -0.062500 1 0 0 0 0 0 2 84863
-0.001869 0.000511 0.119654 -0.130504 -0.510653 0.345679 -0.062500 1 0 0 0 0 0 2 85864
-0.001869 0.000511 0.119654 -0.130512 -0.510662 0.345672 -0.062500 1 0 0 0 0 0 2 86865
-0.001869 0.000511 0.119654 -0.130505 -0.510654 0.345679 -0.062500 1 0 0 0 0 0 2 87860
-0.001869 0.000511 0.119654 -0.130492 -0.510656 0.345673 -0.062500 1 0 0 0 0 0 2 88881
-0.001869 0.000511 0.119654 -0.130514 -0.510651 0.345665 -0.062500 1 0 0 0 0 0 2 89837
-0.001869 0.000511 0.119654 -0.130505 -0.510653 0.345677 -0.062500 1 0 0 0 0 0 2 90861
-0.001869 0.000511 0.119654 -0.130504 -0.510653 0.345679 -0.062500 1 0 0 0 0 0 2 91865
-0.001869 0.000511 0.119654 -0.130504 -0.510653 0.345679 -0.062500 1 0 0 0 0 0 2 92893
-0.001869 0.000511 0.119654 -0.130512 -0.510662 0.345672 -0.062500 1 0 0 0 0 0 2 93861
-0.001869 0.000511 0.119654 -0.130505 -0.510654 0.345678 -0.062500 1 0 0 0 0 0 2 94859
-0.001869 0.000511 0.119654 -0.130492 -0.510656 0.345673 -0.062500 1 0 0 0 0 0 2 95859
-0.001869 0.000511 0.119654 -0.130511 -0.510662 0.345672 -0.062500 1 0 0 0 0 0 2 96908
-0.001869 0.000511 0.119654 -0.130504 -0.510655 0.345678 -0.062500 1 0 0 0 0 0 2 97861
-0.001869 0.000511 0.119654 -0.130507 -0.510642 0.345672 -0.062500 1 0 0 0 0 0 2 98851
-0.001869 0.000511 0.119654 -0.130504 -0.510652 0.345678 -0.062500 1 0 0 0 0 0 2 99864
-0.001869 0.000511 0.119654 -0.130512 -0.510661 0.345672 -0.062500 1 0 0 0 0 0 2 100865
-0.001869 0.000511 0.119654 -0.130505 -0.510654 0.345678 -0.062500 1 0 0 0 0 0 2 101850
-0.001869 0.000511 0.119654 -0.130504 -0.510653 0.345679 -0.062500 1 0 0 0 0 0 2 102862
-0.001869 0.000511 0.119654 -0.130500 -0.510665 0.345666 -0.062500 1 0 0 0 0 0 2 103838
-0.001869 0.000511 0.119654 -0.130503 -0.510655 0.345678 -0.062500 1 0 0 0 0 0 2 104907
-0.001869 0.000511 0.119654 -0.130507 -0.510642 0.345672 -0.062500 1 0 0 0 0 0 2 105859
-0.001869 0.000511 0.119654 -0.130504 -0.510652 0.345678 -0.062500 1 0 0 0 0 0 2 106859
-0.001869 0.000511 0.119654 -0.130512 -0.510661 0.345672 -0.062500 1 0 0 0 0 0 2 107859
-0.001869 0.000511 0.119654 -0.130505 -0.510654 0.345678 -0.062500 1 0 0 0 0 0 2 108875
-0.001869 0.000511 0.119654 -0.130504 -0.510653 0.345679 -0.062500 1 0 0 0 0 0 2 109860
-0.001869 0.000511 0.119654 -0.130512 -0.510662 0.345672 -0.062500 1 0 0 0 0 0 2 110860
-0.001869 0.000511 0.119654 -0.130493 -0.510657 0.345672 -0.062500 1 0 0 0 0 0 2 111857
-0.001869 0.000511 0.119654 -0.130503 -0.510654 0.345678 -0.062500 1 0 0 0 0 0 2 112895
-0.001869 0.000511 0.119654 -0.130507 -0.510642 0.345672 -0.062500 1 0 0 0 0 0 2 113847
-0.001869 0.000511 0.119654 -0.130512 -0.510660 0.345671 -0.062500 1 0 0 0 0 0 2 114857
-0.001869 0.000511 0.119654 -0.130505 -0.510654 0.345678 -0.062500 1 0 0 0 0 0 2 115842
-0.001869 0.000511 0.119654 -0.130504 -0.510653 0.345679 -0.062500 1 0 0 0 0 0 2 116894
-0.001869 0.000511 0.119654 -0.130512 -0.510662 0.345672 -0.062500 1 0 0 0 0 0 2 117777
-0.001869 0.000511 0.119654 -0.130505 -0.510654 0.345678 -0.062500 1 0 0 0 0 0 2 118776
-0.001869 0.000511 0.119654 -0.130492 -0.510656 0.345673 -0.062500 1 0 0 0 0 0 2 119784
-0.001869 0.000511 0.119654 -0.130502 -0.510654 0.345679 -0.062500 1 0 0 0 0 0 2 120776
-0.001869 0.000511 0.119654 -0.130515 -0.510651 0.345665 -0.062500 1 0 0 0 0 0 2 121785
-0.001869 0.000511 0.119654 -0.130505 -0.510653 0.345677 -0.062500 1 0 0 0 0 0 2 122776
-0.001869 0.000511 0.119654 -0.130504 -0.510653 0.345679 -0.062500 1 0 0 0 0 0 2 123785
-0.001869 0.000511 0.119654 -0.130504 -0.510653 0.345679 -0.062500 1 0 0 0 0 0 2 124776
-0.001869 0.000511 0.119654 -0.130512 -0.510662 0.345672 -0.062500 1 0 0 0 0 0 2 125784
-0.001869 0.000511 0.119654 -0.130505 -0.510654 0.345679 -0.062500 1 0 0 0 0 0 2 126775
-0.001869 0.000511 0.119654 -0.130492 -0.510656 0.345673 -0.062500 1 0 0 0 0 0 2 127784
-0.001869 0.000511 0.119654 -0.130514 -0.510651 0.345665 -0.062500 1 0 0 0 0 0 2 128775
-0.001869 0.000511 0.119654 -0.130505 -0.510653 0.345677 -0.062500 1 0 0 0 0 0 2 129785
-0.001869 0.000511 0.119654 -0.130504 -0.510653 0.345679 -0.062500 1 0 0 0 0 0 2 130775
-0.001869 0.000511 0.119654 -0.130504 -0.510653 0.345679 -0.062500 1 0 0 0 0 0 2 131785
-0.001869 0.000511 0.119654 -0.130512 -0.510662 0.345672 -0.062500 1 0 0 0 0 0 2 132775
-0.001869 0.000511 0.119654 -0.130505 -0.510654 0.345678 -0.062500 1 0 0 0 0 0 2 133784
-0.001869 0.000511 0.119654 -0.130504 -0.510653 0.345679 -0.062500 1 0 0 0 0 0 2 134784
-0.001869 0.000511 0.119654 -0.130500 -0.510665 0.345666 -0.062500 1 0 0 0 0 0 2 135788
-0.001869 0.000511 0.119654 -0.130503 -0.510655 0.345678 -0.062500 1 0 0 0 0 0 2 136776
-0.001869 0.000511 0.119654 -0.130507 -0.510642 0.345672 -0.062500 1 0 0 0 0 0 2 137784
-0.001869 0.000511 0.119654 -0.130504 -0.510652 0.345678 -0.062500 1 0 0 0 0 0 2 138796
-0.001869 0.000511 0.119654 -0.130512 -0.510662 0.345672 -0.062500 1 0 0 0 0 0 2 139790
-0.001869 0.000511 0.119654 -0.130505 -0.510654 0.345678 -0.062500 1 0 0 0 0 0 2 140816
-0.001869 0.000511 0.119654 -0.130504 -0.510653 0.345679 -0.062500 1 0 0 0 0 0 2 141794
-0.001869 0.000511 0.119654 -0.130500 -0.510665 0.345666 -0.062500 1 0 0 0 0 0 2 142763
-0.001869 0.000511 0.119654 -0.130503 -0.510655 0.345678 -0.062500 1 0 0 0 0 0 2 143792
-0.001869 0.000511 0.119654 -0.130507 -0.510642 0.345672 -0.062500 1 0 0 0 0 0 2 144797
-0.001869 0.000511 0.119654 -0.130504 -0.510652 0.345678 -0.062500 1 0 0 0 0 0 2 145793
-0.001869 0.000511 0.119654 -0.130512 -0.510661 0.345672 -0.062500 1 0 0 0 0 0 2 146792
-0.001869 0.000511 0.119654 -0.130505 -0.510654 0.345678 -0.062500 1 0 0 0 0 0 2 147791
-0.001869 0.000511 0.119654 -0.130504 -0.510653 0.345679 -0.062500 1 0 0 0 0 0 2 148820
-0.001869 0.000511 0.119654 -0.130512 -0.510662 0.345672 -0.062500 1 0 0 0 0 0 2 149791
-0.001869 0.000511 0.119654 -0.130505 -0.510654 0.345678 -0.062500 1 0 0 0 0 0 2 150793
-0.001869 0.000511 0.119654 -0.130492 -0.510656 0.345673 -0.062500 1 0 0 0 0 0 2 151791
-0.001869 0.000511 0.119654 -0.130506 -0.510642 0.345672 -0.062500 1 0 0 0 0 0 2 152761
-0.001869 0.000511 0.119654 -0.130512 -0.510660 0.345671 -0.062500 1 0 0 0 0 0 2 153784
-0.001869 0.000511 0.119654 -0.130505 -0.510654 0.345678 -0.062500 1 0 0 0 0 0 2 154799
-0.001869 0.000511 0.119654 -0.130504 -0.510653 0.345679 -0.062500 1 0 0 0 0 0 2 155801
-0.001869 0.000511 0.119654 -0.130504 -0.510653 0.345679 -0.062500 1 0 0 0 0 0 2 156849
-0.001869 0.000511 0.119654 -0.130512 -0.510662 0.345673 -0.062500 1 0 0 0 0 0 2 157859
-0.001869 0.000511 0.119654 -0.130493 -0.510657 0.345672 -0.062500 1 0 0 0 0 0 2 158859
-0.001869 0.000511 0.119654 -0.130502 -0.510654 0.345678 -0.062500 1 0 0 0 0 0 2 159855
-0.001869 0.000511 0.119654 -0.130515 -0.510651 0.345665 -0.062500 1 0 0 0 0 0 2 160896
-0.001869 0.000511 0.119654 -0.130505 -0.510653 0.345677 -0.062500 1 0 0 0 0 0 2 161857
-0.001869 0.000511 0.119654 -0.130504 -0.510653 0.345679 -0.062500 1 0 0 0 0 0 2 162859
-0.001869 0.000511 0.119654 -0.130504 -0.510653 0.345679 -0.062500 1 0 0 0 0 0 2 163858
-0.001869 0.000511 0.119654 -0.130512 -0.510662 0.345672 -0.062500 1 0 0 0 0 0 2 164899
-0.001869 0.000511 0.119654 -0.130505 -0.510654 0.345679 -0.062500 1 0 0 0 0 0 2 165833
-0.001869 0.000511 0.119654 -0.130492 -0.510656 0.345673 -0.062500 1 0 0 0 0 0 2 166858
-0.001869 0.000511 0.119654 -0.130510 -0.510663 0.345672 -0.062500 1 0 0 0 0 0 2 167862
-0.001869 0.000511 0.119654 -0.130508 -0.510643 0.345671 -0.062500 1 0 0 0 0 0 2 168851
-0.001869 0.000511 0.119654 -0.130504 -0.510652 0.345678 -0.062500 1 0 0 0 0 0 2 169856
-0.001869 0.000511 0.119654 -0.130504 -0.510653 0.345679 -0.062500 1 0 0 0 0 0 2 170856
-0.001869 0.000511 0.119654 -0.130512 -0.510662 0.345672 -0.062500 1 0 0 0 0 0 2 171855
-0.001869 0.000511 0.119654 -0.130505 -0.510654 0.345678 -0.062500 1 0 0 0 0 0 2 172926
-0.001869 0.000511 0.119654 -0.130504 -0.510653 0.345679 -0.062500 1 0 0 0 0 0 2 173861
-0.001869 0.000511 0.119654 -0.130500 -0.510665 0.345666 -0.062500 1 0 0 0 0 0 2 174852
-0.001869 0.000511 0.119654 -0.130503 -0.510655 0.345678 -0.062500 1 0 0 0 0 0 2 175862
-0.001869 0.000511 0.119654 -0.130507 -0.510642 0.345672 -0.062500 1 0 0 0 0 0 2 177015
-0.001869 0.000511 0.119654 -0.130504 -0.510652 0.345678 -0.062500 1 0 0 0 0 0 2 177850
-0.001869 0.000511 0.119654 -0.130512 -0.510662 0.345672 -0.062500 1 0 0 0 0 0 2 178858
-0.001869 0.000511 0.119654 -0.130505 -0.510654 0.345678 -0.062500 1 0 0 0 0 0 2 179861
-0.001869 0.000511 0.119654 -0.130504 -0.510653 0.345679 -0.062500 1 0 0 0 0 0 2 180874
-0.001869 0.000511 0.119654 -0.130512 -0.510662 0.345672 -0.062500 1 0 0 0 0 0 2 181857
-0.001869 0.000511 0.119654 -0.130493 -0.510657 0.345672 -0.062500 1 0 0 0 0 0 2 182874
-0.001869 0.000511 0.119654 -0.130506 -0.510642 0.345671 -0.062500 1 0 0 0 0 0 2 183857
-0.001869 0.000511 0.119654 -0.130504 -0.510652 0.345678 -0.062500 1 0 0 0 0 0 2 184872
-0.001869 0.000511 0.119654 -0.130512 -0.510661 0.345672 -0.062500 1 0 0 0 0 0 2 185856
-0.001869 0.000511 0.119654 -0.130505 -0.510654 0.345678 -0.062500 1 0 0 0 0 0 2 186858
-0.001869 0.000511 0.119654 -0.130504 -0.510653 0.345679 -0.062500 1 0 0 0 0 0 2 187856
-0.001869 0.000511 0.119654 -0.130512 -0.510662 0.345672 -0.062500 1 0 0 0 0 0 2 188893
-0.001869 0.000511 0.119654 -0.130505 -0.510654 0.345678 -0.062500 1 0 0 0 0 0 2 189841
-0.001869 0.000511 0.119654 -0.130492 -0.510656 0.345673 -0.062500 1 0 0 0 0 0 2 190855
-0.001869 0.000511 0.119654 -0.130506 -0.510642 0.345672 -0.062500 1 0 0 0 0 0 2 191839
-0.001869 0.000511 0.119654 -0.130512 -0.510660 0.345671 -0.062500 1 0 0 0 0 0 2 192871
-0.001869 0.000511 0.119654 -0.130505 -0.510654 0.345678 -0.062500 1 0 0 0 0 0 2 193839
-0.001869 0.000511 0.119654 -0.130504 -0.510653 0.345679 -0.062500 1 0 0 0 0 0 2 194857
-0.001869 0.000511 0.119654 -0.130504 -0.510653 0.345679 -0.062500 1 0 0 0 0 0 2 195840
-0.001869 0.000511 0.119654 -0.130512 -0.510662 0.345673 -0.062500 1 0 0 0 0 0 2 196871
-0.001869 0.000511 0.119654 -0.130505 -0.510654 0.345679 -0.062500 1 0 0 0 0 0 2 197839
-0.001869 0.000511 0.119654 -0.130495 -0.510644 0.345666 -0.062500 1 0 0 0 0 0 2 198852
-0.001869 0.000511 0.119654 -0.130511 -0.510661 0.345671 -0.062500 1 0 0 0 0 0 2 199838
-0.001869 0.000511 0.119654 -0.130505 -0.510654 0.345678 -0.062500 1 0 0 0 0 0 2 200892
-0.001869 0.000511 0.119654 -0.130504 -0.510653 0.345679 -0.062500 1 0 0 0 0 0 2 201783
-0.001869 0.000511 0.119654 -0.130504 -0.510653 0.345679 -0.062500 1 0 0 0 0 0 2 202773
-0.001869 0.000511 0.119654 -0.130512 -0.510662 0.345672 -0.062500 1 0 0 0 0 0 2 203783
-0.001869 0.000511 0.119654 -0.130505 -0.510654 0.345679 -0.062500 1 0 0 0 0 0 2 204773
-0.001869 0.000511 0.119654 -0.130504 -0.510653 0.345679 -0.062500 1 0 0 0 0 0 2 205782
-0.001869 0.000511 0.119654 -0.130504 -0.510653 0.345659 -0.062500 1 0 0 0 0 0 2 206773
-0.001869 0.000511 0.119654 -0.130504 -0.510653 0.345677 -0.062500 1 0 0 0 0 0 2 207773
-0.001869 0.000511 0.119654 -0.130504 -0.510653 0.345679 -0.062500 1 0 0 0 0 0 2 208781
-0.001869 0.000511 0.119654 -0.130504 -0.510653 0.345679 -0.062500 1 0 0 0 0 0 2 209773
-0.001869 0.000511 0.119654 -0.130512 -0.510662 0.345672 -0.062500 1 0 0 0 0 0 2 210782
-0.001869 0.000511 0.119654 -0.130505 -0.510654 0.345678 -0.062500 1 0 0 0 0 0 2 211772
-0.001869 0.000511 0.119654 -0.130504 -0.510653 0.345679 -0.062500 1 0 0 0 0 0 2 212782
-0.001869 0.000511 0.119654 -0.130500 -0.510665 0.345666 -0.062500 1 0 0 0 0 0 2 213774
-0.001869 0.000511 0.119654 -0.130503 -0.510655 0.345678 -0.062500 1 0 0 0 0 0 2 214773
-0.001869 0.000511 0.119654 -0.130507 -0.510642 0.345672 -0.062500 1 0 0 0 0 0 2 215780
-0.001869 0.000511 0.119654 -0.130504 -0.510652 0.345678 -0.062500 1 0 0 0 0 0 2 216782
-0.001869 0.000511 0.119654 -0.130512 -0.510662 0.345672 -0.062500 1 0 0 0 0 0 2 217798
-0.001869 0.000511 0.119654 -0.130505 -0.510654 0.345678 -0.062500 1 0 0 0 0 0 2 218779
-0.001869 0.000511 0.119654 -0.130504 -0.510653 0.345679 -0.062500 1 0 0 0 0 0 2 219790
-0.001869 0.000511 0.119654 -0.130512 -0.510662 0.345672 -0.062500 1 0 0 0 0 0 2 220801
-0.001869 0.000511 0.119654 -0.130505 -0.510654 0.345679 -0.062500 1 0 0 0 0 0 2 221769
-0.001869 0.000511 0.119654 -0.130496 -0.510645 0.345666 -0.062500 1 0 0 0 0 0 2 222787
-0.001869 0.000511 0.119654 -0.130503 -0.510652 0.345678 -0.062500 1 0 0 0 0 0 2 223791
-0.001869 0.000511 0.119654 -0.130512 -0.510662 0.345672 -0.062500 1 0 0 0 0 0 2 224812
-0.001869 0.000511 0.119654 -0.130505 -0.510654 0.345678 -0.062500 1 0 0 0 0 0 2 225801
-0.001869 0.000511 0.119654 -0.130504 -0.510653 0.345679 -0.062500 1 0 0 0 0 0 2 226801
-0.001869 0.000511 0.119654 -0.130512 -0.510662 0.345672 -0.062500 1 0 0 0 0 0 2 227798
-0.001869 0.000511 0.119654 -0.130505 -0.510654 0.345678 -0.062500 1 0 0 0 0 0 2 228820
-0.001869 0.000511 0.119654 -0.130492 -0.510656 0.345673 -0.062500 1 0 0 0 0 0 2 229798
-0.001869 0.000511 0.119654 -0.130506 -0.510642 0.345672 -0.062500 1 0 0 0 0 0 2 230808
-0.001869 0.000511 0.119654 -0.130512 -0.510660 0.345671 -0.062500 1 0 0 0 0 0 2 231803
-0.001869 0.000511 0.119654 -0.130505 -0.510654 0.345678 -0.062500 1 0 0 0 0 0 2 232810
-0.001869 0.000511 0.119654 -0.130504 -0.510653 0.345679 -0.062500 1 0 0 0 0 0 2 233798
-0.001869 0.000511 0.119654 -0.130504 -0.510653 0.345679 -0.062500 1 0 0 0 0 0 2 234797
-0.001869 0.000511 0.119654 -0.130512 -0.510662 0.345672 -0.062500 1 0 0 0 0 0 2 235801
-0.001869 0.000511 0.119654 -0.130505 -0.510654 0.345679 -0.062500 1 0 0 0 0 0 2 236849
-0.001869 0.000511 0.119654 -0.130492 -0.510656 0.345673 -0.062500 1 0 0 0 0 0 2 237836
-0.001869 0.000511 0.119654 -0.130514 -0.510651 0.345665 -0.062500 1 0 0 0 0 0 2 238857
-0.001869 0.000511 0.119654 -0.130505 -0.510653 0.345677 -0.062500 1 0 0 0 0 0 2 239854
-0.001869 0.000511 0.119654 -0.130504 -0.510653 0.345679 -0.062500 1 0 0 0 0 0 2 240894
-0.001869 0.000511 0.119654 -0.130504 -0.510653 0.345679 -0.062500 1 0 0 0 0 0 2 241856
-0.001869 0.000511 0.119654 -0.130512 -0.510662 0.345672 -0.062500 1 0 0 0 0 0 2 242856
-0.001869 0.000511 0.119654 -0.130505 -0.510654 0.345678 -0.062500 1 0 0 0 0 0 2 243865
-0.001869 0.000511 0.119654 -0.130504 -0.510653 0.345679 -0.062500 1 0 0 0 0 0 2 244880
-0.001869 0.000511 0.119654 -0.130504 -0.510653 0.345659 -0.062500 1 0 0 0 0 0 2 245854
-0.001869 0.000511 0.119654 -0.130504 -0.510653 0.345677 -0.062500 1 0 0 0 0 0 2 246857
-0.001869 0.000511 0.119654 -0.130504 -0.510653 0.345679 -0.062500 1 0 0 0 0 0 2 247854
-0.001869 0.000511 0.119654 -0.130504 -0.510653 0.345679 -0.062500 1 0 0 0 0 0 2 248892
-0.001869 0.000511 0.119654 -0.130512 -0.510662 0.345672 -0.062500 1 0 0 0 0 0 2 249856
-0.001869 0.000511 0.119654 -0.130505 -0.510654 0.345678 -0.062500 1 0 0 0 0 0 2 250857
-0.001869 0.000511 0.119654 -0.130504 -0.510653 0.345679 -0.062500 1 0 0 0 0 0 2 251856
-0.001869 0.000511 0.119654 -0.130512 -0.510662 0.345673 -0.062500 1 0 0 0 0 0 2 252871
-0.001869 0.000511 0.119654 -0.130496 -0.510646 0.345665 -0.062500 1 0 0 0 0 0 2 253855
-0.001869 0.000511 0.119654 -0.130503 -0.510652 0.345677 -0.062500 1 0 0 0 0 0 2 254853
-0.001869 0.000511 0.119654 -0.130504 -0.510653 0.345679 -0.062500 1 0 0 0 0 0 2 255853
-0.001869 0.000511 0.119654 -0.130512 -0.510662 0.345672 -0.062500 1 0 0 0 0 0 2 256863
-0.001869 0.000511 0.119654 -0.130505 -0.510654 0.345678 -0.062500 1 0 0 0 0 0 2 257858
-0.001869 0.000511 0.119654 -0.130504 -0.510653 0.345679 -0.062500 1 0 0 0 0 0 2 258841
-0.001869 0.000511 0.119654 -0.130512 -0.510662 0.345672 -0.062500 1 0 0 0 0 0 2 259841
-0.001869 0.000511 0.119654 -0.130505 -0.510654 0.345679 -0.062500 1 0 0 0 0 0 2 260896
-0.001869 0.000511 0.119654 -0.130496 -0.510645 0.345666 -0.062500 1 0 0 0 0 0 2 261856
-0.001869 0.000511 0.119654 -0.130503 -0.510652 0.345677 -0.062500 1 0 0 0 0 0 2 262856
-0.001869 0.000511 0.119654 -0.130512 -0.510662 0.345672 -0.062500 1 0 0 0 0 0 2 263856
-0.001869 0.000511 0.119654 -0.130505 -0.510654 0.345678 -0.062500 1 0 0 0 0 0 2 264872
-0.001869 0.000511 0.119654 -0.130504 -0.510653 0.345679 -0.062500 1 0 0 0 0 0 2 265857
-0.001869 0.000511 0.119654 -0.130512 -0.510662 0.345672 -0.062500 1 0 0 0 0 0 2 266853
-0.001869 0.000511 0.119654 -0.130505 -0.510654 0.345678 -0.062500 1 0 0 0 0 0 2 267852
-0.001869 0.000511 0.119654 -0.130504 -0.510653 0.345679 -0.062500 1 0 0 0 0 0 2 268890
-0.001869 0.000511 0.119654 -0.130495 -0.510644 0.345666 -0.062500 1 0 0 0 0 0 2 269856
-0.001869 0.000511 0.119654 -0.130511 -0.510661 0.345671 -0.062500 1 0 0 0 0 0 2 270853
-0.001869 0.000511 0.119654 -0.130505 -0.510654 0.345678 -0.062500 1 0 0 0 0 0 2 271838
-0.001869 0.000511 0.119654 -0.130504 -0.510653 0.345679 -0.062500 1 0 0 0 0 0 2 272887
-0.001869 0.000511 0.119654 -0.130504 -0.510653 0.345679 -0.062500 1 0 0 0 0 0 2 273839
-0.001869 0.000511 0.119654 -0.130512 -0.510662 0.345672 -0.062500 1 0 0 0 0 0 2 274852
-0.001869 0.000511 0.119654 -0.130505 -0.510654 0.345679 -0.062500 1 0 0 0 0 0 2 275835
-0.001869 0.000511 0.119654 -0.130492 -0.510656 0.345673 -0.062500 1 0 0 0 0 0 2 276867
-0.001869 0.000511 0.119654 -0.130514 -0.510651 0.345665 -0.062500 1 0 0 0 0 0 2 277836
-0.001869 0.000511 0.119654 -0.130505 -0.510653 0.345677 -0.062500 1 0 0 0 0 0 2 278848
-0.001869 0.000511 0.119654 -0.130504 -0.510653 0.345679 -0.062500 1 0 0 0 0 0 2 279835
-0.001869 0.000511 0.119654 -0.130504 -0.510653 0.345679 -0.062500 1 0 0 0 0 0 2 280866
-0.001869 0.000511 0.119654 -0.130512 -0.510662 0.345672 -0.062500 1 0 0 0 0 0 2 281834
-0.001869 0.000511 0.119654 -0.130505 -0.510654 0.345678 -0.062500 1 0 0 0 0 0 2 282851
-0.001869 0.000511 0.119654 -0.130504 -0.510653 0.345679 -0.062500 1 0 0 0 0 0 2 283834
-0.001869 0.000511 0.119654 -0.130503 -0.510653 0.345659 -0.062500 1 0 0 0 0 0 2 284888
-0.001869 0.000511 0.119654 -0.130504 -0.510653 0.345677 -0.062500 1 0 0 0 0 0 2 285780
-0.001869 0.000511 0.119654 -0.130504 -0.510653 0.345678 -0.062500 1 0 0 0 0 0 2 286770
-0.001869 0.000511 0.119654 -0.130504 -0.510653 0.345679 -0.062500 1 0 0 0 0 0 2 287780
-0.001869 0.000511 0.119654 -0.130512 -0.510662 0.345672 -0.062500 1 0 0 0 0 0 2 288770
-0.001869 0.000511 0.119654 -0.130505 -0.510654 0.345678 -0.062500 1 0 0 0 0 0 2 289779
-0.001869 0.000511 0.119654 -0.130504 -0.510653 0.345679 -0.062500 1 0 0 0 0 0 2 290780
-0.001869 0.000511 0.119654 -0.130512 -0.510662 0.345673 -0.062500 1 0 0 0 0 0 2 291770
-0.001869 0.000511 0.119654 -0.130505 -0.510654 0.345679 -0.062500 1 0 0 0 0 0 2 292779
-0.001869 0.000511 0.119654 -0.130496 -0.510645 0.345666 -0.062500 1 0 0 0 0 0 2 293770
-0.001869 0.000511 0.119654 -0.130503 -0.510652 0.345678 -0.062500 1 0 0 0 0 0 2 294779
-0.001869 0.000511 0.119654 -0.130512 -0.510662 0.345672 -0.062500 1 0 0 0 0 0 2 295769
-0.001869 0.000511 0.119654 -0.130505 -0.510654 0.345678 -0.062500 1 0 0 0 0 0 2 296779
-0.001869 0.000511 0.119654 -0.130504 -0.510653 0.345679 -0.062500 1 0 0 0 0 0 2 297778
-0.001869 0.000511 0.119654 -0.130512 -0.510662 0.345672 -0.062500 1 0 0 0 0 0 2 298776
-0.001869 0.000511 0.119654 -0.130505 -0.510654 0.345679 -0.062500 1 0 0 0 0 0 2 299766
-0.001869 0.000511 0.119654 -0.130495 -0.510645 0.345666 -0.062500 1 0 0 0 0 0 2 300763
-0.001869 0.000511 0.119654 -0.130503 -0.510652 0.345677 -0.062500 1 0 0 0 0 0 2 301790
-0.001869 0.000511 0.119654 -0.130512 -0.510662 0.345672 -0.062500 1 0 0 0 0 0 2 302772
-0.001869 0.000511 0.119654 -0.130505 -0.510654 0.345678 -0.062500 1 0 0 0 0 0 2 303786
-0.001869 0.000511 0.119654 -0.130504 -0.510653 0.345679 -0.062500 1 0 0 0 0 0 2 304775
-0.001869 0.000511 0.119654 -0.130512 -0.510662 0.345672 -0.062500 1 0 0 0 0 0 2 305785
-0.001869 0.000511 0.119654 -0.130505 -0.510654 0.345678 -0.062500 1 0 0 0 0 0 2 306789
-0.001869 0.000511 0.119654 -0.130504 -0.510653 0.345679 -0.062500 1 0 0 0 0 0 2 307758
-0.001869 0.000511 0.119654 -0.130495 -0.510644 0.345666 -0.062500 1 0 0 0 0 0 2 308781
-0.001869 0.000511 0.119654 -0.130511 -0.510661 0.345671 -0.062500 1 0 0 0 0 0 2 309799
-0.001869 0.000511 0.119654 -0.130505 -0.510654 0.345678 -0.062500 1 0 0 0 0 0 2 310777
-0.001869 0.000511 0.119654 -0.130504 -0.510653 0.345679 -0.062500 1 0 0 0 0 0 2 311796
-0.001869 0.000511 0.119654 -0.130504 -0.510653 0.345679 -0.062500 1 0 0 0 0 0 2 312804
-0.001869 0.000511 0.119654 -0.130512 -0.510662 0.345672 -0.062500 1 0 0 0 0 0 2 313801
-0.001869 0.000511 0.119654 -0.130505 -0.510654 0.345679 -0.062500 1 0 0 0 0 0 2 314802
-0.001869 0.000511 0.119654 -0.130504 -0.510653 0.345679 -0.062500 1 0 0 0 0 0 2 315798
-0.001869 0.000511 0.119654 -0.130504 -0.510653 0.345659 -0.062500 1 0 0 0 0 0 2 316806
-0.001869 0.000511 0.119654 -0.130504 -0.510653 0.345677 -0.062500 1 0 0 0 0 0 2 317776
-0.001869 0.000511 0.119654 -0.130504 -0.510653 0.345679 -0.062500 1 0 0 0 0 0 2 318798
-0.001869 0.000511 0.119654 -0.130504 -0.510653 0.345679 -0.062500 1 0 0 0 0 0 2 319795
-0.001869 0.000511 0.119654 -0.130512 -0.510662 0.345672 -0.062500 1 0 0 0 0 0 2 320817
-0.001869 0.000511 0.119654 -0.130505 -0.510654 0.345678 -0.062500 1 0 0 0 0 0 2 321795
-0.001869 0.000511 0.119654 -0.130504 -0.510653 0.345679 -0.062500 1 0 0 0 0 0 2 322796
-0.001869 0.000511 0.119654 -0.130516 -0.510650 0.345666 -0.062500 1 0 0 0 0 0 2 323794
-0.001869 0.000511 0.119654 -0.130506 -0.510653 0.345678 -0.062500 1 0 0 0 0 0 2 324804
-0.001869 0.000511 0.119654 -0.130492 -0.510656 0.345672 -0.062500 1 0 0 0 0 0 2 325793
-0.001869 0.000511 0.119654 -0.130502 -0.510653 0.345678 -0.062500 1 0 0 0 0 0 2 326795
-0.001869 0.000511 0.119654 -0.130512 -0.510662 0.345672 -0.062500 1 0 0 0 0 0 2 327793
-0.001869 0.000511 0.119654 -0.130505 -0.510654 0.345678 -0.062500 1 0 0 0 0 0 2 328806
-0.001869 0.000511 0.119654 -0.130504 -0.510653 0.345679 -0.062500 1 0 0 0 0 0 2 329802
-0.001869 0.000511 0.119654 -0.130512 -0.510662 0.345672 -0.062500 1 0 0 0 0 0 2 330794
-0.001869 0.000511 0.119654 -0.130505 -0.510654 0.345679 -0.062500 1 0 0 0 0 0 2 331795
-0.001869 0.000511 0.119654 -0.130495 -0.510645 0.345666 -0.062500 1 0 0 0 0 0 2 332813
-0.001869 0.000511 0.119654 -0.130503 -0.510652 0.345678 -0.062500 1 0 0 0 0 0 2 333794
-0.001869 0.000511 0.119654 -0.130512 -0.510662 0.345672 -0.062500 1 0 0 0 0 0 2 334776
-0.001869 0.000511 0.119654 -0.130505 -0.510654 0.345678 -0.062500 1 0 0 0 0 0 2 335793
-0.001869 0.000511 0.119654 -0.130504 -0.510653 0.345679 -0.062500 1 0 0 0 0 0 2 336806
-0.001869 0.000511 0.119654 -0.130512 -0.510662 0.345672 -0.062500 1 0 0 0 0 0 2 337794
-0.001869 0.000511 0.119654 -0.130505 -0.510654 0.345678 -0.062500 1 0 0 0 0 0 2 338794
-0.001869 0.000511 0.119654 -0.130508 -0.510642 0.345672 -0.062500 1 0 0 0 0 0 2 339774
-0.001869 0.000511 0.119654 -0.130492 -0.510654 0.345672 -0.062500 1 0 0 0 0 0 2 340824
-0.001869 0.000511 0.119654 -0.130511 -0.510662 0.345671 -0.062500 1 0 0 0 0 0 2 341843
-0.001869 0.000511 0.119654 -0.130505 -0.510654 0.345678 -0.062500 1 0 0 0 0 0 2 342856
-0.001869 0.000511 0.119654 -0.130504 -0.510653 0.345679 -0.062500 1 0 0 0 0 0 2 343858
-0.001869 0.000511 0.119654 -0.130512 -0.510662 0.345672 -0.062500 1 0 0 0 0 0 2 344890
-0.001869 0.000511 0.119654 -0.130505 -0.510654 0.345678 -0.062500 1 0 0 0 0 0 2 345852
-0.001869 0.000511 0.119654 -0.130504 -0.510654 0.345679 -0.062500 1 0 0 0 0 0 2 346853
-0.001869 0.000511 0.119654 -0.130495 -0.510644 0.345666 -0.062500 1 0 0 0 0 0 2 347852
-0.001869 0.000511 0.119654 -0.130511 -0.510661 0.345671 -0.062500 1 0 0 0 0 0 2 348888
-0.001869 0.000511 0.119654 -0.130505 -0.510654 0.345678 -0.062500 1 0 0 0 0 0 2 349851
-0.001869 0.000511 0.119654 -0.130504 -0.510653 0.345679 -0.062500 1 0 0 0 0 0 2 350853
-0.001869 0.000511 0.119654 -0.130504 -0.510653 0.345679 -0.062500 1 0 0 0 0 0 2 351851
-0.001869 0.000511 0.119654 -0.130512 -0.510662 0.345672 -0.062500 1 0 0 0 0 0 2 352872
-0.001869 0.000511 0.119654 -0.130505 -0.510654 0.345679 -0.062500 1 0 0 0 0 0 2 353858
-0.001869 0.000511 0.119654 -0.130504 -0.510653 0.345679 -0.062500 1 0 0 0 0 0 2 354814
-0.001869 0.000511 0.119654 -0.130503 -0.510653 0.345659 -0.062500 1 0 0 0 0 0 2 355850
-0.001869 0.000511 0.119654 -0.130504 -0.510653 0.345677 -0.062500 1 0 0 0 0 0 2 356868
-0.001869 0.000511 0.119654 -0.130504 -0.510653 0.345679 -0.062500 1 0 0 0 0 0 2 357848
-0.001869 0.000511 0.119654 -0.130504 -0.510653 0.345679 -0.062500 1 0 0 0 0 0 2 358834
-0.001869 0.000511 0.119654 -0.130512 -0.510662 0.345672 -0.062500 1 0 0 0 0 0 2 359847
-0.001869 0.000511 0.119654 -0.130505 -0.510654 0.345678 -0.062500 1 0 0 0 0 0 2 360855
-0.001869 0.000511 0.119654 -0.130504 -0.510653 0.345679 -0.062500 1 0 0 0 0 0 2 361849
-0.001869 0.000511 0.119654 -0.130516 -0.510650 0.345666 -0.062500 1 0 0 0 0 0 2 362831
-0.001869 0.000511 0.119654 -0.130506 -0.510653 0.345678 -0.062500 1 0 0 0 0 0 2 363848
-0.001869 0.000511 0.119654 -0.130492 -0.510656 0.345672 -0.062500 1 0 0 0 0 0 2 364872
-0.001869 0.000511 0.119654 -0.130502 -0.510653 0.345678 -0.062500 1 0 0 0 0 0 2 365848
-0.001869 0.000511 0.119654 -0.130512 -0.510662 0.345672 -0.062500 1 0 0 0 0 0 2 366832
-0.001869 0.000511 0.119654 -0.130505 -0.510654 0.345678 -0.062500 1 0 0 0 0 0 2 367847
-0.001869 0.000511 0.119654 -0.130504 -0.510653 0.345679 -0.062500 1 0 0 0 0 0 2 368886
-0.001869 0.000511 0.119654 -0.130512 -0.510662 0.345672 -0.062500 1 0 0 0 0 0 2 369768
-0.001869 0.000511 0.119654 -0.130505 -0.510654 0.345679 -0.062500 1 0 0 0 0 0 2 370776
-0.001869 0.000511 0.119654 -0.130495 -0.510645 0.345666 -0.062500 1 0 0 0 0 0 2 371767
-0.001869 0.000511 0.119654 -0.130503 -0.510652 0.345678 -0.062500 1 0 0 0 0 0 2 372777
-0.001869 0.000511 0.119654 -0.130512 -0.510662 0.345672 -0.062500 1 0 0 0 0 0 2 373767
-0.001869 0.000511 0.119654 -0.130505 -0.510654 0.345678 -0.062500 1 0 0 0 0 0 2 374777
-0.001869 0.000511 0.119654 -0.130504 -0.510653 0.345679 -0.062500 1 0 0 0 0 0 2 375767
-0.001869 0.000511 0.119654 -0.130512 -0.510662 0.345672 -0.062500 1 0 0 0 0 0 2 376776
-0.001869 0.000511 0.119654 -0.130505 -0.510654 0.345678 -0.062500 1 0 0 0 0 0 2 377767
-0.001869 0.000511 0.119654 -0.130508 -0.510642 0.345672 -0.062500 1 0 0 0 0 0 2 378775
-0.001869 0.000511 0.119654 -0.130492 -0.510654 0.345672 -0.062500 1 0 0 0 0 0 2 379768
-0.001869 0.000511 0.119654 -0.130511 -0.510662 0.345671 -0.062500 1 0 0 0 0 0 2 380777
-0.001869 0.000511 0.119654 -0.130505 -0.510654 0.345678 -0.062500 1 0 0 0 0 0 2 381768
-0.001869 0.000511 0.119654 -0.130504 -0.510653 0.345679 -0.062500 1 0 0 0 0 0 2 382761
-0.001869 0.000511 0.119654 -0.130512 -0.510662 0.345672 -0.062500 1 0 0 0 0 0 2 383778
-0.001869 0.000511 0.119654 -0.130505 -0.510654 0.345678 -0.062500 1 0 0 0 0 0 2 384771
-0.001869 0.000511 0.119654 -0.130504 -0.510654 0.345679 -0.062500 1 0 0 0 0 0 2 385767
-0.001869 0.000511 0.119654 -0.130507 -0.510642 0.345673 -0.062500 1 0 0 0 0 0 2 386784
-0.001869 0.000511 0.119654 -0.130501 -0.510663 0.345665 -0.062500 1 0 0 0 0 0 2 387793
-0.001869 0.000511 0.119654 -0.130503 -0.510654 0.345677 -0.062500 1 0 0 0 0 0 2 388777
-0.001869 0.000511 0.119654 -0.130504 -0.510653 0.345679 -0.062500 1 0 0 0 0 0 2 389786
-0.001869 0.000511 0.119654 -0.130504 -0.510653 0.345679 -0.062500 1 0 0 0 0 0 2 390783
-0.001869 0.000511 0.119654 -0.130512 -0.510662 0.345672 -0.062500 1 0 0 0 0 0 2 391782
-0.001869 0.000511 0.119654 -0.130505 -0.510654 0.345678 -0.062500 1 0 0 0 0 0 2 392779
-0.001869 0.000511 0.119654 -0.130504 -0.510653 0.345679 -0.062500 1 0 0 0 0 0 2 393784
-0.001869 0.000511 0.119654 -0.130503 -0.510653 0.345659 -0.062500 1 0 0 0 0 0 2 394755
-0.001869 0.000511 0.119654 -0.130504 -0.510653 0.345677 -0.062500 1 0 0 0 0 0 2 395784
-0.001869 0.000511 0.119654 -0.130504 -0.510653 0.345679 -0.062500 1 0 0 0 0 0 2 396800
-0.001869 0.000511 0.119654 -0.130504 -0.510653 0.345679 -0.062500 1 0 0 0 0 0 2 397789
-0.001869 0.000511 0.119654 -0.130512 -0.510662 0.345672 -0.062500 1 0 0 0 0 0 2 398784
-0.001869 0.000511 0.119654 -0.130505 -0.510654 0.345678 -0.062500 1 0 0 0 0 0 2 399776
-0.001869 0.000511 0.119654 -0.130504 -0.510653 0.345679 -0.062500 1 0 0 0 0 0 2 400781
-0.001869 0.000511 0.119654 -0.130516 -0.510650 0.345666 -0.062500 1 0 0 0 0 0 2 401783
-0.001869 0.000511 0.119654 -0.130506 -0.510653 0.345678 -0.062500 1 0 0 0 0 0 2 402776
-0.001869 0.000511 0.119654 -0.130492 -0.510656 0.345672 -0.062500 1 0 0 0 0 0 2 403784
-0.001869 0.000511 0.119654 -0.130502 -0.510653 0.345678 -0.062500 1 0 0 0 0 0 2 404783
-0.001869 0.000511 0.119654 -0.130512 -0.510662 0.345672 -0.062500 1 0 0 0 0 0 2 405792
-0.001869 0.000511 0.119654 -0.130505 -0.510654 0.345678 -0.062500 1 0 0 0 0 0 2 406794
-0.001869 0.000511 0.119654 -0.130504 -0.510653 0.345679 -0.062500 1 0 0 0 0 0 2 407792
-0.001869 0.000511 0.119654 -0.130512 -0.510662 0.345672 -0.062500 1 0 0 0 0 0 2 408800
-0.001869 0.000511 0.119654 -0.130505 -0.510654 0.345679 -0.062500 1 0 0 0 0 0 2 409791
-0.001869 0.000511 0.119654 -0.130508 -0.510642 0.345672 -0.062500 1 0 0 0 0 0 2 410791
-0.001869 0.000511 0.119654 -0.130492 -0.510654 0.345672 -0.062500 1 0 0 0 0 0 2 411791
-0.001869 0.000511 0.119654 -0.130511 -0.510662 0.345671 -0.062500 1 0 0 0 0 0 2 412801
-0.001869 0.000511 0.119654 -0.130505 -0.510654 0.345678 -0.062500 1 0 0 0 0 0 2 413793
-0.001869 0.000511 0.119654 -0.130504 -0.510653 0.345679 -0.062500 1 0 0 0 0 0 2 414773
-0.001869 0.000511 0.119654 -0.130512 -0.510662 0.345672 -0.062500 1 0 0 0 0 0 2 415791
-0.001869 0.000511 0.119654 -0.130505 -0.510654 0.345678 -0.062500 1 0 0 0 0 0 2 416813
-0.001869 0.000511 0.119654 -0.130508 -0.510642 0.345672 -0.062500 1 0 0 0 0 0 2 417790
-0.001869 0.000511 0.119654 -0.130505 -0.510651 0.345678 -0.062500 1 0 0 0 0 0 2 418789
-0.001869 0.000511 0.119654 -0.130500 -0.510664 0.345666 -0.062500 1 0 0 0 0 0 2 419790
-0.001869 0.000511 0.119654 -0.130503 -0.510654 0.345677 -0.062500 1 0 0 0 0 0 2 420809
-0.001869 0.000511 0.119654 -0.130504 -0.510653 0.345679 -0.062500 1 0 0 0 0 0 2 421792
-0.001869 0.000511 0.119654 -0.130504 -0.510653 0.345679 -0.062500 1 0 0 0 0 0 2 422790
-0.001869 0.000511 0.119654 -0.130512 -0.510662 0.345672 -0.062500 1 0 0 0 0 0 2 423788
-0.001869 0.000511 0.119654 -0.130505 -0.510654 0.345679 -0.062500 1 0 0 0 0 0 2 424855
-0.001869 0.000511 0.119654 -0.130508 -0.510642 0.345672 -0.062500 1 0 0 0 0 0 2 425860
-0.001869 0.000511 0.119654 -0.130513 -0.510660 0.345672 -0.062500 1 0 0 0 0 0 2 426851
-0.001869 0.000511 0.119654 -0.130493 -0.510657 0.345672 -0.062500 1 0 0 0 0 0 2 427850
-0.001869 0.000511 0.119654 -0.130503 -0.510653 0.345678 -0.062500 1 0 0 0 0 0 2 428886
-0.001869 0.000511 0.119654 -0.130503 -0.510653 0.345679 -0.062500 1 0 0 0 0 0 2 429850
-0.001869 0.000511 0.119654 -0.130512 -0.510662 0.345672 -0.062500 1 0 0 0 0 0 2 430849
-0.001869 0.000511 0.119654 -0.130505 -0.510654 0.345678 -0.062500 1 0 0 0 0 0 2 431848
-0.001869 0.000511 0.119654 -0.130504 -0.510653 0.345679 -0.062500 1 0 0 0 0 0 2 432869
-0.001869 0.000511 0.119654 -0.130516 -0.510650 0.345666 -0.062500 1 0 0 0 0 0 2 433849
-0.001869 0.000511 0.119654 -0.130506 -0.510653 0.345678 -0.062500 1 0 0 0 0 0 2 434850
-0.001869 0.000511 0.119654 -0.130492 -0.510656 0.345672 -0.062500 1 0 0 0 0 0 2 435835
-0.001869 0.000511 0.119654 -0.130502 -0.510653 0.345678 -0.062500 1 0 0 0 0 0 2 436864
-0.001869 0.000511 0.119654 -0.130512 -0.510662 0.345672 -0.062500 1 0 0 0 0 0 2 437833
-0.001869 0.000511 0.119654 -0.130505 -0.510654 0.345678 -0.062500 1 0 0 0 0 0 2 438846
-0.001869 0.000511 0.119654 -0.130504 -0.510653 0.345679 -0.062500 1 0 0 0 0 0 2 439843
-0.001869 0.000511 0.119654 -0.130516 -0.510650 0.345666 -0.062500 1 0 0 0 0 0 2 440883
-0.001869 0.000511 0.119654 -0.130506 -0.510653 0.345677 -0.062500 1 0 0 0 0 0 2 441768
-0.001869 0.000511 0.119654 -0.130505 -0.510653 0.345679 -0.062500 1 0 0 0 0 0 2 442774
-0.001869 0.000511 0.119654 -0.130492 -0.510656 0.345673 -0.062500 1 0 0 0 0 0 2 443764
-0.001869 0.000511 0.119654 -0.130511 -0.510662 0.345672 -0.062500 1 0 0 0 0 0 2 444774
-0.001869 0.000511 0.119654 -0.130505 -0.510654 0.345678 -0.062500 1 0 0 0 0 0 2 445766
-0.001869 0.000511 0.119654 -0.130504 -0.510653 0.345679 -0.062500 1 0 0 0 0 0 2 446774
-0.001869 0.000511 0.119654 -0.130512 -0.510662 0.345672 -0.062500 1 0 0 0 0 0 2 447765
-0.001869 0.000511 0.119654 -0.130505 -0.510654 0.345679 -0.062500 1 0 0 0 0 0 2 448774
-0.001869 0.000511 0.119654 -0.130508 -0.510642 0.345672 -0.062500 1 0 0 0 0 0 2 449766
-0.001869 0.000511 0.119654 -0.130492 -0.510654 0.345672 -0.062500 1 0 0 0 0 0 2 450773
-0.001869 0.000511 0.119654 -0.130511 -0.510662 0.345671 -0.062500 1 0 0 0 0 0 2 451765
-0.001869 0.000511 0.119654 -0.130505 -0.510654 0.345678 -0.062500 1 0 0 0 0 0 2 452766
-0.001869 0.000511 0.119654 -0.130504 -0.510653 0.345679 -0.062500 1 0 0 0 0 0 2 453774
-0.001869 0.000511 0.119654 -0.130512 -0.510662 0.345672 -0.062500 1 0 0 0 0 0 2 454775
-0.001869 0.000511 0.119654 -0.130505 -0.510654 0.345678 -0.062500 1 0 0 0 0 0 2 455765
-0.001869 0.000511 0.119654 -0.130508 -0.510642 0.345672 -0.062500 1 0 0 0 0 0 2 456774
-0.001869 0.000511 0.119654 -0.130505 -0.510651 0.345678 -0.062500 1 0 0 0 0 0 2 457776
-0.001869 0.000511 0.119654 -0.130500 -0.510664 0.345666 -0.062500 1 0 0 0 0 0 2 458771
-0.001869 0.000511 0.119654 -0.130503 -0.510654 0.345677 -0.062500 1 0 0 0 0 0 2 459789
-0.001869 0.000511 0.119654 -0.130504 -0.510653 0.345679 -0.062500 1 0 0 0 0 0 2 460771
-0.001869 0.000511 0.119654 -0.130504 -0.510653 0.345679 -0.062500 1 0 0 0 0 0 2 461772
-0.001869 0.000511 0.119654 -0.130512 -0.510662 0.345672 -0.062500 1 0 0 0 0 0 2 462784
-0.001869 0.000511 0.119654 -0.130505 -0.510654 0.345679 -0.062500 1 0 0 0 0 0 2 463792
-0.001869 0.000511 0.119654 -0.130507 -0.510642 0.345672 -0.062500 1 0 0 0 0 0 2 464781
-0.001869 0.000511 0.119654 -0.130513 -0.510660 0.345672 -0.062500 1 0 0 0 0 0 2 465781
-0.001869 0.000511 0.119654 -0.130505 -0.510654 0.345678 -0.062500 1 0 0 0 0 0 2 466783
-0.001869 0.000511 0.119654 -0.130492 -0.510656 0.345673 -0.062500 1 0 0 0 0 0 2 467771
-0.001869 0.000511 0.119654 -0.130502 -0.510653 0.345678 -0.062500 1 0 0 0 0 0 2 468752
-0.001869 0.000511 0.119654 -0.130512 -0.510662 0.345672 -0.062500 1 0 0 0 0 0 2 469779
-0.001869 0.000511 0.119654 -0.130505 -0.510654 0.345678 -0.062500 1 0 0 0 0 0 2 470778
-0.001869 0.000511 0.119654 -0.130504 -0.510653 0.345679 -0.062500 1 0 0 0 0 0 2 471779
-0.001869 0.000511 0.119654 -0.130516 -0.510650 0.345666 -0.062500 1 0 0 0 0 0 2 472798
-0.001869 0.000511 0.119654 -0.130506 -0.510653 0.345678 -0.062500 1 0 0 0 0 0 2 473777
-0.001869 0.000511 0.119654 -0.130492 -0.510656 0.345672 -0.062500 1 0 0 0 0 0 2 474783
-0.001869 0.000511 0.119654 -0.130502 -0.510653 0.345678 -0.062500 1 0 0 0 0 0 2 475774
-0.001869 0.000511 0.119654 -0.130512 -0.510662 0.345672 -0.062500 1 0 0 0 0 0 2 476780
-0.001869 0.000511 0.119654 -0.130505 -0.510654 0.345678 -0.062500 1 0 0 0 0 0 2 477791
-0.001869 0.000511 0.119654 -0.130504 -0.510653 0.345679 -0.062500 1 0 0 0 0 0 2 478790
-0.001869 0.000511 0.119654 -0.130516 -0.510650 0.345665 -0.062500 1 0 0 0 0 0 2 479791
-0.001869 0.000511 0.119654 -0.130506 -0.510653 0.345677 -0.062500 1 0 0 0 0 0 2 480799
-0.001869 0.000511 0.119654 -0.130505 -0.510653 0.345679 -0.062500 1 0 0 0 0 0 2 481791
-0.001869 0.000511 0.119654 -0.130492 -0.510656 0.345673 -0.062500 1 0 0 0 0 0 2 482788
-0.001869 0.000511 0.119654 -0.130511 -0.510662 0.345671 -0.062500 1 0 0 0 0 0 2 483790
-0.001869 0.000511 0.119654 -0.130505 -0.510654 0.345678 -0.062500 1 0 0 0 0 0 2 484812
-0.001869 0.000511 0.119654 -0.130504 -0.510653 0.345679 -0.062500 1 0 0 0 0 0 2 485792
-0.001869 0.000511 0.119654 -0.130512 -0.510662 0.345672 -0.062500 1 0 0 0 0 0 2 486771
-0.001869 0.000511 0.119654 -0.130505 -0.510655 0.345678 -0.062500 1 0 0 0 0 0 2 487793
-0.001869 0.000511 0.119654 -0.130508 -0.510642 0.345672 -0.062500 1 0 0 0 0 0 2 488809
-0.001869 0.000511 0.119654 -0.130505 -0.510652 0.345679 -0.062500 1 0 0 0 0 0 2 489788
-0.001869 0.000511 0.119654 -0.130500 -0.510664 0.345666 -0.062500 1 0 0 0 0 0 2 490789
-0.001869 0.000511 0.119654 -0.130503 -0.510654 0.345677 -0.062500 1 0 0 0 0 0 2 491790
-0.001869 0.000511 0.119654 -0.130504 -0.510653 0.345679 -0.062500 1 0 0 0 0 0 2 492771
-0.001869 0.000511 0.119654 -0.130512 -0.510662 0.345672 -0.062500 1 0 0 0 0 0 2 493789
-0.001869 0.000511 0.119654 -0.130505 -0.510654 0.345678 -0.062500 1 0 0 0 0 0 2 494789
-0.001869 0.000511 0.119654 -0.130508 -0.510642 0.345672 -0.062500 1 0 0 0 0 0 2 495791
-0.001869 0.000511 0.119654 -0.130505 -0.510651 0.345678 -0.062500 1 0 0 0 0 0 2 496825
-0.001869 0.000511 0.119654 -0.130500 -0.510664 0.345666 -0.062500 1 0 0 0 0 0 2 497855
-0.001869 0.000511 0.119654 -0.130503 -0.510654 0.345677 -0.062500 1 0 0 0 0 0 2 498837
-0.001869 0.000511 0.119654 -0.130504 -0.510653 0.345679 -0.062500 1 0 0 0 0 0 2 499849
-0.001869 0.000511 0.119654 -0.130504 -0.510653 0.345679 -0.062500 1 0 0 0 0 0 2 500873
-0.001869 0.000511 0.119654 -0.130512 -0.510662 0.345672 -0.062500 1 0 0 0 0 0 2 501860
-0.001869 0.000511 0.119654 -0.130505 -0.510654 0.345679 -0.062500 1 0 0 0 0 0 2 502846
-0.001869 0.000511 0.119654 -0.130507 -0.510642 0.345672 -0.062500 1 0 0 0 0 0 2 503851
-0.001869 0.000511 0.119654 -0.130513 -0.510660 0.345672 -0.062500 1 0 0 0 0 0 2 504868
-0.001869 0.000511 0.119654 -0.130505 -0.510654 0.345678 -0.062500 1 0 0 0 0 0 2 505847
-0.001869 0.000511 0.119654 -0.130492 -0.510656 0.345673 -0.062500 1 0 0 0 0 0 2 506844
-0.001869 0.000511 0.119654 -0.130502 -0.510653 0.345678 -0.062500 1 0 0 0 0 0 2 507846
-0.001869 0.000511 0.119654 -0.130512 -0.510662 0.345672 -0.062500 1 0 0 0 0 0 2 508865
-0.001869 0.000511 0.119654 -0.130505 -0.510654 0.345678 -0.062500 1 0 0 0 0 0 2 509845
-0.001869 0.000511 0.119654 -0.130504 -0.510653 0.345679 -0.062500 1 0 0 0 0 0 2 510847
-0.001869 0.000511 0.119654 -0.130516 -0.510650 0.345666 -0.062500 1 0 0 0 0 0 2 511845
-0.001869 0.000511 0.119654 -0.130506 -0.510653 0.345678 -0.062500 1 0 0 0 0 0 2 512873
-0.001869 0.000511 0.119654 -0.130505 -0.510653 0.345679 -0.062500 1 0 0 0 0 0 2 513844
-0.001869 0.000511 0.119654 -0.130492 -0.510656 0.345673 -0.062500 1 0 0 0 0 0 2 514830
-0.001869 0.000511 0.119654 -0.130511 -0.510662 0.345672 -0.062500 1 0 0 0 0 0 2 515843
-0.001869 0.000511 0.119654 -0.130505 -0.510654 0.345678 -0.062500 1 0 0 0 0 0 2 516845
-0.001869 0.000511 0.119654 -0.130504 -0.510653 0.345679 -0.062500 1 0 0 0 0 0 2 517843
-0.001869 0.000511 0.119654 -0.130516 -0.510650 0.345665 -0.062500 1 0 0 0 0 0 2 518829
-0.001869 0.000511 0.119654 -0.130506 -0.510653 0.345677 -0.062500 1 0 0 0 0 0 2 519828
-0.001869 0.000511 0.119654 -0.130504 -0.510653 0.345679 -0.062500 1 0 0 0 0 0 2 520860
-0.001869 0.000511 0.119654 -0.130492 -0.510656 0.345673 -0.062500 1 0 0 0 0 0 2 521831
-0.001869 0.000511 0.119654 -0.130511 -0.510662 0.345671 -0.062500 1 0 0 0 0 0 2 522842
-0.001869 0.000511 0.119654 -0.130504 -0.510654 0.345678 -0.062500 1 0 0 0 0 0 2 523825
-0.001869 0.000511 0.119654 -0.130504 -0.510653 0.345679 -0.062500 1 0 0 0 0 0 2 524881
-0.001869 0.000511 0.119654 -0.130512 -0.510662 0.345672 -0.062500 1 0 0 0 0 0 2 525773
-0.001869 0.000511 0.119654 -0.130505 -0.510655 0.345678 -0.062500 1 0 0 0 0 0 2 526762
-0.001869 0.000511 0.119654 -0.130508 -0.510642 0.345672 -0.062500 1 0 0 0 0 0 2 527764
-0.001869 0.000511 0.119654 -0.130505 -0.510652 0.345678 -0.062500 1 0 0 0 0 0 2 528770
-0.001869 0.000511 0.119654 -0.130500 -0.510664 0.345666 -0.062500 1 0 0 0 0 0 2 529763
-0.001869 0.000511 0.119654 -0.130503 -0.510654 0.345677 -0.062500 1 0 0 0 0 0 2 530772
-0.001869 0.000511 0.119654 -0.130504 -0.510653 0.345679 -0.062500 1 0 0 0 0 0 2 531761
-0.001869 0.000511 0.119654 -0.130512 -0.510662 0.345672 -0.062500 1 0 0 0 0 0 2 532772
-0.001869 0.000511 0.119654 -0.130505 -0.510654 0.345678 -0.062500 1 0 0 0 0 0 2 533762
-0.001869 0.000511 0.119654 -0.130508 -0.510642 0.345672 -0.062500 1 0 0 0 0 0 2 534763
-0.001869 0.000511 0.119654 -0.130504 -0.510652 0.345678 -0.062500 1 0 0 0 0 0 2 535757
-0.001869 0.000511 0.119654 -0.130512 -0.510661 0.345672 -0.062500 1 0 0 0 0 0 2 536771
-0.001869 0.000511 0.119654 -0.130493 -0.510657 0.345672 -0.062500 1 0 0 0 0 0 2 537764
-0.001869 0.000511 0.119654 -0.130503 -0.510654 0.345678 -0.062500 1 0 0 0 0 0 2 538772
-0.001869 0.000511 0.119654 -0.130503 -0.510653 0.345679 -0.062500 1 0 0 0 0 0 2 539776
-0.001869 0.000511 0.119654 -0.130512 -0.510662 0.345672 -0.062500 1 0 0 0 0 0 2 540800
-0.001869 0.000511 0.119654 -0.130505 -0.510654 0.345678 -0.062500 1 0 0 0 0 0 2 541765
-0.001869 0.000511 0.119654 -0.130507 -0.510642 0.345672 -0.062500 1 0 0 0 0 0 2 542751
-0.001869 0.000511 0.119654 -0.130513 -0.510660 0.345672 -0.062500 1 0 0 0 0 0 2 543779
-0.001869 0.000511 0.119654 -0.130505 -0.510654 0.345678 -0.062500 1 0 0 0 0 0 2 544776
-0.001869 0.000511 0.119654 -0.130492 -0.510656 0.345673 -0.062500 1 0 0 0 0 0 2 545776
-0.001869 0.000511 0.119654 -0.130502 -0.510653 0.345678 -0.062500 1 0 0 0 0 0 2 546782
-0.001869 0.000511 0.119654 -0.130512 -0.510662 0.345672 -0.062500 1 0 0 0 0 0 2 547781
-0.001869 0.000511 0.119654 -0.130505 -0.510654 0.345678 -0.062500 1 0 0 0 0 0 2 548778
-0.001869 0.000511 0.119654 -0.130504 -0.510653 0.345679 -0.062500 1 0 0 0 0 0 2 549787
-0.001869 0.000511 0.119654 -0.130516 -0.510650 0.345666 -0.062500 1 0 0 0 0 0 2 550787
-0.001869 0.000511 0.119654 -0.130506 -0.510653 0.345678 -0.062500 1 0 0 0 0 0 2 551770
-0.001869 0.000511 0.119654 -0.130504 -0.510653 0.345679 -0.062500 1 0 0 0 0 0 2 552811
-0.001869 0.000511 0.119654 -0.130492 -0.510656 0.345673 -0.062500 1 0 0 0 0 0 2 553787
-0.001869 0.000511 0.119654 -0.130511 -0.510662 0.345672 -0.062500 1 0 0 0 0 0 2 554790
-0.001869 0.000511 0.119654 -0.130504 -0.510654 0.345678 -0.062500 1 0 0 0 0 0 2 555794
-0.001869 0.000511 0.119654 -0.130504 -0.510653 0.345679 -0.062500 1 0 0 0 0 0 2 556816
-0.001869 0.000511 0.119654 -0.130515 -0.510650 0.345665 -0.062500 1 0 0 0 0 0 2 557786
-0.001869 0.000511 0.119654 -0.130506 -0.510653 0.345677 -0.062500 1 0 0 0 0 0 2 558785
-0.001869 0.000511 0.119654 -0.130504 -0.510653 0.345679 -0.062500 1 0 0 0 0 0 2 559785
-0.001869 0.000511 0.119654 -0.130504 -0.510653 0.345679 -0.062500 1 0 0 0 0 0 2 560819
-0.001869 0.000511 0.119654 -0.130500 -0.510665 0.345666 -0.062500 1 0 0 0 0 0 2 561847
-0.001869 0.000511 0.119654 -0.130503 -0.510654 0.345678 -0.062500 1 0 0 0 0 0 2 562846
-0.001869 0.000511 0.119654 -0.130504 -0.510653 0.345679 -0.062500 1 0 0 0 0 0 2 563847
-0.001869 0.000511 0.119654 -0.130512 -0.510662 0.345672 -0.062500 1 0 0 0 0 0 2 564862
-0.001869 0.000511 0.119654 -0.130505 -0.510655 0.345678 -0.062500 1 0 0 0 0 0 2 565846
-0.001869 0.000511 0.119654 -0.130508 -0.510642 0.345672 -0.062500 1 0 0 0 0 0 2 566845
-0.001869 0.000511 0.119654 -0.130504 -0.510652 0.345678 -0.062500 1 0 0 0 0 0 2 567847
-0.001869 0.000511 0.119654 -0.130500 -0.510664 0.345666 -0.062500 1 0 0 0 0 0 2 568864
-0.001869 0.000511 0.119654 -0.130503 -0.510654 0.345677 -0.062500 1 0 0 0 0 0 2 569844
-0.001869 0.000511 0.119654 -0.130504 -0.510653 0.345679 -0.062500 1 0 0 0 0 0 2 570847
-0.001869 0.000511 0.119654 -0.130512 -0.510662 0.345672 -0.062500 1 0 0 0 0 0 2 571845
-0.001869 0.000511 0.119654 -0.130505 -0.510654 0.345678 -0.062500 1 0 0 0 0 0 2 572878
-0.001869 0.000511 0.119654 -0.130507 -0.510642 0.345672 -0.062500 1 0 0 0 0 0 2 573843
-0.001869 0.000511 0.119654 -0.130504 -0.510652 0.345678 -0.062500 1 0 0 0 0 0 2 574844
-0.001869 0.000511 0.119654 -0.130512 -0.510661 0.345672 -0.062500 1 0 0 0 0 0 2 575844
-0.001869 0.000511 0.119654 -0.130505 -0.510654 0.345678 -0.062500 1 0 0 0 0 0 2 576861
-0.001869 0.000511 0.119654 -0.130492 -0.510656 0.345673 -0.062500 1 0 0 0 0 0 2 577842
-0.001869 0.000511 0.119654 -0.130502 -0.510653 0.345678 -0.062500 1 0 0 0 0 0 2 578845
-0.001869 0.000511 0.119654 -0.130512 -0.510662 0.345672 -0.062500 1 0 0 0 0 0 2 579849
-0.001869 0.000511 0.119654 -0.130505 -0.510654 0.345678 -0.062500 1 0 0 0 0 0 2 580851
-0.001869 0.000511 0.119654 -0.130507 -0.510642 0.345672 -0.062500 1 0 0 0 0 0 2 581849
-0.001869 0.000511 0.119654 -0.130513 -0.510660 0.345671 -0.062500 1 0 0 0 0 0 2 582831
-0.001869 0.000511 0.119654 -0.130505 -0.510654 0.345678 -0.062500 1 0 0 0 0 0 2 583847
-0.001869 0.000511 0.119654 -0.130504 -0.510653 0.345679 -0.062500 1 0 0 0 0 0 2 584891
-0.001869 0.000511 0.119654 -0.130492 -0.510656 0.345673 -0.062500 1 0 0 0 0 0 2 585846
-0.001869 0.000511 0.119654 -0.130511 -0.510662 0.345672 -0.062500 1 0 0 0 0 0 2 586830
-0.001869 0.000511 0.119654 -0.130505 -0.510654 0.345678 -0.062500 1 0 0 0 0 0 2 587844
-0.001869 0.000511 0.119654 -0.130504 -0.510653 0.345679 -0.062500 1 0 0 0 0 0 2 588860
-0.001869 0.000511 0.119654 -0.130516 -0.510650 0.345666 -0.062500 1 0 0 0 0 0 2 589844
-0.001869 0.000511 0.119654 -0.130506 -0.510653 0.345677 -0.062500 1 0 0 0 0 0 2 590844
-0.001869 0.000511 0.119654 -0.130504 -0.510653 0.345679 -0.062500 1 0 0 0 0 0 2 591844
-0.001869 0.000511 0.119654 -0.130492 -0.510656 0.345673 -0.062500 1 0 0 0 0 0 2 592860
-0.001869 0.000511 0.119654 -0.130511 -0.510662 0.345672 -0.062500 1 0 0 0 0 0 2 593844
-0.001869 0.000511 0.119654 -0.130504 -0.510654 0.345678 -0.062500 1 0 0 0 0 0 2 594842
-0.001869 0.000511 0.119654 -0.130504 -0.510653 0.345679 -0.062500 1 0 0 0 0 0 2 595826
-0.001869 0.000511 0.119654 -0.130515 -0.510650 0.345665 -0.062500 1 0 0 0 0 0 2 596874
-0.001869 0.000511 0.119654 -0.130505 -0.510653 0.345677 -0.062500 1 0 0 0 0 0 2 597827
-0.001869 0.000511 0.119654 -0.130504 -0.510653 0.345679 -0.062500 1 0 0 0 0 0 2 598840
-0.001869 0.000511 0.119654 -0.130504 -0.510653 0.345679 -0.062500 1 0 0 0 0 0 2 599825
-0.001869 0.000511 0.119654 -0.130500 -0.510665 0.345666 -0.062500 1 0 0 0 0 0 2 600857
-0.001869 0.000511 0.119654 -0.130503 -0.510654 0.345678 -0.062500 1 0 0 0 0 0 2 601825
-0.001869 0.000511 0.119654 -0.130504 -0.510653 0.345679 -0.062500 1 0 0 0 0 0 2 602826
-0.001869 0.000511 0.119654 -0.130512 -0.510662 0.345672 -0.062500 1 0 0 0 0 0 2 603838
-0.001869 0.000511 0.119654 -0.130505 -0.510655 0.345678 -0.062500 1 0 0 0 0 0 2 604856
-0.001869 0.000511 0.119654 -0.130507 -0.510642 0.345672 -0.062500 1 0 0 0 0 0 2 605841
-0.001869 0.000511 0.119654 -0.130504 -0.510652 0.345678 -0.062500 1 0 0 0 0 0 2 606823
-0.001869 0.000511 0.119654 -0.130512 -0.510661 0.345672 -0.062500 1 0 0 0 0 0 2 607838
-0.001869 0.000511 0.119654 -0.130493 -0.510657 0.345672 -0.062500 1 0 0 0 0 0 2 608858
-0.001869 0.000511 0.119654 -0.130503 -0.510654 0.345678 -0.062500 1 0 0 0 0 0 2 609769
-0.001869 0.000511 0.119654 -0.130512 -0.510662 0.345672 -0.062500 1 0 0 0 0 0 2 610761
-0.001869 0.000511 0.119654 -0.130505 -0.510654 0.345678 -0.062500 1 0 0 0 0 0 2 611769
-0.001869 0.000511 0.119654 -0.130504 -0.510654 0.345679 -0.062500 1 0 0 0 0 0 2 612759
-0.001869 0.000511 0.119654 -0.130507 -0.510642 0.345672 -0.062500 1 0 0 0 0 0 2 613770
-0.001869 0.000511 0.119654 -0.130513 -0.510660 0.345672 -0.062500 1 0 0 0 0 0 2 614760
-0.001869 0.000511 0.119654 -0.130505 -0.510654 0.345678 -0.062500 1 0 0 0 0 0 2 615768
-0.001869 0.000511 0.119654 -0.130492 -0.510656 0.345673 -0.062500 1 0 0 0 0 0 2 616759
-0.001869 0.000511 0.119654 -0.130502 -0.510653 0.345678 -0.062500 1 0 0 0 0 0 2 617769
-0.001869 0.000511 0.119654 -0.130512 -0.510662 0.345672 -0.062500 1 0 0 0 0 0 2 618759
-0.001869 0.000511 0.119654 -0.130505 -0.510654 0.345678 -0.062500 1 0 0 0 0 0 2 619759
-0.001869 0.000511 0.119654 -0.130507 -0.510642 0.345672 -0.062500 1 0 0 0 0 0 2 620768
-0.001869 0.000511 0.119654 -0.130513 -0.510660 0.345671 -0.062500 1 0 0 0 0 0 2 621760
-0.001869 0.000511 0.119654 -0.130505 -0.510654 0.345678 -0.062500 1 0 0 0 0 0 2 622796
-0.001869 0.000511 0.119654 -0.130504 -0.510653 0.345679 -0.062500 1 0 0 0 0 0 2 623775
-0.001869 0.000511 0.119654 -0.130492 -0.510656 0.345673 -0.062500 1 0 0 0 0 0 2 624776
-0.001869 0.000511 0.119654 -0.130511 -0.510662 0.345672 -0.062500 1 0 0 0 0 0 2 625761
-0.001869 0.000511 0.119654 -0.130504 -0.510654 0.345678 -0.062500 1 0 0 0 0 0 2 626782
-0.001869 0.000511 0.119654 -0.130504 -0.510653 0.345679 -0.062500 1 0 0 0 0 0 2 627773
-0.001869 0.000511 0.119654 -0.130515 -0.510650 0.345666 -0.062500 1 0 0 0 0 0 2 628758
-0.001869 0.000511 0.119654 -0.130505 -0.510653 0.345677 -0.062500 1 0 0 0 0 0 2 629774
-0.001869 0.000511 0.119654 -0.130504 -0.510653 0.345679 -0.062500 1 0 0 0 0 0 2 630747
-0.001869 0.000511 0.119654 -0.130504 -0.510653 0.345679 -0.062500 1 0 0 0 0 0 2 631746
-0.001869 0.000511 0.119654 -0.130500 -0.510665 0.345666 -0.062500 1 0 0 0 0 0 2 632743
-0.001869 0.000511 0.119654 -0.130503 -0.510655 0.345678 -0.062500 1 0 0 0 0 0 2 633748
-0.001869 0.000511 0.119654 -0.130504 -0.510653 0.345679 -0.062500 1 0 0 0 0 0 2 634774
-0.001869 0.000511 0.119654 -0.130515 -0.510650 0.345665 -0.062500 1 0 0 0 0 0 2 635776
-0.001869 0.000511 0.119654 -0.130505 -0.510653 0.345677 -0.062500 1 0 0 0 0 0 2 636777
-0.001869 0.000511 0.119654 -0.130504 -0.510653 0.345679 -0.062500 1 0 0 0 0 0 2 637753
-0.001869 0.000511 0.119654 -0.130504 -0.510653 0.345679 -0.062500 1 0 0 0 0 0 2 638778
-0.001869 0.000511 0.119654 -0.130500 -0.510665 0.345666 -0.062500 1 0 0 0 0 0 2 639776
-0.001869 0.000511 0.119654 -0.130503 -0.510654 0.345677 -0.062500 1 0 0 0 0 0 2 640775
-0.001869 0.000511 0.119654 -0.130504 -0.510653 0.345679 -0.062500 1 0 0 0 0 0 2 641776
-0.001869 0.000511 0.119654 -0.130512 -0.510662 0.345672 -0.062500 1 0 0 0 0 0 2 642776
-0.001869 0.000511 0.119654 -0.130505 -0.510655 0.345678 -0.062500 1 0 0 0 0 0 2 643775
-0.001869 0.000511 0.119654 -0.130507 -0.510642 0.345672 -0.062500 1 0 0 0 0 0 2 644768
-0.001869 0.000511 0.119654 -0.130504 -0.510652 0.345678 -0.062500 1 0 0 0 0 0 2 645768
-0.001869 0.000511 0.119654 -0.130512 -0.510661 0.345672 -0.062500 1 0 0 0 0 0 2 646776
-0.001869 0.000511 0.119654 -0.130505 -0.510654 0.345678 -0.062500 1 0 0 0 0 0 2 647776
-0.001869 0.000511 0.119654 -0.130492 -0.510656 0.345673 -0.062500 1 0 0 0 0 0 2 648776
-0.001869 0.000511 0.119654 -0.130502 -0.510653 0.345679 -0.062500 1 0 0 0 0 0 2 649773
-0.001869 0.000511 0.119654 -0.130512 -0.510662 0.345672 -0.062500 1 0 0 0 0 0 2 650774
-0.001869 0.000511 0.119654 -0.130505 -0.510654 0.345679 -0.062500 1 0 0 0 0 0 2 651746
-0.001869 0.000511 0.119654 -0.130507 -0.510642 0.345672 -0.062500 1 0 0 0 0 0 2 652758
-0.001869 0.000511 0.119654 -0.130513 -0.510660 0.345672 -0.062500 1 0 0 0 0 0 2 653860
-0.001869 0.000511 0.119654 -0.130505 -0.510654 0.345678 -0.062500 1 0 0 0 0 0 2 654845
-0.001869 0.000511 0.119654 -0.130492 -0.510656 0.345673 -0.062500 1 0 0 0 0 0 2 655842
-0.001869 0.000511 0.119654 -0.130502 -0.510653 0.345678 -0.062500 1 0 0 0 0 0 2 656878
-0.001869 0.000511 0.119654 -0.130512 -0.510662 0.345672 -0.062500 1 0 0 0 0 0 2 657843
-0.001869 0.000511 0.119654 -0.130505 -0.510654 0.345678 -0.062500 1 0 0 0 0 0 2 658843
-0.001869 0.000511 0.119654 -0.130507 -0.510642 0.345672 -0.062500 1 0 0 0 0 0 2 659844
-0.001869 0.000511 0.119654 -0.130513 -0.510660 0.345671 -0.062500 1 0 0 0 0 0 2 660861
-0.001869 0.000511 0.119654 -0.130505 -0.510654 0.345678 -0.062500 1 0 0 0 0 0 2 661842
-0.001869 0.000511 0.119654 -0.130504 -0.510653 0.345679 -0.062500 1 0 0 0 0 0 2 662843
-0.001869 0.000511 0.119654 -0.130492 -0.510656 0.345673 -0.062500 1 0 0 0 0 0 2 663834
-0.001869 0.000511 0.119654 -0.130510 -0.510662 0.345672 -0.062500 1 0 0 0 0 0 2 664864
-0.001869 0.000511 0.119654 -0.130504 -0.510654 0.345678 -0.062500 1 0 0 0 0 0 2 665829
-0.001869 0.000511 0.119654 -0.130504 -0.510653 0.345679 -0.062500 1 0 0 0 0 0 2 666844
-0.001869 0.000511 0.119654 -0.130515 -0.510650 0.345665 -0.062500 1 0 0 0 0 0 2 667849
-0.001869 0.000511 0.119654 -0.130505 -0.510653 0.345677 -0.062500 1 0 0 0 0 0 2 668882
-0.001869 0.000511 0.119654 -0.130504 -0.510653 0.345679 -0.062500 1 0 0 0 0 0 2 669853
-0.001869 0.000511 0.119654 -0.130504 -0.510653 0.345679 -0.062500 1 0 0 0 0 0 2 670843
-0.001869 0.000511 0.119654 -0.130500 -0.510665 0.345666 -0.062500 1 0 0 0 0 0 2 671845
-0.001869 0.000511 0.119654 -0.130503 -0.510655 0.345678 -0.062500 1 0 0 0 0 0 2 672855
-0.001869 0.000511 0.119654 -0.130504 -0.510653 0.345679 -0.062500 1 0 0 0 0 0 2 673842
-0.001869 0.000511 0.119654 -0.130515 -0.510650 0.345665 -0.062500 1 0 0 0 0 0 2 674839
-0.001869 0.000511 0.119654 -0.130505 -0.510653 0.345677 -0.062500 1 0 0 0 0 0 2 675840
-0.001869 0.000511 0.119654 -0.130504 -0.510653 0.345679 -0.062500 1 0 0 0 0 0 2 676854
-0.001869 0.000511 0.119654 -0.130504 -0.510653 0.345679 -0.062500 1 0 0 0 0 0 2 677838
-0.001869 0.000511 0.119654 -0.130512 -0.510662 0.345672 -0.062500 1 0 0 0 0 0 2 678824
-0.001869 0.000511 0.119654 -0.130493 -0.510657 0.345672 -0.062500 1 0 0 0 0 0 2 679837
-0.001869 0.000511 0.119654 -0.130502 -0.510654 0.345678 -0.062500 1 0 0 0 0 0 2 680859
-0.001869 0.000511 0.119654 -0.130512 -0.510662 0.345672 -0.062500 1 0 0 0 0 0 2 681839
-0.001869 0.000511 0.119654 -0.130505 -0.510655 0.345678 -0.062500 1 0 0 0 0 0 2 682824
-0.001869 0.000511 0.119654 -0.130507 -0.510642 0.345672 -0.062500 1 0 0 0 0 0 2 683839
-0.001869 0.000511 0.119654 -0.130504 -0.510652 0.345678 -0.062500 1 0 0 0 0 0 2 684861
-0.001869 0.000511 0.119654 -0.130512 -0.510661 0.345672 -0.062500 1 0 0 0 0 0 2 685838
-0.001869 0.000511 0.119654 -0.130505 -0.510654 0.345678 -0.062500 1 0 0 0 0 0 2 686837
-0.001869 0.000511 0.119654 -0.130492 -0.510656 0.345673 -0.062500 1 0 0 0 0 0 2 687821
-0.001869 0.000511 0.119654 -0.130502 -0.510653 0.345678 -0.062500 1 0 0 0 0 0 2 688849
-0.001869 0.000511 0.119654 -0.130512 -0.510662 0.345672 -0.062500 1 0 0 0 0 0 2 689822
-0.001869 0.000511 0.119654 -0.130505 -0.510654 0.345678 -0.062500 1 0 0 0 0 0 2 690837
-0.001869 0.000511 0.119654 -0.130507 -0.510642 0.345672 -0.062500 1 0 0 0 0 0 2 691822
-0.001869 0.000511 0.119654 -0.130513 -0.510660 0.345672 -0.062500 1 0 0 0 0 0 2 692868
-0.001869 0.000511 0.119654 -0.130505 -0.510654 0.345678 -0.062500 1 0 0 0 0 0 2 693757
-0.001869 0.000511 0.119654 -0.130504 -0.510653 0.345679 -0.062500 1 0 0 0 0 0 2 694767
-0.001869 0.000511 0.119654 -0.130500 -0.510665 0.345666 -0.062500 1 0 0 0 0 0 2 695757
-0.001869 0.000511 0.119654 -0.130503 -0.510655 0.345678 -0.062500 1 0 0 0 0 0 2 696766
-0.001869 0.000511 0.119654 -0.130504 -0.510654 0.345679 -0.062500 1 0 0 0 0 0 2 697769
-0.001869 0.000511 0.119654 -0.130507 -0.510642 0.345672 -0.062500 1 0 0 0 0 0 2 698767
-0.001869 0.000511 0.119654 -0.130513 -0.510660 0.345671 -0.062500 1 0 0 0 0 0 2 699757
-0.001869 0.000511 0.119654 -0.130505 -0.510654 0.345678 -0.062500 1 0 0 0 0 0 2 700766
-0.001869 0.000511 0.119654 -0.130504 -0.510653 0.345679 -0.062500 1 0 0 0 0 0 2 701757
-0.001869 0.000511 0.119654 -0.130504 -0.510653 0.345679 -0.062500 1 0 0 0 0 0 2 702766
-0.001869 0.000511 0.119654 -0.130500 -0.510665 0.345666 -0.062500 1 0 0 0 0 0 2 703766
-0.001869 0.000511 0.119654 -0.130503 -0.510655 0.345678 -0.062500 1 0 0 0 0 0 2 704756
-0.001869 0.000511 0.119654 -0.130504 -0.510654 0.345679 -0.062500 1 0 0 0 0 0 2 705766
-0.001869 0.000511 0.119654 -0.130515 -0.510650 0.345665 -0.062500 1 0 0 0 0 0 2 706774
-0.001869 0.000511 0.119654 -0.130505 -0.510653 0.345677 -0.062500 1 0 0 0 0 0 2 707752
-0.001869 0.000511 0.119654 -0.130504 -0.510653 0.345679 -0.062500 1 0 0 0 0 0 2 708766
-0.001869 0.000511 0.119654 -0.130504 -0.510653 0.345679 -0.062500 1 0 0 0 0 0 2 709766
-0.001869 0.000511 0.119654 -0.130500 -0.510665 0.345666 -0.062500 1 0 0 0 0 0 2 710773
-0.001869 0.000511 0.119654 -0.130503 -0.510655 0.345678 -0.062500 1 0 0 0 0 0 2 711746
-0.001869 0.000511 0.119654 -0.130504 -0.510653 0.345679 -0.062500 1 0 0 0 0 0 2 712780
-0.001869 0.000511 0.119654 -0.130512 -0.510662 0.345672 -0.062500 1 0 0 0 0 0 2 713772
-0.001869 0.000511 0.119654 -0.130508 -0.510643 0.345671 -0.062500 1 0 0 0 0 0 2 714774
-0.001869 0.000511 0.119654 -0.130505 -0.510652 0.345678 -0.062500 1 0 0 0 0 0 2 715774
-0.001869 0.000511 0.119654 -0.130504 -0.510653 0.345679 -0.062500 1 0 0 0 0 0 2 716774
-0.001869 0.000511 0.119654 -0.130512 -0.510662 0.345672 -0.062500 1 0 0 0 0 0 2 717784
-0.001869 0.000511 0.119654 -0.130505 -0.510654 0.345678 -0.062500 1 0 0 0 0 0 2 718763
-0.001869 0.000511 0.119654 -0.130492 -0.510656 0.345673 -0.062500 1 0 0 0 0 0 2 719780
-0.001869 0.000511 0.119654 -0.130511 -0.510662 0.345672 -0.062500 1 0 0 0 0 0 2 720760
-0.001869 0.000511 0.119654 -0.130505 -0.510655 0.345678 -0.062500 1 0 0 0 0 0 2 721791
-0.001869 0.000511 0.119654 -0.130507 -0.510642 0.345672 -0.062500 1 0 0 0 0 0 2 722786
-0.001869 0.000511 0.119654 -0.130504 -0.510652 0.345678 -0.062500 1 0 0 0 0 0 2 723786
-0.001869 0.000511 0.119654 -0.130512 -0.510661 0.345672 -0.062500 1 0 0 0 0 0 2 724781
-0.001869 0.000511 0.119654 -0.130505 -0.510654 0.345678 -0.062500 1 0 0 0 0 0 2 725784
-0.001869 0.000511 0.119654 -0.130492 -0.510656 0.345673 -0.062500 1 0 0 0 0 0 2 726781
-0.001869 0.000511 0.119654 -0.130502 -0.510653 0.345678 -0.062500 1 0 0 0 0 0 2 727784
-0.001869 0.000511 0.119654 -0.130512 -0.510662 0.345672 -0.062500 1 0 0 0 0 0 2 728780
-0.001869 0.000511 0.119654 -0.130505 -0.510654 0.345678 -0.062500 1 0 0 0 0 0 2 729763
-0.001869 0.000511 0.119654 -0.130507 -0.510642 0.345672 -0.062500 1 0 0 0 0 0 2 730782
-0.001869 0.000511 0.119654 -0.130513 -0.510660 0.345672 -0.062500 1 0 0 0 0 0 2 731782
-0.001869 0.000511 0.119654 -0.130505 -0.510654 0.345678 -0.062500 1 0 0 0 0 0 2 732781
-0.001869 0.000511 0.119654 -0.130504 -0.510653 0.345679 -0.062500 1 0 0 0 0 0 2 733781
-0.001869 0.000511 0.119654 -0.130492 -0.510656 0.345673 -0.062500 1 0 0 0 0 0 2 734780
-0.001869 0.000511 0.119654 -0.130510 -0.510662 0.345672 -0.062500 1 0 0 0 0 0 2 735781
-0.001869 0.000511 0.119654 -0.130504 -0.510654 0.345678 -0.062500 1 0 0 0 0 0 2 736816
-0.001869 0.000511 0.119654 -0.130507 -0.510642 0.345672 -0.062500 1 0 0 0 0 0 2 737847
-0.001869 0.000511 0.119654 -0.130512 -0.510660 0.345671 -0.062500 1 0 0 0 0 0 2 738842
-0.001869 0.000511 0.119654 -0.130505 -0.510654 0.345678 -0.062500 1 0 0 0 0 0 2 739839
-0.001869 0.000511 0.119654 -0.130504 -0.510653 0.345679 -0.062500 1 0 0 0 0 0 2 740874
-0.001869 0.000511 0.119654 -0.130504 -0.510653 0.345679 -0.062500 1 0 0 0 0 0 2 741839
-0.001869 0.000511 0.119654 -0.130500 -0.510665 0.345666 -0.062500 1 0 0 0 0 0 2 742839
-0.001869 0.000511 0.119654 -0.130503 -0.510655 0.345678 -0.062500 1 0 0 0 0 0 2 743839
-0.001869 0.000511 0.119654 -0.130504 -0.510654 0.345679 -0.062500 1 0 0 0 0 0 2 744856
-0.001869 0.000511 0.119654 -0.130515 -0.510651 0.345665 -0.062500 1 0 0 0 0 0 2 745837
-0.001869 0.000511 0.119654 -0.130505 -0.510653 0.345677 -0.062500 1 0 0 0 0 0 2 746840
-0.001869 0.000511 0.119654 -0.130504 -0.510653 0.345679 -0.062500 1 0 0 0 0 0 2 747828
-0.001869 0.000511 0.119654 -0.130504 -0.510653 0.345679 -0.062500 1 0 0 0 0 0 2 748884
-0.001869 0.000511 0.119654 -0.130512 -0.510662 0.345672 -0.062500 1 0 0 0 0 0 2 749828
-0.001869 0.000511 0.119654 -0.130493 -0.510657 0.345672 -0.062500 1 0 0 0 0 0 2 750840
-0.001869 0.000511 0.119654 -0.130502 -0.510654 0.345678 -0.062500 1 0 0 0 0 0 2 751825
-0.001869 0.000511 0.119654 -0.130512 -0.510662 0.345672 -0.062500 1 0 0 0 0 0 2 752892
-0.001869 0.000511 0.119654 -0.130508 -0.510643 0.345671 -0.062500 1 0 0 0 0 0 2 753826
-0.001869 0.000511 0.119654 -0.130504 -0.510652 0.345678 -0.062500 1 0 0 0 0 0 2 754840
-0.001869 0.000511 0.119654 -0.130504 -0.510653 0.345679 -0.062500 1 0 0 0 0 0 2 755846
-0.001869 0.000511 0.119654 -0.130512 -0.510662 0.345672 -0.062500 1 0 0 0 0 0 2 756871
-0.001869 0.000511 0.119654 -0.130505 -0.510654 0.345678 -0.062500 1 0 0 0 0 0 2 757840
-0.001869 0.000511 0.119654 -0.130492 -0.510656 0.345673 -0.062500 1 0 0 0 0 0 2 758836
-0.001869 0.000511 0.119654 -0.130511 -0.510662 0.345672 -0.062500 1 0 0 0 0 0 2 759838
-0.001869 0.000511 0.119654 -0.130505 -0.510655 0.345678 -0.062500 1 0 0 0 0 0 2 760852
-0.001869 0.000511 0.119654 -0.130507 -0.510642 0.345672 -0.062500 1 0 0 0 0 0 2 761841
-0.001869 0.000511 0.119654 -0.130504 -0.510652 0.345678 -0.062500 1 0 0 0 0 0 2 762835
-0.001869 0.000511 0.119654 -0.130512 -0.510661 0.345672 -0.062500 1 0 0 0 0 0 2 763822
-0.001869 0.000511 0.119654 -0.130505 -0.510654 0.345678 -0.062500 1 0 0 0 0 0 2 764867
-0.001869 0.000511 0.119654 -0.130504 -0.510653 0.345679 -0.062500 1 0 0 0 0 0 2 765819
-0.001869 0.000511 0.119654 -0.130500 -0.510665 0.345666 -0.062500 1 0 0 0 0 0 2 766837
-0.001869 0.000511 0.119654 -0.130503 -0.510655 0.345678 -0.062500 1 0 0 0 0 0 2 767819
-0.001869 0.000511 0.119654 -0.130507 -0.510642 0.345672 -0.062500 1 0 0 0 0 0 2 768850
-0.001869 0.000511 0.119654 -0.130504 -0.510652 0.345678 -0.062500 1 0 0 0 0 0 2 769836
-0.001869 0.000511 0.119654 -0.130512 -0.510661 0.345672 -0.062500 1 0 0 0 0 0 2 770819
-0.001869 0.000511 0.119654 -0.130505 -0.510654 0.345678 -0.062500 1 0 0 0 0 0 2 771834
-0.001869 0.000511 0.119654 -0.130504 -0.510653 0.345679 -0.062500 1 0 0 0 0 0 2 772834
-0.001869 0.000511 0.119654 -0.130492 -0.510656 0.345673 -0.062500 1 0 0 0 0 0 2 773834
-0.001869 0.000511 0.119654 -0.130510 -0.510662 0.345672 -0.062500 1 0 0 0 0 0 2 774818
-0.001869 0.000511 0.119654 -0.130504 -0.510654 0.345678 -0.062500 1 0 0 0 0 0 2 775835
-0.001869 0.000511 0.119654 -0.130507 -0.510642 0.345672 -0.062500 1 0 0 0 0 0 2 776854
-0.001869 0.000511 0.119654 -0.130512 -0.510660 0.345671 -0.062500 1 0 0 0 0 0 2 777764
-0.001869 0.000511 0.119654 -0.130505 -0.510654 0.345678 -0.062500 1 0 0 0 0 0 2 778754
-0.001869 0.000511 0.119654 -0.130504 -0.510653 0.345679 -0.062500 1 0 0 0 0 0 2 779763
-0.001869 0.000511 0.119654 -0.130504 -0.510653 0.345679 -0.062500 1 0 0 0 0 0 2 780753
-0.001869 0.000511 0.119654 -0.130500 -0.510665 0.345666 -0.062500 1 0 0 0 0 0 2 781764
-0.001869 0.000511 0.119654 -0.130503 -0.510655 0.345678 -0.062500 1 0 0 0 0 0 2 782754
-0.001869 0.000511 0.119654 -0.130503 -0.510654 0.345679 -0.062500 1 0 0 0 0 0 2 783763
-0.001869 0.000511 0.119654 -0.130515 -0.510651 0.345665 -0.062500 1 0 0 0 0 0 2 784754
-0.001869 0.000511 0.119654 -0.130505 -0.510653 0.345677 -0.062500 1 0 0 0 0 0 2 785763
-0.001869 0.000511 0.119654 -0.130504 -0.510653 0.345679 -0.062500 1 0 0 0 0 0 2 786763
-0.001869 0.000511 0.119654 -0.130504 -0.510653 0.345679 -0.062500 1 0 0 0 0 0 2 787764
-0.001869 0.000511 0.119654 -0.130512 -0.510662 0.345672 -0.062500 1 0 0 0 0 0 2 788754
-0.001869 0.000511 0.119654 -0.130505 -0.510654 0.345679 -0.062500 1 0 0 0 0 0 2 789762
-0.001869 0.000511 0.119654 -0.130492 -0.510656 0.345673 -0.062500 1 0 0 0 0 0 2 790770
-0.001869 0.000511 0.119654 -0.130511 -0.510663 0.345672 -0.062500 1 0 0 0 0 0 2 791765
-0.001869 0.000511 0.119654 -0.130508 -0.510643 0.345671 -0.062500 1 0 0 0 0 0 2 792764
-0.001869 0.000511 0.119654 -0.130504 -0.510652 0.345678 -0.062500 1 0 0 0 0 0 2 793763
-0.001869 0.000511 0.119654 -0.130504 -0.510653 0.345679 -0.062500 1 0 0 0 0 0 2 794771
-0.001869 0.000511 0.119654 -0.130512 -0.510662 0.345672 -0.062500 1 0 0 0 0 0 2 795773
-0.001869 0.000511 0.119654 -0.130505 -0.510654 0.345678 -0.062500 1 0 0 0 0 0 2 796769
-0.001869 0.000511 0.119654 -0.130492 -0.510656 0.345673 -0.062500 1 0 0 0 0 0 2 797769
-0.001869 0.000511 0.119654 -0.130511 -0.510662 0.345672 -0.062500 1 0 0 0 0 0 2 798773
-0.001869 0.000511 0.119654 -0.130504 -0.510655 0.345678 -0.062500 1 0 0 0 0 0 2 799769
-0.001869 0.000511 0.119654 -0.130507 -0.510642 0.345672 -0.062500 1 0 0 0 0 0 2 800755
-0.001869 0.000511 0.119654 -0.130504 -0.510652 0.345678 -0.062500 1 0 0 0 0 0 2 801769
-0.001869 0.000511 0.119654 -0.130512 -0.510662 0.345672 -0.062500 1 0 0 0 0 0 2 802771
-0.001869 0.000511 0.119654 -0.130505 -0.510654 0.345678 -0.062500 1 0 0 0 0 0 2 803770
-0.001869 0.000511 0.119654 -0.130504 -0.510653 0.345679 -0.062500 1 0 0 0 0 0 2 804771
-0.001869 0.000511 0.119654 -0.130500 -0.510665 0.345666 -0.062500 1 0 0 0 0 0 2 805772
-0.001869 0.000511 0.119654 -0.130503 -0.510655 0.345678 -0.062500 1 0 0 0 0 0 2 806773
-0.001869 0.000511 0.119654 -0.130504 -0.510654 0.345679 -0.062500 1 0 0 0 0 0 2 807773
-0.001869 0.000511 0.119654 -0.130507 -0.510642 0.345672 -0.062500 1 0 0 0 0 0 2 808768
-0.001869 0.000511 0.119654 -0.130512 -0.510660 0.345671 -0.062500 1 0 0 0 0 0 2 809835
-0.001869 0.000511 0.119654 -0.130505 -0.510654 0.345678 -0.062500 1 0 0 0 0 0 2 810851
-0.001869 0.000511 0.119654 -0.130504 -0.510653 0.345679 -0.062500 1 0 0 0 0 0 2 811834
-0.001869 0.000511 0.119654 -0.130504 -0.510653 0.345679 -0.062500 1 0 0 0 0 0 2 812968
-0.001869 0.000511 0.119654 -0.130500 -0.510665 0.345666 -0.062500 1 0 0 0 0 0 2 813839
-0.001869 0.000511 0.119654 -0.130503 -0.510655 0.345678 -0.062500 1 0 0 0 0 0 2 814838
-0.001869 0.000511 0.119654 -0.130507 -0.510642 0.345672 -0.062500 1 0 0 0 0 0 2 815884
-0.001869 0.000511 0.119654 -0.130512 -0.510660 0.345671 -0.062500 1 0 0 0 0 0 2 816850
-0.001869 0.000511 0.119654 -0.130505 -0.510654 0.345678 -0.062500 1 0 0 0 0 0 2 817837
-0.001869 0.000511 0.119654 -0.130504 -0.510653 0.345679 -0.062500 1 0 0 0 0 0 2 818837
-0.001869 0.000511 0.119654 -0.130504 -0.510653 0.345679 -0.062500 1 0 0 0 0 0 2 819838
-0.001869 0.000511 0.119654 -0.130500 -0.510665 0.345666 -0.062500 1 0 0 0 0 0 2 820880
-0.001869 0.000511 0.119654 -0.130503 -0.510655 0.345678 -0.062500 1 0 0 0 0 0 2 821846
-0.001869 0.000511 0.119654 -0.130503 -0.510654 0.345679 -0.062500 1 0 0 0 0 0 2 822815
-0.001869 0.000511 0.119654 -0.130515 -0.510651 0.345665 -0.062500 1 0 0 0 0 0 2 823838
-0.001869 0.000511 0.119654 -0.130505 -0.510653 0.345677 -0.062500 1 0 0 0 0 0 2 824872
-0.001869 0.000511 0.119654 -0.130504 -0.510653 0.345679 -0.062500 1 0 0 0 0 0 2 825836
-0.001869 0.000511 0.119654 -0.130504 -0.510653 0.345679 -0.062500 1 0 0 0 0 0 2 826835
-0.001869 0.000511 0.119654 -0.130512 -0.510662 0.345672 -0.062500 1 0 0 0 0 0 2 827835
-0.001869 0.000511 0.119654 -0.130505 -0.510654 0.345679 -0.062500 1 0 0 0 0 0 2 828851
-0.001869 0.000511 0.119654 -0.130492 -0.510656 0.345673 -0.062500 1 0 0 0 0 0 2 829834
-0.001869 0.000511 0.119654 -0.130511 -0.510663 0.345672 -0.062500 1 0 0 0 0 0 2 830835
-0.001869 0.000511 0.119654 -0.130508 -0.510643 0.345671 -0.062500 1 0 0 0 0 0 2 831841
-0.001869 0.000511 0.119654 -0.130504 -0.510652 0.345678 -0.062500 1 0 0 0 0 0 2 832861
-0.001869 0.000511 0.119654 -0.130504 -0.510653 0.345679 -0.062500 1 0 0 0 0 0 2 833841
-0.001869 0.000511 0.119654 -0.130512 -0.510662 0.345672 -0.062500 1 0 0 0 0 0 2 834823
-0.001869 0.000511 0.119654 -0.130505 -0.510654 0.345678 -0.062500 1 0 0 0 0 0 2 835830
-0.001869 0.000511 0.119654 -0.130504 -0.510653 0.345679 -0.062500 1 0 0 0 0 0 2 836969
-0.001869 0.000511 0.119654 -0.130500 -0.510665 0.345666 -0.062500 1 0 0 0 0 0 2 837839
-0.001864 0.000493 0.119665 -0.204168 -0.258998 0.196338 -0.062500 1 0 0 0 0 0 2 838811
-0.001862 0.000484 0.119669 -0.180544 -0.343191 0.269422 -0.062500 1 0 0 0 0 0 2 839837
-0.001860 0.000479 0.119670 -0.162028 -0.406477 0.307205 -0.062500 1 0 0 0 0 0 2 840873
-0.001859 0.000477 0.119670 -0.151873 -0.440291 0.321547 -0.062500 1 0 0 0 0 0 2 841840
-0.001859 0.000476 0.119671 -0.146644 -0.457436 0.326645 -0.062500 1 0 0 0 0 0 2 842834
-0.001859 0.000475 0.119671 -0.143977 -0.466031 0.328409 -0.062500 1 0 0 0 0 0 2 843811
-0.001859 0.000475 0.119671 -0.142627 -0.470333 0.329036 -0.062500 1 0 0 0 0 0 2 844852
-0.001859 0.000475 0.119671 -0.141960 -0.472488 0.329239 -0.062500 1 0 0 0 0 0 2 845837
-0.001859 0.000475 0.119671 -0.141607 -0.473576 0.329314 -0.062500 1 0 0 0 0 0 2 846819
-0.001859 0.000475 0.119671 -0.141435 -0.474098 0.329347 -0.062500 1 0 0 0 0 0 2 847957
-0.001859 0.000475 0.119671 -0.141360 -0.474375 0.329346 -0.062500 1 0 0 0 0 0 2 848852
-0.001859 0.000475 0.119671 -0.141309 -0.474508 0.329347 -0.062500 1 0 0 0 0 0 2 849957
-0.001859 0.000475 0.119671 -0.141289 -0.474573 0.329362 -0.062500 1 0 0 0 0 0 2 850943
-0.001859 0.000475 0.119671 -0.141277 -0.474611 0.329364 -0.062500 1 0 0 0 0 0 2 851832
-0.001859 0.000475 0.119671 -0.141273 -0.474624 0.329351 -0.062500 1 0 0 0 0 0 2 852834
-0.001859 0.000475 0.119671 -0.141269 -0.474636 0.329356 -0.062500 1 0 0 0 0 0 2 853945
-0.001859 0.000475 0.119671 -0.141269 -0.474637 0.329357 -0.062500 1 0 0 0 0 0 2 854957
-0.001859 0.000475 0.119671 -0.141277 -0.474646 0.329350 -0.062500 1 0 0 0 0 0 2 855944
-0.001859 0.000475 0.119671 -0.141270 -0.474638 0.329356 -0.062500 1 0 0 0 0 0 2 856945
-0.001859 0.000475 0.119671 -0.141266 -0.474648 0.329364 -0.062500 1 0 0 0 0 0 2 857940
-0.001859 0.000475 0.119671 -0.141277 -0.474647 0.329351 -0.062500 1 0 0 0 0 0 2 858956
-0.001859 0.000475 0.119671 -0.141270 -0.474638 0.329356 -0.062500 1 0 0 0 0 0 2 859938
-0.001859 0.000475 0.119671 -0.141266 -0.474649 0.329364 -0.062500 1 0 0 0 0 0 2 860945
-0.001859 0.000475 0.119671 -0.141257 -0.474641 0.329351 -0.062500 1 0 0 0 0 0 2 861877
-0.001859 0.000475 0.119671 -0.141276 -0.474646 0.329349 -0.062500 1 0 0 0 0 0 2 862886
-0.001859 0.000475 0.119671 -0.141270 -0.474638 0.329356 -0.062500 1 0 0 0 0 0 2 863876
-0.001859 0.000475 0.119671 -0.141266 -0.474648 0.329363 -0.062500 1 0 0 0 0 0 2 864761
-0.001859 0.000475 0.119671 -0.141269 -0.474638 0.329358 -0.062500 1 0 0 0 0 0 2 865877
-0.001859 0.000475 0.119671 -0.141277 -0.474646 0.329350 -0.062500 1 0 0 0 0 0 2 866886
-0.001859 0.000475 0.119671 -0.141267 -0.474649 0.329363 -0.062500 1 0 0 0 0 0 2 867877
-0.001859 0.000475 0.119671 -0.141269 -0.474638 0.329358 -0.062500 1 0 0 0 0 0 2 868886
-0.001859 0.000475 0.119671 -0.141278 -0.474646 0.329350 -0.062500 1 0 0 0 0 0 2 869876
-0.001859 0.000475 0.119671 -0.141258 -0.474641 0.329350 -0.062500 1 0 0 0 0 0 2 870875
-0.001859 0.000475 0.119671 -0.141265 -0.474649 0.329363 -0.062500 1 0 0 0 0 0 2 871885
-0.001859 0.000475 0.119671 -0.141268 -0.474638 0.329358 -0.062500 1 0 0 0 0 0 2 872876
-0.001859 0.000475 0.119671 -0.141277 -0.474646 0.329350 -0.062500 1 0 0 0 0 0 2 873885
-0.001859 0.000475 0.119671 -0.141267 -0.474649 0.329363 -0.062500 1 0 0 0 0 0 2 874920
-0.001859 0.000475 0.119671 -0.141269 -0.474638 0.329358 -0.062500 1 0 0 0 0 0 2 875769
-0.001859 0.000475 0.119671 -0.141278 -0.474646 0.329350 -0.062500 1 0 0 0 0 0 2 876891
-0.001859 0.000475 0.119671 -0.141267 -0.474649 0.329363 -0.062500 1 0 0 0 0 0 2 877752
-0.001859 0.000475 0.119671 -0.141257 -0.474641 0.329351 -0.062500 1 0 0 0 0 0 2 878773
-0.001859 0.000475 0.119671 -0.141268 -0.474637 0.329356 -0.062500 1 0 0 0 0 0 2 879901
-0.001859 0.000475 0.119671 -0.141277 -0.474646 0.329350 -0.062500 1 0 0 0 0 0 2 880899
-0.001859 0.000475 0.119671 -0.141267 -0.474649 0.329363 -0.062500 1 0 0 0 0 0 2 881865
-0.001859 0.000475 0.119671 -0.141269 -0.474638 0.329358 -0.062500 1 0 0 0 0 0 2 882893
-0.001859 0.000475 0.119671 -0.141278 -0.474646 0.329350 -0.062500 1 0 0 0 0 0 2 883892
-0.001859 0.000475 0.119671 -0.141267 -0.474649 0.329363 -0.062500 1 0 0 0 0 0 2 884895
-0.001859 0.000475 0.119671 -0.141257 -0.474641 0.329351 -0.062500 1 0 0 0 0 0 2 885893
-0.001859 0.000475 0.119671 -0.141268 -0.474637 0.329356 -0.062500 1 0 0 0 0 0 2 886884
-0.001859 0.000475 0.119671 -0.141277 -0.474645 0.329350 -0.062500 1 0 0 0 0 0 2 887892
-0.001859 0.000475 0.119671 -0.141267 -0.474649 0.329363 -0.062500 1 0 0 0 0 0 2 888768
-0.001859 0.000475 0.119671 -0.141269 -0.474638 0.329358 -0.062500 1 0 0 0 0 0 2 889900
-0.001859 0.000475 0.119671 -0.141269 -0.474637 0.329357 -0.062500 1 0 0 0 0 0 2 890895
-0.001859 0.000475 0.119671 -0.141274 -0.474657 0.329357 -0.062500 1 0 0 0 0 0 2 891895
-0.001859 0.000475 0.119671 -0.141270 -0.474639 0.329357 -0.062500 1 0 0 0 0 0 2 892894
-0.001859 0.000475 0.119671 -0.141257 -0.474640 0.329351 -0.062500 1 0 0 0 0 0 2 893893
-0.001859 0.000475 0.119671 -0.141272 -0.474658 0.329356 -0.062500 1 0 0 0 0 0 2 894883
-0.001859 0.000475 0.119671 -0.141269 -0.474639 0.329357 -0.062500 1 0 0 0 0 0 2 895893
-0.001859 0.000475 0.119671 -0.141269 -0.474637 0.329357 -0.062500 1 0 0 0 0 0 2 896894
-0.001859 0.000475 0.119671 -0.141269 -0.474637 0.329357 -0.062500 1 0 0 0 0 0 2 897884
-0.001859 0.000475 0.119671 -0.141274 -0.474657 0.329357 -0.062500 1 0 0 0 0 0 2 898894
-0.001859 0.000475 0.119671 -0.141270 -0.474639 0.329357 -0.062500 1 0 0 0 0 0 2 899892
-0.001859 0.000475 0.119671 -0.141270 -0.474637 0.329357 -0.062500 1 0 0 0 0 0 2 900893
-0.001859 0.000475 0.119671 -0.141274 -0.474657 0.329357 -0.062500 1 0 0 0 0 0 2 901892
-0.001859 0.000475 0.119671 -0.141258 -0.474642 0.329351 -0.062500 1 0 0 0 0 0 2 902892
-0.001859 0.000475 0.119671 -0.141268 -0.474637 0.329356 -0.062500 1 0 0 0 0 0 2 903894
-0.001859 0.000475 0.119671 -0.141265 -0.474648 0.329364 -0.062500 1 0 0 0 0 0 2 904883
-0.001859 0.000475 0.119671 -0.141277 -0.474647 0.329351 -0.062500 1 0 0 0 0 0 2 905891
-0.001859 0.000475 0.119671 -0.141270 -0.474638 0.329356 -0.062500 1 0 0 0 0 0 2 906892
-0.001859 0.000475 0.119671 -0.141269 -0.474637 0.329357 -0.062500 1 0 0 0 0 0 2 907892
-0.001859 0.000475 0.119671 -0.141274 -0.474657 0.329357 -0.062500 1 0 0 0 0 0 2 908893
-0.001859 0.000475 0.119671 -0.141258 -0.474642 0.329351 -0.062500 1 0 0 0 0 0 2 909891
-0.001859 0.000475 0.119671 -0.141268 -0.474637 0.329356 -0.062500 1 0 0 0 0 0 2 910892
-0.001859 0.000475 0.119671 -0.141265 -0.474648 0.329364 -0.062500 1 0 0 0 0 0 2 911892
-0.001859 0.000475 0.119671 -0.141277 -0.474647 0.329351 -0.062500 1 0 0 0 0 0 2 912893
-0.001859 0.000475 0.119671 -0.141270 -0.474638 0.329356 -0.062500 1 0 0 0 0 0 2 913891
-0.001859 0.000475 0.119671 -0.141269 -0.474637 0.329357 -0.062500 1 0 0 0 0 0 2 914893
-0.001859 0.000475 0.119671 -0.141274 -0.474657 0.329357 -0.062500 1 0 0 0 0 0 2 915880
-0.001859 0.000475 0.119671 -0.141270 -0.474639 0.329357 -0.062500 1 0 0 0 0 0 2 916873
-0.001859 0.000475 0.119671 -0.141257 -0.474640 0.329350 -0.062500 1 0 0 0 0 0 2 917973
-0.001859 0.000475 0.119671 -0.141264 -0.474649 0.329363 -0.062500 1 0 0 0 0 0 2 918961
-0.001859 0.000475 0.119671 -0.141277 -0.474647 0.329351 -0.062500 1 0 0 0 0 0 2 919955
-0.001859 0.000475 0.119671 -0.141270 -0.474638 0.329356 -0.062500 1 0 0 0 0 0 2 920960
-0.001859 0.000475 0.119671 -0.141266 -0.474649 0.329364 -0.062500 1 0 0 0 0 0 2 921967
-0.001859 0.000475 0.119671 -0.141277 -0.474647 0.329351 -0.062500 1 0 0 0 0 0 2 922934
-0.001859 0.000475 0.119671 -0.141270 -0.474638 0.329356 -0.062500 1 0 0 0 0 0 2 923936
-0.001859 0.000475 0.119671 -0.141270 -0.474637 0.329357 -0.062500 1 0 0 0 0 0 2 924934
-0.001853 0.000457 0.119681 -0.214977 -0.222854 0.180150 -0.062500 1 0 0 0 0 0 2 925936
-0.001851 0.000448 0.119685 -0.191328 -0.307118 0.253158 -0.062500 1 0 0 0 0 0 2 926933
-0.001849 0.000443 0.119686 -0.172801 -0.370441 0.290925 -0.062500 1 0 0 0 0 0 2 927960
-0.001849 0.000441 0.119687 -0.162643 -0.404261 0.305244 -0.062500 1 0 0 0 0 0 2 928960
-0.001848 0.000440 0.119687 -0.157404 -0.421403 0.310338 -0.062500 1 0 0 0 0 0 2 929941
-0.001848 0.000439 0.119687 -0.154746 -0.429998 0.312105 -0.062500 1 0 0 0 0 0 2 930957
-0.001848 0.000439 0.119687 -0.153406 -0.434309 0.312722 -0.062500 1 0 0 0 0 0 2 931941
-0.001848 0.000439 0.119687 -0.152707 -0.436462 0.312937 -0.062500 1 0 0 0 0 0 2 932954
-0.001848 0.000439 0.119687 -0.152386 -0.437542 0.313013 -0.062500 1 0 0 0 0 0 2 933876
-0.001848 0.000439 0.119687 -0.152211 -0.438086 0.313039 -0.062500 1 0 0 0 0 0 2 934884
-0.001848 0.000439 0.119687 -0.152119 -0.438349 0.313052 -0.062500 1 0 0 0 0 0 2 935874
-0.001848 0.000439 0.119687 -0.152078 -0.438478 0.313041 -0.062500 1 0 0 0 0 0 2 936870
-0.001848 0.000439 0.119687 -0.152059 -0.438542 0.313053 -0.062500 1 0 0 0 0 0 2 937884
-0.001848 0.000439 0.119687 -0.152043 -0.438591 0.313042 -0.062500 1 0 0 0 0 0 2 938875
-0.001848 0.000439 0.119687 -0.152051 -0.438603 0.313054 -0.062500 1 0 0 0 0 0 2 939884
-0.001848 0.000439 0.119687 -0.152040 -0.438606 0.313049 -0.062500 1 0 0 0 0 0 2 940874
-0.001848 0.000439 0.119687 -0.152036 -0.438618 0.313055 -0.062500 1 0 0 0 0 0 2 941883
-0.001848 0.000439 0.119687 -0.152035 -0.438619 0.313056 -0.062500 1 0 0 0 0 0 2 942874
-0.001848 0.000439 0.119687 -0.152038 -0.438607 0.313049 -0.062500 1 0 0 0 0 0 2 943883
-0.001848 0.000439 0.119687 -0.152035 -0.438617 0.313055 -0.062500 1 0 0 0 0 0 2 944874
-0.001848 0.000439 0.119687 -0.152043 -0.438627 0.313049 -0.062500 1 0 0 0 0 0 2 945883
-0.001848 0.000439 0.119687 -0.152040 -0.438608 0.313049 -0.062500 1 0 0 0 0 0 2 946874
-0.001848 0.000439 0.119687 -0.152036 -0.438617 0.313055 -0.062500 1 0 0 0 0 0 2 947883
-0.001848 0.000439 0.119687 -0.152032 -0.438630 0.313043 -0.062500 1 0 0 0 0 0 2 948874
-0.001848 0.000439 0.119687 -0.152035 -0.438620 0.313055 -0.062500 1 0 0 0 0 0 2 949903
-0.001848 0.000439 0.119687 -0.152038 -0.438607 0.313049 -0.062500 1 0 0 0 0 0 2 950884
-0.001848 0.000439 0.119687 -0.152035 -0.438617 0.313055 -0.062500 1 0 0 0 0 0 2 951869
-0.001848 0.000439 0.119687 -0.152043 -0.438627 0.313049 -0.062500 1 0 0 0 0 0 2 952888
-0.001848 0.000439 0.119687 -0.152036 -0.438620 0.313056 -0.062500 1 0 0 0 0 0 2 953890
-0.001848 0.000439 0.119687 -0.152039 -0.438607 0.313050 -0.062500 1 0 0 0 0 0 2 954876
-0.001848 0.000439 0.119687 -0.152032 -0.438629 0.313042 -0.062500 1 0 0 0 0 0 2 955896
-0.001848 0.000439 0.119687 -0.152035 -0.438620 0.313054 -0.062500 1 0 0 0 0 0 2 956900
-0.001848 0.000439 0.119687 -0.152038 -0.438607 0.313049 -0.062500 1 0 0 0 0 0 2 957890
-0.001848 0.000439 0.119687 -0.152035 -0.438617 0.313055 -0.062500 1 0 0 0 0 0 2 958891
-0.001848 0.000439 0.119687 -0.152043 -0.438627 0.313049 -0.062500 1 0 0 0 0 0 2 959889
-0.001848 0.000439 0.119687 -0.152036 -0.438620 0.313056 -0.062500 1 0 0 0 0 0 2 960891
-0.001848 0.000439 0.119687 -0.152039 -0.438607 0.313049 -0.062500 1 0 0 0 0 0 2 961889
-0.001848 0.000439 0.119687 -0.152036 -0.438617 0.313056 -0.062500 1 0 0 0 0 0 2 962890
-0.001848 0.000439 0.119687 -0.152031 -0.438630 0.313043 -0.062500 1 0 0 0 0 0 2 963871
-0.001848 0.000439 0.119687 -0.152038 -0.438608 0.313048 -0.062500 1 0 0 0 0 0 2 964868
-0.001848 0.000439 0.119687 -0.152035 -0.438617 0.313055 -0.062500 1 0 0 0 0 0 2 965864
-0.001848 0.000439 0.119687 -0.152043 -0.438627 0.313049 -0.062500 1 0 0 0 0 0 2 966892
-0.001848 0.000439 0.119687 -0.152036 -0.438620 0.313055 -0.062500 1 0 0 0 0 0 2 967883
-0.001848 0.000439 0.119687 -0.152039 -0.438607 0.313049 -0.062500 1 0 0 0 0 0 2 968891
-0.001848 0.000439 0.119687 -0.152036 -0.438617 0.313056 -0.062500 1 0 0 0 0 0 2 969888
-0.001848 0.000439 0.119687 -0.152043 -0.438627 0.313050 -0.062500 1 0 0 0 0 0 2 970891
-0.001848 0.000439 0.119687 -0.152027 -0.438611 0.313042 -0.062500 1 0 0 0 0 0 2 971891
-0.001848 0.000439 0.119687 -0.152034 -0.438618 0.313054 -0.062500 1 0 0 0 0 0 2 972892
-0.001848 0.000439 0.119687 -0.152043 -0.438627 0.313049 -0.062500 1 0 0 0 0 0 2 973890
-0.001848 0.000439 0.119687 -0.152036 -0.438620 0.313055 -0.062500 1 0 0 0 0 0 2 974889
-0.001848 0.000439 0.119687 -0.152039 -0.438607 0.313049 -0.062500 1 0 0 0 0 0 2 975891
-0.001848 0.000439 0.119687 -0.152035 -0.438617 0.313056 -0.062500 1 0 0 0 0 0 2 976891
-0.001848 0.000439 0.119687 -0.152043 -0.438627 0.313049 -0.062500 1 0 0 0 0 0 2 977890
-0.001848 0.000439 0.119687 -0.152040 -0.438608 0.313049 -0.062500 1 0 0 0 0 0 2 978889
-0.001848 0.000439 0.119687 -0.152024 -0.438620 0.313049 -0.062500 1 0 0 0 0 0 2 979884
-0.001848 0.000439 0.119687 -0.152042 -0.438628 0.313048 -0.062500 1 0 0 0 0 0 2 980861
-0.001848 0.000439 0.119687 -0.152036 -0.438620 0.313055 -0.062500 1 0 0 0 0 0 2 981890
-0.001848 0.000439 0.119687 -0.152038 -0.438607 0.313049 -0.062500 1 0 0 0 0 0 2 982890
-0.001848 0.000439 0.119687 -0.152035 -0.438617 0.313055 -0.062500 1 0 0 0 0 0 2 983890
-0.001848 0.000439 0.119687 -0.152043 -0.438627 0.313049 -0.062500 1 0 0 0 0 0 2 984890
-0.001848 0.000439 0.119687 -0.152040 -0.438608 0.313049 -0.062500 1 0 0 0 0 0 2 985888
-0.001848 0.000439 0.119687 -0.152036 -0.438617 0.313055 -0.062500 1 0 0 0 0 0 2 986889
-0.001848 0.000439 0.119687 -0.152031 -0.438630 0.313043 -0.062500 1 0 0 0 0 0 2 987887
-0.001848 0.000439 0.119687 -0.152035 -0.438620 0.313055 -0.062500 1 0 0 0 0 0 2 988891
-0.001848 0.000439 0.119687 -0.152038 -0.438607 0.313049 -0.062500 1 0 0 0 0 0 2 989880
-0.001848 0.000439 0.119687 -0.152035 -0.438617 0.313055 -0.062500 1 0 0 0 0 0 2 990878
-0.001848 0.000439 0.119687 -0.152043 -0.438627 0.313049 -0.062500 1 0 0 0 0 0 2 991884
-0.001848 0.000439 0.119687 -0.152036 -0.438620 0.313056 -0.062500 1 0 0 0 0 0 2 992892
-0.001848 0.000439 0.119687 -0.152039 -0.438607 0.313049 -0.062500 1 0 0 0 0 0 2 993889
-0.001848 0.000439 0.119687 -0.152044 -0.438626 0.313049 -0.062500 1 0 0 0 0 0 2 994889
-0.001848 0.000439 0.119687 -0.152024 -0.438623 0.313049 -0.062500 1 0 0 0 0 0 2 995887
-0.001848 0.000439 0.119687 -0.152037 -0.438608 0.313048 -0.062500 1 0 0 0 0 0 2 996891
-0.001848 0.000439 0.119687 -0.152035 -0.438617 0.313055 -0.062500 1 0 0 0 0 0 2 997887
-0.001848 0.000439 0.119687 -0.152043 -0.438627 0.313049 -0.062500 1 0 0 0 0 0 2 998889
-0.001848 0.000439 0.119687 -0.152036 -0.438620 0.313055 -0.062500 1 0 0 0 0 0 2 999889
-0.001848 0.000439 0.119687 -0.152039 -0.438607 0.313049 -0.062500 1 0 0 0 0 0 3 890
-0.001848 0.000439 0.119687 -0.152036 -0.438617 0.313056 -0.062500 1 0 0 0 0 0 3 1894
-0.001848 0.000439 0.119687 -0.152031 -0.438630 0.313043 -0.062500 1 0 0 0 0 0 3 2882
-0.001848 0.000439 0.119687 -0.152038 -0.438608 0.313048 -0.062500 1 0 0 0 0 0 3 3882
-0.001848 0.000439 0.119687 -0.152035 -0.438617 0.313055 -0.062500 1 0 0 0 0 0 3 4939
-0.001848 0.000439 0.119687 -0.152043 -0.438627 0.313049 -0.062500 1 0 0 0 0 0 3 5953
-0.001848 0.000439 0.119687 -0.152036 -0.438620 0.313055 -0.062500 1 0 0 0 0 0 3 6938
-0.001848 0.000439 0.119687 -0.152039 -0.438607 0.313049 -0.062500 1 0 0 0 0 0 3 7952
-0.001848 0.000439 0.119687 -0.152035 -0.438617 0.313056 -0.062500 1 0 0 0 0 0 3 8939
-0.001848 0.000439 0.119687 -0.152043 -0.438627 0.313050 -0.062500 1 0 0 0 0 0 3 9953
-0.001848 0.000439 0.119687 -0.152040 -0.438608 0.313049 -0.062500 1 0 0 0 0 0 3 10936
-0.001848 0.000439 0.119687 -0.152024 -0.438620 0.313049 -0.062500 1 0 0 0 0 0 3 11955
-0.001848 0.000439 0.119687 -0.152042 -0.438628 0.313048 -0.062500 1 0 0 0 0 0 3 12938
-0.001848 0.000439 0.119687 -0.152036 -0.438620 0.313055 -0.062500 1 0 0 0 0 0 3 13951
-0.001848 0.000439 0.119687 -0.152038 -0.438607 0.313049 -0.062500 1 0 0 0 0 0 3 14935
-0.001848 0.000439 0.119687 -0.152035 -0.438617 0.313055 -0.062500 1 0 0 0 0 0 3 15950
-0.001848 0.000439 0.119687 -0.152043 -0.438627 0.313049 -0.062500 1 0 0 0 0 0 3 16939
-0.001848 0.000439 0.119687 -0.152040 -0.438608 0.313049 -0.062500 1 0 0 0 0 0 3 17881
-0.001848 0.000439 0.119687 -0.152036 -0.438617 0.313055 -0.062500 1 0 0 0 0 0 3 18871
-0.001848 0.000439 0.119687 -0.152032 -0.438630 0.313043 -0.062500 1 0 0 0 0 0 3 19880
-0.001848 0.000439 0.119687 -0.152035 -0.438620 0.313055 -0.062500 1 0 0 0 0 0 3 20881
-0.001848 0.000439 0.119687 -0.152038 -0.438607 0.313049 -0.062500 1 0 0 0 0 0 3 21871
-0.001848 0.000439 0.119687 -0.152035 -0.438617 0.313055 -0.062500 1 0 0 0 0 0 3 22880
-0.001848 0.000439 0.119687 -0.152043 -0.438627 0.313049 -0.062500 1 0 0 0 0 0 3 23871
-0.001848 0.000439 0.119687 -0.152040 -0.438608 0.313049 -0.062500 1 0 0 0 0 0 3 24880
-0.001848 0.000439 0.119687 -0.152036 -0.438617 0.313055 -0.062500 1 0 0 0 0 0 3 25871
-0.001848 0.000439 0.119687 -0.152031 -0.438630 0.313043 -0.062500 1 0 0 0 0 0 3 26880
-0.001848 0.000439 0.119687 -0.152035 -0.438620 0.313055 -0.062500 1 0 0 0 0 0 3 27872
-0.001848 0.000439 0.119687 -0.152038 -0.438607 0.313049 -0.062500 1 0 0 0 0 0 3 28894
-0.001848 0.000439 0.119687 -0.152035 -0.438617 0.313055 -0.062500 1 0 0 0 0 0 3 29871
-0.001848 0.000439 0.119687 -0.152043 -0.438627 0.313049 -0.062500 1 0 0 0 0 0 3 30862
-0.001848 0.000439 0.119687 -0.152036 -0.438620 0.313056 -0.062500 1 0 0 0 0 0 3 31877
-0.001848 0.000439 0.119687 -0.152039 -0.438607 0.313049 -0.062500 1 0 0 0 0 0 3 32882
-0.001848 0.000439 0.119687 -0.152044 -0.438626 0.313049 -0.062500 1 0 0 0 0 0 3 33878
-0.001848 0.000439 0.119687 -0.152037 -0.438620 0.313055 -0.062500 1 0 0 0 0 0 3 34893
-0.001848 0.000439 0.119687 -0.152027 -0.438610 0.313043 -0.062500 1 0 0 0 0 0 3 35878
-0.001848 0.000439 0.119687 -0.152034 -0.438618 0.313055 -0.062500 1 0 0 0 0 0 3 36880
-0.001848 0.000439 0.119687 -0.152043 -0.438627 0.313049 -0.062500 1 0 0 0 0 0 3 37876
-0.001848 0.000439 0.119687 -0.152036 -0.438620 0.313055 -0.062500 1 0 0 0 0 0 3 38877
-0.001848 0.000439 0.119687 -0.152039 -0.438607 0.313049 -0.062500 1 0 0 0 0 0 3 39877
-0.001848 0.000439 0.119687 -0.152036 -0.438617 0.313056 -0.062500 1 0 0 0 0 0 3 40879
-0.001848 0.000439 0.119687 -0.152043 -0.438627 0.313050 -0.062500 1 0 0 0 0 0 3 41876
-0.001848 0.000439 0.119687 -0.152027 -0.438611 0.313042 -0.062500 1 0 0 0 0 0 3 42876
-0.001848 0.000439 0.119687 -0.152034 -0.438618 0.313055 -0.062500 1 0 0 0 0 0 3 43881
-0.001848 0.000439 0.119687 -0.152043 -0.438627 0.313049 -0.062500 1 0 0 0 0 0 3 44882
-0.001848 0.000439 0.119687 -0.152036 -0.438620 0.313055 -0.062500 1 0 0 0 0 0 3 45880
-0.001848 0.000439 0.119687 -0.152039 -0.438607 0.313049 -0.062500 1 0 0 0 0 0 3 46877
-0.001848 0.000439 0.119687 -0.152035 -0.438617 0.313056 -0.062500 1 0 0 0 0 0 3 47875
-0.001848 0.000439 0.119687 -0.152043 -0.438627 0.313049 -0.062500 1 0 0 0 0 0 3 48878
-0.001848 0.000439 0.119687 -0.152040 -0.438608 0.313049 -0.062500 1 0 0 0 0 0 3 49859
-0.001848 0.000439 0.119687 -0.152024 -0.438620 0.313049 -0.062500 1 0 0 0 0 0 3 50875
-0.001848 0.000439 0.119687 -0.152042 -0.438628 0.313048 -0.062500 1 0 0 0 0 0 3 51861
-0.001848 0.000439 0.119687 -0.152036 -0.438620 0.313055 -0.062500 1 0 0 0 0 0 3 52877
-0.001848 0.000439 0.119687 -0.152038 -0.438607 0.313049 -0.062500 1 0 0 0 0 0 3 53873
-0.001848 0.000439 0.119687 -0.152035 -0.438617 0.313055 -0.062500 1 0 0 0 0 0 3 54876
-0.001848 0.000439 0.119687 -0.152043 -0.438627 0.313049 -0.062500 1 0 0 0 0 0 3 55875
-0.001848 0.000439 0.119687 -0.152040 -0.438608 0.313049 -0.062500 1 0 0 0 0 0 3 56877
-0.001848 0.000439 0.119687 -0.152036 -0.438617 0.313055 -0.062500 1 0 0 0 0 0 3 57874
-0.001848 0.000439 0.119687 -0.152031 -0.438630 0.313043 -0.062500 1 0 0 0 0 0 3 58883
-0.001848 0.000439 0.119687 -0.152035 -0.438620 0.313055 -0.062500 1 0 0 0 0 0 3 59878
-0.001848 0.000439 0.119687 -0.152038 -0.438607 0.313049 -0.062500 1 0 0 0 0 0 3 60877
-0.001848 0.000439 0.119687 -0.152035 -0.438617 0.313055 -0.062500 1 0 0 0 0 0 3 61874
-0.001848 0.000439 0.119687 -0.152043 -0.438627 0.313049 -0.062500 1 0 0 0 0 0 3 62875
-0.001848 0.000439 0.119687 -0.152036 -0.438620 0.313056 -0.062500 1 0 0 0 0 0 3 63874
-0.001848 0.000439 0.119687 -0.152039 -0.438607 0.313050 -0.062500 1 0 0 0 0 0 3 64876
-0.001848 0.000439 0.119687 -0.152044 -0.438626 0.313049 -0.062500 1 0 0 0 0 0 3 65874
-0.001848 0.000439 0.119687 -0.152024 -0.438623 0.313049 -0.062500 1 0 0 0 0 0 3 66874
-0.001848 0.000439 0.119687 -0.152037 -0.438608 0.313048 -0.062500 1 0 0 0 0 0 3 67873
-0.001848 0.000439 0.119687 -0.152035 -0.438617 0.313055 -0.062500 1 0 0 0 0 0 3 68876
-0.001848 0.000439 0.119687 -0.152043 -0.438627 0.313049 -0.062500 1 0 0 0 0 0 3 69870
-0.001848 0.000439 0.119687 -0.152036 -0.438620 0.313055 -0.062500 1 0 0 0 0 0 3 70870
-0.001848 0.000439 0.119687 -0.152039 -0.438607 0.313049 -0.062500 1 0 0 0 0 0 3 71875
-0.001848 0.000439 0.119687 -0.152044 -0.438626 0.313049 -0.062500 1 0 0 0 0 0 3 72878
-0.001848 0.000439 0.119687 -0.152037 -0.438620 0.313055 -0.062500 1 0 0 0 0 0 3 73876
-0.001848 0.000439 0.119687 -0.152027 -0.438610 0.313043 -0.062500 1 0 0 0 0 0 3 74874
-0.001848 0.000439 0.119687 -0.152034 -0.438618 0.313055 -0.062500 1 0 0 0 0 0 3 75876
-0.001848 0.000439 0.119687 -0.152043 -0.438627 0.313049 -0.062500 1 0 0 0 0 0 3 76878
-0.001848 0.000439 0.119687 -0.152036 -0.438620 0.313055 -0.062500 1 0 0 0 0 0 3 77875
-0.001848 0.000439 0.119687 -0.152039 -0.438607 0.313049 -0.062500 1 0 0 0 0 0 3 78874
-0.001848 0.000439 0.119687 -0.152035 -0.438617 0.313056 -0.062500 1 0 0 0 0 0 3 79876
-0.001848 0.000439 0.119687 -0.152043 -0.438627 0.313050 -0.062500 1 0 0 0 0 0 3 80876
-0.001848 0.000439 0.119687 -0.152040 -0.438608 0.313049 -0.062500 1 0 0 0 0 0 3 81867
-0.001848 0.000439 0.119687 -0.152024 -0.438620 0.313049 -0.062500 1 0 0 0 0 0 3 82874
-0.001848 0.000439 0.119687 -0.152042 -0.438628 0.313048 -0.062500 1 0 0 0 0 0 3 83865
-0.001848 0.000439 0.119687 -0.152036 -0.438620 0.313055 -0.062500 1 0 0 0 0 0 3 84953
-0.001848 0.000439 0.119687 -0.152038 -0.438607 0.313049 -0.062500 1 0 0 0 0 0 3 85934
-0.001848 0.000439 0.119687 -0.152035 -0.438617 0.313056 -0.062500 1 0 0 0 0 0 3 86951
-0.001848 0.000439 0.119687 -0.152043 -0.438627 0.313049 -0.062500 1 0 0 0 0 0 3 87949
-0.001848 0.000439 0.119687 -0.152040 -0.438608 0.313049 -0.062500 1 0 0 0 0 0 3 88937
-0.001848 0.000439 0.119687 -0.152036 -0.438617 0.313055 -0.062500 1 0 0 0 0 0 3 89879
-0.001848 0.000439 0.119687 -0.152032 -0.438630 0.313043 -0.062500 1 0 0 0 0 0 3 90869
-0.001848 0.000439 0.119687 -0.152035 -0.438620 0.313055 -0.062500 1 0 0 0 0 0 3 91878
-0.001848 0.000439 0.119687 -0.152038 -0.438607 0.313049 -0.062500 1 0 0 0 0 0 3 92869
-0.001848 0.000439 0.119687 -0.152035 -0.438617 0.313055 -0.062500 1 0 0 0 0 0 3 93879
-0.001848 0.000439 0.119687 -0.152043 -0.438627 0.313049 -0.062500 1 0 0 0 0 0 3 94869
-0.001848 0.000439 0.119687 -0.152040 -0.438608 0.313049 -0.062500 1 0 0 0 0 0 3 95878
-0.001848 0.000439 0.119687 -0.152036 -0.438617 0.313055 -0.062500 1 0 0 0 0 0 3 96869
-0.001848 0.000439 0.119687 -0.152031 -0.438630 0.313043 -0.062500 1 0 0 0 0 0 3 98031
-0.001848 0.000439 0.119687 -0.152035 -0.438620 0.313055 -0.062500 1 0 0 0 0 0 3 98869
-0.001848 0.000439 0.119687 -0.152038 -0.438607 0.313049 -0.062500 1 0 0 0 0 0 3 99877
-0.001848 0.000439 0.119687 -0.152035 -0.438617 0.313055 -0.062500 1 0 0 0 0 0 3 100869
-0.001848 0.000439 0.119687 -0.152043 -0.438627 0.313049 -0.062500 1 0 0 0 0 0 3 101878
-0.001848 0.000439 0.119687 -0.152036 -0.438620 0.313056 -0.062500 1 0 0 0 0 0 3 102889
-0.001848 0.000439 0.119687 -0.152039 -0.438607 0.313049 -0.062500 1 0 0 0 0 0 3 103898
-0.001848 0.000439 0.119687 -0.152044 -0.438626 0.313049 -0.062500 1 0 0 0 0 0 3 104885
-0.001848 0.000439 0.119687 -0.152037 -0.438620 0.313056 -0.062500 1 0 0 0 0 0 3 105877
-0.001848 0.000439 0.119687 -0.152027 -0.438610 0.313043 -0.062500 1 0 0 0 0 0 3 106886
-0.001848 0.000439 0.119687 -0.152034 -0.438618 0.313055 -0.062500 1 0 0 0 0 0 3 107875
-0.001848 0.000439 0.119687 -0.152043 -0.438627 0.313049 -0.062500 1 0 0 0 0 0 3 108892
-0.001848 0.000439 0.119687 -0.152036 -0.438620 0.313055 -0.062500 1 0 0 0 0 0 3 109887
-0.001848 0.000439 0.119687 -0.152039 -0.438607 0.313049 -0.062500 1 0 0 0 0 0 3 110886
-0.001848 0.000439 0.119687 -0.152044 -0.438626 0.313049 -0.062500 1 0 0 0 0 0 3 111886
-0.001848 0.000439 0.119687 -0.152036 -0.438620 0.313055 -0.062500 1 0 0 0 0 0 3 112887
-0.001848 0.000439 0.119687 -0.152027 -0.438610 0.313043 -0.062500 1 0 0 0 0 0 3 113883
-0.001848 0.000439 0.119687 -0.152034 -0.438618 0.313055 -0.062500 1 0 0 0 0 0 3 114884
-0.001848 0.000439 0.119687 -0.152043 -0.438627 0.313049 -0.062500 1 0 0 0 0 0 3 115885
-0.001848 0.000439 0.119687 -0.152036 -0.438620 0.313055 -0.062500 1 0 0 0 0 0 3 116892
-0.001848 0.000439 0.119687 -0.152039 -0.438607 0.313049 -0.062500 1 0 0 0 0 0 3 117882
-0.001848 0.000439 0.119687 -0.152035 -0.438617 0.313056 -0.062500 1 0 0 0 0 0 3 118890
-0.001848 0.000439 0.119687 -0.152043 -0.438627 0.313050 -0.062500 1 0 0 0 0 0 3 119888
-0.001848 0.000439 0.119687 -0.152040 -0.438608 0.313049 -0.062500 1 0 0 0 0 0 3 120881
-0.001848 0.000439 0.119687 -0.152024 -0.438620 0.313049 -0.062500 1 0 0 0 0 0 3 121886
-0.001848 0.000439 0.119687 -0.152042 -0.438628 0.313048 -0.062500 1 0 0 0 0 0 3 122885
-0.001848 0.000439 0.119687 -0.152036 -0.438620 0.313055 -0.062500 1 0 0 0 0 0 3 123883
-0.001848 0.000439 0.119687 -0.152038 -0.438607 0.313049 -0.062500 1 0 0 0 0 0 3 124886
-0.001848 0.000439 0.119687 -0.152035 -0.438617 0.313055 -0.062500 1 0 0 0 0 0 3 125885
-0.001848 0.000439 0.119687 -0.152043 -0.438627 0.313049 -0.062500 1 0 0 0 0 0 3 126883
-0.001848 0.000439 0.119687 -0.152040 -0.438608 0.313049 -0.062500 1 0 0 0 0 0 3 127855
-0.001848 0.000439 0.119687 -0.152036 -0.438617 0.313055 -0.062500 1 0 0 0 0 0 3 128887
-0.001848 0.000439 0.119687 -0.152031 -0.438630 0.313043 -0.062500 1 0 0 0 0 0 3 129883
-0.001848 0.000439 0.119687 -0.152035 -0.438620 0.313055 -0.062500 1 0 0 0 0 0 3 130884
-0.001848 0.000439 0.119687 -0.152038 -0.438607 0.313049 -0.062500 1 0 0 0 0 0 3 131885
-0.001848 0.000439 0.119687 -0.152035 -0.438617 0.313055 -0.062500 1 0 0 0 0 0 3 132877
-0.001848 0.000439 0.119687 -0.152043 -0.438627 0.313049 -0.062500 1 0 0 0 0 0 3 133877
-0.001848 0.000439 0.119687 -0.152040 -0.438608 0.313049 -0.062500 1 0 0 0 0 0 3 134855
-0.001848 0.000439 0.119687 -0.152036 -0.438617 0.313055 -0.062500 1 0 0 0 0 0 3 135883
-0.001848 0.000439 0.119687 -0.152044 -0.438627 0.313049 -0.062500 1 0 0 0 0 0 3 136886
-0.001848 0.000439 0.119687 -0.152024 -0.438623 0.313049 -0.062500 1 0 0 0 0 0 3 137885
-0.001848 0.000439 0.119687 -0.152037 -0.438608 0.313048 -0.062500 1 0 0 0 0 0 3 138882
-0.001848 0.000439 0.119687 -0.152035 -0.438617 0.313055 -0.062500 1 0 0 0 0 0 3 139885
-0.001848 0.000439 0.119687 -0.152043 -0.438627 0.313049 -0.062500 1 0 0 0 0 0 3 140886
-0.001848 0.000439 0.119687 -0.152036 -0.438620 0.313056 -0.062500 1 0 0 0 0 0 3 141884
-0.001848 0.000439 0.119687 -0.152039 -0.438607 0.313049 -0.062500 1 0 0 0 0 0 3 142883
-0.001848 0.000439 0.119687 -0.152044 -0.438626 0.313049 -0.062500 1 0 0 0 0 0 3 143873
-0.001848 0.000439 0.119687 -0.152036 -0.438620 0.313055 -0.062500 1 0 0 0 0 0 3 144883
-0.001848 0.000439 0.119687 -0.152027 -0.438610 0.313043 -0.062500 1 0 0 0 0 0 3 145883
-0.001848 0.000439 0.119687 -0.152034 -0.438618 0.313055 -0.062500 1 0 0 0 0 0 3 146884
-0.001848 0.000439 0.119687 -0.152043 -0.438627 0.313049 -0.062500 1 0 0 0 0 0 3 147883
-0.001848 0.000439 0.119687 -0.152036 -0.438620 0.313055 -0.062500 1 0 0 0 0 0 3 148891
-0.001848 0.000439 0.119687 -0.152039 -0.438607 0.313049 -0.062500 1 0 0 0 0 0 3 149855
-0.001848 0.000439 0.119687 -0.152044 -0.438626 0.313049 -0.062500 1 0 0 0 0 0 3 150884
-0.001848 0.000439 0.119687 -0.152036 -0.438620 0.313055 -0.062500 1 0 0 0 0 0 3 151885
-0.001848 0.000439 0.119687 -0.152027 -0.438610 0.313043 -0.062500 1 0 0 0 0 0 3 152885
-0.001848 0.000439 0.119687 -0.152034 -0.438618 0.313055 -0.062500 1 0 0 0 0 0 3 153884
-0.001848 0.000439 0.119687 -0.152043 -0.438627 0.313049 -0.062500 1 0 0 0 0 0 3 154873
-0.001848 0.000439 0.119687 -0.152036 -0.438620 0.313055 -0.062500 1 0 0 0 0 0 3 155865
-0.001843 0.000421 0.119698 -0.225795 -0.186676 0.163962 -0.062500 1 0 0 0 0 0 3 156877
-0.001840 0.000412 0.119701 -0.202121 -0.271017 0.236919 -0.062500 1 0 0 0 0 0 3 157869
-0.001839 0.000407 0.119703 -0.183581 -0.334377 0.274652 -0.062500 1 0 0 0 0 0 3 158876
-0.001838 0.000405 0.119703 -0.173418 -0.368213 0.288953 -0.062500 1 0 0 0 0 0 3 159867
-0.001838 0.000404 0.119703 -0.168176 -0.385363 0.294037 -0.062500 1 0 0 0 0 0 3 160877
-0.001837 0.000403 0.119703 -0.165517 -0.393961 0.295819 -0.062500 1 0 0 0 0 0 3 161867
-0.001837 0.000403 0.119703 -0.164177 -0.398275 0.296437 -0.062500 1 0 0 0 0 0 3 162876
-0.001837 0.000403 0.119703 -0.163481 -0.400417 0.296644 -0.062500 1 0 0 0 0 0 3 163867
-0.001837 0.000403 0.119703 -0.163160 -0.401495 0.296719 -0.062500 1 0 0 0 0 0 3 164876
-0.001837 0.000403 0.119703 -0.162985 -0.402040 0.296744 -0.062500 1 0 0 0 0 0 3 165867
-0.001837 0.000403 0.119703 -0.162893 -0.402302 0.296756 -0.062500 1 0 0 0 0 0 3 166876
-0.001837 0.000403 0.119703 -0.162849 -0.402442 0.296752 -0.062500 1 0 0 0 0 0 3 167867
-0.001837 0.000403 0.119703 -0.162829 -0.402508 0.296765 -0.062500 1 0 0 0 0 0 3 168876
-0.001837 0.000403 0.119703 -0.162829 -0.402543 0.296754 -0.062500 1 0 0 0 0 0 3 169867
-0.001837 0.000403 0.119703 -0.162811 -0.402571 0.296760 -0.062500 1 0 0 0 0 0 3 170863
-0.001837 0.000403 0.119703 -0.162810 -0.402573 0.296760 -0.062500 1 0 0 0 0 0 3 171876
-0.001837 0.000403 0.119703 -0.162809 -0.402573 0.296761 -0.062500 1 0 0 0 0 0 3 172900
-0.001837 0.000403 0.119703 -0.162809 -0.402573 0.296761 -0.062500 1 0 0 0 0 0 3 173869
-0.001837 0.000403 0.119703 -0.162809 -0.402573 0.296761 -0.062500 1 0 0 0 0 0 3 174875
-0.001837 0.000403 0.119703 -0.162818 -0.402581 0.296754 -0.062500 1 0 0 0 0 0 3 175901
-0.001837 0.000403 0.119703 -0.162811 -0.402574 0.296760 -0.062500 1 0 0 0 0 0 3 176883
-0.001837 0.000403 0.119703 -0.162810 -0.402573 0.296761 -0.062500 1 0 0 0 0 0 3 177866
-0.001837 0.000403 0.119703 -0.162806 -0.402584 0.296747 -0.062500 1 0 0 0 0 0 3 178880
-0.001837 0.000403 0.119703 -0.162809 -0.402574 0.296759 -0.062500 1 0 0 0 0 0 3 179880
-0.001837 0.000403 0.119703 -0.162809 -0.402572 0.296760 -0.062500 1 0 0 0 0 0 3 180890
-0.001837 0.000403 0.119703 -0.162809 -0.402572 0.296760 -0.062500 1 0 0 0 0 0 3 181884
-0.001837 0.000403 0.119703 -0.162818 -0.402581 0.296753 -0.062500 1 0 0 0 0 0 3 182857
-0.001837 0.000403 0.119703 -0.162811 -0.402573 0.296759 -0.062500 1 0 0 0 0 0 3 183883
-0.001837 0.000403 0.119703 -0.162807 -0.402584 0.296767 -0.062500 1 0 0 0 0 0 3 184885
-0.001837 0.000403 0.119703 -0.162818 -0.402582 0.296754 -0.062500 1 0 0 0 0 0 3 185882
-0.001837 0.000403 0.119703 -0.162811 -0.402573 0.296760 -0.062500 1 0 0 0 0 0 3 186884
-0.001837 0.000403 0.119703 -0.162798 -0.402575 0.296754 -0.062500 1 0 0 0 0 0 3 187882
-0.001837 0.000403 0.119703 -0.162808 -0.402572 0.296760 -0.062500 1 0 0 0 0 0 3 188892
-0.001837 0.000403 0.119703 -0.162818 -0.402581 0.296753 -0.062500 1 0 0 0 0 0 3 189887
-0.001837 0.000403 0.119703 -0.162811 -0.402573 0.296759 -0.062500 1 0 0 0 0 0 3 190889
-0.001837 0.000403 0.119703 -0.162807 -0.402584 0.296767 -0.062500 1 0 0 0 0 0 3 191887
-0.001837 0.000403 0.119703 -0.162809 -0.402573 0.296761 -0.062500 1 0 0 0 0 0 3 192884
-0.001837 0.000403 0.119703 -0.162818 -0.402581 0.296754 -0.062500 1 0 0 0 0 0 3 193882
-0.001837 0.000403 0.119703 -0.162799 -0.402576 0.296753 -0.062500 1 0 0 0 0 0 3 194882
-0.001837 0.000403 0.119703 -0.162808 -0.402572 0.296759 -0.062500 1 0 0 0 0 0 3 195882
-0.001837 0.000403 0.119703 -0.162818 -0.402581 0.296753 -0.062500 1 0 0 0 0 0 3 196883
-0.001837 0.000403 0.119703 -0.162811 -0.402573 0.296759 -0.062500 1 0 0 0 0 0 3 197882
-0.001837 0.000403 0.119703 -0.162806 -0.402584 0.296767 -0.062500 1 0 0 0 0 0 3 198882
-0.001837 0.000403 0.119703 -0.162809 -0.402573 0.296761 -0.062500 1 0 0 0 0 0 3 199882
-0.001837 0.000403 0.119703 -0.162818 -0.402581 0.296754 -0.062500 1 0 0 0 0 0 3 200883
-0.001837 0.000403 0.119703 -0.162811 -0.402573 0.296760 -0.062500 1 0 0 0 0 0 3 201882
-0.001837 0.000403 0.119703 -0.162798 -0.402575 0.296754 -0.062500 1 0 0 0 0 0 3 202882
-0.001837 0.000403 0.119703 -0.162808 -0.402572 0.296760 -0.062500 1 0 0 0 0 0 3 203882
-0.001837 0.000403 0.119703 -0.162817 -0.402581 0.296753 -0.062500 1 0 0 0 0 0 3 204857
-0.001837 0.000403 0.119703 -0.162807 -0.402584 0.296766 -0.062500 1 0 0 0 0 0 3 205881
-0.001837 0.000403 0.119703 -0.162809 -0.402574 0.296761 -0.062500 1 0 0 0 0 0 3 206880
-0.001837 0.000403 0.119703 -0.162818 -0.402581 0.296754 -0.062500 1 0 0 0 0 0 3 207884
-0.001837 0.000403 0.119703 -0.162811 -0.402573 0.296760 -0.062500 1 0 0 0 0 0 3 208883
-0.001837 0.000403 0.119703 -0.162810 -0.402572 0.296760 -0.062500 1 0 0 0 0 0 3 209853
-0.001837 0.000403 0.119703 -0.162806 -0.402584 0.296747 -0.062500 1 0 0 0 0 0 3 210882
-0.001837 0.000403 0.119703 -0.162809 -0.402573 0.296759 -0.062500 1 0 0 0 0 0 3 211882
-0.001837 0.000403 0.119703 -0.162806 -0.402584 0.296767 -0.062500 1 0 0 0 0 0 3 212883
-0.001837 0.000403 0.119703 -0.162809 -0.402573 0.296761 -0.062500 1 0 0 0 0 0 3 213883
-0.001837 0.000403 0.119703 -0.162818 -0.402581 0.296754 -0.062500 1 0 0 0 0 0 3 214871
-0.001837 0.000403 0.119703 -0.162811 -0.402573 0.296760 -0.062500 1 0 0 0 0 0 3 215880
-0.001837 0.000403 0.119703 -0.162810 -0.402572 0.296760 -0.062500 1 0 0 0 0 0 3 216880
-0.001837 0.000403 0.119703 -0.162810 -0.402572 0.296761 -0.062500 1 0 0 0 0 0 3 217882
-0.001837 0.000403 0.119703 -0.162806 -0.402583 0.296747 -0.062500 1 0 0 0 0 0 3 218882
-0.001837 0.000403 0.119703 -0.162806 -0.402585 0.296766 -0.062500 1 0 0 0 0 0 3 219881
-0.001837 0.000403 0.119703 -0.162809 -0.402574 0.296761 -0.062500 1 0 0 0 0 0 3 220885
-0.001837 0.000403 0.119703 -0.162818 -0.402581 0.296754 -0.062500 1 0 0 0 0 0 3 221882
-0.001837 0.000403 0.119703 -0.162811 -0.402573 0.296760 -0.062500 1 0 0 0 0 0 3 222881
-0.001837 0.000403 0.119703 -0.162810 -0.402572 0.296760 -0.062500 1 0 0 0 0 0 3 223852
-0.001837 0.000403 0.119703 -0.162810 -0.402572 0.296761 -0.062500 1 0 0 0 0 0 3 224853
-0.001837 0.000403 0.119703 -0.162818 -0.402580 0.296754 -0.062500 1 0 0 0 0 0 3 225881
-0.001837 0.000403 0.119703 -0.162799 -0.402576 0.296753 -0.062500 1 0 0 0 0 0 3 226848
-0.001837 0.000403 0.119703 -0.162805 -0.402584 0.296766 -0.062500 1 0 0 0 0 0 3 227867
-0.001837 0.000403 0.119703 -0.162817 -0.402582 0.296754 -0.062500 1 0 0 0 0 0 3 228954
-0.001837 0.000403 0.119703 -0.162810 -0.402573 0.296760 -0.062500 1 0 0 0 0 0 3 229933
-0.001837 0.000403 0.119703 -0.162810 -0.402572 0.296760 -0.062500 1 0 0 0 0 0 3 230946
-0.001837 0.000403 0.119703 -0.162810 -0.402572 0.296760 -0.062500 1 0 0 0 0 0 3 231931
-0.001837 0.000403 0.119703 -0.162818 -0.402580 0.296754 -0.062500 1 0 0 0 0 0 3 232948
-0.001837 0.000403 0.119703 -0.162811 -0.402573 0.296760 -0.062500 1 0 0 0 0 0 3 233866
-0.001837 0.000403 0.119703 -0.162795 -0.402586 0.296761 -0.062500 1 0 0 0 0 0 3 234874
-0.001837 0.000403 0.119703 -0.162816 -0.402583 0.296754 -0.062500 1 0 0 0 0 0 3 235865
-0.001837 0.000403 0.119703 -0.162810 -0.402573 0.296760 -0.062500 1 0 0 0 0 0 3 236873
-0.001837 0.000403 0.119703 -0.162810 -0.402572 0.296760 -0.062500 1 0 0 0 0 0 3 237875
-0.001837 0.000403 0.119703 -0.162810 -0.402572 0.296760 -0.062500 1 0 0 0 0 0 3 238864
-0.001837 0.000403 0.119703 -0.162818 -0.402581 0.296754 -0.062500 1 0 0 0 0 0 3 239873
-0.001837 0.000403 0.119703 -0.162811 -0.402573 0.296760 -0.062500 1 0 0 0 0 0 3 240866
-0.001837 0.000403 0.119703 -0.162807 -0.402583 0.296767 -0.062500 1 0 0 0 0 0 3 241874
-0.001837 0.000403 0.119703 -0.162806 -0.402585 0.296748 -0.062500 1 0 0 0 0 0 3 242864
-0.001837 0.000403 0.119703 -0.162809 -0.402574 0.296759 -0.062500 1 0 0 0 0 0 3 243871
-0.001837 0.000403 0.119703 -0.162810 -0.402572 0.296760 -0.062500 1 0 0 0 0 0 3 244858
-0.001837 0.000403 0.119703 -0.162810 -0.402572 0.296760 -0.062500 1 0 0 0 0 0 3 245865
-0.001837 0.000403 0.119703 -0.162818 -0.402581 0.296753 -0.062500 1 0 0 0 0 0 3 246873
-0.001837 0.000403 0.119703 -0.162811 -0.402573 0.296759 -0.062500 1 0 0 0 0 0 3 247880
-0.001837 0.000403 0.119703 -0.162807 -0.402583 0.296767 -0.062500 1 0 0 0 0 0 3 248851
-0.001837 0.000403 0.119703 -0.162806 -0.402585 0.296748 -0.062500 1 0 0 0 0 0 3 249874
-0.001837 0.000403 0.119703 -0.162809 -0.402574 0.296759 -0.062500 1 0 0 0 0 0 3 250866
-0.001837 0.000403 0.119703 -0.162809 -0.402572 0.296760 -0.062500 1 0 0 0 0 0 3 251869
-0.001837 0.000403 0.119703 -0.162809 -0.402572 0.296760 -0.062500 1 0 0 0 0 0 3 252882
-0.001837 0.000403 0.119703 -0.162818 -0.402581 0.296753 -0.062500 1 0 0 0 0 0 3 253874
-0.001837 0.000403 0.119703 -0.162811 -0.402573 0.296759 -0.062500 1 0 0 0 0 0 3 254875
-0.001837 0.000403 0.119703 -0.162807 -0.402584 0.296767 -0.062500 1 0 0 0 0 0 3 255876
-0.001837 0.000403 0.119703 -0.162818 -0.402582 0.296754 -0.062500 1 0 0 0 0 0 3 256883
-0.001837 0.000403 0.119703 -0.162811 -0.402573 0.296760 -0.062500 1 0 0 0 0 0 3 257870
-0.001837 0.000403 0.119703 -0.162798 -0.402575 0.296754 -0.062500 1 0 0 0 0 0 3 258881
-0.001837 0.000403 0.119703 -0.162808 -0.402572 0.296760 -0.062500 1 0 0 0 0 0 3 259876
-0.001837 0.000403 0.119703 -0.162818 -0.402581 0.296753 -0.062500 1 0 0 0 0 0 3 260883
-0.001837 0.000403 0.119703 -0.162811 -0.402573 0.296759 -0.062500 1 0 0 0 0 0 3 261851
-0.001837 0.000403 0.119703 -0.162806 -0.402584 0.296767 -0.062500 1 0 0 0 0 0 3 262883
-0.001837 0.000403 0.119703 -0.162809 -0.402573 0.296761 -0.062500 1 0 0 0 0 0 3 263886
-0.001837 0.000403 0.119703 -0.162818 -0.402581 0.296754 -0.062500 1 0 0 0 0 0 3 264857
-0.001837 0.000403 0.119703 -0.162799 -0.402576 0.296753 -0.062500 1 0 0 0 0 0 3 265881
-0.001837 0.000403 0.119703 -0.162808 -0.402572 0.296759 -0.062500 1 0 0 0 0 0 3 266879
-0.001837 0.000403 0.119703 -0.162818 -0.402581 0.296753 -0.062500 1 0 0 0 0 0 3 267856
-0.001837 0.000403 0.119703 -0.162811 -0.402573 0.296759 -0.062500 1 0 0 0 0 0 3 268853
-0.001837 0.000403 0.119703 -0.162806 -0.402584 0.296767 -0.062500 1 0 0 0 0 0 3 269879
-0.001837 0.000403 0.119703 -0.162809 -0.402573 0.296761 -0.062500 1 0 0 0 0 0 3 270851
-0.001837 0.000403 0.119703 -0.162818 -0.402581 0.296754 -0.062500 1 0 0 0 0 0 3 271883
-0.001837 0.000403 0.119703 -0.162811 -0.402573 0.296760 -0.062500 1 0 0 0 0 0 3 272876
-0.001837 0.000403 0.119703 -0.162798 -0.402575 0.296754 -0.062500 1 0 0 0 0 0 3 273880
-0.001837 0.000403 0.119703 -0.162808 -0.402572 0.296760 -0.062500 1 0 0 0 0 0 3 274880
-0.001837 0.000403 0.119703 -0.162817 -0.402580 0.296753 -0.062500 1 0 0 0 0 0 3 275881
-0.001837 0.000403 0.119703 -0.162807 -0.402584 0.296766 -0.062500 1 0 0 0 0 0 3 276853
-0.001837 0.000403 0.119703 -0.162809 -0.402573 0.296761 -0.062500 1 0 0 0 0 0 3 277881
-0.001837 0.000403 0.119703 -0.162818 -0.402581 0.296754 -0.062500 1 0 0 0 0 0 3 278881
-0.001837 0.000403 0.119703 -0.162811 -0.402573 0.296760 -0.062500 1 0 0 0 0 0 3 279879
-0.001837 0.000403 0.119703 -0.162810 -0.402572 0.296760 -0.062500 1 0 0 0 0 0 3 280882
-0.001837 0.000403 0.119703 -0.162806 -0.402584 0.296747 -0.062500 1 0 0 0 0 0 3 281881
-0.001837 0.000403 0.119703 -0.162809 -0.402573 0.296759 -0.062500 1 0 0 0 0 0 3 282880
-0.001837 0.000403 0.119703 -0.162806 -0.402584 0.296767 -0.062500 1 0 0 0 0 0 3 283879
-0.001837 0.000403 0.119703 -0.162809 -0.402573 0.296761 -0.062500 1 0 0 0 0 0 3 284881
-0.001837 0.000403 0.119703 -0.162818 -0.402581 0.296754 -0.062500 1 0 0 0 0 0 3 285881
-0.001837 0.000403 0.119703 -0.162811 -0.402573 0.296760 -0.062500 1 0 0 0 0 0 3 286879
-0.001837 0.000403 0.119703 -0.162810 -0.402572 0.296760 -0.062500 1 0 0 0 0 0 3 287869
-0.001837 0.000403 0.119703 -0.162810 -0.402572 0.296761 -0.062500 1 0 0 0 0 0 3 288961
-0.001837 0.000403 0.119703 -0.162806 -0.402583 0.296747 -0.062500 1 0 0 0 0 0 3 289959
-0.001837 0.000403 0.119703 -0.162806 -0.402585 0.296766 -0.062500 1 0 0 0 0 0 3 290956
-0.001837 0.000403 0.119703 -0.162809 -0.402574 0.296761 -0.062500 1 0 0 0 0 0 3 291956
-0.001837 0.000403 0.119703 -0.162818 -0.402581 0.296754 -0.062500 1 0 0 0 0 0 3 292952
-0.001837 0.000403 0.119703 -0.162811 -0.402573 0.296760 -0.062500 1 0 0 0 0 0 3 293923
-0.001837 0.000403 0.119703 -0.162810 -0.402572 0.296760 -0.062500 1 0 0 0 0 0 3 294951
-0.001837 0.000403 0.119703 -0.162810 -0.402572 0.296761 -0.062500 1 0 0 0 0 0 3 295922
-0.001837 0.000403 0.119703 -0.162818 -0.402580 0.296754 -0.062500 1 0 0 0 0 0 3 296926
-0.001837 0.000403 0.119703 -0.162799 -0.402575 0.296753 -0.062500 1 0 0 0 0 0 3 297924
-0.001837 0.000403 0.119703 -0.162805 -0.402584 0.296766 -0.062500 1 0 0 0 0 0 3 298956
-0.001837 0.000403 0.119703 -0.162817 -0.402582 0.296754 -0.062500 1 0 0 0 0 0 3 299956
-0.001837 0.000403 0.119703 -0.162810 -0.402573 0.296760 -0.062500 1 0 0 0 0 0 3 300926
-0.001837 0.000403 0.119703 -0.162810 -0.402572 0.296760 -0.062500 1 0 0 0 0 0 3 301916
-0.001837 0.000403 0.119703 -0.162810 -0.402572 0.296760 -0.062500 1 0 0 0 0 0 3 302950
-0.001837 0.000403 0.119703 -0.162818 -0.402580 0.296754 -0.062500 1 0 0 0 0 0 3 303947
-0.001837 0.000403 0.119703 -0.162811 -0.402573 0.296760 -0.062500 1 0 0 0 0 0 3 304946
-0.001837 0.000403 0.119703 -0.162795 -0.402586 0.296761 -0.062500 1 0 0 0 0 0 3 305932
-0.001837 0.000403 0.119703 -0.162816 -0.402583 0.296754 -0.062500 1 0 0 0 0 0 3 306946
-0.001837 0.000403 0.119703 -0.162810 -0.402573 0.296760 -0.062500 1 0 0 0 0 0 3 307932
-0.001837 0.000403 0.119703 -0.162810 -0.402572 0.296760 -0.062500 1 0 0 0 0 0 3 308951
-0.001837 0.000403 0.119703 -0.162810 -0.402572 0.296760 -0.062500 1 0 0 0 0 0 3 309931
-0.001837 0.000403 0.119703 -0.162818 -0.402580 0.296754 -0.062500 1 0 0 0 0 0 3 310946
-0.001837 0.000403 0.119703 -0.162811 -0.402573 0.296760 -0.062500 1 0 0 0 0 0 3 311930
-0.001837 0.000403 0.119703 -0.162807 -0.402583 0.296767 -0.062500 1 0 0 0 0 0 3 312946
-0.001837 0.000403 0.119703 -0.162806 -0.402585 0.296748 -0.062500 1 0 0 0 0 0 3 313931
-0.001837 0.000403 0.119703 -0.162809 -0.402574 0.296759 -0.062500 1 0 0 0 0 0 3 314946
-0.001837 0.000403 0.119703 -0.162809 -0.402572 0.296760 -0.062500 1 0 0 0 0 0 3 315930
-0.001837 0.000403 0.119703 -0.162810 -0.402572 0.296760 -0.062500 1 0 0 0 0 0 3 316947
-0.001837 0.000403 0.119703 -0.162818 -0.402581 0.296753 -0.062500 1 0 0 0 0 0 3 317863
-0.001837 0.000403 0.119703 -0.162811 -0.402573 0.296759 -0.062500 1 0 0 0 0 0 3 318872
-0.001837 0.000403 0.119703 -0.162807 -0.402583 0.296767 -0.062500 1 0 0 0 0 0 3 319862
-0.001837 0.000403 0.119703 -0.162806 -0.402585 0.296748 -0.062500 1 0 0 0 0 0 3 320871
-0.001837 0.000403 0.119703 -0.162809 -0.402574 0.296759 -0.062500 1 0 0 0 0 0 3 321872
-0.001837 0.000403 0.119703 -0.162809 -0.402572 0.296760 -0.062500 1 0 0 0 0 0 3 322862
-0.001837 0.000403 0.119703 -0.162809 -0.402572 0.296760 -0.062500 1 0 0 0 0 0 3 323872
-0.001837 0.000403 0.119703 -0.162818 -0.402581 0.296753 -0.062500 1 0 0 0 0 0 3 324863
-0.001837 0.000403 0.119703 -0.162811 -0.402573 0.296759 -0.062500 1 0 0 0 0 0 3 325872
-0.001837 0.000403 0.119703 -0.162807 -0.402583 0.296767 -0.062500 1 0 0 0 0 0 3 326862
-0.001837 0.000403 0.119703 -0.162818 -0.402582 0.296754 -0.062500 1 0 0 0 0 0 3 327871
-0.001837 0.000403 0.119703 -0.162811 -0.402573 0.296760 -0.062500 1 0 0 0 0 0 3 328863
-0.001837 0.000403 0.119703 -0.162798 -0.402575 0.296754 -0.062500 1 0 0 0 0 0 3 329872
-0.001837 0.000403 0.119703 -0.162808 -0.402572 0.296760 -0.062500 1 0 0 0 0 0 3 330880
-0.001837 0.000403 0.119703 -0.162818 -0.402581 0.296753 -0.062500 1 0 0 0 0 0 3 331877
-0.001837 0.000403 0.119703 -0.162811 -0.402573 0.296759 -0.062500 1 0 0 0 0 0 3 332868
-0.001837 0.000403 0.119703 -0.162806 -0.402584 0.296767 -0.062500 1 0 0 0 0 0 3 333870
-0.001837 0.000403 0.119703 -0.162818 -0.402582 0.296754 -0.062500 1 0 0 0 0 0 3 334871
-0.001837 0.000403 0.119703 -0.162811 -0.402573 0.296760 -0.062500 1 0 0 0 0 0 3 335879
-0.001837 0.000403 0.119703 -0.162798 -0.402575 0.296754 -0.062500 1 0 0 0 0 0 3 336901
-0.001837 0.000403 0.119703 -0.162808 -0.402572 0.296760 -0.062500 1 0 0 0 0 0 3 337880
-0.001837 0.000403 0.119703 -0.162818 -0.402581 0.296753 -0.062500 1 0 0 0 0 0 3 338879
-0.001837 0.000403 0.119703 -0.162811 -0.402573 0.296759 -0.062500 1 0 0 0 0 0 3 339880
-0.001837 0.000403 0.119703 -0.162806 -0.402584 0.296767 -0.062500 1 0 0 0 0 0 3 340871
-0.001837 0.000403 0.119703 -0.162809 -0.402573 0.296761 -0.062500 1 0 0 0 0 0 3 341879
-0.001837 0.000403 0.119703 -0.162818 -0.402581 0.296754 -0.062500 1 0 0 0 0 0 3 342880
-0.001837 0.000403 0.119703 -0.162811 -0.402573 0.296760 -0.062500 1 0 0 0 0 0 3 343879
-0.001837 0.000403 0.119703 -0.162798 -0.402575 0.296754 -0.062500 1 0 0 0 0 0 3 344879
-0.001837 0.000403 0.119703 -0.162816 -0.402581 0.296753 -0.062500 1 0 0 0 0 0 3 345885
-0.001837 0.000403 0.119703 -0.162810 -0.402573 0.296759 -0.062500 1 0 0 0 0 0 3 346880
-0.001837 0.000403 0.119703 -0.162806 -0.402584 0.296767 -0.062500 1 0 0 0 0 0 3 347878
-0.001837 0.000403 0.119703 -0.162809 -0.402573 0.296761 -0.062500 1 0 0 0 0 0 3 348850
-0.001837 0.000403 0.119703 -0.162818 -0.402581 0.296754 -0.062500 1 0 0 0 0 0 3 349876
-0.001837 0.000403 0.119703 -0.162811 -0.402573 0.296760 -0.062500 1 0 0 0 0 0 3 350857
-0.001837 0.000403 0.119703 -0.162810 -0.402572 0.296760 -0.062500 1 0 0 0 0 0 3 351848
-0.001837 0.000403 0.119703 -0.162806 -0.402584 0.296747 -0.062500 1 0 0 0 0 0 3 352880
-0.001837 0.000403 0.119703 -0.162809 -0.402573 0.296759 -0.062500 1 0 0 0 0 0 3 353877
-0.001837 0.000403 0.119703 -0.162806 -0.402584 0.296767 -0.062500 1 0 0 0 0 0 3 354873
-0.001837 0.000403 0.119703 -0.162809 -0.402573 0.296761 -0.062500 1 0 0 0 0 0 3 355878
-0.001837 0.000403 0.119703 -0.162818 -0.402581 0.296754 -0.062500 1 0 0 0 0 0 3 356880
-0.001837 0.000403 0.119703 -0.162811 -0.402573 0.296760 -0.062500 1 0 0 0 0 0 3 357878
-0.001837 0.000403 0.119703 -0.162810 -0.402572 0.296760 -0.062500 1 0 0 0 0 0 3 358876
-0.001837 0.000403 0.119703 -0.162818 -0.402581 0.296754 -0.062500 1 0 0 0 0 0 3 359878
-0.001837 0.000403 0.119703 -0.162811 -0.402573 0.296760 -0.062500 1 0 0 0 0 0 3 360860
-0.001837 0.000403 0.119703 -0.162795 -0.402586 0.296761 -0.062500 1 0 0 0 0 0 3 361868
-0.001837 0.000403 0.119703 -0.162808 -0.402574 0.296761 -0.062500 1 0 0 0 0 0 3 362878
-0.001837 0.000403 0.119703 -0.162817 -0.402581 0.296754 -0.062500 1 0 0 0 0 0 3 363878
-0.001837 0.000403 0.119703 -0.162811 -0.402573 0.296760 -0.062500 1 0 0 0 0 0 3 364880
-0.001837 0.000403 0.119703 -0.162810 -0.402572 0.296760 -0.062500 1 0 0 0 0 0 3 365877
-0.001837 0.000403 0.119703 -0.162810 -0.402572 0.296761 -0.062500 1 0 0 0 0 0 3 366878
-0.001837 0.000403 0.119703 -0.162818 -0.402580 0.296754 -0.062500 1 0 0 0 0 0 3 367878
-0.001837 0.000403 0.119703 -0.162795 -0.402587 0.296760 -0.062500 1 0 0 0 0 0 3 368879
-0.001837 0.000403 0.119703 -0.162808 -0.402574 0.296760 -0.062500 1 0 0 0 0 0 3 369849
-0.001837 0.000403 0.119703 -0.162817 -0.402581 0.296754 -0.062500 1 0 0 0 0 0 3 370847
-0.001837 0.000403 0.119703 -0.162810 -0.402573 0.296760 -0.062500 1 0 0 0 0 0 3 371874
-0.001837 0.000403 0.119703 -0.162810 -0.402572 0.296760 -0.062500 1 0 0 0 0 0 3 372868
-0.001837 0.000403 0.119703 -0.162810 -0.402572 0.296760 -0.062500 1 0 0 0 0 0 3 373869
-0.001837 0.000403 0.119703 -0.162818 -0.402580 0.296754 -0.062500 1 0 0 0 0 0 3 374878
-0.001837 0.000403 0.119703 -0.162808 -0.402584 0.296767 -0.062500 1 0 0 0 0 0 3 375906
-0.001837 0.000403 0.119703 -0.162797 -0.402576 0.296755 -0.062500 1 0 0 0 0 0 3 376878
-0.001837 0.000403 0.119703 -0.162816 -0.402582 0.296753 -0.062500 1 0 0 0 0 0 3 377877
-0.001837 0.000403 0.119703 -0.162810 -0.402573 0.296759 -0.062500 1 0 0 0 0 0 3 378867
-0.001837 0.000403 0.119703 -0.162810 -0.402572 0.296760 -0.062500 1 0 0 0 0 0 3 379877
-0.001837 0.000403 0.119703 -0.162810 -0.402572 0.296760 -0.062500 1 0 0 0 0 0 3 380879
-0.001837 0.000403 0.119703 -0.162818 -0.402580 0.296754 -0.062500 1 0 0 0 0 0 3 381877
-0.001837 0.000403 0.119703 -0.162807 -0.402584 0.296767 -0.062500 1 0 0 0 0 0 3 382877
-0.001837 0.000403 0.119703 -0.162797 -0.402576 0.296755 -0.062500 1 0 0 0 0 0 3 383871
-0.001837 0.000403 0.119703 -0.162816 -0.402582 0.296753 -0.062500 1 0 0 0 0 0 3 384863
-0.001837 0.000403 0.119703 -0.162810 -0.402573 0.296759 -0.062500 1 0 0 0 0 0 3 385870
-0.001837 0.000403 0.119703 -0.162810 -0.402572 0.296760 -0.062500 1 0 0 0 0 0 3 386860
-0.001837 0.000403 0.119703 -0.162810 -0.402572 0.296760 -0.062500 1 0 0 0 0 0 3 387869
-0.001837 0.000403 0.119703 -0.162818 -0.402581 0.296753 -0.062500 1 0 0 0 0 0 3 388867
-0.001837 0.000403 0.119703 -0.162807 -0.402584 0.296766 -0.062500 1 0 0 0 0 0 3 389869
-0.001837 0.000403 0.119703 -0.162810 -0.402574 0.296761 -0.062500 1 0 0 0 0 0 3 390860
-0.001837 0.000403 0.119703 -0.162806 -0.402584 0.296747 -0.062500 1 0 0 0 0 0 3 391869
-0.001837 0.000403 0.119703 -0.162809 -0.402574 0.296759 -0.062500 1 0 0 0 0 0 3 392860
-0.001837 0.000403 0.119703 -0.162809 -0.402572 0.296760 -0.062500 1 0 0 0 0 0 3 393870
-0.001837 0.000403 0.119703 -0.162809 -0.402572 0.296760 -0.062500 1 0 0 0 0 0 3 394859
-0.001837 0.000403 0.119703 -0.162818 -0.402581 0.296753 -0.062500 1 0 0 0 0 0 3 395869
-0.001837 0.000403 0.119703 -0.162807 -0.402585 0.296766 -0.062500 1 0 0 0 0 0 3 396860
-0.001837 0.000403 0.119703 -0.162809 -0.402574 0.296761 -0.062500 1 0 0 0 0 0 3 397869
-0.001837 0.000403 0.119703 -0.162818 -0.402581 0.296754 -0.062500 1 0 0 0 0 0 3 398860
-0.001837 0.000403 0.119703 -0.162811 -0.402573 0.296760 -0.062500 1 0 0 0 0 0 3 399869
-0.001837 0.000403 0.119703 -0.162798 -0.402575 0.296754 -0.062500 1 0 0 0 0 0 3 400860
-0.001837 0.000403 0.119703 -0.162808 -0.402572 0.296760 -0.062500 1 0 0 0 0 0 3 401878
-0.001837 0.000403 0.119703 -0.162818 -0.402581 0.296753 -0.062500 1 0 0 0 0 0 3 402882
-0.001837 0.000403 0.119703 -0.162807 -0.402585 0.296766 -0.062500 1 0 0 0 0 0 3 403858
-0.001837 0.000403 0.119703 -0.162809 -0.402574 0.296761 -0.062500 1 0 0 0 0 0 3 404869
-0.001837 0.000403 0.119703 -0.162818 -0.402581 0.296754 -0.062500 1 0 0 0 0 0 3 405878
-0.001837 0.000403 0.119703 -0.162811 -0.402573 0.296760 -0.062500 1 0 0 0 0 0 3 406865
-0.001837 0.000403 0.119703 -0.162798 -0.402575 0.296754 -0.062500 1 0 0 0 0 0 3 408010
-0.001837 0.000403 0.119703 -0.162808 -0.402572 0.296760 -0.062500 1 0 0 0 0 0 3 408882
-0.001837 0.000403 0.119703 -0.162817 -0.402581 0.296753 -0.062500 1 0 0 0 0 0 3 409877
-0.001837 0.000403 0.119703 -0.162807 -0.402585 0.296766 -0.062500 1 0 0 0 0 0 3 410876
-0.001837 0.000403 0.119703 -0.162809 -0.402574 0.296761 -0.062500 1 0 0 0 0 0 3 411870
-0.001837 0.000403 0.119703 -0.162809 -0.402572 0.296761 -0.062500 1 0 0 0 0 0 3 412864
-0.001837 0.000403 0.119703 -0.162818 -0.402581 0.296754 -0.062500 1 0 0 0 0 0 3 413973
-0.001837 0.000403 0.119703 -0.162811 -0.402573 0.296760 -0.062500 1 0 0 0 0 0 3 415000
-0.001837 0.000403 0.119703 -0.162798 -0.402575 0.296754 -0.062500 1 0 0 0 0 0 3 415995
-0.001837 0.000403 0.119703 -0.162816 -0.402581 0.296753 -0.062500 1 0 0 0 0 0 3 416983
-0.001837 0.000403 0.119703 -0.162807 -0.402585 0.296766 -0.062500 1 0 0 0 0 0 3 418005
-0.001837 0.000403 0.119703 -0.162809 -0.402574 0.296761 -0.062500 1 0 0 0 0 0 3 419002
-0.001837 0.000403 0.119703 -0.162809 -0.402572 0.296761 -0.062500 1 0 0 0 0 0 3 420001
-0.001837 0.000403 0.119703 -0.162818 -0.402581 0.296754 -0.062500 1 0 0 0 0 0 3 421003
-0.001837 0.000403 0.119703 -0.162811 -0.402573 0.296760 -0.062500 1 0 0 0 0 0 3 421880
-0.001837 0.000403 0.119703 -0.162810 -0.402572 0.296760 -0.062500 1 0 0 0 0 0 3 422979
-0.001837 0.000403 0.119703 -0.162806 -0.402583 0.296747 -0.062500 1 0 0 0 0 0 3 424001
-0.001837 0.000403 0.119703 -0.162806 -0.402585 0.296766 -0.062500 1 0 0 0 0 0 3 424975
-0.001837 0.000403 0.119703 -0.162809 -0.402574 0.296761 -0.062500 1 0 0 0 0 0 3 425972
-0.001837 0.000403 0.119703 -0.162809 -0.402572 0.296761 -0.062500 1 0 0 0 0 0 3 427000
-0.001837 0.000403 0.119703 -0.162818 -0.402581 0.296754 -0.062500 1 0 0 0 0 0 3 427970
-0.001837 0.000403 0.119703 -0.162811 -0.402573 0.296760 -0.062500 1 0 0 0 0 0 3 429002
-0.001837 0.000403 0.119703 -0.162810 -0.402572 0.296760 -0.062500 1 0 0 0 0 0 3 430001
-0.001837 0.000403 0.119703 -0.162818 -0.402581 0.296754 -0.062500 1 0 0 0 0 0 3 430970
-0.001837 0.000403 0.119703 -0.162799 -0.402576 0.296753 -0.062500 1 0 0 0 0 0 3 431998
-0.001837 0.000403 0.119703 -0.162805 -0.402584 0.296766 -0.062500 1 0 0 0 0 0 3 433005
-0.001837 0.000403 0.119703 -0.162809 -0.402573 0.296761 -0.062500 1 0 0 0 0 0 3 433971
-0.001837 0.000403 0.119703 -0.162818 -0.402581 0.296754 -0.062500 1 0 0 0 0 0 3 435001
-0.001837 0.000403 0.119703 -0.162811 -0.402573 0.296760 -0.062500 1 0 0 0 0 0 3 436000
-0.001837 0.000403 0.119703 -0.162810 -0.402572 0.296760 -0.062500 1 0 0 0 0 0 3 437002
-0.001837 0.000403 0.119703 -0.162810 -0.402572 0.296761 -0.062500 1 0 0 0 0 0 3 437999
-0.001837 0.000403 0.119703 -0.162806 -0.402583 0.296747 -0.062500 1 0 0 0 0 0 3 438999
-0.001837 0.000403 0.119703 -0.162806 -0.402585 0.296766 -0.062500 1 0 0 0 0 0 3 439998
-0.001837 0.000403 0.119703 -0.162809 -0.402574 0.296761 -0.062500 1 0 0 0 0 0 3 440972
-0.001837 0.000403 0.119703 -0.162817 -0.402581 0.296754 -0.062500 1 0 0 0 0 0 3 441856
-0.001837 0.000403 0.119703 -0.162810 -0.402573 0.296760 -0.062500 1 0 0 0 0 0 3 443001
-0.001837 0.000403 0.119703 -0.162810 -0.402572 0.296760 -0.062500 1 0 0 0 0 0 3 444001
-0.001837 0.000403 0.119703 -0.162810 -0.402572 0.296760 -0.062500 1 0 0 0 0 0 3 444989
-0.001837 0.000403 0.119703 -0.162818 -0.402580 0.296754 -0.062500 1 0 0 0 0 0 3 446000
-0.001837 0.000403 0.119703 -0.162808 -0.402584 0.296767 -0.062500 1 0 0 0 0 0 3 447001
-0.001837 0.000403 0.119703 -0.162797 -0.402576 0.296755 -0.062500 1 0 0 0 0 0 3 448000
-0.001837 0.000403 0.119703 -0.162816 -0.402581 0.296753 -0.062500 1 0 0 0 0 0 3 449000
-0.001837 0.000403 0.119703 -0.162810 -0.402573 0.296759 -0.062500 1 0 0 0 0 0 3 449997
-0.001837 0.000403 0.119703 -0.162810 -0.402572 0.296760 -0.062500 1 0 0 0 0 0 3 450971
-0.001837 0.000403 0.119703 -0.162810 -0.402572 0.296760 -0.062500 1 0 0 0 0 0 3 451998
-0.001837 0.000403 0.119703 -0.162818 -0.402580 0.296754 -0.062500 1 0 0 0 0 0 3 453001
-0.001837 0.000403 0.119703 -0.162807 -0.402584 0.296767 -0.062500 1 0 0 0 0 0 3 453981
-0.001837 0.000403 0.119703 -0.162797 -0.402576 0.296755 -0.062500 1 0 0 0 0 0 3 454980
-0.001837 0.000403 0.119703 -0.162816 -0.402582 0.296753 -0.062500 1 0 0 0 0 0 3 455993
-0.001837 0.000403 0.119703 -0.162810 -0.402573 0.296759 -0.062500 1 0 0 0 0 0 3 457050
-0.001837 0.000403 0.119703 -0.162810 -0.402572 0.296760 -0.062500 1 0 0 0 0 0 3 458063
-0.001837 0.000403 0.119703 -0.162810 -0.402572 0.296760 -0.062500 1 0 0 0 0 0 3 459048
-0.001837 0.000403 0.119703 -0.162818 -0.402580 0.296753 -0.062500 1 0 0 0 0 0 3 460063
-0.001837 0.000403 0.119703 -0.162807 -0.402584 0.296766 -0.062500 1 0 0 0 0 0 3 461051
-0.001837 0.000403 0.119703 -0.162810 -0.402574 0.296761 -0.062500 1 0 0 0 0 0 3 461992
-0.001837 0.000403 0.119703 -0.162806 -0.402584 0.296747 -0.062500 1 0 0 0 0 0 3 462982
-0.001837 0.000403 0.119703 -0.162809 -0.402574 0.296759 -0.062500 1 0 0 0 0 0 3 463992
-0.001837 0.000403 0.119703 -0.162809 -0.402572 0.296760 -0.062500 1 0 0 0 0 0 3 464982
-0.001837 0.000403 0.119703 -0.162809 -0.402572 0.296760 -0.062500 1 0 0 0 0 0 3 465991
-0.001837 0.000403 0.119703 -0.162818 -0.402581 0.296753 -0.062500 1 0 0 0 0 0 3 466982
-0.001837 0.000403 0.119703 -0.162807 -0.402585 0.296766 -0.062500 1 0 0 0 0 0 3 467991
-0.001837 0.000403 0.119703 -0.162809 -0.402574 0.296761 -0.062500 1 0 0 0 0 0 3 468982
-0.001837 0.000403 0.119703 -0.162818 -0.402581 0.296754 -0.062500 1 0 0 0 0 0 3 469991
-0.001837 0.000403 0.119703 -0.162811 -0.402573 0.296760 -0.062500 1 0 0 0 0 0 3 470982
-0.001837 0.000403 0.119703 -0.162798 -0.402575 0.296754 -0.062500 1 0 0 0 0 0 3 471982
-0.001837 0.000403 0.119703 -0.162808 -0.402572 0.296760 -0.062500 1 0 0 0 0 0 3 472992
-0.001837 0.000403 0.119703 -0.162818 -0.402581 0.296753 -0.062500 1 0 0 0 0 0 3 473982
-0.001837 0.000403 0.119703 -0.162807 -0.402585 0.296766 -0.062500 1 0 0 0 0 0 3 474992
-0.001837 0.000403 0.119703 -0.162809 -0.402574 0.296761 -0.062500 1 0 0 0 0 0 3 475991
-0.001837 0.000403 0.119703 -0.162818 -0.402581 0.296754 -0.062500 1 0 0 0 0 0 3 476995
-0.001837 0.000403 0.119703 -0.162811 -0.402573 0.296760 -0.062500 1 0 0 0 0 0 3 477984
-0.001837 0.000403 0.119703 -0.162798 -0.402575 0.296754 -0.062500 1 0 0 0 0 0 3 478990
-0.001837 0.000403 0.119703 -0.162808 -0.402572 0.296760 -0.062500 1 0 0 0 0 0 3 479878
-0.001837 0.000403 0.119703 -0.162817 -0.402581 0.296753 -0.062500 1 0 0 0 0 0 3 480998
-0.001837 0.000403 0.119703 -0.162807 -0.402585 0.296766 -0.062500 1 0 0 0 0 0 3 482006
-0.001837 0.000403 0.119703 -0.162809 -0.402574 0.296761 -0.062500 1 0 0 0 0 0 3 483000
-0.001837 0.000403 0.119703 -0.162818 -0.402581 0.296754 -0.062500 1 0 0 0 0 0 3 483998
-0.001837 0.000403 0.119703 -0.162811 -0.402573 0.296760 -0.062500 1 0 0 0 0 0 3 485002
-0.001837 0.000403 0.119703 -0.162810 -0.402572 0.296760 -0.062500 1 0 0 0 0 0 3 485992
-0.001837 0.000403 0.119703 -0.162798 -0.402575 0.296754 -0.062500 1 0 0 0 0 0 3 487000
-0.001837 0.000403 0.119703 -0.162816 -0.402581 0.296753 -0.062500 1 0 0 0 0 0 3 487998
-0.001837 0.000403 0.119703 -0.162807 -0.402585 0.296766 -0.062500 1 0 0 0 0 0 3 489000
-0.001837 0.000403 0.119703 -0.162809 -0.402574 0.296761 -0.062500 1 0 0 0 0 0 3 490006
-0.001837 0.000403 0.119703 -0.162809 -0.402572 0.296761 -0.062500 1 0 0 0 0 0 3 491002
-0.001837 0.000403 0.119703 -0.162818 -0.402581 0.296754 -0.062500 1 0 0 0 0 0 3 492004
-0.001837 0.000403 0.119703 -0.162811 -0.402573 0.296760 -0.062500 1 0 0 0 0 0 3 493003
-0.001837 0.000403 0.119703 -0.162810 -0.402572 0.296760 -0.062500 1 0 0 0 0 0 3 493999
-0.001837 0.000403 0.119703 -0.162806 -0.402583 0.296747 -0.062500 1 0 0 0 0 0 3 494998
-0.001837 0.000403 0.119703 -0.162806 -0.402585 0.296766 -0.062500 1 0 0 0 0 0 3 495996
-0.001837 0.000403 0.119703 -0.162809 -0.402574 0.296761 -0.062500 1 0 0 0 0 0 3 496998
-0.001837 0.000403 0.119703 -0.162809 -0.402572 0.296761 -0.062500 1 0 0 0 0 0 3 497996
-0.001837 0.000403 0.119703 -0.162818 -0.402581 0.296754 -0.062500 1 0 0 0 0 0 3 499002
-0.001837 0.000403 0.119703 -0.162811 -0.402573 0.296760 -0.062500 1 0 0 0 0 0 3 499997
-0.001837 0.000403 0.119703 -0.162810 -0.402572 0.296760 -0.062500 1 0 0 0 0 0 3 501001
-0.001837 0.000403 0.119703 -0.162818 -0.402581 0.296754 -0.062500 1 0 0 0 0 0 3 501997
-0.001837 0.000403 0.119703 -0.162799 -0.402576 0.296753 -0.062500 1 0 0 0 0 0 3 502999
-0.001837 0.000403 0.119703 -0.162805 -0.402584 0.296766 -0.062500 1 0 0 0 0 0 3 503998
-0.001837 0.000403 0.119703 -0.162809 -0.402573 0.296761 -0.062500 1 0 0 0 0 0 3 505001
-0.001837 0.000403 0.119703 -0.162818 -0.402581 0.296754 -0.062500 1 0 0 0 0 0 3 505998
-0.001837 0.000403 0.119703 -0.162811 -0.402573 0.296760 -0.062500 1 0 0 0 0 0 3 506997
-0.001837 0.000403 0.119703 -0.162810 -0.402572 0.296760 -0.062500 1 0 0 0 0 0 3 507998
-0.001837 0.000403 0.119703 -0.162818 -0.402581 0.296754 -0.062500 1 0 0 0 0 0 3 509000
-0.001837 0.000403 0.119703 -0.162811 -0.402573 0.296760 -0.062500 1 0 0 0 0 0 3 509998
-0.001837 0.000403 0.119703 -0.162795 -0.402586 0.296761 -0.062500 1 0 0 0 0 0 3 510998
-0.001837 0.000403 0.119703 -0.162808 -0.402574 0.296760 -0.062500 1 0 0 0 0 0 3 511997
-0.001837 0.000403 0.119703 -0.162817 -0.402581 0.296754 -0.062500 1 0 0 0 0 0 3 512999
-0.001837 0.000403 0.119703 -0.162810 -0.402573 0.296760 -0.062500 1 0 0 0 0 0 3 513997
-0.001837 0.000403 0.119703 -0.162810 -0.402572 0.296760 -0.062500 1 0 0 0 0 0 3 514997
-0.001837 0.000403 0.119703 -0.162810 -0.402572 0.296760 -0.062500 1 0 0 0 0 0 3 515986
-0.001837 0.000403 0.119703 -0.162818 -0.402580 0.296754 -0.062500 1 0 0 0 0 0 3 517069
-0.001837 0.000403 0.119703 -0.162808 -0.402584 0.296767 -0.062500 1 0 0 0 0 0 3 518073
-0.001837 0.000403 0.119703 -0.162797 -0.402576 0.296755 -0.062500 1 0 0 0 0 0 3 519063
-0.001837 0.000403 0.119703 -0.162816 -0.402581 0.296753 -0.062500 1 0 0 0 0 0 3 520074
-0.001837 0.000403 0.119703 -0.162810 -0.402573 0.296759 -0.062500 1 0 0 0 0 0 3 521072
-0.001837 0.000403 0.119703 -0.162810 -0.402572 0.296760 -0.062500 1 0 0 0 0 0 3 522073
-0.001837 0.000403 0.119703 -0.162810 -0.402572 0.296760 -0.062500 1 0 0 0 0 0 3 523041
-0.001837 0.000403 0.119703 -0.162818 -0.402580 0.296754 -0.062500 1 0 0 0 0 0 3 524043
-0.001837 0.000403 0.119703 -0.162807 -0.402584 0.296767 -0.062500 1 0 0 0 0 0 3 525045
-0.001837 0.000403 0.119703 -0.162797 -0.402576 0.296755 -0.062500 1 0 0 0 0 0 3 526042
-0.001837 0.000403 0.119703 -0.162816 -0.402582 0.296753 -0.062500 1 0 0 0 0 0 3 527040
-0.001837 0.000403 0.119703 -0.162810 -0.402573 0.296759 -0.062500 1 0 0 0 0 0 3 528062
-0.001837 0.000403 0.119703 -0.162810 -0.402572 0.296760 -0.062500 1 0 0 0 0 0 3 529067
-0.001837 0.000403 0.119703 -0.162810 -0.402572 0.296760 -0.062500 1 0 0 0 0 0 3 530062
-0.001837 0.000403 0.119703 -0.162818 -0.402580 0.296753 -0.062500 1 0 0 0 0 0 3 531047
-0.001837 0.000403 0.119703 -0.162807 -0.402584 0.296766 -0.062500 1 0 0 0 0 0 3 532064
-0.001837 0.000403 0.119703 -0.162810 -0.402573 0.296761 -0.062500 1 0 0 0 0 0 3 533049
-0.001837 0.000403 0.119703 -0.162806 -0.402584 0.296747 -0.062500 1 0 0 0 0 0 3 533981
-0.001837 0.000403 0.119703 -0.162809 -0.402574 0.296759 -0.062500 1 0 0 0 0 0 3 534976
-0.001837 0.000403 0.119703 -0.162809 -0.402572 0.296760 -0.062500 1 0 0 0 0 0 3 535989
-0.001837 0.000403 0.119703 -0.162809 -0.402572 0.296760 -0.062500 1 0 0 0 0 0 3 536981
-0.001837 0.000403 0.119703 -0.162818 -0.402581 0.296753 -0.062500 1 0 0 0 0 0 3 537989
-0.001837 0.000403 0.119703 -0.162807 -0.402584 0.296766 -0.062500 1 0 0 0 0 0 3 538990
-0.001837 0.000403 0.119703 -0.162809 -0.402574 0.296761 -0.062500 1 0 0 0 0 0 3 539979
-0.001837 0.000403 0.119703 -0.162818 -0.402581 0.296754 -0.062500 1 0 0 0 0 0 3 540989
-0.001837 0.000403 0.119703 -0.162811 -0.402573 0.296760 -0.062500 1 0 0 0 0 0 3 541984
-0.001837 0.000403 0.119703 -0.162798 -0.402575 0.296754 -0.062500 1 0 0 0 0 0 3 542980
-0.001837 0.000403 0.119703 -0.162808 -0.402572 0.296760 -0.062500 1 0 0 0 0 0 3 543989
-0.001837 0.000403 0.119703 -0.162818 -0.402581 0.296753 -0.062500 1 0 0 0 0 0 3 544980
-0.001837 0.000403 0.119703 -0.162807 -0.402585 0.296766 -0.062500 1 0 0 0 0 0 3 545989
-0.001837 0.000403 0.119703 -0.162809 -0.402574 0.296761 -0.062500 1 0 0 0 0 0 3 546979
-0.001837 0.000403 0.119703 -0.162818 -0.402581 0.296754 -0.062500 1 0 0 0 0 0 3 547989
-0.001837 0.000403 0.119703 -0.162811 -0.402573 0.296760 -0.062500 1 0 0 0 0 0 3 548983
-0.001837 0.000403 0.119703 -0.162798 -0.402575 0.296754 -0.062500 1 0 0 0 0 0 3 549984
-0.001837 0.000403 0.119703 -0.162808 -0.402572 0.296760 -0.062500 1 0 0 0 0 0 3 550995
-0.001837 0.000403 0.119703 -0.162817 -0.402581 0.296753 -0.062500 1 0 0 0 0 0 3 552009
-0.001837 0.000403 0.119703 -0.162807 -0.402585 0.296766 -0.062500 1 0 0 0 0 0 3 552987
-0.001837 0.000403 0.119703 -0.162809 -0.402574 0.296761 -0.062500 1 0 0 0 0 0 3 553981
-0.001837 0.000403 0.119703 -0.162818 -0.402581 0.296754 -0.062500 1 0 0 0 0 0 3 554989
-0.001837 0.000403 0.119703 -0.162811 -0.402573 0.296760 -0.062500 1 0 0 0 0 0 3 555977
-0.001837 0.000403 0.119703 -0.162810 -0.402572 0.296760 -0.062500 1 0 0 0 0 0 3 557006
-0.001837 0.000403 0.119703 -0.162798 -0.402575 0.296754 -0.062500 1 0 0 0 0 0 3 557995
-0.001837 0.000403 0.119703 -0.162816 -0.402581 0.296753 -0.062500 1 0 0 0 0 0 3 558998
-0.001837 0.000403 0.119703 -0.162807 -0.402585 0.296766 -0.062500 1 0 0 0 0 0 3 559996
-0.001837 0.000403 0.119703 -0.162809 -0.402574 0.296761 -0.062500 1 0 0 0 0 0 3 560998
-0.001837 0.000403 0.119703 -0.162818 -0.402581 0.296754 -0.062500 1 0 0 0 0 0 3 561997
-0.001837 0.000403 0.119703 -0.162811 -0.402573 0.296760 -0.062500 1 0 0 0 0 0 3 562997
-0.001837 0.000403 0.119703 -0.162810 -0.402572 0.296760 -0.062500 1 0 0 0 0 0 3 563996
-0.001837 0.000403 0.119703 -0.162810 -0.402572 0.296761 -0.062500 1 0 0 0 0 0 3 565006
-0.001837 0.000403 0.119703 -0.162806 -0.402583 0.296747 -0.062500 1 0 0 0 0 0 3 565997
-0.001837 0.000403 0.119703 -0.162806 -0.402585 0.296766 -0.062500 1 0 0 0 0 0 3 567001
-0.001837 0.000403 0.119703 -0.162809 -0.402574 0.296761 -0.062500 1 0 0 0 0 0 3 567996
-0.001837 0.000403 0.119703 -0.162809 -0.402572 0.296761 -0.062500 1 0 0 0 0 0 3 568998
-0.001837 0.000403 0.119703 -0.162818 -0.402581 0.296754 -0.062500 1 0 0 0 0 0 3 569996
-0.001837 0.000403 0.119703 -0.162811 -0.402573 0.296760 -0.062500 1 0 0 0 0 0 3 570996
-0.001837 0.000403 0.119703 -0.162810 -0.402572 0.296760 -0.062500 1 0 0 0 0 0 3 571984
-0.001837 0.000403 0.119703 -0.162818 -0.402581 0.296754 -0.062500 1 0 0 0 0 0 3 572991
-0.001837 0.000403 0.119703 -0.162799 -0.402576 0.296753 -0.062500 1 0 0 0 0 0 3 573998
-0.001837 0.000403 0.119703 -0.162805 -0.402584 0.296766 -0.062500 1 0 0 0 0 0 3 574994
-0.001837 0.000403 0.119703 -0.162809 -0.402573 0.296761 -0.062500 1 0 0 0 0 0 3 575996
-0.001837 0.000403 0.119703 -0.162818 -0.402581 0.296754 -0.062500 1 0 0 0 0 0 3 576996
-0.001837 0.000403 0.119703 -0.162811 -0.402573 0.296760 -0.062500 1 0 0 0 0 0 3 577996
-0.001837 0.000403 0.119703 -0.162810 -0.402572 0.296760 -0.062500 1 0 0 0 0 0 3 578994
-0.001837 0.000403 0.119703 -0.162818 -0.402581 0.296754 -0.062500 1 0 0 0 0 0 3 579996
-0.001837 0.000403 0.119703 -0.162811 -0.402573 0.296760 -0.062500 1 0 0 0 0 0 3 580996
-0.001837 0.000403 0.119703 -0.162795 -0.402586 0.296761 -0.062500 1 0 0 0 0 0 3 581994
-0.001837 0.000403 0.119703 -0.162808 -0.402574 0.296760 -0.062500 1 0 0 0 0 0 3 582995
-0.001837 0.000403 0.119703 -0.162817 -0.402581 0.296754 -0.062500 1 0 0 0 0 0 3 583996
-0.001837 0.000403 0.119703 -0.162810 -0.402573 0.296760 -0.062500 1 0 0 0 0 0 3 584996
-0.001837 0.000403 0.119703 -0.162810 -0.402572 0.296760 -0.062500 1 0 0 0 0 0 3 585996
-0.001837 0.000403 0.119703 -0.162810 -0.402572 0.296760 -0.062500 1 0 0 0 0 0 3 586995
-0.001837 0.000403 0.119703 -0.162818 -0.402580 0.296754 -0.062500 1 0 0 0 0 0 3 587996
-0.001837 0.000403 0.119703 -0.162808 -0.402584 0.296767 -0.062500 1 0 0 0 0 0 3 588996
-0.001837 0.000403 0.119703 -0.162797 -0.402576 0.296755 -0.062500 1 0 0 0 0 0 3 589995
-0.001837 0.000403 0.119703 -0.162816 -0.402581 0.296753 -0.062500 1 0 0 0 0 0 3 590984
-0.001837 0.000403 0.119703 -0.162810 -0.402573 0.296759 -0.062500 1 0 0 0 0 0 3 591985
-0.001837 0.000403 0.119703 -0.162810 -0.402572 0.296760 -0.062500 1 0 0 0 0 0 3 592990
-0.001837 0.000403 0.119703 -0.162810 -0.402572 0.296760 -0.062500 1 0 0 0 0 0 3 593994
-0.001837 0.000403 0.119703 -0.162818 -0.402580 0.296754 -0.062500 1 0 0 0 0 0 3 594995
-0.001837 0.000403 0.119703 -0.162807 -0.402584 0.296767 -0.062500 1 0 0 0 0 0 3 595994
-0.001837 0.000403 0.119703 -0.162797 -0.402576 0.296755 -0.062500 1 0 0 0 0 0 3 596997
-0.001837 0.000403 0.119703 -0.162816 -0.402581 0.296753 -0.062500 1 0 0 0 0 0 3 597994
-0.001837 0.000403 0.119703 -0.162810 -0.402573 0.296759 -0.062500 1 0 0 0 0 0 3 598995
-0.001837 0.000403 0.119703 -0.162810 -0.402572 0.296760 -0.062500 1 0 0 0 0 0 3 599994
-0.001837 0.000403 0.119703 -0.162810 -0.402572 0.296760 -0.062500 1 0 0 0 0 0 3 600996
-0.001837 0.000403 0.119703 -0.162818 -0.402580 0.296753 -0.062500 1 0 0 0 0 0 3 601995
-0.001837 0.000403 0.119703 -0.162807 -0.402584 0.296766 -0.062500 1 0 0 0 0 0 3 602981
-0.001837 0.000403 0.119703 -0.162810 -0.402573 0.296761 -0.062500 1 0 0 0 0 0 3 603988
-0.001837 0.000403 0.119703 -0.162806 -0.402584 0.296747 -0.062500 1 0 0 0 0 0 3 604980
-0.001837 0.000403 0.119703 -0.162809 -0.402574 0.296759 -0.062500 1 0 0 0 0 0 3 605978
-0.001837 0.000403 0.119703 -0.162809 -0.402572 0.296760 -0.062500 1 0 0 0 0 0 3 606987
-0.001837 0.000403 0.119703 -0.162809 -0.402572 0.296760 -0.062500 1 0 0 0 0 0 3 607978
-0.001837 0.000403 0.119703 -0.162818 -0.402580 0.296753 -0.062500 1 0 0 0 0 0 3 608988
-0.001837 0.000403 0.119703 -0.162807 -0.402584 0.296766 -0.062500 1 0 0 0 0 0 3 609978
-0.001837 0.000403 0.119703 -0.162809 -0.402574 0.296761 -0.062500 1 0 0 0 0 0 3 610987
-0.001837 0.000403 0.119703 -0.162818 -0.402581 0.296754 -0.062500 1 0 0 0 0 0 3 611978
-0.001837 0.000403 0.119703 -0.162811 -0.402573 0.296760 -0.062500 1 0 0 0 0 0 3 612986
-0.001837 0.000403 0.119703 -0.162798 -0.402575 0.296754 -0.062500 1 0 0 0 0 0 3 613978
-0.001837 0.000403 0.119703 -0.162808 -0.402572 0.296760 -0.062500 1 0 0 0 0 0 3 614986
-0.001837 0.000403 0.119703 -0.162818 -0.402581 0.296753 -0.062500 1 0 0 0 0 0 3 615979
-0.001837 0.000403 0.119703 -0.162807 -0.402585 0.296766 -0.062500 1 0 0 0 0 0 3 616988
-0.001837 0.000403 0.119703 -0.162809 -0.402574 0.296761 -0.062500 1 0 0 0 0 0 3 617978
-0.001837 0.000403 0.119703 -0.162818 -0.402581 0.296754 -0.062500 1 0 0 0 0 0 3 618987
-0.001837 0.000403 0.119703 -0.162811 -0.402573 0.296760 -0.062500 1 0 0 0 0 0 3 619977
-0.001837 0.000403 0.119703 -0.162798 -0.402575 0.296754 -0.062500 1 0 0 0 0 0 3 620985
-0.001837 0.000403 0.119703 -0.162808 -0.402572 0.296760 -0.062500 1 0 0 0 0 0 3 621993
-0.001837 0.000403 0.119703 -0.162817 -0.402581 0.296753 -0.062500 1 0 0 0 0 0 3 623017
-0.001837 0.000403 0.119703 -0.162807 -0.402585 0.296766 -0.062500 1 0 0 0 0 0 3 623989
-0.001837 0.000403 0.119703 -0.162809 -0.402574 0.296761 -0.062500 1 0 0 0 0 0 3 624987
-0.001837 0.000403 0.119703 -0.162818 -0.402581 0.296754 -0.062500 1 0 0 0 0 0 3 625995
-0.001837 0.000403 0.119703 -0.162811 -0.402573 0.296760 -0.062500 1 0 0 0 0 0 3 626981
-0.001837 0.000403 0.119703 -0.162810 -0.402572 0.296760 -0.062500 1 0 0 0 0 0 3 627995
-0.001837 0.000403 0.119703 -0.162798 -0.402575 0.296754 -0.062500 1 0 0 0 0 0 3 628996
-0.001837 0.000403 0.119703 -0.162816 -0.402581 0.296753 -0.062500 1 0 0 0 0 0 3 629966
-0.001837 0.000403 0.119703 -0.162807 -0.402585 0.296766 -0.062500 1 0 0 0 0 0 3 630996
-0.001837 0.000403 0.119703 -0.162809 -0.402574 0.296761 -0.062500 1 0 0 0 0 0 3 631964
-0.001837 0.000403 0.119703 -0.162818 -0.402581 0.296754 -0.062500 1 0 0 0 0 0 3 632995
-0.001837 0.000403 0.119703 -0.162811 -0.402573 0.296760 -0.062500 1 0 0 0 0 0 3 633995
-0.001837 0.000403 0.119703 -0.162810 -0.402572 0.296760 -0.062500 1 0 0 0 0 0 3 634999
-0.001837 0.000403 0.119703 -0.162810 -0.402572 0.296761 -0.062500 1 0 0 0 0 0 3 636003
-0.001837 0.000403 0.119703 -0.162806 -0.402583 0.296747 -0.062500 1 0 0 0 0 0 3 636994
-0.001837 0.000403 0.119703 -0.162806 -0.402585 0.296766 -0.062500 1 0 0 0 0 0 3 637968
-0.001837 0.000403 0.119703 -0.162809 -0.402574 0.296761 -0.062500 1 0 0 0 0 0 3 638988
-0.001837 0.000403 0.119703 -0.162809 -0.402572 0.296761 -0.062500 1 0 0 0 0 0 3 639995
-0.001837 0.000403 0.119703 -0.162818 -0.402581 0.296754 -0.062500 1 0 0 0 0 0 3 640992
-0.001837 0.000403 0.119703 -0.162811 -0.402573 0.296760 -0.062500 1 0 0 0 0 0 3 641994
-0.001837 0.000403 0.119703 -0.162810 -0.402572 0.296760 -0.062500 1 0 0 0 0 0 3 642995
-0.001837 0.000403 0.119703 -0.162818 -0.402581 0.296754 -0.062500 1 0 0 0 0 0 3 643964
-0.001837 0.000403 0.119703 -0.162799 -0.402576 0.296753 -0.062500 1 0 0 0 0 0 3 644995
-0.001837 0.000403 0.119703 -0.162805 -0.402584 0.296766 -0.062500 1 0 0 0 0 0 3 645993
-0.001837 0.000403 0.119703 -0.162809 -0.402573 0.296761 -0.062500 1 0 0 0 0 0 3 646993
-0.001837 0.000403 0.119703 -0.162818 -0.402581 0.296754 -0.062500 1 0 0 0 0 0 3 647994
-0.001837 0.000403 0.119703 -0.162811 -0.402573 0.296760 -0.062500 1 0 0 0 0 0 3 648994
-0.001837 0.000403 0.119703 -0.162810 -0.402572 0.296760 -0.062500 1 0 0 0 0 0 3 649991
-0.001837 0.000403 0.119703 -0.162818 -0.402581 0.296754 -0.062500 1 0 0 0 0 0 3 650989
-0.001837 0.000403 0.119703 -0.162811 -0.402573 0.296760 -0.062500 1 0 0 0 0 0 3 651982
-0.001837 0.000403 0.119703 -0.162795 -0.402586 0.296761 -0.062500 1 0 0 0 0 0 3 652964
-0.001837 0.000403 0.119703 -0.162808 -0.402574 0.296760 -0.062500 1 0 0 0 0 0 3 653991
-0.001837 0.000403 0.119703 -0.162817 -0.402581 0.296754 -0.062500 1 0 0 0 0 0 3 654994
-0.001837 0.000403 0.119703 -0.162810 -0.402573 0.296760 -0.062500 1 0 0 0 0 0 3 655985
-0.001837 0.000403 0.119703 -0.162810 -0.402572 0.296760 -0.062500 1 0 0 0 0 0 3 656990
-0.001837 0.000403 0.119703 -0.162818 -0.402581 0.296753 -0.062500 1 0 0 0 0 0 3 657991
-0.001837 0.000403 0.119703 -0.162811 -0.402573 0.296759 -0.062500 1 0 0 0 0 0 3 658992
-0.001837 0.000403 0.119703 -0.162807 -0.402584 0.296767 -0.062500 1 0 0 0 0 0 3 659992
-0.001837 0.000403 0.119703 -0.162797 -0.402576 0.296755 -0.062500 1 0 0 0 0 0 3 661072
-0.001837 0.000403 0.119703 -0.162816 -0.402581 0.296753 -0.062500 1 0 0 0 0 0 3 662066
-0.001837 0.000403 0.119703 -0.162810 -0.402573 0.296759 -0.062500 1 0 0 0 0 0 3 663068
-0.001837 0.000403 0.119703 -0.162810 -0.402572 0.296760 -0.062500 1 0 0 0 0 0 3 664064
-0.001837 0.000403 0.119703 -0.162810 -0.402572 0.296760 -0.062500 1 0 0 0 0 0 3 665068
-0.001837 0.000403 0.119703 -0.162818 -0.402580 0.296754 -0.062500 1 0 0 0 0 0 3 665993
-0.001837 0.000403 0.119703 -0.162807 -0.402584 0.296767 -0.062500 1 0 0 0 0 0 3 666994
-0.001837 0.000403 0.119703 -0.162797 -0.402576 0.296755 -0.062500 1 0 0 0 0 0 3 667995
-0.001837 0.000403 0.119703 -0.162816 -0.402581 0.296753 -0.062500 1 0 0 0 0 0 3 668995
-0.001837 0.000403 0.119703 -0.162810 -0.402573 0.296759 -0.062500 1 0 0 0 0 0 3 669991
-0.001837 0.000403 0.119703 -0.162810 -0.402572 0.296760 -0.062500 1 0 0 0 0 0 3 670990
-0.001837 0.000403 0.119703 -0.162809 -0.402572 0.296760 -0.062500 1 0 0 0 0 0 3 671963
-0.001837 0.000403 0.119703 -0.162818 -0.402580 0.296753 -0.062500 1 0 0 0 0 0 3 672993
-0.001837 0.000403 0.119703 -0.162807 -0.402584 0.296766 -0.062500 1 0 0 0 0 0 3 673994
-0.001837 0.000403 0.119703 -0.162810 -0.402573 0.296761 -0.062500 1 0 0 0 0 0 3 674992
-0.001837 0.000403 0.119703 -0.162806 -0.402584 0.296747 -0.062500 1 0 0 0 0 0 3 675979
-0.001837 0.000403 0.119703 -0.162809 -0.402574 0.296759 -0.062500 1 0 0 0 0 0 3 677060
-0.001837 0.000403 0.119703 -0.162809 -0.402572 0.296760 -0.062500 1 0 0 0 0 0 3 678044
-0.001837 0.000403 0.119703 -0.162809 -0.402572 0.296760 -0.062500 1 0 0 0 0 0 3 679059
-0.001837 0.000403 0.119703 -0.162818 -0.402580 0.296753 -0.062500 1 0 0 0 0 0 3 680043
-0.001837 0.000403 0.119703 -0.162807 -0.402584 0.296766 -0.062500 1 0 0 0 0 0 3 681059
-0.001837 0.000403 0.119703 -0.162809 -0.402573 0.296761 -0.062500 1 0 0 0 0 0 3 682042
-0.001837 0.000403 0.119703 -0.162818 -0.402581 0.296754 -0.062500 1 0 0 0 0 0 3 683056
-0.001837 0.000403 0.119703 -0.162811 -0.402573 0.296760 -0.062500 1 0 0 0 0 0 3 684044
-0.001837 0.000403 0.119703 -0.162798 -0.402575 0.296754 -0.062500 1 0 0 0 0 0 3 685058
-0.001837 0.000403 0.119703 -0.162808 -0.402572 0.296760 -0.062500 1 0 0 0 0 0 3 686043
-0.001837 0.000403 0.119703 -0.162818 -0.402581 0.296753 -0.062500 1 0 0 0 0 0 3 687056
-0.001837 0.000403 0.119703 -0.162807 -0.402584 0.296766 -0.062500 1 0 0 0 0 0 3 688041
-0.001837 0.000403 0.119703 -0.162809 -0.402574 0.296761 -0.062500 1 0 0 0 0 0 3 689066
-0.001837 0.000403 0.119703 -0.162818 -0.402581 0.296754 -0.062500 1 0 0 0 0 0 3 689985
-0.001837 0.000403 0.119703 -0.162811 -0.402573 0.296760 -0.062500 1 0 0 0 0 0 3 690975
-0.001837 0.000403 0.119703 -0.162798 -0.402575 0.296754 -0.062500 1 0 0 0 0 0 3 691984
-0.001837 0.000403 0.119703 -0.162808 -0.402572 0.296760 -0.062500 1 0 0 0 0 0 3 692975
-0.001837 0.000403 0.119703 -0.162817 -0.402581 0.296753 -0.062500 1 0 0 0 0 0 3 693984
-0.001837 0.000403 0.119703 -0.162807 -0.402585 0.296766 -0.062500 1 0 0 0 0 0 3 694975
-0.001837 0.000403 0.119703 -0.162809 -0.402574 0.296761 -0.062500 1 0 0 0 0 0 3 695984
-0.001837 0.000403 0.119703 -0.162818 -0.402581 0.296754 -0.062500 1 0 0 0 0 0 3 696975
-0.001837 0.000403 0.119703 -0.162811 -0.402573 0.296760 -0.062500 1 0 0 0 0 0 3 697984
-0.001837 0.000403 0.119703 -0.162810 -0.402572 0.296760 -0.062500 1 0 0 0 0 0 3 698981
-0.001837 0.000403 0.119703 -0.162798 -0.402575 0.296754 -0.062500 1 0 0 0 0 0 3 699984
-0.001837 0.000403 0.119703 -0.162816 -0.402581 0.296753 -0.062500 1 0 0 0 0 0 3 700975
-0.001837 0.000403 0.119703 -0.162807 -0.402585 0.296766 -0.062500 1 0 0 0 0 0 3 701986
-0.001837 0.000403 0.119703 -0.162809 -0.402574 0.296761 -0.062500 1 0 0 0 0 0 3 702995
-0.001837 0.000403 0.119703 -0.162818 -0.402581 0.296754 -0.062500 1 0 0 0 0 0 3 703993
-0.001837 0.000403 0.119703 -0.162811 -0.402573 0.296760 -0.062500 1 0 0 0 0 0 3 704996
-0.001837 0.000403 0.119703 -0.162810 -0.402572 0.296760 -0.062500 1 0 0 0 0 0 3 705987
-0.001837 0.000403 0.119703 -0.162810 -0.402572 0.296761 -0.062500 1 0 0 0 0 0 3 706996
-0.001837 0.000403 0.119703 -0.162806 -0.402583 0.296747 -0.062500 1 0 0 0 0 0 3 707977
-0.001837 0.000403 0.119703 -0.162806 -0.402585 0.296766 -0.062500 1 0 0 0 0 0 3 708997
-0.001837 0.000403 0.119703 -0.162809 -0.402574 0.296761 -0.062500 1 0 0 0 0 0 3 709964
-0.001837 0.000403 0.119703 -0.162818 -0.402581 0.296754 -0.062500 1 0 0 0 0 0 3 710992
-0.001837 0.000403 0.119703 -0.162811 -0.402573 0.296760 -0.062500 1 0 0 0 0 0 3 711991
-0.001837 0.000403 0.119703 -0.162810 -0.402572 0.296760 -0.062500 1 0 0 0 0 0 3 712994
-0.001837 0.000403 0.119703 -0.162810 -0.402572 0.296760 -0.062500 1 0 0 0 0 0 3 713962
-0.001837 0.000403 0.119703 -0.162818 -0.402580 0.296754 -0.062500 1 0 0 0 0 0 3 714992
-0.001837 0.000403 0.119703 -0.162799 -0.402576 0.296753 -0.062500 1 0 0 0 0 0 3 715991
-0.001837 0.000403 0.119703 -0.162805 -0.402584 0.296766 -0.062500 1 0 0 0 0 0 3 716994
-0.001837 0.000403 0.119703 -0.162809 -0.402573 0.296761 -0.062500 1 0 0 0 0 0 3 717995
-0.001837 0.000403 0.119703 -0.162818 -0.402581 0.296754 -0.062500 1 0 0 0 0 0 3 718996
-0.001837 0.000403 0.119703 -0.162811 -0.402573 0.296760 -0.062500 1 0 0 0 0 0 3 719991
-0.001837 0.000403 0.119703 -0.162810 -0.402572 0.296760 -0.062500 1 0 0 0 0 0 3 720992
-0.001837 0.000403 0.119703 -0.162818 -0.402581 0.296754 -0.062500 1 0 0 0 0 0 3 721989
-0.001837 0.000403 0.119703 -0.162811 -0.402573 0.296760 -0.062500 1 0 0 0 0 0 3 722991
-0.001837 0.000403 0.119703 -0.162795 -0.402586 0.296761 -0.062500 1 0 0 0 0 0 3 723991
-0.001837 0.000403 0.119703 -0.162808 -0.402574 0.296760 -0.062500 1 0 0 0 0 0 3 724992
-0.001837 0.000403 0.119703 -0.162817 -0.402581 0.296754 -0.062500 1 0 0 0 0 0 3 725991
-0.001837 0.000403 0.119703 -0.162810 -0.402573 0.296760 -0.062500 1 0 0 0 0 0 3 726989
-0.001837 0.000403 0.119703 -0.162810 -0.402572 0.296760 -0.062500 1 0 0 0 0 0 3 727991
-0.001837 0.000403 0.119703 -0.162818 -0.402581 0.296753 -0.062500 1 0 0 0 0 0 3 728992
-0.001837 0.000403 0.119703 -0.162811 -0.402573 0.296759 -0.062500 1 0 0 0 0 0 3 729990
-0.001837 0.000403 0.119703 -0.162807 -0.402583 0.296767 -0.062500 1 0 0 0 0 0 3 730989
-0.001837 0.000403 0.119703 -0.162797 -0.402576 0.296755 -0.062500 1 0 0 0 0 0 3 731990
-0.001837 0.000403 0.119703 -0.162816 -0.402581 0.296753 -0.062500 1 0 0 0 0 0 3 732995
-0.001837 0.000403 0.119703 -0.162810 -0.402573 0.296759 -0.062500 1 0 0 0 0 0 3 733991
-0.001837 0.000403 0.119703 -0.162810 -0.402572 0.296760 -0.062500 1 0 0 0 0 0 3 734990
-0.001837 0.000403 0.119703 -0.162818 -0.402581 0.296753 -0.062500 1 0 0 0 0 0 3 735991
-0.001837 0.000403 0.119703 -0.162811 -0.402573 0.296759 -0.062500 1 0 0 0 0 0 3 736992
-0.001837 0.000403 0.119703 -0.162807 -0.402584 0.296767 -0.062500 1 0 0 0 0 0 3 737989
-0.001837 0.000403 0.119703 -0.162797 -0.402576 0.296755 -0.062500 1 0 0 0 0 0 3 738990
-0.001837 0.000403 0.119703 -0.162816 -0.402581 0.296753 -0.062500 1 0 0 0 0 0 3 739990
-0.001837 0.000403 0.119703 -0.162810 -0.402573 0.296759 -0.062500 1 0 0 0 0 0 3 740992
-0.001837 0.000403 0.119703 -0.162810 -0.402572 0.296760 -0.062500 1 0 0 0 0 0 3 741990
-0.001837 0.000403 0.119703 -0.162809 -0.402572 0.296760 -0.062500 1 0 0 0 0 0 3 742978
-0.001837 0.000403 0.119703 -0.162818 -0.402580 0.296753 -0.062500 1 0 0 0 0 0 3 743990
-0.001837 0.000403 0.119703 -0.162807 -0.402584 0.296766 -0.062500 1 0 0 0 0 0 3 744988
-0.001837 0.000403 0.119703 -0.162810 -0.402573 0.296761 -0.062500 1 0 0 0 0 0 3 745989
-0.001837 0.000403 0.119703 -0.162806 -0.402584 0.296747 -0.062500 1 0 0 0 0 0 3 746990
-0.001837 0.000403 0.119703 -0.162809 -0.402574 0.296759 -0.062500 1 0 0 0 0 0 3 747988
-0.001837 0.000403 0.119703 -0.162809 -0.402572 0.296760 -0.062500 1 0 0 0 0 0 3 748991
-0.001837 0.000403 0.119703 -0.162809 -0.402572 0.296760 -0.062500 1 0 0 0 0 0 3 749988
-0.001837 0.000403 0.119703 -0.162818 -0.402580 0.296753 -0.062500 1 0 0 0 0 0 3 750987
-0.001837 0.000403 0.119703 -0.162807 -0.402584 0.296766 -0.062500 1 0 0 0 0 0 3 751962
-0.001837 0.000403 0.119703 -0.162809 -0.402573 0.296761 -0.062500 1 0 0 0 0 0 3 752991
-0.001837 0.000403 0.119703 -0.162818 -0.402581 0.296754 -0.062500 1 0 0 0 0 0 3 753991
-0.001837 0.000403 0.119703 -0.162811 -0.402573 0.296760 -0.062500 1 0 0 0 0 0 3 754976
-0.001837 0.000403 0.119703 -0.162798 -0.402575 0.296754 -0.062500 1 0 0 0 0 0 3 755981
-0.001837 0.000403 0.119703 -0.162808 -0.402572 0.296760 -0.062500 1 0 0 0 0 0 3 756984
-0.001837 0.000403 0.119703 -0.162818 -0.402580 0.296753 -0.062500 1 0 0 0 0 0 3 757974
-0.001837 0.000403 0.119703 -0.162807 -0.402584 0.296766 -0.062500 1 0 0 0 0 0 3 758981
-0.001837 0.000403 0.119703 -0.162809 -0.402573 0.296761 -0.062500 1 0 0 0 0 0 3 759974
-0.001837 0.000403 0.119703 -0.162818 -0.402581 0.296754 -0.062500 1 0 0 0 0 0 3 760982
-0.001837 0.000403 0.119703 -0.162811 -0.402573 0.296760 -0.062500 1 0 0 0 0 0 3 761973
-0.001837 0.000403 0.119703 -0.162798 -0.402575 0.296754 -0.062500 1 0 0 0 0 0 3 762982
-0.001837 0.000403 0.119703 -0.162808 -0.402572 0.296760 -0.062500 1 0 0 0 0 0 3 763973
-0.001837 0.000403 0.119703 -0.162817 -0.402581 0.296753 -0.062500 1 0 0 0 0 0 3 764982
-0.001837 0.000403 0.119703 -0.162807 -0.402584 0.296766 -0.062500 1 0 0 0 0 0 3 765971
-0.001837 0.000403 0.119703 -0.162809 -0.402574 0.296761 -0.062500 1 0 0 0 0 0 3 766982
-0.001837 0.000403 0.119703 -0.162818 -0.402581 0.296754 -0.062500 1 0 0 0 0 0 3 767972
-0.001837 0.000403 0.119703 -0.162811 -0.402573 0.296760 -0.062500 1 0 0 0 0 0 3 768982
-0.001837 0.000403 0.119703 -0.162810 -0.402572 0.296760 -0.062500 1 0 0 0 0 0 3 769973
-0.001837 0.000403 0.119703 -0.162798 -0.402575 0.296754 -0.062500 1 0 0 0 0 0 3 770982
-0.001837 0.000403 0.119703 -0.162816 -0.402581 0.296753 -0.062500 1 0 0 0 0 0 3 771972
-0.001837 0.000403 0.119703 -0.162807 -0.402585 0.296766 -0.062500 1 0 0 0 0 0 3 772991
-0.001837 0.000403 0.119703 -0.162809 -0.402574 0.296761 -0.062500 1 0 0 0 0 0 3 773961
-0.001837 0.000403 0.119703 -0.162818 -0.402581 0.296754 -0.062500 1 0 0 0 0 0 3 774975
-0.001837 0.000403 0.119703 -0.162811 -0.402573 0.296760 -0.062500 1 0 0 0 0 0 3 775973
-0.001837 0.000403 0.119703 -0.162810 -0.402572 0.296760 -0.062500 1 0 0 0 0 0 3 776993
-0.001837 0.000403 0.119703 -0.162810 -0.402572 0.296761 -0.062500 1 0 0 0 0 0 3 777996
-0.001837 0.000403 0.119703 -0.162806 -0.402583 0.296747 -0.062500 1 0 0 0 0 0 3 778984
-0.001837 0.000403 0.119703 -0.162806 -0.402585 0.296766 -0.062500 1 0 0 0 0 0 3 779990
-0.001837 0.000403 0.119703 -0.162809 -0.402574 0.296761 -0.062500 1 0 0 0 0 0 3 780992
-0.001837 0.000403 0.119703 -0.162818 -0.402581 0.296754 -0.062500 1 0 0 0 0 0 3 781991
-0.001837 0.000403 0.119703 -0.162811 -0.402573 0.296760 -0.062500 1 0 0 0 0 0 3 782985
-0.001837 0.000403 0.119703 -0.162810 -0.402572 0.296760 -0.062500 1 0 0 0 0 0 3 783960
-0.001837 0.000403 0.119703 -0.162810 -0.402572 0.296760 -0.062500 1 0 0 0 0 0 3 784990
-0.001837 0.000403 0.119703 -0.162818 -0.402580 0.296754 -0.062500 1 0 0 0 0 0 3 785987
-0.001837 0.000403 0.119703 -0.162795 -0.402587 0.296760 -0.062500 1 0 0 0 0 0 3 786991
-0.001837 0.000403 0.119703 -0.162808 -0.402574 0.296760 -0.062500 1 0 0 0 0 0 3 787994
-0.001837 0.000403 0.119703 -0.162809 -0.402572 0.296761 -0.062500 1 0 0 0 0 0 3 788986
-0.001837 0.000403 0.119703 -0.162818 -0.402581 0.296754 -0.062500 1 0 0 0 0 0 3 789993
-0.001837 0.000403 0.119703 -0.162811 -0.402573 0.296760 -0.062500 1 0 0 0 0 0 3 790990
-0.001837 0.000403 0.119703 -0.162810 -0.402572 0.296760 -0.062500 1 0 0 0 0 0 3 791987
-0.001837 0.000403 0.119703 -0.162818 -0.402581 0.296754 -0.062500 1 0 0 0 0 0 3 792979
-0.001837 0.000403 0.119703 -0.162808 -0.402584 0.296766 -0.062500 1 0 0 0 0 0 3 793959
-0.001837 0.000403 0.119703 -0.162797 -0.402576 0.296755 -0.062500 1 0 0 0 0 0 3 794988
-0.001837 0.000403 0.119703 -0.162808 -0.402573 0.296760 -0.062500 1 0 0 0 0 0 3 795990
-0.001837 0.000403 0.119703 -0.162817 -0.402581 0.296754 -0.062500 1 0 0 0 0 0 3 796990
-0.001837 0.000403 0.119703 -0.162810 -0.402573 0.296760 -0.062500 1 0 0 0 0 0 3 797989
-0.001837 0.000403 0.119703 -0.162810 -0.402572 0.296760 -0.062500 1 0 0 0 0 0 3 798989
-0.001837 0.000403 0.119703 -0.162818 -0.402581 0.296753 -0.062500 1 0 0 0 0 0 3 799959
-0.001837 0.000403 0.119703 -0.162808 -0.402585 0.296766 -0.062500 1 0 0 0 0 0 3 800960
-0.001837 0.000403 0.119703 -0.162797 -0.402577 0.296755 -0.062500 1 0 0 0 0 0 3 801987
-0.001837 0.000403 0.119703 -0.162808 -0.402573 0.296760 -0.062500 1 0 0 0 0 0 3 802967
-0.001837 0.000403 0.119703 -0.162817 -0.402581 0.296753 -0.062500 1 0 0 0 0 0 3 803988
-0.001837 0.000403 0.119703 -0.162810 -0.402573 0.296760 -0.062500 1 0 0 0 0 0 3 804991
-0.001837 0.000403 0.119703 -0.162810 -0.402572 0.296760 -0.062500 1 0 0 0 0 0 3 805977
-0.001837 0.000403 0.119703 -0.162818 -0.402581 0.296753 -0.062500 1 0 0 0 0 0 3 806987
-0.001837 0.000403 0.119703 -0.162807 -0.402585 0.296766 -0.062500 1 0 0 0 0 0 3 807983
-0.001837 0.000403 0.119703 -0.162810 -0.402574 0.296761 -0.062500 1 0 0 0 0 0 3 808989
-0.001837 0.000403 0.119703 -0.162798 -0.402575 0.296754 -0.062500 1 0 0 0 0 0 3 809988
-0.001837 0.000403 0.119703 -0.162816 -0.402581 0.296753 -0.062500 1 0 0 0 0 0 3 810988
-0.001837 0.000403 0.119703 -0.162810 -0.402573 0.296759 -0.062500 1 0 0 0 0 0 3 811986
-0.001837 0.000403 0.119703 -0.162810 -0.402572 0.296760 -0.062500 1 0 0 0 0 0 3 812989
-0.001837 0.000403 0.119703 -0.162809 -0.402572 0.296760 -0.062500 1 0 0 0 0 0 3 813977
-0.001837 0.000403 0.119703 -0.162818 -0.402580 0.296753 -0.062500 1 0 0 0 0 0 3 814988
-0.001837 0.000403 0.119703 -0.162807 -0.402584 0.296766 -0.062500 1 0 0 0 0 0 3 815984
-0.001837 0.000403 0.119703 -0.162810 -0.402573 0.296761 -0.062500 1 0 0 0 0 0 3 816990
-0.001837 0.000403 0.119703 -0.162806 -0.402584 0.296747 -0.062500 1 0 0 0 0 0 3 817989
-0.001837 0.000403 0.119703 -0.162809 -0.402573 0.296759 -0.062500 1 0 0 0 0 0 3 818988
-0.001837 0.000403 0.119703 -0.162809 -0.402572 0.296760 -0.062500 1 0 0 0 0 0 3 819987
-0.001837 0.000403 0.119703 -0.162809 -0.402572 0.296760 -0.062500 1 0 0 0 0 0 3 820988
-0.001837 0.000403 0.119703 -0.162818 -0.402580 0.296753 -0.062500 1 0 0 0 0 0 3 821988
-0.001837 0.000403 0.119703 -0.162807 -0.402584 0.296766 -0.062500 1 0 0 0 0 0 3 822987
-0.001837 0.000403 0.119703 -0.162809 -0.402573 0.296761 -0.062500 1 0 0 0 0 0 3 823986
-0.001837 0.000403 0.119703 -0.162818 -0.402581 0.296754 -0.062500 1 0 0 0 0 0 3 824989
-0.001837 0.000403 0.119703 -0.162799 -0.402576 0.296753 -0.062500 1 0 0 0 0 0 3 825980
-0.001837 0.000403 0.119703 -0.162808 -0.402572 0.296759 -0.062500 1 0 0 0 0 0 3 826972
-0.001837 0.000403 0.119703 -0.162809 -0.402572 0.296760 -0.062500 1 0 0 0 0 0 3 827980
-0.001837 0.000403 0.119703 -0.162818 -0.402580 0.296753 -0.062500 1 0 0 0 0 0 3 828972
-0.001837 0.000403 0.119703 -0.162807 -0.402584 0.296766 -0.062500 1 0 0 0 0 0 3 829980
-0.001837 0.000403 0.119703 -0.162809 -0.402573 0.296761 -0.062500 1 0 0 0 0 0 3 830970
-0.001837 0.000403 0.119703 -0.162818 -0.402581 0.296754 -0.062500 1 0 0 0 0 0 3 831979
-0.001837 0.000403 0.119703 -0.162811 -0.402573 0.296760 -0.062500 1 0 0 0 0 0 3 832971
-0.001837 0.000403 0.119703 -0.162798 -0.402575 0.296754 -0.062500 1 0 0 0 0 0 3 833978
-0.001837 0.000403 0.119703 -0.162808 -0.402572 0.296760 -0.062500 1 0 0 0 0 0 3 834971
-0.001837 0.000403 0.119703 -0.162817 -0.402581 0.296753 -0.062500 1 0 0 0 0 0 3 835979
-0.001837 0.000403 0.119703 -0.162807 -0.402584 0.296766 -0.062500 1 0 0 0 0 0 3 836962
-0.001837 0.000403 0.119703 -0.162809 -0.402574 0.296761 -0.062500 1 0 0 0 0 0 3 837981
-0.001837 0.000403 0.119703 -0.162818 -0.402581 0.296754 -0.062500 1 0 0 0 0 0 3 838970
-0.001837 0.000403 0.119703 -0.162811 -0.402573 0.296760 -0.062500 1 0 0 0 0 0 3 839971
-0.001837 0.000403 0.119703 -0.162810 -0.402572 0.296760 -0.062500 1 0 0 0 0 0 3 840979
-0.001837 0.000403 0.119703 -0.162798 -0.402575 0.296754 -0.062500 1 0 0 0 0 0 3 841970
-0.001837 0.000403 0.119703 -0.162816 -0.402581 0.296753 -0.062500 1 0 0 0 0 0 3 842979
-0.001837 0.000403 0.119703 -0.162807 -0.402585 0.296766 -0.062500 1 0 0 0 0 0 3 843969
-0.001837 0.000403 0.119703 -0.162809 -0.402574 0.296761 -0.062500 1 0 0 0 0 0 3 844985
-0.001837 0.000403 0.119703 -0.162818 -0.402581 0.296754 -0.062500 1 0 0 0 0 0 3 845976
-0.001837 0.000403 0.119703 -0.162811 -0.402573 0.296760 -0.062500 1 0 0 0 0 0 3 846991
-0.001837 0.000403 0.119703 -0.162810 -0.402572 0.296760 -0.062500 1 0 0 0 0 0 3 847986
-0.001837 0.000403 0.119703 -0.162810 -0.402572 0.296761 -0.062500 1 0 0 0 0 0 3 848973
-0.001837 0.000403 0.119703 -0.162806 -0.402583 0.296747 -0.062500 1 0 0 0 0 0 3 849993
-0.001837 0.000403 0.119703 -0.162806 -0.402585 0.296766 -0.062500 1 0 0 0 0 0 3 850987
-0.001837 0.000403 0.119703 -0.162809 -0.402574 0.296761 -0.062500 1 0 0 0 0 0 3 851988
-0.001837 0.000403 0.119703 -0.162818 -0.402581 0.296754 -0.062500 1 0 0 0 0 0 3 852989
-0.001837 0.000403 0.119703 -0.162811 -0.402573 0.296760 -0.062500 1 0 0 0 0 0 3 853989
-0.001837 0.000403 0.119703 -0.162810 -0.402572 0.296760 -0.062500 1 0 0 0 0 0 3 854987
-0.001837 0.000403 0.119703 -0.162810 -0.402572 0.296760 -0.062500 1 0 0 0 0 0 3 855987
-0.001837 0.000403 0.119703 -0.162818 -0.402580 0.296754 -0.062500 1 0 0 0 0 0 3 856977
-0.001837 0.000403 0.119703 -0.162795 -0.402587 0.296760 -0.062500 1 0 0 0 0 0 3 857982
-0.001837 0.000403 0.119703 -0.162808 -0.402574 0.296760 -0.062500 1 0 0 0 0 0 3 858989
-0.001837 0.000403 0.119703 -0.162817 -0.402581 0.296754 -0.062500 1 0 0 0 0 0 3 859992
-0.001837 0.000403 0.119703 -0.162811 -0.402573 0.296759 -0.062500 1 0 0 0 0 0 3 861065
-0.001837 0.000403 0.119703 -0.162810 -0.402572 0.296760 -0.062500 1 0 0 0 0 0 3 862055
-0.001837 0.000403 0.119703 -0.162810 -0.402572 0.296760 -0.062500 1 0 0 0 0 0 3 863033
-0.001837 0.000403 0.119703 -0.162818 -0.402580 0.296754 -0.062500 1 0 0 0 0 0 3 864056
-0.001837 0.000403 0.119703 -0.162808 -0.402584 0.296766 -0.062500 1 0 0 0 0 0 3 865060
-0.001837 0.000403 0.119703 -0.162797 -0.402576 0.296755 -0.062500 1 0 0 0 0 0 3 866031
-0.001837 0.000403 0.119703 -0.162808 -0.402573 0.296760 -0.062500 1 0 0 0 0 0 3 867030
-0.001837 0.000403 0.119703 -0.162817 -0.402581 0.296754 -0.062500 1 0 0 0 0 0 3 868031
-0.001837 0.000403 0.119703 -0.162810 -0.402573 0.296760 -0.062500 1 0 0 0 0 0 3 869033
-0.001837 0.000403 0.119703 -0.162810 -0.402572 0.296760 -0.062500 1 0 0 0 0 0 3 870029
-0.001837 0.000403 0.119703 -0.162818 -0.402581 0.296753 -0.062500 1 0 0 0 0 0 3 871030
-0.001837 0.000403 0.119703 -0.162808 -0.402585 0.296766 -0.062500 1 0 0 0 0 0 3 872051
-0.001837 0.000403 0.119703 -0.162797 -0.402576 0.296755 -0.062500 1 0 0 0 0 0 3 873070
-0.001837 0.000403 0.119703 -0.162808 -0.402573 0.296760 -0.062500 1 0 0 0 0 0 3 874061
-0.001837 0.000403 0.119703 -0.162817 -0.402581 0.296753 -0.062500 1 0 0 0 0 0 3 875030
-0.001837 0.000403 0.119703 -0.162810 -0.402573 0.296760 -0.062500 1 0 0 0 0 0 3 876030
-0.001837 0.000403 0.119703 -0.162810 -0.402572 0.296760 -0.062500 1 0 0 0 0 0 3 877033
-0.001837 0.000403 0.119703 -0.162818 -0.402581 0.296753 -0.062500 1 0 0 0 0 0 3 878029
-0.001837 0.000403 0.119703 -0.162807 -0.402585 0.296766 -0.062500 1 0 0 0 0 0 3 879030
-0.001837 0.000403 0.119703 -0.162810 -0.402574 0.296761 -0.062500 1 0 0 0 0 0 3 880028
-0.001837 0.000403 0.119703 -0.162798 -0.402575 0.296754 -0.062500 1 0 0 0 0 0 3 881055
-0.001837 0.000403 0.119703 -0.162816 -0.402581 0.296753 -0.062500 1 0 0 0 0 0 3 882028
-0.001837 0.000403 0.119703 -0.162810 -0.402573 0.296759 -0.062500 1 0 0 0 0 0 3 883027
-0.001837 0.000403 0.119703 -0.162810 -0.402572 0.296760 -0.062500 1 0 0 0 0 0 3 884025
-0.001837 0.000403 0.119703 -0.162818 -0.402581 0.296753 -0.062500 1 0 0 0 0 0 3 885062
-0.001837 0.000403 0.119703 -0.162807 -0.402585 0.296766 -0.062500 1 0 0 0 0 0 3 886057
-0.001837 0.000403 0.119703 -0.162810 -0.402574 0.296761 -0.062500 1 0 0 0 0 0 3 887058
-0.001837 0.000403 0.119703 -0.162810 -0.402572 0.296761 -0.062500 1 0 0 0 0 0 3 888126
-0.001837 0.000403 0.119703 -0.162806 -0.402584 0.296747 -0.062500 1 0 0 0 0 0 3 889059
-0.001837 0.000403 0.119703 -0.162809 -0.402573 0.296759 -0.062500 1 0 0 0 0 0 3 890051
-0.001837 0.000403 0.119703 -0.162809 -0.402572 0.296760 -0.062500 1 0 0 0 0 0 3 891051
-0.001837 0.000403 0.119703 -0.162809 -0.402572 0.296760 -0.062500 1 0 0 0 0 0 3 892064
-0.001837 0.000403 0.119703 -0.162818 -0.402580 0.296753 -0.062500 1 0 0 0 0 0 3 893030
-0.001837 0.000403 0.119703 -0.162807 -0.402584 0.296766 -0.062500 1 0 0 0 0 0 3 894032
-0.001837 0.000403 0.119703 -0.162809 -0.402573 0.296761 -0.062500 1 0 0 0 0 0 3 895029
-0.001837 0.000403 0.119703 -0.162818 -0.402581 0.296754 -0.062500 1 0 0 0 0 0 3 896030
-0.001837 0.000403 0.119703 -0.162799 -0.402576 0.296753 -0.062500 1 0 0 0 0 0 3 897030
-0.001837 0.000403 0.119703 -0.162808 -0.402572 0.296759 -0.062500 1 0 0 0 0 0 3 898031
-0.001837 0.000403 0.119703 -0.162809 -0.402572 0.296760 -0.062500 1 0 0 0 0 0 3 899073
-0.001837 0.000403 0.119703 -0.162818 -0.402580 0.296753 -0.062500 1 0 0 0 0 0 3 900054
-0.001837 0.000403 0.119703 -0.162807 -0.402584 0.296766 -0.062500 1 0 0 0 0 0 3 901058
-0.001837 0.000403 0.119703 -0.162809 -0.402573 0.296761 -0.062500 1 0 0 0 0 0 3 902053
-0.001837 0.000403 0.119703 -0.162818 -0.402581 0.296754 -0.062500 1 0 0 0 0 0 3 903037
-0.001837 0.000403 0.119703 -0.162811 -0.402573 0.296760 -0.062500 1 0 0 0 0 0 3 904051
-0.001837 0.000403 0.119703 -0.162798 -0.402575 0.296754 -0.062500 1 0 0 0 0 0 3 905036
-0.001837 0.000403 0.119703 -0.162808 -0.402572 0.296760 -0.062500 1 0 0 0 0 0 3 905977
-0.001837 0.000403 0.119703 -0.162817 -0.402580 0.296753 -0.062500 1 0 0 0 0 0 3 906977
-0.001837 0.000403 0.119703 -0.162807 -0.402584 0.296766 -0.062500 1 0 0 0 0 0 3 907968
-0.001837 0.000403 0.119703 -0.162809 -0.402573 0.296761 -0.062500 1 0 0 0 0 0 3 908965
-0.001837 0.000403 0.119703 -0.162818 -0.402581 0.296754 -0.062500 1 0 0 0 0 0 3 909977
-0.001837 0.000403 0.119703 -0.162811 -0.402573 0.296760 -0.062500 1 0 0 0 0 0 3 910969
-0.001837 0.000403 0.119703 -0.162810 -0.402572 0.296760 -0.062500 1 0 0 0 0 0 3 911977
-0.001837 0.000403 0.119703 -0.162798 -0.402575 0.296754 -0.062500 1 0 0 0 0 0 3 912968
-0.001837 0.000403 0.119703 -0.162816 -0.402581 0.296753 -0.062500 1 0 0 0 0 0 3 913978
-0.001837 0.000403 0.119703 -0.162807 -0.402585 0.296766 -0.062500 1 0 0 0 0 0 3 914968
-0.001837 0.000403 0.119703 -0.162809 -0.402574 0.296761 -0.062500 1 0 0 0 0 0 3 915977
-0.001837 0.000403 0.119703 -0.162818 -0.402581 0.296754 -0.062500 1 0 0 0 0 0 3 916968
-0.001837 0.000403 0.119703 -0.162811 -0.402573 0.296760 -0.062500 1 0 0 0 0 0 3 917978
-0.001837 0.000403 0.119703 -0.162810 -0.402572 0.296760 -0.062500 1 0 0 0 0 0 3 918969
-0.001837 0.000403 0.119703 -0.162810 -0.402572 0.296761 -0.062500 1 0 0 0 0 0 3 919976
-0.001837 0.000403 0.119703 -0.162806 -0.402583 0.296747 -0.062500 1 0 0 0 0 0 3 920967
-0.001837 0.000403 0.119703 -0.162806 -0.402585 0.296766 -0.062500 1 0 0 0 0 0 3 921978
-0.001837 0.000403 0.119703 -0.162809 -0.402574 0.296761 -0.062500 1 0 0 0 0 0 3 922969
-0.001837 0.000403 0.119703 -0.162818 -0.402581 0.296754 -0.062500 1 0 0 0 0 0 3 923991
-0.001837 0.000403 0.119703 -0.162811 -0.402573 0.296760 -0.062500 1 0 0 0 0 0 3 924963
-0.001837 0.000403 0.119703 -0.162810 -0.402572 0.296760 -0.062500 1 0 0 0 0 0 3 925988
-0.001837 0.000403 0.119703 -0.162810 -0.402572 0.296760 -0.062500 1 0 0 0 0 0 3 926975
-0.001837 0.000403 0.119703 -0.162818 -0.402580 0.296754 -0.062500 1 0 0 0 0 0 3 927989
-0.001837 0.000403 0.119703 -0.162795 -0.402587 0.296760 -0.062500 1 0 0 0 0 0 3 928958
-0.001837 0.000403 0.119703 -0.162808 -0.402574 0.296760 -0.062500 1 0 0 0 0 0 3 929956
-0.001837 0.000403 0.119703 -0.162817 -0.402581 0.296754 -0.062500 1 0 0 0 0 0 3 930985
-0.001837 0.000403 0.119703 -0.162811 -0.402573 0.296759 -0.062500 1 0 0 0 0 0 3 931981
-0.001837 0.000403 0.119703 -0.162810 -0.402572 0.296760 -0.062500 1 0 0 0 0 0 3 932986
-0.001837 0.000403 0.119703 -0.162810 -0.402572 0.296760 -0.062500 1 0 0 0 0 0 3 933983
-0.001837 0.000403 0.119703 -0.162818 -0.402580 0.296754 -0.062500 1 0 0 0 0 0 3 934984
-0.001837 0.000403 0.119703 -0.162808 -0.402584 0.296766 -0.062500 1 0 0 0 0 0 3 935992
-0.001837 0.000403 0.119703 -0.162797 -0.402576 0.296755 -0.062500 1 0 0 0 0 0 3 936958
-0.001837 0.000403 0.119703 -0.162808 -0.402573 0.296760 -0.062500 1 0 0 0 0 0 3 937989
-0.001837 0.000403 0.119703 -0.162817 -0.402581 0.296754 -0.062500 1 0 0 0 0 0 3 938986
-0.001837 0.000403 0.119703 -0.162810 -0.402573 0.296760 -0.062500 1 0 0 0 0 0 3 939984
-0.001837 0.000403 0.119703 -0.162810 -0.402572 0.296760 -0.062500 1 0 0 0 0 0 3 940986
-0.001837 0.000403 0.119703 -0.162818 -0.402581 0.296753 -0.062500 1 0 0 0 0 0 3 941983
-0.001837 0.000403 0.119703 -0.162808 -0.402584 0.296766 -0.062500 1 0 0 0 0 0 3 942981
-0.001837 0.000403 0.119703 -0.162797 -0.402576 0.296755 -0.062500 1 0 0 0 0 0 3 943983
-0.001837 0.000403 0.119703 -0.162808 -0.402573 0.296760 -0.062500 1 0 0 0 0 0 3 944984
-0.001837 0.000403 0.119703 -0.162817 -0.402581 0.296753 -0.062500 1 0 0 0 0 0 3 945984
-0.001837 0.000403 0.119703 -0.162810 -0.402573 0.296760 -0.062500 1 0 0 0 0 0 3 946983
-0.001837 0.000403 0.119703 -0.162810 -0.402572 0.296760 -0.062500 1 0 0 0 0 0 3 947983
-0.001837 0.000403 0.119703 -0.162818 -0.402581 0.296753 -0.062500 1 0 0 0 0 0 3 948984
-0.001837 0.000403 0.119703 -0.162807 -0.402585 0.296766 -0.062500 1 0 0 0 0 0 3 949983
-0.001837 0.000403 0.119703 -0.162810 -0.402574 0.296761 -0.062500 1 0 0 0 0 0 3 950982
-0.001837 0.000403 0.119703 -0.162797 -0.402575 0.296754 -0.062500 1 0 0 0 0 0 3 951985
-0.001837 0.000403 0.119703 -0.162816 -0.402581 0.296753 -0.062500 1 0 0 0 0 0 3 952955
-0.001837 0.000403 0.119703 -0.162810 -0.402573 0.296759 -0.062500 1 0 0 0 0 0 3 953984
-0.001837 0.000403 0.119703 -0.162810 -0.402572 0.296760 -0.062500 1 0 0 0 0 0 3 954982
-0.001837 0.000403 0.119703 -0.162818 -0.402581 0.296753 -0.062500 1 0 0 0 0 0 3 955980
-0.001837 0.000403 0.119703 -0.162807 -0.402585 0.296766 -0.062500 1 0 0 0 0 0 3 956984
-0.001837 0.000403 0.119703 -0.162810 -0.402574 0.296761 -0.062500 1 0 0 0 0 0 3 957981
-0.001837 0.000403 0.119703 -0.162810 -0.402572 0.296761 -0.062500 1 0 0 0 0 0 3 958981
-0.001837 0.000403 0.119703 -0.162806 -0.402584 0.296747 -0.062500 1 0 0 0 0 0 3 959953
-0.001837 0.000403 0.119703 -0.162809 -0.402573 0.296759 -0.062500 1 0 0 0 0 0 3 960985
-0.001837 0.000403 0.119703 -0.162809 -0.402572 0.296760 -0.062500 1 0 0 0 0 0 3 961972
-0.001837 0.000403 0.119703 -0.162809 -0.402572 0.296760 -0.062500 1 0 0 0 0 0 3 962981
-0.001837 0.000403 0.119703 -0.162818 -0.402580 0.296753 -0.062500 1 0 0 0 0 0 3 963982
-0.001837 0.000403 0.119703 -0.162807 -0.402584 0.296766 -0.062500 1 0 0 0 0 0 3 964985
-0.001837 0.000403 0.119703 -0.162809 -0.402573 0.296761 -0.062500 1 0 0 0 0 0 3 965984
-0.001837 0.000403 0.119703 -0.162818 -0.402581 0.296754 -0.062500 1 0 0 0 0 0 3 966983
-0.001837 0.000403 0.119703 -0.162799 -0.402576 0.296753 -0.062500 1 0 0 0 0 0 3 967973
-0.001837 0.000403 0.119703 -0.162808 -0.402572 0.296759 -0.062500 1 0 0 0 0 0 3 968985
-0.001837 0.000403 0.119703 -0.162809 -0.402572 0.296760 -0.062500 1 0 0 0 0 0 3 969983
-0.001837 0.000403 0.119703 -0.162818 -0.402580 0.296753 -0.062500 1 0 0 0 0 0 3 970982
-0.001837 0.000403 0.119703 -0.162807 -0.402584 0.296766 -0.062500 1 0 0 0 0 0 3 971983
-0.001837 0.000403 0.119703 -0.162809 -0.402573 0.296761 -0.062500 1 0 0 0 0 0 3 972985
-0.001837 0.000403 0.119703 -0.162818 -0.402581 0.296754 -0.062500 1 0 0 0 0 0 3 973976
-0.001837 0.000403 0.119703 -0.162811 -0.402573 0.296760 -0.062500 1 0 0 0 0 0 3 974977
-0.001837 0.000403 0.119703 -0.162798 -0.402575 0.296754 -0.062500 1 0 0 0 0 0 3 975966
-0.001837 0.000403 0.119703 -0.162808 -0.402572 0.296760 -0.062500 1 0 0 0 0 0 3 976975
-0.001837 0.000403 0.119703 -0.162817 -0.402580 0.296753 -0.062500 1 0 0 0 0 0 3 977967
-0.001837 0.000403 0.119703 -0.162807 -0.402584 0.296766 -0.062500 1 0 0 0 0 0 3 978976
-0.001837 0.000403 0.119703 -0.162809 -0.402573 0.296761 -0.062500 1 0 0 0 0 0 3 979965
-0.001837 0.000403 0.119703 -0.162818 -0.402581 0.296754 -0.062500 1 0 0 0 0 0 3 980976
-0.001837 0.000403 0.119703 -0.162811 -0.402573 0.296760 -0.062500 1 0 0 0 0 0 3 981965
-0.001837 0.000403 0.119703 -0.162810 -0.402572 0.296760 -0.062500 1 0 0 0 0 0 3 982974
-0.001837 0.000403 0.119703 -0.162798 -0.402575 0.296754 -0.062500 1 0 0 0 0 0 3 983966
-0.001837 0.000403 0.119703 -0.162816 -0.402581 0.296753 -0.062500 1 0 0 0 0 0 3 984975
-0.001837 0.000403 0.119703 -0.162807 -0.402584 0.296766 -0.062500 1 0 0 0 0 0 3 985966
-0.001837 0.000403 0.119703 -0.162809 -0.402574 0.296761 -0.062500 1 0 0 0 0 0 3 986975
-0.001837 0.000403 0.119703 -0.162818 -0.402581 0.296754 -0.062500 1 0 0 0 0 0 3 987965
-0.001837 0.000403 0.119703 -0.162811 -0.402573 0.296760 -0.062500 1 0 0 0 0 0 3 988974
-0.001837 0.000403 0.119703 -0.162810 -0.402572 0.296760 -0.062500 1 0 0 0 0 0 3 989973
-0.001837 0.000403 0.119703 -0.162810 -0.402572 0.296761 -0.062500 1 0 0 0 0 0 3 990975
-0.001837 0.000403 0.119703 -0.162806 -0.402583 0.296747 -0.062500 1 0 0 0 0 0 3 991969
-0.001837 0.000403 0.119703 -0.162806 -0.402585 0.296766 -0.062500 1 0 0 0 0 0 3 992982
-0.001837 0.000403 0.119703 -0.162809 -0.402574 0.296761 -0.062500 1 0 0 0 0 0 3 993996
-0.001837 0.000403 0.119703 -0.162818 -0.402581 0.296754 -0.062500 1 0 0 0 0 0 3 994971
-0.001837 0.000403 0.119703 -0.162811 -0.402573 0.296760 -0.062500 1 0 0 0 0 0 3 996074
-0.001837 0.000403 0.119703 -0.162810 -0.402572 0.296760 -0.062500 1 0 0 0 0 0 3 996985
-0.001837 0.000403 0.119703 -0.162810 -0.402572 0.296760 -0.062500 1 0 0 0 0 0 3 997977
-0.001837 0.000403 0.119703 -0.162818 -0.402580 0.296754 -0.062500 1 0 0 0 0 0 3 998989
-0.001837 0.000403 0.119703 -0.162795 -0.402587 0.296760 -0.062500 1 0 0 0 0 0 3 999983
-0.001837 0.000403 0.119703 -0.162808 -0.402574 0.296760 -0.062500 1 0 0 0 0 0 4 983
-0.001837 0.000403 0.119703 -0.162817 -0.402581 0.296754 -0.062500 1 0 0 0 0 0 4 1981
-0.001837 0.000403 0.119703 -0.162811 -0.402573 0.296759 -0.062500 1 0 0 0 0 0 4 2983
-0.001837 0.000403 0.119703 -0.162810 -0.402572 0.296760 -0.062500 1 0 0 0 0 0 4 3982
-0.001837 0.000403 0.119703 -0.162810 -0.402572 0.296760 -0.062500 1 0 0 0 0 0 4 4983
-0.001837 0.000403 0.119703 -0.162818 -0.402580 0.296754 -0.062500 1 0 0 0 0 0 4 5983
-0.001837 0.000403 0.119703 -0.162808 -0.402584 0.296766 -0.062500 1 0 0 0 0 0 4 6987
-0.001837 0.000403 0.119703 -0.162797 -0.402576 0.296755 -0.062500 1 0 0 0 0 0 4 7985
-0.001837 0.000403 0.119703 -0.162816 -0.402582 0.296753 -0.062500 1 0 0 0 0 0 4 8988
-0.001837 0.000403 0.119703 -0.162810 -0.402573 0.296759 -0.062500 1 0 0 0 0 0 4 9981
-0.001837 0.000403 0.119703 -0.162810 -0.402572 0.296760 -0.062500 1 0 0 0 0 0 4 10982
-0.001837 0.000403 0.119703 -0.162810 -0.402572 0.296760 -0.062500 1 0 0 0 0 0 4 11982
-0.001837 0.000403 0.119703 -0.162818 -0.402580 0.296753 -0.062500 1 0 0 0 0 0 4 12983
-0.001837 0.000403 0.119703 -0.162808 -0.402584 0.296766 -0.062500 1 0 0 0 0 0 4 13982
-0.001837 0.000403 0.119703 -0.162797 -0.402576 0.296755 -0.062500 1 0 0 0 0 0 4 14979
-0.001837 0.000403 0.119703 -0.162808 -0.402573 0.296760 -0.062500 1 0 0 0 0 0 4 15981
-0.001837 0.000403 0.119703 -0.162817 -0.402581 0.296753 -0.062500 1 0 0 0 0 0 4 16982
-0.001837 0.000403 0.119703 -0.162810 -0.402573 0.296760 -0.062500 1 0 0 0 0 0 4 17981
-0.001837 0.000403 0.119703 -0.162810 -0.402572 0.296760 -0.062500 1 0 0 0 0 0 4 18979
-0.001837 0.000403 0.119703 -0.162818 -0.402581 0.296753 -0.062500 1 0 0 0 0 0 4 19981
-0.001837 0.000403 0.119703 -0.162807 -0.402584 0.296766 -0.062500 1 0 0 0 0 0 4 20982
-0.001837 0.000403 0.119703 -0.162810 -0.402574 0.296761 -0.062500 1 0 0 0 0 0 4 21982
-0.001837 0.000403 0.119703 -0.162806 -0.402584 0.296747 -0.062500 1 0 0 0 0 0 4 22985
-0.001837 0.000403 0.119703 -0.162809 -0.402574 0.296759 -0.062500 1 0 0 0 0 0 4 23978
-0.001837 0.000403 0.119703 -0.162809 -0.402572 0.296760 -0.062500 1 0 0 0 0 0 4 24984
-0.001837 0.000403 0.119703 -0.162809 -0.402572 0.296760 -0.062500 1 0 0 0 0 0 4 25979
-0.001837 0.000403 0.119703 -0.162818 -0.402581 0.296753 -0.062500 1 0 0 0 0 0 4 26980
-0.001837 0.000403 0.119703 -0.162807 -0.402585 0.296766 -0.062500 1 0 0 0 0 0 4 27981
-0.001837 0.000403 0.119703 -0.162810 -0.402574 0.296761 -0.062500 1 0 0 0 0 0 4 28982
-0.001837 0.000403 0.119703 -0.162810 -0.402572 0.296761 -0.062500 1 0 0 0 0 0 4 29982
-0.001837 0.000403 0.119703 -0.162806 -0.402584 0.296747 -0.062500 1 0 0 0 0 0 4 30981
-0.001837 0.000403 0.119703 -0.162809 -0.402573 0.296759 -0.062500 1 0 0 0 0 0 4 31979
-0.001837 0.000403 0.119703 -0.162809 -0.402572 0.296760 -0.062500 1 0 0 0 0 0 4 32977
-0.001837 0.000403 0.119703 -0.162818 -0.402581 0.296753 -0.062500 1 0 0 0 0 0 4 33971
-0.001837 0.000403 0.119703 -0.162807 -0.402585 0.296766 -0.062500 1 0 0 0 0 0 4 34974
-0.001837 0.000403 0.119703 -0.162809 -0.402574 0.296761 -0.062500 1 0 0 0 0 0 4 35983
-0.001837 0.000403 0.119703 -0.162810 -0.402572 0.296761 -0.062500 1 0 0 0 0 0 4 36982
-0.001837 0.000403 0.119703 -0.162818 -0.402581 0.296754 -0.062500 1 0 0 0 0 0 4 37980
-0.001837 0.000403 0.119703 -0.162799 -0.402576 0.296753 -0.062500 1 0 0 0 0 0 4 38980
-0.001837 0.000403 0.119703 -0.162808 -0.402572 0.296759 -0.062500 1 0 0 0 0 0 4 39968
-0.001837 0.000403 0.119703 -0.162809 -0.402572 0.296760 -0.062500 1 0 0 0 0 0 4 40982
-0.001837 0.000403 0.119703 -0.162818 -0.402580 0.296753 -0.062500 1 0 0 0 0 0 4 41980
-0.001837 0.000403 0.119703 -0.162807 -0.402584 0.296766 -0.062500 1 0 0 0 0 0 4 42978
-0.001837 0.000403 0.119703 -0.162809 -0.402573 0.296761 -0.062500 1 0 0 0 0 0 4 43980
-0.001837 0.000403 0.119703 -0.162818 -0.402581 0.296754 -0.062500 1 0 0 0 0 0 4 44966
-0.001837 0.000403 0.119703 -0.162811 -0.402573 0.296760 -0.062500 1 0 0 0 0 0 4 45975
-0.001837 0.000403 0.119703 -0.162798 -0.402575 0.296754 -0.062500 1 0 0 0 0 0 4 46965
-0.001837 0.000403 0.119703 -0.162808 -0.402572 0.296760 -0.062500 1 0 0 0 0 0 4 47973
-0.001837 0.000403 0.119703 -0.162817 -0.402580 0.296753 -0.062500 1 0 0 0 0 0 4 48964
-0.001837 0.000403 0.119703 -0.162807 -0.402584 0.296766 -0.062500 1 0 0 0 0 0 4 49972
-0.001837 0.000403 0.119703 -0.162809 -0.402573 0.296761 -0.062500 1 0 0 0 0 0 4 50963
-0.001837 0.000403 0.119703 -0.162818 -0.402581 0.296754 -0.062500 1 0 0 0 0 0 4 51972
-0.001837 0.000403 0.119703 -0.162811 -0.402573 0.296760 -0.062500 1 0 0 0 0 0 4 52963
-0.001837 0.000403 0.119703 -0.162810 -0.402572 0.296760 -0.062500 1 0 0 0 0 0 4 53973
-0.001837 0.000403 0.119703 -0.162798 -0.402575 0.296754 -0.062500 1 0 0 0 0 0 4 54963
-0.001837 0.000403 0.119703 -0.162816 -0.402581 0.296753 -0.062500 1 0 0 0 0 0 4 55973
-0.001837 0.000403 0.119703 -0.162807 -0.402584 0.296766 -0.062500 1 0 0 0 0 0 4 56973
-0.001837 0.000403 0.119703 -0.162809 -0.402573 0.296761 -0.062500 1 0 0 0 0 0 4 57964
-0.001837 0.000403 0.119703 -0.162818 -0.402581 0.296754 -0.062500 1 0 0 0 0 0 4 58973
-0.001837 0.000403 0.119703 -0.162811 -0.402573 0.296760 -0.062500 1 0 0 0 0 0 4 59963
-0.001837 0.000403 0.119703 -0.162810 -0.402572 0.296760 -0.062500 1 0 0 0 0 0 4 60973
-0.001837 0.000403 0.119703 -0.162810 -0.402572 0.296761 -0.062500 1 0 0 0 0 0 4 61964
-0.001837 0.000403 0.119703 -0.162806 -0.402583 0.296747 -0.062500 1 0 0 0 0 0 4 62971
-0.001837 0.000403 0.119703 -0.162806 -0.402585 0.296766 -0.062500 1 0 0 0 0 0 4 63979
-0.001837 0.000403 0.119703 -0.162809 -0.402574 0.296761 -0.062500 1 0 0 0 0 0 4 64993
-0.001837 0.000403 0.119703 -0.162818 -0.402581 0.296754 -0.062500 1 0 0 0 0 0 4 65959
-0.001837 0.000403 0.119703 -0.162811 -0.402573 0.296760 -0.062500 1 0 0 0 0 0 4 66978
-0.001837 0.000403 0.119703 -0.162810 -0.402572 0.296760 -0.062500 1 0 0 0 0 0 4 67980
-0.001837 0.000403 0.119703 -0.162810 -0.402572 0.296760 -0.062500 1 0 0 0 0 0 4 68966
-0.001837 0.000403 0.119703 -0.162818 -0.402580 0.296754 -0.062500 1 0 0 0 0 0 4 69980
-0.001837 0.000403 0.119703 -0.162795 -0.402587 0.296760 -0.062500 1 0 0 0 0 0 4 70979
-0.001837 0.000403 0.119703 -0.162808 -0.402574 0.296760 -0.062500 1 0 0 0 0 0 4 71980
-0.001837 0.000403 0.119703 -0.162817 -0.402581 0.296754 -0.062500 1 0 0 0 0 0 4 72970
-0.001837 0.000403 0.119703 -0.162811 -0.402573 0.296759 -0.062500 1 0 0 0 0 0 4 73978
-0.001837 0.000403 0.119703 -0.162810 -0.402572 0.296760 -0.062500 1 0 0 0 0 0 4 74980
-0.001837 0.000403 0.119703 -0.162810 -0.402572 0.296760 -0.062500 1 0 0 0 0 0 4 75977
-0.001837 0.000403 0.119703 -0.162818 -0.402580 0.296754 -0.062500 1 0 0 0 0 0 4 76981
-0.001837 0.000403 0.119703 -0.162808 -0.402584 0.296766 -0.062500 1 0 0 0 0 0 4 77980
-0.001837 0.000403 0.119703 -0.162797 -0.402576 0.296755 -0.062500 1 0 0 0 0 0 4 78984
-0.001837 0.000403 0.119703 -0.162816 -0.402581 0.296753 -0.062500 1 0 0 0 0 0 4 79953
-0.001837 0.000403 0.119703 -0.162810 -0.402573 0.296759 -0.062500 1 0 0 0 0 0 4 80951
-0.001837 0.000403 0.119703 -0.162810 -0.402572 0.296760 -0.062500 1 0 0 0 0 0 4 81979
-0.001837 0.000403 0.119703 -0.162810 -0.402572 0.296760 -0.062500 1 0 0 0 0 0 4 82975
-0.001837 0.000403 0.119703 -0.162818 -0.402580 0.296753 -0.062500 1 0 0 0 0 0 4 83979
-0.001837 0.000403 0.119703 -0.162808 -0.402584 0.296766 -0.062500 1 0 0 0 0 0 4 84981
-0.001837 0.000403 0.119703 -0.162797 -0.402576 0.296755 -0.062500 1 0 0 0 0 0 4 85979
-0.001837 0.000403 0.119703 -0.162808 -0.402573 0.296760 -0.062500 1 0 0 0 0 0 4 86949
-0.001837 0.000403 0.119703 -0.162817 -0.402581 0.296753 -0.062500 1 0 0 0 0 0 4 87948
-0.001837 0.000403 0.119703 -0.162810 -0.402573 0.296760 -0.062500 1 0 0 0 0 0 4 88980
-0.001837 0.000403 0.119703 -0.162810 -0.402572 0.296760 -0.062500 1 0 0 0 0 0 4 89949
-0.001837 0.000403 0.119703 -0.162818 -0.402580 0.296753 -0.062500 1 0 0 0 0 0 4 90979
-0.001837 0.000403 0.119703 -0.162807 -0.402584 0.296766 -0.062500 1 0 0 0 0 0 4 91976
-0.001837 0.000403 0.119703 -0.162810 -0.402574 0.296761 -0.062500 1 0 0 0 0 0 4 92958
-0.001837 0.000403 0.119703 -0.162806 -0.402584 0.296747 -0.062500 1 0 0 0 0 0 4 93973
-0.001837 0.000403 0.119703 -0.162809 -0.402574 0.296759 -0.062500 1 0 0 0 0 0 4 94972
-0.001837 0.000403 0.119703 -0.162809 -0.402572 0.296760 -0.062500 1 0 0 0 0 0 4 95979
-0.001837 0.000403 0.119703 -0.162809 -0.402572 0.296760 -0.062500 1 0 0 0 0 0 4 96979
-0.001837 0.000403 0.119703 -0.162818 -0.402581 0.296753 -0.062500 1 0 0 0 0 0 4 97979
-0.001837 0.000403 0.119703 -0.162807 -0.402585 0.296766 -0.062500 1 0 0 0 0 0 4 98977
-0.001837 0.000403 0.119703 -0.162810 -0.402574 0.296761 -0.062500 1 0 0 0 0 0 4 99979
-0.001837 0.000403 0.119703 -0.162810 -0.402572 0.296761 -0.062500 1 0 0 0 0 0 4 100950
-0.001837 0.000403 0.119703 -0.162806 -0.402584 0.296747 -0.062500 1 0 0 0 0 0 4 101949
-0.001837 0.000403 0.119703 -0.162809 -0.402573 0.296759 -0.062500 1 0 0 0 0 0 4 102979
-0.001837 0.000403 0.119703 -0.162809 -0.402572 0.296760 -0.062500 1 0 0 0 0 0 4 103966
-0.001837 0.000403 0.119703 -0.162818 -0.402581 0.296753 -0.062500 1 0 0 0 0 0 4 104979
-0.001837 0.000403 0.119703 -0.162807 -0.402585 0.296766 -0.062500 1 0 0 0 0 0 4 105980
-0.001837 0.000403 0.119703 -0.162809 -0.402574 0.296761 -0.062500 1 0 0 0 0 0 4 106982
-0.001837 0.000403 0.119703 -0.162810 -0.402572 0.296761 -0.062500 1 0 0 0 0 0 4 107949
-0.001837 0.000403 0.119703 -0.162818 -0.402581 0.296754 -0.062500 1 0 0 0 0 0 4 108981
-0.001837 0.000403 0.119703 -0.162799 -0.402576 0.296753 -0.062500 1 0 0 0 0 0 4 109978
-0.001837 0.000403 0.119703 -0.162808 -0.402572 0.296759 -0.062500 1 0 0 0 0 0 4 110979
-0.001837 0.000403 0.119703 -0.162809 -0.402572 0.296760 -0.062500 1 0 0 0 0 0 4 111979
-0.001837 0.000403 0.119703 -0.162818 -0.402580 0.296753 -0.062500 1 0 0 0 0 0 4 112979
-0.001837 0.000403 0.119703 -0.162807 -0.402584 0.296766 -0.062500 1 0 0 0 0 0 4 113978
-0.001837 0.000403 0.119703 -0.162809 -0.402573 0.296761 -0.062500 1 0 0 0 0 0 4 114947
-0.001837 0.000403 0.119703 -0.162818 -0.402581 0.296754 -0.062500 1 0 0 0 0 0 4 115964
-0.001837 0.000403 0.119703 -0.162811 -0.402573 0.296760 -0.062500 1 0 0 0 0 0 4 116972
-0.001837 0.000403 0.119703 -0.162798 -0.402575 0.296754 -0.062500 1 0 0 0 0 0 4 117963
-0.001837 0.000403 0.119703 -0.162808 -0.402572 0.296760 -0.062500 1 0 0 0 0 0 4 118970
-0.001837 0.000403 0.119703 -0.162817 -0.402580 0.296753 -0.062500 1 0 0 0 0 0 4 119961
-0.001837 0.000403 0.119703 -0.162807 -0.402584 0.296766 -0.062500 1 0 0 0 0 0 4 120971
-0.001837 0.000403 0.119703 -0.162809 -0.402573 0.296761 -0.062500 1 0 0 0 0 0 4 121971
-0.001837 0.000403 0.119703 -0.162818 -0.402581 0.296754 -0.062500 1 0 0 0 0 0 4 122961
-0.001837 0.000403 0.119703 -0.162811 -0.402573 0.296760 -0.062500 1 0 0 0 0 0 4 123962
-0.001837 0.000403 0.119703 -0.162810 -0.402572 0.296760 -0.062500 1 0 0 0 0 0 4 124970
-0.001837 0.000403 0.119703 -0.162798 -0.402574 0.296754 -0.062500 1 0 0 0 0 0 4 125961
-0.001837 0.000403 0.119703 -0.162816 -0.402581 0.296753 -0.062500 1 0 0 0 0 0 4 126970
-0.001837 0.000403 0.119703 -0.162807 -0.402584 0.296766 -0.062500 1 0 0 0 0 0 4 127960
-0.001837 0.000403 0.119703 -0.162809 -0.402573 0.296761 -0.062500 1 0 0 0 0 0 4 128962
-0.001837 0.000403 0.119703 -0.162818 -0.402581 0.296754 -0.062500 1 0 0 0 0 0 4 129969
-0.001837 0.000403 0.119703 -0.162811 -0.402573 0.296760 -0.062500 1 0 0 0 0 0 4 130961
-0.001837 0.000403 0.119703 -0.162810 -0.402572 0.296760 -0.062500 1 0 0 0 0 0 4 131970
-0.001837 0.000403 0.119703 -0.162810 -0.402572 0.296761 -0.062500 1 0 0 0 0 0 4 132961
-0.001837 0.000403 0.119703 -0.162806 -0.402583 0.296747 -0.062500 1 0 0 0 0 0 4 133983
-0.001837 0.000403 0.119703 -0.162806 -0.402585 0.296766 -0.062500 1 0 0 0 0 0 4 134971
-0.001837 0.000403 0.119703 -0.162809 -0.402574 0.296761 -0.062500 1 0 0 0 0 0 4 135974
-0.001837 0.000403 0.119703 -0.162818 -0.402581 0.296754 -0.062500 1 0 0 0 0 0 4 136961
-0.001837 0.000403 0.119703 -0.162811 -0.402573 0.296760 -0.062500 1 0 0 0 0 0 4 137976
-0.001837 0.000403 0.119703 -0.162810 -0.402572 0.296760 -0.062500 1 0 0 0 0 0 4 138969
-0.001837 0.000403 0.119703 -0.162810 -0.402572 0.296760 -0.062500 1 0 0 0 0 0 4 139983
-0.001837 0.000403 0.119703 -0.162818 -0.402580 0.296754 -0.062500 1 0 0 0 0 0 4 140980
-0.001837 0.000403 0.119703 -0.162795 -0.402587 0.296760 -0.062500 1 0 0 0 0 0 4 141972
-0.001837 0.000403 0.119703 -0.162808 -0.402574 0.296760 -0.062500 1 0 0 0 0 0 4 142970
-0.001837 0.000403 0.119703 -0.162817 -0.402581 0.296754 -0.062500 1 0 0 0 0 0 4 143971
-0.001837 0.000403 0.119703 -0.162811 -0.402573 0.296759 -0.062500 1 0 0 0 0 0 4 144950
-0.001837 0.000403 0.119703 -0.162810 -0.402572 0.296760 -0.062500 1 0 0 0 0 0 4 145978
-0.001837 0.000403 0.119703 -0.162810 -0.402572 0.296760 -0.062500 1 0 0 0 0 0 4 146977
-0.001837 0.000403 0.119703 -0.162818 -0.402580 0.296754 -0.062500 1 0 0 0 0 0 4 147968
-0.001837 0.000403 0.119703 -0.162808 -0.402584 0.296766 -0.062500 1 0 0 0 0 0 4 148983
-0.001837 0.000403 0.119703 -0.162797 -0.402576 0.296755 -0.062500 1 0 0 0 0 0 4 149952
-0.001837 0.000403 0.119703 -0.162816 -0.402581 0.296753 -0.062500 1 0 0 0 0 0 4 150980
-0.001837 0.000403 0.119703 -0.162810 -0.402573 0.296759 -0.062500 1 0 0 0 0 0 4 151975
-0.001837 0.000403 0.119703 -0.162810 -0.402572 0.296760 -0.062500 1 0 0 0 0 0 4 152949
-0.001837 0.000403 0.119703 -0.162810 -0.402572 0.296760 -0.062500 1 0 0 0 0 0 4 153974
-0.001837 0.000403 0.119703 -0.162818 -0.402580 0.296753 -0.062500 1 0 0 0 0 0 4 154968
-0.001837 0.000403 0.119703 -0.162808 -0.402584 0.296766 -0.062500 1 0 0 0 0 0 4 155977
-0.001837 0.000403 0.119703 -0.162797 -0.402576 0.296755 -0.062500 1 0 0 0 0 0 4 156956
-0.001837 0.000403 0.119703 -0.162816 -0.402582 0.296753 -0.062500 1 0 0 0 0 0 4 157975
-0.001837 0.000403 0.119703 -0.162810 -0.402573 0.296759 -0.062500 1 0 0 0 0 0 4 158977
-0.001837 0.000403 0.119703 -0.162810 -0.402572 0.296760 -0.062500 1 0 0 0 0 0 4 159975
-0.001837 0.000403 0.119703 -0.162810 -0.402572 0.296760 -0.062500 1 0 0 0 0 0 4 160979
-0.001837 0.000403 0.119703 -0.162818 -0.402580 0.296753 -0.062500 1 0 0 0 0 0 4 161977
-0.001837 0.000403 0.119703 -0.162807 -0.402584 0.296766 -0.062500 1 0 0 0 0 0 4 162977
-0.001837 0.000403 0.119703 -0.162810 -0.402573 0.296761 -0.062500 1 0 0 0 0 0 4 163974
-0.001837 0.000403 0.119703 -0.162806 -0.402584 0.296747 -0.062500 1 0 0 0 0 0 4 164980
-0.001837 0.000403 0.119703 -0.162809 -0.402574 0.296759 -0.062500 1 0 0 0 0 0 4 165974
-0.001837 0.000403 0.119703 -0.162809 -0.402572 0.296760 -0.062500 1 0 0 0 0 0 4 166975
-0.001837 0.000403 0.119703 -0.162809 -0.402572 0.296760 -0.062500 1 0 0 0 0 0 4 167946
-0.001837 0.000403 0.119703 -0.162818 -0.402581 0.296753 -0.062500 1 0 0 0 0 0 4 168977
-0.001837 0.000403 0.119703 -0.162807 -0.402584 0.296766 -0.062500 1 0 0 0 0 0 4 169977
-0.001837 0.000403 0.119703 -0.162810 -0.402574 0.296761 -0.062500 1 0 0 0 0 0 4 170944
-0.001837 0.000403 0.119703 -0.162818 -0.402581 0.296754 -0.062500 1 0 0 0 0 0 4 171976
-0.001837 0.000403 0.119703 -0.162811 -0.402573 0.296760 -0.062500 1 0 0 0 0 0 4 173035
-0.001837 0.000403 0.119703 -0.162798 -0.402575 0.296754 -0.062500 1 0 0 0 0 0 4 174053
-0.001837 0.000403 0.119703 -0.162808 -0.402572 0.296760 -0.062500 1 0 0 0 0 0 4 175050
-0.001837 0.000403 0.119703 -0.162818 -0.402581 0.296753 -0.062500 1 0 0 0 0 0 4 176047
-0.001837 0.000403 0.119703 -0.162807 -0.402585 0.296766 -0.062500 1 0 0 0 0 0 4 177048
-0.001837 0.000403 0.119703 -0.162809 -0.402574 0.296761 -0.062500 1 0 0 0 0 0 4 178052
-0.001837 0.000403 0.119703 -0.162810 -0.402572 0.296761 -0.062500 1 0 0 0 0 0 4 179044
-0.001837 0.000403 0.119703 -0.162818 -0.402581 0.296754 -0.062500 1 0 0 0 0 0 4 180070
-0.001837 0.000403 0.119703 -0.162799 -0.402576 0.296753 -0.062500 1 0 0 0 0 0 4 181052
-0.001837 0.000403 0.119703 -0.162808 -0.402572 0.296759 -0.062500 1 0 0 0 0 0 4 182019
-0.001837 0.000403 0.119703 -0.162818 -0.402581 0.296753 -0.062500 1 0 0 0 0 0 4 183022
-0.001837 0.000403 0.119703 -0.162807 -0.402585 0.296766 -0.062500 1 0 0 0 0 0 4 184021
-0.001837 0.000403 0.119703 -0.162809 -0.402574 0.296761 -0.062500 1 0 0 0 0 0 4 185023
-0.001837 0.000403 0.119703 -0.162810 -0.402572 0.296761 -0.062500 1 0 0 0 0 0 4 186018
-0.001837 0.000403 0.119703 -0.162818 -0.402581 0.296754 -0.062500 1 0 0 0 0 0 4 187020
-0.001837 0.000403 0.119703 -0.162811 -0.402573 0.296760 -0.062500 1 0 0 0 0 0 4 188018
-0.001837 0.000403 0.119703 -0.162798 -0.402575 0.296754 -0.062500 1 0 0 0 0 0 4 189020
-0.001837 0.000403 0.119703 -0.162808 -0.402572 0.296760 -0.062500 1 0 0 0 0 0 4 190043
-0.001837 0.000403 0.119703 -0.162814 -0.402592 0.296760 -0.062500 1 0 0 0 0 0 4 191041
-0.001837 0.000403 0.119703 -0.162810 -0.402574 0.296760 -0.062500 1 0 0 0 0 0 4 192046
-0.001837 0.000403 0.119703 -0.162810 -0.402572 0.296761 -0.062500 1 0 0 0 0 0 4 193042
-0.001837 0.000403 0.119703 -0.162818 -0.402581 0.296754 -0.062500 1 0 0 0 0 0 4 193961
-0.001837 0.000403 0.119703 -0.162811 -0.402573 0.296760 -0.062500 1 0 0 0 0 0 4 194968
-0.001837 0.000403 0.119703 -0.162810 -0.402572 0.296760 -0.062500 1 0 0 0 0 0 4 195962
-0.001837 0.000403 0.119703 -0.162806 -0.402583 0.296747 -0.062500 1 0 0 0 0 0 4 196969
-0.001837 0.000403 0.119703 -0.162806 -0.402585 0.296765 -0.062500 1 0 0 0 0 0 4 197959
-0.001837 0.000403 0.119703 -0.162809 -0.402574 0.296761 -0.062500 1 0 0 0 0 0 4 198968
-0.001837 0.000403 0.119703 -0.162809 -0.402572 0.296761 -0.062500 1 0 0 0 0 0 4 199959
-0.001837 0.000403 0.119703 -0.162818 -0.402581 0.296754 -0.062500 1 0 0 0 0 0 4 200968
-0.001837 0.000403 0.119703 -0.162811 -0.402573 0.296760 -0.062500 1 0 0 0 0 0 4 201960
-0.001837 0.000403 0.119703 -0.162810 -0.402572 0.296760 -0.062500 1 0 0 0 0 0 4 202967
-0.001837 0.000403 0.119703 -0.162810 -0.402572 0.296761 -0.062500 1 0 0 0 0 0 4 203959
-0.001837 0.000403 0.119703 -0.162806 -0.402583 0.296747 -0.062500 1 0 0 0 0 0 4 204968
-0.001837 0.000403 0.119703 -0.162806 -0.402585 0.296766 -0.062500 1 0 0 0 0 0 4 205958
-0.001837 0.000403 0.119703 -0.162809 -0.402573 0.296761 -0.062500 1 0 0 0 0 0 4 206969
-0.001837 0.000403 0.119703 -0.162818 -0.402581 0.296754 -0.062500 1 0 0 0 0 0 4 207967
-0.001837 0.000403 0.119703 -0.162811 -0.402573 0.296760 -0.062500 1 0 0 0 0 0 4 208958
-0.001837 0.000403 0.119703 -0.162810 -0.402572 0.296760 -0.062500 1 0 0 0 0 0 4 210218
-0.001837 0.000403 0.119703 -0.162810 -0.402572 0.296760 -0.062500 1 0 0 0 0 0 4 210962
-0.001837 0.000403 0.119703 -0.162806 -0.402583 0.296747 -0.062500 1 0 0 0 0 0 4 211979
-0.001837 0.000403 0.119703 -0.162806 -0.402585 0.296765 -0.062500 1 0 0 0 0 0 4 212969
-0.001837 0.000403 0.119703 -0.162809 -0.402574 0.296761 -0.062500 1 0 0 0 0 0 4 213971
-0.001837 0.000403 0.119703 -0.162818 -0.402581 0.296754 -0.062500 1 0 0 0 0 0 4 214974
-0.001837 0.000403 0.119703 -0.162811 -0.402573 0.296760 -0.062500 1 0 0 0 0 0 4 215978
-0.001837 0.000403 0.119703 -0.162810 -0.402572 0.296760 -0.062500 1 0 0 0 0 0 4 216982
-0.001837 0.000403 0.119703 -0.162810 -0.402572 0.296760 -0.062500 1 0 0 0 0 0 4 217976
-0.001837 0.000403 0.119703 -0.162818 -0.402580 0.296754 -0.062500 1 0 0 0 0 0 4 218976
-0.001837 0.000403 0.119703 -0.162808 -0.402584 0.296767 -0.062500 1 0 0 0 0 0 4 219964
-0.001837 0.000403 0.119703 -0.162797 -0.402576 0.296755 -0.062500 1 0 0 0 0 0 4 220975
-0.001837 0.000403 0.119703 -0.162816 -0.402581 0.296753 -0.062500 1 0 0 0 0 0 4 221945
-0.001837 0.000403 0.119703 -0.162810 -0.402573 0.296759 -0.062500 1 0 0 0 0 0 4 222973
-0.001837 0.000403 0.119703 -0.162810 -0.402572 0.296760 -0.062500 1 0 0 0 0 0 4 223974
-0.001837 0.000403 0.119703 -0.162810 -0.402572 0.296760 -0.062500 1 0 0 0 0 0 4 224977
-0.001837 0.000403 0.119703 -0.162818 -0.402580 0.296753 -0.062500 1 0 0 0 0 0 4 225949
-0.001837 0.000403 0.119703 -0.162808 -0.402584 0.296766 -0.062500 1 0 0 0 0 0 4 226977
-0.001837 0.000403 0.119703 -0.162797 -0.402576 0.296755 -0.062500 1 0 0 0 0 0 4 227976
-0.001837 0.000403 0.119703 -0.162816 -0.402581 0.296753 -0.062500 1 0 0 0 0 0 4 228975
-0.001837 0.000403 0.119703 -0.162810 -0.402573 0.296759 -0.062500 1 0 0 0 0 0 4 229980
-0.001837 0.000403 0.119703 -0.162810 -0.402572 0.296760 -0.062500 1 0 0 0 0 0 4 230967
-0.001837 0.000403 0.119703 -0.162810 -0.402572 0.296760 -0.062500 1 0 0 0 0 0 4 231968
-0.001837 0.000403 0.119703 -0.162818 -0.402580 0.296753 -0.062500 1 0 0 0 0 0 4 232975
-0.001837 0.000403 0.119703 -0.162807 -0.402584 0.296766 -0.062500 1 0 0 0 0 0 4 233974
-0.001837 0.000403 0.119703 -0.162810 -0.402573 0.296761 -0.062500 1 0 0 0 0 0 4 234973
-0.001837 0.000403 0.119703 -0.162806 -0.402584 0.296747 -0.062500 1 0 0 0 0 0 4 235974
-0.001837 0.000403 0.119703 -0.162809 -0.402574 0.296759 -0.062500 1 0 0 0 0 0 4 236976
-0.001837 0.000403 0.119703 -0.162809 -0.402572 0.296760 -0.062500 1 0 0 0 0 0 4 237975
-0.001837 0.000403 0.119703 -0.162809 -0.402572 0.296760 -0.062500 1 0 0 0 0 0 4 238973
-0.001837 0.000403 0.119703 -0.162818 -0.402580 0.296753 -0.062500 1 0 0 0 0 0 4 239972
-0.001837 0.000403 0.119703 -0.162807 -0.402584 0.296766 -0.062500 1 0 0 0 0 0 4 240977
-0.001837 0.000403 0.119703 -0.162810 -0.402574 0.296761 -0.062500 1 0 0 0 0 0 4 241945
-0.001837 0.000403 0.119703 -0.162818 -0.402581 0.296754 -0.062500 1 0 0 0 0 0 4 242972
-0.001837 0.000403 0.119703 -0.162811 -0.402573 0.296760 -0.062500 1 0 0 0 0 0 4 243975
-0.001837 0.000403 0.119703 -0.162798 -0.402575 0.296754 -0.062500 1 0 0 0 0 0 4 245033
-0.001837 0.000403 0.119703 -0.162808 -0.402572 0.296760 -0.062500 1 0 0 0 0 0 4 246040
-0.001837 0.000403 0.119703 -0.162818 -0.402581 0.296753 -0.062500 1 0 0 0 0 0 4 247048
-0.001837 0.000403 0.119703 -0.162807 -0.402585 0.296766 -0.062500 1 0 0 0 0 0 4 248015
-0.001837 0.000403 0.119703 -0.162809 -0.402574 0.296761 -0.062500 1 0 0 0 0 0 4 249042
-0.001837 0.000403 0.119703 -0.162810 -0.402572 0.296761 -0.062500 1 0 0 0 0 0 4 250041
-0.001837 0.000403 0.119703 -0.162818 -0.402581 0.296754 -0.062500 1 0 0 0 0 0 4 251053
-0.001837 0.000403 0.119703 -0.162799 -0.402576 0.296753 -0.062500 1 0 0 0 0 0 4 252048
-0.001837 0.000403 0.119703 -0.162808 -0.402572 0.296759 -0.062500 1 0 0 0 0 0 4 253050
-0.001837 0.000403 0.119703 -0.162818 -0.402581 0.296753 -0.062500 1 0 0 0 0 0 4 254050
-0.001837 0.000403 0.119703 -0.162807 -0.402585 0.296766 -0.062500 1 0 0 0 0 0 4 255042
-0.001837 0.000403 0.119703 -0.162809 -0.402574 0.296761 -0.062500 1 0 0 0 0 0 4 256049
-0.001837 0.000403 0.119703 -0.162810 -0.402572 0.296761 -0.062500 1 0 0 0 0 0 4 257051
-0.001837 0.000403 0.119703 -0.162818 -0.402581 0.296754 -0.062500 1 0 0 0 0 0 4 258044
-0.001837 0.000403 0.119703 -0.162811 -0.402573 0.296760 -0.062500 1 0 0 0 0 0 4 259017
-0.001837 0.000403 0.119703 -0.162798 -0.402575 0.296754 -0.062500 1 0 0 0 0 0 4 260038
-0.001837 0.000403 0.119703 -0.162808 -0.402572 0.296760 -0.062500 1 0 0 0 0 0 4 261046
-0.001837 0.000403 0.119703 -0.162814 -0.402592 0.296760 -0.062500 1 0 0 0 0 0 4 262018
-0.001837 0.000403 0.119703 -0.162810 -0.402574 0.296760 -0.062500 1 0 0 0 0 0 4 263016
-0.001837 0.000403 0.119703 -0.162810 -0.402572 0.296761 -0.062500 1 0 0 0 0 0 4 264018
-0.001837 0.000403 0.119703 -0.162818 -0.402581 0.296754 -0.062500 1 0 0 0 0 0 4 265045
-0.001837 0.000403 0.119703 -0.162811 -0.402573 0.296760 -0.062500 1 0 0 0 0 0 4 266025
-0.001837 0.000403 0.119703 -0.162810 -0.402572 0.296760 -0.062500 1 0 0 0 0 0 4 267024
-0.001837 0.000403 0.119703 -0.162806 -0.402583 0.296747 -0.062500 1 0 0 0 0 0 4 268041
-0.001837 0.000403 0.119703 -0.162806 -0.402585 0.296765 -0.062500 1 0 0 0 0 0 4 269024
-0.001837 0.000403 0.119703 -0.162809 -0.402574 0.296761 -0.062500 1 0 0 0 0 0 4 270040
-0.001837 0.000403 0.119703 -0.162809 -0.402572 0.296761 -0.062500 1 0 0 0 0 0 4 271024
-0.001837 0.000403 0.119703 -0.162818 -0.402581 0.296754 -0.062500 1 0 0 0 0 0 4 272040
-0.001837 0.000403 0.119703 -0.162811 -0.402573 0.296760 -0.062500 1 0 0 0 0 0 4 273035
-0.001837 0.000403 0.119703 -0.162810 -0.402572 0.296760 -0.062500 1 0 0 0 0 0 4 274023
-0.001837 0.000403 0.119703 -0.162810 -0.402572 0.296761 -0.062500 1 0 0 0 0 0 4 275038
-0.001837 0.000403 0.119703 -0.162806 -0.402583 0.296747 -0.062500 1 0 0 0 0 0 4 276022
-0.001837 0.000403 0.119703 -0.162806 -0.402585 0.296766 -0.062500 1 0 0 0 0 0 4 277040
-0.001837 0.000403 0.119703 -0.162809 -0.402573 0.296761 -0.062500 1 0 0 0 0 0 4 277956
-0.001837 0.000403 0.119703 -0.162818 -0.402581 0.296754 -0.062500 1 0 0 0 0 0 4 278966
-0.001837 0.000403 0.119703 -0.162811 -0.402573 0.296760 -0.062500 1 0 0 0 0 0 4 279961
-0.001837 0.000403 0.119703 -0.162810 -0.402572 0.296760 -0.062500 1 0 0 0 0 0 4 280965
-0.001837 0.000403 0.119703 -0.162810 -0.402572 0.296760 -0.062500 1 0 0 0 0 0 4 281956
-0.001837 0.000403 0.119703 -0.162806 -0.402583 0.296747 -0.062500 1 0 0 0 0 0 4 282966
-0.001837 0.000403 0.119703 -0.162806 -0.402585 0.296765 -0.062500 1 0 0 0 0 0 4 283956
-0.001837 0.000403 0.119703 -0.162809 -0.402574 0.296761 -0.062500 1 0 0 0 0 0 4 284965
-0.001837 0.000403 0.119703 -0.162818 -0.402581 0.296754 -0.062500 1 0 0 0 0 0 4 285956
-0.001837 0.000403 0.119703 -0.162811 -0.402573 0.296760 -0.062500 1 0 0 0 0 0 4 286964
-0.001837 0.000403 0.119703 -0.162810 -0.402572 0.296760 -0.062500 1 0 0 0 0 0 4 287955
-0.001837 0.000403 0.119703 -0.162810 -0.402572 0.296760 -0.062500 1 0 0 0 0 0 4 288965
-0.001837 0.000403 0.119703 -0.162818 -0.402580 0.296754 -0.062500 1 0 0 0 0 0 4 289955
-0.001837 0.000403 0.119703 -0.162808 -0.402584 0.296767 -0.062500 1 0 0 0 0 0 4 290956
-0.001837 0.000403 0.119703 -0.162797 -0.402576 0.296755 -0.062500 1 0 0 0 0 0 4 291953
-0.001837 0.000403 0.119703 -0.162816 -0.402581 0.296753 -0.062500 1 0 0 0 0 0 4 292962
-0.001837 0.000403 0.119703 -0.162810 -0.402573 0.296759 -0.062500 1 0 0 0 0 0 4 293970
-0.001837 0.000403 0.119703 -0.162810 -0.402572 0.296760 -0.062500 1 0 0 0 0 0 4 294972
-0.001837 0.000403 0.119703 -0.162810 -0.402572 0.296760 -0.062500 1 0 0 0 0 0 4 295970
-0.001837 0.000403 0.119703 -0.162818 -0.402580 0.296753 -0.062500 1 0 0 0 0 0 4 296956
-0.001837 0.000403 0.119703 -0.162808 -0.402584 0.296766 -0.062500 1 0 0 0 0 0 4 297978
-0.001837 0.000403 0.119703 -0.162797 -0.402576 0.296755 -0.062500 1 0 0 0 0 0 4 298973
-0.001837 0.000403 0.119703 -0.162816 -0.402581 0.296753 -0.062500 1 0 0 0 0 0 4 299975
-0.001837 0.000403 0.119703 -0.162810 -0.402573 0.296759 -0.062500 1 0 0 0 0 0 4 300973
-0.001837 0.000403 0.119703 -0.162810 -0.402572 0.296760 -0.062500 1 0 0 0 0 0 4 301970
-0.001837 0.000403 0.119703 -0.162810 -0.402572 0.296760 -0.062500 1 0 0 0 0 0 4 302972
-0.001837 0.000403 0.119703 -0.162818 -0.402580 0.296753 -0.062500 1 0 0 0 0 0 4 303972
-0.001837 0.000403 0.119703 -0.162807 -0.402584 0.296766 -0.062500 1 0 0 0 0 0 4 304974
-0.001837 0.000403 0.119703 -0.162810 -0.402573 0.296761 -0.062500 1 0 0 0 0 0 4 305973
-0.001837 0.000403 0.119703 -0.162806 -0.402584 0.296747 -0.062500 1 0 0 0 0 0 4 306977
-0.001837 0.000403 0.119703 -0.162809 -0.402574 0.296759 -0.062500 1 0 0 0 0 0 4 307977
-0.001837 0.000403 0.119703 -0.162809 -0.402572 0.296760 -0.062500 1 0 0 0 0 0 4 308974
-0.001837 0.000403 0.119703 -0.162809 -0.402572 0.296760 -0.062500 1 0 0 0 0 0 4 309972
-0.001837 0.000403 0.119703 -0.162818 -0.402580 0.296753 -0.062500 1 0 0 0 0 0 4 310972
-0.001837 0.000403 0.119703 -0.162807 -0.402584 0.296766 -0.062500 1 0 0 0 0 0 4 311971
-0.001837 0.000403 0.119703 -0.162810 -0.402573 0.296761 -0.062500 1 0 0 0 0 0 4 312971
-0.001837 0.000403 0.119703 -0.162818 -0.402581 0.296754 -0.062500 1 0 0 0 0 0 4 313972
-0.001837 0.000403 0.119703 -0.162811 -0.402573 0.296760 -0.062500 1 0 0 0 0 0 4 314971
-0.001837 0.000403 0.119703 -0.162798 -0.402575 0.296754 -0.062500 1 0 0 0 0 0 4 315972
-0.001837 0.000403 0.119703 -0.162808 -0.402572 0.296760 -0.062500 1 0 0 0 0 0 4 316973
-0.001837 0.000403 0.119703 -0.162818 -0.402581 0.296753 -0.062500 1 0 0 0 0 0 4 317972
-0.001837 0.000403 0.119703 -0.162807 -0.402584 0.296766 -0.062500 1 0 0 0 0 0 4 318970
-0.001837 0.000403 0.119703 -0.162809 -0.402574 0.296761 -0.062500 1 0 0 0 0 0 4 319971
-0.001837 0.000403 0.119703 -0.162818 -0.402581 0.296754 -0.062500 1 0 0 0 0 0 4 320972
-0.001837 0.000403 0.119703 -0.162811 -0.402573 0.296760 -0.062500 1 0 0 0 0 0 4 321969
-0.001837 0.000403 0.119703 -0.162798 -0.402575 0.296754 -0.062500 1 0 0 0 0 0 4 322973
-0.001837 0.000403 0.119703 -0.162808 -0.402572 0.296759 -0.062500 1 0 0 0 0 0 4 323974
-0.001837 0.000403 0.119703 -0.162818 -0.402581 0.296753 -0.062500 1 0 0 0 0 0 4 324972
-0.001837 0.000403 0.119703 -0.162807 -0.402585 0.296766 -0.062500 1 0 0 0 0 0 4 325970
-0.001837 0.000403 0.119703 -0.162809 -0.402574 0.296761 -0.062500 1 0 0 0 0 0 4 326971
-0.001837 0.000403 0.119703 -0.162810 -0.402572 0.296761 -0.062500 1 0 0 0 0 0 4 327971
-0.001837 0.000403 0.119703 -0.162818 -0.402581 0.296754 -0.062500 1 0 0 0 0 0 4 328972
-0.001837 0.000403 0.119703 -0.162811 -0.402573 0.296760 -0.062500 1 0 0 0 0 0 4 329971
-0.001837 0.000403 0.119703 -0.162798 -0.402575 0.296754 -0.062500 1 0 0 0 0 0 4 330971
-0.001837 0.000403 0.119703 -0.162816 -0.402581 0.296753 -0.062500 1 0 0 0 0 0 4 331971
-0.001837 0.000403 0.119703 -0.162807 -0.402585 0.296766 -0.062500 1 0 0 0 0 0 4 333056
-0.001837 0.000403 0.119703 -0.162809 -0.402574 0.296761 -0.062500 1 0 0 0 0 0 4 334043
-0.001837 0.000403 0.119703 -0.162809 -0.402572 0.296761 -0.062500 1 0 0 0 0 0 4 335047
-0.001837 0.000403 0.119703 -0.162818 -0.402581 0.296754 -0.062500 1 0 0 0 0 0 4 336044
-0.001837 0.000403 0.119703 -0.162811 -0.402573 0.296760 -0.062500 1 0 0 0 0 0 4 337052
-0.001837 0.000403 0.119703 -0.162810 -0.402572 0.296760 -0.062500 1 0 0 0 0 0 4 338040
-0.001837 0.000403 0.119703 -0.162806 -0.402583 0.296747 -0.062500 1 0 0 0 0 0 4 339046
-0.001837 0.000403 0.119703 -0.162806 -0.402585 0.296765 -0.062500 1 0 0 0 0 0 4 340015
-0.001837 0.000403 0.119703 -0.162809 -0.402574 0.296761 -0.062500 1 0 0 0 0 0 4 341038
-0.001837 0.000403 0.119703 -0.162809 -0.402572 0.296761 -0.062500 1 0 0 0 0 0 4 342015
-0.001837 0.000403 0.119703 -0.162818 -0.402581 0.296754 -0.062500 1 0 0 0 0 0 4 343013
-0.001837 0.000403 0.119703 -0.162811 -0.402573 0.296760 -0.062500 1 0 0 0 0 0 4 344015
-0.001837 0.000403 0.119703 -0.162810 -0.402572 0.296760 -0.062500 1 0 0 0 0 0 4 345016
-0.001837 0.000403 0.119703 -0.162818 -0.402580 0.296754 -0.062500 1 0 0 0 0 0 4 346013
-0.001837 0.000403 0.119703 -0.162795 -0.402587 0.296760 -0.062500 1 0 0 0 0 0 4 347042
-0.001837 0.000403 0.119703 -0.162808 -0.402574 0.296760 -0.062500 1 0 0 0 0 0 4 348036
-0.001837 0.000403 0.119703 -0.162809 -0.402572 0.296760 -0.062500 1 0 0 0 0 0 4 349022
-0.001837 0.000403 0.119703 -0.162818 -0.402581 0.296754 -0.062500 1 0 0 0 0 0 4 350036
-0.001837 0.000403 0.119703 -0.162811 -0.402573 0.296760 -0.062500 1 0 0 0 0 0 4 351021
-0.001837 0.000403 0.119703 -0.162810 -0.402572 0.296760 -0.062500 1 0 0 0 0 0 4 352036
-0.001837 0.000403 0.119703 -0.162810 -0.402572 0.296760 -0.062500 1 0 0 0 0 0 4 353021
-0.001837 0.000403 0.119703 -0.162806 -0.402583 0.296747 -0.062500 1 0 0 0 0 0 4 354036
-0.001837 0.000403 0.119703 -0.162806 -0.402585 0.296765 -0.062500 1 0 0 0 0 0 4 355020
-0.001837 0.000403 0.119703 -0.162809 -0.402573 0.296761 -0.062500 1 0 0 0 0 0 4 356034
-0.001837 0.000403 0.119703 -0.162818 -0.402581 0.296754 -0.062500 1 0 0 0 0 0 4 357045
-0.001837 0.000403 0.119703 -0.162811 -0.402573 0.296760 -0.062500 1 0 0 0 0 0 4 358022
-0.001837 0.000403 0.119703 -0.162810 -0.402572 0.296760 -0.062500 1 0 0 0 0 0 4 359036
-0.001837 0.000403 0.119703 -0.162810 -0.402572 0.296760 -0.062500 1 0 0 0 0 0 4 360020
-0.001837 0.000403 0.119703 -0.162818 -0.402580 0.296754 -0.062500 1 0 0 0 0 0 4 361036
-0.001837 0.000403 0.119703 -0.162808 -0.402584 0.296767 -0.062500 1 0 0 0 0 0 4 361954
-0.001837 0.000403 0.119703 -0.162797 -0.402576 0.296755 -0.062500 1 0 0 0 0 0 4 362963
-0.001837 0.000403 0.119703 -0.162816 -0.402581 0.296753 -0.062500 1 0 0 0 0 0 4 363953
-0.001837 0.000403 0.119703 -0.162810 -0.402573 0.296759 -0.062500 1 0 0 0 0 0 4 365340
-0.001837 0.000403 0.119703 -0.162810 -0.402572 0.296760 -0.062500 1 0 0 0 0 0 4 365955
-0.001837 0.000403 0.119703 -0.162810 -0.402572 0.296760 -0.062500 1 0 0 0 0 0 4 366963
-0.001837 0.000403 0.119703 -0.162818 -0.402580 0.296753 -0.062500 1 0 0 0 0 0 4 367953
-0.001837 0.000403 0.119703 -0.162808 -0.402584 0.296766 -0.062500 1 0 0 0 0 0 4 368959
-0.001837 0.000403 0.119703 -0.162797 -0.402576 0.296755 -0.062500 1 0 0 0 0 0 4 369964
-0.001837 0.000403 0.119703 -0.162816 -0.402581 0.296753 -0.062500 1 0 0 0 0 0 4 370954
-0.001837 0.000403 0.119703 -0.162810 -0.402573 0.296759 -0.062500 1 0 0 0 0 0 4 371962
-0.001837 0.000403 0.119703 -0.162810 -0.402572 0.296760 -0.062500 1 0 0 0 0 0 4 372954
-0.001837 0.000403 0.119703 -0.162810 -0.402572 0.296760 -0.062500 1 0 0 0 0 0 4 373962
-0.001837 0.000403 0.119703 -0.162818 -0.402580 0.296753 -0.062500 1 0 0 0 0 0 4 375137
-0.001837 0.000403 0.119703 -0.162807 -0.402584 0.296766 -0.062500 1 0 0 0 0 0 4 375957
-0.001837 0.000403 0.119703 -0.162810 -0.402573 0.296761 -0.062500 1 0 0 0 0 0 4 376974
-0.001837 0.000403 0.119703 -0.162806 -0.402584 0.296747 -0.062500 1 0 0 0 0 0 4 377953
-0.001837 0.000403 0.119703 -0.162809 -0.402574 0.296759 -0.062500 1 0 0 0 0 0 4 379099
-0.001837 0.000403 0.119703 -0.162809 -0.402572 0.296760 -0.062500 1 0 0 0 0 0 4 379969
-0.001837 0.000403 0.119703 -0.162809 -0.402572 0.296760 -0.062500 1 0 0 0 0 0 4 380962
-0.001837 0.000403 0.119703 -0.162818 -0.402580 0.296753 -0.062500 1 0 0 0 0 0 4 381976
-0.001837 0.000403 0.119703 -0.162807 -0.402584 0.296766 -0.062500 1 0 0 0 0 0 4 382969
-0.001837 0.000403 0.119703 -0.162810 -0.402573 0.296761 -0.062500 1 0 0 0 0 0 4 383972
-0.001837 0.000403 0.119703 -0.162818 -0.402581 0.296754 -0.062500 1 0 0 0 0 0 4 384971
-0.001837 0.000403 0.119703 -0.162811 -0.402573 0.296760 -0.062500 1 0 0 0 0 0 4 385970
-0.001837 0.000403 0.119703 -0.162798 -0.402575 0.296754 -0.062500 1 0 0 0 0 0 4 386969
-0.001837 0.000403 0.119703 -0.162808 -0.402572 0.296760 -0.062500 1 0 0 0 0 0 4 387970
-0.001837 0.000403 0.119703 -0.162818 -0.402580 0.296753 -0.062500 1 0 0 0 0 0 4 388970
-0.001837 0.000403 0.119703 -0.162807 -0.402584 0.296766 -0.062500 1 0 0 0 0 0 4 389969
-0.001837 0.000403 0.119703 -0.162809 -0.402573 0.296761 -0.062500 1 0 0 0 0 0 4 390956
-0.001837 0.000403 0.119703 -0.162818 -0.402581 0.296754 -0.062500 1 0 0 0 0 0 4 391974
-0.001837 0.000403 0.119703 -0.162811 -0.402573 0.296760 -0.062500 1 0 0 0 0 0 4 392965
-0.001837 0.000403 0.119703 -0.162798 -0.402575 0.296754 -0.062500 1 0 0 0 0 0 4 393969
-0.001837 0.000403 0.119703 -0.162808 -0.402572 0.296759 -0.062500 1 0 0 0 0 0 4 394968
-0.001837 0.000403 0.119703 -0.162818 -0.402581 0.296753 -0.062500 1 0 0 0 0 0 4 395968
-0.001837 0.000403 0.119703 -0.162807 -0.402584 0.296766 -0.062500 1 0 0 0 0 0 4 396965
-0.001837 0.000403 0.119703 -0.162809 -0.402574 0.296761 -0.062500 1 0 0 0 0 0 4 397966
-0.001837 0.000403 0.119703 -0.162818 -0.402581 0.296754 -0.062500 1 0 0 0 0 0 4 398969
-0.001837 0.000403 0.119703 -0.162811 -0.402573 0.296760 -0.062500 1 0 0 0 0 0 4 399999
-0.001837 0.000403 0.119703 -0.162810 -0.402572 0.296760 -0.062500 1 0 0 0 0 0 4 400957
-0.001837 0.000403 0.119703 -0.162798 -0.402575 0.296754 -0.062500 1 0 0 0 0 0 4 401970
-0.001837 0.000403 0.119703 -0.162816 -0.402581 0.296753 -0.062500 1 0 0 0 0 0 4 402967
-0.001837 0.000403 0.119703 -0.162807 -0.402585 0.296766 -0.062500 1 0 0 0 0 0 4 403968
-0.001837 0.000403 0.119703 -0.162809 -0.402574 0.296761 -0.062500 1 0 0 0 0 0 4 405040
-0.001837 0.000403 0.119703 -0.162809 -0.402572 0.296761 -0.062500 1 0 0 0 0 0 4 406037
-0.001837 0.000403 0.119703 -0.162818 -0.402581 0.296754 -0.062500 1 0 0 0 0 0 4 407045
-0.001837 0.000403 0.119703 -0.162811 -0.402573 0.296760 -0.062500 1 0 0 0 0 0 4 408034
-0.001837 0.000403 0.119703 -0.162810 -0.402572 0.296760 -0.062500 1 0 0 0 0 0 4 409016
-0.001837 0.000403 0.119703 -0.162806 -0.402583 0.296747 -0.062500 1 0 0 0 0 0 4 410014
-0.001837 0.000403 0.119703 -0.162806 -0.402585 0.296765 -0.062500 1 0 0 0 0 0 4 411013
-0.001837 0.000403 0.119703 -0.162809 -0.402574 0.296761 -0.062500 1 0 0 0 0 0 4 412014
-0.001837 0.000403 0.119703 -0.162809 -0.402572 0.296761 -0.062500 1 0 0 0 0 0 4 413013
-0.001837 0.000403 0.119703 -0.162818 -0.402581 0.296754 -0.062500 1 0 0 0 0 0 4 414012
-0.001837 0.000403 0.119703 -0.162811 -0.402573 0.296760 -0.062500 1 0 0 0 0 0 4 415013
-0.001837 0.000403 0.119703 -0.162810 -0.402572 0.296760 -0.062500 1 0 0 0 0 0 4 416046
-0.001837 0.000403 0.119703 -0.162818 -0.402580 0.296754 -0.062500 1 0 0 0 0 0 4 417042
-0.001837 0.000403 0.119703 -0.162795 -0.402587 0.296760 -0.062500 1 0 0 0 0 0 4 418044
-0.001837 0.000403 0.119703 -0.162808 -0.402574 0.296760 -0.062500 1 0 0 0 0 0 4 419040
-0.001837 0.000403 0.119703 -0.162809 -0.402572 0.296760 -0.062500 1 0 0 0 0 0 4 420046
-0.001837 0.000403 0.119703 -0.162818 -0.402581 0.296754 -0.062500 1 0 0 0 0 0 4 421015
-0.001837 0.000403 0.119703 -0.162811 -0.402573 0.296760 -0.062500 1 0 0 0 0 0 4 422044
-0.001837 0.000403 0.119703 -0.162810 -0.402572 0.296760 -0.062500 1 0 0 0 0 0 4 423034
-0.001837 0.000403 0.119703 -0.162810 -0.402572 0.296760 -0.062500 1 0 0 0 0 0 4 424015
-0.001837 0.000403 0.119703 -0.162806 -0.402583 0.296747 -0.062500 1 0 0 0 0 0 4 425039
-0.001837 0.000403 0.119703 -0.162806 -0.402585 0.296765 -0.062500 1 0 0 0 0 0 4 426036
-0.001837 0.000403 0.119703 -0.162809 -0.402573 0.296761 -0.062500 1 0 0 0 0 0 4 427012
-0.001837 0.000403 0.119703 -0.162818 -0.402581 0.296754 -0.062500 1 0 0 0 0 0 4 428011
-0.001837 0.000403 0.119703 -0.162811 -0.402573 0.296760 -0.062500 1 0 0 0 0 0 4 429013
-0.001837 0.000403 0.119703 -0.162810 -0.402572 0.296760 -0.062500 1 0 0 0 0 0 4 430002
-0.001837 0.000403 0.119703 -0.162810 -0.402572 0.296760 -0.062500 1 0 0 0 0 0 4 431019
-0.001837 0.000403 0.119703 -0.162818 -0.402580 0.296754 -0.062500 1 0 0 0 0 0 4 432035
-0.001837 0.000403 0.119703 -0.162808 -0.402584 0.296767 -0.062500 1 0 0 0 0 0 4 433020
-0.001837 0.000403 0.119703 -0.162797 -0.402576 0.296755 -0.062500 1 0 0 0 0 0 4 434034
-0.001837 0.000403 0.119703 -0.162816 -0.402581 0.296753 -0.062500 1 0 0 0 0 0 4 435018
-0.001837 0.000403 0.119703 -0.162810 -0.402573 0.296759 -0.062500 1 0 0 0 0 0 4 436033
-0.001837 0.000403 0.119703 -0.162810 -0.402572 0.296760 -0.062500 1 0 0 0 0 0 4 437019
-0.001837 0.000403 0.119703 -0.162810 -0.402572 0.296760 -0.062500 1 0 0 0 0 0 4 438032
-0.001837 0.000403 0.119703 -0.162818 -0.402580 0.296753 -0.062500 1 0 0 0 0 0 4 439018
-0.001837 0.000403 0.119703 -0.162808 -0.402584 0.296766 -0.062500 1 0 0 0 0 0 4 440031
-0.001837 0.000403 0.119703 -0.162797 -0.402576 0.296755 -0.062500 1 0 0 0 0 0 4 441039
-0.001837 0.000403 0.119703 -0.162816 -0.402581 0.296753 -0.062500 1 0 0 0 0 0 4 442018
-0.001837 0.000403 0.119703 -0.162810 -0.402573 0.296759 -0.062500 1 0 0 0 0 0 4 443032
-0.001837 0.000403 0.119703 -0.162810 -0.402572 0.296760 -0.062500 1 0 0 0 0 0 4 444016
-0.001837 0.000403 0.119703 -0.162810 -0.402572 0.296760 -0.062500 1 0 0 0 0 0 4 445032
-0.001837 0.000403 0.119703 -0.162818 -0.402580 0.296753 -0.062500 1 0 0 0 0 0 4 445950
-0.001837 0.000403 0.119703 -0.162807 -0.402584 0.296766 -0.062500 1 0 0 0 0 0 4 446960
-0.001837 0.000403 0.119703 -0.162810 -0.402573 0.296761 -0.062500 1 0 0 0 0 0 4 447960
-0.001837 0.000403 0.119703 -0.162806 -0.402584 0.296747 -0.062500 1 0 0 0 0 0 4 448960
-0.001837 0.000403 0.119703 -0.162809 -0.402573 0.296759 -0.062500 1 0 0 0 0 0 4 449960
-0.001837 0.000403 0.119703 -0.162809 -0.402572 0.296760 -0.062500 1 0 0 0 0 0 4 450951
-0.001837 0.000403 0.119703 -0.162809 -0.402572 0.296760 -0.062500 1 0 0 0 0 0 4 451960
-0.001837 0.000403 0.119703 -0.162818 -0.402580 0.296753 -0.062500 1 0 0 0 0 0 4 452951
-0.001837 0.000403 0.119703 -0.162807 -0.402584 0.296766 -0.062500 1 0 0 0 0 0 4 453959
-0.001837 0.000403 0.119703 -0.162810 -0.402573 0.296761 -0.062500 1 0 0 0 0 0 4 454950
-0.001837 0.000403 0.119703 -0.162818 -0.402581 0.296754 -0.062500 1 0 0 0 0 0 4 455960
-0.001837 0.000403 0.119703 -0.162811 -0.402573 0.296760 -0.062500 1 0 0 0 0 0 4 456951
-0.001837 0.000403 0.119703 -0.162798 -0.402575 0.296754 -0.062500 1 0 0 0 0 0 4 457951
-0.001837 0.000403 0.119703 -0.162808 -0.402572 0.296760 -0.062500 1 0 0 0 0 0 4 458957
-0.001837 0.000403 0.119703 -0.162818 -0.402580 0.296753 -0.062500 1 0 0 0 0 0 4 459965
-0.001837 0.000403 0.119703 -0.162807 -0.402584 0.296766 -0.062500 1 0 0 0 0 0 4 460964
-0.001837 0.000403 0.119703 -0.162809 -0.402573 0.296761 -0.062500 1 0 0 0 0 0 4 461966
-0.001837 0.000403 0.119703 -0.162818 -0.402581 0.296754 -0.062500 1 0 0 0 0 0 4 462967
-0.001837 0.000403 0.119703 -0.162811 -0.402573 0.296760 -0.062500 1 0 0 0 0 0 4 463962
-0.001837 0.000403 0.119703 -0.162798 -0.402575 0.296754 -0.062500 1 0 0 0 0 0 4 464974
-0.001837 0.000403 0.119703 -0.162808 -0.402572 0.296759 -0.062500 1 0 0 0 0 0 4 465969
-0.001837 0.000403 0.119703 -0.162818 -0.402581 0.296753 -0.062500 1 0 0 0 0 0 4 466968
-0.001837 0.000403 0.119703 -0.162807 -0.402584 0.296766 -0.062500 1 0 0 0 0 0 4 467967
-0.001837 0.000403 0.119703 -0.162809 -0.402574 0.296761 -0.062500 1 0 0 0 0 0 4 468967
-0.001837 0.000403 0.119703 -0.162818 -0.402581 0.296754 -0.062500 1 0 0 0 0 0 4 469968
-0.001837 0.000403 0.119703 -0.162811 -0.402573 0.296760 -0.062500 1 0 0 0 0 0 4 470966
-0.001837 0.000403 0.119703 -0.162810 -0.402572 0.296760 -0.062500 1 0 0 0 0 0 4 471954
-0.001837 0.000403 0.119703 -0.162798 -0.402575 0.296754 -0.062500 1 0 0 0 0 0 4 472961
-0.001837 0.000403 0.119703 -0.162816 -0.402581 0.296753 -0.062500 1 0 0 0 0 0 4 473967
-0.001837 0.000403 0.119703 -0.162807 -0.402585 0.296766 -0.062500 1 0 0 0 0 0 4 474970
-0.001837 0.000403 0.119703 -0.162809 -0.402574 0.296761 -0.062500 1 0 0 0 0 0 4 475971
-0.001837 0.000403 0.119703 -0.162809 -0.402572 0.296761 -0.062500 1 0 0 0 0 0 4 476968
-0.001837 0.000403 0.119703 -0.162818 -0.402581 0.296754 -0.062500 1 0 0 0 0 0 4 477967
-0.001837 0.000403 0.119703 -0.162811 -0.402573 0.296760 -0.062500 1 0 0 0 0 0 4 478956
-0.001837 0.000403 0.119703 -0.162810 -0.402572 0.296760 -0.062500 1 0 0 0 0 0 4 479967
-0.001837 0.000403 0.119703 -0.162806 -0.402583 0.296747 -0.062500 1 0 0 0 0 0 4 480969
-0.001837 0.000403 0.119703 -0.162806 -0.402585 0.296765 -0.062500 1 0 0 0 0 0 4 481965
-0.001837 0.000403 0.119703 -0.162809 -0.402574 0.296761 -0.062500 1 0 0 0 0 0 4 482966
-0.001837 0.000403 0.119703 -0.162809 -0.402572 0.296761 -0.062500 1 0 0 0 0 0 4 483966
-0.001837 0.000403 0.119703 -0.162818 -0.402581 0.296754 -0.062500 1 0 0 0 0 0 4 484967
-0.001837 0.000403 0.119703 -0.162811 -0.402573 0.296760 -0.062500 1 0 0 0 0 0 4 485939
-0.001837 0.000403 0.119703 -0.162810 -0.402572 0.296760 -0.062500 1 0 0 0 0 0 4 486965
-0.001837 0.000403 0.119703 -0.162818 -0.402580 0.296754 -0.062500 1 0 0 0 0 0 4 487965
-0.001837 0.000403 0.119703 -0.162795 -0.402587 0.296760 -0.062500 1 0 0 0 0 0 4 488955
-0.001837 0.000403 0.119703 -0.162808 -0.402574 0.296760 -0.062500 1 0 0 0 0 0 4 489969
-0.001837 0.000403 0.119703 -0.162809 -0.402572 0.296760 -0.062500 1 0 0 0 0 0 4 490964
-0.001837 0.000403 0.119703 -0.162818 -0.402581 0.296754 -0.062500 1 0 0 0 0 0 4 491963
-0.001837 0.000403 0.119703 -0.162811 -0.402573 0.296760 -0.062500 1 0 0 0 0 0 4 492966
-0.001837 0.000403 0.119703 -0.162810 -0.402572 0.296760 -0.062500 1 0 0 0 0 0 4 493964
-0.001837 0.000403 0.119703 -0.162818 -0.402580 0.296753 -0.062500 1 0 0 0 0 0 4 494963
-0.001837 0.000403 0.119703 -0.162808 -0.402584 0.296766 -0.062500 1 0 0 0 0 0 4 495963
-0.001837 0.000403 0.119703 -0.162798 -0.402576 0.296755 -0.062500 1 0 0 0 0 0 4 496965
-0.001837 0.000403 0.119703 -0.162808 -0.402573 0.296760 -0.062500 1 0 0 0 0 0 4 497963
-0.001837 0.000403 0.119703 -0.162817 -0.402581 0.296753 -0.062500 1 0 0 0 0 0 4 498966
-0.001837 0.000403 0.119703 -0.162811 -0.402573 0.296759 -0.062500 1 0 0 0 0 0 4 499958
-0.001837 0.000403 0.119703 -0.162810 -0.402572 0.296760 -0.062500 1 0 0 0 0 0 4 500967
-0.001837 0.000403 0.119703 -0.162810 -0.402572 0.296760 -0.062500 1 0 0 0 0 0 4 501963
-0.001837 0.000403 0.119703 -0.162815 -0.402592 0.296761 -0.062500 1 0 0 0 0 0 4 502964
-0.001837 0.000403 0.119703 -0.162798 -0.402577 0.296754 -0.062500 1 0 0 0 0 0 4 503964
-0.001837 0.000403 0.119703 -0.162808 -0.402573 0.296760 -0.062500 1 0 0 0 0 0 4 505017
-0.001837 0.000403 0.119703 -0.162817 -0.402581 0.296753 -0.062500 1 0 0 0 0 0 4 506039
-0.001837 0.000403 0.119703 -0.162810 -0.402573 0.296759 -0.062500 1 0 0 0 0 0 4 507031
-0.001837 0.000403 0.119703 -0.162810 -0.402572 0.296760 -0.062500 1 0 0 0 0 0 4 508027
-0.001837 0.000403 0.119703 -0.162810 -0.402572 0.296760 -0.062500 1 0 0 0 0 0 4 509032
-0.001837 0.000403 0.119703 -0.162815 -0.402592 0.296760 -0.062500 1 0 0 0 0 0 4 510036
-0.001837 0.000403 0.119703 -0.162810 -0.402574 0.296761 -0.062500 1 0 0 0 0 0 4 511009
-0.001837 0.000403 0.119703 -0.162798 -0.402575 0.296754 -0.062500 1 0 0 0 0 0 4 512038
-0.001837 0.000403 0.119703 -0.162816 -0.402581 0.296753 -0.062500 1 0 0 0 0 0 4 513030
-0.001837 0.000403 0.119703 -0.162810 -0.402573 0.296759 -0.062500 1 0 0 0 0 0 4 514017
-0.001837 0.000403 0.119703 -0.162810 -0.402572 0.296760 -0.062500 1 0 0 0 0 0 4 515032
-0.001837 0.000403 0.119703 -0.162810 -0.402572 0.296760 -0.062500 1 0 0 0 0 0 4 516015
-0.001837 0.000403 0.119703 -0.162814 -0.402592 0.296760 -0.062500 1 0 0 0 0 0 4 517032
-0.001837 0.000403 0.119703 -0.162810 -0.402574 0.296761 -0.062500 1 0 0 0 0 0 4 518015
-0.001837 0.000403 0.119703 -0.162810 -0.402572 0.296761 -0.062500 1 0 0 0 0 0 4 519031
-0.001837 0.000403 0.119703 -0.162806 -0.402584 0.296747 -0.062500 1 0 0 0 0 0 4 520014
-0.001837 0.000403 0.119703 -0.162809 -0.402573 0.296759 -0.062500 1 0 0 0 0 0 4 521030
-0.001837 0.000403 0.119703 -0.162809 -0.402572 0.296760 -0.062500 1 0 0 0 0 0 4 522016
-0.001837 0.000403 0.119703 -0.162809 -0.402572 0.296760 -0.062500 1 0 0 0 0 0 4 523029
-0.001837 0.000403 0.119703 -0.162814 -0.402592 0.296760 -0.062500 1 0 0 0 0 0 4 524014
-0.001837 0.000403 0.119703 -0.162810 -0.402574 0.296760 -0.062500 1 0 0 0 0 0 4 525017
-0.001837 0.000403 0.119703 -0.162810 -0.402572 0.296761 -0.062500 1 0 0 0 0 0 4 526029
-0.001837 0.000403 0.119703 -0.162818 -0.402581 0.296754 -0.062500 1 0 0 0 0 0 4 527013
-0.001837 0.000403 0.119703 -0.162811 -0.402573 0.296760 -0.062500 1 0 0 0 0 0 4 528029
-0.001837 0.000403 0.119703 -0.162798 -0.402575 0.296754 -0.062500 1 0 0 0 0 0 4 529014
-0.001837 0.000403 0.119703 -0.162808 -0.402572 0.296760 -0.062500 1 0 0 0 0 0 4 529957
-0.001837 0.000403 0.119703 -0.162814 -0.402592 0.296760 -0.062500 1 0 0 0 0 0 4 530948
-0.001837 0.000403 0.119703 -0.162810 -0.402575 0.296760 -0.062500 1 0 0 0 0 0 4 531957
-0.001837 0.000403 0.119703 -0.162810 -0.402572 0.296761 -0.062500 1 0 0 0 0 0 4 532948
-0.001837 0.000403 0.119703 -0.162818 -0.402581 0.296754 -0.062500 1 0 0 0 0 0 4 533957
-0.001837 0.000403 0.119703 -0.162811 -0.402573 0.296760 -0.062500 1 0 0 0 0 0 4 534947
-0.001837 0.000403 0.119703 -0.162798 -0.402575 0.296754 -0.062500 1 0 0 0 0 0 4 535957
-0.001837 0.000403 0.119703 -0.162808 -0.402572 0.296759 -0.062500 1 0 0 0 0 0 4 536948
-0.001837 0.000403 0.119703 -0.162814 -0.402592 0.296760 -0.062500 1 0 0 0 0 0 4 537957
-0.001837 0.000403 0.119703 -0.162810 -0.402575 0.296760 -0.062500 1 0 0 0 0 0 4 538947
-0.001837 0.000403 0.119703 -0.162810 -0.402572 0.296761 -0.062500 1 0 0 0 0 0 4 539956
-0.001837 0.000403 0.119703 -0.162818 -0.402581 0.296754 -0.062500 1 0 0 0 0 0 4 540948
-0.001837 0.000403 0.119703 -0.162811 -0.402573 0.296760 -0.062500 1 0 0 0 0 0 4 541950
-0.001837 0.000403 0.119703 -0.162810 -0.402572 0.296760 -0.062500 1 0 0 0 0 0 4 542963
-0.001837 0.000403 0.119703 -0.162798 -0.402575 0.296754 -0.062500 1 0 0 0 0 0 4 543976
-0.001837 0.000403 0.119703 -0.162813 -0.402593 0.296760 -0.062500 1 0 0 0 0 0 4 544934
-0.001837 0.000403 0.119703 -0.162810 -0.402575 0.296760 -0.062500 1 0 0 0 0 0 4 545951
-0.001837 0.000403 0.119703 -0.162810 -0.402573 0.296760 -0.062500 1 0 0 0 0 0 4 546956
-0.001837 0.000403 0.119703 -0.162818 -0.402581 0.296754 -0.062500 1 0 0 0 0 0 4 547947
-0.001837 0.000403 0.119703 -0.162811 -0.402573 0.296760 -0.062500 1 0 0 0 0 0 4 548964
-0.001837 0.000403 0.119703 -0.162810 -0.402572 0.296760 -0.062500 1 0 0 0 0 0 4 549935
-0.001837 0.000403 0.119703 -0.162810 -0.402572 0.296760 -0.062500 1 0 0 0 0 0 4 550964
-0.001837 0.000403 0.119703 -0.162806 -0.402583 0.296747 -0.062500 1 0 0 0 0 0 4 551963
-0.001837 0.000403 0.119703 -0.162806 -0.402585 0.296765 -0.062500 1 0 0 0 0 0 4 552953
[truncated: 30,205,072 more chars]
