# Supplementary material for: Increasing Patient Engagement in Rehabilitation Exercises Using Computer-Based Citizen Science
Source: PLoS One. 2015 Mar 20;10(3):e0117013. doi: 10.1371/journal.pone.0117013 (PMC4368773; doi:10.1371/journal.pone.0117013)
Supplement: S5 Dataset — (ZIP) [file pone.0117013.s005.zip › Dataset_S5/P13/P13_without.dat]

0.014171 0.004277 0.170287 -0.633375 -0.230738 -4.456851 -0.000000 1 0 0 0 0 0 0 996
0.014194 0.004255 0.170410 -0.364547 0.264650 -2.077425 -0.000030 1 0 0 0 0 0 0 1971
0.014226 0.004229 0.170618 -0.469353 0.361970 -2.961245 -0.000062 1 0 0 0 0 0 0 2988
0.014260 0.004240 0.170736 -0.509055 -0.112601 -1.893268 -0.000093 1 0 0 0 0 0 0 3968
0.014284 0.004264 0.170869 -0.395796 -0.329933 -2.015008 -0.000124 1 0 0 0 0 0 0 4968
0.014348 0.004266 0.171070 -0.908354 -0.070064 -2.932582 -0.000156 1 0 0 0 0 0 0 5989
0.014350 0.004266 0.171175 -0.162016 -0.016728 -1.799290 -0.000187 1 0 0 0 0 0 0 6972
0.014379 0.004280 0.171294 -0.451018 -0.204926 -1.883593 -0.000218 1 0 0 0 0 0 0 7967
0.014401 0.004305 0.171411 -0.391257 -0.358077 -1.896731 -0.000250 1 0 0 0 0 0 0 9011
0.014435 0.004354 0.171529 -0.543187 -0.685392 -1.936841 -0.000282 1 0 0 0 0 0 0 10021
0.014443 0.004376 0.171643 -0.248969 -0.386955 -1.949938 -0.000361 1 0 0 0 0 0 0 12536
0.014474 0.004412 0.171927 -0.516950 -0.524360 -4.179368 -0.000377 1 0 0 0 0 0 0 13073
0.014457 0.004396 0.171996 0.065961 0.131997 -1.661712 -0.000455 1 0 0 0 0 0 0 15566
0.014426 0.004347 0.172220 0.293148 0.608827 -3.435587 -0.000471 1 0 0 0 0 0 0 16072
0.014405 0.004296 0.172271 0.176486 0.700914 -1.377579 -0.000499 1 0 0 0 0 0 0 16972
0.014396 0.004247 0.172328 0.020304 0.666843 -1.282233 -0.000530 1 0 0 0 0 0 0 17965
0.014364 0.004226 0.172391 0.273590 0.312133 -1.368728 -0.000561 1 0 0 0 0 0 0 18955
0.014355 0.004170 0.172444 0.007692 0.721986 -1.279108 -0.000593 1 0 0 0 0 0 0 19964
0.014326 0.004145 0.172490 0.232217 0.365924 -1.206151 -0.000624 1 0 0 0 0 0 0 20955
0.014298 0.004090 0.172529 0.229263 0.701408 -1.122446 -0.000655 1 0 0 0 0 0 0 21964
0.014282 0.004063 0.172561 0.075646 0.390754 -1.053987 -0.000686 1 0 0 0 0 0 0 22954
0.014278 0.004026 0.172581 -0.105392 0.472761 -0.910389 -0.000718 1 0 0 0 0 0 0 23961
0.014275 0.004007 0.172591 -0.152309 0.248295 -0.782407 -0.000749 1 0 0 0 0 0 0 24963
0.014273 0.003998 0.172595 -0.188973 0.102563 -0.762451 -0.000820 1 0 0 0 0 0 0 27240
0.014268 0.004015 0.172592 -0.143491 -0.258380 -0.681269 -0.000843 1 0 0 0 0 0 0 27956
0.014265 0.004023 0.172591 -0.184100 -0.187509 -0.716347 -0.000874 1 0 0 0 0 0 0 28969
0.014264 0.004027 0.172590 -0.213651 -0.127238 -0.751807 -0.000905 1 0 0 0 0 0 0 29955
0.014258 0.004051 0.172585 -0.176043 -0.380808 -0.737258 -0.000955 1 0 0 0 0 0 0 31564
0.014240 0.004045 0.172581 -0.014897 -0.010823 -0.750112 -0.000967 1 0 0 0 0 0 0 31955
0.014232 0.004042 0.172579 -0.122561 -0.019136 -0.807127 -0.000999 1 0 0 0 0 0 0 32965
0.014223 0.004062 0.172573 -0.135885 -0.326824 -0.788381 -0.001030 1 0 0 0 0 0 0 33954
0.014218 0.004072 0.172570 -0.205254 -0.229331 -0.849860 -0.001061 1 0 0 0 0 0 0 34963
0.014201 0.004059 0.172567 -0.052601 0.086353 -0.871608 -0.001092 1 0 0 0 0 0 0 35954
0.014193 0.004053 0.172566 -0.157453 0.028400 -0.920375 -0.001124 1 0 0 0 0 0 0 36964
0.014188 0.004049 0.172565 -0.230906 -0.022460 -0.959325 -0.001155 1 0 0 0 0 0 0 37954
0.014171 0.004029 0.172562 -0.077112 0.190931 -0.965626 -0.001186 1 0 0 0 0 0 0 38963
0.014163 0.004019 0.172561 -0.181226 0.078711 -1.006505 -0.001218 1 0 0 0 0 0 0 39974
0.014158 0.004014 0.172561 -0.254645 0.000207 -1.042130 -0.001250 1 0 0 0 0 0 0 40981
0.014156 0.004012 0.172561 -0.296907 -0.041958 -1.072813 -0.001281 1 0 0 0 0 0 0 41975
0.014155 0.004010 0.172560 -0.321967 -0.064109 -1.101073 -0.001312 1 0 0 0 0 0 0 42967
0.014140 0.003991 0.172558 -0.142495 0.165508 -1.101759 -0.001343 1 0 0 0 0 0 0 43971
0.014132 0.003982 0.172557 -0.233566 0.061539 -1.139648 -0.001374 1 0 0 0 0 0 0 44961
0.014128 0.003977 0.172557 -0.300572 -0.012872 -1.174211 -0.001405 1 0 0 0 0 0 0 45971
0.014126 0.003975 0.172557 -0.339547 -0.052976 -1.204251 -0.001436 1 0 0 0 0 0 0 46961
0.014125 0.003973 0.172557 -0.363205 -0.074248 -1.232548 -0.001468 1 0 0 0 0 0 0 47965
0.014125 0.003973 0.172557 -0.379004 -0.085786 -1.259623 -0.001499 1 0 0 0 0 0 0 48961
0.014110 0.003954 0.172554 -0.194709 0.149276 -1.259369 -0.001530 1 0 0 0 0 0 0 49958
0.014102 0.003945 0.172553 -0.283611 0.047879 -1.297771 -0.001562 1 0 0 0 0 0 0 50976
0.014098 0.003940 0.172553 -0.349347 -0.025184 -1.331885 -0.001593 1 0 0 0 0 0 0 51972
0.014096 0.003938 0.172553 -0.387850 -0.064653 -1.362090 -0.001624 1 0 0 0 0 0 0 52970
0.014095 0.003937 0.172553 -0.411142 -0.085514 -1.390223 -0.001655 1 0 0 0 0 0 0 53969
0.014080 0.003917 0.172551 -0.230444 0.145017 -1.390245 -0.001687 1 0 0 0 0 0 0 54964
0.014072 0.003908 0.172550 -0.320927 0.041378 -1.427962 -0.001717 1 0 0 0 0 0 0 55945
0.014068 0.003903 0.172549 -0.387661 -0.032793 -1.462321 -0.001748 1 0 0 0 0 0 0 56946
0.014066 0.003901 0.172549 -0.426685 -0.072863 -1.493185 -0.001780 1 0 0 0 0 0 0 57966
0.014065 0.003900 0.172549 -0.450124 -0.093953 -1.521035 -0.001811 1 0 0 0 0 0 0 58952
0.014065 0.003899 0.172549 -0.466023 -0.105474 -1.548566 -0.001843 1 0 0 0 0 0 0 59965
0.014050 0.003880 0.172547 -0.281591 0.129713 -1.548071 -0.001874 1 0 0 0 0 0 0 60966
0.014042 0.003871 0.172546 -0.370267 0.028441 -1.586096 -0.001905 1 0 0 0 0 0 0 61965
0.014038 0.003866 0.172545 -0.435842 -0.044531 -1.619929 -0.001936 1 0 0 0 0 0 0 62947
0.014036 0.003864 0.172545 -0.474232 -0.083919 -1.650243 -0.001967 1 0 0 0 0 0 0 63947
0.014035 0.003863 0.172545 -0.497697 -0.104765 -1.678966 -0.001999 1 0 0 0 0 0 0 64967
0.014035 0.003862 0.172545 -0.513352 -0.116170 -1.706082 -0.002030 1 0 0 0 0 0 0 65965
0.014035 0.003862 0.172545 -0.525164 -0.122696 -1.732771 -0.002062 1 0 0 0 0 0 0 66965
0.014035 0.003862 0.172545 -0.535047 -0.126988 -1.759223 -0.002093 1 0 0 0 0 0 0 67964
0.014035 0.003862 0.172545 -0.544005 -0.130119 -1.785711 -0.002124 1 0 0 0 0 0 0 68968
0.014035 0.003862 0.172545 -0.552536 -0.132576 -1.812154 -0.002156 1 0 0 0 0 0 0 69973
0.014035 0.003862 0.172545 -0.560760 -0.134813 -1.838217 -0.002187 1 0 0 0 0 0 0 70965
0.014035 0.003862 0.172545 -0.568862 -0.136920 -1.864522 -0.002218 1 0 0 0 0 0 0 71965
0.014035 0.003862 0.172545 -0.576940 -0.138860 -1.890780 -0.002249 1 0 0 0 0 0 0 72965
0.014035 0.003862 0.172545 -0.584947 -0.140845 -1.917074 -0.002280 1 0 0 0 0 0 0 73965
0.014035 0.003862 0.172545 -0.593077 -0.142824 -1.943414 -0.002312 1 0 0 0 0 0 0 74968
0.014035 0.003862 0.172545 -0.601042 -0.144707 -1.969602 -0.002343 1 0 0 0 0 0 0 75965
0.014035 0.003862 0.172545 -0.608905 -0.146655 -1.995450 -0.002374 1 0 0 0 0 0 0 76948
0.014035 0.003862 0.172545 -0.617093 -0.148611 -2.022101 -0.002405 1 0 0 0 0 0 0 77963
0.014035 0.003862 0.172545 -0.625115 -0.150542 -2.048372 -0.002436 1 0 0 0 0 0 0 78963
0.014035 0.003862 0.172545 -0.633044 -0.152436 -2.074656 -0.002468 1 0 0 0 0 0 0 79963
0.014035 0.003862 0.172545 -0.641141 -0.154399 -2.100917 -0.002499 1 0 0 0 0 0 0 80963
0.014035 0.003862 0.172545 -0.649207 -0.156343 -2.127320 -0.002530 1 0 0 0 0 0 0 81968
0.014056 0.003858 0.172537 -0.937270 -0.111210 -2.058113 -0.002561 1 0 0 0 0 0 0 82957
0.014067 0.003856 0.172534 -0.836465 -0.134186 -2.125245 -0.002593 1 0 0 0 0 0 0 83967
0.014072 0.003856 0.172532 -0.763671 -0.149837 -2.178515 -0.002623 1 0 0 0 0 0 0 84942
0.014075 0.003855 0.172532 -0.728352 -0.158403 -2.219051 -0.002655 1 0 0 0 0 0 0 85957
0.014077 0.003855 0.172531 -0.713940 -0.163284 -2.251697 -0.002686 1 0 0 0 0 0 0 86948
0.014077 0.003855 0.172531 -0.710767 -0.166603 -2.281460 -0.002718 1 0 0 0 0 0 0 87963
0.014099 0.003851 0.172524 -0.993349 -0.122063 -2.213925 -0.002749 1 0 0 0 0 0 0 88967
0.014110 0.003850 0.172520 -0.889507 -0.145325 -2.281476 -0.002780 1 0 0 0 0 0 0 89964
0.014116 0.003849 0.172519 -0.815520 -0.161090 -2.335739 -0.002812 1 0 0 0 0 0 0 90964
0.014119 0.003849 0.172518 -0.779361 -0.169679 -2.376020 -0.002843 1 0 0 0 0 0 0 91963
0.014120 0.003849 0.172517 -0.764751 -0.174631 -2.409080 -0.002874 1 0 0 0 0 0 0 92967
0.014121 0.003849 0.172517 -0.761175 -0.177826 -2.438164 -0.002905 1 0 0 0 0 0 0 93955
0.014121 0.003848 0.172517 -0.763445 -0.180328 -2.466158 -0.002936 1 0 0 0 0 0 0 94964
0.014122 0.003848 0.172517 -0.768496 -0.182487 -2.492921 -0.002968 1 0 0 0 0 0 0 95957
0.014122 0.003848 0.172517 -0.775480 -0.184674 -2.520758 -0.003000 1 0 0 0 0 0 0 97005
0.014122 0.003848 0.172517 -0.782912 -0.186694 -2.547564 -0.003032 1 0 0 0 0 0 0 98020
0.014122 0.003848 0.172517 -0.790424 -0.188600 -2.573485 -0.003063 1 0 0 0 0 0 0 99004
0.014143 0.003845 0.172510 -1.078717 -0.143427 -2.504625 -0.003094 1 0 0 0 0 0 0 100019
0.014154 0.003843 0.172506 -0.977440 -0.166340 -2.570199 -0.003124 1 0 0 0 0 0 0 100966
0.014160 0.003843 0.172505 -0.904873 -0.181987 -2.624105 -0.003155 1 0 0 0 0 0 0 101962
0.014184 0.003839 0.172497 -1.149671 -0.143387 -2.568309 -0.003186 1 0 0 0 0 0 0 102952
0.014196 0.003837 0.172493 -1.026794 -0.169414 -2.642181 -0.003218 1 0 0 0 0 0 0 103962
0.014224 0.003832 0.172484 -1.223259 -0.139278 -2.603266 -0.003249 1 0 0 0 0 0 0 104953
0.014238 0.003830 0.172479 -1.073462 -0.169513 -2.685921 -0.003280 1 0 0 0 0 0 0 105962
0.014245 0.003830 0.172477 -0.975729 -0.188348 -2.746995 -0.003311 1 0 0 0 0 0 0 106951
0.014270 0.003826 0.172469 -1.207983 -0.151176 -2.694912 -0.003343 1 0 0 0 0 0 0 107961
0.014283 0.003824 0.172465 -1.078595 -0.177911 -2.770298 -0.003374 1 0 0 0 0 0 0 108963
0.014290 0.003823 0.172463 -0.991529 -0.195102 -2.827986 -0.003405 1 0 0 0 0 0 0 109951
0.014293 0.003823 0.172462 -0.948917 -0.204332 -2.870240 -0.003436 1 0 0 0 0 0 0 110960
0.014295 0.003823 0.172462 -0.930937 -0.209506 -2.903748 -0.003467 1 0 0 0 0 0 0 111951
0.014317 0.003819 0.172454 -1.206144 -0.165687 -2.837662 -0.003499 1 0 0 0 0 0 0 112962
0.014328 0.003817 0.172451 -1.098875 -0.189395 -2.906186 -0.003530 1 0 0 0 0 0 0 113951
0.014334 0.003816 0.172449 -1.023321 -0.205313 -2.961298 -0.003561 1 0 0 0 0 0 0 114960
0.014337 0.003816 0.172448 -0.986242 -0.213868 -3.001620 -0.003592 1 0 0 0 0 0 0 115950
0.014360 0.003812 0.172441 -1.251610 -0.171708 -2.938668 -0.003624 1 0 0 0 0 0 0 116961
0.014372 0.003811 0.172437 -1.139306 -0.196120 -3.008789 -0.003655 1 0 0 0 0 0 0 117950
0.014378 0.003810 0.172435 -1.061188 -0.212318 -3.064773 -0.003686 1 0 0 0 0 0 0 118963
0.014381 0.003810 0.172435 -1.022860 -0.221110 -3.105363 -0.003717 1 0 0 0 0 0 0 119950
0.014404 0.003806 0.172427 -1.287564 -0.178842 -3.042389 -0.003749 1 0 0 0 0 0 0 120960
0.014415 0.003804 0.172423 -1.175004 -0.203290 -3.112655 -0.003780 1 0 0 0 0 0 0 121950
0.014421 0.003803 0.172421 -1.096744 -0.219608 -3.168647 -0.003811 1 0 0 0 0 0 0 122960
0.014446 0.003799 0.172413 -1.338696 -0.181067 -3.112759 -0.003842 1 0 0 0 0 0 0 123951
0.014458 0.003798 0.172409 -1.214529 -0.207251 -3.187048 -0.003874 1 0 0 0 0 0 0 124951
0.014464 0.003797 0.172408 -1.130371 -0.224318 -3.245090 -0.003905 1 0 0 0 0 0 0 125971
0.014489 0.003793 0.172399 -1.369336 -0.186171 -3.190192 -0.003937 1 0 0 0 0 0 0 126973
0.014502 0.003791 0.172395 -1.243607 -0.212414 -3.264545 -0.003968 1 0 0 0 0 0 0 127959
0.014508 0.003790 0.172394 -1.158590 -0.229523 -3.322488 -0.003999 1 0 0 0 0 0 0 128967
0.014511 0.003790 0.172393 -1.117085 -0.238615 -3.364786 -0.004031 1 0 0 0 0 0 0 129982
0.014534 0.003786 0.172385 -1.379914 -0.196558 -3.301167 -0.004062 1 0 0 0 0 0 0 130968
0.014546 0.003785 0.172381 -1.266585 -0.221018 -3.371858 -0.004093 1 0 0 0 0 0 0 131960
0.014573 0.003780 0.172372 -1.468329 -0.190075 -3.330931 -0.004124 1 0 0 0 0 0 0 132968
0.014583 0.003800 0.172363 -1.259384 -0.506393 -3.351151 -0.004155 1 0 0 0 0 0 0 133966
0.014587 0.003810 0.172359 -1.189494 -0.413585 -3.438740 -0.004186 1 0 0 0 0 0 0 134963
0.014611 0.003812 0.172349 -1.440421 -0.293968 -3.403152 -0.004218 1 0 0 0 0 0 0 135964
0.014624 0.003813 0.172345 -1.320853 -0.276550 -3.487403 -0.004248 1 0 0 0 0 0 0 136946
0.014630 0.003814 0.172343 -1.238899 -0.271246 -3.550374 -0.004280 1 0 0 0 0 0 0 137964
0.014654 0.003811 0.172334 -1.478724 -0.221720 -3.496658 -0.004311 1 0 0 0 0 0 0 138944
0.014667 0.003809 0.172330 -1.353705 -0.242395 -3.572660 -0.004342 1 0 0 0 0 0 0 139943
0.014673 0.003809 0.172328 -1.269195 -0.256598 -3.631775 -0.004374 1 0 0 0 0 0 0 140971
0.014698 0.003805 0.172320 -1.507946 -0.216901 -3.576479 -0.004405 1 0 0 0 0 0 0 141971
0.014711 0.003803 0.172316 -1.382444 -0.242570 -3.651590 -0.004437 1 0 0 0 0 0 0 142969
0.014738 0.003799 0.172307 -1.577760 -0.211990 -3.611864 -0.004468 1 0 0 0 0 0 0 143967
0.014748 0.003819 0.172298 -1.366032 -0.528899 -3.633105 -0.004499 1 0 0 0 0 0 0 144965
0.014753 0.003829 0.172293 -1.294592 -0.436068 -3.721394 -0.004530 1 0 0 0 0 0 0 145965
0.014777 0.003830 0.172284 -1.544750 -0.316464 -3.685414 -0.004561 1 0 0 0 0 0 0 146963
0.014789 0.003832 0.172279 -1.425121 -0.299028 -3.770573 -0.004593 1 0 0 0 0 0 0 147967
0.014795 0.003832 0.172277 -1.342866 -0.293759 -3.833215 -0.004624 1 0 0 0 0 0 0 148964
0.014794 0.003855 0.172272 -1.240706 -0.578274 -3.815141 -0.004655 1 0 0 0 0 0 0 149962
0.014814 0.003862 0.172261 -1.530370 -0.418822 -3.778280 -0.004686 1 0 0 0 0 0 0 150961
0.014825 0.003866 0.172257 -1.435662 -0.358393 -3.868038 -0.004718 1 0 0 0 0 0 0 151962
0.014831 0.003869 0.172254 -1.366204 -0.329002 -3.932998 -0.004748 1 0 0 0 0 0 0 152945
0.014850 0.003888 0.172241 -1.550891 -0.554148 -3.818029 -0.004780 1 0 0 0 0 0 0 153944
0.014860 0.003898 0.172235 -1.455430 -0.457096 -3.921869 -0.004811 1 0 0 0 0 0 0 154962
0.014865 0.003903 0.172232 -1.390278 -0.386041 -3.998801 -0.004843 1 0 0 0 0 0 0 155964
0.014890 0.003902 0.172223 -1.638948 -0.300683 -3.951489 -0.004873 1 0 0 0 0 0 0 156944
0.014897 0.003924 0.172214 -1.456804 -0.590084 -3.969222 -0.004905 1 0 0 0 0 0 0 157962
0.014923 0.003932 0.172202 -1.680710 -0.436234 -3.957638 -0.004937 1 0 0 0 0 0 0 158966
0.014936 0.003936 0.172197 -1.549962 -0.378270 -4.060326 -0.004968 1 0 0 0 0 0 0 159962
0.014942 0.003938 0.172194 -1.462171 -0.349894 -4.132133 -0.004999 1 0 0 0 0 0 0 160968
0.014941 0.003961 0.172188 -1.357043 -0.622833 -4.117763 -0.005030 1 0 0 0 0 0 0 161961
0.014962 0.003969 0.172178 -1.645227 -0.457309 -4.082529 -0.005061 1 0 0 0 0 0 0 162963
0.014973 0.003973 0.172173 -1.549724 -0.393795 -4.173453 -0.005093 1 0 0 0 0 0 0 163961
0.014978 0.003976 0.172170 -1.480108 -0.362915 -4.239541 -0.005124 1 0 0 0 0 0 0 164964
0.014976 0.003999 0.172165 -1.384232 -0.634754 -4.222296 -0.005155 1 0 0 0 0 0 0 165955
0.014975 0.004011 0.172162 -1.396732 -0.515960 -4.284563 -0.005187 1 0 0 0 0 0 0 166964
0.014997 0.004013 0.172153 -1.692226 -0.383842 -4.234240 -0.005217 1 0 0 0 0 0 0 167953
0.015003 0.004036 0.172144 -1.534330 -0.647752 -4.250612 -0.005249 1 0 0 0 0 0 0 168963
0.015006 0.004048 0.172140 -1.489955 -0.528020 -4.337155 -0.005280 1 0 0 0 0 0 0 169963
0.015029 0.004051 0.172130 -1.754028 -0.395135 -4.299320 -0.005311 1 0 0 0 0 0 0 170960
0.015036 0.004074 0.172121 -1.579754 -0.658401 -4.321308 -0.005343 1 0 0 0 0 0 0 171962
0.015040 0.004086 0.172117 -1.526976 -0.538193 -4.410243 -0.005373 1 0 0 0 0 0 0 172944
0.015042 0.004092 0.172114 -1.506410 -0.452146 -4.473269 -0.005405 1 0 0 0 0 0 0 173966
0.015043 0.004096 0.172114 -1.499430 -0.406539 -4.516458 -0.005436 1 0 0 0 0 0 0 174942
0.015039 0.004119 0.172108 -1.438373 -0.671397 -4.488175 -0.005468 1 0 0 0 0 0 0 175960
0.015059 0.004127 0.172098 -1.749334 -0.502445 -4.446030 -0.005499 1 0 0 0 0 0 0 176963
0.015069 0.004132 0.172093 -1.665432 -0.437283 -4.533987 -0.005530 1 0 0 0 0 0 0 177959
0.015074 0.004134 0.172091 -1.601511 -0.405641 -4.598489 -0.005561 1 0 0 0 0 0 0 178952
0.015072 0.004157 0.172085 -1.508808 -0.677376 -4.580465 -0.005593 1 0 0 0 0 0 0 179960
0.015071 0.004169 0.172083 -1.522631 -0.558583 -4.642206 -0.005624 1 0 0 0 0 0 0 180952
0.015070 0.004175 0.172081 -1.538465 -0.473546 -4.691081 -0.005655 1 0 0 0 0 0 0 181962
0.015087 0.004196 0.172068 -1.769658 -0.669407 -4.565313 -0.005686 1 0 0 0 0 0 0 182950
0.015096 0.004208 0.172062 -1.697861 -0.557450 -4.665708 -0.005718 1 0 0 0 0 0 0 183959
0.015100 0.004213 0.172059 -1.644554 -0.478893 -4.740989 -0.005749 1 0 0 0 0 0 0 184950
0.015102 0.004216 0.172058 -1.619011 -0.437188 -4.791957 -0.005780 1 0 0 0 0 0 0 185958
0.015104 0.004218 0.172057 -1.609516 -0.416480 -4.829550 -0.005811 1 0 0 0 0 0 0 186949
0.015100 0.004240 0.172052 -1.547265 -0.694341 -4.797645 -0.005843 1 0 0 0 0 0 0 187958
0.015098 0.004252 0.172050 -1.577024 -0.579049 -4.853363 -0.005874 1 0 0 0 0 0 0 188964
0.015097 0.004258 0.172048 -1.600693 -0.495904 -4.898647 -0.005905 1 0 0 0 0 0 0 189950
0.015096 0.004261 0.172048 -1.617036 -0.452321 -4.934709 -0.005936 1 0 0 0 0 0 0 190959
0.015118 0.004259 0.172040 -1.910215 -0.384138 -4.866154 -0.005968 1 0 0 0 0 0 0 191961
0.015128 0.004258 0.172036 -1.812421 -0.395674 -4.936035 -0.005999 1 0 0 0 0 0 0 192949
0.015129 0.004279 0.172030 -1.680154 -0.693115 -4.928115 -0.006030 1 0 0 0 0 0 0 193959
0.015130 0.004290 0.172027 -1.671570 -0.587258 -4.995724 -0.006061 1 0 0 0 0 0 0 194949
0.015130 0.004296 0.172025 -1.675809 -0.508639 -5.047424 -0.006093 1 0 0 0 0 0 0 195957
0.015130 0.004299 0.172024 -1.681938 -0.467049 -5.085865 -0.006124 1 0 0 0 0 0 0 196951
0.015131 0.004300 0.172024 -1.689126 -0.446825 -5.118065 -0.006155 1 0 0 0 0 0 0 197959
0.015131 0.004301 0.172024 -1.696755 -0.437520 -5.146875 -0.006186 1 0 0 0 0 0 0 198958
0.015126 0.004323 0.172019 -1.643151 -0.721581 -5.109929 -0.006217 1 0 0 0 0 0 0 199948
0.015124 0.004335 0.172017 -1.677474 -0.609485 -5.163845 -0.006249 1 0 0 0 0 0 0 200958
0.015123 0.004340 0.172016 -1.703445 -0.528070 -5.208319 -0.006280 1 0 0 0 0 0 0 201947
0.015122 0.004343 0.172015 -1.720973 -0.485383 -5.244014 -0.006311 1 0 0 0 0 0 0 202958
0.015117 0.004367 0.172010 -1.672077 -0.752226 -5.210031 -0.006342 1 0 0 0 0 0 0 203947
0.015115 0.004379 0.172008 -1.708645 -0.631554 -5.265551 -0.006374 1 0 0 0 0 0 0 204959
0.015114 0.004385 0.172006 -1.735809 -0.545766 -5.310720 -0.006405 1 0 0 0 0 0 0 205947
0.015113 0.004388 0.172006 -1.753792 -0.500920 -5.346770 -0.006436 1 0 0 0 0 0 0 206958
0.015113 0.004389 0.172006 -1.766848 -0.478994 -5.377455 -0.006468 1 0 0 0 0 0 0 207959
0.015113 0.004390 0.172005 -1.777465 -0.468941 -5.405474 -0.006499 1 0 0 0 0 0 0 208952
0.015108 0.004412 0.172001 -1.725539 -0.752724 -5.368570 -0.006530 1 0 0 0 0 0 0 209968
0.015106 0.004424 0.171998 -1.760611 -0.640720 -5.422500 -0.006562 1 0 0 0 0 0 0 210980
0.015105 0.004429 0.171997 -1.787011 -0.559277 -5.466958 -0.006593 1 0 0 0 0 0 0 211968
0.015104 0.004432 0.171997 -1.804511 -0.516529 -5.502109 -0.006624 1 0 0 0 0 0 0 212958
0.015104 0.004434 0.171996 -1.817359 -0.495792 -5.532609 -0.006655 1 0 0 0 0 0 0 213958
0.015099 0.004456 0.171991 -1.766315 -0.774170 -5.496147 -0.006686 1 0 0 0 0 0 0 214956
0.015097 0.004468 0.171989 -1.801788 -0.659316 -5.550588 -0.006718 1 0 0 0 0 0 0 215965
0.015096 0.004474 0.171988 -1.828584 -0.576593 -5.595668 -0.006749 1 0 0 0 0 0 0 216967
0.015096 0.004477 0.171987 -1.846264 -0.533165 -5.631033 -0.006780 1 0 0 0 0 0 0 217960
0.015091 0.004500 0.171982 -1.797451 -0.799847 -5.596884 -0.006811 1 0 0 0 0 0 0 218959
0.015073 0.004493 0.171978 -1.634416 -0.432997 -5.627214 -0.006843 1 0 0 0 0 0 0 219962
0.015064 0.004490 0.171976 -1.740672 -0.444601 -5.683406 -0.006874 1 0 0 0 0 0 0 220961
0.015060 0.004488 0.171975 -1.815636 -0.470076 -5.726412 -0.006905 1 0 0 0 0 0 0 221960
0.015053 0.004509 0.171969 -1.796936 -0.773229 -5.695955 -0.006936 1 0 0 0 0 0 0 222960
0.015050 0.004520 0.171967 -1.848785 -0.670846 -5.753456 -0.006968 1 0 0 0 0 0 0 223971
0.015048 0.004526 0.171966 -1.883601 -0.594278 -5.799837 -0.006999 1 0 0 0 0 0 0 224967
0.015043 0.004550 0.171960 -1.843501 -0.841786 -5.771159 -0.007030 1 0 0 0 0 0 0 225968
0.015040 0.004563 0.171957 -1.884332 -0.711129 -5.829307 -0.007062 1 0 0 0 0 0 0 226966
0.015039 0.004569 0.171956 -1.913620 -0.620407 -5.876074 -0.007093 1 0 0 0 0 0 0 227959
0.015034 0.004594 0.171951 -1.870718 -0.860831 -5.847487 -0.007124 1 0 0 0 0 0 0 228960
0.015016 0.004588 0.171946 -1.710297 -0.480497 -5.880732 -0.007155 1 0 0 0 0 0 0 229961
0.015007 0.004585 0.171944 -1.817953 -0.485201 -5.938314 -0.007186 1 0 0 0 0 0 0 230959
0.015003 0.004584 0.171943 -1.893622 -0.507169 -5.982085 -0.007218 1 0 0 0 0 0 0 231962
0.014996 0.004605 0.171938 -1.875139 -0.808691 -5.951471 -0.007249 1 0 0 0 0 0 0 232961
0.014978 0.004597 0.171933 -1.726947 -0.459316 -5.983768 -0.007280 1 0 0 0 0 0 0 233960
0.014964 0.004615 0.171926 -1.778913 -0.767571 -5.975719 -0.007311 1 0 0 0 0 0 0 234959
0.014957 0.004625 0.171923 -1.883777 -0.686385 -6.046751 -0.007343 1 0 0 0 0 0 0 235960
0.014938 0.004611 0.171919 -1.746407 -0.375688 -6.074762 -0.007374 1 0 0 0 0 0 0 236960
0.014925 0.004626 0.171913 -1.799059 -0.726604 -6.059421 -0.007405 1 0 0 0 0 0 0 237960
0.014902 0.004615 0.171908 -1.703739 -0.423110 -6.101265 -0.007436 1 0 0 0 0 0 0 238962
0.014892 0.004609 0.171905 -1.845840 -0.468144 -6.163265 -0.007468 1 0 0 0 0 0 0 239959
0.014866 0.004610 0.171897 -1.676129 -0.552177 -6.118192 -0.007499 1 0 0 0 0 0 0 240961
0.014854 0.004610 0.171893 -1.833340 -0.562128 -6.191979 -0.007530 1 0 0 0 0 0 0 241957
0.014832 0.004592 0.171890 -1.738055 -0.317051 -6.223141 -0.007561 1 0 0 0 0 0 0 242960
0.014817 0.004605 0.171883 -1.813186 -0.702835 -6.209500 -0.007593 1 0 0 0 0 0 0 243958
0.014789 0.004615 0.171873 -1.666704 -0.705017 -6.186411 -0.007624 1 0 0 0 0 0 0 244960
0.014761 0.004601 0.171866 -1.640131 -0.401542 -6.250854 -0.007655 1 0 0 0 0 0 0 245957
0.014741 0.004616 0.171858 -1.770522 -0.751471 -6.261027 -0.007686 1 0 0 0 0 0 0 246959
0.014717 0.004606 0.171852 -1.715667 -0.446215 -6.315319 -0.007718 1 0 0 0 0 0 0 247957
0.014685 0.004603 0.171842 -1.614696 -0.531970 -6.292215 -0.007749 1 0 0 0 0 0 0 248962
0.014653 0.004584 0.171836 -1.622223 -0.313262 -6.353374 -0.007780 1 0 0 0 0 0 0 249951
0.014655 0.004593 0.171820 -2.053618 -0.662905 -6.262927 -0.007811 1 0 0 0 0 0 0 250961
0.014636 0.004601 0.171806 -1.837095 -0.691039 -6.292299 -0.007843 1 0 0 0 0 0 0 251962
0.014611 0.004587 0.171797 -1.749473 -0.403084 -6.390617 -0.007874 1 0 0 0 0 0 0 252960
0.014579 0.004583 0.171786 -1.644707 -0.514181 -6.391245 -0.007905 1 0 0 0 0 0 0 253959
0.014543 0.004585 0.171773 -1.588222 -0.597636 -6.398346 -0.007936 1 0 0 0 0 0 0 254959
0.014526 0.004586 0.171768 -1.825862 -0.601726 -6.506625 -0.007968 1 0 0 0 0 0 0 255963
0.014518 0.004586 0.171750 -1.991003 -0.593598 -6.388287 -0.007999 1 0 0 0 0 0 0 256961
0.014495 0.004590 0.171735 -1.803071 -0.641164 -6.425440 -0.008030 1 0 0 0 0 0 0 257958
0.014463 0.004596 0.171721 -1.682415 -0.670797 -6.463472 -0.008061 1 0 0 0 0 0 0 258956
0.014428 0.004602 0.171707 -1.620278 -0.687444 -6.494843 -0.008093 1 0 0 0 0 0 0 259960
0.014395 0.004587 0.171698 -1.653680 -0.408548 -6.588641 -0.008124 1 0 0 0 0 0 0 260960
0.014380 0.004579 0.171680 -1.896313 -0.478447 -6.486631 -0.008155 1 0 0 0 0 0 0 261948
0.014353 0.004579 0.171664 -1.764363 -0.586604 -6.534221 -0.008186 1 0 0 0 0 0 0 262957
0.014319 0.004583 0.171649 -1.672997 -0.648531 -6.577008 -0.008217 1 0 0 0 0 0 0 263947
0.014304 0.004585 0.171627 -1.908943 -0.633652 -6.511668 -0.008249 1 0 0 0 0 0 0 264958
0.014262 0.004571 0.171608 -1.575477 -0.426502 -6.554093 -0.008280 1 0 0 0 0 0 0 265946
0.014221 0.004567 0.171592 -1.564194 -0.547890 -6.620057 -0.008311 1 0 0 0 0 0 0 266955
0.014202 0.004566 0.171569 -1.857601 -0.583489 -6.567428 -0.008342 1 0 0 0 0 0 0 267947
0.014177 0.004547 0.171557 -1.821043 -0.360724 -6.711376 -0.008374 1 0 0 0 0 0 0 268956
0.014145 0.004541 0.171543 -1.718272 -0.509831 -6.740289 -0.008405 1 0 0 0 0 0 0 269946
0.014126 0.004560 0.171517 -1.878728 -0.853345 -6.595381 -0.008436 1 0 0 0 0 0 0 270955
0.014096 0.004574 0.171498 -1.768288 -0.819114 -6.687061 -0.008467 1 0 0 0 0 0 0 271945
0.014083 0.004581 0.171474 -1.976762 -0.732456 -6.658516 -0.008499 1 0 0 0 0 0 0 272956
0.014042 0.004569 0.171453 -1.625485 -0.486496 -6.718687 -0.008530 1 0 0 0 0 0 0 273944
0.014001 0.004567 0.171436 -1.605206 -0.587844 -6.793829 -0.008561 1 0 0 0 0 0 0 274955
0.013982 0.004567 0.171413 -1.894390 -0.612837 -6.745621 -0.008592 1 0 0 0 0 0 0 275955
0.013937 0.004551 0.171393 -1.587034 -0.427719 -6.795267 -0.008623 1 0 0 0 0 0 0 276946
0.013917 0.004544 0.171368 -1.873706 -0.511711 -6.766375 -0.008655 1 0 0 0 0 0 0 277956
0.013886 0.004544 0.171350 -1.781895 -0.622244 -6.856834 -0.008686 1 0 0 0 0 0 0 278945
0.013857 0.004525 0.171324 -1.792164 -0.388972 -6.792698 -0.008717 1 0 0 0 0 0 0 279955
0.013823 0.004520 0.171304 -1.726160 -0.539630 -6.889953 -0.008748 1 0 0 0 0 0 0 280947
0.013786 0.004521 0.171287 -1.684818 -0.641127 -6.959789 -0.008780 1 0 0 0 0 0 0 281955
0.013753 0.004503 0.171262 -1.743509 -0.399633 -6.876710 -0.008811 1 0 0 0 0 0 0 282944
0.013712 0.004520 0.171238 -1.638677 -0.836753 -6.897200 -0.008842 1 0 0 0 0 0 0 283955
0.013677 0.004510 0.171209 -1.718870 -0.529585 -6.861707 -0.008873 1 0 0 0 0 0 0 284947
0.013662 0.004505 0.171181 -1.979689 -0.570017 -6.880618 -0.008905 1 0 0 0 0 0 0 285955
0.013619 0.004488 0.171158 -1.646387 -0.412928 -6.972043 -0.008936 1 0 0 0 0 0 0 286945
0.013578 0.004483 0.171124 -1.648561 -0.555324 -6.865895 -0.008967 1 0 0 0 0 0 0 287955
0.013560 0.004481 0.171093 -1.941551 -0.609739 -6.908886 -0.008998 1 0 0 0 0 0 0 288946
0.013515 0.004466 0.171069 -1.630335 -0.437835 -7.017680 -0.009030 1 0 0 0 0 0 0 289955
0.013473 0.004461 0.171035 -1.643481 -0.570363 -6.919299 -0.009061 1 0 0 0 0 0 0 290958
0.013455 0.004460 0.171004 -1.942613 -0.619181 -6.967244 -0.009093 1 0 0 0 0 0 0 291966
0.013431 0.004440 0.170972 -1.919144 -0.394940 -6.978373 -0.009125 1 0 0 0 0 0 0 292983
0.013379 0.004438 0.170941 -1.539018 -0.597315 -7.021819 -0.009156 1 0 0 0 0 0 0 293975
0.013339 0.004419 0.170909 -1.661540 -0.390870 -7.024842 -0.009186 1 0 0 0 0 0 0 294963
0.013300 0.004413 0.170872 -1.688360 -0.546833 -6.964721 -0.009218 1 0 0 0 0 0 0 295962
0.013261 0.004414 0.170831 -1.700678 -0.654147 -6.939092 -0.009249 1 0 0 0 0 0 0 296968
0.013228 0.004396 0.170794 -1.775689 -0.421902 -7.005236 -0.009280 1 0 0 0 0 0 0 297962
0.013192 0.004391 0.170754 -1.752271 -0.565653 -6.983762 -0.009312 1 0 0 0 0 0 0 298967
0.013156 0.004392 0.170712 -1.735688 -0.666192 -6.976553 -0.009343 1 0 0 0 0 0 0 299957
0.013123 0.004375 0.170674 -1.796084 -0.429814 -7.052021 -0.009374 1 0 0 0 0 0 0 300957
0.013072 0.004351 0.170631 -1.558130 -0.324410 -7.001344 -0.009405 1 0 0 0 0 0 0 301957
0.013028 0.004343 0.170587 -1.618372 -0.520906 -7.009172 -0.009436 1 0 0 0 0 0 0 302940
0.012986 0.004343 0.170544 -1.666846 -0.645661 -7.025038 -0.009468 1 0 0 0 0 0 0 303956
0.012968 0.004344 0.170492 -1.979498 -0.661492 -6.941709 -0.009499 1 0 0 0 0 0 0 304960
0.012925 0.004329 0.170442 -1.676973 -0.471491 -6.967203 -0.009530 1 0 0 0 0 0 0 305956
0.012884 0.004326 0.170395 -1.684396 -0.602542 -7.027100 -0.009562 1 0 0 0 0 0 0 306966
0.012866 0.004325 0.170342 -1.989489 -0.640163 -6.967001 -0.009592 1 0 0 0 0 0 0 307942
0.012822 0.004309 0.170291 -1.683519 -0.462617 -7.004214 -0.009624 1 0 0 0 0 0 0 308965
0.012781 0.004306 0.170243 -1.689068 -0.599909 -7.068957 -0.009655 1 0 0 0 0 0 0 309942
0.012747 0.004285 0.170187 -1.785718 -0.392797 -6.976846 -0.009686 1 0 0 0 0 0 0 310939
0.012711 0.004280 0.170137 -1.768217 -0.561393 -7.064099 -0.009718 1 0 0 0 0 0 0 311960
0.012658 0.004262 0.170087 -1.542596 -0.425005 -7.089729 -0.009748 1 0 0 0 0 0 0 312941
0.012628 0.004276 0.170027 -1.830957 -0.822527 -6.970671 -0.009780 1 0 0 0 0 0 0 313957
0.012578 0.004268 0.169972 -1.595212 -0.586071 -7.045061 -0.009811 1 0 0 0 0 0 0 314957
0.012556 0.004264 0.169914 -1.931288 -0.617329 -7.034660 -0.009842 1 0 0 0 0 0 0 315955
0.012504 0.004270 0.169855 -1.581683 -0.746960 -7.024574 -0.009874 1 0 0 0 0 0 0 316955
0.012465 0.004255 0.169793 -1.710076 -0.480525 -6.996196 -0.009904 1 0 0 0 0 0 0 317938
0.012426 0.004252 0.169740 -1.728333 -0.613027 -7.125276 -0.009936 1 0 0 0 0 0 0 318957
0.012387 0.004254 0.169674 -1.736941 -0.698338 -6.995595 -0.009968 1 0 0 0 0 0 0 319957
0.012355 0.004236 0.169609 -1.815729 -0.453967 -6.994329 -0.009999 1 0 0 0 0 0 0 320959
0.012341 0.004228 0.169546 -2.073273 -0.549063 -7.042756 -0.010030 1 0 0 0 0 0 0 321959
0.012293 0.004232 0.169484 -1.656506 -0.716894 -7.067116 -0.010061 1 0 0 0 0 0 0 322955
0.012255 0.004215 0.169420 -1.749221 -0.468145 -7.055690 -0.010092 1 0 0 0 0 0 0 323937
0.012217 0.004211 0.169349 -1.755246 -0.603329 -6.980375 -0.010124 1 0 0 0 0 0 0 324958
0.012179 0.004212 0.169275 -1.755480 -0.700162 -6.942380 -0.010155 1 0 0 0 0 0 0 325954
0.012157 0.004236 0.169203 -1.966654 -1.002048 -6.967529 -0.010186 1 0 0 0 0 0 0 326957
0.012133 0.004230 0.169133 -1.956479 -0.639310 -7.023955 -0.010217 1 0 0 0 0 0 0 327936
0.012079 0.004235 0.169067 -1.578637 -0.751806 -7.089242 -0.010250 1 0 0 0 0 0 0 328993
0.012033 0.004241 0.168995 -1.635764 -0.785328 -7.025664 -0.010282 1 0 0 0 0 0 0 330014
0.011991 0.004248 0.168920 -1.690138 -0.803030 -6.990685 -0.010313 1 0 0 0 0 0 0 331013
0.011950 0.004256 0.168843 -1.720296 -0.814217 -6.978195 -0.010345 1 0 0 0 0 0 0 332021
0.011895 0.004245 0.168762 -1.523348 -0.573569 -6.936625 -0.010376 1 0 0 0 0 0 0 333024
0.011847 0.004244 0.168683 -1.613530 -0.676794 -6.956776 -0.010407 1 0 0 0 0 0 0 334021
0.011788 0.004228 0.168601 -1.464096 -0.503477 -6.933317 -0.010438 1 0 0 0 0 0 0 335020
0.011761 0.004221 0.168512 -1.869187 -0.588024 -6.859301 -0.010469 1 0 0 0 0 0 0 336014
0.011728 0.004221 0.168429 -1.835024 -0.703785 -6.925285 -0.010501 1 0 0 0 0 0 0 337024
0.011676 0.004207 0.168344 -1.578801 -0.520586 -6.926930 -0.010531 1 0 0 0 0 0 0 337992
0.011647 0.004222 0.168249 -1.852168 -0.893620 -6.788434 -0.010563 1 0 0 0 0 0 0 339000
0.011618 0.004211 0.168150 -1.894932 -0.589261 -6.746828 -0.010594 1 0 0 0 0 0 0 339997
0.011579 0.004233 0.168056 -1.756780 -0.985742 -6.799500 -0.010625 1 0 0 0 0 0 0 340993
0.011546 0.004225 0.167958 -1.819566 -0.643376 -6.764117 -0.010656 1 0 0 0 0 0 0 341989
0.011493 0.004206 0.167866 -1.575251 -0.471821 -6.847983 -0.010688 1 0 0 0 0 0 0 343015
0.011447 0.004201 0.167762 -1.634876 -0.624123 -6.714674 -0.010719 1 0 0 0 0 0 0 344013
0.011405 0.004202 0.167654 -1.684637 -0.728324 -6.634970 -0.010750 1 0 0 0 0 0 0 344992
0.011342 0.004211 0.167550 -1.421604 -0.841352 -6.701700 -0.010782 1 0 0 0 0 0 0 346018
0.011290 0.004219 0.167441 -1.545002 -0.849327 -6.637293 -0.010813 1 0 0 0 0 0 0 347011
0.011251 0.004205 0.167335 -1.708498 -0.554688 -6.677218 -0.010844 1 0 0 0 0 0 0 347995
0.011211 0.004201 0.167224 -1.723362 -0.670980 -6.623183 -0.010875 1 0 0 0 0 0 0 349012
0.011171 0.004204 0.167111 -1.723970 -0.757961 -6.589369 -0.010906 1 0 0 0 0 0 0 349996
0.011131 0.004209 0.166996 -1.722946 -0.806397 -6.572329 -0.010938 1 0 0 0 0 0 0 351012
0.011075 0.004196 0.166877 -1.505238 -0.583676 -6.516262 -0.010969 1 0 0 0 0 0 0 351996
0.011027 0.004194 0.166760 -1.587374 -0.696249 -6.529047 -0.010999 1 0 0 0 0 0 0 352971
0.010966 0.004179 0.166639 -1.429426 -0.526792 -6.490150 -0.011030 1 0 0 0 0 0 0 353945
0.010938 0.004170 0.166512 -1.834868 -0.611176 -6.405749 -0.011061 1 0 0 0 0 0 0 354953
0.010904 0.004171 0.166390 -1.798642 -0.728796 -6.464294 -0.011092 1 0 0 0 0 0 0 355944
0.010850 0.004156 0.166266 -1.536868 -0.546199 -6.451310 -0.011124 1 0 0 0 0 0 0 356953
0.010824 0.004148 0.166137 -1.886031 -0.621632 -6.378518 -0.011155 1 0 0 0 0 0 0 357943
0.010775 0.004130 0.166010 -1.603664 -0.485770 -6.394674 -0.011186 1 0 0 0 0 0 0 358954
0.010730 0.004124 0.165869 -1.625149 -0.638726 -6.210884 -0.011217 1 0 0 0 0 0 0 359942
0.010687 0.004125 0.165739 -1.658274 -0.750813 -6.344126 -0.011249 1 0 0 0 0 0 0 360961
0.010628 0.004111 0.165611 -1.454251 -0.559747 -6.373831 -0.011280 1 0 0 0 0 0 0 361944
0.010600 0.004104 0.165478 -1.835223 -0.628972 -6.322524 -0.011311 1 0 0 0 0 0 0 362953
0.010565 0.004103 0.165333 -1.780238 -0.730040 -6.152358 -0.011342 1 0 0 0 0 0 0 363943
0.010510 0.004089 0.165197 -1.516618 -0.551423 -6.248349 -0.011374 1 0 0 0 0 0 0 364954
0.010468 0.004062 0.165057 -1.646115 -0.377493 -6.195434 -0.011405 1 0 0 0 0 0 0 365954
0.010403 0.004057 0.164915 -1.365934 -0.636895 -6.179341 -0.011436 1 0 0 0 0 0 0 366944
0.010350 0.004058 0.164765 -1.477710 -0.745117 -6.057033 -0.011467 1 0 0 0 0 0 0 367953
0.010307 0.004039 0.164617 -1.638654 -0.501901 -6.069225 -0.011498 1 0 0 0 0 0 0 368944
0.010226 0.004019 0.164468 -1.137079 -0.455652 -6.045444 -0.011530 1 0 0 0 0 0 0 369953
0.010170 0.003990 0.164319 -1.410858 -0.331495 -6.054058 -0.011561 1 0 0 0 0 0 0 370941
0.010121 0.003979 0.164165 -1.518805 -0.554546 -5.966174 -0.011592 1 0 0 0 0 0 0 371952
0.010074 0.003977 0.164007 -1.569262 -0.696984 -5.909072 -0.011624 1 0 0 0 0 0 0 372953
0.010029 0.003980 0.163847 -1.592631 -0.773022 -5.873035 -0.011655 1 0 0 0 0 0 0 373942
0.009991 0.003962 0.163693 -1.683167 -0.514710 -5.936950 -0.011686 1 0 0 0 0 0 0 374953
0.009934 0.003938 0.163530 -1.433118 -0.401955 -5.820997 -0.011717 1 0 0 0 0 0 0 375953
0.009883 0.003930 0.163367 -1.495438 -0.595924 -5.800232 -0.011748 1 0 0 0 0 0 0 376943
0.009819 0.003910 0.163200 -1.323122 -0.470597 -5.728512 -0.011780 1 0 0 0 0 0 0 377955
0.009765 0.003904 0.163034 -1.432572 -0.633385 -5.736632 -0.011811 1 0 0 0 0 0 0 378947
0.009716 0.003905 0.162869 -1.503887 -0.737795 -5.735729 -0.011842 1 0 0 0 0 0 0 379954
0.009653 0.003890 0.162699 -1.318447 -0.545110 -5.667146 -0.011874 1 0 0 0 0 0 0 380964
0.009599 0.003886 0.162531 -1.419847 -0.671841 -5.677446 -0.011905 1 0 0 0 0 0 0 381965
0.009533 0.003869 0.162360 -1.266361 -0.509911 -5.616903 -0.011936 1 0 0 0 0 0 0 382952
0.009478 0.003864 0.162191 -1.385494 -0.653569 -5.632304 -0.011968 1 0 0 0 0 0 0 383959
0.009411 0.003847 0.162018 -1.240872 -0.500552 -5.573275 -0.011999 1 0 0 0 0 0 0 384966
0.009377 0.003837 0.161839 -1.657283 -0.587407 -5.474773 -0.012030 1 0 0 0 0 0 0 385953
0.009321 0.003817 0.161660 -1.403585 -0.461766 -5.465596 -0.012061 1 0 0 0 0 0 0 386960
0.009271 0.003811 0.161487 -1.445774 -0.627654 -5.514953 -0.012093 1 0 0 0 0 0 0 387959
0.009206 0.003792 0.161311 -1.259013 -0.486172 -5.469498 -0.012124 1 0 0 0 0 0 0 388957
0.009134 0.003768 0.161132 -1.140173 -0.392005 -5.430060 -0.012155 1 0 0 0 0 0 0 389953
0.009076 0.003759 0.160958 -1.294208 -0.588211 -5.461947 -0.012186 1 0 0 0 0 0 0 390953
0.008984 0.003745 0.160789 -0.874865 -0.525513 -5.522230 -0.012217 1 0 0 0 0 0 0 391937
0.008922 0.003718 0.160625 -1.202417 -0.363378 -5.587632 -0.012249 1 0 0 0 0 0 0 392960
0.008845 0.003712 0.160444 -1.028885 -0.614965 -5.353086 -0.012280 1 0 0 0 0 0 0 393958
0.008783 0.003713 0.160267 -1.210813 -0.727692 -5.370734 -0.012311 1 0 0 0 0 0 0 394960
0.008714 0.003686 0.159994 -1.126665 -0.383835 -4.096446 -0.012344 1 0 0 0 0 0 0 395995
0.008662 0.003666 0.159854 -1.334038 -0.430855 -5.694027 -0.012374 1 0 0 0 0 0 0 396959
0.008611 0.003659 0.159695 -1.376954 -0.604275 -5.582614 -0.012405 1 0 0 0 0 0 0 397958
0.008546 0.003640 0.159521 -1.173545 -0.465152 -5.372362 -0.012436 1 0 0 0 0 0 0 398953
0.008490 0.003634 0.159345 -1.268708 -0.619727 -5.318239 -0.012467 1 0 0 0 0 0 0 399952
0.008421 0.003616 0.159164 -1.112403 -0.475256 -5.217652 -0.012499 1 0 0 0 0 0 0 400956
0.008357 0.003633 0.158977 -1.146437 -0.923016 -5.120960 -0.012529 1 0 0 0 0 0 0 401936
0.008314 0.003599 0.158788 -1.412743 -0.301881 -5.071433 -0.012561 1 0 0 0 0 0 0 402954
0.008215 0.003587 0.158506 -0.708037 -0.533996 -3.822074 -0.012593 1 0 0 0 0 0 0 403977
0.008174 0.003589 0.158367 -1.390702 -0.719941 -5.554384 -0.012624 1 0 0 0 0 0 0 404955
0.008112 0.003573 0.158200 -1.179588 -0.525058 -5.339772 -0.012655 1 0 0 0 0 0 0 405951
0.008058 0.003569 0.158025 -1.241648 -0.646904 -5.206156 -0.012686 1 0 0 0 0 0 0 406953
0.007989 0.003551 0.157841 -1.067196 -0.488034 -5.058148 -0.012717 1 0 0 0 0 0 0 407935
0.007932 0.003546 0.157659 -1.177336 -0.630615 -5.042969 -0.012749 1 0 0 0 0 0 0 408956
0.007862 0.003528 0.157471 -1.027710 -0.481075 -4.954626 -0.012780 1 0 0 0 0 0 0 409961
0.007804 0.003523 0.157286 -1.149111 -0.627083 -4.966327 -0.012811 1 0 0 0 0 0 0 410952
0.007734 0.003505 0.157096 -1.004711 -0.479178 -4.888773 -0.012842 1 0 0 0 0 0 0 411955
0.007681 0.003477 0.156917 -1.213867 -0.329428 -5.009978 -0.012874 1 0 0 0 0 0 0 412955
0.007614 0.003448 0.156730 -1.035719 -0.295324 -4.886614 -0.012905 1 0 0 0 0 0 0 413955
0.007535 0.003442 0.156553 -0.843552 -0.588829 -4.996685 -0.012936 1 0 0 0 0 0 0 414953
0.007471 0.003442 0.156371 -1.019807 -0.702596 -4.927135 -0.012967 1 0 0 0 0 0 0 415952
0.007414 0.003445 0.156187 -1.133254 -0.757871 -4.871400 -0.012999 1 0 0 0 0 0 0 416954
0.007345 0.003432 0.155996 -0.969384 -0.544790 -4.752950 -0.013030 1 0 0 0 0 0 0 417954
0.007287 0.003428 0.155807 -1.081959 -0.655695 -4.753680 -0.013061 1 0 0 0 0 0 0 418952
0.007218 0.003412 0.155637 -0.948002 -0.502624 -4.973314 -0.013092 1 0 0 0 0 0 0 419955
0.007159 0.003408 0.155456 -1.058086 -0.631208 -4.849602 -0.013123 1 0 0 0 0 0 0 420946
0.007105 0.003408 0.155271 -1.130074 -0.718534 -4.760023 -0.013155 1 0 0 0 0 0 0 421953
0.007015 0.003399 0.155087 -0.653646 -0.589794 -4.745488 -0.013186 1 0 0 0 0 0 0 422954
0.006946 0.003397 0.154900 -0.866299 -0.683778 -4.683477 -0.013217 1 0 0 0 0 0 0 423952
0.006893 0.003377 0.154720 -1.101257 -0.453790 -4.744735 -0.013249 1 0 0 0 0 0 0 424955
0.006821 0.003375 0.154543 -0.850495 -0.666069 -4.780710 -0.013280 1 0 0 0 0 0 0 425954
0.006760 0.003377 0.154358 -0.972029 -0.741591 -4.660030 -0.013311 1 0 0 0 0 0 0 426951
0.006712 0.003359 0.154178 -1.142331 -0.484924 -4.688692 -0.013342 1 0 0 0 0 0 0 427951
0.006641 0.003358 0.154001 -0.857911 -0.682152 -4.708644 -0.013373 1 0 0 0 0 0 0 428937
0.006598 0.003379 0.153821 -1.182202 -0.989281 -4.663553 -0.013405 1 0 0 0 0 0 0 429952
0.006558 0.003370 0.153643 -1.257734 -0.635483 -4.651846 -0.013436 1 0 0 0 0 0 0 430953
0.006491 0.003373 0.153465 -0.907428 -0.763307 -4.646461 -0.013467 1 0 0 0 0 0 0 431951
0.006440 0.003356 0.153287 -1.063717 -0.501904 -4.616564 -0.013499 1 0 0 0 0 0 0 432953
0.006390 0.003350 0.153100 -1.086718 -0.628742 -4.475034 -0.013530 1 0 0 0 0 0 0 433943
0.006341 0.003351 0.152933 -1.106385 -0.731301 -4.707159 -0.013561 1 0 0 0 0 0 0 434952
0.006292 0.003355 0.152750 -1.094864 -0.773298 -4.501286 -0.013592 1 0 0 0 0 0 0 435942
0.006228 0.003342 0.152578 -0.883135 -0.570374 -4.604291 -0.013624 1 0 0 0 0 0 0 436951
0.006155 0.003322 0.152411 -0.748532 -0.443382 -4.653319 -0.013655 1 0 0 0 0 0 0 437941
0.006111 0.003332 0.152233 -1.094357 -0.838536 -4.510298 -0.013686 1 0 0 0 0 0 0 438950
0.006048 0.003323 0.152063 -0.887460 -0.623895 -4.569599 -0.013717 1 0 0 0 0 0 0 439940
0.005977 0.003305 0.151896 -0.738890 -0.472970 -4.593177 -0.013749 1 0 0 0 0 0 0 440950
0.005933 0.003316 0.151718 -1.075590 -0.853195 -4.437729 -0.013779 1 0 0 0 0 0 0 441940
0.005871 0.003307 0.151547 -0.864768 -0.632344 -4.491853 -0.013811 1 0 0 0 0 0 0 442941
0.005800 0.003289 0.151378 -0.714291 -0.478506 -4.512664 -0.013842 1 0 0 0 0 0 0 443950
0.005762 0.003278 0.151208 -1.135894 -0.565614 -4.470619 -0.013873 1 0 0 0 0 0 0 444941
0.005703 0.003259 0.151040 -0.889774 -0.455635 -4.470560 -0.013905 1 0 0 0 0 0 0 445952
0.005644 0.003275 0.150870 -0.846031 -0.908771 -4.432255 -0.013936 1 0 0 0 0 0 0 446940
0.005612 0.003281 0.150699 -1.204024 -0.835647 -4.388102 -0.013967 1 0 0 0 0 0 0 447950
0.005556 0.003270 0.150529 -0.914969 -0.600287 -4.387758 -0.013998 1 0 0 0 0 0 0 448941
0.005488 0.003251 0.150360 -0.717584 -0.461092 -4.374881 -0.014030 1 0 0 0 0 0 0 449950
0.005424 0.003266 0.150190 -0.738214 -0.911175 -4.328052 -0.014061 1 0 0 0 0 0 0 450939
0.005373 0.003255 0.150010 -0.914790 -0.604216 -4.188320 -0.014092 1 0 0 0 0 0 0 451951
0.005325 0.003253 0.149844 -0.947037 -0.696194 -4.320361 -0.014123 1 0 0 0 0 0 0 452941
0.005260 0.003238 0.149675 -0.735189 -0.532125 -4.288602 -0.014155 1 0 0 0 0 0 0 453951
0.005204 0.003234 0.149513 -0.817404 -0.661415 -4.344500 -0.014186 1 0 0 0 0 0 0 454940
0.005153 0.003235 0.149353 -0.872873 -0.747267 -4.361761 -0.014217 1 0 0 0 0 0 0 455950
0.005103 0.003239 0.149194 -0.898704 -0.793280 -4.356655 -0.014252 1 0 0 0 0 0 0 457065
0.005053 0.003244 0.149009 -0.893327 -0.806068 -3.996770 -0.014280 1 0 0 0 0 0 0 457949
0.005011 0.003228 0.148848 -0.990600 -0.540574 -4.253771 -0.014311 1 0 0 0 0 0 0 458940
0.004967 0.003224 0.148688 -0.956591 -0.661635 -4.269516 -0.014342 1 0 0 0 0 0 0 459940
0.004921 0.003225 0.148529 -0.928405 -0.748736 -4.255145 -0.014377 1 0 0 0 0 0 0 461075
0.004896 0.003224 0.148359 -1.197560 -0.729996 -4.104636 -0.014409 1 0 0 0 0 0 0 462077
0.004843 0.003209 0.148188 -0.859239 -0.550058 -4.042594 -0.014437 1 0 0 0 0 0 0 462981
0.004788 0.003228 0.148040 -0.780693 -0.971032 -4.323804 -0.014472 1 0 0 0 0 0 0 464088
0.004742 0.003218 0.147868 -0.886002 -0.639189 -4.007404 -0.014499 1 0 0 0 0 0 0 464949
0.004690 0.003239 0.147719 -0.810536 -1.014457 -4.267681 -0.014530 1 0 0 0 0 0 0 465958
0.004640 0.003252 0.147564 -0.824386 -0.960991 -4.179214 -0.014566 1 0 0 0 0 0 0 467108
0.004597 0.003240 0.147387 -0.906480 -0.615799 -3.881538 -0.014596 1 0 0 0 0 0 0 468083
0.004558 0.003216 0.147229 -0.969335 -0.423231 -4.061705 -0.014624 1 0 0 0 0 0 0 468950
0.004516 0.003208 0.147095 -0.926014 -0.616242 -4.382711 -0.014659 1 0 0 0 0 0 0 470081
0.004470 0.003206 0.146918 -0.862508 -0.716064 -3.829330 -0.014690 1 0 0 0 0 0 0 471084
0.004430 0.003187 0.146759 -0.929481 -0.500792 -3.986906 -0.014721 1 0 0 0 0 0 0 472079
0.004381 0.003203 0.146615 -0.809228 -0.941132 -4.182000 -0.014753 1 0 0 0 0 0 0 473079
0.004333 0.003214 0.146461 -0.799374 -0.923437 -4.034686 -0.014784 1 0 0 0 0 0 0 474077
0.004313 0.003197 0.146300 -1.169972 -0.544129 -3.931475 -0.014815 1 0 0 0 0 0 0 475076
0.004274 0.003213 0.146156 -0.950747 -0.959037 -4.104708 -0.014846 1 0 0 0 0 0 0 476076
0.004231 0.003225 0.146000 -0.866618 -0.934983 -3.955322 -0.014878 1 0 0 0 0 0 0 477079
0.004192 0.003212 0.145850 -0.911128 -0.619925 -3.981499 -0.014909 1 0 0 0 0 0 0 478086
0.004149 0.003209 0.145691 -0.853453 -0.711545 -3.862623 -0.014940 1 0 0 0 0 0 0 479080
0.004104 0.003211 0.145529 -0.814341 -0.784470 -3.785643 -0.014971 1 0 0 0 0 0 0 480078
0.004080 0.003210 0.145383 -1.089038 -0.770943 -3.962575 -0.015003 1 0 0 0 0 0 0 481077
0.004045 0.003213 0.145227 -0.955995 -0.811575 -3.815868 -0.015034 1 0 0 0 0 0 0 482074
0.004026 0.003214 0.145082 -1.158595 -0.785175 -3.946569 -0.015065 1 0 0 0 0 0 0 483076
0.003971 0.003222 0.144936 -0.702998 -0.886185 -3.907686 -0.015096 1 0 0 0 0 0 0 484059
0.003927 0.003208 0.144788 -0.782728 -0.603461 -3.864774 -0.015128 1 0 0 0 0 0 0 485077
0.003881 0.003204 0.144630 -0.765842 -0.707372 -3.704284 -0.015159 1 0 0 0 0 0 0 486075
0.003851 0.003222 0.144475 -0.961400 -1.012915 -3.712367 -0.015190 1 0 0 0 0 0 0 487076
0.003797 0.003218 0.144334 -0.667709 -0.753952 -3.861348 -0.015221 1 0 0 0 0 0 0 488076
0.003763 0.003236 0.144185 -0.884002 -1.020311 -3.770278 -0.015253 1 0 0 0 0 0 0 489078
0.003722 0.003248 0.144027 -0.817473 -0.972092 -3.599537 -0.015284 1 0 0 0 0 0 0 490075
0.003685 0.003236 0.143873 -0.849824 -0.653067 -3.628097 -0.015315 1 0 0 0 0 0 0 491076
0.003665 0.003229 0.143730 -1.080359 -0.686305 -3.739404 -0.015346 1 0 0 0 0 0 0 492078
0.003647 0.003245 0.143581 -1.131344 -1.000245 -3.653414 -0.015378 1 0 0 0 0 0 0 493081
0.003600 0.003240 0.143441 -0.741564 -0.753934 -3.744101 -0.015409 1 0 0 0 0 0 0 494078
0.003569 0.003257 0.143293 -0.906517 -1.025268 -3.626357 -0.015440 1 0 0 0 0 0 0 495075
0.003536 0.003248 0.143143 -0.899940 -0.702408 -3.571395 -0.015471 1 0 0 0 0 0 0 496076
0.003491 0.003268 0.143001 -0.727951 -1.061761 -3.641559 -0.015503 1 0 0 0 0 0 0 497077
0.003452 0.003260 0.142853 -0.776943 -0.729152 -3.556782 -0.015533 1 0 0 0 0 0 0 498058
0.003409 0.003260 0.142722 -0.740317 -0.800141 -3.734214 -0.015565 1 0 0 0 0 0 0 499074
0.003365 0.003262 0.142569 -0.698690 -0.845981 -3.447298 -0.015596 1 0 0 0 0 0 0 500079
0.003342 0.003262 0.142425 -0.968446 -0.820401 -3.515580 -0.015626 1 0 0 0 0 0 0 501013
0.003307 0.003266 0.142294 -0.849748 -0.868196 -3.680177 -0.015660 1 0 0 0 0 0 0 502123
0.003267 0.003271 0.142141 -0.748452 -0.884972 -3.378355 -0.015692 1 0 0 0 0 0 0 503142
0.003209 0.003260 0.141999 -0.495070 -0.686640 -3.465012 -0.015723 1 0 0 0 0 0 0 504136
0.003172 0.003274 0.141849 -0.746581 -0.996764 -3.352385 -0.015755 1 0 0 0 0 0 0 505140
0.003116 0.003268 0.141707 -0.504057 -0.765285 -3.430455 -0.015786 1 0 0 0 0 0 0 506136
0.003087 0.003264 0.141568 -0.828398 -0.764476 -3.436890 -0.015817 1 0 0 0 0 0 0 507140
0.003055 0.003244 0.141420 -0.827037 -0.553355 -3.313748 -0.015847 1 0 0 0 0 0 0 508110
0.003017 0.003237 0.141288 -0.735276 -0.713167 -3.477310 -0.015880 1 0 0 0 0 0 0 509145
0.002975 0.003237 0.141134 -0.664245 -0.805986 -3.178056 -0.015911 1 0 0 0 0 0 0 510133
0.002932 0.003240 0.140998 -0.635570 -0.870639 -3.377784 -0.015942 1 0 0 0 0 0 0 511131
0.002909 0.003241 0.140861 -0.896787 -0.837310 -3.344158 -0.015972 1 0 0 0 0 0 0 512110
0.002860 0.003228 0.140724 -0.567734 -0.659787 -3.326733 -0.016004 1 0 0 0 0 0 0 513113
0.002834 0.003220 0.140585 -0.838245 -0.707955 -3.283382 -0.016035 1 0 0 0 0 0 0 514107
0.002820 0.003215 0.140446 -1.017569 -0.746086 -3.248196 -0.016066 1 0 0 0 0 0 0 515109
0.002775 0.003199 0.140308 -0.625307 -0.612483 -3.238509 -0.016097 1 0 0 0 0 0 0 516106
0.002745 0.003210 0.140159 -0.777346 -0.956330 -3.066579 -0.016128 1 0 0 0 0 0 0 517100
0.002708 0.003220 0.140026 -0.692138 -0.967640 -3.230112 -0.016160 1 0 0 0 0 0 0 518118
0.002673 0.003207 0.139880 -0.701704 -0.670761 -3.060627 -0.016192 1 0 0 0 0 0 0 519133
0.002634 0.003204 0.139748 -0.636732 -0.776698 -3.197292 -0.016222 1 0 0 0 0 0 0 520116
0.002613 0.003201 0.139611 -0.871539 -0.788414 -3.125586 -0.016252 1 0 0 0 0 0 0 521075
0.002559 0.003207 0.139463 -0.448458 -0.910249 -2.955862 -0.016283 1 0 0 0 0 0 0 522063
0.002530 0.003208 0.139320 -0.743810 -0.867358 -2.971729 -0.016315 1 0 0 0 0 0 0 523074
0.002494 0.003213 0.139189 -0.662919 -0.901183 -3.102825 -0.016346 1 0 0 0 0 0 0 524063
0.002460 0.003197 0.139044 -0.668677 -0.638976 -2.907691 -0.016377 1 0 0 0 0 0 0 525073
0.002421 0.003193 0.138911 -0.601032 -0.763380 -3.034691 -0.016409 1 0 0 0 0 0 0 526073
0.002400 0.003189 0.138774 -0.833623 -0.784613 -2.958508 -0.016440 1 0 0 0 0 0 0 527072
0.002368 0.003191 0.138644 -0.699014 -0.857967 -3.032836 -0.016471 1 0 0 0 0 0 0 528063
0.002330 0.003195 0.138518 -0.602164 -0.901198 -3.058473 -0.016502 1 0 0 0 0 0 0 529073
0.002294 0.003179 0.138374 -0.620664 -0.641005 -2.807377 -0.016533 1 0 0 0 0 0 0 530062
0.002255 0.003175 0.138242 -0.561596 -0.765532 -2.912576 -0.016565 1 0 0 0 0 0 0 531073
0.002213 0.003176 0.138114 -0.520186 -0.852802 -2.959455 -0.016596 1 0 0 0 0 0 0 532062
0.002191 0.003176 0.137978 -0.771670 -0.833811 -2.831806 -0.016627 1 0 0 0 0 0 0 533073
0.002158 0.003179 0.137849 -0.648221 -0.885332 -2.884050 -0.016659 1 0 0 0 0 0 0 534072
0.002120 0.003183 0.137723 -0.557160 -0.917599 -2.900061 -0.016690 1 0 0 0 0 0 0 535062
0.002100 0.003184 0.137587 -0.781828 -0.869637 -2.759021 -0.016721 1 0 0 0 0 0 0 536072
0.002068 0.003188 0.137458 -0.645231 -0.906580 -2.805814 -0.016752 1 0 0 0 0 0 0 537062
0.002031 0.003193 0.137331 -0.547747 -0.931671 -2.819589 -0.016784 1 0 0 0 0 0 0 538072
0.001975 0.003183 0.137197 -0.289479 -0.730234 -2.693578 -0.016815 1 0 0 0 0 0 0 539063
0.001931 0.003161 0.137078 -0.417189 -0.554900 -2.868034 -0.016846 1 0 0 0 0 0 0 540072
0.001909 0.003149 0.136945 -0.697002 -0.656577 -2.674740 -0.016873 1 0 0 0 0 0 0 540948
0.001897 0.003142 0.136836 -0.867508 -0.741692 -2.945663 -0.016908 1 0 0 0 0 0 0 542062
0.001854 0.003125 0.136708 -0.469386 -0.622442 -2.702513 -0.016940 1 0 0 0 0 0 0 543063
0.001811 0.003121 0.136582 -0.417982 -0.762074 -2.674453 -0.016971 1 0 0 0 0 0 0 544072
0.001768 0.003122 0.136456 -0.402797 -0.852773 -2.655121 -0.017002 1 0 0 0 0 0 0 545062
0.001731 0.003105 0.136340 -0.473695 -0.634590 -2.769383 -0.017034 1 0 0 0 0 0 0 546070
0.001691 0.003100 0.136218 -0.431922 -0.761548 -2.675025 -0.017065 1 0 0 0 0 0 0 547062
0.001649 0.003101 0.136094 -0.399691 -0.850726 -2.609941 -0.017096 1 0 0 0 0 0 0 548063
0.001613 0.003085 0.135979 -0.459888 -0.633311 -2.704884 -0.017128 1 0 0 0 0 0 0 549084
0.001574 0.003080 0.135857 -0.412850 -0.760317 -2.602204 -0.017159 1 0 0 0 0 0 0 550075
0.001538 0.003061 0.135743 -0.459175 -0.583696 -2.671861 -0.017190 1 0 0 0 0 0 0 551076
0.001499 0.003054 0.135621 -0.404883 -0.733076 -2.558156 -0.017221 1 0 0 0 0 0 0 552080
0.001464 0.003034 0.135507 -0.447402 -0.568254 -2.623448 -0.017252 1 0 0 0 0 0 0 553069
0.001447 0.003024 0.135405 -0.671832 -0.670473 -2.765877 -0.017284 1 0 0 0 0 0 0 554081
0.001401 0.003006 0.135279 -0.324431 -0.579040 -2.442979 -0.017315 1 0 0 0 0 0 0 555067
0.001378 0.002996 0.135172 -0.578171 -0.679736 -2.642854 -0.017346 1 0 0 0 0 0 0 556082
0.001346 0.002994 0.135053 -0.467137 -0.795100 -2.481283 -0.017377 1 0 0 0 0 0 0 557060
0.001314 0.002977 0.134940 -0.465240 -0.597659 -2.519168 -0.017409 1 0 0 0 0 0 0 558076
0.001298 0.002967 0.134838 -0.664990 -0.681284 -2.650653 -0.017440 1 0 0 0 0 0 0 559077
0.001248 0.002970 0.134731 -0.231815 -0.858295 -2.574406 -0.017471 1 0 0 0 0 0 0 560072
0.001208 0.002955 0.134622 -0.307850 -0.634057 -2.525189 -0.017503 1 0 0 0 0 0 0 561081
0.001166 0.002951 0.134502 -0.291842 -0.751757 -2.351679 -0.017534 1 0 0 0 0 0 0 562078
0.001110 0.002937 0.134398 -0.081453 -0.637961 -2.526305 -0.017565 1 0 0 0 0 0 0 563074
0.001081 0.002929 0.134300 -0.418782 -0.705157 -2.593772 -0.017596 1 0 0 0 0 0 0 564073
0.001052 0.002909 0.134194 -0.434299 -0.540247 -2.486575 -0.017628 1 0 0 0 0 0 0 565082
0.001037 0.002898 0.134095 -0.621409 -0.646061 -2.540975 -0.017659 1 0 0 0 0 0 0 566079
0.000988 0.002900 0.133988 -0.182594 -0.835300 -2.430534 -0.017690 1 0 0 0 0 0 0 567076
0.000963 0.002900 0.133889 -0.451462 -0.828800 -2.490778 -0.017721 1 0 0 0 0 0 0 568078
0.000936 0.002884 0.133782 -0.437980 -0.605215 -2.389717 -0.017753 1 0 0 0 0 0 0 569076
0.000901 0.002880 0.133693 -0.337524 -0.743961 -2.580649 -0.017784 1 0 0 0 0 0 0 570076
0.000863 0.002881 0.133580 -0.269435 -0.825296 -2.270308 -0.017814 1 0 0 0 0 0 0 571056
0.000844 0.002880 0.133478 -0.506224 -0.818669 -2.361836 -0.017846 1 0 0 0 0 0 0 572073
0.000798 0.002868 0.133381 -0.183005 -0.665691 -2.414798 -0.017877 1 0 0 0 0 0 0 573075
0.000776 0.002862 0.133285 -0.437791 -0.715484 -2.415194 -0.017909 1 0 0 0 0 0 0 574073
0.000764 0.002857 0.133189 -0.607047 -0.753101 -2.401696 -0.017940 1 0 0 0 0 0 0 575072
0.000723 0.002843 0.133094 -0.228489 -0.630027 -2.392346 -0.017971 1 0 0 0 0 0 0 576073
0.000702 0.002835 0.132998 -0.452851 -0.695624 -2.367803 -0.018005 1 0 0 0 0 0 0 577141
0.000671 0.002835 0.132913 -0.334628 -0.806421 -2.477082 -0.018036 1 0 0 0 0 0 0 578137
0.000655 0.002834 0.132821 -0.519682 -0.804846 -2.387538 -0.018067 1 0 0 0 0 0 0 579133
0.000612 0.002822 0.132728 -0.170448 -0.656530 -2.337064 -0.018097 1 0 0 0 0 0 0 580106
0.000590 0.002815 0.132633 -0.410459 -0.708685 -2.295915 -0.018129 1 0 0 0 0 0 0 581109
0.000565 0.002796 0.132558 -0.379844 -0.552431 -2.540111 -0.018161 1 0 0 0 0 0 0 582142
0.000552 0.002785 0.132470 -0.538281 -0.645641 -2.376180 -0.018191 1 0 0 0 0 0 0 583106
0.000510 0.002768 0.132378 -0.169893 -0.568926 -2.284941 -0.018222 1 0 0 0 0 0 0 584107
0.000489 0.002759 0.132283 -0.398697 -0.658898 -2.227633 -0.018253 1 0 0 0 0 0 0 585107
0.000458 0.002758 0.132198 -0.283538 -0.782112 -2.324241 -0.018285 1 0 0 0 0 0 0 586106
0.000449 0.002737 0.132117 -0.548268 -0.527341 -2.370736 -0.018316 1 0 0 0 0 0 0 587105
0.000423 0.002730 0.132037 -0.364844 -0.687928 -2.370622 -0.018347 1 0 0 0 0 0 0 588106
0.000390 0.002731 0.131957 -0.237104 -0.798379 -2.358918 -0.018379 1 0 0 0 0 0 0 589135
0.000365 0.002695 0.131868 -0.321120 -0.327500 -2.226102 -0.018411 1 0 0 0 0 0 0 590138
0.000332 0.002681 0.131785 -0.220372 -0.562826 -2.268214 -0.018442 1 0 0 0 0 0 0 591134
0.000315 0.002673 0.131693 -0.421624 -0.663344 -2.150169 -0.018473 1 0 0 0 0 0 0 592116
0.000292 0.002654 0.131620 -0.355920 -0.518989 -2.354527 -0.018504 1 0 0 0 0 0 0 593139
0.000261 0.002648 0.131542 -0.224649 -0.680798 -2.305956 -0.018535 1 0 0 0 0 0 0 594129
0.000210 0.002633 0.131454 0.047974 -0.581431 -2.138367 -0.018567 1 0 0 0 0 0 0 595135
0.000190 0.002605 0.131371 -0.328082 -0.395084 -2.183945 -0.018598 1 0 0 0 0 0 0 596132
0.000160 0.002595 0.131290 -0.220526 -0.606091 -2.192271 -0.018629 1 0 0 0 0 0 0 597133
0.000131 0.002575 0.131220 -0.210785 -0.484903 -2.325681 -0.018660 1 0 0 0 0 0 0 598112
0.000116 0.002563 0.131134 -0.398786 -0.590586 -2.106104 -0.018691 1 0 0 0 0 0 0 599112
0.000094 0.002542 0.131062 -0.320786 -0.468683 -2.259064 -0.018722 1 0 0 0 0 0 0 600106
0.000063 0.002535 0.130985 -0.183325 -0.643277 -2.189359 -0.018754 1 0 0 0 0 0 0 601110
0.000054 0.002512 0.130907 -0.447799 -0.433647 -2.149674 -0.018785 1 0 0 0 0 0 0 602107
0.000014 0.002488 0.130818 -0.076199 -0.412751 -1.985528 -0.018816 1 0 0 0 0 0 0 603105
-0.000006 0.002476 0.130755 -0.292349 -0.560385 -2.294621 -0.018848 1 0 0 0 0 0 0 604117
-0.000036 0.002474 0.130681 -0.171803 -0.700923 -2.170388 -0.018879 1 0 0 0 0 0 0 605129
-0.000045 0.002453 0.130604 -0.431096 -0.458525 -2.099270 -0.018910 1 0 0 0 0 0 0 606114
-0.000070 0.002446 0.130525 -0.247521 -0.623696 -2.050214 -0.018942 1 0 0 0 0 0 0 607128
-0.000096 0.002427 0.130455 -0.197472 -0.479336 -2.160822 -0.018972 1 0 0 0 0 0 0 608112
-0.000130 0.002421 0.130379 -0.095757 -0.637123 -2.064242 -0.019004 1 0 0 0 0 0 0 609130
-0.000161 0.002403 0.130311 -0.110019 -0.484232 -2.145921 -0.019035 1 0 0 0 0 0 0 610127
-0.000176 0.002393 0.130225 -0.311666 -0.572814 -1.904835 -0.019066 1 0 0 0 0 0 0 611114
-0.000198 0.002373 0.130154 -0.240875 -0.443335 -2.049831 -0.019098 1 0 0 0 0 0 0 612129
-0.000223 0.002347 0.130087 -0.185180 -0.356255 -2.118087 -0.019129 1 0 0 0 0 0 0 613112
-0.000256 0.002338 0.130012 -0.074664 -0.563083 -1.994065 -0.019160 1 0 0 0 0 0 0 614127
-0.000286 0.002318 0.129944 -0.083585 -0.437350 -2.064409 -0.019191 1 0 0 0 0 0 0 615111
-0.000316 0.002292 0.129879 -0.091208 -0.347415 -2.093482 -0.019223 1 0 0 0 0 0 0 616127
-0.000350 0.002284 0.129804 -0.014664 -0.552115 -1.953228 -0.019252 1 0 0 0 0 0 0 617062
-0.000382 0.002264 0.129737 -0.040582 -0.425715 -2.017714 -0.019284 1 0 0 0 0 0 0 618069
-0.000377 0.002249 0.129671 -0.513909 -0.473172 -2.042637 -0.019314 1 0 0 0 0 0 0 619059
-0.000389 0.002226 0.129607 -0.345031 -0.369073 -2.045207 -0.019346 1 0 0 0 0 0 0 620070
-0.000415 0.002218 0.129533 -0.139708 -0.556540 -1.894301 -0.019377 1 0 0 0 0 0 0 621060
-0.000442 0.002199 0.129465 -0.097019 -0.420853 -1.954588 -0.019409 1 0 0 0 0 0 0 622070
-0.000470 0.002174 0.129400 -0.078427 -0.325908 -1.979397 -0.019439 1 0 0 0 0 0 0 623059
-0.000484 0.002162 0.129346 -0.254364 -0.473240 -2.111125 -0.019471 1 0 0 0 0 0 0 624068
-0.000504 0.002140 0.129286 -0.173089 -0.364346 -2.034524 -0.019502 1 0 0 0 0 0 0 625061
-0.000541 0.002153 0.129232 0.044379 -0.809350 -2.106152 -0.019534 1 0 0 0 0 0 0 626071
-0.000573 0.002144 0.129172 0.020878 -0.567251 -2.014962 -0.019565 1 0 0 0 0 0 0 627076
-0.000603 0.002124 0.129110 -0.000512 -0.396902 -1.960891 -0.019596 1 0 0 0 0 0 0 628059
-0.000618 0.002113 0.129057 -0.196342 -0.504209 -2.061835 -0.019627 1 0 0 0 0 0 0 629069
-0.000631 0.002127 0.128996 -0.236536 -0.831633 -1.962111 -0.019658 1 0 0 0 0 0 0 630058
-0.000651 0.002119 0.128934 -0.138529 -0.573241 -1.913715 -0.019690 1 0 0 0 0 0 0 631069
-0.000662 0.002114 0.128880 -0.261604 -0.598955 -2.017668 -0.019721 1 0 0 0 0 0 0 632059
-0.000681 0.002097 0.128820 -0.153577 -0.426457 -1.929698 -0.019752 1 0 0 0 0 0 0 633069
-0.000710 0.002092 0.128778 0.001043 -0.582871 -2.139764 -0.019783 1 0 0 0 0 0 0 634059
-0.000725 0.002090 0.128732 -0.174121 -0.621361 -2.105369 -0.019815 1 0 0 0 0 0 0 635069
-0.000746 0.002073 0.128674 -0.100050 -0.437225 -1.943091 -0.019846 1 0 0 0 0 0 0 636059
-0.000776 0.002069 0.128633 0.037147 -0.586138 -2.123960 -0.019877 1 0 0 0 0 0 0 637069
-0.000791 0.002067 0.128587 -0.146518 -0.620916 -2.078513 -0.019908 1 0 0 0 0 0 0 638058
-0.000799 0.002065 0.128540 -0.263697 -0.635022 -2.044597 -0.019940 1 0 0 0 0 0 0 639069
-0.000836 0.002054 0.128492 0.128563 -0.506461 -2.023201 -0.019971 1 0 0 0 0 0 0 640083
-0.000855 0.002048 0.128444 -0.074623 -0.562043 -2.008784 -0.020002 1 0 0 0 0 0 0 641072
-0.000864 0.002045 0.128396 -0.216364 -0.602109 -1.996574 -0.020033 1 0 0 0 0 0 0 642067
-0.000888 0.002047 0.128357 -0.024592 -0.687548 -2.116669 -0.020065 1 0 0 0 0 0 0 643075
-0.000895 0.002029 0.128324 -0.240529 -0.419821 -2.180614 -0.020096 1 0 0 0 0 0 0 644067
-0.000898 0.002020 0.128281 -0.305627 -0.503411 -2.059381 -0.020127 1 0 0 0 0 0 0 645071
-0.000919 0.002019 0.128244 -0.067063 -0.631925 -2.125926 -0.020159 1 0 0 0 0 0 0 646071
-0.000929 0.002019 0.128201 -0.182344 -0.642097 -2.025846 -0.020190 1 0 0 0 0 0 0 647079
-0.000954 0.002023 0.128164 0.003296 -0.706571 -2.102012 -0.020221 1 0 0 0 0 0 0 648077
-0.000947 0.002020 0.128141 -0.402988 -0.627344 -2.282262 -0.020253 1 0 0 0 0 0 0 649077
-0.000963 0.002023 0.128111 -0.134118 -0.692972 -2.217356 -0.020284 1 0 0 0 0 0 0 650073
-0.000971 0.002024 0.128070 -0.213410 -0.674733 -2.045374 -0.020315 1 0 0 0 0 0 0 651075
-0.000994 0.002029 0.128034 -0.007577 -0.725662 -2.092860 -0.020346 1 0 0 0 0 0 0 652070
-0.001006 0.002031 0.127991 -0.141533 -0.694576 -1.985734 -0.020377 1 0 0 0 0 0 0 653075
-0.001012 0.002032 0.127975 -0.226946 -0.683637 -2.336202 -0.020409 1 0 0 0 0 0 0 654071
-0.001015 0.002032 0.127939 -0.278193 -0.667447 -2.096128 -0.020440 1 0 0 0 0 0 0 655076
-0.001036 0.002037 0.127905 -0.037466 -0.724178 -2.096900 -0.020471 1 0 0 0 0 0 0 656076
-0.001046 0.002039 0.127892 -0.146368 -0.706034 -2.379278 -0.020503 1 0 0 0 0 0 0 657078
-0.001051 0.002040 0.127857 -0.230224 -0.681589 -2.103503 -0.020534 1 0 0 0 0 0 0 658075
-0.001074 0.002044 0.127824 -0.007851 -0.733946 -2.090132 -0.020565 1 0 0 0 0 0 0 659076
-0.001065 0.002042 0.127801 -0.392162 -0.649907 -2.236095 -0.020596 1 0 0 0 0 0 0 660074
-0.001080 0.002045 0.127773 -0.113132 -0.713206 -2.157287 -0.020627 1 0 0 0 0 0 0 661074
-0.001102 0.002032 0.127752 0.003674 -0.504824 -2.255179 -0.020659 1 0 0 0 0 0 0 662072
-0.001098 0.002040 0.127724 -0.312545 -0.759507 -2.161338 -0.020689 1 0 0 0 0 0 0 663053
-0.001111 0.002029 0.127704 -0.136235 -0.540638 -2.251587 -0.020720 1 0 0 0 0 0 0 664051
-0.001136 0.002028 0.127676 0.064357 -0.644872 -2.152165 -0.020752 1 0 0 0 0 0 0 665072
-0.001135 0.002042 0.127645 -0.269359 -0.855228 -2.101594 -0.020784 1 0 0 0 0 0 0 666070
-0.001149 0.002034 0.127624 -0.108063 -0.593968 -2.218810 -0.020815 1 0 0 0 0 0 0 667069
-0.001161 0.002049 0.127605 -0.100685 -0.872821 -2.264291 -0.020846 1 0 0 0 0 0 0 668070
-0.001161 0.002037 0.127579 -0.259735 -0.544542 -2.158467 -0.020877 1 0 0 0 0 0 0 669072
-0.001167 0.002050 0.127558 -0.200188 -0.843476 -2.225531 -0.020908 1 0 0 0 0 0 0 670051
-0.001184 0.002042 0.127541 -0.046008 -0.594210 -2.269052 -0.020940 1 0 0 0 0 0 0 671071
-0.001192 0.002038 0.127504 -0.143453 -0.614297 -2.010594 -0.020971 1 0 0 0 0 0 0 672074
-0.001196 0.002036 0.127490 -0.202698 -0.650190 -2.291901 -0.021002 1 0 0 0 0 0 0 673052
-0.001218 0.002039 0.127464 0.025138 -0.723506 -2.155085 -0.021034 1 0 0 0 0 0 0 674069
-0.001209 0.002036 0.127445 -0.354913 -0.650379 -2.224730 -0.021065 1 0 0 0 0 0 0 675069
-0.001218 0.002019 0.127428 -0.150095 -0.467164 -2.257724 -0.021096 1 0 0 0 0 0 0 676070
-0.001229 0.002030 0.127411 -0.113610 -0.806925 -2.259944 -0.021127 1 0 0 0 0 0 0 677073
-0.001228 0.002016 0.127385 -0.257258 -0.512211 -2.136944 -0.021159 1 0 0 0 0 0 0 678069
-0.001233 0.002028 0.127365 -0.189821 -0.827620 -2.197738 -0.021190 1 0 0 0 0 0 0 679069
-0.001250 0.002020 0.127348 -0.031787 -0.587254 -2.238586 -0.021221 1 0 0 0 0 0 0 680069
-0.001264 0.002034 0.127331 -0.045696 -0.873056 -2.244967 -0.021254 1 0 0 0 0 0 0 681139
-0.001251 0.002037 0.127315 -0.401654 -0.746799 -2.258128 -0.021285 1 0 0 0 0 0 0 682131
-0.001264 0.002043 0.127288 -0.095057 -0.773798 -2.115275 -0.021316 1 0 0 0 0 0 0 683114
-0.001271 0.002046 0.127278 -0.146548 -0.744687 -2.323481 -0.021348 1 0 0 0 0 0 0 684132
-0.001274 0.002046 0.127244 -0.200396 -0.715474 -2.016790 -0.021379 1 0 0 0 0 0 0 685139
-0.001275 0.002047 0.127232 -0.222337 -0.711243 -2.270255 -0.021410 1 0 0 0 0 0 0 686103
-0.001290 0.002033 0.127217 -0.050082 -0.511108 -2.265715 -0.021441 1 0 0 0 0 0 0 687102
-0.001317 0.002030 0.127191 0.133733 -0.639383 -2.108961 -0.021472 1 0 0 0 0 0 0 688095
-0.001311 0.002024 0.127172 -0.283342 -0.611096 -2.180603 -0.021504 1 0 0 0 0 0 0 689129
-0.001313 0.002040 0.127154 -0.208297 -0.901657 -2.205089 -0.021536 1 0 0 0 0 0 0 690133
-0.001328 0.002033 0.127137 -0.031914 -0.634192 -2.221856 -0.021567 1 0 0 0 0 0 0 691126
-0.001336 0.002030 0.127131 -0.109913 -0.652506 -2.362436 -0.021597 1 0 0 0 0 0 0 692101
-0.001339 0.002027 0.127098 -0.173109 -0.667101 -2.018425 -0.021628 1 0 0 0 0 0 0 693104
-0.001341 0.002026 0.127086 -0.198824 -0.686950 -2.257590 -0.021660 1 0 0 0 0 0 0 694125
-0.001356 0.002011 0.127072 -0.028600 -0.499376 -2.247302 -0.021692 1 0 0 0 0 0 0 695131
-0.001369 0.002023 0.127056 -0.029821 -0.831063 -2.223351 -0.021723 1 0 0 0 0 0 0 696125
-0.001369 0.002009 0.127030 -0.194251 -0.533161 -2.089635 -0.021754 1 0 0 0 0 0 0 697113
-0.001370 0.002002 0.127021 -0.212253 -0.594155 -2.290715 -0.021785 1 0 0 0 0 0 0 698110
-0.001389 0.002003 0.126997 0.042817 -0.699082 -2.110707 -0.021817 1 0 0 0 0 0 0 699125
-0.001399 0.002004 0.126988 -0.055148 -0.707599 -2.295428 -0.021847 1 0 0 0 0 0 0 700109
-0.001398 0.001984 0.126965 -0.209860 -0.445704 -2.122774 -0.021877 1 0 0 0 0 0 0 701071
-0.001403 0.001994 0.126946 -0.141766 -0.796265 -2.154033 -0.021908 1 0 0 0 0 0 0 702058
-0.001420 0.001984 0.126929 0.016926 -0.576964 -2.182393 -0.021940 1 0 0 0 0 0 0 703069
-0.001428 0.001979 0.126922 -0.070863 -0.620643 -2.328414 -0.021971 1 0 0 0 0 0 0 704057
-0.001432 0.001976 0.126889 -0.139561 -0.648224 -1.985871 -0.022002 1 0 0 0 0 0 0 705058
-0.001434 0.001975 0.126878 -0.167495 -0.674276 -2.225873 -0.022033 1 0 0 0 0 0 0 706068
-0.001449 0.001959 0.126863 0.001177 -0.490204 -2.215220 -0.022064 1 0 0 0 0 0 0 707057
-0.001462 0.001970 0.126847 -0.000511 -0.823020 -2.191479 -0.022096 1 0 0 0 0 0 0 708066
-0.001482 0.001961 0.126831 0.100502 -0.589960 -2.188247 -0.022127 1 0 0 0 0 0 0 709057
-0.001472 0.001952 0.126816 -0.283825 -0.562611 -2.191173 -0.022158 1 0 0 0 0 0 0 710056
-0.001487 0.001952 0.126789 -0.001755 -0.675023 -2.042099 -0.022190 1 0 0 0 0 0 0 711067
-0.001495 0.001952 0.126779 -0.064776 -0.691927 -2.248805 -0.022221 1 0 0 0 0 0 0 712067
-0.001512 0.001937 0.126766 0.065402 -0.498666 -2.215513 -0.022252 1 0 0 0 0 0 0 713058
-0.001507 0.001944 0.126740 -0.223080 -0.762588 -2.051913 -0.022283 1 0 0 0 0 0 0 714067
-0.001504 0.001948 0.126731 -0.215393 -0.748718 -2.248410 -0.022314 1 0 0 0 0 0 0 715057
-0.001517 0.001935 0.126718 -0.014401 -0.529591 -2.210909 -0.022346 1 0 0 0 0 0 0 716066
-0.001528 0.001947 0.126702 0.001881 -0.842996 -2.176426 -0.022377 1 0 0 0 0 0 0 717057
-0.001548 0.001939 0.126686 0.111988 -0.600649 -2.169026 -0.022408 1 0 0 0 0 0 0 718067
-0.001558 0.001935 0.126680 -0.001625 -0.632017 -2.301414 -0.022440 1 0 0 0 0 0 0 719067
-0.001563 0.001932 0.126647 -0.083987 -0.653607 -1.953139 -0.022471 1 0 0 0 0 0 0 720056
-0.001579 0.001916 0.126625 0.065123 -0.479941 -2.055361 -0.022502 1 0 0 0 0 0 0 721067
-0.001587 0.001908 0.126617 -0.020906 -0.566032 -2.249575 -0.022533 1 0 0 0 0 0 0 722056
-0.001597 0.001923 0.126604 -0.006378 -0.876829 -2.192647 -0.022565 1 0 0 0 0 0 0 723066
-0.001595 0.001912 0.126579 -0.148554 -0.554698 -2.035531 -0.022596 1 0 0 0 0 0 0 724055
-0.001609 0.001891 0.126560 0.029945 -0.404711 -2.091323 -0.022627 1 0 0 0 0 0 0 725066
-0.001621 0.001900 0.126542 0.039742 -0.773604 -2.112797 -0.022658 1 0 0 0 0 0 0 726066
-0.001627 0.001904 0.126536 -0.036259 -0.757642 -2.263728 -0.022690 1 0 0 0 0 0 0 727068
-0.001644 0.001892 0.126523 0.099547 -0.532857 -2.197950 -0.022722 1 0 0 0 0 0 0 728088
-0.001646 0.001866 0.126499 -0.076013 -0.331423 -2.030015 -0.022752 1 0 0 0 0 0 0 729075
-0.001653 0.001872 0.126479 -0.031702 -0.727893 -2.072810 -0.022783 1 0 0 0 0 0 0 730064
-0.001657 0.001876 0.126472 -0.069503 -0.730817 -2.241631 -0.022815 1 0 0 0 0 0 0 731070
-0.001672 0.001863 0.126459 0.087216 -0.516019 -2.183029 -0.022846 1 0 0 0 0 0 0 732074
-0.001686 0.001875 0.126444 0.079879 -0.830364 -2.140318 -0.022877 1 0 0 0 0 0 0 733076
-0.001706 0.001866 0.126428 0.177749 -0.589297 -2.129099 -0.022909 1 0 0 0 0 0 0 734070
-0.001697 0.001858 0.126412 -0.206956 -0.557190 -2.130158 -0.022940 1 0 0 0 0 0 0 735068
-0.001711 0.001857 0.126386 0.073516 -0.667380 -1.978650 -0.022971 1 0 0 0 0 0 0 736068
-0.001732 0.001843 0.126366 0.193714 -0.486800 -2.048527 -0.023002 1 0 0 0 0 0 0 737074
-0.001743 0.001836 0.126359 0.073214 -0.564040 -2.221290 -0.023034 1 0 0 0 0 0 0 738070
-0.001748 0.001832 0.126356 -0.006116 -0.618768 -2.300066 -0.023064 1 0 0 0 0 0 0 739049
-0.001770 0.001834 0.126334 0.208707 -0.702911 -2.050225 -0.023096 1 0 0 0 0 0 0 740067
-0.001761 0.001831 0.126317 -0.172972 -0.635371 -2.078700 -0.023127 1 0 0 0 0 0 0 741071
-0.001771 0.001815 0.126300 0.028450 -0.456855 -2.092661 -0.023158 1 0 0 0 0 0 0 742068
-0.001776 0.001807 0.126294 -0.009611 -0.544487 -2.233517 -0.023190 1 0 0 0 0 0 0 743073
-0.001797 0.001807 0.126271 0.213223 -0.660686 -2.017636 -0.023221 1 0 0 0 0 0 0 744071
-0.001808 0.001807 0.126263 0.100073 -0.674043 -2.190022 -0.023252 1 0 0 0 0 0 0 745075
-0.001807 0.001788 0.126239 -0.063738 -0.416266 -2.011285 -0.023284 1 0 0 0 0 0 0 746073
-0.001807 0.001778 0.126231 -0.073642 -0.515292 -2.185550 -0.023315 1 0 0 0 0 0 0 747068
-0.001826 0.001778 0.126207 0.183785 -0.642111 -1.991804 -0.023346 1 0 0 0 0 0 0 748070
-0.001836 0.001778 0.126198 0.090052 -0.660970 -2.173194 -0.023377 1 0 0 0 0 0 0 749050
-0.001855 0.001763 0.126185 0.201633 -0.469631 -2.127973 -0.023409 1 0 0 0 0 0 0 750068
-0.001864 0.001756 0.126180 0.096257 -0.545345 -2.236355 -0.023440 1 0 0 0 0 0 0 751068
-0.001868 0.001752 0.126148 0.017265 -0.591962 -1.877042 -0.023471 1 0 0 0 0 0 0 752067
-0.001870 0.001750 0.126136 -0.013094 -0.626583 -2.112002 -0.023502 1 0 0 0 0 0 0 753069
-0.001885 0.001734 0.126122 0.152649 -0.448418 -2.096991 -0.023533 1 0 0 0 0 0 0 754066
-0.001893 0.001727 0.126116 0.076548 -0.530934 -2.217500 -0.023565 1 0 0 0 0 0 0 755067
-0.001902 0.001742 0.126104 0.096048 -0.839867 -2.130446 -0.023596 1 0 0 0 0 0 0 756069
-0.001920 0.001734 0.126089 0.221683 -0.582186 -2.091209 -0.023627 1 0 0 0 0 0 0 757069
-0.001910 0.001726 0.126074 -0.146556 -0.539703 -2.082175 -0.023658 1 0 0 0 0 0 0 758067
-0.001918 0.001708 0.126058 0.066972 -0.394047 -2.070188 -0.023690 1 0 0 0 0 0 0 759067
-0.001922 0.001698 0.126052 0.036424 -0.499594 -2.201006 -0.023721 1 0 0 0 0 0 0 760053
-0.001930 0.001713 0.126039 0.080716 -0.820651 -2.118611 -0.023752 1 0 0 0 0 0 0 761074
-0.001948 0.001705 0.126025 0.218856 -0.569219 -2.080820 -0.023783 1 0 0 0 0 0 0 762050
-0.001957 0.001702 0.126019 0.122704 -0.593186 -2.202631 -0.023815 1 0 0 0 0 0 0 763067
-0.001975 0.001685 0.126007 0.238830 -0.424647 -2.123625 -0.023846 1 0 0 0 0 0 0 764067
-0.001964 0.001672 0.125993 -0.128600 -0.449974 -2.089110 -0.023877 1 0 0 0 0 0 0 765069
-0.001964 0.001685 0.125977 -0.021569 -0.786725 -2.059795 -0.023908 1 0 0 0 0 0 0 766067
-0.001978 0.001676 0.125961 0.170421 -0.548506 -2.052180 -0.023939 1 0 0 0 0 0 0 767049
-0.001985 0.001672 0.125955 0.103465 -0.579304 -2.186021 -0.023970 1 0 0 0 0 0 0 768045
-0.002008 0.001675 0.125932 0.308347 -0.665057 -1.966479 -0.024002 1 0 0 0 0 0 0 769060
-0.002019 0.001676 0.125924 0.187323 -0.662335 -2.138302 -0.024034 1 0 0 0 0 0 0 770069
-0.002019 0.001657 0.125901 0.018819 -0.397346 -1.958508 -0.024065 1 0 0 0 0 0 0 771071
-0.002019 0.001648 0.125892 0.007427 -0.491710 -2.132821 -0.024096 1 0 0 0 0 0 0 772067
-0.002032 0.001629 0.125879 0.188893 -0.365971 -2.082614 -0.024127 1 0 0 0 0 0 0 773068
-0.002045 0.001638 0.125863 0.196309 -0.727135 -2.044927 -0.024158 1 0 0 0 0 0 0 774048
-0.002051 0.001643 0.125858 0.119855 -0.706361 -2.172195 -0.024189 1 0 0 0 0 0 0 775042
-0.002054 0.001645 0.125856 0.072661 -0.675586 -2.233715 -0.024221 1 0 0 0 0 0 0 776068
-0.002049 0.001627 0.125835 -0.036594 -0.400036 -1.990584 -0.024252 1 0 0 0 0 0 0 777070
-0.002053 0.001637 0.125817 0.058454 -0.740195 -1.995113 -0.024283 1 0 0 0 0 0 0 778067
-0.002068 0.001627 0.125800 0.229794 -0.519294 -2.010092 -0.024315 1 0 0 0 0 0 0 779066
-0.002076 0.001623 0.125794 0.151294 -0.559793 -2.153381 -0.024346 1 0 0 0 0 0 0 780065
-0.002080 0.001620 0.125792 0.094620 -0.594732 -2.220252 -0.024377 1 0 0 0 0 0 0 781058
-0.002081 0.001619 0.125760 0.053663 -0.606301 -1.834003 -0.024408 1 0 0 0 0 0 0 782066
-0.002082 0.001618 0.125749 0.045295 -0.621226 -2.058724 -0.024439 1 0 0 0 0 0 0 783056
-0.002096 0.001603 0.125734 0.221313 -0.433922 -2.038607 -0.024471 1 0 0 0 0 0 0 784066
-0.002109 0.001614 0.125718 0.225395 -0.761538 -2.013091 -0.024502 1 0 0 0 0 0 0 785055
-0.002115 0.001620 0.125712 0.147274 -0.723919 -2.144885 -0.024533 1 0 0 0 0 0 0 786066
-0.002112 0.001604 0.125690 0.014567 -0.426696 -1.939147 -0.024564 1 0 0 0 0 0 0 787055
-0.002111 0.001596 0.125682 0.023077 -0.502985 -2.103361 -0.024596 1 0 0 0 0 0 0 788065
-0.002129 0.001596 0.125658 0.288200 -0.618959 -1.903839 -0.024627 1 0 0 0 0 0 0 789055
-0.002138 0.001596 0.125650 0.200482 -0.631726 -2.084429 -0.024658 1 0 0 0 0 0 0 790064
-0.002143 0.001596 0.125647 0.133122 -0.632886 -2.175972 -0.024689 1 0 0 0 0 0 0 791053
-0.002139 0.001577 0.125625 0.011805 -0.375131 -1.944289 -0.024721 1 0 0 0 0 0 0 792064
-0.002143 0.001587 0.125607 0.100790 -0.723524 -1.953143 -0.024752 1 0 0 0 0 0 0 793054
-0.002159 0.001577 0.125590 0.268813 -0.507340 -1.969178 -0.024783 1 0 0 0 0 0 0 794054
-0.002166 0.001572 0.125584 0.189173 -0.549800 -2.113172 -0.024815 1 0 0 0 0 0 0 795064
-0.002151 0.001565 0.125572 -0.133570 -0.522328 -2.050359 -0.024846 1 0 0 0 0 0 0 796054
-0.002162 0.001566 0.125547 0.190488 -0.622271 -1.860329 -0.024877 1 0 0 0 0 0 0 797065
-0.002168 0.001566 0.125538 0.154741 -0.630243 -2.053559 -0.024908 1 0 0 0 0 0 0 798054
-0.002184 0.001552 0.125524 0.296092 -0.435065 -2.011339 -0.024940 1 0 0 0 0 0 0 799063
-0.002198 0.001563 0.125508 0.281287 -0.757719 -1.977114 -0.024971 1 0 0 0 0 0 0 800054
-0.002185 0.001565 0.125493 -0.071633 -0.654526 -1.975868 -0.025002 1 0 0 0 0 0 0 801063
-0.002192 0.001551 0.125477 0.156346 -0.444271 -1.965106 -0.025033 1 0 0 0 0 0 0 802054
-0.002202 0.001563 0.125460 0.208961 -0.763036 -1.952348 -0.025064 1 0 0 0 0 0 0 803057
-0.002200 0.001549 0.125434 0.072572 -0.464110 -1.820398 -0.025096 1 0 0 0 0 0 0 804054
-0.002199 0.001543 0.125425 0.071931 -0.520445 -2.023917 -0.025127 1 0 0 0 0 0 0 805063
-0.002218 0.001544 0.125401 0.330815 -0.624587 -1.838981 -0.025158 1 0 0 0 0 0 0 806053
-0.002228 0.001545 0.125392 0.240576 -0.630982 -2.025291 -0.025190 1 0 0 0 0 0 0 807063
-0.002226 0.001526 0.125369 0.086917 -0.371619 -1.849517 -0.025221 1 0 0 0 0 0 0 808053
-0.002226 0.001516 0.125360 0.083672 -0.467416 -2.025892 -0.025252 1 0 0 0 0 0 0 809064
-0.002231 0.001531 0.125346 0.161544 -0.787411 -1.969550 -0.025284 1 0 0 0 0 0 0 810079
-0.002247 0.001523 0.125331 0.317671 -0.537898 -1.940404 -0.025315 1 0 0 0 0 0 0 811066
-0.002236 0.001515 0.125316 -0.032942 -0.498159 -1.936622 -0.025346 1 0 0 0 0 0 0 812063
-0.002249 0.001515 0.125289 0.261019 -0.604926 -1.779058 -0.025377 1 0 0 0 0 0 0 813070
-0.002256 0.001515 0.125280 0.209235 -0.617351 -1.985502 -0.025408 1 0 0 0 0 0 0 814061
-0.002240 0.001511 0.125267 -0.103508 -0.555481 -1.957381 -0.025440 1 0 0 0 0 0 0 815062
-0.002250 0.001513 0.125241 0.223801 -0.636139 -1.780154 -0.025471 1 0 0 0 0 0 0 816075
-0.002256 0.001514 0.125231 0.190403 -0.634065 -1.978540 -0.025502 1 0 0 0 0 0 0 817073
-0.002272 0.001500 0.125218 0.332367 -0.434317 -1.937409 -0.025534 1 0 0 0 0 0 0 818072
-0.002266 0.001507 0.125192 0.053070 -0.690533 -1.774001 -0.025565 1 0 0 0 0 0 0 819068
-0.002277 0.001496 0.125173 0.246259 -0.479904 -1.829770 -0.025596 1 0 0 0 0 0 0 820067
-0.002283 0.001491 0.125166 0.200458 -0.529169 -1.998584 -0.025627 1 0 0 0 0 0 0 821066
-0.002285 0.001488 0.125132 0.150427 -0.561892 -1.660480 -0.025658 1 0 0 0 0 0 0 822064
-0.002286 0.001486 0.125120 0.137137 -0.587803 -1.904652 -0.025689 1 0 0 0 0 0 0 823046
-0.002287 0.001486 0.125116 0.129383 -0.600733 -2.029984 -0.025721 1 0 0 0 0 0 0 824065
-0.002286 0.001485 0.125084 0.112950 -0.600165 -1.665080 -0.025752 1 0 0 0 0 0 0 825064
-0.002286 0.001485 0.125072 0.118149 -0.608030 -1.898668 -0.025783 1 0 0 0 0 0 0 826068
-0.002286 0.001484 0.125068 0.119847 -0.611820 -2.020013 -0.025815 1 0 0 0 0 0 0 827073
-0.002305 0.001489 0.125045 0.373178 -0.669887 -1.783427 -0.025846 1 0 0 0 0 0 0 828072
-0.002295 0.001486 0.125027 0.015974 -0.588125 -1.819739 -0.025877 1 0 0 0 0 0 0 829052
-0.002304 0.001471 0.125011 0.226044 -0.404218 -1.832497 -0.025908 1 0 0 0 0 0 0 830065
-0.002314 0.001481 0.124994 0.268601 -0.736139 -1.829409 -0.025940 1 0 0 0 0 0 0 831067
-0.002312 0.001468 0.124968 0.127104 -0.445354 -1.700151 -0.025970 1 0 0 0 0 0 0 832046
-0.002312 0.001461 0.124958 0.124195 -0.504790 -1.905102 -0.026002 1 0 0 0 0 0 0 833068
-0.002312 0.001458 0.124955 0.127725 -0.554225 -2.004832 -0.026033 1 0 0 0 0 0 0 834065
-0.002331 0.001461 0.124933 0.382442 -0.637237 -1.759093 -0.026064 1 0 0 0 0 0 0 835047
-0.002320 0.001457 0.124915 0.026496 -0.568171 -1.792216 -0.026095 1 0 0 0 0 0 0 836051
-0.002321 0.001474 0.124898 0.130784 -0.833722 -1.798590 -0.026127 1 0 0 0 0 0 0 837066
-0.002335 0.001468 0.124881 0.319364 -0.560799 -1.802621 -0.026158 1 0 0 0 0 0 0 838066
-0.002322 0.001461 0.124866 -0.012022 -0.508911 -1.812095 -0.026190 1 0 0 0 0 0 0 839065
-0.002321 0.001476 0.124849 0.110595 -0.802647 -1.798617 -0.026221 1 0 0 0 0 0 0 840064
-0.002335 0.001469 0.124833 0.309087 -0.546050 -1.794471 -0.026252 1 0 0 0 0 0 0 841072
-0.002322 0.001461 0.124817 -0.017068 -0.502501 -1.800860 -0.026283 1 0 0 0 0 0 0 842065
-0.002334 0.001461 0.124791 0.287559 -0.607170 -1.645933 -0.026315 1 0 0 0 0 0 0 843064
-0.002340 0.001461 0.124781 0.242294 -0.618459 -1.853879 -0.026346 1 0 0 0 0 0 0 844063
-0.002324 0.001457 0.124768 -0.066583 -0.556163 -1.825895 -0.026377 1 0 0 0 0 0 0 845066
-0.002329 0.001440 0.124753 0.187525 -0.387000 -1.792845 -0.026408 1 0 0 0 0 0 0 846046
-0.002338 0.001451 0.124737 0.254713 -0.726237 -1.771300 -0.026440 1 0 0 0 0 0 0 847064
-0.002322 0.001451 0.124721 -0.053255 -0.633099 -1.775212 -0.026471 1 0 0 0 0 0 0 848064
-0.002328 0.001437 0.124705 0.195146 -0.428863 -1.764998 -0.026502 1 0 0 0 0 0 0 849065
-0.002336 0.001449 0.124689 0.258750 -0.748343 -1.752655 -0.026533 1 0 0 0 0 0 0 850064
-0.002341 0.001455 0.124683 0.213476 -0.708239 -1.889900 -0.026564 1 0 0 0 0 0 0 851059
-0.002337 0.001439 0.124660 0.096743 -0.411866 -1.683949 -0.026596 1 0 0 0 0 0 0 852066
-0.002340 0.001449 0.124642 0.187145 -0.735560 -1.703703 -0.026627 1 0 0 0 0 0 0 853054
-0.002342 0.001455 0.124635 0.175765 -0.702451 -1.862677 -0.026658 1 0 0 0 0 0 0 854064
-0.002337 0.001438 0.124612 0.077878 -0.410023 -1.665367 -0.026690 1 0 0 0 0 0 0 855068
-0.002334 0.001430 0.124604 0.104521 -0.486285 -1.833702 -0.026721 1 0 0 0 0 0 0 856065
-0.002333 0.001426 0.124602 0.123830 -0.546086 -1.918938 -0.026752 1 0 0 0 0 0 0 857070
-0.002352 0.001428 0.124579 0.385997 -0.634537 -1.667228 -0.026783 1 0 0 0 0 0 0 858068
-0.002341 0.001425 0.124562 0.035071 -0.568334 -1.698302 -0.026815 1 0 0 0 0 0 0 859064
-0.002350 0.001409 0.124545 0.247021 -0.392660 -1.708468 -0.026846 1 0 0 0 0 0 0 860064
-0.002354 0.001401 0.124539 0.217769 -0.478168 -1.849872 -0.026877 1 0 0 0 0 0 0 861064
-0.002342 0.001411 0.124516 -0.002654 -0.724136 -1.639936 -0.026908 1 0 0 0 0 0 0 862063
-0.002336 0.001416 0.124508 0.054336 -0.687868 -1.807853 -0.026939 1 0 0 0 0 0 0 863043
-0.002346 0.001404 0.124495 0.276953 -0.460559 -1.752629 -0.026971 1 0 0 0 0 0 0 864053
-0.002352 0.001398 0.124490 0.234515 -0.513899 -1.859478 -0.027004 1 0 0 0 0 0 0 865121
-0.002348 0.001376 0.124468 0.111766 -0.301310 -1.640514 -0.027035 1 0 0 0 0 0 0 866107
-0.002352 0.001384 0.124450 0.198398 -0.670024 -1.655843 -0.027066 1 0 0 0 0 0 0 867120
-0.002354 0.001388 0.124443 0.185199 -0.659929 -1.813051 -0.027097 1 0 0 0 0 0 0 868105
-0.002355 0.001390 0.124441 0.171642 -0.635066 -1.885396 -0.027127 1 0 0 0 0 0 0 869063
-0.002349 0.001372 0.124420 0.078495 -0.365103 -1.643102 -0.027158 1 0 0 0 0 0 0 870052
-0.002347 0.001363 0.124412 0.108420 -0.454061 -1.794416 -0.027190 1 0 0 0 0 0 0 871062
-0.002351 0.001377 0.124399 0.202734 -0.769572 -1.727991 -0.027220 1 0 0 0 0 0 0 872051
-0.002347 0.001365 0.124374 0.102317 -0.457623 -1.563602 -0.027252 1 0 0 0 0 0 0 873063
-0.002345 0.001360 0.124365 0.121666 -0.503851 -1.755430 -0.027283 1 0 0 0 0 0 0 874051
-0.002344 0.001357 0.124362 0.136496 -0.546538 -1.850044 -0.027315 1 0 0 0 0 0 0 875062
-0.002344 0.001355 0.124360 0.143887 -0.569804 -1.887592 -0.027346 1 0 0 0 0 0 0 876052
-0.002357 0.001340 0.124350 0.326235 -0.389277 -1.761652 -0.027377 1 0 0 0 0 0 0 877052
-0.002344 0.001328 0.124336 -0.001174 -0.404678 -1.710701 -0.027408 1 0 0 0 0 0 0 878062
-0.002343 0.001341 0.124320 0.123261 -0.733642 -1.674349 -0.027439 1 0 0 0 0 0 0 879051
-0.002356 0.001333 0.124304 0.322401 -0.496326 -1.660881 -0.027471 1 0 0 0 0 0 0 880060
-0.002363 0.001329 0.124299 0.262283 -0.524700 -1.794139 -0.027502 1 0 0 0 0 0 0 881053
-0.002346 0.001322 0.124287 -0.048814 -0.490383 -1.726321 -0.027533 1 0 0 0 0 0 0 882060
-0.002338 0.001319 0.124283 0.024606 -0.530077 -1.818303 -0.027564 1 0 0 0 0 0 0 883050
-0.002348 0.001303 0.124271 0.262153 -0.363086 -1.722846 -0.027596 1 0 0 0 0 0 0 884061
-0.002352 0.001295 0.124266 0.228530 -0.448392 -1.814188 -0.027627 1 0 0 0 0 0 0 885052
-0.002355 0.001291 0.124265 0.195702 -0.507758 -1.860490 -0.027658 1 0 0 0 0 0 0 886061
-0.002342 0.001303 0.124244 -0.013353 -0.725559 -1.603918 -0.027689 1 0 0 0 0 0 0 887051
-0.002349 0.001295 0.124226 0.229163 -0.481503 -1.612867 -0.027721 1 0 0 0 0 0 0 888060
-0.002352 0.001291 0.124220 0.211443 -0.511036 -1.764290 -0.027752 1 0 0 0 0 0 0 889053
-0.002354 0.001289 0.124217 0.187477 -0.540594 -1.834208 -0.027783 1 0 0 0 0 0 0 890061
-0.002349 0.001269 0.124196 0.088363 -0.301754 -1.590184 -0.027814 1 0 0 0 0 0 0 891050
-0.002346 0.001259 0.124189 0.115130 -0.405924 -1.741326 -0.027846 1 0 0 0 0 0 0 892061
-0.002345 0.001254 0.124186 0.134680 -0.479856 -1.820068 -0.027877 1 0 0 0 0 0 0 893051
-0.002363 0.001256 0.124164 0.396326 -0.576011 -1.565270 -0.027908 1 0 0 0 0 0 0 894051
-0.002373 0.001257 0.124156 0.310486 -0.576091 -1.725577 -0.027940 1 0 0 0 0 0 0 895065
-0.002358 0.001252 0.124143 -0.019425 -0.508041 -1.678436 -0.027971 1 0 0 0 0 0 0 896072
-0.002350 0.001250 0.124139 0.043587 -0.528701 -1.778962 -0.028002 1 0 0 0 0 0 0 897061
-0.002347 0.001249 0.124137 0.096981 -0.544352 -1.827652 -0.028033 1 0 0 0 0 0 0 898060
-0.002358 0.001235 0.124126 0.304171 -0.360675 -1.706060 -0.028065 1 0 0 0 0 0 0 899068
-0.002364 0.001227 0.124122 0.253820 -0.436905 -1.787271 -0.028096 1 0 0 0 0 0 0 900072
-0.002347 0.001219 0.124111 -0.051230 -0.428883 -1.699240 -0.028127 1 0 0 0 0 0 0 901055
-0.002358 0.001219 0.124086 0.276723 -0.538967 -1.497418 -0.028159 1 0 0 0 0 0 0 902070
-0.002363 0.001219 0.124077 0.246413 -0.551023 -1.687818 -0.028189 1 0 0 0 0 0 0 903050
-0.002366 0.001219 0.124074 0.210117 -0.552230 -1.782917 -0.028221 1 0 0 0 0 0 0 904062
-0.002368 0.001219 0.124073 0.189266 -0.552331 -1.820609 -0.028252 1 0 0 0 0 0 0 905059
-0.002362 0.001201 0.124052 0.093121 -0.297674 -1.563455 -0.028283 1 0 0 0 0 0 0 906068
-0.002359 0.001191 0.124045 0.121649 -0.393314 -1.710018 -0.028314 1 0 0 0 0 0 0 907045
-0.002358 0.001187 0.124042 0.142113 -0.462990 -1.787103 -0.028345 1 0 0 0 0 0 0 908044
-0.002376 0.001188 0.124020 0.404009 -0.557269 -1.531431 -0.028377 1 0 0 0 0 0 0 909063
-0.002366 0.001185 0.124002 0.054981 -0.493383 -1.560884 -0.028408 1 0 0 0 0 0 0 910061
-0.002361 0.001183 0.123996 0.087830 -0.511274 -1.711218 -0.028440 1 0 0 0 0 0 0 911071
-0.002372 0.001168 0.123983 0.302070 -0.332953 -1.637981 -0.028470 1 0 0 0 0 0 0 912046
-0.002377 0.001161 0.123979 0.256927 -0.411799 -1.737896 -0.028502 1 0 0 0 0 0 0 913068
-0.002360 0.001152 0.123967 -0.045310 -0.405105 -1.656482 -0.028533 1 0 0 0 0 0 0 914067
-0.002352 0.001148 0.123963 0.032117 -0.458559 -1.743645 -0.028565 1 0 0 0 0 0 0 915062
-0.002367 0.001150 0.123941 0.344300 -0.548250 -1.500544 -0.028596 1 0 0 0 0 0 0 916066
-0.002374 0.001151 0.123933 0.286303 -0.544952 -1.666021 -0.028627 1 0 0 0 0 0 0 917064
-0.002378 0.001152 0.123930 0.234357 -0.538070 -1.751116 -0.028658 1 0 0 0 0 0 0 918062
-0.002393 0.001138 0.123918 0.383803 -0.342305 -1.643220 -0.028690 1 0 0 0 0 0 0 919061
-0.002381 0.001126 0.123904 0.040891 -0.349126 -1.599019 -0.028720 1 0 0 0 0 0 0 920044
-0.002375 0.001121 0.123899 0.083606 -0.424137 -1.710583 -0.028752 1 0 0 0 0 0 0 921064
-0.002378 0.001136 0.123887 0.198477 -0.717818 -1.619010 -0.028783 1 0 0 0 0 0 0 922062
-0.002393 0.001130 0.123872 0.373603 -0.457612 -1.573129 -0.028815 1 0 0 0 0 0 0 923062
-0.002400 0.001127 0.123867 0.300678 -0.473089 -1.694201 -0.028846 1 0 0 0 0 0 0 924062
-0.002404 0.001125 0.123865 0.247190 -0.495172 -1.752047 -0.028877 1 0 0 0 0 0 0 925063
-0.002386 0.001120 0.123854 -0.045086 -0.445043 -1.644494 -0.028908 1 0 0 0 0 0 0 926062
-0.002383 0.001136 0.123840 0.111804 -0.724428 -1.576157 -0.028940 1 0 0 0 0 0 0 927061
-0.002395 0.001129 0.123824 0.328458 -0.461858 -1.548587 -0.028970 1 0 0 0 0 0 0 928049
-0.002400 0.001126 0.123819 0.278271 -0.476507 -1.677207 -0.029002 1 0 0 0 0 0 0 929044
-0.002404 0.001125 0.123817 0.236288 -0.498202 -1.737820 -0.029033 1 0 0 0 0 0 0 930061
-0.002405 0.001124 0.123816 0.213286 -0.510549 -1.761934 -0.029065 1 0 0 0 0 0 0 931061
-0.002400 0.001105 0.123795 0.116095 -0.262765 -1.499005 -0.029096 1 0 0 0 0 0 0 932061
-0.002402 0.001114 0.123777 0.217249 -0.610233 -1.498897 -0.029127 1 0 0 0 0 0 0 933064
-0.002404 0.001118 0.123771 0.211906 -0.589817 -1.649896 -0.029158 1 0 0 0 0 0 0 934061
-0.002405 0.001121 0.123769 0.202374 -0.559946 -1.719646 -0.029190 1 0 0 0 0 0 0 935061
-0.002405 0.001122 0.123768 0.196550 -0.543132 -1.747110 -0.029221 1 0 0 0 0 0 0 936065
-0.002419 0.001108 0.123757 0.371474 -0.343151 -1.616179 -0.029254 1 0 0 0 0 0 0 937128
-0.002406 0.001097 0.123744 0.042117 -0.347684 -1.563622 -0.029285 1 0 0 0 0 0 0 938123
-0.002405 0.001110 0.123728 0.164483 -0.670554 -1.527009 -0.029317 1 0 0 0 0 0 0 939128
-0.002405 0.001116 0.123722 0.184002 -0.623072 -1.653838 -0.029347 1 0 0 0 0 0 0 940097
-0.002405 0.001119 0.123720 0.188540 -0.578285 -1.713919 -0.029378 1 0 0 0 0 0 0 941097
-0.002418 0.001107 0.123709 0.367912 -0.362313 -1.595600 -0.029409 1 0 0 0 0 0 0 942096
-0.002425 0.001100 0.123705 0.304154 -0.421280 -1.678523 -0.029442 1 0 0 0 0 0 0 943127
-0.002433 0.001116 0.123693 0.329166 -0.716323 -1.576276 -0.029473 1 0 0 0 0 0 0 944118
-0.002438 0.001124 0.123689 0.277836 -0.649836 -1.668542 -0.029504 1 0 0 0 0 0 0 945122
-0.002440 0.001127 0.123687 0.244963 -0.595119 -1.715141 -0.029534 1 0 0 0 0 0 0 946094
-0.002422 0.001125 0.123677 -0.035869 -0.503083 -1.603429 -0.029566 1 0 0 0 0 0 0 947096
-0.002413 0.001123 0.123673 0.053627 -0.511974 -1.678622 -0.029597 1 0 0 0 0 0 0 948093
-0.002421 0.001109 0.123661 0.298571 -0.330333 -1.575651 -0.029629 1 0 0 0 0 0 0 949125
-0.002426 0.001101 0.123657 0.269853 -0.407043 -1.664932 -0.029660 1 0 0 0 0 0 0 950117
-0.002428 0.001097 0.123656 0.239589 -0.462000 -1.710244 -0.029691 1 0 0 0 0 0 0 951103
-0.002435 0.001114 0.123644 0.295589 -0.740276 -1.583514 -0.029723 1 0 0 0 0 0 0 952120
-0.002438 0.001122 0.123640 0.261380 -0.664033 -1.665839 -0.029752 1 0 0 0 0 0 0 953050
-0.002440 0.001127 0.123639 0.237325 -0.604371 -1.708899 -0.029783 1 0 0 0 0 0 0 954060
-0.002434 0.001110 0.123618 0.138844 -0.318349 -1.453455 -0.029814 1 0 0 0 0 0 0 955050
-0.002432 0.001102 0.123611 0.166300 -0.397029 -1.601315 -0.029846 1 0 0 0 0 0 0 956059
-0.002431 0.001097 0.123608 0.186206 -0.458120 -1.678604 -0.029877 1 0 0 0 0 0 0 957049
-0.002430 0.001095 0.123607 0.196297 -0.490861 -1.709575 -0.029908 1 0 0 0 0 0 0 958059
-0.002430 0.001094 0.123607 0.201265 -0.507616 -1.721925 -0.029939 1 0 0 0 0 0 0 959049
-0.002435 0.001112 0.123596 0.276683 -0.765234 -1.582210 -0.029971 1 0 0 0 0 0 0 960058
-0.002438 0.001121 0.123592 0.252538 -0.678778 -1.660250 -0.030007 1 0 0 0 0 0 0 961231
-0.002439 0.001126 0.123591 0.233498 -0.613832 -1.701260 -0.030033 1 0 0 0 0 0 0 962050
-0.002434 0.001109 0.123570 0.137576 -0.325257 -1.445090 -0.030064 1 0 0 0 0 0 0 963058
-0.002431 0.001101 0.123563 0.166284 -0.402579 -1.592705 -0.030095 1 0 0 0 0 0 0 964049
-0.002430 0.001097 0.123560 0.186820 -0.462979 -1.669936 -0.030127 1 0 0 0 0 0 0 965059
-0.002429 0.001095 0.123559 0.197222 -0.495366 -1.700799 -0.030158 1 0 0 0 0 0 0 966049
-0.002429 0.001094 0.123559 0.202342 -0.511965 -1.713154 -0.030189 1 0 0 0 0 0 0 967059
-0.002429 0.001093 0.123559 0.204920 -0.520510 -1.718666 -0.030220 1 0 0 0 0 0 0 968048
-0.002442 0.001079 0.123548 0.384121 -0.333622 -1.579286 -0.030252 1 0 0 0 0 0 0 969060
-0.002454 0.001090 0.123534 0.393698 -0.656049 -1.509312 -0.030283 1 0 0 0 0 0 0 970046
-0.002460 0.001096 0.123528 0.320595 -0.618302 -1.624165 -0.030314 1 0 0 0 0 0 0 971059
-0.002444 0.001094 0.123517 0.011882 -0.516734 -1.548964 -0.030345 1 0 0 0 0 0 0 972049
-0.002435 0.001093 0.123513 0.086120 -0.518891 -1.638394 -0.030377 1 0 0 0 0 0 0 973059
-0.002431 0.001093 0.123511 0.145258 -0.525144 -1.682682 -0.030408 1 0 0 0 0 0 0 974047
-0.002429 0.001093 0.123511 0.176830 -0.528929 -1.700677 -0.030439 1 0 0 0 0 0 0 975058
-0.002442 0.001078 0.123500 0.370594 -0.339680 -1.565721 -0.030470 1 0 0 0 0 0 0 976048
-0.002448 0.001071 0.123496 0.314601 -0.411889 -1.642721 -0.030502 1 0 0 0 0 0 0 977059
-0.002456 0.001086 0.123484 0.343513 -0.713510 -1.538132 -0.030533 1 0 0 0 0 0 0 978059
-0.002461 0.001094 0.123480 0.294303 -0.650635 -1.629510 -0.030564 1 0 0 0 0 0 0 979048
-0.002457 0.001079 0.123458 0.176886 -0.343777 -1.402197 -0.030596 1 0 0 0 0 0 0 980060
-0.002455 0.001071 0.123450 0.194065 -0.409624 -1.561349 -0.030627 1 0 0 0 0 0 0 981059
-0.002454 0.001068 0.123448 0.208676 -0.464053 -1.642709 -0.030659 1 0 0 0 0 0 0 982068
-0.002454 0.001066 0.123447 0.216062 -0.493405 -1.674991 -0.030689 1 0 0 0 0 0 0 983055
-0.002467 0.001051 0.123436 0.397359 -0.317185 -1.545053 -0.030721 1 0 0 0 0 0 0 984063
-0.002473 0.001043 0.123432 0.335227 -0.395713 -1.623933 -0.030752 1 0 0 0 0 0 0 985069
-0.002476 0.001039 0.123431 0.288185 -0.451547 -1.665372 -0.030783 1 0 0 0 0 0 0 986067
-0.002478 0.001037 0.123430 0.262891 -0.481232 -1.682421 -0.030815 1 0 0 0 0 0 0 987085
-0.002478 0.001036 0.123399 0.237179 -0.491614 -1.270433 -0.030846 1 0 0 0 0 0 0 988066
-0.002478 0.001036 0.123388 0.239484 -0.502638 -1.489214 -0.030877 1 0 0 0 0 0 0 989066
-0.002478 0.001035 0.123384 0.239829 -0.508107 -1.604084 -0.030908 1 0 0 0 0 0 0 990061
-0.002479 0.001035 0.123382 0.239157 -0.510772 -1.649481 -0.030939 1 0 0 0 0 0 0 991059
-0.002479 0.001035 0.123382 0.238569 -0.512214 -1.667008 -0.030971 1 0 0 0 0 0 0 992060
-0.002492 0.001021 0.123371 0.415797 -0.321975 -1.531398 -0.031002 1 0 0 0 0 0 0 993062
-0.002499 0.001014 0.123367 0.351871 -0.393333 -1.608365 -0.031033 1 0 0 0 0 0 0 994062
-0.002502 0.001011 0.123366 0.303939 -0.445541 -1.649109 -0.031064 1 0 0 0 0 0 0 995059
-0.002497 0.000990 0.123345 0.192388 -0.219738 -1.391838 -0.031096 1 0 0 0 0 0 0 996060
-0.002495 0.000980 0.123338 0.213452 -0.328033 -1.539493 -0.031127 1 0 0 0 0 0 0 997069
-0.002500 0.000993 0.123325 0.302960 -0.652946 -1.471332 -0.031158 1 0 0 0 0 0 0 998064
-0.002502 0.001000 0.123320 0.286111 -0.602157 -1.576572 -0.031190 1 0 0 0 0 0 0 999062
-0.002516 0.000989 0.123308 0.448043 -0.364308 -1.484607 -0.031221 1 0 0 0 0 0 1 60
-0.002524 0.000984 0.123303 0.375578 -0.409417 -1.578427 -0.031252 1 0 0 0 0 0 1 1061
-0.002527 0.000981 0.123302 0.323194 -0.448244 -1.625252 -0.031283 1 0 0 0 0 0 1 2060
-0.002542 0.000966 0.123290 0.472555 -0.278403 -1.500896 -0.031314 1 0 0 0 0 0 1 3059
-0.002550 0.000958 0.123287 0.394685 -0.359811 -1.582176 -0.031346 1 0 0 0 0 0 1 4060
-0.002534 0.000949 0.123275 0.076399 -0.354484 -1.493519 -0.031376 1 0 0 0 0 0 1 5043
-0.002526 0.000945 0.123272 0.144995 -0.408193 -1.577867 -0.031408 1 0 0 0 0 0 1 6040
-0.002536 0.000929 0.123260 0.378574 -0.249703 -1.476938 -0.031439 1 0 0 0 0 0 1 7059
-0.002546 0.000939 0.123244 0.417847 -0.586061 -1.422369 -0.031471 1 0 0 0 0 0 1 8060
-0.002551 0.000945 0.123239 0.359967 -0.555353 -1.542510 -0.031502 1 0 0 0 0 0 1 9059
-0.002567 0.000933 0.123227 0.499475 -0.329154 -1.456430 -0.031533 1 0 0 0 0 0 1 10042
-0.002575 0.000927 0.123222 0.415856 -0.379935 -1.552694 -0.031565 1 0 0 0 0 0 1 11064
-0.002579 0.000925 0.123221 0.357875 -0.421586 -1.600330 -0.031595 1 0 0 0 0 0 1 12042
-0.002581 0.000923 0.123220 0.327038 -0.444135 -1.619492 -0.031626 1 0 0 0 0 0 1 13043
-0.002595 0.000908 0.123209 0.488639 -0.264975 -1.483877 -0.031658 1 0 0 0 0 0 1 14058
-0.002602 0.000901 0.123205 0.417392 -0.341312 -1.561287 -0.031689 1 0 0 0 0 0 1 15059
-0.002606 0.000897 0.123204 0.365855 -0.395991 -1.602174 -0.031721 1 0 0 0 0 0 1 16058
-0.002588 0.000891 0.123194 0.074959 -0.362577 -1.488077 -0.031752 1 0 0 0 0 0 1 17062
-0.002598 0.000892 0.123169 0.408680 -0.459122 -1.273221 -0.031783 1 0 0 0 0 0 1 18058
-0.002603 0.000893 0.123160 0.384086 -0.463051 -1.459897 -0.031814 1 0 0 0 0 0 1 19041
-0.002606 0.000893 0.123157 0.350815 -0.460213 -1.553104 -0.031845 1 0 0 0 0 0 1 20040
-0.002607 0.000893 0.123156 0.331514 -0.458323 -1.589716 -0.031877 1 0 0 0 0 0 1 21063
-0.002608 0.000893 0.123156 0.321461 -0.457449 -1.603921 -0.031908 1 0 0 0 0 0 1 22052
-0.002621 0.000879 0.123145 0.493519 -0.266543 -1.466226 -0.031940 1 0 0 0 0 0 1 23061
-0.002628 0.000872 0.123141 0.427718 -0.336816 -1.543023 -0.031971 1 0 0 0 0 0 1 24060
-0.002632 0.000869 0.123140 0.378919 -0.388453 -1.583668 -0.032002 1 0 0 0 0 0 1 25061
-0.002614 0.000862 0.123129 0.089403 -0.353525 -1.469444 -0.032033 1 0 0 0 0 0 1 26059
-0.002618 0.000845 0.123115 0.350884 -0.200276 -1.399580 -0.032065 1 0 0 0 0 0 1 27062
-0.002620 0.000836 0.123110 0.351940 -0.294521 -1.511812 -0.032096 1 0 0 0 0 0 1 28056
-0.002627 0.000851 0.123098 0.411232 -0.607718 -1.420905 -0.032126 1 0 0 0 0 0 1 29043
-0.002630 0.000858 0.123093 0.377678 -0.550717 -1.516850 -0.032158 1 0 0 0 0 0 1 30059
-0.002632 0.000861 0.123092 0.353705 -0.500833 -1.564470 -0.032189 1 0 0 0 0 0 1 31059
-0.002646 0.000849 0.123080 0.517728 -0.283280 -1.439593 -0.032221 1 0 0 0 0 0 1 32056
-0.002653 0.000843 0.123076 0.447896 -0.339841 -1.521190 -0.032252 1 0 0 0 0 0 1 33060
-0.002657 0.000840 0.123075 0.397048 -0.384562 -1.563519 -0.032283 1 0 0 0 0 0 1 34059
-0.002672 0.000824 0.123064 0.546724 -0.218170 -1.436604 -0.032314 1 0 0 0 0 0 1 35048
-0.002679 0.000816 0.123060 0.469761 -0.300600 -1.517573 -0.032346 1 0 0 0 0 0 1 36058
-0.002683 0.000812 0.123059 0.415357 -0.358295 -1.559757 -0.032378 1 0 0 0 0 0 1 37103
-0.002666 0.000806 0.123048 0.122976 -0.326414 -1.446093 -0.032410 1 0 0 0 0 0 1 38116
-0.002657 0.000803 0.123045 0.205993 -0.365184 -1.520178 -0.032441 1 0 0 0 0 0 1 39099
-0.002653 0.000801 0.123044 0.269669 -0.390014 -1.558753 -0.032472 1 0 0 0 0 0 1 40116
-0.002664 0.000786 0.123032 0.480406 -0.212643 -1.430234 -0.032503 1 0 0 0 0 0 1 41099
-0.002669 0.000779 0.123028 0.434401 -0.289345 -1.510727 -0.032535 1 0 0 0 0 0 1 42112
-0.002672 0.000775 0.123027 0.395520 -0.344148 -1.552633 -0.032566 1 0 0 0 0 0 1 43099
-0.002673 0.000773 0.123027 0.374344 -0.373306 -1.569724 -0.032598 1 0 0 0 0 0 1 44130
-0.002693 0.000777 0.123005 0.613069 -0.447092 -1.287334 -0.032629 1 0 0 0 0 0 1 45114
-0.002683 0.000774 0.122988 0.256145 -0.371442 -1.308127 -0.032659 1 0 0 0 0 0 1 46096
-0.002678 0.000772 0.122982 0.284081 -0.382715 -1.454774 -0.032691 1 0 0 0 0 0 1 47114
-0.002676 0.000772 0.122979 0.317336 -0.393079 -1.521339 -0.032722 1 0 0 0 0 0 1 48097
-0.002688 0.000757 0.122968 0.512243 -0.208484 -1.402738 -0.032752 1 0 0 0 0 0 1 49057
-0.002694 0.000750 0.122964 0.458381 -0.281354 -1.486851 -0.032783 1 0 0 0 0 0 1 50046
-0.002697 0.000747 0.122963 0.415547 -0.334244 -1.530060 -0.032814 1 0 0 0 0 0 1 51053
-0.002699 0.000745 0.122962 0.392363 -0.362410 -1.547524 -0.032846 1 0 0 0 0 0 1 52055
-0.002713 0.000730 0.122951 0.557289 -0.186578 -1.410257 -0.032877 1 0 0 0 0 0 1 53059
-0.002720 0.000722 0.122947 0.488482 -0.263731 -1.487699 -0.032908 1 0 0 0 0 0 1 54045
-0.002723 0.000719 0.122946 0.438247 -0.318756 -1.528545 -0.032939 1 0 0 0 0 0 1 55054
-0.002705 0.000712 0.122936 0.147970 -0.285606 -1.414308 -0.032970 1 0 0 0 0 0 1 56044
-0.002697 0.000709 0.122932 0.231921 -0.323587 -1.488187 -0.033002 1 0 0 0 0 0 1 57047
-0.002692 0.000707 0.122931 0.296051 -0.348002 -1.526601 -0.033033 1 0 0 0 0 0 1 58055
-0.002703 0.000692 0.122920 0.506795 -0.170667 -1.397580 -0.033064 1 0 0 0 0 0 1 59045
-0.002709 0.000685 0.122916 0.461118 -0.247007 -1.478152 -0.033095 1 0 0 0 0 0 1 60045
-0.002712 0.000681 0.122914 0.422427 -0.301594 -1.520093 -0.033127 1 0 0 0 0 0 1 61048
-0.002731 0.000684 0.122893 0.650563 -0.389912 -1.247316 -0.033158 1 0 0 0 0 0 1 62056
-0.002742 0.000685 0.122885 0.551901 -0.383667 -1.402601 -0.033189 1 0 0 0 0 0 1 63045
-0.002747 0.000686 0.122882 0.479684 -0.375301 -1.483467 -0.033221 1 0 0 0 0 0 1 64055
-0.002749 0.000686 0.122881 0.440791 -0.370628 -1.515457 -0.033252 1 0 0 0 0 0 1 65045
-0.002751 0.000686 0.122881 0.421016 -0.368357 -1.527937 -0.033283 1 0 0 0 0 0 1 66055
-0.002732 0.000682 0.122871 0.147760 -0.304964 -1.402435 -0.033314 1 0 0 0 0 0 1 67056
-0.002736 0.000666 0.122857 0.416884 -0.137582 -1.327270 -0.033345 1 0 0 0 0 0 1 68044
-0.002738 0.000658 0.122852 0.422566 -0.223940 -1.438262 -0.033377 1 0 0 0 0 0 1 69058
-0.002739 0.000653 0.122850 0.411493 -0.283993 -1.492028 -0.033408 1 0 0 0 0 0 1 70062
-0.002739 0.000651 0.122849 0.404306 -0.315774 -1.513310 -0.033440 1 0 0 0 0 0 1 71065
-0.002753 0.000636 0.122839 0.576991 -0.141957 -1.376877 -0.033471 1 0 0 0 0 0 1 72053
-0.002740 0.000624 0.122825 0.249016 -0.157412 -1.324000 -0.033502 1 0 0 0 0 0 1 73062
-0.002734 0.000618 0.122820 0.298261 -0.235665 -1.431967 -0.033533 1 0 0 0 0 0 1 74062
-0.002736 0.000634 0.122808 0.415814 -0.531247 -1.338668 -0.033565 1 0 0 0 0 0 1 75066
-0.002737 0.000641 0.122803 0.415066 -0.464400 -1.433142 -0.033596 1 0 0 0 0 0 1 76056
-0.002751 0.000631 0.122791 0.584250 -0.219570 -1.335021 -0.033627 1 0 0 0 0 0 1 77064
-0.002758 0.000626 0.122787 0.516970 -0.259537 -1.427873 -0.033658 1 0 0 0 0 0 1 78058
-0.002761 0.000624 0.122785 0.467311 -0.295693 -1.474223 -0.033689 1 0 0 0 0 0 1 79058
-0.002763 0.000622 0.122785 0.440690 -0.315449 -1.492756 -0.033721 1 0 0 0 0 0 1 80057
-0.002764 0.000622 0.122785 0.427234 -0.325617 -1.500303 -0.033751 1 0 0 0 0 0 1 81043
-0.002758 0.000603 0.122764 0.333578 -0.078648 -1.227748 -0.033783 1 0 0 0 0 0 1 82059
-0.002755 0.000593 0.122757 0.365018 -0.173762 -1.371042 -0.033814 1 0 0 0 0 0 1 83058
-0.002754 0.000589 0.122754 0.386962 -0.242986 -1.446390 -0.033846 1 0 0 0 0 0 1 84057
-0.002759 0.000605 0.122743 0.470728 -0.529270 -1.331352 -0.033877 1 0 0 0 0 0 1 85069
-0.002761 0.000613 0.122739 0.451301 -0.457353 -1.417026 -0.033908 1 0 0 0 0 0 1 86041
-0.002763 0.000617 0.122737 0.434663 -0.399936 -1.460746 -0.033940 1 0 0 0 0 0 1 87062
-0.002776 0.000605 0.122726 0.601758 -0.179315 -1.333073 -0.033971 1 0 0 0 0 0 1 88060
-0.002783 0.000599 0.122722 0.534469 -0.233201 -1.414464 -0.034002 1 0 0 0 0 0 1 89059
-0.002787 0.000596 0.122721 0.484973 -0.276507 -1.456630 -0.034033 1 0 0 0 0 0 1 90058
-0.002789 0.000594 0.122720 0.458472 -0.299853 -1.473631 -0.034064 1 0 0 0 0 0 1 91038
-0.002770 0.000589 0.122710 0.181746 -0.249515 -1.349672 -0.034096 1 0 0 0 0 0 1 92056
-0.002779 0.000591 0.122685 0.521260 -0.338239 -1.129601 -0.034127 1 0 0 0 0 0 1 93057
-0.002784 0.000592 0.122677 0.501227 -0.336923 -1.314979 -0.034158 1 0 0 0 0 0 1 94057
-0.002787 0.000592 0.122673 0.470315 -0.331490 -1.407429 -0.034190 1 0 0 0 0 0 1 95061
-0.002788 0.000593 0.122672 0.452194 -0.328310 -1.443519 -0.034221 1 0 0 0 0 0 1 96057
-0.002789 0.000593 0.122672 0.442759 -0.326777 -1.457352 -0.034251 1 0 0 0 0 0 1 97041
-0.002789 0.000593 0.122672 0.438098 -0.326131 -1.463148 -0.034283 1 0 0 0 0 0 1 98057
-0.002789 0.000593 0.122672 0.435912 -0.325938 -1.466049 -0.034314 1 0 0 0 0 0 1 99057
-0.002789 0.000593 0.122672 0.434999 -0.325985 -1.467939 -0.034346 1 0 0 0 0 0 1 100055
-0.002802 0.000579 0.122661 0.610945 -0.136396 -1.324035 -0.034377 1 0 0 0 0 0 1 101058
-0.002795 0.000586 0.122637 0.357660 -0.393048 -1.123602 -0.034408 1 0 0 0 0 0 1 102038
-0.002791 0.000589 0.122628 0.382949 -0.376554 -1.304760 -0.034439 1 0 0 0 0 0 1 103056
-0.002790 0.000591 0.122625 0.408815 -0.353664 -1.394588 -0.034471 1 0 0 0 0 0 1 104056
-0.002789 0.000592 0.122624 0.422504 -0.340778 -1.429608 -0.034502 1 0 0 0 0 0 1 105058
-0.002788 0.000592 0.122624 0.429349 -0.334278 -1.443051 -0.034533 1 0 0 0 0 0 1 106056
-0.002788 0.000592 0.122624 0.432846 -0.331149 -1.448675 -0.034564 1 0 0 0 0 0 1 107055
-0.002788 0.000592 0.122624 0.434740 -0.329721 -1.451499 -0.034596 1 0 0 0 0 0 1 108054
-0.002788 0.000592 0.122624 0.435885 -0.329152 -1.453348 -0.034627 1 0 0 0 0 0 1 109057
-0.002782 0.000574 0.122603 0.349486 -0.076962 -1.178257 -0.034658 1 0 0 0 0 0 1 110055
-0.002779 0.000565 0.122596 0.384629 -0.169081 -1.320828 -0.034690 1 0 0 0 0 0 1 111060
-0.002783 0.000578 0.122583 0.480999 -0.486218 -1.250761 -0.034720 1 0 0 0 0 0 1 112040
-0.002785 0.000585 0.122578 0.468244 -0.431885 -1.354571 -0.034754 1 0 0 0 0 0 1 113120
-0.002786 0.000589 0.122577 0.454796 -0.383402 -1.404737 -0.034785 1 0 0 0 0 0 1 114115
-0.002786 0.000591 0.122576 0.447133 -0.357092 -1.424507 -0.034815 1 0 0 0 0 0 1 115091
-0.002787 0.000591 0.122576 0.443242 -0.343859 -1.432435 -0.034847 1 0 0 0 0 0 1 116090
-0.002787 0.000592 0.122576 0.441433 -0.337363 -1.436130 -0.034879 1 0 0 0 0 0 1 117126
-0.002787 0.000592 0.122576 0.440693 -0.334253 -1.438238 -0.034910 1 0 0 0 0 0 1 118113
-0.002767 0.000588 0.122566 0.177185 -0.270539 -1.308612 -0.034940 1 0 0 0 0 0 1 119091
-0.002758 0.000585 0.122563 0.274244 -0.292820 -1.376906 -0.034972 1 0 0 0 0 0 1 120088
-0.002766 0.000570 0.122551 0.521178 -0.119616 -1.267641 -0.035003 1 0 0 0 0 0 1 121092
-0.002770 0.000563 0.122546 0.496166 -0.197615 -1.356629 -0.035034 1 0 0 0 0 0 1 122090
-0.002773 0.000559 0.122545 0.467989 -0.253008 -1.401533 -0.035066 1 0 0 0 0 0 1 123119
-0.002779 0.000576 0.122534 0.524722 -0.531892 -1.274339 -0.035097 1 0 0 0 0 0 1 124114
-0.002782 0.000584 0.122530 0.491844 -0.456561 -1.355593 -0.035128 1 0 0 0 0 0 1 125098
-0.002784 0.000588 0.122528 0.468515 -0.397459 -1.397623 -0.035160 1 0 0 0 0 0 1 126111
-0.002785 0.000590 0.122528 0.455995 -0.365831 -1.414488 -0.035191 1 0 0 0 0 0 1 127096
-0.002766 0.000586 0.122518 0.186396 -0.287647 -1.290149 -0.035222 1 0 0 0 0 0 1 128095
-0.002757 0.000585 0.122515 0.280267 -0.302630 -1.360343 -0.035254 1 0 0 0 0 0 1 129114
-0.002765 0.000570 0.122503 0.525547 -0.125788 -1.251635 -0.035284 1 0 0 0 0 0 1 130096
-0.002769 0.000562 0.122498 0.499776 -0.201893 -1.340854 -0.035316 1 0 0 0 0 0 1 131111
-0.002771 0.000559 0.122497 0.471201 -0.256342 -1.385744 -0.035347 1 0 0 0 0 0 1 132094
-0.002772 0.000557 0.122496 0.455160 -0.285251 -1.403613 -0.035377 1 0 0 0 0 0 1 133054
-0.002773 0.000556 0.122496 0.447009 -0.299980 -1.410840 -0.035408 1 0 0 0 0 0 1 134046
-0.002754 0.000551 0.122487 0.179805 -0.245223 -1.282883 -0.035439 1 0 0 0 0 0 1 135053
-0.002744 0.000548 0.122483 0.274789 -0.271890 -1.351816 -0.035470 1 0 0 0 0 0 1 136043
-0.002740 0.000547 0.122482 0.344446 -0.290623 -1.388284 -0.035502 1 0 0 0 0 0 1 137054
-0.002743 0.000565 0.122471 0.453938 -0.550140 -1.257921 -0.035533 1 0 0 0 0 0 1 138042
-0.002744 0.000574 0.122467 0.447838 -0.465080 -1.338049 -0.035564 1 0 0 0 0 0 1 139054
-0.002758 0.000564 0.122455 0.614127 -0.211377 -1.233954 -0.035595 1 0 0 0 0 0 1 140043
-0.002765 0.000560 0.122450 0.545989 -0.246311 -1.324898 -0.035627 1 0 0 0 0 0 1 141045
-0.002769 0.000557 0.122449 0.495957 -0.279897 -1.370448 -0.035658 1 0 0 0 0 0 1 142052
-0.002751 0.000551 0.122439 0.205935 -0.236104 -1.257119 -0.035689 1 0 0 0 0 0 1 143042
-0.002743 0.000549 0.122435 0.289124 -0.268359 -1.331388 -0.035721 1 0 0 0 0 0 1 144052
-0.002738 0.000547 0.122434 0.352790 -0.289898 -1.369709 -0.035752 1 0 0 0 0 0 1 145054
-0.002736 0.000546 0.122433 0.386657 -0.301279 -1.385114 -0.035783 1 0 0 0 0 0 1 146042
-0.002735 0.000546 0.122433 0.403869 -0.307128 -1.391459 -0.035814 1 0 0 0 0 0 1 147052
-0.002734 0.000546 0.122433 0.412621 -0.310191 -1.394495 -0.035846 1 0 0 0 0 0 1 148053
-0.002747 0.000532 0.122422 0.593359 -0.122161 -1.250594 -0.035876 1 0 0 0 0 0 1 149043
-0.002754 0.000525 0.122419 0.533514 -0.192031 -1.326303 -0.035908 1 0 0 0 0 0 1 150052
-0.002738 0.000517 0.122408 0.224673 -0.181086 -1.234784 -0.035939 1 0 0 0 0 0 1 151041
-0.002730 0.000513 0.122404 0.296764 -0.231127 -1.317948 -0.035971 1 0 0 0 0 0 1 152052
-0.002726 0.000511 0.122402 0.354630 -0.261680 -1.359476 -0.036001 1 0 0 0 0 0 1 153043
-0.002729 0.000528 0.122391 0.458185 -0.527186 -1.230944 -0.036033 1 0 0 0 0 0 1 154051
-0.002731 0.000537 0.122387 0.449105 -0.445156 -1.311596 -0.036064 1 0 0 0 0 0 1 155053
-0.002732 0.000541 0.122386 0.437711 -0.382690 -1.353280 -0.036095 1 0 0 0 0 0 1 156042
-0.002732 0.000543 0.122385 0.431157 -0.349411 -1.370013 -0.036127 1 0 0 0 0 0 1 157054
-0.002733 0.000544 0.122385 0.427856 -0.332690 -1.376828 -0.036159 1 0 0 0 0 0 1 158078
-0.002713 0.000540 0.122375 0.163172 -0.262170 -1.248348 -0.036190 1 0 0 0 0 0 1 159066
-0.002717 0.000524 0.122361 0.435314 -0.091199 -1.171457 -0.036220 1 0 0 0 0 0 1 160046
-0.002719 0.000516 0.122356 0.443168 -0.174767 -1.282155 -0.036252 1 0 0 0 0 0 1 161062
-0.002720 0.000512 0.122355 0.433232 -0.233353 -1.335562 -0.036283 1 0 0 0 0 0 1 162050
-0.002720 0.000510 0.122354 0.426623 -0.264397 -1.356529 -0.036315 1 0 0 0 0 0 1 163061
-0.002720 0.000509 0.122354 0.423298 -0.280264 -1.365192 -0.036356 1 0 0 0 0 0 1 164391
-0.002726 0.000527 0.122343 0.494178 -0.537797 -1.223322 -0.036377 1 0 0 0 0 0 1 165061
-0.002729 0.000536 0.122339 0.468731 -0.451885 -1.299290 -0.036408 1 0 0 0 0 0 1 166058
-0.002730 0.000541 0.122338 0.449189 -0.387505 -1.339321 -0.036439 1 0 0 0 0 0 1 167054
-0.002731 0.000543 0.122337 0.438578 -0.353264 -1.355425 -0.036471 1 0 0 0 0 0 1 168057
-0.002712 0.000540 0.122327 0.170108 -0.273784 -1.230248 -0.036501 1 0 0 0 0 0 1 169038
-0.002703 0.000538 0.122324 0.264018 -0.287982 -1.300379 -0.036533 1 0 0 0 0 0 1 170054
-0.002698 0.000537 0.122323 0.333063 -0.300460 -1.337186 -0.036564 1 0 0 0 0 0 1 171055
-0.002696 0.000537 0.122322 0.369654 -0.307302 -1.352029 -0.036596 1 0 0 0 0 0 1 172054
-0.002707 0.000522 0.122311 0.564435 -0.121184 -1.212280 -0.036627 1 0 0 0 0 0 1 173047
-0.002713 0.000515 0.122308 0.511671 -0.191885 -1.289425 -0.036658 1 0 0 0 0 0 1 174058
-0.002716 0.000512 0.122306 0.469538 -0.243548 -1.329914 -0.036689 1 0 0 0 0 0 1 175058
-0.002718 0.000510 0.122306 0.446731 -0.271067 -1.346136 -0.036720 1 0 0 0 0 0 1 176041
-0.002719 0.000509 0.122306 0.435206 -0.285104 -1.352729 -0.036751 1 0 0 0 0 0 1 177038
-0.002719 0.000509 0.122306 0.429575 -0.292259 -1.355832 -0.036783 1 0 0 0 0 0 1 178059
-0.002725 0.000527 0.122295 0.499527 -0.545596 -1.212411 -0.036814 1 0 0 0 0 0 1 179056
-0.002728 0.000536 0.122291 0.473625 -0.457627 -1.287704 -0.036846 1 0 0 0 0 0 1 180054
-0.002729 0.000541 0.122290 0.453860 -0.392212 -1.327478 -0.036877 1 0 0 0 0 0 1 181054
-0.002710 0.000538 0.122280 0.179982 -0.295212 -1.211651 -0.036908 1 0 0 0 0 0 1 182037
-0.002701 0.000537 0.122276 0.270954 -0.300400 -1.285192 -0.036939 1 0 0 0 0 0 1 183036
-0.002697 0.000537 0.122275 0.338478 -0.308353 -1.323208 -0.036971 1 0 0 0 0 0 1 184056
-0.002694 0.000536 0.122274 0.374295 -0.312943 -1.338469 -0.037002 1 0 0 0 0 0 1 185056
-0.002693 0.000536 0.122274 0.392447 -0.315389 -1.344678 -0.037033 1 0 0 0 0 0 1 186054
-0.002693 0.000536 0.122274 0.401654 -0.316754 -1.347614 -0.037064 1 0 0 0 0 0 1 187053
-0.002692 0.000536 0.122274 0.406445 -0.317576 -1.349385 -0.037096 1 0 0 0 0 0 1 188054
-0.002692 0.000536 0.122274 0.408989 -0.318095 -1.350745 -0.037127 1 0 0 0 0 0 1 189057
-0.002692 0.000536 0.122274 0.410431 -0.318506 -1.351966 -0.037158 1 0 0 0 0 0 1 190057
-0.002692 0.000536 0.122274 0.411331 -0.318854 -1.353129 -0.037189 1 0 0 0 0 0 1 191053
-0.002692 0.000536 0.122274 0.411946 -0.319151 -1.354274 -0.037221 1 0 0 0 0 0 1 192053
-0.002692 0.000536 0.122274 0.412437 -0.319429 -1.355417 -0.037252 1 0 0 0 0 0 1 193056
-0.002692 0.000536 0.122274 0.412840 -0.319708 -1.356554 -0.037283 1 0 0 0 0 0 1 194051
-0.002692 0.000536 0.122274 0.413221 -0.319973 -1.357676 -0.037314 1 0 0 0 0 0 1 195050
-0.002698 0.000554 0.122263 0.486244 -0.569922 -1.213422 -0.037346 1 0 0 0 0 0 1 196053
-0.002700 0.000564 0.122260 0.461876 -0.480379 -1.288439 -0.037376 1 0 0 0 0 0 1 197035
-0.002715 0.000554 0.122248 0.619206 -0.224367 -1.182215 -0.037408 1 0 0 0 0 0 1 198056
-0.002722 0.000550 0.122243 0.546784 -0.257898 -1.272330 -0.037439 1 0 0 0 0 0 1 199045
-0.002726 0.000547 0.122242 0.494648 -0.290738 -1.317479 -0.037471 1 0 0 0 0 0 1 200053
-0.002708 0.000541 0.122232 0.203569 -0.246576 -1.203463 -0.037502 1 0 0 0 0 0 1 201055
-0.002700 0.000539 0.122228 0.285722 -0.278542 -1.277627 -0.037533 1 0 0 0 0 0 1 202053
-0.002695 0.000537 0.122227 0.348823 -0.299894 -1.315828 -0.037564 1 0 0 0 0 0 1 203052
-0.002693 0.000536 0.122226 0.382421 -0.311190 -1.331134 -0.037595 1 0 0 0 0 0 1 204052
-0.002692 0.000536 0.122226 0.399458 -0.317011 -1.337354 -0.037627 1 0 0 0 0 0 1 205053
-0.002692 0.000536 0.122226 0.408132 -0.320043 -1.340264 -0.037658 1 0 0 0 0 0 1 206049
-0.002691 0.000536 0.122226 0.412618 -0.321705 -1.342019 -0.037689 1 0 0 0 0 0 1 207053
-0.002691 0.000536 0.122226 0.415041 -0.322656 -1.343358 -0.037721 1 0 0 0 0 0 1 208053
-0.002691 0.000536 0.122226 0.416404 -0.323265 -1.344553 -0.037752 1 0 0 0 0 0 1 209055
-0.002691 0.000536 0.122226 0.417273 -0.323719 -1.345709 -0.037783 1 0 0 0 0 0 1 210060
-0.002691 0.000536 0.122226 0.417871 -0.324061 -1.346820 -0.037814 1 0 0 0 0 0 1 211051
-0.002691 0.000536 0.122226 0.418347 -0.324372 -1.347926 -0.037846 1 0 0 0 0 0 1 212053
-0.002691 0.000536 0.122226 0.418769 -0.324669 -1.349106 -0.037879 1 0 0 0 0 0 1 213110
-0.002672 0.000531 0.122216 0.155913 -0.262688 -1.218111 -0.037909 1 0 0 0 0 0 1 214093
-0.002662 0.000529 0.122213 0.252398 -0.285579 -1.286313 -0.037941 1 0 0 0 0 0 1 215108
-0.002657 0.000528 0.122212 0.322702 -0.302403 -1.322385 -0.037972 1 0 0 0 0 0 1 216093
-0.002655 0.000527 0.122211 0.359898 -0.311401 -1.336892 -0.038002 1 0 0 0 0 0 1 217052
-0.002654 0.000527 0.122211 0.378755 -0.316077 -1.342838 -0.038033 1 0 0 0 0 0 1 218042
-0.002666 0.000513 0.122200 0.564752 -0.128677 -1.199626 -0.038064 1 0 0 0 0 0 1 219051
-0.002673 0.000506 0.122197 0.507657 -0.198578 -1.275474 -0.038095 1 0 0 0 0 0 1 220040
-0.002681 0.000521 0.122185 0.536097 -0.499657 -1.170004 -0.038127 1 0 0 0 0 0 1 221051
-0.002685 0.000528 0.122180 0.487547 -0.437303 -1.259876 -0.038158 1 0 0 0 0 0 1 222040
-0.002688 0.000532 0.122179 0.456146 -0.384857 -1.304841 -0.038189 1 0 0 0 0 0 1 223040
-0.002689 0.000534 0.122178 0.439548 -0.356593 -1.322638 -0.038220 1 0 0 0 0 0 1 224051
-0.002689 0.000535 0.122178 0.431186 -0.342348 -1.329721 -0.038251 1 0 0 0 0 0 1 225040
-0.002670 0.000531 0.122168 0.163886 -0.273067 -1.200765 -0.038283 1 0 0 0 0 0 1 226050
-0.002661 0.000528 0.122165 0.258008 -0.292287 -1.269680 -0.038314 1 0 0 0 0 0 1 227041
-0.002656 0.000527 0.122164 0.327124 -0.307250 -1.305985 -0.038345 1 0 0 0 0 0 1 228041
-0.002654 0.000527 0.122163 0.363748 -0.315354 -1.320623 -0.038377 1 0 0 0 0 0 1 229050
-0.002653 0.000527 0.122163 0.382308 -0.319572 -1.326575 -0.038408 1 0 0 0 0 0 1 230038
-0.002652 0.000527 0.122163 0.391722 -0.321818 -1.329394 -0.038439 1 0 0 0 0 0 1 231051
-0.002652 0.000527 0.122163 0.396564 -0.323064 -1.331060 -0.038470 1 0 0 0 0 0 1 232039
-0.002652 0.000526 0.122163 0.399165 -0.323821 -1.332371 -0.038502 1 0 0 0 0 0 1 233049
-0.002652 0.000526 0.122163 0.400613 -0.324324 -1.333519 -0.038533 1 0 0 0 0 0 1 234039
-0.002652 0.000526 0.122163 0.401497 -0.324709 -1.334635 -0.038564 1 0 0 0 0 0 1 235050
-0.002632 0.000522 0.122153 0.138908 -0.262779 -1.203359 -0.038595 1 0 0 0 0 0 1 236039
-0.002623 0.000520 0.122150 0.235275 -0.285642 -1.271590 -0.038627 1 0 0 0 0 0 1 237050
-0.002618 0.000518 0.122149 0.305504 -0.302428 -1.307657 -0.038658 1 0 0 0 0 0 1 238040
-0.002616 0.000518 0.122148 0.342682 -0.311440 -1.322197 -0.038689 1 0 0 0 0 0 1 239049
-0.002614 0.000518 0.122148 0.361507 -0.316110 -1.328106 -0.038720 1 0 0 0 0 0 1 240039
-0.002614 0.000517 0.122148 0.371052 -0.318574 -1.330914 -0.038752 1 0 0 0 0 0 1 241049
-0.002614 0.000517 0.122148 0.375964 -0.319938 -1.332599 -0.038783 1 0 0 0 0 0 1 242050
-0.002613 0.000517 0.122148 0.378576 -0.320746 -1.333880 -0.038814 1 0 0 0 0 0 1 243056
-0.002613 0.000517 0.122148 0.380017 -0.321275 -1.335039 -0.038846 1 0 0 0 0 0 1 244059
-0.002613 0.000517 0.122148 0.380895 -0.321679 -1.336121 -0.038877 1 0 0 0 0 0 1 245051
-0.002619 0.000536 0.122137 0.454277 -0.571935 -1.191640 -0.038908 1 0 0 0 0 0 1 246059
-0.002621 0.000545 0.122134 0.430026 -0.482700 -1.266504 -0.038939 1 0 0 0 0 0 1 247048
-0.002603 0.000545 0.122123 0.147917 -0.354416 -1.173549 -0.038971 1 0 0 0 0 0 1 248052
-0.002595 0.000545 0.122119 0.233380 -0.341920 -1.256593 -0.039002 1 0 0 0 0 0 1 249059
-0.002590 0.000545 0.122117 0.297954 -0.340817 -1.297995 -0.039033 1 0 0 0 0 0 1 250063
-0.002588 0.000545 0.122117 0.332215 -0.340839 -1.314396 -0.039064 1 0 0 0 0 0 1 251051
-0.002587 0.000545 0.122117 0.349580 -0.341023 -1.320958 -0.039096 1 0 0 0 0 0 1 252054
-0.002586 0.000545 0.122117 0.358374 -0.341240 -1.323966 -0.039127 1 0 0 0 0 0 1 253056
-0.002586 0.000545 0.122117 0.362897 -0.341490 -1.325704 -0.039158 1 0 0 0 0 0 1 254051
-0.002586 0.000545 0.122117 0.365292 -0.341739 -1.327006 -0.039189 1 0 0 0 0 0 1 255052
-0.002586 0.000545 0.122117 0.366651 -0.342002 -1.328146 -0.039220 1 0 0 0 0 0 1 256050
-0.002599 0.000531 0.122106 0.544133 -0.152194 -1.183157 -0.039252 1 0 0 0 0 0 1 257054
-0.002606 0.000524 0.122102 0.482762 -0.220874 -1.258259 -0.039283 1 0 0 0 0 0 1 258056
-0.002609 0.000521 0.122101 0.436355 -0.271501 -1.297893 -0.039314 1 0 0 0 0 0 1 259058
-0.002611 0.000519 0.122100 0.411414 -0.298518 -1.313778 -0.039346 1 0 0 0 0 0 1 260056
-0.002611 0.000518 0.122100 0.398818 -0.312294 -1.320154 -0.039377 1 0 0 0 0 0 1 261057
-0.002612 0.000518 0.122100 0.392591 -0.319312 -1.323096 -0.039408 1 0 0 0 0 0 1 262054
-0.002612 0.000517 0.122100 0.389617 -0.322966 -1.324812 -0.039439 1 0 0 0 0 0 1 263056
-0.002612 0.000517 0.122100 0.388254 -0.324898 -1.326071 -0.039470 1 0 0 0 0 0 1 264034
-0.002612 0.000517 0.122100 0.387740 -0.326022 -1.327226 -0.039502 1 0 0 0 0 0 1 265054
-0.002612 0.000517 0.122100 0.387641 -0.326688 -1.328309 -0.039533 1 0 0 0 0 0 1 266051
-0.002612 0.000517 0.122100 0.387747 -0.327170 -1.329362 -0.039564 1 0 0 0 0 0 1 267052
-0.002612 0.000517 0.122100 0.387944 -0.327529 -1.330413 -0.039595 1 0 0 0 0 0 1 268051
-0.002625 0.000503 0.122089 0.564836 -0.137773 -1.185204 -0.039627 1 0 0 0 0 0 1 269052
-0.002632 0.000496 0.122086 0.503276 -0.206363 -1.260317 -0.039658 1 0 0 0 0 0 1 270050
-0.002635 0.000493 0.122084 0.456789 -0.256951 -1.299946 -0.039689 1 0 0 0 0 0 1 271032
-0.002637 0.000491 0.122084 0.431819 -0.283931 -1.315823 -0.039720 1 0 0 0 0 0 1 272032
-0.002638 0.000490 0.122084 0.419200 -0.297707 -1.322226 -0.039752 1 0 0 0 0 0 1 273054
-0.002638 0.000490 0.122084 0.412975 -0.304706 -1.325162 -0.039783 1 0 0 0 0 0 1 274053
-0.002638 0.000490 0.122083 0.409993 -0.308324 -1.326847 -0.039814 1 0 0 0 0 0 1 275032
-0.002638 0.000489 0.122083 0.408667 -0.310283 -1.328142 -0.039845 1 0 0 0 0 0 1 276051
-0.002638 0.000489 0.122083 0.408163 -0.311360 -1.329276 -0.039877 1 0 0 0 0 0 1 277052
-0.002638 0.000489 0.122083 0.408067 -0.312024 -1.330315 -0.039907 1 0 0 0 0 0 1 278032
-0.002638 0.000489 0.122083 0.408185 -0.312475 -1.331387 -0.039939 1 0 0 0 0 0 1 279049
-0.002651 0.000475 0.122073 0.585008 -0.122800 -1.185981 -0.039970 1 0 0 0 0 0 1 280051
-0.002658 0.000468 0.122069 0.523518 -0.191307 -1.261133 -0.040002 1 0 0 0 0 0 1 281052
-0.002661 0.000465 0.122068 0.477085 -0.241848 -1.300807 -0.040033 1 0 0 0 0 0 1 282051
-0.002663 0.000463 0.122067 0.452131 -0.268809 -1.316681 -0.040064 1 0 0 0 0 0 1 283045
-0.002664 0.000462 0.122067 0.439524 -0.282547 -1.323055 -0.040096 1 0 0 0 0 0 1 284052
-0.002664 0.000462 0.122067 0.433333 -0.289560 -1.326049 -0.040129 1 0 0 0 0 0 1 285112
-0.002677 0.000448 0.122056 0.606948 -0.103203 -1.181145 -0.040160 1 0 0 0 0 0 1 286118
-0.002684 0.000441 0.122052 0.543933 -0.173243 -1.256544 -0.040190 1 0 0 0 0 0 1 287084
-0.002687 0.000437 0.122051 0.496732 -0.224557 -1.296318 -0.040222 1 0 0 0 0 0 1 288085
-0.002689 0.000435 0.122051 0.471410 -0.251903 -1.312215 -0.040253 1 0 0 0 0 0 1 289085
-0.002690 0.000435 0.122050 0.458636 -0.265826 -1.318624 -0.040285 1 0 0 0 0 0 1 290107
-0.002690 0.000434 0.122050 0.452343 -0.272900 -1.321558 -0.040316 1 0 0 0 0 0 1 291115
-0.002691 0.000434 0.122050 0.449329 -0.276543 -1.323221 -0.040346 1 0 0 0 0 0 1 292083
-0.002704 0.000420 0.122040 0.624509 -0.088563 -1.177704 -0.040378 1 0 0 0 0 0 1 293087
-0.002710 0.000413 0.122036 0.562402 -0.157701 -1.253031 -0.040409 1 0 0 0 0 0 1 294084
-0.002714 0.000409 0.122034 0.515679 -0.208543 -1.292791 -0.040441 1 0 0 0 0 0 1 295103
-0.002715 0.000408 0.122034 0.490578 -0.235639 -1.308673 -0.040472 1 0 0 0 0 0 1 296094
-0.002716 0.000407 0.122034 0.477922 -0.249446 -1.315055 -0.040503 1 0 0 0 0 0 1 297106
-0.002717 0.000406 0.122034 0.471700 -0.256451 -1.317954 -0.040534 1 0 0 0 0 0 1 298093
-0.002730 0.000392 0.122023 0.645171 -0.070183 -1.172701 -0.040565 1 0 0 0 0 0 1 299090
-0.002736 0.000385 0.122019 0.582341 -0.140086 -1.248241 -0.040597 1 0 0 0 0 0 1 300106
-0.002740 0.000382 0.122018 0.535219 -0.191283 -1.287995 -0.040626 1 0 0 0 0 0 1 301040
-0.002747 0.000398 0.122007 0.582741 -0.469054 -1.158319 -0.040658 1 0 0 0 0 0 1 302048
-0.002750 0.000407 0.122003 0.545486 -0.393582 -1.238278 -0.040689 1 0 0 0 0 0 1 303038
-0.002752 0.000411 0.122001 0.520005 -0.334471 -1.279540 -0.040720 1 0 0 0 0 0 1 304048
-0.002766 0.000399 0.121990 0.682757 -0.113012 -1.148902 -0.040751 1 0 0 0 0 0 1 305038
-0.002773 0.000393 0.121986 0.614472 -0.165017 -1.229752 -0.040783 1 0 0 0 0 0 1 306038
-0.002758 0.000385 0.121975 0.300864 -0.144987 -1.139005 -0.040814 1 0 0 0 0 0 1 307047
-0.002755 0.000400 0.121961 0.442508 -0.440558 -1.076809 -0.040845 1 0 0 0 0 0 1 308036
-0.002767 0.000393 0.121945 0.650559 -0.189600 -1.044837 -0.040877 1 0 0 0 0 0 1 309050
-0.002773 0.000390 0.121939 0.600002 -0.206013 -1.173900 -0.040907 1 0 0 0 0 0 1 310036
-0.002776 0.000389 0.121937 0.558107 -0.228360 -1.233844 -0.040939 1 0 0 0 0 0 1 311047
-0.002778 0.000388 0.121936 0.535193 -0.240976 -1.256932 -0.040970 1 0 0 0 0 0 1 312048
-0.002784 0.000406 0.121926 0.596266 -0.497862 -1.120096 -0.041002 1 0 0 0 0 0 1 313047
-0.002787 0.000415 0.121922 0.566120 -0.412023 -1.197470 -0.041033 1 0 0 0 0 0 1 314038
-0.002789 0.000419 0.121920 0.544230 -0.347712 -1.237781 -0.041064 1 0 0 0 0 0 1 315049
-0.002802 0.000407 0.121909 0.708688 -0.123724 -1.106644 -0.041095 1 0 0 0 0 0 1 316036
-0.002809 0.000402 0.121905 0.641431 -0.174367 -1.187383 -0.041127 1 0 0 0 0 0 1 317048
-0.002813 0.000399 0.121904 0.592095 -0.215897 -1.228985 -0.041158 1 0 0 0 0 0 1 318038
-0.002820 0.000416 0.121893 0.638366 -0.488643 -1.099673 -0.041189 1 0 0 0 0 0 1 319047
-0.002824 0.000424 0.121889 0.600682 -0.410976 -1.179873 -0.041220 1 0 0 0 0 0 1 320047
-0.002825 0.000428 0.121887 0.574983 -0.350777 -1.221163 -0.041251 1 0 0 0 0 0 1 321038
-0.002826 0.000430 0.121887 0.561290 -0.318614 -1.237545 -0.041283 1 0 0 0 0 0 1 322047
-0.002840 0.000418 0.121876 0.730596 -0.112675 -1.096755 -0.041314 1 0 0 0 0 0 1 323037
-0.002847 0.000411 0.121872 0.666066 -0.172466 -1.174052 -0.041345 1 0 0 0 0 0 1 324048
-0.002850 0.000408 0.121871 0.618137 -0.218605 -1.214419 -0.041377 1 0 0 0 0 0 1 325048
-0.002852 0.000406 0.121870 0.592447 -0.243351 -1.230458 -0.041407 1 0 0 0 0 0 1 326036
-0.002853 0.000406 0.121870 0.579504 -0.255956 -1.236837 -0.041439 1 0 0 0 0 0 1 327037
-0.002853 0.000405 0.121870 0.573174 -0.262393 -1.239715 -0.041471 1 0 0 0 0 0 1 328053
-0.002853 0.000405 0.121870 0.570216 -0.265711 -1.241324 -0.041502 1 0 0 0 0 0 1 329057
-0.002853 0.000405 0.121870 0.568936 -0.267457 -1.242492 -0.041533 1 0 0 0 0 0 1 330055
-0.002854 0.000405 0.121870 0.568495 -0.268443 -1.243515 -0.041564 1 0 0 0 0 0 1 331054
-0.002834 0.000400 0.121860 0.304576 -0.206697 -1.112161 -0.041595 1 0 0 0 0 0 1 332043
-0.002825 0.000398 0.121857 0.400251 -0.229433 -1.179888 -0.041627 1 0 0 0 0 0 1 333057
-0.002820 0.000397 0.121856 0.470128 -0.246174 -1.215625 -0.041658 1 0 0 0 0 0 1 334054
-0.002818 0.000396 0.121855 0.507148 -0.255122 -1.229902 -0.041689 1 0 0 0 0 0 1 335052
-0.002816 0.000396 0.121855 0.525935 -0.259748 -1.235651 -0.041721 1 0 0 0 0 0 1 336060
-0.002816 0.000396 0.121855 0.535507 -0.262148 -1.238275 -0.041752 1 0 0 0 0 0 1 337052
-0.002816 0.000396 0.121855 0.540475 -0.263453 -1.239800 -0.041783 1 0 0 0 0 0 1 338050
-0.002815 0.000396 0.121855 0.543166 -0.264207 -1.240932 -0.041814 1 0 0 0 0 0 1 339053
-0.002815 0.000396 0.121855 0.544711 -0.264664 -1.241918 -0.041845 1 0 0 0 0 0 1 340030
-0.002796 0.000391 0.121845 0.281798 -0.202692 -1.110381 -0.041876 1 0 0 0 0 0 1 341033
-0.002786 0.000389 0.121842 0.377836 -0.225279 -1.178146 -0.041907 1 0 0 0 0 0 1 342030
-0.002782 0.000388 0.121841 0.447911 -0.241926 -1.213917 -0.041939 1 0 0 0 0 0 1 343049
-0.002779 0.000387 0.121840 0.485001 -0.250837 -1.228217 -0.041971 1 0 0 0 0 0 1 344058
-0.002778 0.000387 0.121840 0.503817 -0.255433 -1.233949 -0.042002 1 0 0 0 0 0 1 345047
-0.002778 0.000387 0.121840 0.513406 -0.257825 -1.236568 -0.042033 1 0 0 0 0 0 1 346053
-0.002758 0.000382 0.121830 0.254556 -0.196832 -1.105430 -0.042064 1 0 0 0 0 0 1 347053
-0.002748 0.000380 0.121827 0.352490 -0.219848 -1.173435 -0.042095 1 0 0 0 0 0 1 348031
-0.002743 0.000379 0.121826 0.423484 -0.236743 -1.209309 -0.042127 1 0 0 0 0 0 1 349053
-0.002741 0.000378 0.121825 0.461033 -0.245755 -1.223631 -0.042158 1 0 0 0 0 0 1 350048
-0.002740 0.000378 0.121825 0.480096 -0.250410 -1.229363 -0.042189 1 0 0 0 0 0 1 351048
-0.002739 0.000378 0.121825 0.489762 -0.252820 -1.231976 -0.042220 1 0 0 0 0 0 1 352047
-0.002739 0.000378 0.121825 0.494766 -0.254122 -1.233499 -0.042252 1 0 0 0 0 0 1 353051
-0.002720 0.000373 0.121815 0.233708 -0.192594 -1.101771 -0.042283 1 0 0 0 0 0 1 354048
-0.002723 0.000357 0.121801 0.506810 -0.025478 -1.022350 -0.042314 1 0 0 0 0 0 1 355030
-0.002725 0.000349 0.121796 0.515969 -0.109840 -1.132497 -0.042345 1 0 0 0 0 0 1 356029
-0.002726 0.000345 0.121794 0.506765 -0.168747 -1.185524 -0.042377 1 0 0 0 0 0 1 357050
-0.002726 0.000343 0.121794 0.500535 -0.199908 -1.206087 -0.042408 1 0 0 0 0 0 1 358049
-0.002732 0.000360 0.121783 0.570073 -0.466344 -1.068223 -0.042439 1 0 0 0 0 0 1 359057
-0.002715 0.000364 0.121769 0.280472 -0.323117 -1.012179 -0.042470 1 0 0 0 0 0 1 360049
-0.002707 0.000366 0.121765 0.355793 -0.283501 -1.119254 -0.042502 1 0 0 0 0 0 1 361050
-0.002703 0.000367 0.121763 0.414415 -0.266900 -1.170035 -0.042533 1 0 0 0 0 0 1 362051
-0.002701 0.000368 0.121762 0.445581 -0.258943 -1.189679 -0.042564 1 0 0 0 0 0 1 363030
-0.002700 0.000368 0.121762 0.461358 -0.255085 -1.197284 -0.042595 1 0 0 0 0 0 1 364047
-0.002700 0.000368 0.121762 0.469383 -0.253254 -1.200533 -0.042627 1 0 0 0 0 0 1 365050
-0.002680 0.000364 0.121752 0.209908 -0.190166 -1.069198 -0.042658 1 0 0 0 0 0 1 366046
-0.002671 0.000361 0.121749 0.307174 -0.212079 -1.137408 -0.042689 1 0 0 0 0 0 1 367048
-0.002666 0.000360 0.121748 0.377778 -0.228376 -1.173314 -0.042720 1 0 0 0 0 0 1 368046
-0.002663 0.000360 0.121747 0.415162 -0.237128 -1.187684 -0.042754 1 0 0 0 0 0 1 369112
-0.002662 0.000360 0.121747 0.434084 -0.241617 -1.193395 -0.042785 1 0 0 0 0 0 1 370109
-0.002662 0.000359 0.121747 0.443680 -0.243968 -1.195965 -0.042816 1 0 0 0 0 0 1 371113
-0.002661 0.000359 0.121747 0.448642 -0.245215 -1.197442 -0.042847 1 0 0 0 0 0 1 372106
-0.002661 0.000359 0.121747 0.451280 -0.245942 -1.198535 -0.042879 1 0 0 0 0 0 1 373120
-0.002661 0.000359 0.121747 0.452757 -0.246394 -1.199477 -0.042910 1 0 0 0 0 0 1 374113
-0.002642 0.000355 0.121737 0.190069 -0.184463 -1.067106 -0.042940 1 0 0 0 0 0 1 375084
-0.002645 0.000339 0.121723 0.462161 -0.017018 -0.987750 -0.042972 1 0 0 0 0 0 1 376114
-0.002647 0.000331 0.121718 0.470696 -0.101102 -1.097841 -0.043004 1 0 0 0 0 0 1 377111
-0.002648 0.000327 0.121717 0.461206 -0.159869 -1.150741 -0.043034 1 0 0 0 0 0 1 378083
-0.002649 0.000324 0.121716 0.454835 -0.190965 -1.171255 -0.043066 1 0 0 0 0 0 1 379104
-0.002649 0.000323 0.121716 0.451474 -0.206743 -1.179161 -0.043097 1 0 0 0 0 0 1 380110
-0.002649 0.000323 0.121716 0.449865 -0.214714 -1.182465 -0.043128 1 0 0 0 0 0 1 381084
-0.002649 0.000323 0.121716 0.449214 -0.218777 -1.184196 -0.043159 1 0 0 0 0 0 1 382081
-0.002630 0.000318 0.121706 0.185507 -0.158689 -1.051988 -0.043190 1 0 0 0 0 0 1 383075
-0.002620 0.000316 0.121702 0.280379 -0.181997 -1.120120 -0.043222 1 0 0 0 0 0 1 384089
-0.002616 0.000315 0.121701 0.349783 -0.198980 -1.155981 -0.043253 1 0 0 0 0 0 1 385104
-0.002613 0.000314 0.121701 0.386528 -0.208060 -1.170258 -0.043284 1 0 0 0 0 0 1 386088
-0.002612 0.000314 0.121701 0.405156 -0.212722 -1.175939 -0.043316 1 0 0 0 0 0 1 387102
-0.002611 0.000314 0.121701 0.414579 -0.215118 -1.178483 -0.043347 1 0 0 0 0 0 1 388087
-0.002611 0.000313 0.121701 0.419437 -0.216406 -1.179943 -0.043378 1 0 0 0 0 0 1 389101
-0.002611 0.000313 0.121701 0.422003 -0.217125 -1.180995 -0.043409 1 0 0 0 0 0 1 390087
-0.002624 0.000300 0.121690 0.600061 -0.027650 -1.034434 -0.043441 1 0 0 0 0 0 1 391100
-0.002611 0.000288 0.121676 0.276291 -0.033198 -0.976027 -0.043472 1 0 0 0 0 0 1 392087
-0.002605 0.000282 0.121672 0.325229 -0.105391 -1.082765 -0.043503 1 0 0 0 0 0 1 393103
-0.002602 0.000280 0.121670 0.369776 -0.148400 -1.133408 -0.043534 1 0 0 0 0 0 1 394087
-0.002600 0.000278 0.121669 0.393797 -0.170637 -1.153013 -0.043566 1 0 0 0 0 0 1 395120
-0.002612 0.000264 0.121658 0.582555 0.007952 -1.012949 -0.043597 1 0 0 0 0 0 1 396100
-0.002624 0.000275 0.121644 0.600594 -0.315998 -0.944668 -0.043626 1 0 0 0 0 0 1 397036
-0.002630 0.000280 0.121639 0.533062 -0.279902 -1.058336 -0.043658 1 0 0 0 0 0 1 398045
-0.002633 0.000283 0.121637 0.490616 -0.242087 -1.112446 -0.043689 1 0 0 0 0 0 1 399034
-0.002615 0.000280 0.121627 0.204818 -0.159075 -0.999782 -0.043720 1 0 0 0 0 0 1 400045
-0.002606 0.000278 0.121623 0.288151 -0.170618 -1.074952 -0.043751 1 0 0 0 0 0 1 401035
-0.002607 0.000296 0.121611 0.424643 -0.432567 -0.967527 -0.043783 1 0 0 0 0 0 1 402046
-0.002621 0.000291 0.121596 0.610580 -0.160091 -0.908369 -0.043814 1 0 0 0 0 0 1 403035
-0.002628 0.000288 0.121591 0.547510 -0.164783 -1.026778 -0.043845 1 0 0 0 0 0 1 404035
-0.002631 0.000287 0.121589 0.499323 -0.181179 -1.082685 -0.043877 1 0 0 0 0 0 1 405045
-0.002633 0.000286 0.121588 0.473284 -0.190820 -1.104170 -0.043907 1 0 0 0 0 0 1 406035
-0.002615 0.000281 0.121578 0.196635 -0.133662 -0.978784 -0.043939 1 0 0 0 0 0 1 407044
-0.002618 0.000265 0.121564 0.461159 0.031435 -0.901665 -0.043970 1 0 0 0 0 0 1 408034
-0.002626 0.000275 0.121548 0.539017 -0.304314 -0.866895 -0.044002 1 0 0 0 0 0 1 409044
-0.002630 0.000280 0.121543 0.503358 -0.274781 -0.993436 -0.044032 1 0 0 0 0 0 1 410034
-0.002632 0.000283 0.121541 0.476962 -0.240310 -1.052115 -0.044064 1 0 0 0 0 0 1 411035
-0.002633 0.000284 0.121540 0.462594 -0.221138 -1.074560 -0.044095 1 0 0 0 0 0 1 412034
-0.002633 0.000285 0.121540 0.455287 -0.211411 -1.083067 -0.044127 1 0 0 0 0 0 1 413045
-0.002633 0.000285 0.121540 0.451696 -0.206601 -1.086553 -0.044157 1 0 0 0 0 0 1 414034
-0.002634 0.000285 0.121540 0.450046 -0.204267 -1.088291 -0.044189 1 0 0 0 0 0 1 415044
-0.002634 0.000285 0.121540 0.449354 -0.203176 -1.089383 -0.044220 1 0 0 0 0 0 1 416032
-0.002634 0.000285 0.121540 0.449177 -0.202696 -1.090278 -0.044251 1 0 0 0 0 0 1 417043
-0.002634 0.000285 0.121540 0.449242 -0.202519 -1.091080 -0.044282 1 0 0 0 0 0 1 418035
-0.002634 0.000285 0.121540 0.449427 -0.202506 -1.091885 -0.044314 1 0 0 0 0 0 1 419045
-0.002634 0.000285 0.121540 0.449700 -0.202578 -1.092677 -0.044346 1 0 0 0 0 0 1 420069
-0.002647 0.000272 0.121529 0.626448 -0.012902 -0.945621 -0.044376 1 0 0 0 0 0 1 421043
-0.002653 0.000265 0.121525 0.565836 -0.080215 -1.020694 -0.044408 1 0 0 0 0 0 1 422050
-0.002656 0.000261 0.121524 0.519923 -0.130034 -1.060136 -0.044439 1 0 0 0 0 0 1 423056
-0.002658 0.000259 0.121524 0.495243 -0.156619 -1.075702 -0.044470 1 0 0 0 0 0 1 424043
-0.002659 0.000259 0.121523 0.482771 -0.170119 -1.081809 -0.044502 1 0 0 0 0 0 1 425055
-0.002665 0.000276 0.121513 0.549533 -0.427837 -0.938530 -0.044533 1 0 0 0 0 0 1 426047
-0.002668 0.000285 0.121509 0.522309 -0.342749 -1.013273 -0.044564 1 0 0 0 0 0 1 427043
-0.002669 0.000290 0.121508 0.501913 -0.278846 -1.052432 -0.044595 1 0 0 0 0 0 1 428046
-0.002670 0.000292 0.121507 0.490885 -0.244824 -1.067887 -0.044627 1 0 0 0 0 0 1 429046
-0.002670 0.000293 0.121507 0.485322 -0.227670 -1.073917 -0.044658 1 0 0 0 0 0 1 430046
-0.002671 0.000294 0.121507 0.482643 -0.219147 -1.076524 -0.044689 1 0 0 0 0 0 1 431030
-0.002671 0.000294 0.121507 0.481472 -0.214956 -1.077946 -0.044720 1 0 0 0 0 0 1 432045
-0.002671 0.000294 0.121507 0.481031 -0.212929 -1.078919 -0.044752 1 0 0 0 0 0 1 433048
-0.002671 0.000294 0.121507 0.480978 -0.211983 -1.079755 -0.044783 1 0 0 0 0 0 1 434045
-0.002671 0.000294 0.121507 0.481121 -0.211589 -1.080537 -0.044814 1 0 0 0 0 0 1 435045
-0.002671 0.000294 0.121507 0.481362 -0.211467 -1.081305 -0.044845 1 0 0 0 0 0 1 436048
-0.002671 0.000294 0.121507 0.481658 -0.211481 -1.082072 -0.044877 1 0 0 0 0 0 1 437054
-0.002671 0.000294 0.121507 0.481962 -0.211569 -1.082823 -0.044908 1 0 0 0 0 0 1 438047
-0.002671 0.000294 0.121507 0.482272 -0.211676 -1.083570 -0.044939 1 0 0 0 0 0 1 439046
-0.002671 0.000294 0.121507 0.482613 -0.211811 -1.084315 -0.044970 1 0 0 0 0 0 1 440045
-0.002671 0.000294 0.121507 0.482947 -0.211947 -1.085076 -0.045002 1 0 0 0 0 0 1 441047
-0.002671 0.000294 0.121507 0.483279 -0.212081 -1.085836 -0.045033 1 0 0 0 0 0 1 442046
-0.002671 0.000294 0.121507 0.483605 -0.212236 -1.086577 -0.045064 1 0 0 0 0 0 1 443045
-0.002671 0.000294 0.121507 0.483948 -0.212375 -1.087343 -0.045095 1 0 0 0 0 0 1 444046
-0.002671 0.000294 0.121507 0.484272 -0.212519 -1.088092 -0.045127 1 0 0 0 0 0 1 445046
-0.002671 0.000294 0.121507 0.484622 -0.212680 -1.088845 -0.045158 1 0 0 0 0 0 1 446048
-0.002671 0.000294 0.121507 0.484942 -0.212814 -1.089596 -0.045189 1 0 0 0 0 0 1 447044
-0.002684 0.000281 0.121496 0.661831 -0.023079 -0.942325 -0.045220 1 0 0 0 0 0 1 448027
-0.002690 0.000274 0.121492 0.601408 -0.090280 -1.017381 -0.045252 1 0 0 0 0 0 1 449046
-0.002693 0.000270 0.121491 0.555575 -0.140065 -1.056791 -0.045283 1 0 0 0 0 0 1 450046
-0.002695 0.000268 0.121491 0.530953 -0.166613 -1.072351 -0.045313 1 0 0 0 0 0 1 451026
-0.002696 0.000268 0.121490 0.518523 -0.180112 -1.078424 -0.045345 1 0 0 0 0 0 1 452045
-0.002696 0.000267 0.121490 0.512402 -0.186940 -1.081042 -0.045377 1 0 0 0 0 0 1 453047
-0.002697 0.000267 0.121490 0.509506 -0.190417 -1.082446 -0.045408 1 0 0 0 0 0 1 454046
-0.002697 0.000267 0.121490 0.508215 -0.192228 -1.083421 -0.045438 1 0 0 0 0 0 1 455027
-0.002697 0.000267 0.121490 0.507756 -0.193184 -1.084257 -0.045470 1 0 0 0 0 0 1 456047
-0.002697 0.000267 0.121490 0.507680 -0.193743 -1.085019 -0.045502 1 0 0 0 0 0 1 457046
-0.002697 0.000267 0.121490 0.507825 -0.194087 -1.085789 -0.045533 1 0 0 0 0 0 1 458045
-0.002697 0.000267 0.121490 0.508076 -0.194322 -1.086526 -0.045564 1 0 0 0 0 0 1 459044
-0.002697 0.000267 0.121490 0.508381 -0.194517 -1.087280 -0.045595 1 0 0 0 0 0 1 460047
-0.002697 0.000267 0.121490 0.508683 -0.194666 -1.088021 -0.045626 1 0 0 0 0 0 1 461038
-0.002697 0.000267 0.121490 0.509030 -0.194811 -1.088758 -0.045658 1 0 0 0 0 0 1 462036
-0.002697 0.000267 0.121490 0.509374 -0.194955 -1.089516 -0.045689 1 0 0 0 0 0 1 463045
-0.002697 0.000267 0.121490 0.509723 -0.195089 -1.090263 -0.045720 1 0 0 0 0 0 1 464046
-0.002715 0.000271 0.121469 0.759558 -0.256469 -0.796595 -0.045752 1 0 0 0 0 0 1 465048
-0.002724 0.000273 0.121461 0.675039 -0.235177 -0.945002 -0.045783 1 0 0 0 0 0 1 466043
-0.002729 0.000275 0.121459 0.610246 -0.219329 -1.022575 -0.045814 1 0 0 0 0 0 1 467046
-0.002731 0.000275 0.121458 0.575136 -0.210915 -1.052727 -0.045845 1 0 0 0 0 0 1 468045
-0.002733 0.000275 0.121458 0.557254 -0.206701 -1.064024 -0.045877 1 0 0 0 0 0 1 469048
-0.002733 0.000276 0.121457 0.548356 -0.204650 -1.068461 -0.045907 1 0 0 0 0 0 1 470026
-0.002733 0.000276 0.121457 0.544068 -0.203704 -1.070518 -0.045939 1 0 0 0 0 0 1 471045
-0.002746 0.000262 0.121447 0.718572 -0.013418 -0.923369 -0.045970 1 0 0 0 0 0 1 472045
-0.002753 0.000255 0.121443 0.657169 -0.080187 -0.998594 -0.046001 1 0 0 0 0 0 1 473036
-0.002756 0.000251 0.121441 0.610902 -0.129742 -1.038081 -0.046033 1 0 0 0 0 0 1 474044
-0.002758 0.000250 0.121441 0.586038 -0.156162 -1.053641 -0.046064 1 0 0 0 0 0 1 475033
-0.002759 0.000249 0.121441 0.573505 -0.169592 -1.059705 -0.046095 1 0 0 0 0 0 1 476043
-0.002759 0.000248 0.121441 0.567364 -0.176385 -1.062292 -0.046126 1 0 0 0 0 0 1 477033
-0.002760 0.000248 0.121441 0.564457 -0.179836 -1.063678 -0.046158 1 0 0 0 0 0 1 478044
-0.002760 0.000248 0.121441 0.563178 -0.181630 -1.064630 -0.046189 1 0 0 0 0 0 1 479043
-0.002760 0.000248 0.121441 0.562743 -0.182583 -1.065431 -0.046220 1 0 0 0 0 0 1 480032
-0.002765 0.000266 0.121430 0.635593 -0.434332 -0.919923 -0.046251 1 0 0 0 0 0 1 481042
-0.002768 0.000275 0.121426 0.611658 -0.346392 -0.993917 -0.046282 1 0 0 0 0 0 1 482032
-0.002769 0.000280 0.121425 0.592926 -0.281107 -1.032779 -0.046314 1 0 0 0 0 0 1 483042
-0.002770 0.000282 0.121425 0.582731 -0.246387 -1.048103 -0.046345 1 0 0 0 0 0 1 484033
-0.002770 0.000283 0.121424 0.577623 -0.228885 -1.054070 -0.046376 1 0 0 0 0 0 1 485042
-0.002771 0.000284 0.121424 0.575179 -0.220167 -1.056621 -0.046407 1 0 0 0 0 0 1 486031
-0.002771 0.000284 0.121424 0.574154 -0.215880 -1.057988 -0.046439 1 0 0 0 0 0 1 487042
-0.002771 0.000284 0.121424 0.573811 -0.213812 -1.058928 -0.046470 1 0 0 0 0 0 1 488031
-0.002771 0.000285 0.121424 0.573834 -0.212846 -1.059722 -0.046501 1 0 0 0 0 0 1 489042
-0.002771 0.000285 0.121424 0.574045 -0.212440 -1.060452 -0.046532 1 0 0 0 0 0 1 490031
-0.002771 0.000285 0.121424 0.574341 -0.212314 -1.061184 -0.046564 1 0 0 0 0 0 1 491041
-0.002771 0.000285 0.121424 0.574666 -0.212308 -1.061899 -0.046595 1 0 0 0 0 0 1 492032
-0.002771 0.000285 0.121424 0.575093 -0.212405 -1.062709 -0.046630 1 0 0 0 0 0 1 493167
-0.002771 0.000285 0.121424 0.575403 -0.212486 -1.063320 -0.046657 1 0 0 0 0 0 1 494032
-0.002784 0.000271 0.121414 0.752319 -0.022648 -0.915512 -0.046689 1 0 0 0 0 0 1 495042
-0.002790 0.000264 0.121410 0.692250 -0.089590 -0.990579 -0.046720 1 0 0 0 0 0 1 496042
-0.002793 0.000260 0.121408 0.646648 -0.139217 -1.029983 -0.046751 1 0 0 0 0 0 1 497031
-0.002795 0.000259 0.121408 0.622135 -0.165693 -1.045507 -0.046783 1 0 0 0 0 0 1 498042
-0.002796 0.000258 0.121408 0.609776 -0.179136 -1.051539 -0.046814 1 0 0 0 0 0 1 499037
-0.002777 0.000253 0.121398 0.339451 -0.123624 -0.920627 -0.046848 1 0 0 0 0 0 1 500135
-0.002768 0.000250 0.121395 0.430770 -0.149016 -0.988747 -0.046876 1 0 0 0 0 0 1 501032
-0.002763 0.000249 0.121393 0.498388 -0.167044 -1.024484 -0.046908 1 0 0 0 0 0 1 502045
-0.002761 0.000249 0.121393 0.534248 -0.176643 -1.038591 -0.046939 1 0 0 0 0 0 1 503050
-0.002760 0.000248 0.121393 0.552454 -0.181536 -1.044103 -0.046970 1 0 0 0 0 0 1 504048
-0.002759 0.000248 0.121393 0.561714 -0.184062 -1.046490 -0.047002 1 0 0 0 0 0 1 505047
-0.002759 0.000248 0.121393 0.566519 -0.185376 -1.047784 -0.047033 1 0 0 0 0 0 1 506037
-0.002759 0.000248 0.121393 0.569113 -0.186112 -1.048706 -0.047065 1 0 0 0 0 0 1 507064
-0.002759 0.000248 0.121393 0.570583 -0.186523 -1.049470 -0.047095 1 0 0 0 0 0 1 508052
-0.002759 0.000248 0.121393 0.571564 -0.186818 -1.050274 -0.047131 1 0 0 0 0 0 1 509175
-0.002759 0.000248 0.121393 0.572172 -0.186994 -1.050891 -0.047158 1 0 0 0 0 0 1 510052
-0.002759 0.000248 0.121393 0.572672 -0.187157 -1.051581 -0.047189 1 0 0 0 0 0 1 511028
-0.002759 0.000248 0.121393 0.573125 -0.187300 -1.052282 -0.047220 1 0 0 0 0 0 1 512045
-0.002759 0.000248 0.121393 0.573544 -0.187433 -1.052975 -0.047252 1 0 0 0 0 0 1 513044
-0.002739 0.000243 0.121383 0.309653 -0.125243 -0.919993 -0.047286 1 0 0 0 0 0 1 514150
-0.002730 0.000241 0.121380 0.404081 -0.147271 -0.987496 -0.047314 1 0 0 0 0 0 1 515046
-0.002725 0.000240 0.121378 0.473233 -0.163610 -1.022980 -0.047345 1 0 0 0 0 0 1 516025
-0.002723 0.000239 0.121378 0.509922 -0.172380 -1.037126 -0.047381 1 0 0 0 0 0 1 517174
-0.002722 0.000239 0.121378 0.528455 -0.176841 -1.042510 -0.047408 1 0 0 0 0 0 1 518047
-0.002721 0.000239 0.121378 0.537941 -0.179147 -1.044971 -0.047443 1 0 0 0 0 0 1 519172
-0.002721 0.000239 0.121378 0.542781 -0.180350 -1.046164 -0.047470 1 0 0 0 0 0 1 520047
-0.002734 0.000225 0.121367 0.722112 0.009016 -0.898473 -0.047505 1 0 0 0 0 0 1 521154
-0.002740 0.000218 0.121363 0.663221 -0.058042 -0.973563 -0.047537 1 0 0 0 0 0 1 522170
-0.002743 0.000215 0.121362 0.618199 -0.107717 -1.012945 -0.047568 1 0 0 0 0 0 1 523167
-0.002745 0.000213 0.121361 0.593989 -0.134185 -1.028452 -0.047599 1 0 0 0 0 0 1 524169
-0.002746 0.000212 0.121361 0.581742 -0.147648 -1.034441 -0.047630 1 0 0 0 0 0 1 525152
-0.002746 0.000212 0.121361 0.575761 -0.154423 -1.037009 -0.047662 1 0 0 0 0 0 1 526168
-0.002746 0.000211 0.121361 0.572940 -0.157887 -1.038351 -0.047693 1 0 0 0 0 0 1 527168
-0.002746 0.000211 0.121361 0.571702 -0.159661 -1.039244 -0.047724 1 0 0 0 0 0 1 528149
-0.002727 0.000207 0.121351 0.306884 -0.098284 -0.906077 -0.047754 1 0 0 0 0 0 1 529108
-0.002718 0.000205 0.121348 0.400849 -0.120678 -0.973755 -0.047788 1 0 0 0 0 0 1 530223
-0.002713 0.000203 0.121347 0.469750 -0.137193 -1.009274 -0.047820 1 0 0 0 0 0 1 531236
-0.002711 0.000203 0.121346 0.506215 -0.146009 -1.023284 -0.047850 1 0 0 0 0 0 1 532201
-0.002710 0.000203 0.121346 0.524734 -0.150526 -1.028751 -0.047882 1 0 0 0 0 0 1 533229
-0.002709 0.000202 0.121346 0.534135 -0.152827 -1.031100 -0.047913 1 0 0 0 0 0 1 534202
-0.002709 0.000202 0.121346 0.538999 -0.154038 -1.032385 -0.047945 1 0 0 0 0 0 1 535230
-0.002709 0.000202 0.121346 0.541599 -0.154687 -1.033245 -0.047975 1 0 0 0 0 0 1 536202
-0.002709 0.000202 0.121346 0.543080 -0.155057 -1.033989 -0.048007 1 0 0 0 0 0 1 537206
-0.002709 0.000202 0.121346 0.543987 -0.155300 -1.034688 -0.048038 1 0 0 0 0 0 1 538202
-0.002709 0.000202 0.121346 0.544628 -0.155471 -1.035374 -0.048069 1 0 0 0 0 0 1 539202
-0.002709 0.000202 0.121346 0.545123 -0.155616 -1.036044 -0.048100 1 0 0 0 0 0 1 540201
-0.002708 0.000202 0.121346 0.545536 -0.155733 -1.036723 -0.048131 1 0 0 0 0 0 1 541204
-0.002689 0.000198 0.121336 0.281592 -0.093535 -0.903296 -0.048163 1 0 0 0 0 0 1 542223
-0.002680 0.000195 0.121333 0.375798 -0.115458 -0.970901 -0.048194 1 0 0 0 0 0 1 543198
-0.002675 0.000194 0.121332 0.444805 -0.131749 -1.006453 -0.048226 1 0 0 0 0 0 1 544234
-0.002673 0.000194 0.121331 0.481357 -0.140452 -1.020472 -0.048257 1 0 0 0 0 0 1 545233
-0.002672 0.000193 0.121331 0.499882 -0.144909 -1.025924 -0.048289 1 0 0 0 0 0 1 546232
-0.002671 0.000193 0.121331 0.509286 -0.147185 -1.028276 -0.048320 1 0 0 0 0 0 1 547232
-0.002671 0.000193 0.121331 0.514126 -0.148366 -1.029521 -0.048350 1 0 0 0 0 0 1 548202
-0.002671 0.000193 0.121331 0.516717 -0.149012 -1.030397 -0.048382 1 0 0 0 0 0 1 549206
-0.002670 0.000193 0.121331 0.518190 -0.149392 -1.031127 -0.048413 1 0 0 0 0 0 1 550199
-0.002670 0.000193 0.121331 0.519084 -0.149612 -1.031818 -0.048444 1 0 0 0 0 0 1 551195
-0.002670 0.000193 0.121331 0.519703 -0.149776 -1.032509 -0.048476 1 0 0 0 0 0 1 552222
-0.002670 0.000193 0.121331 0.520183 -0.149918 -1.033180 -0.048507 1 0 0 0 0 0 1 553235
-0.002670 0.000193 0.121331 0.520576 -0.150029 -1.033833 -0.048538 1 0 0 0 0 0 1 554201
-0.002670 0.000193 0.121331 0.520939 -0.150132 -1.034493 -0.048569 1 0 0 0 0 0 1 555201
-0.002670 0.000193 0.121331 0.521296 -0.150224 -1.035158 -0.048600 1 0 0 0 0 0 1 556202
-0.002651 0.000189 0.121321 0.257289 -0.088009 -0.901498 -0.048631 1 0 0 0 0 0 1 557196
-0.002642 0.000186 0.121318 0.351338 -0.109917 -0.969189 -0.048664 1 0 0 0 0 0 1 558230
-0.002637 0.000185 0.121317 0.420235 -0.126173 -1.004726 -0.048695 1 0 0 0 0 0 1 559225
-0.002635 0.000185 0.121316 0.456732 -0.134873 -1.018735 -0.048725 1 0 0 0 0 0 1 560207
-0.002634 0.000184 0.121316 0.475234 -0.139303 -1.024200 -0.048757 1 0 0 0 0 0 1 561225
-0.002633 0.000184 0.121316 0.484624 -0.141586 -1.026561 -0.048789 1 0 0 0 0 0 1 562254
-0.002633 0.000184 0.121316 0.489443 -0.142763 -1.027802 -0.048820 1 0 0 0 0 0 1 563226
-0.002632 0.000184 0.121316 0.491995 -0.143399 -1.028652 -0.048850 1 0 0 0 0 0 1 564210
-0.002632 0.000184 0.121316 0.493432 -0.143758 -1.029357 -0.048880 1 0 0 0 0 0 1 565167
-0.002632 0.000184 0.121316 0.494307 -0.143984 -1.030030 -0.048911 1 0 0 0 0 0 1 566155
-0.002632 0.000184 0.121316 0.494904 -0.144153 -1.030695 -0.048943 1 0 0 0 0 0 1 567164
-0.002632 0.000184 0.121316 0.495362 -0.144270 -1.031361 -0.048974 1 0 0 0 0 0 1 568154
-0.002632 0.000184 0.121316 0.495740 -0.144386 -1.032021 -0.049005 1 0 0 0 0 0 1 569157
-0.002632 0.000184 0.121316 0.496106 -0.144481 -1.032676 -0.049037 1 0 0 0 0 0 1 570165
-0.002632 0.000184 0.121316 0.496427 -0.144584 -1.033341 -0.049068 1 0 0 0 0 0 1 571156
-0.002632 0.000184 0.121316 0.496755 -0.144669 -1.033999 -0.049099 1 0 0 0 0 0 1 572165
-0.002645 0.000170 0.121305 0.674085 0.045512 -0.885741 -0.049130 1 0 0 0 0 0 1 573157
-0.002633 0.000159 0.121292 0.349763 0.041327 -0.826114 -0.049162 1 0 0 0 0 0 1 574165
-0.002626 0.000153 0.121287 0.397767 -0.029828 -0.932437 -0.049192 1 0 0 0 0 0 1 575153
-0.002623 0.000150 0.121285 0.441782 -0.072306 -0.982793 -0.049224 1 0 0 0 0 0 1 576165
-0.002622 0.000149 0.121285 0.465527 -0.094251 -1.002083 -0.049255 1 0 0 0 0 0 1 577155
-0.002626 0.000167 0.121274 0.550821 -0.357397 -0.863025 -0.049286 1 0 0 0 0 0 1 578163
-0.002629 0.000175 0.121270 0.532880 -0.275106 -0.938952 -0.049318 1 0 0 0 0 0 1 579164
-0.002630 0.000180 0.121269 0.517108 -0.212662 -0.978368 -0.049349 1 0 0 0 0 0 1 580155
-0.002631 0.000182 0.121268 0.508376 -0.179340 -0.993826 -0.049380 1 0 0 0 0 0 1 581165
-0.002631 0.000183 0.121268 0.503961 -0.162506 -0.999767 -0.049411 1 0 0 0 0 0 1 582153
-0.002631 0.000184 0.121268 0.501853 -0.154119 -1.002279 -0.049443 1 0 0 0 0 0 1 583164
-0.002631 0.000184 0.121268 0.500950 -0.149965 -1.003568 -0.049474 1 0 0 0 0 0 1 584154
-0.002631 0.000184 0.121268 0.500599 -0.147929 -1.004360 -0.049501 1 0 0 0 0 0 1 585039
-0.002644 0.000170 0.121257 0.677660 0.043319 -0.856156 -0.049536 1 0 0 0 0 0 1 586154
-0.002651 0.000163 0.121254 0.617612 -0.022589 -0.931037 -0.049568 1 0 0 0 0 0 1 587164
-0.002654 0.000160 0.121252 0.572046 -0.071657 -0.970300 -0.049599 1 0 0 0 0 0 1 588154
-0.002656 0.000158 0.121252 0.547523 -0.097846 -0.985719 -0.049630 1 0 0 0 0 0 1 589165
-0.002656 0.000157 0.121252 0.535148 -0.111123 -0.991645 -0.049661 1 0 0 0 0 0 1 590154
-0.002657 0.000157 0.121252 0.529053 -0.117825 -0.994153 -0.049693 1 0 0 0 0 0 1 591177
-0.002662 0.000175 0.121241 0.599359 -0.373304 -0.848916 -0.049724 1 0 0 0 0 0 1 592178
-0.002665 0.000184 0.121237 0.574040 -0.287278 -0.922713 -0.049755 1 0 0 0 0 0 1 593162
-0.002660 0.000170 0.121215 0.467089 0.029660 -0.677745 -0.049787 1 0 0 0 0 0 1 594170
-0.002658 0.000163 0.121208 0.489892 -0.024121 -0.834216 -0.049818 1 0 0 0 0 0 1 595171
-0.002657 0.000160 0.121205 0.507223 -0.072173 -0.913543 -0.049849 1 0 0 0 0 0 1 596176
-0.002662 0.000176 0.121194 0.589176 -0.350364 -0.797538 -0.049880 1 0 0 0 0 0 1 597168
-0.002664 0.000185 0.121190 0.569495 -0.275993 -0.881847 -0.049912 1 0 0 0 0 0 1 598173
-0.002679 0.000175 0.121177 0.729719 -0.027299 -0.775054 -0.049943 1 0 0 0 0 0 1 599175
-0.002691 0.000189 0.121162 0.733548 -0.314147 -0.719102 -0.049974 1 0 0 0 0 0 1 600166
-0.002697 0.000195 0.121157 0.659169 -0.259884 -0.837006 -0.050005 1 0 0 0 0 0 1 601167
-0.002701 0.000199 0.121155 0.613280 -0.213037 -0.892346 -0.050036 1 0 0 0 0 0 1 602148
-0.002708 0.000219 0.121144 0.662285 -0.439531 -0.766706 -0.050068 1 0 0 0 0 0 1 603166
-0.002711 0.000228 0.121140 0.626207 -0.339125 -0.847631 -0.050098 1 0 0 0 0 0 1 604147
-0.002713 0.000233 0.121139 0.601329 -0.267627 -0.888783 -0.050130 1 0 0 0 0 0 1 605149
-0.002719 0.000254 0.121128 0.661092 -0.481545 -0.757918 -0.050162 1 0 0 0 0 0 1 606165
-0.002722 0.000265 0.121124 0.630509 -0.374978 -0.837116 -0.050193 1 0 0 0 0 0 1 607167
-0.002724 0.000270 0.121122 0.608403 -0.300400 -0.877670 -0.050224 1 0 0 0 0 0 1 608167
-0.002725 0.000272 0.121122 0.596499 -0.261045 -0.893460 -0.050255 1 0 0 0 0 0 1 609153
-0.002725 0.000274 0.121122 0.590526 -0.241226 -0.899483 -0.050287 1 0 0 0 0 0 1 610165
-0.002712 0.000288 0.121101 0.396065 -0.420585 -0.620515 -0.050317 1 0 0 0 0 0 1 611156
-0.002705 0.000295 0.121094 0.464291 -0.350068 -0.761822 -0.050348 1 0 0 0 0 0 1 612145
-0.002702 0.000299 0.121092 0.513351 -0.298824 -0.835469 -0.050380 1 0 0 0 0 0 1 613172
-0.002700 0.000301 0.121091 0.538901 -0.271629 -0.863969 -0.050412 1 0 0 0 0 0 1 614166
-0.002699 0.000301 0.121090 0.551742 -0.257929 -0.874526 -0.050443 1 0 0 0 0 0 1 615166
-0.002704 0.000320 0.121080 0.631230 -0.502710 -0.731420 -0.050474 1 0 0 0 0 0 1 616150
-0.002688 0.000325 0.121066 0.346246 -0.349619 -0.671967 -0.050505 1 0 0 0 0 0 1 617167
-0.002680 0.000327 0.121061 0.422537 -0.304841 -0.777923 -0.050537 1 0 0 0 0 0 1 618167
-0.002676 0.000329 0.121060 0.481535 -0.285632 -0.827972 -0.050568 1 0 0 0 0 0 1 619167
-0.002674 0.000329 0.121059 0.512857 -0.276381 -0.847071 -0.050599 1 0 0 0 0 0 1 620164
-0.002678 0.000348 0.121048 0.601723 -0.523348 -0.706968 -0.050630 1 0 0 0 0 0 1 621168
-0.002661 0.000352 0.121035 0.321454 -0.371476 -0.648509 -0.050662 1 0 0 0 0 0 1 622167
-0.002653 0.000355 0.121030 0.400008 -0.327328 -0.754892 -0.050693 1 0 0 0 0 0 1 623162
-0.002649 0.000356 0.121028 0.460107 -0.308427 -0.805073 -0.050724 1 0 0 0 0 0 1 624164
-0.002627 0.000352 0.121018 0.227601 -0.236900 -0.689542 -0.050755 1 0 0 0 0 0 1 625148
-0.002617 0.000350 0.121014 0.336897 -0.254248 -0.763655 -0.050787 1 0 0 0 0 0 1 626165
-0.002612 0.000349 0.121013 0.413323 -0.268242 -0.801333 -0.050818 1 0 0 0 0 0 1 627165
-0.002609 0.000349 0.121013 0.453535 -0.275819 -0.815989 -0.050849 1 0 0 0 0 0 1 628164
-0.002589 0.000344 0.121003 0.209600 -0.217308 -0.686725 -0.050880 1 0 0 0 0 0 1 629162
-0.002579 0.000342 0.120999 0.312968 -0.241143 -0.756040 -0.050911 1 0 0 0 0 0 1 630162
-0.002574 0.000340 0.120998 0.386456 -0.258349 -0.792032 -0.050943 1 0 0 0 0 0 1 631162
-0.002552 0.000335 0.120988 0.161046 -0.205151 -0.671106 -0.050974 1 0 0 0 0 0 1 632160
-0.002541 0.000333 0.120984 0.273658 -0.231647 -0.743588 -0.051007 1 0 0 0 0 0 1 633229
-0.002536 0.000331 0.120983 0.351735 -0.250184 -0.780683 -0.051038 1 0 0 0 0 0 1 634208
-0.002533 0.000331 0.120983 0.392783 -0.260040 -0.795129 -0.051070 1 0 0 0 0 0 1 635225
-0.002513 0.000326 0.120973 0.149465 -0.202705 -0.665469 -0.051101 1 0 0 0 0 0 1 636231
-0.002503 0.000324 0.120969 0.252841 -0.227062 -0.734865 -0.051131 1 0 0 0 0 0 1 637202
-0.002498 0.000322 0.120968 0.326312 -0.244546 -0.770919 -0.051163 1 0 0 0 0 0 1 638223
-0.002495 0.000322 0.120968 0.365046 -0.253854 -0.784985 -0.051195 1 0 0 0 0 0 1 639230
-0.002494 0.000321 0.120968 0.384620 -0.258630 -0.790304 -0.051225 1 0 0 0 0 0 1 640198
-0.002493 0.000321 0.120967 0.394521 -0.261098 -0.792502 -0.051256 1 0 0 0 0 0 1 641201
-0.002474 0.000317 0.120958 0.135588 -0.200059 -0.658263 -0.051288 1 0 0 0 0 0 1 642198
-0.002464 0.000314 0.120954 0.231040 -0.222517 -0.726195 -0.051319 1 0 0 0 0 0 1 643198
-0.002460 0.000313 0.120953 0.300544 -0.239054 -0.761724 -0.051350 1 0 0 0 0 0 1 644210
-0.002457 0.000313 0.120953 0.337306 -0.247883 -0.775604 -0.051382 1 0 0 0 0 0 1 645226
-0.002456 0.000312 0.120952 0.355903 -0.252438 -0.780869 -0.051413 1 0 0 0 0 0 1 646206
-0.002468 0.000299 0.120942 0.542635 -0.064190 -0.634360 -0.051445 1 0 0 0 0 0 1 647220
-0.002474 0.000292 0.120938 0.487350 -0.131592 -0.709291 -0.051475 1 0 0 0 0 0 1 648204
-0.002478 0.000288 0.120937 0.444148 -0.181402 -0.748360 -0.051505 1 0 0 0 0 0 1 649163
-0.002479 0.000286 0.120936 0.420802 -0.207975 -0.763577 -0.051536 1 0 0 0 0 0 1 650153
-0.002480 0.000286 0.120936 0.408974 -0.221468 -0.769325 -0.051568 1 0 0 0 0 0 1 651163
-0.002480 0.000285 0.120936 0.403120 -0.228307 -0.771640 -0.051599 1 0 0 0 0 0 1 652151
-0.002481 0.000285 0.120936 0.400292 -0.231794 -0.772764 -0.051630 1 0 0 0 0 0 1 653162
-0.002494 0.000271 0.120925 0.576277 -0.043061 -0.624631 -0.051661 1 0 0 0 0 0 1 654151
-0.002500 0.000264 0.120921 0.515742 -0.110131 -0.699099 -0.051693 1 0 0 0 0 0 1 655161
-0.002503 0.000261 0.120920 0.469929 -0.159781 -0.738017 -0.051724 1 0 0 0 0 0 1 656151
-0.002505 0.000259 0.120920 0.445306 -0.186249 -0.753186 -0.051755 1 0 0 0 0 0 1 657161
-0.002506 0.000258 0.120919 0.432822 -0.199687 -0.758893 -0.051786 1 0 0 0 0 0 1 658151
-0.002506 0.000258 0.120919 0.426644 -0.206491 -0.761207 -0.051818 1 0 0 0 0 0 1 659160
-0.002507 0.000257 0.120919 0.423659 -0.209956 -0.762313 -0.051849 1 0 0 0 0 0 1 660150
-0.002507 0.000257 0.120919 0.422290 -0.211758 -0.763005 -0.051880 1 0 0 0 0 0 1 661161
-0.002500 0.000239 0.120899 0.334907 0.040101 -0.479095 -0.051911 1 0 0 0 0 0 1 662151
-0.002498 0.000230 0.120892 0.367517 -0.048085 -0.620842 -0.051942 1 0 0 0 0 0 1 663152
-0.002496 0.000225 0.120889 0.389936 -0.113513 -0.694717 -0.051974 1 0 0 0 0 0 1 664161
-0.002495 0.000223 0.120888 0.401293 -0.148369 -0.723203 -0.052005 1 0 0 0 0 0 1 665151
-0.002495 0.000222 0.120888 0.406893 -0.166055 -0.733692 -0.052036 1 0 0 0 0 0 1 666161
-0.002508 0.000207 0.120877 0.586957 0.015452 -0.588559 -0.052067 1 0 0 0 0 0 1 667151
-0.002514 0.000200 0.120873 0.528562 -0.054992 -0.664246 -0.052099 1 0 0 0 0 0 1 668161
-0.002517 0.000197 0.120872 0.483833 -0.106309 -0.703589 -0.052130 1 0 0 0 0 0 1 669152
-0.002519 0.000195 0.120871 0.459737 -0.133612 -0.718869 -0.052161 1 0 0 0 0 0 1 670161
-0.002520 0.000194 0.120871 0.447525 -0.147443 -0.724617 -0.052192 1 0 0 0 0 0 1 671150
-0.002520 0.000194 0.120871 0.441486 -0.154441 -0.726928 -0.052224 1 0 0 0 0 0 1 672159
-0.002521 0.000193 0.120871 0.438585 -0.157986 -0.728020 -0.052255 1 0 0 0 0 0 1 673151
-0.002521 0.000193 0.120871 0.437251 -0.159799 -0.728675 -0.052286 1 0 0 0 0 0 1 674160
-0.002521 0.000193 0.120871 0.436713 -0.160763 -0.729197 -0.052317 1 0 0 0 0 0 1 675151
-0.002534 0.000179 0.120860 0.613744 0.029091 -0.580393 -0.052349 1 0 0 0 0 0 1 676163
-0.002540 0.000172 0.120857 0.554003 -0.037065 -0.654896 -0.052381 1 0 0 0 0 0 1 677178
-0.002543 0.000169 0.120855 0.508604 -0.086247 -0.693830 -0.052412 1 0 0 0 0 0 1 678174
-0.002545 0.000167 0.120855 0.484167 -0.112456 -0.708962 -0.052443 1 0 0 0 0 0 1 679168
-0.002546 0.000166 0.120855 0.471806 -0.125756 -0.714655 -0.052474 1 0 0 0 0 0 1 680164
-0.002546 0.000166 0.120855 0.465691 -0.132482 -0.716936 -0.052505 1 0 0 0 0 0 1 681161
-0.002559 0.000152 0.120844 0.639874 0.054461 -0.568583 -0.052537 1 0 0 0 0 0 1 682170
-0.002566 0.000145 0.120840 0.578780 -0.013074 -0.643340 -0.052568 1 0 0 0 0 0 1 683162
-0.002569 0.000142 0.120839 0.532720 -0.062907 -0.682370 -0.052599 1 0 0 0 0 0 1 684168
-0.002571 0.000140 0.120838 0.507976 -0.089451 -0.697543 -0.052630 1 0 0 0 0 0 1 685170
-0.002572 0.000139 0.120838 0.495449 -0.102926 -0.703236 -0.052662 1 0 0 0 0 0 1 686164
-0.002572 0.000139 0.120838 0.489266 -0.109694 -0.705504 -0.052693 1 0 0 0 0 0 1 687166
-0.002572 0.000138 0.120838 0.486294 -0.113130 -0.706565 -0.052723 1 0 0 0 0 0 1 688144
-0.002572 0.000138 0.120838 0.484943 -0.114878 -0.707223 -0.052755 1 0 0 0 0 0 1 689164
-0.002573 0.000138 0.120838 0.484422 -0.115790 -0.707709 -0.052786 1 0 0 0 0 0 1 690163
-0.002573 0.000138 0.120838 0.484291 -0.116282 -0.708164 -0.052818 1 0 0 0 0 0 1 691163
-0.002585 0.000124 0.120827 0.661451 0.073735 -0.558996 -0.052849 1 0 0 0 0 0 1 692171
-0.002592 0.000117 0.120823 0.601967 0.007861 -0.633566 -0.052880 1 0 0 0 0 0 1 693147
-0.002595 0.000114 0.120822 0.556720 -0.041140 -0.672532 -0.052912 1 0 0 0 0 0 1 694165
-0.002597 0.000112 0.120822 0.532383 -0.067275 -0.687668 -0.052943 1 0 0 0 0 0 1 695167
-0.002598 0.000111 0.120821 0.520065 -0.080518 -0.693348 -0.052974 1 0 0 0 0 0 1 696166
-0.002598 0.000111 0.120821 0.513989 -0.087188 -0.695621 -0.053005 1 0 0 0 0 0 1 697166
-0.002598 0.000111 0.120821 0.511080 -0.090550 -0.696677 -0.053036 1 0 0 0 0 0 1 698163
-0.002598 0.000111 0.120821 0.509771 -0.092253 -0.697297 -0.053067 1 0 0 0 0 0 1 699145
-0.002611 0.000097 0.120811 0.686292 0.097088 -0.548020 -0.053098 1 0 0 0 0 0 1 700144
-0.002618 0.000090 0.120807 0.626611 0.031018 -0.622674 -0.053130 1 0 0 0 0 0 1 701164
-0.002621 0.000087 0.120805 0.581256 -0.018104 -0.661667 -0.053161 1 0 0 0 0 0 1 702163
-0.002623 0.000085 0.120805 0.556858 -0.044272 -0.676808 -0.053193 1 0 0 0 0 0 1 703162
-0.002624 0.000084 0.120805 0.544535 -0.057534 -0.682483 -0.053224 1 0 0 0 0 0 1 704163
-0.002624 0.000084 0.120805 0.538461 -0.064217 -0.684739 -0.053255 1 0 0 0 0 0 1 705164
-0.002624 0.000083 0.120805 0.535562 -0.067565 -0.685780 -0.053286 1 0 0 0 0 0 1 706142
-0.002624 0.000083 0.120805 0.534250 -0.069270 -0.686415 -0.053318 1 0 0 0 0 0 1 707162
-0.002624 0.000083 0.120805 0.533762 -0.070133 -0.686905 -0.053349 1 0 0 0 0 0 1 708162
-0.002624 0.000083 0.120805 0.533664 -0.070597 -0.687326 -0.053380 1 0 0 0 0 0 1 709145
-0.002624 0.000083 0.120805 0.533770 -0.070845 -0.687738 -0.053411 1 0 0 0 0 0 1 710164
-0.002624 0.000083 0.120805 0.533986 -0.070986 -0.688149 -0.053443 1 0 0 0 0 0 1 711162
-0.002624 0.000083 0.120805 0.534242 -0.071086 -0.688553 -0.053474 1 0 0 0 0 0 1 712161
-0.002624 0.000083 0.120805 0.534534 -0.071149 -0.688950 -0.053505 1 0 0 0 0 0 1 713163
-0.002637 0.000069 0.120794 0.711850 0.119030 -0.539384 -0.053536 1 0 0 0 0 0 1 714162
-0.002644 0.000063 0.120790 0.652665 0.053471 -0.614035 -0.053568 1 0 0 0 0 0 1 715162
-0.002647 0.000059 0.120789 0.607580 0.004631 -0.653031 -0.053599 1 0 0 0 0 0 1 716162
-0.002649 0.000057 0.120788 0.583329 -0.021412 -0.668165 -0.053630 1 0 0 0 0 0 1 717156
-0.002649 0.000057 0.120788 0.571073 -0.034610 -0.673835 -0.053662 1 0 0 0 0 0 1 718165
-0.002650 0.000056 0.120788 0.565017 -0.041240 -0.676087 -0.053692 1 0 0 0 0 0 1 719152
-0.002650 0.000056 0.120788 0.562145 -0.044562 -0.677123 -0.053723 1 0 0 0 0 0 1 720147
-0.002650 0.000056 0.120788 0.560861 -0.046244 -0.677742 -0.053755 1 0 0 0 0 0 1 721146
-0.002650 0.000056 0.120788 0.560405 -0.047095 -0.678216 -0.053786 1 0 0 0 0 0 1 722161
-0.002650 0.000056 0.120788 0.560324 -0.047535 -0.678642 -0.053818 1 0 0 0 0 0 1 723162
-0.002650 0.000056 0.120788 0.560422 -0.047764 -0.679046 -0.053849 1 0 0 0 0 0 1 724149
-0.002650 0.000056 0.120788 0.560666 -0.047894 -0.679444 -0.053880 1 0 0 0 0 0 1 725165
-0.002650 0.000056 0.120788 0.560936 -0.047980 -0.679838 -0.053911 1 0 0 0 0 0 1 726162
-0.002650 0.000056 0.120788 0.561245 -0.048040 -0.680239 -0.053943 1 0 0 0 0 0 1 727161
-0.002650 0.000056 0.120788 0.561549 -0.048077 -0.680634 -0.053974 1 0 0 0 0 0 1 728160
-0.002650 0.000056 0.120788 0.561864 -0.048114 -0.681017 -0.054005 1 0 0 0 0 0 1 729163
-0.002663 0.000042 0.120777 0.739202 0.142095 -0.531223 -0.054036 1 0 0 0 0 0 1 730162
-0.002669 0.000035 0.120774 0.680138 0.076666 -0.605899 -0.054067 1 0 0 0 0 0 1 731151
-0.002673 0.000032 0.120772 0.635123 0.027895 -0.644915 -0.054099 1 0 0 0 0 0 1 732160
-0.002674 0.000030 0.120772 0.610927 0.001891 -0.660075 -0.054131 1 0 0 0 0 0 1 733202
-0.002681 0.000047 0.120761 0.671956 -0.263945 -0.518784 -0.054163 1 0 0 0 0 0 1 734217
-0.002684 0.000056 0.120757 0.642231 -0.183621 -0.593693 -0.054194 1 0 0 0 0 0 1 735202
-0.002685 0.000060 0.120756 0.620617 -0.122216 -0.632503 -0.054226 1 0 0 0 0 0 1 736214
-0.002686 0.000062 0.120755 0.608972 -0.089423 -0.647532 -0.054256 1 0 0 0 0 0 1 737202
-0.002687 0.000064 0.120755 0.603106 -0.072822 -0.653157 -0.054288 1 0 0 0 0 0 1 738215
-0.002687 0.000064 0.120755 0.600299 -0.064537 -0.655371 -0.054319 1 0 0 0 0 0 1 739200
-0.002687 0.000064 0.120755 0.599033 -0.060399 -0.656399 -0.054350 1 0 0 0 0 0 1 740212
-0.002687 0.000065 0.120755 0.598581 -0.058345 -0.656990 -0.054381 1 0 0 0 0 0 1 741202
-0.002700 0.000051 0.120744 0.775499 0.132916 -0.507142 -0.054413 1 0 0 0 0 0 1 742217
-0.002706 0.000044 0.120741 0.716347 0.068057 -0.581846 -0.054444 1 0 0 0 0 0 1 743200
-0.002710 0.000041 0.120739 0.671287 0.019579 -0.620852 -0.054476 1 0 0 0 0 0 1 744216
-0.002711 0.000039 0.120739 0.647040 -0.006273 -0.635962 -0.054505 1 0 0 0 0 0 1 745150
-0.002712 0.000038 0.120739 0.634800 -0.019369 -0.641603 -0.054536 1 0 0 0 0 0 1 746148
-0.002712 0.000038 0.120739 0.628805 -0.025945 -0.643837 -0.054568 1 0 0 0 0 0 1 747158
-0.002713 0.000037 0.120739 0.625958 -0.029248 -0.644843 -0.054599 1 0 0 0 0 0 1 748149
-0.002713 0.000037 0.120739 0.624708 -0.030907 -0.645448 -0.054630 1 0 0 0 0 0 1 749158
-0.002713 0.000037 0.120739 0.624252 -0.031740 -0.645898 -0.054661 1 0 0 0 0 0 1 750149
-0.002713 0.000037 0.120739 0.624215 -0.032173 -0.646289 -0.054693 1 0 0 0 0 0 1 751158
-0.002713 0.000037 0.120739 0.624353 -0.032385 -0.646662 -0.054723 1 0 0 0 0 0 1 752146
-0.002713 0.000037 0.120739 0.624622 -0.032513 -0.647039 -0.054755 1 0 0 0 0 0 1 753159
-0.002713 0.000037 0.120739 0.624915 -0.032578 -0.647412 -0.054786 1 0 0 0 0 0 1 754147
-0.002713 0.000037 0.120739 0.625250 -0.032638 -0.647781 -0.054818 1 0 0 0 0 0 1 755159
-0.002713 0.000037 0.120739 0.625601 -0.032659 -0.648146 -0.054848 1 0 0 0 0 0 1 756148
-0.002713 0.000037 0.120739 0.625954 -0.032687 -0.648525 -0.054880 1 0 0 0 0 0 1 757158
-0.002713 0.000037 0.120739 0.626294 -0.032703 -0.648886 -0.054911 1 0 0 0 0 0 1 758148
-0.002713 0.000037 0.120739 0.626665 -0.032724 -0.649264 -0.054943 1 0 0 0 0 0 1 759157
-0.002713 0.000037 0.120739 0.627007 -0.032739 -0.649624 -0.054973 1 0 0 0 0 0 1 760146
-0.002713 0.000037 0.120739 0.627361 -0.032778 -0.649997 -0.055005 1 0 0 0 0 0 1 761158
-0.002713 0.000037 0.120739 0.627728 -0.032781 -0.650366 -0.055036 1 0 0 0 0 0 1 762141
-0.002713 0.000037 0.120739 0.628077 -0.032795 -0.650732 -0.055067 1 0 0 0 0 0 1 763149
-0.002713 0.000037 0.120739 0.628427 -0.032822 -0.651111 -0.055099 1 0 0 0 0 0 1 764158
-0.002713 0.000037 0.120739 0.628793 -0.032845 -0.651467 -0.055130 1 0 0 0 0 0 1 765157
-0.002713 0.000037 0.120739 0.629163 -0.032855 -0.651851 -0.055162 1 0 0 0 0 0 1 766166
-0.002713 0.000037 0.120739 0.629497 -0.032879 -0.652219 -0.055193 1 0 0 0 0 0 1 767157
-0.002726 0.000024 0.120728 0.806905 0.157421 -0.501998 -0.055224 1 0 0 0 0 0 1 768162
-0.002732 0.000017 0.120724 0.748117 0.092202 -0.576686 -0.055255 1 0 0 0 0 0 1 769170
-0.002735 0.000013 0.120723 0.703237 0.043555 -0.615695 -0.055287 1 0 0 0 0 0 1 770165
-0.002737 0.000012 0.120722 0.679115 0.017616 -0.630813 -0.055318 1 0 0 0 0 0 1 771168
-0.002738 0.000011 0.120722 0.666925 0.004485 -0.636454 -0.055349 1 0 0 0 0 0 1 772160
-0.002738 0.000010 0.120722 0.660950 -0.002105 -0.638678 -0.055380 1 0 0 0 0 0 1 773170
-0.002738 0.000010 0.120722 0.658132 -0.005395 -0.639684 -0.055411 1 0 0 0 0 0 1 774163
-0.002739 0.000010 0.120722 0.656901 -0.007061 -0.640266 -0.055443 1 0 0 0 0 0 1 775161
-0.002739 0.000010 0.120722 0.656452 -0.007879 -0.640704 -0.055474 1 0 0 0 0 0 1 776163
-0.002739 0.000010 0.120722 0.656423 -0.008297 -0.641103 -0.055505 1 0 0 0 0 0 1 777163
-0.002739 0.000010 0.120722 0.656582 -0.008506 -0.641466 -0.055536 1 0 0 0 0 0 1 778161
-0.002739 0.000010 0.120722 0.656858 -0.008622 -0.641830 -0.055568 1 0 0 0 0 0 1 779161
-0.002739 0.000010 0.120722 0.657181 -0.008677 -0.642186 -0.055599 1 0 0 0 0 0 1 780161
-0.002739 0.000010 0.120722 0.657535 -0.008702 -0.642564 -0.055631 1 0 0 0 0 0 1 781172
-0.002739 0.000010 0.120722 0.657884 -0.008726 -0.642918 -0.055661 1 0 0 0 0 0 1 782163
-0.002739 0.000010 0.120722 0.658241 -0.008729 -0.643273 -0.055693 1 0 0 0 0 0 1 783165
-0.002739 0.000010 0.120722 0.658613 -0.008745 -0.643646 -0.055724 1 0 0 0 0 0 1 784164
-0.002739 0.000010 0.120722 0.658969 -0.008748 -0.644001 -0.055755 1 0 0 0 0 0 1 785162
-0.002739 0.000010 0.120722 0.659348 -0.008756 -0.644347 -0.055786 1 0 0 0 0 0 1 786160
-0.002739 0.000010 0.120722 0.659720 -0.008761 -0.644727 -0.055818 1 0 0 0 0 0 1 787161
-0.002739 0.000010 0.120722 0.660076 -0.008763 -0.645082 -0.055849 1 0 0 0 0 0 1 788158
-0.002739 0.000010 0.120722 0.660448 -0.008779 -0.645437 -0.055880 1 0 0 0 0 0 1 789161
-0.002739 0.000010 0.120722 0.660834 -0.008768 -0.645803 -0.055911 1 0 0 0 0 0 1 790159
-0.002739 0.000010 0.120722 0.661186 -0.008777 -0.646165 -0.055943 1 0 0 0 0 0 1 791160
-0.002739 0.000010 0.120722 0.661553 -0.008782 -0.646527 -0.055974 1 0 0 0 0 0 1 792161
-0.002739 0.000010 0.120722 0.661938 -0.008802 -0.646888 -0.056005 1 0 0 0 0 0 1 793162
-0.002739 0.000010 0.120722 0.662301 -0.008785 -0.647241 -0.056036 1 0 0 0 0 0 1 794158
-0.002739 0.000010 0.120722 0.662662 -0.008796 -0.647608 -0.056068 1 0 0 0 0 0 1 795159
-0.002720 0.000005 0.120712 0.397678 0.053596 -0.512441 -0.056099 1 0 0 0 0 0 1 796164
-0.002710 0.000003 0.120709 0.490204 0.032312 -0.579559 -0.056130 1 0 0 0 0 0 1 797163
-0.002705 0.000002 0.120708 0.558261 0.016401 -0.614646 -0.056161 1 0 0 0 0 0 1 798159
-0.002703 0.000001 0.120707 0.594320 0.007903 -0.628279 -0.056193 1 0 0 0 0 0 1 799159
-0.002702 0.000001 0.120707 0.612607 0.003580 -0.633369 -0.056224 1 0 0 0 0 0 1 800159
-0.002701 0.000001 0.120707 0.621899 0.001437 -0.635390 -0.056255 1 0 0 0 0 0 1 801161
-0.002701 0.000001 0.120707 0.626715 0.000350 -0.636321 -0.056286 1 0 0 0 0 0 1 802159
-0.002701 0.000001 0.120707 0.629277 -0.000203 -0.636880 -0.056317 1 0 0 0 0 0 1 803142
-0.002701 0.000001 0.120707 0.630742 -0.000471 -0.637310 -0.056349 1 0 0 0 0 0 1 804158
-0.002701 0.000001 0.120707 0.631647 -0.000604 -0.637687 -0.056380 1 0 0 0 0 0 1 805162
-0.002701 0.000001 0.120707 0.632265 -0.000669 -0.638044 -0.056411 1 0 0 0 0 0 1 806152
-0.002701 0.000001 0.120707 0.632774 -0.000696 -0.638403 -0.056443 1 0 0 0 0 0 1 807161
-0.002682 -0.000004 0.120697 0.367834 0.061698 -0.503034 -0.056474 1 0 0 0 0 0 1 808165
-0.002672 -0.000006 0.120694 0.460248 0.040421 -0.570205 -0.056505 1 0 0 0 0 0 1 809161
-0.002668 -0.000007 0.120693 0.528251 0.024510 -0.605306 -0.056536 1 0 0 0 0 0 1 810161
-0.002665 -0.000008 0.120692 0.564274 0.016019 -0.618932 -0.056568 1 0 0 0 0 0 1 811158
-0.002664 -0.000008 0.120692 0.582546 0.011721 -0.624029 -0.056599 1 0 0 0 0 0 1 812158
-0.002664 -0.000008 0.120692 0.591818 0.009575 -0.626042 -0.056630 1 0 0 0 0 0 1 813162
-0.002663 -0.000008 0.120692 0.596586 0.008486 -0.626960 -0.056661 1 0 0 0 0 0 1 814139
-0.002644 -0.000013 0.120682 0.333867 0.070356 -0.491617 -0.056693 1 0 0 0 0 0 1 815158
-0.002635 -0.000015 0.120679 0.427259 0.048847 -0.558916 -0.056724 1 0 0 0 0 0 1 816157
-0.002630 -0.000016 0.120678 0.495719 0.032821 -0.594095 -0.056757 1 0 0 0 0 0 1 817215
-0.002627 -0.000017 0.120677 0.531973 0.024273 -0.607724 -0.056788 1 0 0 0 0 0 1 818201
-0.002626 -0.000017 0.120677 0.550353 0.019950 -0.612808 -0.056819 1 0 0 0 0 0 1 819212
-0.002626 -0.000017 0.120677 0.559662 0.017793 -0.614821 -0.056850 1 0 0 0 0 0 1 820197
-0.002625 -0.000017 0.120677 0.564461 0.016700 -0.615748 -0.056882 1 0 0 0 0 0 1 821214
-0.002625 -0.000017 0.120677 0.567012 0.016170 -0.616288 -0.056913 1 0 0 0 0 0 1 822199
-0.002625 -0.000017 0.120677 0.568442 0.015901 -0.616696 -0.056944 1 0 0 0 0 0 1 823215
-0.002606 -0.000022 0.120667 0.304081 0.078151 -0.480969 -0.056975 1 0 0 0 0 0 1 824198
-0.002597 -0.000024 0.120664 0.396520 0.056880 -0.548265 -0.057007 1 0 0 0 0 0 1 825213
-0.002592 -0.000025 0.120663 0.464480 0.040990 -0.583414 -0.057038 1 0 0 0 0 0 1 826197
-0.002590 -0.000026 0.120662 0.500476 0.032498 -0.597047 -0.057069 1 0 0 0 0 0 1 827215
-0.002588 -0.000026 0.120662 0.518713 0.028208 -0.602140 -0.057101 1 0 0 0 0 0 1 828219
-0.002588 -0.000026 0.120662 0.527958 0.026067 -0.604136 -0.057132 1 0 0 0 0 0 1 829213
-0.002588 -0.000026 0.120662 0.532712 0.024994 -0.605051 -0.057163 1 0 0 0 0 0 1 830213
-0.002587 -0.000026 0.120662 0.535226 0.024453 -0.605579 -0.057194 1 0 0 0 0 0 1 831199
-0.002587 -0.000026 0.120662 0.536630 0.024199 -0.605984 -0.057225 1 0 0 0 0 0 1 832210
-0.002587 -0.000026 0.120662 0.537473 0.024079 -0.606334 -0.057256 1 0 0 0 0 0 1 833197
-0.002587 -0.000026 0.120662 0.538053 0.024025 -0.606683 -0.057288 1 0 0 0 0 0 1 834211
-0.002587 -0.000026 0.120662 0.538478 0.024005 -0.607013 -0.057319 1 0 0 0 0 0 1 835197
-0.002587 -0.000026 0.120662 0.538852 0.024011 -0.607354 -0.057351 1 0 0 0 0 0 1 836212
-0.002587 -0.000026 0.120662 0.539177 0.024007 -0.607671 -0.057382 1 0 0 0 0 0 1 837211
-0.002568 -0.000031 0.120652 0.274247 0.086392 -0.471704 -0.057413 1 0 0 0 0 0 1 838196
-0.002559 -0.000033 0.120649 0.366251 0.065225 -0.539040 -0.057444 1 0 0 0 0 0 1 839212
-0.002554 -0.000034 0.120647 0.434002 0.049375 -0.574209 -0.057475 1 0 0 0 0 0 1 840196
-0.002552 -0.000035 0.120647 0.469884 0.040915 -0.587821 -0.057505 1 0 0 0 0 0 1 841156
-0.002551 -0.000035 0.120647 0.488046 0.036642 -0.592890 -0.057536 1 0 0 0 0 0 1 842145
-0.002550 -0.000035 0.120647 0.497255 0.034511 -0.594900 -0.057567 1 0 0 0 0 0 1 843155
-0.002563 -0.000049 0.120636 0.679589 0.224157 -0.444977 -0.057598 1 0 0 0 0 0 1 844146
-0.002569 -0.000056 0.120632 0.623042 0.158774 -0.519627 -0.057630 1 0 0 0 0 0 1 845155
-0.002572 -0.000059 0.120631 0.579304 0.110045 -0.558553 -0.057661 1 0 0 0 0 0 1 846144
-0.002574 -0.000061 0.120630 0.555726 0.084085 -0.573610 -0.057692 1 0 0 0 0 0 1 847145
-0.002575 -0.000062 0.120630 0.543765 0.070963 -0.579199 -0.057724 1 0 0 0 0 0 1 848153
-0.002575 -0.000062 0.120630 0.537880 0.064389 -0.581357 -0.057755 1 0 0 0 0 0 1 849145
-0.002556 -0.000067 0.120620 0.269842 0.123466 -0.445889 -0.057786 1 0 0 0 0 0 1 850154
-0.002547 -0.000069 0.120617 0.360165 0.100725 -0.513446 -0.057817 1 0 0 0 0 0 1 851144
-0.002542 -0.000070 0.120616 0.427055 0.084072 -0.548698 -0.057849 1 0 0 0 0 0 1 852155
-0.002540 -0.000071 0.120615 0.462523 0.075233 -0.562345 -0.057880 1 0 0 0 0 0 1 853147
-0.002539 -0.000071 0.120615 0.480473 0.070776 -0.567417 -0.057911 1 0 0 0 0 0 1 854155
-0.002538 -0.000071 0.120615 0.489563 0.068545 -0.569397 -0.057942 1 0 0 0 0 0 1 855144
-0.002538 -0.000071 0.120615 0.494225 0.067460 -0.570291 -0.057974 1 0 0 0 0 0 1 856155
-0.002538 -0.000071 0.120615 0.496691 0.066923 -0.570794 -0.058005 1 0 0 0 0 0 1 857146
-0.002538 -0.000071 0.120615 0.498060 0.066683 -0.571182 -0.058036 1 0 0 0 0 0 1 858155
-0.002538 -0.000071 0.120615 0.498862 0.066569 -0.571505 -0.058067 1 0 0 0 0 0 1 859148
-0.002538 -0.000071 0.120615 0.499410 0.066535 -0.571825 -0.058098 1 0 0 0 0 0 1 860145
-0.002538 -0.000071 0.120615 0.499809 0.066530 -0.572146 -0.058130 1 0 0 0 0 0 1 861154
-0.002538 -0.000072 0.120615 0.500150 0.066569 -0.572448 -0.058161 1 0 0 0 0 0 1 862159
-0.002538 -0.000072 0.120615 0.500454 0.066578 -0.572754 -0.058193 1 0 0 0 0 0 1 863161
-0.002538 -0.000072 0.120615 0.500739 0.066608 -0.573069 -0.058224 1 0 0 0 0 0 1 864167
-0.002538 -0.000072 0.120615 0.501015 0.066652 -0.573370 -0.058255 1 0 0 0 0 0 1 865164
-0.002538 -0.000072 0.120615 0.501297 0.066686 -0.573683 -0.058287 1 0 0 0 0 0 1 866165
-0.002538 -0.000072 0.120615 0.501567 0.066722 -0.573992 -0.058318 1 0 0 0 0 0 1 867166
-0.002538 -0.000072 0.120615 0.501826 0.066749 -0.574304 -0.058349 1 0 0 0 0 0 1 868159
-0.002538 -0.000072 0.120615 0.502098 0.066792 -0.574602 -0.058380 1 0 0 0 0 0 1 869145
-0.002518 -0.000076 0.120605 0.237079 0.129182 -0.438230 -0.058411 1 0 0 0 0 0 1 870158
-0.002509 -0.000078 0.120602 0.328798 0.108125 -0.505603 -0.058442 1 0 0 0 0 0 1 871156
-0.002504 -0.000079 0.120601 0.396377 0.092341 -0.540790 -0.058474 1 0 0 0 0 0 1 872157
-0.002502 -0.000080 0.120600 0.432172 0.083935 -0.554403 -0.058505 1 0 0 0 0 0 1 873159
-0.002501 -0.000080 0.120600 0.450289 0.079680 -0.559458 -0.058536 1 0 0 0 0 0 1 874139
-0.002500 -0.000080 0.120600 0.459454 0.077567 -0.561443 -0.058568 1 0 0 0 0 0 1 875166
-0.002500 -0.000080 0.120600 0.464133 0.076524 -0.562319 -0.058598 1 0 0 0 0 0 1 876141
-0.002500 -0.000080 0.120600 0.466599 0.076036 -0.562825 -0.058630 1 0 0 0 0 0 1 877165
-0.002500 -0.000080 0.120600 0.467954 0.075800 -0.563188 -0.058661 1 0 0 0 0 0 1 878159
-0.002500 -0.000080 0.120600 0.468759 0.075696 -0.563523 -0.058692 1 0 0 0 0 0 1 879156
-0.002500 -0.000080 0.120600 0.469288 0.075679 -0.563826 -0.058724 1 0 0 0 0 0 1 880160
-0.002500 -0.000080 0.120600 0.469665 0.075679 -0.564136 -0.058755 1 0 0 0 0 0 1 881160
-0.002500 -0.000080 0.120600 0.470000 0.075708 -0.564426 -0.058786 1 0 0 0 0 0 1 882156
-0.002500 -0.000080 0.120600 0.470281 0.075743 -0.564739 -0.058818 1 0 0 0 0 0 1 883158
-0.002500 -0.000080 0.120600 0.470535 0.075771 -0.565033 -0.058849 1 0 0 0 0 0 1 884156
-0.002500 -0.000080 0.120600 0.470805 0.075816 -0.565332 -0.058880 1 0 0 0 0 0 1 885157
-0.002500 -0.000080 0.120600 0.471056 0.075857 -0.565631 -0.058911 1 0 0 0 0 0 1 886155
-0.002500 -0.000080 0.120600 0.471306 0.075898 -0.565932 -0.058943 1 0 0 0 0 0 1 887156
-0.002500 -0.000080 0.120600 0.471547 0.075929 -0.566238 -0.058974 1 0 0 0 0 0 1 888154
-0.002500 -0.000080 0.120600 0.471808 0.075966 -0.566526 -0.059005 1 0 0 0 0 0 1 889157
-0.002500 -0.000080 0.120600 0.472067 0.076014 -0.566837 -0.059036 1 0 0 0 0 0 1 890154
-0.002500 -0.000080 0.120600 0.472306 0.076058 -0.567132 -0.059067 1 0 0 0 0 0 1 891155
-0.002500 -0.000080 0.120600 0.472559 0.076087 -0.567425 -0.059099 1 0 0 0 0 0 1 892157
-0.002481 -0.000085 0.120590 0.207425 0.138508 -0.430810 -0.059129 1 0 0 0 0 0 1 893139
-0.002471 -0.000087 0.120587 0.298974 0.117506 -0.498207 -0.059161 1 0 0 0 0 0 1 894155
-0.002467 -0.000088 0.120586 0.366438 0.101741 -0.533399 -0.059192 1 0 0 0 0 0 1 895154
-0.002464 -0.000089 0.120585 0.402174 0.093337 -0.547011 -0.059224 1 0 0 0 0 0 1 896154
-0.002463 -0.000089 0.120585 0.420240 0.089105 -0.552072 -0.059255 1 0 0 0 0 0 1 897155
-0.002463 -0.000089 0.120585 0.429379 0.086996 -0.554032 -0.059286 1 0 0 0 0 0 1 898153
-0.002462 -0.000089 0.120585 0.434042 0.085960 -0.554910 -0.059318 1 0 0 0 0 0 1 899157
-0.002462 -0.000089 0.120585 0.436493 0.085473 -0.555408 -0.059349 1 0 0 0 0 0 1 900158
-0.002462 -0.000089 0.120585 0.437821 0.085233 -0.555771 -0.059380 1 0 0 0 0 0 1 901148
-0.002462 -0.000089 0.120585 0.438613 0.085153 -0.556083 -0.059411 1 0 0 0 0 0 1 902156
-0.002462 -0.000089 0.120585 0.439127 0.085131 -0.556389 -0.059443 1 0 0 0 0 0 1 903157
-0.002462 -0.000089 0.120585 0.439485 0.085134 -0.556692 -0.059474 1 0 0 0 0 0 1 904156
-0.002462 -0.000089 0.120585 0.439791 0.085171 -0.556971 -0.059505 1 0 0 0 0 0 1 905158
-0.002462 -0.000089 0.120585 0.440050 0.085210 -0.557274 -0.059536 1 0 0 0 0 0 1 906156
-0.002462 -0.000089 0.120585 0.440298 0.085240 -0.557567 -0.059567 1 0 0 0 0 0 1 907155
-0.002462 -0.000089 0.120585 0.440537 0.085292 -0.557853 -0.059599 1 0 0 0 0 0 1 908155
-0.002462 -0.000089 0.120585 0.440769 0.085338 -0.558145 -0.059630 1 0 0 0 0 0 1 909156
-0.002462 -0.000089 0.120585 0.440999 0.085371 -0.558445 -0.059661 1 0 0 0 0 0 1 910137
-0.002462 -0.000089 0.120585 0.441243 0.085424 -0.558737 -0.059692 1 0 0 0 0 0 1 911154
-0.002462 -0.000089 0.120585 0.441464 0.085460 -0.559013 -0.059723 1 0 0 0 0 0 1 912146
-0.002462 -0.000089 0.120585 0.441705 0.085513 -0.559320 -0.059755 1 0 0 0 0 0 1 913155
-0.002462 -0.000089 0.120585 0.441937 0.085559 -0.559614 -0.059786 1 0 0 0 0 0 1 914155
-0.002462 -0.000089 0.120585 0.442157 0.085594 -0.559891 -0.059817 1 0 0 0 0 0 1 915146
-0.002462 -0.000089 0.120585 0.442389 0.085638 -0.560204 -0.059849 1 0 0 0 0 0 1 916153
-0.002462 -0.000089 0.120585 0.442626 0.085691 -0.560489 -0.059880 1 0 0 0 0 0 1 917144
-0.002462 -0.000089 0.120585 0.442860 0.085737 -0.560784 -0.059911 1 0 0 0 0 0 1 918153
-0.002462 -0.000089 0.120585 0.443080 0.085773 -0.561059 -0.059942 1 0 0 0 0 0 1 919141
-0.002462 -0.000089 0.120585 0.443322 0.085826 -0.561367 -0.059974 1 0 0 0 0 0 1 920154
-0.002462 -0.000089 0.120585 0.443551 0.085871 -0.561658 -0.060005 1 0 0 0 0 0 1 921143
-0.002462 -0.000089 0.120585 0.443776 0.085908 -0.561940 -0.060036 1 0 0 0 0 0 1 922154
-0.002462 -0.000089 0.120585 0.444004 0.085951 -0.562248 -0.060067 1 0 0 0 0 0 1 923143
-0.002462 -0.000089 0.120585 0.444245 0.086005 -0.562539 -0.060099 1 0 0 0 0 0 1 924153
-0.002462 -0.000089 0.120585 0.444466 0.086041 -0.562815 -0.060130 1 0 0 0 0 0 1 925144
-0.002462 -0.000089 0.120585 0.444707 0.086094 -0.563121 -0.060161 1 0 0 0 0 0 1 926151
-0.002462 -0.000089 0.120585 0.444937 0.086140 -0.563413 -0.060192 1 0 0 0 0 0 1 927143
-0.002462 -0.000089 0.120585 0.445162 0.086176 -0.563715 -0.060224 1 0 0 0 0 0 1 928153
-0.002462 -0.000089 0.120585 0.445402 0.086222 -0.564002 -0.060256 1 0 0 0 0 0 1 929197
-0.002462 -0.000089 0.120585 0.445629 0.086273 -0.564290 -0.060286 1 0 0 0 0 0 1 930144
-0.002462 -0.000089 0.120585 0.445863 0.086319 -0.564586 -0.060317 1 0 0 0 0 0 1 931153
-0.002462 -0.000089 0.120585 0.446083 0.086354 -0.564862 -0.060348 1 0 0 0 0 0 1 932143
-0.002462 -0.000089 0.120585 0.446324 0.086407 -0.565169 -0.060380 1 0 0 0 0 0 1 933152
-0.002462 -0.000089 0.120585 0.446546 0.086444 -0.565467 -0.060411 1 0 0 0 0 0 1 934143
-0.002462 -0.000089 0.120585 0.446778 0.086488 -0.565744 -0.060442 1 0 0 0 0 0 1 935153
-0.002462 -0.000089 0.120585 0.447015 0.086541 -0.566044 -0.060473 1 0 0 0 0 0 1 936143
-0.002462 -0.000089 0.120585 0.447249 0.086587 -0.566340 -0.060505 1 0 0 0 0 0 1 937152
-0.002462 -0.000089 0.120585 0.447478 0.086632 -0.566630 -0.060536 1 0 0 0 0 0 1 938142
-0.002462 -0.000089 0.120585 0.447703 0.086668 -0.566913 -0.060567 1 0 0 0 0 0 1 939153
-0.002462 -0.000089 0.120585 0.447931 0.086711 -0.567220 -0.060598 1 0 0 0 0 0 1 940141
-0.002462 -0.000089 0.120585 0.448172 0.086765 -0.567512 -0.060630 1 0 0 0 0 0 1 941153
-0.002462 -0.000089 0.120585 0.448399 0.086802 -0.567795 -0.060662 1 0 0 0 0 0 1 942167
-0.002462 -0.000089 0.120585 0.448634 0.086854 -0.568094 -0.060692 1 0 0 0 0 0 1 943152
-0.002462 -0.000089 0.120585 0.448866 0.086900 -0.568388 -0.060724 1 0 0 0 0 0 1 944153
-0.002462 -0.000089 0.120585 0.449099 0.086946 -0.568683 -0.060755 1 0 0 0 0 0 1 945160
-0.002462 -0.000089 0.120585 0.449319 0.086981 -0.568959 -0.060786 1 0 0 0 0 0 1 946149
-0.002462 -0.000089 0.120585 0.449593 0.087033 -0.569325 -0.060823 1 0 0 0 0 0 1 947336
-0.002462 -0.000089 0.120585 0.449791 0.087078 -0.569561 -0.060849 1 0 0 0 0 0 1 948160
-0.002462 -0.000089 0.120585 0.450013 0.087115 -0.569838 -0.060880 1 0 0 0 0 0 1 949154
-0.002462 -0.000089 0.120585 0.450253 0.087168 -0.570144 -0.060911 1 0 0 0 0 0 1 950160
-0.002462 -0.000089 0.120585 0.450485 0.087214 -0.570437 -0.060943 1 0 0 0 0 0 1 951158
-0.002462 -0.000089 0.120585 0.450719 0.087247 -0.570722 -0.060974 1 0 0 0 0 0 1 952155
-0.002462 -0.000089 0.120585 0.450927 0.087296 -0.571022 -0.061005 1 0 0 0 0 0 1 953157
-0.002462 -0.000089 0.120585 0.451175 0.087347 -0.571314 -0.061036 1 0 0 0 0 0 1 954155
-0.002462 -0.000089 0.120585 0.451408 0.087392 -0.571607 -0.061067 1 0 0 0 0 0 1 955155
-0.002462 -0.000089 0.120585 0.451630 0.087428 -0.571886 -0.061099 1 0 0 0 0 0 1 956154
-0.002462 -0.000089 0.120585 0.451869 0.087481 -0.572190 -0.061130 1 0 0 0 0 0 1 957156
-0.002462 -0.000089 0.120585 0.452093 0.087518 -0.572492 -0.061161 1 0 0 0 0 0 1 958158
-0.002462 -0.000089 0.120585 0.452323 0.087561 -0.572765 -0.061193 1 0 0 0 0 0 1 959158
-0.002475 -0.000103 0.120574 0.630936 0.278999 -0.421669 -0.061224 1 0 0 0 0 0 1 960159
-0.002481 -0.000110 0.120570 0.572457 0.214641 -0.495856 -0.061255 1 0 0 0 0 0 1 961155
-0.002485 -0.000113 0.120569 0.527741 0.166451 -0.534595 -0.061286 1 0 0 0 0 0 1 962155
-0.002467 -0.000120 0.120559 0.237744 0.203251 -0.412208 -0.061318 1 0 0 0 0 0 1 963161
-0.002459 -0.000123 0.120555 0.316439 0.169326 -0.484759 -0.061349 1 0 0 0 0 0 1 964157
-0.002454 -0.000124 0.120554 0.377431 0.147094 -0.521765 -0.061380 1 0 0 0 0 0 1 965155
-0.002452 -0.000125 0.120554 0.409885 0.135453 -0.535988 -0.061411 1 0 0 0 0 0 1 966136
-0.002451 -0.000125 0.120553 0.426331 0.129606 -0.541255 -0.061442 1 0 0 0 0 0 1 967153
-0.002451 -0.000126 0.120553 0.434645 0.126698 -0.543275 -0.061474 1 0 0 0 0 0 1 968153
-0.002450 -0.000126 0.120553 0.438894 0.125283 -0.544161 -0.061505 1 0 0 0 0 0 1 969155
-0.002450 -0.000126 0.120553 0.441137 0.124611 -0.544651 -0.061536 1 0 0 0 0 0 1 970154
-0.002450 -0.000126 0.120553 0.442352 0.124295 -0.545004 -0.061567 1 0 0 0 0 0 1 971153
-0.002450 -0.000126 0.120553 0.443071 0.124167 -0.545309 -0.061599 1 0 0 0 0 0 1 972159
-0.002450 -0.000126 0.120553 0.443556 0.124141 -0.545593 -0.061630 1 0 0 0 0 0 1 973155
-0.002450 -0.000126 0.120553 0.443897 0.124153 -0.545866 -0.061661 1 0 0 0 0 0 1 974151
-0.002450 -0.000126 0.120553 0.444197 0.124208 -0.546148 -0.061692 1 0 0 0 0 0 1 975156
-0.002450 -0.000126 0.120553 0.444454 0.124254 -0.546430 -0.061724 1 0 0 0 0 0 1 976152
-0.002450 -0.000126 0.120553 0.444685 0.124305 -0.546701 -0.061755 1 0 0 0 0 0 1 977155
-0.002450 -0.000126 0.120553 0.444921 0.124363 -0.546983 -0.061786 1 0 0 0 0 0 1 978152
-0.002450 -0.000126 0.120553 0.445147 0.124426 -0.547260 -0.061817 1 0 0 0 0 0 1 979153
-0.002450 -0.000126 0.120553 0.445380 0.124498 -0.547530 -0.061849 1 0 0 0 0 0 1 980153
-0.002450 -0.000126 0.120553 0.445601 0.124541 -0.547807 -0.061880 1 0 0 0 0 0 1 981154
-0.002450 -0.000126 0.120553 0.445818 0.124612 -0.548084 -0.061911 1 0 0 0 0 0 1 982133
-0.002450 -0.000126 0.120553 0.446056 0.124686 -0.548361 -0.061942 1 0 0 0 0 0 1 983156
-0.002450 -0.000126 0.120553 0.446274 0.124729 -0.548634 -0.061973 1 0 0 0 0 0 1 984145
-0.002450 -0.000126 0.120553 0.446506 0.124811 -0.548913 -0.062005 1 0 0 0 0 0 1 985156
-0.002450 -0.000126 0.120553 0.446722 0.124867 -0.549196 -0.062036 1 0 0 0 0 0 1 986152
-0.002450 -0.000126 0.120553 0.446955 0.124939 -0.549466 -0.062067 1 0 0 0 0 0 1 987152
-0.002450 -0.000126 0.120553 0.447176 0.124982 -0.549742 -0.062099 1 0 0 0 0 0 1 988153
-0.002463 -0.000139 0.120542 0.625893 0.316527 -0.398403 -0.062130 1 0 0 0 0 0 1 989155
-0.002469 -0.000146 0.120539 0.567524 0.252355 -0.472564 -0.062161 1 0 0 0 0 0 1 990157
-0.002473 -0.000150 0.120537 0.522863 0.204250 -0.511275 -0.062192 1 0 0 0 0 0 1 991134
-0.002474 -0.000151 0.120537 0.498817 0.178619 -0.526215 -0.062224 1 0 0 0 0 0 1 992152
-0.002475 -0.000152 0.120537 0.486618 0.165666 -0.531734 -0.062255 1 0 0 0 0 0 1 993154
-0.002475 -0.000153 0.120537 0.480588 0.159204 -0.533840 -0.062286 1 0 0 0 0 0 1 994153
-0.002476 -0.000153 0.120537 0.477672 0.156022 -0.534749 -0.062317 1 0 0 0 0 0 1 995153
-0.002476 -0.000153 0.120537 0.476310 0.154452 -0.535247 -0.062348 1 0 0 0 0 0 1 996142
-0.002476 -0.000153 0.120537 0.475771 0.153714 -0.535591 -0.062380 1 0 0 0 0 0 1 997142
-0.002476 -0.000153 0.120537 0.475600 0.153374 -0.535880 -0.062411 1 0 0 0 0 0 1 998151
-0.002476 -0.000153 0.120537 0.475646 0.153252 -0.536165 -0.062442 1 0 0 0 0 0 1 999141
-0.002476 -0.000153 0.120537 0.475785 0.153223 -0.536435 -0.062474 1 0 0 0 0 0 2 150
-0.002476 -0.000153 0.120537 0.475927 0.153241 -0.536670 -0.062500 1 0 0 0 0 0 2 1141
-0.002476 -0.000153 0.120537 0.475910 0.153210 -0.536658 -0.062500 1 0 0 0 0 0 2 2149
-0.002489 -0.000167 0.120526 0.654359 0.344651 -0.384844 -0.062500 1 0 0 0 0 0 2 3140
-0.002495 -0.000174 0.120522 0.595823 0.280491 -0.458788 -0.062500 1 0 0 0 0 0 2 4149
-0.002498 -0.000177 0.120521 0.550981 0.232368 -0.497259 -0.062500 1 0 0 0 0 0 2 5139
-0.002500 -0.000179 0.120520 0.526710 0.206663 -0.511941 -0.062500 1 0 0 0 0 0 2 6150
-0.002501 -0.000180 0.120520 0.514294 0.193637 -0.517186 -0.062500 1 0 0 0 0 0 2 7139
-0.002501 -0.000180 0.120520 0.508008 0.187109 -0.519035 -0.062500 1 0 0 0 0 0 2 8152
-0.002501 -0.000180 0.120520 0.504857 0.183841 -0.519672 -0.062500 1 0 0 0 0 0 2 9140
-0.002502 -0.000180 0.120520 0.503269 0.182204 -0.519898 -0.062500 1 0 0 0 0 0 2 10150
-0.002502 -0.000181 0.120520 0.502485 0.181382 -0.519980 -0.062500 1 0 0 0 0 0 2 11140
-0.002502 -0.000181 0.120520 0.502081 0.180973 -0.519992 -0.062500 1 0 0 0 0 0 2 12150
-0.002502 -0.000181 0.120520 0.501893 0.180776 -0.520012 -0.062500 1 0 0 0 0 0 2 13139
-0.002502 -0.000181 0.120520 0.501784 0.180661 -0.520017 -0.062500 1 0 0 0 0 0 2 14140
-0.002502 -0.000181 0.120520 0.501736 0.180610 -0.520012 -0.062500 1 0 0 0 0 0 2 15149
-0.002502 -0.000181 0.120520 0.501713 0.180602 -0.520012 -0.062500 1 0 0 0 0 0 2 16138
-0.002502 -0.000181 0.120520 0.501687 0.180576 -0.520013 -0.062500 1 0 0 0 0 0 2 17151
-0.002502 -0.000181 0.120520 0.501684 0.180574 -0.520013 -0.062500 1 0 0 0 0 0 2 18139
-0.002502 -0.000181 0.120520 0.501684 0.180575 -0.520013 -0.062500 1 0 0 0 0 0 2 19150
-0.002502 -0.000181 0.120520 0.501684 0.180575 -0.520013 -0.062500 1 0 0 0 0 0 2 20139
-0.002502 -0.000181 0.120520 0.501688 0.180564 -0.520026 -0.062500 1 0 0 0 0 0 2 21150
-0.002502 -0.000181 0.120520 0.501688 0.180562 -0.520008 -0.062500 1 0 0 0 0 0 2 22139
-0.002502 -0.000181 0.120520 0.501677 0.180565 -0.520019 -0.062500 1 0 0 0 0 0 2 23148
-0.002502 -0.000181 0.120520 0.501684 0.180574 -0.520014 -0.062500 1 0 0 0 0 0 2 24145
-0.002502 -0.000181 0.120520 0.501684 0.180575 -0.520013 -0.062500 1 0 0 0 0 0 2 25149
-0.002502 -0.000181 0.120520 0.501679 0.180555 -0.520013 -0.062500 1 0 0 0 0 0 2 26149
-0.002502 -0.000181 0.120520 0.501684 0.180573 -0.520013 -0.062500 1 0 0 0 0 0 2 27158
-0.002502 -0.000181 0.120520 0.501688 0.180564 -0.520026 -0.062500 1 0 0 0 0 0 2 28147
-0.002502 -0.000181 0.120520 0.501688 0.180562 -0.520008 -0.062500 1 0 0 0 0 0 2 29151
-0.002502 -0.000181 0.120520 0.501677 0.180565 -0.520020 -0.062500 1 0 0 0 0 0 2 30159
-0.002502 -0.000181 0.120520 0.501684 0.180574 -0.520014 -0.062500 1 0 0 0 0 0 2 31154
-0.002502 -0.000181 0.120520 0.501688 0.180563 -0.520006 -0.062500 1 0 0 0 0 0 2 32143
-0.002502 -0.000181 0.120520 0.501677 0.180565 -0.520019 -0.062500 1 0 0 0 0 0 2 33161
-0.002502 -0.000181 0.120520 0.501683 0.180574 -0.520014 -0.062500 1 0 0 0 0 0 2 34152
-0.002502 -0.000181 0.120520 0.501676 0.180567 -0.520020 -0.062500 1 0 0 0 0 0 2 35150
-0.002502 -0.000181 0.120520 0.501686 0.180563 -0.520007 -0.062500 1 0 0 0 0 0 2 36153
-0.002502 -0.000181 0.120520 0.501688 0.180562 -0.520026 -0.062500 1 0 0 0 0 0 2 37152
-0.002502 -0.000181 0.120520 0.501685 0.180574 -0.520015 -0.062500 1 0 0 0 0 0 2 38152
-0.002502 -0.000181 0.120520 0.501688 0.180564 -0.520006 -0.062500 1 0 0 0 0 0 2 39150
-0.002502 -0.000181 0.120520 0.501677 0.180565 -0.520019 -0.062500 1 0 0 0 0 0 2 40152
-0.002502 -0.000181 0.120520 0.501684 0.180574 -0.520014 -0.062500 1 0 0 0 0 0 2 41162
-0.002502 -0.000181 0.120520 0.501676 0.180567 -0.520020 -0.062500 1 0 0 0 0 0 2 42153
-0.002483 -0.000185 0.120510 0.235521 0.243053 -0.382467 -0.062500 1 0 0 0 0 0 2 43156
-0.002473 -0.000187 0.120507 0.326222 0.222214 -0.449465 -0.062500 1 0 0 0 0 0 2 44150
-0.002469 -0.000188 0.120506 0.393150 0.206510 -0.484302 -0.062500 1 0 0 0 0 0 2 45151
-0.002466 -0.000189 0.120505 0.428505 0.198094 -0.497623 -0.062500 1 0 0 0 0 0 2 46151
-0.002465 -0.000189 0.120505 0.446267 0.193823 -0.502365 -0.062500 1 0 0 0 0 0 2 47154
-0.002465 -0.000189 0.120505 0.455134 0.191688 -0.504037 -0.062500 1 0 0 0 0 0 2 48152
-0.002464 -0.000189 0.120505 0.459550 0.190601 -0.504616 -0.062500 1 0 0 0 0 0 2 49135
-0.002464 -0.000189 0.120505 0.461753 0.190061 -0.504828 -0.062500 1 0 0 0 0 0 2 50151
-0.002464 -0.000190 0.120505 0.462863 0.189794 -0.504888 -0.062500 1 0 0 0 0 0 2 51152
-0.002464 -0.000190 0.120505 0.463405 0.189654 -0.504918 -0.062500 1 0 0 0 0 0 2 52150
-0.002464 -0.000190 0.120505 0.463672 0.189588 -0.504926 -0.062500 1 0 0 0 0 0 2 53152
-0.002464 -0.000190 0.120505 0.463818 0.189553 -0.504937 -0.062500 1 0 0 0 0 0 2 54131
-0.002464 -0.000190 0.120505 0.463882 0.189549 -0.504936 -0.062500 1 0 0 0 0 0 2 55148
-0.002464 -0.000190 0.120505 0.463924 0.189529 -0.504928 -0.062500 1 0 0 0 0 0 2 56150
-0.002464 -0.000190 0.120505 0.463927 0.189527 -0.504927 -0.062500 1 0 0 0 0 0 2 57213
-0.002445 -0.000194 0.120495 0.197916 0.251990 -0.367247 -0.062500 1 0 0 0 0 0 2 58211
-0.002436 -0.000196 0.120492 0.288566 0.231155 -0.434307 -0.062500 1 0 0 0 0 0 2 59185
-0.002431 -0.000197 0.120490 0.355449 0.215461 -0.469196 -0.062500 1 0 0 0 0 0 2 60185
-0.002429 -0.000198 0.120490 0.390793 0.207058 -0.482512 -0.062500 1 0 0 0 0 0 2 61186
-0.002427 -0.000198 0.120490 0.408552 0.202779 -0.487275 -0.062500 1 0 0 0 0 0 2 62186
-0.002427 -0.000198 0.120490 0.417428 0.200641 -0.488940 -0.062500 1 0 0 0 0 0 2 63182
-0.002427 -0.000198 0.120490 0.421832 0.199557 -0.489514 -0.062500 1 0 0 0 0 0 2 64204
-0.002426 -0.000198 0.120490 0.424045 0.199014 -0.489733 -0.062500 1 0 0 0 0 0 2 65220
-0.002426 -0.000198 0.120490 0.425135 0.198741 -0.489795 -0.062500 1 0 0 0 0 0 2 66212
-0.002426 -0.000198 0.120490 0.425683 0.198609 -0.489818 -0.062500 1 0 0 0 0 0 2 67193
-0.002426 -0.000198 0.120490 0.425971 0.198550 -0.489825 -0.062500 1 0 0 0 0 0 2 68213
-0.002426 -0.000198 0.120490 0.426099 0.198510 -0.489835 -0.062500 1 0 0 0 0 0 2 69158
-0.002426 -0.000198 0.120490 0.426161 0.198505 -0.489835 -0.062500 1 0 0 0 0 0 2 70132
-0.002426 -0.000198 0.120490 0.426203 0.198485 -0.489827 -0.062500 1 0 0 0 0 0 2 71151
-0.002407 -0.000203 0.120480 0.160322 0.260904 -0.352013 -0.062500 1 0 0 0 0 0 2 72149
-0.002398 -0.000205 0.120477 0.250909 0.240105 -0.419136 -0.062500 1 0 0 0 0 0 2 73152
-0.002393 -0.000206 0.120475 0.317783 0.224405 -0.454069 -0.062500 1 0 0 0 0 0 2 74132
-0.002391 -0.000207 0.120475 0.353103 0.216007 -0.467399 -0.062500 1 0 0 0 0 0 2 75150
-0.002390 -0.000207 0.120475 0.370865 0.211727 -0.472158 -0.062500 1 0 0 0 0 0 2 76132
-0.002389 -0.000207 0.120475 0.379719 0.209583 -0.473827 -0.062500 1 0 0 0 0 0 2 77133
-0.002389 -0.000207 0.120475 0.384139 0.208505 -0.474403 -0.062500 1 0 0 0 0 0 2 78150
-0.002389 -0.000207 0.120475 0.386341 0.207966 -0.474617 -0.062500 1 0 0 0 0 0 2 79150
-0.002389 -0.000207 0.120475 0.387427 0.207705 -0.474685 -0.062500 1 0 0 0 0 0 2 80140
-0.002389 -0.000207 0.120475 0.387989 0.207560 -0.474709 -0.062500 1 0 0 0 0 0 2 81193
-0.002389 -0.000207 0.120475 0.388258 0.207494 -0.474717 -0.062500 1 0 0 0 0 0 2 82206
-0.002389 -0.000207 0.120475 0.388400 0.207470 -0.474714 -0.062500 1 0 0 0 0 0 2 83189
-0.002389 -0.000207 0.120475 0.388471 0.207444 -0.474718 -0.062500 1 0 0 0 0 0 2 84206
-0.002389 -0.000207 0.120475 0.388508 0.207445 -0.474724 -0.062500 1 0 0 0 0 0 2 85190
-0.002389 -0.000207 0.120475 0.388513 0.207434 -0.474718 -0.062500 1 0 0 0 0 0 2 86203
-0.002389 -0.000207 0.120475 0.388525 0.207430 -0.474724 -0.062500 1 0 0 0 0 0 2 87189
-0.002370 -0.000212 0.120465 0.122773 0.269829 -0.336758 -0.062500 1 0 0 0 0 0 2 88205
-0.002360 -0.000214 0.120461 0.213289 0.249027 -0.403964 -0.062500 1 0 0 0 0 0 2 89190
-0.002355 -0.000215 0.120460 0.280111 0.233348 -0.438917 -0.062500 1 0 0 0 0 0 2 90205
-0.002353 -0.000216 0.120460 0.315428 0.224941 -0.452264 -0.062500 1 0 0 0 0 0 2 91187
-0.002352 -0.000216 0.120460 0.333169 0.220675 -0.457033 -0.062500 1 0 0 0 0 0 2 92204
-0.002351 -0.000216 0.120460 0.342041 0.218528 -0.458700 -0.062500 1 0 0 0 0 0 2 93138
-0.002351 -0.000216 0.120460 0.346459 0.217461 -0.459285 -0.062500 1 0 0 0 0 0 2 94147
-0.002356 -0.000198 0.120449 0.422874 -0.038274 -0.312151 -0.062500 1 0 0 0 0 0 2 95136
-0.002359 -0.000189 0.120445 0.400359 0.047352 -0.383996 -0.062500 1 0 0 0 0 0 2 96146
-0.002360 -0.000184 0.120444 0.382266 0.111382 -0.421359 -0.062500 1 0 0 0 0 0 2 97148
-0.002361 -0.000182 0.120444 0.372260 0.145457 -0.435616 -0.062500 1 0 0 0 0 0 2 98137
-0.002361 -0.000181 0.120444 0.367080 0.162693 -0.440696 -0.062500 1 0 0 0 0 0 2 99146
-0.002362 -0.000181 0.120443 0.364436 0.171345 -0.442486 -0.062500 1 0 0 0 0 0 2 100137
-0.002343 -0.000185 0.120434 0.097447 0.238039 -0.305073 -0.062500 1 0 0 0 0 0 2 101147
-0.002333 -0.000187 0.120430 0.187251 0.219386 -0.372536 -0.062500 1 0 0 0 0 0 2 102138
-0.002329 -0.000188 0.120429 0.253700 0.204789 -0.407582 -0.062500 1 0 0 0 0 0 2 103148
-0.002326 -0.000188 0.120429 0.288821 0.196933 -0.420963 -0.062500 1 0 0 0 0 0 2 104136
-0.002325 -0.000189 0.120428 0.306485 0.192928 -0.425740 -0.062500 1 0 0 0 0 0 2 105147
-0.002325 -0.000189 0.120428 0.315300 0.190926 -0.427418 -0.062500 1 0 0 0 0 0 2 106136
-0.002324 -0.000189 0.120428 0.319694 0.189925 -0.427998 -0.062500 1 0 0 0 0 0 2 107146
-0.002324 -0.000189 0.120428 0.321883 0.189427 -0.428194 -0.062500 1 0 0 0 0 0 2 108137
-0.002324 -0.000189 0.120428 0.322979 0.189167 -0.428268 -0.062500 1 0 0 0 0 0 2 109148
-0.002324 -0.000189 0.120428 0.323527 0.189035 -0.428293 -0.062500 1 0 0 0 0 0 2 110136
-0.002324 -0.000189 0.120428 0.323795 0.188970 -0.428301 -0.062500 1 0 0 0 0 0 2 111146
-0.002324 -0.000189 0.120428 0.323929 0.188938 -0.428305 -0.062500 1 0 0 0 0 0 2 112135
-0.002324 -0.000189 0.120428 0.324004 0.188930 -0.428310 -0.062500 1 0 0 0 0 0 2 113147
-0.002324 -0.000189 0.120428 0.324032 0.188925 -0.428303 -0.062500 1 0 0 0 0 0 2 114146
-0.002305 -0.000193 0.120418 0.058557 0.251273 -0.290140 -0.062500 1 0 0 0 0 0 2 115201
-0.002296 -0.000196 0.120415 0.148949 0.230470 -0.357445 -0.062500 1 0 0 0 0 0 2 116154
-0.002291 -0.000197 0.120414 0.215724 0.214805 -0.392476 -0.062500 1 0 0 0 0 0 2 117145
-0.002289 -0.000197 0.120413 0.251010 0.206404 -0.405817 -0.062500 1 0 0 0 0 0 2 118149
-0.002288 -0.000198 0.120413 0.268745 0.202151 -0.410590 -0.062500 1 0 0 0 0 0 2 119153
-0.002287 -0.000198 0.120413 0.277602 0.199998 -0.412271 -0.062500 1 0 0 0 0 0 2 120136
-0.002287 -0.000198 0.120413 0.282015 0.198931 -0.412839 -0.062500 1 0 0 0 0 0 2 121157
-0.002287 -0.000198 0.120413 0.284215 0.198395 -0.413055 -0.062500 1 0 0 0 0 0 2 122163
-0.002286 -0.000198 0.120413 0.285315 0.198120 -0.413124 -0.062500 1 0 0 0 0 0 2 123153
-0.002286 -0.000198 0.120413 0.285866 0.197976 -0.413143 -0.062500 1 0 0 0 0 0 2 124148
-0.002286 -0.000198 0.120413 0.286143 0.197919 -0.413164 -0.062500 1 0 0 0 0 0 2 125154
-0.002286 -0.000198 0.120413 0.286277 0.197888 -0.413149 -0.062500 1 0 0 0 0 0 2 126147
-0.002286 -0.000198 0.120413 0.286344 0.197872 -0.413159 -0.062500 1 0 0 0 0 0 2 127152
-0.002286 -0.000198 0.120413 0.286383 0.197863 -0.413158 -0.062500 1 0 0 0 0 0 2 128148
-0.002286 -0.000198 0.120413 0.286401 0.197848 -0.413158 -0.062500 1 0 0 0 0 0 2 129150
-0.002286 -0.000198 0.120413 0.286402 0.197846 -0.413158 -0.062500 1 0 0 0 0 0 2 130147
-0.002286 -0.000198 0.120413 0.286410 0.197855 -0.413171 -0.062500 1 0 0 0 0 0 2 131151
-0.002286 -0.000198 0.120413 0.286410 0.197856 -0.413153 -0.062500 1 0 0 0 0 0 2 132152
-0.002286 -0.000198 0.120413 0.286423 0.197853 -0.413157 -0.062500 1 0 0 0 0 0 2 133155
-0.002286 -0.000198 0.120413 0.286416 0.197844 -0.413164 -0.062500 1 0 0 0 0 0 2 134158
-0.002286 -0.000198 0.120413 0.286411 0.197855 -0.413152 -0.062500 1 0 0 0 0 0 2 135131
-0.002286 -0.000198 0.120413 0.286415 0.197844 -0.413164 -0.062500 1 0 0 0 0 0 2 136148
-0.002286 -0.000198 0.120413 0.286423 0.197851 -0.413158 -0.062500 1 0 0 0 0 0 2 137149
-0.002267 -0.000202 0.120403 0.021039 0.260167 -0.274844 -0.062500 1 0 0 0 0 0 2 138148
-0.002258 -0.000205 0.120400 0.111378 0.239398 -0.342235 -0.062500 1 0 0 0 0 0 2 139147
-0.002253 -0.000206 0.120399 0.178109 0.223735 -0.377294 -0.062500 1 0 0 0 0 0 2 140146
-0.002251 -0.000206 0.120398 0.213378 0.215337 -0.390654 -0.062500 1 0 0 0 0 0 2 141149
-0.002250 -0.000207 0.120398 0.231109 0.211074 -0.395430 -0.062500 1 0 0 0 0 0 2 142148
-0.002249 -0.000207 0.120398 0.239969 0.208941 -0.397095 -0.062500 1 0 0 0 0 0 2 143147
-0.002249 -0.000207 0.120398 0.244373 0.207868 -0.397690 -0.062500 1 0 0 0 0 0 2 144147
-0.002249 -0.000207 0.120398 0.246570 0.207331 -0.397890 -0.062500 1 0 0 0 0 0 2 145150
-0.002249 -0.000207 0.120398 0.247682 0.207054 -0.397965 -0.062500 1 0 0 0 0 0 2 146150
-0.002249 -0.000207 0.120398 0.248222 0.206912 -0.397978 -0.062500 1 0 0 0 0 0 2 147152
-0.002249 -0.000207 0.120398 0.248498 0.206856 -0.397998 -0.062500 1 0 0 0 0 0 2 148146
-0.002249 -0.000207 0.120398 0.248644 0.206822 -0.397990 -0.062500 1 0 0 0 0 0 2 149153
-0.002249 -0.000207 0.120398 0.248712 0.206806 -0.398000 -0.062500 1 0 0 0 0 0 2 150146
-0.002249 -0.000207 0.120398 0.248739 0.206799 -0.397994 -0.062500 1 0 0 0 0 0 2 151148
-0.002249 -0.000207 0.120398 0.248756 0.206784 -0.397993 -0.062500 1 0 0 0 0 0 2 152146
-0.002249 -0.000207 0.120398 0.248765 0.206792 -0.398006 -0.062500 1 0 0 0 0 0 2 153150
-0.002249 -0.000207 0.120398 0.248778 0.206790 -0.397994 -0.062500 1 0 0 0 0 0 2 154147
-0.002249 -0.000207 0.120398 0.248771 0.206781 -0.397999 -0.062500 1 0 0 0 0 0 2 155147
-0.002249 -0.000207 0.120398 0.248778 0.206789 -0.397993 -0.062500 1 0 0 0 0 0 2 156149
-0.002249 -0.000207 0.120398 0.248771 0.206781 -0.397999 -0.062500 1 0 0 0 0 0 2 157140
-0.002249 -0.000207 0.120398 0.248778 0.206788 -0.397993 -0.062500 1 0 0 0 0 0 2 158147
-0.002249 -0.000207 0.120398 0.248770 0.206780 -0.397999 -0.062500 1 0 0 0 0 0 2 159149
-0.002249 -0.000207 0.120398 0.248778 0.206788 -0.397993 -0.062500 1 0 0 0 0 0 2 160147
-0.002249 -0.000207 0.120398 0.248767 0.206792 -0.398006 -0.062500 1 0 0 0 0 0 2 161149
-0.002249 -0.000207 0.120398 0.248777 0.206790 -0.397994 -0.062500 1 0 0 0 0 0 2 162145
-0.002249 -0.000207 0.120398 0.248778 0.206790 -0.397992 -0.062500 1 0 0 0 0 0 2 163151
-0.002249 -0.000207 0.120398 0.248770 0.206781 -0.397999 -0.062500 1 0 0 0 0 0 2 164145
-0.002249 -0.000207 0.120398 0.248777 0.206789 -0.397993 -0.062500 1 0 0 0 0 0 2 165149
-0.002249 -0.000207 0.120398 0.248782 0.206778 -0.398005 -0.062500 1 0 0 0 0 0 2 166147
-0.002249 -0.000207 0.120398 0.248779 0.206788 -0.397994 -0.062500 1 0 0 0 0 0 2 167146
-0.002249 -0.000207 0.120398 0.248767 0.206792 -0.398006 -0.062500 1 0 0 0 0 0 2 168146
-0.002249 -0.000207 0.120398 0.248777 0.206790 -0.397994 -0.062500 1 0 0 0 0 0 2 169137
-0.002249 -0.000207 0.120398 0.248778 0.206790 -0.397992 -0.062500 1 0 0 0 0 0 2 170145
-0.002249 -0.000207 0.120398 0.248770 0.206781 -0.397999 -0.062500 1 0 0 0 0 0 2 171134
-0.002249 -0.000207 0.120398 0.248778 0.206789 -0.397993 -0.062500 1 0 0 0 0 0 2 172144
-0.002249 -0.000207 0.120398 0.248770 0.206781 -0.397999 -0.062500 1 0 0 0 0 0 2 173135
-0.002249 -0.000207 0.120398 0.248777 0.206788 -0.397993 -0.062500 1 0 0 0 0 0 2 174144
-0.002249 -0.000207 0.120398 0.248770 0.206780 -0.397999 -0.062500 1 0 0 0 0 0 2 175135
-0.002249 -0.000207 0.120398 0.248774 0.206800 -0.397999 -0.062500 1 0 0 0 0 0 2 176145
-0.002249 -0.000207 0.120398 0.248778 0.206791 -0.397993 -0.062500 1 0 0 0 0 0 2 177136
-0.002249 -0.000207 0.120398 0.248782 0.206778 -0.398005 -0.062500 1 0 0 0 0 0 2 178143
-0.002249 -0.000207 0.120398 0.248779 0.206788 -0.397994 -0.062500 1 0 0 0 0 0 2 179134
-0.002249 -0.000207 0.120398 0.248771 0.206781 -0.397999 -0.062500 1 0 0 0 0 0 2 180144
-0.002249 -0.000207 0.120398 0.248778 0.206788 -0.397993 -0.062500 1 0 0 0 0 0 2 181145
-0.002249 -0.000207 0.120398 0.248770 0.206780 -0.397999 -0.062500 1 0 0 0 0 0 2 182134
-0.002249 -0.000207 0.120398 0.248778 0.206788 -0.397993 -0.062500 1 0 0 0 0 0 2 183144
-0.002249 -0.000207 0.120398 0.248767 0.206792 -0.398006 -0.062500 1 0 0 0 0 0 2 184133
-0.002249 -0.000207 0.120398 0.248777 0.206790 -0.397994 -0.062500 1 0 0 0 0 0 2 185143
-0.002249 -0.000207 0.120398 0.248778 0.206790 -0.397992 -0.062500 1 0 0 0 0 0 2 186122
-0.002249 -0.000207 0.120398 0.248770 0.206781 -0.397999 -0.062500 1 0 0 0 0 0 2 187119
-0.002249 -0.000207 0.120398 0.248777 0.206789 -0.397993 -0.062500 1 0 0 0 0 0 2 188143
-0.002249 -0.000207 0.120398 0.248782 0.206778 -0.398005 -0.062500 1 0 0 0 0 0 2 189121
-0.002249 -0.000207 0.120398 0.248779 0.206788 -0.397994 -0.062500 1 0 0 0 0 0 2 190134
-0.002249 -0.000207 0.120398 0.248771 0.206780 -0.397999 -0.062500 1 0 0 0 0 0 2 191142
-0.002249 -0.000207 0.120398 0.248774 0.206800 -0.398000 -0.062500 1 0 0 0 0 0 2 192132
-0.002249 -0.000207 0.120398 0.248778 0.206791 -0.397993 -0.062500 1 0 0 0 0 0 2 193145
-0.002249 -0.000207 0.120398 0.248770 0.206781 -0.397999 -0.062500 1 0 0 0 0 0 2 194133
-0.002249 -0.000207 0.120398 0.248778 0.206789 -0.397993 -0.062500 1 0 0 0 0 0 2 195145
-0.002249 -0.000207 0.120398 0.248770 0.206781 -0.397999 -0.062500 1 0 0 0 0 0 2 196133
-0.002249 -0.000207 0.120398 0.248777 0.206788 -0.397993 -0.062500 1 0 0 0 0 0 2 197144
-0.002249 -0.000207 0.120398 0.248770 0.206780 -0.397999 -0.062500 1 0 0 0 0 0 2 198155
-0.002249 -0.000207 0.120398 0.248777 0.206788 -0.397993 -0.062500 1 0 0 0 0 0 2 199142
-0.002249 -0.000207 0.120398 0.248766 0.206792 -0.398006 -0.062500 1 0 0 0 0 0 2 200143
-0.002249 -0.000207 0.120398 0.248777 0.206790 -0.397994 -0.062500 1 0 0 0 0 0 2 201162
-0.002249 -0.000207 0.120398 0.248790 0.206787 -0.397999 -0.062500 1 0 0 0 0 0 2 202146
-0.002249 -0.000207 0.120398 0.248772 0.206781 -0.398000 -0.062500 1 0 0 0 0 0 2 203155
-0.002249 -0.000207 0.120398 0.248778 0.206788 -0.397993 -0.062500 1 0 0 0 0 0 2 204152
-0.002249 -0.000207 0.120398 0.248770 0.206780 -0.397999 -0.062500 1 0 0 0 0 0 2 205151
-0.002249 -0.000207 0.120398 0.248778 0.206788 -0.397993 -0.062500 1 0 0 0 0 0 2 206154
-0.002249 -0.000207 0.120398 0.248767 0.206792 -0.398006 -0.062500 1 0 0 0 0 0 2 207145
-0.002249 -0.000207 0.120398 0.248777 0.206790 -0.397994 -0.062500 1 0 0 0 0 0 2 208145
-0.002249 -0.000207 0.120398 0.248778 0.206790 -0.397992 -0.062500 1 0 0 0 0 0 2 209150
-0.002249 -0.000207 0.120398 0.248770 0.206781 -0.397999 -0.062500 1 0 0 0 0 0 2 210145
-0.002249 -0.000207 0.120398 0.248777 0.206789 -0.397993 -0.062500 1 0 0 0 0 0 2 211146
-0.002249 -0.000207 0.120398 0.248782 0.206778 -0.398005 -0.062500 1 0 0 0 0 0 2 212144
-0.002249 -0.000207 0.120398 0.248779 0.206788 -0.397994 -0.062500 1 0 0 0 0 0 2 213146
-0.002249 -0.000207 0.120398 0.248771 0.206780 -0.397999 -0.062500 1 0 0 0 0 0 2 214147
-0.002249 -0.000207 0.120398 0.248778 0.206788 -0.397993 -0.062500 1 0 0 0 0 0 2 215150
-0.002249 -0.000207 0.120398 0.248767 0.206792 -0.398006 -0.062500 1 0 0 0 0 0 2 216149
-0.002249 -0.000207 0.120398 0.248777 0.206790 -0.397994 -0.062500 1 0 0 0 0 0 2 217148
-0.002249 -0.000207 0.120398 0.248778 0.206790 -0.397992 -0.062500 1 0 0 0 0 0 2 218147
-0.002249 -0.000207 0.120398 0.248770 0.206781 -0.397999 -0.062500 1 0 0 0 0 0 2 219125
-0.002249 -0.000207 0.120398 0.248777 0.206788 -0.397993 -0.062500 1 0 0 0 0 0 2 220144
-0.002249 -0.000207 0.120398 0.248770 0.206780 -0.397999 -0.062500 1 0 0 0 0 0 2 221129
-0.002249 -0.000207 0.120398 0.248777 0.206788 -0.397993 -0.062500 1 0 0 0 0 0 2 222126
-0.002249 -0.000207 0.120398 0.248779 0.206789 -0.398012 -0.062500 1 0 0 0 0 0 2 223145
-0.002249 -0.000207 0.120398 0.248779 0.206789 -0.397995 -0.062500 1 0 0 0 0 0 2 224144
-0.002249 -0.000207 0.120398 0.248779 0.206790 -0.397993 -0.062500 1 0 0 0 0 0 2 225147
-0.002249 -0.000207 0.120398 0.248771 0.206781 -0.397999 -0.062500 1 0 0 0 0 0 2 226144
-0.002249 -0.000207 0.120398 0.248778 0.206789 -0.397993 -0.062500 1 0 0 0 0 0 2 227144
-0.002249 -0.000207 0.120398 0.248770 0.206781 -0.397999 -0.062500 1 0 0 0 0 0 2 228149
-0.002249 -0.000207 0.120398 0.248778 0.206788 -0.397993 -0.062500 1 0 0 0 0 0 2 229147
-0.002249 -0.000207 0.120398 0.248770 0.206780 -0.397999 -0.062500 1 0 0 0 0 0 2 230149
-0.002249 -0.000207 0.120398 0.248774 0.206800 -0.398000 -0.062500 1 0 0 0 0 0 2 231148
-0.002249 -0.000207 0.120398 0.248778 0.206791 -0.397993 -0.062500 1 0 0 0 0 0 2 232146
-0.002249 -0.000207 0.120398 0.248770 0.206781 -0.397999 -0.062500 1 0 0 0 0 0 2 233129
-0.002249 -0.000207 0.120398 0.248777 0.206789 -0.397993 -0.062500 1 0 0 0 0 0 2 234145
-0.002249 -0.000207 0.120398 0.248782 0.206778 -0.398005 -0.062500 1 0 0 0 0 0 2 235126
-0.002249 -0.000207 0.120398 0.248779 0.206788 -0.397994 -0.062500 1 0 0 0 0 0 2 236125
-0.002249 -0.000207 0.120398 0.248771 0.206780 -0.397999 -0.062500 1 0 0 0 0 0 2 237147
-0.002249 -0.000207 0.120398 0.248778 0.206788 -0.397993 -0.062500 1 0 0 0 0 0 2 238142
-0.002249 -0.000207 0.120398 0.248767 0.206792 -0.398006 -0.062500 1 0 0 0 0 0 2 239146
-0.002249 -0.000207 0.120398 0.248777 0.206790 -0.397994 -0.062500 1 0 0 0 0 0 2 240136
-0.002249 -0.000207 0.120398 0.248778 0.206790 -0.397992 -0.062500 1 0 0 0 0 0 2 241146
-0.002249 -0.000207 0.120398 0.248770 0.206781 -0.397999 -0.062500 1 0 0 0 0 0 2 242144
-0.002249 -0.000207 0.120398 0.248777 0.206789 -0.397993 -0.062500 1 0 0 0 0 0 2 243147
-0.002249 -0.000207 0.120398 0.248770 0.206781 -0.397999 -0.062500 1 0 0 0 0 0 2 244143
-0.002249 -0.000207 0.120398 0.248777 0.206788 -0.397993 -0.062500 1 0 0 0 0 0 2 245145
-0.002249 -0.000207 0.120398 0.248779 0.206789 -0.398012 -0.062500 1 0 0 0 0 0 2 246143
-0.002249 -0.000207 0.120398 0.248779 0.206790 -0.397995 -0.062500 1 0 0 0 0 0 2 247144
-0.002249 -0.000207 0.120398 0.248779 0.206790 -0.397993 -0.062500 1 0 0 0 0 0 2 248143
-0.002249 -0.000207 0.120398 0.248771 0.206781 -0.397999 -0.062500 1 0 0 0 0 0 2 249146
-0.002249 -0.000207 0.120398 0.248778 0.206789 -0.397993 -0.062500 1 0 0 0 0 0 2 250144
-0.002249 -0.000207 0.120398 0.248770 0.206781 -0.397999 -0.062500 1 0 0 0 0 0 2 251135
-0.002249 -0.000207 0.120398 0.248778 0.206788 -0.397993 -0.062500 1 0 0 0 0 0 2 252143
-0.002249 -0.000207 0.120398 0.248770 0.206780 -0.397999 -0.062500 1 0 0 0 0 0 2 253135
-0.002249 -0.000207 0.120398 0.248777 0.206788 -0.397993 -0.062500 1 0 0 0 0 0 2 254142
-0.002249 -0.000207 0.120398 0.248766 0.206792 -0.398006 -0.062500 1 0 0 0 0 0 2 255132
-0.002249 -0.000207 0.120398 0.248777 0.206790 -0.397994 -0.062500 1 0 0 0 0 0 2 256142
-0.002249 -0.000207 0.120398 0.248778 0.206790 -0.397992 -0.062500 1 0 0 0 0 0 2 257132
-0.002249 -0.000207 0.120398 0.248782 0.206778 -0.398005 -0.062500 1 0 0 0 0 0 2 258141
-0.002249 -0.000207 0.120398 0.248779 0.206788 -0.397994 -0.062500 1 0 0 0 0 0 2 259131
-0.002249 -0.000207 0.120398 0.248771 0.206780 -0.397999 -0.062500 1 0 0 0 0 0 2 260141
-0.002249 -0.000207 0.120398 0.248778 0.206788 -0.397993 -0.062500 1 0 0 0 0 0 2 261131
-0.002249 -0.000207 0.120398 0.248767 0.206792 -0.398006 -0.062500 1 0 0 0 0 0 2 262141
-0.002249 -0.000207 0.120398 0.248777 0.206790 -0.397994 -0.062500 1 0 0 0 0 0 2 263131
-0.002249 -0.000207 0.120398 0.248778 0.206790 -0.397992 -0.062500 1 0 0 0 0 0 2 264142
-0.002249 -0.000207 0.120398 0.248770 0.206781 -0.397999 -0.062500 1 0 0 0 0 0 2 265141
-0.002249 -0.000207 0.120398 0.248777 0.206789 -0.397993 -0.062500 1 0 0 0 0 0 2 266131
-0.002249 -0.000207 0.120398 0.248770 0.206781 -0.397999 -0.062500 1 0 0 0 0 0 2 267141
-0.002249 -0.000207 0.120398 0.248777 0.206788 -0.397993 -0.062500 1 0 0 0 0 0 2 268130
-0.002249 -0.000207 0.120398 0.248782 0.206777 -0.398005 -0.062500 1 0 0 0 0 0 2 269141
-0.002249 -0.000207 0.120398 0.248779 0.206788 -0.397994 -0.062500 1 0 0 0 0 0 2 270131
-0.002249 -0.000207 0.120398 0.248775 0.206801 -0.397999 -0.062500 1 0 0 0 0 0 2 271140
-0.002249 -0.000207 0.120398 0.248770 0.206782 -0.398000 -0.062500 1 0 0 0 0 0 2 272131
-0.002249 -0.000207 0.120398 0.248778 0.206789 -0.397993 -0.062500 1 0 0 0 0 0 2 273142
-0.002249 -0.000207 0.120398 0.248770 0.206781 -0.397999 -0.062500 1 0 0 0 0 0 2 274130
-0.002249 -0.000207 0.120398 0.248778 0.206788 -0.397993 -0.062500 1 0 0 0 0 0 2 275142
-0.002262 -0.000220 0.120387 0.427397 0.398114 -0.246538 -0.062500 1 0 0 0 0 0 2 276130
-0.002268 -0.000227 0.120383 0.368689 0.334030 -0.320355 -0.062500 1 0 0 0 0 0 2 277141
-0.002271 -0.000231 0.120382 0.323801 0.285926 -0.358729 -0.062500 1 0 0 0 0 0 2 278130
-0.002273 -0.000232 0.120382 0.299538 0.260249 -0.373365 -0.062500 1 0 0 0 0 0 2 279141
-0.002274 -0.000233 0.120381 0.287145 0.247237 -0.378583 -0.062500 1 0 0 0 0 0 2 280156
-0.002274 -0.000234 0.120381 0.280880 0.240697 -0.380418 -0.062500 1 0 0 0 0 0 2 281148
-0.002274 -0.000234 0.120381 0.277733 0.237429 -0.381047 -0.062500 1 0 0 0 0 0 2 282152
-0.002274 -0.000234 0.120381 0.276158 0.235789 -0.381275 -0.062500 1 0 0 0 0 0 2 283139
-0.002275 -0.000234 0.120381 0.275364 0.234970 -0.381349 -0.062500 1 0 0 0 0 0 2 284147
-0.002275 -0.000234 0.120381 0.274973 0.234559 -0.381386 -0.062500 1 0 0 0 0 0 2 285145
-0.002275 -0.000234 0.120381 0.274765 0.234356 -0.381389 -0.062500 1 0 0 0 0 0 2 286148
-0.002275 -0.000234 0.120381 0.274670 0.234258 -0.381398 -0.062500 1 0 0 0 0 0 2 287148
-0.002275 -0.000234 0.120381 0.274616 0.234200 -0.381401 -0.062500 1 0 0 0 0 0 2 288154
-0.002275 -0.000234 0.120381 0.274595 0.234179 -0.381396 -0.062500 1 0 0 0 0 0 2 289129
-0.002275 -0.000234 0.120381 0.274574 0.234173 -0.381396 -0.062500 1 0 0 0 0 0 2 290146
-0.002275 -0.000234 0.120381 0.274576 0.234161 -0.381389 -0.062500 1 0 0 0 0 0 2 291146
-0.002275 -0.000234 0.120381 0.274580 0.234149 -0.381401 -0.062500 1 0 0 0 0 0 2 292124
-0.002275 -0.000234 0.120381 0.274569 0.234150 -0.381396 -0.062500 1 0 0 0 0 0 2 293145
-0.002275 -0.000234 0.120381 0.274568 0.234150 -0.381396 -0.062500 1 0 0 0 0 0 2 294142
-0.002275 -0.000234 0.120381 0.274568 0.234150 -0.381396 -0.062500 1 0 0 0 0 0 2 295144
-0.002275 -0.000234 0.120381 0.274567 0.234149 -0.381396 -0.062500 1 0 0 0 0 0 2 296146
-0.002275 -0.000234 0.120381 0.274572 0.234170 -0.381395 -0.062500 1 0 0 0 0 0 2 297148
-0.002275 -0.000234 0.120381 0.274568 0.234153 -0.381395 -0.062500 1 0 0 0 0 0 2 298149
-0.002275 -0.000234 0.120381 0.274567 0.234151 -0.381395 -0.062500 1 0 0 0 0 0 2 299147
-0.002275 -0.000234 0.120381 0.274567 0.234150 -0.381395 -0.062500 1 0 0 0 0 0 2 300143
-0.002275 -0.000234 0.120381 0.274567 0.234150 -0.381395 -0.062500 1 0 0 0 0 0 2 301144
-0.002275 -0.000234 0.120381 0.274579 0.234147 -0.381402 -0.062500 1 0 0 0 0 0 2 302142
-0.002275 -0.000234 0.120381 0.274569 0.234149 -0.381396 -0.062500 1 0 0 0 0 0 2 303124
-0.002275 -0.000234 0.120381 0.274576 0.234158 -0.381389 -0.062500 1 0 0 0 0 0 2 304142
-0.002275 -0.000234 0.120381 0.274565 0.234163 -0.381401 -0.062500 1 0 0 0 0 0 2 305145
-0.002275 -0.000234 0.120381 0.274567 0.234152 -0.381396 -0.062500 1 0 0 0 0 0 2 306143
-0.002275 -0.000234 0.120381 0.274568 0.234150 -0.381396 -0.062500 1 0 0 0 0 0 2 307143
-0.002275 -0.000234 0.120381 0.274567 0.234150 -0.381396 -0.062500 1 0 0 0 0 0 2 308143
-0.002275 -0.000234 0.120381 0.274567 0.234150 -0.381396 -0.062500 1 0 0 0 0 0 2 309143
-0.002275 -0.000234 0.120381 0.274567 0.234150 -0.381396 -0.062500 1 0 0 0 0 0 2 310122
-0.002275 -0.000234 0.120381 0.274575 0.234159 -0.381388 -0.062500 1 0 0 0 0 0 2 311140
-0.002275 -0.000234 0.120381 0.274565 0.234163 -0.381401 -0.062500 1 0 0 0 0 0 2 312123
-0.002275 -0.000234 0.120381 0.274567 0.234152 -0.381396 -0.062500 1 0 0 0 0 0 2 313147
-0.002275 -0.000234 0.120381 0.274579 0.234148 -0.381402 -0.062500 1 0 0 0 0 0 2 314140
-0.002275 -0.000234 0.120381 0.274569 0.234150 -0.381396 -0.062500 1 0 0 0 0 0 2 315142
-0.002275 -0.000234 0.120381 0.274568 0.234150 -0.381396 -0.062500 1 0 0 0 0 0 2 316142
-0.002275 -0.000234 0.120381 0.274568 0.234150 -0.381396 -0.062500 1 0 0 0 0 0 2 317126
-0.002275 -0.000234 0.120381 0.274576 0.234159 -0.381389 -0.062500 1 0 0 0 0 0 2 318141
-0.002275 -0.000234 0.120381 0.274569 0.234151 -0.381395 -0.062500 1 0 0 0 0 0 2 319144
-0.002275 -0.000234 0.120381 0.274564 0.234162 -0.381402 -0.062500 1 0 0 0 0 0 2 320141
-0.002275 -0.000234 0.120381 0.274567 0.234152 -0.381396 -0.062500 1 0 0 0 0 0 2 321146
-0.002275 -0.000234 0.120381 0.274567 0.234150 -0.381396 -0.062500 1 0 0 0 0 0 2 322135
-0.002275 -0.000234 0.120381 0.274567 0.234150 -0.381396 -0.062500 1 0 0 0 0 0 2 323141
-0.002275 -0.000234 0.120381 0.274567 0.234150 -0.381396 -0.062500 1 0 0 0 0 0 2 324139
-0.002275 -0.000234 0.120381 0.274575 0.234159 -0.381388 -0.062500 1 0 0 0 0 0 2 325145
-0.002275 -0.000234 0.120381 0.274580 0.234148 -0.381401 -0.062500 1 0 0 0 0 0 2 326142
-0.002275 -0.000234 0.120381 0.274569 0.234150 -0.381396 -0.062500 1 0 0 0 0 0 2 327142
-0.002275 -0.000234 0.120381 0.274565 0.234162 -0.381402 -0.062500 1 0 0 0 0 0 2 328141
-0.002275 -0.000234 0.120381 0.274567 0.234151 -0.381396 -0.062500 1 0 0 0 0 0 2 329139
-0.002275 -0.000234 0.120381 0.274567 0.234150 -0.381396 -0.062500 1 0 0 0 0 0 2 330140
-0.002275 -0.000234 0.120381 0.274567 0.234150 -0.381396 -0.062500 1 0 0 0 0 0 2 331139
-0.002275 -0.000234 0.120381 0.274575 0.234159 -0.381389 -0.062500 1 0 0 0 0 0 2 332140
-0.002275 -0.000234 0.120381 0.274568 0.234151 -0.381395 -0.062500 1 0 0 0 0 0 2 333152
-0.002275 -0.000234 0.120381 0.274568 0.234150 -0.381395 -0.062500 1 0 0 0 0 0 2 334141
-0.002275 -0.000234 0.120381 0.274567 0.234150 -0.381395 -0.062500 1 0 0 0 0 0 2 335133
-0.002275 -0.000234 0.120381 0.274576 0.234159 -0.381408 -0.062500 1 0 0 0 0 0 2 336141
-0.002275 -0.000234 0.120381 0.274569 0.234151 -0.381397 -0.062500 1 0 0 0 0 0 2 337185
-0.002275 -0.000234 0.120381 0.274568 0.234150 -0.381396 -0.062500 1 0 0 0 0 0 2 338197
-0.002275 -0.000234 0.120381 0.274576 0.234159 -0.381389 -0.062500 1 0 0 0 0 0 2 339209
-0.002275 -0.000234 0.120381 0.274569 0.234151 -0.381395 -0.062500 1 0 0 0 0 0 2 340197
-0.002275 -0.000234 0.120381 0.274568 0.234150 -0.381395 -0.062500 1 0 0 0 0 0 2 341184
-0.002275 -0.000234 0.120381 0.274568 0.234150 -0.381395 -0.062500 1 0 0 0 0 0 2 342197
-0.002275 -0.000234 0.120381 0.274568 0.234150 -0.381395 -0.062500 1 0 0 0 0 0 2 343180
-0.002256 -0.000239 0.120372 0.009321 0.296427 -0.243013 -0.062500 1 0 0 0 0 0 2 344195
-0.002246 -0.000241 0.120368 0.099621 0.275676 -0.310445 -0.062500 1 0 0 0 0 0 2 345133
-0.002242 -0.000242 0.120367 0.166298 0.260032 -0.345513 -0.062500 1 0 0 0 0 0 2 346139
-0.002239 -0.000243 0.120366 0.201561 0.251638 -0.358888 -0.062500 1 0 0 0 0 0 2 347128
-0.002238 -0.000243 0.120366 0.219298 0.247374 -0.363657 -0.062500 1 0 0 0 0 0 2 348130
-0.002238 -0.000243 0.120366 0.228134 0.245235 -0.365324 -0.062500 1 0 0 0 0 0 2 349130
-0.002237 -0.000243 0.120366 0.232555 0.244168 -0.365920 -0.062500 1 0 0 0 0 0 2 350138
-0.002237 -0.000243 0.120366 0.234754 0.243631 -0.366120 -0.062500 1 0 0 0 0 0 2 351128
-0.002237 -0.000243 0.120366 0.235854 0.243357 -0.366189 -0.062500 1 0 0 0 0 0 2 352130
-0.002237 -0.000243 0.120366 0.236394 0.243216 -0.366221 -0.062500 1 0 0 0 0 0 2 353139
-0.002237 -0.000243 0.120366 0.236672 0.243148 -0.366217 -0.062500 1 0 0 0 0 0 2 354128
-0.002237 -0.000243 0.120366 0.236806 0.243115 -0.366220 -0.062500 1 0 0 0 0 0 2 355139
-0.002237 -0.000243 0.120366 0.236872 0.243099 -0.366232 -0.062500 1 0 0 0 0 0 2 356129
-0.002237 -0.000243 0.120366 0.236920 0.243099 -0.366225 -0.062500 1 0 0 0 0 0 2 357139
-0.002237 -0.000243 0.120366 0.236935 0.243096 -0.366231 -0.062500 1 0 0 0 0 0 2 358128
-0.002237 -0.000243 0.120366 0.236940 0.243085 -0.366224 -0.062500 1 0 0 0 0 0 2 359128
-0.002237 -0.000243 0.120366 0.236940 0.243084 -0.366224 -0.062500 1 0 0 0 0 0 2 360137
-0.002237 -0.000243 0.120366 0.236939 0.243084 -0.366223 -0.062500 1 0 0 0 0 0 2 361141
-0.002237 -0.000243 0.120366 0.236951 0.243081 -0.366230 -0.062500 1 0 0 0 0 0 2 362130
-0.002237 -0.000243 0.120366 0.236940 0.243083 -0.366224 -0.062500 1 0 0 0 0 0 2 363136
-0.002237 -0.000243 0.120366 0.236948 0.243092 -0.366237 -0.062500 1 0 0 0 0 0 2 364141
-0.002237 -0.000243 0.120366 0.236940 0.243084 -0.366225 -0.062500 1 0 0 0 0 0 2 365140
-0.002237 -0.000243 0.120366 0.236951 0.243081 -0.366230 -0.062500 1 0 0 0 0 0 2 366139
-0.002237 -0.000243 0.120366 0.236940 0.243083 -0.366225 -0.062500 1 0 0 0 0 0 2 367123
-0.002237 -0.000243 0.120366 0.236951 0.243080 -0.366230 -0.062500 1 0 0 0 0 0 2 368151
-0.002237 -0.000243 0.120366 0.236948 0.243092 -0.366217 -0.062500 1 0 0 0 0 0 2 369140
-0.002237 -0.000243 0.120366 0.236952 0.243081 -0.366229 -0.062500 1 0 0 0 0 0 2 370139
-0.002237 -0.000243 0.120366 0.236940 0.243083 -0.366224 -0.062500 1 0 0 0 0 0 2 371146
-0.002237 -0.000243 0.120366 0.236948 0.243092 -0.366237 -0.062500 1 0 0 0 0 0 2 372264
-0.002237 -0.000243 0.120366 0.236940 0.243084 -0.366225 -0.062500 1 0 0 0 0 0 2 373143
-0.002237 -0.000243 0.120366 0.236951 0.243081 -0.366230 -0.062500 1 0 0 0 0 0 2 374141
-0.002237 -0.000243 0.120366 0.236940 0.243083 -0.366225 -0.062500 1 0 0 0 0 0 2 375147
-0.002237 -0.000243 0.120366 0.236959 0.243089 -0.366223 -0.062500 1 0 0 0 0 0 2 376144
-0.002237 -0.000243 0.120366 0.236941 0.243084 -0.366223 -0.062500 1 0 0 0 0 0 2 377149
-0.002237 -0.000243 0.120366 0.236951 0.243080 -0.366230 -0.062500 1 0 0 0 0 0 2 378143
-0.002237 -0.000243 0.120366 0.236940 0.243083 -0.366224 -0.062500 1 0 0 0 0 0 2 379142
-0.002237 -0.000243 0.120366 0.236947 0.243092 -0.366237 -0.062500 1 0 0 0 0 0 2 380141
-0.002237 -0.000243 0.120366 0.236939 0.243084 -0.366225 -0.062500 1 0 0 0 0 0 2 381143
-0.002237 -0.000243 0.120366 0.236951 0.243081 -0.366230 -0.062500 1 0 0 0 0 0 2 382141
-0.002237 -0.000243 0.120366 0.236948 0.243092 -0.366217 -0.062500 1 0 0 0 0 0 2 383143
-0.002237 -0.000243 0.120366 0.236952 0.243081 -0.366229 -0.062500 1 0 0 0 0 0 2 384143
-0.002237 -0.000243 0.120366 0.236940 0.243083 -0.366224 -0.062500 1 0 0 0 0 0 2 385129
-0.002237 -0.000243 0.120366 0.236951 0.243080 -0.366230 -0.062500 1 0 0 0 0 0 2 386142
-0.002237 -0.000243 0.120366 0.236940 0.243083 -0.366224 -0.062500 1 0 0 0 0 0 2 387141
-0.002237 -0.000243 0.120366 0.236947 0.243092 -0.366237 -0.062500 1 0 0 0 0 0 2 388140
-0.002237 -0.000243 0.120366 0.236939 0.243084 -0.366225 -0.062500 1 0 0 0 0 0 2 389142
-0.002237 -0.000243 0.120366 0.236959 0.243089 -0.366223 -0.062500 1 0 0 0 0 0 2 390139
-0.002237 -0.000243 0.120366 0.236941 0.243084 -0.366223 -0.062500 1 0 0 0 0 0 2 391139
-0.002237 -0.000243 0.120366 0.236951 0.243081 -0.366230 -0.062500 1 0 0 0 0 0 2 392139
-0.002237 -0.000243 0.120366 0.236940 0.243083 -0.366224 -0.062500 1 0 0 0 0 0 2 393141
-0.002237 -0.000243 0.120366 0.236951 0.243080 -0.366230 -0.062500 1 0 0 0 0 0 2 394138
-0.002237 -0.000243 0.120366 0.236940 0.243083 -0.366224 -0.062500 1 0 0 0 0 0 2 395140
-0.002237 -0.000243 0.120366 0.236947 0.243092 -0.366237 -0.062500 1 0 0 0 0 0 2 396138
-0.002237 -0.000243 0.120366 0.236947 0.243093 -0.366218 -0.062500 1 0 0 0 0 0 2 397141
-0.002237 -0.000243 0.120366 0.236952 0.243082 -0.366229 -0.062500 1 0 0 0 0 0 2 398143
-0.002237 -0.000243 0.120366 0.236952 0.243080 -0.366230 -0.062500 1 0 0 0 0 0 2 399141
-0.002237 -0.000243 0.120366 0.236940 0.243083 -0.366224 -0.062500 1 0 0 0 0 0 2 400138
-0.002237 -0.000243 0.120366 0.236951 0.243080 -0.366230 -0.062500 1 0 0 0 0 0 2 401142
-0.002237 -0.000243 0.120366 0.236940 0.243083 -0.366224 -0.062500 1 0 0 0 0 0 2 402139
-0.002237 -0.000243 0.120366 0.236951 0.243080 -0.366230 -0.062500 1 0 0 0 0 0 2 403139
-0.002237 -0.000243 0.120366 0.236937 0.243094 -0.366231 -0.062500 1 0 0 0 0 0 2 404139
-0.002237 -0.000243 0.120366 0.236946 0.243093 -0.366218 -0.062500 1 0 0 0 0 0 2 405141
-0.002237 -0.000243 0.120366 0.236951 0.243082 -0.366229 -0.062500 1 0 0 0 0 0 2 406139
-0.002237 -0.000243 0.120366 0.236952 0.243080 -0.366231 -0.062500 1 0 0 0 0 0 2 407138
-0.002237 -0.000243 0.120366 0.236940 0.243083 -0.366224 -0.062500 1 0 0 0 0 0 2 408133
-0.002237 -0.000243 0.120366 0.236951 0.243080 -0.366230 -0.062500 1 0 0 0 0 0 2 409142
-0.002237 -0.000243 0.120366 0.236940 0.243082 -0.366224 -0.062500 1 0 0 0 0 0 2 410146
-0.002237 -0.000243 0.120366 0.236951 0.243080 -0.366230 -0.062500 1 0 0 0 0 0 2 411138
-0.002237 -0.000243 0.120366 0.236945 0.243103 -0.366224 -0.062500 1 0 0 0 0 0 2 412139
-0.002237 -0.000243 0.120366 0.236952 0.243083 -0.366230 -0.062500 1 0 0 0 0 0 2 413140
-0.002237 -0.000243 0.120366 0.236940 0.243083 -0.366224 -0.062500 1 0 0 0 0 0 2 414139
-0.002237 -0.000243 0.120366 0.236951 0.243080 -0.366230 -0.062500 1 0 0 0 0 0 2 415141
-0.002237 -0.000243 0.120366 0.236940 0.243083 -0.366224 -0.062500 1 0 0 0 0 0 2 416139
-0.002237 -0.000243 0.120366 0.236951 0.243080 -0.366230 -0.062500 1 0 0 0 0 0 2 417142
-0.002237 -0.000243 0.120366 0.236940 0.243082 -0.366224 -0.062500 1 0 0 0 0 0 2 418139
-0.002237 -0.000243 0.120366 0.236959 0.243089 -0.366223 -0.062500 1 0 0 0 0 0 2 419139
-0.002237 -0.000243 0.120366 0.236938 0.243095 -0.366230 -0.062500 1 0 0 0 0 0 2 420130
-0.002237 -0.000243 0.120366 0.236951 0.243082 -0.366231 -0.062500 1 0 0 0 0 0 2 421139
-0.002237 -0.000243 0.120366 0.236940 0.243083 -0.366224 -0.062500 1 0 0 0 0 0 2 422128
-0.002237 -0.000243 0.120366 0.236951 0.243080 -0.366230 -0.062500 1 0 0 0 0 0 2 423137
-0.002237 -0.000243 0.120366 0.236940 0.243083 -0.366224 -0.062500 1 0 0 0 0 0 2 424128
-0.002237 -0.000243 0.120366 0.236951 0.243080 -0.366230 -0.062500 1 0 0 0 0 0 2 425138
-0.002237 -0.000243 0.120366 0.236948 0.243091 -0.366217 -0.062500 1 0 0 0 0 0 2 426127
-0.002237 -0.000243 0.120366 0.236948 0.243093 -0.366236 -0.062500 1 0 0 0 0 0 2 427137
-0.002237 -0.000243 0.120366 0.236940 0.243085 -0.366225 -0.062500 1 0 0 0 0 0 2 428127
-0.002237 -0.000243 0.120366 0.236951 0.243081 -0.366230 -0.062500 1 0 0 0 0 0 2 429138
-0.002237 -0.000243 0.120366 0.236940 0.243083 -0.366224 -0.062500 1 0 0 0 0 0 2 430126
-0.002237 -0.000243 0.120366 0.236951 0.243080 -0.366230 -0.062500 1 0 0 0 0 0 2 431137
-0.002237 -0.000243 0.120366 0.236940 0.243083 -0.366224 -0.062500 1 0 0 0 0 0 2 432137
-0.002237 -0.000243 0.120366 0.236959 0.243089 -0.366223 -0.062500 1 0 0 0 0 0 2 433127
-0.002237 -0.000243 0.120366 0.236941 0.243084 -0.366223 -0.062500 1 0 0 0 0 0 2 434137
-0.002237 -0.000243 0.120366 0.236948 0.243092 -0.366236 -0.062500 1 0 0 0 0 0 2 435126
-0.002237 -0.000243 0.120366 0.236939 0.243084 -0.366225 -0.062500 1 0 0 0 0 0 2 436136
-0.002237 -0.000243 0.120366 0.236951 0.243081 -0.366230 -0.062500 1 0 0 0 0 0 2 437127
-0.002237 -0.000243 0.120366 0.236940 0.243083 -0.366224 -0.062500 1 0 0 0 0 0 2 438136
-0.002237 -0.000243 0.120366 0.236951 0.243080 -0.366230 -0.062500 1 0 0 0 0 0 2 439127
-0.002237 -0.000243 0.120366 0.236948 0.243092 -0.366217 -0.062500 1 0 0 0 0 0 2 440136
-0.002237 -0.000243 0.120366 0.236952 0.243081 -0.366229 -0.062500 1 0 0 0 0 0 2 441128
-0.002237 -0.000243 0.120366 0.236952 0.243080 -0.366230 -0.062500 1 0 0 0 0 0 2 442115
-0.002237 -0.000243 0.120366 0.236937 0.243094 -0.366231 -0.062500 1 0 0 0 0 0 2 443128
-0.002237 -0.000243 0.120366 0.236938 0.243085 -0.366224 -0.062500 1 0 0 0 0 0 2 444136
-0.002237 -0.000243 0.120366 0.236950 0.243081 -0.366230 -0.062500 1 0 0 0 0 0 2 445126
-0.002237 -0.000243 0.120366 0.236939 0.243083 -0.366224 -0.062500 1 0 0 0 0 0 2 446135
-0.002237 -0.000243 0.120366 0.236959 0.243089 -0.366223 -0.062500 1 0 0 0 0 0 2 447126
-0.002237 -0.000243 0.120366 0.236953 0.243081 -0.366230 -0.062500 1 0 0 0 0 0 2 448126
-0.002237 -0.000243 0.120366 0.236941 0.243083 -0.366224 -0.062500 1 0 0 0 0 0 2 449135
-0.002237 -0.000243 0.120366 0.236951 0.243080 -0.366230 -0.062500 1 0 0 0 0 0 2 450137
-0.002237 -0.000243 0.120366 0.236937 0.243094 -0.366231 -0.062500 1 0 0 0 0 0 2 451141
-0.002237 -0.000243 0.120366 0.236951 0.243082 -0.366231 -0.062500 1 0 0 0 0 0 2 452144
-0.002237 -0.000243 0.120366 0.236940 0.243083 -0.366225 -0.062500 1 0 0 0 0 0 2 453132
-0.002237 -0.000243 0.120366 0.236959 0.243089 -0.366223 -0.062500 1 0 0 0 0 0 2 454131
-0.002237 -0.000243 0.120366 0.236941 0.243084 -0.366223 -0.062500 1 0 0 0 0 0 2 455147
-0.002237 -0.000243 0.120366 0.236951 0.243080 -0.366230 -0.062500 1 0 0 0 0 0 2 456128
-0.002237 -0.000243 0.120366 0.236940 0.243083 -0.366224 -0.062500 1 0 0 0 0 0 2 457140
-0.002237 -0.000243 0.120366 0.236951 0.243080 -0.366230 -0.062500 1 0 0 0 0 0 2 458140
-0.002237 -0.000243 0.120366 0.236937 0.243094 -0.366231 -0.062500 1 0 0 0 0 0 2 459140
-0.002237 -0.000243 0.120366 0.236950 0.243082 -0.366231 -0.062500 1 0 0 0 0 0 2 460137
-0.002237 -0.000243 0.120366 0.236948 0.243092 -0.366218 -0.062500 1 0 0 0 0 0 2 461140
-0.002237 -0.000243 0.120366 0.236952 0.243082 -0.366229 -0.062500 1 0 0 0 0 0 2 462119
-0.002237 -0.000243 0.120366 0.236940 0.243083 -0.366224 -0.062500 1 0 0 0 0 0 2 463120
-0.002237 -0.000243 0.120366 0.236951 0.243080 -0.366230 -0.062500 1 0 0 0 0 0 2 464119
-0.002237 -0.000243 0.120366 0.236940 0.243083 -0.366224 -0.062500 1 0 0 0 0 0 2 465140
-0.002237 -0.000243 0.120366 0.236947 0.243092 -0.366237 -0.062500 1 0 0 0 0 0 2 466148
-0.002237 -0.000243 0.120366 0.236939 0.243084 -0.366225 -0.062500 1 0 0 0 0 0 2 467140
-0.002237 -0.000243 0.120366 0.236959 0.243089 -0.366223 -0.062500 1 0 0 0 0 0 2 468142
-0.002237 -0.000243 0.120366 0.236941 0.243084 -0.366223 -0.062500 1 0 0 0 0 0 2 469139
-0.002237 -0.000243 0.120366 0.236951 0.243081 -0.366230 -0.062500 1 0 0 0 0 0 2 470134
-0.002250 -0.000257 0.120355 0.415504 0.434306 -0.214697 -0.062500 1 0 0 0 0 0 2 471134
-0.002256 -0.000264 0.120352 0.356813 0.370270 -0.288557 -0.062500 1 0 0 0 0 0 2 472119
-0.002259 -0.000267 0.120350 0.311938 0.322207 -0.326956 -0.062500 1 0 0 0 0 0 2 473172
-0.002261 -0.000269 0.120350 0.287686 0.296533 -0.341576 -0.062500 1 0 0 0 0 0 2 474146
-0.002262 -0.000270 0.120350 0.275303 0.283514 -0.346809 -0.062500 1 0 0 0 0 0 2 475173
-0.002262 -0.000270 0.120350 0.269041 0.276974 -0.348647 -0.062500 1 0 0 0 0 0 2 476145
-0.002263 -0.000270 0.120350 0.265892 0.273719 -0.349286 -0.062500 1 0 0 0 0 0 2 477144
-0.002263 -0.000270 0.120350 0.264317 0.272081 -0.349495 -0.062500 1 0 0 0 0 0 2 478173
-0.002263 -0.000270 0.120350 0.263515 0.271253 -0.349575 -0.062500 1 0 0 0 0 0 2 479144
-0.002263 -0.000270 0.120350 0.263130 0.270850 -0.349605 -0.062500 1 0 0 0 0 0 2 480144
-0.002275 -0.000284 0.120339 0.441399 0.461764 -0.197961 -0.062500 1 0 0 0 0 0 2 481175
-0.002282 -0.000291 0.120335 0.382646 0.397676 -0.271887 -0.062500 1 0 0 0 0 0 2 482177
-0.002285 -0.000294 0.120334 0.337749 0.349591 -0.310317 -0.062500 1 0 0 0 0 0 2 483146
-0.002287 -0.000296 0.120333 0.313474 0.323892 -0.324962 -0.062500 1 0 0 0 0 0 2 484145
-0.002288 -0.000297 0.120333 0.301073 0.310869 -0.330187 -0.062500 1 0 0 0 0 0 2 485174
-0.002288 -0.000297 0.120333 0.294822 0.304330 -0.332014 -0.062500 1 0 0 0 0 0 2 486146
-0.002288 -0.000298 0.120333 0.291668 0.301067 -0.332659 -0.062500 1 0 0 0 0 0 2 487171
-0.002288 -0.000298 0.120333 0.290085 0.299420 -0.332877 -0.062500 1 0 0 0 0 0 2 488143
-0.002288 -0.000298 0.120333 0.289299 0.298609 -0.332964 -0.062500 1 0 0 0 0 0 2 489174
-0.002301 -0.000311 0.120322 0.467261 0.489205 -0.181214 -0.062500 1 0 0 0 0 0 2 492397
-0.002308 -0.000318 0.120318 0.408464 0.425069 -0.255206 -0.062500 1 0 0 0 0 0 2 493146
-0.002311 -0.000322 0.120317 0.363530 0.376946 -0.293659 -0.062500 1 0 0 0 0 0 2 494172
-0.002313 -0.000323 0.120317 0.339263 0.351255 -0.308321 -0.062500 1 0 0 0 0 0 2 495143
-0.002313 -0.000324 0.120316 0.326844 0.338213 -0.313555 -0.062500 1 0 0 0 0 0 2 496172
-0.002314 -0.000325 0.120316 0.320594 0.331674 -0.315387 -0.062500 1 0 0 0 0 0 2 497144
-0.002314 -0.000325 0.120316 0.317428 0.328383 -0.316022 -0.062500 1 0 0 0 0 0 2 498164
-0.002314 -0.000325 0.120316 0.315858 0.326762 -0.316253 -0.062500 1 0 0 0 0 0 2 499172
-0.002314 -0.000325 0.120316 0.315069 0.325934 -0.316322 -0.062500 1 0 0 0 0 0 2 500297
-0.002320 -0.000307 0.120306 0.388884 0.070352 -0.169382 -0.062500 1 0 0 0 0 0 2 501236
-0.002322 -0.000298 0.120302 0.365030 0.156102 -0.241029 -0.062500 1 0 0 0 0 0 2 502222
-0.002336 -0.000307 0.120290 0.524537 0.411065 -0.126422 -0.062500 1 0 0 0 0 0 2 508974
-0.002344 -0.000311 0.120286 0.455685 0.381264 -0.214658 -0.062500 1 0 0 0 0 0 2 513039
-0.002360 -0.000327 0.120274 0.583713 0.541358 -0.106251 -0.062500 1 0 0 0 0 0 2 514189
-0.002368 -0.000335 0.120269 0.498263 0.460457 -0.196751 -0.062500 1 0 0 0 0 0 2 515163
-0.002372 -0.000339 0.120268 0.439733 0.403799 -0.241100 -0.062500 1 0 0 0 0 0 2 516157
-0.002375 -0.000341 0.120267 0.408572 0.373786 -0.257817 -0.062500 1 0 0 0 0 0 2 517162
-0.002376 -0.000342 0.120267 0.392701 0.358611 -0.263774 -0.062500 1 0 0 0 0 0 2 518158
-0.002376 -0.000343 0.120267 0.384697 0.350982 -0.265854 -0.062500 1 0 0 0 0 0 2 519160
-0.002376 -0.000343 0.120267 0.380691 0.347171 -0.266576 -0.062500 1 0 0 0 0 0 2 520158
-0.002377 -0.000343 0.120267 0.378653 0.345263 -0.266836 -0.062500 1 0 0 0 0 0 2 521161
-0.002377 -0.000343 0.120267 0.377650 0.344314 -0.266928 -0.062500 1 0 0 0 0 0 2 522158
-0.002377 -0.000343 0.120267 0.377149 0.343825 -0.266958 -0.062500 1 0 0 0 0 0 2 523159
-0.002377 -0.000343 0.120267 0.376888 0.343597 -0.266969 -0.062500 1 0 0 0 0 0 2 524159
-0.002377 -0.000343 0.120267 0.376765 0.343472 -0.266960 -0.062500 1 0 0 0 0 0 2 525118
-0.002377 -0.000343 0.120267 0.376697 0.343416 -0.266974 -0.062500 1 0 0 0 0 0 2 526110
-0.002377 -0.000343 0.120267 0.376672 0.343375 -0.266970 -0.062500 1 0 0 0 0 0 2 527110
-0.002377 -0.000343 0.120267 0.376651 0.343366 -0.266970 -0.062500 1 0 0 0 0 0 2 528110
-0.002377 -0.000343 0.120267 0.376649 0.343366 -0.266970 -0.062500 1 0 0 0 0 0 2 529119
-0.002377 -0.000343 0.120267 0.376642 0.343358 -0.266977 -0.062500 1 0 0 0 0 0 2 530107
-0.002377 -0.000343 0.120267 0.376632 0.343348 -0.266965 -0.062500 1 0 0 0 0 0 2 531110
-0.002377 -0.000343 0.120267 0.376640 0.343356 -0.266977 -0.062500 1 0 0 0 0 0 2 532140
-0.002377 -0.000343 0.120267 0.376629 0.343360 -0.266972 -0.062500 1 0 0 0 0 0 2 533137
-0.002377 -0.000343 0.120267 0.376643 0.343346 -0.266971 -0.062500 1 0 0 0 0 0 2 534138
-0.002377 -0.000343 0.120267 0.376629 0.343359 -0.266971 -0.062500 1 0 0 0 0 0 2 535137
-0.002377 -0.000343 0.120267 0.376643 0.343345 -0.266971 -0.062500 1 0 0 0 0 0 2 536136
-0.002377 -0.000343 0.120267 0.376629 0.343358 -0.266971 -0.062500 1 0 0 0 0 0 2 537120
-0.002377 -0.000343 0.120267 0.376643 0.343345 -0.266971 -0.062500 1 0 0 0 0 0 2 538133
-0.002377 -0.000343 0.120267 0.376629 0.343358 -0.266971 -0.062500 1 0 0 0 0 0 2 539125
-0.002377 -0.000343 0.120267 0.376643 0.343345 -0.266971 -0.062500 1 0 0 0 0 0 2 540132
-0.002377 -0.000343 0.120267 0.376629 0.343358 -0.266971 -0.062500 1 0 0 0 0 0 2 541122
-0.002377 -0.000343 0.120267 0.376639 0.343357 -0.266977 -0.062500 1 0 0 0 0 0 2 542132
-0.002377 -0.000343 0.120267 0.376632 0.343348 -0.266965 -0.062500 1 0 0 0 0 0 2 543122
-0.002377 -0.000343 0.120267 0.376640 0.343356 -0.266977 -0.062500 1 0 0 0 0 0 2 544133
-0.002377 -0.000343 0.120267 0.376632 0.343348 -0.266965 -0.062500 1 0 0 0 0 0 2 545123
-0.002377 -0.000343 0.120267 0.376640 0.343356 -0.266977 -0.062500 1 0 0 0 0 0 2 546132
-0.002377 -0.000343 0.120267 0.376632 0.343348 -0.266965 -0.062500 1 0 0 0 0 0 2 547123
-0.002377 -0.000343 0.120267 0.376640 0.343356 -0.266977 -0.062500 1 0 0 0 0 0 2 548136
-0.002377 -0.000343 0.120267 0.376632 0.343348 -0.266965 -0.062500 1 0 0 0 0 0 2 549132
-0.002377 -0.000343 0.120267 0.376640 0.343356 -0.266977 -0.062500 1 0 0 0 0 0 2 550133
-0.002377 -0.000343 0.120267 0.376632 0.343348 -0.266965 -0.062500 1 0 0 0 0 0 2 551148
-0.002377 -0.000343 0.120267 0.376640 0.343355 -0.266977 -0.062500 1 0 0 0 0 0 2 552140
-0.002377 -0.000343 0.120267 0.376628 0.343359 -0.266972 -0.062500 1 0 0 0 0 0 2 553141
-0.002377 -0.000343 0.120267 0.376642 0.343345 -0.266971 -0.062500 1 0 0 0 0 0 2 554137
-0.002377 -0.000343 0.120267 0.376628 0.343358 -0.266971 -0.062500 1 0 0 0 0 0 2 555137
-0.002377 -0.000343 0.120267 0.376651 0.343354 -0.266964 -0.062500 1 0 0 0 0 0 2 556135
-0.002377 -0.000343 0.120267 0.376630 0.343360 -0.266970 -0.062500 1 0 0 0 0 0 2 557132
-0.002377 -0.000343 0.120267 0.376643 0.343346 -0.266970 -0.062500 1 0 0 0 0 0 2 558138
-0.002377 -0.000343 0.120267 0.376629 0.343359 -0.266971 -0.062500 1 0 0 0 0 0 2 559115
-0.002377 -0.000343 0.120267 0.376639 0.343357 -0.266977 -0.062500 1 0 0 0 0 0 2 560116
-0.002377 -0.000343 0.120267 0.376632 0.343349 -0.266965 -0.062500 1 0 0 0 0 0 2 561191
-0.002377 -0.000343 0.120267 0.376640 0.343356 -0.266976 -0.062500 1 0 0 0 0 0 2 562193
-0.002377 -0.000343 0.120267 0.376632 0.343348 -0.266965 -0.062500 1 0 0 0 0 0 2 563208
-0.002377 -0.000343 0.120267 0.376640 0.343356 -0.266976 -0.062500 1 0 0 0 0 0 2 564208
-0.002377 -0.000343 0.120267 0.376632 0.343348 -0.266965 -0.062500 1 0 0 0 0 0 2 565242
-0.002377 -0.000343 0.120267 0.376640 0.343356 -0.266976 -0.062500 1 0 0 0 0 0 2 566207
-0.002377 -0.000343 0.120267 0.376632 0.343348 -0.266965 -0.062500 1 0 0 0 0 0 2 567174
-0.002377 -0.000343 0.120267 0.376640 0.343356 -0.266976 -0.062500 1 0 0 0 0 0 2 568192
-0.002377 -0.000343 0.120267 0.376632 0.343348 -0.266965 -0.062500 1 0 0 0 0 0 2 569172
-0.002377 -0.000343 0.120267 0.376640 0.343356 -0.266976 -0.062500 1 0 0 0 0 0 2 570169
-0.002377 -0.000343 0.120267 0.376628 0.343360 -0.266971 -0.062500 1 0 0 0 0 0 2 571168
-0.002377 -0.000343 0.120267 0.376643 0.343346 -0.266971 -0.062500 1 0 0 0 0 0 2 572167
-0.002377 -0.000343 0.120267 0.376629 0.343359 -0.266971 -0.062500 1 0 0 0 0 0 2 573314
-0.002377 -0.000343 0.120267 0.376643 0.343346 -0.266970 -0.062500 1 0 0 0 0 0 2 574168
-0.002377 -0.000343 0.120267 0.376629 0.343359 -0.266971 -0.062500 1 0 0 0 0 0 2 575166
-0.002377 -0.000343 0.120267 0.376643 0.343345 -0.266970 -0.062500 1 0 0 0 0 0 2 576166
-0.002377 -0.000343 0.120267 0.376641 0.343356 -0.266977 -0.062500 1 0 0 0 0 0 2 577168
-0.002377 -0.000343 0.120267 0.376632 0.343348 -0.266965 -0.062500 1 0 0 0 0 0 2 578190
-0.002377 -0.000343 0.120267 0.376640 0.343356 -0.266977 -0.062500 1 0 0 0 0 0 2 579169
-0.002377 -0.000343 0.120267 0.376632 0.343348 -0.266965 -0.062500 1 0 0 0 0 0 2 580202
-0.002382 -0.000325 0.120256 0.450766 0.088269 -0.120003 -0.062500 1 0 0 0 0 0 2 581168
-0.002385 -0.000316 0.120253 0.427178 0.174208 -0.191643 -0.062500 1 0 0 0 0 0 2 582190
-0.002386 -0.000312 0.120252 0.408555 0.238331 -0.228888 -0.062500 1 0 0 0 0 0 2 583168
-0.002387 -0.000309 0.120251 0.398301 0.272457 -0.243079 -0.062500 1 0 0 0 0 0 2 584166
-0.002387 -0.000308 0.120251 0.392985 0.289704 -0.248136 -0.062500 1 0 0 0 0 0 2 585169
-0.002387 -0.000308 0.120251 0.390271 0.298343 -0.249920 -0.062500 1 0 0 0 0 0 2 586167
-0.002387 -0.000307 0.120251 0.388899 0.302659 -0.250538 -0.062500 1 0 0 0 0 0 2 587167
-0.002387 -0.000307 0.120251 0.388214 0.304821 -0.250752 -0.062500 1 0 0 0 0 0 2 588285
-0.002387 -0.000307 0.120251 0.387863 0.305893 -0.250828 -0.062500 1 0 0 0 0 0 2 589200
-0.002388 -0.000307 0.120251 0.387686 0.306428 -0.250844 -0.062500 1 0 0 0 0 0 2 590321
-0.002388 -0.000307 0.120251 0.387602 0.306700 -0.250866 -0.062500 1 0 0 0 0 0 2 591301
-0.002388 -0.000307 0.120251 0.387558 0.306842 -0.250862 -0.062500 1 0 0 0 0 0 2 592318
-0.002388 -0.000307 0.120251 0.387526 0.306911 -0.250869 -0.062500 1 0 0 0 0 0 2 593330
-0.002388 -0.000307 0.120251 0.387528 0.306935 -0.250870 -0.062500 1 0 0 0 0 0 2 594293
-0.002388 -0.000307 0.120251 0.387522 0.306959 -0.250863 -0.062500 1 0 0 0 0 0 2 595303
-0.002388 -0.000307 0.120251 0.387519 0.306972 -0.250869 -0.062500 1 0 0 0 0 0 2 596296
-0.002388 -0.000307 0.120251 0.387510 0.306965 -0.250857 -0.062500 1 0 0 0 0 0 2 597294
-0.002388 -0.000307 0.120251 0.387518 0.306972 -0.250868 -0.062500 1 0 0 0 0 0 2 598291
-0.002388 -0.000307 0.120251 0.387506 0.306976 -0.250863 -0.062500 1 0 0 0 0 0 2 599314
-0.002388 -0.000307 0.120251 0.387517 0.306973 -0.250869 -0.062500 1 0 0 0 0 0 2 600313
-0.002388 -0.000307 0.120251 0.387506 0.306976 -0.250863 -0.062500 1 0 0 0 0 0 2 601294
-0.002388 -0.000307 0.120251 0.387517 0.306973 -0.250869 -0.062500 1 0 0 0 0 0 2 602290
-0.002388 -0.000307 0.120251 0.387506 0.306976 -0.250863 -0.062500 1 0 0 0 0 0 2 603315
-0.002388 -0.000307 0.120251 0.387517 0.306973 -0.250869 -0.062500 1 0 0 0 0 0 2 604313
-0.002388 -0.000307 0.120251 0.387506 0.306976 -0.250863 -0.062500 1 0 0 0 0 0 2 605302
-0.002388 -0.000307 0.120251 0.387517 0.306973 -0.250869 -0.062500 1 0 0 0 0 0 2 606312
-0.002388 -0.000307 0.120251 0.387506 0.306976 -0.250863 -0.062500 1 0 0 0 0 0 2 607298
-0.002388 -0.000307 0.120251 0.387517 0.306973 -0.250869 -0.062500 1 0 0 0 0 0 2 608312
-0.002388 -0.000307 0.120251 0.387506 0.306976 -0.250863 -0.062500 1 0 0 0 0 0 2 609247
-0.002388 -0.000307 0.120251 0.387517 0.306973 -0.250869 -0.062500 1 0 0 0 0 0 2 610256
-0.002388 -0.000307 0.120251 0.387506 0.306976 -0.250863 -0.062500 1 0 0 0 0 0 2 611245
-0.002388 -0.000307 0.120251 0.387517 0.306974 -0.250869 -0.062500 1 0 0 0 0 0 2 612255
-0.002388 -0.000307 0.120251 0.387506 0.306976 -0.250863 -0.062500 1 0 0 0 0 0 2 613245
-0.002388 -0.000307 0.120251 0.387517 0.306974 -0.250869 -0.062500 1 0 0 0 0 0 2 614255
-0.002388 -0.000307 0.120251 0.387506 0.306976 -0.250863 -0.062500 1 0 0 0 0 0 2 615255
-0.002388 -0.000307 0.120251 0.387517 0.306974 -0.250869 -0.062500 1 0 0 0 0 0 2 616244
-0.002388 -0.000307 0.120251 0.387506 0.306976 -0.250863 -0.062500 1 0 0 0 0 0 2 617255
-0.002388 -0.000307 0.120251 0.387517 0.306974 -0.250869 -0.062500 1 0 0 0 0 0 2 618245
-0.002388 -0.000307 0.120251 0.387506 0.306976 -0.250863 -0.062500 1 0 0 0 0 0 2 619254
-0.002388 -0.000307 0.120251 0.387517 0.306974 -0.250869 -0.062500 1 0 0 0 0 0 2 620244
-0.002388 -0.000307 0.120251 0.387506 0.306976 -0.250864 -0.062500 1 0 0 0 0 0 2 621121
-0.002388 -0.000307 0.120251 0.387516 0.306974 -0.250869 -0.062500 1 0 0 0 0 0 2 622255
-0.002388 -0.000307 0.120251 0.387505 0.306976 -0.250864 -0.062500 1 0 0 0 0 0 2 623244
-0.002388 -0.000307 0.120251 0.387516 0.306974 -0.250869 -0.062500 1 0 0 0 0 0 2 624254
-0.002388 -0.000307 0.120251 0.387505 0.306976 -0.250864 -0.062500 1 0 0 0 0 0 2 625123
-0.002388 -0.000307 0.120251 0.387516 0.306974 -0.250869 -0.062500 1 0 0 0 0 0 2 626256
-0.002388 -0.000307 0.120251 0.387505 0.306976 -0.250864 -0.062500 1 0 0 0 0 0 2 627245
-0.002388 -0.000307 0.120251 0.387516 0.306974 -0.250869 -0.062500 1 0 0 0 0 0 2 628339
-0.002388 -0.000307 0.120251 0.387505 0.306976 -0.250864 -0.062500 1 0 0 0 0 0 2 629131
-0.002388 -0.000307 0.120251 0.387516 0.306974 -0.250869 -0.062500 1 0 0 0 0 0 2 630245
-0.002388 -0.000307 0.120251 0.387505 0.306976 -0.250864 -0.062500 1 0 0 0 0 0 2 631255
-0.002388 -0.000307 0.120251 0.387516 0.306974 -0.250869 -0.062500 1 0 0 0 0 0 2 632254
-0.002388 -0.000307 0.120251 0.387505 0.306976 -0.250864 -0.062500 1 0 0 0 0 0 2 633245
-0.002388 -0.000307 0.120251 0.387516 0.306974 -0.250869 -0.062500 1 0 0 0 0 0 2 634254
-0.002388 -0.000307 0.120251 0.387521 0.306961 -0.250863 -0.062500 1 0 0 0 0 0 2 635249
-0.002388 -0.000307 0.120251 0.387506 0.306974 -0.250863 -0.062500 1 0 0 0 0 0 2 636246
-0.002388 -0.000307 0.120251 0.387517 0.306973 -0.250869 -0.062500 1 0 0 0 0 0 2 637267
-0.002369 -0.000311 0.120241 0.122304 0.369156 -0.112784 -0.062500 1 0 0 0 0 0 2 638254
-0.002359 -0.000314 0.120238 0.212641 0.348490 -0.180095 -0.062500 1 0 0 0 0 0 2 639313
-0.002355 -0.000315 0.120236 0.279319 0.332850 -0.215089 -0.062500 1 0 0 0 0 0 2 640251
-0.002352 -0.000315 0.120236 0.314556 0.324476 -0.228423 -0.062500 1 0 0 0 0 0 2 641263
-0.002351 -0.000316 0.120236 0.332274 0.320207 -0.233176 -0.062500 1 0 0 0 0 0 2 642261
-0.002350 -0.000316 0.120236 0.341108 0.318057 -0.234846 -0.062500 1 0 0 0 0 0 2 643267
-0.002350 -0.000316 0.120236 0.345518 0.316979 -0.235425 -0.062500 1 0 0 0 0 0 2 644258
-0.002350 -0.000316 0.120236 0.347715 0.316441 -0.235621 -0.062500 1 0 0 0 0 0 2 645260
-0.002350 -0.000316 0.120236 0.348810 0.316178 -0.235695 -0.062500 1 0 0 0 0 0 2 646259
-0.002350 -0.000316 0.120236 0.349361 0.316035 -0.235734 -0.062500 1 0 0 0 0 0 2 647238
-0.002350 -0.000316 0.120236 0.349640 0.315967 -0.235730 -0.062500 1 0 0 0 0 0 2 648256
-0.002350 -0.000316 0.120236 0.349775 0.315934 -0.235733 -0.062500 1 0 0 0 0 0 2 649257
-0.002350 -0.000316 0.120236 0.349829 0.315921 -0.235738 -0.062500 1 0 0 0 0 0 2 650130
-0.002350 -0.000316 0.120236 0.349867 0.315912 -0.235738 -0.062500 1 0 0 0 0 0 2 651266
-0.002350 -0.000316 0.120236 0.349893 0.315906 -0.235730 -0.062500 1 0 0 0 0 0 2 652260
-0.002350 -0.000316 0.120236 0.349894 0.315905 -0.235729 -0.062500 1 0 0 0 0 0 2 653261
-0.002350 -0.000316 0.120236 0.349906 0.315903 -0.235735 -0.062500 1 0 0 0 0 0 2 654259
-0.002350 -0.000316 0.120236 0.349907 0.315902 -0.235736 -0.062500 1 0 0 0 0 0 2 655257
-0.002350 -0.000316 0.120236 0.349908 0.315902 -0.235736 -0.062500 1 0 0 0 0 0 2 656258
-0.002350 -0.000316 0.120236 0.349908 0.315902 -0.235736 -0.062500 1 0 0 0 0 0 2 657258
-0.002350 -0.000316 0.120236 0.349908 0.315902 -0.235736 -0.062500 1 0 0 0 0 0 2 658256
-0.002350 -0.000316 0.120236 0.349908 0.315902 -0.235736 -0.062500 1 0 0 0 0 0 2 659256
-0.002350 -0.000316 0.120236 0.349908 0.315902 -0.235736 -0.062500 1 0 0 0 0 0 2 660255
-0.002350 -0.000316 0.120236 0.349908 0.315902 -0.235736 -0.062500 1 0 0 0 0 0 2 661258
-0.002350 -0.000316 0.120236 0.349908 0.315902 -0.235736 -0.062500 1 0 0 0 0 0 2 662255
-0.002350 -0.000316 0.120236 0.349908 0.315902 -0.235736 -0.062500 1 0 0 0 0 0 2 663256
-0.002350 -0.000316 0.120236 0.349908 0.315902 -0.235737 -0.062500 1 0 0 0 0 0 2 664254
-0.002350 -0.000316 0.120236 0.349895 0.315905 -0.235730 -0.062500 1 0 0 0 0 0 2 665258
-0.002350 -0.000316 0.120236 0.349906 0.315903 -0.235736 -0.062500 1 0 0 0 0 0 2 666260
-0.002350 -0.000316 0.120236 0.349907 0.315903 -0.235736 -0.062500 1 0 0 0 0 0 2 667255
-0.002350 -0.000316 0.120236 0.349907 0.315903 -0.235736 -0.062500 1 0 0 0 0 0 2 668256
-0.002350 -0.000316 0.120236 0.349907 0.315903 -0.235736 -0.062500 1 0 0 0 0 0 2 669257
-0.002350 -0.000316 0.120236 0.349907 0.315902 -0.235736 -0.062500 1 0 0 0 0 0 2 670255
-0.002350 -0.000316 0.120236 0.349907 0.315902 -0.235736 -0.062500 1 0 0 0 0 0 2 671256
-0.002350 -0.000316 0.120236 0.349907 0.315902 -0.235737 -0.062500 1 0 0 0 0 0 2 672255
-0.002350 -0.000316 0.120236 0.349907 0.315902 -0.235737 -0.062500 1 0 0 0 0 0 2 673240
-0.002350 -0.000316 0.120236 0.349907 0.315902 -0.235737 -0.062500 1 0 0 0 0 0 2 674253
-0.002350 -0.000316 0.120236 0.349907 0.315902 -0.235737 -0.062500 1 0 0 0 0 0 2 675256
-0.002350 -0.000316 0.120236 0.349907 0.315902 -0.235737 -0.062500 1 0 0 0 0 0 2 676259
-0.002350 -0.000316 0.120236 0.349907 0.315902 -0.235737 -0.062500 1 0 0 0 0 0 2 677248
-0.002350 -0.000316 0.120236 0.349907 0.315902 -0.235737 -0.062500 1 0 0 0 0 0 2 678255
-0.002350 -0.000316 0.120236 0.349895 0.315905 -0.235730 -0.062500 1 0 0 0 0 0 2 679256
-0.002350 -0.000316 0.120236 0.349906 0.315903 -0.235736 -0.062500 1 0 0 0 0 0 2 680257
-0.002350 -0.000316 0.120236 0.349907 0.315903 -0.235737 -0.062500 1 0 0 0 0 0 2 681256
-0.002350 -0.000316 0.120236 0.349907 0.315903 -0.235737 -0.062500 1 0 0 0 0 0 2 682257
-0.002350 -0.000316 0.120236 0.349907 0.315903 -0.235737 -0.062500 1 0 0 0 0 0 2 683253
-0.002350 -0.000316 0.120236 0.349907 0.315903 -0.235737 -0.062500 1 0 0 0 0 0 2 684237
-0.002350 -0.000316 0.120236 0.349907 0.315903 -0.235737 -0.062500 1 0 0 0 0 0 2 685257
-0.002350 -0.000316 0.120236 0.349907 0.315903 -0.235737 -0.062500 1 0 0 0 0 0 2 686255
-0.002350 -0.000316 0.120236 0.349907 0.315903 -0.235737 -0.062500 1 0 0 0 0 0 2 687253
-0.002350 -0.000316 0.120236 0.349907 0.315903 -0.235737 -0.062500 1 0 0 0 0 0 2 688255
-0.002350 -0.000316 0.120236 0.349907 0.315903 -0.235737 -0.062500 1 0 0 0 0 0 2 689246
-0.002350 -0.000316 0.120236 0.349907 0.315903 -0.235737 -0.062500 1 0 0 0 0 0 2 690254
-0.002350 -0.000316 0.120236 0.349907 0.315903 -0.235737 -0.062500 1 0 0 0 0 0 2 691243
-0.002350 -0.000316 0.120236 0.349907 0.315903 -0.235737 -0.062500 1 0 0 0 0 0 2 692254
-0.002350 -0.000316 0.120236 0.349895 0.315905 -0.235731 -0.062500 1 0 0 0 0 0 2 693244
-0.002350 -0.000316 0.120236 0.349905 0.315903 -0.235736 -0.062500 1 0 0 0 0 0 2 694252
-0.002350 -0.000316 0.120236 0.349906 0.315903 -0.235737 -0.062500 1 0 0 0 0 0 2 695243
-0.002350 -0.000316 0.120236 0.349915 0.315912 -0.235730 -0.062500 1 0 0 0 0 0 2 696253
-0.002350 -0.000316 0.120236 0.349908 0.315904 -0.235736 -0.062500 1 0 0 0 0 0 2 697244
-0.002350 -0.000316 0.120236 0.349907 0.315903 -0.235737 -0.062500 1 0 0 0 0 0 2 698253
-0.002350 -0.000316 0.120236 0.349907 0.315903 -0.235737 -0.062500 1 0 0 0 0 0 2 699252
-0.002350 -0.000316 0.120236 0.349911 0.315891 -0.235730 -0.062500 1 0 0 0 0 0 2 700243
-0.002350 -0.000316 0.120236 0.349908 0.315901 -0.235736 -0.062500 1 0 0 0 0 0 2 701252
-0.002350 -0.000316 0.120236 0.349907 0.315902 -0.235736 -0.062500 1 0 0 0 0 0 2 702243
-0.002350 -0.000316 0.120236 0.349907 0.315902 -0.235736 -0.062500 1 0 0 0 0 0 2 703253
-0.002350 -0.000316 0.120236 0.349908 0.315902 -0.235736 -0.062500 1 0 0 0 0 0 2 704228
-0.002350 -0.000316 0.120236 0.349908 0.315902 -0.235736 -0.062500 1 0 0 0 0 0 2 705244
-0.002350 -0.000316 0.120236 0.349908 0.315902 -0.235737 -0.062500 1 0 0 0 0 0 2 706252
-0.002350 -0.000316 0.120236 0.349908 0.315902 -0.235737 -0.062500 1 0 0 0 0 0 2 707241
-0.002350 -0.000316 0.120236 0.349908 0.315902 -0.235737 -0.062500 1 0 0 0 0 0 2 708251
-0.002350 -0.000316 0.120236 0.349908 0.315902 -0.235737 -0.062500 1 0 0 0 0 0 2 709243
-0.002350 -0.000316 0.120236 0.349895 0.315905 -0.235730 -0.062500 1 0 0 0 0 0 2 710253
-0.002350 -0.000316 0.120236 0.349906 0.315903 -0.235736 -0.062500 1 0 0 0 0 0 2 711242
-0.002350 -0.000316 0.120236 0.349907 0.315903 -0.235736 -0.062500 1 0 0 0 0 0 2 712252
-0.002350 -0.000316 0.120236 0.349907 0.315903 -0.235736 -0.062500 1 0 0 0 0 0 2 713243
-0.002350 -0.000316 0.120236 0.349907 0.315903 -0.235737 -0.062500 1 0 0 0 0 0 2 714252
-0.002350 -0.000316 0.120236 0.349907 0.315903 -0.235737 -0.062500 1 0 0 0 0 0 2 715241
-0.002350 -0.000316 0.120236 0.349907 0.315903 -0.235737 -0.062500 1 0 0 0 0 0 2 716243
-0.002350 -0.000316 0.120236 0.349907 0.315903 -0.235737 -0.062500 1 0 0 0 0 0 2 717252
-0.002350 -0.000316 0.120236 0.349907 0.315903 -0.235737 -0.062500 1 0 0 0 0 0 2 718252
-0.002350 -0.000316 0.120236 0.349907 0.315903 -0.235737 -0.062500 1 0 0 0 0 0 2 719253
-0.002350 -0.000316 0.120236 0.349907 0.315903 -0.235737 -0.062500 1 0 0 0 0 0 2 720254
-0.002350 -0.000316 0.120236 0.349907 0.315903 -0.235737 -0.062500 1 0 0 0 0 0 2 721259
-0.002350 -0.000316 0.120236 0.349907 0.315903 -0.235737 -0.062500 1 0 0 0 0 0 2 722249
-0.002350 -0.000316 0.120236 0.349907 0.315903 -0.235737 -0.062500 1 0 0 0 0 0 2 723254
-0.002350 -0.000316 0.120236 0.349895 0.315905 -0.235731 -0.062500 1 0 0 0 0 0 2 724254
-0.002350 -0.000316 0.120236 0.349905 0.315903 -0.235736 -0.062500 1 0 0 0 0 0 2 725516
-0.002350 -0.000316 0.120236 0.349906 0.315903 -0.235737 -0.062500 1 0 0 0 0 0 2 726258
-0.002350 -0.000316 0.120236 0.349907 0.315903 -0.235737 -0.062500 1 0 0 0 0 0 2 727256
-0.002350 -0.000316 0.120236 0.349907 0.315903 -0.235737 -0.062500 1 0 0 0 0 0 2 728256
-0.002350 -0.000316 0.120236 0.349907 0.315903 -0.235737 -0.062500 1 0 0 0 0 0 2 729257
-0.002350 -0.000316 0.120236 0.349907 0.315903 -0.235737 -0.062500 1 0 0 0 0 0 2 730254
-0.002350 -0.000316 0.120236 0.349907 0.315903 -0.235737 -0.062500 1 0 0 0 0 0 2 731255
-0.002350 -0.000316 0.120236 0.349907 0.315903 -0.235737 -0.062500 1 0 0 0 0 0 2 732253
-0.002350 -0.000316 0.120236 0.349907 0.315903 -0.235737 -0.062500 1 0 0 0 0 0 2 733255
-0.002350 -0.000316 0.120236 0.349919 0.315900 -0.235723 -0.062500 1 0 0 0 0 0 2 734263
-0.002350 -0.000316 0.120236 0.349909 0.315902 -0.235735 -0.062500 1 0 0 0 0 0 2 735258
-0.002350 -0.000316 0.120236 0.349908 0.315902 -0.235736 -0.062500 1 0 0 0 0 0 2 736258
-0.002350 -0.000316 0.120236 0.349908 0.315902 -0.235736 -0.062500 1 0 0 0 0 0 2 737255
-0.002350 -0.000316 0.120236 0.349908 0.315902 -0.235736 -0.062500 1 0 0 0 0 0 2 738260
-0.002350 -0.000316 0.120236 0.349908 0.315902 -0.235736 -0.062500 1 0 0 0 0 0 2 739254
-0.002350 -0.000316 0.120236 0.349908 0.315902 -0.235737 -0.062500 1 0 0 0 0 0 2 740255
-0.002350 -0.000316 0.120236 0.349896 0.315905 -0.235730 -0.062500 1 0 0 0 0 0 2 741254
-0.002350 -0.000316 0.120236 0.349906 0.315903 -0.235736 -0.062500 1 0 0 0 0 0 2 742254
-0.002350 -0.000316 0.120236 0.349907 0.315903 -0.235736 -0.062500 1 0 0 0 0 0 2 743235
-0.002350 -0.000316 0.120236 0.349907 0.315903 -0.235736 -0.062500 1 0 0 0 0 0 2 744234
-0.002350 -0.000316 0.120236 0.349907 0.315903 -0.235736 -0.062500 1 0 0 0 0 0 2 745255
-0.002350 -0.000316 0.120236 0.349907 0.315903 -0.235736 -0.062500 1 0 0 0 0 0 2 746252
-0.002350 -0.000316 0.120236 0.349907 0.315903 -0.235736 -0.062500 1 0 0 0 0 0 2 747253
-0.002350 -0.000316 0.120236 0.349907 0.315903 -0.235737 -0.062500 1 0 0 0 0 0 2 748252
-0.002350 -0.000316 0.120236 0.349907 0.315903 -0.235737 -0.062500 1 0 0 0 0 0 2 749325
-0.002350 -0.000316 0.120236 0.349907 0.315902 -0.235737 -0.062500 1 0 0 0 0 0 2 750313
-0.002350 -0.000316 0.120236 0.349907 0.315902 -0.235737 -0.062500 1 0 0 0 0 0 2 751319
-0.002350 -0.000316 0.120236 0.349907 0.315902 -0.235737 -0.062500 1 0 0 0 0 0 2 752286
-0.002350 -0.000316 0.120236 0.349908 0.315902 -0.235737 -0.062500 1 0 0 0 0 0 2 753290
-0.002350 -0.000316 0.120236 0.349908 0.315902 -0.235737 -0.062500 1 0 0 0 0 0 2 754287
-0.002350 -0.000316 0.120236 0.349895 0.315905 -0.235730 -0.062500 1 0 0 0 0 0 2 755286
-0.002350 -0.000316 0.120236 0.349906 0.315903 -0.235736 -0.062500 1 0 0 0 0 0 2 756287
-0.002350 -0.000316 0.120236 0.349907 0.315903 -0.235737 -0.062500 1 0 0 0 0 0 2 757289
-0.002350 -0.000316 0.120236 0.349907 0.315903 -0.235737 -0.062500 1 0 0 0 0 0 2 758305
-0.002350 -0.000316 0.120236 0.349907 0.315903 -0.235737 -0.062500 1 0 0 0 0 0 2 759323
-0.002350 -0.000316 0.120236 0.349907 0.315903 -0.235737 -0.062500 1 0 0 0 0 0 2 760318
-0.002350 -0.000316 0.120236 0.349907 0.315903 -0.235737 -0.062500 1 0 0 0 0 0 2 761319
-0.002350 -0.000316 0.120236 0.349907 0.315903 -0.235737 -0.062500 1 0 0 0 0 0 2 762318
-0.002350 -0.000316 0.120236 0.349907 0.315903 -0.235737 -0.062500 1 0 0 0 0 0 2 763318
-0.002350 -0.000316 0.120236 0.349907 0.315903 -0.235737 -0.062500 1 0 0 0 0 0 2 764326
-0.002350 -0.000316 0.120236 0.349907 0.315903 -0.235737 -0.062500 1 0 0 0 0 0 2 765317
-0.002350 -0.000316 0.120236 0.349907 0.315903 -0.235737 -0.062500 1 0 0 0 0 0 2 766314
-0.002350 -0.000316 0.120236 0.349907 0.315903 -0.235737 -0.062500 1 0 0 0 0 0 2 767315
-0.002350 -0.000316 0.120236 0.349907 0.315903 -0.235737 -0.062500 1 0 0 0 0 0 2 768287
-0.002350 -0.000316 0.120236 0.349895 0.315905 -0.235731 -0.062500 1 0 0 0 0 0 2 769289
-0.002350 -0.000316 0.120236 0.349905 0.315903 -0.235736 -0.062500 1 0 0 0 0 0 2 770288
-0.002350 -0.000316 0.120236 0.349906 0.315903 -0.235737 -0.062500 1 0 0 0 0 0 2 771286
-0.002350 -0.000316 0.120236 0.349906 0.315903 -0.235737 -0.062500 1 0 0 0 0 0 2 772284
-0.002350 -0.000316 0.120236 0.349915 0.315912 -0.235730 -0.062500 1 0 0 0 0 0 2 773314
-0.002350 -0.000316 0.120236 0.349908 0.315904 -0.235736 -0.062500 1 0 0 0 0 0 2 774309
-0.002350 -0.000316 0.120236 0.349907 0.315903 -0.235737 -0.062500 1 0 0 0 0 0 2 775293
-0.002350 -0.000316 0.120236 0.349911 0.315891 -0.235730 -0.062500 1 0 0 0 0 0 2 776308
-0.002350 -0.000316 0.120236 0.349908 0.315901 -0.235736 -0.062500 1 0 0 0 0 0 2 777242
-0.002350 -0.000316 0.120236 0.349908 0.315902 -0.235736 -0.062500 1 0 0 0 0 0 2 778253
-0.002350 -0.000316 0.120236 0.349908 0.315902 -0.235736 -0.062500 1 0 0 0 0 0 2 779240
-0.002350 -0.000316 0.120236 0.349908 0.315902 -0.235736 -0.062500 1 0 0 0 0 0 2 780250
-0.002350 -0.000316 0.120236 0.349908 0.315902 -0.235736 -0.062500 1 0 0 0 0 0 2 781241
-0.002350 -0.000316 0.120236 0.349908 0.315902 -0.235737 -0.062500 1 0 0 0 0 0 2 782243
-0.002350 -0.000316 0.120236 0.349908 0.315902 -0.235737 -0.062500 1 0 0 0 0 0 2 783249
-0.002350 -0.000316 0.120236 0.349908 0.315902 -0.235737 -0.062500 1 0 0 0 0 0 2 784250
-0.002350 -0.000316 0.120236 0.349908 0.315902 -0.235737 -0.062500 1 0 0 0 0 0 2 785240
-0.002350 -0.000316 0.120236 0.349895 0.315905 -0.235730 -0.062500 1 0 0 0 0 0 2 786250
-0.002350 -0.000316 0.120236 0.349906 0.315903 -0.235736 -0.062500 1 0 0 0 0 0 2 787239
-0.002350 -0.000316 0.120236 0.349907 0.315903 -0.235736 -0.062500 1 0 0 0 0 0 2 788250
-0.002350 -0.000316 0.120236 0.349907 0.315903 -0.235736 -0.062500 1 0 0 0 0 0 2 789240
-0.002350 -0.000316 0.120236 0.349907 0.315903 -0.235737 -0.062500 1 0 0 0 0 0 2 790250
-0.002350 -0.000316 0.120236 0.349907 0.315903 -0.235737 -0.062500 1 0 0 0 0 0 2 791250
-0.002350 -0.000316 0.120236 0.349907 0.315903 -0.235737 -0.062500 1 0 0 0 0 0 2 792240
-0.002350 -0.000316 0.120236 0.349907 0.315903 -0.235737 -0.062500 1 0 0 0 0 0 2 793250
-0.002350 -0.000316 0.120236 0.349907 0.315903 -0.235737 -0.062500 1 0 0 0 0 0 2 794240
-0.002350 -0.000316 0.120236 0.349907 0.315903 -0.235737 -0.062500 1 0 0 0 0 0 2 795250
-0.002350 -0.000316 0.120236 0.349907 0.315903 -0.235737 -0.062500 1 0 0 0 0 0 2 796238
-0.002350 -0.000316 0.120236 0.349907 0.315903 -0.235737 -0.062500 1 0 0 0 0 0 2 797249
-0.002350 -0.000316 0.120236 0.349907 0.315903 -0.235737 -0.062500 1 0 0 0 0 0 2 798249
-0.002350 -0.000316 0.120236 0.349907 0.315903 -0.235737 -0.062500 1 0 0 0 0 0 2 799248
-0.002350 -0.000316 0.120236 0.349895 0.315905 -0.235731 -0.062500 1 0 0 0 0 0 2 800239
-0.002350 -0.000316 0.120236 0.349905 0.315903 -0.235736 -0.062500 1 0 0 0 0 0 2 801249
-0.002350 -0.000316 0.120236 0.349906 0.315903 -0.235737 -0.062500 1 0 0 0 0 0 2 802239
-0.002350 -0.000316 0.120236 0.349907 0.315903 -0.235737 -0.062500 1 0 0 0 0 0 2 803249
-0.002350 -0.000316 0.120236 0.349907 0.315903 -0.235737 -0.062500 1 0 0 0 0 0 2 804239
-0.002350 -0.000316 0.120236 0.349907 0.315903 -0.235737 -0.062500 1 0 0 0 0 0 2 805250
-0.002350 -0.000316 0.120236 0.349907 0.315903 -0.235737 -0.062500 1 0 0 0 0 0 2 806249
-0.002350 -0.000316 0.120236 0.349907 0.315903 -0.235737 -0.062500 1 0 0 0 0 0 2 807255
-0.002350 -0.000316 0.120236 0.349907 0.315903 -0.235737 -0.062500 1 0 0 0 0 0 2 808256
-0.002350 -0.000316 0.120236 0.349907 0.315903 -0.235737 -0.062500 1 0 0 0 0 0 2 809256
-0.002350 -0.000316 0.120236 0.349910 0.315891 -0.235730 -0.062500 1 0 0 0 0 0 2 810260
-0.002350 -0.000316 0.120236 0.349908 0.315901 -0.235736 -0.062500 1 0 0 0 0 0 2 811232
-0.002350 -0.000316 0.120236 0.349907 0.315902 -0.235737 -0.062500 1 0 0 0 0 0 2 812235
-0.002350 -0.000316 0.120236 0.349907 0.315902 -0.235737 -0.062500 1 0 0 0 0 0 2 813250
-0.002350 -0.000316 0.120236 0.349907 0.315902 -0.235737 -0.062500 1 0 0 0 0 0 2 814255
-0.002350 -0.000316 0.120236 0.349903 0.315914 -0.235723 -0.062500 1 0 0 0 0 0 2 815252
-0.002350 -0.000316 0.120236 0.349907 0.315904 -0.235735 -0.062500 1 0 0 0 0 0 2 816252
-0.002350 -0.000316 0.120236 0.349907 0.315903 -0.235736 -0.062500 1 0 0 0 0 0 2 817253
-0.002350 -0.000316 0.120236 0.349907 0.315903 -0.235736 -0.062500 1 0 0 0 0 0 2 818251
-0.002350 -0.000316 0.120236 0.349907 0.315903 -0.235736 -0.062500 1 0 0 0 0 0 2 819252
-0.002350 -0.000316 0.120236 0.349907 0.315903 -0.235736 -0.062500 1 0 0 0 0 0 2 820255
-0.002350 -0.000316 0.120236 0.349907 0.315903 -0.235736 -0.062500 1 0 0 0 0 0 2 821264
-0.002350 -0.000316 0.120236 0.349907 0.315903 -0.235736 -0.062500 1 0 0 0 0 0 2 822254
-0.002350 -0.000316 0.120236 0.349907 0.315903 -0.235736 -0.062500 1 0 0 0 0 0 2 823255
-0.002350 -0.000316 0.120236 0.349907 0.315903 -0.235737 -0.062500 1 0 0 0 0 0 2 824250
-0.002350 -0.000316 0.120236 0.349907 0.315903 -0.235737 -0.062500 1 0 0 0 0 0 2 825253
-0.002350 -0.000316 0.120236 0.349907 0.315903 -0.235737 -0.062500 1 0 0 0 0 0 2 826251
-0.002350 -0.000316 0.120236 0.349907 0.315903 -0.235737 -0.062500 1 0 0 0 0 0 2 827251
-0.002350 -0.000316 0.120236 0.349908 0.315903 -0.235737 -0.062500 1 0 0 0 0 0 2 828251
-0.002350 -0.000316 0.120236 0.349908 0.315903 -0.235737 -0.062500 1 0 0 0 0 0 2 829252
-0.002350 -0.000316 0.120236 0.349908 0.315902 -0.235737 -0.062500 1 0 0 0 0 0 2 830251
-0.002350 -0.000316 0.120236 0.349895 0.315905 -0.235730 -0.062500 1 0 0 0 0 0 2 831250
-0.002350 -0.000316 0.120236 0.349906 0.315903 -0.235736 -0.062500 1 0 0 0 0 0 2 832250
-0.002350 -0.000316 0.120236 0.349907 0.315903 -0.235736 -0.062500 1 0 0 0 0 0 2 833256
-0.002350 -0.000316 0.120236 0.349907 0.315903 -0.235737 -0.062500 1 0 0 0 0 0 2 834233
-0.002350 -0.000316 0.120236 0.349907 0.315903 -0.235737 -0.062500 1 0 0 0 0 0 2 835253
-0.002350 -0.000316 0.120236 0.349907 0.315903 -0.235737 -0.062500 1 0 0 0 0 0 2 836231
-0.002350 -0.000316 0.120236 0.349907 0.315903 -0.235737 -0.062500 1 0 0 0 0 0 2 837254
-0.002350 -0.000316 0.120236 0.349907 0.315903 -0.235737 -0.062500 1 0 0 0 0 0 2 838231
-0.002350 -0.000316 0.120236 0.349907 0.315903 -0.235737 -0.062500 1 0 0 0 0 0 2 839249
-0.002350 -0.000316 0.120236 0.349907 0.315903 -0.235737 -0.062500 1 0 0 0 0 0 2 840248
-0.002350 -0.000316 0.120236 0.349907 0.315903 -0.235737 -0.062500 1 0 0 0 0 0 2 841251
-0.002350 -0.000316 0.120236 0.349907 0.315903 -0.235737 -0.062500 1 0 0 0 0 0 2 842248
-0.002350 -0.000316 0.120236 0.349907 0.315903 -0.235737 -0.062500 1 0 0 0 0 0 2 843251
-0.002350 -0.000316 0.120236 0.349907 0.315903 -0.235737 -0.062500 1 0 0 0 0 0 2 844251
-0.002350 -0.000316 0.120236 0.349895 0.315906 -0.235731 -0.062500 1 0 0 0 0 0 2 845244
-0.002350 -0.000316 0.120236 0.349905 0.315903 -0.235736 -0.062500 1 0 0 0 0 0 2 846252
-0.002350 -0.000316 0.120236 0.349906 0.315903 -0.235737 -0.062500 1 0 0 0 0 0 2 847242
-0.002350 -0.000316 0.120236 0.349906 0.315903 -0.235737 -0.062500 1 0 0 0 0 0 2 848249
-0.002350 -0.000316 0.120236 0.349907 0.315903 -0.235737 -0.062500 1 0 0 0 0 0 2 849249
-0.002350 -0.000316 0.120236 0.349910 0.315891 -0.235730 -0.062500 1 0 0 0 0 0 2 850250
-0.002350 -0.000316 0.120236 0.349907 0.315901 -0.235736 -0.062500 1 0 0 0 0 0 2 851252
-0.002350 -0.000316 0.120236 0.349907 0.315902 -0.235737 -0.062500 1 0 0 0 0 0 2 852251
-0.002350 -0.000316 0.120236 0.349907 0.315902 -0.235737 -0.062500 1 0 0 0 0 0 2 853256
-0.002350 -0.000316 0.120236 0.349907 0.315902 -0.235737 -0.062500 1 0 0 0 0 0 2 854231
-0.002350 -0.000316 0.120236 0.349915 0.315911 -0.235730 -0.062500 1 0 0 0 0 0 2 855250
-0.002350 -0.000316 0.120236 0.349908 0.315903 -0.235736 -0.062500 1 0 0 0 0 0 2 856249
-0.002350 -0.000316 0.120236 0.349908 0.315903 -0.235736 -0.062500 1 0 0 0 0 0 2 857252
-0.002350 -0.000316 0.120236 0.349908 0.315902 -0.235736 -0.062500 1 0 0 0 0 0 2 858250
-0.002350 -0.000316 0.120236 0.349908 0.315902 -0.235737 -0.062500 1 0 0 0 0 0 2 859239
-0.002350 -0.000316 0.120236 0.349908 0.315902 -0.235737 -0.062500 1 0 0 0 0 0 2 860239
-0.002350 -0.000316 0.120236 0.349908 0.315902 -0.235737 -0.062500 1 0 0 0 0 0 2 861294
-0.002350 -0.000316 0.120236 0.349895 0.315905 -0.235730 -0.062500 1 0 0 0 0 0 2 862304
-0.002350 -0.000316 0.120236 0.349906 0.315903 -0.235736 -0.062500 1 0 0 0 0 0 2 863290
-0.002350 -0.000316 0.120236 0.349907 0.315903 -0.235736 -0.062500 1 0 0 0 0 0 2 864304
-0.002350 -0.000316 0.120236 0.349907 0.315903 -0.235736 -0.062500 1 0 0 0 0 0 2 865289
-0.002350 -0.000316 0.120236 0.349907 0.315903 -0.235736 -0.062500 1 0 0 0 0 0 2 866289
-0.002350 -0.000316 0.120236 0.349907 0.315903 -0.235737 -0.062500 1 0 0 0 0 0 2 867289
-0.002350 -0.000316 0.120236 0.349907 0.315903 -0.235737 -0.062500 1 0 0 0 0 0 2 868302
-0.002350 -0.000316 0.120236 0.349907 0.315903 -0.235737 -0.062500 1 0 0 0 0 0 2 869289
-0.002350 -0.000316 0.120236 0.349907 0.315903 -0.235737 -0.062500 1 0 0 0 0 0 2 870304
-0.002350 -0.000316 0.120236 0.349907 0.315903 -0.235737 -0.062500 1 0 0 0 0 0 2 871289
-0.002350 -0.000316 0.120236 0.349907 0.315903 -0.235737 -0.062500 1 0 0 0 0 0 2 872303
-0.002350 -0.000316 0.120236 0.349907 0.315903 -0.235737 -0.062500 1 0 0 0 0 0 2 873238
-0.002350 -0.000316 0.120236 0.349907 0.315903 -0.235737 -0.062500 1 0 0 0 0 0 2 874237
-0.002350 -0.000316 0.120236 0.349907 0.315903 -0.235737 -0.062500 1 0 0 0 0 0 2 875247
-0.002350 -0.000316 0.120236 0.349895 0.315905 -0.235731 -0.062500 1 0 0 0 0 0 2 876236
-0.002350 -0.000316 0.120236 0.349905 0.315903 -0.235736 -0.062500 1 0 0 0 0 0 2 877248
-0.002350 -0.000316 0.120236 0.349907 0.315903 -0.235737 -0.062500 1 0 0 0 0 0 2 878237
-0.002350 -0.000316 0.120236 0.349907 0.315903 -0.235737 -0.062500 1 0 0 0 0 0 2 879246
-0.002350 -0.000316 0.120236 0.349907 0.315903 -0.235737 -0.062500 1 0 0 0 0 0 2 880237
-0.002350 -0.000316 0.120236 0.349907 0.315903 -0.235737 -0.062500 1 0 0 0 0 0 2 881237
-0.002350 -0.000316 0.120236 0.349907 0.315903 -0.235737 -0.062500 1 0 0 0 0 0 2 882246
-0.002350 -0.000316 0.120236 0.349907 0.315903 -0.235737 -0.062500 1 0 0 0 0 0 2 883246
-0.002350 -0.000316 0.120236 0.349907 0.315903 -0.235737 -0.062500 1 0 0 0 0 0 2 884236
-0.002350 -0.000316 0.120236 0.349907 0.315903 -0.235737 -0.062500 1 0 0 0 0 0 2 885247
-0.002350 -0.000316 0.120236 0.349907 0.315903 -0.235737 -0.062500 1 0 0 0 0 0 2 886236
-0.002350 -0.000316 0.120236 0.349910 0.315891 -0.235730 -0.062500 1 0 0 0 0 0 2 887246
-0.002350 -0.000316 0.120236 0.349908 0.315901 -0.235736 -0.062500 1 0 0 0 0 0 2 888247
-0.002350 -0.000316 0.120236 0.349907 0.315902 -0.235737 -0.062500 1 0 0 0 0 0 2 889236
-0.002350 -0.000316 0.120236 0.349907 0.315902 -0.235737 -0.062500 1 0 0 0 0 0 2 890245
-0.002350 -0.000316 0.120236 0.349895 0.315905 -0.235730 -0.062500 1 0 0 0 0 0 2 891236
-0.002350 -0.000316 0.120236 0.349905 0.315902 -0.235736 -0.062500 1 0 0 0 0 0 2 892246
-0.002350 -0.000316 0.120236 0.349906 0.315902 -0.235737 -0.062500 1 0 0 0 0 0 2 893277
-0.002350 -0.000316 0.120236 0.349915 0.315911 -0.235730 -0.062500 1 0 0 0 0 0 2 894256
-0.002350 -0.000316 0.120236 0.349908 0.315903 -0.235736 -0.062500 1 0 0 0 0 0 2 895246
-0.002350 -0.000316 0.120236 0.349907 0.315903 -0.235736 -0.062500 1 0 0 0 0 0 2 896253
-0.002350 -0.000316 0.120236 0.349907 0.315903 -0.235736 -0.062500 1 0 0 0 0 0 2 897243
-0.002350 -0.000316 0.120236 0.349907 0.315903 -0.235736 -0.062500 1 0 0 0 0 0 2 898247
-0.002350 -0.000316 0.120236 0.349907 0.315903 -0.235736 -0.062500 1 0 0 0 0 0 2 899250
-0.002350 -0.000316 0.120236 0.349907 0.315903 -0.235736 -0.062500 1 0 0 0 0 0 2 900230
-0.002350 -0.000316 0.120236 0.349907 0.315903 -0.235737 -0.062500 1 0 0 0 0 0 2 901255
-0.002350 -0.000316 0.120236 0.349907 0.315903 -0.235737 -0.062500 1 0 0 0 0 0 2 902231
-0.002350 -0.000316 0.120236 0.349908 0.315903 -0.235737 -0.062500 1 0 0 0 0 0 2 903232
-0.002350 -0.000316 0.120236 0.349908 0.315903 -0.235737 -0.062500 1 0 0 0 0 0 2 904251
-0.002350 -0.000316 0.120236 0.349908 0.315903 -0.235737 -0.062500 1 0 0 0 0 0 2 905251
-0.002350 -0.000316 0.120236 0.349908 0.315903 -0.235737 -0.062500 1 0 0 0 0 0 2 906249
-0.002350 -0.000316 0.120236 0.349895 0.315905 -0.235730 -0.062500 1 0 0 0 0 0 2 907250
-0.002350 -0.000316 0.120236 0.349906 0.315903 -0.235736 -0.062500 1 0 0 0 0 0 2 908249
-0.002350 -0.000316 0.120236 0.349907 0.315903 -0.235736 -0.062500 1 0 0 0 0 0 2 909250
-0.002350 -0.000316 0.120236 0.349907 0.315903 -0.235737 -0.062500 1 0 0 0 0 0 2 910253
-0.002350 -0.000316 0.120236 0.349907 0.315903 -0.235737 -0.062500 1 0 0 0 0 0 2 911251
-0.002350 -0.000316 0.120236 0.349907 0.315903 -0.235737 -0.062500 1 0 0 0 0 0 2 912252
-0.002350 -0.000316 0.120236 0.349907 0.315903 -0.235737 -0.062500 1 0 0 0 0 0 2 913249
-0.002350 -0.000316 0.120236 0.349907 0.315903 -0.235737 -0.062500 1 0 0 0 0 0 2 914250
-0.002350 -0.000316 0.120236 0.349907 0.315903 -0.235737 -0.062500 1 0 0 0 0 0 2 915229
-0.002350 -0.000316 0.120236 0.349907 0.315903 -0.235737 -0.062500 1 0 0 0 0 0 2 916251
-0.002350 -0.000316 0.120236 0.349907 0.315903 -0.235737 -0.062500 1 0 0 0 0 0 2 917249
-0.002350 -0.000316 0.120236 0.349907 0.315903 -0.235737 -0.062500 1 0 0 0 0 0 2 918249
-0.002350 -0.000316 0.120236 0.349907 0.315903 -0.235737 -0.062500 1 0 0 0 0 0 2 919230
-0.002350 -0.000316 0.120236 0.349907 0.315903 -0.235737 -0.062500 1 0 0 0 0 0 2 920247
-0.002350 -0.000316 0.120236 0.349895 0.315906 -0.235731 -0.062500 1 0 0 0 0 0 2 921248
-0.002350 -0.000316 0.120236 0.349905 0.315903 -0.235736 -0.062500 1 0 0 0 0 0 2 922249
-0.002350 -0.000316 0.120236 0.349906 0.315903 -0.235737 -0.062500 1 0 0 0 0 0 2 923246
-0.002350 -0.000316 0.120236 0.349907 0.315903 -0.235737 -0.062500 1 0 0 0 0 0 2 924250
-0.002350 -0.000316 0.120236 0.349907 0.315903 -0.235737 -0.062500 1 0 0 0 0 0 2 925248
-0.002350 -0.000316 0.120236 0.349910 0.315891 -0.235730 -0.062500 1 0 0 0 0 0 2 926228
-0.002350 -0.000316 0.120236 0.349907 0.315901 -0.235736 -0.062500 1 0 0 0 0 0 2 927248
-0.002350 -0.000316 0.120236 0.349907 0.315902 -0.235737 -0.062500 1 0 0 0 0 0 2 928246
-0.002350 -0.000316 0.120236 0.349907 0.315902 -0.235737 -0.062500 1 0 0 0 0 0 2 929249
-0.002350 -0.000316 0.120236 0.349907 0.315902 -0.235737 -0.062500 1 0 0 0 0 0 2 930248
-0.002350 -0.000316 0.120236 0.349907 0.315902 -0.235737 -0.062500 1 0 0 0 0 0 2 931247
-0.002350 -0.000316 0.120236 0.349915 0.315911 -0.235730 -0.062500 1 0 0 0 0 0 2 932247
-0.002350 -0.000316 0.120236 0.349908 0.315903 -0.235736 -0.062500 1 0 0 0 0 0 2 933248
-0.002350 -0.000316 0.120236 0.349908 0.315903 -0.235736 -0.062500 1 0 0 0 0 0 2 934241
-0.002350 -0.000316 0.120236 0.349908 0.315903 -0.235737 -0.062500 1 0 0 0 0 0 2 935238
-0.002350 -0.000316 0.120236 0.349908 0.315902 -0.235737 -0.062500 1 0 0 0 0 0 2 936249
-0.002350 -0.000316 0.120236 0.349908 0.315902 -0.235737 -0.062500 1 0 0 0 0 0 2 937250
-0.002350 -0.000316 0.120236 0.349895 0.315905 -0.235730 -0.062500 1 0 0 0 0 0 2 938246
-0.002350 -0.000316 0.120236 0.349906 0.315903 -0.235736 -0.062500 1 0 0 0 0 0 2 939247
-0.002350 -0.000316 0.120236 0.349907 0.315903 -0.235736 -0.062500 1 0 0 0 0 0 2 940247
-0.002350 -0.000316 0.120236 0.349907 0.315903 -0.235736 -0.062500 1 0 0 0 0 0 2 941248
-0.002350 -0.000316 0.120236 0.349907 0.315903 -0.235736 -0.062500 1 0 0 0 0 0 2 942247
-0.002350 -0.000316 0.120236 0.349907 0.315903 -0.235737 -0.062500 1 0 0 0 0 0 2 943246
-0.002350 -0.000316 0.120236 0.349907 0.315903 -0.235737 -0.062500 1 0 0 0 0 0 2 944228
-0.002350 -0.000316 0.120236 0.349907 0.315903 -0.235737 -0.062500 1 0 0 0 0 0 2 945249
-0.002350 -0.000316 0.120236 0.349907 0.315903 -0.235737 -0.062500 1 0 0 0 0 0 2 946244
-0.002350 -0.000316 0.120236 0.349907 0.315903 -0.235737 -0.062500 1 0 0 0 0 0 2 947238
-0.002350 -0.000316 0.120236 0.349907 0.315903 -0.235737 -0.062500 1 0 0 0 0 0 2 948246
-0.002350 -0.000316 0.120236 0.349907 0.315903 -0.235737 -0.062500 1 0 0 0 0 0 2 949237
-0.002350 -0.000316 0.120236 0.349907 0.315903 -0.235737 -0.062500 1 0 0 0 0 0 2 950237
-0.002350 -0.000316 0.120236 0.349907 0.315903 -0.235737 -0.062500 1 0 0 0 0 0 2 951247
-0.002350 -0.000316 0.120236 0.349895 0.315905 -0.235731 -0.062500 1 0 0 0 0 0 2 952234
-0.002350 -0.000316 0.120236 0.349905 0.315903 -0.235736 -0.062500 1 0 0 0 0 0 2 953247
-0.002350 -0.000316 0.120236 0.349907 0.315903 -0.235737 -0.062500 1 0 0 0 0 0 2 954244
-0.002350 -0.000316 0.120236 0.349907 0.315903 -0.235737 -0.062500 1 0 0 0 0 0 2 955235
-0.002350 -0.000316 0.120236 0.349907 0.315903 -0.235737 -0.062500 1 0 0 0 0 0 2 956244
-0.002350 -0.000316 0.120236 0.349907 0.315903 -0.235737 -0.062500 1 0 0 0 0 0 2 957235
-0.002350 -0.000316 0.120236 0.349907 0.315903 -0.235737 -0.062500 1 0 0 0 0 0 2 958244
-0.002350 -0.000316 0.120236 0.349907 0.315903 -0.235737 -0.062500 1 0 0 0 0 0 2 959233
-0.002350 -0.000316 0.120236 0.349907 0.315903 -0.235737 -0.062500 1 0 0 0 0 0 2 960243
-0.002350 -0.000316 0.120236 0.349907 0.315903 -0.235737 -0.062500 1 0 0 0 0 0 2 961235
-0.002350 -0.000316 0.120236 0.349907 0.315903 -0.235737 -0.062500 1 0 0 0 0 0 2 962244
-0.002350 -0.000316 0.120236 0.349910 0.315891 -0.235730 -0.062500 1 0 0 0 0 0 2 963232
-0.002350 -0.000316 0.120236 0.349908 0.315901 -0.235736 -0.062500 1 0 0 0 0 0 2 964242
-0.002350 -0.000316 0.120236 0.349907 0.315902 -0.235737 -0.062500 1 0 0 0 0 0 2 965244
-0.002350 -0.000316 0.120236 0.349907 0.315902 -0.235737 -0.062500 1 0 0 0 0 0 2 966234
-0.002350 -0.000316 0.120236 0.349895 0.315905 -0.235730 -0.062500 1 0 0 0 0 0 2 967244
-0.002350 -0.000316 0.120236 0.349905 0.315902 -0.235736 -0.062500 1 0 0 0 0 0 2 968234
-0.002350 -0.000316 0.120236 0.349906 0.315902 -0.235737 -0.062500 1 0 0 0 0 0 2 969245
-0.002350 -0.000316 0.120236 0.349907 0.315902 -0.235737 -0.062500 1 0 0 0 0 0 2 970233
-0.002331 -0.000320 0.120226 0.084841 0.378049 -0.097518 -0.062500 1 0 0 0 0 0 2 971243
-0.002322 -0.000323 0.120222 0.175103 0.357391 -0.164899 -0.062500 1 0 0 0 0 0 2 972233
-0.002317 -0.000324 0.120221 0.241757 0.341787 -0.199925 -0.062500 1 0 0 0 0 0 2 973243
-0.002315 -0.000324 0.120221 0.276979 0.333389 -0.213270 -0.062500 1 0 0 0 0 0 2 974233
-0.002313 -0.000325 0.120221 0.294677 0.329121 -0.218027 -0.062500 1 0 0 0 0 0 2 975244
-0.002313 -0.000325 0.120221 0.303527 0.326977 -0.219700 -0.062500 1 0 0 0 0 0 2 976243
-0.002313 -0.000325 0.120221 0.307922 0.325915 -0.220282 -0.062500 1 0 0 0 0 0 2 977255
-0.002312 -0.000325 0.120221 0.310131 0.325364 -0.220479 -0.062500 1 0 0 0 0 0 2 978253
-0.002312 -0.000325 0.120221 0.311207 0.325094 -0.220554 -0.062500 1 0 0 0 0 0 2 979241
-0.002312 -0.000325 0.120221 0.311772 0.324968 -0.220579 -0.062500 1 0 0 0 0 0 2 980249
-0.002312 -0.000325 0.120221 0.312045 0.324893 -0.220581 -0.062500 1 0 0 0 0 0 2 981255
-0.002312 -0.000325 0.120221 0.312191 0.324857 -0.220591 -0.062500 1 0 0 0 0 0 2 982253
-0.002312 -0.000325 0.120221 0.312247 0.324844 -0.220597 -0.062500 1 0 0 0 0 0 2 983245
-0.002312 -0.000325 0.120221 0.312273 0.324838 -0.220591 -0.062500 1 0 0 0 0 0 2 984254
-0.002312 -0.000325 0.120221 0.312297 0.324832 -0.220582 -0.062500 1 0 0 0 0 0 2 985249
-0.002312 -0.000325 0.120221 0.312310 0.324828 -0.220588 -0.062500 1 0 0 0 0 0 2 986237
-0.002312 -0.000325 0.120221 0.312311 0.324828 -0.220588 -0.062500 1 0 0 0 0 0 2 987245
-0.002312 -0.000325 0.120221 0.312324 0.324825 -0.220594 -0.062500 1 0 0 0 0 0 2 988227
-0.002312 -0.000325 0.120221 0.312313 0.324828 -0.220589 -0.062500 1 0 0 0 0 0 2 989248
-0.002312 -0.000325 0.120221 0.312312 0.324828 -0.220588 -0.062500 1 0 0 0 0 0 2 990244
-0.002312 -0.000325 0.120221 0.312324 0.324825 -0.220594 -0.062500 1 0 0 0 0 0 2 991245
-0.002312 -0.000325 0.120221 0.312313 0.324828 -0.220589 -0.062500 1 0 0 0 0 0 2 992255
-0.002312 -0.000325 0.120221 0.312311 0.324828 -0.220588 -0.062500 1 0 0 0 0 0 2 993231
-0.002312 -0.000325 0.120221 0.312323 0.324825 -0.220594 -0.062500 1 0 0 0 0 0 2 994250
-0.002312 -0.000325 0.120221 0.312313 0.324828 -0.220589 -0.062500 1 0 0 0 0 0 2 995247
-0.002312 -0.000325 0.120221 0.312324 0.324825 -0.220595 -0.062500 1 0 0 0 0 0 2 996246
-0.002312 -0.000325 0.120221 0.312313 0.324828 -0.220589 -0.062500 1 0 0 0 0 0 2 997248
-0.002312 -0.000325 0.120221 0.312312 0.324828 -0.220588 -0.062500 1 0 0 0 0 0 2 998246
-0.002312 -0.000325 0.120221 0.312324 0.324825 -0.220595 -0.062500 1 0 0 0 0 0 2 999245
-0.002312 -0.000325 0.120221 0.312313 0.324828 -0.220589 -0.062500 1 0 0 0 0 0 3 248
-0.002312 -0.000325 0.120221 0.312311 0.324828 -0.220588 -0.062500 1 0 0 0 0 0 3 1248
-0.002312 -0.000325 0.120221 0.312323 0.324825 -0.220595 -0.062500 1 0 0 0 0 0 3 2244
-0.002312 -0.000325 0.120221 0.312313 0.324828 -0.220589 -0.062500 1 0 0 0 0 0 3 3245
-0.002312 -0.000325 0.120221 0.312311 0.324828 -0.220588 -0.062500 1 0 0 0 0 0 3 4243
-0.002312 -0.000325 0.120221 0.312323 0.324825 -0.220595 -0.062500 1 0 0 0 0 0 3 5246
-0.002312 -0.000325 0.120221 0.312313 0.324828 -0.220589 -0.062500 1 0 0 0 0 0 3 6243
-0.002312 -0.000325 0.120221 0.312311 0.324828 -0.220589 -0.062500 1 0 0 0 0 0 3 7243
-0.002312 -0.000325 0.120221 0.312323 0.324825 -0.220595 -0.062500 1 0 0 0 0 0 3 8248
-0.002312 -0.000325 0.120221 0.312312 0.324828 -0.220589 -0.062500 1 0 0 0 0 0 3 9227
-0.002312 -0.000325 0.120221 0.312311 0.324828 -0.220589 -0.062500 1 0 0 0 0 0 3 10245
-0.002312 -0.000325 0.120221 0.312323 0.324825 -0.220595 -0.062500 1 0 0 0 0 0 3 11244
-0.002312 -0.000325 0.120221 0.312312 0.324828 -0.220589 -0.062500 1 0 0 0 0 0 3 12246
-0.002312 -0.000325 0.120221 0.312323 0.324825 -0.220595 -0.062500 1 0 0 0 0 0 3 13246
-0.002312 -0.000325 0.120221 0.312313 0.324828 -0.220589 -0.062500 1 0 0 0 0 0 3 14243
-0.002312 -0.000325 0.120221 0.312311 0.324828 -0.220589 -0.062500 1 0 0 0 0 0 3 15245
-0.002312 -0.000325 0.120221 0.312323 0.324825 -0.220595 -0.062500 1 0 0 0 0 0 3 16232
-0.002312 -0.000325 0.120221 0.312312 0.324828 -0.220590 -0.062500 1 0 0 0 0 0 3 17239
-0.002312 -0.000325 0.120221 0.312311 0.324828 -0.220589 -0.062500 1 0 0 0 0 0 3 18247
-0.002312 -0.000325 0.120221 0.312323 0.324825 -0.220595 -0.062500 1 0 0 0 0 0 3 19248
-0.002312 -0.000325 0.120221 0.312312 0.324828 -0.220590 -0.062500 1 0 0 0 0 0 3 20243
-0.002312 -0.000325 0.120221 0.312311 0.324828 -0.220589 -0.062500 1 0 0 0 0 0 3 21245
-0.002312 -0.000325 0.120221 0.312323 0.324826 -0.220595 -0.062500 1 0 0 0 0 0 3 22244
-0.002312 -0.000325 0.120221 0.312312 0.324828 -0.220590 -0.062500 1 0 0 0 0 0 3 23244
-0.002312 -0.000325 0.120221 0.312311 0.324828 -0.220589 -0.062500 1 0 0 0 0 0 3 24243
-0.002312 -0.000325 0.120221 0.312323 0.324826 -0.220595 -0.062500 1 0 0 0 0 0 3 25247
-0.002312 -0.000325 0.120221 0.312312 0.324828 -0.220590 -0.062500 1 0 0 0 0 0 3 26242
-0.002312 -0.000325 0.120221 0.312311 0.324828 -0.220589 -0.062500 1 0 0 0 0 0 3 27244
-0.002312 -0.000325 0.120221 0.312323 0.324826 -0.220595 -0.062500 1 0 0 0 0 0 3 28243
-0.002312 -0.000325 0.120221 0.312312 0.324828 -0.220590 -0.062500 1 0 0 0 0 0 3 29243
-0.002312 -0.000325 0.120221 0.312323 0.324826 -0.220596 -0.062500 1 0 0 0 0 0 3 30233
-0.002312 -0.000325 0.120221 0.312312 0.324828 -0.220590 -0.062500 1 0 0 0 0 0 3 31243
-0.002312 -0.000325 0.120221 0.312311 0.324828 -0.220589 -0.062500 1 0 0 0 0 0 3 32233
-0.002312 -0.000325 0.120221 0.312323 0.324826 -0.220595 -0.062500 1 0 0 0 0 0 3 33233
-0.002312 -0.000325 0.120221 0.312320 0.324837 -0.220583 -0.062500 1 0 0 0 0 0 3 34242
-0.002312 -0.000325 0.120221 0.312312 0.324830 -0.220588 -0.062500 1 0 0 0 0 0 3 35231
-0.002312 -0.000325 0.120221 0.312323 0.324826 -0.220595 -0.062500 1 0 0 0 0 0 3 36242
-0.002312 -0.000325 0.120221 0.312312 0.324829 -0.220589 -0.062500 1 0 0 0 0 0 3 37233
-0.002312 -0.000325 0.120221 0.312311 0.324829 -0.220589 -0.062500 1 0 0 0 0 0 3 38242
-0.002312 -0.000325 0.120221 0.312323 0.324826 -0.220595 -0.062500 1 0 0 0 0 0 3 39232
-0.002312 -0.000325 0.120221 0.312312 0.324829 -0.220590 -0.062500 1 0 0 0 0 0 3 40241
-0.002312 -0.000325 0.120221 0.312323 0.324826 -0.220595 -0.062500 1 0 0 0 0 0 3 41232
-0.002312 -0.000325 0.120221 0.312313 0.324829 -0.220590 -0.062500 1 0 0 0 0 0 3 42241
-0.002312 -0.000325 0.120221 0.312311 0.324829 -0.220589 -0.062500 1 0 0 0 0 0 3 43230
-0.002312 -0.000325 0.120221 0.312323 0.324826 -0.220595 -0.062500 1 0 0 0 0 0 3 44240
-0.002312 -0.000325 0.120221 0.312316 0.324817 -0.220583 -0.062500 1 0 0 0 0 0 3 45233
-0.002312 -0.000325 0.120221 0.312312 0.324827 -0.220588 -0.062500 1 0 0 0 0 0 3 46231
-0.002312 -0.000325 0.120221 0.312323 0.324825 -0.220595 -0.062500 1 0 0 0 0 0 3 47241
-0.002312 -0.000325 0.120221 0.312313 0.324828 -0.220589 -0.062500 1 0 0 0 0 0 3 48231
-0.002312 -0.000325 0.120221 0.312311 0.324828 -0.220589 -0.062500 1 0 0 0 0 0 3 49240
-0.002312 -0.000325 0.120221 0.312323 0.324825 -0.220595 -0.062500 1 0 0 0 0 0 3 50238
-0.002312 -0.000325 0.120221 0.312312 0.324828 -0.220589 -0.062500 1 0 0 0 0 0 3 51239
-0.002312 -0.000325 0.120221 0.312311 0.324828 -0.220589 -0.062500 1 0 0 0 0 0 3 52230
-0.002312 -0.000325 0.120221 0.312323 0.324826 -0.220595 -0.062500 1 0 0 0 0 0 3 53244
-0.002312 -0.000325 0.120221 0.312312 0.324828 -0.220589 -0.062500 1 0 0 0 0 0 3 54230
-0.002312 -0.000325 0.120221 0.312323 0.324825 -0.220595 -0.062500 1 0 0 0 0 0 3 55234
-0.002312 -0.000325 0.120221 0.312312 0.324828 -0.220590 -0.062500 1 0 0 0 0 0 3 56233
-0.002312 -0.000325 0.120221 0.312311 0.324828 -0.220589 -0.062500 1 0 0 0 0 0 3 57231
-0.002312 -0.000325 0.120221 0.312323 0.324826 -0.220595 -0.062500 1 0 0 0 0 0 3 58242
-0.002312 -0.000325 0.120221 0.312312 0.324828 -0.220590 -0.062500 1 0 0 0 0 0 3 59227
-0.002312 -0.000325 0.120221 0.312311 0.324828 -0.220589 -0.062500 1 0 0 0 0 0 3 60240
-0.002312 -0.000325 0.120221 0.312323 0.324826 -0.220595 -0.062500 1 0 0 0 0 0 3 61247
-0.002312 -0.000325 0.120221 0.312312 0.324828 -0.220590 -0.062500 1 0 0 0 0 0 3 62238
-0.002312 -0.000325 0.120221 0.312311 0.324828 -0.220589 -0.062500 1 0 0 0 0 0 3 63228
-0.002312 -0.000325 0.120221 0.312323 0.324826 -0.220595 -0.062500 1 0 0 0 0 0 3 64249
-0.002312 -0.000325 0.120221 0.312312 0.324828 -0.220590 -0.062500 1 0 0 0 0 0 3 65247
-0.002312 -0.000325 0.120221 0.312311 0.324828 -0.220589 -0.062500 1 0 0 0 0 0 3 66251
-0.002312 -0.000325 0.120221 0.312323 0.324826 -0.220595 -0.062500 1 0 0 0 0 0 3 67244
-0.002312 -0.000325 0.120221 0.312312 0.324828 -0.220590 -0.062500 1 0 0 0 0 0 3 68241
-0.002312 -0.000325 0.120221 0.312311 0.324828 -0.220589 -0.062500 1 0 0 0 0 0 3 69245
-0.002312 -0.000325 0.120221 0.312323 0.324826 -0.220595 -0.062500 1 0 0 0 0 0 3 70224
-0.002312 -0.000325 0.120221 0.312312 0.324828 -0.220590 -0.062500 1 0 0 0 0 0 3 71244
-0.002312 -0.000325 0.120221 0.312310 0.324828 -0.220589 -0.062500 1 0 0 0 0 0 3 72244
-0.002312 -0.000325 0.120221 0.312322 0.324826 -0.220595 -0.062500 1 0 0 0 0 0 3 73246
-0.002312 -0.000325 0.120221 0.312320 0.324837 -0.220583 -0.062500 1 0 0 0 0 0 3 74245
-0.002312 -0.000325 0.120221 0.312324 0.324827 -0.220594 -0.062500 1 0 0 0 0 0 3 75247
-0.002312 -0.000325 0.120221 0.312313 0.324829 -0.220589 -0.062500 1 0 0 0 0 0 3 76245
-0.002312 -0.000325 0.120221 0.312311 0.324829 -0.220589 -0.062500 1 0 0 0 0 0 3 77249
-0.002312 -0.000325 0.120221 0.312323 0.324826 -0.220595 -0.062500 1 0 0 0 0 0 3 78241
-0.002312 -0.000325 0.120221 0.312312 0.324829 -0.220590 -0.062500 1 0 0 0 0 0 3 79243
-0.002312 -0.000325 0.120221 0.312311 0.324829 -0.220589 -0.062500 1 0 0 0 0 0 3 80222
-0.002312 -0.000325 0.120221 0.312323 0.324826 -0.220595 -0.062500 1 0 0 0 0 0 3 81243
-0.002312 -0.000325 0.120221 0.312316 0.324817 -0.220583 -0.062500 1 0 0 0 0 0 3 82243
-0.002312 -0.000325 0.120221 0.312324 0.324824 -0.220594 -0.062500 1 0 0 0 0 0 3 83245
-0.002312 -0.000325 0.120221 0.312313 0.324828 -0.220589 -0.062500 1 0 0 0 0 0 3 84244
-0.002312 -0.000325 0.120221 0.312311 0.324828 -0.220589 -0.062500 1 0 0 0 0 0 3 85226
-0.002312 -0.000325 0.120221 0.312323 0.324825 -0.220595 -0.062500 1 0 0 0 0 0 3 86242
-0.002312 -0.000325 0.120221 0.312313 0.324828 -0.220589 -0.062500 1 0 0 0 0 0 3 87223
-0.002312 -0.000325 0.120221 0.312311 0.324828 -0.220589 -0.062500 1 0 0 0 0 0 3 88222
-0.002312 -0.000325 0.120221 0.312323 0.324825 -0.220595 -0.062500 1 0 0 0 0 0 3 89245
-0.002312 -0.000325 0.120221 0.312312 0.324828 -0.220589 -0.062500 1 0 0 0 0 0 3 90222
-0.002312 -0.000325 0.120221 0.312311 0.324828 -0.220589 -0.062500 1 0 0 0 0 0 3 91244
-0.002312 -0.000325 0.120221 0.312323 0.324826 -0.220595 -0.062500 1 0 0 0 0 0 3 92242
-0.002312 -0.000325 0.120221 0.312312 0.324828 -0.220589 -0.062500 1 0 0 0 0 0 3 93243
-0.002312 -0.000325 0.120221 0.312311 0.324828 -0.220589 -0.062500 1 0 0 0 0 0 3 94222
-0.002312 -0.000325 0.120221 0.312323 0.324826 -0.220595 -0.062500 1 0 0 0 0 0 3 95223
-0.002312 -0.000325 0.120221 0.312312 0.324828 -0.220589 -0.062500 1 0 0 0 0 0 3 96241
-0.002312 -0.000325 0.120221 0.312311 0.324828 -0.220589 -0.062500 1 0 0 0 0 0 3 97243
-0.002312 -0.000325 0.120221 0.312323 0.324826 -0.220595 -0.062500 1 0 0 0 0 0 3 98241
-0.002312 -0.000325 0.120221 0.312312 0.324828 -0.220590 -0.062500 1 0 0 0 0 0 3 99244
-0.002312 -0.000325 0.120221 0.312323 0.324826 -0.220595 -0.062500 1 0 0 0 0 0 3 100244
-0.002312 -0.000325 0.120221 0.312312 0.324828 -0.220590 -0.062500 1 0 0 0 0 0 3 101308
-0.002312 -0.000325 0.120221 0.312311 0.324828 -0.220589 -0.062500 1 0 0 0 0 0 3 102309
-0.002312 -0.000325 0.120221 0.312323 0.324826 -0.220595 -0.062500 1 0 0 0 0 0 3 103275
-0.002312 -0.000325 0.120221 0.312312 0.324828 -0.220590 -0.062500 1 0 0 0 0 0 3 104275
-0.002312 -0.000325 0.120221 0.312311 0.324828 -0.220589 -0.062500 1 0 0 0 0 0 3 105274
-0.002312 -0.000325 0.120221 0.312323 0.324826 -0.220595 -0.062500 1 0 0 0 0 0 3 106284
-0.002312 -0.000325 0.120221 0.312312 0.324828 -0.220590 -0.062500 1 0 0 0 0 0 3 107303
-0.002312 -0.000325 0.120221 0.312311 0.324828 -0.220589 -0.062500 1 0 0 0 0 0 3 108274
-0.002312 -0.000325 0.120221 0.312323 0.324826 -0.220595 -0.062500 1 0 0 0 0 0 3 109278
-0.002312 -0.000325 0.120221 0.312312 0.324828 -0.220590 -0.062500 1 0 0 0 0 0 3 110274
-0.002312 -0.000325 0.120221 0.312310 0.324828 -0.220589 -0.062500 1 0 0 0 0 0 3 111273
-0.002312 -0.000325 0.120221 0.312322 0.324826 -0.220595 -0.062500 1 0 0 0 0 0 3 112285
-0.002312 -0.000325 0.120221 0.312320 0.324837 -0.220583 -0.062500 1 0 0 0 0 0 3 113299
-0.002312 -0.000325 0.120221 0.312324 0.324827 -0.220595 -0.062500 1 0 0 0 0 0 3 114281
-0.002312 -0.000325 0.120221 0.312313 0.324829 -0.220589 -0.062500 1 0 0 0 0 0 3 115282
-0.002312 -0.000325 0.120221 0.312311 0.324829 -0.220589 -0.062500 1 0 0 0 0 0 3 116297
-0.002312 -0.000325 0.120221 0.312323 0.324826 -0.220595 -0.062500 1 0 0 0 0 0 3 117298
-0.002312 -0.000325 0.120221 0.312312 0.324829 -0.220590 -0.062500 1 0 0 0 0 0 3 118281
-0.002312 -0.000325 0.120221 0.312311 0.324829 -0.220589 -0.062500 1 0 0 0 0 0 3 119296
-0.002312 -0.000325 0.120221 0.312323 0.324826 -0.220595 -0.062500 1 0 0 0 0 0 3 120281
-0.002312 -0.000325 0.120221 0.312316 0.324817 -0.220583 -0.062500 1 0 0 0 0 0 3 121296
-0.002312 -0.000325 0.120221 0.312311 0.324827 -0.220588 -0.062500 1 0 0 0 0 0 3 122294
-0.002312 -0.000325 0.120221 0.312323 0.324825 -0.220595 -0.062500 1 0 0 0 0 0 3 123280
-0.002312 -0.000325 0.120221 0.312312 0.324828 -0.220589 -0.062500 1 0 0 0 0 0 3 124294
-0.002312 -0.000325 0.120221 0.312323 0.324825 -0.220595 -0.062500 1 0 0 0 0 0 3 125230
-0.002312 -0.000325 0.120221 0.312313 0.324828 -0.220589 -0.062500 1 0 0 0 0 0 3 126239
-0.002312 -0.000325 0.120221 0.312311 0.324828 -0.220589 -0.062500 1 0 0 0 0 0 3 127229
-0.002312 -0.000325 0.120221 0.312323 0.324826 -0.220595 -0.062500 1 0 0 0 0 0 3 128238
-0.002312 -0.000325 0.120221 0.312312 0.324828 -0.220589 -0.062500 1 0 0 0 0 0 3 129238
-0.002312 -0.000325 0.120221 0.312311 0.324828 -0.220589 -0.062500 1 0 0 0 0 0 3 130228
-0.002312 -0.000325 0.120221 0.312323 0.324826 -0.220595 -0.062500 1 0 0 0 0 0 3 131237
-0.002312 -0.000325 0.120221 0.312312 0.324828 -0.220589 -0.062500 1 0 0 0 0 0 3 132228
-0.002312 -0.000325 0.120221 0.312311 0.324828 -0.220589 -0.062500 1 0 0 0 0 0 3 133221
-0.002312 -0.000325 0.120221 0.312323 0.324826 -0.220595 -0.062500 1 0 0 0 0 0 3 134237
-0.002312 -0.000325 0.120221 0.312312 0.324828 -0.220590 -0.062500 1 0 0 0 0 0 3 135227
-0.002312 -0.000325 0.120221 0.312311 0.324828 -0.220589 -0.062500 1 0 0 0 0 0 3 136228
-0.002312 -0.000325 0.120221 0.312323 0.324826 -0.220595 -0.062500 1 0 0 0 0 0 3 137238
-0.002312 -0.000325 0.120221 0.312312 0.324828 -0.220590 -0.062500 1 0 0 0 0 0 3 138229
-0.002312 -0.000325 0.120221 0.312311 0.324828 -0.220589 -0.062500 1 0 0 0 0 0 3 139239
-0.002312 -0.000325 0.120221 0.312323 0.324826 -0.220595 -0.062500 1 0 0 0 0 0 3 140228
-0.002312 -0.000325 0.120221 0.312312 0.324828 -0.220590 -0.062500 1 0 0 0 0 0 3 141238
-0.002325 -0.000338 0.120210 0.490431 0.515574 -0.068687 -0.062500 1 0 0 0 0 0 3 142228
-0.002331 -0.000345 0.120206 0.431924 0.451742 -0.142759 -0.062500 1 0 0 0 0 0 3 143228
-0.002335 -0.000349 0.120205 0.387166 0.403802 -0.181248 -0.062500 1 0 0 0 0 0 3 144237
-0.002336 -0.000350 0.120204 0.362963 0.378178 -0.195910 -0.062500 1 0 0 0 0 0 3 145228
-0.002337 -0.000351 0.120204 0.350584 0.365180 -0.201131 -0.062500 1 0 0 0 0 0 3 146237
-0.002338 -0.000352 0.120204 0.344348 0.358671 -0.202964 -0.062500 1 0 0 0 0 0 3 147227
-0.002338 -0.000352 0.120204 0.341206 0.355391 -0.203601 -0.062500 1 0 0 0 0 0 3 148246
-0.002338 -0.000352 0.120204 0.339635 0.353753 -0.203833 -0.062500 1 0 0 0 0 0 3 149247
-0.002351 -0.000366 0.120193 0.516846 0.543591 -0.051885 -0.062500 1 0 0 0 0 0 3 150238
-0.002357 -0.000373 0.120189 0.457997 0.479403 -0.126050 -0.062500 1 0 0 0 0 0 3 151255
-0.002360 -0.000376 0.120188 0.413062 0.431277 -0.164569 -0.062500 1 0 0 0 0 0 3 152237
-0.002362 -0.000378 0.120188 0.388776 0.405566 -0.179237 -0.062500 1 0 0 0 0 0 3 153244
-0.002363 -0.000379 0.120187 0.376361 0.392513 -0.184474 -0.062500 1 0 0 0 0 0 3 154248
-0.002363 -0.000379 0.120187 0.370081 0.385970 -0.186315 -0.062500 1 0 0 0 0 0 3 155243
-0.002364 -0.000379 0.120187 0.366935 0.382689 -0.186954 -0.062500 1 0 0 0 0 0 3 156245
-0.002376 -0.000393 0.120176 0.543258 0.571595 -0.035027 -0.062500 1 0 0 0 0 0 3 157244
-0.002383 -0.000400 0.120173 0.484058 0.507051 -0.109304 -0.062500 1 0 0 0 0 0 3 158240
-0.002386 -0.000403 0.120171 0.438953 0.458748 -0.147867 -0.062500 1 0 0 0 0 0 3 159244
-0.002388 -0.000405 0.120171 0.414582 0.432932 -0.162564 -0.062500 1 0 0 0 0 0 3 160240
-0.002389 -0.000406 0.120171 0.402123 0.419845 -0.167813 -0.062500 1 0 0 0 0 0 3 161243
-0.002389 -0.000406 0.120171 0.395809 0.413269 -0.169647 -0.062500 1 0 0 0 0 0 3 162239
-0.002389 -0.000406 0.120171 0.392650 0.409989 -0.170281 -0.062500 1 0 0 0 0 0 3 163241
-0.002389 -0.000407 0.120171 0.391063 0.408336 -0.170509 -0.062500 1 0 0 0 0 0 3 164245
-0.002389 -0.000407 0.120171 0.390273 0.407506 -0.170579 -0.062500 1 0 0 0 0 0 3 165246
-0.002389 -0.000407 0.120171 0.389871 0.407098 -0.170611 -0.062500 1 0 0 0 0 0 3 166243
-0.002389 -0.000407 0.120171 0.389675 0.406893 -0.170620 -0.062500 1 0 0 0 0 0 3 167246
-0.002389 -0.000407 0.120171 0.389562 0.406789 -0.170631 -0.062500 1 0 0 0 0 0 3 168224
-0.002395 -0.000388 0.120160 0.463591 0.151705 -0.023835 -0.062500 1 0 0 0 0 0 3 169245
-0.002397 -0.000379 0.120156 0.440011 0.237632 -0.095421 -0.062500 1 0 0 0 0 0 3 170239
-0.002399 -0.000375 0.120155 0.421391 0.301735 -0.132608 -0.062500 1 0 0 0 0 0 3 171239
-0.002400 -0.000373 0.120155 0.411138 0.335829 -0.146772 -0.062500 1 0 0 0 0 0 3 172239
-0.002400 -0.000371 0.120155 0.405814 0.353070 -0.151829 -0.062500 1 0 0 0 0 0 3 173242
-0.002400 -0.000371 0.120155 0.403104 0.361694 -0.153602 -0.062500 1 0 0 0 0 0 3 174238
-0.002400 -0.000371 0.120155 0.401733 0.366007 -0.154216 -0.062500 1 0 0 0 0 0 3 175239
-0.002400 -0.000370 0.120155 0.401033 0.368182 -0.154428 -0.062500 1 0 0 0 0 0 3 176239
-0.002400 -0.000370 0.120155 0.400683 0.369244 -0.154496 -0.062500 1 0 0 0 0 0 3 177241
-0.002400 -0.000370 0.120155 0.400514 0.369786 -0.154524 -0.062500 1 0 0 0 0 0 3 178238
-0.002400 -0.000370 0.120155 0.400431 0.370059 -0.154547 -0.062500 1 0 0 0 0 0 3 179238
-0.002400 -0.000370 0.120155 0.400383 0.370181 -0.154544 -0.062500 1 0 0 0 0 0 3 180244
-0.002400 -0.000370 0.120155 0.400359 0.370256 -0.154544 -0.062500 1 0 0 0 0 0 3 181241
-0.002400 -0.000370 0.120155 0.400346 0.370295 -0.154544 -0.062500 1 0 0 0 0 0 3 182240
-0.002400 -0.000370 0.120155 0.400342 0.370310 -0.154551 -0.062500 1 0 0 0 0 0 3 183239
-0.002400 -0.000370 0.120155 0.400350 0.370319 -0.154545 -0.062500 1 0 0 0 0 0 3 184239
-0.002400 -0.000370 0.120155 0.400339 0.370323 -0.154537 -0.062500 1 0 0 0 0 0 3 185241
-0.002400 -0.000370 0.120155 0.400330 0.370314 -0.154543 -0.062500 1 0 0 0 0 0 3 186240
-0.002400 -0.000370 0.120155 0.400349 0.370318 -0.154543 -0.062500 1 0 0 0 0 0 3 187239
-0.002400 -0.000370 0.120155 0.400336 0.370333 -0.154544 -0.062500 1 0 0 0 0 0 3 188238
-0.002400 -0.000370 0.120155 0.400338 0.370324 -0.154537 -0.062500 1 0 0 0 0 0 3 189242
-0.002400 -0.000370 0.120155 0.400342 0.370311 -0.154549 -0.062500 1 0 0 0 0 0 3 190231
-0.002400 -0.000370 0.120155 0.400335 0.370332 -0.154544 -0.062500 1 0 0 0 0 0 3 191238
-0.002400 -0.000370 0.120155 0.400337 0.370323 -0.154537 -0.062500 1 0 0 0 0 0 3 192241
-0.002400 -0.000370 0.120155 0.400347 0.370331 -0.154549 -0.062500 1 0 0 0 0 0 3 193240
-0.002400 -0.000370 0.120155 0.400331 0.370315 -0.154545 -0.062500 1 0 0 0 0 0 3 194239
-0.002400 -0.000370 0.120155 0.400349 0.370318 -0.154544 -0.062500 1 0 0 0 0 0 3 195238
-0.002400 -0.000370 0.120155 0.400336 0.370333 -0.154544 -0.062500 1 0 0 0 0 0 3 196238
-0.002400 -0.000370 0.120155 0.400338 0.370323 -0.154537 -0.062500 1 0 0 0 0 0 3 197240
-0.002400 -0.000370 0.120155 0.400339 0.370322 -0.154556 -0.062500 1 0 0 0 0 0 3 198222
-0.002400 -0.000370 0.120155 0.400338 0.370322 -0.154539 -0.062500 1 0 0 0 0 0 3 199238
-0.002400 -0.000370 0.120155 0.400338 0.370322 -0.154536 -0.062500 1 0 0 0 0 0 3 200237
-0.002400 -0.000370 0.120155 0.400347 0.370331 -0.154549 -0.062500 1 0 0 0 0 0 3 201231
-0.002400 -0.000370 0.120155 0.400331 0.370314 -0.154545 -0.062500 1 0 0 0 0 0 3 202228
-0.002400 -0.000370 0.120155 0.400337 0.370321 -0.154537 -0.062500 1 0 0 0 0 0 3 203238
-0.002400 -0.000370 0.120155 0.400347 0.370331 -0.154549 -0.062500 1 0 0 0 0 0 3 204228
-0.002400 -0.000370 0.120155 0.400339 0.370323 -0.154538 -0.062500 1 0 0 0 0 0 3 205237
-0.002400 -0.000370 0.120155 0.400339 0.370322 -0.154556 -0.062500 1 0 0 0 0 0 3 206227
-0.002400 -0.000370 0.120155 0.400338 0.370322 -0.154539 -0.062500 1 0 0 0 0 0 3 207237
-0.002400 -0.000370 0.120155 0.400338 0.370322 -0.154536 -0.062500 1 0 0 0 0 0 3 208225
-0.002400 -0.000370 0.120155 0.400347 0.370331 -0.154549 -0.062500 1 0 0 0 0 0 3 209237
-0.002400 -0.000370 0.120155 0.400331 0.370314 -0.154545 -0.062500 1 0 0 0 0 0 3 210226
-0.002400 -0.000370 0.120155 0.400334 0.370333 -0.154544 -0.062500 1 0 0 0 0 0 3 211235
-0.002400 -0.000370 0.120155 0.400350 0.370320 -0.154544 -0.062500 1 0 0 0 0 0 3 212226
-0.002400 -0.000370 0.120155 0.400339 0.370322 -0.154537 -0.062500 1 0 0 0 0 0 3 213236
-0.002400 -0.000370 0.120155 0.400327 0.370325 -0.154550 -0.062500 1 0 0 0 0 0 3 214226
-0.002400 -0.000370 0.120155 0.400349 0.370319 -0.154544 -0.062500 1 0 0 0 0 0 3 215235
-0.002400 -0.000370 0.120155 0.400336 0.370333 -0.154544 -0.062500 1 0 0 0 0 0 3 216226
-0.002400 -0.000370 0.120155 0.400338 0.370323 -0.154537 -0.062500 1 0 0 0 0 0 3 217227
-0.002400 -0.000370 0.120155 0.400338 0.370322 -0.154556 -0.062500 1 0 0 0 0 0 3 218235
-0.002400 -0.000370 0.120155 0.400338 0.370322 -0.154539 -0.062500 1 0 0 0 0 0 3 219225
-0.002400 -0.000370 0.120155 0.400338 0.370322 -0.154537 -0.062500 1 0 0 0 0 0 3 220235
-0.002400 -0.000370 0.120155 0.400347 0.370331 -0.154549 -0.062500 1 0 0 0 0 0 3 221227
-0.002400 -0.000370 0.120155 0.400339 0.370323 -0.154538 -0.062500 1 0 0 0 0 0 3 222236
-0.002400 -0.000370 0.120155 0.400339 0.370323 -0.154556 -0.062500 1 0 0 0 0 0 3 223225
-0.002400 -0.000370 0.120155 0.400338 0.370322 -0.154539 -0.062500 1 0 0 0 0 0 3 224235
-0.002406 -0.000352 0.120144 0.474369 0.115423 -0.007614 -0.062500 1 0 0 0 0 0 3 225227
-0.002408 -0.000343 0.120140 0.450832 0.201303 -0.079284 -0.062500 1 0 0 0 0 0 3 226234
-0.002410 -0.000339 0.120139 0.432239 0.265399 -0.116502 -0.062500 1 0 0 0 0 0 3 227224
-0.002410 -0.000336 0.120139 0.421988 0.299491 -0.130672 -0.062500 1 0 0 0 0 0 3 228235
-0.002411 -0.000335 0.120139 0.416681 0.316712 -0.135737 -0.062500 1 0 0 0 0 0 3 229225
-0.002411 -0.000335 0.120138 0.413967 0.325354 -0.137508 -0.062500 1 0 0 0 0 0 3 230237
-0.002411 -0.000334 0.120138 0.412596 0.329667 -0.138124 -0.062500 1 0 0 0 0 0 3 231222
-0.002411 -0.000334 0.120138 0.411890 0.331821 -0.138338 -0.062500 1 0 0 0 0 0 3 232225
-0.002411 -0.000334 0.120138 0.411557 0.332898 -0.138413 -0.062500 1 0 0 0 0 0 3 233245
-0.002411 -0.000334 0.120138 0.411382 0.333433 -0.138428 -0.062500 1 0 0 0 0 0 3 234234
-0.002411 -0.000334 0.120138 0.411286 0.333708 -0.138444 -0.062500 1 0 0 0 0 0 3 235242
-0.002411 -0.000334 0.120138 0.411245 0.333839 -0.138453 -0.062500 1 0 0 0 0 0 3 236236
-0.002411 -0.000334 0.120138 0.411224 0.333903 -0.138447 -0.062500 1 0 0 0 0 0 3 237240
-0.002411 -0.000334 0.120138 0.411212 0.333941 -0.138447 -0.062500 1 0 0 0 0 0 3 238269
-0.002411 -0.000334 0.120138 0.411217 0.333964 -0.138446 -0.062500 1 0 0 0 0 0 3 239244
-0.002392 -0.000338 0.120129 0.146223 0.396072 -0.000408 -0.062500 1 0 0 0 0 0 3 240237
-0.002383 -0.000341 0.120125 0.236475 0.375444 -0.067736 -0.062500 1 0 0 0 0 0 3 241239
-0.002378 -0.000342 0.120124 0.303116 0.359840 -0.102709 -0.062500 1 0 0 0 0 0 3 242219
-0.002376 -0.000342 0.120124 0.338309 0.351459 -0.116030 -0.062500 1 0 0 0 0 0 3 243237
-0.002375 -0.000343 0.120123 0.356018 0.347201 -0.120774 -0.062500 1 0 0 0 0 0 3 244238
-0.002374 -0.000343 0.120123 0.364845 0.345053 -0.122441 -0.062500 1 0 0 0 0 0 3 245238
-0.002374 -0.000343 0.120123 0.369239 0.343979 -0.123013 -0.062500 1 0 0 0 0 0 3 246237
-0.002374 -0.000343 0.120123 0.371435 0.343430 -0.123221 -0.062500 1 0 0 0 0 0 3 247237
-0.002374 -0.000343 0.120123 0.372529 0.343165 -0.123296 -0.062500 1 0 0 0 0 0 3 248243
-0.002379 -0.000325 0.120113 0.447104 0.088263 0.023684 -0.062500 1 0 0 0 0 0 3 249242
-0.002382 -0.000316 0.120109 0.423834 0.174027 -0.048038 -0.062500 1 0 0 0 0 0 3 250233
-0.002383 -0.000311 0.120108 0.405376 0.238026 -0.085274 -0.062500 1 0 0 0 0 0 3 251238
-0.002384 -0.000309 0.120107 0.395200 0.272103 -0.099465 -0.062500 1 0 0 0 0 0 3 252236
-0.002384 -0.000308 0.120107 0.389927 0.289332 -0.104509 -0.062500 1 0 0 0 0 0 3 253240
-0.002384 -0.000307 0.120107 0.387226 0.297938 -0.106279 -0.062500 1 0 0 0 0 0 3 254237
-0.002384 -0.000307 0.120107 0.385876 0.302252 -0.106895 -0.062500 1 0 0 0 0 0 3 255236
-0.002384 -0.000307 0.120107 0.385185 0.304402 -0.107115 -0.062500 1 0 0 0 0 0 3 256236
-0.002384 -0.000307 0.120107 0.384838 0.305493 -0.107192 -0.062500 1 0 0 0 0 0 3 257239
-0.002384 -0.000307 0.120107 0.384674 0.306027 -0.107214 -0.062500 1 0 0 0 0 0 3 258236
-0.002372 -0.000293 0.120118 0.206770 0.115772 -0.259253 -0.062500 1 0 0 0 0 0 3 259236
-0.002371 -0.000268 0.120111 0.339002 -0.075025 -0.037850 -0.062500 1 0 0 0 0 0 3 260235
-0.002370 -0.000255 0.120109 0.360145 0.058688 -0.071124 -0.062500 1 0 0 0 0 0 3 261240
-0.002370 -0.000249 0.120108 0.365738 0.148364 -0.093760 -0.062500 1 0 0 0 0 0 3 262236
-0.002370 -0.000246 0.120108 0.367861 0.195428 -0.102756 -0.062500 1 0 0 0 0 0 3 263241
-0.002370 -0.000245 0.120108 0.368795 0.219191 -0.105997 -0.062500 1 0 0 0 0 0 3 264237
-0.002370 -0.000244 0.120108 0.369235 0.231074 -0.107143 -0.062500 1 0 0 0 0 0 3 265238
-0.002370 -0.000243 0.120108 0.369445 0.237027 -0.107525 -0.062500 1 0 0 0 0 0 3 266236
-0.002370 -0.000243 0.120108 0.369546 0.239994 -0.107670 -0.062500 1 0 0 0 0 0 3 267234
-0.002357 -0.000229 0.120119 0.191706 0.050827 -0.259573 -0.062500 1 0 0 0 0 0 3 268235
-0.002350 -0.000223 0.120122 0.250046 0.115342 -0.185413 -0.062500 1 0 0 0 0 0 3 269218
-0.002335 -0.000206 0.120135 0.116810 -0.027081 -0.298731 -0.062500 1 0 0 0 0 0 3 270235
-0.002326 -0.000197 0.120139 0.199353 0.062518 -0.209977 -0.062500 1 0 0 0 0 0 3 271225
-0.002315 -0.000161 0.120140 0.152405 -0.321710 -0.170577 -0.062500 1 0 0 0 0 0 3 272240
-0.002309 -0.000143 0.120141 0.217712 -0.140032 -0.151905 -0.062500 1 0 0 0 0 0 3 273229
-0.002306 -0.000134 0.120141 0.259423 -0.011794 -0.145038 -0.062500 1 0 0 0 0 0 3 274236
-0.002292 -0.000116 0.120152 0.103049 -0.134901 -0.294103 -0.062500 1 0 0 0 0 0 3 275238
-0.002285 -0.000107 0.120156 0.172526 -0.036672 -0.219293 -0.062500 1 0 0 0 0 0 3 276236
-0.002281 -0.000102 0.120157 0.222836 0.028557 -0.180665 -0.062500 1 0 0 0 0 0 3 277237
-0.002267 -0.000086 0.120169 0.071568 -0.128282 -0.317306 -0.062500 1 0 0 0 0 0 3 278234
-0.002259 -0.000078 0.120172 0.143834 -0.046994 -0.238175 -0.062500 1 0 0 0 0 0 3 279235
-0.002256 -0.000074 0.120174 0.195593 0.009730 -0.198042 -0.062500 1 0 0 0 0 0 3 280235
-0.002241 -0.000058 0.120185 0.044951 -0.151459 -0.334023 -0.062500 1 0 0 0 0 0 3 281237
-0.002234 -0.000051 0.120189 0.117643 -0.072255 -0.254773 -0.062500 1 0 0 0 0 0 3 282236
-0.002235 -0.000029 0.120180 0.243652 -0.270766 -0.066798 -0.062500 1 0 0 0 0 0 3 283235
-0.002236 -0.000018 0.120177 0.247879 -0.155807 -0.123661 -0.062500 1 0 0 0 0 0 3 284235
-0.002224 0.000002 0.120186 0.065009 -0.268315 -0.306702 -0.062500 1 0 0 0 0 0 3 285226
-0.002217 0.000011 0.120190 0.120527 -0.162681 -0.245310 -0.062500 1 0 0 0 0 0 3 286234
-0.002214 0.000016 0.120191 0.163688 -0.093609 -0.211519 -0.062500 1 0 0 0 0 0 3 287224
-0.002213 0.000018 0.120191 0.187055 -0.057430 -0.198530 -0.062500 1 0 0 0 0 0 3 288233
-0.002212 0.000020 0.120191 0.198989 -0.039156 -0.193897 -0.062500 1 0 0 0 0 0 3 289224
-0.002211 0.000020 0.120191 0.205014 -0.030010 -0.192271 -0.062500 1 0 0 0 0 0 3 290233
-0.002217 0.000039 0.120181 0.282056 -0.279468 -0.043699 -0.062500 1 0 0 0 0 0 3 291222
-0.002206 0.000062 0.120188 0.081396 -0.383256 -0.266512 -0.062500 1 0 0 0 0 0 3 292233
-0.002201 0.000073 0.120190 0.122216 -0.254054 -0.230260 -0.062500 1 0 0 0 0 0 3 293224
-0.002199 0.000079 0.120191 0.157257 -0.171297 -0.206337 -0.062500 1 0 0 0 0 0 3 294232
-0.002197 0.000082 0.120192 0.176402 -0.128103 -0.196914 -0.062500 1 0 0 0 0 0 3 295224
-0.002197 0.000083 0.120192 0.186225 -0.106323 -0.193515 -0.062500 1 0 0 0 0 0 3 296233
-0.002196 0.000084 0.120192 0.191161 -0.095411 -0.192330 -0.062500 1 0 0 0 0 0 3 297223
-0.002196 0.000084 0.120192 0.193648 -0.089946 -0.191925 -0.062500 1 0 0 0 0 0 3 298235
-0.002196 0.000084 0.120192 0.194882 -0.087225 -0.191779 -0.062500 1 0 0 0 0 0 3 299223
-0.002196 0.000084 0.120192 0.195521 -0.085866 -0.191725 -0.062500 1 0 0 0 0 0 3 300233
-0.002196 0.000084 0.120192 0.195827 -0.085173 -0.191701 -0.062500 1 0 0 0 0 0 3 301232
-0.002201 0.000103 0.120181 0.269970 -0.338696 -0.043495 -0.062500 1 0 0 0 0 0 3 302222
-0.002204 0.000112 0.120177 0.246442 -0.253242 -0.115779 -0.062500 1 0 0 0 0 0 3 303232
-0.002206 0.000116 0.120176 0.227900 -0.189344 -0.153322 -0.062500 1 0 0 0 0 0 3 304221
-0.002206 0.000118 0.120176 0.217686 -0.155282 -0.167631 -0.062500 1 0 0 0 0 0 3 305224
-0.002207 0.000120 0.120176 0.212405 -0.138041 -0.172724 -0.062500 1 0 0 0 0 0 3 306233
-0.002207 0.000120 0.120175 0.209728 -0.129398 -0.174508 -0.062500 1 0 0 0 0 0 3 307222
-0.002207 0.000120 0.120175 0.208357 -0.125068 -0.175137 -0.062500 1 0 0 0 0 0 3 308231
-0.002207 0.000121 0.120175 0.207665 -0.122919 -0.175348 -0.062500 1 0 0 0 0 0 3 309224
-0.002207 0.000121 0.120175 0.207322 -0.121841 -0.175421 -0.062500 1 0 0 0 0 0 3 310233
-0.002207 0.000121 0.120175 0.207155 -0.121298 -0.175452 -0.062500 1 0 0 0 0 0 3 311223
-0.002207 0.000121 0.120175 0.207068 -0.121014 -0.175464 -0.062500 1 0 0 0 0 0 3 312232
-0.002207 0.000121 0.120175 0.207019 -0.120891 -0.175459 -0.062500 1 0 0 0 0 0 3 313248
-0.002207 0.000121 0.120175 0.207007 -0.120819 -0.175466 -0.062500 1 0 0 0 0 0 3 314232
-0.002207 0.000121 0.120175 0.206997 -0.120780 -0.175467 -0.062500 1 0 0 0 0 0 3 315234
-0.002207 0.000121 0.120175 0.206984 -0.120775 -0.175461 -0.062500 1 0 0 0 0 0 3 316239
-0.002207 0.000121 0.120175 0.206988 -0.120755 -0.175460 -0.062500 1 0 0 0 0 0 3 317239
-0.002207 0.000121 0.120175 0.206981 -0.120762 -0.175467 -0.062500 1 0 0 0 0 0 3 318229
-0.002207 0.000121 0.120175 0.206988 -0.120754 -0.175460 -0.062500 1 0 0 0 0 0 3 319241
-0.002207 0.000121 0.120175 0.206978 -0.120750 -0.175473 -0.062500 1 0 0 0 0 0 3 320240
-0.002207 0.000121 0.120175 0.206976 -0.120750 -0.175455 -0.062500 1 0 0 0 0 0 3 321245
-0.002207 0.000121 0.120175 0.206976 -0.120750 -0.175473 -0.062500 1 0 0 0 0 0 3 322237
-0.002207 0.000121 0.120175 0.206987 -0.120753 -0.175461 -0.062500 1 0 0 0 0 0 3 323236
-0.002207 0.000121 0.120175 0.206989 -0.120753 -0.175460 -0.062500 1 0 0 0 0 0 3 324237
-0.002207 0.000121 0.120175 0.206965 -0.120747 -0.175467 -0.062500 1 0 0 0 0 0 3 325237
-0.002207 0.000121 0.120175 0.206986 -0.120752 -0.175460 -0.062500 1 0 0 0 0 0 3 326235
-0.002207 0.000121 0.120175 0.206980 -0.120762 -0.175467 -0.062500 1 0 0 0 0 0 3 327235
-0.002207 0.000121 0.120175 0.206985 -0.120742 -0.175467 -0.062500 1 0 0 0 0 0 3 328234
-0.002207 0.000121 0.120175 0.206968 -0.120758 -0.175461 -0.062500 1 0 0 0 0 0 3 329236
-0.002207 0.000121 0.120175 0.206986 -0.120754 -0.175460 -0.062500 1 0 0 0 0 0 3 330241
-0.002207 0.000121 0.120175 0.206977 -0.120750 -0.175473 -0.062500 1 0 0 0 0 0 3 331236
-0.002207 0.000121 0.120175 0.206987 -0.120753 -0.175461 -0.062500 1 0 0 0 0 0 3 332238
-0.002207 0.000121 0.120175 0.206989 -0.120753 -0.175460 -0.062500 1 0 0 0 0 0 3 333235
-0.002207 0.000121 0.120175 0.206978 -0.120750 -0.175473 -0.062500 1 0 0 0 0 0 3 334239
-0.002207 0.000121 0.120175 0.206976 -0.120750 -0.175455 -0.062500 1 0 0 0 0 0 3 335237
-0.002207 0.000121 0.120175 0.206976 -0.120750 -0.175473 -0.062500 1 0 0 0 0 0 3 336235
-0.002207 0.000121 0.120175 0.206988 -0.120752 -0.175461 -0.062500 1 0 0 0 0 0 3 337236
-0.002207 0.000121 0.120175 0.206968 -0.120759 -0.175460 -0.062500 1 0 0 0 0 0 3 338236
-0.002207 0.000121 0.120175 0.206983 -0.120742 -0.175466 -0.062500 1 0 0 0 0 0 3 339234
-0.002207 0.000121 0.120175 0.206988 -0.120752 -0.175460 -0.062500 1 0 0 0 0 0 3 340234
-0.002207 0.000121 0.120175 0.206981 -0.120762 -0.175466 -0.062500 1 0 0 0 0 0 3 341236
-0.002207 0.000121 0.120175 0.206985 -0.120742 -0.175467 -0.062500 1 0 0 0 0 0 3 342233
-0.002207 0.000121 0.120175 0.206968 -0.120758 -0.175461 -0.062500 1 0 0 0 0 0 3 343233
-0.002207 0.000121 0.120175 0.206987 -0.120754 -0.175460 -0.062500 1 0 0 0 0 0 3 344236
-0.002207 0.000121 0.120175 0.206977 -0.120750 -0.175473 -0.062500 1 0 0 0 0 0 3 345236
-0.002207 0.000121 0.120175 0.206988 -0.120753 -0.175461 -0.062500 1 0 0 0 0 0 3 346234
-0.002207 0.000121 0.120175 0.206981 -0.120762 -0.175467 -0.062500 1 0 0 0 0 0 3 347232
-0.002207 0.000121 0.120175 0.206985 -0.120743 -0.175467 -0.062500 1 0 0 0 0 0 3 348234
-0.002207 0.000121 0.120175 0.206977 -0.120749 -0.175454 -0.062500 1 0 0 0 0 0 3 349235
-0.002207 0.000121 0.120175 0.206976 -0.120750 -0.175473 -0.062500 1 0 0 0 0 0 3 350234
-0.002207 0.000121 0.120175 0.206988 -0.120752 -0.175461 -0.062500 1 0 0 0 0 0 3 351234
-0.002207 0.000121 0.120175 0.206969 -0.120759 -0.175460 -0.062500 1 0 0 0 0 0 3 352235
-0.002207 0.000121 0.120175 0.206983 -0.120742 -0.175466 -0.062500 1 0 0 0 0 0 3 353216
-0.002207 0.000121 0.120175 0.206980 -0.120760 -0.175467 -0.062500 1 0 0 0 0 0 3 354227
-0.002207 0.000121 0.120175 0.206988 -0.120754 -0.175461 -0.062500 1 0 0 0 0 0 3 355237
-0.002207 0.000121 0.120175 0.206986 -0.120742 -0.175467 -0.062500 1 0 0 0 0 0 3 356240
-0.002207 0.000121 0.120175 0.206968 -0.120758 -0.175461 -0.062500 1 0 0 0 0 0 3 357235
-0.002207 0.000121 0.120175 0.206987 -0.120754 -0.175460 -0.062500 1 0 0 0 0 0 3 358233
-0.002207 0.000121 0.120175 0.206977 -0.120750 -0.175473 -0.062500 1 0 0 0 0 0 3 359234
-0.002207 0.000121 0.120175 0.206988 -0.120753 -0.175461 -0.062500 1 0 0 0 0 0 3 360232
-0.002207 0.000121 0.120175 0.206965 -0.120747 -0.175467 -0.062500 1 0 0 0 0 0 3 361235
-0.002207 0.000121 0.120175 0.206986 -0.120752 -0.175461 -0.062500 1 0 0 0 0 0 3 362233
-0.002226 0.000125 0.120185 0.471771 -0.183214 -0.313838 -0.062500 1 0 0 0 0 0 3 363235
-0.002235 0.000127 0.120189 0.381760 -0.162240 -0.246248 -0.062500 1 0 0 0 0 0 3 364236
-0.002240 0.000129 0.120190 0.315153 -0.146543 -0.211219 -0.062500 1 0 0 0 0 0 3 365237
-0.002242 0.000129 0.120190 0.279935 -0.138161 -0.197895 -0.062500 1 0 0 0 0 0 3 366233
-0.002243 0.000129 0.120191 0.262201 -0.133919 -0.193158 -0.062500 1 0 0 0 0 0 3 367233
-0.002244 0.000130 0.120191 0.253363 -0.131795 -0.191489 -0.062500 1 0 0 0 0 0 3 368223
-0.002244 0.000130 0.120191 0.248957 -0.130733 -0.190923 -0.062500 1 0 0 0 0 0 3 369294
-0.002244 0.000130 0.120191 0.246753 -0.130207 -0.190716 -0.062500 1 0 0 0 0 0 3 370291
-0.002244 0.000130 0.120191 0.245654 -0.129935 -0.190647 -0.062500 1 0 0 0 0 0 3 371276
-0.002245 0.000130 0.120191 0.245110 -0.129815 -0.190616 -0.062500 1 0 0 0 0 0 3 372287
-0.002245 0.000130 0.120191 0.244840 -0.129741 -0.190613 -0.062500 1 0 0 0 0 0 3 373290
-0.002245 0.000130 0.120191 0.244694 -0.129705 -0.190604 -0.062500 1 0 0 0 0 0 3 374275
-0.002245 0.000130 0.120191 0.244627 -0.129689 -0.190611 -0.062500 1 0 0 0 0 0 3 375290
-0.002245 0.000130 0.120191 0.244587 -0.129679 -0.190613 -0.062500 1 0 0 0 0 0 3 376272
-0.002245 0.000130 0.120191 0.244573 -0.129676 -0.190607 -0.062500 1 0 0 0 0 0 3 377231
-0.002245 0.000130 0.120191 0.244572 -0.129676 -0.190606 -0.062500 1 0 0 0 0 0 3 378222
-0.002245 0.000130 0.120191 0.244573 -0.129676 -0.190606 -0.062500 1 0 0 0 0 0 3 379222
-0.002245 0.000130 0.120191 0.244553 -0.129682 -0.190607 -0.062500 1 0 0 0 0 0 3 380230
-0.002245 0.000130 0.120191 0.244555 -0.129662 -0.190607 -0.062500 1 0 0 0 0 0 3 381222
-0.002245 0.000130 0.120191 0.244563 -0.129683 -0.190613 -0.062500 1 0 0 0 0 0 3 382230
-0.002245 0.000130 0.120191 0.244560 -0.129674 -0.190601 -0.062500 1 0 0 0 0 0 3 383219
-0.002245 0.000130 0.120191 0.244569 -0.129664 -0.190612 -0.062500 1 0 0 0 0 0 3 384221
-0.002245 0.000130 0.120191 0.244553 -0.129681 -0.190607 -0.062500 1 0 0 0 0 0 3 385231
-0.002245 0.000130 0.120191 0.244559 -0.129674 -0.190600 -0.062500 1 0 0 0 0 0 3 386220
-0.002245 0.000130 0.120191 0.244560 -0.129673 -0.190619 -0.062500 1 0 0 0 0 0 3 387231
-0.002245 0.000130 0.120191 0.244560 -0.129673 -0.190601 -0.062500 1 0 0 0 0 0 3 388221
-0.002245 0.000130 0.120191 0.244552 -0.129682 -0.190606 -0.062500 1 0 0 0 0 0 3 389231
-0.002245 0.000130 0.120191 0.244568 -0.129665 -0.190613 -0.062500 1 0 0 0 0 0 3 390219
-0.002245 0.000130 0.120191 0.244561 -0.129672 -0.190600 -0.062500 1 0 0 0 0 0 3 391230
-0.002245 0.000130 0.120191 0.244561 -0.129673 -0.190619 -0.062500 1 0 0 0 0 0 3 392221
-0.002245 0.000130 0.120191 0.244560 -0.129673 -0.190601 -0.062500 1 0 0 0 0 0 3 393230
-0.002245 0.000130 0.120191 0.244552 -0.129682 -0.190606 -0.062500 1 0 0 0 0 0 3 394220
-0.002245 0.000130 0.120191 0.244568 -0.129665 -0.190613 -0.062500 1 0 0 0 0 0 3 395230
-0.002245 0.000130 0.120191 0.244553 -0.129681 -0.190608 -0.062500 1 0 0 0 0 0 3 396220
-0.002245 0.000130 0.120191 0.244559 -0.129674 -0.190600 -0.062500 1 0 0 0 0 0 3 397230
-0.002245 0.000130 0.120191 0.244560 -0.129673 -0.190619 -0.062500 1 0 0 0 0 0 3 398220
-0.002245 0.000130 0.120191 0.244560 -0.129673 -0.190601 -0.062500 1 0 0 0 0 0 3 399230
-0.002245 0.000130 0.120191 0.244560 -0.129673 -0.190599 -0.062500 1 0 0 0 0 0 3 400246
-0.002245 0.000130 0.120191 0.244560 -0.129673 -0.190619 -0.062500 1 0 0 0 0 0 3 401238
-0.002245 0.000130 0.120191 0.244560 -0.129673 -0.190601 -0.062500 1 0 0 0 0 0 3 402221
-0.002245 0.000130 0.120191 0.244552 -0.129682 -0.190606 -0.062500 1 0 0 0 0 0 3 403236
-0.002245 0.000130 0.120191 0.244568 -0.129665 -0.190613 -0.062500 1 0 0 0 0 0 3 404237
-0.002245 0.000130 0.120191 0.244552 -0.129681 -0.190607 -0.062500 1 0 0 0 0 0 3 405228
-0.002245 0.000130 0.120191 0.244559 -0.129674 -0.190600 -0.062500 1 0 0 0 0 0 3 406232
-0.002245 0.000130 0.120191 0.244560 -0.129673 -0.190619 -0.062500 1 0 0 0 0 0 3 407229
-0.002245 0.000130 0.120191 0.244560 -0.129673 -0.190601 -0.062500 1 0 0 0 0 0 3 408237
-0.002245 0.000130 0.120191 0.244569 -0.129664 -0.190612 -0.062500 1 0 0 0 0 0 3 409237
-0.002245 0.000130 0.120191 0.244553 -0.129681 -0.190608 -0.062500 1 0 0 0 0 0 3 410233
-0.002245 0.000130 0.120191 0.244559 -0.129674 -0.190600 -0.062500 1 0 0 0 0 0 3 411231
-0.002245 0.000130 0.120191 0.244560 -0.129673 -0.190619 -0.062500 1 0 0 0 0 0 3 412232
-0.002245 0.000130 0.120191 0.244560 -0.129673 -0.190601 -0.062500 1 0 0 0 0 0 3 413217
-0.002245 0.000130 0.120191 0.244560 -0.129673 -0.190599 -0.062500 1 0 0 0 0 0 3 414233
-0.002245 0.000130 0.120191 0.244561 -0.129673 -0.190619 -0.062500 1 0 0 0 0 0 3 415231
-0.002245 0.000130 0.120191 0.244560 -0.129673 -0.190601 -0.062500 1 0 0 0 0 0 3 416233
-0.002245 0.000130 0.120191 0.244552 -0.129682 -0.190606 -0.062500 1 0 0 0 0 0 3 417237
-0.002245 0.000130 0.120191 0.244568 -0.129665 -0.190613 -0.062500 1 0 0 0 0 0 3 418238
-0.002245 0.000130 0.120191 0.244553 -0.129681 -0.190607 -0.062500 1 0 0 0 0 0 3 419238
-0.002245 0.000130 0.120191 0.244559 -0.129674 -0.190600 -0.062500 1 0 0 0 0 0 3 420232
-0.002245 0.000130 0.120191 0.244560 -0.129673 -0.190619 -0.062500 1 0 0 0 0 0 3 421236
-0.002245 0.000130 0.120191 0.244560 -0.129673 -0.190601 -0.062500 1 0 0 0 0 0 3 422232
-0.002245 0.000130 0.120191 0.244569 -0.129664 -0.190612 -0.062500 1 0 0 0 0 0 3 423230
-0.002245 0.000130 0.120191 0.244553 -0.129681 -0.190607 -0.062500 1 0 0 0 0 0 3 424232
-0.002245 0.000130 0.120191 0.244559 -0.129674 -0.190600 -0.062500 1 0 0 0 0 0 3 425233
-0.002245 0.000130 0.120191 0.244560 -0.129673 -0.190619 -0.062500 1 0 0 0 0 0 3 426231
-0.002245 0.000130 0.120191 0.244560 -0.129673 -0.190601 -0.062500 1 0 0 0 0 0 3 427230
-0.002245 0.000130 0.120191 0.244552 -0.129682 -0.190606 -0.062500 1 0 0 0 0 0 3 428231
-0.002245 0.000130 0.120191 0.244568 -0.129665 -0.190613 -0.062500 1 0 0 0 0 0 3 429231
-0.002245 0.000130 0.120191 0.244561 -0.129672 -0.190601 -0.062500 1 0 0 0 0 0 3 430233
-0.002245 0.000130 0.120191 0.244552 -0.129682 -0.190606 -0.062500 1 0 0 0 0 0 3 431232
-0.002245 0.000130 0.120191 0.244568 -0.129665 -0.190613 -0.062500 1 0 0 0 0 0 3 432236
-0.002245 0.000130 0.120191 0.244553 -0.129681 -0.190607 -0.062500 1 0 0 0 0 0 3 433232
-0.002245 0.000130 0.120191 0.244555 -0.129662 -0.190607 -0.062500 1 0 0 0 0 0 3 434228
-0.002245 0.000130 0.120191 0.244563 -0.129683 -0.190613 -0.062500 1 0 0 0 0 0 3 435231
-0.002245 0.000130 0.120191 0.244560 -0.129674 -0.190601 -0.062500 1 0 0 0 0 0 3 436229
-0.002245 0.000130 0.120191 0.244560 -0.129673 -0.190619 -0.062500 1 0 0 0 0 0 3 437234
-0.002245 0.000130 0.120191 0.244560 -0.129673 -0.190602 -0.062500 1 0 0 0 0 0 3 438230
-0.002245 0.000130 0.120191 0.244560 -0.129673 -0.190599 -0.062500 1 0 0 0 0 0 3 439231
-0.002245 0.000130 0.120191 0.244561 -0.129673 -0.190619 -0.062500 1 0 0 0 0 0 3 440230
-0.002245 0.000130 0.120191 0.244560 -0.129673 -0.190601 -0.062500 1 0 0 0 0 0 3 441225
-0.002232 0.000143 0.120201 0.065944 -0.321296 -0.341268 -0.062500 1 0 0 0 0 0 3 442234
-0.002225 0.000150 0.120205 0.124589 -0.256983 -0.267700 -0.062500 1 0 0 0 0 0 3 443224
-0.002222 0.000154 0.120206 0.169483 -0.208797 -0.229555 -0.062500 1 0 0 0 0 0 3 444232
-0.002220 0.000155 0.120207 0.193761 -0.183100 -0.215043 -0.062500 1 0 0 0 0 0 3 445233
-0.002220 0.000156 0.120207 0.206164 -0.170091 -0.209869 -0.062500 1 0 0 0 0 0 3 446233
-0.002219 0.000157 0.120207 0.212440 -0.163573 -0.208056 -0.062500 1 0 0 0 0 0 3 447229
-0.002219 0.000157 0.120207 0.215590 -0.160307 -0.207444 -0.062500 1 0 0 0 0 0 3 448228
-0.002219 0.000157 0.120207 0.217170 -0.158680 -0.207219 -0.062500 1 0 0 0 0 0 3 449234
-0.002219 0.000157 0.120207 0.217964 -0.157862 -0.207129 -0.062500 1 0 0 0 0 0 3 450230
-0.002219 0.000157 0.120207 0.218357 -0.157451 -0.207111 -0.062500 1 0 0 0 0 0 3 451228
-0.002219 0.000157 0.120207 0.218556 -0.157257 -0.207099 -0.062500 1 0 0 0 0 0 3 452229
-0.002219 0.000157 0.120207 0.218658 -0.157151 -0.207102 -0.062500 1 0 0 0 0 0 3 453233
-0.002219 0.000157 0.120207 0.218706 -0.157102 -0.207108 -0.062500 1 0 0 0 0 0 3 454223
-0.002219 0.000157 0.120207 0.218725 -0.157082 -0.207095 -0.062500 1 0 0 0 0 0 3 455230
-0.002219 0.000157 0.120207 0.218742 -0.157064 -0.207100 -0.062500 1 0 0 0 0 0 3 456220
-0.002219 0.000157 0.120207 0.218751 -0.157054 -0.207094 -0.062500 1 0 0 0 0 0 3 457289
-0.002219 0.000157 0.120207 0.218752 -0.157053 -0.207093 -0.062500 1 0 0 0 0 0 3 458271
-0.002219 0.000157 0.120207 0.218761 -0.157044 -0.207106 -0.062500 1 0 0 0 0 0 3 459287
-0.002219 0.000157 0.120207 0.218753 -0.157052 -0.207094 -0.062500 1 0 0 0 0 0 3 460271
-0.002219 0.000157 0.120207 0.218752 -0.157053 -0.207093 -0.062500 1 0 0 0 0 0 3 461229
-0.002219 0.000157 0.120207 0.218761 -0.157044 -0.207106 -0.062500 1 0 0 0 0 0 3 462219
-0.002219 0.000157 0.120207 0.218753 -0.157052 -0.207094 -0.062500 1 0 0 0 0 0 3 463228
-0.002219 0.000157 0.120207 0.218752 -0.157053 -0.207093 -0.062500 1 0 0 0 0 0 3 464219
-0.002219 0.000157 0.120207 0.218761 -0.157044 -0.207106 -0.062500 1 0 0 0 0 0 3 465283
-0.002219 0.000157 0.120207 0.218753 -0.157052 -0.207094 -0.062500 1 0 0 0 0 0 3 466229
-0.002219 0.000157 0.120207 0.218749 -0.157041 -0.207100 -0.062500 1 0 0 0 0 0 3 467220
-0.002219 0.000157 0.120207 0.218764 -0.157054 -0.207100 -0.062500 1 0 0 0 0 0 3 468219
-0.002219 0.000157 0.120207 0.218753 -0.157053 -0.207093 -0.062500 1 0 0 0 0 0 3 469229
-0.002219 0.000157 0.120207 0.218749 -0.157041 -0.207099 -0.062500 1 0 0 0 0 0 3 470219
-0.002206 0.000171 0.120218 0.040055 -0.348772 -0.357636 -0.062500 1 0 0 0 0 0 3 471229
-0.002200 0.000178 0.120222 0.098732 -0.284414 -0.284124 -0.062500 1 0 0 0 0 0 3 472218
-0.002196 0.000181 0.120223 0.143652 -0.236201 -0.246012 -0.062500 1 0 0 0 0 0 3 473220
-0.002195 0.000183 0.120223 0.167929 -0.210489 -0.231512 -0.062500 1 0 0 0 0 0 3 474228
-0.002194 0.000184 0.120223 0.180352 -0.197488 -0.226346 -0.062500 1 0 0 0 0 0 3 475218
-0.002193 0.000184 0.120224 0.186629 -0.190958 -0.224545 -0.062500 1 0 0 0 0 0 3 476227
-0.002193 0.000184 0.120224 0.189783 -0.187702 -0.223910 -0.062500 1 0 0 0 0 0 3 477217
-0.002193 0.000184 0.120224 0.191352 -0.186072 -0.223696 -0.062500 1 0 0 0 0 0 3 478219
-0.002193 0.000184 0.120224 0.192142 -0.185242 -0.223615 -0.062500 1 0 0 0 0 0 3 479227
-0.002193 0.000184 0.120224 0.192537 -0.184841 -0.223593 -0.062500 1 0 0 0 0 0 3 480228
-0.002193 0.000184 0.120224 0.192736 -0.184649 -0.223580 -0.062500 1 0 0 0 0 0 3 481218
-0.002193 0.000184 0.120224 0.192847 -0.184534 -0.223576 -0.062500 1 0 0 0 0 0 3 482227
-0.002193 0.000184 0.120224 0.192883 -0.184480 -0.223575 -0.062500 1 0 0 0 0 0 3 483218
-0.002193 0.000184 0.120224 0.192917 -0.184474 -0.223581 -0.062500 1 0 0 0 0 0 3 484218
-0.002193 0.000184 0.120224 0.192932 -0.184446 -0.223575 -0.062500 1 0 0 0 0 0 3 485256
-0.002193 0.000184 0.120224 0.192933 -0.184444 -0.223574 -0.062500 1 0 0 0 0 0 3 486228
-0.002193 0.000184 0.120224 0.192933 -0.184444 -0.223574 -0.062500 1 0 0 0 0 0 3 487231
-0.002193 0.000184 0.120224 0.192933 -0.184445 -0.223574 -0.062500 1 0 0 0 0 0 3 488236
-0.002193 0.000184 0.120224 0.192941 -0.184436 -0.223587 -0.062500 1 0 0 0 0 0 3 489225
-0.002193 0.000184 0.120224 0.192942 -0.184435 -0.223568 -0.062500 1 0 0 0 0 0 3 490227
-0.002193 0.000184 0.120224 0.192933 -0.184444 -0.223573 -0.062500 1 0 0 0 0 0 3 491231
-0.002193 0.000184 0.120224 0.192949 -0.184427 -0.223580 -0.062500 1 0 0 0 0 0 3 492245
-0.002193 0.000184 0.120224 0.192934 -0.184443 -0.223574 -0.062500 1 0 0 0 0 0 3 493239
-0.002193 0.000184 0.120224 0.192932 -0.184445 -0.223574 -0.062500 1 0 0 0 0 0 3 494234
-0.002193 0.000184 0.120224 0.192949 -0.184428 -0.223580 -0.062500 1 0 0 0 0 0 3 495231
-0.002193 0.000184 0.120224 0.192934 -0.184443 -0.223574 -0.062500 1 0 0 0 0 0 3 496230
-0.002193 0.000184 0.120224 0.192950 -0.184427 -0.223580 -0.062500 1 0 0 0 0 0 3 497214
-0.002180 0.000198 0.120234 0.014124 -0.376265 -0.373985 -0.062500 1 0 0 0 0 0 3 498230
-0.002174 0.000205 0.120238 0.072857 -0.311846 -0.300541 -0.062500 1 0 0 0 0 0 3 499229
-0.002170 0.000208 0.120239 0.117807 -0.263616 -0.262458 -0.062500 1 0 0 0 0 0 3 500237
-0.002169 0.000210 0.120240 0.142121 -0.237898 -0.247968 -0.062500 1 0 0 0 0 0 3 501237
-0.002168 0.000211 0.120240 0.154517 -0.224884 -0.242812 -0.062500 1 0 0 0 0 0 3 502236
-0.002168 0.000211 0.120240 0.160796 -0.218362 -0.241009 -0.062500 1 0 0 0 0 0 3 503231
-0.002167 0.000212 0.120240 0.163948 -0.215094 -0.240382 -0.062500 1 0 0 0 0 0 3 504229
-0.002167 0.000212 0.120240 0.165528 -0.213465 -0.240157 -0.062500 1 0 0 0 0 0 3 505307
-0.002167 0.000212 0.120240 0.166315 -0.212656 -0.240075 -0.062500 1 0 0 0 0 0 3 506293
-0.002167 0.000212 0.120240 0.166715 -0.212237 -0.240052 -0.062500 1 0 0 0 0 0 3 507264
-0.002167 0.000212 0.120240 0.166915 -0.212042 -0.240039 -0.062500 1 0 0 0 0 0 3 508264
-0.002167 0.000212 0.120240 0.167018 -0.211936 -0.240042 -0.062500 1 0 0 0 0 0 3 509265
-0.002167 0.000212 0.120240 0.167065 -0.211886 -0.240049 -0.062500 1 0 0 0 0 0 3 510264
-0.002167 0.000212 0.120240 0.167084 -0.211867 -0.240036 -0.062500 1 0 0 0 0 0 3 511286
-0.002167 0.000212 0.120240 0.167101 -0.211848 -0.240041 -0.062500 1 0 0 0 0 0 3 512263
-0.002167 0.000212 0.120240 0.167103 -0.211847 -0.240041 -0.062500 1 0 0 0 0 0 3 513264
-0.002167 0.000212 0.120240 0.167110 -0.211839 -0.240034 -0.062500 1 0 0 0 0 0 3 514286
-0.002167 0.000212 0.120240 0.167108 -0.211826 -0.240040 -0.062500 1 0 0 0 0 0 3 515263
-0.002167 0.000212 0.120240 0.167123 -0.211839 -0.240040 -0.062500 1 0 0 0 0 0 3 516265
-0.002167 0.000212 0.120240 0.167113 -0.211838 -0.240034 -0.062500 1 0 0 0 0 0 3 517291
-0.002167 0.000212 0.120240 0.167112 -0.211838 -0.240053 -0.062500 1 0 0 0 0 0 3 518297
-0.002167 0.000212 0.120240 0.167111 -0.211838 -0.240036 -0.062500 1 0 0 0 0 0 3 519296
-0.002167 0.000212 0.120240 0.167111 -0.211838 -0.240034 -0.062500 1 0 0 0 0 0 3 520262
-0.002167 0.000212 0.120240 0.167120 -0.211829 -0.240046 -0.062500 1 0 0 0 0 0 3 521289
-0.002167 0.000212 0.120240 0.167112 -0.211837 -0.240035 -0.062500 1 0 0 0 0 0 3 522263
-0.002167 0.000212 0.120240 0.167108 -0.211826 -0.240040 -0.062500 1 0 0 0 0 0 3 523262
-0.002167 0.000212 0.120240 0.167115 -0.211848 -0.240047 -0.062500 1 0 0 0 0 0 3 524263
-0.002167 0.000212 0.120240 0.167112 -0.211839 -0.240035 -0.062500 1 0 0 0 0 0 3 525262
-0.002167 0.000212 0.120240 0.167108 -0.211826 -0.240040 -0.062500 1 0 0 0 0 0 3 526268
-0.002167 0.000212 0.120240 0.167123 -0.211839 -0.240040 -0.062500 1 0 0 0 0 0 3 527292
-0.002167 0.000212 0.120240 0.167113 -0.211838 -0.240034 -0.062500 1 0 0 0 0 0 3 528294
-0.002167 0.000212 0.120240 0.167108 -0.211826 -0.240040 -0.062500 1 0 0 0 0 0 3 529292
-0.002167 0.000212 0.120240 0.167115 -0.211848 -0.240047 -0.062500 1 0 0 0 0 0 3 530295
-0.002167 0.000212 0.120240 0.167112 -0.211839 -0.240035 -0.062500 1 0 0 0 0 0 3 531261
-0.002167 0.000212 0.120240 0.167108 -0.211826 -0.240040 -0.062500 1 0 0 0 0 0 3 532263
-0.002167 0.000212 0.120240 0.167123 -0.211839 -0.240040 -0.062500 1 0 0 0 0 0 3 533264
-0.002167 0.000212 0.120240 0.167113 -0.211838 -0.240034 -0.062500 1 0 0 0 0 0 3 534304
-0.002167 0.000212 0.120240 0.167120 -0.211829 -0.240046 -0.062500 1 0 0 0 0 0 3 535282
-0.002167 0.000212 0.120240 0.167104 -0.211846 -0.240042 -0.062500 1 0 0 0 0 0 3 536264
-0.002167 0.000212 0.120240 0.167107 -0.211827 -0.240041 -0.062500 1 0 0 0 0 0 3 537265
-0.002167 0.000212 0.120240 0.167123 -0.211839 -0.240041 -0.062500 1 0 0 0 0 0 3 538262
-0.002167 0.000212 0.120240 0.167113 -0.211838 -0.240034 -0.062500 1 0 0 0 0 0 3 539260
-0.002167 0.000212 0.120240 0.167108 -0.211826 -0.240040 -0.062500 1 0 0 0 0 0 3 540289
-0.002167 0.000212 0.120240 0.167123 -0.211839 -0.240040 -0.062500 1 0 0 0 0 0 3 541286
-0.002167 0.000212 0.120240 0.167104 -0.211847 -0.240041 -0.062500 1 0 0 0 0 0 3 542270
-0.002167 0.000212 0.120240 0.167107 -0.211827 -0.240041 -0.062500 1 0 0 0 0 0 3 543285
-0.002167 0.000212 0.120240 0.167123 -0.211839 -0.240041 -0.062500 1 0 0 0 0 0 3 544268
-0.002167 0.000212 0.120240 0.167112 -0.211838 -0.240034 -0.062500 1 0 0 0 0 0 3 545227
-0.002167 0.000212 0.120240 0.167108 -0.211826 -0.240040 -0.062500 1 0 0 0 0 0 3 546216
-0.002167 0.000212 0.120240 0.167123 -0.211839 -0.240040 -0.062500 1 0 0 0 0 0 3 547225
-0.002167 0.000212 0.120240 0.167101 -0.211835 -0.240048 -0.062500 1 0 0 0 0 0 3 548216
-0.002167 0.000212 0.120240 0.167110 -0.211837 -0.240035 -0.062500 1 0 0 0 0 0 3 549225
-0.002167 0.000212 0.120240 0.167123 -0.211841 -0.240040 -0.062500 1 0 0 0 0 0 3 550215
-0.002167 0.000212 0.120240 0.167109 -0.211826 -0.240041 -0.062500 1 0 0 0 0 0 3 551215
-0.002167 0.000212 0.120240 0.167123 -0.211839 -0.240040 -0.062500 1 0 0 0 0 0 3 552225
-0.002167 0.000212 0.120240 0.167113 -0.211838 -0.240034 -0.062500 1 0 0 0 0 0 3 553215
-0.002167 0.000212 0.120240 0.167100 -0.211835 -0.240047 -0.062500 1 0 0 0 0 0 3 554225
-0.002167 0.000212 0.120240 0.167122 -0.211840 -0.240041 -0.062500 1 0 0 0 0 0 3 555214
-0.002167 0.000212 0.120240 0.167112 -0.211838 -0.240034 -0.062500 1 0 0 0 0 0 3 556226
-0.002167 0.000212 0.120240 0.167108 -0.211826 -0.240040 -0.062500 1 0 0 0 0 0 3 557216
-0.002167 0.000212 0.120240 0.167123 -0.211839 -0.240040 -0.062500 1 0 0 0 0 0 3 558224
-0.002167 0.000212 0.120240 0.167113 -0.211838 -0.240034 -0.062500 1 0 0 0 0 0 3 559215
-0.002167 0.000212 0.120240 0.167112 -0.211838 -0.240053 -0.062500 1 0 0 0 0 0 3 560225
-0.002167 0.000212 0.120240 0.167111 -0.211838 -0.240036 -0.062500 1 0 0 0 0 0 3 561215
-0.002167 0.000212 0.120240 0.167111 -0.211838 -0.240034 -0.062500 1 0 0 0 0 0 3 562224
-0.002167 0.000212 0.120240 0.167120 -0.211829 -0.240046 -0.062500 1 0 0 0 0 0 3 563214
-0.002167 0.000212 0.120240 0.167112 -0.211837 -0.240035 -0.062500 1 0 0 0 0 0 3 564370
-0.002167 0.000212 0.120240 0.167108 -0.211826 -0.240040 -0.062500 1 0 0 0 0 0 3 565215
-0.002167 0.000212 0.120240 0.167115 -0.211848 -0.240047 -0.062500 1 0 0 0 0 0 3 566224
-0.002167 0.000212 0.120240 0.167112 -0.211839 -0.240035 -0.062500 1 0 0 0 0 0 3 567215
-0.002167 0.000212 0.120240 0.167108 -0.211826 -0.240040 -0.062500 1 0 0 0 0 0 3 568216
-0.002186 0.000216 0.120250 0.432005 -0.274391 -0.378465 -0.062500 1 0 0 0 0 0 3 569224
-0.002195 0.000219 0.120253 0.341973 -0.253348 -0.310864 -0.062500 1 0 0 0 0 0 3 570214
-0.002200 0.000220 0.120255 0.275340 -0.237611 -0.275830 -0.062500 1 0 0 0 0 0 3 571224
-0.002202 0.000220 0.120255 0.240111 -0.229231 -0.262492 -0.062500 1 0 0 0 0 0 3 572223
-0.002204 0.000220 0.120255 0.222360 -0.224996 -0.257738 -0.062500 1 0 0 0 0 0 3 573251
-0.002204 0.000221 0.120255 0.213520 -0.222884 -0.256079 -0.062500 1 0 0 0 0 0 3 574226
-0.002204 0.000221 0.120255 0.209112 -0.221824 -0.255493 -0.062500 1 0 0 0 0 0 3 575223
-0.002205 0.000221 0.120255 0.206908 -0.221299 -0.255303 -0.062500 1 0 0 0 0 0 3 576224
-0.002205 0.000221 0.120255 0.205808 -0.221027 -0.255236 -0.062500 1 0 0 0 0 0 3 577232
-0.002205 0.000221 0.120255 0.205248 -0.220892 -0.255206 -0.062500 1 0 0 0 0 0 3 578234
-0.002205 0.000221 0.120255 0.204987 -0.220819 -0.255189 -0.062500 1 0 0 0 0 0 3 579231
-0.002205 0.000221 0.120255 0.204847 -0.220795 -0.255191 -0.062500 1 0 0 0 0 0 3 580237
-0.002205 0.000221 0.120255 0.204780 -0.220780 -0.255200 -0.062500 1 0 0 0 0 0 3 581230
-0.002205 0.000221 0.120255 0.204753 -0.220774 -0.255189 -0.062500 1 0 0 0 0 0 3 582229
-0.002205 0.000221 0.120255 0.204728 -0.220768 -0.255195 -0.062500 1 0 0 0 0 0 3 583228
-0.002205 0.000221 0.120255 0.204714 -0.220765 -0.255189 -0.062500 1 0 0 0 0 0 3 584225
-0.002205 0.000221 0.120255 0.204713 -0.220765 -0.255188 -0.062500 1 0 0 0 0 0 3 585228
-0.002205 0.000221 0.120255 0.204710 -0.220753 -0.255195 -0.062500 1 0 0 0 0 0 3 586228
-0.002205 0.000221 0.120255 0.204713 -0.220763 -0.255189 -0.062500 1 0 0 0 0 0 3 587208
-0.002205 0.000221 0.120255 0.204710 -0.220753 -0.255195 -0.062500 1 0 0 0 0 0 3 588235
-0.002205 0.000221 0.120255 0.204713 -0.220763 -0.255189 -0.062500 1 0 0 0 0 0 3 589212
-0.002205 0.000221 0.120255 0.204705 -0.220773 -0.255195 -0.062500 1 0 0 0 0 0 3 590211
-0.002205 0.000221 0.120255 0.204709 -0.220754 -0.255196 -0.062500 1 0 0 0 0 0 3 591211
-0.002205 0.000221 0.120255 0.204713 -0.220763 -0.255189 -0.062500 1 0 0 0 0 0 3 592227
-0.002205 0.000221 0.120255 0.204714 -0.220765 -0.255188 -0.062500 1 0 0 0 0 0 3 593229
-0.002205 0.000221 0.120255 0.204710 -0.220753 -0.255195 -0.062500 1 0 0 0 0 0 3 594227
-0.002205 0.000221 0.120255 0.204714 -0.220763 -0.255189 -0.062500 1 0 0 0 0 0 3 595208
-0.002205 0.000221 0.120255 0.204706 -0.220773 -0.255195 -0.062500 1 0 0 0 0 0 3 596227
-0.002205 0.000221 0.120255 0.204710 -0.220754 -0.255196 -0.062500 1 0 0 0 0 0 3 597334
-0.002205 0.000221 0.120255 0.204713 -0.220764 -0.255189 -0.062500 1 0 0 0 0 0 3 598227
-0.002205 0.000221 0.120255 0.204714 -0.220765 -0.255188 -0.062500 1 0 0 0 0 0 3 599206
-0.002205 0.000221 0.120255 0.204711 -0.220753 -0.255195 -0.062500 1 0 0 0 0 0 3 600225
-0.002205 0.000221 0.120255 0.204702 -0.220760 -0.255183 -0.062500 1 0 0 0 0 0 3 601227
-0.002205 0.000221 0.120255 0.204701 -0.220761 -0.255201 -0.062500 1 0 0 0 0 0 3 602223
-0.002205 0.000221 0.120255 0.204712 -0.220764 -0.255190 -0.062500 1 0 0 0 0 0 3 603225
-0.002205 0.000221 0.120255 0.204713 -0.220765 -0.255188 -0.062500 1 0 0 0 0 0 3 604224
-0.002205 0.000221 0.120255 0.204710 -0.220753 -0.255195 -0.062500 1 0 0 0 0 0 3 605230
-0.002205 0.000221 0.120255 0.204713 -0.220763 -0.255189 -0.062500 1 0 0 0 0 0 3 606225
-0.002205 0.000221 0.120255 0.204714 -0.220764 -0.255188 -0.062500 1 0 0 0 0 0 3 607226
-0.002205 0.000221 0.120255 0.204702 -0.220762 -0.255202 -0.062500 1 0 0 0 0 0 3 608225
-0.002205 0.000221 0.120255 0.204712 -0.220764 -0.255190 -0.062500 1 0 0 0 0 0 3 609227
-0.002205 0.000221 0.120255 0.204714 -0.220765 -0.255189 -0.062500 1 0 0 0 0 0 3 610225
-0.002205 0.000221 0.120255 0.204711 -0.220753 -0.255195 -0.062500 1 0 0 0 0 0 3 611225
-0.002205 0.000221 0.120255 0.204714 -0.220763 -0.255189 -0.062500 1 0 0 0 0 0 3 612224
-0.002205 0.000221 0.120255 0.204711 -0.220753 -0.255195 -0.062500 1 0 0 0 0 0 3 613219
-0.002205 0.000221 0.120255 0.204701 -0.220760 -0.255183 -0.062500 1 0 0 0 0 0 3 614229
-0.002205 0.000221 0.120255 0.204704 -0.220773 -0.255194 -0.062500 1 0 0 0 0 0 3 615355
-0.002205 0.000221 0.120255 0.204709 -0.220754 -0.255196 -0.062500 1 0 0 0 0 0 3 616225
-0.002205 0.000221 0.120255 0.204713 -0.220763 -0.255189 -0.062500 1 0 0 0 0 0 3 617227
-0.002205 0.000221 0.120255 0.204713 -0.220764 -0.255188 -0.062500 1 0 0 0 0 0 3 618224
-0.002205 0.000221 0.120255 0.204710 -0.220753 -0.255195 -0.062500 1 0 0 0 0 0 3 619226
-0.002205 0.000221 0.120255 0.204713 -0.220763 -0.255189 -0.062500 1 0 0 0 0 0 3 620350
-0.002205 0.000221 0.120255 0.204706 -0.220773 -0.255195 -0.062500 1 0 0 0 0 0 3 621354
-0.002205 0.000221 0.120255 0.204709 -0.220754 -0.255196 -0.062500 1 0 0 0 0 0 3 622350
-0.002205 0.000221 0.120255 0.204713 -0.220763 -0.255189 -0.062500 1 0 0 0 0 0 3 623350
-0.002205 0.000221 0.120255 0.204714 -0.220765 -0.255188 -0.062500 1 0 0 0 0 0 3 624349
-0.002192 0.000234 0.120266 0.025837 -0.412684 -0.405539 -0.062500 1 0 0 0 0 0 3 625341
-0.002185 0.000241 0.120270 0.084572 -0.348233 -0.332134 -0.062500 1 0 0 0 0 0 3 626350
-0.002182 0.000245 0.120271 0.129544 -0.299968 -0.294063 -0.062500 1 0 0 0 0 0 3 627215
-0.002181 0.000246 0.120271 0.153856 -0.274234 -0.279576 -0.062500 1 0 0 0 0 0 3 628349
-0.002180 0.000247 0.120272 0.166275 -0.261207 -0.274424 -0.062500 1 0 0 0 0 0 3 629340
-0.002179 0.000248 0.120272 0.172543 -0.254699 -0.272616 -0.062500 1 0 0 0 0 0 3 630347
-0.002179 0.000248 0.120272 0.175714 -0.251426 -0.271989 -0.062500 1 0 0 0 0 0 3 631338
-0.002179 0.000248 0.120272 0.177289 -0.249805 -0.271772 -0.062500 1 0 0 0 0 0 3 632347
-0.002179 0.000248 0.120272 0.178076 -0.248997 -0.271691 -0.062500 1 0 0 0 0 0 3 633338
-0.002179 0.000248 0.120272 0.178464 -0.248575 -0.271663 -0.062500 1 0 0 0 0 0 3 634347
-0.002179 0.000248 0.120272 0.178674 -0.248383 -0.271655 -0.062500 1 0 0 0 0 0 3 635348
-0.002179 0.000248 0.120272 0.178774 -0.248266 -0.271646 -0.062500 1 0 0 0 0 0 3 636338
-0.002179 0.000248 0.120272 0.178822 -0.248215 -0.271650 -0.062500 1 0 0 0 0 0 3 637348
-0.002179 0.000248 0.120272 0.178844 -0.248206 -0.271650 -0.062500 1 0 0 0 0 0 3 638337
-0.002179 0.000248 0.120272 0.178862 -0.248189 -0.271657 -0.062500 1 0 0 0 0 0 3 639348
-0.002179 0.000248 0.120272 0.178872 -0.248180 -0.271651 -0.062500 1 0 0 0 0 0 3 640338
-0.002179 0.000248 0.120272 0.178873 -0.248179 -0.271650 -0.062500 1 0 0 0 0 0 3 641347
-0.002179 0.000248 0.120272 0.178869 -0.248168 -0.271657 -0.062500 1 0 0 0 0 0 3 642337
-0.002179 0.000248 0.120272 0.178860 -0.248175 -0.271645 -0.062500 1 0 0 0 0 0 3 643347
-0.002179 0.000248 0.120272 0.178879 -0.248170 -0.271643 -0.062500 1 0 0 0 0 0 3 644337
-0.002179 0.000248 0.120272 0.178869 -0.248166 -0.271656 -0.062500 1 0 0 0 0 0 3 645347
-0.002179 0.000248 0.120272 0.178872 -0.248178 -0.271651 -0.062500 1 0 0 0 0 0 3 646337
-0.002179 0.000248 0.120272 0.178872 -0.248179 -0.271650 -0.062500 1 0 0 0 0 0 3 647347
-0.002166 0.000262 0.120282 -0.000098 -0.440194 -0.421868 -0.062500 1 0 0 0 0 0 3 648336
-0.002160 0.000269 0.120286 0.058689 -0.375690 -0.348538 -0.062500 1 0 0 0 0 0 3 649347
-0.002156 0.000272 0.120287 0.103679 -0.327405 -0.310491 -0.062500 1 0 0 0 0 0 3 650338
-0.002155 0.000274 0.120288 0.128003 -0.301660 -0.296021 -0.062500 1 0 0 0 0 0 3 651323
-0.002154 0.000275 0.120288 0.140431 -0.288640 -0.290871 -0.062500 1 0 0 0 0 0 3 652346
-0.002153 0.000275 0.120288 0.146698 -0.282119 -0.289055 -0.062500 1 0 0 0 0 0 3 653339
-0.002153 0.000275 0.120288 0.149850 -0.278849 -0.288429 -0.062500 1 0 0 0 0 0 3 654346
-0.002153 0.000275 0.120288 0.151443 -0.277222 -0.288212 -0.062500 1 0 0 0 0 0 3 655350
-0.002153 0.000276 0.120288 0.152229 -0.276401 -0.288138 -0.062500 1 0 0 0 0 0 3 656352
-0.002153 0.000276 0.120288 0.152627 -0.276013 -0.288110 -0.062500 1 0 0 0 0 0 3 657355
-0.002153 0.000276 0.120288 0.152829 -0.275789 -0.288104 -0.062500 1 0 0 0 0 0 3 658224
-0.002153 0.000276 0.120288 0.152923 -0.275688 -0.288095 -0.062500 1 0 0 0 0 0 3 659348
-0.002153 0.000276 0.120288 0.152973 -0.275651 -0.288092 -0.062500 1 0 0 0 0 0 3 660356
-0.002153 0.000276 0.120288 0.152997 -0.275612 -0.288098 -0.062500 1 0 0 0 0 0 3 661358
-0.002153 0.000276 0.120288 0.153019 -0.275603 -0.288099 -0.062500 1 0 0 0 0 0 3 662355
-0.002153 0.000276 0.120288 0.153009 -0.275600 -0.288092 -0.062500 1 0 0 0 0 0 3 663359
-0.002153 0.000276 0.120288 0.153019 -0.275603 -0.288098 -0.062500 1 0 0 0 0 0 3 664350
-0.002153 0.000276 0.120288 0.153028 -0.275595 -0.288092 -0.062500 1 0 0 0 0 0 3 665206
-0.002153 0.000276 0.120288 0.153021 -0.275603 -0.288098 -0.062500 1 0 0 0 0 0 3 666352
-0.002153 0.000276 0.120288 0.153025 -0.275584 -0.288099 -0.062500 1 0 0 0 0 0 3 667350
-0.002153 0.000276 0.120288 0.153029 -0.275593 -0.288092 -0.062500 1 0 0 0 0 0 3 668223
-0.002153 0.000276 0.120288 0.153021 -0.275603 -0.288098 -0.062500 1 0 0 0 0 0 3 669351
-0.002153 0.000276 0.120288 0.153025 -0.275584 -0.288099 -0.062500 1 0 0 0 0 0 3 670348
-0.002153 0.000276 0.120288 0.153029 -0.275593 -0.288092 -0.062500 1 0 0 0 0 0 3 671349
-0.002153 0.000276 0.120288 0.153018 -0.275592 -0.288105 -0.062500 1 0 0 0 0 0 3 672354
-0.002153 0.000276 0.120288 0.153028 -0.275594 -0.288093 -0.062500 1 0 0 0 0 0 3 673352
-0.002153 0.000276 0.120288 0.153030 -0.275595 -0.288091 -0.062500 1 0 0 0 0 0 3 674349
-0.002140 0.000289 0.120299 -0.026058 -0.467730 -0.438197 -0.062500 1 0 0 0 0 0 3 675346
-0.002134 0.000296 0.120303 0.032793 -0.403159 -0.364910 -0.062500 1 0 0 0 0 0 3 676330
-0.002130 0.000300 0.120304 0.077801 -0.354842 -0.326910 -0.062500 1 0 0 0 0 0 3 677350
-0.002129 0.000301 0.120304 0.102142 -0.329107 -0.312446 -0.062500 1 0 0 0 0 0 3 678348
-0.002128 0.000302 0.120304 0.114565 -0.316081 -0.307297 -0.062500 1 0 0 0 0 0 3 679348
-0.002128 0.000303 0.120304 0.120841 -0.309550 -0.305498 -0.062500 1 0 0 0 0 0 3 680224
-0.002127 0.000303 0.120305 0.123995 -0.306278 -0.304856 -0.062500 1 0 0 0 0 0 3 681331
-0.002127 0.000303 0.120305 0.125581 -0.304658 -0.304645 -0.062500 1 0 0 0 0 0 3 682348
-0.002127 0.000303 0.120305 0.126365 -0.303838 -0.304573 -0.062500 1 0 0 0 0 0 3 683220
-0.002127 0.000303 0.120305 0.126772 -0.303441 -0.304538 -0.062500 1 0 0 0 0 0 3 684347
-0.002127 0.000303 0.120305 0.126954 -0.303222 -0.304532 -0.062500 1 0 0 0 0 0 3 685350
-0.002127 0.000303 0.120305 0.127058 -0.303125 -0.304529 -0.062500 1 0 0 0 0 0 3 686353
-0.002127 0.000303 0.120305 0.127117 -0.303079 -0.304521 -0.062500 1 0 0 0 0 0 3 687348
-0.002127 0.000303 0.120305 0.127134 -0.303048 -0.304533 -0.062500 1 0 0 0 0 0 3 688350
-0.002127 0.000303 0.120305 0.127155 -0.303040 -0.304534 -0.062500 1 0 0 0 0 0 3 689348
-0.002127 0.000303 0.120305 0.127165 -0.303031 -0.304527 -0.062500 1 0 0 0 0 0 3 690349
-0.002127 0.000303 0.120305 0.127166 -0.303031 -0.304527 -0.062500 1 0 0 0 0 0 3 691347
-0.002127 0.000303 0.120305 0.127166 -0.303031 -0.304526 -0.062500 1 0 0 0 0 0 3 692348
-0.002127 0.000303 0.120305 0.127166 -0.303031 -0.304526 -0.062500 1 0 0 0 0 0 3 693348
-0.002127 0.000303 0.120305 0.127163 -0.303020 -0.304533 -0.062500 1 0 0 0 0 0 3 694349
-0.002127 0.000303 0.120305 0.127166 -0.303030 -0.304527 -0.062500 1 0 0 0 0 0 3 695347
-0.002127 0.000303 0.120305 0.127166 -0.303031 -0.304527 -0.062500 1 0 0 0 0 0 3 696353
-0.002127 0.000303 0.120305 0.127163 -0.303020 -0.304533 -0.062500 1 0 0 0 0 0 3 697342
-0.002127 0.000303 0.120305 0.127154 -0.303027 -0.304521 -0.062500 1 0 0 0 0 0 3 698347
-0.002127 0.000303 0.120305 0.127161 -0.303019 -0.304533 -0.062500 1 0 0 0 0 0 3 699347
-0.002127 0.000303 0.120305 0.127165 -0.303030 -0.304527 -0.062500 1 0 0 0 0 0 3 700348
-0.002127 0.000303 0.120305 0.127174 -0.303022 -0.304520 -0.062500 1 0 0 0 0 0 3 701353
-0.002127 0.000303 0.120305 0.127163 -0.303019 -0.304532 -0.062500 1 0 0 0 0 0 3 702348
-0.002127 0.000303 0.120305 0.127166 -0.303030 -0.304527 -0.062500 1 0 0 0 0 0 3 703349
-0.002127 0.000303 0.120305 0.127166 -0.303031 -0.304526 -0.062500 1 0 0 0 0 0 3 704348
-0.002127 0.000303 0.120305 0.127163 -0.303020 -0.304533 -0.062500 1 0 0 0 0 0 3 705348
-0.002127 0.000303 0.120305 0.127166 -0.303030 -0.304527 -0.062500 1 0 0 0 0 0 3 706348
-0.002127 0.000303 0.120305 0.127166 -0.303031 -0.304527 -0.062500 1 0 0 0 0 0 3 707346
-0.002127 0.000303 0.120305 0.127163 -0.303020 -0.304533 -0.062500 1 0 0 0 0 0 3 708339
-0.002127 0.000303 0.120305 0.127174 -0.303021 -0.304520 -0.062500 1 0 0 0 0 0 3 709348
-0.002127 0.000303 0.120305 0.127164 -0.303018 -0.304533 -0.062500 1 0 0 0 0 0 3 710336
-0.002127 0.000303 0.120305 0.127166 -0.303030 -0.304527 -0.062500 1 0 0 0 0 0 3 711347
-0.002127 0.000303 0.120305 0.127166 -0.303031 -0.304527 -0.062500 1 0 0 0 0 0 3 712337
-0.002127 0.000303 0.120305 0.127163 -0.303020 -0.304533 -0.062500 1 0 0 0 0 0 3 713346
-0.002127 0.000303 0.120305 0.127154 -0.303027 -0.304521 -0.062500 1 0 0 0 0 0 3 714336
-0.002127 0.000303 0.120305 0.127164 -0.303031 -0.304526 -0.062500 1 0 0 0 0 0 3 715346
-0.002127 0.000303 0.120305 0.127162 -0.303020 -0.304533 -0.062500 1 0 0 0 0 0 3 716336
-0.002127 0.000303 0.120305 0.127165 -0.303030 -0.304527 -0.062500 1 0 0 0 0 0 3 717347
-0.002127 0.000303 0.120305 0.127166 -0.303031 -0.304526 -0.062500 1 0 0 0 0 0 3 718346
-0.002127 0.000303 0.120305 0.127162 -0.303020 -0.304533 -0.062500 1 0 0 0 0 0 3 719336
-0.002127 0.000303 0.120305 0.127174 -0.303021 -0.304520 -0.062500 1 0 0 0 0 0 3 720346
-0.002127 0.000303 0.120305 0.127167 -0.303030 -0.304526 -0.062500 1 0 0 0 0 0 3 721336
-0.002127 0.000303 0.120305 0.127163 -0.303020 -0.304533 -0.062500 1 0 0 0 0 0 3 722345
-0.002127 0.000303 0.120305 0.127166 -0.303030 -0.304527 -0.062500 1 0 0 0 0 0 3 723336
-0.002127 0.000303 0.120305 0.127163 -0.303020 -0.304533 -0.062500 1 0 0 0 0 0 3 724345
-0.002127 0.000303 0.120305 0.127166 -0.303030 -0.304527 -0.062500 1 0 0 0 0 0 3 725336
-0.002127 0.000303 0.120305 0.127166 -0.303031 -0.304527 -0.062500 1 0 0 0 0 0 3 726346
-0.002127 0.000303 0.120305 0.127163 -0.303020 -0.304534 -0.062500 1 0 0 0 0 0 3 727336
-0.002127 0.000303 0.120305 0.127162 -0.303018 -0.304514 -0.062500 1 0 0 0 0 0 3 728346
-0.002127 0.000303 0.120305 0.127166 -0.303030 -0.304525 -0.062500 1 0 0 0 0 0 3 729337
-0.002127 0.000303 0.120305 0.127162 -0.303019 -0.304533 -0.062500 1 0 0 0 0 0 3 730344
-0.002127 0.000303 0.120305 0.127166 -0.303030 -0.304527 -0.062500 1 0 0 0 0 0 3 731335
-0.002127 0.000303 0.120305 0.127166 -0.303031 -0.304526 -0.062500 1 0 0 0 0 0 3 732345
-0.002127 0.000303 0.120305 0.127163 -0.303020 -0.304533 -0.062500 1 0 0 0 0 0 3 733336
-0.002127 0.000303 0.120305 0.127166 -0.303030 -0.304527 -0.062500 1 0 0 0 0 0 3 734344
-0.002127 0.000303 0.120305 0.127166 -0.303031 -0.304526 -0.062500 1 0 0 0 0 0 3 735345
-0.002127 0.000303 0.120305 0.127163 -0.303020 -0.304533 -0.062500 1 0 0 0 0 0 3 736336
-0.002127 0.000303 0.120305 0.127166 -0.303030 -0.304527 -0.062500 1 0 0 0 0 0 3 737348
-0.002146 0.000308 0.120314 0.392136 -0.365671 -0.443011 -0.062500 1 0 0 0 0 0 3 738345
-0.002155 0.000310 0.120318 0.302106 -0.344540 -0.375393 -0.062500 1 0 0 0 0 0 3 739355
-0.002160 0.000311 0.120319 0.235460 -0.328797 -0.340332 -0.062500 1 0 0 0 0 0 3 740357
-0.002150 0.000325 0.120330 0.021043 -0.512674 -0.477011 -0.062500 1 0 0 0 0 0 3 741342
-0.002144 0.000332 0.120334 0.062163 -0.443800 -0.399035 -0.062500 1 0 0 0 0 0 3 742349
-0.002142 0.000336 0.120335 0.098347 -0.393352 -0.359391 -0.062500 1 0 0 0 0 0 3 743355
-0.002140 0.000338 0.120336 0.118273 -0.366531 -0.344351 -0.062500 1 0 0 0 0 0 3 744329
-0.002140 0.000339 0.120336 0.128495 -0.352984 -0.338989 -0.062500 1 0 0 0 0 0 3 745357
-0.002139 0.000339 0.120336 0.133677 -0.346190 -0.337116 -0.062500 1 0 0 0 0 0 3 746348
-0.002139 0.000339 0.120336 0.136289 -0.342799 -0.336462 -0.062500 1 0 0 0 0 0 3 747346
-0.002139 0.000339 0.120336 0.137588 -0.341091 -0.336232 -0.062500 1 0 0 0 0 0 3 748346
-0.002139 0.000339 0.120336 0.138250 -0.340239 -0.336161 -0.062500 1 0 0 0 0 0 3 749332
-0.002139 0.000339 0.120336 0.138580 -0.339823 -0.336129 -0.062500 1 0 0 0 0 0 3 750348
-0.002139 0.000339 0.120336 0.138738 -0.339609 -0.336123 -0.062500 1 0 0 0 0 0 3 751346
-0.002139 0.000339 0.120336 0.138829 -0.339510 -0.336114 -0.062500 1 0 0 0 0 0 3 752344
-0.002158 0.000344 0.120346 0.403967 -0.402155 -0.474509 -0.062500 1 0 0 0 0 0 3 753348
-0.002173 0.000364 0.120339 0.387885 -0.634493 -0.257977 -0.062500 1 0 0 0 0 0 3 754350
-0.002180 0.000374 0.120336 0.297582 -0.533687 -0.295525 -0.062500 1 0 0 0 0 0 3 755331
-0.002184 0.000379 0.120335 0.243743 -0.461566 -0.319941 -0.062500 1 0 0 0 0 0 3 756330
-0.002173 0.000396 0.120346 0.036590 -0.615708 -0.479484 -0.062500 1 0 0 0 0 0 3 757347
-0.002167 0.000404 0.120349 0.081307 -0.531652 -0.409788 -0.062500 1 0 0 0 0 0 3 758344
-0.002164 0.000408 0.120351 0.119242 -0.473576 -0.373058 -0.062500 1 0 0 0 0 0 3 759344
-0.002163 0.000410 0.120351 0.140019 -0.442947 -0.359043 -0.062500 1 0 0 0 0 0 3 760328
-0.002162 0.000411 0.120351 0.150673 -0.427500 -0.354037 -0.062500 1 0 0 0 0 0 3 761346
-0.002162 0.000412 0.120351 0.156057 -0.419764 -0.352282 -0.062500 1 0 0 0 0 0 3 762325
-0.002162 0.000412 0.120351 0.158770 -0.415893 -0.351673 -0.062500 1 0 0 0 0 0 3 763326
-0.002162 0.000412 0.120351 0.160124 -0.413956 -0.351467 -0.062500 1 0 0 0 0 0 3 764344
-0.002162 0.000412 0.120351 0.160801 -0.412987 -0.351392 -0.062500 1 0 0 0 0 0 3 765352
-0.002162 0.000412 0.120351 0.161158 -0.412507 -0.351367 -0.062500 1 0 0 0 0 0 3 766346
-0.002180 0.000416 0.120361 0.426551 -0.475069 -0.489619 -0.062500 1 0 0 0 0 0 3 767347
-0.002190 0.000419 0.120365 0.336490 -0.453706 -0.422133 -0.062500 1 0 0 0 0 0 3 768353
-0.002195 0.000420 0.120366 0.269817 -0.437849 -0.387114 -0.062500 1 0 0 0 0 0 3 769328
-0.002197 0.000420 0.120366 0.234556 -0.429447 -0.373783 -0.062500 1 0 0 0 0 0 3 770328
-0.002198 0.000421 0.120366 0.216815 -0.425205 -0.369045 -0.062500 1 0 0 0 0 0 3 771345
-0.002199 0.000421 0.120366 0.207962 -0.423080 -0.367379 -0.062500 1 0 0 0 0 0 3 772346
-0.002199 0.000421 0.120366 0.203540 -0.422029 -0.366802 -0.062500 1 0 0 0 0 0 3 773347
-0.002199 0.000421 0.120366 0.201336 -0.421484 -0.366594 -0.062500 1 0 0 0 0 0 3 774347
-0.002199 0.000421 0.120366 0.200230 -0.421230 -0.366526 -0.062500 1 0 0 0 0 0 3 775344
-0.002199 0.000421 0.120366 0.199689 -0.421091 -0.366494 -0.062500 1 0 0 0 0 0 3 776326
-0.002199 0.000421 0.120366 0.199410 -0.421024 -0.366499 -0.062500 1 0 0 0 0 0 3 777327
-0.002199 0.000421 0.120366 0.199276 -0.420992 -0.366496 -0.062500 1 0 0 0 0 0 3 778337
-0.002186 0.000435 0.120377 0.019957 -0.613471 -0.516313 -0.062500 1 0 0 0 0 0 3 779348
-0.002180 0.000442 0.120381 0.078797 -0.548704 -0.443205 -0.062500 1 0 0 0 0 0 3 780351
-0.002177 0.000445 0.120382 0.123831 -0.500289 -0.405258 -0.062500 1 0 0 0 0 0 3 781346
-0.002175 0.000447 0.120383 0.148199 -0.474513 -0.390810 -0.062500 1 0 0 0 0 0 3 782346
-0.002174 0.000448 0.120383 0.160627 -0.461479 -0.385665 -0.062500 1 0 0 0 0 0 3 783346
-0.002174 0.000448 0.120383 0.166923 -0.454944 -0.383860 -0.062500 1 0 0 0 0 0 3 784344
-0.002173 0.000448 0.120383 0.170065 -0.451687 -0.383235 -0.062500 1 0 0 0 0 0 3 785346
-0.002173 0.000448 0.120383 0.171651 -0.450068 -0.383008 -0.062500 1 0 0 0 0 0 3 786345
-0.002192 0.000453 0.120393 0.437802 -0.512084 -0.521121 -0.062500 1 0 0 0 0 0 3 787345
-0.002202 0.000455 0.120396 0.348011 -0.490414 -0.453658 -0.062500 1 0 0 0 0 0 3 788345
-0.002206 0.000456 0.120397 0.281465 -0.474412 -0.418656 -0.062500 1 0 0 0 0 0 3 789346
-0.002209 0.000457 0.120398 0.246260 -0.465917 -0.405328 -0.062500 1 0 0 0 0 0 3 790346
-0.002210 0.000457 0.120398 0.228549 -0.461632 -0.400588 -0.062500 1 0 0 0 0 0 3 791335
-0.002210 0.000457 0.120398 0.219715 -0.459497 -0.398923 -0.062500 1 0 0 0 0 0 3 792343
-0.002211 0.000457 0.120398 0.215300 -0.458436 -0.398341 -0.062500 1 0 0 0 0 0 3 793335
-0.002211 0.000457 0.120398 0.213099 -0.457903 -0.398125 -0.062500 1 0 0 0 0 0 3 794343
-0.002211 0.000457 0.120398 0.212001 -0.457642 -0.398069 -0.062500 1 0 0 0 0 0 3 795332
-0.002211 0.000457 0.120398 0.211461 -0.457503 -0.398040 -0.062500 1 0 0 0 0 0 3 796341
-0.002211 0.000457 0.120398 0.211191 -0.457427 -0.398038 -0.062500 1 0 0 0 0 0 3 797333
-0.002211 0.000457 0.120398 0.211037 -0.457399 -0.398035 -0.062500 1 0 0 0 0 0 3 798342
-0.002211 0.000457 0.120398 0.210980 -0.457387 -0.398030 -0.062500 1 0 0 0 0 0 3 799332
-0.002211 0.000457 0.120398 0.210942 -0.457378 -0.398031 -0.062500 1 0 0 0 0 0 3 800342
-0.002211 0.000457 0.120398 0.210927 -0.457375 -0.398024 -0.062500 1 0 0 0 0 0 3 801332
-0.002198 0.000471 0.120409 0.031595 -0.649965 -0.547785 -0.062500 1 0 0 0 0 0 3 802331
-0.002192 0.000478 0.120412 0.090479 -0.585155 -0.474715 -0.062500 1 0 0 0 0 0 3 803341
-0.002188 0.000481 0.120414 0.135566 -0.536721 -0.436786 -0.062500 1 0 0 0 0 0 3 804331
-0.002187 0.000483 0.120414 0.159926 -0.510940 -0.422348 -0.062500 1 0 0 0 0 0 3 805342
-0.002186 0.000484 0.120414 0.172386 -0.497886 -0.417201 -0.062500 1 0 0 0 0 0 3 806332
-0.002185 0.000484 0.120414 0.178669 -0.491364 -0.415391 -0.062500 1 0 0 0 0 0 3 807341
-0.002185 0.000485 0.120414 0.181824 -0.488110 -0.414773 -0.062500 1 0 0 0 0 0 3 808330
-0.002185 0.000485 0.120414 0.183416 -0.486472 -0.414547 -0.062500 1 0 0 0 0 0 3 809342
-0.002185 0.000485 0.120414 0.184206 -0.485660 -0.414467 -0.062500 1 0 0 0 0 0 3 810330
-0.002185 0.000485 0.120414 0.184610 -0.485252 -0.414439 -0.062500 1 0 0 0 0 0 3 811342
-0.002185 0.000485 0.120414 0.184808 -0.485046 -0.414433 -0.062500 1 0 0 0 0 0 3 812331
-0.002185 0.000485 0.120414 0.184906 -0.484959 -0.414437 -0.062500 1 0 0 0 0 0 3 813342
-0.002185 0.000485 0.120414 0.184961 -0.484903 -0.414437 -0.062500 1 0 0 0 0 0 3 814331
-0.002185 0.000485 0.120414 0.184977 -0.484871 -0.414430 -0.062500 1 0 0 0 0 0 3 815341
-0.002185 0.000485 0.120414 0.184998 -0.484863 -0.414429 -0.062500 1 0 0 0 0 0 3 816331
-0.002185 0.000485 0.120414 0.185005 -0.484842 -0.414429 -0.062500 1 0 0 0 0 0 3 817340
-0.002185 0.000485 0.120414 0.184997 -0.484849 -0.414436 -0.062500 1 0 0 0 0 0 3 818330
-0.002185 0.000485 0.120414 0.185004 -0.484841 -0.414430 -0.062500 1 0 0 0 0 0 3 819329
-0.002185 0.000485 0.120414 0.185008 -0.484852 -0.414422 -0.062500 1 0 0 0 0 0 3 820350
-0.002185 0.000485 0.120414 0.185017 -0.484844 -0.414434 -0.062500 1 0 0 0 0 0 3 821362
-0.002185 0.000485 0.120414 0.185006 -0.484840 -0.414429 -0.062500 1 0 0 0 0 0 3 822341
-0.002185 0.000485 0.120414 0.184997 -0.484849 -0.414436 -0.062500 1 0 0 0 0 0 3 823350
-0.002185 0.000485 0.120414 0.185004 -0.484841 -0.414430 -0.062500 1 0 0 0 0 0 3 824363
-0.002185 0.000485 0.120414 0.185008 -0.484851 -0.414422 -0.062500 1 0 0 0 0 0 3 825343
-0.002185 0.000485 0.120414 0.185017 -0.484844 -0.414434 -0.062500 1 0 0 0 0 0 3 826343
-0.002185 0.000485 0.120414 0.185006 -0.484840 -0.414429 -0.062500 1 0 0 0 0 0 3 827350
-0.002185 0.000485 0.120414 0.184997 -0.484849 -0.414436 -0.062500 1 0 0 0 0 0 3 828354
-0.002185 0.000485 0.120414 0.185007 -0.484852 -0.414423 -0.062500 1 0 0 0 0 0 3 829347
-0.002185 0.000485 0.120414 0.185017 -0.484844 -0.414434 -0.062500 1 0 0 0 0 0 3 830346
-0.002185 0.000485 0.120414 0.185006 -0.484840 -0.414429 -0.062500 1 0 0 0 0 0 3 831344
-0.002185 0.000485 0.120414 0.185005 -0.484840 -0.414429 -0.062500 1 0 0 0 0 0 3 832344
-0.002185 0.000485 0.120414 0.184996 -0.484848 -0.414436 -0.062500 1 0 0 0 0 0 3 833344
-0.002185 0.000485 0.120414 0.185019 -0.484855 -0.414429 -0.062500 1 0 0 0 0 0 3 834343
-0.002185 0.000485 0.120414 0.185006 -0.484842 -0.414429 -0.062500 1 0 0 0 0 0 3 835343
-0.002185 0.000485 0.120414 0.185005 -0.484840 -0.414429 -0.062500 1 0 0 0 0 0 3 836352
-0.002185 0.000485 0.120414 0.185005 -0.484840 -0.414429 -0.062500 1 0 0 0 0 0 3 837330
-0.002185 0.000485 0.120414 0.185009 -0.484851 -0.414442 -0.062500 1 0 0 0 0 0 3 838328
-0.002185 0.000485 0.120414 0.185008 -0.484853 -0.414424 -0.062500 1 0 0 0 0 0 3 839344
-0.002185 0.000485 0.120414 0.185005 -0.484841 -0.414428 -0.062500 1 0 0 0 0 0 3 840343
-0.002185 0.000485 0.120414 0.185005 -0.484840 -0.414429 -0.062500 1 0 0 0 0 0 3 841345
-0.002185 0.000485 0.120414 0.185008 -0.484851 -0.414442 -0.062500 1 0 0 0 0 0 3 842343
-0.002185 0.000485 0.120414 0.185008 -0.484853 -0.414424 -0.062500 1 0 0 0 0 0 3 843343
-0.002185 0.000485 0.120414 0.185005 -0.484842 -0.414428 -0.062500 1 0 0 0 0 0 3 844345
-0.002185 0.000485 0.120414 0.185005 -0.484840 -0.414429 -0.062500 1 0 0 0 0 0 3 845344
-0.002185 0.000485 0.120414 0.185017 -0.484843 -0.414435 -0.062500 1 0 0 0 0 0 3 846342
-0.002185 0.000485 0.120414 0.185006 -0.484840 -0.414430 -0.062500 1 0 0 0 0 0 3 847342
-0.002185 0.000485 0.120414 0.185000 -0.484860 -0.414429 -0.062500 1 0 0 0 0 0 3 848344
-0.002185 0.000485 0.120414 0.185004 -0.484842 -0.414429 -0.062500 1 0 0 0 0 0 3 849343
-0.002185 0.000485 0.120414 0.185004 -0.484840 -0.414429 -0.062500 1 0 0 0 0 0 3 850342
-0.002185 0.000485 0.120414 0.185017 -0.484843 -0.414435 -0.062500 1 0 0 0 0 0 3 851343
-0.002185 0.000485 0.120414 0.185010 -0.484852 -0.414422 -0.062500 1 0 0 0 0 0 3 852348
-0.002185 0.000485 0.120414 0.184997 -0.484850 -0.414435 -0.062500 1 0 0 0 0 0 3 853344
-0.002185 0.000485 0.120414 0.185004 -0.484841 -0.414429 -0.062500 1 0 0 0 0 0 3 854343
-0.002185 0.000485 0.120414 0.185017 -0.484843 -0.414435 -0.062500 1 0 0 0 0 0 3 855342
-0.002185 0.000485 0.120414 0.185006 -0.484840 -0.414430 -0.062500 1 0 0 0 0 0 3 856342
-0.002185 0.000485 0.120414 0.185000 -0.484860 -0.414429 -0.062500 1 0 0 0 0 0 3 857342
-0.002185 0.000485 0.120414 0.185004 -0.484842 -0.414429 -0.062500 1 0 0 0 0 0 3 858343
-0.002185 0.000485 0.120414 0.185017 -0.484843 -0.414435 -0.062500 1 0 0 0 0 0 3 859342
-0.002185 0.000485 0.120414 0.185006 -0.484840 -0.414430 -0.062500 1 0 0 0 0 0 3 860342
-0.002185 0.000485 0.120414 0.185005 -0.484840 -0.414429 -0.062500 1 0 0 0 0 0 3 861337
-0.002185 0.000485 0.120414 0.185000 -0.484860 -0.414429 -0.062500 1 0 0 0 0 0 3 862344
-0.002185 0.000485 0.120414 0.185016 -0.484845 -0.414435 -0.062500 1 0 0 0 0 0 3 863347
-0.002185 0.000485 0.120414 0.185006 -0.484841 -0.414430 -0.062500 1 0 0 0 0 0 3 864341
-0.002185 0.000485 0.120414 0.185005 -0.484840 -0.414429 -0.062500 1 0 0 0 0 0 3 865344
-0.002185 0.000485 0.120414 0.185008 -0.484851 -0.414422 -0.062500 1 0 0 0 0 0 3 866341
-0.002185 0.000485 0.120414 0.185009 -0.484853 -0.414441 -0.062500 1 0 0 0 0 0 3 867342
-0.002185 0.000485 0.120414 0.185005 -0.484842 -0.414430 -0.062500 1 0 0 0 0 0 3 868346
-0.002185 0.000485 0.120414 0.185005 -0.484840 -0.414429 -0.062500 1 0 0 0 0 0 3 869344
-0.002185 0.000485 0.120414 0.185004 -0.484840 -0.414429 -0.062500 1 0 0 0 0 0 3 870340
-0.002185 0.000485 0.120414 0.185020 -0.484854 -0.414428 -0.062500 1 0 0 0 0 0 3 871341
-0.002185 0.000485 0.120414 0.184998 -0.484850 -0.414436 -0.062500 1 0 0 0 0 0 3 872342
-0.002185 0.000485 0.120414 0.185004 -0.484841 -0.414430 -0.062500 1 0 0 0 0 0 3 873341
-0.002185 0.000485 0.120414 0.185004 -0.484840 -0.414429 -0.062500 1 0 0 0 0 0 3 874330
-0.002185 0.000485 0.120414 0.185020 -0.484854 -0.414428 -0.062500 1 0 0 0 0 0 3 875343
-0.002185 0.000485 0.120414 0.185007 -0.484841 -0.414429 -0.062500 1 0 0 0 0 0 3 876331
-0.002185 0.000485 0.120414 0.184997 -0.484849 -0.414436 -0.062500 1 0 0 0 0 0 3 877340
-0.002185 0.000485 0.120414 0.185004 -0.484841 -0.414430 -0.062500 1 0 0 0 0 0 3 878329
-0.002185 0.000485 0.120414 0.185004 -0.484840 -0.414429 -0.062500 1 0 0 0 0 0 3 879339
-0.002185 0.000485 0.120414 0.185020 -0.484854 -0.414428 -0.062500 1 0 0 0 0 0 3 880329
-0.002185 0.000485 0.120414 0.184998 -0.484850 -0.414436 -0.062500 1 0 0 0 0 0 3 881340
-0.002185 0.000485 0.120414 0.185004 -0.484841 -0.414430 -0.062500 1 0 0 0 0 0 3 882329
-0.002185 0.000485 0.120414 0.185004 -0.484840 -0.414429 -0.062500 1 0 0 0 0 0 3 883340
-0.002185 0.000485 0.120414 0.185016 -0.484842 -0.414435 -0.062500 1 0 0 0 0 0 3 884330
-0.002185 0.000485 0.120414 0.185009 -0.484852 -0.414423 -0.062500 1 0 0 0 0 0 3 885330
-0.002185 0.000485 0.120414 0.184997 -0.484850 -0.414435 -0.062500 1 0 0 0 0 0 3 886339
-0.002185 0.000485 0.120414 0.185003 -0.484841 -0.414429 -0.062500 1 0 0 0 0 0 3 887329
-0.002185 0.000485 0.120414 0.185016 -0.484843 -0.414435 -0.062500 1 0 0 0 0 0 3 888338
-0.002185 0.000485 0.120414 0.185009 -0.484852 -0.414423 -0.062500 1 0 0 0 0 0 3 889329
-0.002185 0.000485 0.120414 0.185005 -0.484841 -0.414428 -0.062500 1 0 0 0 0 0 3 890338
-0.002185 0.000485 0.120414 0.184996 -0.484849 -0.414435 -0.062500 1 0 0 0 0 0 3 891328
-0.002185 0.000485 0.120414 0.185016 -0.484844 -0.414436 -0.062500 1 0 0 0 0 0 3 892338
-0.002185 0.000485 0.120414 0.185009 -0.484852 -0.414423 -0.062500 1 0 0 0 0 0 3 893330
-0.002185 0.000485 0.120414 0.185005 -0.484841 -0.414428 -0.062500 1 0 0 0 0 0 3 894338
-0.002185 0.000485 0.120414 0.185005 -0.484840 -0.414428 -0.062500 1 0 0 0 0 0 3 895328
-0.002185 0.000485 0.120414 0.185009 -0.484852 -0.414442 -0.062500 1 0 0 0 0 0 3 896338
-0.002185 0.000485 0.120414 0.185005 -0.484841 -0.414430 -0.062500 1 0 0 0 0 0 3 897328
-0.002185 0.000485 0.120414 0.185008 -0.484852 -0.414422 -0.062500 1 0 0 0 0 0 3 898329
-0.002185 0.000485 0.120414 0.185005 -0.484841 -0.414428 -0.062500 1 0 0 0 0 0 3 899338
-0.002185 0.000485 0.120414 0.185017 -0.484843 -0.414435 -0.062500 1 0 0 0 0 0 3 900328
-0.002185 0.000485 0.120414 0.184998 -0.484849 -0.414436 -0.062500 1 0 0 0 0 0 3 901339
-0.002185 0.000485 0.120414 0.185007 -0.484853 -0.414423 -0.062500 1 0 0 0 0 0 3 902338
-0.002185 0.000485 0.120414 0.185005 -0.484842 -0.414428 -0.062500 1 0 0 0 0 0 3 903340
-0.002185 0.000485 0.120414 0.185017 -0.484843 -0.414435 -0.062500 1 0 0 0 0 0 3 904346
-0.002185 0.000485 0.120414 0.185006 -0.484840 -0.414429 -0.062500 1 0 0 0 0 0 3 905342
-0.002185 0.000485 0.120414 0.184997 -0.484849 -0.414436 -0.062500 1 0 0 0 0 0 3 906347
-0.002185 0.000485 0.120414 0.185007 -0.484852 -0.414423 -0.062500 1 0 0 0 0 0 3 907338
-0.002185 0.000485 0.120414 0.185017 -0.484844 -0.414434 -0.062500 1 0 0 0 0 0 3 908347
-0.002185 0.000485 0.120414 0.185006 -0.484840 -0.414429 -0.062500 1 0 0 0 0 0 3 909349
-0.002185 0.000485 0.120414 0.185005 -0.484840 -0.414429 -0.062500 1 0 0 0 0 0 3 910342
-0.002185 0.000485 0.120414 0.184996 -0.484848 -0.414436 -0.062500 1 0 0 0 0 0 3 911347
-0.002185 0.000485 0.120414 0.185007 -0.484852 -0.414423 -0.062500 1 0 0 0 0 0 3 912339
-0.002185 0.000485 0.120414 0.185017 -0.484844 -0.414434 -0.062500 1 0 0 0 0 0 3 913330
-0.002185 0.000485 0.120414 0.185006 -0.484840 -0.414429 -0.062500 1 0 0 0 0 0 3 914341
-0.002185 0.000485 0.120414 0.185005 -0.484840 -0.414429 -0.062500 1 0 0 0 0 0 3 915342
-0.002185 0.000485 0.120414 0.184996 -0.484848 -0.414436 -0.062500 1 0 0 0 0 0 3 916354
-0.002185 0.000485 0.120414 0.185019 -0.484855 -0.414429 -0.062500 1 0 0 0 0 0 3 917324
-0.002185 0.000485 0.120414 0.185006 -0.484842 -0.414429 -0.062500 1 0 0 0 0 0 3 918338
-0.002185 0.000485 0.120414 0.185005 -0.484840 -0.414429 -0.062500 1 0 0 0 0 0 3 919347
-0.002185 0.000485 0.120414 0.185005 -0.484839 -0.414429 -0.062500 1 0 0 0 0 0 3 920342
-0.002185 0.000485 0.120414 0.185012 -0.484863 -0.414435 -0.062500 1 0 0 0 0 0 3 921345
-0.002185 0.000485 0.120414 0.185005 -0.484843 -0.414429 -0.062500 1 0 0 0 0 0 3 922321
-0.002185 0.000485 0.120414 0.185005 -0.484840 -0.414429 -0.062500 1 0 0 0 0 0 3 923341
-0.002185 0.000485 0.120414 0.185005 -0.484840 -0.414429 -0.062500 1 0 0 0 0 0 3 924340
-0.002185 0.000485 0.120414 0.185017 -0.484842 -0.414435 -0.062500 1 0 0 0 0 0 3 925343
-0.002185 0.000485 0.120414 0.185001 -0.484860 -0.414430 -0.062500 1 0 0 0 0 0 3 926321
-0.002185 0.000485 0.120414 0.185004 -0.484842 -0.414429 -0.062500 1 0 0 0 0 0 3 927341
-0.002185 0.000485 0.120414 0.185004 -0.484840 -0.414429 -0.062500 1 0 0 0 0 0 3 928339
-0.002185 0.000485 0.120414 0.185017 -0.484843 -0.414435 -0.062500 1 0 0 0 0 0 3 929342
-0.002185 0.000485 0.120414 0.185010 -0.484852 -0.414423 -0.062500 1 0 0 0 0 0 3 930322
-0.002185 0.000485 0.120414 0.184997 -0.484850 -0.414435 -0.062500 1 0 0 0 0 0 3 931320
-0.002185 0.000485 0.120414 0.185004 -0.484841 -0.414429 -0.062500 1 0 0 0 0 0 3 932339
-0.002185 0.000485 0.120414 0.185017 -0.484843 -0.414435 -0.062500 1 0 0 0 0 0 3 933340
-0.002185 0.000485 0.120414 0.185006 -0.484840 -0.414430 -0.062500 1 0 0 0 0 0 3 934320
-0.002185 0.000485 0.120414 0.185008 -0.484851 -0.414422 -0.062500 1 0 0 0 0 0 3 935341
-0.002185 0.000485 0.120414 0.184997 -0.484850 -0.414435 -0.062500 1 0 0 0 0 0 3 936338
-0.002185 0.000485 0.120414 0.185003 -0.484841 -0.414429 -0.062500 1 0 0 0 0 0 3 937344
-0.002185 0.000485 0.120414 0.185016 -0.484843 -0.414435 -0.062500 1 0 0 0 0 0 3 938339
-0.002185 0.000485 0.120414 0.185009 -0.484852 -0.414423 -0.062500 1 0 0 0 0 0 3 939337
-0.002185 0.000485 0.120414 0.184997 -0.484850 -0.414435 -0.062500 1 0 0 0 0 0 3 940338
-0.002185 0.000485 0.120414 0.185003 -0.484841 -0.414429 -0.062500 1 0 0 0 0 0 3 941323
-0.002185 0.000485 0.120414 0.185016 -0.484843 -0.414435 -0.062500 1 0 0 0 0 0 3 942338
-0.002185 0.000485 0.120414 0.185006 -0.484840 -0.414430 -0.062500 1 0 0 0 0 0 3 943342
-0.002185 0.000485 0.120414 0.185008 -0.484851 -0.414422 -0.062500 1 0 0 0 0 0 3 944332
-0.002185 0.000485 0.120414 0.185009 -0.484853 -0.414441 -0.062500 1 0 0 0 0 0 3 945343
-0.002185 0.000485 0.120414 0.185005 -0.484842 -0.414430 -0.062500 1 0 0 0 0 0 3 946345
-0.002185 0.000485 0.120414 0.185005 -0.484840 -0.414429 -0.062500 1 0 0 0 0 0 3 947339
-0.002185 0.000485 0.120414 0.185008 -0.484851 -0.414422 -0.062500 1 0 0 0 0 0 3 948338
-0.002185 0.000485 0.120414 0.185005 -0.484841 -0.414428 -0.062500 1 0 0 0 0 0 3 949342
-0.002185 0.000485 0.120414 0.185009 -0.484852 -0.414442 -0.062500 1 0 0 0 0 0 3 950320
-0.002185 0.000485 0.120414 0.185005 -0.484841 -0.414430 -0.062500 1 0 0 0 0 0 3 951342
-0.002185 0.000485 0.120414 0.185005 -0.484840 -0.414429 -0.062500 1 0 0 0 0 0 3 952339
-0.002185 0.000485 0.120414 0.185008 -0.484851 -0.414422 -0.062500 1 0 0 0 0 0 3 953342
-0.002185 0.000485 0.120414 0.185009 -0.484853 -0.414441 -0.062500 1 0 0 0 0 0 3 954320
-0.002185 0.000485 0.120414 0.185005 -0.484842 -0.414430 -0.062500 1 0 0 0 0 0 3 955338
-0.002185 0.000485 0.120414 0.185005 -0.484840 -0.414429 -0.062500 1 0 0 0 0 0 3 956337
-0.002185 0.000485 0.120414 0.185004 -0.484840 -0.414429 -0.062500 1 0 0 0 0 0 3 957329
-0.002185 0.000485 0.120414 0.185020 -0.484854 -0.414428 -0.062500 1 0 0 0 0 0 3 958338
-0.002185 0.000485 0.120414 0.185007 -0.484841 -0.414429 -0.062500 1 0 0 0 0 0 3 959328
-0.002185 0.000485 0.120414 0.184997 -0.484849 -0.414436 -0.062500 1 0 0 0 0 0 3 960336
-0.002185 0.000485 0.120414 0.185004 -0.484841 -0.414430 -0.062500 1 0 0 0 0 0 3 961327
-0.002185 0.000485 0.120414 0.185020 -0.484854 -0.414428 -0.062500 1 0 0 0 0 0 3 962337
-0.002185 0.000485 0.120414 0.185007 -0.484842 -0.414429 -0.062500 1 0 0 0 0 0 3 963326
-0.002185 0.000485 0.120414 0.185005 -0.484840 -0.414429 -0.062500 1 0 0 0 0 0 3 964335
-0.002185 0.000485 0.120414 0.184996 -0.484849 -0.414436 -0.062500 1 0 0 0 0 0 3 965335
-0.002185 0.000485 0.120414 0.185003 -0.484841 -0.414430 -0.062500 1 0 0 0 0 0 3 966337
-0.002185 0.000485 0.120414 0.185020 -0.484854 -0.414428 -0.062500 1 0 0 0 0 0 3 967325
-0.002185 0.000485 0.120414 0.185006 -0.484841 -0.414429 -0.062500 1 0 0 0 0 0 3 968336
-0.002185 0.000485 0.120414 0.184997 -0.484849 -0.414436 -0.062500 1 0 0 0 0 0 3 969337
-0.002185 0.000485 0.120414 0.185003 -0.484841 -0.414430 -0.062500 1 0 0 0 0 0 3 970326
-0.002185 0.000485 0.120414 0.185020 -0.484855 -0.414428 -0.062500 1 0 0 0 0 0 3 971335
-0.002185 0.000485 0.120414 0.185006 -0.484842 -0.414429 -0.062500 1 0 0 0 0 0 3 972326
-0.002185 0.000485 0.120414 0.185005 -0.484840 -0.414429 -0.062500 1 0 0 0 0 0 3 973336
-0.002185 0.000485 0.120414 0.184996 -0.484849 -0.414435 -0.062500 1 0 0 0 0 0 3 974325
-0.002185 0.000485 0.120414 0.185016 -0.484844 -0.414436 -0.062500 1 0 0 0 0 0 3 975336
-0.002185 0.000485 0.120414 0.185009 -0.484852 -0.414423 -0.062500 1 0 0 0 0 0 3 976327
-0.002185 0.000485 0.120414 0.185005 -0.484841 -0.414428 -0.062500 1 0 0 0 0 0 3 977333
-0.002185 0.000485 0.120414 0.185005 -0.484840 -0.414428 -0.062500 1 0 0 0 0 0 3 978327
-0.002185 0.000485 0.120414 0.185008 -0.484851 -0.414442 -0.062500 1 0 0 0 0 0 3 979336
-0.002185 0.000485 0.120414 0.185008 -0.484853 -0.414424 -0.062500 1 0 0 0 0 0 3 980326
-0.002185 0.000485 0.120414 0.185005 -0.484842 -0.414428 -0.062500 1 0 0 0 0 0 3 981336
-0.002185 0.000485 0.120414 0.185005 -0.484840 -0.414429 -0.062500 1 0 0 0 0 0 3 982325
-0.002185 0.000485 0.120414 0.185017 -0.484843 -0.414435 -0.062500 1 0 0 0 0 0 3 983335
-0.002185 0.000485 0.120414 0.184998 -0.484849 -0.414436 -0.062500 1 0 0 0 0 0 3 984325
-0.002185 0.000485 0.120414 0.185007 -0.484853 -0.414423 -0.062500 1 0 0 0 0 0 3 985337
-0.002185 0.000485 0.120414 0.185005 -0.484841 -0.414428 -0.062500 1 0 0 0 0 0 3 986352
-0.002185 0.000485 0.120414 0.185017 -0.484843 -0.414435 -0.062500 1 0 0 0 0 0 3 987338
-0.002185 0.000485 0.120414 0.185006 -0.484840 -0.414429 -0.062500 1 0 0 0 0 0 3 988327
-0.002185 0.000485 0.120414 0.184997 -0.484848 -0.414436 -0.062500 1 0 0 0 0 0 3 989350
-0.002185 0.000485 0.120414 0.185007 -0.484852 -0.414423 -0.062500 1 0 0 0 0 0 3 990335
-0.002166 0.000480 0.120405 -0.080450 -0.421948 -0.276322 -0.062500 1 0 0 0 0 0 3 991343
-0.002157 0.000478 0.120401 0.009876 -0.443276 -0.343615 -0.062500 1 0 0 0 0 0 3 992343
-0.002152 0.000477 0.120400 0.076622 -0.459093 -0.378612 -0.062500 1 0 0 0 0 0 3 993347
-0.002150 0.000476 0.120400 0.111906 -0.467458 -0.391961 -0.062500 1 0 0 0 0 0 3 994340
-0.002149 0.000476 0.120399 0.129673 -0.471692 -0.396724 -0.062500 1 0 0 0 0 0 3 995339
-0.002148 0.000476 0.120399 0.138526 -0.473806 -0.398401 -0.062500 1 0 0 0 0 0 3 996338
-0.002148 0.000476 0.120399 0.142936 -0.474854 -0.398976 -0.062500 1 0 0 0 0 0 3 997340
-0.002147 0.000476 0.120399 0.145144 -0.475378 -0.399184 -0.062500 1 0 0 0 0 0 3 998337
-0.002147 0.000476 0.120399 0.146245 -0.475650 -0.399253 -0.062500 1 0 0 0 0 0 3 999338
-0.002147 0.000476 0.120399 0.146794 -0.475782 -0.399277 -0.062500 1 0 0 0 0 0 4 338
-0.002147 0.000476 0.120399 0.147082 -0.475840 -0.399285 -0.062500 1 0 0 0 0 0 4 1347
-0.002147 0.000476 0.120399 0.147206 -0.475868 -0.399283 -0.062500 1 0 0 0 0 0 4 2404
-0.002147 0.000476 0.120399 0.147271 -0.475883 -0.399294 -0.062500 1 0 0 0 0 0 4 3340
-0.002147 0.000476 0.120399 0.147310 -0.475892 -0.399294 -0.062500 1 0 0 0 0 0 4 4339
-0.002147 0.000476 0.120399 0.147328 -0.475907 -0.399294 -0.062500 1 0 0 0 0 0 4 5322
-0.002147 0.000476 0.120399 0.147337 -0.475900 -0.399287 -0.062500 1 0 0 0 0 0 4 6341
-0.002147 0.000476 0.120399 0.147350 -0.475901 -0.399293 -0.062500 1 0 0 0 0 0 4 7319
-0.002147 0.000476 0.120399 0.147339 -0.475898 -0.399287 -0.062500 1 0 0 0 0 0 4 8339
-0.002147 0.000476 0.120399 0.147342 -0.475910 -0.399299 -0.062500 1 0 0 0 0 0 4 9338
-0.002147 0.000476 0.120399 0.147341 -0.475911 -0.399281 -0.062500 1 0 0 0 0 0 4 10338
-0.002147 0.000476 0.120399 0.147350 -0.475903 -0.399292 -0.062500 1 0 0 0 0 0 4 11337
-0.002147 0.000476 0.120399 0.147351 -0.475902 -0.399293 -0.062500 1 0 0 0 0 0 4 12338
-0.002147 0.000476 0.120399 0.147343 -0.475910 -0.399300 -0.062500 1 0 0 0 0 0 4 13338
-0.002147 0.000476 0.120399 0.147342 -0.475911 -0.399281 -0.062500 1 0 0 0 0 0 4 14338
-0.002147 0.000476 0.120399 0.147350 -0.475903 -0.399292 -0.062500 1 0 0 0 0 0 4 15337
-0.002147 0.000476 0.120399 0.147351 -0.475902 -0.399293 -0.062500 1 0 0 0 0 0 4 16334
-0.002147 0.000476 0.120399 0.147339 -0.475899 -0.399287 -0.062500 1 0 0 0 0 0 4 17337
-0.002147 0.000476 0.120399 0.147342 -0.475910 -0.399300 -0.062500 1 0 0 0 0 0 4 18341
-0.002147 0.000476 0.120399 0.147341 -0.475911 -0.399281 -0.062500 1 0 0 0 0 0 4 19338
-0.002147 0.000476 0.120399 0.147350 -0.475903 -0.399292 -0.062500 1 0 0 0 0 0 4 20338
-0.002147 0.000476 0.120399 0.147351 -0.475902 -0.399293 -0.062500 1 0 0 0 0 0 4 21319
-0.002147 0.000476 0.120399 0.147352 -0.475901 -0.399293 -0.062500 1 0 0 0 0 0 4 22337
-0.002147 0.000476 0.120399 0.147335 -0.475919 -0.399287 -0.062500 1 0 0 0 0 0 4 23336
-0.002147 0.000476 0.120399 0.147349 -0.475904 -0.399293 -0.062500 1 0 0 0 0 0 4 24318
-0.002147 0.000476 0.120399 0.147351 -0.475902 -0.399293 -0.062500 1 0 0 0 0 0 4 25336
-0.002147 0.000476 0.120399 0.147339 -0.475899 -0.399287 -0.062500 1 0 0 0 0 0 4 26314
-0.002147 0.000476 0.120399 0.147350 -0.475901 -0.399293 -0.062500 1 0 0 0 0 0 4 27328
-0.002147 0.000476 0.120399 0.147347 -0.475922 -0.399293 -0.062500 1 0 0 0 0 0 4 28335
-0.002147 0.000476 0.120399 0.147339 -0.475901 -0.399287 -0.062500 1 0 0 0 0 0 4 29341
-0.002147 0.000476 0.120399 0.147350 -0.475902 -0.399293 -0.062500 1 0 0 0 0 0 4 30336
-0.002147 0.000476 0.120399 0.147351 -0.475902 -0.399293 -0.062500 1 0 0 0 0 0 4 31337
-0.002147 0.000476 0.120399 0.147343 -0.475910 -0.399280 -0.062500 1 0 0 0 0 0 4 32335
-0.002147 0.000476 0.120399 0.147342 -0.475912 -0.399299 -0.062500 1 0 0 0 0 0 4 33320
-0.002147 0.000476 0.120399 0.147338 -0.475900 -0.399287 -0.062500 1 0 0 0 0 0 4 34340
-0.002147 0.000476 0.120399 0.147350 -0.475901 -0.399293 -0.062500 1 0 0 0 0 0 4 35341
-0.002147 0.000476 0.120399 0.147351 -0.475901 -0.399293 -0.062500 1 0 0 0 0 0 4 36334
-0.002147 0.000476 0.120399 0.147355 -0.475913 -0.399286 -0.062500 1 0 0 0 0 0 4 37336
-0.002147 0.000476 0.120399 0.147332 -0.475909 -0.399293 -0.062500 1 0 0 0 0 0 4 38339
-0.002147 0.000476 0.120399 0.147349 -0.475903 -0.399293 -0.062500 1 0 0 0 0 0 4 39325
-0.002147 0.000476 0.120399 0.147339 -0.475899 -0.399287 -0.062500 1 0 0 0 0 0 4 40326
-0.002147 0.000476 0.120399 0.147350 -0.475901 -0.399293 -0.062500 1 0 0 0 0 0 4 41399
-0.002147 0.000476 0.120399 0.147355 -0.475913 -0.399286 -0.062500 1 0 0 0 0 0 4 42389
-0.002147 0.000476 0.120399 0.147344 -0.475912 -0.399299 -0.062500 1 0 0 0 0 0 4 43376
-0.002147 0.000476 0.120399 0.147338 -0.475900 -0.399288 -0.062500 1 0 0 0 0 0 4 44388
-0.002147 0.000476 0.120399 0.147350 -0.475901 -0.399293 -0.062500 1 0 0 0 0 0 4 45389
-0.002147 0.000476 0.120399 0.147342 -0.475910 -0.399280 -0.062500 1 0 0 0 0 0 4 46374
-0.002147 0.000476 0.120399 0.147342 -0.475912 -0.399298 -0.062500 1 0 0 0 0 0 4 47387
-0.002147 0.000476 0.120399 0.147350 -0.475903 -0.399294 -0.062500 1 0 0 0 0 0 4 48373
-0.002147 0.000476 0.120399 0.147339 -0.475899 -0.399287 -0.062500 1 0 0 0 0 0 4 49325
-0.002147 0.000476 0.120399 0.147350 -0.475901 -0.399293 -0.062500 1 0 0 0 0 0 4 50330
-0.002147 0.000476 0.120399 0.147355 -0.475913 -0.399286 -0.062500 1 0 0 0 0 0 4 51333
-0.002147 0.000476 0.120399 0.147344 -0.475912 -0.399299 -0.062500 1 0 0 0 0 0 4 52323
-0.002147 0.000476 0.120399 0.147338 -0.475900 -0.399288 -0.062500 1 0 0 0 0 0 4 53333
-0.002147 0.000476 0.120399 0.147350 -0.475901 -0.399293 -0.062500 1 0 0 0 0 0 4 54324
-0.002147 0.000476 0.120399 0.147342 -0.475910 -0.399280 -0.062500 1 0 0 0 0 0 4 55332
-0.002147 0.000476 0.120399 0.147350 -0.475903 -0.399292 -0.062500 1 0 0 0 0 0 4 56323
-0.002147 0.000476 0.120399 0.147343 -0.475911 -0.399300 -0.062500 1 0 0 0 0 0 4 57324
-0.002147 0.000476 0.120399 0.147338 -0.475900 -0.399288 -0.062500 1 0 0 0 0 0 4 58332
-0.002128 0.000471 0.120389 -0.117981 -0.413036 -0.261041 -0.062500 1 0 0 0 0 0 4 59322
-0.002119 0.000469 0.120386 -0.027711 -0.434353 -0.328401 -0.062500 1 0 0 0 0 0 4 60332
-0.002114 0.000468 0.120385 0.038997 -0.450150 -0.363444 -0.062500 1 0 0 0 0 0 4 61326
-0.002112 0.000468 0.120384 0.074272 -0.458533 -0.376800 -0.062500 1 0 0 0 0 0 4 62334
-0.002111 0.000467 0.120384 0.092016 -0.462754 -0.381572 -0.062500 1 0 0 0 0 0 4 63323
-0.002110 0.000467 0.120384 0.100875 -0.464868 -0.383241 -0.062500 1 0 0 0 0 0 4 64333
-0.002110 0.000467 0.120384 0.105297 -0.465918 -0.383822 -0.062500 1 0 0 0 0 0 4 65323
-0.002110 0.000467 0.120384 0.107506 -0.466443 -0.384033 -0.062500 1 0 0 0 0 0 4 66333
-0.002110 0.000467 0.120384 0.108607 -0.466715 -0.384102 -0.062500 1 0 0 0 0 0 4 67322
-0.002110 0.000467 0.120384 0.109144 -0.466844 -0.384121 -0.062500 1 0 0 0 0 0 4 68322
-0.002123 0.000453 0.120373 0.288924 -0.274206 -0.234613 -0.062500 1 0 0 0 0 0 4 69324
-0.002129 0.000446 0.120370 0.229973 -0.339176 -0.307497 -0.062500 1 0 0 0 0 0 4 70335
-0.002132 0.000443 0.120368 0.184945 -0.387623 -0.345380 -0.062500 1 0 0 0 0 0 4 71322
-0.002134 0.000441 0.120368 0.160615 -0.413420 -0.359826 -0.062500 1 0 0 0 0 0 4 72342
-0.002129 0.000422 0.120378 0.074226 -0.173119 -0.514249 -0.062500 1 0 0 0 0 0 4 73343
-0.002127 0.000413 0.120382 0.091545 -0.264445 -0.443194 -0.062500 1 0 0 0 0 0 4 74349
-0.002126 0.000408 0.120383 0.106973 -0.331409 -0.406035 -0.062500 1 0 0 0 0 0 4 75340
-0.002138 0.000392 0.120373 0.295024 -0.174497 -0.242166 -0.062500 1 0 0 0 0 0 4 76331
-0.002144 0.000384 0.120370 0.240483 -0.257421 -0.310069 -0.062500 1 0 0 0 0 0 4 77336
-0.002148 0.000380 0.120368 0.197696 -0.314873 -0.346230 -0.062500 1 0 0 0 0 0 4 78340
-0.002149 0.000378 0.120368 0.174525 -0.345186 -0.360074 -0.062500 1 0 0 0 0 0 4 79348
-0.002150 0.000377 0.120368 0.162667 -0.360471 -0.365031 -0.062500 1 0 0 0 0 0 4 80338
-0.002150 0.000376 0.120368 0.156687 -0.368127 -0.366759 -0.062500 1 0 0 0 0 0 4 81339
-0.002150 0.000376 0.120368 0.153678 -0.371964 -0.367360 -0.062500 1 0 0 0 0 0 4 82337
-0.002151 0.000376 0.120368 0.152169 -0.373878 -0.367583 -0.062500 1 0 0 0 0 0 4 83336
-0.002151 0.000376 0.120368 0.151411 -0.374828 -0.367642 -0.062500 1 0 0 0 0 0 4 84317
-0.002151 0.000376 0.120368 0.151038 -0.375304 -0.367680 -0.062500 1 0 0 0 0 0 4 85337
-0.002151 0.000376 0.120368 0.150842 -0.375545 -0.367681 -0.062500 1 0 0 0 0 0 4 86336
-0.002151 0.000376 0.120368 0.150743 -0.375665 -0.367689 -0.062500 1 0 0 0 0 0 4 87328
-0.002151 0.000376 0.120368 0.150710 -0.375730 -0.367684 -0.062500 1 0 0 0 0 0 4 88339
-0.002145 0.000358 0.120378 0.076690 -0.122252 -0.516769 -0.062500 1 0 0 0 0 0 4 89342
-0.002143 0.000349 0.120382 0.100268 -0.207174 -0.444008 -0.062500 1 0 0 0 0 0 4 90337
-0.002141 0.000344 0.120383 0.118852 -0.270931 -0.406265 -0.062500 1 0 0 0 0 0 4 91333
-0.002141 0.000342 0.120384 0.129081 -0.304967 -0.391885 -0.062500 1 0 0 0 0 0 4 92335
-0.002140 0.000341 0.120384 0.134380 -0.322225 -0.386765 -0.062500 1 0 0 0 0 0 4 93319
-0.002140 0.000340 0.120384 0.137068 -0.330865 -0.384972 -0.062500 1 0 0 0 0 0 4 94334
-0.002140 0.000340 0.120384 0.138441 -0.335197 -0.384352 -0.062500 1 0 0 0 0 0 4 95316
-0.002140 0.000340 0.120384 0.139116 -0.337365 -0.384132 -0.062500 1 0 0 0 0 0 4 96315
-0.002140 0.000340 0.120384 0.139460 -0.338458 -0.384048 -0.062500 1 0 0 0 0 0 4 97336
-0.002140 0.000340 0.120384 0.139635 -0.338995 -0.384028 -0.062500 1 0 0 0 0 0 4 98335
-0.002140 0.000340 0.120384 0.139728 -0.339258 -0.384017 -0.062500 1 0 0 0 0 0 4 99334
-0.002140 0.000340 0.120384 0.139772 -0.339399 -0.384021 -0.062500 1 0 0 0 0 0 4 100335
-0.002140 0.000340 0.120384 0.139792 -0.339465 -0.384008 -0.062500 1 0 0 0 0 0 4 101335
-0.002140 0.000340 0.120384 0.139800 -0.339492 -0.384012 -0.062500 1 0 0 0 0 0 4 102335
-0.002140 0.000340 0.120384 0.139808 -0.339516 -0.384019 -0.062500 1 0 0 0 0 0 4 103338
-0.002140 0.000340 0.120384 0.139812 -0.339529 -0.384013 -0.062500 1 0 0 0 0 0 4 104317
-0.002140 0.000340 0.120384 0.139812 -0.339531 -0.384013 -0.062500 1 0 0 0 0 0 4 105336
-0.002140 0.000340 0.120384 0.139812 -0.339531 -0.384013 -0.062500 1 0 0 0 0 0 4 106335
-0.002140 0.000340 0.120384 0.139812 -0.339531 -0.384013 -0.062500 1 0 0 0 0 0 4 107334
-0.002135 0.000321 0.120395 0.065774 -0.085896 -0.532963 -0.062500 1 0 0 0 0 0 4 108335
-0.002132 0.000312 0.120398 0.089391 -0.170857 -0.460271 -0.062500 1 0 0 0 0 0 4 109335
-0.002130 0.000308 0.120400 0.107997 -0.234639 -0.422557 -0.062500 1 0 0 0 0 0 4 110334
-0.002130 0.000306 0.120400 0.118232 -0.268691 -0.408196 -0.062500 1 0 0 0 0 0 4 111333
-0.002129 0.000304 0.120400 0.123521 -0.285953 -0.403078 -0.062500 1 0 0 0 0 0 4 112328
-0.002129 0.000304 0.120400 0.126221 -0.294599 -0.401276 -0.062500 1 0 0 0 0 0 4 113339
-0.002129 0.000304 0.120400 0.127595 -0.298933 -0.400657 -0.062500 1 0 0 0 0 0 4 114327
-0.002129 0.000303 0.120400 0.128267 -0.301091 -0.400444 -0.062500 1 0 0 0 0 0 4 115335
-0.002129 0.000303 0.120400 0.128623 -0.302185 -0.400368 -0.062500 1 0 0 0 0 0 4 116336
-0.002129 0.000303 0.120400 0.128788 -0.302720 -0.400343 -0.062500 1 0 0 0 0 0 4 117336
-0.002129 0.000303 0.120400 0.128883 -0.302994 -0.400325 -0.062500 1 0 0 0 0 0 4 118316
-0.002129 0.000303 0.120400 0.128920 -0.303113 -0.400322 -0.062500 1 0 0 0 0 0 4 119334
-0.002129 0.000303 0.120400 0.128935 -0.303197 -0.400327 -0.062500 1 0 0 0 0 0 4 120334
-0.002129 0.000303 0.120400 0.128954 -0.303228 -0.400321 -0.062500 1 0 0 0 0 0 4 121335
-0.002129 0.000303 0.120400 0.128959 -0.303241 -0.400333 -0.062500 1 0 0 0 0 0 4 122331
-0.002129 0.000303 0.120400 0.128971 -0.303244 -0.400321 -0.062500 1 0 0 0 0 0 4 123334
-0.002129 0.000303 0.120400 0.128968 -0.303265 -0.400320 -0.062500 1 0 0 0 0 0 4 124334
-0.002129 0.000303 0.120400 0.128964 -0.303255 -0.400326 -0.062500 1 0 0 0 0 0 4 125327
-0.002129 0.000303 0.120400 0.128963 -0.303254 -0.400327 -0.062500 1 0 0 0 0 0 4 126335
-0.002129 0.000303 0.120400 0.128967 -0.303265 -0.400320 -0.062500 1 0 0 0 0 0 4 127322
-0.002129 0.000303 0.120400 0.128963 -0.303255 -0.400326 -0.062500 1 0 0 0 0 0 4 128333
-0.002129 0.000303 0.120400 0.128966 -0.303265 -0.400320 -0.062500 1 0 0 0 0 0 4 129323
-0.002129 0.000303 0.120400 0.128963 -0.303255 -0.400326 -0.062500 1 0 0 0 0 0 4 130332
-0.002129 0.000303 0.120400 0.128966 -0.303265 -0.400320 -0.062500 1 0 0 0 0 0 4 131322
-0.002129 0.000303 0.120400 0.128955 -0.303263 -0.400333 -0.062500 1 0 0 0 0 0 4 132332
-0.002129 0.000303 0.120400 0.128965 -0.303266 -0.400321 -0.062500 1 0 0 0 0 0 4 133322
-0.002129 0.000303 0.120400 0.128963 -0.303255 -0.400326 -0.062500 1 0 0 0 0 0 4 134331
-0.002129 0.000303 0.120400 0.128978 -0.303268 -0.400327 -0.062500 1 0 0 0 0 0 4 135322
-0.002129 0.000303 0.120400 0.128965 -0.303255 -0.400327 -0.062500 1 0 0 0 0 0 4 136322
-0.002129 0.000303 0.120400 0.128967 -0.303266 -0.400321 -0.062500 1 0 0 0 0 0 4 137333
-0.002129 0.000303 0.120400 0.128963 -0.303255 -0.400327 -0.062500 1 0 0 0 0 0 4 138321
-0.002129 0.000303 0.120400 0.128966 -0.303266 -0.400320 -0.062500 1 0 0 0 0 0 4 139331
-0.002129 0.000303 0.120400 0.128963 -0.303255 -0.400326 -0.062500 1 0 0 0 0 0 4 140321
-0.002129 0.000303 0.120400 0.128966 -0.303265 -0.400320 -0.062500 1 0 0 0 0 0 4 141331
-0.002129 0.000303 0.120400 0.128963 -0.303255 -0.400326 -0.062500 1 0 0 0 0 0 4 142321
-0.002129 0.000303 0.120400 0.128966 -0.303265 -0.400320 -0.062500 1 0 0 0 0 0 4 143331
-0.002129 0.000303 0.120400 0.128963 -0.303255 -0.400326 -0.062500 1 0 0 0 0 0 4 144322
-0.002129 0.000303 0.120400 0.128966 -0.303265 -0.400320 -0.062500 1 0 0 0 0 0 4 145331
-0.002129 0.000303 0.120400 0.128975 -0.303258 -0.400332 -0.062500 1 0 0 0 0 0 4 146321
-0.002129 0.000303 0.120400 0.128968 -0.303266 -0.400321 -0.062500 1 0 0 0 0 0 4 147333
-0.002129 0.000303 0.120400 0.128964 -0.303255 -0.400326 -0.062500 1 0 0 0 0 0 4 148321
-0.002129 0.000303 0.120400 0.128967 -0.303265 -0.400320 -0.062500 1 0 0 0 0 0 4 149331
-0.002129 0.000303 0.120400 0.128964 -0.303255 -0.400326 -0.062500 1 0 0 0 0 0 4 150321
-0.002129 0.000303 0.120400 0.128967 -0.303265 -0.400320 -0.062500 1 0 0 0 0 0 4 151332
-0.002129 0.000303 0.120400 0.128955 -0.303264 -0.400333 -0.062500 1 0 0 0 0 0 4 152321
-0.002129 0.000303 0.120400 0.128965 -0.303267 -0.400321 -0.062500 1 0 0 0 0 0 4 153322
-0.002129 0.000303 0.120400 0.128963 -0.303255 -0.400326 -0.062500 1 0 0 0 0 0 4 154374
-0.002129 0.000303 0.120400 0.128966 -0.303266 -0.400320 -0.062500 1 0 0 0 0 0 4 155332
-0.002129 0.000303 0.120400 0.128963 -0.303255 -0.400326 -0.062500 1 0 0 0 0 0 4 156331
-0.002129 0.000303 0.120400 0.128978 -0.303269 -0.400326 -0.062500 1 0 0 0 0 0 4 157330
-0.002129 0.000303 0.120400 0.128965 -0.303256 -0.400327 -0.062500 1 0 0 0 0 0 4 158337
-0.002129 0.000303 0.120400 0.128967 -0.303266 -0.400320 -0.062500 1 0 0 0 0 0 4 159340
-0.002129 0.000303 0.120400 0.128964 -0.303255 -0.400326 -0.062500 1 0 0 0 0 0 4 160343
-0.002129 0.000303 0.120400 0.128967 -0.303266 -0.400320 -0.062500 1 0 0 0 0 0 4 161331
-0.002129 0.000303 0.120400 0.128963 -0.303255 -0.400326 -0.062500 1 0 0 0 0 0 4 162338
-0.002129 0.000303 0.120400 0.128963 -0.303254 -0.400327 -0.062500 1 0 0 0 0 0 4 163341
-0.002129 0.000303 0.120400 0.128966 -0.303265 -0.400320 -0.062500 1 0 0 0 0 0 4 164314
-0.002129 0.000303 0.120400 0.128963 -0.303255 -0.400326 -0.062500 1 0 0 0 0 0 4 165339
-0.002129 0.000303 0.120400 0.128966 -0.303265 -0.400320 -0.062500 1 0 0 0 0 0 4 166333
-0.002129 0.000303 0.120400 0.128963 -0.303255 -0.400326 -0.062500 1 0 0 0 0 0 4 167333
-0.002129 0.000303 0.120400 0.128966 -0.303265 -0.400320 -0.062500 1 0 0 0 0 0 4 168332
-0.002129 0.000303 0.120400 0.128975 -0.303257 -0.400332 -0.062500 1 0 0 0 0 0 4 169335
-0.002129 0.000303 0.120400 0.128968 -0.303265 -0.400321 -0.062500 1 0 0 0 0 0 4 170340
-0.002129 0.000303 0.120400 0.128964 -0.303255 -0.400326 -0.062500 1 0 0 0 0 0 4 171336
-0.002129 0.000303 0.120400 0.128967 -0.303265 -0.400320 -0.062500 1 0 0 0 0 0 4 172335
-0.002129 0.000303 0.120400 0.128955 -0.303264 -0.400333 -0.062500 1 0 0 0 0 0 4 173340
-0.002129 0.000303 0.120400 0.128965 -0.303266 -0.400321 -0.062500 1 0 0 0 0 0 4 174332
-0.002124 0.000285 0.120411 0.054878 -0.049484 -0.549149 -0.062500 1 0 0 0 0 0 4 175329
-0.002121 0.000276 0.120415 0.078522 -0.134523 -0.476527 -0.062500 1 0 0 0 0 0 4 176329
-0.002120 0.000272 0.120416 0.097140 -0.198344 -0.438830 -0.062500 1 0 0 0 0 0 4 177330
-0.002119 0.000269 0.120416 0.107378 -0.232401 -0.424492 -0.062500 1 0 0 0 0 0 4 178314
-0.002118 0.000268 0.120417 0.112665 -0.249657 -0.419371 -0.062500 1 0 0 0 0 0 4 179331
-0.002118 0.000268 0.120417 0.115378 -0.258308 -0.417579 -0.062500 1 0 0 0 0 0 4 180333
-0.002118 0.000267 0.120417 0.116734 -0.262649 -0.416963 -0.062500 1 0 0 0 0 0 4 181333
-0.002118 0.000267 0.120417 0.117415 -0.264812 -0.416739 -0.062500 1 0 0 0 0 0 4 182332
-0.002118 0.000267 0.120417 0.117765 -0.265884 -0.416655 -0.062500 1 0 0 0 0 0 4 183329
-0.002118 0.000267 0.120417 0.117936 -0.266439 -0.416636 -0.062500 1 0 0 0 0 0 4 184329
-0.002118 0.000267 0.120417 0.118028 -0.266704 -0.416625 -0.062500 1 0 0 0 0 0 4 185335
-0.002118 0.000267 0.120417 0.118073 -0.266845 -0.416629 -0.062500 1 0 0 0 0 0 4 186336
-0.002118 0.000267 0.120417 0.118090 -0.266900 -0.416622 -0.062500 1 0 0 0 0 0 4 187334
-0.002118 0.000267 0.120417 0.118101 -0.266936 -0.416621 -0.062500 1 0 0 0 0 0 4 188332
-0.002118 0.000267 0.120417 0.118109 -0.266961 -0.416628 -0.062500 1 0 0 0 0 0 4 189335
-0.002118 0.000267 0.120417 0.118113 -0.266975 -0.416622 -0.062500 1 0 0 0 0 0 4 190330
-0.002118 0.000267 0.120417 0.118113 -0.266976 -0.416621 -0.062500 1 0 0 0 0 0 4 191312
-0.002118 0.000267 0.120417 0.118113 -0.266977 -0.416621 -0.062500 1 0 0 0 0 0 4 192328
-0.002118 0.000267 0.120417 0.118113 -0.266977 -0.416621 -0.062500 1 0 0 0 0 0 4 193331
-0.002118 0.000267 0.120417 0.118113 -0.266977 -0.416621 -0.062500 1 0 0 0 0 0 4 194330
-0.002118 0.000267 0.120417 0.118113 -0.266977 -0.416620 -0.062500 1 0 0 0 0 0 4 195322
-0.002118 0.000267 0.120417 0.118113 -0.266977 -0.416620 -0.062500 1 0 0 0 0 0 4 196335
-0.002118 0.000267 0.120417 0.118109 -0.266965 -0.416627 -0.062500 1 0 0 0 0 0 4 197338
-0.002118 0.000267 0.120417 0.118112 -0.266975 -0.416621 -0.062500 1 0 0 0 0 0 4 198331
-0.002118 0.000267 0.120417 0.118113 -0.266976 -0.416621 -0.062500 1 0 0 0 0 0 4 199332
-0.002118 0.000267 0.120417 0.118113 -0.266976 -0.416620 -0.062500 1 0 0 0 0 0 4 200331
-0.002118 0.000267 0.120417 0.118113 -0.266976 -0.416620 -0.062500 1 0 0 0 0 0 4 201333
-0.002118 0.000267 0.120417 0.118113 -0.266976 -0.416620 -0.062500 1 0 0 0 0 0 4 202332
-0.002118 0.000267 0.120417 0.118113 -0.266976 -0.416620 -0.062500 1 0 0 0 0 0 4 203331
-0.002118 0.000267 0.120417 0.118125 -0.266979 -0.416626 -0.062500 1 0 0 0 0 0 4 204331
-0.002118 0.000267 0.120417 0.118115 -0.266977 -0.416621 -0.062500 1 0 0 0 0 0 4 205333
-0.002118 0.000267 0.120417 0.118113 -0.266976 -0.416620 -0.062500 1 0 0 0 0 0 4 206332
-0.002113 0.000249 0.120427 0.043979 -0.013056 -0.565321 -0.062500 1 0 0 0 0 0 4 207322
-0.002110 0.000240 0.120431 0.067646 -0.098163 -0.492756 -0.062500 1 0 0 0 0 0 4 208329
-0.002109 0.000235 0.120432 0.086277 -0.162020 -0.455114 -0.062500 1 0 0 0 0 0 4 209319
-0.002108 0.000233 0.120433 0.096511 -0.196102 -0.440764 -0.062500 1 0 0 0 0 0 4 210332
-0.002108 0.000232 0.120433 0.101816 -0.213350 -0.435656 -0.062500 1 0 0 0 0 0 4 211319
-0.002107 0.000231 0.120433 0.104515 -0.222020 -0.433862 -0.062500 1 0 0 0 0 0 4 212328
-0.002107 0.000231 0.120433 0.105883 -0.226336 -0.433242 -0.062500 1 0 0 0 0 0 4 213319
-0.002107 0.000231 0.120433 0.106557 -0.228504 -0.433024 -0.062500 1 0 0 0 0 0 4 214328
-0.002107 0.000231 0.120433 0.106914 -0.229600 -0.432949 -0.062500 1 0 0 0 0 0 4 215318
-0.002107 0.000231 0.120433 0.107079 -0.230135 -0.432924 -0.062500 1 0 0 0 0 0 4 216329
-0.002107 0.000231 0.120433 0.107170 -0.230398 -0.432913 -0.062500 1 0 0 0 0 0 4 217319
-0.002107 0.000231 0.120433 0.107206 -0.230548 -0.432904 -0.062500 1 0 0 0 0 0 4 218327
-0.002107 0.000231 0.120433 0.107233 -0.230606 -0.432902 -0.062500 1 0 0 0 0 0 4 219318
-0.002107 0.000231 0.120433 0.107242 -0.230632 -0.432908 -0.062500 1 0 0 0 0 0 4 220317
-0.002107 0.000231 0.120433 0.107253 -0.230668 -0.432908 -0.062500 1 0 0 0 0 0 4 221328
-0.002107 0.000231 0.120433 0.107254 -0.230671 -0.432908 -0.062500 1 0 0 0 0 0 4 222318
-0.002107 0.000231 0.120433 0.107254 -0.230671 -0.432908 -0.062500 1 0 0 0 0 0 4 223328
-0.002107 0.000231 0.120433 0.107254 -0.230671 -0.432909 -0.062500 1 0 0 0 0 0 4 224318
-0.002107 0.000231 0.120433 0.107254 -0.230670 -0.432909 -0.062500 1 0 0 0 0 0 4 225328
-0.002107 0.000231 0.120433 0.107254 -0.230670 -0.432909 -0.062500 1 0 0 0 0 0 4 226318
-0.002107 0.000231 0.120433 0.107257 -0.230682 -0.432902 -0.062500 1 0 0 0 0 0 4 227327
-0.002107 0.000231 0.120433 0.107254 -0.230671 -0.432908 -0.062500 1 0 0 0 0 0 4 228317
-0.002107 0.000231 0.120433 0.107254 -0.230670 -0.432908 -0.062500 1 0 0 0 0 0 4 229329
-0.002107 0.000231 0.120433 0.107257 -0.230681 -0.432902 -0.062500 1 0 0 0 0 0 4 230397
-0.002107 0.000231 0.120433 0.107254 -0.230671 -0.432908 -0.062500 1 0 0 0 0 0 4 231329
-0.002107 0.000231 0.120433 0.107266 -0.230673 -0.432915 -0.062500 1 0 0 0 0 0 4 232317
-0.002107 0.000231 0.120433 0.107259 -0.230682 -0.432903 -0.062500 1 0 0 0 0 0 4 233328
-0.002088 0.000226 0.120423 -0.157919 -0.168029 -0.294325 -0.062500 1 0 0 0 0 0 4 234318
-0.002079 0.000224 0.120420 -0.067734 -0.189147 -0.361853 -0.062500 1 0 0 0 0 0 4 235327
-0.002074 0.000223 0.120418 -0.001054 -0.204892 -0.396967 -0.062500 1 0 0 0 0 0 4 236327
-0.002072 0.000222 0.120418 0.034208 -0.213270 -0.410361 -0.062500 1 0 0 0 0 0 4 237343
-0.002071 0.000222 0.120418 0.051959 -0.217503 -0.415135 -0.062500 1 0 0 0 0 0 4 238328
-0.002070 0.000222 0.120418 0.060809 -0.219628 -0.416821 -0.062500 1 0 0 0 0 0 4 239328
-0.002070 0.000222 0.120418 0.065229 -0.220680 -0.417409 -0.062500 1 0 0 0 0 0 4 240334
-0.002070 0.000222 0.120418 0.067428 -0.221214 -0.417610 -0.062500 1 0 0 0 0 0 4 241325
-0.002070 0.000222 0.120418 0.068537 -0.221479 -0.417672 -0.062500 1 0 0 0 0 0 4 242337
-0.002070 0.000222 0.120418 0.069078 -0.221619 -0.417704 -0.062500 1 0 0 0 0 0 4 243339
-0.002070 0.000222 0.120418 0.069353 -0.221675 -0.417707 -0.062500 1 0 0 0 0 0 4 244337
-0.002070 0.000222 0.120418 0.069487 -0.221705 -0.417710 -0.062500 1 0 0 0 0 0 4 245340
-0.002070 0.000222 0.120418 0.069553 -0.221721 -0.417722 -0.062500 1 0 0 0 0 0 4 246330
-0.002070 0.000222 0.120418 0.069596 -0.221742 -0.417716 -0.062500 1 0 0 0 0 0 4 247328
-0.002070 0.000222 0.120418 0.069598 -0.221744 -0.417715 -0.062500 1 0 0 0 0 0 4 248327
-0.002070 0.000222 0.120418 0.069618 -0.221738 -0.417714 -0.062500 1 0 0 0 0 0 4 249314
-0.002070 0.000222 0.120418 0.069632 -0.221740 -0.417721 -0.062500 1 0 0 0 0 0 4 250329
-0.002070 0.000222 0.120418 0.069621 -0.221737 -0.417715 -0.062500 1 0 0 0 0 0 4 251331
-0.002070 0.000222 0.120418 0.069632 -0.221739 -0.417721 -0.062500 1 0 0 0 0 0 4 252328
-0.002070 0.000222 0.120418 0.069624 -0.221748 -0.417708 -0.062500 1 0 0 0 0 0 4 253341
-0.002070 0.000222 0.120418 0.069632 -0.221741 -0.417720 -0.062500 1 0 0 0 0 0 4 254333
-0.002070 0.000222 0.120418 0.069621 -0.221737 -0.417715 -0.062500 1 0 0 0 0 0 4 255335
-0.002070 0.000222 0.120418 0.069635 -0.221751 -0.417714 -0.062500 1 0 0 0 0 0 4 256330
-0.002070 0.000222 0.120418 0.069621 -0.221738 -0.417714 -0.062500 1 0 0 0 0 0 4 257333
-0.002070 0.000222 0.120418 0.069632 -0.221739 -0.417721 -0.062500 1 0 0 0 0 0 4 258329
-0.002070 0.000222 0.120418 0.069624 -0.221748 -0.417708 -0.062500 1 0 0 0 0 0 4 259330
-0.002070 0.000222 0.120418 0.069632 -0.221740 -0.417720 -0.062500 1 0 0 0 0 0 4 260329
-0.002070 0.000222 0.120418 0.069621 -0.221736 -0.417715 -0.062500 1 0 0 0 0 0 4 261332
-0.002070 0.000222 0.120418 0.069635 -0.221751 -0.417714 -0.062500 1 0 0 0 0 0 4 262328
-0.002070 0.000222 0.120418 0.069621 -0.221738 -0.417714 -0.062500 1 0 0 0 0 0 4 263329
-0.002070 0.000222 0.120418 0.069632 -0.221739 -0.417720 -0.062500 1 0 0 0 0 0 4 264327
-0.002051 0.000217 0.120408 -0.195413 -0.159138 -0.278986 -0.062500 1 0 0 0 0 0 4 265331
-0.002041 0.000215 0.120404 -0.105291 -0.180222 -0.346594 -0.062500 1 0 0 0 0 0 4 266328
-0.002037 0.000214 0.120403 -0.038651 -0.195977 -0.381748 -0.062500 1 0 0 0 0 0 4 267340
-0.002034 0.000213 0.120403 -0.003399 -0.204344 -0.395155 -0.062500 1 0 0 0 0 0 4 268333
-0.002033 0.000213 0.120403 0.014347 -0.208575 -0.399939 -0.062500 1 0 0 0 0 0 4 269327
-0.002033 0.000213 0.120403 0.023192 -0.210699 -0.401610 -0.062500 1 0 0 0 0 0 4 270336
-0.002032 0.000213 0.120403 0.027610 -0.211751 -0.402198 -0.062500 1 0 0 0 0 0 4 271329
-0.002032 0.000213 0.120403 0.029809 -0.212284 -0.402400 -0.062500 1 0 0 0 0 0 4 272329
-0.002032 0.000213 0.120403 0.030920 -0.212561 -0.402476 -0.062500 1 0 0 0 0 0 4 273328
-0.002032 0.000213 0.120403 0.031466 -0.212681 -0.402490 -0.062500 1 0 0 0 0 0 4 274328
-0.002032 0.000213 0.120403 0.031745 -0.212747 -0.402504 -0.062500 1 0 0 0 0 0 4 275328
-0.002032 0.000213 0.120403 0.031880 -0.212778 -0.402508 -0.062500 1 0 0 0 0 0 4 276329
-0.002032 0.000213 0.120403 0.031939 -0.212803 -0.402507 -0.062500 1 0 0 0 0 0 4 277328
-0.002032 0.000213 0.120403 0.031973 -0.212802 -0.402513 -0.062500 1 0 0 0 0 0 4 278321
-0.002032 0.000213 0.120403 0.031990 -0.212816 -0.402513 -0.062500 1 0 0 0 0 0 4 279331
-0.002032 0.000213 0.120403 0.032011 -0.212811 -0.402513 -0.062500 1 0 0 0 0 0 4 280334
-0.002032 0.000213 0.120403 0.032013 -0.212810 -0.402513 -0.062500 1 0 0 0 0 0 4 281331
-0.002032 0.000213 0.120403 0.032014 -0.212810 -0.402513 -0.062500 1 0 0 0 0 0 4 282329
-0.002032 0.000213 0.120403 0.032017 -0.212821 -0.402506 -0.062500 1 0 0 0 0 0 4 283328
-0.002032 0.000213 0.120403 0.032014 -0.212811 -0.402512 -0.062500 1 0 0 0 0 0 4 284328
-0.002032 0.000213 0.120403 0.032002 -0.212807 -0.402507 -0.062500 1 0 0 0 0 0 4 285329
-0.002032 0.000213 0.120403 0.032015 -0.212821 -0.402505 -0.062500 1 0 0 0 0 0 4 286330
-0.002032 0.000213 0.120403 0.032013 -0.212811 -0.402512 -0.062500 1 0 0 0 0 0 4 287325
-0.002032 0.000213 0.120403 0.032013 -0.212810 -0.402513 -0.062500 1 0 0 0 0 0 4 288329
-0.002032 0.000213 0.120403 0.032017 -0.212821 -0.402506 -0.062500 1 0 0 0 0 0 4 289329
-0.002032 0.000213 0.120403 0.032014 -0.212811 -0.402512 -0.062500 1 0 0 0 0 0 4 290327
-0.002032 0.000213 0.120403 0.032014 -0.212810 -0.402513 -0.062500 1 0 0 0 0 0 4 291317
-0.002032 0.000213 0.120403 0.032017 -0.212821 -0.402506 -0.062500 1 0 0 0 0 0 4 292326
-0.002032 0.000213 0.120403 0.032014 -0.212811 -0.402512 -0.062500 1 0 0 0 0 0 4 293318
-0.002032 0.000213 0.120403 0.032014 -0.212810 -0.402513 -0.062500 1 0 0 0 0 0 4 294325
-0.002032 0.000213 0.120403 0.032017 -0.212821 -0.402506 -0.062500 1 0 0 0 0 0 4 295325
-0.002032 0.000213 0.120403 0.032006 -0.212820 -0.402519 -0.062500 1 0 0 0 0 0 4 296316
-0.002032 0.000213 0.120403 0.032013 -0.212811 -0.402514 -0.062500 1 0 0 0 0 0 4 297325
-0.002032 0.000213 0.120403 0.032017 -0.212822 -0.402507 -0.062500 1 0 0 0 0 0 4 298315
-0.002032 0.000213 0.120403 0.032002 -0.212808 -0.402506 -0.062500 1 0 0 0 0 0 4 299324
-0.002032 0.000213 0.120403 0.032012 -0.212810 -0.402512 -0.062500 1 0 0 0 0 0 4 300315
-0.002032 0.000213 0.120403 0.032016 -0.212821 -0.402506 -0.062500 1 0 0 0 0 0 4 301323
-0.002032 0.000213 0.120403 0.032013 -0.212811 -0.402512 -0.062500 1 0 0 0 0 0 4 302315
-0.002032 0.000213 0.120403 0.032013 -0.212810 -0.402513 -0.062500 1 0 0 0 0 0 4 303316
-0.002032 0.000213 0.120403 0.032017 -0.212821 -0.402506 -0.062500 1 0 0 0 0 0 4 304326
-0.002032 0.000213 0.120403 0.032014 -0.212811 -0.402512 -0.062500 1 0 0 0 0 0 4 305316
-0.002032 0.000213 0.120403 0.032013 -0.212810 -0.402513 -0.062500 1 0 0 0 0 0 4 306324
-0.002032 0.000213 0.120403 0.032017 -0.212821 -0.402506 -0.062500 1 0 0 0 0 0 4 307314
-0.002032 0.000213 0.120403 0.032014 -0.212811 -0.402512 -0.062500 1 0 0 0 0 0 4 308324
-0.002032 0.000213 0.120403 0.032014 -0.212810 -0.402513 -0.062500 1 0 0 0 0 0 4 309315
-0.002032 0.000213 0.120403 0.032017 -0.212821 -0.402506 -0.062500 1 0 0 0 0 0 4 310325
-0.002032 0.000213 0.120403 0.032014 -0.212811 -0.402512 -0.062500 1 0 0 0 0 0 4 311314
-0.002013 0.000208 0.120393 -0.232888 -0.150231 -0.263652 -0.062500 1 0 0 0 0 0 4 312325
-0.002004 0.000206 0.120389 -0.142837 -0.171319 -0.331324 -0.062500 1 0 0 0 0 0 4 313316
-0.001999 0.000205 0.120388 -0.076226 -0.187059 -0.366509 -0.062500 1 0 0 0 0 0 4 314325
-0.001997 0.000204 0.120388 -0.040992 -0.195410 -0.379922 -0.062500 1 0 0 0 0 0 4 315314
-0.001996 0.000204 0.120387 -0.023260 -0.199658 -0.384714 -0.062500 1 0 0 0 0 0 4 316324
-0.001995 0.000204 0.120387 -0.014399 -0.201777 -0.386389 -0.062500 1 0 0 0 0 0 4 317316
-0.001995 0.000204 0.120387 -0.009980 -0.202828 -0.386980 -0.062500 1 0 0 0 0 0 4 318325
-0.001995 0.000204 0.120387 -0.007781 -0.203362 -0.387183 -0.062500 1 0 0 0 0 0 4 319342
-0.001994 0.000204 0.120387 -0.006685 -0.203624 -0.387260 -0.062500 1 0 0 0 0 0 4 320334
-0.001994 0.000204 0.120387 -0.006138 -0.203754 -0.387267 -0.062500 1 0 0 0 0 0 4 321335
-0.001994 0.000204 0.120387 -0.005867 -0.203829 -0.387288 -0.062500 1 0 0 0 0 0 4 322322
-0.001994 0.000204 0.120387 -0.005726 -0.203853 -0.387286 -0.062500 1 0 0 0 0 0 4 323320
-0.001994 0.000204 0.120387 -0.005655 -0.203880 -0.387291 -0.062500 1 0 0 0 0 0 4 324326
-0.001994 0.000204 0.120387 -0.005619 -0.203879 -0.387298 -0.062500 1 0 0 0 0 0 4 325335
-0.001994 0.000204 0.120387 -0.005605 -0.203881 -0.387285 -0.062500 1 0 0 0 0 0 4 326682
-0.001994 0.000204 0.120387 -0.005592 -0.203884 -0.387289 -0.062500 1 0 0 0 0 0 4 327332
-0.001994 0.000204 0.120387 -0.005591 -0.203883 -0.387290 -0.062500 1 0 0 0 0 0 4 328331
-0.001994 0.000204 0.120387 -0.005588 -0.203895 -0.387283 -0.062500 1 0 0 0 0 0 4 329328
-0.001994 0.000204 0.120387 -0.005587 -0.203897 -0.387302 -0.062500 1 0 0 0 0 0 4 330331
-0.001994 0.000204 0.120387 -0.005591 -0.203885 -0.387292 -0.062500 1 0 0 0 0 0 4 331309
-0.001994 0.000204 0.120387 -0.005589 -0.203896 -0.387283 -0.062500 1 0 0 0 0 0 4 332327
-0.001994 0.000204 0.120387 -0.005580 -0.203888 -0.387296 -0.062500 1 0 0 0 0 0 4 333328
-0.001994 0.000204 0.120387 -0.005591 -0.203884 -0.387291 -0.062500 1 0 0 0 0 0 4 334326
-0.001994 0.000204 0.120387 -0.005576 -0.203898 -0.387290 -0.062500 1 0 0 0 0 0 4 335319
-0.001994 0.000204 0.120387 -0.005590 -0.203886 -0.387290 -0.062500 1 0 0 0 0 0 4 336331
-0.001994 0.000204 0.120387 -0.005592 -0.203884 -0.387290 -0.062500 1 0 0 0 0 0 4 337338
-0.001994 0.000204 0.120387 -0.005576 -0.203898 -0.387290 -0.062500 1 0 0 0 0 0 4 338330
-0.001994 0.000204 0.120387 -0.005590 -0.203885 -0.387290 -0.062500 1 0 0 0 0 0 4 339327
-0.001994 0.000204 0.120387 -0.005592 -0.203884 -0.387290 -0.062500 1 0 0 0 0 0 4 340327
-0.001994 0.000204 0.120387 -0.005576 -0.203898 -0.387290 -0.062500 1 0 0 0 0 0 4 341328
-0.001994 0.000204 0.120387 -0.005590 -0.203885 -0.387290 -0.062500 1 0 0 0 0 0 4 342325
-0.001994 0.000204 0.120387 -0.005592 -0.203884 -0.387290 -0.062500 1 0 0 0 0 0 4 343325
-0.001994 0.000204 0.120387 -0.005576 -0.203898 -0.387289 -0.062500 1 0 0 0 0 0 4 344308
-0.001994 0.000204 0.120387 -0.005590 -0.203885 -0.387290 -0.062500 1 0 0 0 0 0 4 345308
-0.001994 0.000204 0.120387 -0.005579 -0.203886 -0.387296 -0.062500 1 0 0 0 0 0 4 346325
-0.001976 0.000199 0.120377 -0.270352 -0.141349 -0.248285 -0.062500 1 0 0 0 0 0 4 347326
-0.001966 0.000197 0.120374 -0.180365 -0.162402 -0.316037 -0.062500 1 0 0 0 0 0 4 348325
-0.001961 0.000196 0.120373 -0.113789 -0.178131 -0.351261 -0.062500 1 0 0 0 0 0 4 349327
-0.001959 0.000196 0.120372 -0.078561 -0.186513 -0.364694 -0.062500 1 0 0 0 0 0 4 350327
-0.001958 0.000195 0.120372 -0.060830 -0.190743 -0.369477 -0.062500 1 0 0 0 0 0 4 351325
-0.001957 0.000195 0.120372 -0.051987 -0.192845 -0.371155 -0.062500 1 0 0 0 0 0 4 352326
-0.001957 0.000195 0.120372 -0.047568 -0.193905 -0.371741 -0.062500 1 0 0 0 0 0 4 353328
-0.001957 0.000195 0.120372 -0.045370 -0.194439 -0.371944 -0.062500 1 0 0 0 0 0 4 354326
-0.001957 0.000195 0.120372 -0.044275 -0.194701 -0.372022 -0.062500 1 0 0 0 0 0 4 355327
-0.001957 0.000195 0.120372 -0.043725 -0.194843 -0.372043 -0.062500 1 0 0 0 0 0 4 356325
-0.001957 0.000195 0.120372 -0.043436 -0.194902 -0.372051 -0.062500 1 0 0 0 0 0 4 357327
-0.001957 0.000195 0.120372 -0.043301 -0.194933 -0.372056 -0.062500 1 0 0 0 0 0 4 358325
-0.001957 0.000195 0.120372 -0.043242 -0.194958 -0.372055 -0.062500 1 0 0 0 0 0 4 359324
-0.001957 0.000195 0.120372 -0.043208 -0.194956 -0.372060 -0.062500 1 0 0 0 0 0 4 360326
-0.001957 0.000195 0.120372 -0.043182 -0.194961 -0.372054 -0.062500 1 0 0 0 0 0 4 361393
-0.001957 0.000195 0.120372 -0.043180 -0.194961 -0.372053 -0.062500 1 0 0 0 0 0 4 362393
-0.001957 0.000195 0.120372 -0.043168 -0.194964 -0.372059 -0.062500 1 0 0 0 0 0 4 363389
-0.001957 0.000195 0.120372 -0.043163 -0.194976 -0.372053 -0.062500 1 0 0 0 0 0 4 364391
-0.001957 0.000195 0.120372 -0.043166 -0.194966 -0.372059 -0.062500 1 0 0 0 0 0 4 365369
-0.001957 0.000195 0.120372 -0.043175 -0.194973 -0.372047 -0.062500 1 0 0 0 0 0 4 366364
-0.001957 0.000195 0.120372 -0.043176 -0.194974 -0.372065 -0.062500 1 0 0 0 0 0 4 367361
-0.001957 0.000195 0.120372 -0.043168 -0.194966 -0.372061 -0.062500 1 0 0 0 0 0 4 368357
-0.001957 0.000195 0.120372 -0.043164 -0.194977 -0.372054 -0.062500 1 0 0 0 0 0 4 369384
-0.001957 0.000195 0.120372 -0.043179 -0.194963 -0.372053 -0.062500 1 0 0 0 0 0 4 370381
-0.001957 0.000195 0.120372 -0.043169 -0.194965 -0.372059 -0.062500 1 0 0 0 0 0 4 371388
-0.001957 0.000195 0.120372 -0.043164 -0.194976 -0.372053 -0.062500 1 0 0 0 0 0 4 372384
-0.001957 0.000195 0.120372 -0.043167 -0.194966 -0.372059 -0.062500 1 0 0 0 0 0 4 373365
-0.001957 0.000195 0.120372 -0.043167 -0.194965 -0.372060 -0.062500 1 0 0 0 0 0 4 374387
-0.001957 0.000195 0.120372 -0.043176 -0.194974 -0.372047 -0.062500 1 0 0 0 0 0 4 375382
-0.001957 0.000195 0.120372 -0.043168 -0.194966 -0.372058 -0.062500 1 0 0 0 0 0 4 376366
-0.001957 0.000195 0.120372 -0.043167 -0.194965 -0.372060 -0.062500 1 0 0 0 0 0 4 377384
-0.001957 0.000195 0.120372 -0.043163 -0.194976 -0.372053 -0.062500 1 0 0 0 0 0 4 378367
-0.001957 0.000195 0.120372 -0.043166 -0.194966 -0.372059 -0.062500 1 0 0 0 0 0 4 379367
-0.001957 0.000195 0.120372 -0.043179 -0.194962 -0.372054 -0.062500 1 0 0 0 0 0 4 380383
-0.001957 0.000195 0.120372 -0.043168 -0.194964 -0.372059 -0.062500 1 0 0 0 0 0 4 381368
-0.001957 0.000195 0.120372 -0.043164 -0.194976 -0.372053 -0.062500 1 0 0 0 0 0 4 382382
-0.001957 0.000195 0.120372 -0.043166 -0.194966 -0.372059 -0.062500 1 0 0 0 0 0 4 383367
-0.001957 0.000195 0.120372 -0.043175 -0.194973 -0.372047 -0.062500 1 0 0 0 0 0 4 384381
-0.001957 0.000195 0.120372 -0.043176 -0.194974 -0.372065 -0.062500 1 0 0 0 0 0 4 385315
-0.001957 0.000195 0.120372 -0.043168 -0.194966 -0.372061 -0.062500 1 0 0 0 0 0 4 386323
-0.001957 0.000195 0.120372 -0.043164 -0.194977 -0.372054 -0.062500 1 0 0 0 0 0 4 387316
-0.001957 0.000195 0.120372 -0.043166 -0.194966 -0.372060 -0.062500 1 0 0 0 0 0 4 388323
-0.001957 0.000195 0.120372 -0.043179 -0.194962 -0.372054 -0.062500 1 0 0 0 0 0 4 389314
-0.001957 0.000195 0.120372 -0.043165 -0.194976 -0.372053 -0.062500 1 0 0 0 0 0 4 390324
-0.001957 0.000195 0.120372 -0.043167 -0.194966 -0.372059 -0.062500 1 0 0 0 0 0 4 391313
-0.001957 0.000195 0.120372 -0.043167 -0.194965 -0.372060 -0.062500 1 0 0 0 0 0 4 392323
-0.001957 0.000195 0.120372 -0.043176 -0.194974 -0.372047 -0.062500 1 0 0 0 0 0 4 393314
-0.001957 0.000195 0.120372 -0.043168 -0.194966 -0.372058 -0.062500 1 0 0 0 0 0 4 394322
-0.001957 0.000195 0.120372 -0.043167 -0.194965 -0.372060 -0.062500 1 0 0 0 0 0 4 395313
-0.001957 0.000195 0.120372 -0.043163 -0.194976 -0.372053 -0.062500 1 0 0 0 0 0 4 396323
-0.001957 0.000195 0.120372 -0.043166 -0.194966 -0.372059 -0.062500 1 0 0 0 0 0 4 397314
-0.001957 0.000195 0.120372 -0.043179 -0.194962 -0.372054 -0.062500 1 0 0 0 0 0 4 398325
-0.001957 0.000195 0.120372 -0.043165 -0.194976 -0.372052 -0.062500 1 0 0 0 0 0 4 399314
-0.001957 0.000195 0.120372 -0.043167 -0.194966 -0.372059 -0.062500 1 0 0 0 0 0 4 400323
-0.001957 0.000195 0.120372 -0.043167 -0.194965 -0.372060 -0.062500 1 0 0 0 0 0 4 401313
-0.001957 0.000195 0.120372 -0.043175 -0.194973 -0.372047 -0.062500 1 0 0 0 0 0 4 402322
-0.001957 0.000195 0.120372 -0.043168 -0.194966 -0.372058 -0.062500 1 0 0 0 0 0 4 403313
-0.001957 0.000195 0.120372 -0.043167 -0.194964 -0.372060 -0.062500 1 0 0 0 0 0 4 404313
-0.001957 0.000195 0.120372 -0.043163 -0.194976 -0.372053 -0.062500 1 0 0 0 0 0 4 405323
-0.001957 0.000195 0.120372 -0.043174 -0.194975 -0.372066 -0.062500 1 0 0 0 0 0 4 406313
-0.001957 0.000195 0.120372 -0.043180 -0.194963 -0.372055 -0.062500 1 0 0 0 0 0 4 407323
-0.001957 0.000195 0.120372 -0.043165 -0.194976 -0.372053 -0.062500 1 0 0 0 0 0 4 408312
-0.001957 0.000195 0.120372 -0.043167 -0.194966 -0.372059 -0.062500 1 0 0 0 0 0 4 409345
-0.001938 0.000191 0.120362 -0.307796 -0.132451 -0.232922 -0.062500 1 0 0 0 0 0 4 410321
-0.001929 0.000188 0.120359 -0.217881 -0.153507 -0.300738 -0.062500 1 0 0 0 0 0 4 411329
-0.001924 0.000187 0.120357 -0.151333 -0.169221 -0.335994 -0.062500 1 0 0 0 0 0 4 412341
-0.001922 0.000187 0.120357 -0.116125 -0.177586 -0.349432 -0.062500 1 0 0 0 0 0 4 413345
-0.001920 0.000186 0.120357 -0.098402 -0.181813 -0.354223 -0.062500 1 0 0 0 0 0 4 414323
-0.001920 0.000186 0.120357 -0.089555 -0.183937 -0.355912 -0.062500 1 0 0 0 0 0 4 415325
-0.001920 0.000186 0.120357 -0.085136 -0.185000 -0.356502 -0.062500 1 0 0 0 0 0 4 416330
-0.001919 0.000186 0.120357 -0.082931 -0.185526 -0.356701 -0.062500 1 0 0 0 0 0 4 417334
-0.001919 0.000186 0.120357 -0.081844 -0.185795 -0.356765 -0.062500 1 0 0 0 0 0 4 418327
-0.001919 0.000186 0.120357 -0.081277 -0.185921 -0.356791 -0.062500 1 0 0 0 0 0 4 419328
-0.001919 0.000186 0.120357 -0.081007 -0.185984 -0.356800 -0.062500 1 0 0 0 0 0 4 420323
-0.001919 0.000186 0.120357 -0.080882 -0.186024 -0.356811 -0.062500 1 0 0 0 0 0 4 421325
-0.001919 0.000186 0.120357 -0.080800 -0.186023 -0.356810 -0.062500 1 0 0 0 0 0 4 422326
-0.001919 0.000186 0.120357 -0.080776 -0.186048 -0.356803 -0.062500 1 0 0 0 0 0 4 423324
-0.001919 0.000186 0.120357 -0.080764 -0.186053 -0.356809 -0.062500 1 0 0 0 0 0 4 424323
-0.001919 0.000186 0.120357 -0.080743 -0.186048 -0.356809 -0.062500 1 0 0 0 0 0 4 425326
-0.001919 0.000186 0.120357 -0.080741 -0.186047 -0.356809 -0.062500 1 0 0 0 0 0 4 426330
-0.001919 0.000186 0.120357 -0.080741 -0.186047 -0.356809 -0.062500 1 0 0 0 0 0 4 427327
-0.001919 0.000186 0.120357 -0.080742 -0.186046 -0.356809 -0.062500 1 0 0 0 0 0 4 428325
-0.001919 0.000186 0.120357 -0.080738 -0.186058 -0.356802 -0.062500 1 0 0 0 0 0 4 429325
-0.001919 0.000186 0.120357 -0.080729 -0.186051 -0.356814 -0.062500 1 0 0 0 0 0 4 430324
-0.001919 0.000186 0.120357 -0.080740 -0.186047 -0.356810 -0.062500 1 0 0 0 0 0 4 431322
-0.001919 0.000186 0.120357 -0.080738 -0.186058 -0.356802 -0.062500 1 0 0 0 0 0 4 432304
-0.001919 0.000186 0.120357 -0.080741 -0.186048 -0.356808 -0.062500 1 0 0 0 0 0 4 433325
-0.001919 0.000186 0.120357 -0.080742 -0.186046 -0.356809 -0.062500 1 0 0 0 0 0 4 434305
-0.001919 0.000186 0.120357 -0.080726 -0.186061 -0.356808 -0.062500 1 0 0 0 0 0 4 435304
-0.001919 0.000186 0.120357 -0.080740 -0.186048 -0.356809 -0.062500 1 0 0 0 0 0 4 436322
-0.001919 0.000186 0.120357 -0.080741 -0.186046 -0.356809 -0.062500 1 0 0 0 0 0 4 437326
-0.001919 0.000186 0.120357 -0.080738 -0.186058 -0.356802 -0.062500 1 0 0 0 0 0 4 438320
-0.001919 0.000186 0.120357 -0.080741 -0.186047 -0.356808 -0.062500 1 0 0 0 0 0 4 439306
-0.001919 0.000186 0.120357 -0.080729 -0.186049 -0.356815 -0.062500 1 0 0 0 0 0 4 440324
-0.001919 0.000186 0.120357 -0.080736 -0.186058 -0.356803 -0.062500 1 0 0 0 0 0 4 441308
-0.001919 0.000186 0.120357 -0.080749 -0.186056 -0.356815 -0.062500 1 0 0 0 0 0 4 442322
-0.001919 0.000186 0.120357 -0.080743 -0.186047 -0.356810 -0.062500 1 0 0 0 0 0 4 443322
-0.001919 0.000186 0.120357 -0.080739 -0.186058 -0.356802 -0.062500 1 0 0 0 0 0 4 444321
-0.001919 0.000186 0.120357 -0.080729 -0.186051 -0.356814 -0.062500 1 0 0 0 0 0 4 445306
-0.001919 0.000186 0.120357 -0.080740 -0.186047 -0.356810 -0.062500 1 0 0 0 0 0 4 446324
-0.001919 0.000186 0.120357 -0.080738 -0.186058 -0.356802 -0.062500 1 0 0 0 0 0 4 447324
-0.001919 0.000186 0.120357 -0.080741 -0.186048 -0.356808 -0.062500 1 0 0 0 0 0 4 448322
-0.001919 0.000186 0.120357 -0.080742 -0.186046 -0.356809 -0.062500 1 0 0 0 0 0 4 449325
-0.001919 0.000186 0.120357 -0.080726 -0.186061 -0.356808 -0.062500 1 0 0 0 0 0 4 450316
-0.001919 0.000186 0.120357 -0.080740 -0.186048 -0.356809 -0.062500 1 0 0 0 0 0 4 451325
-0.001919 0.000186 0.120357 -0.080741 -0.186046 -0.356809 -0.062500 1 0 0 0 0 0 4 452328
-0.001919 0.000186 0.120357 -0.080738 -0.186058 -0.356802 -0.062500 1 0 0 0 0 0 4 453328
-0.001919 0.000186 0.120357 -0.080741 -0.186047 -0.356808 -0.062500 1 0 0 0 0 0 4 454325
-0.001919 0.000186 0.120357 -0.080729 -0.186049 -0.356815 -0.062500 1 0 0 0 0 0 4 455322
-0.001919 0.000186 0.120357 -0.080737 -0.186058 -0.356803 -0.062500 1 0 0 0 0 0 4 456323
-0.001919 0.000186 0.120357 -0.080741 -0.186047 -0.356808 -0.062500 1 0 0 0 0 0 4 457324
-0.001919 0.000186 0.120357 -0.080741 -0.186046 -0.356808 -0.062500 1 0 0 0 0 0 4 458324
-0.001919 0.000186 0.120357 -0.080738 -0.186058 -0.356802 -0.062500 1 0 0 0 0 0 4 459321
-0.001919 0.000186 0.120357 -0.080729 -0.186050 -0.356814 -0.062500 1 0 0 0 0 0 4 460323
-0.001919 0.000186 0.120357 -0.080740 -0.186046 -0.356809 -0.062500 1 0 0 0 0 0 4 461324
-0.001919 0.000186 0.120357 -0.080738 -0.186058 -0.356802 -0.062500 1 0 0 0 0 0 4 462321
-0.001919 0.000186 0.120357 -0.080749 -0.186056 -0.356815 -0.062500 1 0 0 0 0 0 4 463311
-0.001919 0.000186 0.120357 -0.080743 -0.186047 -0.356809 -0.062500 1 0 0 0 0 0 4 464321
-0.001919 0.000186 0.120357 -0.080726 -0.186061 -0.356808 -0.062500 1 0 0 0 0 0 4 465312
-0.001919 0.000186 0.120357 -0.080740 -0.186048 -0.356809 -0.062500 1 0 0 0 0 0 4 466320
-0.001919 0.000186 0.120357 -0.080741 -0.186046 -0.356809 -0.062500 1 0 0 0 0 0 4 467309
-0.001919 0.000186 0.120357 -0.080738 -0.186058 -0.356802 -0.062500 1 0 0 0 0 0 4 468321
-0.001919 0.000186 0.120357 -0.080741 -0.186048 -0.356808 -0.062500 1 0 0 0 0 0 4 469311
-0.001919 0.000186 0.120357 -0.080730 -0.186049 -0.356815 -0.062500 1 0 0 0 0 0 4 470310
-0.001919 0.000186 0.120357 -0.080737 -0.186058 -0.356803 -0.062500 1 0 0 0 0 0 4 471320
-0.001919 0.000186 0.120357 -0.080741 -0.186048 -0.356808 -0.062500 1 0 0 0 0 0 4 472309
-0.001919 0.000186 0.120357 -0.080742 -0.186046 -0.356809 -0.062500 1 0 0 0 0 0 4 473320
-0.001919 0.000186 0.120357 -0.080738 -0.186058 -0.356802 -0.062500 1 0 0 0 0 0 4 474309
-0.001919 0.000186 0.120357 -0.080729 -0.186050 -0.356814 -0.062500 1 0 0 0 0 0 4 475320
-0.001919 0.000186 0.120357 -0.080740 -0.186046 -0.356809 -0.062500 1 0 0 0 0 0 4 476309
-0.001919 0.000186 0.120357 -0.080738 -0.186058 -0.356802 -0.062500 1 0 0 0 0 0 4 477320
-0.001919 0.000186 0.120357 -0.080741 -0.186047 -0.356808 -0.062500 1 0 0 0 0 0 4 478309
-0.001919 0.000186 0.120357 -0.080729 -0.186049 -0.356815 -0.062500 1 0 0 0 0 0 4 479320
-0.001919 0.000186 0.120357 -0.080736 -0.186058 -0.356803 -0.062500 1 0 0 0 0 0 4 480309
-0.001919 0.000186 0.120357 -0.080741 -0.186047 -0.356808 -0.062500 1 0 0 0 0 0 4 481319
-0.001919 0.000186 0.120357 -0.080750 -0.186055 -0.356815 -0.062500 1 0 0 0 0 0 4 482309
-0.001919 0.000186 0.120357 -0.080739 -0.186059 -0.356803 -0.062500 1 0 0 0 0 0 4 483319
-0.001919 0.000186 0.120357 -0.080729 -0.186051 -0.356815 -0.062500 1 0 0 0 0 0 4 484294
-0.001919 0.000186 0.120357 -0.080740 -0.186047 -0.356810 -0.062500 1 0 0 0 0 0 4 485310
-0.001919 0.000186 0.120357 -0.080738 -0.186058 -0.356802 -0.062500 1 0 0 0 0 0 4 486319
-0.001919 0.000186 0.120357 -0.080741 -0.186048 -0.356808 -0.062500 1 0 0 0 0 0 4 487321
-0.001919 0.000186 0.120357 -0.080742 -0.186046 -0.356809 -0.062500 1 0 0 0 0 0 4 488308
-0.001919 0.000186 0.120357 -0.080739 -0.186058 -0.356802 -0.062500 1 0 0 0 0 0 4 489354
-0.001919 0.000186 0.120357 -0.080729 -0.186050 -0.356814 -0.062500 1 0 0 0 0 0 4 490311
-0.001919 0.000186 0.120357 -0.080740 -0.186047 -0.356809 -0.062500 1 0 0 0 0 0 4 491320
-0.001919 0.000186 0.120357 -0.080738 -0.186058 -0.356802 -0.062500 1 0 0 0 0 0 4 492328
-0.001919 0.000186 0.120357 -0.080741 -0.186047 -0.356808 -0.062500 1 0 0 0 0 0 4 493338
-0.001919 0.000186 0.120357 -0.080729 -0.186049 -0.356815 -0.062500 1 0 0 0 0 0 4 494318
-0.001919 0.000186 0.120357 -0.080737 -0.186058 -0.356803 -0.062500 1 0 0 0 0 0 4 495327
-0.001919 0.000186 0.120357 -0.080741 -0.186047 -0.356808 -0.062500 1 0 0 0 0 0 4 496337
-0.001919 0.000186 0.120357 -0.080741 -0.186046 -0.356809 -0.062500 1 0 0 0 0 0 4 497329
-0.001919 0.000186 0.120357 -0.080738 -0.186058 -0.356802 -0.062500 1 0 0 0 0 0 4 498321
-0.001919 0.000186 0.120357 -0.080729 -0.186050 -0.356814 -0.062500 1 0 0 0 0 0 4 499327
-0.001919 0.000186 0.120357 -0.080740 -0.186046 -0.356809 -0.062500 1 0 0 0 0 0 4 500326
-0.001919 0.000186 0.120357 -0.080738 -0.186058 -0.356802 -0.062500 1 0 0 0 0 0 4 501326
-0.001919 0.000186 0.120357 -0.080749 -0.186056 -0.356815 -0.062500 1 0 0 0 0 0 4 502324
-0.001919 0.000186 0.120357 -0.080743 -0.186047 -0.356809 -0.062500 1 0 0 0 0 0 4 503321
-0.001919 0.000186 0.120357 -0.080726 -0.186061 -0.356809 -0.062500 1 0 0 0 0 0 4 504320
-0.001919 0.000186 0.120357 -0.080740 -0.186048 -0.356809 -0.062500 1 0 0 0 0 0 4 505387
-0.001919 0.000186 0.120357 -0.080741 -0.186046 -0.356809 -0.062500 1 0 0 0 0 0 4 506380
-0.001919 0.000186 0.120357 -0.080738 -0.186058 -0.356802 -0.062500 1 0 0 0 0 0 4 507357
-0.001919 0.000186 0.120357 -0.080741 -0.186048 -0.356808 -0.062500 1 0 0 0 0 0 4 508398
-0.001919 0.000186 0.120357 -0.080730 -0.186049 -0.356815 -0.062500 1 0 0 0 0 0 4 509364
-0.001919 0.000186 0.120357 -0.080737 -0.186058 -0.356803 -0.062500 1 0 0 0 0 0 4 510388
-0.001919 0.000186 0.120357 -0.080741 -0.186048 -0.356808 -0.062500 1 0 0 0 0 0 4 511391
-0.001919 0.000186 0.120357 -0.080742 -0.186046 -0.356809 -0.062500 1 0 0 0 0 0 4 512390
-0.001919 0.000186 0.120357 -0.080738 -0.186058 -0.356802 -0.062500 1 0 0 0 0 0 4 513358
-0.001919 0.000186 0.120357 -0.080729 -0.186050 -0.356814 -0.062500 1 0 0 0 0 0 4 514356
-0.001919 0.000186 0.120357 -0.080740 -0.186046 -0.356809 -0.062500 1 0 0 0 0 0 4 515356
-0.001919 0.000186 0.120357 -0.080738 -0.186058 -0.356802 -0.062500 1 0 0 0 0 0 4 516356
-0.001919 0.000186 0.120357 -0.080741 -0.186047 -0.356808 -0.062500 1 0 0 0 0 0 4 517360
-0.001919 0.000186 0.120357 -0.080742 -0.186046 -0.356808 -0.062500 1 0 0 0 0 0 4 518355
-0.001919 0.000186 0.120357 -0.080726 -0.186060 -0.356808 -0.062500 1 0 0 0 0 0 4 519354
-0.001919 0.000186 0.120357 -0.080739 -0.186048 -0.356808 -0.062500 1 0 0 0 0 0 4 520355
-0.001919 0.000186 0.120357 -0.080741 -0.186046 -0.356809 -0.062500 1 0 0 0 0 0 4 521380
-0.001919 0.000186 0.120357 -0.080746 -0.186066 -0.356809 -0.062500 1 0 0 0 0 0 4 522381
-0.001919 0.000186 0.120357 -0.080742 -0.186049 -0.356809 -0.062500 1 0 0 0 0 0 4 523391
-0.001919 0.000186 0.120357 -0.080730 -0.186049 -0.356815 -0.062500 1 0 0 0 0 0 4 524354
-0.001919 0.000186 0.120357 -0.080737 -0.186058 -0.356803 -0.062500 1 0 0 0 0 0 4 525358
-0.001919 0.000186 0.120357 -0.080741 -0.186048 -0.356808 -0.062500 1 0 0 0 0 0 4 526355
-0.001919 0.000186 0.120357 -0.080742 -0.186046 -0.356809 -0.062500 1 0 0 0 0 0 4 527355
-0.001919 0.000186 0.120357 -0.080738 -0.186058 -0.356802 -0.062500 1 0 0 0 0 0 4 528354
-0.001919 0.000186 0.120357 -0.080729 -0.186050 -0.356814 -0.062500 1 0 0 0 0 0 4 529357
-0.001919 0.000186 0.120357 -0.080740 -0.186047 -0.356809 -0.062500 1 0 0 0 0 0 4 530353
-0.001919 0.000186 0.120357 -0.080738 -0.186058 -0.356802 -0.062500 1 0 0 0 0 0 4 531354
-0.001919 0.000186 0.120357 -0.080741 -0.186047 -0.356808 -0.062500 1 0 0 0 0 0 4 532389
-0.001919 0.000186 0.120357 -0.080742 -0.186046 -0.356808 -0.062500 1 0 0 0 0 0 4 533387
-0.001919 0.000186 0.120357 -0.080726 -0.186060 -0.356808 -0.062500 1 0 0 0 0 0 4 534386
-0.001919 0.000186 0.120357 -0.080740 -0.186048 -0.356809 -0.062500 1 0 0 0 0 0 4 535384
-0.001919 0.000186 0.120357 -0.080741 -0.186046 -0.356809 -0.062500 1 0 0 0 0 0 4 536363
-0.001919 0.000186 0.120357 -0.080738 -0.186058 -0.356802 -0.062500 1 0 0 0 0 0 4 537387
-0.001919 0.000186 0.120357 -0.080729 -0.186050 -0.356814 -0.062500 1 0 0 0 0 0 4 538366
-0.001919 0.000186 0.120357 -0.080740 -0.186046 -0.356809 -0.062500 1 0 0 0 0 0 4 539355
-0.001919 0.000186 0.120357 -0.080738 -0.186058 -0.356802 -0.062500 1 0 0 0 0 0 4 540355
-0.001919 0.000186 0.120357 -0.080749 -0.186056 -0.356815 -0.062500 1 0 0 0 0 0 4 541355
-0.001919 0.000186 0.120357 -0.080743 -0.186047 -0.356809 -0.062500 1 0 0 0 0 0 4 542356
-0.001919 0.000186 0.120357 -0.080739 -0.186058 -0.356802 -0.062500 1 0 0 0 0 0 4 543351
-0.001919 0.000186 0.120357 -0.080729 -0.186051 -0.356814 -0.062500 1 0 0 0 0 0 4 544351
-0.001919 0.000186 0.120357 -0.080740 -0.186047 -0.356810 -0.062500 1 0 0 0 0 0 4 545379
-0.001919 0.000186 0.120357 -0.080738 -0.186058 -0.356802 -0.062500 1 0 0 0 0 0 4 546355
-0.001919 0.000186 0.120357 -0.080741 -0.186048 -0.356808 -0.062500 1 0 0 0 0 0 4 547383
-0.001919 0.000186 0.120357 -0.080730 -0.186049 -0.356815 -0.062500 1 0 0 0 0 0 4 548376
-0.001919 0.000186 0.120357 -0.080737 -0.186058 -0.356803 -0.062500 1 0 0 0 0 0 4 549360
-0.001919 0.000186 0.120357 -0.080741 -0.186048 -0.356808 -0.062500 1 0 0 0 0 0 4 550376
-0.001919 0.000186 0.120357 -0.080741 -0.186046 -0.356809 -0.062500 1 0 0 0 0 0 4 551359
-0.001919 0.000186 0.120357 -0.080738 -0.186058 -0.356802 -0.062500 1 0 0 0 0 0 4 552383
-0.001919 0.000186 0.120357 -0.080729 -0.186050 -0.356814 -0.062500 1 0 0 0 0 0 4 553378
-0.001919 0.000186 0.120357 -0.080740 -0.186046 -0.356809 -0.062500 1 0 0 0 0 0 4 554376
-0.001919 0.000186 0.120357 -0.080738 -0.186058 -0.356802 -0.062500 1 0 0 0 0 0 4 555364
-0.001919 0.000186 0.120357 -0.080741 -0.186047 -0.356808 -0.062500 1 0 0 0 0 0 4 556373
-0.001919 0.000186 0.120357 -0.080741 -0.186046 -0.356808 -0.062500 1 0 0 0 0 0 4 557362
-0.001919 0.000186 0.120357 -0.080726 -0.186060 -0.356808 -0.062500 1 0 0 0 0 0 4 558360
-0.001919 0.000186 0.120357 -0.080739 -0.186048 -0.356809 -0.062500 1 0 0 0 0 0 4 559373
-0.001919 0.000186 0.120357 -0.080741 -0.186046 -0.356809 -0.062500 1 0 0 0 0 0 4 560358
-0.001919 0.000186 0.120357 -0.080738 -0.186057 -0.356802 -0.062500 1 0 0 0 0 0 4 561380
[truncated: 5,813,712 more chars]
