# Supplementary material for: Increasing Patient Engagement in Rehabilitation Exercises Using Computer-Based Citizen Science
Source: PLoS One. 2015 Mar 20;10(3):e0117013. doi: 10.1371/journal.pone.0117013 (PMC4368773; doi:10.1371/journal.pone.0117013)
Supplement: S5 Dataset — (ZIP) [file pone.0117013.s005.zip › Dataset_S5/P14/P14_with.dat]

0.020480 0.013755 0.170237 -1.107222 0.119279 -4.925406 -0.000000 1 0 0 0 0 0 0 964
0.020497 0.013722 0.170353 -0.343421 0.433865 -2.024776 -0.000030 1 0 0 0 0 0 0 1935
0.020510 0.013674 0.170552 -0.226766 0.657542 -2.844233 -0.000062 1 0 0 0 0 0 0 2952
0.020521 0.013635 0.170668 -0.194813 0.548348 -1.863768 -0.000093 1 0 0 0 0 0 0 3939
0.020509 0.013521 0.170877 0.089530 1.512842 -2.995036 -0.000127 1 0 0 0 0 0 0 5031
0.020516 0.013471 0.170979 -0.137110 0.777998 -1.746020 -0.000157 1 0 0 0 0 0 0 5995
0.020494 0.013398 0.171092 0.211380 0.984206 -1.785979 -0.000188 1 0 0 0 0 0 0 6994
0.020478 0.013311 0.171202 0.157468 1.184209 -1.769696 -0.000219 1 0 0 0 0 0 0 7980
0.020458 0.013260 0.171297 0.198287 0.738402 -1.601557 -0.000249 1 0 0 0 0 0 0 8923
0.020426 0.013187 0.171378 0.338645 0.962748 -1.422015 -0.000280 1 0 0 0 0 0 0 9914
0.020411 0.013103 0.171444 0.123172 1.131457 -1.237293 -0.000321 1 0 0 0 0 0 0 11227
0.020402 0.013035 0.171496 0.025878 0.933747 -1.052130 -0.000338 1 0 0 0 0 0 0 11790
0.020377 0.012979 0.171536 0.207101 0.755362 -0.903751 -0.000377 1 0 0 0 0 0 0 13044
0.020362 0.012948 0.171555 0.078058 0.400848 -0.643216 -0.000405 1 0 0 0 0 0 0 13924
0.020375 0.012929 0.171556 -0.306370 0.205611 -0.405385 -0.000436 1 0 0 0 0 0 0 14913
0.020403 0.012917 0.171548 -0.547128 0.087613 -0.290838 -0.000467 1 0 0 0 0 0 0 15923
0.020436 0.012930 0.171530 -0.636302 -0.259370 -0.166165 -0.000498 1 0 0 0 0 0 0 16914
0.020492 0.012955 0.171499 -0.968788 -0.443954 -0.003703 -0.000530 1 0 0 0 0 0 0 17922
0.020539 0.012988 0.171469 -0.898237 -0.581964 -0.031952 -0.000561 1 0 0 0 0 0 0 18913
0.020579 0.013047 0.171434 -0.797316 -0.933012 0.012380 -0.000592 1 0 0 0 0 0 0 19922
0.020640 0.013095 0.171394 -1.074434 -0.839219 0.055748 -0.000623 1 0 0 0 0 0 0 20913
0.020686 0.013162 0.171354 -0.929019 -1.078595 0.041165 -0.000655 1 0 0 0 0 0 0 21928
0.020730 0.013217 0.171320 -0.879730 -0.954981 -0.061048 -0.000686 1 0 0 0 0 0 0 22914
0.020771 0.013266 0.171289 -0.859201 -0.866918 -0.132216 -0.000717 1 0 0 0 0 0 0 23918
0.020814 0.013290 0.171265 -0.899208 -0.545473 -0.261975 -0.000749 1 0 0 0 0 0 0 24917
0.020834 0.013325 0.171247 -0.607757 -0.663592 -0.391666 -0.000803 1 0 0 0 0 0 0 26647
0.020866 0.013341 0.171230 -0.755624 -0.441928 -0.442475 -0.000842 1 0 0 0 0 0 0 27907
0.020904 0.013348 0.171214 -0.862711 -0.304604 -0.475119 -0.000874 1 0 0 0 0 0 0 28926
0.020924 0.013353 0.171205 -0.644279 -0.265234 -0.608513 -0.000901 1 0 0 0 0 0 0 29794
0.020934 0.013356 0.171202 -0.508527 -0.244303 -0.699253 -0.000932 1 0 0 0 0 0 0 30795
0.020940 0.013358 0.171200 -0.441948 -0.233856 -0.761365 -0.000968 1 0 0 0 0 0 0 31937
0.020943 0.013359 0.171199 -0.411705 -0.229228 -0.803016 -0.000999 1 0 0 0 0 0 0 32934
0.020944 0.013359 0.171198 -0.401429 -0.229136 -0.836369 -0.001030 1 0 0 0 0 0 0 33929
0.020963 0.013378 0.171183 -0.634270 -0.477444 -0.675201 -0.001061 1 0 0 0 0 0 0 34929
0.020973 0.013389 0.171176 -0.556748 -0.397251 -0.780983 -0.001093 1 0 0 0 0 0 0 35930
0.020999 0.013392 0.171164 -0.777373 -0.302529 -0.753351 -0.001123 1 0 0 0 0 0 0 36900
0.021013 0.013395 0.171158 -0.642466 -0.286615 -0.850522 -0.001152 1 0 0 0 0 0 0 37814
0.021058 0.013413 0.171147 -1.035307 -0.494486 -0.807521 -0.001186 1 0 0 0 0 0 0 38909
0.021102 0.013421 0.171132 -1.084051 -0.384226 -0.796009 -0.001218 1 0 0 0 0 0 0 39931
0.021146 0.013423 0.171117 -1.100567 -0.312749 -0.802591 -0.001249 1 0 0 0 0 0 0 40929
0.021169 0.013426 0.171110 -0.835690 -0.309633 -0.927735 -0.001280 1 0 0 0 0 0 0 41928
0.021202 0.013425 0.171098 -0.954451 -0.276789 -0.902879 -0.001310 1 0 0 0 0 0 0 42899
0.021241 0.013423 0.171083 -1.048110 -0.264727 -0.894779 -0.001343 1 0 0 0 0 0 0 43927
0.021282 0.013421 0.171068 -1.105483 -0.264144 -0.902630 -0.001374 1 0 0 0 0 0 0 44945
0.021325 0.013419 0.171052 -1.141399 -0.268302 -0.918710 -0.001405 1 0 0 0 0 0 0 45939
0.021347 0.013419 0.171044 -0.887574 -0.304657 -1.049018 -0.001437 1 0 0 0 0 0 0 46936
0.021380 0.013417 0.171032 -1.010660 -0.290611 -1.023902 -0.001464 1 0 0 0 0 0 0 47817
0.021397 0.013417 0.171026 -0.829484 -0.319148 -1.129048 -0.001499 1 0 0 0 0 0 0 48940
0.021428 0.013415 0.171015 -0.993516 -0.303391 -1.092018 -0.001531 1 0 0 0 0 0 0 49943
0.021440 0.013436 0.171003 -0.785832 -0.606766 -1.104333 -0.001562 1 0 0 0 0 0 0 50939
0.021468 0.013445 0.170988 -0.983069 -0.487258 -1.097160 -0.001593 1 0 0 0 0 0 0 51938
0.021483 0.013451 0.170981 -0.840606 -0.436050 -1.213984 -0.001624 1 0 0 0 0 0 0 52937
0.021524 0.013492 0.170963 -1.181868 -0.898979 -1.093057 -0.001655 1 0 0 0 0 0 0 53936
0.021545 0.013513 0.170953 -0.971821 -0.703064 -1.229121 -0.001687 1 0 0 0 0 0 0 54938
0.021578 0.013523 0.170940 -1.106082 -0.526004 -1.216601 -0.001718 1 0 0 0 0 0 0 55941
0.021592 0.013549 0.170928 -0.881209 -0.742492 -1.241632 -0.001749 1 0 0 0 0 0 0 56932
0.021620 0.013561 0.170913 -1.069046 -0.578331 -1.241066 -0.001781 1 0 0 0 0 0 0 57947
0.021635 0.013568 0.170906 -0.921595 -0.504165 -1.361237 -0.001812 1 0 0 0 0 0 0 58942
0.021665 0.013570 0.170894 -1.102446 -0.433542 -1.332991 -0.001843 1 0 0 0 0 0 0 59937
0.021692 0.013612 0.170881 -1.105706 -0.954356 -1.337236 -0.001870 1 0 0 0 0 0 0 60817
0.021707 0.013634 0.170874 -0.949364 -0.754468 -1.449852 -0.001905 1 0 0 0 0 0 0 61940
0.021735 0.013643 0.170863 -1.133627 -0.574424 -1.414745 -0.001937 1 0 0 0 0 0 0 62936
0.021750 0.013648 0.170857 -0.983224 -0.514803 -1.511258 -0.001968 1 0 0 0 0 0 0 63939
0.021758 0.013651 0.170854 -0.885164 -0.485566 -1.581489 -0.001999 1 0 0 0 0 0 0 64939
0.021796 0.013691 0.170837 -1.273762 -0.963424 -1.425497 -0.002030 1 0 0 0 0 0 0 65931
0.021815 0.013712 0.170829 -1.091412 -0.777402 -1.545669 -0.002062 1 0 0 0 0 0 0 66941
0.021847 0.013721 0.170816 -1.240393 -0.606389 -1.524536 -0.002093 1 0 0 0 0 0 0 67943
0.021864 0.013726 0.170810 -1.069410 -0.550452 -1.628790 -0.002124 1 0 0 0 0 0 0 68939
0.021888 0.013748 0.170806 -1.164323 -0.769072 -1.692611 -0.002155 1 0 0 0 0 0 0 69935
0.021918 0.013778 0.170789 -1.263266 -0.903735 -1.552595 -0.002187 1 0 0 0 0 0 0 70947
0.021934 0.013795 0.170781 -1.099703 -0.743938 -1.672551 -0.002218 1 0 0 0 0 0 0 71942
0.021942 0.013803 0.170777 -0.996148 -0.636297 -1.761940 -0.002249 1 0 0 0 0 0 0 72941
0.021962 0.013827 0.170774 -1.148841 -0.825532 -1.809775 -0.002281 1 0 0 0 0 0 0 73940
0.021991 0.013858 0.170758 -1.279562 -0.946065 -1.660702 -0.002312 1 0 0 0 0 0 0 74942
0.022005 0.013874 0.170750 -1.132750 -0.779919 -1.776526 -0.002343 1 0 0 0 0 0 0 75936
0.022013 0.013883 0.170746 -1.037856 -0.669457 -1.863966 -0.002374 1 0 0 0 0 0 0 76936
0.022014 0.013909 0.170738 -0.945535 -0.886609 -1.837913 -0.002405 1 0 0 0 0 0 0 77937
0.022052 0.013940 0.170724 -1.430983 -0.971188 -1.790093 -0.002436 1 0 0 0 0 0 0 78925
0.022071 0.013956 0.170718 -1.254827 -0.803395 -1.897709 -0.002468 1 0 0 0 0 0 0 79937
0.022082 0.013964 0.170714 -1.125344 -0.694784 -1.974850 -0.002499 1 0 0 0 0 0 0 80927
0.022083 0.013990 0.170706 -1.014558 -0.913993 -1.943231 -0.002530 1 0 0 0 0 0 0 81935
0.022106 0.014001 0.170694 -1.286473 -0.753387 -1.903579 -0.002561 1 0 0 0 0 0 0 82925
0.022118 0.014008 0.170688 -1.186426 -0.683699 -2.005552 -0.002593 1 0 0 0 0 0 0 83935
0.022124 0.014011 0.170685 -1.113642 -0.646803 -2.078918 -0.002624 1 0 0 0 0 0 0 84926
0.022124 0.014035 0.170677 -1.033207 -0.904322 -2.045158 -0.002655 1 0 0 0 0 0 0 85934
0.022125 0.014047 0.170673 -1.042419 -0.793449 -2.116775 -0.002686 1 0 0 0 0 0 0 86930
0.022125 0.014053 0.170671 -1.054661 -0.713342 -2.172522 -0.002718 1 0 0 0 0 0 0 87934
0.022147 0.014054 0.170661 -1.343741 -0.641807 -2.100990 -0.002749 1 0 0 0 0 0 0 88924
0.022154 0.014077 0.170650 -1.204879 -0.919761 -2.095764 -0.002780 1 0 0 0 0 0 0 89934
0.022159 0.014089 0.170645 -1.158720 -0.819674 -2.191555 -0.002812 1 0 0 0 0 0 0 90935
0.022158 0.014116 0.170636 -1.094137 -1.019265 -2.175428 -0.002843 1 0 0 0 0 0 0 91925
0.022179 0.014128 0.170623 -1.389178 -0.845668 -2.144446 -0.002874 1 0 0 0 0 0 0 92920
0.022191 0.014136 0.170616 -1.300041 -0.768603 -2.250467 -0.002905 1 0 0 0 0 0 0 93911
0.022193 0.014161 0.170606 -1.187640 -1.003805 -2.242070 -0.002936 1 0 0 0 0 0 0 94920
0.022195 0.014174 0.170602 -1.177258 -0.879918 -2.327282 -0.002967 1 0 0 0 0 0 0 95910
0.022193 0.014202 0.170593 -1.133579 -1.068311 -2.305449 -0.002999 1 0 0 0 0 0 0 96920
0.022192 0.014217 0.170589 -1.161181 -0.919657 -2.383828 -0.003030 1 0 0 0 0 0 0 97911
0.022213 0.014222 0.170578 -1.460687 -0.789770 -2.330443 -0.003061 1 0 0 0 0 0 0 98911
0.022225 0.014226 0.170573 -1.371654 -0.758905 -2.418997 -0.003092 1 0 0 0 0 0 0 99919
0.022227 0.014249 0.170564 -1.259456 -1.020631 -2.400422 -0.003123 1 0 0 0 0 0 0 100911
0.022229 0.014262 0.170559 -1.250129 -0.911352 -2.481753 -0.003155 1 0 0 0 0 0 0 101929
0.022230 0.014268 0.170557 -1.252191 -0.831226 -2.542018 -0.003186 1 0 0 0 0 0 0 102929
0.022227 0.014293 0.170549 -1.212350 -1.065513 -2.500027 -0.003217 1 0 0 0 0 0 0 103917
0.022226 0.014305 0.170546 -1.242728 -0.943660 -2.568470 -0.003248 1 0 0 0 0 0 0 104911
0.022226 0.014312 0.170544 -1.265791 -0.858295 -2.622553 -0.003280 1 0 0 0 0 0 0 105909
0.022226 0.014316 0.170543 -1.282291 -0.814652 -2.663037 -0.003311 1 0 0 0 0 0 0 106920
0.022222 0.014339 0.170536 -1.250350 -1.070824 -2.610435 -0.003342 1 0 0 0 0 0 0 107911
0.022221 0.014351 0.170532 -1.285402 -0.961165 -2.674059 -0.003374 1 0 0 0 0 0 0 108920
0.022220 0.014357 0.170531 -1.310939 -0.882226 -2.725620 -0.003405 1 0 0 0 0 0 0 109918
0.022220 0.014360 0.170530 -1.328691 -0.841867 -2.764568 -0.003436 1 0 0 0 0 0 0 110917
0.022217 0.014383 0.170523 -1.297591 -1.099985 -2.711351 -0.003467 1 0 0 0 0 0 0 111915
0.022215 0.014395 0.170520 -1.333050 -0.991234 -2.774491 -0.003498 1 0 0 0 0 0 0 112916
0.022215 0.014401 0.170518 -1.358570 -0.912767 -2.825583 -0.003529 1 0 0 0 0 0 0 113899
0.022215 0.014404 0.170517 -1.376712 -0.872864 -2.864894 -0.003561 1 0 0 0 0 0 0 114916
0.022215 0.014406 0.170517 -1.391053 -0.855178 -2.896947 -0.003592 1 0 0 0 0 0 0 115917
0.022215 0.014407 0.170517 -1.403979 -0.849370 -2.925746 -0.003624 1 0 0 0 0 0 0 116925
0.022211 0.014429 0.170510 -1.370797 -1.125800 -2.867054 -0.003655 1 0 0 0 0 0 0 117917
0.022210 0.014440 0.170507 -1.405537 -1.026700 -2.927810 -0.003686 1 0 0 0 0 0 0 118921
0.022209 0.014446 0.170505 -1.431052 -0.953368 -2.977962 -0.003717 1 0 0 0 0 0 0 119916
0.022209 0.014449 0.170504 -1.448916 -0.915969 -3.016314 -0.003749 1 0 0 0 0 0 0 120918
0.022206 0.014472 0.170497 -1.417749 -1.175579 -2.962424 -0.003780 1 0 0 0 0 0 0 121914
0.022204 0.014483 0.170494 -1.453305 -1.067765 -3.025496 -0.003811 1 0 0 0 0 0 0 122915
0.022204 0.014490 0.170492 -1.479157 -0.989905 -3.077000 -0.003842 1 0 0 0 0 0 0 123916
0.022204 0.014493 0.170491 -1.497113 -0.950194 -3.115883 -0.003874 1 0 0 0 0 0 0 124916
0.022204 0.014495 0.170491 -1.511378 -0.932524 -3.147868 -0.003905 1 0 0 0 0 0 0 125914
0.022204 0.014495 0.170491 -1.524209 -0.926852 -3.176403 -0.003936 1 0 0 0 0 0 0 126913
0.022200 0.014517 0.170484 -1.491039 -1.203408 -3.117605 -0.003967 1 0 0 0 0 0 0 127913
0.022199 0.014528 0.170481 -1.525804 -1.104533 -3.178367 -0.003998 1 0 0 0 0 0 0 128915
0.022198 0.014534 0.170479 -1.551382 -1.031344 -3.228675 -0.004030 1 0 0 0 0 0 0 129914
0.022198 0.014537 0.170479 -1.569220 -0.993948 -3.266992 -0.004061 1 0 0 0 0 0 0 130913
0.022198 0.014539 0.170478 -1.583566 -0.977611 -3.298734 -0.004092 1 0 0 0 0 0 0 131914
0.022198 0.014540 0.170478 -1.596410 -0.972603 -3.327199 -0.004123 1 0 0 0 0 0 0 132914
0.022198 0.014540 0.170478 -1.608444 -0.973308 -3.353494 -0.004154 1 0 0 0 0 0 0 133894
0.022198 0.014540 0.170478 -1.620832 -0.977380 -3.380065 -0.004186 1 0 0 0 0 0 0 134916
0.022198 0.014540 0.170478 -1.632893 -0.982986 -3.405583 -0.004217 1 0 0 0 0 0 0 135913
0.022198 0.014541 0.170478 -1.644954 -0.989334 -3.431171 -0.004249 1 0 0 0 0 0 0 136918
0.022198 0.014541 0.170478 -1.657056 -0.996172 -3.456358 -0.004280 1 0 0 0 0 0 0 137914
0.022198 0.014541 0.170478 -1.669172 -1.003217 -3.481702 -0.004311 1 0 0 0 0 0 0 138916
0.022198 0.014541 0.170478 -1.681067 -1.010299 -3.506734 -0.004342 1 0 0 0 0 0 0 139906
0.022198 0.014541 0.170478 -1.693244 -1.017550 -3.532110 -0.004373 1 0 0 0 0 0 0 140912
0.022198 0.014541 0.170478 -1.705389 -1.024784 -3.557439 -0.004405 1 0 0 0 0 0 0 141915
0.022182 0.014522 0.170479 -1.511174 -0.784219 -3.595339 -0.004436 1 0 0 0 0 0 0 142915
0.022174 0.014512 0.170479 -1.604034 -0.888347 -3.615242 -0.004467 1 0 0 0 0 0 0 143909
0.022167 0.014528 0.170473 -1.629704 -1.242826 -3.551172 -0.004498 1 0 0 0 0 0 0 144915
0.022164 0.014537 0.170470 -1.696097 -1.185633 -3.609195 -0.004530 1 0 0 0 0 0 0 145914
0.022162 0.014542 0.170468 -1.737832 -1.133676 -3.658231 -0.004561 1 0 0 0 0 0 0 146915
0.022146 0.014525 0.170468 -1.557458 -0.859145 -3.708391 -0.004592 1 0 0 0 0 0 0 147913
0.022137 0.014517 0.170469 -1.656798 -0.945242 -3.734900 -0.004624 1 0 0 0 0 0 0 148921
0.022133 0.014513 0.170469 -1.730762 -1.013918 -3.759449 -0.004655 1 0 0 0 0 0 0 149916
0.022115 0.014492 0.170470 -1.569229 -0.806192 -3.796649 -0.004686 1 0 0 0 0 0 0 150913
0.022106 0.014481 0.170470 -1.678768 -0.927158 -3.816597 -0.004717 1 0 0 0 0 0 0 151913
0.022102 0.014476 0.170470 -1.758329 -1.013889 -3.838223 -0.004748 1 0 0 0 0 0 0 152915
0.022100 0.014473 0.170470 -1.806184 -1.063255 -3.861515 -0.004780 1 0 0 0 0 0 0 153912
0.022098 0.014472 0.170470 -1.836536 -1.092083 -3.885997 -0.004811 1 0 0 0 0 0 0 154920
0.022082 0.014452 0.170471 -1.651093 -0.862057 -3.922892 -0.004842 1 0 0 0 0 0 0 155914
0.022074 0.014442 0.170472 -1.749420 -0.972200 -3.944484 -0.004875 1 0 0 0 0 0 0 156978
0.022066 0.014458 0.170466 -1.776933 -1.329590 -3.880168 -0.004907 1 0 0 0 0 0 0 157974
0.022047 0.014448 0.170463 -1.638124 -1.025747 -3.950790 -0.004938 1 0 0 0 0 0 0 158992
0.022037 0.014443 0.170462 -1.761036 -1.071249 -3.994366 -0.004969 1 0 0 0 0 0 0 159973
0.022033 0.014440 0.170462 -1.846791 -1.115983 -4.029014 -0.005001 1 0 0 0 0 0 0 160991
0.022030 0.014439 0.170461 -1.896726 -1.143177 -4.058140 -0.005032 1 0 0 0 0 0 0 161973
0.022013 0.014420 0.170462 -1.721231 -0.912256 -4.097872 -0.005063 1 0 0 0 0 0 0 162987
0.022001 0.014431 0.170456 -1.777198 -1.297636 -4.032964 -0.005094 1 0 0 0 0 0 0 163972
0.021980 0.014418 0.170454 -1.668419 -1.027128 -4.100530 -0.005124 1 0 0 0 0 0 0 164918
0.021969 0.014412 0.170453 -1.808743 -1.091661 -4.143804 -0.005154 1 0 0 0 0 0 0 165908
0.021964 0.014409 0.170452 -1.903260 -1.146257 -4.177957 -0.005186 1 0 0 0 0 0 0 166917
0.021961 0.014407 0.170452 -1.957732 -1.178315 -4.207225 -0.005217 1 0 0 0 0 0 0 167908
0.021944 0.014388 0.170453 -1.784135 -0.949812 -4.246524 -0.005249 1 0 0 0 0 0 0 168917
0.021957 0.014375 0.170445 -2.167113 -1.029415 -4.154986 -0.005280 1 0 0 0 0 0 0 169909
0.021948 0.014351 0.170442 -1.932569 -0.882856 -4.234762 -0.005311 1 0 0 0 0 0 0 170917
0.021944 0.014339 0.170440 -1.980126 -1.035815 -4.285937 -0.005342 1 0 0 0 0 0 0 171909
0.021942 0.014333 0.170439 -2.024723 -1.136795 -4.324177 -0.005374 1 0 0 0 0 0 0 172917
0.021925 0.014311 0.170440 -1.846978 -0.943732 -4.367203 -0.005405 1 0 0 0 0 0 0 173917
0.021913 0.014321 0.170433 -1.901735 -1.348538 -4.304715 -0.005436 1 0 0 0 0 0 0 174908
0.021891 0.014308 0.170431 -1.792876 -1.087496 -4.374448 -0.005467 1 0 0 0 0 0 0 175916
0.021881 0.014301 0.170430 -1.933110 -1.156689 -4.418530 -0.005498 1 0 0 0 0 0 0 176910
0.021875 0.014298 0.170430 -2.027322 -1.213445 -4.453051 -0.005530 1 0 0 0 0 0 0 177917
0.021873 0.014297 0.170429 -2.081768 -1.246653 -4.482538 -0.005561 1 0 0 0 0 0 0 178910
0.021856 0.014277 0.170430 -1.907832 -1.018289 -4.521313 -0.005592 1 0 0 0 0 0 0 179915
0.021844 0.014288 0.170424 -1.964691 -1.405810 -4.457331 -0.005624 1 0 0 0 0 0 0 180925
0.021843 0.014273 0.170413 -2.136527 -1.105072 -4.412933 -0.005655 1 0 0 0 0 0 0 181924
0.021844 0.014266 0.170408 -2.174802 -1.191422 -4.505568 -0.005690 1 0 0 0 0 0 0 183047
0.021844 0.014263 0.170405 -2.188408 -1.254734 -4.569010 -0.005717 1 0 0 0 0 0 0 183923
0.021829 0.014243 0.170405 -1.991944 -1.041075 -4.626954 -0.005749 1 0 0 0 0 0 0 184940
0.021843 0.014230 0.170396 -2.362705 -1.126697 -4.544778 -0.005780 1 0 0 0 0 0 0 185922
0.021834 0.014206 0.170392 -2.120614 -0.981977 -4.627862 -0.005810 1 0 0 0 0 0 0 186895
0.021830 0.014194 0.170391 -2.164737 -1.136178 -4.681856 -0.005842 1 0 0 0 0 0 0 187895
0.021834 0.014166 0.170382 -2.280134 -0.957682 -4.619999 -0.005874 1 0 0 0 0 0 0 188929
0.021836 0.014153 0.170378 -2.285237 -1.130681 -4.693219 -0.005905 1 0 0 0 0 0 0 189924
0.021821 0.014128 0.170377 -2.077446 -0.993442 -4.761825 -0.005936 1 0 0 0 0 0 0 190922
0.021835 0.014113 0.170367 -2.441688 -1.118939 -4.686545 -0.005967 1 0 0 0 0 0 0 191923
0.021843 0.014106 0.170363 -2.403282 -1.242812 -4.762026 -0.005998 1 0 0 0 0 0 0 192895
0.021828 0.014105 0.170355 -2.110191 -1.338187 -4.747783 -0.006030 1 0 0 0 0 0 0 193925
0.021842 0.014103 0.170342 -2.476291 -1.336130 -4.708277 -0.006061 1 0 0 0 0 0 0 194923
0.021834 0.014084 0.170337 -2.233837 -1.119681 -4.820377 -0.006093 1 0 0 0 0 0 0 195927
0.021830 0.014075 0.170334 -2.276583 -1.233701 -4.889269 -0.006124 1 0 0 0 0 0 0 196924
0.021812 0.014051 0.170334 -2.110219 -1.064192 -4.946435 -0.006155 1 0 0 0 0 0 0 197923
0.021821 0.014058 0.170318 -2.450966 -1.451667 -4.778883 -0.006186 1 0 0 0 0 0 0 198923
0.021811 0.014044 0.170312 -2.240740 -1.216357 -4.897084 -0.006218 1 0 0 0 0 0 0 199924
0.021827 0.014035 0.170300 -2.583273 -1.266811 -4.863189 -0.006249 1 0 0 0 0 0 0 200937
0.021820 0.014012 0.170295 -2.322451 -1.098802 -4.971465 -0.006280 1 0 0 0 0 0 0 201931
0.021838 0.013999 0.170284 -2.635726 -1.208176 -4.925000 -0.006312 1 0 0 0 0 0 0 202933
0.021832 0.013974 0.170279 -2.360290 -1.072844 -5.026252 -0.006342 1 0 0 0 0 0 0 203915
0.021829 0.013962 0.170277 -2.387107 -1.231440 -5.090196 -0.006374 1 0 0 0 0 0 0 204933
0.021849 0.013953 0.170267 -2.700366 -1.302206 -5.020811 -0.006405 1 0 0 0 0 0 0 205933
0.021844 0.013931 0.170263 -2.411774 -1.128859 -5.111124 -0.006436 1 0 0 0 0 0 0 206931
0.021863 0.013917 0.170252 -2.710753 -1.235125 -5.055790 -0.006468 1 0 0 0 0 0 0 207937
0.021857 0.013892 0.170248 -2.428644 -1.098665 -5.153018 -0.006499 1 0 0 0 0 0 0 208934
0.021854 0.013880 0.170246 -2.452102 -1.257144 -5.214599 -0.006530 1 0 0 0 0 0 0 209936
0.021858 0.013853 0.170237 -2.555787 -1.077592 -5.153847 -0.006562 1 0 0 0 0 0 0 210932
0.021861 0.013839 0.170232 -2.555715 -1.251859 -5.229683 -0.006593 1 0 0 0 0 0 0 211933
0.021847 0.013814 0.170231 -2.344721 -1.113915 -5.298644 -0.006624 1 0 0 0 0 0 0 212933
0.021861 0.013799 0.170222 -2.707674 -1.238827 -5.223579 -0.006655 1 0 0 0 0 0 0 213933
0.021868 0.013792 0.170217 -2.669218 -1.363559 -5.300505 -0.006686 1 0 0 0 0 0 0 214931
0.021857 0.013770 0.170215 -2.421972 -1.180198 -5.370785 -0.006718 1 0 0 0 0 0 0 215933
0.021872 0.013757 0.170206 -2.765152 -1.280327 -5.296393 -0.006749 1 0 0 0 0 0 0 216933
0.021864 0.013731 0.170202 -2.508454 -1.141797 -5.383439 -0.006780 1 0 0 0 0 0 0 217935
0.021882 0.013717 0.170192 -2.825093 -1.267636 -5.326246 -0.006811 1 0 0 0 0 0 0 218931
0.021888 0.013731 0.170180 -2.712671 -1.670727 -5.327596 -0.006843 1 0 0 0 0 0 0 219935
0.021897 0.013718 0.170166 -2.754977 -1.350696 -5.324309 -0.006876 1 0 0 0 0 0 0 220982
0.021908 0.013690 0.170152 -2.793024 -1.141135 -5.332548 -0.006907 1 0 0 0 0 0 0 221994
0.021914 0.013678 0.170144 -2.749030 -1.316952 -5.452890 -0.006939 1 0 0 0 0 0 0 223001
0.021938 0.013669 0.170132 -3.000490 -1.396040 -5.420319 -0.006969 1 0 0 0 0 0 0 223988
0.021935 0.013647 0.170127 -2.676795 -1.224156 -5.529795 -0.007001 1 0 0 0 0 0 0 224991
0.021918 0.013617 0.170125 -2.468916 -1.111508 -5.607302 -0.007032 1 0 0 0 0 0 0 225993
0.021931 0.013600 0.170116 -2.849923 -1.268729 -5.535320 -0.007063 1 0 0 0 0 0 0 226991
0.021922 0.013572 0.170112 -2.613365 -1.160214 -5.622888 -0.007094 1 0 0 0 0 0 0 227964
0.021899 0.013561 0.170104 -2.404995 -1.362527 -5.605038 -0.007126 1 0 0 0 0 0 0 228997
0.021892 0.013534 0.170092 -2.624837 -1.183651 -5.571478 -0.007157 1 0 0 0 0 0 0 229987
0.021874 0.013503 0.170087 -2.496369 -1.103992 -5.677950 -0.007188 1 0 0 0 0 0 0 230992
0.021865 0.013487 0.170084 -2.615991 -1.311575 -5.744656 -0.007220 1 0 0 0 0 0 0 231990
0.021841 0.013482 0.170077 -2.440984 -1.468359 -5.713615 -0.007251 1 0 0 0 0 0 0 232989
0.021810 0.013482 0.170068 -2.335977 -1.559570 -5.702564 -0.007282 1 0 0 0 0 0 0 233974
0.021779 0.013463 0.170064 -2.334985 -1.332628 -5.794414 -0.007313 1 0 0 0 0 0 0 234987
0.021760 0.013475 0.170056 -2.499866 -1.718953 -5.765756 -0.007344 1 0 0 0 0 0 0 235971
0.021753 0.013482 0.170037 -2.677976 -1.686437 -5.650212 -0.007376 1 0 0 0 0 0 0 236992
0.021734 0.013467 0.170028 -2.557393 -1.414137 -5.792871 -0.007407 1 0 0 0 0 0 0 237973
0.021705 0.013462 0.170018 -2.424487 -1.523575 -5.808729 -0.007438 1 0 0 0 0 0 0 238988
0.021672 0.013463 0.170008 -2.354729 -1.607614 -5.821627 -0.007470 1 0 0 0 0 0 0 239989
0.021636 0.013466 0.169996 -2.322907 -1.656613 -5.839084 -0.007501 1 0 0 0 0 0 0 240986
0.021615 0.013490 0.169984 -2.519882 -1.937404 -5.851081 -0.007531 1 0 0 0 0 0 0 241971
0.021569 0.013485 0.169973 -2.226435 -1.605865 -5.884678 -0.007563 1 0 0 0 0 0 0 242987
0.021565 0.013502 0.169952 -2.739974 -1.863145 -5.783595 -0.007594 1 0 0 0 0 0 0 243970
0.021544 0.013515 0.169936 -2.587120 -1.830300 -5.855503 -0.007626 1 0 0 0 0 0 0 244989
0.021498 0.013505 0.169923 -2.259182 -1.544575 -5.920344 -0.007656 1 0 0 0 0 0 0 245969
0.021453 0.013524 0.169904 -2.229871 -1.905372 -5.872052 -0.007688 1 0 0 0 0 0 0 246988
0.021411 0.013537 0.169889 -2.284030 -1.867405 -5.936043 -0.007719 1 0 0 0 0 0 0 247970
0.021371 0.013547 0.169875 -2.317928 -1.826198 -5.985627 -0.007748 1 0 0 0 0 0 0 248915
0.021332 0.013555 0.169863 -2.337737 -1.805358 -6.023232 -0.007780 1 0 0 0 0 0 0 249922
0.021289 0.013584 0.169844 -2.299937 -2.077166 -5.966196 -0.007811 1 0 0 0 0 0 0 250906
0.021270 0.013598 0.169820 -2.613425 -1.938653 -5.913891 -0.007842 1 0 0 0 0 0 0 251915
0.021242 0.013610 0.169802 -2.531549 -1.884071 -6.009573 -0.007873 1 0 0 0 0 0 0 252906
0.021205 0.013640 0.169781 -2.415170 -2.135900 -5.992088 -0.007905 1 0 0 0 0 0 0 253914
0.021189 0.013656 0.169756 -2.685126 -1.984550 -5.959551 -0.007936 1 0 0 0 0 0 0 254906
0.021179 0.013687 0.169737 -2.791574 -2.174431 -6.058611 -0.007967 1 0 0 0 0 0 0 255915
0.021172 0.013725 0.169706 -2.861293 -2.288881 -5.933846 -0.007998 1 0 0 0 0 0 0 256906
0.021150 0.013748 0.169685 -2.680293 -2.119262 -6.066573 -0.008029 1 0 0 0 0 0 0 257906
0.021142 0.013760 0.169660 -2.845553 -1.971983 -6.047002 -0.008061 1 0 0 0 0 0 0 258914
0.021115 0.013792 0.169635 -2.629806 -2.213273 -6.064744 -0.008092 1 0 0 0 0 0 0 259905
0.021083 0.013811 0.169617 -2.545209 -2.091663 -6.174096 -0.008123 1 0 0 0 0 0 0 260914
0.021048 0.013824 0.169602 -2.503316 -2.004061 -6.247580 -0.008154 1 0 0 0 0 0 0 261906
0.021007 0.013855 0.169581 -2.431976 -2.238122 -6.208048 -0.008186 1 0 0 0 0 0 0 262923
0.020967 0.013874 0.169565 -2.447815 -2.113641 -6.278978 -0.008217 1 0 0 0 0 0 0 263919
0.020944 0.013906 0.169551 -2.673503 -2.279328 -6.326383 -0.008249 1 0 0 0 0 0 0 264920
0.020931 0.013944 0.169522 -2.828819 -2.381660 -6.164722 -0.008279 1 0 0 0 0 0 0 265906
0.020906 0.013967 0.169502 -2.695432 -2.208843 -6.280158 -0.008311 1 0 0 0 0 0 0 266926
0.020874 0.013982 0.169485 -2.604115 -2.095722 -6.365386 -0.008342 1 0 0 0 0 0 0 267906
0.020860 0.013990 0.169463 -2.837654 -2.001415 -6.306630 -0.008374 1 0 0 0 0 0 0 268922
0.020850 0.014017 0.169445 -2.923945 -2.247044 -6.385110 -0.008405 1 0 0 0 0 0 0 269924
0.020822 0.014055 0.169423 -2.699920 -2.427913 -6.361563 -0.008436 1 0 0 0 0 0 0 270920
0.020810 0.014075 0.169397 -2.899419 -2.218970 -6.328704 -0.008467 1 0 0 0 0 0 0 271922
0.020802 0.014108 0.169378 -2.970361 -2.378878 -6.427779 -0.008499 1 0 0 0 0 0 0 272921
0.020778 0.014128 0.169363 -2.789454 -2.232960 -6.504427 -0.008530 1 0 0 0 0 0 0 273914
0.020768 0.014138 0.169340 -2.959361 -2.102650 -6.440790 -0.008561 1 0 0 0 0 0 0 274921
0.020740 0.014168 0.169316 -2.745955 -2.356176 -6.433614 -0.008592 1 0 0 0 0 0 0 275921
0.020707 0.014187 0.169298 -2.664664 -2.242801 -6.532111 -0.008624 1 0 0 0 0 0 0 276925
0.020671 0.014200 0.169282 -2.624952 -2.160262 -6.600437 -0.008655 1 0 0 0 0 0 0 277922
0.020634 0.014209 0.169269 -2.605378 -2.117135 -6.645431 -0.008685 1 0 0 0 0 0 0 278894
0.020595 0.014217 0.169256 -2.597503 -2.098100 -6.679951 -0.008717 1 0 0 0 0 0 0 279922
0.020540 0.014205 0.169243 -2.380573 -1.839133 -6.714276 -0.008749 1 0 0 0 0 0 0 280922
0.020492 0.014201 0.169231 -2.464885 -1.937451 -6.735868 -0.008779 1 0 0 0 0 0 0 281891
0.020449 0.014203 0.169218 -2.529340 -2.013495 -6.758456 -0.008811 1 0 0 0 0 0 0 282919
0.020429 0.014204 0.169197 -2.848380 -2.021881 -6.666461 -0.008842 1 0 0 0 0 0 0 283919
0.020383 0.014188 0.169181 -2.549755 -1.817246 -6.741190 -0.008874 1 0 0 0 0 0 0 284922
0.020336 0.014205 0.169160 -2.513173 -2.223218 -6.702615 -0.008905 1 0 0 0 0 0 0 285920
0.020315 0.014214 0.169134 -2.847256 -2.172102 -6.662792 -0.008936 1 0 0 0 0 0 0 286919
0.020269 0.014204 0.169116 -2.559168 -1.911445 -6.770514 -0.008967 1 0 0 0 0 0 0 287920
0.020243 0.014220 0.169084 -2.809323 -2.248862 -6.634403 -0.008998 1 0 0 0 0 0 0 288913
0.020212 0.014233 0.169063 -2.757748 -2.237505 -6.763273 -0.009029 1 0 0 0 0 0 0 289891
0.020156 0.014244 0.169039 -2.440123 -2.236628 -6.769583 -0.009061 1 0 0 0 0 0 0 290901
0.020130 0.014251 0.169012 -2.805918 -2.178888 -6.748754 -0.009092 1 0 0 0 0 0 0 291920
0.020094 0.014280 0.168986 -2.711182 -2.466475 -6.767859 -0.009124 1 0 0 0 0 0 0 292921
0.020061 0.014276 0.168958 -2.758175 -2.079082 -6.771782 -0.009155 1 0 0 0 0 0 0 293920
0.020005 0.014280 0.168931 -2.456926 -2.150501 -6.804316 -0.009186 1 0 0 0 0 0 0 294920
0.019979 0.014283 0.168903 -2.826764 -2.151971 -6.805493 -0.009217 1 0 0 0 0 0 0 295921
0.019926 0.014291 0.168876 -2.514781 -2.217697 -6.840313 -0.009249 1 0 0 0 0 0 0 296922
0.019885 0.014276 0.168848 -2.645315 -1.943275 -6.847573 -0.009280 1 0 0 0 0 0 0 297920
0.019867 0.014270 0.168819 -2.960148 -2.029495 -6.855006 -0.009311 1 0 0 0 0 0 0 298918
0.019818 0.014273 0.168791 -2.591831 -2.163089 -6.893968 -0.009342 1 0 0 0 0 0 0 299919
0.019775 0.014278 0.168756 -2.636163 -2.204724 -6.810790 -0.009374 1 0 0 0 0 0 0 300920
0.019755 0.014282 0.168723 -2.961751 -2.206059 -6.857405 -0.009405 1 0 0 0 0 0 0 301918
0.019727 0.014287 0.168685 -2.884334 -2.232585 -6.808435 -0.009436 1 0 0 0 0 0 0 302917
0.019716 0.014291 0.168651 -3.100925 -2.229368 -6.874830 -0.009467 1 0 0 0 0 0 0 303909
0.019692 0.014297 0.168613 -2.963659 -2.253507 -6.837069 -0.009501 1 0 0 0 0 0 0 304985
0.019661 0.014304 0.168571 -2.874791 -2.275480 -6.818831 -0.009532 1 0 0 0 0 0 0 306002
0.019644 0.014330 0.168529 -3.050114 -2.546256 -6.813891 -0.009563 1 0 0 0 0 0 0 306987
0.019644 0.014323 0.168484 -3.286557 -2.143534 -6.802250 -0.009594 1 0 0 0 0 0 0 307985
0.019625 0.014324 0.168440 -3.086219 -2.208270 -6.824259 -0.009626 1 0 0 0 0 0 0 308993
0.019598 0.014328 0.168397 -2.955336 -2.270334 -6.844882 -0.009657 1 0 0 0 0 0 0 309987
0.019570 0.014313 0.168360 -2.945248 -2.027296 -6.957641 -0.009688 1 0 0 0 0 0 0 310987
0.019537 0.014309 0.168320 -2.886561 -2.153212 -6.936609 -0.009719 1 0 0 0 0 0 0 311987
0.019503 0.014311 0.168278 -2.855757 -2.247524 -6.926424 -0.009751 1 0 0 0 0 0 0 312987
0.019467 0.014315 0.168235 -2.842913 -2.302912 -6.929047 -0.009782 1 0 0 0 0 0 0 313989
0.019456 0.014297 0.168189 -3.180339 -2.016336 -6.917739 -0.009813 1 0 0 0 0 0 0 314974
0.019433 0.014292 0.168145 -3.048919 -2.162521 -6.939255 -0.009844 1 0 0 0 0 0 0 315984
0.019402 0.014294 0.168101 -2.954152 -2.267647 -6.959226 -0.009875 1 0 0 0 0 0 0 316972
0.019390 0.014295 0.168048 -3.189460 -2.287819 -6.862223 -0.009907 1 0 0 0 0 0 0 317984
0.019366 0.014300 0.167999 -3.061286 -2.343792 -6.925957 -0.009938 1 0 0 0 0 0 0 318969
0.019357 0.014304 0.167944 -3.255776 -2.337063 -6.859909 -0.009969 1 0 0 0 0 0 0 319986
0.019334 0.014311 0.167894 -3.102619 -2.377394 -6.938021 -0.009998 1 0 0 0 0 0 0 320905
0.019326 0.014315 0.167838 -3.283691 -2.361772 -6.879211 -0.010030 1 0 0 0 0 0 0 321911
0.019325 0.014318 0.167780 -3.408525 -2.358218 -6.846839 -0.010061 1 0 0 0 0 0 0 322903
0.019306 0.014325 0.167728 -3.196949 -2.402240 -6.953140 -0.010092 1 0 0 0 0 0 0 323912
0.019300 0.014329 0.167671 -3.344729 -2.386448 -6.907152 -0.010123 1 0 0 0 0 0 0 324913
0.019279 0.014335 0.167605 -3.170819 -2.407833 -6.785325 -0.010154 1 0 0 0 0 0 0 325903
0.019250 0.014343 0.167549 -3.063546 -2.447381 -6.933466 -0.010186 1 0 0 0 0 0 0 326911
0.019239 0.014348 0.167490 -3.286405 -2.423859 -6.915486 -0.010217 1 0 0 0 0 0 0 327903
0.019220 0.014332 0.167430 -3.209981 -2.158205 -6.904473 -0.010248 1 0 0 0 0 0 0 328911
0.019192 0.014329 0.167377 -3.094169 -2.297433 -7.020300 -0.010279 1 0 0 0 0 0 0 329903
0.019164 0.014309 0.167319 -3.086317 -2.095006 -6.978550 -0.010311 1 0 0 0 0 0 0 330912
0.019153 0.014301 0.167259 -3.315392 -2.226127 -6.953573 -0.010342 1 0 0 0 0 0 0 331903
0.019112 0.014281 0.167206 -2.952093 -2.105289 -7.064129 -0.010373 1 0 0 0 0 0 0 332911
0.019089 0.014294 0.167141 -3.163356 -2.516557 -6.920585 -0.010404 1 0 0 0 0 0 0 333903
0.019064 0.014282 0.167077 -3.157200 -2.248514 -6.934250 -0.010436 1 0 0 0 0 0 0 334912
0.019050 0.014299 0.167006 -3.306747 -2.603299 -6.856166 -0.010467 1 0 0 0 0 0 0 335903
0.019029 0.014290 0.166939 -3.242015 -2.303778 -6.912308 -0.010498 1 0 0 0 0 0 0 336913
0.019022 0.014288 0.166874 -3.418800 -2.359185 -6.953940 -0.010529 1 0 0 0 0 0 0 337899
0.019021 0.014286 0.166793 -3.530806 -2.391761 -6.763400 -0.010561 1 0 0 0 0 0 0 338919
0.019008 0.014268 0.166721 -3.379639 -2.183968 -6.869591 -0.010592 1 0 0 0 0 0 0 339903
0.018999 0.014283 0.166646 -3.442766 -2.588888 -6.847447 -0.010623 1 0 0 0 0 0 0 340907
0.019003 0.014269 0.166568 -3.615367 -2.270000 -6.812700 -0.010655 1 0 0 0 0 0 0 341915
0.018986 0.014266 0.166489 -3.376498 -2.384496 -6.815893 -0.010686 1 0 0 0 0 0 0 342919
0.018964 0.014247 0.166418 -3.287321 -2.190722 -6.922280 -0.010717 1 0 0 0 0 0 0 343917
0.018935 0.014241 0.166343 -3.180606 -2.344440 -6.888130 -0.010749 1 0 0 0 0 0 0 344917
0.018927 0.014217 0.166264 -3.471057 -2.127578 -6.847423 -0.010780 1 0 0 0 0 0 0 345919
0.018905 0.014208 0.166185 -3.310917 -2.316812 -6.847578 -0.010811 1 0 0 0 0 0 0 346917
0.018875 0.014208 0.166106 -3.201262 -2.444770 -6.852837 -0.010843 1 0 0 0 0 0 0 347926
0.018863 0.014208 0.166017 -3.428327 -2.471402 -6.738654 -0.010873 1 0 0 0 0 0 0 348915
0.018821 0.014193 0.165933 -3.069262 -2.277011 -6.790858 -0.010905 1 0 0 0 0 0 0 349916
0.018807 0.014164 0.165849 -3.411328 -2.087078 -6.812270 -0.010935 1 0 0 0 0 0 0 350889
0.018799 0.014173 0.165767 -3.518275 -2.565810 -6.848453 -0.010967 1 0 0 0 0 0 0 351910
0.018780 0.014158 0.165677 -3.398438 -2.306525 -6.743531 -0.010999 1 0 0 0 0 0 0 352927
0.018774 0.014152 0.165582 -3.554381 -2.391102 -6.685419 -0.011030 1 0 0 0 0 0 0 353920
0.018773 0.014149 0.165486 -3.660210 -2.460037 -6.657445 -0.011060 1 0 0 0 0 0 0 354889
0.018776 0.014149 0.165388 -3.721698 -2.501416 -6.646071 -0.011092 1 0 0 0 0 0 0 355919
0.018763 0.014130 0.165289 -3.530219 -2.267254 -6.636613 -0.011124 1 0 0 0 0 0 0 356919
0.018759 0.014121 0.165190 -3.641325 -2.383254 -6.636306 -0.011154 1 0 0 0 0 0 0 357908
0.018760 0.014117 0.165091 -3.721957 -2.467143 -6.637769 -0.011186 1 0 0 0 0 0 0 358918
0.018751 0.014075 0.164999 -3.605807 -1.972797 -6.737142 -0.011217 1 0 0 0 0 0 0 359920
0.018748 0.014053 0.164886 -3.683224 -2.180312 -6.466154 -0.011249 1 0 0 0 0 0 0 360920
0.018733 0.014023 0.164778 -3.533497 -2.111880 -6.528616 -0.011280 1 0 0 0 0 0 0 361917
0.018733 0.013988 0.164683 -3.730752 -2.031264 -6.686961 -0.011311 1 0 0 0 0 0 0 362920
0.018717 0.013951 0.164584 -3.560217 -1.999259 -6.666503 -0.011342 1 0 0 0 0 0 0 363919
0.018712 0.013933 0.164484 -3.679225 -2.244900 -6.652739 -0.011373 1 0 0 0 0 0 0 364887
0.018694 0.013904 0.164383 -3.535013 -2.137344 -6.639871 -0.011404 1 0 0 0 0 0 0 365888
0.018692 0.013867 0.164272 -3.727876 -2.012768 -6.508951 -0.011436 1 0 0 0 0 0 0 366905
0.018693 0.013849 0.164166 -3.806940 -2.256778 -6.563795 -0.011467 1 0 0 0 0 0 0 367917
0.018673 0.013842 0.164053 -3.549571 -2.430598 -6.488973 -0.011499 1 0 0 0 0 0 0 368921
0.018670 0.013816 0.163936 -3.744833 -2.198909 -6.421519 -0.011530 1 0 0 0 0 0 0 369917
0.018671 0.013804 0.163827 -3.828381 -2.361286 -6.516920 -0.011561 1 0 0 0 0 0 0 370916
0.018677 0.013775 0.163711 -3.921367 -2.157677 -6.441011 -0.011592 1 0 0 0 0 0 0 371918
0.018666 0.013741 0.163601 -3.698279 -2.079091 -6.515745 -0.011624 1 0 0 0 0 0 0 372920
0.018660 0.013723 0.163476 -3.772135 -2.270222 -6.328928 -0.011655 1 0 0 0 0 0 0 373917
0.018664 0.013691 0.163353 -3.907501 -2.118385 -6.320496 -0.011686 1 0 0 0 0 0 0 374916
0.018651 0.013656 0.163239 -3.706008 -2.064412 -6.447744 -0.011717 1 0 0 0 0 0 0 375918
0.018651 0.013616 0.163120 -3.855892 -1.981460 -6.392683 -0.011749 1 0 0 0 0 0 0 376920
0.018635 0.013576 0.163008 -3.680641 -1.985853 -6.478904 -0.011780 1 0 0 0 0 0 0 377916
0.018632 0.013533 0.162889 -3.846897 -1.936052 -6.401878 -0.011811 1 0 0 0 0 0 0 378914
0.018632 0.013509 0.162760 -3.894850 -2.191647 -6.243204 -0.011842 1 0 0 0 0 0 0 379906
0.018616 0.013479 0.162642 -3.712054 -2.124786 -6.386934 -0.011873 1 0 0 0 0 0 0 380911
0.018596 0.013420 0.162520 -3.644487 -1.749473 -6.335010 -0.011905 1 0 0 0 0 0 0 381918
0.018571 0.013371 0.162405 -3.566293 -1.838132 -6.433881 -0.011936 1 0 0 0 0 0 0 382926
0.018540 0.013324 0.162275 -3.499825 -1.873476 -6.241828 -0.011967 1 0 0 0 0 0 0 383918
0.018530 0.013278 0.162147 -3.773804 -1.877423 -6.242446 -0.011999 1 0 0 0 0 0 0 384919
0.018526 0.013253 0.162012 -3.874743 -2.157762 -6.139587 -0.012030 1 0 0 0 0 0 0 385918
0.018506 0.013219 0.161872 -3.697538 -2.070715 -6.061897 -0.012060 1 0 0 0 0 0 0 386888
0.018497 0.013201 0.161730 -3.820764 -2.267993 -6.030068 -0.012092 1 0 0 0 0 0 0 387917
0.018476 0.013170 0.161586 -3.675668 -2.131209 -5.995738 -0.012124 1 0 0 0 0 0 0 388919
0.018465 0.013154 0.161443 -3.815089 -2.300514 -5.984671 -0.012155 1 0 0 0 0 0 0 389918
0.018437 0.013146 0.161289 -3.606239 -2.431871 -5.849543 -0.012186 1 0 0 0 0 0 0 390904
0.018407 0.013121 0.161140 -3.549532 -2.227550 -5.874697 -0.012217 1 0 0 0 0 0 0 391912
0.018391 0.013107 0.160992 -3.755416 -2.355641 -5.902593 -0.012248 1 0 0 0 0 0 0 392903
0.018366 0.013079 0.160845 -3.651215 -2.180390 -5.895658 -0.012280 1 0 0 0 0 0 0 393910
0.018357 0.013039 0.160687 -3.858892 -2.013175 -5.750533 -0.012311 1 0 0 0 0 0 0 394901
0.018336 0.012998 0.160534 -3.717759 -1.979719 -5.791597 -0.012342 1 0 0 0 0 0 0 395910
0.018328 0.012952 0.160374 -3.899843 -1.908315 -5.680705 -0.012373 1 0 0 0 0 0 0 396900
0.018307 0.012908 0.160219 -3.743994 -1.923913 -5.739404 -0.012405 1 0 0 0 0 0 0 397910
0.018295 0.012882 0.160048 -3.845118 -2.159365 -5.524273 -0.012436 1 0 0 0 0 0 0 398910
0.018271 0.012848 0.159888 -3.717677 -2.082844 -5.634015 -0.012467 1 0 0 0 0 0 0 399900
0.018263 0.012806 0.159723 -3.909307 -1.960593 -5.563656 -0.012498 1 0 0 0 0 0 0 400910
0.018262 0.012759 0.159555 -4.036919 -1.891400 -5.508169 -0.012529 1 0 0 0 0 0 0 401901
0.018238 0.012736 0.159387 -3.756236 -2.193488 -5.491380 -0.012561 1 0 0 0 0 0 0 402910
0.018229 0.012699 0.159217 -3.932313 -2.040759 -5.452041 -0.012592 1 0 0 0 0 0 0 403900
0.018202 0.012681 0.159048 -3.703747 -2.271253 -5.441757 -0.012623 1 0 0 0 0 0 0 404909
0.018191 0.012646 0.158877 -3.908536 -2.079196 -5.405133 -0.012655 1 0 0 0 0 0 0 405910
0.018179 0.012648 0.158709 -3.927019 -2.551434 -5.415986 -0.012686 1 0 0 0 0 0 0 406900
0.018158 0.012604 0.158536 -3.814961 -1.984689 -5.350364 -0.012716 1 0 0 0 0 0 0 407890
0.018124 0.012582 0.158364 -3.629791 -2.219036 -5.343569 -0.012748 1 0 0 0 0 0 0 408910
0.018109 0.012545 0.158191 -3.874576 -2.048968 -5.309466 -0.012780 1 0 0 0 0 0 0 409910
0.018099 0.012522 0.158008 -3.959698 -2.215520 -5.163533 -0.012810 1 0 0 0 0 0 0 410895
0.018058 0.012469 0.157838 -3.570435 -1.844062 -5.300992 -0.012842 1 0 0 0 0 0 0 411909
0.018039 0.012416 0.157665 -3.832131 -1.803068 -5.257225 -0.012873 1 0 0 0 0 0 0 412896
0.018005 0.012390 0.157491 -3.661009 -2.135993 -5.237332 -0.012905 1 0 0 0 0 0 0 413917
0.017973 0.012330 0.157314 -3.662800 -1.737468 -5.169956 -0.012936 1 0 0 0 0 0 0 414903
0.017953 0.012296 0.157128 -3.832316 -2.021502 -5.027445 -0.012967 1 0 0 0 0 0 0 415912
0.017945 0.012253 0.156946 -4.016746 -1.935567 -5.054184 -0.012999 1 0 0 0 0 0 0 416920
0.017916 0.012194 0.156669 -3.760261 -1.709283 -3.781836 -0.013030 1 0 0 0 0 0 0 417930
0.017885 0.012182 0.156534 -3.709626 -2.306590 -5.487954 -0.013061 1 0 0 0 0 0 0 418909
0.017863 0.012168 0.156365 -3.831059 -2.351649 -5.212050 -0.013091 1 0 0 0 0 0 0 419887
0.017832 0.012139 0.156201 -3.728719 -2.148088 -5.226099 -0.013123 1 0 0 0 0 0 0 420888
0.017793 0.012098 0.156017 -3.624383 -1.980959 -4.949802 -0.013155 1 0 0 0 0 0 0 421918
0.017770 0.012073 0.155826 -3.810025 -2.161383 -4.806471 -0.013185 1 0 0 0 0 0 0 422899
0.017733 0.012060 0.155641 -3.657434 -2.342505 -4.866464 -0.013217 1 0 0 0 0 0 0 423919
0.017713 0.012016 0.155345 -3.861555 -1.956636 -3.366949 -0.013249 1 0 0 0 0 0 0 424934
0.017665 0.011987 0.155202 -3.524251 -2.109452 -5.216021 -0.013280 1 0 0 0 0 0 0 425921
0.017634 0.011965 0.155028 -3.714896 -2.216874 -4.972807 -0.013311 1 0 0 0 0 0 0 426917
0.017598 0.011931 0.154860 -3.669751 -2.073352 -5.003028 -0.013342 1 0 0 0 0 0 0 427915
0.017556 0.011888 0.154671 -3.592683 -1.937049 -4.725400 -0.013374 1 0 0 0 0 0 0 428920
0.017519 0.011820 0.154483 -3.637147 -1.591669 -4.674298 -0.013405 1 0 0 0 0 0 0 429916
0.017494 0.011781 0.154287 -3.822056 -1.924634 -4.552675 -0.013436 1 0 0 0 0 0 0 430914
0.017439 0.011741 0.154096 -3.429918 -1.947715 -4.584360 -0.013467 1 0 0 0 0 0 0 431914
0.017412 0.011694 0.153908 -3.761854 -1.857638 -4.599794 -0.013498 1 0 0 0 0 0 0 432888
0.017392 0.011664 0.153711 -3.903327 -2.077591 -4.471295 -0.013530 1 0 0 0 0 0 0 433915
0.017360 0.011625 0.153509 -3.745140 -1.960438 -4.350328 -0.013561 1 0 0 0 0 0 0 434916
0.017338 0.011599 0.153305 -3.877883 -2.138843 -4.304450 -0.013592 1 0 0 0 0 0 0 435915
0.017283 0.011567 0.153109 -3.462249 -2.055308 -4.378963 -0.013624 1 0 0 0 0 0 0 436918
0.017217 0.011514 0.152816 -3.258116 -1.781094 -3.070230 -0.013655 1 0 0 0 0 0 0 437927
0.017198 0.011497 0.152661 -3.864330 -2.229147 -4.732789 -0.013686 1 0 0 0 0 0 0 438906
0.017142 0.011466 0.152486 -3.444404 -2.084221 -4.613754 -0.013717 1 0 0 0 0 0 0 439916
0.017107 0.011444 0.152294 -3.672778 -2.181255 -4.347631 -0.013749 1 0 0 0 0 0 0 440917
0.017066 0.011407 0.152090 -3.610191 -2.000130 -4.154466 -0.013780 1 0 0 0 0 0 0 441913
0.017001 0.011368 0.151893 -3.294844 -1.952736 -4.188269 -0.013811 1 0 0 0 0 0 0 442915
0.016968 0.011321 0.151699 -3.682986 -1.844024 -4.211917 -0.013842 1 0 0 0 0 0 0 443916
0.016927 0.011272 0.151494 -3.619758 -1.796832 -4.044475 -0.013873 1 0 0 0 0 0 0 444915
0.016900 0.011241 0.151286 -3.798814 -2.033994 -3.970833 -0.013905 1 0 0 0 0 0 0 445913
0.016860 0.011225 0.151089 -3.641642 -2.242512 -4.067718 -0.013936 1 0 0 0 0 0 0 446916
0.016816 0.011191 0.150882 -3.568712 -2.032214 -3.919078 -0.013967 1 0 0 0 0 0 0 447915
0.016760 0.011193 0.150674 -3.417803 -2.494916 -3.875869 -0.013998 1 0 0 0 0 0 0 448914
0.016692 0.011167 0.150369 -3.231103 -2.160506 -2.555729 -0.014030 1 0 0 0 0 0 0 449929
0.016672 0.011154 0.150210 -3.841095 -2.309743 -4.295273 -0.014061 1 0 0 0 0 0 0 450904
0.016632 0.011144 0.150032 -3.650483 -2.362017 -4.210077 -0.014092 1 0 0 0 0 0 0 451909
0.016590 0.011115 0.149856 -3.595287 -2.121627 -4.198336 -0.014124 1 0 0 0 0 0 0 452918
0.016536 0.011095 0.149646 -3.444432 -2.205853 -3.733885 -0.014155 1 0 0 0 0 0 0 453914
0.016468 0.011067 0.149467 -3.230163 -2.118249 -4.058906 -0.014186 1 0 0 0 0 0 0 454910
0.016408 0.011026 0.149265 -3.310549 -1.936797 -3.768859 -0.014217 1 0 0 0 0 0 0 455917
0.016333 0.010984 0.149064 -3.112636 -1.906253 -3.727746 -0.014248 1 0 0 0 0 0 0 456916
0.016288 0.010957 0.148855 -3.481654 -2.083931 -3.591992 -0.014280 1 0 0 0 0 0 0 457913
0.016243 0.010920 0.148664 -3.532572 -1.985081 -3.780552 -0.014311 1 0 0 0 0 0 0 458913
0.016175 0.010880 0.148468 -3.221195 -1.926263 -3.696516 -0.014342 1 0 0 0 0 0 0 459916
0.016113 0.010858 0.148272 -3.259571 -2.150013 -3.668366 -0.014373 1 0 0 0 0 0 0 460916
0.016080 0.010819 0.148074 -3.643873 -1.949021 -3.617117 -0.014405 1 0 0 0 0 0 0 461909
0.016034 0.010797 0.147877 -3.526631 -2.152871 -3.593492 -0.014436 1 0 0 0 0 0 0 462901
0.015983 0.010783 0.147680 -3.434132 -2.285811 -3.564261 -0.014467 1 0 0 0 0 0 0 463908
0.015932 0.010750 0.147468 -3.418288 -2.040225 -3.331603 -0.014498 1 0 0 0 0 0 0 464899
0.015878 0.010731 0.147264 -3.383637 -2.207904 -3.385734 -0.014529 1 0 0 0 0 0 0 465907
0.015829 0.010699 0.147074 -3.438640 -2.043912 -3.535594 -0.014560 1 0 0 0 0 0 0 466899
0.015758 0.010661 0.146875 -3.152766 -1.949496 -3.415350 -0.014592 1 0 0 0 0 0 0 467907
0.015694 0.010639 0.146677 -3.206166 -2.154071 -3.372562 -0.014623 1 0 0 0 0 0 0 468899
0.015622 0.010586 0.146484 -3.103826 -1.759944 -3.417689 -0.014654 1 0 0 0 0 0 0 469907
0.015557 0.010557 0.146287 -3.177346 -2.026392 -3.341322 -0.014685 1 0 0 0 0 0 0 470898
0.015478 0.010521 0.146085 -2.997501 -1.959316 -3.228916 -0.014717 1 0 0 0 0 0 0 471907
0.015417 0.010479 0.145894 -3.194344 -1.884463 -3.334124 -0.014748 1 0 0 0 0 0 0 472898
0.015376 0.010451 0.145686 -3.494408 -2.040264 -3.090735 -0.014779 1 0 0 0 0 0 0 473907
0.015334 0.010413 0.145492 -3.493968 -1.940364 -3.221978 -0.014811 1 0 0 0 0 0 0 474906
0.015283 0.010392 0.145294 -3.385898 -2.133227 -3.149132 -0.014842 1 0 0 0 0 0 0 475898
0.015229 0.010378 0.145094 -3.320773 -2.257065 -3.084734 -0.014873 1 0 0 0 0 0 0 476907
0.015179 0.010348 0.144903 -3.368501 -2.053428 -3.166421 -0.014904 1 0 0 0 0 0 0 477898
0.015087 0.010316 0.144713 -2.820423 -2.005785 -3.158953 -0.014936 1 0 0 0 0 0 0 478907
0.015018 0.010276 0.144526 -3.052067 -1.897926 -3.164587 -0.014967 1 0 0 0 0 0 0 479904
0.014960 0.010232 0.144339 -3.214991 -1.831300 -3.149092 -0.014998 1 0 0 0 0 0 0 480907
0.014865 0.010193 0.144151 -2.726313 -1.881668 -3.085640 -0.015029 1 0 0 0 0 0 0 481904
0.014794 0.010150 0.143963 -2.988750 -1.827115 -3.068057 -0.015061 1 0 0 0 0 0 0 482906
0.014728 0.010125 0.143766 -3.083962 -2.056815 -2.907384 -0.015091 1 0 0 0 0 0 0 483891
0.014673 0.010089 0.143575 -3.213926 -1.934625 -2.938363 -0.015123 1 0 0 0 0 0 0 484900
0.014621 0.010047 0.143387 -3.282130 -1.844141 -2.941425 -0.015155 1 0 0 0 0 0 0 485921
0.014566 0.010023 0.143189 -3.229502 -2.059848 -2.785992 -0.015186 1 0 0 0 0 0 0 486915
0.014495 0.009992 0.143008 -3.019388 -1.997445 -2.973664 -0.015217 1 0 0 0 0 0 0 487914
0.014436 0.009953 0.142824 -3.141581 -1.872675 -2.903964 -0.015248 1 0 0 0 0 0 0 488916
0.014340 0.009916 0.142634 -2.656341 -1.889570 -2.799244 -0.015280 1 0 0 0 0 0 0 489912
0.014266 0.009897 0.142461 -2.885491 -2.127795 -2.981533 -0.015311 1 0 0 0 0 0 0 490914
0.014204 0.009864 0.142279 -3.070701 -1.952947 -2.848225 -0.015342 1 0 0 0 0 0 0 491912
0.014130 0.009828 0.142104 -2.913314 -1.904164 -2.906642 -0.015373 1 0 0 0 0 0 0 492914
0.014043 0.009811 0.141922 -2.715768 -2.144193 -2.786374 -0.015405 1 0 0 0 0 0 0 493913
0.013976 0.009778 0.141736 -2.945790 -1.964216 -2.683219 -0.015436 1 0 0 0 0 0 0 494918
0.013901 0.009720 0.141543 -2.870204 -1.601855 -2.551911 -0.015467 1 0 0 0 0 0 0 495917
0.013821 0.009672 0.141363 -2.775937 -1.698675 -2.683217 -0.015498 1 0 0 0 0 0 0 496889
0.013755 0.009647 0.141194 -2.933407 -2.007372 -2.800377 -0.015529 1 0 0 0 0 0 0 497884
0.013677 0.009616 0.141023 -2.801304 -1.942786 -2.774312 -0.015561 1 0 0 0 0 0 0 498913
0.013595 0.009581 0.140853 -2.708603 -1.887217 -2.736497 -0.015592 1 0 0 0 0 0 0 499913
0.013527 0.009562 0.140686 -2.876269 -2.095660 -2.763480 -0.015623 1 0 0 0 0 0 0 500885
0.013442 0.009553 0.140507 -2.669868 -2.246679 -2.557977 -0.015655 1 0 0 0 0 0 0 501914
0.013357 0.009529 0.140331 -2.621517 -2.071478 -2.568650 -0.015686 1 0 0 0 0 0 0 502913
0.013270 0.009498 0.140158 -2.594110 -1.954813 -2.562224 -0.015716 1 0 0 0 0 0 0 503884
0.013184 0.009464 0.139985 -2.573446 -1.891238 -2.538982 -0.015749 1 0 0 0 0 0 0 504916
0.013097 0.009427 0.139813 -2.555858 -1.856679 -2.507181 -0.015780 1 0 0 0 0 0 0 505915
0.013010 0.009390 0.139640 -2.540120 -1.837219 -2.471792 -0.015811 1 0 0 0 0 0 0 506914
0.012939 0.009370 0.139472 -2.746527 -2.063318 -2.503215 -0.015842 1 0 0 0 0 0 0 507913
0.012841 0.009346 0.139312 -2.386854 -2.027189 -2.589300 -0.015873 1 0 0 0 0 0 0 508916
0.012731 0.009296 0.139139 -2.183165 -1.685933 -2.387721 -0.015904 1 0 0 0 0 0 0 509901
0.012650 0.009270 0.138971 -2.517690 -1.958760 -2.399187 -0.015936 1 0 0 0 0 0 0 510913
0.012546 0.009243 0.138811 -2.244974 -1.967605 -2.480153 -0.015967 1 0 0 0 0 0 0 511908
0.012450 0.009210 0.138642 -2.307630 -1.888417 -2.346020 -0.015998 1 0 0 0 0 0 0 512915
0.012359 0.009174 0.138470 -2.356734 -1.842525 -2.254321 -0.016030 1 0 0 0 0 0 0 513913
0.012273 0.009141 0.138324 -2.424775 -1.859843 -2.560995 -0.016061 1 0 0 0 0 0 0 514913
0.012186 0.009104 0.138160 -2.397946 -1.817592 -2.335158 -0.016092 1 0 0 0 0 0 0 515913
0.012080 0.009071 0.138001 -2.123824 -1.863825 -2.343569 -0.016123 1 0 0 0 0 0 0 516915
0.011983 0.009036 0.137832 -2.204642 -1.824184 -2.181733 -0.016154 1 0 0 0 0 0 0 517883
0.011889 0.009022 0.137676 -2.227230 -2.101376 -2.308465 -0.016186 1 0 0 0 0 0 0 518911
0.011817 0.008990 0.137496 -2.517772 -1.899002 -1.976304 -0.016217 1 0 0 0 0 0 0 519905
0.011719 0.008961 0.137331 -2.186964 -1.904388 -2.091590 -0.016248 1 0 0 0 0 0 0 520902
0.011608 0.008932 0.137170 -1.957124 -1.910763 -2.142167 -0.016280 1 0 0 0 0 0 0 521909
0.011531 0.008896 0.137016 -2.380215 -1.818888 -2.206185 -0.016311 1 0 0 0 0 0 0 522912
0.011430 0.008864 0.136860 -2.082828 -1.849843 -2.154753 -0.016342 1 0 0 0 0 0 0 523908
0.011336 0.008829 0.136691 -2.129969 -1.806733 -1.951307 -0.016373 1 0 0 0 0 0 0 524903
0.011250 0.008796 0.136545 -2.216857 -1.823313 -2.205251 -0.016405 1 0 0 0 0 0 0 525913
0.011163 0.008759 0.136380 -2.205402 -1.783165 -1.947985 -0.016436 1 0 0 0 0 0 0 526913
0.011057 0.008727 0.136219 -1.940731 -1.831092 -1.942347 -0.016467 1 0 0 0 0 0 0 527914
0.010965 0.008695 0.136076 -2.069562 -1.832878 -2.151211 -0.016498 1 0 0 0 0 0 0 528915
0.010856 0.008665 0.135923 -1.846064 -1.848249 -2.016008 -0.016530 1 0 0 0 0 0 0 529912
0.010781 0.008628 0.135771 -2.253761 -1.767806 -1.989271 -0.016561 1 0 0 0 0 0 0 530911
0.010680 0.008596 0.135615 -1.952490 -1.808334 -1.893506 -0.016592 1 0 0 0 0 0 0 531911
0.010591 0.008564 0.135474 -2.040993 -1.811043 -2.050813 -0.016623 1 0 0 0 0 0 0 532899
0.010483 0.008533 0.135321 -1.798175 -1.829315 -1.890449 -0.016654 1 0 0 0 0 0 0 533906
0.010390 0.008502 0.135181 -1.939868 -1.817114 -2.010077 -0.016686 1 0 0 0 0 0 0 534914
0.010281 0.008471 0.135028 -1.727490 -1.828707 -1.831891 -0.016717 1 0 0 0 0 0 0 535897
0.010186 0.008440 0.134888 -1.884530 -1.813501 -1.945605 -0.016748 1 0 0 0 0 0 0 536906
0.010083 0.008391 0.134746 -1.763835 -1.569086 -1.908630 -0.016779 1 0 0 0 0 0 0 537898
0.010005 0.008365 0.134587 -2.060059 -1.834860 -1.651799 -0.016811 1 0 0 0 0 0 0 538905
0.009910 0.008318 0.134437 -1.862081 -1.599049 -1.720669 -0.016842 1 0 0 0 0 0 0 539896
0.009829 0.008260 0.134309 -2.010748 -1.408162 -1.974700 -0.016873 1 0 0 0 0 0 0 540905
0.009726 0.008216 0.134160 -1.717525 -1.572484 -1.705735 -0.016904 1 0 0 0 0 0 0 541905
0.009620 0.008162 0.134014 -1.614497 -1.433988 -1.687594 -0.016935 1 0 0 0 0 0 0 542896
0.009527 0.008118 0.133875 -1.768269 -1.562179 -1.755632 -0.016967 1 0 0 0 0 0 0 543906
0.009441 0.008080 0.133740 -1.855654 -1.640723 -1.772392 -0.016998 1 0 0 0 0 0 0 544896
0.009355 0.008042 0.133576 -1.853329 -1.640495 -1.374744 -0.017029 1 0 0 0 0 0 0 545905
0.009273 0.008008 0.133431 -1.891024 -1.683195 -1.542125 -0.017061 1 0 0 0 0 0 0 546903
0.009193 0.007975 0.133292 -1.899853 -1.699694 -1.621184 -0.017092 1 0 0 0 0 0 0 547904
0.009098 0.007925 0.133149 -1.683384 -1.478797 -1.546739 -0.017123 1 0 0 0 0 0 0 548896
0.009004 0.007903 0.133001 -1.672811 -1.818209 -1.429789 -0.017154 1 0 0 0 0 0 0 549905
0.008919 0.007877 0.132861 -1.753779 -1.784931 -1.501906 -0.017186 1 0 0 0 0 0 0 550911
0.008821 0.007831 0.132717 -1.583038 -1.519798 -1.433297 -0.017217 1 0 0 0 0 0 0 551897
0.008733 0.007792 0.132579 -1.677481 -1.581532 -1.466708 -0.017248 1 0 0 0 0 0 0 552890
0.008649 0.007756 0.132442 -1.733864 -1.627791 -1.467583 -0.017280 1 0 0 0 0 0 0 553910
0.008575 0.007704 0.132318 -1.837400 -1.398482 -1.595191 -0.017311 1 0 0 0 0 0 0 554914
0.008482 0.007645 0.132180 -1.596475 -1.277440 -1.402362 -0.017343 1 0 0 0 0 0 0 555929
0.008397 0.007599 0.132043 -1.650082 -1.437622 -1.375284 -0.017374 1 0 0 0 0 0 0 556918
0.008315 0.007561 0.131907 -1.686748 -1.536956 -1.351234 -0.017405 1 0 0 0 0 0 0 557913
0.008257 0.007523 0.131790 -1.988365 -1.556456 -1.562171 -0.017436 1 0 0 0 0 0 0 558911
0.008189 0.007488 0.131661 -1.869414 -1.583371 -1.410439 -0.017467 1 0 0 0 0 0 0 559910
0.008096 0.007460 0.131539 -1.526843 -1.666456 -1.462102 -0.017498 1 0 0 0 0 0 0 560884
0.008017 0.007411 0.131419 -1.648571 -1.395961 -1.471650 -0.017530 1 0 0 0 0 0 0 561911
0.007938 0.007370 0.131289 -1.650754 -1.472359 -1.310499 -0.017561 1 0 0 0 0 0 0 562907
0.007856 0.007355 0.131174 -1.595924 -1.818426 -1.460331 -0.017592 1 0 0 0 0 0 0 563911
0.007782 0.007313 0.131057 -1.677948 -1.485085 -1.424641 -0.017624 1 0 0 0 0 0 0 564918
0.007706 0.007275 0.130928 -1.643773 -1.511816 -1.237646 -0.017655 1 0 0 0 0 0 0 565914
0.007610 0.007246 0.130805 -1.363333 -1.612454 -1.281228 -0.017686 1 0 0 0 0 0 0 566913
0.007530 0.007196 0.130685 -1.517139 -1.353702 -1.288459 -0.017717 1 0 0 0 0 0 0 567914
0.007431 0.007161 0.130566 -1.283080 -1.500772 -1.276477 -0.017748 1 0 0 0 0 0 0 568913
0.007365 0.007124 0.130454 -1.661629 -1.504016 -1.347711 -0.017780 1 0 0 0 0 0 0 569910
0.007289 0.007112 0.130345 -1.561774 -1.806894 -1.370698 -0.017811 1 0 0 0 0 0 0 570911
0.007199 0.007075 0.130241 -1.350147 -1.524634 -1.413731 -0.017842 1 0 0 0 0 0 0 571910
0.007122 0.007022 0.130128 -1.469121 -1.267990 -1.267846 -0.017872 1 0 0 0 0 0 0 572884
0.007040 0.007001 0.130018 -1.419028 -1.655119 -1.280960 -0.017905 1 0 0 0 0 0 0 573911
0.006982 0.006972 0.129909 -1.706467 -1.587851 -1.275722 -0.017936 1 0 0 0 0 0 0 574911
0.006902 0.006927 0.129805 -1.422645 -1.374378 -1.308279 -0.017967 1 0 0 0 0 0 0 575909
0.006819 0.006910 0.129699 -1.349139 -1.706190 -1.260342 -0.017998 1 0 0 0 0 0 0 576915
0.006760 0.006883 0.129592 -1.644219 -1.606377 -1.219789 -0.018030 1 0 0 0 0 0 0 577911
0.006694 0.006856 0.129495 -1.570227 -1.592731 -1.337082 -0.018061 1 0 0 0 0 0 0 578911
0.006625 0.006829 0.129403 -1.500813 -1.584102 -1.381334 -0.018092 1 0 0 0 0 0 0 579911
0.006554 0.006802 0.129312 -1.454600 -1.576471 -1.385134 -0.018123 1 0 0 0 0 0 0 580912
0.006481 0.006774 0.129222 -1.422797 -1.570078 -1.372451 -0.018155 1 0 0 0 0 0 0 581913
0.006394 0.006730 0.129124 -1.197022 -1.350455 -1.251428 -0.018186 1 0 0 0 0 0 0 582913
0.006314 0.006695 0.129031 -1.256402 -1.430320 -1.281280 -0.018217 1 0 0 0 0 0 0 583912
0.006231 0.006682 0.128928 -1.214756 -1.731852 -1.138312 -0.018248 1 0 0 0 0 0 0 584911
0.006175 0.006660 0.128852 -1.541270 -1.635648 -1.454699 -0.018280 1 0 0 0 0 0 0 585914
0.006089 0.006637 0.128748 -1.168369 -1.616843 -1.097060 -0.018311 1 0 0 0 0 0 0 586911
0.006031 0.006610 0.128672 -1.484389 -1.553123 -1.403104 -0.018341 1 0 0 0 0 0 0 587881
0.005966 0.006582 0.128586 -1.402863 -1.537115 -1.300102 -0.018373 1 0 0 0 0 0 0 588912
0.005896 0.006555 0.128498 -1.333223 -1.531649 -1.226867 -0.018405 1 0 0 0 0 0 0 589910
0.005841 0.006543 0.128416 -1.489060 -1.740742 -1.287461 -0.018436 1 0 0 0 0 0 0 590910
0.005798 0.006521 0.128347 -1.659618 -1.620808 -1.457054 -0.018467 1 0 0 0 0 0 0 591893
0.005739 0.006496 0.128265 -1.469454 -1.564518 -1.272316 -0.018498 1 0 0 0 0 0 0 592909
0.005674 0.006470 0.128177 -1.343212 -1.539367 -1.165650 -0.018529 1 0 0 0 0 0 0 593898
0.005607 0.006445 0.128117 -1.297223 -1.558747 -1.511464 -0.018561 1 0 0 0 0 0 0 594910
0.005537 0.006419 0.128038 -1.235361 -1.529345 -1.269135 -0.018592 1 0 0 0 0 0 0 595910
0.005481 0.006407 0.127959 -1.397025 -1.726349 -1.235295 -0.018623 1 0 0 0 0 0 0 596912
0.005403 0.006375 0.127895 -1.121086 -1.457010 -1.407806 -0.018655 1 0 0 0 0 0 0 597913
0.005343 0.006360 0.127822 -1.304694 -1.666067 -1.291172 -0.018686 1 0 0 0 0 0 0 598908
0.005264 0.006325 0.127759 -1.055170 -1.419532 -1.408990 -0.018717 1 0 0 0 0 0 0 599911
0.005203 0.006310 0.127687 -1.254240 -1.642194 -1.270414 -0.018748 1 0 0 0 0 0 0 600909
0.005142 0.006270 0.127614 -1.265351 -1.338644 -1.232368 -0.018780 1 0 0 0 0 0 0 601911
0.005077 0.006238 0.127559 -1.201498 -1.413999 -1.463011 -0.018811 1 0 0 0 0 0 0 602912
0.005024 0.006224 0.127489 -1.324477 -1.645905 -1.270088 -0.018842 1 0 0 0 0 0 0 603910
0.004948 0.006190 0.127428 -1.029716 -1.398967 -1.348012 -0.018873 1 0 0 0 0 0 0 604899
0.004888 0.006174 0.127356 -1.204846 -1.619835 -1.195157 -0.018904 1 0 0 0 0 0 0 605903
0.004843 0.006150 0.127291 -1.401269 -1.525965 -1.259421 -0.018935 1 0 0 0 0 0 0 606894
0.004766 0.006129 0.127220 -0.978874 -1.552883 -1.173655 -0.018967 1 0 0 0 0 0 0 607902
0.004712 0.006102 0.127155 -1.231420 -1.475473 -1.232527 -0.018998 1 0 0 0 0 0 0 608906
0.004664 0.006091 0.127082 -1.321832 -1.666153 -1.104686 -0.019029 1 0 0 0 0 0 0 609894
0.004605 0.006074 0.127027 -1.186947 -1.610356 -1.327025 -0.019061 1 0 0 0 0 0 0 610903
0.004561 0.006048 0.126968 -1.342174 -1.495356 -1.283246 -0.019092 1 0 0 0 0 0 0 611894
0.004490 0.006008 0.126911 -0.992062 -1.283909 -1.281276 -0.019123 1 0 0 0 0 0 0 612903
0.004433 0.005990 0.126839 -1.132949 -1.543351 -1.087806 -0.019154 1 0 0 0 0 0 0 613894
0.004389 0.005965 0.126775 -1.311354 -1.472339 -1.136295 -0.019186 1 0 0 0 0 0 0 614902
0.004333 0.005941 0.126723 -1.154884 -1.476532 -1.302160 -0.019217 1 0 0 0 0 0 0 615894
0.004290 0.005912 0.126665 -1.294155 -1.412433 -1.225940 -0.019248 1 0 0 0 0 0 0 616903
0.004234 0.005886 0.126616 -1.131569 -1.437039 -1.320520 -0.019279 1 0 0 0 0 0 0 617893
0.004185 0.005875 0.126548 -1.192510 -1.628888 -1.065792 -0.019311 1 0 0 0 0 0 0 618903
0.004126 0.005857 0.126495 -1.061679 -1.571905 -1.226905 -0.019342 1 0 0 0 0 0 0 619892
0.004082 0.005832 0.126437 -1.221836 -1.457595 -1.159694 -0.019373 1 0 0 0 0 0 0 620903
0.004044 0.005803 0.126377 -1.322693 -1.390300 -1.113493 -0.019404 1 0 0 0 0 0 0 621893
0.004006 0.005793 0.126335 -1.314662 -1.624325 -1.342492 -0.019436 1 0 0 0 0 0 0 622909
0.003965 0.005789 0.126270 -1.278218 -1.736150 -1.039011 -0.019467 1 0 0 0 0 0 0 623902
0.003926 0.005791 0.126226 -1.275632 -1.828749 -1.285209 -0.019498 1 0 0 0 0 0 0 624907
0.003891 0.005776 0.126171 -1.326351 -1.604071 -1.148951 -0.019529 1 0 0 0 0 0 0 625908
0.003858 0.005751 0.126112 -1.356184 -1.464849 -1.067558 -0.019561 1 0 0 0 0 0 0 626910
0.003807 0.005728 0.126063 -1.117151 -1.455089 -1.169505 -0.019592 1 0 0 0 0 0 0 627901
0.003782 0.005715 0.126014 -1.408452 -1.593231 -1.182304 -0.019623 1 0 0 0 0 0 0 628909
0.003734 0.005697 0.125968 -1.150257 -1.535763 -1.208179 -0.019654 1 0 0 0 0 0 0 629908
0.003696 0.005671 0.125912 -1.224681 -1.427467 -1.068855 -0.019686 1 0 0 0 0 0 0 630908
0.003642 0.005647 0.125863 -1.028805 -1.429379 -1.137835 -0.019717 1 0 0 0 0 0 0 631912
0.003615 0.005634 0.125815 -1.343465 -1.573033 -1.138332 -0.019748 1 0 0 0 0 0 0 632910
0.003567 0.005615 0.125769 -1.097780 -1.518976 -1.158576 -0.019780 1 0 0 0 0 0 0 633909
0.003543 0.005605 0.125722 -1.371035 -1.617515 -1.131804 -0.019810 1 0 0 0 0 0 0 634880
0.003515 0.005584 0.125665 -1.356060 -1.475749 -0.997219 -0.019842 1 0 0 0 0 0 0 635910
0.003482 0.005577 0.125625 -1.272067 -1.654176 -1.184624 -0.019873 1 0 0 0 0 0 0 636911
0.003450 0.005557 0.125571 -1.275537 -1.497084 -1.013257 -0.019905 1 0 0 0 0 0 0 637916
0.003415 0.005551 0.125532 -1.221006 -1.663317 -1.176139 -0.019936 1 0 0 0 0 0 0 638912
0.003402 0.005528 0.125498 -1.510160 -1.463780 -1.260339 -0.019967 1 0 0 0 0 0 0 639911
0.003362 0.005505 0.125457 -1.167398 -1.430863 -1.166688 -0.019998 1 0 0 0 0 0 0 640910
0.003341 0.005492 0.125412 -1.384219 -1.561182 -1.085665 -0.020029 1 0 0 0 0 0 0 641905
0.003311 0.005490 0.125376 -1.280894 -1.707296 -1.187826 -0.020061 1 0 0 0 0 0 0 642912
0.003280 0.005472 0.125323 -1.262821 -1.519858 -0.974433 -0.020092 1 0 0 0 0 0 0 643911
0.003246 0.005466 0.125284 -1.196059 -1.669426 -1.121475 -0.020123 1 0 0 0 0 0 0 644911
0.003234 0.005445 0.125251 -1.478787 -1.462101 -1.199961 -0.020154 1 0 0 0 0 0 0 645906
0.003208 0.005437 0.125219 -1.325123 -1.629403 -1.219150 -0.020186 1 0 0 0 0 0 0 646909
0.003175 0.005437 0.125187 -1.214072 -1.741854 -1.220656 -0.020216 1 0 0 0 0 0 0 647880
0.003164 0.005417 0.125156 -1.478910 -1.498278 -1.223891 -0.020247 1 0 0 0 0 0 0 648882
0.003138 0.005411 0.125125 -1.317576 -1.646825 -1.213485 -0.020279 1 0 0 0 0 0 0 649901
0.003092 0.005396 0.125085 -1.012106 -1.546829 -1.087508 -0.020311 1 0 0 0 0 0 0 650912
0.003088 0.005384 0.125060 -1.539647 -1.581939 -1.263819 -0.020342 1 0 0 0 0 0 0 651897
0.003066 0.005382 0.125031 -1.356868 -1.705199 -1.223356 -0.020373 1 0 0 0 0 0 0 652911
0.003021 0.005369 0.124991 -1.026124 -1.577329 -1.076958 -0.020405 1 0 0 0 0 0 0 653911
0.003004 0.005343 0.124958 -1.348506 -1.393874 -1.128693 -0.020436 1 0 0 0 0 0 0 654909
0.002989 0.005349 0.124934 -1.422617 -1.791801 -1.262614 -0.020467 1 0 0 0 0 0 0 655908
0.002954 0.005322 0.124908 -1.143984 -1.397072 -1.236649 -0.020498 1 0 0 0 0 0 0 656911
0.002917 0.005311 0.124879 -1.080991 -1.577013 -1.182324 -0.020529 1 0 0 0 0 0 0 657908
0.002903 0.005287 0.124849 -1.380958 -1.403431 -1.161983 -0.020561 1 0 0 0 0 0 0 658909
0.002891 0.005293 0.124827 -1.428915 -1.793064 -1.259607 -0.020592 1 0 0 0 0 0 0 659909
0.002865 0.005300 0.124799 -1.250905 -1.837167 -1.185565 -0.020623 1 0 0 0 0 0 0 660909
0.002838 0.005288 0.124780 -1.213596 -1.607659 -1.294032 -0.020654 1 0 0 0 0 0 0 661895
0.002824 0.005281 0.124742 -1.372314 -1.638475 -1.052106 -0.020685 1 0 0 0 0 0 0 662896
0.002803 0.005263 0.124720 -1.296283 -1.497993 -1.222442 -0.020717 1 0 0 0 0 0 0 663904
0.002778 0.005239 0.124703 -1.237875 -1.405265 -1.307927 -0.020750 1 0 0 0 0 0 0 664962
0.002746 0.005230 0.124677 -1.127121 -1.592047 -1.188787 -0.020781 1 0 0 0 0 0 0 665960
0.002716 0.005211 0.124659 -1.135695 -1.473258 -1.277029 -0.020812 1 0 0 0 0 0 0 666960
0.002687 0.005187 0.124643 -1.142290 -1.387487 -1.320318 -0.020844 1 0 0 0 0 0 0 667975
0.002667 0.005193 0.124626 -1.256341 -1.780276 -1.303396 -0.020876 1 0 0 0 0 0 0 668984
0.002662 0.005176 0.124601 -1.462216 -1.520894 -1.182311 -0.020907 1 0 0 0 0 0 0 669974
0.002640 0.005171 0.124571 -1.255823 -1.647288 -1.114033 -0.020938 1 0 0 0 0 0 0 670976
0.002629 0.005170 0.124561 -1.382331 -1.701232 -1.351672 -0.020969 1 0 0 0 0 0 0 671975
0.002609 0.005154 0.124548 -1.277928 -1.521736 -1.345564 -0.021000 1 0 0 0 0 0 0 672979
0.002580 0.005149 0.124523 -1.130597 -1.648632 -1.181993 -0.021032 1 0 0 0 0 0 0 673974
0.002565 0.005147 0.124514 -1.308737 -1.700853 -1.372078 -0.021063 1 0 0 0 0 0 0 674986
0.002544 0.005131 0.124502 -1.232869 -1.521187 -1.347313 -0.021094 1 0 0 0 0 0 0 675975
0.002519 0.005108 0.124489 -1.175598 -1.408263 -1.327583 -0.021125 1 0 0 0 0 0 0 676961
0.002520 0.005110 0.124462 -1.508111 -1.724347 -1.144799 -0.021157 1 0 0 0 0 0 0 677974
0.002507 0.005096 0.124444 -1.350893 -1.550325 -1.229587 -0.021187 1 0 0 0 0 0 0 678959
0.002486 0.005075 0.124428 -1.235918 -1.424912 -1.273420 -0.021219 1 0 0 0 0 0 0 679972
0.002476 0.005064 0.124423 -1.360008 -1.555688 -1.408129 -0.021248 1 0 0 0 0 0 0 680894
0.002457 0.005044 0.124412 -1.251241 -1.437627 -1.350109 -0.021279 1 0 0 0 0 0 0 681900
0.002433 0.005019 0.124399 -1.177142 -1.358204 -1.317076 -0.021310 1 0 0 0 0 0 0 682893
0.002416 0.005025 0.124383 -1.248584 -1.755061 -1.271545 -0.021342 1 0 0 0 0 0 0 683901
0.002393 0.005013 0.124368 -1.181247 -1.563054 -1.280587 -0.021373 1 0 0 0 0 0 0 684891
0.002382 0.005007 0.124363 -1.322565 -1.625758 -1.404634 -0.021404 1 0 0 0 0 0 0 685900
0.002362 0.004989 0.124352 -1.221991 -1.470450 -1.342418 -0.021435 1 0 0 0 0 0 0 686892
0.002352 0.004981 0.124348 -1.340542 -1.573411 -1.427919 -0.021467 1 0 0 0 0 0 0 687900
0.002347 0.004976 0.124347 -1.416851 -1.642314 -1.470538 -0.021498 1 0 0 0 0 0 0 688892
0.002344 0.004972 0.124316 -1.446212 -1.654046 -1.076179 -0.021529 1 0 0 0 0 0 0 689891
0.002329 0.004956 0.124295 -1.286627 -1.489395 -1.177871 -0.021560 1 0 0 0 0 0 0 690900
0.002321 0.004948 0.124288 -1.373466 -1.585101 -1.357033 -0.021591 1 0 0 0 0 0 0 691891
0.002317 0.004944 0.124286 -1.433127 -1.648736 -1.436629 -0.021623 1 0 0 0 0 0 0 692892
0.002301 0.004927 0.124276 -1.276651 -1.481033 -1.347542 -0.021654 1 0 0 0 0 0 0 693899
0.002293 0.004919 0.124272 -1.365558 -1.576580 -1.422653 -0.021685 1 0 0 0 0 0 0 694891
0.002275 0.004900 0.124262 -1.238672 -1.440830 -1.341003 -0.021717 1 0 0 0 0 0 0 695899
0.002266 0.004891 0.124258 -1.343734 -1.553711 -1.419787 -0.021748 1 0 0 0 0 0 0 696893
0.002248 0.004871 0.124248 -1.225090 -1.426775 -1.339399 -0.021779 1 0 0 0 0 0 0 697899
0.002239 0.004861 0.124244 -1.334192 -1.543979 -1.418789 -0.021811 1 0 0 0 0 0 0 698903
0.002234 0.004857 0.124243 -1.405828 -1.620130 -1.459241 -0.021842 1 0 0 0 0 0 0 699893
0.002218 0.004839 0.124233 -1.255908 -1.459662 -1.355365 -0.021874 1 0 0 0 0 0 0 700919
0.002210 0.004831 0.124230 -1.347894 -1.558759 -1.425531 -0.021905 1 0 0 0 0 0 0 701908
0.002206 0.004826 0.124229 -1.410903 -1.625866 -1.462578 -0.021935 1 0 0 0 0 0 0 702897
0.002190 0.004809 0.124219 -1.256725 -1.460978 -1.357286 -0.021967 1 0 0 0 0 0 0 703914
0.002182 0.004801 0.124216 -1.346538 -1.557825 -1.427104 -0.021998 1 0 0 0 0 0 0 704908
0.002164 0.004782 0.124205 -1.220364 -1.423053 -1.342900 -0.022030 1 0 0 0 0 0 0 705908
0.002155 0.004772 0.124202 -1.325451 -1.536110 -1.421344 -0.022061 1 0 0 0 0 0 0 706907
0.002150 0.004768 0.124200 -1.395075 -1.610198 -1.461475 -0.022092 1 0 0 0 0 0 0 707909
0.002134 0.004750 0.124191 -1.244263 -1.448805 -1.356899 -0.022123 1 0 0 0 0 0 0 708897
0.002145 0.004737 0.124177 -1.588435 -1.483553 -1.286264 -0.022154 1 0 0 0 0 0 0 709903
0.002150 0.004731 0.124172 -1.556985 -1.576776 -1.396613 -0.022186 1 0 0 0 0 0 0 710908
0.002139 0.004713 0.124161 -1.333102 -1.429356 -1.329342 -0.022217 1 0 0 0 0 0 0 711908
0.002133 0.004704 0.124157 -1.385274 -1.534473 -1.414298 -0.022247 1 0 0 0 0 0 0 712881
0.002131 0.004699 0.124156 -1.428117 -1.604478 -1.456839 -0.022279 1 0 0 0 0 0 0 713908
0.002115 0.004682 0.124146 -1.263982 -1.441128 -1.352850 -0.022311 1 0 0 0 0 0 0 714910
0.002108 0.004674 0.124143 -1.348456 -1.538304 -1.423599 -0.022342 1 0 0 0 0 0 0 715902
0.002109 0.004650 0.124122 -1.472690 -1.340331 -1.198132 -0.022373 1 0 0 0 0 0 0 716908
0.002109 0.004638 0.124114 -1.482139 -1.479574 -1.350185 -0.022405 1 0 0 0 0 0 0 717909
0.002110 0.004633 0.124112 -1.481310 -1.571018 -1.428922 -0.022436 1 0 0 0 0 0 0 718907
0.002096 0.004615 0.124102 -1.293060 -1.418478 -1.338815 -0.022467 1 0 0 0 0 0 0 719907
0.002089 0.004606 0.124098 -1.365016 -1.520708 -1.414872 -0.022498 1 0 0 0 0 0 0 720908
0.002105 0.004597 0.124086 -1.670681 -1.525637 -1.312943 -0.022529 1 0 0 0 0 0 0 721901
0.002098 0.004578 0.124073 -1.417813 -1.388159 -1.280575 -0.022561 1 0 0 0 0 0 0 722905
0.002095 0.004568 0.124068 -1.435101 -1.502332 -1.389586 -0.022592 1 0 0 0 0 0 0 723906
0.002094 0.004564 0.124066 -1.458248 -1.576823 -1.441724 -0.022623 1 0 0 0 0 0 0 724909
0.002079 0.004546 0.124057 -1.284249 -1.415899 -1.340737 -0.022655 1 0 0 0 0 0 0 725910
0.002091 0.004533 0.124043 -1.616211 -1.450319 -1.271849 -0.022686 1 0 0 0 0 0 0 726910
0.002097 0.004527 0.124038 -1.578796 -1.543018 -1.382897 -0.022717 1 0 0 0 0 0 0 727909
0.002086 0.004509 0.124027 -1.352301 -1.395777 -1.315036 -0.022748 1 0 0 0 0 0 0 728909
0.002080 0.004500 0.124023 -1.402780 -1.500460 -1.400417 -0.022779 1 0 0 0 0 0 0 729906
0.002096 0.004491 0.124011 -1.697331 -1.506584 -1.301790 -0.022811 1 0 0 0 0 0 0 730907
0.002090 0.004471 0.123997 -1.439179 -1.369697 -1.270317 -0.022842 1 0 0 0 0 0 0 731907
0.002088 0.004462 0.123993 -1.453639 -1.483849 -1.379916 -0.022873 1 0 0 0 0 0 0 732908
0.002105 0.004453 0.123980 -1.727931 -1.494846 -1.290942 -0.022904 1 0 0 0 0 0 0 733906
0.002100 0.004433 0.123967 -1.459523 -1.360266 -1.262930 -0.022936 1 0 0 0 0 0 0 734904
0.002097 0.004424 0.123962 -1.468750 -1.475423 -1.373878 -0.022967 1 0 0 0 0 0 0 735905
0.002096 0.004419 0.123960 -1.487789 -1.550291 -1.426638 -0.022997 1 0 0 0 0 0 0 736878
0.002101 0.004397 0.123940 -1.564554 -1.326480 -1.184021 -0.023030 1 0 0 0 0 0 0 737908
0.002103 0.004386 0.123933 -1.548796 -1.450390 -1.329895 -0.023060 1 0 0 0 0 0 0 738894
0.002104 0.004381 0.123930 -1.535281 -1.534109 -1.406298 -0.023092 1 0 0 0 0 0 0 739901
0.002109 0.004359 0.123909 -1.593523 -1.314871 -1.172972 -0.023123 1 0 0 0 0 0 0 740910
0.002112 0.004348 0.123902 -1.568336 -1.440826 -1.322443 -0.023154 1 0 0 0 0 0 0 741904
0.002114 0.004343 0.123899 -1.550041 -1.525515 -1.400112 -0.023186 1 0 0 0 0 0 0 742904
0.002115 0.004340 0.123898 -1.540817 -1.569979 -1.431354 -0.023217 1 0 0 0 0 0 0 743904
0.002120 0.004319 0.123878 -1.601966 -1.329869 -1.179598 -0.023248 1 0 0 0 0 0 0 744906
0.002123 0.004309 0.123871 -1.578503 -1.445369 -1.322497 -0.023279 1 0 0 0 0 0 0 745904
0.002124 0.004304 0.123869 -1.561116 -1.524880 -1.397800 -0.023311 1 0 0 0 0 0 0 746905
0.002130 0.004282 0.123848 -1.617263 -1.303650 -1.163557 -0.023341 1 0 0 0 0 0 0 747878
0.002133 0.004271 0.123841 -1.591263 -1.428469 -1.313120 -0.023373 1 0 0 0 0 0 0 748907
0.002134 0.004266 0.123838 -1.572526 -1.512495 -1.390771 -0.023404 1 0 0 0 0 0 0 749908
0.002140 0.004244 0.123817 -1.627993 -1.293677 -1.157237 -0.023436 1 0 0 0 0 0 0 750901
0.002143 0.004233 0.123810 -1.601602 -1.419389 -1.307099 -0.023467 1 0 0 0 0 0 0 751901
0.002144 0.004228 0.123807 -1.582694 -1.503913 -1.384874 -0.023498 1 0 0 0 0 0 0 752891
0.002131 0.004210 0.123797 -1.385948 -1.348707 -1.293056 -0.023529 1 0 0 0 0 0 0 753898
0.002143 0.004197 0.123783 -1.705128 -1.385242 -1.227573 -0.023560 1 0 0 0 0 0 0 754889
0.002150 0.004190 0.123778 -1.662056 -1.478415 -1.340375 -0.023592 1 0 0 0 0 0 0 755898
0.002153 0.004187 0.123776 -1.620340 -1.531547 -1.395218 -0.023623 1 0 0 0 0 0 0 756890
0.002159 0.004166 0.123756 -1.662969 -1.296265 -1.152183 -0.023654 1 0 0 0 0 0 0 757889
0.002163 0.004156 0.123748 -1.630157 -1.413419 -1.298857 -0.023685 1 0 0 0 0 0 0 758884
0.002164 0.004151 0.123746 -1.608106 -1.493737 -1.375518 -0.023717 1 0 0 0 0 0 0 759898
0.002151 0.004134 0.123736 -1.409829 -1.336510 -1.283012 -0.023748 1 0 0 0 0 0 0 760889
0.002164 0.004120 0.123721 -1.728046 -1.371979 -1.217305 -0.023779 1 0 0 0 0 0 0 761898
0.002170 0.004114 0.123716 -1.684602 -1.464410 -1.330110 -0.023810 1 0 0 0 0 0 0 762889
0.002159 0.004096 0.123705 -1.455715 -1.317809 -1.261588 -0.023842 1 0 0 0 0 0 0 763898
0.002173 0.004082 0.123691 -1.756258 -1.358591 -1.205497 -0.023873 1 0 0 0 0 0 0 764898
0.002179 0.004076 0.123686 -1.703868 -1.453552 -1.321899 -0.023904 1 0 0 0 0 0 0 765889
0.002169 0.004058 0.123674 -1.470478 -1.308206 -1.254558 -0.023935 1 0 0 0 0 0 0 766898
0.002164 0.004049 0.123670 -1.516823 -1.412598 -1.341039 -0.023966 1 0 0 0 0 0 0 767889
0.002161 0.004044 0.123669 -1.556562 -1.482022 -1.383955 -0.023998 1 0 0 0 0 0 0 768901
0.002165 0.004023 0.123649 -1.643611 -1.256496 -1.135699 -0.024029 1 0 0 0 0 0 0 769907
0.002167 0.004012 0.123641 -1.633486 -1.378084 -1.281022 -0.024060 1 0 0 0 0 0 0 770898
0.002168 0.004007 0.123639 -1.622759 -1.460587 -1.357138 -0.024092 1 0 0 0 0 0 0 771898
0.002154 0.003989 0.123629 -1.430421 -1.304811 -1.263993 -0.024123 1 0 0 0 0 0 0 772905
0.002166 0.003976 0.123615 -1.751073 -1.340671 -1.198103 -0.024154 1 0 0 0 0 0 0 773896
0.002173 0.003970 0.123609 -1.709215 -1.433146 -1.311074 -0.024186 1 0 0 0 0 0 0 774910
0.002162 0.003952 0.123598 -1.481259 -1.286772 -1.242071 -0.024217 1 0 0 0 0 0 0 775908
0.002157 0.003943 0.123594 -1.530174 -1.390426 -1.328244 -0.024248 1 0 0 0 0 0 0 776907
0.002140 0.003924 0.123584 -1.384315 -1.260323 -1.247042 -0.024279 1 0 0 0 0 0 0 777904
0.002151 0.003910 0.123569 -1.729580 -1.310198 -1.186373 -0.024310 1 0 0 0 0 0 0 778875
0.002156 0.003903 0.123564 -1.700277 -1.409718 -1.301382 -0.024342 1 0 0 0 0 0 0 779907
0.002159 0.003899 0.123562 -1.665467 -1.465949 -1.356892 -0.024373 1 0 0 0 0 0 0 780901
0.002146 0.003883 0.123553 -1.459915 -1.295983 -1.255034 -0.024404 1 0 0 0 0 0 0 781903
0.002140 0.003875 0.123549 -1.521950 -1.387459 -1.328524 -0.024436 1 0 0 0 0 0 0 782902
0.002123 0.003856 0.123538 -1.383053 -1.251574 -1.242447 -0.024467 1 0 0 0 0 0 0 783905
0.002114 0.003847 0.123535 -1.480071 -1.361434 -1.322562 -0.024498 1 0 0 0 0 0 0 784910
0.002129 0.003837 0.123523 -1.797125 -1.370756 -1.220824 -0.024529 1 0 0 0 0 0 0 785905
0.002117 0.003836 0.123498 -1.477204 -1.477833 -1.038518 -0.024561 1 0 0 0 0 0 0 786904
0.002111 0.003836 0.123489 -1.526655 -1.502843 -1.225719 -0.024591 1 0 0 0 0 0 0 787875
0.002094 0.003821 0.123477 -1.385249 -1.311716 -1.194028 -0.024623 1 0 0 0 0 0 0 788906
0.002086 0.003814 0.123473 -1.480835 -1.390899 -1.295019 -0.024654 1 0 0 0 0 0 0 789903
0.002082 0.003810 0.123471 -1.545422 -1.447303 -1.343155 -0.024686 1 0 0 0 0 0 0 790906
0.002066 0.003794 0.123461 -1.393534 -1.278812 -1.237898 -0.024717 1 0 0 0 0 0 0 791905
0.002058 0.003785 0.123458 -1.482435 -1.370794 -1.310525 -0.024748 1 0 0 0 0 0 0 792905
0.002059 0.003762 0.123437 -1.608887 -1.172484 -1.081284 -0.024778 1 0 0 0 0 0 0 793875
0.002059 0.003750 0.123429 -1.619422 -1.307796 -1.235323 -0.024810 1 0 0 0 0 0 0 794876
0.002060 0.003745 0.123426 -1.619127 -1.397200 -1.314592 -0.024842 1 0 0 0 0 0 0 795905
0.002046 0.003727 0.123416 -1.432445 -1.245383 -1.221270 -0.024872 1 0 0 0 0 0 0 796875
0.002039 0.003719 0.123412 -1.503580 -1.345475 -1.298527 -0.024904 1 0 0 0 0 0 0 797902
0.002022 0.003699 0.123402 -1.369545 -1.214204 -1.213006 -0.024936 1 0 0 0 0 0 0 798903
0.002013 0.003690 0.123398 -1.468481 -1.325806 -1.293926 -0.024967 1 0 0 0 0 0 0 799904
0.001995 0.003671 0.123387 -1.348551 -1.200460 -1.209685 -0.024998 1 0 0 0 0 0 0 800905
0.001986 0.003661 0.123384 -1.454461 -1.314931 -1.291179 -0.025029 1 0 0 0 0 0 0 801902
0.001968 0.003641 0.123373 -1.338071 -1.191061 -1.206983 -0.025061 1 0 0 0 0 0 0 802903
0.001959 0.003632 0.123369 -1.445591 -1.306117 -1.288598 -0.025091 1 0 0 0 0 0 0 803875
0.001954 0.003627 0.123368 -1.516287 -1.380991 -1.329805 -0.025123 1 0 0 0 0 0 0 804906
0.001938 0.003610 0.123358 -1.367843 -1.222232 -1.221131 -0.025154 1 0 0 0 0 0 0 805906
0.001911 0.003605 0.123334 -1.196773 -1.362754 -1.019652 -0.025186 1 0 0 0 0 0 0 806904
0.001897 0.003603 0.123325 -1.357882 -1.415402 -1.199067 -0.025217 1 0 0 0 0 0 0 807902
0.001890 0.003602 0.123322 -1.462596 -1.438066 -1.288804 -0.025248 1 0 0 0 0 0 0 808906
0.001892 0.003582 0.123301 -1.583692 -1.187972 -1.056430 -0.025279 1 0 0 0 0 0 0 809901
0.001893 0.003572 0.123294 -1.589390 -1.294720 -1.209046 -0.025310 1 0 0 0 0 0 0 810892
0.001879 0.003552 0.123282 -1.400643 -1.171629 -1.161835 -0.025342 1 0 0 0 0 0 0 811897
0.001873 0.003543 0.123278 -1.469281 -1.286795 -1.258266 -0.025373 1 0 0 0 0 0 0 812902
0.001856 0.003523 0.123267 -1.334248 -1.163464 -1.178802 -0.025404 1 0 0 0 0 0 0 813902
0.001833 0.003499 0.123254 -1.246266 -1.080385 -1.136625 -0.025436 1 0 0 0 0 0 0 814903
0.001822 0.003487 0.123249 -1.382009 -1.230513 -1.243775 -0.025467 1 0 0 0 0 0 0 815903
0.001817 0.003481 0.123247 -1.467945 -1.323972 -1.295000 -0.025498 1 0 0 0 0 0 0 816906
0.001800 0.003463 0.123237 -1.327665 -1.174987 -1.189149 -0.025529 1 0 0 0 0 0 0 817904
0.001778 0.003440 0.123224 -1.235761 -1.077844 -1.136592 -0.025561 1 0 0 0 0 0 0 818904
0.001767 0.003428 0.123220 -1.369255 -1.220705 -1.240240 -0.025592 1 0 0 0 0 0 0 819904
0.001748 0.003408 0.123208 -1.268517 -1.112859 -1.163614 -0.025622 1 0 0 0 0 0 0 820876
0.001738 0.003398 0.123205 -1.383247 -1.235208 -1.249112 -0.025654 1 0 0 0 0 0 0 821892
0.001720 0.003378 0.123194 -1.271948 -1.115950 -1.164945 -0.025685 1 0 0 0 0 0 0 822889
0.001711 0.003368 0.123190 -1.381158 -1.232413 -1.247773 -0.025717 1 0 0 0 0 0 0 823896
0.001692 0.003349 0.123179 -1.267141 -1.110304 -1.162484 -0.025748 1 0 0 0 0 0 0 824888
0.001683 0.003339 0.123175 -1.374900 -1.225243 -1.245020 -0.025779 1 0 0 0 0 0 0 825882
0.001665 0.003320 0.123164 -1.260276 -1.102473 -1.159508 -0.025810 1 0 0 0 0 0 0 826887
0.001655 0.003310 0.123161 -1.367644 -1.216980 -1.242126 -0.025842 1 0 0 0 0 0 0 827895
0.001637 0.003291 0.123150 -1.252856 -1.094053 -1.156442 -0.025873 1 0 0 0 0 0 0 828887
0.001628 0.003281 0.123146 -1.360066 -1.208396 -1.239139 -0.025904 1 0 0 0 0 0 0 829895
0.001610 0.003262 0.123135 -1.245267 -1.085440 -1.153329 -0.025935 1 0 0 0 0 0 0 830886
0.001601 0.003252 0.123131 -1.352368 -1.199683 -1.236113 -0.025967 1 0 0 0 0 0 0 831895
0.001582 0.003233 0.123120 -1.237587 -1.076747 -1.150192 -0.025998 1 0 0 0 0 0 0 832887
0.001592 0.003218 0.123106 -1.596846 -1.128383 -1.091445 -0.026029 1 0 0 0 0 0 0 833888
0.001583 0.003197 0.123091 -1.388983 -1.030506 -1.078826 -0.026060 1 0 0 0 0 0 0 834895
0.001579 0.003186 0.123086 -1.426987 -1.161577 -1.200059 -0.026091 1 0 0 0 0 0 0 835886
0.001563 0.003166 0.123075 -1.275443 -1.047329 -1.128749 -0.026123 1 0 0 0 0 0 0 836896
0.001555 0.003156 0.123071 -1.363578 -1.165432 -1.217063 -0.026154 1 0 0 0 0 0 0 837886
0.001537 0.003137 0.123060 -1.239499 -1.044646 -1.132754 -0.026185 1 0 0 0 0 0 0 838894
0.001528 0.003127 0.123056 -1.341574 -1.159510 -1.216463 -0.026216 1 0 0 0 0 0 0 839888
0.001510 0.003108 0.123045 -1.224578 -1.037214 -1.130382 -0.026248 1 0 0 0 0 0 0 840902
0.001501 0.003098 0.123041 -1.330150 -1.151268 -1.213607 -0.026280 1 0 0 0 0 0 0 841913
0.001483 0.003079 0.123030 -1.214887 -1.028585 -1.127146 -0.026310 1 0 0 0 0 0 0 842895
0.001474 0.003069 0.123026 -1.321228 -1.142341 -1.210358 -0.026341 1 0 0 0 0 0 0 843886
0.001456 0.003050 0.123015 -1.206532 -1.019667 -1.123804 -0.026373 1 0 0 0 0 0 0 844910
0.001447 0.003040 0.123012 -1.312980 -1.133281 -1.207071 -0.026404 1 0 0 0 0 0 0 845890
0.001428 0.003021 0.123001 -1.198401 -1.010593 -1.120397 -0.026436 1 0 0 0 0 0 0 846902
0.001419 0.003011 0.122997 -1.304817 -1.124090 -1.203724 -0.026466 1 0 0 0 0 0 0 847874
0.001415 0.003007 0.122995 -1.374696 -1.197955 -1.245538 -0.026497 1 0 0 0 0 0 0 848877
0.001399 0.002990 0.122985 -1.227529 -1.040384 -1.133798 -0.026529 1 0 0 0 0 0 0 849890
0.001391 0.002981 0.122982 -1.316258 -1.135133 -1.207475 -0.026561 1 0 0 0 0 0 0 850906
0.001373 0.002962 0.122971 -1.192814 -1.003058 -1.116934 -0.026592 1 0 0 0 0 0 0 851904
0.001364 0.002953 0.122967 -1.294666 -1.111755 -1.199207 -0.026623 1 0 0 0 0 0 0 852904
0.001346 0.002934 0.122956 -1.177914 -0.986773 -1.111637 -0.026654 1 0 0 0 0 0 0 853878
0.001337 0.002924 0.122952 -1.283076 -1.098937 -1.195133 -0.026686 1 0 0 0 0 0 0 854900
0.001319 0.002905 0.122941 -1.168089 -0.975774 -1.107913 -0.026717 1 0 0 0 0 0 0 855910
0.001310 0.002896 0.122937 -1.273966 -1.088684 -1.191591 -0.026748 1 0 0 0 0 0 0 856908
0.001306 0.002891 0.122936 -1.343519 -1.162178 -1.233519 -0.026779 1 0 0 0 0 0 0 857902
0.001290 0.002874 0.122926 -1.196436 -1.004718 -1.121165 -0.026811 1 0 0 0 0 0 0 858901
0.001282 0.002866 0.122922 -1.284833 -1.099097 -1.195113 -0.026842 1 0 0 0 0 0 0 859905
0.001258 0.002865 0.122900 -1.086910 -1.210941 -0.957346 -0.026877 1 0 0 0 0 0 0 861028
0.001247 0.002865 0.122893 -1.216834 -1.230431 -1.116046 -0.026908 1 0 0 0 0 0 0 862027
0.001241 0.002865 0.122890 -1.304589 -1.235226 -1.197266 -0.026940 1 0 0 0 0 0 0 863028
0.001225 0.002850 0.122879 -1.167006 -1.040794 -1.099594 -0.026966 1 0 0 0 0 0 0 863890
0.001216 0.002843 0.122876 -1.260255 -1.116441 -1.179317 -0.027002 1 0 0 0 0 0 0 865028
0.001218 0.002820 0.122854 -1.392121 -0.912818 -0.949001 -0.027033 1 0 0 0 0 0 0 866027
0.001218 0.002809 0.122847 -1.401419 -1.040890 -1.105438 -0.027064 1 0 0 0 0 0 0 867027
0.001205 0.002789 0.122834 -1.216578 -0.930660 -1.055577 -0.027096 1 0 0 0 0 0 0 868026
0.001198 0.002779 0.122830 -1.284724 -1.049704 -1.154222 -0.027127 1 0 0 0 0 0 0 869028
0.001195 0.002774 0.122828 -1.335121 -1.126140 -1.201550 -0.027158 1 0 0 0 0 0 0 870028
0.001180 0.002757 0.122818 -1.178763 -0.970438 -1.090410 -0.027189 1 0 0 0 0 0 0 871026
0.001166 0.002767 0.122804 -1.187324 -1.308934 -1.018504 -0.027221 1 0 0 0 0 0 0 872026
0.001146 0.002758 0.122789 -1.090061 -1.088627 -1.003196 -0.027252 1 0 0 0 0 0 0 873027
0.001136 0.002753 0.122783 -1.210344 -1.130369 -1.125803 -0.027283 1 0 0 0 0 0 0 874028
0.001117 0.002736 0.122772 -1.103949 -0.970004 -1.052578 -0.027314 1 0 0 0 0 0 0 875026
0.001108 0.002728 0.122768 -1.213372 -1.063227 -1.142147 -0.027345 1 0 0 0 0 0 0 876014
0.001104 0.002724 0.122766 -1.284661 -1.126759 -1.186193 -0.027377 1 0 0 0 0 0 0 877028
0.001088 0.002707 0.122756 -1.139005 -0.964862 -1.073468 -0.027408 1 0 0 0 0 0 0 878026
0.001074 0.002717 0.122742 -1.152699 -1.300013 -1.001312 -0.027439 1 0 0 0 0 0 0 879027
0.001054 0.002708 0.122727 -1.058085 -1.078236 -0.985508 -0.027471 1 0 0 0 0 0 0 880028
0.001044 0.002703 0.122722 -1.179385 -1.118986 -1.108228 -0.027502 1 0 0 0 0 0 0 881025
0.001025 0.002686 0.122710 -1.073743 -0.958349 -1.034637 -0.027533 1 0 0 0 0 0 0 882014
0.001034 0.002673 0.122696 -1.436198 -0.989017 -0.983730 -0.027564 1 0 0 0 0 0 0 883021
0.001026 0.002653 0.122681 -1.230949 -0.881389 -0.970003 -0.027596 1 0 0 0 0 0 0 884027
0.001016 0.002661 0.122665 -1.193762 -1.249386 -0.946388 -0.027627 1 0 0 0 0 0 0 885028
0.001011 0.002665 0.122659 -1.254791 -1.239744 -1.079381 -0.027658 1 0 0 0 0 0 0 886027
0.000995 0.002652 0.122647 -1.110274 -1.019523 -1.010456 -0.027689 1 0 0 0 0 0 0 887028
0.000987 0.002646 0.122643 -1.199215 -1.078829 -1.102117 -0.027720 1 0 0 0 0 0 0 887997
0.000964 0.002647 0.122621 -1.002530 -1.173546 -0.869251 -0.027752 1 0 0 0 0 0 0 889028
0.000952 0.002647 0.122613 -1.131534 -1.183365 -1.030722 -0.027783 1 0 0 0 0 0 0 890026
0.000933 0.002633 0.122601 -1.035736 -0.988098 -0.981841 -0.027814 1 0 0 0 0 0 0 891025
0.000942 0.002621 0.122586 -1.403289 -0.998994 -0.941295 -0.027846 1 0 0 0 0 0 0 892026
0.000928 0.002619 0.122560 -1.126376 -1.125028 -0.783918 -0.027877 1 0 0 0 0 0 0 893013
0.000920 0.002619 0.122551 -1.192865 -1.155100 -0.984471 -0.027908 1 0 0 0 0 0 0 894022
0.000903 0.002604 0.122538 -1.063605 -0.970228 -0.950341 -0.027939 1 0 0 0 0 0 0 895011
0.000895 0.002597 0.122533 -1.161034 -1.048213 -1.055751 -0.027970 1 0 0 0 0 0 0 896019
0.000871 0.002597 0.122511 -0.968977 -1.152383 -0.827345 -0.028001 1 0 0 0 0 0 0 897011
0.000860 0.002597 0.122503 -1.099805 -1.166707 -0.990748 -0.028033 1 0 0 0 0 0 0 898019
0.000859 0.002578 0.122480 -1.258199 -0.911846 -0.801711 -0.028064 1 0 0 0 0 0 0 899010
0.000859 0.002569 0.122472 -1.279746 -1.010155 -0.974757 -0.028095 1 0 0 0 0 0 0 900018
0.000840 0.002568 0.122448 -1.027817 -1.129299 -0.782157 -0.028126 1 0 0 0 0 0 0 901010
0.000830 0.002568 0.122440 -1.126170 -1.151195 -0.959552 -0.028158 1 0 0 0 0 0 0 902018
0.000825 0.002568 0.122437 -1.197794 -1.157033 -1.047253 -0.028189 1 0 0 0 0 0 0 903009
0.000809 0.002553 0.122426 -1.053711 -0.964614 -0.949826 -0.028220 1 0 0 0 0 0 0 904018
0.000796 0.002564 0.122412 -1.067384 -1.282940 -0.884120 -0.028251 1 0 0 0 0 0 0 905009
0.000776 0.002555 0.122397 -0.973089 -1.053715 -0.869283 -0.028283 1 0 0 0 0 0 0 906018
0.000784 0.002546 0.122381 -1.346535 -1.027734 -0.853026 -0.028314 1 0 0 0 0 0 0 907009
0.000775 0.002528 0.122366 -1.147880 -0.889713 -0.850990 -0.028342 1 0 0 0 0 0 0 907894
0.000765 0.002536 0.122349 -1.113638 -1.241280 -0.832478 -0.028376 1 0 0 0 0 0 0 909010
0.000747 0.002527 0.122334 -0.993189 -1.029008 -0.835317 -0.028408 1 0 0 0 0 0 0 910010
0.000737 0.002522 0.122328 -1.100109 -1.073337 -0.965754 -0.028439 1 0 0 0 0 0 0 911020
0.000733 0.002519 0.122326 -1.170531 -1.109856 -1.025322 -0.028471 1 0 0 0 0 0 0 912031
0.000712 0.002522 0.122305 -0.951462 -1.178670 -0.769512 -0.028502 1 0 0 0 0 0 0 913037
0.000701 0.002523 0.122297 -1.066391 -1.173661 -0.922737 -0.028533 1 0 0 0 0 0 0 914015
0.000682 0.002510 0.122285 -0.964239 -0.971672 -0.869631 -0.028564 1 0 0 0 0 0 0 915016
0.000691 0.002498 0.122270 -1.327757 -0.978479 -0.828879 -0.028596 1 0 0 0 0 0 0 916027
0.000696 0.002493 0.122265 -1.306208 -1.053670 -0.948783 -0.028627 1 0 0 0 0 0 0 917039
0.000680 0.002494 0.122242 -1.019152 -1.146894 -0.726022 -0.028658 1 0 0 0 0 0 0 918025
0.000671 0.002495 0.122234 -1.097628 -1.154253 -0.892279 -0.028689 1 0 0 0 0 0 0 919028
0.000654 0.002480 0.122222 -0.977107 -0.958505 -0.843642 -0.028721 1 0 0 0 0 0 0 920026
0.000645 0.002474 0.122217 -1.078143 -1.030252 -0.944596 -0.028752 1 0 0 0 0 0 0 921028
0.000640 0.002470 0.122216 -1.145098 -1.082606 -0.992599 -0.028783 1 0 0 0 0 0 0 922026
0.000619 0.002472 0.122195 -0.924609 -1.159807 -0.732094 -0.028813 1 0 0 0 0 0 0 922996
0.000609 0.002473 0.122187 -1.038390 -1.158903 -0.884038 -0.028846 1 0 0 0 0 0 0 924026
0.000590 0.002460 0.122175 -0.935913 -0.959236 -0.829991 -0.028877 1 0 0 0 0 0 0 925026
0.000581 0.002453 0.122170 -1.045773 -1.028883 -0.929216 -0.028908 1 0 0 0 0 0 0 926019
0.000576 0.002449 0.122169 -1.117179 -1.080202 -0.976620 -0.028940 1 0 0 0 0 0 0 927030
0.000560 0.002433 0.122158 -0.973130 -0.913606 -0.862494 -0.028970 1 0 0 0 0 0 0 927998
0.000565 0.002439 0.122133 -1.239447 -1.182336 -0.651777 -0.029002 1 0 0 0 0 0 0 929026
0.000555 0.002428 0.122115 -1.051826 -0.984345 -0.706385 -0.029033 1 0 0 0 0 0 0 930027
0.000549 0.002422 0.122108 -1.102563 -1.040028 -0.867632 -0.029064 1 0 0 0 0 0 0 931022
0.000547 0.002419 0.122106 -1.142676 -1.082439 -0.939133 -0.029096 1 0 0 0 0 0 0 932024
0.000545 0.002418 0.122105 -1.164671 -1.105139 -0.966373 -0.029127 1 0 0 0 0 0 0 933026
0.000531 0.002403 0.122095 -0.994708 -0.923076 -0.843925 -0.029158 1 0 0 0 0 0 0 934025
0.000524 0.002395 0.122091 -1.068430 -1.002259 -0.916922 -0.029189 1 0 0 0 0 0 0 934997
0.000507 0.002377 0.122080 -0.939986 -0.864798 -0.821914 -0.029221 1 0 0 0 0 0 0 936025
0.000499 0.002368 0.122076 -1.035923 -0.967672 -0.905797 -0.029252 1 0 0 0 0 0 0 937028
0.000481 0.002350 0.122065 -0.918712 -0.842100 -0.814551 -0.029283 1 0 0 0 0 0 0 938024
0.000467 0.002358 0.122050 -0.946284 -1.194311 -0.753134 -0.029314 1 0 0 0 0 0 0 939026
0.000459 0.002363 0.122045 -1.040891 -1.176949 -0.871420 -0.029346 1 0 0 0 0 0 0 940022
0.000442 0.002351 0.122033 -0.915167 -0.954693 -0.794368 -0.029377 1 0 0 0 0 0 0 941027
0.000434 0.002345 0.122029 -1.011444 -1.011188 -0.885021 -0.029408 1 0 0 0 0 0 0 942024
0.000430 0.002342 0.122028 -1.075908 -1.055840 -0.929273 -0.029439 1 0 0 0 0 0 0 943028
0.000414 0.002326 0.122017 -0.928852 -0.886369 -0.813292 -0.029471 1 0 0 0 0 0 0 944026
0.000406 0.002318 0.122014 -1.013899 -0.971721 -0.889182 -0.029505 1 0 0 0 0 0 0 945111
0.000389 0.002300 0.122002 -0.891279 -0.837461 -0.794579 -0.029535 1 0 0 0 0 0 0 946091
0.000380 0.002291 0.121998 -0.989770 -0.941586 -0.879046 -0.029567 1 0 0 0 0 0 0 947099
0.000376 0.002287 0.121997 -1.055335 -1.010393 -0.921079 -0.029597 1 0 0 0 0 0 0 948069
0.000360 0.002270 0.121987 -0.909017 -0.853227 -0.804036 -0.029628 1 0 0 0 0 0 0 949072
0.000353 0.002262 0.121983 -0.994134 -0.944432 -0.879700 -0.029660 1 0 0 0 0 0 0 950071
0.000335 0.002243 0.121972 -0.871763 -0.813326 -0.784776 -0.029691 1 0 0 0 0 0 0 951069
0.000327 0.002234 0.121968 -0.970184 -0.918821 -0.869377 -0.029723 1 0 0 0 0 0 0 952096
0.000317 0.002248 0.121956 -0.961921 -1.231978 -0.764834 -0.029754 1 0 0 0 0 0 0 953098
0.000298 0.002240 0.121941 -0.843032 -0.986760 -0.723340 -0.029785 1 0 0 0 0 0 0 954099
0.000289 0.002237 0.121936 -0.947998 -1.012014 -0.838504 -0.029817 1 0 0 0 0 0 0 955097
0.000271 0.002221 0.121925 -0.836292 -0.845605 -0.758476 -0.029848 1 0 0 0 0 0 0 956090
0.000262 0.002213 0.121920 -0.939859 -0.932956 -0.848605 -0.029879 1 0 0 0 0 0 0 957103
0.000258 0.002209 0.121919 -1.007981 -0.993310 -0.892665 -0.029911 1 0 0 0 0 0 0 958101
0.000242 0.002192 0.121909 -0.863194 -0.832132 -0.775718 -0.029941 1 0 0 0 0 0 0 959070
0.000234 0.002184 0.121905 -0.948709 -0.920996 -0.851867 -0.029973 1 0 0 0 0 0 0 960090
0.000217 0.002166 0.121894 -0.826773 -0.788935 -0.756569 -0.030003 1 0 0 0 0 0 0 961072
0.000208 0.002157 0.121890 -0.925034 -0.893622 -0.841462 -0.030036 1 0 0 0 0 0 0 962103
0.000204 0.002152 0.121888 -0.990448 -0.962678 -0.883670 -0.030067 1 0 0 0 0 0 0 963098
0.000188 0.002136 0.121878 -0.844467 -0.806011 -0.765787 -0.030097 1 0 0 0 0 0 0 964069
0.000181 0.002128 0.121874 -0.929187 -0.896952 -0.841842 -0.030129 1 0 0 0 0 0 0 965095
0.000163 0.002109 0.121863 -0.807028 -0.766094 -0.746230 -0.030160 1 0 0 0 0 0 0 966092
0.000155 0.002100 0.121859 -0.904920 -0.871126 -0.831211 -0.030192 1 0 0 0 0 0 0 967094
0.000137 0.002081 0.121848 -0.789544 -0.747472 -0.738727 -0.030223 1 0 0 0 0 0 0 968091
0.000128 0.002072 0.121844 -0.890759 -0.855993 -0.824925 -0.030254 1 0 0 0 0 0 0 969094
0.000110 0.002053 0.121832 -0.777128 -0.734162 -0.732728 -0.030285 1 0 0 0 0 0 0 970091
0.000101 0.002044 0.121828 -0.879079 -0.843461 -0.819143 -0.030316 1 0 0 0 0 0 0 971074
0.000097 0.002039 0.121827 -0.946378 -0.914848 -0.861941 -0.030348 1 0 0 0 0 0 0 972091
0.000095 0.002037 0.121826 -0.982101 -0.952384 -0.878723 -0.030378 1 0 0 0 0 0 0 973076
0.000080 0.002021 0.121816 -0.820207 -0.779007 -0.750251 -0.030410 1 0 0 0 0 0 0 974088
0.000073 0.002014 0.121812 -0.896337 -0.861002 -0.822919 -0.030441 1 0 0 0 0 0 0 975074
0.000056 0.001996 0.121801 -0.770210 -0.726023 -0.725566 -0.030473 1 0 0 0 0 0 0 976093
0.000048 0.001987 0.121797 -0.865674 -0.828583 -0.810382 -0.030503 1 0 0 0 0 0 0 977074
0.000043 0.001982 0.121796 -0.929720 -0.896580 -0.852624 -0.030535 1 0 0 0 0 0 0 978087
0.000028 0.001966 0.121785 -0.783514 -0.739839 -0.733831 -0.030566 1 0 0 0 0 0 0 979074
0.000020 0.001958 0.121782 -0.867481 -0.830101 -0.810254 -0.030598 1 0 0 0 0 0 0 980088
0.000003 0.001939 0.121770 -0.745295 -0.699262 -0.713845 -0.030626 1 0 0 0 0 0 0 981008
-0.000006 0.001930 0.121766 -0.842615 -0.803749 -0.799287 -0.030658 1 0 0 0 0 0 0 982016
-0.000010 0.001926 0.121765 -0.907548 -0.872665 -0.841734 -0.030689 1 0 0 0 0 0 0 983017
-0.000026 0.001909 0.121754 -0.761950 -0.716559 -0.722710 -0.030720 1 0 0 0 0 0 0 984006
-0.000033 0.001901 0.121751 -0.846006 -0.806901 -0.799287 -0.030752 1 0 0 0 0 0 0 985016
-0.000051 0.001883 0.121739 -0.724089 -0.676334 -0.702712 -0.030783 1 0 0 0 0 0 0 986007
-0.000059 0.001874 0.121735 -0.821315 -0.780710 -0.788300 -0.030814 1 0 0 0 0 0 0 987016
-0.000063 0.001869 0.121734 -0.886168 -0.849542 -0.830799 -0.030845 1 0 0 0 0 0 0 988007
-0.000079 0.001853 0.121723 -0.740699 -0.693579 -0.711517 -0.030877 1 0 0 0 0 0 0 989015
-0.000087 0.001844 0.121720 -0.824605 -0.783768 -0.788206 -0.030908 1 0 0 0 0 0 0 990016
-0.000104 0.001826 0.121708 -0.702746 -0.653273 -0.691399 -0.030939 1 0 0 0 0 0 0 991006
-0.000113 0.001817 0.121704 -0.799809 -0.757467 -0.777130 -0.030970 1 0 0 0 0 0 0 992016
-0.000117 0.001813 0.121703 -0.864593 -0.826226 -0.819696 -0.031002 1 0 0 0 0 0 0 993016
-0.000132 0.001796 0.121692 -0.719197 -0.670336 -0.700112 -0.031033 1 0 0 0 0 0 0 994006
-0.000140 0.001788 0.121689 -0.802979 -0.760395 -0.776956 -0.031064 1 0 0 0 0 0 0 995028
-0.000157 0.001770 0.121677 -0.681189 -0.629969 -0.679915 -0.031096 1 0 0 0 0 0 0 996025
-0.000166 0.001761 0.121673 -0.778086 -0.733976 -0.765780 -0.031127 1 0 0 0 0 0 0 997023
-0.000170 0.001756 0.121672 -0.842748 -0.802637 -0.808402 -0.031158 1 0 0 0 0 0 0 998017
-0.000186 0.001740 0.121661 -0.697459 -0.646844 -0.688531 -0.031189 1 0 0 0 0 0 0 998999
-0.000193 0.001732 0.121657 -0.781075 -0.736746 -0.765510 -0.031220 1 0 0 0 0 0 1 17
-0.000192 0.001709 0.121636 -0.913733 -0.544823 -0.529776 -0.031252 1 0 0 0 0 0 1 1029
-0.000191 0.001697 0.121628 -0.917017 -0.672133 -0.687301 -0.031283 1 0 0 0 0 0 1 2025
-0.000190 0.001692 0.121625 -0.912939 -0.757279 -0.767022 -0.031314 1 0 0 0 0 0 1 3024
-0.000209 0.001693 0.121604 -0.657793 -0.854774 -0.515243 -0.031346 1 0 0 0 0 0 1 4023
-0.000218 0.001694 0.121596 -0.749658 -0.859993 -0.672700 -0.031377 1 0 0 0 0 0 1 5025
-0.000236 0.001680 0.121583 -0.638587 -0.665763 -0.616047 -0.031408 1 0 0 0 0 0 1 6016
-0.000245 0.001673 0.121579 -0.741161 -0.735147 -0.717720 -0.031439 1 0 0 0 0 0 1 7020
-0.000263 0.001655 0.121567 -0.629330 -0.594508 -0.628994 -0.031470 1 0 0 0 0 0 1 8020
-0.000272 0.001647 0.121563 -0.730781 -0.692900 -0.718280 -0.031502 1 0 0 0 0 0 1 9030
-0.000290 0.001628 0.121551 -0.618396 -0.567112 -0.624958 -0.031533 1 0 0 0 0 0 1 10027
-0.000299 0.001619 0.121547 -0.719424 -0.672836 -0.712715 -0.031564 1 0 0 0 0 0 1 10999
-0.000284 0.001610 0.121535 -1.040550 -0.680831 -0.617712 -0.031595 1 0 0 0 0 0 1 11995
-0.000290 0.001591 0.121521 -0.803322 -0.549287 -0.568695 -0.031627 1 0 0 0 0 0 1 13024
-0.000299 0.001600 0.121505 -0.745061 -0.900199 -0.537286 -0.031657 1 0 0 0 0 0 1 13993
-0.000316 0.001591 0.121490 -0.614114 -0.690018 -0.528823 -0.031689 1 0 0 0 0 0 1 15021
-0.000325 0.001586 0.121484 -0.711948 -0.731736 -0.659208 -0.031721 1 0 0 0 0 0 1 16023
-0.000343 0.001569 0.121472 -0.598597 -0.575507 -0.581196 -0.031752 1 0 0 0 0 0 1 17023
-0.000352 0.001561 0.121468 -0.699005 -0.665445 -0.674698 -0.031783 1 0 0 0 0 0 1 18022
-0.000350 0.001538 0.121446 -0.840793 -0.474262 -0.444180 -0.031814 1 0 0 0 0 0 1 19022
-0.000350 0.001527 0.121438 -0.847968 -0.600940 -0.604008 -0.031846 1 0 0 0 0 0 1 20021
-0.000350 0.001522 0.121436 -0.845863 -0.685742 -0.684447 -0.031877 1 0 0 0 0 0 1 21024
-0.000363 0.001505 0.121425 -0.665765 -0.539089 -0.577783 -0.031908 1 0 0 0 0 0 1 22023
-0.000375 0.001514 0.121410 -0.657548 -0.877260 -0.514781 -0.031939 1 0 0 0 0 0 1 23022
-0.000394 0.001505 0.121395 -0.553838 -0.660567 -0.493440 -0.031971 1 0 0 0 0 0 1 24021
-0.000404 0.001501 0.121389 -0.665149 -0.698723 -0.619528 -0.032002 1 0 0 0 0 0 1 25019
-0.000408 0.001498 0.121387 -0.737642 -0.732027 -0.677423 -0.032033 1 0 0 0 0 0 1 26015
-0.000405 0.001479 0.121366 -0.851642 -0.497808 -0.423404 -0.032064 1 0 0 0 0 0 1 27015
-0.000404 0.001469 0.121359 -0.843249 -0.601189 -0.574129 -0.032096 1 0 0 0 0 0 1 28022
-0.000416 0.001450 0.121346 -0.654462 -0.483296 -0.513233 -0.032127 1 0 0 0 0 0 1 29024
-0.000428 0.001459 0.121331 -0.641199 -0.837297 -0.468662 -0.032158 1 0 0 0 0 0 1 30022
-0.000434 0.001463 0.121325 -0.713691 -0.819694 -0.591712 -0.032189 1 0 0 0 0 0 1 31022
-0.000450 0.001451 0.121313 -0.579772 -0.600240 -0.510904 -0.032220 1 0 0 0 0 0 1 32014
-0.000439 0.001441 0.121299 -0.922903 -0.593303 -0.465880 -0.032252 1 0 0 0 0 0 1 33018
-0.000434 0.001436 0.121294 -0.890032 -0.659828 -0.582206 -0.032283 1 0 0 0 0 0 1 34021
-0.000444 0.001419 0.121282 -0.675180 -0.508980 -0.498290 -0.032314 1 0 0 0 0 0 1 35022
-0.000450 0.001411 0.121278 -0.720545 -0.600194 -0.590257 -0.032345 1 0 0 0 0 0 1 36010
-0.000452 0.001407 0.121276 -0.759018 -0.662245 -0.634945 -0.032377 1 0 0 0 0 0 1 37019
-0.000467 0.001390 0.121265 -0.601729 -0.504305 -0.513871 -0.032408 1 0 0 0 0 0 1 38020
-0.000480 0.001400 0.121251 -0.604691 -0.836352 -0.446306 -0.032439 1 0 0 0 0 0 1 39020
-0.000486 0.001406 0.121246 -0.685228 -0.807684 -0.560982 -0.032471 1 0 0 0 0 0 1 40022
-0.000502 0.001394 0.121234 -0.555525 -0.582936 -0.476842 -0.032502 1 0 0 0 0 0 1 41015
-0.000511 0.001388 0.121230 -0.646093 -0.634450 -0.568980 -0.032533 1 0 0 0 0 0 1 42021
-0.000515 0.001386 0.121228 -0.707430 -0.676339 -0.613705 -0.032564 1 0 0 0 0 0 1 43009
-0.000498 0.001380 0.121217 -0.994554 -0.637764 -0.492965 -0.032596 1 0 0 0 0 0 1 44022
-0.000508 0.001381 0.121193 -0.666608 -0.726780 -0.286643 -0.032627 1 0 0 0 0 0 1 45022
-0.000513 0.001381 0.121184 -0.698311 -0.731110 -0.472674 -0.032658 1 0 0 0 0 0 1 46021
-0.000516 0.001382 0.121181 -0.734472 -0.728542 -0.563838 -0.032689 1 0 0 0 0 0 1 47021
-0.000530 0.001368 0.121170 -0.576749 -0.536194 -0.460044 -0.032720 1 0 0 0 0 0 1 48011
-0.000538 0.001361 0.121166 -0.652511 -0.605722 -0.544287 -0.032751 1 0 0 0 0 0 1 49008
-0.000541 0.001358 0.121164 -0.706436 -0.656924 -0.586202 -0.032786 1 0 0 0 0 0 1 50119
-0.000543 0.001356 0.121164 -0.735260 -0.684180 -0.602349 -0.032814 1 0 0 0 0 0 1 51007
-0.000557 0.001341 0.121153 -0.572038 -0.507822 -0.469767 -0.032845 1 0 0 0 0 0 1 52014
-0.000564 0.001334 0.121150 -0.644712 -0.585415 -0.543809 -0.032876 1 0 0 0 0 0 1 53006
-0.000568 0.001330 0.121149 -0.696958 -0.640650 -0.582083 -0.032908 1 0 0 0 0 0 1 54013
-0.000570 0.001328 0.121148 -0.725050 -0.670038 -0.597039 -0.032939 1 0 0 0 0 0 1 55005
-0.000584 0.001313 0.121138 -0.561490 -0.494766 -0.463859 -0.032970 1 0 0 0 0 0 1 56013
-0.000596 0.001324 0.121123 -0.560760 -0.817636 -0.392370 -0.033001 1 0 0 0 0 0 1 57005
-0.000602 0.001329 0.121118 -0.639203 -0.784422 -0.505573 -0.033033 1 0 0 0 0 0 1 58013
-0.000606 0.001332 0.121117 -0.686877 -0.748107 -0.559280 -0.033064 1 0 0 0 0 0 1 59007
-0.000607 0.001333 0.121116 -0.711966 -0.728063 -0.579786 -0.033095 1 0 0 0 0 0 1 60004
-0.000621 0.001320 0.121105 -0.546923 -0.527764 -0.448447 -0.033127 1 0 0 0 0 0 1 61014
-0.000628 0.001313 0.121102 -0.618421 -0.593176 -0.523106 -0.033158 1 0 0 0 0 0 1 62004
-0.000632 0.001310 0.121100 -0.670091 -0.642284 -0.561600 -0.033189 1 0 0 0 0 0 1 63014
-0.000633 0.001308 0.121100 -0.697887 -0.668623 -0.576593 -0.033220 1 0 0 0 0 0 1 64004
-0.000647 0.001293 0.121090 -0.534303 -0.491927 -0.443182 -0.033252 1 0 0 0 0 0 1 65014
-0.000654 0.001286 0.121086 -0.606454 -0.569114 -0.517202 -0.033282 1 0 0 0 0 0 1 66004
-0.000658 0.001282 0.121085 -0.658437 -0.624100 -0.555479 -0.033314 1 0 0 0 0 0 1 67022
-0.000660 0.001280 0.121084 -0.686384 -0.653374 -0.570412 -0.033346 1 0 0 0 0 0 1 68032
-0.000661 0.001279 0.121084 -0.700868 -0.668409 -0.576095 -0.033377 1 0 0 0 0 0 1 69018
-0.000674 0.001265 0.121074 -0.530547 -0.486034 -0.439144 -0.033408 1 0 0 0 0 0 1 70013
-0.000681 0.001258 0.121070 -0.599192 -0.560270 -0.512054 -0.033439 1 0 0 0 0 0 1 71019
-0.000684 0.001254 0.121069 -0.649385 -0.613757 -0.549912 -0.033470 1 0 0 0 0 0 1 71999
-0.000686 0.001252 0.121068 -0.676461 -0.642305 -0.564706 -0.033502 1 0 0 0 0 0 1 73026
-0.000700 0.001237 0.121058 -0.512615 -0.466830 -0.430899 -0.033533 1 0 0 0 0 0 1 74022
-0.000707 0.001230 0.121054 -0.584443 -0.544408 -0.505014 -0.033564 1 0 0 0 0 0 1 75022
-0.000711 0.001226 0.121053 -0.636237 -0.599569 -0.543320 -0.033595 1 0 0 0 0 0 1 76020
-0.000712 0.001224 0.121053 -0.664084 -0.628931 -0.558241 -0.033627 1 0 0 0 0 0 1 77021
-0.000713 0.001224 0.121052 -0.678537 -0.644007 -0.563920 -0.033658 1 0 0 0 0 0 1 78022
-0.000727 0.001209 0.121042 -0.508287 -0.461768 -0.426655 -0.033689 1 0 0 0 0 0 1 79020
-0.000734 0.001202 0.121038 -0.576762 -0.535846 -0.499670 -0.033720 1 0 0 0 0 0 1 80019
-0.000737 0.001198 0.121037 -0.626876 -0.589266 -0.537594 -0.033752 1 0 0 0 0 0 1 81019
-0.000739 0.001197 0.121037 -0.653896 -0.617744 -0.552377 -0.033783 1 0 0 0 0 0 1 82020
-0.000753 0.001182 0.121026 -0.490150 -0.442366 -0.418250 -0.033814 1 0 0 0 0 0 1 83024
-0.000765 0.001192 0.121012 -0.488804 -0.764864 -0.347132 -0.033846 1 0 0 0 0 0 1 84021
-0.000772 0.001198 0.121007 -0.566644 -0.731317 -0.460316 -0.033877 1 0 0 0 0 0 1 85022
-0.000775 0.001200 0.121005 -0.614025 -0.694845 -0.513931 -0.033908 1 0 0 0 0 0 1 86021
-0.000776 0.001202 0.121004 -0.638970 -0.674733 -0.534341 -0.033939 1 0 0 0 0 0 1 87013
-0.000777 0.001202 0.121004 -0.651883 -0.664713 -0.541949 -0.033970 1 0 0 0 0 0 1 88018
-0.000791 0.001189 0.120994 -0.481003 -0.469979 -0.405073 -0.034002 1 0 0 0 0 0 1 89022
-0.000797 0.001182 0.120990 -0.548939 -0.537628 -0.478407 -0.034033 1 0 0 0 0 0 1 90020
-0.000801 0.001179 0.120989 -0.598765 -0.587830 -0.516430 -0.034064 1 0 0 0 0 0 1 91022
-0.000802 0.001177 0.120988 -0.625620 -0.614679 -0.531242 -0.034095 1 0 0 0 0 0 1 92020
-0.000816 0.001162 0.120978 -0.461936 -0.438604 -0.396853 -0.034127 1 0 0 0 0 0 1 93023
-0.000823 0.001155 0.120974 -0.533404 -0.515487 -0.471148 -0.034158 1 0 0 0 0 0 1 94017
-0.000827 0.001151 0.120973 -0.584978 -0.570287 -0.509529 -0.034189 1 0 0 0 0 0 1 95022
-0.000829 0.001149 0.120973 -0.612702 -0.599430 -0.524450 -0.034221 1 0 0 0 0 0 1 96020
-0.000830 0.001148 0.120972 -0.627059 -0.614405 -0.530100 -0.034252 1 0 0 0 0 0 1 97018
-0.000830 0.001148 0.120972 -0.634571 -0.622177 -0.532400 -0.034283 1 0 0 0 0 0 1 98019
-0.000843 0.001134 0.120962 -0.461064 -0.436496 -0.393360 -0.034314 1 0 0 0 0 0 1 99019
-0.000850 0.001126 0.120958 -0.527485 -0.508479 -0.466140 -0.034345 1 0 0 0 0 0 1 100019
-0.000853 0.001123 0.120957 -0.576524 -0.560804 -0.503981 -0.034377 1 0 0 0 0 0 1 101021
-0.000855 0.001121 0.120957 -0.602983 -0.588734 -0.518715 -0.034408 1 0 0 0 0 0 1 102018
-0.000869 0.001106 0.120946 -0.439227 -0.413306 -0.383975 -0.034439 1 0 0 0 0 0 1 103020
-0.000876 0.001099 0.120943 -0.510441 -0.490323 -0.458387 -0.034470 1 0 0 0 0 0 1 104020
-0.000880 0.001095 0.120941 -0.561871 -0.545155 -0.496796 -0.034502 1 0 0 0 0 0 1 105021
-0.000881 0.001093 0.120941 -0.589530 -0.574319 -0.511735 -0.034533 1 0 0 0 0 0 1 106017
-0.000882 0.001092 0.120941 -0.603831 -0.589271 -0.517369 -0.034564 1 0 0 0 0 0 1 107015
-0.000883 0.001092 0.120941 -0.611295 -0.597025 -0.519643 -0.034595 1 0 0 0 0 0 1 108006
-0.000896 0.001078 0.120930 -0.437889 -0.411447 -0.380284 -0.034627 1 0 0 0 0 0 1 109014
-0.000903 0.001071 0.120927 -0.504152 -0.483266 -0.453177 -0.034658 1 0 0 0 0 0 1 110006
-0.000906 0.001067 0.120925 -0.553106 -0.535517 -0.491058 -0.034689 1 0 0 0 0 0 1 111020
-0.000908 0.001065 0.120925 -0.579517 -0.563398 -0.505799 -0.034720 1 0 0 0 0 0 1 112020
-0.000922 0.001051 0.120914 -0.415827 -0.388050 -0.370751 -0.034752 1 0 0 0 0 0 1 113021
-0.000929 0.001043 0.120911 -0.486893 -0.464884 -0.445264 -0.034783 1 0 0 0 0 0 1 114017
-0.000932 0.001040 0.120909 -0.538222 -0.519624 -0.483725 -0.034814 1 0 0 0 0 0 1 115020
-0.000934 0.001038 0.120909 -0.565830 -0.548735 -0.498653 -0.034845 1 0 0 0 0 0 1 116018
-0.000935 0.001037 0.120909 -0.580100 -0.563655 -0.504296 -0.034877 1 0 0 0 0 0 1 117020
-0.000935 0.001036 0.120909 -0.587527 -0.571369 -0.506561 -0.034908 1 0 0 0 0 0 1 118017
-0.000949 0.001022 0.120898 -0.414233 -0.385888 -0.366857 -0.034939 1 0 0 0 0 0 1 119014
-0.000955 0.001015 0.120895 -0.480323 -0.457540 -0.439862 -0.034970 1 0 0 0 0 0 1 120004
-0.000959 0.001012 0.120893 -0.529184 -0.509696 -0.477802 -0.035002 1 0 0 0 0 0 1 121013
-0.000960 0.001010 0.120893 -0.555523 -0.537502 -0.492535 -0.035032 1 0 0 0 0 0 1 122002
-0.000961 0.001009 0.120893 -0.569171 -0.551770 -0.498093 -0.035064 1 0 0 0 0 0 1 123011
-0.000975 0.000994 0.120882 -0.399041 -0.369632 -0.359390 -0.035095 1 0 0 0 0 0 1 124002
-0.000981 0.000987 0.120879 -0.466641 -0.442851 -0.432861 -0.035126 1 0 0 0 0 0 1 125011
-0.000985 0.000984 0.120877 -0.516245 -0.495759 -0.470953 -0.035157 1 0 0 0 0 0 1 126002
-0.000986 0.000982 0.120877 -0.542958 -0.523956 -0.485745 -0.035189 1 0 0 0 0 0 1 127002
-0.000987 0.000981 0.120877 -0.556765 -0.538421 -0.491321 -0.035220 1 0 0 0 0 0 1 128011
-0.000988 0.000981 0.120877 -0.563973 -0.545879 -0.493558 -0.035251 1 0 0 0 0 0 1 129002
-0.001001 0.000966 0.120866 -0.390650 -0.360388 -0.353531 -0.035283 1 0 0 0 0 0 1 130011
-0.001008 0.000959 0.120863 -0.456544 -0.431824 -0.426632 -0.035314 1 0 0 0 0 0 1 131002
-0.001011 0.000956 0.120861 -0.505279 -0.483847 -0.464604 -0.035345 1 0 0 0 0 0 1 132010
-0.001013 0.000954 0.120861 -0.531549 -0.511581 -0.479349 -0.035376 1 0 0 0 0 0 1 133002
-0.001014 0.000953 0.120861 -0.545154 -0.525804 -0.484909 -0.035408 1 0 0 0 0 0 1 134010
-0.001014 0.000953 0.120861 -0.552235 -0.533155 -0.487135 -0.035439 1 0 0 0 0 0 1 135002
-0.001027 0.000939 0.120850 -0.378905 -0.347655 -0.346929 -0.035470 1 0 0 0 0 0 1 136010
-0.001034 0.000932 0.120847 -0.444680 -0.418967 -0.420085 -0.035501 1 0 0 0 0 0 1 137005
-0.001037 0.000928 0.120845 -0.493366 -0.470940 -0.458088 -0.035533 1 0 0 0 0 0 1 138024
-0.001039 0.000926 0.120845 -0.519613 -0.498649 -0.472850 -0.035565 1 0 0 0 0 0 1 139031
-0.001040 0.000925 0.120845 -0.533182 -0.512835 -0.478378 -0.035595 1 0 0 0 0 0 1 140006
-0.001040 0.000925 0.120845 -0.540229 -0.520165 -0.480601 -0.035626 1 0 0 0 0 0 1 141004
-0.001040 0.000925 0.120845 -0.544017 -0.524050 -0.481656 -0.035658 1 0 0 0 0 0 1 142021
-0.001041 0.000925 0.120845 -0.546154 -0.526237 -0.482300 -0.035689 1 0 0 0 0 0 1 143024
-0.001041 0.000925 0.120845 -0.547468 -0.527561 -0.482800 -0.035721 1 0 0 0 0 0 1 144021
-0.001054 0.000911 0.120834 -0.371271 -0.339069 -0.341803 -0.035752 1 0 0 0 0 0 1 145021
-0.001060 0.000904 0.120831 -0.435524 -0.408797 -0.414801 -0.035783 1 0 0 0 0 0 1 146019
-0.001064 0.000900 0.120829 -0.483414 -0.459948 -0.452751 -0.035814 1 0 0 0 0 0 1 147024
-0.001065 0.000898 0.120829 -0.509262 -0.487239 -0.467465 -0.035845 1 0 0 0 0 0 1 148018
-0.001066 0.000898 0.120829 -0.522630 -0.501244 -0.472999 -0.035877 1 0 0 0 0 0 1 149019
-0.001066 0.000897 0.120829 -0.529583 -0.508464 -0.475212 -0.035908 1 0 0 0 0 0 1 150018
-0.001067 0.000897 0.120829 -0.533309 -0.512282 -0.476247 -0.035939 1 0 0 0 0 0 1 151017
-0.001067 0.000897 0.120829 -0.535409 -0.514415 -0.476890 -0.035971 1 0 0 0 0 0 1 152020
-0.001080 0.000883 0.120818 -0.359655 -0.326385 -0.335774 -0.036002 1 0 0 0 0 0 1 153018
-0.001086 0.000876 0.120815 -0.424004 -0.396229 -0.408816 -0.036033 1 0 0 0 0 0 1 154019
-0.001090 0.000872 0.120813 -0.471953 -0.447430 -0.446794 -0.036064 1 0 0 0 0 0 1 155017
-0.001091 0.000871 0.120813 -0.497818 -0.474753 -0.461526 -0.036095 1 0 0 0 0 0 1 156016
-0.001092 0.000870 0.120813 -0.511199 -0.488743 -0.467056 -0.036127 1 0 0 0 0 0 1 157018
-0.001093 0.000869 0.120813 -0.518147 -0.495953 -0.469253 -0.036158 1 0 0 0 0 0 1 158017
-0.001093 0.000869 0.120813 -0.521855 -0.499768 -0.470294 -0.036189 1 0 0 0 0 0 1 159017
-0.001093 0.000869 0.120813 -0.523927 -0.501904 -0.470911 -0.036220 1 0 0 0 0 0 1 160006
-0.001093 0.000869 0.120813 -0.525211 -0.503182 -0.471401 -0.036252 1 0 0 0 0 0 1 161015
-0.001093 0.000869 0.120813 -0.526070 -0.504041 -0.471833 -0.036283 1 0 0 0 0 0 1 162011
-0.001093 0.000869 0.120813 -0.526733 -0.504680 -0.472252 -0.036314 1 0 0 0 0 0 1 163017
-0.001093 0.000869 0.120813 -0.527288 -0.505219 -0.472648 -0.036345 1 0 0 0 0 0 1 164006
-0.001093 0.000869 0.120813 -0.527793 -0.505722 -0.473066 -0.036377 1 0 0 0 0 0 1 165019
-0.001106 0.000855 0.120802 -0.351249 -0.316848 -0.331667 -0.036408 1 0 0 0 0 0 1 166018
-0.001113 0.000848 0.120799 -0.415099 -0.386181 -0.404736 -0.036439 1 0 0 0 0 0 1 167017
-0.001116 0.000845 0.120797 -0.462797 -0.437105 -0.442710 -0.036470 1 0 0 0 0 0 1 168019
-0.001118 0.000843 0.120797 -0.488539 -0.464298 -0.457448 -0.036502 1 0 0 0 0 0 1 169020
-0.001118 0.000842 0.120797 -0.501836 -0.478213 -0.462970 -0.036533 1 0 0 0 0 0 1 170017
-0.001119 0.000842 0.120797 -0.508733 -0.485386 -0.465155 -0.036564 1 0 0 0 0 0 1 171017
-0.001119 0.000841 0.120797 -0.512422 -0.489184 -0.466190 -0.036595 1 0 0 0 0 0 1 172018
-0.001119 0.000841 0.120797 -0.514493 -0.491287 -0.466800 -0.036627 1 0 0 0 0 0 1 173019
-0.001119 0.000841 0.120797 -0.515748 -0.492548 -0.467284 -0.036658 1 0 0 0 0 0 1 174017
-0.001119 0.000841 0.120797 -0.516598 -0.493382 -0.467697 -0.036689 1 0 0 0 0 0 1 175017
-0.001119 0.000841 0.120797 -0.517234 -0.494006 -0.468111 -0.036720 1 0 0 0 0 0 1 176018
-0.001119 0.000841 0.120797 -0.517775 -0.494548 -0.468517 -0.036752 1 0 0 0 0 0 1 177018
-0.001119 0.000841 0.120797 -0.518263 -0.495005 -0.468912 -0.036783 1 0 0 0 0 0 1 178006
-0.001119 0.000841 0.120797 -0.518732 -0.495470 -0.469308 -0.036814 1 0 0 0 0 0 1 179015
-0.001119 0.000841 0.120797 -0.519198 -0.495903 -0.469709 -0.036846 1 0 0 0 0 0 1 180023
-0.001119 0.000841 0.120797 -0.519638 -0.496323 -0.470105 -0.036877 1 0 0 0 0 0 1 181019
-0.001119 0.000841 0.120797 -0.520078 -0.496743 -0.470503 -0.036908 1 0 0 0 0 0 1 182018
-0.001119 0.000841 0.120797 -0.520526 -0.497171 -0.470907 -0.036939 1 0 0 0 0 0 1 183016
-0.001119 0.000841 0.120797 -0.520968 -0.497593 -0.471307 -0.036970 1 0 0 0 0 0 1 184018
-0.001119 0.000841 0.120797 -0.521401 -0.498006 -0.471699 -0.037002 1 0 0 0 0 0 1 185019
-0.001119 0.000841 0.120797 -0.521848 -0.498433 -0.472103 -0.037033 1 0 0 0 0 0 1 186017
-0.001119 0.000841 0.120797 -0.522281 -0.498846 -0.472495 -0.037064 1 0 0 0 0 0 1 187017
-0.001132 0.000827 0.120786 -0.345662 -0.309901 -0.330851 -0.037095 1 0 0 0 0 0 1 188017
-0.001139 0.000820 0.120783 -0.409360 -0.379076 -0.403940 -0.037127 1 0 0 0 0 0 1 189018
-0.001142 0.000817 0.120781 -0.456964 -0.429918 -0.441931 -0.037158 1 0 0 0 0 0 1 190010
-0.001144 0.000815 0.120781 -0.482649 -0.457053 -0.456646 -0.037189 1 0 0 0 0 0 1 191001
-0.001145 0.000814 0.120781 -0.495933 -0.470940 -0.462163 -0.037220 1 0 0 0 0 0 1 192009
-0.001145 0.000814 0.120781 -0.502819 -0.478086 -0.464354 -0.037251 1 0 0 0 0 0 1 193001
-0.001145 0.000814 0.120781 -0.506482 -0.481868 -0.465370 -0.037282 1 0 0 0 0 0 1 194000
-0.001145 0.000814 0.120781 -0.508548 -0.483968 -0.465982 -0.037314 1 0 0 0 0 0 1 195009
-0.001145 0.000813 0.120781 -0.509778 -0.485202 -0.466449 -0.037345 1 0 0 0 0 0 1 195999
-0.001145 0.000813 0.120781 -0.510614 -0.486037 -0.466871 -0.037376 1 0 0 0 0 0 1 197009
-0.001145 0.000813 0.120781 -0.511244 -0.486642 -0.467268 -0.037407 1 0 0 0 0 0 1 198000
-0.001145 0.000813 0.120781 -0.511781 -0.487161 -0.467656 -0.037439 1 0 0 0 0 0 1 199008
-0.001145 0.000813 0.120781 -0.512250 -0.487628 -0.468049 -0.037470 1 0 0 0 0 0 1 200000
-0.001145 0.000813 0.120781 -0.512705 -0.488049 -0.468444 -0.037501 1 0 0 0 0 0 1 201009
-0.001145 0.000813 0.120781 -0.513146 -0.488470 -0.468824 -0.037532 1 0 0 0 0 0 1 202000
-0.001145 0.000813 0.120781 -0.513587 -0.488890 -0.469224 -0.037564 1 0 0 0 0 0 1 203009
-0.001145 0.000813 0.120781 -0.514011 -0.489294 -0.469611 -0.037595 1 0 0 0 0 0 1 203999
-0.001145 0.000813 0.120781 -0.514443 -0.489705 -0.470005 -0.037626 1 0 0 0 0 0 1 205009
-0.001145 0.000813 0.120781 -0.514866 -0.490108 -0.470392 -0.037657 1 0 0 0 0 0 1 206000
-0.001145 0.000813 0.120781 -0.515297 -0.490518 -0.470785 -0.037689 1 0 0 0 0 0 1 207008
-0.001145 0.000813 0.120781 -0.515729 -0.490928 -0.471180 -0.037720 1 0 0 0 0 0 1 208018
-0.001145 0.000813 0.120781 -0.516156 -0.491335 -0.471570 -0.037752 1 0 0 0 0 0 1 209018
-0.001145 0.000813 0.120781 -0.516586 -0.491744 -0.471963 -0.037783 1 0 0 0 0 0 1 210024
-0.001145 0.000813 0.120781 -0.517003 -0.492155 -0.472340 -0.037814 1 0 0 0 0 0 1 211008
-0.001145 0.000813 0.120781 -0.517424 -0.492558 -0.472746 -0.037845 1 0 0 0 0 0 1 212016
-0.001145 0.000813 0.120781 -0.517864 -0.492963 -0.473133 -0.037877 1 0 0 0 0 0 1 213020
-0.001145 0.000813 0.120781 -0.518290 -0.493367 -0.473521 -0.037908 1 0 0 0 0 0 1 214014
-0.001145 0.000813 0.120781 -0.518718 -0.493775 -0.473912 -0.037939 1 0 0 0 0 0 1 215017
-0.001145 0.000813 0.120781 -0.519146 -0.494182 -0.474303 -0.037970 1 0 0 0 0 0 1 216018
-0.001145 0.000813 0.120781 -0.519570 -0.494600 -0.474686 -0.038002 1 0 0 0 0 0 1 217018
-0.001145 0.000813 0.120781 -0.519999 -0.494995 -0.475081 -0.038033 1 0 0 0 0 0 1 218015
-0.001145 0.000813 0.120781 -0.520427 -0.495401 -0.475473 -0.038064 1 0 0 0 0 0 1 219016
-0.001145 0.000813 0.120781 -0.520855 -0.495808 -0.475864 -0.038095 1 0 0 0 0 0 1 220017
-0.001145 0.000813 0.120781 -0.521282 -0.496215 -0.476254 -0.038127 1 0 0 0 0 0 1 221017
-0.001145 0.000813 0.120781 -0.521703 -0.496630 -0.476635 -0.038158 1 0 0 0 0 0 1 222011
-0.001145 0.000813 0.120781 -0.522136 -0.497030 -0.477034 -0.038189 1 0 0 0 0 0 1 223017
-0.001145 0.000813 0.120781 -0.522566 -0.497437 -0.477426 -0.038221 1 0 0 0 0 0 1 224021
-0.001145 0.000813 0.120781 -0.522993 -0.497844 -0.477817 -0.038252 1 0 0 0 0 0 1 225022
-0.001145 0.000813 0.120781 -0.523418 -0.498248 -0.478205 -0.038283 1 0 0 0 0 0 1 226016
-0.001145 0.000813 0.120781 -0.523841 -0.498650 -0.478592 -0.038314 1 0 0 0 0 0 1 227006
-0.001145 0.000813 0.120781 -0.524266 -0.499070 -0.478976 -0.038345 1 0 0 0 0 0 1 228009
-0.001145 0.000813 0.120781 -0.524688 -0.499473 -0.479382 -0.038377 1 0 0 0 0 0 1 229017
-0.001145 0.000813 0.120781 -0.525125 -0.499875 -0.479767 -0.038408 1 0 0 0 0 0 1 230015
-0.001145 0.000813 0.120781 -0.525554 -0.500282 -0.480157 -0.038439 1 0 0 0 0 0 1 231016
-0.001145 0.000813 0.120781 -0.525981 -0.500688 -0.480547 -0.038470 1 0 0 0 0 0 1 232016
-0.001145 0.000813 0.120781 -0.526405 -0.501106 -0.480931 -0.038502 1 0 0 0 0 0 1 233016
-0.001145 0.000813 0.120781 -0.526835 -0.501503 -0.481327 -0.038533 1 0 0 0 0 0 1 234016
-0.001145 0.000813 0.120781 -0.527271 -0.501917 -0.481725 -0.038564 1 0 0 0 0 0 1 235015
-0.001145 0.000813 0.120781 -0.527690 -0.502315 -0.482109 -0.038595 1 0 0 0 0 0 1 236014
-0.001145 0.000813 0.120781 -0.528118 -0.502722 -0.482500 -0.038627 1 0 0 0 0 0 1 237017
-0.001145 0.000813 0.120781 -0.528540 -0.503124 -0.482885 -0.038658 1 0 0 0 0 0 1 238004
-0.001145 0.000813 0.120781 -0.528968 -0.503546 -0.483273 -0.038689 1 0 0 0 0 0 1 239014
-0.001145 0.000813 0.120781 -0.529399 -0.503943 -0.483670 -0.038720 1 0 0 0 0 0 1 240016
-0.001145 0.000813 0.120781 -0.529827 -0.504349 -0.484061 -0.038752 1 0 0 0 0 0 1 241016
-0.001145 0.000813 0.120781 -0.530254 -0.504755 -0.484451 -0.038783 1 0 0 0 0 0 1 242015
-0.001145 0.000813 0.120781 -0.530681 -0.505162 -0.484841 -0.038814 1 0 0 0 0 0 1 243015
-0.001145 0.000813 0.120781 -0.531107 -0.505567 -0.485231 -0.038845 1 0 0 0 0 0 1 244013
-0.001145 0.000813 0.120781 -0.531533 -0.505987 -0.485616 -0.038877 1 0 0 0 0 0 1 245017
-0.001145 0.000813 0.120781 -0.531962 -0.506383 -0.486011 -0.038908 1 0 0 0 0 0 1 246015
-0.001145 0.000813 0.120781 -0.532390 -0.506789 -0.486402 -0.038939 1 0 0 0 0 0 1 247015
-0.001145 0.000813 0.120781 -0.532816 -0.507194 -0.486791 -0.038970 1 0 0 0 0 0 1 248012
-0.001145 0.000813 0.120781 -0.533246 -0.507603 -0.487184 -0.039002 1 0 0 0 0 0 1 249018
-0.001145 0.000813 0.120781 -0.533665 -0.508017 -0.487585 -0.039033 1 0 0 0 0 0 1 250028
-0.001145 0.000813 0.120781 -0.534101 -0.508433 -0.487964 -0.039065 1 0 0 0 0 0 1 251031
-0.001145 0.000813 0.120781 -0.534530 -0.508828 -0.488358 -0.039096 1 0 0 0 0 0 1 252026
-0.001145 0.000813 0.120781 -0.534959 -0.509234 -0.488749 -0.039127 1 0 0 0 0 0 1 253028
-0.001145 0.000813 0.120781 -0.535384 -0.509639 -0.489138 -0.039158 1 0 0 0 0 0 1 254024
-0.001145 0.000813 0.120781 -0.535812 -0.510046 -0.489529 -0.039189 1 0 0 0 0 0 1 255025
-0.001145 0.000813 0.120781 -0.536235 -0.510464 -0.489912 -0.039221 1 0 0 0 0 0 1 256024
-0.001145 0.000813 0.120781 -0.536675 -0.510870 -0.490316 -0.039252 1 0 0 0 0 0 1 257026
-0.001145 0.000813 0.120781 -0.537094 -0.511267 -0.490700 -0.039283 1 0 0 0 0 0 1 258024
-0.001145 0.000813 0.120781 -0.537521 -0.511673 -0.491090 -0.039314 1 0 0 0 0 0 1 259023
-0.001145 0.000813 0.120781 -0.537948 -0.512080 -0.491481 -0.039346 1 0 0 0 0 0 1 260024
-0.001145 0.000813 0.120781 -0.538368 -0.512494 -0.491861 -0.039377 1 0 0 0 0 0 1 261015
-0.001145 0.000813 0.120781 -0.538802 -0.512894 -0.492260 -0.039408 1 0 0 0 0 0 1 262022
-0.001145 0.000813 0.120781 -0.539225 -0.513296 -0.492647 -0.039439 1 0 0 0 0 0 1 263013
-0.001145 0.000813 0.120781 -0.539657 -0.513706 -0.493041 -0.039471 1 0 0 0 0 0 1 264023
-0.001145 0.000813 0.120781 -0.540112 -0.514139 -0.493457 -0.039504 1 0 0 0 0 0 1 265087
-0.001145 0.000813 0.120781 -0.540536 -0.514543 -0.493845 -0.039535 1 0 0 0 0 0 1 266081
-0.001145 0.000813 0.120781 -0.540953 -0.514954 -0.494222 -0.039566 1 0 0 0 0 0 1 267064
-0.001145 0.000813 0.120781 -0.541390 -0.515357 -0.494624 -0.039597 1 0 0 0 0 0 1 268080
-0.001145 0.000813 0.120781 -0.541783 -0.515730 -0.494984 -0.039626 1 0 0 0 0 0 1 268999
-0.001145 0.000813 0.120781 -0.542201 -0.516142 -0.495383 -0.039658 1 0 0 0 0 0 1 270006
-0.001145 0.000813 0.120781 -0.542635 -0.516543 -0.495765 -0.039689 1 0 0 0 0 0 1 270997
-0.001145 0.000813 0.120781 -0.543064 -0.516965 -0.496151 -0.039720 1 0 0 0 0 0 1 272007
-0.001145 0.000813 0.120781 -0.543491 -0.517358 -0.496544 -0.039751 1 0 0 0 0 0 1 272998
-0.001145 0.000813 0.120781 -0.543922 -0.517766 -0.496938 -0.039783 1 0 0 0 0 0 1 274006
-0.001145 0.000813 0.120781 -0.544354 -0.518179 -0.497332 -0.039814 1 0 0 0 0 0 1 274998
-0.001145 0.000813 0.120781 -0.544777 -0.518581 -0.497720 -0.039845 1 0 0 0 0 0 1 276006
-0.001145 0.000813 0.120781 -0.545204 -0.518987 -0.498110 -0.039876 1 0 0 0 0 0 1 277007
-0.001145 0.000813 0.120781 -0.545624 -0.519401 -0.498490 -0.039907 1 0 0 0 0 0 1 277997
-0.001145 0.000813 0.120781 -0.546058 -0.519801 -0.498890 -0.039939 1 0 0 0 0 0 1 279006
-0.001145 0.000813 0.120781 -0.546482 -0.520203 -0.499277 -0.039970 1 0 0 0 0 0 1 279997
-0.001145 0.000813 0.120781 -0.546913 -0.520614 -0.499671 -0.040001 1 0 0 0 0 0 1 281007
-0.001145 0.000813 0.120781 -0.547336 -0.521016 -0.500058 -0.040032 1 0 0 0 0 0 1 281997
-0.001145 0.000813 0.120781 -0.547765 -0.521439 -0.500446 -0.040064 1 0 0 0 0 0 1 283009
-0.001145 0.000813 0.120781 -0.548194 -0.521835 -0.500841 -0.040095 1 0 0 0 0 0 1 284006
-0.001145 0.000813 0.120781 -0.548625 -0.522244 -0.501235 -0.040127 1 0 0 0 0 0 1 285014
-0.001145 0.000813 0.120781 -0.549051 -0.522649 -0.501624 -0.040158 1 0 0 0 0 0 1 286010
-0.001145 0.000813 0.120781 -0.549473 -0.523050 -0.502009 -0.040189 1 0 0 0 0 0 1 286997
-0.001145 0.000813 0.120781 -0.549904 -0.523460 -0.502403 -0.040220 1 0 0 0 0 0 1 288006
-0.001145 0.000813 0.120781 -0.550328 -0.523879 -0.502787 -0.040251 1 0 0 0 0 0 1 289007
-0.001145 0.000813 0.120781 -0.550751 -0.524282 -0.503194 -0.040283 1 0 0 0 0 0 1 290017
-0.001145 0.000813 0.120781 -0.551187 -0.524684 -0.503578 -0.040314 1 0 0 0 0 0 1 291014
-0.001145 0.000813 0.120781 -0.551616 -0.525091 -0.503968 -0.040345 1 0 0 0 0 0 1 292015
-0.001145 0.000813 0.120781 -0.552044 -0.525497 -0.504359 -0.040377 1 0 0 0 0 0 1 293015
-0.001145 0.000813 0.120781 -0.552469 -0.525902 -0.504747 -0.040408 1 0 0 0 0 0 1 294011
-0.001145 0.000813 0.120781 -0.552893 -0.526321 -0.505131 -0.040439 1 0 0 0 0 0 1 295012
-0.001145 0.000813 0.120781 -0.553333 -0.526727 -0.505535 -0.040470 1 0 0 0 0 0 1 296014
-0.001145 0.000813 0.120781 -0.553753 -0.527125 -0.505920 -0.040502 1 0 0 0 0 0 1 297013
-0.001145 0.000813 0.120781 -0.554181 -0.527532 -0.506311 -0.040533 1 0 0 0 0 0 1 298016
-0.001145 0.000813 0.120781 -0.554608 -0.527938 -0.506701 -0.040564 1 0 0 0 0 0 1 299016
-0.001145 0.000813 0.120781 -0.555031 -0.528356 -0.507084 -0.040595 1 0 0 0 0 0 1 300014
-0.001145 0.000813 0.120781 -0.555461 -0.528752 -0.507480 -0.040627 1 0 0 0 0 0 1 301014
-0.001145 0.000813 0.120781 -0.555889 -0.529158 -0.507871 -0.040658 1 0 0 0 0 0 1 302014
-0.001145 0.000813 0.120781 -0.556315 -0.529564 -0.508261 -0.040689 1 0 0 0 0 0 1 303012
-0.001145 0.000813 0.120781 -0.556742 -0.529970 -0.508651 -0.040720 1 0 0 0 0 0 1 304011
-0.001145 0.000813 0.120781 -0.557171 -0.530378 -0.509043 -0.040752 1 0 0 0 0 0 1 305015
-0.001145 0.000813 0.120781 -0.557595 -0.530796 -0.509426 -0.040783 1 0 0 0 0 0 1 306015
-0.001145 0.000813 0.120781 -0.558025 -0.531192 -0.509822 -0.040814 1 0 0 0 0 0 1 307014
-0.001145 0.000813 0.120781 -0.558452 -0.531597 -0.510213 -0.040845 1 0 0 0 0 0 1 308012
-0.001145 0.000813 0.120781 -0.558880 -0.532005 -0.510604 -0.040877 1 0 0 0 0 0 1 309014
-0.001145 0.000813 0.120781 -0.559306 -0.532410 -0.510993 -0.040908 1 0 0 0 0 0 1 310012
-0.001145 0.000813 0.120781 -0.559721 -0.532819 -0.511390 -0.040939 1 0 0 0 0 0 1 311011
-0.001145 0.000813 0.120781 -0.560153 -0.533233 -0.511766 -0.040970 1 0 0 0 0 0 1 312006
-0.001145 0.000813 0.120781 -0.560609 -0.533653 -0.512184 -0.041003 1 0 0 0 0 0 1 313063
-0.001145 0.000813 0.120781 -0.561045 -0.534066 -0.512583 -0.041035 1 0 0 0 0 0 1 314083
-0.001145 0.000813 0.120781 -0.561474 -0.534474 -0.512975 -0.041066 1 0 0 0 0 0 1 315087
-0.001145 0.000813 0.120781 -0.561897 -0.534878 -0.513360 -0.041097 1 0 0 0 0 0 1 316057
-0.001145 0.000813 0.120781 -0.562314 -0.535289 -0.513738 -0.041128 1 0 0 0 0 0 1 317058
-0.001145 0.000813 0.120781 -0.562743 -0.535684 -0.514133 -0.041159 1 0 0 0 0 0 1 318056
-0.001145 0.000813 0.120781 -0.563171 -0.536090 -0.514524 -0.041190 1 0 0 0 0 0 1 319057
-0.001145 0.000813 0.120781 -0.563597 -0.536495 -0.514914 -0.041222 1 0 0 0 0 0 1 320055
-0.001145 0.000813 0.120781 -0.564026 -0.536903 -0.515305 -0.041253 1 0 0 0 0 0 1 321058
-0.001145 0.000813 0.120781 -0.564449 -0.537321 -0.515688 -0.041284 1 0 0 0 0 0 1 322056
-0.001145 0.000813 0.120781 -0.564879 -0.537717 -0.516084 -0.041315 1 0 0 0 0 0 1 323055
-0.001145 0.000813 0.120781 -0.565322 -0.538137 -0.516489 -0.041348 1 0 0 0 0 0 1 324092
-0.001145 0.000813 0.120781 -0.565748 -0.538542 -0.516878 -0.041379 1 0 0 0 0 0 1 325088
-0.001145 0.000813 0.120781 -0.566176 -0.538950 -0.517270 -0.041410 1 0 0 0 0 0 1 326090
-0.001145 0.000813 0.120781 -0.566612 -0.539365 -0.517668 -0.041442 1 0 0 0 0 0 1 327111
-0.001145 0.000813 0.120781 -0.567023 -0.539771 -0.518040 -0.041472 1 0 0 0 0 0 1 328082
-0.001145 0.000813 0.120781 -0.567457 -0.540171 -0.518439 -0.041504 1 0 0 0 0 0 1 329089
-0.001145 0.000813 0.120781 -0.567859 -0.540567 -0.518825 -0.041534 1 0 0 0 0 0 1 330058
-0.001145 0.000813 0.120781 -0.568296 -0.540970 -0.519209 -0.041565 1 0 0 0 0 0 1 331056
-0.001145 0.000813 0.120781 -0.568724 -0.541376 -0.519598 -0.041597 1 0 0 0 0 0 1 332055
-0.001145 0.000813 0.120781 -0.569149 -0.541796 -0.519983 -0.041628 1 0 0 0 0 0 1 333059
-0.001145 0.000813 0.120781 -0.569586 -0.542199 -0.520384 -0.041659 1 0 0 0 0 0 1 334054
-0.001145 0.000813 0.120781 -0.570008 -0.542598 -0.520771 -0.041690 1 0 0 0 0 0 1 335057
-0.001145 0.000813 0.120781 -0.570448 -0.543017 -0.521173 -0.041723 1 0 0 0 0 0 1 336089
-0.001145 0.000813 0.120781 -0.570872 -0.543421 -0.521561 -0.041754 1 0 0 0 0 0 1 337082
-0.001145 0.000813 0.120781 -0.571289 -0.543817 -0.521942 -0.041784 1 0 0 0 0 0 1 338058
-0.001145 0.000813 0.120781 -0.571725 -0.544247 -0.522336 -0.041816 1 0 0 0 0 0 1 339085
-0.001145 0.000813 0.120781 -0.572153 -0.544641 -0.522730 -0.041847 1 0 0 0 0 0 1 340080
-0.001145 0.000813 0.120781 -0.572581 -0.545048 -0.523122 -0.041879 1 0 0 0 0 0 1 341083
-0.001145 0.000813 0.120781 -0.573007 -0.545453 -0.523511 -0.041910 1 0 0 0 0 0 1 342078
-0.001145 0.000813 0.120781 -0.573428 -0.545853 -0.523896 -0.041941 1 0 0 0 0 0 1 343064
-0.001145 0.000813 0.120781 -0.573855 -0.546260 -0.524286 -0.041972 1 0 0 0 0 0 1 344064
-0.001145 0.000813 0.120781 -0.574286 -0.546685 -0.524676 -0.042004 1 0 0 0 0 0 1 345080
-0.001145 0.000813 0.120781 -0.574709 -0.547075 -0.525066 -0.042034 1 0 0 0 0 0 1 346064
-0.001145 0.000813 0.120781 -0.575142 -0.547485 -0.525461 -0.042066 1 0 0 0 0 0 1 347076
-0.001145 0.000813 0.120781 -0.575564 -0.547886 -0.525847 -0.042097 1 0 0 0 0 0 1 348063
-0.001145 0.000813 0.120781 -0.575998 -0.548299 -0.526243 -0.042129 1 0 0 0 0 0 1 349078
-0.001145 0.000813 0.120781 -0.576415 -0.548711 -0.526620 -0.042159 1 0 0 0 0 0 1 350062
-0.001145 0.000813 0.120781 -0.576841 -0.549118 -0.527030 -0.042191 1 0 0 0 0 0 1 351080
-0.001145 0.000813 0.120781 -0.577271 -0.549514 -0.527409 -0.042222 1 0 0 0 0 0 1 352063
-0.001145 0.000813 0.120781 -0.577675 -0.549897 -0.527776 -0.042251 1 0 0 0 0 0 1 353006
-0.001145 0.000813 0.120781 -0.578098 -0.550299 -0.528162 -0.042282 1 0 0 0 0 0 1 353995
-0.001145 0.000813 0.120781 -0.578529 -0.550710 -0.528557 -0.042314 1 0 0 0 0 0 1 355005
-0.001145 0.000813 0.120781 -0.578957 -0.551133 -0.528943 -0.042345 1 0 0 0 0 0 1 355995
-0.001145 0.000813 0.120781 -0.579384 -0.551525 -0.529337 -0.042376 1 0 0 0 0 0 1 357004
-0.001145 0.000813 0.120781 -0.579807 -0.551927 -0.529724 -0.042407 1 0 0 0 0 0 1 357995
-0.001145 0.000813 0.120781 -0.580238 -0.552337 -0.530118 -0.042439 1 0 0 0 0 0 1 359004
-0.001145 0.000813 0.120781 -0.580662 -0.552740 -0.530505 -0.042470 1 0 0 0 0 0 1 359995
-0.001145 0.000813 0.120781 -0.581086 -0.553158 -0.530888 -0.042501 1 0 0 0 0 0 1 360995
-0.001145 0.000813 0.120781 -0.581519 -0.553558 -0.531288 -0.042532 1 0 0 0 0 0 1 362003
-0.001145 0.000813 0.120781 -0.581943 -0.553960 -0.531675 -0.042563 1 0 0 0 0 0 1 362994
-0.001145 0.000813 0.120781 -0.582375 -0.554370 -0.532069 -0.042595 1 0 0 0 0 0 1 364004
-0.001145 0.000813 0.120781 -0.582798 -0.554773 -0.532456 -0.042626 1 0 0 0 0 0 1 364995
-0.001145 0.000813 0.120781 -0.583224 -0.555178 -0.532846 -0.042657 1 0 0 0 0 0 1 365992
-0.001145 0.000813 0.120781 -0.583658 -0.555606 -0.533238 -0.042689 1 0 0 0 0 0 1 367014
-0.001145 0.000813 0.120781 -0.584086 -0.556001 -0.533632 -0.042720 1 0 0 0 0 0 1 368010
-0.001145 0.000813 0.120781 -0.584515 -0.556407 -0.534024 -0.042751 1 0 0 0 0 0 1 369012
-0.001145 0.000813 0.120781 -0.584934 -0.556806 -0.534408 -0.042782 1 0 0 0 0 0 1 369994
-0.001145 0.000813 0.120781 -0.585356 -0.557222 -0.534810 -0.042814 1 0 0 0 0 0 1 371009
-0.001145 0.000813 0.120781 -0.585786 -0.557634 -0.535185 -0.042845 1 0 0 0 0 0 1 372000
-0.001145 0.000813 0.120781 -0.586224 -0.558036 -0.535586 -0.042877 1 0 0 0 0 0 1 373015
-0.001145 0.000813 0.120781 -0.586651 -0.558441 -0.535977 -0.042908 1 0 0 0 0 0 1 374014
-0.001145 0.000813 0.120781 -0.587086 -0.558856 -0.536373 -0.042939 1 0 0 0 0 0 1 375012
-0.001145 0.000813 0.120781 -0.587501 -0.559250 -0.536753 -0.042970 1 0 0 0 0 0 1 375999
-0.001145 0.000813 0.120781 -0.587933 -0.559661 -0.537148 -0.043002 1 0 0 0 0 0 1 377013
-0.001145 0.000813 0.120781 -0.588353 -0.560076 -0.537528 -0.043033 1 0 0 0 0 0 1 378005
-0.001145 0.000813 0.120781 -0.588786 -0.560475 -0.537927 -0.043064 1 0 0 0 0 0 1 379010
-0.001145 0.000813 0.120781 -0.589214 -0.560881 -0.538318 -0.043095 1 0 0 0 0 0 1 380012
-0.001145 0.000813 0.120781 -0.589644 -0.561290 -0.538711 -0.043127 1 0 0 0 0 0 1 381018
-0.001145 0.000813 0.120781 -0.590057 -0.561682 -0.539088 -0.043157 1 0 0 0 0 0 1 381983
-0.001145 0.000813 0.120781 -0.590495 -0.562114 -0.539485 -0.043189 1 0 0 0 0 0 1 383017
-0.001145 0.000813 0.120781 -0.590923 -0.562509 -0.539879 -0.043220 1 0 0 0 0 0 1 384012
-0.001145 0.000813 0.120781 -0.591351 -0.562915 -0.540270 -0.043251 1 0 0 0 0 0 1 385012
-0.001145 0.000813 0.120781 -0.591776 -0.563320 -0.540659 -0.043283 1 0 0 0 0 0 1 386008
-0.001145 0.000813 0.120781 -0.592205 -0.563728 -0.541051 -0.043314 1 0 0 0 0 0 1 387012
-0.001145 0.000813 0.120781 -0.592632 -0.564134 -0.541441 -0.043345 1 0 0 0 0 0 1 388011
-0.001145 0.000813 0.120781 -0.593057 -0.564553 -0.541825 -0.043377 1 0 0 0 0 0 1 389013
-0.001145 0.000813 0.120781 -0.593474 -0.564952 -0.542227 -0.043408 1 0 0 0 0 0 1 390011
-0.001145 0.000813 0.120781 -0.593912 -0.565354 -0.542612 -0.043439 1 0 0 0 0 0 1 391010
-0.001145 0.000813 0.120781 -0.594340 -0.565761 -0.543002 -0.043470 1 0 0 0 0 0 1 392011
-0.001145 0.000813 0.120781 -0.594768 -0.566168 -0.543393 -0.043502 1 0 0 0 0 0 1 393012
-0.001145 0.000813 0.120781 -0.595191 -0.566570 -0.543779 -0.043532 1 0 0 0 0 0 1 394002
-0.001145 0.000813 0.120781 -0.595619 -0.566992 -0.544166 -0.043564 1 0 0 0 0 0 1 395010
-0.001145 0.000813 0.120781 -0.596057 -0.567398 -0.544569 -0.043595 1 0 0 0 0 0 1 396010
-0.001145 0.000813 0.120781 -0.596478 -0.567795 -0.544954 -0.043626 1 0 0 0 0 0 1 397010
-0.001145 0.000813 0.120781 -0.596905 -0.568202 -0.545345 -0.043658 1 0 0 0 0 0 1 398011
-0.001145 0.000813 0.120781 -0.597331 -0.568607 -0.545734 -0.043689 1 0 0 0 0 0 1 399008
-0.001145 0.000813 0.120781 -0.597756 -0.569026 -0.546118 -0.043720 1 0 0 0 0 0 1 400011
-0.001145 0.000813 0.120781 -0.598186 -0.569423 -0.546515 -0.043752 1 0 0 0 0 0 1 401012
-0.001145 0.000813 0.120781 -0.598613 -0.569828 -0.546905 -0.043783 1 0 0 0 0 0 1 402010
-0.001145 0.000813 0.120781 -0.599041 -0.570235 -0.547296 -0.043814 1 0 0 0 0 0 1 403011
-0.001151 0.000832 0.120770 -0.525969 -0.818896 -0.401367 -0.043845 1 0 0 0 0 0 1 404010
-0.001154 0.000841 0.120766 -0.551765 -0.731830 -0.475648 -0.043876 1 0 0 0 0 0 1 405012
-0.001155 0.000845 0.120765 -0.571462 -0.667130 -0.514317 -0.043908 1 0 0 0 0 0 1 406010
-0.001156 0.000847 0.120765 -0.582325 -0.632774 -0.529294 -0.043939 1 0 0 0 0 0 1 407004
-0.001156 0.000849 0.120764 -0.588088 -0.615561 -0.534892 -0.043970 1 0 0 0 0 0 1 408007
-0.001156 0.000849 0.120764 -0.591254 -0.607154 -0.537142 -0.044004 1 0 0 0 0 0 1 409086
-0.001156 0.000849 0.120764 -0.593030 -0.603153 -0.538159 -0.044035 1 0 0 0 0 0 1 410099
-0.001156 0.000850 0.120764 -0.594123 -0.601352 -0.538761 -0.044066 1 0 0 0 0 0 1 411078
-0.001156 0.000850 0.120764 -0.594912 -0.600665 -0.539230 -0.044098 1 0 0 0 0 0 1 412094
-0.001156 0.000850 0.120764 -0.595496 -0.600539 -0.539635 -0.044129 1 0 0 0 0 0 1 413082
-0.001156 0.000850 0.120764 -0.595990 -0.600674 -0.540012 -0.044159 1 0 0 0 0 0 1 414054
-0.001156 0.000850 0.120764 -0.596444 -0.600957 -0.540396 -0.044190 1 0 0 0 0 0 1 415053
-0.001156 0.000850 0.120764 -0.596896 -0.601312 -0.540786 -0.044222 1 0 0 0 0 0 1 416053
-0.001156 0.000850 0.120764 -0.597331 -0.601698 -0.541170 -0.044253 1 0 0 0 0 0 1 417054
-0.001156 0.000850 0.120764 -0.597766 -0.602116 -0.541546 -0.044284 1 0 0 0 0 0 1 418053
-0.001156 0.000850 0.120764 -0.598185 -0.602522 -0.541928 -0.044315 1 0 0 0 0 0 1 419054
-0.001156 0.000850 0.120764 -0.598618 -0.602957 -0.542320 -0.044347 1 0 0 0 0 0 1 420082
-0.001156 0.000850 0.120764 -0.599026 -0.603383 -0.542708 -0.044379 1 0 0 0 0 0 1 421079
-0.001156 0.000850 0.120764 -0.599451 -0.603798 -0.543077 -0.044409 1 0 0 0 0 0 1 422061
-0.001156 0.000850 0.120764 -0.599880 -0.604229 -0.543465 -0.044441 1 0 0 0 0 0 1 423077
-0.001156 0.000850 0.120764 -0.600295 -0.604648 -0.543841 -0.044472 1 0 0 0 0 0 1 424061
-0.001156 0.000850 0.120764 -0.600696 -0.605036 -0.544207 -0.044501 1 0 0 0 0 0 1 425003
-0.001156 0.000850 0.120764 -0.601111 -0.605467 -0.544580 -0.044532 1 0 0 0 0 0 1 425993
-0.001156 0.000850 0.120764 -0.601588 -0.605949 -0.545012 -0.044568 1 0 0 0 0 0 1 427126
-0.001156 0.000850 0.120764 -0.602011 -0.606375 -0.545394 -0.044599 1 0 0 0 0 0 1 428127
-0.001156 0.000850 0.120764 -0.602432 -0.606784 -0.545779 -0.044630 1 0 0 0 0 0 1 429117
-0.001156 0.000850 0.120764 -0.602854 -0.607223 -0.546159 -0.044661 1 0 0 0 0 0 1 430126
-0.001156 0.000850 0.120764 -0.603280 -0.607654 -0.546544 -0.044692 1 0 0 0 0 0 1 431117
-0.001156 0.000850 0.120764 -0.603699 -0.608076 -0.546924 -0.044724 1 0 0 0 0 0 1 432127
-0.001156 0.000850 0.120764 -0.604119 -0.608484 -0.547308 -0.044755 1 0 0 0 0 0 1 433117
-0.001156 0.000850 0.120764 -0.604542 -0.608923 -0.547688 -0.044786 1 0 0 0 0 0 1 434127
-0.001162 0.000868 0.120754 -0.531421 -0.857747 -0.401455 -0.044817 1 0 0 0 0 0 1 435117
-0.001164 0.000877 0.120750 -0.557144 -0.770893 -0.475750 -0.044849 1 0 0 0 0 0 1 436127
-0.001166 0.000882 0.120749 -0.576808 -0.706322 -0.514412 -0.044880 1 0 0 0 0 0 1 437118
-0.001167 0.000884 0.120748 -0.587655 -0.672042 -0.529396 -0.044911 1 0 0 0 0 0 1 438125
-0.001180 0.000871 0.120738 -0.414774 -0.463728 -0.391560 -0.044938 1 0 0 0 0 0 1 438991
-0.001187 0.000865 0.120734 -0.480308 -0.523277 -0.466073 -0.044974 1 0 0 0 0 0 1 440124
-0.001190 0.000861 0.120733 -0.528807 -0.569263 -0.504521 -0.045005 1 0 0 0 0 0 1 441126
-0.001192 0.000860 0.120732 -0.554948 -0.593985 -0.519387 -0.045037 1 0 0 0 0 0 1 442139
-0.001193 0.000859 0.120732 -0.568389 -0.606619 -0.524891 -0.045064 1 0 0 0 0 0 1 443009
-0.001193 0.000859 0.120732 -0.575411 -0.613223 -0.527106 -0.045098 1 0 0 0 0 0 1 444113
-0.001193 0.000859 0.120732 -0.579074 -0.616670 -0.528073 -0.045126 1 0 0 0 0 0 1 445001
-0.001193 0.000858 0.120732 -0.581176 -0.618678 -0.528700 -0.045161 1 0 0 0 0 0 1 446131
-0.001193 0.000858 0.120732 -0.582365 -0.619813 -0.529092 -0.045189 1 0 0 0 0 0 1 446999
-0.001193 0.000858 0.120732 -0.583176 -0.620632 -0.529496 -0.045220 1 0 0 0 0 0 1 448010
-0.001199 0.000876 0.120721 -0.510341 -0.869721 -0.383169 -0.045256 1 0 0 0 0 0 1 449140
-0.001201 0.000886 0.120717 -0.536069 -0.783082 -0.457448 -0.045287 1 0 0 0 0 0 1 450134
-0.001203 0.000890 0.120716 -0.555699 -0.718574 -0.496069 -0.045314 1 0 0 0 0 0 1 451011
-0.001204 0.000892 0.120716 -0.566576 -0.684393 -0.511072 -0.045349 1 0 0 0 0 0 1 452135
-0.001204 0.000893 0.120716 -0.572341 -0.667253 -0.516655 -0.045380 1 0 0 0 0 0 1 453134
-0.001204 0.000894 0.120715 -0.575436 -0.658858 -0.518843 -0.045412 1 0 0 0 0 0 1 454134
-0.001204 0.000894 0.120715 -0.577202 -0.654880 -0.519840 -0.045443 1 0 0 0 0 0 1 455135
-0.001204 0.000894 0.120715 -0.578281 -0.653129 -0.520424 -0.045474 1 0 0 0 0 0 1 456142
-0.001204 0.000895 0.120715 -0.579014 -0.652449 -0.520837 -0.045505 1 0 0 0 0 0 1 457109
-0.001204 0.000895 0.120715 -0.579591 -0.652351 -0.521237 -0.045537 1 0 0 0 0 0 1 458134
-0.001204 0.000895 0.120715 -0.580074 -0.652521 -0.521602 -0.045568 1 0 0 0 0 0 1 459136
-0.001210 0.000913 0.120705 -0.507002 -0.901204 -0.375021 -0.045598 1 0 0 0 0 0 1 460102
-0.001212 0.000922 0.120701 -0.532588 -0.814481 -0.449304 -0.045626 1 0 0 0 0 0 1 461005
-0.001227 0.000912 0.120689 -0.373641 -0.558901 -0.344521 -0.045662 1 0 0 0 0 0 1 462134
-0.001234 0.000908 0.120685 -0.446664 -0.592477 -0.431727 -0.045693 1 0 0 0 0 0 1 463133
-0.001238 0.000905 0.120684 -0.499046 -0.625255 -0.474709 -0.045724 1 0 0 0 0 0 1 464131
-0.001239 0.000904 0.120683 -0.527147 -0.643352 -0.491153 -0.045755 1 0 0 0 0 0 1 465134
-0.001240 0.000904 0.120683 -0.541620 -0.652740 -0.497231 -0.045787 1 0 0 0 0 0 1 466133
-0.001241 0.000903 0.120683 -0.549076 -0.657639 -0.499579 -0.045818 1 0 0 0 0 0 1 467131
-0.001241 0.000903 0.120683 -0.553008 -0.660319 -0.500632 -0.045849 1 0 0 0 0 0 1 468133
-0.001241 0.000903 0.120683 -0.555181 -0.661877 -0.501213 -0.045880 1 0 0 0 0 0 1 469135
-0.001241 0.000903 0.120683 -0.556451 -0.662879 -0.501645 -0.045911 1 0 0 0 0 0 1 470131
-0.001241 0.000903 0.120683 -0.557265 -0.663594 -0.502002 -0.045942 1 0 0 0 0 0 1 471102
-0.001241 0.000903 0.120683 -0.557876 -0.664201 -0.502369 -0.045974 1 0 0 0 0 0 1 472129
-0.001241 0.000903 0.120683 -0.558351 -0.664716 -0.502705 -0.046004 1 0 0 0 0 0 1 473104
-0.001247 0.000921 0.120672 -0.485338 -0.913617 -0.355975 -0.046037 1 0 0 0 0 0 1 474133
-0.001249 0.000930 0.120669 -0.510879 -0.827136 -0.430297 -0.046068 1 0 0 0 0 0 1 475133
-0.001251 0.000935 0.120667 -0.530421 -0.762754 -0.468947 -0.046098 1 0 0 0 0 0 1 476102
-0.001251 0.000937 0.120667 -0.541211 -0.728610 -0.483913 -0.046130 1 0 0 0 0 0 1 477134
-0.001252 0.000938 0.120667 -0.546936 -0.711513 -0.489457 -0.046162 1 0 0 0 0 0 1 478134
-0.001252 0.000939 0.120667 -0.550004 -0.703142 -0.491630 -0.046193 1 0 0 0 0 0 1 479132
-0.001252 0.000939 0.120667 -0.551730 -0.699205 -0.492605 -0.046224 1 0 0 0 0 0 1 480131
-0.001252 0.000939 0.120667 -0.552787 -0.697457 -0.493158 -0.046255 1 0 0 0 0 0 1 481133
-0.001265 0.000925 0.120656 -0.374890 -0.505566 -0.349901 -0.046286 1 0 0 0 0 0 1 482128
-0.001272 0.000919 0.120652 -0.437531 -0.573196 -0.422493 -0.046317 1 0 0 0 0 0 1 483120
-0.001275 0.000915 0.120651 -0.484577 -0.623264 -0.460251 -0.046349 1 0 0 0 0 0 1 484124
-0.001277 0.000913 0.120651 -0.509961 -0.650027 -0.474847 -0.046380 1 0 0 0 0 0 1 485129
-0.001283 0.000931 0.120640 -0.449645 -0.912142 -0.333071 -0.046411 1 0 0 0 0 0 1 486127
-0.001286 0.000939 0.120636 -0.481489 -0.832402 -0.409182 -0.046443 1 0 0 0 0 0 1 487132
-0.001288 0.000944 0.120635 -0.504204 -0.771393 -0.448460 -0.046474 1 0 0 0 0 0 1 488121
-0.001288 0.000946 0.120634 -0.516564 -0.738912 -0.463621 -0.046505 1 0 0 0 0 0 1 489135
-0.001289 0.000947 0.120634 -0.523061 -0.722651 -0.469231 -0.046536 1 0 0 0 0 0 1 490130
-0.001289 0.000947 0.120634 -0.526511 -0.714712 -0.471399 -0.046568 1 0 0 0 0 0 1 491130
-0.001289 0.000948 0.120634 -0.528434 -0.710980 -0.472362 -0.046599 1 0 0 0 0 0 1 492132
-0.001289 0.000948 0.120634 -0.529578 -0.709346 -0.472912 -0.046630 1 0 0 0 0 0 1 493133
-0.001289 0.000948 0.120634 -0.530325 -0.708767 -0.473303 -0.046661 1 0 0 0 0 0 1 494127
-0.001289 0.000948 0.120634 -0.530869 -0.708708 -0.473647 -0.046693 1 0 0 0 0 0 1 495127
-0.001302 0.000934 0.120624 -0.352717 -0.517641 -0.330177 -0.046724 1 0 0 0 0 0 1 496117
-0.001309 0.000927 0.120620 -0.415122 -0.585633 -0.402733 -0.046755 1 0 0 0 0 0 1 497124
-0.001312 0.000924 0.120619 -0.462028 -0.635869 -0.440468 -0.046786 1 0 0 0 0 0 1 498116
-0.001314 0.000922 0.120618 -0.487352 -0.662706 -0.455060 -0.046818 1 0 0 0 0 0 1 499124
-0.001314 0.000921 0.120618 -0.500420 -0.676474 -0.460465 -0.046848 1 0 0 0 0 0 1 500115
-0.001315 0.000921 0.120618 -0.507160 -0.683590 -0.462563 -0.046880 1 0 0 0 0 0 1 501124
-0.001315 0.000920 0.120618 -0.510711 -0.687378 -0.463488 -0.046911 1 0 0 0 0 0 1 502115
-0.001315 0.000920 0.120618 -0.512666 -0.689503 -0.464030 -0.046942 1 0 0 0 0 0 1 503123
-0.001321 0.000938 0.120607 -0.440398 -0.939245 -0.317040 -0.046973 1 0 0 0 0 0 1 504115
-0.001323 0.000947 0.120604 -0.466144 -0.853391 -0.391383 -0.047005 1 0 0 0 0 0 1 505125
-0.001325 0.000952 0.120602 -0.485797 -0.789362 -0.430031 -0.047036 1 0 0 0 0 0 1 506116
-0.001325 0.000954 0.120602 -0.496625 -0.755377 -0.444949 -0.047067 1 0 0 0 0 0 1 507123
-0.001326 0.000955 0.120602 -0.502335 -0.738337 -0.450471 -0.047098 1 0 0 0 0 0 1 508115
-0.001339 0.000942 0.120591 -0.326828 -0.538758 -0.308666 -0.047130 1 0 0 0 0 0 1 509124
-0.001346 0.000935 0.120587 -0.390419 -0.602406 -0.381868 -0.047161 1 0 0 0 0 0 1 510115
-0.001349 0.000932 0.120586 -0.437914 -0.650467 -0.419820 -0.047192 1 0 0 0 0 0 1 511110
-0.001351 0.000930 0.120586 -0.463550 -0.676235 -0.434465 -0.047224 1 0 0 0 0 0 1 512123
-0.001351 0.000930 0.120586 -0.476760 -0.689464 -0.439888 -0.047255 1 0 0 0 0 0 1 513129
-0.001352 0.000929 0.120585 -0.483561 -0.696305 -0.441980 -0.047287 1 0 0 0 0 0 1 514141
-0.001352 0.000929 0.120585 -0.487125 -0.699953 -0.442893 -0.047317 1 0 0 0 0 0 1 515115
-0.001352 0.000929 0.120585 -0.489092 -0.702011 -0.443408 -0.047349 1 0 0 0 0 0 1 516122
-0.001352 0.000929 0.120585 -0.490225 -0.703272 -0.443778 -0.047380 1 0 0 0 0 0 1 517130
-0.001352 0.000929 0.120585 -0.490957 -0.704130 -0.444092 -0.047411 1 0 0 0 0 0 1 518130
-0.001352 0.000929 0.120585 -0.491485 -0.704792 -0.444394 -0.047443 1 0 0 0 0 0 1 519131
-0.001365 0.000915 0.120575 -0.313362 -0.514096 -0.300577 -0.047474 1 0 0 0 0 0 1 520132
-0.001372 0.000908 0.120571 -0.375541 -0.582094 -0.373170 -0.047505 1 0 0 0 0 0 1 521133
-0.001375 0.000904 0.120570 -0.422323 -0.632323 -0.410925 -0.047536 1 0 0 0 0 0 1 522115
-0.001377 0.000903 0.120570 -0.447580 -0.659169 -0.425493 -0.047568 1 0 0 0 0 0 1 523132
-0.001378 0.000902 0.120569 -0.460586 -0.672912 -0.430871 -0.047598 1 0 0 0 0 0 1 524102
-0.001378 0.000901 0.120569 -0.467307 -0.680035 -0.432950 -0.047630 1 0 0 0 0 0 1 525132
-0.001378 0.000901 0.120569 -0.470826 -0.683814 -0.433855 -0.047661 1 0 0 0 0 0 1 526130
-0.001378 0.000901 0.120569 -0.472734 -0.685926 -0.434359 -0.047693 1 0 0 0 0 0 1 527132
-0.001378 0.000901 0.120569 -0.473860 -0.687203 -0.434726 -0.047724 1 0 0 0 0 0 1 528134
-0.001391 0.000887 0.120559 -0.296053 -0.496832 -0.290732 -0.047755 1 0 0 0 0 0 1 529132
-0.001398 0.000880 0.120555 -0.358309 -0.564896 -0.363386 -0.047786 1 0 0 0 0 0 1 530130
-0.001401 0.000877 0.120554 -0.405109 -0.615159 -0.401151 -0.047818 1 0 0 0 0 0 1 531130
-0.001403 0.000875 0.120554 -0.430374 -0.642013 -0.415734 -0.047849 1 0 0 0 0 0 1 532130
-0.001404 0.000874 0.120553 -0.443380 -0.655760 -0.421110 -0.047880 1 0 0 0 0 0 1 533133
-0.001404 0.000874 0.120553 -0.450079 -0.662872 -0.423176 -0.047911 1 0 0 0 0 0 1 534131
-0.001404 0.000874 0.120553 -0.453586 -0.666625 -0.424082 -0.047943 1 0 0 0 0 0 1 535130
-0.001404 0.000873 0.120553 -0.455491 -0.668718 -0.424574 -0.047974 1 0 0 0 0 0 1 536132
-0.001404 0.000873 0.120553 -0.456601 -0.669990 -0.424925 -0.048005 1 0 0 0 0 0 1 537131
-0.001417 0.000860 0.120543 -0.278829 -0.479654 -0.280755 -0.048036 1 0 0 0 0 0 1 538131
-0.001424 0.000853 0.120539 -0.340981 -0.547625 -0.353450 -0.048068 1 0 0 0 0 0 1 539129
-0.001427 0.000849 0.120538 -0.387740 -0.597818 -0.391238 -0.048099 1 0 0 0 0 0 1 540128
-0.001429 0.000847 0.120537 -0.412975 -0.624637 -0.405811 -0.048130 1 0 0 0 0 0 1 541131
-0.001430 0.000847 0.120537 -0.425964 -0.638379 -0.411185 -0.048161 1 0 0 0 0 0 1 542132
-0.001430 0.000846 0.120537 -0.432638 -0.645467 -0.413240 -0.048193 1 0 0 0 0 0 1 543131
-0.001430 0.000846 0.120537 -0.436138 -0.649213 -0.414147 -0.048224 1 0 0 0 0 0 1 544131
-0.001430 0.000846 0.120537 -0.438027 -0.651288 -0.414630 -0.048255 1 0 0 0 0 0 1 545124
-0.001431 0.000846 0.120537 -0.439116 -0.652538 -0.414968 -0.048286 1 0 0 0 0 0 1 546125
-0.001444 0.000832 0.120527 -0.261364 -0.462215 -0.270607 -0.048317 1 0 0 0 0 0 1 547101
-0.001450 0.000825 0.120523 -0.323427 -0.530114 -0.343357 -0.048349 1 0 0 0 0 0 1 548130
-0.001453 0.000821 0.120522 -0.370132 -0.580252 -0.381170 -0.048380 1 0 0 0 0 0 1 549131
-0.001455 0.000820 0.120521 -0.395344 -0.607033 -0.395744 -0.048411 1 0 0 0 0 0 1 550130
-0.001456 0.000819 0.120521 -0.408291 -0.620742 -0.401097 -0.048442 1 0 0 0 0 0 1 551100
-0.001456 0.000818 0.120521 -0.414970 -0.627806 -0.403155 -0.048473 1 0 0 0 0 0 1 552100
-0.001456 0.000818 0.120521 -0.418451 -0.631546 -0.404048 -0.048505 1 0 0 0 0 0 1 553119
-0.001470 0.000804 0.120511 -0.241951 -0.442509 -0.259710 -0.048536 1 0 0 0 0 0 1 554123
-0.001476 0.000797 0.120507 -0.304532 -0.510931 -0.332562 -0.048567 1 0 0 0 0 0 1 555122
-0.001479 0.000794 0.120506 -0.351493 -0.561338 -0.370421 -0.048599 1 0 0 0 0 0 1 556132
-0.001481 0.000792 0.120505 -0.376815 -0.588249 -0.385001 -0.048630 1 0 0 0 0 0 1 557131
-0.001482 0.000791 0.120505 -0.389840 -0.602015 -0.390376 -0.048662 1 0 0 0 0 0 1 558132
-0.001482 0.000791 0.120505 -0.396521 -0.609093 -0.392418 -0.048693 1 0 0 0 0 0 1 559129
-0.001483 0.000791 0.120505 -0.400015 -0.612845 -0.393286 -0.048724 1 0 0 0 0 0 1 560128
-0.001483 0.000791 0.120505 -0.401874 -0.614905 -0.393765 -0.048755 1 0 0 0 0 0 1 561120
-0.001496 0.000777 0.120494 -0.224628 -0.425081 -0.249106 -0.048786 1 0 0 0 0 0 1 562131
-0.001502 0.000770 0.120491 -0.286721 -0.492991 -0.321960 -0.048818 1 0 0 0 0 0 1 563129
-0.001505 0.000766 0.120489 -0.333414 -0.543131 -0.359822 -0.048849 1 0 0 0 0 0 1 564128
-0.001507 0.000764 0.120489 -0.358637 -0.569932 -0.374412 -0.048882 1 0 0 0 0 0 1 565194
-0.001508 0.000764 0.120489 -0.371577 -0.583638 -0.379772 -0.048913 1 0 0 0 0 0 1 566193
-0.001521 0.000749 0.120478 -0.199955 -0.399671 -0.236664 -0.048944 1 0 0 0 0 0 1 567180
-0.001528 0.000742 0.120475 -0.264788 -0.470422 -0.310174 -0.048976 1 0 0 0 0 0 1 568193
-0.001531 0.000739 0.120473 -0.312844 -0.521979 -0.348257 -0.049007 1 0 0 0 0 0 1 569199
-0.001533 0.000737 0.120473 -0.338714 -0.549435 -0.362910 -0.049038 1 0 0 0 0 0 1 570179
-0.001534 0.000736 0.120473 -0.352010 -0.563500 -0.368292 -0.049070 1 0 0 0 0 0 1 571197
-0.001534 0.000736 0.120473 -0.358818 -0.570695 -0.370324 -0.049100 1 0 0 0 0 0 1 572177
-0.001548 0.000722 0.120462 -0.184132 -0.383557 -0.225894 -0.049132 1 0 0 0 0 0 1 573195
-0.001554 0.000714 0.120458 -0.247318 -0.452574 -0.299040 -0.049163 1 0 0 0 0 0 1 574180
-0.001558 0.000711 0.120457 -0.294552 -0.503281 -0.337004 -0.049195 1 0 0 0 0 0 1 575193
-0.001559 0.000709 0.120457 -0.320013 -0.530308 -0.351606 -0.049225 1 0 0 0 0 0 1 576178
-0.001560 0.000708 0.120457 -0.333085 -0.544154 -0.356975 -0.049257 1 0 0 0 0 0 1 577195
-0.001573 0.000694 0.120446 -0.161638 -0.360364 -0.213543 -0.049288 1 0 0 0 0 0 1 578192
-0.001580 0.000687 0.120442 -0.226326 -0.430977 -0.287146 -0.049319 1 0 0 0 0 0 1 579181
-0.001584 0.000683 0.120441 -0.274324 -0.482447 -0.325281 -0.049351 1 0 0 0 0 0 1 580193
-0.001585 0.000682 0.120440 -0.300129 -0.509856 -0.339917 -0.049380 1 0 0 0 0 0 1 581122
-0.001586 0.000681 0.120440 -0.313389 -0.523867 -0.345286 -0.049411 1 0 0 0 0 0 1 582112
-0.001586 0.000680 0.120440 -0.320163 -0.531029 -0.347311 -0.049442 1 0 0 0 0 0 1 583121
-0.001600 0.000666 0.120430 -0.145596 -0.343990 -0.202558 -0.049473 1 0 0 0 0 0 1 584112
-0.001606 0.000659 0.120426 -0.208611 -0.412861 -0.275792 -0.049505 1 0 0 0 0 0 1 585121
-0.001610 0.000656 0.120425 -0.255757 -0.463449 -0.313802 -0.049536 1 0 0 0 0 0 1 586122
-0.001611 0.000654 0.120424 -0.281146 -0.490428 -0.328405 -0.049567 1 0 0 0 0 0 1 587112
-0.001625 0.000639 0.120414 -0.116178 -0.313492 -0.188013 -0.049599 1 0 0 0 0 0 1 588120
-0.001632 0.000632 0.120410 -0.183945 -0.387292 -0.262878 -0.049630 1 0 0 0 0 0 1 589113
-0.001635 0.000628 0.120409 -0.233456 -0.440353 -0.301449 -0.049661 1 0 0 0 0 0 1 590121
-0.001637 0.000627 0.120408 -0.260030 -0.468565 -0.316257 -0.049692 1 0 0 0 0 0 1 591112
-0.001638 0.000626 0.120408 -0.273675 -0.482953 -0.321676 -0.049724 1 0 0 0 0 0 1 592120
-0.001639 0.000625 0.120408 -0.280609 -0.490308 -0.323704 -0.049755 1 0 0 0 0 0 1 593122
-0.001639 0.000625 0.120408 -0.284199 -0.494148 -0.324536 -0.049787 1 0 0 0 0 0 1 594132
-0.001639 0.000625 0.120408 -0.286082 -0.496216 -0.324974 -0.049817 1 0 0 0 0 0 1 595122
-0.001639 0.000625 0.120408 -0.287113 -0.497404 -0.325248 -0.049849 1 0 0 0 0 0 1 596128
-0.001639 0.000625 0.120408 -0.287717 -0.498157 -0.325479 -0.049880 1 0 0 0 0 0 1 597112
-0.001639 0.000625 0.120408 -0.288111 -0.498697 -0.325699 -0.049912 1 0 0 0 0 0 1 598135
-0.001639 0.000625 0.120408 -0.288395 -0.499118 -0.325898 -0.049943 1 0 0 0 0 0 1 599131
-0.001652 0.000611 0.120397 -0.110653 -0.308764 -0.180156 -0.049974 1 0 0 0 0 0 1 600121
-0.001658 0.000604 0.120394 -0.171875 -0.375784 -0.253275 -0.050005 1 0 0 0 0 0 1 601132
-0.001662 0.000601 0.120392 -0.218085 -0.425422 -0.291232 -0.050036 1 0 0 0 0 0 1 602129
-0.001663 0.000599 0.120392 -0.243032 -0.451926 -0.305823 -0.050068 1 0 0 0 0 0 1 603130
-0.001664 0.000598 0.120392 -0.255822 -0.465443 -0.311157 -0.050099 1 0 0 0 0 0 1 604120
-0.001665 0.000598 0.120392 -0.262330 -0.472366 -0.313140 -0.050129 1 0 0 0 0 0 1 605099
-0.001665 0.000597 0.120392 -0.265699 -0.475978 -0.313977 -0.050161 1 0 0 0 0 0 1 606127
-0.001665 0.000597 0.120392 -0.267474 -0.477932 -0.314383 -0.050193 1 0 0 0 0 0 1 607126
-0.001665 0.000597 0.120392 -0.268442 -0.479055 -0.314652 -0.050224 1 0 0 0 0 0 1 608127
-0.001665 0.000597 0.120392 -0.269009 -0.479773 -0.314880 -0.050255 1 0 0 0 0 0 1 609134
-0.001665 0.000597 0.120392 -0.269374 -0.480259 -0.315081 -0.050286 1 0 0 0 0 0 1 610102
-0.001665 0.000597 0.120392 -0.269639 -0.480677 -0.315285 -0.050318 1 0 0 0 0 0 1 611133
-0.001665 0.000597 0.120392 -0.269864 -0.481023 -0.315488 -0.050349 1 0 0 0 0 0 1 612131
-0.001665 0.000597 0.120392 -0.270061 -0.481350 -0.315685 -0.050380 1 0 0 0 0 0 1 613129
-0.001665 0.000597 0.120392 -0.270239 -0.481660 -0.315868 -0.050411 1 0 0 0 0 0 1 614131
-0.001646 0.000593 0.120382 -0.530907 -0.420061 -0.178190 -0.050443 1 0 0 0 0 0 1 615130
-0.001637 0.000590 0.120378 -0.439652 -0.442145 -0.247197 -0.050474 1 0 0 0 0 0 1 616128
-0.001632 0.000589 0.120377 -0.372529 -0.458440 -0.283045 -0.050505 1 0 0 0 0 0 1 617130
-0.001630 0.000589 0.120377 -0.337100 -0.467189 -0.296819 -0.050536 1 0 0 0 0 0 1 618129
-0.001629 0.000589 0.120376 -0.319347 -0.471728 -0.301844 -0.050568 1 0 0 0 0 0 1 619127
-0.001628 0.000588 0.120376 -0.310565 -0.474147 -0.303739 -0.050599 1 0 0 0 0 0 1 620127
-0.001628 0.000588 0.120376 -0.306286 -0.475488 -0.304525 -0.050630 1 0 0 0 0 0 1 621127
-0.001628 0.000588 0.120376 -0.304230 -0.476312 -0.304904 -0.050661 1 0 0 0 0 0 1 622127
-0.001627 0.000588 0.120376 -0.303306 -0.476869 -0.305172 -0.050693 1 0 0 0 0 0 1 623127
-0.001627 0.000588 0.120376 -0.302935 -0.477306 -0.305382 -0.050724 1 0 0 0 0 0 1 624127
-0.001627 0.000588 0.120376 -0.302849 -0.477664 -0.305579 -0.050755 1 0 0 0 0 0 1 625122
-0.001627 0.000588 0.120376 -0.302890 -0.477995 -0.305779 -0.050786 1 0 0 0 0 0 1 626127
-0.001627 0.000588 0.120376 -0.303006 -0.478285 -0.305962 -0.050817 1 0 0 0 0 0 1 627098
-0.001627 0.000588 0.120376 -0.303165 -0.478602 -0.306140 -0.050849 1 0 0 0 0 0 1 628117
-0.001627 0.000588 0.120376 -0.303319 -0.478897 -0.306334 -0.050880 1 0 0 0 0 0 1 629126
-0.001627 0.000588 0.120376 -0.303511 -0.479200 -0.306529 -0.050911 1 0 0 0 0 0 1 630128
-0.001627 0.000588 0.120376 -0.303690 -0.479486 -0.306711 -0.050943 1 0 0 0 0 0 1 631127
-0.001627 0.000588 0.120376 -0.303876 -0.479779 -0.306899 -0.050974 1 0 0 0 0 0 1 632128
-0.001627 0.000588 0.120376 -0.304050 -0.480076 -0.307094 -0.051005 1 0 0 0 0 0 1 633129
-0.001627 0.000588 0.120376 -0.304250 -0.480367 -0.307277 -0.051035 1 0 0 0 0 0 1 634097
-0.001627 0.000588 0.120376 -0.304421 -0.480661 -0.307468 -0.051067 1 0 0 0 0 0 1 635115
-0.001627 0.000588 0.120376 -0.304619 -0.480954 -0.307652 -0.051099 1 0 0 0 0 0 1 636125
-0.001627 0.000588 0.120376 -0.304810 -0.481274 -0.307861 -0.051133 1 0 0 0 0 0 1 637205
-0.001627 0.000588 0.120376 -0.305001 -0.481574 -0.308034 -0.051163 1 0 0 0 0 0 1 638194
-0.001627 0.000588 0.120376 -0.305184 -0.481863 -0.308237 -0.051194 1 0 0 0 0 0 1 639173
-0.001627 0.000588 0.120376 -0.305374 -0.482146 -0.308414 -0.051225 1 0 0 0 0 0 1 640171
-0.001627 0.000588 0.120376 -0.305555 -0.482451 -0.308614 -0.051258 1 0 0 0 0 0 1 641205
-0.001627 0.000588 0.120376 -0.305750 -0.482740 -0.308794 -0.051289 1 0 0 0 0 0 1 642196
-0.001627 0.000588 0.120376 -0.305926 -0.483050 -0.308984 -0.051319 1 0 0 0 0 0 1 643173
-0.001627 0.000588 0.120376 -0.306119 -0.483323 -0.309166 -0.051350 1 0 0 0 0 0 1 644172
-0.001627 0.000588 0.120376 -0.306297 -0.483624 -0.309364 -0.051382 1 0 0 0 0 0 1 645192
-0.001627 0.000588 0.120376 -0.306490 -0.483909 -0.309542 -0.051413 1 0 0 0 0 0 1 646171
-0.001627 0.000588 0.120376 -0.306681 -0.484221 -0.309728 -0.051444 1 0 0 0 0 0 1 647163
-0.001627 0.000588 0.120376 -0.306855 -0.484504 -0.309925 -0.051475 1 0 0 0 0 0 1 648178
-0.001627 0.000588 0.120376 -0.307054 -0.484799 -0.310111 -0.051507 1 0 0 0 0 0 1 649194
-0.001627 0.000588 0.120376 -0.307226 -0.485090 -0.310302 -0.051538 1 0 0 0 0 0 1 650178
-0.001627 0.000588 0.120376 -0.307437 -0.485400 -0.310497 -0.051570 1 0 0 0 0 0 1 651209
-0.001627 0.000588 0.120376 -0.307600 -0.485697 -0.310676 -0.051601 1 0 0 0 0 0 1 652198
-0.001627 0.000588 0.120376 -0.307784 -0.485952 -0.310847 -0.051630 1 0 0 0 0 0 1 653112
-0.001627 0.000588 0.120376 -0.307960 -0.486249 -0.311043 -0.051661 1 0 0 0 0 0 1 654118
-0.001627 0.000588 0.120376 -0.308164 -0.486547 -0.311231 -0.051692 1 0 0 0 0 0 1 655110
-0.001627 0.000588 0.120376 -0.308330 -0.486850 -0.311413 -0.051724 1 0 0 0 0 0 1 656118
-0.001633 0.000606 0.120366 -0.235018 -0.737183 -0.164145 -0.051755 1 0 0 0 0 0 1 657111
-0.001635 0.000615 0.120362 -0.259725 -0.651194 -0.237754 -0.051786 1 0 0 0 0 0 1 658118
-0.001637 0.000620 0.120361 -0.278834 -0.587079 -0.275971 -0.051817 1 0 0 0 0 0 1 659110
-0.001638 0.000622 0.120360 -0.289347 -0.553008 -0.290654 -0.051849 1 0 0 0 0 0 1 660119
-0.001638 0.000623 0.120360 -0.294847 -0.535883 -0.295992 -0.051880 1 0 0 0 0 0 1 661110
-0.001638 0.000624 0.120360 -0.297720 -0.527450 -0.297993 -0.051911 1 0 0 0 0 0 1 662110
-0.001638 0.000624 0.120360 -0.299263 -0.523380 -0.298805 -0.051942 1 0 0 0 0 0 1 663118
-0.001638 0.000624 0.120360 -0.300128 -0.521506 -0.299196 -0.051973 1 0 0 0 0 0 1 664110
-0.001638 0.000624 0.120360 -0.300658 -0.520719 -0.299462 -0.052005 1 0 0 0 0 0 1 665119
-0.001638 0.000624 0.120360 -0.301014 -0.520486 -0.299661 -0.052036 1 0 0 0 0 0 1 666110
-0.001638 0.000624 0.120360 -0.301269 -0.520529 -0.299854 -0.052067 1 0 0 0 0 0 1 667118
-0.001638 0.000624 0.120360 -0.301500 -0.520704 -0.300035 -0.052098 1 0 0 0 0 0 1 668110
-0.001638 0.000624 0.120360 -0.301709 -0.520947 -0.300221 -0.052130 1 0 0 0 0 0 1 669133
-0.001638 0.000624 0.120360 -0.301898 -0.521229 -0.300393 -0.052161 1 0 0 0 0 0 1 670126
-0.001638 0.000624 0.120360 -0.302087 -0.521517 -0.300587 -0.052193 1 0 0 0 0 0 1 671129
-0.001638 0.000624 0.120360 -0.302255 -0.521811 -0.300757 -0.052223 1 0 0 0 0 0 1 672103
-0.001638 0.000624 0.120360 -0.302442 -0.522135 -0.300944 -0.052256 1 0 0 0 0 0 1 673145
-0.001638 0.000624 0.120360 -0.302630 -0.522437 -0.301113 -0.052286 1 0 0 0 0 0 1 674120
-0.001638 0.000624 0.120360 -0.302809 -0.522761 -0.301305 -0.052317 1 0 0 0 0 0 1 675122
-0.001638 0.000624 0.120360 -0.302993 -0.523063 -0.301474 -0.052349 1 0 0 0 0 0 1 676122
-0.001638 0.000624 0.120360 -0.303158 -0.523370 -0.301654 -0.052379 1 0 0 0 0 0 1 677099
-0.001638 0.000624 0.120360 -0.303353 -0.523685 -0.301831 -0.052411 1 0 0 0 0 0 1 678115
-0.001638 0.000624 0.120360 -0.303532 -0.524011 -0.302025 -0.052442 1 0 0 0 0 0 1 679124
-0.001638 0.000624 0.120360 -0.303720 -0.524301 -0.302200 -0.052474 1 0 0 0 0 0 1 680122
-0.001638 0.000624 0.120360 -0.303887 -0.524627 -0.302380 -0.052505 1 0 0 0 0 0 1 681128
-0.001638 0.000624 0.120360 -0.304078 -0.524937 -0.302554 -0.052536 1 0 0 0 0 0 1 682127
-0.001638 0.000624 0.120360 -0.304254 -0.525257 -0.302743 -0.052567 1 0 0 0 0 0 1 683113
-0.001638 0.000624 0.120360 -0.304441 -0.525564 -0.302914 -0.052599 1 0 0 0 0 0 1 684128
-0.001638 0.000624 0.120360 -0.304627 -0.525864 -0.303100 -0.052630 1 0 0 0 0 0 1 685132
-0.001638 0.000624 0.120360 -0.304792 -0.526188 -0.303280 -0.052661 1 0 0 0 0 0 1 686129
-0.001638 0.000624 0.120360 -0.304991 -0.526507 -0.303460 -0.052693 1 0 0 0 0 0 1 687125
-0.001638 0.000624 0.120360 -0.305154 -0.526814 -0.303639 -0.052724 1 0 0 0 0 0 1 688125
-0.001638 0.000624 0.120360 -0.305346 -0.527126 -0.303814 -0.052755 1 0 0 0 0 0 1 689134
-0.001638 0.000624 0.120360 -0.305519 -0.527428 -0.304007 -0.052787 1 0 0 0 0 0 1 690133
-0.001638 0.000624 0.120360 -0.305716 -0.527757 -0.304182 -0.052818 1 0 0 0 0 0 1 691133
-0.001638 0.000624 0.120360 -0.305876 -0.528060 -0.304358 -0.052849 1 0 0 0 0 0 1 692117
-0.001638 0.000624 0.120360 -0.306070 -0.528375 -0.304535 -0.052880 1 0 0 0 0 0 1 693135
-0.001638 0.000624 0.120360 -0.306240 -0.528690 -0.304720 -0.052912 1 0 0 0 0 0 1 694136
-0.001638 0.000624 0.120360 -0.306444 -0.528998 -0.304909 -0.052943 1 0 0 0 0 0 1 695140
-0.001638 0.000624 0.120360 -0.306603 -0.529314 -0.305082 -0.052974 1 0 0 0 0 0 1 696135
-0.001638 0.000624 0.120360 -0.306790 -0.529618 -0.305252 -0.053005 1 0 0 0 0 0 1 697118
-0.001638 0.000624 0.120360 -0.306963 -0.529938 -0.305440 -0.053037 1 0 0 0 0 0 1 698134
-0.001638 0.000624 0.120360 -0.307163 -0.530258 -0.305621 -0.053068 1 0 0 0 0 0 1 699136
-0.001638 0.000624 0.120360 -0.307327 -0.530550 -0.305806 -0.053099 1 0 0 0 0 0 1 700126
-0.001638 0.000624 0.120360 -0.307517 -0.530871 -0.305975 -0.053130 1 0 0 0 0 0 1 701133
-0.001638 0.000624 0.120360 -0.307699 -0.531184 -0.306154 -0.053162 1 0 0 0 0 0 1 702135
-0.001638 0.000624 0.120360 -0.307876 -0.531508 -0.306346 -0.053193 1 0 0 0 0 0 1 703134
-0.001638 0.000624 0.120360 -0.308060 -0.531811 -0.306515 -0.053224 1 0 0 0 0 0 1 704135
-0.001638 0.000624 0.120360 -0.308233 -0.532113 -0.306707 -0.053255 1 0 0 0 0 0 1 705136
-0.001638 0.000624 0.120360 -0.308421 -0.532433 -0.306875 -0.053287 1 0 0 0 0 0 1 706135
-0.001638 0.000624 0.120360 -0.308599 -0.532757 -0.307066 -0.053318 1 0 0 0 0 0 1 707134
-0.001638 0.000624 0.120360 -0.308784 -0.533060 -0.307235 -0.053349 1 0 0 0 0 0 1 708136
-0.001638 0.000624 0.120360 -0.308956 -0.533362 -0.307427 -0.053380 1 0 0 0 0 0 1 709135
-0.001638 0.000624 0.120360 -0.309146 -0.533683 -0.307596 -0.053412 1 0 0 0 0 0 1 710141
-0.001638 0.000624 0.120360 -0.309313 -0.533995 -0.307778 -0.053443 1 0 0 0 0 0 1 711128
-0.001638 0.000624 0.120360 -0.309513 -0.534314 -0.307959 -0.053474 1 0 0 0 0 0 1 712128
-0.001638 0.000624 0.120360 -0.309677 -0.534623 -0.308140 -0.053505 1 0 0 0 0 0 1 713134
-0.001638 0.000624 0.120360 -0.309868 -0.534933 -0.308314 -0.053537 1 0 0 0 0 0 1 714136
-0.001638 0.000624 0.120360 -0.310047 -0.535240 -0.308510 -0.053567 1 0 0 0 0 0 1 715120
-0.001638 0.000624 0.120360 -0.310227 -0.535550 -0.308672 -0.053599 1 0 0 0 0 0 1 716116
-0.001638 0.000624 0.120360 -0.310400 -0.535872 -0.308860 -0.053630 1 0 0 0 0 0 1 717136
-0.001638 0.000624 0.120360 -0.310591 -0.536181 -0.309034 -0.053662 1 0 0 0 0 0 1 718135
-0.001638 0.000624 0.120360 -0.310764 -0.536483 -0.309226 -0.053693 1 0 0 0 0 0 1 719132
-0.001638 0.000624 0.120360 -0.310958 -0.536807 -0.309398 -0.053723 1 0 0 0 0 0 1 720115
-0.001638 0.000624 0.120360 -0.311136 -0.537118 -0.309574 -0.053755 1 0 0 0 0 0 1 721135
-0.001638 0.000624 0.120360 -0.311304 -0.537432 -0.309759 -0.053787 1 0 0 0 0 0 1 722133
-0.001638 0.000624 0.120360 -0.311495 -0.537741 -0.309933 -0.053818 1 0 0 0 0 0 1 723132
-0.001638 0.000624 0.120360 -0.311675 -0.538051 -0.310131 -0.053849 1 0 0 0 0 0 1 724123
-0.001638 0.000624 0.120360 -0.311858 -0.538365 -0.310295 -0.053880 1 0 0 0 0 0 1 725132
-0.001638 0.000624 0.120360 -0.312025 -0.538677 -0.310477 -0.053911 1 0 0 0 0 0 1 726122
-0.001638 0.000624 0.120360 -0.312219 -0.538990 -0.310653 -0.053943 1 0 0 0 0 0 1 727132
-0.001638 0.000624 0.120360 -0.312395 -0.539311 -0.310843 -0.053974 1 0 0 0 0 0 1 728121
-0.001638 0.000624 0.120360 -0.312583 -0.539601 -0.311019 -0.054005 1 0 0 0 0 0 1 729122
-0.001638 0.000624 0.120360 -0.312751 -0.539928 -0.311199 -0.054036 1 0 0 0 0 0 1 730131
-0.001638 0.000624 0.120360 -0.312940 -0.540236 -0.311371 -0.054067 1 0 0 0 0 0 1 731121
-0.001638 0.000624 0.120360 -0.313120 -0.540563 -0.311565 -0.054099 1 0 0 0 0 0 1 732131
-0.001638 0.000624 0.120360 -0.313303 -0.540862 -0.311732 -0.054130 1 0 0 0 0 0 1 733121
-0.001644 0.000643 0.120349 -0.239807 -0.791781 -0.163934 -0.054161 1 0 0 0 0 0 1 734130
-0.001646 0.000652 0.120346 -0.264388 -0.706221 -0.237441 -0.054192 1 0 0 0 0 0 1 735122
-0.001648 0.000656 0.120344 -0.283438 -0.642347 -0.275643 -0.054224 1 0 0 0 0 0 1 736128
-0.001654 0.000676 0.120333 -0.220256 -0.858894 -0.142185 -0.054255 1 0 0 0 0 0 1 737116
-0.001657 0.000687 0.120329 -0.250116 -0.756027 -0.220889 -0.054286 1 0 0 0 0 0 1 738108
-0.001658 0.000692 0.120328 -0.271832 -0.683491 -0.260937 -0.054317 1 0 0 0 0 0 1 739115
-0.001664 0.000712 0.120317 -0.210053 -0.895604 -0.127961 -0.054348 1 0 0 0 0 0 1 740107
-0.001668 0.000723 0.120313 -0.240547 -0.790669 -0.206950 -0.054380 1 0 0 0 0 0 1 741117
-0.001669 0.000728 0.120312 -0.262575 -0.717085 -0.247085 -0.054411 1 0 0 0 0 0 1 742108
-0.001670 0.000730 0.120311 -0.274550 -0.678293 -0.262407 -0.054442 1 0 0 0 0 0 1 743116
-0.001676 0.000750 0.120300 -0.207217 -0.909132 -0.119552 -0.054473 1 0 0 0 0 0 1 744106
-0.001679 0.000760 0.120296 -0.234782 -0.813896 -0.195108 -0.054504 1 0 0 0 0 0 1 745103
-0.001680 0.000764 0.120295 -0.255327 -0.745235 -0.234036 -0.054536 1 0 0 0 0 0 1 746119
-0.001681 0.000767 0.120295 -0.266538 -0.708904 -0.248935 -0.054567 1 0 0 0 0 0 1 747122
-0.001681 0.000768 0.120294 -0.272380 -0.690674 -0.254334 -0.054599 1 0 0 0 0 0 1 748133
-0.001687 0.000787 0.120284 -0.201899 -0.931917 -0.107746 -0.054630 1 0 0 0 0 0 1 749116
-0.001689 0.000796 0.120280 -0.227787 -0.842080 -0.182107 -0.054661 1 0 0 0 0 0 1 750127
-0.001691 0.000801 0.120279 -0.247488 -0.776112 -0.220614 -0.054693 1 0 0 0 0 0 1 751126
-0.001692 0.000803 0.120278 -0.258273 -0.741144 -0.235361 -0.054724 1 0 0 0 0 0 1 752130
-0.001692 0.000804 0.120278 -0.263912 -0.723599 -0.240710 -0.054755 1 0 0 0 0 0 1 753127
-0.001697 0.000823 0.120267 -0.193358 -0.965119 -0.093947 -0.054786 1 0 0 0 0 0 1 754125
-0.001700 0.000832 0.120264 -0.219161 -0.875549 -0.168343 -0.054818 1 0 0 0 0 0 1 755124
-0.001702 0.000837 0.120262 -0.238810 -0.809721 -0.206868 -0.054849 1 0 0 0 0 0 1 756132
-0.001702 0.000839 0.120262 -0.249582 -0.774810 -0.221621 -0.054880 1 0 0 0 0 0 1 757117
-0.001703 0.000840 0.120262 -0.255192 -0.757312 -0.226962 -0.054910 1 0 0 0 0 0 1 758096
-0.001703 0.000841 0.120262 -0.258122 -0.748755 -0.228908 -0.054942 1 0 0 0 0 0 1 759121
-0.001703 0.000841 0.120262 -0.259657 -0.744674 -0.229681 -0.054974 1 0 0 0 0 0 1 760122
-0.001703 0.000841 0.120262 -0.260523 -0.742847 -0.230027 -0.055005 1 0 0 0 0 0 1 761133
-0.001703 0.000841 0.120262 -0.261026 -0.742142 -0.230238 -0.055036 1 0 0 0 0 0 1 762130
-0.001703 0.000841 0.120262 -0.261357 -0.741997 -0.230404 -0.055068 1 0 0 0 0 0 1 763126
-0.001703 0.000841 0.120262 -0.261585 -0.742122 -0.230542 -0.055099 1 0 0 0 0 0 1 764124
-0.001703 0.000841 0.120262 -0.261782 -0.742418 -0.230669 -0.055130 1 0 0 0 0 0 1 765124
-0.001716 0.000828 0.120251 -0.083045 -0.550820 -0.084346 -0.055161 1 0 0 0 0 0 1 766122
-0.001723 0.000821 0.120247 -0.143587 -0.617443 -0.156930 -0.055192 1 0 0 0 0 0 1 767122
-0.001726 0.000817 0.120246 -0.189452 -0.666887 -0.194624 -0.055224 1 0 0 0 0 0 1 768122
-0.001727 0.000816 0.120246 -0.214208 -0.693334 -0.209055 -0.055255 1 0 0 0 0 0 1 769126
-0.001728 0.000815 0.120245 -0.226884 -0.706875 -0.214272 -0.055286 1 0 0 0 0 0 1 770123
-0.001729 0.000814 0.120245 -0.233352 -0.713854 -0.216180 -0.055317 1 0 0 0 0 0 1 771124
-0.001729 0.000814 0.120245 -0.236661 -0.717536 -0.216925 -0.055349 1 0 0 0 0 0 1 772123
-0.001729 0.000814 0.120245 -0.238393 -0.719588 -0.217274 -0.055380 1 0 0 0 0 0 1 773125
-0.001729 0.000814 0.120245 -0.239337 -0.720809 -0.217463 -0.055411 1 0 0 0 0 0 1 774123
-0.001729 0.000814 0.120245 -0.239850 -0.721625 -0.217615 -0.055443 1 0 0 0 0 0 1 775124
-0.001729 0.000814 0.120245 -0.240205 -0.722234 -0.217749 -0.055474 1 0 0 0 0 0 1 776125
-0.001729 0.000814 0.120245 -0.240426 -0.722742 -0.217867 -0.055505 1 0 0 0 0 0 1 777126
-0.001729 0.000814 0.120245 -0.240615 -0.723206 -0.217989 -0.055536 1 0 0 0 0 0 1 778123
-0.001729 0.000814 0.120245 -0.240770 -0.723633 -0.218125 -0.055567 1 0 0 0 0 0 1 779120
-0.001729 0.000814 0.120245 -0.240923 -0.724060 -0.218243 -0.055599 1 0 0 0 0 0 1 780123
-0.001729 0.000814 0.120245 -0.241060 -0.724468 -0.218365 -0.055630 1 0 0 0 0 0 1 781122
-0.001729 0.000814 0.120245 -0.241215 -0.724880 -0.218488 -0.055661 1 0 0 0 0 0 1 782120
-0.001729 0.000814 0.120245 -0.241341 -0.725291 -0.218617 -0.055692 1 0 0 0 0 0 1 783121
-0.001729 0.000814 0.120245 -0.241475 -0.725675 -0.218724 -0.055723 1 0 0 0 0 0 1 784093
-0.001729 0.000814 0.120245 -0.241608 -0.726116 -0.218855 -0.055755 1 0 0 0 0 0 1 785124
-0.001710 0.000809 0.120235 -0.503813 -0.664069 -0.080617 -0.055786 1 0 0 0 0 0 1 786123
-0.001701 0.000807 0.120232 -0.413297 -0.686225 -0.149104 -0.055817 1 0 0 0 0 0 1 787114
-0.001696 0.000806 0.120231 -0.346555 -0.702570 -0.184664 -0.055849 1 0 0 0 0 0 1 788118
-0.001694 0.000806 0.120230 -0.311313 -0.711374 -0.198292 -0.055880 1 0 0 0 0 0 1 789138
-0.001693 0.000805 0.120230 -0.293622 -0.715995 -0.203212 -0.055912 1 0 0 0 0 0 1 790132
-0.001692 0.000805 0.120230 -0.284875 -0.718495 -0.205017 -0.055943 1 0 0 0 0 0 1 791131
-0.001692 0.000805 0.120230 -0.280593 -0.719935 -0.205721 -0.055974 1 0 0 0 0 0 1 792131
-0.001692 0.000805 0.120230 -0.278519 -0.720865 -0.206043 -0.056005 1 0 0 0 0 0 1 793135
-0.001692 0.000805 0.120230 -0.277581 -0.721524 -0.206231 -0.056036 1 0 0 0 0 0 1 794131
-0.001692 0.000805 0.120230 -0.277182 -0.722067 -0.206367 -0.056068 1 0 0 0 0 0 1 795129
-0.001692 0.000805 0.120230 -0.277048 -0.722530 -0.206491 -0.056099 1 0 0 0 0 0 1 796133
-0.001692 0.000805 0.120230 -0.277065 -0.722963 -0.206611 -0.056130 1 0 0 0 0 0 1 797130
-0.001692 0.000805 0.120230 -0.277153 -0.723382 -0.206718 -0.056162 1 0 0 0 0 0 1 798132
-0.001692 0.000805 0.120230 -0.277279 -0.723791 -0.206845 -0.056193 1 0 0 0 0 0 1 799131
-0.001692 0.000805 0.120230 -0.277408 -0.724196 -0.206953 -0.056224 1 0 0 0 0 0 1 800122
-0.001692 0.000805 0.120230 -0.277558 -0.724628 -0.207081 -0.056257 1 0 0 0 0 0 1 801188
-0.001692 0.000805 0.120230 -0.277700 -0.725016 -0.207189 -0.056288 1 0 0 0 0 0 1 802173
-0.001692 0.000805 0.120230 -0.277864 -0.725432 -0.207312 -0.056320 1 0 0 0 0 0 1 803189
-0.001692 0.000805 0.120230 -0.278016 -0.725829 -0.207426 -0.056350 1 0 0 0 0 0 1 804172
-0.001692 0.000805 0.120230 -0.278174 -0.726238 -0.207523 -0.056382 1 0 0 0 0 0 1 805189
-0.001692 0.000805 0.120230 -0.278325 -0.726633 -0.207653 -0.056413 1 0 0 0 0 0 1 806170
-0.001692 0.000805 0.120230 -0.278482 -0.727043 -0.207772 -0.056444 1 0 0 0 0 0 1 807187
-0.001692 0.000805 0.120230 -0.278625 -0.727430 -0.207879 -0.056475 1 0 0 0 0 0 1 808171
-0.001692 0.000805 0.120230 -0.278775 -0.727829 -0.207987 -0.056505 1 0 0 0 0 0 1 809116
-0.001692 0.000805 0.120230 -0.278931 -0.728218 -0.208107 -0.056536 1 0 0 0 0 0 1 810105
-0.001692 0.000805 0.120230 -0.279079 -0.728615 -0.208217 -0.056567 1 0 0 0 0 0 1 811115
-0.001692 0.000805 0.120230 -0.279240 -0.729025 -0.208338 -0.056598 1 0 0 0 0 0 1 812114
-0.001692 0.000805 0.120230 -0.279390 -0.729436 -0.208446 -0.056629 1 0 0 0 0 0 1 813105
-0.001692 0.000805 0.120230 -0.279541 -0.729823 -0.208562 -0.056661 1 0 0 0 0 0 1 814114
-0.001692 0.000805 0.120230 -0.279713 -0.730226 -0.208676 -0.056692 1 0 0 0 0 0 1 815104
-0.001692 0.000805 0.120230 -0.279856 -0.730647 -0.208792 -0.056723 1 0 0 0 0 0 1 816114
-0.001692 0.000805 0.120230 -0.280002 -0.731027 -0.208905 -0.056754 1 0 0 0 0 0 1 817105
-0.001692 0.000805 0.120230 -0.280165 -0.731440 -0.209028 -0.056786 1 0 0 0 0 0 1 818114
-0.001692 0.000805 0.120230 -0.280319 -0.731839 -0.209143 -0.056817 1 0 0 0 0 0 1 819104
-0.001692 0.000805 0.120230 -0.280463 -0.732248 -0.209246 -0.056848 1 0 0 0 0 0 1 820112
-0.001692 0.000805 0.120230 -0.280626 -0.732645 -0.209372 -0.056879 1 0 0 0 0 0 1 821105
-0.001692 0.000805 0.120230 -0.280783 -0.733051 -0.209489 -0.056911 1 0 0 0 0 0 1 822114
-0.001692 0.000805 0.120230 -0.280927 -0.733441 -0.209597 -0.056942 1 0 0 0 0 0 1 823105
-0.001692 0.000805 0.120230 -0.281101 -0.733869 -0.209707 -0.056974 1 0 0 0 0 0 1 824127
-0.001692 0.000805 0.120230 -0.281247 -0.734262 -0.209833 -0.057005 1 0 0 0 0 0 1 825120
-0.001692 0.000805 0.120230 -0.281393 -0.734655 -0.209943 -0.057036 1 0 0 0 0 0 1 826119
-0.001692 0.000805 0.120230 -0.281552 -0.735059 -0.210063 -0.057067 1 0 0 0 0 0 1 827104
-0.001692 0.000805 0.120230 -0.281706 -0.735482 -0.210174 -0.057099 1 0 0 0 0 0 1 828125
-0.001692 0.000805 0.120230 -0.281853 -0.735861 -0.210287 -0.057130 1 0 0 0 0 0 1 829113
-0.001692 0.000805 0.120230 -0.282017 -0.736276 -0.210410 -0.057161 1 0 0 0 0 0 1 830127
-0.001692 0.000805 0.120230 -0.282172 -0.736676 -0.210526 -0.057192 1 0 0 0 0 0 1 831121
-0.001692 0.000805 0.120230 -0.282314 -0.737082 -0.210627 -0.057224 1 0 0 0 0 0 1 832122
-0.001692 0.000805 0.120230 -0.282479 -0.737483 -0.210754 -0.057255 1 0 0 0 0 0 1 833123
-0.001692 0.000805 0.120230 -0.282646 -0.737881 -0.210864 -0.057286 1 0 0 0 0 0 1 834119
-0.001692 0.000805 0.120230 -0.282782 -0.738278 -0.210978 -0.057317 1 0 0 0 0 0 1 835122
-0.001692 0.000805 0.120230 -0.282939 -0.738700 -0.211093 -0.057349 1 0 0 0 0 0 1 836121
-0.001692 0.000805 0.120230 -0.283097 -0.739094 -0.211215 -0.057380 1 0 0 0 0 0 1 837123
-0.001692 0.000805 0.120230 -0.283242 -0.739484 -0.211323 -0.057411 1 0 0 0 0 0 1 838116
-0.001692 0.000805 0.120230 -0.283405 -0.739897 -0.211445 -0.057443 1 0 0 0 0 0 1 839125
-0.001692 0.000805 0.120230 -0.283556 -0.740311 -0.211554 -0.057474 1 0 0 0 0 0 1 840122
-0.001692 0.000805 0.120230 -0.283705 -0.740694 -0.211668 -0.057505 1 0 0 0 0 0 1 841120
-0.001692 0.000805 0.120230 -0.283866 -0.741103 -0.211790 -0.057536 1 0 0 0 0 0 1 842120
-0.001692 0.000805 0.120230 -0.284030 -0.741515 -0.211892 -0.057567 1 0 0 0 0 0 1 843119
-0.001692 0.000805 0.120230 -0.284169 -0.741902 -0.212012 -0.057599 1 0 0 0 0 0 1 844121
-0.001692 0.000805 0.120230 -0.284325 -0.742299 -0.212131 -0.057629 1 0 0 0 0 0 1 845092
-0.001692 0.000805 0.120230 -0.284484 -0.742714 -0.212250 -0.057661 1 0 0 0 0 0 1 846119
-0.001692 0.000805 0.120230 -0.284627 -0.743120 -0.212352 -0.057692 1 0 0 0 0 0 1 847121
-0.001692 0.000805 0.120230 -0.284791 -0.743520 -0.212479 -0.057724 1 0 0 0 0 0 1 848121
-0.001692 0.000805 0.120230 -0.284947 -0.743923 -0.212596 -0.057755 1 0 0 0 0 0 1 849123
-0.001692 0.000805 0.120230 -0.285093 -0.744315 -0.212704 -0.057786 1 0 0 0 0 0 1 850120
-0.001692 0.000805 0.120230 -0.285249 -0.744734 -0.212818 -0.057817 1 0 0 0 0 0 1 851113
-0.001692 0.000805 0.120230 -0.285408 -0.745131 -0.212940 -0.057849 1 0 0 0 0 0 1 852120
-0.001692 0.000805 0.120230 -0.285567 -0.745521 -0.213043 -0.057880 1 0 0 0 0 0 1 853122
-0.001692 0.000805 0.120230 -0.285718 -0.745932 -0.213169 -0.057911 1 0 0 0 0 0 1 854118
-0.001692 0.000805 0.120230 -0.285868 -0.746346 -0.213278 -0.057942 1 0 0 0 0 0 1 855115
-0.001692 0.000805 0.120230 -0.286013 -0.746720 -0.213390 -0.057973 1 0 0 0 0 0 1 856091
-0.001692 0.000805 0.120230 -0.286180 -0.747142 -0.213515 -0.058005 1 0 0 0 0 0 1 857122
-0.001692 0.000805 0.120230 -0.286334 -0.747544 -0.213631 -0.058036 1 0 0 0 0 0 1 858119
-0.001692 0.000805 0.120230 -0.286477 -0.747950 -0.213733 -0.058067 1 0 0 0 0 0 1 859121
-0.001692 0.000805 0.120230 -0.286641 -0.748349 -0.213859 -0.058099 1 0 0 0 0 0 1 860119
-0.001692 0.000805 0.120230 -0.286797 -0.748752 -0.213976 -0.058130 1 0 0 0 0 0 1 861121
-0.001692 0.000805 0.120230 -0.286953 -0.749137 -0.214077 -0.058161 1 0 0 0 0 0 1 862107
-0.001692 0.000805 0.120230 -0.287102 -0.749567 -0.214198 -0.058192 1 0 0 0 0 0 1 863119
-0.001692 0.000805 0.120230 -0.287257 -0.749956 -0.214319 -0.058223 1 0 0 0 0 0 1 864108
-0.001692 0.000805 0.120230 -0.287405 -0.750352 -0.214429 -0.058255 1 0 0 0 0 0 1 865117
-0.001673 0.000801 0.120220 -0.550240 -0.688172 -0.075653 -0.058286 1 0 0 0 0 0 1 866119
-0.001663 0.000798 0.120217 -0.460186 -0.710224 -0.144057 -0.058317 1 0 0 0 0 0 1 867115
-0.001659 0.000797 0.120215 -0.393692 -0.726519 -0.179605 -0.058348 1 0 0 0 0 0 1 868115
-0.001656 0.000797 0.120215 -0.358564 -0.735289 -0.193213 -0.058380 1 0 0 0 0 0 1 869114
-0.001655 0.000796 0.120215 -0.340961 -0.739883 -0.198129 -0.058411 1 0 0 0 0 0 1 870115
-0.001655 0.000796 0.120215 -0.332242 -0.742366 -0.199930 -0.058442 1 0 0 0 0 0 1 871120
-0.001654 0.000796 0.120215 -0.327986 -0.743809 -0.200621 -0.058474 1 0 0 0 0 0 1 872120
-0.001654 0.000796 0.120215 -0.325948 -0.744730 -0.200929 -0.058505 1 0 0 0 0 0 1 873120
-0.001654 0.000796 0.120215 -0.325018 -0.745400 -0.201109 -0.058536 1 0 0 0 0 0 1 874120
-0.001635 0.000792 0.120205 -0.587255 -0.683339 -0.062158 -0.058567 1 0 0 0 0 0 1 875117
-0.001626 0.000789 0.120201 -0.497082 -0.705415 -0.130636 -0.058598 1 0 0 0 0 0 1 876107
-0.001621 0.000788 0.120200 -0.430503 -0.721722 -0.166203 -0.058630 1 0 0 0 0 0 1 877113
-0.001619 0.000788 0.120200 -0.395347 -0.730507 -0.179804 -0.058661 1 0 0 0 0 0 1 878109
-0.001618 0.000788 0.120200 -0.377724 -0.735107 -0.184726 -0.058692 1 0 0 0 0 0 1 879112
-0.001617 0.000787 0.120199 -0.369031 -0.737589 -0.186510 -0.058723 1 0 0 0 0 0 1 880103
-0.001617 0.000787 0.120199 -0.364787 -0.739032 -0.187201 -0.058754 1 0 0 0 0 0 1 881105
-0.001598 0.000783 0.120189 -0.625317 -0.677365 -0.048254 -0.058786 1 0 0 0 0 0 1 882111
-0.001589 0.000781 0.120186 -0.534415 -0.699635 -0.116837 -0.058817 1 0 0 0 0 0 1 883103
-0.001584 0.000779 0.120185 -0.467491 -0.716028 -0.152453 -0.058848 1 0 0 0 0 0 1 884111
-0.001582 0.000779 0.120184 -0.432179 -0.724837 -0.166069 -0.058879 1 0 0 0 0 0 1 885102
-0.001580 0.000779 0.120184 -0.414482 -0.729456 -0.170985 -0.058911 1 0 0 0 0 0 1 886110
-0.001561 0.000774 0.120174 -0.668218 -0.669389 -0.033356 -0.058942 1 0 0 0 0 0 1 887102
-0.001551 0.000772 0.120171 -0.574067 -0.692426 -0.102515 -0.058973 1 0 0 0 0 0 1 888110
-0.001547 0.000771 0.120169 -0.505535 -0.709180 -0.138326 -0.059004 1 0 0 0 0 0 1 889103
-0.001544 0.000770 0.120169 -0.469424 -0.718196 -0.152005 -0.059036 1 0 0 0 0 0 1 890113
-0.001524 0.000765 0.120159 -0.713706 -0.660375 -0.017382 -0.059067 1 0 0 0 0 0 1 891103
-0.001514 0.000763 0.120155 -0.614971 -0.684475 -0.087695 -0.059098 1 0 0 0 0 0 1 892104
-0.001509 0.000762 0.120154 -0.544171 -0.701782 -0.123931 -0.059130 1 0 0 0 0 0 1 893111
-0.001507 0.000761 0.120154 -0.506924 -0.711050 -0.137742 -0.059161 1 0 0 0 0 0 1 894105
-0.001506 0.000761 0.120154 -0.488289 -0.715902 -0.142723 -0.059192 1 0 0 0 0 0 1 895114
-0.001505 0.000761 0.120153 -0.479103 -0.718497 -0.144506 -0.059224 1 0 0 0 0 0 1 896119
-0.001486 0.000756 0.120143 -0.736934 -0.657477 -0.005455 -0.059255 1 0 0 0 0 0 1 897109
-0.001476 0.000754 0.120140 -0.645092 -0.679955 -0.074336 -0.059286 1 0 0 0 0 0 1 898105
-0.001472 0.000753 0.120139 -0.577762 -0.696443 -0.110074 -0.059317 1 0 0 0 0 0 1 899113
-0.001469 0.000752 0.120138 -0.542251 -0.705294 -0.123716 -0.059349 1 0 0 0 0 0 1 900118
-0.001468 0.000752 0.120138 -0.524474 -0.709936 -0.128625 -0.059380 1 0 0 0 0 0 1 901114
-0.001467 0.000752 0.120138 -0.515746 -0.712433 -0.130381 -0.059411 1 0 0 0 0 0 1 902119
-0.001448 0.000747 0.120128 -0.773695 -0.651364 0.008861 -0.059441 1 0 0 0 0 0 1 903090
-0.001439 0.000745 0.120125 -0.682102 -0.673807 -0.060079 -0.059473 1 0 0 0 0 0 1 904089
-0.001434 0.000744 0.120123 -0.614878 -0.690264 -0.095834 -0.059505 1 0 0 0 0 0 1 905127
-0.001432 0.000743 0.120123 -0.579426 -0.699104 -0.109484 -0.059536 1 0 0 0 0 0 1 906118
-0.001431 0.000743 0.120123 -0.561716 -0.703733 -0.114377 -0.059567 1 0 0 0 0 0 1 907120
-0.001430 0.000743 0.120123 -0.552990 -0.706227 -0.116140 -0.059599 1 0 0 0 0 0 1 908120
-0.001430 0.000743 0.120123 -0.548794 -0.707659 -0.116790 -0.059630 1 0 0 0 0 0 1 909122
-0.001430 0.000743 0.120123 -0.546836 -0.708561 -0.117058 -0.059661 1 0 0 0 0 0 1 910120
-0.001430 0.000743 0.120123 -0.546004 -0.709187 -0.117182 -0.059692 1 0 0 0 0 0 1 911123
-0.001430 0.000743 0.120123 -0.545720 -0.709678 -0.117276 -0.059723 1 0 0 0 0 0 1 912090
-0.001430 0.000743 0.120123 -0.545733 -0.710125 -0.117337 -0.059755 1 0 0 0 0 0 1 913116
-0.001430 0.000743 0.120123 -0.545872 -0.710531 -0.117409 -0.059786 1 0 0 0 0 0 1 914116
-0.001429 0.000743 0.120123 -0.546090 -0.710919 -0.117463 -0.059817 1 0 0 0 0 0 1 915117
-0.001429 0.000743 0.120123 -0.546348 -0.711297 -0.117536 -0.059849 1 0 0 0 0 0 1 916118
-0.001429 0.000743 0.120123 -0.546608 -0.711674 -0.117592 -0.059880 1 0 0 0 0 0 1 917117
-0.001429 0.000743 0.120123 -0.546880 -0.712049 -0.117659 -0.059911 1 0 0 0 0 0 1 918117
-0.001429 0.000743 0.120123 -0.547164 -0.712420 -0.117722 -0.059942 1 0 0 0 0 0 1 919117
-0.001429 0.000743 0.120123 -0.547441 -0.712783 -0.117777 -0.059974 1 0 0 0 0 0 1 920118
-0.001429 0.000743 0.120123 -0.547746 -0.713160 -0.117838 -0.060005 1 0 0 0 0 0 1 921119
-0.001429 0.000743 0.120123 -0.548018 -0.713546 -0.117898 -0.060036 1 0 0 0 0 0 1 922118
-0.001429 0.000743 0.120123 -0.548297 -0.713898 -0.117960 -0.060067 1 0 0 0 0 0 1 923118
-0.001429 0.000743 0.120123 -0.548589 -0.714276 -0.118028 -0.060099 1 0 0 0 0 0 1 924117
-0.001429 0.000743 0.120123 -0.548876 -0.714649 -0.118090 -0.060130 1 0 0 0 0 0 1 925120
-0.001429 0.000743 0.120123 -0.549147 -0.715020 -0.118138 -0.060161 1 0 0 0 0 0 1 926111
-0.001429 0.000743 0.120123 -0.549443 -0.715390 -0.118211 -0.060192 1 0 0 0 0 0 1 927112
-0.001429 0.000743 0.120123 -0.549743 -0.715760 -0.118268 -0.060224 1 0 0 0 0 0 1 928117
-0.001429 0.000743 0.120123 -0.550009 -0.716124 -0.118328 -0.060255 1 0 0 0 0 0 1 929116
-0.001429 0.000743 0.120123 -0.550297 -0.716516 -0.118389 -0.060286 1 0 0 0 0 0 1 930117
-0.001429 0.000743 0.120123 -0.550586 -0.716878 -0.118457 -0.060317 1 0 0 0 0 0 1 931117
-0.001429 0.000743 0.120123 -0.550864 -0.717240 -0.118513 -0.060349 1 0 0 0 0 0 1 932117
-0.001429 0.000743 0.120123 -0.551157 -0.717619 -0.118580 -0.060380 1 0 0 0 0 0 1 933119
-0.001429 0.000743 0.120123 -0.551451 -0.718000 -0.118629 -0.060411 1 0 0 0 0 0 1 934117
-0.001429 0.000743 0.120123 -0.551720 -0.718354 -0.118695 -0.060442 1 0 0 0 0 0 1 935116
-0.001429 0.000743 0.120123 -0.552011 -0.718731 -0.118764 -0.060473 1 0 0 0 0 0 1 936111
-0.001429 0.000743 0.120123 -0.552324 -0.719138 -0.118832 -0.060508 1 0 0 0 0 0 1 937206
-0.001429 0.000743 0.120123 -0.552594 -0.719508 -0.118879 -0.060538 1 0 0 0 0 0 1 938194
-0.001429 0.000743 0.120123 -0.552887 -0.719874 -0.118952 -0.060569 1 0 0 0 0 0 1 939185
-0.001429 0.000743 0.120123 -0.553174 -0.720246 -0.119015 -0.060601 1 0 0 0 0 0 1 940188
-0.001429 0.000743 0.120123 -0.553465 -0.720607 -0.119063 -0.060632 1 0 0 0 0 0 1 941192
-0.001429 0.000743 0.120123 -0.553734 -0.720989 -0.119128 -0.060662 1 0 0 0 0 0 1 942161
-0.001429 0.000743 0.120123 -0.554022 -0.721350 -0.119196 -0.060694 1 0 0 0 0 0 1 943158
-0.001429 0.000743 0.120123 -0.554299 -0.721712 -0.119252 -0.060725 1 0 0 0 0 0 1 944159
-0.001429 0.000743 0.120123 -0.554599 -0.722100 -0.119321 -0.060757 1 0 0 0 0 0 1 945184
-0.001429 0.000743 0.120123 -0.554881 -0.722484 -0.119376 -0.060788 1 0 0 0 0 0 1 946184
-0.001442 0.000729 0.120112 -0.374905 -0.529791 0.027625 -0.060819 1 0 0 0 0 0 1 947186
-0.001449 0.000722 0.120109 -0.435202 -0.595684 -0.044432 -0.060850 1 0 0 0 0 0 1 948159
-0.001452 0.000719 0.120107 -0.480959 -0.644768 -0.081844 -0.060882 1 0 0 0 0 0 1 949191
-0.001454 0.000717 0.120107 -0.505673 -0.670984 -0.096117 -0.060913 1 0 0 0 0 0 1 950166
-0.001455 0.000716 0.120107 -0.518407 -0.684410 -0.101238 -0.060944 1 0 0 0 0 0 1 951182
-0.001455 0.000716 0.120107 -0.524941 -0.691299 -0.103052 -0.060975 1 0 0 0 0 0 1 952163
-0.001455 0.000715 0.120107 -0.528366 -0.694932 -0.103732 -0.061007 1 0 0 0 0 0 1 953185
-0.001455 0.000715 0.120107 -0.530211 -0.696911 -0.104001 -0.061038 1 0 0 0 0 0 1 954168
-0.001455 0.000715 0.120107 -0.531276 -0.698085 -0.104126 -0.061069 1 0 0 0 0 0 1 955181
-0.001468 0.000701 0.120096 -0.351723 -0.505843 0.043030 -0.061100 1 0 0 0 0 0 1 956166
-0.001475 0.000695 0.120092 -0.412124 -0.571835 -0.029079 -0.061132 1 0 0 0 0 0 1 957183
-0.001478 0.000691 0.120091 -0.457922 -0.620959 -0.066512 -0.061163 1 0 0 0 0 0 1 958167
-0.001480 0.000689 0.120091 -0.482672 -0.647215 -0.080777 -0.061194 1 0 0 0 0 0 1 959183
-0.001481 0.000689 0.120091 -0.495403 -0.660637 -0.085895 -0.061225 1 0 0 0 0 0 1 960167
-0.001481 0.000688 0.120090 -0.501940 -0.667531 -0.087714 -0.061257 1 0 0 0 0 0 1 961183
-0.001481 0.000688 0.120090 -0.505357 -0.671155 -0.088375 -0.061289 1 0 0 0 0 0 1 962201
-0.001481 0.000688 0.120090 -0.507184 -0.673113 -0.088635 -0.061319 1 0 0 0 0 0 1 963166
-0.001481 0.000688 0.120090 -0.508236 -0.674274 -0.088752 -0.061350 1 0 0 0 0 0 1 964180
-0.001481 0.000688 0.120090 -0.508868 -0.675002 -0.088822 -0.061379 1 0 0 0 0 0 1 965101
-0.001494 0.000674 0.120080 -0.329159 -0.482580 0.058533 -0.061411 1 0 0 0 0 0 1 966108
-0.001501 0.000667 0.120076 -0.389352 -0.548367 -0.013605 -0.061442 1 0 0 0 0 0 1 967099
-0.001504 0.000664 0.120075 -0.435054 -0.597392 -0.051046 -0.061473 1 0 0 0 0 0 1 968107
-0.001506 0.000662 0.120075 -0.459745 -0.623586 -0.065323 -0.061504 1 0 0 0 0 0 1 969100
-0.001507 0.000661 0.120074 -0.472443 -0.636974 -0.070430 -0.061536 1 0 0 0 0 0 1 970108
-0.001507 0.000661 0.120074 -0.478954 -0.643840 -0.072243 -0.061567 1 0 0 0 0 0 1 971099
-0.001507 0.000660 0.120074 -0.482355 -0.647430 -0.072905 -0.061598 1 0 0 0 0 0 1 972099
-0.001507 0.000660 0.120074 -0.484175 -0.649396 -0.073154 -0.061629 1 0 0 0 0 0 1 973099
-0.001507 0.000660 0.120074 -0.485212 -0.650541 -0.073262 -0.061661 1 0 0 0 0 0 1 974107
-0.001507 0.000660 0.120074 -0.485840 -0.651272 -0.073321 -0.061692 1 0 0 0 0 0 1 975099
-0.001507 0.000660 0.120074 -0.486295 -0.651807 -0.073376 -0.061723 1 0 0 0 0 0 1 976107
-0.001489 0.000656 0.120064 -0.749454 -0.589687 0.066811 -0.061754 1 0 0 0 0 0 1 977100
-0.001487 0.000622 0.120061 -0.554546 -0.166358 -0.003469 -0.061787 1 0 0 0 0 0 1 978139
-0.001486 0.000605 0.120060 -0.524316 -0.332147 -0.038085 -0.061817 1 0 0 0 0 0 1 979111
-0.001486 0.000596 0.120059 -0.516179 -0.452852 -0.051254 -0.061848 1 0 0 0 0 0 1 980098
-0.001485 0.000592 0.120059 -0.512986 -0.517103 -0.055967 -0.061879 1 0 0 0 0 0 1 981106
-0.001466 0.000585 0.120049 -0.774346 -0.487262 0.082717 -0.061911 1 0 0 0 0 0 1 982121
-0.001457 0.000582 0.120046 -0.684583 -0.525059 0.013521 -0.061942 1 0 0 0 0 0 1 983118
-0.001452 0.000580 0.120044 -0.618331 -0.549188 -0.022286 -0.061973 1 0 0 0 0 0 1 984111
-0.001463 0.000566 0.120033 -0.403168 -0.368992 0.111796 -0.062004 1 0 0 0 0 0 1 985091
-0.001468 0.000559 0.120030 -0.445453 -0.440631 0.034738 -0.062036 1 0 0 0 0 0 1 986114
-0.001471 0.000555 0.120028 -0.482170 -0.492544 -0.004413 -0.062067 1 0 0 0 0 0 1 987114
-0.001472 0.000553 0.120028 -0.502381 -0.520175 -0.019269 -0.062098 1 0 0 0 0 0 1 988104
-0.001473 0.000552 0.120028 -0.512848 -0.534249 -0.024550 -0.062129 1 0 0 0 0 0 1 989087
-0.001486 0.000538 0.120017 -0.338152 -0.348653 0.121462 -0.062161 1 0 0 0 0 0 1 990115
-0.001493 0.000531 0.120013 -0.400693 -0.417470 0.048576 -0.062192 1 0 0 0 0 0 1 991114
-0.001496 0.000527 0.120012 -0.447553 -0.467953 0.010867 -0.062223 1 0 0 0 0 0 1 992105
-0.001479 0.000521 0.120002 -0.735543 -0.432431 0.136991 -0.062255 1 0 0 0 0 0 1 993117
-0.001471 0.000518 0.119998 -0.659414 -0.467392 0.063275 -0.062286 1 0 0 0 0 0 1 994116
-0.001466 0.000517 0.119997 -0.600014 -0.490089 0.025906 -0.062317 1 0 0 0 0 0 1 995121
-0.001464 0.000516 0.119996 -0.568474 -0.502009 0.011756 -0.062349 1 0 0 0 0 0 1 996118
-0.001463 0.000515 0.119996 -0.552702 -0.508136 0.006720 -0.062380 1 0 0 0 0 0 1 997117
-0.001476 0.000501 0.119985 -0.364853 -0.318600 0.152941 -0.062411 1 0 0 0 0 0 1 998104
-0.001482 0.000494 0.119982 -0.420783 -0.385301 0.080066 -0.062442 1 0 0 0 0 0 1 999103
-0.001485 0.000491 0.119980 -0.464329 -0.434737 0.042380 -0.062473 1 0 0 0 0 0 2 110
-0.001487 0.000489 0.119980 -0.487898 -0.461082 0.028062 -0.062500 1 0 0 0 0 0 2 1116
-0.001487 0.000488 0.119980 -0.499798 -0.474293 0.022968 -0.062500 1 0 0 0 0 0 2 2115
-0.001488 0.000488 0.119980 -0.505788 -0.480903 0.021171 -0.062500 1 0 0 0 0 0 2 3115
-0.001488 0.000488 0.119980 -0.508806 -0.484209 0.020554 -0.062500 1 0 0 0 0 0 2 4115
-0.001488 0.000488 0.119980 -0.510320 -0.485856 0.020335 -0.062500 1 0 0 0 0 0 2 5116
-0.001488 0.000488 0.119980 -0.511065 -0.486687 0.020269 -0.062500 1 0 0 0 0 0 2 6117
-0.001501 0.000474 0.119969 -0.331429 -0.294450 0.168364 -0.062500 1 0 0 0 0 0 2 7113
-0.001508 0.000467 0.119966 -0.391228 -0.359597 0.096025 -0.062500 1 0 0 0 0 0 2 8115
-0.001511 0.000463 0.119964 -0.436576 -0.408128 0.058498 -0.062500 1 0 0 0 0 0 2 9118
-0.001512 0.000462 0.119964 -0.460960 -0.433931 0.044243 -0.062500 1 0 0 0 0 0 2 10114
-0.001513 0.000461 0.119964 -0.473381 -0.446987 0.039163 -0.062500 1 0 0 0 0 0 2 11115
-0.001514 0.000460 0.119964 -0.479638 -0.453518 0.037385 -0.062500 1 0 0 0 0 0 2 12084
-0.001514 0.000460 0.119964 -0.482780 -0.456783 0.036760 -0.062500 1 0 0 0 0 0 2 13120
-0.001514 0.000460 0.119964 -0.484361 -0.458413 0.036551 -0.062500 1 0 0 0 0 0 2 14107
-0.001514 0.000460 0.119964 -0.485136 -0.459226 0.036471 -0.062500 1 0 0 0 0 0 2 15115
-0.001514 0.000460 0.119964 -0.485538 -0.459634 0.036447 -0.062500 1 0 0 0 0 0 2 16114
-0.001514 0.000460 0.119964 -0.485735 -0.459839 0.036442 -0.062500 1 0 0 0 0 0 2 17115
-0.001514 0.000460 0.119964 -0.485828 -0.459938 0.036434 -0.062500 1 0 0 0 0 0 2 18115
-0.001514 0.000460 0.119964 -0.485875 -0.459986 0.036440 -0.062500 1 0 0 0 0 0 2 19111
-0.001514 0.000460 0.119964 -0.485902 -0.460015 0.036440 -0.062500 1 0 0 0 0 0 2 20101
-0.001514 0.000460 0.119964 -0.485923 -0.460022 0.036440 -0.062500 1 0 0 0 0 0 2 21107
-0.001514 0.000460 0.119964 -0.485930 -0.460043 0.036440 -0.062500 1 0 0 0 0 0 2 22114
-0.001514 0.000460 0.119964 -0.485919 -0.460048 0.036434 -0.062500 1 0 0 0 0 0 2 23114
-0.001514 0.000460 0.119964 -0.485932 -0.460034 0.036433 -0.062500 1 0 0 0 0 0 2 24115
-0.001514 0.000460 0.119964 -0.485931 -0.460044 0.036439 -0.062500 1 0 0 0 0 0 2 25116
-0.001514 0.000460 0.119964 -0.485930 -0.460045 0.036440 -0.062500 1 0 0 0 0 0 2 26114
-0.001527 0.000446 0.119953 -0.306010 -0.267487 0.184686 -0.062500 1 0 0 0 0 0 2 27115
-0.001533 0.000439 0.119949 -0.365568 -0.332395 0.112293 -0.062500 1 0 0 0 0 0 2 28114
-0.001537 0.000436 0.119948 -0.410787 -0.380794 0.074747 -0.062500 1 0 0 0 0 0 2 29101
-0.001538 0.000434 0.119948 -0.435132 -0.406542 0.060468 -0.062500 1 0 0 0 0 0 2 30114
-0.001539 0.000433 0.119947 -0.447514 -0.419555 0.055385 -0.062500 1 0 0 0 0 0 2 31100
-0.001540 0.000433 0.119947 -0.453757 -0.426072 0.053610 -0.062500 1 0 0 0 0 0 2 32108
-0.001540 0.000433 0.119947 -0.456897 -0.429335 0.052982 -0.062500 1 0 0 0 0 0 2 33098
-0.001540 0.000433 0.119947 -0.458469 -0.430955 0.052779 -0.062500 1 0 0 0 0 0 2 34106
-0.001540 0.000433 0.119947 -0.459260 -0.431785 0.052707 -0.062500 1 0 0 0 0 0 2 35097
-0.001540 0.000433 0.119947 -0.459647 -0.432178 0.052676 -0.062500 1 0 0 0 0 0 2 36105
-0.001521 0.000428 0.119937 -0.722552 -0.370038 0.193104 -0.062500 1 0 0 0 0 0 2 37098
-0.001512 0.000426 0.119934 -0.633579 -0.391277 0.124513 -0.062500 1 0 0 0 0 0 2 38106
-0.001507 0.000425 0.119933 -0.567570 -0.407000 0.088955 -0.062500 1 0 0 0 0 0 2 39097
-0.001505 0.000424 0.119932 -0.532589 -0.415335 0.075429 -0.062500 1 0 0 0 0 0 2 40106
-0.001504 0.000424 0.119932 -0.514966 -0.419529 0.070602 -0.062500 1 0 0 0 0 0 2 41097
-0.001503 0.000424 0.119932 -0.506158 -0.421640 0.068924 -0.062500 1 0 0 0 0 0 2 42106
-0.001503 0.000424 0.119932 -0.501770 -0.422672 0.068344 -0.062500 1 0 0 0 0 0 2 43097
-0.001516 0.000410 0.119921 -0.319714 -0.230765 0.216465 -0.062500 1 0 0 0 0 0 2 44106
-0.001522 0.000403 0.119918 -0.378158 -0.295867 0.143946 -0.062500 1 0 0 0 0 0 2 45097
-0.001525 0.000400 0.119916 -0.422825 -0.344374 0.106362 -0.062500 1 0 0 0 0 0 2 46097
-0.001527 0.000398 0.119916 -0.446872 -0.370178 0.092071 -0.062500 1 0 0 0 0 0 2 47107
-0.001528 0.000397 0.119916 -0.459122 -0.383226 0.086992 -0.062500 1 0 0 0 0 0 2 48096
-0.001528 0.000397 0.119916 -0.465289 -0.389749 0.085210 -0.062500 1 0 0 0 0 0 2 49120
-0.001528 0.000396 0.119916 -0.468401 -0.393016 0.084588 -0.062500 1 0 0 0 0 0 2 50103
-0.001528 0.000396 0.119916 -0.469943 -0.394654 0.084379 -0.062500 1 0 0 0 0 0 2 51204
-0.001528 0.000396 0.119916 -0.470714 -0.395467 0.084299 -0.062500 1 0 0 0 0 0 2 52115
-0.001528 0.000396 0.119916 -0.471116 -0.395875 0.084274 -0.062500 1 0 0 0 0 0 2 53113
-0.001528 0.000396 0.119916 -0.471314 -0.396080 0.084270 -0.062500 1 0 0 0 0 0 2 54082
-0.001528 0.000396 0.119916 -0.471408 -0.396179 0.084262 -0.062500 1 0 0 0 0 0 2 55118
-0.001528 0.000396 0.119916 -0.471450 -0.396239 0.084254 -0.062500 1 0 0 0 0 0 2 56118
-0.001528 0.000396 0.119916 -0.471481 -0.396258 0.084266 -0.062500 1 0 0 0 0 0 2 57115
-0.001528 0.000396 0.119916 -0.471491 -0.396267 0.084260 -0.062500 1 0 0 0 0 0 2 58114
-0.001528 0.000396 0.119916 -0.471492 -0.396267 0.084260 -0.062500 1 0 0 0 0 0 2 59112
-0.001528 0.000396 0.119916 -0.471496 -0.396287 0.084259 -0.062500 1 0 0 0 0 0 2 60114
-0.001528 0.000396 0.119916 -0.471508 -0.396287 0.084266 -0.062500 1 0 0 0 0 0 2 61085
-0.001528 0.000396 0.119916 -0.471501 -0.396278 0.084253 -0.062500 1 0 0 0 0 0 2 62113
-0.001528 0.000396 0.119916 -0.471509 -0.396285 0.084265 -0.062500 1 0 0 0 0 0 2 63112
-0.001528 0.000396 0.119916 -0.471498 -0.396289 0.084260 -0.062500 1 0 0 0 0 0 2 64117
-0.001528 0.000396 0.119916 -0.471512 -0.396275 0.084259 -0.062500 1 0 0 0 0 0 2 65118
-0.001528 0.000396 0.119916 -0.471490 -0.396279 0.084266 -0.062500 1 0 0 0 0 0 2 66117
-0.001528 0.000396 0.119916 -0.471495 -0.396288 0.084260 -0.062500 1 0 0 0 0 0 2 67114
-0.001528 0.000396 0.119916 -0.471511 -0.396275 0.084259 -0.062500 1 0 0 0 0 0 2 68084
-0.001528 0.000396 0.119916 -0.471498 -0.396288 0.084259 -0.062500 1 0 0 0 0 0 2 69107
-0.001528 0.000396 0.119916 -0.471508 -0.396286 0.084266 -0.062500 1 0 0 0 0 0 2 70110
-0.001528 0.000396 0.119916 -0.471501 -0.396278 0.084253 -0.062500 1 0 0 0 0 0 2 71114
-0.001528 0.000396 0.119916 -0.471509 -0.396285 0.084265 -0.062500 1 0 0 0 0 0 2 72113
-0.001541 0.000383 0.119905 -0.291737 -0.203956 0.232707 -0.062500 1 0 0 0 0 0 2 73114
-0.001548 0.000376 0.119901 -0.351248 -0.268730 0.160200 -0.062500 1 0 0 0 0 0 2 74112
-0.001551 0.000372 0.119900 -0.396421 -0.317092 0.122610 -0.062500 1 0 0 0 0 0 2 75083
-0.001553 0.000371 0.119900 -0.420732 -0.342819 0.108319 -0.062500 1 0 0 0 0 0 2 76112
-0.001554 0.000370 0.119900 -0.433126 -0.355816 0.103236 -0.062500 1 0 0 0 0 0 2 77114
-0.001554 0.000369 0.119900 -0.439351 -0.362343 0.101455 -0.062500 1 0 0 0 0 0 2 78113
-0.001554 0.000369 0.119900 -0.442500 -0.365601 0.100831 -0.062500 1 0 0 0 0 0 2 79101
-0.001554 0.000369 0.119899 -0.444059 -0.367224 0.100620 -0.062500 1 0 0 0 0 0 2 80084
-0.001554 0.000369 0.119899 -0.444843 -0.368033 0.100546 -0.062500 1 0 0 0 0 0 2 81113
-0.001554 0.000369 0.119899 -0.445246 -0.368440 0.100522 -0.062500 1 0 0 0 0 0 2 82106
-0.001554 0.000369 0.119899 -0.445431 -0.368648 0.100511 -0.062500 1 0 0 0 0 0 2 83112
-0.001554 0.000369 0.119899 -0.445543 -0.368752 0.100502 -0.062500 1 0 0 0 0 0 2 84111
-0.001554 0.000369 0.119899 -0.445592 -0.368802 0.100507 -0.062500 1 0 0 0 0 0 2 85114
-0.001554 0.000369 0.119899 -0.445608 -0.368834 0.100500 -0.062500 1 0 0 0 0 0 2 86084
-0.001554 0.000369 0.119899 -0.445620 -0.368833 0.100506 -0.062500 1 0 0 0 0 0 2 87112
-0.001554 0.000369 0.119899 -0.445625 -0.368853 0.100507 -0.062500 1 0 0 0 0 0 2 88111
-0.001554 0.000369 0.119899 -0.445641 -0.368840 0.100506 -0.062500 1 0 0 0 0 0 2 89107
-0.001554 0.000369 0.119899 -0.445627 -0.368853 0.100507 -0.062500 1 0 0 0 0 0 2 90109
-0.001554 0.000369 0.119899 -0.445638 -0.368851 0.100514 -0.062500 1 0 0 0 0 0 2 91099
-0.001554 0.000369 0.119899 -0.445638 -0.368851 0.100494 -0.062500 1 0 0 0 0 0 2 92110
-0.001554 0.000369 0.119899 -0.445639 -0.368851 0.100512 -0.062500 1 0 0 0 0 0 2 93113
-0.001554 0.000369 0.119899 -0.445627 -0.368854 0.100508 -0.062500 1 0 0 0 0 0 2 94111
-0.001554 0.000369 0.119899 -0.445629 -0.368842 0.100500 -0.062500 1 0 0 0 0 0 2 95111
-0.001554 0.000369 0.119899 -0.445646 -0.368858 0.100506 -0.062500 1 0 0 0 0 0 2 96106
-0.001554 0.000369 0.119899 -0.445627 -0.368855 0.100507 -0.062500 1 0 0 0 0 0 2 97113
-0.001554 0.000369 0.119899 -0.445641 -0.368840 0.100507 -0.062500 1 0 0 0 0 0 2 98111
-0.001554 0.000369 0.119899 -0.445635 -0.368861 0.100500 -0.062500 1 0 0 0 0 0 2 99111
-0.001554 0.000369 0.119899 -0.445638 -0.368852 0.100513 -0.062500 1 0 0 0 0 0 2 100082
-0.001554 0.000369 0.119899 -0.445639 -0.368851 0.100494 -0.062500 1 0 0 0 0 0 2 101113
-0.001554 0.000369 0.119899 -0.445639 -0.368851 0.100512 -0.062500 1 0 0 0 0 0 2 102098
-0.001554 0.000369 0.119899 -0.445627 -0.368854 0.100508 -0.062500 1 0 0 0 0 0 2 103105
-0.001554 0.000369 0.119899 -0.445629 -0.368842 0.100500 -0.062500 1 0 0 0 0 0 2 104097
-0.001554 0.000369 0.119899 -0.445646 -0.368858 0.100506 -0.062500 1 0 0 0 0 0 2 105105
-0.001554 0.000369 0.119899 -0.445627 -0.368855 0.100507 -0.062500 1 0 0 0 0 0 2 106095
-0.001554 0.000369 0.119899 -0.445641 -0.368840 0.100507 -0.062500 1 0 0 0 0 0 2 107104
-0.001554 0.000369 0.119899 -0.445635 -0.368861 0.100500 -0.062500 1 0 0 0 0 0 2 108095
-0.001554 0.000369 0.119899 -0.445638 -0.368852 0.100513 -0.062500 1 0 0 0 0 0 2 109103
-0.001554 0.000369 0.119899 -0.445639 -0.368851 0.100494 -0.062500 1 0 0 0 0 0 2 110095
-0.001554 0.000369 0.119899 -0.445639 -0.368851 0.100512 -0.062500 1 0 0 0 0 0 2 111103
-0.001554 0.000369 0.119899 -0.445627 -0.368854 0.100507 -0.062500 1 0 0 0 0 0 2 112095
-0.001554 0.000369 0.119899 -0.445637 -0.368851 0.100493 -0.062500 1 0 0 0 0 0 2 113095
-0.001554 0.000369 0.119899 -0.445639 -0.368851 0.100511 -0.062500 1 0 0 0 0 0 2 114104
-0.001554 0.000369 0.119899 -0.445627 -0.368854 0.100507 -0.062500 1 0 0 0 0 0 2 115095
-0.001554 0.000369 0.119899 -0.445637 -0.368851 0.100513 -0.062500 1 0 0 0 0 0 2 116103
-0.001554 0.000369 0.119899 -0.445630 -0.368842 0.100501 -0.062500 1 0 0 0 0 0 2 117095
-0.001554 0.000369 0.119899 -0.445646 -0.368858 0.100506 -0.062500 1 0 0 0 0 0 2 118104
-0.001554 0.000369 0.119899 -0.445627 -0.368855 0.100507 -0.062500 1 0 0 0 0 0 2 119094
-0.001554 0.000369 0.119899 -0.445641 -0.368840 0.100507 -0.062500 1 0 0 0 0 0 2 120104
-0.001554 0.000369 0.119899 -0.445635 -0.368861 0.100500 -0.062500 1 0 0 0 0 0 2 121102
-0.001554 0.000369 0.119899 -0.445638 -0.368852 0.100513 -0.062500 1 0 0 0 0 0 2 122104
-0.001554 0.000369 0.119899 -0.445639 -0.368851 0.100494 -0.062500 1 0 0 0 0 0 2 123106
-0.001554 0.000369 0.119899 -0.445639 -0.368851 0.100512 -0.062500 1 0 0 0 0 0 2 124110
-0.001554 0.000369 0.119899 -0.445627 -0.368854 0.100508 -0.062500 1 0 0 0 0 0 2 125097
-0.001554 0.000369 0.119899 -0.445637 -0.368851 0.100493 -0.062500 1 0 0 0 0 0 2 126116
-0.001554 0.000369 0.119899 -0.445639 -0.368851 0.100512 -0.062500 1 0 0 0 0 0 2 127106
-0.001554 0.000369 0.119899 -0.445627 -0.368854 0.100507 -0.062500 1 0 0 0 0 0 2 128112
-0.001554 0.000369 0.119899 -0.445641 -0.368839 0.100507 -0.062500 1 0 0 0 0 0 2 129114
-0.001554 0.000369 0.119899 -0.445635 -0.368861 0.100500 -0.062500 1 0 0 0 0 0 2 130112
-0.001554 0.000369 0.119899 -0.445638 -0.368852 0.100513 -0.062500 1 0 0 0 0 0 2 131112
-0.001554 0.000369 0.119899 -0.445639 -0.368851 0.100494 -0.062500 1 0 0 0 0 0 2 132111
-0.001554 0.000369 0.119899 -0.445639 -0.368851 0.100512 -0.062500 1 0 0 0 0 0 2 133112
-0.001554 0.000369 0.119899 -0.445627 -0.368854 0.100508 -0.062500 1 0 0 0 0 0 2 134110
-0.001554 0.000369 0.119899 -0.445637 -0.368851 0.100493 -0.062500 1 0 0 0 0 0 2 135116
-0.001554 0.000369 0.119899 -0.445639 -0.368851 0.100512 -0.062500 1 0 0 0 0 0 2 136112
-0.001554 0.000369 0.119899 -0.445627 -0.368854 0.100507 -0.062500 1 0 0 0 0 0 2 137115
-0.001554 0.000369 0.119899 -0.445641 -0.368839 0.100507 -0.062500 1 0 0 0 0 0 2 138080
-0.001554 0.000369 0.119899 -0.445635 -0.368861 0.100500 -0.062500 1 0 0 0 0 0 2 139111
-0.001554 0.000369 0.119899 -0.445639 -0.368852 0.100513 -0.062500 1 0 0 0 0 0 2 140108
-0.001554 0.000369 0.119899 -0.445639 -0.368851 0.100494 -0.062500 1 0 0 0 0 0 2 141113
-0.001554 0.000369 0.119899 -0.445639 -0.368851 0.100512 -0.062500 1 0 0 0 0 0 2 142111
-0.001554 0.000369 0.119899 -0.445627 -0.368854 0.100507 -0.062500 1 0 0 0 0 0 2 143110
-0.001554 0.000369 0.119899 -0.445625 -0.368854 0.100507 -0.062500 1 0 0 0 0 0 2 144110
-0.001554 0.000369 0.119899 -0.445640 -0.368840 0.100507 -0.062500 1 0 0 0 0 0 2 145112
-0.001567 0.000355 0.119889 -0.265975 -0.176631 0.249075 -0.062500 1 0 0 0 0 0 2 146104
-0.001574 0.000348 0.119885 -0.325437 -0.241356 0.176510 -0.062500 1 0 0 0 0 0 2 147104
-0.001577 0.000345 0.119884 -0.370587 -0.289679 0.138880 -0.062500 1 0 0 0 0 0 2 148082
-0.001579 0.000343 0.119883 -0.394883 -0.315404 0.124575 -0.062500 1 0 0 0 0 0 2 149112
-0.001579 0.000342 0.119883 -0.407267 -0.328408 0.119490 -0.062500 1 0 0 0 0 0 2 150112
-0.001580 0.000342 0.119883 -0.413502 -0.334931 0.117712 -0.062500 1 0 0 0 0 0 2 151112
-0.001580 0.000342 0.119883 -0.416642 -0.338180 0.117093 -0.062500 1 0 0 0 0 0 2 152108
-0.001580 0.000342 0.119883 -0.418200 -0.339801 0.116882 -0.062500 1 0 0 0 0 0 2 153112
-0.001580 0.000341 0.119883 -0.418992 -0.340618 0.116801 -0.062500 1 0 0 0 0 0 2 154111
-0.001580 0.000341 0.119883 -0.419396 -0.341026 0.116775 -0.062500 1 0 0 0 0 0 2 155110
-0.001580 0.000341 0.119883 -0.419581 -0.341234 0.116764 -0.062500 1 0 0 0 0 0 2 156110
-0.001580 0.000341 0.119883 -0.419677 -0.341321 0.116768 -0.062500 1 0 0 0 0 0 2 157111
-0.001580 0.000341 0.119883 -0.419732 -0.341377 0.116768 -0.062500 1 0 0 0 0 0 2 158110
-0.001580 0.000341 0.119883 -0.419748 -0.341410 0.116761 -0.062500 1 0 0 0 0 0 2 159110
-0.001593 0.000328 0.119873 -0.240209 -0.149291 0.265462 -0.062500 1 0 0 0 0 0 2 160091
-0.001600 0.000321 0.119869 -0.299628 -0.213982 0.192821 -0.062500 1 0 0 0 0 0 2 161122
-0.001603 0.000317 0.119868 -0.344751 -0.262280 0.155174 -0.062500 1 0 0 0 0 0 2 162110
-0.001604 0.000316 0.119867 -0.369052 -0.288010 0.140860 -0.062500 1 0 0 0 0 0 2 163123
-0.001605 0.000315 0.119867 -0.381416 -0.300993 0.135760 -0.062500 1 0 0 0 0 0 2 164120
-0.001606 0.000314 0.119867 -0.387658 -0.307508 0.133983 -0.062500 1 0 0 0 0 0 2 165122
-0.001606 0.000314 0.119867 -0.390803 -0.310775 0.133362 -0.062500 1 0 0 0 0 0 2 166119
-0.001606 0.000314 0.119867 -0.392362 -0.312398 0.133149 -0.062500 1 0 0 0 0 0 2 167118
-0.001606 0.000314 0.119867 -0.393145 -0.313206 0.133074 -0.062500 1 0 0 0 0 0 2 168121
-0.001606 0.000314 0.119867 -0.393536 -0.313616 0.133043 -0.062500 1 0 0 0 0 0 2 169120
-0.001606 0.000314 0.119867 -0.393731 -0.313821 0.133037 -0.062500 1 0 0 0 0 0 2 170119
-0.001606 0.000314 0.119867 -0.393844 -0.313926 0.133028 -0.062500 1 0 0 0 0 0 2 171102
-0.001606 0.000314 0.119867 -0.393893 -0.313975 0.133033 -0.062500 1 0 0 0 0 0 2 172116
-0.001606 0.000314 0.119867 -0.393913 -0.313995 0.133040 -0.062500 1 0 0 0 0 0 2 173183
-0.001606 0.000314 0.119867 -0.393922 -0.314005 0.133034 -0.062500 1 0 0 0 0 0 2 174177
-0.001606 0.000314 0.119867 -0.393927 -0.314025 0.133034 -0.062500 1 0 0 0 0 0 2 175160
-0.001606 0.000314 0.119867 -0.393931 -0.314016 0.133027 -0.062500 1 0 0 0 0 0 2 176176
-0.001606 0.000314 0.119867 -0.393927 -0.314026 0.133032 -0.062500 1 0 0 0 0 0 2 177182
-0.001606 0.000314 0.119867 -0.393939 -0.314025 0.133040 -0.062500 1 0 0 0 0 0 2 178177
-0.001606 0.000314 0.119867 -0.393931 -0.314016 0.133027 -0.062500 1 0 0 0 0 0 2 179162
-0.001606 0.000314 0.119867 -0.393939 -0.314023 0.133039 -0.062500 1 0 0 0 0 0 2 180162
-0.001606 0.000314 0.119867 -0.393928 -0.314027 0.133034 -0.062500 1 0 0 0 0 0 2 181102
-0.001606 0.000314 0.119867 -0.393942 -0.314013 0.133033 -0.062500 1 0 0 0 0 0 2 182093
-0.001606 0.000314 0.119867 -0.393936 -0.314034 0.133027 -0.062500 1 0 0 0 0 0 2 183102
-0.001606 0.000314 0.119867 -0.393940 -0.314025 0.133039 -0.062500 1 0 0 0 0 0 2 184092
-0.001606 0.000314 0.119867 -0.393931 -0.314016 0.133027 -0.062500 1 0 0 0 0 0 2 185151
-0.001606 0.000314 0.119867 -0.393927 -0.314026 0.133033 -0.062500 1 0 0 0 0 0 2 186094
-0.001606 0.000314 0.119867 -0.393938 -0.314024 0.133040 -0.062500 1 0 0 0 0 0 2 187102
-0.001606 0.000314 0.119867 -0.393931 -0.314015 0.133027 -0.062500 1 0 0 0 0 0 2 188089
-0.001606 0.000314 0.119867 -0.393947 -0.314032 0.133032 -0.062500 1 0 0 0 0 0 2 189102
-0.001606 0.000314 0.119867 -0.393929 -0.314028 0.133033 -0.062500 1 0 0 0 0 0 2 190094
-0.001606 0.000314 0.119867 -0.393939 -0.314025 0.133040 -0.062500 1 0 0 0 0 0 2 191101
-0.001606 0.000314 0.119867 -0.393931 -0.314016 0.133027 -0.062500 1 0 0 0 0 0 2 192093
-0.001606 0.000314 0.119867 -0.393939 -0.314023 0.133039 -0.062500 1 0 0 0 0 0 2 193102
-0.001606 0.000314 0.119867 -0.393931 -0.314015 0.133027 -0.062500 1 0 0 0 0 0 2 194092
-0.001606 0.000314 0.119867 -0.393935 -0.314034 0.133026 -0.062500 1 0 0 0 0 0 2 195101
-0.001606 0.000314 0.119867 -0.393939 -0.314025 0.133039 -0.062500 1 0 0 0 0 0 2 196092
-0.001606 0.000314 0.119867 -0.393928 -0.314027 0.133034 -0.062500 1 0 0 0 0 0 2 197100
-0.001606 0.000314 0.119867 -0.393942 -0.314013 0.133033 -0.062500 1 0 0 0 0 0 2 198101
-0.001606 0.000314 0.119867 -0.393928 -0.314026 0.133033 -0.062500 1 0 0 0 0 0 2 199116
-0.001606 0.000314 0.119867 -0.393938 -0.314024 0.133040 -0.062500 1 0 0 0 0 0 2 200081
-0.001606 0.000314 0.119867 -0.393939 -0.314024 0.133021 -0.062500 1 0 0 0 0 0 2 201108
-0.001606 0.000314 0.119867 -0.393940 -0.314024 0.133038 -0.062500 1 0 0 0 0 0 2 202101
-0.001606 0.000314 0.119867 -0.393928 -0.314027 0.133034 -0.062500 1 0 0 0 0 0 2 203112
-0.001606 0.000314 0.119867 -0.393930 -0.314016 0.133027 -0.062500 1 0 0 0 0 0 2 204111
-0.001606 0.000314 0.119867 -0.393938 -0.314023 0.133039 -0.062500 1 0 0 0 0 0 2 205111
-0.001606 0.000314 0.119867 -0.393927 -0.314027 0.133034 -0.062500 1 0 0 0 0 0 2 206078
-0.001606 0.000314 0.119867 -0.393950 -0.314022 0.133026 -0.062500 1 0 0 0 0 0 2 207078
-0.001606 0.000314 0.119867 -0.393929 -0.314027 0.133032 -0.062500 1 0 0 0 0 0 2 208108
-0.001606 0.000314 0.119867 -0.393939 -0.314024 0.133040 -0.062500 1 0 0 0 0 0 2 209104
-0.001606 0.000314 0.119867 -0.393931 -0.314015 0.133027 -0.062500 1 0 0 0 0 0 2 210107
-0.001606 0.000314 0.119867 -0.393939 -0.314023 0.133039 -0.062500 1 0 0 0 0 0 2 211115
-0.001606 0.000314 0.119867 -0.393928 -0.314027 0.133034 -0.062500 1 0 0 0 0 0 2 212081
-0.001606 0.000314 0.119867 -0.393938 -0.314024 0.133020 -0.062500 1 0 0 0 0 0 2 213106
-0.001606 0.000314 0.119867 -0.393940 -0.314024 0.133038 -0.062500 1 0 0 0 0 0 2 214080
-0.001606 0.000314 0.119867 -0.393940 -0.314024 0.133040 -0.062500 1 0 0 0 0 0 2 215106
-0.001606 0.000314 0.119867 -0.393931 -0.314015 0.133027 -0.062500 1 0 0 0 0 0 2 216102
-0.001606 0.000314 0.119867 -0.393927 -0.314026 0.133033 -0.062500 1 0 0 0 0 0 2 217106
-0.001606 0.000314 0.119867 -0.393938 -0.314024 0.133040 -0.062500 1 0 0 0 0 0 2 218107
-0.001606 0.000314 0.119867 -0.393939 -0.314024 0.133021 -0.062500 1 0 0 0 0 0 2 219108
-0.001606 0.000314 0.119867 -0.393940 -0.314024 0.133038 -0.062500 1 0 0 0 0 0 2 220079
-0.001606 0.000314 0.119867 -0.393928 -0.314027 0.133034 -0.062500 1 0 0 0 0 0 2 221109
-0.001606 0.000314 0.119867 -0.393939 -0.314025 0.133040 -0.062500 1 0 0 0 0 0 2 222108
-0.001606 0.000314 0.119867 -0.393931 -0.314015 0.133028 -0.062500 1 0 0 0 0 0 2 223107
-0.001606 0.000314 0.119867 -0.393939 -0.314023 0.133039 -0.062500 1 0 0 0 0 0 2 224108
-0.001606 0.000314 0.119867 -0.393936 -0.314036 0.133028 -0.062500 1 0 0 0 0 0 2 225109
-0.001606 0.000314 0.119867 -0.393931 -0.314017 0.133026 -0.062500 1 0 0 0 0 0 2 226108
-0.001606 0.000314 0.119867 -0.393939 -0.314023 0.133039 -0.062500 1 0 0 0 0 0 2 227095
-0.001606 0.000314 0.119867 -0.393928 -0.314027 0.133034 -0.062500 1 0 0 0 0 0 2 228107
-0.001606 0.000314 0.119867 -0.393942 -0.314013 0.133033 -0.062500 1 0 0 0 0 0 2 229108
-0.001606 0.000314 0.119867 -0.393928 -0.314025 0.133034 -0.062500 1 0 0 0 0 0 2 230108
-0.001606 0.000314 0.119867 -0.393947 -0.314033 0.133033 -0.062500 1 0 0 0 0 0 2 231107
-0.001606 0.000314 0.119867 -0.393932 -0.314016 0.133027 -0.062500 1 0 0 0 0 0 2 232106
-0.001606 0.000314 0.119867 -0.393939 -0.314023 0.133039 -0.062500 1 0 0 0 0 0 2 233108
-0.001606 0.000314 0.119867 -0.393928 -0.314027 0.133034 -0.062500 1 0 0 0 0 0 2 234106
-0.001606 0.000314 0.119867 -0.393930 -0.314016 0.133027 -0.062500 1 0 0 0 0 0 2 235107
-0.001606 0.000314 0.119867 -0.393938 -0.314023 0.133039 -0.062500 1 0 0 0 0 0 2 236106
-0.001606 0.000314 0.119867 -0.393936 -0.314036 0.133027 -0.062500 1 0 0 0 0 0 2 237094
-0.001606 0.000314 0.119867 -0.393939 -0.314026 0.133039 -0.062500 1 0 0 0 0 0 2 238105
-0.001606 0.000314 0.119867 -0.393931 -0.314016 0.133027 -0.062500 1 0 0 0 0 0 2 239106
-0.001606 0.000314 0.119867 -0.393939 -0.314023 0.133039 -0.062500 1 0 0 0 0 0 2 240107
-0.001606 0.000314 0.119867 -0.393931 -0.314015 0.133027 -0.062500 1 0 0 0 0 0 2 241110
-0.001606 0.000314 0.119867 -0.393939 -0.314023 0.133039 -0.062500 1 0 0 0 0 0 2 242108
-0.001606 0.000314 0.119867 -0.393936 -0.314035 0.133027 -0.062500 1 0 0 0 0 0 2 243107
-0.001606 0.000314 0.119867 -0.393940 -0.314026 0.133039 -0.062500 1 0 0 0 0 0 2 244079
-0.001606 0.000314 0.119867 -0.393931 -0.314016 0.133027 -0.062500 1 0 0 0 0 0 2 245108
-0.001606 0.000314 0.119867 -0.393927 -0.314026 0.133033 -0.062500 1 0 0 0 0 0 2 246107
-0.001606 0.000314 0.119867 -0.393938 -0.314024 0.133040 -0.062500 1 0 0 0 0 0 2 247105
-0.001606 0.000314 0.119867 -0.393931 -0.314015 0.133028 -0.062500 1 0 0 0 0 0 2 248107
-0.001606 0.000314 0.119867 -0.393947 -0.314032 0.133032 -0.062500 1 0 0 0 0 0 2 249107
-0.001606 0.000314 0.119867 -0.393929 -0.314028 0.133033 -0.062500 1 0 0 0 0 0 2 250091
-0.001606 0.000314 0.119867 -0.393942 -0.314013 0.133033 -0.062500 1 0 0 0 0 0 2 251099
-0.001606 0.000314 0.119867 -0.393928 -0.314026 0.133033 -0.062500 1 0 0 0 0 0 2 252097
-0.001606 0.000314 0.119867 -0.393939 -0.314024 0.133040 -0.062500 1 0 0 0 0 0 2 253100
-0.001606 0.000314 0.119867 -0.393931 -0.314015 0.133028 -0.062500 1 0 0 0 0 0 2 254090
-0.001606 0.000314 0.119867 -0.393935 -0.314035 0.133026 -0.062500 1 0 0 0 0 0 2 255099
-0.001606 0.000314 0.119867 -0.393939 -0.314025 0.133039 -0.062500 1 0 0 0 0 0 2 256090
-0.001606 0.000314 0.119867 -0.393931 -0.314016 0.133027 -0.062500 1 0 0 0 0 0 2 257099
-0.001606 0.000314 0.119867 -0.393939 -0.314023 0.133039 -0.062500 1 0 0 0 0 0 2 258089
-0.001606 0.000314 0.119867 -0.393928 -0.314027 0.133034 -0.062500 1 0 0 0 0 0 2 259100
-0.001606 0.000314 0.119867 -0.393942 -0.314013 0.133033 -0.062500 1 0 0 0 0 0 2 260090
-0.001606 0.000314 0.119867 -0.393936 -0.314034 0.133027 -0.062500 1 0 0 0 0 0 2 261099
-0.001606 0.000314 0.119867 -0.393940 -0.314025 0.133039 -0.062500 1 0 0 0 0 0 2 262090
-0.001606 0.000314 0.119867 -0.393931 -0.314016 0.133027 -0.062500 1 0 0 0 0 0 2 263085
-0.001606 0.000314 0.119867 -0.393939 -0.314023 0.133039 -0.062500 1 0 0 0 0 0 2 264097
-0.001606 0.000314 0.119867 -0.393928 -0.314027 0.133034 -0.062500 1 0 0 0 0 0 2 265089
-0.001606 0.000314 0.119867 -0.393930 -0.314015 0.133027 -0.062500 1 0 0 0 0 0 2 266099
-0.001606 0.000314 0.119867 -0.393938 -0.314023 0.133039 -0.062500 1 0 0 0 0 0 2 267092
-0.001606 0.000314 0.119867 -0.393936 -0.314035 0.133027 -0.062500 1 0 0 0 0 0 2 268125
-0.001606 0.000314 0.119867 -0.393939 -0.314026 0.133039 -0.062500 1 0 0 0 0 0 2 269114
-0.001606 0.000314 0.119867 -0.393931 -0.314016 0.133027 -0.062500 1 0 0 0 0 0 2 270085
-0.001606 0.000314 0.119867 -0.393939 -0.314023 0.133039 -0.062500 1 0 0 0 0 0 2 271085
-0.001606 0.000314 0.119867 -0.393928 -0.314027 0.133034 -0.062500 1 0 0 0 0 0 2 272113
-0.001606 0.000314 0.119867 -0.393938 -0.314025 0.133020 -0.062500 1 0 0 0 0 0 2 273108
-0.001606 0.000314 0.119867 -0.393939 -0.314024 0.133038 -0.062500 1 0 0 0 0 0 2 274081
-0.001606 0.000314 0.119867 -0.393928 -0.314027 0.133034 -0.062500 1 0 0 0 0 0 2 275076
-0.001606 0.000314 0.119867 -0.393942 -0.314013 0.133033 -0.062500 1 0 0 0 0 0 2 276106
-0.001606 0.000314 0.119867 -0.393928 -0.314026 0.133033 -0.062500 1 0 0 0 0 0 2 277077
-0.001606 0.000314 0.119867 -0.393938 -0.314024 0.133040 -0.062500 1 0 0 0 0 0 2 278107
-0.001606 0.000314 0.119867 -0.393939 -0.314024 0.133021 -0.062500 1 0 0 0 0 0 2 279104
-0.001606 0.000314 0.119867 -0.393940 -0.314024 0.133038 -0.062500 1 0 0 0 0 0 2 280105
-0.001606 0.000314 0.119867 -0.393928 -0.314027 0.133034 -0.062500 1 0 0 0 0 0 2 281106
-0.001606 0.000314 0.119867 -0.393942 -0.314013 0.133033 -0.062500 1 0 0 0 0 0 2 282111
-0.001606 0.000314 0.119867 -0.393928 -0.314025 0.133033 -0.062500 1 0 0 0 0 0 2 283112
-0.001606 0.000314 0.119867 -0.393926 -0.314027 0.133034 -0.062500 1 0 0 0 0 0 2 284109
-0.001606 0.000314 0.119867 -0.393950 -0.314022 0.133026 -0.062500 1 0 0 0 0 0 2 285077
-0.001606 0.000314 0.119867 -0.393941 -0.314024 0.133039 -0.062500 1 0 0 0 0 0 2 286075
-0.001606 0.000314 0.119867 -0.393928 -0.314027 0.133034 -0.062500 1 0 0 0 0 0 2 287076
-0.001606 0.000314 0.119867 -0.393930 -0.314016 0.133027 -0.062500 1 0 0 0 0 0 2 288106
-0.001606 0.000314 0.119867 -0.393939 -0.314023 0.133039 -0.062500 1 0 0 0 0 0 2 289107
-0.001606 0.000314 0.119867 -0.393928 -0.314027 0.133034 -0.062500 1 0 0 0 0 0 2 290106
-0.001606 0.000314 0.119867 -0.393950 -0.314021 0.133026 -0.062500 1 0 0 0 0 0 2 291106
-0.001606 0.000314 0.119867 -0.393929 -0.314027 0.133032 -0.062500 1 0 0 0 0 0 2 292106
-0.001606 0.000314 0.119867 -0.393939 -0.314024 0.133040 -0.062500 1 0 0 0 0 0 2 293075
-0.001606 0.000314 0.119867 -0.393931 -0.314015 0.133027 -0.062500 1 0 0 0 0 0 2 294075
-0.001606 0.000314 0.119867 -0.393939 -0.314023 0.133039 -0.062500 1 0 0 0 0 0 2 295104
-0.001606 0.000314 0.119867 -0.393928 -0.314026 0.133034 -0.062500 1 0 0 0 0 0 2 296075
-0.001606 0.000314 0.119867 -0.393935 -0.314036 0.133027 -0.062500 1 0 0 0 0 0 2 297105
-0.001606 0.000314 0.119867 -0.393943 -0.314014 0.133032 -0.062500 1 0 0 0 0 0 2 298107
-0.001606 0.000314 0.119867 -0.393928 -0.314026 0.133033 -0.062500 1 0 0 0 0 0 2 299075
-0.001606 0.000314 0.119867 -0.393939 -0.314024 0.133040 -0.062500 1 0 0 0 0 0 2 300105
-0.001606 0.000314 0.119867 -0.393931 -0.314015 0.133027 -0.062500 1 0 0 0 0 0 2 301108
-0.001606 0.000314 0.119867 -0.393939 -0.314023 0.133039 -0.062500 1 0 0 0 0 0 2 302075
-0.001606 0.000314 0.119867 -0.393936 -0.314036 0.133027 -0.062500 1 0 0 0 0 0 2 303105
-0.001601 0.000296 0.119878 -0.468170 -0.061249 -0.015420 -0.062500 1 0 0 0 0 0 2 304106
-0.001598 0.000287 0.119881 -0.444174 -0.145935 0.057186 -0.062500 1 0 0 0 0 0 2 305105
-0.001597 0.000282 0.119883 -0.425529 -0.209492 0.094763 -0.062500 1 0 0 0 0 0 2 306105
-0.001596 0.000280 0.119883 -0.415332 -0.243429 0.109019 -0.062500 1 0 0 0 0 0 2 307106
-0.001596 0.000279 0.119883 -0.410098 -0.260623 0.114093 -0.062500 1 0 0 0 0 0 2 308094
-0.001595 0.000278 0.119883 -0.407431 -0.269256 0.115861 -0.062500 1 0 0 0 0 0 2 309104
-0.001595 0.000278 0.119883 -0.406094 -0.273559 0.116474 -0.062500 1 0 0 0 0 0 2 310105
-0.001595 0.000278 0.119883 -0.405427 -0.275720 0.116688 -0.062500 1 0 0 0 0 0 2 311105
-0.001595 0.000278 0.119883 -0.405081 -0.276788 0.116768 -0.062500 1 0 0 0 0 0 2 312104
-0.001595 0.000278 0.119883 -0.404910 -0.277341 0.116787 -0.062500 1 0 0 0 0 0 2 313104
-0.001595 0.000278 0.119883 -0.404831 -0.277602 0.116803 -0.062500 1 0 0 0 0 0 2 314078
-0.001595 0.000278 0.119883 -0.404788 -0.277742 0.116800 -0.062500 1 0 0 0 0 0 2 315075
-0.001595 0.000278 0.119883 -0.404765 -0.277819 0.116800 -0.062500 1 0 0 0 0 0 2 316106
-0.001595 0.000278 0.119883 -0.404757 -0.277848 0.116813 -0.062500 1 0 0 0 0 0 2 317076
-0.001595 0.000278 0.119883 -0.404753 -0.277860 0.116802 -0.062500 1 0 0 0 0 0 2 318104
-0.001595 0.000278 0.119883 -0.404738 -0.277876 0.116801 -0.062500 1 0 0 0 0 0 2 319105
-0.001595 0.000278 0.119883 -0.404748 -0.277874 0.116807 -0.062500 1 0 0 0 0 0 2 320085
-0.001595 0.000278 0.119883 -0.404737 -0.277876 0.116802 -0.062500 1 0 0 0 0 0 2 321099
-0.001595 0.000278 0.119883 -0.404748 -0.277874 0.116807 -0.062500 1 0 0 0 0 0 2 322090
-0.001595 0.000278 0.119883 -0.404737 -0.277876 0.116802 -0.062500 1 0 0 0 0 0 2 323100
-0.001595 0.000278 0.119883 -0.404748 -0.277873 0.116808 -0.062500 1 0 0 0 0 0 2 324088
-0.001595 0.000278 0.119883 -0.404737 -0.277876 0.116802 -0.062500 1 0 0 0 0 0 2 325098
-0.001595 0.000278 0.119883 -0.404735 -0.277876 0.116801 -0.062500 1 0 0 0 0 0 2 326088
-0.001595 0.000278 0.119883 -0.404747 -0.277873 0.116807 -0.062500 1 0 0 0 0 0 2 327097
-0.001595 0.000278 0.119883 -0.404736 -0.277875 0.116802 -0.062500 1 0 0 0 0 0 2 328088
-0.001595 0.000278 0.119883 -0.404756 -0.277881 0.116801 -0.062500 1 0 0 0 0 0 2 329097
-0.001595 0.000278 0.119883 -0.404738 -0.277876 0.116801 -0.062500 1 0 0 0 0 0 2 330098
-0.001595 0.000278 0.119883 -0.404748 -0.277873 0.116807 -0.062500 1 0 0 0 0 0 2 331088
-0.001595 0.000278 0.119883 -0.404737 -0.277875 0.116801 -0.062500 1 0 0 0 0 0 2 332097
-0.001595 0.000278 0.119883 -0.404748 -0.277872 0.116807 -0.062500 1 0 0 0 0 0 2 333089
-0.001595 0.000278 0.119883 -0.404737 -0.277875 0.116802 -0.062500 1 0 0 0 0 0 2 334097
-0.001595 0.000278 0.119883 -0.404744 -0.277884 0.116794 -0.062500 1 0 0 0 0 0 2 335088
-0.001595 0.000278 0.119883 -0.404745 -0.277885 0.116813 -0.062500 1 0 0 0 0 0 2 336097
-0.001595 0.000278 0.119883 -0.404736 -0.277877 0.116802 -0.062500 1 0 0 0 0 0 2 337089
-0.001595 0.000278 0.119883 -0.404747 -0.277873 0.116807 -0.062500 1 0 0 0 0 0 2 338098
-0.001595 0.000278 0.119883 -0.404737 -0.277875 0.116802 -0.062500 1 0 0 0 0 0 2 339106
-0.001590 0.000260 0.119894 -0.479019 -0.024970 -0.031518 -0.062500 1 0 0 0 0 0 2 340111
-0.001587 0.000251 0.119897 -0.455013 -0.109724 0.041019 -0.062500 1 0 0 0 0 0 2 341099
-0.001586 0.000246 0.119899 -0.436338 -0.173312 0.078560 -0.062500 1 0 0 0 0 0 2 342092
-0.001585 0.000244 0.119899 -0.426157 -0.207259 0.092810 -0.062500 1 0 0 0 0 0 2 343103
-0.001585 0.000243 0.119899 -0.420907 -0.224474 0.097876 -0.062500 1 0 0 0 0 0 2 344098
-0.001585 0.000242 0.119899 -0.418245 -0.233089 0.099646 -0.062500 1 0 0 0 0 0 2 345106
-0.001585 0.000242 0.119899 -0.416908 -0.237392 0.100257 -0.062500 1 0 0 0 0 0 2 346107
-0.001584 0.000242 0.119899 -0.416229 -0.239555 0.100484 -0.062500 1 0 0 0 0 0 2 347104
-0.001584 0.000242 0.119899 -0.415901 -0.240630 0.100545 -0.062500 1 0 0 0 0 0 2 348092
-0.001584 0.000242 0.119899 -0.415721 -0.241187 0.100574 -0.062500 1 0 0 0 0 0 2 349076
-0.001584 0.000242 0.119899 -0.415645 -0.241437 0.100585 -0.062500 1 0 0 0 0 0 2 350105
-0.001584 0.000242 0.119899 -0.415599 -0.241588 0.100588 -0.062500 1 0 0 0 0 0 2 351104
-0.001584 0.000242 0.119899 -0.415579 -0.241655 0.100582 -0.062500 1 0 0 0 0 0 2 352102
-0.001584 0.000242 0.119899 -0.415559 -0.241684 0.100588 -0.062500 1 0 0 0 0 0 2 353108
-0.001584 0.000242 0.119899 -0.415565 -0.241694 0.100582 -0.062500 1 0 0 0 0 0 2 354104
-0.001584 0.000242 0.119899 -0.415563 -0.241706 0.100588 -0.062500 1 0 0 0 0 0 2 355108
-0.001584 0.000242 0.119899 -0.415560 -0.241718 0.100595 -0.062500 1 0 0 0 0 0 2 356104
-0.001584 0.000242 0.119899 -0.415551 -0.241711 0.100583 -0.062500 1 0 0 0 0 0 2 357106
-0.001584 0.000242 0.119899 -0.415559 -0.241718 0.100595 -0.062500 1 0 0 0 0 0 2 358107
-0.001584 0.000242 0.119899 -0.415551 -0.241710 0.100583 -0.062500 1 0 0 0 0 0 2 359105
-0.001584 0.000242 0.119899 -0.415546 -0.241721 0.100589 -0.062500 1 0 0 0 0 0 2 360102
-0.001584 0.000242 0.119899 -0.415561 -0.241708 0.100589 -0.062500 1 0 0 0 0 0 2 361105
-0.001584 0.000242 0.119899 -0.415547 -0.241721 0.100589 -0.062500 1 0 0 0 0 0 2 362103
-0.001584 0.000242 0.119899 -0.415569 -0.241716 0.100582 -0.062500 1 0 0 0 0 0 2 363104
-0.001584 0.000242 0.119899 -0.415548 -0.241722 0.100588 -0.062500 1 0 0 0 0 0 2 364105
-0.001584 0.000242 0.119899 -0.415561 -0.241708 0.100589 -0.062500 1 0 0 0 0 0 2 365105
-0.001584 0.000242 0.119899 -0.415547 -0.241721 0.100589 -0.062500 1 0 0 0 0 0 2 366103
-0.001579 0.000224 0.119910 -0.489866 0.011329 -0.047615 -0.062500 1 0 0 0 0 0 2 367104
-0.001576 0.000215 0.119914 -0.465848 -0.073489 0.024870 -0.062500 1 0 0 0 0 0 2 368102
-0.001575 0.000210 0.119915 -0.447161 -0.137113 0.062377 -0.062500 1 0 0 0 0 0 2 369102
-0.001574 0.000208 0.119915 -0.436976 -0.171076 0.076608 -0.062500 1 0 0 0 0 0 2 370103
-0.001593 0.000211 0.119926 -0.169119 -0.250416 -0.058822 -0.062500 1 0 0 0 0 0 2 371103
-0.001602 0.000213 0.119929 -0.255433 -0.238116 0.011658 -0.062500 1 0 0 0 0 0 2 372104
-0.001606 0.000214 0.119930 -0.320125 -0.226812 0.047821 -0.062500 1 0 0 0 0 0 2 373103
-0.001609 0.000214 0.119931 -0.354464 -0.220650 0.061541 -0.062500 1 0 0 0 0 0 2 374104
-0.001610 0.000214 0.119931 -0.371763 -0.217531 0.066418 -0.062500 1 0 0 0 0 0 2 375103
-0.001610 0.000214 0.119931 -0.380428 -0.215966 0.068118 -0.062500 1 0 0 0 0 0 2 376103
-0.001611 0.000214 0.119931 -0.384735 -0.215173 0.068714 -0.062500 1 0 0 0 0 0 2 377103
-0.001611 0.000214 0.119931 -0.386884 -0.214791 0.068915 -0.062500 1 0 0 0 0 0 2 378103
-0.001611 0.000214 0.119931 -0.387962 -0.214606 0.068984 -0.062500 1 0 0 0 0 0 2 379099
-0.001611 0.000214 0.119931 -0.388499 -0.214505 0.069006 -0.062500 1 0 0 0 0 0 2 380100
-0.001611 0.000214 0.119931 -0.388762 -0.214454 0.069022 -0.062500 1 0 0 0 0 0 2 381104
-0.001611 0.000214 0.119931 -0.388902 -0.214432 0.069021 -0.062500 1 0 0 0 0 0 2 382102
-0.001611 0.000214 0.119931 -0.388973 -0.214406 0.069026 -0.062500 1 0 0 0 0 0 2 383103
-0.001611 0.000214 0.119931 -0.388997 -0.214409 0.069027 -0.062500 1 0 0 0 0 0 2 384102
-0.001611 0.000214 0.119931 -0.389021 -0.214404 0.069020 -0.062500 1 0 0 0 0 0 2 385101
-0.001606 0.000196 0.119942 -0.463352 0.038768 -0.079112 -0.062500 1 0 0 0 0 0 2 386102
-0.001603 0.000187 0.119945 -0.439337 -0.046104 -0.006670 -0.062500 1 0 0 0 0 0 2 387102
-0.001602 0.000183 0.119946 -0.420659 -0.109759 0.030823 -0.062500 1 0 0 0 0 0 2 388103
-0.001601 0.000180 0.119947 -0.410459 -0.143741 0.045059 -0.062500 1 0 0 0 0 0 2 389103
-0.001600 0.000179 0.119947 -0.405222 -0.160945 0.050106 -0.062500 1 0 0 0 0 0 2 390090
-0.001600 0.000179 0.119947 -0.402557 -0.169576 0.051895 -0.062500 1 0 0 0 0 0 2 391096
-0.001600 0.000178 0.119947 -0.401215 -0.173894 0.052491 -0.062500 1 0 0 0 0 0 2 392088
-0.001600 0.000178 0.119947 -0.400539 -0.176049 0.052708 -0.062500 1 0 0 0 0 0 2 393095
-0.001600 0.000178 0.119947 -0.400187 -0.177129 0.052794 -0.062500 1 0 0 0 0 0 2 394085
-0.001600 0.000178 0.119947 -0.400032 -0.177669 0.052812 -0.062500 1 0 0 0 0 0 2 395094
-0.001600 0.000178 0.119947 -0.399942 -0.177932 0.052822 -0.062500 1 0 0 0 0 0 2 396086
-0.001600 0.000178 0.119947 -0.399894 -0.178085 0.052824 -0.062500 1 0 0 0 0 0 2 397087
-0.001600 0.000178 0.119947 -0.399886 -0.178149 0.052825 -0.062500 1 0 0 0 0 0 2 398095
-0.001600 0.000178 0.119947 -0.399871 -0.178167 0.052825 -0.062500 1 0 0 0 0 0 2 399085
-0.001600 0.000178 0.119947 -0.399860 -0.178201 0.052825 -0.062500 1 0 0 0 0 0 2 400095
-0.001600 0.000178 0.119947 -0.399859 -0.178204 0.052825 -0.062500 1 0 0 0 0 0 2 401086
-0.001600 0.000178 0.119947 -0.399859 -0.178204 0.052825 -0.062500 1 0 0 0 0 0 2 402093
-0.001600 0.000178 0.119947 -0.399859 -0.178204 0.052825 -0.062500 1 0 0 0 0 0 2 403085
-0.001600 0.000178 0.119947 -0.399859 -0.178203 0.052825 -0.062500 1 0 0 0 0 0 2 404094
-0.001600 0.000178 0.119947 -0.399855 -0.178215 0.052832 -0.062500 1 0 0 0 0 0 2 405085
-0.001600 0.000178 0.119947 -0.399858 -0.178204 0.052826 -0.062500 1 0 0 0 0 0 2 406094
-0.001600 0.000178 0.119947 -0.399859 -0.178203 0.052826 -0.062500 1 0 0 0 0 0 2 407085
-0.001600 0.000178 0.119947 -0.399855 -0.178214 0.052833 -0.062500 1 0 0 0 0 0 2 408094
-0.001600 0.000178 0.119947 -0.399867 -0.178213 0.052820 -0.062500 1 0 0 0 0 0 2 409096
-0.001600 0.000178 0.119947 -0.399857 -0.178216 0.052832 -0.062500 1 0 0 0 0 0 2 410099
-0.001600 0.000178 0.119947 -0.399847 -0.178208 0.052820 -0.062500 1 0 0 0 0 0 2 411087
-0.001600 0.000178 0.119947 -0.399857 -0.178204 0.052825 -0.062500 1 0 0 0 0 0 2 412097
-0.001600 0.000178 0.119947 -0.399855 -0.178215 0.052832 -0.062500 1 0 0 0 0 0 2 413102
-0.001600 0.000178 0.119947 -0.399858 -0.178204 0.052827 -0.062500 1 0 0 0 0 0 2 414102
-0.001600 0.000178 0.119947 -0.399867 -0.178212 0.052819 -0.062500 1 0 0 0 0 0 2 415100
-0.001600 0.000178 0.119947 -0.399857 -0.178216 0.052832 -0.062500 1 0 0 0 0 0 2 416102
-0.001600 0.000178 0.119947 -0.399859 -0.178204 0.052826 -0.062500 1 0 0 0 0 0 2 417102
-0.001600 0.000178 0.119947 -0.399847 -0.178206 0.052819 -0.062500 1 0 0 0 0 0 2 418101
-0.001600 0.000178 0.119947 -0.399854 -0.178215 0.052832 -0.062500 1 0 0 0 0 0 2 419102
-0.001600 0.000178 0.119947 -0.399858 -0.178204 0.052826 -0.062500 1 0 0 0 0 0 2 420101
-0.001600 0.000178 0.119947 -0.399863 -0.178224 0.052826 -0.062500 1 0 0 0 0 0 2 421104
-0.001600 0.000178 0.119947 -0.399859 -0.178206 0.052826 -0.062500 1 0 0 0 0 0 2 422099
-0.001600 0.000178 0.119947 -0.399859 -0.178203 0.052826 -0.062500 1 0 0 0 0 0 2 423104
-0.001600 0.000178 0.119947 -0.399856 -0.178215 0.052832 -0.062500 1 0 0 0 0 0 2 424107
-0.001600 0.000178 0.119947 -0.399859 -0.178204 0.052827 -0.062500 1 0 0 0 0 0 2 425107
-0.001600 0.000178 0.119947 -0.399847 -0.178206 0.052819 -0.062500 1 0 0 0 0 0 2 426103
-0.001600 0.000178 0.119947 -0.399854 -0.178215 0.052832 -0.062500 1 0 0 0 0 0 2 427100
-0.001613 0.000165 0.119937 -0.220390 0.013700 0.201958 -0.062500 1 0 0 0 0 0 2 428102
-0.001619 0.000158 0.119933 -0.279758 -0.050823 0.129137 -0.062500 1 0 0 0 0 0 2 429091
-0.001623 0.000154 0.119932 -0.324855 -0.099070 0.091360 -0.062500 1 0 0 0 0 0 2 430101
-0.001624 0.000153 0.119931 -0.349140 -0.124761 0.077002 -0.062500 1 0 0 0 0 0 2 431101
-0.001625 0.000152 0.119931 -0.361517 -0.137785 0.071885 -0.062500 1 0 0 0 0 0 2 432100
-0.001626 0.000151 0.119931 -0.367751 -0.144296 0.070100 -0.062500 1 0 0 0 0 0 2 433180
-0.001626 0.000151 0.119931 -0.370878 -0.147545 0.069485 -0.062500 1 0 0 0 0 0 2 434169
-0.001626 0.000151 0.119931 -0.372450 -0.149183 0.069257 -0.062500 1 0 0 0 0 0 2 435145
-0.001626 0.000151 0.119931 -0.373231 -0.150005 0.069185 -0.062500 1 0 0 0 0 0 2 436145
-0.001626 0.000151 0.119931 -0.373625 -0.150405 0.069166 -0.062500 1 0 0 0 0 0 2 437145
-0.001626 0.000151 0.119931 -0.373833 -0.150606 0.069148 -0.062500 1 0 0 0 0 0 2 438145
-0.001626 0.000151 0.119931 -0.373916 -0.150707 0.069151 -0.062500 1 0 0 0 0 0 2 439138
-0.001626 0.000151 0.119931 -0.373972 -0.150753 0.069144 -0.062500 1 0 0 0 0 0 2 440171
-0.001626 0.000151 0.119931 -0.373997 -0.150793 0.069150 -0.062500 1 0 0 0 0 0 2 441176
-0.001626 0.000151 0.119931 -0.374019 -0.150802 0.069150 -0.062500 1 0 0 0 0 0 2 442148
-0.001626 0.000151 0.119931 -0.374009 -0.150805 0.069144 -0.062500 1 0 0 0 0 0 2 443147
-0.001626 0.000151 0.119931 -0.374019 -0.150802 0.069149 -0.062500 1 0 0 0 0 0 2 444146
-0.001626 0.000151 0.119931 -0.374028 -0.150810 0.069143 -0.062500 1 0 0 0 0 0 2 445143
-0.001626 0.000151 0.119931 -0.374018 -0.150814 0.069156 -0.062500 1 0 0 0 0 0 2 446146
-0.001626 0.000151 0.119931 -0.374028 -0.150811 0.069144 -0.062500 1 0 0 0 0 0 2 447167
-0.001626 0.000151 0.119931 -0.374021 -0.150802 0.069150 -0.062500 1 0 0 0 0 0 2 448142
-0.001626 0.000151 0.119931 -0.374026 -0.150821 0.069150 -0.062500 1 0 0 0 0 0 2 449147
-0.001626 0.000151 0.119931 -0.374017 -0.150815 0.069137 -0.062500 1 0 0 0 0 0 2 450181
-0.001626 0.000151 0.119931 -0.374016 -0.150814 0.069155 -0.062500 1 0 0 0 0 0 2 451175
-0.001626 0.000151 0.119931 -0.374028 -0.150811 0.069144 -0.062500 1 0 0 0 0 0 2 452188
-0.001626 0.000151 0.119931 -0.374021 -0.150802 0.069149 -0.062500 1 0 0 0 0 0 2 453177
-0.001626 0.000151 0.119931 -0.374025 -0.150821 0.069150 -0.062500 1 0 0 0 0 0 2 454175
-0.001626 0.000151 0.119931 -0.374029 -0.150812 0.069143 -0.062500 1 0 0 0 0 0 2 455145
-0.001626 0.000151 0.119931 -0.374022 -0.150802 0.069149 -0.062500 1 0 0 0 0 0 2 456143
-0.001626 0.000151 0.119931 -0.374026 -0.150821 0.069150 -0.062500 1 0 0 0 0 0 2 457173
-0.001639 0.000137 0.119920 -0.194633 0.041003 0.218409 -0.062500 1 0 0 0 0 0 2 458168
-0.001645 0.000130 0.119916 -0.253968 -0.023472 0.145512 -0.062500 1 0 0 0 0 0 2 459144
-0.001649 0.000127 0.119915 -0.299060 -0.071698 0.107718 -0.062500 1 0 0 0 0 0 2 460143
-0.001650 0.000125 0.119915 -0.323324 -0.097380 0.093337 -0.062500 1 0 0 0 0 0 2 461143
-0.001651 0.000124 0.119915 -0.335686 -0.110390 0.088217 -0.062500 1 0 0 0 0 0 2 462166
-0.001651 0.000124 0.119915 -0.341925 -0.116906 0.086441 -0.062500 1 0 0 0 0 0 2 463149
-0.001652 0.000124 0.119915 -0.345068 -0.120172 0.085811 -0.062500 1 0 0 0 0 0 2 464168
-0.001652 0.000124 0.119915 -0.346625 -0.121794 0.085594 -0.062500 1 0 0 0 0 0 2 465175
-0.001652 0.000123 0.119915 -0.347405 -0.122614 0.085523 -0.062500 1 0 0 0 0 0 2 466168
-0.001652 0.000123 0.119915 -0.347806 -0.123022 0.085497 -0.062500 1 0 0 0 0 0 2 467152
-0.001652 0.000123 0.119915 -0.348006 -0.123216 0.085485 -0.062500 1 0 0 0 0 0 2 468167
-0.001652 0.000123 0.119915 -0.348097 -0.123325 0.085482 -0.062500 1 0 0 0 0 0 2 469086
-0.001652 0.000123 0.119915 -0.348151 -0.123383 0.085481 -0.062500 1 0 0 0 0 0 2 470085
-0.001652 0.000123 0.119915 -0.348174 -0.123393 0.085480 -0.062500 1 0 0 0 0 0 2 471093
-0.001652 0.000123 0.119915 -0.348192 -0.123410 0.085487 -0.062500 1 0 0 0 0 0 2 472083
-0.001652 0.000123 0.119915 -0.348190 -0.123423 0.085474 -0.062500 1 0 0 0 0 0 2 473093
-0.001665 0.000110 0.119904 -0.168923 0.068273 0.234877 -0.062500 1 0 0 0 0 0 2 474084
-0.001671 0.000103 0.119900 -0.228197 0.003876 0.161913 -0.062500 1 0 0 0 0 0 2 475092
-0.001674 0.000099 0.119899 -0.273249 -0.044322 0.124077 -0.062500 1 0 0 0 0 0 2 476083
-0.001676 0.000098 0.119898 -0.297512 -0.070020 0.109691 -0.062500 1 0 0 0 0 0 2 477084
-0.001677 0.000097 0.119898 -0.309882 -0.083025 0.104569 -0.062500 1 0 0 0 0 0 2 478093
-0.001677 0.000096 0.119898 -0.316123 -0.089527 0.102782 -0.062500 1 0 0 0 0 0 2 479084
-0.001677 0.000096 0.119898 -0.319242 -0.092796 0.102156 -0.062500 1 0 0 0 0 0 2 480092
-0.001678 0.000096 0.119898 -0.320808 -0.094415 0.101945 -0.062500 1 0 0 0 0 0 2 481093
-0.001678 0.000096 0.119898 -0.321609 -0.095241 0.101874 -0.062500 1 0 0 0 0 0 2 482083
-0.001678 0.000096 0.119898 -0.321993 -0.095644 0.101848 -0.062500 1 0 0 0 0 0 2 483091
-0.001678 0.000096 0.119898 -0.322191 -0.095837 0.101836 -0.062500 1 0 0 0 0 0 2 484093
-0.001678 0.000096 0.119898 -0.322289 -0.095954 0.101826 -0.062500 1 0 0 0 0 0 2 485083
-0.001678 0.000096 0.119898 -0.322336 -0.096005 0.101831 -0.062500 1 0 0 0 0 0 2 486096
-0.001678 0.000096 0.119898 -0.322358 -0.096013 0.101831 -0.062500 1 0 0 0 0 0 2 487085
-0.001678 0.000096 0.119898 -0.322372 -0.096042 0.101824 -0.062500 1 0 0 0 0 0 2 488092
-0.001678 0.000096 0.119898 -0.322385 -0.096041 0.101830 -0.062500 1 0 0 0 0 0 2 489100
-0.001678 0.000096 0.119898 -0.322386 -0.096041 0.101831 -0.062500 1 0 0 0 0 0 2 490101
-0.001678 0.000096 0.119898 -0.322383 -0.096052 0.101838 -0.062500 1 0 0 0 0 0 2 491093
-0.001678 0.000096 0.119898 -0.322394 -0.096050 0.101825 -0.062500 1 0 0 0 0 0 2 492106
-0.001678 0.000096 0.119898 -0.322384 -0.096053 0.101837 -0.062500 1 0 0 0 0 0 2 493100
-0.001678 0.000096 0.119898 -0.322382 -0.096054 0.101819 -0.062500 1 0 0 0 0 0 2 494093
-0.001678 0.000096 0.119898 -0.322386 -0.096042 0.101830 -0.062500 1 0 0 0 0 0 2 495070
-0.001678 0.000096 0.119898 -0.322382 -0.096052 0.101838 -0.062500 1 0 0 0 0 0 2 496098
-0.001678 0.000096 0.119898 -0.322394 -0.096050 0.101825 -0.062500 1 0 0 0 0 0 2 497086
-0.001678 0.000096 0.119898 -0.322387 -0.096041 0.101830 -0.062500 1 0 0 0 0 0 2 498099
-0.001678 0.000096 0.119898 -0.322391 -0.096061 0.101831 -0.062500 1 0 0 0 0 0 2 499098
-0.001678 0.000096 0.119898 -0.322387 -0.096042 0.101831 -0.062500 1 0 0 0 0 0 2 500095
-0.001678 0.000096 0.119898 -0.322383 -0.096052 0.101818 -0.062500 1 0 0 0 0 0 2 501105
-0.001678 0.000096 0.119898 -0.322382 -0.096053 0.101836 -0.062500 1 0 0 0 0 0 2 502104
-0.001678 0.000096 0.119898 -0.322385 -0.096042 0.101831 -0.062500 1 0 0 0 0 0 2 503098
-0.001678 0.000096 0.119898 -0.322391 -0.096061 0.101831 -0.062500 1 0 0 0 0 0 2 504098
-0.001678 0.000096 0.119898 -0.322386 -0.096043 0.101831 -0.062500 1 0 0 0 0 0 2 505100
-0.001678 0.000096 0.119898 -0.322394 -0.096049 0.101824 -0.062500 1 0 0 0 0 0 2 506097
-0.001678 0.000096 0.119898 -0.322384 -0.096053 0.101837 -0.062500 1 0 0 0 0 0 2 507098
-0.001678 0.000096 0.119898 -0.322394 -0.096050 0.101825 -0.062500 1 0 0 0 0 0 2 508098
-0.001678 0.000096 0.119898 -0.322388 -0.096041 0.101830 -0.062500 1 0 0 0 0 0 2 509099
-0.001678 0.000096 0.119898 -0.322379 -0.096064 0.101824 -0.062500 1 0 0 0 0 0 2 510099
-0.001678 0.000096 0.119898 -0.322385 -0.096043 0.101830 -0.062500 1 0 0 0 0 0 2 511070
-0.001678 0.000096 0.119898 -0.322382 -0.096052 0.101838 -0.062500 1 0 0 0 0 0 2 512070
-0.001678 0.000096 0.119898 -0.322394 -0.096050 0.101825 -0.062500 1 0 0 0 0 0 2 513100
-0.001678 0.000096 0.119898 -0.322387 -0.096041 0.101830 -0.062500 1 0 0 0 0 0 2 514101
-0.001678 0.000096 0.119898 -0.322391 -0.096061 0.101831 -0.062500 1 0 0 0 0 0 2 515099
-0.001678 0.000096 0.119898 -0.322387 -0.096043 0.101831 -0.062500 1 0 0 0 0 0 2 516101
-0.001678 0.000096 0.119898 -0.322383 -0.096052 0.101818 -0.062500 1 0 0 0 0 0 2 517100
-0.001678 0.000096 0.119898 -0.322382 -0.096053 0.101836 -0.062500 1 0 0 0 0 0 2 518099
-0.001678 0.000096 0.119898 -0.322385 -0.096042 0.101832 -0.062500 1 0 0 0 0 0 2 519070
-0.001678 0.000096 0.119898 -0.322391 -0.096061 0.101831 -0.062500 1 0 0 0 0 0 2 520099
-0.001678 0.000096 0.119898 -0.322387 -0.096043 0.101831 -0.062500 1 0 0 0 0 0 2 521099
-0.001678 0.000096 0.119898 -0.322394 -0.096049 0.101824 -0.062500 1 0 0 0 0 0 2 522099
-0.001678 0.000096 0.119898 -0.322384 -0.096053 0.101837 -0.062500 1 0 0 0 0 0 2 523099
-0.001678 0.000096 0.119898 -0.322394 -0.096050 0.101825 -0.062500 1 0 0 0 0 0 2 524096
-0.001678 0.000096 0.119898 -0.322375 -0.096044 0.101824 -0.062500 1 0 0 0 0 0 2 525100
-0.001678 0.000096 0.119898 -0.322381 -0.096052 0.101837 -0.062500 1 0 0 0 0 0 2 526085
-0.001690 0.000082 0.119887 -0.143219 0.095551 0.251343 -0.062500 1 0 0 0 0 0 2 527095
-0.001697 0.000076 0.119884 -0.202437 0.031184 0.178313 -0.062500 1 0 0 0 0 0 2 528098
-0.001700 0.000072 0.119882 -0.247466 -0.016978 0.140455 -0.062500 1 0 0 0 0 0 2 529100
-0.001702 0.000070 0.119882 -0.271729 -0.042660 0.126057 -0.062500 1 0 0 0 0 0 2 530099
-0.001703 0.000070 0.119882 -0.284084 -0.055662 0.120941 -0.062500 1 0 0 0 0 0 2 531098
-0.001703 0.000069 0.119882 -0.290309 -0.062164 0.119145 -0.062500 1 0 0 0 0 0 2 532097
-0.001703 0.000069 0.119882 -0.293437 -0.065429 0.118523 -0.062500 1 0 0 0 0 0 2 533099
-0.001703 0.000069 0.119882 -0.295011 -0.067056 0.118304 -0.062500 1 0 0 0 0 0 2 534097
-0.001703 0.000069 0.119882 -0.295804 -0.067874 0.118238 -0.062500 1 0 0 0 0 0 2 535098
-0.001703 0.000069 0.119882 -0.296199 -0.068272 0.118199 -0.062500 1 0 0 0 0 0 2 536096
-0.001703 0.000069 0.119882 -0.296392 -0.068488 0.118199 -0.062500 1 0 0 0 0 0 2 537099
-0.001703 0.000069 0.119882 -0.296485 -0.068588 0.118191 -0.062500 1 0 0 0 0 0 2 538093
-0.001703 0.000069 0.119882 -0.296534 -0.068625 0.118189 -0.062500 1 0 0 0 0 0 2 539083
-0.001703 0.000069 0.119882 -0.296559 -0.068664 0.118195 -0.062500 1 0 0 0 0 0 2 540092
-0.001703 0.000069 0.119882 -0.296568 -0.068676 0.118189 -0.062500 1 0 0 0 0 0 2 541081
-0.001703 0.000069 0.119882 -0.296588 -0.068682 0.118188 -0.062500 1 0 0 0 0 0 2 542089
-0.001703 0.000069 0.119882 -0.296591 -0.068683 0.118187 -0.062500 1 0 0 0 0 0 2 543081
-0.001703 0.000069 0.119882 -0.296579 -0.068685 0.118181 -0.062500 1 0 0 0 0 0 2 544089
-0.001703 0.000069 0.119882 -0.296577 -0.068686 0.118200 -0.062500 1 0 0 0 0 0 2 545081
-0.001703 0.000069 0.119882 -0.296589 -0.068683 0.118189 -0.062500 1 0 0 0 0 0 2 546090
-0.001703 0.000069 0.119882 -0.296590 -0.068682 0.118187 -0.062500 1 0 0 0 0 0 2 547090
-0.001703 0.000069 0.119882 -0.296587 -0.068694 0.118194 -0.062500 1 0 0 0 0 0 2 548081
-0.001703 0.000069 0.119882 -0.296590 -0.068684 0.118188 -0.062500 1 0 0 0 0 0 2 549090
-0.001703 0.000069 0.119882 -0.296587 -0.068694 0.118194 -0.062500 1 0 0 0 0 0 2 550080
-0.001703 0.000069 0.119882 -0.296591 -0.068684 0.118188 -0.062500 1 0 0 0 0 0 2 551090
-0.001703 0.000069 0.119882 -0.296579 -0.068686 0.118181 -0.062500 1 0 0 0 0 0 2 552080
-0.001703 0.000069 0.119882 -0.296578 -0.068686 0.118200 -0.062500 1 0 0 0 0 0 2 553089
-0.001703 0.000069 0.119882 -0.296589 -0.068683 0.118189 -0.062500 1 0 0 0 0 0 2 554080
-0.001703 0.000069 0.119882 -0.296590 -0.068682 0.118187 -0.062500 1 0 0 0 0 0 2 555090
-0.001703 0.000069 0.119882 -0.296587 -0.068694 0.118194 -0.062500 1 0 0 0 0 0 2 556084
-0.001703 0.000069 0.119882 -0.296590 -0.068684 0.118188 -0.062500 1 0 0 0 0 0 2 557097
-0.001703 0.000069 0.119882 -0.296587 -0.068694 0.118194 -0.062500 1 0 0 0 0 0 2 558109
-0.001703 0.000069 0.119882 -0.296591 -0.068684 0.118188 -0.062500 1 0 0 0 0 0 2 559088
-0.001703 0.000069 0.119882 -0.296571 -0.068677 0.118188 -0.062500 1 0 0 0 0 0 2 560083
-0.001703 0.000069 0.119882 -0.296585 -0.068693 0.118194 -0.062500 1 0 0 0 0 0 2 561099
-0.001703 0.000069 0.119882 -0.296590 -0.068684 0.118188 -0.062500 1 0 0 0 0 0 2 562082
-0.001703 0.000069 0.119882 -0.296590 -0.068682 0.118187 -0.062500 1 0 0 0 0 0 2 563072
-0.001703 0.000069 0.119882 -0.296587 -0.068694 0.118194 -0.062500 1 0 0 0 0 0 2 564092
-0.001703 0.000069 0.119882 -0.296590 -0.068684 0.118188 -0.062500 1 0 0 0 0 0 2 565098
-0.001703 0.000069 0.119882 -0.296588 -0.068694 0.118194 -0.062500 1 0 0 0 0 0 2 566097
-0.001703 0.000069 0.119882 -0.296582 -0.068675 0.118195 -0.062500 1 0 0 0 0 0 2 567083
-0.001703 0.000069 0.119882 -0.296578 -0.068684 0.118182 -0.062500 1 0 0 0 0 0 2 568096
-0.001703 0.000069 0.119882 -0.296585 -0.068694 0.118193 -0.062500 1 0 0 0 0 0 2 569092
-0.001703 0.000069 0.119882 -0.296590 -0.068684 0.118188 -0.062500 1 0 0 0 0 0 2 570077
-0.001703 0.000069 0.119882 -0.296590 -0.068682 0.118187 -0.062500 1 0 0 0 0 0 2 571102
-0.001703 0.000069 0.119882 -0.296587 -0.068694 0.118194 -0.062500 1 0 0 0 0 0 2 572097
-0.001703 0.000069 0.119882 -0.296590 -0.068684 0.118188 -0.062500 1 0 0 0 0 0 2 573096
-0.001703 0.000069 0.119882 -0.296579 -0.068685 0.118201 -0.062500 1 0 0 0 0 0 2 574067
-0.001703 0.000069 0.119882 -0.296577 -0.068686 0.118183 -0.062500 1 0 0 0 0 0 2 575097
-0.001703 0.000069 0.119882 -0.296589 -0.068683 0.118187 -0.062500 1 0 0 0 0 0 2 576095
-0.001703 0.000069 0.119882 -0.296587 -0.068694 0.118194 -0.062500 1 0 0 0 0 0 2 577083
-0.001703 0.000069 0.119882 -0.296590 -0.068684 0.118188 -0.062500 1 0 0 0 0 0 2 578096
-0.001703 0.000069 0.119882 -0.296591 -0.068683 0.118187 -0.062500 1 0 0 0 0 0 2 579095
-0.001703 0.000069 0.119882 -0.296587 -0.068694 0.118194 -0.062500 1 0 0 0 0 0 2 580096
-0.001703 0.000069 0.119882 -0.296582 -0.068675 0.118195 -0.062500 1 0 0 0 0 0 2 581098
-0.001703 0.000069 0.119882 -0.296590 -0.068681 0.118188 -0.062500 1 0 0 0 0 0 2 582096
-0.001703 0.000069 0.119882 -0.296587 -0.068693 0.118194 -0.062500 1 0 0 0 0 0 2 583097
-0.001703 0.000069 0.119882 -0.296578 -0.068686 0.118182 -0.062500 1 0 0 0 0 0 2 584095
-0.001703 0.000069 0.119882 -0.296586 -0.068694 0.118193 -0.062500 1 0 0 0 0 0 2 585096
-0.001703 0.000069 0.119882 -0.296590 -0.068684 0.118188 -0.062500 1 0 0 0 0 0 2 586097
-0.001703 0.000069 0.119882 -0.296591 -0.068683 0.118187 -0.062500 1 0 0 0 0 0 2 587066
-0.001703 0.000069 0.119882 -0.296579 -0.068685 0.118201 -0.062500 1 0 0 0 0 0 2 588095
-0.001703 0.000069 0.119882 -0.296589 -0.068683 0.118189 -0.062500 1 0 0 0 0 0 2 589097
-0.001703 0.000069 0.119882 -0.296591 -0.068682 0.118188 -0.062500 1 0 0 0 0 0 2 590097
-0.001703 0.000069 0.119882 -0.296587 -0.068694 0.118194 -0.062500 1 0 0 0 0 0 2 591096
-0.001703 0.000069 0.119882 -0.296578 -0.068686 0.118182 -0.062500 1 0 0 0 0 0 2 592097
-0.001703 0.000069 0.119882 -0.296586 -0.068695 0.118193 -0.062500 1 0 0 0 0 0 2 593097
-0.001703 0.000069 0.119882 -0.296590 -0.068684 0.118188 -0.062500 1 0 0 0 0 0 2 594066
-0.001703 0.000069 0.119882 -0.296582 -0.068674 0.118194 -0.062500 1 0 0 0 0 0 2 595094
-0.001703 0.000069 0.119882 -0.296586 -0.068693 0.118195 -0.062500 1 0 0 0 0 0 2 596096
-0.001703 0.000069 0.119882 -0.296590 -0.068683 0.118188 -0.062500 1 0 0 0 0 0 2 597097
-0.001703 0.000069 0.119882 -0.296591 -0.068682 0.118187 -0.062500 1 0 0 0 0 0 2 598085
-0.001703 0.000069 0.119882 -0.296588 -0.068694 0.118194 -0.062500 1 0 0 0 0 0 2 599092
-0.001703 0.000069 0.119882 -0.296578 -0.068686 0.118182 -0.062500 1 0 0 0 0 0 2 600095
-0.001703 0.000069 0.119882 -0.296586 -0.068695 0.118193 -0.062500 1 0 0 0 0 0 2 601168
-0.001703 0.000069 0.119882 -0.296590 -0.068684 0.118188 -0.062500 1 0 0 0 0 0 2 602172
-0.001703 0.000069 0.119882 -0.296582 -0.068674 0.118194 -0.062500 1 0 0 0 0 0 2 603164
-0.001703 0.000069 0.119882 -0.296586 -0.068693 0.118195 -0.062500 1 0 0 0 0 0 2 604140
-0.001703 0.000069 0.119882 -0.296590 -0.068683 0.118188 -0.062500 1 0 0 0 0 0 2 605142
-0.001703 0.000069 0.119882 -0.296591 -0.068682 0.118187 -0.062500 1 0 0 0 0 0 2 606139
-0.001716 0.000055 0.119871 -0.117513 0.122804 0.267838 -0.062500 1 0 0 0 0 0 2 607135
-0.001723 0.000048 0.119867 -0.176679 0.058486 0.194735 -0.062500 1 0 0 0 0 0 2 608140
-0.001726 0.000045 0.119866 -0.221693 0.010355 0.156846 -0.062500 1 0 0 0 0 0 2 609166
-0.001728 0.000043 0.119866 -0.245937 -0.015306 0.142438 -0.062500 1 0 0 0 0 0 2 610173
-0.001728 0.000042 0.119866 -0.258293 -0.028310 0.137306 -0.062500 1 0 0 0 0 0 2 611148
-0.001729 0.000042 0.119865 -0.264525 -0.034819 0.135517 -0.062500 1 0 0 0 0 0 2 612163
-0.001729 0.000042 0.119865 -0.267648 -0.038064 0.134894 -0.062500 1 0 0 0 0 0 2 613168
-0.001729 0.000041 0.119865 -0.269218 -0.039699 0.134681 -0.062500 1 0 0 0 0 0 2 614146
-0.001729 0.000041 0.119865 -0.270019 -0.040526 0.134609 -0.062500 1 0 0 0 0 0 2 615162
-0.001729 0.000041 0.119865 -0.270403 -0.040929 0.134583 -0.062500 1 0 0 0 0 0 2 616145
-0.001729 0.000041 0.119865 -0.270601 -0.041122 0.134570 -0.062500 1 0 0 0 0 0 2 617161
-0.001729 0.000041 0.119865 -0.270691 -0.041230 0.134567 -0.062500 1 0 0 0 0 0 2 618146
-0.001729 0.000041 0.119865 -0.270745 -0.041288 0.134566 -0.062500 1 0 0 0 0 0 2 619161
-0.001742 0.000028 0.119855 -0.091803 0.150087 0.284329 -0.062500 1 0 0 0 0 0 2 620145
-0.001748 0.000021 0.119851 -0.150938 0.085805 0.211174 -0.062500 1 0 0 0 0 0 2 621162
-0.001752 0.000017 0.119850 -0.195920 0.037676 0.173245 -0.062500 1 0 0 0 0 0 2 622147
-0.001753 0.000016 0.119849 -0.220155 0.012037 0.158832 -0.062500 1 0 0 0 0 0 2 623159
-0.001754 0.000015 0.119849 -0.232517 -0.000956 0.153698 -0.062500 1 0 0 0 0 0 2 624145
-0.001767 0.000001 0.119838 -0.059877 0.183810 0.301797 -0.062500 1 0 0 0 0 0 2 625089
-0.001774 -0.000006 0.119835 -0.122077 0.116340 0.227952 -0.062500 1 0 0 0 0 0 2 626078
-0.001777 -0.000010 0.119833 -0.168609 0.066627 0.189781 -0.062500 1 0 0 0 0 0 2 627088
-0.001779 -0.000012 0.119833 -0.193618 0.040162 0.175277 -0.062500 1 0 0 0 0 0 2 628079
-0.001780 -0.000012 0.119833 -0.206349 0.026779 0.170114 -0.062500 1 0 0 0 0 0 2 629079
-0.001780 -0.000013 0.119833 -0.212787 0.020055 0.168317 -0.062500 1 0 0 0 0 0 2 630088
-0.001781 -0.000013 0.119833 -0.216008 0.016692 0.167681 -0.062500 1 0 0 0 0 0 2 631087
-0.001781 -0.000013 0.119833 -0.217627 0.015017 0.167464 -0.062500 1 0 0 0 0 0 2 632078
-0.001781 -0.000013 0.119833 -0.218447 0.014172 0.167396 -0.062500 1 0 0 0 0 0 2 633087
-0.001793 -0.000027 0.119822 -0.040067 0.204945 0.317384 -0.062500 1 0 0 0 0 0 2 634078
-0.001800 -0.000034 0.119818 -0.099298 0.140574 0.244085 -0.062500 1 0 0 0 0 0 2 635087
-0.001803 -0.000037 0.119817 -0.144332 0.092408 0.206103 -0.062500 1 0 0 0 0 0 2 636087
-0.001805 -0.000039 0.119816 -0.168604 0.066716 0.191653 -0.062500 1 0 0 0 0 0 2 637079
-0.001806 -0.000040 0.119816 -0.180973 0.053699 0.186514 -0.062500 1 0 0 0 0 0 2 638089
-0.001819 -0.000054 0.119806 -0.008533 0.238271 0.334869 -0.062500 1 0 0 0 0 0 2 639086
-0.001826 -0.000061 0.119802 -0.070655 0.170883 0.260889 -0.062500 1 0 0 0 0 0 2 640091
-0.001848 -0.000060 0.119810 0.145729 0.059302 0.082769 -0.062500 1 0 0 0 0 0 2 641085
-0.001859 -0.000060 0.119813 0.031564 0.053562 0.136696 -0.062500 1 0 0 0 0 0 2 642088
-0.001864 -0.000059 0.119815 -0.047275 0.055747 0.166921 -0.062500 1 0 0 0 0 0 2 643068
-0.001867 -0.000059 0.119815 -0.088723 0.057357 0.178549 -0.062500 1 0 0 0 0 0 2 644088
-0.001868 -0.000059 0.119815 -0.109578 0.058215 0.182688 -0.062500 1 0 0 0 0 0 2 645101
-0.001869 -0.000059 0.119815 -0.119994 0.058657 0.184130 -0.062500 1 0 0 0 0 0 2 646094
-0.001869 -0.000059 0.119815 -0.125206 0.058871 0.184635 -0.062500 1 0 0 0 0 0 2 647096
-0.001869 -0.000059 0.119815 -0.127816 0.058989 0.184813 -0.062500 1 0 0 0 0 0 2 648094
-0.001870 -0.000059 0.119815 -0.129102 0.059044 0.184866 -0.062500 1 0 0 0 0 0 2 649104
-0.001870 -0.000059 0.119815 -0.129748 0.059068 0.184897 -0.062500 1 0 0 0 0 0 2 650085
-0.001870 -0.000059 0.119815 -0.130072 0.059084 0.184899 -0.062500 1 0 0 0 0 0 2 651103
-0.001882 -0.000073 0.119804 0.048301 0.250071 0.335234 -0.062500 1 0 0 0 0 0 2 652111
-0.001889 -0.000080 0.119801 -0.010688 0.186009 0.261798 -0.062500 1 0 0 0 0 0 2 653111
-0.001892 -0.000083 0.119799 -0.055597 0.138011 0.223725 -0.062500 1 0 0 0 0 0 2 654107
-0.001894 -0.000085 0.119799 -0.079805 0.112387 0.209257 -0.062500 1 0 0 0 0 0 2 655110
-0.001895 -0.000086 0.119799 -0.092159 0.099414 0.204111 -0.062500 1 0 0 0 0 0 2 656102
-0.001895 -0.000086 0.119799 -0.098398 0.092900 0.202306 -0.062500 1 0 0 0 0 0 2 657100
-0.001895 -0.000086 0.119799 -0.101525 0.089650 0.201684 -0.062500 1 0 0 0 0 0 2 658103
-0.001895 -0.000086 0.119799 -0.103086 0.088025 0.201472 -0.062500 1 0 0 0 0 0 2 659103
-0.001895 -0.000086 0.119799 -0.103875 0.087209 0.201384 -0.062500 1 0 0 0 0 0 2 660105
-0.001895 -0.000086 0.119799 -0.104266 0.086799 0.201368 -0.062500 1 0 0 0 0 0 2 661088
-0.001895 -0.000086 0.119799 -0.104472 0.086597 0.201349 -0.062500 1 0 0 0 0 0 2 662103
-0.001895 -0.000086 0.119799 -0.104567 0.086499 0.201358 -0.062500 1 0 0 0 0 0 2 663103
-0.001895 -0.000086 0.119799 -0.104625 0.086454 0.201351 -0.062500 1 0 0 0 0 0 2 664103
-0.001895 -0.000086 0.119799 -0.104639 0.086411 0.201350 -0.062500 1 0 0 0 0 0 2 665108
-0.001895 -0.000086 0.119799 -0.104651 0.086411 0.201357 -0.062500 1 0 0 0 0 0 2 666104
-0.001895 -0.000086 0.119799 -0.104659 0.086403 0.201350 -0.062500 1 0 0 0 0 0 2 667102
-0.001895 -0.000086 0.119799 -0.104660 0.086402 0.201350 -0.062500 1 0 0 0 0 0 2 668101
-0.001895 -0.000086 0.119799 -0.104659 0.086403 0.201350 -0.062500 1 0 0 0 0 0 2 669107
-0.001895 -0.000086 0.119799 -0.104676 0.086385 0.201356 -0.062500 1 0 0 0 0 0 2 670084
-0.001908 -0.000100 0.119788 0.073771 0.277280 0.351807 -0.062500 1 0 0 0 0 0 2 671103
-0.001915 -0.000107 0.119784 0.014914 0.213256 0.278296 -0.062500 1 0 0 0 0 0 2 672104
-0.001918 -0.000110 0.119783 -0.029928 0.165275 0.240208 -0.062500 1 0 0 0 0 0 2 673105
-0.001919 -0.000112 0.119782 -0.054102 0.139667 0.225724 -0.062500 1 0 0 0 0 0 2 674102
-0.001920 -0.000113 0.119782 -0.066449 0.126701 0.220569 -0.062500 1 0 0 0 0 0 2 675102
-0.001921 -0.000113 0.119782 -0.072674 0.120187 0.218773 -0.062500 1 0 0 0 0 0 2 676103
-0.001921 -0.000113 0.119782 -0.075807 0.116930 0.218143 -0.062500 1 0 0 0 0 0 2 677086
-0.001921 -0.000114 0.119782 -0.077372 0.115315 0.217923 -0.062500 1 0 0 0 0 0 2 678084
-0.001921 -0.000114 0.119782 -0.078163 0.114501 0.217853 -0.062500 1 0 0 0 0 0 2 679095
-0.001921 -0.000114 0.119782 -0.078550 0.114080 0.217825 -0.062500 1 0 0 0 0 0 2 680104
-0.001921 -0.000114 0.119782 -0.078748 0.113886 0.217812 -0.062500 1 0 0 0 0 0 2 681168
-0.001921 -0.000114 0.119782 -0.078850 0.113780 0.217815 -0.062500 1 0 0 0 0 0 2 682169
-0.001921 -0.000114 0.119782 -0.078885 0.113727 0.217814 -0.062500 1 0 0 0 0 0 2 683138
-0.001921 -0.000114 0.119782 -0.078910 0.113698 0.217814 -0.062500 1 0 0 0 0 0 2 684137
-0.001921 -0.000114 0.119782 -0.078932 0.113690 0.217813 -0.062500 1 0 0 0 0 0 2 685161
-0.001921 -0.000114 0.119782 -0.078933 0.113690 0.217813 -0.062500 1 0 0 0 0 0 2 686168
-0.001921 -0.000114 0.119782 -0.078941 0.113682 0.217806 -0.062500 1 0 0 0 0 0 2 687135
-0.001921 -0.000114 0.119782 -0.078954 0.113684 0.217812 -0.062500 1 0 0 0 0 0 2 688135
-0.001921 -0.000114 0.119782 -0.078936 0.113691 0.217813 -0.062500 1 0 0 0 0 0 2 689135
-0.001921 -0.000114 0.119782 -0.078938 0.113671 0.217813 -0.062500 1 0 0 0 0 0 2 690159
-0.001921 -0.000114 0.119782 -0.078954 0.113683 0.217813 -0.062500 1 0 0 0 0 0 2 691135
-0.001921 -0.000114 0.119782 -0.078944 0.113682 0.217806 -0.062500 1 0 0 0 0 0 2 692137
-0.001921 -0.000114 0.119782 -0.078939 0.113670 0.217812 -0.062500 1 0 0 0 0 0 2 693160
-0.001921 -0.000114 0.119782 -0.078934 0.113689 0.217813 -0.062500 1 0 0 0 0 0 2 694145
-0.001921 -0.000114 0.119782 -0.078950 0.113674 0.217819 -0.062500 1 0 0 0 0 0 2 695160
-0.001921 -0.000114 0.119782 -0.078943 0.113681 0.217807 -0.062500 1 0 0 0 0 0 2 696145
-0.001921 -0.000114 0.119782 -0.078942 0.113682 0.217805 -0.062500 1 0 0 0 0 0 2 697138
-0.001921 -0.000114 0.119782 -0.078951 0.113673 0.217818 -0.062500 1 0 0 0 0 0 2 698086
-0.001921 -0.000114 0.119782 -0.078943 0.113681 0.217807 -0.062500 1 0 0 0 0 0 2 699077
-0.001921 -0.000114 0.119782 -0.078931 0.113679 0.217819 -0.062500 1 0 0 0 0 0 2 700071
-0.001921 -0.000114 0.119782 -0.078941 0.113681 0.217807 -0.062500 1 0 0 0 0 0 2 701085
-0.001921 -0.000114 0.119782 -0.078954 0.113685 0.217812 -0.062500 1 0 0 0 0 0 2 702077
-0.001921 -0.000114 0.119782 -0.078940 0.113670 0.217813 -0.062500 1 0 0 0 0 0 2 703085
-0.001921 -0.000114 0.119782 -0.078942 0.113680 0.217806 -0.062500 1 0 0 0 0 0 2 704087
-0.001921 -0.000114 0.119782 -0.078946 0.113693 0.217819 -0.062500 1 0 0 0 0 0 2 705077
-0.001921 -0.000114 0.119782 -0.078939 0.113672 0.217814 -0.062500 1 0 0 0 0 0 2 706085
-0.001921 -0.000114 0.119782 -0.078942 0.113681 0.217806 -0.062500 1 0 0 0 0 0 2 707076
-0.001921 -0.000114 0.119782 -0.078954 0.113685 0.217812 -0.062500 1 0 0 0 0 0 2 708084
-0.001921 -0.000114 0.119782 -0.078940 0.113671 0.217813 -0.062500 1 0 0 0 0 0 2 709075
-0.001921 -0.000114 0.119782 -0.078942 0.113680 0.217806 -0.062500 1 0 0 0 0 0 2 710077
-0.001921 -0.000114 0.119782 -0.078943 0.113681 0.217825 -0.062500 1 0 0 0 0 0 2 711076
-0.001921 -0.000114 0.119782 -0.078942 0.113682 0.217808 -0.062500 1 0 0 0 0 0 2 712084
-0.001921 -0.000114 0.119782 -0.078942 0.113682 0.217806 -0.062500 1 0 0 0 0 0 2 713076
-0.001921 -0.000114 0.119782 -0.078939 0.113670 0.217812 -0.062500 1 0 0 0 0 0 2 714081
-0.001921 -0.000114 0.119782 -0.078954 0.113683 0.217812 -0.062500 1 0 0 0 0 0 2 715078
-0.001921 -0.000114 0.119782 -0.078944 0.113682 0.217806 -0.062500 1 0 0 0 0 0 2 716084
-0.001921 -0.000114 0.119782 -0.078931 0.113679 0.217819 -0.062500 1 0 0 0 0 0 2 717092
-0.001921 -0.000114 0.119782 -0.078953 0.113684 0.217813 -0.062500 1 0 0 0 0 0 2 718090
-0.001921 -0.000114 0.119782 -0.078944 0.113682 0.217806 -0.062500 1 0 0 0 0 0 2 719090
-0.001921 -0.000114 0.119782 -0.078939 0.113670 0.217812 -0.062500 1 0 0 0 0 0 2 720099
-0.001921 -0.000114 0.119782 -0.078942 0.113680 0.217806 -0.062500 1 0 0 0 0 0 2 721064
-0.001921 -0.000114 0.119782 -0.078943 0.113682 0.217825 -0.062500 1 0 0 0 0 0 2 722092
-0.001921 -0.000114 0.119782 -0.078942 0.113682 0.217808 -0.062500 1 0 0 0 0 0 2 723217
-0.001921 -0.000114 0.119782 -0.078942 0.113682 0.217806 -0.062500 1 0 0 0 0 0 2 724091
-0.001921 -0.000114 0.119782 -0.078951 0.113673 0.217818 -0.062500 1 0 0 0 0 0 2 725218
-0.001921 -0.000114 0.119782 -0.078943 0.113681 0.217807 -0.062500 1 0 0 0 0 0 2 726216
-0.001921 -0.000114 0.119782 -0.078939 0.113670 0.217812 -0.062500 1 0 0 0 0 0 2 727215
-0.001921 -0.000114 0.119782 -0.078946 0.113692 0.217819 -0.062500 1 0 0 0 0 0 2 728219
-0.001921 -0.000114 0.119782 -0.078943 0.113683 0.217807 -0.062500 1 0 0 0 0 0 2 729221
-0.001921 -0.000114 0.119782 -0.078939 0.113670 0.217812 -0.062500 1 0 0 0 0 0 2 730221
-0.001921 -0.000114 0.119782 -0.078942 0.113680 0.217806 -0.062500 1 0 0 0 0 0 2 731076
-0.001921 -0.000114 0.119782 -0.078954 0.113684 0.217812 -0.062500 1 0 0 0 0 0 2 732219
-0.001921 -0.000114 0.119782 -0.078932 0.113679 0.217820 -0.062500 1 0 0 0 0 0 2 733237
-0.001921 -0.000114 0.119782 -0.078941 0.113682 0.217807 -0.062500 1 0 0 0 0 0 2 734228
-0.001921 -0.000114 0.119782 -0.078954 0.113685 0.217812 -0.062500 1 0 0 0 0 0 2 735225
-0.001921 -0.000114 0.119782 -0.078940 0.113671 0.217813 -0.062500 1 0 0 0 0 0 2 736225
-0.001921 -0.000114 0.119782 -0.078942 0.113681 0.217806 -0.062500 1 0 0 0 0 0 2 737226
-0.001921 -0.000114 0.119782 -0.078951 0.113673 0.217818 -0.062500 1 0 0 0 0 0 2 738225
-0.001921 -0.000114 0.119782 -0.078935 0.113689 0.217814 -0.062500 1 0 0 0 0 0 2 739226
-0.001921 -0.000114 0.119782 -0.078942 0.113683 0.217806 -0.062500 1 0 0 0 0 0 2 740224
-0.001921 -0.000114 0.119782 -0.078939 0.113670 0.217812 -0.062500 1 0 0 0 0 0 2 741225
-0.001921 -0.000114 0.119782 -0.078954 0.113683 0.217812 -0.062500 1 0 0 0 0 0 2 742223
-0.001921 -0.000114 0.119782 -0.078944 0.113682 0.217806 -0.062500 1 0 0 0 0 0 2 743208
-0.001921 -0.000114 0.119782 -0.078931 0.113679 0.217819 -0.062500 1 0 0 0 0 0 2 744229
-0.001921 -0.000114 0.119782 -0.078941 0.113682 0.217807 -0.062500 1 0 0 0 0 0 2 745226
-0.001921 -0.000114 0.119782 -0.078950 0.113673 0.217819 -0.062500 1 0 0 0 0 0 2 746225
-0.001921 -0.000114 0.119782 -0.078943 0.113681 0.217807 -0.062500 1 0 0 0 0 0 2 747225
-0.001921 -0.000114 0.119782 -0.078942 0.113682 0.217805 -0.062500 1 0 0 0 0 0 2 748226
-0.001921 -0.000114 0.119782 -0.078951 0.113673 0.217818 -0.062500 1 0 0 0 0 0 2 749225
-0.001921 -0.000114 0.119782 -0.078935 0.113689 0.217814 -0.062500 1 0 0 0 0 0 2 750226
-0.001921 -0.000114 0.119782 -0.078941 0.113683 0.217806 -0.062500 1 0 0 0 0 0 2 751207
-0.001921 -0.000114 0.119782 -0.078951 0.113673 0.217819 -0.062500 1 0 0 0 0 0 2 752225
-0.001921 -0.000114 0.119782 -0.078943 0.113681 0.217807 -0.062500 1 0 0 0 0 0 2 753225
-0.001921 -0.000114 0.119782 -0.078939 0.113670 0.217812 -0.062500 1 0 0 0 0 0 2 754218
-0.001921 -0.000114 0.119782 -0.078954 0.113683 0.217812 -0.062500 1 0 0 0 0 0 2 755230
-0.001921 -0.000114 0.119782 -0.078936 0.113691 0.217813 -0.062500 1 0 0 0 0 0 2 756229
-0.001921 -0.000114 0.119782 -0.078938 0.113671 0.217813 -0.062500 1 0 0 0 0 0 2 757226
-0.001921 -0.000114 0.119782 -0.078942 0.113681 0.217806 -0.062500 1 0 0 0 0 0 2 758224
-0.001921 -0.000114 0.119782 -0.078954 0.113685 0.217812 -0.062500 1 0 0 0 0 0 2 759223
-0.001921 -0.000114 0.119782 -0.078940 0.113670 0.217813 -0.062500 1 0 0 0 0 0 2 760227
-0.001921 -0.000114 0.119782 -0.078934 0.113689 0.217813 -0.062500 1 0 0 0 0 0 2 761293
-0.001921 -0.000114 0.119782 -0.078950 0.113674 0.217819 -0.062500 1 0 0 0 0 0 2 762283
-0.001921 -0.000114 0.119782 -0.078943 0.113681 0.217807 -0.062500 1 0 0 0 0 0 2 763260
-0.001921 -0.000114 0.119782 -0.078942 0.113682 0.217806 -0.062500 1 0 0 0 0 0 2 764258
-0.001921 -0.000114 0.119782 -0.078951 0.113673 0.217818 -0.062500 1 0 0 0 0 0 2 765282
-0.001921 -0.000114 0.119782 -0.078944 0.113681 0.217807 -0.062500 1 0 0 0 0 0 2 766165
-0.001921 -0.000114 0.119782 -0.078934 0.113690 0.217812 -0.062500 1 0 0 0 0 0 2 767283
-0.001921 -0.000114 0.119782 -0.078938 0.113671 0.217813 -0.062500 1 0 0 0 0 0 2 768267
-0.001921 -0.000114 0.119782 -0.078954 0.113683 0.217813 -0.062500 1 0 0 0 0 0 2 769282
-0.001921 -0.000114 0.119782 -0.078944 0.113682 0.217806 -0.062500 1 0 0 0 0 0 2 770267
-0.001921 -0.000114 0.119782 -0.078939 0.113670 0.217812 -0.062500 1 0 0 0 0 0 2 771281
-0.001921 -0.000114 0.119782 -0.078946 0.113692 0.217819 -0.062500 1 0 0 0 0 0 2 772265
-0.001921 -0.000114 0.119782 -0.078939 0.113671 0.217814 -0.062500 1 0 0 0 0 0 2 773281
-0.001921 -0.000114 0.119782 -0.078942 0.113681 0.217806 -0.062500 1 0 0 0 0 0 2 774266
-0.001921 -0.000114 0.119782 -0.078942 0.113682 0.217805 -0.062500 1 0 0 0 0 0 2 775278
-0.001921 -0.000114 0.119782 -0.078951 0.113673 0.217818 -0.062500 1 0 0 0 0 0 2 776265
-0.001921 -0.000114 0.119782 -0.078943 0.113681 0.217807 -0.062500 1 0 0 0 0 0 2 777280
-0.001921 -0.000114 0.119782 -0.078931 0.113679 0.217819 -0.062500 1 0 0 0 0 0 2 778264
-0.001921 -0.000114 0.119782 -0.078953 0.113684 0.217813 -0.062500 1 0 0 0 0 0 2 779280
-0.001921 -0.000114 0.119782 -0.078943 0.113682 0.217806 -0.062500 1 0 0 0 0 0 2 780264
-0.001921 -0.000114 0.119782 -0.078939 0.113670 0.217812 -0.062500 1 0 0 0 0 0 2 781195
-0.001921 -0.000114 0.119782 -0.078954 0.113683 0.217813 -0.062500 1 0 0 0 0 0 2 782209
-0.001921 -0.000114 0.119782 -0.078944 0.113682 0.217806 -0.062500 1 0 0 0 0 0 2 783198
-0.001921 -0.000114 0.119782 -0.078931 0.113679 0.217819 -0.062500 1 0 0 0 0 0 2 784207
-0.001921 -0.000114 0.119782 -0.078941 0.113681 0.217807 -0.062500 1 0 0 0 0 0 2 785199
-0.001921 -0.000114 0.119782 -0.078951 0.113673 0.217819 -0.062500 1 0 0 0 0 0 2 786207
-0.001921 -0.000114 0.119782 -0.078943 0.113681 0.217807 -0.062500 1 0 0 0 0 0 2 787197
-0.001921 -0.000114 0.119782 -0.078942 0.113681 0.217805 -0.062500 1 0 0 0 0 0 2 788208
-0.001921 -0.000114 0.119782 -0.078943 0.113682 0.217825 -0.062500 1 0 0 0 0 0 2 789199
-0.001921 -0.000114 0.119782 -0.078942 0.113682 0.217808 -0.062500 1 0 0 0 0 0 2 790207
-0.001921 -0.000114 0.119782 -0.078942 0.113682 0.217806 -0.062500 1 0 0 0 0 0 2 791198
-0.001921 -0.000114 0.119782 -0.078951 0.113673 0.217819 -0.062500 1 0 0 0 0 0 2 792207
-0.001921 -0.000114 0.119782 -0.078944 0.113681 0.217807 -0.062500 1 0 0 0 0 0 2 793199
-0.001921 -0.000114 0.119782 -0.078943 0.113682 0.217805 -0.062500 1 0 0 0 0 0 2 794209
-0.001921 -0.000114 0.119782 -0.078931 0.113679 0.217819 -0.062500 1 0 0 0 0 0 2 795202
-0.001921 -0.000114 0.119782 -0.078953 0.113684 0.217813 -0.062500 1 0 0 0 0 0 2 796214
-0.001921 -0.000114 0.119782 -0.078940 0.113670 0.217813 -0.062500 1 0 0 0 0 0 2 797199
-0.001921 -0.000114 0.119782 -0.078942 0.113680 0.217806 -0.062500 1 0 0 0 0 0 2 798214
-0.001921 -0.000114 0.119782 -0.078954 0.113684 0.217812 -0.062500 1 0 0 0 0 0 2 799214
-0.001921 -0.000114 0.119782 -0.078932 0.113679 0.217820 -0.062500 1 0 0 0 0 0 2 800200
-0.001921 -0.000114 0.119782 -0.078941 0.113682 0.217807 -0.062500 1 0 0 0 0 0 2 801214
-0.001921 -0.000114 0.119782 -0.078942 0.113682 0.217805 -0.062500 1 0 0 0 0 0 2 802218
-0.001921 -0.000114 0.119782 -0.078951 0.113673 0.217818 -0.062500 1 0 0 0 0 0 2 803214
-0.001921 -0.000114 0.119782 -0.078943 0.113681 0.217807 -0.062500 1 0 0 0 0 0 2 804215
-0.001921 -0.000114 0.119782 -0.078939 0.113670 0.217812 -0.062500 1 0 0 0 0 0 2 805213
-0.001921 -0.000114 0.119782 -0.078946 0.113692 0.217819 -0.062500 1 0 0 0 0 0 2 806214
-0.001921 -0.000114 0.119782 -0.078943 0.113683 0.217807 -0.062500 1 0 0 0 0 0 2 807213
-0.001921 -0.000114 0.119782 -0.078939 0.113670 0.217812 -0.062500 1 0 0 0 0 0 2 808212
-0.001921 -0.000114 0.119782 -0.078942 0.113680 0.217806 -0.062500 1 0 0 0 0 0 2 809221
-0.001921 -0.000114 0.119782 -0.078954 0.113684 0.217812 -0.062500 1 0 0 0 0 0 2 810214
-0.001921 -0.000114 0.119782 -0.078932 0.113679 0.217820 -0.062500 1 0 0 0 0 0 2 811216
-0.001921 -0.000114 0.119782 -0.078941 0.113682 0.217807 -0.062500 1 0 0 0 0 0 2 812214
-0.001921 -0.000114 0.119782 -0.078950 0.113673 0.217819 -0.062500 1 0 0 0 0 0 2 813214
-0.001921 -0.000114 0.119782 -0.078943 0.113681 0.217807 -0.062500 1 0 0 0 0 0 2 814213
-0.001921 -0.000114 0.119782 -0.078942 0.113682 0.217805 -0.062500 1 0 0 0 0 0 2 815218
-0.001921 -0.000114 0.119782 -0.078951 0.113673 0.217818 -0.062500 1 0 0 0 0 0 2 816213
-0.001921 -0.000114 0.119782 -0.078935 0.113689 0.217814 -0.062500 1 0 0 0 0 0 2 817234
-0.001921 -0.000114 0.119782 -0.078941 0.113683 0.217806 -0.062500 1 0 0 0 0 0 2 818223
-0.001921 -0.000114 0.119782 -0.078938 0.113670 0.217812 -0.062500 1 0 0 0 0 0 2 819222
-0.001921 -0.000114 0.119782 -0.078954 0.113683 0.217812 -0.062500 1 0 0 0 0 0 2 820223
-0.001921 -0.000114 0.119782 -0.078944 0.113682 0.217806 -0.062500 1 0 0 0 0 0 2 821222
-0.001921 -0.000114 0.119782 -0.078931 0.113679 0.217819 -0.062500 1 0 0 0 0 0 2 822224
-0.001921 -0.000114 0.119782 -0.078953 0.113685 0.217813 -0.062500 1 0 0 0 0 0 2 823223
-0.001921 -0.000114 0.119782 -0.078940 0.113671 0.217813 -0.062500 1 0 0 0 0 0 2 824223
-0.001921 -0.000114 0.119782 -0.078942 0.113680 0.217806 -0.062500 1 0 0 0 0 0 2 825226
-0.001921 -0.000114 0.119782 -0.078954 0.113684 0.217812 -0.062500 1 0 0 0 0 0 2 826205
-0.001921 -0.000114 0.119782 -0.078941 0.113670 0.217813 -0.062500 1 0 0 0 0 0 2 827223
-0.001921 -0.000114 0.119782 -0.078934 0.113689 0.217813 -0.062500 1 0 0 0 0 0 2 828221
-0.001921 -0.000114 0.119782 -0.078941 0.113683 0.217806 -0.062500 1 0 0 0 0 0 2 829224
-0.001921 -0.000114 0.119782 -0.078951 0.113673 0.217819 -0.062500 1 0 0 0 0 0 2 830223
-0.001921 -0.000114 0.119782 -0.078943 0.113681 0.217807 -0.062500 1 0 0 0 0 0 2 831222
-0.001921 -0.000114 0.119782 -0.078939 0.113670 0.217812 -0.062500 1 0 0 0 0 0 2 832221
-0.001921 -0.000114 0.119782 -0.078954 0.113683 0.217812 -0.062500 1 0 0 0 0 0 2 833281
-0.001921 -0.000114 0.119782 -0.078936 0.113691 0.217813 -0.062500 1 0 0 0 0 0 2 834281
-0.001921 -0.000114 0.119782 -0.078938 0.113671 0.217813 -0.062500 1 0 0 0 0 0 2 835295
-0.001921 -0.000114 0.119782 -0.078941 0.113681 0.217806 -0.062500 1 0 0 0 0 0 2 836266
-0.001921 -0.000114 0.119782 -0.078951 0.113673 0.217819 -0.062500 1 0 0 0 0 0 2 837285
-0.001921 -0.000114 0.119782 -0.078943 0.113680 0.217807 -0.062500 1 0 0 0 0 0 2 838266
-0.001921 -0.000114 0.119782 -0.078934 0.113690 0.217812 -0.062500 1 0 0 0 0 0 2 839278
-0.001921 -0.000114 0.119782 -0.078950 0.113674 0.217819 -0.062500 1 0 0 0 0 0 2 840294
-0.001921 -0.000114 0.119782 -0.078943 0.113681 0.217807 -0.062500 1 0 0 0 0 0 2 841282
-0.001921 -0.000114 0.119782 -0.078942 0.113682 0.217806 -0.062500 1 0 0 0 0 0 2 842257
-0.001921 -0.000114 0.119782 -0.078951 0.113673 0.217818 -0.062500 1 0 0 0 0 0 2 843281
-0.001921 -0.000114 0.119782 -0.078944 0.113681 0.217807 -0.062500 1 0 0 0 0 0 2 844287
-0.001921 -0.000114 0.119782 -0.078934 0.113690 0.217812 -0.062500 1 0 0 0 0 0 2 845281
-0.001921 -0.000114 0.119782 -0.078938 0.113671 0.217813 -0.062500 1 0 0 0 0 0 2 846259
-0.001921 -0.000114 0.119782 -0.078954 0.113683 0.217813 -0.062500 1 0 0 0 0 0 2 847257
-0.001921 -0.000114 0.119782 -0.078940 0.113670 0.217813 -0.062500 1 0 0 0 0 0 2 848278
-0.001921 -0.000114 0.119782 -0.078942 0.113680 0.217806 -0.062500 1 0 0 0 0 0 2 849252
-0.001921 -0.000114 0.119782 -0.078946 0.113693 0.217819 -0.062500 1 0 0 0 0 0 2 850264
-0.001921 -0.000114 0.119782 -0.078939 0.113672 0.217814 -0.062500 1 0 0 0 0 0 2 851277
-0.001921 -0.000114 0.119782 -0.078942 0.113681 0.217806 -0.062500 1 0 0 0 0 0 2 852337
-0.001921 -0.000114 0.119782 -0.078954 0.113685 0.217812 -0.062500 1 0 0 0 0 0 2 853280
-0.001921 -0.000114 0.119782 -0.078940 0.113671 0.217813 -0.062500 1 0 0 0 0 0 2 854262
-0.001921 -0.000114 0.119782 -0.078942 0.113680 0.217806 -0.062500 1 0 0 0 0 0 2 855278
-0.001921 -0.000114 0.119782 -0.078943 0.113681 0.217826 -0.062500 1 0 0 0 0 0 2 856261
-0.001921 -0.000114 0.119782 -0.078942 0.113682 0.217808 -0.062500 1 0 0 0 0 0 2 857277
-0.001921 -0.000114 0.119782 -0.078942 0.113682 0.217806 -0.062500 1 0 0 0 0 0 2 858260
-0.001921 -0.000114 0.119782 -0.078939 0.113670 0.217812 -0.062500 1 0 0 0 0 0 2 859275
-0.001921 -0.000114 0.119782 -0.078954 0.113683 0.217812 -0.062500 1 0 0 0 0 0 2 860260
-0.001921 -0.000114 0.119782 -0.078944 0.113682 0.217806 -0.062500 1 0 0 0 0 0 2 861275
-0.001921 -0.000114 0.119782 -0.078931 0.113679 0.217819 -0.062500 1 0 0 0 0 0 2 862260
-0.001921 -0.000114 0.119782 -0.078941 0.113681 0.217807 -0.062500 1 0 0 0 0 0 2 863276
-0.001921 -0.000114 0.119782 -0.078950 0.113673 0.217819 -0.062500 1 0 0 0 0 0 2 864259
-0.001921 -0.000114 0.119782 -0.078943 0.113681 0.217807 -0.062500 1 0 0 0 0 0 2 865196
-0.001921 -0.000114 0.119782 -0.078942 0.113681 0.217805 -0.062500 1 0 0 0 0 0 2 866205
-0.001921 -0.000114 0.119782 -0.078943 0.113682 0.217825 -0.062500 1 0 0 0 0 0 2 867195
-0.001921 -0.000114 0.119782 -0.078942 0.113682 0.217808 -0.062500 1 0 0 0 0 0 2 868204
-0.001921 -0.000114 0.119782 -0.078942 0.113682 0.217806 -0.062500 1 0 0 0 0 0 2 869195
-0.001921 -0.000114 0.119782 -0.078951 0.113673 0.217818 -0.062500 1 0 0 0 0 0 2 870204
-0.001921 -0.000114 0.119782 -0.078943 0.113681 0.217807 -0.062500 1 0 0 0 0 0 2 871195
-0.001921 -0.000114 0.119782 -0.078939 0.113670 0.217812 -0.062500 1 0 0 0 0 0 2 872204
-0.001921 -0.000114 0.119782 -0.078946 0.113692 0.217819 -0.062500 1 0 0 0 0 0 2 873195
-0.001921 -0.000114 0.119782 -0.078943 0.113683 0.217807 -0.062500 1 0 0 0 0 0 2 874203
-0.001921 -0.000114 0.119782 -0.078939 0.113670 0.217812 -0.062500 1 0 0 0 0 0 2 875194
-0.001921 -0.000114 0.119782 -0.078942 0.113680 0.217806 -0.062500 1 0 0 0 0 0 2 876204
-0.001921 -0.000114 0.119782 -0.078954 0.113684 0.217812 -0.062500 1 0 0 0 0 0 2 877196
-0.001921 -0.000114 0.119782 -0.078932 0.113679 0.217820 -0.062500 1 0 0 0 0 0 2 878215
-0.001921 -0.000114 0.119782 -0.078941 0.113682 0.217807 -0.062500 1 0 0 0 0 0 2 879201
-0.001921 -0.000114 0.119782 -0.078954 0.113685 0.217812 -0.062500 1 0 0 0 0 0 2 880209
-0.001921 -0.000114 0.119782 -0.078940 0.113671 0.217813 -0.062500 1 0 0 0 0 0 2 881212
-0.001921 -0.000114 0.119782 -0.078942 0.113681 0.217806 -0.062500 1 0 0 0 0 0 2 882220
-0.001921 -0.000114 0.119782 -0.078939 0.113670 0.217812 -0.062500 1 0 0 0 0 0 2 883212
-0.001921 -0.000114 0.119782 -0.078946 0.113692 0.217819 -0.062500 1 0 0 0 0 0 2 884209
-0.001921 -0.000114 0.119782 -0.078943 0.113683 0.217807 -0.062500 1 0 0 0 0 0 2 885212
-0.001921 -0.000114 0.119782 -0.078939 0.113670 0.217812 -0.062500 1 0 0 0 0 0 2 886213
-0.001921 -0.000114 0.119782 -0.078954 0.113683 0.217813 -0.062500 1 0 0 0 0 0 2 887213
-0.001921 -0.000114 0.119782 -0.078944 0.113682 0.217806 -0.062500 1 0 0 0 0 0 2 888202
-0.001921 -0.000114 0.119782 -0.078931 0.113679 0.217819 -0.062500 1 0 0 0 0 0 2 889222
-0.001921 -0.000114 0.119782 -0.078941 0.113682 0.217807 -0.062500 1 0 0 0 0 0 2 890221
-0.001921 -0.000114 0.119782 -0.078950 0.113673 0.217819 -0.062500 1 0 0 0 0 0 2 891221
-0.001921 -0.000114 0.119782 -0.078943 0.113681 0.217807 -0.062500 1 0 0 0 0 0 2 892213
-0.001921 -0.000114 0.119782 -0.078942 0.113682 0.217805 -0.062500 1 0 0 0 0 0 2 893222
-0.001921 -0.000114 0.119782 -0.078951 0.113673 0.217818 -0.062500 1 0 0 0 0 0 2 894229
-0.001921 -0.000114 0.119782 -0.078935 0.113689 0.217814 -0.062500 1 0 0 0 0 0 2 895223
-0.001921 -0.000114 0.119782 -0.078941 0.113683 0.217806 -0.062500 1 0 0 0 0 0 2 896221
-0.001921 -0.000114 0.119782 -0.078951 0.113673 0.217819 -0.062500 1 0 0 0 0 0 2 897220
-0.001921 -0.000114 0.119782 -0.078943 0.113681 0.217807 -0.062500 1 0 0 0 0 0 2 898218
-0.001921 -0.000114 0.119782 -0.078939 0.113670 0.217812 -0.062500 1 0 0 0 0 0 2 899222
-0.001921 -0.000114 0.119782 -0.078942 0.113680 0.217806 -0.062500 1 0 0 0 0 0 2 900220
-0.001921 -0.000114 0.119782 -0.078946 0.113693 0.217819 -0.062500 1 0 0 0 0 0 2 901281
-0.001921 -0.000114 0.119782 -0.078939 0.113671 0.217814 -0.062500 1 0 0 0 0 0 2 902281
-0.001921 -0.000114 0.119782 -0.078942 0.113681 0.217806 -0.062500 1 0 0 0 0 0 2 903260
-0.001921 -0.000114 0.119782 -0.078954 0.113684 0.217812 -0.062500 1 0 0 0 0 0 2 904254
-0.001921 -0.000114 0.119782 -0.078940 0.113670 0.217813 -0.062500 1 0 0 0 0 0 2 905279
-0.001921 -0.000114 0.119782 -0.078934 0.113689 0.217813 -0.062500 1 0 0 0 0 0 2 906252
-0.001921 -0.000114 0.119782 -0.078953 0.113686 0.217813 -0.062500 1 0 0 0 0 0 2 907254
-0.001921 -0.000114 0.119782 -0.078940 0.113671 0.217813 -0.062500 1 0 0 0 0 0 2 908322
-0.001921 -0.000114 0.119782 -0.078942 0.113681 0.217806 -0.062500 1 0 0 0 0 0 2 909288
-0.001921 -0.000114 0.119782 -0.078939 0.113670 0.217812 -0.062500 1 0 0 0 0 0 2 910251
-0.001921 -0.000114 0.119782 -0.078954 0.113683 0.217812 -0.062500 1 0 0 0 0 0 2 911256
-0.001921 -0.000114 0.119782 -0.078935 0.113691 0.217813 -0.062500 1 0 0 0 0 0 2 912252
-0.001921 -0.000114 0.119782 -0.078938 0.113671 0.217813 -0.062500 1 0 0 0 0 0 2 913283
-0.001921 -0.000114 0.119782 -0.078954 0.113683 0.217813 -0.062500 1 0 0 0 0 0 2 914254
-0.001921 -0.000114 0.119782 -0.078944 0.113682 0.217806 -0.062500 1 0 0 0 0 0 2 915274
-0.001921 -0.000114 0.119782 -0.078939 0.113670 0.217812 -0.062500 1 0 0 0 0 0 2 916253
-0.001921 -0.000114 0.119782 -0.078946 0.113692 0.217819 -0.062500 1 0 0 0 0 0 2 917253
-0.001921 -0.000114 0.119782 -0.078939 0.113671 0.217814 -0.062500 1 0 0 0 0 0 2 918254
-0.001921 -0.000114 0.119782 -0.078942 0.113681 0.217806 -0.062500 1 0 0 0 0 0 2 919291
-0.001921 -0.000114 0.119782 -0.078942 0.113682 0.217805 -0.062500 1 0 0 0 0 0 2 920284
-0.001921 -0.000114 0.119782 -0.078951 0.113673 0.217818 -0.062500 1 0 0 0 0 0 2 921286
-0.001921 -0.000114 0.119782 -0.078943 0.113681 0.217807 -0.062500 1 0 0 0 0 0 2 922283
-0.001921 -0.000114 0.119782 -0.078931 0.113679 0.217819 -0.062500 1 0 0 0 0 0 2 923285
-0.001921 -0.000114 0.119782 -0.078953 0.113684 0.217813 -0.062500 1 0 0 0 0 0 2 924255
-0.001921 -0.000114 0.119782 -0.078943 0.113682 0.217806 -0.062500 1 0 0 0 0 0 2 925284
-0.001921 -0.000114 0.119782 -0.078939 0.113670 0.217812 -0.062500 1 0 0 0 0 0 2 926251
-0.001940 -0.000109 0.119792 0.184097 0.051777 0.078211 -0.062500 1 0 0 0 0 0 2 927252
-0.001949 -0.000107 0.119796 0.094814 0.072438 0.146520 -0.062500 1 0 0 0 0 0 2 928276
-0.001954 -0.000106 0.119797 0.028656 0.087997 0.181837 -0.062500 1 0 0 0 0 0 2 929280
-0.001956 -0.000105 0.119797 -0.006367 0.096335 0.195238 -0.062500 1 0 0 0 0 0 2 930279
-0.001957 -0.000105 0.119797 -0.024002 0.100565 0.200007 -0.062500 1 0 0 0 0 0 2 931255
-0.001958 -0.000105 0.119797 -0.032814 0.102685 0.201667 -0.062500 1 0 0 0 0 0 2 932278
-0.001958 -0.000105 0.119797 -0.037198 0.103742 0.202250 -0.062500 1 0 0 0 0 0 2 933279
-0.001958 -0.000105 0.119797 -0.039394 0.104277 0.202442 -0.062500 1 0 0 0 0 0 2 934281
-0.001958 -0.000105 0.119797 -0.040487 0.104550 0.202513 -0.062500 1 0 0 0 0 0 2 935276
-0.001958 -0.000105 0.119797 -0.041044 0.104684 0.202546 -0.062500 1 0 0 0 0 0 2 936283
-0.001958 -0.000105 0.119797 -0.041299 0.104746 0.202551 -0.062500 1 0 0 0 0 0 2 937262
-0.001958 -0.000105 0.119797 -0.041451 0.104771 0.202554 -0.062500 1 0 0 0 0 0 2 938277
-0.001958 -0.000105 0.119797 -0.041510 0.104795 0.202553 -0.062500 1 0 0 0 0 0 2 939262
-0.001958 -0.000105 0.119797 -0.041549 0.104805 0.202552 -0.062500 1 0 0 0 0 0 2 940273
-0.001958 -0.000105 0.119797 -0.041571 0.104800 0.202552 -0.062500 1 0 0 0 0 0 2 941281
-0.001958 -0.000105 0.119797 -0.041564 0.104807 0.202559 -0.062500 1 0 0 0 0 0 2 942275
-0.001958 -0.000105 0.119797 -0.041587 0.104814 0.202552 -0.062500 1 0 0 0 0 0 2 943260
-0.001958 -0.000105 0.119797 -0.041577 0.104812 0.202545 -0.062500 1 0 0 0 0 0 2 944276
-0.001958 -0.000105 0.119797 -0.041584 0.104803 0.202557 -0.062500 1 0 0 0 0 0 2 945260
-0.001958 -0.000105 0.119797 -0.041589 0.104813 0.202552 -0.062500 1 0 0 0 0 0 2 946276
-0.001958 -0.000105 0.119797 -0.041590 0.104814 0.202551 -0.062500 1 0 0 0 0 0 2 947260
-0.001958 -0.000105 0.119797 -0.041566 0.104809 0.202558 -0.062500 1 0 0 0 0 0 2 948291
-0.001958 -0.000105 0.119797 -0.041587 0.104814 0.202552 -0.062500 1 0 0 0 0 0 2 949204
-0.001958 -0.000105 0.119797 -0.041589 0.104815 0.202551 -0.062500 1 0 0 0 0 0 2 950193
-0.001958 -0.000105 0.119797 -0.041574 0.104800 0.202551 -0.062500 1 0 0 0 0 0 2 951201
-0.001958 -0.000105 0.119797 -0.041588 0.104813 0.202551 -0.062500 1 0 0 0 0 0 2 952193
-0.001958 -0.000105 0.119797 -0.041578 0.104812 0.202565 -0.062500 1 0 0 0 0 0 2 953202
-0.001964 -0.000087 0.119787 0.032464 -0.148766 0.349983 -0.062500 1 0 0 0 0 0 2 954194
-0.001966 -0.000078 0.119783 0.008692 -0.063487 0.277961 -0.062500 1 0 0 0 0 0 2 955202
-0.001968 -0.000073 0.119782 -0.009894 0.000266 0.240623 -0.062500 1 0 0 0 0 0 2 956193
-0.001969 -0.000071 0.119782 -0.020109 0.034224 0.226431 -0.062500 1 0 0 0 0 0 2 957203
-0.001982 -0.000083 0.119771 0.152906 0.242219 0.371972 -0.062500 1 0 0 0 0 0 2 958192
-0.001988 -0.000090 0.119767 0.091490 0.186818 0.296631 -0.062500 1 0 0 0 0 0 2 959202
-0.001992 -0.000093 0.119766 0.045321 0.143154 0.257893 -0.062500 1 0 0 0 0 0 2 960193
-0.001993 -0.000094 0.119765 0.020472 0.119711 0.243182 -0.062500 1 0 0 0 0 0 2 961196
-0.002013 -0.000091 0.119775 0.270973 0.045884 0.098617 -0.062500 1 0 0 0 0 0 2 962209
-0.002023 -0.000089 0.119778 0.175213 0.060610 0.164971 -0.062500 1 0 0 0 0 0 2 963209
-0.002027 -0.000088 0.119779 0.105809 0.073195 0.199593 -0.062500 1 0 0 0 0 0 2 964217
-0.002030 -0.000087 0.119780 0.069152 0.080025 0.212743 -0.062500 1 0 0 0 0 0 2 965202
-0.002031 -0.000087 0.119780 0.050711 0.083500 0.217422 -0.062500 1 0 0 0 0 0 2 966204
-0.002032 -0.000087 0.119780 0.041500 0.085269 0.219058 -0.062500 1 0 0 0 0 0 2 967179
-0.002032 -0.000087 0.119780 0.036904 0.086140 0.219630 -0.062500 1 0 0 0 0 0 2 968189
-0.002032 -0.000087 0.119780 0.034614 0.086579 0.219831 -0.062500 1 0 0 0 0 0 2 969207
-0.002032 -0.000087 0.119780 0.033453 0.086797 0.219887 -0.062500 1 0 0 0 0 0 2 970202
-0.002032 -0.000087 0.119780 0.032900 0.086905 0.219912 -0.062500 1 0 0 0 0 0 2 971202
-0.002032 -0.000087 0.119780 0.032602 0.086964 0.219927 -0.062500 1 0 0 0 0 0 2 972201
-0.002032 -0.000087 0.119780 0.032458 0.086987 0.219925 -0.062500 1 0 0 0 0 0 2 973210
-0.002032 -0.000087 0.119780 0.032400 0.087011 0.219923 -0.062500 1 0 0 0 0 0 2 974210
-0.002032 -0.000087 0.119780 0.032365 0.087010 0.219929 -0.062500 1 0 0 0 0 0 2 975210
-0.002032 -0.000087 0.119780 0.032341 0.087015 0.219922 -0.062500 1 0 0 0 0 0 2 976191
-0.002032 -0.000087 0.119780 0.032327 0.087018 0.219928 -0.062500 1 0 0 0 0 0 2 977210
-0.002051 -0.000083 0.119790 0.295661 0.025043 0.080734 -0.062500 1 0 0 0 0 0 2 978209
-0.002060 -0.000080 0.119793 0.206217 0.045731 0.148831 -0.062500 1 0 0 0 0 0 2 979210
-0.002065 -0.000079 0.119795 0.139984 0.061329 0.184056 -0.062500 1 0 0 0 0 0 2 980207
-0.002067 -0.000079 0.119795 0.104942 0.069663 0.197423 -0.062500 1 0 0 0 0 0 2 981209
-0.002069 -0.000078 0.119795 0.087298 0.073883 0.202172 -0.062500 1 0 0 0 0 0 2 982213
-0.002069 -0.000078 0.119795 0.078489 0.076012 0.203826 -0.062500 1 0 0 0 0 0 2 983205
-0.002069 -0.000078 0.119795 0.074091 0.077073 0.204408 -0.062500 1 0 0 0 0 0 2 984179
-0.002070 -0.000078 0.119795 0.071901 0.077618 0.204604 -0.062500 1 0 0 0 0 0 2 985208
-0.002070 -0.000078 0.119795 0.070803 0.077872 0.204674 -0.062500 1 0 0 0 0 0 2 986208
-0.002070 -0.000078 0.119795 0.070257 0.078001 0.204700 -0.062500 1 0 0 0 0 0 2 987207
-0.002070 -0.000078 0.119795 0.069988 0.078076 0.204702 -0.062500 1 0 0 0 0 0 2 988207
-0.002089 -0.000074 0.119805 0.333315 0.016103 0.065655 -0.062500 1 0 0 0 0 0 2 989209
-0.002098 -0.000071 0.119809 0.243756 0.036829 0.133684 -0.062500 1 0 0 0 0 0 2 990207
-0.002103 -0.000070 0.119810 0.177445 0.052426 0.168870 -0.062500 1 0 0 0 0 0 2 991207
-0.002105 -0.000070 0.119810 0.142372 0.060765 0.182224 -0.062500 1 0 0 0 0 0 2 992206
-0.002106 -0.000070 0.119810 0.124713 0.065010 0.186969 -0.062500 1 0 0 0 0 0 2 993208
-0.002107 -0.000069 0.119810 0.115891 0.067134 0.188632 -0.062500 1 0 0 0 0 0 2 994208
-0.002107 -0.000069 0.119810 0.111503 0.068192 0.189207 -0.062500 1 0 0 0 0 0 2 995208
-0.002107 -0.000069 0.119810 0.109313 0.068736 0.189401 -0.062500 1 0 0 0 0 0 2 996208
-0.002107 -0.000069 0.119810 0.108203 0.068993 0.189477 -0.062500 1 0 0 0 0 0 2 997208
-0.002107 -0.000069 0.119810 0.107668 0.069120 0.189497 -0.062500 1 0 0 0 0 0 2 998206
-0.002107 -0.000069 0.119810 0.107387 0.069197 0.189505 -0.062500 1 0 0 0 0 0 2 999180
-0.002107 -0.000069 0.119810 0.107253 0.069230 0.189509 -0.062500 1 0 0 0 0 0 3 178
-0.002107 -0.000069 0.119810 0.107178 0.069237 0.189514 -0.062500 1 0 0 0 0 0 3 1206
-0.002107 -0.000069 0.119810 0.107158 0.069252 0.189515 -0.062500 1 0 0 0 0 0 3 2178
-0.002107 -0.000069 0.119810 0.107135 0.069258 0.189508 -0.062500 1 0 0 0 0 0 3 3206
-0.002107 -0.000069 0.119810 0.107133 0.069259 0.189507 -0.062500 1 0 0 0 0 0 3 4197
-0.002107 -0.000069 0.119810 0.107122 0.069262 0.189513 -0.062500 1 0 0 0 0 0 3 5283
-0.002107 -0.000069 0.119810 0.107121 0.069262 0.189513 -0.062500 1 0 0 0 0 0 3 6281
-0.002107 -0.000069 0.119810 0.107112 0.069253 0.189507 -0.062500 1 0 0 0 0 0 3 7252
-0.002107 -0.000069 0.119810 0.107120 0.069261 0.189513 -0.062500 1 0 0 0 0 0 3 8282
-0.002107 -0.000069 0.119810 0.107120 0.069262 0.189513 -0.062500 1 0 0 0 0 0 3 9274
-0.002107 -0.000069 0.119810 0.107121 0.069262 0.189514 -0.062500 1 0 0 0 0 0 3 10253
-0.002107 -0.000069 0.119810 0.107112 0.069253 0.189507 -0.062500 1 0 0 0 0 0 3 11249
-0.002107 -0.000069 0.119810 0.107120 0.069261 0.189513 -0.062500 1 0 0 0 0 0 3 12251
-0.002126 -0.000065 0.119820 0.370728 0.007220 0.050594 -0.062500 1 0 0 0 0 0 3 13246
-0.002135 -0.000063 0.119824 0.281161 0.027938 0.118542 -0.062500 1 0 0 0 0 0 3 14269
-0.002140 -0.000061 0.119825 0.214861 0.043540 0.153695 -0.062500 1 0 0 0 0 0 3 15281
-0.002142 -0.000061 0.119825 0.179771 0.051896 0.167043 -0.062500 1 0 0 0 0 0 3 16276
-0.002143 -0.000061 0.119826 0.162130 0.056127 0.171795 -0.062500 1 0 0 0 0 0 3 17278
-0.002144 -0.000061 0.119826 0.153316 0.058259 0.173441 -0.062500 1 0 0 0 0 0 3 18274
-0.002144 -0.000060 0.119826 0.148922 0.059298 0.174012 -0.062500 1 0 0 0 0 0 3 19257
-0.002144 -0.000060 0.119826 0.146728 0.059852 0.174218 -0.062500 1 0 0 0 0 0 3 20272
-0.002144 -0.000060 0.119826 0.145629 0.060107 0.174288 -0.062500 1 0 0 0 0 0 3 21193
-0.002145 -0.000060 0.119826 0.145083 0.060237 0.174314 -0.062500 1 0 0 0 0 0 3 22202
-0.002145 -0.000060 0.119826 0.144813 0.060311 0.174316 -0.062500 1 0 0 0 0 0 3 23190
-0.002145 -0.000060 0.119826 0.144680 0.060344 0.174319 -0.062500 1 0 0 0 0 0 3 24200
-0.002145 -0.000060 0.119826 0.144614 0.060360 0.174331 -0.062500 1 0 0 0 0 0 3 25191
-0.002145 -0.000060 0.119826 0.144567 0.060361 0.174325 -0.062500 1 0 0 0 0 0 3 26190
-0.002145 -0.000060 0.119826 0.144560 0.060372 0.174317 -0.062500 1 0 0 0 0 0 3 27200
-0.002145 -0.000060 0.119826 0.144548 0.060376 0.174323 -0.062500 1 0 0 0 0 0 3 28192
-0.002145 -0.000060 0.119826 0.144548 0.060376 0.174323 -0.062500 1 0 0 0 0 0 3 29200
-0.002145 -0.000060 0.119826 0.144536 0.060379 0.174330 -0.062500 1 0 0 0 0 0 3 30191
-0.002145 -0.000060 0.119826 0.144546 0.060377 0.174324 -0.062500 1 0 0 0 0 0 3 31199
-0.002145 -0.000060 0.119826 0.144548 0.060377 0.174324 -0.062500 1 0 0 0 0 0 3 32200
-0.002145 -0.000060 0.119826 0.144528 0.060371 0.174323 -0.062500 1 0 0 0 0 0 3 33192
-0.002145 -0.000060 0.119826 0.144546 0.060376 0.174323 -0.062500 1 0 0 0 0 0 3 34199
-0.002145 -0.000060 0.119826 0.144536 0.060379 0.174330 -0.062500 1 0 0 0 0 0 3 35190
-0.002145 -0.000060 0.119826 0.144547 0.060377 0.174324 -0.062500 1 0 0 0 0 0 3 36199
-0.002145 -0.000060 0.119826 0.144540 0.060368 0.174317 -0.062500 1 0 0 0 0 0 3 37192
-0.002145 -0.000060 0.119826 0.144535 0.060378 0.174329 -0.062500 1 0 0 0 0 0 3 38198
-0.002145 -0.000060 0.119826 0.144547 0.060376 0.174324 -0.062500 1 0 0 0 0 0 3 39207
-0.002145 -0.000060 0.119826 0.144536 0.060379 0.174330 -0.062500 1 0 0 0 0 0 3 40199
-0.002145 -0.000060 0.119826 0.144539 0.060368 0.174317 -0.062500 1 0 0 0 0 0 3 41200
-0.002145 -0.000060 0.119826 0.144535 0.060378 0.174329 -0.062500 1 0 0 0 0 0 3 42206
-0.002145 -0.000060 0.119826 0.144546 0.060376 0.174324 -0.062500 1 0 0 0 0 0 3 43199
-0.002145 -0.000060 0.119826 0.144548 0.060376 0.174324 -0.062500 1 0 0 0 0 0 3 44203
-0.002163 -0.000056 0.119836 0.408271 -0.001705 0.035541 -0.062500 1 0 0 0 0 0 3 45207
-0.002173 -0.000054 0.119839 0.318651 0.019046 0.103421 -0.062500 1 0 0 0 0 0 3 46196
-0.002177 -0.000053 0.119840 0.252316 0.034660 0.138536 -0.062500 1 0 0 0 0 0 3 47195
-0.002180 -0.000052 0.119841 0.217217 0.042996 0.151878 -0.062500 1 0 0 0 0 0 3 48194
-0.002181 -0.000052 0.119841 0.199566 0.047239 0.156614 -0.062500 1 0 0 0 0 0 3 49194
-0.002181 -0.000052 0.119841 0.190763 0.049358 0.158275 -0.062500 1 0 0 0 0 0 3 50193
-0.002182 -0.000052 0.119841 0.186351 0.050422 0.158839 -0.062500 1 0 0 0 0 0 3 51189
-0.002182 -0.000052 0.119841 0.184173 0.050953 0.159050 -0.062500 1 0 0 0 0 0 3 52198
-0.002182 -0.000052 0.119841 0.183072 0.051216 0.159113 -0.062500 1 0 0 0 0 0 3 53200
-0.002182 -0.000051 0.119841 0.182522 0.051358 0.159131 -0.062500 1 0 0 0 0 0 3 54198
-0.002182 -0.000051 0.119841 0.182243 0.051426 0.159145 -0.062500 1 0 0 0 0 0 3 55195
-0.002182 -0.000051 0.119841 0.182109 0.051458 0.159150 -0.062500 1 0 0 0 0 0 3 56195
-0.002182 -0.000051 0.119841 0.182046 0.051463 0.159149 -0.062500 1 0 0 0 0 0 3 57196
-0.002182 -0.000051 0.119841 0.182016 0.051479 0.159155 -0.062500 1 0 0 0 0 0 3 58195
-0.002182 -0.000051 0.119841 0.181991 0.051486 0.159148 -0.062500 1 0 0 0 0 0 3 59195
-0.002182 -0.000051 0.119841 0.181977 0.051490 0.159154 -0.062500 1 0 0 0 0 0 3 60195
-0.002182 -0.000051 0.119841 0.181988 0.051487 0.159148 -0.062500 1 0 0 0 0 0 3 61280
-0.002182 -0.000051 0.119841 0.181978 0.051490 0.159154 -0.062500 1 0 0 0 0 0 3 62275
-0.002182 -0.000051 0.119841 0.181977 0.051490 0.159154 -0.062500 1 0 0 0 0 0 3 63273
-0.002182 -0.000051 0.119841 0.181977 0.051491 0.159155 -0.062500 1 0 0 0 0 0 3 64252
-0.002182 -0.000051 0.119841 0.181977 0.051491 0.159155 -0.062500 1 0 0 0 0 0 3 65249
-0.002182 -0.000051 0.119841 0.181981 0.051479 0.159142 -0.062500 1 0 0 0 0 0 3 66270
-0.002182 -0.000051 0.119841 0.181977 0.051489 0.159153 -0.062500 1 0 0 0 0 0 3 67285
-0.002182 -0.000051 0.119841 0.181977 0.051490 0.159155 -0.062500 1 0 0 0 0 0 3 68279
-0.002182 -0.000051 0.119841 0.181977 0.051491 0.159155 -0.062500 1 0 0 0 0 0 3 69276
-0.002182 -0.000051 0.119841 0.181969 0.051482 0.159148 -0.062500 1 0 0 0 0 0 3 70274
-0.002182 -0.000051 0.119841 0.181976 0.051489 0.159154 -0.062500 1 0 0 0 0 0 3 71252
-0.002182 -0.000051 0.119841 0.181989 0.051487 0.159148 -0.062500 1 0 0 0 0 0 3 72249
-0.002182 -0.000051 0.119841 0.181978 0.051490 0.159154 -0.062500 1 0 0 0 0 0 3 73275
-0.002182 -0.000051 0.119841 0.181969 0.051481 0.159148 -0.062500 1 0 0 0 0 0 3 74251
-0.002182 -0.000051 0.119841 0.181976 0.051489 0.159154 -0.062500 1 0 0 0 0 0 3 75247
-0.002182 -0.000051 0.119841 0.181977 0.051490 0.159155 -0.062500 1 0 0 0 0 0 3 76247
-0.002182 -0.000051 0.119841 0.181977 0.051490 0.159155 -0.062500 1 0 0 0 0 0 3 77277
-0.002182 -0.000051 0.119841 0.181981 0.051479 0.159142 -0.062500 1 0 0 0 0 0 3 78260
-0.002182 -0.000051 0.119841 0.181977 0.051489 0.159153 -0.062500 1 0 0 0 0 0 3 79280
-0.002182 -0.000051 0.119841 0.181977 0.051490 0.159155 -0.062500 1 0 0 0 0 0 3 80277
-0.002182 -0.000051 0.119841 0.181977 0.051490 0.159155 -0.062500 1 0 0 0 0 0 3 81280
-0.002182 -0.000051 0.119841 0.181969 0.051481 0.159148 -0.062500 1 0 0 0 0 0 3 82281
-0.002182 -0.000051 0.119841 0.181976 0.051489 0.159154 -0.062500 1 0 0 0 0 0 3 83269
-0.002182 -0.000051 0.119841 0.181989 0.051487 0.159149 -0.062500 1 0 0 0 0 0 3 84284
-0.002182 -0.000051 0.119841 0.181978 0.051489 0.159154 -0.062500 1 0 0 0 0 0 3 85272
-0.002182 -0.000051 0.119841 0.181969 0.051481 0.159148 -0.062500 1 0 0 0 0 0 3 86250
-0.002182 -0.000051 0.119841 0.181976 0.051489 0.159154 -0.062500 1 0 0 0 0 0 3 87272
-0.002182 -0.000051 0.119841 0.181977 0.051489 0.159155 -0.062500 1 0 0 0 0 0 3 88250
-0.002182 -0.000051 0.119841 0.181973 0.051502 0.159149 -0.062500 1 0 0 0 0 0 3 89248
-0.002182 -0.000051 0.119841 0.181980 0.051480 0.159141 -0.062500 1 0 0 0 0 0 3 90249
-0.002182 -0.000051 0.119841 0.181977 0.051489 0.159153 -0.062500 1 0 0 0 0 0 3 91245
-0.002182 -0.000051 0.119841 0.181977 0.051490 0.159155 -0.062500 1 0 0 0 0 0 3 92248
-0.002182 -0.000051 0.119841 0.181977 0.051490 0.159155 -0.062500 1 0 0 0 0 0 3 93279
-0.002182 -0.000051 0.119841 0.181969 0.051481 0.159148 -0.062500 1 0 0 0 0 0 3 94255
-0.002182 -0.000051 0.119841 0.181976 0.051489 0.159154 -0.062500 1 0 0 0 0 0 3 95271
-0.002182 -0.000051 0.119841 0.181976 0.051490 0.159155 -0.062500 1 0 0 0 0 0 3 96252
-0.002182 -0.000051 0.119841 0.181989 0.051487 0.159149 -0.062500 1 0 0 0 0 0 3 97270
-0.002182 -0.000051 0.119841 0.181970 0.051481 0.159147 -0.062500 1 0 0 0 0 0 3 98254
-0.002182 -0.000051 0.119841 0.181976 0.051489 0.159154 -0.062500 1 0 0 0 0 0 3 99255
-0.002182 -0.000051 0.119841 0.181977 0.051490 0.159155 -0.062500 1 0 0 0 0 0 3 100270
-0.002182 -0.000051 0.119841 0.181977 0.051490 0.159155 -0.062500 1 0 0 0 0 0 3 101253
-0.002182 -0.000051 0.119841 0.181981 0.051478 0.159142 -0.062500 1 0 0 0 0 0 3 102267
-0.002182 -0.000051 0.119841 0.181977 0.051488 0.159153 -0.062500 1 0 0 0 0 0 3 103252
-0.002182 -0.000051 0.119841 0.181977 0.051489 0.159155 -0.062500 1 0 0 0 0 0 3 104267
-0.002182 -0.000051 0.119841 0.181977 0.051490 0.159155 -0.062500 1 0 0 0 0 0 3 105188
-0.002182 -0.000051 0.119841 0.181969 0.051481 0.159148 -0.062500 1 0 0 0 0 0 3 106195
-0.002182 -0.000051 0.119841 0.181976 0.051488 0.159154 -0.062500 1 0 0 0 0 0 3 107199
-0.002182 -0.000051 0.119841 0.181976 0.051489 0.159155 -0.062500 1 0 0 0 0 0 3 108188
-0.002182 -0.000051 0.119841 0.181985 0.051499 0.159142 -0.062500 1 0 0 0 0 0 3 109197
-0.002182 -0.000051 0.119841 0.181978 0.051491 0.159154 -0.062500 1 0 0 0 0 0 3 110187
-0.002182 -0.000051 0.119841 0.181969 0.051482 0.159148 -0.062500 1 0 0 0 0 0 3 111195
-0.002182 -0.000051 0.119841 0.181976 0.051489 0.159154 -0.062500 1 0 0 0 0 0 3 112187
-0.002182 -0.000051 0.119841 0.181976 0.051490 0.159155 -0.062500 1 0 0 0 0 0 3 113196
-0.002182 -0.000051 0.119841 0.181977 0.051490 0.159155 -0.062500 1 0 0 0 0 0 3 114197
-0.002182 -0.000051 0.119841 0.181981 0.051479 0.159142 -0.062500 1 0 0 0 0 0 3 115188
-0.002182 -0.000051 0.119841 0.181977 0.051489 0.159153 -0.062500 1 0 0 0 0 0 3 116187
-0.002182 -0.000051 0.119841 0.181977 0.051490 0.159155 -0.062500 1 0 0 0 0 0 3 117197
-0.002182 -0.000051 0.119841 0.181977 0.051490 0.159155 -0.062500 1 0 0 0 0 0 3 118187
-0.002182 -0.000051 0.119841 0.181969 0.051481 0.159148 -0.062500 1 0 0 0 0 0 3 119197
-0.002182 -0.000051 0.119841 0.181976 0.051489 0.159154 -0.062500 1 0 0 0 0 0 3 120205
-0.002182 -0.000051 0.119841 0.181989 0.051487 0.159149 -0.062500 1 0 0 0 0 0 3 121200
-0.002182 -0.000051 0.119841 0.181978 0.051490 0.159154 -0.062500 1 0 0 0 0 0 3 122179
-0.002182 -0.000051 0.119841 0.181969 0.051481 0.159148 -0.062500 1 0 0 0 0 0 3 123210
-0.002182 -0.000051 0.119841 0.181976 0.051489 0.159154 -0.062500 1 0 0 0 0 0 3 124208
-0.002182 -0.000051 0.119841 0.181977 0.051490 0.159155 -0.062500 1 0 0 0 0 0 3 125212
-0.002182 -0.000051 0.119841 0.181977 0.051490 0.159155 -0.062500 1 0 0 0 0 0 3 126206
-0.002182 -0.000051 0.119841 0.181977 0.051490 0.159135 -0.062500 1 0 0 0 0 0 3 127204
-0.002182 -0.000051 0.119841 0.181977 0.051490 0.159153 -0.062500 1 0 0 0 0 0 3 128205
-0.002182 -0.000051 0.119841 0.181977 0.051490 0.159154 -0.062500 1 0 0 0 0 0 3 129211
-0.002182 -0.000051 0.119841 0.181977 0.051490 0.159155 -0.062500 1 0 0 0 0 0 3 130202
-0.002182 -0.000051 0.119841 0.181968 0.051482 0.159148 -0.062500 1 0 0 0 0 0 3 131204
-0.002182 -0.000051 0.119841 0.181975 0.051489 0.159154 -0.062500 1 0 0 0 0 0 3 132192
-0.002182 -0.000051 0.119841 0.181988 0.051487 0.159149 -0.062500 1 0 0 0 0 0 3 133203
-0.002182 -0.000051 0.119841 0.181978 0.051490 0.159154 -0.062500 1 0 0 0 0 0 3 134210
-0.002182 -0.000051 0.119841 0.181969 0.051481 0.159148 -0.062500 1 0 0 0 0 0 3 135203
-0.002182 -0.000051 0.119841 0.181976 0.051489 0.159154 -0.062500 1 0 0 0 0 0 3 136207
-0.002182 -0.000051 0.119841 0.181976 0.051490 0.159155 -0.062500 1 0 0 0 0 0 3 137204
-0.002182 -0.000051 0.119841 0.181977 0.051490 0.159155 -0.062500 1 0 0 0 0 0 3 138203
-0.002182 -0.000051 0.119841 0.181981 0.051478 0.159142 -0.062500 1 0 0 0 0 0 3 139201
-0.002182 -0.000051 0.119841 0.181977 0.051488 0.159153 -0.062500 1 0 0 0 0 0 3 140201
-0.002182 -0.000051 0.119841 0.181977 0.051490 0.159155 -0.062500 1 0 0 0 0 0 3 141174
-0.002182 -0.000051 0.119841 0.181977 0.051490 0.159155 -0.062500 1 0 0 0 0 0 3 142202
-0.002182 -0.000051 0.119841 0.181969 0.051481 0.159148 -0.062500 1 0 0 0 0 0 3 143201
-0.002182 -0.000051 0.119841 0.181976 0.051489 0.159154 -0.062500 1 0 0 0 0 0 3 144202
-0.002182 -0.000051 0.119841 0.181989 0.051487 0.159149 -0.062500 1 0 0 0 0 0 3 145288
-0.002182 -0.000051 0.119841 0.181978 0.051489 0.159154 -0.062500 1 0 0 0 0 0 3 146272
-0.002182 -0.000051 0.119841 0.181969 0.051481 0.159148 -0.062500 1 0 0 0 0 0 3 147246
-0.002182 -0.000051 0.119841 0.181976 0.051488 0.159154 -0.062500 1 0 0 0 0 0 3 148245
-0.002182 -0.000051 0.119841 0.181973 0.051501 0.159148 -0.062500 1 0 0 0 0 0 3 149279
-0.002182 -0.000051 0.119841 0.181976 0.051491 0.159154 -0.062500 1 0 0 0 0 0 3 150280
-0.002182 -0.000051 0.119841 0.181989 0.051488 0.159149 -0.062500 1 0 0 0 0 0 3 151249
-0.002182 -0.000051 0.119841 0.181970 0.051481 0.159147 -0.062500 1 0 0 0 0 0 3 152245
-0.002182 -0.000051 0.119841 0.181976 0.051489 0.159154 -0.062500 1 0 0 0 0 0 3 153273
-0.002182 -0.000051 0.119841 0.181977 0.051490 0.159155 -0.062500 1 0 0 0 0 0 3 154246
-0.002182 -0.000051 0.119841 0.181977 0.051490 0.159155 -0.062500 1 0 0 0 0 0 3 155246
-0.002182 -0.000051 0.119841 0.181968 0.051481 0.159148 -0.062500 1 0 0 0 0 0 3 156247
-0.002182 -0.000051 0.119841 0.181988 0.051486 0.159148 -0.062500 1 0 0 0 0 0 3 157247
-0.002182 -0.000051 0.119841 0.181978 0.051489 0.159154 -0.062500 1 0 0 0 0 0 3 158243
-0.002182 -0.000051 0.119841 0.181977 0.051490 0.159155 -0.062500 1 0 0 0 0 0 3 159247
-0.002182 -0.000051 0.119841 0.181969 0.051481 0.159148 -0.062500 1 0 0 0 0 0 3 160281
-0.002182 -0.000051 0.119841 0.181976 0.051489 0.159154 -0.062500 1 0 0 0 0 0 3 161276
-0.002182 -0.000051 0.119841 0.181976 0.051490 0.159155 -0.062500 1 0 0 0 0 0 3 162278
-0.002182 -0.000051 0.119841 0.181989 0.051487 0.159149 -0.062500 1 0 0 0 0 0 3 163275
-0.002182 -0.000051 0.119841 0.181970 0.051481 0.159148 -0.062500 1 0 0 0 0 0 3 164279
-0.002182 -0.000051 0.119841 0.181976 0.051488 0.159154 -0.062500 1 0 0 0 0 0 3 165273
-0.002182 -0.000051 0.119841 0.181977 0.051489 0.159155 -0.062500 1 0 0 0 0 0 3 166265
-0.002182 -0.000051 0.119841 0.181973 0.051502 0.159148 -0.062500 1 0 0 0 0 0 3 167250
-0.002182 -0.000051 0.119841 0.181968 0.051483 0.159147 -0.062500 1 0 0 0 0 0 3 168269
-0.002182 -0.000051 0.119841 0.181975 0.051489 0.159154 -0.062500 1 0 0 0 0 0 3 169273
-0.002182 -0.000051 0.119841 0.181988 0.051487 0.159149 -0.062500 1 0 0 0 0 0 3 170245
-0.002182 -0.000051 0.119841 0.181978 0.051490 0.159154 -0.062500 1 0 0 0 0 0 3 171247
-0.002182 -0.000051 0.119841 0.181969 0.051481 0.159148 -0.062500 1 0 0 0 0 0 3 172245
-0.002182 -0.000051 0.119841 0.181976 0.051489 0.159154 -0.062500 1 0 0 0 0 0 3 173246
-0.002182 -0.000051 0.119841 0.181976 0.051490 0.159155 -0.062500 1 0 0 0 0 0 3 174274
-0.002182 -0.000051 0.119841 0.181989 0.051487 0.159149 -0.062500 1 0 0 0 0 0 3 175268
-0.002182 -0.000051 0.119841 0.181970 0.051481 0.159147 -0.062500 1 0 0 0 0 0 3 176250
-0.002182 -0.000051 0.119841 0.181976 0.051489 0.159154 -0.062500 1 0 0 0 0 0 3 177271
-0.002182 -0.000051 0.119841 0.181977 0.051490 0.159155 -0.062500 1 0 0 0 0 0 3 178254
-0.002182 -0.000051 0.119841 0.181977 0.051490 0.159155 -0.062500 1 0 0 0 0 0 3 179269
-0.002182 -0.000051 0.119841 0.181968 0.051481 0.159148 -0.062500 1 0 0 0 0 0 3 180252
-0.002182 -0.000051 0.119841 0.181975 0.051489 0.159154 -0.062500 1 0 0 0 0 0 3 181270
-0.002182 -0.000051 0.119841 0.181988 0.051487 0.159149 -0.062500 1 0 0 0 0 0 3 182272
-0.002182 -0.000051 0.119841 0.181978 0.051489 0.159154 -0.062500 1 0 0 0 0 0 3 183251
-0.002187 -0.000033 0.119830 0.255785 -0.201965 0.306945 -0.062500 1 0 0 0 0 0 3 184268
-0.002190 -0.000024 0.119827 0.232232 -0.116732 0.234761 -0.062500 1 0 0 0 0 0 3 185252
-0.002191 -0.000020 0.119825 0.213689 -0.053026 0.197336 -0.062500 1 0 0 0 0 0 3 186267
-0.002192 -0.000018 0.119825 0.203487 -0.019073 0.183105 -0.062500 1 0 0 0 0 0 3 187252
-0.002192 -0.000016 0.119825 0.198209 -0.001910 0.178043 -0.062500 1 0 0 0 0 0 3 188266
-0.002193 -0.000016 0.119825 0.195520 0.006693 0.176261 -0.062500 1 0 0 0 0 0 3 189187
-0.002193 -0.000016 0.119825 0.194162 0.011008 0.175652 -0.062500 1 0 0 0 0 0 3 190195
-0.002193 -0.000015 0.119825 0.193474 0.013153 0.175447 -0.062500 1 0 0 0 0 0 3 191186
-0.002193 -0.000015 0.119825 0.193140 0.014237 0.175363 -0.062500 1 0 0 0 0 0 3 192194
-0.002193 -0.000015 0.119825 0.192958 0.014763 0.175338 -0.062500 1 0 0 0 0 0 3 193185
-0.002193 -0.000015 0.119825 0.192870 0.015044 0.175327 -0.062500 1 0 0 0 0 0 3 194194
-0.002193 -0.000015 0.119825 0.192833 0.015164 0.175325 -0.062500 1 0 0 0 0 0 3 195185
-0.002193 -0.000015 0.119825 0.192810 0.015238 0.175324 -0.062500 1 0 0 0 0 0 3 196194
-0.002193 -0.000015 0.119825 0.192798 0.015277 0.175324 -0.062500 1 0 0 0 0 0 3 197186
-0.002193 -0.000015 0.119825 0.192802 0.015300 0.175324 -0.062500 1 0 0 0 0 0 3 198194
-0.002193 -0.000015 0.119825 0.192791 0.015305 0.175331 -0.062500 1 0 0 0 0 0 3 199195
-0.002193 -0.000015 0.119825 0.192782 0.015296 0.175325 -0.062500 1 0 0 0 0 0 3 200185
-0.002193 -0.000015 0.119825 0.192789 0.015304 0.175331 -0.062500 1 0 0 0 0 0 3 201195
-0.002193 -0.000015 0.119825 0.192786 0.015316 0.175325 -0.062500 1 0 0 0 0 0 3 202189
-0.002193 -0.000015 0.119825 0.192802 0.015303 0.175325 -0.062500 1 0 0 0 0 0 3 203203
-0.002193 -0.000015 0.119825 0.192780 0.015307 0.175317 -0.062500 1 0 0 0 0 0 3 204211
-0.002193 -0.000015 0.119825 0.192789 0.015305 0.175330 -0.062500 1 0 0 0 0 0 3 205190
-0.002193 -0.000015 0.119825 0.192787 0.015316 0.175325 -0.062500 1 0 0 0 0 0 3 206199
-0.002193 -0.000015 0.119825 0.192790 0.015306 0.175331 -0.062500 1 0 0 0 0 0 3 207202
-0.002193 -0.000015 0.119825 0.192778 0.015308 0.175318 -0.062500 1 0 0 0 0 0 3 208296
-0.002193 -0.000015 0.119825 0.192801 0.015302 0.175324 -0.062500 1 0 0 0 0 0 3 209203
-0.002193 -0.000015 0.119825 0.192792 0.015304 0.175331 -0.062500 1 0 0 0 0 0 3 210201
-0.002193 -0.000015 0.119825 0.192787 0.015316 0.175325 -0.062500 1 0 0 0 0 0 3 211200
-0.002193 -0.000015 0.119825 0.192782 0.015297 0.175324 -0.062500 1 0 0 0 0 0 3 212194
-0.002193 -0.000015 0.119825 0.192798 0.015312 0.175318 -0.062500 1 0 0 0 0 0 3 213214
-0.002193 -0.000015 0.119825 0.192791 0.015305 0.175330 -0.062500 1 0 0 0 0 0 3 214211
-0.002193 -0.000015 0.119825 0.192787 0.015316 0.175325 -0.062500 1 0 0 0 0 0 3 215212
-0.002193 -0.000015 0.119825 0.192782 0.015297 0.175324 -0.062500 1 0 0 0 0 0 3 216209
-0.002193 -0.000015 0.119825 0.192786 0.015315 0.175324 -0.062500 1 0 0 0 0 0 3 217213
-0.002193 -0.000015 0.119825 0.192790 0.015306 0.175331 -0.062500 1 0 0 0 0 0 3 218217
-0.002193 -0.000015 0.119825 0.192787 0.015316 0.175325 -0.062500 1 0 0 0 0 0 3 219214
-0.002193 -0.000015 0.119825 0.192781 0.015297 0.175324 -0.062500 1 0 0 0 0 0 3 220210
-0.002193 -0.000015 0.119825 0.192798 0.015312 0.175318 -0.062500 1 0 0 0 0 0 3 221210
-0.002193 -0.000015 0.119825 0.192791 0.015305 0.175330 -0.062500 1 0 0 0 0 0 3 222208
-0.002193 -0.000015 0.119825 0.192787 0.015316 0.175325 -0.062500 1 0 0 0 0 0 3 223210
-0.002193 -0.000015 0.119825 0.192790 0.015306 0.175331 -0.062500 1 0 0 0 0 0 3 224209
-0.002193 -0.000015 0.119825 0.192779 0.015308 0.175318 -0.062500 1 0 0 0 0 0 3 225210
-0.002193 -0.000015 0.119825 0.192789 0.015305 0.175330 -0.062500 1 0 0 0 0 0 3 226209
-0.002193 -0.000015 0.119825 0.192799 0.015314 0.175319 -0.062500 1 0 0 0 0 0 3 227211
-0.002193 -0.000015 0.119825 0.192791 0.015306 0.175330 -0.062500 1 0 0 0 0 0 3 228208
-0.002193 -0.000015 0.119825 0.192779 0.015308 0.175318 -0.062500 1 0 0 0 0 0 3 229210
-0.002193 -0.000015 0.119825 0.192789 0.015305 0.175330 -0.062500 1 0 0 0 0 0 3 230210
-0.002193 -0.000015 0.119825 0.192790 0.015305 0.175332 -0.062500 1 0 0 0 0 0 3 231209
-0.002193 -0.000015 0.119825 0.192778 0.015307 0.175318 -0.062500 1 0 0 0 0 0 3 232209
-0.002193 -0.000015 0.119825 0.192801 0.015302 0.175324 -0.062500 1 0 0 0 0 0 3 233215
-0.002193 -0.000015 0.119825 0.192788 0.015316 0.175324 -0.062500 1 0 0 0 0 0 3 234192
-0.002193 -0.000015 0.119825 0.192790 0.015306 0.175331 -0.062500 1 0 0 0 0 0 3 235208
-0.002193 -0.000015 0.119825 0.192787 0.015316 0.175325 -0.062500 1 0 0 0 0 0 3 236210
-0.002193 -0.000015 0.119825 0.192782 0.015297 0.175324 -0.062500 1 0 0 0 0 0 3 237267
-0.002193 -0.000015 0.119825 0.192798 0.015312 0.175318 -0.062500 1 0 0 0 0 0 3 238268
-0.002193 -0.000015 0.119825 0.192791 0.015305 0.175330 -0.062500 1 0 0 0 0 0 3 239243
-0.002193 -0.000015 0.119825 0.192787 0.015316 0.175325 -0.062500 1 0 0 0 0 0 3 240243
-0.002193 -0.000015 0.119825 0.192782 0.015297 0.175324 -0.062500 1 0 0 0 0 0 3 241266
-0.002193 -0.000015 0.119825 0.192786 0.015315 0.175324 -0.062500 1 0 0 0 0 0 3 242243
-0.002193 -0.000015 0.119825 0.192790 0.015306 0.175331 -0.062500 1 0 0 0 0 0 3 243278
-0.002193 -0.000015 0.119825 0.192787 0.015317 0.175325 -0.062500 1 0 0 0 0 0 3 244273
-0.002193 -0.000015 0.119825 0.192794 0.015294 0.175318 -0.062500 1 0 0 0 0 0 3 245275
-0.002193 -0.000015 0.119825 0.192791 0.015303 0.175330 -0.062500 1 0 0 0 0 0 3 246272
-0.002193 -0.000015 0.119825 0.192787 0.015316 0.175325 -0.062500 1 0 0 0 0 0 3 247276
-0.002193 -0.000015 0.119825 0.192787 0.015318 0.175324 -0.062500 1 0 0 0 0 0 3 248243
-0.002193 -0.000015 0.119825 0.192782 0.015297 0.175324 -0.062500 1 0 0 0 0 0 3 249267
-0.002193 -0.000015 0.119825 0.192789 0.015304 0.175331 -0.062500 1 0 0 0 0 0 3 250273
-0.002193 -0.000015 0.119825 0.192799 0.015313 0.175319 -0.062500 1 0 0 0 0 0 3 251244
-0.002193 -0.000015 0.119825 0.192791 0.015305 0.175330 -0.062500 1 0 0 0 0 0 3 252242
-0.002193 -0.000015 0.119825 0.192779 0.015307 0.175318 -0.062500 1 0 0 0 0 0 3 253277
-0.002193 -0.000015 0.119825 0.192789 0.015305 0.175330 -0.062500 1 0 0 0 0 0 3 254251
-0.002193 -0.000015 0.119825 0.192787 0.015316 0.175325 -0.062500 1 0 0 0 0 0 3 255243
-0.002193 -0.000015 0.119825 0.192790 0.015306 0.175331 -0.062500 1 0 0 0 0 0 3 256243
-0.002193 -0.000015 0.119825 0.192791 0.015305 0.175312 -0.062500 1 0 0 0 0 0 3 257274
-0.002193 -0.000015 0.119825 0.192790 0.015304 0.175329 -0.062500 1 0 0 0 0 0 3 258271
-0.002193 -0.000015 0.119825 0.192787 0.015316 0.175325 -0.062500 1 0 0 0 0 0 3 259268
-0.002193 -0.000015 0.119825 0.192790 0.015306 0.175331 -0.062500 1 0 0 0 0 0 3 260250
-0.002193 -0.000015 0.119825 0.192779 0.015308 0.175318 -0.062500 1 0 0 0 0 0 3 261269
-0.002193 -0.000015 0.119825 0.192789 0.015305 0.175330 -0.062500 1 0 0 0 0 0 3 262249
-0.002193 -0.000015 0.119825 0.192799 0.015313 0.175318 -0.062500 1 0 0 0 0 0 3 263267
-0.002193 -0.000015 0.119825 0.192791 0.015306 0.175330 -0.062500 1 0 0 0 0 0 3 264250
-0.002193 -0.000015 0.119825 0.192787 0.015317 0.175325 -0.062500 1 0 0 0 0 0 3 265265
-0.002193 -0.000015 0.119825 0.192782 0.015297 0.175324 -0.062500 1 0 0 0 0 0 3 266263
-0.002193 -0.000015 0.119825 0.192789 0.015304 0.175331 -0.062500 1 0 0 0 0 0 3 267250
-0.002193 -0.000015 0.119825 0.192787 0.015316 0.175325 -0.062500 1 0 0 0 0 0 3 268264
-0.002193 -0.000015 0.119825 0.192799 0.015315 0.175318 -0.062500 1 0 0 0 0 0 3 269251
-0.002193 -0.000015 0.119825 0.192783 0.015297 0.175323 -0.062500 1 0 0 0 0 0 3 270264
-0.002193 -0.000015 0.119825 0.192790 0.015304 0.175331 -0.062500 1 0 0 0 0 0 3 271249
-0.002193 -0.000015 0.119825 0.192787 0.015316 0.175325 -0.062500 1 0 0 0 0 0 3 272264
-0.002193 -0.000015 0.119825 0.192790 0.015306 0.175331 -0.062500 1 0 0 0 0 0 3 273183
-0.002193 -0.000015 0.119825 0.192779 0.015308 0.175318 -0.062500 1 0 0 0 0 0 3 274191
-0.002193 -0.000015 0.119825 0.192789 0.015305 0.175330 -0.062500 1 0 0 0 0 0 3 275182
-0.002193 -0.000015 0.119825 0.192799 0.015313 0.175319 -0.062500 1 0 0 0 0 0 3 276191
-0.002193 -0.000015 0.119825 0.192791 0.015306 0.175330 -0.062500 1 0 0 0 0 0 3 277182
-0.002193 -0.000015 0.119825 0.192779 0.015308 0.175318 -0.062500 1 0 0 0 0 0 3 278191
-0.002193 -0.000015 0.119825 0.192789 0.015305 0.175330 -0.062500 1 0 0 0 0 0 3 279182
-0.002193 -0.000015 0.119825 0.192786 0.015316 0.175325 -0.062500 1 0 0 0 0 0 3 280191
-0.002193 -0.000015 0.119825 0.192790 0.015306 0.175331 -0.062500 1 0 0 0 0 0 3 281183
-0.002193 -0.000015 0.119825 0.192791 0.015305 0.175312 -0.062500 1 0 0 0 0 0 3 282191
-0.002193 -0.000015 0.119825 0.192790 0.015305 0.175329 -0.062500 1 0 0 0 0 0 3 283191
-0.002193 -0.000015 0.119825 0.192787 0.015316 0.175325 -0.062500 1 0 0 0 0 0 3 284182
-0.002193 -0.000015 0.119825 0.192790 0.015306 0.175331 -0.062500 1 0 0 0 0 0 3 285192
-0.002193 -0.000015 0.119825 0.192778 0.015308 0.175318 -0.062500 1 0 0 0 0 0 3 286199
-0.002193 -0.000015 0.119825 0.192788 0.015305 0.175330 -0.062500 1 0 0 0 0 0 3 287188
-0.002193 -0.000015 0.119825 0.192802 0.015302 0.175325 -0.062500 1 0 0 0 0 0 3 288204
-0.002193 -0.000015 0.119825 0.192788 0.015316 0.175324 -0.062500 1 0 0 0 0 0 3 289192
-0.002193 -0.000015 0.119825 0.192782 0.015297 0.175324 -0.062500 1 0 0 0 0 0 3 290187
-0.002193 -0.000015 0.119825 0.192786 0.015315 0.175324 -0.062500 1 0 0 0 0 0 3 291203
-0.002193 -0.000015 0.119825 0.192790 0.015306 0.175331 -0.062500 1 0 0 0 0 0 3 292192
-0.002193 -0.000015 0.119825 0.192799 0.015313 0.175319 -0.062500 1 0 0 0 0 0 3 293205
-0.002193 -0.000015 0.119825 0.192792 0.015306 0.175330 -0.062500 1 0 0 0 0 0 3 294200
-0.002193 -0.000015 0.119825 0.192779 0.015308 0.175318 -0.062500 1 0 0 0 0 0 3 295199
-0.002193 -0.000015 0.119825 0.192789 0.015305 0.175330 -0.062500 1 0 0 0 0 0 3 296199
-0.002193 -0.000015 0.119825 0.192787 0.015316 0.175325 -0.062500 1 0 0 0 0 0 3 297196
-0.002193 -0.000015 0.119825 0.192782 0.015297 0.175324 -0.062500 1 0 0 0 0 0 3 298198
-0.002193 -0.000015 0.119825 0.192798 0.015312 0.175318 -0.062500 1 0 0 0 0 0 3 299199
-0.002193 -0.000015 0.119825 0.192791 0.015305 0.175330 -0.062500 1 0 0 0 0 0 3 300197
-0.002193 -0.000015 0.119825 0.192787 0.015316 0.175325 -0.062500 1 0 0 0 0 0 3 301212
-0.002193 -0.000015 0.119825 0.192790 0.015306 0.175331 -0.062500 1 0 0 0 0 0 3 302213
-0.002193 -0.000015 0.119825 0.192779 0.015308 0.175318 -0.062500 1 0 0 0 0 0 3 303211
-0.002193 -0.000015 0.119825 0.192789 0.015305 0.175330 -0.062500 1 0 0 0 0 0 3 304208
-0.002193 -0.000015 0.119825 0.192786 0.015316 0.175325 -0.062500 1 0 0 0 0 0 3 305205
-0.002193 -0.000015 0.119825 0.192802 0.015303 0.175325 -0.062500 1 0 0 0 0 0 3 306208
-0.002193 -0.000015 0.119825 0.192784 0.015296 0.175324 -0.062500 1 0 0 0 0 0 3 307210
-0.002193 -0.000015 0.119825 0.192786 0.015315 0.175324 -0.062500 1 0 0 0 0 0 3 308206
-0.002193 -0.000015 0.119825 0.192790 0.015306 0.175331 -0.062500 1 0 0 0 0 0 3 309209
-0.002193 -0.000015 0.119825 0.192779 0.015307 0.175318 -0.062500 1 0 0 0 0 0 3 310206
-0.002193 -0.000015 0.119825 0.192789 0.015305 0.175330 -0.062500 1 0 0 0 0 0 3 311207
-0.002193 -0.000015 0.119825 0.192799 0.015313 0.175319 -0.062500 1 0 0 0 0 0 3 312207
-0.002193 -0.000015 0.119825 0.192791 0.015305 0.175330 -0.062500 1 0 0 0 0 0 3 313209
-0.002193 -0.000015 0.119825 0.192787 0.015316 0.175325 -0.062500 1 0 0 0 0 0 3 314207
-0.002193 -0.000015 0.119825 0.192782 0.015297 0.175324 -0.062500 1 0 0 0 0 0 3 315207
-0.002193 -0.000015 0.119825 0.192798 0.015312 0.175318 -0.062500 1 0 0 0 0 0 3 316212
-0.002198 0.000003 0.119814 0.266561 -0.238004 0.323255 -0.062500 1 0 0 0 0 0 3 317270
-0.002201 0.000012 0.119810 0.243012 -0.152844 0.250995 -0.062500 1 0 0 0 0 0 3 318267
-0.002202 0.000016 0.119809 0.224487 -0.089167 0.213541 -0.062500 1 0 0 0 0 0 3 319241
-0.002203 0.000019 0.119809 0.214295 -0.055241 0.199298 -0.062500 1 0 0 0 0 0 3 320266
-0.002203 0.000020 0.119809 0.209016 -0.038075 0.194221 -0.062500 1 0 0 0 0 0 3 321267
-0.002203 0.000020 0.119809 0.206337 -0.029466 0.192460 -0.062500 1 0 0 0 0 0 3 322266
-0.002204 0.000021 0.119808 0.204972 -0.025160 0.191845 -0.062500 1 0 0 0 0 0 3 323263
-0.002204 0.000021 0.119808 0.204292 -0.023008 0.191625 -0.062500 1 0 0 0 0 0 3 324241
-0.002204 0.000021 0.119808 0.203931 -0.021938 0.191552 -0.062500 1 0 0 0 0 0 3 325238
-0.002204 0.000021 0.119808 0.203762 -0.021397 0.191521 -0.062500 1 0 0 0 0 0 3 326242
-0.002204 0.000021 0.119808 0.203678 -0.021125 0.191517 -0.062500 1 0 0 0 0 0 3 327279
-0.002204 0.000021 0.119808 0.203647 -0.020986 0.191516 -0.062500 1 0 0 0 0 0 3 328271
-0.002204 0.000021 0.119808 0.203620 -0.020930 0.191515 -0.062500 1 0 0 0 0 0 3 329270
-0.002204 0.000021 0.119808 0.203608 -0.020893 0.191515 -0.062500 1 0 0 0 0 0 3 330270
-0.002204 0.000021 0.119808 0.203604 -0.020879 0.191508 -0.062500 1 0 0 0 0 0 3 331261
-0.002204 0.000021 0.119808 0.203596 -0.020856 0.191514 -0.062500 1 0 0 0 0 0 3 332281
-0.002204 0.000021 0.119808 0.203587 -0.020862 0.191507 -0.062500 1 0 0 0 0 0 3 333265
-0.002204 0.000021 0.119808 0.203594 -0.020854 0.191513 -0.062500 1 0 0 0 0 0 3 334272
-0.002204 0.000021 0.119808 0.203607 -0.020856 0.191508 -0.062500 1 0 0 0 0 0 3 335242
-0.002204 0.000021 0.119808 0.203597 -0.020853 0.191513 -0.062500 1 0 0 0 0 0 3 336241
-0.002204 0.000021 0.119808 0.203587 -0.020861 0.191507 -0.062500 1 0 0 0 0 0 3 337265
-0.002204 0.000021 0.119808 0.203598 -0.020865 0.191520 -0.062500 1 0 0 0 0 0 3 338242
-0.002204 0.000021 0.119808 0.203595 -0.020855 0.191515 -0.062500 1 0 0 0 0 0 3 339269
-0.002204 0.000021 0.119808 0.203608 -0.020856 0.191508 -0.062500 1 0 0 0 0 0 3 340262
-0.002204 0.000021 0.119808 0.203589 -0.020862 0.191506 -0.062500 1 0 0 0 0 0 3 341260
-0.002204 0.000021 0.119808 0.203595 -0.020854 0.191513 -0.062500 1 0 0 0 0 0 3 342262
-0.002204 0.000021 0.119808 0.203595 -0.020853 0.191514 -0.062500 1 0 0 0 0 0 3 343246
-0.002209 0.000039 0.119798 0.277318 -0.274025 0.339566 -0.062500 1 0 0 0 0 0 3 344260
-0.002212 0.000048 0.119794 0.253809 -0.188947 0.267250 -0.062500 1 0 0 0 0 0 3 345248
-0.002213 0.000052 0.119793 0.235275 -0.125302 0.229752 -0.062500 1 0 0 0 0 0 3 346260
-0.002214 0.000055 0.119793 0.225094 -0.091384 0.215498 -0.062500 1 0 0 0 0 0 3 347245
-0.002214 0.000056 0.119792 0.219826 -0.074216 0.210439 -0.062500 1 0 0 0 0 0 3 348261
-0.002214 0.000056 0.119792 0.217129 -0.065614 0.208656 -0.062500 1 0 0 0 0 0 3 349245
-0.002214 0.000057 0.119792 0.215783 -0.061304 0.208037 -0.062500 1 0 0 0 0 0 3 350245
-0.002214 0.000057 0.119792 0.215096 -0.059162 0.207828 -0.062500 1 0 0 0 0 0 3 351259
-0.002214 0.000057 0.119792 0.214744 -0.058084 0.207742 -0.062500 1 0 0 0 0 0 3 352246
-0.002214 0.000057 0.119792 0.214576 -0.057542 0.207730 -0.062500 1 0 0 0 0 0 3 353261
-0.002214 0.000057 0.119792 0.214485 -0.057279 0.207721 -0.062500 1 0 0 0 0 0 3 354244
-0.002214 0.000057 0.119792 0.214441 -0.057139 0.207705 -0.062500 1 0 0 0 0 0 3 355260
-0.002214 0.000057 0.119792 0.214420 -0.057073 0.207710 -0.062500 1 0 0 0 0 0 3 356245
-0.002214 0.000057 0.119792 0.214412 -0.057047 0.207716 -0.062500 1 0 0 0 0 0 3 357188
-0.002214 0.000057 0.119792 0.214396 -0.057032 0.207717 -0.062500 1 0 0 0 0 0 3 358179
-0.002220 0.000075 0.119782 0.288076 -0.310047 0.355897 -0.062500 1 0 0 0 0 0 3 359189
-0.002222 0.000084 0.119778 0.264591 -0.225035 0.283504 -0.062500 1 0 0 0 0 0 3 360179
-0.002224 0.000089 0.119777 0.246074 -0.161405 0.245990 -0.062500 1 0 0 0 0 0 3 361190
-0.002224 0.000091 0.119776 0.235890 -0.127509 0.231712 -0.062500 1 0 0 0 0 0 3 362179
-0.002225 0.000092 0.119776 0.230612 -0.110347 0.226649 -0.062500 1 0 0 0 0 0 3 363188
-0.002225 0.000093 0.119776 0.227938 -0.101754 0.224869 -0.062500 1 0 0 0 0 0 3 364179
-0.002225 0.000093 0.119776 0.226571 -0.097441 0.224261 -0.062500 1 0 0 0 0 0 3 365187
-0.002225 0.000093 0.119776 0.225883 -0.095298 0.224033 -0.062500 1 0 0 0 0 0 3 366187
-0.002225 0.000093 0.119776 0.225549 -0.094216 0.223965 -0.062500 1 0 0 0 0 0 3 367179
-0.002225 0.000093 0.119776 0.225364 -0.093679 0.223934 -0.062500 1 0 0 0 0 0 3 368188
-0.002225 0.000093 0.119776 0.225279 -0.093408 0.223929 -0.062500 1 0 0 0 0 0 3 369180
-0.002225 0.000093 0.119776 0.225247 -0.093269 0.223928 -0.062500 1 0 0 0 0 0 3 370188
-0.002230 0.000111 0.119765 0.298850 -0.346111 0.372234 -0.062500 1 0 0 0 0 0 3 371189
-0.002233 0.000120 0.119762 0.275360 -0.261117 0.299783 -0.062500 1 0 0 0 0 0 3 372185
-0.002235 0.000125 0.119761 0.256868 -0.197535 0.262235 -0.062500 1 0 0 0 0 0 3 373194
-0.002235 0.000127 0.119760 0.246693 -0.163626 0.247952 -0.062500 1 0 0 0 0 0 3 374182
-0.002236 0.000128 0.119760 0.241407 -0.146465 0.242868 -0.062500 1 0 0 0 0 0 3 375194
-0.002236 0.000129 0.119760 0.238729 -0.137864 0.241095 -0.062500 1 0 0 0 0 0 3 376191
-0.002236 0.000129 0.119760 0.237369 -0.133574 0.240479 -0.062500 1 0 0 0 0 0 3 377192
-0.002236 0.000129 0.119760 0.236686 -0.131415 0.240269 -0.062500 1 0 0 0 0 0 3 378197
-0.002249 0.000116 0.119749 0.414247 0.060566 0.390886 -0.062500 1 0 0 0 0 0 3 379196
-0.002255 0.000109 0.119745 0.355617 -0.003042 0.317236 -0.062500 1 0 0 0 0 0 3 380182
-0.002258 0.000105 0.119744 0.310797 -0.050764 0.279070 -0.062500 1 0 0 0 0 0 3 381196
-0.002260 0.000104 0.119744 0.286602 -0.076216 0.264567 -0.062500 1 0 0 0 0 0 3 382196
-0.002261 0.000103 0.119743 0.274232 -0.089092 0.259400 -0.062500 1 0 0 0 0 0 3 383193
-0.002267 0.000120 0.119733 0.341551 -0.348322 0.405974 -0.062500 1 0 0 0 0 0 3 384172
-0.002269 0.000129 0.119729 0.314983 -0.266645 0.332853 -0.062500 1 0 0 0 0 0 3 385200
-0.002271 0.000134 0.119728 0.294916 -0.204708 0.295069 -0.062500 1 0 0 0 0 0 3 386200
-0.002272 0.000136 0.119727 0.283957 -0.171638 0.280713 -0.062500 1 0 0 0 0 0 3 387198
-0.002272 0.000137 0.119727 0.278294 -0.154896 0.275603 -0.062500 1 0 0 0 0 0 3 388197
-0.002272 0.000138 0.119727 0.275403 -0.146509 0.273821 -0.062500 1 0 0 0 0 0 3 389197
-0.002272 0.000138 0.119727 0.273957 -0.142312 0.273202 -0.062500 1 0 0 0 0 0 3 390176
-0.002272 0.000138 0.119727 0.273217 -0.140198 0.272983 -0.062500 1 0 0 0 0 0 3 391190
-0.002278 0.000156 0.119717 0.346350 -0.391799 0.421412 -0.062500 1 0 0 0 0 0 3 392195
-0.002280 0.000165 0.119713 0.322772 -0.306444 0.348833 -0.062500 1 0 0 0 0 0 3 393196
-0.002282 0.000170 0.119712 0.304206 -0.242654 0.311219 -0.062500 1 0 0 0 0 0 3 394193
-0.002283 0.000172 0.119711 0.294005 -0.208656 0.296926 -0.062500 1 0 0 0 0 0 3 395194
-0.002283 0.000173 0.119711 0.288708 -0.191458 0.291842 -0.062500 1 0 0 0 0 0 3 396193
-0.002283 0.000174 0.119711 0.286001 -0.182833 0.290062 -0.062500 1 0 0 0 0 0 3 397195
-0.002283 0.000174 0.119711 0.284629 -0.178510 0.289443 -0.062500 1 0 0 0 0 0 3 398195
-0.002288 0.000192 0.119700 0.357411 -0.428864 0.437855 -0.062500 1 0 0 0 0 0 3 399195
-0.002291 0.000201 0.119697 0.333699 -0.343013 0.365164 -0.062500 1 0 0 0 0 0 3 400201
-0.002293 0.000206 0.119695 0.315076 -0.278990 0.327501 -0.062500 1 0 0 0 0 0 3 401197
-0.002293 0.000208 0.119695 0.304803 -0.244860 0.313192 -0.062500 1 0 0 0 0 0 3 402195
-0.002294 0.000209 0.119695 0.299504 -0.227596 0.308106 -0.062500 1 0 0 0 0 0 3 403196
-0.002294 0.000210 0.119695 0.296788 -0.218936 0.306322 -0.062500 1 0 0 0 0 0 3 404195
-0.002294 0.000210 0.119695 0.295424 -0.214604 0.305707 -0.062500 1 0 0 0 0 0 3 405277
-0.002294 0.000210 0.119695 0.294738 -0.212432 0.305488 -0.062500 1 0 0 0 0 0 3 406261
-0.002294 0.000210 0.119695 0.294386 -0.211354 0.305419 -0.062500 1 0 0 0 0 0 3 407258
-0.002294 0.000210 0.119695 0.294207 -0.210810 0.305394 -0.062500 1 0 0 0 0 0 3 408266
-0.002299 0.000228 0.119684 0.367531 -0.462913 0.454127 -0.062500 1 0 0 0 0 0 3 409262
-0.002302 0.000237 0.119680 0.344150 -0.378067 0.381451 -0.062500 1 0 0 0 0 0 3 410237
-0.002303 0.000242 0.119679 0.325686 -0.314556 0.343770 -0.062500 1 0 0 0 0 0 3 411274
-0.002304 0.000244 0.119679 0.315513 -0.280681 0.329474 -0.062500 1 0 0 0 0 0 3 412267
-0.002304 0.000245 0.119678 0.310231 -0.263536 0.324375 -0.062500 1 0 0 0 0 0 3 413273
-0.002305 0.000246 0.119678 0.307550 -0.254924 0.322594 -0.062500 1 0 0 0 0 0 3 414276
-0.002305 0.000246 0.119678 0.306180 -0.250636 0.321977 -0.062500 1 0 0 0 0 0 3 415263
-0.002305 0.000246 0.119678 0.305496 -0.248479 0.321764 -0.062500 1 0 0 0 0 0 3 416292
-0.002305 0.000246 0.119678 0.305155 -0.247405 0.321688 -0.062500 1 0 0 0 0 0 3 417264
-0.002305 0.000246 0.119678 0.304990 -0.246864 0.321656 -0.062500 1 0 0 0 0 0 3 418270
-0.002305 0.000246 0.119678 0.304887 -0.246599 0.321650 -0.062500 1 0 0 0 0 0 3 419242
-0.002305 0.000246 0.119678 0.304853 -0.246461 0.321648 -0.062500 1 0 0 0 0 0 3 420239
-0.002305 0.000246 0.119678 0.304834 -0.246396 0.321654 -0.062500 1 0 0 0 0 0 3 421266
-0.002305 0.000246 0.119678 0.304823 -0.246358 0.321654 -0.062500 1 0 0 0 0 0 3 422236
-0.002305 0.000246 0.119678 0.304819 -0.246344 0.321648 -0.062500 1 0 0 0 0 0 3 423234
-0.002305 0.000246 0.119678 0.304807 -0.246341 0.321653 -0.062500 1 0 0 0 0 0 3 424237
-0.002310 0.000264 0.119668 0.378176 -0.498571 0.470525 -0.062500 1 0 0 0 0 0 3 425271
-0.002313 0.000273 0.119664 0.354860 -0.413921 0.397782 -0.062500 1 0 0 0 0 0 3 426246
-0.002314 0.000278 0.119663 0.336428 -0.350511 0.360080 -0.062500 1 0 0 0 0 0 3 427261
-0.002315 0.000280 0.119662 0.326260 -0.316687 0.345753 -0.062500 1 0 0 0 0 0 3 428245
-0.002315 0.000281 0.119662 0.320992 -0.299555 0.340657 -0.062500 1 0 0 0 0 0 3 429262
-0.002315 0.000282 0.119662 0.318319 -0.290969 0.338886 -0.062500 1 0 0 0 0 0 3 430247
-0.002315 0.000282 0.119662 0.316947 -0.286673 0.338261 -0.062500 1 0 0 0 0 0 3 431261
-0.002316 0.000282 0.119662 0.316263 -0.284515 0.338046 -0.062500 1 0 0 0 0 0 3 432244
-0.002316 0.000282 0.119662 0.315925 -0.283453 0.337976 -0.062500 1 0 0 0 0 0 3 433266
-0.002316 0.000282 0.119662 0.315760 -0.282914 0.337945 -0.062500 1 0 0 0 0 0 3 434260
-0.002316 0.000282 0.119662 0.315666 -0.282640 0.337946 -0.062500 1 0 0 0 0 0 3 435244
-0.002316 0.000282 0.119662 0.315622 -0.282498 0.337931 -0.062500 1 0 0 0 0 0 3 436260
-0.002316 0.000282 0.119662 0.315593 -0.282441 0.337928 -0.062500 1 0 0 0 0 0 3 437244
-0.002316 0.000282 0.119662 0.315592 -0.282407 0.337941 -0.062500 1 0 0 0 0 0 3 438259
-0.002316 0.000282 0.119662 0.315586 -0.282382 0.337929 -0.062500 1 0 0 0 0 0 3 439243
-0.002316 0.000282 0.119662 0.315574 -0.282377 0.337934 -0.062500 1 0 0 0 0 0 3 440258
-0.002316 0.000282 0.119662 0.315572 -0.282377 0.337935 -0.062500 1 0 0 0 0 0 3 441178
-0.002316 0.000282 0.119662 0.315572 -0.282378 0.337935 -0.062500 1 0 0 0 0 0 3 442186
-0.002316 0.000282 0.119662 0.315572 -0.282378 0.337935 -0.062500 1 0 0 0 0 0 3 443176
-0.002316 0.000282 0.119662 0.315580 -0.282370 0.337942 -0.062500 1 0 0 0 0 0 3 444186
-0.002316 0.000282 0.119662 0.315585 -0.282380 0.337930 -0.062500 1 0 0 0 0 0 3 445177
-0.002316 0.000282 0.119662 0.315570 -0.282367 0.337927 -0.062500 1 0 0 0 0 0 3 446185
-0.002316 0.000282 0.119662 0.315580 -0.282369 0.337941 -0.062500 1 0 0 0 0 0 3 447178
-0.002316 0.000282 0.119662 0.315573 -0.282377 0.337936 -0.062500 1 0 0 0 0 0 3 448186
-0.002316 0.000282 0.119662 0.315569 -0.282367 0.337928 -0.062500 1 0 0 0 0 0 3 449176
-0.002316 0.000282 0.119662 0.315579 -0.282368 0.337941 -0.062500 1 0 0 0 0 0 3 450177
-0.002316 0.000282 0.119662 0.315585 -0.282380 0.337929 -0.062500 1 0 0 0 0 0 3 451185
-0.002316 0.000282 0.119662 0.315574 -0.282379 0.337934 -0.062500 1 0 0 0 0 0 3 452176
-0.002316 0.000282 0.119662 0.315577 -0.282358 0.337935 -0.062500 1 0 0 0 0 0 3 453185
-0.002316 0.000282 0.119662 0.315573 -0.282376 0.337935 -0.062500 1 0 0 0 0 0 3 454182
-0.002316 0.000282 0.119662 0.315572 -0.282378 0.337935 -0.062500 1 0 0 0 0 0 3 455187
-0.002316 0.000282 0.119662 0.315577 -0.282358 0.337935 -0.062500 1 0 0 0 0 0 3 456179
-0.002316 0.000282 0.119662 0.315585 -0.282379 0.337929 -0.062500 1 0 0 0 0 0 3 457325
-0.002316 0.000282 0.119662 0.315573 -0.282379 0.337934 -0.062500 1 0 0 0 0 0 3 458187
-0.002316 0.000282 0.119662 0.315580 -0.282370 0.337942 -0.062500 1 0 0 0 0 0 3 459199
-0.002316 0.000282 0.119662 0.315570 -0.282366 0.337929 -0.062500 1 0 0 0 0 0 3 460192
-0.002316 0.000282 0.119662 0.315572 -0.282377 0.337934 -0.062500 1 0 0 0 0 0 3 461195
-0.002316 0.000282 0.119662 0.315580 -0.282370 0.337942 -0.062500 1 0 0 0 0 0 3 462194
-0.002316 0.000282 0.119662 0.315582 -0.282369 0.337923 -0.062500 1 0 0 0 0 0 3 463191
-0.002316 0.000282 0.119662 0.315581 -0.282368 0.337940 -0.062500 1 0 0 0 0 0 3 464192
-0.002316 0.000282 0.119662 0.315573 -0.282377 0.337936 -0.062500 1 0 0 0 0 0 3 465191
-0.002316 0.000282 0.119662 0.315572 -0.282378 0.337935 -0.062500 1 0 0 0 0 0 3 466193
-0.002316 0.000282 0.119662 0.315569 -0.282367 0.337928 -0.062500 1 0 0 0 0 0 3 467191
-0.002316 0.000282 0.119662 0.315579 -0.282368 0.337941 -0.062500 1 0 0 0 0 0 3 468184
-0.002316 0.000282 0.119662 0.315585 -0.282380 0.337929 -0.062500 1 0 0 0 0 0 3 469195
-0.002316 0.000282 0.119662 0.315574 -0.282379 0.337934 -0.062500 1 0 0 0 0 0 3 470197
-0.002316 0.000282 0.119662 0.315577 -0.282358 0.337935 -0.062500 1 0 0 0 0 0 3 471166
-0.002316 0.000282 0.119662 0.315573 -0.282376 0.337935 -0.062500 1 0 0 0 0 0 3 472191
-0.002316 0.000282 0.119662 0.315572 -0.282378 0.337935 -0.062500 1 0 0 0 0 0 3 473194
-0.002316 0.000282 0.119662 0.315577 -0.282358 0.337935 -0.062500 1 0 0 0 0 0 3 474179
-0.002316 0.000282 0.119662 0.315585 -0.282379 0.337929 -0.062500 1 0 0 0 0 0 3 475191
-0.002316 0.000282 0.119662 0.315574 -0.282379 0.337934 -0.062500 1 0 0 0 0 0 3 476192
-0.002316 0.000282 0.119662 0.315581 -0.282370 0.337942 -0.062500 1 0 0 0 0 0 3 477193
-0.002316 0.000282 0.119662 0.315570 -0.282366 0.337929 -0.062500 1 0 0 0 0 0 3 478192
-0.002316 0.000282 0.119662 0.315572 -0.282377 0.337934 -0.062500 1 0 0 0 0 0 3 479192
-0.002316 0.000282 0.119662 0.315580 -0.282370 0.337942 -0.062500 1 0 0 0 0 0 3 480192
-0.002316 0.000282 0.119662 0.315582 -0.282369 0.337923 -0.062500 1 0 0 0 0 0 3 481193
-0.002316 0.000282 0.119662 0.315582 -0.282368 0.337940 -0.062500 1 0 0 0 0 0 3 482192
-0.002316 0.000282 0.119662 0.315573 -0.282377 0.337936 -0.062500 1 0 0 0 0 0 3 483176
-0.002316 0.000282 0.119662 0.315572 -0.282378 0.337935 -0.062500 1 0 0 0 0 0 3 484182
-0.002316 0.000282 0.119662 0.315569 -0.282367 0.337928 -0.062500 1 0 0 0 0 0 3 485193
-0.002316 0.000282 0.119662 0.315580 -0.282368 0.337941 -0.062500 1 0 0 0 0 0 3 486192
-0.002316 0.000282 0.119662 0.315585 -0.282380 0.337929 -0.062500 1 0 0 0 0 0 3 487190
-0.002316 0.000282 0.119662 0.315574 -0.282379 0.337934 -0.062500 1 0 0 0 0 0 3 488193
-0.002316 0.000282 0.119662 0.315577 -0.282359 0.337935 -0.062500 1 0 0 0 0 0 3 489193
-0.002316 0.000282 0.119662 0.315573 -0.282376 0.337935 -0.062500 1 0 0 0 0 0 3 490190
-0.002316 0.000282 0.119662 0.315572 -0.282378 0.337935 -0.062500 1 0 0 0 0 0 3 491192
-0.002316 0.000282 0.119662 0.315577 -0.282358 0.337935 -0.062500 1 0 0 0 0 0 3 492191
-0.002316 0.000282 0.119662 0.315585 -0.282379 0.337929 -0.062500 1 0 0 0 0 0 3 493192
-0.002316 0.000282 0.119662 0.315574 -0.282379 0.337934 -0.062500 1 0 0 0 0 0 3 494192
-0.002316 0.000282 0.119662 0.315581 -0.282370 0.337942 -0.062500 1 0 0 0 0 0 3 495180
-0.002316 0.000282 0.119662 0.315570 -0.282366 0.337929 -0.062500 1 0 0 0 0 0 3 496189
-0.002316 0.000282 0.119662 0.315572 -0.282377 0.337934 -0.062500 1 0 0 0 0 0 3 497189
-0.002316 0.000282 0.119662 0.315580 -0.282370 0.337942 -0.062500 1 0 0 0 0 0 3 498191
-0.002316 0.000282 0.119662 0.315582 -0.282369 0.337923 -0.062500 1 0 0 0 0 0 3 499198
-0.002316 0.000282 0.119662 0.315573 -0.282377 0.337933 -0.062500 1 0 0 0 0 0 3 500195
-0.002316 0.000282 0.119662 0.315580 -0.282370 0.337942 -0.062500 1 0 0 0 0 0 3 501190
-0.002316 0.000282 0.119662 0.315570 -0.282366 0.337929 -0.062500 1 0 0 0 0 0 3 502192
-0.002316 0.000282 0.119662 0.315572 -0.282377 0.337934 -0.062500 1 0 0 0 0 0 3 503192
-0.002316 0.000282 0.119662 0.315580 -0.282369 0.337942 -0.062500 1 0 0 0 0 0 3 504192
-0.002316 0.000282 0.119662 0.315585 -0.282380 0.337929 -0.062500 1 0 0 0 0 0 3 505192
-0.002316 0.000282 0.119662 0.315570 -0.282367 0.337927 -0.062500 1 0 0 0 0 0 3 506186
-0.002316 0.000282 0.119662 0.315580 -0.282368 0.337941 -0.062500 1 0 0 0 0 0 3 507185
-0.002316 0.000282 0.119662 0.315573 -0.282377 0.337936 -0.062500 1 0 0 0 0 0 3 508175
-0.002316 0.000282 0.119662 0.315572 -0.282379 0.337935 -0.062500 1 0 0 0 0 0 3 509258
-0.002316 0.000282 0.119662 0.315577 -0.282358 0.337935 -0.062500 1 0 0 0 0 0 3 510241
-0.002316 0.000282 0.119662 0.315585 -0.282379 0.337929 -0.062500 1 0 0 0 0 0 3 511254
-0.002316 0.000282 0.119662 0.315574 -0.282379 0.337934 -0.062500 1 0 0 0 0 0 3 512239
-0.002316 0.000282 0.119662 0.315577 -0.282358 0.337935 -0.062500 1 0 0 0 0 0 3 513183
-0.002316 0.000282 0.119662 0.315573 -0.282376 0.337935 -0.062500 1 0 0 0 0 0 3 514174
-0.002316 0.000282 0.119662 0.315572 -0.282378 0.337935 -0.062500 1 0 0 0 0 0 3 515183
-0.002316 0.000282 0.119662 0.315580 -0.282370 0.337942 -0.062500 1 0 0 0 0 0 3 516174
-0.002316 0.000282 0.119662 0.315582 -0.282369 0.337923 -0.062500 1 0 0 0 0 0 3 517177
-0.002316 0.000282 0.119662 0.315573 -0.282377 0.337933 -0.062500 1 0 0 0 0 0 3 518183
-0.002316 0.000282 0.119662 0.315581 -0.282370 0.337942 -0.062500 1 0 0 0 0 0 3 519174
-0.002316 0.000282 0.119662 0.315570 -0.282366 0.337929 -0.062500 1 0 0 0 0 0 3 520183
-0.002316 0.000282 0.119662 0.315572 -0.282377 0.337934 -0.062500 1 0 0 0 0 0 3 521174
-0.002316 0.000282 0.119662 0.315580 -0.282370 0.337942 -0.062500 1 0 0 0 0 0 3 522183
-0.002316 0.000282 0.119662 0.315585 -0.282380 0.337929 -0.062500 1 0 0 0 0 0 3 523173
-0.002316 0.000282 0.119662 0.315570 -0.282367 0.337927 -0.062500 1 0 0 0 0 0 3 524183
-0.002316 0.000282 0.119662 0.315580 -0.282369 0.337941 -0.062500 1 0 0 0 0 0 3 525173
-0.002316 0.000282 0.119662 0.315573 -0.282377 0.337936 -0.062500 1 0 0 0 0 0 3 526183
-0.002316 0.000282 0.119662 0.315569 -0.282367 0.337928 -0.062500 1 0 0 0 0 0 3 527182
-0.002316 0.000282 0.119662 0.315580 -0.282368 0.337941 -0.062500 1 0 0 0 0 0 3 528178
-0.002316 0.000282 0.119662 0.315585 -0.282380 0.337929 -0.062500 1 0 0 0 0 0 3 529186
-0.002316 0.000282 0.119662 0.315574 -0.282379 0.337934 -0.062500 1 0 0 0 0 0 3 530189
-0.002316 0.000282 0.119662 0.315577 -0.282358 0.337935 -0.062500 1 0 0 0 0 0 3 531177
-0.002316 0.000282 0.119662 0.315573 -0.282376 0.337935 -0.062500 1 0 0 0 0 0 3 532197
-0.002316 0.000282 0.119662 0.315572 -0.282378 0.337935 -0.062500 1 0 0 0 0 0 3 533194
-0.002316 0.000282 0.119662 0.315580 -0.282370 0.337942 -0.062500 1 0 0 0 0 0 3 534198
-0.002316 0.000282 0.119662 0.315582 -0.282369 0.337923 -0.062500 1 0 0 0 0 0 3 535192
-0.002316 0.000282 0.119662 0.315573 -0.282378 0.337933 -0.062500 1 0 0 0 0 0 3 536192
-0.002316 0.000282 0.119662 0.315581 -0.282370 0.337942 -0.062500 1 0 0 0 0 0 3 537192
-0.002316 0.000282 0.119662 0.315570 -0.282366 0.337929 -0.062500 1 0 0 0 0 0 3 538191
-0.002316 0.000282 0.119662 0.315572 -0.282377 0.337934 -0.062500 1 0 0 0 0 0 3 539192
-0.002316 0.000282 0.119662 0.315580 -0.282370 0.337942 -0.062500 1 0 0 0 0 0 3 540191
-0.002316 0.000282 0.119662 0.315582 -0.282369 0.337923 -0.062500 1 0 0 0 0 0 3 541211
-0.002316 0.000282 0.119662 0.315582 -0.282368 0.337940 -0.062500 1 0 0 0 0 0 3 542210
-0.002316 0.000282 0.119662 0.315574 -0.282377 0.337936 -0.062500 1 0 0 0 0 0 3 543203
-0.002316 0.000282 0.119662 0.315572 -0.282378 0.337935 -0.062500 1 0 0 0 0 0 3 544207
-0.002316 0.000282 0.119662 0.315569 -0.282367 0.337928 -0.062500 1 0 0 0 0 0 3 545204
-0.002316 0.000282 0.119662 0.315580 -0.282368 0.337941 -0.062500 1 0 0 0 0 0 3 546199
-0.002316 0.000282 0.119662 0.315573 -0.282377 0.337936 -0.062500 1 0 0 0 0 0 3 547199
-0.002316 0.000282 0.119662 0.315584 -0.282381 0.337929 -0.062500 1 0 0 0 0 0 3 548199
-0.002316 0.000282 0.119662 0.315578 -0.282359 0.337934 -0.062500 1 0 0 0 0 0 3 549202
-0.002316 0.000282 0.119662 0.315573 -0.282376 0.337935 -0.062500 1 0 0 0 0 0 3 550203
-0.002316 0.000282 0.119662 0.315572 -0.282378 0.337935 -0.062500 1 0 0 0 0 0 3 551200
-0.002316 0.000282 0.119662 0.315577 -0.282358 0.337935 -0.062500 1 0 0 0 0 0 3 552199
-0.002316 0.000282 0.119662 0.315572 -0.282376 0.337935 -0.062500 1 0 0 0 0 0 3 553200
-0.002316 0.000282 0.119662 0.315584 -0.282381 0.337929 -0.062500 1 0 0 0 0 0 3 554200
-0.002316 0.000282 0.119662 0.315582 -0.282370 0.337941 -0.062500 1 0 0 0 0 0 3 555198
-0.002316 0.000282 0.119662 0.315570 -0.282366 0.337929 -0.062500 1 0 0 0 0 0 3 556199
-0.002316 0.000282 0.119662 0.315572 -0.282377 0.337934 -0.062500 1 0 0 0 0 0 3 557199
-0.002316 0.000282 0.119662 0.315580 -0.282370 0.337942 -0.062500 1 0 0 0 0 0 3 558200
-0.002316 0.000282 0.119662 0.315569 -0.282366 0.337929 -0.062500 1 0 0 0 0 0 3 559202
-0.002316 0.000282 0.119662 0.315584 -0.282380 0.337928 -0.062500 1 0 0 0 0 0 3 560198
-0.002316 0.000282 0.119662 0.315582 -0.282370 0.337941 -0.062500 1 0 0 0 0 0 3 561259
-0.002316 0.000282 0.119662 0.315573 -0.282378 0.337936 -0.062500 1 0 0 0 0 0 3 562257
-0.002316 0.000282 0.119662 0.315569 -0.282367 0.337928 -0.062500 1 0 0 0 0 0 3 563233
-0.002316 0.000282 0.119662 0.315580 -0.282368 0.337941 -0.062500 1 0 0 0 0 0 3 564232
-0.002316 0.000282 0.119662 0.315573 -0.282377 0.337936 -0.062500 1 0 0 0 0 0 3 565256
-0.002316 0.000282 0.119662 0.315581 -0.282370 0.337922 -0.062500 1 0 0 0 0 0 3 566234
-0.002316 0.000282 0.119662 0.315581 -0.282369 0.337940 -0.062500 1 0 0 0 0 0 3 567252
-0.002316 0.000282 0.119662 0.315573 -0.282377 0.337935 -0.062500 1 0 0 0 0 0 3 568233
-0.002316 0.000282 0.119662 0.315572 -0.282379 0.337935 -0.062500 1 0 0 0 0 0 3 569229
-0.002316 0.000282 0.119662 0.315577 -0.282358 0.337935 -0.062500 1 0 0 0 0 0 3 570264
-0.002316 0.000282 0.119662 0.315572 -0.282376 0.337935 -0.062500 1 0 0 0 0 0 3 571261
-0.002316 0.000282 0.119662 0.315584 -0.282381 0.337929 -0.062500 1 0 0 0 0 0 3 572242
-0.002316 0.000282 0.119662 0.315582 -0.282370 0.337941 -0.062500 1 0 0 0 0 0 3 573252
-0.002316 0.000282 0.119662 0.315570 -0.282366 0.337929 -0.062500 1 0 0 0 0 0 3 574282
-0.002316 0.000282 0.119662 0.315572 -0.282377 0.337934 -0.062500 1 0 0 0 0 0 3 575259
-0.002316 0.000282 0.119662 0.315580 -0.282370 0.337942 -0.062500 1 0 0 0 0 0 3 576262
-0.002316 0.000282 0.119662 0.315569 -0.282366 0.337929 -0.062500 1 0 0 0 0 0 3 577259
-0.002316 0.000282 0.119662 0.315584 -0.282380 0.337928 -0.062500 1 0 0 0 0 0 3 578231
-0.002316 0.000282 0.119662 0.315582 -0.282370 0.337941 -0.062500 1 0 0 0 0 0 3 579231
-0.002316 0.000282 0.119662 0.315573 -0.282378 0.337936 -0.062500 1 0 0 0 0 0 3 580254
-0.002316 0.000282 0.119662 0.315569 -0.282367 0.337928 -0.062500 1 0 0 0 0 0 3 581258
-0.002316 0.000282 0.119662 0.315580 -0.282368 0.337941 -0.062500 1 0 0 0 0 0 3 582233
-0.002316 0.000282 0.119662 0.315573 -0.282377 0.337936 -0.062500 1 0 0 0 0 0 3 583241
-0.002316 0.000282 0.119662 0.315581 -0.282370 0.337922 -0.062500 1 0 0 0 0 0 3 584240
-0.002316 0.000282 0.119662 0.315581 -0.282369 0.337940 -0.062500 1 0 0 0 0 0 3 585256
-0.002316 0.000282 0.119662 0.315573 -0.282377 0.337935 -0.062500 1 0 0 0 0 0 3 586237
-0.002316 0.000282 0.119662 0.315572 -0.282379 0.337935 -0.062500 1 0 0 0 0 0 3 587255
-0.002316 0.000282 0.119662 0.315577 -0.282358 0.337935 -0.062500 1 0 0 0 0 0 3 588238
-0.002316 0.000282 0.119662 0.315572 -0.282376 0.337935 -0.062500 1 0 0 0 0 0 3 589253
-0.002316 0.000282 0.119662 0.315584 -0.282381 0.337929 -0.062500 1 0 0 0 0 0 3 590237
-0.002316 0.000282 0.119662 0.315578 -0.282359 0.337934 -0.062500 1 0 0 0 0 0 3 591253
-0.002316 0.000282 0.119662 0.315573 -0.282376 0.337935 -0.062500 1 0 0 0 0 0 3 592237
-0.002316 0.000282 0.119662 0.315572 -0.282378 0.337935 -0.062500 1 0 0 0 0 0 3 593252
-0.002316 0.000282 0.119662 0.315580 -0.282370 0.337942 -0.062500 1 0 0 0 0 0 3 594237
-0.002316 0.000282 0.119662 0.315569 -0.282366 0.337929 -0.062500 1 0 0 0 0 0 3 595250
-0.002316 0.000282 0.119662 0.315584 -0.282380 0.337928 -0.062500 1 0 0 0 0 0 3 596236
-0.002316 0.000282 0.119662 0.315582 -0.282370 0.337941 -0.062500 1 0 0 0 0 0 3 597181
-0.002316 0.000282 0.119662 0.315570 -0.282366 0.337929 -0.062500 1 0 0 0 0 0 3 598172
-0.002316 0.000282 0.119662 0.315572 -0.282377 0.337934 -0.062500 1 0 0 0 0 0 3 599180
-0.002316 0.000282 0.119662 0.315580 -0.282370 0.337942 -0.062500 1 0 0 0 0 0 3 600180
-0.002316 0.000282 0.119662 0.315573 -0.282378 0.337936 -0.062500 1 0 0 0 0 0 3 601172
-0.002316 0.000282 0.119662 0.315581 -0.282370 0.337922 -0.062500 1 0 0 0 0 0 3 602180
-0.002316 0.000282 0.119662 0.315581 -0.282369 0.337940 -0.062500 1 0 0 0 0 0 3 603171
-0.002316 0.000282 0.119662 0.315573 -0.282377 0.337935 -0.062500 1 0 0 0 0 0 3 604180
-0.002316 0.000282 0.119662 0.315569 -0.282367 0.337928 -0.062500 1 0 0 0 0 0 3 605171
-0.002316 0.000282 0.119662 0.315580 -0.282368 0.337941 -0.062500 1 0 0 0 0 0 3 606179
-0.002316 0.000282 0.119662 0.315573 -0.282377 0.337936 -0.062500 1 0 0 0 0 0 3 607171
-0.002316 0.000282 0.119662 0.315584 -0.282381 0.337929 -0.062500 1 0 0 0 0 0 3 608170
-0.002316 0.000282 0.119662 0.315578 -0.282359 0.337934 -0.062500 1 0 0 0 0 0 3 609181
-0.002316 0.000282 0.119662 0.315573 -0.282376 0.337935 -0.062500 1 0 0 0 0 0 3 610171
-0.002334 0.000287 0.119672 0.579564 -0.344760 0.199992 -0.062500 1 0 0 0 0 0 3 611183
-0.002344 0.000289 0.119675 0.489765 -0.323728 0.267492 -0.062500 1 0 0 0 0 0 3 612183
-0.002348 0.000290 0.119677 0.423355 -0.308042 0.302401 -0.062500 1 0 0 0 0 0 3 613197
-0.002351 0.000291 0.119677 0.388258 -0.299700 0.315640 -0.062500 1 0 0 0 0 0 3 614180
-0.002352 0.000291 0.119677 0.370601 -0.295488 0.320344 -0.062500 1 0 0 0 0 0 3 615189
-0.002352 0.000291 0.119677 0.361796 -0.293373 0.321977 -0.062500 1 0 0 0 0 0 3 616172
-0.002353 0.000291 0.119677 0.357406 -0.292316 0.322553 -0.062500 1 0 0 0 0 0 3 617195
-0.002353 0.000291 0.119677 0.355210 -0.291793 0.322759 -0.062500 1 0 0 0 0 0 3 618160
-0.002353 0.000291 0.119677 0.354115 -0.291521 0.322825 -0.062500 1 0 0 0 0 0 3 619190
-0.002353 0.000291 0.119677 0.353582 -0.291393 0.322843 -0.062500 1 0 0 0 0 0 3 620187
-0.002353 0.000291 0.119677 0.353296 -0.291335 0.322849 -0.062500 1 0 0 0 0 0 3 621187
-0.002353 0.000291 0.119677 0.353170 -0.291296 0.322859 -0.062500 1 0 0 0 0 0 3 622187
-0.002353 0.000291 0.119677 0.353096 -0.291288 0.322865 -0.062500 1 0 0 0 0 0 3 623159
-0.002353 0.000291 0.119677 0.353053 -0.291268 0.322858 -0.062500 1 0 0 0 0 0 3 624188
-0.002353 0.000291 0.119677 0.353050 -0.291266 0.322857 -0.062500 1 0 0 0 0 0 3 625195
-0.002353 0.000291 0.119677 0.353030 -0.291272 0.322856 -0.062500 1 0 0 0 0 0 3 626192
-0.002353 0.000291 0.119677 0.353037 -0.291264 0.322863 -0.062500 1 0 0 0 0 0 3 627189
-0.002353 0.000291 0.119677 0.353030 -0.291272 0.322857 -0.062500 1 0 0 0 0 0 3 628192
-0.002353 0.000291 0.119677 0.353029 -0.291273 0.322856 -0.062500 1 0 0 0 0 0 3 629178
-0.002353 0.000291 0.119677 0.353029 -0.291274 0.322856 -0.062500 1 0 0 0 0 0 3 630198
-0.002353 0.000291 0.119677 0.353038 -0.291265 0.322863 -0.062500 1 0 0 0 0 0 3 631198
-0.002353 0.000291 0.119677 0.353015 -0.291259 0.322857 -0.062500 1 0 0 0 0 0 3 632198
-0.002353 0.000291 0.119677 0.353036 -0.291263 0.322863 -0.062500 1 0 0 0 0 0 3 633196
-0.002353 0.000291 0.119677 0.353030 -0.291272 0.322857 -0.062500 1 0 0 0 0 0 3 634199
-0.002353 0.000291 0.119677 0.353026 -0.291262 0.322850 -0.062500 1 0 0 0 0 0 3 635196
-0.002353 0.000291 0.119677 0.353025 -0.291261 0.322869 -0.062500 1 0 0 0 0 0 3 636198
-0.002353 0.000291 0.119677 0.353029 -0.291272 0.322858 -0.062500 1 0 0 0 0 0 3 637196
-0.002353 0.000291 0.119677 0.353026 -0.291262 0.322850 -0.062500 1 0 0 0 0 0 3 638197
-0.002372 0.000296 0.119687 0.617153 -0.353675 0.185064 -0.062500 1 0 0 0 0 0 3 639195
-0.002381 0.000298 0.119690 0.527282 -0.332646 0.252484 -0.062500 1 0 0 0 0 0 3 640196
-0.002386 0.000299 0.119692 0.460847 -0.316957 0.287347 -0.062500 1 0 0 0 0 0 3 641198
-0.002388 0.000300 0.119692 0.425732 -0.308601 0.300579 -0.062500 1 0 0 0 0 0 3 642197
-0.002389 0.000300 0.119692 0.408075 -0.304377 0.305281 -0.062500 1 0 0 0 0 0 3 643196
-0.002390 0.000300 0.119692 0.399258 -0.302268 0.306923 -0.062500 1 0 0 0 0 0 3 644196
-0.002390 0.000300 0.119692 0.394866 -0.301212 0.307498 -0.062500 1 0 0 0 0 0 3 645195
-0.002390 0.000300 0.119692 0.392681 -0.300691 0.307696 -0.062500 1 0 0 0 0 0 3 646196
-0.002390 0.000300 0.119692 0.391579 -0.300429 0.307755 -0.062500 1 0 0 0 0 0 3 647195
-0.002390 0.000300 0.119692 0.391044 -0.300302 0.307791 -0.062500 1 0 0 0 0 0 3 648196
-0.002390 0.000300 0.119692 0.390776 -0.300227 0.307793 -0.062500 1 0 0 0 0 0 3 649196
-0.002390 0.000300 0.119692 0.390623 -0.300200 0.307796 -0.062500 1 0 0 0 0 0 3 650199
-0.002390 0.000300 0.119692 0.390563 -0.300176 0.307794 -0.062500 1 0 0 0 0 0 3 651188
-0.002390 0.000300 0.119692 0.390528 -0.300178 0.307800 -0.062500 1 0 0 0 0 0 3 652200
-0.002390 0.000300 0.119692 0.390510 -0.300164 0.307800 -0.062500 1 0 0 0 0 0 3 653209
-0.002390 0.000300 0.119692 0.390510 -0.300163 0.307800 -0.062500 1 0 0 0 0 0 3 654198
-0.002390 0.000300 0.119692 0.390502 -0.300171 0.307793 -0.062500 1 0 0 0 0 0 3 655196
-0.002390 0.000300 0.119692 0.390486 -0.300158 0.307792 -0.062500 1 0 0 0 0 0 3 656195
-0.002390 0.000300 0.119692 0.390496 -0.300159 0.307805 -0.062500 1 0 0 0 0 0 3 657253
-0.002390 0.000300 0.119692 0.390501 -0.300171 0.307794 -0.062500 1 0 0 0 0 0 3 658264
-0.002390 0.000300 0.119692 0.390489 -0.300170 0.307799 -0.062500 1 0 0 0 0 0 3 659228
-0.002390 0.000300 0.119692 0.390493 -0.300149 0.307799 -0.062500 1 0 0 0 0 0 3 660233
-0.002390 0.000300 0.119692 0.390488 -0.300167 0.307799 -0.062500 1 0 0 0 0 0 3 661254
-0.002390 0.000300 0.119692 0.390500 -0.300172 0.307793 -0.062500 1 0 0 0 0 0 3 662230
-0.002390 0.000300 0.119692 0.390494 -0.300149 0.307799 -0.062500 1 0 0 0 0 0 3 663253
-0.002390 0.000300 0.119692 0.390488 -0.300167 0.307799 -0.062500 1 0 0 0 0 0 3 664251
-0.002390 0.000300 0.119692 0.390500 -0.300172 0.307793 -0.062500 1 0 0 0 0 0 3 665258
-0.002390 0.000300 0.119692 0.390497 -0.300161 0.307805 -0.062500 1 0 0 0 0 0 3 666251
-0.002390 0.000300 0.119692 0.390485 -0.300157 0.307793 -0.062500 1 0 0 0 0 0 3 667251
-0.002390 0.000300 0.119692 0.390499 -0.300171 0.307792 -0.062500 1 0 0 0 0 0 3 668236
-0.002390 0.000300 0.119692 0.390497 -0.300161 0.307805 -0.062500 1 0 0 0 0 0 3 669252
-0.002390 0.000300 0.119692 0.390485 -0.300157 0.307793 -0.062500 1 0 0 0 0 0 3 670236
-0.002390 0.000300 0.119692 0.390499 -0.300171 0.307792 -0.062500 1 0 0 0 0 0 3 671253
-0.002390 0.000300 0.119692 0.390497 -0.300161 0.307805 -0.062500 1 0 0 0 0 0 3 672234
-0.002390 0.000300 0.119692 0.390489 -0.300168 0.307800 -0.062500 1 0 0 0 0 0 3 673250
-0.002390 0.000300 0.119692 0.390496 -0.300161 0.307786 -0.062500 1 0 0 0 0 0 3 674235
-0.002390 0.000300 0.119692 0.390497 -0.300160 0.307805 -0.062500 1 0 0 0 0 0 3 675247
-0.002390 0.000300 0.119692 0.390489 -0.300168 0.307800 -0.062500 1 0 0 0 0 0 3 676234
-0.002390 0.000300 0.119692 0.390496 -0.300160 0.307786 -0.062500 1 0 0 0 0 0 3 677248
-0.002390 0.000300 0.119692 0.390497 -0.300159 0.307804 -0.062500 1 0 0 0 0 0 3 678235
-0.002390 0.000300 0.119692 0.390489 -0.300168 0.307800 -0.062500 1 0 0 0 0 0 3 679249
-0.002390 0.000300 0.119692 0.390500 -0.300172 0.307793 -0.062500 1 0 0 0 0 0 3 680234
-0.002390 0.000300 0.119692 0.390494 -0.300149 0.307798 -0.062500 1 0 0 0 0 0 3 681180
-0.002390 0.000300 0.119692 0.390488 -0.300167 0.307799 -0.062500 1 0 0 0 0 0 3 682170
-0.002390 0.000300 0.119692 0.390488 -0.300169 0.307799 -0.062500 1 0 0 0 0 0 3 683177
-0.002390 0.000300 0.119692 0.390504 -0.300152 0.307793 -0.062500 1 0 0 0 0 0 3 684178
-0.002390 0.000300 0.119692 0.390489 -0.300167 0.307798 -0.062500 1 0 0 0 0 0 3 685169
-0.002390 0.000300 0.119692 0.390488 -0.300169 0.307799 -0.062500 1 0 0 0 0 0 3 686177
-0.002390 0.000300 0.119692 0.390508 -0.300163 0.307800 -0.062500 1 0 0 0 0 0 3 687169
-0.002390 0.000300 0.119692 0.390487 -0.300157 0.307792 -0.062500 1 0 0 0 0 0 3 688176
-0.002390 0.000300 0.119692 0.390487 -0.300168 0.307798 -0.062500 1 0 0 0 0 0 3 689168
-0.002390 0.000300 0.119692 0.390508 -0.300163 0.307800 -0.062500 1 0 0 0 0 0 3 690177
-0.002390 0.000300 0.119692 0.390487 -0.300157 0.307792 -0.062500 1 0 0 0 0 0 3 691168
-0.002390 0.000300 0.119692 0.390487 -0.300168 0.307798 -0.062500 1 0 0 0 0 0 3 692177
-0.002390 0.000300 0.119692 0.390508 -0.300163 0.307800 -0.062500 1 0 0 0 0 0 3 693169
-0.002390 0.000300 0.119692 0.390490 -0.300169 0.307799 -0.062500 1 0 0 0 0 0 3 694163
-0.002390 0.000300 0.119692 0.390484 -0.300158 0.307792 -0.062500 1 0 0 0 0 0 3 695182
-0.002390 0.000300 0.119692 0.390507 -0.300162 0.307799 -0.062500 1 0 0 0 0 0 3 696170
-0.002390 0.000300 0.119692 0.390490 -0.300168 0.307799 -0.062500 1 0 0 0 0 0 3 697190
-0.002390 0.000300 0.119692 0.390488 -0.300169 0.307799 -0.062500 1 0 0 0 0 0 3 698189
-0.002390 0.000300 0.119692 0.390505 -0.300152 0.307793 -0.062500 1 0 0 0 0 0 3 699182
-0.002390 0.000300 0.119692 0.390490 -0.300167 0.307798 -0.062500 1 0 0 0 0 0 3 700193
-0.002390 0.000300 0.119692 0.390488 -0.300169 0.307799 -0.062500 1 0 0 0 0 0 3 701179
-0.002390 0.000300 0.119692 0.390505 -0.300152 0.307793 -0.062500 1 0 0 0 0 0 3 702180
-0.002390 0.000300 0.119692 0.390490 -0.300167 0.307798 -0.062500 1 0 0 0 0 0 3 703187
-0.002390 0.000300 0.119692 0.390488 -0.300169 0.307799 -0.062500 1 0 0 0 0 0 3 704183
-0.002390 0.000300 0.119692 0.390496 -0.300161 0.307806 -0.062500 1 0 0 0 0 0 3 705186
-0.002390 0.000300 0.119692 0.390497 -0.300160 0.307787 -0.062500 1 0 0 0 0 0 3 706186
-0.002390 0.000300 0.119692 0.390489 -0.300168 0.307798 -0.062500 1 0 0 0 0 0 3 707186
-0.002390 0.000300 0.119692 0.390496 -0.300160 0.307806 -0.062500 1 0 0 0 0 0 3 708186
-0.002390 0.000300 0.119692 0.390497 -0.300160 0.307787 -0.062500 1 0 0 0 0 0 3 709189
-0.002390 0.000300 0.119692 0.390489 -0.300168 0.307798 -0.062500 1 0 0 0 0 0 3 710159
-0.002390 0.000300 0.119692 0.390496 -0.300160 0.307806 -0.062500 1 0 0 0 0 0 3 711183
-0.002390 0.000300 0.119692 0.390497 -0.300159 0.307787 -0.062500 1 0 0 0 0 0 3 712185
-0.002390 0.000300 0.119692 0.390489 -0.300168 0.307798 -0.062500 1 0 0 0 0 0 3 713184
-0.002390 0.000300 0.119692 0.390496 -0.300160 0.307806 -0.062500 1 0 0 0 0 0 3 714187
-0.002390 0.000300 0.119692 0.390501 -0.300171 0.307794 -0.062500 1 0 0 0 0 0 3 715154
-0.002390 0.000300 0.119692 0.390486 -0.300158 0.307792 -0.062500 1 0 0 0 0 0 3 716185
-0.002390 0.000300 0.119692 0.390495 -0.300159 0.307805 -0.062500 1 0 0 0 0 0 3 717165
-0.002390 0.000300 0.119692 0.390501 -0.300171 0.307794 -0.062500 1 0 0 0 0 0 3 718186
-0.002390 0.000300 0.119692 0.390489 -0.300170 0.307799 -0.062500 1 0 0 0 0 0 3 719184
-0.002390 0.000300 0.119692 0.390493 -0.300149 0.307799 -0.062500 1 0 0 0 0 0 3 720183
-0.002390 0.000300 0.119692 0.390500 -0.300170 0.307793 -0.062500 1 0 0 0 0 0 3 721174
-0.002390 0.000300 0.119692 0.390489 -0.300169 0.307798 -0.062500 1 0 0 0 0 0 3 722155
-0.002390 0.000300 0.119692 0.390493 -0.300149 0.307799 -0.062500 1 0 0 0 0 0 3 723184
-0.002390 0.000300 0.119692 0.390500 -0.300170 0.307793 -0.062500 1 0 0 0 0 0 3 724179
-0.002390 0.000300 0.119692 0.390489 -0.300169 0.307798 -0.062500 1 0 0 0 0 0 3 725187
-0.002390 0.000300 0.119692 0.390496 -0.300161 0.307806 -0.062500 1 0 0 0 0 0 3 726184
-0.002390 0.000300 0.119692 0.390497 -0.300160 0.307787 -0.062500 1 0 0 0 0 0 3 727184
-0.002390 0.000300 0.119692 0.390489 -0.300168 0.307798 -0.062500 1 0 0 0 0 0 3 728182
-0.002390 0.000300 0.119692 0.390496 -0.300160 0.307806 -0.062500 1 0 0 0 0 0 3 729186
-0.002390 0.000300 0.119692 0.390497 -0.300159 0.307787 -0.062500 1 0 0 0 0 0 3 730184
-0.002390 0.000300 0.119692 0.390489 -0.300168 0.307798 -0.062500 1 0 0 0 0 0 3 731184
-0.002390 0.000300 0.119692 0.390496 -0.300160 0.307806 -0.062500 1 0 0 0 0 0 3 732182
-0.002390 0.000300 0.119692 0.390489 -0.300168 0.307800 -0.062500 1 0 0 0 0 0 3 733185
-0.002390 0.000300 0.119692 0.390496 -0.300161 0.307786 -0.062500 1 0 0 0 0 0 3 734181
-0.002390 0.000300 0.119692 0.390497 -0.300159 0.307805 -0.062500 1 0 0 0 0 0 3 735172
-0.002390 0.000300 0.119692 0.390489 -0.300168 0.307800 -0.062500 1 0 0 0 0 0 3 736176
-0.002390 0.000300 0.119692 0.390496 -0.300160 0.307786 -0.062500 1 0 0 0 0 0 3 737187
-0.002390 0.000300 0.119692 0.390497 -0.300159 0.307804 -0.062500 1 0 0 0 0 0 3 738184
-0.002390 0.000300 0.119692 0.390489 -0.300168 0.307800 -0.062500 1 0 0 0 0 0 3 739184
-0.002390 0.000300 0.119692 0.390500 -0.300172 0.307793 -0.062500 1 0 0 0 0 0 3 740185
-0.002390 0.000300 0.119692 0.390494 -0.300149 0.307799 -0.062500 1 0 0 0 0 0 3 741274
-0.002390 0.000300 0.119692 0.390488 -0.300167 0.307799 -0.062500 1 0 0 0 0 0 3 742249
-0.002390 0.000300 0.119692 0.390500 -0.300172 0.307793 -0.062500 1 0 0 0 0 0 3 743228
-0.002390 0.000300 0.119692 0.390497 -0.300161 0.307805 -0.062500 1 0 0 0 0 0 3 744249
-0.002390 0.000300 0.119692 0.390485 -0.300157 0.307793 -0.062500 1 0 0 0 0 0 3 745254
-0.002390 0.000300 0.119692 0.390499 -0.300171 0.307792 -0.062500 1 0 0 0 0 0 3 746219
-0.002390 0.000300 0.119692 0.390497 -0.300161 0.307805 -0.062500 1 0 0 0 0 0 3 747234
-0.002390 0.000300 0.119692 0.390485 -0.300157 0.307793 -0.062500 1 0 0 0 0 0 3 748247
-0.002390 0.000300 0.119692 0.390487 -0.300168 0.307798 -0.062500 1 0 0 0 0 0 3 749233
-0.002390 0.000300 0.119692 0.390508 -0.300163 0.307800 -0.062500 1 0 0 0 0 0 3 750247
-0.002390 0.000300 0.119692 0.390490 -0.300169 0.307799 -0.062500 1 0 0 0 0 0 3 751250
-0.002390 0.000300 0.119692 0.390497 -0.300161 0.307786 -0.062500 1 0 0 0 0 0 3 752231
-0.002390 0.000300 0.119692 0.390497 -0.300160 0.307804 -0.062500 1 0 0 0 0 0 3 753247
-0.002390 0.000300 0.119692 0.390489 -0.300168 0.307800 -0.062500 1 0 0 0 0 0 3 754233
-0.002390 0.000300 0.119692 0.390484 -0.300158 0.307792 -0.062500 1 0 0 0 0 0 3 755246
-0.002390 0.000300 0.119692 0.390507 -0.300162 0.307799 -0.062500 1 0 0 0 0 0 3 756231
-0.002390 0.000300 0.119692 0.390490 -0.300168 0.307799 -0.062500 1 0 0 0 0 0 3 757245
-0.002390 0.000300 0.119692 0.390488 -0.300169 0.307799 -0.062500 1 0 0 0 0 0 3 758231
-0.002390 0.000300 0.119692 0.390504 -0.300152 0.307793 -0.062500 1 0 0 0 0 0 3 759246
-0.002390 0.000300 0.119692 0.390490 -0.300167 0.307798 -0.062500 1 0 0 0 0 0 3 760231
-0.002390 0.000300 0.119692 0.390488 -0.300169 0.307799 -0.062500 1 0 0 0 0 0 3 761249
-0.002390 0.000300 0.119692 0.390504 -0.300152 0.307793 -0.062500 1 0 0 0 0 0 3 762232
-0.002390 0.000300 0.119692 0.390490 -0.300167 0.307798 -0.062500 1 0 0 0 0 0 3 763246
-0.002390 0.000300 0.119692 0.390488 -0.300169 0.307799 -0.062500 1 0 0 0 0 0 3 764231
-0.002390 0.000300 0.119692 0.390508 -0.300163 0.307800 -0.062500 1 0 0 0 0 0 3 765176
-0.002390 0.000300 0.119692 0.390487 -0.300157 0.307792 -0.062500 1 0 0 0 0 0 3 766166
-0.002390 0.000300 0.119692 0.390487 -0.300168 0.307798 -0.062500 1 0 0 0 0 0 3 767176
-0.002390 0.000300 0.119692 0.390508 -0.300163 0.307800 -0.062500 1 0 0 0 0 0 3 768175
-0.002390 0.000300 0.119692 0.390487 -0.300157 0.307792 -0.062500 1 0 0 0 0 0 3 769165
-0.002390 0.000300 0.119692 0.390487 -0.300168 0.307798 -0.062500 1 0 0 0 0 0 3 770174
-0.002390 0.000300 0.119692 0.390495 -0.300160 0.307806 -0.062500 1 0 0 0 0 0 3 771166
-0.002390 0.000300 0.119692 0.390500 -0.300171 0.307794 -0.062500 1 0 0 0 0 0 3 772174
-0.002390 0.000300 0.119692 0.390486 -0.300158 0.307792 -0.062500 1 0 0 0 0 0 3 773166
-0.002390 0.000300 0.119692 0.390495 -0.300159 0.307805 -0.062500 1 0 0 0 0 0 3 774175
-0.002390 0.000300 0.119692 0.390500 -0.300171 0.307794 -0.062500 1 0 0 0 0 0 3 775165
-0.002390 0.000300 0.119692 0.390489 -0.300170 0.307799 -0.062500 1 0 0 0 0 0 3 776174
-0.002390 0.000300 0.119692 0.390492 -0.300149 0.307799 -0.062500 1 0 0 0 0 0 3 777168
-0.002390 0.000300 0.119692 0.390500 -0.300170 0.307793 -0.062500 1 0 0 0 0 0 3 778187
-0.002390 0.000300 0.119692 0.390489 -0.300169 0.307799 -0.062500 1 0 0 0 0 0 3 779196
-0.002390 0.000300 0.119692 0.390492 -0.300149 0.307799 -0.062500 1 0 0 0 0 0 3 780323
-0.002378 0.000314 0.119703 0.212833 -0.491119 0.157172 -0.062500 1 0 0 0 0 0 3 781307
-0.002371 0.000321 0.119707 0.271042 -0.426931 0.230865 -0.062500 1 0 0 0 0 0 3 782185
-0.002368 0.000324 0.119708 0.315705 -0.378918 0.268981 -0.062500 1 0 0 0 0 0 3 783162
-0.002366 0.000326 0.119708 0.339892 -0.353327 0.283436 -0.062500 1 0 0 0 0 0 3 784322
-0.002366 0.000327 0.119709 0.352259 -0.340387 0.288584 -0.062500 1 0 0 0 0 0 3 785279
-0.002365 0.000327 0.119709 0.358495 -0.333917 0.290379 -0.062500 1 0 0 0 0 0 3 786279
-0.002365 0.000327 0.119709 0.361642 -0.330672 0.291003 -0.062500 1 0 0 0 0 0 3 787306
-0.002365 0.000327 0.119709 0.363225 -0.329044 0.291216 -0.062500 1 0 0 0 0 0 3 788320
-0.002365 0.000327 0.119709 0.364006 -0.328226 0.291290 -0.062500 1 0 0 0 0 0 3 789295
-0.002365 0.000327 0.119709 0.364411 -0.327831 0.291326 -0.062500 1 0 0 0 0 0 3 790307
-0.002365 0.000327 0.119709 0.364604 -0.327617 0.291327 -0.062500 1 0 0 0 0 0 3 791172
-0.002365 0.000327 0.119709 0.364709 -0.327520 0.291329 -0.062500 1 0 0 0 0 0 3 792332
-0.002365 0.000327 0.119709 0.364748 -0.327481 0.291337 -0.062500 1 0 0 0 0 0 3 793321
-0.002365 0.000327 0.119709 0.364783 -0.327444 0.291325 -0.062500 1 0 0 0 0 0 3 794322
-0.002365 0.000327 0.119709 0.364794 -0.327433 0.291331 -0.062500 1 0 0 0 0 0 3 795316
-0.002365 0.000327 0.119709 0.364794 -0.327432 0.291331 -0.062500 1 0 0 0 0 0 3 796328
-0.002365 0.000327 0.119709 0.364802 -0.327424 0.291338 -0.062500 1 0 0 0 0 0 3 797317
-0.002365 0.000327 0.119709 0.364794 -0.327432 0.291332 -0.062500 1 0 0 0 0 0 3 798193
-0.002365 0.000327 0.119709 0.364801 -0.327425 0.291338 -0.062500 1 0 0 0 0 0 3 799297
-0.002365 0.000327 0.119709 0.364802 -0.327424 0.291339 -0.062500 1 0 0 0 0 0 3 800364
-0.002365 0.000327 0.119709 0.364811 -0.327415 0.291326 -0.062500 1 0 0 0 0 0 3 801383
-0.002365 0.000327 0.119709 0.364795 -0.327431 0.291331 -0.062500 1 0 0 0 0 0 3 802382
-0.002365 0.000327 0.119709 0.364801 -0.327425 0.291339 -0.062500 1 0 0 0 0 0 3 803350
-0.002365 0.000327 0.119709 0.364814 -0.327427 0.291333 -0.062500 1 0 0 0 0 0 3 804370
-0.002365 0.000327 0.119709 0.364800 -0.327412 0.291332 -0.062500 1 0 0 0 0 0 3 805350
-0.002365 0.000327 0.119709 0.364794 -0.327431 0.291332 -0.062500 1 0 0 0 0 0 3 806348
-0.002365 0.000327 0.119709 0.364813 -0.327427 0.291332 -0.062500 1 0 0 0 0 0 3 807379
-0.002365 0.000327 0.119709 0.364804 -0.327424 0.291339 -0.062500 1 0 0 0 0 0 3 808392
-0.002365 0.000327 0.119709 0.364799 -0.327412 0.291333 -0.062500 1 0 0 0 0 0 3 809347
-0.002365 0.000327 0.119709 0.364806 -0.327434 0.291326 -0.062500 1 0 0 0 0 0 3 810352
-0.002365 0.000327 0.119709 0.364803 -0.327425 0.291338 -0.062500 1 0 0 0 0 0 3 811347
-0.002365 0.000327 0.119709 0.364799 -0.327412 0.291332 -0.062500 1 0 0 0 0 0 3 812383
-0.002365 0.000327 0.119709 0.364806 -0.327434 0.291325 -0.062500 1 0 0 0 0 0 3 813373
-0.002365 0.000327 0.119709 0.364803 -0.327425 0.291338 -0.062500 1 0 0 0 0 0 3 814350
-0.002365 0.000327 0.119709 0.364802 -0.327424 0.291339 -0.062500 1 0 0 0 0 0 3 815349
-0.002365 0.000327 0.119709 0.364811 -0.327415 0.291326 -0.062500 1 0 0 0 0 0 3 816364
-0.002365 0.000327 0.119709 0.364803 -0.327423 0.291338 -0.062500 1 0 0 0 0 0 3 817347
-0.002365 0.000327 0.119709 0.364794 -0.327432 0.291332 -0.062500 1 0 0 0 0 0 3 818372
-0.002365 0.000327 0.119709 0.364810 -0.327416 0.291325 -0.062500 1 0 0 0 0 0 3 819385
-0.002365 0.000327 0.119709 0.364803 -0.327423 0.291338 -0.062500 1 0 0 0 0 0 3 820397
-0.002365 0.000327 0.119709 0.364802 -0.327424 0.291339 -0.062500 1 0 0 0 0 0 3 821380
-0.002365 0.000327 0.119709 0.364794 -0.327433 0.291333 -0.062500 1 0 0 0 0 0 3 822379
-0.002365 0.000327 0.119709 0.364810 -0.327416 0.291326 -0.062500 1 0 0 0 0 0 3 823259
-0.002365 0.000327 0.119709 0.364803 -0.327423 0.291338 -0.062500 1 0 0 0 0 0 3 824413
-0.002365 0.000327 0.119709 0.364802 -0.327424 0.291339 -0.062500 1 0 0 0 0 0 3 825379
-0.002365 0.000327 0.119709 0.364803 -0.327424 0.291319 -0.062500 1 0 0 0 0 0 3 826372
-0.002365 0.000327 0.119709 0.364802 -0.327424 0.291337 -0.062500 1 0 0 0 0 0 3 827374
-0.002365 0.000327 0.119709 0.364802 -0.327424 0.291339 -0.062500 1 0 0 0 0 0 3 828385
-0.002365 0.000327 0.119709 0.364814 -0.327427 0.291333 -0.062500 1 0 0 0 0 0 3 829351
-0.002365 0.000327 0.119709 0.364792 -0.327421 0.291325 -0.062500 1 0 0 0 0 0 3 830348
-0.002365 0.000327 0.119709 0.364801 -0.327424 0.291338 -0.062500 1 0 0 0 0 0 3 831348
-0.002365 0.000327 0.119709 0.364814 -0.327427 0.291333 -0.062500 1 0 0 0 0 0 3 832366
-0.002365 0.000327 0.119709 0.364804 -0.327424 0.291339 -0.062500 1 0 0 0 0 0 3 833341
-0.002365 0.000327 0.119709 0.364791 -0.327421 0.291326 -0.062500 1 0 0 0 0 0 3 834374
-0.002365 0.000327 0.119709 0.364801 -0.327424 0.291338 -0.062500 1 0 0 0 0 0 3 835358
-0.002365 0.000327 0.119709 0.364814 -0.327427 0.291333 -0.062500 1 0 0 0 0 0 3 836406
-0.002365 0.000327 0.119709 0.364800 -0.327413 0.291332 -0.062500 1 0 0 0 0 0 3 837356
-0.002365 0.000327 0.119709 0.364806 -0.327434 0.291325 -0.062500 1 0 0 0 0 0 3 838373
-0.002365 0.000327 0.119709 0.364803 -0.327425 0.291338 -0.062500 1 0 0 0 0 0 3 839356
-0.002365 0.000327 0.119709 0.364802 -0.327424 0.291339 -0.062500 1 0 0 0 0 0 3 840389
-0.002365 0.000327 0.119709 0.364811 -0.327415 0.291326 -0.062500 1 0 0 0 0 0 3 841357
-0.002365 0.000327 0.119709 0.364804 -0.327423 0.291338 -0.062500 1 0 0 0 0 0 3 842370
-0.002365 0.000327 0.119709 0.364794 -0.327432 0.291333 -0.062500 1 0 0 0 0 0 3 843355
-0.002365 0.000327 0.119709 0.364810 -0.327416 0.291325 -0.062500 1 0 0 0 0 0 3 844386
-0.002365 0.000327 0.119709 0.364803 -0.327423 0.291338 -0.062500 1 0 0 0 0 0 3 845355
-0.002365 0.000327 0.119709 0.364803 -0.327424 0.291339 -0.062500 1 0 0 0 0 0 3 846370
-0.002365 0.000327 0.119709 0.364791 -0.327421 0.291326 -0.062500 1 0 0 0 0 0 3 847355
-0.002365 0.000327 0.119709 0.364813 -0.327426 0.291332 -0.062500 1 0 0 0 0 0 3 848405
-0.002365 0.000327 0.119709 0.364803 -0.327424 0.291339 -0.062500 1 0 0 0 0 0 3 849289
-0.002365 0.000327 0.119709 0.364802 -0.327424 0.291340 -0.062500 1 0 0 0 0 0 3 850298
-0.002365 0.000327 0.119709 0.364803 -0.327424 0.291320 -0.062500 1 0 0 0 0 0 3 851298
-0.002365 0.000327 0.119709 0.364802 -0.327424 0.291337 -0.062500 1 0 0 0 0 0 3 852288
-0.002365 0.000327 0.119709 0.364802 -0.327424 0.291339 -0.062500 1 0 0 0 0 0 3 853347
-0.002365 0.000327 0.119709 0.364814 -0.327427 0.291333 -0.062500 1 0 0 0 0 0 3 854289
-0.002365 0.000327 0.119709 0.364792 -0.327421 0.291325 -0.062500 1 0 0 0 0 0 3 855298
-0.002365 0.000327 0.119709 0.364801 -0.327424 0.291338 -0.062500 1 0 0 0 0 0 3 856288
-0.002365 0.000327 0.119709 0.364814 -0.327427 0.291333 -0.062500 1 0 0 0 0 0 3 857297
-0.002365 0.000327 0.119709 0.364800 -0.327412 0.291332 -0.062500 1 0 0 0 0 0 3 858288
-0.002365 0.000327 0.119709 0.364794 -0.327431 0.291332 -0.062500 1 0 0 0 0 0 3 859296
-0.002365 0.000327 0.119709 0.364801 -0.327425 0.291339 -0.062500 1 0 0 0 0 0 3 860288
-0.002365 0.000327 0.119709 0.364814 -0.327427 0.291333 -0.062500 1 0 0 0 0 0 3 861298
-0.002365 0.000327 0.119709 0.364800 -0.327413 0.291332 -0.062500 1 0 0 0 0 0 3 862298
-0.002365 0.000327 0.119709 0.364806 -0.327434 0.291325 -0.062500 1 0 0 0 0 0 3 863296
-0.002365 0.000327 0.119709 0.364803 -0.327425 0.291338 -0.062500 1 0 0 0 0 0 3 864166
-0.002365 0.000327 0.119709 0.364802 -0.327424 0.291339 -0.062500 1 0 0 0 0 0 3 865302
-0.002365 0.000327 0.119709 0.364799 -0.327412 0.291333 -0.062500 1 0 0 0 0 0 3 866282
-0.002365 0.000327 0.119709 0.364806 -0.327434 0.291326 -0.062500 1 0 0 0 0 0 3 867289
-0.002365 0.000327 0.119709 0.364802 -0.327425 0.291338 -0.062500 1 0 0 0 0 0 3 868321
-0.002365 0.000327 0.119709 0.364811 -0.327415 0.291326 -0.062500 1 0 0 0 0 0 3 869304
-0.002365 0.000327 0.119709 0.364803 -0.327423 0.291338 -0.062500 1 0 0 0 0 0 3 870277
-0.002365 0.000327 0.119709 0.364803 -0.327424 0.291339 -0.062500 1 0 0 0 0 0 3 871303
-0.002365 0.000327 0.119709 0.364791 -0.327421 0.291326 -0.062500 1 0 0 0 0 0 3 872328
-0.002365 0.000327 0.119709 0.364813 -0.327426 0.291332 -0.062500 1 0 0 0 0 0 3 873301
-0.002365 0.000327 0.119709 0.364803 -0.327424 0.291339 -0.062500 1 0 0 0 0 0 3 874295
-0.002365 0.000327 0.119709 0.364802 -0.327424 0.291340 -0.062500 1 0 0 0 0 0 3 875314
-0.002365 0.000327 0.119709 0.364803 -0.327424 0.291320 -0.062500 1 0 0 0 0 0 3 876328
-0.002365 0.000327 0.119709 0.364802 -0.327424 0.291337 -0.062500 1 0 0 0 0 0 3 877315
-0.002365 0.000327 0.119709 0.364802 -0.327424 0.291339 -0.062500 1 0 0 0 0 0 3 878316
-0.002365 0.000327 0.119709 0.364811 -0.327415 0.291326 -0.062500 1 0 0 0 0 0 3 879299
-0.002365 0.000327 0.119709 0.364795 -0.327431 0.291331 -0.062500 1 0 0 0 0 0 3 880323
-0.002365 0.000327 0.119709 0.364801 -0.327425 0.291338 -0.062500 1 0 0 0 0 0 3 881314
-0.002365 0.000327 0.119709 0.364814 -0.327427 0.291333 -0.062500 1 0 0 0 0 0 3 882312
-0.002365 0.000327 0.119709 0.364800 -0.327412 0.291332 -0.062500 1 0 0 0 0 0 3 883313
-0.002365 0.000327 0.119709 0.364794 -0.327431 0.291332 -0.062500 1 0 0 0 0 0 3 884332
-0.002365 0.000327 0.119709 0.364801 -0.327425 0.291339 -0.062500 1 0 0 0 0 0 3 885314
-0.002365 0.000327 0.119709 0.364814 -0.327427 0.291333 -0.062500 1 0 0 0 0 0 3 886314
-0.002365 0.000327 0.119709 0.364800 -0.327413 0.291332 -0.062500 1 0 0 0 0 0 3 887314
-0.002365 0.000327 0.119709 0.364794 -0.327431 0.291332 -0.062500 1 0 0 0 0 0 3 888354
-0.002365 0.000327 0.119709 0.364813 -0.327428 0.291332 -0.062500 1 0 0 0 0 0 3 889370
-0.002365 0.000327 0.119709 0.364800 -0.327413 0.291332 -0.062500 1 0 0 0 0 0 3 890371
-0.002365 0.000327 0.119709 0.364794 -0.327431 0.291332 -0.062500 1 0 0 0 0 0 3 891348
-0.002365 0.000327 0.119709 0.364813 -0.327428 0.291332 -0.062500 1 0 0 0 0 0 3 892390
-0.002365 0.000327 0.119709 0.364803 -0.327425 0.291339 -0.062500 1 0 0 0 0 0 3 893372
-0.002365 0.000327 0.119709 0.364799 -0.327412 0.291333 -0.062500 1 0 0 0 0 0 3 894380
-0.002365 0.000327 0.119709 0.364806 -0.327434 0.291325 -0.062500 1 0 0 0 0 0 3 895369
-0.002365 0.000327 0.119709 0.364802 -0.327425 0.291338 -0.062500 1 0 0 0 0 0 3 896382
-0.002365 0.000327 0.119709 0.364811 -0.327415 0.291326 -0.062500 1 0 0 0 0 0 3 897348
-0.002365 0.000327 0.119709 0.364803 -0.327423 0.291338 -0.062500 1 0 0 0 0 0 3 898347
-0.002365 0.000327 0.119709 0.364803 -0.327424 0.291339 -0.062500 1 0 0 0 0 0 3 899350
-0.002365 0.000327 0.119709 0.364794 -0.327433 0.291333 -0.062500 1 0 0 0 0 0 3 900391
-0.002365 0.000327 0.119709 0.364810 -0.327416 0.291326 -0.062500 1 0 0 0 0 0 3 901372
-0.002365 0.000327 0.119709 0.364803 -0.327423 0.291338 -0.062500 1 0 0 0 0 0 3 902373
-0.002365 0.000327 0.119709 0.364802 -0.327424 0.291339 -0.062500 1 0 0 0 0 0 3 903375
-0.002365 0.000327 0.119709 0.364803 -0.327424 0.291319 -0.062500 1 0 0 0 0 0 3 904396
-0.002365 0.000327 0.119709 0.364802 -0.327424 0.291337 -0.062500 1 0 0 0 0 0 3 905376
-0.002365 0.000327 0.119709 0.364802 -0.327424 0.291339 -0.062500 1 0 0 0 0 0 3 906371
-0.002365 0.000327 0.119709 0.364814 -0.327427 0.291333 -0.062500 1 0 0 0 0 0 3 907375
-0.002365 0.000327 0.119709 0.364792 -0.327421 0.291325 -0.062500 1 0 0 0 0 0 3 908413
-0.002365 0.000327 0.119709 0.364801 -0.327424 0.291338 -0.062500 1 0 0 0 0 0 3 909381
-0.002365 0.000327 0.119709 0.364802 -0.327424 0.291339 -0.062500 1 0 0 0 0 0 3 910348
-0.002365 0.000327 0.119709 0.364811 -0.327415 0.291326 -0.062500 1 0 0 0 0 0 3 911347
-0.002365 0.000327 0.119709 0.364803 -0.327422 0.291338 -0.062500 1 0 0 0 0 0 3 912363
-0.002365 0.000327 0.119709 0.364794 -0.327432 0.291333 -0.062500 1 0 0 0 0 0 3 913346
-0.002365 0.000327 0.119709 0.364813 -0.327428 0.291333 -0.062500 1 0 0 0 0 0 3 914346
-0.002365 0.000327 0.119709 0.364800 -0.327413 0.291332 -0.062500 1 0 0 0 0 0 3 915347
-0.002365 0.000327 0.119709 0.364802 -0.327422 0.291339 -0.062500 1 0 0 0 0 0 3 916362
-0.002365 0.000327 0.119709 0.364806 -0.327435 0.291326 -0.062500 1 0 0 0 0 0 3 917370
-0.002365 0.000327 0.119709 0.364803 -0.327425 0.291338 -0.062500 1 0 0 0 0 0 3 918368
-0.002365 0.000327 0.119709 0.364799 -0.327412 0.291333 -0.062500 1 0 0 0 0 0 3 919355
-0.002365 0.000327 0.119709 0.364806 -0.327434 0.291326 -0.062500 1 0 0 0 0 0 3 920407
-0.002365 0.000327 0.119709 0.364803 -0.327425 0.291338 -0.062500 1 0 0 0 0 0 3 921372
-0.002365 0.000327 0.119709 0.364811 -0.327415 0.291326 -0.062500 1 0 0 0 0 0 3 922354
-0.002365 0.000327 0.119709 0.364804 -0.327423 0.291338 -0.062500 1 0 0 0 0 0 3 923370
-0.002365 0.000327 0.119709 0.364803 -0.327424 0.291339 -0.062500 1 0 0 0 0 0 3 924387
-0.002365 0.000327 0.119709 0.364794 -0.327433 0.291333 -0.062500 1 0 0 0 0 0 3 925370
-0.002365 0.000327 0.119709 0.364810 -0.327416 0.291326 -0.062500 1 0 0 0 0 0 3 926376
-0.002365 0.000327 0.119709 0.364803 -0.327423 0.291338 -0.062500 1 0 0 0 0 0 3 927353
-0.002365 0.000327 0.119709 0.364802 -0.327424 0.291339 -0.062500 1 0 0 0 0 0 3 928384
-0.002365 0.000327 0.119709 0.364803 -0.327424 0.291319 -0.062500 1 0 0 0 0 0 3 929351
-0.002365 0.000327 0.119709 0.364802 -0.327424 0.291337 -0.062500 1 0 0 0 0 0 3 930369
-0.002365 0.000327 0.119709 0.364802 -0.327424 0.291339 -0.062500 1 0 0 0 0 0 3 931351
-0.002365 0.000327 0.119709 0.364815 -0.327427 0.291333 -0.062500 1 0 0 0 0 0 3 932405
-0.002365 0.000327 0.119709 0.364792 -0.327421 0.291325 -0.062500 1 0 0 0 0 0 3 933286
-0.002365 0.000327 0.119709 0.364801 -0.327424 0.291338 -0.062500 1 0 0 0 0 0 3 934298
-0.002365 0.000327 0.119709 0.364802 -0.327424 0.291339 -0.062500 1 0 0 0 0 0 3 935286
-0.002365 0.000327 0.119709 0.364811 -0.327415 0.291326 -0.062500 1 0 0 0 0 0 3 936291
-0.002365 0.000327 0.119709 0.364795 -0.327431 0.291331 -0.062500 1 0 0 0 0 0 3 937297
-0.002365 0.000327 0.119709 0.364801 -0.327425 0.291339 -0.062500 1 0 0 0 0 0 3 938286
-0.002365 0.000327 0.119709 0.364814 -0.327427 0.291333 -0.062500 1 0 0 0 0 0 3 939294
-0.002365 0.000327 0.119709 0.364800 -0.327413 0.291332 -0.062500 1 0 0 0 0 0 3 940284
-0.002365 0.000327 0.119709 0.364794 -0.327431 0.291332 -0.062500 1 0 0 0 0 0 3 941296
-0.002365 0.000327 0.119709 0.364813 -0.327428 0.291332 -0.062500 1 0 0 0 0 0 3 942287
-0.002365 0.000327 0.119709 0.364803 -0.327425 0.291339 -0.062500 1 0 0 0 0 0 3 943295
-0.002365 0.000327 0.119709 0.364799 -0.327412 0.291333 -0.062500 1 0 0 0 0 0 3 944286
-0.002365 0.000327 0.119709 0.364806 -0.327434 0.291326 -0.062500 1 0 0 0 0 0 3 945295
-0.002365 0.000327 0.119709 0.364803 -0.327425 0.291338 -0.062500 1 0 0 0 0 0 3 946289
-0.002365 0.000327 0.119709 0.364799 -0.327413 0.291332 -0.062500 1 0 0 0 0 0 3 947291
-0.002352 0.000341 0.119719 0.187036 -0.518486 0.140828 -0.062500 1 0 0 0 0 0 3 948289
-0.002346 0.000348 0.119723 0.245308 -0.454251 0.214460 -0.062500 1 0 0 0 0 0 3 949288
-0.002342 0.000351 0.119724 0.289984 -0.406197 0.252541 -0.062500 1 0 0 0 0 0 3 950317
-0.002341 0.000353 0.119725 0.314177 -0.380611 0.266998 -0.062500 1 0 0 0 0 0 3 951298
-0.002340 0.000354 0.119725 0.326548 -0.367668 0.272138 -0.062500 1 0 0 0 0 0 3 952281
-0.002340 0.000354 0.119725 0.332804 -0.361179 0.273923 -0.062500 1 0 0 0 0 0 3 953303
-0.002339 0.000354 0.119725 0.335942 -0.357927 0.274550 -0.062500 1 0 0 0 0 0 3 954304
-0.002339 0.000355 0.119725 0.337519 -0.356317 0.274762 -0.062500 1 0 0 0 0 0 3 955302
-0.002339 0.000355 0.119725 0.338303 -0.355513 0.274843 -0.062500 1 0 0 0 0 0 3 956292
-0.002339 0.000355 0.119725 0.338701 -0.355097 0.274865 -0.062500 1 0 0 0 0 0 3 957301
-0.002339 0.000355 0.119725 0.338900 -0.354903 0.274878 -0.062500 1 0 0 0 0 0 3 958273
-0.002339 0.000355 0.119725 0.339003 -0.354798 0.274875 -0.062500 1 0 0 0 0 0 3 959272
-0.002339 0.000355 0.119725 0.339049 -0.354749 0.274889 -0.062500 1 0 0 0 0 0 3 960313
-0.002339 0.000355 0.119725 0.339086 -0.354711 0.274878 -0.062500 1 0 0 0 0 0 3 961320
-0.002326 0.000368 0.119736 0.161217 -0.545864 0.124504 -0.062500 1 0 0 0 0 0 3 962316
-0.002320 0.000375 0.119740 0.219542 -0.481586 0.198068 -0.062500 1 0 0 0 0 0 3 963313
-0.002317 0.000379 0.119741 0.264253 -0.433497 0.236121 -0.062500 1 0 0 0 0 0 3 964292
-0.002315 0.000380 0.119741 0.288459 -0.407899 0.250560 -0.062500 1 0 0 0 0 0 3 965292
-0.002314 0.000381 0.119741 0.300836 -0.394950 0.255691 -0.062500 1 0 0 0 0 0 3 966312
-0.002314 0.000382 0.119742 0.307094 -0.388458 0.257491 -0.062500 1 0 0 0 0 0 3 967311
-0.002314 0.000382 0.119742 0.310228 -0.385225 0.258118 -0.062500 1 0 0 0 0 0 3 968376
-0.002313 0.000382 0.119742 0.311811 -0.383597 0.258329 -0.062500 1 0 0 0 0 0 3 969367
-0.002301 0.000396 0.119752 0.134615 -0.574058 0.108155 -0.062500 1 0 0 0 0 0 3 970378
-0.002294 0.000402 0.119756 0.193376 -0.509311 0.181672 -0.062500 1 0 0 0 0 0 3 971370
-0.002291 0.000406 0.119757 0.238328 -0.461014 0.219702 -0.062500 1 0 0 0 0 0 3 972383
-0.002289 0.000408 0.119758 0.262638 -0.435297 0.234146 -0.062500 1 0 0 0 0 0 3 973370
-0.002288 0.000408 0.119758 0.275058 -0.422301 0.239278 -0.062500 1 0 0 0 0 0 3 974346
-0.002288 0.000409 0.119758 0.281333 -0.415776 0.241061 -0.062500 1 0 0 0 0 0 3 975345
-0.002288 0.000409 0.119758 0.284497 -0.412525 0.241691 -0.062500 1 0 0 0 0 0 3 976359
-0.002288 0.000409 0.119758 0.286062 -0.410902 0.241902 -0.062500 1 0 0 0 0 0 3 977379
-0.002275 0.000423 0.119769 0.108790 -0.601452 0.091859 -0.062500 1 0 0 0 0 0 3 978370
-0.002269 0.000430 0.119772 0.167609 -0.536663 0.165308 -0.062500 1 0 0 0 0 0 3 979345
-0.002265 0.000433 0.119774 0.212577 -0.488337 0.203310 -0.062500 1 0 0 0 0 0 3 980381
-0.002264 0.000435 0.119774 0.236889 -0.462616 0.217729 -0.062500 1 0 0 0 0 0 3 981371
-0.002263 0.000436 0.119774 0.249331 -0.449599 0.222864 -0.062500 1 0 0 0 0 0 3 982345
-0.002262 0.000436 0.119774 0.255593 -0.443086 0.224650 -0.062500 1 0 0 0 0 0 3 983344
-0.002262 0.000436 0.119774 0.258757 -0.439836 0.225278 -0.062500 1 0 0 0 0 0 3 984362
-0.002262 0.000436 0.119774 0.260330 -0.438204 0.225494 -0.062500 1 0 0 0 0 0 3 985368
-0.002249 0.000450 0.119785 0.082950 -0.628864 0.075570 -0.062500 1 0 0 0 0 0 3 986370
-0.002243 0.000457 0.119789 0.141827 -0.564016 0.148950 -0.062500 1 0 0 0 0 0 3 987379
-0.002239 0.000460 0.119790 0.186814 -0.515671 0.186928 -0.062500 1 0 0 0 0 0 3 988413
-0.002238 0.000462 0.119791 0.211134 -0.489926 0.201343 -0.062500 1 0 0 0 0 0 3 989376
-0.002237 0.000463 0.119791 0.223575 -0.476922 0.206471 -0.062500 1 0 0 0 0 0 3 990372
-0.002237 0.000463 0.119791 0.229852 -0.470412 0.208246 -0.062500 1 0 0 0 0 0 3 991375
-0.002236 0.000464 0.119791 0.233014 -0.467150 0.208884 -0.062500 1 0 0 0 0 0 3 992379
-0.002236 0.000464 0.119791 0.234592 -0.465527 0.209088 -0.062500 1 0 0 0 0 0 3 993373
-0.002236 0.000464 0.119791 0.235382 -0.464701 0.209166 -0.062500 1 0 0 0 0 0 3 994343
-0.002236 0.000464 0.119791 0.235784 -0.464293 0.209194 -0.062500 1 0 0 0 0 0 3 995345
-0.002236 0.000464 0.119791 0.235984 -0.464100 0.209207 -0.062500 1 0 0 0 0 0 3 996382
-0.002236 0.000464 0.119791 0.236078 -0.464003 0.209196 -0.062500 1 0 0 0 0 0 3 997370
-0.002236 0.000464 0.119791 0.236124 -0.463955 0.209209 -0.062500 1 0 0 0 0 0 3 998343
-0.002223 0.000478 0.119801 0.057870 -0.655483 0.059332 -0.062500 1 0 0 0 0 0 3 999344
-0.002217 0.000484 0.119805 0.116419 -0.590991 0.132635 -0.062500 1 0 0 0 0 0 4 358
-0.002214 0.000488 0.119806 0.161227 -0.542820 0.170560 -0.062500 1 0 0 0 0 0 4 1345
-0.002212 0.000490 0.119807 0.185464 -0.517161 0.184967 -0.062500 1 0 0 0 0 0 4 2372
-0.002211 0.000490 0.119807 0.197868 -0.504212 0.190079 -0.062500 1 0 0 0 0 0 4 3367
-0.002211 0.000491 0.119807 0.204124 -0.497710 0.191868 -0.062500 1 0 0 0 0 0 4 4403
-0.002211 0.000491 0.119807 0.207259 -0.494460 0.192498 -0.062500 1 0 0 0 0 0 4 5368
-0.002211 0.000491 0.119807 0.208838 -0.492849 0.192707 -0.062500 1 0 0 0 0 0 4 6352
-0.002210 0.000491 0.119807 0.209632 -0.492036 0.192772 -0.062500 1 0 0 0 0 0 4 7366
-0.002210 0.000491 0.119807 0.210023 -0.491626 0.192804 -0.062500 1 0 0 0 0 0 4 8388
-0.002198 0.000505 0.119818 0.031843 -0.683104 0.043070 -0.062500 1 0 0 0 0 0 4 9365
-0.002191 0.000512 0.119822 0.090515 -0.618473 0.116308 -0.062500 1 0 0 0 0 0 4 10351
-0.002188 0.000515 0.119823 0.135411 -0.570210 0.154205 -0.062500 1 0 0 0 0 0 4 11365
-0.002186 0.000517 0.119823 0.159665 -0.544533 0.168594 -0.062500 1 0 0 0 0 0 4 12384
-0.002185 0.000518 0.119823 0.172078 -0.531559 0.173717 -0.062500 1 0 0 0 0 0 4 13366
-0.002185 0.000518 0.119824 0.178349 -0.525055 0.175497 -0.062500 1 0 0 0 0 0 4 14350
-0.002185 0.000518 0.119824 0.181489 -0.521817 0.176112 -0.062500 1 0 0 0 0 0 4 15379
-0.002185 0.000518 0.119824 0.183073 -0.520187 0.176337 -0.062500 1 0 0 0 0 0 4 16402
-0.002172 0.000532 0.119834 0.005376 -0.711141 0.026789 -0.062500 1 0 0 0 0 0 4 17294
-0.002165 0.000539 0.119838 0.064390 -0.646166 0.099974 -0.062500 1 0 0 0 0 0 4 18293
-0.002162 0.000542 0.119839 0.109453 -0.597729 0.137859 -0.062500 1 0 0 0 0 0 4 19283
-0.002161 0.000544 0.119840 0.133803 -0.571967 0.152241 -0.062500 1 0 0 0 0 0 4 20292
-0.002160 0.000545 0.119840 0.146269 -0.558939 0.157349 -0.062500 1 0 0 0 0 0 4 21285
-0.002159 0.000545 0.119840 0.152545 -0.552429 0.159144 -0.062500 1 0 0 0 0 0 4 22291
-0.002146 0.000559 0.119851 -0.022890 -0.741046 0.010261 -0.062500 1 0 0 0 0 0 4 23283
-0.002140 0.000566 0.119854 0.037365 -0.674786 0.083576 -0.062500 1 0 0 0 0 0 4 24291
-0.002136 0.000570 0.119856 0.083057 -0.625721 0.121493 -0.062500 1 0 0 0 0 0 4 25283
-0.002135 0.000572 0.119856 0.107722 -0.599648 0.135887 -0.062500 1 0 0 0 0 0 4 26292
-0.002134 0.000572 0.119856 0.120311 -0.586463 0.141004 -0.062500 1 0 0 0 0 0 4 27283
-0.002134 0.000573 0.119856 0.126680 -0.579867 0.142791 -0.062500 1 0 0 0 0 0 4 28293
-0.002133 0.000573 0.119856 0.129866 -0.576567 0.143410 -0.062500 1 0 0 0 0 0 4 29293
-0.002120 0.000587 0.119867 -0.047213 -0.766893 -0.005743 -0.062500 1 0 0 0 0 0 4 30287
-0.002114 0.000594 0.119871 0.012304 -0.701396 0.067376 -0.062500 1 0 0 0 0 0 4 31286
-0.002111 0.000597 0.119872 0.057632 -0.652714 0.105200 -0.062500 1 0 0 0 0 0 4 32285
-0.002109 0.000599 0.119872 0.082098 -0.626819 0.119567 -0.062500 1 0 0 0 0 0 4 33293
-0.002095 0.000614 0.119883 -0.084159 -0.805808 -0.024579 -0.062500 1 0 0 0 0 0 4 34298
-0.002088 0.000621 0.119887 -0.019103 -0.734544 0.050192 -0.062500 1 0 0 0 0 0 4 35306
-0.002085 0.000624 0.119888 0.029011 -0.682962 0.088579 -0.062500 1 0 0 0 0 0 4 36314
-0.002083 0.000626 0.119889 0.054896 -0.655638 0.103146 -0.062500 1 0 0 0 0 0 4 37295
-0.002082 0.000627 0.119889 0.068087 -0.641839 0.108317 -0.062500 1 0 0 0 0 0 4 38286
-0.002082 0.000628 0.119889 0.074750 -0.634936 0.110132 -0.062500 1 0 0 0 0 0 4 39300
-0.002069 0.000642 0.119900 -0.100787 -0.823666 -0.038367 -0.062500 1 0 0 0 0 0 4 40298
-0.002062 0.000648 0.119903 -0.040293 -0.757162 0.034760 -0.062500 1 0 0 0 0 0 4 41298
-0.002059 0.000652 0.119905 0.005526 -0.707967 0.072584 -0.062500 1 0 0 0 0 0 4 42297
-0.002057 0.000654 0.119905 0.030236 -0.681832 0.086943 -0.062500 1 0 0 0 0 0 4 43270
-0.002044 0.000668 0.119916 -0.136130 -0.860915 -0.056951 -0.062500 1 0 0 0 0 0 4 44296
-0.002037 0.000676 0.119920 -0.070893 -0.789492 0.017688 -0.062500 1 0 0 0 0 0 4 45314
-0.002033 0.000679 0.119921 -0.022712 -0.737831 0.056021 -0.062500 1 0 0 0 0 0 4 46313
-0.002032 0.000681 0.119921 0.003203 -0.710460 0.070550 -0.062500 1 0 0 0 0 0 4 47313
-0.002031 0.000682 0.119921 0.016416 -0.696650 0.075715 -0.062500 1 0 0 0 0 0 4 48318
-0.002030 0.000682 0.119921 0.023094 -0.689733 0.077527 -0.062500 1 0 0 0 0 0 4 49308
-0.002030 0.000683 0.119922 0.026437 -0.686284 0.078156 -0.062500 1 0 0 0 0 0 4 50307
-0.002017 0.000696 0.119932 -0.150966 -0.876954 -0.070492 -0.062500 1 0 0 0 0 0 4 51308
-0.002011 0.000703 0.119936 -0.091209 -0.811213 0.002368 -0.062500 1 0 0 0 0 0 4 52342
-0.002007 0.000707 0.119937 -0.045777 -0.762397 0.040055 -0.062500 1 0 0 0 0 0 4 53398
-0.002006 0.000709 0.119938 -0.021252 -0.736453 0.054381 -0.062500 1 0 0 0 0 0 4 54378
-0.002005 0.000709 0.119938 -0.008736 -0.723357 0.059485 -0.062500 1 0 0 0 0 0 4 55343
-0.002004 0.000710 0.119938 -0.002401 -0.716800 0.061258 -0.062500 1 0 0 0 0 0 4 56385
-0.002004 0.000710 0.119938 0.000762 -0.713523 0.061885 -0.062500 1 0 0 0 0 0 4 57368
-0.002004 0.000710 0.119938 0.002363 -0.711889 0.062099 -0.062500 1 0 0 0 0 0 4 58365
-0.001991 0.000724 0.119948 -0.176029 -0.903565 -0.086576 -0.062500 1 0 0 0 0 0 4 59366
-0.001985 0.000731 0.119952 -0.116676 -0.838217 -0.013826 -0.062500 1 0 0 0 0 0 4 60401
-0.001981 0.000734 0.119953 -0.071427 -0.789619 0.023819 -0.062500 1 0 0 0 0 0 4 61372
-0.001980 0.000736 0.119954 -0.047000 -0.763782 0.038125 -0.062500 1 0 0 0 0 0 4 62340
-0.001979 0.000737 0.119954 -0.034529 -0.750720 0.043218 -0.062500 1 0 0 0 0 0 4 63342
-0.001979 0.000737 0.119954 -0.028236 -0.744204 0.044992 -0.062500 1 0 0 0 0 0 4 64382
-0.001978 0.000737 0.119954 -0.025079 -0.740949 0.045618 -0.062500 1 0 0 0 0 0 4 65366
-0.001978 0.000738 0.119954 -0.023502 -0.739312 0.045823 -0.062500 1 0 0 0 0 0 4 66342
-0.001978 0.000738 0.119954 -0.022695 -0.738496 0.045897 -0.062500 1 0 0 0 0 0 4 67341
-0.001978 0.000738 0.119954 -0.022301 -0.738086 0.045928 -0.062500 1 0 0 0 0 0 4 68400
-0.001978 0.000738 0.119954 -0.022102 -0.737892 0.045940 -0.062500 1 0 0 0 0 0 4 69341
-0.001978 0.000738 0.119954 -0.021999 -0.737786 0.045936 -0.062500 1 0 0 0 0 0 4 70350
-0.001978 0.000738 0.119954 -0.021952 -0.737737 0.045950 -0.062500 1 0 0 0 0 0 4 71375
-0.001978 0.000738 0.119954 -0.021924 -0.737708 0.045932 -0.062500 1 0 0 0 0 0 4 72389
-0.001965 0.000751 0.119965 -0.201206 -0.930294 -0.102673 -0.062500 1 0 0 0 0 0 4 73371
-0.001959 0.000758 0.119968 -0.142182 -0.865307 -0.030016 -0.062500 1 0 0 0 0 0 4 74368
-0.001956 0.000762 0.119970 -0.097116 -0.816874 0.007589 -0.062500 1 0 0 0 0 0 4 75376
-0.001954 0.000763 0.119970 -0.072783 -0.791118 0.021874 -0.062500 1 0 0 0 0 0 4 76413
-0.001953 0.000764 0.119970 -0.060360 -0.778119 0.026963 -0.062500 1 0 0 0 0 0 4 77364
-0.001953 0.000765 0.119970 -0.054085 -0.771623 0.028739 -0.062500 1 0 0 0 0 0 4 78341
-0.001952 0.000765 0.119970 -0.050927 -0.768368 0.029363 -0.062500 1 0 0 0 0 0 4 79340
-0.001952 0.000765 0.119970 -0.049365 -0.766746 0.029574 -0.062500 1 0 0 0 0 0 4 80357
-0.001952 0.000765 0.119970 -0.048560 -0.765932 0.029648 -0.062500 1 0 0 0 0 0 4 81339
-0.001952 0.000765 0.119970 -0.048174 -0.765530 0.029672 -0.062500 1 0 0 0 0 0 4 82340
-0.001952 0.000765 0.119970 -0.047968 -0.765328 0.029690 -0.062500 1 0 0 0 0 0 4 83339
-0.001952 0.000765 0.119970 -0.047864 -0.765221 0.029687 -0.062500 1 0 0 0 0 0 4 84356
-0.001952 0.000765 0.119970 -0.047816 -0.765171 0.029681 -0.062500 1 0 0 0 0 0 4 85364
-0.001952 0.000765 0.119970 -0.047797 -0.765151 0.029693 -0.062500 1 0 0 0 0 0 4 86349
-0.001952 0.000765 0.119970 -0.047788 -0.765142 0.029682 -0.062500 1 0 0 0 0 0 4 87364
-0.001952 0.000765 0.119970 -0.047779 -0.765133 0.029687 -0.062500 1 0 0 0 0 0 4 88399
-0.001952 0.000765 0.119970 -0.047779 -0.765132 0.029687 -0.062500 1 0 0 0 0 0 4 89362
-0.001952 0.000765 0.119970 -0.047771 -0.765124 0.029695 -0.062500 1 0 0 0 0 0 4 90347
-0.001952 0.000765 0.119970 -0.047766 -0.765135 0.029682 -0.062500 1 0 0 0 0 0 4 91361
-0.001952 0.000765 0.119970 -0.047769 -0.765125 0.029694 -0.062500 1 0 0 0 0 0 4 92379
-0.001952 0.000765 0.119970 -0.047781 -0.765121 0.029682 -0.062500 1 0 0 0 0 0 4 93360
-0.001952 0.000765 0.119970 -0.047759 -0.765126 0.029688 -0.062500 1 0 0 0 0 0 4 94346
-0.001952 0.000765 0.119970 -0.047777 -0.765132 0.029688 -0.062500 1 0 0 0 0 0 4 95358
-0.001952 0.000765 0.119970 -0.047774 -0.765113 0.029688 -0.062500 1 0 0 0 0 0 4 96378
-0.001952 0.000765 0.119970 -0.047767 -0.765134 0.029681 -0.062500 1 0 0 0 0 0 4 97359
-0.001952 0.000765 0.119970 -0.047769 -0.765124 0.029694 -0.062500 1 0 0 0 0 0 4 98345
-0.001933 0.000761 0.119960 -0.311790 -0.702287 0.168433 -0.062500 1 0 0 0 0 0 4 99359
-0.001911 0.000772 0.119968 -0.401451 -0.916443 -0.047738 -0.062500 1 0 0 0 0 0 4 100397
-0.001900 0.000778 0.119970 -0.275991 -0.867215 -0.010294 -0.062500 1 0 0 0 0 0 4 101290
-0.001894 0.000781 0.119971 -0.195775 -0.827081 0.013900 -0.062500 1 0 0 0 0 0 4 102289
-0.001892 0.000782 0.119971 -0.153761 -0.805525 0.023404 -0.062500 1 0 0 0 0 0 4 103280
-0.001890 0.000783 0.119971 -0.132506 -0.794604 0.026817 -0.062500 1 0 0 0 0 0 4 104288
-0.001890 0.000783 0.119971 -0.121828 -0.789136 0.028010 -0.062500 1 0 0 0 0 0 4 105281
-0.001889 0.000784 0.119971 -0.116487 -0.786417 0.028423 -0.062500 1 0 0 0 0 0 4 106290
-0.001889 0.000784 0.119971 -0.113805 -0.785041 0.028561 -0.062500 1 0 0 0 0 0 4 107280
-0.001889 0.000784 0.119971 -0.112458 -0.784363 0.028622 -0.062500 1 0 0 0 0 0 4 108288
-0.001889 0.000784 0.119971 -0.111806 -0.784025 0.028638 -0.062500 1 0 0 0 0 0 4 109280
-0.001889 0.000784 0.119971 -0.111458 -0.783846 0.028638 -0.062500 1 0 0 0 0 0 4 110288
-0.001889 0.000784 0.119971 -0.111308 -0.783759 0.028641 -0.062500 1 0 0 0 0 0 4 111280
-0.001889 0.000784 0.119971 -0.111212 -0.783722 0.028649 -0.062500 1 0 0 0 0 0 4 112289
-0.001889 0.000784 0.119971 -0.111169 -0.783697 0.028644 -0.062500 1 0 0 0 0 0 4 113279
-0.001889 0.000784 0.119971 -0.111147 -0.783689 0.028644 -0.062500 1 0 0 0 0 0 4 114312
-0.001889 0.000784 0.119971 -0.111146 -0.783689 0.028644 -0.062500 1 0 0 0 0 0 4 115283
-0.001889 0.000784 0.119971 -0.111126 -0.783684 0.028645 -0.062500 1 0 0 0 0 0 4 116294
-0.001889 0.000784 0.119971 -0.111123 -0.783683 0.028645 -0.062500 1 0 0 0 0 0 4 117280
-0.001889 0.000784 0.119971 -0.111126 -0.783672 0.028638 -0.062500 1 0 0 0 0 0 4 118293
-0.001889 0.000784 0.119971 -0.111135 -0.783679 0.028650 -0.062500 1 0 0 0 0 0 4 119270
-0.001889 0.000784 0.119971 -0.111133 -0.783692 0.028639 -0.062500 1 0 0 0 0 0 4 120300
-0.001889 0.000784 0.119971 -0.111125 -0.783685 0.028644 -0.062500 1 0 0 0 0 0 4 121297
-0.001889 0.000784 0.119971 -0.111127 -0.783672 0.028637 -0.062500 1 0 0 0 0 0 4 122295
-0.001889 0.000784 0.119971 -0.111136 -0.783680 0.028650 -0.062500 1 0 0 0 0 0 4 123296
-0.001889 0.000784 0.119971 -0.111125 -0.783683 0.028645 -0.062500 1 0 0 0 0 0 4 124296
-0.001889 0.000784 0.119971 -0.111127 -0.783672 0.028638 -0.062500 1 0 0 0 0 0 4 125304
-0.001889 0.000784 0.119971 -0.111136 -0.783679 0.028650 -0.062500 1 0 0 0 0 0 4 126306
-0.001889 0.000784 0.119971 -0.111125 -0.783683 0.028645 -0.062500 1 0 0 0 0 0 4 127305
-0.001889 0.000784 0.119971 -0.111127 -0.783672 0.028638 -0.062500 1 0 0 0 0 0 4 128340
-0.001889 0.000784 0.119971 -0.111124 -0.783682 0.028644 -0.062500 1 0 0 0 0 0 4 129310
-0.001889 0.000784 0.119971 -0.111136 -0.783680 0.028651 -0.062500 1 0 0 0 0 0 4 130310
-0.001889 0.000784 0.119971 -0.111125 -0.783683 0.028645 -0.062500 1 0 0 0 0 0 4 131308
-0.001889 0.000784 0.119971 -0.111127 -0.783672 0.028638 -0.062500 1 0 0 0 0 0 4 132316
-0.001889 0.000784 0.119971 -0.111124 -0.783682 0.028644 -0.062500 1 0 0 0 0 0 4 133305
-0.001889 0.000784 0.119971 -0.111135 -0.783680 0.028651 -0.062500 1 0 0 0 0 0 4 134302
-0.001889 0.000784 0.119971 -0.111128 -0.783671 0.028639 -0.062500 1 0 0 0 0 0 4 135308
-0.001889 0.000784 0.119971 -0.111124 -0.783682 0.028644 -0.062500 1 0 0 0 0 0 4 136346
-0.001889 0.000784 0.119971 -0.111123 -0.783683 0.028645 -0.062500 1 0 0 0 0 0 4 137362
-0.001889 0.000784 0.119971 -0.111135 -0.783680 0.028651 -0.062500 1 0 0 0 0 0 4 138367
-0.001889 0.000784 0.119971 -0.111136 -0.783680 0.028632 -0.062500 1 0 0 0 0 0 4 139363
-0.001889 0.000784 0.119971 -0.111125 -0.783683 0.028643 -0.062500 1 0 0 0 0 0 4 140354
-0.001889 0.000784 0.119971 -0.111124 -0.783684 0.028644 -0.062500 1 0 0 0 0 0 4 141371
-0.001889 0.000784 0.119971 -0.111136 -0.783681 0.028651 -0.062500 1 0 0 0 0 0 4 142363
-0.001889 0.000784 0.119971 -0.111128 -0.783672 0.028638 -0.062500 1 0 0 0 0 0 4 143336
-0.001889 0.000784 0.119971 -0.111124 -0.783682 0.028644 -0.062500 1 0 0 0 0 0 4 144389
-0.001889 0.000784 0.119971 -0.111123 -0.783684 0.028644 -0.062500 1 0 0 0 0 0 4 145363
-0.001889 0.000784 0.119971 -0.111139 -0.783669 0.028644 -0.062500 1 0 0 0 0 0 4 146364
-0.001889 0.000784 0.119971 -0.111125 -0.783682 0.028644 -0.062500 1 0 0 0 0 0 4 147339
-0.001889 0.000784 0.119971 -0.111124 -0.783683 0.028645 -0.062500 1 0 0 0 0 0 4 148370
-0.001889 0.000784 0.119971 -0.111123 -0.783684 0.028645 -0.062500 1 0 0 0 0 0 4 149361
-0.001889 0.000784 0.119971 -0.111139 -0.783669 0.028644 -0.062500 1 0 0 0 0 0 4 150339
-0.001889 0.000784 0.119971 -0.111125 -0.783682 0.028645 -0.062500 1 0 0 0 0 0 4 151338
-0.001889 0.000784 0.119971 -0.111123 -0.783683 0.028645 -0.062500 1 0 0 0 0 0 4 152403
-0.001889 0.000784 0.119971 -0.111126 -0.783672 0.028638 -0.062500 1 0 0 0 0 0 4 153362
-0.001889 0.000784 0.119971 -0.111136 -0.783679 0.028650 -0.062500 1 0 0 0 0 0 4 154374
-0.001889 0.000784 0.119971 -0.111125 -0.783683 0.028645 -0.062500 1 0 0 0 0 0 4 155368
-0.001889 0.000784 0.119971 -0.111123 -0.783683 0.028645 -0.062500 1 0 0 0 0 0 4 156389
-0.001889 0.000784 0.119971 -0.111126 -0.783672 0.028638 -0.062500 1 0 0 0 0 0 4 157368
-0.001889 0.000784 0.119971 -0.111135 -0.783679 0.028650 -0.062500 1 0 0 0 0 0 4 158370
-0.001889 0.000784 0.119971 -0.111133 -0.783692 0.028639 -0.062500 1 0 0 0 0 0 4 159363
-0.001889 0.000784 0.119971 -0.111124 -0.783685 0.028644 -0.062500 1 0 0 0 0 0 4 160420
-0.001889 0.000784 0.119971 -0.111139 -0.783670 0.028644 -0.062500 1 0 0 0 0 0 4 161362
-0.001889 0.000784 0.119971 -0.111126 -0.783682 0.028644 -0.062500 1 0 0 0 0 0 4 162374
-0.001889 0.000784 0.119971 -0.111124 -0.783684 0.028645 -0.062500 1 0 0 0 0 0 4 163342
-0.001889 0.000784 0.119971 -0.111127 -0.783672 0.028638 -0.062500 1 0 0 0 0 0 4 164376
-0.001889 0.000784 0.119971 -0.111136 -0.783679 0.028650 -0.062500 1 0 0 0 0 0 4 165363
-0.001889 0.000784 0.119971 -0.111125 -0.783683 0.028645 -0.062500 1 0 0 0 0 0 4 166335
-0.001889 0.000784 0.119971 -0.111124 -0.783684 0.028645 -0.062500 1 0 0 0 0 0 4 167336
-0.001889 0.000784 0.119971 -0.111127 -0.783672 0.028638 -0.062500 1 0 0 0 0 0 4 168381
-0.001889 0.000784 0.119971 -0.111136 -0.783679 0.028650 -0.062500 1 0 0 0 0 0 4 169362
-0.001889 0.000784 0.119971 -0.111125 -0.783683 0.028645 -0.062500 1 0 0 0 0 0 4 170348
-0.001889 0.000784 0.119971 -0.111127 -0.783672 0.028638 -0.062500 1 0 0 0 0 0 4 171361
-0.001889 0.000784 0.119971 -0.111124 -0.783682 0.028644 -0.062500 1 0 0 0 0 0 4 172399
-0.001889 0.000784 0.119971 -0.111135 -0.783680 0.028651 -0.062500 1 0 0 0 0 0 4 173361
-0.001889 0.000784 0.119971 -0.111128 -0.783671 0.028639 -0.062500 1 0 0 0 0 0 4 174345
-0.001889 0.000784 0.119971 -0.111124 -0.783682 0.028644 -0.062500 1 0 0 0 0 0 4 175361
-0.001889 0.000784 0.119971 -0.111123 -0.783683 0.028645 -0.062500 1 0 0 0 0 0 4 176381
-0.001889 0.000784 0.119971 -0.111135 -0.783680 0.028651 -0.062500 1 0 0 0 0 0 4 177359
-0.001889 0.000784 0.119971 -0.111136 -0.783680 0.028632 -0.062500 1 0 0 0 0 0 4 178344
-0.001889 0.000784 0.119971 -0.111125 -0.783683 0.028643 -0.062500 1 0 0 0 0 0 4 179363
-0.001889 0.000784 0.119971 -0.111124 -0.783684 0.028644 -0.062500 1 0 0 0 0 0 4 180375
-0.001889 0.000784 0.119971 -0.111136 -0.783681 0.028651 -0.062500 1 0 0 0 0 0 4 181359
-0.001889 0.000784 0.119971 -0.111128 -0.783672 0.028638 -0.062500 1 0 0 0 0 0 4 182344
-0.001889 0.000784 0.119971 -0.111124 -0.783682 0.028644 -0.062500 1 0 0 0 0 0 4 183358
-0.001889 0.000784 0.119971 -0.111123 -0.783684 0.028644 -0.062500 1 0 0 0 0 0 4 184396
-0.001889 0.000784 0.119971 -0.111139 -0.783669 0.028644 -0.062500 1 0 0 0 0 0 4 185280
-0.001889 0.000784 0.119971 -0.111125 -0.783682 0.028644 -0.062500 1 0 0 0 0 0 4 186287
-0.001889 0.000784 0.119971 -0.111124 -0.783683 0.028644 -0.062500 1 0 0 0 0 0 4 187277
-0.001889 0.000784 0.119971 -0.111123 -0.783684 0.028645 -0.062500 1 0 0 0 0 0 4 188287
-0.001889 0.000784 0.119971 -0.111139 -0.783669 0.028644 -0.062500 1 0 0 0 0 0 4 189277
-0.001889 0.000784 0.119971 -0.111125 -0.783682 0.028645 -0.062500 1 0 0 0 0 0 4 190288
-0.001889 0.000784 0.119971 -0.111123 -0.783683 0.028645 -0.062500 1 0 0 0 0 0 4 191277
-0.001889 0.000784 0.119971 -0.111126 -0.783672 0.028638 -0.062500 1 0 0 0 0 0 4 192287
-0.001889 0.000784 0.119971 -0.111136 -0.783679 0.028650 -0.062500 1 0 0 0 0 0 4 193278
-0.001889 0.000784 0.119971 -0.111125 -0.783683 0.028645 -0.062500 1 0 0 0 0 0 4 194287
-0.001889 0.000784 0.119971 -0.111123 -0.783683 0.028645 -0.062500 1 0 0 0 0 0 4 195278
-0.001889 0.000784 0.119971 -0.111126 -0.783672 0.028638 -0.062500 1 0 0 0 0 0 4 196287
-0.001889 0.000784 0.119971 -0.111135 -0.783679 0.028650 -0.062500 1 0 0 0 0 0 4 197277
-0.001889 0.000784 0.119971 -0.111124 -0.783683 0.028645 -0.062500 1 0 0 0 0 0 4 198296
-0.001889 0.000784 0.119971 -0.111135 -0.783681 0.028631 -0.062500 1 0 0 0 0 0 4 199290
-0.001889 0.000784 0.119971 -0.111137 -0.783680 0.028649 -0.062500 1 0 0 0 0 0 4 200300
-0.001889 0.000784 0.119971 -0.111125 -0.783683 0.028645 -0.062500 1 0 0 0 0 0 4 201291
-0.001889 0.000784 0.119971 -0.111124 -0.783684 0.028645 -0.062500 1 0 0 0 0 0 4 202293
-0.001889 0.000784 0.119971 -0.111127 -0.783672 0.028638 -0.062500 1 0 0 0 0 0 4 203279
-0.001889 0.000784 0.119971 -0.111136 -0.783679 0.028650 -0.062500 1 0 0 0 0 0 4 204299
-0.001889 0.000784 0.119971 -0.111125 -0.783683 0.028645 -0.062500 1 0 0 0 0 0 4 205297
-0.001889 0.000784 0.119971 -0.111124 -0.783684 0.028645 -0.062500 1 0 0 0 0 0 4 206265
-0.001889 0.000784 0.119971 -0.111127 -0.783672 0.028638 -0.062500 1 0 0 0 0 0 4 207294
-0.001889 0.000784 0.119971 -0.111136 -0.783679 0.028650 -0.062500 1 0 0 0 0 0 4 208291
-0.001889 0.000784 0.119971 -0.111125 -0.783683 0.028645 -0.062500 1 0 0 0 0 0 4 209304
-0.001889 0.000784 0.119971 -0.111127 -0.783672 0.028638 -0.062500 1 0 0 0 0 0 4 210303
-0.001889 0.000784 0.119971 -0.111124 -0.783682 0.028644 -0.062500 1 0 0 0 0 0 4 211302
-0.001889 0.000784 0.119971 -0.111135 -0.783680 0.028651 -0.062500 1 0 0 0 0 0 4 212335
-0.001889 0.000784 0.119971 -0.111128 -0.783671 0.028639 -0.062500 1 0 0 0 0 0 4 213286
-0.001889 0.000784 0.119971 -0.111124 -0.783682 0.028644 -0.062500 1 0 0 0 0 0 4 214308
-0.001889 0.000784 0.119971 -0.111123 -0.783683 0.028644 -0.062500 1 0 0 0 0 0 4 215304
-0.001889 0.000784 0.119971 -0.111135 -0.783680 0.028651 -0.062500 1 0 0 0 0 0 4 216312
-0.001889 0.000784 0.119971 -0.111136 -0.783680 0.028632 -0.062500 1 0 0 0 0 0 4 217301
-0.001889 0.000784 0.119971 -0.111125 -0.783683 0.028643 -0.062500 1 0 0 0 0 0 4 218300
-0.001889 0.000784 0.119971 -0.111136 -0.783681 0.028651 -0.062500 1 0 0 0 0 0 4 219306
-0.001889 0.000784 0.119971 -0.111125 -0.783683 0.028645 -0.062500 1 0 0 0 0 0 4 220325
-0.001889 0.000784 0.119971 -0.111127 -0.783672 0.028638 -0.062500 1 0 0 0 0 0 4 221303
-0.001889 0.000784 0.119971 -0.111124 -0.783682 0.028644 -0.062500 1 0 0 0 0 0 4 222303
-0.001889 0.000784 0.119971 -0.111136 -0.783681 0.028651 -0.062500 1 0 0 0 0 0 4 223301
-0.001889 0.000784 0.119971 -0.111128 -0.783672 0.028638 -0.062500 1 0 0 0 0 0 4 224311
-0.001889 0.000784 0.119971 -0.111124 -0.783682 0.028644 -0.062500 1 0 0 0 0 0 4 225301
-0.001889 0.000784 0.119971 -0.111123 -0.783683 0.028644 -0.062500 1 0 0 0 0 0 4 226302
-0.001889 0.000784 0.119971 -0.111135 -0.783681 0.028651 -0.062500 1 0 0 0 0 0 4 227301
-0.001889 0.000784 0.119971 -0.111128 -0.783672 0.028639 -0.062500 1 0 0 0 0 0 4 228313
-0.001889 0.000784 0.119971 -0.111124 -0.783682 0.028644 -0.062500 1 0 0 0 0 0 4 229303
-0.001889 0.000784 0.119971 -0.111123 -0.783683 0.028645 -0.062500 1 0 0 0 0 0 4 230303
-0.001889 0.000784 0.119971 -0.111139 -0.783669 0.028644 -0.062500 1 0 0 0 0 0 4 231301
-0.001870 0.000779 0.119961 -0.374982 -0.720856 0.167598 -0.062500 1 0 0 0 0 0 4 232322
-0.001861 0.000777 0.119958 -0.285335 -0.742316 0.099770 -0.062500 1 0 0 0 0 0 4 233292
-0.001856 0.000776 0.119957 -0.218986 -0.758123 0.064564 -0.062500 1 0 0 0 0 0 4 234302
-0.001854 0.000775 0.119956 -0.183873 -0.766448 0.051183 -0.062500 1 0 0 0 0 0 4 235303
-0.001853 0.000775 0.119956 -0.166211 -0.770627 0.046408 -0.062500 1 0 0 0 0 0 4 236333
-0.001852 0.000775 0.119956 -0.157385 -0.772718 0.044745 -0.062500 1 0 0 0 0 0 4 237359
-0.001852 0.000775 0.119956 -0.152986 -0.773749 0.044168 -0.062500 1 0 0 0 0 0 4 238329
-0.001852 0.000775 0.119956 -0.150776 -0.774271 0.043966 -0.062500 1 0 0 0 0 0 4 239364
-0.001851 0.000775 0.119956 -0.149682 -0.774530 0.043889 -0.062500 1 0 0 0 0 0 4 240384
-0.001851 0.000775 0.119956 -0.149148 -0.774656 0.043868 -0.062500 1 0 0 0 0 0 4 241366
-0.001851 0.000775 0.119956 -0.148863 -0.774713 0.043860 -0.062500 1 0 0 0 0 0 4 242360
-0.001851 0.000775 0.119956 -0.148724 -0.774755 0.043862 -0.062500 1 0 0 0 0 0 4 243370
-0.001851 0.000775 0.119956 -0.148657 -0.774772 0.043851 -0.062500 1 0 0 0 0 0 4 244408
-0.001851 0.000775 0.119956 -0.148630 -0.774779 0.043857 -0.062500 1 0 0 0 0 0 4 245361
-0.001851 0.000775 0.119956 -0.148597 -0.774776 0.043852 -0.062500 1 0 0 0 0 0 4 246360
-0.001851 0.000775 0.119956 -0.148590 -0.774787 0.043858 -0.062500 1 0 0 0 0 0 4 247337
-0.001851 0.000775 0.119956 -0.148593 -0.774776 0.043852 -0.062500 1 0 0 0 0 0 4 248351
-0.001851 0.000775 0.119956 -0.148590 -0.774786 0.043858 -0.062500 1 0 0 0 0 0 4 249336
-0.001851 0.000775 0.119956 -0.148590 -0.774788 0.043859 -0.062500 1 0 0 0 0 0 4 250335
-0.001851 0.000775 0.119956 -0.148602 -0.774785 0.043845 -0.062500 1 0 0 0 0 0 4 251333
-0.001851 0.000775 0.119956 -0.148592 -0.774788 0.043857 -0.062500 1 0 0 0 0 0 4 252392
-0.001851 0.000775 0.119956 -0.148591 -0.774788 0.043859 -0.062500 1 0 0 0 0 0 4 253364
-0.001851 0.000775 0.119956 -0.148591 -0.774788 0.043859 -0.062500 1 0 0 0 0 0 4 254372
-0.001851 0.000775 0.119956 -0.148594 -0.774777 0.043852 -0.062500 1 0 0 0 0 0 4 255342
-0.001851 0.000775 0.119956 -0.148591 -0.774787 0.043858 -0.062500 1 0 0 0 0 0 4 256393
-0.001851 0.000775 0.119956 -0.148591 -0.774788 0.043859 -0.062500 1 0 0 0 0 0 4 257345
-0.001851 0.000775 0.119956 -0.148582 -0.774779 0.043846 -0.062500 1 0 0 0 0 0 4 258361
-0.001851 0.000775 0.119956 -0.148590 -0.774787 0.043857 -0.062500 1 0 0 0 0 0 4 259343
-0.001851 0.000775 0.119956 -0.148591 -0.774788 0.043859 -0.062500 1 0 0 0 0 0 4 260373
-0.001851 0.000775 0.119956 -0.148591 -0.774788 0.043859 -0.062500 1 0 0 0 0 0 4 261343
-0.001851 0.000775 0.119956 -0.148594 -0.774776 0.043852 -0.062500 1 0 0 0 0 0 4 262356
-0.001839 0.000789 0.119967 -0.328160 -0.967576 -0.104376 -0.062500 1 0 0 0 0 0 4 263340
-0.001832 0.000795 0.119970 -0.268984 -0.902509 -0.031923 -0.062500 1 0 0 0 0 0 4 264378
-0.001829 0.000799 0.119972 -0.223835 -0.854017 0.005602 -0.062500 1 0 0 0 0 0 4 265342
-0.001827 0.000801 0.119972 -0.199497 -0.828262 0.019855 -0.062500 1 0 0 0 0 0 4 266358
-0.001826 0.000801 0.119972 -0.187053 -0.815257 0.024932 -0.062500 1 0 0 0 0 0 4 267341
-0.001826 0.000802 0.119972 -0.180798 -0.808739 0.026702 -0.062500 1 0 0 0 0 0 4 268396
-0.001826 0.000802 0.119972 -0.177647 -0.805500 0.027319 -0.062500 1 0 0 0 0 0 4 269286
-0.001826 0.000802 0.119972 -0.176064 -0.803874 0.027527 -0.062500 1 0 0 0 0 0 4 270276
-0.001826 0.000802 0.119972 -0.175276 -0.803065 0.027598 -0.062500 1 0 0 0 0 0 4 271284
-0.001826 0.000802 0.119972 -0.174876 -0.802646 0.027635 -0.062500 1 0 0 0 0 0 4 272275
-0.001826 0.000802 0.119972 -0.174687 -0.802447 0.027634 -0.062500 1 0 0 0 0 0 4 273285
-0.001826 0.000802 0.119972 -0.174574 -0.802343 0.027641 -0.062500 1 0 0 0 0 0 4 274274
-0.001826 0.000802 0.119972 -0.174533 -0.802303 0.027649 -0.062500 1 0 0 0 0 0 4 275284
-0.001826 0.000802 0.119972 -0.174519 -0.802272 0.027637 -0.062500 1 0 0 0 0 0 4 276275
-0.001826 0.000802 0.119972 -0.174490 -0.802255 0.027643 -0.062500 1 0 0 0 0 0 4 277284
-0.001826 0.000802 0.119972 -0.174487 -0.802254 0.027643 -0.062500 1 0 0 0 0 0 4 278275
-0.001826 0.000802 0.119972 -0.174488 -0.802254 0.027643 -0.062500 1 0 0 0 0 0 4 279284
-0.001826 0.000802 0.119972 -0.174488 -0.802255 0.027643 -0.062500 1 0 0 0 0 0 4 280274
-0.001826 0.000802 0.119972 -0.174488 -0.802255 0.027643 -0.062500 1 0 0 0 0 0 4 281284
-0.001826 0.000802 0.119972 -0.174480 -0.802247 0.027650 -0.062500 1 0 0 0 0 0 4 282333
-0.001826 0.000802 0.119972 -0.174491 -0.802243 0.027638 -0.062500 1 0 0 0 0 0 4 283295
-0.001826 0.000802 0.119972 -0.174477 -0.802257 0.027636 -0.062500 1 0 0 0 0 0 4 284292
-0.001826 0.000802 0.119972 -0.174478 -0.802247 0.027649 -0.062500 1 0 0 0 0 0 4 285278
-0.001813 0.000816 0.119983 -0.354157 -0.995147 -0.120463 -0.062500 1 0 0 0 0 0 4 286296
-0.001806 0.000823 0.119987 -0.294931 -0.930029 -0.048067 -0.062500 1 0 0 0 0 0 4 287276
-0.001803 0.000826 0.119988 -0.249756 -0.881509 -0.010577 -0.062500 1 0 0 0 0 0 4 288294
-0.001801 0.000828 0.119988 -0.225397 -0.855734 0.003665 -0.062500 1 0 0 0 0 0 4 289293
-0.001800 0.000829 0.119988 -0.212967 -0.842728 0.008733 -0.062500 1 0 0 0 0 0 4 290290
-0.001800 0.000829 0.119989 -0.206696 -0.836222 0.010498 -0.062500 1 0 0 0 0 0 4 291292
-0.001800 0.000830 0.119989 -0.203549 -0.832960 0.011119 -0.062500 1 0 0 0 0 0 4 292290
-0.001800 0.000830 0.119989 -0.201972 -0.831351 0.011325 -0.062500 1 0 0 0 0 0 4 293299
-0.001800 0.000830 0.119989 -0.201176 -0.830534 0.011404 -0.062500 1 0 0 0 0 0 4 294297
-0.001800 0.000830 0.119989 -0.200783 -0.830123 0.011434 -0.062500 1 0 0 0 0 0 4 295301
-0.001800 0.000830 0.119989 -0.200586 -0.829917 0.011439 -0.062500 1 0 0 0 0 0 4 296325
-0.001800 0.000830 0.119989 -0.200493 -0.829818 0.011447 -0.062500 1 0 0 0 0 0 4 297304
-0.001787 0.000844 0.119999 -0.380202 -1.022778 -0.136537 -0.062500 1 0 0 0 0 0 4 298305
-0.001780 0.000850 0.120003 -0.320920 -0.957575 -0.064205 -0.062500 1 0 0 0 0 0 4 299302
-0.001777 0.000854 0.120004 -0.275695 -0.909032 -0.026743 -0.062500 1 0 0 0 0 0 4 300312
-0.001775 0.000856 0.120005 -0.251335 -0.883243 -0.012513 -0.062500 1 0 0 0 0 0 4 301300
-0.001775 0.000856 0.120005 -0.238883 -0.870214 -0.007460 -0.062500 1 0 0 0 0 0 4 302303
-0.001774 0.000857 0.120005 -0.232609 -0.863704 -0.005681 -0.062500 1 0 0 0 0 0 4 303300
-0.001774 0.000857 0.120005 -0.229469 -0.860450 -0.005067 -0.062500 1 0 0 0 0 0 4 304320
-0.001774 0.000857 0.120005 -0.227883 -0.858832 -0.004855 -0.062500 1 0 0 0 0 0 4 305299
-0.001774 0.000857 0.120005 -0.227094 -0.858023 -0.004784 -0.062500 1 0 0 0 0 0 4 306300
-0.001774 0.000857 0.120005 -0.226702 -0.857613 -0.004754 -0.062500 1 0 0 0 0 0 4 307300
-0.001761 0.000871 0.120015 -0.406374 -1.050516 -0.152594 -0.062500 1 0 0 0 0 0 4 308300
-0.001754 0.000878 0.120019 -0.346957 -0.985186 -0.080330 -0.062500 1 0 0 0 0 0 4 309299
-0.001751 0.000881 0.120020 -0.301691 -0.936571 -0.042904 -0.062500 1 0 0 0 0 0 4 310300
-0.001731 0.000879 0.120011 -0.540937 -0.847881 0.110651 -0.062500 1 0 0 0 0 0 4 311298
-0.001720 0.000877 0.120007 -0.438965 -0.856389 0.047714 -0.062500 1 0 0 0 0 0 4 312298
-0.001715 0.000876 0.120006 -0.366381 -0.865675 0.014187 -0.062500 1 0 0 0 0 0 4 313355
-0.001713 0.000876 0.120006 -0.328145 -0.870745 0.001363 -0.062500 1 0 0 0 0 0 4 314365
-0.001712 0.000876 0.120006 -0.308895 -0.873296 -0.003203 -0.062500 1 0 0 0 0 0 4 315332
-0.001711 0.000876 0.120006 -0.299262 -0.874569 -0.004806 -0.062500 1 0 0 0 0 0 4 316369
-0.001711 0.000876 0.120006 -0.294469 -0.875188 -0.005361 -0.062500 1 0 0 0 0 0 4 317356
-0.001710 0.000876 0.120006 -0.292074 -0.875501 -0.005556 -0.062500 1 0 0 0 0 0 4 318332
-0.001710 0.000876 0.120006 -0.290876 -0.875663 -0.005613 -0.062500 1 0 0 0 0 0 4 319357
-0.001710 0.000876 0.120006 -0.290283 -0.875744 -0.005645 -0.062500 1 0 0 0 0 0 4 320370
-0.001710 0.000876 0.120006 -0.289969 -0.875773 -0.005654 -0.062500 1 0 0 0 0 0 4 321332
-0.001697 0.000890 0.120016 -0.469842 -1.068995 -0.153322 -0.062500 1 0 0 0 0 0 4 322334
-0.001691 0.000896 0.120020 -0.410355 -1.003737 -0.081147 -0.062500 1 0 0 0 0 0 4 323365
-0.001688 0.000900 0.120021 -0.365057 -0.955155 -0.043766 -0.062500 1 0 0 0 0 0 4 324380
-0.001686 0.000902 0.120022 -0.340657 -0.929344 -0.029568 -0.062500 1 0 0 0 0 0 4 325342
-0.001685 0.000902 0.120022 -0.328207 -0.916333 -0.024524 -0.062500 1 0 0 0 0 0 4 326361
-0.001685 0.000903 0.120022 -0.321939 -0.909830 -0.022742 -0.062500 1 0 0 0 0 0 4 327340
-0.001685 0.000903 0.120022 -0.318777 -0.906569 -0.022132 -0.062500 1 0 0 0 0 0 4 328405
-0.001684 0.000903 0.120022 -0.317201 -0.904946 -0.021916 -0.062500 1 0 0 0 0 0 4 329356
-0.001684 0.000903 0.120022 -0.316401 -0.904139 -0.021851 -0.062500 1 0 0 0 0 0 4 330371
-0.001684 0.000903 0.120022 -0.316006 -0.903729 -0.021823 -0.062500 1 0 0 0 0 0 4 331355
-0.001684 0.000903 0.120022 -0.315822 -0.903520 -0.021813 -0.062500 1 0 0 0 0 0 4 332351
-0.001684 0.000903 0.120022 -0.315718 -0.903424 -0.021811 -0.062500 1 0 0 0 0 0 4 333331
-0.001684 0.000903 0.120022 -0.315670 -0.903375 -0.021817 -0.062500 1 0 0 0 0 0 4 334334
-0.001684 0.000903 0.120022 -0.315639 -0.903358 -0.021811 -0.062500 1 0 0 0 0 0 4 335355
-0.001684 0.000903 0.120022 -0.315633 -0.903338 -0.021811 -0.062500 1 0 0 0 0 0 4 336377
-0.001666 0.000899 0.120012 -0.579129 -0.840448 0.117741 -0.062500 1 0 0 0 0 0 4 337334
-0.001643 0.000910 0.120019 -0.669814 -1.055282 -0.097880 -0.062500 1 0 0 0 0 0 4 338341
-0.001632 0.000916 0.120021 -0.250104 -0.058141 -0.061099 -0.062500 0 0 0 0 0 0 4 339356
-0.001627 0.000919 0.120022 -0.164144 -0.014971 -0.037225 -0.062500 0 0 0 0 0 0 4 340393
-0.001624 0.000921 0.120023 -0.119263 0.008119 -0.027831 -0.062500 0 0 0 0 0 0 4 341353
-0.001622 0.000921 0.120023 -0.096596 0.019780 -0.024461 -0.062500 0 0 0 0 0 0 4 342338
-0.001622 0.000922 0.120023 -0.085214 0.025614 -0.023300 -0.062500 0 0 0 0 0 0 4 343354
-0.001621 0.000922 0.120023 -0.079525 0.028543 -0.022885 -0.062500 0 0 0 0 0 0 4 344372
-0.001626 0.000940 0.120012 -0.007986 -0.203524 0.127650 -0.062500 0 0 0 0 0 0 4 345354
-0.001616 0.000963 0.120019 -0.200508 -0.289367 -0.093030 -0.062500 0 0 0 0 0 0 4 346337
-0.001616 0.000992 0.120010 -0.085050 -0.382448 0.091448 -0.062500 0 0 0 0 0 0 4 347350
-0.001609 0.001039 0.120007 -0.172336 -0.614143 0.044261 -0.062500 0 0 0 0 0 0 4 348374
-0.001605 0.001062 0.120006 -0.132171 -0.335300 0.013713 -0.062500 0 0 0 0 0 0 4 349353
-0.001596 0.001105 0.120005 -0.203052 -0.560268 0.005334 -0.062500 0 0 0 0 0 0 4 350336
-0.001591 0.001127 0.120005 -0.148582 -0.301620 -0.000756 -0.062500 0 0 0 0 0 0 4 351355
-0.001581 0.001169 0.120005 -0.211352 -0.547656 0.000861 -0.062500 0 0 0 0 0 0 4 352428
-0.001576 0.001191 0.120005 -0.152781 -0.295298 -0.001971 -0.062500 0 0 0 0 0 0 4 353272
-0.001579 0.001219 0.119994 -0.045897 -0.364401 0.147725 -0.062500 0 0 0 0 0 0 4 354281
-0.001567 0.001248 0.120000 -0.220061 -0.366238 -0.073161 -0.062500 0 0 0 0 0 0 4 355272
-0.001567 0.001279 0.119992 -0.094098 -0.405353 0.111333 -0.062500 0 0 0 0 0 0 4 356280
-0.001559 0.001327 0.119989 -0.176945 -0.615738 0.065032 -0.062500 0 0 0 0 0 0 4 357272
-0.001555 0.001351 0.119987 -0.134155 -0.326446 0.033299 -0.062500 0 0 0 0 0 0 4 358280
-0.001558 0.001381 0.119976 -0.035963 -0.374692 0.172188 -0.062500 0 0 0 0 0 0 4 359272
-0.001547 0.001410 0.119983 -0.214690 -0.366583 -0.052551 -0.062500 0 0 0 0 0 0 4 360280
-0.001547 0.001442 0.119974 -0.092014 -0.410234 0.130667 -0.062500 0 0 0 0 0 0 4 361271
-0.001539 0.001490 0.119971 -0.173839 -0.607327 0.084414 -0.062500 0 0 0 0 0 0 4 362280
-0.001535 0.001514 0.119969 -0.131476 -0.316922 0.051860 -0.062500 0 0 0 0 0 0 4 363271
-0.001526 0.001558 0.119969 -0.201518 -0.544709 0.045191 -0.062500 0 0 0 0 0 0 4 364279
-0.001521 0.001580 0.119968 -0.146197 -0.283341 0.037452 -0.062500 0 0 0 0 0 0 4 365272
-0.001518 0.001590 0.119968 -0.109490 -0.115122 0.034037 -0.062500 0 0 0 0 0 0 4 366282
-0.001510 0.001628 0.119968 -0.189900 -0.439715 0.039690 -0.062500 0 0 0 0 0 0 4 367286
-0.001505 0.001646 0.119967 -0.140335 -0.230428 0.036008 -0.062500 0 0 0 0 0 0 4 368278
-0.001508 0.001673 0.119956 -0.038184 -0.320254 0.186601 -0.062500 0 0 0 0 0 0 4 369273
-0.001497 0.001701 0.119963 -0.215022 -0.334561 -0.033848 -0.062500 0 0 0 0 0 0 4 370268
-0.001496 0.001732 0.119954 -0.084001 -0.374041 0.150966 -0.062500 0 0 0 0 0 0 4 371285
-0.001496 0.001748 0.119951 -0.067990 -0.175025 0.098390 -0.062500 0 0 0 0 0 0 4 372273
-0.001488 0.001788 0.119950 -0.141647 -0.431013 0.076244 -0.062500 0 0 0 0 0 0 4 373288
-0.001485 0.001808 0.119949 -0.100847 -0.202426 0.060985 -0.062500 0 0 0 0 0 0 4 374291
-0.001488 0.001835 0.119938 -0.003265 -0.281912 0.207830 -0.062500 0 0 0 0 0 0 4 375288
-0.001477 0.001863 0.119944 -0.182504 -0.291772 -0.013896 -0.062500 0 0 0 0 0 0 4 376280
-0.001476 0.001895 0.119936 -0.059805 -0.342265 0.170541 -0.062500 0 0 0 0 0 0 4 377297
-0.001476 0.001911 0.119933 -0.044276 -0.142239 0.117386 -0.062500 0 0 0 0 0 0 4 378298
-0.001463 0.001933 0.119942 -0.190820 -0.189497 -0.057437 -0.062500 0 0 0 0 0 0 4 379297
-0.001462 0.001961 0.119934 -0.055349 -0.283045 0.154959 -0.062500 0 0 0 0 0 0 4 380316
-0.001461 0.001976 0.119931 -0.032693 -0.106827 0.112501 -0.062500 0 0 0 0 0 0 4 381302
-0.001466 0.002001 0.119920 0.041974 -0.226758 0.239599 -0.062500 0 0 0 0 0 0 4 382301
-0.001456 0.002027 0.119926 -0.150305 -0.258935 0.010000 -0.062500 0 0 0 0 0 0 4 383281
-0.001450 0.002040 0.119928 -0.102410 -0.089292 0.037959 -0.062500 0 0 0 0 0 0 4 384278
-0.001440 0.002079 0.119928 -0.164010 -0.398299 0.067927 -0.062500 0 0 0 0 0 0 4 385297
-0.001435 0.002098 0.119928 -0.102955 -0.180331 0.071584 -0.062500 0 0 0 0 0 0 4 386303
-0.001438 0.002125 0.119917 0.005002 -0.264547 0.225953 -0.062500 0 0 0 0 0 0 4 387299
-0.001426 0.002153 0.119923 -0.153016 -0.270521 0.006977 -0.062500 0 0 0 0 0 0 4 388298
-0.001425 0.002184 0.119915 -0.027558 -0.321543 0.192445 -0.062500 0 0 0 0 0 0 4 389356
-0.001425 0.002200 0.119912 -0.010556 -0.122619 0.138862 -0.062500 0 0 0 0 0 0 4 390330
-0.001417 0.002240 0.119910 -0.107577 -0.412068 0.118878 -0.062500 0 0 0 0 0 0 4 391350
-0.001413 0.002260 0.119909 -0.066240 -0.183664 0.102150 -0.062500 0 0 0 0 0 0 4 392349
-0.001417 0.002287 0.119898 0.031465 -0.262061 0.249587 -0.062500 0 0 0 0 0 0 4 393331
-0.001424 0.002319 0.119883 0.088803 -0.321473 0.326190 -0.062500 0 0 0 0 0 0 4 394330
-0.001414 0.002349 0.119888 -0.096489 -0.300497 0.067421 -0.062500 0 0 0 0 0 0 4 395329
-0.001415 0.002381 0.119879 0.011669 -0.333805 0.237884 -0.062500 0 0 0 0 0 0 4 396398
-0.001415 0.002398 0.119875 0.019973 -0.126334 0.178392 -0.062500 0 0 0 0 0 0 4 397360
-0.001407 0.002437 0.119873 -0.081673 -0.411164 0.157417 -0.062500 0 0 0 0 0 0 4 398332
-0.001404 0.002457 0.119873 -0.042433 -0.180685 0.139386 -0.062500 0 0 0 0 0 0 4 399330
-0.001402 0.002467 0.119873 -0.013870 -0.028047 0.131909 -0.062500 0 0 0 0 0 0 4 400365
-0.001393 0.002504 0.119872 -0.099602 -0.359469 0.141202 -0.062500 0 0 0 0 0 0 4 401356
-0.001389 0.002522 0.119871 -0.051574 -0.154493 0.134518 -0.062500 0 0 0 0 0 0 4 402333
-0.001392 0.002549 0.119860 0.049489 -0.244143 0.286250 -0.062500 0 0 0 0 0 0 4 403371
-0.001386 0.002594 0.119855 -0.035464 -0.490688 0.221726 -0.062500 0 0 0 0 0 0 4 404392
-0.001382 0.002617 0.119854 -0.005997 -0.222500 0.176065 -0.062500 0 0 0 0 0 0 4 405356
-0.001386 0.002646 0.119842 0.084912 -0.277866 0.313160 -0.062500 0 0 0 0 0 0 4 406329
-0.001375 0.002674 0.119848 -0.098224 -0.279073 0.088153 -0.062500 0 0 0 0 0 0 4 407365
-0.001370 0.002689 0.119850 -0.044969 -0.092544 0.116102 -0.062500 0 0 0 0 0 0 4 408376
-0.001359 0.002727 0.119850 -0.104749 -0.392307 0.149660 -0.062500 0 0 0 0 0 0 4 409361
-0.001354 0.002747 0.119850 -0.041926 -0.170509 0.151403 -0.062500 0 0 0 0 0 0 4 410357
-0.001356 0.002774 0.119839 0.097369 -0.257481 0.306714 -0.062500 0 0 0 0 0 0 4 411366
-0.001345 0.002802 0.119845 -0.076882 -0.272241 0.088270 -0.062500 0 0 0 0 0 0 4 412402
-0.001344 0.002833 0.119836 0.048872 -0.320798 0.274133 -0.062500 0 0 0 0 0 0 4 413331
-0.001344 0.002849 0.119833 0.066331 -0.122606 0.218918 -0.062500 0 0 0 0 0 0 4 414328
-0.001336 0.002889 0.119831 -0.031330 -0.411639 0.201952 -0.062500 0 0 0 0 0 0 4 415331
-0.001332 0.002908 0.119830 0.010508 -0.183713 0.183100 -0.062500 0 0 0 0 0 0 4 416358
-0.001335 0.002936 0.119818 0.108242 -0.260558 0.331414 -0.062500 0 0 0 0 0 0 4 417331
-0.001324 0.002964 0.119825 -0.071573 -0.274124 0.110599 -0.062500 0 0 0 0 0 0 4 418357
-0.001323 0.002995 0.119816 0.063722 -0.321235 0.295670 -0.062500 0 0 0 0 0 0 4 419353
-0.001310 0.003025 0.119822 -0.089547 -0.305789 0.098299 -0.062500 0 0 0 0 0 0 4 420367
-0.001303 0.003040 0.119825 -0.019427 -0.109041 0.135943 -0.062500 0 0 0 0 0 0 4 421340
-0.001305 0.003065 0.119815 0.098438 -0.220261 0.316219 -0.062500 0 0 0 0 0 0 4 422353
-0.001293 0.003092 0.119821 -0.070693 -0.253814 0.107793 -0.062500 0 0 0 0 0 0 4 423335
-0.001292 0.003122 0.119812 0.057939 -0.310687 0.297278 -0.062500 0 0 0 0 0 0 4 424383
-0.001292 0.003138 0.119809 0.076952 -0.117552 0.242578 -0.062500 0 0 0 0 0 0 4 425335
-0.001279 0.003160 0.119818 -0.088047 -0.181249 0.070436 -0.062500 0 0 0 0 0 0 4 426350
-0.001277 0.003188 0.119810 0.048400 -0.271720 0.284322 -0.062500 0 0 0 0 0 0 4 427335
-0.001276 0.003202 0.119807 0.125917 -0.111649 0.239112 -0.062500 0 0 0 0 0 0 4 428366
-0.001268 0.003241 0.119805 0.030960 -0.412743 0.227716 -0.062500 0 0 0 0 0 0 4 429336
-0.001264 0.003260 0.119804 0.074669 -0.191217 0.209079 -0.062500 0 0 0 0 0 0 4 430349
-0.001267 0.003288 0.119793 0.173261 -0.270335 0.358314 -0.062500 0 0 0 0 0 0 4 431334
-0.001256 0.003316 0.119799 -0.006438 -0.286648 0.138014 -0.062500 0 0 0 0 0 0 4 432368
-0.001250 0.003329 0.119801 0.049286 -0.106422 0.165814 -0.062500 0 0 0 0 0 0 4 433337
-0.001253 0.003354 0.119790 0.159699 -0.225155 0.343326 -0.062500 0 0 0 0 0 0 4 434349
-0.001241 0.003380 0.119797 -0.013458 -0.263800 0.134113 -0.062500 0 0 0 0 0 0 4 435335
-0.001235 0.003393 0.119799 0.045736 -0.094883 0.165704 -0.062500 0 0 0 0 0 0 4 436392
-0.001237 0.003417 0.119788 0.154510 -0.205793 0.344696 -0.062500 0 0 0 0 0 0 4 437280
-0.001225 0.003444 0.119795 -0.017829 -0.247530 0.136062 -0.062500 0 0 0 0 0 0 4 438280
-0.001224 0.003474 0.119786 0.109489 -0.306857 0.325495 -0.062500 0 0 0 0 0 0 4 439269
-0.001224 0.003489 0.119782 0.127954 -0.115994 0.269837 -0.062500 0 0 0 0 0 0 4 440279
-0.001211 0.003511 0.119791 -0.037697 -0.181370 0.098346 -0.062500 0 0 0 0 0 0 4 441270
-0.001209 0.003540 0.119783 0.098708 -0.271047 0.312533 -0.062500 0 0 0 0 0 0 4 442278
-0.001195 0.003568 0.119790 -0.047635 -0.281584 0.126758 -0.062500 0 0 0 0 0 0 4 443269
-0.001189 0.003582 0.119793 0.026715 -0.097050 0.166971 -0.062500 0 0 0 0 0 0 4 444277
-0.001190 0.003606 0.119782 0.146602 -0.213039 0.349554 -0.062500 0 0 0 0 0 0 4 445268
-0.001191 0.003619 0.119779 0.121029 -0.036894 0.281891 -0.062500 0 0 0 0 0 0 4 446277
-0.001179 0.003639 0.119787 -0.054669 -0.126705 0.105675 -0.062500 0 0 0 0 0 0 4 447268
-0.001172 0.003649 0.119790 0.009125 -0.001757 0.159775 -0.062500 0 0 0 0 0 0 4 448278
-0.001174 0.003672 0.119780 0.124186 -0.149537 0.348443 -0.062500 0 0 0 0 0 0 4 449269
-0.001162 0.003697 0.119786 -0.046907 -0.204549 0.143516 -0.062500 0 0 0 0 0 0 4 450280
-0.001156 0.003710 0.119789 0.013779 -0.043209 0.175653 -0.062500 0 0 0 0 0 0 4 451280
-0.001158 0.003734 0.119778 0.126617 -0.170505 0.355657 -0.062500 0 0 0 0 0 0 4 452263
-0.001146 0.003760 0.119784 -0.045736 -0.215228 0.147653 -0.062500 0 0 0 0 0 0 4 453275
-0.001140 0.003773 0.119786 0.014365 -0.048573 0.178512 -0.062500 0 0 0 0 0 0 4 454276
-0.001142 0.003797 0.119776 0.126904 -0.173026 0.358219 -0.062500 0 0 0 0 0 0 4 455284
-0.001144 0.003809 0.119772 0.124704 -0.032280 0.289125 -0.062500 0 0 0 0 0 0 4 456286
-0.001144 0.003815 0.119771 0.117315 0.059568 0.251887 -0.062500 0 0 0 0 0 0 4 457289
-0.001137 0.003849 0.119769 -0.040047 -0.272771 0.257573 -0.062500 0 0 0 0 0 0 4 458287
-0.001133 0.003867 0.119768 -0.001215 -0.084269 0.242894 -0.062500 0 0 0 0 0 0 4 459286
-0.001131 0.003875 0.119768 0.027405 0.047117 0.236011 -0.062500 0 0 0 0 0 0 4 460279
-0.001130 0.003880 0.119768 0.042616 0.116599 0.233411 -0.062500 0 0 0 0 0 0 4 461295
-0.001135 0.003899 0.119757 0.117802 -0.073920 0.391516 -0.062500 0 0 0 0 0 0 4 462296
-0.001124 0.003923 0.119763 -0.075095 -0.152570 0.174973 -0.062500 0 0 0 0 0 0 4 463294
-0.001119 0.003935 0.119765 -0.025265 -0.002607 0.202315 -0.062500 0 0 0 0 0 0 4 464296
-0.001121 0.003959 0.119754 0.082023 -0.134917 0.381223 -0.062500 0 0 0 0 0 0 4 465301
-0.001122 0.003970 0.119750 0.077245 0.001383 0.311452 -0.062500 0 0 0 0 0 0 4 466297
-0.001110 0.003991 0.119759 -0.101955 -0.093550 0.135501 -0.062500 0 0 0 0 0 0 4 467300
-0.001104 0.004000 0.119762 -0.039534 0.029553 0.188749 -0.062500 0 0 0 0 0 0 4 468294
-0.001106 0.004023 0.119752 0.074730 -0.118218 0.378040 -0.062500 0 0 0 0 0 0 4 469282
-0.001107 0.004034 0.119748 0.073559 0.009818 0.311851 -0.062500 0 0 0 0 0 0 4 470297
-0.001107 0.004040 0.119747 0.066735 0.095273 0.275595 -0.062500 0 0 0 0 0 0 4 471295
-0.001108 0.004043 0.119746 -0.006866 0.152419 0.261653 -0.062500 0 0 0 0 0 0 4 472294
-0.001108 0.004044 0.119746 -0.009089 0.175488 0.256658 -0.062500 0 0 0 0 0 0 4 473352
-0.001100 0.004076 0.119745 -0.113437 -0.222806 0.276210 -0.062500 0 0 0 0 0 0 4 474356
-0.001096 0.004092 0.119744 -0.072680 -0.053264 0.265361 -0.062500 0 0 0 0 0 0 4 475328
-0.001094 0.004100 0.119744 -0.043041 0.068555 0.259716 -0.062500 0 0 0 0 0 0 4 476344
-0.001093 0.004105 0.119744 -0.027308 0.133240 0.257548 -0.062500 0 0 0 0 0 0 4 477327
-0.001098 0.004124 0.119732 0.048051 -0.059083 0.416430 -0.062500 0 0 0 0 0 0 4 478328
-0.001100 0.004134 0.119728 0.025769 0.045175 0.338304 -0.062500 0 0 0 0 0 0 4 479352
-0.001088 0.004153 0.119737 -0.162514 -0.066069 0.159786 -0.062500 0 0 0 0 0 0 4 480422
-0.001087 0.004180 0.119728 -0.037109 -0.175695 0.371540 -0.062500 0 0 0 0 0 0 4 481352
-0.001087 0.004193 0.119725 -0.018765 -0.014264 0.323051 -0.062500 0 0 0 0 0 0 4 482362
-0.001087 0.004200 0.119724 -0.014353 0.089129 0.293905 -0.062500 0 0 0 0 0 0 4 483330
-0.001087 0.004203 0.119724 -0.012742 0.143466 0.282532 -0.062500 0 0 0 0 0 0 4 484364
-0.001087 0.004205 0.119724 -0.012042 0.171018 0.278448 -0.062500 0 0 0 0 0 0 4 485351
-0.001092 0.004223 0.119712 0.055648 -0.039860 0.436983 -0.062500 0 0 0 0 0 0 4 486347
-0.001094 0.004233 0.119708 0.029568 0.054747 0.358468 -0.062500 0 0 0 0 0 0 4 487332
-0.001096 0.004237 0.119707 0.010076 0.123522 0.317777 -0.062500 0 0 0 0 0 0 4 488362
-0.001096 0.004240 0.119706 -0.000467 0.160570 0.302270 -0.062500 0 0 0 0 0 0 4 489353
-0.001097 0.004241 0.119706 -0.005886 0.179553 0.296741 -0.062500 0 0 0 0 0 0 4 490327
-0.001102 0.004259 0.119695 -0.033177 -0.061971 0.454890 -0.062500 0 0 0 0 0 0 4 491363
-0.001092 0.004282 0.119701 -0.231525 -0.154547 0.238504 -0.062500 0 0 0 0 0 0 4 492372
-0.001087 0.004294 0.119703 -0.184147 -0.010897 0.264948 -0.062500 0 0 0 0 0 0 4 493358
-0.001084 0.004299 0.119703 -0.145508 0.079162 0.284262 -0.062500 0 0 0 0 0 0 4 494355
-0.001083 0.004302 0.119704 -0.124624 0.125741 0.291978 -0.062500 0 0 0 0 0 0 4 495363
-0.001082 0.004304 0.119704 -0.113973 0.149099 0.294751 -0.062500 0 0 0 0 0 0 4 496386
-0.001082 0.004304 0.119704 -0.108637 0.160751 0.295721 -0.062500 0 0 0 0 0 0 4 497362
-0.001087 0.004322 0.119692 -0.038655 -0.057919 0.456322 -0.062500 0 0 0 0 0 0 4 498356
-0.001089 0.004331 0.119688 -0.063522 0.032469 0.378296 -0.062500 0 0 0 0 0 0 4 499352
-0.001090 0.004335 0.119687 -0.082391 0.099125 0.337733 -0.062500 0 0 0 0 0 0 4 500368
-0.001091 0.004338 0.119686 -0.092652 0.135116 0.322275 -0.062500 0 0 0 0 0 0 4 501327
-0.001091 0.004339 0.119686 -0.097907 0.153578 0.316776 -0.062500 0 0 0 0 0 0 4 502327
-0.001092 0.004340 0.119686 -0.100569 0.162911 0.314838 -0.062500 0 0 0 0 0 0 4 503353
-0.001097 0.004357 0.119675 -0.034647 -0.056713 0.474534 -0.062500 0 0 0 0 0 0 4 504366
-0.001100 0.004366 0.119671 -0.061517 0.033038 0.396092 -0.062500 0 0 0 0 0 0 4 505336
-0.001101 0.004371 0.119669 -0.081395 0.099391 0.355394 -0.062500 0 0 0 0 0 0 4 506348
-0.001102 0.004373 0.119669 -0.092142 0.135261 0.339877 -0.062500 0 0 0 0 0 0 4 507333
-0.001102 0.004374 0.119669 -0.097658 0.153640 0.334348 -0.062500 0 0 0 0 0 0 4 508382
-0.001102 0.004375 0.119669 -0.100446 0.162944 0.332415 -0.062500 0 0 0 0 0 0 4 509334
-0.001102 0.004375 0.119669 -0.101847 0.167624 0.331730 -0.062500 0 0 0 0 0 0 4 510350
-0.001102 0.004375 0.119669 -0.102563 0.169980 0.331502 -0.062500 0 0 0 0 0 0 4 511333
-0.001102 0.004375 0.119669 -0.102909 0.171167 0.331411 -0.062500 0 0 0 0 0 0 4 512363
-0.001121 0.004380 0.119679 0.141205 0.110761 0.192881 -0.062500 0 0 0 0 0 0 4 513333
-0.001130 0.004382 0.119682 0.042800 0.137528 0.260504 -0.062500 0 0 0 0 0 0 4 514345
-0.001135 0.004383 0.119683 -0.028064 0.155259 0.295559 -0.062500 0 0 0 0 0 0 4 515331
-0.001137 0.004384 0.119684 -0.065539 0.164088 0.308906 -0.062500 0 0 0 0 0 0 4 516361
-0.001139 0.004384 0.119684 -0.084410 0.168329 0.313660 -0.062500 0 0 0 0 0 0 4 517331
-0.001139 0.004384 0.119684 -0.093845 0.170387 0.315319 -0.062500 0 0 0 0 0 0 4 518347
-0.001145 0.004401 0.119672 -0.031379 -0.052804 0.476446 -0.062500 0 0 0 0 0 0 4 519345
-0.001147 0.004410 0.119668 -0.059849 0.034997 0.398377 -0.062500 0 0 0 0 0 0 4 520385
-0.001149 0.004415 0.119667 -0.080555 0.100366 0.357755 -0.062500 0 0 0 0 0 0 4 521277
-0.001150 0.004417 0.119666 -0.091720 0.135735 0.342293 -0.062500 0 0 0 0 0 0 4 522266
-0.001150 0.004418 0.119666 -0.097443 0.153872 0.336771 -0.062500 0 0 0 0 0 0 4 523275
-0.001150 0.004419 0.119666 -0.100343 0.163069 0.334837 -0.062500 0 0 0 0 0 0 4 524266
-0.001150 0.004419 0.119666 -0.101794 0.167685 0.334165 -0.062500 0 0 0 0 0 0 4 525275
-0.001150 0.004419 0.119666 -0.102531 0.170016 0.333924 -0.062500 0 0 0 0 0 0 4 526267
-0.001150 0.004419 0.119666 -0.102895 0.171184 0.333838 -0.062500 0 0 0 0 0 0 4 527276
-0.001150 0.004419 0.119666 -0.103083 0.171771 0.333821 -0.062500 0 0 0 0 0 0 4 528266
-0.001150 0.004419 0.119666 -0.103181 0.172060 0.333811 -0.062500 0 0 0 0 0 0 4 529276
-0.001150 0.004419 0.119666 -0.103223 0.172197 0.333797 -0.062500 0 0 0 0 0 0 4 530266
-0.001150 0.004419 0.119666 -0.103236 0.172274 0.333805 -0.062500 0 0 0 0 0 0 4 531275
-0.001150 0.004419 0.119666 -0.103258 0.172317 0.333810 -0.062500 0 0 0 0 0 0 4 532266
-0.001150 0.004419 0.119666 -0.103264 0.172332 0.333804 -0.062500 0 0 0 0 0 0 4 533275
-0.001150 0.004419 0.119666 -0.103267 0.172344 0.333796 -0.062500 0 0 0 0 0 0 4 534287
-0.001150 0.004419 0.119666 -0.103268 0.172345 0.333795 -0.062500 0 0 0 0 0 0 4 535268
-0.001150 0.004419 0.119666 -0.103271 0.172357 0.333807 -0.062500 0 0 0 0 0 0 4 536284
-0.001150 0.004419 0.119666 -0.103268 0.172347 0.333796 -0.062500 0 0 0 0 0 0 4 537275
-0.001150 0.004419 0.119666 -0.103260 0.172354 0.333801 -0.062500 0 0 0 0 0 0 4 538283
-0.001169 0.004424 0.119676 0.141153 0.111320 0.195506 -0.062500 0 0 0 0 0 0 4 539251
-0.001178 0.004426 0.119680 0.042773 0.137805 0.263029 -0.062500 0 0 0 0 0 0 4 540285
-0.001183 0.004427 0.119681 -0.028095 0.155401 0.298035 -0.062500 0 0 0 0 0 0 4 541254
-0.001185 0.004428 0.119681 -0.065545 0.164160 0.311358 -0.062500 0 0 0 0 0 0 4 542280
-0.001187 0.004428 0.119681 -0.084424 0.168377 0.316119 -0.062500 0 0 0 0 0 0 4 543283
-0.001187 0.004428 0.119681 -0.093853 0.170400 0.317776 -0.062500 0 0 0 0 0 0 4 544275
-0.001187 0.004428 0.119681 -0.098564 0.171392 0.318347 -0.062500 0 0 0 0 0 0 4 545253
-0.001188 0.004428 0.119681 -0.100922 0.171879 0.318559 -0.062500 0 0 0 0 0 0 4 546283
-0.001188 0.004428 0.119681 -0.102095 0.172119 0.318617 -0.062500 0 0 0 0 0 0 4 547282
-0.001188 0.004428 0.119681 -0.102675 0.172237 0.318648 -0.062500 0 0 0 0 0 0 4 548284
-0.001188 0.004428 0.119681 -0.102980 0.172294 0.318657 -0.062500 0 0 0 0 0 0 4 549287
-0.001188 0.004428 0.119681 -0.103124 0.172325 0.318661 -0.062500 0 0 0 0 0 0 4 550289
-0.001188 0.004428 0.119681 -0.103192 0.172330 0.318660 -0.062500 0 0 0 0 0 0 4 551286
-0.001188 0.004428 0.119681 -0.103233 0.172338 0.318659 -0.062500 0 0 0 0 0 0 4 552282
-0.001188 0.004428 0.119681 -0.103248 0.172342 0.318666 -0.062500 0 0 0 0 0 0 4 553360
-0.001188 0.004428 0.119681 -0.103253 0.172353 0.318659 -0.062500 0 0 0 0 0 0 4 554357
-0.001188 0.004428 0.119681 -0.103265 0.172357 0.318665 -0.062500 0 0 0 0 0 0 4 555327
[truncated: 42,536,422 more chars]
