# Supplementary material for: Increasing Patient Engagement in Rehabilitation Exercises Using Computer-Based Citizen Science
Source: PLoS One. 2015 Mar 20;10(3):e0117013. doi: 10.1371/journal.pone.0117013 (PMC4368773; doi:10.1371/journal.pone.0117013)
Supplement: S5 Dataset — (ZIP) [file pone.0117013.s005.zip › Dataset_S5/P14/P14_without.dat]

0.010691 -0.013024 0.170363 -1.752905 -0.135958 -5.319528 -0.000000 1 0 0 0 0 0 0 974
0.010758 -0.013019 0.170564 -1.046980 -0.076564 -3.178278 -0.000030 1 0 0 0 0 0 0 1944
0.010845 -0.012984 0.170773 -1.240627 -0.446138 -3.077608 -0.000062 1 0 0 0 0 0 0 2971
0.010914 -0.012969 0.170973 -1.048565 -0.218677 -2.981861 -0.000094 1 0 0 0 0 0 0 3971
0.010946 -0.012985 0.171102 -0.538547 0.200516 -2.067183 -0.000125 1 0 0 0 0 0 0 4958
0.011015 -0.012986 0.171343 -0.983805 0.070110 -3.450896 -0.000156 1 0 0 0 0 0 0 5960
0.011048 -0.012970 0.171535 -0.562528 -0.164894 -2.995463 -0.000187 1 0 0 0 0 0 0 6970
0.011066 -0.012961 0.171659 -0.332718 -0.102222 -2.074390 -0.000218 1 0 0 0 0 0 0 7946
0.011116 -0.012909 0.171870 -0.729631 -0.631420 -3.130029 -0.000250 1 0 0 0 0 0 0 8976
0.011116 -0.012888 0.171988 -0.129911 -0.286096 -2.060938 -0.000281 1 0 0 0 0 0 0 9960
0.011143 -0.012793 0.172190 -0.421480 -1.204499 -3.076854 -0.000312 1 0 0 0 0 0 0 10971
0.011153 -0.012747 0.172297 -0.244328 -0.658915 -1.958980 -0.000343 1 0 0 0 0 0 0 11957
0.011179 -0.012676 0.172415 -0.430529 -0.919640 -2.010244 -0.000376 1 0 0 0 0 0 0 12990
0.011191 -0.012586 0.172544 -0.280698 -1.180833 -2.193800 -0.000406 1 0 0 0 0 0 0 13963
0.011198 -0.012489 0.172665 -0.193681 -1.307302 -2.120602 -0.000437 1 0 0 0 0 0 0 14959
0.011201 -0.012387 0.172781 -0.153004 -1.363902 -2.079550 -0.000468 1 0 0 0 0 0 0 15958
0.011218 -0.012267 0.172886 -0.325458 -1.609118 -1.955883 -0.000500 1 0 0 0 0 0 0 16958
0.011241 -0.012138 0.172985 -0.435743 -1.745793 -1.896963 -0.000531 1 0 0 0 0 0 0 17959
0.011269 -0.012007 0.173068 -0.513270 -1.786639 -1.699440 -0.000561 1 0 0 0 0 0 0 18941
0.011265 -0.011888 0.173145 -0.121757 -1.621642 -1.628744 -0.000593 1 0 0 0 0 0 0 19951
0.011287 -0.011787 0.173205 -0.420024 -1.371352 -1.422512 -0.000624 1 0 0 0 0 0 0 20943
0.011283 -0.011686 0.173258 -0.110797 -1.339018 -1.329759 -0.000656 1 0 0 0 0 0 0 21957
0.011286 -0.011591 0.173299 -0.181559 -1.254398 -1.205286 -0.000687 1 0 0 0 0 0 0 22945
0.011313 -0.011504 0.173329 -0.511782 -1.127113 -1.058652 -0.000718 1 0 0 0 0 0 0 23954
0.011319 -0.011436 0.173355 -0.272863 -0.875527 -1.021004 -0.000749 1 0 0 0 0 0 0 24942
0.011322 -0.011401 0.173367 -0.217938 -0.404964 -0.893892 -0.000816 1 0 0 0 0 0 0 27088
0.011351 -0.011348 0.173369 -0.562411 -0.595735 -0.766273 -0.000843 1 0 0 0 0 0 0 27951
0.011386 -0.011327 0.173363 -0.680324 -0.192945 -0.670930 -0.000874 1 0 0 0 0 0 0 28943
0.011398 -0.011294 0.173359 -0.397929 -0.297469 -0.707808 -0.000906 1 0 0 0 0 0 0 29957
0.011419 -0.011261 0.173348 -0.491624 -0.307795 -0.652900 -0.000936 1 0 0 0 0 0 0 30942
0.011444 -0.011228 0.173334 -0.566910 -0.304453 -0.632439 -0.000968 1 0 0 0 0 0 0 31951
0.011472 -0.011195 0.173319 -0.611341 -0.298891 -0.635172 -0.000999 1 0 0 0 0 0 0 32942
0.011495 -0.011139 0.173301 -0.563611 -0.583668 -0.630023 -0.001031 1 0 0 0 0 0 0 33951
0.011535 -0.011076 0.173289 -0.784697 -0.706677 -0.721827 -0.001061 1 0 0 0 0 0 0 34941
0.011564 -0.011006 0.173273 -0.675918 -0.811336 -0.709519 -0.001100 1 0 0 0 0 0 0 36171
0.011607 -0.010935 0.173261 -0.849794 -0.821003 -0.784335 -0.001124 1 0 0 0 0 0 0 36957
0.011657 -0.010865 0.173252 -0.963427 -0.820774 -0.843627 -0.001156 1 0 0 0 0 0 0 37964
0.011685 -0.010766 0.173249 -0.685026 -1.180643 -0.957531 -0.001187 1 0 0 0 0 0 0 38958
0.011713 -0.010700 0.173238 -0.680941 -0.791530 -0.897016 -0.001217 1 0 0 0 0 0 0 39927
0.011756 -0.010631 0.173229 -0.872284 -0.780622 -0.932901 -0.001250 1 0 0 0 0 0 0 40959
0.011806 -0.010561 0.173221 -0.990880 -0.792712 -0.967789 -0.001281 1 0 0 0 0 0 0 41960
0.011844 -0.010507 0.173222 -0.862317 -0.577650 -1.113792 -0.001312 1 0 0 0 0 0 0 42956
0.011878 -0.010463 0.173213 -0.799653 -0.425396 -1.031322 -0.001343 1 0 0 0 0 0 0 43957
0.011909 -0.010423 0.173214 -0.754900 -0.363367 -1.166788 -0.001374 1 0 0 0 0 0 0 44951
0.011932 -0.010361 0.173217 -0.659094 -0.626078 -1.238450 -0.001405 1 0 0 0 0 0 0 45948
0.011957 -0.010312 0.173223 -0.679999 -0.494700 -1.308038 -0.001437 1 0 0 0 0 0 0 46951
0.011964 -0.010264 0.173224 -0.451825 -0.447725 -1.273353 -0.001468 1 0 0 0 0 0 0 47944
0.011975 -0.010199 0.173228 -0.493295 -0.668051 -1.323725 -0.001499 1 0 0 0 0 0 0 48950
0.011994 -0.010148 0.173234 -0.605622 -0.510563 -1.389489 -0.001531 1 0 0 0 0 0 0 49955
0.011998 -0.010100 0.173235 -0.425518 -0.449969 -1.353730 -0.001562 1 0 0 0 0 0 0 50952
0.012008 -0.010035 0.173238 -0.491375 -0.663599 -1.402963 -0.001593 1 0 0 0 0 0 0 51951
0.012021 -0.009961 0.173243 -0.542907 -0.794133 -1.445018 -0.001624 1 0 0 0 0 0 0 52950
0.012027 -0.009924 0.173245 -0.471166 -0.324143 -1.442793 -0.001656 1 0 0 0 0 0 0 53951
0.012058 -0.009869 0.173241 -0.799954 -0.500921 -1.394621 -0.001687 1 0 0 0 0 0 0 54946
0.012082 -0.009801 0.173242 -0.738215 -0.696247 -1.473148 -0.001718 1 0 0 0 0 0 0 55949
0.012088 -0.009744 0.173241 -0.511520 -0.559332 -1.472916 -0.001749 1 0 0 0 0 0 0 56944
0.012092 -0.009716 0.173240 -0.454650 -0.173735 -1.506145 -0.001780 1 0 0 0 0 0 0 57948
0.012101 -0.009661 0.173243 -0.538163 -0.484057 -1.572846 -0.001812 1 0 0 0 0 0 0 58945
0.012121 -0.009616 0.173235 -0.686396 -0.375640 -1.468652 -0.001843 1 0 0 0 0 0 0 59947
0.012131 -0.009593 0.173231 -0.581103 -0.067708 -1.536251 -0.001874 1 0 0 0 0 0 0 60928
0.012125 -0.009538 0.173225 -0.368110 -0.469751 -1.544057 -0.001905 1 0 0 0 0 0 0 61948
0.012130 -0.009469 0.173225 -0.497323 -0.679313 -1.640731 -0.001937 1 0 0 0 0 0 0 62947
0.012127 -0.009412 0.173223 -0.411626 -0.539929 -1.649084 -0.001968 1 0 0 0 0 0 0 63944
0.012120 -0.009361 0.173220 -0.357140 -0.443767 -1.661959 -0.001999 1 0 0 0 0 0 0 64947
0.012111 -0.009313 0.173217 -0.331897 -0.391517 -1.681546 -0.002031 1 0 0 0 0 0 0 65953
0.012101 -0.009267 0.173213 -0.322547 -0.363457 -1.704358 -0.002062 1 0 0 0 0 0 0 66948
0.012091 -0.009222 0.173210 -0.321286 -0.347756 -1.729093 -0.002093 1 0 0 0 0 0 0 67951
0.012080 -0.009177 0.173206 -0.323908 -0.338462 -1.754392 -0.002124 1 0 0 0 0 0 0 68945
0.012069 -0.009132 0.173202 -0.328583 -0.332292 -1.780250 -0.002155 1 0 0 0 0 0 0 69946
0.012058 -0.009087 0.173198 -0.334246 -0.327724 -1.806220 -0.002187 1 0 0 0 0 0 0 70945
0.012068 -0.009048 0.173187 -0.609562 -0.256656 -1.738508 -0.002218 1 0 0 0 0 0 0 71947
0.012062 -0.008984 0.173178 -0.438288 -0.570148 -1.778127 -0.002249 1 0 0 0 0 0 0 72947
0.012053 -0.008929 0.173172 -0.396538 -0.470122 -1.842496 -0.002280 1 0 0 0 0 0 0 73946
0.012044 -0.008880 0.173167 -0.382270 -0.393869 -1.889950 -0.002312 1 0 0 0 0 0 0 74946
0.012033 -0.008833 0.173162 -0.378512 -0.352210 -1.926461 -0.002343 1 0 0 0 0 0 0 75944
0.012023 -0.008787 0.173158 -0.379771 -0.329946 -1.957584 -0.002374 1 0 0 0 0 0 0 76946
0.012012 -0.008742 0.173154 -0.383647 -0.317639 -1.986071 -0.002405 1 0 0 0 0 0 0 77946
0.012001 -0.008697 0.173150 -0.388685 -0.310233 -2.013269 -0.002437 1 0 0 0 0 0 0 78945
0.011990 -0.008652 0.173146 -0.394444 -0.305358 -2.039426 -0.002467 1 0 0 0 0 0 0 79927
0.011979 -0.008608 0.173142 -0.400679 -0.301610 -2.066144 -0.002499 1 0 0 0 0 0 0 80941
0.011968 -0.008563 0.173137 -0.407653 -0.298159 -2.094892 -0.002533 1 0 0 0 0 0 0 82036
0.011957 -0.008518 0.173133 -0.414032 -0.295490 -2.120772 -0.002564 1 0 0 0 0 0 0 83026
0.011946 -0.008474 0.173129 -0.420478 -0.292946 -2.146974 -0.002595 1 0 0 0 0 0 0 84029
0.011935 -0.008429 0.173125 -0.426817 -0.290666 -2.172316 -0.002626 1 0 0 0 0 0 0 85001
0.011924 -0.008384 0.173121 -0.433387 -0.288262 -2.198901 -0.002658 1 0 0 0 0 0 0 86020
0.011913 -0.008340 0.173117 -0.439719 -0.286056 -2.224487 -0.002688 1 0 0 0 0 0 0 87001
0.011902 -0.008295 0.173113 -0.446102 -0.283839 -2.250451 -0.002719 1 0 0 0 0 0 0 87997
0.011891 -0.008250 0.173108 -0.452582 -0.281730 -2.276556 -0.002751 1 0 0 0 0 0 0 88999
0.011880 -0.008206 0.173104 -0.459071 -0.279620 -2.302660 -0.002782 1 0 0 0 0 0 0 90001
0.011869 -0.008161 0.173100 -0.465418 -0.277545 -2.328580 -0.002813 1 0 0 0 0 0 0 90996
0.011858 -0.008116 0.173096 -0.471865 -0.275523 -2.354622 -0.002844 1 0 0 0 0 0 0 91996
0.011847 -0.008072 0.173091 -0.478342 -0.273512 -2.380993 -0.002876 1 0 0 0 0 0 0 93008
0.011836 -0.008027 0.173087 -0.484888 -0.271515 -2.407476 -0.002908 1 0 0 0 0 0 0 94025
0.011825 -0.007982 0.173083 -0.491155 -0.269655 -2.433073 -0.002939 1 0 0 0 0 0 0 95008
0.011820 -0.007960 0.173081 -0.570325 0.024420 -2.489614 -0.002970 1 0 0 0 0 0 0 96024
0.011812 -0.007927 0.173077 -0.547386 -0.090111 -2.503135 -0.003002 1 0 0 0 0 0 0 97028
0.011802 -0.007888 0.173073 -0.532344 -0.172809 -2.518879 -0.003031 1 0 0 0 0 0 0 97966
0.011792 -0.007846 0.173069 -0.527537 -0.215727 -2.539867 -0.003061 1 0 0 0 0 0 0 98941
0.011781 -0.007802 0.173065 -0.528410 -0.236482 -2.563980 -0.003093 1 0 0 0 0 0 0 99949
0.011776 -0.007781 0.173063 -0.604706 0.046152 -2.619449 -0.003124 1 0 0 0 0 0 0 100939
0.011767 -0.007748 0.173060 -0.580455 -0.074111 -2.632369 -0.003155 1 0 0 0 0 0 0 101949
0.011758 -0.007709 0.173056 -0.565041 -0.159561 -2.649331 -0.003187 1 0 0 0 0 0 0 102949
0.011748 -0.007667 0.173051 -0.559969 -0.204034 -2.670509 -0.003218 1 0 0 0 0 0 0 103939
0.011716 -0.007619 0.173054 -0.289013 -0.291178 -2.787970 -0.003249 1 0 0 0 0 0 0 104949
0.011700 -0.007595 0.173055 -0.471269 0.015765 -2.804016 -0.003280 1 0 0 0 0 0 0 105939
0.011687 -0.007560 0.173054 -0.524803 -0.086027 -2.789533 -0.003312 1 0 0 0 0 0 0 106948
0.011674 -0.007520 0.173050 -0.551149 -0.161476 -2.792093 -0.003342 1 0 0 0 0 0 0 107924
0.011668 -0.007501 0.173049 -0.640561 0.091680 -2.839292 -0.003374 1 0 0 0 0 0 0 108948
0.011660 -0.007468 0.173046 -0.622525 -0.043728 -2.846453 -0.003405 1 0 0 0 0 0 0 109939
0.011655 -0.007452 0.173044 -0.683377 0.155666 -2.892947 -0.003437 1 0 0 0 0 0 0 110948
0.011648 -0.007422 0.173041 -0.650485 -0.009052 -2.899534 -0.003468 1 0 0 0 0 0 0 111938
0.011644 -0.007407 0.173039 -0.703940 0.175436 -2.945874 -0.003499 1 0 0 0 0 0 0 112948
0.011642 -0.007399 0.173039 -0.740230 0.295673 -2.984333 -0.003530 1 0 0 0 0 0 0 113940
0.011636 -0.007373 0.173036 -0.689274 0.067793 -2.984834 -0.003561 1 0 0 0 0 0 0 114942
0.011632 -0.007360 0.173035 -0.733211 0.218303 -3.028143 -0.003593 1 0 0 0 0 0 0 115954
0.011625 -0.007331 0.173032 -0.691745 0.028880 -3.032796 -0.003624 1 0 0 0 0 0 0 116942
0.011622 -0.007317 0.173030 -0.740863 0.200926 -3.078334 -0.003655 1 0 0 0 0 0 0 117944
0.011614 -0.007287 0.173027 -0.702187 0.022658 -3.084747 -0.003687 1 0 0 0 0 0 0 118959
0.011611 -0.007272 0.173025 -0.752662 0.200186 -3.130905 -0.003718 1 0 0 0 0 0 0 119960
0.011609 -0.007265 0.173025 -0.787555 0.316954 -3.169637 -0.003750 1 0 0 0 0 0 0 120961
0.011602 -0.007239 0.173022 -0.735822 0.087186 -3.169573 -0.003781 1 0 0 0 0 0 0 121958
0.011599 -0.007226 0.173021 -0.779271 0.236682 -3.212702 -0.003812 1 0 0 0 0 0 0 122956
0.011598 -0.007219 0.173020 -0.810702 0.339264 -3.249999 -0.003843 1 0 0 0 0 0 0 123956
0.011597 -0.007216 0.173020 -0.830272 0.394838 -3.281902 -0.003874 1 0 0 0 0 0 0 124956
0.011591 -0.007192 0.173017 -0.770356 0.132135 -3.278283 -0.003906 1 0 0 0 0 0 0 125957
0.011588 -0.007180 0.173016 -0.809525 0.264824 -3.319048 -0.003936 1 0 0 0 0 0 0 126926
0.011587 -0.007174 0.173015 -0.839148 0.359128 -3.356357 -0.003968 1 0 0 0 0 0 0 127954
0.011580 -0.007149 0.173012 -0.784644 0.118012 -3.355087 -0.003999 1 0 0 0 0 0 0 128956
0.011577 -0.007136 0.173011 -0.826765 0.261812 -3.398051 -0.004031 1 0 0 0 0 0 0 129961
0.011576 -0.007130 0.173011 -0.857528 0.361536 -3.435202 -0.004062 1 0 0 0 0 0 0 130960
0.011575 -0.007127 0.173010 -0.876751 0.415688 -3.467008 -0.004093 1 0 0 0 0 0 0 131960
0.011574 -0.007125 0.173010 -0.889669 0.444659 -3.495881 -0.004124 1 0 0 0 0 0 0 132954
0.011574 -0.007124 0.173010 -0.899607 0.460950 -3.523647 -0.004156 1 0 0 0 0 0 0 133957
0.011569 -0.007102 0.173007 -0.834738 0.178224 -3.517601 -0.004187 1 0 0 0 0 0 0 134954
0.011566 -0.007090 0.173006 -0.871620 0.301013 -3.557971 -0.004218 1 0 0 0 0 0 0 135938
0.011564 -0.007085 0.173006 -0.899884 0.390290 -3.594626 -0.004249 1 0 0 0 0 0 0 136955
0.011564 -0.007082 0.173005 -0.917923 0.439148 -3.626018 -0.004281 1 0 0 0 0 0 0 137956
0.011563 -0.007080 0.173005 -0.930292 0.465578 -3.654810 -0.004312 1 0 0 0 0 0 0 138955
0.011563 -0.007080 0.173005 -0.939838 0.480536 -3.682378 -0.004343 1 0 0 0 0 0 0 139955
0.011563 -0.007079 0.173005 -0.947942 0.489767 -3.709378 -0.004374 1 0 0 0 0 0 0 140954
0.011563 -0.007079 0.173005 -0.955447 0.496172 -3.736177 -0.004406 1 0 0 0 0 0 0 141956
0.011563 -0.007079 0.173005 -0.962548 0.501184 -3.762763 -0.004437 1 0 0 0 0 0 0 142955
0.011558 -0.007057 0.173003 -0.896306 0.212605 -3.756135 -0.004468 1 0 0 0 0 0 0 143955
0.011555 -0.007045 0.173001 -0.932657 0.332546 -3.796860 -0.004500 1 0 0 0 0 0 0 144960
0.011553 -0.007040 0.173001 -0.960514 0.420294 -3.832876 -0.004531 1 0 0 0 0 0 0 145956
0.011553 -0.007037 0.173001 -0.978089 0.468405 -3.863352 -0.004561 1 0 0 0 0 0 0 146924
0.011547 -0.007013 0.172998 -0.917347 0.201674 -3.859641 -0.004593 1 0 0 0 0 0 0 147955
0.011544 -0.007001 0.172997 -0.956342 0.332487 -3.901350 -0.004624 1 0 0 0 0 0 0 148955
0.011542 -0.006996 0.172996 -0.985529 0.425650 -3.938003 -0.004656 1 0 0 0 0 0 0 149954
0.011536 -0.006970 0.172993 -0.930751 0.183621 -3.936076 -0.004687 1 0 0 0 0 0 0 150954
0.011533 -0.006958 0.172992 -0.972762 0.327019 -3.979191 -0.004718 1 0 0 0 0 0 0 151954
0.011531 -0.006951 0.172991 -1.003465 0.426464 -4.016453 -0.004749 1 0 0 0 0 0 0 152952
0.011525 -0.006926 0.172988 -0.949478 0.187571 -4.014792 -0.004781 1 0 0 0 0 0 0 153955
0.011522 -0.006913 0.172987 -0.991690 0.332294 -4.057298 -0.004811 1 0 0 0 0 0 0 154924
0.011515 -0.006884 0.172984 -0.949468 0.139686 -4.061592 -0.004843 1 0 0 0 0 0 0 155948
0.011511 -0.006870 0.172982 -0.998206 0.309972 -4.107929 -0.004874 1 0 0 0 0 0 0 156952
0.011504 -0.006840 0.172979 -0.959577 0.130434 -4.114980 -0.004908 1 0 0 0 0 0 0 158032
0.011495 -0.006803 0.172975 -0.936557 0.014156 -4.127663 -0.004939 1 0 0 0 0 0 0 159022
0.011490 -0.006785 0.172973 -1.000896 0.246486 -4.181490 -0.004971 1 0 0 0 0 0 0 160032
0.011482 -0.006753 0.172969 -0.969652 0.099756 -4.188991 -0.005001 1 0 0 0 0 0 0 160996
0.011473 -0.006715 0.172965 -0.950963 0.000361 -4.204435 -0.005033 1 0 0 0 0 0 0 162029
0.011454 -0.006715 0.172959 -0.834204 0.485336 -4.203667 -0.005064 1 0 0 0 0 0 0 163024
0.011439 -0.006692 0.172953 -0.877030 0.246903 -4.235176 -0.005094 1 0 0 0 0 0 0 163998
0.011427 -0.006658 0.172948 -0.911072 0.079374 -4.265824 -0.005126 1 0 0 0 0 0 0 164997
0.011415 -0.006619 0.172943 -0.931902 -0.009437 -4.294031 -0.005157 1 0 0 0 0 0 0 165997
0.011403 -0.006577 0.172938 -0.945248 -0.054481 -4.320943 -0.005188 1 0 0 0 0 0 0 166998
0.011392 -0.006534 0.172933 -0.954804 -0.077354 -4.347096 -0.005219 1 0 0 0 0 0 0 167994
0.011381 -0.006490 0.172928 -0.962377 -0.089202 -4.372948 -0.005250 1 0 0 0 0 0 0 168989
0.011375 -0.006468 0.172925 -1.042810 0.197904 -4.434938 -0.005283 1 0 0 0 0 0 0 170022
0.011353 -0.006453 0.172917 -0.835534 0.322765 -4.390445 -0.005313 1 0 0 0 0 0 0 171005
0.011336 -0.006424 0.172911 -0.893708 0.141037 -4.429940 -0.005345 1 0 0 0 0 0 0 172020
0.011322 -0.006387 0.172905 -0.941000 0.025175 -4.466097 -0.005376 1 0 0 0 0 0 0 173003
0.011310 -0.006346 0.172899 -0.969082 -0.035608 -4.497808 -0.005408 1 0 0 0 0 0 0 174020
0.011298 -0.006303 0.172894 -0.985892 -0.066745 -4.525695 -0.005438 1 0 0 0 0 0 0 175004
0.011286 -0.006259 0.172889 -0.997221 -0.082688 -4.553020 -0.005470 1 0 0 0 0 0 0 176020
0.011275 -0.006215 0.172884 -1.005518 -0.091173 -4.578878 -0.005501 1 0 0 0 0 0 0 177005
0.011270 -0.006193 0.172881 -1.086412 0.197446 -4.641519 -0.005533 1 0 0 0 0 0 0 178020
0.011261 -0.006159 0.172877 -1.062955 0.078764 -4.651612 -0.005563 1 0 0 0 0 0 0 179002
0.011252 -0.006120 0.172873 -1.047877 -0.007120 -4.667382 -0.005595 1 0 0 0 0 0 0 180018
0.011241 -0.006078 0.172868 -1.042520 -0.053134 -4.687416 -0.005626 1 0 0 0 0 0 0 181002
0.011236 -0.006057 0.172865 -1.116046 0.216331 -4.745893 -0.005655 1 0 0 0 0 0 0 181946
0.011228 -0.006025 0.172861 -1.089214 0.088053 -4.754699 -0.005686 1 0 0 0 0 0 0 182937
0.011218 -0.005986 0.172857 -1.072457 -0.002648 -4.769520 -0.005718 1 0 0 0 0 0 0 183947
0.011213 -0.005966 0.172855 -1.140031 0.242148 -4.826424 -0.005749 1 0 0 0 0 0 0 184936
0.011205 -0.005934 0.172851 -1.110202 0.101378 -4.834132 -0.005780 1 0 0 0 0 0 0 185947
0.011196 -0.005896 0.172846 -1.091645 0.004214 -4.847846 -0.005812 1 0 0 0 0 0 0 186945
0.011191 -0.005877 0.172844 -1.158500 0.245873 -4.904750 -0.005843 1 0 0 0 0 0 0 187937
0.011183 -0.005845 0.172840 -1.128219 0.103393 -4.912079 -0.005874 1 0 0 0 0 0 0 188946
0.011179 -0.005829 0.172838 -1.183409 0.298752 -4.963233 -0.005905 1 0 0 0 0 0 0 189946
0.011172 -0.005798 0.172834 -1.146584 0.130739 -4.966867 -0.005936 1 0 0 0 0 0 0 190938
0.011168 -0.005783 0.172833 -1.198587 0.313268 -5.016785 -0.005968 1 0 0 0 0 0 0 191945
0.011161 -0.005753 0.172829 -1.160194 0.138724 -5.019544 -0.005999 1 0 0 0 0 0 0 192936
0.011157 -0.005738 0.172827 -1.211446 0.317973 -5.069308 -0.006030 1 0 0 0 0 0 0 193946
0.011150 -0.005709 0.172823 -1.172668 0.141754 -5.071792 -0.006061 1 0 0 0 0 0 0 194936
0.011146 -0.005694 0.172822 -1.223652 0.320133 -5.121510 -0.006093 1 0 0 0 0 0 0 195944
0.011144 -0.005686 0.172821 -1.258782 0.436922 -5.162239 -0.006124 1 0 0 0 0 0 0 196945
0.011138 -0.005660 0.172818 -1.206066 0.205874 -5.157495 -0.006155 1 0 0 0 0 0 0 197942
0.011134 -0.005647 0.172816 -1.249740 0.354463 -5.203944 -0.006187 1 0 0 0 0 0 0 198962
0.011127 -0.005618 0.172812 -1.207153 0.162668 -5.204528 -0.006218 1 0 0 0 0 0 0 199958
0.011124 -0.005604 0.172811 -1.256190 0.333148 -5.253308 -0.006249 1 0 0 0 0 0 0 200955
0.011122 -0.005597 0.172810 -1.290322 0.446084 -5.293560 -0.006280 1 0 0 0 0 0 0 201949
0.011115 -0.005571 0.172807 -1.237154 0.212955 -5.288568 -0.006312 1 0 0 0 0 0 0 202954
0.011112 -0.005558 0.172805 -1.280501 0.360348 -5.334453 -0.006343 1 0 0 0 0 0 0 203951
0.011111 -0.005551 0.172804 -1.311692 0.461611 -5.373484 -0.006374 1 0 0 0 0 0 0 204951
0.011110 -0.005548 0.172804 -1.330983 0.516146 -5.406220 -0.006406 1 0 0 0 0 0 0 205953
0.011109 -0.005546 0.172804 -1.343844 0.544943 -5.435324 -0.006437 1 0 0 0 0 0 0 206943
0.011104 -0.005523 0.172801 -1.279672 0.267229 -5.424779 -0.006468 1 0 0 0 0 0 0 207953
0.011101 -0.005511 0.172799 -1.317469 0.392110 -5.468179 -0.006499 1 0 0 0 0 0 0 208953
0.011099 -0.005506 0.172799 -1.345786 0.481926 -5.505438 -0.006530 1 0 0 0 0 0 0 209931
0.011099 -0.005503 0.172798 -1.363975 0.530934 -5.538240 -0.006562 1 0 0 0 0 0 0 210957
0.011093 -0.005479 0.172795 -1.302191 0.263316 -5.528567 -0.006593 1 0 0 0 0 0 0 211957
0.011090 -0.005467 0.172794 -1.341257 0.393289 -5.572609 -0.006624 1 0 0 0 0 0 0 212955
0.011088 -0.005461 0.172793 -1.370358 0.485706 -5.610765 -0.006656 1 0 0 0 0 0 0 213954
0.011082 -0.005436 0.172790 -1.314673 0.242187 -5.603964 -0.006687 1 0 0 0 0 0 0 214949
0.011079 -0.005423 0.172788 -1.356737 0.384402 -5.649720 -0.006718 1 0 0 0 0 0 0 215953
0.011077 -0.005417 0.172788 -1.387259 0.482915 -5.688346 -0.006749 1 0 0 0 0 0 0 216941
0.011071 -0.005391 0.172784 -1.332137 0.242345 -5.681394 -0.006780 1 0 0 0 0 0 0 217923
0.011068 -0.005378 0.172783 -1.374795 0.386149 -5.728024 -0.006812 1 0 0 0 0 0 0 218952
0.011066 -0.005372 0.172782 -1.405602 0.485423 -5.767124 -0.006843 1 0 0 0 0 0 0 219954
0.011060 -0.005346 0.172779 -1.350649 0.245184 -5.760502 -0.006874 1 0 0 0 0 0 0 220952
0.011057 -0.005334 0.172777 -1.393123 0.389058 -5.806531 -0.006906 1 0 0 0 0 0 0 221954
0.011049 -0.005305 0.172773 -1.349840 0.194676 -5.806169 -0.006937 1 0 0 0 0 0 0 222951
0.011046 -0.005291 0.172772 -1.398719 0.363722 -5.855512 -0.006968 1 0 0 0 0 0 0 223951
0.011044 -0.005283 0.172771 -1.432582 0.475845 -5.896243 -0.006999 1 0 0 0 0 0 0 224951
0.011038 -0.005257 0.172767 -1.379234 0.242018 -5.890191 -0.007031 1 0 0 0 0 0 0 225952
0.011034 -0.005244 0.172766 -1.422385 0.389014 -5.936099 -0.007061 1 0 0 0 0 0 0 226932
0.011033 -0.005238 0.172765 -1.453629 0.489971 -5.975979 -0.007093 1 0 0 0 0 0 0 227951
0.011026 -0.005212 0.172762 -1.398881 0.250421 -5.969090 -0.007124 1 0 0 0 0 0 0 228952
0.011023 -0.005200 0.172760 -1.441450 0.394579 -6.015375 -0.007156 1 0 0 0 0 0 0 229954
0.011016 -0.005171 0.172756 -1.398118 0.200274 -6.014699 -0.007187 1 0 0 0 0 0 0 230951
0.011013 -0.005156 0.172754 -1.446992 0.369263 -6.064269 -0.007218 1 0 0 0 0 0 0 231950
0.011011 -0.005149 0.172754 -1.480922 0.481363 -6.105203 -0.007249 1 0 0 0 0 0 0 232952
0.011004 -0.005123 0.172750 -1.427493 0.247486 -6.098756 -0.007281 1 0 0 0 0 0 0 233953
0.011001 -0.005110 0.172749 -1.470698 0.394244 -6.145396 -0.007312 1 0 0 0 0 0 0 234951
0.011000 -0.005104 0.172748 -1.501876 0.495107 -6.184904 -0.007343 1 0 0 0 0 0 0 235952
0.010993 -0.005078 0.172744 -1.446974 0.255487 -6.177545 -0.007374 1 0 0 0 0 0 0 236950
0.010990 -0.005065 0.172743 -1.489544 0.399479 -6.223996 -0.007405 1 0 0 0 0 0 0 237950
0.010988 -0.005059 0.172742 -1.520284 0.498864 -6.263082 -0.007436 1 0 0 0 0 0 0 238939
0.010982 -0.005033 0.172739 -1.465341 0.258447 -6.255861 -0.007468 1 0 0 0 0 0 0 239950
0.010979 -0.005021 0.172737 -1.507774 0.401984 -6.302400 -0.007499 1 0 0 0 0 0 0 240952
0.010977 -0.005014 0.172736 -1.538540 0.501213 -6.341803 -0.007531 1 0 0 0 0 0 0 241952
0.010971 -0.004989 0.172733 -1.483297 0.260621 -6.333339 -0.007561 1 0 0 0 0 0 0 242921
0.010968 -0.004976 0.172731 -1.525900 0.404181 -6.380658 -0.007593 1 0 0 0 0 0 0 243950
0.010966 -0.004969 0.172730 -1.556694 0.503281 -6.420163 -0.007624 1 0 0 0 0 0 0 244952
0.010960 -0.004944 0.172727 -1.501525 0.262676 -6.412355 -0.007656 1 0 0 0 0 0 0 245951
0.010957 -0.004931 0.172725 -1.543990 0.406183 -6.458968 -0.007687 1 0 0 0 0 0 0 246951
0.010955 -0.004925 0.172725 -1.574752 0.505193 -6.498432 -0.007718 1 0 0 0 0 0 0 247950
0.010949 -0.004899 0.172721 -1.519585 0.264588 -6.490548 -0.007749 1 0 0 0 0 0 0 248951
0.010945 -0.004886 0.172720 -1.561954 0.407971 -6.536906 -0.007780 1 0 0 0 0 0 0 249939
0.010944 -0.004880 0.172719 -1.592666 0.506983 -6.576414 -0.007811 1 0 0 0 0 0 0 250937
0.010938 -0.004854 0.172715 -1.537541 0.266295 -6.568505 -0.007843 1 0 0 0 0 0 0 251943
0.010934 -0.004842 0.172714 -1.580035 0.409669 -6.615263 -0.007874 1 0 0 0 0 0 0 252943
0.010933 -0.004835 0.172713 -1.610709 0.508632 -6.654661 -0.007905 1 0 0 0 0 0 0 253935
0.010932 -0.004832 0.172713 -1.629756 0.561903 -6.687784 -0.007937 1 0 0 0 0 0 0 254943
0.010926 -0.004808 0.172709 -1.568222 0.295920 -6.675908 -0.007968 1 0 0 0 0 0 0 255935
0.010923 -0.004796 0.172708 -1.607515 0.426440 -6.721281 -0.007999 1 0 0 0 0 0 0 256942
0.010922 -0.004790 0.172707 -1.636602 0.518943 -6.759927 -0.008030 1 0 0 0 0 0 0 257934
0.010915 -0.004765 0.172703 -1.580728 0.274914 -6.751448 -0.008062 1 0 0 0 0 0 0 258943
0.010912 -0.004752 0.172702 -1.622708 0.416587 -6.797981 -0.008093 1 0 0 0 0 0 0 259934
0.010905 -0.004723 0.172698 -1.579060 0.220650 -6.796370 -0.008124 1 0 0 0 0 0 0 260943
0.010901 -0.004709 0.172696 -1.627614 0.388638 -6.846546 -0.008155 1 0 0 0 0 0 0 261934
0.010894 -0.004679 0.172692 -1.587251 0.206109 -6.846574 -0.008187 1 0 0 0 0 0 0 262943
0.010885 -0.004642 0.172687 -1.563259 0.086687 -6.855957 -0.008217 1 0 0 0 0 0 0 263934
0.010901 -0.004629 0.172678 -1.906314 0.379310 -6.826510 -0.008253 1 0 0 0 0 0 0 265068
0.010904 -0.004599 0.172670 -1.766358 0.205699 -6.866166 -0.008280 1 0 0 0 0 0 0 265934
0.010906 -0.004585 0.172666 -1.741850 0.379550 -6.946480 -0.008311 1 0 0 0 0 0 0 266942
0.010886 -0.004574 0.172658 -1.473148 0.442945 -6.907701 -0.008343 1 0 0 0 0 0 0 267941
0.010877 -0.004568 0.172653 -1.578480 0.523759 -6.991813 -0.008378 1 0 0 0 0 0 0 269065
0.010867 -0.004543 0.172648 -1.581422 0.275172 -7.006636 -0.008405 1 0 0 0 0 0 0 269936
0.010862 -0.004530 0.172646 -1.655208 0.414790 -7.067636 -0.008436 1 0 0 0 0 0 0 270941
0.010853 -0.004502 0.172642 -1.628218 0.217853 -7.075435 -0.008472 1 0 0 0 0 0 0 272083
0.010849 -0.004487 0.172639 -1.683878 0.384927 -7.125886 -0.008499 1 0 0 0 0 0 0 272952
0.010842 -0.004458 0.172635 -1.647203 0.201716 -7.126640 -0.008531 1 0 0 0 0 0 0 273956
0.010824 -0.004462 0.172629 -1.510297 0.619894 -7.126122 -0.008562 1 0 0 0 0 0 0 274951
0.010809 -0.004441 0.172623 -1.546095 0.345237 -7.148296 -0.008593 1 0 0 0 0 0 0 275951
0.010796 -0.004408 0.172617 -1.576621 0.157744 -7.173014 -0.008624 1 0 0 0 0 0 0 276952
0.010790 -0.004392 0.172614 -1.669727 0.351470 -7.240501 -0.008655 1 0 0 0 0 0 0 277941
0.010781 -0.004362 0.172610 -1.652570 0.183805 -7.250609 -0.008690 1 0 0 0 0 0 0 279053
0.010798 -0.004351 0.172601 -1.992125 0.427738 -7.211430 -0.008718 1 0 0 0 0 0 0 279949
0.010786 -0.004342 0.172589 -1.662010 0.472048 -7.202176 -0.008753 1 0 0 0 0 0 0 281078
0.010775 -0.004315 0.172580 -1.636696 0.243075 -7.261225 -0.008785 1 0 0 0 0 0 0 282083
0.010770 -0.004302 0.172576 -1.714172 0.395934 -7.350254 -0.008816 1 0 0 0 0 0 0 283077
0.010768 -0.004296 0.172560 -1.777458 0.510744 -7.219059 -0.008843 1 0 0 0 0 0 0 283952
0.010768 -0.004293 0.172552 -1.803247 0.562595 -7.341534 -0.008874 1 0 0 0 0 0 0 284952
0.010762 -0.004269 0.172546 -1.742565 0.294115 -7.388933 -0.008909 1 0 0 0 0 0 0 286053
0.010760 -0.004258 0.172528 -1.794734 0.433867 -7.272608 -0.008937 1 0 0 0 0 0 0 286950
0.010760 -0.004253 0.172520 -1.821349 0.521975 -7.408669 -0.008972 1 0 0 0 0 0 0 288069
0.010739 -0.004246 0.172509 -1.570352 0.517274 -7.405708 -0.009003 1 0 0 0 0 0 0 289073
0.010724 -0.004220 0.172500 -1.609307 0.266774 -7.462228 -0.009034 1 0 0 0 0 0 0 290076
0.010717 -0.004208 0.172482 -1.735617 0.420369 -7.360879 -0.009066 1 0 0 0 0 0 0 291075
0.010700 -0.004221 0.172469 -1.610271 0.759450 -7.447778 -0.009097 1 0 0 0 0 0 0 292076
0.010685 -0.004205 0.172460 -1.643059 0.419248 -7.519657 -0.009124 1 0 0 0 0 0 0 292949
0.010679 -0.004198 0.172441 -1.760320 0.502119 -7.427325 -0.009159 1 0 0 0 0 0 0 294053
0.010671 -0.004172 0.172429 -1.744182 0.264153 -7.523466 -0.009187 1 0 0 0 0 0 0 294948
0.010668 -0.004160 0.172409 -1.819265 0.421075 -7.453498 -0.009222 1 0 0 0 0 0 0 296076
0.010647 -0.004150 0.172392 -1.589046 0.466061 -7.507143 -0.009249 1 0 0 0 0 0 0 296947
0.010643 -0.004168 0.172373 -1.802306 0.843016 -7.508892 -0.009284 1 0 0 0 0 0 0 298063
0.010637 -0.004156 0.172347 -1.795258 0.480349 -7.428008 -0.009316 1 0 0 0 0 0 0 299070
0.010614 -0.004146 0.172327 -1.579713 0.475575 -7.529248 -0.009347 1 0 0 0 0 0 0 300074
0.010604 -0.004141 0.172303 -1.728892 0.552799 -7.508855 -0.009378 1 0 0 0 0 0 0 301075
0.010600 -0.004140 0.172277 -1.832990 0.600621 -7.502972 -0.009409 1 0 0 0 0 0 0 302075
0.010600 -0.004141 0.172251 -1.891368 0.626490 -7.510756 -0.009440 1 0 0 0 0 0 0 303068
0.010580 -0.004137 0.172231 -1.644481 0.578655 -7.619158 -0.009472 1 0 0 0 0 0 0 304074
0.010565 -0.004113 0.172204 -1.696100 0.314771 -7.553450 -0.009503 1 0 0 0 0 0 0 305074
0.010559 -0.004102 0.172176 -1.818791 0.452916 -7.565768 -0.009534 1 0 0 0 0 0 0 306076
0.010558 -0.004098 0.172149 -1.892804 0.550034 -7.586080 -0.009566 1 0 0 0 0 0 0 307074
0.010538 -0.004092 0.172114 -1.666426 0.550255 -7.508138 -0.009597 1 0 0 0 0 0 0 308076
0.010524 -0.004068 0.172079 -1.720047 0.301855 -7.525518 -0.009628 1 0 0 0 0 0 0 309063
0.010504 -0.004075 0.172045 -1.649835 0.691441 -7.542085 -0.009662 1 0 0 0 0 0 0 310145
0.010490 -0.004057 0.172010 -1.721585 0.400123 -7.567178 -0.009692 1 0 0 0 0 0 0 311125
0.010463 -0.004045 0.171972 -1.577835 0.447791 -7.536312 -0.009724 1 0 0 0 0 0 0 312138
0.010431 -0.004036 0.171931 -1.487508 0.491099 -7.522825 -0.009751 1 0 0 0 0 0 0 313014
0.010411 -0.004009 0.171894 -1.633785 0.270777 -7.581849 -0.009783 1 0 0 0 0 0 0 314015
0.010382 -0.003993 0.171854 -1.535310 0.378472 -7.573853 -0.009818 1 0 0 0 0 0 0 315151
0.010343 -0.003959 0.171810 -1.391745 0.156841 -7.526337 -0.009849 1 0 0 0 0 0 0 316140
0.010325 -0.003943 0.171759 -1.667945 0.375221 -7.460274 -0.009880 1 0 0 0 0 0 0 317140
0.010298 -0.003932 0.171713 -1.563738 0.456115 -7.526675 -0.009911 1 0 0 0 0 0 0 318137
0.010286 -0.003928 0.171661 -1.767448 0.556222 -7.481767 -0.009943 1 0 0 0 0 0 0 319143
0.010256 -0.003900 0.171611 -1.540286 0.252995 -7.507554 -0.009974 1 0 0 0 0 0 0 320143
0.010228 -0.003907 0.171553 -1.556503 0.667601 -7.429157 -0.010006 1 0 0 0 0 0 0 321152
0.010217 -0.003911 0.171496 -1.772982 0.690791 -7.441777 -0.010032 1 0 0 0 0 0 0 322001
0.010186 -0.003887 0.171443 -1.546869 0.324307 -7.512472 -0.010068 1 0 0 0 0 0 0 323139
0.010153 -0.003873 0.171380 -1.484426 0.406435 -7.405323 -0.010098 1 0 0 0 0 0 0 324122
0.010138 -0.003867 0.171320 -1.732321 0.528860 -7.452231 -0.010130 1 0 0 0 0 0 0 325138
0.010113 -0.003861 0.171254 -1.612850 0.544474 -7.383605 -0.010159 1 0 0 0 0 0 0 326066
0.010096 -0.003837 0.171189 -1.724913 0.303367 -7.405352 -0.010190 1 0 0 0 0 0 0 327057
0.010070 -0.003822 0.171120 -1.604010 0.399908 -7.369968 -0.010222 1 0 0 0 0 0 0 328065
0.010038 -0.003812 0.171049 -1.524789 0.469713 -7.350344 -0.010249 1 0 0 0 0 0 0 328931
0.010019 -0.003786 0.170981 -1.680257 0.262397 -7.408448 -0.010284 1 0 0 0 0 0 0 330057
0.009984 -0.003747 0.170907 -1.502424 0.076020 -7.335722 -0.010312 1 0 0 0 0 0 0 330942
0.009949 -0.003724 0.170834 -1.466830 0.271648 -7.350231 -0.010346 1 0 0 0 0 0 0 332057
0.009928 -0.003692 0.170749 -1.657437 0.160501 -7.218165 -0.010378 1 0 0 0 0 0 0 333056
0.009899 -0.003673 0.170670 -1.572814 0.319370 -7.292663 -0.010409 1 0 0 0 0 0 0 334067
0.009860 -0.003638 0.170590 -1.430268 0.118752 -7.290956 -0.010436 1 0 0 0 0 0 0 334931
0.009806 -0.003636 0.170508 -1.229478 0.533143 -7.287836 -0.010472 1 0 0 0 0 0 0 336066
0.009776 -0.003614 0.170419 -1.514076 0.310807 -7.194654 -0.010499 1 0 0 0 0 0 0 336941
0.009758 -0.003581 0.170327 -1.699160 0.154449 -7.149096 -0.010534 1 0 0 0 0 0 0 338058
0.009731 -0.003563 0.170227 -1.598995 0.313729 -7.068396 -0.010565 1 0 0 0 0 0 0 339066
0.009714 -0.003532 0.170130 -1.728476 0.171965 -7.085323 -0.010597 1 0 0 0 0 0 0 340066
0.009687 -0.003514 0.170028 -1.612900 0.320936 -7.040014 -0.010628 1 0 0 0 0 0 0 341056
0.009670 -0.003484 0.169928 -1.735297 0.171869 -7.071647 -0.010655 1 0 0 0 0 0 0 341940
0.009644 -0.003466 0.169825 -1.616622 0.317430 -7.037192 -0.010690 1 0 0 0 0 0 0 343060
0.009605 -0.003431 0.169716 -1.457527 0.109030 -6.960920 -0.010722 1 0 0 0 0 0 0 344073
0.009568 -0.003411 0.169608 -1.446857 0.275727 -6.972393 -0.010753 1 0 0 0 0 0 0 345063
0.009546 -0.003379 0.169488 -1.651478 0.145866 -6.828660 -0.010784 1 0 0 0 0 0 0 346060
0.009531 -0.003342 0.169379 -1.774479 0.051481 -6.961058 -0.010816 1 0 0 0 0 0 0 347077
0.009499 -0.003298 0.169267 -1.554641 -0.060502 -6.925413 -0.010847 1 0 0 0 0 0 0 348070
0.009480 -0.003254 0.169144 -1.700615 -0.063599 -6.797940 -0.010878 1 0 0 0 0 0 0 349080
0.009451 -0.003230 0.169012 -1.599874 0.182440 -6.661317 -0.010909 1 0 0 0 0 0 0 350050
0.009427 -0.003172 0.168892 -1.650414 -0.224730 -6.812714 -0.010941 1 0 0 0 0 0 0 351073
0.009412 -0.003122 0.168766 -1.767279 -0.179652 -6.739207 -0.010972 1 0 0 0 0 0 0 352073
0.009363 -0.003090 0.168638 -1.347254 0.046547 -6.725312 -0.011003 1 0 0 0 0 0 0 353073
0.009336 -0.003052 0.168507 -1.573675 -0.003581 -6.679582 -0.011034 1 0 0 0 0 0 0 354074
0.009318 -0.003011 0.168375 -1.732282 -0.048280 -6.650888 -0.011066 1 0 0 0 0 0 0 355073
0.009305 -0.002969 0.168241 -1.817427 -0.075998 -6.632981 -0.011097 1 0 0 0 0 0 0 356072
0.009280 -0.002945 0.168101 -1.657366 0.151931 -6.556023 -0.011128 1 0 0 0 0 0 0 357079
0.009242 -0.002907 0.167954 -1.473303 -0.016103 -6.447727 -0.011159 1 0 0 0 0 0 0 358074
0.009225 -0.002889 0.167817 -1.739075 0.233076 -6.569177 -0.011190 1 0 0 0 0 0 0 359046
0.009212 -0.002859 0.167680 -1.825205 0.085368 -6.579612 -0.011222 1 0 0 0 0 0 0 360077
0.009202 -0.002822 0.167525 -1.863940 -0.015700 -6.343836 -0.011253 1 0 0 0 0 0 0 361071
0.009177 -0.002800 0.167374 -1.681803 0.170267 -6.368236 -0.011284 1 0 0 0 0 0 0 362074
0.009161 -0.002767 0.167229 -1.773556 0.040171 -6.452925 -0.011316 1 0 0 0 0 0 0 363072
0.009127 -0.002724 0.167078 -1.547347 -0.111435 -6.364758 -0.011347 1 0 0 0 0 0 0 364074
0.009083 -0.002676 0.166922 -1.404691 -0.200442 -6.302606 -0.011377 1 0 0 0 0 0 0 365041
0.009079 -0.002634 0.166767 -1.907287 -0.125679 -6.290985 -0.011409 1 0 0 0 0 0 0 366074
0.009050 -0.002587 0.166609 -1.640696 -0.204203 -6.253630 -0.011440 1 0 0 0 0 0 0 367070
0.009025 -0.002519 0.166365 -1.654756 -0.493664 -5.114316 -0.011472 1 0 0 0 0 0 0 368080
0.009016 -0.002485 0.166252 -1.871008 -0.075875 -6.709839 -0.011503 1 0 0 0 0 0 0 369072
0.009006 -0.002446 0.166105 -1.883067 -0.108454 -6.408325 -0.011534 1 0 0 0 0 0 0 370067
0.008973 -0.002399 0.165949 -1.598132 -0.216141 -6.265102 -0.011566 1 0 0 0 0 0 0 371071
0.008930 -0.002349 0.165788 -1.424578 -0.283635 -6.190074 -0.011597 1 0 0 0 0 0 0 372072
0.008893 -0.002278 0.165541 -1.484385 -0.568873 -5.019017 -0.011628 1 0 0 0 0 0 0 373085
0.008866 -0.002263 0.165402 -1.611955 0.122048 -6.318068 -0.011659 1 0 0 0 0 0 0 374073
0.008824 -0.002228 0.165248 -1.442680 -0.067324 -6.250078 -0.011691 1 0 0 0 0 0 0 375071
0.008804 -0.002212 0.165084 -1.709029 0.152153 -6.104538 -0.011722 1 0 0 0 0 0 0 376072
0.008784 -0.002166 0.164832 -1.733816 -0.213933 -4.912720 -0.011753 1 0 0 0 0 0 0 377085
0.008781 -0.002159 0.164701 -1.964278 0.257661 -6.377154 -0.011784 1 0 0 0 0 0 0 378074
0.008757 -0.002152 0.164535 -1.718131 0.298070 -6.063827 -0.011816 1 0 0 0 0 0 0 379072
0.008734 -0.002113 0.164280 -1.698605 -0.117303 -4.839567 -0.011847 1 0 0 0 0 0 0 380085
0.008707 -0.002102 0.164137 -1.659577 0.212182 -6.169446 -0.011878 1 0 0 0 0 0 0 381071
0.008688 -0.002075 0.163970 -1.745071 0.015316 -5.984652 -0.011909 1 0 0 0 0 0 0 382072
0.008643 -0.002048 0.163704 -1.424712 0.006648 -4.650854 -0.011941 1 0 0 0 0 0 0 383085
0.008607 -0.002016 0.163571 -1.502261 -0.068040 -6.256935 -0.011972 1 0 0 0 0 0 0 384067
0.008566 -0.001996 0.163402 -1.443620 0.077075 -5.928011 -0.012003 1 0 0 0 0 0 0 385060
0.008529 -0.001947 0.163141 -1.486710 -0.291627 -4.672601 -0.012035 1 0 0 0 0 0 0 386082
0.008500 -0.001935 0.162994 -1.593005 0.147024 -6.024329 -0.012066 1 0 0 0 0 0 0 387071
0.008462 -0.001924 0.162817 -1.492202 0.215565 -5.755907 -0.012097 1 0 0 0 0 0 0 388072
0.008428 -0.001883 0.162549 -1.518709 -0.192898 -4.520103 -0.012129 1 0 0 0 0 0 0 389086
0.008398 -0.001871 0.162399 -1.594174 0.162743 -5.931296 -0.012159 1 0 0 0 0 0 0 390074
0.008302 -0.001814 0.162144 -0.711677 -0.408629 -4.666464 -0.012191 1 0 0 0 0 0 0 391084
0.008262 -0.001800 0.161995 -1.360422 0.095996 -5.921377 -0.012222 1 0 0 0 0 0 0 392072
0.008219 -0.001789 0.161815 -1.374501 0.178746 -5.622288 -0.012253 1 0 0 0 0 0 0 393069
0.008145 -0.001739 0.161524 -0.975343 -0.323763 -4.133932 -0.012285 1 0 0 0 0 0 0 394086
0.008109 -0.001727 0.161369 -1.423621 0.108457 -5.732832 -0.012316 1 0 0 0 0 0 0 395072
0.008083 -0.001718 0.161090 -1.595838 0.203337 -4.248012 -0.012346 1 0 0 0 0 0 0 396060
0.008071 -0.001694 0.160942 -1.797481 0.005088 -5.790458 -0.012378 1 0 0 0 0 0 0 397066
0.008041 -0.001677 0.160759 -1.582517 0.083421 -5.484004 -0.012409 1 0 0 0 0 0 0 398057
0.007987 -0.001658 0.160473 -1.239626 0.056527 -4.080162 -0.012441 1 0 0 0 0 0 0 399077
0.007953 -0.001650 0.160316 -1.479472 0.201370 -5.606898 -0.012471 1 0 0 0 0 0 0 400055
0.007913 -0.001642 0.160128 -1.402276 0.205860 -5.340017 -0.012503 1 0 0 0 0 0 0 401063
0.007850 -0.001629 0.159838 -1.103677 0.143980 -3.940406 -0.012534 1 0 0 0 0 0 0 402068
0.007832 -0.001603 0.159685 -1.647889 -0.023347 -5.586882 -0.012565 1 0 0 0 0 0 0 403063
0.007807 -0.001550 0.159393 -1.630824 -0.413016 -3.908160 -0.012597 1 0 0 0 0 0 0 404077
0.007779 -0.001537 0.159233 -1.569957 0.062608 -5.441275 -0.012627 1 0 0 0 0 0 0 405053
0.007740 -0.001525 0.159041 -1.427676 0.135823 -5.165630 -0.012659 1 0 0 0 0 0 0 406055
0.007703 -0.001482 0.158754 -1.430401 -0.274381 -3.866600 -0.012691 1 0 0 0 0 0 0 407077
0.007655 -0.001489 0.158587 -1.296686 0.329354 -5.278704 -0.012721 1 0 0 0 0 0 0 408055
0.007623 -0.001469 0.158397 -1.480564 0.044656 -5.108664 -0.012753 1 0 0 0 0 0 0 409063
0.007534 -0.001440 0.158114 -0.732508 -0.111865 -3.842049 -0.012784 1 0 0 0 0 0 0 410068
0.007494 -0.001430 0.157952 -1.304544 0.126933 -5.282327 -0.012815 1 0 0 0 0 0 0 411062
0.007449 -0.001420 0.157757 -1.293799 0.150091 -4.971886 -0.012846 1 0 0 0 0 0 0 412054
0.007382 -0.001406 0.157455 -1.002046 0.089127 -3.522394 -0.012878 1 0 0 0 0 0 0 413076
0.007352 -0.001422 0.157297 -1.455166 0.480425 -5.218282 -0.012909 1 0 0 0 0 0 0 414054
0.007329 -0.001407 0.157108 -1.576334 0.113250 -4.981599 -0.012940 1 0 0 0 0 0 0 415070
0.007278 -0.001388 0.156809 -1.224511 0.029805 -3.487857 -0.012972 1 0 0 0 0 0 0 416089
0.007260 -0.001362 0.156649 -1.627983 -0.082072 -5.131060 -0.013003 1 0 0 0 0 0 0 417056
0.007226 -0.001344 0.156452 -1.450719 0.010560 -4.790468 -0.013034 1 0 0 0 0 0 0 418054
0.007178 -0.001307 0.156255 -1.254735 -0.233854 -4.731342 -0.013065 1 0 0 0 0 0 0 419067
0.007109 -0.001272 0.155949 -0.945140 -0.237318 -3.270513 -0.013097 1 0 0 0 0 0 0 420082
0.007095 -0.001267 0.155793 -1.632367 0.140864 -5.071142 -0.013128 1 0 0 0 0 0 0 421070
0.007063 -0.001259 0.155597 -1.456602 0.150833 -4.690749 -0.013159 1 0 0 0 0 0 0 422069
0.007000 -0.001245 0.155391 -1.034048 0.071553 -4.515673 -0.013190 1 0 0 0 0 0 0 423067
0.006966 -0.001238 0.155186 -1.375980 0.153208 -4.479944 -0.013222 1 0 0 0 0 0 0 424070
0.006948 -0.001235 0.154980 -1.602803 0.206339 -4.451560 -0.013253 1 0 0 0 0 0 0 425072
0.006867 -0.001217 0.154680 -0.808341 0.026930 -3.176045 -0.013285 1 0 0 0 0 0 0 426086
0.006851 -0.001214 0.154524 -1.567172 0.197401 -4.897858 -0.013315 1 0 0 0 0 0 0 427070
0.006833 -0.001190 0.154331 -1.624048 -0.069851 -4.578944 -0.013347 1 0 0 0 0 0 0 428071
0.006806 -0.001196 0.154123 -1.502048 0.297814 -4.319746 -0.013378 1 0 0 0 0 0 0 429072
0.006761 -0.001171 0.153917 -1.265262 -0.070679 -4.301399 -0.013409 1 0 0 0 0 0 0 430073
0.006737 -0.001158 0.153709 -1.500798 0.053744 -4.253369 -0.013440 1 0 0 0 0 0 0 431043
0.006701 -0.001147 0.153510 -1.367598 0.081129 -4.338676 -0.013472 1 0 0 0 0 0 0 432070
0.006664 -0.001159 0.153298 -1.344477 0.391943 -4.146174 -0.013503 1 0 0 0 0 0 0 433069
0.006615 -0.001137 0.153089 -1.176283 -0.023465 -4.146466 -0.013534 1 0 0 0 0 0 0 434072
0.006589 -0.001126 0.152879 -1.447247 0.074931 -4.105862 -0.013566 1 0 0 0 0 0 0 435072
0.006544 -0.001093 0.152671 -1.243381 -0.212343 -4.095056 -0.013596 1 0 0 0 0 0 0 436040
0.006498 -0.001071 0.152470 -1.191935 -0.092823 -4.171453 -0.013628 1 0 0 0 0 0 0 437071
0.006429 -0.001047 0.152155 -0.879667 -0.111903 -2.636402 -0.013660 1 0 0 0 0 0 0 438080
0.006386 -0.001016 0.151995 -1.182071 -0.224165 -4.484356 -0.013690 1 0 0 0 0 0 0 439070
0.006340 -0.000995 0.151813 -1.162442 -0.097850 -4.376174 -0.013722 1 0 0 0 0 0 0 440070
0.006314 -0.000984 0.151613 -1.423126 0.048281 -4.095289 -0.013753 1 0 0 0 0 0 0 441070
0.006270 -0.000951 0.151407 -1.210452 -0.235644 -3.962366 -0.013784 1 0 0 0 0 0 0 442071
0.006245 -0.000935 0.151196 -1.441317 -0.052563 -3.856535 -0.013815 1 0 0 0 0 0 0 443068
0.006193 -0.000939 0.150985 -1.093251 0.238701 -3.817968 -0.013847 1 0 0 0 0 0 0 444069
0.006164 -0.000941 0.150772 -1.365725 0.238568 -3.751151 -0.013878 1 0 0 0 0 0 0 445068
0.006119 -0.000915 0.150559 -1.173795 -0.140020 -3.725538 -0.013909 1 0 0 0 0 0 0 446072
0.006093 -0.000901 0.150344 -1.414263 -0.007378 -3.666576 -0.013940 1 0 0 0 0 0 0 447069
0.006057 -0.000889 0.150138 -1.284063 0.025351 -3.747446 -0.013972 1 0 0 0 0 0 0 448070
0.006035 -0.000883 0.149925 -1.473866 0.102931 -3.641561 -0.014003 1 0 0 0 0 0 0 449068
0.006001 -0.000875 0.149720 -1.311555 0.082339 -3.693885 -0.014034 1 0 0 0 0 0 0 450069
0.005959 -0.000866 0.149517 -1.200290 0.065213 -3.706078 -0.014066 1 0 0 0 0 0 0 451070
0.005935 -0.000862 0.149304 -1.422199 0.120545 -3.558928 -0.014097 1 0 0 0 0 0 0 452069
0.005899 -0.000854 0.149098 -1.279220 0.089196 -3.593293 -0.014128 1 0 0 0 0 0 0 453070
0.005857 -0.000845 0.148895 -1.178164 0.066762 -3.597355 -0.014159 1 0 0 0 0 0 0 454068
0.005827 -0.000819 0.148699 -1.332751 -0.176157 -3.681389 -0.014190 1 0 0 0 0 0 0 455058
0.005788 -0.000800 0.148499 -1.216778 -0.094357 -3.603056 -0.014221 1 0 0 0 0 0 0 456058
0.005737 -0.000763 0.148289 -1.049235 -0.329746 -3.432467 -0.014253 1 0 0 0 0 0 0 457061
0.005687 -0.000740 0.148083 -1.040274 -0.184244 -3.433194 -0.014284 1 0 0 0 0 0 0 458073
0.005638 -0.000723 0.147878 -1.039226 -0.086410 -3.420193 -0.014315 1 0 0 0 0 0 0 459068
0.005589 -0.000710 0.147673 -1.035510 -0.036105 -3.393146 -0.014347 1 0 0 0 0 0 0 460069
0.005541 -0.000698 0.147468 -1.029938 -0.011811 -3.359047 -0.014378 1 0 0 0 0 0 0 461056
0.005492 -0.000687 0.147263 -1.023575 -0.000678 -3.322293 -0.014409 1 0 0 0 0 0 0 462071
0.005443 -0.000677 0.147057 -1.016723 0.003859 -3.283893 -0.014440 1 0 0 0 0 0 0 463067
0.005411 -0.000649 0.146860 -1.220121 -0.222498 -3.351223 -0.014472 1 0 0 0 0 0 0 464069
0.005391 -0.000636 0.146647 -1.411877 -0.069368 -3.127227 -0.014503 1 0 0 0 0 0 0 465069
0.005357 -0.000624 0.146437 -1.238534 -0.031638 -3.121515 -0.014534 1 0 0 0 0 0 0 466070
0.005316 -0.000613 0.146229 -1.121206 -0.017685 -3.106053 -0.014565 1 0 0 0 0 0 0 467062
0.005271 -0.000602 0.146022 -1.056019 -0.012152 -3.076706 -0.014596 1 0 0 0 0 0 0 468053
0.005240 -0.000575 0.145822 -1.229099 -0.236659 -3.148793 -0.014628 1 0 0 0 0 0 0 469063
0.005200 -0.000556 0.145617 -1.124552 -0.149192 -3.058463 -0.014659 1 0 0 0 0 0 0 470066
0.005156 -0.000542 0.145410 -1.050845 -0.086643 -2.987550 -0.014690 1 0 0 0 0 0 0 471052
0.005125 -0.000513 0.145211 -1.218226 -0.279898 -3.042221 -0.014721 1 0 0 0 0 0 0 472058
0.005058 -0.000466 0.145007 -0.744010 -0.532720 -2.965786 -0.014753 1 0 0 0 0 0 0 473061
0.005007 -0.000460 0.144808 -0.898042 -0.035380 -2.993088 -0.014784 1 0 0 0 0 0 0 474053
0.004950 -0.000430 0.144595 -0.836532 -0.301464 -2.762436 -0.014815 1 0 0 0 0 0 0 475061
0.004914 -0.000393 0.144391 -1.085714 -0.425245 -2.844138 -0.014846 1 0 0 0 0 0 0 476053
0.004850 -0.000365 0.144194 -0.747977 -0.330974 -2.899523 -0.014878 1 0 0 0 0 0 0 477061
0.004801 -0.000368 0.143997 -0.890754 0.082954 -2.881860 -0.014909 1 0 0 0 0 0 0 478052
0.004752 -0.000365 0.143792 -0.903979 0.040773 -2.734850 -0.014940 1 0 0 0 0 0 0 479061
0.004719 -0.000341 0.143592 -1.110562 -0.229047 -2.749802 -0.014971 1 0 0 0 0 0 0 480052
0.004657 -0.000319 0.143395 -0.746134 -0.234337 -2.766704 -0.015003 1 0 0 0 0 0 0 481061
0.004602 -0.000304 0.143189 -0.787862 -0.161244 -2.616286 -0.015034 1 0 0 0 0 0 0 482053
0.004550 -0.000291 0.142979 -0.829195 -0.118205 -2.516859 -0.015065 1 0 0 0 0 0 0 483061
0.004480 -0.000275 0.142778 -0.571008 -0.161926 -2.585696 -0.015096 1 0 0 0 0 0 0 484052
0.004436 -0.000245 0.142579 -0.889841 -0.348835 -2.578483 -0.015128 1 0 0 0 0 0 0 485061
0.004376 -0.000242 0.142390 -0.694984 -0.020330 -2.691405 -0.015159 1 0 0 0 0 0 0 486053
0.004321 -0.000236 0.142187 -0.745408 -0.032985 -2.473355 -0.015191 1 0 0 0 0 0 0 487071
0.004270 -0.000228 0.141977 -0.784269 -0.057973 -2.335619 -0.015221 1 0 0 0 0 0 0 488047
0.004200 -0.000214 0.141775 -0.526053 -0.137946 -2.389936 -0.015257 1 0 0 0 0 0 0 489204
0.004135 -0.000181 0.141557 -0.550739 -0.406025 -2.141113 -0.015284 1 0 0 0 0 0 0 490071
0.004079 -0.000160 0.141369 -0.677119 -0.283968 -2.480014 -0.015316 1 0 0 0 0 0 0 491076
0.004021 -0.000123 0.141156 -0.642697 -0.481265 -2.147377 -0.015346 1 0 0 0 0 0 0 492058
0.003975 -0.000121 0.140950 -0.786741 -0.044458 -2.182268 -0.015378 1 0 0 0 0 0 0 493071
0.003908 -0.000111 0.140749 -0.509253 -0.117576 -2.206416 -0.015409 1 0 0 0 0 0 0 494070
0.003866 -0.000084 0.140549 -0.807938 -0.338803 -2.172312 -0.015440 1 0 0 0 0 0 0 495045
0.003807 -0.000082 0.140358 -0.605625 -0.036039 -2.273645 -0.015472 1 0 0 0 0 0 0 496069
0.003753 -0.000077 0.140152 -0.651654 -0.058853 -2.044702 -0.015503 1 0 0 0 0 0 0 497068
0.003703 -0.000069 0.139940 -0.688134 -0.088657 -1.902211 -0.015534 1 0 0 0 0 0 0 498078
0.003640 -0.000077 0.139745 -0.515210 0.109858 -2.074565 -0.015566 1 0 0 0 0 0 0 499084
0.003601 -0.000060 0.139545 -0.793820 -0.200406 -2.001210 -0.015597 1 0 0 0 0 0 0 500081
0.003537 -0.000042 0.139346 -0.491546 -0.247755 -1.953965 -0.015628 1 0 0 0 0 0 0 501081
0.003488 -0.000049 0.139145 -0.648489 0.081325 -1.894530 -0.015660 1 0 0 0 0 0 0 502080
0.003419 -0.000043 0.138944 -0.396253 -0.060143 -1.857595 -0.015691 1 0 0 0 0 0 0 503079
0.003362 -0.000035 0.138762 -0.516595 -0.099595 -2.059860 -0.015722 1 0 0 0 0 0 0 504081
0.003311 -0.000027 0.138558 -0.582252 -0.116136 -1.759466 -0.015753 1 0 0 0 0 0 0 505080
0.003263 -0.000017 0.138374 -0.627559 -0.126025 -1.959560 -0.015785 1 0 0 0 0 0 0 506079
0.003194 -0.000003 0.138179 -0.359101 -0.195275 -1.804142 -0.015815 1 0 0 0 0 0 0 507058
0.003138 0.000008 0.137999 -0.475416 -0.175028 -1.940701 -0.015847 1 0 0 0 0 0 0 508077
0.003093 -0.000002 0.137805 -0.625004 0.117698 -1.734477 -0.015878 1 0 0 0 0 0 0 509074
0.003033 -0.000018 0.137615 -0.435452 0.230567 -1.741642 -0.015910 1 0 0 0 0 0 0 510080
0.002960 -0.000017 0.137418 -0.223304 0.009047 -1.604477 -0.015941 1 0 0 0 0 0 0 511078
0.002921 -0.000016 0.137226 -0.655429 -0.003809 -1.621439 -0.015972 1 0 0 0 0 0 0 512078
0.002865 -0.000027 0.137037 -0.452454 0.148233 -1.627993 -0.016003 1 0 0 0 0 0 0 513076
0.002793 -0.000023 0.136840 -0.218743 -0.033655 -1.480902 -0.016034 1 0 0 0 0 0 0 514075
0.002735 -0.000016 0.136658 -0.365070 -0.088794 -1.632286 -0.016066 1 0 0 0 0 0 0 515079
0.002690 -0.000029 0.136462 -0.531418 0.161802 -1.429335 -0.016097 1 0 0 0 0 0 0 516079
0.002639 -0.000010 0.136271 -0.466742 -0.231999 -1.433902 -0.016128 1 0 0 0 0 0 0 517076
0.002577 -0.000011 0.136082 -0.299195 -0.000087 -1.423360 -0.016159 1 0 0 0 0 0 0 518076
0.002524 -0.000007 0.135903 -0.393415 -0.050312 -1.517925 -0.016191 1 0 0 0 0 0 0 519076
0.002475 -0.000001 0.135727 -0.453341 -0.092775 -1.542450 -0.016222 1 0 0 0 0 0 0 520075
0.002414 -0.000008 0.135544 -0.282801 0.093279 -1.404498 -0.016253 1 0 0 0 0 0 0 521076
0.002367 -0.000028 0.135347 -0.442420 0.272263 -1.174697 -0.016284 1 0 0 0 0 0 0 522075
0.002302 -0.000028 0.135175 -0.202154 0.036583 -1.443743 -0.016316 1 0 0 0 0 0 0 523077
0.002267 -0.000028 0.134992 -0.579752 0.012034 -1.285983 -0.016347 1 0 0 0 0 0 0 524076
0.002214 -0.000039 0.134805 -0.353125 0.154151 -1.188065 -0.016378 1 0 0 0 0 0 0 525073
0.002165 -0.000040 0.134626 -0.388607 0.034099 -1.247999 -0.016409 1 0 0 0 0 0 0 526068
0.002119 -0.000036 0.134451 -0.416602 -0.045660 -1.258202 -0.016441 1 0 0 0 0 0 0 527078
0.002060 -0.000044 0.134266 -0.231918 0.119250 -1.111765 -0.016472 1 0 0 0 0 0 0 528082
0.002009 -0.000044 0.134089 -0.309493 0.016479 -1.142744 -0.016503 1 0 0 0 0 0 0 529075
0.001947 -0.000054 0.133903 -0.165660 0.152901 -1.013350 -0.016534 1 0 0 0 0 0 0 530078
0.001901 -0.000075 0.133735 -0.346466 0.304619 -1.181881 -0.016566 1 0 0 0 0 0 0 531079
0.001842 -0.000096 0.133553 -0.181478 0.328832 -0.989237 -0.016597 1 0 0 0 0 0 0 532076
0.001791 -0.000102 0.133376 -0.262441 0.131696 -0.993226 -0.016628 1 0 0 0 0 0 0 533075
0.001750 -0.000120 0.133210 -0.396501 0.280483 -1.109462 -0.016659 1 0 0 0 0 0 0 534074
0.001694 -0.000140 0.133029 -0.194128 0.319362 -0.885005 -0.016691 1 0 0 0 0 0 0 535076
0.001644 -0.000145 0.132852 -0.254185 0.132177 -0.876591 -0.016722 1 0 0 0 0 0 0 536075
0.001590 -0.000179 0.132676 -0.184371 0.489931 -0.858984 -0.016753 1 0 0 0 0 0 0 537077
0.001522 -0.000185 0.132511 0.021481 0.184599 -0.963582 -0.016784 1 0 0 0 0 0 0 538068
0.001473 -0.000204 0.132350 -0.197714 0.312231 -0.985415 -0.016816 1 0 0 0 0 0 0 539075
0.001427 -0.000209 0.132180 -0.255367 0.140022 -0.839697 -0.016847 1 0 0 0 0 0 0 540064
0.001383 -0.000206 0.132007 -0.275786 0.029709 -0.746090 -0.016878 1 0 0 0 0 0 0 541074
0.001332 -0.000235 0.131832 -0.170671 0.440748 -0.683773 -0.016909 1 0 0 0 0 0 0 542065
0.001265 -0.000240 0.131668 0.054000 0.166844 -0.770593 -0.016941 1 0 0 0 0 0 0 543072
0.001202 -0.000273 0.131496 0.036755 0.511255 -0.654429 -0.016972 1 0 0 0 0 0 0 544063
0.001157 -0.000304 0.131332 -0.170471 0.535158 -0.703238 -0.017003 1 0 0 0 0 0 0 545072
0.001127 -0.000300 0.131171 -0.400594 0.068617 -0.708862 -0.017034 1 0 0 0 0 0 0 546064
0.001078 -0.000308 0.131021 -0.151825 0.188186 -0.825482 -0.017066 1 0 0 0 0 0 0 547072
0.001018 -0.000322 0.130845 0.021011 0.283796 -0.458404 -0.017097 1 0 0 0 0 0 0 548062
0.000953 -0.000340 0.130689 0.112735 0.338498 -0.655879 -0.017128 1 0 0 0 0 0 0 549072
0.000907 -0.000363 0.130531 -0.097514 0.430734 -0.604687 -0.017159 1 0 0 0 0 0 0 550063
0.000869 -0.000390 0.130371 -0.225541 0.486585 -0.551080 -0.017191 1 0 0 0 0 0 0 551072
0.000795 -0.000409 0.130202 0.243454 0.392717 -0.376954 -0.017221 1 0 0 0 0 0 0 552062
0.000758 -0.000418 0.130048 -0.179033 0.261175 -0.533706 -0.017253 1 0 0 0 0 0 0 553071
0.000691 -0.000447 0.129891 0.185155 0.523572 -0.463461 -0.017284 1 0 0 0 0 0 0 554058
0.000637 -0.000457 0.129752 0.058548 0.294612 -0.669388 -0.017315 1 0 0 0 0 0 0 555049
0.000596 -0.000477 0.129599 -0.106689 0.403904 -0.479246 -0.017346 1 0 0 0 0 0 0 556057
0.000542 -0.000496 0.129452 0.066215 0.422299 -0.496891 -0.017377 1 0 0 0 0 0 0 557049
0.000486 -0.000536 0.129317 0.106220 0.691992 -0.624154 -0.017409 1 0 0 0 0 0 0 558058
0.000424 -0.000566 0.129176 0.206594 0.597061 -0.531434 -0.017440 1 0 0 0 0 0 0 559049
0.000359 -0.000590 0.129033 0.271638 0.529072 -0.462572 -0.017471 1 0 0 0 0 0 0 560058
0.000313 -0.000617 0.128879 0.049786 0.557014 -0.275869 -0.017502 1 0 0 0 0 0 0 561049
0.000276 -0.000645 0.128751 -0.085513 0.583560 -0.574075 -0.017534 1 0 0 0 0 0 0 562057
0.000223 -0.000669 0.128613 0.111840 0.536440 -0.434536 -0.017565 1 0 0 0 0 0 0 563063
0.000163 -0.000690 0.128471 0.243640 0.509287 -0.337380 -0.017597 1 0 0 0 0 0 0 564079
0.000106 -0.000730 0.128337 0.241546 0.758169 -0.408868 -0.017627 1 0 0 0 0 0 0 565050
0.000057 -0.000745 0.128207 0.133278 0.459143 -0.430539 -0.017659 1 0 0 0 0 0 0 566065
0.000019 -0.000767 0.128088 -0.005248 0.526813 -0.552873 -0.017691 1 0 0 0 0 0 0 567075
-0.000033 -0.000788 0.127952 0.182189 0.520435 -0.321730 -0.017721 1 0 0 0 0 0 0 568060
-0.000087 -0.000827 0.127821 0.230443 0.775600 -0.321672 -0.017753 1 0 0 0 0 0 0 569069
-0.000128 -0.000861 0.127702 0.072400 0.740839 -0.448627 -0.017784 1 0 0 0 0 0 0 570062
-0.000182 -0.000888 0.127597 0.239599 0.649372 -0.627453 -0.017815 1 0 0 0 0 0 0 571064
-0.000242 -0.000910 0.127466 0.354565 0.593979 -0.283290 -0.017847 1 0 0 0 0 0 0 572064
-0.000285 -0.000936 0.127347 0.162019 0.633867 -0.367695 -0.017878 1 0 0 0 0 0 0 573064
-0.000321 -0.000963 0.127232 0.043853 0.663715 -0.402739 -0.017909 1 0 0 0 0 0 0 574067
-0.000385 -0.001000 0.127118 0.428563 0.814999 -0.395935 -0.017940 1 0 0 0 0 0 0 575065
-0.000431 -0.001033 0.127005 0.232789 0.777807 -0.377376 -0.017971 1 0 0 0 0 0 0 576054
-0.000467 -0.001064 0.126892 0.099225 0.751563 -0.352494 -0.018003 1 0 0 0 0 0 0 577061
-0.000518 -0.001089 0.126789 0.292317 0.680466 -0.460605 -0.018034 1 0 0 0 0 0 0 578078
-0.000571 -0.001129 0.126669 0.342947 0.893850 -0.220880 -0.018066 1 0 0 0 0 0 0 579081
-0.000611 -0.001164 0.126554 0.188797 0.841070 -0.226632 -0.018097 1 0 0 0 0 0 0 580072
-0.000663 -0.001190 0.126450 0.356961 0.741561 -0.356504 -0.018128 1 0 0 0 0 0 0 581076
-0.000703 -0.001218 0.126341 0.212788 0.747066 -0.265841 -0.018159 1 0 0 0 0 0 0 582073
-0.000736 -0.001246 0.126260 0.124160 0.765173 -0.612340 -0.018191 1 0 0 0 0 0 0 583076
-0.000766 -0.001273 0.126158 0.077462 0.771981 -0.355632 -0.018222 1 0 0 0 0 0 0 584072
-0.000814 -0.001297 0.126060 0.316951 0.719346 -0.343048 -0.018253 1 0 0 0 0 0 0 585075
-0.000870 -0.001317 0.125962 0.470353 0.689740 -0.331425 -0.018284 1 0 0 0 0 0 0 586074
-0.000906 -0.001361 0.125865 0.222173 0.994190 -0.309854 -0.018316 1 0 0 0 0 0 0 587083
-0.000956 -0.001392 0.125767 0.402929 0.869342 -0.286843 -0.018347 1 0 0 0 0 0 0 588073
-0.001001 -0.001402 0.125681 0.352571 0.592261 -0.404232 -0.018378 1 0 0 0 0 0 0 589072
-0.001030 -0.001440 0.125587 0.160899 0.936977 -0.303048 -0.018409 1 0 0 0 0 0 0 590077
-0.001077 -0.001468 0.125491 0.385440 0.849545 -0.238515 -0.018441 1 0 0 0 0 0 0 591075
-0.001120 -0.001477 0.125405 0.359235 0.593706 -0.340052 -0.018472 1 0 0 0 0 0 0 592072
-0.001168 -0.001510 0.125322 0.438697 0.887971 -0.367140 -0.018503 1 0 0 0 0 0 0 593071
-0.001224 -0.001535 0.125229 0.569657 0.828052 -0.229415 -0.018534 1 0 0 0 0 0 0 594075
-0.001252 -0.001547 0.125134 0.216033 0.652392 -0.158795 -0.018566 1 0 0 0 0 0 0 595074
-0.001292 -0.001581 0.125048 0.357912 0.934304 -0.240983 -0.018597 1 0 0 0 0 0 0 596075
-0.001331 -0.001593 0.124965 0.365027 0.675260 -0.278219 -0.018628 1 0 0 0 0 0 0 597063
-0.001364 -0.001613 0.124894 0.291217 0.760257 -0.413436 -0.018659 1 0 0 0 0 0 0 598072
-0.001412 -0.001632 0.124806 0.501435 0.759147 -0.186288 -0.018690 1 0 0 0 0 0 0 599064
-0.001449 -0.001655 0.124732 0.387950 0.826031 -0.339731 -0.018724 1 0 0 0 0 0 0 600126
-0.001481 -0.001680 0.124633 0.305152 0.860622 0.004104 -0.018756 1 0 0 0 0 0 0 601154
-0.001509 -0.001706 0.124556 0.272541 0.892017 -0.227014 -0.018786 1 0 0 0 0 0 0 602133
-0.001537 -0.001733 0.124487 0.259109 0.911370 -0.334706 -0.018817 1 0 0 0 0 0 0 603124
-0.001582 -0.001755 0.124399 0.506350 0.856287 -0.086987 -0.018848 1 0 0 0 0 0 0 604119
-0.001618 -0.001780 0.124326 0.413611 0.894715 -0.232565 -0.018880 1 0 0 0 0 0 0 605132
-0.001649 -0.001807 0.124258 0.348111 0.923263 -0.297560 -0.018911 1 0 0 0 0 0 0 606119
-0.001683 -0.001814 0.124182 0.391308 0.687489 -0.178290 -0.018942 1 0 0 0 0 0 0 607134
-0.001713 -0.001832 0.124113 0.350934 0.798865 -0.242083 -0.018974 1 0 0 0 0 0 0 608145
-0.001741 -0.001854 0.124047 0.327381 0.880662 -0.264971 -0.019005 1 0 0 0 0 0 0 609130
-0.001768 -0.001879 0.123981 0.318390 0.927898 -0.262765 -0.019037 1 0 0 0 0 0 0 610163
-0.001800 -0.001886 0.123906 0.392047 0.701839 -0.116920 -0.019067 1 0 0 0 0 0 0 611131
-0.001828 -0.001903 0.123837 0.367519 0.817877 -0.170865 -0.019099 1 0 0 0 0 0 0 612134
-0.001856 -0.001926 0.123770 0.351988 0.902036 -0.190042 -0.019130 1 0 0 0 0 0 0 613131
-0.001901 -0.001946 0.123715 0.604385 0.891130 -0.319562 -0.019161 1 0 0 0 0 0 0 614133
-0.001924 -0.001956 0.123664 0.332880 0.756947 -0.382890 -0.019192 1 0 0 0 0 0 0 615130
-0.001948 -0.001974 0.123604 0.330865 0.861394 -0.253216 -0.019224 1 0 0 0 0 0 0 616130
-0.001973 -0.001997 0.123541 0.347294 0.935537 -0.181265 -0.019255 1 0 0 0 0 0 0 617130
-0.001998 -0.002022 0.123476 0.360811 0.979055 -0.142383 -0.019286 1 0 0 0 0 0 0 618134
-0.002010 -0.002034 0.123422 0.198200 0.821655 -0.263369 -0.019317 1 0 0 0 0 0 0 619116
-0.002029 -0.002053 0.123361 0.272349 0.908306 -0.165166 -0.019348 1 0 0 0 0 0 0 620117
-0.002038 -0.002063 0.123308 0.155784 0.789183 -0.252498 -0.019379 1 0 0 0 0 0 0 621115
-0.002055 -0.002081 0.123247 0.254412 0.896544 -0.140827 -0.019411 1 0 0 0 0 0 0 622131
-0.002082 -0.002085 0.123205 0.407295 0.729212 -0.356280 -0.019442 1 0 0 0 0 0 0 623112
-0.002109 -0.002100 0.123147 0.413659 0.863179 -0.172691 -0.019473 1 0 0 0 0 0 0 624117
-0.002121 -0.002108 0.123096 0.241833 0.774199 -0.218219 -0.019505 1 0 0 0 0 0 0 625129
-0.002135 -0.002144 0.123046 0.236559 1.149781 -0.223331 -0.019534 1 0 0 0 0 0 0 626048
-0.002160 -0.002157 0.123007 0.401733 0.893890 -0.362801 -0.019565 1 0 0 0 0 0 0 627056
-0.002173 -0.002163 0.122962 0.248703 0.778581 -0.288004 -0.019596 1 0 0 0 0 0 0 628047
-0.002205 -0.002194 0.122924 0.504044 1.099778 -0.359560 -0.019628 1 0 0 0 0 0 0 629055
-0.002221 -0.002209 0.122879 0.316534 0.928991 -0.270735 -0.019659 1 0 0 0 0 0 0 630047
-0.002228 -0.002216 0.122833 0.191905 0.811636 -0.220149 -0.019690 1 0 0 0 0 0 0 631047
-0.002263 -0.002228 0.122784 0.554961 0.874013 -0.176979 -0.019721 1 0 0 0 0 0 0 632056
-0.002275 -0.002253 0.122746 0.286020 1.049344 -0.299358 -0.019752 1 0 0 0 0 0 0 633048
-0.002280 -0.002264 0.122701 0.177649 0.903400 -0.217962 -0.019784 1 0 0 0 0 0 0 634056
-0.002302 -0.002265 0.122664 0.382876 0.749452 -0.301327 -0.019815 1 0 0 0 0 0 0 635048
-0.002306 -0.002284 0.122630 0.186115 0.973826 -0.337270 -0.019846 1 0 0 0 0 0 0 636057
-0.002321 -0.002307 0.122576 0.300945 1.050874 -0.063621 -0.019877 1 0 0 0 0 0 0 637047
-0.002334 -0.002299 0.122546 0.298519 0.670078 -0.356696 -0.019909 1 0 0 0 0 0 0 638057
-0.002347 -0.002328 0.122504 0.303525 1.104643 -0.200344 -0.019940 1 0 0 0 0 0 0 639048
-0.002354 -0.002341 0.122458 0.212210 0.961394 -0.126077 -0.019971 1 0 0 0 0 0 0 640055
-0.002375 -0.002343 0.122420 0.413461 0.795994 -0.222292 -0.020002 1 0 0 0 0 0 0 641047
-0.002380 -0.002363 0.122386 0.213855 1.012810 -0.263663 -0.020034 1 0 0 0 0 0 0 642065
-0.002401 -0.002367 0.122353 0.411339 0.845786 -0.272920 -0.020065 1 0 0 0 0 0 0 643069
-0.002406 -0.002388 0.122320 0.215842 1.044338 -0.270810 -0.020096 1 0 0 0 0 0 0 644060
-0.002426 -0.002393 0.122287 0.416114 0.866897 -0.263401 -0.020127 1 0 0 0 0 0 0 645046
-0.002437 -0.002396 0.122276 0.307416 0.820591 -0.536749 -0.020159 1 0 0 0 0 0 0 646057
-0.002442 -0.002397 0.122241 0.218274 0.787295 -0.246770 -0.020190 1 0 0 0 0 0 0 647055
-0.002457 -0.002411 0.122217 0.355142 0.966278 -0.363048 -0.020222 1 0 0 0 0 0 0 648069
-0.002464 -0.002417 0.122178 0.261806 0.884917 -0.157721 -0.020253 1 0 0 0 0 0 0 649060
-0.002473 -0.002402 0.122154 0.285837 0.590205 -0.333996 -0.020284 1 0 0 0 0 0 0 650065
-0.002472 -0.002412 0.122124 0.146580 0.901852 -0.270073 -0.020315 1 0 0 0 0 0 0 651066
-0.002484 -0.002432 0.122103 0.316380 1.051481 -0.361695 -0.020346 1 0 0 0 0 0 0 652056
-0.002489 -0.002440 0.122064 0.245727 0.935892 -0.137223 -0.020378 1 0 0 0 0 0 0 653056
-0.002492 -0.002445 0.122050 0.208854 0.874209 -0.438824 -0.020409 1 0 0 0 0 0 0 654053
-0.002512 -0.002442 0.122024 0.430940 0.769486 -0.301088 -0.020440 1 0 0 0 0 0 0 655059
-0.002516 -0.002459 0.121994 0.244276 1.020301 -0.223359 -0.020472 1 0 0 0 0 0 0 656069
-0.002524 -0.002449 0.121973 0.278437 0.691916 -0.336138 -0.020503 1 0 0 0 0 0 0 657066
-0.002540 -0.002457 0.121955 0.405957 0.908339 -0.370941 -0.020534 1 0 0 0 0 0 0 658068
-0.002548 -0.002461 0.121917 0.301993 0.865634 -0.114593 -0.020565 1 0 0 0 0 0 0 659058
-0.002552 -0.002463 0.121904 0.247797 0.844727 -0.403854 -0.020596 1 0 0 0 0 0 0 660033
-0.002567 -0.002478 0.121888 0.387790 1.012259 -0.394397 -0.020628 1 0 0 0 0 0 0 661061
-0.002574 -0.002484 0.121851 0.296278 0.925505 -0.111841 -0.020659 1 0 0 0 0 0 0 662064
-0.002577 -0.002488 0.121838 0.249310 0.880998 -0.390897 -0.020690 1 0 0 0 0 0 0 663062
-0.002598 -0.002484 0.121813 0.465815 0.785034 -0.244455 -0.020722 1 0 0 0 0 0 0 664063
-0.002589 -0.002487 0.121794 0.107177 0.859861 -0.313493 -0.020752 1 0 0 0 0 0 0 665033
-0.002597 -0.002503 0.121776 0.299917 1.032432 -0.329654 -0.020784 1 0 0 0 0 0 0 666064
-0.002607 -0.002491 0.121760 0.340521 0.705332 -0.348421 -0.020815 1 0 0 0 0 0 0 667062
-0.002606 -0.002504 0.121733 0.198370 0.984854 -0.204947 -0.020847 1 0 0 0 0 0 0 668064
-0.002605 -0.002510 0.121723 0.196252 0.937925 -0.415697 -0.020878 1 0 0 0 0 0 0 669062
-0.002623 -0.002508 0.121699 0.442566 0.822899 -0.233295 -0.020909 1 0 0 0 0 0 0 670066
-0.002633 -0.002508 0.121690 0.355491 0.828529 -0.420723 -0.020940 1 0 0 0 0 0 0 671064
-0.002618 -0.002512 0.121677 0.034087 0.894436 -0.380158 -0.020971 1 0 0 0 0 0 0 672048
-0.002611 -0.002514 0.121673 0.095758 0.877954 -0.484805 -0.021003 1 0 0 0 0 0 0 673062
-0.002626 -0.002510 0.121650 0.390217 0.792940 -0.250799 -0.021034 1 0 0 0 0 0 0 674059
-0.002614 -0.002512 0.121632 0.074240 0.873645 -0.286676 -0.021065 1 0 0 0 0 0 0 675061
-0.002609 -0.002513 0.121626 0.118931 0.869433 -0.440620 -0.021097 1 0 0 0 0 0 0 676063
-0.002618 -0.002528 0.121612 0.329700 1.041748 -0.359240 -0.021128 1 0 0 0 0 0 0 677061
-0.002610 -0.002520 0.121588 0.107128 0.778209 -0.198957 -0.021159 1 0 0 0 0 0 0 678062
-0.002606 -0.002517 0.121579 0.142707 0.802160 -0.389197 -0.021190 1 0 0 0 0 0 0 679061
-0.002604 -0.002516 0.121576 0.173415 0.828229 -0.481090 -0.021221 1 0 0 0 0 0 0 680062
-0.002616 -0.002528 0.121564 0.358919 1.022248 -0.366222 -0.021253 1 0 0 0 0 0 0 681060
-0.002602 -0.002539 0.121549 0.049473 1.021671 -0.326073 -0.021284 1 0 0 0 0 0 0 682056
-0.002602 -0.002526 0.121534 0.176891 0.704602 -0.308529 -0.021315 1 0 0 0 0 0 0 683058
-0.002601 -0.002519 0.121529 0.197919 0.760466 -0.432503 -0.021347 1 0 0 0 0 0 0 684062
-0.002601 -0.002516 0.121527 0.203160 0.809148 -0.489474 -0.021378 1 0 0 0 0 0 0 685061
-0.002601 -0.002515 0.121527 0.205007 0.835700 -0.511253 -0.021409 1 0 0 0 0 0 0 686065
-0.002601 -0.002514 0.121526 0.205845 0.849603 -0.519519 -0.021440 1 0 0 0 0 0 0 687067
-0.002601 -0.002513 0.121526 0.206333 0.857116 -0.522921 -0.021472 1 0 0 0 0 0 0 688062
-0.002614 -0.002527 0.121515 0.376077 1.041181 -0.374500 -0.021503 1 0 0 0 0 0 0 689061
-0.002601 -0.002538 0.121501 0.059000 1.035865 -0.322273 -0.021534 1 0 0 0 0 0 0 690064
-0.002595 -0.002543 0.121496 0.109814 0.967647 -0.433546 -0.021565 1 0 0 0 0 0 0 691062
-0.002597 -0.002527 0.121485 0.227972 0.675351 -0.352863 -0.021596 1 0 0 0 0 0 0 692060
-0.002598 -0.002520 0.121481 0.226210 0.750140 -0.443034 -0.021628 1 0 0 0 0 0 0 693063
-0.002599 -0.002516 0.121479 0.218502 0.809170 -0.486949 -0.021659 1 0 0 0 0 0 0 694047
-0.002600 -0.002514 0.121479 0.213795 0.841095 -0.504025 -0.021690 1 0 0 0 0 0 0 695046
-0.002600 -0.002513 0.121478 0.211370 0.857743 -0.510602 -0.021721 1 0 0 0 0 0 0 696054
-0.002600 -0.002512 0.121478 0.210265 0.866644 -0.513403 -0.021752 1 0 0 0 0 0 0 697046
-0.002600 -0.002512 0.121478 0.209863 0.871810 -0.514919 -0.021786 1 0 0 0 0 0 0 698126
-0.002600 -0.002512 0.121478 0.209787 0.874945 -0.515913 -0.021817 1 0 0 0 0 0 0 699112
-0.002600 -0.002512 0.121478 0.209903 0.877176 -0.516754 -0.021849 1 0 0 0 0 0 0 700130
-0.002581 -0.002516 0.121468 -0.044822 0.937013 -0.385175 -0.021879 1 0 0 0 0 0 0 701110
-0.002571 -0.002519 0.121465 0.052625 0.917925 -0.455456 -0.021911 1 0 0 0 0 0 0 702128
-0.002567 -0.002520 0.121464 0.123153 0.903234 -0.492191 -0.021942 1 0 0 0 0 0 0 703114
-0.002564 -0.002520 0.121463 0.160455 0.895664 -0.506721 -0.021974 1 0 0 0 0 0 0 704126
-0.002563 -0.002521 0.121463 0.179347 0.892322 -0.512411 -0.022005 1 0 0 0 0 0 0 705124
-0.002563 -0.002521 0.121463 0.188912 0.891219 -0.514895 -0.022036 1 0 0 0 0 0 0 706111
-0.002562 -0.002521 0.121463 0.193824 0.891286 -0.516242 -0.022067 1 0 0 0 0 0 0 707123
-0.002562 -0.002521 0.121463 0.196400 0.891938 -0.517179 -0.022098 1 0 0 0 0 0 0 708109
-0.002562 -0.002521 0.121463 0.197834 0.892903 -0.517998 -0.022130 1 0 0 0 0 0 0 709125
-0.002562 -0.002521 0.121463 0.198667 0.893917 -0.518698 -0.022158 1 0 0 0 0 0 0 710045
-0.002543 -0.002525 0.121453 -0.055649 0.953237 -0.386928 -0.022190 1 0 0 0 0 0 0 711053
-0.002533 -0.002528 0.121450 0.041854 0.933883 -0.457235 -0.022221 1 0 0 0 0 0 0 712044
-0.002529 -0.002529 0.121448 0.112399 0.919077 -0.493997 -0.022252 1 0 0 0 0 0 0 713047
-0.002526 -0.002529 0.121448 0.149717 0.911452 -0.508538 -0.022284 1 0 0 0 0 0 0 714053
-0.002525 -0.002530 0.121448 0.168591 0.908070 -0.514206 -0.022315 1 0 0 0 0 0 0 715044
-0.002525 -0.002530 0.121448 0.178142 0.906988 -0.516696 -0.022346 1 0 0 0 0 0 0 716054
-0.002524 -0.002530 0.121448 0.183038 0.907030 -0.518028 -0.022377 1 0 0 0 0 0 0 717045
-0.002524 -0.002530 0.121448 0.185611 0.907705 -0.518990 -0.022409 1 0 0 0 0 0 0 718064
-0.002524 -0.002530 0.121448 0.187032 0.908643 -0.519762 -0.022440 1 0 0 0 0 0 0 719044
-0.002524 -0.002530 0.121448 0.187865 0.909768 -0.520526 -0.022471 1 0 0 0 0 0 0 720053
-0.002524 -0.002530 0.121448 0.188410 0.910947 -0.521252 -0.022502 1 0 0 0 0 0 0 721050
-0.002524 -0.002530 0.121448 0.188814 0.912186 -0.521986 -0.022534 1 0 0 0 0 0 0 722058
-0.002524 -0.002530 0.121448 0.189147 0.913408 -0.522695 -0.022564 1 0 0 0 0 0 0 723031
-0.002524 -0.002530 0.121448 0.189457 0.914664 -0.523419 -0.022596 1 0 0 0 0 0 0 724040
-0.002524 -0.002530 0.121448 0.189721 0.915919 -0.524138 -0.022627 1 0 0 0 0 0 0 725034
-0.002524 -0.002530 0.121448 0.190003 0.917218 -0.524888 -0.022659 1 0 0 0 0 0 0 726063
-0.002524 -0.002530 0.121448 0.190264 0.918473 -0.525607 -0.022690 1 0 0 0 0 0 0 727055
-0.002524 -0.002530 0.121448 0.190532 0.919709 -0.526322 -0.022721 1 0 0 0 0 0 0 728034
-0.002524 -0.002530 0.121448 0.190791 0.921011 -0.527061 -0.022753 1 0 0 0 0 0 0 729062
-0.002524 -0.002530 0.121448 0.191071 0.922282 -0.527783 -0.022784 1 0 0 0 0 0 0 730062
-0.002524 -0.002530 0.121448 0.191313 0.923528 -0.528500 -0.022815 1 0 0 0 0 0 0 731051
-0.002524 -0.002530 0.121448 0.191591 0.924791 -0.529231 -0.022846 1 0 0 0 0 0 0 732061
-0.002524 -0.002530 0.121448 0.191846 0.926075 -0.529947 -0.022878 1 0 0 0 0 0 0 733059
-0.002524 -0.002530 0.121448 0.192113 0.927335 -0.530685 -0.022909 1 0 0 0 0 0 0 734062
-0.002524 -0.002530 0.121448 0.192364 0.928604 -0.531406 -0.022940 1 0 0 0 0 0 0 735064
-0.002505 -0.002534 0.121438 -0.062357 0.988019 -0.399350 -0.022972 1 0 0 0 0 0 0 736068
-0.002496 -0.002537 0.121434 0.034783 0.968754 -0.469689 -0.023003 1 0 0 0 0 0 0 737064
-0.002491 -0.002538 0.121433 0.105149 0.954002 -0.506469 -0.023034 1 0 0 0 0 0 0 738066
-0.002489 -0.002538 0.121433 0.142358 0.946383 -0.520986 -0.023065 1 0 0 0 0 0 0 739055
-0.002487 -0.002539 0.121433 0.161191 0.943029 -0.526663 -0.023096 1 0 0 0 0 0 0 740060
-0.002487 -0.002539 0.121433 0.170696 0.941903 -0.529113 -0.023127 1 0 0 0 0 0 0 741037
-0.002487 -0.002539 0.121432 0.175560 0.942008 -0.530463 -0.023159 1 0 0 0 0 0 0 742062
-0.002486 -0.002539 0.121432 0.178112 0.942671 -0.531395 -0.023190 1 0 0 0 0 0 0 743059
-0.002486 -0.002539 0.121432 0.179500 0.943636 -0.532195 -0.023221 1 0 0 0 0 0 0 744060
-0.002486 -0.002539 0.121432 0.180320 0.944749 -0.532933 -0.023253 1 0 0 0 0 0 0 745059
-0.002486 -0.002539 0.121432 0.180860 0.945936 -0.533660 -0.023284 1 0 0 0 0 0 0 746061
-0.002486 -0.002539 0.121432 0.181244 0.947168 -0.534380 -0.023315 1 0 0 0 0 0 0 747060
-0.002486 -0.002539 0.121432 0.181557 0.948420 -0.535089 -0.023346 1 0 0 0 0 0 0 748060
-0.002486 -0.002539 0.121432 0.181837 0.949691 -0.535810 -0.023378 1 0 0 0 0 0 0 749060
-0.002486 -0.002539 0.121432 0.182099 0.950950 -0.536529 -0.023409 1 0 0 0 0 0 0 750063
-0.002467 -0.002543 0.121423 -0.072665 1.010356 -0.404264 -0.023440 1 0 0 0 0 0 0 751058
-0.002458 -0.002546 0.121419 0.024329 0.991139 -0.474647 -0.023471 1 0 0 0 0 0 0 752061
-0.002453 -0.002547 0.121418 0.094616 0.976402 -0.511434 -0.023503 1 0 0 0 0 0 0 753060
-0.002451 -0.002547 0.121417 0.131779 0.968800 -0.525962 -0.023534 1 0 0 0 0 0 0 754061
-0.002450 -0.002548 0.121417 0.150568 0.965467 -0.531626 -0.023565 1 0 0 0 0 0 0 755058
-0.002449 -0.002548 0.121417 0.160055 0.964370 -0.534103 -0.023596 1 0 0 0 0 0 0 756059
-0.002449 -0.002548 0.121417 0.164903 0.964445 -0.535418 -0.023628 1 0 0 0 0 0 0 757060
-0.002449 -0.002548 0.121417 0.167425 0.965120 -0.536340 -0.023659 1 0 0 0 0 0 0 758061
-0.002448 -0.002548 0.121417 0.168807 0.966074 -0.537130 -0.023690 1 0 0 0 0 0 0 759060
-0.002448 -0.002548 0.121417 0.169598 0.967165 -0.537846 -0.023720 1 0 0 0 0 0 0 760030
-0.002429 -0.002552 0.121407 -0.084874 1.026524 -0.405412 -0.023753 1 0 0 0 0 0 0 761057
-0.002420 -0.002555 0.121404 0.012148 1.007377 -0.475883 -0.023786 1 0 0 0 0 0 0 762118
-0.002415 -0.002556 0.121403 0.082419 0.992668 -0.512713 -0.023817 1 0 0 0 0 0 0 763133
-0.002413 -0.002556 0.121402 0.119578 0.985052 -0.527230 -0.023848 1 0 0 0 0 0 0 764115
-0.002412 -0.002557 0.121402 0.138358 0.981734 -0.532907 -0.023880 1 0 0 0 0 0 0 765128
-0.002411 -0.002557 0.121402 0.147835 0.980648 -0.535373 -0.023911 1 0 0 0 0 0 0 766137
-0.002411 -0.002557 0.121402 0.152656 0.980726 -0.536679 -0.023942 1 0 0 0 0 0 0 767127
-0.002411 -0.002557 0.121402 0.155173 0.981397 -0.537597 -0.023974 1 0 0 0 0 0 0 768131
-0.002392 -0.002561 0.121392 -0.098414 1.040473 -0.405037 -0.024005 1 0 0 0 0 0 0 769124
-0.002382 -0.002564 0.121388 -0.001091 1.021156 -0.475542 -0.024036 1 0 0 0 0 0 0 770127
-0.002377 -0.002565 0.121387 0.069313 1.006390 -0.512385 -0.024067 1 0 0 0 0 0 0 771126
-0.002375 -0.002565 0.121387 0.106542 0.998780 -0.526916 -0.024098 1 0 0 0 0 0 0 772125
-0.002374 -0.002566 0.121387 0.125344 0.995438 -0.532589 -0.024130 1 0 0 0 0 0 0 773124
-0.002373 -0.002566 0.121387 0.134820 0.994332 -0.535036 -0.024161 1 0 0 0 0 0 0 774118
-0.002373 -0.002566 0.121387 0.139640 0.994420 -0.536347 -0.024192 1 0 0 0 0 0 0 775123
-0.002373 -0.002566 0.121387 0.142143 0.995083 -0.537241 -0.024223 1 0 0 0 0 0 0 776112
-0.002373 -0.002566 0.121386 0.143488 0.996075 -0.538032 -0.024255 1 0 0 0 0 0 0 777125
-0.002354 -0.002570 0.121377 -0.110654 1.055284 -0.405216 -0.024286 1 0 0 0 0 0 0 778112
-0.002344 -0.002573 0.121373 -0.013745 1.036092 -0.475760 -0.024317 1 0 0 0 0 0 0 779122
-0.002340 -0.002574 0.121372 0.056464 1.021452 -0.512669 -0.024350 1 0 0 0 0 0 0 780177
-0.002337 -0.002574 0.121371 0.093557 1.013805 -0.527156 -0.024380 1 0 0 0 0 0 0 781123
-0.002336 -0.002575 0.121371 0.112288 1.010366 -0.532776 -0.024408 1 0 0 0 0 0 0 782044
-0.002335 -0.002575 0.121371 0.121721 1.009308 -0.535215 -0.024440 1 0 0 0 0 0 0 783051
-0.002335 -0.002575 0.121371 0.126507 1.009377 -0.536517 -0.024471 1 0 0 0 0 0 0 784042
-0.002335 -0.002575 0.121371 0.128993 1.010068 -0.537418 -0.024502 1 0 0 0 0 0 0 785049
-0.002335 -0.002575 0.121371 0.130302 1.011041 -0.538182 -0.024533 1 0 0 0 0 0 0 786042
-0.002335 -0.002575 0.121371 0.131046 1.012184 -0.538897 -0.024565 1 0 0 0 0 0 0 787050
-0.002335 -0.002575 0.121371 0.131497 1.013390 -0.539586 -0.024596 1 0 0 0 0 0 0 788050
-0.002335 -0.002575 0.121371 0.131815 1.014627 -0.540276 -0.024627 1 0 0 0 0 0 0 789041
-0.002335 -0.002575 0.121371 0.132050 1.015912 -0.540963 -0.024658 1 0 0 0 0 0 0 790044
-0.002316 -0.002579 0.121361 -0.122625 1.075288 -0.407937 -0.024690 1 0 0 0 0 0 0 791052
-0.002306 -0.002581 0.121358 -0.026144 1.056179 -0.478512 -0.024721 1 0 0 0 0 0 0 792042
-0.002302 -0.002583 0.121356 0.043835 1.041523 -0.515383 -0.024752 1 0 0 0 0 0 0 793050
-0.002299 -0.002583 0.121356 0.080813 1.033978 -0.529923 -0.024783 1 0 0 0 0 0 0 794043
-0.002298 -0.002584 0.121356 0.099494 1.030667 -0.535592 -0.024815 1 0 0 0 0 0 0 795051
-0.002298 -0.002584 0.121356 0.108900 1.029584 -0.538010 -0.024846 1 0 0 0 0 0 0 796042
-0.002297 -0.002584 0.121356 0.113652 1.029695 -0.539318 -0.024877 1 0 0 0 0 0 0 797051
-0.002297 -0.002584 0.121356 0.116101 1.030377 -0.540197 -0.024908 1 0 0 0 0 0 0 798045
-0.002297 -0.002584 0.121356 0.117404 1.031373 -0.540970 -0.024940 1 0 0 0 0 0 0 799053
-0.002297 -0.002584 0.121356 0.118117 1.032516 -0.541668 -0.024971 1 0 0 0 0 0 0 800056
-0.002297 -0.002584 0.121356 0.118560 1.033722 -0.542355 -0.025003 1 0 0 0 0 0 0 801055
-0.002297 -0.002584 0.121356 0.118859 1.035001 -0.543039 -0.025034 1 0 0 0 0 0 0 802066
-0.002297 -0.002584 0.121356 0.119065 1.036267 -0.543715 -0.025065 1 0 0 0 0 0 0 803056
-0.002297 -0.002584 0.121356 0.119260 1.037522 -0.544397 -0.025096 1 0 0 0 0 0 0 804053
-0.002297 -0.002584 0.121356 0.119421 1.038825 -0.545072 -0.025128 1 0 0 0 0 0 0 805057
-0.002297 -0.002584 0.121356 0.119570 1.040118 -0.545750 -0.025159 1 0 0 0 0 0 0 806058
-0.002297 -0.002584 0.121356 0.119730 1.041405 -0.546432 -0.025190 1 0 0 0 0 0 0 807056
-0.002297 -0.002584 0.121356 0.119878 1.042684 -0.547104 -0.025221 1 0 0 0 0 0 0 808046
-0.002297 -0.002584 0.121356 0.120032 1.043962 -0.547764 -0.025252 1 0 0 0 0 0 0 809029
-0.002297 -0.002584 0.121356 0.120178 1.045286 -0.548468 -0.025284 1 0 0 0 0 0 0 810059
-0.002297 -0.002584 0.121356 0.120329 1.046562 -0.549139 -0.025315 1 0 0 0 0 0 0 811057
-0.002297 -0.002584 0.121356 0.120483 1.047876 -0.549817 -0.025346 1 0 0 0 0 0 0 812059
-0.002297 -0.002584 0.121356 0.120624 1.049164 -0.550503 -0.025378 1 0 0 0 0 0 0 813061
-0.002297 -0.002584 0.121356 0.120772 1.050453 -0.551180 -0.025409 1 0 0 0 0 0 0 814059
-0.002297 -0.002584 0.121356 0.120932 1.051742 -0.551846 -0.025440 1 0 0 0 0 0 0 815060
-0.002297 -0.002584 0.121356 0.121070 1.053033 -0.552533 -0.025471 1 0 0 0 0 0 0 816057
-0.002297 -0.002584 0.121356 0.121217 1.054326 -0.553212 -0.025503 1 0 0 0 0 0 0 817057
-0.002297 -0.002584 0.121356 0.121372 1.055612 -0.553876 -0.025533 1 0 0 0 0 0 0 818046
-0.002297 -0.002584 0.121356 0.121518 1.056899 -0.554561 -0.025565 1 0 0 0 0 0 0 819057
-0.002297 -0.002584 0.121356 0.121659 1.058164 -0.555227 -0.025595 1 0 0 0 0 0 0 820029
-0.002303 -0.002565 0.121346 0.195119 0.807286 -0.422512 -0.025628 1 0 0 0 0 0 0 821056
-0.002305 -0.002556 0.121342 0.169013 0.903883 -0.492792 -0.025659 1 0 0 0 0 0 0 822058
-0.002307 -0.002551 0.121341 0.149093 0.974091 -0.529528 -0.025690 1 0 0 0 0 0 0 823058
-0.002308 -0.002549 0.121341 0.138293 1.011659 -0.543991 -0.025721 1 0 0 0 0 0 0 824055
-0.002308 -0.002548 0.121341 0.132799 1.031174 -0.549623 -0.025753 1 0 0 0 0 0 0 825056
-0.002289 -0.002551 0.121330 -0.125015 1.099664 -0.418071 -0.025784 1 0 0 0 0 0 0 826051
-0.002280 -0.002553 0.121327 -0.030233 1.085139 -0.489248 -0.025815 1 0 0 0 0 0 0 827057
-0.002275 -0.002554 0.121326 0.038870 1.072751 -0.526314 -0.025846 1 0 0 0 0 0 0 828057
-0.002273 -0.002555 0.121325 0.075428 1.066342 -0.540909 -0.025878 1 0 0 0 0 0 0 829057
-0.002272 -0.002555 0.121325 0.093882 1.063582 -0.546582 -0.025909 1 0 0 0 0 0 0 830058
-0.002271 -0.002555 0.121325 0.103152 1.062779 -0.549007 -0.025940 1 0 0 0 0 0 0 831056
-0.002271 -0.002555 0.121325 0.107849 1.063001 -0.550287 -0.025971 1 0 0 0 0 0 0 832056
-0.002271 -0.002556 0.121325 0.110252 1.063749 -0.551160 -0.026003 1 0 0 0 0 0 0 833056
-0.002271 -0.002556 0.121325 0.111536 1.064759 -0.551900 -0.026034 1 0 0 0 0 0 0 834057
-0.002271 -0.002556 0.121325 0.112228 1.065911 -0.552591 -0.026065 1 0 0 0 0 0 0 835057
-0.002270 -0.002556 0.121325 0.112645 1.067110 -0.553258 -0.026096 1 0 0 0 0 0 0 836057
-0.002270 -0.002556 0.121325 0.112931 1.068347 -0.553930 -0.026128 1 0 0 0 0 0 0 837055
-0.002270 -0.002556 0.121325 0.113125 1.069611 -0.554600 -0.026159 1 0 0 0 0 0 0 838056
-0.002270 -0.002556 0.121325 0.113307 1.070873 -0.555248 -0.026190 1 0 0 0 0 0 0 839045
-0.002270 -0.002556 0.121325 0.113447 1.072162 -0.555915 -0.026221 1 0 0 0 0 0 0 840053
-0.002276 -0.002537 0.121315 0.186934 0.821148 -0.423001 -0.026253 1 0 0 0 0 0 0 841055
-0.002279 -0.002527 0.121312 0.160846 0.917586 -0.493281 -0.026284 1 0 0 0 0 0 0 842059
-0.002280 -0.002523 0.121310 0.140938 0.987702 -0.530004 -0.026315 1 0 0 0 0 0 0 843055
-0.002281 -0.002521 0.121310 0.130138 1.025222 -0.544459 -0.026346 1 0 0 0 0 0 0 844055
-0.002281 -0.002519 0.121310 0.124628 1.044693 -0.550066 -0.026377 1 0 0 0 0 0 0 845054
-0.002281 -0.002519 0.121310 0.121908 1.055035 -0.552472 -0.026409 1 0 0 0 0 0 0 846058
-0.002282 -0.002519 0.121310 0.120616 1.060822 -0.553743 -0.026440 1 0 0 0 0 0 0 847057
-0.002282 -0.002518 0.121310 0.120019 1.064337 -0.554606 -0.026471 1 0 0 0 0 0 0 848057
-0.002282 -0.002518 0.121310 0.119789 1.066715 -0.555343 -0.026503 1 0 0 0 0 0 0 849056
-0.002282 -0.002518 0.121310 0.119751 1.068551 -0.556034 -0.026534 1 0 0 0 0 0 0 850058
-0.002282 -0.002518 0.121310 0.119797 1.070067 -0.556683 -0.026565 1 0 0 0 0 0 0 851050
-0.002282 -0.002518 0.121310 0.119890 1.071462 -0.557341 -0.026596 1 0 0 0 0 0 0 852040
-0.002282 -0.002518 0.121310 0.120010 1.072800 -0.557994 -0.026627 1 0 0 0 0 0 0 853048
-0.002282 -0.002518 0.121310 0.120138 1.074091 -0.558643 -0.026658 1 0 0 0 0 0 0 854041
-0.002282 -0.002518 0.121310 0.120274 1.075364 -0.559303 -0.026690 1 0 0 0 0 0 0 855040
-0.002282 -0.002518 0.121310 0.120416 1.076635 -0.559965 -0.026721 1 0 0 0 0 0 0 856049
-0.002282 -0.002518 0.121310 0.120543 1.077885 -0.560607 -0.026752 1 0 0 0 0 0 0 857039
-0.002287 -0.002499 0.121300 0.194022 0.826842 -0.427469 -0.026784 1 0 0 0 0 0 0 858048
-0.002290 -0.002490 0.121296 0.167989 0.923122 -0.497788 -0.026815 1 0 0 0 0 0 0 859040
-0.002291 -0.002486 0.121295 0.148105 0.993154 -0.534528 -0.026846 1 0 0 0 0 0 0 860048
-0.002292 -0.002483 0.121295 0.137328 1.030616 -0.548978 -0.026877 1 0 0 0 0 0 0 861039
-0.002292 -0.002482 0.121294 0.131836 1.050053 -0.554585 -0.026909 1 0 0 0 0 0 0 862048
-0.002293 -0.002482 0.121294 0.129120 1.060363 -0.556985 -0.026940 1 0 0 0 0 0 0 863039
-0.002293 -0.002481 0.121294 0.127819 1.066123 -0.558253 -0.026971 1 0 0 0 0 0 0 864048
-0.002293 -0.002481 0.121294 0.127230 1.069625 -0.559103 -0.027002 1 0 0 0 0 0 0 865040
-0.002293 -0.002481 0.121294 0.127011 1.071986 -0.559832 -0.027034 1 0 0 0 0 0 0 866048
-0.002293 -0.002481 0.121294 0.126978 1.073787 -0.560508 -0.027065 1 0 0 0 0 0 0 867039
-0.002293 -0.002481 0.121294 0.127029 1.075318 -0.561166 -0.027096 1 0 0 0 0 0 0 868048
-0.002293 -0.002481 0.121294 0.127132 1.076697 -0.561819 -0.027127 1 0 0 0 0 0 0 869049
-0.002293 -0.002481 0.121294 0.127256 1.078002 -0.562457 -0.027159 1 0 0 0 0 0 0 870046
-0.002298 -0.002462 0.121284 0.200717 0.826970 -0.429103 -0.027190 1 0 0 0 0 0 0 871042
-0.002301 -0.002453 0.121281 0.174721 0.923118 -0.499473 -0.027221 1 0 0 0 0 0 0 872040
-0.002302 -0.002448 0.121280 0.154862 0.993084 -0.536229 -0.027253 1 0 0 0 0 0 0 873055
-0.002303 -0.002446 0.121279 0.144088 1.030495 -0.550696 -0.027283 1 0 0 0 0 0 0 874041
-0.002304 -0.002445 0.121279 0.138615 1.049922 -0.556307 -0.027315 1 0 0 0 0 0 0 875062
-0.002304 -0.002444 0.121279 0.135907 1.060212 -0.558687 -0.027346 1 0 0 0 0 0 0 876058
-0.002304 -0.002444 0.121279 0.134597 1.065953 -0.559941 -0.027378 1 0 0 0 0 0 0 877057
-0.002304 -0.002444 0.121279 0.134040 1.069430 -0.560797 -0.027409 1 0 0 0 0 0 0 878058
-0.002304 -0.002444 0.121279 0.133814 1.071774 -0.561514 -0.027440 1 0 0 0 0 0 0 879058
-0.002304 -0.002444 0.121279 0.133773 1.073522 -0.562156 -0.027470 1 0 0 0 0 0 0 880027
-0.002304 -0.002444 0.121279 0.133843 1.075055 -0.562824 -0.027503 1 0 0 0 0 0 0 881056
-0.002304 -0.002444 0.121279 0.133953 1.076415 -0.563469 -0.027534 1 0 0 0 0 0 0 882057
-0.002304 -0.002444 0.121279 0.134081 1.077725 -0.564112 -0.027565 1 0 0 0 0 0 0 883064
-0.002304 -0.002444 0.121279 0.134219 1.078973 -0.564743 -0.027596 1 0 0 0 0 0 0 884052
-0.002304 -0.002444 0.121279 0.134367 1.080216 -0.565392 -0.027628 1 0 0 0 0 0 0 885057
-0.002304 -0.002444 0.121279 0.134519 1.081442 -0.566034 -0.027659 1 0 0 0 0 0 0 886059
-0.002309 -0.002425 0.121269 0.207983 0.830325 -0.432451 -0.027690 1 0 0 0 0 0 0 887050
-0.002312 -0.002416 0.121266 0.182053 0.926285 -0.502844 -0.027721 1 0 0 0 0 0 0 888040
-0.002314 -0.002411 0.121264 0.162234 0.996169 -0.539633 -0.027753 1 0 0 0 0 0 0 889056
-0.002314 -0.002409 0.121264 0.151479 1.033497 -0.554076 -0.027783 1 0 0 0 0 0 0 890027
-0.002315 -0.002408 0.121264 0.146003 1.052909 -0.559689 -0.027815 1 0 0 0 0 0 0 891054
-0.002315 -0.002407 0.121264 0.143295 1.063172 -0.562076 -0.027846 1 0 0 0 0 0 0 892055
-0.002315 -0.002407 0.121264 0.142014 1.068884 -0.563319 -0.027878 1 0 0 0 0 0 0 893055
-0.002315 -0.002407 0.121264 0.141438 1.072358 -0.564161 -0.027909 1 0 0 0 0 0 0 894056
-0.002315 -0.002407 0.121264 0.141230 1.074668 -0.564870 -0.027940 1 0 0 0 0 0 0 895055
-0.002315 -0.002407 0.121264 0.141213 1.076431 -0.565531 -0.027971 1 0 0 0 0 0 0 896055
-0.002315 -0.002407 0.121264 0.141271 1.077923 -0.566174 -0.028003 1 0 0 0 0 0 0 897055
-0.002315 -0.002406 0.121264 0.141385 1.079267 -0.566812 -0.028034 1 0 0 0 0 0 0 898057
-0.002315 -0.002406 0.121264 0.141522 1.080545 -0.567440 -0.028065 1 0 0 0 0 0 0 899062
-0.002315 -0.002406 0.121264 0.141665 1.081771 -0.568061 -0.028096 1 0 0 0 0 0 0 900048
-0.002315 -0.002406 0.121264 0.141819 1.082997 -0.568702 -0.028128 1 0 0 0 0 0 0 901054
-0.002315 -0.002406 0.121264 0.141974 1.084217 -0.569344 -0.028159 1 0 0 0 0 0 0 902058
-0.002321 -0.002388 0.121254 0.215442 0.833068 -0.435544 -0.028190 1 0 0 0 0 0 0 903055
-0.002323 -0.002378 0.121250 0.189566 0.928879 -0.505971 -0.028221 1 0 0 0 0 0 0 904054
-0.002325 -0.002374 0.121249 0.169774 0.998652 -0.542771 -0.028252 1 0 0 0 0 0 0 905054
-0.002326 -0.002372 0.121249 0.159041 1.035964 -0.557242 -0.028284 1 0 0 0 0 0 0 906056
-0.002326 -0.002370 0.121248 0.153560 1.055309 -0.562832 -0.028315 1 0 0 0 0 0 0 907054
-0.002326 -0.002370 0.121248 0.150870 1.065543 -0.565202 -0.028346 1 0 0 0 0 0 0 908055
-0.002326 -0.002370 0.121248 0.149590 1.071222 -0.566432 -0.028377 1 0 0 0 0 0 0 909036
-0.002326 -0.002369 0.121248 0.149038 1.074679 -0.567278 -0.028409 1 0 0 0 0 0 0 910052
-0.002326 -0.002369 0.121248 0.148821 1.076972 -0.567974 -0.028440 1 0 0 0 0 0 0 911042
-0.002326 -0.002369 0.121248 0.148814 1.078720 -0.568629 -0.028471 1 0 0 0 0 0 0 912054
-0.002326 -0.002369 0.121248 0.148877 1.080194 -0.569264 -0.028503 1 0 0 0 0 0 0 913055
-0.002326 -0.002369 0.121248 0.148985 1.081520 -0.569888 -0.028534 1 0 0 0 0 0 0 914056
-0.002326 -0.002369 0.121248 0.149133 1.082780 -0.570515 -0.028565 1 0 0 0 0 0 0 915054
-0.002326 -0.002369 0.121248 0.149273 1.083967 -0.571130 -0.028595 1 0 0 0 0 0 0 916029
-0.002326 -0.002369 0.121248 0.149441 1.085158 -0.571746 -0.028627 1 0 0 0 0 0 0 917025
-0.002326 -0.002369 0.121248 0.149607 1.086390 -0.572394 -0.028659 1 0 0 0 0 0 0 918055
-0.002326 -0.002369 0.121248 0.149770 1.087576 -0.573019 -0.028690 1 0 0 0 0 0 0 919055
-0.002326 -0.002369 0.121248 0.149929 1.088769 -0.573629 -0.028721 1 0 0 0 0 0 0 920053
-0.002326 -0.002369 0.121248 0.150096 1.089946 -0.574266 -0.028753 1 0 0 0 0 0 0 921055
-0.002326 -0.002369 0.121248 0.150245 1.091116 -0.574876 -0.028783 1 0 0 0 0 0 0 922041
-0.002332 -0.002351 0.121238 0.223757 0.839913 -0.440851 -0.028815 1 0 0 0 0 0 0 923047
-0.002335 -0.002341 0.121235 0.197921 0.935531 -0.511316 -0.028846 1 0 0 0 0 0 0 924038
-0.002336 -0.002337 0.121234 0.178161 1.005212 -0.548123 -0.028877 1 0 0 0 0 0 0 925046
-0.002337 -0.002334 0.121233 0.167433 1.042458 -0.562587 -0.028908 1 0 0 0 0 0 0 926038
-0.002337 -0.002333 0.121233 0.161987 1.061771 -0.568176 -0.028940 1 0 0 0 0 0 0 927046
-0.002337 -0.002333 0.121233 0.159293 1.071991 -0.570541 -0.028971 1 0 0 0 0 0 0 928047
-0.002337 -0.002332 0.121233 0.158023 1.077648 -0.571766 -0.029002 1 0 0 0 0 0 0 929037
-0.002337 -0.002332 0.121233 0.157469 1.081067 -0.572607 -0.029034 1 0 0 0 0 0 0 930046
-0.002337 -0.002332 0.121233 0.157273 1.083358 -0.573284 -0.029065 1 0 0 0 0 0 0 931038
-0.002337 -0.002332 0.121233 0.157261 1.085088 -0.573941 -0.029096 1 0 0 0 0 0 0 932047
-0.002337 -0.002332 0.121233 0.157328 1.086531 -0.574563 -0.029127 1 0 0 0 0 0 0 933037
-0.002337 -0.002332 0.121233 0.157454 1.087846 -0.575191 -0.029159 1 0 0 0 0 0 0 934047
-0.002337 -0.002332 0.121233 0.157600 1.089069 -0.575794 -0.029189 1 0 0 0 0 0 0 935037
-0.002337 -0.002332 0.121233 0.157758 1.090284 -0.576414 -0.029221 1 0 0 0 0 0 0 936045
-0.002337 -0.002332 0.121233 0.157921 1.091456 -0.577031 -0.029252 1 0 0 0 0 0 0 937037
-0.002337 -0.002332 0.121233 0.158091 1.092636 -0.577655 -0.029284 1 0 0 0 0 0 0 938048
-0.002337 -0.002332 0.121233 0.158247 1.093801 -0.578264 -0.029315 1 0 0 0 0 0 0 939045
-0.002337 -0.002332 0.121233 0.158425 1.094986 -0.578898 -0.029346 1 0 0 0 0 0 0 940054
-0.002337 -0.002332 0.121233 0.158581 1.096149 -0.579505 -0.029377 1 0 0 0 0 0 0 941048
-0.002337 -0.002332 0.121233 0.158755 1.097312 -0.580108 -0.029408 1 0 0 0 0 0 0 942038
-0.002337 -0.002332 0.121233 0.158934 1.098475 -0.580741 -0.029440 1 0 0 0 0 0 0 943054
-0.002337 -0.002332 0.121233 0.159089 1.099658 -0.581360 -0.029471 1 0 0 0 0 0 0 944058
-0.002337 -0.002332 0.121233 0.159274 1.100817 -0.581969 -0.029502 1 0 0 0 0 0 0 945046
-0.002337 -0.002332 0.121233 0.159431 1.101981 -0.582588 -0.029534 1 0 0 0 0 0 0 946059
-0.002337 -0.002332 0.121233 0.159606 1.103153 -0.583215 -0.029565 1 0 0 0 0 0 0 947058
-0.002337 -0.002332 0.121233 0.159771 1.104328 -0.583818 -0.029596 1 0 0 0 0 0 0 948055
-0.002337 -0.002332 0.121233 0.159935 1.105474 -0.584433 -0.029628 1 0 0 0 0 0 0 949054
-0.002337 -0.002332 0.121233 0.160112 1.106649 -0.585063 -0.029659 1 0 0 0 0 0 0 950056
-0.002343 -0.002313 0.121223 0.233635 0.855243 -0.450716 -0.029689 1 0 0 0 0 0 0 951024
-0.002346 -0.002304 0.121219 0.207893 0.950695 -0.521228 -0.029721 1 0 0 0 0 0 0 952053
-0.002334 -0.002286 0.121229 0.016951 0.838630 -0.708703 -0.029753 1 0 0 0 0 0 0 953054
-0.002329 -0.002277 0.121233 0.067998 0.941305 -0.645043 -0.029784 1 0 0 0 0 0 0 954056
-0.002326 -0.002272 0.121234 0.108972 1.009804 -0.610242 -0.029815 1 0 0 0 0 0 0 955056
-0.002324 -0.002270 0.121234 0.131309 1.046532 -0.597187 -0.029846 1 0 0 0 0 0 0 956058
-0.002324 -0.002269 0.121235 0.142826 1.065738 -0.592891 -0.029878 1 0 0 0 0 0 0 957055
-0.002323 -0.002268 0.121235 0.148709 1.075975 -0.591771 -0.029909 1 0 0 0 0 0 0 958053
-0.002323 -0.002268 0.121235 0.151748 1.081681 -0.591781 -0.029940 1 0 0 0 0 0 0 959052
-0.002323 -0.002268 0.121235 0.153354 1.085088 -0.592178 -0.029971 1 0 0 0 0 0 0 960047
-0.002323 -0.002268 0.121235 0.154250 1.087342 -0.592714 -0.030002 1 0 0 0 0 0 0 961023
-0.002323 -0.002268 0.121235 0.154776 1.089086 -0.593315 -0.030034 1 0 0 0 0 0 0 962053
-0.002323 -0.002268 0.121235 0.155122 1.090521 -0.593928 -0.030065 1 0 0 0 0 0 0 963051
-0.002323 -0.002268 0.121235 0.155361 1.091794 -0.594542 -0.030096 1 0 0 0 0 0 0 964053
-0.002323 -0.002268 0.121235 0.155576 1.092990 -0.595156 -0.030127 1 0 0 0 0 0 0 965053
-0.002323 -0.002268 0.121235 0.155763 1.094165 -0.595777 -0.030159 1 0 0 0 0 0 0 966053
-0.002323 -0.002268 0.121235 0.155935 1.095312 -0.596389 -0.030190 1 0 0 0 0 0 0 967054
-0.002323 -0.002268 0.121235 0.156093 1.096456 -0.597011 -0.030221 1 0 0 0 0 0 0 968052
-0.002328 -0.002249 0.121225 0.229640 0.845026 -0.462411 -0.030252 1 0 0 0 0 0 0 969053
-0.002331 -0.002240 0.121221 0.203916 0.940242 -0.532962 -0.030283 1 0 0 0 0 0 0 970040
-0.002333 -0.002235 0.121220 0.184210 1.009693 -0.569831 -0.030315 1 0 0 0 0 0 0 971051
-0.002333 -0.002233 0.121219 0.173516 1.046820 -0.584306 -0.030346 1 0 0 0 0 0 0 972052
-0.002334 -0.002232 0.121219 0.168065 1.066002 -0.589877 -0.030376 1 0 0 0 0 0 0 973022
-0.002334 -0.002231 0.121219 0.165388 1.076195 -0.592258 -0.030409 1 0 0 0 0 0 0 974054
-0.002334 -0.002231 0.121219 0.164110 1.081806 -0.593480 -0.030440 1 0 0 0 0 0 0 975054
-0.002334 -0.002231 0.121219 0.163558 1.085177 -0.594308 -0.030471 1 0 0 0 0 0 0 976051
-0.002334 -0.002230 0.121219 0.163350 1.087398 -0.594993 -0.030502 1 0 0 0 0 0 0 977051
-0.002334 -0.002230 0.121219 0.163350 1.089082 -0.595627 -0.030534 1 0 0 0 0 0 0 978053
-0.002334 -0.002230 0.121219 0.163414 1.090464 -0.596246 -0.030565 1 0 0 0 0 0 0 979051
-0.002339 -0.002212 0.121209 0.236909 0.839183 -0.461447 -0.030596 1 0 0 0 0 0 0 980041
-0.002342 -0.002202 0.121206 0.211194 0.934350 -0.532061 -0.030627 1 0 0 0 0 0 0 981049
-0.002344 -0.002198 0.121204 0.191502 1.003739 -0.568942 -0.030659 1 0 0 0 0 0 0 982051
-0.002344 -0.002196 0.121204 0.180816 1.040843 -0.583420 -0.030690 1 0 0 0 0 0 0 983052
-0.002345 -0.002194 0.121204 0.175387 1.060039 -0.589003 -0.030721 1 0 0 0 0 0 0 984053
-0.002345 -0.002194 0.121204 0.172693 1.070164 -0.591360 -0.030752 1 0 0 0 0 0 0 985051
-0.002345 -0.002194 0.121204 0.171435 1.075762 -0.592578 -0.030783 1 0 0 0 0 0 0 986044
-0.002345 -0.002193 0.121204 0.170879 1.079086 -0.593378 -0.030814 1 0 0 0 0 0 0 987023
-0.002345 -0.002193 0.121204 0.170681 1.081319 -0.594071 -0.030846 1 0 0 0 0 0 0 988052
-0.002345 -0.002193 0.121204 0.170675 1.082982 -0.594708 -0.030877 1 0 0 0 0 0 0 989050
-0.002351 -0.002175 0.121194 0.244110 0.831862 -0.459720 -0.030909 1 0 0 0 0 0 0 990053
-0.002353 -0.002165 0.121190 0.218417 0.926954 -0.530377 -0.030940 1 0 0 0 0 0 0 991052
-0.002355 -0.002161 0.121189 0.198735 0.996290 -0.567275 -0.030971 1 0 0 0 0 0 0 992040
-0.002355 -0.002158 0.121189 0.188066 1.033366 -0.581759 -0.031002 1 0 0 0 0 0 0 993037
-0.002356 -0.002157 0.121188 0.182622 1.052558 -0.587342 -0.031033 1 0 0 0 0 0 0 994046
-0.002356 -0.002157 0.121188 0.179955 1.062645 -0.589684 -0.031064 1 0 0 0 0 0 0 995035
-0.002356 -0.002156 0.121188 0.178697 1.068243 -0.590900 -0.031096 1 0 0 0 0 0 0 996045
-0.002362 -0.002138 0.121178 0.251472 0.819114 -0.455940 -0.031127 1 0 0 0 0 0 0 997035
-0.002364 -0.002128 0.121175 0.225492 0.915087 -0.526735 -0.031158 1 0 0 0 0 0 0 998045
-0.002366 -0.002124 0.121174 0.205680 0.984845 -0.563680 -0.031189 1 0 0 0 0 0 0 999034
-0.002367 -0.002121 0.121173 0.194937 1.022151 -0.578180 -0.031221 1 0 0 0 0 0 1 43
-0.002367 -0.002120 0.121173 0.189463 1.041408 -0.583746 -0.031252 1 0 0 0 0 0 1 1036
-0.002367 -0.002120 0.121173 0.186786 1.051557 -0.586107 -0.031283 1 0 0 0 0 0 1 2044
-0.002367 -0.002119 0.121173 0.185511 1.057146 -0.587295 -0.031314 1 0 0 0 0 0 1 3036
-0.002367 -0.002119 0.121173 0.184977 1.060472 -0.588109 -0.031346 1 0 0 0 0 0 1 4044
-0.002373 -0.002100 0.121163 0.258088 0.810277 -0.452825 -0.031377 1 0 0 0 0 0 1 5044
-0.002376 -0.002091 0.121159 0.232350 0.905551 -0.523620 -0.031408 1 0 0 0 0 0 1 6035
-0.002377 -0.002086 0.121158 0.212645 0.974975 -0.560578 -0.031440 1 0 0 0 0 0 1 7044
-0.002378 -0.002084 0.121158 0.201942 1.012083 -0.575064 -0.031471 1 0 0 0 0 0 1 8034
-0.002378 -0.002083 0.121157 0.196512 1.031256 -0.580635 -0.031502 1 0 0 0 0 0 1 9044
-0.002378 -0.002082 0.121157 0.193849 1.041336 -0.582970 -0.031533 1 0 0 0 0 0 1 10036
-0.002384 -0.002063 0.121147 0.265863 0.794580 -0.448076 -0.031565 1 0 0 0 0 0 1 11048
-0.002387 -0.002054 0.121144 0.239621 0.891443 -0.519113 -0.031596 1 0 0 0 0 0 1 12046
-0.002388 -0.002049 0.121143 0.219670 0.961634 -0.556150 -0.031627 1 0 0 0 0 0 1 13035
-0.002389 -0.002047 0.121142 0.208879 0.999315 -0.570772 -0.031664 1 0 0 0 0 0 1 14221
-0.002389 -0.002046 0.121142 0.203357 1.018495 -0.576249 -0.031690 1 0 0 0 0 0 1 15055
-0.002389 -0.002045 0.121142 0.200654 1.028652 -0.578561 -0.031721 1 0 0 0 0 0 1 16037
-0.002395 -0.002026 0.121132 0.272639 0.782001 -0.443509 -0.031752 1 0 0 0 0 0 1 17050
-0.002398 -0.002017 0.121128 0.246418 0.878785 -0.514603 -0.031784 1 0 0 0 0 0 1 18054
-0.002399 -0.002012 0.121127 0.226482 0.948940 -0.551665 -0.031815 1 0 0 0 0 0 1 19050
-0.002400 -0.002010 0.121127 0.215671 0.986379 -0.566184 -0.031846 1 0 0 0 0 0 1 20050
-0.002400 -0.002009 0.121126 0.210182 1.005716 -0.571747 -0.031877 1 0 0 0 0 0 1 21044
-0.002400 -0.002008 0.121126 0.207494 1.015865 -0.574082 -0.031909 1 0 0 0 0 0 1 22050
-0.002406 -0.001989 0.121116 0.279454 0.769253 -0.438837 -0.031940 1 0 0 0 0 0 1 23052
-0.002409 -0.001980 0.121113 0.253267 0.865929 -0.509980 -0.031971 1 0 0 0 0 0 1 24052
-0.002410 -0.001975 0.121111 0.233352 0.936008 -0.547076 -0.032003 1 0 0 0 0 0 1 25060
-0.002411 -0.001973 0.121111 0.222558 0.973417 -0.561602 -0.032034 1 0 0 0 0 0 1 26054
-0.002411 -0.001972 0.121111 0.217077 0.992691 -0.567148 -0.032064 1 0 0 0 0 0 1 27025
-0.002412 -0.001971 0.121111 0.214393 1.002858 -0.569484 -0.032096 1 0 0 0 0 0 1 28051
-0.002412 -0.001971 0.121111 0.213146 1.008398 -0.570652 -0.032127 1 0 0 0 0 0 1 29050
-0.002417 -0.001952 0.121101 0.285793 0.759549 -0.434840 -0.032159 1 0 0 0 0 0 1 30052
-0.002420 -0.001943 0.121097 0.260028 0.854964 -0.505895 -0.032190 1 0 0 0 0 0 1 31051
-0.002421 -0.001938 0.121096 0.240324 0.924389 -0.542957 -0.032221 1 0 0 0 0 0 1 32051
-0.002422 -0.001936 0.121095 0.229630 0.961485 -0.557463 -0.032252 1 0 0 0 0 0 1 33049
-0.002422 -0.001935 0.121095 0.224207 0.980624 -0.563019 -0.032284 1 0 0 0 0 0 1 34051
-0.002423 -0.001934 0.121095 0.221561 0.990658 -0.565324 -0.032315 1 0 0 0 0 0 1 35050
-0.002423 -0.001934 0.121095 0.220312 0.996143 -0.566494 -0.032346 1 0 0 0 0 0 1 36051
-0.002423 -0.001934 0.121095 0.219789 0.999374 -0.567251 -0.032377 1 0 0 0 0 0 1 37050
-0.002423 -0.001934 0.121095 0.219639 1.001475 -0.567888 -0.032409 1 0 0 0 0 0 1 38052
-0.002428 -0.001915 0.121085 0.292832 0.750927 -0.431688 -0.032440 1 0 0 0 0 0 1 39051
-0.002431 -0.001906 0.121082 0.267384 0.845364 -0.502730 -0.032471 1 0 0 0 0 0 1 40049
-0.002432 -0.001901 0.121080 0.247844 0.914302 -0.539785 -0.032502 1 0 0 0 0 0 1 41050
-0.002433 -0.001899 0.121080 0.237234 0.951142 -0.554297 -0.032534 1 0 0 0 0 0 1 42053
-0.002434 -0.001898 0.121080 0.231834 0.970111 -0.559816 -0.032564 1 0 0 0 0 0 1 43020
-0.002434 -0.001897 0.121080 0.229218 0.980095 -0.562147 -0.032596 1 0 0 0 0 0 1 44049
-0.002434 -0.001897 0.121080 0.228003 0.985537 -0.563299 -0.032627 1 0 0 0 0 0 1 45050
-0.002434 -0.001897 0.121080 0.227485 0.988729 -0.564050 -0.032659 1 0 0 0 0 0 1 46051
-0.002434 -0.001897 0.121080 0.227343 0.990794 -0.564673 -0.032690 1 0 0 0 0 0 1 47050
-0.002439 -0.001878 0.121070 0.300518 0.740284 -0.428293 -0.032721 1 0 0 0 0 0 1 48050
-0.002442 -0.001869 0.121066 0.275112 0.834596 -0.499376 -0.032752 1 0 0 0 0 0 1 49050
-0.002444 -0.001864 0.121065 0.255589 0.903451 -0.536463 -0.032784 1 0 0 0 0 0 1 50052
-0.002444 -0.001862 0.121064 0.244987 0.940251 -0.550969 -0.032815 1 0 0 0 0 0 1 51050
-0.002445 -0.001861 0.121064 0.239620 0.959186 -0.556483 -0.032845 1 0 0 0 0 0 1 52018
-0.002445 -0.001860 0.121064 0.237000 0.969139 -0.558798 -0.032877 1 0 0 0 0 0 1 53038
-0.002445 -0.001860 0.121064 0.235788 0.974576 -0.559953 -0.032908 1 0 0 0 0 0 1 54044
-0.002445 -0.001860 0.121064 0.235278 0.977759 -0.560703 -0.032940 1 0 0 0 0 0 1 55055
-0.002445 -0.001859 0.121064 0.235142 0.979782 -0.561306 -0.032971 1 0 0 0 0 0 1 56042
-0.002450 -0.001841 0.121054 0.308303 0.729305 -0.424745 -0.033002 1 0 0 0 0 0 1 57050
-0.002453 -0.001832 0.121050 0.282941 0.823491 -0.495888 -0.033034 1 0 0 0 0 0 1 58053
-0.002455 -0.001827 0.121049 0.263446 0.892285 -0.532978 -0.033065 1 0 0 0 0 0 1 59049
-0.002455 -0.001825 0.121049 0.252852 0.929038 -0.547501 -0.033096 1 0 0 0 0 0 1 60051
-0.002456 -0.001824 0.121049 0.247494 0.947943 -0.553017 -0.033126 1 0 0 0 0 0 1 61020
-0.002456 -0.001823 0.121049 0.244880 0.957891 -0.555321 -0.033159 1 0 0 0 0 0 1 62050
-0.002456 -0.001823 0.121049 0.243676 0.963290 -0.556460 -0.033190 1 0 0 0 0 0 1 63049
-0.002456 -0.001823 0.121049 0.243178 0.966427 -0.557196 -0.033221 1 0 0 0 0 0 1 64036
-0.002456 -0.001822 0.121049 0.243028 0.968465 -0.557796 -0.033252 1 0 0 0 0 0 1 65042
-0.002456 -0.001822 0.121049 0.243079 0.969928 -0.558350 -0.033283 1 0 0 0 0 0 1 66036
-0.002456 -0.001822 0.121049 0.243221 0.971128 -0.558877 -0.033315 1 0 0 0 0 0 1 67042
-0.002456 -0.001822 0.121049 0.243397 0.972159 -0.559408 -0.033346 1 0 0 0 0 0 1 68033
-0.002462 -0.001804 0.121038 0.316708 0.721202 -0.422620 -0.033377 1 0 0 0 0 0 1 69042
-0.002464 -0.001795 0.121035 0.291490 0.814988 -0.493784 -0.033408 1 0 0 0 0 0 1 70034
-0.002466 -0.001790 0.121034 0.272057 0.883580 -0.530911 -0.033440 1 0 0 0 0 0 1 71042
-0.002466 -0.001788 0.121033 0.261494 0.920225 -0.545417 -0.033471 1 0 0 0 0 0 1 72042
-0.002467 -0.001787 0.121033 0.256158 0.939106 -0.550960 -0.033502 1 0 0 0 0 0 1 73038
-0.002467 -0.001786 0.121033 0.253553 0.948982 -0.553236 -0.033533 1 0 0 0 0 0 1 74042
-0.002467 -0.001786 0.121033 0.252342 0.954353 -0.554357 -0.033564 1 0 0 0 0 0 1 75033
-0.002467 -0.001786 0.121033 0.251869 0.957474 -0.555097 -0.033596 1 0 0 0 0 0 1 76041
-0.002467 -0.001785 0.121033 0.251731 0.959488 -0.555695 -0.033627 1 0 0 0 0 0 1 77033
-0.002467 -0.001785 0.121033 0.251784 0.960936 -0.556237 -0.033658 1 0 0 0 0 0 1 78041
-0.002467 -0.001785 0.121033 0.251927 0.962103 -0.556748 -0.033689 1 0 0 0 0 0 1 79032
-0.002467 -0.001785 0.121033 0.252110 0.963144 -0.557287 -0.033721 1 0 0 0 0 0 1 80042
-0.002473 -0.001767 0.121023 0.325412 0.712160 -0.420283 -0.033752 1 0 0 0 0 0 1 81033
-0.002475 -0.001758 0.121019 0.300230 0.805835 -0.491510 -0.033783 1 0 0 0 0 0 1 82044
-0.002477 -0.001753 0.121018 0.280831 0.874330 -0.528640 -0.033815 1 0 0 0 0 0 1 83038
-0.002478 -0.001751 0.121018 0.270286 0.910935 -0.543159 -0.033846 1 0 0 0 0 0 1 84046
-0.002478 -0.001750 0.121017 0.264970 0.929800 -0.548681 -0.033877 1 0 0 0 0 0 1 85052
-0.002478 -0.001749 0.121017 0.262364 0.939636 -0.550954 -0.033909 1 0 0 0 0 0 1 86049
-0.002478 -0.001749 0.121017 0.261163 0.944999 -0.552098 -0.033940 1 0 0 0 0 0 1 87056
-0.002478 -0.001749 0.121017 0.260688 0.948094 -0.552810 -0.033971 1 0 0 0 0 0 1 88044
-0.002478 -0.001748 0.121017 0.260560 0.950083 -0.553396 -0.034002 1 0 0 0 0 0 1 89041
-0.002478 -0.001748 0.121017 0.260618 0.951508 -0.553928 -0.034033 1 0 0 0 0 0 1 90046
-0.002478 -0.001748 0.121017 0.260760 0.952654 -0.554429 -0.034064 1 0 0 0 0 0 1 91021
-0.002478 -0.001748 0.121017 0.260963 0.953690 -0.554957 -0.034096 1 0 0 0 0 0 1 92049
-0.002478 -0.001748 0.121017 0.261170 0.954636 -0.555473 -0.034127 1 0 0 0 0 0 1 93050
-0.002478 -0.001748 0.121017 0.261399 0.955539 -0.555976 -0.034159 1 0 0 0 0 0 1 94050
-0.002478 -0.001748 0.121017 0.261634 0.956425 -0.556489 -0.034190 1 0 0 0 0 0 1 95048
-0.002478 -0.001748 0.121017 0.261865 0.957296 -0.556996 -0.034221 1 0 0 0 0 0 1 96031
-0.002478 -0.001748 0.121017 0.262105 0.958199 -0.557502 -0.034252 1 0 0 0 0 0 1 97050
-0.002478 -0.001748 0.121017 0.262344 0.959078 -0.558011 -0.034284 1 0 0 0 0 0 1 98053
-0.002484 -0.001730 0.121007 0.335690 0.707973 -0.420790 -0.034315 1 0 0 0 0 0 1 99051
-0.002486 -0.001721 0.121004 0.310562 0.801429 -0.492047 -0.034346 1 0 0 0 0 0 1 100047
-0.002488 -0.001716 0.121002 0.291198 0.869819 -0.529194 -0.034377 1 0 0 0 0 0 1 101047
-0.002489 -0.001714 0.121002 0.280675 0.906333 -0.543689 -0.034408 1 0 0 0 0 0 1 102020
-0.002489 -0.001713 0.121002 0.275358 0.925157 -0.549212 -0.034440 1 0 0 0 0 0 1 103040
-0.002489 -0.001712 0.121002 0.272751 0.934961 -0.551478 -0.034470 1 0 0 0 0 0 1 104019
-0.002489 -0.001712 0.121002 0.271582 0.940327 -0.552608 -0.034502 1 0 0 0 0 0 1 105049
-0.002489 -0.001712 0.121002 0.271105 0.943413 -0.553329 -0.034534 1 0 0 0 0 0 1 106046
-0.002489 -0.001712 0.121002 0.270974 0.945378 -0.553899 -0.034565 1 0 0 0 0 0 1 107048
-0.002489 -0.001711 0.121002 0.271045 0.946789 -0.554433 -0.034596 1 0 0 0 0 0 1 108049
-0.002470 -0.001716 0.120992 0.013266 1.007328 -0.420686 -0.034627 1 0 0 0 0 0 1 109048
-0.002461 -0.001718 0.120988 0.108386 0.987666 -0.490108 -0.034659 1 0 0 0 0 0 1 110050
-0.002456 -0.001719 0.120987 0.177675 0.972662 -0.526314 -0.034690 1 0 0 0 0 0 1 111048
-0.002454 -0.001720 0.120987 0.214322 0.964837 -0.540452 -0.034721 1 0 0 0 0 0 1 112047
-0.002453 -0.001720 0.120986 0.232851 0.961195 -0.545827 -0.034752 1 0 0 0 0 0 1 113039
-0.002452 -0.001720 0.120986 0.242210 0.959789 -0.548039 -0.034784 1 0 0 0 0 0 1 114050
-0.002452 -0.001720 0.120986 0.246997 0.959508 -0.549144 -0.034815 1 0 0 0 0 0 1 115048
-0.002452 -0.001720 0.120986 0.249489 0.959785 -0.549846 -0.034846 1 0 0 0 0 0 1 116049
-0.002452 -0.001720 0.120986 0.250850 0.960354 -0.550410 -0.034877 1 0 0 0 0 0 1 117048
-0.002452 -0.001720 0.120986 0.251637 0.961056 -0.550931 -0.034909 1 0 0 0 0 0 1 118049
-0.002452 -0.001720 0.120986 0.252159 0.961853 -0.551434 -0.034940 1 0 0 0 0 0 1 119050
-0.002452 -0.001720 0.120986 0.252509 0.962644 -0.551922 -0.034970 1 0 0 0 0 0 1 120018
-0.002457 -0.001702 0.120976 0.325948 0.711458 -0.414505 -0.035002 1 0 0 0 0 0 1 121048
-0.002460 -0.001693 0.120973 0.300872 0.804721 -0.485744 -0.035033 1 0 0 0 0 0 1 122026
-0.002461 -0.001688 0.120971 0.281546 0.873026 -0.522888 -0.035065 1 0 0 0 0 0 1 123048
-0.002462 -0.001686 0.120971 0.271029 0.909504 -0.537383 -0.035096 1 0 0 0 0 0 1 124044
-0.002462 -0.001685 0.120971 0.265711 0.928267 -0.542886 -0.035127 1 0 0 0 0 0 1 125036
-0.002462 -0.001684 0.120971 0.263119 0.938093 -0.545142 -0.035159 1 0 0 0 0 0 1 126049
-0.002463 -0.001684 0.120971 0.261908 0.943391 -0.546244 -0.035190 1 0 0 0 0 0 1 127049
-0.002463 -0.001684 0.120971 0.261426 0.946468 -0.546944 -0.035221 1 0 0 0 0 0 1 128048
-0.002463 -0.001684 0.120971 0.261291 0.948428 -0.547510 -0.035252 1 0 0 0 0 0 1 129050
-0.002463 -0.001683 0.120971 0.261345 0.949785 -0.548007 -0.035283 1 0 0 0 0 0 1 130017
-0.002463 -0.001683 0.120971 0.261474 0.950940 -0.548515 -0.035315 1 0 0 0 0 0 1 131049
-0.002463 -0.001683 0.120971 0.261679 0.951918 -0.549002 -0.035346 1 0 0 0 0 0 1 132041
-0.002463 -0.001683 0.120971 0.261872 0.952826 -0.549483 -0.035377 1 0 0 0 0 0 1 133046
-0.002463 -0.001683 0.120971 0.262102 0.953704 -0.549974 -0.035409 1 0 0 0 0 0 1 134047
-0.002463 -0.001683 0.120971 0.262318 0.954564 -0.550461 -0.035440 1 0 0 0 0 0 1 135048
-0.002463 -0.001683 0.120971 0.262551 0.955421 -0.550942 -0.035471 1 0 0 0 0 0 1 136041
-0.002463 -0.001683 0.120971 0.262780 0.956258 -0.551423 -0.035502 1 0 0 0 0 0 1 137032
-0.002463 -0.001683 0.120971 0.263014 0.957107 -0.551913 -0.035533 1 0 0 0 0 0 1 138040
-0.002463 -0.001683 0.120971 0.263266 0.958045 -0.552466 -0.035568 1 0 0 0 0 0 1 139165
-0.002463 -0.001683 0.120971 0.263474 0.958782 -0.552880 -0.035596 1 0 0 0 0 0 1 140032
-0.002463 -0.001683 0.120971 0.263740 0.959724 -0.553423 -0.035631 1 0 0 0 0 0 1 141164
-0.002468 -0.001665 0.120961 0.337086 0.708346 -0.415692 -0.035658 1 0 0 0 0 0 1 142032
-0.002471 -0.001656 0.120957 0.312058 0.801558 -0.487032 -0.035694 1 0 0 0 0 0 1 143166
-0.002472 -0.001651 0.120956 0.292740 0.869750 -0.524180 -0.035725 1 0 0 0 0 0 1 144160
-0.002473 -0.001649 0.120955 0.282233 0.906170 -0.538675 -0.035756 1 0 0 0 0 0 1 145165
-0.002473 -0.001648 0.120955 0.276931 0.924914 -0.544176 -0.035787 1 0 0 0 0 0 1 146156
-0.002473 -0.001647 0.120955 0.274301 0.934590 -0.546361 -0.035815 1 0 0 0 0 0 1 147040
-0.002474 -0.001647 0.120955 0.273140 0.939976 -0.547517 -0.035849 1 0 0 0 0 0 1 148156
-0.002474 -0.001647 0.120955 0.272659 0.943033 -0.548203 -0.035881 1 0 0 0 0 0 1 149165
-0.002474 -0.001647 0.120955 0.272526 0.944962 -0.548755 -0.035912 1 0 0 0 0 0 1 150155
-0.002474 -0.001647 0.120955 0.272581 0.946351 -0.549266 -0.035943 1 0 0 0 0 0 1 151165
-0.002474 -0.001647 0.120955 0.272739 0.947446 -0.549745 -0.035974 1 0 0 0 0 0 1 152156
-0.002474 -0.001647 0.120955 0.272885 0.948316 -0.550180 -0.036002 1 0 0 0 0 0 1 153040
-0.002474 -0.001647 0.120955 0.273111 0.949209 -0.550661 -0.036033 1 0 0 0 0 0 1 154046
-0.002474 -0.001647 0.120955 0.273337 0.950049 -0.551126 -0.036064 1 0 0 0 0 0 1 155033
-0.002474 -0.001647 0.120955 0.273596 0.951021 -0.551668 -0.036100 1 0 0 0 0 0 1 156170
-0.002474 -0.001647 0.120955 0.273824 0.951842 -0.552153 -0.036131 1 0 0 0 0 0 1 157173
-0.002474 -0.001647 0.120955 0.274068 0.952674 -0.552625 -0.036162 1 0 0 0 0 0 1 158174
-0.002474 -0.001647 0.120955 0.274301 0.953481 -0.553093 -0.036193 1 0 0 0 0 0 1 159154
-0.002474 -0.001647 0.120955 0.274513 0.954215 -0.553518 -0.036221 1 0 0 0 0 0 1 160045
-0.002474 -0.001647 0.120955 0.274741 0.955028 -0.554001 -0.036252 1 0 0 0 0 0 1 161043
-0.002474 -0.001647 0.120955 0.275013 0.955981 -0.554543 -0.036288 1 0 0 0 0 0 1 162177
-0.002474 -0.001647 0.120955 0.275240 0.956791 -0.555005 -0.036319 1 0 0 0 0 0 1 163170
-0.002474 -0.001647 0.120955 0.275489 0.957614 -0.555488 -0.036350 1 0 0 0 0 0 1 164173
-0.002474 -0.001647 0.120955 0.275685 0.958335 -0.555919 -0.036377 1 0 0 0 0 0 1 165046
-0.002474 -0.001647 0.120955 0.275955 0.959235 -0.556431 -0.036412 1 0 0 0 0 0 1 166142
-0.002479 -0.001628 0.120945 0.349371 0.707860 -0.418505 -0.036444 1 0 0 0 0 0 1 167173
-0.002482 -0.001619 0.120941 0.324383 0.800763 -0.489799 -0.036475 1 0 0 0 0 0 1 168168
-0.002483 -0.001614 0.120940 0.305085 0.868848 -0.526969 -0.036506 1 0 0 0 0 0 1 169174
-0.002484 -0.001612 0.120940 0.294612 0.905217 -0.541454 -0.036538 1 0 0 0 0 0 1 170175
-0.002484 -0.001611 0.120940 0.289313 0.923931 -0.546950 -0.036569 1 0 0 0 0 0 1 171172
-0.002485 -0.001610 0.120939 0.286715 0.933662 -0.549179 -0.036599 1 0 0 0 0 0 1 172156
-0.002485 -0.001610 0.120939 0.285510 0.938827 -0.550215 -0.036627 1 0 0 0 0 0 1 173044
-0.002485 -0.001610 0.120939 0.285028 0.941861 -0.550893 -0.036658 1 0 0 0 0 0 1 174037
-0.002485 -0.001610 0.120939 0.284939 0.943873 -0.551498 -0.036694 1 0 0 0 0 0 1 175168
-0.002485 -0.001610 0.120939 0.285007 0.945245 -0.552010 -0.036725 1 0 0 0 0 0 1 176171
-0.002485 -0.001610 0.120939 0.285154 0.946324 -0.552488 -0.036756 1 0 0 0 0 0 1 177171
-0.002485 -0.001610 0.120939 0.285353 0.947264 -0.552945 -0.036787 1 0 0 0 0 0 1 178172
-0.002485 -0.001610 0.120939 0.285575 0.948136 -0.553425 -0.036819 1 0 0 0 0 0 1 179171
-0.002485 -0.001610 0.120939 0.285793 0.948981 -0.553888 -0.036850 1 0 0 0 0 0 1 180169
-0.002485 -0.001610 0.120939 0.286029 0.949801 -0.554364 -0.036881 1 0 0 0 0 0 1 181170
-0.002490 -0.001591 0.120929 0.359444 0.698385 -0.416202 -0.036912 1 0 0 0 0 0 1 182172
-0.002493 -0.001582 0.120926 0.334510 0.791137 -0.487546 -0.036944 1 0 0 0 0 0 1 183171
-0.002494 -0.001577 0.120924 0.315233 0.859132 -0.524717 -0.036975 1 0 0 0 0 0 1 184161
-0.002495 -0.001575 0.120924 0.304778 0.895457 -0.539213 -0.037006 1 0 0 0 0 0 1 185170
-0.002495 -0.001574 0.120924 0.299490 0.914138 -0.544691 -0.037037 1 0 0 0 0 0 1 186170
-0.002496 -0.001573 0.120924 0.296915 0.923850 -0.546927 -0.037069 1 0 0 0 0 0 1 187166
-0.002496 -0.001573 0.120924 0.295731 0.929101 -0.548012 -0.037100 1 0 0 0 0 0 1 188171
-0.002496 -0.001573 0.120924 0.295232 0.931999 -0.548635 -0.037127 1 0 0 0 0 0 1 189044
-0.002496 -0.001573 0.120924 0.295141 0.934006 -0.549224 -0.037162 1 0 0 0 0 0 1 190170
-0.002496 -0.001573 0.120924 0.295204 0.935349 -0.549714 -0.037194 1 0 0 0 0 0 1 191170
-0.002496 -0.001573 0.120924 0.295376 0.936415 -0.550182 -0.037225 1 0 0 0 0 0 1 192170
-0.002496 -0.001573 0.120924 0.295563 0.937330 -0.550650 -0.037256 1 0 0 0 0 0 1 193169
-0.002496 -0.001573 0.120924 0.295814 0.938249 -0.551151 -0.037290 1 0 0 0 0 0 1 194242
-0.002501 -0.001554 0.120914 0.369209 0.686846 -0.412786 -0.037321 1 0 0 0 0 0 1 195248
-0.002504 -0.001545 0.120910 0.344313 0.779471 -0.484151 -0.037352 1 0 0 0 0 0 1 196242
-0.002505 -0.001540 0.120909 0.325075 0.847404 -0.521361 -0.037384 1 0 0 0 0 0 1 197246
-0.002506 -0.001538 0.120908 0.314594 0.883567 -0.535793 -0.037411 1 0 0 0 0 0 1 198119
-0.002506 -0.001537 0.120908 0.309346 0.902325 -0.541337 -0.037446 1 0 0 0 0 0 1 199249
-0.002507 -0.001536 0.120908 0.306784 0.912032 -0.543562 -0.037478 1 0 0 0 0 0 1 200272
-0.002507 -0.001536 0.120908 0.305598 0.917237 -0.544626 -0.037508 1 0 0 0 0 0 1 201245
-0.002507 -0.001536 0.120908 0.305114 0.920206 -0.545286 -0.037539 1 0 0 0 0 0 1 202215
-0.002507 -0.001536 0.120908 0.305008 0.922094 -0.545816 -0.037570 1 0 0 0 0 0 1 203215
-0.002507 -0.001536 0.120908 0.305081 0.923408 -0.546293 -0.037601 1 0 0 0 0 0 1 204216
-0.002507 -0.001536 0.120908 0.305258 0.924453 -0.546752 -0.037633 1 0 0 0 0 0 1 205215
-0.002507 -0.001536 0.120908 0.305461 0.925385 -0.547220 -0.037664 1 0 0 0 0 0 1 206234
-0.002507 -0.001536 0.120908 0.305698 0.926216 -0.547684 -0.037696 1 0 0 0 0 0 1 207241
-0.002507 -0.001536 0.120908 0.305932 0.927000 -0.548126 -0.037726 1 0 0 0 0 0 1 208212
-0.002507 -0.001536 0.120908 0.306168 0.927781 -0.548578 -0.037757 1 0 0 0 0 0 1 209207
-0.002507 -0.001536 0.120908 0.306432 0.928570 -0.549032 -0.037789 1 0 0 0 0 0 1 210222
-0.002507 -0.001536 0.120908 0.306682 0.929342 -0.549499 -0.037821 1 0 0 0 0 0 1 211237
-0.002507 -0.001536 0.120908 0.306935 0.930116 -0.549945 -0.037851 1 0 0 0 0 0 1 212220
-0.002507 -0.001536 0.120908 0.307197 0.930888 -0.550401 -0.037883 1 0 0 0 0 0 1 213239
-0.002507 -0.001536 0.120908 0.307435 0.931646 -0.550861 -0.037914 1 0 0 0 0 0 1 214223
-0.002507 -0.001536 0.120908 0.307702 0.932420 -0.551308 -0.037946 1 0 0 0 0 0 1 215235
-0.002507 -0.001536 0.120908 0.307949 0.933187 -0.551760 -0.037976 1 0 0 0 0 0 1 216219
-0.002507 -0.001536 0.120908 0.308206 0.933967 -0.552221 -0.038008 1 0 0 0 0 0 1 217233
-0.002507 -0.001536 0.120908 0.308459 0.934714 -0.552663 -0.038039 1 0 0 0 0 0 1 218220
-0.002507 -0.001536 0.120908 0.308693 0.935496 -0.553129 -0.038071 1 0 0 0 0 0 1 219233
-0.002507 -0.001536 0.120908 0.308963 0.936247 -0.553570 -0.038101 1 0 0 0 0 0 1 220218
-0.002507 -0.001536 0.120908 0.309219 0.937037 -0.554036 -0.038133 1 0 0 0 0 0 1 221232
-0.002507 -0.001536 0.120908 0.309474 0.937812 -0.554494 -0.038165 1 0 0 0 0 0 1 222240
-0.002507 -0.001536 0.120908 0.309718 0.938544 -0.554940 -0.038195 1 0 0 0 0 0 1 223219
-0.002507 -0.001536 0.120908 0.309980 0.939342 -0.555400 -0.038227 1 0 0 0 0 0 1 224235
-0.002507 -0.001536 0.120908 0.310225 0.940104 -0.555842 -0.038258 1 0 0 0 0 0 1 225236
-0.002507 -0.001536 0.120908 0.310457 0.940808 -0.556277 -0.038287 1 0 0 0 0 0 1 226154
-0.002507 -0.001536 0.120908 0.310724 0.941579 -0.556723 -0.038318 1 0 0 0 0 0 1 227162
-0.002507 -0.001536 0.120908 0.310973 0.942351 -0.557179 -0.038349 1 0 0 0 0 0 1 228153
-0.002507 -0.001536 0.120908 0.311228 0.943127 -0.557637 -0.038381 1 0 0 0 0 0 1 229161
-0.002507 -0.001536 0.120908 0.311483 0.943877 -0.558081 -0.038412 1 0 0 0 0 0 1 230153
-0.002507 -0.001536 0.120908 0.311728 0.944653 -0.558551 -0.038443 1 0 0 0 0 0 1 231161
-0.002507 -0.001536 0.120908 0.311977 0.945414 -0.558983 -0.038474 1 0 0 0 0 0 1 232153
-0.002507 -0.001536 0.120908 0.312241 0.946198 -0.559452 -0.038506 1 0 0 0 0 0 1 233162
-0.002507 -0.001536 0.120908 0.312493 0.946961 -0.559904 -0.038537 1 0 0 0 0 0 1 234154
-0.002507 -0.001536 0.120908 0.312744 0.947715 -0.560362 -0.038568 1 0 0 0 0 0 1 235162
-0.002507 -0.001536 0.120908 0.312999 0.948493 -0.560811 -0.038599 1 0 0 0 0 0 1 236152
-0.002488 -0.001540 0.120898 0.054183 1.009059 -0.426542 -0.038631 1 0 0 0 0 0 1 237160
-0.002478 -0.001542 0.120895 0.148730 0.989163 -0.495637 -0.038662 1 0 0 0 0 0 1 238153
-0.002474 -0.001544 0.120894 0.217722 0.974065 -0.531656 -0.038693 1 0 0 0 0 0 1 239155
-0.002471 -0.001544 0.120893 0.254226 0.966162 -0.545702 -0.038725 1 0 0 0 0 0 1 240159
-0.002470 -0.001544 0.120893 0.272705 0.962486 -0.551023 -0.038756 1 0 0 0 0 0 1 241173
-0.002470 -0.001545 0.120893 0.282033 0.960959 -0.553171 -0.038787 1 0 0 0 0 0 1 242153
-0.002469 -0.001545 0.120893 0.286802 0.960611 -0.554228 -0.038819 1 0 0 0 0 0 1 243168
-0.002469 -0.001545 0.120893 0.289303 0.960798 -0.554884 -0.038850 1 0 0 0 0 0 1 244166
-0.002469 -0.001545 0.120893 0.290650 0.961284 -0.555408 -0.038881 1 0 0 0 0 0 1 245176
-0.002469 -0.001545 0.120893 0.291468 0.961907 -0.555870 -0.038912 1 0 0 0 0 0 1 246170
-0.002469 -0.001545 0.120893 0.291972 0.962603 -0.556332 -0.038944 1 0 0 0 0 0 1 247170
-0.002469 -0.001545 0.120893 0.292351 0.963349 -0.556776 -0.038975 1 0 0 0 0 0 1 248170
-0.002469 -0.001545 0.120893 0.292658 0.964094 -0.557227 -0.039006 1 0 0 0 0 0 1 249169
-0.002469 -0.001545 0.120893 0.292921 0.964879 -0.557679 -0.039038 1 0 0 0 0 0 1 250181
-0.002469 -0.001545 0.120893 0.293179 0.965618 -0.558121 -0.039068 1 0 0 0 0 0 1 251159
-0.002474 -0.001526 0.120883 0.366719 0.713787 -0.419383 -0.039100 1 0 0 0 0 0 1 252179
-0.002477 -0.001517 0.120879 0.341902 0.806055 -0.490683 -0.039131 1 0 0 0 0 0 1 253181
-0.002479 -0.001512 0.120878 0.322687 0.873796 -0.527850 -0.039163 1 0 0 0 0 0 1 254182
-0.002479 -0.001510 0.120877 0.312261 0.909957 -0.542327 -0.039194 1 0 0 0 0 0 1 255182
-0.002480 -0.001509 0.120877 0.306981 0.928565 -0.547780 -0.039225 1 0 0 0 0 0 1 256187
-0.002480 -0.001508 0.120877 0.304393 0.938216 -0.549988 -0.039256 1 0 0 0 0 0 1 257177
-0.002480 -0.001508 0.120877 0.303223 0.943427 -0.551051 -0.039288 1 0 0 0 0 0 1 258180
-0.002480 -0.001508 0.120877 0.302739 0.946386 -0.551702 -0.039319 1 0 0 0 0 0 1 259176
-0.002480 -0.001508 0.120877 0.302617 0.948243 -0.552208 -0.039350 1 0 0 0 0 0 1 260158
-0.002480 -0.001508 0.120877 0.302667 0.949570 -0.552678 -0.039381 1 0 0 0 0 0 1 261179
-0.002480 -0.001508 0.120877 0.302844 0.950646 -0.553148 -0.039414 1 0 0 0 0 0 1 262236
-0.002480 -0.001508 0.120877 0.303035 0.951528 -0.553599 -0.039446 1 0 0 0 0 0 1 263237
-0.002480 -0.001508 0.120877 0.303247 0.952327 -0.554020 -0.039476 1 0 0 0 0 0 1 264210
-0.002480 -0.001508 0.120877 0.303475 0.953120 -0.554458 -0.039507 1 0 0 0 0 0 1 265210
-0.002480 -0.001508 0.120877 0.303717 0.953906 -0.554913 -0.039539 1 0 0 0 0 0 1 266234
-0.002480 -0.001508 0.120877 0.303949 0.954684 -0.555346 -0.039571 1 0 0 0 0 0 1 267234
-0.002480 -0.001508 0.120877 0.304195 0.955420 -0.555780 -0.039601 1 0 0 0 0 0 1 268211
-0.002480 -0.001508 0.120877 0.304432 0.956201 -0.556227 -0.039633 1 0 0 0 0 0 1 269243
-0.002480 -0.001508 0.120877 0.304669 0.956950 -0.556661 -0.039664 1 0 0 0 0 0 1 270235
-0.002480 -0.001508 0.120877 0.304923 0.957706 -0.557109 -0.039696 1 0 0 0 0 0 1 271242
-0.002480 -0.001508 0.120877 0.305136 0.958428 -0.557534 -0.039726 1 0 0 0 0 0 1 272208
-0.002480 -0.001508 0.120877 0.305390 0.959215 -0.557980 -0.039758 1 0 0 0 0 0 1 273241
-0.002480 -0.001508 0.120877 0.305632 0.959974 -0.558420 -0.039790 1 0 0 0 0 0 1 274246
-0.002480 -0.001508 0.120877 0.305876 0.960699 -0.558850 -0.039820 1 0 0 0 0 0 1 275212
-0.002480 -0.001508 0.120877 0.306097 0.961446 -0.559289 -0.039851 1 0 0 0 0 0 1 276210
-0.002480 -0.001508 0.120877 0.306342 0.962207 -0.559721 -0.039882 1 0 0 0 0 0 1 277210
-0.002480 -0.001508 0.120877 0.306595 0.962959 -0.560165 -0.039914 1 0 0 0 0 0 1 278210
-0.002480 -0.001508 0.120877 0.306824 0.963714 -0.560597 -0.039945 1 0 0 0 0 0 1 279208
-0.002480 -0.001508 0.120877 0.307063 0.964486 -0.561057 -0.039977 1 0 0 0 0 0 1 280242
-0.002480 -0.001508 0.120877 0.307309 0.965245 -0.561488 -0.040008 1 0 0 0 0 0 1 281239
-0.002480 -0.001508 0.120877 0.307563 0.966000 -0.561934 -0.040040 1 0 0 0 0 0 1 282243
-0.002480 -0.001508 0.120877 0.307792 0.966754 -0.562365 -0.040071 1 0 0 0 0 0 1 283240
-0.002480 -0.001508 0.120877 0.308024 0.967502 -0.562812 -0.040102 1 0 0 0 0 0 1 284243
-0.002480 -0.001508 0.120877 0.308270 0.968261 -0.563242 -0.040133 1 0 0 0 0 0 1 285239
-0.002480 -0.001508 0.120877 0.308515 0.968991 -0.563674 -0.040164 1 0 0 0 0 0 1 286210
-0.002480 -0.001508 0.120877 0.308746 0.969750 -0.564108 -0.040195 1 0 0 0 0 0 1 287213
-0.002480 -0.001508 0.120877 0.308981 0.970510 -0.564561 -0.040227 1 0 0 0 0 0 1 288232
-0.002480 -0.001508 0.120877 0.309239 0.971266 -0.564998 -0.040258 1 0 0 0 0 0 1 289229
-0.002480 -0.001508 0.120877 0.309465 0.972010 -0.565423 -0.040289 1 0 0 0 0 0 1 290211
-0.002480 -0.001508 0.120877 0.309704 0.972763 -0.565860 -0.040320 1 0 0 0 0 0 1 291210
-0.002480 -0.001508 0.120877 0.309948 0.973505 -0.566312 -0.040351 1 0 0 0 0 0 1 292209
-0.002480 -0.001508 0.120877 0.310184 0.974269 -0.566738 -0.040382 1 0 0 0 0 0 1 293209
-0.002480 -0.001508 0.120877 0.310431 0.975046 -0.567188 -0.040415 1 0 0 0 0 0 1 294238
-0.002480 -0.001508 0.120877 0.310670 0.975797 -0.567625 -0.040446 1 0 0 0 0 0 1 295233
-0.002480 -0.001508 0.120877 0.310910 0.976527 -0.568069 -0.040476 1 0 0 0 0 0 1 296217
-0.002480 -0.001508 0.120877 0.311150 0.977302 -0.568503 -0.040508 1 0 0 0 0 0 1 297232
-0.002480 -0.001508 0.120877 0.311386 0.978048 -0.568934 -0.040539 1 0 0 0 0 0 1 298219
-0.002480 -0.001508 0.120877 0.311629 0.978811 -0.569378 -0.040571 1 0 0 0 0 0 1 299231
-0.002480 -0.001508 0.120877 0.311869 0.979541 -0.569823 -0.040601 1 0 0 0 0 0 1 300215
-0.002480 -0.001508 0.120877 0.312110 0.980317 -0.570257 -0.040633 1 0 0 0 0 0 1 301231
-0.002480 -0.001508 0.120877 0.312346 0.981062 -0.570688 -0.040664 1 0 0 0 0 0 1 302217
-0.002480 -0.001508 0.120877 0.312601 0.981823 -0.571138 -0.040695 1 0 0 0 0 0 1 303230
-0.002480 -0.001508 0.120877 0.312819 0.982559 -0.571572 -0.040726 1 0 0 0 0 0 1 304215
-0.002480 -0.001508 0.120877 0.313069 0.983333 -0.572010 -0.040758 1 0 0 0 0 0 1 305231
-0.002480 -0.001508 0.120877 0.313309 0.984089 -0.572449 -0.040789 1 0 0 0 0 0 1 306232
-0.002480 -0.001508 0.120877 0.313558 0.984827 -0.572886 -0.040820 1 0 0 0 0 0 1 307215
-0.002480 -0.001508 0.120877 0.313783 0.985589 -0.573334 -0.040852 1 0 0 0 0 0 1 308233
-0.002480 -0.001508 0.120877 0.314025 0.986338 -0.573758 -0.040883 1 0 0 0 0 0 1 309217
-0.002480 -0.001508 0.120877 0.314264 0.987047 -0.574178 -0.040912 1 0 0 0 0 0 1 310160
-0.002480 -0.001508 0.120877 0.314492 0.987796 -0.574606 -0.040943 1 0 0 0 0 0 1 311150
-0.002480 -0.001508 0.120877 0.314724 0.988548 -0.575054 -0.040975 1 0 0 0 0 0 1 312158
-0.002480 -0.001508 0.120877 0.314969 0.989304 -0.575483 -0.041005 1 0 0 0 0 0 1 313150
-0.002480 -0.001508 0.120877 0.315224 0.990062 -0.575931 -0.041037 1 0 0 0 0 0 1 314159
-0.002480 -0.001508 0.120877 0.315451 0.990811 -0.576360 -0.041068 1 0 0 0 0 0 1 315149
-0.002461 -0.001512 0.120867 0.055985 1.051543 -0.441615 -0.041099 1 0 0 0 0 0 1 316158
-0.002452 -0.001515 0.120864 0.150101 1.031705 -0.510600 -0.041131 1 0 0 0 0 0 1 317150
-0.002447 -0.001516 0.120863 0.218869 1.016633 -0.546595 -0.041162 1 0 0 0 0 0 1 318159
-0.002445 -0.001516 0.120862 0.255246 1.008741 -0.560602 -0.041193 1 0 0 0 0 0 1 319149
-0.002443 -0.001517 0.120862 0.273660 1.005050 -0.565897 -0.041224 1 0 0 0 0 0 1 320158
-0.002443 -0.001517 0.120862 0.282944 1.003546 -0.568028 -0.041255 1 0 0 0 0 0 1 321149
-0.002443 -0.001517 0.120862 0.287688 1.003174 -0.569060 -0.041287 1 0 0 0 0 0 1 322159
-0.002442 -0.001517 0.120862 0.290169 1.003348 -0.569701 -0.041318 1 0 0 0 0 0 1 323157
-0.002442 -0.001517 0.120862 0.291519 1.003821 -0.570204 -0.041350 1 0 0 0 0 0 1 324160
-0.002442 -0.001517 0.120862 0.292292 1.004429 -0.570666 -0.041381 1 0 0 0 0 0 1 325154
-0.002442 -0.001517 0.120862 0.292813 1.005146 -0.571118 -0.041413 1 0 0 0 0 0 1 326182
-0.002442 -0.001517 0.120862 0.293164 1.005837 -0.571546 -0.041443 1 0 0 0 0 0 1 327162
-0.002442 -0.001517 0.120862 0.293450 1.006588 -0.571975 -0.041475 1 0 0 0 0 0 1 328162
-0.002442 -0.001517 0.120862 0.293707 1.007325 -0.572398 -0.041505 1 0 0 0 0 0 1 329145
-0.002442 -0.001517 0.120862 0.293959 1.008093 -0.572831 -0.041537 1 0 0 0 0 0 1 330167
-0.002442 -0.001517 0.120862 0.294173 1.008839 -0.573266 -0.041568 1 0 0 0 0 0 1 331162
-0.002442 -0.001517 0.120862 0.294402 1.009607 -0.573692 -0.041600 1 0 0 0 0 0 1 332165
-0.002448 -0.001498 0.120852 0.368125 0.757107 -0.434452 -0.041631 1 0 0 0 0 0 1 333157
-0.002450 -0.001489 0.120848 0.343386 0.848947 -0.505650 -0.041662 1 0 0 0 0 0 1 334166
-0.002452 -0.001485 0.120847 0.324241 0.916449 -0.542768 -0.041694 1 0 0 0 0 0 1 335167
-0.002453 -0.001482 0.120846 0.313821 0.952502 -0.557201 -0.041725 1 0 0 0 0 0 1 336166
-0.002453 -0.001481 0.120846 0.308543 0.971019 -0.562641 -0.041756 1 0 0 0 0 0 1 337153
-0.002453 -0.001481 0.120846 0.305969 0.980647 -0.564833 -0.041787 1 0 0 0 0 0 1 338171
-0.002453 -0.001480 0.120846 0.304779 0.985830 -0.565873 -0.041819 1 0 0 0 0 0 1 339171
-0.002453 -0.001480 0.120846 0.304279 0.988781 -0.566515 -0.041850 1 0 0 0 0 0 1 340167
-0.002453 -0.001480 0.120846 0.304152 0.990623 -0.567007 -0.041881 1 0 0 0 0 0 1 341167
-0.002453 -0.001480 0.120846 0.304216 0.991978 -0.567494 -0.041915 1 0 0 0 0 0 1 342251
-0.002453 -0.001480 0.120846 0.304356 0.992976 -0.567925 -0.041946 1 0 0 0 0 0 1 343237
-0.002453 -0.001480 0.120846 0.304533 0.993870 -0.568346 -0.041977 1 0 0 0 0 0 1 344233
-0.002453 -0.001480 0.120846 0.304731 0.994673 -0.568770 -0.042008 1 0 0 0 0 0 1 345236
-0.002453 -0.001480 0.120846 0.304956 0.995446 -0.569198 -0.042039 1 0 0 0 0 0 1 346233
-0.002453 -0.001480 0.120846 0.305174 0.996183 -0.569599 -0.042070 1 0 0 0 0 0 1 347210
-0.002453 -0.001480 0.120846 0.305388 0.996925 -0.570033 -0.042101 1 0 0 0 0 0 1 348207
-0.002453 -0.001480 0.120846 0.305628 0.997693 -0.570461 -0.042133 1 0 0 0 0 0 1 349234
-0.002453 -0.001480 0.120846 0.305855 0.998432 -0.570883 -0.042164 1 0 0 0 0 0 1 350232
-0.002453 -0.001480 0.120846 0.306053 0.999161 -0.571303 -0.042195 1 0 0 0 0 0 1 351208
-0.002453 -0.001480 0.120846 0.306305 0.999911 -0.571729 -0.042227 1 0 0 0 0 0 1 352229
-0.002453 -0.001480 0.120846 0.306529 1.000655 -0.572154 -0.042258 1 0 0 0 0 0 1 353220
-0.002453 -0.001480 0.120846 0.306751 1.001403 -0.572574 -0.042290 1 0 0 0 0 0 1 354241
-0.002453 -0.001480 0.120846 0.306971 1.002120 -0.573002 -0.042320 1 0 0 0 0 0 1 355210
-0.002453 -0.001480 0.120846 0.307213 1.002871 -0.573422 -0.042352 1 0 0 0 0 0 1 356230
-0.002453 -0.001480 0.120846 0.307424 1.003598 -0.573829 -0.042382 1 0 0 0 0 0 1 357209
-0.002453 -0.001480 0.120846 0.307659 1.004348 -0.574264 -0.042414 1 0 0 0 0 0 1 358210
-0.002453 -0.001480 0.120846 0.307881 1.005068 -0.574689 -0.042445 1 0 0 0 0 0 1 359209
-0.002434 -0.001484 0.120836 0.048106 1.065887 -0.439632 -0.042476 1 0 0 0 0 0 1 360209
-0.002425 -0.001487 0.120833 0.141946 1.046079 -0.508565 -0.042507 1 0 0 0 0 0 1 361208
-0.002420 -0.001488 0.120832 0.210552 1.031015 -0.544528 -0.042539 1 0 0 0 0 0 1 362208
-0.002418 -0.001488 0.120831 0.246873 1.023125 -0.558516 -0.042570 1 0 0 0 0 0 1 363206
-0.002417 -0.001489 0.120831 0.265227 1.019443 -0.563798 -0.042601 1 0 0 0 0 0 1 364216
-0.002416 -0.001489 0.120831 0.274495 1.017931 -0.565935 -0.042633 1 0 0 0 0 0 1 365239
-0.002416 -0.001489 0.120831 0.279221 1.017561 -0.566950 -0.042665 1 0 0 0 0 0 1 366243
-0.002416 -0.001489 0.120831 0.281673 1.017724 -0.567568 -0.042696 1 0 0 0 0 0 1 367237
-0.002416 -0.001489 0.120831 0.283013 1.018161 -0.568062 -0.042727 1 0 0 0 0 0 1 368239
-0.002416 -0.001489 0.120831 0.283772 1.018754 -0.568479 -0.042757 1 0 0 0 0 0 1 369209
-0.002416 -0.001489 0.120831 0.284263 1.019443 -0.568927 -0.042790 1 0 0 0 0 0 1 370238
-0.002416 -0.001489 0.120831 0.284610 1.020142 -0.569330 -0.042820 1 0 0 0 0 0 1 371211
-0.002416 -0.001489 0.120831 0.284890 1.020856 -0.569749 -0.042851 1 0 0 0 0 0 1 372207
-0.002416 -0.001489 0.120831 0.285130 1.021607 -0.570166 -0.042883 1 0 0 0 0 0 1 373227
-0.002416 -0.001489 0.120831 0.285348 1.022336 -0.570581 -0.042914 1 0 0 0 0 0 1 374211
-0.002416 -0.001489 0.120831 0.285576 1.023084 -0.570995 -0.042945 1 0 0 0 0 0 1 375208
-0.002416 -0.001489 0.120831 0.285786 1.023830 -0.571410 -0.042976 1 0 0 0 0 0 1 376208
-0.002416 -0.001489 0.120831 0.285989 1.024553 -0.571826 -0.043007 1 0 0 0 0 0 1 377207
-0.002416 -0.001489 0.120831 0.286199 1.025311 -0.572238 -0.043038 1 0 0 0 0 0 1 378200
-0.002416 -0.001489 0.120831 0.286414 1.026057 -0.572654 -0.043070 1 0 0 0 0 0 1 379216
-0.002416 -0.001489 0.120831 0.286626 1.026813 -0.573075 -0.043102 1 0 0 0 0 0 1 380232
-0.002416 -0.001489 0.120831 0.286819 1.027547 -0.573497 -0.043133 1 0 0 0 0 0 1 381215
-0.002416 -0.001489 0.120831 0.287040 1.028301 -0.573907 -0.043164 1 0 0 0 0 0 1 382231
-0.002416 -0.001489 0.120831 0.287242 1.029045 -0.574321 -0.043195 1 0 0 0 0 0 1 383215
-0.002416 -0.001489 0.120831 0.287456 1.029790 -0.574737 -0.043227 1 0 0 0 0 0 1 384230
-0.002416 -0.001489 0.120831 0.287662 1.030522 -0.575165 -0.043258 1 0 0 0 0 0 1 385214
-0.002416 -0.001489 0.120831 0.287872 1.031278 -0.575569 -0.043289 1 0 0 0 0 0 1 386230
-0.002416 -0.001489 0.120831 0.288077 1.032011 -0.575977 -0.043320 1 0 0 0 0 0 1 387215
-0.002416 -0.001489 0.120831 0.288285 1.032778 -0.576404 -0.043352 1 0 0 0 0 0 1 388229
-0.002416 -0.001489 0.120831 0.288484 1.033491 -0.576814 -0.043382 1 0 0 0 0 0 1 389213
-0.002416 -0.001489 0.120831 0.288696 1.034255 -0.577230 -0.043414 1 0 0 0 0 0 1 390215
-0.002416 -0.001489 0.120831 0.288911 1.035001 -0.577645 -0.043445 1 0 0 0 0 0 1 391229
-0.002416 -0.001489 0.120831 0.289124 1.035741 -0.578066 -0.043476 1 0 0 0 0 0 1 392213
-0.002416 -0.001489 0.120831 0.289327 1.036487 -0.578475 -0.043508 1 0 0 0 0 0 1 393226
-0.002416 -0.001489 0.120831 0.289507 1.037176 -0.578871 -0.043537 1 0 0 0 0 0 1 394148
-0.002416 -0.001489 0.120831 0.289726 1.037924 -0.579278 -0.043568 1 0 0 0 0 0 1 395157
-0.002416 -0.001489 0.120831 0.289933 1.038661 -0.579688 -0.043599 1 0 0 0 0 0 1 396147
-0.002421 -0.001470 0.120821 0.363779 0.785698 -0.440047 -0.043631 1 0 0 0 0 0 1 397156
-0.002424 -0.001461 0.120817 0.339136 0.877149 -0.511144 -0.043662 1 0 0 0 0 0 1 398149
-0.002425 -0.001457 0.120816 0.320016 0.944475 -0.548230 -0.043693 1 0 0 0 0 0 1 399157
-0.002426 -0.001454 0.120816 0.309605 0.980419 -0.562641 -0.043724 1 0 0 0 0 0 1 400147
-0.002426 -0.001453 0.120815 0.304332 0.998894 -0.568055 -0.043756 1 0 0 0 0 0 1 401156
-0.002426 -0.001453 0.120815 0.301743 1.008479 -0.570226 -0.043787 1 0 0 0 0 0 1 402148
-0.002427 -0.001452 0.120815 0.300561 1.013630 -0.571254 -0.043818 1 0 0 0 0 0 1 403156
-0.002427 -0.001452 0.120815 0.300050 1.016557 -0.571879 -0.043849 1 0 0 0 0 0 1 404148
-0.002427 -0.001452 0.120815 0.299898 1.018403 -0.572360 -0.043881 1 0 0 0 0 0 1 405156
-0.002427 -0.001452 0.120815 0.299940 1.019680 -0.572803 -0.043912 1 0 0 0 0 0 1 406157
-0.002427 -0.001452 0.120815 0.300060 1.020681 -0.573221 -0.043943 1 0 0 0 0 0 1 407163
-0.002427 -0.001452 0.120815 0.300224 1.021542 -0.573615 -0.043974 1 0 0 0 0 0 1 408148
-0.002427 -0.001452 0.120815 0.300422 1.022330 -0.574032 -0.044006 1 0 0 0 0 0 1 409156
-0.002427 -0.001452 0.120815 0.300623 1.023091 -0.574438 -0.044037 1 0 0 0 0 0 1 410152
-0.002408 -0.001456 0.120805 0.040464 1.084006 -0.439049 -0.044068 1 0 0 0 0 0 1 411162
-0.002398 -0.001459 0.120802 0.133988 1.064257 -0.507931 -0.044100 1 0 0 0 0 0 1 412171
-0.002394 -0.001460 0.120801 0.202450 1.049199 -0.543861 -0.044131 1 0 0 0 0 0 1 413163
-0.002391 -0.001460 0.120800 0.238671 1.041329 -0.557835 -0.044162 1 0 0 0 0 0 1 414166
-0.002390 -0.001461 0.120800 0.256963 1.037625 -0.563085 -0.044193 1 0 0 0 0 0 1 415163
-0.002390 -0.001461 0.120800 0.266218 1.036113 -0.565196 -0.044225 1 0 0 0 0 0 1 416164
-0.002389 -0.001461 0.120800 0.270898 1.035701 -0.566193 -0.044256 1 0 0 0 0 0 1 417159
-0.002389 -0.001461 0.120800 0.273353 1.035869 -0.566803 -0.044287 1 0 0 0 0 0 1 418172
-0.002389 -0.001461 0.120800 0.274673 1.036316 -0.567275 -0.044319 1 0 0 0 0 0 1 419174
-0.002389 -0.001461 0.120800 0.275418 1.036898 -0.567708 -0.044350 1 0 0 0 0 0 1 420171
-0.002389 -0.001461 0.120800 0.275897 1.037560 -0.568105 -0.044381 1 0 0 0 0 0 1 421173
-0.002389 -0.001461 0.120800 0.276242 1.038259 -0.568517 -0.044413 1 0 0 0 0 0 1 422179
-0.002389 -0.001461 0.120800 0.276495 1.038977 -0.568924 -0.044444 1 0 0 0 0 0 1 423181
-0.002389 -0.001461 0.120800 0.276727 1.039694 -0.569322 -0.044475 1 0 0 0 0 0 1 424176
-0.002389 -0.001461 0.120800 0.276927 1.040410 -0.569714 -0.044506 1 0 0 0 0 0 1 425173
-0.002389 -0.001461 0.120800 0.277133 1.041135 -0.570119 -0.044537 1 0 0 0 0 0 1 426171
-0.002394 -0.001443 0.120790 0.351047 0.788005 -0.430213 -0.044569 1 0 0 0 0 0 1 427170
-0.002397 -0.001433 0.120786 0.326425 0.879262 -0.501303 -0.044600 1 0 0 0 0 0 1 428171
-0.002398 -0.001429 0.120785 0.307318 0.946454 -0.538379 -0.044632 1 0 0 0 0 0 1 429198
-0.002399 -0.001426 0.120785 0.296934 0.982379 -0.552781 -0.044664 1 0 0 0 0 0 1 430232
-0.002400 -0.001425 0.120784 0.291644 1.000813 -0.558191 -0.044696 1 0 0 0 0 0 1 431232
-0.002400 -0.001425 0.120784 0.289038 1.010372 -0.560330 -0.044726 1 0 0 0 0 0 1 432207
-0.002400 -0.001424 0.120784 0.287833 1.015490 -0.561345 -0.044757 1 0 0 0 0 0 1 433206
-0.002400 -0.001424 0.120784 0.287326 1.018416 -0.561954 -0.044789 1 0 0 0 0 0 1 434226
-0.002400 -0.001424 0.120784 0.287168 1.020223 -0.562413 -0.044820 1 0 0 0 0 0 1 435206
-0.002400 -0.001424 0.120784 0.287186 1.021485 -0.562833 -0.044851 1 0 0 0 0 0 1 436203
-0.002400 -0.001424 0.120784 0.287303 1.022491 -0.563234 -0.044883 1 0 0 0 0 0 1 437224
-0.002400 -0.001424 0.120784 0.287452 1.023348 -0.563649 -0.044914 1 0 0 0 0 0 1 438234
-0.002400 -0.001424 0.120784 0.287641 1.024121 -0.564040 -0.044945 1 0 0 0 0 0 1 439229
-0.002400 -0.001424 0.120784 0.287822 1.024863 -0.564420 -0.044977 1 0 0 0 0 0 1 440229
-0.002400 -0.001424 0.120784 0.288013 1.025602 -0.564824 -0.045008 1 0 0 0 0 0 1 441231
-0.002400 -0.001424 0.120784 0.288221 1.026326 -0.565211 -0.045039 1 0 0 0 0 0 1 442233
-0.002400 -0.001424 0.120784 0.288409 1.027039 -0.565595 -0.045070 1 0 0 0 0 0 1 443229
-0.002400 -0.001424 0.120784 0.288615 1.027731 -0.565983 -0.045101 1 0 0 0 0 0 1 444205
-0.002381 -0.001429 0.120774 0.028236 1.088671 -0.430332 -0.045132 1 0 0 0 0 0 1 445204
-0.002372 -0.001431 0.120771 0.121545 1.068942 -0.499189 -0.045164 1 0 0 0 0 0 1 446233
-0.002367 -0.001432 0.120770 0.189875 1.053885 -0.535103 -0.045195 1 0 0 0 0 0 1 447203
-0.002365 -0.001433 0.120769 0.226027 1.046038 -0.549071 -0.045227 1 0 0 0 0 0 1 448251
-0.002363 -0.001433 0.120769 0.244294 1.042319 -0.554299 -0.045258 1 0 0 0 0 0 1 449230
-0.002363 -0.001433 0.120769 0.253508 1.040783 -0.556391 -0.045289 1 0 0 0 0 0 1 450234
-0.002363 -0.001433 0.120769 0.258197 1.040380 -0.557371 -0.045321 1 0 0 0 0 0 1 451242
-0.002362 -0.001433 0.120769 0.260610 1.040520 -0.557960 -0.045352 1 0 0 0 0 0 1 452224
-0.002362 -0.001433 0.120769 0.261907 1.040959 -0.558431 -0.045383 1 0 0 0 0 0 1 453244
-0.002362 -0.001433 0.120769 0.262667 1.041524 -0.558832 -0.045414 1 0 0 0 0 0 1 454233
-0.002362 -0.001433 0.120769 0.263116 1.042167 -0.559234 -0.045446 1 0 0 0 0 0 1 455236
-0.002362 -0.001433 0.120769 0.263439 1.042826 -0.559599 -0.045476 1 0 0 0 0 0 1 456207
-0.002362 -0.001433 0.120769 0.263682 1.043543 -0.559996 -0.045508 1 0 0 0 0 0 1 457228
-0.002362 -0.001433 0.120769 0.263902 1.044252 -0.560380 -0.045539 1 0 0 0 0 0 1 458230
-0.002362 -0.001433 0.120769 0.264096 1.044960 -0.560768 -0.045570 1 0 0 0 0 0 1 459223
-0.002362 -0.001433 0.120769 0.264302 1.045673 -0.561148 -0.045602 1 0 0 0 0 0 1 460227
-0.002362 -0.001433 0.120769 0.264479 1.046387 -0.561531 -0.045632 1 0 0 0 0 0 1 461207
-0.002362 -0.001433 0.120769 0.264661 1.047085 -0.561905 -0.045663 1 0 0 0 0 0 1 462196
-0.002362 -0.001433 0.120769 0.264838 1.047804 -0.562303 -0.045695 1 0 0 0 0 0 1 463213
-0.002362 -0.001433 0.120769 0.265029 1.048539 -0.562687 -0.045727 1 0 0 0 0 0 1 464228
-0.002362 -0.001433 0.120769 0.265204 1.049256 -0.563071 -0.045757 1 0 0 0 0 0 1 465212
-0.002362 -0.001433 0.120769 0.265391 1.049972 -0.563454 -0.045789 1 0 0 0 0 0 1 466225
-0.002362 -0.001433 0.120769 0.265562 1.050669 -0.563840 -0.045820 1 0 0 0 0 0 1 467211
-0.002362 -0.001433 0.120769 0.265749 1.051414 -0.564230 -0.045852 1 0 0 0 0 0 1 468224
-0.002362 -0.001433 0.120769 0.265920 1.052115 -0.564597 -0.045882 1 0 0 0 0 0 1 469212
-0.002362 -0.001433 0.120769 0.266114 1.052837 -0.564991 -0.045914 1 0 0 0 0 0 1 470224
-0.002362 -0.001433 0.120769 0.266286 1.053534 -0.565377 -0.045945 1 0 0 0 0 0 1 471210
-0.002362 -0.001433 0.120769 0.266474 1.054283 -0.565769 -0.045977 1 0 0 0 0 0 1 472228
-0.002362 -0.001433 0.120769 0.266661 1.055001 -0.566153 -0.046008 1 0 0 0 0 0 1 473243
-0.002362 -0.001433 0.120769 0.266840 1.055707 -0.566531 -0.046039 1 0 0 0 0 0 1 474229
-0.002362 -0.001433 0.120769 0.267007 1.056415 -0.566923 -0.046070 1 0 0 0 0 0 1 475213
-0.002362 -0.001433 0.120769 0.267201 1.057139 -0.567302 -0.046102 1 0 0 0 0 0 1 476228
-0.002362 -0.001433 0.120769 0.267381 1.057844 -0.567679 -0.046132 1 0 0 0 0 0 1 477212
-0.002362 -0.001433 0.120769 0.267551 1.058519 -0.568041 -0.046162 1 0 0 0 0 0 1 478154
-0.002362 -0.001433 0.120769 0.267720 1.059232 -0.568435 -0.046193 1 0 0 0 0 0 1 479145
-0.002362 -0.001433 0.120769 0.267911 1.059946 -0.568808 -0.046224 1 0 0 0 0 0 1 480145
-0.002362 -0.001433 0.120769 0.268095 1.060669 -0.569195 -0.046256 1 0 0 0 0 0 1 481154
-0.002368 -0.001415 0.120759 0.342114 0.807140 -0.428929 -0.046287 1 0 0 0 0 0 1 482145
-0.002370 -0.001405 0.120755 0.317541 0.898056 -0.499945 -0.046318 1 0 0 0 0 0 1 483154
-0.002372 -0.001401 0.120754 0.298448 0.965069 -0.536971 -0.046349 1 0 0 0 0 0 1 484145
-0.002373 -0.001399 0.120754 0.288080 1.000882 -0.551352 -0.046381 1 0 0 0 0 0 1 485154
-0.002373 -0.001397 0.120753 0.282785 1.019270 -0.556731 -0.046412 1 0 0 0 0 0 1 486145
-0.002373 -0.001397 0.120753 0.280183 1.028790 -0.558870 -0.046443 1 0 0 0 0 0 1 487144
-0.002373 -0.001397 0.120753 0.278976 1.033910 -0.559875 -0.046474 1 0 0 0 0 0 1 488154
-0.002373 -0.001396 0.120753 0.278448 1.036810 -0.560444 -0.046505 1 0 0 0 0 0 1 489144
-0.002373 -0.001396 0.120753 0.278289 1.038595 -0.560902 -0.046537 1 0 0 0 0 0 1 490145
-0.002373 -0.001396 0.120753 0.278285 1.039848 -0.561304 -0.046568 1 0 0 0 0 0 1 491151
-0.002373 -0.001396 0.120753 0.278383 1.040822 -0.561699 -0.046599 1 0 0 0 0 0 1 492147
-0.002373 -0.001396 0.120753 0.278518 1.041663 -0.562080 -0.046631 1 0 0 0 0 0 1 493155
-0.002373 -0.001396 0.120753 0.278694 1.042424 -0.562456 -0.046662 1 0 0 0 0 0 1 494154
-0.002373 -0.001396 0.120753 0.278869 1.043159 -0.562831 -0.046693 1 0 0 0 0 0 1 495151
-0.002373 -0.001396 0.120753 0.279049 1.043889 -0.563204 -0.046725 1 0 0 0 0 0 1 496160
-0.002373 -0.001396 0.120753 0.279226 1.044578 -0.563585 -0.046756 1 0 0 0 0 0 1 497155
-0.002373 -0.001396 0.120753 0.279422 1.045290 -0.563959 -0.046787 1 0 0 0 0 0 1 498165
-0.002373 -0.001396 0.120753 0.279605 1.045999 -0.564340 -0.046818 1 0 0 0 0 0 1 499162
-0.002373 -0.001396 0.120753 0.279791 1.046696 -0.564716 -0.046850 1 0 0 0 0 0 1 500159
-0.002373 -0.001396 0.120753 0.279978 1.047396 -0.565094 -0.046881 1 0 0 0 0 0 1 501161
-0.002373 -0.001396 0.120753 0.280160 1.048073 -0.565471 -0.046912 1 0 0 0 0 0 1 502160
-0.002379 -0.001378 0.120743 0.354204 0.794477 -0.424955 -0.046943 1 0 0 0 0 0 1 503161
-0.002381 -0.001369 0.120740 0.329686 0.885214 -0.496007 -0.046974 1 0 0 0 0 0 1 504158
-0.002383 -0.001364 0.120738 0.310637 0.952124 -0.533038 -0.047005 1 0 0 0 0 0 1 505149
-0.002384 -0.001362 0.120738 0.300263 0.987877 -0.547409 -0.047037 1 0 0 0 0 0 1 506148
-0.002365 -0.001365 0.120728 0.033955 1.066631 -0.416412 -0.047068 1 0 0 0 0 0 1 507160
-0.002356 -0.001367 0.120724 0.124131 1.055691 -0.486924 -0.047100 1 0 0 0 0 0 1 508161
-0.002351 -0.001368 0.120723 0.190870 1.045053 -0.523403 -0.047131 1 0 0 0 0 0 1 509160
-0.002349 -0.001368 0.120723 0.226242 1.039431 -0.537565 -0.047165 1 0 0 0 0 0 1 510251
-0.002348 -0.001368 0.120722 0.244098 1.036790 -0.542829 -0.047196 1 0 0 0 0 0 1 511230
-0.002347 -0.001368 0.120722 0.253097 1.035782 -0.544928 -0.047227 1 0 0 0 0 0 1 512225
-0.002347 -0.001368 0.120722 0.257667 1.035603 -0.545882 -0.047257 1 0 0 0 0 0 1 513206
-0.002347 -0.001368 0.120722 0.260043 1.035870 -0.546455 -0.047289 1 0 0 0 0 0 1 514228
-0.002347 -0.001368 0.120722 0.261311 1.036321 -0.546892 -0.047320 1 0 0 0 0 0 1 515204
-0.002352 -0.001350 0.120712 0.335902 0.782601 -0.406249 -0.047351 1 0 0 0 0 0 1 516203
-0.002355 -0.001341 0.120709 0.311639 0.873143 -0.477301 -0.047382 1 0 0 0 0 0 1 517203
-0.002356 -0.001336 0.120707 0.292742 0.939964 -0.514341 -0.047413 1 0 0 0 0 0 1 518201
-0.002357 -0.001334 0.120707 0.282442 0.975670 -0.528722 -0.047446 1 0 0 0 0 0 1 519236
-0.002357 -0.001333 0.120707 0.277199 0.993975 -0.534075 -0.047477 1 0 0 0 0 0 1 520224
-0.002357 -0.001332 0.120707 0.274613 1.003477 -0.536189 -0.047508 1 0 0 0 0 0 1 521227
-0.002357 -0.001332 0.120707 0.273392 1.008520 -0.537144 -0.047539 1 0 0 0 0 0 1 522209
-0.002358 -0.001332 0.120707 0.272874 1.011397 -0.537724 -0.047570 1 0 0 0 0 0 1 523224
-0.002358 -0.001332 0.120707 0.272698 1.013156 -0.538148 -0.047601 1 0 0 0 0 0 1 524204
-0.002358 -0.001332 0.120707 0.272699 1.014357 -0.538523 -0.047632 1 0 0 0 0 0 1 525201
-0.002358 -0.001332 0.120707 0.272788 1.015310 -0.538893 -0.047664 1 0 0 0 0 0 1 526228
-0.002358 -0.001332 0.120707 0.272925 1.016112 -0.539243 -0.047695 1 0 0 0 0 0 1 527203
-0.002358 -0.001332 0.120707 0.273080 1.016856 -0.539606 -0.047727 1 0 0 0 0 0 1 528230
-0.002358 -0.001332 0.120707 0.273241 1.017541 -0.539949 -0.047757 1 0 0 0 0 0 1 529202
-0.002358 -0.001332 0.120707 0.273415 1.018221 -0.540309 -0.047788 1 0 0 0 0 0 1 530201
-0.002358 -0.001332 0.120707 0.273590 1.018899 -0.540650 -0.047820 1 0 0 0 0 0 1 531201
-0.002363 -0.001313 0.120696 0.347652 0.765272 -0.399790 -0.047853 1 0 0 0 0 0 1 532261
-0.002366 -0.001304 0.120693 0.323178 0.855730 -0.470862 -0.047883 1 0 0 0 0 0 1 533237
-0.002367 -0.001299 0.120692 0.304159 0.922476 -0.507911 -0.047914 1 0 0 0 0 0 1 534231
-0.002368 -0.001297 0.120691 0.293809 0.958130 -0.522268 -0.047946 1 0 0 0 0 0 1 535233
-0.002368 -0.001296 0.120691 0.288531 0.976408 -0.527630 -0.047977 1 0 0 0 0 0 1 536229
-0.002368 -0.001295 0.120691 0.285937 0.985886 -0.529735 -0.048008 1 0 0 0 0 0 1 537231
-0.002368 -0.001295 0.120691 0.284722 0.990934 -0.530698 -0.048039 1 0 0 0 0 0 1 538236
-0.002369 -0.001295 0.120691 0.284198 0.993768 -0.531252 -0.048070 1 0 0 0 0 0 1 539229
-0.002369 -0.001295 0.120691 0.284030 0.995518 -0.531673 -0.048102 1 0 0 0 0 0 1 540226
-0.002369 -0.001295 0.120691 0.284038 0.996708 -0.532044 -0.048133 1 0 0 0 0 0 1 541234
-0.002369 -0.001295 0.120691 0.284124 0.997633 -0.532402 -0.048164 1 0 0 0 0 0 1 542230
-0.002369 -0.001295 0.120691 0.284273 0.998420 -0.532746 -0.048195 1 0 0 0 0 0 1 543226
-0.002369 -0.001295 0.120691 0.284429 0.999124 -0.533090 -0.048227 1 0 0 0 0 0 1 544222
-0.002369 -0.001295 0.120691 0.284614 0.999809 -0.533443 -0.048258 1 0 0 0 0 0 1 545226
-0.002369 -0.001295 0.120691 0.284779 1.000456 -0.533780 -0.048288 1 0 0 0 0 0 1 546201
-0.002369 -0.001295 0.120691 0.284959 1.001144 -0.534128 -0.048320 1 0 0 0 0 0 1 547226
-0.002369 -0.001295 0.120691 0.285154 1.001791 -0.534478 -0.048352 1 0 0 0 0 0 1 548225
-0.002369 -0.001295 0.120691 0.285317 1.002423 -0.534820 -0.048382 1 0 0 0 0 0 1 549210
-0.002369 -0.001295 0.120691 0.285510 1.003088 -0.535164 -0.048414 1 0 0 0 0 0 1 550226
-0.002369 -0.001295 0.120691 0.285704 1.003723 -0.535509 -0.048445 1 0 0 0 0 0 1 551209
-0.002369 -0.001295 0.120691 0.285880 1.004381 -0.535853 -0.048476 1 0 0 0 0 0 1 552221
-0.002369 -0.001295 0.120691 0.286064 1.005009 -0.536207 -0.048507 1 0 0 0 0 0 1 553208
-0.002369 -0.001295 0.120691 0.286248 1.005676 -0.536546 -0.048539 1 0 0 0 0 0 1 554223
-0.002369 -0.001295 0.120691 0.286429 1.006316 -0.536885 -0.048570 1 0 0 0 0 0 1 555209
-0.002369 -0.001295 0.120691 0.286628 1.006970 -0.537242 -0.048602 1 0 0 0 0 0 1 556224
-0.002369 -0.001295 0.120691 0.286801 1.007618 -0.537580 -0.048633 1 0 0 0 0 0 1 557221
-0.002369 -0.001295 0.120691 0.286986 1.008248 -0.537935 -0.048664 1 0 0 0 0 0 1 558211
-0.002369 -0.001295 0.120691 0.287169 1.008914 -0.538273 -0.048695 1 0 0 0 0 0 1 559223
-0.002369 -0.001295 0.120691 0.287350 1.009551 -0.538611 -0.048726 1 0 0 0 0 0 1 560205
-0.002369 -0.001295 0.120691 0.287549 1.010206 -0.538968 -0.048758 1 0 0 0 0 0 1 561221
-0.002369 -0.001295 0.120691 0.287700 1.010797 -0.539288 -0.048787 1 0 0 0 0 0 1 562143
-0.002369 -0.001295 0.120691 0.287892 1.011457 -0.539629 -0.048818 1 0 0 0 0 0 1 563151
-0.002369 -0.001295 0.120691 0.288087 1.012097 -0.539977 -0.048849 1 0 0 0 0 0 1 564142
-0.002369 -0.001295 0.120691 0.288262 1.012752 -0.540319 -0.048880 1 0 0 0 0 0 1 565150
-0.002369 -0.001295 0.120691 0.288448 1.013383 -0.540675 -0.048912 1 0 0 0 0 0 1 566142
-0.002369 -0.001295 0.120691 0.288628 1.014038 -0.541007 -0.048943 1 0 0 0 0 0 1 567138
-0.002369 -0.001295 0.120691 0.288814 1.014695 -0.541356 -0.048974 1 0 0 0 0 0 1 568151
-0.002369 -0.001295 0.120691 0.289008 1.015334 -0.541704 -0.049005 1 0 0 0 0 0 1 569141
-0.002369 -0.001295 0.120691 0.289176 1.015981 -0.542054 -0.049037 1 0 0 0 0 0 1 570150
-0.002369 -0.001295 0.120691 0.289376 1.016628 -0.542396 -0.049068 1 0 0 0 0 0 1 571142
-0.002369 -0.001295 0.120691 0.289552 1.017284 -0.542737 -0.049099 1 0 0 0 0 0 1 572149
-0.002369 -0.001295 0.120691 0.289735 1.017933 -0.543083 -0.049131 1 0 0 0 0 0 1 573151
-0.002369 -0.001295 0.120691 0.289922 1.018563 -0.543438 -0.049162 1 0 0 0 0 0 1 574142
-0.002369 -0.001295 0.120691 0.290108 1.019215 -0.543768 -0.049193 1 0 0 0 0 0 1 575151
-0.002369 -0.001295 0.120691 0.290302 1.019875 -0.544127 -0.049224 1 0 0 0 0 0 1 576158
-0.002369 -0.001295 0.120691 0.290476 1.020529 -0.544469 -0.049256 1 0 0 0 0 0 1 577162
-0.002369 -0.001295 0.120691 0.290647 1.021155 -0.544813 -0.049286 1 0 0 0 0 0 1 578141
-0.002369 -0.001295 0.120691 0.290855 1.021823 -0.545167 -0.049318 1 0 0 0 0 0 1 579166
-0.002369 -0.001295 0.120691 0.291029 1.022473 -0.545506 -0.049350 1 0 0 0 0 0 1 580164
-0.002369 -0.001295 0.120691 0.291227 1.023126 -0.545861 -0.049381 1 0 0 0 0 0 1 581177
-0.002369 -0.001295 0.120691 0.291384 1.023738 -0.546192 -0.049411 1 0 0 0 0 0 1 582131
-0.002369 -0.001295 0.120691 0.291579 1.024411 -0.546540 -0.049443 1 0 0 0 0 0 1 583159
-0.002369 -0.001295 0.120691 0.291775 1.025053 -0.546889 -0.049474 1 0 0 0 0 0 1 584153
-0.002369 -0.001295 0.120691 0.291950 1.025706 -0.547231 -0.049506 1 0 0 0 0 0 1 585158
-0.002369 -0.001295 0.120691 0.292138 1.026347 -0.547591 -0.049537 1 0 0 0 0 0 1 586165
-0.002369 -0.001295 0.120691 0.292319 1.027007 -0.547926 -0.049569 1 0 0 0 0 0 1 587168
-0.002369 -0.001295 0.120691 0.292502 1.027653 -0.548269 -0.049600 1 0 0 0 0 0 1 588165
-0.002369 -0.001295 0.120691 0.292699 1.028300 -0.548622 -0.049631 1 0 0 0 0 0 1 589168
-0.002369 -0.001295 0.120691 0.292866 1.028944 -0.548970 -0.049662 1 0 0 0 0 0 1 590172
-0.002369 -0.001295 0.120691 0.293055 1.029599 -0.549308 -0.049694 1 0 0 0 0 0 1 591171
-0.002369 -0.001295 0.120691 0.293253 1.030245 -0.549659 -0.049725 1 0 0 0 0 0 1 592172
-0.002369 -0.001295 0.120691 0.293425 1.030890 -0.549996 -0.049756 1 0 0 0 0 0 1 593164
-0.002369 -0.001295 0.120691 0.293613 1.031528 -0.550356 -0.049787 1 0 0 0 0 0 1 594167
-0.002369 -0.001295 0.120691 0.293793 1.032185 -0.550689 -0.049819 1 0 0 0 0 0 1 595166
-0.002369 -0.001295 0.120691 0.293978 1.032839 -0.551036 -0.049850 1 0 0 0 0 0 1 596174
-0.002369 -0.001295 0.120691 0.294173 1.033480 -0.551385 -0.049881 1 0 0 0 0 0 1 597168
-0.002369 -0.001295 0.120691 0.294347 1.034129 -0.551724 -0.049912 1 0 0 0 0 0 1 598166
-0.002369 -0.001295 0.120691 0.294534 1.034767 -0.552083 -0.049944 1 0 0 0 0 0 1 599168
-0.002369 -0.001295 0.120691 0.294714 1.035421 -0.552415 -0.049975 1 0 0 0 0 0 1 600164
-0.002369 -0.001295 0.120691 0.294898 1.036071 -0.552760 -0.050006 1 0 0 0 0 0 1 601166
-0.002369 -0.001295 0.120691 0.295094 1.036716 -0.553111 -0.050037 1 0 0 0 0 0 1 602165
-0.002369 -0.001295 0.120691 0.295260 1.037359 -0.553459 -0.050069 1 0 0 0 0 0 1 603168
-0.002369 -0.001295 0.120691 0.295462 1.038010 -0.553803 -0.050100 1 0 0 0 0 0 1 604166
-0.002369 -0.001295 0.120691 0.295637 1.038661 -0.554143 -0.050131 1 0 0 0 0 0 1 605166
-0.002369 -0.001295 0.120691 0.295821 1.039312 -0.554489 -0.050162 1 0 0 0 0 0 1 606170
-0.002369 -0.001295 0.120691 0.296009 1.039948 -0.554847 -0.050194 1 0 0 0 0 0 1 607170
-0.002369 -0.001295 0.120691 0.296188 1.040602 -0.555179 -0.050225 1 0 0 0 0 0 1 608165
-0.002369 -0.001295 0.120691 0.296382 1.041238 -0.555524 -0.050255 1 0 0 0 0 0 1 609150
-0.002369 -0.001295 0.120691 0.296558 1.041899 -0.555870 -0.050287 1 0 0 0 0 0 1 610166
-0.002369 -0.001295 0.120691 0.296733 1.042538 -0.556221 -0.050318 1 0 0 0 0 0 1 611166
-0.002369 -0.001295 0.120691 0.296936 1.043189 -0.556566 -0.050350 1 0 0 0 0 0 1 612164
-0.002369 -0.001295 0.120691 0.297114 1.043829 -0.556899 -0.050381 1 0 0 0 0 0 1 613166
-0.002369 -0.001295 0.120691 0.297307 1.044484 -0.557256 -0.050412 1 0 0 0 0 0 1 614165
-0.002369 -0.001295 0.120691 0.297472 1.045127 -0.557603 -0.050444 1 0 0 0 0 0 1 615166
-0.002369 -0.001295 0.120691 0.297659 1.045770 -0.557936 -0.050474 1 0 0 0 0 0 1 616148
-0.002369 -0.001295 0.120691 0.297858 1.046423 -0.558291 -0.050506 1 0 0 0 0 0 1 617159
-0.002369 -0.001295 0.120691 0.298045 1.047121 -0.558656 -0.050539 1 0 0 0 0 0 1 618232
-0.002369 -0.001295 0.120691 0.298232 1.047758 -0.559014 -0.050571 1 0 0 0 0 0 1 619234
-0.002369 -0.001295 0.120691 0.298411 1.048409 -0.559344 -0.050602 1 0 0 0 0 0 1 620223
-0.002369 -0.001295 0.120691 0.298596 1.049062 -0.559691 -0.050633 1 0 0 0 0 0 1 621230
-0.002369 -0.001295 0.120691 0.298791 1.049701 -0.560039 -0.050664 1 0 0 0 0 0 1 622221
-0.002369 -0.001295 0.120691 0.298958 1.050350 -0.560390 -0.050696 1 0 0 0 0 0 1 623233
-0.002369 -0.001295 0.120691 0.299159 1.050997 -0.560732 -0.050727 1 0 0 0 0 0 1 624224
-0.002369 -0.001295 0.120691 0.299333 1.051647 -0.561071 -0.050758 1 0 0 0 0 0 1 625224
-0.002369 -0.001295 0.120691 0.299512 1.052280 -0.561408 -0.050788 1 0 0 0 0 0 1 626200
-0.002369 -0.001295 0.120691 0.299701 1.052917 -0.561767 -0.050820 1 0 0 0 0 0 1 627202
-0.002369 -0.001295 0.120691 0.299881 1.053573 -0.562100 -0.050851 1 0 0 0 0 0 1 628199
-0.002369 -0.001295 0.120691 0.300081 1.054235 -0.562459 -0.050883 1 0 0 0 0 0 1 629224
-0.002369 -0.001295 0.120691 0.300256 1.054889 -0.562800 -0.050914 1 0 0 0 0 0 1 630230
-0.002369 -0.001295 0.120691 0.300430 1.055525 -0.563150 -0.050945 1 0 0 0 0 0 1 631225
-0.002369 -0.001295 0.120691 0.300630 1.056167 -0.563490 -0.050976 1 0 0 0 0 0 1 632209
-0.002369 -0.001295 0.120691 0.300807 1.056827 -0.563834 -0.051008 1 0 0 0 0 0 1 633223
-0.002369 -0.001295 0.120691 0.301005 1.057478 -0.564189 -0.051039 1 0 0 0 0 0 1 634233
-0.002369 -0.001295 0.120691 0.301177 1.058123 -0.564525 -0.051070 1 0 0 0 0 0 1 635224
-0.002369 -0.001295 0.120691 0.301351 1.058762 -0.564877 -0.051102 1 0 0 0 0 0 1 636224
-0.002369 -0.001295 0.120691 0.301551 1.059402 -0.565217 -0.051132 1 0 0 0 0 0 1 637206
-0.002369 -0.001295 0.120691 0.301728 1.060063 -0.565561 -0.051164 1 0 0 0 0 0 1 638221
-0.002369 -0.001295 0.120691 0.301921 1.060699 -0.565907 -0.051195 1 0 0 0 0 0 1 639207
-0.002369 -0.001295 0.120691 0.302087 1.061340 -0.566254 -0.051226 1 0 0 0 0 0 1 640206
-0.002369 -0.001295 0.120691 0.302279 1.062005 -0.566597 -0.051258 1 0 0 0 0 0 1 641221
-0.002369 -0.001295 0.120691 0.303947 1.067817 -0.569705 -0.051538 1 0 0 0 0 0 1 650201
-0.002369 -0.001295 0.120691 0.303996 1.068030 -0.569811 -0.051548 1 0 0 0 0 0 1 650525
-0.002369 -0.001295 0.120691 0.304114 1.068422 -0.570039 -0.051568 1 0 0 0 0 0 1 651148
-0.002369 -0.001295 0.120691 0.304293 1.069074 -0.570370 -0.051599 1 0 0 0 0 0 1 652139
-0.002369 -0.001295 0.120691 0.304478 1.069727 -0.570716 -0.051630 1 0 0 0 0 0 1 653147
-0.002369 -0.001295 0.120691 0.304673 1.070367 -0.571065 -0.051661 1 0 0 0 0 0 1 654139
-0.002369 -0.001295 0.120691 0.304840 1.071014 -0.571415 -0.051693 1 0 0 0 0 0 1 655147
-0.002369 -0.001295 0.120691 0.305032 1.071651 -0.571744 -0.051724 1 0 0 0 0 0 1 656138
-0.002369 -0.001295 0.120691 0.305227 1.072312 -0.572103 -0.051755 1 0 0 0 0 0 1 657146
-0.002369 -0.001295 0.120691 0.305400 1.072960 -0.572441 -0.051786 1 0 0 0 0 0 1 658141
-0.002369 -0.001295 0.120691 0.305585 1.073591 -0.572797 -0.051817 1 0 0 0 0 0 1 659133
-0.002369 -0.001295 0.120691 0.305770 1.074262 -0.573138 -0.051849 1 0 0 0 0 0 1 660154
-0.002369 -0.001295 0.120691 0.305954 1.074912 -0.573483 -0.051881 1 0 0 0 0 0 1 661156
-0.002369 -0.001295 0.120691 0.306147 1.075547 -0.573829 -0.051911 1 0 0 0 0 0 1 662140
-0.002369 -0.001295 0.120691 0.306313 1.076190 -0.574176 -0.051943 1 0 0 0 0 0 1 663143
-0.002369 -0.001295 0.120691 0.306519 1.076852 -0.574527 -0.051975 1 0 0 0 0 0 1 664158
-0.002374 -0.001276 0.120681 0.380870 0.822082 -0.432803 -0.052006 1 0 0 0 0 0 1 665151
-0.002377 -0.001267 0.120677 0.356610 0.911848 -0.503719 -0.052037 1 0 0 0 0 0 1 666161
-0.002378 -0.001263 0.120676 0.337723 0.978241 -0.540715 -0.052068 1 0 0 0 0 0 1 667157
-0.002379 -0.001260 0.120675 0.327416 1.013692 -0.555038 -0.052099 1 0 0 0 0 0 1 668126
-0.002379 -0.001259 0.120675 0.322170 1.031896 -0.560386 -0.052130 1 0 0 0 0 0 1 669146
-0.002379 -0.001259 0.120675 0.319611 1.041306 -0.562486 -0.052162 1 0 0 0 0 0 1 670156
-0.002379 -0.001258 0.120675 0.318398 1.046313 -0.563434 -0.052193 1 0 0 0 0 0 1 671156
-0.002380 -0.001258 0.120675 0.317879 1.049135 -0.563988 -0.052224 1 0 0 0 0 0 1 672155
-0.002380 -0.001258 0.120675 0.317709 1.050832 -0.564398 -0.052255 1 0 0 0 0 0 1 673136
-0.002380 -0.001258 0.120675 0.317731 1.052028 -0.564766 -0.052287 1 0 0 0 0 0 1 674159
-0.002380 -0.001258 0.120675 0.317835 1.052932 -0.565102 -0.052318 1 0 0 0 0 0 1 675154
-0.002380 -0.001258 0.120675 0.317977 1.053689 -0.565454 -0.052350 1 0 0 0 0 0 1 676160
-0.002380 -0.001258 0.120675 0.318140 1.054388 -0.565789 -0.052380 1 0 0 0 0 0 1 677150
-0.002380 -0.001258 0.120675 0.318318 1.055061 -0.566128 -0.052412 1 0 0 0 0 0 1 678155
-0.002380 -0.001258 0.120675 0.318503 1.055704 -0.566473 -0.052443 1 0 0 0 0 0 1 679155
-0.002380 -0.001258 0.120675 0.318701 1.056343 -0.566804 -0.052474 1 0 0 0 0 0 1 680155
-0.002380 -0.001258 0.120675 0.318880 1.056976 -0.567135 -0.052506 1 0 0 0 0 0 1 681155
-0.002380 -0.001258 0.120675 0.319081 1.057602 -0.567477 -0.052537 1 0 0 0 0 0 1 682155
-0.002380 -0.001258 0.120675 0.319252 1.058224 -0.567816 -0.052568 1 0 0 0 0 0 1 683154
-0.002380 -0.001258 0.120675 0.319444 1.058872 -0.568153 -0.052599 1 0 0 0 0 0 1 684153
-0.002380 -0.001258 0.120675 0.319649 1.059489 -0.568490 -0.052631 1 0 0 0 0 0 1 685153
-0.002380 -0.001258 0.120675 0.319829 1.060121 -0.568822 -0.052662 1 0 0 0 0 0 1 686155
-0.002380 -0.001258 0.120675 0.320018 1.060749 -0.569178 -0.052693 1 0 0 0 0 0 1 687154
-0.002380 -0.001258 0.120675 0.320207 1.061378 -0.569498 -0.052724 1 0 0 0 0 0 1 688153
-0.002380 -0.001258 0.120675 0.320393 1.062018 -0.569840 -0.052756 1 0 0 0 0 0 1 689153
-0.002380 -0.001258 0.120675 0.320615 1.062689 -0.570207 -0.052790 1 0 0 0 0 0 1 690240
-0.002380 -0.001258 0.120675 0.320786 1.063309 -0.570544 -0.052821 1 0 0 0 0 0 1 691237
-0.002380 -0.001258 0.120675 0.320987 1.063946 -0.570883 -0.052852 1 0 0 0 0 0 1 692223
-0.002380 -0.001258 0.120675 0.321166 1.064553 -0.571201 -0.052882 1 0 0 0 0 0 1 693200
-0.002385 -0.001240 0.120665 0.395566 0.809655 -0.429208 -0.052914 1 0 0 0 0 0 1 694222
-0.002388 -0.001231 0.120661 0.371386 0.899195 -0.500129 -0.052945 1 0 0 0 0 0 1 695222
-0.002389 -0.001226 0.120660 0.352519 0.965461 -0.537137 -0.052976 1 0 0 0 0 0 1 696218
-0.002390 -0.001224 0.120660 0.342238 1.000868 -0.551459 -0.053008 1 0 0 0 0 0 1 697227
-0.002390 -0.001223 0.120659 0.337017 1.019033 -0.556803 -0.053039 1 0 0 0 0 0 1 698225
-0.002390 -0.001222 0.120659 0.334458 1.028395 -0.558880 -0.053070 1 0 0 0 0 0 1 699217
-0.002390 -0.001222 0.120659 0.333249 1.033394 -0.559830 -0.053102 1 0 0 0 0 0 1 700224
-0.002391 -0.001222 0.120659 0.332742 1.036191 -0.560375 -0.053133 1 0 0 0 0 0 1 701235
-0.002391 -0.001221 0.120659 0.332577 1.037886 -0.560787 -0.053164 1 0 0 0 0 0 1 702227
-0.002391 -0.001221 0.120659 0.332604 1.039040 -0.561136 -0.053195 1 0 0 0 0 0 1 703230
-0.002391 -0.001221 0.120659 0.332713 1.039923 -0.561483 -0.053227 1 0 0 0 0 0 1 704223
-0.002391 -0.001221 0.120659 0.332866 1.040681 -0.561809 -0.053258 1 0 0 0 0 0 1 705229
-0.002391 -0.001221 0.120659 0.333031 1.041346 -0.562135 -0.053289 1 0 0 0 0 0 1 706221
-0.002391 -0.001221 0.120659 0.333216 1.042003 -0.562469 -0.053321 1 0 0 0 0 0 1 707235
-0.002391 -0.001221 0.120659 0.333403 1.042616 -0.562799 -0.053351 1 0 0 0 0 0 1 708216
-0.002391 -0.001221 0.120659 0.333593 1.043260 -0.563128 -0.053383 1 0 0 0 0 0 1 709231
-0.002391 -0.001221 0.120659 0.333801 1.043850 -0.563452 -0.053414 1 0 0 0 0 0 1 710217
-0.002391 -0.001221 0.120659 0.333979 1.044464 -0.563776 -0.053445 1 0 0 0 0 0 1 711201
-0.002391 -0.001221 0.120659 0.334176 1.045062 -0.564118 -0.053476 1 0 0 0 0 0 1 712197
-0.002391 -0.001221 0.120659 0.334368 1.045683 -0.564436 -0.053507 1 0 0 0 0 0 1 713197
-0.002391 -0.001221 0.120659 0.334567 1.046309 -0.564771 -0.053539 1 0 0 0 0 0 1 714219
-0.002391 -0.001221 0.120659 0.334769 1.046899 -0.565098 -0.053569 1 0 0 0 0 0 1 715190
-0.002391 -0.001221 0.120659 0.334951 1.047500 -0.565427 -0.053601 1 0 0 0 0 0 1 716204
-0.002391 -0.001221 0.120659 0.335165 1.048137 -0.565767 -0.053633 1 0 0 0 0 0 1 717221
-0.002391 -0.001221 0.120659 0.335347 1.048743 -0.566086 -0.053663 1 0 0 0 0 0 1 718206
-0.002391 -0.001221 0.120659 0.335544 1.049363 -0.566420 -0.053695 1 0 0 0 0 0 1 719220
-0.002391 -0.001221 0.120659 0.335739 1.049952 -0.566757 -0.053726 1 0 0 0 0 0 1 720203
-0.002391 -0.001221 0.120659 0.335938 1.050571 -0.567074 -0.053758 1 0 0 0 0 0 1 721220
-0.002391 -0.001221 0.120659 0.336139 1.051182 -0.567410 -0.053789 1 0 0 0 0 0 1 722206
-0.002391 -0.001221 0.120659 0.336326 1.051805 -0.567739 -0.053820 1 0 0 0 0 0 1 723219
-0.002391 -0.001221 0.120659 0.336511 1.052405 -0.568073 -0.053851 1 0 0 0 0 0 1 724215
-0.002391 -0.001221 0.120659 0.336723 1.053013 -0.568399 -0.053882 1 0 0 0 0 0 1 725203
-0.002391 -0.001221 0.120659 0.336915 1.053624 -0.568721 -0.053914 1 0 0 0 0 0 1 726218
-0.002391 -0.001221 0.120659 0.337115 1.054234 -0.569057 -0.053945 1 0 0 0 0 0 1 727204
-0.002391 -0.001221 0.120659 0.337294 1.054848 -0.569393 -0.053976 1 0 0 0 0 0 1 728217
-0.002391 -0.001221 0.120659 0.337492 1.055458 -0.569711 -0.054007 1 0 0 0 0 0 1 729203
-0.002391 -0.001221 0.120659 0.337689 1.056033 -0.570028 -0.054037 1 0 0 0 0 0 1 730146
-0.002391 -0.001221 0.120659 0.338215 1.057713 -0.570928 -0.054122 1 0 0 0 0 0 1 732893
-0.002396 -0.001203 0.120649 0.413279 0.804302 -0.429536 -0.054246 1 0 0 0 0 0 1 736848
-0.002399 -0.001194 0.120645 0.389045 0.893221 -0.500255 -0.054259 1 0 0 0 0 0 1 737255
-0.002400 -0.001189 0.120644 0.370209 0.959284 -0.537226 -0.054287 1 0 0 0 0 0 1 738145
-0.002401 -0.001187 0.120644 0.359961 0.994608 -0.551536 -0.054318 1 0 0 0 0 0 1 739137
-0.002401 -0.001186 0.120644 0.354754 1.012710 -0.556881 -0.054349 1 0 0 0 0 0 1 740145
-0.002401 -0.001185 0.120644 0.352191 1.022056 -0.558958 -0.054380 1 0 0 0 0 0 1 741145
-0.002401 -0.001185 0.120644 0.350997 1.027018 -0.559884 -0.054411 1 0 0 0 0 0 1 742138
-0.002402 -0.001185 0.120644 0.350493 1.029801 -0.560426 -0.054443 1 0 0 0 0 0 1 743144
-0.002402 -0.001185 0.120643 0.350350 1.031488 -0.560824 -0.054474 1 0 0 0 0 0 1 744158
-0.002402 -0.001185 0.120643 0.350371 1.032622 -0.561175 -0.054506 1 0 0 0 0 0 1 745155
-0.002402 -0.001185 0.120643 0.350500 1.033546 -0.561540 -0.054540 1 0 0 0 0 0 1 746264
-0.002402 -0.001185 0.120643 0.350666 1.034299 -0.561872 -0.054572 1 0 0 0 0 0 1 747278
-0.002402 -0.001185 0.120643 0.350814 1.034877 -0.562155 -0.054599 1 0 0 0 0 0 1 748153
-0.002402 -0.001185 0.120643 0.351006 1.035497 -0.562470 -0.054631 1 0 0 0 0 0 1 749154
-0.002407 -0.001166 0.120633 0.425494 0.780374 -0.419942 -0.054666 1 0 0 0 0 0 1 750280
-0.002410 -0.001157 0.120630 0.401454 0.869518 -0.490894 -0.054697 1 0 0 0 0 0 1 751284
-0.002411 -0.001153 0.120628 0.382648 0.935567 -0.527909 -0.054728 1 0 0 0 0 0 1 752283
-0.002412 -0.001150 0.120628 0.372418 0.970857 -0.542234 -0.054760 1 0 0 0 0 0 1 753301
-0.002412 -0.001149 0.120628 0.367188 0.988832 -0.547510 -0.054787 1 0 0 0 0 0 1 754148
-0.002412 -0.001149 0.120628 0.364652 0.998227 -0.549622 -0.054821 1 0 0 0 0 0 1 755258
-0.002412 -0.001148 0.120628 0.363459 1.003097 -0.550512 -0.054849 1 0 0 0 0 0 1 756152
-0.002412 -0.001148 0.120628 0.362972 1.005916 -0.551070 -0.054884 1 0 0 0 0 0 1 757253
-0.002413 -0.001148 0.120628 0.362798 1.007519 -0.551438 -0.054912 1 0 0 0 0 0 1 758150
-0.002413 -0.001148 0.120628 0.362866 1.008719 -0.551816 -0.054948 1 0 0 0 0 0 1 759298
-0.002413 -0.001148 0.120628 0.362961 1.009494 -0.552109 -0.054975 1 0 0 0 0 0 1 760168
-0.002413 -0.001148 0.120628 0.363151 1.010291 -0.552461 -0.055010 1 0 0 0 0 0 1 761306
-0.002413 -0.001148 0.120628 0.363325 1.010913 -0.552769 -0.055041 1 0 0 0 0 0 1 762288
-0.002413 -0.001148 0.120628 0.363493 1.011453 -0.553043 -0.055068 1 0 0 0 0 0 1 763162
-0.002413 -0.001148 0.120628 0.363695 1.012041 -0.553363 -0.055100 1 0 0 0 0 0 1 764162
-0.002413 -0.001148 0.120628 0.363923 1.012701 -0.553705 -0.055135 1 0 0 0 0 0 1 765291
-0.002413 -0.001148 0.120628 0.364115 1.013200 -0.553983 -0.055162 1 0 0 0 0 0 1 766163
-0.002413 -0.001148 0.120628 0.364320 1.013839 -0.554338 -0.055197 1 0 0 0 0 0 1 767267
-0.002413 -0.001148 0.120628 0.364540 1.014421 -0.554645 -0.055229 1 0 0 0 0 0 1 768287
-0.002413 -0.001148 0.120628 0.364730 1.014932 -0.554931 -0.055256 1 0 0 0 0 0 1 769161
-0.002418 -0.001130 0.120617 0.439224 0.759728 -0.412147 -0.055291 1 0 0 0 0 0 1 770285
-0.002421 -0.001120 0.120614 0.415238 0.848663 -0.483127 -0.055322 1 0 0 0 0 0 1 771288
-0.002422 -0.001116 0.120613 0.396445 0.914546 -0.520113 -0.055350 1 0 0 0 0 0 1 772160
-0.002423 -0.001114 0.120612 0.386263 0.949853 -0.534486 -0.055386 1 0 0 0 0 0 1 773311
-0.002423 -0.001112 0.120612 0.381060 0.967860 -0.539779 -0.055415 1 0 0 0 0 0 1 774255
-0.002423 -0.001112 0.120612 0.378548 0.977212 -0.541885 -0.055450 1 0 0 0 0 0 1 775364
-0.002423 -0.001112 0.120612 0.377348 0.982121 -0.542800 -0.055481 1 0 0 0 0 0 1 776353
-0.002423 -0.001111 0.120612 0.376887 0.984879 -0.543333 -0.055513 1 0 0 0 0 0 1 777399
-0.002423 -0.001111 0.120612 0.376730 0.986507 -0.543698 -0.055543 1 0 0 0 0 0 1 778354
-0.002424 -0.001111 0.120612 0.376760 0.987600 -0.544031 -0.055574 1 0 0 0 0 0 1 779342
-0.002424 -0.001111 0.120612 0.376846 0.988343 -0.544301 -0.055601 1 0 0 0 0 0 1 780197
-0.002424 -0.001111 0.120612 0.377066 0.989147 -0.544667 -0.055638 1 0 0 0 0 0 1 781393
-0.002424 -0.001111 0.120612 0.377236 0.989745 -0.544964 -0.055668 1 0 0 0 0 0 1 782343
-0.002424 -0.001111 0.120612 0.377433 0.990314 -0.545256 -0.055698 1 0 0 0 0 0 1 783318
-0.002424 -0.001111 0.120612 0.377617 0.990819 -0.545533 -0.055726 1 0 0 0 0 0 1 784204
-0.002405 -0.001116 0.120602 0.114229 1.052673 -0.408438 -0.055762 1 0 0 0 0 0 1 785374
-0.002395 -0.001118 0.120598 0.205894 1.032892 -0.476532 -0.055793 1 0 0 0 0 0 1 786346
-0.002390 -0.001119 0.120597 0.273398 1.017830 -0.512056 -0.055824 1 0 0 0 0 0 1 787328
-0.002388 -0.001120 0.120597 0.309157 1.009926 -0.525813 -0.055855 1 0 0 0 0 0 1 788343
-0.002387 -0.001120 0.120597 0.327216 1.006150 -0.530936 -0.055888 1 0 0 0 0 0 1 789384
-0.002386 -0.001120 0.120597 0.336332 1.004485 -0.532911 -0.055918 1 0 0 0 0 0 1 790351
-0.002386 -0.001120 0.120597 0.340970 1.003928 -0.533798 -0.055949 1 0 0 0 0 0 1 791347
-0.002386 -0.001120 0.120597 0.343380 1.003943 -0.534300 -0.055981 1 0 0 0 0 0 1 792354
-0.002386 -0.001120 0.120597 0.344679 1.004217 -0.534664 -0.056011 1 0 0 0 0 0 1 793341
-0.002386 -0.001120 0.120597 0.345412 1.004624 -0.534990 -0.056042 1 0 0 0 0 0 1 794324
-0.002386 -0.001120 0.120597 0.345894 1.005123 -0.535297 -0.056073 1 0 0 0 0 0 1 795322
-0.002386 -0.001120 0.120597 0.346218 1.005628 -0.535598 -0.056104 1 0 0 0 0 0 1 796317
-0.002386 -0.001120 0.120597 0.346478 1.006193 -0.535902 -0.056136 1 0 0 0 0 0 1 797339
-0.002386 -0.001120 0.120597 0.346686 1.006677 -0.536163 -0.056164 1 0 0 0 0 0 1 798217
-0.002391 -0.001102 0.120586 0.421265 0.751311 -0.393139 -0.056199 1 0 0 0 0 0 1 799346
-0.002394 -0.001093 0.120583 0.397289 0.840050 -0.464092 -0.056230 1 0 0 0 0 0 1 800329
-0.002395 -0.001088 0.120581 0.378558 0.905909 -0.501120 -0.056263 1 0 0 0 0 0 1 801383
-0.002396 -0.001086 0.120581 0.368338 0.941024 -0.515412 -0.056292 1 0 0 0 0 0 1 802326
-0.002396 -0.001085 0.120581 0.363130 0.959045 -0.520714 -0.056324 1 0 0 0 0 0 1 803341
-0.002397 -0.001084 0.120581 0.360588 0.968312 -0.522760 -0.056355 1 0 0 0 0 0 1 804324
-0.002397 -0.001084 0.120581 0.359402 0.973213 -0.523673 -0.056387 1 0 0 0 0 0 1 805358
-0.002397 -0.001084 0.120581 0.358879 0.975870 -0.524139 -0.056414 1 0 0 0 0 0 1 806226
-0.002397 -0.001084 0.120581 0.358749 0.977561 -0.524538 -0.056449 1 0 0 0 0 0 1 807326
-0.002397 -0.001084 0.120581 0.358764 0.978647 -0.524852 -0.056480 1 0 0 0 0 0 1 808344
-0.002397 -0.001084 0.120581 0.358883 0.979461 -0.525161 -0.056512 1 0 0 0 0 0 1 809360
-0.002397 -0.001084 0.120581 0.359022 0.980136 -0.525453 -0.056543 1 0 0 0 0 0 1 810339
-0.002397 -0.001084 0.120581 0.359207 0.980733 -0.525739 -0.056573 1 0 0 0 0 0 1 811323
-0.002397 -0.001084 0.120581 0.359382 0.981317 -0.526023 -0.056605 1 0 0 0 0 0 1 812324
-0.002378 -0.001088 0.120571 0.095814 1.043138 -0.388654 -0.056638 1 0 0 0 0 0 1 813376
-0.002368 -0.001090 0.120567 0.187279 1.023328 -0.456719 -0.056665 1 0 0 0 0 0 1 814259
-0.002364 -0.001091 0.120566 0.254667 1.008288 -0.492236 -0.056697 1 0 0 0 0 0 1 815268
-0.002361 -0.001092 0.120566 0.290351 1.000358 -0.505962 -0.056728 1 0 0 0 0 0 1 816259
-0.002360 -0.001092 0.120566 0.308387 0.996564 -0.511062 -0.056759 1 0 0 0 0 0 1 817274
-0.002360 -0.001092 0.120566 0.317481 0.994911 -0.513035 -0.056790 1 0 0 0 0 0 1 818258
-0.002359 -0.001092 0.120566 0.322089 0.994348 -0.513904 -0.056821 1 0 0 0 0 0 1 819259
-0.002359 -0.001092 0.120566 0.324494 0.994349 -0.514396 -0.056853 1 0 0 0 0 0 1 820267
-0.002359 -0.001092 0.120566 0.325759 0.994605 -0.514748 -0.056884 1 0 0 0 0 0 1 821258
-0.002359 -0.001092 0.120566 0.326505 0.995007 -0.515060 -0.056915 1 0 0 0 0 0 1 822267
-0.002359 -0.001092 0.120566 0.326962 0.995489 -0.515342 -0.056946 1 0 0 0 0 0 1 823257
-0.002359 -0.001092 0.120566 0.327277 0.996005 -0.515628 -0.056978 1 0 0 0 0 0 1 824258
-0.002359 -0.001092 0.120566 0.327531 0.996537 -0.515923 -0.057010 1 0 0 0 0 0 1 825282
-0.002359 -0.001092 0.120566 0.327734 0.997062 -0.516192 -0.057040 1 0 0 0 0 0 1 826258
-0.002359 -0.001092 0.120566 0.327931 0.997616 -0.516486 -0.057072 1 0 0 0 0 0 1 827278
-0.002359 -0.001092 0.120566 0.328108 0.998099 -0.516733 -0.057099 1 0 0 0 0 0 1 828152
-0.002359 -0.001092 0.120566 0.328311 0.998703 -0.517057 -0.057135 1 0 0 0 0 0 1 829295
-0.002359 -0.001092 0.120566 0.328491 0.999257 -0.517334 -0.057166 1 0 0 0 0 0 1 830275
-0.002359 -0.001092 0.120566 0.328674 0.999793 -0.517609 -0.057197 1 0 0 0 0 0 1 831274
-0.002359 -0.001092 0.120566 0.328859 1.000337 -0.517899 -0.057228 1 0 0 0 0 0 1 832255
-0.002359 -0.001092 0.120566 0.329038 1.000896 -0.518181 -0.057260 1 0 0 0 0 0 1 833294
-0.002359 -0.001092 0.120566 0.329201 1.001432 -0.518470 -0.057290 1 0 0 0 0 0 1 834270
-0.002359 -0.001092 0.120566 0.329391 1.001975 -0.518740 -0.057322 1 0 0 0 0 0 1 835271
-0.002359 -0.001092 0.120566 0.329569 1.002535 -0.519029 -0.057353 1 0 0 0 0 0 1 836275
-0.002359 -0.001092 0.120566 0.329755 1.003080 -0.519331 -0.057385 1 0 0 0 0 0 1 837291
-0.002359 -0.001092 0.120566 0.329931 1.003617 -0.519591 -0.057416 1 0 0 0 0 0 1 838276
-0.002359 -0.001092 0.120566 0.330111 1.004162 -0.519872 -0.057447 1 0 0 0 0 0 1 839275
-0.002359 -0.001092 0.120566 0.330285 1.004715 -0.520158 -0.057478 1 0 0 0 0 0 1 840265
-0.002359 -0.001092 0.120566 0.330483 1.005279 -0.520457 -0.057510 1 0 0 0 0 0 1 841300
-0.002359 -0.001092 0.120566 0.330645 1.005801 -0.520732 -0.057541 1 0 0 0 0 0 1 842289
-0.002359 -0.001092 0.120566 0.330827 1.006364 -0.521013 -0.057572 1 0 0 0 0 0 1 843285
-0.002359 -0.001092 0.120566 0.331011 1.006903 -0.521290 -0.057604 1 0 0 0 0 0 1 844290
-0.002359 -0.001092 0.120566 0.331206 1.007475 -0.521594 -0.057636 1 0 0 0 0 0 1 845322
-0.002359 -0.001092 0.120566 0.331363 1.007984 -0.521862 -0.057666 1 0 0 0 0 0 1 846285
-0.002359 -0.001092 0.120566 0.331545 1.008548 -0.522144 -0.057697 1 0 0 0 0 0 1 847283
-0.002359 -0.001092 0.120566 0.331728 1.009085 -0.522420 -0.057728 1 0 0 0 0 0 1 848284
-0.002359 -0.001092 0.120566 0.331922 1.009655 -0.522723 -0.057761 1 0 0 0 0 0 1 849314
-0.002364 -0.001074 0.120555 0.406548 0.753870 -0.379323 -0.057793 1 0 0 0 0 0 1 850346
-0.002367 -0.001065 0.120552 0.382639 0.842315 -0.450207 -0.057824 1 0 0 0 0 0 1 851346
-0.002369 -0.001060 0.120550 0.363909 0.907990 -0.487190 -0.057855 1 0 0 0 0 0 1 852338
-0.002369 -0.001058 0.120550 0.353709 0.943077 -0.501476 -0.057887 1 0 0 0 0 0 1 853367
-0.002370 -0.001057 0.120550 0.348518 0.961010 -0.506756 -0.057918 1 0 0 0 0 0 1 854341
-0.002370 -0.001056 0.120550 0.345943 0.970249 -0.508788 -0.057949 1 0 0 0 0 0 1 855341
-0.002370 -0.001056 0.120550 0.344749 0.975113 -0.509675 -0.057979 1 0 0 0 0 0 1 856317
-0.002370 -0.001056 0.120550 0.344237 0.977848 -0.510169 -0.058012 1 0 0 0 0 0 1 857354
-0.002370 -0.001056 0.120550 0.344068 0.979447 -0.510523 -0.058043 1 0 0 0 0 0 1 858351
-0.002370 -0.001056 0.120550 0.344080 0.980495 -0.510807 -0.058073 1 0 0 0 0 0 1 859319
-0.002370 -0.001056 0.120550 0.344169 0.981301 -0.511096 -0.058105 1 0 0 0 0 0 1 860320
-0.002370 -0.001056 0.120550 0.344326 0.981984 -0.511379 -0.058137 1 0 0 0 0 0 1 861348
-0.002370 -0.001056 0.120550 0.344480 0.982580 -0.511660 -0.058168 1 0 0 0 0 0 1 862344
-0.002370 -0.001056 0.120550 0.344650 0.983120 -0.511921 -0.058198 1 0 0 0 0 0 1 863316
-0.002370 -0.001056 0.120550 0.344831 0.983661 -0.512202 -0.058229 1 0 0 0 0 0 1 864316
-0.002351 -0.001060 0.120540 0.080862 1.045559 -0.374469 -0.058261 1 0 0 0 0 0 1 865332
-0.002342 -0.001062 0.120536 0.172031 1.025836 -0.442492 -0.058292 1 0 0 0 0 0 1 866318
-0.002337 -0.001064 0.120535 0.239254 1.010794 -0.477993 -0.058323 1 0 0 0 0 0 1 867317
-0.002335 -0.001064 0.120535 0.274858 1.002880 -0.491700 -0.058354 1 0 0 0 0 0 1 868317
-0.002334 -0.001064 0.120535 0.292860 0.999116 -0.496792 -0.058388 1 0 0 0 0 0 1 869380
-0.002333 -0.001065 0.120535 0.301913 0.997437 -0.498733 -0.058418 1 0 0 0 0 0 1 870348
-0.002333 -0.001065 0.120535 0.306506 0.996872 -0.499599 -0.058449 1 0 0 0 0 0 1 871350
-0.002333 -0.001065 0.120535 0.308874 0.996836 -0.500068 -0.058480 1 0 0 0 0 0 1 872344
-0.002333 -0.001065 0.120535 0.310160 0.997120 -0.500411 -0.058513 1 0 0 0 0 0 1 873389
-0.002333 -0.001065 0.120535 0.310863 0.997492 -0.500701 -0.058543 1 0 0 0 0 0 1 874354
-0.002332 -0.001065 0.120535 0.311303 0.997937 -0.500955 -0.058573 1 0 0 0 0 0 1 875319
-0.002332 -0.001065 0.120535 0.311617 0.998434 -0.501232 -0.058605 1 0 0 0 0 0 1 876319
-0.002332 -0.001065 0.120535 0.311841 0.998960 -0.501508 -0.058636 1 0 0 0 0 0 1 877331
-0.002332 -0.001065 0.120535 0.312047 0.999487 -0.501777 -0.058668 1 0 0 0 0 0 1 878338
-0.002332 -0.001065 0.120535 0.312232 1.000006 -0.502046 -0.058699 1 0 0 0 0 0 1 879343
-0.002332 -0.001065 0.120535 0.312402 1.000529 -0.502298 -0.058729 1 0 0 0 0 0 1 880312
-0.002332 -0.001065 0.120535 0.312579 1.001095 -0.502580 -0.058762 1 0 0 0 0 0 1 881372
-0.002332 -0.001065 0.120535 0.312743 1.001597 -0.502851 -0.058793 1 0 0 0 0 0 1 882337
-0.002332 -0.001065 0.120535 0.312902 1.002130 -0.503101 -0.058823 1 0 0 0 0 0 1 883318
-0.002332 -0.001065 0.120535 0.313075 1.002663 -0.503386 -0.058855 1 0 0 0 0 0 1 884339
-0.002332 -0.001065 0.120535 0.313257 1.003226 -0.503660 -0.058888 1 0 0 0 0 0 1 885383
-0.002332 -0.001065 0.120535 0.313403 1.003732 -0.503905 -0.058917 1 0 0 0 0 0 1 886326
-0.002332 -0.001065 0.120535 0.313584 1.004275 -0.504184 -0.058949 1 0 0 0 0 0 1 887350
-0.002332 -0.001065 0.120535 0.313739 1.004784 -0.504452 -0.058980 1 0 0 0 0 0 1 888323
-0.002332 -0.001065 0.120535 0.313906 1.005346 -0.504717 -0.059012 1 0 0 0 0 0 1 889359
-0.002332 -0.001065 0.120535 0.314078 1.005857 -0.504979 -0.059042 1 0 0 0 0 0 1 890323
-0.002332 -0.001065 0.120535 0.314246 1.006390 -0.505247 -0.059073 1 0 0 0 0 0 1 891324
-0.002332 -0.001065 0.120535 0.314402 1.006933 -0.505512 -0.059105 1 0 0 0 0 0 1 892337
-0.002332 -0.001065 0.120535 0.314575 1.007466 -0.505797 -0.059137 1 0 0 0 0 0 1 893359
-0.002332 -0.001065 0.120535 0.314746 1.007994 -0.506053 -0.059168 1 0 0 0 0 0 1 894337
-0.002332 -0.001065 0.120535 0.314898 1.008522 -0.506310 -0.059198 1 0 0 0 0 0 1 895322
-0.002332 -0.001065 0.120535 0.315078 1.009060 -0.506586 -0.059230 1 0 0 0 0 0 1 896337
-0.002332 -0.001065 0.120535 0.315244 1.009604 -0.506872 -0.059263 1 0 0 0 0 0 1 897376
-0.002332 -0.001065 0.120535 0.315387 1.010088 -0.507097 -0.059290 1 0 0 0 0 0 1 898265
-0.002332 -0.001065 0.120535 0.315564 1.010619 -0.507369 -0.059322 1 0 0 0 0 0 1 899265
-0.002332 -0.001065 0.120535 0.315734 1.011134 -0.507628 -0.059353 1 0 0 0 0 0 1 900256
-0.002332 -0.001065 0.120535 0.315888 1.011688 -0.507899 -0.059384 1 0 0 0 0 0 1 901272
-0.002332 -0.001065 0.120535 0.316054 1.012202 -0.508175 -0.059415 1 0 0 0 0 0 1 902256
-0.002332 -0.001065 0.120535 0.316230 1.012746 -0.508439 -0.059447 1 0 0 0 0 0 1 903265
-0.002332 -0.001065 0.120535 0.316384 1.013277 -0.508697 -0.059478 1 0 0 0 0 0 1 904255
-0.002332 -0.001065 0.120535 0.316555 1.013807 -0.508981 -0.059509 1 0 0 0 0 0 1 905271
-0.002332 -0.001065 0.120535 0.316727 1.014339 -0.509239 -0.059540 1 0 0 0 0 0 1 906256
-0.002332 -0.001065 0.120535 0.316884 1.014879 -0.509501 -0.059572 1 0 0 0 0 0 1 907264
-0.002332 -0.001065 0.120535 0.317061 1.015409 -0.509774 -0.059603 1 0 0 0 0 0 1 908264
-0.002332 -0.001065 0.120535 0.317219 1.015928 -0.510047 -0.059634 1 0 0 0 0 0 1 909255
-0.002332 -0.001065 0.120535 0.317380 1.016472 -0.510302 -0.059665 1 0 0 0 0 0 1 910257
-0.002332 -0.001065 0.120535 0.317558 1.017004 -0.510575 -0.059696 1 0 0 0 0 0 1 911259
-0.002332 -0.001065 0.120535 0.317727 1.017540 -0.510845 -0.059728 1 0 0 0 0 0 1 912267
-0.002332 -0.001065 0.120535 0.317876 1.018075 -0.511117 -0.059760 1 0 0 0 0 0 1 913282
-0.002332 -0.001065 0.120535 0.318055 1.018597 -0.511376 -0.059790 1 0 0 0 0 0 1 914254
-0.002332 -0.001065 0.120535 0.318231 1.019130 -0.511642 -0.059822 1 0 0 0 0 0 1 915275
-0.002332 -0.001065 0.120535 0.318377 1.019658 -0.511900 -0.059852 1 0 0 0 0 0 1 916242
-0.002332 -0.001065 0.120535 0.318557 1.020220 -0.512201 -0.059886 1 0 0 0 0 0 1 917317
-0.002332 -0.001065 0.120535 0.318724 1.020735 -0.512450 -0.059916 1 0 0 0 0 0 1 918271
-0.002332 -0.001065 0.120535 0.318879 1.021269 -0.512709 -0.059947 1 0 0 0 0 0 1 919267
-0.002332 -0.001065 0.120535 0.319056 1.021801 -0.512983 -0.059978 1 0 0 0 0 0 1 920270
-0.002332 -0.001065 0.120535 0.319214 1.022317 -0.513255 -0.060009 1 0 0 0 0 0 1 921257
-0.002332 -0.001065 0.120535 0.319379 1.022873 -0.513516 -0.060041 1 0 0 0 0 0 1 922281
-0.002332 -0.001065 0.120535 0.319557 1.023404 -0.513788 -0.060072 1 0 0 0 0 0 1 923282
-0.002338 -0.001046 0.120524 0.394363 0.767053 -0.369914 -0.060103 1 0 0 0 0 0 1 924281
-0.002341 -0.001037 0.120521 0.370523 0.855082 -0.440704 -0.060135 1 0 0 0 0 0 1 925303
-0.002342 -0.001033 0.120519 0.351842 0.920532 -0.477631 -0.060166 1 0 0 0 0 0 1 926289
-0.002343 -0.001030 0.120519 0.341651 0.955499 -0.491892 -0.060197 1 0 0 0 0 0 1 927286
-0.002343 -0.001029 0.120519 0.336455 0.973386 -0.497158 -0.060228 1 0 0 0 0 0 1 928285
-0.002343 -0.001029 0.120519 0.333894 0.982596 -0.499176 -0.060260 1 0 0 0 0 0 1 929291
-0.002343 -0.001028 0.120519 0.332687 0.987433 -0.500038 -0.060291 1 0 0 0 0 0 1 930279
-0.002343 -0.001028 0.120519 0.332168 0.990125 -0.500512 -0.060322 1 0 0 0 0 0 1 931280
-0.002343 -0.001028 0.120519 0.331985 0.991720 -0.500839 -0.060353 1 0 0 0 0 0 1 932281
-0.002343 -0.001028 0.120519 0.331982 0.992784 -0.501132 -0.060385 1 0 0 0 0 0 1 933299
-0.002343 -0.001028 0.120519 0.332056 0.993553 -0.501395 -0.060416 1 0 0 0 0 0 1 934280
-0.002343 -0.001028 0.120519 0.332196 0.994208 -0.501675 -0.060447 1 0 0 0 0 0 1 935283
-0.002343 -0.001028 0.120519 0.332335 0.994789 -0.501923 -0.060478 1 0 0 0 0 0 1 936279
-0.002343 -0.001028 0.120519 0.332512 0.995333 -0.502183 -0.060510 1 0 0 0 0 0 1 937290
-0.002343 -0.001028 0.120519 0.332672 0.995878 -0.502440 -0.060541 1 0 0 0 0 0 1 938280
-0.002343 -0.001028 0.120519 0.332835 0.996387 -0.502706 -0.060572 1 0 0 0 0 0 1 939281
-0.002343 -0.001028 0.120519 0.333014 0.996907 -0.502959 -0.060603 1 0 0 0 0 0 1 940278
-0.002343 -0.001028 0.120519 0.333178 0.997435 -0.503216 -0.060635 1 0 0 0 0 0 1 941299
-0.002343 -0.001028 0.120519 0.333367 0.997967 -0.503491 -0.060668 1 0 0 0 0 0 1 942338
-0.002343 -0.001028 0.120519 0.333530 0.998489 -0.503767 -0.060699 1 0 0 0 0 0 1 943348
-0.002343 -0.001028 0.120519 0.333698 0.998998 -0.504006 -0.060730 1 0 0 0 0 0 1 944339
-0.002324 -0.001033 0.120509 0.069096 1.061036 -0.365801 -0.060762 1 0 0 0 0 0 1 945351
-0.002315 -0.001035 0.120505 0.159810 1.041353 -0.433708 -0.060792 1 0 0 0 0 0 1 946315
-0.002310 -0.001036 0.120504 0.226816 1.026361 -0.469155 -0.060823 1 0 0 0 0 0 1 947316
-0.002308 -0.001036 0.120504 0.262296 1.018462 -0.482851 -0.060855 1 0 0 0 0 0 1 948337
-0.002307 -0.001037 0.120504 0.280212 1.014678 -0.487910 -0.060887 1 0 0 0 0 0 1 949361
-0.002306 -0.001037 0.120504 0.289232 1.013006 -0.489832 -0.060918 1 0 0 0 0 0 1 950337
-0.002306 -0.001037 0.120503 0.293803 1.012420 -0.490675 -0.060949 1 0 0 0 0 0 1 951339
-0.002306 -0.001037 0.120503 0.296166 1.012376 -0.491139 -0.060980 1 0 0 0 0 0 1 952349
-0.002306 -0.001037 0.120503 0.297419 1.012656 -0.491464 -0.061013 1 0 0 0 0 0 1 953383
-0.002306 -0.001037 0.120503 0.298121 1.013001 -0.491738 -0.061043 1 0 0 0 0 0 1 954346
-0.002306 -0.001037 0.120503 0.298551 1.013460 -0.491993 -0.061074 1 0 0 0 0 0 1 955344
-0.002306 -0.001037 0.120503 0.298834 1.013929 -0.492250 -0.061105 1 0 0 0 0 0 1 956349
-0.002311 -0.001019 0.120493 0.373765 0.757399 -0.348123 -0.061138 1 0 0 0 0 0 1 957381
-0.002314 -0.001010 0.120490 0.349993 0.845180 -0.418861 -0.061168 1 0 0 0 0 0 1 958342
-0.002315 -0.001005 0.120488 0.331348 0.910501 -0.455795 -0.061199 1 0 0 0 0 0 1 959340
-0.002316 -0.001003 0.120488 0.321159 0.945400 -0.470026 -0.061230 1 0 0 0 0 0 1 960338
-0.002316 -0.001002 0.120488 0.315969 0.963267 -0.475276 -0.061262 1 0 0 0 0 0 1 961358
-0.002317 -0.001001 0.120488 0.313412 0.972424 -0.477271 -0.061293 1 0 0 0 0 0 1 962338
-0.002317 -0.001001 0.120488 0.312181 0.977258 -0.478122 -0.061324 1 0 0 0 0 0 1 963336
-0.002317 -0.001001 0.120488 0.311652 0.979924 -0.478574 -0.061355 1 0 0 0 0 0 1 964339
-0.002317 -0.001000 0.120488 0.311460 0.981511 -0.478909 -0.061387 1 0 0 0 0 0 1 965354
-0.002317 -0.001000 0.120488 0.311447 0.982530 -0.479164 -0.061417 1 0 0 0 0 0 1 966322
-0.002317 -0.001000 0.120488 0.311512 0.983314 -0.479425 -0.061449 1 0 0 0 0 0 1 967336
-0.002317 -0.001000 0.120488 0.311622 0.983949 -0.479659 -0.061480 1 0 0 0 0 0 1 968319
-0.002317 -0.001000 0.120488 0.311772 0.984531 -0.479921 -0.061512 1 0 0 0 0 0 1 969372
-0.002317 -0.001000 0.120488 0.311911 0.985041 -0.480152 -0.061542 1 0 0 0 0 0 1 970319
-0.002317 -0.001000 0.120488 0.312068 0.985564 -0.480407 -0.061574 1 0 0 0 0 0 1 971336
-0.002317 -0.001000 0.120488 0.312211 0.986059 -0.480641 -0.061605 1 0 0 0 0 0 1 972319
-0.002317 -0.001000 0.120488 0.312378 0.986596 -0.480892 -0.061637 1 0 0 0 0 0 1 973352
-0.002317 -0.001000 0.120488 0.312535 0.987092 -0.481133 -0.061668 1 0 0 0 0 0 1 974340
-0.002317 -0.001000 0.120488 0.312693 0.987569 -0.481364 -0.061698 1 0 0 0 0 0 1 975317
-0.002317 -0.001000 0.120488 0.312843 0.988080 -0.481625 -0.061730 1 0 0 0 0 0 1 976334
-0.002322 -0.000982 0.120477 0.387729 0.731492 -0.337248 -0.061762 1 0 0 0 0 0 1 977354
-0.002325 -0.000973 0.120474 0.363982 0.819105 -0.408019 -0.061793 1 0 0 0 0 0 1 978335
-0.002326 -0.000968 0.120472 0.345341 0.884323 -0.444955 -0.061823 1 0 0 0 0 0 1 979318
-0.002327 -0.000966 0.120472 0.335159 0.919176 -0.459189 -0.061855 1 0 0 0 0 0 1 980333
-0.002327 -0.000965 0.120472 0.329991 0.937022 -0.464435 -0.061887 1 0 0 0 0 0 1 981371
-0.002328 -0.000964 0.120472 0.327413 0.946124 -0.466405 -0.061915 1 0 0 0 0 0 1 982261
-0.002328 -0.000964 0.120472 0.326190 0.950924 -0.467242 -0.061946 1 0 0 0 0 0 1 983254
-0.002328 -0.000964 0.120472 0.325678 0.953579 -0.467701 -0.061978 1 0 0 0 0 0 1 984262
-0.002328 -0.000964 0.120472 0.325480 0.955126 -0.468011 -0.062009 1 0 0 0 0 0 1 985253
-0.002328 -0.000964 0.120472 0.325462 0.956161 -0.468267 -0.062040 1 0 0 0 0 0 1 986262
-0.002328 -0.000964 0.120472 0.325543 0.956902 -0.468515 -0.062071 1 0 0 0 0 0 1 987253
-0.002328 -0.000964 0.120472 0.325668 0.957518 -0.468760 -0.062103 1 0 0 0 0 0 1 988262
-0.002328 -0.000964 0.120472 0.325807 0.958072 -0.468995 -0.062134 1 0 0 0 0 0 1 989253
-0.002328 -0.000964 0.120472 0.325960 0.958598 -0.469233 -0.062165 1 0 0 0 0 0 1 990262
-0.002328 -0.000964 0.120472 0.326119 0.959094 -0.469455 -0.062197 1 0 0 0 0 0 1 991262
-0.002328 -0.000964 0.120472 0.326270 0.959575 -0.469701 -0.062227 1 0 0 0 0 0 1 992253
-0.002328 -0.000964 0.120472 0.326444 0.960077 -0.469937 -0.062259 1 0 0 0 0 0 1 993276
-0.002328 -0.000964 0.120472 0.326605 0.960549 -0.470166 -0.062290 1 0 0 0 0 0 1 994253
-0.002328 -0.000964 0.120472 0.326770 0.961035 -0.470404 -0.062321 1 0 0 0 0 0 1 995262
-0.002328 -0.000964 0.120472 0.326938 0.961502 -0.470652 -0.062353 1 0 0 0 0 0 1 996256
-0.002328 -0.000964 0.120472 0.327104 0.962012 -0.470885 -0.062385 1 0 0 0 0 0 1 997293
-0.002328 -0.000964 0.120472 0.327261 0.962476 -0.471110 -0.062415 1 0 0 0 0 0 1 998253
-0.002328 -0.000964 0.120472 0.327424 0.962977 -0.471356 -0.062447 1 0 0 0 0 0 1 999268
-0.002328 -0.000964 0.120472 0.327580 0.963431 -0.471588 -0.062477 1 0 0 0 0 0 2 250
-0.002328 -0.000964 0.120472 0.327706 0.963786 -0.471752 -0.062500 1 0 0 0 0 0 2 1284
-0.002328 -0.000964 0.120472 0.327707 0.963787 -0.471751 -0.062500 1 0 0 0 0 0 2 2272
-0.002328 -0.000964 0.120472 0.327707 0.963787 -0.471751 -0.062500 1 0 0 0 0 0 2 3271
-0.002333 -0.000945 0.120461 0.402437 0.706610 -0.326882 -0.062500 1 0 0 0 0 0 2 4272
-0.002336 -0.000936 0.120458 0.378578 0.793563 -0.397447 -0.062500 1 0 0 0 0 0 2 5288
-0.002337 -0.000932 0.120457 0.359812 0.858226 -0.434166 -0.062500 1 0 0 0 0 0 2 6267
-0.002338 -0.000929 0.120456 0.349486 0.892557 -0.448167 -0.062500 1 0 0 0 0 0 2 7270
-0.002338 -0.000928 0.120456 0.344147 0.909876 -0.453182 -0.062500 1 0 0 0 0 0 2 8261
-0.002338 -0.000928 0.120456 0.341425 0.918539 -0.454928 -0.062500 1 0 0 0 0 0 2 9294
-0.002339 -0.000927 0.120456 0.340050 0.922864 -0.455544 -0.062500 1 0 0 0 0 0 2 10280
-0.002339 -0.000927 0.120456 0.339345 0.925018 -0.455756 -0.062500 1 0 0 0 0 0 2 11287
-0.002339 -0.000927 0.120456 0.338998 0.926103 -0.455837 -0.062500 1 0 0 0 0 0 2 12280
-0.002339 -0.000927 0.120456 0.338833 0.926638 -0.455856 -0.062500 1 0 0 0 0 0 2 13290
-0.002339 -0.000927 0.120456 0.338737 0.926914 -0.455870 -0.062500 1 0 0 0 0 0 2 14275
-0.002339 -0.000927 0.120456 0.338695 0.927045 -0.455858 -0.062500 1 0 0 0 0 0 2 15277
-0.002339 -0.000927 0.120456 0.338676 0.927110 -0.455869 -0.062500 1 0 0 0 0 0 2 16280
-0.002339 -0.000927 0.120456 0.338664 0.927149 -0.455870 -0.062500 1 0 0 0 0 0 2 17296
-0.002320 -0.000932 0.120446 0.073433 0.988865 -0.317173 -0.062500 1 0 0 0 0 0 2 18279
-0.002310 -0.000934 0.120443 0.163726 0.968684 -0.384733 -0.062500 1 0 0 0 0 0 2 19277
-0.002306 -0.000935 0.120441 0.230415 0.953189 -0.419876 -0.062500 1 0 0 0 0 0 2 20277
-0.002303 -0.000936 0.120441 0.265657 0.944786 -0.433303 -0.062500 1 0 0 0 0 0 2 21286
-0.002302 -0.000936 0.120441 0.283390 0.940478 -0.438084 -0.062500 1 0 0 0 0 0 2 22277
-0.002302 -0.000936 0.120441 0.292220 0.938310 -0.439762 -0.062500 1 0 0 0 0 0 2 23278
-0.002301 -0.000936 0.120441 0.296646 0.937213 -0.440352 -0.062500 1 0 0 0 0 0 2 24278
-0.002301 -0.000936 0.120441 0.298848 0.936659 -0.440547 -0.062500 1 0 0 0 0 0 2 25338
-0.002301 -0.000936 0.120441 0.299936 0.936385 -0.440630 -0.062500 1 0 0 0 0 0 2 26340
-0.002301 -0.000936 0.120441 0.300495 0.936249 -0.440644 -0.062500 1 0 0 0 0 0 2 27346
-0.002301 -0.000936 0.120441 0.300755 0.936175 -0.440658 -0.062500 1 0 0 0 0 0 2 28338
-0.002301 -0.000936 0.120441 0.300895 0.936151 -0.440656 -0.062500 1 0 0 0 0 0 2 29350
-0.002301 -0.000936 0.120441 0.300963 0.936136 -0.440668 -0.062500 1 0 0 0 0 0 2 30311
-0.002301 -0.000936 0.120441 0.301005 0.936115 -0.440661 -0.062500 1 0 0 0 0 0 2 31311
-0.002301 -0.000936 0.120441 0.301008 0.936113 -0.440661 -0.062500 1 0 0 0 0 0 2 32311
-0.002301 -0.000936 0.120441 0.301027 0.936119 -0.440660 -0.062500 1 0 0 0 0 0 2 33327
-0.002301 -0.000936 0.120441 0.301041 0.936117 -0.440666 -0.062500 1 0 0 0 0 0 2 34311
-0.002301 -0.000936 0.120441 0.301031 0.936120 -0.440660 -0.062500 1 0 0 0 0 0 2 35310
-0.002301 -0.000936 0.120441 0.301037 0.936097 -0.440667 -0.062500 1 0 0 0 0 0 2 36340
-0.002301 -0.000936 0.120441 0.301030 0.936118 -0.440661 -0.062500 1 0 0 0 0 0 2 37365
-0.002301 -0.000936 0.120441 0.301045 0.936105 -0.440660 -0.062500 1 0 0 0 0 0 2 38341
-0.002301 -0.000936 0.120441 0.301031 0.936119 -0.440660 -0.062500 1 0 0 0 0 0 2 39341
-0.002301 -0.000936 0.120441 0.301033 0.936109 -0.440673 -0.062500 1 0 0 0 0 0 2 40338
-0.002301 -0.000936 0.120441 0.301033 0.936107 -0.440655 -0.062500 1 0 0 0 0 0 2 41372
-0.002301 -0.000936 0.120441 0.301042 0.936116 -0.440666 -0.062500 1 0 0 0 0 0 2 42341
-0.002301 -0.000936 0.120441 0.301031 0.936120 -0.440660 -0.062500 1 0 0 0 0 0 2 43337
-0.002301 -0.000936 0.120441 0.301037 0.936097 -0.440667 -0.062500 1 0 0 0 0 0 2 44333
-0.002301 -0.000936 0.120441 0.301030 0.936118 -0.440661 -0.062500 1 0 0 0 0 0 2 45376
-0.002301 -0.000936 0.120441 0.301045 0.936105 -0.440660 -0.062500 1 0 0 0 0 0 2 46331
-0.002301 -0.000936 0.120441 0.301031 0.936119 -0.440660 -0.062500 1 0 0 0 0 0 2 47331
-0.002301 -0.000936 0.120441 0.301033 0.936109 -0.440673 -0.062500 1 0 0 0 0 0 2 48330
-0.002301 -0.000936 0.120441 0.301033 0.936107 -0.440655 -0.062500 1 0 0 0 0 0 2 49398
-0.002301 -0.000936 0.120441 0.301042 0.936116 -0.440665 -0.062500 1 0 0 0 0 0 2 50335
-0.002301 -0.000936 0.120441 0.301030 0.936120 -0.440660 -0.062500 1 0 0 0 0 0 2 51315
-0.002301 -0.000936 0.120441 0.301037 0.936097 -0.440667 -0.062500 1 0 0 0 0 0 2 52345
-0.002301 -0.000936 0.120441 0.301030 0.936118 -0.440661 -0.062500 1 0 0 0 0 0 2 53379
-0.002301 -0.000936 0.120441 0.301045 0.936105 -0.440659 -0.062500 1 0 0 0 0 0 2 54333
-0.002301 -0.000936 0.120441 0.301031 0.936119 -0.440659 -0.062500 1 0 0 0 0 0 2 55319
-0.002301 -0.000936 0.120441 0.301033 0.936109 -0.440673 -0.062500 1 0 0 0 0 0 2 56331
-0.002301 -0.000936 0.120441 0.301033 0.936107 -0.440655 -0.062500 1 0 0 0 0 0 2 57379
-0.002301 -0.000936 0.120441 0.301041 0.936116 -0.440665 -0.062500 1 0 0 0 0 0 2 58334
-0.002301 -0.000936 0.120441 0.301030 0.936120 -0.440660 -0.062500 1 0 0 0 0 0 2 59316
-0.002301 -0.000936 0.120441 0.301036 0.936097 -0.440667 -0.062500 1 0 0 0 0 0 2 60329
-0.002301 -0.000936 0.120441 0.301030 0.936118 -0.440661 -0.062500 1 0 0 0 0 0 2 61350
-0.002301 -0.000936 0.120441 0.301041 0.936117 -0.440666 -0.062500 1 0 0 0 0 0 2 62334
-0.002301 -0.000936 0.120441 0.301034 0.936108 -0.440654 -0.062500 1 0 0 0 0 0 2 63316
-0.002301 -0.000936 0.120441 0.301033 0.936108 -0.440672 -0.062500 1 0 0 0 0 0 2 64331
-0.002301 -0.000936 0.120441 0.301033 0.936107 -0.440655 -0.062500 1 0 0 0 0 0 2 65384
-0.002301 -0.000936 0.120441 0.301041 0.936116 -0.440665 -0.062500 1 0 0 0 0 0 2 66260
-0.002301 -0.000936 0.120441 0.301030 0.936120 -0.440660 -0.062500 1 0 0 0 0 0 2 67250
-0.002301 -0.000936 0.120441 0.301045 0.936106 -0.440659 -0.062500 1 0 0 0 0 0 2 68259
-0.002301 -0.000936 0.120441 0.301035 0.936107 -0.440673 -0.062500 1 0 0 0 0 0 2 69250
-0.002301 -0.000936 0.120441 0.301033 0.936107 -0.440655 -0.062500 1 0 0 0 0 0 2 70259
-0.002301 -0.000936 0.120441 0.301030 0.936119 -0.440659 -0.062500 1 0 0 0 0 0 2 71250
-0.002301 -0.000936 0.120441 0.301033 0.936109 -0.440673 -0.062500 1 0 0 0 0 0 2 72259
-0.002301 -0.000936 0.120441 0.301033 0.936107 -0.440655 -0.062500 1 0 0 0 0 0 2 73251
-0.002301 -0.000936 0.120441 0.301041 0.936116 -0.440665 -0.062500 1 0 0 0 0 0 2 74265
-0.002301 -0.000936 0.120441 0.301043 0.936117 -0.440667 -0.062500 1 0 0 0 0 0 2 75260
-0.002301 -0.000936 0.120441 0.301034 0.936108 -0.440654 -0.062500 1 0 0 0 0 0 2 76250
-0.002301 -0.000936 0.120441 0.301034 0.936107 -0.440672 -0.062500 1 0 0 0 0 0 2 77260
-0.002301 -0.000936 0.120441 0.301033 0.936107 -0.440655 -0.062500 1 0 0 0 0 0 2 78250
-0.002301 -0.000936 0.120441 0.301042 0.936116 -0.440665 -0.062500 1 0 0 0 0 0 2 79278
-0.002301 -0.000936 0.120441 0.301031 0.936120 -0.440660 -0.062500 1 0 0 0 0 0 2 80259
-0.002301 -0.000936 0.120441 0.301037 0.936097 -0.440666 -0.062500 1 0 0 0 0 0 2 81276
-0.002301 -0.000936 0.120441 0.301030 0.936117 -0.440660 -0.062500 1 0 0 0 0 0 2 82264
-0.002301 -0.000936 0.120441 0.301041 0.936117 -0.440666 -0.062500 1 0 0 0 0 0 2 83253
-0.002301 -0.000936 0.120441 0.301034 0.936108 -0.440654 -0.062500 1 0 0 0 0 0 2 84262
-0.002301 -0.000936 0.120441 0.301034 0.936107 -0.440672 -0.062500 1 0 0 0 0 0 2 85244
-0.002301 -0.000936 0.120441 0.301033 0.936107 -0.440655 -0.062500 1 0 0 0 0 0 2 86267
-0.002301 -0.000936 0.120441 0.301042 0.936116 -0.440665 -0.062500 1 0 0 0 0 0 2 87268
-0.002301 -0.000936 0.120441 0.301031 0.936120 -0.440660 -0.062500 1 0 0 0 0 0 2 88267
-0.002301 -0.000936 0.120441 0.301037 0.936097 -0.440666 -0.062500 1 0 0 0 0 0 2 89284
-0.002301 -0.000936 0.120441 0.301030 0.936117 -0.440660 -0.062500 1 0 0 0 0 0 2 90255
-0.002301 -0.000936 0.120441 0.301041 0.936117 -0.440666 -0.062500 1 0 0 0 0 0 2 91263
-0.002301 -0.000936 0.120441 0.301034 0.936108 -0.440654 -0.062500 1 0 0 0 0 0 2 92260
-0.002301 -0.000936 0.120441 0.301034 0.936107 -0.440672 -0.062500 1 0 0 0 0 0 2 93293
-0.002301 -0.000936 0.120441 0.301029 0.936119 -0.440661 -0.062500 1 0 0 0 0 0 2 94280
-0.002301 -0.000936 0.120441 0.301045 0.936106 -0.440660 -0.062500 1 0 0 0 0 0 2 95279
-0.002301 -0.000936 0.120441 0.301031 0.936119 -0.440660 -0.062500 1 0 0 0 0 0 2 96280
-0.002301 -0.000936 0.120441 0.301033 0.936109 -0.440673 -0.062500 1 0 0 0 0 0 2 97284
-0.002301 -0.000936 0.120441 0.301033 0.936107 -0.440655 -0.062500 1 0 0 0 0 0 2 98275
-0.002301 -0.000936 0.120441 0.301041 0.936116 -0.440666 -0.062500 1 0 0 0 0 0 2 99274
-0.002301 -0.000936 0.120441 0.301034 0.936108 -0.440654 -0.062500 1 0 0 0 0 0 2 100270
-0.002301 -0.000936 0.120441 0.301034 0.936107 -0.440672 -0.062500 1 0 0 0 0 0 2 101319
-0.002301 -0.000936 0.120441 0.301029 0.936119 -0.440661 -0.062500 1 0 0 0 0 0 2 102335
-0.002301 -0.000936 0.120441 0.301044 0.936106 -0.440660 -0.062500 1 0 0 0 0 0 2 103331
-0.002301 -0.000936 0.120441 0.301031 0.936119 -0.440660 -0.062500 1 0 0 0 0 0 2 104337
-0.002301 -0.000936 0.120441 0.301033 0.936109 -0.440673 -0.062500 1 0 0 0 0 0 2 105344
-0.002306 -0.000918 0.120430 0.375751 0.679049 -0.295708 -0.062500 1 0 0 0 0 0 2 106309
-0.002309 -0.000909 0.120427 0.351896 0.765969 -0.366335 -0.062500 1 0 0 0 0 0 2 107311
-0.002311 -0.000904 0.120425 0.333113 0.830595 -0.403058 -0.062500 1 0 0 0 0 0 2 108340
-0.002311 -0.000902 0.120425 0.322805 0.864895 -0.417067 -0.062500 1 0 0 0 0 0 2 109366
-0.002312 -0.000901 0.120425 0.317466 0.882217 -0.422074 -0.062500 1 0 0 0 0 0 2 110355
-0.002312 -0.000900 0.120425 0.314745 0.890877 -0.423841 -0.062500 1 0 0 0 0 0 2 111339
-0.002312 -0.000900 0.120425 0.313370 0.895200 -0.424440 -0.062500 1 0 0 0 0 0 2 112313
-0.002312 -0.000900 0.120425 0.312674 0.897362 -0.424663 -0.062500 1 0 0 0 0 0 2 113347
-0.002312 -0.000900 0.120425 0.312328 0.898447 -0.424726 -0.062500 1 0 0 0 0 0 2 114334
-0.002312 -0.000900 0.120425 0.312151 0.898986 -0.424756 -0.062500 1 0 0 0 0 0 2 115308
-0.002312 -0.000900 0.120425 0.312058 0.899251 -0.424765 -0.062500 1 0 0 0 0 0 2 116308
-0.002312 -0.000900 0.120425 0.312016 0.899381 -0.424772 -0.062500 1 0 0 0 0 0 2 117349
-0.002312 -0.000900 0.120425 0.312008 0.899443 -0.424773 -0.062500 1 0 0 0 0 0 2 118332
-0.002312 -0.000900 0.120425 0.311986 0.899483 -0.424766 -0.062500 1 0 0 0 0 0 2 119330
-0.002312 -0.000900 0.120425 0.311981 0.899497 -0.424772 -0.062500 1 0 0 0 0 0 2 120310
-0.002312 -0.000900 0.120425 0.311985 0.899518 -0.424772 -0.062500 1 0 0 0 0 0 2 121384
-0.002312 -0.000900 0.120425 0.311986 0.899520 -0.424772 -0.062500 1 0 0 0 0 0 2 122336
-0.002312 -0.000900 0.120425 0.311974 0.899523 -0.424766 -0.062500 1 0 0 0 0 0 2 123343
-0.002312 -0.000900 0.120425 0.311985 0.899521 -0.424771 -0.062500 1 0 0 0 0 0 2 124373
-0.002312 -0.000900 0.120425 0.311966 0.899515 -0.424773 -0.062500 1 0 0 0 0 0 2 125371
-0.002312 -0.000900 0.120425 0.311984 0.899520 -0.424772 -0.062500 1 0 0 0 0 0 2 126334
-0.002312 -0.000900 0.120425 0.311974 0.899523 -0.424766 -0.062500 1 0 0 0 0 0 2 127335
-0.002312 -0.000900 0.120425 0.311985 0.899521 -0.424771 -0.062500 1 0 0 0 0 0 2 128307
-0.002312 -0.000900 0.120425 0.311966 0.899514 -0.424773 -0.062500 1 0 0 0 0 0 2 129327
-0.002312 -0.000900 0.120425 0.311984 0.899519 -0.424772 -0.062500 1 0 0 0 0 0 2 130330
-0.002312 -0.000900 0.120425 0.311974 0.899523 -0.424766 -0.062500 1 0 0 0 0 0 2 131309
-0.002312 -0.000900 0.120425 0.311985 0.899520 -0.424771 -0.062500 1 0 0 0 0 0 2 132307
-0.002312 -0.000900 0.120425 0.311966 0.899514 -0.424773 -0.062500 1 0 0 0 0 0 2 133324
-0.002312 -0.000900 0.120425 0.311984 0.899519 -0.424772 -0.062500 1 0 0 0 0 0 2 134304
-0.002312 -0.000900 0.120425 0.311974 0.899523 -0.424766 -0.062500 1 0 0 0 0 0 2 135299
-0.002312 -0.000900 0.120425 0.311985 0.899520 -0.424771 -0.062500 1 0 0 0 0 0 2 136315
-0.002312 -0.000900 0.120425 0.311979 0.899511 -0.424779 -0.062500 1 0 0 0 0 0 2 137365
-0.002312 -0.000900 0.120425 0.311974 0.899522 -0.424767 -0.062500 1 0 0 0 0 0 2 138313
-0.002312 -0.000900 0.120425 0.311973 0.899523 -0.424765 -0.062500 1 0 0 0 0 0 2 139331
-0.002312 -0.000900 0.120425 0.311985 0.899520 -0.424771 -0.062500 1 0 0 0 0 0 2 140315
-0.002312 -0.000900 0.120425 0.311975 0.899523 -0.424786 -0.062500 1 0 0 0 0 0 2 141365
-0.002312 -0.000900 0.120425 0.311973 0.899523 -0.424768 -0.062500 1 0 0 0 0 0 2 142333
-0.002312 -0.000900 0.120425 0.311973 0.899524 -0.424765 -0.062500 1 0 0 0 0 0 2 143314
-0.002312 -0.000900 0.120425 0.311985 0.899521 -0.424771 -0.062500 1 0 0 0 0 0 2 144329
-0.002312 -0.000900 0.120425 0.311978 0.899512 -0.424779 -0.062500 1 0 0 0 0 0 2 145345
-0.002312 -0.000900 0.120425 0.311974 0.899522 -0.424767 -0.062500 1 0 0 0 0 0 2 146336
-0.002312 -0.000900 0.120425 0.311985 0.899520 -0.424772 -0.062500 1 0 0 0 0 0 2 147329
-0.002312 -0.000900 0.120425 0.311975 0.899523 -0.424766 -0.062500 1 0 0 0 0 0 2 148314
-0.002312 -0.000900 0.120425 0.311977 0.899512 -0.424779 -0.062500 1 0 0 0 0 0 2 149391
-0.002312 -0.000900 0.120425 0.311974 0.899522 -0.424767 -0.062500 1 0 0 0 0 0 2 150248
-0.002312 -0.000900 0.120425 0.311985 0.899520 -0.424772 -0.062500 1 0 0 0 0 0 2 151255
-0.002312 -0.000900 0.120425 0.311975 0.899523 -0.424766 -0.062500 1 0 0 0 0 0 2 152247
-0.002317 -0.000881 0.120414 0.386649 0.642588 -0.279699 -0.062500 1 0 0 0 0 0 2 153256
-0.002320 -0.000872 0.120411 0.362802 0.729455 -0.350369 -0.062500 1 0 0 0 0 0 2 154248
-0.002321 -0.000867 0.120410 0.344054 0.794041 -0.387139 -0.062500 1 0 0 0 0 0 2 155257
-0.002322 -0.000865 0.120409 0.333741 0.828327 -0.401162 -0.062500 1 0 0 0 0 0 2 156249
-0.002323 -0.000864 0.120409 0.328391 0.845645 -0.406172 -0.062500 1 0 0 0 0 0 2 157257
-0.002323 -0.000864 0.120409 0.325682 0.854299 -0.407929 -0.062500 1 0 0 0 0 0 2 158257
-0.002323 -0.000863 0.120409 0.324305 0.858632 -0.408536 -0.062500 1 0 0 0 0 0 2 159247
-0.002323 -0.000863 0.120409 0.323612 0.860783 -0.408754 -0.062500 1 0 0 0 0 0 2 160257
-0.002323 -0.000863 0.120409 0.323266 0.861866 -0.408817 -0.062500 1 0 0 0 0 0 2 161247
-0.002323 -0.000863 0.120409 0.323090 0.862404 -0.408847 -0.062500 1 0 0 0 0 0 2 162256
-0.002323 -0.000863 0.120409 0.323005 0.862678 -0.408869 -0.062500 1 0 0 0 0 0 2 163252
-0.002323 -0.000863 0.120409 0.322953 0.862812 -0.408872 -0.062500 1 0 0 0 0 0 2 164252
-0.002323 -0.000863 0.120409 0.322932 0.862877 -0.408866 -0.062500 1 0 0 0 0 0 2 165279
-0.002323 -0.000863 0.120409 0.322923 0.862904 -0.408858 -0.062500 1 0 0 0 0 0 2 166251
-0.002323 -0.000863 0.120409 0.322915 0.862928 -0.408870 -0.062500 1 0 0 0 0 0 2 167267
-0.002323 -0.000863 0.120409 0.322923 0.862938 -0.408865 -0.062500 1 0 0 0 0 0 2 168266
-0.002323 -0.000863 0.120409 0.322925 0.862939 -0.408864 -0.062500 1 0 0 0 0 0 2 169295
-0.002323 -0.000863 0.120409 0.322925 0.862939 -0.408864 -0.062500 1 0 0 0 0 0 2 170266
-0.002323 -0.000863 0.120409 0.322902 0.862945 -0.408871 -0.062500 1 0 0 0 0 0 2 171265
-0.002328 -0.000845 0.120398 0.397547 0.606151 -0.263654 -0.062500 1 0 0 0 0 0 2 172266
-0.002331 -0.000835 0.120395 0.373718 0.692943 -0.334407 -0.062500 1 0 0 0 0 0 2 173243
-0.002332 -0.000831 0.120394 0.354978 0.757504 -0.371202 -0.062500 1 0 0 0 0 0 2 174272
-0.002333 -0.000829 0.120393 0.344667 0.791786 -0.385230 -0.062500 1 0 0 0 0 0 2 175272
-0.002333 -0.000828 0.120393 0.339335 0.809083 -0.390247 -0.062500 1 0 0 0 0 0 2 176272
-0.002334 -0.000827 0.120393 0.336613 0.817748 -0.392009 -0.062500 1 0 0 0 0 0 2 177255
-0.002334 -0.000827 0.120393 0.335242 0.822057 -0.392625 -0.062500 1 0 0 0 0 0 2 178281
-0.002334 -0.000827 0.120393 0.334543 0.824228 -0.392839 -0.062500 1 0 0 0 0 0 2 179279
-0.002334 -0.000826 0.120393 0.334197 0.825314 -0.392902 -0.062500 1 0 0 0 0 0 2 180275
-0.002334 -0.000826 0.120393 0.334024 0.825840 -0.392926 -0.062500 1 0 0 0 0 0 2 181284
-0.002334 -0.000826 0.120393 0.333927 0.826115 -0.392941 -0.062500 1 0 0 0 0 0 2 182272
-0.002334 -0.000826 0.120393 0.333886 0.826246 -0.392949 -0.062500 1 0 0 0 0 0 2 183279
-0.002334 -0.000826 0.120393 0.333865 0.826311 -0.392943 -0.062500 1 0 0 0 0 0 2 184272
-0.002334 -0.000826 0.120393 0.333866 0.826346 -0.392948 -0.062500 1 0 0 0 0 0 2 185314
-0.002334 -0.000826 0.120393 0.333851 0.826362 -0.392949 -0.062500 1 0 0 0 0 0 2 186334
-0.002334 -0.000826 0.120393 0.333854 0.826384 -0.392949 -0.062500 1 0 0 0 0 0 2 187332
-0.002334 -0.000826 0.120393 0.333855 0.826386 -0.392949 -0.062500 1 0 0 0 0 0 2 188308
-0.002334 -0.000826 0.120393 0.333843 0.826389 -0.392943 -0.062500 1 0 0 0 0 0 2 189346
-0.002334 -0.000826 0.120393 0.333846 0.826378 -0.392956 -0.062500 1 0 0 0 0 0 2 190334
-0.002334 -0.000826 0.120393 0.333846 0.826376 -0.392937 -0.062500 1 0 0 0 0 0 2 191308
-0.002334 -0.000826 0.120393 0.333854 0.826385 -0.392948 -0.062500 1 0 0 0 0 0 2 192338
-0.002339 -0.000808 0.120383 0.408421 0.569736 -0.247599 -0.062500 1 0 0 0 0 0 2 193375
-0.002342 -0.000799 0.120379 0.384628 0.656447 -0.318431 -0.062500 1 0 0 0 0 0 2 194333
-0.002343 -0.000794 0.120378 0.365901 0.720970 -0.355245 -0.062500 1 0 0 0 0 0 2 195306
-0.002344 -0.000792 0.120377 0.355592 0.755248 -0.369296 -0.062500 1 0 0 0 0 0 2 196306
-0.002344 -0.000791 0.120377 0.350262 0.772539 -0.374324 -0.062500 1 0 0 0 0 0 2 197339
-0.002345 -0.000790 0.120377 0.347541 0.781199 -0.376071 -0.062500 1 0 0 0 0 0 2 198330
-0.002345 -0.000790 0.120377 0.346167 0.785519 -0.376694 -0.062500 1 0 0 0 0 0 2 199308
-0.002345 -0.000790 0.120377 0.345480 0.787687 -0.376896 -0.062500 1 0 0 0 0 0 2 200306
-0.002345 -0.000790 0.120377 0.345119 0.788755 -0.376972 -0.062500 1 0 0 0 0 0 2 201324
-0.002345 -0.000790 0.120377 0.344948 0.789300 -0.376997 -0.062500 1 0 0 0 0 0 2 202304
-0.002345 -0.000790 0.120377 0.344868 0.789562 -0.377012 -0.062500 1 0 0 0 0 0 2 203333
-0.002345 -0.000790 0.120377 0.344813 0.789706 -0.377021 -0.062500 1 0 0 0 0 0 2 204341
-0.002345 -0.000790 0.120377 0.344791 0.789772 -0.377015 -0.062500 1 0 0 0 0 0 2 205354
-0.002345 -0.000790 0.120377 0.344782 0.789799 -0.377008 -0.062500 1 0 0 0 0 0 2 206338
-0.002345 -0.000790 0.120377 0.344783 0.789832 -0.377013 -0.062500 1 0 0 0 0 0 2 207335
-0.002345 -0.000790 0.120377 0.344776 0.789827 -0.377021 -0.062500 1 0 0 0 0 0 2 208358
-0.002345 -0.000790 0.120377 0.344783 0.789834 -0.377015 -0.062500 1 0 0 0 0 0 2 209366
-0.002345 -0.000790 0.120377 0.344772 0.789838 -0.377007 -0.062500 1 0 0 0 0 0 2 210336
-0.002345 -0.000790 0.120377 0.344775 0.789826 -0.377020 -0.062500 1 0 0 0 0 0 2 211329
-0.002345 -0.000790 0.120377 0.344771 0.789836 -0.377008 -0.062500 1 0 0 0 0 0 2 212333
-0.002345 -0.000790 0.120377 0.344780 0.789846 -0.377020 -0.062500 1 0 0 0 0 0 2 213322
-0.002350 -0.000772 0.120367 0.419302 0.533321 -0.231533 -0.062500 1 0 0 0 0 0 2 214307
-0.002353 -0.000762 0.120363 0.395530 0.619976 -0.302429 -0.062500 1 0 0 0 0 0 2 215305
-0.002354 -0.000758 0.120362 0.376824 0.684473 -0.339292 -0.062500 1 0 0 0 0 0 2 216303
-0.002355 -0.000756 0.120361 0.366517 0.718715 -0.353344 -0.062500 1 0 0 0 0 0 2 217320
-0.002355 -0.000754 0.120361 0.361182 0.736020 -0.358373 -0.062500 1 0 0 0 0 0 2 218299
-0.002356 -0.000754 0.120361 0.358456 0.744659 -0.360124 -0.062500 1 0 0 0 0 0 2 219313
-0.002356 -0.000754 0.120361 0.357090 0.748983 -0.360743 -0.062500 1 0 0 0 0 0 2 220329
-0.002356 -0.000753 0.120361 0.356400 0.751164 -0.360952 -0.062500 1 0 0 0 0 0 2 221368
-0.002356 -0.000753 0.120361 0.356039 0.752232 -0.361029 -0.062500 1 0 0 0 0 0 2 222331
-0.002356 -0.000753 0.120361 0.355872 0.752766 -0.361048 -0.062500 1 0 0 0 0 0 2 223314
-0.002356 -0.000753 0.120361 0.355788 0.753038 -0.361069 -0.062500 1 0 0 0 0 0 2 224326
-0.002356 -0.000753 0.120361 0.355740 0.753160 -0.361065 -0.062500 1 0 0 0 0 0 2 225345
-0.002356 -0.000753 0.120361 0.355715 0.753235 -0.361065 -0.062500 1 0 0 0 0 0 2 226313
-0.002356 -0.000753 0.120361 0.355715 0.753271 -0.361071 -0.062500 1 0 0 0 0 0 2 227326
-0.002356 -0.000753 0.120361 0.355709 0.753297 -0.361065 -0.062500 1 0 0 0 0 0 2 228311
-0.002356 -0.000753 0.120361 0.355706 0.753311 -0.361071 -0.062500 1 0 0 0 0 0 2 229343
-0.002356 -0.000753 0.120361 0.355688 0.753294 -0.361065 -0.062500 1 0 0 0 0 0 2 230310
-0.002356 -0.000753 0.120361 0.355703 0.753310 -0.361071 -0.062500 1 0 0 0 0 0 2 231326
-0.002356 -0.000753 0.120361 0.355693 0.753314 -0.361065 -0.062500 1 0 0 0 0 0 2 232309
-0.002356 -0.000753 0.120361 0.355704 0.753312 -0.361071 -0.062500 1 0 0 0 0 0 2 233363
-0.002356 -0.000753 0.120361 0.355688 0.753294 -0.361065 -0.062500 1 0 0 0 0 0 2 234246
-0.002356 -0.000753 0.120361 0.355703 0.753310 -0.361071 -0.062500 1 0 0 0 0 0 2 235254
-0.002361 -0.000735 0.120351 0.430176 0.496932 -0.215458 -0.062500 1 0 0 0 0 0 2 236245
-0.002364 -0.000726 0.120347 0.406439 0.583519 -0.286420 -0.062500 1 0 0 0 0 0 2 237254
-0.002365 -0.000721 0.120346 0.387730 0.647962 -0.323314 -0.062500 1 0 0 0 0 0 2 238246
-0.002366 -0.000719 0.120345 0.377432 0.682206 -0.337384 -0.062500 1 0 0 0 0 0 2 239254
-0.002366 -0.000718 0.120345 0.372099 0.699504 -0.342402 -0.062500 1 0 0 0 0 0 2 240245
-0.002366 -0.000717 0.120345 0.369383 0.708149 -0.344170 -0.062500 1 0 0 0 0 0 2 241253
-0.002367 -0.000717 0.120345 0.368007 0.712476 -0.344785 -0.062500 1 0 0 0 0 0 2 242255
-0.002367 -0.000717 0.120345 0.367311 0.714636 -0.344996 -0.062500 1 0 0 0 0 0 2 243245
-0.002367 -0.000717 0.120345 0.366966 0.715719 -0.345059 -0.062500 1 0 0 0 0 0 2 244254
-0.002367 -0.000717 0.120345 0.366789 0.716257 -0.345091 -0.062500 1 0 0 0 0 0 2 245245
-0.002367 -0.000717 0.120345 0.366708 0.716518 -0.345107 -0.062500 1 0 0 0 0 0 2 246253
-0.002367 -0.000717 0.120345 0.366657 0.716651 -0.345109 -0.062500 1 0 0 0 0 0 2 247264
-0.002367 -0.000717 0.120345 0.366632 0.716727 -0.345109 -0.062500 1 0 0 0 0 0 2 248257
-0.002367 -0.000717 0.120345 0.366623 0.716755 -0.345102 -0.062500 1 0 0 0 0 0 2 249253
-0.002367 -0.000717 0.120345 0.366627 0.716776 -0.345101 -0.062500 1 0 0 0 0 0 2 250254
-0.002367 -0.000717 0.120345 0.366616 0.716781 -0.345114 -0.062500 1 0 0 0 0 0 2 251261
-0.002367 -0.000717 0.120345 0.366624 0.716790 -0.345109 -0.062500 1 0 0 0 0 0 2 252239
-0.002367 -0.000717 0.120345 0.366613 0.716793 -0.345102 -0.062500 1 0 0 0 0 0 2 253278
-0.002367 -0.000717 0.120345 0.366624 0.716791 -0.345107 -0.062500 1 0 0 0 0 0 2 254260
-0.002367 -0.000717 0.120345 0.366617 0.716782 -0.345115 -0.062500 1 0 0 0 0 0 2 255264
-0.002367 -0.000717 0.120345 0.366612 0.716792 -0.345102 -0.062500 1 0 0 0 0 0 2 256262
-0.002367 -0.000717 0.120345 0.366620 0.716802 -0.345114 -0.062500 1 0 0 0 0 0 2 257283
-0.002367 -0.000717 0.120345 0.366613 0.716795 -0.345102 -0.062500 1 0 0 0 0 0 2 258271
-0.002367 -0.000717 0.120345 0.366616 0.716782 -0.345115 -0.062500 1 0 0 0 0 0 2 259252
-0.002367 -0.000717 0.120345 0.366612 0.716792 -0.345103 -0.062500 1 0 0 0 0 0 2 260271
-0.002367 -0.000717 0.120345 0.366624 0.716790 -0.345107 -0.062500 1 0 0 0 0 0 2 261304
-0.002367 -0.000717 0.120345 0.366613 0.716793 -0.345101 -0.062500 1 0 0 0 0 0 2 262254
-0.002367 -0.000717 0.120345 0.366612 0.716794 -0.345121 -0.062500 1 0 0 0 0 0 2 263276
-0.002367 -0.000717 0.120345 0.366612 0.716794 -0.345103 -0.062500 1 0 0 0 0 0 2 264272
-0.002367 -0.000717 0.120345 0.366624 0.716791 -0.345108 -0.062500 1 0 0 0 0 0 2 265279
-0.002367 -0.000717 0.120345 0.366613 0.716793 -0.345102 -0.062500 1 0 0 0 0 0 2 266270
-0.002367 -0.000717 0.120345 0.366616 0.716782 -0.345114 -0.062500 1 0 0 0 0 0 2 267270
-0.002367 -0.000717 0.120345 0.366612 0.716792 -0.345102 -0.062500 1 0 0 0 0 0 2 268272
-0.002367 -0.000717 0.120345 0.366620 0.716802 -0.345114 -0.062500 1 0 0 0 0 0 2 269249
-0.002367 -0.000717 0.120345 0.366613 0.716795 -0.345102 -0.062500 1 0 0 0 0 0 2 270329
-0.002367 -0.000717 0.120345 0.366616 0.716782 -0.345115 -0.062500 1 0 0 0 0 0 2 271329
-0.002367 -0.000717 0.120345 0.366612 0.716792 -0.345103 -0.062500 1 0 0 0 0 0 2 272305
-0.002367 -0.000717 0.120345 0.366624 0.716790 -0.345107 -0.062500 1 0 0 0 0 0 2 273320
-0.002367 -0.000717 0.120345 0.366613 0.716793 -0.345101 -0.062500 1 0 0 0 0 0 2 274335
-0.002367 -0.000717 0.120345 0.366612 0.716794 -0.345121 -0.062500 1 0 0 0 0 0 2 275361
-0.002367 -0.000717 0.120345 0.366611 0.716794 -0.345103 -0.062500 1 0 0 0 0 0 2 276329
-0.002367 -0.000717 0.120345 0.366623 0.716791 -0.345108 -0.062500 1 0 0 0 0 0 2 277352
-0.002367 -0.000717 0.120345 0.366613 0.716793 -0.345102 -0.062500 1 0 0 0 0 0 2 278328
-0.002367 -0.000717 0.120345 0.366616 0.716782 -0.345114 -0.062500 1 0 0 0 0 0 2 279326
-0.002367 -0.000717 0.120345 0.366612 0.716792 -0.345102 -0.062500 1 0 0 0 0 0 2 280332
-0.002367 -0.000717 0.120345 0.366620 0.716802 -0.345114 -0.062500 1 0 0 0 0 0 2 281337
-0.002367 -0.000717 0.120345 0.366612 0.716795 -0.345102 -0.062500 1 0 0 0 0 0 2 282303
-0.002367 -0.000717 0.120345 0.366624 0.716791 -0.345107 -0.062500 1 0 0 0 0 0 2 283301
-0.002367 -0.000717 0.120345 0.366605 0.716785 -0.345109 -0.062500 1 0 0 0 0 0 2 284302
-0.002372 -0.000698 0.120335 0.441059 0.460543 -0.199370 -0.062500 1 0 0 0 0 0 2 285318
-0.002375 -0.000689 0.120331 0.417325 0.547068 -0.270398 -0.062500 1 0 0 0 0 0 2 286302
-0.002376 -0.000685 0.120330 0.398631 0.611496 -0.307328 -0.062500 1 0 0 0 0 0 2 287301
-0.002377 -0.000683 0.120329 0.388350 0.645723 -0.321404 -0.062500 1 0 0 0 0 0 2 288338
-0.002377 -0.000681 0.120329 0.383021 0.663015 -0.326431 -0.062500 1 0 0 0 0 0 2 289348
-0.002377 -0.000681 0.120329 0.380298 0.671648 -0.328190 -0.062500 1 0 0 0 0 0 2 290310
-0.002377 -0.000681 0.120329 0.378922 0.675973 -0.328806 -0.062500 1 0 0 0 0 0 2 291339
-0.002377 -0.000680 0.120329 0.378226 0.678131 -0.329017 -0.062500 1 0 0 0 0 0 2 292333
-0.002378 -0.000680 0.120329 0.377869 0.679217 -0.329095 -0.062500 1 0 0 0 0 0 2 293374
-0.002378 -0.000680 0.120329 0.377703 0.679751 -0.329115 -0.062500 1 0 0 0 0 0 2 294326
-0.002378 -0.000680 0.120329 0.377620 0.680024 -0.329136 -0.062500 1 0 0 0 0 0 2 295303
-0.002378 -0.000680 0.120329 0.377568 0.680158 -0.329139 -0.062500 1 0 0 0 0 0 2 296326
-0.002378 -0.000680 0.120329 0.377546 0.680223 -0.329133 -0.062500 1 0 0 0 0 0 2 297320
-0.002378 -0.000680 0.120329 0.377534 0.680261 -0.329132 -0.062500 1 0 0 0 0 0 2 298302
-0.002378 -0.000680 0.120329 0.377541 0.680272 -0.329125 -0.062500 1 0 0 0 0 0 2 299303
-0.002378 -0.000680 0.120329 0.377539 0.680284 -0.329130 -0.062500 1 0 0 0 0 0 2 300300
-0.002378 -0.000680 0.120329 0.377528 0.680288 -0.329145 -0.062500 1 0 0 0 0 0 2 301319
-0.002378 -0.000680 0.120329 0.377526 0.680288 -0.329126 -0.062500 1 0 0 0 0 0 2 302302
-0.002378 -0.000680 0.120329 0.377535 0.680297 -0.329137 -0.062500 1 0 0 0 0 0 2 303313
-0.002378 -0.000680 0.120329 0.377540 0.680286 -0.329132 -0.062500 1 0 0 0 0 0 2 304325
-0.002378 -0.000680 0.120329 0.377517 0.680291 -0.329139 -0.062500 1 0 0 0 0 0 2 305369
-0.002378 -0.000680 0.120329 0.377534 0.680297 -0.329139 -0.062500 1 0 0 0 0 0 2 306324
-0.002378 -0.000680 0.120329 0.377527 0.680289 -0.329126 -0.062500 1 0 0 0 0 0 2 307310
-0.002378 -0.000680 0.120329 0.377535 0.680297 -0.329137 -0.062500 1 0 0 0 0 0 2 308323
-0.002378 -0.000680 0.120329 0.377519 0.680280 -0.329133 -0.062500 1 0 0 0 0 0 2 309342
-0.002378 -0.000680 0.120329 0.377534 0.680296 -0.329138 -0.062500 1 0 0 0 0 0 2 310309
-0.002378 -0.000680 0.120329 0.377524 0.680301 -0.329133 -0.062500 1 0 0 0 0 0 2 311323
-0.002378 -0.000680 0.120329 0.377538 0.680287 -0.329132 -0.062500 1 0 0 0 0 0 2 312308
-0.002378 -0.000680 0.120329 0.377516 0.680291 -0.329139 -0.062500 1 0 0 0 0 0 2 313340
-0.002378 -0.000680 0.120329 0.377537 0.680285 -0.329132 -0.062500 1 0 0 0 0 0 2 314307
-0.002378 -0.000680 0.120329 0.377524 0.680299 -0.329132 -0.062500 1 0 0 0 0 0 2 315321
-0.002378 -0.000680 0.120329 0.377535 0.680298 -0.329138 -0.062500 1 0 0 0 0 0 2 316307
-0.002378 -0.000680 0.120329 0.377519 0.680281 -0.329133 -0.062500 1 0 0 0 0 0 2 317361
-0.002378 -0.000680 0.120329 0.377534 0.680296 -0.329138 -0.062500 1 0 0 0 0 0 2 318243
-0.002378 -0.000680 0.120329 0.377527 0.680289 -0.329126 -0.062500 1 0 0 0 0 0 2 319251
-0.002378 -0.000680 0.120329 0.377535 0.680297 -0.329137 -0.062500 1 0 0 0 0 0 2 320241
-0.002378 -0.000680 0.120329 0.377519 0.680280 -0.329133 -0.062500 1 0 0 0 0 0 2 321254
-0.002378 -0.000680 0.120329 0.377534 0.680296 -0.329138 -0.062500 1 0 0 0 0 0 2 322242
-0.002378 -0.000680 0.120329 0.377524 0.680301 -0.329133 -0.062500 1 0 0 0 0 0 2 323242
-0.002378 -0.000680 0.120329 0.377538 0.680287 -0.329131 -0.062500 1 0 0 0 0 0 2 324251
-0.002378 -0.000680 0.120329 0.377516 0.680291 -0.329139 -0.062500 1 0 0 0 0 0 2 325252
-0.002378 -0.000680 0.120329 0.377537 0.680285 -0.329132 -0.062500 1 0 0 0 0 0 2 326242
-0.002378 -0.000680 0.120329 0.377524 0.680299 -0.329132 -0.062500 1 0 0 0 0 0 2 327250
-0.002378 -0.000680 0.120329 0.377535 0.680298 -0.329138 -0.062500 1 0 0 0 0 0 2 328242
-0.002378 -0.000680 0.120329 0.377527 0.680289 -0.329126 -0.062500 1 0 0 0 0 0 2 329250
-0.002378 -0.000680 0.120329 0.377527 0.680288 -0.329144 -0.062500 1 0 0 0 0 0 2 330242
-0.002378 -0.000680 0.120329 0.377526 0.680288 -0.329126 -0.062500 1 0 0 0 0 0 2 331249
-0.002378 -0.000680 0.120329 0.377535 0.680297 -0.329137 -0.062500 1 0 0 0 0 0 2 332251
-0.002378 -0.000680 0.120329 0.377524 0.680301 -0.329132 -0.062500 1 0 0 0 0 0 2 333247
-0.002378 -0.000680 0.120329 0.377530 0.680278 -0.329138 -0.062500 1 0 0 0 0 0 2 334256
-0.002378 -0.000680 0.120329 0.377523 0.680299 -0.329133 -0.062500 1 0 0 0 0 0 2 335255
-0.002378 -0.000680 0.120329 0.377538 0.680286 -0.329131 -0.062500 1 0 0 0 0 0 2 336256
-0.002378 -0.000680 0.120329 0.377524 0.680300 -0.329131 -0.062500 1 0 0 0 0 0 2 337239
-0.002378 -0.000680 0.120329 0.377527 0.680290 -0.329145 -0.062500 1 0 0 0 0 0 2 338254
-0.002378 -0.000680 0.120329 0.377526 0.680288 -0.329127 -0.062500 1 0 0 0 0 0 2 339230
-0.002378 -0.000680 0.120329 0.377535 0.680297 -0.329138 -0.062500 1 0 0 0 0 0 2 340258
-0.002378 -0.000680 0.120329 0.377527 0.680289 -0.329126 -0.062500 1 0 0 0 0 0 2 341258
-0.002378 -0.000680 0.120329 0.377527 0.680288 -0.329144 -0.062500 1 0 0 0 0 0 2 342252
-0.002378 -0.000680 0.120329 0.377526 0.680288 -0.329126 -0.062500 1 0 0 0 0 0 2 343257
-0.002378 -0.000680 0.120329 0.377535 0.680297 -0.329137 -0.062500 1 0 0 0 0 0 2 344259
-0.002378 -0.000680 0.120329 0.377536 0.680298 -0.329139 -0.062500 1 0 0 0 0 0 2 345248
-0.002378 -0.000680 0.120329 0.377520 0.680280 -0.329133 -0.062500 1 0 0 0 0 0 2 346263
-0.002378 -0.000680 0.120329 0.377522 0.680299 -0.329132 -0.062500 1 0 0 0 0 0 2 347262
-0.002378 -0.000680 0.120329 0.377538 0.680286 -0.329131 -0.062500 1 0 0 0 0 0 2 348262
-0.002378 -0.000680 0.120329 0.377537 0.680297 -0.329138 -0.062500 1 0 0 0 0 0 2 349256
-0.002378 -0.000680 0.120329 0.377516 0.680292 -0.329140 -0.062500 1 0 0 0 0 0 2 350258
-0.002378 -0.000680 0.120329 0.377525 0.680288 -0.329126 -0.062500 1 0 0 0 0 0 2 351256
-0.002378 -0.000680 0.120329 0.377535 0.680297 -0.329137 -0.062500 1 0 0 0 0 0 2 352248
-0.002378 -0.000680 0.120329 0.377540 0.680286 -0.329132 -0.062500 1 0 0 0 0 0 2 353228
-0.002378 -0.000680 0.120329 0.377516 0.680291 -0.329139 -0.062500 1 0 0 0 0 0 2 354255
-0.002378 -0.000680 0.120329 0.377537 0.680285 -0.329132 -0.062500 1 0 0 0 0 0 2 355258
-0.002378 -0.000680 0.120329 0.377524 0.680299 -0.329132 -0.062500 1 0 0 0 0 0 2 356257
-0.002378 -0.000680 0.120329 0.377535 0.680298 -0.329138 -0.062500 1 0 0 0 0 0 2 357258
-0.002378 -0.000680 0.120329 0.377519 0.680280 -0.329133 -0.062500 1 0 0 0 0 0 2 358330
-0.002378 -0.000680 0.120329 0.377534 0.680296 -0.329138 -0.062500 1 0 0 0 0 0 2 359337
-0.002378 -0.000680 0.120329 0.377527 0.680289 -0.329126 -0.062500 1 0 0 0 0 0 2 360309
-0.002378 -0.000680 0.120329 0.377535 0.680297 -0.329137 -0.062500 1 0 0 0 0 0 2 361342
-0.002378 -0.000680 0.120329 0.377516 0.680292 -0.329139 -0.062500 1 0 0 0 0 0 2 362330
-0.002378 -0.000680 0.120329 0.377537 0.680286 -0.329132 -0.062500 1 0 0 0 0 0 2 363321
-0.002378 -0.000680 0.120329 0.377524 0.680299 -0.329132 -0.062500 1 0 0 0 0 0 2 364332
-0.002378 -0.000680 0.120329 0.377538 0.680286 -0.329131 -0.062500 1 0 0 0 0 0 2 365368
-0.002378 -0.000680 0.120329 0.377516 0.680291 -0.329139 -0.062500 1 0 0 0 0 0 2 366327
-0.002378 -0.000680 0.120329 0.377534 0.680297 -0.329139 -0.062500 1 0 0 0 0 0 2 367300
-0.002378 -0.000680 0.120329 0.377527 0.680289 -0.329126 -0.062500 1 0 0 0 0 0 2 368301
-0.002378 -0.000680 0.120329 0.377535 0.680297 -0.329137 -0.062500 1 0 0 0 0 0 2 369318
-0.002378 -0.000680 0.120329 0.377527 0.680289 -0.329126 -0.062500 1 0 0 0 0 0 2 370298
-0.002378 -0.000680 0.120329 0.377527 0.680288 -0.329144 -0.062500 1 0 0 0 0 0 2 371299
-0.002378 -0.000680 0.120329 0.377526 0.680288 -0.329126 -0.062500 1 0 0 0 0 0 2 372300
-0.002378 -0.000680 0.120329 0.377535 0.680297 -0.329137 -0.062500 1 0 0 0 0 0 2 373374
-0.002378 -0.000680 0.120329 0.377524 0.680301 -0.329132 -0.062500 1 0 0 0 0 0 2 374329
-0.002378 -0.000680 0.120329 0.377530 0.680278 -0.329138 -0.062500 1 0 0 0 0 0 2 375339
-0.002378 -0.000680 0.120329 0.377523 0.680299 -0.329132 -0.062500 1 0 0 0 0 0 2 376310
-0.002378 -0.000680 0.120329 0.377538 0.680286 -0.329131 -0.062500 1 0 0 0 0 0 2 377366
-0.002378 -0.000680 0.120329 0.377524 0.680300 -0.329131 -0.062500 1 0 0 0 0 0 2 378330
-0.002378 -0.000680 0.120329 0.377527 0.680290 -0.329145 -0.062500 1 0 0 0 0 0 2 379300
-0.002378 -0.000680 0.120329 0.377526 0.680288 -0.329127 -0.062500 1 0 0 0 0 0 2 380300
-0.002378 -0.000680 0.120329 0.377535 0.680297 -0.329137 -0.062500 1 0 0 0 0 0 2 381316
-0.002378 -0.000680 0.120329 0.377527 0.680289 -0.329126 -0.062500 1 0 0 0 0 0 2 382299
-0.002378 -0.000680 0.120329 0.377527 0.680288 -0.329144 -0.062500 1 0 0 0 0 0 2 383299
-0.002378 -0.000680 0.120329 0.377523 0.680300 -0.329133 -0.062500 1 0 0 0 0 0 2 384322
-0.002378 -0.000680 0.120329 0.377538 0.680287 -0.329132 -0.062500 1 0 0 0 0 0 2 385337
-0.002378 -0.000680 0.120329 0.377524 0.680300 -0.329132 -0.062500 1 0 0 0 0 0 2 386299
-0.002378 -0.000680 0.120329 0.377530 0.680278 -0.329138 -0.062500 1 0 0 0 0 0 2 387310
-0.002378 -0.000680 0.120329 0.377523 0.680298 -0.329132 -0.062500 1 0 0 0 0 0 2 388322
-0.002378 -0.000680 0.120329 0.377534 0.680298 -0.329138 -0.062500 1 0 0 0 0 0 2 389358
-0.002378 -0.000680 0.120329 0.377527 0.680289 -0.329126 -0.062500 1 0 0 0 0 0 2 390325
-0.002378 -0.000680 0.120329 0.377527 0.680288 -0.329144 -0.062500 1 0 0 0 0 0 2 391309
-0.002378 -0.000680 0.120329 0.377526 0.680288 -0.329126 -0.062500 1 0 0 0 0 0 2 392308
-0.002378 -0.000680 0.120329 0.377535 0.680297 -0.329137 -0.062500 1 0 0 0 0 0 2 393341
-0.002378 -0.000680 0.120329 0.377540 0.680286 -0.329132 -0.062500 1 0 0 0 0 0 2 394307
-0.002378 -0.000680 0.120329 0.377516 0.680291 -0.329139 -0.062500 1 0 0 0 0 0 2 395322
-0.002378 -0.000680 0.120329 0.377534 0.680297 -0.329139 -0.062500 1 0 0 0 0 0 2 396305
-0.002378 -0.000680 0.120329 0.377527 0.680289 -0.329126 -0.062500 1 0 0 0 0 0 2 397340
-0.002378 -0.000680 0.120329 0.377535 0.680297 -0.329137 -0.062500 1 0 0 0 0 0 2 398306
-0.002378 -0.000680 0.120329 0.377519 0.680280 -0.329133 -0.062500 1 0 0 0 0 0 2 399321
-0.002378 -0.000680 0.120329 0.377534 0.680296 -0.329138 -0.062500 1 0 0 0 0 0 2 400305
-0.002378 -0.000680 0.120329 0.377524 0.680301 -0.329133 -0.062500 1 0 0 0 0 0 2 401358
-0.002378 -0.000680 0.120329 0.377538 0.680287 -0.329132 -0.062500 1 0 0 0 0 0 2 402240
-0.002378 -0.000680 0.120329 0.377516 0.680291 -0.329139 -0.062500 1 0 0 0 0 0 2 403249
-0.002378 -0.000680 0.120329 0.377537 0.680285 -0.329132 -0.062500 1 0 0 0 0 0 2 404238
-0.002378 -0.000680 0.120329 0.377524 0.680299 -0.329132 -0.062500 1 0 0 0 0 0 2 405248
-0.002378 -0.000680 0.120329 0.377535 0.680298 -0.329138 -0.062500 1 0 0 0 0 0 2 406239
-0.002378 -0.000680 0.120329 0.377527 0.680289 -0.329126 -0.062500 1 0 0 0 0 0 2 407248
-0.002378 -0.000680 0.120329 0.377527 0.680289 -0.329144 -0.062500 1 0 0 0 0 0 2 408240
-0.002378 -0.000680 0.120329 0.377526 0.680288 -0.329127 -0.062500 1 0 0 0 0 0 2 409240
-0.002378 -0.000680 0.120329 0.377535 0.680297 -0.329137 -0.062500 1 0 0 0 0 0 2 410248
-0.002378 -0.000680 0.120329 0.377528 0.680289 -0.329126 -0.062500 1 0 0 0 0 0 2 411239
-0.002378 -0.000680 0.120329 0.377527 0.680288 -0.329144 -0.062500 1 0 0 0 0 0 2 412249
-0.002378 -0.000680 0.120329 0.377523 0.680300 -0.329133 -0.062500 1 0 0 0 0 0 2 413239
-0.002378 -0.000680 0.120329 0.377538 0.680287 -0.329132 -0.062500 1 0 0 0 0 0 2 414249
-0.002378 -0.000680 0.120329 0.377524 0.680300 -0.329132 -0.062500 1 0 0 0 0 0 2 415243
-0.002378 -0.000680 0.120329 0.377530 0.680278 -0.329138 -0.062500 1 0 0 0 0 0 2 416247
-0.002378 -0.000680 0.120329 0.377523 0.680298 -0.329132 -0.062500 1 0 0 0 0 0 2 417261
-0.002378 -0.000680 0.120329 0.377535 0.680298 -0.329138 -0.062500 1 0 0 0 0 0 2 418240
-0.002378 -0.000680 0.120329 0.377527 0.680289 -0.329126 -0.062500 1 0 0 0 0 0 2 419243
-0.002378 -0.000680 0.120329 0.377527 0.680288 -0.329144 -0.062500 1 0 0 0 0 0 2 420259
-0.002378 -0.000680 0.120329 0.377526 0.680288 -0.329126 -0.062500 1 0 0 0 0 0 2 421261
-0.002378 -0.000680 0.120329 0.377535 0.680297 -0.329137 -0.062500 1 0 0 0 0 0 2 422257
-0.002378 -0.000680 0.120329 0.377524 0.680301 -0.329132 -0.062500 1 0 0 0 0 0 2 423257
-0.002378 -0.000680 0.120329 0.377530 0.680278 -0.329138 -0.062500 1 0 0 0 0 0 2 424256
-0.002378 -0.000680 0.120329 0.377523 0.680299 -0.329133 -0.062500 1 0 0 0 0 0 2 425230
-0.002378 -0.000680 0.120329 0.377538 0.680286 -0.329131 -0.062500 1 0 0 0 0 0 2 426254
-0.002378 -0.000680 0.120329 0.377524 0.680300 -0.329132 -0.062500 1 0 0 0 0 0 2 427255
-0.002378 -0.000680 0.120329 0.377527 0.680290 -0.329145 -0.062500 1 0 0 0 0 0 2 428256
-0.002378 -0.000680 0.120329 0.377526 0.680288 -0.329127 -0.062500 1 0 0 0 0 0 2 429256
-0.002378 -0.000680 0.120329 0.377535 0.680297 -0.329138 -0.062500 1 0 0 0 0 0 2 430263
-0.002378 -0.000680 0.120329 0.377527 0.680289 -0.329126 -0.062500 1 0 0 0 0 0 2 431258
-0.002378 -0.000680 0.120329 0.377527 0.680288 -0.329144 -0.062500 1 0 0 0 0 0 2 432243
-0.002378 -0.000680 0.120329 0.377526 0.680288 -0.329126 -0.062500 1 0 0 0 0 0 2 433225
-0.002378 -0.000680 0.120329 0.377535 0.680297 -0.329137 -0.062500 1 0 0 0 0 0 2 434253
-0.002378 -0.000680 0.120329 0.377536 0.680298 -0.329139 -0.062500 1 0 0 0 0 0 2 435255
-0.002378 -0.000680 0.120329 0.377519 0.680280 -0.329133 -0.062500 1 0 0 0 0 0 2 436254
-0.002378 -0.000680 0.120329 0.377522 0.680299 -0.329132 -0.062500 1 0 0 0 0 0 2 437253
-0.002378 -0.000680 0.120329 0.377538 0.680286 -0.329131 -0.062500 1 0 0 0 0 0 2 438254
-0.002378 -0.000680 0.120329 0.377537 0.680297 -0.329138 -0.062500 1 0 0 0 0 0 2 439261
-0.002378 -0.000680 0.120329 0.377516 0.680292 -0.329140 -0.062500 1 0 0 0 0 0 2 440256
-0.002378 -0.000680 0.120329 0.377525 0.680288 -0.329126 -0.062500 1 0 0 0 0 0 2 441253
-0.002378 -0.000680 0.120329 0.377535 0.680297 -0.329137 -0.062500 1 0 0 0 0 0 2 442248
-0.002378 -0.000680 0.120329 0.377539 0.680286 -0.329132 -0.062500 1 0 0 0 0 0 2 443257
-0.002378 -0.000680 0.120329 0.377516 0.680291 -0.329139 -0.062500 1 0 0 0 0 0 2 444255
-0.002378 -0.000680 0.120329 0.377537 0.680285 -0.329132 -0.062500 1 0 0 0 0 0 2 445253
-0.002378 -0.000680 0.120329 0.377524 0.680299 -0.329132 -0.062500 1 0 0 0 0 0 2 446254
-0.002378 -0.000680 0.120329 0.377535 0.680298 -0.329138 -0.062500 1 0 0 0 0 0 2 447248
-0.002378 -0.000680 0.120329 0.377528 0.680289 -0.329126 -0.062500 1 0 0 0 0 0 2 448254
-0.002378 -0.000680 0.120329 0.377527 0.680288 -0.329144 -0.062500 1 0 0 0 0 0 2 449253
-0.002378 -0.000680 0.120329 0.377527 0.680288 -0.329126 -0.062500 1 0 0 0 0 0 2 450323
-0.002378 -0.000680 0.120329 0.377535 0.680297 -0.329137 -0.062500 1 0 0 0 0 0 2 451321
-0.002378 -0.000680 0.120329 0.377524 0.680301 -0.329132 -0.062500 1 0 0 0 0 0 2 452332
-0.002378 -0.000680 0.120329 0.377530 0.680278 -0.329138 -0.062500 1 0 0 0 0 0 2 453369
-0.002378 -0.000680 0.120329 0.377523 0.680299 -0.329133 -0.062500 1 0 0 0 0 0 2 454325
-0.002378 -0.000680 0.120329 0.377538 0.680286 -0.329131 -0.062500 1 0 0 0 0 0 2 455294
-0.002378 -0.000680 0.120329 0.377524 0.680300 -0.329132 -0.062500 1 0 0 0 0 0 2 456322
-0.002378 -0.000680 0.120329 0.377527 0.680290 -0.329145 -0.062500 1 0 0 0 0 0 2 457355
-0.002378 -0.000680 0.120329 0.377526 0.680288 -0.329127 -0.062500 1 0 0 0 0 0 2 458326
-0.002378 -0.000680 0.120329 0.377535 0.680297 -0.329138 -0.062500 1 0 0 0 0 0 2 459321
-0.002378 -0.000680 0.120329 0.377527 0.680289 -0.329126 -0.062500 1 0 0 0 0 0 2 460335
-0.002378 -0.000680 0.120329 0.377527 0.680288 -0.329144 -0.062500 1 0 0 0 0 0 2 461338
-0.002378 -0.000680 0.120329 0.377526 0.680288 -0.329126 -0.062500 1 0 0 0 0 0 2 462299
-0.002378 -0.000680 0.120329 0.377535 0.680297 -0.329137 -0.062500 1 0 0 0 0 0 2 463329
-0.002378 -0.000680 0.120329 0.377524 0.680301 -0.329132 -0.062500 1 0 0 0 0 0 2 464323
-0.002378 -0.000680 0.120329 0.377530 0.680278 -0.329138 -0.062500 1 0 0 0 0 0 2 465313
-0.002378 -0.000680 0.120329 0.377523 0.680298 -0.329133 -0.062500 1 0 0 0 0 0 2 466299
-0.002378 -0.000680 0.120329 0.377538 0.680286 -0.329131 -0.062500 1 0 0 0 0 0 2 467319
-0.002378 -0.000680 0.120329 0.377524 0.680299 -0.329131 -0.062500 1 0 0 0 0 0 2 468298
-0.002378 -0.000680 0.120329 0.377527 0.680290 -0.329145 -0.062500 1 0 0 0 0 0 2 469312
-0.002378 -0.000680 0.120329 0.377526 0.680288 -0.329127 -0.062500 1 0 0 0 0 0 2 470307
-0.002378 -0.000680 0.120329 0.377535 0.680297 -0.329138 -0.062500 1 0 0 0 0 0 2 471321
-0.002378 -0.000680 0.120329 0.377527 0.680289 -0.329126 -0.062500 1 0 0 0 0 0 2 472304
-0.002378 -0.000680 0.120329 0.377527 0.680288 -0.329144 -0.062500 1 0 0 0 0 0 2 473360
-0.002378 -0.000680 0.120329 0.377523 0.680300 -0.329133 -0.062500 1 0 0 0 0 0 2 474415
-0.002378 -0.000680 0.120329 0.377538 0.680287 -0.329132 -0.062500 1 0 0 0 0 0 2 475320
-0.002378 -0.000680 0.120329 0.377524 0.680300 -0.329132 -0.062500 1 0 0 0 0 0 2 476320
-0.002378 -0.000680 0.120329 0.377530 0.680278 -0.329138 -0.062500 1 0 0 0 0 0 2 477340
-0.002378 -0.000680 0.120329 0.377523 0.680298 -0.329132 -0.062500 1 0 0 0 0 0 2 478320
-0.002378 -0.000680 0.120329 0.377534 0.680298 -0.329138 -0.062500 1 0 0 0 0 0 2 479304
-0.002378 -0.000680 0.120329 0.377527 0.680289 -0.329126 -0.062500 1 0 0 0 0 0 2 480342
-0.002378 -0.000680 0.120329 0.377527 0.680288 -0.329144 -0.062500 1 0 0 0 0 0 2 481335
-0.002378 -0.000680 0.120329 0.377526 0.680288 -0.329126 -0.062500 1 0 0 0 0 0 2 482320
-0.002378 -0.000680 0.120329 0.377535 0.680297 -0.329137 -0.062500 1 0 0 0 0 0 2 483302
-0.002378 -0.000680 0.120329 0.377540 0.680286 -0.329132 -0.062500 1 0 0 0 0 0 2 484317
-0.002378 -0.000680 0.120329 0.377516 0.680291 -0.329139 -0.062500 1 0 0 0 0 0 2 485354
-0.002378 -0.000680 0.120329 0.377522 0.680300 -0.329133 -0.062500 1 0 0 0 0 0 2 486247
-0.002378 -0.000680 0.120329 0.377538 0.680286 -0.329131 -0.062500 1 0 0 0 0 0 2 487236
-0.002378 -0.000680 0.120329 0.377536 0.680297 -0.329138 -0.062500 1 0 0 0 0 0 2 488245
-0.002378 -0.000680 0.120329 0.377528 0.680289 -0.329126 -0.062500 1 0 0 0 0 0 2 489237
-0.002378 -0.000680 0.120329 0.377527 0.680288 -0.329144 -0.062500 1 0 0 0 0 0 2 490245
-0.002378 -0.000680 0.120329 0.377523 0.680300 -0.329133 -0.062500 1 0 0 0 0 0 2 491237
-0.002378 -0.000680 0.120329 0.377538 0.680287 -0.329132 -0.062500 1 0 0 0 0 0 2 492246
-0.002378 -0.000680 0.120329 0.377525 0.680300 -0.329132 -0.062500 1 0 0 0 0 0 2 493245
-0.002378 -0.000680 0.120329 0.377530 0.680278 -0.329138 -0.062500 1 0 0 0 0 0 2 494236
-0.002378 -0.000680 0.120329 0.377523 0.680298 -0.329133 -0.062500 1 0 0 0 0 0 2 495245
-0.002378 -0.000680 0.120329 0.377535 0.680298 -0.329138 -0.062500 1 0 0 0 0 0 2 496237
-0.002378 -0.000680 0.120329 0.377527 0.680289 -0.329126 -0.062500 1 0 0 0 0 0 2 497246
-0.002378 -0.000680 0.120329 0.377527 0.680288 -0.329144 -0.062500 1 0 0 0 0 0 2 498237
-0.002378 -0.000680 0.120329 0.377526 0.680288 -0.329127 -0.062500 1 0 0 0 0 0 2 499247
-0.002378 -0.000680 0.120329 0.377535 0.680297 -0.329138 -0.062500 1 0 0 0 0 0 2 500246
-0.002378 -0.000680 0.120329 0.377528 0.680289 -0.329126 -0.062500 1 0 0 0 0 0 2 501225
-0.002378 -0.000680 0.120329 0.377527 0.680288 -0.329144 -0.062500 1 0 0 0 0 0 2 502250
-0.002378 -0.000680 0.120329 0.377523 0.680300 -0.329133 -0.062500 1 0 0 0 0 0 2 503258
-0.002378 -0.000680 0.120329 0.377538 0.680286 -0.329132 -0.062500 1 0 0 0 0 0 2 504255
-0.002378 -0.000680 0.120329 0.377524 0.680300 -0.329132 -0.062500 1 0 0 0 0 0 2 505258
-0.002378 -0.000680 0.120329 0.377530 0.680278 -0.329138 -0.062500 1 0 0 0 0 0 2 506250
-0.002378 -0.000680 0.120329 0.377523 0.680298 -0.329132 -0.062500 1 0 0 0 0 0 2 507253
-0.002378 -0.000680 0.120329 0.377535 0.680298 -0.329138 -0.062500 1 0 0 0 0 0 2 508254
-0.002378 -0.000680 0.120329 0.377527 0.680289 -0.329126 -0.062500 1 0 0 0 0 0 2 509241
-0.002378 -0.000680 0.120329 0.377527 0.680288 -0.329144 -0.062500 1 0 0 0 0 0 2 510251
-0.002378 -0.000680 0.120329 0.377526 0.680288 -0.329127 -0.062500 1 0 0 0 0 0 2 511254
-0.002378 -0.000680 0.120329 0.377535 0.680297 -0.329137 -0.062500 1 0 0 0 0 0 2 512251
-0.002378 -0.000680 0.120329 0.377524 0.680301 -0.329132 -0.062500 1 0 0 0 0 0 2 513260
-0.002378 -0.000680 0.120329 0.377530 0.680278 -0.329138 -0.062500 1 0 0 0 0 0 2 514226
-0.002378 -0.000680 0.120329 0.377523 0.680299 -0.329133 -0.062500 1 0 0 0 0 0 2 515256
-0.002378 -0.000680 0.120329 0.377538 0.680286 -0.329132 -0.062500 1 0 0 0 0 0 2 516256
-0.002378 -0.000680 0.120329 0.377524 0.680300 -0.329132 -0.062500 1 0 0 0 0 0 2 517251
-0.002378 -0.000680 0.120329 0.377527 0.680290 -0.329145 -0.062500 1 0 0 0 0 0 2 518252
-0.002378 -0.000680 0.120329 0.377526 0.680288 -0.329127 -0.062500 1 0 0 0 0 0 2 519252
-0.002378 -0.000680 0.120329 0.377535 0.680297 -0.329138 -0.062500 1 0 0 0 0 0 2 520250
-0.002378 -0.000680 0.120329 0.377527 0.680289 -0.329126 -0.062500 1 0 0 0 0 0 2 521251
-0.002378 -0.000680 0.120329 0.377527 0.680288 -0.329144 -0.062500 1 0 0 0 0 0 2 522251
-0.002378 -0.000680 0.120329 0.377526 0.680288 -0.329126 -0.062500 1 0 0 0 0 0 2 523252
-0.002378 -0.000680 0.120329 0.377535 0.680297 -0.329137 -0.062500 1 0 0 0 0 0 2 524222
-0.002378 -0.000680 0.120329 0.377524 0.680301 -0.329132 -0.062500 1 0 0 0 0 0 2 525252
-0.002378 -0.000680 0.120329 0.377530 0.680278 -0.329138 -0.062500 1 0 0 0 0 0 2 526254
-0.002378 -0.000680 0.120329 0.377523 0.680299 -0.329133 -0.062500 1 0 0 0 0 0 2 527254
-0.002378 -0.000680 0.120329 0.377538 0.680286 -0.329131 -0.062500 1 0 0 0 0 0 2 528251
-0.002378 -0.000680 0.120329 0.377537 0.680297 -0.329138 -0.062500 1 0 0 0 0 0 2 529253
-0.002378 -0.000680 0.120329 0.377524 0.680301 -0.329132 -0.062500 1 0 0 0 0 0 2 530322
-0.002378 -0.000680 0.120329 0.377530 0.680278 -0.329139 -0.062500 1 0 0 0 0 0 2 531296
-0.002378 -0.000680 0.120329 0.377524 0.680299 -0.329133 -0.062500 1 0 0 0 0 0 2 532320
-0.002378 -0.000680 0.120329 0.377538 0.680286 -0.329132 -0.062500 1 0 0 0 0 0 2 533356
-0.002378 -0.000680 0.120329 0.377525 0.680300 -0.329132 -0.062500 1 0 0 0 0 0 2 534317
-0.002378 -0.000680 0.120329 0.377527 0.680290 -0.329145 -0.062500 1 0 0 0 0 0 2 535298
-0.002378 -0.000680 0.120329 0.377526 0.680288 -0.329127 -0.062500 1 0 0 0 0 0 2 536317
-0.002378 -0.000680 0.120329 0.377535 0.680297 -0.329138 -0.062500 1 0 0 0 0 0 2 537313
-0.002378 -0.000680 0.120329 0.377528 0.680289 -0.329126 -0.062500 1 0 0 0 0 0 2 538293
-0.002378 -0.000680 0.120329 0.377527 0.680288 -0.329144 -0.062500 1 0 0 0 0 0 2 539296
-0.002378 -0.000680 0.120329 0.377527 0.680288 -0.329127 -0.062500 1 0 0 0 0 0 2 540328
-0.002378 -0.000680 0.120329 0.377535 0.680297 -0.329137 -0.062500 1 0 0 0 0 0 2 541343
-0.002378 -0.000680 0.120329 0.377524 0.680301 -0.329132 -0.062500 1 0 0 0 0 0 2 542333
-0.002378 -0.000680 0.120329 0.377530 0.680278 -0.329139 -0.062500 1 0 0 0 0 0 2 543327
-0.002378 -0.000680 0.120329 0.377523 0.680299 -0.329133 -0.062500 1 0 0 0 0 0 2 544322
-0.002378 -0.000680 0.120329 0.377538 0.680286 -0.329132 -0.062500 1 0 0 0 0 0 2 545364
-0.002378 -0.000680 0.120329 0.377524 0.680299 -0.329132 -0.062500 1 0 0 0 0 0 2 546317
-0.002378 -0.000680 0.120329 0.377527 0.680290 -0.329145 -0.062500 1 0 0 0 0 0 2 547315
-0.002378 -0.000680 0.120329 0.377526 0.680288 -0.329127 -0.062500 1 0 0 0 0 0 2 548320
-0.002378 -0.000680 0.120329 0.377535 0.680297 -0.329138 -0.062500 1 0 0 0 0 0 2 549369
-0.002378 -0.000680 0.120329 0.377527 0.680289 -0.329126 -0.062500 1 0 0 0 0 0 2 550319
-0.002378 -0.000680 0.120329 0.377527 0.680288 -0.329144 -0.062500 1 0 0 0 0 0 2 551299
-0.002378 -0.000680 0.120329 0.377526 0.680288 -0.329126 -0.062500 1 0 0 0 0 0 2 552293
-0.002378 -0.000680 0.120329 0.377535 0.680297 -0.329137 -0.062500 1 0 0 0 0 0 2 553314
-0.002378 -0.000680 0.120329 0.377524 0.680301 -0.329132 -0.062500 1 0 0 0 0 0 2 554318
-0.002378 -0.000680 0.120329 0.377530 0.680278 -0.329138 -0.062500 1 0 0 0 0 0 2 555316
-0.002378 -0.000680 0.120329 0.377523 0.680298 -0.329133 -0.062500 1 0 0 0 0 0 2 556317
-0.002378 -0.000680 0.120329 0.377538 0.680286 -0.329131 -0.062500 1 0 0 0 0 0 2 557356
-0.002378 -0.000680 0.120329 0.377524 0.680299 -0.329132 -0.062500 1 0 0 0 0 0 2 558319
-0.002378 -0.000680 0.120329 0.377527 0.680289 -0.329145 -0.062500 1 0 0 0 0 0 2 559314
-0.002378 -0.000680 0.120329 0.377526 0.680288 -0.329127 -0.062500 1 0 0 0 0 0 2 560301
-0.002378 -0.000680 0.120329 0.377535 0.680297 -0.329138 -0.062500 1 0 0 0 0 0 2 561331
-0.002378 -0.000680 0.120329 0.377527 0.680289 -0.329126 -0.062500 1 0 0 0 0 0 2 562316
-0.002378 -0.000680 0.120329 0.377527 0.680288 -0.329144 -0.062500 1 0 0 0 0 0 2 563314
-0.002378 -0.000680 0.120329 0.377523 0.680300 -0.329133 -0.062500 1 0 0 0 0 0 2 564300
-0.002378 -0.000680 0.120329 0.377538 0.680286 -0.329132 -0.062500 1 0 0 0 0 0 2 565335
-0.002378 -0.000680 0.120329 0.377524 0.680300 -0.329132 -0.062500 1 0 0 0 0 0 2 566300
-0.002378 -0.000680 0.120329 0.377530 0.680278 -0.329138 -0.062500 1 0 0 0 0 0 2 567314
-0.002378 -0.000680 0.120329 0.377523 0.680298 -0.329132 -0.062500 1 0 0 0 0 0 2 568299
-0.002378 -0.000680 0.120329 0.377534 0.680298 -0.329138 -0.062500 1 0 0 0 0 0 2 569349
-0.002378 -0.000680 0.120329 0.377527 0.680289 -0.329126 -0.062500 1 0 0 0 0 0 2 570235
-0.002378 -0.000680 0.120329 0.377527 0.680288 -0.329144 -0.062500 1 0 0 0 0 0 2 571243
-0.002378 -0.000680 0.120329 0.377526 0.680288 -0.329127 -0.062500 1 0 0 0 0 0 2 572243
-0.002378 -0.000680 0.120329 0.377535 0.680297 -0.329137 -0.062500 1 0 0 0 0 0 2 573234
-0.002378 -0.000680 0.120329 0.377527 0.680289 -0.329126 -0.062500 1 0 0 0 0 0 2 574243
-0.002378 -0.000680 0.120329 0.377527 0.680288 -0.329144 -0.062500 1 0 0 0 0 0 2 575234
-0.002378 -0.000680 0.120329 0.377523 0.680300 -0.329133 -0.062500 1 0 0 0 0 0 2 576234
-0.002378 -0.000680 0.120329 0.377538 0.680286 -0.329132 -0.062500 1 0 0 0 0 0 2 577243
-0.002378 -0.000680 0.120329 0.377536 0.680297 -0.329138 -0.062500 1 0 0 0 0 0 2 578234
-0.002378 -0.000680 0.120329 0.377528 0.680289 -0.329126 -0.062500 1 0 0 0 0 0 2 579242
-0.002378 -0.000680 0.120329 0.377527 0.680288 -0.329144 -0.062500 1 0 0 0 0 0 2 580234
-0.002378 -0.000680 0.120329 0.377523 0.680300 -0.329133 -0.062500 1 0 0 0 0 0 2 581243
-0.002378 -0.000680 0.120329 0.377538 0.680287 -0.329132 -0.062500 1 0 0 0 0 0 2 582233
-0.002378 -0.000680 0.120329 0.377524 0.680300 -0.329132 -0.062500 1 0 0 0 0 0 2 583242
-0.002378 -0.000680 0.120329 0.377530 0.680278 -0.329138 -0.062500 1 0 0 0 0 0 2 584244
-0.002378 -0.000680 0.120329 0.377523 0.680298 -0.329133 -0.062500 1 0 0 0 0 0 2 585239
-0.002378 -0.000680 0.120329 0.377535 0.680298 -0.329138 -0.062500 1 0 0 0 0 0 2 586261
-0.002378 -0.000680 0.120329 0.377527 0.680289 -0.329126 -0.062500 1 0 0 0 0 0 2 587245
-0.002378 -0.000680 0.120329 0.377527 0.680288 -0.329144 -0.062500 1 0 0 0 0 0 2 588253
-0.002378 -0.000680 0.120329 0.377526 0.680288 -0.329127 -0.062500 1 0 0 0 0 0 2 589236
-0.002378 -0.000680 0.120329 0.377535 0.680297 -0.329138 -0.062500 1 0 0 0 0 0 2 590251
-0.002378 -0.000680 0.120329 0.377527 0.680289 -0.329126 -0.062500 1 0 0 0 0 0 2 591250
-0.002378 -0.000680 0.120329 0.377527 0.680288 -0.329144 -0.062500 1 0 0 0 0 0 2 592250
-0.002378 -0.000680 0.120329 0.377523 0.680300 -0.329133 -0.062500 1 0 0 0 0 0 2 593248
-0.002378 -0.000680 0.120329 0.377538 0.680286 -0.329132 -0.062500 1 0 0 0 0 0 2 594262
-0.002378 -0.000680 0.120329 0.377524 0.680300 -0.329132 -0.062500 1 0 0 0 0 0 2 595242
-0.002378 -0.000680 0.120329 0.377530 0.680278 -0.329138 -0.062500 1 0 0 0 0 0 2 596259
-0.002378 -0.000680 0.120329 0.377523 0.680298 -0.329133 -0.062500 1 0 0 0 0 0 2 597251
-0.002378 -0.000680 0.120329 0.377535 0.680298 -0.329138 -0.062500 1 0 0 0 0 0 2 598264
-0.002378 -0.000680 0.120329 0.377527 0.680289 -0.329126 -0.062500 1 0 0 0 0 0 2 599267
-0.002378 -0.000680 0.120329 0.377527 0.680288 -0.329144 -0.062500 1 0 0 0 0 0 2 600262
-0.002378 -0.000680 0.120329 0.377526 0.680288 -0.329127 -0.062500 1 0 0 0 0 0 2 601259
-0.002378 -0.000680 0.120329 0.377535 0.680297 -0.329138 -0.062500 1 0 0 0 0 0 2 602258
-0.002378 -0.000680 0.120329 0.377524 0.680301 -0.329132 -0.062500 1 0 0 0 0 0 2 603259
-0.002378 -0.000680 0.120329 0.377538 0.680287 -0.329131 -0.062500 1 0 0 0 0 0 2 604261
-0.002378 -0.000680 0.120329 0.377516 0.680291 -0.329139 -0.062500 1 0 0 0 0 0 2 605239
-0.002378 -0.000680 0.120329 0.377537 0.680286 -0.329132 -0.062500 1 0 0 0 0 0 2 606259
-0.002378 -0.000680 0.120329 0.377524 0.680299 -0.329132 -0.062500 1 0 0 0 0 0 2 607258
-0.002378 -0.000680 0.120329 0.377527 0.680290 -0.329145 -0.062500 1 0 0 0 0 0 2 608259
-0.002378 -0.000680 0.120329 0.377526 0.680288 -0.329127 -0.062500 1 0 0 0 0 0 2 609258
-0.002378 -0.000680 0.120329 0.377535 0.680297 -0.329138 -0.062500 1 0 0 0 0 0 2 610261
-0.002378 -0.000680 0.120329 0.377527 0.680289 -0.329126 -0.062500 1 0 0 0 0 0 2 611261
-0.002378 -0.000680 0.120329 0.377527 0.680288 -0.329144 -0.062500 1 0 0 0 0 0 2 612257
-0.002378 -0.000680 0.120329 0.377526 0.680288 -0.329126 -0.062500 1 0 0 0 0 0 2 613259
-0.002378 -0.000680 0.120329 0.377535 0.680297 -0.329137 -0.062500 1 0 0 0 0 0 2 614336
-0.002378 -0.000680 0.120329 0.377524 0.680301 -0.329132 -0.062500 1 0 0 0 0 0 2 615313
-0.002378 -0.000680 0.120329 0.377538 0.680287 -0.329131 -0.062500 1 0 0 0 0 0 2 616322
-0.002378 -0.000680 0.120329 0.377528 0.680288 -0.329145 -0.062500 1 0 0 0 0 0 2 617325
-0.002378 -0.000680 0.120329 0.377527 0.680288 -0.329127 -0.062500 1 0 0 0 0 0 2 618293
-0.002378 -0.000680 0.120329 0.377535 0.680297 -0.329138 -0.062500 1 0 0 0 0 0 2 619292
-0.002378 -0.000680 0.120329 0.377524 0.680301 -0.329132 -0.062500 1 0 0 0 0 0 2 620291
-0.002378 -0.000680 0.120329 0.377530 0.680278 -0.329139 -0.062500 1 0 0 0 0 0 2 621328
-0.002378 -0.000680 0.120329 0.377523 0.680299 -0.329133 -0.062500 1 0 0 0 0 0 2 622292
-0.002378 -0.000680 0.120329 0.377538 0.680286 -0.329132 -0.062500 1 0 0 0 0 0 2 623290
-0.002378 -0.000680 0.120329 0.377525 0.680300 -0.329132 -0.062500 1 0 0 0 0 0 2 624290
-0.002378 -0.000680 0.120329 0.377527 0.680290 -0.329145 -0.062500 1 0 0 0 0 0 2 625364
-0.002378 -0.000680 0.120329 0.377526 0.680288 -0.329127 -0.062500 1 0 0 0 0 0 2 626329
-0.002378 -0.000680 0.120329 0.377535 0.680297 -0.329138 -0.062500 1 0 0 0 0 0 2 627323
-0.002378 -0.000680 0.120329 0.377528 0.680289 -0.329126 -0.062500 1 0 0 0 0 0 2 628301
-0.002378 -0.000680 0.120329 0.377527 0.680288 -0.329144 -0.062500 1 0 0 0 0 0 2 629357
-0.002378 -0.000680 0.120329 0.377526 0.680288 -0.329127 -0.062500 1 0 0 0 0 0 2 630317
-0.002378 -0.000680 0.120329 0.377535 0.680297 -0.329138 -0.062500 1 0 0 0 0 0 2 631321
-0.002378 -0.000680 0.120329 0.377524 0.680301 -0.329132 -0.062500 1 0 0 0 0 0 2 632293
-0.002378 -0.000680 0.120329 0.377530 0.680278 -0.329139 -0.062500 1 0 0 0 0 0 2 633327
-0.002378 -0.000680 0.120329 0.377523 0.680298 -0.329133 -0.062500 1 0 0 0 0 0 2 634318
-0.002378 -0.000680 0.120329 0.377538 0.680286 -0.329132 -0.062500 1 0 0 0 0 0 2 635291
-0.002378 -0.000680 0.120329 0.377524 0.680299 -0.329132 -0.062500 1 0 0 0 0 0 2 636290
-0.002378 -0.000680 0.120329 0.377527 0.680290 -0.329145 -0.062500 1 0 0 0 0 0 2 637323
-0.002378 -0.000680 0.120329 0.377526 0.680288 -0.329127 -0.062500 1 0 0 0 0 0 2 638319
-0.002378 -0.000680 0.120329 0.377535 0.680297 -0.329138 -0.062500 1 0 0 0 0 0 2 639321
-0.002378 -0.000680 0.120329 0.377527 0.680289 -0.329126 -0.062500 1 0 0 0 0 0 2 640315
-0.002378 -0.000680 0.120329 0.377527 0.680288 -0.329144 -0.062500 1 0 0 0 0 0 2 641351
-0.002378 -0.000680 0.120329 0.377526 0.680288 -0.329127 -0.062500 1 0 0 0 0 0 2 642314
-0.002378 -0.000680 0.120329 0.377535 0.680297 -0.329137 -0.062500 1 0 0 0 0 0 2 643313
-0.002378 -0.000680 0.120329 0.377524 0.680301 -0.329132 -0.062500 1 0 0 0 0 0 2 644298
-0.002378 -0.000680 0.120329 0.377538 0.680287 -0.329131 -0.062500 1 0 0 0 0 0 2 645329
-0.002378 -0.000680 0.120329 0.377516 0.680291 -0.329139 -0.062500 1 0 0 0 0 0 2 646298
-0.002378 -0.000680 0.120329 0.377537 0.680285 -0.329132 -0.062500 1 0 0 0 0 0 2 647313
-0.002378 -0.000680 0.120329 0.377524 0.680299 -0.329132 -0.062500 1 0 0 0 0 0 2 648297
-0.002378 -0.000680 0.120329 0.377527 0.680289 -0.329145 -0.062500 1 0 0 0 0 0 2 649325
-0.002378 -0.000680 0.120329 0.377526 0.680288 -0.329127 -0.062500 1 0 0 0 0 0 2 650298
-0.002378 -0.000680 0.120329 0.377535 0.680297 -0.329138 -0.062500 1 0 0 0 0 0 2 651314
-0.002378 -0.000680 0.120329 0.377527 0.680289 -0.329126 -0.062500 1 0 0 0 0 0 2 652319
-0.002378 -0.000680 0.120329 0.377527 0.680288 -0.329144 -0.062500 1 0 0 0 0 0 2 653363
-0.002378 -0.000680 0.120329 0.377523 0.680300 -0.329133 -0.062500 1 0 0 0 0 0 2 654242
-0.002378 -0.000680 0.120329 0.377538 0.680286 -0.329132 -0.062500 1 0 0 0 0 0 2 655232
-0.002378 -0.000680 0.120329 0.377524 0.680300 -0.329132 -0.062500 1 0 0 0 0 0 2 656240
-0.002378 -0.000680 0.120329 0.377538 0.680287 -0.329131 -0.062500 1 0 0 0 0 0 2 657231
-0.002378 -0.000680 0.120329 0.377529 0.680288 -0.329145 -0.062500 1 0 0 0 0 0 2 658240
-0.002378 -0.000680 0.120329 0.377527 0.680288 -0.329127 -0.062500 1 0 0 0 0 0 2 659239
-0.002378 -0.000680 0.120329 0.377523 0.680299 -0.329131 -0.062500 1 0 0 0 0 0 2 660239
-0.002378 -0.000680 0.120329 0.377535 0.680298 -0.329138 -0.062500 1 0 0 0 0 0 2 661230
-0.002378 -0.000680 0.120329 0.377531 0.680278 -0.329139 -0.062500 1 0 0 0 0 0 2 662240
-0.002378 -0.000680 0.120329 0.377524 0.680298 -0.329133 -0.062500 1 0 0 0 0 0 2 663231
-0.002378 -0.000680 0.120329 0.377526 0.680289 -0.329125 -0.062500 1 0 0 0 0 0 2 664238
-0.002378 -0.000680 0.120329 0.377535 0.680297 -0.329137 -0.062500 1 0 0 0 0 0 2 665230
-0.002378 -0.000680 0.120329 0.377528 0.680289 -0.329146 -0.062500 1 0 0 0 0 0 2 666241
-0.002378 -0.000680 0.120329 0.377527 0.680288 -0.329127 -0.062500 1 0 0 0 0 0 2 667234
-0.002378 -0.000680 0.120329 0.377535 0.680297 -0.329138 -0.062500 1 0 0 0 0 0 2 668239
-0.002378 -0.000680 0.120329 0.377528 0.680289 -0.329126 -0.062500 1 0 0 0 0 0 2 669241
-0.002378 -0.000680 0.120329 0.377527 0.680288 -0.329144 -0.062500 1 0 0 0 0 0 2 670225
-0.002378 -0.000680 0.120329 0.377523 0.680300 -0.329133 -0.062500 1 0 0 0 0 0 2 671241
-0.002378 -0.000680 0.120329 0.377538 0.680286 -0.329132 -0.062500 1 0 0 0 0 0 2 672218
-0.002378 -0.000680 0.120329 0.377524 0.680300 -0.329132 -0.062500 1 0 0 0 0 0 2 673260
-0.002378 -0.000680 0.120329 0.377530 0.680278 -0.329138 -0.062500 1 0 0 0 0 0 2 674250
-0.002378 -0.000680 0.120329 0.377523 0.680298 -0.329133 -0.062500 1 0 0 0 0 0 2 675243
-0.002378 -0.000680 0.120329 0.377535 0.680298 -0.329138 -0.062500 1 0 0 0 0 0 2 676224
-0.002378 -0.000680 0.120329 0.377527 0.680289 -0.329126 -0.062500 1 0 0 0 0 0 2 677228
-0.002378 -0.000680 0.120329 0.377527 0.680288 -0.329145 -0.062500 1 0 0 0 0 0 2 678247
-0.002378 -0.000680 0.120329 0.377526 0.680288 -0.329127 -0.062500 1 0 0 0 0 0 2 679249
-0.002378 -0.000680 0.120329 0.377535 0.680297 -0.329138 -0.062500 1 0 0 0 0 0 2 680247
-0.002378 -0.000680 0.120329 0.377527 0.680289 -0.329126 -0.062500 1 0 0 0 0 0 2 681249
-0.002378 -0.000680 0.120329 0.377527 0.680288 -0.329144 -0.062500 1 0 0 0 0 0 2 682264
-0.002378 -0.000680 0.120329 0.377523 0.680300 -0.329133 -0.062500 1 0 0 0 0 0 2 683258
-0.002378 -0.000680 0.120329 0.377538 0.680286 -0.329132 -0.062500 1 0 0 0 0 0 2 684258
-0.002378 -0.000680 0.120329 0.377524 0.680300 -0.329132 -0.062500 1 0 0 0 0 0 2 685256
-0.002378 -0.000680 0.120329 0.377530 0.680278 -0.329138 -0.062500 1 0 0 0 0 0 2 686259
-0.002378 -0.000680 0.120329 0.377523 0.680298 -0.329133 -0.062500 1 0 0 0 0 0 2 687255
-0.002378 -0.000680 0.120329 0.377535 0.680298 -0.329138 -0.062500 1 0 0 0 0 0 2 688260
-0.002378 -0.000680 0.120329 0.377527 0.680289 -0.329126 -0.062500 1 0 0 0 0 0 2 689253
-0.002378 -0.000680 0.120329 0.377527 0.680288 -0.329144 -0.062500 1 0 0 0 0 0 2 690314
-0.002378 -0.000680 0.120329 0.377526 0.680288 -0.329127 -0.062500 1 0 0 0 0 0 2 691314
-0.002378 -0.000680 0.120329 0.377535 0.680297 -0.329138 -0.062500 1 0 0 0 0 0 2 692290
-0.002378 -0.000680 0.120329 0.377524 0.680301 -0.329132 -0.062500 1 0 0 0 0 0 2 693366
-0.002378 -0.000680 0.120329 0.377538 0.680287 -0.329131 -0.062500 1 0 0 0 0 0 2 694318
-0.002378 -0.000680 0.120329 0.377516 0.680291 -0.329139 -0.062500 1 0 0 0 0 0 2 695316
-0.002378 -0.000680 0.120329 0.377537 0.680285 -0.329132 -0.062500 1 0 0 0 0 0 2 696287
-0.002378 -0.000680 0.120329 0.377524 0.680299 -0.329132 -0.062500 1 0 0 0 0 0 2 697314
-0.002378 -0.000680 0.120329 0.377535 0.680298 -0.329138 -0.062500 1 0 0 0 0 0 2 698320
-0.002378 -0.000680 0.120329 0.377519 0.680281 -0.329133 -0.062500 1 0 0 0 0 0 2 699290
-0.002378 -0.000680 0.120329 0.377534 0.680296 -0.329138 -0.062500 1 0 0 0 0 0 2 700291
-0.002378 -0.000680 0.120329 0.377527 0.680289 -0.329126 -0.062500 1 0 0 0 0 0 2 701324
-0.002378 -0.000680 0.120329 0.377535 0.680297 -0.329137 -0.062500 1 0 0 0 0 0 2 702315
-0.002378 -0.000680 0.120329 0.377519 0.680280 -0.329133 -0.062500 1 0 0 0 0 0 2 703290
-0.002378 -0.000680 0.120329 0.377534 0.680296 -0.329138 -0.062500 1 0 0 0 0 0 2 704289
-0.002378 -0.000680 0.120329 0.377524 0.680301 -0.329132 -0.062500 1 0 0 0 0 0 2 705305
-0.002378 -0.000680 0.120329 0.377538 0.680287 -0.329131 -0.062500 1 0 0 0 0 0 2 706288
-0.002378 -0.000680 0.120329 0.377528 0.680288 -0.329145 -0.062500 1 0 0 0 0 0 2 707288
-0.002378 -0.000680 0.120329 0.377527 0.680288 -0.329127 -0.062500 1 0 0 0 0 0 2 708324
-0.002378 -0.000680 0.120329 0.377523 0.680300 -0.329131 -0.062500 1 0 0 0 0 0 2 709337
-0.002378 -0.000680 0.120329 0.377535 0.680298 -0.329138 -0.062500 1 0 0 0 0 0 2 710317
-0.002378 -0.000680 0.120329 0.377531 0.680278 -0.329139 -0.062500 1 0 0 0 0 0 2 711319
-0.002378 -0.000680 0.120329 0.377524 0.680298 -0.329133 -0.062500 1 0 0 0 0 0 2 712310
-0.002378 -0.000680 0.120329 0.377526 0.680289 -0.329125 -0.062500 1 0 0 0 0 0 2 713354
-0.002378 -0.000680 0.120329 0.377535 0.680297 -0.329137 -0.062500 1 0 0 0 0 0 2 714322
-0.002378 -0.000680 0.120329 0.377528 0.680289 -0.329146 -0.062500 1 0 0 0 0 0 2 715313
-0.002378 -0.000680 0.120329 0.377527 0.680288 -0.329127 -0.062500 1 0 0 0 0 0 2 716289
-0.002378 -0.000680 0.120329 0.377535 0.680297 -0.329138 -0.062500 1 0 0 0 0 0 2 717305
-0.002378 -0.000680 0.120329 0.377528 0.680289 -0.329126 -0.062500 1 0 0 0 0 0 2 718290
-0.002378 -0.000680 0.120329 0.377527 0.680288 -0.329144 -0.062500 1 0 0 0 0 0 2 719289
-0.002378 -0.000680 0.120329 0.377526 0.680288 -0.329127 -0.062500 1 0 0 0 0 0 2 720287
-0.002378 -0.000680 0.120329 0.377535 0.680297 -0.329138 -0.062500 1 0 0 0 0 0 2 721332
-0.002378 -0.000680 0.120329 0.377524 0.680301 -0.329132 -0.062500 1 0 0 0 0 0 2 722298
-0.002378 -0.000680 0.120329 0.377538 0.680287 -0.329131 -0.062500 1 0 0 0 0 0 2 723309
-0.002378 -0.000680 0.120329 0.377516 0.680291 -0.329139 -0.062500 1 0 0 0 0 0 2 724293
-0.002378 -0.000680 0.120329 0.377537 0.680285 -0.329132 -0.062500 1 0 0 0 0 0 2 725344
-0.002378 -0.000680 0.120329 0.377524 0.680299 -0.329132 -0.062500 1 0 0 0 0 0 2 726324
-0.002378 -0.000680 0.120329 0.377527 0.680289 -0.329145 -0.062500 1 0 0 0 0 0 2 727296
-0.002378 -0.000680 0.120329 0.377526 0.680288 -0.329127 -0.062500 1 0 0 0 0 0 2 728309
-0.002378 -0.000680 0.120329 0.377535 0.680297 -0.329138 -0.062500 1 0 0 0 0 0 2 729328
-0.002378 -0.000680 0.120329 0.377527 0.680289 -0.329126 -0.062500 1 0 0 0 0 0 2 730307
-0.002378 -0.000680 0.120329 0.377527 0.680288 -0.329144 -0.062500 1 0 0 0 0 0 2 731294
-0.002378 -0.000680 0.120329 0.377526 0.680288 -0.329127 -0.062500 1 0 0 0 0 0 2 732310
-0.002378 -0.000680 0.120329 0.377535 0.680297 -0.329138 -0.062500 1 0 0 0 0 0 2 733327
-0.002378 -0.000680 0.120329 0.377524 0.680301 -0.329132 -0.062500 1 0 0 0 0 0 2 734310
-0.002378 -0.000680 0.120329 0.377538 0.680287 -0.329131 -0.062500 1 0 0 0 0 0 2 735294
-0.002378 -0.000680 0.120329 0.377516 0.680291 -0.329139 -0.062500 1 0 0 0 0 0 2 736308
-0.002378 -0.000680 0.120329 0.377537 0.680285 -0.329132 -0.062500 1 0 0 0 0 0 2 737345
-0.002378 -0.000680 0.120329 0.377524 0.680299 -0.329132 -0.062500 1 0 0 0 0 0 2 738238
-0.002378 -0.000680 0.120329 0.377535 0.680298 -0.329138 -0.062500 1 0 0 0 0 0 2 739229
-0.002378 -0.000680 0.120329 0.377519 0.680281 -0.329133 -0.062500 1 0 0 0 0 0 2 740237
-0.002378 -0.000680 0.120329 0.377534 0.680296 -0.329138 -0.062500 1 0 0 0 0 0 2 741229
-0.002378 -0.000680 0.120329 0.377527 0.680289 -0.329126 -0.062500 1 0 0 0 0 0 2 742237
-0.002378 -0.000680 0.120329 0.377535 0.680297 -0.329137 -0.062500 1 0 0 0 0 0 2 743237
-0.002378 -0.000680 0.120329 0.377516 0.680292 -0.329139 -0.062500 1 0 0 0 0 0 2 744228
-0.002378 -0.000680 0.120329 0.377537 0.680286 -0.329132 -0.062500 1 0 0 0 0 0 2 745238
-0.002378 -0.000680 0.120329 0.377524 0.680299 -0.329132 -0.062500 1 0 0 0 0 0 2 746228
-0.002378 -0.000680 0.120329 0.377538 0.680287 -0.329131 -0.062500 1 0 0 0 0 0 2 747236
-0.002378 -0.000680 0.120329 0.377516 0.680291 -0.329139 -0.062500 1 0 0 0 0 0 2 748228
-0.002378 -0.000680 0.120329 0.377534 0.680297 -0.329139 -0.062500 1 0 0 0 0 0 2 749236
-0.002378 -0.000680 0.120329 0.377527 0.680289 -0.329126 -0.062500 1 0 0 0 0 0 2 750229
-0.002378 -0.000680 0.120329 0.377535 0.680297 -0.329137 -0.062500 1 0 0 0 0 0 2 751237
-0.002378 -0.000680 0.120329 0.377519 0.680280 -0.329133 -0.062500 1 0 0 0 0 0 2 752230
-0.002378 -0.000680 0.120329 0.377534 0.680296 -0.329138 -0.062500 1 0 0 0 0 0 2 753237
-0.002378 -0.000680 0.120329 0.377527 0.680289 -0.329126 -0.062500 1 0 0 0 0 0 2 754237
-0.002378 -0.000680 0.120329 0.377535 0.680297 -0.329137 -0.062500 1 0 0 0 0 0 2 755244
-0.002378 -0.000680 0.120329 0.377528 0.680289 -0.329146 -0.062500 1 0 0 0 0 0 2 756228
-0.002378 -0.000680 0.120329 0.377527 0.680288 -0.329127 -0.062500 1 0 0 0 0 0 2 757252
-0.002378 -0.000680 0.120329 0.377535 0.680297 -0.329138 -0.062500 1 0 0 0 0 0 2 758246
-0.002378 -0.000680 0.120329 0.377528 0.680289 -0.329126 -0.062500 1 0 0 0 0 0 2 759246
-0.002378 -0.000680 0.120329 0.377527 0.680288 -0.329144 -0.062500 1 0 0 0 0 0 2 760243
-0.002378 -0.000680 0.120329 0.377527 0.680288 -0.329127 -0.062500 1 0 0 0 0 0 2 761244
-0.002378 -0.000680 0.120329 0.377535 0.680296 -0.329138 -0.062500 1 0 0 0 0 0 2 762252
-0.002378 -0.000680 0.120329 0.377524 0.680301 -0.329132 -0.062500 1 0 0 0 0 0 2 763253
-0.002378 -0.000680 0.120329 0.377539 0.680287 -0.329131 -0.062500 1 0 0 0 0 0 2 764254
-0.002378 -0.000680 0.120329 0.377516 0.680291 -0.329139 -0.062500 1 0 0 0 0 0 2 765257
-0.002378 -0.000680 0.120329 0.377534 0.680297 -0.329139 -0.062500 1 0 0 0 0 0 2 766261
-0.002378 -0.000680 0.120329 0.377527 0.680289 -0.329126 -0.062500 1 0 0 0 0 0 2 767258
-0.002378 -0.000680 0.120329 0.377527 0.680288 -0.329145 -0.062500 1 0 0 0 0 0 2 768256
-0.002378 -0.000680 0.120329 0.377526 0.680288 -0.329127 -0.062500 1 0 0 0 0 0 2 769252
-0.002378 -0.000680 0.120329 0.377535 0.680297 -0.329138 -0.062500 1 0 0 0 0 0 2 770252
-0.002378 -0.000680 0.120329 0.377527 0.680289 -0.329126 -0.062500 1 0 0 0 0 0 2 771254
-0.002378 -0.000680 0.120329 0.377527 0.680288 -0.329144 -0.062500 1 0 0 0 0 0 2 772253
-0.002378 -0.000680 0.120329 0.377523 0.680300 -0.329133 -0.062500 1 0 0 0 0 0 2 773254
-0.002378 -0.000680 0.120329 0.377538 0.680286 -0.329132 -0.062500 1 0 0 0 0 0 2 774252
-0.002378 -0.000680 0.120329 0.377524 0.680300 -0.329132 -0.062500 1 0 0 0 0 0 2 775257
-0.002378 -0.000680 0.120329 0.377538 0.680286 -0.329131 -0.062500 1 0 0 0 0 0 2 776254
-0.002378 -0.000680 0.120329 0.377516 0.680291 -0.329139 -0.062500 1 0 0 0 0 0 2 777256
-0.002378 -0.000680 0.120329 0.377534 0.680297 -0.329139 -0.062500 1 0 0 0 0 0 2 778314
-0.002378 -0.000680 0.120329 0.377527 0.680289 -0.329126 -0.062500 1 0 0 0 0 0 2 779318
-0.002378 -0.000680 0.120329 0.377535 0.680297 -0.329137 -0.062500 1 0 0 0 0 0 2 780290
-0.002378 -0.000680 0.120329 0.377519 0.680280 -0.329133 -0.062500 1 0 0 0 0 0 2 781372
-0.002378 -0.000680 0.120329 0.377534 0.680296 -0.329138 -0.062500 1 0 0 0 0 0 2 782313
-0.002378 -0.000680 0.120329 0.377524 0.680301 -0.329133 -0.062500 1 0 0 0 0 0 2 783289
-0.002378 -0.000680 0.120329 0.377538 0.680287 -0.329131 -0.062500 1 0 0 0 0 0 2 784285
-0.002378 -0.000680 0.120329 0.377516 0.680291 -0.329139 -0.062500 1 0 0 0 0 0 2 785341
-0.002378 -0.000680 0.120329 0.377537 0.680285 -0.329132 -0.062500 1 0 0 0 0 0 2 786312
-0.002378 -0.000680 0.120329 0.377524 0.680299 -0.329132 -0.062500 1 0 0 0 0 0 2 787286
-0.002378 -0.000680 0.120329 0.377535 0.680298 -0.329138 -0.062500 1 0 0 0 0 0 2 788282
-0.002378 -0.000680 0.120329 0.377519 0.680281 -0.329133 -0.062500 1 0 0 0 0 0 2 789348
-0.002378 -0.000680 0.120329 0.377534 0.680296 -0.329138 -0.062500 1 0 0 0 0 0 2 790314
-0.002378 -0.000680 0.120329 0.377527 0.680289 -0.329126 -0.062500 1 0 0 0 0 0 2 791286
-0.002378 -0.000680 0.120329 0.377535 0.680297 -0.329137 -0.062500 1 0 0 0 0 0 2 792282
-0.002378 -0.000680 0.120329 0.377519 0.680280 -0.329133 -0.062500 1 0 0 0 0 0 2 793330
-0.002378 -0.000680 0.120329 0.377534 0.680296 -0.329138 -0.062500 1 0 0 0 0 0 2 794317
-0.002378 -0.000680 0.120329 0.377524 0.680301 -0.329132 -0.062500 1 0 0 0 0 0 2 795313
-0.002378 -0.000680 0.120329 0.377538 0.680287 -0.329131 -0.062500 1 0 0 0 0 0 2 796296
-0.002378 -0.000680 0.120329 0.377516 0.680291 -0.329139 -0.062500 1 0 0 0 0 0 2 797366
-0.002378 -0.000680 0.120329 0.377537 0.680285 -0.329132 -0.062500 1 0 0 0 0 0 2 798312
-0.002378 -0.000680 0.120329 0.377524 0.680299 -0.329132 -0.062500 1 0 0 0 0 0 2 799289
-0.002378 -0.000680 0.120329 0.377535 0.680298 -0.329138 -0.062500 1 0 0 0 0 0 2 800285
-0.002378 -0.000680 0.120329 0.377527 0.680289 -0.329126 -0.062500 1 0 0 0 0 0 2 801303
-0.002378 -0.000680 0.120329 0.377527 0.680289 -0.329144 -0.062500 1 0 0 0 0 0 2 802286
-0.002378 -0.000680 0.120329 0.377526 0.680288 -0.329126 -0.062500 1 0 0 0 0 0 2 803287
-0.002378 -0.000680 0.120329 0.377535 0.680297 -0.329137 -0.062500 1 0 0 0 0 0 2 804287
-0.002378 -0.000680 0.120329 0.377536 0.680298 -0.329139 -0.062500 1 0 0 0 0 0 2 805300
-0.002378 -0.000680 0.120329 0.377520 0.680281 -0.329133 -0.062500 1 0 0 0 0 0 2 806288
-0.002378 -0.000680 0.120329 0.377534 0.680296 -0.329138 -0.062500 1 0 0 0 0 0 2 807296
-0.002378 -0.000680 0.120329 0.377527 0.680289 -0.329126 -0.062500 1 0 0 0 0 0 2 808309
-0.002378 -0.000680 0.120329 0.377527 0.680288 -0.329145 -0.062500 1 0 0 0 0 0 2 809345
-0.002378 -0.000680 0.120329 0.377526 0.680288 -0.329127 -0.062500 1 0 0 0 0 0 2 810296
-0.002378 -0.000680 0.120329 0.377535 0.680297 -0.329138 -0.062500 1 0 0 0 0 0 2 811309
-0.002378 -0.000680 0.120329 0.377524 0.680301 -0.329132 -0.062500 1 0 0 0 0 0 2 812293
-0.002378 -0.000680 0.120329 0.377538 0.680287 -0.329131 -0.062500 1 0 0 0 0 0 2 813324
-0.002378 -0.000680 0.120329 0.377516 0.680291 -0.329139 -0.062500 1 0 0 0 0 0 2 814291
-0.002378 -0.000680 0.120329 0.377537 0.680285 -0.329132 -0.062500 1 0 0 0 0 0 2 815309
-0.002378 -0.000680 0.120329 0.377524 0.680299 -0.329132 -0.062500 1 0 0 0 0 0 2 816292
-0.002378 -0.000680 0.120329 0.377535 0.680298 -0.329138 -0.062500 1 0 0 0 0 0 2 817321
-0.002378 -0.000680 0.120329 0.377519 0.680281 -0.329133 -0.062500 1 0 0 0 0 0 2 818292
-0.002378 -0.000680 0.120329 0.377534 0.680296 -0.329138 -0.062500 1 0 0 0 0 0 2 819305
-0.002378 -0.000680 0.120329 0.377527 0.680289 -0.329126 -0.062500 1 0 0 0 0 0 2 820291
-0.002378 -0.000680 0.120329 0.377535 0.680297 -0.329137 -0.062500 1 0 0 0 0 0 2 821341
-0.002378 -0.000680 0.120329 0.377516 0.680292 -0.329139 -0.062500 1 0 0 0 0 0 2 822227
-0.002378 -0.000680 0.120329 0.377537 0.680286 -0.329132 -0.062500 1 0 0 0 0 0 2 823235
-0.002378 -0.000680 0.120329 0.377524 0.680300 -0.329132 -0.062500 1 0 0 0 0 0 2 824226
-0.002378 -0.000680 0.120329 0.377538 0.680287 -0.329131 -0.062500 1 0 0 0 0 0 2 825235
-0.002378 -0.000680 0.120329 0.377516 0.680291 -0.329139 -0.062500 1 0 0 0 0 0 2 826226
-0.002378 -0.000680 0.120329 0.377537 0.680285 -0.329132 -0.062500 1 0 0 0 0 0 2 827226
-0.002378 -0.000680 0.120329 0.377524 0.680299 -0.329132 -0.062500 1 0 0 0 0 0 2 828235
-0.002378 -0.000680 0.120329 0.377535 0.680298 -0.329138 -0.062500 1 0 0 0 0 0 2 829226
-0.002378 -0.000680 0.120329 0.377519 0.680281 -0.329133 -0.062500 1 0 0 0 0 0 2 830235
-0.002378 -0.000680 0.120329 0.377534 0.680296 -0.329138 -0.062500 1 0 0 0 0 0 2 831227
-0.002378 -0.000680 0.120329 0.377527 0.680289 -0.329126 -0.062500 1 0 0 0 0 0 2 832235
-0.002378 -0.000680 0.120329 0.377535 0.680297 -0.329137 -0.062500 1 0 0 0 0 0 2 833226
-0.002378 -0.000680 0.120329 0.377516 0.680292 -0.329139 -0.062500 1 0 0 0 0 0 2 834235
-0.002378 -0.000680 0.120329 0.377537 0.680286 -0.329132 -0.062500 1 0 0 0 0 0 2 835241
-0.002378 -0.000680 0.120329 0.377524 0.680299 -0.329132 -0.062500 1 0 0 0 0 0 2 836227
-0.002378 -0.000680 0.120329 0.377538 0.680286 -0.329131 -0.062500 1 0 0 0 0 0 2 837225
-0.002378 -0.000680 0.120329 0.377516 0.680291 -0.329139 -0.062500 1 0 0 0 0 0 2 838236
-0.002378 -0.000680 0.120329 0.377534 0.680297 -0.329139 -0.062500 1 0 0 0 0 0 2 839235
-0.002378 -0.000680 0.120329 0.377527 0.680289 -0.329126 -0.062500 1 0 0 0 0 0 2 840242
-0.002378 -0.000680 0.120329 0.377535 0.680297 -0.329137 -0.062500 1 0 0 0 0 0 2 841238
-0.002378 -0.000680 0.120329 0.377527 0.680289 -0.329125 -0.062500 1 0 0 0 0 0 2 842243
-0.002378 -0.000680 0.120329 0.377527 0.680288 -0.329144 -0.062500 1 0 0 0 0 0 2 843243
-0.002378 -0.000680 0.120329 0.377526 0.680288 -0.329126 -0.062500 1 0 0 0 0 0 2 844241
-0.002378 -0.000680 0.120329 0.377535 0.680297 -0.329137 -0.062500 1 0 0 0 0 0 2 845243
-0.002378 -0.000680 0.120329 0.377528 0.680289 -0.329146 -0.062500 1 0 0 0 0 0 2 846233
-0.002378 -0.000680 0.120329 0.377527 0.680288 -0.329127 -0.062500 1 0 0 0 0 0 2 847242
-0.002378 -0.000680 0.120329 0.377523 0.680300 -0.329131 -0.062500 1 0 0 0 0 0 2 848243
-0.002378 -0.000680 0.120329 0.377538 0.680286 -0.329131 -0.062500 1 0 0 0 0 0 2 849218
-0.002378 -0.000680 0.120329 0.377528 0.680288 -0.329145 -0.062500 1 0 0 0 0 0 2 850243
-0.002378 -0.000680 0.120329 0.377527 0.680288 -0.329127 -0.062500 1 0 0 0 0 0 2 851245
-0.002378 -0.000680 0.120329 0.377535 0.680296 -0.329138 -0.062500 1 0 0 0 0 0 2 852244
-0.002378 -0.000680 0.120329 0.377524 0.680301 -0.329132 -0.062500 1 0 0 0 0 0 2 853243
-0.002378 -0.000680 0.120329 0.377539 0.680287 -0.329131 -0.062500 1 0 0 0 0 0 2 854308
-0.002378 -0.000680 0.120329 0.377516 0.680291 -0.329139 -0.062500 1 0 0 0 0 0 2 855311
-0.002378 -0.000680 0.120329 0.377534 0.680297 -0.329139 -0.062500 1 0 0 0 0 0 2 856274
-0.002378 -0.000680 0.120329 0.377527 0.680289 -0.329126 -0.062500 1 0 0 0 0 0 2 857366
-0.002378 -0.000680 0.120329 0.377535 0.680297 -0.329137 -0.062500 1 0 0 0 0 0 2 858345
-0.002378 -0.000680 0.120329 0.377519 0.680280 -0.329133 -0.062500 1 0 0 0 0 0 2 859309
-0.002378 -0.000680 0.120329 0.377534 0.680296 -0.329138 -0.062500 1 0 0 0 0 0 2 860346
-0.002378 -0.000680 0.120329 0.377527 0.680289 -0.329126 -0.062500 1 0 0 0 0 0 2 861357
-0.002378 -0.000680 0.120329 0.377535 0.680297 -0.329137 -0.062500 1 0 0 0 0 0 2 862287
-0.002378 -0.000680 0.120329 0.377516 0.680292 -0.329139 -0.062500 1 0 0 0 0 0 2 863307
-0.002378 -0.000680 0.120329 0.377537 0.680286 -0.329132 -0.062500 1 0 0 0 0 0 2 864319
-0.002378 -0.000680 0.120329 0.377524 0.680299 -0.329132 -0.062500 1 0 0 0 0 0 2 865361
-0.002378 -0.000680 0.120329 0.377538 0.680286 -0.329131 -0.062500 1 0 0 0 0 0 2 866343
-0.002378 -0.000680 0.120329 0.377516 0.680291 -0.329139 -0.062500 1 0 0 0 0 0 2 867308
-0.002378 -0.000680 0.120329 0.377534 0.680297 -0.329139 -0.062500 1 0 0 0 0 0 2 868311
-0.002378 -0.000680 0.120329 0.377527 0.680289 -0.329126 -0.062500 1 0 0 0 0 0 2 869322
-0.002378 -0.000680 0.120329 0.377535 0.680297 -0.329137 -0.062500 1 0 0 0 0 0 2 870283
-0.002378 -0.000680 0.120329 0.377519 0.680280 -0.329133 -0.062500 1 0 0 0 0 0 2 871285
-0.002378 -0.000680 0.120329 0.377534 0.680296 -0.329138 -0.062500 1 0 0 0 0 0 2 872307
-0.002378 -0.000680 0.120329 0.377524 0.680301 -0.329133 -0.062500 1 0 0 0 0 0 2 873342
-0.002378 -0.000680 0.120329 0.377538 0.680287 -0.329132 -0.062500 1 0 0 0 0 0 2 874312
-0.002378 -0.000680 0.120329 0.377516 0.680291 -0.329139 -0.062500 1 0 0 0 0 0 2 875314
-0.002378 -0.000680 0.120329 0.377537 0.680285 -0.329132 -0.062500 1 0 0 0 0 0 2 876292
-0.002378 -0.000680 0.120329 0.377524 0.680299 -0.329132 -0.062500 1 0 0 0 0 0 2 877333
-0.002378 -0.000680 0.120329 0.377535 0.680298 -0.329138 -0.062500 1 0 0 0 0 0 2 878319
-0.002378 -0.000680 0.120329 0.377527 0.680290 -0.329126 -0.062500 1 0 0 0 0 0 2 879313
-0.002378 -0.000680 0.120329 0.377527 0.680289 -0.329144 -0.062500 1 0 0 0 0 0 2 880314
-0.002378 -0.000680 0.120329 0.377526 0.680288 -0.329126 -0.062500 1 0 0 0 0 0 2 881349
-0.002378 -0.000680 0.120329 0.377535 0.680297 -0.329137 -0.062500 1 0 0 0 0 0 2 882317
-0.002378 -0.000680 0.120329 0.377527 0.680289 -0.329125 -0.062500 1 0 0 0 0 0 2 883314
-0.002378 -0.000680 0.120329 0.377527 0.680288 -0.329144 -0.062500 1 0 0 0 0 0 2 884284
-0.002378 -0.000680 0.120329 0.377523 0.680300 -0.329133 -0.062500 1 0 0 0 0 0 2 885322
-0.002378 -0.000680 0.120329 0.377538 0.680287 -0.329132 -0.062500 1 0 0 0 0 0 2 886308
-0.002378 -0.000680 0.120329 0.377516 0.680291 -0.329139 -0.062500 1 0 0 0 0 0 2 887284
-0.002378 -0.000680 0.120329 0.377537 0.680285 -0.329132 -0.062500 1 0 0 0 0 0 2 888284
-0.002378 -0.000680 0.120329 0.377524 0.680299 -0.329132 -0.062500 1 0 0 0 0 0 2 889300
-0.002378 -0.000680 0.120329 0.377535 0.680298 -0.329138 -0.062500 1 0 0 0 0 0 2 890283
-0.002378 -0.000680 0.120329 0.377527 0.680289 -0.329126 -0.062500 1 0 0 0 0 0 2 891312
-0.002378 -0.000680 0.120329 0.377527 0.680289 -0.329144 -0.062500 1 0 0 0 0 0 2 892307
-0.002378 -0.000680 0.120329 0.377526 0.680288 -0.329126 -0.062500 1 0 0 0 0 0 2 893349
-0.002378 -0.000680 0.120329 0.377535 0.680297 -0.329137 -0.062500 1 0 0 0 0 0 2 894292
-0.002378 -0.000680 0.120329 0.377536 0.680298 -0.329139 -0.062500 1 0 0 0 0 0 2 895305
-0.002378 -0.000680 0.120329 0.377519 0.680281 -0.329133 -0.062500 1 0 0 0 0 0 2 896291
-0.002378 -0.000680 0.120329 0.377534 0.680296 -0.329138 -0.062500 1 0 0 0 0 0 2 897320
-0.002378 -0.000680 0.120329 0.377527 0.680289 -0.329126 -0.062500 1 0 0 0 0 0 2 898291
-0.002378 -0.000680 0.120329 0.377535 0.680297 -0.329137 -0.062500 1 0 0 0 0 0 2 899304
-0.002378 -0.000680 0.120329 0.377519 0.680280 -0.329133 -0.062500 1 0 0 0 0 0 2 900290
-0.002378 -0.000680 0.120329 0.377534 0.680296 -0.329138 -0.062500 1 0 0 0 0 0 2 901323
-0.002378 -0.000680 0.120329 0.377524 0.680301 -0.329133 -0.062500 1 0 0 0 0 0 2 902291
-0.002378 -0.000680 0.120329 0.377538 0.680287 -0.329132 -0.062500 1 0 0 0 0 0 2 903304
-0.002378 -0.000680 0.120329 0.377516 0.680291 -0.329139 -0.062500 1 0 0 0 0 0 2 904288
-0.002378 -0.000680 0.120329 0.377537 0.680285 -0.329132 -0.062500 1 0 0 0 0 0 2 905340
-0.002378 -0.000680 0.120329 0.377524 0.680299 -0.329132 -0.062500 1 0 0 0 0 0 2 906224
-0.002378 -0.000680 0.120329 0.377535 0.680298 -0.329138 -0.062500 1 0 0 0 0 0 2 907233
-0.002378 -0.000680 0.120329 0.377519 0.680281 -0.329133 -0.062500 1 0 0 0 0 0 2 908224
-0.002378 -0.000680 0.120329 0.377534 0.680296 -0.329138 -0.062500 1 0 0 0 0 0 2 909232
-0.002378 -0.000680 0.120329 0.377527 0.680289 -0.329126 -0.062500 1 0 0 0 0 0 2 910233
-0.002378 -0.000680 0.120329 0.377535 0.680297 -0.329137 -0.062500 1 0 0 0 0 0 2 911223
-0.002378 -0.000680 0.120329 0.377516 0.680292 -0.329139 -0.062500 1 0 0 0 0 0 2 912233
-0.002378 -0.000680 0.120329 0.377537 0.680286 -0.329132 -0.062500 1 0 0 0 0 0 2 913222
-0.002378 -0.000680 0.120329 0.377524 0.680299 -0.329132 -0.062500 1 0 0 0 0 0 2 914232
-0.002378 -0.000680 0.120329 0.377538 0.680287 -0.329131 -0.062500 1 0 0 0 0 0 2 915223
-0.002378 -0.000680 0.120329 0.377516 0.680291 -0.329139 -0.062500 1 0 0 0 0 0 2 916232
-0.002378 -0.000680 0.120329 0.377537 0.680285 -0.329132 -0.062500 1 0 0 0 0 0 2 917223
-0.002378 -0.000680 0.120329 0.377524 0.680299 -0.329132 -0.062500 1 0 0 0 0 0 2 918231
-0.002378 -0.000680 0.120329 0.377535 0.680298 -0.329138 -0.062500 1 0 0 0 0 0 2 919225
-0.002378 -0.000680 0.120329 0.377527 0.680289 -0.329126 -0.062500 1 0 0 0 0 0 2 920230
-0.002378 -0.000680 0.120329 0.377527 0.680288 -0.329144 -0.062500 1 0 0 0 0 0 2 921226
-0.002378 -0.000680 0.120329 0.377526 0.680288 -0.329126 -0.062500 1 0 0 0 0 0 2 922241
-0.002378 -0.000680 0.120329 0.377535 0.680297 -0.329137 -0.062500 1 0 0 0 0 0 2 923326
-0.002378 -0.000680 0.120329 0.377524 0.680301 -0.329132 -0.062500 1 0 0 0 0 0 2 924239
-0.002378 -0.000680 0.120329 0.377530 0.680278 -0.329138 -0.062500 1 0 0 0 0 0 2 925246
-0.002378 -0.000680 0.120329 0.377523 0.680299 -0.329133 -0.062500 1 0 0 0 0 0 2 926238
-0.002378 -0.000680 0.120329 0.377538 0.680286 -0.329131 -0.062500 1 0 0 0 0 0 2 927240
-0.002378 -0.000680 0.120329 0.377516 0.680291 -0.329139 -0.062500 1 0 0 0 0 0 2 928239
-0.002378 -0.000680 0.120329 0.377537 0.680285 -0.329132 -0.062500 1 0 0 0 0 0 2 929244
-0.002378 -0.000680 0.120329 0.377524 0.680299 -0.329132 -0.062500 1 0 0 0 0 0 2 930251
-0.002378 -0.000680 0.120329 0.377535 0.680298 -0.329138 -0.062500 1 0 0 0 0 0 2 931247
-0.002378 -0.000680 0.120329 0.377527 0.680289 -0.329126 -0.062500 1 0 0 0 0 0 2 932250
-0.002378 -0.000680 0.120329 0.377527 0.680288 -0.329144 -0.062500 1 0 0 0 0 0 2 933248
-0.002378 -0.000680 0.120329 0.377526 0.680288 -0.329126 -0.062500 1 0 0 0 0 0 2 934258
-0.002378 -0.000680 0.120329 0.377535 0.680297 -0.329137 -0.062500 1 0 0 0 0 0 2 935250
-0.002378 -0.000680 0.120329 0.377524 0.680301 -0.329132 -0.062500 1 0 0 0 0 0 2 936252
-0.002378 -0.000680 0.120329 0.377530 0.680278 -0.329138 -0.062500 1 0 0 0 0 0 2 937248
-0.002378 -0.000680 0.120329 0.377523 0.680299 -0.329132 -0.062500 1 0 0 0 0 0 2 938248
-0.002378 -0.000680 0.120329 0.377538 0.680286 -0.329131 -0.062500 1 0 0 0 0 0 2 939247
-0.002378 -0.000680 0.120329 0.377537 0.680297 -0.329138 -0.062500 1 0 0 0 0 0 2 940249
-0.002378 -0.000680 0.120329 0.377516 0.680292 -0.329140 -0.062500 1 0 0 0 0 0 2 941247
-0.002378 -0.000680 0.120329 0.377525 0.680288 -0.329126 -0.062500 1 0 0 0 0 0 2 942308
-0.002378 -0.000680 0.120329 0.377535 0.680297 -0.329137 -0.062500 1 0 0 0 0 0 2 943306
-0.002378 -0.000680 0.120329 0.377540 0.680286 -0.329132 -0.062500 1 0 0 0 0 0 2 944314
-0.002378 -0.000680 0.120329 0.377516 0.680291 -0.329139 -0.062500 1 0 0 0 0 0 2 945358
-0.002378 -0.000680 0.120329 0.377538 0.680285 -0.329132 -0.062500 1 0 0 0 0 0 2 946307
-0.002378 -0.000680 0.120329 0.377524 0.680299 -0.329132 -0.062500 1 0 0 0 0 0 2 947310
-0.002378 -0.000680 0.120329 0.377535 0.680298 -0.329138 -0.062500 1 0 0 0 0 0 2 948282
-0.002378 -0.000680 0.120329 0.377519 0.680280 -0.329133 -0.062500 1 0 0 0 0 0 2 949298
-0.002378 -0.000680 0.120329 0.377534 0.680296 -0.329138 -0.062500 1 0 0 0 0 0 2 950314
-0.002378 -0.000680 0.120329 0.377527 0.680289 -0.329126 -0.062500 1 0 0 0 0 0 2 951307
-0.002378 -0.000680 0.120329 0.377535 0.680297 -0.329137 -0.062500 1 0 0 0 0 0 2 952282
-0.002378 -0.000680 0.120329 0.377516 0.680292 -0.329139 -0.062500 1 0 0 0 0 0 2 953340
-0.002378 -0.000680 0.120329 0.377537 0.680286 -0.329132 -0.062500 1 0 0 0 0 0 2 954308
-0.002378 -0.000680 0.120329 0.377524 0.680299 -0.329132 -0.062500 1 0 0 0 0 0 2 955281
-0.002378 -0.000680 0.120329 0.377538 0.680286 -0.329131 -0.062500 1 0 0 0 0 0 2 956281
-0.002378 -0.000680 0.120329 0.377516 0.680291 -0.329139 -0.062500 1 0 0 0 0 0 2 957321
-0.002378 -0.000680 0.120329 0.377534 0.680297 -0.329139 -0.062500 1 0 0 0 0 0 2 958307
-0.002378 -0.000680 0.120329 0.377527 0.680289 -0.329126 -0.062500 1 0 0 0 0 0 2 959279
-0.002378 -0.000680 0.120329 0.377535 0.680297 -0.329137 -0.062500 1 0 0 0 0 0 2 960289
-0.002378 -0.000680 0.120329 0.377528 0.680289 -0.329126 -0.062500 1 0 0 0 0 0 2 961355
-0.002378 -0.000680 0.120329 0.377527 0.680288 -0.329144 -0.062500 1 0 0 0 0 0 2 962311
-0.002378 -0.000680 0.120329 0.377526 0.680288 -0.329126 -0.062500 1 0 0 0 0 0 2 963312
-0.002378 -0.000680 0.120329 0.377535 0.680297 -0.329137 -0.062500 1 0 0 0 0 0 2 964305
-0.002378 -0.000680 0.120329 0.377524 0.680301 -0.329132 -0.062500 1 0 0 0 0 0 2 965363
-0.002378 -0.000680 0.120329 0.377530 0.680278 -0.329138 -0.062500 1 0 0 0 0 0 2 966304
-0.002378 -0.000680 0.120329 0.377523 0.680299 -0.329132 -0.062500 1 0 0 0 0 0 2 967314
-0.002378 -0.000680 0.120329 0.377535 0.680298 -0.329138 -0.062500 1 0 0 0 0 0 2 968278
-0.002378 -0.000680 0.120329 0.377527 0.680289 -0.329126 -0.062500 1 0 0 0 0 0 2 969318
-0.002378 -0.000680 0.120329 0.377527 0.680289 -0.329144 -0.062500 1 0 0 0 0 0 2 970302
-0.002378 -0.000680 0.120329 0.377526 0.680288 -0.329127 -0.062500 1 0 0 0 0 0 2 971281
-0.002378 -0.000680 0.120329 0.377535 0.680297 -0.329137 -0.062500 1 0 0 0 0 0 2 972276
-0.002378 -0.000680 0.120329 0.377527 0.680289 -0.329125 -0.062500 1 0 0 0 0 0 2 973356
-0.002378 -0.000680 0.120329 0.377527 0.680288 -0.329144 -0.062500 1 0 0 0 0 0 2 974306
-0.002378 -0.000680 0.120329 0.377523 0.680300 -0.329133 -0.062500 1 0 0 0 0 0 2 975309
-0.002378 -0.000680 0.120329 0.377538 0.680287 -0.329132 -0.062500 1 0 0 0 0 0 2 976305
-0.002378 -0.000680 0.120329 0.377524 0.680300 -0.329132 -0.062500 1 0 0 0 0 0 2 977341
-0.002378 -0.000680 0.120329 0.377530 0.680278 -0.329138 -0.062500 1 0 0 0 0 0 2 978304
-0.002378 -0.000680 0.120329 0.377523 0.680298 -0.329132 -0.062500 1 0 0 0 0 0 2 979290
-0.002378 -0.000680 0.120329 0.377535 0.680298 -0.329138 -0.062500 1 0 0 0 0 0 2 980304
-0.002378 -0.000680 0.120329 0.377527 0.680289 -0.329126 -0.062500 1 0 0 0 0 0 2 981321
-0.002378 -0.000680 0.120329 0.377527 0.680288 -0.329144 -0.062500 1 0 0 0 0 0 2 982303
-0.002378 -0.000680 0.120329 0.377526 0.680288 -0.329126 -0.062500 1 0 0 0 0 0 2 983287
-0.002378 -0.000680 0.120329 0.377535 0.680297 -0.329137 -0.062500 1 0 0 0 0 0 2 984301
-0.002378 -0.000680 0.120329 0.377536 0.680298 -0.329139 -0.062500 1 0 0 0 0 0 2 985320
-0.002378 -0.000680 0.120329 0.377519 0.680281 -0.329133 -0.062500 1 0 0 0 0 0 2 986300
-0.002378 -0.000680 0.120329 0.377522 0.680299 -0.329132 -0.062500 1 0 0 0 0 0 2 987287
-0.002378 -0.000680 0.120329 0.377538 0.680286 -0.329131 -0.062500 1 0 0 0 0 0 2 988299
-0.002378 -0.000680 0.120329 0.377536 0.680297 -0.329138 -0.062500 1 0 0 0 0 0 2 989339
-0.002378 -0.000680 0.120329 0.377520 0.680280 -0.329133 -0.062500 1 0 0 0 0 0 2 990231
-0.002378 -0.000680 0.120329 0.377534 0.680296 -0.329138 -0.062500 1 0 0 0 0 0 2 991221
-0.002378 -0.000680 0.120329 0.377524 0.680301 -0.329133 -0.062500 1 0 0 0 0 0 2 992229
-0.002378 -0.000680 0.120329 0.377538 0.680287 -0.329132 -0.062500 1 0 0 0 0 0 2 993220
-0.002378 -0.000680 0.120329 0.377516 0.680291 -0.329139 -0.062500 1 0 0 0 0 0 2 994222
-0.002378 -0.000680 0.120329 0.377537 0.680285 -0.329132 -0.062500 1 0 0 0 0 0 2 995229
-0.002378 -0.000680 0.120329 0.377524 0.680299 -0.329132 -0.062500 1 0 0 0 0 0 2 996220
-0.002378 -0.000680 0.120329 0.377535 0.680298 -0.329138 -0.062500 1 0 0 0 0 0 2 997229
-0.002378 -0.000680 0.120329 0.377528 0.680289 -0.329126 -0.062500 1 0 0 0 0 0 2 998221
-0.002378 -0.000680 0.120329 0.377527 0.680288 -0.329144 -0.062500 1 0 0 0 0 0 2 999230
-0.002378 -0.000680 0.120329 0.377527 0.680288 -0.329127 -0.062500 1 0 0 0 0 0 3 219
-0.002378 -0.000680 0.120329 0.377535 0.680297 -0.329137 -0.062500 1 0 0 0 0 0 3 1230
-0.002378 -0.000680 0.120329 0.377524 0.680301 -0.329132 -0.062500 1 0 0 0 0 0 3 2221
-0.002378 -0.000680 0.120329 0.377530 0.680278 -0.329139 -0.062500 1 0 0 0 0 0 3 3229
-0.002378 -0.000680 0.120329 0.377523 0.680299 -0.329133 -0.062500 1 0 0 0 0 0 3 4230
-0.002378 -0.000680 0.120329 0.377538 0.680286 -0.329132 -0.062500 1 0 0 0 0 0 3 5243
-0.002378 -0.000680 0.120329 0.377516 0.680291 -0.329139 -0.062500 1 0 0 0 0 0 3 6229
-0.002378 -0.000680 0.120329 0.377537 0.680285 -0.329132 -0.062500 1 0 0 0 0 0 3 7237
-0.002378 -0.000680 0.120329 0.377524 0.680299 -0.329132 -0.062500 1 0 0 0 0 0 3 8243
-0.002378 -0.000680 0.120329 0.377535 0.680298 -0.329138 -0.062500 1 0 0 0 0 0 3 9236
-0.002378 -0.000680 0.120329 0.377527 0.680289 -0.329126 -0.062500 1 0 0 0 0 0 3 10236
-0.002378 -0.000680 0.120329 0.377527 0.680288 -0.329144 -0.062500 1 0 0 0 0 0 3 11239
-0.002378 -0.000680 0.120329 0.377526 0.680288 -0.329126 -0.062500 1 0 0 0 0 0 3 12208
-0.002378 -0.000680 0.120329 0.377535 0.680297 -0.329137 -0.062500 1 0 0 0 0 0 3 13237
-0.002378 -0.000680 0.120329 0.377524 0.680301 -0.329132 -0.062500 1 0 0 0 0 0 3 14245
-0.002378 -0.000680 0.120329 0.377530 0.680278 -0.329138 -0.062500 1 0 0 0 0 0 3 15246
-0.002378 -0.000680 0.120329 0.377523 0.680299 -0.329133 -0.062500 1 0 0 0 0 0 3 16243
-0.002378 -0.000680 0.120329 0.377538 0.680286 -0.329131 -0.062500 1 0 0 0 0 0 3 17247
-0.002378 -0.000680 0.120329 0.377524 0.680300 -0.329132 -0.062500 1 0 0 0 0 0 3 18246
-0.002378 -0.000680 0.120329 0.377527 0.680290 -0.329145 -0.062500 1 0 0 0 0 0 3 19247
-0.002378 -0.000680 0.120329 0.377526 0.680288 -0.329127 -0.062500 1 0 0 0 0 0 3 20231
-0.002378 -0.000680 0.120329 0.377535 0.680297 -0.329138 -0.062500 1 0 0 0 0 0 3 21226
-0.002378 -0.000680 0.120329 0.377527 0.680289 -0.329126 -0.062500 1 0 0 0 0 0 3 22226
-0.002378 -0.000680 0.120329 0.377527 0.680288 -0.329144 -0.062500 1 0 0 0 0 0 3 23246
-0.002378 -0.000680 0.120329 0.377526 0.680288 -0.329126 -0.062500 1 0 0 0 0 0 3 24247
-0.002378 -0.000680 0.120329 0.377535 0.680297 -0.329137 -0.062500 1 0 0 0 0 0 3 25226
-0.002378 -0.000680 0.120329 0.377524 0.680301 -0.329132 -0.062500 1 0 0 0 0 0 3 26304
-0.002378 -0.000680 0.120329 0.377530 0.680278 -0.329138 -0.062500 1 0 0 0 0 0 3 27305
-0.002378 -0.000680 0.120329 0.377523 0.680299 -0.329132 -0.062500 1 0 0 0 0 0 3 28279
-0.002378 -0.000680 0.120329 0.377538 0.680286 -0.329131 -0.062500 1 0 0 0 0 0 3 29337
-0.002378 -0.000680 0.120329 0.377537 0.680297 -0.329138 -0.062500 1 0 0 0 0 0 3 30314
-0.002378 -0.000680 0.120329 0.377516 0.680292 -0.329140 -0.062500 1 0 0 0 0 0 3 31304
-0.002378 -0.000680 0.120329 0.377525 0.680288 -0.329126 -0.062500 1 0 0 0 0 0 3 32279
-0.002378 -0.000680 0.120329 0.377535 0.680297 -0.329137 -0.062500 1 0 0 0 0 0 3 33319
-0.002378 -0.000680 0.120329 0.377540 0.680286 -0.329132 -0.062500 1 0 0 0 0 0 3 34305
-0.002378 -0.000680 0.120329 0.377516 0.680291 -0.329139 -0.062500 1 0 0 0 0 0 3 35276
-0.002378 -0.000680 0.120329 0.377537 0.680285 -0.329132 -0.062500 1 0 0 0 0 0 3 36301
-0.002378 -0.000680 0.120329 0.377524 0.680299 -0.329132 -0.062500 1 0 0 0 0 0 3 37344
-0.002378 -0.000680 0.120329 0.377535 0.680298 -0.329138 -0.062500 1 0 0 0 0 0 3 38302
-0.002378 -0.000680 0.120329 0.377528 0.680289 -0.329126 -0.062500 1 0 0 0 0 0 3 39279
-0.002378 -0.000680 0.120329 0.377527 0.680288 -0.329144 -0.062500 1 0 0 0 0 0 3 40278
-0.002378 -0.000680 0.120329 0.377527 0.680288 -0.329126 -0.062500 1 0 0 0 0 0 3 41319
-0.002378 -0.000680 0.120329 0.377535 0.680297 -0.329137 -0.062500 1 0 0 0 0 0 3 42279
-0.002378 -0.000680 0.120329 0.377524 0.680301 -0.329132 -0.062500 1 0 0 0 0 0 3 43276
-0.002378 -0.000680 0.120329 0.377530 0.680278 -0.329138 -0.062500 1 0 0 0 0 0 3 44305
-0.002378 -0.000680 0.120329 0.377523 0.680299 -0.329133 -0.062500 1 0 0 0 0 0 3 45327
-0.002378 -0.000680 0.120329 0.377538 0.680286 -0.329131 -0.062500 1 0 0 0 0 0 3 46307
-0.002378 -0.000680 0.120329 0.377516 0.680291 -0.329139 -0.062500 1 0 0 0 0 0 3 47308
-0.002378 -0.000680 0.120329 0.377534 0.680297 -0.329139 -0.062500 1 0 0 0 0 0 3 48303
-0.002378 -0.000680 0.120329 0.377527 0.680289 -0.329126 -0.062500 1 0 0 0 0 0 3 49342
-0.002378 -0.000680 0.120329 0.377535 0.680297 -0.329137 -0.062500 1 0 0 0 0 0 3 50318
-0.002378 -0.000680 0.120329 0.377528 0.680289 -0.329126 -0.062500 1 0 0 0 0 0 3 51277
-0.002378 -0.000680 0.120329 0.377527 0.680288 -0.329144 -0.062500 1 0 0 0 0 0 3 52279
-0.002378 -0.000680 0.120329 0.377526 0.680288 -0.329126 -0.062500 1 0 0 0 0 0 3 53293
-0.002378 -0.000680 0.120329 0.377535 0.680297 -0.329137 -0.062500 1 0 0 0 0 0 3 54303
-0.002378 -0.000680 0.120329 0.377524 0.680301 -0.329132 -0.062500 1 0 0 0 0 0 3 55283
-0.002378 -0.000680 0.120329 0.377530 0.680278 -0.329138 -0.062500 1 0 0 0 0 0 3 56274
-0.002378 -0.000680 0.120329 0.377523 0.680298 -0.329133 -0.062500 1 0 0 0 0 0 3 57309
-0.002378 -0.000680 0.120329 0.377538 0.680286 -0.329131 -0.062500 1 0 0 0 0 0 3 58300
-0.002378 -0.000680 0.120329 0.377524 0.680299 -0.329131 -0.062500 1 0 0 0 0 0 3 59300
-0.002378 -0.000680 0.120329 0.377527 0.680290 -0.329145 -0.062500 1 0 0 0 0 0 3 60287
-0.002378 -0.000680 0.120329 0.377526 0.680288 -0.329127 -0.062500 1 0 0 0 0 0 3 61336
-0.002378 -0.000680 0.120329 0.377535 0.680297 -0.329138 -0.062500 1 0 0 0 0 0 3 62299
-0.002378 -0.000680 0.120329 0.377527 0.680289 -0.329126 -0.062500 1 0 0 0 0 0 3 63284
-0.002378 -0.000680 0.120329 0.377527 0.680288 -0.329144 -0.062500 1 0 0 0 0 0 3 64301
-0.002378 -0.000680 0.120329 0.377523 0.680300 -0.329133 -0.062500 1 0 0 0 0 0 3 65315
-0.002378 -0.000680 0.120329 0.377538 0.680287 -0.329132 -0.062500 1 0 0 0 0 0 3 66301
-0.002378 -0.000680 0.120329 0.377524 0.680300 -0.329132 -0.062500 1 0 0 0 0 0 3 67283
-0.002378 -0.000680 0.120329 0.377530 0.680278 -0.329138 -0.062500 1 0 0 0 0 0 3 68298
-0.002378 -0.000680 0.120329 0.377523 0.680298 -0.329132 -0.062500 1 0 0 0 0 0 3 69317
-0.002378 -0.000680 0.120329 0.377535 0.680298 -0.329138 -0.062500 1 0 0 0 0 0 3 70295
-0.002378 -0.000680 0.120329 0.377527 0.680289 -0.329126 -0.062500 1 0 0 0 0 0 3 71282
-0.002378 -0.000680 0.120329 0.377527 0.680288 -0.329144 -0.062500 1 0 0 0 0 0 3 72293
-0.002378 -0.000680 0.120329 0.377526 0.680288 -0.329126 -0.062500 1 0 0 0 0 0 3 73329
-0.002378 -0.000680 0.120329 0.377535 0.680297 -0.329137 -0.062500 1 0 0 0 0 0 3 74228
-0.002378 -0.000680 0.120329 0.377527 0.680289 -0.329125 -0.062500 1 0 0 0 0 0 3 75233
-0.002378 -0.000680 0.120329 0.377527 0.680288 -0.329144 -0.062500 1 0 0 0 0 0 3 76219
-0.002378 -0.000680 0.120329 0.377523 0.680300 -0.329133 -0.062500 1 0 0 0 0 0 3 77226
-0.002378 -0.000680 0.120329 0.377538 0.680286 -0.329132 -0.062500 1 0 0 0 0 0 3 78352
-0.002378 -0.000680 0.120329 0.377536 0.680297 -0.329138 -0.062500 1 0 0 0 0 0 3 79218
-0.002378 -0.000680 0.120329 0.377528 0.680289 -0.329126 -0.062500 1 0 0 0 0 0 3 80225
-0.002378 -0.000680 0.120329 0.377527 0.680288 -0.329144 -0.062500 1 0 0 0 0 0 3 81227
-0.002378 -0.000680 0.120329 0.377523 0.680300 -0.329133 -0.062500 1 0 0 0 0 0 3 82342
-0.002378 -0.000680 0.120329 0.377538 0.680287 -0.329132 -0.062500 1 0 0 0 0 0 3 83226
-0.002378 -0.000680 0.120329 0.377525 0.680300 -0.329132 -0.062500 1 0 0 0 0 0 3 84342
-0.002378 -0.000680 0.120329 0.377530 0.680278 -0.329138 -0.062500 1 0 0 0 0 0 3 85226
-0.002378 -0.000680 0.120329 0.377524 0.680298 -0.329133 -0.062500 1 0 0 0 0 0 3 86342
-0.002378 -0.000680 0.120329 0.377535 0.680298 -0.329138 -0.062500 1 0 0 0 0 0 3 87349
-0.002378 -0.000680 0.120329 0.377528 0.680289 -0.329126 -0.062500 1 0 0 0 0 0 3 88353
-0.002378 -0.000680 0.120329 0.377527 0.680288 -0.329144 -0.062500 1 0 0 0 0 0 3 89349
-0.002378 -0.000680 0.120329 0.377526 0.680288 -0.329127 -0.062500 1 0 0 0 0 0 3 90225
-0.002378 -0.000680 0.120329 0.377535 0.680297 -0.329138 -0.062500 1 0 0 0 0 0 3 91371
-0.002378 -0.000680 0.120329 0.377528 0.680289 -0.329126 -0.062500 1 0 0 0 0 0 3 92363
-0.002378 -0.000680 0.120329 0.377527 0.680288 -0.329144 -0.062500 1 0 0 0 0 0 3 93225
-0.002378 -0.000680 0.120329 0.377523 0.680300 -0.329133 -0.062500 1 0 0 0 0 0 3 94365
-0.002378 -0.000680 0.120329 0.377538 0.680286 -0.329132 -0.062500 1 0 0 0 0 0 3 95359
-0.002378 -0.000680 0.120329 0.377524 0.680300 -0.329132 -0.062500 1 0 0 0 0 0 3 96357
-0.002378 -0.000680 0.120329 0.377527 0.680290 -0.329145 -0.062500 1 0 0 0 0 0 3 97359
-0.002378 -0.000680 0.120329 0.377526 0.680288 -0.329127 -0.062500 1 0 0 0 0 0 3 98355
-0.002378 -0.000680 0.120329 0.377535 0.680297 -0.329138 -0.062500 1 0 0 0 0 0 3 99360
-0.002378 -0.000680 0.120329 0.377527 0.680289 -0.329126 -0.062500 1 0 0 0 0 0 3 100358
-0.002378 -0.000680 0.120329 0.377527 0.680288 -0.329144 -0.062500 1 0 0 0 0 0 3 101349
-0.002378 -0.000680 0.120329 0.377526 0.680288 -0.329127 -0.062500 1 0 0 0 0 0 3 102360
-0.002378 -0.000680 0.120329 0.377535 0.680297 -0.329137 -0.062500 1 0 0 0 0 0 3 103362
-0.002378 -0.000680 0.120329 0.377524 0.680301 -0.329132 -0.062500 1 0 0 0 0 0 3 104332
-0.002378 -0.000680 0.120329 0.377530 0.680278 -0.329138 -0.062500 1 0 0 0 0 0 3 105330
-0.002378 -0.000680 0.120329 0.377523 0.680299 -0.329133 -0.062500 1 0 0 0 0 0 3 106358
-0.002378 -0.000680 0.120329 0.377538 0.680286 -0.329132 -0.062500 1 0 0 0 0 0 3 107328
-0.002378 -0.000680 0.120329 0.377524 0.680300 -0.329132 -0.062500 1 0 0 0 0 0 3 108347
-0.002378 -0.000680 0.120329 0.377527 0.680290 -0.329145 -0.062500 1 0 0 0 0 0 3 109358
-0.002378 -0.000680 0.120329 0.377526 0.680288 -0.329127 -0.062500 1 0 0 0 0 0 3 110354
-0.002378 -0.000680 0.120329 0.377535 0.680297 -0.329138 -0.062500 1 0 0 0 0 0 3 111231
-0.002378 -0.000680 0.120329 0.377527 0.680289 -0.329126 -0.062500 1 0 0 0 0 0 3 112355
-0.002378 -0.000680 0.120329 0.377527 0.680288 -0.329144 -0.062500 1 0 0 0 0 0 3 113359
-0.002378 -0.000680 0.120329 0.377526 0.680288 -0.329126 -0.062500 1 0 0 0 0 0 3 114359
-0.002378 -0.000680 0.120329 0.377535 0.680297 -0.329137 -0.062500 1 0 0 0 0 0 3 115359
-0.002378 -0.000680 0.120329 0.377524 0.680301 -0.329132 -0.062500 1 0 0 0 0 0 3 116358
-0.002378 -0.000680 0.120329 0.377530 0.680278 -0.329138 -0.062500 1 0 0 0 0 0 3 117360
-0.002378 -0.000680 0.120329 0.377523 0.680298 -0.329133 -0.062500 1 0 0 0 0 0 3 118213
-0.002378 -0.000680 0.120329 0.377538 0.680286 -0.329131 -0.062500 1 0 0 0 0 0 3 119358
-0.002378 -0.000680 0.120329 0.377537 0.680297 -0.329138 -0.062500 1 0 0 0 0 0 3 120360
-0.002378 -0.000680 0.120329 0.377524 0.680301 -0.329132 -0.062500 1 0 0 0 0 0 3 121359
-0.002378 -0.000680 0.120329 0.377530 0.680278 -0.329139 -0.062500 1 0 0 0 0 0 3 122350
-0.002378 -0.000680 0.120329 0.377524 0.680299 -0.329133 -0.062500 1 0 0 0 0 0 3 123358
-0.002378 -0.000680 0.120329 0.377538 0.680286 -0.329132 -0.062500 1 0 0 0 0 0 3 124359
-0.002378 -0.000680 0.120329 0.377525 0.680300 -0.329132 -0.062500 1 0 0 0 0 0 3 125359
-0.002378 -0.000680 0.120329 0.377527 0.680290 -0.329145 -0.062500 1 0 0 0 0 0 3 126358
-0.002378 -0.000680 0.120329 0.377527 0.680288 -0.329127 -0.062500 1 0 0 0 0 0 3 127357
-0.002378 -0.000680 0.120329 0.377535 0.680297 -0.329138 -0.062500 1 0 0 0 0 0 3 128358
-0.002378 -0.000680 0.120329 0.377528 0.680289 -0.329126 -0.062500 1 0 0 0 0 0 3 129339
-0.002378 -0.000680 0.120329 0.377527 0.680288 -0.329144 -0.062500 1 0 0 0 0 0 3 130356
-0.002378 -0.000680 0.120329 0.377527 0.680288 -0.329127 -0.062500 1 0 0 0 0 0 3 131344
-0.002378 -0.000680 0.120329 0.377535 0.680297 -0.329137 -0.062500 1 0 0 0 0 0 3 132355
-0.002378 -0.000680 0.120329 0.377524 0.680301 -0.329132 -0.062500 1 0 0 0 0 0 3 133361
-0.002378 -0.000680 0.120329 0.377530 0.680278 -0.329139 -0.062500 1 0 0 0 0 0 3 134344
-0.002378 -0.000680 0.120329 0.377523 0.680299 -0.329133 -0.062500 1 0 0 0 0 0 3 135357
-0.002378 -0.000680 0.120329 0.377538 0.680286 -0.329132 -0.062500 1 0 0 0 0 0 3 136357
-0.002378 -0.000680 0.120329 0.377524 0.680299 -0.329132 -0.062500 1 0 0 0 0 0 3 137329
-0.002378 -0.000680 0.120329 0.377527 0.680290 -0.329145 -0.062500 1 0 0 0 0 0 3 138231
-0.002378 -0.000680 0.120329 0.377526 0.680288 -0.329127 -0.062500 1 0 0 0 0 0 3 139328
-0.002378 -0.000680 0.120329 0.377535 0.680297 -0.329138 -0.062500 1 0 0 0 0 0 3 140355
-0.002378 -0.000680 0.120329 0.377527 0.680289 -0.329126 -0.062500 1 0 0 0 0 0 3 141357
-0.002378 -0.000680 0.120329 0.377527 0.680288 -0.329144 -0.062500 1 0 0 0 0 0 3 142342
-0.002378 -0.000680 0.120329 0.377526 0.680288 -0.329126 -0.062500 1 0 0 0 0 0 3 143350
-0.002378 -0.000680 0.120329 0.377535 0.680297 -0.329137 -0.062500 1 0 0 0 0 0 3 144350
-0.002378 -0.000680 0.120329 0.377524 0.680301 -0.329132 -0.062500 1 0 0 0 0 0 3 145343
-0.002378 -0.000680 0.120329 0.377530 0.680278 -0.329138 -0.062500 1 0 0 0 0 0 3 146350
-0.002378 -0.000680 0.120329 0.377523 0.680298 -0.329133 -0.062500 1 0 0 0 0 0 3 147341
-0.002378 -0.000680 0.120329 0.377538 0.680286 -0.329131 -0.062500 1 0 0 0 0 0 3 148349
-0.002378 -0.000680 0.120329 0.377524 0.680299 -0.329132 -0.062500 1 0 0 0 0 0 3 149341
-0.002378 -0.000680 0.120329 0.377527 0.680289 -0.329145 -0.062500 1 0 0 0 0 0 3 150349
-0.002378 -0.000680 0.120329 0.377526 0.680288 -0.329127 -0.062500 1 0 0 0 0 0 3 151341
-0.002378 -0.000680 0.120329 0.377535 0.680297 -0.329138 -0.062500 1 0 0 0 0 0 3 152349
-0.002378 -0.000680 0.120329 0.377527 0.680289 -0.329126 -0.062500 1 0 0 0 0 0 3 153340
-0.002378 -0.000680 0.120329 0.377527 0.680288 -0.329144 -0.062500 1 0 0 0 0 0 3 154350
-0.002378 -0.000680 0.120329 0.377523 0.680300 -0.329133 -0.062500 1 0 0 0 0 0 3 155340
-0.002378 -0.000680 0.120329 0.377538 0.680286 -0.329132 -0.062500 1 0 0 0 0 0 3 156349
-0.002378 -0.000680 0.120329 0.377524 0.680300 -0.329132 -0.062500 1 0 0 0 0 0 3 157341
-0.002378 -0.000680 0.120329 0.377530 0.680278 -0.329138 -0.062500 1 0 0 0 0 0 3 158349
-0.002378 -0.000680 0.120329 0.377523 0.680298 -0.329132 -0.062500 1 0 0 0 0 0 3 159340
-0.002378 -0.000680 0.120329 0.377534 0.680298 -0.329138 -0.062500 1 0 0 0 0 0 3 160350
-0.002378 -0.000680 0.120329 0.377527 0.680289 -0.329126 -0.062500 1 0 0 0 0 0 3 161347
-0.002378 -0.000680 0.120329 0.377527 0.680288 -0.329144 -0.062500 1 0 0 0 0 0 3 162360
-0.002378 -0.000680 0.120329 0.377526 0.680288 -0.329127 -0.062500 1 0 0 0 0 0 3 163219
-0.002378 -0.000680 0.120329 0.377535 0.680297 -0.329137 -0.062500 1 0 0 0 0 0 3 164359
-0.002378 -0.000680 0.120329 0.377527 0.680289 -0.329126 -0.062500 1 0 0 0 0 0 3 165354
-0.002378 -0.000680 0.120329 0.377527 0.680288 -0.329144 -0.062500 1 0 0 0 0 0 3 166366
-0.002378 -0.000680 0.120329 0.377523 0.680300 -0.329133 -0.062500 1 0 0 0 0 0 3 167355
-0.002378 -0.000680 0.120329 0.377538 0.680286 -0.329132 -0.062500 1 0 0 0 0 0 3 168351
-0.002378 -0.000680 0.120329 0.377536 0.680297 -0.329138 -0.062500 1 0 0 0 0 0 3 169330
-0.002378 -0.000680 0.120329 0.377528 0.680289 -0.329126 -0.062500 1 0 0 0 0 0 3 170355
-0.002378 -0.000680 0.120329 0.377527 0.680288 -0.329144 -0.062500 1 0 0 0 0 0 3 171349
-0.002378 -0.000680 0.120329 0.377523 0.680300 -0.329133 -0.062500 1 0 0 0 0 0 3 172356
-0.002378 -0.000680 0.120329 0.377538 0.680286 -0.329132 -0.062500 1 0 0 0 0 0 3 173351
-0.002378 -0.000680 0.120329 0.377525 0.680300 -0.329132 -0.062500 1 0 0 0 0 0 3 174361
-0.002378 -0.000680 0.120329 0.377530 0.680278 -0.329138 -0.062500 1 0 0 0 0 0 3 175360
-0.002378 -0.000680 0.120329 0.377523 0.680298 -0.329133 -0.062500 1 0 0 0 0 0 3 176356
-0.002378 -0.000680 0.120329 0.377535 0.680298 -0.329138 -0.062500 1 0 0 0 0 0 3 177364
-0.002378 -0.000680 0.120329 0.377527 0.680289 -0.329126 -0.062500 1 0 0 0 0 0 3 178431
-0.002378 -0.000680 0.120329 0.377527 0.680288 -0.329144 -0.062500 1 0 0 0 0 0 3 179424
-0.002378 -0.000680 0.120329 0.377526 0.680288 -0.329127 -0.062500 1 0 0 0 0 0 3 180419
-0.002378 -0.000680 0.120329 0.377535 0.680297 -0.329138 -0.062500 1 0 0 0 0 0 3 181436
-0.002378 -0.000680 0.120329 0.377528 0.680289 -0.329126 -0.062500 1 0 0 0 0 0 3 182402
-0.002378 -0.000680 0.120329 0.377527 0.680288 -0.329144 -0.062500 1 0 0 0 0 0 3 183402
-0.002378 -0.000680 0.120329 0.377523 0.680300 -0.329133 -0.062500 1 0 0 0 0 0 3 184397
-0.002378 -0.000680 0.120329 0.377538 0.680286 -0.329132 -0.062500 1 0 0 0 0 0 3 185401
-0.002378 -0.000680 0.120329 0.377524 0.680300 -0.329132 -0.062500 1 0 0 0 0 0 3 186397
-0.002378 -0.000680 0.120329 0.377530 0.680278 -0.329138 -0.062500 1 0 0 0 0 0 3 187398
-0.002378 -0.000680 0.120329 0.377523 0.680298 -0.329133 -0.062500 1 0 0 0 0 0 3 188422
-0.002378 -0.000680 0.120329 0.377535 0.680298 -0.329138 -0.062500 1 0 0 0 0 0 3 189402
-0.002378 -0.000680 0.120329 0.377527 0.680289 -0.329126 -0.062500 1 0 0 0 0 0 3 190427
-0.002378 -0.000680 0.120329 0.377527 0.680288 -0.329144 -0.062500 1 0 0 0 0 0 3 191429
-0.002378 -0.000680 0.120329 0.377526 0.680288 -0.329127 -0.062500 1 0 0 0 0 0 3 192400
-0.002378 -0.000680 0.120329 0.377535 0.680297 -0.329137 -0.062500 1 0 0 0 0 0 3 193400
-0.002378 -0.000680 0.120329 0.377524 0.680301 -0.329132 -0.062500 1 0 0 0 0 0 3 194419
-0.002378 -0.000680 0.120329 0.377530 0.680278 -0.329139 -0.062500 1 0 0 0 0 0 3 195399
-0.002378 -0.000680 0.120329 0.377523 0.680299 -0.329133 -0.062500 1 0 0 0 0 0 3 196396
-0.002378 -0.000680 0.120329 0.377538 0.680286 -0.329132 -0.062500 1 0 0 0 0 0 3 197399
-0.002378 -0.000680 0.120329 0.377524 0.680300 -0.329132 -0.062500 1 0 0 0 0 0 3 198397
-0.002378 -0.000680 0.120329 0.377527 0.680290 -0.329145 -0.062500 1 0 0 0 0 0 3 199397
-0.002378 -0.000680 0.120329 0.377526 0.680288 -0.329127 -0.062500 1 0 0 0 0 0 3 200392
-0.002378 -0.000680 0.120329 0.377535 0.680297 -0.329138 -0.062500 1 0 0 0 0 0 3 201408
-0.002378 -0.000680 0.120329 0.377527 0.680289 -0.329126 -0.062500 1 0 0 0 0 0 3 202427
-0.002378 -0.000680 0.120329 0.377527 0.680288 -0.329144 -0.062500 1 0 0 0 0 0 3 203428
-0.002378 -0.000680 0.120329 0.377526 0.680288 -0.329126 -0.062500 1 0 0 0 0 0 3 204420
-0.002378 -0.000680 0.120329 0.377535 0.680297 -0.329137 -0.062500 1 0 0 0 0 0 3 205434
-0.002378 -0.000680 0.120329 0.377524 0.680301 -0.329132 -0.062500 1 0 0 0 0 0 3 206426
-0.002378 -0.000680 0.120329 0.377538 0.680287 -0.329131 -0.062500 1 0 0 0 0 0 3 207397
-0.002378 -0.000680 0.120329 0.377528 0.680288 -0.329145 -0.062500 1 0 0 0 0 0 3 208399
-0.002378 -0.000680 0.120329 0.377527 0.680288 -0.329127 -0.062500 1 0 0 0 0 0 3 209401
-0.002378 -0.000680 0.120329 0.377523 0.680300 -0.329131 -0.062500 1 0 0 0 0 0 3 210397
-0.002378 -0.000680 0.120329 0.377535 0.680298 -0.329138 -0.062500 1 0 0 0 0 0 3 211418
-0.002378 -0.000680 0.120329 0.377531 0.680278 -0.329139 -0.062500 1 0 0 0 0 0 3 212398
-0.002378 -0.000680 0.120329 0.377524 0.680299 -0.329133 -0.062500 1 0 0 0 0 0 3 213398
-0.002378 -0.000680 0.120329 0.377526 0.680289 -0.329125 -0.062500 1 0 0 0 0 0 3 214407
-0.002378 -0.000680 0.120329 0.377535 0.680297 -0.329137 -0.062500 1 0 0 0 0 0 3 215407
-0.002378 -0.000680 0.120329 0.377528 0.680289 -0.329146 -0.062500 1 0 0 0 0 0 3 216422
-0.002378 -0.000680 0.120329 0.377527 0.680288 -0.329127 -0.062500 1 0 0 0 0 0 3 217429
-0.002378 -0.000680 0.120329 0.377535 0.680297 -0.329138 -0.062500 1 0 0 0 0 0 3 218422
-0.002378 -0.000680 0.120329 0.377528 0.680289 -0.329126 -0.062500 1 0 0 0 0 0 3 219406
-0.002378 -0.000680 0.120329 0.377527 0.680288 -0.329144 -0.062500 1 0 0 0 0 0 3 220419
-0.002378 -0.000680 0.120329 0.377527 0.680288 -0.329127 -0.062500 1 0 0 0 0 0 3 221407
-0.002378 -0.000680 0.120329 0.377535 0.680297 -0.329138 -0.062500 1 0 0 0 0 0 3 222421
-0.002378 -0.000680 0.120329 0.377524 0.680301 -0.329132 -0.062500 1 0 0 0 0 0 3 223404
-0.002378 -0.000680 0.120329 0.377530 0.680278 -0.329139 -0.062500 1 0 0 0 0 0 3 224421
-0.002378 -0.000680 0.120329 0.377523 0.680298 -0.329133 -0.062500 1 0 0 0 0 0 3 225405
-0.002378 -0.000680 0.120329 0.377538 0.680286 -0.329132 -0.062500 1 0 0 0 0 0 3 226419
-0.002378 -0.000680 0.120329 0.377524 0.680299 -0.329132 -0.062500 1 0 0 0 0 0 3 227402
-0.002378 -0.000680 0.120329 0.377527 0.680290 -0.329145 -0.062500 1 0 0 0 0 0 3 228407
-0.002378 -0.000680 0.120329 0.377526 0.680288 -0.329127 -0.062500 1 0 0 0 0 0 3 229422
-0.002378 -0.000680 0.120329 0.377535 0.680297 -0.329138 -0.062500 1 0 0 0 0 0 3 230337
-0.002378 -0.000680 0.120329 0.377527 0.680289 -0.329126 -0.062500 1 0 0 0 0 0 3 231346
-0.002378 -0.000680 0.120329 0.377527 0.680288 -0.329144 -0.062500 1 0 0 0 0 0 3 232338
-0.002378 -0.000680 0.120329 0.377526 0.680288 -0.329127 -0.062500 1 0 0 0 0 0 3 233348
-0.002378 -0.000680 0.120329 0.377535 0.680297 -0.329137 -0.062500 1 0 0 0 0 0 3 234338
-0.002378 -0.000680 0.120329 0.377524 0.680301 -0.329132 -0.062500 1 0 0 0 0 0 3 235346
-0.002378 -0.000680 0.120329 0.377530 0.680278 -0.329138 -0.062500 1 0 0 0 0 0 3 236337
-0.002378 -0.000680 0.120329 0.377523 0.680298 -0.329133 -0.062500 1 0 0 0 0 0 3 237346
-0.002378 -0.000680 0.120329 0.377538 0.680286 -0.329132 -0.062500 1 0 0 0 0 0 3 238337
-0.002378 -0.000680 0.120329 0.377524 0.680299 -0.329132 -0.062500 1 0 0 0 0 0 3 239347
-0.002378 -0.000680 0.120329 0.377527 0.680289 -0.329145 -0.062500 1 0 0 0 0 0 3 240337
-0.002378 -0.000680 0.120329 0.377526 0.680288 -0.329127 -0.062500 1 0 0 0 0 0 3 241346
-0.002378 -0.000680 0.120329 0.377535 0.680297 -0.329138 -0.062500 1 0 0 0 0 0 3 242337
-0.002378 -0.000680 0.120329 0.377527 0.680289 -0.329126 -0.062500 1 0 0 0 0 0 3 243363
-0.002378 -0.000680 0.120329 0.377527 0.680288 -0.329144 -0.062500 1 0 0 0 0 0 3 244352
-0.002378 -0.000680 0.120329 0.377523 0.680300 -0.329133 -0.062500 1 0 0 0 0 0 3 245350
-0.002378 -0.000680 0.120329 0.377538 0.680286 -0.329132 -0.062500 1 0 0 0 0 0 3 246337
-0.002378 -0.000680 0.120329 0.377524 0.680300 -0.329132 -0.062500 1 0 0 0 0 0 3 247328
-0.002378 -0.000680 0.120329 0.377538 0.680287 -0.329131 -0.062500 1 0 0 0 0 0 3 248356
-0.002378 -0.000680 0.120329 0.377516 0.680291 -0.329139 -0.062500 1 0 0 0 0 0 3 249356
-0.002378 -0.000680 0.120329 0.377534 0.680297 -0.329139 -0.062500 1 0 0 0 0 0 3 250355
-0.002378 -0.000680 0.120329 0.377527 0.680289 -0.329126 -0.062500 1 0 0 0 0 0 3 251355
-0.002378 -0.000680 0.120329 0.377535 0.680297 -0.329137 -0.062500 1 0 0 0 0 0 3 252353
-0.002378 -0.000680 0.120329 0.377519 0.680280 -0.329133 -0.062500 1 0 0 0 0 0 3 253356
-0.002378 -0.000680 0.120329 0.377534 0.680296 -0.329138 -0.062500 1 0 0 0 0 0 3 254356
-0.002378 -0.000680 0.120329 0.377527 0.680289 -0.329126 -0.062500 1 0 0 0 0 0 3 255323
-0.002378 -0.000680 0.120329 0.377535 0.680297 -0.329137 -0.062500 1 0 0 0 0 0 3 256353
-0.002378 -0.000680 0.120329 0.377528 0.680289 -0.329146 -0.062500 1 0 0 0 0 0 3 257344
-0.002378 -0.000680 0.120329 0.377527 0.680288 -0.329127 -0.062500 1 0 0 0 0 0 3 258356
-0.002378 -0.000680 0.120329 0.377535 0.680297 -0.329138 -0.062500 1 0 0 0 0 0 3 259355
-0.002378 -0.000680 0.120329 0.377528 0.680289 -0.329126 -0.062500 1 0 0 0 0 0 3 260358
-0.002378 -0.000680 0.120329 0.377527 0.680288 -0.329144 -0.062500 1 0 0 0 0 0 3 261347
-0.002378 -0.000680 0.120329 0.377523 0.680300 -0.329133 -0.062500 1 0 0 0 0 0 3 262347
-0.002378 -0.000680 0.120329 0.377526 0.680289 -0.329125 -0.062500 1 0 0 0 0 0 3 263355
-0.002378 -0.000680 0.120329 0.377535 0.680297 -0.329137 -0.062500 1 0 0 0 0 0 3 264343
-0.002378 -0.000680 0.120329 0.377531 0.680277 -0.329139 -0.062500 1 0 0 0 0 0 3 265347
-0.002378 -0.000680 0.120329 0.377524 0.680298 -0.329133 -0.062500 1 0 0 0 0 0 3 266352
-0.002378 -0.000680 0.120329 0.377535 0.680298 -0.329138 -0.062500 1 0 0 0 0 0 3 267353
-0.002378 -0.000680 0.120329 0.377527 0.680289 -0.329126 -0.062500 1 0 0 0 0 0 3 268353
-0.002378 -0.000680 0.120329 0.377527 0.680288 -0.329145 -0.062500 1 0 0 0 0 0 3 269324
-0.002378 -0.000680 0.120329 0.377526 0.680288 -0.329127 -0.062500 1 0 0 0 0 0 3 270354
-0.002378 -0.000680 0.120329 0.377535 0.680297 -0.329138 -0.062500 1 0 0 0 0 0 3 271351
-0.002378 -0.000680 0.120329 0.377528 0.680289 -0.329126 -0.062500 1 0 0 0 0 0 3 272352
-0.002378 -0.000680 0.120329 0.377527 0.680288 -0.329144 -0.062500 1 0 0 0 0 0 3 273342
-0.002378 -0.000680 0.120329 0.377523 0.680300 -0.329133 -0.062500 1 0 0 0 0 0 3 274416
-0.002378 -0.000680 0.120329 0.377538 0.680286 -0.329132 -0.062500 1 0 0 0 0 0 3 275424
-0.002378 -0.000680 0.120329 0.377524 0.680300 -0.329132 -0.062500 1 0 0 0 0 0 3 276429
-0.002378 -0.000680 0.120329 0.377530 0.680278 -0.329138 -0.062500 1 0 0 0 0 0 3 277432
-0.002378 -0.000680 0.120329 0.377523 0.680298 -0.329133 -0.062500 1 0 0 0 0 0 3 278424
-0.002378 -0.000680 0.120329 0.377535 0.680298 -0.329138 -0.062500 1 0 0 0 0 0 3 279398
-0.002378 -0.000680 0.120329 0.377527 0.680289 -0.329126 -0.062500 1 0 0 0 0 0 3 280397
-0.002378 -0.000680 0.120329 0.377527 0.680288 -0.329144 -0.062500 1 0 0 0 0 0 3 281397
-0.002378 -0.000680 0.120329 0.377526 0.680288 -0.329127 -0.062500 1 0 0 0 0 0 3 282416
-0.002378 -0.000680 0.120329 0.377535 0.680297 -0.329138 -0.062500 1 0 0 0 0 0 3 283422
-0.002378 -0.000680 0.120329 0.377524 0.680301 -0.329132 -0.062500 1 0 0 0 0 0 3 284404
-0.002378 -0.000680 0.120329 0.377538 0.680287 -0.329131 -0.062500 1 0 0 0 0 0 3 285431
-0.002378 -0.000680 0.120329 0.377516 0.680291 -0.329139 -0.062500 1 0 0 0 0 0 3 286424
-0.002378 -0.000680 0.120329 0.377537 0.680285 -0.329132 -0.062500 1 0 0 0 0 0 3 287405
-0.002378 -0.000680 0.120329 0.377524 0.680299 -0.329132 -0.062500 1 0 0 0 0 0 3 288422
-0.002378 -0.000680 0.120329 0.377535 0.680298 -0.329138 -0.062500 1 0 0 0 0 0 3 289430
-0.002378 -0.000680 0.120329 0.377519 0.680281 -0.329133 -0.062500 1 0 0 0 0 0 3 290387
-0.002378 -0.000680 0.120329 0.377534 0.680296 -0.329138 -0.062500 1 0 0 0 0 0 3 291416
-0.002378 -0.000680 0.120329 0.377527 0.680289 -0.329126 -0.062500 1 0 0 0 0 0 3 292429
-0.002378 -0.000680 0.120329 0.377535 0.680297 -0.329137 -0.062500 1 0 0 0 0 0 3 293423
-0.002378 -0.000680 0.120329 0.377519 0.680280 -0.329133 -0.062500 1 0 0 0 0 0 3 294395
-0.002378 -0.000680 0.120329 0.377534 0.680296 -0.329138 -0.062500 1 0 0 0 0 0 3 295420
-0.002378 -0.000680 0.120329 0.377524 0.680301 -0.329132 -0.062500 1 0 0 0 0 0 3 296418
-0.002378 -0.000680 0.120329 0.377538 0.680287 -0.329131 -0.062500 1 0 0 0 0 0 3 297397
-0.002378 -0.000680 0.120329 0.377516 0.680291 -0.329139 -0.062500 1 0 0 0 0 0 3 298394
-0.002378 -0.000680 0.120329 0.377537 0.680285 -0.329132 -0.062500 1 0 0 0 0 0 3 299404
-0.002378 -0.000680 0.120329 0.377524 0.680299 -0.329132 -0.062500 1 0 0 0 0 0 3 300417
-0.002378 -0.000680 0.120329 0.377535 0.680298 -0.329138 -0.062500 1 0 0 0 0 0 3 301404
-0.002378 -0.000680 0.120329 0.377519 0.680281 -0.329133 -0.062500 1 0 0 0 0 0 3 302417
-0.002378 -0.000680 0.120329 0.377534 0.680296 -0.329138 -0.062500 1 0 0 0 0 0 3 303402
-0.002378 -0.000680 0.120329 0.377527 0.680289 -0.329126 -0.062500 1 0 0 0 0 0 3 304417
-0.002378 -0.000680 0.120329 0.377535 0.680297 -0.329137 -0.062500 1 0 0 0 0 0 3 305427
-0.002378 -0.000680 0.120329 0.377528 0.680289 -0.329146 -0.062500 1 0 0 0 0 0 3 306415
-0.002378 -0.000680 0.120329 0.377527 0.680288 -0.329127 -0.062500 1 0 0 0 0 0 3 307400
-0.002378 -0.000680 0.120329 0.377535 0.680297 -0.329138 -0.062500 1 0 0 0 0 0 3 308415
-0.002378 -0.000680 0.120329 0.377528 0.680289 -0.329126 -0.062500 1 0 0 0 0 0 3 309401
-0.002378 -0.000680 0.120329 0.377527 0.680288 -0.329144 -0.062500 1 0 0 0 0 0 3 310417
-0.002378 -0.000680 0.120329 0.377527 0.680288 -0.329127 -0.062500 1 0 0 0 0 0 3 311413
-0.002378 -0.000680 0.120329 0.377535 0.680297 -0.329138 -0.062500 1 0 0 0 0 0 3 312398
-0.002378 -0.000680 0.120329 0.377524 0.680301 -0.329132 -0.062500 1 0 0 0 0 0 3 313415
-0.002378 -0.000680 0.120329 0.377530 0.680278 -0.329139 -0.062500 1 0 0 0 0 0 3 314335
-0.002378 -0.000680 0.120329 0.377523 0.680298 -0.329133 -0.062500 1 0 0 0 0 0 3 315344
-0.002378 -0.000680 0.120329 0.377538 0.680286 -0.329132 -0.062500 1 0 0 0 0 0 3 316335
-0.002378 -0.000680 0.120329 0.377524 0.680299 -0.329132 -0.062500 1 0 0 0 0 0 3 317343
-0.002378 -0.000680 0.120329 0.377527 0.680289 -0.329145 -0.062500 1 0 0 0 0 0 3 318334
-0.002378 -0.000680 0.120329 0.377526 0.680288 -0.329127 -0.062500 1 0 0 0 0 0 3 319343
-0.002378 -0.000680 0.120329 0.377535 0.680297 -0.329138 -0.062500 1 0 0 0 0 0 3 320334
-0.002378 -0.000680 0.120329 0.377527 0.680289 -0.329126 -0.062500 1 0 0 0 0 0 3 321344
-0.002378 -0.000680 0.120329 0.377527 0.680288 -0.329144 -0.062500 1 0 0 0 0 0 3 322334
-0.002378 -0.000680 0.120329 0.377526 0.680288 -0.329127 -0.062500 1 0 0 0 0 0 3 323344
-0.002378 -0.000680 0.120329 0.377535 0.680296 -0.329138 -0.062500 1 0 0 0 0 0 3 324335
-0.002378 -0.000680 0.120329 0.377524 0.680301 -0.329132 -0.062500 1 0 0 0 0 0 3 325342
-0.002378 -0.000680 0.120329 0.377538 0.680287 -0.329131 -0.062500 1 0 0 0 0 0 3 326334
-0.002378 -0.000680 0.120329 0.377516 0.680291 -0.329139 -0.062500 1 0 0 0 0 0 3 327341
-0.002378 -0.000680 0.120329 0.377537 0.680285 -0.329132 -0.062500 1 0 0 0 0 0 3 328336
-0.002378 -0.000680 0.120329 0.377524 0.680299 -0.329132 -0.062500 1 0 0 0 0 0 3 329334
-0.002378 -0.000680 0.120329 0.377535 0.680298 -0.329138 -0.062500 1 0 0 0 0 0 3 330347
-0.002378 -0.000680 0.120329 0.377519 0.680281 -0.329133 -0.062500 1 0 0 0 0 0 3 331358
-0.002378 -0.000680 0.120329 0.377534 0.680296 -0.329138 -0.062500 1 0 0 0 0 0 3 332353
-0.002378 -0.000680 0.120329 0.377527 0.680289 -0.329126 -0.062500 1 0 0 0 0 0 3 333350
-0.002378 -0.000680 0.120329 0.377535 0.680297 -0.329137 -0.062500 1 0 0 0 0 0 3 334354
-0.002378 -0.000680 0.120329 0.377516 0.680292 -0.329139 -0.062500 1 0 0 0 0 0 3 335352
-0.002378 -0.000680 0.120329 0.377537 0.680286 -0.329132 -0.062500 1 0 0 0 0 0 3 336352
-0.002378 -0.000680 0.120329 0.377524 0.680299 -0.329132 -0.062500 1 0 0 0 0 0 3 337342
-0.002378 -0.000680 0.120329 0.377538 0.680287 -0.329131 -0.062500 1 0 0 0 0 0 3 338321
-0.002378 -0.000680 0.120329 0.377516 0.680291 -0.329139 -0.062500 1 0 0 0 0 0 3 339351
-0.002378 -0.000680 0.120329 0.377534 0.680297 -0.329139 -0.062500 1 0 0 0 0 0 3 340349
-0.002378 -0.000680 0.120329 0.377527 0.680289 -0.329126 -0.062500 1 0 0 0 0 0 3 341342
-0.002378 -0.000680 0.120329 0.377535 0.680297 -0.329137 -0.062500 1 0 0 0 0 0 3 342326
-0.002378 -0.000680 0.120329 0.377519 0.680280 -0.329133 -0.062500 1 0 0 0 0 0 3 343355
-0.002378 -0.000680 0.120329 0.377534 0.680296 -0.329138 -0.062500 1 0 0 0 0 0 3 344355
-0.002378 -0.000680 0.120329 0.377527 0.680289 -0.329126 -0.062500 1 0 0 0 0 0 3 345353
-0.002378 -0.000680 0.120329 0.377535 0.680297 -0.329137 -0.062500 1 0 0 0 0 0 3 346350
-0.002378 -0.000680 0.120329 0.377528 0.680289 -0.329146 -0.062500 1 0 0 0 0 0 3 347339
-0.002378 -0.000680 0.120329 0.377527 0.680288 -0.329127 -0.062500 1 0 0 0 0 0 3 348351
-0.002378 -0.000680 0.120329 0.377523 0.680300 -0.329131 -0.062500 1 0 0 0 0 0 3 349350
-0.002378 -0.000680 0.120329 0.377538 0.680286 -0.329131 -0.062500 1 0 0 0 0 0 3 350350
-0.002378 -0.000680 0.120329 0.377528 0.680288 -0.329145 -0.062500 1 0 0 0 0 0 3 351349
-0.002378 -0.000680 0.120329 0.377523 0.680300 -0.329133 -0.062500 1 0 0 0 0 0 3 352349
-0.002378 -0.000680 0.120329 0.377526 0.680289 -0.329125 -0.062500 1 0 0 0 0 0 3 353352
-0.002378 -0.000680 0.120329 0.377535 0.680297 -0.329137 -0.062500 1 0 0 0 0 0 3 354351
-0.002378 -0.000680 0.120329 0.377531 0.680277 -0.329139 -0.062500 1 0 0 0 0 0 3 355349
-0.002378 -0.000680 0.120329 0.377524 0.680298 -0.329133 -0.062500 1 0 0 0 0 0 3 356350
-0.002378 -0.000680 0.120329 0.377535 0.680298 -0.329138 -0.062500 1 0 0 0 0 0 3 357353
-0.002378 -0.000680 0.120329 0.377527 0.680289 -0.329126 -0.062500 1 0 0 0 0 0 3 358352
-0.002378 -0.000680 0.120329 0.377527 0.680288 -0.329145 -0.062500 1 0 0 0 0 0 3 359351
-0.002378 -0.000680 0.120329 0.377526 0.680288 -0.329127 -0.062500 1 0 0 0 0 0 3 360348
-0.002378 -0.000680 0.120329 0.377535 0.680297 -0.329138 -0.062500 1 0 0 0 0 0 3 361352
-0.002378 -0.000680 0.120329 0.377527 0.680289 -0.329126 -0.062500 1 0 0 0 0 0 3 362349
-0.002378 -0.000680 0.120329 0.377527 0.680288 -0.329144 -0.062500 1 0 0 0 0 0 3 363348
-0.002378 -0.000680 0.120329 0.377523 0.680300 -0.329133 -0.062500 1 0 0 0 0 0 3 364342
-0.002378 -0.000680 0.120329 0.377538 0.680286 -0.329132 -0.062500 1 0 0 0 0 0 3 365346
-0.002378 -0.000680 0.120329 0.377524 0.680300 -0.329132 -0.062500 1 0 0 0 0 0 3 366349
-0.002378 -0.000680 0.120329 0.377539 0.680286 -0.329131 -0.062500 1 0 0 0 0 0 3 367350
-0.002378 -0.000680 0.120329 0.377516 0.680291 -0.329139 -0.062500 1 0 0 0 0 0 3 368345
-0.002378 -0.000680 0.120329 0.377534 0.680297 -0.329139 -0.062500 1 0 0 0 0 0 3 369339
-0.002378 -0.000680 0.120329 0.377527 0.680289 -0.329126 -0.062500 1 0 0 0 0 0 3 370412
-0.002378 -0.000680 0.120329 0.377535 0.680297 -0.329137 -0.062500 1 0 0 0 0 0 3 371428
-0.002378 -0.000680 0.120329 0.377519 0.680280 -0.329133 -0.062500 1 0 0 0 0 0 3 372394
-0.002378 -0.000680 0.120329 0.377534 0.680296 -0.329138 -0.062500 1 0 0 0 0 0 3 373396
-0.002378 -0.000680 0.120329 0.377524 0.680301 -0.329133 -0.062500 1 0 0 0 0 0 3 374422
-0.002378 -0.000680 0.120329 0.377538 0.680287 -0.329131 -0.062500 1 0 0 0 0 0 3 375416
-0.002378 -0.000680 0.120329 0.377516 0.680291 -0.329139 -0.062500 1 0 0 0 0 0 3 376395
-0.002378 -0.000680 0.120329 0.377537 0.680285 -0.329132 -0.062500 1 0 0 0 0 0 3 377427
-0.002378 -0.000680 0.120329 0.377524 0.680299 -0.329132 -0.062500 1 0 0 0 0 0 3 378415
-0.002378 -0.000680 0.120329 0.377535 0.680298 -0.329138 -0.062500 1 0 0 0 0 0 3 379393
-0.002378 -0.000680 0.120329 0.377519 0.680281 -0.329133 -0.062500 1 0 0 0 0 0 3 380382
-0.002378 -0.000680 0.120329 0.377534 0.680296 -0.329138 -0.062500 1 0 0 0 0 0 3 381444
-0.002378 -0.000680 0.120329 0.377527 0.680289 -0.329126 -0.062500 1 0 0 0 0 0 3 382414
-0.002378 -0.000680 0.120329 0.377535 0.680297 -0.329137 -0.062500 1 0 0 0 0 0 3 383399
-0.002378 -0.000680 0.120329 0.377519 0.680280 -0.329133 -0.062500 1 0 0 0 0 0 3 384413
-0.002378 -0.000680 0.120329 0.377534 0.680296 -0.329138 -0.062500 1 0 0 0 0 0 3 385401
-0.002378 -0.000680 0.120329 0.377524 0.680301 -0.329132 -0.062500 1 0 0 0 0 0 3 386341
-0.002378 -0.000680 0.120329 0.377538 0.680287 -0.329131 -0.062500 1 0 0 0 0 0 3 387341
-0.002378 -0.000680 0.120329 0.377516 0.680291 -0.329139 -0.062500 1 0 0 0 0 0 3 388333
-0.002378 -0.000680 0.120329 0.377537 0.680285 -0.329132 -0.062500 1 0 0 0 0 0 3 389341
-0.002378 -0.000680 0.120329 0.377524 0.680299 -0.329132 -0.062500 1 0 0 0 0 0 3 390333
-0.002378 -0.000680 0.120329 0.377535 0.680298 -0.329138 -0.062500 1 0 0 0 0 0 3 391341
-0.002378 -0.000680 0.120329 0.377519 0.680281 -0.329133 -0.062500 1 0 0 0 0 0 3 392332
-0.002378 -0.000680 0.120329 0.377534 0.680296 -0.329138 -0.062500 1 0 0 0 0 0 3 393341
-0.002378 -0.000680 0.120329 0.377527 0.680289 -0.329126 -0.062500 1 0 0 0 0 0 3 394332
-0.002378 -0.000680 0.120329 0.377535 0.680297 -0.329137 -0.062500 1 0 0 0 0 0 3 395332
-0.002378 -0.000680 0.120329 0.377528 0.680289 -0.329146 -0.062500 1 0 0 0 0 0 3 396340
-0.002378 -0.000680 0.120329 0.377527 0.680288 -0.329127 -0.062500 1 0 0 0 0 0 3 397333
-0.002378 -0.000680 0.120329 0.377523 0.680300 -0.329131 -0.062500 1 0 0 0 0 0 3 398340
-0.002378 -0.000680 0.120329 0.377538 0.680287 -0.329131 -0.062500 1 0 0 0 0 0 3 399332
-0.002378 -0.000680 0.120329 0.377528 0.680288 -0.329145 -0.062500 1 0 0 0 0 0 3 400341
-0.002378 -0.000680 0.120329 0.377527 0.680288 -0.329127 -0.062500 1 0 0 0 0 0 3 401332
-0.002378 -0.000680 0.120329 0.377535 0.680297 -0.329138 -0.062500 1 0 0 0 0 0 3 402341
-0.002378 -0.000680 0.120329 0.377524 0.680301 -0.329132 -0.062500 1 0 0 0 0 0 3 403352
-0.002378 -0.000680 0.120329 0.377539 0.680287 -0.329131 -0.062500 1 0 0 0 0 0 3 404337
-0.002378 -0.000680 0.120329 0.377516 0.680291 -0.329139 -0.062500 1 0 0 0 0 0 3 405326
-0.002378 -0.000680 0.120329 0.377537 0.680285 -0.329132 -0.062500 1 0 0 0 0 0 3 406347
-0.002378 -0.000680 0.120329 0.377524 0.680299 -0.329132 -0.062500 1 0 0 0 0 0 3 407351
-0.002378 -0.000680 0.120329 0.377535 0.680298 -0.329138 -0.062500 1 0 0 0 0 0 3 408348
-0.002378 -0.000680 0.120329 0.377519 0.680281 -0.329133 -0.062500 1 0 0 0 0 0 3 409353
-0.002378 -0.000680 0.120329 0.377534 0.680296 -0.329138 -0.062500 1 0 0 0 0 0 3 410349
-0.002378 -0.000680 0.120329 0.377527 0.680289 -0.329126 -0.062500 1 0 0 0 0 0 3 411350
-0.002378 -0.000680 0.120329 0.377535 0.680297 -0.329137 -0.062500 1 0 0 0 0 0 3 412352
-0.002378 -0.000680 0.120329 0.377516 0.680292 -0.329139 -0.062500 1 0 0 0 0 0 3 413351
-0.002378 -0.000680 0.120329 0.377537 0.680286 -0.329132 -0.062500 1 0 0 0 0 0 3 414347
-0.002378 -0.000680 0.120329 0.377524 0.680300 -0.329132 -0.062500 1 0 0 0 0 0 3 415320
-0.002378 -0.000680 0.120329 0.377538 0.680287 -0.329131 -0.062500 1 0 0 0 0 0 3 416340
-0.002378 -0.000680 0.120329 0.377516 0.680291 -0.329139 -0.062500 1 0 0 0 0 0 3 417352
-0.002378 -0.000680 0.120329 0.377537 0.680285 -0.329132 -0.062500 1 0 0 0 0 0 3 418350
-0.002378 -0.000680 0.120329 0.377524 0.680299 -0.329132 -0.062500 1 0 0 0 0 0 3 419351
-0.002378 -0.000680 0.120329 0.377535 0.680298 -0.329138 -0.062500 1 0 0 0 0 0 3 420348
-0.002378 -0.000680 0.120329 0.377519 0.680280 -0.329133 -0.062500 1 0 0 0 0 0 3 421344
-0.002378 -0.000680 0.120329 0.377534 0.680296 -0.329138 -0.062500 1 0 0 0 0 0 3 422337
-0.002378 -0.000680 0.120329 0.377527 0.680289 -0.329126 -0.062500 1 0 0 0 0 0 3 423347
-0.002378 -0.000680 0.120329 0.377535 0.680297 -0.329137 -0.062500 1 0 0 0 0 0 3 424349
-0.002378 -0.000680 0.120329 0.377516 0.680292 -0.329139 -0.062500 1 0 0 0 0 0 3 425349
-0.002378 -0.000680 0.120329 0.377537 0.680286 -0.329132 -0.062500 1 0 0 0 0 0 3 426347
-0.002378 -0.000680 0.120329 0.377524 0.680299 -0.329132 -0.062500 1 0 0 0 0 0 3 427347
-0.002378 -0.000680 0.120329 0.377538 0.680286 -0.329131 -0.062500 1 0 0 0 0 0 3 428365
-0.002378 -0.000680 0.120329 0.377516 0.680291 -0.329139 -0.062500 1 0 0 0 0 0 3 429345
-0.002378 -0.000680 0.120329 0.377534 0.680297 -0.329139 -0.062500 1 0 0 0 0 0 3 430347
-0.002378 -0.000680 0.120329 0.377527 0.680289 -0.329126 -0.062500 1 0 0 0 0 0 3 431349
-0.002378 -0.000680 0.120329 0.377535 0.680297 -0.329137 -0.062500 1 0 0 0 0 0 3 432334
-0.002378 -0.000680 0.120329 0.377519 0.680280 -0.329133 -0.062500 1 0 0 0 0 0 3 433348
-0.002378 -0.000680 0.120329 0.377534 0.680296 -0.329138 -0.062500 1 0 0 0 0 0 3 434346
-0.002378 -0.000680 0.120329 0.377527 0.680289 -0.329126 -0.062500 1 0 0 0 0 0 3 435318
-0.002378 -0.000680 0.120329 0.377535 0.680297 -0.329137 -0.062500 1 0 0 0 0 0 3 436348
-0.002378 -0.000680 0.120329 0.377516 0.680292 -0.329139 -0.062500 1 0 0 0 0 0 3 437348
-0.002378 -0.000680 0.120329 0.377537 0.680286 -0.329132 -0.062500 1 0 0 0 0 0 3 438345
-0.002378 -0.000680 0.120329 0.377524 0.680299 -0.329132 -0.062500 1 0 0 0 0 0 3 439348
-0.002378 -0.000680 0.120329 0.377538 0.680286 -0.329131 -0.062500 1 0 0 0 0 0 3 440346
-0.002378 -0.000680 0.120329 0.377528 0.680288 -0.329145 -0.062500 1 0 0 0 0 0 3 441558
-0.002378 -0.000680 0.120329 0.377523 0.680300 -0.329133 -0.062500 1 0 0 0 0 0 3 442437
-0.002378 -0.000680 0.120329 0.377526 0.680289 -0.329125 -0.062500 1 0 0 0 0 0 3 443426
-0.002378 -0.000680 0.120329 0.377535 0.680297 -0.329137 -0.062500 1 0 0 0 0 0 3 444558
-0.002378 -0.000680 0.120329 0.377540 0.680286 -0.329132 -0.062500 1 0 0 0 0 0 3 445424
-0.002378 -0.000680 0.120329 0.377517 0.680291 -0.329139 -0.062500 1 0 0 0 0 0 3 446423
-0.002378 -0.000680 0.120329 0.377534 0.680297 -0.329139 -0.062500 1 0 0 0 0 0 3 447415
-0.002378 -0.000680 0.120329 0.377527 0.680289 -0.329126 -0.062500 1 0 0 0 0 0 3 448420
-0.002378 -0.000680 0.120329 0.377535 0.680297 -0.329137 -0.062500 1 0 0 0 0 0 3 449434
-0.002378 -0.000680 0.120329 0.377519 0.680280 -0.329133 -0.062500 1 0 0 0 0 0 3 450412
-0.002378 -0.000680 0.120329 0.377534 0.680296 -0.329138 -0.062500 1 0 0 0 0 0 3 451409
-0.002378 -0.000680 0.120329 0.377527 0.680289 -0.329126 -0.062500 1 0 0 0 0 0 3 452415
-0.002378 -0.000680 0.120329 0.377535 0.680297 -0.329137 -0.062500 1 0 0 0 0 0 3 453421
-0.002378 -0.000680 0.120329 0.377516 0.680292 -0.329139 -0.062500 1 0 0 0 0 0 3 454431
-0.002378 -0.000680 0.120329 0.377537 0.680286 -0.329132 -0.062500 1 0 0 0 0 0 3 455421
-0.002378 -0.000680 0.120329 0.377524 0.680299 -0.329132 -0.062500 1 0 0 0 0 0 3 456393
-0.002378 -0.000680 0.120329 0.377538 0.680286 -0.329131 -0.062500 1 0 0 0 0 0 3 457420
-0.002378 -0.000680 0.120329 0.377516 0.680291 -0.329139 -0.062500 1 0 0 0 0 0 3 458414
-0.002378 -0.000680 0.120329 0.377534 0.680297 -0.329139 -0.062500 1 0 0 0 0 0 3 459398
-0.002378 -0.000680 0.120329 0.377527 0.680289 -0.329126 -0.062500 1 0 0 0 0 0 3 460411
-0.002378 -0.000680 0.120329 0.377535 0.680297 -0.329137 -0.062500 1 0 0 0 0 0 3 461421
-0.002378 -0.000680 0.120329 0.377519 0.680280 -0.329133 -0.062500 1 0 0 0 0 0 3 462397
-0.002378 -0.000680 0.120329 0.377534 0.680296 -0.329138 -0.062500 1 0 0 0 0 0 3 463414
-0.002378 -0.000680 0.120329 0.377524 0.680301 -0.329133 -0.062500 1 0 0 0 0 0 3 464396
-0.002378 -0.000680 0.120329 0.377538 0.680287 -0.329132 -0.062500 1 0 0 0 0 0 3 465414
-0.002378 -0.000680 0.120329 0.377516 0.680291 -0.329139 -0.062500 1 0 0 0 0 0 3 466398
-0.002378 -0.000680 0.120329 0.377537 0.680285 -0.329132 -0.062500 1 0 0 0 0 0 3 467440
-0.002378 -0.000680 0.120329 0.377524 0.680299 -0.329132 -0.062500 1 0 0 0 0 0 3 468394
-0.002378 -0.000680 0.120329 0.377535 0.680298 -0.329138 -0.062500 1 0 0 0 0 0 3 469414
-0.002378 -0.000680 0.120329 0.377527 0.680290 -0.329126 -0.062500 1 0 0 0 0 0 3 470330
-0.002378 -0.000680 0.120329 0.377527 0.680289 -0.329144 -0.062500 1 0 0 0 0 0 3 471340
-0.002378 -0.000680 0.120329 0.377526 0.680288 -0.329126 -0.062500 1 0 0 0 0 0 3 472331
-0.002378 -0.000680 0.120329 0.377535 0.680297 -0.329137 -0.062500 1 0 0 0 0 0 3 473339
-0.002378 -0.000680 0.120329 0.377519 0.680280 -0.329133 -0.062500 1 0 0 0 0 0 3 474330
-0.002378 -0.000680 0.120329 0.377534 0.680296 -0.329138 -0.062500 1 0 0 0 0 0 3 475409
-0.002378 -0.000680 0.120329 0.377524 0.680301 -0.329133 -0.062500 1 0 0 0 0 0 3 476331
-0.002378 -0.000680 0.120329 0.377538 0.680287 -0.329131 -0.062500 1 0 0 0 0 0 3 477324
-0.002378 -0.000680 0.120329 0.377516 0.680291 -0.329139 -0.062500 1 0 0 0 0 0 3 478337
-0.002378 -0.000680 0.120329 0.377537 0.680285 -0.329132 -0.062500 1 0 0 0 0 0 3 479337
-0.002378 -0.000680 0.120329 0.377524 0.680299 -0.329132 -0.062500 1 0 0 0 0 0 3 480330
-0.002378 -0.000680 0.120329 0.377535 0.680298 -0.329138 -0.062500 1 0 0 0 0 0 3 481337
-0.002378 -0.000680 0.120329 0.377527 0.680289 -0.329126 -0.062500 1 0 0 0 0 0 3 482330
-0.002378 -0.000680 0.120329 0.377527 0.680289 -0.329144 -0.062500 1 0 0 0 0 0 3 483338
-0.002378 -0.000680 0.120329 0.377526 0.680288 -0.329126 -0.062500 1 0 0 0 0 0 3 484336
-0.002378 -0.000680 0.120329 0.377535 0.680297 -0.329137 -0.062500 1 0 0 0 0 0 3 485337
-0.002378 -0.000680 0.120329 0.377536 0.680298 -0.329139 -0.062500 1 0 0 0 0 0 3 486344
-0.002378 -0.000680 0.120329 0.377520 0.680281 -0.329133 -0.062500 1 0 0 0 0 0 3 487335
-0.002378 -0.000680 0.120329 0.377522 0.680299 -0.329132 -0.062500 1 0 0 0 0 0 3 488355
-0.002378 -0.000680 0.120329 0.377538 0.680286 -0.329131 -0.062500 1 0 0 0 0 0 3 489337
-0.002378 -0.000680 0.120329 0.377537 0.680297 -0.329138 -0.062500 1 0 0 0 0 0 3 490350
-0.002378 -0.000680 0.120329 0.377520 0.680280 -0.329133 -0.062500 1 0 0 0 0 0 3 491346
-0.002378 -0.000680 0.120329 0.377534 0.680296 -0.329138 -0.062500 1 0 0 0 0 0 3 492345
-0.002378 -0.000680 0.120329 0.377524 0.680301 -0.329133 -0.062500 1 0 0 0 0 0 3 493346
-0.002378 -0.000680 0.120329 0.377538 0.680287 -0.329132 -0.062500 1 0 0 0 0 0 3 494343
-0.002378 -0.000680 0.120329 0.377516 0.680291 -0.329139 -0.062500 1 0 0 0 0 0 3 495336
-0.002378 -0.000680 0.120329 0.377537 0.680285 -0.329132 -0.062500 1 0 0 0 0 0 3 496344
-0.002378 -0.000680 0.120329 0.377524 0.680299 -0.329132 -0.062500 1 0 0 0 0 0 3 497394
-0.002378 -0.000680 0.120329 0.377535 0.680298 -0.329138 -0.062500 1 0 0 0 0 0 3 498365
-0.002378 -0.000680 0.120329 0.377519 0.680281 -0.329133 -0.062500 1 0 0 0 0 0 3 499361
-0.002378 -0.000680 0.120329 0.377534 0.680296 -0.329138 -0.062500 1 0 0 0 0 0 3 500359
-0.002378 -0.000680 0.120329 0.377527 0.680289 -0.329126 -0.062500 1 0 0 0 0 0 3 501363
-0.002378 -0.000680 0.120329 0.377535 0.680297 -0.329137 -0.062500 1 0 0 0 0 0 3 502355
-0.002378 -0.000680 0.120329 0.377516 0.680292 -0.329139 -0.062500 1 0 0 0 0 0 3 503355
-0.002378 -0.000680 0.120329 0.377537 0.680286 -0.329132 -0.062500 1 0 0 0 0 0 3 504353
-0.002378 -0.000680 0.120329 0.377524 0.680299 -0.329132 -0.062500 1 0 0 0 0 0 3 505357
-0.002378 -0.000680 0.120329 0.377538 0.680287 -0.329131 -0.062500 1 0 0 0 0 0 3 506354
-0.002378 -0.000680 0.120329 0.377516 0.680291 -0.329139 -0.062500 1 0 0 0 0 0 3 507353
-0.002378 -0.000680 0.120329 0.377537 0.680285 -0.329132 -0.062500 1 0 0 0 0 0 3 508355
-0.002378 -0.000680 0.120329 0.377524 0.680299 -0.329132 -0.062500 1 0 0 0 0 0 3 509355
-0.002378 -0.000680 0.120329 0.377535 0.680298 -0.329138 -0.062500 1 0 0 0 0 0 3 510352
-0.002378 -0.000680 0.120329 0.377527 0.680289 -0.329126 -0.062500 1 0 0 0 0 0 3 511353
-0.002378 -0.000680 0.120329 0.377527 0.680288 -0.329144 -0.062500 1 0 0 0 0 0 3 512357
-0.002378 -0.000680 0.120329 0.377526 0.680288 -0.329126 -0.062500 1 0 0 0 0 0 3 513358
-0.002378 -0.000680 0.120329 0.377535 0.680297 -0.329137 -0.062500 1 0 0 0 0 0 3 514353
-0.002378 -0.000680 0.120329 0.377516 0.680292 -0.329139 -0.062500 1 0 0 0 0 0 3 515356
-0.002378 -0.000680 0.120329 0.377537 0.680286 -0.329132 -0.062500 1 0 0 0 0 0 3 516335
-0.002378 -0.000680 0.120329 0.377524 0.680299 -0.329132 -0.062500 1 0 0 0 0 0 3 517355
-0.002378 -0.000680 0.120329 0.377538 0.680286 -0.329131 -0.062500 1 0 0 0 0 0 3 518354
-0.002378 -0.000680 0.120329 0.377516 0.680291 -0.329139 -0.062500 1 0 0 0 0 0 3 519353
-0.002378 -0.000680 0.120329 0.377534 0.680297 -0.329139 -0.062500 1 0 0 0 0 0 3 520353
-0.002378 -0.000680 0.120329 0.377527 0.680289 -0.329126 -0.062500 1 0 0 0 0 0 3 521354
-0.002378 -0.000680 0.120329 0.377535 0.680297 -0.329137 -0.062500 1 0 0 0 0 0 3 522333
-0.002378 -0.000680 0.120329 0.377527 0.680289 -0.329126 -0.062500 1 0 0 0 0 0 3 523355
-0.002378 -0.000680 0.120329 0.377527 0.680288 -0.329144 -0.062500 1 0 0 0 0 0 3 524335
-0.002378 -0.000680 0.120329 0.377526 0.680288 -0.329126 -0.062500 1 0 0 0 0 0 3 525433
-0.002378 -0.000680 0.120329 0.377535 0.680297 -0.329137 -0.062500 1 0 0 0 0 0 3 526422
-0.002378 -0.000680 0.120329 0.377524 0.680301 -0.329132 -0.062500 1 0 0 0 0 0 3 527416
-0.002378 -0.000680 0.120329 0.377530 0.680278 -0.329138 -0.062500 1 0 0 0 0 0 3 528424
-0.002378 -0.000680 0.120329 0.377523 0.680299 -0.329132 -0.062500 1 0 0 0 0 0 3 529418
-0.002378 -0.000680 0.120329 0.377538 0.680286 -0.329131 -0.062500 1 0 0 0 0 0 3 530417
-0.002378 -0.000680 0.120329 0.377537 0.680297 -0.329138 -0.062500 1 0 0 0 0 0 3 531390
-0.002378 -0.000680 0.120329 0.377516 0.680292 -0.329140 -0.062500 1 0 0 0 0 0 3 532385
-0.002378 -0.000680 0.120329 0.377525 0.680288 -0.329126 -0.062500 1 0 0 0 0 0 3 533391
-0.002378 -0.000680 0.120329 0.377535 0.680297 -0.329137 -0.062500 1 0 0 0 0 0 3 534385
-0.002378 -0.000680 0.120329 0.377540 0.680286 -0.329132 -0.062500 1 0 0 0 0 0 3 535388
-0.002378 -0.000680 0.120329 0.377517 0.680291 -0.329139 -0.062500 1 0 0 0 0 0 3 536385
-0.002378 -0.000680 0.120329 0.377522 0.680300 -0.329133 -0.062500 1 0 0 0 0 0 3 537391
-0.002378 -0.000680 0.120329 0.377538 0.680287 -0.329131 -0.062500 1 0 0 0 0 0 3 538385
-0.002378 -0.000680 0.120329 0.377536 0.680297 -0.329138 -0.062500 1 0 0 0 0 0 3 539381
-0.002378 -0.000680 0.120329 0.377519 0.680280 -0.329133 -0.062500 1 0 0 0 0 0 3 540396
-0.002378 -0.000680 0.120329 0.377534 0.680296 -0.329138 -0.062500 1 0 0 0 0 0 3 541411
-0.002383 -0.000662 0.120319 0.451916 0.424178 -0.183257 -0.062500 1 0 0 0 0 0 3 542395
-0.002386 -0.000653 0.120315 0.428224 0.510640 -0.254361 -0.062500 1 0 0 0 0 0 3 543410
-0.002387 -0.000648 0.120314 0.409533 0.575036 -0.291322 -0.062500 1 0 0 0 0 0 3 544396
-0.002388 -0.000646 0.120313 0.399256 0.609247 -0.305416 -0.062500 1 0 0 0 0 0 3 545396
-0.002388 -0.000645 0.120313 0.393921 0.626523 -0.310440 -0.062500 1 0 0 0 0 0 3 546410
-0.002388 -0.000644 0.120313 0.391203 0.635171 -0.312202 -0.062500 1 0 0 0 0 0 3 547394
-0.002388 -0.000644 0.120313 0.389831 0.639485 -0.312814 -0.062500 1 0 0 0 0 0 3 548409
-0.002388 -0.000644 0.120313 0.389132 0.641653 -0.313032 -0.062500 1 0 0 0 0 0 3 549417
-0.002388 -0.000644 0.120313 0.388791 0.642725 -0.313111 -0.062500 1 0 0 0 0 0 3 550405
-0.002388 -0.000644 0.120313 0.388611 0.643273 -0.313132 -0.062500 1 0 0 0 0 0 3 551392
-0.002388 -0.000644 0.120313 0.388517 0.643538 -0.313140 -0.062500 1 0 0 0 0 0 3 552408
-0.002388 -0.000644 0.120313 0.388476 0.643668 -0.313148 -0.062500 1 0 0 0 0 0 3 553452
-0.002388 -0.000644 0.120313 0.388456 0.643732 -0.313142 -0.062500 1 0 0 0 0 0 3 554337
-0.002388 -0.000644 0.120313 0.388453 0.643779 -0.313154 -0.062500 1 0 0 0 0 0 3 555329
-0.002388 -0.000644 0.120313 0.388449 0.643794 -0.313142 -0.062500 1 0 0 0 0 0 3 556336
-0.002388 -0.000644 0.120313 0.388438 0.643798 -0.313155 -0.062500 1 0 0 0 0 0 3 557328
-0.002388 -0.000644 0.120313 0.388436 0.643798 -0.313136 -0.062500 1 0 0 0 0 0 3 558336
-0.002388 -0.000644 0.120313 0.388445 0.643806 -0.313147 -0.062500 1 0 0 0 0 0 3 559328
-0.002388 -0.000644 0.120313 0.388446 0.643807 -0.313148 -0.062500 1 0 0 0 0 0 3 560336
-0.002388 -0.000644 0.120313 0.388426 0.643801 -0.313149 -0.062500 1 0 0 0 0 0 3 561327
-0.002388 -0.000644 0.120313 0.388432 0.643809 -0.313142 -0.062500 1 0 0 0 0 0 3 562327
-0.002388 -0.000644 0.120313 0.388444 0.643807 -0.313147 -0.062500 1 0 0 0 0 0 3 563337
-0.002388 -0.000644 0.120313 0.388446 0.643807 -0.313148 -0.062500 1 0 0 0 0 0 3 564327
-0.002388 -0.000644 0.120313 0.388426 0.643801 -0.313149 -0.062500 1 0 0 0 0 0 3 565336
-0.002388 -0.000644 0.120313 0.388444 0.643806 -0.313148 -0.062500 1 0 0 0 0 0 3 566327
-0.002388 -0.000644 0.120313 0.388434 0.643810 -0.313142 -0.062500 1 0 0 0 0 0 3 567350
-0.002388 -0.000644 0.120313 0.388445 0.643808 -0.313147 -0.062500 1 0 0 0 0 0 3 568336
-0.002388 -0.000644 0.120313 0.388426 0.643801 -0.313149 -0.062500 1 0 0 0 0 0 3 569345
-0.002388 -0.000644 0.120313 0.388444 0.643806 -0.313148 -0.062500 1 0 0 0 0 0 3 570342
-0.002388 -0.000644 0.120313 0.388434 0.643810 -0.313142 -0.062500 1 0 0 0 0 0 3 571484
-0.002388 -0.000644 0.120313 0.388445 0.643807 -0.313147 -0.062500 1 0 0 0 0 0 3 572340
-0.002388 -0.000644 0.120313 0.388426 0.643801 -0.313149 -0.062500 1 0 0 0 0 0 3 573378
-0.002388 -0.000644 0.120313 0.388444 0.643806 -0.313148 -0.062500 1 0 0 0 0 0 3 574344
-0.002388 -0.000644 0.120313 0.388434 0.643810 -0.313142 -0.062500 1 0 0 0 0 0 3 575344
-0.002388 -0.000644 0.120313 0.388445 0.643807 -0.313147 -0.062500 1 0 0 0 0 0 3 576343
-0.002388 -0.000644 0.120313 0.388426 0.643801 -0.313149 -0.062500 1 0 0 0 0 0 3 577350
-0.002388 -0.000644 0.120313 0.388444 0.643806 -0.313148 -0.062500 1 0 0 0 0 0 3 578333
-0.002388 -0.000644 0.120313 0.388434 0.643810 -0.313142 -0.062500 1 0 0 0 0 0 3 579341
-0.002388 -0.000644 0.120313 0.388445 0.643807 -0.313147 -0.062500 1 0 0 0 0 0 3 580342
-0.002388 -0.000644 0.120313 0.388426 0.643801 -0.313149 -0.062500 1 0 0 0 0 0 3 581335
-0.002388 -0.000644 0.120313 0.388444 0.643806 -0.313148 -0.062500 1 0 0 0 0 0 3 582343
-0.002388 -0.000644 0.120313 0.388434 0.643810 -0.313142 -0.062500 1 0 0 0 0 0 3 583316
-0.002388 -0.000644 0.120313 0.388445 0.643807 -0.313147 -0.062500 1 0 0 0 0 0 3 584344
-0.002388 -0.000644 0.120313 0.388426 0.643801 -0.313149 -0.062500 1 0 0 0 0 0 3 585340
-0.002388 -0.000644 0.120313 0.388444 0.643806 -0.313148 -0.062500 1 0 0 0 0 0 3 586342
-0.002388 -0.000644 0.120313 0.388434 0.643810 -0.313142 -0.062500 1 0 0 0 0 0 3 587342
-0.002388 -0.000644 0.120313 0.388445 0.643807 -0.313147 -0.062500 1 0 0 0 0 0 3 588344
-0.002388 -0.000644 0.120313 0.388426 0.643801 -0.313149 -0.062500 1 0 0 0 0 0 3 589344
-0.002388 -0.000644 0.120313 0.388444 0.643806 -0.313148 -0.062500 1 0 0 0 0 0 3 590342
-0.002388 -0.000644 0.120313 0.388434 0.643810 -0.313142 -0.062500 1 0 0 0 0 0 3 591343
-0.002388 -0.000644 0.120313 0.388445 0.643807 -0.313147 -0.062500 1 0 0 0 0 0 3 592321
-0.002388 -0.000644 0.120313 0.388426 0.643801 -0.313149 -0.062500 1 0 0 0 0 0 3 593344
-0.002388 -0.000644 0.120313 0.388444 0.643806 -0.313148 -0.062500 1 0 0 0 0 0 3 594312
-0.002388 -0.000644 0.120313 0.388434 0.643810 -0.313142 -0.062500 1 0 0 0 0 0 3 595343
-0.002388 -0.000644 0.120313 0.388445 0.643807 -0.313147 -0.062500 1 0 0 0 0 0 3 596343
-0.002388 -0.000644 0.120313 0.388426 0.643801 -0.313149 -0.062500 1 0 0 0 0 0 3 597344
-0.002388 -0.000644 0.120313 0.388444 0.643806 -0.313148 -0.062500 1 0 0 0 0 0 3 598342
-0.002388 -0.000644 0.120313 0.388434 0.643809 -0.313142 -0.062500 1 0 0 0 0 0 3 599342
-0.002388 -0.000644 0.120313 0.388445 0.643807 -0.313147 -0.062500 1 0 0 0 0 0 3 600342
-0.002388 -0.000644 0.120313 0.388434 0.643810 -0.313141 -0.062500 1 0 0 0 0 0 3 601345
-0.002388 -0.000644 0.120313 0.388437 0.643799 -0.313154 -0.062500 1 0 0 0 0 0 3 602339
-0.002388 -0.000644 0.120313 0.388433 0.643809 -0.313142 -0.062500 1 0 0 0 0 0 3 603343
-0.002388 -0.000644 0.120313 0.388445 0.643807 -0.313147 -0.062500 1 0 0 0 0 0 3 604341
-0.002388 -0.000644 0.120313 0.388446 0.643807 -0.313148 -0.062500 1 0 0 0 0 0 3 605344
-0.002388 -0.000644 0.120313 0.388426 0.643801 -0.313149 -0.062500 1 0 0 0 0 0 3 606339
-0.002388 -0.000644 0.120313 0.388432 0.643809 -0.313142 -0.062500 1 0 0 0 0 0 3 607343
-0.002388 -0.000644 0.120313 0.388444 0.643807 -0.313147 -0.062500 1 0 0 0 0 0 3 608340
-0.002388 -0.000644 0.120313 0.388446 0.643807 -0.313148 -0.062500 1 0 0 0 0 0 3 609340
-0.002388 -0.000644 0.120313 0.388426 0.643801 -0.313149 -0.062500 1 0 0 0 0 0 3 610416
-0.002388 -0.000644 0.120313 0.388444 0.643806 -0.313148 -0.062500 1 0 0 0 0 0 3 611413
-0.002388 -0.000644 0.120313 0.388434 0.643809 -0.313142 -0.062500 1 0 0 0 0 0 3 612414
-0.002388 -0.000644 0.120313 0.388445 0.643807 -0.313147 -0.062500 1 0 0 0 0 0 3 613420
-0.002388 -0.000644 0.120313 0.388426 0.643801 -0.313149 -0.062500 1 0 0 0 0 0 3 614386
-0.002388 -0.000644 0.120313 0.388444 0.643806 -0.313148 -0.062500 1 0 0 0 0 0 3 615385
-0.002388 -0.000644 0.120313 0.388434 0.643809 -0.313142 -0.062500 1 0 0 0 0 0 3 616384
-0.002388 -0.000644 0.120313 0.388445 0.643807 -0.313147 -0.062500 1 0 0 0 0 0 3 617387
-0.002388 -0.000644 0.120313 0.388426 0.643801 -0.313149 -0.062500 1 0 0 0 0 0 3 618384
-0.002388 -0.000644 0.120313 0.388444 0.643806 -0.313148 -0.062500 1 0 0 0 0 0 3 619384
-0.002388 -0.000644 0.120313 0.388434 0.643809 -0.313142 -0.062500 1 0 0 0 0 0 3 620384
-0.002388 -0.000644 0.120313 0.388445 0.643807 -0.313147 -0.062500 1 0 0 0 0 0 3 621384
-0.002388 -0.000644 0.120313 0.388426 0.643801 -0.313148 -0.062500 1 0 0 0 0 0 3 622378
-0.002388 -0.000644 0.120313 0.388444 0.643806 -0.313148 -0.062500 1 0 0 0 0 0 3 623394
-0.002388 -0.000644 0.120313 0.388434 0.643809 -0.313142 -0.062500 1 0 0 0 0 0 3 624408
-0.002388 -0.000644 0.120313 0.388445 0.643807 -0.313147 -0.062500 1 0 0 0 0 0 3 625421
-0.002388 -0.000644 0.120313 0.388426 0.643801 -0.313148 -0.062500 1 0 0 0 0 0 3 626408
-0.002388 -0.000644 0.120313 0.388444 0.643806 -0.313148 -0.062500 1 0 0 0 0 0 3 627394
-0.002388 -0.000644 0.120313 0.388434 0.643809 -0.313142 -0.062500 1 0 0 0 0 0 3 628407
-0.002388 -0.000644 0.120313 0.388441 0.643819 -0.313154 -0.062500 1 0 0 0 0 0 3 629408
-0.002388 -0.000644 0.120313 0.388434 0.643812 -0.313142 -0.062500 1 0 0 0 0 0 3 630391
-0.002388 -0.000644 0.120313 0.388437 0.643799 -0.313155 -0.062500 1 0 0 0 0 0 3 631405
-0.002388 -0.000644 0.120313 0.388433 0.643809 -0.313143 -0.062500 1 0 0 0 0 0 3 632391
-0.002388 -0.000644 0.120313 0.388445 0.643808 -0.313148 -0.062500 1 0 0 0 0 0 3 633408
-0.002388 -0.000644 0.120313 0.388434 0.643810 -0.313142 -0.062500 1 0 0 0 0 0 3 634391
-0.002388 -0.000644 0.120313 0.388437 0.643799 -0.313154 -0.062500 1 0 0 0 0 0 3 635406
-0.002388 -0.000644 0.120313 0.388433 0.643809 -0.313143 -0.062500 1 0 0 0 0 0 3 636390
-0.002388 -0.000644 0.120313 0.388445 0.643808 -0.313148 -0.062500 1 0 0 0 0 0 3 637393
-0.002388 -0.000644 0.120313 0.388434 0.643810 -0.313142 -0.062500 1 0 0 0 0 0 3 638326
-0.002388 -0.000644 0.120313 0.388437 0.643799 -0.313154 -0.062500 1 0 0 0 0 0 3 639334
-0.002388 -0.000644 0.120313 0.388433 0.643809 -0.313143 -0.062500 1 0 0 0 0 0 3 640325
-0.002388 -0.000644 0.120313 0.388445 0.643807 -0.313148 -0.062500 1 0 0 0 0 0 3 641334
-0.002388 -0.000644 0.120313 0.388434 0.643810 -0.313142 -0.062500 1 0 0 0 0 0 3 642324
-0.002388 -0.000644 0.120313 0.388437 0.643799 -0.313154 -0.062500 1 0 0 0 0 0 3 643333
-0.002388 -0.000644 0.120313 0.388433 0.643809 -0.313143 -0.062500 1 0 0 0 0 0 3 644324
-0.002388 -0.000644 0.120313 0.388444 0.643807 -0.313148 -0.062500 1 0 0 0 0 0 3 645333
-0.002388 -0.000644 0.120313 0.388434 0.643810 -0.313142 -0.062500 1 0 0 0 0 0 3 646333
-0.002388 -0.000644 0.120313 0.388437 0.643799 -0.313154 -0.062500 1 0 0 0 0 0 3 647332
-0.002388 -0.000644 0.120313 0.388433 0.643809 -0.313143 -0.062500 1 0 0 0 0 0 3 648333
-0.002388 -0.000644 0.120313 0.388444 0.643807 -0.313148 -0.062500 1 0 0 0 0 0 3 649327
-0.002388 -0.000644 0.120313 0.388434 0.643810 -0.313142 -0.062500 1 0 0 0 0 0 3 650332
-0.002388 -0.000644 0.120313 0.388436 0.643799 -0.313154 -0.062500 1 0 0 0 0 0 3 651337
-0.002388 -0.000644 0.120313 0.388433 0.643809 -0.313143 -0.062500 1 0 0 0 0 0 3 652338
-0.002388 -0.000644 0.120313 0.388444 0.643807 -0.313147 -0.062500 1 0 0 0 0 0 3 653340
-0.002388 -0.000644 0.120313 0.388446 0.643807 -0.313148 -0.062500 1 0 0 0 0 0 3 654328
-0.002388 -0.000644 0.120313 0.388426 0.643801 -0.313149 -0.062500 1 0 0 0 0 0 3 655340
-0.002388 -0.000644 0.120313 0.388432 0.643809 -0.313142 -0.062500 1 0 0 0 0 0 3 656326
-0.002388 -0.000644 0.120313 0.388444 0.643807 -0.313147 -0.062500 1 0 0 0 0 0 3 657333
-0.002388 -0.000644 0.120313 0.388446 0.643807 -0.313148 -0.062500 1 0 0 0 0 0 3 658320
-0.002388 -0.000644 0.120313 0.388426 0.643801 -0.313149 -0.062500 1 0 0 0 0 0 3 659340
-0.002388 -0.000644 0.120313 0.388444 0.643806 -0.313148 -0.062500 1 0 0 0 0 0 3 660340
-0.002388 -0.000644 0.120313 0.388434 0.643810 -0.313142 -0.062500 1 0 0 0 0 0 3 661337
-0.002388 -0.000644 0.120313 0.388445 0.643807 -0.313147 -0.062500 1 0 0 0 0 0 3 662331
-0.002388 -0.000644 0.120313 0.388426 0.643801 -0.313149 -0.062500 1 0 0 0 0 0 3 663342
-0.002388 -0.000644 0.120313 0.388444 0.643806 -0.313148 -0.062500 1 0 0 0 0 0 3 664340
-0.002388 -0.000644 0.120313 0.388434 0.643810 -0.313142 -0.062500 1 0 0 0 0 0 3 665323
-0.002388 -0.000644 0.120313 0.388445 0.643807 -0.313147 -0.062500 1 0 0 0 0 0 3 666344
-0.002388 -0.000644 0.120313 0.388426 0.643801 -0.313149 -0.062500 1 0 0 0 0 0 3 667344
-0.002388 -0.000644 0.120313 0.388444 0.643806 -0.313148 -0.062500 1 0 0 0 0 0 3 668343
-0.002388 -0.000644 0.120313 0.388434 0.643810 -0.313142 -0.062500 1 0 0 0 0 0 3 669352
-0.002388 -0.000644 0.120313 0.388445 0.643807 -0.313147 -0.062500 1 0 0 0 0 0 3 670351
-0.002388 -0.000644 0.120313 0.388426 0.643801 -0.313149 -0.062500 1 0 0 0 0 0 3 671352
-0.002388 -0.000644 0.120313 0.388444 0.643806 -0.313148 -0.062500 1 0 0 0 0 0 3 672351
-0.002388 -0.000644 0.120313 0.388434 0.643810 -0.313142 -0.062500 1 0 0 0 0 0 3 673365
-0.002388 -0.000644 0.120313 0.388445 0.643807 -0.313147 -0.062500 1 0 0 0 0 0 3 674348
-0.002388 -0.000644 0.120313 0.388434 0.643810 -0.313142 -0.062500 1 0 0 0 0 0 3 675349
-0.002388 -0.000644 0.120313 0.388437 0.643799 -0.313154 -0.062500 1 0 0 0 0 0 3 676351
-0.002388 -0.000644 0.120313 0.388433 0.643809 -0.313142 -0.062500 1 0 0 0 0 0 3 677353
-0.002388 -0.000644 0.120313 0.388445 0.643807 -0.313147 -0.062500 1 0 0 0 0 0 3 678349
-0.002388 -0.000644 0.120313 0.388434 0.643810 -0.313141 -0.062500 1 0 0 0 0 0 3 679353
-0.002388 -0.000644 0.120313 0.388437 0.643799 -0.313154 -0.062500 1 0 0 0 0 0 3 680348
-0.002388 -0.000644 0.120313 0.388433 0.643809 -0.313142 -0.062500 1 0 0 0 0 0 3 681353
-0.002388 -0.000644 0.120313 0.388445 0.643807 -0.313147 -0.062500 1 0 0 0 0 0 3 682348
-0.002388 -0.000644 0.120313 0.388434 0.643810 -0.313141 -0.062500 1 0 0 0 0 0 3 683349
-0.002388 -0.000644 0.120313 0.388437 0.643799 -0.313154 -0.062500 1 0 0 0 0 0 3 684349
-0.002388 -0.000644 0.120313 0.388433 0.643809 -0.313142 -0.062500 1 0 0 0 0 0 3 685347
-0.002388 -0.000644 0.120313 0.388445 0.643807 -0.313147 -0.062500 1 0 0 0 0 0 3 686329
-0.002388 -0.000644 0.120313 0.388434 0.643810 -0.313141 -0.062500 1 0 0 0 0 0 3 687348
-0.002388 -0.000644 0.120313 0.388437 0.643798 -0.313154 -0.062500 1 0 0 0 0 0 3 688347
-0.002388 -0.000644 0.120313 0.388433 0.643809 -0.313142 -0.062500 1 0 0 0 0 0 3 689348
-0.002388 -0.000644 0.120313 0.388445 0.643807 -0.313147 -0.062500 1 0 0 0 0 0 3 690329
-0.002388 -0.000644 0.120313 0.388434 0.643810 -0.313141 -0.062500 1 0 0 0 0 0 3 691352
-0.002388 -0.000644 0.120313 0.388437 0.643798 -0.313154 -0.062500 1 0 0 0 0 0 3 692353
-0.002388 -0.000644 0.120313 0.388433 0.643809 -0.313142 -0.062500 1 0 0 0 0 0 3 693348
-0.002388 -0.000644 0.120313 0.388445 0.643807 -0.313147 -0.062500 1 0 0 0 0 0 3 694346
-0.002388 -0.000644 0.120313 0.388446 0.643807 -0.313148 -0.062500 1 0 0 0 0 0 3 695347
-0.002388 -0.000644 0.120313 0.388426 0.643801 -0.313149 -0.062500 1 0 0 0 0 0 3 696347
-0.002388 -0.000644 0.120313 0.388432 0.643809 -0.313142 -0.062500 1 0 0 0 0 0 3 697353
-0.002388 -0.000644 0.120313 0.388444 0.643807 -0.313147 -0.062500 1 0 0 0 0 0 3 698346
-0.002388 -0.000644 0.120313 0.388446 0.643807 -0.313148 -0.062500 1 0 0 0 0 0 3 699349
-0.002388 -0.000644 0.120313 0.388426 0.643801 -0.313149 -0.062500 1 0 0 0 0 0 3 700348
-0.002388 -0.000644 0.120313 0.388444 0.643806 -0.313148 -0.062500 1 0 0 0 0 0 3 701350
-0.002388 -0.000644 0.120313 0.388434 0.643809 -0.313142 -0.062500 1 0 0 0 0 0 3 702346
-0.002388 -0.000644 0.120313 0.388445 0.643807 -0.313147 -0.062500 1 0 0 0 0 0 3 703348
-0.002388 -0.000644 0.120313 0.388426 0.643801 -0.313149 -0.062500 1 0 0 0 0 0 3 704341
-0.002388 -0.000644 0.120313 0.388444 0.643806 -0.313148 -0.062500 1 0 0 0 0 0 3 705348
-0.002388 -0.000644 0.120313 0.388434 0.643809 -0.313142 -0.062500 1 0 0 0 0 0 3 706338
-0.002388 -0.000644 0.120313 0.388445 0.643807 -0.313147 -0.062500 1 0 0 0 0 0 3 707347
-0.002388 -0.000644 0.120313 0.388426 0.643801 -0.313149 -0.062500 1 0 0 0 0 0 3 708337
-0.002388 -0.000644 0.120313 0.388444 0.643806 -0.313148 -0.062500 1 0 0 0 0 0 3 709347
-0.002388 -0.000644 0.120313 0.388434 0.643809 -0.313142 -0.062500 1 0 0 0 0 0 3 710321
-0.002388 -0.000644 0.120313 0.388445 0.643807 -0.313147 -0.062500 1 0 0 0 0 0 3 711330
-0.002388 -0.000644 0.120313 0.388426 0.643801 -0.313148 -0.062500 1 0 0 0 0 0 3 712321
-0.002388 -0.000644 0.120313 0.388444 0.643806 -0.313148 -0.062500 1 0 0 0 0 0 3 713323
-0.002388 -0.000644 0.120313 0.388434 0.643809 -0.313142 -0.062500 1 0 0 0 0 0 3 714330
-0.002388 -0.000644 0.120313 0.388442 0.643819 -0.313154 -0.062500 1 0 0 0 0 0 3 715322
-0.002388 -0.000644 0.120313 0.388434 0.643811 -0.313142 -0.062500 1 0 0 0 0 0 3 716331
-0.002388 -0.000644 0.120313 0.388437 0.643799 -0.313155 -0.062500 1 0 0 0 0 0 3 717325
-0.002388 -0.000644 0.120313 0.388433 0.643809 -0.313143 -0.062500 1 0 0 0 0 0 3 718330
-0.002388 -0.000644 0.120313 0.388445 0.643808 -0.313148 -0.062500 1 0 0 0 0 0 3 719323
-0.002388 -0.000644 0.120313 0.388434 0.643810 -0.313142 -0.062500 1 0 0 0 0 0 3 720330
-0.002388 -0.000644 0.120313 0.388437 0.643799 -0.313154 -0.062500 1 0 0 0 0 0 3 721324
-0.002388 -0.000644 0.120313 0.388433 0.643809 -0.313143 -0.062500 1 0 0 0 0 0 3 722330
-0.002388 -0.000644 0.120313 0.388445 0.643807 -0.313148 -0.062500 1 0 0 0 0 0 3 723321
-0.002388 -0.000644 0.120313 0.388434 0.643810 -0.313142 -0.062500 1 0 0 0 0 0 3 724330
-0.002388 -0.000644 0.120313 0.388437 0.643799 -0.313154 -0.062500 1 0 0 0 0 0 3 725328
-0.002388 -0.000644 0.120313 0.388433 0.643809 -0.313143 -0.062500 1 0 0 0 0 0 3 726332
-0.002388 -0.000644 0.120313 0.388445 0.643807 -0.313148 -0.062500 1 0 0 0 0 0 3 727331
-0.002388 -0.000644 0.120313 0.388434 0.643810 -0.313142 -0.062500 1 0 0 0 0 0 3 728337
-0.002388 -0.000644 0.120313 0.388437 0.643799 -0.313154 -0.062500 1 0 0 0 0 0 3 729329
-0.002388 -0.000644 0.120313 0.388433 0.643809 -0.313143 -0.062500 1 0 0 0 0 0 3 730344
-0.002388 -0.000644 0.120313 0.388445 0.643807 -0.313148 -0.062500 1 0 0 0 0 0 3 731310
-0.002388 -0.000644 0.120313 0.388434 0.643810 -0.313142 -0.062500 1 0 0 0 0 0 3 732340
-0.002388 -0.000644 0.120313 0.388437 0.643799 -0.313154 -0.062500 1 0 0 0 0 0 3 733341
-0.002388 -0.000644 0.120313 0.388433 0.643809 -0.313143 -0.062500 1 0 0 0 0 0 3 734308
-0.002388 -0.000644 0.120313 0.388444 0.643807 -0.313148 -0.062500 1 0 0 0 0 0 3 735339
-0.002388 -0.000644 0.120313 0.388434 0.643810 -0.313142 -0.062500 1 0 0 0 0 0 3 736307
-0.002388 -0.000644 0.120313 0.388436 0.643799 -0.313154 -0.062500 1 0 0 0 0 0 3 737354
-0.002388 -0.000644 0.120313 0.388433 0.643809 -0.313143 -0.062500 1 0 0 0 0 0 3 738351
-0.002388 -0.000644 0.120313 0.388444 0.643807 -0.313148 -0.062500 1 0 0 0 0 0 3 739351
-0.002388 -0.000644 0.120313 0.388434 0.643810 -0.313142 -0.062500 1 0 0 0 0 0 3 740353
-0.002388 -0.000644 0.120313 0.388436 0.643799 -0.313154 -0.062500 1 0 0 0 0 0 3 741333
-0.002388 -0.000644 0.120313 0.388433 0.643809 -0.313143 -0.062500 1 0 0 0 0 0 3 742348
-0.002388 -0.000644 0.120313 0.388444 0.643807 -0.313147 -0.062500 1 0 0 0 0 0 3 743347
-0.002388 -0.000644 0.120313 0.388446 0.643807 -0.313148 -0.062500 1 0 0 0 0 0 3 744348
-0.002388 -0.000644 0.120313 0.388426 0.643801 -0.313149 -0.062500 1 0 0 0 0 0 3 745347
-0.002388 -0.000644 0.120313 0.388432 0.643809 -0.313142 -0.062500 1 0 0 0 0 0 3 746351
-0.002388 -0.000644 0.120313 0.388444 0.643807 -0.313147 -0.062500 1 0 0 0 0 0 3 747349
-0.002388 -0.000644 0.120313 0.388446 0.643807 -0.313148 -0.062500 1 0 0 0 0 0 3 748346
-0.002388 -0.000644 0.120313 0.388426 0.643801 -0.313149 -0.062500 1 0 0 0 0 0 3 749349
-0.002388 -0.000644 0.120313 0.388444 0.643806 -0.313148 -0.062500 1 0 0 0 0 0 3 750345
-0.002388 -0.000644 0.120313 0.388434 0.643810 -0.313142 -0.062500 1 0 0 0 0 0 3 751347
-0.002388 -0.000644 0.120313 0.388445 0.643807 -0.313147 -0.062500 1 0 0 0 0 0 3 752345
-0.002388 -0.000644 0.120313 0.388434 0.643810 -0.313142 -0.062500 1 0 0 0 0 0 3 753349
-0.002388 -0.000644 0.120313 0.388437 0.643799 -0.313154 -0.062500 1 0 0 0 0 0 3 754350
-0.002388 -0.000644 0.120313 0.388433 0.643809 -0.313143 -0.062500 1 0 0 0 0 0 3 755347
-0.002388 -0.000644 0.120313 0.388445 0.643807 -0.313147 -0.062500 1 0 0 0 0 0 3 756346
-0.002388 -0.000644 0.120313 0.388434 0.643810 -0.313142 -0.062500 1 0 0 0 0 0 3 757346
-0.002388 -0.000644 0.120313 0.388437 0.643799 -0.313154 -0.062500 1 0 0 0 0 0 3 758346
-0.002388 -0.000644 0.120313 0.388433 0.643809 -0.313142 -0.062500 1 0 0 0 0 0 3 759344
-0.002388 -0.000644 0.120313 0.388445 0.643807 -0.313147 -0.062500 1 0 0 0 0 0 3 760347
-0.002388 -0.000644 0.120313 0.388434 0.643810 -0.313142 -0.062500 1 0 0 0 0 0 3 761347
-0.002388 -0.000644 0.120313 0.388437 0.643799 -0.313154 -0.062500 1 0 0 0 0 0 3 762346
-0.002388 -0.000644 0.120313 0.388433 0.643809 -0.313142 -0.062500 1 0 0 0 0 0 3 763346
-0.002388 -0.000644 0.120313 0.388445 0.643807 -0.313147 -0.062500 1 0 0 0 0 0 3 764347
-0.002388 -0.000644 0.120313 0.388434 0.643810 -0.313142 -0.062500 1 0 0 0 0 0 3 765344
-0.002388 -0.000644 0.120313 0.388437 0.643799 -0.313154 -0.062500 1 0 0 0 0 0 3 766349
-0.002388 -0.000644 0.120313 0.388433 0.643809 -0.313142 -0.062500 1 0 0 0 0 0 3 767336
-0.002388 -0.000644 0.120313 0.388445 0.643807 -0.313147 -0.062500 1 0 0 0 0 0 3 768346
-0.002388 -0.000644 0.120313 0.388434 0.643810 -0.313141 -0.062500 1 0 0 0 0 0 3 769349
-0.002388 -0.000644 0.120313 0.388437 0.643798 -0.313154 -0.062500 1 0 0 0 0 0 3 770345
-0.002388 -0.000644 0.120313 0.388433 0.643809 -0.313142 -0.062500 1 0 0 0 0 0 3 771344
-0.002388 -0.000644 0.120313 0.388445 0.643807 -0.313147 -0.062500 1 0 0 0 0 0 3 772345
-0.002388 -0.000644 0.120313 0.388434 0.643810 -0.313141 -0.062500 1 0 0 0 0 0 3 773330
-0.002388 -0.000644 0.120313 0.388437 0.643798 -0.313154 -0.062500 1 0 0 0 0 0 3 774345
-0.002388 -0.000644 0.120313 0.388433 0.643809 -0.313142 -0.062500 1 0 0 0 0 0 3 775347
-0.002388 -0.000644 0.120313 0.388445 0.643807 -0.313147 -0.062500 1 0 0 0 0 0 3 776345
-0.002388 -0.000644 0.120313 0.388434 0.643810 -0.313141 -0.062500 1 0 0 0 0 0 3 777429
-0.002388 -0.000644 0.120313 0.388437 0.643798 -0.313154 -0.062500 1 0 0 0 0 0 3 778408
-0.002388 -0.000644 0.120313 0.388433 0.643809 -0.313142 -0.062500 1 0 0 0 0 0 3 779388
-0.002388 -0.000644 0.120313 0.388445 0.643807 -0.313147 -0.062500 1 0 0 0 0 0 3 780402
-0.002388 -0.000644 0.120313 0.388434 0.643810 -0.313141 -0.062500 1 0 0 0 0 0 3 781433
-0.002388 -0.000644 0.120313 0.388437 0.643798 -0.313154 -0.062500 1 0 0 0 0 0 3 782404
-0.002388 -0.000644 0.120313 0.388433 0.643808 -0.313142 -0.062500 1 0 0 0 0 0 3 783388
-0.002388 -0.000644 0.120313 0.388445 0.643807 -0.313147 -0.062500 1 0 0 0 0 0 3 784493
-0.002388 -0.000644 0.120313 0.388446 0.643807 -0.313148 -0.062500 1 0 0 0 0 0 3 785427
-0.002388 -0.000644 0.120313 0.388426 0.643801 -0.313149 -0.062500 1 0 0 0 0 0 3 786405
-0.002388 -0.000644 0.120313 0.388432 0.643809 -0.313142 -0.062500 1 0 0 0 0 0 3 787389
-0.002388 -0.000644 0.120313 0.388444 0.643807 -0.313147 -0.062500 1 0 0 0 0 0 3 788402
-0.002388 -0.000644 0.120313 0.388446 0.643807 -0.313148 -0.062500 1 0 0 0 0 0 3 789417
-0.002388 -0.000644 0.120313 0.388426 0.643801 -0.313149 -0.062500 1 0 0 0 0 0 3 790402
-0.002388 -0.000644 0.120313 0.388444 0.643806 -0.313148 -0.062500 1 0 0 0 0 0 3 791385
-0.002388 -0.000644 0.120313 0.388434 0.643809 -0.313142 -0.062500 1 0 0 0 0 0 3 792400
-0.002388 -0.000644 0.120313 0.388445 0.643807 -0.313147 -0.062500 1 0 0 0 0 0 3 793413
-0.002388 -0.000644 0.120313 0.388426 0.643801 -0.313149 -0.062500 1 0 0 0 0 0 3 794329
-0.002388 -0.000644 0.120313 0.388444 0.643806 -0.313148 -0.062500 1 0 0 0 0 0 3 795321
-0.002388 -0.000644 0.120313 0.388434 0.643809 -0.313142 -0.062500 1 0 0 0 0 0 3 796320
-0.002388 -0.000644 0.120313 0.388442 0.643819 -0.313154 -0.062500 1 0 0 0 0 0 3 797326
-0.002388 -0.000644 0.120313 0.388434 0.643811 -0.313142 -0.062500 1 0 0 0 0 0 3 798327
-0.002388 -0.000644 0.120313 0.388437 0.643799 -0.313155 -0.062500 1 0 0 0 0 0 3 799319
-0.002388 -0.000644 0.120313 0.388433 0.643809 -0.313143 -0.062500 1 0 0 0 0 0 3 800327
-0.002388 -0.000644 0.120313 0.388445 0.643808 -0.313148 -0.062500 1 0 0 0 0 0 3 801349
-0.002388 -0.000644 0.120313 0.388434 0.643810 -0.313142 -0.062500 1 0 0 0 0 0 3 802328
-0.002388 -0.000644 0.120313 0.388437 0.643799 -0.313155 -0.062500 1 0 0 0 0 0 3 803319
-0.002388 -0.000644 0.120313 0.388433 0.643809 -0.313143 -0.062500 1 0 0 0 0 0 3 804327
-0.002388 -0.000644 0.120313 0.388445 0.643807 -0.313148 -0.062500 1 0 0 0 0 0 3 805325
-0.002388 -0.000644 0.120313 0.388434 0.643810 -0.313142 -0.062500 1 0 0 0 0 0 3 806329
-0.002388 -0.000644 0.120313 0.388437 0.643799 -0.313155 -0.062500 1 0 0 0 0 0 3 807328
-0.002388 -0.000644 0.120313 0.388433 0.643809 -0.313143 -0.062500 1 0 0 0 0 0 3 808326
-0.002388 -0.000644 0.120313 0.388445 0.643807 -0.313148 -0.062500 1 0 0 0 0 0 3 809331
-0.002388 -0.000644 0.120313 0.388434 0.643810 -0.313142 -0.062500 1 0 0 0 0 0 3 810328
-0.002388 -0.000644 0.120313 0.388437 0.643799 -0.313155 -0.062500 1 0 0 0 0 0 3 811336
-0.002394 -0.000626 0.120303 0.462775 0.387834 -0.167142 -0.062500 1 0 0 0 0 0 3 812321
-0.002396 -0.000616 0.120299 0.439119 0.474228 -0.238312 -0.062500 1 0 0 0 0 0 3 813353
-0.002398 -0.000612 0.120298 0.420433 0.538579 -0.275296 -0.062500 1 0 0 0 0 0 3 814334
-0.002399 -0.000610 0.120297 0.410145 0.572787 -0.289408 -0.062500 1 0 0 0 0 0 3 815335
-0.002399 -0.000608 0.120297 0.404823 0.590054 -0.294447 -0.062500 1 0 0 0 0 0 3 816335
-0.002399 -0.000608 0.120297 0.402106 0.598699 -0.296195 -0.062500 1 0 0 0 0 0 3 817337
-0.002399 -0.000608 0.120297 0.400731 0.603022 -0.296814 -0.062500 1 0 0 0 0 0 3 818335
-0.002399 -0.000607 0.120297 0.400049 0.605176 -0.297034 -0.062500 1 0 0 0 0 0 3 819333
-0.002399 -0.000607 0.120297 0.399681 0.606264 -0.297107 -0.062500 1 0 0 0 0 0 3 820335
-0.002399 -0.000607 0.120297 0.399514 0.606799 -0.297127 -0.062500 1 0 0 0 0 0 3 821336
-0.002399 -0.000607 0.120297 0.399434 0.607060 -0.297142 -0.062500 1 0 0 0 0 0 3 822308
-0.002399 -0.000607 0.120297 0.399379 0.607203 -0.297151 -0.062500 1 0 0 0 0 0 3 823339
-0.002399 -0.000607 0.120297 0.399357 0.607270 -0.297145 -0.062500 1 0 0 0 0 0 3 824337
-0.002399 -0.000607 0.120297 0.399357 0.607305 -0.297151 -0.062500 1 0 0 0 0 0 3 825336
-0.002399 -0.000607 0.120297 0.399354 0.607319 -0.297139 -0.062500 1 0 0 0 0 0 3 826335
-0.002399 -0.000607 0.120297 0.399343 0.607322 -0.297151 -0.062500 1 0 0 0 0 0 3 827305
-0.002399 -0.000607 0.120297 0.399338 0.607334 -0.297139 -0.062500 1 0 0 0 0 0 3 828337
-0.002399 -0.000607 0.120297 0.399346 0.607344 -0.297150 -0.062500 1 0 0 0 0 0 3 829305
-0.002399 -0.000607 0.120297 0.399339 0.607336 -0.297138 -0.062500 1 0 0 0 0 0 3 830333
-0.002399 -0.000607 0.120297 0.399350 0.607332 -0.297143 -0.062500 1 0 0 0 0 0 3 831336
-0.002399 -0.000607 0.120297 0.399328 0.607338 -0.297151 -0.062500 1 0 0 0 0 0 3 832335
-0.002399 -0.000607 0.120297 0.399349 0.607332 -0.297145 -0.062500 1 0 0 0 0 0 3 833336
-0.002399 -0.000607 0.120297 0.399335 0.607346 -0.297144 -0.062500 1 0 0 0 0 0 3 834304
-0.002399 -0.000607 0.120297 0.399350 0.607334 -0.297144 -0.062500 1 0 0 0 0 0 3 835335
-0.002399 -0.000607 0.120297 0.399327 0.607338 -0.297151 -0.062500 1 0 0 0 0 0 3 836334
-0.002399 -0.000607 0.120297 0.399349 0.607332 -0.297145 -0.062500 1 0 0 0 0 0 3 837330
-0.002399 -0.000607 0.120297 0.399339 0.607335 -0.297138 -0.062500 1 0 0 0 0 0 3 838333
-0.002399 -0.000607 0.120297 0.399347 0.607344 -0.297150 -0.062500 1 0 0 0 0 0 3 839332
-0.002399 -0.000607 0.120297 0.399331 0.607327 -0.297145 -0.062500 1 0 0 0 0 0 3 840333
-0.002399 -0.000607 0.120297 0.399345 0.607343 -0.297151 -0.062500 1 0 0 0 0 0 3 841334
-0.002399 -0.000607 0.120297 0.399338 0.607336 -0.297138 -0.062500 1 0 0 0 0 0 3 842333
-0.002399 -0.000607 0.120297 0.399346 0.607344 -0.297150 -0.062500 1 0 0 0 0 0 3 843334
-0.002399 -0.000607 0.120297 0.399330 0.607327 -0.297145 -0.062500 1 0 0 0 0 0 3 844304
-0.002399 -0.000607 0.120297 0.399349 0.607331 -0.297144 -0.062500 1 0 0 0 0 0 3 845336
-0.002399 -0.000607 0.120297 0.399335 0.607346 -0.297144 -0.062500 1 0 0 0 0 0 3 846323
-0.002399 -0.000607 0.120297 0.399350 0.607333 -0.297144 -0.062500 1 0 0 0 0 0 3 847335
-0.002399 -0.000607 0.120297 0.399327 0.607338 -0.297151 -0.062500 1 0 0 0 0 0 3 848323
-0.002399 -0.000607 0.120297 0.399348 0.607332 -0.297145 -0.062500 1 0 0 0 0 0 3 849330
-0.002399 -0.000607 0.120297 0.399335 0.607346 -0.297144 -0.062500 1 0 0 0 0 0 3 850387
-0.002399 -0.000607 0.120297 0.399341 0.607325 -0.297151 -0.062500 1 0 0 0 0 0 3 851401
-0.002399 -0.000607 0.120297 0.399338 0.607333 -0.297138 -0.062500 1 0 0 0 0 0 3 852409
-0.002399 -0.000607 0.120297 0.399346 0.607343 -0.297150 -0.062500 1 0 0 0 0 0 3 853408
-0.002405 -0.000589 0.120287 0.473633 0.351496 -0.151007 -0.062500 1 0 0 0 0 0 3 854382
-0.002407 -0.000580 0.120283 0.449989 0.437824 -0.222248 -0.062500 1 0 0 0 0 0 3 855378
-0.002409 -0.000575 0.120282 0.431334 0.502144 -0.259269 -0.062500 1 0 0 0 0 0 3 856408
-0.002410 -0.000573 0.120281 0.421043 0.536340 -0.273394 -0.062500 1 0 0 0 0 0 3 857408
-0.002410 -0.000572 0.120281 0.415721 0.553599 -0.278422 -0.062500 1 0 0 0 0 0 3 858377
-0.002410 -0.000571 0.120281 0.413014 0.562250 -0.280185 -0.062500 1 0 0 0 0 0 3 859379
-0.002410 -0.000571 0.120281 0.411629 0.566576 -0.280802 -0.062500 1 0 0 0 0 0 3 860375
-0.002410 -0.000571 0.120281 0.410933 0.568733 -0.281016 -0.062500 1 0 0 0 0 0 3 861384
-0.002410 -0.000571 0.120281 0.410592 0.569804 -0.281095 -0.062500 1 0 0 0 0 0 3 862399
-0.002410 -0.000571 0.120281 0.410416 0.570339 -0.281110 -0.062500 1 0 0 0 0 0 3 863399
-0.002410 -0.000571 0.120281 0.410332 0.570611 -0.281131 -0.062500 1 0 0 0 0 0 3 864385
-0.002410 -0.000571 0.120281 0.410280 0.570745 -0.281134 -0.062500 1 0 0 0 0 0 3 865401
-0.002410 -0.000571 0.120281 0.410258 0.570810 -0.281128 -0.062500 1 0 0 0 0 0 3 866319
-0.002410 -0.000571 0.120281 0.410246 0.570848 -0.281127 -0.062500 1 0 0 0 0 0 3 867327
-0.002410 -0.000571 0.120281 0.410242 0.570862 -0.281133 -0.062500 1 0 0 0 0 0 3 868317
-0.002410 -0.000571 0.120281 0.410246 0.570883 -0.281134 -0.062500 1 0 0 0 0 0 3 869326
-0.002410 -0.000571 0.120281 0.410251 0.570873 -0.281127 -0.062500 1 0 0 0 0 0 3 870317
-0.002410 -0.000571 0.120281 0.410228 0.570877 -0.281134 -0.062500 1 0 0 0 0 0 3 871326
-0.002410 -0.000571 0.120281 0.410245 0.570884 -0.281134 -0.062500 1 0 0 0 0 0 3 872317
-0.002410 -0.000571 0.120281 0.410247 0.570884 -0.281134 -0.062500 1 0 0 0 0 0 3 873326
-0.002410 -0.000571 0.120281 0.410236 0.570888 -0.281128 -0.062500 1 0 0 0 0 0 3 874317
-0.002410 -0.000571 0.120281 0.410234 0.570888 -0.281127 -0.062500 1 0 0 0 0 0 3 875326
-0.002410 -0.000571 0.120281 0.410238 0.570877 -0.281140 -0.062500 1 0 0 0 0 0 3 876324
-0.002410 -0.000571 0.120281 0.410238 0.570875 -0.281122 -0.062500 1 0 0 0 0 0 3 877318
-0.002410 -0.000571 0.120281 0.410246 0.570884 -0.281132 -0.062500 1 0 0 0 0 0 3 878313
-0.002410 -0.000571 0.120281 0.410227 0.570879 -0.281134 -0.062500 1 0 0 0 0 0 3 879327
-0.002410 -0.000571 0.120281 0.410245 0.570884 -0.281134 -0.062500 1 0 0 0 0 0 3 880326
-0.002410 -0.000571 0.120281 0.410247 0.570885 -0.281134 -0.062500 1 0 0 0 0 0 3 881318
-0.002410 -0.000571 0.120281 0.410236 0.570888 -0.281128 -0.062500 1 0 0 0 0 0 3 882325
-0.002410 -0.000571 0.120281 0.410234 0.570888 -0.281127 -0.062500 1 0 0 0 0 0 3 883330
-0.002410 -0.000571 0.120281 0.410241 0.570865 -0.281133 -0.062500 1 0 0 0 0 0 3 884336
-0.002410 -0.000571 0.120281 0.410247 0.570882 -0.281134 -0.062500 1 0 0 0 0 0 3 885330
-0.002410 -0.000571 0.120281 0.410236 0.570887 -0.281128 -0.062500 1 0 0 0 0 0 3 886323
-0.002410 -0.000571 0.120281 0.410247 0.570885 -0.281133 -0.062500 1 0 0 0 0 0 3 887337
-0.002410 -0.000571 0.120281 0.410227 0.570879 -0.281135 -0.062500 1 0 0 0 0 0 3 888330
-0.002410 -0.000571 0.120281 0.410245 0.570884 -0.281134 -0.062500 1 0 0 0 0 0 3 889359
-0.002410 -0.000571 0.120281 0.410239 0.570876 -0.281121 -0.062500 1 0 0 0 0 0 3 890328
-0.002410 -0.000571 0.120281 0.410247 0.570884 -0.281132 -0.062500 1 0 0 0 0 0 3 891320
-0.002410 -0.000571 0.120281 0.410227 0.570878 -0.281134 -0.062500 1 0 0 0 0 0 3 892323
-0.002410 -0.000571 0.120281 0.410245 0.570884 -0.281134 -0.062500 1 0 0 0 0 0 3 893338
-0.002410 -0.000571 0.120281 0.410235 0.570887 -0.281128 -0.062500 1 0 0 0 0 0 3 894322
-0.002410 -0.000571 0.120281 0.410246 0.570885 -0.281133 -0.062500 1 0 0 0 0 0 3 895324
-0.002410 -0.000571 0.120281 0.410227 0.570879 -0.281135 -0.062500 1 0 0 0 0 0 3 896319
-0.002410 -0.000571 0.120281 0.410245 0.570884 -0.281134 -0.062500 1 0 0 0 0 0 3 897329
-0.002410 -0.000571 0.120281 0.410239 0.570876 -0.281121 -0.062500 1 0 0 0 0 0 3 898328
-0.002410 -0.000571 0.120281 0.410247 0.570884 -0.281132 -0.062500 1 0 0 0 0 0 3 899324
-0.002410 -0.000571 0.120281 0.410227 0.570879 -0.281134 -0.062500 1 0 0 0 0 0 3 900323
-0.002410 -0.000571 0.120281 0.410245 0.570884 -0.281134 -0.062500 1 0 0 0 0 0 3 901323
-0.002410 -0.000571 0.120281 0.410235 0.570887 -0.281128 -0.062500 1 0 0 0 0 0 3 902322
-0.002410 -0.000571 0.120281 0.410246 0.570885 -0.281133 -0.062500 1 0 0 0 0 0 3 903322
-0.002410 -0.000571 0.120281 0.410227 0.570879 -0.281135 -0.062500 1 0 0 0 0 0 3 904321
-0.002410 -0.000571 0.120281 0.410249 0.570872 -0.281128 -0.062500 1 0 0 0 0 0 3 905324
-0.002410 -0.000571 0.120281 0.410248 0.570883 -0.281133 -0.062500 1 0 0 0 0 0 3 906320
-0.002410 -0.000571 0.120281 0.410236 0.570887 -0.281128 -0.062500 1 0 0 0 0 0 3 907321
-0.002410 -0.000571 0.120281 0.410226 0.570879 -0.281134 -0.062500 1 0 0 0 0 0 3 908320
-0.002410 -0.000571 0.120281 0.410245 0.570884 -0.281134 -0.062500 1 0 0 0 0 0 3 909324
-0.002410 -0.000571 0.120281 0.410235 0.570888 -0.281128 -0.062500 1 0 0 0 0 0 3 910320
-0.002410 -0.000571 0.120281 0.410246 0.570885 -0.281133 -0.062500 1 0 0 0 0 0 3 911321
-0.002410 -0.000571 0.120281 0.410239 0.570876 -0.281121 -0.062500 1 0 0 0 0 0 3 912321
-0.002410 -0.000571 0.120281 0.410239 0.570875 -0.281139 -0.062500 1 0 0 0 0 0 3 913325
-0.002410 -0.000571 0.120281 0.410247 0.570883 -0.281135 -0.062500 1 0 0 0 0 0 3 914305
-0.002410 -0.000571 0.120281 0.410236 0.570887 -0.281128 -0.062500 1 0 0 0 0 0 3 915320
-0.002410 -0.000571 0.120281 0.410234 0.570888 -0.281127 -0.062500 1 0 0 0 0 0 3 916323
-0.002410 -0.000571 0.120281 0.410238 0.570877 -0.281140 -0.062500 1 0 0 0 0 0 3 917305
-0.002410 -0.000571 0.120281 0.410234 0.570887 -0.281128 -0.062500 1 0 0 0 0 0 3 918322
-0.002410 -0.000571 0.120281 0.410249 0.570873 -0.281127 -0.062500 1 0 0 0 0 0 3 919320
-0.002410 -0.000571 0.120281 0.410240 0.570874 -0.281140 -0.062500 1 0 0 0 0 0 3 920304
-0.002410 -0.000571 0.120281 0.410235 0.570886 -0.281129 -0.062500 1 0 0 0 0 0 3 921322
-0.002410 -0.000571 0.120281 0.410246 0.570885 -0.281134 -0.062500 1 0 0 0 0 0 3 922321
-0.002410 -0.000571 0.120281 0.410236 0.570887 -0.281128 -0.062500 1 0 0 0 0 0 3 923314
-0.002410 -0.000571 0.120281 0.410234 0.570888 -0.281127 -0.062500 1 0 0 0 0 0 3 924318
-0.002410 -0.000571 0.120281 0.410238 0.570877 -0.281140 -0.062500 1 0 0 0 0 0 3 925321
-0.002410 -0.000571 0.120281 0.410238 0.570875 -0.281122 -0.062500 1 0 0 0 0 0 3 926322
-0.002410 -0.000571 0.120281 0.410246 0.570883 -0.281132 -0.062500 1 0 0 0 0 0 3 927319
-0.002410 -0.000571 0.120281 0.410235 0.570887 -0.281127 -0.062500 1 0 0 0 0 0 3 928321
-0.002410 -0.000571 0.120281 0.410238 0.570876 -0.281140 -0.062500 1 0 0 0 0 0 3 929325
-0.002410 -0.000571 0.120281 0.410247 0.570884 -0.281135 -0.062500 1 0 0 0 0 0 3 930320
-0.002410 -0.000571 0.120281 0.410235 0.570887 -0.281128 -0.062500 1 0 0 0 0 0 3 931321
-0.002410 -0.000571 0.120281 0.410234 0.570888 -0.281127 -0.062500 1 0 0 0 0 0 3 932321
-0.002410 -0.000571 0.120281 0.410238 0.570877 -0.281140 -0.062500 1 0 0 0 0 0 3 933322
-0.002410 -0.000571 0.120281 0.410237 0.570875 -0.281122 -0.062500 1 0 0 0 0 0 3 934321
-0.002410 -0.000571 0.120281 0.410246 0.570884 -0.281132 -0.062500 1 0 0 0 0 0 3 935320
-0.002410 -0.000571 0.120281 0.410248 0.570885 -0.281134 -0.062500 1 0 0 0 0 0 3 936309
-0.002410 -0.000571 0.120281 0.410227 0.570879 -0.281135 -0.062500 1 0 0 0 0 0 3 937320
-0.002410 -0.000571 0.120281 0.410245 0.570884 -0.281134 -0.062500 1 0 0 0 0 0 3 938310
-0.002410 -0.000571 0.120281 0.410235 0.570888 -0.281128 -0.062500 1 0 0 0 0 0 3 939319
-0.002410 -0.000571 0.120281 0.410250 0.570873 -0.281127 -0.062500 1 0 0 0 0 0 3 940310
-0.002410 -0.000571 0.120281 0.410228 0.570877 -0.281134 -0.062500 1 0 0 0 0 0 3 941318
-0.002410 -0.000571 0.120281 0.410245 0.570884 -0.281134 -0.062500 1 0 0 0 0 0 3 942309
-0.002410 -0.000571 0.120281 0.410235 0.570887 -0.281128 -0.062500 1 0 0 0 0 0 3 943317
-0.002410 -0.000571 0.120281 0.410246 0.570885 -0.281133 -0.062500 1 0 0 0 0 0 3 944309
-0.002410 -0.000571 0.120281 0.410227 0.570879 -0.281135 -0.062500 1 0 0 0 0 0 3 945318
-0.002410 -0.000571 0.120281 0.410245 0.570884 -0.281134 -0.062500 1 0 0 0 0 0 3 946310
-0.002410 -0.000571 0.120281 0.410239 0.570876 -0.281121 -0.062500 1 0 0 0 0 0 3 947310
-0.002410 -0.000571 0.120281 0.410247 0.570884 -0.281132 -0.062500 1 0 0 0 0 0 3 948318
-0.002410 -0.000571 0.120281 0.410227 0.570878 -0.281134 -0.062500 1 0 0 0 0 0 3 949310
-0.002410 -0.000571 0.120281 0.410245 0.570884 -0.281134 -0.062500 1 0 0 0 0 0 3 950322
-0.002410 -0.000571 0.120281 0.410248 0.570884 -0.281134 -0.062500 1 0 0 0 0 0 3 951314
-0.002410 -0.000571 0.120281 0.410236 0.570888 -0.281128 -0.062500 1 0 0 0 0 0 3 952322
-0.002410 -0.000571 0.120281 0.410234 0.570888 -0.281127 -0.062500 1 0 0 0 0 0 3 953315
-0.002410 -0.000571 0.120281 0.410238 0.570877 -0.281140 -0.062500 1 0 0 0 0 0 3 954337
-0.002410 -0.000571 0.120281 0.410238 0.570875 -0.281122 -0.062500 1 0 0 0 0 0 3 955324
-0.002410 -0.000571 0.120281 0.410247 0.570884 -0.281133 -0.062500 1 0 0 0 0 0 3 956318
-0.002410 -0.000571 0.120281 0.410235 0.570887 -0.281127 -0.062500 1 0 0 0 0 0 3 957324
-0.002410 -0.000571 0.120281 0.410238 0.570876 -0.281140 -0.062500 1 0 0 0 0 0 3 958330
-0.002410 -0.000571 0.120281 0.410247 0.570884 -0.281135 -0.062500 1 0 0 0 0 0 3 959327
-0.002410 -0.000571 0.120281 0.410236 0.570888 -0.281128 -0.062500 1 0 0 0 0 0 3 960336
-0.002410 -0.000571 0.120281 0.410238 0.570876 -0.281120 -0.062500 1 0 0 0 0 0 3 961334
-0.002410 -0.000571 0.120281 0.410238 0.570875 -0.281139 -0.062500 1 0 0 0 0 0 3 962332
-0.002410 -0.000571 0.120281 0.410247 0.570883 -0.281135 -0.062500 1 0 0 0 0 0 3 963325
-0.002410 -0.000571 0.120281 0.410236 0.570887 -0.281128 -0.062500 1 0 0 0 0 0 3 964332
-0.002410 -0.000571 0.120281 0.410234 0.570888 -0.281127 -0.062500 1 0 0 0 0 0 3 965332
-0.002410 -0.000571 0.120281 0.410238 0.570877 -0.281140 -0.062500 1 0 0 0 0 0 3 966331
-0.002410 -0.000571 0.120281 0.410234 0.570887 -0.281128 -0.062500 1 0 0 0 0 0 3 967331
-0.002410 -0.000571 0.120281 0.410249 0.570873 -0.281127 -0.062500 1 0 0 0 0 0 3 968331
-0.002410 -0.000571 0.120281 0.410248 0.570883 -0.281133 -0.062500 1 0 0 0 0 0 3 969332
-0.002410 -0.000571 0.120281 0.410228 0.570878 -0.281134 -0.062500 1 0 0 0 0 0 3 970331
-0.002410 -0.000571 0.120281 0.410246 0.570884 -0.281134 -0.062500 1 0 0 0 0 0 3 971331
-0.002410 -0.000571 0.120281 0.410235 0.570887 -0.281128 -0.062500 1 0 0 0 0 0 3 972329
-0.002410 -0.000571 0.120281 0.410234 0.570888 -0.281127 -0.062500 1 0 0 0 0 0 3 973330
-0.002410 -0.000571 0.120281 0.410238 0.570877 -0.281140 -0.062500 1 0 0 0 0 0 3 974331
-0.002410 -0.000571 0.120281 0.410237 0.570875 -0.281122 -0.062500 1 0 0 0 0 0 3 975330
-0.002410 -0.000571 0.120281 0.410246 0.570883 -0.281132 -0.062500 1 0 0 0 0 0 3 976331
-0.002410 -0.000571 0.120281 0.410248 0.570884 -0.281134 -0.062500 1 0 0 0 0 0 3 977332
-0.002410 -0.000571 0.120281 0.410228 0.570879 -0.281135 -0.062500 1 0 0 0 0 0 3 978331
-0.002410 -0.000571 0.120281 0.410245 0.570884 -0.281134 -0.062500 1 0 0 0 0 0 3 979331
-0.002410 -0.000571 0.120281 0.410235 0.570887 -0.281128 -0.062500 1 0 0 0 0 0 3 980332
-0.002410 -0.000571 0.120281 0.410246 0.570885 -0.281133 -0.062500 1 0 0 0 0 0 3 981330
-0.002410 -0.000571 0.120281 0.410231 0.570867 -0.281128 -0.062500 1 0 0 0 0 0 3 982329
-0.002410 -0.000571 0.120281 0.410246 0.570882 -0.281133 -0.062500 1 0 0 0 0 0 3 983329
-0.002410 -0.000571 0.120281 0.410235 0.570887 -0.281128 -0.062500 1 0 0 0 0 0 3 984323
-0.002410 -0.000571 0.120281 0.410246 0.570885 -0.281133 -0.062500 1 0 0 0 0 0 3 985332
-0.002410 -0.000571 0.120281 0.410227 0.570879 -0.281135 -0.062500 1 0 0 0 0 0 3 986301
-0.002410 -0.000571 0.120281 0.410245 0.570884 -0.281134 -0.062500 1 0 0 0 0 0 3 987330
-0.002410 -0.000571 0.120281 0.410235 0.570888 -0.281128 -0.062500 1 0 0 0 0 0 3 988328
-0.002410 -0.000571 0.120281 0.410250 0.570873 -0.281127 -0.062500 1 0 0 0 0 0 3 989303
-0.002410 -0.000571 0.120281 0.410240 0.570874 -0.281140 -0.062500 1 0 0 0 0 0 3 990324
-0.002410 -0.000571 0.120281 0.410235 0.570886 -0.281129 -0.062500 1 0 0 0 0 0 3 991328
-0.002410 -0.000571 0.120281 0.410247 0.570884 -0.281134 -0.062500 1 0 0 0 0 0 3 992327
-0.002410 -0.000571 0.120281 0.410236 0.570887 -0.281128 -0.062500 1 0 0 0 0 0 3 993332
-0.002410 -0.000571 0.120281 0.410234 0.570888 -0.281127 -0.062500 1 0 0 0 0 0 3 994325
-0.002410 -0.000571 0.120281 0.410238 0.570877 -0.281140 -0.062500 1 0 0 0 0 0 3 995316
-0.002410 -0.000571 0.120281 0.410238 0.570875 -0.281122 -0.062500 1 0 0 0 0 0 3 996322
-0.002410 -0.000571 0.120281 0.410247 0.570883 -0.281132 -0.062500 1 0 0 0 0 0 3 997332
-0.002416 -0.000553 0.120271 0.484475 0.315174 -0.134872 -0.062500 1 0 0 0 0 0 3 998328
-0.002418 -0.000544 0.120267 0.460873 0.401441 -0.206173 -0.062500 1 0 0 0 0 0 3 999331
-0.002420 -0.000539 0.120266 0.442221 0.465729 -0.243223 -0.062500 1 0 0 0 0 0 4 330
-0.002420 -0.000537 0.120265 0.431946 0.499906 -0.257352 -0.062500 1 0 0 0 0 0 4 1301
-0.002421 -0.000536 0.120265 0.426613 0.517172 -0.262388 -0.062500 1 0 0 0 0 0 4 2331
-0.002421 -0.000535 0.120265 0.423897 0.525812 -0.264164 -0.062500 1 0 0 0 0 0 4 3331
-0.002421 -0.000535 0.120265 0.422523 0.530133 -0.264770 -0.062500 1 0 0 0 0 0 4 4299
-0.002421 -0.000535 0.120265 0.421841 0.532286 -0.264990 -0.062500 1 0 0 0 0 0 4 5301
-0.002421 -0.000535 0.120265 0.421477 0.533361 -0.265058 -0.062500 1 0 0 0 0 0 4 6297
-0.002421 -0.000534 0.120265 0.421298 0.533897 -0.265091 -0.062500 1 0 0 0 0 0 4 7314
-0.002421 -0.000534 0.120265 0.421225 0.534166 -0.265101 -0.062500 1 0 0 0 0 0 4 8325
-0.002421 -0.000534 0.120265 0.421183 0.534308 -0.265095 -0.062500 1 0 0 0 0 0 4 9316
-0.002421 -0.000534 0.120265 0.421151 0.534377 -0.265102 -0.062500 1 0 0 0 0 0 4 10321
-0.002421 -0.000534 0.120265 0.421150 0.534413 -0.265109 -0.062500 1 0 0 0 0 0 4 11313
-0.002421 -0.000534 0.120265 0.421139 0.534418 -0.265104 -0.062500 1 0 0 0 0 0 4 12321
-0.002421 -0.000534 0.120265 0.421143 0.534438 -0.265103 -0.062500 1 0 0 0 0 0 4 13324
-0.002421 -0.000534 0.120265 0.421144 0.534439 -0.265103 -0.062500 1 0 0 0 0 0 4 14313
-0.002421 -0.000534 0.120265 0.421124 0.534433 -0.265103 -0.062500 1 0 0 0 0 0 4 15322
-0.002421 -0.000534 0.120265 0.421142 0.534438 -0.265103 -0.062500 1 0 0 0 0 0 4 16313
-0.002421 -0.000534 0.120265 0.421128 0.534453 -0.265103 -0.062500 1 0 0 0 0 0 4 17321
-0.002421 -0.000534 0.120265 0.421142 0.534441 -0.265103 -0.062500 1 0 0 0 0 0 4 18313
-0.002421 -0.000534 0.120265 0.421123 0.534433 -0.265103 -0.062500 1 0 0 0 0 0 4 19322
-0.002421 -0.000534 0.120265 0.421142 0.534438 -0.265103 -0.062500 1 0 0 0 0 0 4 20313
-0.002421 -0.000534 0.120265 0.421128 0.534453 -0.265103 -0.062500 1 0 0 0 0 0 4 21324
-0.002421 -0.000534 0.120265 0.421142 0.534441 -0.265102 -0.062500 1 0 0 0 0 0 4 22312
-0.002421 -0.000534 0.120265 0.421123 0.534433 -0.265103 -0.062500 1 0 0 0 0 0 4 23322
-0.002421 -0.000534 0.120265 0.421138 0.534450 -0.265109 -0.062500 1 0 0 0 0 0 4 24331
-0.002421 -0.000534 0.120265 0.421131 0.534443 -0.265097 -0.062500 1 0 0 0 0 0 4 25332
-0.002421 -0.000534 0.120265 0.421142 0.534440 -0.265102 -0.062500 1 0 0 0 0 0 4 26332
-0.002421 -0.000534 0.120265 0.421123 0.534433 -0.265103 -0.062500 1 0 0 0 0 0 4 27327
-0.002421 -0.000534 0.120265 0.421138 0.534450 -0.265109 -0.062500 1 0 0 0 0 0 4 28314
-0.002421 -0.000534 0.120265 0.421131 0.534443 -0.265097 -0.062500 1 0 0 0 0 0 4 29306
-0.002421 -0.000534 0.120265 0.421142 0.534439 -0.265102 -0.062500 1 0 0 0 0 0 4 30323
-0.002421 -0.000534 0.120265 0.421120 0.534445 -0.265110 -0.062500 1 0 0 0 0 0 4 31329
-0.002421 -0.000534 0.120265 0.421141 0.534440 -0.265103 -0.062500 1 0 0 0 0 0 4 32330
-0.002421 -0.000534 0.120265 0.421131 0.534442 -0.265096 -0.062500 1 0 0 0 0 0 4 33301
-0.002421 -0.000534 0.120265 0.421142 0.534439 -0.265102 -0.062500 1 0 0 0 0 0 4 34328
-0.002421 -0.000534 0.120265 0.421120 0.534445 -0.265110 -0.062500 1 0 0 0 0 0 4 35319
-0.002421 -0.000534 0.120265 0.421141 0.534440 -0.265103 -0.062500 1 0 0 0 0 0 4 36330
-0.002421 -0.000534 0.120265 0.421131 0.534442 -0.265096 -0.062500 1 0 0 0 0 0 4 37331
-0.002421 -0.000534 0.120265 0.421139 0.534451 -0.265108 -0.062500 1 0 0 0 0 0 4 38332
-0.002421 -0.000534 0.120265 0.421131 0.534444 -0.265097 -0.062500 1 0 0 0 0 0 4 39337
-0.002421 -0.000534 0.120265 0.421134 0.534431 -0.265109 -0.062500 1 0 0 0 0 0 4 40330
-0.002421 -0.000534 0.120265 0.421130 0.534441 -0.265097 -0.062500 1 0 0 0 0 0 4 41332
-0.002421 -0.000534 0.120265 0.421139 0.534451 -0.265108 -0.062500 1 0 0 0 0 0 4 42298
-0.002421 -0.000534 0.120265 0.421131 0.534443 -0.265097 -0.062500 1 0 0 0 0 0 4 43329
-0.002421 -0.000534 0.120265 0.421134 0.534431 -0.265109 -0.062500 1 0 0 0 0 0 4 44330
-0.002421 -0.000534 0.120265 0.421130 0.534441 -0.265097 -0.062500 1 0 0 0 0 0 4 45312
-0.002421 -0.000534 0.120265 0.421139 0.534451 -0.265108 -0.062500 1 0 0 0 0 0 4 46326
-0.002421 -0.000534 0.120265 0.421131 0.534443 -0.265097 -0.062500 1 0 0 0 0 0 4 47332
-0.002421 -0.000534 0.120265 0.421134 0.534431 -0.265109 -0.062500 1 0 0 0 0 0 4 48329
-0.002421 -0.000534 0.120265 0.421127 0.534453 -0.265103 -0.062500 1 0 0 0 0 0 4 49334
-0.002421 -0.000534 0.120265 0.421142 0.534441 -0.265103 -0.062500 1 0 0 0 0 0 4 50459
-0.002421 -0.000534 0.120265 0.421144 0.534439 -0.265102 -0.062500 1 0 0 0 0 0 4 51327
-0.002421 -0.000534 0.120265 0.421124 0.534433 -0.265103 -0.062500 1 0 0 0 0 0 4 52328
-0.002421 -0.000534 0.120265 0.421138 0.534450 -0.265109 -0.062500 1 0 0 0 0 0 4 53329
-0.002421 -0.000534 0.120265 0.421131 0.534443 -0.265097 -0.062500 1 0 0 0 0 0 4 54298
-0.002421 -0.000534 0.120265 0.421143 0.534439 -0.265102 -0.062500 1 0 0 0 0 0 4 55326
-0.002421 -0.000534 0.120265 0.421120 0.534445 -0.265110 -0.062500 1 0 0 0 0 0 4 56330
-0.002421 -0.000534 0.120265 0.421141 0.534440 -0.265103 -0.062500 1 0 0 0 0 0 4 57329
-0.002421 -0.000534 0.120265 0.421131 0.534442 -0.265096 -0.062500 1 0 0 0 0 0 4 58329
-0.002421 -0.000534 0.120265 0.421143 0.534439 -0.265102 -0.062500 1 0 0 0 0 0 4 59328
-0.002421 -0.000534 0.120265 0.421120 0.534445 -0.265110 -0.062500 1 0 0 0 0 0 4 60328
-0.002421 -0.000534 0.120265 0.421141 0.534440 -0.265103 -0.062500 1 0 0 0 0 0 4 61330
-0.002421 -0.000534 0.120265 0.421131 0.534442 -0.265096 -0.062500 1 0 0 0 0 0 4 62328
-0.002421 -0.000534 0.120265 0.421139 0.534451 -0.265108 -0.062500 1 0 0 0 0 0 4 63327
-0.002421 -0.000534 0.120265 0.421123 0.534435 -0.265104 -0.062500 1 0 0 0 0 0 4 64327
-0.002421 -0.000534 0.120265 0.421141 0.534438 -0.265103 -0.062500 1 0 0 0 0 0 4 65328
-0.002421 -0.000534 0.120265 0.421131 0.534442 -0.265096 -0.062500 1 0 0 0 0 0 4 66325
-0.002421 -0.000534 0.120265 0.421139 0.534451 -0.265108 -0.062500 1 0 0 0 0 0 4 67314
-0.002421 -0.000534 0.120265 0.421123 0.534435 -0.265104 -0.062500 1 0 0 0 0 0 4 68445
-0.002421 -0.000534 0.120265 0.421141 0.534438 -0.265103 -0.062500 1 0 0 0 0 0 4 69332
-0.002421 -0.000534 0.120265 0.421131 0.534441 -0.265096 -0.062500 1 0 0 0 0 0 4 70298
-0.002421 -0.000534 0.120265 0.421139 0.534451 -0.265108 -0.062500 1 0 0 0 0 0 4 71325
-0.002421 -0.000534 0.120265 0.421123 0.534434 -0.265104 -0.062500 1 0 0 0 0 0 4 72322
-0.002421 -0.000534 0.120265 0.421141 0.534438 -0.265103 -0.062500 1 0 0 0 0 0 4 73330
-0.002421 -0.000534 0.120265 0.421128 0.534453 -0.265103 -0.062500 1 0 0 0 0 0 4 74458
-0.002421 -0.000534 0.120265 0.421142 0.534441 -0.265102 -0.062500 1 0 0 0 0 0 4 75326
-0.002421 -0.000534 0.120265 0.421132 0.534442 -0.265096 -0.062500 1 0 0 0 0 0 4 76456
-0.002421 -0.000534 0.120265 0.421131 0.534443 -0.265115 -0.062500 1 0 0 0 0 0 4 77330
-0.002421 -0.000534 0.120265 0.421130 0.534442 -0.265098 -0.062500 1 0 0 0 0 0 4 78446
-0.002421 -0.000534 0.120265 0.421142 0.534440 -0.265102 -0.062500 1 0 0 0 0 0 4 79440
-0.002421 -0.000534 0.120265 0.421132 0.534442 -0.265096 -0.062500 1 0 0 0 0 0 4 80312
-0.002421 -0.000534 0.120265 0.421131 0.534442 -0.265115 -0.062500 1 0 0 0 0 0 4 81448
-0.002421 -0.000534 0.120265 0.421130 0.534442 -0.265098 -0.062500 1 0 0 0 0 0 4 82318
-0.002421 -0.000534 0.120265 0.421142 0.534439 -0.265102 -0.062500 1 0 0 0 0 0 4 83445
-0.002421 -0.000534 0.120265 0.421132 0.534442 -0.265096 -0.062500 1 0 0 0 0 0 4 84435
-0.002421 -0.000534 0.120265 0.421131 0.534442 -0.265115 -0.062500 1 0 0 0 0 0 4 85444
-0.002421 -0.000534 0.120265 0.421130 0.534442 -0.265098 -0.062500 1 0 0 0 0 0 4 86436
-0.002421 -0.000534 0.120265 0.421142 0.534439 -0.265102 -0.062500 1 0 0 0 0 0 4 87444
-0.002421 -0.000534 0.120265 0.421128 0.534454 -0.265103 -0.062500 1 0 0 0 0 0 4 88309
-0.002421 -0.000534 0.120265 0.421134 0.534432 -0.265109 -0.062500 1 0 0 0 0 0 4 89445
-0.002421 -0.000534 0.120265 0.421130 0.534441 -0.265097 -0.062500 1 0 0 0 0 0 4 90310
-0.002421 -0.000534 0.120265 0.421142 0.534439 -0.265102 -0.062500 1 0 0 0 0 0 4 91443
-0.002421 -0.000534 0.120265 0.421140 0.534451 -0.265109 -0.062500 1 0 0 0 0 0 4 92317
-0.002421 -0.000534 0.120265 0.421123 0.534434 -0.265104 -0.062500 1 0 0 0 0 0 4 93439
-0.002421 -0.000534 0.120265 0.421129 0.534441 -0.265096 -0.062500 1 0 0 0 0 0 4 94435
-0.002421 -0.000534 0.120265 0.421139 0.534451 -0.265108 -0.062500 1 0 0 0 0 0 4 95445
-0.002421 -0.000534 0.120265 0.421143 0.534441 -0.265103 -0.062500 1 0 0 0 0 0 4 96444
-0.002421 -0.000534 0.120265 0.421124 0.534433 -0.265103 -0.062500 1 0 0 0 0 0 4 97334
-0.002421 -0.000534 0.120265 0.421142 0.534438 -0.265103 -0.062500 1 0 0 0 0 0 4 98331
-0.002421 -0.000534 0.120265 0.421128 0.534453 -0.265103 -0.062500 1 0 0 0 0 0 4 99431
-0.002421 -0.000534 0.120265 0.421142 0.534441 -0.265103 -0.062500 1 0 0 0 0 0 4 100449
-0.002421 -0.000534 0.120265 0.421123 0.534433 -0.265103 -0.062500 1 0 0 0 0 0 4 101442
-0.002421 -0.000534 0.120265 0.421142 0.534438 -0.265103 -0.062500 1 0 0 0 0 0 4 102459
-0.002421 -0.000534 0.120265 0.421128 0.534453 -0.265103 -0.062500 1 0 0 0 0 0 4 103454
-0.002421 -0.000534 0.120265 0.421142 0.534441 -0.265102 -0.062500 1 0 0 0 0 0 4 104305
-0.002421 -0.000534 0.120265 0.421123 0.534433 -0.265103 -0.062500 1 0 0 0 0 0 4 105454
-0.002421 -0.000534 0.120265 0.421138 0.534450 -0.265109 -0.062500 1 0 0 0 0 0 4 106449
-0.002421 -0.000534 0.120265 0.421131 0.534443 -0.265097 -0.062500 1 0 0 0 0 0 4 107451
-0.002421 -0.000534 0.120265 0.421142 0.534439 -0.265102 -0.062500 1 0 0 0 0 0 4 108452
-0.002421 -0.000534 0.120265 0.421123 0.534433 -0.265103 -0.062500 1 0 0 0 0 0 4 109454
-0.002421 -0.000534 0.120265 0.421138 0.534450 -0.265109 -0.062500 1 0 0 0 0 0 4 110447
-0.002421 -0.000534 0.120265 0.421131 0.534443 -0.265097 -0.062500 1 0 0 0 0 0 4 111455
-0.002421 -0.000534 0.120265 0.421142 0.534439 -0.265102 -0.062500 1 0 0 0 0 0 4 112452
-0.002421 -0.000534 0.120265 0.421120 0.534445 -0.265110 -0.062500 1 0 0 0 0 0 4 113454
-0.002421 -0.000534 0.120265 0.421141 0.534440 -0.265103 -0.062500 1 0 0 0 0 0 4 114450
-0.002421 -0.000534 0.120265 0.421131 0.534442 -0.265096 -0.062500 1 0 0 0 0 0 4 115446
-0.002421 -0.000534 0.120265 0.421142 0.534439 -0.265102 -0.062500 1 0 0 0 0 0 4 116447
-0.002421 -0.000534 0.120265 0.421120 0.534445 -0.265110 -0.062500 1 0 0 0 0 0 4 117452
-0.002421 -0.000534 0.120265 0.421141 0.534439 -0.265103 -0.062500 1 0 0 0 0 0 4 118327
-0.002421 -0.000534 0.120265 0.421131 0.534442 -0.265096 -0.062500 1 0 0 0 0 0 4 119428
-0.002421 -0.000534 0.120265 0.421139 0.534451 -0.265108 -0.062500 1 0 0 0 0 0 4 120449
-0.002421 -0.000534 0.120265 0.421131 0.534443 -0.265097 -0.062500 1 0 0 0 0 0 4 121451
-0.002421 -0.000534 0.120265 0.421134 0.534431 -0.265109 -0.062500 1 0 0 0 0 0 4 122451
-0.002421 -0.000534 0.120265 0.421131 0.534441 -0.265097 -0.062500 1 0 0 0 0 0 4 123451
-0.002421 -0.000534 0.120265 0.421139 0.534451 -0.265108 -0.062500 1 0 0 0 0 0 4 124450
-0.002421 -0.000534 0.120265 0.421131 0.534443 -0.265097 -0.062500 1 0 0 0 0 0 4 125451
-0.002421 -0.000534 0.120265 0.421134 0.534431 -0.265109 -0.062500 1 0 0 0 0 0 4 126333
-0.002421 -0.000534 0.120265 0.421130 0.534441 -0.265097 -0.062500 1 0 0 0 0 0 4 127449
-0.002421 -0.000534 0.120265 0.421139 0.534451 -0.265108 -0.062500 1 0 0 0 0 0 4 128327
-0.002421 -0.000534 0.120265 0.421131 0.534443 -0.265097 -0.062500 1 0 0 0 0 0 4 129430
-0.002421 -0.000534 0.120265 0.421134 0.534431 -0.265109 -0.062500 1 0 0 0 0 0 4 130440
-0.002421 -0.000534 0.120265 0.421127 0.534453 -0.265103 -0.062500 1 0 0 0 0 0 4 131450
-0.002421 -0.000534 0.120265 0.421142 0.534441 -0.265103 -0.062500 1 0 0 0 0 0 4 132450
-0.002421 -0.000534 0.120265 0.421131 0.534442 -0.265096 -0.062500 1 0 0 0 0 0 4 133453
-0.002421 -0.000534 0.120265 0.421131 0.534442 -0.265115 -0.062500 1 0 0 0 0 0 4 134450
-0.002421 -0.000534 0.120265 0.421130 0.534442 -0.265098 -0.062500 1 0 0 0 0 0 4 135452
-0.002421 -0.000534 0.120265 0.421142 0.534439 -0.265102 -0.062500 1 0 0 0 0 0 4 136453
-0.002421 -0.000534 0.120265 0.421131 0.534442 -0.265096 -0.062500 1 0 0 0 0 0 4 137439
-0.002421 -0.000534 0.120265 0.421131 0.534442 -0.265115 -0.062500 1 0 0 0 0 0 4 138446
-0.002421 -0.000534 0.120265 0.421130 0.534442 -0.265098 -0.062500 1 0 0 0 0 0 4 139450
-0.002421 -0.000534 0.120265 0.421142 0.534439 -0.265102 -0.062500 1 0 0 0 0 0 4 140449
-0.002421 -0.000534 0.120265 0.421144 0.534439 -0.265102 -0.062500 1 0 0 0 0 0 4 141453
-0.002421 -0.000534 0.120265 0.421120 0.534445 -0.265110 -0.062500 1 0 0 0 0 0 4 142449
-0.002421 -0.000534 0.120265 0.421129 0.534442 -0.265097 -0.062500 1 0 0 0 0 0 4 143450
-0.002421 -0.000534 0.120265 0.421142 0.534439 -0.265102 -0.062500 1 0 0 0 0 0 4 144438
-0.002421 -0.000534 0.120265 0.421140 0.534451 -0.265109 -0.062500 1 0 0 0 0 0 4 145422
-0.002421 -0.000534 0.120265 0.421123 0.534435 -0.265104 -0.062500 1 0 0 0 0 0 4 146450
-0.002421 -0.000534 0.120265 0.421141 0.534438 -0.265103 -0.062500 1 0 0 0 0 0 4 147445
-0.002421 -0.000534 0.120265 0.421131 0.534441 -0.265096 -0.062500 1 0 0 0 0 0 4 148449
-0.002421 -0.000534 0.120265 0.421139 0.534451 -0.265108 -0.062500 1 0 0 0 0 0 4 149516
-0.002426 -0.000516 0.120255 0.495332 0.278875 -0.118704 -0.062500 1 0 0 0 0 0 4 150502
-0.002429 -0.000507 0.120251 0.471735 0.365068 -0.190082 -0.062500 1 0 0 0 0 0 4 151500
-0.002431 -0.000503 0.120250 0.453094 0.429320 -0.227169 -0.062500 1 0 0 0 0 0 4 152513
-0.002431 -0.000500 0.120249 0.442831 0.463488 -0.241311 -0.062500 1 0 0 0 0 0 4 153501
-0.002432 -0.000499 0.120249 0.437514 0.480745 -0.246342 -0.062500 1 0 0 0 0 0 4 154441
-0.002432 -0.000499 0.120249 0.434789 0.489384 -0.248114 -0.062500 1 0 0 0 0 0 4 155433
-0.002432 -0.000498 0.120249 0.433402 0.493707 -0.248736 -0.062500 1 0 0 0 0 0 4 156441
-0.002432 -0.000498 0.120249 0.432730 0.495856 -0.248945 -0.062500 1 0 0 0 0 0 4 157434
-0.002432 -0.000498 0.120249 0.432364 0.496942 -0.249019 -0.062500 1 0 0 0 0 0 4 158428
-0.002432 -0.000498 0.120249 0.432193 0.497488 -0.249046 -0.062500 1 0 0 0 0 0 4 159441
-0.002432 -0.000498 0.120249 0.432113 0.497750 -0.249063 -0.062500 1 0 0 0 0 0 4 160434
-0.002432 -0.000498 0.120249 0.432073 0.497880 -0.249051 -0.062500 1 0 0 0 0 0 4 161441
-0.002432 -0.000498 0.120249 0.432042 0.497947 -0.249057 -0.062500 1 0 0 0 0 0 4 162432
-0.002432 -0.000498 0.120249 0.432041 0.497983 -0.249064 -0.062500 1 0 0 0 0 0 4 163441
-0.002432 -0.000498 0.120249 0.432026 0.497999 -0.249065 -0.062500 1 0 0 0 0 0 4 164441
-0.002432 -0.000498 0.120249 0.432025 0.498000 -0.249065 -0.062500 1 0 0 0 0 0 4 165435
-0.002432 -0.000498 0.120249 0.432030 0.498020 -0.249065 -0.062500 1 0 0 0 0 0 4 166441
-0.002432 -0.000498 0.120249 0.432018 0.498025 -0.249059 -0.062500 1 0 0 0 0 0 4 167432
-0.002432 -0.000498 0.120249 0.432020 0.498014 -0.249051 -0.062500 1 0 0 0 0 0 4 168441
-0.002432 -0.000498 0.120249 0.432021 0.498013 -0.249071 -0.062500 1 0 0 0 0 0 4 169432
-0.002432 -0.000498 0.120249 0.432029 0.498021 -0.249066 -0.062500 1 0 0 0 0 0 4 170454
-0.002432 -0.000498 0.120249 0.432022 0.498013 -0.249052 -0.062500 1 0 0 0 0 0 4 171448
-0.002432 -0.000498 0.120249 0.432017 0.498024 -0.249057 -0.062500 1 0 0 0 0 0 4 172450
-0.002432 -0.000498 0.120249 0.432021 0.498014 -0.249071 -0.062500 1 0 0 0 0 0 4 173431
-0.002437 -0.000480 0.120239 0.506174 0.242580 -0.102530 -0.062500 1 0 0 0 0 0 4 174447
-0.002440 -0.000471 0.120235 0.482610 0.328715 -0.173978 -0.062500 1 0 0 0 0 0 4 175453
-0.002441 -0.000466 0.120234 0.463979 0.392943 -0.211089 -0.062500 1 0 0 0 0 0 4 176455
-0.002442 -0.000464 0.120233 0.453714 0.427088 -0.225254 -0.062500 1 0 0 0 0 0 4 177453
-0.002443 -0.000463 0.120233 0.448386 0.444340 -0.230290 -0.062500 1 0 0 0 0 0 4 178449
-0.002443 -0.000462 0.120233 0.445668 0.452985 -0.232060 -0.062500 1 0 0 0 0 0 4 179450
-0.002443 -0.000462 0.120233 0.444299 0.457292 -0.232682 -0.062500 1 0 0 0 0 0 4 180436
-0.002443 -0.000462 0.120233 0.443613 0.459454 -0.232893 -0.062500 1 0 0 0 0 0 4 181452
-0.002443 -0.000462 0.120233 0.443249 0.460530 -0.232961 -0.062500 1 0 0 0 0 0 4 182420
-0.002443 -0.000462 0.120233 0.443079 0.461074 -0.232988 -0.062500 1 0 0 0 0 0 4 183449
-0.002443 -0.000462 0.120233 0.442999 0.461336 -0.233004 -0.062500 1 0 0 0 0 0 4 184449
-0.002443 -0.000462 0.120233 0.442948 0.461468 -0.233006 -0.062500 1 0 0 0 0 0 4 185456
-0.002443 -0.000462 0.120233 0.442926 0.461532 -0.233000 -0.062500 1 0 0 0 0 0 4 186452
-0.002443 -0.000462 0.120233 0.442923 0.461579 -0.233013 -0.062500 1 0 0 0 0 0 4 187451
-0.002443 -0.000462 0.120233 0.442920 0.461594 -0.233001 -0.062500 1 0 0 0 0 0 4 188448
-0.002443 -0.000462 0.120233 0.442908 0.461598 -0.233013 -0.062500 1 0 0 0 0 0 4 189451
-0.002443 -0.000462 0.120233 0.442903 0.461610 -0.233001 -0.062500 1 0 0 0 0 0 4 190448
-0.002443 -0.000462 0.120233 0.442915 0.461608 -0.233006 -0.062500 1 0 0 0 0 0 4 191446
-0.002443 -0.000462 0.120233 0.442896 0.461602 -0.233007 -0.062500 1 0 0 0 0 0 4 192447
-0.002443 -0.000462 0.120233 0.442914 0.461607 -0.233007 -0.062500 1 0 0 0 0 0 4 193448
-0.002443 -0.000462 0.120233 0.442904 0.461610 -0.233000 -0.062500 1 0 0 0 0 0 4 194445
-0.002443 -0.000462 0.120233 0.442915 0.461608 -0.233006 -0.062500 1 0 0 0 0 0 4 195448
-0.002443 -0.000462 0.120233 0.442896 0.461601 -0.233007 -0.062500 1 0 0 0 0 0 4 196448
-0.002443 -0.000462 0.120233 0.442914 0.461606 -0.233007 -0.062500 1 0 0 0 0 0 4 197528
-0.002443 -0.000462 0.120233 0.442904 0.461610 -0.233000 -0.062500 1 0 0 0 0 0 4 198519
-0.002443 -0.000462 0.120233 0.442915 0.461607 -0.233006 -0.062500 1 0 0 0 0 0 4 199492
-0.002443 -0.000462 0.120233 0.442904 0.461610 -0.233000 -0.062500 1 0 0 0 0 0 4 200512
-0.002443 -0.000462 0.120233 0.442903 0.461610 -0.233019 -0.062500 1 0 0 0 0 0 4 201490
-0.002443 -0.000462 0.120233 0.442903 0.461610 -0.233002 -0.062500 1 0 0 0 0 0 4 202521
-0.002443 -0.000462 0.120233 0.442915 0.461608 -0.233006 -0.062500 1 0 0 0 0 0 4 203514
-0.002443 -0.000462 0.120233 0.442896 0.461601 -0.233007 -0.062500 1 0 0 0 0 0 4 204490
-0.002443 -0.000462 0.120233 0.442914 0.461606 -0.233007 -0.062500 1 0 0 0 0 0 4 205491
-0.002443 -0.000462 0.120233 0.442904 0.461610 -0.233000 -0.062500 1 0 0 0 0 0 4 206514
-0.002443 -0.000462 0.120233 0.442915 0.461607 -0.233005 -0.062500 1 0 0 0 0 0 4 207514
-0.002443 -0.000462 0.120233 0.442908 0.461598 -0.233013 -0.062500 1 0 0 0 0 0 4 208489
-0.002443 -0.000462 0.120233 0.442903 0.461608 -0.233001 -0.062500 1 0 0 0 0 0 4 209492
-0.002443 -0.000462 0.120233 0.442912 0.461618 -0.233013 -0.062500 1 0 0 0 0 0 4 210489
-0.002443 -0.000462 0.120233 0.442904 0.461611 -0.233001 -0.062500 1 0 0 0 0 0 4 211524
-0.002443 -0.000462 0.120233 0.442907 0.461599 -0.233013 -0.062500 1 0 0 0 0 0 4 212518
-0.002443 -0.000462 0.120233 0.442903 0.461609 -0.233001 -0.062500 1 0 0 0 0 0 4 213498
-0.002443 -0.000462 0.120233 0.442915 0.461607 -0.233006 -0.062500 1 0 0 0 0 0 4 214522
-0.002443 -0.000462 0.120233 0.442904 0.461609 -0.233000 -0.062500 1 0 0 0 0 0 4 215514
-0.002443 -0.000462 0.120233 0.442907 0.461598 -0.233013 -0.062500 1 0 0 0 0 0 4 216523
-0.002443 -0.000462 0.120233 0.442903 0.461608 -0.233001 -0.062500 1 0 0 0 0 0 4 217495
-0.002443 -0.000462 0.120233 0.442912 0.461618 -0.233013 -0.062500 1 0 0 0 0 0 4 218492
-0.002443 -0.000462 0.120233 0.442904 0.461611 -0.233001 -0.062500 1 0 0 0 0 0 4 219488
-0.002443 -0.000462 0.120233 0.442915 0.461608 -0.233006 -0.062500 1 0 0 0 0 0 4 220512
-0.002448 -0.000443 0.120223 0.517002 0.206304 -0.086354 -0.062500 1 0 0 0 0 0 4 221491
-0.002451 -0.000434 0.120219 0.493468 0.292381 -0.157855 -0.062500 1 0 0 0 0 0 4 222493
-0.002452 -0.000430 0.120218 0.474854 0.356562 -0.195014 -0.062500 1 0 0 0 0 0 4 223489
-0.002453 -0.000427 0.120217 0.464591 0.390701 -0.209167 -0.062500 1 0 0 0 0 0 4 224489
-0.002434 -0.000431 0.120207 0.194043 0.470037 -0.076267 -0.062500 1 0 0 0 0 0 4 225518
-0.002425 -0.000432 0.120204 0.281687 0.458091 -0.145300 -0.062500 1 0 0 0 0 0 4 226512
-0.002421 -0.000433 0.120202 0.347008 0.446804 -0.180865 -0.062500 1 0 0 0 0 0 4 227513
-0.002418 -0.000434 0.120202 0.381537 0.440574 -0.194411 -0.062500 1 0 0 0 0 0 4 228497
-0.002417 -0.000434 0.120202 0.398908 0.437385 -0.199226 -0.062500 1 0 0 0 0 0 4 229512
-0.002417 -0.000434 0.120202 0.407569 0.435758 -0.200919 -0.062500 1 0 0 0 0 0 4 230513
-0.002416 -0.000434 0.120202 0.411870 0.434956 -0.201506 -0.062500 1 0 0 0 0 0 4 231495
-0.002416 -0.000434 0.120202 0.414043 0.434555 -0.201708 -0.062500 1 0 0 0 0 0 4 232514
-0.002416 -0.000434 0.120202 0.415112 0.434349 -0.201783 -0.062500 1 0 0 0 0 0 4 233496
-0.002416 -0.000434 0.120202 0.415642 0.434234 -0.201808 -0.062500 1 0 0 0 0 0 4 234481
-0.002416 -0.000434 0.120202 0.415912 0.434190 -0.201816 -0.062500 1 0 0 0 0 0 4 235495
-0.002416 -0.000434 0.120202 0.416050 0.434180 -0.201820 -0.062500 1 0 0 0 0 0 4 236511
-0.002416 -0.000434 0.120202 0.416121 0.434155 -0.201825 -0.062500 1 0 0 0 0 0 4 237497
-0.002416 -0.000434 0.120202 0.416149 0.434147 -0.201818 -0.062500 1 0 0 0 0 0 4 238439
-0.002416 -0.000434 0.120202 0.416162 0.434144 -0.201824 -0.062500 1 0 0 0 0 0 4 239430
-0.002397 -0.000439 0.120192 0.151077 0.496191 -0.063742 -0.062500 1 0 0 0 0 0 4 240438
-0.002393 -0.000423 0.120178 0.315482 0.220474 0.015635 -0.062500 1 0 0 0 0 0 4 241437
-0.002391 -0.000415 0.120173 0.358588 0.290876 -0.090915 -0.062500 1 0 0 0 0 0 4 242439
-0.002390 -0.000411 0.120172 0.375184 0.346649 -0.141409 -0.062500 1 0 0 0 0 0 4 243429
-0.002390 -0.000409 0.120171 0.382635 0.376493 -0.160310 -0.062500 1 0 0 0 0 0 4 244439
-0.002390 -0.000408 0.120171 0.386161 0.391585 -0.167020 -0.062500 1 0 0 0 0 0 4 245430
-0.002390 -0.000407 0.120171 0.387836 0.399139 -0.169373 -0.062500 1 0 0 0 0 0 4 246439
-0.002390 -0.000407 0.120171 0.388669 0.402913 -0.170187 -0.062500 1 0 0 0 0 0 4 247438
-0.002389 -0.000407 0.120171 0.389080 0.404810 -0.170472 -0.062500 1 0 0 0 0 0 4 248435
-0.002371 -0.000411 0.120161 0.124302 0.467799 -0.032407 -0.062500 1 0 0 0 0 0 4 249439
-0.002361 -0.000413 0.120157 0.214638 0.447690 -0.099813 -0.062500 1 0 0 0 0 0 4 250430
-0.002357 -0.000414 0.120156 0.281326 0.432333 -0.134840 -0.062500 1 0 0 0 0 0 4 251437
-0.002354 -0.000415 0.120156 0.316547 0.424057 -0.148172 -0.062500 1 0 0 0 0 0 4 252440
-0.002353 -0.000415 0.120156 0.334264 0.419856 -0.152930 -0.062500 1 0 0 0 0 0 4 253437
-0.002352 -0.000415 0.120156 0.343104 0.417740 -0.154596 -0.062500 1 0 0 0 0 0 4 254438
-0.002352 -0.000416 0.120155 0.347508 0.416676 -0.155182 -0.062500 1 0 0 0 0 0 4 255438
-0.002352 -0.000416 0.120155 0.349702 0.416139 -0.155380 -0.062500 1 0 0 0 0 0 4 256452
-0.002352 -0.000416 0.120155 0.350796 0.415875 -0.155454 -0.062500 1 0 0 0 0 0 4 257432
-0.002352 -0.000416 0.120155 0.351350 0.415753 -0.155473 -0.062500 1 0 0 0 0 0 4 258452
-0.002352 -0.000416 0.120155 0.351626 0.415667 -0.155487 -0.062500 1 0 0 0 0 0 4 259450
-0.002352 -0.000416 0.120155 0.351768 0.415641 -0.155485 -0.062500 1 0 0 0 0 0 4 260445
-0.002352 -0.000416 0.120155 0.351824 0.415629 -0.155490 -0.062500 1 0 0 0 0 0 4 261448
-0.002352 -0.000416 0.120155 0.351861 0.415620 -0.155490 -0.062500 1 0 0 0 0 0 4 262447
-0.002352 -0.000416 0.120155 0.351879 0.415605 -0.155489 -0.062500 1 0 0 0 0 0 4 263444
-0.002357 -0.000397 0.120145 0.425999 0.160572 -0.008750 -0.062500 1 0 0 0 0 0 4 264444
-0.002360 -0.000388 0.120141 0.402405 0.246527 -0.080316 -0.062500 1 0 0 0 0 0 4 265446
-0.002361 -0.000384 0.120140 0.383796 0.310638 -0.117507 -0.062500 1 0 0 0 0 0 4 266450
-0.002343 -0.000386 0.120130 0.108693 0.406783 0.006596 -0.062500 1 0 0 0 0 0 4 267451
-0.002334 -0.000387 0.120126 0.193570 0.403451 -0.065886 -0.062500 1 0 0 0 0 0 4 268449
-0.002330 -0.000388 0.120125 0.257467 0.396479 -0.102680 -0.062500 1 0 0 0 0 0 4 269450
-0.002327 -0.000388 0.120125 0.291280 0.392425 -0.116635 -0.062500 1 0 0 0 0 0 4 270446
-0.002326 -0.000388 0.120124 0.308294 0.390310 -0.121603 -0.062500 1 0 0 0 0 0 4 271444
-0.002326 -0.000388 0.120124 0.316775 0.389241 -0.123345 -0.062500 1 0 0 0 0 0 4 272446
-0.002325 -0.000388 0.120124 0.320999 0.388711 -0.123948 -0.062500 1 0 0 0 0 0 4 273448
-0.002325 -0.000388 0.120124 0.323100 0.388439 -0.124155 -0.062500 1 0 0 0 0 0 4 274416
-0.002325 -0.000388 0.120124 0.324156 0.388294 -0.124231 -0.062500 1 0 0 0 0 0 4 275445
-0.002325 -0.000388 0.120124 0.324695 0.388223 -0.124256 -0.062500 1 0 0 0 0 0 4 276448
-0.002325 -0.000388 0.120124 0.324944 0.388188 -0.124272 -0.062500 1 0 0 0 0 0 4 277447
-0.002325 -0.000388 0.120124 0.325068 0.388180 -0.124270 -0.062500 1 0 0 0 0 0 4 278445
-0.002325 -0.000388 0.120124 0.325142 0.388175 -0.124275 -0.062500 1 0 0 0 0 0 4 279444
-0.002325 -0.000388 0.120124 0.325182 0.388166 -0.124274 -0.062500 1 0 0 0 0 0 4 280444
-0.002325 -0.000388 0.120124 0.325184 0.388166 -0.124274 -0.062500 1 0 0 0 0 0 4 281449
-0.002325 -0.000388 0.120124 0.325207 0.388160 -0.124267 -0.062500 1 0 0 0 0 0 4 282415
-0.002325 -0.000388 0.120124 0.325201 0.388150 -0.124273 -0.062500 1 0 0 0 0 0 4 283446
-0.002325 -0.000388 0.120124 0.325205 0.388169 -0.124273 -0.062500 1 0 0 0 0 0 4 284416
-0.002325 -0.000388 0.120124 0.325209 0.388160 -0.124267 -0.062500 1 0 0 0 0 0 4 285447
-0.002325 -0.000388 0.120124 0.325206 0.388171 -0.124272 -0.062500 1 0 0 0 0 0 4 286444
-0.002325 -0.000388 0.120124 0.325200 0.388152 -0.124273 -0.062500 1 0 0 0 0 0 4 287445
-0.002325 -0.000388 0.120124 0.325208 0.388158 -0.124266 -0.062500 1 0 0 0 0 0 4 288443
-0.002325 -0.000388 0.120124 0.325218 0.388168 -0.124279 -0.062500 1 0 0 0 0 0 4 289445
-0.002325 -0.000388 0.120124 0.325210 0.388160 -0.124267 -0.062500 1 0 0 0 0 0 4 290444
-0.002331 -0.000370 0.120114 0.399294 0.133253 0.022522 -0.062500 1 0 0 0 0 0 4 291443
-0.002333 -0.000361 0.120110 0.375708 0.219153 -0.049078 -0.062500 1 0 0 0 0 0 4 292445
-0.002335 -0.000356 0.120109 0.357091 0.283233 -0.086262 -0.062500 1 0 0 0 0 0 4 293428
-0.002335 -0.000354 0.120108 0.346848 0.317320 -0.100440 -0.062500 1 0 0 0 0 0 4 294440
-0.002336 -0.000353 0.120108 0.341525 0.334554 -0.105479 -0.062500 1 0 0 0 0 0 4 295431
-0.002336 -0.000352 0.120108 0.338821 0.343194 -0.107250 -0.062500 1 0 0 0 0 0 4 296516
-0.002336 -0.000352 0.120108 0.337463 0.347505 -0.107870 -0.062500 1 0 0 0 0 0 4 297509
-0.002336 -0.000352 0.120108 0.336768 0.349668 -0.108076 -0.062500 1 0 0 0 0 0 4 298518
-0.002336 -0.000352 0.120108 0.336428 0.350737 -0.108157 -0.062500 1 0 0 0 0 0 4 299488
-0.002336 -0.000352 0.120108 0.336253 0.351271 -0.108173 -0.062500 1 0 0 0 0 0 4 300507
-0.002336 -0.000352 0.120108 0.336157 0.351546 -0.108188 -0.062500 1 0 0 0 0 0 4 301513
-0.002336 -0.000352 0.120108 0.336116 0.351676 -0.108197 -0.062500 1 0 0 0 0 0 4 302515
-0.002336 -0.000352 0.120108 0.336096 0.351741 -0.108192 -0.062500 1 0 0 0 0 0 4 303488
-0.002336 -0.000352 0.120108 0.336084 0.351779 -0.108191 -0.062500 1 0 0 0 0 0 4 304489
-0.002336 -0.000352 0.120108 0.336080 0.351792 -0.108198 -0.062500 1 0 0 0 0 0 4 305497
-0.002336 -0.000352 0.120108 0.336076 0.351804 -0.108185 -0.062500 1 0 0 0 0 0 4 306510
-0.002336 -0.000352 0.120108 0.336072 0.351817 -0.108190 -0.062500 1 0 0 0 0 0 4 307495
-0.002336 -0.000352 0.120108 0.336072 0.351819 -0.108191 -0.062500 1 0 0 0 0 0 4 308509
-0.002336 -0.000352 0.120108 0.336063 0.351810 -0.108198 -0.062500 1 0 0 0 0 0 4 309495
-0.002336 -0.000352 0.120108 0.336083 0.351815 -0.108198 -0.062500 1 0 0 0 0 0 4 310507
-0.002336 -0.000352 0.120108 0.336076 0.351807 -0.108185 -0.062500 1 0 0 0 0 0 4 311493
-0.002336 -0.000352 0.120108 0.336072 0.351817 -0.108190 -0.062500 1 0 0 0 0 0 4 312506
-0.002336 -0.000352 0.120108 0.336064 0.351810 -0.108198 -0.062500 1 0 0 0 0 0 4 313494
-0.002336 -0.000352 0.120108 0.336071 0.351818 -0.108192 -0.062500 1 0 0 0 0 0 4 314494
-0.002336 -0.000352 0.120108 0.336084 0.351816 -0.108197 -0.062500 1 0 0 0 0 0 4 315507
-0.002336 -0.000352 0.120108 0.336073 0.351819 -0.108192 -0.062500 1 0 0 0 0 0 4 316492
-0.002336 -0.000352 0.120108 0.336067 0.351799 -0.108191 -0.062500 1 0 0 0 0 0 4 317507
-0.002336 -0.000352 0.120108 0.336071 0.351816 -0.108191 -0.062500 1 0 0 0 0 0 4 318492
-0.002336 -0.000352 0.120108 0.336071 0.351818 -0.108191 -0.062500 1 0 0 0 0 0 4 319506
-0.002336 -0.000352 0.120108 0.336084 0.351816 -0.108197 -0.062500 1 0 0 0 0 0 4 320492
-0.002336 -0.000352 0.120108 0.336065 0.351810 -0.108199 -0.062500 1 0 0 0 0 0 4 321507
-0.002336 -0.000352 0.120108 0.336074 0.351806 -0.108185 -0.062500 1 0 0 0 0 0 4 322428
-0.002336 -0.000352 0.120108 0.336072 0.351817 -0.108190 -0.062500 1 0 0 0 0 0 4 323437
-0.002336 -0.000352 0.120108 0.336084 0.351816 -0.108197 -0.062500 1 0 0 0 0 0 4 324427
-0.002336 -0.000352 0.120108 0.336065 0.351810 -0.108199 -0.062500 1 0 0 0 0 0 4 325432
-0.002336 -0.000352 0.120108 0.336071 0.351818 -0.108192 -0.062500 1 0 0 0 0 0 4 326436
-0.002336 -0.000352 0.120108 0.336072 0.351819 -0.108191 -0.062500 1 0 0 0 0 0 4 327428
-0.002336 -0.000352 0.120108 0.336075 0.351807 -0.108184 -0.062500 1 0 0 0 0 0 4 328435
-0.002336 -0.000352 0.120108 0.336076 0.351806 -0.108203 -0.062500 1 0 0 0 0 0 4 329427
-0.002336 -0.000352 0.120108 0.336072 0.351817 -0.108192 -0.062500 1 0 0 0 0 0 4 330435
-0.002336 -0.000352 0.120108 0.336072 0.351819 -0.108191 -0.062500 1 0 0 0 0 0 4 331436
-0.002336 -0.000352 0.120108 0.336072 0.351819 -0.108191 -0.062500 1 0 0 0 0 0 4 332426
-0.002336 -0.000352 0.120108 0.336063 0.351810 -0.108198 -0.062500 1 0 0 0 0 0 4 333436
-0.002336 -0.000352 0.120108 0.336074 0.351806 -0.108185 -0.062500 1 0 0 0 0 0 4 334426
-0.002336 -0.000352 0.120108 0.336084 0.351814 -0.108197 -0.062500 1 0 0 0 0 0 4 335443
-0.002336 -0.000352 0.120108 0.336073 0.351818 -0.108191 -0.062500 1 0 0 0 0 0 4 336442
-0.002336 -0.000352 0.120108 0.336064 0.351810 -0.108198 -0.062500 1 0 0 0 0 0 4 337439
-0.002336 -0.000352 0.120108 0.336070 0.351818 -0.108192 -0.062500 1 0 0 0 0 0 4 338434
-0.002336 -0.000352 0.120108 0.336075 0.351807 -0.108184 -0.062500 1 0 0 0 0 0 4 339443
-0.002336 -0.000352 0.120108 0.336084 0.351815 -0.108196 -0.062500 1 0 0 0 0 0 4 340439
-0.002336 -0.000352 0.120108 0.336065 0.351809 -0.108198 -0.062500 1 0 0 0 0 0 4 341452
-0.002336 -0.000352 0.120108 0.336071 0.351818 -0.108192 -0.062500 1 0 0 0 0 0 4 342445
-0.002336 -0.000352 0.120108 0.336071 0.351819 -0.108191 -0.062500 1 0 0 0 0 0 4 343443
-0.002336 -0.000352 0.120108 0.336084 0.351816 -0.108197 -0.062500 1 0 0 0 0 0 4 344444
-0.002336 -0.000352 0.120108 0.336077 0.351807 -0.108185 -0.062500 1 0 0 0 0 0 4 345444
-0.002336 -0.000352 0.120108 0.336064 0.351809 -0.108197 -0.062500 1 0 0 0 0 0 4 346443
-0.002336 -0.000352 0.120108 0.336071 0.351818 -0.108192 -0.062500 1 0 0 0 0 0 4 347445
-0.002336 -0.000352 0.120108 0.336071 0.351819 -0.108191 -0.062500 1 0 0 0 0 0 4 348443
-0.002336 -0.000352 0.120108 0.336084 0.351816 -0.108197 -0.062500 1 0 0 0 0 0 4 349445
-0.002336 -0.000352 0.120108 0.336069 0.351798 -0.108192 -0.062500 1 0 0 0 0 0 4 350448
-0.002336 -0.000352 0.120108 0.336071 0.351816 -0.108191 -0.062500 1 0 0 0 0 0 4 351447
-0.002336 -0.000352 0.120108 0.336072 0.351818 -0.108191 -0.062500 1 0 0 0 0 0 4 352444
-0.002336 -0.000352 0.120108 0.336072 0.351819 -0.108191 -0.062500 1 0 0 0 0 0 4 353444
-0.002336 -0.000352 0.120108 0.336076 0.351807 -0.108204 -0.062500 1 0 0 0 0 0 4 354442
-0.002336 -0.000352 0.120108 0.336072 0.351818 -0.108193 -0.062500 1 0 0 0 0 0 4 355444
-0.002336 -0.000352 0.120108 0.336075 0.351807 -0.108185 -0.062500 1 0 0 0 0 0 4 356412
-0.002336 -0.000352 0.120108 0.336072 0.351818 -0.108190 -0.062500 1 0 0 0 0 0 4 357444
-0.002336 -0.000352 0.120108 0.336064 0.351810 -0.108198 -0.062500 1 0 0 0 0 0 4 358444
-0.002336 -0.000352 0.120108 0.336083 0.351815 -0.108198 -0.062500 1 0 0 0 0 0 4 359443
-0.002336 -0.000352 0.120108 0.336073 0.351819 -0.108192 -0.062500 1 0 0 0 0 0 4 360443
-0.002317 -0.000356 0.120098 0.071351 0.413847 0.030131 -0.062500 1 0 0 0 0 0 4 361444
-0.002308 -0.000358 0.120095 0.161481 0.393247 -0.037346 -0.062500 1 0 0 0 0 0 4 362443
-0.002303 -0.000360 0.120094 0.228054 0.377649 -0.072391 -0.062500 1 0 0 0 0 0 4 363441
-0.002301 -0.000360 0.120093 0.263232 0.369292 -0.085738 -0.062500 1 0 0 0 0 0 4 364440
-0.002300 -0.000360 0.120093 0.280919 0.365031 -0.090487 -0.062500 1 0 0 0 0 0 4 365446
-0.002299 -0.000361 0.120093 0.289743 0.362872 -0.092156 -0.062500 1 0 0 0 0 0 4 366413
-0.002299 -0.000361 0.120093 0.294154 0.361803 -0.092731 -0.062500 1 0 0 0 0 0 4 367442
-0.002299 -0.000361 0.120093 0.296336 0.361270 -0.092942 -0.062500 1 0 0 0 0 0 4 368443
-0.002299 -0.000361 0.120093 0.297443 0.360993 -0.092998 -0.062500 1 0 0 0 0 0 4 369443
-0.002299 -0.000361 0.120093 0.297980 0.360863 -0.093036 -0.062500 1 0 0 0 0 0 4 370443
-0.002299 -0.000361 0.120093 0.298257 0.360797 -0.093032 -0.062500 1 0 0 0 0 0 4 371443
-0.002299 -0.000361 0.120093 0.298395 0.360753 -0.093048 -0.062500 1 0 0 0 0 0 4 372413
-0.002299 -0.000361 0.120093 0.298461 0.360735 -0.093041 -0.062500 1 0 0 0 0 0 4 373413
-0.002299 -0.000361 0.120093 0.298497 0.360737 -0.093046 -0.062500 1 0 0 0 0 0 4 374440
-0.002299 -0.000361 0.120093 0.298515 0.360724 -0.093046 -0.062500 1 0 0 0 0 0 4 375409
-0.002299 -0.000361 0.120093 0.298524 0.360731 -0.093040 -0.062500 1 0 0 0 0 0 4 376430
-0.002299 -0.000361 0.120093 0.298524 0.360732 -0.093039 -0.062500 1 0 0 0 0 0 4 377510
-0.002299 -0.000361 0.120093 0.298524 0.360733 -0.093038 -0.062500 1 0 0 0 0 0 4 378520
-0.002299 -0.000361 0.120093 0.298527 0.360721 -0.093051 -0.062500 1 0 0 0 0 0 4 379507
-0.002299 -0.000361 0.120093 0.298536 0.360729 -0.093046 -0.062500 1 0 0 0 0 0 4 380515
-0.002299 -0.000361 0.120093 0.298525 0.360732 -0.093039 -0.062500 1 0 0 0 0 0 4 381519
-0.002299 -0.000361 0.120093 0.298536 0.360730 -0.093045 -0.062500 1 0 0 0 0 0 4 382488
-0.002299 -0.000361 0.120093 0.298537 0.360730 -0.093046 -0.062500 1 0 0 0 0 0 4 383486
-0.002299 -0.000361 0.120093 0.298517 0.360724 -0.093046 -0.062500 1 0 0 0 0 0 4 384486
-0.002299 -0.000361 0.120093 0.298538 0.360718 -0.093039 -0.062500 1 0 0 0 0 0 4 385487
-0.002299 -0.000361 0.120093 0.298525 0.360731 -0.093038 -0.062500 1 0 0 0 0 0 4 386484
-0.002299 -0.000361 0.120093 0.298536 0.360730 -0.093045 -0.062500 1 0 0 0 0 0 4 387487
-0.002299 -0.000361 0.120093 0.298529 0.360721 -0.093052 -0.062500 1 0 0 0 0 0 4 388514
-0.002299 -0.000361 0.120093 0.298524 0.360732 -0.093040 -0.062500 1 0 0 0 0 0 4 389508
-0.002299 -0.000361 0.120093 0.298539 0.360719 -0.093038 -0.062500 1 0 0 0 0 0 4 390491
-0.002299 -0.000361 0.120093 0.298538 0.360729 -0.093045 -0.062500 1 0 0 0 0 0 4 391505
-0.002299 -0.000361 0.120093 0.298517 0.360724 -0.093046 -0.062500 1 0 0 0 0 0 4 392490
-0.002299 -0.000361 0.120093 0.298535 0.360729 -0.093046 -0.062500 1 0 0 0 0 0 4 393509
-0.002299 -0.000361 0.120093 0.298525 0.360733 -0.093039 -0.062500 1 0 0 0 0 0 4 394427
-0.002299 -0.000361 0.120093 0.298536 0.360731 -0.093045 -0.062500 1 0 0 0 0 0 4 395434
-0.002280 -0.000365 0.120083 0.033944 0.422716 0.045407 -0.062500 1 0 0 0 0 0 4 396425
-0.002270 -0.000367 0.120080 0.124010 0.402152 -0.022132 -0.062500 1 0 0 0 0 0 4 397434
-0.002266 -0.000369 0.120079 0.190539 0.386557 -0.057202 -0.062500 1 0 0 0 0 0 4 398434
-0.002263 -0.000369 0.120078 0.225714 0.378188 -0.070566 -0.062500 1 0 0 0 0 0 4 399433
-0.002262 -0.000369 0.120078 0.243405 0.373936 -0.075317 -0.062500 1 0 0 0 0 0 4 400425
-0.002262 -0.000369 0.120078 0.252210 0.371793 -0.076991 -0.062500 1 0 0 0 0 0 4 401421
-0.002261 -0.000370 0.120078 0.256613 0.370706 -0.077569 -0.062500 1 0 0 0 0 0 4 402432
-0.002261 -0.000370 0.120078 0.258814 0.370176 -0.077781 -0.062500 1 0 0 0 0 0 4 403424
-0.002261 -0.000370 0.120078 0.259908 0.369915 -0.077839 -0.062500 1 0 0 0 0 0 4 404431
-0.002261 -0.000370 0.120078 0.260457 0.369773 -0.077855 -0.062500 1 0 0 0 0 0 4 405430
-0.002261 -0.000370 0.120078 0.260728 0.369696 -0.077876 -0.062500 1 0 0 0 0 0 4 406425
-0.002261 -0.000370 0.120078 0.260870 0.369671 -0.077875 -0.062500 1 0 0 0 0 0 4 407434
-0.002261 -0.000370 0.120078 0.260937 0.369656 -0.077886 -0.062500 1 0 0 0 0 0 4 408424
-0.002261 -0.000370 0.120078 0.260964 0.369650 -0.077880 -0.062500 1 0 0 0 0 0 4 409433
-0.002261 -0.000370 0.120078 0.260981 0.369635 -0.077879 -0.062500 1 0 0 0 0 0 4 410453
-0.002261 -0.000370 0.120078 0.261002 0.369640 -0.077879 -0.062500 1 0 0 0 0 0 4 411434
-0.002261 -0.000370 0.120078 0.260996 0.369632 -0.077886 -0.062500 1 0 0 0 0 0 4 412428
-0.002261 -0.000370 0.120078 0.261003 0.369640 -0.077880 -0.062500 1 0 0 0 0 0 4 413439
-0.002261 -0.000370 0.120078 0.261004 0.369641 -0.077879 -0.062500 1 0 0 0 0 0 4 414434
-0.002261 -0.000370 0.120078 0.261007 0.369629 -0.077872 -0.062500 1 0 0 0 0 0 4 415428
-0.002261 -0.000370 0.120078 0.260996 0.369630 -0.077885 -0.062500 1 0 0 0 0 0 4 416446
-0.002261 -0.000370 0.120078 0.261003 0.369639 -0.077879 -0.062500 1 0 0 0 0 0 4 417445
-0.002261 -0.000370 0.120078 0.261004 0.369640 -0.077879 -0.062500 1 0 0 0 0 0 4 418440
-0.002261 -0.000370 0.120078 0.261004 0.369641 -0.077879 -0.062500 1 0 0 0 0 0 4 419441
-0.002261 -0.000370 0.120078 0.260995 0.369632 -0.077886 -0.062500 1 0 0 0 0 0 4 420439
-0.002261 -0.000370 0.120078 0.261006 0.369628 -0.077873 -0.062500 1 0 0 0 0 0 4 421443
-0.002261 -0.000370 0.120078 0.261004 0.369639 -0.077878 -0.062500 1 0 0 0 0 0 4 422411
-0.002242 -0.000374 0.120068 -0.003450 0.431613 0.060713 -0.062500 1 0 0 0 0 0 4 423441
-0.002233 -0.000376 0.120065 0.086561 0.411034 -0.006909 -0.062500 1 0 0 0 0 0 4 424441
-0.002228 -0.000377 0.120063 0.153052 0.395455 -0.042005 -0.062500 1 0 0 0 0 0 4 425446
-0.002226 -0.000378 0.120063 0.188199 0.387094 -0.055381 -0.062500 1 0 0 0 0 0 4 426446
-0.002225 -0.000378 0.120063 0.205892 0.382841 -0.060148 -0.062500 1 0 0 0 0 0 4 427445
-0.002224 -0.000378 0.120063 0.214707 0.380696 -0.061814 -0.062500 1 0 0 0 0 0 4 428439
-0.002224 -0.000378 0.120063 0.219110 0.379609 -0.062394 -0.062500 1 0 0 0 0 0 4 429442
-0.002224 -0.000379 0.120063 0.221307 0.379091 -0.062593 -0.062500 1 0 0 0 0 0 4 430439
-0.002224 -0.000379 0.120063 0.222396 0.378811 -0.062670 -0.062500 1 0 0 0 0 0 4 431442
-0.002224 -0.000379 0.120063 0.222932 0.378669 -0.062683 -0.062500 1 0 0 0 0 0 4 432439
-0.002224 -0.000379 0.120063 0.223218 0.378610 -0.062690 -0.062500 1 0 0 0 0 0 4 433442
-0.002223 -0.000379 0.120063 0.223356 0.378567 -0.062707 -0.062500 1 0 0 0 0 0 4 434440
-0.002223 -0.000379 0.120063 0.223428 0.378570 -0.062700 -0.062500 1 0 0 0 0 0 4 435441
-0.002223 -0.000379 0.120063 0.223460 0.378555 -0.062705 -0.062500 1 0 0 0 0 0 4 436440
-0.002223 -0.000379 0.120063 0.223465 0.378542 -0.062699 -0.062500 1 0 0 0 0 0 4 437441
-0.002223 -0.000379 0.120063 0.223484 0.378547 -0.062698 -0.062500 1 0 0 0 0 0 4 438442
-0.002223 -0.000379 0.120063 0.223477 0.378539 -0.062705 -0.062500 1 0 0 0 0 0 4 439441
-0.002223 -0.000379 0.120063 0.223497 0.378544 -0.062705 -0.062500 1 0 0 0 0 0 4 440435
-0.002223 -0.000379 0.120063 0.223487 0.378547 -0.062699 -0.062500 1 0 0 0 0 0 4 441443
-0.002223 -0.000379 0.120063 0.223501 0.378533 -0.062697 -0.062500 1 0 0 0 0 0 4 442440
-0.002223 -0.000379 0.120063 0.223479 0.378537 -0.062705 -0.062500 1 0 0 0 0 0 4 443441
-0.002223 -0.000379 0.120063 0.223485 0.378546 -0.062698 -0.062500 1 0 0 0 0 0 4 444439
-0.002223 -0.000379 0.120063 0.223497 0.378544 -0.062704 -0.062500 1 0 0 0 0 0 4 445442
-0.002205 -0.000383 0.120053 -0.040831 0.440487 0.076031 -0.062500 1 0 0 0 0 0 4 446441
-0.002195 -0.000385 0.120049 0.049123 0.419921 0.008342 -0.062500 1 0 0 0 0 0 4 447439
-0.002191 -0.000386 0.120048 0.115580 0.404351 -0.026812 -0.062500 1 0 0 0 0 0 4 448439
-0.002188 -0.000387 0.120048 0.150722 0.395991 -0.040176 -0.062500 1 0 0 0 0 0 4 449428
-0.002187 -0.000387 0.120048 0.168390 0.391734 -0.044951 -0.062500 1 0 0 0 0 0 4 450433
-0.002187 -0.000387 0.120048 0.177207 0.389597 -0.046614 -0.062500 1 0 0 0 0 0 4 451422
-0.002186 -0.000387 0.120048 0.181605 0.388523 -0.047202 -0.062500 1 0 0 0 0 0 4 452437
-0.002186 -0.000387 0.120048 0.183796 0.387987 -0.047404 -0.062500 1 0 0 0 0 0 4 453514
-0.002186 -0.000387 0.120048 0.184912 0.387719 -0.047474 -0.062500 1 0 0 0 0 0 4 454507
-0.002186 -0.000387 0.120048 0.185443 0.387570 -0.047493 -0.062500 1 0 0 0 0 0 4 455518
-0.002186 -0.000387 0.120048 0.185720 0.387501 -0.047508 -0.062500 1 0 0 0 0 0 4 456513
-0.002186 -0.000387 0.120048 0.185862 0.387477 -0.047506 -0.062500 1 0 0 0 0 0 4 457513
-0.002186 -0.000387 0.120048 0.185918 0.387465 -0.047511 -0.062500 1 0 0 0 0 0 4 458514
-0.002186 -0.000387 0.120048 0.185959 0.387445 -0.047504 -0.062500 1 0 0 0 0 0 4 459483
-0.002186 -0.000387 0.120048 0.185974 0.387440 -0.047509 -0.062500 1 0 0 0 0 0 4 460506
-0.002186 -0.000387 0.120048 0.185995 0.387445 -0.047509 -0.062500 1 0 0 0 0 0 4 461486
-0.002186 -0.000387 0.120048 0.185997 0.387446 -0.047509 -0.062500 1 0 0 0 0 0 4 462482
-0.002167 -0.000392 0.120038 -0.078185 0.449352 0.091358 -0.062500 1 0 0 0 0 0 4 463482
-0.002158 -0.000394 0.120034 0.011692 0.428806 0.023593 -0.062500 1 0 0 0 0 0 4 464512
-0.002153 -0.000395 0.120033 0.078119 0.413254 -0.011574 -0.062500 1 0 0 0 0 0 4 465490
-0.002151 -0.000396 0.120033 0.113237 0.404891 -0.024982 -0.062500 1 0 0 0 0 0 4 466505
-0.002150 -0.000396 0.120032 0.130907 0.400631 -0.029735 -0.062500 1 0 0 0 0 0 4 467488
-0.002149 -0.000396 0.120032 0.139734 0.398493 -0.031407 -0.062500 1 0 0 0 0 0 4 468503
-0.002149 -0.000396 0.120032 0.144121 0.397422 -0.031991 -0.062500 1 0 0 0 0 0 4 469489
-0.002149 -0.000396 0.120032 0.146321 0.396883 -0.032200 -0.062500 1 0 0 0 0 0 4 470513
-0.002149 -0.000396 0.120032 0.147418 0.396609 -0.032271 -0.062500 1 0 0 0 0 0 4 471488
-0.002149 -0.000396 0.120032 0.147967 0.396465 -0.032291 -0.062500 1 0 0 0 0 0 4 472503
-0.002149 -0.000396 0.120032 0.148242 0.396408 -0.032293 -0.062500 1 0 0 0 0 0 4 473490
-0.002149 -0.000396 0.120032 0.148376 0.396377 -0.032296 -0.062500 1 0 0 0 0 0 4 474502
-0.002149 -0.000396 0.120032 0.148443 0.396362 -0.032308 -0.062500 1 0 0 0 0 0 4 475488
-0.002149 -0.000396 0.120032 0.148470 0.396355 -0.032302 -0.062500 1 0 0 0 0 0 4 476567
-0.002149 -0.000396 0.120032 0.148498 0.396338 -0.032307 -0.062500 1 0 0 0 0 0 4 477490
-0.002149 -0.000396 0.120032 0.148509 0.396345 -0.032301 -0.062500 1 0 0 0 0 0 4 478432
-0.002149 -0.000396 0.120032 0.148501 0.396337 -0.032307 -0.062500 1 0 0 0 0 0 4 479423
-0.002149 -0.000396 0.120032 0.148508 0.396345 -0.032301 -0.062500 1 0 0 0 0 0 4 480431
-0.002149 -0.000396 0.120032 0.148509 0.396346 -0.032300 -0.062500 1 0 0 0 0 0 4 481432
-0.002149 -0.000396 0.120032 0.148508 0.396346 -0.032300 -0.062500 1 0 0 0 0 0 4 482422
-0.002149 -0.000396 0.120032 0.148512 0.396335 -0.032314 -0.062500 1 0 0 0 0 0 4 483432
-0.002149 -0.000396 0.120032 0.148512 0.396333 -0.032295 -0.062500 1 0 0 0 0 0 4 484422
-0.002149 -0.000396 0.120032 0.148509 0.396345 -0.032299 -0.062500 1 0 0 0 0 0 4 485431
-0.002149 -0.000396 0.120032 0.148521 0.396343 -0.032306 -0.062500 1 0 0 0 0 0 4 486422
-0.002149 -0.000396 0.120032 0.148502 0.396337 -0.032308 -0.062500 1 0 0 0 0 0 4 487431
-0.002149 -0.000396 0.120032 0.148507 0.396345 -0.032301 -0.062500 1 0 0 0 0 0 4 488422
-0.002149 -0.000396 0.120032 0.148511 0.396334 -0.032293 -0.062500 1 0 0 0 0 0 4 489431
-0.002149 -0.000396 0.120032 0.148512 0.396333 -0.032313 -0.062500 1 0 0 0 0 0 4 490422
-0.002149 -0.000396 0.120032 0.148509 0.396344 -0.032302 -0.062500 1 0 0 0 0 0 4 491432
-0.002130 -0.000401 0.120022 -0.115538 0.458218 0.106705 -0.062500 1 0 0 0 0 0 4 492439
-0.002120 -0.000403 0.120019 -0.025717 0.437685 0.038872 -0.062500 1 0 0 0 0 0 4 493440
-0.002116 -0.000404 0.120018 0.040679 0.422130 0.003654 -0.062500 1 0 0 0 0 0 4 494424
-0.002113 -0.000405 0.120017 0.075790 0.413778 -0.009748 -0.062500 1 0 0 0 0 0 4 495444
-0.002112 -0.000405 0.120017 0.093451 0.409533 -0.014516 -0.062500 1 0 0 0 0 0 4 496443
-0.002112 -0.000405 0.120017 0.102266 0.407388 -0.016200 -0.062500 1 0 0 0 0 0 4 497435
-0.002111 -0.000405 0.120017 0.106662 0.406314 -0.016774 -0.062500 1 0 0 0 0 0 4 498443
-0.002111 -0.000405 0.120017 0.108855 0.405766 -0.016970 -0.062500 1 0 0 0 0 0 4 499410
-0.002111 -0.000405 0.120017 0.109946 0.405502 -0.017047 -0.062500 1 0 0 0 0 0 4 500440
-0.002111 -0.000405 0.120017 0.110491 0.405371 -0.017074 -0.062500 1 0 0 0 0 0 4 501451
-0.002111 -0.000405 0.120017 0.110781 0.405302 -0.017076 -0.062500 1 0 0 0 0 0 4 502452
-0.002111 -0.000405 0.120017 0.110917 0.405269 -0.017080 -0.062500 1 0 0 0 0 0 4 503447
-0.002111 -0.000405 0.120017 0.110976 0.405245 -0.017079 -0.062500 1 0 0 0 0 0 4 504448
-0.002111 -0.000405 0.120017 0.111010 0.405246 -0.017084 -0.062500 1 0 0 0 0 0 4 505446
-0.002111 -0.000405 0.120017 0.111028 0.405232 -0.017085 -0.062500 1 0 0 0 0 0 4 506453
-0.002111 -0.000405 0.120017 0.111037 0.405239 -0.017078 -0.062500 1 0 0 0 0 0 4 507432
-0.002111 -0.000405 0.120017 0.111029 0.405232 -0.017084 -0.062500 1 0 0 0 0 0 4 508449
-0.002111 -0.000405 0.120017 0.111048 0.405237 -0.017084 -0.062500 1 0 0 0 0 0 4 509449
-0.002111 -0.000405 0.120017 0.111050 0.405237 -0.017084 -0.062500 1 0 0 0 0 0 4 510428
-0.002111 -0.000405 0.120017 0.111038 0.405241 -0.017077 -0.062500 1 0 0 0 0 0 4 511445
-0.002111 -0.000405 0.120017 0.111049 0.405238 -0.017083 -0.062500 1 0 0 0 0 0 4 512444
-0.002111 -0.000405 0.120017 0.111042 0.405230 -0.017091 -0.062500 1 0 0 0 0 0 4 513448
-0.002111 -0.000405 0.120017 0.111049 0.405237 -0.017085 -0.062500 1 0 0 0 0 0 4 514448
-0.002111 -0.000405 0.120017 0.111041 0.405229 -0.017071 -0.062500 1 0 0 0 0 0 4 515450
-0.002111 -0.000405 0.120017 0.111041 0.405228 -0.017089 -0.062500 1 0 0 0 0 0 4 516447
-0.002111 -0.000405 0.120017 0.111049 0.405237 -0.017085 -0.062500 1 0 0 0 0 0 4 517430
-0.002111 -0.000405 0.120017 0.111050 0.405238 -0.017084 -0.062500 1 0 0 0 0 0 4 518448
-0.002111 -0.000405 0.120017 0.111038 0.405241 -0.017078 -0.062500 1 0 0 0 0 0 4 519446
-0.002111 -0.000405 0.120017 0.111048 0.405239 -0.017083 -0.062500 1 0 0 0 0 0 4 520448
-0.002111 -0.000405 0.120017 0.111045 0.405218 -0.017084 -0.062500 1 0 0 0 0 0 4 521448
-0.002111 -0.000405 0.120017 0.111049 0.405236 -0.017084 -0.062500 1 0 0 0 0 0 4 522450
-0.002111 -0.000405 0.120017 0.111038 0.405240 -0.017078 -0.062500 1 0 0 0 0 0 4 523448
-0.002111 -0.000405 0.120017 0.111049 0.405239 -0.017083 -0.062500 1 0 0 0 0 0 4 524445
-0.002111 -0.000405 0.120017 0.111042 0.405230 -0.017091 -0.062500 1 0 0 0 0 0 4 525448
-0.002111 -0.000405 0.120017 0.111052 0.405225 -0.017078 -0.062500 1 0 0 0 0 0 4 526445
-0.002111 -0.000405 0.120017 0.111038 0.405239 -0.017077 -0.062500 1 0 0 0 0 0 4 527446
-0.002111 -0.000405 0.120017 0.111049 0.405238 -0.017083 -0.062500 1 0 0 0 0 0 4 528446
-0.002111 -0.000405 0.120017 0.111042 0.405229 -0.017091 -0.062500 1 0 0 0 0 0 4 529448
-0.002111 -0.000405 0.120017 0.111049 0.405237 -0.017085 -0.062500 1 0 0 0 0 0 4 530446
-0.002111 -0.000405 0.120017 0.111041 0.405229 -0.017071 -0.062500 1 0 0 0 0 0 4 531445
-0.002111 -0.000405 0.120017 0.111049 0.405237 -0.017082 -0.062500 1 0 0 0 0 0 4 532447
-0.002111 -0.000405 0.120017 0.111042 0.405229 -0.017091 -0.062500 1 0 0 0 0 0 4 533450
-0.002111 -0.000405 0.120017 0.111037 0.405240 -0.017078 -0.062500 1 0 0 0 0 0 4 534439
-0.002111 -0.000405 0.120017 0.111048 0.405238 -0.017083 -0.062500 1 0 0 0 0 0 4 535446
-0.002111 -0.000405 0.120017 0.111050 0.405238 -0.017084 -0.062500 1 0 0 0 0 0 4 536447
-0.002111 -0.000405 0.120017 0.111045 0.405218 -0.017084 -0.062500 1 0 0 0 0 0 4 537449
-0.002111 -0.000405 0.120017 0.111037 0.405238 -0.017078 -0.062500 1 0 0 0 0 0 4 538446
-0.002111 -0.000405 0.120017 0.111048 0.405238 -0.017083 -0.062500 1 0 0 0 0 0 4 539446
-0.002111 -0.000405 0.120017 0.111050 0.405238 -0.017084 -0.062500 1 0 0 0 0 0 4 540428
-0.002111 -0.000405 0.120017 0.111042 0.405229 -0.017091 -0.062500 1 0 0 0 0 0 4 541448
-0.002111 -0.000405 0.120017 0.111040 0.405228 -0.017072 -0.062500 1 0 0 0 0 0 4 542446
-0.002111 -0.000405 0.120017 0.111049 0.405237 -0.017082 -0.062500 1 0 0 0 0 0 4 543444
-0.002111 -0.000405 0.120017 0.111050 0.405238 -0.017084 -0.062500 1 0 0 0 0 0 4 544445
-0.002111 -0.000405 0.120017 0.111042 0.405229 -0.017091 -0.062500 1 0 0 0 0 0 4 545508
-0.002111 -0.000405 0.120017 0.111037 0.405240 -0.017078 -0.062500 1 0 0 0 0 0 4 546510
-0.002111 -0.000405 0.120017 0.111048 0.405238 -0.017083 -0.062500 1 0 0 0 0 0 4 547505
-0.002111 -0.000405 0.120017 0.111053 0.405226 -0.017077 -0.062500 1 0 0 0 0 0 4 548504
-0.002111 -0.000405 0.120017 0.111042 0.405228 -0.017090 -0.062500 1 0 0 0 0 0 4 549509
-0.002111 -0.000405 0.120017 0.111037 0.405239 -0.017078 -0.062500 1 0 0 0 0 0 4 550431
-0.002111 -0.000405 0.120017 0.111048 0.405238 -0.017083 -0.062500 1 0 0 0 0 0 4 551420
-0.002111 -0.000405 0.120017 0.111050 0.405238 -0.017084 -0.062500 1 0 0 0 0 0 4 552429
-0.002111 -0.000405 0.120017 0.111050 0.405238 -0.017084 -0.062500 1 0 0 0 0 0 4 553421
-0.002111 -0.000405 0.120017 0.111033 0.405221 -0.017078 -0.062500 1 0 0 0 0 0 4 554430
-0.002111 -0.000405 0.120017 0.111048 0.405236 -0.017083 -0.062500 1 0 0 0 0 0 4 555420
-0.002111 -0.000405 0.120017 0.111050 0.405238 -0.017084 -0.062500 1 0 0 0 0 0 4 556428
-0.002111 -0.000405 0.120017 0.111050 0.405238 -0.017084 -0.062500 1 0 0 0 0 0 4 557421
-0.002111 -0.000405 0.120017 0.111030 0.405232 -0.017085 -0.062500 1 0 0 0 0 0 4 558429
-0.002111 -0.000405 0.120017 0.111051 0.405226 -0.017077 -0.062500 1 0 0 0 0 0 4 559420
-0.002111 -0.000405 0.120017 0.111050 0.405236 -0.017083 -0.062500 1 0 0 0 0 0 4 560429
-0.002111 -0.000405 0.120017 0.111050 0.405238 -0.017084 -0.062500 1 0 0 0 0 0 4 561420
[truncated: 13,214,903 more chars]
