# Supplementary material for: Increasing Patient Engagement in Rehabilitation Exercises Using Computer-Based Citizen Science
Source: PLoS One. 2015 Mar 20;10(3):e0117013. doi: 10.1371/journal.pone.0117013 (PMC4368773; doi:10.1371/journal.pone.0117013)
Supplement: S5 Dataset — (ZIP) [file pone.0117013.s005.zip › Dataset_S5/P15/P15_with.dat]

0.010924 0.008504 0.170452 0.457033 0.203070 -6.432724 -0.000000 1 0 0 0 0 0 0 980
0.010926 0.008518 0.170692 0.016138 -0.166837 -3.786209 -0.000031 1 0 0 0 0 0 0 1973
0.010875 0.008516 0.170934 0.647671 0.003957 -3.571842 -0.000065 1 0 0 0 0 0 0 3063
0.010900 0.008526 0.171179 -0.280249 -0.140898 -3.620175 -0.000097 1 0 0 0 0 0 0 4078
0.010904 0.008576 0.171403 -0.095494 -0.681528 -3.361545 -0.000127 1 0 0 0 0 0 0 5058
0.010911 0.008604 0.171607 -0.132030 -0.453603 -3.110746 -0.000159 1 0 0 0 0 0 0 6072
0.010926 0.008594 0.171814 -0.249920 0.058819 -3.154586 -0.000191 1 0 0 0 0 0 0 7077
0.010951 0.008666 0.172006 -0.396019 -0.956172 -2.981992 -0.000221 1 0 0 0 0 0 0 8068
0.010967 0.008670 0.172130 -0.295267 -0.172297 -2.095808 -0.000252 1 0 0 0 0 0 0 9036
0.010992 0.008653 0.172353 -0.397943 0.161301 -3.319861 -0.000284 1 0 0 0 0 0 0 10068
0.011001 0.008662 0.172473 -0.221345 -0.141088 -2.140388 -0.000314 1 0 0 0 0 0 0 11024
0.010988 0.008655 0.172681 0.079062 0.039216 -3.177556 -0.000347 1 0 0 0 0 0 0 12073
0.010959 0.008629 0.172794 0.309904 0.287647 -2.084691 -0.000376 1 0 0 0 0 0 0 13028
0.010940 0.008589 0.172923 0.201935 0.500249 -2.197957 -0.000408 1 0 0 0 0 0 0 14029
0.010851 0.008522 0.173121 1.103393 0.861949 -3.125954 -0.000440 1 0 0 0 0 0 0 15069
0.010795 0.008470 0.173216 0.750809 0.713695 -1.911740 -0.000470 1 0 0 0 0 0 0 16026
0.010726 0.008402 0.173326 0.876079 0.888573 -2.006400 -0.000501 1 0 0 0 0 0 0 17015
0.010652 0.008327 0.173428 0.951745 0.997583 -1.947488 -0.000533 1 0 0 0 0 0 0 18023
0.010555 0.008253 0.173520 1.251027 1.001759 -1.825735 -0.000564 1 0 0 0 0 0 0 19043
0.010463 0.008196 0.173608 1.219831 0.764301 -1.791115 -0.000595 1 0 0 0 0 0 0 20024
0.010364 0.008111 0.173685 1.297354 1.113137 -1.661721 -0.000626 1 0 0 0 0 0 0 21007
0.010279 0.008030 0.173744 1.117814 1.090509 -1.448858 -0.000658 1 0 0 0 0 0 0 22024
0.010201 0.007951 0.173795 0.998418 1.050941 -1.345875 -0.000689 1 0 0 0 0 0 0 23026
0.010118 0.007916 0.173832 1.060554 0.472932 -1.168066 -0.000720 1 0 0 0 0 0 0 24020
0.010053 0.007901 0.173855 0.812953 0.160361 -1.003955 -0.000751 1 0 0 0 0 0 0 25009
0.009999 0.007896 0.173872 0.655252 -0.004875 -0.932092 -0.000782 1 0 0 0 0 0 0 26018
0.009971 0.007893 0.173880 0.275908 -0.058504 -0.869184 -0.000857 1 0 0 0 0 0 0 28410
0.009932 0.007916 0.173871 0.387718 -0.406604 -0.653532 -0.000876 1 0 0 0 0 0 0 29011
0.009897 0.007910 0.173865 0.334810 -0.072172 -0.694229 -0.000907 1 0 0 0 0 0 0 30014
0.009875 0.007929 0.173857 0.162343 -0.355600 -0.692905 -0.000939 1 0 0 0 0 0 0 31017
0.009843 0.007942 0.173846 0.257378 -0.319258 -0.679472 -0.000970 1 0 0 0 0 0 0 32019
0.009808 0.007953 0.173833 0.320091 -0.286327 -0.684882 -0.001002 1 0 0 0 0 0 0 33041
0.009759 0.007924 0.173824 0.484217 0.230535 -0.747148 -0.001032 1 0 0 0 0 0 0 34013
0.009715 0.007913 0.173812 0.444742 0.037572 -0.748480 -0.001064 1 0 0 0 0 0 0 35025
0.009678 0.007891 0.173805 0.344381 0.168598 -0.829010 -0.001095 1 0 0 0 0 0 0 36008
0.009639 0.007884 0.173794 0.350775 -0.018400 -0.817487 -0.001126 1 0 0 0 0 0 0 37021
0.009604 0.007863 0.173787 0.290726 0.135165 -0.889886 -0.001157 1 0 0 0 0 0 0 38007
0.009551 0.007839 0.173774 0.518835 0.187245 -0.849883 -0.001189 1 0 0 0 0 0 0 39023
0.009488 0.007814 0.173773 0.675412 0.216799 -1.009552 -0.001220 1 0 0 0 0 0 0 40006
0.009441 0.007783 0.173770 0.472945 0.273792 -1.036969 -0.001251 1 0 0 0 0 0 0 41027
0.009397 0.007772 0.173761 0.407891 0.029381 -0.986725 -0.001283 1 0 0 0 0 0 0 42033
0.009354 0.007771 0.173750 0.375661 -0.123874 -0.968654 -0.001314 1 0 0 0 0 0 0 43013
0.009318 0.007753 0.173742 0.289928 0.069024 -1.045020 -0.001345 1 0 0 0 0 0 0 44032
0.009280 0.007748 0.173731 0.306047 -0.082948 -1.030260 -0.001376 1 0 0 0 0 0 0 45012
0.009245 0.007728 0.173724 0.250044 0.088698 -1.102379 -0.001408 1 0 0 0 0 0 0 46022
0.009223 0.007740 0.173716 0.081484 -0.302503 -1.110690 -0.001438 1 0 0 0 0 0 0 47004
0.009196 0.007729 0.173709 0.113556 -0.046600 -1.169170 -0.001468 1 0 0 0 0 0 0 47951
0.009168 0.007706 0.173705 0.139645 0.126008 -1.215413 -0.001499 1 0 0 0 0 0 0 48943
0.009149 0.007716 0.173697 0.018872 -0.286076 -1.206566 -0.001530 1 0 0 0 0 0 0 49953
0.009102 0.007707 0.173697 0.361251 -0.083993 -1.335861 -0.001562 1 0 0 0 0 0 0 50951
0.009078 0.007702 0.173697 0.086486 -0.126218 -1.369837 -0.001593 1 0 0 0 0 0 0 51942
0.009051 0.007682 0.173695 0.102424 0.062637 -1.370408 -0.001624 1 0 0 0 0 0 0 52950
0.009038 0.007673 0.173695 -0.077459 -0.050008 -1.407491 -0.001655 1 0 0 0 0 0 0 53942
0.009016 0.007650 0.173692 0.012106 0.097633 -1.415723 -0.001687 1 0 0 0 0 0 0 54952
0.009005 0.007639 0.173691 -0.128081 -0.035954 -1.457099 -0.001718 1 0 0 0 0 0 0 55942
0.008984 0.007616 0.173688 -0.018410 0.101272 -1.467304 -0.001749 1 0 0 0 0 0 0 56953
0.008973 0.007605 0.173687 -0.148560 -0.037541 -1.510298 -0.001781 1 0 0 0 0 0 0 57964
0.008953 0.007582 0.173685 -0.033549 0.097210 -1.520177 -0.001812 1 0 0 0 0 0 0 58950
0.008942 0.007571 0.173683 -0.161165 -0.042836 -1.563221 -0.001843 1 0 0 0 0 0 0 59951
0.008922 0.007548 0.173681 -0.044968 0.091292 -1.573756 -0.001874 1 0 0 0 0 0 0 60961
0.008912 0.007536 0.173679 -0.172082 -0.049248 -1.617843 -0.001907 1 0 0 0 0 0 0 61996
0.008886 0.007534 0.173671 0.013001 -0.191207 -1.556038 -0.001937 1 0 0 0 0 0 0 62965
0.008873 0.007534 0.173667 -0.142077 -0.223538 -1.629606 -0.001968 1 0 0 0 0 0 0 63961
0.008852 0.007516 0.173664 -0.044875 -0.009771 -1.659549 -0.001998 1 0 0 0 0 0 0 64929
0.008841 0.007507 0.173662 -0.181724 -0.107367 -1.713269 -0.002030 1 0 0 0 0 0 0 65929
0.008820 0.007486 0.173659 -0.069977 0.048413 -1.729011 -0.002062 1 0 0 0 0 0 0 66958
0.008810 0.007475 0.173657 -0.199012 -0.080833 -1.774720 -0.002093 1 0 0 0 0 0 0 67957
0.008805 0.007469 0.173657 -0.284133 -0.167418 -1.813005 -0.002124 1 0 0 0 0 0 0 68958
0.008787 0.007449 0.173654 -0.130130 0.011969 -1.818193 -0.002156 1 0 0 0 0 0 0 69957
0.008778 0.007439 0.173653 -0.236707 -0.104073 -1.859323 -0.002187 1 0 0 0 0 0 0 70959
0.008773 0.007434 0.173653 -0.310453 -0.183893 -1.895274 -0.002218 1 0 0 0 0 0 0 71956
0.008756 0.007415 0.173650 -0.150686 -0.001147 -1.899113 -0.002249 1 0 0 0 0 0 0 72950
0.008747 0.007405 0.173649 -0.254404 -0.115493 -1.939644 -0.002280 1 0 0 0 0 0 0 73945
0.008742 0.007400 0.173649 -0.326686 -0.194427 -1.975243 -0.002311 1 0 0 0 0 0 0 74936
0.008740 0.007397 0.173648 -0.367329 -0.237703 -2.007221 -0.002343 1 0 0 0 0 0 0 75960
0.008739 0.007396 0.173648 -0.390417 -0.261268 -2.036189 -0.002374 1 0 0 0 0 0 0 76960
0.008739 0.007396 0.173648 -0.404521 -0.274856 -2.063953 -0.002406 1 0 0 0 0 0 0 77958
0.008738 0.007395 0.173648 -0.414309 -0.283464 -2.091274 -0.002437 1 0 0 0 0 0 0 78958
0.008738 0.007395 0.173648 -0.421904 -0.289590 -2.118304 -0.002468 1 0 0 0 0 0 0 79958
0.008738 0.007395 0.173648 -0.428296 -0.294503 -2.145195 -0.002499 1 0 0 0 0 0 0 80956
0.008738 0.007395 0.173648 -0.434232 -0.298839 -2.172114 -0.002531 1 0 0 0 0 0 0 81958
0.008738 0.007395 0.173648 -0.439887 -0.302856 -2.199000 -0.002562 1 0 0 0 0 0 0 82959
0.008760 0.007392 0.173642 -0.732269 -0.264852 -2.147670 -0.002593 1 0 0 0 0 0 0 83958
0.008771 0.007390 0.173639 -0.625205 -0.287063 -2.207752 -0.002624 1 0 0 0 0 0 0 84956
0.008777 0.007390 0.173638 -0.547981 -0.303082 -2.257332 -0.002656 1 0 0 0 0 0 0 85958
0.008780 0.007389 0.173637 -0.509090 -0.312663 -2.295181 -0.002686 1 0 0 0 0 0 0 86945
0.008781 0.007389 0.173637 -0.491916 -0.319105 -2.327734 -0.002718 1 0 0 0 0 0 0 87956
0.008782 0.007389 0.173637 -0.485911 -0.324047 -2.357141 -0.002749 1 0 0 0 0 0 0 88957
0.008782 0.007389 0.173637 -0.485582 -0.328267 -2.385178 -0.002781 1 0 0 0 0 0 0 89958
0.008782 0.007389 0.173637 -0.488024 -0.332181 -2.412602 -0.002812 1 0 0 0 0 0 0 90959
0.008804 0.007386 0.173631 -0.778869 -0.294176 -2.361252 -0.002843 1 0 0 0 0 0 0 91954
0.008816 0.007385 0.173628 -0.671121 -0.316509 -2.421638 -0.002874 1 0 0 0 0 0 0 92958
0.008821 0.007384 0.173627 -0.593620 -0.332404 -2.471172 -0.002905 1 0 0 0 0 0 0 93955
0.008824 0.007384 0.173626 -0.554479 -0.341941 -2.509250 -0.002936 1 0 0 0 0 0 0 94948
0.008847 0.007380 0.173620 -0.824083 -0.306413 -2.462537 -0.002967 1 0 0 0 0 0 0 95928
0.008859 0.007379 0.173617 -0.705703 -0.329906 -2.525821 -0.002999 1 0 0 0 0 0 0 96947
0.008887 0.007375 0.173609 -0.909831 -0.304568 -2.498049 -0.003030 1 0 0 0 0 0 0 97948
0.008901 0.007373 0.173606 -0.755720 -0.332906 -2.570404 -0.003062 1 0 0 0 0 0 0 98952
0.008930 0.007369 0.173598 -0.941512 -0.309764 -2.547156 -0.003093 1 0 0 0 0 0 0 99957
0.008945 0.007367 0.173595 -0.778314 -0.339202 -2.621594 -0.003124 1 0 0 0 0 0 0 100958
0.008975 0.007363 0.173587 -0.959429 -0.316502 -2.599042 -0.003155 1 0 0 0 0 0 0 101956
0.008989 0.007361 0.173583 -0.793846 -0.346146 -2.674079 -0.003187 1 0 0 0 0 0 0 102958
0.009003 0.007340 0.173573 -0.772704 -0.096152 -2.624291 -0.003218 1 0 0 0 0 0 0 103955
0.009011 0.007329 0.173569 -0.686863 -0.216530 -2.711143 -0.003249 1 0 0 0 0 0 0 104957
0.009036 0.007321 0.173561 -0.924527 -0.259317 -2.696735 -0.003281 1 0 0 0 0 0 0 105959
0.009049 0.007317 0.173557 -0.788739 -0.323480 -2.775169 -0.003311 1 0 0 0 0 0 0 106929
0.009078 0.007312 0.173549 -0.984062 -0.318256 -2.755302 -0.003343 1 0 0 0 0 0 0 107956
0.009092 0.007310 0.173545 -0.825509 -0.356664 -2.831404 -0.003374 1 0 0 0 0 0 0 108952
0.009122 0.007305 0.173537 -1.008980 -0.338168 -2.808976 -0.003405 1 0 0 0 0 0 0 109942
0.009136 0.007303 0.173533 -0.844815 -0.370096 -2.884785 -0.003437 1 0 0 0 0 0 0 110950
0.009166 0.007299 0.173526 -1.025395 -0.348409 -2.861909 -0.003467 1 0 0 0 0 0 0 111940
0.009181 0.007297 0.173522 -0.859825 -0.378709 -2.937635 -0.003499 1 0 0 0 0 0 0 112948
0.009210 0.007293 0.173514 -1.039803 -0.356152 -2.914623 -0.003530 1 0 0 0 0 0 0 113939
0.009225 0.007292 0.173510 -0.873819 -0.386048 -2.990437 -0.003561 1 0 0 0 0 0 0 114948
0.009255 0.007287 0.173503 -1.053739 -0.363308 -2.967345 -0.003593 1 0 0 0 0 0 0 115941
0.009291 0.007282 0.173493 -1.174692 -0.351055 -2.963226 -0.003624 1 0 0 0 0 0 0 116949
0.009310 0.007280 0.173488 -0.955442 -0.388944 -3.053907 -0.003655 1 0 0 0 0 0 0 117939
0.009336 0.007297 0.173474 -1.038047 -0.648012 -2.967850 -0.003687 1 0 0 0 0 0 0 118948
0.009372 0.007303 0.173462 -1.172478 -0.529372 -2.997097 -0.003717 1 0 0 0 0 0 0 119939
0.009389 0.007306 0.173456 -0.965556 -0.488521 -3.110868 -0.003749 1 0 0 0 0 0 0 120948
0.009420 0.007304 0.173447 -1.122490 -0.427279 -3.106393 -0.003780 1 0 0 0 0 0 0 121939
0.009436 0.007304 0.173443 -0.944652 -0.437117 -3.191693 -0.003812 1 0 0 0 0 0 0 122949
0.009466 0.007301 0.173434 -1.118340 -0.404062 -3.172354 -0.003843 1 0 0 0 0 0 0 123940
0.009483 0.007300 0.173417 -0.966878 -0.435688 -3.071552 -0.003874 1 0 0 0 0 0 0 124939
0.009491 0.007300 0.173409 -0.854879 -0.454017 -3.205963 -0.003905 1 0 0 0 0 0 0 125948
0.009517 0.007297 0.173399 -1.082447 -0.419881 -3.218938 -0.003936 1 0 0 0 0 0 0 126939
0.009553 0.007292 0.173388 -1.229124 -0.400635 -3.232816 -0.003968 1 0 0 0 0 0 0 127956
0.009566 0.007311 0.173377 -0.954796 -0.712821 -3.261790 -0.003999 1 0 0 0 0 0 0 128952
0.009594 0.007318 0.173366 -1.140142 -0.583655 -3.280348 -0.004030 1 0 0 0 0 0 0 129953
0.009610 0.007322 0.173347 -0.999502 -0.541087 -3.203528 -0.004062 1 0 0 0 0 0 0 130950
0.009640 0.007322 0.173332 -1.180249 -0.477341 -3.269116 -0.004093 1 0 0 0 0 0 0 131961
0.009662 0.007301 0.173316 -1.096770 -0.211838 -3.295028 -0.004124 1 0 0 0 0 0 0 132947
0.009668 0.007312 0.173303 -0.887795 -0.606402 -3.356370 -0.004156 1 0 0 0 0 0 0 133963
0.009694 0.007315 0.173291 -1.123155 -0.537841 -3.391955 -0.004187 1 0 0 0 0 0 0 134956
0.009708 0.007317 0.173272 -1.008840 -0.527020 -3.323357 -0.004218 1 0 0 0 0 0 0 135956
0.009717 0.007319 0.173249 -0.933113 -0.527951 -3.294187 -0.004249 1 0 0 0 0 0 0 136956
0.009743 0.007318 0.173232 -1.166920 -0.483231 -3.390925 -0.004281 1 0 0 0 0 0 0 137958
0.009759 0.007318 0.173210 -1.043390 -0.504321 -3.360321 -0.004311 1 0 0 0 0 0 0 138928
0.009761 0.007340 0.173194 -0.876722 -0.795344 -3.460094 -0.004343 1 0 0 0 0 0 0 139954
0.009769 0.007330 0.173178 -0.936317 -0.418234 -3.492966 -0.004374 1 0 0 0 0 0 0 140949
0.009775 0.007326 0.173157 -0.915636 -0.456512 -3.447222 -0.004405 1 0 0 0 0 0 0 141948
0.009780 0.007325 0.173133 -0.904371 -0.501832 -3.431514 -0.004437 1 0 0 0 0 0 0 142962
0.009799 0.007344 0.173110 -1.104582 -0.760227 -3.462832 -0.004468 1 0 0 0 0 0 0 143956
0.009833 0.007350 0.173079 -1.313812 -0.642428 -3.383758 -0.004499 1 0 0 0 0 0 0 144961
0.009852 0.007355 0.173050 -1.148001 -0.605410 -3.430311 -0.004530 1 0 0 0 0 0 0 145948
0.009868 0.007337 0.173028 -1.108128 -0.310582 -3.544896 -0.004562 1 0 0 0 0 0 0 146956
0.009873 0.007351 0.172999 -0.957722 -0.692210 -3.474997 -0.004593 1 0 0 0 0 0 0 147950
0.009920 0.007352 0.172972 -1.500814 -0.571186 -3.528940 -0.004623 1 0 0 0 0 0 0 148925
0.009945 0.007353 0.172945 -1.280372 -0.570889 -3.559259 -0.004655 1 0 0 0 0 0 0 149955
0.009959 0.007355 0.172919 -1.123520 -0.578183 -3.584827 -0.004686 1 0 0 0 0 0 0 150946
0.009963 0.007379 0.172887 -0.975058 -0.864081 -3.536859 -0.004718 1 0 0 0 0 0 0 151944
0.009967 0.007391 0.172858 -0.965681 -0.760540 -3.591920 -0.004749 1 0 0 0 0 0 0 152944
0.009971 0.007399 0.172830 -0.969448 -0.684809 -3.637010 -0.004780 1 0 0 0 0 0 0 153944
0.009974 0.007404 0.172803 -0.974504 -0.645684 -3.671590 -0.004811 1 0 0 0 0 0 0 154946
0.009984 0.007386 0.172767 -1.063841 -0.352171 -3.589142 -0.004843 1 0 0 0 0 0 0 155943
0.009991 0.007379 0.172737 -1.038589 -0.456023 -3.662435 -0.004874 1 0 0 0 0 0 0 156945
0.009996 0.007376 0.172708 -1.020458 -0.533194 -3.719507 -0.004905 1 0 0 0 0 0 0 157946
0.010001 0.007376 0.172680 -1.012984 -0.575227 -3.759948 -0.004936 1 0 0 0 0 0 0 158946
0.010005 0.007377 0.172653 -1.011953 -0.597955 -3.791620 -0.004968 1 0 0 0 0 0 0 159945
0.010019 0.007418 0.172623 -1.150476 -1.124446 -3.773099 -0.004999 1 0 0 0 0 0 0 160945
0.010050 0.007436 0.172588 -1.390407 -0.888135 -3.733126 -0.005030 1 0 0 0 0 0 0 161943
0.010067 0.007446 0.172557 -1.244702 -0.766474 -3.806834 -0.005061 1 0 0 0 0 0 0 162946
0.010072 0.007474 0.172522 -1.078291 -0.986349 -3.787867 -0.005093 1 0 0 0 0 0 0 163943
0.010099 0.007486 0.172486 -1.346115 -0.804530 -3.773255 -0.005124 1 0 0 0 0 0 0 164945
0.010114 0.007493 0.172454 -1.231719 -0.730274 -3.861570 -0.005155 1 0 0 0 0 0 0 165942
0.010123 0.007498 0.172425 -1.151028 -0.694714 -3.923972 -0.005186 1 0 0 0 0 0 0 166945
0.010147 0.007519 0.172384 -1.330542 -0.915364 -3.806154 -0.005217 1 0 0 0 0 0 0 167938
0.010160 0.007532 0.172351 -1.229402 -0.819084 -3.906673 -0.005249 1 0 0 0 0 0 0 168948
0.010169 0.007539 0.172321 -1.160495 -0.749605 -3.980581 -0.005280 1 0 0 0 0 0 0 169949
0.010175 0.007543 0.172292 -1.125954 -0.713148 -4.028622 -0.005311 1 0 0 0 0 0 0 170929
0.010158 0.007550 0.172257 -0.836130 -0.743272 -3.961504 -0.005343 1 0 0 0 0 0 0 171944
0.010168 0.007573 0.172228 -1.148272 -0.954777 -4.061852 -0.005374 1 0 0 0 0 0 0 172946
0.010159 0.007567 0.172197 -0.939459 -0.612190 -4.077696 -0.005405 1 0 0 0 0 0 0 173943
0.010166 0.007605 0.172165 -1.144586 -1.147440 -4.073375 -0.005436 1 0 0 0 0 0 0 174944
0.010156 0.007607 0.172133 -0.937841 -0.740578 -4.100332 -0.005468 1 0 0 0 0 0 0 175944
0.010168 0.007627 0.172106 -1.218535 -0.939074 -4.182830 -0.005499 1 0 0 0 0 0 0 176943
0.010171 0.007660 0.172073 -1.124265 -1.127358 -4.135947 -0.005530 1 0 0 0 0 0 0 177945
0.010174 0.007677 0.172042 -1.126655 -0.954043 -4.191648 -0.005561 1 0 0 0 0 0 0 178944
0.010177 0.007687 0.172014 -1.134630 -0.841320 -4.236466 -0.005592 1 0 0 0 0 0 0 179936
0.010175 0.007714 0.171980 -1.072512 -1.065678 -4.194091 -0.005624 1 0 0 0 0 0 0 180933
0.010175 0.007729 0.171949 -1.107860 -0.929266 -4.254850 -0.005655 1 0 0 0 0 0 0 181942
0.010177 0.007738 0.171920 -1.134347 -0.837029 -4.303915 -0.005688 1 0 0 0 0 0 0 183004
0.010197 0.007761 0.171879 -1.371256 -1.027395 -4.175324 -0.005720 1 0 0 0 0 0 0 184016
0.010186 0.007777 0.171852 -1.009065 -0.960320 -4.360593 -0.005751 1 0 0 0 0 0 0 185001
0.010182 0.007786 0.171825 -1.066903 -0.863415 -4.396770 -0.005782 1 0 0 0 0 0 0 186016
0.010177 0.007813 0.171791 -1.053037 -1.092788 -4.341885 -0.005813 1 0 0 0 0 0 0 187003
0.010159 0.007810 0.171759 -0.906793 -0.723013 -4.368549 -0.005845 1 0 0 0 0 0 0 188015
0.010153 0.007809 0.171729 -1.029245 -0.725155 -4.424760 -0.005876 1 0 0 0 0 0 0 189001
0.010145 0.007832 0.171694 -1.042630 -1.028537 -4.389410 -0.005907 1 0 0 0 0 0 0 190014
0.010127 0.007826 0.171660 -0.908675 -0.697116 -4.425419 -0.005938 1 0 0 0 0 0 0 191005
0.010098 0.007827 0.171637 -0.746613 -0.763270 -4.573166 -0.005967 1 0 0 0 0 0 0 191937
0.010084 0.007829 0.171611 -0.944938 -0.773660 -4.580145 -0.005999 1 0 0 0 0 0 0 192947
0.010058 0.007834 0.171575 -0.796084 -0.825753 -4.480591 -0.006030 1 0 0 0 0 0 0 193937
0.010046 0.007838 0.171544 -0.979491 -0.815214 -4.541002 -0.006061 1 0 0 0 0 0 0 194946
0.010036 0.007862 0.171508 -1.028528 -1.089634 -4.512216 -0.006092 1 0 0 0 0 0 0 195937
0.010017 0.007858 0.171475 -0.912655 -0.740717 -4.552595 -0.006124 1 0 0 0 0 0 0 196946
0.010004 0.007878 0.171438 -0.980771 -1.036559 -4.537670 -0.006155 1 0 0 0 0 0 0 197937
0.009983 0.007871 0.171403 -0.890816 -0.716704 -4.586951 -0.006186 1 0 0 0 0 0 0 198945
0.009968 0.007890 0.171366 -0.973481 -1.029125 -4.576328 -0.006217 1 0 0 0 0 0 0 199937
0.009946 0.007883 0.171331 -0.890881 -0.717377 -4.627669 -0.006249 1 0 0 0 0 0 0 200946
0.009916 0.007884 0.171292 -0.766689 -0.797080 -4.588048 -0.006280 1 0 0 0 0 0 0 201936
0.009896 0.007907 0.171252 -0.908725 -1.101433 -4.602978 -0.006311 1 0 0 0 0 0 0 202946
0.009867 0.007924 0.171210 -0.791498 -1.046891 -4.592813 -0.006342 1 0 0 0 0 0 0 203939
0.009860 0.007911 0.171166 -1.077658 -0.672669 -4.587190 -0.006374 1 0 0 0 0 0 0 204956
0.009837 0.007910 0.171122 -0.896343 -0.780484 -4.603094 -0.006406 1 0 0 0 0 0 0 205968
0.009805 0.007914 0.171078 -0.773424 -0.865996 -4.621092 -0.006437 1 0 0 0 0 0 0 206949
0.009792 0.007918 0.171027 -1.000872 -0.868125 -4.551021 -0.006468 1 0 0 0 0 0 0 207945
0.009765 0.007924 0.170979 -0.856151 -0.915337 -4.608520 -0.006499 1 0 0 0 0 0 0 208957
0.009716 0.007914 0.170930 -0.545277 -0.707002 -4.622187 -0.006530 1 0 0 0 0 0 0 209945
0.009693 0.007911 0.170877 -0.868749 -0.771508 -4.578183 -0.006562 1 0 0 0 0 0 0 210959
0.009657 0.007936 0.170822 -0.718182 -1.154516 -4.569401 -0.006593 1 0 0 0 0 0 0 211952
0.009646 0.007928 0.170772 -1.047720 -0.770925 -4.647482 -0.006624 1 0 0 0 0 0 0 212953
0.009622 0.007929 0.170709 -0.898620 -0.850221 -4.507258 -0.006655 1 0 0 0 0 0 0 213952
0.009589 0.007935 0.170655 -0.788020 -0.923685 -4.633948 -0.006687 1 0 0 0 0 0 0 214949
0.009554 0.007942 0.170590 -0.734382 -0.962336 -4.517928 -0.006718 1 0 0 0 0 0 0 215953
0.009539 0.007948 0.170529 -0.995955 -0.941169 -4.567139 -0.006749 1 0 0 0 0 0 0 216954
0.009489 0.007959 0.170467 -0.578510 -1.020626 -4.584257 -0.006780 1 0 0 0 0 0 0 217954
0.009445 0.007970 0.170399 -0.605405 -1.024946 -4.508822 -0.006812 1 0 0 0 0 0 0 218960
0.009403 0.007981 0.170326 -0.643907 -1.027919 -4.471682 -0.006843 1 0 0 0 0 0 0 219956
0.009346 0.007973 0.170265 -0.445730 -0.795131 -4.633242 -0.006873 1 0 0 0 0 0 0 220927
0.009298 0.007975 0.170197 -0.540449 -0.889196 -4.561461 -0.006905 1 0 0 0 0 0 0 221927
0.009254 0.007980 0.170124 -0.608984 -0.961890 -4.519723 -0.006936 1 0 0 0 0 0 0 222925
0.009213 0.007989 0.170049 -0.646212 -1.004263 -4.506535 -0.006968 1 0 0 0 0 0 0 223952
0.009156 0.007980 0.169971 -0.450329 -0.789771 -4.472842 -0.006999 1 0 0 0 0 0 0 224957
0.009108 0.007981 0.169894 -0.544377 -0.899165 -4.494009 -0.007030 1 0 0 0 0 0 0 225952
0.009042 0.007990 0.169808 -0.320723 -1.023870 -4.394732 -0.007062 1 0 0 0 0 0 0 226955
0.008973 0.007982 0.169724 -0.254713 -0.812972 -4.426235 -0.007093 1 0 0 0 0 0 0 227954
0.008902 0.007965 0.169640 -0.223063 -0.679467 -4.453058 -0.007123 1 0 0 0 0 0 0 228923
0.008841 0.007984 0.169553 -0.345998 -1.134755 -4.422952 -0.007154 1 0 0 0 0 0 0 229923
0.008774 0.007980 0.169469 -0.279638 -0.895059 -4.459867 -0.007187 1 0 0 0 0 0 0 230953
0.008704 0.007965 0.169368 -0.234079 -0.725115 -4.271972 -0.007217 1 0 0 0 0 0 0 231923
0.008633 0.007946 0.169276 -0.207480 -0.642860 -4.381890 -0.007249 1 0 0 0 0 0 0 232953
0.008555 0.007945 0.169182 -0.113458 -0.885376 -4.370575 -0.007280 1 0 0 0 0 0 0 233953
0.008496 0.007949 0.169080 -0.350992 -0.988420 -4.271255 -0.007312 1 0 0 0 0 0 0 234957
0.008414 0.007921 0.168967 -0.064568 -0.563261 -4.142004 -0.007343 1 0 0 0 0 0 0 235947
0.008330 0.007916 0.168862 -0.016776 -0.833580 -4.243059 -0.007374 1 0 0 0 0 0 0 236952
0.008252 0.007900 0.168751 -0.075237 -0.726775 -4.178443 -0.007405 1 0 0 0 0 0 0 237951
0.008170 0.007902 0.168630 -0.034251 -0.937618 -4.049843 -0.007436 1 0 0 0 0 0 0 238924
0.008087 0.007912 0.168520 -0.003142 -1.078754 -4.202337 -0.007468 1 0 0 0 0 0 0 239953
0.007986 0.007908 0.168396 0.237311 -0.907777 -4.034625 -0.007499 1 0 0 0 0 0 0 240951
0.007898 0.007893 0.168275 0.087390 -0.755916 -4.061741 -0.007530 1 0 0 0 0 0 0 241950
0.007795 0.007877 0.168145 0.285850 -0.719220 -3.954739 -0.007562 1 0 0 0 0 0 0 242952
0.007706 0.007856 0.168020 0.120120 -0.660652 -4.023527 -0.007593 1 0 0 0 0 0 0 243955
0.007625 0.007833 0.167880 0.014861 -0.620324 -3.842055 -0.007624 1 0 0 0 0 0 0 244947
0.007541 0.007830 0.167743 0.039084 -0.895124 -3.870066 -0.007655 1 0 0 0 0 0 0 245941
0.007439 0.007820 0.167604 0.284053 -0.823284 -3.850058 -0.007686 1 0 0 0 0 0 0 246945
0.007351 0.007802 0.167457 0.137648 -0.714615 -3.741915 -0.007718 1 0 0 0 0 0 0 247953
0.007264 0.007802 0.167315 0.118027 -0.947923 -3.817042 -0.007749 1 0 0 0 0 0 0 248952
0.007182 0.007789 0.167166 0.041213 -0.800142 -3.724465 -0.007780 1 0 0 0 0 0 0 249952
0.006999 0.007776 0.166937 1.377962 -0.773964 -2.678253 -0.007815 1 0 0 0 0 0 0 251073
0.006930 0.007760 0.166819 0.023565 -0.746842 -4.016299 -0.007845 1 0 0 0 0 0 0 252028
0.006811 0.007746 0.166675 0.545416 -0.770893 -3.825390 -0.007876 1 0 0 0 0 0 0 253021
0.006714 0.007725 0.166522 0.329995 -0.692936 -3.699158 -0.007907 1 0 0 0 0 0 0 254018
0.006586 0.007694 0.166294 0.715369 -0.539547 -2.696408 -0.007940 1 0 0 0 0 0 0 255065
0.006503 0.007678 0.166163 0.176557 -0.733774 -3.861854 -0.007970 1 0 0 0 0 0 0 256019
0.006400 0.007661 0.166022 0.391813 -0.730557 -3.860032 -0.008001 1 0 0 0 0 0 0 257017
0.006241 0.007603 0.165794 1.147780 -0.205746 -2.723015 -0.008034 1 0 0 0 0 0 0 258062
0.006170 0.007602 0.165665 0.098871 -0.881554 -3.898673 -0.008063 1 0 0 0 0 0 0 259002
0.006078 0.007569 0.165513 0.263639 -0.539206 -3.717897 -0.008095 1 0 0 0 0 0 0 260015
0.005918 0.007533 0.165265 1.176068 -0.467219 -2.443174 -0.008127 1 0 0 0 0 0 0 261041
0.005835 0.007494 0.165135 0.274449 -0.428882 -3.857640 -0.008157 1 0 0 0 0 0 0 262013
0.005681 0.007453 0.164900 1.122961 -0.388998 -2.626895 -0.008190 1 0 0 0 0 0 0 263046
0.005593 0.007436 0.164764 0.364149 -0.692942 -3.784440 -0.008220 1 0 0 0 0 0 0 264014
0.005492 0.007395 0.164605 0.456365 -0.413496 -3.619721 -0.008251 1 0 0 0 0 0 0 264999
0.005351 0.007380 0.164356 1.012724 -0.728424 -2.407866 -0.008284 1 0 0 0 0 0 0 266057
0.005264 0.007367 0.164215 0.359069 -0.785391 -3.708517 -0.008313 1 0 0 0 0 0 0 267000
0.005106 0.007345 0.163970 1.230619 -0.675088 -2.464282 -0.008346 1 0 0 0 0 0 0 268057
0.005000 0.007312 0.163825 0.664596 -0.525881 -3.641023 -0.008376 1 0 0 0 0 0 0 268997
0.004907 0.007282 0.163664 0.441134 -0.537988 -3.563990 -0.008407 1 0 0 0 0 0 0 270013
0.004779 0.007241 0.163393 0.880633 -0.399634 -2.101297 -0.008439 1 0 0 0 0 0 0 271041
0.004695 0.007223 0.163246 0.372578 -0.695118 -3.582599 -0.008470 1 0 0 0 0 0 0 272013
0.004513 0.007171 0.162987 1.609292 -0.263560 -2.243698 -0.008502 1 0 0 0 0 0 0 273041
0.004419 0.007151 0.162841 0.594320 -0.652168 -3.590682 -0.008532 1 0 0 0 0 0 0 274012
0.004255 0.007124 0.162587 1.421144 -0.591676 -2.304656 -0.008564 1 0 0 0 0 0 0 275020
0.004147 0.007091 0.162435 0.787785 -0.501049 -3.515345 -0.008592 1 0 0 0 0 0 0 275933
0.004052 0.007060 0.162269 0.552908 -0.522349 -3.437033 -0.008624 1 0 0 0 0 0 0 276942
0.003898 0.006991 0.161982 1.333896 -0.025255 -1.837631 -0.008655 1 0 0 0 0 0 0 277948
0.003808 0.006969 0.161829 0.571336 -0.587424 -3.431545 -0.008686 1 0 0 0 0 0 0 278944
0.003682 0.006933 0.161556 0.986807 -0.462260 -2.011184 -0.008718 1 0 0 0 0 0 0 279948
0.003597 0.006916 0.161404 0.498509 -0.699551 -3.444349 -0.008749 1 0 0 0 0 0 0 280944
0.003414 0.006864 0.161134 1.750470 -0.257898 -2.026723 -0.008780 1 0 0 0 0 0 0 281947
0.003319 0.006844 0.160981 0.729451 -0.640381 -3.417669 -0.008811 1 0 0 0 0 0 0 282943
0.003189 0.006810 0.160705 1.108184 -0.485373 -1.937816 -0.008843 1 0 0 0 0 0 0 283958
0.003103 0.006793 0.160551 0.573694 -0.701376 -3.366758 -0.008874 1 0 0 0 0 0 0 284934
0.002919 0.006741 0.160275 1.822464 -0.256886 -1.918725 -0.008906 1 0 0 0 0 0 0 285957
0.002824 0.006722 0.160120 0.793026 -0.636765 -3.330737 -0.008936 1 0 0 0 0 0 0 286934
0.002659 0.006694 0.159850 1.631871 -0.571461 -1.969951 -0.008968 1 0 0 0 0 0 0 287971
0.002574 0.006656 0.159681 0.680336 -0.422205 -3.139939 -0.008999 1 0 0 0 0 0 0 288938
0.002491 0.006622 0.159500 0.563682 -0.466823 -3.103934 -0.009030 1 0 0 0 0 0 0 289945
0.002309 0.006558 0.159205 1.861741 -0.069650 -1.579535 -0.009062 1 0 0 0 0 0 0 290959
0.002214 0.006537 0.159043 0.859757 -0.584942 -3.174669 -0.009093 1 0 0 0 0 0 0 291950
0.002049 0.006508 0.158767 1.705175 -0.539112 -1.811414 -0.009124 1 0 0 0 0 0 0 292960
0.001964 0.006471 0.158616 0.751877 -0.418476 -3.307590 -0.009155 1 0 0 0 0 0 0 293945
0.001858 0.006441 0.158426 0.947456 -0.508515 -2.951138 -0.009187 1 0 0 0 0 0 0 294958
0.001684 0.006407 0.158130 1.871733 -0.457305 -1.500848 -0.009218 1 0 0 0 0 0 0 295962
0.001575 0.006373 0.157982 1.134904 -0.460460 -3.289027 -0.009249 1 0 0 0 0 0 0 296950
0.001473 0.006364 0.157799 0.971239 -0.769309 -2.994997 -0.009281 1 0 0 0 0 0 0 297957
0.001277 0.006318 0.157495 2.207778 -0.324302 -1.381502 -0.009312 1 0 0 0 0 0 0 298967
0.001204 0.006295 0.157344 0.736929 -0.588447 -3.194148 -0.009343 1 0 0 0 0 0 0 299950
0.001111 0.006251 0.157160 0.868761 -0.332596 -2.945542 -0.009374 1 0 0 0 0 0 0 300949
0.000946 0.006206 0.156864 1.829390 -0.287706 -1.429852 -0.009405 1 0 0 0 0 0 0 301935
0.000879 0.006184 0.156712 0.669656 -0.579259 -3.159217 -0.009437 1 0 0 0 0 0 0 302953
0.000782 0.006162 0.156518 0.951800 -0.611571 -2.767826 -0.009468 1 0 0 0 0 0 0 303952
0.000670 0.006142 0.156328 1.184216 -0.637062 -2.773105 -0.009498 1 0 0 0 0 0 0 304925
0.000574 0.006117 0.156131 1.010648 -0.585019 -2.683623 -0.009530 1 0 0 0 0 0 0 305949
0.000418 0.006054 0.155837 1.801855 -0.073421 -1.378328 -0.009562 1 0 0 0 0 0 0 306966
0.000346 0.006051 0.155675 0.798972 -0.795704 -2.953006 -0.009592 1 0 0 0 0 0 0 307931
0.000253 0.006016 0.155483 0.973550 -0.468287 -2.713560 -0.009624 1 0 0 0 0 0 0 308952
0.000167 0.005985 0.155284 0.915191 -0.470433 -2.593865 -0.009655 1 0 0 0 0 0 0 309949
0.000084 0.005955 0.155083 0.875984 -0.488441 -2.529290 -0.009687 1 0 0 0 0 0 0 310951
-0.000047 0.005947 0.154779 1.522840 -0.774884 -1.176397 -0.009717 1 0 0 0 0 0 0 311934
-0.000148 0.005918 0.154624 1.210580 -0.535112 -2.953657 -0.009749 1 0 0 0 0 0 0 312949
-0.000238 0.005889 0.154439 1.045091 -0.502901 -2.745528 -0.009780 1 0 0 0 0 0 0 313950
-0.000323 0.005860 0.154242 0.966234 -0.500232 -2.548249 -0.009812 1 0 0 0 0 0 0 314950
-0.000404 0.005831 0.154039 0.931956 -0.501781 -2.440999 -0.009843 1 0 0 0 0 0 0 315951
-0.000484 0.005802 0.153834 0.920034 -0.503076 -2.380487 -0.009874 1 0 0 0 0 0 0 316950
-0.000587 0.005779 0.153634 1.225396 -0.570032 -2.441125 -0.009905 1 0 0 0 0 0 0 317951
-0.000677 0.005753 0.153429 1.110318 -0.542499 -2.362921 -0.009937 1 0 0 0 0 0 0 318952
-0.000762 0.005726 0.153222 1.030907 -0.522692 -2.306009 -0.009967 1 0 0 0 0 0 0 319920
-0.000827 0.005715 0.153020 0.777191 -0.740315 -2.362609 -0.009999 1 0 0 0 0 0 0 320949
-0.000928 0.005723 0.152812 1.240632 -0.992397 -2.263578 -0.010030 1 0 0 0 0 0 0 321951
-0.001017 0.005712 0.152602 1.147313 -0.787636 -2.219111 -0.010062 1 0 0 0 0 0 0 322950
-0.001101 0.005692 0.152391 1.072974 -0.651959 -2.186657 -0.010093 1 0 0 0 0 0 0 323950
-0.001189 0.005691 0.152195 1.127967 -0.874816 -2.356510 -0.010124 1 0 0 0 0 0 0 324949
-0.001271 0.005676 0.151989 1.079496 -0.720034 -2.236634 -0.010155 1 0 0 0 0 0 0 325949
-0.001335 0.005671 0.151786 0.837598 -0.844043 -2.251804 -0.010187 1 0 0 0 0 0 0 326951
-0.001412 0.005677 0.151593 1.003406 -0.993790 -2.353968 -0.010218 1 0 0 0 0 0 0 327947
-0.001506 0.005649 0.151404 1.248902 -0.570892 -2.423151 -0.010249 1 0 0 0 0 0 0 328939
-0.001581 0.005659 0.151199 1.045905 -1.025904 -2.186379 -0.010280 1 0 0 0 0 0 0 329947
-0.001658 0.005650 0.151013 1.050699 -0.833814 -2.404391 -0.010312 1 0 0 0 0 0 0 330950
-0.001741 0.005653 0.150800 1.147472 -0.958017 -2.058033 -0.010343 1 0 0 0 0 0 0 331950
-0.001821 0.005641 0.150610 1.132771 -0.782973 -2.313785 -0.010374 1 0 0 0 0 0 0 332948
-0.001906 0.005643 0.150421 1.208121 -0.946314 -2.321428 -0.010405 1 0 0 0 0 0 0 333948
-0.001971 0.005646 0.150223 0.954709 -0.987109 -2.201394 -0.010437 1 0 0 0 0 0 0 334950
-0.002048 0.005655 0.150029 1.107676 -1.073718 -2.227692 -0.010468 1 0 0 0 0 0 0 335951
-0.002108 0.005663 0.149829 0.912453 -1.057036 -2.132398 -0.010499 1 0 0 0 0 0 0 336949
-0.002177 0.005653 0.149644 1.010984 -0.834853 -2.301525 -0.010530 1 0 0 0 0 0 0 337950
-0.002217 0.005667 0.149456 0.651292 -1.133339 -2.252969 -0.010561 1 0 0 0 0 0 0 338921
-0.002281 0.005682 0.149265 0.948981 -1.171029 -2.207233 -0.010593 1 0 0 0 0 0 0 339949
-0.002335 0.005691 0.149065 0.846573 -1.113127 -2.070749 -0.010624 1 0 0 0 0 0 0 340941
-0.002384 0.005700 0.148888 0.782063 -1.094066 -2.328450 -0.010655 1 0 0 0 0 0 0 341943
-0.002430 0.005706 0.148693 0.741240 -1.068398 -2.117800 -0.010688 1 0 0 0 0 0 0 343000
-0.002497 0.005716 0.148499 1.028667 -1.126158 -2.086909 -0.010720 1 0 0 0 0 0 0 344011
-0.002530 0.005720 0.148315 0.609048 -1.042861 -2.203891 -0.010750 1 0 0 0 0 0 0 344996
-0.002591 0.005729 0.148126 0.941460 -1.109917 -2.116906 -0.010782 1 0 0 0 0 0 0 346012
-0.002626 0.005752 0.147933 0.653426 -1.311765 -2.058491 -0.010813 1 0 0 0 0 0 0 346996
-0.002682 0.005750 0.147750 0.895524 -1.003510 -2.148422 -0.010843 1 0 0 0 0 0 0 347941
-0.002731 0.005752 0.147577 0.848805 -1.028977 -2.293210 -0.010873 1 0 0 0 0 0 0 348931
-0.002761 0.005772 0.147392 0.590915 -1.265298 -2.116074 -0.010905 1 0 0 0 0 0 0 349940
-0.002797 0.005785 0.147219 0.660635 -1.205144 -2.244766 -0.010936 1 0 0 0 0 0 0 350931
-0.002853 0.005777 0.147042 0.926467 -0.935015 -2.199046 -0.010967 1 0 0 0 0 0 0 351940
-0.002886 0.005792 0.146854 0.658737 -1.203078 -2.028338 -0.010998 1 0 0 0 0 0 0 352931
-0.002924 0.005802 0.146680 0.706818 -1.177297 -2.169655 -0.011030 1 0 0 0 0 0 0 353941
-0.002948 0.005826 0.146492 0.530886 -1.352326 -1.998059 -0.011061 1 0 0 0 0 0 0 354931
-0.002981 0.005841 0.146318 0.644863 -1.259616 -2.131882 -0.011093 1 0 0 0 0 0 0 355941
-0.003018 0.005849 0.146121 0.712539 -1.177964 -1.845117 -0.011123 1 0 0 0 0 0 0 356931
-0.003043 0.005874 0.145951 0.555547 -1.376154 -2.140804 -0.011155 1 0 0 0 0 0 0 357940
-0.003092 0.005872 0.145775 0.872048 -1.056901 -2.071803 -0.011186 1 0 0 0 0 0 0 358941
-0.003115 0.005868 0.145597 0.565599 -1.008210 -2.019244 -0.011217 1 0 0 0 0 0 0 359931
-0.003154 0.005890 0.145414 0.750736 -1.335685 -1.948907 -0.011249 1 0 0 0 0 0 0 360941
-0.003171 0.005898 0.145233 0.497359 -1.199675 -1.937286 -0.011281 1 0 0 0 0 0 0 361963
-0.003217 0.005888 0.145052 0.844780 -0.951019 -1.913689 -0.011311 1 0 0 0 0 0 0 362943
-0.003246 0.005902 0.144887 0.656564 -1.247205 -2.113758 -0.011343 1 0 0 0 0 0 0 363955
-0.003280 0.005911 0.144694 0.719937 -1.200615 -1.736824 -0.011374 1 0 0 0 0 0 0 364937
-0.003302 0.005934 0.144524 0.579877 -1.401271 -1.992099 -0.011405 1 0 0 0 0 0 0 365934
-0.003350 0.005932 0.144346 0.903187 -1.085122 -1.900282 -0.011437 1 0 0 0 0 0 0 366951
-0.003372 0.005928 0.144166 0.603526 -1.036906 -1.838715 -0.011468 1 0 0 0 0 0 0 367954
-0.003404 0.005928 0.143993 0.708521 -1.093202 -1.903175 -0.011499 1 0 0 0 0 0 0 368955
-0.003418 0.005926 0.143815 0.488384 -1.060944 -1.820818 -0.011529 1 0 0 0 0 0 0 369922
-0.003430 0.005944 0.143650 0.446512 -1.327083 -1.983241 -0.011562 1 0 0 0 0 0 0 370950
-0.003434 0.005950 0.143475 0.336793 -1.202570 -1.837898 -0.011593 1 0 0 0 0 0 0 371948
-0.003434 0.005950 0.143296 0.274743 -1.117517 -1.744935 -0.011624 1 0 0 0 0 0 0 372949
-0.003455 0.005952 0.143122 0.542739 -1.142695 -1.796065 -0.011655 1 0 0 0 0 0 0 373954
-0.003457 0.005930 0.142953 0.328696 -0.826494 -1.849333 -0.011686 1 0 0 0 0 0 0 374947
-0.003501 0.005925 0.142764 0.849933 -1.017876 -1.567545 -0.011717 1 0 0 0 0 0 0 375922
-0.003499 0.005916 0.142598 0.313885 -0.986487 -1.818778 -0.011749 1 0 0 0 0 0 0 376946
-0.003518 0.005914 0.142430 0.543017 -1.071557 -1.792619 -0.011780 1 0 0 0 0 0 0 377947
-0.003532 0.005930 0.142241 0.492852 -1.323971 -1.507434 -0.011812 1 0 0 0 0 0 0 378949
-0.003560 0.005940 0.142063 0.672638 -1.280528 -1.599549 -0.011843 1 0 0 0 0 0 0 379948
-0.003565 0.005922 0.141893 0.406572 -0.907193 -1.680694 -0.011874 1 0 0 0 0 0 0 380948
-0.003594 0.005935 0.141711 0.693613 -1.281366 -1.524082 -0.011905 1 0 0 0 0 0 0 381947
-0.003601 0.005919 0.141538 0.427543 -0.931808 -1.608721 -0.011937 1 0 0 0 0 0 0 382949
-0.003609 0.005929 0.141375 0.425618 -1.248661 -1.724262 -0.011968 1 0 0 0 0 0 0 383946
-0.003610 0.005931 0.141199 0.342888 -1.173668 -1.542078 -0.011999 1 0 0 0 0 0 0 384948
-0.003609 0.005929 0.141017 0.295471 -1.116214 -1.432010 -0.012030 1 0 0 0 0 0 0 385947
-0.003629 0.005930 0.140842 0.567933 -1.155513 -1.477084 -0.012062 1 0 0 0 0 0 0 386949
-0.003636 0.005927 0.140660 0.439793 -1.113808 -1.382247 -0.012093 1 0 0 0 0 0 0 387948
-0.003660 0.005928 0.140484 0.645799 -1.156925 -1.426019 -0.012124 1 0 0 0 0 0 0 388947
-0.003670 0.005925 0.140302 0.482465 -1.116786 -1.329401 -0.012155 1 0 0 0 0 0 0 389947
-0.003673 0.005922 0.140146 0.390404 -1.112207 -1.636916 -0.012187 1 0 0 0 0 0 0 390950
-0.003673 0.005917 0.139972 0.324126 -1.087043 -1.409204 -0.012218 1 0 0 0 0 0 0 391950
-0.003692 0.005917 0.139799 0.586358 -1.144721 -1.377453 -0.012249 1 0 0 0 0 0 0 392949
-0.003700 0.005913 0.139617 0.455355 -1.113499 -1.247714 -0.012280 1 0 0 0 0 0 0 393948
-0.003717 0.005893 0.139452 0.580524 -0.900486 -1.424221 -0.012312 1 0 0 0 0 0 0 394949
-0.003746 0.005885 0.139282 0.739969 -1.031123 -1.357064 -0.012343 1 0 0 0 0 0 0 395947
-0.003758 0.005878 0.139102 0.539687 -1.054162 -1.193408 -0.012374 1 0 0 0 0 0 0 396947
-0.003768 0.005892 0.138935 0.507402 -1.345282 -1.328809 -0.012405 1 0 0 0 0 0 0 397948
-0.003771 0.005896 0.138756 0.402851 -1.238351 -1.158854 -0.012437 1 0 0 0 0 0 0 398949
-0.003786 0.005880 0.138591 0.558581 -0.970654 -1.310345 -0.012468 1 0 0 0 0 0 0 399947
-0.003798 0.005890 0.138430 0.536062 -1.283728 -1.351666 -0.012499 1 0 0 0 0 0 0 400947
-0.003795 0.005871 0.138264 0.343645 -0.947244 -1.269613 -0.012530 1 0 0 0 0 0 0 401947
-0.003799 0.005880 0.138102 0.400861 -1.268693 -1.296982 -0.012564 1 0 0 0 0 0 0 403019
-0.003820 0.005885 0.137933 0.642678 -1.268624 -1.178256 -0.012594 1 0 0 0 0 0 0 404003
-0.003849 0.005890 0.137760 0.789116 -1.255587 -1.103843 -0.012626 1 0 0 0 0 0 0 405016
-0.003841 0.005885 0.137599 0.302619 -1.134710 -1.216482 -0.012658 1 0 0 0 0 0 0 406025
-0.003856 0.005884 0.137430 0.564208 -1.175540 -1.100837 -0.012689 1 0 0 0 0 0 0 407025
-0.003862 0.005881 0.137277 0.475568 -1.162157 -1.295136 -0.012720 1 0 0 0 0 0 0 408016
-0.003869 0.005897 0.137121 0.483429 -1.407047 -1.233639 -0.012751 1 0 0 0 0 0 0 409013
-0.003886 0.005887 0.136964 0.614046 -1.090659 -1.208638 -0.012782 1 0 0 0 0 0 0 410012
-0.003892 0.005879 0.136817 0.497840 -1.098027 -1.307634 -0.012814 1 0 0 0 0 0 0 411016
-0.003900 0.005893 0.136662 0.496715 -1.373943 -1.195340 -0.012845 1 0 0 0 0 0 0 412014
-0.003916 0.005881 0.136506 0.623603 -1.077170 -1.149123 -0.012876 1 0 0 0 0 0 0 413015
-0.003923 0.005873 0.136359 0.506487 -1.094386 -1.239939 -0.012907 1 0 0 0 0 0 0 414012
-0.003930 0.005886 0.136204 0.504743 -1.374518 -1.123774 -0.012939 1 0 0 0 0 0 0 415015
-0.003932 0.005890 0.136057 0.435762 -1.290911 -1.199201 -0.012970 1 0 0 0 0 0 0 416011
-0.003931 0.005890 0.135913 0.393086 -1.225885 -1.227593 -0.013001 1 0 0 0 0 0 0 416998
-0.003944 0.005871 0.135761 0.565332 -0.981770 -1.102289 -0.013032 1 0 0 0 0 0 0 418015
-0.003926 0.005854 0.135607 0.191764 -0.980253 -1.037884 -0.013063 1 0 0 0 0 0 0 419000
-0.003938 0.005848 0.135468 0.531961 -1.127382 -1.221005 -0.013095 1 0 0 0 0 0 0 420013
-0.003947 0.005862 0.135316 0.542934 -1.400600 -1.038172 -0.013126 1 0 0 0 0 0 0 420998
-0.003950 0.005867 0.135170 0.460503 -1.309279 -1.078514 -0.013157 1 0 0 0 0 0 0 422010
-0.003949 0.005866 0.135027 0.409460 -1.240320 -1.091806 -0.013188 1 0 0 0 0 0 0 422997
-0.003947 0.005863 0.134884 0.382634 -1.203890 -1.083723 -0.013220 1 0 0 0 0 0 0 424013
-0.003944 0.005859 0.134741 0.368949 -1.186004 -1.066027 -0.013251 1 0 0 0 0 0 0 425009
-0.003940 0.005855 0.134599 0.362049 -1.177713 -1.044442 -0.013282 1 0 0 0 0 0 0 425994
-0.003958 0.005855 0.134465 0.644494 -1.241976 -1.134310 -0.013313 1 0 0 0 0 0 0 427011
-0.003965 0.005852 0.134326 0.530213 -1.212964 -1.053569 -0.013344 1 0 0 0 0 0 0 427994
-0.003966 0.005848 0.134184 0.448725 -1.194273 -0.998010 -0.013376 1 0 0 0 0 0 0 429008
-0.003986 0.005848 0.134051 0.691227 -1.253144 -1.073654 -0.013407 1 0 0 0 0 0 0 429994
-0.003994 0.005846 0.133912 0.557639 -1.221769 -0.987124 -0.013438 1 0 0 0 0 0 0 431006
-0.003990 0.005822 0.133782 0.391984 -0.949761 -1.080295 -0.013467 1 0 0 0 0 0 0 431930
-0.003993 0.005829 0.133662 0.464017 -1.310062 -1.204083 -0.013499 1 0 0 0 0 0 0 432938
-0.003992 0.005829 0.133528 0.421923 -1.267126 -1.010301 -0.013530 1 0 0 0 0 0 0 433939
-0.004006 0.005812 0.133408 0.605654 -1.043380 -1.164409 -0.013561 1 0 0 0 0 0 0 434930
-0.004010 0.005800 0.133274 0.507937 -1.090288 -0.969640 -0.013592 1 0 0 0 0 0 0 435938
-0.004010 0.005792 0.133135 0.443010 -1.133336 -0.856481 -0.013623 1 0 0 0 0 0 0 436930
-0.004029 0.005790 0.133002 0.693474 -1.226052 -0.909357 -0.013655 1 0 0 0 0 0 0 437937
-0.004030 0.005767 0.132874 0.491926 -0.961832 -0.964887 -0.013686 1 0 0 0 0 0 0 438937
-0.004050 0.005758 0.132745 0.713604 -1.112574 -0.938539 -0.013717 1 0 0 0 0 0 0 439929
-0.004044 0.005766 0.132617 0.387195 -1.356137 -0.924214 -0.013748 1 0 0 0 0 0 0 440929
-0.004032 0.005748 0.132491 0.294466 -1.042429 -0.931445 -0.013780 1 0 0 0 0 0 0 441930
-0.004046 0.005741 0.132363 0.609744 -1.156004 -0.884504 -0.013811 1 0 0 0 0 0 0 442938
-0.004050 0.005734 0.132225 0.525048 -1.174491 -0.734591 -0.013842 1 0 0 0 0 0 0 443929
-0.004071 0.005733 0.132093 0.742308 -1.249900 -0.764827 -0.013874 1 0 0 0 0 0 0 444962
-0.004079 0.005730 0.131954 0.597596 -1.227273 -0.656994 -0.013905 1 0 0 0 0 0 0 445939
-0.004082 0.005727 0.131842 0.520638 -1.235263 -0.985073 -0.013936 1 0 0 0 0 0 0 446937
-0.004081 0.005722 0.131710 0.457412 -1.212763 -0.740378 -0.013967 1 0 0 0 0 0 0 447923
-0.004094 0.005703 0.131591 0.635167 -1.022890 -0.864864 -0.013999 1 0 0 0 0 0 0 448940
-0.004093 0.005672 0.131469 0.464148 -0.838534 -0.807199 -0.014030 1 0 0 0 0 0 0 449949
-0.004110 0.005658 0.131342 0.706056 -1.050460 -0.723687 -0.014062 1 0 0 0 0 0 0 450962
-0.004097 0.005645 0.131226 0.322780 -1.078211 -0.839537 -0.014093 1 0 0 0 0 0 0 451945
-0.004109 0.005640 0.131101 0.616210 -1.192521 -0.719571 -0.014124 1 0 0 0 0 0 0 452944
-0.004093 0.005631 0.130986 0.276171 -1.152234 -0.811684 -0.014154 1 0 0 0 0 0 0 453917
-0.004089 0.005644 0.130871 0.404714 -1.434254 -0.810321 -0.014186 1 0 0 0 0 0 0 454935
-0.004100 0.005633 0.130759 0.614517 -1.159344 -0.819407 -0.014218 1 0 0 0 0 0 0 455945
-0.004124 0.005630 0.130635 0.808507 -1.224850 -0.658448 -0.014249 1 0 0 0 0 0 0 456946
-0.004128 0.005606 0.130511 0.568694 -0.968554 -0.606457 -0.014280 1 0 0 0 0 0 0 457945
-0.004129 0.005593 0.130404 0.506661 -1.078629 -0.818893 -0.014311 1 0 0 0 0 0 0 458945
-0.004147 0.005588 0.130283 0.736827 -1.197666 -0.628377 -0.014343 1 0 0 0 0 0 0 459953
-0.004148 0.005564 0.130160 0.533909 -0.955641 -0.554695 -0.014374 1 0 0 0 0 0 0 460940
-0.004162 0.005535 0.130044 0.678625 -0.869170 -0.628908 -0.014405 1 0 0 0 0 0 0 461949
-0.004167 0.005519 0.129940 0.590550 -1.027740 -0.784231 -0.014436 1 0 0 0 0 0 0 462946
-0.004167 0.005508 0.129811 0.508096 -1.101827 -0.445194 -0.014468 1 0 0 0 0 0 0 463946
-0.004180 0.005485 0.129693 0.673973 -0.965916 -0.533345 -0.014498 1 0 0 0 0 0 0 464926
-0.004199 0.005457 0.129580 0.777977 -0.876523 -0.575213 -0.014530 1 0 0 0 0 0 0 465943
-0.004208 0.005442 0.129477 0.648762 -1.028142 -0.709568 -0.014561 1 0 0 0 0 0 0 466946
-0.004209 0.005431 0.129348 0.543632 -1.098630 -0.360540 -0.014593 1 0 0 0 0 0 0 467946
-0.004222 0.005409 0.129231 0.697672 -0.961589 -0.445242 -0.014624 1 0 0 0 0 0 0 468944
-0.004242 0.005381 0.129117 0.795717 -0.871642 -0.485346 -0.014655 1 0 0 0 0 0 0 469943
-0.004229 0.005361 0.129005 0.388015 -0.955877 -0.503110 -0.014686 1 0 0 0 0 0 0 470947
-0.004235 0.005334 0.128894 0.595082 -0.875950 -0.482976 -0.014718 1 0 0 0 0 0 0 471946
-0.004251 0.005304 0.128782 0.742166 -0.821889 -0.460206 -0.014749 1 0 0 0 0 0 0 472945
-0.004258 0.005287 0.128680 0.638935 -0.991475 -0.568749 -0.014780 1 0 0 0 0 0 0 473944
-0.004252 0.005257 0.128563 0.476042 -0.828162 -0.362060 -0.014812 1 0 0 0 0 0 0 474952
-0.004262 0.005225 0.128450 0.660897 -0.788310 -0.363020 -0.014843 1 0 0 0 0 0 0 475947
-0.004266 0.005208 0.128347 0.598646 -0.969323 -0.489793 -0.014874 1 0 0 0 0 0 0 476945
-0.004280 0.005183 0.128239 0.732997 -0.878684 -0.406530 -0.014905 1 0 0 0 0 0 0 477945
-0.004299 0.005153 0.128129 0.820566 -0.814525 -0.349844 -0.014936 1 0 0 0 0 0 0 478946
-0.004308 0.005137 0.128027 0.687007 -0.977913 -0.445343 -0.014968 1 0 0 0 0 0 0 479945
-0.004324 0.005112 0.127919 0.783284 -0.878924 -0.348900 -0.014999 1 0 0 0 0 0 0 480944
-0.004331 0.005098 0.127819 0.669678 -1.009357 -0.419481 -0.015030 1 0 0 0 0 0 0 481945
-0.004367 0.005080 0.127720 1.051330 -0.959077 -0.429332 -0.015061 1 0 0 0 0 0 0 482946
-0.004383 0.005068 0.127623 0.836596 -1.053274 -0.435412 -0.015093 1 0 0 0 0 0 0 483944
-0.004398 0.005028 0.127528 0.800070 -0.672426 -0.448316 -0.015124 1 0 0 0 0 0 0 484944
-0.004404 0.005006 0.127432 0.678934 -0.872949 -0.421519 -0.015155 1 0 0 0 0 0 0 485942
-0.004405 0.004993 0.127336 0.608675 -1.013062 -0.397687 -0.015188 1 0 0 0 0 0 0 487004
-0.004412 0.004952 0.127242 0.683777 -0.648468 -0.397229 -0.015220 1 0 0 0 0 0 0 488011
-0.004414 0.004929 0.127146 0.622834 -0.855725 -0.365597 -0.015251 1 0 0 0 0 0 0 489019
-0.004434 0.004921 0.127059 0.855749 -1.064722 -0.456717 -0.015282 1 0 0 0 0 0 0 490012
-0.004436 0.004897 0.126978 0.658268 -0.872572 -0.527672 -0.015314 1 0 0 0 0 0 0 491014
-0.004436 0.004883 0.126888 0.595916 -0.983779 -0.394002 -0.015345 1 0 0 0 0 0 0 492007
-0.004428 0.004856 0.126805 0.500882 -0.821640 -0.472014 -0.015376 1 0 0 0 0 0 0 493013
-0.004443 0.004846 0.126723 0.786110 -1.020707 -0.467001 -0.015407 1 0 0 0 0 0 0 494010
-0.004443 0.004820 0.126643 0.624363 -0.843317 -0.488943 -0.015439 1 0 0 0 0 0 0 495014
-0.004442 0.004806 0.126553 0.581216 -0.964000 -0.335842 -0.015470 1 0 0 0 0 0 0 496009
-0.004454 0.004783 0.126480 0.767989 -0.872992 -0.523922 -0.015501 1 0 0 0 0 0 0 497011
-0.004458 0.004770 0.126392 0.679608 -0.981842 -0.337580 -0.015532 1 0 0 0 0 0 0 498010
-0.004473 0.004748 0.126319 0.822502 -0.880312 -0.504206 -0.015563 1 0 0 0 0 0 0 498999
-0.004479 0.004735 0.126232 0.710614 -0.983618 -0.308983 -0.015595 1 0 0 0 0 0 0 500009
-0.004481 0.004729 0.126169 0.662541 -1.075293 -0.606793 -0.015625 1 0 0 0 0 0 0 500994
-0.004475 0.004705 0.126097 0.542130 -0.859846 -0.494285 -0.015657 1 0 0 0 0 0 0 502009
-0.004490 0.004696 0.126018 0.813596 -1.030138 -0.385367 -0.015688 1 0 0 0 0 0 0 502996
-0.004477 0.004686 0.125950 0.469426 -1.036027 -0.499995 -0.015717 1 0 0 0 0 0 0 503937
-0.004483 0.004666 0.125885 0.692494 -0.898843 -0.532549 -0.015748 1 0 0 0 0 0 0 504928
-0.004465 0.004650 0.125822 0.397214 -0.943473 -0.552841 -0.015780 1 0 0 0 0 0 0 505936
-0.004469 0.004627 0.125758 0.653256 -0.846591 -0.536535 -0.015811 1 0 0 0 0 0 0 506928
-0.004471 0.004615 0.125704 0.646561 -0.979155 -0.655564 -0.015842 1 0 0 0 0 0 0 507935
-0.004469 0.004607 0.125623 0.605123 -1.041507 -0.298634 -0.015873 1 0 0 0 0 0 0 508929
-0.004468 0.004602 0.125564 0.609582 -1.098930 -0.524468 -0.015905 1 0 0 0 0 0 0 509936
-0.004480 0.004584 0.125501 0.787896 -0.932263 -0.500798 -0.015936 1 0 0 0 0 0 0 510928
-0.004485 0.004575 0.125448 0.720674 -1.022378 -0.609085 -0.015967 1 0 0 0 0 0 0 511936
-0.004500 0.004555 0.125388 0.847424 -0.889159 -0.518966 -0.015998 1 0 0 0 0 0 0 512927
-0.004487 0.004539 0.125326 0.484637 -0.933124 -0.482886 -0.016030 1 0 0 0 0 0 0 513936
-0.004480 0.004531 0.125273 0.526394 -1.031179 -0.579949 -0.016061 1 0 0 0 0 0 0 514928
-0.004489 0.004511 0.125213 0.745377 -0.892720 -0.484866 -0.016092 1 0 0 0 0 0 0 515928
-0.004492 0.004501 0.125161 0.702160 -0.998009 -0.565100 -0.016124 1 0 0 0 0 0 0 516937
-0.004488 0.004477 0.125123 0.595191 -0.828683 -0.753693 -0.016155 1 0 0 0 0 0 0 517927
-0.004498 0.004449 0.125068 0.775021 -0.760502 -0.544814 -0.016186 1 0 0 0 0 0 0 518937
-0.004482 0.004430 0.125009 0.449439 -0.857765 -0.451220 -0.016218 1 0 0 0 0 0 0 519942
-0.004474 0.004419 0.124957 0.510954 -0.985051 -0.526243 -0.016249 1 0 0 0 0 0 0 520943
-0.004469 0.004413 0.124907 0.562769 -1.055915 -0.558364 -0.016280 1 0 0 0 0 0 0 521945
-0.004473 0.004377 0.124860 0.698583 -0.660279 -0.582378 -0.016311 1 0 0 0 0 0 0 522927
-0.004475 0.004358 0.124812 0.670992 -0.844477 -0.568776 -0.016342 1 0 0 0 0 0 0 523936
-0.004475 0.004348 0.124765 0.648142 -0.975541 -0.555897 -0.016374 1 0 0 0 0 0 0 524940
-0.004474 0.004342 0.124717 0.636212 -1.045681 -0.544574 -0.016405 1 0 0 0 0 0 0 525930
-0.004480 0.004305 0.124670 0.738417 -0.650525 -0.551375 -0.016437 1 0 0 0 0 0 0 526948
-0.004483 0.004286 0.124622 0.694299 -0.834566 -0.531613 -0.016468 1 0 0 0 0 0 0 527940
-0.004478 0.004258 0.124586 0.594816 -0.727375 -0.670003 -0.016499 1 0 0 0 0 0 0 528943
-0.004474 0.004243 0.124542 0.602440 -0.886534 -0.577263 -0.016530 1 0 0 0 0 0 0 529942
-0.004451 0.004230 0.124487 0.346382 -0.924732 -0.404910 -0.016561 1 0 0 0 0 0 0 530946
-0.004434 0.004205 0.124447 0.389986 -0.768068 -0.593252 -0.016593 1 0 0 0 0 0 0 531943
-0.004424 0.004191 0.124403 0.492745 -0.903844 -0.528935 -0.016624 1 0 0 0 0 0 0 532944
-0.004427 0.004151 0.124357 0.661160 -0.564131 -0.503360 -0.016655 1 0 0 0 0 0 0 533943
-0.004427 0.004130 0.124310 0.651942 -0.777681 -0.471217 -0.016687 1 0 0 0 0 0 0 534951
-0.004421 0.004101 0.124273 0.570251 -0.685624 -0.604573 -0.016718 1 0 0 0 0 0 0 535945
-0.004437 0.004090 0.124239 0.853684 -0.916790 -0.629338 -0.016748 1 0 0 0 0 0 0 536916
-0.004439 0.004066 0.124207 0.697126 -0.759149 -0.665780 -0.016780 1 0 0 0 0 0 0 537941
-0.004451 0.004039 0.124154 0.831308 -0.694640 -0.387827 -0.016811 1 0 0 0 0 0 0 538944
-0.004452 0.004006 0.124116 0.683839 -0.619138 -0.540590 -0.016843 1 0 0 0 0 0 0 539942
-0.004446 0.003971 0.124083 0.584577 -0.570905 -0.616804 -0.016874 1 0 0 0 0 0 0 540943
-0.004442 0.003953 0.124041 0.598684 -0.779165 -0.489612 -0.016905 1 0 0 0 0 0 0 541925
-0.004434 0.003925 0.124006 0.546278 -0.670930 -0.575342 -0.016936 1 0 0 0 0 0 0 542944
-0.004428 0.003910 0.123963 0.579704 -0.828534 -0.462541 -0.016967 1 0 0 0 0 0 0 543938
-0.004420 0.003884 0.123928 0.536284 -0.692682 -0.554328 -0.016999 1 0 0 0 0 0 0 544943
-0.004409 0.003852 0.123896 0.505709 -0.598218 -0.596519 -0.017030 1 0 0 0 0 0 0 545943
-0.004402 0.003835 0.123854 0.556242 -0.782144 -0.456146 -0.017061 1 0 0 0 0 0 0 546945
-0.004406 0.003793 0.123809 0.697140 -0.470150 -0.398907 -0.017093 1 0 0 0 0 0 0 547943
-0.004407 0.003772 0.123762 0.675403 -0.696631 -0.356500 -0.017124 1 0 0 0 0 0 0 548942
-0.004421 0.003747 0.123735 0.853629 -0.675304 -0.605123 -0.017155 1 0 0 0 0 0 0 549943
-0.004422 0.003716 0.123706 0.695247 -0.581130 -0.598649 -0.017186 1 0 0 0 0 0 0 550945
-0.004421 0.003699 0.123664 0.659084 -0.760233 -0.430653 -0.017218 1 0 0 0 0 0 0 551942
-0.004415 0.003672 0.123630 0.580047 -0.637026 -0.499907 -0.017249 1 0 0 0 0 0 0 552941
-0.004425 0.003645 0.123608 0.797424 -0.613403 -0.653595 -0.017280 1 0 0 0 0 0 0 553943
-0.004429 0.003630 0.123569 0.735697 -0.774750 -0.447440 -0.017311 1 0 0 0 0 0 0 554943
-0.004425 0.003604 0.123535 0.623529 -0.637987 -0.493386 -0.017343 1 0 0 0 0 0 0 555943
-0.004416 0.003572 0.123504 0.557099 -0.543184 -0.517704 -0.017374 1 0 0 0 0 0 0 556942
-0.004426 0.003542 0.123482 0.786626 -0.553046 -0.643297 -0.017405 1 0 0 0 0 0 0 557942
-0.004411 0.003523 0.123466 0.490114 -0.686013 -0.716487 -0.017436 1 0 0 0 0 0 0 558943
-0.004402 0.003512 0.123429 0.537572 -0.811634 -0.453537 -0.017468 1 0 0 0 0 0 0 559940
-0.004411 0.003493 0.123405 0.782466 -0.709993 -0.596440 -0.017498 1 0 0 0 0 0 0 560930
-0.004410 0.003464 0.123377 0.662812 -0.574081 -0.548884 -0.017530 1 0 0 0 0 0 0 561940
-0.004402 0.003431 0.123348 0.578738 -0.494391 -0.518047 -0.017561 1 0 0 0 0 0 0 562946
-0.004412 0.003401 0.123327 0.798431 -0.513584 -0.621945 -0.017593 1 0 0 0 0 0 0 563941
-0.004416 0.003385 0.123289 0.739773 -0.699288 -0.396615 -0.017624 1 0 0 0 0 0 0 564940
-0.004418 0.003377 0.123275 0.720787 -0.828747 -0.694532 -0.017655 1 0 0 0 0 0 0 565942
-0.004413 0.003354 0.123250 0.616202 -0.640319 -0.579622 -0.017686 1 0 0 0 0 0 0 566944
-0.004404 0.003324 0.123222 0.555716 -0.518431 -0.512499 -0.017718 1 0 0 0 0 0 0 567943
-0.004400 0.003309 0.123212 0.615667 -0.705031 -0.741625 -0.017749 1 0 0 0 0 0 0 568940
-0.004391 0.003283 0.123189 0.559980 -0.567456 -0.589448 -0.017780 1 0 0 0 0 0 0 569942
-0.004400 0.003255 0.123170 0.789832 -0.537206 -0.628397 -0.017810 1 0 0 0 0 0 0 570913
-0.004385 0.003237 0.123155 0.495707 -0.648548 -0.668498 -0.017842 1 0 0 0 0 0 0 571940
-0.004391 0.003214 0.123139 0.740372 -0.589877 -0.665150 -0.017873 1 0 0 0 0 0 0 572926
-0.004374 0.003198 0.123124 0.468215 -0.672311 -0.679147 -0.017905 1 0 0 0 0 0 0 573940
-0.004379 0.003176 0.123108 0.725498 -0.598028 -0.665376 -0.017936 1 0 0 0 0 0 0 574927
-0.004362 0.003160 0.123093 0.460061 -0.672524 -0.675518 -0.017967 1 0 0 0 0 0 0 575925
-0.004366 0.003138 0.123078 0.720707 -0.594370 -0.660385 -0.017999 1 0 0 0 0 0 0 576934
-0.004349 0.003122 0.123063 0.457144 -0.666881 -0.670013 -0.018030 1 0 0 0 0 0 0 577934
-0.004354 0.003100 0.123047 0.718500 -0.587742 -0.654653 -0.018061 1 0 0 0 0 0 0 578924
-0.004336 0.003085 0.123032 0.455465 -0.659720 -0.664199 -0.018092 1 0 0 0 0 0 0 579934
-0.004341 0.003063 0.123017 0.716941 -0.580323 -0.648781 -0.018123 1 0 0 0 0 0 0 580924
-0.004344 0.003052 0.123011 0.718111 -0.715688 -0.779439 -0.018155 1 0 0 0 0 0 0 581934
-0.004338 0.003028 0.122989 0.613010 -0.547256 -0.579182 -0.018186 1 0 0 0 0 0 0 582924
-0.004336 0.003016 0.122982 0.643325 -0.690260 -0.740277 -0.018217 1 0 0 0 0 0 0 583933
-0.004315 0.003005 0.122970 0.400316 -0.719721 -0.700308 -0.018249 1 0 0 0 0 0 0 584934
-0.004318 0.002986 0.122955 0.686156 -0.604531 -0.656041 -0.018280 1 0 0 0 0 0 0 585925
-0.004319 0.002976 0.122950 0.701449 -0.720544 -0.775484 -0.018311 1 0 0 0 0 0 0 586932
-0.004313 0.002952 0.122928 0.603841 -0.542644 -0.570745 -0.018342 1 0 0 0 0 0 0 587925
-0.004311 0.002941 0.122921 0.637881 -0.680613 -0.730538 -0.018374 1 0 0 0 0 0 0 588932
-0.004290 0.002930 0.122909 0.396900 -0.707644 -0.689873 -0.018405 1 0 0 0 0 0 0 589924
-0.004279 0.002925 0.122905 0.510685 -0.780410 -0.785553 -0.018436 1 0 0 0 0 0 0 590933
-0.004267 0.002904 0.122884 0.498993 -0.569868 -0.569631 -0.018468 1 0 0 0 0 0 0 591943
-0.004262 0.002893 0.122876 0.579564 -0.690255 -0.725394 -0.018499 1 0 0 0 0 0 0 592936
-0.004272 0.002874 0.122863 0.798869 -0.582891 -0.664481 -0.018530 1 0 0 0 0 0 0 593932
-0.004258 0.002859 0.122849 0.495238 -0.635690 -0.647814 -0.018561 1 0 0 0 0 0 0 594924
-0.004251 0.002852 0.122844 0.561194 -0.735613 -0.762508 -0.018593 1 0 0 0 0 0 0 595944
-0.004241 0.002830 0.122823 0.523730 -0.540092 -0.553903 -0.018623 1 0 0 0 0 0 0 596924
-0.004236 0.002819 0.122815 0.591074 -0.667809 -0.712708 -0.018655 1 0 0 0 0 0 0 597941
-0.004234 0.002813 0.122812 0.630866 -0.753107 -0.793097 -0.018686 1 0 0 0 0 0 0 598946
-0.004226 0.002792 0.122792 0.560157 -0.545704 -0.562492 -0.018718 1 0 0 0 0 0 0 599942
-0.004222 0.002781 0.122784 0.608993 -0.666964 -0.712618 -0.018748 1 0 0 0 0 0 0 600910
-0.004220 0.002776 0.122782 0.639551 -0.749123 -0.789893 -0.018780 1 0 0 0 0 0 0 601940
-0.004213 0.002754 0.122761 0.564292 -0.540291 -0.557951 -0.018811 1 0 0 0 0 0 0 602936
-0.004209 0.002744 0.122754 0.610829 -0.660707 -0.707809 -0.018842 1 0 0 0 0 0 0 603940
-0.004188 0.002734 0.122742 0.376971 -0.679125 -0.662838 -0.018874 1 0 0 0 0 0 0 604940
-0.004190 0.002715 0.122727 0.666355 -0.558597 -0.616859 -0.018905 1 0 0 0 0 0 0 605948
-0.004192 0.002705 0.122722 0.683670 -0.671196 -0.736102 -0.018936 1 0 0 0 0 0 0 606945
-0.004173 0.002696 0.122711 0.414976 -0.681010 -0.670479 -0.018968 1 0 0 0 0 0 0 607943
-0.004177 0.002677 0.122697 0.685039 -0.555882 -0.616236 -0.018999 1 0 0 0 0 0 0 608938
-0.004179 0.002668 0.122691 0.692647 -0.666135 -0.732513 -0.019030 1 0 0 0 0 0 0 609942
-0.004173 0.002644 0.122670 0.591809 -0.486243 -0.524983 -0.019061 1 0 0 0 0 0 0 610942
-0.004170 0.002633 0.122662 0.623596 -0.621967 -0.684998 -0.019093 1 0 0 0 0 0 0 611940
-0.004169 0.002627 0.122660 0.645249 -0.711314 -0.765784 -0.019124 1 0 0 0 0 0 0 612939
-0.004169 0.002624 0.122659 0.656130 -0.758181 -0.797565 -0.019155 1 0 0 0 0 0 0 613940
-0.004162 0.002604 0.122638 0.571259 -0.530577 -0.546667 -0.019186 1 0 0 0 0 0 0 614941
-0.004159 0.002594 0.122631 0.612993 -0.640929 -0.690188 -0.019218 1 0 0 0 0 0 0 615940
-0.004170 0.002575 0.122618 0.812494 -0.529176 -0.624053 -0.019249 1 0 0 0 0 0 0 616940
-0.004176 0.002565 0.122614 0.763000 -0.642410 -0.727696 -0.019280 1 0 0 0 0 0 0 617941
-0.004159 0.002556 0.122603 0.459208 -0.652413 -0.655409 -0.019311 1 0 0 0 0 0 0 618942
-0.004151 0.002551 0.122599 0.538673 -0.715838 -0.739550 -0.019343 1 0 0 0 0 0 0 619940
-0.004160 0.002535 0.122587 0.772955 -0.564859 -0.640020 -0.019374 1 0 0 0 0 0 0 620938
-0.004145 0.002522 0.122574 0.480139 -0.593911 -0.608163 -0.019405 1 0 0 0 0 0 0 621930
-0.004151 0.002502 0.122558 0.723354 -0.493121 -0.576832 -0.019436 1 0 0 0 0 0 0 622940
-0.004154 0.002491 0.122553 0.716021 -0.616315 -0.702643 -0.019468 1 0 0 0 0 0 0 623941
-0.004155 0.002486 0.122551 0.697926 -0.694732 -0.761586 -0.019499 1 0 0 0 0 0 0 624940
-0.004136 0.002479 0.122541 0.424462 -0.672736 -0.661988 -0.019530 1 0 0 0 0 0 0 625938
-0.004140 0.002462 0.122527 0.693039 -0.530588 -0.594244 -0.019561 1 0 0 0 0 0 0 626941
-0.004142 0.002453 0.122522 0.700539 -0.631666 -0.706033 -0.019592 1 0 0 0 0 0 0 627940
-0.004143 0.002449 0.122520 0.690212 -0.698962 -0.759866 -0.019624 1 0 0 0 0 0 0 628940
-0.004137 0.002428 0.122500 0.593066 -0.483362 -0.516997 -0.019655 1 0 0 0 0 0 0 629940
-0.004134 0.002417 0.122492 0.628289 -0.599038 -0.664121 -0.019686 1 0 0 0 0 0 0 630941
-0.004133 0.002412 0.122490 0.651976 -0.678303 -0.740144 -0.019717 1 0 0 0 0 0 0 631926
-0.004132 0.002410 0.122489 0.663962 -0.720176 -0.770176 -0.019749 1 0 0 0 0 0 0 632939
-0.004125 0.002389 0.122469 0.579736 -0.490657 -0.517536 -0.019780 1 0 0 0 0 0 0 633938
-0.004122 0.002380 0.122462 0.621646 -0.599139 -0.661257 -0.019811 1 0 0 0 0 0 0 634942
-0.004121 0.002375 0.122459 0.648755 -0.674842 -0.736069 -0.019842 1 0 0 0 0 0 0 635940
-0.004133 0.002358 0.122448 0.834643 -0.526932 -0.624102 -0.019874 1 0 0 0 0 0 0 636939
-0.004139 0.002350 0.122444 0.778710 -0.619826 -0.709859 -0.019905 1 0 0 0 0 0 0 637941
-0.004123 0.002341 0.122433 0.472347 -0.619779 -0.630564 -0.019936 1 0 0 0 0 0 0 638946
-0.004115 0.002337 0.122429 0.550097 -0.677888 -0.712488 -0.019967 1 0 0 0 0 0 0 639938
-0.004111 0.002335 0.122428 0.611071 -0.712570 -0.753134 -0.019998 1 0 0 0 0 0 0 640920
-0.004122 0.002320 0.122417 0.815894 -0.542873 -0.627773 -0.020030 1 0 0 0 0 0 0 641939
-0.004127 0.002312 0.122413 0.769853 -0.624690 -0.708751 -0.020061 1 0 0 0 0 0 0 642940
-0.004110 0.002304 0.122402 0.468558 -0.619141 -0.627602 -0.020092 1 0 0 0 0 0 0 643933
-0.004102 0.002300 0.122398 0.548810 -0.674475 -0.708969 -0.020124 1 0 0 0 0 0 0 644932
-0.004111 0.002283 0.122386 0.783129 -0.519925 -0.607685 -0.020154 1 0 0 0 0 0 0 645923
-0.004116 0.002275 0.122382 0.753638 -0.609650 -0.698327 -0.020188 1 0 0 0 0 0 0 647002
-0.004118 0.002271 0.122381 0.723104 -0.670856 -0.743630 -0.020219 1 0 0 0 0 0 0 647988
-0.004132 0.002255 0.122370 0.878218 -0.515601 -0.619835 -0.020251 1 0 0 0 0 0 0 649000
-0.004139 0.002247 0.122366 0.807034 -0.604522 -0.701500 -0.020281 1 0 0 0 0 0 0 649985
-0.004123 0.002239 0.122355 0.493211 -0.602587 -0.620571 -0.020313 1 0 0 0 0 0 0 651000
-0.004115 0.002235 0.122351 0.567090 -0.659586 -0.702020 -0.020344 1 0 0 0 0 0 0 651987
-0.004125 0.002218 0.122339 0.798114 -0.506055 -0.600527 -0.020376 1 0 0 0 0 0 0 652997
-0.004129 0.002210 0.122335 0.767030 -0.595966 -0.691161 -0.020406 1 0 0 0 0 0 0 653986
-0.004132 0.002206 0.122333 0.735773 -0.657350 -0.736522 -0.020438 1 0 0 0 0 0 0 655000
-0.004113 0.002200 0.122324 0.456111 -0.627053 -0.631383 -0.020469 1 0 0 0 0 0 0 655986
-0.004104 0.002196 0.122320 0.548736 -0.668574 -0.703251 -0.020501 1 0 0 0 0 0 0 657002
-0.004100 0.002195 0.122319 0.617398 -0.694871 -0.740182 -0.020531 1 0 0 0 0 0 0 657986
-0.004097 0.002194 0.122319 0.653990 -0.708874 -0.755066 -0.020563 1 0 0 0 0 0 0 658990
-0.004109 0.002180 0.122308 0.844728 -0.528657 -0.619053 -0.020592 1 0 0 0 0 0 0 659930
-0.004115 0.002172 0.122304 0.791860 -0.604862 -0.696481 -0.020623 1 0 0 0 0 0 0 660922
-0.004118 0.002169 0.122303 0.749692 -0.659393 -0.737064 -0.020655 1 0 0 0 0 0 0 661931
-0.004120 0.002167 0.122302 0.727012 -0.688554 -0.753365 -0.020686 1 0 0 0 0 0 0 662922
-0.004114 0.002147 0.122282 0.625396 -0.453356 -0.494543 -0.020717 1 0 0 0 0 0 0 663930
-0.004111 0.002138 0.122275 0.658596 -0.557929 -0.636873 -0.020748 1 0 0 0 0 0 0 664922
-0.004110 0.002133 0.122272 0.681420 -0.631690 -0.711177 -0.020780 1 0 0 0 0 0 0 665931
-0.004110 0.002131 0.122272 0.692970 -0.670755 -0.740458 -0.020811 1 0 0 0 0 0 0 666921
-0.004109 0.002129 0.122271 0.698891 -0.690842 -0.751769 -0.020842 1 0 0 0 0 0 0 667922
-0.004109 0.002129 0.122271 0.702241 -0.701377 -0.756527 -0.020873 1 0 0 0 0 0 0 668929
-0.004122 0.002114 0.122260 0.876247 -0.519614 -0.616599 -0.020904 1 0 0 0 0 0 0 669920
-0.004129 0.002107 0.122257 0.815219 -0.594838 -0.692835 -0.020936 1 0 0 0 0 0 0 670944
-0.004132 0.002104 0.122255 0.768960 -0.648857 -0.732944 -0.020967 1 0 0 0 0 0 0 671931
-0.004134 0.002102 0.122255 0.744261 -0.677772 -0.749098 -0.020999 1 0 0 0 0 0 0 672935
-0.004134 0.002101 0.122255 0.732036 -0.692787 -0.755629 -0.021029 1 0 0 0 0 0 0 673921
-0.004128 0.002082 0.122235 0.635877 -0.450596 -0.492921 -0.021061 1 0 0 0 0 0 0 674947
-0.004125 0.002073 0.122228 0.672075 -0.551511 -0.634203 -0.021096 1 0 0 0 0 0 0 676058
-0.004124 0.002068 0.122225 0.696201 -0.623237 -0.707939 -0.021124 1 0 0 0 0 0 0 676942
-0.004123 0.002066 0.122224 0.708496 -0.661372 -0.737048 -0.021155 1 0 0 0 0 0 0 677938
-0.004123 0.002064 0.122224 0.714763 -0.680948 -0.748246 -0.021185 1 0 0 0 0 0 0 678913
-0.004123 0.002064 0.122224 0.718324 -0.691250 -0.752977 -0.021217 1 0 0 0 0 0 0 679938
-0.004123 0.002064 0.122224 0.720561 -0.696878 -0.755353 -0.021249 1 0 0 0 0 0 0 680936
-0.004123 0.002063 0.122224 0.722191 -0.700197 -0.756916 -0.021280 1 0 0 0 0 0 0 681937
-0.004130 0.002031 0.122224 0.826474 -0.274536 -0.764010 -0.021311 1 0 0 0 0 0 0 682939
-0.004134 0.002015 0.122224 0.788739 -0.437347 -0.761989 -0.021342 1 0 0 0 0 0 0 683939
-0.004136 0.002007 0.122224 0.761577 -0.556942 -0.761718 -0.021378 1 0 0 0 0 0 0 685071
-0.004137 0.002003 0.122224 0.747600 -0.620929 -0.762266 -0.021409 1 0 0 0 0 0 0 686066
-0.004138 0.002001 0.122224 0.741069 -0.653798 -0.763196 -0.021440 1 0 0 0 0 0 0 687068
-0.004138 0.002000 0.122224 0.738205 -0.670656 -0.764101 -0.021468 1 0 0 0 0 0 0 687943
-0.004131 0.001981 0.122205 0.646749 -0.429576 -0.498909 -0.021499 1 0 0 0 0 0 0 688936
-0.004128 0.001971 0.122197 0.685418 -0.530690 -0.639653 -0.021534 1 0 0 0 0 0 0 690063
-0.004127 0.001967 0.122195 0.710918 -0.602659 -0.713329 -0.021565 1 0 0 0 0 0 0 691063
-0.004126 0.001964 0.122194 0.723819 -0.640837 -0.742360 -0.021596 1 0 0 0 0 0 0 692061
-0.004126 0.001963 0.122194 0.730445 -0.660443 -0.753544 -0.021627 1 0 0 0 0 0 0 693058
-0.004139 0.001949 0.122183 0.905830 -0.483415 -0.615333 -0.021659 1 0 0 0 0 0 0 694055
-0.004145 0.001941 0.122179 0.845707 -0.560467 -0.692506 -0.021689 1 0 0 0 0 0 0 695035
-0.004148 0.001938 0.122178 0.800005 -0.615412 -0.733010 -0.021721 1 0 0 0 0 0 0 696063
-0.004150 0.001936 0.122177 0.775527 -0.644742 -0.749240 -0.021753 1 0 0 0 0 0 0 697062
-0.004164 0.001921 0.122166 0.935093 -0.472733 -0.612777 -0.021784 1 0 0 0 0 0 0 698062
-0.004171 0.001914 0.122163 0.867124 -0.552222 -0.690695 -0.021815 1 0 0 0 0 0 0 699064
-0.004174 0.001910 0.122161 0.817441 -0.608337 -0.731428 -0.021846 1 0 0 0 0 0 0 700063
-0.004171 0.001890 0.122172 0.722113 -0.397434 -0.895851 -0.021878 1 0 0 0 0 0 0 701064
-0.004169 0.001880 0.122176 0.732439 -0.502485 -0.824671 -0.021905 1 0 0 0 0 0 0 701938
-0.004181 0.001861 0.122166 0.917100 -0.390090 -0.644287 -0.021939 1 0 0 0 0 0 0 703042
-0.004167 0.001847 0.122154 0.600661 -0.438952 -0.582014 -0.021971 1 0 0 0 0 0 0 704062
-0.004161 0.001840 0.122149 0.659041 -0.535688 -0.681421 -0.022003 1 0 0 0 0 0 0 705062
-0.004158 0.001836 0.122148 0.708664 -0.591063 -0.729264 -0.022034 1 0 0 0 0 0 0 706061
-0.004169 0.001821 0.122136 0.906944 -0.432576 -0.604714 -0.022065 1 0 0 0 0 0 0 707063
-0.004175 0.001813 0.122132 0.858475 -0.518505 -0.687137 -0.022095 1 0 0 0 0 0 0 708033
-0.004178 0.001809 0.122131 0.818414 -0.577730 -0.729391 -0.022124 1 0 0 0 0 0 0 708936
-0.004179 0.001807 0.122130 0.796958 -0.609329 -0.746407 -0.022159 1 0 0 0 0 0 0 710055
-0.004193 0.001792 0.122120 0.957881 -0.438682 -0.609785 -0.022193 1 0 0 0 0 0 0 711144
-0.004195 0.001767 0.122127 0.821824 -0.277295 -0.835780 -0.022224 1 0 0 0 0 0 0 712134
-0.004195 0.001754 0.122129 0.796111 -0.423281 -0.799145 -0.022255 1 0 0 0 0 0 0 713135
-0.004209 0.001733 0.122119 0.960391 -0.332788 -0.631623 -0.022286 1 0 0 0 0 0 0 714131
-0.004215 0.001723 0.122116 0.895947 -0.454904 -0.697772 -0.022314 1 0 0 0 0 0 0 715017
-0.004219 0.001718 0.122115 0.848459 -0.532695 -0.734413 -0.022348 1 0 0 0 0 0 0 716105
-0.004221 0.001716 0.122114 0.823172 -0.573468 -0.749273 -0.022380 1 0 0 0 0 0 0 717134
-0.004215 0.001696 0.122094 0.719585 -0.344958 -0.487911 -0.022411 1 0 0 0 0 0 0 718133
-0.004212 0.001686 0.122087 0.752412 -0.451046 -0.630628 -0.022442 1 0 0 0 0 0 0 719130
-0.004206 0.001663 0.122096 0.706055 -0.284139 -0.852650 -0.022473 1 0 0 0 0 0 0 720129
-0.004215 0.001638 0.122088 0.912301 -0.226653 -0.660647 -0.022504 1 0 0 0 0 0 0 721106
-0.004220 0.001625 0.122085 0.875218 -0.384330 -0.706999 -0.022535 1 0 0 0 0 0 0 722104
-0.004222 0.001618 0.122084 0.842138 -0.481804 -0.735416 -0.022566 1 0 0 0 0 0 0 723108
-0.004224 0.001615 0.122084 0.824277 -0.532635 -0.747247 -0.022598 1 0 0 0 0 0 0 724102
-0.004237 0.001600 0.122073 0.986802 -0.371915 -0.608104 -0.022629 1 0 0 0 0 0 0 725095
-0.004244 0.001592 0.122069 0.920826 -0.456098 -0.685785 -0.022657 1 0 0 0 0 0 0 726003
-0.004248 0.001588 0.122068 0.872382 -0.514626 -0.726631 -0.022692 1 0 0 0 0 0 0 727112
-0.004262 0.001572 0.122056 1.017651 -0.359070 -0.598687 -0.022723 1 0 0 0 0 0 0 728110
-0.004245 0.001542 0.122054 0.611485 -0.141733 -0.704338 -0.022755 1 0 0 0 0 0 0 729126
-0.004236 0.001526 0.122053 0.682333 -0.315384 -0.733867 -0.022781 1 0 0 0 0 0 0 729985
-0.004232 0.001519 0.122053 0.745520 -0.430820 -0.744352 -0.022815 1 0 0 0 0 0 0 731059
-0.004230 0.001515 0.122053 0.780212 -0.491662 -0.748627 -0.022846 1 0 0 0 0 0 0 732044
-0.004241 0.001499 0.122042 0.969470 -0.336254 -0.606408 -0.022877 1 0 0 0 0 0 0 733053
-0.004247 0.001491 0.122038 0.917177 -0.422900 -0.683320 -0.022908 1 0 0 0 0 0 0 734044
-0.004251 0.001487 0.122037 0.875419 -0.482544 -0.723745 -0.022939 1 0 0 0 0 0 0 735044
-0.004252 0.001485 0.122037 0.852974 -0.514163 -0.739927 -0.022971 1 0 0 0 0 0 0 736053
-0.004266 0.001470 0.122026 1.012960 -0.344002 -0.601861 -0.023002 1 0 0 0 0 0 0 737044
-0.004273 0.001463 0.122022 0.946058 -0.423161 -0.680364 -0.023034 1 0 0 0 0 0 0 738053
-0.004276 0.001459 0.122020 0.896960 -0.479032 -0.721345 -0.023064 1 0 0 0 0 0 0 739044
-0.004273 0.001439 0.122031 0.801782 -0.266761 -0.884798 -0.023096 1 0 0 0 0 0 0 740053
-0.004264 0.001411 0.122014 0.720849 -0.123367 -0.545893 -0.023127 1 0 0 0 0 0 0 741045
-0.004260 0.001396 0.122009 0.772664 -0.292508 -0.649207 -0.023158 1 0 0 0 0 0 0 742044
-0.004258 0.001389 0.122007 0.806051 -0.400822 -0.708537 -0.023190 1 0 0 0 0 0 0 743046
-0.004257 0.001386 0.122006 0.823215 -0.457445 -0.732322 -0.023221 1 0 0 0 0 0 0 744053
-0.004269 0.001370 0.121995 1.003005 -0.299971 -0.596741 -0.023252 1 0 0 0 0 0 0 745044
-0.004276 0.001362 0.121991 0.946143 -0.385200 -0.676347 -0.023284 1 0 0 0 0 0 0 746052
-0.004279 0.001358 0.121990 0.902043 -0.444074 -0.717725 -0.023315 1 0 0 0 0 0 0 747045
-0.004281 0.001357 0.121989 0.878419 -0.475306 -0.734229 -0.023346 1 0 0 0 0 0 0 748054
-0.004282 0.001356 0.121989 0.866811 -0.491350 -0.740838 -0.023378 1 0 0 0 0 0 0 749072
-0.004262 0.001350 0.121980 0.598958 -0.437339 -0.619911 -0.023408 1 0 0 0 0 0 0 750049
-0.004253 0.001348 0.121976 0.697263 -0.465741 -0.686293 -0.023440 1 0 0 0 0 0 0 751046
-0.004261 0.001333 0.121964 0.939735 -0.299266 -0.576222 -0.023471 1 0 0 0 0 0 0 752057
-0.004265 0.001325 0.121960 0.916093 -0.380256 -0.665947 -0.023502 1 0 0 0 0 0 0 753049
-0.004267 0.001321 0.121959 0.888704 -0.437039 -0.711020 -0.023534 1 0 0 0 0 0 0 754067
-0.004269 0.001320 0.121958 0.873403 -0.467192 -0.728793 -0.023565 1 0 0 0 0 0 0 755064
-0.004282 0.001305 0.121947 1.036711 -0.296544 -0.590697 -0.023595 1 0 0 0 0 0 0 756032
-0.004269 0.001293 0.121934 0.709335 -0.312636 -0.545625 -0.023627 1 0 0 0 0 0 0 757031
-0.004258 0.001269 0.121940 0.692457 -0.149564 -0.798205 -0.023659 1 0 0 0 0 0 0 758063
-0.004252 0.001257 0.121942 0.762348 -0.286302 -0.771516 -0.023690 1 0 0 0 0 0 0 759063
-0.004249 0.001251 0.121943 0.806497 -0.377034 -0.751183 -0.023721 1 0 0 0 0 0 0 760061
-0.004248 0.001247 0.121943 0.830301 -0.425013 -0.743526 -0.023752 1 0 0 0 0 0 0 761060
-0.004247 0.001246 0.121944 0.842983 -0.449556 -0.741335 -0.023783 1 0 0 0 0 0 0 762051
-0.004240 0.001227 0.121923 0.758471 -0.213835 -0.471791 -0.023815 1 0 0 0 0 0 0 763069
-0.004236 0.001217 0.121916 0.801184 -0.314510 -0.613036 -0.023846 1 0 0 0 0 0 0 764064
-0.004235 0.001212 0.121914 0.828804 -0.386274 -0.686958 -0.023878 1 0 0 0 0 0 0 765064
-0.004234 0.001210 0.121913 0.842772 -0.424331 -0.715964 -0.023909 1 0 0 0 0 0 0 766061
-0.004234 0.001209 0.121913 0.849948 -0.443774 -0.727044 -0.023940 1 0 0 0 0 0 0 767061
-0.004246 0.001194 0.121902 1.024752 -0.267789 -0.586221 -0.023971 1 0 0 0 0 0 0 768058
-0.004233 0.001182 0.121889 0.703349 -0.281025 -0.540066 -0.024002 1 0 0 0 0 0 0 769054
-0.004227 0.001177 0.121884 0.758371 -0.358722 -0.645716 -0.024033 1 0 0 0 0 0 0 770031
-0.004224 0.001174 0.121882 0.806198 -0.404554 -0.695709 -0.024065 1 0 0 0 0 0 0 771060
-0.004222 0.001172 0.121882 0.831990 -0.428262 -0.715120 -0.024096 1 0 0 0 0 0 0 772061
-0.004222 0.001171 0.121882 0.845360 -0.440433 -0.722690 -0.024128 1 0 0 0 0 0 0 773060
-0.004202 0.001166 0.121872 0.590269 -0.384581 -0.601607 -0.024159 1 0 0 0 0 0 0 774061
-0.004192 0.001164 0.121869 0.694452 -0.411745 -0.668224 -0.024189 1 0 0 0 0 0 0 775032
-0.004187 0.001163 0.121868 0.768962 -0.430827 -0.703209 -0.024221 1 0 0 0 0 0 0 776056
-0.004184 0.001162 0.121867 0.808470 -0.441069 -0.717214 -0.024252 1 0 0 0 0 0 0 777058
-0.004183 0.001162 0.121867 0.828782 -0.446503 -0.722855 -0.024283 1 0 0 0 0 0 0 778051
-0.004176 0.001143 0.121847 0.748155 -0.201346 -0.455500 -0.024315 1 0 0 0 0 0 0 779062
-0.004172 0.001134 0.121840 0.792471 -0.296876 -0.597885 -0.024346 1 0 0 0 0 0 0 780060
-0.004171 0.001129 0.121837 0.820851 -0.366068 -0.672205 -0.024378 1 0 0 0 0 0 0 781060
-0.004170 0.001127 0.121836 0.835216 -0.402841 -0.701300 -0.024409 1 0 0 0 0 0 0 782058
-0.004170 0.001126 0.121836 0.842564 -0.421639 -0.712387 -0.024440 1 0 0 0 0 0 0 783061
-0.004150 0.001121 0.121827 0.584508 -0.369127 -0.592231 -0.024470 1 0 0 0 0 0 0 784030
-0.004140 0.001118 0.121823 0.686992 -0.397889 -0.659421 -0.024502 1 0 0 0 0 0 0 785029
-0.004148 0.001103 0.121811 0.931464 -0.231844 -0.549096 -0.024534 1 0 0 0 0 0 0 786060
-0.004152 0.001095 0.121807 0.908939 -0.312434 -0.639020 -0.024564 1 0 0 0 0 0 0 787031
-0.004155 0.001092 0.121806 0.882143 -0.368986 -0.684091 -0.024596 1 0 0 0 0 0 0 788042
-0.004136 0.001085 0.121796 0.605107 -0.336890 -0.577082 -0.024627 1 0 0 0 0 0 0 789058
-0.004127 0.001082 0.121792 0.697604 -0.375887 -0.649056 -0.024658 1 0 0 0 0 0 0 790046
-0.004123 0.001080 0.121791 0.766101 -0.400860 -0.685919 -0.024690 1 0 0 0 0 0 0 791064
-0.004120 0.001079 0.121791 0.802571 -0.414045 -0.700558 -0.024721 1 0 0 0 0 0 0 792057
-0.004119 0.001079 0.121791 0.821363 -0.420915 -0.706400 -0.024752 1 0 0 0 0 0 0 793060
-0.004099 0.001074 0.121781 0.569265 -0.362493 -0.584131 -0.024784 1 0 0 0 0 0 0 794058
-0.004089 0.001072 0.121778 0.674512 -0.388210 -0.650755 -0.024815 1 0 0 0 0 0 0 795060
-0.004097 0.001057 0.121766 0.920363 -0.220661 -0.540135 -0.024846 1 0 0 0 0 0 0 796058
-0.004101 0.001049 0.121762 0.898554 -0.300415 -0.630008 -0.024877 1 0 0 0 0 0 0 797059
-0.004103 0.001046 0.121760 0.872106 -0.356505 -0.675014 -0.024909 1 0 0 0 0 0 0 798059
-0.004085 0.001039 0.121750 0.595350 -0.324212 -0.567661 -0.024939 1 0 0 0 0 0 0 799030
-0.004076 0.001036 0.121747 0.687788 -0.363052 -0.639765 -0.024971 1 0 0 0 0 0 0 800059
-0.004071 0.001034 0.121746 0.756196 -0.387906 -0.676611 -0.025002 1 0 0 0 0 0 0 801045
-0.004069 0.001033 0.121745 0.792645 -0.401043 -0.691260 -0.025034 1 0 0 0 0 0 0 802052
-0.004068 0.001033 0.121745 0.811448 -0.407900 -0.697131 -0.025067 1 0 0 0 0 0 0 803111
-0.004048 0.001028 0.121736 0.559491 -0.349514 -0.574576 -0.025098 1 0 0 0 0 0 0 804119
-0.004038 0.001026 0.121732 0.664524 -0.375146 -0.641286 -0.025129 1 0 0 0 0 0 0 805107
-0.004033 0.001025 0.121731 0.739384 -0.393423 -0.676266 -0.025161 1 0 0 0 0 0 0 806120
-0.004043 0.001010 0.121720 0.949985 -0.217401 -0.544591 -0.025191 1 0 0 0 0 0 0 807107
-0.004049 0.001003 0.121716 0.908831 -0.292367 -0.626073 -0.025223 1 0 0 0 0 0 0 808121
-0.004032 0.000995 0.121705 0.610900 -0.284025 -0.542711 -0.025254 1 0 0 0 0 0 0 809106
-0.004024 0.000991 0.121701 0.690762 -0.336107 -0.624574 -0.025285 1 0 0 0 0 0 0 810107
-0.004020 0.000989 0.121700 0.752610 -0.367726 -0.664994 -0.025317 1 0 0 0 0 0 0 811120
-0.004018 0.000988 0.121700 0.785667 -0.384209 -0.680856 -0.025348 1 0 0 0 0 0 0 812106
-0.004017 0.000987 0.121699 0.802711 -0.392711 -0.687111 -0.025379 1 0 0 0 0 0 0 813121
-0.004016 0.000987 0.121699 0.811662 -0.397192 -0.689855 -0.025410 1 0 0 0 0 0 0 814106
-0.003996 0.000982 0.121690 0.554911 -0.337656 -0.565874 -0.025440 1 0 0 0 0 0 0 815055
-0.003987 0.000980 0.121687 0.657333 -0.362627 -0.632289 -0.025471 1 0 0 0 0 0 0 816042
-0.003982 0.000979 0.121686 0.730850 -0.380570 -0.667168 -0.025502 1 0 0 0 0 0 0 817050
-0.003980 0.000978 0.121685 0.769833 -0.390212 -0.681068 -0.025533 1 0 0 0 0 0 0 818041
-0.003978 0.000978 0.121685 0.789866 -0.395296 -0.686620 -0.025565 1 0 0 0 0 0 0 819052
-0.003971 0.000959 0.121665 0.709775 -0.150259 -0.417798 -0.025596 1 0 0 0 0 0 0 820042
-0.003968 0.000950 0.121658 0.753353 -0.245031 -0.560571 -0.025627 1 0 0 0 0 0 0 821050
-0.003966 0.000945 0.121655 0.781346 -0.313816 -0.634974 -0.025658 1 0 0 0 0 0 0 822041
-0.003965 0.000943 0.121654 0.795506 -0.350393 -0.664032 -0.025690 1 0 0 0 0 0 0 823050
-0.003965 0.000942 0.121654 0.802710 -0.369032 -0.675012 -0.025721 1 0 0 0 0 0 0 824042
-0.003945 0.000937 0.121644 0.545165 -0.316650 -0.553702 -0.025752 1 0 0 0 0 0 0 825049
-0.003936 0.000934 0.121641 0.646889 -0.345079 -0.621262 -0.025783 1 0 0 0 0 0 0 826051
-0.003931 0.000933 0.121640 0.720023 -0.364728 -0.656530 -0.025815 1 0 0 0 0 0 0 827062
-0.003941 0.000918 0.121629 0.929836 -0.189449 -0.524764 -0.025845 1 0 0 0 0 0 0 828032
-0.003947 0.000911 0.121625 0.888223 -0.264526 -0.606233 -0.025877 1 0 0 0 0 0 0 829031
-0.003930 0.000903 0.121614 0.590391 -0.256351 -0.522296 -0.025908 1 0 0 0 0 0 0 830051
-0.003922 0.000899 0.121610 0.669810 -0.308328 -0.604341 -0.025939 1 0 0 0 0 0 0 831042
-0.003918 0.000897 0.121609 0.731407 -0.339880 -0.644804 -0.025971 1 0 0 0 0 0 0 832052
-0.003916 0.000896 0.121608 0.764311 -0.356318 -0.660647 -0.026002 1 0 0 0 0 0 0 833043
-0.003915 0.000895 0.121608 0.781275 -0.364776 -0.666861 -0.026034 1 0 0 0 0 0 0 834057
-0.003914 0.000895 0.121608 0.790144 -0.369211 -0.669555 -0.026064 1 0 0 0 0 0 0 835034
-0.003894 0.000890 0.121599 0.533676 -0.309776 -0.545057 -0.026096 1 0 0 0 0 0 0 836055
-0.003885 0.000888 0.121595 0.635743 -0.334573 -0.611661 -0.026127 1 0 0 0 0 0 0 837057
-0.003893 0.000873 0.121583 0.880118 -0.166679 -0.500748 -0.026159 1 0 0 0 0 0 0 838060
-0.003897 0.000866 0.121579 0.857550 -0.245790 -0.590614 -0.026192 1 0 0 0 0 0 0 839130
-0.003879 0.000857 0.121568 0.569419 -0.239664 -0.509404 -0.026223 1 0 0 0 0 0 0 840128
-0.003871 0.000853 0.121564 0.653413 -0.292576 -0.592564 -0.026254 1 0 0 0 0 0 0 841101
-0.003867 0.000851 0.121563 0.717279 -0.324573 -0.633442 -0.026285 1 0 0 0 0 0 0 842108
-0.003865 0.000850 0.121563 0.751355 -0.341259 -0.649440 -0.026318 1 0 0 0 0 0 0 843142
-0.003864 0.000850 0.121562 0.768830 -0.349825 -0.655676 -0.026349 1 0 0 0 0 0 0 844146
-0.003844 0.000845 0.121553 0.516717 -0.292455 -0.532085 -0.026379 1 0 0 0 0 0 0 845106
-0.003846 0.000828 0.121539 0.791851 -0.132517 -0.453322 -0.026410 1 0 0 0 0 0 0 846109
-0.003848 0.000820 0.121534 0.804621 -0.220228 -0.564393 -0.026442 1 0 0 0 0 0 0 847128
-0.003849 0.000816 0.121532 0.797190 -0.280703 -0.617708 -0.026473 1 0 0 0 0 0 0 848125
-0.003849 0.000814 0.121531 0.791904 -0.312674 -0.638291 -0.026504 1 0 0 0 0 0 0 849101
-0.003850 0.000813 0.121531 0.789299 -0.328980 -0.646162 -0.026535 1 0 0 0 0 0 0 850100
-0.003830 0.000808 0.121522 0.527186 -0.275546 -0.523060 -0.026566 1 0 0 0 0 0 0 851104
-0.003821 0.000806 0.121518 0.626036 -0.303182 -0.590426 -0.026597 1 0 0 0 0 0 0 852099
-0.003816 0.000804 0.121517 0.697671 -0.322412 -0.625615 -0.026629 1 0 0 0 0 0 0 853099
-0.003814 0.000804 0.121517 0.735723 -0.332713 -0.639582 -0.026661 1 0 0 0 0 0 0 854123
-0.003813 0.000803 0.121517 0.755205 -0.338057 -0.645077 -0.026691 1 0 0 0 0 0 0 855101
-0.003793 0.000799 0.121507 0.504252 -0.279154 -0.520966 -0.026722 1 0 0 0 0 0 0 856099
-0.003783 0.000796 0.121504 0.608619 -0.304051 -0.588137 -0.026755 1 0 0 0 0 0 0 857132
-0.003778 0.000795 0.121503 0.682983 -0.321901 -0.623241 -0.026786 1 0 0 0 0 0 0 858129
-0.003775 0.000795 0.121502 0.722377 -0.331481 -0.637166 -0.026817 1 0 0 0 0 0 0 859128
-0.003774 0.000794 0.121502 0.742529 -0.336505 -0.642642 -0.026848 1 0 0 0 0 0 0 860122
-0.003774 0.000794 0.121502 0.753019 -0.339188 -0.645064 -0.026880 1 0 0 0 0 0 0 861127
-0.003754 0.000789 0.121493 0.497628 -0.278963 -0.519690 -0.026910 1 0 0 0 0 0 0 862102
-0.003744 0.000787 0.121489 0.599642 -0.303170 -0.586513 -0.026941 1 0 0 0 0 0 0 863103
-0.003739 0.000786 0.121488 0.672823 -0.320666 -0.621514 -0.026973 1 0 0 0 0 0 0 864101
-0.003737 0.000785 0.121488 0.711614 -0.330075 -0.635379 -0.027004 1 0 0 0 0 0 0 865100
-0.003749 0.000771 0.121477 0.902764 -0.149279 -0.494906 -0.027035 1 0 0 0 0 0 0 866101
-0.003735 0.000760 0.121463 0.590663 -0.159463 -0.446356 -0.027066 1 0 0 0 0 0 0 867103
-0.003729 0.000754 0.121459 0.648199 -0.234786 -0.553005 -0.027098 1 0 0 0 0 0 0 868132
-0.003725 0.000751 0.121457 0.697066 -0.279373 -0.603220 -0.027130 1 0 0 0 0 0 0 869132
-0.003724 0.000750 0.121456 0.723351 -0.302423 -0.622560 -0.027161 1 0 0 0 0 0 0 870131
-0.003723 0.000749 0.121456 0.736868 -0.314187 -0.629938 -0.027192 1 0 0 0 0 0 0 871132
-0.003723 0.000749 0.121456 0.743970 -0.320223 -0.633005 -0.027223 1 0 0 0 0 0 0 872126
-0.003722 0.000748 0.121456 0.747929 -0.323432 -0.634551 -0.027254 1 0 0 0 0 0 0 873122
-0.003703 0.000744 0.121447 0.489425 -0.263516 -0.508591 -0.027286 1 0 0 0 0 0 0 874125
-0.003693 0.000741 0.121443 0.589639 -0.287759 -0.575401 -0.027317 1 0 0 0 0 0 0 875140
-0.003688 0.000740 0.121442 0.661864 -0.305280 -0.610376 -0.027348 1 0 0 0 0 0 0 876103
-0.003686 0.000740 0.121442 0.700204 -0.314696 -0.624243 -0.027379 1 0 0 0 0 0 0 877123
-0.003685 0.000739 0.121442 0.719817 -0.319616 -0.629685 -0.027411 1 0 0 0 0 0 0 878126
-0.003684 0.000739 0.121442 0.729993 -0.322238 -0.632062 -0.027441 1 0 0 0 0 0 0 879102
-0.003684 0.000739 0.121442 0.735482 -0.323735 -0.633359 -0.027472 1 0 0 0 0 0 0 880099
-0.003664 0.000735 0.121432 0.477799 -0.262977 -0.507126 -0.027504 1 0 0 0 0 0 0 881101
-0.003655 0.000732 0.121429 0.578310 -0.286782 -0.574011 -0.027537 1 0 0 0 0 0 0 882152
-0.003650 0.000731 0.121428 0.650674 -0.304076 -0.608996 -0.027567 1 0 0 0 0 0 0 883124
-0.003648 0.000731 0.121427 0.689047 -0.313357 -0.622830 -0.027598 1 0 0 0 0 0 0 884108
-0.003647 0.000730 0.121427 0.708707 -0.318216 -0.628284 -0.027629 1 0 0 0 0 0 0 885121
-0.003646 0.000730 0.121427 0.718868 -0.320819 -0.630653 -0.027660 1 0 0 0 0 0 0 886105
-0.003626 0.000725 0.121418 0.463539 -0.260610 -0.504588 -0.027690 1 0 0 0 0 0 0 887054
-0.003617 0.000723 0.121414 0.565063 -0.284636 -0.571606 -0.027721 1 0 0 0 0 0 0 888041
-0.003612 0.000722 0.121413 0.637968 -0.302052 -0.606692 -0.027752 1 0 0 0 0 0 0 889039
-0.003609 0.000721 0.121413 0.676587 -0.311415 -0.620578 -0.027783 1 0 0 0 0 0 0 890049
-0.003608 0.000721 0.121413 0.696351 -0.316297 -0.626009 -0.027814 1 0 0 0 0 0 0 891041
-0.003608 0.000721 0.121412 0.706585 -0.318911 -0.628394 -0.027846 1 0 0 0 0 0 0 892048
-0.003607 0.000721 0.121412 0.712096 -0.320402 -0.629680 -0.027877 1 0 0 0 0 0 0 893049
-0.003600 0.000702 0.121392 0.626030 -0.073844 -0.357093 -0.027908 1 0 0 0 0 0 0 894039
-0.003597 0.000693 0.121385 0.664824 -0.166674 -0.499907 -0.027940 1 0 0 0 0 0 0 895049
-0.003596 0.000689 0.121382 0.690360 -0.234461 -0.574246 -0.027971 1 0 0 0 0 0 0 896039
-0.003595 0.000686 0.121382 0.703322 -0.270518 -0.603150 -0.028002 1 0 0 0 0 0 0 897050
-0.003595 0.000685 0.121381 0.709872 -0.288870 -0.613968 -0.028033 1 0 0 0 0 0 0 898039
-0.003595 0.000685 0.121381 0.713412 -0.298225 -0.618237 -0.028065 1 0 0 0 0 0 0 899049
-0.003595 0.000684 0.121381 0.715537 -0.303065 -0.620173 -0.028096 1 0 0 0 0 0 0 900039
-0.003595 0.000684 0.121381 0.716987 -0.305652 -0.621319 -0.028127 1 0 0 0 0 0 0 901048
-0.003575 0.000680 0.121372 0.457419 -0.245484 -0.494527 -0.028158 1 0 0 0 0 0 0 902039
-0.003566 0.000677 0.121368 0.556569 -0.269439 -0.561503 -0.028189 1 0 0 0 0 0 0 903039
-0.003561 0.000676 0.121367 0.628258 -0.286794 -0.596548 -0.028220 1 0 0 0 0 0 0 904035
-0.003559 0.000676 0.121367 0.666298 -0.296129 -0.610415 -0.028252 1 0 0 0 0 0 0 905057
-0.003557 0.000675 0.121367 0.685750 -0.300996 -0.615834 -0.028284 1 0 0 0 0 0 0 906070
-0.003557 0.000675 0.121367 0.695769 -0.303572 -0.618161 -0.028314 1 0 0 0 0 0 0 907029
-0.003557 0.000675 0.121367 0.701200 -0.305045 -0.619447 -0.028346 1 0 0 0 0 0 0 908054
-0.003537 0.000671 0.121357 0.443688 -0.244322 -0.492543 -0.028378 1 0 0 0 0 0 0 909062
-0.003527 0.000668 0.121354 0.543699 -0.267955 -0.559581 -0.028408 1 0 0 0 0 0 0 910051
-0.003523 0.000667 0.121353 0.615822 -0.285174 -0.594668 -0.028440 1 0 0 0 0 0 0 911060
-0.003520 0.000667 0.121352 0.654050 -0.294426 -0.608527 -0.028471 1 0 0 0 0 0 0 912057
-0.003519 0.000666 0.121352 0.673589 -0.299239 -0.613929 -0.028502 1 0 0 0 0 0 0 913057
-0.003518 0.000666 0.121352 0.683683 -0.301801 -0.616276 -0.028534 1 0 0 0 0 0 0 914054
-0.003499 0.000661 0.121342 0.428561 -0.241643 -0.489577 -0.028565 1 0 0 0 0 0 0 915056
-0.003489 0.000659 0.121339 0.529616 -0.265533 -0.556804 -0.028595 1 0 0 0 0 0 0 916027
-0.003484 0.000658 0.121338 0.602284 -0.282886 -0.591968 -0.028627 1 0 0 0 0 0 0 917054
-0.003482 0.000657 0.121337 0.640730 -0.292178 -0.605839 -0.028658 1 0 0 0 0 0 0 918040
-0.003481 0.000657 0.121337 0.660405 -0.297025 -0.611264 -0.028690 1 0 0 0 0 0 0 919060
-0.003480 0.000657 0.121337 0.670571 -0.299605 -0.613614 -0.028721 1 0 0 0 0 0 0 920060
-0.003480 0.000657 0.121337 0.675997 -0.301059 -0.614864 -0.028753 1 0 0 0 0 0 0 921060
-0.003460 0.000652 0.121328 0.418595 -0.240358 -0.487589 -0.028784 1 0 0 0 0 0 0 922056
-0.003451 0.000650 0.121324 0.518403 -0.263946 -0.554765 -0.028815 1 0 0 0 0 0 0 923056
-0.003446 0.000649 0.121323 0.590383 -0.281129 -0.589887 -0.028846 1 0 0 0 0 0 0 924046
-0.003444 0.000648 0.121323 0.628531 -0.290353 -0.603765 -0.028877 1 0 0 0 0 0 0 925055
-0.003442 0.000648 0.121323 0.648021 -0.295153 -0.609157 -0.028909 1 0 0 0 0 0 0 926055
-0.003442 0.000648 0.121323 0.658070 -0.297715 -0.611491 -0.028940 1 0 0 0 0 0 0 927052
-0.003422 0.000643 0.121313 0.403037 -0.237557 -0.484436 -0.028971 1 0 0 0 0 0 0 928049
-0.003425 0.000627 0.121299 0.675725 -0.075490 -0.405785 -0.029001 1 0 0 0 0 0 0 929026
-0.003427 0.000619 0.121294 0.686715 -0.161691 -0.516694 -0.029034 1 0 0 0 0 0 0 930053
-0.003428 0.000615 0.121292 0.678460 -0.221396 -0.569805 -0.029065 1 0 0 0 0 0 0 931057
-0.003428 0.000613 0.121292 0.672742 -0.252966 -0.590212 -0.029096 1 0 0 0 0 0 0 932054
-0.003429 0.000612 0.121291 0.669853 -0.269043 -0.597910 -0.029127 1 0 0 0 0 0 0 933055
-0.003429 0.000612 0.121291 0.668639 -0.277226 -0.601036 -0.029158 1 0 0 0 0 0 0 934034
-0.003410 0.000607 0.121282 0.408015 -0.219935 -0.474157 -0.029190 1 0 0 0 0 0 0 935057
-0.003400 0.000604 0.121278 0.505963 -0.245131 -0.541633 -0.029221 1 0 0 0 0 0 0 936053
-0.003395 0.000603 0.121277 0.577000 -0.263095 -0.576873 -0.029252 1 0 0 0 0 0 0 937053
-0.003393 0.000603 0.121277 0.614651 -0.272714 -0.590760 -0.029284 1 0 0 0 0 0 0 938056
-0.003392 0.000602 0.121277 0.633887 -0.277700 -0.596151 -0.029315 1 0 0 0 0 0 0 939056
-0.003372 0.000598 0.121267 0.383521 -0.218812 -0.469883 -0.029346 1 0 0 0 0 0 0 940055
-0.003362 0.000595 0.121264 0.486454 -0.243195 -0.537716 -0.029377 1 0 0 0 0 0 0 941052
-0.003357 0.000594 0.121262 0.559950 -0.260746 -0.573076 -0.029409 1 0 0 0 0 0 0 942055
-0.003355 0.000594 0.121262 0.598848 -0.270139 -0.586992 -0.029439 1 0 0 0 0 0 0 943041
-0.003354 0.000593 0.121262 0.618680 -0.275029 -0.592410 -0.029471 1 0 0 0 0 0 0 944060
-0.003353 0.000593 0.121262 0.628888 -0.277602 -0.594710 -0.029502 1 0 0 0 0 0 0 945042
-0.003365 0.000579 0.121251 0.806284 -0.093117 -0.449855 -0.029533 1 0 0 0 0 0 0 946050
-0.003372 0.000572 0.121247 0.747826 -0.162760 -0.526357 -0.029565 1 0 0 0 0 0 0 947057
-0.003356 0.000564 0.121236 0.442823 -0.152203 -0.437544 -0.029596 1 0 0 0 0 0 0 948054
-0.003348 0.000560 0.121232 0.516349 -0.202230 -0.519862 -0.029627 1 0 0 0 0 0 0 949054
-0.003344 0.000558 0.121231 0.574813 -0.232737 -0.560405 -0.029659 1 0 0 0 0 0 0 950053
-0.003342 0.000557 0.121231 0.606098 -0.248621 -0.576157 -0.029690 1 0 0 0 0 0 0 951056
-0.003341 0.000557 0.121231 0.622078 -0.256724 -0.582154 -0.029720 1 0 0 0 0 0 0 952026
-0.003341 0.000557 0.121230 0.630382 -0.260925 -0.584701 -0.029752 1 0 0 0 0 0 0 953054
-0.003321 0.000552 0.121221 0.374685 -0.201677 -0.457113 -0.029784 1 0 0 0 0 0 0 954053
-0.003311 0.000550 0.121218 0.474691 -0.225759 -0.524674 -0.029815 1 0 0 0 0 0 0 955055
-0.003307 0.000548 0.121216 0.546726 -0.243171 -0.559933 -0.029846 1 0 0 0 0 0 0 956053
-0.003304 0.000548 0.121216 0.584863 -0.252501 -0.573809 -0.029877 1 0 0 0 0 0 0 957047
-0.003303 0.000548 0.121216 0.604313 -0.257320 -0.579153 -0.029908 1 0 0 0 0 0 0 958022
-0.003302 0.000547 0.121216 0.614388 -0.259893 -0.581499 -0.029942 1 0 0 0 0 0 0 959111
-0.003302 0.000547 0.121216 0.619687 -0.261306 -0.582689 -0.029973 1 0 0 0 0 0 0 960105
-0.003302 0.000547 0.121216 0.622675 -0.262151 -0.583506 -0.030004 1 0 0 0 0 0 0 961117
-0.003295 0.000529 0.121195 0.536391 -0.015311 -0.308959 -0.030035 1 0 0 0 0 0 0 962102
-0.003292 0.000520 0.121188 0.573524 -0.107182 -0.452066 -0.030067 1 0 0 0 0 0 0 963117
-0.003291 0.000515 0.121186 0.598233 -0.174459 -0.526460 -0.030098 1 0 0 0 0 0 0 964101
-0.003290 0.000513 0.121185 0.610746 -0.210262 -0.555292 -0.030129 1 0 0 0 0 0 0 965117
-0.003290 0.000512 0.121184 0.617029 -0.228469 -0.565989 -0.030160 1 0 0 0 0 0 0 966100
-0.003290 0.000511 0.121184 0.620397 -0.237710 -0.570173 -0.030192 1 0 0 0 0 0 0 967117
-0.003270 0.000506 0.121175 0.362282 -0.181015 -0.442845 -0.030223 1 0 0 0 0 0 0 968101
-0.003261 0.000504 0.121171 0.460859 -0.206284 -0.510697 -0.030254 1 0 0 0 0 0 0 969116
-0.003256 0.000503 0.121170 0.532119 -0.224262 -0.546052 -0.030285 1 0 0 0 0 0 0 970100
-0.003254 0.000502 0.121170 0.569864 -0.233872 -0.559910 -0.030315 1 0 0 0 0 0 0 971050
-0.003253 0.000502 0.121170 0.589096 -0.238824 -0.565253 -0.030346 1 0 0 0 0 0 0 972037
-0.003252 0.000502 0.121170 0.599010 -0.241421 -0.567523 -0.030377 1 0 0 0 0 0 0 973046
-0.003252 0.000502 0.121170 0.604259 -0.242856 -0.568713 -0.030408 1 0 0 0 0 0 0 974051
-0.003264 0.000488 0.121159 0.779283 -0.057781 -0.423235 -0.030439 1 0 0 0 0 0 0 975038
-0.003251 0.000476 0.121145 0.459586 -0.065460 -0.370236 -0.030471 1 0 0 0 0 0 0 976047
-0.003245 0.000471 0.121141 0.511409 -0.138851 -0.476929 -0.030502 1 0 0 0 0 0 0 977047
-0.003242 0.000468 0.121139 0.557346 -0.182452 -0.527123 -0.030533 1 0 0 0 0 0 0 978037
-0.003241 0.000466 0.121138 0.582094 -0.204992 -0.546330 -0.030565 1 0 0 0 0 0 0 979045
-0.003240 0.000466 0.121138 0.594771 -0.216433 -0.553534 -0.030596 1 0 0 0 0 0 0 980037
-0.003240 0.000465 0.121138 0.601346 -0.222262 -0.556442 -0.030627 1 0 0 0 0 0 0 981045
-0.003239 0.000465 0.121138 0.604921 -0.225299 -0.557834 -0.030658 1 0 0 0 0 0 0 982036
-0.003239 0.000465 0.121138 0.607009 -0.226919 -0.558692 -0.030690 1 0 0 0 0 0 0 983044
-0.003220 0.000460 0.121129 0.348379 -0.166469 -0.429919 -0.030721 1 0 0 0 0 0 0 984047
-0.003210 0.000458 0.121125 0.446473 -0.189761 -0.497440 -0.030752 1 0 0 0 0 0 0 985056
-0.003206 0.000457 0.121124 0.517499 -0.206740 -0.532683 -0.030784 1 0 0 0 0 0 0 986052
-0.003203 0.000456 0.121124 0.555114 -0.215844 -0.546506 -0.030815 1 0 0 0 0 0 0 987046
-0.003202 0.000456 0.121123 0.574299 -0.220545 -0.551824 -0.030846 1 0 0 0 0 0 0 988058
-0.003202 0.000456 0.121123 0.584134 -0.223002 -0.554058 -0.030877 1 0 0 0 0 0 0 989046
-0.003182 0.000451 0.121114 0.329460 -0.162986 -0.425608 -0.030909 1 0 0 0 0 0 0 990058
-0.003185 0.000435 0.121100 0.601531 -0.000543 -0.347012 -0.030939 1 0 0 0 0 0 0 991028
-0.003187 0.000427 0.121095 0.612021 -0.086036 -0.458005 -0.030971 1 0 0 0 0 0 0 992052
-0.003188 0.000423 0.121093 0.603554 -0.145373 -0.511019 -0.031002 1 0 0 0 0 0 0 993053
-0.003188 0.000421 0.121092 0.597712 -0.176758 -0.531297 -0.031034 1 0 0 0 0 0 0 994054
-0.003189 0.000420 0.121092 0.594733 -0.192692 -0.538892 -0.031065 1 0 0 0 0 0 0 995054
-0.003169 0.000415 0.121082 0.333595 -0.139441 -0.412202 -0.031096 1 0 0 0 0 0 0 996054
-0.003160 0.000413 0.121079 0.430136 -0.166224 -0.480621 -0.031127 1 0 0 0 0 0 0 997053
-0.003155 0.000412 0.121078 0.500359 -0.184962 -0.516191 -0.031159 1 0 0 0 0 0 0 998054
-0.003153 0.000411 0.121077 0.537577 -0.194918 -0.530112 -0.031190 1 0 0 0 0 0 0 999060
-0.003152 0.000411 0.121077 0.556530 -0.200040 -0.535451 -0.031221 1 0 0 0 0 0 1 57
-0.003151 0.000410 0.121077 0.566261 -0.202707 -0.537674 -0.031252 1 0 0 0 0 0 1 1053
-0.003144 0.000392 0.121057 0.483848 0.043061 -0.262498 -0.031284 1 0 0 0 0 0 1 2052
-0.003141 0.000383 0.121049 0.522137 -0.048706 -0.406017 -0.031315 1 0 0 0 0 0 1 3054
-0.003140 0.000378 0.121047 0.547401 -0.115917 -0.480520 -0.031346 1 0 0 0 0 0 1 4051
-0.003139 0.000376 0.121046 0.560186 -0.151669 -0.509320 -0.031377 1 0 0 0 0 0 1 5052
-0.003139 0.000375 0.121046 0.566605 -0.169832 -0.519975 -0.031408 1 0 0 0 0 0 1 6052
-0.003139 0.000374 0.121046 0.569987 -0.179018 -0.524061 -0.031440 1 0 0 0 0 0 1 7053
-0.003119 0.000369 0.121036 0.312207 -0.122414 -0.395843 -0.031471 1 0 0 0 0 0 1 8051
-0.003110 0.000367 0.121033 0.410190 -0.147427 -0.463923 -0.031502 1 0 0 0 0 0 1 9052
-0.003105 0.000366 0.121031 0.481129 -0.165268 -0.499362 -0.031534 1 0 0 0 0 0 1 10056
-0.003103 0.000365 0.121031 0.518695 -0.174777 -0.513219 -0.031565 1 0 0 0 0 0 1 11054
-0.003101 0.000365 0.121031 0.537806 -0.179659 -0.518519 -0.031596 1 0 0 0 0 0 1 12053
-0.003082 0.000360 0.121021 0.287972 -0.120939 -0.390563 -0.031627 1 0 0 0 0 0 1 13052
-0.003072 0.000358 0.121018 0.389799 -0.144845 -0.458862 -0.031658 1 0 0 0 0 0 1 14051
-0.003067 0.000357 0.121017 0.462633 -0.162139 -0.494373 -0.031690 1 0 0 0 0 0 1 15053
-0.003077 0.000342 0.121005 0.673466 0.014496 -0.361805 -0.031721 1 0 0 0 0 0 1 16052
-0.003083 0.000335 0.121001 0.631637 -0.058452 -0.442721 -0.031752 1 0 0 0 0 0 1 17052
-0.003085 0.000332 0.121000 0.595167 -0.111023 -0.484048 -0.031783 1 0 0 0 0 0 1 18052
-0.003087 0.000330 0.121000 0.575249 -0.138964 -0.500105 -0.031815 1 0 0 0 0 0 1 19054
-0.003068 0.000325 0.120990 0.305658 -0.091930 -0.375897 -0.031846 1 0 0 0 0 0 1 20053
-0.003059 0.000322 0.120986 0.397417 -0.121632 -0.445597 -0.031877 1 0 0 0 0 0 1 21052
-0.003055 0.000320 0.120985 0.465204 -0.141813 -0.481593 -0.031909 1 0 0 0 0 0 1 22053
-0.003052 0.000320 0.120985 0.501199 -0.152485 -0.495657 -0.031942 1 0 0 0 0 0 1 23123
-0.003051 0.000319 0.120985 0.519526 -0.157946 -0.501009 -0.031973 1 0 0 0 0 0 1 24129
-0.003031 0.000315 0.120975 0.269395 -0.099558 -0.372772 -0.032005 1 0 0 0 0 0 1 25124
-0.003022 0.000312 0.120971 0.370840 -0.123539 -0.441170 -0.032036 1 0 0 0 0 0 1 26132
-0.003017 0.000311 0.120970 0.443450 -0.140846 -0.476707 -0.032067 1 0 0 0 0 0 1 27122
-0.003014 0.000311 0.120970 0.481841 -0.150084 -0.490581 -0.032098 1 0 0 0 0 0 1 28129
-0.003013 0.000310 0.120970 0.501347 -0.154820 -0.495861 -0.032129 1 0 0 0 0 0 1 29117
-0.003013 0.000310 0.120970 0.511321 -0.157264 -0.498032 -0.032161 1 0 0 0 0 0 1 30119
-0.003025 0.000296 0.120959 0.688939 0.027302 -0.352554 -0.032191 1 0 0 0 0 0 1 31096
-0.003012 0.000285 0.120945 0.370972 0.019657 -0.298288 -0.032222 1 0 0 0 0 0 1 32093
-0.003006 0.000279 0.120941 0.422606 -0.053303 -0.405340 -0.032254 1 0 0 0 0 0 1 33094
-0.003003 0.000276 0.120939 0.468378 -0.096656 -0.455650 -0.032285 1 0 0 0 0 0 1 34094
-0.003001 0.000275 0.120938 0.493023 -0.119054 -0.474799 -0.032316 1 0 0 0 0 0 1 35096
-0.003001 0.000274 0.120938 0.505597 -0.130389 -0.481934 -0.032347 1 0 0 0 0 0 1 36094
-0.003000 0.000274 0.120938 0.512080 -0.136128 -0.484731 -0.032379 1 0 0 0 0 0 1 37094
-0.002981 0.000269 0.120928 0.256158 -0.077914 -0.355321 -0.032410 1 0 0 0 0 0 1 38104
-0.002971 0.000267 0.120925 0.354466 -0.101885 -0.423479 -0.032442 1 0 0 0 0 0 1 39116
-0.002967 0.000266 0.120924 0.425487 -0.119165 -0.458932 -0.032473 1 0 0 0 0 0 1 40104
-0.002964 0.000265 0.120923 0.463118 -0.128401 -0.472793 -0.032506 1 0 0 0 0 0 1 41171
-0.002963 0.000265 0.120923 0.482169 -0.133110 -0.478014 -0.032535 1 0 0 0 0 0 1 42100
-0.002962 0.000265 0.120923 0.491919 -0.135543 -0.480131 -0.032565 1 0 0 0 0 0 1 43055
-0.002962 0.000265 0.120923 0.497023 -0.136816 -0.481180 -0.032596 1 0 0 0 0 0 1 44045
-0.002943 0.000260 0.120914 0.240485 -0.076392 -0.350965 -0.032627 1 0 0 0 0 0 1 45034
-0.002933 0.000258 0.120910 0.338337 -0.099202 -0.418971 -0.032658 1 0 0 0 0 0 1 46042
-0.002928 0.000257 0.120909 0.409135 -0.115927 -0.454383 -0.032690 1 0 0 0 0 0 1 47044
-0.002926 0.000256 0.120909 0.446610 -0.124866 -0.468184 -0.032720 1 0 0 0 0 0 1 48035
-0.002925 0.000256 0.120908 0.465650 -0.129449 -0.473421 -0.032752 1 0 0 0 0 0 1 49043
-0.002924 0.000256 0.120908 0.475360 -0.131800 -0.475545 -0.032783 1 0 0 0 0 0 1 50034
-0.002924 0.000256 0.120908 0.480438 -0.133029 -0.476598 -0.032814 1 0 0 0 0 0 1 51043
-0.002905 0.000251 0.120899 0.223950 -0.072605 -0.346199 -0.032845 1 0 0 0 0 0 1 52034
-0.002895 0.000249 0.120895 0.321683 -0.095386 -0.414272 -0.032877 1 0 0 0 0 0 1 53043
-0.002891 0.000248 0.120894 0.392408 -0.112093 -0.449693 -0.032908 1 0 0 0 0 0 1 54043
-0.002888 0.000247 0.120894 0.429824 -0.121007 -0.463504 -0.032939 1 0 0 0 0 0 1 55034
-0.002887 0.000247 0.120894 0.448833 -0.125581 -0.468744 -0.032971 1 0 0 0 0 0 1 56043
-0.002886 0.000247 0.120893 0.458540 -0.127932 -0.470858 -0.033002 1 0 0 0 0 0 1 57033
-0.002886 0.000247 0.120893 0.463592 -0.129166 -0.471912 -0.033033 1 0 0 0 0 0 1 58043
-0.002867 0.000242 0.120884 0.207139 -0.068730 -0.341330 -0.033064 1 0 0 0 0 0 1 59035
-0.002857 0.000240 0.120880 0.304765 -0.091505 -0.409464 -0.033096 1 0 0 0 0 0 1 60063
-0.002853 0.000239 0.120879 0.375422 -0.108188 -0.444902 -0.033127 1 0 0 0 0 0 1 61054
-0.002850 0.000238 0.120879 0.412796 -0.117091 -0.458725 -0.033158 1 0 0 0 0 0 1 62045
-0.002849 0.000238 0.120879 0.431781 -0.121659 -0.463949 -0.033190 1 0 0 0 0 0 1 63044
-0.002848 0.000238 0.120879 0.441453 -0.124002 -0.466076 -0.033221 1 0 0 0 0 0 1 64058
-0.002848 0.000238 0.120879 0.446494 -0.125222 -0.467100 -0.033252 1 0 0 0 0 0 1 65055
-0.002848 0.000238 0.120879 0.449213 -0.125909 -0.467734 -0.033283 1 0 0 0 0 0 1 66039
-0.002848 0.000237 0.120879 0.450784 -0.126303 -0.468266 -0.033315 1 0 0 0 0 0 1 67052
-0.002829 0.000233 0.120869 0.192637 -0.065474 -0.337316 -0.033346 1 0 0 0 0 0 1 68050
-0.002819 0.000231 0.120865 0.289261 -0.087979 -0.405428 -0.033377 1 0 0 0 0 0 1 69052
-0.002815 0.000230 0.120864 0.359405 -0.104546 -0.440884 -0.033408 1 0 0 0 0 0 1 70044
-0.002812 0.000229 0.120864 0.396529 -0.113402 -0.454682 -0.033440 1 0 0 0 0 0 1 71046
-0.002811 0.000229 0.120864 0.415372 -0.117926 -0.459897 -0.033470 1 0 0 0 0 0 1 72022
-0.002810 0.000229 0.120864 0.424981 -0.120254 -0.462030 -0.033502 1 0 0 0 0 0 1 73050
-0.002810 0.000229 0.120864 0.429967 -0.121471 -0.463044 -0.033533 1 0 0 0 0 0 1 74049
-0.002810 0.000228 0.120864 0.432654 -0.122141 -0.463679 -0.033565 1 0 0 0 0 0 1 75048
-0.002791 0.000224 0.120854 0.175100 -0.061444 -0.332614 -0.033596 1 0 0 0 0 0 1 76055
-0.002781 0.000222 0.120851 0.271902 -0.084001 -0.400785 -0.033627 1 0 0 0 0 0 1 77054
-0.002777 0.000221 0.120849 0.342115 -0.100586 -0.436274 -0.033658 1 0 0 0 0 0 1 78051
-0.002774 0.000220 0.120849 0.379272 -0.109438 -0.450087 -0.033690 1 0 0 0 0 0 1 79052
-0.002773 0.000220 0.120849 0.398114 -0.113972 -0.455294 -0.033721 1 0 0 0 0 0 1 80050
-0.002772 0.000220 0.120849 0.407701 -0.116295 -0.457416 -0.033752 1 0 0 0 0 0 1 81052
-0.002772 0.000220 0.120849 0.412688 -0.117513 -0.458418 -0.033783 1 0 0 0 0 0 1 82050
-0.002753 0.000215 0.120839 0.156321 -0.057109 -0.327308 -0.033815 1 0 0 0 0 0 1 83051
-0.002743 0.000213 0.120836 0.253576 -0.079786 -0.395585 -0.033846 1 0 0 0 0 0 1 84050
-0.002739 0.000212 0.120834 0.324004 -0.096413 -0.431105 -0.033877 1 0 0 0 0 0 1 85049
-0.002736 0.000211 0.120834 0.361270 -0.105290 -0.444938 -0.033908 1 0 0 0 0 0 1 86050
-0.002735 0.000211 0.120834 0.380168 -0.109838 -0.450151 -0.033940 1 0 0 0 0 0 1 87062
-0.002735 0.000211 0.120834 0.389759 -0.112161 -0.452262 -0.033971 1 0 0 0 0 0 1 88060
-0.002734 0.000211 0.120834 0.394727 -0.113375 -0.453258 -0.034002 1 0 0 0 0 0 1 89057
-0.002734 0.000210 0.120834 0.397388 -0.114039 -0.453887 -0.034034 1 0 0 0 0 0 1 90059
-0.002715 0.000206 0.120824 0.139942 -0.053357 -0.322445 -0.034065 1 0 0 0 0 0 1 91061
-0.002705 0.000204 0.120821 0.236485 -0.075872 -0.390737 -0.034096 1 0 0 0 0 0 1 92058
-0.002701 0.000203 0.120819 0.306571 -0.092419 -0.426265 -0.034127 1 0 0 0 0 0 1 93058
-0.002698 0.000202 0.120819 0.343633 -0.101258 -0.440085 -0.034159 1 0 0 0 0 0 1 94058
-0.002697 0.000202 0.120819 0.362430 -0.105762 -0.445302 -0.034190 1 0 0 0 0 0 1 95060
-0.002697 0.000202 0.120819 0.371971 -0.108081 -0.447392 -0.034221 1 0 0 0 0 0 1 96058
-0.002696 0.000202 0.120819 0.376905 -0.109287 -0.448396 -0.034252 1 0 0 0 0 0 1 97057
-0.002677 0.000197 0.120809 0.120636 -0.048908 -0.316899 -0.034284 1 0 0 0 0 0 1 98056
-0.002668 0.000195 0.120806 0.217633 -0.071513 -0.385306 -0.034315 1 0 0 0 0 0 1 99060
-0.002663 0.000194 0.120804 0.287929 -0.088118 -0.420883 -0.034346 1 0 0 0 0 0 1 100058
-0.002660 0.000193 0.120804 0.325107 -0.096975 -0.434701 -0.034378 1 0 0 0 0 0 1 101062
-0.002659 0.000193 0.120804 0.343936 -0.101506 -0.439905 -0.034408 1 0 0 0 0 0 1 102051
-0.002640 0.000188 0.120794 0.094665 -0.042803 -0.309742 -0.034440 1 0 0 0 0 0 1 103058
-0.002630 0.000186 0.120791 0.195025 -0.066219 -0.378716 -0.034471 1 0 0 0 0 0 1 104059
-0.002625 0.000185 0.120789 0.266967 -0.083228 -0.414488 -0.034502 1 0 0 0 0 0 1 105056
-0.002623 0.000184 0.120789 0.304964 -0.092292 -0.428391 -0.034534 1 0 0 0 0 0 1 106058
-0.002621 0.000184 0.120789 0.324213 -0.096904 -0.433608 -0.034565 1 0 0 0 0 0 1 107058
-0.002621 0.000184 0.120789 0.333957 -0.099272 -0.435705 -0.034596 1 0 0 0 0 0 1 108058
-0.002621 0.000184 0.120789 0.338955 -0.100493 -0.436684 -0.034627 1 0 0 0 0 0 1 109041
-0.002620 0.000183 0.120789 0.341626 -0.101160 -0.437291 -0.034659 1 0 0 0 0 0 1 110058
-0.002601 0.000179 0.120779 0.084334 -0.040538 -0.305324 -0.034690 1 0 0 0 0 0 1 111058
-0.002592 0.000177 0.120776 0.180558 -0.062948 -0.373783 -0.034721 1 0 0 0 0 0 1 112057
-0.002587 0.000176 0.120774 0.250438 -0.079452 -0.409389 -0.034752 1 0 0 0 0 0 1 113058
-0.002585 0.000175 0.120774 0.287375 -0.088252 -0.423213 -0.034783 1 0 0 0 0 0 1 114047
-0.002584 0.000175 0.120774 0.306110 -0.092761 -0.428447 -0.034817 1 0 0 0 0 0 1 115119
-0.002583 0.000175 0.120774 0.315590 -0.095069 -0.430514 -0.034848 1 0 0 0 0 0 1 116116
-0.002583 0.000175 0.120774 0.320452 -0.096248 -0.431481 -0.034879 1 0 0 0 0 0 1 117098
-0.002563 0.000170 0.120764 0.064316 -0.035900 -0.299474 -0.034910 1 0 0 0 0 0 1 118114
-0.002554 0.000168 0.120761 0.160975 -0.058435 -0.368040 -0.034941 1 0 0 0 0 0 1 119097
-0.002562 0.000153 0.120749 0.404412 0.111329 -0.257266 -0.034973 1 0 0 0 0 0 1 120111
-0.002566 0.000145 0.120744 0.379960 0.034845 -0.346319 -0.035004 1 0 0 0 0 0 1 121097
-0.002568 0.000142 0.120743 0.352315 -0.019521 -0.390408 -0.035035 1 0 0 0 0 0 1 122114
-0.002569 0.000140 0.120742 0.336733 -0.048335 -0.407314 -0.035066 1 0 0 0 0 0 1 123097
-0.002570 0.000139 0.120742 0.328777 -0.062940 -0.413576 -0.035098 1 0 0 0 0 0 1 124113
-0.002570 0.000138 0.120742 0.324870 -0.070283 -0.416015 -0.035129 1 0 0 0 0 0 1 125096
-0.002551 0.000134 0.120732 0.064373 -0.013027 -0.284382 -0.035160 1 0 0 0 0 0 1 126112
-0.002542 0.000131 0.120729 0.158721 -0.037043 -0.353135 -0.035190 1 0 0 0 0 0 1 127055
-0.002537 0.000130 0.120728 0.227628 -0.054323 -0.388840 -0.035220 1 0 0 0 0 0 1 128032
-0.002535 0.000130 0.120727 0.264110 -0.063515 -0.402682 -0.035252 1 0 0 0 0 0 1 129032
-0.002534 0.000129 0.120727 0.282557 -0.068208 -0.407870 -0.035283 1 0 0 0 0 0 1 130040
-0.002533 0.000129 0.120727 0.291905 -0.070573 -0.409926 -0.035314 1 0 0 0 0 0 1 131032
-0.002533 0.000129 0.120727 0.296683 -0.071806 -0.410886 -0.035346 1 0 0 0 0 0 1 132040
-0.002514 0.000125 0.120717 0.040606 -0.011499 -0.278552 -0.035377 1 0 0 0 0 0 1 133032
-0.002504 0.000122 0.120714 0.137040 -0.033958 -0.347191 -0.035408 1 0 0 0 0 0 1 134040
-0.002499 0.000121 0.120713 0.206985 -0.050468 -0.382869 -0.035439 1 0 0 0 0 0 1 135032
-0.002497 0.000121 0.120712 0.243967 -0.059261 -0.396690 -0.035470 1 0 0 0 0 0 1 136032
-0.002496 0.000120 0.120712 0.262674 -0.063747 -0.401863 -0.035502 1 0 0 0 0 0 1 137040
-0.002495 0.000120 0.120712 0.272130 -0.066021 -0.403911 -0.035533 1 0 0 0 0 0 1 138031
-0.002495 0.000120 0.120712 0.276957 -0.067195 -0.404870 -0.035564 1 0 0 0 0 0 1 139040
-0.002495 0.000120 0.120712 0.279494 -0.067803 -0.405416 -0.035595 1 0 0 0 0 0 1 140031
-0.002495 0.000120 0.120712 0.280883 -0.068146 -0.405860 -0.035627 1 0 0 0 0 0 1 141043
-0.002508 0.000106 0.120701 0.455189 0.118005 -0.259706 -0.035658 1 0 0 0 0 0 1 142048
-0.002514 0.000099 0.120697 0.394255 0.050350 -0.335261 -0.035690 1 0 0 0 0 0 1 143054
-0.002498 0.000092 0.120686 0.089699 0.061397 -0.241440 -0.035721 1 0 0 0 0 0 1 144045
-0.002490 0.000088 0.120682 0.159913 0.012781 -0.324885 -0.035752 1 0 0 0 0 0 1 145046
-0.002487 0.000086 0.120681 0.216449 -0.016956 -0.365817 -0.035783 1 0 0 0 0 0 1 146038
-0.002485 0.000085 0.120681 0.246666 -0.032389 -0.381491 -0.035815 1 0 0 0 0 0 1 147055
-0.002484 0.000084 0.120680 0.261965 -0.040186 -0.387298 -0.035846 1 0 0 0 0 0 1 148048
-0.002483 0.000084 0.120680 0.269702 -0.044112 -0.389549 -0.035877 1 0 0 0 0 0 1 149048
-0.002483 0.000084 0.120680 0.273678 -0.046085 -0.390547 -0.035907 1 0 0 0 0 0 1 150019
-0.002483 0.000084 0.120680 0.275788 -0.047092 -0.391133 -0.035940 1 0 0 0 0 0 1 151045
-0.002483 0.000084 0.120680 0.276951 -0.047624 -0.391561 -0.035971 1 0 0 0 0 0 1 152047
-0.002483 0.000084 0.120680 0.277663 -0.047914 -0.391929 -0.036002 1 0 0 0 0 0 1 153048
-0.002483 0.000084 0.120680 0.278134 -0.048074 -0.392272 -0.036033 1 0 0 0 0 0 1 154048
-0.002483 0.000084 0.120680 0.278487 -0.048179 -0.392620 -0.036065 1 0 0 0 0 0 1 155059
-0.002483 0.000084 0.120680 0.278788 -0.048248 -0.392961 -0.036096 1 0 0 0 0 0 1 156065
-0.002464 0.000079 0.120671 0.020475 0.012612 -0.260088 -0.036128 1 0 0 0 0 0 1 157060
-0.002467 0.000063 0.120656 0.289095 0.176870 -0.182063 -0.036159 1 0 0 0 0 0 1 158061
-0.002469 0.000055 0.120651 0.296932 0.093164 -0.292922 -0.036190 1 0 0 0 0 0 1 159057
-0.002470 0.000051 0.120650 0.287215 0.034744 -0.345592 -0.036221 1 0 0 0 0 0 1 160058
-0.002470 0.000049 0.120649 0.280709 0.003873 -0.365557 -0.036252 1 0 0 0 0 0 1 161060
-0.002471 0.000048 0.120649 0.277271 -0.011749 -0.372867 -0.036284 1 0 0 0 0 0 1 162059
-0.002471 0.000048 0.120649 0.275591 -0.019594 -0.375631 -0.036315 1 0 0 0 0 0 1 163057
-0.002471 0.000047 0.120649 0.274854 -0.023515 -0.376822 -0.036346 1 0 0 0 0 0 1 164058
-0.002471 0.000047 0.120649 0.274588 -0.025504 -0.377437 -0.036377 1 0 0 0 0 0 1 165056
-0.002471 0.000047 0.120649 0.274558 -0.026503 -0.377873 -0.036409 1 0 0 0 0 0 1 166057
-0.002471 0.000047 0.120649 0.274676 -0.027019 -0.378230 -0.036440 1 0 0 0 0 0 1 167058
-0.002471 0.000047 0.120649 0.274848 -0.027287 -0.378565 -0.036471 1 0 0 0 0 0 1 168057
-0.002471 0.000047 0.120649 0.275054 -0.027429 -0.378890 -0.036502 1 0 0 0 0 0 1 169054
-0.002471 0.000047 0.120649 0.275271 -0.027509 -0.379222 -0.036534 1 0 0 0 0 0 1 170057
-0.002471 0.000047 0.120649 0.275493 -0.027565 -0.379554 -0.036565 1 0 0 0 0 0 1 171057
-0.002471 0.000047 0.120649 0.275726 -0.027602 -0.379867 -0.036596 1 0 0 0 0 0 1 172039
-0.002484 0.000033 0.120638 0.449521 0.158692 -0.233369 -0.036627 1 0 0 0 0 0 1 173054
-0.002490 0.000027 0.120634 0.388420 0.091386 -0.308903 -0.036659 1 0 0 0 0 0 1 174060
-0.002493 0.000023 0.120633 0.342370 0.041681 -0.348100 -0.036689 1 0 0 0 0 0 1 175039
-0.002495 0.000021 0.120632 0.317622 0.015211 -0.363260 -0.036721 1 0 0 0 0 0 1 176055
-0.002477 0.000016 0.120622 0.046411 0.062711 -0.235536 -0.036752 1 0 0 0 0 0 1 177053
-0.002468 0.000013 0.120619 0.134897 0.034035 -0.305988 -0.036784 1 0 0 0 0 0 1 178054
-0.002463 0.000012 0.120618 0.200798 0.014450 -0.342260 -0.036814 1 0 0 0 0 0 1 179039
-0.002461 0.000011 0.120617 0.235761 0.004101 -0.356265 -0.036846 1 0 0 0 0 0 1 180056
-0.002460 0.000011 0.120617 0.253447 -0.001109 -0.361470 -0.036877 1 0 0 0 0 0 1 181058
-0.002460 0.000011 0.120617 0.262380 -0.003737 -0.363491 -0.036908 1 0 0 0 0 0 1 182049
-0.002459 0.000011 0.120617 0.266958 -0.005059 -0.364416 -0.036942 1 0 0 0 0 0 1 183112
-0.002459 0.000011 0.120617 0.269347 -0.005716 -0.364946 -0.036973 1 0 0 0 0 0 1 184125
-0.002459 0.000011 0.120617 0.270669 -0.006057 -0.365320 -0.037004 1 0 0 0 0 0 1 185115
-0.002459 0.000011 0.120617 0.271419 -0.006225 -0.365639 -0.037035 1 0 0 0 0 0 1 186091
-0.002459 0.000011 0.120617 0.271934 -0.006301 -0.365961 -0.037066 1 0 0 0 0 0 1 187092
-0.002459 0.000011 0.120617 0.272282 -0.006345 -0.366275 -0.037097 1 0 0 0 0 0 1 188092
-0.002459 0.000011 0.120617 0.272581 -0.006379 -0.366587 -0.037128 1 0 0 0 0 0 1 189088
-0.002459 0.000011 0.120617 0.272851 -0.006395 -0.366896 -0.037160 1 0 0 0 0 0 1 190090
-0.002459 0.000011 0.120617 0.273096 -0.006404 -0.367191 -0.037191 1 0 0 0 0 0 1 191090
-0.002459 0.000011 0.120617 0.273326 -0.006409 -0.367517 -0.037222 1 0 0 0 0 0 1 192088
-0.002459 0.000011 0.120617 0.273567 -0.006417 -0.367814 -0.037253 1 0 0 0 0 0 1 193089
-0.002459 0.000011 0.120617 0.273803 -0.006423 -0.368128 -0.037285 1 0 0 0 0 0 1 194112
-0.002459 0.000011 0.120617 0.274033 -0.006440 -0.368445 -0.037316 1 0 0 0 0 0 1 195098
-0.002459 0.000011 0.120617 0.274262 -0.006435 -0.368746 -0.037348 1 0 0 0 0 0 1 196110
-0.002459 0.000011 0.120617 0.274487 -0.006440 -0.369048 -0.037379 1 0 0 0 0 0 1 197093
-0.002459 0.000011 0.120617 0.274709 -0.006454 -0.369364 -0.037410 1 0 0 0 0 0 1 198095
-0.002459 0.000011 0.120617 0.274944 -0.006442 -0.369665 -0.037440 1 0 0 0 0 0 1 199049
-0.002459 0.000011 0.120617 0.275162 -0.006454 -0.369956 -0.037470 1 0 0 0 0 0 1 200030
-0.002459 0.000011 0.120617 0.275384 -0.006469 -0.370272 -0.037502 1 0 0 0 0 0 1 201038
-0.002459 0.000011 0.120617 0.275619 -0.006467 -0.370572 -0.037533 1 0 0 0 0 0 1 202029
-0.002459 0.000011 0.120617 0.275863 -0.006474 -0.370888 -0.037564 1 0 0 0 0 0 1 203038
-0.002459 0.000011 0.120617 0.276072 -0.006486 -0.371196 -0.037595 1 0 0 0 0 0 1 204030
-0.002459 0.000011 0.120617 0.276307 -0.006483 -0.371497 -0.037627 1 0 0 0 0 0 1 205028
-0.002459 0.000011 0.120617 0.276552 -0.006491 -0.371814 -0.037658 1 0 0 0 0 0 1 206038
-0.002459 0.000011 0.120617 0.276757 -0.006490 -0.372127 -0.037689 1 0 0 0 0 0 1 207028
-0.002459 0.000011 0.120617 0.276997 -0.006498 -0.372426 -0.037721 1 0 0 0 0 0 1 208037
-0.002459 0.000011 0.120617 0.277226 -0.006503 -0.372731 -0.037752 1 0 0 0 0 0 1 209029
-0.002459 0.000011 0.120617 0.277462 -0.006520 -0.373055 -0.037783 1 0 0 0 0 0 1 210038
-0.002459 0.000011 0.120617 0.277687 -0.006516 -0.373352 -0.037814 1 0 0 0 0 0 1 211037
-0.002459 0.000011 0.120617 0.277917 -0.006520 -0.373659 -0.037846 1 0 0 0 0 0 1 212038
-0.002459 0.000011 0.120617 0.278148 -0.006537 -0.373978 -0.037877 1 0 0 0 0 0 1 213029
-0.002459 0.000011 0.120617 0.278376 -0.006532 -0.374278 -0.037908 1 0 0 0 0 0 1 214039
-0.002459 0.000011 0.120617 0.278600 -0.006525 -0.374589 -0.037939 1 0 0 0 0 0 1 215029
-0.002459 0.000011 0.120617 0.278835 -0.006540 -0.374895 -0.037971 1 0 0 0 0 0 1 216042
-0.002459 0.000011 0.120617 0.279070 -0.006558 -0.375218 -0.038002 1 0 0 0 0 0 1 217048
-0.002459 0.000011 0.120617 0.279294 -0.006553 -0.375512 -0.038033 1 0 0 0 0 0 1 218038
-0.002459 0.000011 0.120617 0.279522 -0.006558 -0.375818 -0.038064 1 0 0 0 0 0 1 219033
-0.002459 0.000011 0.120617 0.279759 -0.006574 -0.376144 -0.038096 1 0 0 0 0 0 1 220049
-0.002459 0.000011 0.120617 0.279980 -0.006570 -0.376434 -0.038126 1 0 0 0 0 0 1 221027
-0.002459 0.000011 0.120617 0.280212 -0.006574 -0.376745 -0.038158 1 0 0 0 0 0 1 222039
-0.002459 0.000011 0.120617 0.280429 -0.006576 -0.377065 -0.038189 1 0 0 0 0 0 1 223034
-0.002459 0.000011 0.120617 0.280680 -0.006587 -0.377368 -0.038220 1 0 0 0 0 0 1 224033
-0.002459 0.000011 0.120617 0.280925 -0.006591 -0.377704 -0.038255 1 0 0 0 0 0 1 225143
-0.002459 0.000011 0.120617 0.281150 -0.006604 -0.378024 -0.038287 1 0 0 0 0 0 1 226161
-0.002459 0.000011 0.120617 0.281357 -0.006602 -0.378287 -0.038314 1 0 0 0 0 0 1 227036
-0.002459 0.000011 0.120617 0.281628 -0.006610 -0.378639 -0.038349 1 0 0 0 0 0 1 228157
-0.002459 0.000011 0.120617 0.281839 -0.006621 -0.378950 -0.038381 1 0 0 0 0 0 1 229161
-0.002459 0.000011 0.120617 0.282076 -0.006619 -0.379253 -0.038412 1 0 0 0 0 0 1 230166
-0.002459 0.000011 0.120617 0.282285 -0.006614 -0.379534 -0.038439 1 0 0 0 0 0 1 231038
-0.002459 0.000011 0.120617 0.282524 -0.006636 -0.379871 -0.038474 1 0 0 0 0 0 1 232144
-0.002459 0.000011 0.120617 0.282735 -0.006634 -0.380140 -0.038502 1 0 0 0 0 0 1 233038
-0.002459 0.000011 0.120617 0.282993 -0.006639 -0.380485 -0.038537 1 0 0 0 0 0 1 234160
-0.002459 0.000011 0.120617 0.283198 -0.006655 -0.380768 -0.038564 1 0 0 0 0 0 1 235036
-0.002459 0.000011 0.120617 0.283423 -0.006650 -0.381064 -0.038595 1 0 0 0 0 0 1 236032
-0.002459 0.000011 0.120617 0.283682 -0.006655 -0.381410 -0.038631 1 0 0 0 0 0 1 237160
-0.002459 0.000011 0.120617 0.283882 -0.006660 -0.381699 -0.038658 1 0 0 0 0 0 1 238032
-0.002459 0.000011 0.120617 0.284132 -0.006666 -0.382018 -0.038692 1 0 0 0 0 0 1 239122
-0.002459 0.000011 0.120617 0.284388 -0.006672 -0.382360 -0.038727 1 0 0 0 0 0 1 240238
-0.002459 0.000011 0.120617 0.284618 -0.006677 -0.382669 -0.038758 1 0 0 0 0 0 1 241239
-0.002459 0.000011 0.120617 0.284816 -0.006693 -0.382943 -0.038785 1 0 0 0 0 0 1 242086
-0.002459 0.000011 0.120617 0.285072 -0.006689 -0.383281 -0.038820 1 0 0 0 0 0 1 243217
-0.002459 0.000011 0.120617 0.285308 -0.006693 -0.383597 -0.038852 1 0 0 0 0 0 1 244246
-0.002459 0.000011 0.120617 0.285541 -0.006710 -0.383917 -0.038883 1 0 0 0 0 0 1 245243
-0.002459 0.000011 0.120617 0.285737 -0.006705 -0.384175 -0.038910 1 0 0 0 0 0 1 246115
-0.002459 0.000011 0.120617 0.285962 -0.006698 -0.384487 -0.038942 1 0 0 0 0 0 1 247110
-0.002459 0.000011 0.120617 0.286209 -0.006722 -0.384827 -0.038976 1 0 0 0 0 0 1 248209
-0.002459 0.000011 0.120617 0.286434 -0.006723 -0.385103 -0.039004 1 0 0 0 0 0 1 249106
-0.002459 0.000011 0.120617 0.286678 -0.006726 -0.385437 -0.039038 1 0 0 0 0 0 1 250209
-0.002459 0.000011 0.120617 0.286904 -0.006740 -0.385761 -0.039071 1 0 0 0 0 0 1 251237
-0.002459 0.000011 0.120617 0.287141 -0.006737 -0.386063 -0.039102 1 0 0 0 0 0 1 252238
-0.002459 0.000011 0.120617 0.287377 -0.006745 -0.386369 -0.039132 1 0 0 0 0 0 1 253212
-0.002459 0.000011 0.120617 0.287585 -0.006745 -0.386686 -0.039164 1 0 0 0 0 0 1 254212
-0.002459 0.000011 0.120617 0.287823 -0.006752 -0.386982 -0.039195 1 0 0 0 0 0 1 255213
-0.002459 0.000011 0.120617 0.288064 -0.006760 -0.387293 -0.039226 1 0 0 0 0 0 1 256205
-0.002459 0.000011 0.120617 0.288255 -0.006772 -0.387576 -0.039254 1 0 0 0 0 0 1 257118
-0.002459 0.000011 0.120617 0.288519 -0.006770 -0.387915 -0.039289 1 0 0 0 0 0 1 258240
-0.002459 0.000011 0.120617 0.288749 -0.006774 -0.388223 -0.039321 1 0 0 0 0 0 1 259241
-0.002459 0.000011 0.120617 0.288974 -0.006791 -0.388534 -0.039351 1 0 0 0 0 0 1 260206
-0.002459 0.000011 0.120617 0.289178 -0.006786 -0.388801 -0.039379 1 0 0 0 0 0 1 261109
-0.002459 0.000011 0.120617 0.289406 -0.006778 -0.389118 -0.039411 1 0 0 0 0 0 1 262120
-0.002459 0.000011 0.120617 0.289664 -0.006806 -0.389463 -0.039445 1 0 0 0 0 0 1 263214
-0.002459 0.000011 0.120617 0.289895 -0.006802 -0.389766 -0.039477 1 0 0 0 0 0 1 264234
-0.002459 0.000011 0.120617 0.290120 -0.006806 -0.390066 -0.039507 1 0 0 0 0 0 1 265213
-0.002459 0.000011 0.120617 0.290341 -0.006820 -0.390381 -0.039539 1 0 0 0 0 0 1 266213
-0.002459 0.000011 0.120617 0.290589 -0.006821 -0.390690 -0.039570 1 0 0 0 0 0 1 267213
-0.002459 0.000011 0.120617 0.290808 -0.006823 -0.390991 -0.039601 1 0 0 0 0 0 1 268210
-0.002459 0.000011 0.120617 0.291029 -0.006837 -0.391306 -0.039632 1 0 0 0 0 0 1 269210
-0.002459 0.000011 0.120617 0.291264 -0.006823 -0.391618 -0.039664 1 0 0 0 0 0 1 270220
-0.002459 0.000011 0.120617 0.291505 -0.006849 -0.391939 -0.039696 1 0 0 0 0 0 1 271239
-0.002459 0.000011 0.120617 0.291731 -0.006845 -0.392234 -0.039727 1 0 0 0 0 0 1 272234
-0.002459 0.000011 0.120617 0.291928 -0.006849 -0.392498 -0.039754 1 0 0 0 0 0 1 273093
-0.002459 0.000011 0.120617 0.292201 -0.006858 -0.392856 -0.039789 1 0 0 0 0 0 1 274234
-0.002459 0.000011 0.120617 0.292417 -0.006860 -0.393154 -0.039820 1 0 0 0 0 0 1 275220
-0.002459 0.000011 0.120617 0.292641 -0.006874 -0.393474 -0.039852 1 0 0 0 0 0 1 276235
-0.002459 0.000011 0.120617 0.292878 -0.006872 -0.393776 -0.039883 1 0 0 0 0 0 1 277236
-0.002459 0.000011 0.120617 0.293113 -0.006868 -0.394092 -0.039914 1 0 0 0 0 0 1 278220
-0.002459 0.000011 0.120617 0.293330 -0.006889 -0.394401 -0.039945 1 0 0 0 0 0 1 279235
-0.002459 0.000011 0.120617 0.293562 -0.006888 -0.394697 -0.039976 1 0 0 0 0 0 1 280219
-0.002459 0.000011 0.120617 0.293808 -0.006895 -0.395015 -0.040008 1 0 0 0 0 0 1 281233
-0.002459 0.000011 0.120617 0.293986 -0.006906 -0.395282 -0.040035 1 0 0 0 0 0 1 282093
-0.002459 0.000011 0.120617 0.294238 -0.006904 -0.395605 -0.040068 1 0 0 0 0 0 1 283162
-0.002459 0.000011 0.120617 0.294466 -0.006908 -0.395909 -0.040099 1 0 0 0 0 0 1 284152
-0.002459 0.000011 0.120617 0.294698 -0.006914 -0.396240 -0.040131 1 0 0 0 0 0 1 285161
-0.002459 0.000011 0.120617 0.294896 -0.006918 -0.396490 -0.040158 1 0 0 0 0 0 1 286026
-0.002472 -0.000003 0.120606 0.469382 0.180091 -0.249327 -0.040193 1 0 0 0 0 0 1 287152
-0.002478 -0.000010 0.120603 0.408627 0.113235 -0.324644 -0.040220 1 0 0 0 0 0 1 288036
-0.002481 -0.000013 0.120601 0.362810 0.063792 -0.363813 -0.040255 1 0 0 0 0 0 1 289152
-0.002483 -0.000015 0.120601 0.338159 0.037453 -0.378918 -0.040287 1 0 0 0 0 0 1 290162
-0.002484 -0.000016 0.120601 0.325665 0.024122 -0.384514 -0.040318 1 0 0 0 0 0 1 291152
-0.002484 -0.000016 0.120601 0.319485 0.017447 -0.386671 -0.040349 1 0 0 0 0 0 1 292160
-0.002485 -0.000016 0.120600 0.316481 0.014090 -0.387618 -0.040380 1 0 0 0 0 0 1 293152
-0.002485 -0.000017 0.120600 0.315101 0.012439 -0.388146 -0.040412 1 0 0 0 0 0 1 294160
-0.002485 -0.000017 0.120600 0.314525 0.011611 -0.388518 -0.040443 1 0 0 0 0 0 1 295152
-0.002485 -0.000017 0.120600 0.314368 0.011198 -0.388858 -0.040474 1 0 0 0 0 0 1 296160
-0.002485 -0.000017 0.120600 0.314407 0.010996 -0.389165 -0.040505 1 0 0 0 0 0 1 297151
-0.002485 -0.000017 0.120600 0.314552 0.010914 -0.389465 -0.040537 1 0 0 0 0 0 1 298160
-0.002485 -0.000017 0.120600 0.314740 0.010866 -0.389769 -0.040568 1 0 0 0 0 0 1 299169
-0.002485 -0.000017 0.120600 0.314922 0.010843 -0.390031 -0.040596 1 0 0 0 0 0 1 300039
-0.002485 -0.000017 0.120600 0.315180 0.010841 -0.390369 -0.040630 1 0 0 0 0 0 1 301142
-0.002485 -0.000017 0.120600 0.315419 0.010841 -0.390664 -0.040662 1 0 0 0 0 0 1 302167
-0.002485 -0.000017 0.120600 0.315661 0.010837 -0.390972 -0.040693 1 0 0 0 0 0 1 303152
-0.002485 -0.000017 0.120600 0.315897 0.010846 -0.391274 -0.040725 1 0 0 0 0 0 1 304174
-0.002485 -0.000017 0.120600 0.316137 0.010855 -0.391572 -0.040756 1 0 0 0 0 0 1 305170
-0.002485 -0.000017 0.120600 0.316391 0.010860 -0.391878 -0.040787 1 0 0 0 0 0 1 306169
-0.002485 -0.000017 0.120600 0.316631 0.010880 -0.392167 -0.040818 1 0 0 0 0 0 1 307170
-0.002485 -0.000017 0.120600 0.316863 0.010880 -0.392470 -0.040849 1 0 0 0 0 0 1 308161
-0.002498 -0.000030 0.120590 0.491370 0.197964 -0.245028 -0.040881 1 0 0 0 0 0 1 309163
-0.002504 -0.000037 0.120586 0.430803 0.131246 -0.320381 -0.040912 1 0 0 0 0 0 1 310168
-0.002507 -0.000041 0.120585 0.385018 0.081876 -0.359527 -0.040943 1 0 0 0 0 0 1 311169
-0.002509 -0.000042 0.120584 0.360405 0.055581 -0.374633 -0.040974 1 0 0 0 0 0 1 312163
-0.002510 -0.000043 0.120584 0.347941 0.042279 -0.380213 -0.041006 1 0 0 0 0 0 1 313169
-0.002510 -0.000044 0.120584 0.341772 0.035616 -0.382369 -0.041037 1 0 0 0 0 0 1 314172
-0.002510 -0.000044 0.120584 0.338790 0.032296 -0.383313 -0.041069 1 0 0 0 0 0 1 315173
-0.002511 -0.000044 0.120584 0.337425 0.030651 -0.383823 -0.041100 1 0 0 0 0 0 1 316167
-0.002511 -0.000044 0.120584 0.336870 0.029825 -0.384203 -0.041131 1 0 0 0 0 0 1 317168
-0.002511 -0.000044 0.120584 0.336720 0.029436 -0.384520 -0.041162 1 0 0 0 0 0 1 318166
-0.002511 -0.000044 0.120584 0.336763 0.029252 -0.384815 -0.041193 1 0 0 0 0 0 1 319170
-0.002511 -0.000044 0.120584 0.336921 0.029174 -0.385115 -0.041225 1 0 0 0 0 0 1 320167
-0.002511 -0.000044 0.120584 0.337120 0.029137 -0.385409 -0.041256 1 0 0 0 0 0 1 321167
-0.002511 -0.000044 0.120584 0.337355 0.029138 -0.385695 -0.041287 1 0 0 0 0 0 1 322167
-0.002511 -0.000044 0.120584 0.337601 0.029150 -0.385994 -0.041318 1 0 0 0 0 0 1 323169
-0.002511 -0.000044 0.120584 0.337851 0.029152 -0.386287 -0.041350 1 0 0 0 0 0 1 324168
-0.002511 -0.000044 0.120584 0.338094 0.029174 -0.386572 -0.041381 1 0 0 0 0 0 1 325167
-0.002511 -0.000044 0.120584 0.338348 0.029196 -0.386863 -0.041412 1 0 0 0 0 0 1 326166
-0.002511 -0.000044 0.120584 0.338616 0.029216 -0.387162 -0.041443 1 0 0 0 0 0 1 327169
-0.002511 -0.000044 0.120584 0.338860 0.029240 -0.387447 -0.041475 1 0 0 0 0 0 1 328165
-0.002511 -0.000044 0.120584 0.339115 0.029262 -0.387739 -0.041506 1 0 0 0 0 0 1 329168
-0.002511 -0.000044 0.120584 0.339370 0.029285 -0.388050 -0.041537 1 0 0 0 0 0 1 330166
-0.002511 -0.000044 0.120584 0.339625 0.029307 -0.388326 -0.041568 1 0 0 0 0 0 1 331169
-0.002511 -0.000044 0.120584 0.339880 0.029329 -0.388615 -0.041600 1 0 0 0 0 0 1 332166
-0.002511 -0.000044 0.120584 0.340135 0.029351 -0.388907 -0.041631 1 0 0 0 0 0 1 333167
-0.002511 -0.000044 0.120584 0.340402 0.029370 -0.389204 -0.041662 1 0 0 0 0 0 1 334164
-0.002511 -0.000044 0.120584 0.340647 0.029394 -0.389491 -0.041693 1 0 0 0 0 0 1 335166
-0.002511 -0.000044 0.120584 0.340886 0.029407 -0.389781 -0.041724 1 0 0 0 0 0 1 336137
-0.002511 -0.000044 0.120584 0.341155 0.029438 -0.390075 -0.041756 1 0 0 0 0 0 1 337165
-0.002511 -0.000044 0.120584 0.341418 0.029469 -0.390377 -0.041787 1 0 0 0 0 0 1 338158
-0.002511 -0.000044 0.120584 0.341687 0.029485 -0.390682 -0.041821 1 0 0 0 0 0 1 339242
-0.002511 -0.000044 0.120584 0.341941 0.029507 -0.390972 -0.041852 1 0 0 0 0 0 1 340240
-0.002511 -0.000044 0.120584 0.342204 0.029525 -0.391264 -0.041883 1 0 0 0 0 0 1 341220
-0.002511 -0.000044 0.120584 0.342446 0.029542 -0.391563 -0.041914 1 0 0 0 0 0 1 342241
-0.002511 -0.000044 0.120584 0.342700 0.029571 -0.391840 -0.041945 1 0 0 0 0 0 1 343213
-0.002511 -0.000044 0.120584 0.342963 0.029594 -0.392140 -0.041977 1 0 0 0 0 0 1 344241
-0.002511 -0.000044 0.120584 0.343226 0.029625 -0.392443 -0.042008 1 0 0 0 0 0 1 345237
-0.002511 -0.000044 0.120584 0.343466 0.029639 -0.392716 -0.042038 1 0 0 0 0 0 1 346209
-0.002511 -0.000044 0.120584 0.343721 0.029661 -0.393007 -0.042070 1 0 0 0 0 0 1 347212
-0.002511 -0.000044 0.120584 0.343979 0.029671 -0.393310 -0.042101 1 0 0 0 0 0 1 348206
-0.002511 -0.000044 0.120584 0.344237 0.029703 -0.393597 -0.042133 1 0 0 0 0 0 1 349229
-0.002511 -0.000044 0.120584 0.344486 0.029726 -0.393882 -0.042163 1 0 0 0 0 0 1 350208
-0.002511 -0.000044 0.120584 0.344742 0.029748 -0.394174 -0.042195 1 0 0 0 0 0 1 351210
-0.002511 -0.000044 0.120584 0.345012 0.029767 -0.394475 -0.042226 1 0 0 0 0 0 1 352219
-0.002511 -0.000044 0.120584 0.345256 0.029804 -0.394771 -0.042258 1 0 0 0 0 0 1 353230
-0.002511 -0.000044 0.120584 0.345509 0.029816 -0.395052 -0.042289 1 0 0 0 0 0 1 354215
-0.002511 -0.000044 0.120584 0.345773 0.029826 -0.395361 -0.042320 1 0 0 0 0 0 1 355231
-0.002511 -0.000044 0.120584 0.346025 0.029858 -0.395641 -0.042352 1 0 0 0 0 0 1 356231
-0.002511 -0.000044 0.120584 0.346276 0.029880 -0.395928 -0.042382 1 0 0 0 0 0 1 357217
-0.002511 -0.000044 0.120584 0.346534 0.029903 -0.396223 -0.042414 1 0 0 0 0 0 1 358230
-0.002511 -0.000044 0.120584 0.346799 0.029922 -0.396518 -0.042445 1 0 0 0 0 0 1 359217
-0.002511 -0.000044 0.120584 0.347038 0.029938 -0.396814 -0.042477 1 0 0 0 0 0 1 360229
-0.002511 -0.000044 0.120584 0.347299 0.029968 -0.397099 -0.042508 1 0 0 0 0 0 1 361227
-0.002511 -0.000044 0.120584 0.347548 0.030002 -0.397394 -0.042539 1 0 0 0 0 0 1 362215
-0.002511 -0.000044 0.120584 0.347819 0.030011 -0.397686 -0.042570 1 0 0 0 0 0 1 363215
-0.002511 -0.000044 0.120584 0.348067 0.030035 -0.397975 -0.042601 1 0 0 0 0 0 1 364228
-0.002511 -0.000044 0.120584 0.348318 0.030057 -0.398262 -0.042632 1 0 0 0 0 0 1 365213
-0.002511 -0.000044 0.120584 0.348580 0.030068 -0.398571 -0.042664 1 0 0 0 0 0 1 366227
-0.002511 -0.000044 0.120584 0.348812 0.030098 -0.398829 -0.042693 1 0 0 0 0 0 1 367150
-0.002511 -0.000044 0.120584 0.349069 0.030121 -0.399122 -0.042724 1 0 0 0 0 0 1 368158
-0.002511 -0.000044 0.120584 0.349319 0.030155 -0.399418 -0.042755 1 0 0 0 0 0 1 369149
-0.002511 -0.000044 0.120584 0.349588 0.030164 -0.399709 -0.042786 1 0 0 0 0 0 1 370144
-0.002511 -0.000044 0.120584 0.349837 0.030188 -0.399998 -0.042818 1 0 0 0 0 0 1 371158
-0.002511 -0.000044 0.120584 0.350089 0.030210 -0.400287 -0.042849 1 0 0 0 0 0 1 372149
-0.002511 -0.000044 0.120584 0.350350 0.030220 -0.400594 -0.042881 1 0 0 0 0 0 1 373158
-0.002511 -0.000044 0.120584 0.350601 0.030252 -0.400874 -0.042912 1 0 0 0 0 0 1 374155
-0.002511 -0.000044 0.120584 0.350857 0.030276 -0.401166 -0.042943 1 0 0 0 0 0 1 375159
-0.002511 -0.000044 0.120584 0.351110 0.030297 -0.401454 -0.042974 1 0 0 0 0 0 1 376149
-0.002511 -0.000044 0.120584 0.351372 0.030328 -0.401758 -0.043005 1 0 0 0 0 0 1 377144
-0.002511 -0.000044 0.120584 0.351621 0.030343 -0.402040 -0.043037 1 0 0 0 0 0 1 378149
-0.002511 -0.000044 0.120584 0.351870 0.030356 -0.402340 -0.043068 1 0 0 0 0 0 1 379158
-0.002511 -0.000044 0.120584 0.352130 0.030385 -0.402623 -0.043099 1 0 0 0 0 0 1 380149
-0.002511 -0.000044 0.120584 0.352402 0.030405 -0.402925 -0.043131 1 0 0 0 0 0 1 381165
-0.002511 -0.000044 0.120584 0.352648 0.030430 -0.403212 -0.043162 1 0 0 0 0 0 1 382168
-0.002511 -0.000044 0.120584 0.352902 0.030452 -0.403504 -0.043193 1 0 0 0 0 0 1 383169
-0.002511 -0.000044 0.120584 0.353155 0.030474 -0.403812 -0.043224 1 0 0 0 0 0 1 384156
-0.002511 -0.000044 0.120584 0.353412 0.030496 -0.404090 -0.043256 1 0 0 0 0 0 1 385168
-0.002511 -0.000044 0.120584 0.353666 0.030518 -0.404378 -0.043287 1 0 0 0 0 0 1 386162
-0.002511 -0.000044 0.120584 0.353924 0.030541 -0.404673 -0.043318 1 0 0 0 0 0 1 387172
-0.002511 -0.000044 0.120584 0.354190 0.030560 -0.404970 -0.043350 1 0 0 0 0 0 1 388168
-0.002511 -0.000044 0.120584 0.354434 0.030584 -0.405255 -0.043381 1 0 0 0 0 0 1 389165
-0.002511 -0.000044 0.120584 0.354680 0.030598 -0.405553 -0.043412 1 0 0 0 0 0 1 390165
-0.002511 -0.000044 0.120584 0.354955 0.030624 -0.405846 -0.043443 1 0 0 0 0 0 1 391166
-0.002511 -0.000044 0.120584 0.355200 0.030650 -0.406131 -0.043475 1 0 0 0 0 0 1 392165
-0.002511 -0.000044 0.120584 0.355451 0.030684 -0.406428 -0.043506 1 0 0 0 0 0 1 393163
-0.002511 -0.000044 0.120584 0.355709 0.030696 -0.406715 -0.043537 1 0 0 0 0 0 1 394166
-0.002511 -0.000044 0.120584 0.355978 0.030714 -0.407014 -0.043568 1 0 0 0 0 0 1 395170
-0.002511 -0.000044 0.120584 0.356215 0.030738 -0.407291 -0.043599 1 0 0 0 0 0 1 396138
-0.002511 -0.000044 0.120584 0.356469 0.030752 -0.407598 -0.043631 1 0 0 0 0 0 1 397169
-0.002511 -0.000044 0.120584 0.356743 0.030779 -0.407890 -0.043662 1 0 0 0 0 0 1 398168
-0.002511 -0.000044 0.120584 0.356987 0.030804 -0.408175 -0.043693 1 0 0 0 0 0 1 399165
-0.002511 -0.000044 0.120584 0.357238 0.030838 -0.408472 -0.043724 1 0 0 0 0 0 1 400164
-0.002511 -0.000044 0.120584 0.357496 0.030850 -0.408758 -0.043756 1 0 0 0 0 0 1 401165
-0.002511 -0.000044 0.120584 0.357764 0.030868 -0.409055 -0.043787 1 0 0 0 0 0 1 402163
-0.002511 -0.000044 0.120584 0.358001 0.030884 -0.409349 -0.043818 1 0 0 0 0 0 1 403165
-0.002511 -0.000044 0.120584 0.358261 0.030914 -0.409634 -0.043849 1 0 0 0 0 0 1 404163
-0.002511 -0.000044 0.120584 0.358522 0.030933 -0.409923 -0.043880 1 0 0 0 0 0 1 405135
-0.002511 -0.000044 0.120584 0.358774 0.030958 -0.410217 -0.043912 1 0 0 0 0 0 1 406162
-0.002511 -0.000044 0.120584 0.359029 0.030981 -0.410509 -0.043943 1 0 0 0 0 0 1 407165
-0.002511 -0.000044 0.120584 0.359272 0.031006 -0.410814 -0.043974 1 0 0 0 0 0 1 408163
-0.002511 -0.000044 0.120584 0.359550 0.031023 -0.411101 -0.044006 1 0 0 0 0 0 1 409165
-0.002511 -0.000044 0.120584 0.359796 0.031047 -0.411386 -0.044037 1 0 0 0 0 0 1 410164
-0.002511 -0.000044 0.120584 0.360051 0.031069 -0.411678 -0.044068 1 0 0 0 0 0 1 411168
-0.002511 -0.000044 0.120584 0.360305 0.031091 -0.411969 -0.044100 1 0 0 0 0 0 1 412166
-0.002511 -0.000044 0.120584 0.360572 0.031110 -0.412266 -0.044131 1 0 0 0 0 0 1 413163
-0.002511 -0.000044 0.120584 0.360809 0.031126 -0.412560 -0.044162 1 0 0 0 0 0 1 414164
-0.002511 -0.000044 0.120584 0.361071 0.031156 -0.412846 -0.044193 1 0 0 0 0 0 1 415166
-0.002511 -0.000044 0.120584 0.361335 0.031188 -0.413150 -0.044225 1 0 0 0 0 0 1 416165
-0.002511 -0.000044 0.120584 0.361582 0.031202 -0.413429 -0.044256 1 0 0 0 0 0 1 417162
-0.002511 -0.000044 0.120584 0.361837 0.031224 -0.413721 -0.044287 1 0 0 0 0 0 1 418165
-0.002511 -0.000044 0.120584 0.362092 0.031246 -0.414012 -0.044318 1 0 0 0 0 0 1 419164
-0.002511 -0.000044 0.120584 0.362352 0.031256 -0.414317 -0.044349 1 0 0 0 0 0 1 420164
-0.002511 -0.000044 0.120584 0.362604 0.031288 -0.414598 -0.044381 1 0 0 0 0 0 1 421165
-0.002511 -0.000044 0.120584 0.362857 0.031311 -0.414887 -0.044412 1 0 0 0 0 0 1 422159
-0.002511 -0.000044 0.120584 0.363145 0.031332 -0.415209 -0.044446 1 0 0 0 0 0 1 423241
-0.002511 -0.000044 0.120584 0.363385 0.031368 -0.415499 -0.044477 1 0 0 0 0 0 1 424233
-0.002511 -0.000044 0.120584 0.363643 0.031381 -0.415786 -0.044508 1 0 0 0 0 0 1 425238
-0.002492 -0.000049 0.120574 0.102955 0.092765 -0.281501 -0.044538 1 0 0 0 0 0 1 426207
-0.002482 -0.000051 0.120571 0.196702 0.071172 -0.349671 -0.044570 1 0 0 0 0 0 1 427217
-0.002478 -0.000052 0.120569 0.265274 0.055136 -0.385122 -0.044602 1 0 0 0 0 0 1 428236
-0.002475 -0.000052 0.120569 0.301549 0.046593 -0.398814 -0.044632 1 0 0 0 0 0 1 429208
-0.002474 -0.000053 0.120569 0.319894 0.042267 -0.403890 -0.044663 1 0 0 0 0 0 1 430207
-0.002473 -0.000053 0.120569 0.329175 0.040106 -0.405852 -0.044695 1 0 0 0 0 0 1 431211
-0.002473 -0.000053 0.120569 0.333909 0.039035 -0.406722 -0.044726 1 0 0 0 0 0 1 432207
-0.002473 -0.000053 0.120569 0.336399 0.038521 -0.407212 -0.044757 1 0 0 0 0 0 1 433205
-0.002486 -0.000067 0.120558 0.512762 0.226094 -0.259078 -0.044788 1 0 0 0 0 0 1 434206
-0.002492 -0.000074 0.120554 0.453141 0.159752 -0.334257 -0.044819 1 0 0 0 0 0 1 435196
-0.002495 -0.000077 0.120553 0.407874 0.110563 -0.373326 -0.044851 1 0 0 0 0 0 1 436216
-0.002497 -0.000079 0.120552 0.383499 0.084376 -0.388398 -0.044883 1 0 0 0 0 0 1 437230
-0.002498 -0.000080 0.120552 0.371151 0.071123 -0.393955 -0.044914 1 0 0 0 0 0 1 438214
-0.002498 -0.000080 0.120552 0.365081 0.064510 -0.396118 -0.044949 1 0 0 0 0 0 1 439333
-0.002498 -0.000080 0.120552 0.362106 0.061212 -0.397006 -0.044976 1 0 0 0 0 0 1 440215
-0.002499 -0.000080 0.120552 0.360742 0.059584 -0.397512 -0.045008 1 0 0 0 0 0 1 441230
-0.002499 -0.000080 0.120552 0.360204 0.058801 -0.397893 -0.045041 1 0 0 0 0 0 1 442293
-0.002499 -0.000080 0.120552 0.360030 0.058413 -0.398178 -0.045070 1 0 0 0 0 0 1 443230
-0.002499 -0.000080 0.120552 0.360083 0.058250 -0.398451 -0.045101 1 0 0 0 0 0 1 444214
-0.002499 -0.000080 0.120552 0.360217 0.058185 -0.398736 -0.045132 1 0 0 0 0 0 1 445213
-0.002499 -0.000080 0.120552 0.360420 0.058176 -0.399012 -0.045164 1 0 0 0 0 0 1 446227
-0.002499 -0.000080 0.120552 0.360649 0.058184 -0.399291 -0.045195 1 0 0 0 0 0 1 447212
-0.002499 -0.000080 0.120552 0.360885 0.058205 -0.399566 -0.045226 1 0 0 0 0 0 1 448228
-0.002480 -0.000085 0.120542 0.100093 0.119604 -0.265081 -0.045257 1 0 0 0 0 0 1 449211
-0.002470 -0.000087 0.120539 0.193676 0.098107 -0.333238 -0.045289 1 0 0 0 0 0 1 450227
-0.002466 -0.000088 0.120538 0.262116 0.082098 -0.368649 -0.045318 1 0 0 0 0 0 1 451147
-0.002463 -0.000089 0.120537 0.298360 0.073582 -0.382344 -0.045349 1 0 0 0 0 0 1 452147
-0.002462 -0.000089 0.120537 0.316693 0.069276 -0.387398 -0.045380 1 0 0 0 0 0 1 453155
-0.002462 -0.000089 0.120537 0.325935 0.067128 -0.389342 -0.045411 1 0 0 0 0 0 1 454146
-0.002461 -0.000089 0.120537 0.330676 0.066094 -0.390207 -0.045443 1 0 0 0 0 0 1 455155
-0.002461 -0.000089 0.120537 0.333149 0.065592 -0.390668 -0.045474 1 0 0 0 0 0 1 456146
-0.002461 -0.000089 0.120537 0.334504 0.065358 -0.391024 -0.045505 1 0 0 0 0 0 1 457155
-0.002461 -0.000089 0.120537 0.335280 0.065270 -0.391309 -0.045536 1 0 0 0 0 0 1 458146
-0.002474 -0.000103 0.120526 0.510900 0.253112 -0.242893 -0.045568 1 0 0 0 0 0 1 459147
-0.002480 -0.000110 0.120522 0.450969 0.187051 -0.318031 -0.045599 1 0 0 0 0 0 1 460154
-0.002483 -0.000113 0.120521 0.405515 0.137988 -0.357072 -0.045630 1 0 0 0 0 0 1 461155
-0.002485 -0.000115 0.120521 0.381066 0.111882 -0.372114 -0.045661 1 0 0 0 0 0 1 462145
-0.002486 -0.000116 0.120521 0.368691 0.098687 -0.377671 -0.045693 1 0 0 0 0 0 1 463155
-0.002486 -0.000116 0.120521 0.362545 0.092097 -0.379774 -0.045724 1 0 0 0 0 0 1 464146
-0.002487 -0.000117 0.120520 0.359589 0.088818 -0.380690 -0.045756 1 0 0 0 0 0 1 465164
-0.002487 -0.000117 0.120520 0.358226 0.087218 -0.381173 -0.045787 1 0 0 0 0 0 1 466173
-0.002487 -0.000117 0.120520 0.357657 0.086443 -0.381505 -0.045818 1 0 0 0 0 0 1 467162
-0.002468 -0.000121 0.120511 0.096400 0.147433 -0.246875 -0.045849 1 0 0 0 0 0 1 468145
-0.002458 -0.000123 0.120507 0.189631 0.125796 -0.315034 -0.045881 1 0 0 0 0 0 1 469161
-0.002454 -0.000125 0.120506 0.257917 0.109741 -0.350461 -0.045911 1 0 0 0 0 0 1 470148
-0.002451 -0.000125 0.120506 0.294066 0.101198 -0.364135 -0.045943 1 0 0 0 0 0 1 471168
-0.002450 -0.000125 0.120505 0.312343 0.096885 -0.369172 -0.045975 1 0 0 0 0 0 1 472165
-0.002450 -0.000126 0.120505 0.321575 0.094751 -0.371103 -0.046005 1 0 0 0 0 0 1 473133
-0.002449 -0.000126 0.120505 0.326277 0.093721 -0.371940 -0.046036 1 0 0 0 0 0 1 474133
-0.002449 -0.000126 0.120505 0.328749 0.093239 -0.372414 -0.046068 1 0 0 0 0 0 1 475165
-0.002449 -0.000126 0.120505 0.330093 0.093022 -0.372734 -0.046099 1 0 0 0 0 0 1 476162
-0.002462 -0.000139 0.120495 0.506028 0.280822 -0.224157 -0.046131 1 0 0 0 0 0 1 477163
-0.002468 -0.000146 0.120491 0.446296 0.214866 -0.299277 -0.046162 1 0 0 0 0 0 1 478162
-0.002472 -0.000150 0.120489 0.400965 0.165883 -0.338326 -0.046193 1 0 0 0 0 0 1 479159
-0.002473 -0.000151 0.120489 0.376563 0.139800 -0.353356 -0.046224 1 0 0 0 0 0 1 480163
-0.002455 -0.000157 0.120479 0.103108 0.187946 -0.223812 -0.046256 1 0 0 0 0 0 1 481165
-0.002446 -0.000159 0.120476 0.190057 0.159952 -0.293822 -0.046287 1 0 0 0 0 0 1 482166
-0.002442 -0.000161 0.120474 0.255187 0.140702 -0.329899 -0.046318 1 0 0 0 0 0 1 483164
-0.002439 -0.000161 0.120474 0.289742 0.130553 -0.343771 -0.046349 1 0 0 0 0 0 1 484160
-0.002438 -0.000162 0.120474 0.307215 0.125468 -0.348878 -0.046381 1 0 0 0 0 0 1 485160
-0.002438 -0.000162 0.120474 0.316048 0.122961 -0.350823 -0.046412 1 0 0 0 0 0 1 486161
-0.002437 -0.000162 0.120474 0.320553 0.121740 -0.351658 -0.046443 1 0 0 0 0 0 1 487162
-0.002437 -0.000162 0.120474 0.322907 0.121165 -0.352107 -0.046474 1 0 0 0 0 0 1 488162
-0.002418 -0.000167 0.120464 0.063151 0.182227 -0.217169 -0.046506 1 0 0 0 0 0 1 489162
-0.002409 -0.000169 0.120460 0.156886 0.160755 -0.285402 -0.046537 1 0 0 0 0 0 1 490162
-0.002404 -0.000170 0.120459 0.225404 0.144752 -0.320863 -0.046568 1 0 0 0 0 0 1 491163
-0.002414 -0.000184 0.120448 0.436872 0.324137 -0.185574 -0.046599 1 0 0 0 0 0 1 492161
-0.002420 -0.000191 0.120444 0.394992 0.254015 -0.265455 -0.046631 1 0 0 0 0 0 1 493159
-0.002422 -0.000195 0.120443 0.358558 0.202958 -0.306146 -0.046662 1 0 0 0 0 0 1 494161
-0.002424 -0.000197 0.120442 0.338600 0.175837 -0.321729 -0.046693 1 0 0 0 0 0 1 495162
-0.002425 -0.000197 0.120442 0.328455 0.162146 -0.327434 -0.046724 1 0 0 0 0 0 1 496162
-0.002425 -0.000198 0.120442 0.323409 0.155340 -0.329574 -0.046756 1 0 0 0 0 0 1 497162
-0.002425 -0.000198 0.120442 0.320970 0.151976 -0.330464 -0.046787 1 0 0 0 0 0 1 498162
-0.002425 -0.000198 0.120442 0.319865 0.150340 -0.330913 -0.046818 1 0 0 0 0 0 1 499163
-0.002425 -0.000198 0.120442 0.319407 0.149573 -0.331232 -0.046849 1 0 0 0 0 0 1 500162
-0.002425 -0.000198 0.120442 0.319288 0.149238 -0.331465 -0.046881 1 0 0 0 0 0 1 501161
-0.002425 -0.000198 0.120442 0.319330 0.149122 -0.331705 -0.046912 1 0 0 0 0 0 1 502162
-0.002425 -0.000198 0.120442 0.319461 0.149117 -0.331923 -0.046943 1 0 0 0 0 0 1 503161
-0.002425 -0.000198 0.120442 0.319630 0.149155 -0.332152 -0.046974 1 0 0 0 0 0 1 504161
-0.002425 -0.000198 0.120442 0.319820 0.149231 -0.332364 -0.047005 1 0 0 0 0 0 1 505143
-0.002425 -0.000198 0.120442 0.320027 0.149322 -0.332595 -0.047037 1 0 0 0 0 0 1 506160
-0.002425 -0.000198 0.120442 0.320246 0.149420 -0.332820 -0.047070 1 0 0 0 0 0 1 507236
-0.002425 -0.000198 0.120442 0.320457 0.149518 -0.333058 -0.047102 1 0 0 0 0 0 1 508229
-0.002425 -0.000198 0.120442 0.320662 0.149609 -0.333269 -0.047133 1 0 0 0 0 0 1 509234
-0.002425 -0.000198 0.120442 0.320879 0.149701 -0.333488 -0.047163 1 0 0 0 0 0 1 510203
-0.002425 -0.000198 0.120442 0.321092 0.149807 -0.333715 -0.047196 1 0 0 0 0 0 1 511252
-0.002425 -0.000198 0.120442 0.321297 0.149904 -0.333929 -0.047226 1 0 0 0 0 0 1 512224
-0.002425 -0.000198 0.120442 0.321525 0.150007 -0.334145 -0.047257 1 0 0 0 0 0 1 513205
-0.002425 -0.000198 0.120442 0.321719 0.150101 -0.334365 -0.047288 1 0 0 0 0 0 1 514201
-0.002425 -0.000198 0.120442 0.321945 0.150211 -0.334605 -0.047320 1 0 0 0 0 0 1 515229
-0.002406 -0.000203 0.120432 0.060966 0.211620 -0.199370 -0.047352 1 0 0 0 0 0 1 516230
-0.002397 -0.000205 0.120429 0.153989 0.190374 -0.267551 -0.047382 1 0 0 0 0 0 1 517204
-0.002392 -0.000206 0.120427 0.222136 0.174528 -0.302988 -0.047414 1 0 0 0 0 0 1 518213
-0.002390 -0.000207 0.120427 0.258211 0.166090 -0.316636 -0.047445 1 0 0 0 0 0 1 519228
-0.002389 -0.000207 0.120427 0.276430 0.161868 -0.321633 -0.047476 1 0 0 0 0 0 1 520211
-0.002388 -0.000207 0.120427 0.285628 0.159782 -0.323527 -0.047507 1 0 0 0 0 0 1 521210
-0.002388 -0.000207 0.120427 0.290290 0.158797 -0.324331 -0.047539 1 0 0 0 0 0 1 522224
-0.002388 -0.000207 0.120427 0.292710 0.158354 -0.324737 -0.047568 1 0 0 0 0 0 1 523145
-0.002388 -0.000207 0.120427 0.294024 0.158181 -0.325020 -0.047599 1 0 0 0 0 0 1 524153
-0.002388 -0.000207 0.120427 0.294773 0.158149 -0.325256 -0.047630 1 0 0 0 0 0 1 525144
-0.002388 -0.000207 0.120427 0.295248 0.158166 -0.325486 -0.047662 1 0 0 0 0 0 1 526154
-0.002388 -0.000207 0.120427 0.295584 0.158242 -0.325695 -0.047693 1 0 0 0 0 0 1 527144
-0.002388 -0.000207 0.120427 0.295844 0.158342 -0.325908 -0.047724 1 0 0 0 0 0 1 528152
-0.002388 -0.000207 0.120427 0.296068 0.158428 -0.326125 -0.047755 1 0 0 0 0 0 1 529143
-0.002400 -0.000221 0.120416 0.471694 0.346569 -0.177128 -0.047787 1 0 0 0 0 0 1 530152
-0.002407 -0.000228 0.120412 0.411822 0.280998 -0.252169 -0.047818 1 0 0 0 0 0 1 531144
-0.002410 -0.000231 0.120411 0.366436 0.232227 -0.291140 -0.047849 1 0 0 0 0 0 1 532153
-0.002412 -0.000233 0.120410 0.342008 0.206286 -0.306118 -0.047880 1 0 0 0 0 0 1 533143
-0.002412 -0.000234 0.120410 0.329621 0.193181 -0.311596 -0.047912 1 0 0 0 0 0 1 534152
-0.002394 -0.000239 0.120400 0.062211 0.247968 -0.178038 -0.047943 1 0 0 0 0 0 1 535152
-0.002385 -0.000241 0.120397 0.151898 0.223486 -0.246871 -0.047974 1 0 0 0 0 0 1 536143
-0.002380 -0.000242 0.120396 0.218364 0.206021 -0.282517 -0.048005 1 0 0 0 0 0 1 537153
-0.002378 -0.000243 0.120395 0.253572 0.196780 -0.296219 -0.048036 1 0 0 0 0 0 1 538143
-0.002377 -0.000243 0.120395 0.271376 0.192155 -0.301241 -0.048068 1 0 0 0 0 0 1 539153
-0.002376 -0.000243 0.120395 0.280355 0.189891 -0.303136 -0.048099 1 0 0 0 0 0 1 540148
-0.002376 -0.000244 0.120395 0.284925 0.188824 -0.303923 -0.048131 1 0 0 0 0 0 1 541169
-0.002376 -0.000244 0.120395 0.287286 0.188339 -0.304315 -0.048162 1 0 0 0 0 0 1 542150
-0.002376 -0.000244 0.120395 0.288561 0.188165 -0.304590 -0.048193 1 0 0 0 0 0 1 543164
-0.002376 -0.000244 0.120395 0.289297 0.188131 -0.304812 -0.048224 1 0 0 0 0 0 1 544160
-0.002376 -0.000244 0.120395 0.289769 0.188184 -0.305025 -0.048256 1 0 0 0 0 0 1 545164
-0.002376 -0.000244 0.120395 0.290085 0.188263 -0.305213 -0.048287 1 0 0 0 0 0 1 546158
-0.002357 -0.000248 0.120385 0.029116 0.249668 -0.169613 -0.048318 1 0 0 0 0 0 1 547163
-0.002347 -0.000250 0.120382 0.121878 0.228524 -0.237842 -0.048349 1 0 0 0 0 0 1 548162
-0.002337 -0.000270 0.120391 0.116900 0.463735 -0.418140 -0.048381 1 0 0 0 0 0 1 549160
-0.002332 -0.000279 0.120394 0.177093 0.367493 -0.359092 -0.048412 1 0 0 0 0 0 1 550153
-0.002330 -0.000284 0.120395 0.214219 0.298121 -0.326518 -0.048443 1 0 0 0 0 0 1 551162
-0.002328 -0.000287 0.120396 0.233787 0.261415 -0.314111 -0.048474 1 0 0 0 0 0 1 552158
-0.002328 -0.000288 0.120396 0.243837 0.242935 -0.309793 -0.048506 1 0 0 0 0 0 1 553160
-0.002327 -0.000288 0.120396 0.248992 0.233742 -0.308421 -0.048536 1 0 0 0 0 0 1 554147
-0.002327 -0.000289 0.120396 0.251656 0.229227 -0.308064 -0.048568 1 0 0 0 0 0 1 555161
-0.002327 -0.000289 0.120396 0.253094 0.227035 -0.308065 -0.048599 1 0 0 0 0 0 1 556162
-0.002327 -0.000289 0.120396 0.253881 0.226016 -0.308201 -0.048631 1 0 0 0 0 0 1 557165
-0.002327 -0.000289 0.120396 0.254370 0.225580 -0.308373 -0.048662 1 0 0 0 0 0 1 558159
-0.002327 -0.000289 0.120396 0.254688 0.225432 -0.308560 -0.048693 1 0 0 0 0 0 1 559161
-0.002327 -0.000289 0.120396 0.254919 0.225435 -0.308760 -0.048724 1 0 0 0 0 0 1 560151
-0.002340 -0.000303 0.120385 0.430725 0.413608 -0.159512 -0.048756 1 0 0 0 0 0 1 561159
-0.002346 -0.000309 0.120381 0.370911 0.348253 -0.234526 -0.048787 1 0 0 0 0 0 1 562155
-0.002350 -0.000313 0.120380 0.325549 0.299604 -0.273474 -0.048818 1 0 0 0 0 0 1 563161
-0.002351 -0.000315 0.120380 0.301127 0.273703 -0.288427 -0.048849 1 0 0 0 0 0 1 564159
-0.002352 -0.000315 0.120379 0.288721 0.260663 -0.293895 -0.048881 1 0 0 0 0 0 1 565159
-0.002352 -0.000316 0.120379 0.282555 0.254189 -0.295931 -0.048912 1 0 0 0 0 0 1 566158
-0.002353 -0.000316 0.120379 0.279555 0.251031 -0.296767 -0.048943 1 0 0 0 0 0 1 567161
-0.002353 -0.000316 0.120379 0.278125 0.249530 -0.297184 -0.048974 1 0 0 0 0 0 1 568160
-0.002353 -0.000316 0.120379 0.277495 0.248857 -0.297450 -0.049006 1 0 0 0 0 0 1 569158
-0.002353 -0.000316 0.120379 0.277259 0.248599 -0.297668 -0.049036 1 0 0 0 0 0 1 570139
-0.002353 -0.000316 0.120379 0.277234 0.248548 -0.297845 -0.049067 1 0 0 0 0 0 1 571132
-0.002353 -0.000316 0.120379 0.277325 0.248599 -0.298061 -0.049099 1 0 0 0 0 0 1 572161
-0.002353 -0.000316 0.120379 0.277438 0.248721 -0.298248 -0.049131 1 0 0 0 0 0 1 573159
-0.002353 -0.000316 0.120379 0.277596 0.248847 -0.298443 -0.049162 1 0 0 0 0 0 1 574150
-0.002353 -0.000316 0.120379 0.277756 0.248987 -0.298628 -0.049193 1 0 0 0 0 0 1 575157
-0.002334 -0.000321 0.120370 0.016561 0.310424 -0.162729 -0.049224 1 0 0 0 0 0 1 576158
-0.002325 -0.000323 0.120366 0.109082 0.289418 -0.230976 -0.049256 1 0 0 0 0 0 1 577159
-0.002320 -0.000324 0.120365 0.176957 0.273707 -0.266428 -0.049286 1 0 0 0 0 0 1 578146
-0.002318 -0.000325 0.120364 0.212881 0.265351 -0.280055 -0.049318 1 0 0 0 0 0 1 579161
-0.002316 -0.000325 0.120364 0.231013 0.261190 -0.285035 -0.049349 1 0 0 0 0 0 1 580153
-0.002316 -0.000325 0.120364 0.240135 0.259171 -0.286903 -0.049380 1 0 0 0 0 0 1 581156
-0.002316 -0.000325 0.120364 0.244765 0.258239 -0.287668 -0.049411 1 0 0 0 0 0 1 582147
-0.002328 -0.000339 0.120353 0.422828 0.445998 -0.138420 -0.049443 1 0 0 0 0 0 1 583163
-0.002335 -0.000346 0.120350 0.364178 0.380555 -0.213484 -0.049473 1 0 0 0 0 0 1 584129
-0.002338 -0.000349 0.120348 0.319415 0.331875 -0.252457 -0.049506 1 0 0 0 0 0 1 585157
-0.002339 -0.000351 0.120348 0.295294 0.305969 -0.267401 -0.049537 1 0 0 0 0 0 1 586159
-0.002340 -0.000352 0.120348 0.283036 0.292919 -0.272853 -0.049568 1 0 0 0 0 0 1 587159
-0.002341 -0.000352 0.120348 0.276931 0.286459 -0.274868 -0.049598 1 0 0 0 0 0 1 588129
-0.002341 -0.000352 0.120348 0.273952 0.283313 -0.275693 -0.049631 1 0 0 0 0 0 1 589159
-0.002341 -0.000352 0.120348 0.272546 0.281845 -0.276088 -0.049662 1 0 0 0 0 0 1 590159
-0.002341 -0.000353 0.120348 0.271922 0.281171 -0.276344 -0.049693 1 0 0 0 0 0 1 591159
-0.002341 -0.000353 0.120348 0.271704 0.280938 -0.276550 -0.049724 1 0 0 0 0 0 1 592159
-0.002341 -0.000353 0.120348 0.271664 0.280908 -0.276725 -0.049755 1 0 0 0 0 0 1 593152
-0.002341 -0.000353 0.120348 0.271741 0.280972 -0.276900 -0.049786 1 0 0 0 0 0 1 594143
-0.002341 -0.000353 0.120348 0.271871 0.281104 -0.277090 -0.049820 1 0 0 0 0 0 1 595228
-0.002341 -0.000353 0.120348 0.272009 0.281261 -0.277271 -0.049851 1 0 0 0 0 0 1 596223
-0.002341 -0.000353 0.120348 0.272165 0.281424 -0.277430 -0.049882 1 0 0 0 0 0 1 597207
-0.002341 -0.000353 0.120348 0.272329 0.281594 -0.277612 -0.049914 1 0 0 0 0 0 1 598221
-0.002341 -0.000353 0.120348 0.272496 0.281767 -0.277783 -0.049945 1 0 0 0 0 0 1 599206
-0.002341 -0.000353 0.120348 0.272682 0.281943 -0.277967 -0.049976 1 0 0 0 0 0 1 600222
-0.002341 -0.000353 0.120348 0.272842 0.282108 -0.278125 -0.050007 1 0 0 0 0 0 1 601206
-0.002341 -0.000353 0.120348 0.273012 0.282298 -0.278307 -0.050039 1 0 0 0 0 0 1 602222
-0.002341 -0.000353 0.120348 0.273179 0.282472 -0.278479 -0.050070 1 0 0 0 0 0 1 603207
-0.002341 -0.000353 0.120348 0.273355 0.282640 -0.278649 -0.050101 1 0 0 0 0 0 1 604221
-0.002341 -0.000353 0.120348 0.273520 0.282824 -0.278826 -0.050132 1 0 0 0 0 0 1 605206
-0.002354 -0.000366 0.120337 0.449415 0.471198 -0.129123 -0.050164 1 0 0 0 0 0 1 606221
-0.002360 -0.000373 0.120333 0.389771 0.406161 -0.204122 -0.050193 1 0 0 0 0 0 1 607142
-0.002363 -0.000376 0.120332 0.344538 0.357689 -0.243064 -0.050224 1 0 0 0 0 0 1 608150
-0.002365 -0.000378 0.120331 0.320165 0.331898 -0.258009 -0.050255 1 0 0 0 0 0 1 609141
-0.002366 -0.000379 0.120331 0.307811 0.318909 -0.263445 -0.050287 1 0 0 0 0 0 1 610150
-0.002366 -0.000379 0.120331 0.301655 0.312480 -0.265453 -0.050318 1 0 0 0 0 0 1 611141
-0.002367 -0.000380 0.120331 0.298656 0.309364 -0.266260 -0.050349 1 0 0 0 0 0 1 612142
-0.002367 -0.000380 0.120331 0.297236 0.307899 -0.266655 -0.050380 1 0 0 0 0 0 1 613149
-0.002367 -0.000380 0.120331 0.296614 0.307259 -0.266896 -0.050411 1 0 0 0 0 0 1 614141
-0.002367 -0.000380 0.120331 0.296410 0.307044 -0.267095 -0.050443 1 0 0 0 0 0 1 615149
-0.002367 -0.000380 0.120331 0.296375 0.307020 -0.267269 -0.050474 1 0 0 0 0 0 1 616141
-0.002367 -0.000380 0.120331 0.296467 0.307099 -0.267439 -0.050505 1 0 0 0 0 0 1 617149
-0.002367 -0.000380 0.120331 0.296598 0.307249 -0.267605 -0.050536 1 0 0 0 0 0 1 618141
-0.002367 -0.000380 0.120331 0.296759 0.307401 -0.267767 -0.050568 1 0 0 0 0 0 1 619152
-0.002367 -0.000380 0.120331 0.296929 0.307591 -0.267925 -0.050599 1 0 0 0 0 0 1 620151
-0.002367 -0.000380 0.120331 0.297103 0.307773 -0.268096 -0.050630 1 0 0 0 0 0 1 621151
-0.002367 -0.000380 0.120331 0.297289 0.307950 -0.268275 -0.050661 1 0 0 0 0 0 1 622147
-0.002367 -0.000380 0.120331 0.297468 0.308150 -0.268429 -0.050693 1 0 0 0 0 0 1 623144
-0.002367 -0.000380 0.120331 0.297645 0.308334 -0.268601 -0.050724 1 0 0 0 0 0 1 624151
-0.002348 -0.000384 0.120321 0.036106 0.369844 -0.132420 -0.050755 1 0 0 0 0 0 1 625150
-0.002338 -0.000387 0.120318 0.128378 0.348992 -0.200583 -0.050787 1 0 0 0 0 0 1 626165
-0.002334 -0.000388 0.120316 0.196127 0.333341 -0.235975 -0.050818 1 0 0 0 0 0 1 627159
-0.002331 -0.000388 0.120316 0.231969 0.325047 -0.249566 -0.050849 1 0 0 0 0 0 1 628161
-0.002330 -0.000389 0.120316 0.250087 0.320915 -0.254521 -0.050881 1 0 0 0 0 0 1 629163
-0.002330 -0.000389 0.120316 0.259206 0.318938 -0.256355 -0.050912 1 0 0 0 0 0 1 630159
-0.002329 -0.000389 0.120316 0.263825 0.318045 -0.257091 -0.050943 1 0 0 0 0 0 1 631159
-0.002329 -0.000389 0.120316 0.266216 0.317683 -0.257459 -0.050974 1 0 0 0 0 0 1 632159
-0.002329 -0.000389 0.120316 0.267490 0.317609 -0.257693 -0.051006 1 0 0 0 0 0 1 633157
-0.002329 -0.000389 0.120316 0.268213 0.317660 -0.257871 -0.051037 1 0 0 0 0 0 1 634164
-0.002329 -0.000389 0.120316 0.268643 0.317782 -0.258032 -0.051067 1 0 0 0 0 0 1 635132
-0.002329 -0.000389 0.120316 0.268947 0.317950 -0.258198 -0.051099 1 0 0 0 0 0 1 636160
-0.002329 -0.000389 0.120316 0.269186 0.318136 -0.258361 -0.051130 1 0 0 0 0 0 1 637156
-0.002329 -0.000389 0.120316 0.269395 0.318311 -0.258512 -0.051162 1 0 0 0 0 0 1 638157
-0.002329 -0.000389 0.120316 0.269575 0.318500 -0.258675 -0.051193 1 0 0 0 0 0 1 639157
-0.002329 -0.000389 0.120316 0.269740 0.318694 -0.258833 -0.051224 1 0 0 0 0 0 1 640155
-0.002329 -0.000389 0.120316 0.269913 0.318898 -0.258985 -0.051256 1 0 0 0 0 0 1 641157
-0.002329 -0.000389 0.120316 0.270069 0.319084 -0.259148 -0.051287 1 0 0 0 0 0 1 642156
-0.002329 -0.000389 0.120316 0.270253 0.319284 -0.259306 -0.051318 1 0 0 0 0 0 1 643157
-0.002329 -0.000389 0.120316 0.270400 0.319474 -0.259465 -0.051349 1 0 0 0 0 0 1 644157
-0.002329 -0.000389 0.120316 0.270586 0.319662 -0.259616 -0.051381 1 0 0 0 0 0 1 645156
-0.002329 -0.000389 0.120316 0.270729 0.319861 -0.259780 -0.051412 1 0 0 0 0 0 1 646156
-0.002329 -0.000389 0.120316 0.270912 0.320062 -0.259938 -0.051443 1 0 0 0 0 0 1 647158
-0.002329 -0.000389 0.120316 0.271062 0.320240 -0.260090 -0.051474 1 0 0 0 0 0 1 648157
-0.002329 -0.000389 0.120316 0.271232 0.320439 -0.260259 -0.051505 1 0 0 0 0 0 1 649148
-0.002329 -0.000389 0.120316 0.271395 0.320648 -0.260406 -0.051537 1 0 0 0 0 0 1 650158
-0.002329 -0.000389 0.120316 0.271558 0.320826 -0.260572 -0.051567 1 0 0 0 0 0 1 651128
-0.002329 -0.000389 0.120316 0.271727 0.321025 -0.260715 -0.051599 1 0 0 0 0 0 1 652157
-0.002329 -0.000389 0.120316 0.271892 0.321220 -0.260891 -0.051631 1 0 0 0 0 0 1 653157
-0.002329 -0.000389 0.120316 0.272048 0.321420 -0.261033 -0.051661 1 0 0 0 0 0 1 654127
-0.002329 -0.000389 0.120316 0.272224 0.321598 -0.261201 -0.051693 1 0 0 0 0 0 1 655158
-0.002329 -0.000389 0.120316 0.272394 0.321810 -0.261359 -0.051724 1 0 0 0 0 0 1 656155
-0.002329 -0.000389 0.120316 0.272539 0.322001 -0.261518 -0.051755 1 0 0 0 0 0 1 657156
-0.002329 -0.000389 0.120316 0.272725 0.322189 -0.261668 -0.051787 1 0 0 0 0 0 1 658155
-0.002329 -0.000389 0.120316 0.272869 0.322389 -0.261833 -0.051818 1 0 0 0 0 0 1 659157
-0.002310 -0.000393 0.120306 0.011115 0.383937 -0.125346 -0.051849 1 0 0 0 0 0 1 660150
-0.002301 -0.000396 0.120302 0.103141 0.363147 -0.193496 -0.051880 1 0 0 0 0 0 1 661144
-0.002296 -0.000397 0.120301 0.170754 0.347546 -0.228907 -0.051912 1 0 0 0 0 0 1 662158
-0.002294 -0.000397 0.120301 0.206519 0.339254 -0.242492 -0.051942 1 0 0 0 0 0 1 663127
-0.002293 -0.000397 0.120301 0.224594 0.335137 -0.247429 -0.051974 1 0 0 0 0 0 1 664154
-0.002292 -0.000398 0.120301 0.233679 0.333167 -0.249256 -0.052005 1 0 0 0 0 0 1 665141
-0.002292 -0.000398 0.120301 0.238279 0.332270 -0.250002 -0.052037 1 0 0 0 0 0 1 666156
-0.002292 -0.000398 0.120301 0.240641 0.331936 -0.250359 -0.052068 1 0 0 0 0 0 1 667156
-0.002292 -0.000398 0.120301 0.241897 0.331858 -0.250579 -0.052099 1 0 0 0 0 0 1 668154
-0.002292 -0.000398 0.120301 0.242595 0.331906 -0.250744 -0.052130 1 0 0 0 0 0 1 669127
-0.002292 -0.000398 0.120301 0.243023 0.332036 -0.250908 -0.052161 1 0 0 0 0 0 1 670126
-0.002292 -0.000398 0.120301 0.243313 0.332211 -0.251056 -0.052192 1 0 0 0 0 0 1 671126
-0.002292 -0.000398 0.120301 0.243521 0.332389 -0.251207 -0.052224 1 0 0 0 0 0 1 672143
-0.002292 -0.000398 0.120301 0.243694 0.332580 -0.251369 -0.052255 1 0 0 0 0 0 1 673141
-0.002292 -0.000398 0.120301 0.243865 0.332775 -0.251515 -0.052287 1 0 0 0 0 0 1 674149
-0.002292 -0.000398 0.120301 0.244023 0.332968 -0.251670 -0.052317 1 0 0 0 0 0 1 675139
-0.002292 -0.000398 0.120301 0.244172 0.333168 -0.251822 -0.052349 1 0 0 0 0 0 1 676147
-0.002292 -0.000398 0.120301 0.244326 0.333376 -0.251966 -0.052380 1 0 0 0 0 0 1 677149
-0.002292 -0.000398 0.120301 0.244466 0.333554 -0.252114 -0.052411 1 0 0 0 0 0 1 678139
-0.002292 -0.000398 0.120301 0.244617 0.333771 -0.252264 -0.052442 1 0 0 0 0 0 1 679139
-0.002292 -0.000398 0.120301 0.244756 0.333965 -0.252423 -0.052474 1 0 0 0 0 0 1 680148
-0.002292 -0.000398 0.120301 0.244911 0.334158 -0.252559 -0.052505 1 0 0 0 0 0 1 681138
-0.002292 -0.000398 0.120301 0.245056 0.334370 -0.252716 -0.052536 1 0 0 0 0 0 1 682148
-0.002292 -0.000398 0.120301 0.245193 0.334560 -0.252872 -0.052568 1 0 0 0 0 0 1 683140
-0.002273 -0.000402 0.120291 -0.016692 0.396127 -0.116104 -0.052599 1 0 0 0 0 0 1 684139
-0.002263 -0.000404 0.120287 0.075144 0.375396 -0.184301 -0.052630 1 0 0 0 0 0 1 685148
-0.002259 -0.000406 0.120286 0.142655 0.359815 -0.219713 -0.052661 1 0 0 0 0 0 1 686138
-0.002256 -0.000406 0.120286 0.178372 0.351555 -0.233303 -0.052693 1 0 0 0 0 0 1 687148
-0.002255 -0.000406 0.120286 0.196395 0.347433 -0.238242 -0.052724 1 0 0 0 0 0 1 688139
-0.002255 -0.000407 0.120285 0.205457 0.345461 -0.240064 -0.052755 1 0 0 0 0 0 1 689147
-0.002254 -0.000407 0.120285 0.210027 0.344579 -0.240789 -0.052787 1 0 0 0 0 0 1 690153
-0.002254 -0.000407 0.120285 0.212380 0.344247 -0.241144 -0.052818 1 0 0 0 0 0 1 691150
-0.002254 -0.000407 0.120285 0.213617 0.344174 -0.241358 -0.052849 1 0 0 0 0 0 1 692148
-0.002254 -0.000407 0.120285 0.214295 0.344242 -0.241505 -0.052880 1 0 0 0 0 0 1 693142
-0.002254 -0.000407 0.120285 0.214696 0.344369 -0.241667 -0.052911 1 0 0 0 0 0 1 694138
-0.002254 -0.000407 0.120285 0.214971 0.344538 -0.241823 -0.052943 1 0 0 0 0 0 1 695149
-0.002254 -0.000407 0.120285 0.215165 0.344723 -0.241957 -0.052974 1 0 0 0 0 0 1 696140
-0.002254 -0.000407 0.120285 0.215319 0.344934 -0.242101 -0.053006 1 0 0 0 0 0 1 697157
-0.002267 -0.000420 0.120275 0.391792 0.533814 -0.091920 -0.053036 1 0 0 0 0 0 1 698125
-0.002273 -0.000427 0.120271 0.332369 0.469215 -0.166720 -0.053067 1 0 0 0 0 0 1 699128
-0.002276 -0.000431 0.120270 0.287220 0.420949 -0.205555 -0.053099 1 0 0 0 0 0 1 700156
-0.002278 -0.000432 0.120269 0.262909 0.395273 -0.220422 -0.053130 1 0 0 0 0 0 1 701125
-0.002279 -0.000433 0.120269 0.250558 0.382361 -0.225835 -0.053162 1 0 0 0 0 0 1 702152
-0.002279 -0.000434 0.120269 0.244392 0.375993 -0.227804 -0.053193 1 0 0 0 0 0 1 703155
-0.002279 -0.000434 0.120269 0.241356 0.372896 -0.228578 -0.053224 1 0 0 0 0 0 1 704156
-0.002280 -0.000434 0.120269 0.239906 0.371470 -0.228934 -0.053256 1 0 0 0 0 0 1 705164
-0.002280 -0.000434 0.120269 0.239248 0.370850 -0.229157 -0.053287 1 0 0 0 0 0 1 706159
-0.002280 -0.000434 0.120269 0.238978 0.370665 -0.229312 -0.053318 1 0 0 0 0 0 1 707160
-0.002280 -0.000434 0.120269 0.238930 0.370673 -0.229460 -0.053349 1 0 0 0 0 0 1 708156
-0.002280 -0.000434 0.120269 0.238968 0.370782 -0.229592 -0.053380 1 0 0 0 0 0 1 709155
-0.002280 -0.000434 0.120269 0.239060 0.370948 -0.229721 -0.053412 1 0 0 0 0 0 1 710155
-0.002280 -0.000434 0.120269 0.239170 0.371148 -0.229862 -0.053443 1 0 0 0 0 0 1 711157
-0.002280 -0.000434 0.120269 0.239302 0.371345 -0.229997 -0.053474 1 0 0 0 0 0 1 712156
-0.002280 -0.000434 0.120269 0.239434 0.371551 -0.230139 -0.053505 1 0 0 0 0 0 1 713156
-0.002280 -0.000434 0.120269 0.239561 0.371770 -0.230268 -0.053537 1 0 0 0 0 0 1 714155
-0.002280 -0.000434 0.120269 0.239712 0.371985 -0.230408 -0.053568 1 0 0 0 0 0 1 715156
-0.002280 -0.000434 0.120269 0.239840 0.372204 -0.230536 -0.053599 1 0 0 0 0 0 1 716153
-0.002280 -0.000434 0.120269 0.239982 0.372410 -0.230664 -0.053630 1 0 0 0 0 0 1 717154
-0.002280 -0.000434 0.120269 0.240131 0.372634 -0.230810 -0.053662 1 0 0 0 0 0 1 718155
-0.002280 -0.000434 0.120269 0.240260 0.372855 -0.230940 -0.053693 1 0 0 0 0 0 1 719156
-0.002280 -0.000434 0.120269 0.240402 0.373061 -0.231067 -0.053724 1 0 0 0 0 0 1 720154
-0.002280 -0.000434 0.120269 0.240550 0.373284 -0.231213 -0.053755 1 0 0 0 0 0 1 721148
-0.002280 -0.000434 0.120269 0.240675 0.373499 -0.231339 -0.053786 1 0 0 0 0 0 1 722124
-0.002280 -0.000434 0.120269 0.240822 0.373712 -0.231470 -0.053818 1 0 0 0 0 0 1 723156
-0.002280 -0.000434 0.120269 0.240970 0.373936 -0.231616 -0.053849 1 0 0 0 0 0 1 724153
-0.002280 -0.000434 0.120269 0.241099 0.374157 -0.231746 -0.053880 1 0 0 0 0 0 1 725154
-0.002280 -0.000434 0.120269 0.241237 0.374374 -0.231880 -0.053912 1 0 0 0 0 0 1 726154
-0.002280 -0.000434 0.120269 0.241393 0.374577 -0.232014 -0.053943 1 0 0 0 0 0 1 727155
-0.002280 -0.000434 0.120269 0.241519 0.374806 -0.232149 -0.053974 1 0 0 0 0 0 1 728154
-0.002280 -0.000434 0.120269 0.241657 0.375025 -0.232283 -0.054005 1 0 0 0 0 0 1 729153
-0.002280 -0.000434 0.120269 0.241812 0.375227 -0.232417 -0.054037 1 0 0 0 0 0 1 730153
-0.002280 -0.000434 0.120269 0.241945 0.375464 -0.232543 -0.054068 1 0 0 0 0 0 1 731143
-0.002280 -0.000434 0.120269 0.242090 0.375674 -0.232691 -0.054099 1 0 0 0 0 0 1 732152
-0.002280 -0.000434 0.120269 0.242218 0.375893 -0.232821 -0.054130 1 0 0 0 0 0 1 733153
-0.002280 -0.000434 0.120269 0.242360 0.376099 -0.232948 -0.054162 1 0 0 0 0 0 1 734152
-0.002280 -0.000434 0.120269 0.242509 0.376324 -0.233095 -0.054193 1 0 0 0 0 0 1 735156
-0.002280 -0.000434 0.120269 0.242636 0.376542 -0.233223 -0.054224 1 0 0 0 0 0 1 736143
-0.002280 -0.000434 0.120269 0.242775 0.376743 -0.233348 -0.054254 1 0 0 0 0 0 1 737124
-0.002280 -0.000434 0.120269 0.242928 0.376974 -0.233498 -0.054287 1 0 0 0 0 0 1 738153
-0.002280 -0.000434 0.120269 0.243057 0.377195 -0.233628 -0.054318 1 0 0 0 0 0 1 739155
-0.002280 -0.000434 0.120269 0.243194 0.377394 -0.233751 -0.054348 1 0 0 0 0 0 1 740123
-0.002280 -0.000434 0.120269 0.243348 0.377625 -0.233901 -0.054380 1 0 0 0 0 0 1 741154
-0.002280 -0.000434 0.120269 0.243476 0.377846 -0.234031 -0.054412 1 0 0 0 0 0 1 742153
-0.002280 -0.000434 0.120269 0.243625 0.378058 -0.234169 -0.054442 1 0 0 0 0 0 1 743140
-0.002280 -0.000434 0.120269 0.243759 0.378267 -0.234292 -0.054474 1 0 0 0 0 0 1 744148
-0.002280 -0.000434 0.120269 0.243895 0.378496 -0.234433 -0.054505 1 0 0 0 0 0 1 745152
-0.002280 -0.000434 0.120269 0.244044 0.378708 -0.234572 -0.054536 1 0 0 0 0 0 1 746137
-0.002280 -0.000434 0.120269 0.244178 0.378918 -0.234695 -0.054568 1 0 0 0 0 0 1 747146
-0.002280 -0.000434 0.120269 0.244312 0.379143 -0.234834 -0.054599 1 0 0 0 0 0 1 748137
-0.002280 -0.000434 0.120269 0.244465 0.379360 -0.234976 -0.054630 1 0 0 0 0 0 1 749145
-0.002280 -0.000434 0.120269 0.244596 0.379566 -0.235097 -0.054661 1 0 0 0 0 0 1 750136
-0.002280 -0.000434 0.120269 0.244733 0.379796 -0.235238 -0.054693 1 0 0 0 0 0 1 751145
-0.002280 -0.000434 0.120269 0.244883 0.380009 -0.235378 -0.054724 1 0 0 0 0 0 1 752136
-0.002280 -0.000434 0.120269 0.245013 0.380231 -0.235508 -0.054755 1 0 0 0 0 0 1 753145
-0.002280 -0.000434 0.120269 0.245154 0.380435 -0.235634 -0.054786 1 0 0 0 0 0 1 754136
-0.002280 -0.000434 0.120269 0.245304 0.380661 -0.235782 -0.054818 1 0 0 0 0 0 1 755146
-0.002280 -0.000434 0.120269 0.245431 0.380880 -0.235910 -0.054849 1 0 0 0 0 0 1 756136
-0.002280 -0.000434 0.120269 0.245574 0.381088 -0.236039 -0.054880 1 0 0 0 0 0 1 757145
-0.002280 -0.000434 0.120269 0.245722 0.381310 -0.236184 -0.054911 1 0 0 0 0 0 1 758137
-0.002280 -0.000434 0.120269 0.245852 0.381533 -0.236315 -0.054943 1 0 0 0 0 0 1 759145
-0.002280 -0.000434 0.120269 0.246002 0.381746 -0.236454 -0.054974 1 0 0 0 0 0 1 760136
-0.002280 -0.000434 0.120269 0.246173 0.382014 -0.236613 -0.055014 1 0 0 0 0 0 1 761414
-0.002280 -0.000434 0.120269 0.246273 0.382187 -0.236719 -0.055037 1 0 0 0 0 0 1 762162
-0.002280 -0.000434 0.120269 0.246422 0.382399 -0.236858 -0.055068 1 0 0 0 0 0 1 763147
-0.002280 -0.000434 0.120269 0.246554 0.382606 -0.236980 -0.055099 1 0 0 0 0 0 1 764142
-0.002280 -0.000434 0.120269 0.246689 0.382831 -0.237118 -0.055130 1 0 0 0 0 0 1 765133
-0.002280 -0.000434 0.120269 0.246843 0.383051 -0.237263 -0.055162 1 0 0 0 0 0 1 766154
-0.002280 -0.000434 0.120269 0.246972 0.383253 -0.237381 -0.055192 1 0 0 0 0 0 1 767127
-0.002280 -0.000434 0.120269 0.247111 0.383488 -0.237525 -0.055224 1 0 0 0 0 0 1 768158
-0.002280 -0.000434 0.120269 0.247262 0.383702 -0.237666 -0.055255 1 0 0 0 0 0 1 769153
-0.002280 -0.000434 0.120269 0.247391 0.383922 -0.237795 -0.055287 1 0 0 0 0 0 1 770154
-0.002280 -0.000434 0.120269 0.247533 0.384128 -0.237922 -0.055318 1 0 0 0 0 0 1 771154
-0.002280 -0.000434 0.120269 0.247682 0.384352 -0.238068 -0.055349 1 0 0 0 0 0 1 772153
-0.002280 -0.000434 0.120269 0.247811 0.384572 -0.238198 -0.055380 1 0 0 0 0 0 1 773152
-0.002280 -0.000434 0.120269 0.247952 0.384778 -0.238325 -0.055412 1 0 0 0 0 0 1 774152
-0.002280 -0.000434 0.120269 0.248102 0.385004 -0.238472 -0.055443 1 0 0 0 0 0 1 775160
-0.002280 -0.000434 0.120269 0.248230 0.385224 -0.238601 -0.055474 1 0 0 0 0 0 1 776155
-0.002280 -0.000434 0.120269 0.248377 0.385432 -0.238738 -0.055505 1 0 0 0 0 0 1 777125
-0.002280 -0.000434 0.120269 0.248513 0.385646 -0.238863 -0.055537 1 0 0 0 0 0 1 778153
-0.002280 -0.000434 0.120269 0.248658 0.385883 -0.238996 -0.055568 1 0 0 0 0 0 1 779156
-0.002280 -0.000434 0.120269 0.248801 0.386090 -0.239143 -0.055599 1 0 0 0 0 0 1 780152
-0.002280 -0.000434 0.120269 0.248933 0.386297 -0.239266 -0.055630 1 0 0 0 0 0 1 781152
-0.002280 -0.000434 0.120269 0.249069 0.386525 -0.239406 -0.055662 1 0 0 0 0 0 1 782155
-0.002280 -0.000434 0.120269 0.249220 0.386741 -0.239547 -0.055693 1 0 0 0 0 0 1 783154
-0.002280 -0.000434 0.120269 0.249353 0.386948 -0.239669 -0.055724 1 0 0 0 0 0 1 784153
-0.002280 -0.000434 0.120269 0.249501 0.387173 -0.239815 -0.055755 1 0 0 0 0 0 1 785153
-0.002280 -0.000434 0.120269 0.249629 0.387394 -0.239945 -0.055787 1 0 0 0 0 0 1 786153
-0.002280 -0.000434 0.120269 0.249768 0.387611 -0.240079 -0.055818 1 0 0 0 0 0 1 787153
-0.002280 -0.000434 0.120269 0.249923 0.387814 -0.240213 -0.055849 1 0 0 0 0 0 1 788153
-0.002280 -0.000434 0.120269 0.250049 0.388043 -0.240347 -0.055880 1 0 0 0 0 0 1 789152
-0.002280 -0.000434 0.120269 0.250187 0.388262 -0.240482 -0.055912 1 0 0 0 0 0 1 790152
-0.002280 -0.000434 0.120269 0.250342 0.388465 -0.240616 -0.055943 1 0 0 0 0 0 1 791154
-0.002280 -0.000434 0.120269 0.250469 0.388695 -0.240751 -0.055974 1 0 0 0 0 0 1 792154
-0.002280 -0.000434 0.120269 0.250602 0.388907 -0.240881 -0.056004 1 0 0 0 0 0 1 793123
-0.002280 -0.000434 0.120269 0.250758 0.389127 -0.241026 -0.056037 1 0 0 0 0 0 1 794151
-0.002280 -0.000434 0.120269 0.250891 0.389335 -0.241148 -0.056068 1 0 0 0 0 0 1 795152
-0.002280 -0.000434 0.120269 0.251026 0.389563 -0.241288 -0.056099 1 0 0 0 0 0 1 796152
-0.002280 -0.000434 0.120269 0.251177 0.389778 -0.241429 -0.056130 1 0 0 0 0 0 1 797151
-0.002280 -0.000434 0.120269 0.251310 0.389986 -0.241551 -0.056162 1 0 0 0 0 0 1 798151
-0.002280 -0.000434 0.120269 0.251446 0.390214 -0.241691 -0.056193 1 0 0 0 0 0 1 799152
-0.002280 -0.000434 0.120269 0.251597 0.390429 -0.241832 -0.056224 1 0 0 0 0 0 1 800151
-0.002280 -0.000434 0.120269 0.251729 0.390637 -0.241954 -0.056255 1 0 0 0 0 0 1 801151
-0.002280 -0.000434 0.120269 0.251876 0.390859 -0.242099 -0.056286 1 0 0 0 0 0 1 802139
-0.002280 -0.000434 0.120269 0.252006 0.391082 -0.242229 -0.056318 1 0 0 0 0 0 1 803149
-0.002280 -0.000434 0.120269 0.252144 0.391300 -0.242364 -0.056349 1 0 0 0 0 0 1 804151
-0.002280 -0.000434 0.120269 0.252300 0.391503 -0.242498 -0.056380 1 0 0 0 0 0 1 805153
-0.002280 -0.000434 0.120269 0.252434 0.391741 -0.242626 -0.056412 1 0 0 0 0 0 1 806153
-0.002280 -0.000434 0.120269 0.252566 0.391953 -0.242766 -0.056443 1 0 0 0 0 0 1 807155
-0.002280 -0.000434 0.120269 0.252715 0.392148 -0.242896 -0.056473 1 0 0 0 0 0 1 808122
-0.002280 -0.000434 0.120269 0.252846 0.392384 -0.243035 -0.056505 1 0 0 0 0 0 1 809151
-0.002280 -0.000434 0.120269 0.252984 0.392602 -0.243170 -0.056537 1 0 0 0 0 0 1 810151
-0.002280 -0.000434 0.120269 0.253131 0.392810 -0.243306 -0.056567 1 0 0 0 0 0 1 811122
-0.002280 -0.000434 0.120269 0.253266 0.393022 -0.243431 -0.056599 1 0 0 0 0 0 1 812140
-0.002280 -0.000434 0.120269 0.253416 0.393249 -0.243578 -0.056630 1 0 0 0 0 0 1 813150
-0.002280 -0.000434 0.120269 0.253543 0.393467 -0.243706 -0.056661 1 0 0 0 0 0 1 814139
-0.002280 -0.000434 0.120269 0.253686 0.393674 -0.243834 -0.056693 1 0 0 0 0 0 1 815145
-0.002280 -0.000434 0.120269 0.253833 0.393897 -0.243980 -0.056724 1 0 0 0 0 0 1 816135
-0.002280 -0.000434 0.120269 0.253963 0.394119 -0.244110 -0.056755 1 0 0 0 0 0 1 817144
-0.002280 -0.000434 0.120269 0.254103 0.394323 -0.244236 -0.056786 1 0 0 0 0 0 1 818134
-0.002280 -0.000434 0.120269 0.254254 0.394549 -0.244384 -0.056818 1 0 0 0 0 0 1 819144
-0.002280 -0.000434 0.120269 0.254381 0.394768 -0.244512 -0.056849 1 0 0 0 0 0 1 820134
-0.002280 -0.000434 0.120269 0.254521 0.394988 -0.244647 -0.056880 1 0 0 0 0 0 1 821143
-0.002280 -0.000434 0.120269 0.254675 0.395188 -0.244780 -0.056911 1 0 0 0 0 0 1 822135
-0.002280 -0.000434 0.120269 0.254802 0.395420 -0.244916 -0.056943 1 0 0 0 0 0 1 823143
-0.002280 -0.000434 0.120269 0.254939 0.395637 -0.245049 -0.056974 1 0 0 0 0 0 1 824135
-0.002280 -0.000434 0.120269 0.255095 0.395841 -0.245184 -0.057005 1 0 0 0 0 0 1 825143
-0.002280 -0.000434 0.120269 0.255220 0.396069 -0.245318 -0.057036 1 0 0 0 0 0 1 826135
-0.002280 -0.000434 0.120269 0.255372 0.396286 -0.245460 -0.057068 1 0 0 0 0 0 1 827143
-0.002280 -0.000434 0.120269 0.255503 0.396492 -0.245581 -0.057099 1 0 0 0 0 0 1 828134
-0.002280 -0.000434 0.120269 0.255639 0.396720 -0.245721 -0.057130 1 0 0 0 0 0 1 829135
-0.002280 -0.000434 0.120269 0.255791 0.396937 -0.245863 -0.057161 1 0 0 0 0 0 1 830143
-0.002280 -0.000434 0.120269 0.255919 0.397155 -0.245991 -0.057192 1 0 0 0 0 0 1 831134
-0.002280 -0.000434 0.120269 0.256107 0.397432 -0.246162 -0.057234 1 0 0 0 0 0 1 832462
-0.002280 -0.000434 0.120269 0.256211 0.397587 -0.246266 -0.057255 1 0 0 0 0 0 1 833142
-0.002280 -0.000434 0.120269 0.256340 0.397809 -0.246396 -0.057286 1 0 0 0 0 0 1 834146
-0.002280 -0.000434 0.120269 0.256482 0.398014 -0.246523 -0.057318 1 0 0 0 0 0 1 835147
-0.002280 -0.000434 0.120269 0.256632 0.398241 -0.246671 -0.057349 1 0 0 0 0 0 1 836156
-0.002280 -0.000434 0.120269 0.256760 0.398461 -0.246800 -0.057380 1 0 0 0 0 0 1 837152
-0.002280 -0.000434 0.120269 0.256900 0.398663 -0.246925 -0.057411 1 0 0 0 0 0 1 838137
-0.002280 -0.000434 0.120269 0.257051 0.398891 -0.247073 -0.057443 1 0 0 0 0 0 1 839152
-0.002280 -0.000434 0.120269 0.257180 0.399112 -0.247203 -0.057474 1 0 0 0 0 0 1 840152
-0.002280 -0.000434 0.120269 0.257318 0.399329 -0.247337 -0.057505 1 0 0 0 0 0 1 841150
-0.002280 -0.000434 0.120269 0.257472 0.399529 -0.247469 -0.057536 1 0 0 0 0 0 1 842141
-0.002280 -0.000434 0.120269 0.257600 0.399762 -0.247606 -0.057568 1 0 0 0 0 0 1 843155
-0.002280 -0.000434 0.120269 0.257750 0.399977 -0.247746 -0.057599 1 0 0 0 0 0 1 844150
-0.002280 -0.000434 0.120269 0.257882 0.400185 -0.247868 -0.057630 1 0 0 0 0 0 1 845150
-0.002280 -0.000434 0.120269 0.258017 0.400410 -0.248007 -0.057661 1 0 0 0 0 0 1 846142
-0.002280 -0.000434 0.120269 0.258171 0.400630 -0.248151 -0.057693 1 0 0 0 0 0 1 847160
-0.002280 -0.000434 0.120269 0.258302 0.400837 -0.248272 -0.057724 1 0 0 0 0 0 1 848155
-0.002280 -0.000434 0.120269 0.258446 0.401073 -0.248405 -0.057755 1 0 0 0 0 0 1 849154
-0.002280 -0.000434 0.120269 0.258590 0.401280 -0.248551 -0.057787 1 0 0 0 0 0 1 850150
-0.002280 -0.000434 0.120269 0.258719 0.401499 -0.248681 -0.057818 1 0 0 0 0 0 1 851152
-0.002280 -0.000434 0.120269 0.258858 0.401702 -0.248806 -0.057849 1 0 0 0 0 0 1 852137
-0.002280 -0.000434 0.120269 0.259009 0.401929 -0.248955 -0.057880 1 0 0 0 0 0 1 853150
-0.002280 -0.000434 0.120269 0.259133 0.402143 -0.249080 -0.057911 1 0 0 0 0 0 1 854120
-0.002280 -0.000434 0.120269 0.259289 0.402365 -0.249225 -0.057943 1 0 0 0 0 0 1 855151
-0.002280 -0.000434 0.120269 0.259421 0.402572 -0.249346 -0.057974 1 0 0 0 0 0 1 856149
-0.002280 -0.000434 0.120269 0.259556 0.402800 -0.249486 -0.058005 1 0 0 0 0 0 1 857150
-0.002280 -0.000434 0.120269 0.259708 0.403015 -0.249628 -0.058037 1 0 0 0 0 0 1 858150
-0.002280 -0.000434 0.120269 0.259840 0.403223 -0.249750 -0.058068 1 0 0 0 0 0 1 859151
-0.002280 -0.000434 0.120269 0.259975 0.403450 -0.249889 -0.058099 1 0 0 0 0 0 1 860148
-0.002280 -0.000434 0.120269 0.260127 0.403666 -0.250031 -0.058130 1 0 0 0 0 0 1 861150
-0.002280 -0.000434 0.120269 0.260261 0.403875 -0.250154 -0.058162 1 0 0 0 0 0 1 862156
-0.002280 -0.000434 0.120269 0.260395 0.404102 -0.250293 -0.058193 1 0 0 0 0 0 1 863151
-0.002280 -0.000434 0.120269 0.260547 0.404317 -0.250434 -0.058224 1 0 0 0 0 0 1 864152
-0.002280 -0.000434 0.120269 0.260679 0.404525 -0.250556 -0.058255 1 0 0 0 0 0 1 865150
-0.002280 -0.000434 0.120269 0.260814 0.404752 -0.250696 -0.058287 1 0 0 0 0 0 1 866149
-0.002280 -0.000434 0.120269 0.260966 0.404968 -0.250837 -0.058318 1 0 0 0 0 0 1 867149
-0.002280 -0.000434 0.120269 0.261095 0.405188 -0.250966 -0.058349 1 0 0 0 0 0 1 868151
-0.002280 -0.000434 0.120269 0.261237 0.405393 -0.251093 -0.058380 1 0 0 0 0 0 1 869149
-0.002280 -0.000434 0.120269 0.261386 0.405618 -0.251240 -0.058412 1 0 0 0 0 0 1 870150
-0.002280 -0.000434 0.120269 0.261515 0.405839 -0.251369 -0.058443 1 0 0 0 0 0 1 871150
-0.002280 -0.000434 0.120269 0.261669 0.406041 -0.251503 -0.058474 1 0 0 0 0 0 1 872150
-0.002261 -0.000438 0.120259 -0.001895 0.468011 -0.113722 -0.058505 1 0 0 0 0 0 1 873146
-0.002251 -0.000441 0.120255 0.088995 0.447529 -0.181610 -0.058536 1 0 0 0 0 0 1 874140
-0.002247 -0.000442 0.120254 0.156030 0.432090 -0.216916 -0.058568 1 0 0 0 0 0 1 875149
-0.002244 -0.000442 0.120254 0.191506 0.423906 -0.230460 -0.058599 1 0 0 0 0 0 1 876150
-0.002243 -0.000443 0.120254 0.209406 0.419832 -0.235356 -0.058630 1 0 0 0 0 0 1 877149
-0.002243 -0.000443 0.120254 0.218400 0.417903 -0.237163 -0.058662 1 0 0 0 0 0 1 878149
-0.002242 -0.000443 0.120254 0.222942 0.417024 -0.237879 -0.058693 1 0 0 0 0 0 1 879152
-0.002242 -0.000443 0.120254 0.225270 0.416704 -0.238195 -0.058723 1 0 0 0 0 0 1 880119
-0.002242 -0.000443 0.120254 0.226495 0.416669 -0.238401 -0.058755 1 0 0 0 0 0 1 881150
-0.002242 -0.000443 0.120254 0.227169 0.416747 -0.238567 -0.058787 1 0 0 0 0 0 1 882149
-0.002242 -0.000443 0.120254 0.227558 0.416903 -0.238685 -0.058818 1 0 0 0 0 0 1 883150
-0.002242 -0.000443 0.120254 0.227825 0.417090 -0.238820 -0.058849 1 0 0 0 0 0 1 884149
-0.002242 -0.000443 0.120254 0.228004 0.417284 -0.238946 -0.058880 1 0 0 0 0 0 1 885142
-0.002242 -0.000443 0.120254 0.228159 0.417505 -0.239077 -0.058911 1 0 0 0 0 0 1 886134
-0.002242 -0.000443 0.120254 0.228307 0.417723 -0.239198 -0.058943 1 0 0 0 0 0 1 887142
-0.002242 -0.000443 0.120254 0.228429 0.417942 -0.239323 -0.058973 1 0 0 0 0 0 1 888132
-0.002242 -0.000443 0.120254 0.228563 0.418163 -0.239457 -0.059005 1 0 0 0 0 0 1 889141
-0.002242 -0.000443 0.120254 0.228687 0.418371 -0.239577 -0.059036 1 0 0 0 0 0 1 890132
-0.002242 -0.000443 0.120254 0.228807 0.418604 -0.239711 -0.059068 1 0 0 0 0 0 1 891141
-0.002242 -0.000443 0.120254 0.228914 0.418828 -0.239831 -0.059098 1 0 0 0 0 0 1 892131
-0.002242 -0.000443 0.120254 0.229047 0.419049 -0.239965 -0.059130 1 0 0 0 0 0 1 893141
-0.002242 -0.000443 0.120254 0.229171 0.419257 -0.240084 -0.059161 1 0 0 0 0 0 1 894132
-0.002242 -0.000443 0.120254 0.229291 0.419490 -0.240218 -0.059193 1 0 0 0 0 0 1 895141
-0.002242 -0.000443 0.120254 0.229399 0.419716 -0.240340 -0.059224 1 0 0 0 0 0 1 896141
-0.002242 -0.000443 0.120254 0.229533 0.419921 -0.240464 -0.059255 1 0 0 0 0 0 1 897131
-0.002242 -0.000443 0.120254 0.229653 0.420154 -0.240599 -0.059286 1 0 0 0 0 0 1 898140
-0.002242 -0.000443 0.120254 0.229773 0.420375 -0.240725 -0.059317 1 0 0 0 0 0 1 899131
-0.002242 -0.000443 0.120254 0.229899 0.420587 -0.240846 -0.059349 1 0 0 0 0 0 1 900140
-0.002242 -0.000443 0.120254 0.230004 0.420819 -0.240972 -0.059380 1 0 0 0 0 0 1 901131
-0.002242 -0.000443 0.120254 0.230136 0.421042 -0.241106 -0.059411 1 0 0 0 0 0 1 902140
-0.002242 -0.000443 0.120254 0.230259 0.421265 -0.241235 -0.059443 1 0 0 0 0 0 1 903149
-0.002242 -0.000443 0.120254 0.230384 0.421474 -0.241355 -0.059474 1 0 0 0 0 0 1 904146
-0.002242 -0.000443 0.120254 0.230489 0.421707 -0.241480 -0.059505 1 0 0 0 0 0 1 905138
-0.002242 -0.000443 0.120254 0.230620 0.421928 -0.241613 -0.059536 1 0 0 0 0 0 1 906140
-0.002242 -0.000443 0.120254 0.230745 0.422136 -0.241733 -0.059567 1 0 0 0 0 0 1 907135
-0.002242 -0.000443 0.120254 0.230862 0.422365 -0.241865 -0.059598 1 0 0 0 0 0 1 908123
-0.002242 -0.000443 0.120254 0.230985 0.422592 -0.241995 -0.059630 1 0 0 0 0 0 1 909141
-0.002242 -0.000443 0.120254 0.231097 0.422805 -0.242109 -0.059661 1 0 0 0 0 0 1 910142
-0.002242 -0.000443 0.120254 0.231226 0.423033 -0.242247 -0.059692 1 0 0 0 0 0 1 911140
-0.002242 -0.000443 0.120254 0.231347 0.423255 -0.242374 -0.059724 1 0 0 0 0 0 1 912137
-0.002242 -0.000443 0.120254 0.231469 0.423477 -0.242502 -0.059755 1 0 0 0 0 0 1 913138
-0.002242 -0.000443 0.120254 0.231581 0.423689 -0.242615 -0.059786 1 0 0 0 0 0 1 914136
-0.002242 -0.000443 0.120254 0.231707 0.423915 -0.242752 -0.059817 1 0 0 0 0 0 1 915121
-0.002242 -0.000443 0.120254 0.231829 0.424137 -0.242880 -0.059848 1 0 0 0 0 0 1 916119
-0.002242 -0.000443 0.120254 0.231956 0.424351 -0.243002 -0.059880 1 0 0 0 0 0 1 917138
-0.002242 -0.000443 0.120254 0.232074 0.424583 -0.243135 -0.059911 1 0 0 0 0 0 1 918138
-0.002242 -0.000443 0.120254 0.232183 0.424810 -0.243257 -0.059943 1 0 0 0 0 0 1 919144
-0.002242 -0.000443 0.120254 0.232318 0.425016 -0.243382 -0.059974 1 0 0 0 0 0 1 920139
-0.002242 -0.000443 0.120254 0.232437 0.425247 -0.243515 -0.060005 1 0 0 0 0 0 1 921137
-0.002242 -0.000443 0.120254 0.232558 0.425469 -0.243643 -0.060036 1 0 0 0 0 0 1 922135
-0.002242 -0.000443 0.120254 0.232667 0.425694 -0.243764 -0.060067 1 0 0 0 0 0 1 923137
-0.002242 -0.000443 0.120254 0.232808 0.425906 -0.243880 -0.060098 1 0 0 0 0 0 1 924119
-0.002242 -0.000443 0.120254 0.232922 0.426134 -0.244021 -0.060130 1 0 0 0 0 0 1 925135
-0.002242 -0.000443 0.120254 0.233043 0.426356 -0.244150 -0.060161 1 0 0 0 0 0 1 926138
-0.002242 -0.000443 0.120254 0.233167 0.426566 -0.244270 -0.060192 1 0 0 0 0 0 1 927139
-0.002242 -0.000443 0.120254 0.233285 0.426797 -0.244403 -0.060224 1 0 0 0 0 0 1 928136
-0.002242 -0.000443 0.120254 0.233394 0.427024 -0.244524 -0.060255 1 0 0 0 0 0 1 929139
-0.002242 -0.000443 0.120254 0.233525 0.427242 -0.244657 -0.060286 1 0 0 0 0 0 1 930137
-0.002242 -0.000443 0.120254 0.233651 0.427452 -0.244777 -0.060317 1 0 0 0 0 0 1 931138
-0.002242 -0.000443 0.120254 0.233769 0.427683 -0.244910 -0.060349 1 0 0 0 0 0 1 932137
-0.002242 -0.000443 0.120254 0.233879 0.427912 -0.245033 -0.060380 1 0 0 0 0 0 1 933150
-0.002242 -0.000443 0.120254 0.234013 0.428117 -0.245157 -0.060411 1 0 0 0 0 0 1 934138
-0.002242 -0.000443 0.120254 0.234132 0.428348 -0.245290 -0.060442 1 0 0 0 0 0 1 935137
-0.002242 -0.000443 0.120254 0.234253 0.428570 -0.245418 -0.060474 1 0 0 0 0 0 1 936136
-0.002242 -0.000443 0.120254 0.234365 0.428783 -0.245532 -0.060505 1 0 0 0 0 0 1 937135
-0.002242 -0.000443 0.120254 0.234494 0.429012 -0.245670 -0.060536 1 0 0 0 0 0 1 938137
-0.002242 -0.000443 0.120254 0.234616 0.429235 -0.245798 -0.060567 1 0 0 0 0 0 1 939137
-0.002242 -0.000443 0.120254 0.234737 0.429456 -0.245925 -0.060599 1 0 0 0 0 0 1 940136
-0.002242 -0.000443 0.120254 0.234861 0.429666 -0.246046 -0.060630 1 0 0 0 0 0 1 941135
-0.002242 -0.000443 0.120254 0.234967 0.429901 -0.246172 -0.060661 1 0 0 0 0 0 1 942136
-0.002242 -0.000443 0.120254 0.235099 0.430121 -0.246305 -0.060692 1 0 0 0 0 0 1 943137
-0.002242 -0.000443 0.120254 0.235225 0.430331 -0.246426 -0.060724 1 0 0 0 0 0 1 944140
-0.002242 -0.000443 0.120254 0.235342 0.430561 -0.246558 -0.060755 1 0 0 0 0 0 1 945130
-0.002242 -0.000443 0.120254 0.235451 0.430788 -0.246680 -0.060786 1 0 0 0 0 0 1 946138
-0.002242 -0.000443 0.120254 0.235581 0.431004 -0.246811 -0.060817 1 0 0 0 0 0 1 947121
-0.002242 -0.000443 0.120254 0.235708 0.431216 -0.246933 -0.060849 1 0 0 0 0 0 1 948135
-0.002242 -0.000443 0.120254 0.235827 0.431448 -0.247066 -0.060880 1 0 0 0 0 0 1 949137
-0.002242 -0.000443 0.120254 0.235947 0.431670 -0.247194 -0.060911 1 0 0 0 0 0 1 950135
-0.002242 -0.000443 0.120254 0.236060 0.431884 -0.247308 -0.060942 1 0 0 0 0 0 1 951139
-0.002242 -0.000443 0.120254 0.236188 0.432112 -0.247446 -0.060974 1 0 0 0 0 0 1 952135
-0.002242 -0.000443 0.120254 0.236310 0.432335 -0.247574 -0.061005 1 0 0 0 0 0 1 953136
-0.002242 -0.000443 0.120254 0.236435 0.432544 -0.247694 -0.061036 1 0 0 0 0 0 1 954134
-0.002242 -0.000443 0.120254 0.236541 0.432780 -0.247821 -0.061067 1 0 0 0 0 0 1 955137
-0.002242 -0.000443 0.120254 0.236672 0.432999 -0.247954 -0.061099 1 0 0 0 0 0 1 956135
-0.002242 -0.000443 0.120254 0.236793 0.433219 -0.248080 -0.061130 1 0 0 0 0 0 1 957127
-0.002242 -0.000443 0.120254 0.236918 0.433430 -0.248201 -0.061161 1 0 0 0 0 0 1 958133
-0.002242 -0.000443 0.120254 0.237036 0.433660 -0.248333 -0.061192 1 0 0 0 0 0 1 959125
-0.002242 -0.000443 0.120254 0.237145 0.433887 -0.248455 -0.061224 1 0 0 0 0 0 1 960134
-0.002242 -0.000443 0.120254 0.237279 0.434092 -0.248580 -0.061254 1 0 0 0 0 0 1 961123
-0.002242 -0.000443 0.120254 0.237400 0.434326 -0.248714 -0.061286 1 0 0 0 0 0 1 962134
-0.002242 -0.000443 0.120254 0.237520 0.434549 -0.248842 -0.061317 1 0 0 0 0 0 1 963134
-0.002242 -0.000443 0.120254 0.237640 0.434769 -0.248948 -0.061348 1 0 0 0 0 0 1 964125
-0.002242 -0.000443 0.120254 0.237763 0.434992 -0.249093 -0.061380 1 0 0 0 0 0 1 965134
-0.002242 -0.000443 0.120254 0.237883 0.435212 -0.249221 -0.061411 1 0 0 0 0 0 1 966125
-0.002242 -0.000443 0.120254 0.238006 0.435436 -0.249350 -0.061442 1 0 0 0 0 0 1 967138
-0.002242 -0.000443 0.120254 0.238129 0.435644 -0.249469 -0.061473 1 0 0 0 0 0 1 968130
-0.002242 -0.000443 0.120254 0.238236 0.435881 -0.249596 -0.061505 1 0 0 0 0 0 1 969138
-0.002242 -0.000443 0.120254 0.238366 0.436099 -0.249728 -0.061536 1 0 0 0 0 0 1 970128
-0.002242 -0.000443 0.120254 0.238493 0.436311 -0.249850 -0.061567 1 0 0 0 0 0 1 971139
-0.002242 -0.000443 0.120254 0.238610 0.436540 -0.249982 -0.061598 1 0 0 0 0 0 1 972130
-0.002242 -0.000443 0.120254 0.238732 0.436765 -0.250111 -0.061630 1 0 0 0 0 0 1 973138
-0.002242 -0.000443 0.120254 0.238840 0.436987 -0.250230 -0.061661 1 0 0 0 0 0 1 974128
-0.002242 -0.000443 0.120254 0.238977 0.437198 -0.250358 -0.061693 1 0 0 0 0 0 1 975144
-0.002242 -0.000443 0.120254 0.239095 0.437428 -0.250490 -0.061724 1 0 0 0 0 0 1 976137
-0.002242 -0.000443 0.120254 0.239215 0.437649 -0.250617 -0.061755 1 0 0 0 0 0 1 977130
-0.002242 -0.000443 0.120254 0.239331 0.437868 -0.250734 -0.061787 1 0 0 0 0 0 1 978159
-0.002242 -0.000443 0.120254 0.239459 0.438096 -0.250872 -0.061818 1 0 0 0 0 0 1 979152
-0.002242 -0.000443 0.120254 0.239580 0.438317 -0.250999 -0.061849 1 0 0 0 0 0 1 980148
-0.002242 -0.000443 0.120254 0.239705 0.438527 -0.251120 -0.061880 1 0 0 0 0 0 1 981147
-0.002242 -0.000443 0.120254 0.239819 0.438752 -0.251249 -0.061911 1 0 0 0 0 0 1 982117
-0.002242 -0.000443 0.120254 0.239931 0.438984 -0.251374 -0.061943 1 0 0 0 0 0 1 983148
-0.002242 -0.000443 0.120254 0.240059 0.439196 -0.251502 -0.061973 1 0 0 0 0 0 1 984112
-0.002242 -0.000443 0.120254 0.240188 0.439412 -0.251627 -0.062005 1 0 0 0 0 0 1 985145
-0.002242 -0.000443 0.120254 0.240306 0.439644 -0.251759 -0.062036 1 0 0 0 0 0 1 986143
-0.002242 -0.000443 0.120254 0.240415 0.439870 -0.251881 -0.062068 1 0 0 0 0 0 1 987147
-0.002242 -0.000443 0.120254 0.240550 0.440077 -0.252006 -0.062099 1 0 0 0 0 0 1 988145
-0.002242 -0.000443 0.120254 0.240670 0.440310 -0.252141 -0.062130 1 0 0 0 0 0 1 989151
-0.002242 -0.000443 0.120254 0.240791 0.440532 -0.252268 -0.062162 1 0 0 0 0 0 1 990150
-0.002242 -0.000443 0.120254 0.240916 0.440742 -0.252389 -0.062193 1 0 0 0 0 0 1 991151
-0.002242 -0.000443 0.120254 0.241021 0.440975 -0.252514 -0.062224 1 0 0 0 0 0 1 992145
-0.002242 -0.000443 0.120254 0.241152 0.441196 -0.252647 -0.062255 1 0 0 0 0 0 1 993145
-0.002242 -0.000443 0.120254 0.241274 0.441417 -0.252775 -0.062286 1 0 0 0 0 0 1 994144
-0.002242 -0.000443 0.120254 0.241399 0.441627 -0.252895 -0.062318 1 0 0 0 0 0 1 995147
-0.002242 -0.000443 0.120254 0.241505 0.441862 -0.253022 -0.062349 1 0 0 0 0 0 1 996146
-0.002242 -0.000443 0.120254 0.241636 0.442082 -0.253155 -0.062380 1 0 0 0 0 0 1 997146
-0.002242 -0.000443 0.120254 0.241762 0.442291 -0.253275 -0.062411 1 0 0 0 0 0 1 998145
-0.002242 -0.000443 0.120254 0.241880 0.442523 -0.253408 -0.062443 1 0 0 0 0 0 1 999146
-0.002242 -0.000443 0.120254 0.242001 0.442746 -0.253536 -0.062474 1 0 0 0 0 0 2 146
-0.002242 -0.000443 0.120254 0.242101 0.442931 -0.253622 -0.062500 1 0 0 0 0 0 2 1145
-0.002242 -0.000443 0.120254 0.242102 0.442931 -0.253639 -0.062500 1 0 0 0 0 0 2 2145
-0.002242 -0.000443 0.120254 0.242102 0.442931 -0.253641 -0.062500 1 0 0 0 0 0 2 3146
-0.002242 -0.000443 0.120254 0.242102 0.442931 -0.253641 -0.062500 1 0 0 0 0 0 2 4135
-0.002242 -0.000443 0.120254 0.242106 0.442919 -0.253635 -0.062500 1 0 0 0 0 0 2 5144
-0.002242 -0.000443 0.120254 0.242091 0.442933 -0.253634 -0.062500 1 0 0 0 0 0 2 6145
-0.002242 -0.000443 0.120254 0.242101 0.442931 -0.253641 -0.062500 1 0 0 0 0 0 2 7146
-0.002242 -0.000443 0.120254 0.242102 0.442931 -0.253641 -0.062500 1 0 0 0 0 0 2 8145
-0.002242 -0.000443 0.120254 0.242106 0.442920 -0.253635 -0.062500 1 0 0 0 0 0 2 9146
-0.002242 -0.000443 0.120254 0.242090 0.442933 -0.253634 -0.062500 1 0 0 0 0 0 2 10145
-0.002242 -0.000443 0.120254 0.242101 0.442931 -0.253641 -0.062500 1 0 0 0 0 0 2 11146
-0.002242 -0.000443 0.120254 0.242105 0.442920 -0.253635 -0.062500 1 0 0 0 0 0 2 12145
-0.002242 -0.000443 0.120254 0.242102 0.442930 -0.253641 -0.062500 1 0 0 0 0 0 2 13144
-0.002242 -0.000443 0.120254 0.242102 0.442931 -0.253642 -0.062500 1 0 0 0 0 0 2 14144
-0.002242 -0.000443 0.120254 0.242093 0.442922 -0.253629 -0.062500 1 0 0 0 0 0 2 15133
-0.002242 -0.000443 0.120254 0.242101 0.442930 -0.253640 -0.062500 1 0 0 0 0 0 2 16143
-0.002242 -0.000443 0.120254 0.242102 0.442931 -0.253641 -0.062500 1 0 0 0 0 0 2 17143
-0.002242 -0.000443 0.120254 0.242102 0.442931 -0.253642 -0.062500 1 0 0 0 0 0 2 18143
-0.002242 -0.000443 0.120254 0.242093 0.442922 -0.253629 -0.062500 1 0 0 0 0 0 2 19152
-0.002242 -0.000443 0.120254 0.242101 0.442930 -0.253640 -0.062500 1 0 0 0 0 0 2 20128
-0.002242 -0.000443 0.120254 0.242102 0.442931 -0.253641 -0.062500 1 0 0 0 0 0 2 21142
-0.002242 -0.000443 0.120254 0.242105 0.442919 -0.253635 -0.062500 1 0 0 0 0 0 2 22146
-0.002242 -0.000443 0.120254 0.242103 0.442929 -0.253641 -0.062500 1 0 0 0 0 0 2 23215
-0.002242 -0.000443 0.120254 0.242090 0.442934 -0.253635 -0.062500 1 0 0 0 0 0 2 24207
-0.002242 -0.000443 0.120254 0.242104 0.442919 -0.253634 -0.062500 1 0 0 0 0 0 2 25215
-0.002242 -0.000443 0.120254 0.242102 0.442929 -0.253641 -0.062500 1 0 0 0 0 0 2 26209
-0.002242 -0.000443 0.120254 0.242102 0.442931 -0.253642 -0.062500 1 0 0 0 0 0 2 27215
-0.002242 -0.000443 0.120254 0.242090 0.442934 -0.253635 -0.062500 1 0 0 0 0 0 2 28213
-0.002242 -0.000443 0.120254 0.242104 0.442920 -0.253634 -0.062500 1 0 0 0 0 0 2 29195
-0.002242 -0.000443 0.120254 0.242102 0.442930 -0.253641 -0.062500 1 0 0 0 0 0 2 30193
-0.002242 -0.000443 0.120254 0.242102 0.442931 -0.253642 -0.062500 1 0 0 0 0 0 2 31210
-0.002242 -0.000443 0.120254 0.242105 0.442919 -0.253635 -0.062500 1 0 0 0 0 0 2 32193
-0.002242 -0.000443 0.120254 0.242090 0.442932 -0.253635 -0.062500 1 0 0 0 0 0 2 33209
-0.002242 -0.000443 0.120254 0.242100 0.442931 -0.253641 -0.062500 1 0 0 0 0 0 2 34193
-0.002242 -0.000443 0.120254 0.242105 0.442919 -0.253635 -0.062500 1 0 0 0 0 0 2 35209
-0.002242 -0.000443 0.120254 0.242102 0.442929 -0.253641 -0.062500 1 0 0 0 0 0 2 36192
-0.002242 -0.000443 0.120254 0.242090 0.442933 -0.253635 -0.062500 1 0 0 0 0 0 2 37207
-0.002242 -0.000443 0.120254 0.242100 0.442931 -0.253641 -0.062500 1 0 0 0 0 0 2 38191
-0.002242 -0.000443 0.120254 0.242105 0.442919 -0.253635 -0.062500 1 0 0 0 0 0 2 39136
-0.002242 -0.000443 0.120254 0.242102 0.442929 -0.253641 -0.062500 1 0 0 0 0 0 2 40127
-0.002242 -0.000443 0.120254 0.242102 0.442930 -0.253642 -0.062500 1 0 0 0 0 0 2 41135
-0.002242 -0.000443 0.120254 0.242101 0.442931 -0.253622 -0.062500 1 0 0 0 0 0 2 42126
-0.002242 -0.000443 0.120254 0.242102 0.442931 -0.253639 -0.062500 1 0 0 0 0 0 2 43136
-0.002242 -0.000443 0.120254 0.242102 0.442931 -0.253641 -0.062500 1 0 0 0 0 0 2 44126
-0.002242 -0.000443 0.120254 0.242102 0.442931 -0.253641 -0.062500 1 0 0 0 0 0 2 45136
-0.002242 -0.000443 0.120254 0.242106 0.442920 -0.253635 -0.062500 1 0 0 0 0 0 2 46136
-0.002242 -0.000443 0.120254 0.242091 0.442933 -0.253634 -0.062500 1 0 0 0 0 0 2 47127
-0.002242 -0.000443 0.120254 0.242101 0.442931 -0.253641 -0.062500 1 0 0 0 0 0 2 48135
-0.002242 -0.000443 0.120254 0.242105 0.442919 -0.253635 -0.062500 1 0 0 0 0 0 2 49126
-0.002242 -0.000443 0.120254 0.242103 0.442930 -0.253641 -0.062500 1 0 0 0 0 0 2 50136
-0.002242 -0.000443 0.120254 0.242090 0.442934 -0.253635 -0.062500 1 0 0 0 0 0 2 51127
-0.002242 -0.000443 0.120254 0.242101 0.442932 -0.253641 -0.062500 1 0 0 0 0 0 2 52135
-0.002242 -0.000443 0.120254 0.242105 0.442920 -0.253635 -0.062500 1 0 0 0 0 0 2 53127
-0.002242 -0.000443 0.120254 0.242102 0.442930 -0.253641 -0.062500 1 0 0 0 0 0 2 54151
-0.002242 -0.000443 0.120254 0.242102 0.442931 -0.253642 -0.062500 1 0 0 0 0 0 2 55131
-0.002242 -0.000443 0.120254 0.242093 0.442922 -0.253629 -0.062500 1 0 0 0 0 0 2 56150
-0.002242 -0.000443 0.120254 0.242101 0.442930 -0.253640 -0.062500 1 0 0 0 0 0 2 57133
-0.002242 -0.000443 0.120254 0.242102 0.442931 -0.253641 -0.062500 1 0 0 0 0 0 2 58140
-0.002242 -0.000443 0.120254 0.242106 0.442919 -0.253635 -0.062500 1 0 0 0 0 0 2 59140
-0.002242 -0.000443 0.120254 0.242090 0.442932 -0.253634 -0.062500 1 0 0 0 0 0 2 60150
-0.002242 -0.000443 0.120254 0.242100 0.442931 -0.253641 -0.062500 1 0 0 0 0 0 2 61116
-0.002242 -0.000443 0.120254 0.242102 0.442931 -0.253642 -0.062500 1 0 0 0 0 0 2 62145
-0.002242 -0.000443 0.120254 0.242105 0.442919 -0.253635 -0.062500 1 0 0 0 0 0 2 63145
-0.002242 -0.000443 0.120254 0.242102 0.442930 -0.253641 -0.062500 1 0 0 0 0 0 2 64144
-0.002242 -0.000443 0.120254 0.242090 0.442934 -0.253635 -0.062500 1 0 0 0 0 0 2 65114
-0.002242 -0.000443 0.120254 0.242104 0.442919 -0.253634 -0.062500 1 0 0 0 0 0 2 66142
-0.002242 -0.000443 0.120254 0.242102 0.442929 -0.253641 -0.062500 1 0 0 0 0 0 2 67115
-0.002242 -0.000443 0.120254 0.242102 0.442931 -0.253642 -0.062500 1 0 0 0 0 0 2 68146
-0.002242 -0.000443 0.120254 0.242093 0.442922 -0.253629 -0.062500 1 0 0 0 0 0 2 69140
-0.002242 -0.000443 0.120254 0.242101 0.442930 -0.253640 -0.062500 1 0 0 0 0 0 2 70146
-0.002242 -0.000443 0.120254 0.242102 0.442931 -0.253641 -0.062500 1 0 0 0 0 0 2 71150
-0.002242 -0.000443 0.120254 0.242102 0.442931 -0.253642 -0.062500 1 0 0 0 0 0 2 72141
-0.002242 -0.000443 0.120254 0.242093 0.442922 -0.253629 -0.062500 1 0 0 0 0 0 2 73143
-0.002242 -0.000443 0.120254 0.242100 0.442930 -0.253640 -0.062500 1 0 0 0 0 0 2 74145
-0.002242 -0.000443 0.120254 0.242101 0.442931 -0.253642 -0.062500 1 0 0 0 0 0 2 75114
-0.002242 -0.000443 0.120254 0.242105 0.442919 -0.253635 -0.062500 1 0 0 0 0 0 2 76143
-0.002242 -0.000443 0.120254 0.242102 0.442929 -0.253641 -0.062500 1 0 0 0 0 0 2 77140
-0.002242 -0.000443 0.120254 0.242090 0.442933 -0.253635 -0.062500 1 0 0 0 0 0 2 78143
-0.002242 -0.000443 0.120254 0.242104 0.442919 -0.253634 -0.062500 1 0 0 0 0 0 2 79142
-0.002242 -0.000443 0.120254 0.242102 0.442929 -0.253641 -0.062500 1 0 0 0 0 0 2 80144
-0.002242 -0.000443 0.120254 0.242102 0.442930 -0.253642 -0.062500 1 0 0 0 0 0 2 81141
-0.002242 -0.000443 0.120254 0.242110 0.442940 -0.253635 -0.062500 1 0 0 0 0 0 2 82142
-0.002242 -0.000443 0.120254 0.242094 0.442923 -0.253628 -0.062500 1 0 0 0 0 0 2 83113
-0.002242 -0.000443 0.120254 0.242101 0.442930 -0.253640 -0.062500 1 0 0 0 0 0 2 84143
-0.002242 -0.000443 0.120254 0.242102 0.442931 -0.253641 -0.062500 1 0 0 0 0 0 2 85136
-0.002242 -0.000443 0.120254 0.242106 0.442919 -0.253635 -0.062500 1 0 0 0 0 0 2 86112
-0.002242 -0.000443 0.120254 0.242103 0.442930 -0.253641 -0.062500 1 0 0 0 0 0 2 87144
-0.002242 -0.000443 0.120254 0.242090 0.442934 -0.253635 -0.062500 1 0 0 0 0 0 2 88112
-0.002242 -0.000443 0.120254 0.242101 0.442932 -0.253641 -0.062500 1 0 0 0 0 0 2 89140
-0.002242 -0.000443 0.120254 0.242105 0.442920 -0.253635 -0.062500 1 0 0 0 0 0 2 90137
-0.002242 -0.000443 0.120254 0.242103 0.442930 -0.253641 -0.062500 1 0 0 0 0 0 2 91143
-0.002242 -0.000443 0.120254 0.242090 0.442934 -0.253635 -0.062500 1 0 0 0 0 0 2 92142
-0.002242 -0.000443 0.120254 0.242104 0.442920 -0.253634 -0.062500 1 0 0 0 0 0 2 93142
-0.002242 -0.000443 0.120254 0.242102 0.442930 -0.253641 -0.062500 1 0 0 0 0 0 2 94137
-0.002242 -0.000443 0.120254 0.242102 0.442931 -0.253641 -0.062500 1 0 0 0 0 0 2 95219
-0.002242 -0.000443 0.120254 0.242093 0.442922 -0.253628 -0.062500 1 0 0 0 0 0 2 96213
-0.002242 -0.000443 0.120254 0.242101 0.442930 -0.253640 -0.062500 1 0 0 0 0 0 2 97207
-0.002242 -0.000443 0.120254 0.242102 0.442931 -0.253641 -0.062500 1 0 0 0 0 0 2 98219
-0.002242 -0.000443 0.120254 0.242102 0.442931 -0.253642 -0.062500 1 0 0 0 0 0 2 99189
-0.002242 -0.000443 0.120254 0.242105 0.442919 -0.253635 -0.062500 1 0 0 0 0 0 2 100185
-0.002242 -0.000443 0.120254 0.242090 0.442932 -0.253635 -0.062500 1 0 0 0 0 0 2 101212
-0.002242 -0.000443 0.120254 0.242100 0.442931 -0.253641 -0.062500 1 0 0 0 0 0 2 102189
-0.002242 -0.000443 0.120254 0.242105 0.442919 -0.253635 -0.062500 1 0 0 0 0 0 2 103214
-0.002242 -0.000443 0.120254 0.242102 0.442929 -0.253641 -0.062500 1 0 0 0 0 0 2 104190
-0.002242 -0.000443 0.120254 0.242102 0.442931 -0.253642 -0.062500 1 0 0 0 0 0 2 105186
-0.002242 -0.000443 0.120254 0.242093 0.442922 -0.253629 -0.062500 1 0 0 0 0 0 2 106186
-0.002242 -0.000443 0.120254 0.242101 0.442930 -0.253640 -0.062500 1 0 0 0 0 0 2 107214
-0.002242 -0.000443 0.120254 0.242102 0.442931 -0.253641 -0.062500 1 0 0 0 0 0 2 108207
-0.002242 -0.000443 0.120254 0.242102 0.442931 -0.253642 -0.062500 1 0 0 0 0 0 2 109190
-0.002242 -0.000443 0.120254 0.242093 0.442922 -0.253629 -0.062500 1 0 0 0 0 0 2 110207
-0.002242 -0.000443 0.120254 0.242101 0.442930 -0.253640 -0.062500 1 0 0 0 0 0 2 111192
-0.002242 -0.000443 0.120254 0.242101 0.442931 -0.253642 -0.062500 1 0 0 0 0 0 2 112206
-0.002242 -0.000443 0.120254 0.242105 0.442919 -0.253635 -0.062500 1 0 0 0 0 0 2 113207
-0.002242 -0.000443 0.120254 0.242102 0.442929 -0.253641 -0.062500 1 0 0 0 0 0 2 114192
-0.002242 -0.000443 0.120254 0.242090 0.442933 -0.253635 -0.062500 1 0 0 0 0 0 2 115206
-0.002242 -0.000443 0.120254 0.242100 0.442931 -0.253641 -0.062500 1 0 0 0 0 0 2 116190
-0.002242 -0.000443 0.120254 0.242105 0.442919 -0.253635 -0.062500 1 0 0 0 0 0 2 117203
-0.002242 -0.000443 0.120254 0.242102 0.442929 -0.253641 -0.062500 1 0 0 0 0 0 2 118189
-0.002242 -0.000443 0.120254 0.242098 0.442942 -0.253628 -0.062500 1 0 0 0 0 0 2 119205
-0.002242 -0.000443 0.120254 0.242105 0.442921 -0.253633 -0.062500 1 0 0 0 0 0 2 120190
-0.002242 -0.000443 0.120254 0.242102 0.442930 -0.253640 -0.062500 1 0 0 0 0 0 2 121206
-0.002242 -0.000443 0.120254 0.242102 0.442931 -0.253641 -0.062500 1 0 0 0 0 0 2 122190
-0.002242 -0.000443 0.120254 0.242102 0.442931 -0.253642 -0.062500 1 0 0 0 0 0 2 123133
-0.002242 -0.000443 0.120254 0.242093 0.442922 -0.253628 -0.062500 1 0 0 0 0 0 2 124125
-0.002242 -0.000443 0.120254 0.242101 0.442930 -0.253640 -0.062500 1 0 0 0 0 0 2 125134
-0.002242 -0.000443 0.120254 0.242102 0.442931 -0.253641 -0.062500 1 0 0 0 0 0 2 126124
-0.002242 -0.000443 0.120254 0.242106 0.442919 -0.253635 -0.062500 1 0 0 0 0 0 2 127133
-0.002242 -0.000443 0.120254 0.242103 0.442930 -0.253641 -0.062500 1 0 0 0 0 0 2 128124
-0.002242 -0.000443 0.120254 0.242090 0.442934 -0.253635 -0.062500 1 0 0 0 0 0 2 129132
-0.002242 -0.000443 0.120254 0.242104 0.442920 -0.253634 -0.062500 1 0 0 0 0 0 2 130133
-0.002242 -0.000443 0.120254 0.242102 0.442930 -0.253641 -0.062500 1 0 0 0 0 0 2 131124
-0.002242 -0.000443 0.120254 0.242102 0.442931 -0.253641 -0.062500 1 0 0 0 0 0 2 132132
-0.002242 -0.000443 0.120254 0.242090 0.442934 -0.253635 -0.062500 1 0 0 0 0 0 2 133124
-0.002242 -0.000443 0.120254 0.242104 0.442920 -0.253634 -0.062500 1 0 0 0 0 0 2 134133
-0.002242 -0.000443 0.120254 0.242102 0.442930 -0.253641 -0.062500 1 0 0 0 0 0 2 135124
-0.002242 -0.000443 0.120254 0.242102 0.442931 -0.253642 -0.062500 1 0 0 0 0 0 2 136133
-0.002223 -0.000447 0.120244 -0.022670 0.504913 -0.114942 -0.062500 1 0 0 0 0 0 2 137135
-0.002214 -0.000450 0.120240 0.067447 0.484386 -0.182569 -0.062500 1 0 0 0 0 0 2 138139
-0.002209 -0.000451 0.120239 0.134008 0.468800 -0.217713 -0.062500 1 0 0 0 0 0 2 139128
-0.002207 -0.000451 0.120239 0.169200 0.460422 -0.231097 -0.062500 1 0 0 0 0 0 2 140133
-0.002206 -0.000452 0.120239 0.186920 0.456151 -0.235864 -0.062500 1 0 0 0 0 0 2 141140
-0.002205 -0.000452 0.120238 0.195747 0.454001 -0.237552 -0.062500 1 0 0 0 0 0 2 142124
-0.002205 -0.000452 0.120238 0.200149 0.452936 -0.238129 -0.062500 1 0 0 0 0 0 2 143146
-0.002205 -0.000452 0.120238 0.202337 0.452379 -0.238330 -0.062500 1 0 0 0 0 0 2 144144
-0.002205 -0.000452 0.120238 0.203451 0.452120 -0.238406 -0.062500 1 0 0 0 0 0 2 145140
-0.002205 -0.000452 0.120238 0.203991 0.451981 -0.238419 -0.062500 1 0 0 0 0 0 2 146141
-0.002205 -0.000452 0.120238 0.204261 0.451904 -0.238440 -0.062500 1 0 0 0 0 0 2 147141
-0.002205 -0.000452 0.120238 0.204415 0.451876 -0.238445 -0.062500 1 0 0 0 0 0 2 148135
-0.002205 -0.000452 0.120238 0.204475 0.451852 -0.238444 -0.062500 1 0 0 0 0 0 2 149111
-0.002205 -0.000452 0.120238 0.204506 0.451865 -0.238437 -0.062500 1 0 0 0 0 0 2 150111
-0.002205 -0.000452 0.120238 0.204523 0.451853 -0.238435 -0.062500 1 0 0 0 0 0 2 151142
-0.002205 -0.000452 0.120238 0.204536 0.451849 -0.238441 -0.062500 1 0 0 0 0 0 2 152143
-0.002205 -0.000452 0.120238 0.204538 0.451849 -0.238442 -0.062500 1 0 0 0 0 0 2 153144
-0.002205 -0.000452 0.120238 0.204537 0.451849 -0.238442 -0.062500 1 0 0 0 0 0 2 154145
-0.002205 -0.000452 0.120238 0.204537 0.451849 -0.238442 -0.062500 1 0 0 0 0 0 2 155142
-0.002205 -0.000452 0.120238 0.204540 0.451838 -0.238435 -0.062500 1 0 0 0 0 0 2 156140
-0.002205 -0.000452 0.120238 0.204537 0.451848 -0.238441 -0.062500 1 0 0 0 0 0 2 157142
-0.002205 -0.000452 0.120238 0.204549 0.451846 -0.238448 -0.062500 1 0 0 0 0 0 2 158110
-0.002205 -0.000452 0.120238 0.204542 0.451837 -0.238436 -0.062500 1 0 0 0 0 0 2 159141
-0.002205 -0.000452 0.120238 0.204538 0.451848 -0.238441 -0.062500 1 0 0 0 0 0 2 160140
-0.002205 -0.000452 0.120238 0.204537 0.451849 -0.238442 -0.062500 1 0 0 0 0 0 2 161139
-0.002205 -0.000452 0.120238 0.204537 0.451849 -0.238442 -0.062500 1 0 0 0 0 0 2 162140
-0.002205 -0.000452 0.120238 0.204540 0.451838 -0.238435 -0.062500 1 0 0 0 0 0 2 163132
-0.002205 -0.000452 0.120238 0.204549 0.451845 -0.238448 -0.062500 1 0 0 0 0 0 2 164134
-0.002205 -0.000452 0.120238 0.204538 0.451849 -0.238443 -0.062500 1 0 0 0 0 0 2 165111
-0.002205 -0.000452 0.120238 0.204540 0.451837 -0.238435 -0.062500 1 0 0 0 0 0 2 166140
-0.002205 -0.000452 0.120238 0.204537 0.451848 -0.238441 -0.062500 1 0 0 0 0 0 2 167135
-0.002205 -0.000452 0.120238 0.204549 0.451846 -0.238448 -0.062500 1 0 0 0 0 0 2 168140
-0.002205 -0.000452 0.120238 0.204542 0.451837 -0.238436 -0.062500 1 0 0 0 0 0 2 169138
-0.002205 -0.000452 0.120238 0.204537 0.451847 -0.238441 -0.062500 1 0 0 0 0 0 2 170140
-0.002205 -0.000452 0.120238 0.204537 0.451849 -0.238442 -0.062500 1 0 0 0 0 0 2 171140
-0.002205 -0.000452 0.120238 0.204536 0.451849 -0.238442 -0.062500 1 0 0 0 0 0 2 172140
-0.002205 -0.000452 0.120238 0.204552 0.451835 -0.238442 -0.062500 1 0 0 0 0 0 2 173140
-0.002205 -0.000452 0.120238 0.204539 0.451847 -0.238442 -0.062500 1 0 0 0 0 0 2 174139
-0.002205 -0.000452 0.120238 0.204537 0.451849 -0.238442 -0.062500 1 0 0 0 0 0 2 175140
-0.002205 -0.000452 0.120238 0.204540 0.451837 -0.238435 -0.062500 1 0 0 0 0 0 2 176111
-0.002205 -0.000452 0.120238 0.204537 0.451847 -0.238441 -0.062500 1 0 0 0 0 0 2 177130
-0.002205 -0.000452 0.120238 0.204549 0.451846 -0.238448 -0.062500 1 0 0 0 0 0 2 178128
-0.002205 -0.000452 0.120238 0.204541 0.451837 -0.238436 -0.062500 1 0 0 0 0 0 2 179217
-0.002205 -0.000452 0.120238 0.204537 0.451847 -0.238441 -0.062500 1 0 0 0 0 0 2 180206
-0.002205 -0.000452 0.120238 0.204537 0.451849 -0.238442 -0.062500 1 0 0 0 0 0 2 181214
-0.002205 -0.000452 0.120238 0.204536 0.451849 -0.238442 -0.062500 1 0 0 0 0 0 2 182183
-0.002205 -0.000452 0.120238 0.204552 0.451834 -0.238442 -0.062500 1 0 0 0 0 0 2 183209
-0.002205 -0.000452 0.120238 0.204538 0.451847 -0.238442 -0.062500 1 0 0 0 0 0 2 184183
-0.002205 -0.000452 0.120238 0.204537 0.451849 -0.238442 -0.062500 1 0 0 0 0 0 2 185185
-0.002205 -0.000452 0.120238 0.204540 0.451837 -0.238436 -0.062500 1 0 0 0 0 0 2 186182
-0.002205 -0.000452 0.120238 0.204537 0.451847 -0.238441 -0.062500 1 0 0 0 0 0 2 187185
-0.002205 -0.000452 0.120238 0.204548 0.451846 -0.238448 -0.062500 1 0 0 0 0 0 2 188180
-0.002205 -0.000452 0.120238 0.204538 0.451848 -0.238443 -0.062500 1 0 0 0 0 0 2 189184
-0.002205 -0.000452 0.120238 0.204540 0.451837 -0.238436 -0.062500 1 0 0 0 0 0 2 190191
-0.002205 -0.000452 0.120238 0.204537 0.451847 -0.238442 -0.062500 1 0 0 0 0 0 2 191205
-0.002205 -0.000452 0.120238 0.204536 0.451849 -0.238442 -0.062500 1 0 0 0 0 0 2 192189
-0.002205 -0.000452 0.120238 0.204552 0.451834 -0.238442 -0.062500 1 0 0 0 0 0 2 193202
-0.002205 -0.000452 0.120238 0.204538 0.451847 -0.238442 -0.062500 1 0 0 0 0 0 2 194187
-0.002205 -0.000452 0.120238 0.204537 0.451848 -0.238442 -0.062500 1 0 0 0 0 0 2 195132
-0.002205 -0.000452 0.120238 0.204540 0.451837 -0.238436 -0.062500 1 0 0 0 0 0 2 196123
-0.002205 -0.000452 0.120238 0.204536 0.451847 -0.238441 -0.062500 1 0 0 0 0 0 2 197124
-0.002205 -0.000452 0.120238 0.204548 0.451845 -0.238449 -0.062500 1 0 0 0 0 0 2 198130
-0.002205 -0.000452 0.120238 0.204538 0.451848 -0.238443 -0.062500 1 0 0 0 0 0 2 199133
-0.002205 -0.000452 0.120238 0.204540 0.451837 -0.238436 -0.062500 1 0 0 0 0 0 2 200122
-0.002205 -0.000452 0.120238 0.204537 0.451847 -0.238442 -0.062500 1 0 0 0 0 0 2 201130
-0.002205 -0.000452 0.120238 0.204536 0.451848 -0.238442 -0.062500 1 0 0 0 0 0 2 202123
-0.002205 -0.000452 0.120238 0.204552 0.451834 -0.238442 -0.062500 1 0 0 0 0 0 2 203131
-0.002205 -0.000452 0.120238 0.204538 0.451847 -0.238442 -0.062500 1 0 0 0 0 0 2 204122
-0.002205 -0.000452 0.120238 0.204536 0.451848 -0.238443 -0.062500 1 0 0 0 0 0 2 205131
-0.002205 -0.000452 0.120238 0.204540 0.451837 -0.238436 -0.062500 1 0 0 0 0 0 2 206121
-0.002205 -0.000452 0.120238 0.204536 0.451847 -0.238442 -0.062500 1 0 0 0 0 0 2 207131
-0.002205 -0.000452 0.120238 0.204548 0.451845 -0.238449 -0.062500 1 0 0 0 0 0 2 208122
-0.002205 -0.000452 0.120238 0.204537 0.451848 -0.238443 -0.062500 1 0 0 0 0 0 2 209130
-0.002205 -0.000452 0.120238 0.204540 0.451837 -0.238436 -0.062500 1 0 0 0 0 0 2 210121
-0.002205 -0.000452 0.120238 0.204536 0.451847 -0.238442 -0.062500 1 0 0 0 0 0 2 211130
-0.002205 -0.000452 0.120238 0.204536 0.451848 -0.238442 -0.062500 1 0 0 0 0 0 2 212127
-0.002205 -0.000452 0.120238 0.204551 0.451834 -0.238442 -0.062500 1 0 0 0 0 0 2 213143
-0.002205 -0.000452 0.120238 0.204538 0.451846 -0.238443 -0.062500 1 0 0 0 0 0 2 214135
-0.002205 -0.000452 0.120238 0.204536 0.451848 -0.238443 -0.062500 1 0 0 0 0 0 2 215129
-0.002205 -0.000452 0.120238 0.204536 0.451848 -0.238443 -0.062500 1 0 0 0 0 0 2 216138
-0.002205 -0.000452 0.120238 0.204539 0.451837 -0.238436 -0.062500 1 0 0 0 0 0 2 217145
-0.002205 -0.000452 0.120238 0.204548 0.451844 -0.238448 -0.062500 1 0 0 0 0 0 2 218135
-0.002205 -0.000452 0.120238 0.204546 0.451857 -0.238436 -0.062500 1 0 0 0 0 0 2 219142
-0.002205 -0.000452 0.120238 0.204541 0.451838 -0.238435 -0.062500 1 0 0 0 0 0 2 220139
-0.002205 -0.000452 0.120238 0.204537 0.451847 -0.238441 -0.062500 1 0 0 0 0 0 2 221140
-0.002205 -0.000452 0.120238 0.204549 0.451846 -0.238448 -0.062500 1 0 0 0 0 0 2 222140
-0.002205 -0.000452 0.120238 0.204541 0.451837 -0.238436 -0.062500 1 0 0 0 0 0 2 223110
-0.002205 -0.000452 0.120238 0.204537 0.451847 -0.238442 -0.062500 1 0 0 0 0 0 2 224138
-0.002205 -0.000452 0.120238 0.204537 0.451848 -0.238442 -0.062500 1 0 0 0 0 0 2 225137
-0.002205 -0.000452 0.120238 0.204536 0.451849 -0.238442 -0.062500 1 0 0 0 0 0 2 226105
-0.002205 -0.000452 0.120238 0.204552 0.451834 -0.238442 -0.062500 1 0 0 0 0 0 2 227144
-0.002205 -0.000452 0.120238 0.204538 0.451847 -0.238442 -0.062500 1 0 0 0 0 0 2 228141
-0.002205 -0.000452 0.120238 0.204537 0.451848 -0.238442 -0.062500 1 0 0 0 0 0 2 229139
-0.002205 -0.000452 0.120238 0.204540 0.451837 -0.238436 -0.062500 1 0 0 0 0 0 2 230140
-0.002205 -0.000452 0.120238 0.204537 0.451847 -0.238441 -0.062500 1 0 0 0 0 0 2 231110
-0.002205 -0.000452 0.120238 0.204548 0.451846 -0.238449 -0.062500 1 0 0 0 0 0 2 232125
-0.002205 -0.000452 0.120238 0.204541 0.451836 -0.238436 -0.062500 1 0 0 0 0 0 2 233109
-0.002205 -0.000452 0.120238 0.204537 0.451847 -0.238442 -0.062500 1 0 0 0 0 0 2 234138
-0.002205 -0.000452 0.120238 0.204536 0.451848 -0.238442 -0.062500 1 0 0 0 0 0 2 235138
-0.002205 -0.000452 0.120238 0.204536 0.451849 -0.238442 -0.062500 1 0 0 0 0 0 2 236137
-0.002205 -0.000452 0.120238 0.204552 0.451834 -0.238442 -0.062500 1 0 0 0 0 0 2 237136
-0.002205 -0.000452 0.120238 0.204538 0.451847 -0.238442 -0.062500 1 0 0 0 0 0 2 238138
-0.002205 -0.000452 0.120238 0.204537 0.451848 -0.238443 -0.062500 1 0 0 0 0 0 2 239139
-0.002205 -0.000452 0.120238 0.204540 0.451837 -0.238436 -0.062500 1 0 0 0 0 0 2 240138
-0.002205 -0.000452 0.120238 0.204536 0.451847 -0.238442 -0.062500 1 0 0 0 0 0 2 241137
-0.002205 -0.000452 0.120238 0.204548 0.451845 -0.238449 -0.062500 1 0 0 0 0 0 2 242125
-0.002205 -0.000452 0.120238 0.204538 0.451848 -0.238443 -0.062500 1 0 0 0 0 0 2 243127
-0.002205 -0.000452 0.120238 0.204540 0.451837 -0.238436 -0.062500 1 0 0 0 0 0 2 244138
-0.002205 -0.000452 0.120238 0.204537 0.451847 -0.238442 -0.062500 1 0 0 0 0 0 2 245140
-0.002205 -0.000452 0.120238 0.204536 0.451848 -0.238442 -0.062500 1 0 0 0 0 0 2 246135
-0.002205 -0.000452 0.120238 0.204552 0.451834 -0.238442 -0.062500 1 0 0 0 0 0 2 247138
-0.002205 -0.000452 0.120238 0.204538 0.451847 -0.238443 -0.062500 1 0 0 0 0 0 2 248137
-0.002205 -0.000452 0.120238 0.204536 0.451848 -0.238443 -0.062500 1 0 0 0 0 0 2 249138
-0.002205 -0.000452 0.120238 0.204539 0.451837 -0.238436 -0.062500 1 0 0 0 0 0 2 250138
-0.002205 -0.000452 0.120238 0.204536 0.451847 -0.238442 -0.062500 1 0 0 0 0 0 2 251217
-0.002205 -0.000452 0.120238 0.204548 0.451845 -0.238449 -0.062500 1 0 0 0 0 0 2 252229
-0.002205 -0.000452 0.120238 0.204537 0.451848 -0.238443 -0.062500 1 0 0 0 0 0 2 253216
-0.002205 -0.000452 0.120238 0.204540 0.451837 -0.238436 -0.062500 1 0 0 0 0 0 2 254209
-0.002205 -0.000452 0.120238 0.204536 0.451847 -0.238442 -0.062500 1 0 0 0 0 0 2 255211
-0.002205 -0.000452 0.120238 0.204536 0.451848 -0.238443 -0.062500 1 0 0 0 0 0 2 256209
-0.002205 -0.000452 0.120238 0.204551 0.451834 -0.238442 -0.062500 1 0 0 0 0 0 2 257213
-0.002205 -0.000452 0.120238 0.204538 0.451846 -0.238443 -0.062500 1 0 0 0 0 0 2 258184
-0.002205 -0.000452 0.120238 0.204545 0.451857 -0.238436 -0.062500 1 0 0 0 0 0 2 259204
-0.002205 -0.000452 0.120238 0.204537 0.451850 -0.238442 -0.062500 1 0 0 0 0 0 2 260215
-0.002205 -0.000452 0.120238 0.204540 0.451837 -0.238435 -0.062500 1 0 0 0 0 0 2 261180
-0.002205 -0.000452 0.120238 0.204549 0.451845 -0.238448 -0.062500 1 0 0 0 0 0 2 262184
-0.002205 -0.000452 0.120238 0.204538 0.451848 -0.238443 -0.062500 1 0 0 0 0 0 2 263180
-0.002205 -0.000452 0.120238 0.204540 0.451837 -0.238436 -0.062500 1 0 0 0 0 0 2 264202
-0.002205 -0.000452 0.120238 0.204537 0.451847 -0.238441 -0.062500 1 0 0 0 0 0 2 265206
-0.002205 -0.000452 0.120238 0.204549 0.451846 -0.238449 -0.062500 1 0 0 0 0 0 2 266179
-0.002205 -0.000452 0.120238 0.204541 0.451837 -0.238436 -0.062500 1 0 0 0 0 0 2 267207
-0.002205 -0.000452 0.120238 0.204537 0.451847 -0.238442 -0.062500 1 0 0 0 0 0 2 268202
-0.002205 -0.000452 0.120238 0.204537 0.451848 -0.238442 -0.062500 1 0 0 0 0 0 2 269185
-0.002205 -0.000452 0.120238 0.204536 0.451849 -0.238442 -0.062500 1 0 0 0 0 0 2 270201
-0.002205 -0.000452 0.120238 0.204539 0.451837 -0.238436 -0.062500 1 0 0 0 0 0 2 271185
-0.002205 -0.000452 0.120238 0.204549 0.451844 -0.238448 -0.062500 1 0 0 0 0 0 2 272201
-0.002205 -0.000452 0.120238 0.204538 0.451848 -0.238443 -0.062500 1 0 0 0 0 0 2 273185
-0.002205 -0.000452 0.120238 0.204540 0.451837 -0.238436 -0.062500 1 0 0 0 0 0 2 274201
-0.002205 -0.000452 0.120238 0.204537 0.451847 -0.238442 -0.062500 1 0 0 0 0 0 2 275186
-0.002205 -0.000452 0.120238 0.204548 0.451846 -0.238449 -0.062500 1 0 0 0 0 0 2 276199
-0.002205 -0.000452 0.120238 0.204541 0.451836 -0.238437 -0.062500 1 0 0 0 0 0 2 277183
-0.002205 -0.000452 0.120238 0.204537 0.451847 -0.238442 -0.062500 1 0 0 0 0 0 2 278198
-0.002205 -0.000452 0.120238 0.204536 0.451848 -0.238442 -0.062500 1 0 0 0 0 0 2 279119
-0.002205 -0.000452 0.120238 0.204536 0.451849 -0.238442 -0.062500 1 0 0 0 0 0 2 280116
-0.002205 -0.000452 0.120238 0.204539 0.451837 -0.238436 -0.062500 1 0 0 0 0 0 2 281128
-0.002205 -0.000452 0.120238 0.204548 0.451844 -0.238448 -0.062500 1 0 0 0 0 0 2 282119
-0.002205 -0.000452 0.120238 0.204538 0.451848 -0.238443 -0.062500 1 0 0 0 0 0 2 283128
-0.002205 -0.000452 0.120238 0.204540 0.451837 -0.238436 -0.062500 1 0 0 0 0 0 2 284119
-0.002205 -0.000452 0.120238 0.204536 0.451847 -0.238442 -0.062500 1 0 0 0 0 0 2 285128
-0.002205 -0.000452 0.120238 0.204548 0.451845 -0.238449 -0.062500 1 0 0 0 0 0 2 286119
-0.002205 -0.000452 0.120238 0.204541 0.451836 -0.238437 -0.062500 1 0 0 0 0 0 2 287128
-0.002205 -0.000452 0.120238 0.204537 0.451847 -0.238442 -0.062500 1 0 0 0 0 0 2 288119
-0.002205 -0.000452 0.120238 0.204536 0.451848 -0.238442 -0.062500 1 0 0 0 0 0 2 289128
-0.002205 -0.000452 0.120238 0.204536 0.451848 -0.238443 -0.062500 1 0 0 0 0 0 2 290119
-0.002205 -0.000452 0.120238 0.204539 0.451837 -0.238436 -0.062500 1 0 0 0 0 0 2 291128
-0.002205 -0.000452 0.120238 0.204548 0.451844 -0.238448 -0.062500 1 0 0 0 0 0 2 292118
-0.002205 -0.000452 0.120238 0.204537 0.451848 -0.238443 -0.062500 1 0 0 0 0 0 2 293127
-0.002205 -0.000452 0.120238 0.204540 0.451836 -0.238436 -0.062500 1 0 0 0 0 0 2 294128
-0.002205 -0.000452 0.120238 0.204536 0.451847 -0.238442 -0.062500 1 0 0 0 0 0 2 295130
-0.002205 -0.000452 0.120238 0.204548 0.451845 -0.238449 -0.062500 1 0 0 0 0 0 2 296124
-0.002205 -0.000452 0.120238 0.204546 0.451857 -0.238436 -0.062500 1 0 0 0 0 0 2 297133
-0.002205 -0.000452 0.120238 0.204541 0.451838 -0.238435 -0.062500 1 0 0 0 0 0 2 298136
-0.002205 -0.000452 0.120238 0.204537 0.451848 -0.238441 -0.062500 1 0 0 0 0 0 2 299132
-0.002205 -0.000452 0.120238 0.204536 0.451849 -0.238442 -0.062500 1 0 0 0 0 0 2 300141
-0.002205 -0.000452 0.120238 0.204552 0.451834 -0.238442 -0.062500 1 0 0 0 0 0 2 301138
-0.002205 -0.000452 0.120238 0.204538 0.451847 -0.238442 -0.062500 1 0 0 0 0 0 2 302136
-0.002205 -0.000452 0.120238 0.204537 0.451848 -0.238442 -0.062500 1 0 0 0 0 0 2 303138
-0.002205 -0.000452 0.120238 0.204536 0.451849 -0.238442 -0.062500 1 0 0 0 0 0 2 304136
-0.002205 -0.000452 0.120238 0.204540 0.451837 -0.238436 -0.062500 1 0 0 0 0 0 2 305105
-0.002205 -0.000452 0.120238 0.204549 0.451845 -0.238448 -0.062500 1 0 0 0 0 0 2 306135
-0.002205 -0.000452 0.120238 0.204538 0.451848 -0.238443 -0.062500 1 0 0 0 0 0 2 307137
-0.002205 -0.000452 0.120238 0.204540 0.451837 -0.238436 -0.062500 1 0 0 0 0 0 2 308143
-0.002205 -0.000452 0.120238 0.204537 0.451847 -0.238442 -0.062500 1 0 0 0 0 0 2 309138
-0.002205 -0.000452 0.120238 0.204536 0.451849 -0.238442 -0.062500 1 0 0 0 0 0 2 310139
-0.002205 -0.000452 0.120238 0.204548 0.451846 -0.238449 -0.062500 1 0 0 0 0 0 2 311141
-0.002205 -0.000452 0.120238 0.204541 0.451837 -0.238437 -0.062500 1 0 0 0 0 0 2 312134
-0.002205 -0.000452 0.120238 0.204537 0.451847 -0.238442 -0.062500 1 0 0 0 0 0 2 313135
-0.002205 -0.000452 0.120238 0.204536 0.451849 -0.238442 -0.062500 1 0 0 0 0 0 2 314136
-0.002205 -0.000452 0.120238 0.204539 0.451837 -0.238436 -0.062500 1 0 0 0 0 0 2 315132
-0.002205 -0.000452 0.120238 0.204549 0.451844 -0.238448 -0.062500 1 0 0 0 0 0 2 316135
-0.002205 -0.000452 0.120238 0.204538 0.451848 -0.238443 -0.062500 1 0 0 0 0 0 2 317136
-0.002205 -0.000452 0.120238 0.204540 0.451837 -0.238436 -0.062500 1 0 0 0 0 0 2 318135
-0.002205 -0.000452 0.120238 0.204537 0.451847 -0.238442 -0.062500 1 0 0 0 0 0 2 319136
-0.002205 -0.000452 0.120238 0.204536 0.451848 -0.238442 -0.062500 1 0 0 0 0 0 2 320133
-0.002205 -0.000452 0.120238 0.204548 0.451846 -0.238449 -0.062500 1 0 0 0 0 0 2 321135
-0.002205 -0.000452 0.120238 0.204541 0.451837 -0.238437 -0.062500 1 0 0 0 0 0 2 322133
-0.002205 -0.000452 0.120238 0.204537 0.451847 -0.238442 -0.062500 1 0 0 0 0 0 2 323136
-0.002205 -0.000452 0.120238 0.204536 0.451848 -0.238443 -0.062500 1 0 0 0 0 0 2 324135
-0.002205 -0.000452 0.120238 0.204539 0.451837 -0.238436 -0.062500 1 0 0 0 0 0 2 325131
-0.002205 -0.000452 0.120238 0.204548 0.451844 -0.238448 -0.062500 1 0 0 0 0 0 2 326135
-0.002205 -0.000452 0.120238 0.204538 0.451848 -0.238443 -0.062500 1 0 0 0 0 0 2 327207
-0.002205 -0.000452 0.120238 0.204540 0.451837 -0.238436 -0.062500 1 0 0 0 0 0 2 328202
-0.002205 -0.000452 0.120238 0.204536 0.451847 -0.238442 -0.062500 1 0 0 0 0 0 2 329199
-0.002205 -0.000452 0.120238 0.204536 0.451848 -0.238442 -0.062500 1 0 0 0 0 0 2 330198
-0.002205 -0.000452 0.120238 0.204548 0.451846 -0.238449 -0.062500 1 0 0 0 0 0 2 331210
-0.002205 -0.000452 0.120238 0.204541 0.451836 -0.238437 -0.062500 1 0 0 0 0 0 2 332178
-0.002205 -0.000452 0.120238 0.204537 0.451847 -0.238442 -0.062500 1 0 0 0 0 0 2 333178
-0.002205 -0.000452 0.120238 0.204536 0.451848 -0.238443 -0.062500 1 0 0 0 0 0 2 334214
-0.002205 -0.000452 0.120238 0.204539 0.451837 -0.238436 -0.062500 1 0 0 0 0 0 2 335208
-0.002205 -0.000452 0.120238 0.204548 0.451844 -0.238448 -0.062500 1 0 0 0 0 0 2 336211
-0.002205 -0.000452 0.120238 0.204546 0.451857 -0.238436 -0.062500 1 0 0 0 0 0 2 337208
-0.002205 -0.000452 0.120238 0.204537 0.451850 -0.238442 -0.062500 1 0 0 0 0 0 2 338208
-0.002205 -0.000452 0.120238 0.204540 0.451837 -0.238436 -0.062500 1 0 0 0 0 0 2 339213
-0.002205 -0.000452 0.120238 0.204549 0.451845 -0.238448 -0.062500 1 0 0 0 0 0 2 340177
-0.002205 -0.000452 0.120238 0.204538 0.451848 -0.238443 -0.062500 1 0 0 0 0 0 2 341211
-0.002205 -0.000452 0.120238 0.204540 0.451837 -0.238436 -0.062500 1 0 0 0 0 0 2 342198
-0.002205 -0.000452 0.120238 0.204537 0.451847 -0.238442 -0.062500 1 0 0 0 0 0 2 343203
-0.002205 -0.000452 0.120238 0.204536 0.451849 -0.238442 -0.062500 1 0 0 0 0 0 2 344206
-0.002205 -0.000452 0.120238 0.204552 0.451834 -0.238442 -0.062500 1 0 0 0 0 0 2 345178
-0.002205 -0.000452 0.120238 0.204538 0.451847 -0.238442 -0.062500 1 0 0 0 0 0 2 346180
-0.002205 -0.000452 0.120238 0.204537 0.451848 -0.238442 -0.062500 1 0 0 0 0 0 2 347201
-0.002205 -0.000452 0.120238 0.204536 0.451849 -0.238442 -0.062500 1 0 0 0 0 0 2 348206
-0.002205 -0.000452 0.120238 0.204540 0.451837 -0.238436 -0.062500 1 0 0 0 0 0 2 349200
-0.002205 -0.000452 0.120238 0.204549 0.451844 -0.238448 -0.062500 1 0 0 0 0 0 2 350187
-0.002205 -0.000452 0.120238 0.204538 0.451848 -0.238443 -0.062500 1 0 0 0 0 0 2 351202
-0.002205 -0.000452 0.120238 0.204540 0.451837 -0.238436 -0.062500 1 0 0 0 0 0 2 352186
-0.002205 -0.000452 0.120238 0.204537 0.451847 -0.238442 -0.062500 1 0 0 0 0 0 2 353201
-0.002205 -0.000452 0.120238 0.204536 0.451848 -0.238442 -0.062500 1 0 0 0 0 0 2 354183
-0.002205 -0.000452 0.120238 0.204552 0.451834 -0.238442 -0.062500 1 0 0 0 0 0 2 355200
-0.002205 -0.000452 0.120238 0.204538 0.451847 -0.238442 -0.062500 1 0 0 0 0 0 2 356184
-0.002205 -0.000452 0.120238 0.204537 0.451848 -0.238442 -0.062500 1 0 0 0 0 0 2 357198
-0.002205 -0.000452 0.120238 0.204536 0.451849 -0.238443 -0.062500 1 0 0 0 0 0 2 358185
-0.002205 -0.000452 0.120238 0.204539 0.451837 -0.238436 -0.062500 1 0 0 0 0 0 2 359201
-0.002205 -0.000452 0.120238 0.204549 0.451844 -0.238448 -0.062500 1 0 0 0 0 0 2 360184
-0.002205 -0.000452 0.120238 0.204538 0.451848 -0.238443 -0.062500 1 0 0 0 0 0 2 361200
-0.002205 -0.000452 0.120238 0.204540 0.451837 -0.238436 -0.062500 1 0 0 0 0 0 2 362182
-0.002205 -0.000452 0.120238 0.204537 0.451847 -0.238442 -0.062500 1 0 0 0 0 0 2 363126
-0.002205 -0.000452 0.120238 0.204536 0.451848 -0.238442 -0.062500 1 0 0 0 0 0 2 364127
-0.002205 -0.000452 0.120238 0.204548 0.451846 -0.238449 -0.062500 1 0 0 0 0 0 2 365117
-0.002205 -0.000452 0.120238 0.204541 0.451836 -0.238437 -0.062500 1 0 0 0 0 0 2 366127
-0.002205 -0.000452 0.120238 0.204537 0.451847 -0.238442 -0.062500 1 0 0 0 0 0 2 367117
-0.002205 -0.000452 0.120238 0.204536 0.451848 -0.238443 -0.062500 1 0 0 0 0 0 2 368126
-0.002205 -0.000452 0.120238 0.204539 0.451837 -0.238436 -0.062500 1 0 0 0 0 0 2 369117
-0.002205 -0.000452 0.120238 0.204548 0.451844 -0.238448 -0.062500 1 0 0 0 0 0 2 370126
-0.002205 -0.000452 0.120238 0.204538 0.451848 -0.238443 -0.062500 1 0 0 0 0 0 2 371117
-0.002205 -0.000452 0.120238 0.204540 0.451836 -0.238436 -0.062500 1 0 0 0 0 0 2 372126
-0.002205 -0.000452 0.120238 0.204536 0.451847 -0.238442 -0.062500 1 0 0 0 0 0 2 373117
-0.002205 -0.000452 0.120238 0.204536 0.451848 -0.238442 -0.062500 1 0 0 0 0 0 2 374126
-0.002205 -0.000452 0.120238 0.204548 0.451846 -0.238449 -0.062500 1 0 0 0 0 0 2 375119
-0.002205 -0.000452 0.120238 0.204549 0.451845 -0.238430 -0.062500 1 0 0 0 0 0 2 376125
-0.002205 -0.000452 0.120238 0.204538 0.451848 -0.238441 -0.062500 1 0 0 0 0 0 2 377125
-0.002205 -0.000452 0.120238 0.204537 0.451849 -0.238442 -0.062500 1 0 0 0 0 0 2 378127
-0.002205 -0.000452 0.120238 0.204540 0.451837 -0.238435 -0.062500 1 0 0 0 0 0 2 379130
-0.002205 -0.000452 0.120238 0.204549 0.451845 -0.238448 -0.062500 1 0 0 0 0 0 2 380127
-0.002205 -0.000452 0.120238 0.204538 0.451848 -0.238443 -0.062500 1 0 0 0 0 0 2 381120
-0.002205 -0.000452 0.120238 0.204540 0.451837 -0.238436 -0.062500 1 0 0 0 0 0 2 382132
-0.002205 -0.000452 0.120238 0.204537 0.451847 -0.238441 -0.062500 1 0 0 0 0 0 2 383122
-0.002205 -0.000452 0.120238 0.204549 0.451846 -0.238449 -0.062500 1 0 0 0 0 0 2 384108
-0.002205 -0.000452 0.120238 0.204538 0.451848 -0.238443 -0.062500 1 0 0 0 0 0 2 385104
-0.002205 -0.000452 0.120238 0.204540 0.451837 -0.238436 -0.062500 1 0 0 0 0 0 2 386133
-0.002205 -0.000452 0.120238 0.204537 0.451847 -0.238442 -0.062500 1 0 0 0 0 0 2 387121
-0.002205 -0.000452 0.120238 0.204536 0.451849 -0.238442 -0.062500 1 0 0 0 0 0 2 388104
-0.002205 -0.000452 0.120238 0.204539 0.451837 -0.238436 -0.062500 1 0 0 0 0 0 2 389133
-0.002205 -0.000452 0.120238 0.204549 0.451844 -0.238448 -0.062500 1 0 0 0 0 0 2 390133
-0.002205 -0.000452 0.120238 0.204538 0.451848 -0.238443 -0.062500 1 0 0 0 0 0 2 391133
-0.002205 -0.000452 0.120238 0.204536 0.451849 -0.238443 -0.062500 1 0 0 0 0 0 2 392134
-0.002205 -0.000452 0.120238 0.204540 0.451837 -0.238436 -0.062500 1 0 0 0 0 0 2 393138
-0.002205 -0.000452 0.120238 0.204549 0.451844 -0.238448 -0.062500 1 0 0 0 0 0 2 394137
-0.002205 -0.000452 0.120238 0.204538 0.451848 -0.238443 -0.062500 1 0 0 0 0 0 2 395134
-0.002205 -0.000452 0.120238 0.204540 0.451837 -0.238436 -0.062500 1 0 0 0 0 0 2 396130
-0.002205 -0.000452 0.120238 0.204537 0.451847 -0.238442 -0.062500 1 0 0 0 0 0 2 397123
-0.002205 -0.000452 0.120238 0.204536 0.451848 -0.238442 -0.062500 1 0 0 0 0 0 2 398132
-0.002205 -0.000452 0.120238 0.204539 0.451837 -0.238436 -0.062500 1 0 0 0 0 0 2 399133
-0.002205 -0.000452 0.120238 0.204549 0.451844 -0.238448 -0.062500 1 0 0 0 0 0 2 400132
-0.002205 -0.000452 0.120238 0.204538 0.451848 -0.238443 -0.062500 1 0 0 0 0 0 2 401133
-0.002205 -0.000452 0.120238 0.204536 0.451848 -0.238443 -0.062500 1 0 0 0 0 0 2 402133
-0.002205 -0.000452 0.120238 0.204539 0.451837 -0.238436 -0.062500 1 0 0 0 0 0 2 403133
-0.002205 -0.000452 0.120238 0.204549 0.451844 -0.238448 -0.062500 1 0 0 0 0 0 2 404133
-0.002205 -0.000452 0.120238 0.204538 0.451848 -0.238443 -0.062500 1 0 0 0 0 0 2 405132
-0.002205 -0.000452 0.120238 0.204540 0.451837 -0.238436 -0.062500 1 0 0 0 0 0 2 406130
-0.002205 -0.000452 0.120238 0.204537 0.451847 -0.238442 -0.062500 1 0 0 0 0 0 2 407138
-0.002205 -0.000452 0.120238 0.204536 0.451848 -0.238442 -0.062500 1 0 0 0 0 0 2 408103
-0.002205 -0.000452 0.120238 0.204539 0.451837 -0.238436 -0.062500 1 0 0 0 0 0 2 409131
-0.002205 -0.000452 0.120238 0.204548 0.451844 -0.238448 -0.062500 1 0 0 0 0 0 2 410134
-0.002205 -0.000452 0.120238 0.204537 0.451848 -0.238443 -0.062500 1 0 0 0 0 0 2 411134
-0.002205 -0.000452 0.120238 0.204536 0.451848 -0.238443 -0.062500 1 0 0 0 0 0 2 412132
-0.002205 -0.000452 0.120238 0.204539 0.451837 -0.238436 -0.062500 1 0 0 0 0 0 2 413131
-0.002205 -0.000452 0.120238 0.204548 0.451844 -0.238448 -0.062500 1 0 0 0 0 0 2 414131
-0.002205 -0.000452 0.120238 0.204546 0.451857 -0.238436 -0.062500 1 0 0 0 0 0 2 415104
-0.002205 -0.000452 0.120238 0.204541 0.451838 -0.238435 -0.062500 1 0 0 0 0 0 2 416132
-0.002205 -0.000452 0.120238 0.204537 0.451847 -0.238441 -0.062500 1 0 0 0 0 0 2 417131
-0.002205 -0.000452 0.120238 0.204536 0.451849 -0.238442 -0.062500 1 0 0 0 0 0 2 418121
-0.002205 -0.000452 0.120238 0.204548 0.451846 -0.238449 -0.062500 1 0 0 0 0 0 2 419128
-0.002205 -0.000452 0.120238 0.204541 0.451837 -0.238436 -0.062500 1 0 0 0 0 0 2 420133
-0.002205 -0.000452 0.120238 0.204537 0.451847 -0.238442 -0.062500 1 0 0 0 0 0 2 421132
-0.002205 -0.000452 0.120238 0.204536 0.451849 -0.238442 -0.062500 1 0 0 0 0 0 2 422130
-0.002205 -0.000452 0.120238 0.204540 0.451837 -0.238436 -0.062500 1 0 0 0 0 0 2 423133
-0.002205 -0.000452 0.120238 0.204549 0.451844 -0.238448 -0.062500 1 0 0 0 0 0 2 424133
-0.002205 -0.000452 0.120238 0.204538 0.451848 -0.238443 -0.062500 1 0 0 0 0 0 2 425130
-0.002205 -0.000452 0.120238 0.204540 0.451837 -0.238436 -0.062500 1 0 0 0 0 0 2 426129
-0.002205 -0.000452 0.120238 0.204537 0.451847 -0.238442 -0.062500 1 0 0 0 0 0 2 427132
-0.002205 -0.000452 0.120238 0.204536 0.451848 -0.238442 -0.062500 1 0 0 0 0 0 2 428130
-0.002205 -0.000452 0.120238 0.204548 0.451846 -0.238449 -0.062500 1 0 0 0 0 0 2 429130
-0.002205 -0.000452 0.120238 0.204541 0.451837 -0.238437 -0.062500 1 0 0 0 0 0 2 430117
-0.002205 -0.000452 0.120238 0.204537 0.451847 -0.238442 -0.062500 1 0 0 0 0 0 2 431118
-0.002205 -0.000452 0.120238 0.204536 0.451848 -0.238442 -0.062500 1 0 0 0 0 0 2 432123
-0.002205 -0.000452 0.120238 0.204539 0.451837 -0.238436 -0.062500 1 0 0 0 0 0 2 433114
-0.002205 -0.000452 0.120238 0.204549 0.451844 -0.238448 -0.062500 1 0 0 0 0 0 2 434123
-0.002205 -0.000452 0.120238 0.204538 0.451848 -0.238443 -0.062500 1 0 0 0 0 0 2 435124
-0.002205 -0.000452 0.120238 0.204540 0.451837 -0.238436 -0.062500 1 0 0 0 0 0 2 436114
-0.002205 -0.000452 0.120238 0.204537 0.451847 -0.238442 -0.062500 1 0 0 0 0 0 2 437123
-0.002205 -0.000452 0.120238 0.204536 0.451848 -0.238442 -0.062500 1 0 0 0 0 0 2 438114
-0.002205 -0.000452 0.120238 0.204548 0.451846 -0.238449 -0.062500 1 0 0 0 0 0 2 439123
-0.002205 -0.000452 0.120238 0.204541 0.451836 -0.238437 -0.062500 1 0 0 0 0 0 2 440114
-0.002205 -0.000452 0.120238 0.204537 0.451847 -0.238442 -0.062500 1 0 0 0 0 0 2 441123
-0.002205 -0.000452 0.120238 0.204536 0.451848 -0.238442 -0.062500 1 0 0 0 0 0 2 442114
-0.002205 -0.000452 0.120238 0.204539 0.451837 -0.238436 -0.062500 1 0 0 0 0 0 2 443122
-0.002205 -0.000452 0.120238 0.204548 0.451844 -0.238448 -0.062500 1 0 0 0 0 0 2 444114
-0.002205 -0.000452 0.120238 0.204538 0.451848 -0.238443 -0.062500 1 0 0 0 0 0 2 445123
-0.002205 -0.000452 0.120238 0.204536 0.451848 -0.238443 -0.062500 1 0 0 0 0 0 2 446113
-0.002205 -0.000452 0.120238 0.204539 0.451837 -0.238436 -0.062500 1 0 0 0 0 0 2 447117
-0.002205 -0.000452 0.120238 0.204536 0.451847 -0.238442 -0.062500 1 0 0 0 0 0 2 448137
-0.002205 -0.000452 0.120238 0.204548 0.451845 -0.238449 -0.062500 1 0 0 0 0 0 2 449142
-0.002205 -0.000452 0.120238 0.204541 0.451836 -0.238437 -0.062500 1 0 0 0 0 0 2 450128
-0.002205 -0.000452 0.120238 0.204537 0.451847 -0.238442 -0.062500 1 0 0 0 0 0 2 451131
-0.002205 -0.000452 0.120238 0.204536 0.451848 -0.238443 -0.062500 1 0 0 0 0 0 2 452130
-0.002205 -0.000452 0.120238 0.204539 0.451836 -0.238436 -0.062500 1 0 0 0 0 0 2 453124
-0.002205 -0.000452 0.120238 0.204548 0.451844 -0.238448 -0.062500 1 0 0 0 0 0 2 454124
-0.002205 -0.000452 0.120238 0.204546 0.451857 -0.238436 -0.062500 1 0 0 0 0 0 2 455130
-0.002205 -0.000452 0.120238 0.204537 0.451850 -0.238442 -0.062500 1 0 0 0 0 0 2 456102
-0.002205 -0.000452 0.120238 0.204540 0.451837 -0.238435 -0.062500 1 0 0 0 0 0 2 457130
-0.002205 -0.000452 0.120238 0.204549 0.451845 -0.238448 -0.062500 1 0 0 0 0 0 2 458130
-0.002205 -0.000452 0.120238 0.204538 0.451848 -0.238443 -0.062500 1 0 0 0 0 0 2 459144
-0.002205 -0.000452 0.120238 0.204540 0.451837 -0.238436 -0.062500 1 0 0 0 0 0 2 460140
-0.002205 -0.000452 0.120238 0.204537 0.451847 -0.238442 -0.062500 1 0 0 0 0 0 2 461264
-0.002205 -0.000452 0.120238 0.204536 0.451849 -0.238442 -0.062500 1 0 0 0 0 0 2 462272
-0.002205 -0.000452 0.120238 0.204548 0.451846 -0.238449 -0.062500 1 0 0 0 0 0 2 463266
-0.002205 -0.000452 0.120238 0.204541 0.451837 -0.238437 -0.062500 1 0 0 0 0 0 2 464269
-0.002205 -0.000452 0.120238 0.204537 0.451847 -0.238442 -0.062500 1 0 0 0 0 0 2 465272
-0.002205 -0.000452 0.120238 0.204536 0.451849 -0.238442 -0.062500 1 0 0 0 0 0 2 466265
-0.002205 -0.000452 0.120238 0.204540 0.451837 -0.238436 -0.062500 1 0 0 0 0 0 2 467267
-0.002205 -0.000452 0.120238 0.204549 0.451844 -0.238448 -0.062500 1 0 0 0 0 0 2 468267
-0.002205 -0.000452 0.120238 0.204538 0.451848 -0.238443 -0.062500 1 0 0 0 0 0 2 469266
-0.002205 -0.000452 0.120238 0.204540 0.451837 -0.238436 -0.062500 1 0 0 0 0 0 2 470245
-0.002205 -0.000452 0.120238 0.204537 0.451847 -0.238442 -0.062500 1 0 0 0 0 0 2 471266
-0.002205 -0.000452 0.120238 0.204536 0.451848 -0.238442 -0.062500 1 0 0 0 0 0 2 472264
-0.002205 -0.000452 0.120238 0.204548 0.451846 -0.238449 -0.062500 1 0 0 0 0 0 2 473264
-0.002205 -0.000452 0.120238 0.204541 0.451837 -0.238437 -0.062500 1 0 0 0 0 0 2 474262
-0.002205 -0.000452 0.120238 0.204537 0.451847 -0.238442 -0.062500 1 0 0 0 0 0 2 475245
-0.002205 -0.000452 0.120238 0.204536 0.451848 -0.238442 -0.062500 1 0 0 0 0 0 2 476263
-0.002205 -0.000452 0.120238 0.204539 0.451837 -0.238436 -0.062500 1 0 0 0 0 0 2 477264
-0.002205 -0.000452 0.120238 0.204549 0.451844 -0.238448 -0.062500 1 0 0 0 0 0 2 478142
-0.002205 -0.000452 0.120238 0.204538 0.451848 -0.238443 -0.062500 1 0 0 0 0 0 2 479267
-0.002205 -0.000452 0.120238 0.204540 0.451837 -0.238436 -0.062500 1 0 0 0 0 0 2 480263
-0.002205 -0.000452 0.120238 0.204537 0.451847 -0.238442 -0.062500 1 0 0 0 0 0 2 481261
-0.002205 -0.000452 0.120238 0.204536 0.451848 -0.238442 -0.062500 1 0 0 0 0 0 2 482264
-0.002205 -0.000452 0.120238 0.204548 0.451846 -0.238449 -0.062500 1 0 0 0 0 0 2 483266
-0.002205 -0.000452 0.120238 0.204541 0.451836 -0.238437 -0.062500 1 0 0 0 0 0 2 484263
-0.002205 -0.000452 0.120238 0.204537 0.451847 -0.238442 -0.062500 1 0 0 0 0 0 2 485263
-0.002205 -0.000452 0.120238 0.204536 0.451848 -0.238443 -0.062500 1 0 0 0 0 0 2 486263
-0.002205 -0.000452 0.120238 0.204539 0.451837 -0.238436 -0.062500 1 0 0 0 0 0 2 487139
-0.002205 -0.000452 0.120238 0.204548 0.451844 -0.238448 -0.062500 1 0 0 0 0 0 2 488241
-0.002205 -0.000452 0.120238 0.204538 0.451848 -0.238443 -0.062500 1 0 0 0 0 0 2 489256
-0.002205 -0.000452 0.120238 0.204540 0.451836 -0.238436 -0.062500 1 0 0 0 0 0 2 490266
-0.002205 -0.000452 0.120238 0.204536 0.451847 -0.238442 -0.062500 1 0 0 0 0 0 2 491265
-0.002205 -0.000452 0.120238 0.204536 0.451848 -0.238442 -0.062500 1 0 0 0 0 0 2 492264
-0.002205 -0.000452 0.120238 0.204548 0.451845 -0.238449 -0.062500 1 0 0 0 0 0 2 493263
-0.002205 -0.000452 0.120238 0.204549 0.451845 -0.238430 -0.062500 1 0 0 0 0 0 2 494261
-0.002205 -0.000452 0.120238 0.204538 0.451848 -0.238441 -0.062500 1 0 0 0 0 0 2 495265
-0.002205 -0.000452 0.120238 0.204537 0.451849 -0.238442 -0.062500 1 0 0 0 0 0 2 496245
-0.002205 -0.000452 0.120238 0.204536 0.451849 -0.238442 -0.062500 1 0 0 0 0 0 2 497265
-0.002205 -0.000452 0.120238 0.204552 0.451834 -0.238442 -0.062500 1 0 0 0 0 0 2 498263
-0.002205 -0.000452 0.120238 0.204538 0.451847 -0.238442 -0.062500 1 0 0 0 0 0 2 499266
-0.002205 -0.000452 0.120238 0.204537 0.451849 -0.238442 -0.062500 1 0 0 0 0 0 2 500260
-0.002205 -0.000452 0.120238 0.204540 0.451837 -0.238436 -0.062500 1 0 0 0 0 0 2 501264
-0.002205 -0.000452 0.120238 0.204549 0.451844 -0.238448 -0.062500 1 0 0 0 0 0 2 502252
-0.002205 -0.000452 0.120238 0.204538 0.451848 -0.238443 -0.062500 1 0 0 0 0 0 2 503263
-0.002205 -0.000452 0.120238 0.204540 0.451837 -0.238436 -0.062500 1 0 0 0 0 0 2 504253
-0.002205 -0.000452 0.120238 0.204537 0.451847 -0.238442 -0.062500 1 0 0 0 0 0 2 505263
-0.002205 -0.000452 0.120238 0.204536 0.451848 -0.238442 -0.062500 1 0 0 0 0 0 2 506251
-0.002205 -0.000452 0.120238 0.204536 0.451849 -0.238442 -0.062500 1 0 0 0 0 0 2 507246
-0.002205 -0.000452 0.120238 0.204552 0.451834 -0.238442 -0.062500 1 0 0 0 0 0 2 508238
-0.002205 -0.000452 0.120238 0.204538 0.451847 -0.238442 -0.062500 1 0 0 0 0 0 2 509246
-0.002205 -0.000452 0.120238 0.204536 0.451848 -0.238443 -0.062500 1 0 0 0 0 0 2 510237
-0.002205 -0.000452 0.120238 0.204540 0.451837 -0.238436 -0.062500 1 0 0 0 0 0 2 511246
-0.002205 -0.000452 0.120238 0.204549 0.451844 -0.238448 -0.062500 1 0 0 0 0 0 2 512237
-0.002205 -0.000452 0.120238 0.204538 0.451848 -0.238443 -0.062500 1 0 0 0 0 0 2 513245
-0.002205 -0.000452 0.120238 0.204540 0.451837 -0.238436 -0.062500 1 0 0 0 0 0 2 514247
-0.002205 -0.000452 0.120238 0.204537 0.451847 -0.238442 -0.062500 1 0 0 0 0 0 2 515237
-0.002205 -0.000452 0.120238 0.204536 0.451848 -0.238442 -0.062500 1 0 0 0 0 0 2 516246
-0.002205 -0.000452 0.120238 0.204536 0.451849 -0.238442 -0.062500 1 0 0 0 0 0 2 517237
-0.002205 -0.000452 0.120238 0.204551 0.451834 -0.238442 -0.062500 1 0 0 0 0 0 2 518245
-0.002205 -0.000452 0.120238 0.204538 0.451847 -0.238443 -0.062500 1 0 0 0 0 0 2 519238
-0.002205 -0.000452 0.120238 0.204536 0.451848 -0.238443 -0.062500 1 0 0 0 0 0 2 520246
-0.002205 -0.000452 0.120238 0.204539 0.451837 -0.238436 -0.062500 1 0 0 0 0 0 2 521239
-0.002205 -0.000452 0.120238 0.204549 0.451844 -0.238448 -0.062500 1 0 0 0 0 0 2 522256
-0.002205 -0.000452 0.120238 0.204538 0.451848 -0.238443 -0.062500 1 0 0 0 0 0 2 523239
-0.002205 -0.000452 0.120238 0.204540 0.451836 -0.238436 -0.062500 1 0 0 0 0 0 2 524250
-0.002205 -0.000452 0.120238 0.204537 0.451847 -0.238442 -0.062500 1 0 0 0 0 0 2 525250
-0.002205 -0.000452 0.120238 0.204536 0.451848 -0.238442 -0.062500 1 0 0 0 0 0 2 526251
-0.002205 -0.000452 0.120238 0.204536 0.451848 -0.238443 -0.062500 1 0 0 0 0 0 2 527251
-0.002205 -0.000452 0.120238 0.204551 0.451834 -0.238442 -0.062500 1 0 0 0 0 0 2 528252
-0.002205 -0.000452 0.120238 0.204538 0.451847 -0.238443 -0.062500 1 0 0 0 0 0 2 529253
-0.002205 -0.000452 0.120238 0.204536 0.451848 -0.238443 -0.062500 1 0 0 0 0 0 2 530251
-0.002205 -0.000452 0.120238 0.204548 0.451845 -0.238429 -0.062500 1 0 0 0 0 0 2 531255
-0.002205 -0.000452 0.120238 0.204550 0.451845 -0.238447 -0.062500 1 0 0 0 0 0 2 532225
-0.002205 -0.000452 0.120238 0.204538 0.451848 -0.238443 -0.062500 1 0 0 0 0 0 2 533252
-0.002205 -0.000452 0.120238 0.204537 0.451849 -0.238442 -0.062500 1 0 0 0 0 0 2 534252
-0.002205 -0.000452 0.120238 0.204540 0.451837 -0.238436 -0.062500 1 0 0 0 0 0 2 535255
-0.002205 -0.000452 0.120238 0.204537 0.451847 -0.238441 -0.062500 1 0 0 0 0 0 2 536249
-0.002205 -0.000452 0.120238 0.204549 0.451846 -0.238449 -0.062500 1 0 0 0 0 0 2 537256
-0.002205 -0.000452 0.120238 0.204541 0.451837 -0.238436 -0.062500 1 0 0 0 0 0 2 538254
-0.002205 -0.000452 0.120238 0.204537 0.451847 -0.238442 -0.062500 1 0 0 0 0 0 2 539253
-0.002205 -0.000452 0.120238 0.204536 0.451849 -0.238442 -0.062500 1 0 0 0 0 0 2 540251
-0.002205 -0.000452 0.120238 0.204536 0.451849 -0.238442 -0.062500 1 0 0 0 0 0 2 541251
-0.002205 -0.000452 0.120238 0.204552 0.451834 -0.238442 -0.062500 1 0 0 0 0 0 2 542253
-0.002205 -0.000452 0.120238 0.204538 0.451847 -0.238442 -0.062500 1 0 0 0 0 0 2 543249
-0.002205 -0.000452 0.120238 0.204537 0.451849 -0.238443 -0.062500 1 0 0 0 0 0 2 544253
-0.002205 -0.000452 0.120238 0.204540 0.451837 -0.238436 -0.062500 1 0 0 0 0 0 2 545253
-0.002205 -0.000452 0.120238 0.204537 0.451847 -0.238442 -0.062500 1 0 0 0 0 0 2 546253
-0.002205 -0.000452 0.120238 0.204548 0.451846 -0.238449 -0.062500 1 0 0 0 0 0 2 547254
-0.002205 -0.000452 0.120238 0.204541 0.451836 -0.238436 -0.062500 1 0 0 0 0 0 2 548254
-0.002205 -0.000452 0.120238 0.204537 0.451847 -0.238442 -0.062500 1 0 0 0 0 0 2 549251
-0.002205 -0.000452 0.120238 0.204536 0.451848 -0.238442 -0.062500 1 0 0 0 0 0 2 550252
-0.002205 -0.000452 0.120238 0.204536 0.451849 -0.238442 -0.062500 1 0 0 0 0 0 2 551253
-0.002205 -0.000452 0.120238 0.204552 0.451834 -0.238442 -0.062500 1 0 0 0 0 0 2 552253
-0.002205 -0.000452 0.120238 0.204538 0.451847 -0.238443 -0.062500 1 0 0 0 0 0 2 553223
-0.002205 -0.000452 0.120238 0.204536 0.451848 -0.238443 -0.062500 1 0 0 0 0 0 2 554252
-0.002205 -0.000452 0.120238 0.204540 0.451837 -0.238436 -0.062500 1 0 0 0 0 0 2 555252
-0.002205 -0.000452 0.120238 0.204536 0.451847 -0.238442 -0.062500 1 0 0 0 0 0 2 556253
-0.002205 -0.000452 0.120238 0.204548 0.451845 -0.238449 -0.062500 1 0 0 0 0 0 2 557252
-0.002205 -0.000452 0.120238 0.204541 0.451836 -0.238437 -0.062500 1 0 0 0 0 0 2 558251
-0.002205 -0.000452 0.120238 0.204537 0.451847 -0.238442 -0.062500 1 0 0 0 0 0 2 559254
-0.002205 -0.000452 0.120238 0.204536 0.451848 -0.238442 -0.062500 1 0 0 0 0 0 2 560252
-0.002205 -0.000452 0.120238 0.204536 0.451849 -0.238443 -0.062500 1 0 0 0 0 0 2 561252
-0.002205 -0.000452 0.120238 0.204551 0.451834 -0.238442 -0.062500 1 0 0 0 0 0 2 562241
-0.002205 -0.000452 0.120238 0.204538 0.451847 -0.238443 -0.062500 1 0 0 0 0 0 2 563266
-0.002205 -0.000452 0.120238 0.204536 0.451848 -0.238443 -0.062500 1 0 0 0 0 0 2 564262
-0.002205 -0.000452 0.120238 0.204539 0.451837 -0.238436 -0.062500 1 0 0 0 0 0 2 565262
-0.002205 -0.000452 0.120238 0.204536 0.451847 -0.238442 -0.062500 1 0 0 0 0 0 2 566261
-0.002205 -0.000452 0.120238 0.204548 0.451845 -0.238449 -0.062500 1 0 0 0 0 0 2 567262
-0.002205 -0.000452 0.120238 0.204541 0.451836 -0.238437 -0.062500 1 0 0 0 0 0 2 568260
-0.002205 -0.000452 0.120238 0.204537 0.451847 -0.238442 -0.062500 1 0 0 0 0 0 2 569263
-0.002205 -0.000452 0.120238 0.204536 0.451848 -0.238443 -0.062500 1 0 0 0 0 0 2 570261
-0.002205 -0.000452 0.120238 0.204536 0.451848 -0.238443 -0.062500 1 0 0 0 0 0 2 571263
-0.002205 -0.000452 0.120238 0.204560 0.451843 -0.238435 -0.062500 1 0 0 0 0 0 2 572259
-0.002205 -0.000452 0.120238 0.204539 0.451848 -0.238442 -0.062500 1 0 0 0 0 0 2 573260
-0.002205 -0.000452 0.120238 0.204537 0.451849 -0.238442 -0.062500 1 0 0 0 0 0 2 574259
-0.002205 -0.000452 0.120238 0.204540 0.451837 -0.238435 -0.062500 1 0 0 0 0 0 2 575429
-0.002205 -0.000452 0.120238 0.204549 0.451844 -0.238448 -0.062500 1 0 0 0 0 0 2 576323
-0.002205 -0.000452 0.120238 0.204538 0.451848 -0.238443 -0.062500 1 0 0 0 0 0 2 577319
-0.002205 -0.000452 0.120238 0.204537 0.451849 -0.238443 -0.062500 1 0 0 0 0 0 2 578303
-0.002205 -0.000452 0.120238 0.204540 0.451837 -0.238436 -0.062500 1 0 0 0 0 0 2 579245
-0.002205 -0.000452 0.120238 0.204537 0.451847 -0.238442 -0.062500 1 0 0 0 0 0 2 580235
-0.002205 -0.000452 0.120238 0.204548 0.451846 -0.238449 -0.062500 1 0 0 0 0 0 2 581236
-0.002205 -0.000452 0.120238 0.204541 0.451837 -0.238436 -0.062500 1 0 0 0 0 0 2 582244
-0.002205 -0.000452 0.120238 0.204537 0.451847 -0.238442 -0.062500 1 0 0 0 0 0 2 583235
-0.002205 -0.000452 0.120238 0.204536 0.451848 -0.238442 -0.062500 1 0 0 0 0 0 2 584245
-0.002205 -0.000452 0.120238 0.204540 0.451837 -0.238436 -0.062500 1 0 0 0 0 0 2 585235
-0.002205 -0.000452 0.120238 0.204549 0.451844 -0.238448 -0.062500 1 0 0 0 0 0 2 586244
-0.002205 -0.000452 0.120238 0.204538 0.451848 -0.238443 -0.062500 1 0 0 0 0 0 2 587235
-0.002205 -0.000452 0.120238 0.204537 0.451849 -0.238443 -0.062500 1 0 0 0 0 0 2 588244
-0.002205 -0.000452 0.120238 0.204540 0.451837 -0.238436 -0.062500 1 0 0 0 0 0 2 589235
-0.002205 -0.000452 0.120238 0.204536 0.451847 -0.238442 -0.062500 1 0 0 0 0 0 2 590244
-0.002205 -0.000452 0.120238 0.204548 0.451846 -0.238449 -0.062500 1 0 0 0 0 0 2 591235
-0.002205 -0.000452 0.120238 0.204541 0.451836 -0.238437 -0.062500 1 0 0 0 0 0 2 592243
-0.002205 -0.000452 0.120238 0.204537 0.451847 -0.238442 -0.062500 1 0 0 0 0 0 2 593234
-0.002205 -0.000452 0.120238 0.204536 0.451848 -0.238442 -0.062500 1 0 0 0 0 0 2 594243
-0.002205 -0.000452 0.120238 0.204539 0.451837 -0.238436 -0.062500 1 0 0 0 0 0 2 595237
-0.002205 -0.000452 0.120238 0.204549 0.451844 -0.238448 -0.062500 1 0 0 0 0 0 2 596251
-0.002205 -0.000452 0.120238 0.204538 0.451848 -0.238443 -0.062500 1 0 0 0 0 0 2 597237
-0.002205 -0.000452 0.120238 0.204536 0.451848 -0.238443 -0.062500 1 0 0 0 0 0 2 598240
-0.002205 -0.000452 0.120238 0.204539 0.451837 -0.238436 -0.062500 1 0 0 0 0 0 2 599242
-0.002205 -0.000452 0.120238 0.204536 0.451847 -0.238442 -0.062500 1 0 0 0 0 0 2 600249
-0.002205 -0.000452 0.120238 0.204548 0.451845 -0.238449 -0.062500 1 0 0 0 0 0 2 601242
-0.002205 -0.000452 0.120238 0.204541 0.451836 -0.238437 -0.062500 1 0 0 0 0 0 2 602255
-0.002205 -0.000452 0.120238 0.204537 0.451847 -0.238442 -0.062500 1 0 0 0 0 0 2 603255
-0.002205 -0.000452 0.120238 0.204536 0.451848 -0.238443 -0.062500 1 0 0 0 0 0 2 604221
-0.002205 -0.000452 0.120238 0.204536 0.451848 -0.238443 -0.062500 1 0 0 0 0 0 2 605221
-0.002205 -0.000452 0.120238 0.204551 0.451834 -0.238442 -0.062500 1 0 0 0 0 0 2 606249
-0.002205 -0.000452 0.120238 0.204538 0.451847 -0.238443 -0.062500 1 0 0 0 0 0 2 607252
-0.002205 -0.000452 0.120238 0.204536 0.451848 -0.238443 -0.062500 1 0 0 0 0 0 2 608251
-0.002205 -0.000452 0.120238 0.204548 0.451845 -0.238429 -0.062500 1 0 0 0 0 0 2 609250
-0.002205 -0.000452 0.120238 0.204550 0.451845 -0.238447 -0.062500 1 0 0 0 0 0 2 610258
-0.002205 -0.000452 0.120238 0.204538 0.451848 -0.238443 -0.062500 1 0 0 0 0 0 2 611225
-0.002205 -0.000452 0.120238 0.204540 0.451837 -0.238436 -0.062500 1 0 0 0 0 0 2 612255
-0.002205 -0.000452 0.120238 0.204537 0.451847 -0.238441 -0.062500 1 0 0 0 0 0 2 613253
-0.002205 -0.000452 0.120238 0.204536 0.451849 -0.238442 -0.062500 1 0 0 0 0 0 2 614230
-0.002205 -0.000452 0.120238 0.204536 0.451849 -0.238442 -0.062500 1 0 0 0 0 0 2 615252
-0.002205 -0.000452 0.120238 0.204552 0.451834 -0.238442 -0.062500 1 0 0 0 0 0 2 616251
-0.002205 -0.000452 0.120238 0.204538 0.451847 -0.238442 -0.062500 1 0 0 0 0 0 2 617243
-0.002205 -0.000452 0.120238 0.204537 0.451849 -0.238442 -0.062500 1 0 0 0 0 0 2 618222
-0.002205 -0.000452 0.120238 0.204540 0.451837 -0.238436 -0.062500 1 0 0 0 0 0 2 619252
-0.002205 -0.000452 0.120238 0.204549 0.451844 -0.238448 -0.062500 1 0 0 0 0 0 2 620250
-0.002205 -0.000452 0.120238 0.204538 0.451848 -0.238443 -0.062500 1 0 0 0 0 0 2 621219
-0.002205 -0.000452 0.120238 0.204537 0.451849 -0.238443 -0.062500 1 0 0 0 0 0 2 622249
-0.002205 -0.000452 0.120238 0.204540 0.451837 -0.238436 -0.062500 1 0 0 0 0 0 2 623250
-0.002205 -0.000452 0.120238 0.204537 0.451847 -0.238442 -0.062500 1 0 0 0 0 0 2 624242
-0.002205 -0.000452 0.120238 0.204536 0.451849 -0.238442 -0.062500 1 0 0 0 0 0 2 625221
-0.002205 -0.000452 0.120238 0.204552 0.451834 -0.238442 -0.062500 1 0 0 0 0 0 2 626248
-0.002205 -0.000452 0.120238 0.204538 0.451847 -0.238442 -0.062500 1 0 0 0 0 0 2 627253
-0.002205 -0.000452 0.120238 0.204536 0.451848 -0.238442 -0.062500 1 0 0 0 0 0 2 628250
-0.002205 -0.000452 0.120238 0.204540 0.451837 -0.238436 -0.062500 1 0 0 0 0 0 2 629250
-0.002205 -0.000452 0.120238 0.204549 0.451844 -0.238448 -0.062500 1 0 0 0 0 0 2 630250
-0.002205 -0.000452 0.120238 0.204538 0.451848 -0.238443 -0.062500 1 0 0 0 0 0 2 631249
-0.002205 -0.000452 0.120238 0.204537 0.451848 -0.238443 -0.062500 1 0 0 0 0 0 2 632250
-0.002205 -0.000452 0.120238 0.204540 0.451837 -0.238436 -0.062500 1 0 0 0 0 0 2 633250
-0.002205 -0.000452 0.120238 0.204536 0.451847 -0.238442 -0.062500 1 0 0 0 0 0 2 634250
-0.002205 -0.000452 0.120238 0.204536 0.451848 -0.238442 -0.062500 1 0 0 0 0 0 2 635251
-0.002205 -0.000452 0.120238 0.204551 0.451834 -0.238442 -0.062500 1 0 0 0 0 0 2 636246
-0.002205 -0.000452 0.120238 0.204538 0.451847 -0.238442 -0.062500 1 0 0 0 0 0 2 637240
-0.002205 -0.000452 0.120238 0.204536 0.451848 -0.238443 -0.062500 1 0 0 0 0 0 2 638243
-0.002205 -0.000452 0.120238 0.204539 0.451837 -0.238436 -0.062500 1 0 0 0 0 0 2 639252
-0.002205 -0.000452 0.120238 0.204549 0.451844 -0.238448 -0.062500 1 0 0 0 0 0 2 640248
-0.002205 -0.000452 0.120238 0.204538 0.451848 -0.238443 -0.062500 1 0 0 0 0 0 2 641249
-0.002205 -0.000452 0.120238 0.204536 0.451848 -0.238443 -0.062500 1 0 0 0 0 0 2 642249
-0.002205 -0.000452 0.120238 0.204539 0.451837 -0.238436 -0.062500 1 0 0 0 0 0 2 643246
-0.002205 -0.000452 0.120238 0.204536 0.451847 -0.238442 -0.062500 1 0 0 0 0 0 2 644252
-0.002205 -0.000452 0.120238 0.204536 0.451848 -0.238442 -0.062500 1 0 0 0 0 0 2 645219
-0.002205 -0.000452 0.120238 0.204551 0.451834 -0.238442 -0.062500 1 0 0 0 0 0 2 646249
-0.002205 -0.000452 0.120238 0.204538 0.451846 -0.238443 -0.062500 1 0 0 0 0 0 2 647251
-0.002205 -0.000452 0.120238 0.204536 0.451848 -0.238443 -0.062500 1 0 0 0 0 0 2 648238
-0.002205 -0.000452 0.120238 0.204548 0.451845 -0.238429 -0.062500 1 0 0 0 0 0 2 649235
-0.002205 -0.000452 0.120238 0.204550 0.451845 -0.238447 -0.062500 1 0 0 0 0 0 2 650244
-0.002205 -0.000452 0.120238 0.204538 0.451848 -0.238443 -0.062500 1 0 0 0 0 0 2 651302
-0.002205 -0.000452 0.120238 0.204537 0.451849 -0.238442 -0.062500 1 0 0 0 0 0 2 652314
-0.002205 -0.000452 0.120238 0.204540 0.451837 -0.238436 -0.062500 1 0 0 0 0 0 2 653300
-0.002205 -0.000452 0.120238 0.204537 0.451847 -0.238441 -0.062500 1 0 0 0 0 0 2 654315
-0.002205 -0.000452 0.120238 0.204549 0.451846 -0.238449 -0.062500 1 0 0 0 0 0 2 655299
-0.002205 -0.000452 0.120238 0.204541 0.451837 -0.238436 -0.062500 1 0 0 0 0 0 2 656312
-0.002205 -0.000452 0.120238 0.204537 0.451847 -0.238442 -0.062500 1 0 0 0 0 0 2 657299
-0.002205 -0.000452 0.120238 0.204536 0.451848 -0.238442 -0.062500 1 0 0 0 0 0 2 658313
-0.002205 -0.000452 0.120238 0.204536 0.451849 -0.238442 -0.062500 1 0 0 0 0 0 2 659299
-0.002205 -0.000452 0.120238 0.204552 0.451834 -0.238442 -0.062500 1 0 0 0 0 0 2 660311
-0.002205 -0.000452 0.120238 0.204538 0.451847 -0.238442 -0.062500 1 0 0 0 0 0 2 661300
-0.002205 -0.000452 0.120238 0.204537 0.451848 -0.238442 -0.062500 1 0 0 0 0 0 2 662318
-0.002205 -0.000452 0.120238 0.204540 0.451837 -0.238436 -0.062500 1 0 0 0 0 0 2 663234
-0.002205 -0.000452 0.120238 0.204537 0.451847 -0.238441 -0.062500 1 0 0 0 0 0 2 664241
-0.002205 -0.000452 0.120238 0.204548 0.451846 -0.238449 -0.062500 1 0 0 0 0 0 2 665242
-0.002205 -0.000452 0.120238 0.204541 0.451836 -0.238436 -0.062500 1 0 0 0 0 0 2 666232
-0.002205 -0.000452 0.120238 0.204537 0.451847 -0.238442 -0.062500 1 0 0 0 0 0 2 667242
-0.002205 -0.000452 0.120238 0.204536 0.451848 -0.238442 -0.062500 1 0 0 0 0 0 2 668232
-0.002205 -0.000452 0.120238 0.204536 0.451849 -0.238442 -0.062500 1 0 0 0 0 0 2 669241
-0.002205 -0.000452 0.120238 0.204552 0.451834 -0.238442 -0.062500 1 0 0 0 0 0 2 670232
-0.002205 -0.000452 0.120238 0.204538 0.451847 -0.238442 -0.062500 1 0 0 0 0 0 2 671242
-0.002205 -0.000452 0.120238 0.204536 0.451848 -0.238443 -0.062500 1 0 0 0 0 0 2 672232
-0.002205 -0.000452 0.120238 0.204540 0.451837 -0.238436 -0.062500 1 0 0 0 0 0 2 673241
-0.002205 -0.000452 0.120238 0.204536 0.451847 -0.238442 -0.062500 1 0 0 0 0 0 2 674233
-0.002205 -0.000452 0.120238 0.204548 0.451845 -0.238449 -0.062500 1 0 0 0 0 0 2 675243
-0.002205 -0.000452 0.120238 0.204538 0.451848 -0.238443 -0.062500 1 0 0 0 0 0 2 676242
-0.002205 -0.000452 0.120238 0.204540 0.451837 -0.238436 -0.062500 1 0 0 0 0 0 2 677238
-0.002205 -0.000452 0.120238 0.204536 0.451847 -0.238442 -0.062500 1 0 0 0 0 0 2 678241
-0.002205 -0.000452 0.120238 0.204536 0.451848 -0.238442 -0.062500 1 0 0 0 0 0 2 679413
-0.002205 -0.000452 0.120238 0.204551 0.451834 -0.238442 -0.062500 1 0 0 0 0 0 2 680252
-0.002205 -0.000452 0.120238 0.204538 0.451847 -0.238443 -0.062500 1 0 0 0 0 0 2 681222
-0.002205 -0.000452 0.120238 0.204536 0.451848 -0.238443 -0.062500 1 0 0 0 0 0 2 682251
-0.002205 -0.000452 0.120238 0.204539 0.451836 -0.238436 -0.062500 1 0 0 0 0 0 2 683244
-0.002205 -0.000452 0.120238 0.204536 0.451847 -0.238442 -0.062500 1 0 0 0 0 0 2 684242
-0.002205 -0.000452 0.120238 0.204548 0.451845 -0.238449 -0.062500 1 0 0 0 0 0 2 685225
-0.002205 -0.000452 0.120238 0.204537 0.451848 -0.238443 -0.062500 1 0 0 0 0 0 2 686219
-0.002205 -0.000452 0.120238 0.204548 0.451845 -0.238429 -0.062500 1 0 0 0 0 0 2 687250
-0.002205 -0.000452 0.120238 0.204538 0.451848 -0.238441 -0.062500 1 0 0 0 0 0 2 688218
-0.002205 -0.000452 0.120238 0.204549 0.451846 -0.238448 -0.062500 1 0 0 0 0 0 2 689249
-0.002205 -0.000452 0.120238 0.204542 0.451837 -0.238436 -0.062500 1 0 0 0 0 0 2 690245
-0.002205 -0.000452 0.120238 0.204537 0.451847 -0.238442 -0.062500 1 0 0 0 0 0 2 691252
-0.002205 -0.000452 0.120238 0.204537 0.451849 -0.238442 -0.062500 1 0 0 0 0 0 2 692252
-0.002205 -0.000452 0.120238 0.204536 0.451849 -0.238442 -0.062500 1 0 0 0 0 0 2 693249
-0.002205 -0.000452 0.120238 0.204552 0.451834 -0.238442 -0.062500 1 0 0 0 0 0 2 694249
-0.002205 -0.000452 0.120238 0.204538 0.451847 -0.238442 -0.062500 1 0 0 0 0 0 2 695249
-0.002205 -0.000452 0.120238 0.204537 0.451849 -0.238442 -0.062500 1 0 0 0 0 0 2 696248
-0.002205 -0.000452 0.120238 0.204540 0.451837 -0.238436 -0.062500 1 0 0 0 0 0 2 697246
-0.002205 -0.000452 0.120238 0.204537 0.451847 -0.238441 -0.062500 1 0 0 0 0 0 2 698249
-0.002205 -0.000452 0.120238 0.204549 0.451846 -0.238449 -0.062500 1 0 0 0 0 0 2 699249
-0.002205 -0.000452 0.120238 0.204541 0.451836 -0.238436 -0.062500 1 0 0 0 0 0 2 700248
-0.002205 -0.000452 0.120238 0.204537 0.451847 -0.238442 -0.062500 1 0 0 0 0 0 2 701246
-0.002205 -0.000452 0.120238 0.204536 0.451848 -0.238442 -0.062500 1 0 0 0 0 0 2 702248
-0.002205 -0.000452 0.120238 0.204536 0.451849 -0.238442 -0.062500 1 0 0 0 0 0 2 703247
-0.002205 -0.000452 0.120238 0.204552 0.451834 -0.238442 -0.062500 1 0 0 0 0 0 2 704248
-0.002205 -0.000452 0.120238 0.204538 0.451847 -0.238442 -0.062500 1 0 0 0 0 0 2 705247
-0.002205 -0.000452 0.120238 0.204537 0.451848 -0.238443 -0.062500 1 0 0 0 0 0 2 706247
-0.002205 -0.000452 0.120238 0.204540 0.451837 -0.238436 -0.062500 1 0 0 0 0 0 2 707249
-0.002205 -0.000452 0.120238 0.204536 0.451847 -0.238442 -0.062500 1 0 0 0 0 0 2 708247
-0.002205 -0.000452 0.120238 0.204548 0.451845 -0.238449 -0.062500 1 0 0 0 0 0 2 709248
-0.002205 -0.000452 0.120238 0.204541 0.451836 -0.238437 -0.062500 1 0 0 0 0 0 2 710248
-0.002205 -0.000452 0.120238 0.204537 0.451847 -0.238442 -0.062500 1 0 0 0 0 0 2 711249
-0.002205 -0.000452 0.120238 0.204536 0.451848 -0.238442 -0.062500 1 0 0 0 0 0 2 712248
-0.002205 -0.000452 0.120238 0.204536 0.451849 -0.238442 -0.062500 1 0 0 0 0 0 2 713247
-0.002205 -0.000452 0.120238 0.204552 0.451834 -0.238442 -0.062500 1 0 0 0 0 0 2 714246
-0.002205 -0.000452 0.120238 0.204538 0.451847 -0.238443 -0.062500 1 0 0 0 0 0 2 715247
-0.002205 -0.000452 0.120238 0.204536 0.451848 -0.238443 -0.062500 1 0 0 0 0 0 2 716244
-0.002205 -0.000452 0.120238 0.204540 0.451837 -0.238436 -0.062500 1 0 0 0 0 0 2 717236
-0.002205 -0.000452 0.120238 0.204536 0.451847 -0.238442 -0.062500 1 0 0 0 0 0 2 718240
-0.002205 -0.000452 0.120238 0.204548 0.451845 -0.238449 -0.062500 1 0 0 0 0 0 2 719249
-0.002205 -0.000452 0.120238 0.204541 0.451836 -0.238437 -0.062500 1 0 0 0 0 0 2 720246
-0.002205 -0.000452 0.120238 0.204537 0.451847 -0.238442 -0.062500 1 0 0 0 0 0 2 721239
-0.002205 -0.000452 0.120238 0.204536 0.451848 -0.238442 -0.062500 1 0 0 0 0 0 2 722247
-0.002205 -0.000452 0.120238 0.204536 0.451848 -0.238443 -0.062500 1 0 0 0 0 0 2 723248
-0.002205 -0.000452 0.120238 0.204551 0.451834 -0.238442 -0.062500 1 0 0 0 0 0 2 724247
-0.002205 -0.000452 0.120238 0.204538 0.451846 -0.238443 -0.062500 1 0 0 0 0 0 2 725247
-0.002205 -0.000452 0.120238 0.204536 0.451848 -0.238443 -0.062500 1 0 0 0 0 0 2 726245
-0.002205 -0.000452 0.120238 0.204548 0.451845 -0.238429 -0.062500 1 0 0 0 0 0 2 727247
-0.002205 -0.000452 0.120238 0.204550 0.451845 -0.238447 -0.062500 1 0 0 0 0 0 2 728240
-0.002205 -0.000452 0.120238 0.204538 0.451848 -0.238443 -0.062500 1 0 0 0 0 0 2 729233
-0.002205 -0.000452 0.120238 0.204537 0.451849 -0.238443 -0.062500 1 0 0 0 0 0 2 730241
-0.002205 -0.000452 0.120238 0.204540 0.451837 -0.238436 -0.062500 1 0 0 0 0 0 2 731311
-0.002205 -0.000452 0.120238 0.204537 0.451847 -0.238441 -0.062500 1 0 0 0 0 0 2 732298
-0.002205 -0.000452 0.120238 0.204536 0.451849 -0.238442 -0.062500 1 0 0 0 0 0 2 733311
-0.002205 -0.000452 0.120238 0.204552 0.451834 -0.238442 -0.062500 1 0 0 0 0 0 2 734296
-0.002205 -0.000452 0.120238 0.204538 0.451847 -0.238442 -0.062500 1 0 0 0 0 0 2 735239
-0.002205 -0.000452 0.120238 0.204537 0.451848 -0.238442 -0.062500 1 0 0 0 0 0 2 736231
-0.002205 -0.000452 0.120238 0.204536 0.451849 -0.238442 -0.062500 1 0 0 0 0 0 2 737239
-0.002205 -0.000452 0.120238 0.204539 0.451837 -0.238436 -0.062500 1 0 0 0 0 0 2 738230
-0.002205 -0.000452 0.120238 0.204549 0.451845 -0.238448 -0.062500 1 0 0 0 0 0 2 739238
-0.002205 -0.000452 0.120238 0.204538 0.451848 -0.238443 -0.062500 1 0 0 0 0 0 2 740230
-0.002205 -0.000452 0.120238 0.204540 0.451837 -0.238436 -0.062500 1 0 0 0 0 0 2 741239
-0.002205 -0.000452 0.120238 0.204537 0.451847 -0.238442 -0.062500 1 0 0 0 0 0 2 742230
-0.002205 -0.000452 0.120238 0.204536 0.451848 -0.238442 -0.062500 1 0 0 0 0 0 2 743241
-0.002205 -0.000452 0.120238 0.204552 0.451834 -0.238442 -0.062500 1 0 0 0 0 0 2 744230
-0.002205 -0.000452 0.120238 0.204538 0.451847 -0.238442 -0.062500 1 0 0 0 0 0 2 745239
-0.002205 -0.000452 0.120238 0.204537 0.451848 -0.238442 -0.062500 1 0 0 0 0 0 2 746230
-0.002205 -0.000452 0.120238 0.204536 0.451849 -0.238442 -0.062500 1 0 0 0 0 0 2 747238
-0.002205 -0.000452 0.120238 0.204539 0.451837 -0.238436 -0.062500 1 0 0 0 0 0 2 748239
-0.002205 -0.000452 0.120238 0.204549 0.451844 -0.238448 -0.062500 1 0 0 0 0 0 2 749260
-0.002205 -0.000452 0.120238 0.204538 0.451848 -0.238443 -0.062500 1 0 0 0 0 0 2 750240
-0.002205 -0.000452 0.120238 0.204540 0.451837 -0.238436 -0.062500 1 0 0 0 0 0 2 751244
-0.002205 -0.000452 0.120238 0.204536 0.451847 -0.238442 -0.062500 1 0 0 0 0 0 2 752224
-0.002205 -0.000452 0.120238 0.204536 0.451848 -0.238442 -0.062500 1 0 0 0 0 0 2 753237
-0.002205 -0.000452 0.120238 0.204548 0.451846 -0.238449 -0.062500 1 0 0 0 0 0 2 754221
-0.002205 -0.000452 0.120238 0.204541 0.451836 -0.238437 -0.062500 1 0 0 0 0 0 2 755225
-0.002205 -0.000452 0.120238 0.204537 0.451847 -0.238442 -0.062500 1 0 0 0 0 0 2 756249
-0.002205 -0.000452 0.120238 0.204536 0.451848 -0.238443 -0.062500 1 0 0 0 0 0 2 757247
-0.002205 -0.000452 0.120238 0.204539 0.451837 -0.238436 -0.062500 1 0 0 0 0 0 2 758244
-0.002205 -0.000452 0.120238 0.204548 0.451844 -0.238448 -0.062500 1 0 0 0 0 0 2 759241
-0.002205 -0.000452 0.120238 0.204537 0.451848 -0.238443 -0.062500 1 0 0 0 0 0 2 760246
-0.002205 -0.000452 0.120238 0.204540 0.451836 -0.238436 -0.062500 1 0 0 0 0 0 2 761217
-0.002205 -0.000452 0.120238 0.204536 0.451847 -0.238442 -0.062500 1 0 0 0 0 0 2 762246
-0.002205 -0.000452 0.120238 0.204536 0.451848 -0.238442 -0.062500 1 0 0 0 0 0 2 763248
-0.002205 -0.000452 0.120238 0.204548 0.451846 -0.238449 -0.062500 1 0 0 0 0 0 2 764253
-0.002205 -0.000452 0.120238 0.204549 0.451845 -0.238430 -0.062500 1 0 0 0 0 0 2 765252
-0.002205 -0.000452 0.120238 0.204538 0.451848 -0.238441 -0.062500 1 0 0 0 0 0 2 766252
-0.002205 -0.000452 0.120238 0.204536 0.451849 -0.238442 -0.062500 1 0 0 0 0 0 2 767247
-0.002205 -0.000452 0.120238 0.204552 0.451834 -0.238442 -0.062500 1 0 0 0 0 0 2 768215
-0.002205 -0.000452 0.120238 0.204538 0.451847 -0.238442 -0.062500 1 0 0 0 0 0 2 769233
-0.002205 -0.000452 0.120238 0.204537 0.451849 -0.238442 -0.062500 1 0 0 0 0 0 2 770216
-0.002205 -0.000452 0.120238 0.204536 0.451849 -0.238442 -0.062500 1 0 0 0 0 0 2 771246
-0.002205 -0.000452 0.120238 0.204540 0.451837 -0.238436 -0.062500 1 0 0 0 0 0 2 772245
-0.002205 -0.000452 0.120238 0.204549 0.451845 -0.238448 -0.062500 1 0 0 0 0 0 2 773245
-0.002205 -0.000452 0.120238 0.204538 0.451848 -0.238443 -0.062500 1 0 0 0 0 0 2 774244
-0.002205 -0.000452 0.120238 0.204540 0.451837 -0.238436 -0.062500 1 0 0 0 0 0 2 775246
-0.002205 -0.000452 0.120238 0.204537 0.451847 -0.238442 -0.062500 1 0 0 0 0 0 2 776246
-0.002205 -0.000452 0.120238 0.204536 0.451849 -0.238442 -0.062500 1 0 0 0 0 0 2 777247
-0.002205 -0.000452 0.120238 0.204552 0.451834 -0.238442 -0.062500 1 0 0 0 0 0 2 778245
-0.002205 -0.000452 0.120238 0.204538 0.451847 -0.238442 -0.062500 1 0 0 0 0 0 2 779233
-0.002205 -0.000452 0.120238 0.204537 0.451848 -0.238442 -0.062500 1 0 0 0 0 0 2 780244
-0.002205 -0.000452 0.120238 0.204536 0.451849 -0.238442 -0.062500 1 0 0 0 0 0 2 781215
-0.002205 -0.000452 0.120238 0.204539 0.451837 -0.238436 -0.062500 1 0 0 0 0 0 2 782244
-0.002205 -0.000452 0.120238 0.204549 0.451844 -0.238448 -0.062500 1 0 0 0 0 0 2 783241
-0.002205 -0.000452 0.120238 0.204538 0.451848 -0.238443 -0.062500 1 0 0 0 0 0 2 784244
-0.002205 -0.000452 0.120238 0.204540 0.451837 -0.238436 -0.062500 1 0 0 0 0 0 2 785244
-0.002205 -0.000452 0.120238 0.204537 0.451847 -0.238442 -0.062500 1 0 0 0 0 0 2 786245
-0.002205 -0.000452 0.120238 0.204536 0.451848 -0.238442 -0.062500 1 0 0 0 0 0 2 787246
-0.002205 -0.000452 0.120238 0.204552 0.451834 -0.238442 -0.062500 1 0 0 0 0 0 2 788213
-0.002205 -0.000452 0.120238 0.204538 0.451847 -0.238442 -0.062500 1 0 0 0 0 0 2 789243
-0.002205 -0.000452 0.120238 0.204536 0.451848 -0.238443 -0.062500 1 0 0 0 0 0 2 790234
-0.002205 -0.000452 0.120238 0.204536 0.451849 -0.238443 -0.062500 1 0 0 0 0 0 2 791316
-0.002205 -0.000452 0.120238 0.204539 0.451837 -0.238436 -0.062500 1 0 0 0 0 0 2 792320
-0.002205 -0.000452 0.120238 0.204548 0.451844 -0.238448 -0.062500 1 0 0 0 0 0 2 793290
-0.002205 -0.000452 0.120238 0.204538 0.451848 -0.238443 -0.062500 1 0 0 0 0 0 2 794291
-0.002205 -0.000452 0.120238 0.204540 0.451837 -0.238436 -0.062500 1 0 0 0 0 0 2 795291
-0.002205 -0.000452 0.120238 0.204536 0.451847 -0.238442 -0.062500 1 0 0 0 0 0 2 796318
-0.002205 -0.000452 0.120238 0.204536 0.451848 -0.238442 -0.062500 1 0 0 0 0 0 2 797313
-0.002205 -0.000452 0.120238 0.204551 0.451834 -0.238442 -0.062500 1 0 0 0 0 0 2 798307
-0.002205 -0.000452 0.120238 0.204538 0.451846 -0.238443 -0.062500 1 0 0 0 0 0 2 799290
-0.002205 -0.000452 0.120238 0.204536 0.451848 -0.238443 -0.062500 1 0 0 0 0 0 2 800289
-0.002205 -0.000452 0.120238 0.204536 0.451848 -0.238443 -0.062500 1 0 0 0 0 0 2 801310
-0.002205 -0.000452 0.120238 0.204539 0.451837 -0.238436 -0.062500 1 0 0 0 0 0 2 802282
-0.002205 -0.000452 0.120238 0.204548 0.451844 -0.238448 -0.062500 1 0 0 0 0 0 2 803315
-0.002205 -0.000452 0.120238 0.204537 0.451848 -0.238443 -0.062500 1 0 0 0 0 0 2 804312
-0.002205 -0.000452 0.120238 0.204548 0.451845 -0.238429 -0.062500 1 0 0 0 0 0 2 805295
-0.002205 -0.000452 0.120238 0.204538 0.451848 -0.238441 -0.062500 1 0 0 0 0 0 2 806310
-0.002205 -0.000452 0.120238 0.204549 0.451846 -0.238448 -0.062500 1 0 0 0 0 0 2 807229
-0.002205 -0.000452 0.120238 0.204538 0.451849 -0.238443 -0.062500 1 0 0 0 0 0 2 808238
-0.002205 -0.000452 0.120238 0.204540 0.451837 -0.238436 -0.062500 1 0 0 0 0 0 2 809228
-0.002205 -0.000452 0.120238 0.204537 0.451847 -0.238442 -0.062500 1 0 0 0 0 0 2 810236
-0.002205 -0.000452 0.120238 0.204536 0.451849 -0.238442 -0.062500 1 0 0 0 0 0 2 811228
-0.002205 -0.000452 0.120238 0.204552 0.451834 -0.238442 -0.062500 1 0 0 0 0 0 2 812236
-0.002205 -0.000452 0.120238 0.204538 0.451847 -0.238442 -0.062500 1 0 0 0 0 0 2 813228
-0.002205 -0.000452 0.120238 0.204537 0.451848 -0.238442 -0.062500 1 0 0 0 0 0 2 814237
-0.002205 -0.000452 0.120238 0.204540 0.451837 -0.238436 -0.062500 1 0 0 0 0 0 2 815237
-0.002205 -0.000452 0.120238 0.204537 0.451847 -0.238441 -0.062500 1 0 0 0 0 0 2 816227
-0.002205 -0.000452 0.120238 0.204549 0.451846 -0.238449 -0.062500 1 0 0 0 0 0 2 817236
-0.002205 -0.000452 0.120238 0.204538 0.451848 -0.238443 -0.062500 1 0 0 0 0 0 2 818227
-0.002205 -0.000452 0.120238 0.204540 0.451837 -0.238436 -0.062500 1 0 0 0 0 0 2 819237
-0.002205 -0.000452 0.120238 0.204537 0.451847 -0.238442 -0.062500 1 0 0 0 0 0 2 820227
-0.002205 -0.000452 0.120238 0.204536 0.451848 -0.238442 -0.062500 1 0 0 0 0 0 2 821235
-0.002205 -0.000452 0.120238 0.204552 0.451834 -0.238442 -0.062500 1 0 0 0 0 0 2 822227
-0.002205 -0.000452 0.120238 0.204538 0.451847 -0.238442 -0.062500 1 0 0 0 0 0 2 823228
-0.002205 -0.000452 0.120238 0.204537 0.451848 -0.238443 -0.062500 1 0 0 0 0 0 2 824238
-0.002205 -0.000452 0.120238 0.204540 0.451837 -0.238436 -0.062500 1 0 0 0 0 0 2 825251
-0.002205 -0.000452 0.120238 0.204537 0.451847 -0.238442 -0.062500 1 0 0 0 0 0 2 826254
-0.002205 -0.000452 0.120238 0.204548 0.451845 -0.238449 -0.062500 1 0 0 0 0 0 2 827232
-0.002205 -0.000452 0.120238 0.204538 0.451848 -0.238443 -0.062500 1 0 0 0 0 0 2 828234
-0.002205 -0.000452 0.120238 0.204540 0.451837 -0.238436 -0.062500 1 0 0 0 0 0 2 829243
-0.002205 -0.000452 0.120238 0.204537 0.451847 -0.238442 -0.062500 1 0 0 0 0 0 2 830240
-0.002205 -0.000452 0.120238 0.204536 0.451848 -0.238442 -0.062500 1 0 0 0 0 0 2 831248
-0.002205 -0.000452 0.120238 0.204552 0.451834 -0.238442 -0.062500 1 0 0 0 0 0 2 832243
-0.002205 -0.000452 0.120238 0.204538 0.451847 -0.238443 -0.062500 1 0 0 0 0 0 2 833238
-0.002205 -0.000452 0.120238 0.204536 0.451848 -0.238443 -0.062500 1 0 0 0 0 0 2 834242
-0.002205 -0.000452 0.120238 0.204536 0.451848 -0.238443 -0.062500 1 0 0 0 0 0 2 835245
-0.002205 -0.000452 0.120238 0.204539 0.451837 -0.238436 -0.062500 1 0 0 0 0 0 2 836244
-0.002205 -0.000452 0.120238 0.204548 0.451844 -0.238448 -0.062500 1 0 0 0 0 0 2 837243
-0.002205 -0.000452 0.120238 0.204538 0.451848 -0.238443 -0.062500 1 0 0 0 0 0 2 838233
-0.002205 -0.000452 0.120238 0.204540 0.451837 -0.238436 -0.062500 1 0 0 0 0 0 2 839218
-0.002205 -0.000452 0.120238 0.204536 0.451847 -0.238442 -0.062500 1 0 0 0 0 0 2 840247
-0.002205 -0.000452 0.120238 0.204536 0.451848 -0.238442 -0.062500 1 0 0 0 0 0 2 841247
-0.002205 -0.000452 0.120238 0.204551 0.451834 -0.238442 -0.062500 1 0 0 0 0 0 2 842243
-0.002205 -0.000452 0.120238 0.204538 0.451846 -0.238443 -0.062500 1 0 0 0 0 0 2 843244
-0.002205 -0.000452 0.120238 0.204536 0.451848 -0.238443 -0.062500 1 0 0 0 0 0 2 844230
-0.002205 -0.000452 0.120238 0.204544 0.451857 -0.238436 -0.062500 1 0 0 0 0 0 2 845242
-0.002205 -0.000452 0.120238 0.204540 0.451838 -0.238435 -0.062500 1 0 0 0 0 0 2 846243
-0.002205 -0.000452 0.120238 0.204549 0.451845 -0.238448 -0.062500 1 0 0 0 0 0 2 847244
-0.002205 -0.000452 0.120238 0.204538 0.451848 -0.238443 -0.062500 1 0 0 0 0 0 2 848235
-0.002205 -0.000452 0.120238 0.204540 0.451837 -0.238436 -0.062500 1 0 0 0 0 0 2 849242
-0.002205 -0.000452 0.120238 0.204537 0.451847 -0.238441 -0.062500 1 0 0 0 0 0 2 850214
-0.002205 -0.000452 0.120238 0.204536 0.451849 -0.238442 -0.062500 1 0 0 0 0 0 2 851243
-0.002205 -0.000452 0.120238 0.204548 0.451846 -0.238449 -0.062500 1 0 0 0 0 0 2 852242
-0.002205 -0.000452 0.120238 0.204541 0.451837 -0.238436 -0.062500 1 0 0 0 0 0 2 853241
-0.002205 -0.000452 0.120238 0.204537 0.451847 -0.238442 -0.062500 1 0 0 0 0 0 2 854221
-0.002205 -0.000452 0.120238 0.204536 0.451849 -0.238442 -0.062500 1 0 0 0 0 0 2 855244
-0.002205 -0.000452 0.120238 0.204540 0.451837 -0.238436 -0.062500 1 0 0 0 0 0 2 856241
-0.002205 -0.000452 0.120238 0.204549 0.451844 -0.238448 -0.062500 1 0 0 0 0 0 2 857242
-0.002205 -0.000452 0.120238 0.204538 0.451848 -0.238443 -0.062500 1 0 0 0 0 0 2 858241
-0.002205 -0.000452 0.120238 0.204540 0.451837 -0.238436 -0.062500 1 0 0 0 0 0 2 859243
-0.002205 -0.000452 0.120238 0.204537 0.451847 -0.238442 -0.062500 1 0 0 0 0 0 2 860243
-0.002205 -0.000452 0.120238 0.204536 0.451848 -0.238442 -0.062500 1 0 0 0 0 0 2 861242
-0.002205 -0.000452 0.120238 0.204548 0.451846 -0.238449 -0.062500 1 0 0 0 0 0 2 862242
-0.002205 -0.000452 0.120238 0.204541 0.451837 -0.238437 -0.062500 1 0 0 0 0 0 2 863243
-0.002205 -0.000452 0.120238 0.204537 0.451847 -0.238442 -0.062500 1 0 0 0 0 0 2 864240
-0.002205 -0.000452 0.120238 0.204536 0.451848 -0.238442 -0.062500 1 0 0 0 0 0 2 865239
-0.002205 -0.000452 0.120238 0.204539 0.451837 -0.238436 -0.062500 1 0 0 0 0 0 2 866230
-0.002205 -0.000452 0.120238 0.204549 0.451844 -0.238448 -0.062500 1 0 0 0 0 0 2 867243
-0.002205 -0.000452 0.120238 0.204538 0.451848 -0.238443 -0.062500 1 0 0 0 0 0 2 868243
-0.002205 -0.000452 0.120238 0.204540 0.451837 -0.238436 -0.062500 1 0 0 0 0 0 2 869240
-0.002205 -0.000452 0.120238 0.204536 0.451847 -0.238442 -0.062500 1 0 0 0 0 0 2 870242
-0.002205 -0.000452 0.120238 0.204536 0.451848 -0.238442 -0.062500 1 0 0 0 0 0 2 871240
-0.002205 -0.000452 0.120238 0.204548 0.451846 -0.238449 -0.062500 1 0 0 0 0 0 2 872242
-0.002205 -0.000452 0.120238 0.204541 0.451836 -0.238437 -0.062500 1 0 0 0 0 0 2 873242
-0.002205 -0.000452 0.120238 0.204537 0.451847 -0.238442 -0.062500 1 0 0 0 0 0 2 874241
-0.002205 -0.000452 0.120238 0.204536 0.451848 -0.238442 -0.062500 1 0 0 0 0 0 2 875243
-0.002205 -0.000452 0.120238 0.204539 0.451837 -0.238436 -0.062500 1 0 0 0 0 0 2 876241
-0.002205 -0.000452 0.120238 0.204548 0.451844 -0.238448 -0.062500 1 0 0 0 0 0 2 877236
-0.002205 -0.000452 0.120238 0.204537 0.451848 -0.238443 -0.062500 1 0 0 0 0 0 2 878226
-0.002205 -0.000452 0.120238 0.204540 0.451836 -0.238436 -0.062500 1 0 0 0 0 0 2 879305
-0.002205 -0.000452 0.120238 0.204536 0.451847 -0.238442 -0.062500 1 0 0 0 0 0 2 880290
-0.002205 -0.000452 0.120238 0.204536 0.451848 -0.238442 -0.062500 1 0 0 0 0 0 2 881305
-0.002205 -0.000452 0.120238 0.204548 0.451845 -0.238449 -0.062500 1 0 0 0 0 0 2 882304
-0.002205 -0.000452 0.120238 0.204549 0.451845 -0.238430 -0.062500 1 0 0 0 0 0 2 883289
-0.002205 -0.000452 0.120238 0.204538 0.451848 -0.238441 -0.062500 1 0 0 0 0 0 2 884304
-0.002205 -0.000452 0.120238 0.204536 0.451849 -0.238442 -0.062500 1 0 0 0 0 0 2 885290
-0.002205 -0.000452 0.120238 0.204549 0.451846 -0.238449 -0.062500 1 0 0 0 0 0 2 886305
-0.002205 -0.000452 0.120238 0.204541 0.451837 -0.238436 -0.062500 1 0 0 0 0 0 2 887290
-0.002205 -0.000452 0.120238 0.204537 0.451847 -0.238442 -0.062500 1 0 0 0 0 0 2 888305
-0.002205 -0.000452 0.120238 0.204536 0.451849 -0.238442 -0.062500 1 0 0 0 0 0 2 889290
-0.002205 -0.000452 0.120238 0.204540 0.451837 -0.238436 -0.062500 1 0 0 0 0 0 2 890304
-0.002205 -0.000452 0.120238 0.204549 0.451845 -0.238448 -0.062500 1 0 0 0 0 0 2 891225
-0.002205 -0.000452 0.120238 0.204538 0.451848 -0.238443 -0.062500 1 0 0 0 0 0 2 892233
-0.002205 -0.000452 0.120238 0.204540 0.451837 -0.238436 -0.062500 1 0 0 0 0 0 2 893225
-0.002205 -0.000452 0.120238 0.204537 0.451847 -0.238442 -0.062500 1 0 0 0 0 0 2 894234
-0.002205 -0.000452 0.120238 0.204536 0.451848 -0.238442 -0.062500 1 0 0 0 0 0 2 895225
-0.002205 -0.000452 0.120238 0.204548 0.451846 -0.238449 -0.062500 1 0 0 0 0 0 2 896233
-0.002205 -0.000452 0.120238 0.204541 0.451837 -0.238437 -0.062500 1 0 0 0 0 0 2 897223
-0.002205 -0.000452 0.120238 0.204537 0.451847 -0.238442 -0.062500 1 0 0 0 0 0 2 898233
-0.002205 -0.000452 0.120238 0.204536 0.451849 -0.238442 -0.062500 1 0 0 0 0 0 2 899234
-0.002205 -0.000452 0.120238 0.204539 0.451837 -0.238436 -0.062500 1 0 0 0 0 0 2 900224
-0.002205 -0.000452 0.120238 0.204549 0.451844 -0.238448 -0.062500 1 0 0 0 0 0 2 901233
-0.002205 -0.000452 0.120238 0.204538 0.451848 -0.238443 -0.062500 1 0 0 0 0 0 2 902224
-0.002205 -0.000452 0.120238 0.204540 0.451837 -0.238436 -0.062500 1 0 0 0 0 0 2 903234
-0.002205 -0.000452 0.120238 0.204537 0.451847 -0.238442 -0.062500 1 0 0 0 0 0 2 904234
-0.002205 -0.000452 0.120238 0.204536 0.451848 -0.238442 -0.062500 1 0 0 0 0 0 2 905241
-0.002205 -0.000452 0.120238 0.204548 0.451846 -0.238449 -0.062500 1 0 0 0 0 0 2 906220
-0.002205 -0.000452 0.120238 0.204541 0.451836 -0.238437 -0.062500 1 0 0 0 0 0 2 907234
-0.002205 -0.000452 0.120238 0.204537 0.451847 -0.238442 -0.062500 1 0 0 0 0 0 2 908214
-0.002205 -0.000452 0.120238 0.204536 0.451848 -0.238442 -0.062500 1 0 0 0 0 0 2 909226
-0.002205 -0.000452 0.120238 0.204539 0.451837 -0.238436 -0.062500 1 0 0 0 0 0 2 910245
-0.002205 -0.000452 0.120238 0.204549 0.451844 -0.238448 -0.062500 1 0 0 0 0 0 2 911237
-0.002205 -0.000452 0.120238 0.204538 0.451848 -0.238443 -0.062500 1 0 0 0 0 0 2 912240
-0.002205 -0.000452 0.120238 0.204540 0.451836 -0.238436 -0.062500 1 0 0 0 0 0 2 913213
-0.002205 -0.000452 0.120238 0.204536 0.451847 -0.238442 -0.062500 1 0 0 0 0 0 2 914243
-0.002205 -0.000452 0.120238 0.204536 0.451848 -0.238442 -0.062500 1 0 0 0 0 0 2 915234
-0.002205 -0.000452 0.120238 0.204548 0.451846 -0.238449 -0.062500 1 0 0 0 0 0 2 916236
-0.002205 -0.000452 0.120238 0.204541 0.451836 -0.238437 -0.062500 1 0 0 0 0 0 2 917239
-0.002205 -0.000452 0.120238 0.204537 0.451847 -0.238442 -0.062500 1 0 0 0 0 0 2 918249
-0.002205 -0.000452 0.120238 0.204536 0.451848 -0.238443 -0.062500 1 0 0 0 0 0 2 919215
-0.002205 -0.000452 0.120238 0.204539 0.451837 -0.238436 -0.062500 1 0 0 0 0 0 2 920245
-0.002205 -0.000452 0.120238 0.204548 0.451844 -0.238448 -0.062500 1 0 0 0 0 0 2 921241
-0.002205 -0.000452 0.120238 0.204537 0.451848 -0.238443 -0.062500 1 0 0 0 0 0 2 922239
-0.002205 -0.000452 0.120238 0.204548 0.451845 -0.238429 -0.062500 1 0 0 0 0 0 2 923242
-0.002205 -0.000452 0.120238 0.204538 0.451848 -0.238441 -0.062500 1 0 0 0 0 0 2 924242
-0.002205 -0.000452 0.120238 0.204549 0.451846 -0.238448 -0.062500 1 0 0 0 0 0 2 925210
-0.002205 -0.000452 0.120238 0.204538 0.451848 -0.238443 -0.062500 1 0 0 0 0 0 2 926240
-0.002205 -0.000452 0.120238 0.204540 0.451837 -0.238436 -0.062500 1 0 0 0 0 0 2 927241
-0.002205 -0.000452 0.120238 0.204537 0.451847 -0.238442 -0.062500 1 0 0 0 0 0 2 928241
-0.002205 -0.000452 0.120238 0.204536 0.451849 -0.238442 -0.062500 1 0 0 0 0 0 2 929238
-0.002205 -0.000452 0.120238 0.204548 0.451846 -0.238449 -0.062500 1 0 0 0 0 0 2 930240
-0.002205 -0.000452 0.120238 0.204541 0.451837 -0.238437 -0.062500 1 0 0 0 0 0 2 931240
-0.002205 -0.000452 0.120238 0.204537 0.451847 -0.238442 -0.062500 1 0 0 0 0 0 2 932243
-0.002205 -0.000452 0.120238 0.204536 0.451849 -0.238442 -0.062500 1 0 0 0 0 0 2 933242
-0.002205 -0.000452 0.120238 0.204540 0.451837 -0.238436 -0.062500 1 0 0 0 0 0 2 934239
-0.002205 -0.000452 0.120238 0.204549 0.451844 -0.238448 -0.062500 1 0 0 0 0 0 2 935239
-0.002205 -0.000452 0.120238 0.204538 0.451848 -0.238443 -0.062500 1 0 0 0 0 0 2 936210
-0.002205 -0.000452 0.120238 0.204540 0.451837 -0.238436 -0.062500 1 0 0 0 0 0 2 937238
-0.002205 -0.000452 0.120238 0.204537 0.451847 -0.238442 -0.062500 1 0 0 0 0 0 2 938240
-0.002205 -0.000452 0.120238 0.204536 0.451848 -0.238442 -0.062500 1 0 0 0 0 0 2 939241
-0.002205 -0.000452 0.120238 0.204548 0.451846 -0.238449 -0.062500 1 0 0 0 0 0 2 940240
-0.002205 -0.000452 0.120238 0.204541 0.451837 -0.238437 -0.062500 1 0 0 0 0 0 2 941240
-0.002205 -0.000452 0.120238 0.204537 0.451847 -0.238442 -0.062500 1 0 0 0 0 0 2 942241
-0.002205 -0.000452 0.120238 0.204536 0.451848 -0.238442 -0.062500 1 0 0 0 0 0 2 943240
-0.002205 -0.000452 0.120238 0.204539 0.451837 -0.238436 -0.062500 1 0 0 0 0 0 2 944234
-0.002205 -0.000452 0.120238 0.204549 0.451844 -0.238448 -0.062500 1 0 0 0 0 0 2 945227
-0.002205 -0.000452 0.120238 0.204538 0.451848 -0.238443 -0.062500 1 0 0 0 0 0 2 946233
-0.002205 -0.000452 0.120238 0.204540 0.451837 -0.238436 -0.062500 1 0 0 0 0 0 2 947241
-0.002205 -0.000452 0.120238 0.204537 0.451847 -0.238442 -0.062500 1 0 0 0 0 0 2 948238
-0.002205 -0.000452 0.120238 0.204536 0.451848 -0.238442 -0.062500 1 0 0 0 0 0 2 949240
-0.002205 -0.000452 0.120238 0.204548 0.451846 -0.238449 -0.062500 1 0 0 0 0 0 2 950240
-0.002205 -0.000452 0.120238 0.204541 0.451836 -0.238437 -0.062500 1 0 0 0 0 0 2 951240
-0.002205 -0.000452 0.120238 0.204537 0.451847 -0.238442 -0.062500 1 0 0 0 0 0 2 952240
-0.002205 -0.000452 0.120238 0.204536 0.451848 -0.238443 -0.062500 1 0 0 0 0 0 2 953238
-0.002205 -0.000452 0.120238 0.204539 0.451837 -0.238436 -0.062500 1 0 0 0 0 0 2 954240
-0.002205 -0.000452 0.120238 0.204548 0.451844 -0.238448 -0.062500 1 0 0 0 0 0 2 955240
-0.002205 -0.000452 0.120238 0.204538 0.451848 -0.238443 -0.062500 1 0 0 0 0 0 2 956228
-0.002205 -0.000452 0.120238 0.204540 0.451836 -0.238436 -0.062500 1 0 0 0 0 0 2 957224
-0.002205 -0.000452 0.120238 0.204536 0.451847 -0.238442 -0.062500 1 0 0 0 0 0 2 958234
-0.002205 -0.000452 0.120238 0.204536 0.451848 -0.238442 -0.062500 1 0 0 0 0 0 2 959292
-0.002205 -0.000452 0.120238 0.204548 0.451845 -0.238449 -0.062500 1 0 0 0 0 0 2 960305
-0.002205 -0.000452 0.120238 0.204549 0.451845 -0.238430 -0.062500 1 0 0 0 0 0 2 961290
-0.002205 -0.000452 0.120238 0.204538 0.451848 -0.238441 -0.062500 1 0 0 0 0 0 2 962304
-0.002205 -0.000452 0.120238 0.204537 0.451849 -0.238442 -0.062500 1 0 0 0 0 0 2 963225
-0.002205 -0.000452 0.120238 0.204540 0.451837 -0.238435 -0.062500 1 0 0 0 0 0 2 964232
-0.002205 -0.000452 0.120238 0.204549 0.451844 -0.238448 -0.062500 1 0 0 0 0 0 2 965232
-0.002205 -0.000452 0.120238 0.204538 0.451848 -0.238443 -0.062500 1 0 0 0 0 0 2 966222
-0.002205 -0.000452 0.120238 0.204537 0.451849 -0.238443 -0.062500 1 0 0 0 0 0 2 967232
-0.002205 -0.000452 0.120238 0.204540 0.451837 -0.238436 -0.062500 1 0 0 0 0 0 2 968222
-0.002205 -0.000452 0.120238 0.204537 0.451847 -0.238441 -0.062500 1 0 0 0 0 0 2 969231
-0.002205 -0.000452 0.120238 0.204548 0.451846 -0.238449 -0.062500 1 0 0 0 0 0 2 970222
-0.002205 -0.000452 0.120238 0.204541 0.451837 -0.238436 -0.062500 1 0 0 0 0 0 2 971231
-0.002205 -0.000452 0.120238 0.204537 0.451847 -0.238442 -0.062500 1 0 0 0 0 0 2 972223
-0.002205 -0.000452 0.120238 0.204536 0.451848 -0.238442 -0.062500 1 0 0 0 0 0 2 973230
-0.002205 -0.000452 0.120238 0.204540 0.451837 -0.238436 -0.062500 1 0 0 0 0 0 2 974222
-0.002205 -0.000452 0.120238 0.204549 0.451844 -0.238448 -0.062500 1 0 0 0 0 0 2 975232
-0.002205 -0.000452 0.120238 0.204538 0.451848 -0.238443 -0.062500 1 0 0 0 0 0 2 976239
-0.002205 -0.000452 0.120238 0.204536 0.451849 -0.238443 -0.062500 1 0 0 0 0 0 2 977225
-0.002205 -0.000452 0.120238 0.204540 0.451837 -0.238436 -0.062500 1 0 0 0 0 0 2 978245
-0.002205 -0.000452 0.120238 0.204536 0.451847 -0.238442 -0.062500 1 0 0 0 0 0 2 979252
-0.002205 -0.000452 0.120238 0.204548 0.451846 -0.238449 -0.062500 1 0 0 0 0 0 2 980228
-0.002205 -0.000452 0.120238 0.204541 0.451836 -0.238437 -0.062500 1 0 0 0 0 0 2 981231
-0.002205 -0.000452 0.120238 0.204537 0.451847 -0.238442 -0.062500 1 0 0 0 0 0 2 982242
-0.002205 -0.000452 0.120238 0.204536 0.451848 -0.238442 -0.062500 1 0 0 0 0 0 2 983234
-0.002205 -0.000452 0.120238 0.204536 0.451849 -0.238442 -0.062500 1 0 0 0 0 0 2 984243
-0.002205 -0.000452 0.120238 0.204551 0.451834 -0.238442 -0.062500 1 0 0 0 0 0 2 985240
-0.002205 -0.000452 0.120238 0.204538 0.451847 -0.238443 -0.062500 1 0 0 0 0 0 2 986240
-0.002205 -0.000452 0.120238 0.204536 0.451848 -0.238443 -0.062500 1 0 0 0 0 0 2 987240
-0.002205 -0.000452 0.120238 0.204539 0.451837 -0.238436 -0.062500 1 0 0 0 0 0 2 988236
-0.002205 -0.000452 0.120238 0.204536 0.451847 -0.238442 -0.062500 1 0 0 0 0 0 2 989237
-0.002205 -0.000452 0.120238 0.204548 0.451845 -0.238449 -0.062500 1 0 0 0 0 0 2 990238
-0.002205 -0.000452 0.120238 0.204541 0.451836 -0.238437 -0.062500 1 0 0 0 0 0 2 991240
-0.002205 -0.000452 0.120238 0.204537 0.451847 -0.238442 -0.062500 1 0 0 0 0 0 2 992239
-0.002205 -0.000452 0.120238 0.204536 0.451848 -0.238442 -0.062500 1 0 0 0 0 0 2 993241
-0.002205 -0.000452 0.120238 0.204536 0.451848 -0.238443 -0.062500 1 0 0 0 0 0 2 994241
-0.002205 -0.000452 0.120238 0.204551 0.451834 -0.238442 -0.062500 1 0 0 0 0 0 2 995239
-0.002205 -0.000452 0.120238 0.204538 0.451847 -0.238443 -0.062500 1 0 0 0 0 0 2 996237
-0.002205 -0.000452 0.120238 0.204536 0.451848 -0.238443 -0.062500 1 0 0 0 0 0 2 997238
-0.002205 -0.000452 0.120238 0.204539 0.451837 -0.238436 -0.062500 1 0 0 0 0 0 2 998236
-0.002205 -0.000452 0.120238 0.204536 0.451847 -0.238442 -0.062500 1 0 0 0 0 0 2 999242
-0.002205 -0.000452 0.120238 0.204548 0.451845 -0.238449 -0.062500 1 0 0 0 0 0 3 237
-0.002205 -0.000452 0.120238 0.204549 0.451845 -0.238430 -0.062500 1 0 0 0 0 0 3 1239
-0.002205 -0.000452 0.120238 0.204538 0.451848 -0.238441 -0.062500 1 0 0 0 0 0 3 2237
-0.002205 -0.000452 0.120238 0.204537 0.451849 -0.238442 -0.062500 1 0 0 0 0 0 3 3239
-0.002205 -0.000452 0.120238 0.204549 0.451846 -0.238449 -0.062500 1 0 0 0 0 0 3 4238
-0.002205 -0.000452 0.120238 0.204541 0.451837 -0.238436 -0.062500 1 0 0 0 0 0 3 5237
-0.002205 -0.000452 0.120238 0.204537 0.451847 -0.238442 -0.062500 1 0 0 0 0 0 3 6238
-0.002205 -0.000452 0.120238 0.204536 0.451849 -0.238442 -0.062500 1 0 0 0 0 0 3 7238
-0.002205 -0.000452 0.120238 0.204540 0.451837 -0.238436 -0.062500 1 0 0 0 0 0 3 8238
-0.002205 -0.000452 0.120238 0.204549 0.451844 -0.238448 -0.062500 1 0 0 0 0 0 3 9237
-0.002205 -0.000452 0.120238 0.204538 0.451848 -0.238443 -0.062500 1 0 0 0 0 0 3 10237
-0.002205 -0.000452 0.120238 0.204537 0.451849 -0.238443 -0.062500 1 0 0 0 0 0 3 11238
-0.002205 -0.000452 0.120238 0.204540 0.451837 -0.238436 -0.062500 1 0 0 0 0 0 3 12238
-0.002205 -0.000452 0.120238 0.204537 0.451847 -0.238442 -0.062500 1 0 0 0 0 0 3 13238
-0.002205 -0.000452 0.120238 0.204548 0.451846 -0.238449 -0.062500 1 0 0 0 0 0 3 14237
-0.002205 -0.000452 0.120238 0.204541 0.451837 -0.238437 -0.062500 1 0 0 0 0 0 3 15238
-0.002205 -0.000452 0.120238 0.204537 0.451847 -0.238442 -0.062500 1 0 0 0 0 0 3 16236
-0.002205 -0.000452 0.120238 0.204536 0.451848 -0.238442 -0.062500 1 0 0 0 0 0 3 17235
-0.002205 -0.000452 0.120238 0.204539 0.451837 -0.238436 -0.062500 1 0 0 0 0 0 3 18224
-0.002205 -0.000452 0.120238 0.204549 0.451844 -0.238448 -0.062500 1 0 0 0 0 0 3 19585
-0.002205 -0.000452 0.120238 0.204538 0.451848 -0.238443 -0.062500 1 0 0 0 0 0 3 20311
-0.002205 -0.000452 0.120238 0.204536 0.451849 -0.238443 -0.062500 1 0 0 0 0 0 3 21303
-0.002205 -0.000452 0.120238 0.204540 0.451837 -0.238436 -0.062500 1 0 0 0 0 0 3 22310
-0.002205 -0.000452 0.120238 0.204536 0.451847 -0.238442 -0.062500 1 0 0 0 0 0 3 23309
-0.002205 -0.000452 0.120238 0.204548 0.451846 -0.238449 -0.062500 1 0 0 0 0 0 3 24307
-0.002205 -0.000452 0.120238 0.204541 0.451836 -0.238437 -0.062500 1 0 0 0 0 0 3 25278
-0.002205 -0.000452 0.120238 0.204537 0.451847 -0.238442 -0.062500 1 0 0 0 0 0 3 26281
-0.002205 -0.000452 0.120238 0.204536 0.451848 -0.238442 -0.062500 1 0 0 0 0 0 3 27305
-0.002205 -0.000452 0.120238 0.204539 0.451837 -0.238436 -0.062500 1 0 0 0 0 0 3 28306
-0.002205 -0.000452 0.120238 0.204549 0.451844 -0.238448 -0.062500 1 0 0 0 0 0 3 29279
-0.002205 -0.000452 0.120238 0.204538 0.451848 -0.238443 -0.062500 1 0 0 0 0 0 3 30278
-0.002205 -0.000452 0.120238 0.204536 0.451848 -0.238443 -0.062500 1 0 0 0 0 0 3 31315
-0.002205 -0.000452 0.120238 0.204539 0.451837 -0.238436 -0.062500 1 0 0 0 0 0 3 32289
-0.002205 -0.000452 0.120238 0.204536 0.451847 -0.238442 -0.062500 1 0 0 0 0 0 3 33303
-0.002205 -0.000452 0.120238 0.204548 0.451845 -0.238449 -0.062500 1 0 0 0 0 0 3 34285
-0.002205 -0.000452 0.120238 0.204541 0.451836 -0.238437 -0.062500 1 0 0 0 0 0 3 35303
-0.002205 -0.000452 0.120238 0.204537 0.451847 -0.238442 -0.062500 1 0 0 0 0 0 3 36287
-0.002205 -0.000452 0.120238 0.204536 0.451848 -0.238443 -0.062500 1 0 0 0 0 0 3 37302
-0.002205 -0.000452 0.120238 0.204536 0.451848 -0.238443 -0.062500 1 0 0 0 0 0 3 38286
-0.002205 -0.000452 0.120238 0.204560 0.451843 -0.238435 -0.062500 1 0 0 0 0 0 3 39303
-0.002205 -0.000452 0.120238 0.204539 0.451848 -0.238442 -0.062500 1 0 0 0 0 0 3 40285
-0.002205 -0.000452 0.120238 0.204537 0.451849 -0.238442 -0.062500 1 0 0 0 0 0 3 41299
-0.002205 -0.000452 0.120238 0.204540 0.451837 -0.238436 -0.062500 1 0 0 0 0 0 3 42284
-0.002205 -0.000452 0.120238 0.204549 0.451844 -0.238448 -0.062500 1 0 0 0 0 0 3 43301
-0.002205 -0.000452 0.120238 0.204538 0.451848 -0.238443 -0.062500 1 0 0 0 0 0 3 44311
-0.002205 -0.000452 0.120238 0.204540 0.451837 -0.238436 -0.062500 1 0 0 0 0 0 3 45301
-0.002205 -0.000452 0.120238 0.204537 0.451847 -0.238441 -0.062500 1 0 0 0 0 0 3 46285
-0.002205 -0.000452 0.120238 0.204536 0.451848 -0.238442 -0.062500 1 0 0 0 0 0 3 47229
-0.002205 -0.000452 0.120238 0.204548 0.451846 -0.238449 -0.062500 1 0 0 0 0 0 3 48219
-0.002205 -0.000452 0.120238 0.204541 0.451837 -0.238437 -0.062500 1 0 0 0 0 0 3 49229
-0.002205 -0.000452 0.120238 0.204537 0.451847 -0.238442 -0.062500 1 0 0 0 0 0 3 50219
-0.002205 -0.000452 0.120238 0.204536 0.451849 -0.238442 -0.062500 1 0 0 0 0 0 3 51228
-0.002205 -0.000452 0.120238 0.204540 0.451837 -0.238436 -0.062500 1 0 0 0 0 0 3 52220
-0.002205 -0.000452 0.120238 0.204549 0.451844 -0.238448 -0.062500 1 0 0 0 0 0 3 53228
-0.002205 -0.000452 0.120238 0.204538 0.451848 -0.238443 -0.062500 1 0 0 0 0 0 3 54219
-0.002205 -0.000452 0.120238 0.204540 0.451837 -0.238436 -0.062500 1 0 0 0 0 0 3 55228
-0.002205 -0.000452 0.120238 0.204537 0.451847 -0.238442 -0.062500 1 0 0 0 0 0 3 56228
-0.002205 -0.000452 0.120238 0.204536 0.451848 -0.238442 -0.062500 1 0 0 0 0 0 3 57218
-0.002205 -0.000452 0.120238 0.204548 0.451846 -0.238449 -0.062500 1 0 0 0 0 0 3 58228
-0.002205 -0.000452 0.120238 0.204541 0.451836 -0.238437 -0.062500 1 0 0 0 0 0 3 59219
-0.002205 -0.000452 0.120238 0.204537 0.451847 -0.238442 -0.062500 1 0 0 0 0 0 3 60228
-0.002205 -0.000452 0.120238 0.204536 0.451848 -0.238442 -0.062500 1 0 0 0 0 0 3 61235
-0.002205 -0.000452 0.120238 0.204539 0.451837 -0.238436 -0.062500 1 0 0 0 0 0 3 62218
-0.002205 -0.000452 0.120238 0.204549 0.451844 -0.238448 -0.062500 1 0 0 0 0 0 3 63235
-0.002205 -0.000452 0.120238 0.204538 0.451848 -0.238443 -0.062500 1 0 0 0 0 0 3 64222
-0.002205 -0.000452 0.120238 0.204536 0.451848 -0.238443 -0.062500 1 0 0 0 0 0 3 65239
-0.002205 -0.000452 0.120238 0.204540 0.451837 -0.238436 -0.062500 1 0 0 0 0 0 3 66233
-0.002205 -0.000452 0.120238 0.204536 0.451847 -0.238442 -0.062500 1 0 0 0 0 0 3 67239
-0.002205 -0.000452 0.120238 0.204548 0.451845 -0.238449 -0.062500 1 0 0 0 0 0 3 68237
-0.002205 -0.000452 0.120238 0.204541 0.451836 -0.238437 -0.062500 1 0 0 0 0 0 3 69236
-0.002205 -0.000452 0.120238 0.204537 0.451847 -0.238442 -0.062500 1 0 0 0 0 0 3 70206
-0.002205 -0.000452 0.120238 0.204536 0.451848 -0.238443 -0.062500 1 0 0 0 0 0 3 71207
-0.002205 -0.000452 0.120238 0.204539 0.451837 -0.238436 -0.062500 1 0 0 0 0 0 3 72234
-0.002205 -0.000452 0.120238 0.204549 0.451844 -0.238448 -0.062500 1 0 0 0 0 0 3 73235
-0.002205 -0.000452 0.120238 0.204538 0.451848 -0.238443 -0.062500 1 0 0 0 0 0 3 74237
-0.002205 -0.000452 0.120238 0.204536 0.451848 -0.238443 -0.062500 1 0 0 0 0 0 3 75238
-0.002205 -0.000452 0.120238 0.204539 0.451837 -0.238436 -0.062500 1 0 0 0 0 0 3 76236
-0.002205 -0.000452 0.120238 0.204536 0.451847 -0.238442 -0.062500 1 0 0 0 0 0 3 77238
-0.002205 -0.000452 0.120238 0.204548 0.451845 -0.238449 -0.062500 1 0 0 0 0 0 3 78236
-0.002205 -0.000452 0.120238 0.204549 0.451845 -0.238430 -0.062500 1 0 0 0 0 0 3 79236
-0.002205 -0.000452 0.120238 0.204538 0.451848 -0.238441 -0.062500 1 0 0 0 0 0 3 80206
-0.002205 -0.000452 0.120238 0.204537 0.451849 -0.238442 -0.062500 1 0 0 0 0 0 3 81233
-0.002205 -0.000452 0.120238 0.204536 0.451849 -0.238442 -0.062500 1 0 0 0 0 0 3 82213
-0.002205 -0.000452 0.120238 0.204552 0.451834 -0.238442 -0.062500 1 0 0 0 0 0 3 83238
-0.002205 -0.000452 0.120238 0.204538 0.451847 -0.238442 -0.062500 1 0 0 0 0 0 3 84236
-0.002205 -0.000452 0.120238 0.204537 0.451849 -0.238442 -0.062500 1 0 0 0 0 0 3 85205
-0.002205 -0.000452 0.120238 0.204540 0.451837 -0.238436 -0.062500 1 0 0 0 0 0 3 86235
-0.002205 -0.000452 0.120238 0.204537 0.451847 -0.238441 -0.062500 1 0 0 0 0 0 3 87236
-0.002205 -0.000452 0.120238 0.204548 0.451846 -0.238449 -0.062500 1 0 0 0 0 0 3 88233
-0.002205 -0.000452 0.120238 0.204541 0.451837 -0.238436 -0.062500 1 0 0 0 0 0 3 89235
-0.002205 -0.000452 0.120238 0.204537 0.451847 -0.238442 -0.062500 1 0 0 0 0 0 3 90233
-0.002205 -0.000452 0.120238 0.204536 0.451848 -0.238442 -0.062500 1 0 0 0 0 0 3 91237
-0.002205 -0.000452 0.120238 0.204536 0.451849 -0.238442 -0.062500 1 0 0 0 0 0 3 92238
-0.002205 -0.000452 0.120238 0.204552 0.451834 -0.238442 -0.062500 1 0 0 0 0 0 3 93234
-0.002205 -0.000452 0.120238 0.204538 0.451847 -0.238442 -0.062500 1 0 0 0 0 0 3 94235
-0.002205 -0.000452 0.120238 0.204537 0.451848 -0.238442 -0.062500 1 0 0 0 0 0 3 95237
-0.002205 -0.000452 0.120238 0.204540 0.451837 -0.238436 -0.062500 1 0 0 0 0 0 3 96235
-0.002205 -0.000452 0.120238 0.204536 0.451847 -0.238442 -0.062500 1 0 0 0 0 0 3 97233
-0.002205 -0.000452 0.120238 0.204548 0.451845 -0.238449 -0.062500 1 0 0 0 0 0 3 98234
-0.002205 -0.000452 0.120238 0.204541 0.451836 -0.238436 -0.062500 1 0 0 0 0 0 3 99235
-0.002205 -0.000452 0.120238 0.204537 0.451847 -0.238442 -0.062500 1 0 0 0 0 0 3 100233
-0.002205 -0.000452 0.120238 0.204536 0.451848 -0.238442 -0.062500 1 0 0 0 0 0 3 101230
-0.002205 -0.000452 0.120238 0.204536 0.451849 -0.238442 -0.062500 1 0 0 0 0 0 3 102221
-0.002205 -0.000452 0.120238 0.204552 0.451834 -0.238442 -0.062500 1 0 0 0 0 0 3 103228
-0.002205 -0.000452 0.120238 0.204538 0.451847 -0.238442 -0.062500 1 0 0 0 0 0 3 104235
-0.002205 -0.000452 0.120238 0.204536 0.451848 -0.238443 -0.062500 1 0 0 0 0 0 3 105234
-0.002205 -0.000452 0.120238 0.204539 0.451837 -0.238436 -0.062500 1 0 0 0 0 0 3 106235
-0.002205 -0.000452 0.120238 0.204536 0.451847 -0.238442 -0.062500 1 0 0 0 0 0 3 107235
-0.002205 -0.000452 0.120238 0.204548 0.451845 -0.238449 -0.062500 1 0 0 0 0 0 3 108229
-0.002205 -0.000452 0.120238 0.204541 0.451836 -0.238437 -0.062500 1 0 0 0 0 0 3 109235
-0.002205 -0.000452 0.120238 0.204537 0.451847 -0.238442 -0.062500 1 0 0 0 0 0 3 110234
-0.002205 -0.000452 0.120238 0.204536 0.451848 -0.238442 -0.062500 1 0 0 0 0 0 3 111234
-0.002205 -0.000452 0.120238 0.204536 0.451848 -0.238443 -0.062500 1 0 0 0 0 0 3 112234
-0.002205 -0.000452 0.120238 0.204551 0.451834 -0.238442 -0.062500 1 0 0 0 0 0 3 113215
-0.002205 -0.000452 0.120238 0.204538 0.451846 -0.238443 -0.062500 1 0 0 0 0 0 3 114228
-0.002205 -0.000452 0.120238 0.204536 0.451848 -0.238443 -0.062500 1 0 0 0 0 0 3 115219
-0.002205 -0.000452 0.120238 0.204539 0.451836 -0.238436 -0.062500 1 0 0 0 0 0 3 116219
-0.002205 -0.000452 0.120238 0.204548 0.451844 -0.238448 -0.062500 1 0 0 0 0 0 3 117226
-0.002205 -0.000452 0.120238 0.204546 0.451856 -0.238436 -0.062500 1 0 0 0 0 0 3 118216
-0.002205 -0.000452 0.120238 0.204538 0.451850 -0.238442 -0.062500 1 0 0 0 0 0 3 119227
-0.002205 -0.000452 0.120238 0.204540 0.451837 -0.238436 -0.062500 1 0 0 0 0 0 3 120217
-0.002205 -0.000452 0.120238 0.204537 0.451847 -0.238441 -0.062500 1 0 0 0 0 0 3 121226
-0.002205 -0.000452 0.120238 0.204549 0.451846 -0.238449 -0.062500 1 0 0 0 0 0 3 122217
-0.002205 -0.000452 0.120238 0.204541 0.451837 -0.238436 -0.062500 1 0 0 0 0 0 3 123226
-0.002205 -0.000452 0.120238 0.204537 0.451847 -0.238442 -0.062500 1 0 0 0 0 0 3 124217
-0.002205 -0.000452 0.120238 0.204537 0.451848 -0.238442 -0.062500 1 0 0 0 0 0 3 125225
-0.002205 -0.000452 0.120238 0.204536 0.451849 -0.238442 -0.062500 1 0 0 0 0 0 3 126217
-0.002205 -0.000452 0.120238 0.204552 0.451834 -0.238442 -0.062500 1 0 0 0 0 0 3 127225
-0.002205 -0.000452 0.120238 0.204538 0.451847 -0.238442 -0.062500 1 0 0 0 0 0 3 128218
-0.002205 -0.000452 0.120238 0.204537 0.451849 -0.238442 -0.062500 1 0 0 0 0 0 3 129226
-0.002205 -0.000452 0.120238 0.204540 0.451837 -0.238436 -0.062500 1 0 0 0 0 0 3 130217
-0.002205 -0.000452 0.120238 0.204537 0.451847 -0.238441 -0.062500 1 0 0 0 0 0 3 131228
-0.002205 -0.000452 0.120238 0.204548 0.451846 -0.238449 -0.062500 1 0 0 0 0 0 3 132219
-0.002205 -0.000452 0.120238 0.204541 0.451836 -0.238436 -0.062500 1 0 0 0 0 0 3 133243
-0.002205 -0.000452 0.120238 0.204537 0.451847 -0.238442 -0.062500 1 0 0 0 0 0 3 134237
-0.002205 -0.000452 0.120238 0.204536 0.451848 -0.238442 -0.062500 1 0 0 0 0 0 3 135225
-0.002205 -0.000452 0.120238 0.204536 0.451849 -0.238442 -0.062500 1 0 0 0 0 0 3 136233
-0.002205 -0.000452 0.120238 0.204552 0.451834 -0.238442 -0.062500 1 0 0 0 0 0 3 137224
-0.002205 -0.000452 0.120238 0.204538 0.451847 -0.238442 -0.062500 1 0 0 0 0 0 3 138239
-0.002205 -0.000452 0.120238 0.204537 0.451848 -0.238443 -0.062500 1 0 0 0 0 0 3 139236
-0.002205 -0.000452 0.120238 0.204540 0.451837 -0.238436 -0.062500 1 0 0 0 0 0 3 140235
-0.002205 -0.000452 0.120238 0.204536 0.451847 -0.238442 -0.062500 1 0 0 0 0 0 3 141235
-0.002205 -0.000452 0.120238 0.204548 0.451845 -0.238449 -0.062500 1 0 0 0 0 0 3 142235
-0.002205 -0.000452 0.120238 0.204541 0.451836 -0.238437 -0.062500 1 0 0 0 0 0 3 143205
-0.002205 -0.000452 0.120238 0.204537 0.451847 -0.238442 -0.062500 1 0 0 0 0 0 3 144233
-0.002205 -0.000452 0.120238 0.204536 0.451848 -0.238442 -0.062500 1 0 0 0 0 0 3 145232
-0.002205 -0.000452 0.120238 0.204536 0.451848 -0.238443 -0.062500 1 0 0 0 0 0 3 146241
-0.002205 -0.000452 0.120238 0.204551 0.451834 -0.238442 -0.062500 1 0 0 0 0 0 3 147236
-0.002205 -0.000452 0.120238 0.204538 0.451847 -0.238443 -0.062500 1 0 0 0 0 0 3 148239
-0.002205 -0.000452 0.120238 0.204536 0.451848 -0.238443 -0.062500 1 0 0 0 0 0 3 149228
-0.002205 -0.000452 0.120238 0.204539 0.451837 -0.238436 -0.062500 1 0 0 0 0 0 3 150234
-0.002205 -0.000452 0.120238 0.204536 0.451847 -0.238442 -0.062500 1 0 0 0 0 0 3 151234
-0.002205 -0.000452 0.120238 0.204548 0.451845 -0.238449 -0.062500 1 0 0 0 0 0 3 152232
-0.002205 -0.000452 0.120238 0.204541 0.451836 -0.238437 -0.062500 1 0 0 0 0 0 3 153232
-0.002205 -0.000452 0.120238 0.204537 0.451847 -0.238442 -0.062500 1 0 0 0 0 0 3 154232
-0.002205 -0.000452 0.120238 0.204536 0.451848 -0.238442 -0.062500 1 0 0 0 0 0 3 155234
-0.002205 -0.000452 0.120238 0.204536 0.451848 -0.238443 -0.062500 1 0 0 0 0 0 3 156234
-0.002205 -0.000452 0.120238 0.204560 0.451843 -0.238435 -0.062500 1 0 0 0 0 0 3 157233
-0.002205 -0.000452 0.120238 0.204539 0.451848 -0.238442 -0.062500 1 0 0 0 0 0 3 158233
-0.002205 -0.000452 0.120238 0.204537 0.451849 -0.238442 -0.062500 1 0 0 0 0 0 3 159234
-0.002205 -0.000452 0.120238 0.204536 0.451849 -0.238442 -0.062500 1 0 0 0 0 0 3 160231
-0.002205 -0.000452 0.120238 0.204540 0.451837 -0.238436 -0.062500 1 0 0 0 0 0 3 161232
-0.002205 -0.000452 0.120238 0.204549 0.451845 -0.238448 -0.062500 1 0 0 0 0 0 3 162208
-0.002205 -0.000452 0.120238 0.204538 0.451848 -0.238443 -0.062500 1 0 0 0 0 0 3 163233
-0.002205 -0.000452 0.120238 0.204540 0.451837 -0.238436 -0.062500 1 0 0 0 0 0 3 164231
-0.002205 -0.000452 0.120238 0.204537 0.451847 -0.238442 -0.062500 1 0 0 0 0 0 3 165231
-0.002205 -0.000452 0.120238 0.204549 0.451846 -0.238449 -0.062500 1 0 0 0 0 0 3 166233
-0.002205 -0.000452 0.120238 0.204541 0.451837 -0.238436 -0.062500 1 0 0 0 0 0 3 167233
-0.002205 -0.000452 0.120238 0.204537 0.451847 -0.238442 -0.062500 1 0 0 0 0 0 3 168232
-0.002205 -0.000452 0.120238 0.204536 0.451848 -0.238442 -0.062500 1 0 0 0 0 0 3 169232
-0.002205 -0.000452 0.120238 0.204536 0.451849 -0.238442 -0.062500 1 0 0 0 0 0 3 170233
-0.002205 -0.000452 0.120238 0.204539 0.451837 -0.238436 -0.062500 1 0 0 0 0 0 3 171233
-0.002205 -0.000452 0.120238 0.204549 0.451844 -0.238448 -0.062500 1 0 0 0 0 0 3 172225
-0.002205 -0.000452 0.120238 0.204538 0.451848 -0.238443 -0.062500 1 0 0 0 0 0 3 173230
-0.002205 -0.000452 0.120238 0.204540 0.451837 -0.238436 -0.062500 1 0 0 0 0 0 3 174231
-0.002205 -0.000452 0.120238 0.204537 0.451847 -0.238442 -0.062500 1 0 0 0 0 0 3 175233
-0.002205 -0.000452 0.120238 0.204548 0.451846 -0.238449 -0.062500 1 0 0 0 0 0 3 176235
-0.002205 -0.000452 0.120238 0.204541 0.451836 -0.238437 -0.062500 1 0 0 0 0 0 3 177234
-0.002205 -0.000452 0.120238 0.204537 0.451847 -0.238442 -0.062500 1 0 0 0 0 0 3 178232
-0.002205 -0.000452 0.120238 0.204536 0.451848 -0.238442 -0.062500 1 0 0 0 0 0 3 179234
-0.002205 -0.000452 0.120238 0.204536 0.451849 -0.238443 -0.062500 1 0 0 0 0 0 3 180230
-0.002205 -0.000452 0.120238 0.204539 0.451837 -0.238436 -0.062500 1 0 0 0 0 0 3 181232
-0.002205 -0.000452 0.120238 0.204548 0.451844 -0.238448 -0.062500 1 0 0 0 0 0 3 182230
-0.002205 -0.000452 0.120238 0.204538 0.451848 -0.238443 -0.062500 1 0 0 0 0 0 3 183227
-0.002205 -0.000452 0.120238 0.204540 0.451837 -0.238436 -0.062500 1 0 0 0 0 0 3 184221
-0.002205 -0.000452 0.120238 0.204536 0.451847 -0.238442 -0.062500 1 0 0 0 0 0 3 185217
-0.002205 -0.000452 0.120238 0.204548 0.451845 -0.238449 -0.062500 1 0 0 0 0 0 3 186226
-0.002205 -0.000452 0.120238 0.204541 0.451836 -0.238437 -0.062500 1 0 0 0 0 0 3 187217
-0.002205 -0.000452 0.120238 0.204537 0.451847 -0.238442 -0.062500 1 0 0 0 0 0 3 188224
-0.002205 -0.000452 0.120238 0.204536 0.451848 -0.238442 -0.062500 1 0 0 0 0 0 3 189215
-0.002205 -0.000452 0.120238 0.204536 0.451848 -0.238443 -0.062500 1 0 0 0 0 0 3 190224
-0.002205 -0.000452 0.120238 0.204539 0.451837 -0.238436 -0.062500 1 0 0 0 0 0 3 191215
-0.002205 -0.000452 0.120238 0.204548 0.451844 -0.238448 -0.062500 1 0 0 0 0 0 3 192224
-0.002205 -0.000452 0.120238 0.204537 0.451848 -0.238443 -0.062500 1 0 0 0 0 0 3 193214
-0.002205 -0.000452 0.120238 0.204539 0.451836 -0.238436 -0.062500 1 0 0 0 0 0 3 194224
-0.002205 -0.000452 0.120238 0.204536 0.451847 -0.238442 -0.062500 1 0 0 0 0 0 3 195215
-0.002205 -0.000452 0.120238 0.204548 0.451845 -0.238449 -0.062500 1 0 0 0 0 0 3 196223
-0.002205 -0.000452 0.120238 0.204549 0.451845 -0.238430 -0.062500 1 0 0 0 0 0 3 197215
-0.002205 -0.000452 0.120238 0.204538 0.451848 -0.238441 -0.062500 1 0 0 0 0 0 3 198224
-0.002205 -0.000452 0.120238 0.204537 0.451849 -0.238442 -0.062500 1 0 0 0 0 0 3 199224
-0.002205 -0.000452 0.120238 0.204536 0.451849 -0.238442 -0.062500 1 0 0 0 0 0 3 200216
-0.002205 -0.000452 0.120238 0.204552 0.451834 -0.238442 -0.062500 1 0 0 0 0 0 3 201224
-0.002205 -0.000452 0.120238 0.204538 0.451847 -0.238442 -0.062500 1 0 0 0 0 0 3 202215
-0.002205 -0.000452 0.120238 0.204537 0.451848 -0.238442 -0.062500 1 0 0 0 0 0 3 203225
-0.002205 -0.000452 0.120238 0.204540 0.451837 -0.238436 -0.062500 1 0 0 0 0 0 3 204233
-0.002205 -0.000452 0.120238 0.204537 0.451847 -0.238441 -0.062500 1 0 0 0 0 0 3 205239
-0.002205 -0.000452 0.120238 0.204548 0.451846 -0.238449 -0.062500 1 0 0 0 0 0 3 206208
-0.002205 -0.000452 0.120238 0.204538 0.451848 -0.238443 -0.062500 1 0 0 0 0 0 3 207229
-0.002205 -0.000452 0.120238 0.204540 0.451837 -0.238436 -0.062500 1 0 0 0 0 0 3 208229
-0.002205 -0.000452 0.120238 0.204537 0.451847 -0.238442 -0.062500 1 0 0 0 0 0 3 209238
-0.002205 -0.000452 0.120238 0.204536 0.451849 -0.238442 -0.062500 1 0 0 0 0 0 3 210232
-0.002205 -0.000452 0.120238 0.204552 0.451834 -0.238442 -0.062500 1 0 0 0 0 0 3 211234
-0.002205 -0.000452 0.120238 0.204538 0.451847 -0.238442 -0.062500 1 0 0 0 0 0 3 212201
-0.002205 -0.000452 0.120238 0.204537 0.451848 -0.238442 -0.062500 1 0 0 0 0 0 3 213224
-0.002205 -0.000452 0.120238 0.204536 0.451849 -0.238443 -0.062500 1 0 0 0 0 0 3 214201
-0.002205 -0.000452 0.120238 0.204539 0.451837 -0.238436 -0.062500 1 0 0 0 0 0 3 215233
-0.002205 -0.000452 0.120238 0.204549 0.451844 -0.238448 -0.062500 1 0 0 0 0 0 3 216231
-0.002205 -0.000452 0.120238 0.204538 0.451848 -0.238443 -0.062500 1 0 0 0 0 0 3 217238
-0.002205 -0.000452 0.120238 0.204540 0.451837 -0.238436 -0.062500 1 0 0 0 0 0 3 218205
-0.002205 -0.000452 0.120238 0.204537 0.451847 -0.238442 -0.062500 1 0 0 0 0 0 3 219236
-0.002205 -0.000452 0.120238 0.204536 0.451848 -0.238442 -0.062500 1 0 0 0 0 0 3 220235
-0.002205 -0.000452 0.120238 0.204552 0.451834 -0.238442 -0.062500 1 0 0 0 0 0 3 221200
-0.002205 -0.000452 0.120238 0.204538 0.451847 -0.238442 -0.062500 1 0 0 0 0 0 3 222202
-0.002205 -0.000452 0.120238 0.204536 0.451848 -0.238443 -0.062500 1 0 0 0 0 0 3 223231
-0.002205 -0.000452 0.120238 0.204536 0.451848 -0.238443 -0.062500 1 0 0 0 0 0 3 224232
-0.002205 -0.000452 0.120238 0.204539 0.451837 -0.238436 -0.062500 1 0 0 0 0 0 3 225229
-0.002205 -0.000452 0.120238 0.204548 0.451844 -0.238448 -0.062500 1 0 0 0 0 0 3 226231
-0.002205 -0.000452 0.120238 0.204537 0.451848 -0.238443 -0.062500 1 0 0 0 0 0 3 227231
-0.002205 -0.000452 0.120238 0.204540 0.451837 -0.238436 -0.062500 1 0 0 0 0 0 3 228230
-0.002205 -0.000452 0.120238 0.204536 0.451847 -0.238442 -0.062500 1 0 0 0 0 0 3 229229
-0.002205 -0.000452 0.120238 0.204536 0.451848 -0.238442 -0.062500 1 0 0 0 0 0 3 230230
-0.002205 -0.000452 0.120238 0.204551 0.451834 -0.238442 -0.062500 1 0 0 0 0 0 3 231232
-0.002205 -0.000452 0.120238 0.204538 0.451846 -0.238443 -0.062500 1 0 0 0 0 0 3 232229
-0.002205 -0.000452 0.120238 0.204536 0.451848 -0.238443 -0.062500 1 0 0 0 0 0 3 233231
-0.002205 -0.000452 0.120238 0.204536 0.451848 -0.238443 -0.062500 1 0 0 0 0 0 3 234231
-0.002205 -0.000452 0.120238 0.204547 0.451846 -0.238429 -0.062500 1 0 0 0 0 0 3 235230
-0.002205 -0.000452 0.120238 0.204550 0.451845 -0.238447 -0.062500 1 0 0 0 0 0 3 236230
-0.002205 -0.000452 0.120238 0.204538 0.451848 -0.238443 -0.062500 1 0 0 0 0 0 3 237229
-0.002205 -0.000452 0.120238 0.204540 0.451837 -0.238436 -0.062500 1 0 0 0 0 0 3 238230
-0.002205 -0.000452 0.120238 0.204537 0.451847 -0.238441 -0.062500 1 0 0 0 0 0 3 239230
-0.002205 -0.000452 0.120238 0.204549 0.451846 -0.238449 -0.062500 1 0 0 0 0 0 3 240230
-0.002205 -0.000452 0.120238 0.204538 0.451848 -0.238443 -0.062500 1 0 0 0 0 0 3 241229
-0.002205 -0.000452 0.120238 0.204540 0.451837 -0.238436 -0.062500 1 0 0 0 0 0 3 242229
-0.002205 -0.000452 0.120238 0.204537 0.451847 -0.238442 -0.062500 1 0 0 0 0 0 3 243227
-0.002205 -0.000452 0.120238 0.204536 0.451849 -0.238442 -0.062500 1 0 0 0 0 0 3 244224
-0.002205 -0.000452 0.120238 0.204552 0.451834 -0.238442 -0.062500 1 0 0 0 0 0 3 245224
-0.002205 -0.000452 0.120238 0.204538 0.451847 -0.238442 -0.062500 1 0 0 0 0 0 3 246228
-0.002205 -0.000452 0.120238 0.204537 0.451848 -0.238442 -0.062500 1 0 0 0 0 0 3 247228
-0.002205 -0.000452 0.120238 0.204540 0.451837 -0.238436 -0.062500 1 0 0 0 0 0 3 248229
-0.002205 -0.000452 0.120238 0.204537 0.451847 -0.238441 -0.062500 1 0 0 0 0 0 3 249231
-0.002205 -0.000452 0.120238 0.204548 0.451845 -0.238449 -0.062500 1 0 0 0 0 0 3 250229
-0.002205 -0.000452 0.120238 0.204538 0.451848 -0.238443 -0.062500 1 0 0 0 0 0 3 251300
-0.002205 -0.000452 0.120238 0.204540 0.451837 -0.238436 -0.062500 1 0 0 0 0 0 3 252297
-0.002205 -0.000452 0.120238 0.204537 0.451847 -0.238442 -0.062500 1 0 0 0 0 0 3 253300
-0.002205 -0.000452 0.120238 0.204536 0.451848 -0.238442 -0.062500 1 0 0 0 0 0 3 254298
-0.002205 -0.000452 0.120238 0.204552 0.451834 -0.238442 -0.062500 1 0 0 0 0 0 3 255306
-0.002205 -0.000452 0.120238 0.204538 0.451847 -0.238442 -0.062500 1 0 0 0 0 0 3 256281
-0.002205 -0.000452 0.120238 0.204537 0.451848 -0.238443 -0.062500 1 0 0 0 0 0 3 257297
-0.002205 -0.000452 0.120238 0.204540 0.451837 -0.238436 -0.062500 1 0 0 0 0 0 3 258280
-0.002205 -0.000452 0.120238 0.204536 0.451847 -0.238442 -0.062500 1 0 0 0 0 0 3 259296
-0.002205 -0.000452 0.120238 0.204548 0.451845 -0.238449 -0.062500 1 0 0 0 0 0 3 260281
-0.002205 -0.000452 0.120238 0.204538 0.451848 -0.238443 -0.062500 1 0 0 0 0 0 3 261295
-0.002205 -0.000452 0.120238 0.204540 0.451837 -0.238436 -0.062500 1 0 0 0 0 0 3 262279
-0.002205 -0.000452 0.120238 0.204536 0.451847 -0.238442 -0.062500 1 0 0 0 0 0 3 263295
-0.002205 -0.000452 0.120238 0.204536 0.451848 -0.238442 -0.062500 1 0 0 0 0 0 3 264279
-0.002205 -0.000452 0.120238 0.204551 0.451834 -0.238442 -0.062500 1 0 0 0 0 0 3 265294
-0.002205 -0.000452 0.120238 0.204538 0.451846 -0.238443 -0.062500 1 0 0 0 0 0 3 266293
-0.002205 -0.000452 0.120238 0.204536 0.451848 -0.238443 -0.062500 1 0 0 0 0 0 3 267279
-0.002205 -0.000452 0.120238 0.204536 0.451848 -0.238443 -0.062500 1 0 0 0 0 0 3 268297
-0.002205 -0.000452 0.120238 0.204539 0.451837 -0.238436 -0.062500 1 0 0 0 0 0 3 269280
-0.002205 -0.000452 0.120238 0.204548 0.451844 -0.238448 -0.062500 1 0 0 0 0 0 3 270295
-0.002205 -0.000452 0.120238 0.204537 0.451848 -0.238443 -0.062500 1 0 0 0 0 0 3 271279
-0.002205 -0.000452 0.120238 0.204548 0.451845 -0.238429 -0.062500 1 0 0 0 0 0 3 272293
-0.002205 -0.000452 0.120238 0.204538 0.451848 -0.238441 -0.062500 1 0 0 0 0 0 3 273279
-0.002205 -0.000452 0.120238 0.204549 0.451846 -0.238448 -0.062500 1 0 0 0 0 0 3 274294
-0.002205 -0.000452 0.120238 0.204542 0.451837 -0.238436 -0.062500 1 0 0 0 0 0 3 275213
-0.002205 -0.000452 0.120238 0.204537 0.451847 -0.238442 -0.062500 1 0 0 0 0 0 3 276222
-0.002205 -0.000452 0.120238 0.204537 0.451848 -0.238442 -0.062500 1 0 0 0 0 0 3 277213
-0.002205 -0.000452 0.120238 0.204536 0.451849 -0.238442 -0.062500 1 0 0 0 0 0 3 278222
-0.002205 -0.000452 0.120238 0.204540 0.451837 -0.238435 -0.062500 1 0 0 0 0 0 3 279212
-0.002205 -0.000452 0.120238 0.204549 0.451845 -0.238448 -0.062500 1 0 0 0 0 0 3 280220
-0.002205 -0.000452 0.120238 0.204538 0.451848 -0.238443 -0.062500 1 0 0 0 0 0 3 281213
-0.002205 -0.000452 0.120238 0.204540 0.451837 -0.238436 -0.062500 1 0 0 0 0 0 3 282221
-0.002205 -0.000452 0.120238 0.204537 0.451847 -0.238441 -0.062500 1 0 0 0 0 0 3 283221
-0.002205 -0.000452 0.120238 0.204549 0.451846 -0.238449 -0.062500 1 0 0 0 0 0 3 284212
-0.002205 -0.000452 0.120238 0.204541 0.451836 -0.238436 -0.062500 1 0 0 0 0 0 3 285221
-0.002205 -0.000452 0.120238 0.204537 0.451847 -0.238442 -0.062500 1 0 0 0 0 0 3 286212
-0.002205 -0.000452 0.120238 0.204536 0.451848 -0.238442 -0.062500 1 0 0 0 0 0 3 287220
-0.002205 -0.000452 0.120238 0.204536 0.451849 -0.238442 -0.062500 1 0 0 0 0 0 3 288229
-0.002205 -0.000452 0.120238 0.204539 0.451837 -0.238436 -0.062500 1 0 0 0 0 0 3 289224
-0.002205 -0.000452 0.120238 0.204549 0.451844 -0.238448 -0.062500 1 0 0 0 0 0 3 290215
-0.002205 -0.000452 0.120238 0.204538 0.451848 -0.238443 -0.062500 1 0 0 0 0 0 3 291213
-0.002205 -0.000452 0.120238 0.204540 0.451837 -0.238436 -0.062500 1 0 0 0 0 0 3 292231
-0.002205 -0.000452 0.120238 0.204537 0.451847 -0.238442 -0.062500 1 0 0 0 0 0 3 293422
-0.002205 -0.000452 0.120238 0.204548 0.451845 -0.238449 -0.062500 1 0 0 0 0 0 3 294235
-0.002205 -0.000452 0.120238 0.204538 0.451848 -0.238443 -0.062500 1 0 0 0 0 0 3 295225
-0.002205 -0.000452 0.120238 0.204540 0.451837 -0.238436 -0.062500 1 0 0 0 0 0 3 296229
-0.002205 -0.000452 0.120238 0.204537 0.451847 -0.238442 -0.062500 1 0 0 0 0 0 3 297228
-0.002205 -0.000452 0.120238 0.204536 0.451848 -0.238442 -0.062500 1 0 0 0 0 0 3 298228
-0.002205 -0.000452 0.120238 0.204539 0.451837 -0.238436 -0.062500 1 0 0 0 0 0 3 299232
-0.002205 -0.000452 0.120238 0.204548 0.451844 -0.238448 -0.062500 1 0 0 0 0 0 3 300221
-0.002205 -0.000452 0.120238 0.204538 0.451848 -0.238443 -0.062500 1 0 0 0 0 0 3 301223
-0.002205 -0.000452 0.120238 0.204540 0.451837 -0.238436 -0.062500 1 0 0 0 0 0 3 302229
-0.002205 -0.000452 0.120238 0.204536 0.451847 -0.238442 -0.062500 1 0 0 0 0 0 3 303236
-0.002205 -0.000452 0.120238 0.204548 0.451845 -0.238449 -0.062500 1 0 0 0 0 0 3 304233
-0.002205 -0.000452 0.120238 0.204538 0.451848 -0.238443 -0.062500 1 0 0 0 0 0 3 305228
-0.002205 -0.000452 0.120238 0.204540 0.451837 -0.238436 -0.062500 1 0 0 0 0 0 3 306228
-0.002205 -0.000452 0.120238 0.204536 0.451847 -0.238442 -0.062500 1 0 0 0 0 0 3 307230
-0.002205 -0.000452 0.120238 0.204536 0.451848 -0.238443 -0.062500 1 0 0 0 0 0 3 308230
-0.002205 -0.000452 0.120238 0.204539 0.451837 -0.238436 -0.062500 1 0 0 0 0 0 3 309198
-0.002205 -0.000452 0.120238 0.204548 0.451844 -0.238448 -0.062500 1 0 0 0 0 0 3 310228
-0.002205 -0.000452 0.120238 0.204537 0.451848 -0.238443 -0.062500 1 0 0 0 0 0 3 311230
-0.002205 -0.000452 0.120238 0.204548 0.451845 -0.238429 -0.062500 1 0 0 0 0 0 3 312198
-0.002205 -0.000452 0.120238 0.204538 0.451848 -0.238441 -0.062500 1 0 0 0 0 0 3 313228
-0.002205 -0.000452 0.120238 0.204549 0.451846 -0.238448 -0.062500 1 0 0 0 0 0 3 314225
-0.002205 -0.000452 0.120238 0.204538 0.451848 -0.238443 -0.062500 1 0 0 0 0 0 3 315199
-0.002205 -0.000452 0.120238 0.204540 0.451837 -0.238436 -0.062500 1 0 0 0 0 0 3 316206
-0.002205 -0.000452 0.120238 0.204537 0.451847 -0.238441 -0.062500 1 0 0 0 0 0 3 317227
-0.002205 -0.000452 0.120238 0.204536 0.451849 -0.238442 -0.062500 1 0 0 0 0 0 3 318228
-0.002205 -0.000452 0.120238 0.204548 0.451846 -0.238449 -0.062500 1 0 0 0 0 0 3 319223
-0.002205 -0.000452 0.120238 0.204541 0.451837 -0.238436 -0.062500 1 0 0 0 0 0 3 320228
-0.002205 -0.000452 0.120238 0.204537 0.451847 -0.238442 -0.062500 1 0 0 0 0 0 3 321226
-0.002205 -0.000452 0.120238 0.204536 0.451849 -0.238442 -0.062500 1 0 0 0 0 0 3 322227
-0.002205 -0.000452 0.120238 0.204540 0.451837 -0.238436 -0.062500 1 0 0 0 0 0 3 323229
-0.002205 -0.000452 0.120238 0.204549 0.451844 -0.238448 -0.062500 1 0 0 0 0 0 3 324228
-0.002205 -0.000452 0.120238 0.204538 0.451848 -0.238443 -0.062500 1 0 0 0 0 0 3 325227
-0.002205 -0.000452 0.120238 0.204540 0.451837 -0.238436 -0.062500 1 0 0 0 0 0 3 326228
-0.002205 -0.000452 0.120238 0.204537 0.451847 -0.238442 -0.062500 1 0 0 0 0 0 3 327229
-0.002205 -0.000452 0.120238 0.204536 0.451848 -0.238442 -0.062500 1 0 0 0 0 0 3 328224
-0.002205 -0.000452 0.120238 0.204548 0.451846 -0.238449 -0.062500 1 0 0 0 0 0 3 329215
-0.002205 -0.000452 0.120238 0.204541 0.451837 -0.238437 -0.062500 1 0 0 0 0 0 3 330221
-0.002205 -0.000452 0.120238 0.204537 0.451847 -0.238442 -0.062500 1 0 0 0 0 0 3 331229
-0.002205 -0.000452 0.120238 0.204536 0.451848 -0.238442 -0.062500 1 0 0 0 0 0 3 332227
-0.002205 -0.000452 0.120238 0.204539 0.451837 -0.238436 -0.062500 1 0 0 0 0 0 3 333226
-0.002205 -0.000452 0.120238 0.204549 0.451844 -0.238448 -0.062500 1 0 0 0 0 0 3 334228
-0.002205 -0.000452 0.120238 0.204538 0.451848 -0.238443 -0.062500 1 0 0 0 0 0 3 335198
-0.002205 -0.000452 0.120238 0.204540 0.451837 -0.238436 -0.062500 1 0 0 0 0 0 3 336197
-0.002205 -0.000452 0.120238 0.204537 0.451847 -0.238442 -0.062500 1 0 0 0 0 0 3 337226
-0.002205 -0.000452 0.120238 0.204536 0.451848 -0.238442 -0.062500 1 0 0 0 0 0 3 338196
-0.002205 -0.000452 0.120238 0.204548 0.451846 -0.238449 -0.062500 1 0 0 0 0 0 3 339228
-0.002205 -0.000452 0.120238 0.204541 0.451836 -0.238437 -0.062500 1 0 0 0 0 0 3 340208
-0.002205 -0.000452 0.120238 0.204537 0.451847 -0.238442 -0.062500 1 0 0 0 0 0 3 341212
-0.002205 -0.000452 0.120238 0.204536 0.451848 -0.238443 -0.062500 1 0 0 0 0 0 3 342221
-0.002205 -0.000452 0.120238 0.204539 0.451837 -0.238436 -0.062500 1 0 0 0 0 0 3 343279
-0.002205 -0.000452 0.120238 0.204548 0.451844 -0.238448 -0.062500 1 0 0 0 0 0 3 344294
-0.002205 -0.000452 0.120238 0.204537 0.451848 -0.238443 -0.062500 1 0 0 0 0 0 3 345277
-0.002205 -0.000452 0.120238 0.204540 0.451836 -0.238436 -0.062500 1 0 0 0 0 0 3 346293
-0.002205 -0.000452 0.120238 0.204536 0.451847 -0.238442 -0.062500 1 0 0 0 0 0 3 347211
-0.002205 -0.000452 0.120238 0.204536 0.451848 -0.238442 -0.062500 1 0 0 0 0 0 3 348220
-0.002205 -0.000452 0.120238 0.204548 0.451846 -0.238449 -0.062500 1 0 0 0 0 0 3 349210
-0.002205 -0.000452 0.120238 0.204549 0.451845 -0.238430 -0.062500 1 0 0 0 0 0 3 350211
-0.002205 -0.000452 0.120238 0.204538 0.451848 -0.238441 -0.062500 1 0 0 0 0 0 3 351220
-0.002205 -0.000452 0.120238 0.204537 0.451849 -0.238442 -0.062500 1 0 0 0 0 0 3 352211
-0.002205 -0.000452 0.120238 0.204552 0.451834 -0.238442 -0.062500 1 0 0 0 0 0 3 353219
-0.002205 -0.000452 0.120238 0.204538 0.451847 -0.238442 -0.062500 1 0 0 0 0 0 3 354210
-0.002205 -0.000452 0.120238 0.204537 0.451848 -0.238442 -0.062500 1 0 0 0 0 0 3 355220
-0.002205 -0.000452 0.120238 0.204536 0.451849 -0.238442 -0.062500 1 0 0 0 0 0 3 356209
-0.002205 -0.000452 0.120238 0.204540 0.451837 -0.238436 -0.062500 1 0 0 0 0 0 3 357218
-0.002205 -0.000452 0.120238 0.204549 0.451845 -0.238448 -0.062500 1 0 0 0 0 0 3 358209
-0.002205 -0.000452 0.120238 0.204538 0.451848 -0.238443 -0.062500 1 0 0 0 0 0 3 359219
-0.002205 -0.000452 0.120238 0.204540 0.451837 -0.238436 -0.062500 1 0 0 0 0 0 3 360209
-0.002205 -0.000452 0.120238 0.204537 0.451847 -0.238442 -0.062500 1 0 0 0 0 0 3 361220
-0.002205 -0.000452 0.120238 0.204536 0.451849 -0.238442 -0.062500 1 0 0 0 0 0 3 362222
-0.002205 -0.000452 0.120238 0.204548 0.451846 -0.238449 -0.062500 1 0 0 0 0 0 3 363236
-0.002205 -0.000452 0.120238 0.204541 0.451837 -0.238437 -0.062500 1 0 0 0 0 0 3 364218
-0.002205 -0.000452 0.120238 0.204537 0.451847 -0.238442 -0.062500 1 0 0 0 0 0 3 365219
-0.002205 -0.000452 0.120238 0.204536 0.451849 -0.238442 -0.062500 1 0 0 0 0 0 3 366225
-0.002205 -0.000452 0.120238 0.204540 0.451837 -0.238436 -0.062500 1 0 0 0 0 0 3 367226
-0.002205 -0.000452 0.120238 0.204549 0.451844 -0.238448 -0.062500 1 0 0 0 0 0 3 368232
-0.002205 -0.000452 0.120238 0.204538 0.451848 -0.238443 -0.062500 1 0 0 0 0 0 3 369228
-0.002205 -0.000452 0.120238 0.204540 0.451837 -0.238436 -0.062500 1 0 0 0 0 0 3 370228
-0.002205 -0.000452 0.120238 0.204537 0.451847 -0.238442 -0.062500 1 0 0 0 0 0 3 371228
-0.002205 -0.000452 0.120238 0.204536 0.451848 -0.238442 -0.062500 1 0 0 0 0 0 3 372225
-0.002205 -0.000452 0.120238 0.204548 0.451846 -0.238449 -0.062500 1 0 0 0 0 0 3 373224
-0.002205 -0.000452 0.120238 0.204541 0.451837 -0.238437 -0.062500 1 0 0 0 0 0 3 374197
-0.002205 -0.000452 0.120238 0.204537 0.451847 -0.238442 -0.062500 1 0 0 0 0 0 3 375226
-0.002205 -0.000452 0.120238 0.204536 0.451848 -0.238443 -0.062500 1 0 0 0 0 0 3 376234
-0.002205 -0.000452 0.120238 0.204539 0.451837 -0.238436 -0.062500 1 0 0 0 0 0 3 377231
-0.002205 -0.000452 0.120238 0.204549 0.451844 -0.238448 -0.062500 1 0 0 0 0 0 3 378231
-0.002205 -0.000452 0.120238 0.204538 0.451848 -0.238443 -0.062500 1 0 0 0 0 0 3 379232
-0.002205 -0.000452 0.120238 0.204540 0.451837 -0.238436 -0.062500 1 0 0 0 0 0 3 380224
-0.002205 -0.000452 0.120238 0.204536 0.451847 -0.238442 -0.062500 1 0 0 0 0 0 3 381226
-0.002205 -0.000452 0.120238 0.204536 0.451848 -0.238442 -0.062500 1 0 0 0 0 0 3 382226
-0.002205 -0.000452 0.120238 0.204548 0.451846 -0.238449 -0.062500 1 0 0 0 0 0 3 383214
-0.002205 -0.000452 0.120238 0.204541 0.451836 -0.238437 -0.062500 1 0 0 0 0 0 3 384224
-0.002205 -0.000452 0.120238 0.204537 0.451847 -0.238442 -0.062500 1 0 0 0 0 0 3 385226
-0.002205 -0.000452 0.120238 0.204536 0.451848 -0.238443 -0.062500 1 0 0 0 0 0 3 386225
-0.002205 -0.000452 0.120238 0.204539 0.451837 -0.238436 -0.062500 1 0 0 0 0 0 3 387226
-0.002205 -0.000452 0.120238 0.204548 0.451844 -0.238448 -0.062500 1 0 0 0 0 0 3 388226
-0.002205 -0.000452 0.120238 0.204537 0.451848 -0.238443 -0.062500 1 0 0 0 0 0 3 389226
-0.002205 -0.000452 0.120238 0.204548 0.451845 -0.238429 -0.062500 1 0 0 0 0 0 3 390225
-0.002205 -0.000452 0.120238 0.204538 0.451848 -0.238441 -0.062500 1 0 0 0 0 0 3 391227
-0.002205 -0.000452 0.120238 0.204549 0.451846 -0.238448 -0.062500 1 0 0 0 0 0 3 392198
-0.002205 -0.000452 0.120238 0.204538 0.451848 -0.238443 -0.062500 1 0 0 0 0 0 3 393224
-0.002205 -0.000452 0.120238 0.204540 0.451837 -0.238436 -0.062500 1 0 0 0 0 0 3 394224
-0.002205 -0.000452 0.120238 0.204537 0.451847 -0.238442 -0.062500 1 0 0 0 0 0 3 395226
-0.002205 -0.000452 0.120238 0.204536 0.451849 -0.238442 -0.062500 1 0 0 0 0 0 3 396225
-0.002205 -0.000452 0.120238 0.204540 0.451837 -0.238435 -0.062500 1 0 0 0 0 0 3 397225
-0.002205 -0.000452 0.120238 0.204549 0.451844 -0.238448 -0.062500 1 0 0 0 0 0 3 398223
-0.002205 -0.000452 0.120238 0.204538 0.451848 -0.238443 -0.062500 1 0 0 0 0 0 3 399226
-0.002205 -0.000452 0.120238 0.204537 0.451849 -0.238443 -0.062500 1 0 0 0 0 0 3 400225
-0.002205 -0.000452 0.120238 0.204540 0.451837 -0.238436 -0.062500 1 0 0 0 0 0 3 401224
-0.002205 -0.000452 0.120238 0.204549 0.451844 -0.238448 -0.062500 1 0 0 0 0 0 3 402220
-0.002205 -0.000452 0.120238 0.204538 0.451848 -0.238443 -0.062500 1 0 0 0 0 0 3 403295
-0.002205 -0.000452 0.120238 0.204540 0.451837 -0.238436 -0.062500 1 0 0 0 0 0 3 404299
-0.002205 -0.000452 0.120238 0.204537 0.451847 -0.238442 -0.062500 1 0 0 0 0 0 3 405298
-0.002205 -0.000452 0.120238 0.204536 0.451848 -0.238442 -0.062500 1 0 0 0 0 0 3 406301
-0.002205 -0.000452 0.120238 0.204539 0.451837 -0.238436 -0.062500 1 0 0 0 0 0 3 407296
-0.002205 -0.000452 0.120238 0.204549 0.451844 -0.238448 -0.062500 1 0 0 0 0 0 3 408270
-0.002205 -0.000452 0.120238 0.204538 0.451848 -0.238443 -0.062500 1 0 0 0 0 0 3 409299
-0.002205 -0.000452 0.120238 0.204536 0.451849 -0.238443 -0.062500 1 0 0 0 0 0 3 410268
-0.002205 -0.000452 0.120238 0.204539 0.451837 -0.238436 -0.062500 1 0 0 0 0 0 3 411295
-0.002205 -0.000452 0.120238 0.204549 0.451844 -0.238448 -0.062500 1 0 0 0 0 0 3 412293
-0.002205 -0.000452 0.120238 0.204538 0.451848 -0.238443 -0.062500 1 0 0 0 0 0 3 413266
-0.002205 -0.000452 0.120238 0.204540 0.451837 -0.238436 -0.062500 1 0 0 0 0 0 3 414267
-0.002205 -0.000452 0.120238 0.204537 0.451847 -0.238442 -0.062500 1 0 0 0 0 0 3 415268
-0.002205 -0.000452 0.120238 0.204536 0.451848 -0.238442 -0.062500 1 0 0 0 0 0 3 416297
-0.002205 -0.000452 0.120238 0.204536 0.451849 -0.238442 -0.062500 1 0 0 0 0 0 3 417273
-0.002205 -0.000452 0.120238 0.204551 0.451834 -0.238442 -0.062500 1 0 0 0 0 0 3 418417
-0.002205 -0.000452 0.120238 0.204538 0.451847 -0.238443 -0.062500 1 0 0 0 0 0 3 419276
-0.002205 -0.000452 0.120238 0.204536 0.451848 -0.238443 -0.062500 1 0 0 0 0 0 3 420291
-0.002205 -0.000452 0.120238 0.204539 0.451837 -0.238436 -0.062500 1 0 0 0 0 0 3 421274
-0.002205 -0.000452 0.120238 0.204549 0.451844 -0.238448 -0.062500 1 0 0 0 0 0 3 422288
-0.002205 -0.000452 0.120238 0.204538 0.451848 -0.238443 -0.062500 1 0 0 0 0 0 3 423276
-0.002205 -0.000452 0.120238 0.204540 0.451836 -0.238436 -0.062500 1 0 0 0 0 0 3 424289
-0.002205 -0.000452 0.120238 0.204536 0.451847 -0.238442 -0.062500 1 0 0 0 0 0 3 425273
-0.002205 -0.000452 0.120238 0.204536 0.451848 -0.238442 -0.062500 1 0 0 0 0 0 3 426290
-0.002205 -0.000452 0.120238 0.204536 0.451848 -0.238443 -0.062500 1 0 0 0 0 0 3 427274
-0.002205 -0.000452 0.120238 0.204551 0.451834 -0.238442 -0.062500 1 0 0 0 0 0 3 428289
-0.002205 -0.000452 0.120238 0.204538 0.451847 -0.238443 -0.062500 1 0 0 0 0 0 3 429272
-0.002205 -0.000452 0.120238 0.204544 0.451857 -0.238436 -0.062500 1 0 0 0 0 0 3 430287
-0.002205 -0.000452 0.120238 0.204541 0.451838 -0.238435 -0.062500 1 0 0 0 0 0 3 431207
-0.002205 -0.000452 0.120238 0.204549 0.451845 -0.238448 -0.062500 1 0 0 0 0 0 3 432218
-0.002205 -0.000452 0.120238 0.204538 0.451848 -0.238443 -0.062500 1 0 0 0 0 0 3 433341
-0.002205 -0.000452 0.120238 0.204540 0.451837 -0.238436 -0.062500 1 0 0 0 0 0 3 434207
-0.002205 -0.000452 0.120238 0.204537 0.451847 -0.238441 -0.062500 1 0 0 0 0 0 3 435341
-0.002205 -0.000452 0.120238 0.204536 0.451848 -0.238442 -0.062500 1 0 0 0 0 0 3 436217
-0.002205 -0.000452 0.120238 0.204548 0.451846 -0.238449 -0.062500 1 0 0 0 0 0 3 437217
-0.002205 -0.000452 0.120238 0.204541 0.451837 -0.238436 -0.062500 1 0 0 0 0 0 3 438216
-0.002205 -0.000452 0.120238 0.204537 0.451847 -0.238442 -0.062500 1 0 0 0 0 0 3 439339
-0.002205 -0.000452 0.120238 0.204536 0.451849 -0.238442 -0.062500 1 0 0 0 0 0 3 440332
-0.002205 -0.000452 0.120238 0.204540 0.451837 -0.238436 -0.062500 1 0 0 0 0 0 3 441207
-0.002205 -0.000452 0.120238 0.204549 0.451844 -0.238448 -0.062500 1 0 0 0 0 0 3 442338
-0.002205 -0.000452 0.120238 0.204538 0.451848 -0.238443 -0.062500 1 0 0 0 0 0 3 443342
-0.002205 -0.000452 0.120238 0.204537 0.451849 -0.238443 -0.062500 1 0 0 0 0 0 3 444329
-0.002205 -0.000452 0.120238 0.204540 0.451837 -0.238436 -0.062500 1 0 0 0 0 0 3 445343
-0.002205 -0.000452 0.120238 0.204536 0.451847 -0.238442 -0.062500 1 0 0 0 0 0 3 446345
-0.002205 -0.000452 0.120238 0.204548 0.451846 -0.238449 -0.062500 1 0 0 0 0 0 3 447346
-0.002205 -0.000452 0.120238 0.204541 0.451837 -0.238437 -0.062500 1 0 0 0 0 0 3 448339
-0.002205 -0.000452 0.120238 0.204537 0.451847 -0.238442 -0.062500 1 0 0 0 0 0 3 449222
-0.002205 -0.000452 0.120238 0.204536 0.451848 -0.238442 -0.062500 1 0 0 0 0 0 3 450493
-0.002205 -0.000452 0.120238 0.204539 0.451837 -0.238436 -0.062500 1 0 0 0 0 0 3 451352
-0.002205 -0.000452 0.120238 0.204549 0.451844 -0.238448 -0.062500 1 0 0 0 0 0 3 452348
-0.002205 -0.000452 0.120238 0.204538 0.451848 -0.238443 -0.062500 1 0 0 0 0 0 3 453349
-0.002205 -0.000452 0.120238 0.204536 0.451848 -0.238443 -0.062500 1 0 0 0 0 0 3 454222
-0.002205 -0.000452 0.120238 0.204539 0.451837 -0.238436 -0.062500 1 0 0 0 0 0 3 455236
-0.002205 -0.000452 0.120238 0.204536 0.451847 -0.238442 -0.062500 1 0 0 0 0 0 3 456359
-0.002205 -0.000452 0.120238 0.204548 0.451845 -0.238449 -0.062500 1 0 0 0 0 0 3 457359
-0.002205 -0.000452 0.120238 0.204541 0.451836 -0.238437 -0.062500 1 0 0 0 0 0 3 458357
-0.002205 -0.000452 0.120238 0.204537 0.451847 -0.238442 -0.062500 1 0 0 0 0 0 3 459359
-0.002205 -0.000452 0.120238 0.204536 0.451848 -0.238442 -0.062500 1 0 0 0 0 0 3 460362
-0.002205 -0.000452 0.120238 0.204539 0.451837 -0.238436 -0.062500 1 0 0 0 0 0 3 461235
-0.002205 -0.000452 0.120238 0.204548 0.451844 -0.238448 -0.062500 1 0 0 0 0 0 3 462341
-0.002205 -0.000452 0.120238 0.204538 0.451848 -0.238443 -0.062500 1 0 0 0 0 0 3 463360
-0.002205 -0.000452 0.120238 0.204536 0.451848 -0.238443 -0.062500 1 0 0 0 0 0 3 464357
-0.002205 -0.000452 0.120238 0.204539 0.451837 -0.238436 -0.062500 1 0 0 0 0 0 3 465238
-0.002205 -0.000452 0.120238 0.204536 0.451847 -0.238442 -0.062500 1 0 0 0 0 0 3 466361
-0.002205 -0.000452 0.120238 0.204548 0.451845 -0.238449 -0.062500 1 0 0 0 0 0 3 467421
-0.002205 -0.000452 0.120238 0.204549 0.451845 -0.238430 -0.062500 1 0 0 0 0 0 3 468317
-0.002205 -0.000452 0.120238 0.204538 0.451848 -0.238441 -0.062500 1 0 0 0 0 0 3 469423
-0.002205 -0.000452 0.120238 0.204537 0.451849 -0.238442 -0.062500 1 0 0 0 0 0 3 471064
-0.002205 -0.000452 0.120238 0.204549 0.451846 -0.238449 -0.062500 1 0 0 0 0 0 3 472434
-0.002205 -0.000452 0.120238 0.204541 0.451837 -0.238436 -0.062500 1 0 0 0 0 0 3 473421
-0.002205 -0.000452 0.120238 0.204537 0.451847 -0.238442 -0.062500 1 0 0 0 0 0 3 474425
-0.002205 -0.000452 0.120238 0.204537 0.451849 -0.238442 -0.062500 1 0 0 0 0 0 3 475421
-0.002205 -0.000452 0.120238 0.204540 0.451837 -0.238436 -0.062500 1 0 0 0 0 0 3 476300
-0.002205 -0.000452 0.120238 0.204549 0.451844 -0.238448 -0.062500 1 0 0 0 0 0 3 477270
-0.002205 -0.000452 0.120238 0.204538 0.451848 -0.238443 -0.062500 1 0 0 0 0 0 3 478392
-0.002205 -0.000452 0.120238 0.204540 0.451837 -0.238436 -0.062500 1 0 0 0 0 0 3 479439
-0.002205 -0.000452 0.120238 0.204537 0.451847 -0.238442 -0.062500 1 0 0 0 0 0 3 480293
-0.002205 -0.000452 0.120238 0.204536 0.451848 -0.238442 -0.062500 1 0 0 0 0 0 3 481266
-0.002205 -0.000452 0.120238 0.204548 0.451846 -0.238449 -0.062500 1 0 0 0 0 0 3 482390
-0.002205 -0.000452 0.120238 0.204541 0.451837 -0.238437 -0.062500 1 0 0 0 0 0 3 483399
-0.002205 -0.000452 0.120238 0.204537 0.451847 -0.238442 -0.062500 1 0 0 0 0 0 3 484418
-0.002205 -0.000452 0.120238 0.204536 0.451848 -0.238442 -0.062500 1 0 0 0 0 0 3 485295
-0.002205 -0.000452 0.120238 0.204540 0.451837 -0.238436 -0.062500 1 0 0 0 0 0 3 486427
-0.002205 -0.000452 0.120238 0.204549 0.451844 -0.238448 -0.062500 1 0 0 0 0 0 3 487421
-0.002205 -0.000452 0.120238 0.204538 0.451848 -0.238443 -0.062500 1 0 0 0 0 0 3 488423
-0.002205 -0.000452 0.120238 0.204540 0.451837 -0.238436 -0.062500 1 0 0 0 0 0 3 489293
-0.002205 -0.000452 0.120238 0.204537 0.451847 -0.238442 -0.062500 1 0 0 0 0 0 3 490424
-0.002205 -0.000452 0.120238 0.204536 0.451848 -0.238442 -0.062500 1 0 0 0 0 0 3 491291
-0.002205 -0.000452 0.120238 0.204548 0.451846 -0.238449 -0.062500 1 0 0 0 0 0 3 492422
-0.002205 -0.000452 0.120238 0.204541 0.451836 -0.238437 -0.062500 1 0 0 0 0 0 3 493413
-0.002205 -0.000452 0.120238 0.204537 0.451847 -0.238442 -0.062500 1 0 0 0 0 0 3 494393
-0.002205 -0.000452 0.120238 0.204536 0.451848 -0.238442 -0.062500 1 0 0 0 0 0 3 495267
-0.002205 -0.000452 0.120238 0.204539 0.451837 -0.238436 -0.062500 1 0 0 0 0 0 3 496391
-0.002205 -0.000452 0.120238 0.204549 0.451844 -0.238448 -0.062500 1 0 0 0 0 0 3 497414
-0.002205 -0.000452 0.120238 0.204538 0.451848 -0.238443 -0.062500 1 0 0 0 0 0 3 498390
-0.002205 -0.000452 0.120238 0.204536 0.451848 -0.238443 -0.062500 1 0 0 0 0 0 3 499384
-0.002205 -0.000452 0.120238 0.204539 0.451837 -0.238436 -0.062500 1 0 0 0 0 0 3 500414
-0.002205 -0.000452 0.120238 0.204536 0.451847 -0.238442 -0.062500 1 0 0 0 0 0 3 501418
-0.002205 -0.000452 0.120238 0.204548 0.451845 -0.238449 -0.062500 1 0 0 0 0 0 3 502415
-0.002205 -0.000452 0.120238 0.204541 0.451836 -0.238437 -0.062500 1 0 0 0 0 0 3 503398
-0.002205 -0.000452 0.120238 0.204537 0.451847 -0.238442 -0.062500 1 0 0 0 0 0 3 504412
-0.002205 -0.000452 0.120238 0.204536 0.451848 -0.238443 -0.062500 1 0 0 0 0 0 3 505396
-0.002205 -0.000452 0.120238 0.204539 0.451836 -0.238436 -0.062500 1 0 0 0 0 0 3 506396
-0.002205 -0.000452 0.120238 0.204548 0.451844 -0.238448 -0.062500 1 0 0 0 0 0 3 507413
-0.002205 -0.000452 0.120238 0.204537 0.451848 -0.238443 -0.062500 1 0 0 0 0 0 3 508398
-0.002205 -0.000452 0.120238 0.204545 0.451857 -0.238436 -0.062500 1 0 0 0 0 0 3 509411
-0.002205 -0.000452 0.120238 0.204541 0.451838 -0.238435 -0.062500 1 0 0 0 0 0 3 510395
-0.002205 -0.000452 0.120238 0.204549 0.451845 -0.238448 -0.062500 1 0 0 0 0 0 3 511411
-0.002205 -0.000452 0.120238 0.204538 0.451848 -0.238443 -0.062500 1 0 0 0 0 0 3 512396
-0.002205 -0.000452 0.120238 0.204540 0.451837 -0.238436 -0.062500 1 0 0 0 0 0 3 513395
-0.002205 -0.000452 0.120238 0.204537 0.451847 -0.238442 -0.062500 1 0 0 0 0 0 3 514411
-0.002205 -0.000452 0.120238 0.204536 0.451849 -0.238442 -0.062500 1 0 0 0 0 0 3 515331
-0.002205 -0.000452 0.120238 0.204536 0.451849 -0.238442 -0.062500 1 0 0 0 0 0 3 516339
-0.002205 -0.000452 0.120238 0.204552 0.451834 -0.238442 -0.062500 1 0 0 0 0 0 3 520486
-0.002205 -0.000452 0.120238 0.204538 0.451847 -0.238442 -0.062500 1 0 0 0 0 0 3 534090
-0.002205 -0.000452 0.120238 0.204537 0.451849 -0.238442 -0.062500 1 0 0 0 0 0 3 535337
-0.002205 -0.000452 0.120238 0.204540 0.451837 -0.238436 -0.062500 1 0 0 0 0 0 3 536339
-0.002205 -0.000452 0.120238 0.204549 0.451844 -0.238448 -0.062500 1 0 0 0 0 0 3 537330
-0.002205 -0.000452 0.120238 0.204538 0.451848 -0.238443 -0.062500 1 0 0 0 0 0 3 538338
-0.002205 -0.000452 0.120238 0.204540 0.451837 -0.238436 -0.062500 1 0 0 0 0 0 3 539331
-0.002205 -0.000452 0.120238 0.204537 0.451847 -0.238442 -0.062500 1 0 0 0 0 0 3 540330
-0.002205 -0.000452 0.120238 0.204536 0.451848 -0.238442 -0.062500 1 0 0 0 0 0 3 541338
-0.002205 -0.000452 0.120238 0.204536 0.451849 -0.238442 -0.062500 1 0 0 0 0 0 3 542330
-0.002205 -0.000452 0.120238 0.204552 0.451834 -0.238442 -0.062500 1 0 0 0 0 0 3 543338
-0.002205 -0.000452 0.120238 0.204538 0.451847 -0.238442 -0.062500 1 0 0 0 0 0 3 544331
-0.002205 -0.000452 0.120238 0.204536 0.451848 -0.238443 -0.062500 1 0 0 0 0 0 3 545340
-0.002205 -0.000452 0.120238 0.204540 0.451837 -0.238436 -0.062500 1 0 0 0 0 0 3 546345
-0.002205 -0.000452 0.120238 0.204549 0.451844 -0.238448 -0.062500 1 0 0 0 0 0 3 547346
-0.002205 -0.000452 0.120238 0.204538 0.451848 -0.238443 -0.062500 1 0 0 0 0 0 3 548328
-0.002205 -0.000452 0.120238 0.204540 0.451837 -0.238436 -0.062500 1 0 0 0 0 0 3 549225
-0.002205 -0.000452 0.120238 0.204537 0.451847 -0.238442 -0.062500 1 0 0 0 0 0 3 550336
-0.002205 -0.000452 0.120238 0.204536 0.451848 -0.238442 -0.062500 1 0 0 0 0 0 3 551344
-0.002205 -0.000452 0.120238 0.204536 0.451849 -0.238442 -0.062500 1 0 0 0 0 0 3 552337
-0.002205 -0.000452 0.120238 0.204551 0.451834 -0.238442 -0.062500 1 0 0 0 0 0 3 553336
-0.002205 -0.000452 0.120238 0.204538 0.451847 -0.238443 -0.062500 1 0 0 0 0 0 3 554335
-0.002205 -0.000452 0.120238 0.204536 0.451848 -0.238443 -0.062500 1 0 0 0 0 0 3 555209
-0.002205 -0.000452 0.120238 0.204539 0.451837 -0.238436 -0.062500 1 0 0 0 0 0 3 556331
-0.002205 -0.000452 0.120238 0.204549 0.451844 -0.238448 -0.062500 1 0 0 0 0 0 3 557336
-0.002205 -0.000452 0.120238 0.204538 0.451848 -0.238443 -0.062500 1 0 0 0 0 0 3 558332
-0.002205 -0.000452 0.120238 0.204540 0.451836 -0.238436 -0.062500 1 0 0 0 0 0 3 559211
-0.002205 -0.000452 0.120238 0.204536 0.451847 -0.238442 -0.062500 1 0 0 0 0 0 3 560317
-0.002205 -0.000452 0.120238 0.204536 0.451848 -0.238442 -0.062500 1 0 0 0 0 0 3 561317
-0.002205 -0.000452 0.120238 0.204536 0.451848 -0.238443 -0.062500 1 0 0 0 0 0 3 562333
-0.002205 -0.000452 0.120238 0.204551 0.451834 -0.238442 -0.062500 1 0 0 0 0 0 3 563335
-0.002205 -0.000452 0.120238 0.204538 0.451846 -0.238443 -0.062500 1 0 0 0 0 0 3 564332
-0.002205 -0.000452 0.120238 0.204544 0.451857 -0.238436 -0.062500 1 0 0 0 0 0 3 565333
-0.002205 -0.000452 0.120238 0.204537 0.451850 -0.238442 -0.062500 1 0 0 0 0 0 3 566332
-0.002205 -0.000452 0.120238 0.204552 0.451835 -0.238442 -0.062500 1 0 0 0 0 0 3 567336
-0.002205 -0.000452 0.120238 0.204538 0.451847 -0.238442 -0.062500 1 0 0 0 0 0 3 568317
-0.002205 -0.000452 0.120238 0.204537 0.451849 -0.238442 -0.062500 1 0 0 0 0 0 3 569335
-0.002205 -0.000452 0.120238 0.204540 0.451837 -0.238436 -0.062500 1 0 0 0 0 0 3 570334
-0.002205 -0.000452 0.120238 0.204537 0.451847 -0.238441 -0.062500 1 0 0 0 0 0 3 571317
-0.002205 -0.000452 0.120238 0.204548 0.451846 -0.238449 -0.062500 1 0 0 0 0 0 3 572334
-0.002205 -0.000452 0.120238 0.204541 0.451837 -0.238436 -0.062500 1 0 0 0 0 0 3 573332
-0.002205 -0.000452 0.120238 0.204537 0.451847 -0.238442 -0.062500 1 0 0 0 0 0 3 574316
-0.002205 -0.000452 0.120238 0.204536 0.451848 -0.238442 -0.062500 1 0 0 0 0 0 3 575336
-0.002205 -0.000452 0.120238 0.204536 0.451849 -0.238442 -0.062500 1 0 0 0 0 0 3 576334
-0.002205 -0.000452 0.120238 0.204552 0.451834 -0.238442 -0.062500 1 0 0 0 0 0 3 577317
-0.002205 -0.000452 0.120238 0.204538 0.451847 -0.238442 -0.062500 1 0 0 0 0 0 3 578331
-0.002205 -0.000452 0.120238 0.204537 0.451848 -0.238443 -0.062500 1 0 0 0 0 0 3 579325
-0.002205 -0.000452 0.120238 0.204540 0.451837 -0.238436 -0.062500 1 0 0 0 0 0 3 580327
-0.002205 -0.000452 0.120238 0.204536 0.451847 -0.238442 -0.062500 1 0 0 0 0 0 3 581335
-0.002205 -0.000452 0.120238 0.204548 0.451846 -0.238449 -0.062500 1 0 0 0 0 0 3 582317
-0.002205 -0.000452 0.120238 0.204541 0.451836 -0.238436 -0.062500 1 0 0 0 0 0 3 583312
-0.002205 -0.000452 0.120238 0.204537 0.451847 -0.238442 -0.062500 1 0 0 0 0 0 3 584338
-0.002205 -0.000452 0.120238 0.204536 0.451848 -0.238442 -0.062500 1 0 0 0 0 0 3 585338
-0.002205 -0.000452 0.120238 0.204536 0.451849 -0.238442 -0.062500 1 0 0 0 0 0 3 586316
-0.002205 -0.000452 0.120238 0.204552 0.451834 -0.238442 -0.062500 1 0 0 0 0 0 3 587335
-0.002205 -0.000452 0.120238 0.204538 0.451847 -0.238443 -0.062500 1 0 0 0 0 0 3 588332
-0.002205 -0.000452 0.120238 0.204536 0.451848 -0.238443 -0.062500 1 0 0 0 0 0 3 589315
-0.002205 -0.000452 0.120238 0.204539 0.451837 -0.238436 -0.062500 1 0 0 0 0 0 3 590331
-0.002205 -0.000452 0.120238 0.204536 0.451847 -0.238442 -0.062500 1 0 0 0 0 0 3 591324
-0.002205 -0.000452 0.120238 0.204548 0.451845 -0.238449 -0.062500 1 0 0 0 0 0 3 592329
-0.002205 -0.000452 0.120238 0.204541 0.451836 -0.238437 -0.062500 1 0 0 0 0 0 3 593338
-0.002205 -0.000452 0.120238 0.204537 0.451847 -0.238442 -0.062500 1 0 0 0 0 0 3 594325
-0.002205 -0.000452 0.120238 0.204536 0.451848 -0.238442 -0.062500 1 0 0 0 0 0 3 595417
-0.002205 -0.000452 0.120238 0.204536 0.451848 -0.238443 -0.062500 1 0 0 0 0 0 3 596414
-0.002205 -0.000452 0.120238 0.204551 0.451834 -0.238442 -0.062500 1 0 0 0 0 0 3 597409
-0.002205 -0.000452 0.120238 0.204538 0.451847 -0.238443 -0.062500 1 0 0 0 0 0 3 598394
-0.002205 -0.000452 0.120238 0.204536 0.451848 -0.238443 -0.062500 1 0 0 0 0 0 3 599213
-0.002205 -0.000452 0.120238 0.204539 0.451837 -0.238436 -0.062500 1 0 0 0 0 0 3 600469
-0.002205 -0.000452 0.120238 0.204536 0.451847 -0.238442 -0.062500 1 0 0 0 0 0 3 601328
-0.002205 -0.000452 0.120238 0.204548 0.451845 -0.238449 -0.062500 1 0 0 0 0 0 3 602337
-0.002205 -0.000452 0.120238 0.204549 0.451845 -0.238430 -0.062500 1 0 0 0 0 0 3 603327
-0.002205 -0.000452 0.120238 0.204538 0.451848 -0.238441 -0.062500 1 0 0 0 0 0 3 604336
-0.002205 -0.000452 0.120238 0.204537 0.451849 -0.238442 -0.062500 1 0 0 0 0 0 3 605327
-0.002205 -0.000452 0.120238 0.204549 0.451846 -0.238449 -0.062500 1 0 0 0 0 0 3 606336
-0.002205 -0.000452 0.120238 0.204541 0.451837 -0.238436 -0.062500 1 0 0 0 0 0 3 607327
-0.002205 -0.000452 0.120238 0.204537 0.451847 -0.238442 -0.062500 1 0 0 0 0 0 3 608335
-0.002205 -0.000452 0.120238 0.204537 0.451849 -0.238442 -0.062500 1 0 0 0 0 0 3 609327
-0.002205 -0.000452 0.120238 0.204536 0.451849 -0.238442 -0.062500 1 0 0 0 0 0 3 610327
-0.002205 -0.000452 0.120238 0.204552 0.451834 -0.238442 -0.062500 1 0 0 0 0 0 3 611337
-0.002205 -0.000452 0.120238 0.204538 0.451847 -0.238442 -0.062500 1 0 0 0 0 0 3 612327
-0.002205 -0.000452 0.120238 0.204537 0.451849 -0.238443 -0.062500 1 0 0 0 0 0 3 613340
-0.002205 -0.000452 0.120238 0.204540 0.451837 -0.238436 -0.062500 1 0 0 0 0 0 3 614349
-0.002205 -0.000452 0.120238 0.204537 0.451847 -0.238442 -0.062500 1 0 0 0 0 0 3 615343
-0.002205 -0.000452 0.120238 0.204548 0.451846 -0.238449 -0.062500 1 0 0 0 0 0 3 616323
-0.002205 -0.000452 0.120238 0.204541 0.451837 -0.238436 -0.062500 1 0 0 0 0 0 3 617319
-0.002205 -0.000452 0.120238 0.204537 0.451847 -0.238442 -0.062500 1 0 0 0 0 0 3 618322
-0.002205 -0.000452 0.120238 0.204536 0.451848 -0.238442 -0.062500 1 0 0 0 0 0 3 619340
-0.002205 -0.000452 0.120238 0.204536 0.451849 -0.238442 -0.062500 1 0 0 0 0 0 3 620346
-0.002205 -0.000452 0.120238 0.204552 0.451834 -0.238442 -0.062500 1 0 0 0 0 0 3 621343
-0.002205 -0.000452 0.120238 0.204538 0.451847 -0.238443 -0.062500 1 0 0 0 0 0 3 622344
-0.002205 -0.000452 0.120238 0.204537 0.451848 -0.238443 -0.062500 1 0 0 0 0 0 3 623343
-0.002205 -0.000452 0.120238 0.204540 0.451837 -0.238436 -0.062500 1 0 0 0 0 0 3 624346
-0.002205 -0.000452 0.120238 0.204536 0.451847 -0.238442 -0.062500 1 0 0 0 0 0 3 625345
-0.002205 -0.000452 0.120238 0.204548 0.451845 -0.238449 -0.062500 1 0 0 0 0 0 3 626347
-0.002205 -0.000452 0.120238 0.204541 0.451836 -0.238437 -0.062500 1 0 0 0 0 0 3 627348
-0.002205 -0.000452 0.120238 0.204537 0.451847 -0.238442 -0.062500 1 0 0 0 0 0 3 628342
-0.002205 -0.000452 0.120238 0.204536 0.451848 -0.238442 -0.062500 1 0 0 0 0 0 3 629343
-0.002205 -0.000452 0.120238 0.204536 0.451849 -0.238443 -0.062500 1 0 0 0 0 0 3 630341
-0.002205 -0.000452 0.120238 0.204552 0.451834 -0.238442 -0.062500 1 0 0 0 0 0 3 631343
-0.002205 -0.000452 0.120238 0.204538 0.451847 -0.238443 -0.062500 1 0 0 0 0 0 3 632342
-0.002205 -0.000452 0.120238 0.204536 0.451848 -0.238443 -0.062500 1 0 0 0 0 0 3 633342
-0.002205 -0.000452 0.120238 0.204539 0.451837 -0.238436 -0.062500 1 0 0 0 0 0 3 634344
-0.002205 -0.000452 0.120238 0.204536 0.451847 -0.238442 -0.062500 1 0 0 0 0 0 3 635345
-0.002205 -0.000452 0.120238 0.204548 0.451845 -0.238449 -0.062500 1 0 0 0 0 0 3 636340
-0.002205 -0.000452 0.120238 0.204541 0.451836 -0.238437 -0.062500 1 0 0 0 0 0 3 637342
-0.002205 -0.000452 0.120238 0.204537 0.451847 -0.238442 -0.062500 1 0 0 0 0 0 3 638341
-0.002205 -0.000452 0.120238 0.204536 0.451848 -0.238443 -0.062500 1 0 0 0 0 0 3 639343
-0.002205 -0.000452 0.120238 0.204536 0.451848 -0.238443 -0.062500 1 0 0 0 0 0 3 640344
-0.002205 -0.000452 0.120238 0.204551 0.451834 -0.238442 -0.062500 1 0 0 0 0 0 3 641312
-0.002205 -0.000452 0.120238 0.204538 0.451846 -0.238443 -0.062500 1 0 0 0 0 0 3 642342
-0.002205 -0.000452 0.120238 0.204545 0.451857 -0.238436 -0.062500 1 0 0 0 0 0 3 643330
-0.002205 -0.000452 0.120238 0.204541 0.451838 -0.238435 -0.062500 1 0 0 0 0 0 3 644340
-0.002205 -0.000452 0.120238 0.204549 0.451845 -0.238448 -0.062500 1 0 0 0 0 0 3 645343
-0.002205 -0.000452 0.120238 0.204538 0.451848 -0.238443 -0.062500 1 0 0 0 0 0 3 646340
-0.002205 -0.000452 0.120238 0.204537 0.451849 -0.238443 -0.062500 1 0 0 0 0 0 3 647343
-0.002205 -0.000452 0.120238 0.204540 0.451837 -0.238436 -0.062500 1 0 0 0 0 0 3 648343
-0.002205 -0.000452 0.120238 0.204537 0.451847 -0.238442 -0.062500 1 0 0 0 0 0 3 649342
-0.002205 -0.000452 0.120238 0.204536 0.451849 -0.238442 -0.062500 1 0 0 0 0 0 3 650340
-0.002205 -0.000452 0.120238 0.204552 0.451834 -0.238442 -0.062500 1 0 0 0 0 0 3 651336
-0.002205 -0.000452 0.120238 0.204538 0.451847 -0.238442 -0.062500 1 0 0 0 0 0 3 652341
-0.002205 -0.000452 0.120238 0.204537 0.451848 -0.238442 -0.062500 1 0 0 0 0 0 3 653331
-0.002205 -0.000452 0.120238 0.204540 0.451837 -0.238436 -0.062500 1 0 0 0 0 0 3 654328
-0.002205 -0.000452 0.120238 0.204549 0.451844 -0.238448 -0.062500 1 0 0 0 0 0 3 655338
-0.002205 -0.000452 0.120238 0.204538 0.451848 -0.238443 -0.062500 1 0 0 0 0 0 3 656315
-0.002205 -0.000452 0.120238 0.204537 0.451849 -0.238443 -0.062500 1 0 0 0 0 0 3 657340
-0.002205 -0.000452 0.120238 0.204540 0.451837 -0.238436 -0.062500 1 0 0 0 0 0 3 658342
-0.002205 -0.000452 0.120238 0.204537 0.451847 -0.238442 -0.062500 1 0 0 0 0 0 3 659343
-0.002205 -0.000452 0.120238 0.204536 0.451848 -0.238442 -0.062500 1 0 0 0 0 0 3 660341
-0.002205 -0.000452 0.120238 0.204552 0.451834 -0.238442 -0.062500 1 0 0 0 0 0 3 661341
-0.002205 -0.000452 0.120238 0.204538 0.451847 -0.238442 -0.062500 1 0 0 0 0 0 3 662342
-0.002205 -0.000452 0.120238 0.204536 0.451848 -0.238442 -0.062500 1 0 0 0 0 0 3 663342
-0.002205 -0.000452 0.120238 0.204536 0.451849 -0.238443 -0.062500 1 0 0 0 0 0 3 664342
-0.002205 -0.000452 0.120238 0.204539 0.451837 -0.238436 -0.062500 1 0 0 0 0 0 3 665328
-0.002205 -0.000452 0.120238 0.204548 0.451844 -0.238448 -0.062500 1 0 0 0 0 0 3 666327
-0.002205 -0.000452 0.120238 0.204538 0.451848 -0.238443 -0.062500 1 0 0 0 0 0 3 667336
-0.002205 -0.000452 0.120238 0.204540 0.451837 -0.238436 -0.062500 1 0 0 0 0 0 3 668334
-0.002205 -0.000452 0.120238 0.204536 0.451847 -0.238442 -0.062500 1 0 0 0 0 0 3 669334
-0.002205 -0.000452 0.120238 0.204536 0.451848 -0.238442 -0.062500 1 0 0 0 0 0 3 670334
-0.002205 -0.000452 0.120238 0.204551 0.451834 -0.238442 -0.062500 1 0 0 0 0 0 3 683951
-0.002205 -0.000452 0.120238 0.204538 0.451847 -0.238442 -0.062500 1 0 0 0 0 0 3 684500
-0.002205 -0.000452 0.120238 0.204536 0.451848 -0.238443 -0.062500 1 0 0 0 0 0 3 685316
-0.002205 -0.000452 0.120238 0.204536 0.451848 -0.238443 -0.062500 1 0 0 0 0 0 3 686317
-0.002205 -0.000452 0.120238 0.204539 0.451837 -0.238436 -0.062500 1 0 0 0 0 0 3 687338
-0.002205 -0.000452 0.120238 0.204548 0.451844 -0.238448 -0.062500 1 0 0 0 0 0 3 688328
-0.002205 -0.000452 0.120238 0.204537 0.451848 -0.238443 -0.062500 1 0 0 0 0 0 3 689334
-0.002205 -0.000452 0.120238 0.204540 0.451836 -0.238436 -0.062500 1 0 0 0 0 0 3 690336
-0.002205 -0.000452 0.120238 0.204536 0.451847 -0.238442 -0.062500 1 0 0 0 0 0 3 691341
-0.002205 -0.000452 0.120238 0.204536 0.451848 -0.238442 -0.062500 1 0 0 0 0 0 3 692327
-0.002205 -0.000452 0.120238 0.204551 0.451834 -0.238442 -0.062500 1 0 0 0 0 0 3 693335
-0.002205 -0.000452 0.120238 0.204538 0.451846 -0.238443 -0.062500 1 0 0 0 0 0 3 694319
-0.002205 -0.000452 0.120238 0.204544 0.451857 -0.238436 -0.062500 1 0 0 0 0 0 3 695333
-0.002205 -0.000452 0.120238 0.204537 0.451850 -0.238442 -0.062500 1 0 0 0 0 0 3 696333
-0.002205 -0.000452 0.120238 0.204552 0.451834 -0.238442 -0.062500 1 0 0 0 0 0 3 697326
-0.002205 -0.000452 0.120238 0.204538 0.451847 -0.238442 -0.062500 1 0 0 0 0 0 3 698326
-0.002205 -0.000452 0.120238 0.204537 0.451849 -0.238442 -0.062500 1 0 0 0 0 0 3 699313
-0.002205 -0.000452 0.120238 0.204540 0.451837 -0.238436 -0.062500 1 0 0 0 0 0 3 700318
-0.002205 -0.000452 0.120238 0.204537 0.451847 -0.238441 -0.062500 1 0 0 0 0 0 3 701335
-0.002205 -0.000452 0.120238 0.204548 0.451846 -0.238449 -0.062500 1 0 0 0 0 0 3 702317
-0.002205 -0.000452 0.120238 0.204538 0.451848 -0.238443 -0.062500 1 0 0 0 0 0 3 703333
-0.002205 -0.000452 0.120238 0.204540 0.451837 -0.238436 -0.062500 1 0 0 0 0 0 3 704324
-0.002205 -0.000452 0.120238 0.204537 0.451847 -0.238442 -0.062500 1 0 0 0 0 0 3 705331
-0.002205 -0.000452 0.120238 0.204536 0.451849 -0.238442 -0.062500 1 0 0 0 0 0 3 706323
-0.002205 -0.000452 0.120238 0.204552 0.451834 -0.238442 -0.062500 1 0 0 0 0 0 3 707326
-0.002205 -0.000452 0.120238 0.204538 0.451847 -0.238442 -0.062500 1 0 0 0 0 0 3 708332
-0.002205 -0.000452 0.120238 0.204537 0.451848 -0.238442 -0.062500 1 0 0 0 0 0 3 709323
-0.002205 -0.000452 0.120238 0.204540 0.451837 -0.238436 -0.062500 1 0 0 0 0 0 3 710333
-0.002205 -0.000452 0.120238 0.204536 0.451847 -0.238441 -0.062500 1 0 0 0 0 0 3 711324
-0.002205 -0.000452 0.120238 0.204548 0.451845 -0.238449 -0.062500 1 0 0 0 0 0 3 712331
-0.002205 -0.000452 0.120238 0.204538 0.451848 -0.238443 -0.062500 1 0 0 0 0 0 3 713327
-0.002205 -0.000452 0.120238 0.204540 0.451837 -0.238436 -0.062500 1 0 0 0 0 0 3 714346
-0.002205 -0.000452 0.120238 0.204537 0.451847 -0.238442 -0.062500 1 0 0 0 0 0 3 715317
-0.002205 -0.000452 0.120238 0.204536 0.451848 -0.238442 -0.062500 1 0 0 0 0 0 3 716341
-0.002205 -0.000452 0.120238 0.204552 0.451834 -0.238442 -0.062500 1 0 0 0 0 0 3 717319
-0.002205 -0.000452 0.120238 0.204538 0.451847 -0.238442 -0.062500 1 0 0 0 0 0 3 718334
-0.002205 -0.000452 0.120238 0.204536 0.451848 -0.238443 -0.062500 1 0 0 0 0 0 3 719311
-0.002205 -0.000452 0.120238 0.204540 0.451837 -0.238436 -0.062500 1 0 0 0 0 0 3 720339
-0.002205 -0.000452 0.120238 0.204536 0.451847 -0.238442 -0.062500 1 0 0 0 0 0 3 721342
-0.002205 -0.000452 0.120238 0.204548 0.451845 -0.238449 -0.062500 1 0 0 0 0 0 3 722340
-0.002205 -0.000452 0.120238 0.204537 0.451848 -0.238443 -0.062500 1 0 0 0 0 0 3 723342
-0.002205 -0.000452 0.120238 0.204540 0.451837 -0.238436 -0.062500 1 0 0 0 0 0 3 724339
-0.002205 -0.000452 0.120238 0.204536 0.451847 -0.238442 -0.062500 1 0 0 0 0 0 3 725340
-0.002205 -0.000452 0.120238 0.204536 0.451848 -0.238442 -0.062500 1 0 0 0 0 0 3 726338
-0.002205 -0.000452 0.120238 0.204551 0.451834 -0.238442 -0.062500 1 0 0 0 0 0 3 727340
-0.002205 -0.000452 0.120238 0.204538 0.451846 -0.238443 -0.062500 1 0 0 0 0 0 3 728339
-0.002205 -0.000452 0.120238 0.204536 0.451848 -0.238443 -0.062500 1 0 0 0 0 0 3 729328
-0.002205 -0.000452 0.120238 0.204536 0.451848 -0.238443 -0.062500 1 0 0 0 0 0 3 730340
-0.002205 -0.000452 0.120238 0.204547 0.451846 -0.238429 -0.062500 1 0 0 0 0 0 3 731340
-0.002205 -0.000452 0.120238 0.204550 0.451846 -0.238447 -0.062500 1 0 0 0 0 0 3 732338
-0.002205 -0.000452 0.120238 0.204538 0.451848 -0.238443 -0.062500 1 0 0 0 0 0 3 733338
-0.002205 -0.000452 0.120238 0.204540 0.451837 -0.238436 -0.062500 1 0 0 0 0 0 3 734333
-0.002205 -0.000452 0.120238 0.204537 0.451847 -0.238441 -0.062500 1 0 0 0 0 0 3 735333
-0.002205 -0.000452 0.120238 0.204549 0.451846 -0.238449 -0.062500 1 0 0 0 0 0 3 736344
-0.002205 -0.000452 0.120238 0.204541 0.451837 -0.238436 -0.062500 1 0 0 0 0 0 3 737336
-0.002205 -0.000452 0.120238 0.204537 0.451847 -0.238442 -0.062500 1 0 0 0 0 0 3 738333
-0.002205 -0.000452 0.120238 0.204537 0.451848 -0.238442 -0.062500 1 0 0 0 0 0 3 739338
-0.002205 -0.000452 0.120238 0.204536 0.451849 -0.238442 -0.062500 1 0 0 0 0 0 3 740327
-0.002205 -0.000452 0.120238 0.204552 0.451834 -0.238442 -0.062500 1 0 0 0 0 0 3 741344
-0.002205 -0.000452 0.120238 0.204538 0.451847 -0.238442 -0.062500 1 0 0 0 0 0 3 742353
-0.002205 -0.000452 0.120238 0.204537 0.451848 -0.238442 -0.062500 1 0 0 0 0 0 3 743355
-0.002205 -0.000452 0.120238 0.204540 0.451837 -0.238436 -0.062500 1 0 0 0 0 0 3 744358
-0.002205 -0.000452 0.120238 0.204537 0.451847 -0.238441 -0.062500 1 0 0 0 0 0 3 745350
-0.002205 -0.000452 0.120238 0.204548 0.451846 -0.238449 -0.062500 1 0 0 0 0 0 3 746349
-0.002205 -0.000452 0.120238 0.204541 0.451836 -0.238436 -0.062500 1 0 0 0 0 0 3 747354
-0.002205 -0.000452 0.120238 0.204537 0.451847 -0.238442 -0.062500 1 0 0 0 0 0 3 748347
-0.002205 -0.000452 0.120238 0.204536 0.451848 -0.238442 -0.062500 1 0 0 0 0 0 3 749348
-0.002205 -0.000452 0.120238 0.204536 0.451849 -0.238442 -0.062500 1 0 0 0 0 0 3 750347
-0.002205 -0.000452 0.120238 0.204552 0.451834 -0.238442 -0.062500 1 0 0 0 0 0 3 751348
-0.002205 -0.000452 0.120238 0.204538 0.451847 -0.238442 -0.062500 1 0 0 0 0 0 3 752349
-0.002205 -0.000452 0.120238 0.204537 0.451848 -0.238443 -0.062500 1 0 0 0 0 0 3 753350
-0.002205 -0.000452 0.120238 0.204540 0.451837 -0.238436 -0.062500 1 0 0 0 0 0 3 754351
-0.002205 -0.000452 0.120238 0.204536 0.451847 -0.238442 -0.062500 1 0 0 0 0 0 3 755356
-0.002205 -0.000452 0.120238 0.204548 0.451845 -0.238449 -0.062500 1 0 0 0 0 0 3 756350
-0.002205 -0.000452 0.120238 0.204538 0.451848 -0.238443 -0.062500 1 0 0 0 0 0 3 757347
-0.002205 -0.000452 0.120238 0.204540 0.451837 -0.238436 -0.062500 1 0 0 0 0 0 3 758346
-0.002205 -0.000452 0.120238 0.204537 0.451847 -0.238442 -0.062500 1 0 0 0 0 0 3 759349
-0.002205 -0.000452 0.120238 0.204536 0.451848 -0.238442 -0.062500 1 0 0 0 0 0 3 760346
-0.002205 -0.000452 0.120238 0.204552 0.451834 -0.238442 -0.062500 1 0 0 0 0 0 3 761348
-0.002205 -0.000452 0.120238 0.204538 0.451847 -0.238443 -0.062500 1 0 0 0 0 0 3 762347
-0.002205 -0.000452 0.120238 0.204536 0.451848 -0.238443 -0.062500 1 0 0 0 0 0 3 763350
-0.002205 -0.000452 0.120238 0.204539 0.451836 -0.238436 -0.062500 1 0 0 0 0 0 3 764339
-0.002205 -0.000452 0.120238 0.204536 0.451847 -0.238442 -0.062500 1 0 0 0 0 0 3 765345
-0.002205 -0.000452 0.120238 0.204548 0.451845 -0.238449 -0.062500 1 0 0 0 0 0 3 766350
-0.002205 -0.000452 0.120238 0.204537 0.451848 -0.238443 -0.062500 1 0 0 0 0 0 3 767349
-0.002205 -0.000452 0.120238 0.204540 0.451837 -0.238436 -0.062500 1 0 0 0 0 0 3 768353
-0.002205 -0.000452 0.120238 0.204536 0.451847 -0.238442 -0.062500 1 0 0 0 0 0 3 769348
-0.002205 -0.000452 0.120238 0.204536 0.451848 -0.238443 -0.062500 1 0 0 0 0 0 3 770346
-0.002205 -0.000452 0.120238 0.204560 0.451843 -0.238435 -0.062500 1 0 0 0 0 0 3 771349
-0.002205 -0.000452 0.120238 0.204539 0.451848 -0.238441 -0.062500 1 0 0 0 0 0 3 772345
-0.002205 -0.000452 0.120238 0.204537 0.451849 -0.238442 -0.062500 1 0 0 0 0 0 3 773348
-0.002205 -0.000452 0.120238 0.204536 0.451849 -0.238442 -0.062500 1 0 0 0 0 0 3 774345
-0.002205 -0.000452 0.120238 0.204540 0.451837 -0.238436 -0.062500 1 0 0 0 0 0 3 775345
-0.002205 -0.000452 0.120238 0.204549 0.451845 -0.238448 -0.062500 1 0 0 0 0 0 3 776426
-0.002205 -0.000452 0.120238 0.204538 0.451848 -0.238443 -0.062500 1 0 0 0 0 0 3 777347
-0.002205 -0.000452 0.120238 0.204540 0.451837 -0.238436 -0.062500 1 0 0 0 0 0 3 778334
-0.002205 -0.000452 0.120238 0.204537 0.451847 -0.238441 -0.062500 1 0 0 0 0 0 3 779403
-0.002205 -0.000452 0.120238 0.204536 0.451849 -0.238442 -0.062500 1 0 0 0 0 0 3 780389
-0.002205 -0.000452 0.120238 0.204548 0.451846 -0.238449 -0.062500 1 0 0 0 0 0 3 781403
-0.002205 -0.000452 0.120238 0.204541 0.451837 -0.238437 -0.062500 1 0 0 0 0 0 3 782385
-0.002205 -0.000452 0.120238 0.204537 0.451847 -0.238442 -0.062500 1 0 0 0 0 0 3 783547
-0.002205 -0.000452 0.120238 0.204536 0.451849 -0.238442 -0.062500 1 0 0 0 0 0 3 784405
-0.002205 -0.000452 0.120238 0.204539 0.451837 -0.238436 -0.062500 1 0 0 0 0 0 3 785388
-0.002205 -0.000452 0.120238 0.204549 0.451844 -0.238448 -0.062500 1 0 0 0 0 0 3 786402
-0.002205 -0.000452 0.120238 0.204538 0.451848 -0.238443 -0.062500 1 0 0 0 0 0 3 787387
-0.002205 -0.000452 0.120238 0.204540 0.451837 -0.238436 -0.062500 1 0 0 0 0 0 3 788401
-0.002205 -0.000452 0.120238 0.204537 0.451847 -0.238442 -0.062500 1 0 0 0 0 0 3 789385
-0.002205 -0.000452 0.120238 0.204536 0.451848 -0.238442 -0.062500 1 0 0 0 0 0 3 790400
-0.002205 -0.000452 0.120238 0.204548 0.451846 -0.238449 -0.062500 1 0 0 0 0 0 3 791321
-0.002205 -0.000452 0.120238 0.204541 0.451837 -0.238437 -0.062500 1 0 0 0 0 0 3 792331
-0.002205 -0.000452 0.120238 0.204537 0.451847 -0.238442 -0.062500 1 0 0 0 0 0 3 793321
-0.002205 -0.000452 0.120238 0.204536 0.451848 -0.238442 -0.062500 1 0 0 0 0 0 3 794329
-0.002205 -0.000452 0.120238 0.204539 0.451837 -0.238436 -0.062500 1 0 0 0 0 0 3 795322
-0.002205 -0.000452 0.120238 0.204548 0.451844 -0.238448 -0.062500 1 0 0 0 0 0 3 796329
-0.002205 -0.000452 0.120238 0.204538 0.451848 -0.238443 -0.062500 1 0 0 0 0 0 3 797321
-0.002205 -0.000452 0.120238 0.204540 0.451837 -0.238436 -0.062500 1 0 0 0 0 0 3 798332
-0.002205 -0.000452 0.120238 0.204536 0.451847 -0.238442 -0.062500 1 0 0 0 0 0 3 799337
-0.002205 -0.000452 0.120238 0.204536 0.451848 -0.238442 -0.062500 1 0 0 0 0 0 3 800351
-0.002205 -0.000452 0.120238 0.204548 0.451846 -0.238449 -0.062500 1 0 0 0 0 0 3 801327
-0.002205 -0.000452 0.120238 0.204541 0.451836 -0.238437 -0.062500 1 0 0 0 0 0 3 802340
-0.002205 -0.000452 0.120238 0.204537 0.451847 -0.238442 -0.062500 1 0 0 0 0 0 3 803338
-0.002205 -0.000452 0.120238 0.204536 0.451848 -0.238443 -0.062500 1 0 0 0 0 0 3 804321
-0.002205 -0.000452 0.120238 0.204539 0.451837 -0.238436 -0.062500 1 0 0 0 0 0 3 805337
-0.002205 -0.000452 0.120238 0.204548 0.451844 -0.238448 -0.062500 1 0 0 0 0 0 3 806332
-0.002205 -0.000452 0.120238 0.204537 0.451848 -0.238443 -0.062500 1 0 0 0 0 0 3 807311
-0.002205 -0.000452 0.120238 0.204540 0.451836 -0.238436 -0.062500 1 0 0 0 0 0 3 808340
-0.002205 -0.000452 0.120238 0.204536 0.451847 -0.238442 -0.062500 1 0 0 0 0 0 3 809335
-0.002205 -0.000452 0.120238 0.204548 0.451845 -0.238449 -0.062500 1 0 0 0 0 0 3 810337
-0.002205 -0.000452 0.120238 0.204546 0.451857 -0.238436 -0.062500 1 0 0 0 0 0 3 811338
-0.002205 -0.000452 0.120238 0.204541 0.451838 -0.238435 -0.062500 1 0 0 0 0 0 3 812337
-0.002205 -0.000452 0.120238 0.204537 0.451847 -0.238441 -0.062500 1 0 0 0 0 0 3 813334
-0.002205 -0.000452 0.120238 0.204536 0.451849 -0.238442 -0.062500 1 0 0 0 0 0 3 814306
-0.002205 -0.000452 0.120238 0.204552 0.451834 -0.238442 -0.062500 1 0 0 0 0 0 3 815361
-0.002205 -0.000452 0.120238 0.204538 0.451847 -0.238442 -0.062500 1 0 0 0 0 0 3 816352
-0.002205 -0.000452 0.120238 0.204537 0.451848 -0.238442 -0.062500 1 0 0 0 0 0 3 817348
-0.002205 -0.000452 0.120238 0.204536 0.451849 -0.238442 -0.062500 1 0 0 0 0 0 3 818347
-0.002205 -0.000452 0.120238 0.204540 0.451837 -0.238436 -0.062500 1 0 0 0 0 0 3 819346
-0.002205 -0.000452 0.120238 0.204549 0.451845 -0.238448 -0.062500 1 0 0 0 0 0 3 820347
-0.002205 -0.000452 0.120238 0.204538 0.451848 -0.238443 -0.062500 1 0 0 0 0 0 3 821329
-0.002205 -0.000452 0.120238 0.204540 0.451837 -0.238436 -0.062500 1 0 0 0 0 0 3 822345
-0.002205 -0.000452 0.120238 0.204537 0.451847 -0.238442 -0.062500 1 0 0 0 0 0 3 823347
-0.002205 -0.000452 0.120238 0.204536 0.451848 -0.238442 -0.062500 1 0 0 0 0 0 3 824344
-0.002205 -0.000452 0.120238 0.204548 0.451846 -0.238449 -0.062500 1 0 0 0 0 0 3 825346
-0.002205 -0.000452 0.120238 0.204541 0.451837 -0.238437 -0.062500 1 0 0 0 0 0 3 826344
-0.002205 -0.000452 0.120238 0.204537 0.451847 -0.238442 -0.062500 1 0 0 0 0 0 3 827346
-0.002205 -0.000452 0.120238 0.204536 0.451849 -0.238442 -0.062500 1 0 0 0 0 0 3 828347
-0.002205 -0.000452 0.120238 0.204539 0.451837 -0.238436 -0.062500 1 0 0 0 0 0 3 829343
-0.002205 -0.000452 0.120238 0.204549 0.451844 -0.238448 -0.062500 1 0 0 0 0 0 3 830345
-0.002205 -0.000452 0.120238 0.204538 0.451848 -0.238443 -0.062500 1 0 0 0 0 0 3 831346
-0.002205 -0.000452 0.120238 0.204540 0.451837 -0.238436 -0.062500 1 0 0 0 0 0 3 832345
-0.002205 -0.000452 0.120238 0.204537 0.451847 -0.238442 -0.062500 1 0 0 0 0 0 3 833346
-0.002205 -0.000452 0.120238 0.204536 0.451848 -0.238442 -0.062500 1 0 0 0 0 0 3 834350
-0.002205 -0.000452 0.120238 0.204548 0.451846 -0.238449 -0.062500 1 0 0 0 0 0 3 835347
-0.002205 -0.000452 0.120238 0.204541 0.451837 -0.238437 -0.062500 1 0 0 0 0 0 3 836345
-0.002205 -0.000452 0.120238 0.204537 0.451847 -0.238442 -0.062500 1 0 0 0 0 0 3 837345
-0.002205 -0.000452 0.120238 0.204536 0.451848 -0.238443 -0.062500 1 0 0 0 0 0 3 838346
-0.002205 -0.000452 0.120238 0.204539 0.451837 -0.238436 -0.062500 1 0 0 0 0 0 3 839411
-0.002205 -0.000452 0.120238 0.204548 0.451844 -0.238448 -0.062500 1 0 0 0 0 0 3 840406
-0.002205 -0.000452 0.120238 0.204538 0.451848 -0.238443 -0.062500 1 0 0 0 0 0 3 841412
-0.002205 -0.000452 0.120238 0.204540 0.451836 -0.238436 -0.062500 1 0 0 0 0 0 3 842403
-0.002205 -0.000452 0.120238 0.204536 0.451847 -0.238442 -0.062500 1 0 0 0 0 0 3 843405
-0.002205 -0.000452 0.120238 0.204536 0.451848 -0.238442 -0.062500 1 0 0 0 0 0 3 844381
-0.002205 -0.000452 0.120238 0.204548 0.451846 -0.238449 -0.062500 1 0 0 0 0 0 3 845410
-0.002205 -0.000452 0.120238 0.204541 0.451836 -0.238437 -0.062500 1 0 0 0 0 0 3 846403
-0.002205 -0.000452 0.120238 0.204537 0.451847 -0.238442 -0.062500 1 0 0 0 0 0 3 847393
-0.002205 -0.000452 0.120238 0.204536 0.451848 -0.238443 -0.062500 1 0 0 0 0 0 3 848411
-0.002205 -0.000452 0.120238 0.204547 0.451845 -0.238429 -0.062500 1 0 0 0 0 0 3 849380
-0.002205 -0.000452 0.120238 0.204550 0.451845 -0.238447 -0.062500 1 0 0 0 0 0 3 850378
-0.002205 -0.000452 0.120238 0.204538 0.451848 -0.238443 -0.062500 1 0 0 0 0 0 3 851382
-0.002205 -0.000452 0.120238 0.204537 0.451849 -0.238442 -0.062500 1 0 0 0 0 0 3 852402
-0.002205 -0.000452 0.120238 0.204540 0.451837 -0.238436 -0.062500 1 0 0 0 0 0 3 853386
-0.002205 -0.000452 0.120238 0.204549 0.451845 -0.238448 -0.062500 1 0 0 0 0 0 3 854400
-0.002205 -0.000452 0.120238 0.204538 0.451848 -0.238443 -0.062500 1 0 0 0 0 0 3 855386
-0.002205 -0.000452 0.120238 0.204540 0.451837 -0.238436 -0.062500 1 0 0 0 0 0 3 856643
-0.002205 -0.000452 0.120238 0.204537 0.451847 -0.238442 -0.062500 1 0 0 0 0 0 3 857387
-0.002205 -0.000452 0.120238 0.204536 0.451849 -0.238442 -0.062500 1 0 0 0 0 0 3 858399
-0.002205 -0.000452 0.120238 0.204552 0.451834 -0.238442 -0.062500 1 0 0 0 0 0 3 859399
-0.002205 -0.000452 0.120238 0.204538 0.451847 -0.238442 -0.062500 1 0 0 0 0 0 3 860386
-0.002205 -0.000452 0.120238 0.204537 0.451848 -0.238442 -0.062500 1 0 0 0 0 0 3 861397
-0.002205 -0.000452 0.120238 0.204536 0.451849 -0.238443 -0.062500 1 0 0 0 0 0 3 862383
-0.002205 -0.000452 0.120238 0.204540 0.451837 -0.238436 -0.062500 1 0 0 0 0 0 3 863320
-0.002205 -0.000452 0.120238 0.204549 0.451844 -0.238448 -0.062500 1 0 0 0 0 0 3 864329
-0.002205 -0.000452 0.120238 0.204538 0.451848 -0.238443 -0.062500 1 0 0 0 0 0 3 865319
-0.002205 -0.000452 0.120238 0.204540 0.451837 -0.238436 -0.062500 1 0 0 0 0 0 3 866327
-0.002205 -0.000452 0.120238 0.204537 0.451847 -0.238442 -0.062500 1 0 0 0 0 0 3 867319
-0.002205 -0.000452 0.120238 0.204536 0.451848 -0.238442 -0.062500 1 0 0 0 0 0 3 868319
-0.002205 -0.000452 0.120238 0.204552 0.451834 -0.238442 -0.062500 1 0 0 0 0 0 3 869327
-0.002205 -0.000452 0.120238 0.204538 0.451847 -0.238442 -0.062500 1 0 0 0 0 0 3 870319
-0.002205 -0.000452 0.120238 0.204537 0.451848 -0.238443 -0.062500 1 0 0 0 0 0 3 871329
-0.002205 -0.000452 0.120238 0.204536 0.451849 -0.238443 -0.062500 1 0 0 0 0 0 3 872321
-0.002205 -0.000452 0.120238 0.204539 0.451837 -0.238436 -0.062500 1 0 0 0 0 0 3 873335
-0.002205 -0.000452 0.120238 0.204549 0.451844 -0.238448 -0.062500 1 0 0 0 0 0 3 874324
-0.002205 -0.000452 0.120238 0.204538 0.451848 -0.238443 -0.062500 1 0 0 0 0 0 3 875338
-0.002205 -0.000452 0.120238 0.204540 0.451837 -0.238436 -0.062500 1 0 0 0 0 0 3 876327
-0.002205 -0.000452 0.120238 0.204537 0.451847 -0.238442 -0.062500 1 0 0 0 0 0 3 877326
-0.002205 -0.000452 0.120238 0.204536 0.451848 -0.238442 -0.062500 1 0 0 0 0 0 3 878310
-0.002205 -0.000452 0.120238 0.204548 0.451846 -0.238449 -0.062500 1 0 0 0 0 0 3 879338
-0.002205 -0.000452 0.120238 0.204541 0.451836 -0.238437 -0.062500 1 0 0 0 0 0 3 880324
-0.002205 -0.000452 0.120238 0.204537 0.451847 -0.238442 -0.062500 1 0 0 0 0 0 3 881338
-0.002205 -0.000452 0.120238 0.204536 0.451848 -0.238443 -0.062500 1 0 0 0 0 0 3 882337
-0.002205 -0.000452 0.120238 0.204539 0.451837 -0.238436 -0.062500 1 0 0 0 0 0 3 883338
-0.002205 -0.000452 0.120238 0.204548 0.451844 -0.238448 -0.062500 1 0 0 0 0 0 3 884305
-0.002205 -0.000452 0.120238 0.204538 0.451848 -0.238443 -0.062500 1 0 0 0 0 0 3 885332
-0.002205 -0.000452 0.120238 0.204540 0.451836 -0.238436 -0.062500 1 0 0 0 0 0 3 886335
-0.002205 -0.000452 0.120238 0.204536 0.451847 -0.238442 -0.062500 1 0 0 0 0 0 3 887335
-0.002205 -0.000452 0.120238 0.204536 0.451848 -0.238442 -0.062500 1 0 0 0 0 0 3 888335
-0.002205 -0.000452 0.120238 0.204556 0.451854 -0.238442 -0.062500 1 0 0 0 0 0 3 889341
-0.002205 -0.000452 0.120238 0.204542 0.451838 -0.238436 -0.062500 1 0 0 0 0 0 3 890306
-0.002205 -0.000452 0.120238 0.204537 0.451847 -0.238442 -0.062500 1 0 0 0 0 0 3 891340
-0.002205 -0.000452 0.120238 0.204536 0.451849 -0.238442 -0.062500 1 0 0 0 0 0 3 892335
-0.002205 -0.000452 0.120238 0.204540 0.451837 -0.238435 -0.062500 1 0 0 0 0 0 3 893332
-0.002205 -0.000452 0.120238 0.204549 0.451844 -0.238448 -0.062500 1 0 0 0 0 0 3 894332
-0.002205 -0.000452 0.120238 0.204538 0.451848 -0.238443 -0.062500 1 0 0 0 0 0 3 895306
-0.002205 -0.000452 0.120238 0.204540 0.451837 -0.238436 -0.062500 1 0 0 0 0 0 3 896332
-0.002205 -0.000452 0.120238 0.204537 0.451847 -0.238441 -0.062500 1 0 0 0 0 0 3 897335
-0.002205 -0.000452 0.120238 0.204536 0.451848 -0.238442 -0.062500 1 0 0 0 0 0 3 898333
-0.002205 -0.000452 0.120238 0.204548 0.451846 -0.238449 -0.062500 1 0 0 0 0 0 3 899335
-0.002205 -0.000452 0.120238 0.204541 0.451837 -0.238436 -0.062500 1 0 0 0 0 0 3 900334
-0.002205 -0.000452 0.120238 0.204537 0.451847 -0.238442 -0.062500 1 0 0 0 0 0 3 901325
-0.002205 -0.000452 0.120238 0.204536 0.451848 -0.238442 -0.062500 1 0 0 0 0 0 3 902327
-0.002205 -0.000452 0.120238 0.204539 0.451837 -0.238436 -0.062500 1 0 0 0 0 0 3 903329
-0.002205 -0.000452 0.120238 0.204549 0.451844 -0.238448 -0.062500 1 0 0 0 0 0 3 904334
-0.002205 -0.000452 0.120238 0.204538 0.451848 -0.238443 -0.062500 1 0 0 0 0 0 3 905321
-0.002205 -0.000452 0.120238 0.204536 0.451849 -0.238443 -0.062500 1 0 0 0 0 0 3 906332
-0.002205 -0.000452 0.120238 0.204540 0.451837 -0.238436 -0.062500 1 0 0 0 0 0 3 907334
-0.002205 -0.000452 0.120238 0.204536 0.451847 -0.238442 -0.062500 1 0 0 0 0 0 3 908332
-0.002205 -0.000452 0.120238 0.204548 0.451846 -0.238449 -0.062500 1 0 0 0 0 0 3 909331
-0.002205 -0.000452 0.120238 0.204541 0.451836 -0.238437 -0.062500 1 0 0 0 0 0 3 910331
-0.002205 -0.000452 0.120238 0.204537 0.451847 -0.238442 -0.062500 1 0 0 0 0 0 3 911333
-0.002205 -0.000452 0.120238 0.204536 0.451848 -0.238442 -0.062500 1 0 0 0 0 0 3 912331
-0.002205 -0.000452 0.120238 0.204539 0.451837 -0.238436 -0.062500 1 0 0 0 0 0 3 913322
-0.002205 -0.000452 0.120238 0.204549 0.451844 -0.238448 -0.062500 1 0 0 0 0 0 3 914331
-0.002205 -0.000452 0.120238 0.204538 0.451848 -0.238443 -0.062500 1 0 0 0 0 0 3 915333
-0.002205 -0.000452 0.120238 0.204536 0.451848 -0.238443 -0.062500 1 0 0 0 0 0 3 916331
-0.002205 -0.000452 0.120238 0.204539 0.451837 -0.238436 -0.062500 1 0 0 0 0 0 3 917333
-0.002205 -0.000452 0.120238 0.204536 0.451847 -0.238442 -0.062500 1 0 0 0 0 0 3 918333
-0.002205 -0.000452 0.120238 0.204548 0.451845 -0.238449 -0.062500 1 0 0 0 0 0 3 919334
-0.002205 -0.000452 0.120238 0.204541 0.451836 -0.238437 -0.062500 1 0 0 0 0 0 3 920333
-0.002205 -0.000452 0.120238 0.204537 0.451847 -0.238442 -0.062500 1 0 0 0 0 0 3 921333
-0.002205 -0.000452 0.120238 0.204536 0.451848 -0.238442 -0.062500 1 0 0 0 0 0 3 922334
-0.002205 -0.000452 0.120238 0.204539 0.451837 -0.238436 -0.062500 1 0 0 0 0 0 3 923333
-0.002205 -0.000452 0.120238 0.204548 0.451844 -0.238448 -0.062500 1 0 0 0 0 0 3 924333
-0.002205 -0.000452 0.120238 0.204537 0.451848 -0.238443 -0.062500 1 0 0 0 0 0 3 925319
-0.002205 -0.000452 0.120238 0.204536 0.451848 -0.238443 -0.062500 1 0 0 0 0 0 3 926326
-0.002205 -0.000452 0.120238 0.204548 0.451846 -0.238429 -0.062500 1 0 0 0 0 0 3 927320
-0.002205 -0.000452 0.120238 0.204550 0.451845 -0.238447 -0.062500 1 0 0 0 0 0 3 928327
-0.002205 -0.000452 0.120238 0.204538 0.451848 -0.238443 -0.062500 1 0 0 0 0 0 3 929318
-0.002205 -0.000452 0.120238 0.204540 0.451837 -0.238436 -0.062500 1 0 0 0 0 0 3 930317
-0.002205 -0.000452 0.120238 0.204537 0.451847 -0.238441 -0.062500 1 0 0 0 0 0 3 931327
-0.002205 -0.000452 0.120238 0.204536 0.451849 -0.238442 -0.062500 1 0 0 0 0 0 3 932317
-0.002205 -0.000452 0.120238 0.204548 0.451846 -0.238449 -0.062500 1 0 0 0 0 0 3 933326
-0.002205 -0.000452 0.120238 0.204541 0.451837 -0.238436 -0.062500 1 0 0 0 0 0 3 934316
-0.002205 -0.000452 0.120238 0.204537 0.451847 -0.238442 -0.062500 1 0 0 0 0 0 3 935318
-0.002205 -0.000452 0.120238 0.204536 0.451849 -0.238442 -0.062500 1 0 0 0 0 0 3 936326
-0.002205 -0.000452 0.120238 0.204540 0.451837 -0.238436 -0.062500 1 0 0 0 0 0 3 937319
-0.002205 -0.000452 0.120238 0.204549 0.451844 -0.238448 -0.062500 1 0 0 0 0 0 3 938325
-0.002205 -0.000452 0.120238 0.204538 0.451848 -0.238443 -0.062500 1 0 0 0 0 0 3 939331
-0.002205 -0.000452 0.120238 0.204540 0.451837 -0.238436 -0.062500 1 0 0 0 0 0 3 940345
-0.002205 -0.000452 0.120238 0.204537 0.451847 -0.238442 -0.062500 1 0 0 0 0 0 3 941928
-0.002205 -0.000452 0.120238 0.204536 0.451848 -0.238442 -0.062500 1 0 0 0 0 0 3 942337
-0.002205 -0.000452 0.120238 0.204548 0.451846 -0.238449 -0.062500 1 0 0 0 0 0 3 946830
-0.002205 -0.000452 0.120238 0.204541 0.451837 -0.238437 -0.062500 1 0 0 0 0 0 3 947329
-0.002205 -0.000452 0.120238 0.204537 0.451847 -0.238442 -0.062500 1 0 0 0 0 0 3 948336
-0.002205 -0.000452 0.120238 0.204536 0.451848 -0.238442 -0.062500 1 0 0 0 0 0 3 949334
-0.002205 -0.000452 0.120238 0.204539 0.451837 -0.238436 -0.062500 1 0 0 0 0 0 3 950333
-0.002205 -0.000452 0.120238 0.204549 0.451844 -0.238448 -0.062500 1 0 0 0 0 0 3 951320
-0.002205 -0.000452 0.120238 0.204538 0.451848 -0.238443 -0.062500 1 0 0 0 0 0 3 952332
-0.002205 -0.000452 0.120238 0.204540 0.451837 -0.238436 -0.062500 1 0 0 0 0 0 3 953302
-0.002205 -0.000452 0.120238 0.204537 0.451847 -0.238442 -0.062500 1 0 0 0 0 0 3 954332
-0.002205 -0.000452 0.120238 0.204536 0.451848 -0.238442 -0.062500 1 0 0 0 0 0 3 955333
-0.002205 -0.000452 0.120238 0.204548 0.451846 -0.238449 -0.062500 1 0 0 0 0 0 3 956333
-0.002205 -0.000452 0.120238 0.204541 0.451836 -0.238437 -0.062500 1 0 0 0 0 0 3 957336
-0.002205 -0.000452 0.120238 0.204537 0.451847 -0.238442 -0.062500 1 0 0 0 0 0 3 958328
-0.002205 -0.000452 0.120238 0.204536 0.451848 -0.238442 -0.062500 1 0 0 0 0 0 3 959338
-0.002205 -0.000452 0.120238 0.204539 0.451837 -0.238436 -0.062500 1 0 0 0 0 0 3 960324
-0.002205 -0.000452 0.120238 0.204548 0.451844 -0.238448 -0.062500 1 0 0 0 0 0 3 961303
-0.002205 -0.000452 0.120238 0.204538 0.451848 -0.238443 -0.062500 1 0 0 0 0 0 3 962334
-0.002205 -0.000452 0.120238 0.204536 0.451848 -0.238443 -0.062500 1 0 0 0 0 0 3 963333
-0.002205 -0.000452 0.120238 0.204539 0.451837 -0.238436 -0.062500 1 0 0 0 0 0 3 964334
-0.002205 -0.000452 0.120238 0.204536 0.451847 -0.238442 -0.062500 1 0 0 0 0 0 3 965331
-0.002205 -0.000452 0.120238 0.204548 0.451845 -0.238449 -0.062500 1 0 0 0 0 0 3 966330
-0.002205 -0.000452 0.120238 0.204549 0.451845 -0.238430 -0.062500 1 0 0 0 0 0 3 967332
-0.002205 -0.000452 0.120238 0.204538 0.451848 -0.238441 -0.062500 1 0 0 0 0 0 3 968330
-0.002205 -0.000452 0.120238 0.204537 0.451849 -0.238442 -0.062500 1 0 0 0 0 0 3 969332
-0.002205 -0.000452 0.120238 0.204549 0.451846 -0.238449 -0.062500 1 0 0 0 0 0 3 970331
-0.002205 -0.000452 0.120238 0.204541 0.451837 -0.238436 -0.062500 1 0 0 0 0 0 3 971333
-0.002205 -0.000452 0.120238 0.204537 0.451847 -0.238442 -0.062500 1 0 0 0 0 0 3 972305
-0.002205 -0.000452 0.120238 0.204537 0.451849 -0.238442 -0.062500 1 0 0 0 0 0 3 973324
-0.002205 -0.000452 0.120238 0.204540 0.451837 -0.238436 -0.062500 1 0 0 0 0 0 3 976656
-0.002205 -0.000452 0.120238 0.204549 0.451845 -0.238448 -0.062500 1 0 0 0 0 0 3 977352
-0.002205 -0.000452 0.120238 0.204538 0.451848 -0.238443 -0.062500 1 0 0 0 0 0 3 978334
-0.002205 -0.000452 0.120238 0.204540 0.451837 -0.238436 -0.062500 1 0 0 0 0 0 3 979334
-0.002205 -0.000452 0.120238 0.204537 0.451847 -0.238442 -0.062500 1 0 0 0 0 0 3 980343
-0.002205 -0.000452 0.120238 0.204536 0.451848 -0.238442 -0.062500 1 0 0 0 0 0 3 981348
-0.002205 -0.000452 0.120238 0.204548 0.451846 -0.238449 -0.062500 1 0 0 0 0 0 3 982339
-0.002205 -0.000452 0.120238 0.204541 0.451837 -0.238437 -0.062500 1 0 0 0 0 0 3 983343
-0.002205 -0.000452 0.120238 0.204537 0.451847 -0.238442 -0.062500 1 0 0 0 0 0 3 984321
-0.002205 -0.000452 0.120238 0.204536 0.451849 -0.238442 -0.062500 1 0 0 0 0 0 3 985338
-0.002205 -0.000452 0.120238 0.204540 0.451837 -0.238436 -0.062500 1 0 0 0 0 0 3 986346
-0.002205 -0.000452 0.120238 0.204549 0.451844 -0.238448 -0.062500 1 0 0 0 0 0 3 987401
-0.002205 -0.000452 0.120238 0.204538 0.451848 -0.238443 -0.062500 1 0 0 0 0 0 3 988397
-0.002205 -0.000452 0.120238 0.204540 0.451837 -0.238436 -0.062500 1 0 0 0 0 0 3 989405
-0.002205 -0.000452 0.120238 0.204537 0.451847 -0.238442 -0.062500 1 0 0 0 0 0 3 990375
-0.002205 -0.000452 0.120238 0.204536 0.451848 -0.238442 -0.062500 1 0 0 0 0 0 3 991397
-0.002205 -0.000452 0.120238 0.204548 0.451846 -0.238449 -0.062500 1 0 0 0 0 0 3 992383
-0.002205 -0.000452 0.120238 0.204541 0.451836 -0.238437 -0.062500 1 0 0 0 0 0 3 993394
-0.002205 -0.000452 0.120238 0.204537 0.451847 -0.238442 -0.062500 1 0 0 0 0 0 3 994420
-0.002205 -0.000452 0.120238 0.204536 0.451848 -0.238442 -0.062500 1 0 0 0 0 0 3 995412
-0.002205 -0.000452 0.120238 0.204539 0.451837 -0.238436 -0.062500 1 0 0 0 0 0 3 996402
-0.002205 -0.000452 0.120238 0.204549 0.451844 -0.238448 -0.062500 1 0 0 0 0 0 3 997407
-0.002205 -0.000452 0.120238 0.204538 0.451848 -0.238443 -0.062500 1 0 0 0 0 0 3 998406
-0.002205 -0.000452 0.120238 0.204540 0.451836 -0.238436 -0.062500 1 0 0 0 0 0 3 999382
-0.002205 -0.000452 0.120238 0.204537 0.451847 -0.238442 -0.062500 1 0 0 0 0 0 4 398
-0.002205 -0.000452 0.120238 0.204536 0.451848 -0.238442 -0.062500 1 0 0 0 0 0 4 1743
-0.002205 -0.000452 0.120238 0.204548 0.451846 -0.238449 -0.062500 1 0 0 0 0 0 4 2403
-0.002205 -0.000452 0.120238 0.204541 0.451836 -0.238437 -0.062500 1 0 0 0 0 0 4 3401
-0.002205 -0.000452 0.120238 0.204537 0.451847 -0.238442 -0.062500 1 0 0 0 0 0 4 4381
-0.002205 -0.000452 0.120238 0.204536 0.451848 -0.238443 -0.062500 1 0 0 0 0 0 4 5382
-0.002205 -0.000452 0.120238 0.204539 0.451837 -0.238436 -0.062500 1 0 0 0 0 0 4 6397
-0.002205 -0.000452 0.120238 0.204548 0.451844 -0.238448 -0.062500 1 0 0 0 0 0 4 7316
-0.002205 -0.000452 0.120238 0.204538 0.451848 -0.238443 -0.062500 1 0 0 0 0 0 4 8325
-0.002205 -0.000452 0.120238 0.204548 0.451845 -0.238429 -0.062500 1 0 0 0 0 0 4 9313
-0.002205 -0.000452 0.120238 0.204538 0.451848 -0.238441 -0.062500 1 0 0 0 0 0 4 10319
-0.002205 -0.000452 0.120238 0.204536 0.451849 -0.238442 -0.062500 1 0 0 0 0 0 4 11324
-0.002205 -0.000452 0.120238 0.204549 0.451846 -0.238449 -0.062500 1 0 0 0 0 0 4 12324
-0.002205 -0.000452 0.120238 0.204541 0.451837 -0.238436 -0.062500 1 0 0 0 0 0 4 13314
-0.002205 -0.000452 0.120238 0.204537 0.451847 -0.238442 -0.062500 1 0 0 0 0 0 4 14323
-0.002205 -0.000452 0.120238 0.204536 0.451849 -0.238442 -0.062500 1 0 0 0 0 0 4 15330
-0.002205 -0.000452 0.120238 0.204536 0.451849 -0.238442 -0.062500 1 0 0 0 0 0 4 16322
-0.002205 -0.000452 0.120238 0.204552 0.451834 -0.238442 -0.062500 1 0 0 0 0 0 4 17325
-0.002205 -0.000452 0.120238 0.204538 0.451847 -0.238442 -0.062500 1 0 0 0 0 0 4 18339
-0.002205 -0.000452 0.120238 0.204537 0.451849 -0.238442 -0.062500 1 0 0 0 0 0 4 19315
-0.002205 -0.000452 0.120238 0.204540 0.451837 -0.238436 -0.062500 1 0 0 0 0 0 4 20333
-0.002205 -0.000452 0.120238 0.204537 0.451847 -0.238441 -0.062500 1 0 0 0 0 0 4 21312
-0.002205 -0.000452 0.120238 0.204548 0.451846 -0.238449 -0.062500 1 0 0 0 0 0 4 22333
-0.002205 -0.000452 0.120238 0.204541 0.451837 -0.238436 -0.062500 1 0 0 0 0 0 4 23314
-0.002205 -0.000452 0.120238 0.204537 0.451847 -0.238442 -0.062500 1 0 0 0 0 0 4 24333
-0.002205 -0.000452 0.120238 0.204536 0.451848 -0.238442 -0.062500 1 0 0 0 0 0 4 25330
-0.002205 -0.000452 0.120238 0.204536 0.451849 -0.238442 -0.062500 1 0 0 0 0 0 4 26328
-0.002205 -0.000452 0.120238 0.204552 0.451834 -0.238442 -0.062500 1 0 0 0 0 0 4 27318
-0.002205 -0.000452 0.120238 0.204538 0.451847 -0.238442 -0.062500 1 0 0 0 0 0 4 28320
-0.002205 -0.000452 0.120238 0.204536 0.451848 -0.238443 -0.062500 1 0 0 0 0 0 4 29318
-0.002205 -0.000452 0.120238 0.204540 0.451837 -0.238436 -0.062500 1 0 0 0 0 0 4 30319
-0.002205 -0.000452 0.120238 0.204536 0.451847 -0.238442 -0.062500 1 0 0 0 0 0 4 31320
-0.002205 -0.000452 0.120238 0.204548 0.451846 -0.238449 -0.062500 1 0 0 0 0 0 4 32326
-0.002205 -0.000452 0.120238 0.204541 0.451836 -0.238437 -0.062500 1 0 0 0 0 0 4 33325
-0.002205 -0.000452 0.120238 0.204537 0.451847 -0.238442 -0.062500 1 0 0 0 0 0 4 34322
-0.002205 -0.000452 0.120238 0.204536 0.451848 -0.238442 -0.062500 1 0 0 0 0 0 4 35319
-0.002205 -0.000452 0.120238 0.204536 0.451849 -0.238442 -0.062500 1 0 0 0 0 0 4 36321
-0.002205 -0.000452 0.120238 0.204551 0.451834 -0.238442 -0.062500 1 0 0 0 0 0 4 37317
-0.002205 -0.000452 0.120238 0.204538 0.451847 -0.238443 -0.062500 1 0 0 0 0 0 4 38320
-0.002205 -0.000452 0.120238 0.204536 0.451848 -0.238443 -0.062500 1 0 0 0 0 0 4 39320
-0.002205 -0.000452 0.120238 0.204539 0.451837 -0.238436 -0.062500 1 0 0 0 0 0 4 40319
-0.002205 -0.000452 0.120238 0.204536 0.451847 -0.238442 -0.062500 1 0 0 0 0 0 4 41318
-0.002205 -0.000452 0.120238 0.204548 0.451845 -0.238449 -0.062500 1 0 0 0 0 0 4 42318
-0.002205 -0.000452 0.120238 0.204541 0.451836 -0.238437 -0.062500 1 0 0 0 0 0 4 43319
-0.002205 -0.000452 0.120238 0.204537 0.451847 -0.238442 -0.062500 1 0 0 0 0 0 4 44319
-0.002205 -0.000452 0.120238 0.204536 0.451848 -0.238442 -0.062500 1 0 0 0 0 0 4 45317
-0.002205 -0.000452 0.120238 0.204536 0.451848 -0.238443 -0.062500 1 0 0 0 0 0 4 46316
-0.002205 -0.000452 0.120238 0.204551 0.451834 -0.238442 -0.062500 1 0 0 0 0 0 4 47318
-0.002205 -0.000452 0.120238 0.204538 0.451846 -0.238443 -0.062500 1 0 0 0 0 0 4 48302
-0.002205 -0.000452 0.120238 0.204536 0.451848 -0.238443 -0.062500 1 0 0 0 0 0 4 49319
-0.002205 -0.000452 0.120238 0.204548 0.451845 -0.238429 -0.062500 1 0 0 0 0 0 4 50317
-0.002205 -0.000452 0.120238 0.204550 0.451845 -0.238447 -0.062500 1 0 0 0 0 0 4 51319
-0.002205 -0.000452 0.120238 0.204538 0.451848 -0.238443 -0.062500 1 0 0 0 0 0 4 52318
-0.002205 -0.000452 0.120238 0.204537 0.451849 -0.238443 -0.062500 1 0 0 0 0 0 4 53317
-0.002205 -0.000452 0.120238 0.204540 0.451837 -0.238436 -0.062500 1 0 0 0 0 0 4 54318
-0.002205 -0.000452 0.120238 0.204537 0.451847 -0.238441 -0.062500 1 0 0 0 0 0 4 55318
-0.002205 -0.000452 0.120238 0.204549 0.451846 -0.238449 -0.062500 1 0 0 0 0 0 4 56319
-0.002205 -0.000452 0.120238 0.204541 0.451837 -0.238436 -0.062500 1 0 0 0 0 0 4 57312
-0.002205 -0.000452 0.120238 0.204537 0.451847 -0.238442 -0.062500 1 0 0 0 0 0 4 58319
-0.002205 -0.000452 0.120238 0.204536 0.451848 -0.238442 -0.062500 1 0 0 0 0 0 4 59320
-0.002205 -0.000452 0.120238 0.204536 0.451849 -0.238442 -0.062500 1 0 0 0 0 0 4 60316
-0.002205 -0.000452 0.120238 0.204552 0.451834 -0.238442 -0.062500 1 0 0 0 0 0 4 61317
-0.002205 -0.000452 0.120238 0.204538 0.451847 -0.238442 -0.062500 1 0 0 0 0 0 4 62316
-0.002205 -0.000452 0.120238 0.204537 0.451849 -0.238443 -0.062500 1 0 0 0 0 0 4 63315
-0.002205 -0.000452 0.120238 0.204540 0.451837 -0.238436 -0.062500 1 0 0 0 0 0 4 64321
-0.002205 -0.000452 0.120238 0.204537 0.451847 -0.238442 -0.062500 1 0 0 0 0 0 4 65316
-0.002205 -0.000452 0.120238 0.204548 0.451846 -0.238449 -0.062500 1 0 0 0 0 0 4 66317
-0.002205 -0.000452 0.120238 0.204541 0.451836 -0.238437 -0.062500 1 0 0 0 0 0 4 67318
-0.002205 -0.000452 0.120238 0.204537 0.451847 -0.238442 -0.062500 1 0 0 0 0 0 4 68308
-0.002205 -0.000452 0.120238 0.204536 0.451848 -0.238442 -0.062500 1 0 0 0 0 0 4 69315
-0.002205 -0.000452 0.120238 0.204536 0.451849 -0.238442 -0.062500 1 0 0 0 0 0 4 70307
-0.002205 -0.000452 0.120238 0.204552 0.451834 -0.238442 -0.062500 1 0 0 0 0 0 4 71321
-0.002205 -0.000452 0.120238 0.204538 0.451847 -0.238443 -0.062500 1 0 0 0 0 0 4 72312
-0.002205 -0.000452 0.120238 0.204536 0.451848 -0.238443 -0.062500 1 0 0 0 0 0 4 73319
-0.002205 -0.000452 0.120238 0.204540 0.451837 -0.238436 -0.062500 1 0 0 0 0 0 4 74312
-0.002205 -0.000452 0.120238 0.204536 0.451847 -0.238442 -0.062500 1 0 0 0 0 0 4 75321
-0.002205 -0.000452 0.120238 0.204548 0.451845 -0.238449 -0.062500 1 0 0 0 0 0 4 76313
-0.002205 -0.000452 0.120238 0.204541 0.451836 -0.238437 -0.062500 1 0 0 0 0 0 4 77322
-0.002205 -0.000452 0.120238 0.204537 0.451847 -0.238442 -0.062500 1 0 0 0 0 0 4 78312
-0.002205 -0.000452 0.120238 0.204536 0.451848 -0.238442 -0.062500 1 0 0 0 0 0 4 79322
-0.002205 -0.000452 0.120238 0.204536 0.451848 -0.238443 -0.062500 1 0 0 0 0 0 4 80314
-0.002205 -0.000452 0.120238 0.204551 0.451834 -0.238442 -0.062500 1 0 0 0 0 0 4 81329
-0.002205 -0.000452 0.120238 0.204538 0.451847 -0.238443 -0.062500 1 0 0 0 0 0 4 82318
-0.002205 -0.000452 0.120238 0.204536 0.451848 -0.238443 -0.062500 1 0 0 0 0 0 4 83326
-0.002205 -0.000452 0.120238 0.204539 0.451837 -0.238436 -0.062500 1 0 0 0 0 0 4 84319
-0.002205 -0.000452 0.120238 0.204536 0.451847 -0.238442 -0.062500 1 0 0 0 0 0 4 85299
-0.002205 -0.000452 0.120238 0.204548 0.451845 -0.238449 -0.062500 1 0 0 0 0 0 4 86320
-0.002205 -0.000452 0.120238 0.204549 0.451845 -0.238430 -0.062500 1 0 0 0 0 0 4 87319
-0.002205 -0.000452 0.120238 0.204538 0.451848 -0.238441 -0.062500 1 0 0 0 0 0 4 88327
-0.002205 -0.000452 0.120238 0.204537 0.451849 -0.238442 -0.062500 1 0 0 0 0 0 4 89329
-0.002205 -0.000452 0.120238 0.204549 0.451846 -0.238449 -0.062500 1 0 0 0 0 0 4 90320
-0.002205 -0.000452 0.120238 0.204541 0.451837 -0.238436 -0.062500 1 0 0 0 0 0 4 91303
-0.002205 -0.000452 0.120238 0.204537 0.451847 -0.238442 -0.062500 1 0 0 0 0 0 4 92327
-0.002205 -0.000452 0.120238 0.204537 0.451849 -0.238442 -0.062500 1 0 0 0 0 0 4 93328
-0.002205 -0.000452 0.120238 0.204540 0.451837 -0.238436 -0.062500 1 0 0 0 0 0 4 94327
-0.002205 -0.000452 0.120238 0.204549 0.451844 -0.238448 -0.062500 1 0 0 0 0 0 4 95329
-0.002205 -0.000452 0.120238 0.204538 0.451848 -0.238443 -0.062500 1 0 0 0 0 0 4 96327
-0.002205 -0.000452 0.120238 0.204537 0.451849 -0.238443 -0.062500 1 0 0 0 0 0 4 97327
-0.002205 -0.000452 0.120238 0.204540 0.451837 -0.238436 -0.062500 1 0 0 0 0 0 4 98334
-0.002205 -0.000452 0.120238 0.204537 0.451847 -0.238442 -0.062500 1 0 0 0 0 0 4 99329
-0.002205 -0.000452 0.120238 0.204548 0.451846 -0.238449 -0.062500 1 0 0 0 0 0 4 100321
-0.002205 -0.000452 0.120238 0.204541 0.451837 -0.238437 -0.062500 1 0 0 0 0 0 4 101328
-0.002205 -0.000452 0.120238 0.204537 0.451847 -0.238442 -0.062500 1 0 0 0 0 0 4 102329
-0.002205 -0.000452 0.120238 0.204536 0.451848 -0.238442 -0.062500 1 0 0 0 0 0 4 103328
-0.002205 -0.000452 0.120238 0.204540 0.451837 -0.238436 -0.062500 1 0 0 0 0 0 4 104326
-0.002205 -0.000452 0.120238 0.204549 0.451844 -0.238448 -0.062500 1 0 0 0 0 0 4 105327
-0.002205 -0.000452 0.120238 0.204538 0.451848 -0.238443 -0.062500 1 0 0 0 0 0 4 106298
-0.002205 -0.000452 0.120238 0.204537 0.451849 -0.238443 -0.062500 1 0 0 0 0 0 4 107328
-0.002205 -0.000452 0.120238 0.204540 0.451837 -0.238436 -0.062500 1 0 0 0 0 0 4 108296
-0.002205 -0.000452 0.120238 0.204536 0.451847 -0.238442 -0.062500 1 0 0 0 0 0 4 109325
-0.002205 -0.000452 0.120238 0.204548 0.451846 -0.238449 -0.062500 1 0 0 0 0 0 4 110323
-0.002205 -0.000452 0.120238 0.204541 0.451836 -0.238437 -0.062500 1 0 0 0 0 0 4 111328
-0.002205 -0.000452 0.120238 0.204537 0.451847 -0.238442 -0.062500 1 0 0 0 0 0 4 112327
-0.002205 -0.000452 0.120238 0.204536 0.451848 -0.238442 -0.062500 1 0 0 0 0 0 4 113326
-0.002205 -0.000452 0.120238 0.204539 0.451837 -0.238436 -0.062500 1 0 0 0 0 0 4 114329
-0.002205 -0.000452 0.120238 0.204549 0.451844 -0.238448 -0.062500 1 0 0 0 0 0 4 115299
-0.002205 -0.000452 0.120238 0.204538 0.451848 -0.238443 -0.062500 1 0 0 0 0 0 4 116327
-0.002205 -0.000452 0.120238 0.204536 0.451848 -0.238443 -0.062500 1 0 0 0 0 0 4 117327
-0.002205 -0.000452 0.120238 0.204539 0.451837 -0.238436 -0.062500 1 0 0 0 0 0 4 118296
-0.002205 -0.000452 0.120238 0.204536 0.451847 -0.238442 -0.062500 1 0 0 0 0 0 4 119327
-0.002205 -0.000452 0.120238 0.204548 0.451845 -0.238449 -0.062500 1 0 0 0 0 0 4 120326
-0.002205 -0.000452 0.120238 0.204541 0.451836 -0.238437 -0.062500 1 0 0 0 0 0 4 121315
-0.002205 -0.000452 0.120238 0.204537 0.451847 -0.238442 -0.062500 1 0 0 0 0 0 4 122314
-0.002205 -0.000452 0.120238 0.204536 0.451848 -0.238443 -0.062500 1 0 0 0 0 0 4 123327
-0.002205 -0.000452 0.120238 0.204536 0.451848 -0.238443 -0.062500 1 0 0 0 0 0 4 124325
-0.002205 -0.000452 0.120238 0.204539 0.451837 -0.238436 -0.062500 1 0 0 0 0 0 4 125327
-0.002205 -0.000452 0.120238 0.204548 0.451844 -0.238448 -0.062500 1 0 0 0 0 0 4 126327
-0.002205 -0.000452 0.120238 0.204546 0.451857 -0.238436 -0.062500 1 0 0 0 0 0 4 127328
-0.002205 -0.000452 0.120238 0.204541 0.451838 -0.238435 -0.062500 1 0 0 0 0 0 4 128325
-0.002205 -0.000452 0.120238 0.204537 0.451847 -0.238441 -0.062500 1 0 0 0 0 0 4 129326
-0.002205 -0.000452 0.120238 0.204549 0.451846 -0.238448 -0.062500 1 0 0 0 0 0 4 130325
-0.002205 -0.000452 0.120238 0.204541 0.451837 -0.238436 -0.062500 1 0 0 0 0 0 4 131322
-0.002205 -0.000452 0.120238 0.204537 0.451847 -0.238442 -0.062500 1 0 0 0 0 0 4 132296
-0.002205 -0.000452 0.120238 0.204537 0.451848 -0.238442 -0.062500 1 0 0 0 0 0 4 133320
-0.002205 -0.000452 0.120238 0.204536 0.451849 -0.238442 -0.062500 1 0 0 0 0 0 4 134310
-0.002205 -0.000452 0.120238 0.204552 0.451834 -0.238442 -0.062500 1 0 0 0 0 0 4 135306
-0.002205 -0.000452 0.120238 0.204538 0.451847 -0.238442 -0.062500 1 0 0 0 0 0 4 136314
-0.002205 -0.000452 0.120238 0.204537 0.451848 -0.238442 -0.062500 1 0 0 0 0 0 4 137305
-0.002205 -0.000452 0.120238 0.204540 0.451837 -0.238436 -0.062500 1 0 0 0 0 0 4 138313
-0.002205 -0.000452 0.120238 0.204537 0.451847 -0.238441 -0.062500 1 0 0 0 0 0 4 139310
-0.002205 -0.000452 0.120238 0.204548 0.451846 -0.238449 -0.062500 1 0 0 0 0 0 4 140320
-0.002205 -0.000452 0.120238 0.204538 0.451848 -0.238443 -0.062500 1 0 0 0 0 0 4 141310
-0.002205 -0.000452 0.120238 0.204540 0.451837 -0.238436 -0.062500 1 0 0 0 0 0 4 142319
-0.002205 -0.000452 0.120238 0.204537 0.451847 -0.238442 -0.062500 1 0 0 0 0 0 4 143310
-0.002205 -0.000452 0.120238 0.204536 0.451849 -0.238442 -0.062500 1 0 0 0 0 0 4 144319
-0.002205 -0.000452 0.120238 0.204552 0.451834 -0.238442 -0.062500 1 0 0 0 0 0 4 145328
-0.002205 -0.000452 0.120238 0.204538 0.451847 -0.238442 -0.062500 1 0 0 0 0 0 4 146329
-0.002205 -0.000452 0.120238 0.204536 0.451848 -0.238443 -0.062500 1 0 0 0 0 0 4 147327
-0.002205 -0.000452 0.120238 0.204540 0.451837 -0.238436 -0.062500 1 0 0 0 0 0 4 148310
-0.002205 -0.000452 0.120238 0.204536 0.451847 -0.238442 -0.062500 1 0 0 0 0 0 4 149319
-0.002205 -0.000452 0.120238 0.204548 0.451845 -0.238449 -0.062500 1 0 0 0 0 0 4 150316
-0.002205 -0.000452 0.120238 0.204538 0.451848 -0.238443 -0.062500 1 0 0 0 0 0 4 151318
-0.002205 -0.000452 0.120238 0.204540 0.451837 -0.238436 -0.062500 1 0 0 0 0 0 4 152329
-0.002205 -0.000452 0.120238 0.204536 0.451847 -0.238442 -0.062500 1 0 0 0 0 0 4 153327
-0.002205 -0.000452 0.120238 0.204536 0.451848 -0.238442 -0.062500 1 0 0 0 0 0 4 154330
-0.002205 -0.000452 0.120238 0.204551 0.451834 -0.238442 -0.062500 1 0 0 0 0 0 4 155330
-0.002205 -0.000452 0.120238 0.204538 0.451847 -0.238443 -0.062500 1 0 0 0 0 0 4 156328
-0.002205 -0.000452 0.120238 0.204536 0.451848 -0.238443 -0.062500 1 0 0 0 0 0 4 157326
-0.002205 -0.000452 0.120238 0.204539 0.451837 -0.238436 -0.062500 1 0 0 0 0 0 4 158326
-0.002205 -0.000452 0.120238 0.204536 0.451847 -0.238442 -0.062500 1 0 0 0 0 0 4 159327
-0.002205 -0.000452 0.120238 0.204548 0.451845 -0.238449 -0.062500 1 0 0 0 0 0 4 160325
-0.002205 -0.000452 0.120238 0.204537 0.451848 -0.238443 -0.062500 1 0 0 0 0 0 4 161326
-0.002205 -0.000452 0.120238 0.204540 0.451837 -0.238436 -0.062500 1 0 0 0 0 0 4 162319
-0.002205 -0.000452 0.120238 0.204536 0.451847 -0.238442 -0.062500 1 0 0 0 0 0 4 163329
-0.002205 -0.000452 0.120238 0.204536 0.451848 -0.238442 -0.062500 1 0 0 0 0 0 4 164329
-0.002205 -0.000452 0.120238 0.204551 0.451834 -0.238442 -0.062500 1 0 0 0 0 0 4 165328
-0.002205 -0.000452 0.120238 0.204538 0.451846 -0.238443 -0.062500 1 0 0 0 0 0 4 166327
-0.002205 -0.000452 0.120238 0.204545 0.451857 -0.238436 -0.062500 1 0 0 0 0 0 4 167296
-0.002205 -0.000452 0.120238 0.204537 0.451850 -0.238442 -0.062500 1 0 0 0 0 0 4 168323
-0.002205 -0.000452 0.120238 0.204552 0.451834 -0.238442 -0.062500 1 0 0 0 0 0 4 169326
-0.002205 -0.000452 0.120238 0.204538 0.451847 -0.238442 -0.062500 1 0 0 0 0 0 4 170325
-0.002205 -0.000452 0.120238 0.204537 0.451849 -0.238442 -0.062500 1 0 0 0 0 0 4 171325
-0.002205 -0.000452 0.120238 0.204540 0.451837 -0.238436 -0.062500 1 0 0 0 0 0 4 172326
-0.002205 -0.000452 0.120238 0.204537 0.451847 -0.238441 -0.062500 1 0 0 0 0 0 4 173325
-0.002205 -0.000452 0.120238 0.204549 0.451846 -0.238449 -0.062500 1 0 0 0 0 0 4 174325
-0.002205 -0.000452 0.120238 0.204541 0.451837 -0.238436 -0.062500 1 0 0 0 0 0 4 175326
-0.002205 -0.000452 0.120238 0.204537 0.451847 -0.238442 -0.062500 1 0 0 0 0 0 4 176319
-0.002205 -0.000452 0.120238 0.204536 0.451848 -0.238442 -0.062500 1 0 0 0 0 0 4 177325
-0.002205 -0.000452 0.120238 0.204536 0.451849 -0.238442 -0.062500 1 0 0 0 0 0 4 178326
-0.002205 -0.000452 0.120238 0.204552 0.451834 -0.238442 -0.062500 1 0 0 0 0 0 4 179326
-0.002205 -0.000452 0.120238 0.204538 0.451847 -0.238442 -0.062500 1 0 0 0 0 0 4 180325
-0.002205 -0.000452 0.120238 0.204537 0.451848 -0.238443 -0.062500 1 0 0 0 0 0 4 181322
-0.002205 -0.000452 0.120238 0.204540 0.451837 -0.238436 -0.062500 1 0 0 0 0 0 4 182325
-0.002205 -0.000452 0.120238 0.204537 0.451847 -0.238442 -0.062500 1 0 0 0 0 0 4 183324
-0.002205 -0.000452 0.120238 0.204548 0.451846 -0.238449 -0.062500 1 0 0 0 0 0 4 184325
-0.002205 -0.000452 0.120238 0.204541 0.451836 -0.238436 -0.062500 1 0 0 0 0 0 4 185311
-0.002205 -0.000452 0.120238 0.204537 0.451847 -0.238442 -0.062500 1 0 0 0 0 0 4 186306
-0.002205 -0.000452 0.120238 0.204536 0.451848 -0.238442 -0.062500 1 0 0 0 0 0 4 187402
-0.002205 -0.000452 0.120238 0.204536 0.451849 -0.238442 -0.062500 1 0 0 0 0 0 4 188396
-0.002205 -0.000452 0.120238 0.204552 0.451834 -0.238442 -0.062500 1 0 0 0 0 0 4 189376
-0.002205 -0.000452 0.120238 0.204538 0.451847 -0.238443 -0.062500 1 0 0 0 0 0 4 190388
-0.002205 -0.000452 0.120238 0.204536 0.451848 -0.238443 -0.062500 1 0 0 0 0 0 4 191403
-0.002205 -0.000452 0.120238 0.204540 0.451837 -0.238436 -0.062500 1 0 0 0 0 0 4 192366
-0.002205 -0.000452 0.120238 0.204536 0.451847 -0.238442 -0.062500 1 0 0 0 0 0 4 193397
-0.002205 -0.000452 0.120238 0.204548 0.451845 -0.238449 -0.062500 1 0 0 0 0 0 4 194367
-0.002205 -0.000452 0.120238 0.204538 0.451848 -0.238443 -0.062500 1 0 0 0 0 0 4 195369
-0.002205 -0.000452 0.120238 0.204540 0.451837 -0.238436 -0.062500 1 0 0 0 0 0 4 196368
-0.002205 -0.000452 0.120238 0.204536 0.451847 -0.238442 -0.062500 1 0 0 0 0 0 4 197369
-0.002205 -0.000452 0.120238 0.204536 0.451848 -0.238442 -0.062500 1 0 0 0 0 0 4 198364
-0.002205 -0.000452 0.120238 0.204551 0.451834 -0.238442 -0.062500 1 0 0 0 0 0 4 199369
-0.002205 -0.000452 0.120238 0.204538 0.451846 -0.238443 -0.062500 1 0 0 0 0 0 4 200376
-0.002205 -0.000452 0.120238 0.204536 0.451848 -0.238443 -0.062500 1 0 0 0 0 0 4 201390
-0.002205 -0.000452 0.120238 0.204539 0.451836 -0.238436 -0.062500 1 0 0 0 0 0 4 202388
-0.002205 -0.000452 0.120238 0.204536 0.451847 -0.238442 -0.062500 1 0 0 0 0 0 4 203374
-0.002205 -0.000452 0.120238 0.204548 0.451845 -0.238449 -0.062500 1 0 0 0 0 0 4 204388
-0.002205 -0.000452 0.120238 0.204546 0.451857 -0.238436 -0.062500 1 0 0 0 0 0 4 205372
-0.002205 -0.000452 0.120238 0.204541 0.451838 -0.238435 -0.062500 1 0 0 0 0 0 4 206389
-0.002205 -0.000452 0.120238 0.204537 0.451848 -0.238441 -0.062500 1 0 0 0 0 0 4 207375
-0.002205 -0.000452 0.120238 0.204549 0.451846 -0.238449 -0.062500 1 0 0 0 0 0 4 208390
-0.002205 -0.000452 0.120238 0.204541 0.451837 -0.238436 -0.062500 1 0 0 0 0 0 4 209373
-0.002205 -0.000452 0.120238 0.204537 0.451847 -0.238442 -0.062500 1 0 0 0 0 0 4 210389
-0.002205 -0.000452 0.120238 0.204537 0.451848 -0.238442 -0.062500 1 0 0 0 0 0 4 211308
-0.002205 -0.000452 0.120238 0.204536 0.451849 -0.238442 -0.062500 1 0 0 0 0 0 4 212317
-0.002205 -0.000452 0.120238 0.204540 0.451837 -0.238436 -0.062500 1 0 0 0 0 0 4 213307
-0.002205 -0.000452 0.120238 0.204549 0.451845 -0.238448 -0.062500 1 0 0 0 0 0 4 214316
-0.002205 -0.000452 0.120238 0.204538 0.451848 -0.238443 -0.062500 1 0 0 0 0 0 4 215307
-0.002205 -0.000452 0.120238 0.204540 0.451837 -0.238436 -0.062500 1 0 0 0 0 0 4 216317
-0.002205 -0.000452 0.120238 0.204537 0.451847 -0.238442 -0.062500 1 0 0 0 0 0 4 217307
-0.002205 -0.000452 0.120238 0.204549 0.451846 -0.238449 -0.062500 1 0 0 0 0 0 4 218308
-0.002205 -0.000452 0.120238 0.204541 0.451836 -0.238436 -0.062500 1 0 0 0 0 0 4 219308
-0.002205 -0.000452 0.120238 0.204537 0.451847 -0.238442 -0.062500 1 0 0 0 0 0 4 220323
-0.002205 -0.000452 0.120238 0.204536 0.451848 -0.238442 -0.062500 1 0 0 0 0 0 4 221327
-0.002205 -0.000452 0.120238 0.204536 0.451849 -0.238442 -0.062500 1 0 0 0 0 0 4 222310
-0.002205 -0.000452 0.120238 0.204539 0.451837 -0.238436 -0.062500 1 0 0 0 0 0 4 223327
-0.002205 -0.000452 0.120238 0.204549 0.451844 -0.238448 -0.062500 1 0 0 0 0 0 4 224322
-0.002205 -0.000452 0.120238 0.204538 0.451848 -0.238443 -0.062500 1 0 0 0 0 0 4 225327
-0.002205 -0.000452 0.120238 0.204540 0.451837 -0.238436 -0.062500 1 0 0 0 0 0 4 226323
-0.002205 -0.000452 0.120238 0.204537 0.451847 -0.238442 -0.062500 1 0 0 0 0 0 4 227312
-0.002205 -0.000452 0.120238 0.204548 0.451845 -0.238449 -0.062500 1 0 0 0 0 0 4 228325
-0.002205 -0.000452 0.120238 0.204541 0.451836 -0.238437 -0.062500 1 0 0 0 0 0 4 229317
-0.002205 -0.000452 0.120238 0.204537 0.451847 -0.238442 -0.062500 1 0 0 0 0 0 4 230329
-0.002205 -0.000452 0.120238 0.204536 0.451848 -0.238442 -0.062500 1 0 0 0 0 0 4 231327
-0.002205 -0.000452 0.120238 0.204536 0.451848 -0.238443 -0.062500 1 0 0 0 0 0 4 232322
-0.002205 -0.000452 0.120238 0.204539 0.451837 -0.238436 -0.062500 1 0 0 0 0 0 4 233324
-0.002205 -0.000452 0.120238 0.204548 0.451844 -0.238448 -0.062500 1 0 0 0 0 0 4 234321
-0.002205 -0.000452 0.120238 0.204537 0.451848 -0.238443 -0.062500 1 0 0 0 0 0 4 235325
-0.002205 -0.000452 0.120238 0.204540 0.451837 -0.238436 -0.062500 1 0 0 0 0 0 4 236323
-0.002205 -0.000452 0.120238 0.204536 0.451847 -0.238442 -0.062500 1 0 0 0 0 0 4 237321
-0.002205 -0.000452 0.120238 0.204548 0.451845 -0.238449 -0.062500 1 0 0 0 0 0 4 238323
-0.002205 -0.000452 0.120238 0.204541 0.451836 -0.238437 -0.062500 1 0 0 0 0 0 4 239331
-0.002205 -0.000452 0.120238 0.204537 0.451847 -0.238442 -0.062500 1 0 0 0 0 0 4 240326
-0.002205 -0.000452 0.120238 0.204536 0.451848 -0.238443 -0.062500 1 0 0 0 0 0 4 241323
-0.002205 -0.000452 0.120238 0.204536 0.451848 -0.238443 -0.062500 1 0 0 0 0 0 4 242325
-0.002205 -0.000452 0.120238 0.204539 0.451837 -0.238436 -0.062500 1 0 0 0 0 0 4 243325
-0.002205 -0.000452 0.120238 0.204548 0.451844 -0.238448 -0.062500 1 0 0 0 0 0 4 244323
-0.002205 -0.000452 0.120238 0.204546 0.451857 -0.238436 -0.062500 1 0 0 0 0 0 4 245324
-0.002205 -0.000452 0.120238 0.204537 0.451850 -0.238442 -0.062500 1 0 0 0 0 0 4 246322
-0.002205 -0.000452 0.120238 0.204540 0.451837 -0.238435 -0.062500 1 0 0 0 0 0 4 247339
-0.002205 -0.000452 0.120238 0.204549 0.451845 -0.238448 -0.062500 1 0 0 0 0 0 4 248332
-0.002205 -0.000452 0.120238 0.204538 0.451848 -0.238443 -0.062500 1 0 0 0 0 0 4 249331
-0.002205 -0.000452 0.120238 0.204540 0.451837 -0.238436 -0.062500 1 0 0 0 0 0 4 250331
-0.002205 -0.000452 0.120238 0.204537 0.451847 -0.238442 -0.062500 1 0 0 0 0 0 4 251332
-0.002205 -0.000452 0.120238 0.204536 0.451849 -0.238442 -0.062500 1 0 0 0 0 0 4 252334
-0.002205 -0.000452 0.120238 0.204552 0.451834 -0.238442 -0.062500 1 0 0 0 0 0 4 253329
-0.002205 -0.000452 0.120238 0.204538 0.451847 -0.238442 -0.062500 1 0 0 0 0 0 4 254314
-0.002205 -0.000452 0.120238 0.204537 0.451848 -0.238442 -0.062500 1 0 0 0 0 0 4 255332
-0.002205 -0.000452 0.120238 0.204536 0.451849 -0.238442 -0.062500 1 0 0 0 0 0 4 256331
-0.002205 -0.000452 0.120238 0.204539 0.451837 -0.238436 -0.062500 1 0 0 0 0 0 4 257330
-0.002205 -0.000452 0.120238 0.204549 0.451844 -0.238448 -0.062500 1 0 0 0 0 0 4 258331
-0.002205 -0.000452 0.120238 0.204538 0.451848 -0.238443 -0.062500 1 0 0 0 0 0 4 259331
-0.002205 -0.000452 0.120238 0.204540 0.451837 -0.238436 -0.062500 1 0 0 0 0 0 4 260332
-0.002205 -0.000452 0.120238 0.204537 0.451847 -0.238442 -0.062500 1 0 0 0 0 0 4 261325
-0.002205 -0.000452 0.120238 0.204536 0.451848 -0.238442 -0.062500 1 0 0 0 0 0 4 262335
-0.002205 -0.000452 0.120238 0.204552 0.451834 -0.238442 -0.062500 1 0 0 0 0 0 4 263337
-0.002205 -0.000452 0.120238 0.204538 0.451847 -0.238442 -0.062500 1 0 0 0 0 0 4 264330
-0.002205 -0.000452 0.120238 0.204537 0.451848 -0.238442 -0.062500 1 0 0 0 0 0 4 265331
-0.002205 -0.000452 0.120238 0.204536 0.451849 -0.238443 -0.062500 1 0 0 0 0 0 4 266328
-0.002205 -0.000452 0.120238 0.204539 0.451837 -0.238436 -0.062500 1 0 0 0 0 0 4 267333
-0.002205 -0.000452 0.120238 0.204549 0.451844 -0.238448 -0.062500 1 0 0 0 0 0 4 268321
-0.002205 -0.000452 0.120238 0.204538 0.451848 -0.238443 -0.062500 1 0 0 0 0 0 4 269335
-0.002205 -0.000452 0.120238 0.204540 0.451837 -0.238436 -0.062500 1 0 0 0 0 0 4 270329
-0.002205 -0.000452 0.120238 0.204536 0.451847 -0.238442 -0.062500 1 0 0 0 0 0 4 271333
-0.002205 -0.000452 0.120238 0.204536 0.451848 -0.238442 -0.062500 1 0 0 0 0 0 4 272330
-0.002205 -0.000452 0.120238 0.204548 0.451846 -0.238449 -0.062500 1 0 0 0 0 0 4 273330
-0.002205 -0.000452 0.120238 0.204541 0.451836 -0.238437 -0.062500 1 0 0 0 0 0 4 274320
-0.002205 -0.000452 0.120238 0.204537 0.451847 -0.238442 -0.062500 1 0 0 0 0 0 4 275386
-0.002205 -0.000452 0.120238 0.204536 0.451848 -0.238443 -0.062500 1 0 0 0 0 0 4 276370
-0.002205 -0.000452 0.120238 0.204539 0.451837 -0.238436 -0.062500 1 0 0 0 0 0 4 277386
-0.002205 -0.000452 0.120238 0.204548 0.451844 -0.238448 -0.062500 1 0 0 0 0 0 4 278370
-0.002205 -0.000452 0.120238 0.204537 0.451848 -0.238443 -0.062500 1 0 0 0 0 0 4 279390
-0.002205 -0.000452 0.120238 0.204540 0.451836 -0.238436 -0.062500 1 0 0 0 0 0 4 280372
-0.002205 -0.000452 0.120238 0.204536 0.451847 -0.238442 -0.062500 1 0 0 0 0 0 4 281387
-0.002205 -0.000452 0.120238 0.204536 0.451848 -0.238442 -0.062500 1 0 0 0 0 0 4 282371
-0.002205 -0.000452 0.120238 0.204548 0.451846 -0.238449 -0.062500 1 0 0 0 0 0 4 283314
-0.002205 -0.000452 0.120238 0.204549 0.451845 -0.238430 -0.062500 1 0 0 0 0 0 4 284304
-0.002205 -0.000452 0.120238 0.204538 0.451848 -0.238441 -0.062500 1 0 0 0 0 0 4 285315
-0.002205 -0.000452 0.120238 0.204536 0.451849 -0.238442 -0.062500 1 0 0 0 0 0 4 286316
-0.002205 -0.000452 0.120238 0.204552 0.451834 -0.238442 -0.062500 1 0 0 0 0 0 4 287304
-0.002205 -0.000452 0.120238 0.204538 0.451847 -0.238442 -0.062500 1 0 0 0 0 0 4 288315
-0.002205 -0.000452 0.120238 0.204537 0.451848 -0.238442 -0.062500 1 0 0 0 0 0 4 289304
-0.002205 -0.000452 0.120238 0.204536 0.451849 -0.238442 -0.062500 1 0 0 0 0 0 4 290314
-0.002205 -0.000452 0.120238 0.204540 0.451837 -0.238436 -0.062500 1 0 0 0 0 0 4 291304
-0.002205 -0.000452 0.120238 0.204549 0.451845 -0.238448 -0.062500 1 0 0 0 0 0 4 292318
-0.002205 -0.000452 0.120238 0.204538 0.451848 -0.238443 -0.062500 1 0 0 0 0 0 4 293313
-0.002205 -0.000452 0.120238 0.204540 0.451837 -0.238436 -0.062500 1 0 0 0 0 0 4 294319
-0.002205 -0.000452 0.120238 0.204537 0.451847 -0.238442 -0.062500 1 0 0 0 0 0 4 295324
-0.002205 -0.000452 0.120238 0.204536 0.451849 -0.238442 -0.062500 1 0 0 0 0 0 4 296322
-0.002205 -0.000452 0.120238 0.204552 0.451834 -0.238442 -0.062500 1 0 0 0 0 0 4 297291
-0.002205 -0.000452 0.120238 0.204538 0.451847 -0.238442 -0.062500 1 0 0 0 0 0 4 298317
-0.002205 -0.000452 0.120238 0.204537 0.451848 -0.238442 -0.062500 1 0 0 0 0 0 4 299316
-0.002205 -0.000452 0.120238 0.204536 0.451849 -0.238443 -0.062500 1 0 0 0 0 0 4 300306
-0.002205 -0.000452 0.120238 0.204539 0.451837 -0.238436 -0.062500 1 0 0 0 0 0 4 301313
-0.002205 -0.000452 0.120238 0.204549 0.451844 -0.238448 -0.062500 1 0 0 0 0 0 4 302308
-0.002205 -0.000452 0.120238 0.204538 0.451848 -0.238443 -0.062500 1 0 0 0 0 0 4 303292
-0.002205 -0.000452 0.120238 0.204540 0.451837 -0.238436 -0.062500 1 0 0 0 0 0 4 304308
-0.002205 -0.000452 0.120238 0.204537 0.451847 -0.238442 -0.062500 1 0 0 0 0 0 4 305307
-0.002205 -0.000452 0.120238 0.204536 0.451848 -0.238442 -0.062500 1 0 0 0 0 0 4 306311
-0.002205 -0.000452 0.120238 0.204552 0.451834 -0.238442 -0.062500 1 0 0 0 0 0 4 307311
-0.002205 -0.000452 0.120238 0.204538 0.451847 -0.238442 -0.062500 1 0 0 0 0 0 4 308309
-0.002205 -0.000452 0.120238 0.204536 0.451848 -0.238443 -0.062500 1 0 0 0 0 0 4 309316
-0.002205 -0.000452 0.120238 0.204536 0.451848 -0.238443 -0.062500 1 0 0 0 0 0 4 310296
-0.002205 -0.000452 0.120238 0.204539 0.451837 -0.238436 -0.062500 1 0 0 0 0 0 4 311420
-0.002205 -0.000452 0.120238 0.204549 0.451844 -0.238448 -0.062500 1 0 0 0 0 0 4 312403
-0.002205 -0.000452 0.120238 0.204538 0.451848 -0.238443 -0.062500 1 0 0 0 0 0 4 313364
-0.002205 -0.000452 0.120238 0.204540 0.451837 -0.238436 -0.062500 1 0 0 0 0 0 4 314365
-0.002205 -0.000452 0.120238 0.204536 0.451847 -0.238442 -0.062500 1 0 0 0 0 0 4 315367
-0.002205 -0.000452 0.120238 0.204536 0.451848 -0.238442 -0.062500 1 0 0 0 0 0 4 316363
-0.002205 -0.000452 0.120238 0.204551 0.451834 -0.238442 -0.062500 1 0 0 0 0 0 4 317363
-0.002205 -0.000452 0.120238 0.204538 0.451846 -0.238443 -0.062500 1 0 0 0 0 0 4 318362
-0.002205 -0.000452 0.120238 0.204536 0.451848 -0.238443 -0.062500 1 0 0 0 0 0 4 319398
-0.002205 -0.000452 0.120238 0.204536 0.451848 -0.238443 -0.062500 1 0 0 0 0 0 4 320395
-0.002205 -0.000452 0.120238 0.204539 0.451837 -0.238436 -0.062500 1 0 0 0 0 0 4 321363
-0.002205 -0.000452 0.120238 0.204548 0.451844 -0.238448 -0.062500 1 0 0 0 0 0 4 322388
-0.002205 -0.000452 0.120238 0.204546 0.451857 -0.238436 -0.062500 1 0 0 0 0 0 4 323366
-0.002205 -0.000452 0.120238 0.204541 0.451838 -0.238435 -0.062500 1 0 0 0 0 0 4 324363
-0.002205 -0.000452 0.120238 0.204537 0.451847 -0.238441 -0.062500 1 0 0 0 0 0 4 325395
-0.002205 -0.000452 0.120238 0.204549 0.451846 -0.238449 -0.062500 1 0 0 0 0 0 4 326388
-0.002205 -0.000452 0.120238 0.204538 0.451848 -0.238443 -0.062500 1 0 0 0 0 0 4 327390
-0.002205 -0.000452 0.120238 0.204540 0.451837 -0.238436 -0.062500 1 0 0 0 0 0 4 328365
-0.002205 -0.000452 0.120238 0.204537 0.451847 -0.238442 -0.062500 1 0 0 0 0 0 4 329362
-0.002205 -0.000452 0.120238 0.204536 0.451849 -0.238442 -0.062500 1 0 0 0 0 0 4 330361
-0.002205 -0.000452 0.120238 0.204540 0.451837 -0.238435 -0.062500 1 0 0 0 0 0 4 331366
-0.002205 -0.000452 0.120238 0.204549 0.451844 -0.238448 -0.062500 1 0 0 0 0 0 4 332396
-0.002205 -0.000452 0.120238 0.204538 0.451848 -0.238443 -0.062500 1 0 0 0 0 0 4 333391
-0.002205 -0.000452 0.120238 0.204540 0.451837 -0.238436 -0.062500 1 0 0 0 0 0 4 334393
-0.002205 -0.000452 0.120238 0.204537 0.451847 -0.238441 -0.062500 1 0 0 0 0 0 4 335390
-0.002205 -0.000452 0.120238 0.204549 0.451845 -0.238449 -0.062500 1 0 0 0 0 0 4 336383
-0.002205 -0.000452 0.120238 0.204538 0.451848 -0.238443 -0.062500 1 0 0 0 0 0 4 337398
-0.002205 -0.000452 0.120238 0.204540 0.451837 -0.238436 -0.062500 1 0 0 0 0 0 4 338387
-0.002205 -0.000452 0.120238 0.204537 0.451847 -0.238442 -0.062500 1 0 0 0 0 0 4 339367
-0.002205 -0.000452 0.120238 0.204536 0.451848 -0.238442 -0.062500 1 0 0 0 0 0 4 340363
-0.002205 -0.000452 0.120238 0.204539 0.451837 -0.238436 -0.062500 1 0 0 0 0 0 4 341355
-0.002205 -0.000452 0.120238 0.204549 0.451844 -0.238448 -0.062500 1 0 0 0 0 0 4 342390
-0.002205 -0.000452 0.120238 0.204538 0.451848 -0.238443 -0.062500 1 0 0 0 0 0 4 343390
-0.002205 -0.000452 0.120238 0.204540 0.451837 -0.238436 -0.062500 1 0 0 0 0 0 4 344364
-0.002205 -0.000452 0.120238 0.204537 0.451847 -0.238442 -0.062500 1 0 0 0 0 0 4 345363
-0.002205 -0.000452 0.120238 0.204548 0.451845 -0.238449 -0.062500 1 0 0 0 0 0 4 346354
-0.002205 -0.000452 0.120238 0.204538 0.451848 -0.238443 -0.062500 1 0 0 0 0 0 4 347372
-0.002205 -0.000452 0.120238 0.204540 0.451837 -0.238436 -0.062500 1 0 0 0 0 0 4 348384
-0.002205 -0.000452 0.120238 0.204537 0.451847 -0.238442 -0.062500 1 0 0 0 0 0 4 349367
-0.002205 -0.000452 0.120238 0.204536 0.451848 -0.238442 -0.062500 1 0 0 0 0 0 4 350384
-0.002205 -0.000452 0.120238 0.204539 0.451837 -0.238436 -0.062500 1 0 0 0 0 0 4 351367
-0.002205 -0.000452 0.120238 0.204548 0.451844 -0.238448 -0.062500 1 0 0 0 0 0 4 352399
-0.002205 -0.000452 0.120238 0.204537 0.451848 -0.238443 -0.062500 1 0 0 0 0 0 4 353382
-0.002205 -0.000452 0.120238 0.204536 0.451848 -0.238443 -0.062500 1 0 0 0 0 0 4 354368
-0.002205 -0.000452 0.120238 0.204539 0.451837 -0.238436 -0.062500 1 0 0 0 0 0 4 355313
-0.002205 -0.000452 0.120238 0.204548 0.451844 -0.238448 -0.062500 1 0 0 0 0 0 4 356303
-0.002205 -0.000452 0.120238 0.204538 0.451848 -0.238443 -0.062500 1 0 0 0 0 0 4 357311
-0.002205 -0.000452 0.120238 0.204540 0.451836 -0.238436 -0.062500 1 0 0 0 0 0 4 358302
-0.002205 -0.000452 0.120238 0.204536 0.451847 -0.238442 -0.062500 1 0 0 0 0 0 4 359311
-0.002205 -0.000452 0.120238 0.204536 0.451848 -0.238443 -0.062500 1 0 0 0 0 0 4 360303
-0.002205 -0.000452 0.120238 0.204551 0.451834 -0.238442 -0.062500 1 0 0 0 0 0 4 361312
-0.002205 -0.000452 0.120238 0.204538 0.451846 -0.238443 -0.062500 1 0 0 0 0 0 4 362303
-0.002205 -0.000452 0.120238 0.204545 0.451857 -0.238436 -0.062500 1 0 0 0 0 0 4 363314
-0.002205 -0.000452 0.120238 0.204537 0.451850 -0.238442 -0.062500 1 0 0 0 0 0 4 364302
-0.002205 -0.000452 0.120238 0.204540 0.451837 -0.238435 -0.062500 1 0 0 0 0 0 4 365315
-0.002205 -0.000452 0.120238 0.204549 0.451845 -0.238448 -0.062500 1 0 0 0 0 0 4 366310
-0.002205 -0.000452 0.120238 0.204538 0.451848 -0.238443 -0.062500 1 0 0 0 0 0 4 367314
-0.002205 -0.000452 0.120238 0.204540 0.451837 -0.238436 -0.062500 1 0 0 0 0 0 4 368326
-0.002205 -0.000452 0.120238 0.204537 0.451847 -0.238441 -0.062500 1 0 0 0 0 0 4 369323
-0.002205 -0.000452 0.120238 0.204536 0.451849 -0.238442 -0.062500 1 0 0 0 0 0 4 370295
-0.002205 -0.000452 0.120238 0.204548 0.451846 -0.238449 -0.062500 1 0 0 0 0 0 4 371304
-0.002205 -0.000452 0.120238 0.204541 0.451837 -0.238436 -0.062500 1 0 0 0 0 0 4 372317
-0.002205 -0.000452 0.120238 0.204537 0.451847 -0.238442 -0.062500 1 0 0 0 0 0 4 373320
-0.002205 -0.000452 0.120238 0.204536 0.451849 -0.238442 -0.062500 1 0 0 0 0 0 4 374325
-0.002205 -0.000452 0.120238 0.204540 0.451837 -0.238436 -0.062500 1 0 0 0 0 0 4 375319
-0.002205 -0.000452 0.120238 0.204549 0.451844 -0.238448 -0.062500 1 0 0 0 0 0 4 376289
-0.002205 -0.000452 0.120238 0.204538 0.451848 -0.238443 -0.062500 1 0 0 0 0 0 4 377320
-0.002205 -0.000452 0.120238 0.204540 0.451837 -0.238436 -0.062500 1 0 0 0 0 0 4 378313
-0.002205 -0.000452 0.120238 0.204537 0.451847 -0.238442 -0.062500 1 0 0 0 0 0 4 379321
-0.002205 -0.000452 0.120238 0.204536 0.451848 -0.238442 -0.062500 1 0 0 0 0 0 4 380318
-0.002205 -0.000452 0.120238 0.204548 0.451846 -0.238449 -0.062500 1 0 0 0 0 0 4 381319
-0.002205 -0.000452 0.120238 0.204541 0.451837 -0.238437 -0.062500 1 0 0 0 0 0 4 382317
-0.002205 -0.000452 0.120238 0.204537 0.451847 -0.238442 -0.062500 1 0 0 0 0 0 4 383324
-0.002205 -0.000452 0.120238 0.204536 0.451848 -0.238442 -0.062500 1 0 0 0 0 0 4 384323
-0.002205 -0.000452 0.120238 0.204539 0.451837 -0.238436 -0.062500 1 0 0 0 0 0 4 385321
-0.002205 -0.000452 0.120238 0.204549 0.451844 -0.238448 -0.062500 1 0 0 0 0 0 4 386319
-0.002205 -0.000452 0.120238 0.204538 0.451848 -0.238443 -0.062500 1 0 0 0 0 0 4 387321
-0.002205 -0.000452 0.120238 0.204540 0.451837 -0.238436 -0.062500 1 0 0 0 0 0 4 388319
-0.002205 -0.000452 0.120238 0.204536 0.451847 -0.238442 -0.062500 1 0 0 0 0 0 4 389289
-0.002205 -0.000452 0.120238 0.204536 0.451848 -0.238442 -0.062500 1 0 0 0 0 0 4 390318
-0.002205 -0.000452 0.120238 0.204548 0.451846 -0.238449 -0.062500 1 0 0 0 0 0 4 391320
-0.002205 -0.000452 0.120238 0.204541 0.451836 -0.238437 -0.062500 1 0 0 0 0 0 4 392318
-0.002205 -0.000452 0.120238 0.204537 0.451847 -0.238442 -0.062500 1 0 0 0 0 0 4 393318
-0.002205 -0.000452 0.120238 0.204536 0.451848 -0.238443 -0.062500 1 0 0 0 0 0 4 394318
-0.002205 -0.000452 0.120238 0.204539 0.451837 -0.238436 -0.062500 1 0 0 0 0 0 4 395316
-0.002205 -0.000452 0.120238 0.204548 0.451844 -0.238448 -0.062500 1 0 0 0 0 0 4 396317
-0.002205 -0.000452 0.120238 0.204537 0.451848 -0.238443 -0.062500 1 0 0 0 0 0 4 397318
-0.002205 -0.000452 0.120238 0.204540 0.451836 -0.238436 -0.062500 1 0 0 0 0 0 4 398316
-0.002205 -0.000452 0.120238 0.204536 0.451847 -0.238442 -0.062500 1 0 0 0 0 0 4 399320
-0.002205 -0.000452 0.120238 0.204536 0.451848 -0.238442 -0.062500 1 0 0 0 0 0 4 400318
-0.002205 -0.000452 0.120238 0.204548 0.451845 -0.238449 -0.062500 1 0 0 0 0 0 4 401318
-0.002205 -0.000452 0.120238 0.204549 0.451845 -0.238430 -0.062500 1 0 0 0 0 0 4 402315
-0.002205 -0.000452 0.120238 0.204538 0.451848 -0.238441 -0.062500 1 0 0 0 0 0 4 403313
-0.002205 -0.000452 0.120238 0.204536 0.451849 -0.238442 -0.062500 1 0 0 0 0 0 4 404315
-0.002205 -0.000452 0.120238 0.204549 0.451846 -0.238449 -0.062500 1 0 0 0 0 0 4 405305
-0.002205 -0.000452 0.120238 0.204541 0.451837 -0.238436 -0.062500 1 0 0 0 0 0 4 406315
-0.002205 -0.000452 0.120238 0.204537 0.451847 -0.238442 -0.062500 1 0 0 0 0 0 4 407391
-0.002205 -0.000452 0.120238 0.204536 0.451849 -0.238442 -0.062500 1 0 0 0 0 0 4 408382
-0.002205 -0.000452 0.120238 0.204540 0.451837 -0.238436 -0.062500 1 0 0 0 0 0 4 409394
-0.002205 -0.000452 0.120238 0.204549 0.451844 -0.238448 -0.062500 1 0 0 0 0 0 4 410387
-0.002205 -0.000452 0.120238 0.204538 0.451848 -0.238443 -0.062500 1 0 0 0 0 0 4 411386
-0.002205 -0.000452 0.120238 0.204540 0.451837 -0.238436 -0.062500 1 0 0 0 0 0 4 412361
-0.002205 -0.000452 0.120238 0.204537 0.451847 -0.238442 -0.062500 1 0 0 0 0 0 4 413359
-0.002205 -0.000452 0.120238 0.204536 0.451848 -0.238442 -0.062500 1 0 0 0 0 0 4 414387
-0.002205 -0.000452 0.120238 0.204548 0.451846 -0.238449 -0.062500 1 0 0 0 0 0 4 415362
-0.002205 -0.000452 0.120238 0.204541 0.451837 -0.238437 -0.062500 1 0 0 0 0 0 4 416362
-0.002205 -0.000452 0.120238 0.204537 0.451847 -0.238442 -0.062500 1 0 0 0 0 0 4 417360
-0.002205 -0.000452 0.120238 0.204536 0.451848 -0.238442 -0.062500 1 0 0 0 0 0 4 418382
-0.002205 -0.000452 0.120238 0.204539 0.451837 -0.238436 -0.062500 1 0 0 0 0 0 4 419370
-0.002205 -0.000452 0.120238 0.204549 0.451844 -0.238448 -0.062500 1 0 0 0 0 0 4 420384
-0.002205 -0.000452 0.120238 0.204538 0.451848 -0.238443 -0.062500 1 0 0 0 0 0 4 421366
-0.002205 -0.000452 0.120238 0.204540 0.451837 -0.238436 -0.062500 1 0 0 0 0 0 4 422380
-0.002205 -0.000452 0.120238 0.204537 0.451847 -0.238442 -0.062500 1 0 0 0 0 0 4 423365
-0.002205 -0.000452 0.120238 0.204536 0.451848 -0.238442 -0.062500 1 0 0 0 0 0 4 424381
-0.002205 -0.000452 0.120238 0.204548 0.451846 -0.238449 -0.062500 1 0 0 0 0 0 4 425366
-0.002205 -0.000452 0.120238 0.204541 0.451836 -0.238437 -0.062500 1 0 0 0 0 0 4 426382
-0.002205 -0.000452 0.120238 0.204537 0.451847 -0.238442 -0.062500 1 0 0 0 0 0 4 427301
-0.002205 -0.000452 0.120238 0.204536 0.451848 -0.238443 -0.062500 1 0 0 0 0 0 4 428310
-0.002205 -0.000452 0.120238 0.204539 0.451837 -0.238436 -0.062500 1 0 0 0 0 0 4 429299
-0.002205 -0.000452 0.120238 0.204549 0.451844 -0.238448 -0.062500 1 0 0 0 0 0 4 430311
-0.002205 -0.000452 0.120238 0.204538 0.451848 -0.238443 -0.062500 1 0 0 0 0 0 4 431300
-0.002205 -0.000452 0.120238 0.204540 0.451836 -0.238436 -0.062500 1 0 0 0 0 0 4 432309
-0.002205 -0.000452 0.120238 0.204536 0.451847 -0.238442 -0.062500 1 0 0 0 0 0 4 433301
-0.002205 -0.000452 0.120238 0.204536 0.451848 -0.238442 -0.062500 1 0 0 0 0 0 4 434310
-0.002205 -0.000452 0.120238 0.204548 0.451846 -0.238449 -0.062500 1 0 0 0 0 0 4 435300
-0.002205 -0.000452 0.120238 0.204541 0.451836 -0.238437 -0.062500 1 0 0 0 0 0 4 436301
-0.002205 -0.000452 0.120238 0.204537 0.451847 -0.238442 -0.062500 1 0 0 0 0 0 4 437323
-0.002205 -0.000452 0.120238 0.204536 0.451848 -0.238443 -0.062500 1 0 0 0 0 0 4 438317
-0.002205 -0.000452 0.120238 0.204547 0.451845 -0.238429 -0.062500 1 0 0 0 0 0 4 439305
-0.002205 -0.000452 0.120238 0.204550 0.451845 -0.238447 -0.062500 1 0 0 0 0 0 4 440323
-0.002205 -0.000452 0.120238 0.204538 0.451848 -0.238443 -0.062500 1 0 0 0 0 0 4 441301
-0.002205 -0.000452 0.120238 0.204537 0.451849 -0.238442 -0.062500 1 0 0 0 0 0 4 442324
-0.002205 -0.000452 0.120238 0.204540 0.451837 -0.238436 -0.062500 1 0 0 0 0 0 4 443310
-0.002205 -0.000452 0.120238 0.204549 0.451845 -0.238448 -0.062500 1 0 0 0 0 0 4 444323
-0.002205 -0.000452 0.120238 0.204538 0.451848 -0.238443 -0.062500 1 0 0 0 0 0 4 445321
-0.002205 -0.000452 0.120238 0.204540 0.451837 -0.238436 -0.062500 1 0 0 0 0 0 4 446321
-0.002205 -0.000452 0.120238 0.204537 0.451847 -0.238442 -0.062500 1 0 0 0 0 0 4 447318
-0.002205 -0.000452 0.120238 0.204536 0.451849 -0.238442 -0.062500 1 0 0 0 0 0 4 448288
-0.002205 -0.000452 0.120238 0.204536 0.451849 -0.238442 -0.062500 1 0 0 0 0 0 4 449317
-0.002205 -0.000452 0.120238 0.204552 0.451834 -0.238442 -0.062500 1 0 0 0 0 0 4 450316
-0.002205 -0.000452 0.120238 0.204538 0.451847 -0.238442 -0.062500 1 0 0 0 0 0 4 451287
-0.002205 -0.000452 0.120238 0.204537 0.451849 -0.238442 -0.062500 1 0 0 0 0 0 4 452316
-0.002205 -0.000452 0.120238 0.204540 0.451837 -0.238436 -0.062500 1 0 0 0 0 0 4 453315
-0.002205 -0.000452 0.120238 0.204549 0.451844 -0.238448 -0.062500 1 0 0 0 0 0 4 454316
-0.002205 -0.000452 0.120238 0.204538 0.451848 -0.238443 -0.062500 1 0 0 0 0 0 4 455321
-0.002205 -0.000452 0.120238 0.204540 0.451837 -0.238436 -0.062500 1 0 0 0 0 0 4 456319
-0.002205 -0.000452 0.120238 0.204537 0.451847 -0.238442 -0.062500 1 0 0 0 0 0 4 457313
-0.002205 -0.000452 0.120238 0.204536 0.451848 -0.238442 -0.062500 1 0 0 0 0 0 4 458286
-0.002205 -0.000452 0.120238 0.204536 0.451849 -0.238442 -0.062500 1 0 0 0 0 0 4 459316
-0.002205 -0.000452 0.120238 0.204552 0.451834 -0.238442 -0.062500 1 0 0 0 0 0 4 460315
-0.002205 -0.000452 0.120238 0.204538 0.451847 -0.238442 -0.062500 1 0 0 0 0 0 4 461315
-0.002205 -0.000452 0.120238 0.204536 0.451848 -0.238443 -0.062500 1 0 0 0 0 0 4 462314
-0.002205 -0.000452 0.120238 0.204539 0.451837 -0.238436 -0.062500 1 0 0 0 0 0 4 463316
-0.002205 -0.000452 0.120238 0.204549 0.451844 -0.238448 -0.062500 1 0 0 0 0 0 4 464316
-0.002205 -0.000452 0.120238 0.204538 0.451848 -0.238443 -0.062500 1 0 0 0 0 0 4 465286
-0.002205 -0.000452 0.120238 0.204540 0.451837 -0.238436 -0.062500 1 0 0 0 0 0 4 466286
-0.002205 -0.000452 0.120238 0.204537 0.451847 -0.238442 -0.062500 1 0 0 0 0 0 4 467306
-0.002205 -0.000452 0.120238 0.204536 0.451848 -0.238442 -0.062500 1 0 0 0 0 0 4 468314
-0.002205 -0.000452 0.120238 0.204536 0.451849 -0.238442 -0.062500 1 0 0 0 0 0 4 469315
-0.002205 -0.000452 0.120238 0.204551 0.451834 -0.238442 -0.062500 1 0 0 0 0 0 4 470313
-0.002205 -0.000452 0.120238 0.204538 0.451847 -0.238443 -0.062500 1 0 0 0 0 0 4 471317
-0.002205 -0.000452 0.120238 0.204536 0.451848 -0.238443 -0.062500 1 0 0 0 0 0 4 472287
-0.002205 -0.000452 0.120238 0.204539 0.451837 -0.238436 -0.062500 1 0 0 0 0 0 4 473317
-0.002205 -0.000452 0.120238 0.204548 0.451844 -0.238448 -0.062500 1 0 0 0 0 0 4 474314
-0.002205 -0.000452 0.120238 0.204538 0.451848 -0.238443 -0.062500 1 0 0 0 0 0 4 475315
-0.002205 -0.000452 0.120238 0.204540 0.451836 -0.238436 -0.062500 1 0 0 0 0 0 4 476315
-0.002205 -0.000452 0.120238 0.204536 0.451847 -0.238442 -0.062500 1 0 0 0 0 0 4 477296
-0.002205 -0.000452 0.120238 0.204536 0.451848 -0.238442 -0.062500 1 0 0 0 0 0 4 478302
-0.002205 -0.000452 0.120238 0.204548 0.451845 -0.238449 -0.062500 1 0 0 0 0 0 4 479303
-0.002205 -0.000452 0.120238 0.204549 0.451845 -0.238430 -0.062500 1 0 0 0 0 0 4 480313
-0.002205 -0.000452 0.120238 0.204538 0.451848 -0.238441 -0.062500 1 0 0 0 0 0 4 481316
-0.002205 -0.000452 0.120238 0.204537 0.451849 -0.238442 -0.062500 1 0 0 0 0 0 4 482313
-0.002205 -0.000452 0.120238 0.204540 0.451837 -0.238435 -0.062500 1 0 0 0 0 0 4 483316
-0.002205 -0.000452 0.120238 0.204549 0.451844 -0.238448 -0.062500 1 0 0 0 0 0 4 484313
-0.002205 -0.000452 0.120238 0.204538 0.451848 -0.238443 -0.062500 1 0 0 0 0 0 4 485315
-0.002205 -0.000452 0.120238 0.204537 0.451849 -0.238443 -0.062500 1 0 0 0 0 0 4 486310
-0.002205 -0.000452 0.120238 0.204540 0.451837 -0.238436 -0.062500 1 0 0 0 0 0 4 487315
-0.002205 -0.000452 0.120238 0.204537 0.451847 -0.238441 -0.062500 1 0 0 0 0 0 4 488315
-0.002205 -0.000452 0.120238 0.204548 0.451846 -0.238449 -0.062500 1 0 0 0 0 0 4 489314
-0.002205 -0.000452 0.120238 0.204541 0.451837 -0.238436 -0.062500 1 0 0 0 0 0 4 490300
-0.002205 -0.000452 0.120238 0.204537 0.451847 -0.238442 -0.062500 1 0 0 0 0 0 4 491379
-0.002205 -0.000452 0.120238 0.204536 0.451848 -0.238442 -0.062500 1 0 0 0 0 0 4 492363
-0.002205 -0.000452 0.120238 0.204540 0.451837 -0.238436 -0.062500 1 0 0 0 0 0 4 493379
-0.002205 -0.000452 0.120238 0.204549 0.451844 -0.238448 -0.062500 1 0 0 0 0 0 4 494364
-0.002205 -0.000452 0.120238 0.204538 0.451848 -0.238443 -0.062500 1 0 0 0 0 0 4 495381
-0.002205 -0.000452 0.120238 0.204536 0.451849 -0.238443 -0.062500 1 0 0 0 0 0 4 496362
-0.002205 -0.000452 0.120238 0.204540 0.451837 -0.238436 -0.062500 1 0 0 0 0 0 4 497379
-0.002205 -0.000452 0.120238 0.204536 0.451847 -0.238442 -0.062500 1 0 0 0 0 0 4 498362
-0.002205 -0.000452 0.120238 0.204548 0.451846 -0.238449 -0.062500 1 0 0 0 0 0 4 499308
-0.002205 -0.000452 0.120238 0.204541 0.451836 -0.238437 -0.062500 1 0 0 0 0 0 4 500298
-0.002205 -0.000452 0.120238 0.204537 0.451847 -0.238442 -0.062500 1 0 0 0 0 0 4 501306
-0.002205 -0.000452 0.120238 0.204536 0.451848 -0.238442 -0.062500 1 0 0 0 0 0 4 502297
-0.002205 -0.000452 0.120238 0.204536 0.451849 -0.238442 -0.062500 1 0 0 0 0 0 4 503309
-0.002205 -0.000452 0.120238 0.204551 0.451834 -0.238442 -0.062500 1 0 0 0 0 0 4 504297
-0.002205 -0.000452 0.120238 0.204538 0.451847 -0.238443 -0.062500 1 0 0 0 0 0 4 505307
-0.002205 -0.000452 0.120238 0.204536 0.451848 -0.238443 -0.062500 1 0 0 0 0 0 4 506297
-0.002205 -0.000452 0.120238 0.204539 0.451837 -0.238436 -0.062500 1 0 0 0 0 0 4 507307
-0.002205 -0.000452 0.120238 0.204536 0.451847 -0.238442 -0.062500 1 0 0 0 0 0 4 508311
-0.002205 -0.000452 0.120238 0.204548 0.451845 -0.238449 -0.062500 1 0 0 0 0 0 4 509314
-0.002205 -0.000452 0.120238 0.204541 0.451836 -0.238437 -0.062500 1 0 0 0 0 0 4 510304
-0.002205 -0.000452 0.120238 0.204537 0.451847 -0.238442 -0.062500 1 0 0 0 0 0 4 511312
-0.002205 -0.000452 0.120238 0.204536 0.451848 -0.238442 -0.062500 1 0 0 0 0 0 4 512297
-0.002205 -0.000452 0.120238 0.204536 0.451848 -0.238443 -0.062500 1 0 0 0 0 0 4 513307
-0.002205 -0.000452 0.120238 0.204551 0.451834 -0.238442 -0.062500 1 0 0 0 0 0 4 514305
-0.002205 -0.000452 0.120238 0.204538 0.451847 -0.238443 -0.062500 1 0 0 0 0 0 4 515313
-0.002205 -0.000452 0.120238 0.204536 0.451848 -0.238443 -0.062500 1 0 0 0 0 0 4 516307
-0.002205 -0.000452 0.120238 0.204548 0.451845 -0.238429 -0.062500 1 0 0 0 0 0 4 517319
-0.002205 -0.000452 0.120238 0.204550 0.451845 -0.238447 -0.062500 1 0 0 0 0 0 4 518284
-0.002205 -0.000452 0.120238 0.204538 0.451848 -0.238443 -0.062500 1 0 0 0 0 0 4 519316
-0.002205 -0.000452 0.120238 0.204537 0.451849 -0.238443 -0.062500 1 0 0 0 0 0 4 520285
-0.002205 -0.000452 0.120238 0.204540 0.451837 -0.238436 -0.062500 1 0 0 0 0 0 4 521314
-0.002205 -0.000452 0.120238 0.204537 0.451848 -0.238441 -0.062500 1 0 0 0 0 0 4 522314
-0.002205 -0.000452 0.120238 0.204549 0.451846 -0.238449 -0.062500 1 0 0 0 0 0 4 523314
-0.002205 -0.000452 0.120238 0.204541 0.451837 -0.238436 -0.062500 1 0 0 0 0 0 4 524312
-0.002205 -0.000452 0.120238 0.204537 0.451847 -0.238442 -0.062500 1 0 0 0 0 0 4 525320
-0.002205 -0.000452 0.120238 0.204536 0.451849 -0.238442 -0.062500 1 0 0 0 0 0 4 526286
-0.002205 -0.000452 0.120238 0.204540 0.451837 -0.238436 -0.062500 1 0 0 0 0 0 4 527319
-0.002205 -0.000452 0.120238 0.204549 0.451844 -0.238448 -0.062500 1 0 0 0 0 0 4 528313
-0.002205 -0.000452 0.120238 0.204538 0.451848 -0.238443 -0.062500 1 0 0 0 0 0 4 529315
-0.002205 -0.000452 0.120238 0.204537 0.451849 -0.238443 -0.062500 1 0 0 0 0 0 4 530313
-0.002205 -0.000452 0.120238 0.204540 0.451837 -0.238436 -0.062500 1 0 0 0 0 0 4 531315
-0.002205 -0.000452 0.120238 0.204537 0.451847 -0.238442 -0.062500 1 0 0 0 0 0 4 532313
-0.002205 -0.000452 0.120238 0.204548 0.451846 -0.238449 -0.062500 1 0 0 0 0 0 4 533313
-0.002205 -0.000452 0.120238 0.204541 0.451837 -0.238437 -0.062500 1 0 0 0 0 0 4 534313
-0.002205 -0.000452 0.120238 0.204537 0.451847 -0.238442 -0.062500 1 0 0 0 0 0 4 535314
-0.002205 -0.000452 0.120238 0.204536 0.451848 -0.238442 -0.062500 1 0 0 0 0 0 4 536321
-0.002205 -0.000452 0.120238 0.204539 0.451837 -0.238436 -0.062500 1 0 0 0 0 0 4 537313
-0.002205 -0.000452 0.120238 0.204549 0.451844 -0.238448 -0.062500 1 0 0 0 0 0 4 538313
-0.002205 -0.000452 0.120238 0.204538 0.451848 -0.238443 -0.062500 1 0 0 0 0 0 4 539315
-0.002205 -0.000452 0.120238 0.204536 0.451848 -0.238443 -0.062500 1 0 0 0 0 0 4 540283
-0.002205 -0.000452 0.120238 0.204540 0.451837 -0.238436 -0.062500 1 0 0 0 0 0 4 541314
-0.002205 -0.000452 0.120238 0.204536 0.451847 -0.238442 -0.062500 1 0 0 0 0 0 4 542314
-0.002205 -0.000452 0.120238 0.204548 0.451845 -0.238449 -0.062500 1 0 0 0 0 0 4 543313
-0.002205 -0.000452 0.120238 0.204541 0.451836 -0.238437 -0.062500 1 0 0 0 0 0 4 544312
-0.002205 -0.000452 0.120238 0.204537 0.451847 -0.238442 -0.062500 1 0 0 0 0 0 4 545313
-0.002205 -0.000452 0.120238 0.204536 0.451848 -0.238442 -0.062500 1 0 0 0 0 0 4 546312
-0.002205 -0.000452 0.120238 0.204539 0.451837 -0.238436 -0.062500 1 0 0 0 0 0 4 547314
-0.002205 -0.000452 0.120238 0.204549 0.451844 -0.238448 -0.062500 1 0 0 0 0 0 4 548312
-0.002205 -0.000452 0.120238 0.204538 0.451848 -0.238443 -0.062500 1 0 0 0 0 0 4 549307
-0.002205 -0.000452 0.120238 0.204536 0.451848 -0.238443 -0.062500 1 0 0 0 0 0 4 550302
-0.002205 -0.000452 0.120238 0.204539 0.451837 -0.238436 -0.062500 1 0 0 0 0 0 4 551307
-0.002205 -0.000452 0.120238 0.204536 0.451847 -0.238442 -0.062500 1 0 0 0 0 0 4 552312
-0.002205 -0.000452 0.120238 0.204548 0.451845 -0.238449 -0.062500 1 0 0 0 0 0 4 553311
-0.002205 -0.000452 0.120238 0.204541 0.451836 -0.238437 -0.062500 1 0 0 0 0 0 4 554311
-0.002205 -0.000452 0.120238 0.204537 0.451847 -0.238442 -0.062500 1 0 0 0 0 0 4 555313
-0.002205 -0.000452 0.120238 0.204536 0.451848 -0.238443 -0.062500 1 0 0 0 0 0 4 556309
-0.002205 -0.000452 0.120238 0.204544 0.451857 -0.238436 -0.062500 1 0 0 0 0 0 4 557309
-0.002205 -0.000452 0.120238 0.204553 0.451835 -0.238441 -0.062500 1 0 0 0 0 0 4 558312
-0.002205 -0.000452 0.120238 0.204538 0.451847 -0.238442 -0.062500 1 0 0 0 0 0 4 559384
-0.002205 -0.000452 0.120238 0.204537 0.451849 -0.238442 -0.062500 1 0 0 0 0 0 4 560380
-0.002205 -0.000452 0.120238 0.204540 0.451837 -0.238436 -0.062500 1 0 0 0 0 0 4 561378
-0.002205 -0.000452 0.120238 0.204549 0.451844 -0.238448 -0.062500 1 0 0 0 0 0 4 562363
-0.002205 -0.000452 0.120238 0.204538 0.451848 -0.238443 -0.062500 1 0 0 0 0 0 4 563377
-0.002205 -0.000452 0.120238 0.204540 0.451837 -0.238436 -0.062500 1 0 0 0 0 0 4 564363
-0.002205 -0.000452 0.120238 0.204537 0.451847 -0.238442 -0.062500 1 0 0 0 0 0 4 565378
-0.002205 -0.000452 0.120238 0.204536 0.451848 -0.238442 -0.062500 1 0 0 0 0 0 4 566360
-0.002205 -0.000452 0.120238 0.204536 0.451849 -0.238442 -0.062500 1 0 0 0 0 0 4 567375
-0.002205 -0.000452 0.120238 0.204552 0.451834 -0.238442 -0.062500 1 0 0 0 0 0 4 568361
-0.002205 -0.000452 0.120238 0.204538 0.451847 -0.238442 -0.062500 1 0 0 0 0 0 4 569377
-0.002205 -0.000452 0.120238 0.204537 0.451848 -0.238442 -0.062500 1 0 0 0 0 0 4 570378
-0.002205 -0.000452 0.120238 0.204540 0.451837 -0.238436 -0.062500 1 0 0 0 0 0 4 571362
-0.002205 -0.000452 0.120238 0.204549 0.451844 -0.238448 -0.062500 1 0 0 0 0 0 4 572378
-0.002205 -0.000452 0.120238 0.204538 0.451848 -0.238443 -0.062500 1 0 0 0 0 0 4 573360
-0.002205 -0.000452 0.120238 0.204540 0.451837 -0.238436 -0.062500 1 0 0 0 0 0 4 574377
-0.002205 -0.000452 0.120238 0.204537 0.451847 -0.238442 -0.062500 1 0 0 0 0 0 4 575362
-0.002205 -0.000452 0.120238 0.204536 0.451848 -0.238442 -0.062500 1 0 0 0 0 0 4 576377
-0.002205 -0.000452 0.120238 0.204536 0.451849 -0.238442 -0.062500 1 0 0 0 0 0 4 577358
-0.002205 -0.000452 0.120238 0.204552 0.451834 -0.238442 -0.062500 1 0 0 0 0 0 4 578380
-0.002205 -0.000452 0.120238 0.204538 0.451847 -0.238442 -0.062500 1 0 0 0 0 0 4 579364
-0.002205 -0.000452 0.120238 0.204536 0.451848 -0.238443 -0.062500 1 0 0 0 0 0 4 580377
-0.002205 -0.000452 0.120238 0.204539 0.451837 -0.238436 -0.062500 1 0 0 0 0 0 4 581361
-0.002205 -0.000452 0.120238 0.204549 0.451844 -0.238448 -0.062500 1 0 0 0 0 0 4 582376
-0.002205 -0.000452 0.120238 0.204538 0.451848 -0.238443 -0.062500 1 0 0 0 0 0 4 583295
-0.002205 -0.000452 0.120238 0.204536 0.451848 -0.238443 -0.062500 1 0 0 0 0 0 4 584304
-0.002205 -0.000452 0.120238 0.204540 0.451837 -0.238436 -0.062500 1 0 0 0 0 0 4 585295
-0.002205 -0.000452 0.120238 0.204536 0.451847 -0.238442 -0.062500 1 0 0 0 0 0 4 586305
-0.002205 -0.000452 0.120238 0.204536 0.451848 -0.238442 -0.062500 1 0 0 0 0 0 4 587305
-0.002205 -0.000452 0.120238 0.204551 0.451834 -0.238442 -0.062500 1 0 0 0 0 0 4 588296
[truncated: 32,792,528 more chars]
