# Supplementary material for: Increasing Patient Engagement in Rehabilitation Exercises Using Computer-Based Citizen Science
Source: PLoS One. 2015 Mar 20;10(3):e0117013. doi: 10.1371/journal.pone.0117013 (PMC4368773; doi:10.1371/journal.pone.0117013)
Supplement: S5 Dataset — (ZIP) [file pone.0117013.s005.zip › Dataset_S5/P15/P15_without.dat]

0.006816 -0.000791 0.170170 -0.638669 0.685634 -3.400738 -0.000000 1 0 0 0 0 0 0 967
0.006838 -0.000788 0.170298 -0.354269 0.030246 -2.028545 -0.000031 1 0 0 0 0 0 0 1965
0.006853 -0.000809 0.170425 -0.230827 0.266744 -1.903883 -0.000062 1 0 0 0 0 0 0 2966
0.006885 -0.000845 0.170545 -0.459123 0.501779 -1.817658 -0.000094 1 0 0 0 0 0 0 3964
0.006914 -0.000844 0.170668 -0.436332 0.040552 -1.868443 -0.000125 1 0 0 0 0 0 0 4962
0.006932 -0.000865 0.170791 -0.292520 0.281015 -1.912619 -0.000156 1 0 0 0 0 0 0 5964
0.006959 -0.000880 0.170904 -0.413059 0.216062 -1.795903 -0.000187 1 0 0 0 0 0 0 6965
0.006970 -0.000886 0.171018 -0.209232 0.104286 -1.825588 -0.000219 1 0 0 0 0 0 0 7966
0.006988 -0.000870 0.171121 -0.286709 -0.190986 -1.710286 -0.000250 1 0 0 0 0 0 0 8954
0.006978 -0.000879 0.171226 0.057544 0.104474 -1.744968 -0.000281 1 0 0 0 0 0 0 9962
0.006986 -0.000865 0.171325 -0.141084 -0.169763 -1.712307 -0.000339 1 0 0 0 0 0 0 11818
0.006986 -0.000856 0.171462 -0.070587 -0.125220 -2.289535 -0.000436 1 0 0 0 0 0 0 14923
0.006983 -0.000880 0.171760 -0.030434 0.299909 -4.460260 -0.000472 1 0 0 0 0 0 0 16068
0.006979 -0.000883 0.171849 -0.012519 0.079045 -1.967565 -0.000501 1 0 0 0 0 0 0 17006
0.006981 -0.000907 0.171923 -0.093772 0.319780 -1.571917 -0.000533 1 0 0 0 0 0 0 18019
0.007001 -0.000922 0.171996 -0.344608 0.240528 -1.530495 -0.000564 1 0 0 0 0 0 0 19005
0.007031 -0.000934 0.172053 -0.499975 0.185227 -1.343225 -0.000595 1 0 0 0 0 0 0 20020
0.007044 -0.000939 0.172109 -0.300807 0.096201 -1.335288 -0.000626 1 0 0 0 0 0 0 21003
0.007070 -0.000946 0.172159 -0.459812 0.105260 -1.269231 -0.000658 1 0 0 0 0 0 0 22021
0.007109 -0.000975 0.172209 -0.647648 0.403858 -1.299609 -0.000688 1 0 0 0 0 0 0 22973
0.007106 -0.000985 0.172253 -0.114386 0.179781 -1.249254 -0.000718 1 0 0 0 0 0 0 23956
0.007124 -0.000994 0.172297 -0.347954 0.144616 -1.259121 -0.000750 1 0 0 0 0 0 0 24966
0.007132 -0.000998 0.172332 -0.240951 0.080177 -1.169967 -0.000781 1 0 0 0 0 0 0 25954
0.007128 -0.000978 0.172373 -0.084724 -0.249471 -1.289075 -0.000837 1 0 0 0 0 0 0 27758
0.007125 -0.000967 0.172421 -0.075211 -0.155413 -1.421370 -0.000875 1 0 0 0 0 0 0 28957
0.007115 -0.000938 0.172469 0.001832 -0.370262 -1.444793 -0.000906 1 0 0 0 0 0 0 29952
0.007108 -0.000924 0.172505 -0.044228 -0.210772 -1.341305 -0.000951 1 0 0 0 0 0 0 31389
0.007119 -0.000899 0.172541 -0.271934 -0.338435 -1.329347 -0.000968 1 0 0 0 0 0 0 31953
0.007102 -0.000882 0.172563 0.060291 -0.243647 -1.187470 -0.001000 1 0 0 0 0 0 0 32962
0.007115 -0.000877 0.172582 -0.290678 -0.067543 -1.145734 -0.001031 1 0 0 0 0 0 0 33951
0.007120 -0.000875 0.172605 -0.237572 -0.025444 -1.223831 -0.001062 1 0 0 0 0 0 0 34964
0.007143 -0.000878 0.172624 -0.472579 0.050125 -1.200663 -0.001094 1 0 0 0 0 0 0 35968
0.007155 -0.000879 0.172633 -0.344859 0.039307 -1.089507 -0.001125 1 0 0 0 0 0 0 36962
0.007182 -0.000884 0.172645 -0.534505 0.083062 -1.147780 -0.001156 1 0 0 0 0 0 0 37964
0.007201 -0.000909 0.172655 -0.461264 0.343496 -1.146657 -0.001187 1 0 0 0 0 0 0 38963
0.007216 -0.000943 0.172664 -0.410401 0.498157 -1.156236 -0.001219 1 0 0 0 0 0 0 39972
0.007239 -0.000943 0.172672 -0.502004 0.057570 -1.170986 -0.001250 1 0 0 0 0 0 0 40967
0.007256 -0.000964 0.172680 -0.445825 0.306275 -1.194691 -0.001281 1 0 0 0 0 0 0 41962
0.007265 -0.000975 0.172684 -0.330947 0.190741 -1.165661 -0.001313 1 0 0 0 0 0 0 42968
0.007284 -0.000963 0.172689 -0.462486 -0.124555 -1.212216 -0.001343 1 0 0 0 0 0 0 43958
0.007293 -0.000957 0.172692 -0.354570 -0.074436 -1.202154 -0.001376 1 0 0 0 0 0 0 44998
0.007276 -0.000949 0.172699 -0.002679 -0.087296 -1.287368 -0.001406 1 0 0 0 0 0 0 45959
0.007268 -0.000945 0.172703 -0.081224 -0.038381 -1.269707 -0.001440 1 0 0 0 0 0 0 47046
0.007278 -0.000925 0.172708 -0.343181 -0.241896 -1.318522 -0.001471 1 0 0 0 0 0 0 48039
0.007284 -0.000915 0.172711 -0.303593 -0.132950 -1.307815 -0.001502 1 0 0 0 0 0 0 49019
0.007286 -0.000910 0.172712 -0.269479 -0.057368 -1.312876 -0.001533 1 0 0 0 0 0 0 50032
0.007287 -0.000908 0.172713 -0.253255 -0.017315 -1.328949 -0.001565 1 0 0 0 0 0 0 51040
0.007288 -0.000907 0.172713 -0.247408 0.003166 -1.349908 -0.001595 1 0 0 0 0 0 0 52022
0.007310 -0.000911 0.172707 -0.529793 0.072285 -1.292187 -0.001627 1 0 0 0 0 0 0 53024
0.007321 -0.000913 0.172704 -0.420300 0.054103 -1.353348 -0.001659 1 0 0 0 0 0 0 54040
0.007327 -0.000914 0.172703 -0.341934 0.040104 -1.402559 -0.001689 1 0 0 0 0 0 0 55021
0.007330 -0.000914 0.172702 -0.302401 0.032854 -1.440713 -0.001721 1 0 0 0 0 0 0 56029
0.007331 -0.000914 0.172702 -0.284561 0.029460 -1.472842 -0.001752 1 0 0 0 0 0 0 57041
0.007332 -0.000914 0.172702 -0.277799 0.027997 -1.501654 -0.001783 1 0 0 0 0 0 0 58038
0.007332 -0.000914 0.172702 -0.276593 0.027509 -1.528268 -0.001814 1 0 0 0 0 0 0 59003
0.007332 -0.000914 0.172702 -0.278517 0.027463 -1.555887 -0.001846 1 0 0 0 0 0 0 60030
0.007332 -0.000914 0.172702 -0.281569 0.027662 -1.581717 -0.001876 1 0 0 0 0 0 0 61001
0.007332 -0.000914 0.172702 -0.285599 0.028037 -1.608622 -0.001908 1 0 0 0 0 0 0 62017
0.007332 -0.000914 0.172702 -0.289829 0.028421 -1.634448 -0.001938 1 0 0 0 0 0 0 62995
0.007347 -0.000897 0.172706 -0.489382 -0.204935 -1.712936 -0.001971 1 0 0 0 0 0 0 64024
0.007355 -0.000888 0.172707 -0.415726 -0.111320 -1.716896 -0.002002 1 0 0 0 0 0 0 65021
0.007359 -0.000883 0.172708 -0.363884 -0.043473 -1.727664 -0.002032 1 0 0 0 0 0 0 65996
0.007360 -0.000881 0.172709 -0.338834 -0.007157 -1.746617 -0.002063 1 0 0 0 0 0 0 66995
0.007361 -0.000880 0.172709 -0.328586 0.011324 -1.769520 -0.002095 1 0 0 0 0 0 0 67996
0.007362 -0.000879 0.172709 -0.326048 0.020897 -1.795457 -0.002127 1 0 0 0 0 0 0 69041
0.007384 -0.000883 0.172703 -0.610053 0.084451 -1.738652 -0.002158 1 0 0 0 0 0 0 70028
0.007395 -0.000885 0.172700 -0.501396 0.063577 -1.800281 -0.002190 1 0 0 0 0 0 0 71033
0.007400 -0.000887 0.172698 -0.423396 0.048200 -1.849481 -0.002220 1 0 0 0 0 0 0 72000
0.007403 -0.000887 0.172698 -0.383992 0.040366 -1.887603 -0.002251 1 0 0 0 0 0 0 73000
0.007405 -0.000887 0.172697 -0.366366 0.036577 -1.920090 -0.002283 1 0 0 0 0 0 0 74023
0.007405 -0.000887 0.172697 -0.359721 0.034925 -1.948982 -0.002314 1 0 0 0 0 0 0 75021
0.007421 -0.000870 0.172701 -0.553789 -0.199689 -2.027744 -0.002345 1 0 0 0 0 0 0 76022
0.007428 -0.000861 0.172703 -0.477340 -0.106659 -2.031680 -0.002376 1 0 0 0 0 0 0 76994
0.007432 -0.000856 0.172704 -0.424329 -0.038980 -2.043447 -0.002407 1 0 0 0 0 0 0 77995
0.007434 -0.000854 0.172704 -0.398754 -0.002848 -2.063413 -0.002439 1 0 0 0 0 0 0 79027
0.007435 -0.000853 0.172704 -0.388139 0.015635 -2.086398 -0.002471 1 0 0 0 0 0 0 80028
0.007457 -0.000857 0.172698 -0.668216 0.083643 -2.028070 -0.002501 1 0 0 0 0 0 0 80997
0.007468 -0.000859 0.172695 -0.557799 0.065049 -2.089181 -0.002532 1 0 0 0 0 0 0 81995
0.007474 -0.000860 0.172694 -0.479082 0.050844 -2.139123 -0.002563 1 0 0 0 0 0 0 82995
0.007477 -0.000860 0.172693 -0.439252 0.043455 -2.177196 -0.002595 1 0 0 0 0 0 0 83996
0.007478 -0.000860 0.172693 -0.421456 0.040070 -2.210057 -0.002627 1 0 0 0 0 0 0 85034
0.007479 -0.000860 0.172693 -0.414713 0.038533 -2.238720 -0.002658 1 0 0 0 0 0 0 86024
0.007501 -0.000865 0.172686 -0.696920 0.096550 -2.183839 -0.002689 1 0 0 0 0 0 0 87025
0.007512 -0.000867 0.172683 -0.587360 0.073008 -2.246235 -0.002720 1 0 0 0 0 0 0 88021
0.007517 -0.000868 0.172682 -0.509194 0.056307 -2.296963 -0.002752 1 0 0 0 0 0 0 89027
0.007520 -0.000869 0.172681 -0.469408 0.047714 -2.334451 -0.002782 1 0 0 0 0 0 0 89995
0.007522 -0.000869 0.172681 -0.451553 0.043602 -2.366484 -0.002813 1 0 0 0 0 0 0 90996
0.007544 -0.000874 0.172675 -0.728169 0.100340 -2.312818 -0.002845 1 0 0 0 0 0 0 91994
0.007555 -0.000876 0.172672 -0.615864 0.076217 -2.376031 -0.002876 1 0 0 0 0 0 0 92994
0.007561 -0.000877 0.172670 -0.536318 0.059181 -2.426970 -0.002907 1 0 0 0 0 0 0 93995
0.007564 -0.000878 0.172670 -0.496137 0.050422 -2.466008 -0.002939 1 0 0 0 0 0 0 95016
0.007565 -0.000878 0.172669 -0.477791 0.046319 -2.497486 -0.002970 1 0 0 0 0 0 0 95993
0.007566 -0.000878 0.172669 -0.471037 0.044455 -2.526487 -0.003001 1 0 0 0 0 0 0 96993
0.007588 -0.000883 0.172663 -0.753246 0.102344 -2.471259 -0.003032 1 0 0 0 0 0 0 97992
0.007599 -0.000885 0.172660 -0.643987 0.078727 -2.534680 -0.003064 1 0 0 0 0 0 0 99022
0.007605 -0.000886 0.172658 -0.565804 0.061963 -2.585246 -0.003095 1 0 0 0 0 0 0 100019
0.007608 -0.000887 0.172658 -0.526312 0.053403 -2.623784 -0.003127 1 0 0 0 0 0 0 101025
0.007609 -0.000887 0.172657 -0.508523 0.049256 -2.655619 -0.003158 1 0 0 0 0 0 0 102019
0.007610 -0.000887 0.172657 -0.501840 0.047504 -2.684131 -0.003189 1 0 0 0 0 0 0 103002
0.007610 -0.000887 0.172657 -0.500967 0.046839 -2.712075 -0.003220 1 0 0 0 0 0 0 104016
0.007632 -0.000892 0.172651 -0.786116 0.105343 -2.655618 -0.003251 1 0 0 0 0 0 0 105000
0.007643 -0.000894 0.172648 -0.678340 0.081987 -2.718336 -0.003283 1 0 0 0 0 0 0 106014
0.007649 -0.000895 0.172647 -0.600706 0.065414 -2.767191 -0.003312 1 0 0 0 0 0 0 106950
0.007652 -0.000896 0.172646 -0.561591 0.056883 -2.805757 -0.003343 1 0 0 0 0 0 0 107959
0.007653 -0.000896 0.172646 -0.543955 0.052817 -2.837410 -0.003374 1 0 0 0 0 0 0 108947
0.007654 -0.000896 0.172645 -0.537542 0.051058 -2.866677 -0.003406 1 0 0 0 0 0 0 109959
0.007676 -0.000901 0.172639 -0.819944 0.108949 -2.810837 -0.003437 1 0 0 0 0 0 0 110948
0.007687 -0.000903 0.172636 -0.710816 0.085417 -2.873561 -0.003468 1 0 0 0 0 0 0 111949
0.007692 -0.000904 0.172635 -0.632820 0.068739 -2.924541 -0.003500 1 0 0 0 0 0 0 112959
0.007695 -0.000905 0.172634 -0.593311 0.060139 -2.962678 -0.003531 1 0 0 0 0 0 0 113949
0.007697 -0.000905 0.172634 -0.575671 0.056060 -2.994951 -0.003562 1 0 0 0 0 0 0 114959
0.007697 -0.000905 0.172634 -0.569091 0.054228 -3.023620 -0.003593 1 0 0 0 0 0 0 115948
0.007698 -0.000905 0.172633 -0.568260 0.053616 -3.051400 -0.003625 1 0 0 0 0 0 0 116957
0.007698 -0.000905 0.172633 -0.570134 0.053473 -3.078053 -0.003656 1 0 0 0 0 0 0 117948
0.007698 -0.000905 0.172633 -0.573601 0.053689 -3.104901 -0.003687 1 0 0 0 0 0 0 118958
0.007698 -0.000905 0.172633 -0.577683 0.053995 -3.131082 -0.003718 1 0 0 0 0 0 0 119948
0.007698 -0.000905 0.172633 -0.582199 0.054374 -3.157758 -0.003750 1 0 0 0 0 0 0 120959
0.007720 -0.000910 0.172627 -0.870212 0.113410 -3.100526 -0.003781 1 0 0 0 0 0 0 121948
0.007731 -0.000912 0.172624 -0.764054 0.090373 -3.163282 -0.003813 1 0 0 0 0 0 0 122970
0.007736 -0.000913 0.172623 -0.687511 0.073986 -3.213825 -0.003844 1 0 0 0 0 0 0 123972
0.007739 -0.000913 0.172622 -0.648690 0.065527 -3.251758 -0.003875 1 0 0 0 0 0 0 124958
0.007740 -0.000914 0.172622 -0.631452 0.061526 -3.284157 -0.003907 1 0 0 0 0 0 0 125976
0.007748 -0.000936 0.172611 -0.713033 0.353633 -3.178298 -0.003937 1 0 0 0 0 0 0 126958
0.007752 -0.000948 0.172606 -0.679291 0.236369 -3.263847 -0.003969 1 0 0 0 0 0 0 127965
0.007754 -0.000953 0.172604 -0.656211 0.151798 -3.329667 -0.004000 1 0 0 0 0 0 0 128965
0.007755 -0.000956 0.172603 -0.645783 0.107280 -3.375721 -0.004031 1 0 0 0 0 0 0 129971
0.007755 -0.000958 0.172603 -0.642668 0.085029 -3.411374 -0.004063 1 0 0 0 0 0 0 130976
0.007777 -0.000963 0.172596 -0.926800 0.132868 -3.358136 -0.004094 1 0 0 0 0 0 0 131966
0.007788 -0.000965 0.172593 -0.818448 0.104199 -3.421702 -0.004124 1 0 0 0 0 0 0 132940
0.007779 -0.000985 0.172588 -0.545606 0.320408 -3.422864 -0.004156 1 0 0 0 0 0 0 133968
0.007796 -0.000999 0.172579 -0.867843 0.276132 -3.399747 -0.004187 1 0 0 0 0 0 0 134964
0.007805 -0.001006 0.172575 -0.795515 0.180351 -3.482590 -0.004219 1 0 0 0 0 0 0 135960
0.007788 -0.001005 0.172565 -0.463679 0.071905 -3.437461 -0.004250 1 0 0 0 0 0 0 136960
0.007780 -0.001005 0.172560 -0.543800 0.064929 -3.525970 -0.004281 1 0 0 0 0 0 0 137959
0.007776 -0.001005 0.172558 -0.609756 0.066662 -3.590791 -0.004312 1 0 0 0 0 0 0 138960
0.007781 -0.001027 0.172546 -0.735056 0.362755 -3.500824 -0.004343 1 0 0 0 0 0 0 139959
0.007768 -0.001056 0.172537 -0.527640 0.482908 -3.542701 -0.004375 1 0 0 0 0 0 0 140958
0.007762 -0.001071 0.172533 -0.593394 0.305983 -3.634251 -0.004406 1 0 0 0 0 0 0 141959
0.007753 -0.001056 0.172527 -0.566232 -0.095111 -3.642328 -0.004437 1 0 0 0 0 0 0 142966
0.007755 -0.001071 0.172514 -0.714986 0.255808 -3.573516 -0.004468 1 0 0 0 0 0 0 143945
0.007742 -0.001097 0.172504 -0.525949 0.428971 -3.630903 -0.004500 1 0 0 0 0 0 0 144962
0.007751 -0.001092 0.172488 -0.806657 0.050665 -3.591464 -0.004531 1 0 0 0 0 0 0 145961
0.007741 -0.001107 0.172477 -0.587645 0.280199 -3.665547 -0.004562 1 0 0 0 0 0 0 146963
0.007742 -0.001138 0.172462 -0.726425 0.497571 -3.637240 -0.004593 1 0 0 0 0 0 0 147958
0.007722 -0.001149 0.172446 -0.461754 0.269386 -3.659146 -0.004625 1 0 0 0 0 0 0 148959
0.007719 -0.001177 0.172429 -0.659036 0.470558 -3.655270 -0.004656 1 0 0 0 0 0 0 149958
0.007719 -0.001191 0.172406 -0.715066 0.314640 -3.609208 -0.004687 1 0 0 0 0 0 0 150961
0.007698 -0.001194 0.172387 -0.457941 0.151781 -3.679045 -0.004719 1 0 0 0 0 0 0 151959
0.007688 -0.001196 0.172364 -0.584705 0.121261 -3.648260 -0.004750 1 0 0 0 0 0 0 152961
0.007685 -0.001197 0.172338 -0.676490 0.111234 -3.638447 -0.004780 1 0 0 0 0 0 0 153940
0.007690 -0.001220 0.172316 -0.806874 0.397301 -3.701450 -0.004812 1 0 0 0 0 0 0 154960
0.007687 -0.001210 0.172287 -0.724707 -0.009245 -3.638959 -0.004843 1 0 0 0 0 0 0 155958
0.007672 -0.001223 0.172254 -0.554385 0.257539 -3.613993 -0.004875 1 0 0 0 0 0 0 156958
0.007666 -0.001230 0.172225 -0.654835 0.203394 -3.669693 -0.004910 1 0 0 0 0 0 0 158085
0.007648 -0.001252 0.172192 -0.527848 0.394083 -3.655630 -0.004937 1 0 0 0 0 0 0 158962
0.007641 -0.001264 0.172162 -0.644968 0.276491 -3.710261 -0.004968 1 0 0 0 0 0 0 159939
0.007617 -0.001265 0.172125 -0.447421 0.142237 -3.645260 -0.005000 1 0 0 0 0 0 0 160958
0.007613 -0.001289 0.172082 -0.688424 0.418069 -3.586121 -0.005031 1 0 0 0 0 0 0 161956
0.007597 -0.001320 0.172044 -0.561826 0.532672 -3.650901 -0.005062 1 0 0 0 0 0 0 162952
0.007606 -0.001317 0.172000 -0.876359 0.121325 -3.614115 -0.005094 1 0 0 0 0 0 0 163962
0.007596 -0.001335 0.171961 -0.673292 0.335835 -3.687523 -0.005125 1 0 0 0 0 0 0 164964
0.007593 -0.001344 0.171913 -0.740977 0.255295 -3.599854 -0.005156 1 0 0 0 0 0 0 165959
0.007594 -0.001349 0.171860 -0.795324 0.196345 -3.556397 -0.005187 1 0 0 0 0 0 0 166960
0.007574 -0.001348 0.171813 -0.542216 0.105073 -3.631106 -0.005218 1 0 0 0 0 0 0 167958
0.007551 -0.001366 0.171756 -0.474362 0.350365 -3.544704 -0.005250 1 0 0 0 0 0 0 168956
0.007541 -0.001376 0.171700 -0.646324 0.266745 -3.555803 -0.005281 1 0 0 0 0 0 0 169958
0.007532 -0.001359 0.171639 -0.674752 -0.088045 -3.519015 -0.005312 1 0 0 0 0 0 0 170959
0.007514 -0.001370 0.171577 -0.567449 0.231492 -3.507623 -0.005343 1 0 0 0 0 0 0 171958
0.007492 -0.001394 0.171513 -0.502443 0.442780 -3.511404 -0.005375 1 0 0 0 0 0 0 172958
0.007476 -0.001384 0.171449 -0.587564 0.024823 -3.521104 -0.005406 1 0 0 0 0 0 0 173958
0.007455 -0.001398 0.171384 -0.525246 0.292601 -3.536018 -0.005437 1 0 0 0 0 0 0 174951
0.007425 -0.001401 0.171314 -0.403437 0.182405 -3.495191 -0.005468 1 0 0 0 0 0 0 175955
0.007418 -0.001426 0.171241 -0.701100 0.457305 -3.448952 -0.005499 1 0 0 0 0 0 0 176946
0.007396 -0.001435 0.171167 -0.521760 0.275285 -3.462431 -0.005531 1 0 0 0 0 0 0 177957
0.007386 -0.001440 0.171086 -0.685423 0.213049 -3.391431 -0.005562 1 0 0 0 0 0 0 178941
0.007384 -0.001444 0.171002 -0.795668 0.185011 -3.357961 -0.005593 1 0 0 0 0 0 0 179956
0.007363 -0.001442 0.170923 -0.569174 0.110376 -3.436603 -0.005624 1 0 0 0 0 0 0 180945
0.007349 -0.001419 0.170836 -0.632065 -0.166872 -3.343373 -0.005656 1 0 0 0 0 0 0 181957
0.007329 -0.001427 0.170743 -0.565453 0.201838 -3.296536 -0.005691 1 0 0 0 0 0 0 183078
0.007337 -0.001414 0.170642 -0.928464 -0.033585 -3.185339 -0.005718 1 0 0 0 0 0 0 183957
0.007321 -0.001404 0.170555 -0.662380 -0.022086 -3.371805 -0.005753 1 0 0 0 0 0 0 185071
0.007316 -0.001400 0.170451 -0.773599 0.062315 -3.190581 -0.005785 1 0 0 0 0 0 0 186082
0.007294 -0.001394 0.170346 -0.570095 0.050639 -3.172684 -0.005816 1 0 0 0 0 0 0 187072
0.007270 -0.001410 0.170245 -0.524029 0.335438 -3.236031 -0.005847 1 0 0 0 0 0 0 188081
0.007238 -0.001415 0.170141 -0.423665 0.212356 -3.216692 -0.005878 1 0 0 0 0 0 0 189070
0.007231 -0.001441 0.170033 -0.736335 0.482604 -3.177947 -0.005910 1 0 0 0 0 0 0 190082
0.007202 -0.001428 0.169920 -0.478167 -0.002578 -3.129219 -0.005941 1 0 0 0 0 0 0 191072
0.007174 -0.001440 0.169815 -0.472408 0.284535 -3.229917 -0.005972 1 0 0 0 0 0 0 192081
0.007162 -0.001447 0.169701 -0.686544 0.247921 -3.140376 -0.006003 1 0 0 0 0 0 0 193072
0.007136 -0.001448 0.169574 -0.532085 0.153207 -2.965386 -0.006035 1 0 0 0 0 0 0 194082
0.007104 -0.001444 0.169456 -0.427191 0.093827 -3.087425 -0.006066 1 0 0 0 0 0 0 195074
0.007068 -0.001439 0.169326 -0.372036 0.066385 -2.951948 -0.006098 1 0 0 0 0 0 0 196111
0.007068 -0.001419 0.169188 -0.838067 -0.124729 -2.839495 -0.006129 1 0 0 0 0 0 0 197087
0.007055 -0.001428 0.169052 -0.715084 0.236161 -2.877240 -0.006160 1 0 0 0 0 0 0 198097
0.007044 -0.001411 0.168918 -0.737595 -0.074433 -2.903808 -0.006191 1 0 0 0 0 0 0 199082
0.007041 -0.001404 0.168772 -0.842539 0.021511 -2.758488 -0.006219 1 0 0 0 0 0 0 199961
0.007041 -0.001401 0.168637 -0.906652 0.091408 -2.898622 -0.006250 1 0 0 0 0 0 0 200952
0.007022 -0.001396 0.168497 -0.650813 0.069225 -2.860150 -0.006285 1 0 0 0 0 0 0 202082
0.007002 -0.001359 0.168271 -0.632723 -0.346066 -1.741160 -0.006317 1 0 0 0 0 0 0 203110
0.006994 -0.001331 0.168147 -0.781781 -0.276534 -2.963210 -0.006343 1 0 0 0 0 0 0 203945
0.006976 -0.001336 0.168016 -0.668374 0.162537 -3.005677 -0.006379 1 0 0 0 0 0 0 205088
0.006991 -0.001314 0.167784 -1.088456 -0.146780 -1.692823 -0.006411 1 0 0 0 0 0 0 206103
0.006966 -0.001284 0.167665 -0.619284 -0.291463 -3.048359 -0.006441 1 0 0 0 0 0 0 207091
0.006962 -0.001293 0.167511 -0.837517 0.207825 -2.722383 -0.006472 1 0 0 0 0 0 0 208086
0.006953 -0.001266 0.167271 -0.813079 -0.205155 -1.589120 -0.006504 1 0 0 0 0 0 0 209104
0.006931 -0.001258 0.167156 -0.631127 -0.010495 -3.092031 -0.006535 1 0 0 0 0 0 0 210082
0.006936 -0.001237 0.167001 -0.980981 -0.162609 -2.739048 -0.006566 1 0 0 0 0 0 0 211082
0.006935 -0.001187 0.166759 -0.932642 -0.546250 -1.580714 -0.006598 1 0 0 0 0 0 0 212104
0.006920 -0.001198 0.166629 -0.749222 0.202963 -2.919264 -0.006629 1 0 0 0 0 0 0 213082
0.006923 -0.001163 0.166479 -0.967525 -0.324452 -2.797808 -0.006660 1 0 0 0 0 0 0 214081
0.006929 -0.001138 0.166221 -1.034913 -0.247453 -1.369564 -0.006688 1 0 0 0 0 0 0 214979
0.006925 -0.001112 0.166105 -0.910305 -0.263257 -3.098438 -0.006723 1 0 0 0 0 0 0 216091
0.006948 -0.001066 0.165849 -1.263231 -0.520139 -1.437412 -0.006754 1 0 0 0 0 0 0 217107
0.006930 -0.001054 0.165709 -0.765467 -0.099679 -2.789447 -0.006785 1 0 0 0 0 0 0 218085
0.006943 -0.001019 0.165462 -1.131002 -0.366007 -1.533174 -0.006819 1 0 0 0 0 0 0 219183
0.006939 -0.000991 0.165327 -0.945176 -0.305742 -2.877641 -0.006849 1 0 0 0 0 0 0 220141
0.006939 -0.000971 0.165075 -0.977385 -0.194566 -1.472469 -0.006881 1 0 0 0 0 0 0 221161
0.006933 -0.000945 0.164939 -0.905569 -0.260237 -2.850866 -0.006912 1 0 0 0 0 0 0 222138
0.006931 -0.000927 0.164684 -0.953420 -0.170518 -1.435506 -0.006940 1 0 0 0 0 0 0 223063
0.006924 -0.000901 0.164546 -0.903654 -0.258083 -2.830531 -0.006973 1 0 0 0 0 0 0 224117
0.006921 -0.000883 0.164289 -0.952828 -0.172068 -1.406719 -0.007007 1 0 0 0 0 0 0 225183
0.006913 -0.000858 0.164131 -0.902042 -0.259885 -2.555804 -0.007037 1 0 0 0 0 0 0 226140
0.006934 -0.000812 0.163867 -1.273194 -0.537255 -1.286379 -0.007069 1 0 0 0 0 0 0 227183
0.006954 -0.000787 0.163718 -1.291701 -0.301107 -2.662985 -0.007098 1 0 0 0 0 0 0 228116
0.006970 -0.000769 0.163450 -1.262492 -0.185444 -1.249728 -0.007132 1 0 0 0 0 0 0 229186
0.006965 -0.000744 0.163288 -0.991462 -0.271879 -2.482723 -0.007162 1 0 0 0 0 0 0 230150
0.006978 -0.000663 0.163010 -1.198498 -1.005750 -1.087010 -0.007194 1 0 0 0 0 0 0 231160
0.006973 -0.000627 0.162866 -0.991750 -0.502858 -2.686925 -0.007223 1 0 0 0 0 0 0 232117
0.006971 -0.000601 0.162598 -1.007455 -0.327561 -1.238118 -0.007256 1 0 0 0 0 0 0 233157
0.006979 -0.000556 0.162439 -1.149152 -0.561207 -2.513797 -0.007287 1 0 0 0 0 0 0 234137
0.006987 -0.000523 0.162161 -1.160562 -0.431489 -1.077189 -0.007318 1 0 0 0 0 0 0 235158
0.007003 -0.000500 0.162006 -1.280926 -0.291281 -2.537646 -0.007348 1 0 0 0 0 0 0 236110
0.006997 -0.000443 0.161822 -1.010276 -0.726699 -2.304516 -0.007381 1 0 0 0 0 0 0 237145
0.007028 -0.000408 0.161513 -1.469490 -0.483853 -0.647371 -0.007413 1 0 0 0 0 0 0 238186
0.007042 -0.000361 0.161346 -1.292885 -0.615527 -2.323731 -0.007443 1 0 0 0 0 0 0 239148
0.007078 -0.000299 0.161068 -1.569972 -0.833341 -1.033120 -0.007476 1 0 0 0 0 0 0 240184
0.007082 -0.000290 0.160904 -1.193503 -0.175513 -2.397445 -0.007506 1 0 0 0 0 0 0 241143
0.007067 -0.000214 0.160630 -0.907862 -0.983783 -1.081506 -0.007537 1 0 0 0 0 0 0 242158
0.007079 -0.000184 0.160471 -1.235037 -0.471147 -2.463138 -0.007568 1 0 0 0 0 0 0 243137
0.007088 -0.000162 0.160188 -1.238409 -0.315959 -0.953974 -0.007600 1 0 0 0 0 0 0 244156
0.007097 -0.000117 0.160021 -1.243339 -0.594453 -2.321407 -0.007631 1 0 0 0 0 0 0 245144
0.007129 -0.000057 0.159739 -1.544098 -0.834623 -0.949937 -0.007663 1 0 0 0 0 0 0 246180
0.007148 -0.000030 0.159578 -1.419825 -0.437463 -2.383795 -0.007692 1 0 0 0 0 0 0 247114
0.007172 0.000001 0.159383 -1.472439 -0.449957 -2.089533 -0.007723 1 0 0 0 0 0 0 248116
0.007205 0.000086 0.159072 -1.609578 -1.160227 -0.529877 -0.007756 1 0 0 0 0 0 0 249156
0.007208 0.000100 0.158900 -1.235768 -0.299743 -2.170530 -0.007787 1 0 0 0 0 0 0 250146
0.007235 0.000137 0.158611 -1.512972 -0.525276 -0.813355 -0.007819 1 0 0 0 0 0 0 251186
0.007247 0.000183 0.158440 -1.346625 -0.677890 -2.197425 -0.007849 1 0 0 0 0 0 0 252137
0.007273 0.000201 0.158245 -1.528677 -0.320039 -2.031149 -0.007880 1 0 0 0 0 0 0 253121
0.007308 0.000275 0.157931 -1.664464 -1.035171 -0.443388 -0.007913 1 0 0 0 0 0 0 254180
0.007305 0.000310 0.157771 -1.195847 -0.589928 -2.281863 -0.007942 1 0 0 0 0 0 0 255123
0.007317 0.000345 0.157573 -1.346921 -0.548366 -1.969336 -0.007974 1 0 0 0 0 0 0 256136
0.007351 0.000397 0.157266 -1.650998 -0.788964 -0.493976 -0.008007 1 0 0 0 0 0 0 257181
0.007376 0.000401 0.157103 -1.582253 -0.165983 -2.229242 -0.008037 1 0 0 0 0 0 0 258136
0.007402 0.000419 0.156903 -1.587868 -0.309443 -1.905544 -0.008067 1 0 0 0 0 0 0 259123
0.007446 0.000460 0.156593 -1.830145 -0.618824 -0.420762 -0.008101 1 0 0 0 0 0 0 260191
0.007459 0.000507 0.156414 -1.468846 -0.730281 -1.980188 -0.008130 1 0 0 0 0 0 0 261121
0.007480 0.000548 0.156228 -1.535830 -0.668770 -2.042514 -0.008162 1 0 0 0 0 0 0 262152
0.007520 0.000605 0.155925 -1.788960 -0.884289 -0.501944 -0.008192 1 0 0 0 0 0 0 263102
0.007517 0.000637 0.155763 -1.270879 -0.572880 -2.172474 -0.008222 1 0 0 0 0 0 0 264070
0.007545 0.000688 0.155566 -1.622461 -0.800689 -1.890288 -0.008253 1 0 0 0 0 0 0 265079
0.007589 0.000752 0.155255 -1.884059 -1.013368 -0.349696 -0.008285 1 0 0 0 0 0 0 266090
0.007594 0.000762 0.155098 -1.397166 -0.320575 -2.194872 -0.008316 1 0 0 0 0 0 0 267080
0.007608 0.000784 0.154896 -1.484027 -0.408946 -1.789198 -0.008347 1 0 0 0 0 0 0 268069
0.007607 0.000817 0.154685 -1.286798 -0.566002 -1.609288 -0.008379 1 0 0 0 0 0 0 269079
0.007639 0.000834 0.154373 -1.716691 -0.383361 -0.273629 -0.008410 1 0 0 0 0 0 0 270089
0.007635 0.000859 0.154207 -1.287093 -0.462122 -2.024118 -0.008441 1 0 0 0 0 0 0 271080
0.007661 0.000906 0.154006 -1.650421 -0.769421 -1.740002 -0.008472 1 0 0 0 0 0 0 272068
0.007693 0.000923 0.153792 -1.773032 -0.420593 -1.518982 -0.008504 1 0 0 0 0 0 0 273079
0.007700 0.000954 0.153573 -1.462912 -0.558485 -1.429000 -0.008534 1 0 0 0 0 0 0 274069
0.007702 0.000969 0.153359 -1.359121 -0.364492 -1.481796 -0.008566 1 0 0 0 0 0 0 275080
0.007750 0.001033 0.153043 -1.976077 -1.005306 -0.125237 -0.008598 1 0 0 0 0 0 0 276093
0.007748 0.001065 0.152874 -1.383551 -0.650949 -1.899389 -0.008629 1 0 0 0 0 0 0 277089
0.007759 0.001098 0.152663 -1.493243 -0.624620 -1.520310 -0.008660 1 0 0 0 0 0 0 278077
0.007761 0.001113 0.152452 -1.403804 -0.400771 -1.466770 -0.008691 1 0 0 0 0 0 0 279083
0.007753 0.001142 0.152232 -1.259607 -0.563500 -1.339804 -0.008722 1 0 0 0 0 0 0 280082
0.007784 0.001169 0.152014 -1.765625 -0.552312 -1.326037 -0.008754 1 0 0 0 0 0 0 281086
0.007790 0.001204 0.151790 -1.495541 -0.661416 -1.249677 -0.008785 1 0 0 0 0 0 0 282076
0.007828 0.001223 0.151467 -1.882199 -0.468162 0.077752 -0.008823 1 0 0 0 0 0 0 283291
0.007822 0.001247 0.151270 -1.364916 -0.514768 -1.411066 -0.008847 1 0 0 0 0 0 0 284073
0.007838 0.001253 0.151078 -1.611341 -0.294092 -1.613265 -0.008879 1 0 0 0 0 0 0 285083
0.007853 0.001295 0.150871 -1.614643 -0.745884 -1.433552 -0.008910 1 0 0 0 0 0 0 286087
0.007857 0.001315 0.150659 -1.481229 -0.503905 -1.336993 -0.008941 1 0 0 0 0 0 0 287087
0.007849 0.001346 0.150437 -1.317368 -0.630184 -1.175248 -0.008973 1 0 0 0 0 0 0 288089
0.007842 0.001361 0.150218 -1.315091 -0.428468 -1.189701 -0.009004 1 0 0 0 0 0 0 289082
0.007856 0.001362 0.149991 -1.602931 -0.236855 -1.058393 -0.009035 1 0 0 0 0 0 0 290080
0.007870 0.001402 0.149768 -1.629234 -0.723925 -1.092204 -0.009066 1 0 0 0 0 0 0 291082
0.007874 0.001421 0.149548 -1.502879 -0.502172 -1.120510 -0.009097 1 0 0 0 0 0 0 292080
0.007865 0.001451 0.149321 -1.340165 -0.636617 -1.011935 -0.009129 1 0 0 0 0 0 0 293080
0.007858 0.001465 0.149099 -1.337285 -0.440002 -1.050409 -0.009160 1 0 0 0 0 0 0 294079
0.007851 0.001471 0.148879 -1.343487 -0.315359 -1.062269 -0.009191 1 0 0 0 0 0 0 295081
0.007853 0.001513 0.148657 -1.476386 -0.774757 -1.035470 -0.009222 1 0 0 0 0 0 0 296081
0.007857 0.001510 0.148446 -1.515630 -0.246128 -1.137843 -0.009254 1 0 0 0 0 0 0 297088
0.007865 0.001547 0.148227 -1.574219 -0.717018 -1.049910 -0.009285 1 0 0 0 0 0 0 298082
0.007865 0.001565 0.148008 -1.482963 -0.507197 -1.006021 -0.009316 1 0 0 0 0 0 0 299086
0.007861 0.001572 0.147787 -1.426795 -0.358523 -0.973770 -0.009347 1 0 0 0 0 0 0 300078
0.007872 0.001592 0.147574 -1.612997 -0.512910 -1.039095 -0.009378 1 0 0 0 0 0 0 301078
0.007873 0.001601 0.147355 -1.514541 -0.381425 -0.968129 -0.009410 1 0 0 0 0 0 0 302078
0.007865 0.001627 0.147152 -1.385559 -0.592201 -1.147234 -0.009441 1 0 0 0 0 0 0 303080
0.007856 0.001638 0.146937 -1.372663 -0.429545 -0.998650 -0.009472 1 0 0 0 0 0 0 304077
0.007864 0.001660 0.146725 -1.589025 -0.554846 -0.995950 -0.009504 1 0 0 0 0 0 0 305080
0.007843 0.001674 0.146517 -1.232104 -0.472218 -1.032167 -0.009535 1 0 0 0 0 0 0 306078
0.007844 0.001697 0.146307 -1.494276 -0.584048 -0.994045 -0.009566 1 0 0 0 0 0 0 307078
0.007840 0.001707 0.146089 -1.459247 -0.426051 -0.865317 -0.009597 1 0 0 0 0 0 0 308080
0.007829 0.001733 0.145885 -1.366424 -0.621981 -1.021767 -0.009628 1 0 0 0 0 0 0 309078
0.007819 0.001745 0.145668 -1.371212 -0.453370 -0.859772 -0.009660 1 0 0 0 0 0 0 310078
0.007826 0.001767 0.145454 -1.596092 -0.574588 -0.853051 -0.009693 1 0 0 0 0 0 0 311137
0.007803 0.001781 0.145244 -1.245798 -0.491155 -0.886750 -0.009724 1 0 0 0 0 0 0 312134
0.007790 0.001787 0.145052 -1.320518 -0.380430 -1.103760 -0.009755 1 0 0 0 0 0 0 313135
0.007778 0.001788 0.144839 -1.355024 -0.307562 -0.848014 -0.009787 1 0 0 0 0 0 0 314147
0.007762 0.001810 0.144637 -1.317236 -0.565259 -0.932291 -0.009818 1 0 0 0 0 0 0 315137
0.007745 0.001841 0.144438 -1.290678 -0.724483 -0.972852 -0.009848 1 0 0 0 0 0 0 316114
0.007738 0.001833 0.144231 -1.422296 -0.232467 -0.856888 -0.009879 1 0 0 0 0 0 0 317106
0.007725 0.001850 0.144031 -1.360561 -0.504862 -0.904475 -0.009912 1 0 0 0 0 0 0 318144
0.007693 0.001861 0.143825 -1.104248 -0.465874 -0.822591 -0.009943 1 0 0 0 0 0 0 319142
0.007674 0.001866 0.143633 -1.250608 -0.375720 -0.982124 -0.009974 1 0 0 0 0 0 0 320143
0.007654 0.001889 0.143438 -1.263097 -0.604722 -0.935519 -0.010005 1 0 0 0 0 0 0 321134
0.007625 0.001882 0.143243 -1.138778 -0.239510 -0.913838 -0.010037 1 0 0 0 0 0 0 322143
0.007601 0.001898 0.143046 -1.188921 -0.517069 -0.871072 -0.010068 1 0 0 0 0 0 0 323137
0.007585 0.001905 0.142857 -1.310997 -0.422592 -0.957198 -0.010098 1 0 0 0 0 0 0 324115
0.007531 0.001917 0.142666 -0.814372 -0.469756 -0.914078 -0.010130 1 0 0 0 0 0 0 325111
0.007500 0.001921 0.142479 -1.073493 -0.386309 -0.952695 -0.010161 1 0 0 0 0 0 0 326113
0.007465 0.001905 0.142287 -1.043068 -0.107373 -0.862348 -0.010192 1 0 0 0 0 0 0 327112
0.007444 0.001896 0.142100 -1.223127 -0.169580 -0.902837 -0.010224 1 0 0 0 0 0 0 328145
0.007408 0.001894 0.141897 -1.037285 -0.274419 -0.692798 -0.010255 1 0 0 0 0 0 0 329136
0.007359 0.001918 0.141708 -0.860074 -0.625745 -0.815594 -0.010287 1 0 0 0 0 0 0 330137
0.007316 0.001912 0.141513 -0.902043 -0.264394 -0.749715 -0.010318 1 0 0 0 0 0 0 331136
0.007290 0.001908 0.141325 -1.145752 -0.254329 -0.799615 -0.010349 1 0 0 0 0 0 0 332121
0.007238 0.001892 0.141142 -0.811514 -0.105011 -0.857202 -0.010380 1 0 0 0 0 0 0 333135
0.007201 0.001904 0.140948 -0.987073 -0.453344 -0.706470 -0.010411 1 0 0 0 0 0 0 334117
0.007164 0.001892 0.140752 -0.988014 -0.171051 -0.635932 -0.010443 1 0 0 0 0 0 0 335134
0.007121 0.001889 0.140573 -0.920297 -0.270643 -0.839285 -0.010473 1 0 0 0 0 0 0 336118
0.007074 0.001891 0.140373 -0.848533 -0.333587 -0.561278 -0.010505 1 0 0 0 0 0 0 337133
0.007027 0.001895 0.140192 -0.838064 -0.378945 -0.770404 -0.010536 1 0 0 0 0 0 0 338116
0.006999 0.001896 0.140008 -1.095990 -0.337989 -0.729207 -0.010568 1 0 0 0 0 0 0 339132
0.006959 0.001900 0.139806 -0.960783 -0.365660 -0.459517 -0.010599 1 0 0 0 0 0 0 340119
0.006900 0.001888 0.139616 -0.688047 -0.174708 -0.580484 -0.010630 1 0 0 0 0 0 0 341134
0.006851 0.001864 0.139420 -0.791146 0.006944 -0.492136 -0.010661 1 0 0 0 0 0 0 342117
0.006803 0.001856 0.139241 -0.808067 -0.177701 -0.678852 -0.010693 1 0 0 0 0 0 0 343135
0.006759 0.001834 0.139049 -0.866349 -0.011532 -0.511928 -0.010723 1 0 0 0 0 0 0 344118
0.006714 0.001826 0.138871 -0.843654 -0.186789 -0.658056 -0.010755 1 0 0 0 0 0 0 345132
0.006651 0.001809 0.138690 -0.615612 -0.078669 -0.618245 -0.010786 1 0 0 0 0 0 0 346135
0.006616 0.001799 0.138505 -0.948713 -0.161148 -0.539465 -0.010816 1 0 0 0 0 0 0 347068
0.006560 0.001781 0.138322 -0.690707 -0.059942 -0.527625 -0.010847 1 0 0 0 0 0 0 348076
0.006507 0.001776 0.138147 -0.721370 -0.213563 -0.617307 -0.010878 1 0 0 0 0 0 0 349064
0.006455 0.001776 0.137946 -0.724452 -0.301268 -0.270730 -0.010910 1 0 0 0 0 0 0 350076
0.006390 0.001763 0.137756 -0.548762 -0.139708 -0.351471 -0.010941 1 0 0 0 0 0 0 351068
0.006334 0.001760 0.137578 -0.642050 -0.255086 -0.497824 -0.010972 1 0 0 0 0 0 0 352076
0.006287 0.001741 0.137386 -0.761432 -0.050152 -0.299542 -0.011003 1 0 0 0 0 0 0 353065
0.006224 0.001718 0.137199 -0.567156 0.015234 -0.326417 -0.011035 1 0 0 0 0 0 0 354076
0.006189 0.001706 0.137011 -0.907738 -0.108467 -0.295643 -0.011066 1 0 0 0 0 0 0 355066
0.006133 0.001687 0.136825 -0.655200 -0.031784 -0.301330 -0.011097 1 0 0 0 0 0 0 356075
0.006065 0.001664 0.136640 -0.482849 0.021537 -0.289849 -0.011128 1 0 0 0 0 0 0 357066
0.006019 0.001615 0.136454 -0.734920 0.384781 -0.250874 -0.011160 1 0 0 0 0 0 0 358077
0.005957 0.001578 0.136268 -0.548531 0.270279 -0.234914 -0.011191 1 0 0 0 0 0 0 359078
0.005883 0.001568 0.136103 -0.360597 -0.093763 -0.469767 -0.011222 1 0 0 0 0 0 0 360075
0.005826 0.001545 0.135914 -0.570478 0.035812 -0.169439 -0.011253 1 0 0 0 0 0 0 361078
0.005759 0.001521 0.135727 -0.447868 0.068296 -0.143628 -0.011285 1 0 0 0 0 0 0 362081
0.005687 0.001496 0.135541 -0.359777 0.082619 -0.126643 -0.011316 1 0 0 0 0 0 0 363073
0.005613 0.001471 0.135356 -0.309337 0.090813 -0.103499 -0.011347 1 0 0 0 0 0 0 364080
0.005557 0.001442 0.135159 -0.541413 0.158963 0.068696 -0.011379 1 0 0 0 0 0 0 365083
0.005491 0.001415 0.134968 -0.422886 0.137539 0.022876 -0.011410 1 0 0 0 0 0 0 366072
0.005434 0.001405 0.134789 -0.535680 -0.089987 -0.103082 -0.011441 1 0 0 0 0 0 0 367065
0.005388 0.001383 0.134595 -0.665320 0.050689 0.111910 -0.011472 1 0 0 0 0 0 0 368064
0.005332 0.001339 0.134415 -0.561583 0.351799 -0.036960 -0.011504 1 0 0 0 0 0 0 369085
0.005271 0.001284 0.134211 -0.465134 0.537308 0.288414 -0.011535 1 0 0 0 0 0 0 370077
0.005202 0.001245 0.134018 -0.354268 0.360821 0.209950 -0.011566 1 0 0 0 0 0 0 371078
0.005150 0.001208 0.133817 -0.546625 0.310564 0.322431 -0.011597 1 0 0 0 0 0 0 372080
0.005086 0.001178 0.133625 -0.407850 0.228405 0.251982 -0.011628 1 0 0 0 0 0 0 373078
0.005022 0.001130 0.133446 -0.391731 0.449864 0.101340 -0.011660 1 0 0 0 0 0 0 374077
0.004972 0.001090 0.133250 -0.560589 0.387673 0.323179 -0.011691 1 0 0 0 0 0 0 375079
0.004909 0.001058 0.133060 -0.405639 0.278056 0.307817 -0.011722 1 0 0 0 0 0 0 376077
0.004860 0.001025 0.132860 -0.558459 0.279267 0.455342 -0.011753 1 0 0 0 0 0 0 377077
0.004804 0.000977 0.132677 -0.481624 0.489890 0.269353 -0.011785 1 0 0 0 0 0 0 378075
0.004723 0.000925 0.132483 -0.142967 0.564614 0.439820 -0.011816 1 0 0 0 0 0 0 379086
0.004671 0.000863 0.132291 -0.477207 0.719431 0.444956 -0.011847 1 0 0 0 0 0 0 380083
0.004608 0.000820 0.132101 -0.353761 0.487270 0.443121 -0.011879 1 0 0 0 0 0 0 381080
0.004545 0.000767 0.131922 -0.340273 0.606200 0.329614 -0.011910 1 0 0 0 0 0 0 382076
0.004496 0.000725 0.131726 -0.509415 0.491470 0.568122 -0.011943 1 0 0 0 0 0 0 383136
0.004419 0.000676 0.131525 -0.161064 0.562757 0.679813 -0.011974 1 0 0 0 0 0 0 384135
0.004350 0.000621 0.131342 -0.215327 0.671191 0.493313 -0.012005 1 0 0 0 0 0 0 385136
0.004298 0.000577 0.131144 -0.434198 0.536040 0.694014 -0.012036 1 0 0 0 0 0 0 386111
0.004241 0.000524 0.130962 -0.388591 0.652585 0.539325 -0.012067 1 0 0 0 0 0 0 387112
0.004176 0.000486 0.130775 -0.263490 0.471341 0.606535 -0.012098 1 0 0 0 0 0 0 388108
0.004113 0.000436 0.130597 -0.268447 0.620478 0.532072 -0.012129 1 0 0 0 0 0 0 389099
0.004069 0.000376 0.130410 -0.528799 0.784366 0.657162 -0.012161 1 0 0 0 0 0 0 390132
0.003997 0.000319 0.130213 -0.156672 0.760202 0.846043 -0.012193 1 0 0 0 0 0 0 391138
0.003930 0.000260 0.130030 -0.190087 0.798671 0.697635 -0.012223 1 0 0 0 0 0 0 392112
0.003914 0.000226 0.129860 -0.861581 0.483470 0.535770 -0.012254 1 0 0 0 0 0 0 393110
0.003870 0.000198 0.129678 -0.544434 0.377215 0.713593 -0.012286 1 0 0 0 0 0 0 394110
0.003817 0.000154 0.129501 -0.399767 0.590943 0.691487 -0.012318 1 0 0 0 0 0 0 395140
0.003760 0.000101 0.129326 -0.324894 0.728395 0.692608 -0.012349 1 0 0 0 0 0 0 396137
0.003695 0.000064 0.129141 -0.203800 0.543925 0.842788 -0.012380 1 0 0 0 0 0 0 397142
0.003637 -0.000005 0.128942 -0.275738 0.948932 1.073098 -0.012411 1 0 0 0 0 0 0 398133
0.003579 -0.000069 0.128759 -0.261657 0.946164 0.926006 -0.012442 1 0 0 0 0 0 0 399121
0.003519 -0.000132 0.128581 -0.243930 0.929016 0.866948 -0.012474 1 0 0 0 0 0 0 400144
0.003453 -0.000173 0.128395 -0.150153 0.663964 0.994015 -0.012505 1 0 0 0 0 0 0 401138
0.003391 -0.000224 0.128216 -0.171592 0.766556 0.944551 -0.012537 1 0 0 0 0 0 0 402139
0.003344 -0.000264 0.128050 -0.373274 0.646950 0.807820 -0.012568 1 0 0 0 0 0 0 403139
0.003284 -0.000294 0.127868 -0.221972 0.512374 1.021003 -0.012599 1 0 0 0 0 0 0 404141
0.003225 -0.000339 0.127690 -0.198794 0.697317 1.014723 -0.012630 1 0 0 0 0 0 0 405134
0.003165 -0.000391 0.127514 -0.188561 0.818872 1.022948 -0.012662 1 0 0 0 0 0 0 406136
0.003106 -0.000447 0.127339 -0.180063 0.886640 1.046038 -0.012693 1 0 0 0 0 0 0 407133
0.003042 -0.000484 0.127184 -0.107636 0.669375 0.801105 -0.012723 1 0 0 0 0 0 0 408111
0.002980 -0.000533 0.127016 -0.121762 0.793186 0.976604 -0.012754 1 0 0 0 0 0 0 409110
0.002934 -0.000571 0.126853 -0.318645 0.686684 0.956064 -0.012786 1 0 0 0 0 0 0 410108
0.002881 -0.000620 0.126682 -0.247739 0.814572 1.087354 -0.012817 1 0 0 0 0 0 0 411101
0.002840 -0.000658 0.126518 -0.378938 0.705720 1.037652 -0.012849 1 0 0 0 0 0 0 412132
0.002790 -0.000707 0.126347 -0.273278 0.831177 1.158013 -0.012880 1 0 0 0 0 0 0 413130
0.002730 -0.000741 0.126194 -0.136212 0.662747 0.959005 -0.012912 1 0 0 0 0 0 0 414136
0.002686 -0.000772 0.126036 -0.302229 0.616028 1.023481 -0.012943 1 0 0 0 0 0 0 415133
0.002628 -0.000797 0.125857 -0.145166 0.536793 1.340503 -0.012973 1 0 0 0 0 0 0 416116
0.002565 -0.000819 0.125701 -0.054134 0.496908 1.098121 -0.013005 1 0 0 0 0 0 0 417132
0.002519 -0.000844 0.125542 -0.249050 0.536752 1.135936 -0.013036 1 0 0 0 0 0 0 418115
0.002467 -0.000886 0.125372 -0.185881 0.757440 1.312154 -0.013068 1 0 0 0 0 0 0 419133
0.002407 -0.000916 0.125220 -0.070567 0.641421 1.134864 -0.013098 1 0 0 0 0 0 0 420115
0.002348 -0.000959 0.125052 -0.063988 0.812378 1.340862 -0.013130 1 0 0 0 0 0 0 421130
0.002285 -0.000990 0.124900 0.001829 0.675460 1.184528 -0.013161 1 0 0 0 0 0 0 422117
0.002220 -0.001015 0.124754 0.047307 0.586200 1.121879 -0.013193 1 0 0 0 0 0 0 423131
0.002172 -0.001042 0.124598 -0.171454 0.599281 1.259484 -0.013223 1 0 0 0 0 0 0 424116
0.002115 -0.001064 0.124451 -0.056400 0.556061 1.198839 -0.013255 1 0 0 0 0 0 0 425116
0.002045 -0.001118 0.124305 0.132884 0.973734 1.186039 -0.013286 1 0 0 0 0 0 0 426134
0.001995 -0.001159 0.124150 -0.105002 0.848165 1.340533 -0.013317 1 0 0 0 0 0 0 427116
0.001937 -0.001188 0.124003 -0.009062 0.697081 1.286038 -0.013349 1 0 0 0 0 0 0 428131
0.001874 -0.001212 0.123858 0.065668 0.614237 1.272685 -0.013380 1 0 0 0 0 0 0 429115
0.001810 -0.001233 0.123714 0.110525 0.573660 1.285601 -0.013411 1 0 0 0 0 0 0 430116
0.001744 -0.001253 0.123570 0.138508 0.555056 1.309195 -0.013441 1 0 0 0 0 0 0 431075
0.001679 -0.001272 0.123426 0.157700 0.547530 1.336696 -0.013472 1 0 0 0 0 0 0 432065
0.001607 -0.001272 0.123304 0.240157 0.300383 1.086314 -0.013503 1 0 0 0 0 0 0 433074
0.001539 -0.001280 0.123168 0.228706 0.395240 1.264371 -0.013534 1 0 0 0 0 0 0 434063
0.001477 -0.001313 0.123037 0.145251 0.717378 1.239914 -0.013566 1 0 0 0 0 0 0 435075
0.001413 -0.001338 0.122897 0.175877 0.659415 1.369843 -0.013597 1 0 0 0 0 0 0 436063
0.001362 -0.001345 0.122766 0.024780 0.424439 1.310120 -0.013628 1 0 0 0 0 0 0 437074
0.001309 -0.001376 0.122636 0.037939 0.721762 1.299308 -0.013659 1 0 0 0 0 0 0 438063
0.001245 -0.001383 0.122519 0.201448 0.423240 1.164332 -0.013691 1 0 0 0 0 0 0 439074
0.001180 -0.001394 0.122384 0.236812 0.470365 1.397371 -0.013722 1 0 0 0 0 0 0 440063
0.001134 -0.001414 0.122264 0.001584 0.580228 1.255745 -0.013753 1 0 0 0 0 0 0 441074
0.001060 -0.001428 0.122139 0.358586 0.524007 1.325203 -0.013784 1 0 0 0 0 0 0 442066
0.001010 -0.001448 0.122022 0.095627 0.607316 1.249667 -0.013816 1 0 0 0 0 0 0 443065
0.000946 -0.001449 0.121909 0.242761 0.356439 1.217081 -0.013847 1 0 0 0 0 0 0 444080
0.000888 -0.001476 0.121786 0.205851 0.689936 1.367424 -0.013879 1 0 0 0 0 0 0 445086
0.000821 -0.001480 0.121671 0.324285 0.418570 1.304659 -0.013909 1 0 0 0 0 0 0 446058
0.000756 -0.001491 0.121568 0.329088 0.485534 1.153245 -0.013941 1 0 0 0 0 0 0 447070
0.000710 -0.001510 0.121459 0.087055 0.597053 1.240494 -0.013972 1 0 0 0 0 0 0 448080
0.000636 -0.001524 0.121338 0.436830 0.542118 1.430041 -0.014003 1 0 0 0 0 0 0 449069
0.000581 -0.001526 0.121244 0.243757 0.387135 1.117834 -0.014035 1 0 0 0 0 0 0 450078
0.000527 -0.001553 0.121127 0.217764 0.716684 1.400788 -0.014071 1 0 0 0 0 0 0 451254
0.000449 -0.001571 0.121004 0.533726 0.624266 1.547997 -0.014097 1 0 0 0 0 0 0 452075
0.000392 -0.001575 0.120909 0.311818 0.436730 1.208645 -0.014129 1 0 0 0 0 0 0 453081
0.000332 -0.001586 0.120813 0.340432 0.508230 1.201471 -0.014160 1 0 0 0 0 0 0 454082
0.000289 -0.001605 0.120706 0.129533 0.618924 1.362822 -0.014191 1 0 0 0 0 0 0 455078
0.000230 -0.001604 0.120597 0.321092 0.382412 1.442796 -0.014222 1 0 0 0 0 0 0 456076
0.000169 -0.001613 0.120496 0.379171 0.479869 1.355592 -0.014253 1 0 0 0 0 0 0 457073
0.000107 -0.001626 0.120398 0.409990 0.551156 1.326652 -0.014285 1 0 0 0 0 0 0 458074
0.000063 -0.001645 0.120291 0.186897 0.647094 1.469074 -0.014316 1 0 0 0 0 0 0 459075
0.000010 -0.001663 0.120191 0.297395 0.647956 1.409514 -0.014347 1 0 0 0 0 0 0 460083
-0.000048 -0.001681 0.120093 0.380239 0.644956 1.391073 -0.014379 1 0 0 0 0 0 0 461081
-0.000108 -0.001699 0.119997 0.429788 0.644756 1.398137 -0.014410 1 0 0 0 0 0 0 462079
-0.000170 -0.001716 0.119900 0.460799 0.646589 1.415233 -0.014441 1 0 0 0 0 0 0 463077
-0.000231 -0.001733 0.119804 0.482358 0.649511 1.435987 -0.014472 1 0 0 0 0 0 0 464075
-0.000275 -0.001754 0.119697 0.255522 0.709299 1.596501 -0.014503 1 0 0 0 0 0 0 465071
-0.000315 -0.001760 0.119608 0.194035 0.513565 1.401851 -0.014535 1 0 0 0 0 0 0 466075
-0.000366 -0.001771 0.119515 0.341523 0.569935 1.462906 -0.014566 1 0 0 0 0 0 0 467073
-0.000423 -0.001785 0.119419 0.438443 0.615706 1.510567 -0.014597 1 0 0 0 0 0 0 468074
-0.000469 -0.001787 0.119334 0.325354 0.464175 1.400440 -0.014628 1 0 0 0 0 0 0 469074
-0.000523 -0.001797 0.119242 0.425060 0.547642 1.503805 -0.014660 1 0 0 0 0 0 0 470075
-0.000563 -0.001815 0.119168 0.255231 0.673254 1.291394 -0.014691 1 0 0 0 0 0 0 471075
-0.000595 -0.001836 0.119069 0.147892 0.736087 1.615966 -0.014722 1 0 0 0 0 0 0 472073
-0.000629 -0.001842 0.118982 0.168972 0.539088 1.502836 -0.014753 1 0 0 0 0 0 0 473074
-0.000677 -0.001853 0.118889 0.358271 0.593396 1.596119 -0.014785 1 0 0 0 0 0 0 474073
-0.000719 -0.001854 0.118805 0.308245 0.461357 1.511951 -0.014818 1 0 0 0 0 0 0 475135
-0.000758 -0.001849 0.118724 0.271989 0.378159 1.482644 -0.014849 1 0 0 0 0 0 0 476128
-0.000802 -0.001873 0.118643 0.352232 0.752945 1.494945 -0.014880 1 0 0 0 0 0 0 477139
-0.000843 -0.001880 0.118563 0.310601 0.568425 1.502437 -0.014911 1 0 0 0 0 0 0 478110
-0.000881 -0.001878 0.118483 0.284949 0.438541 1.516902 -0.014942 1 0 0 0 0 0 0 479108
-0.000906 -0.001908 0.118392 0.128357 0.842954 1.682662 -0.014974 1 0 0 0 0 0 0 480137
-0.000937 -0.001917 0.118308 0.183757 0.625828 1.622068 -0.015005 1 0 0 0 0 0 0 481142
-0.000965 -0.001935 0.118237 0.156864 0.715865 1.468067 -0.015036 1 0 0 0 0 0 0 482109
-0.000997 -0.001939 0.118161 0.210720 0.541049 1.544474 -0.015068 1 0 0 0 0 0 0 483144
-0.001030 -0.001936 0.118082 0.247915 0.431719 1.595568 -0.015099 1 0 0 0 0 0 0 484136
-0.001060 -0.001947 0.118013 0.200164 0.615643 1.494497 -0.015130 1 0 0 0 0 0 0 485117
-0.001092 -0.001948 0.117937 0.242321 0.492396 1.590746 -0.015161 1 0 0 0 0 0 0 486134
-0.001126 -0.001943 0.117858 0.273617 0.409416 1.648974 -0.015193 1 0 0 0 0 0 0 487144
-0.001155 -0.001953 0.117789 0.223232 0.606120 1.550423 -0.015224 1 0 0 0 0 0 0 488133
-0.001205 -0.001949 0.117723 0.505591 0.434228 1.511802 -0.015254 1 0 0 0 0 0 0 489107
-0.001243 -0.001960 0.117659 0.372357 0.615301 1.510997 -0.015286 1 0 0 0 0 0 0 490108
-0.001279 -0.001960 0.117584 0.350949 0.495075 1.655110 -0.015318 1 0 0 0 0 0 0 491133
-0.001310 -0.001973 0.117516 0.278506 0.654450 1.597997 -0.015349 1 0 0 0 0 0 0 492138
-0.001325 -0.001979 0.117462 0.073371 0.584366 1.432352 -0.015379 1 0 0 0 0 0 0 493106
-0.001350 -0.001977 0.117391 0.187905 0.467416 1.647193 -0.015411 1 0 0 0 0 0 0 494108
-0.001374 -0.001988 0.117324 0.201177 0.641596 1.627193 -0.015443 1 0 0 0 0 0 0 495133
-0.001399 -0.002007 0.117259 0.205530 0.754373 1.621170 -0.015474 1 0 0 0 0 0 0 496129
-0.001416 -0.001998 0.117195 0.115421 0.403314 1.616981 -0.015504 1 0 0 0 0 0 0 497108
-0.001437 -0.002006 0.117131 0.156353 0.596467 1.637770 -0.015536 1 0 0 0 0 0 0 498130
-0.001478 -0.002019 0.117077 0.428896 0.677684 1.522265 -0.015567 1 0 0 0 0 0 0 499116
-0.001503 -0.002007 0.117017 0.260713 0.360832 1.601300 -0.015599 1 0 0 0 0 0 0 500128
-0.001528 -0.002013 0.116955 0.241697 0.576008 1.662789 -0.015630 1 0 0 0 0 0 0 501113
-0.001552 -0.002029 0.116891 0.241317 0.724162 1.697694 -0.015661 1 0 0 0 0 0 0 502127
-0.001582 -0.002033 0.116848 0.322003 0.577701 1.440555 -0.015690 1 0 0 0 0 0 0 503063
-0.001602 -0.002016 0.116792 0.201400 0.296186 1.599611 -0.015722 1 0 0 0 0 0 0 504071
-0.001624 -0.002021 0.116731 0.220734 0.543690 1.701685 -0.015753 1 0 0 0 0 0 0 505061
-0.001653 -0.002018 0.116689 0.318878 0.482489 1.471118 -0.015785 1 0 0 0 0 0 0 506072
-0.001679 -0.002029 0.116632 0.301431 0.657974 1.652393 -0.015815 1 0 0 0 0 0 0 507062
-0.001692 -0.002035 0.116581 0.126781 0.598819 1.604657 -0.015847 1 0 0 0 0 0 0 508061
-0.001729 -0.002046 0.116532 0.425666 0.671385 1.597419 -0.015878 1 0 0 0 0 0 0 509070
-0.001746 -0.002051 0.116484 0.216834 0.602940 1.592338 -0.015909 1 0 0 0 0 0 0 510061
-0.001773 -0.002049 0.116446 0.317015 0.503696 1.464192 -0.015941 1 0 0 0 0 0 0 511073
-0.001798 -0.002060 0.116391 0.312397 0.672400 1.694493 -0.015972 1 0 0 0 0 0 0 512060
-0.001828 -0.002061 0.116351 0.386769 0.557139 1.530622 -0.016003 1 0 0 0 0 0 0 513061
-0.001843 -0.002061 0.116306 0.193859 0.532285 1.590514 -0.016035 1 0 0 0 0 0 0 514072
-0.001873 -0.002039 0.116260 0.383960 0.231606 1.630276 -0.016066 1 0 0 0 0 0 0 515072
-0.001888 -0.002027 0.116213 0.203649 0.340616 1.654625 -0.016097 1 0 0 0 0 0 0 516061
-0.001908 -0.002035 0.116186 0.257667 0.603872 1.404818 -0.016128 1 0 0 0 0 0 0 517070
-0.001922 -0.002020 0.116135 0.197043 0.337725 1.698629 -0.016159 1 0 0 0 0 0 0 518060
-0.001942 -0.002026 0.116107 0.264210 0.583489 1.446365 -0.016191 1 0 0 0 0 0 0 519072
-0.001982 -0.002037 0.116065 0.538422 0.679000 1.609536 -0.016222 1 0 0 0 0 0 0 520073
-0.002001 -0.002042 0.116019 0.305654 0.611510 1.685573 -0.016253 1 0 0 0 0 0 0 521060
-0.002029 -0.002040 0.115983 0.392878 0.512306 1.588439 -0.016285 1 0 0 0 0 0 0 522080
-0.002060 -0.002034 0.115949 0.460030 0.454620 1.549282 -0.016316 1 0 0 0 0 0 0 523068
-0.002063 -0.002018 0.115917 0.098372 0.308174 1.527812 -0.016347 1 0 0 0 0 0 0 524075
-0.002082 -0.002005 0.115886 0.276281 0.336280 1.539436 -0.016379 1 0 0 0 0 0 0 525081
-0.002103 -0.002012 0.115864 0.336896 0.596392 1.417660 -0.016409 1 0 0 0 0 0 0 526067
-0.002132 -0.002010 0.115835 0.434470 0.516792 1.501470 -0.016440 1 0 0 0 0 0 0 527063
-0.002164 -0.002005 0.115804 0.494692 0.456128 1.548901 -0.016472 1 0 0 0 0 0 0 528078
-0.002161 -0.002006 0.115783 0.061209 0.544090 1.424979 -0.016503 1 0 0 0 0 0 0 529079
-0.002178 -0.002002 0.115755 0.261989 0.479453 1.520651 -0.016534 1 0 0 0 0 0 0 530069
-0.002204 -0.001996 0.115724 0.408965 0.436490 1.573388 -0.016566 1 0 0 0 0 0 0 531082
-0.002217 -0.001993 0.115714 0.262940 0.479506 1.318401 -0.016597 1 0 0 0 0 0 0 532075
-0.002240 -0.001986 0.115689 0.394453 0.439770 1.487045 -0.016628 1 0 0 0 0 0 0 533073
-0.002270 -0.001978 0.115659 0.486289 0.414667 1.576407 -0.016660 1 0 0 0 0 0 0 534072
-0.002297 -0.001987 0.115638 0.471579 0.637473 1.482331 -0.016691 1 0 0 0 0 0 0 535073
-0.002316 -0.001974 0.115621 0.367821 0.368844 1.428596 -0.016722 1 0 0 0 0 0 0 536072
-0.002342 -0.001963 0.115594 0.467456 0.362558 1.559444 -0.016753 1 0 0 0 0 0 0 537072
-0.002356 -0.001957 0.115585 0.309806 0.438404 1.343531 -0.016784 1 0 0 0 0 0 0 538069
-0.002375 -0.001967 0.115570 0.368478 0.652734 1.392946 -0.016816 1 0 0 0 0 0 0 539071
-0.002389 -0.001955 0.115555 0.322784 0.375789 1.412792 -0.016847 1 0 0 0 0 0 0 540075
-0.002409 -0.001962 0.115539 0.386200 0.600973 1.436943 -0.016878 1 0 0 0 0 0 0 541078
-0.002424 -0.001947 0.115524 0.337394 0.347905 1.437641 -0.016910 1 0 0 0 0 0 0 542075
-0.002432 -0.001940 0.115518 0.238641 0.416678 1.306562 -0.016941 1 0 0 0 0 0 0 543072
-0.002448 -0.001950 0.115505 0.340620 0.639801 1.397895 -0.016972 1 0 0 0 0 0 0 544069
-0.002461 -0.001937 0.115491 0.318409 0.369066 1.433331 -0.017003 1 0 0 0 0 0 0 545071
-0.002479 -0.001943 0.115475 0.393815 0.597291 1.462955 -0.017034 1 0 0 0 0 0 0 546070
-0.002489 -0.001946 0.115469 0.283669 0.581691 1.331247 -0.017068 1 0 0 0 0 0 0 547137
-0.002494 -0.001948 0.115467 0.212694 0.560236 1.273586 -0.017099 1 0 0 0 0 0 0 548137
-0.002496 -0.001949 0.115467 0.175281 0.548209 1.254038 -0.017130 1 0 0 0 0 0 0 549130
-0.002503 -0.001932 0.115456 0.223853 0.306821 1.383249 -0.017161 1 0 0 0 0 0 0 550129
-0.002518 -0.001936 0.115442 0.349635 0.565036 1.457925 -0.017192 1 0 0 0 0 0 0 551107
-0.002526 -0.001938 0.115437 0.266654 0.566292 1.342631 -0.017223 1 0 0 0 0 0 0 552106
-0.002530 -0.001939 0.115435 0.209531 0.553582 1.290746 -0.017254 1 0 0 0 0 0 0 553105
-0.002532 -0.001940 0.115434 0.179125 0.546004 1.273253 -0.017286 1 0 0 0 0 0 0 554129
-0.002533 -0.001940 0.115434 0.163736 0.542409 1.268655 -0.017318 1 0 0 0 0 0 0 555130
-0.002533 -0.001940 0.115434 0.156077 0.541014 1.268562 -0.017348 1 0 0 0 0 0 0 556112
-0.002545 -0.001953 0.115423 0.311983 0.710512 1.417979 -0.017379 1 0 0 0 0 0 0 557105
-0.002552 -0.001960 0.115419 0.250820 0.647358 1.339901 -0.017410 1 0 0 0 0 0 0 558103
-0.002555 -0.001963 0.115418 0.205565 0.600686 1.301848 -0.017442 1 0 0 0 0 0 0 559104
-0.002556 -0.001965 0.115418 0.181287 0.576062 1.289200 -0.017474 1 0 0 0 0 0 0 560136
-0.002557 -0.001965 0.115417 0.169002 0.563960 1.286247 -0.017505 1 0 0 0 0 0 0 561134
-0.002557 -0.001966 0.115417 0.162934 0.558319 1.286704 -0.017536 1 0 0 0 0 0 0 562115
-0.002558 -0.001966 0.115417 0.160031 0.556004 1.288445 -0.017568 1 0 0 0 0 0 0 563136
-0.002558 -0.001966 0.115417 0.158705 0.555319 1.290500 -0.017599 1 0 0 0 0 0 0 564129
-0.002558 -0.001966 0.115417 0.158179 0.555474 1.292740 -0.017630 1 0 0 0 0 0 0 565136
-0.002558 -0.001966 0.115417 0.158043 0.555999 1.294940 -0.017661 1 0 0 0 0 0 0 566105
-0.002558 -0.001966 0.115417 0.158130 0.556794 1.297220 -0.017692 1 0 0 0 0 0 0 567105
-0.002558 -0.001966 0.115417 0.158311 0.557677 1.299566 -0.017724 1 0 0 0 0 0 0 568129
-0.002558 -0.001966 0.115417 0.158532 0.558597 1.301803 -0.017754 1 0 0 0 0 0 0 569106
-0.002558 -0.001966 0.115417 0.158783 0.559549 1.304085 -0.017786 1 0 0 0 0 0 0 570103
-0.002558 -0.001966 0.115417 0.159053 0.560546 1.306458 -0.017818 1 0 0 0 0 0 0 571136
-0.002558 -0.001966 0.115417 0.159334 0.561496 1.308677 -0.017848 1 0 0 0 0 0 0 572107
-0.002558 -0.001966 0.115417 0.159595 0.562472 1.310963 -0.017879 1 0 0 0 0 0 0 573105
-0.002558 -0.001966 0.115417 0.159877 0.563452 1.313238 -0.017910 1 0 0 0 0 0 0 574095
-0.002558 -0.001966 0.115417 0.160159 0.564464 1.315605 -0.017943 1 0 0 0 0 0 0 575131
-0.002558 -0.001966 0.115417 0.160436 0.565442 1.317887 -0.017974 1 0 0 0 0 0 0 576127
-0.002558 -0.001966 0.115417 0.160710 0.566408 1.320137 -0.018004 1 0 0 0 0 0 0 577109
-0.002558 -0.001966 0.115417 0.161000 0.567414 1.322472 -0.018036 1 0 0 0 0 0 0 578125
-0.002558 -0.001966 0.115417 0.161268 0.568376 1.324723 -0.018067 1 0 0 0 0 0 0 579110
-0.002558 -0.001966 0.115417 0.161547 0.569360 1.327018 -0.018098 1 0 0 0 0 0 0 580112
-0.002558 -0.001966 0.115417 0.161838 0.570366 1.329350 -0.018130 1 0 0 0 0 0 0 581127
-0.002558 -0.001966 0.115417 0.162116 0.571322 1.331588 -0.018161 1 0 0 0 0 0 0 582109
-0.002558 -0.001966 0.115417 0.162393 0.572313 1.333932 -0.018192 1 0 0 0 0 0 0 583127
-0.002558 -0.001966 0.115417 0.162671 0.573298 1.336188 -0.018223 1 0 0 0 0 0 0 584111
-0.002558 -0.001966 0.115417 0.162947 0.574292 1.338512 -0.018255 1 0 0 0 0 0 0 585128
-0.002558 -0.001966 0.115417 0.163221 0.575260 1.340768 -0.018286 1 0 0 0 0 0 0 586113
-0.002558 -0.001966 0.115417 0.163488 0.576200 1.342961 -0.018316 1 0 0 0 0 0 0 587070
-0.002558 -0.001966 0.115417 0.163771 0.577181 1.345234 -0.018347 1 0 0 0 0 0 0 588059
-0.002558 -0.001966 0.115417 0.164050 0.578156 1.347548 -0.018378 1 0 0 0 0 0 0 589069
-0.002558 -0.001966 0.115417 0.164322 0.579138 1.349811 -0.018409 1 0 0 0 0 0 0 590059
-0.002558 -0.001966 0.115417 0.164611 0.580140 1.352131 -0.018441 1 0 0 0 0 0 0 591069
-0.002558 -0.001966 0.115417 0.164891 0.581101 1.354383 -0.018472 1 0 0 0 0 0 0 592057
-0.002558 -0.001966 0.115417 0.165163 0.582097 1.356704 -0.018503 1 0 0 0 0 0 0 593068
-0.002558 -0.001966 0.115417 0.165445 0.583078 1.358980 -0.018534 1 0 0 0 0 0 0 594058
-0.002558 -0.001966 0.115417 0.165720 0.584065 1.361290 -0.018566 1 0 0 0 0 0 0 595069
-0.002558 -0.001966 0.115417 0.165999 0.585026 1.363562 -0.018597 1 0 0 0 0 0 0 596058
-0.002546 -0.001953 0.115428 0.006508 0.416126 1.217561 -0.018628 1 0 0 0 0 0 0 597059
-0.002540 -0.001947 0.115432 0.065989 0.480394 1.300016 -0.018659 1 0 0 0 0 0 0 598069
-0.002537 -0.001944 0.115434 0.110722 0.528618 1.342521 -0.018690 1 0 0 0 0 0 0 599059
-0.002535 -0.001942 0.115434 0.135022 0.555062 1.359789 -0.018722 1 0 0 0 0 0 0 600068
-0.002534 -0.001941 0.115434 0.147595 0.569053 1.367277 -0.018753 1 0 0 0 0 0 0 601069
-0.002534 -0.001941 0.115434 0.154076 0.576561 1.371312 -0.018784 1 0 0 0 0 0 0 602057
-0.002534 -0.001941 0.115434 0.157475 0.580834 1.374229 -0.018816 1 0 0 0 0 0 0 603069
-0.002534 -0.001940 0.115434 0.159311 0.583465 1.376732 -0.018847 1 0 0 0 0 0 0 604075
-0.002534 -0.001940 0.115434 0.160370 0.585273 1.379089 -0.018878 1 0 0 0 0 0 0 605076
-0.002522 -0.001928 0.115445 0.001119 0.416590 1.233129 -0.018909 1 0 0 0 0 0 0 606065
-0.002515 -0.001921 0.115449 0.060796 0.481075 1.315503 -0.018941 1 0 0 0 0 0 0 607073
-0.002512 -0.001918 0.115450 0.105618 0.529410 1.357969 -0.018972 1 0 0 0 0 0 0 608063
-0.002511 -0.001916 0.115451 0.129967 0.555890 1.375211 -0.019003 1 0 0 0 0 0 0 609068
-0.002498 -0.001903 0.115462 -0.017475 0.399713 1.234539 -0.019035 1 0 0 0 0 0 0 610078
-0.002491 -0.001896 0.115466 0.048242 0.470562 1.318587 -0.019066 1 0 0 0 0 0 0 611067
-0.002488 -0.001892 0.115467 0.096131 0.522123 1.361653 -0.019097 1 0 0 0 0 0 0 612077
-0.002486 -0.001890 0.115468 0.121985 0.550196 1.379052 -0.019128 1 0 0 0 0 0 0 613068
-0.002474 -0.001877 0.115479 -0.024823 0.394659 1.238463 -0.019159 1 0 0 0 0 0 0 614053
-0.002467 -0.001870 0.115483 0.041321 0.465964 1.322525 -0.019191 1 0 0 0 0 0 0 615073
-0.002464 -0.001866 0.115484 0.089392 0.517721 1.365526 -0.019222 1 0 0 0 0 0 0 616069
-0.002450 -0.001852 0.115496 -0.044909 0.375480 1.234918 -0.019253 1 0 0 0 0 0 0 617069
-0.002443 -0.001844 0.115500 0.027792 0.453710 1.322344 -0.019284 1 0 0 0 0 0 0 618069
-0.002427 -0.001828 0.115512 -0.081180 0.338473 1.218586 -0.019316 1 0 0 0 0 0 0 619070
-0.002420 -0.001819 0.115516 0.005802 0.431847 1.316228 -0.019347 1 0 0 0 0 0 0 620078
-0.002416 -0.001815 0.115518 0.064545 0.494895 1.363967 -0.019378 1 0 0 0 0 0 0 621077
-0.002396 -0.001818 0.115539 -0.132321 0.594114 1.099886 -0.019410 1 0 0 0 0 0 0 622072
-0.002387 -0.001819 0.115547 -0.032454 0.584852 1.260638 -0.019441 1 0 0 0 0 0 0 623076
-0.002370 -0.001807 0.115560 -0.121412 0.405420 1.193749 -0.019472 1 0 0 0 0 0 0 624069
-0.002361 -0.001801 0.115565 -0.023328 0.465057 1.304936 -0.019503 1 0 0 0 0 0 0 625069
-0.002345 -0.001785 0.115578 -0.119538 0.340302 1.209609 -0.019534 1 0 0 0 0 0 0 626051
-0.002336 -0.001777 0.115582 -0.025817 0.429241 1.309928 -0.019566 1 0 0 0 0 0 0 627069
-0.002320 -0.001760 0.115595 -0.124488 0.319142 1.210893 -0.019597 1 0 0 0 0 0 0 628068
-0.002312 -0.001751 0.115599 -0.031952 0.415478 1.309808 -0.019628 1 0 0 0 0 0 0 629069
-0.002295 -0.001734 0.115611 -0.131348 0.308961 1.210378 -0.019660 1 0 0 0 0 0 0 630072
-0.002287 -0.001725 0.115616 -0.039062 0.407224 1.309176 -0.019693 1 0 0 0 0 0 0 631129
-0.002271 -0.001708 0.115628 -0.138707 0.301529 1.209748 -0.019724 1 0 0 0 0 0 0 632130
-0.002258 -0.001717 0.115643 -0.114421 0.636350 1.172755 -0.019754 1 0 0 0 0 0 0 633102
-0.002239 -0.001709 0.115659 -0.189685 0.440465 1.146364 -0.019785 1 0 0 0 0 0 0 634103
-0.002229 -0.001704 0.115664 -0.078550 0.473947 1.281606 -0.019817 1 0 0 0 0 0 0 635126
-0.002212 -0.001689 0.115677 -0.168092 0.333842 1.195904 -0.019849 1 0 0 0 0 0 0 636134
-0.002204 -0.001682 0.115681 -0.070455 0.415382 1.299026 -0.019879 1 0 0 0 0 0 0 637103
-0.002217 -0.001674 0.115693 0.234849 0.417251 1.215529 -0.019911 1 0 0 0 0 0 0 638127
-0.002212 -0.001657 0.115708 0.015076 0.296578 1.159527 -0.019942 1 0 0 0 0 0 0 639124
-0.002197 -0.001635 0.115724 -0.136041 0.220285 1.135827 -0.019973 1 0 0 0 0 0 0 640102
-0.002184 -0.001642 0.115739 -0.126020 0.584912 1.137010 -0.020005 1 0 0 0 0 0 0 641135
-0.002166 -0.001633 0.115756 -0.207313 0.405141 1.125150 -0.020036 1 0 0 0 0 0 0 642130
-0.002156 -0.001628 0.115761 -0.098661 0.447212 1.265131 -0.020068 1 0 0 0 0 0 0 643134
-0.002139 -0.001612 0.115774 -0.189794 0.310998 1.181255 -0.020099 1 0 0 0 0 0 0 644126
-0.002131 -0.001605 0.115779 -0.092618 0.394884 1.284777 -0.020130 1 0 0 0 0 0 0 645136
-0.002109 -0.001605 0.115801 -0.258704 0.517613 1.051549 -0.020160 1 0 0 0 0 0 0 646102
-0.002086 -0.001593 0.115820 -0.302191 0.350766 1.076441 -0.020192 1 0 0 0 0 0 0 647126
-0.002074 -0.001586 0.115827 -0.161268 0.413314 1.240228 -0.020223 1 0 0 0 0 0 0 648104
-0.002056 -0.001570 0.115840 -0.235141 0.288592 1.165810 -0.020254 1 0 0 0 0 0 0 649101
-0.002047 -0.001562 0.115844 -0.128869 0.378640 1.272396 -0.020285 1 0 0 0 0 0 0 650101
-0.002030 -0.001545 0.115857 -0.222528 0.267869 1.176317 -0.020317 1 0 0 0 0 0 0 651126
-0.002017 -0.001554 0.115871 -0.194735 0.601354 1.139196 -0.020348 1 0 0 0 0 0 0 652095
-0.001998 -0.001546 0.115887 -0.268955 0.403694 1.113680 -0.020380 1 0 0 0 0 0 0 653130
-0.001976 -0.001528 0.115903 -0.318730 0.264665 1.101725 -0.020411 1 0 0 0 0 0 0 654131
-0.001965 -0.001520 0.115909 -0.186305 0.359930 1.241979 -0.020442 1 0 0 0 0 0 0 655125
-0.001947 -0.001502 0.115922 -0.265650 0.252833 1.158698 -0.020473 1 0 0 0 0 0 0 656111
-0.001933 -0.001511 0.115937 -0.230305 0.588759 1.125834 -0.020505 1 0 0 0 0 0 0 657123
-0.001914 -0.001503 0.115952 -0.300907 0.391981 1.101874 -0.020536 1 0 0 0 0 0 0 658108
-0.001904 -0.001498 0.115958 -0.186331 0.426039 1.236912 -0.020567 1 0 0 0 0 0 0 659125
-0.001887 -0.001483 0.115971 -0.275681 0.284873 1.152098 -0.020601 1 0 0 0 0 0 0 660214
-0.001878 -0.001476 0.115975 -0.176774 0.366891 1.254299 -0.020630 1 0 0 0 0 0 0 661127
-0.001874 -0.001472 0.116008 -0.102125 0.432569 0.886847 -0.020661 1 0 0 0 0 0 0 662109
-0.001872 -0.001471 0.116019 -0.074857 0.457761 1.130062 -0.020693 1 0 0 0 0 0 0 663147
-0.001859 -0.001457 0.116034 -0.223098 0.298690 1.104453 -0.020724 1 0 0 0 0 0 0 664125
-0.001852 -0.001449 0.116039 -0.154652 0.371002 1.229102 -0.020754 1 0 0 0 0 0 0 665109
-0.001837 -0.001433 0.116051 -0.268226 0.250465 1.139838 -0.020786 1 0 0 0 0 0 0 666124
-0.001829 -0.001425 0.116056 -0.181311 0.343303 1.240391 -0.020817 1 0 0 0 0 0 0 667109
-0.001807 -0.001425 0.116078 -0.354435 0.469757 1.006529 -0.020849 1 0 0 0 0 0 0 668124
-0.001797 -0.001425 0.116086 -0.237994 0.477558 1.177262 -0.020879 1 0 0 0 0 0 0 669109
-0.001779 -0.001412 0.116100 -0.321284 0.304198 1.115489 -0.020911 1 0 0 0 0 0 0 670124
-0.001770 -0.001406 0.116104 -0.218220 0.368833 1.226315 -0.020940 1 0 0 0 0 0 0 671057
-0.001753 -0.001389 0.116117 -0.314744 0.244010 1.132400 -0.020972 1 0 0 0 0 0 0 672058
-0.001745 -0.001381 0.116121 -0.219034 0.334942 1.231154 -0.021003 1 0 0 0 0 0 0 673066
-0.001740 -0.001377 0.116122 -0.156088 0.396707 1.278920 -0.021034 1 0 0 0 0 0 0 674055
-0.001726 -0.001362 0.116134 -0.286338 0.256288 1.151889 -0.021066 1 0 0 0 0 0 0 675067
-0.001737 -0.001350 0.116148 0.032587 0.282206 1.103403 -0.021096 1 0 0 0 0 0 0 676055
-0.001730 -0.001331 0.116164 -0.169260 0.185803 1.073269 -0.021128 1 0 0 0 0 0 0 677067
-0.001726 -0.001322 0.116169 -0.146883 0.296393 1.205254 -0.021159 1 0 0 0 0 0 0 678056
-0.001712 -0.001304 0.116182 -0.286083 0.194956 1.119771 -0.021190 1 0 0 0 0 0 0 679056
-0.001700 -0.001313 0.116196 -0.280498 0.534927 1.084633 -0.021222 1 0 0 0 0 0 0 680056
-0.001694 -0.001317 0.116201 -0.203160 0.512702 1.206625 -0.021253 1 0 0 0 0 0 0 681066
-0.001678 -0.001306 0.116214 -0.319988 0.309514 1.116939 -0.021284 1 0 0 0 0 0 0 682056
-0.001670 -0.001300 0.116218 -0.234780 0.358213 1.216832 -0.021316 1 0 0 0 0 0 0 683073
-0.001654 -0.001285 0.116230 -0.340982 0.224591 1.119326 -0.021347 1 0 0 0 0 0 0 684073
-0.001646 -0.001277 0.116235 -0.249735 0.311524 1.216424 -0.021378 1 0 0 0 0 0 0 685076
-0.001642 -0.001273 0.116236 -0.189063 0.371265 1.263599 -0.021410 1 0 0 0 0 0 0 686085
-0.001646 -0.001253 0.116258 -0.079344 0.173335 1.001718 -0.021441 1 0 0 0 0 0 0 687063
-0.001647 -0.001244 0.116265 -0.094203 0.274958 1.159836 -0.021472 1 0 0 0 0 0 0 688069
-0.001636 -0.001226 0.116278 -0.271568 0.173002 1.094012 -0.021503 1 0 0 0 0 0 0 689073
-0.001625 -0.001234 0.116293 -0.286666 0.513720 1.066014 -0.021534 1 0 0 0 0 0 0 690061
-0.001619 -0.001239 0.116298 -0.219695 0.491930 1.190654 -0.021566 1 0 0 0 0 0 0 691065
-0.001604 -0.001228 0.116311 -0.342183 0.288465 1.102156 -0.021597 1 0 0 0 0 0 0 692065
-0.001597 -0.001222 0.116315 -0.259471 0.337383 1.202094 -0.021628 1 0 0 0 0 0 0 693066
-0.001593 -0.001219 0.116317 -0.203113 0.377741 1.250194 -0.021659 1 0 0 0 0 0 0 694064
-0.001597 -0.001201 0.116338 -0.095747 0.169658 0.988671 -0.021691 1 0 0 0 0 0 0 695065
-0.001599 -0.001191 0.116345 -0.111589 0.266561 1.146759 -0.021722 1 0 0 0 0 0 0 696071
-0.001599 -0.001187 0.116348 -0.125458 0.336363 1.226372 -0.021753 1 0 0 0 0 0 0 697068
-0.001587 -0.001171 0.116360 -0.297024 0.199501 1.111839 -0.021784 1 0 0 0 0 0 0 698067
-0.001581 -0.001163 0.116364 -0.239702 0.283866 1.201662 -0.021816 1 0 0 0 0 0 0 699066
-0.001566 -0.001146 0.116376 -0.360601 0.167539 1.100925 -0.021846 1 0 0 0 0 0 0 700048
-0.001558 -0.001138 0.116380 -0.276278 0.263657 1.196418 -0.021878 1 0 0 0 0 0 0 701048
-0.001573 -0.001129 0.116392 0.022891 0.271861 1.107849 -0.021909 1 0 0 0 0 0 0 702064
-0.001580 -0.001125 0.116395 -0.038712 0.326524 1.198598 -0.021941 1 0 0 0 0 0 0 703075
-0.001571 -0.001110 0.116408 -0.254698 0.184884 1.097456 -0.021972 1 0 0 0 0 0 0 704068
-0.001566 -0.001102 0.116412 -0.221397 0.267461 1.192635 -0.022003 1 0 0 0 0 0 0 705071
-0.001564 -0.001098 0.116413 -0.190070 0.324842 1.239036 -0.022034 1 0 0 0 0 0 0 706064
-0.001545 -0.001101 0.116435 -0.406554 0.417937 0.974928 -0.022065 1 0 0 0 0 0 0 707049
-0.001536 -0.001102 0.116442 -0.311620 0.409044 1.133671 -0.022096 1 0 0 0 0 0 0 708048
-0.001549 -0.001099 0.116455 -0.000664 0.343992 1.078462 -0.022128 1 0 0 0 0 0 0 709064
-0.001556 -0.001097 0.116459 -0.055654 0.360114 1.181766 -0.022159 1 0 0 0 0 0 0 710067
-0.001547 -0.001083 0.116472 -0.268445 0.198822 1.085116 -0.022191 1 0 0 0 0 0 0 711067
-0.001542 -0.001076 0.116476 -0.233347 0.271732 1.181680 -0.022222 1 0 0 0 0 0 0 712065
-0.001540 -0.001072 0.116477 -0.201121 0.324288 1.228555 -0.022253 1 0 0 0 0 0 0 713057
-0.001539 -0.001070 0.116478 -0.183420 0.352573 1.246961 -0.022284 1 0 0 0 0 0 0 714051
-0.001544 -0.001052 0.116499 -0.097017 0.135917 0.974287 -0.022316 1 0 0 0 0 0 0 715066
-0.001546 -0.001043 0.116506 -0.123325 0.229178 1.127996 -0.022346 1 0 0 0 0 0 0 716049
-0.001548 -0.001038 0.116508 -0.142500 0.297066 1.206102 -0.022378 1 0 0 0 0 0 0 717064
-0.001548 -0.001036 0.116509 -0.152428 0.333625 1.236277 -0.022409 1 0 0 0 0 0 0 718047
-0.001549 -0.001035 0.116510 -0.157422 0.352524 1.248004 -0.022441 1 0 0 0 0 0 0 719067
-0.001567 -0.001030 0.116520 0.082477 0.305978 1.117959 -0.022472 1 0 0 0 0 0 0 720065
-0.001558 -0.001032 0.116544 -0.244849 0.393829 0.910605 -0.022503 1 0 0 0 0 0 0 721047
-0.001554 -0.001033 0.116553 -0.226173 0.387648 1.100321 -0.022534 1 0 0 0 0 0 0 722045
-0.001552 -0.001033 0.116556 -0.197418 0.380671 1.192089 -0.022566 1 0 0 0 0 0 0 723064
-0.001551 -0.001034 0.116557 -0.180782 0.377322 1.227097 -0.022597 1 0 0 0 0 0 0 724059
-0.001568 -0.001030 0.116567 0.070428 0.319683 1.105214 -0.022628 1 0 0 0 0 0 0 725070
-0.001577 -0.001027 0.116571 -0.017179 0.339892 1.183252 -0.022659 1 0 0 0 0 0 0 726071
-0.001569 -0.001013 0.116583 -0.246928 0.180139 1.077697 -0.022691 1 0 0 0 0 0 0 727064
-0.001565 -0.001006 0.116587 -0.220228 0.254054 1.171043 -0.022721 1 0 0 0 0 0 0 728049
-0.001563 -0.001003 0.116588 -0.192191 0.307081 1.216800 -0.022752 1 0 0 0 0 0 0 729046
-0.001580 -0.000997 0.116599 0.066184 0.279197 1.099636 -0.022784 1 0 0 0 0 0 0 730056
-0.001588 -0.000993 0.116602 -0.017779 0.314516 1.179316 -0.022816 1 0 0 0 0 0 0 731066
-0.001593 -0.000992 0.116604 -0.080669 0.337713 1.219430 -0.022847 1 0 0 0 0 0 0 732066
-0.001595 -0.000991 0.116604 -0.114110 0.350220 1.235406 -0.022878 1 0 0 0 0 0 0 733064
-0.001596 -0.000991 0.116604 -0.131075 0.356833 1.242084 -0.022909 1 0 0 0 0 0 0 734065
-0.001615 -0.000986 0.116614 0.103299 0.303964 1.110399 -0.022941 1 0 0 0 0 0 0 735066
-0.001624 -0.000984 0.116618 0.006992 0.326609 1.184873 -0.022972 1 0 0 0 0 0 0 736058
-0.001611 -0.000988 0.116640 -0.296439 0.405497 0.940220 -0.023003 1 0 0 0 0 0 0 737064
-0.001604 -0.000989 0.116648 -0.246888 0.390352 1.106691 -0.023034 1 0 0 0 0 0 0 738052
-0.001601 -0.000990 0.116650 -0.200863 0.378355 1.189577 -0.023067 1 0 0 0 0 0 0 739119
-0.001617 -0.000986 0.116661 0.067697 0.315889 1.086259 -0.023098 1 0 0 0 0 0 0 740106
-0.001626 -0.000984 0.116665 -0.011261 0.333851 1.170663 -0.023130 1 0 0 0 0 0 0 741122
-0.001630 -0.000983 0.116666 -0.071602 0.348355 1.212380 -0.023161 1 0 0 0 0 0 0 742123
-0.001632 -0.000983 0.116667 -0.103731 0.356481 1.228764 -0.023190 1 0 0 0 0 0 0 743054
-0.001633 -0.000982 0.116667 -0.120032 0.360926 1.235632 -0.023222 1 0 0 0 0 0 0 744064
-0.001651 -0.000978 0.116677 0.115018 0.306879 1.104027 -0.023253 1 0 0 0 0 0 0 745053
-0.001661 -0.000976 0.116681 0.018813 0.329009 1.178425 -0.023284 1 0 0 0 0 0 0 746063
-0.001665 -0.000975 0.116682 -0.050224 0.345560 1.216684 -0.023316 1 0 0 0 0 0 0 747064
-0.001668 -0.000974 0.116682 -0.086725 0.354733 1.231991 -0.023346 1 0 0 0 0 0 0 748052
-0.001687 -0.000970 0.116692 0.138226 0.303104 1.103482 -0.023378 1 0 0 0 0 0 0 749054
-0.001697 -0.000967 0.116696 0.036875 0.326476 1.178847 -0.023409 1 0 0 0 0 0 0 750064
-0.001684 -0.000971 0.116718 -0.269156 0.405760 0.934035 -0.023440 1 0 0 0 0 0 0 751052
-0.001677 -0.000973 0.116726 -0.220978 0.390832 1.100629 -0.023472 1 0 0 0 0 0 0 752063
-0.001674 -0.000973 0.116729 -0.175577 0.378877 1.183433 -0.023503 1 0 0 0 0 0 0 753052
-0.001691 -0.000969 0.116740 0.093182 0.316334 1.080346 -0.023534 1 0 0 0 0 0 0 754063
-0.001699 -0.000968 0.116743 0.014031 0.334331 1.164518 -0.023565 1 0 0 0 0 0 0 755055
-0.001703 -0.000967 0.116745 -0.046409 0.348859 1.206127 -0.023596 1 0 0 0 0 0 0 756053
-0.001705 -0.000966 0.116745 -0.078584 0.357022 1.222594 -0.023628 1 0 0 0 0 0 0 757063
-0.001706 -0.000966 0.116745 -0.094875 0.361461 1.229402 -0.023659 1 0 0 0 0 0 0 758066
-0.001706 -0.000966 0.116745 -0.103073 0.363957 1.232805 -0.023691 1 0 0 0 0 0 0 759069
-0.001725 -0.000961 0.116755 0.136530 0.308786 1.100175 -0.023722 1 0 0 0 0 0 0 760065
-0.001734 -0.000959 0.116759 0.042271 0.330418 1.173951 -0.023753 1 0 0 0 0 0 0 761071
-0.001739 -0.000958 0.116760 -0.025793 0.346738 1.211943 -0.023784 1 0 0 0 0 0 0 762060
-0.001741 -0.000957 0.116760 -0.061798 0.355776 1.227152 -0.023815 1 0 0 0 0 0 0 763055
-0.001742 -0.000957 0.116760 -0.079985 0.360652 1.233544 -0.023847 1 0 0 0 0 0 0 764068
-0.001743 -0.000957 0.116760 -0.089127 0.363346 1.236808 -0.023878 1 0 0 0 0 0 0 765070
-0.001738 -0.000975 0.116771 -0.163020 0.603025 1.100796 -0.023909 1 0 0 0 0 0 0 766060
-0.001735 -0.000984 0.116774 -0.140412 0.514454 1.176279 -0.023941 1 0 0 0 0 0 0 767070
-0.001752 -0.000984 0.116786 0.121316 0.393340 1.080839 -0.023982 1 0 0 0 0 0 0 768379
-0.001761 -0.000984 0.116789 0.038899 0.379848 1.167719 -0.024003 1 0 0 0 0 0 0 769063
-0.001765 -0.000984 0.116791 -0.023110 0.378526 1.210510 -0.024035 1 0 0 0 0 0 0 770071
-0.001767 -0.000984 0.116791 -0.056028 0.378759 1.227334 -0.024066 1 0 0 0 0 0 0 771064
-0.001768 -0.000984 0.116791 -0.072666 0.379226 1.234274 -0.024097 1 0 0 0 0 0 0 772065
-0.001768 -0.000984 0.116791 -0.081021 0.379744 1.237694 -0.024128 1 0 0 0 0 0 0 773066
-0.001769 -0.000984 0.116791 -0.085245 0.380238 1.239930 -0.024159 1 0 0 0 0 0 0 774065
-0.001769 -0.000984 0.116791 -0.087417 0.380749 1.241751 -0.024191 1 0 0 0 0 0 0 775067
-0.001769 -0.000984 0.116791 -0.088556 0.381254 1.243422 -0.024222 1 0 0 0 0 0 0 776064
-0.001769 -0.000984 0.116791 -0.089170 0.381746 1.245055 -0.024253 1 0 0 0 0 0 0 777063
-0.001769 -0.000984 0.116791 -0.089556 0.382244 1.246661 -0.024284 1 0 0 0 0 0 0 778066
-0.001769 -0.000984 0.116791 -0.089808 0.382735 1.248280 -0.024316 1 0 0 0 0 0 0 779069
-0.001769 -0.000984 0.116791 -0.089968 0.383233 1.249880 -0.024347 1 0 0 0 0 0 0 780066
-0.001764 -0.001002 0.116802 -0.159432 0.622062 1.113293 -0.024378 1 0 0 0 0 0 0 781067
-0.001779 -0.001006 0.116815 0.109608 0.476230 1.053676 -0.024409 1 0 0 0 0 0 0 782064
-0.001787 -0.001008 0.116820 0.036395 0.431987 1.164227 -0.024441 1 0 0 0 0 0 0 783065
-0.001791 -0.001010 0.116822 -0.020287 0.413451 1.215982 -0.024472 1 0 0 0 0 0 0 784064
-0.001793 -0.001010 0.116822 -0.050431 0.404945 1.235991 -0.024503 1 0 0 0 0 0 0 785063
-0.001794 -0.001010 0.116822 -0.065624 0.401034 1.243996 -0.024534 1 0 0 0 0 0 0 786061
-0.001794 -0.001011 0.116822 -0.073256 0.399382 1.247798 -0.024566 1 0 0 0 0 0 0 787066
-0.001794 -0.001011 0.116822 -0.077112 0.398805 1.250141 -0.024597 1 0 0 0 0 0 0 788066
-0.001794 -0.001011 0.116822 -0.079077 0.398760 1.251961 -0.024627 1 0 0 0 0 0 0 789043
-0.001795 -0.001011 0.116822 -0.080119 0.399015 1.253658 -0.024659 1 0 0 0 0 0 0 790064
-0.001795 -0.001011 0.116822 -0.080688 0.399380 1.255276 -0.024691 1 0 0 0 0 0 0 791064
-0.001795 -0.001011 0.116822 -0.081019 0.399817 1.256880 -0.024722 1 0 0 0 0 0 0 792063
-0.001795 -0.001011 0.116822 -0.081247 0.400292 1.258475 -0.024753 1 0 0 0 0 0 0 793064
-0.001795 -0.001011 0.116822 -0.081401 0.400795 1.260056 -0.024784 1 0 0 0 0 0 0 794063
-0.001795 -0.001011 0.116822 -0.081535 0.401286 1.261656 -0.024815 1 0 0 0 0 0 0 795063
-0.001813 -0.001006 0.116832 0.162817 0.345019 1.128444 -0.024847 1 0 0 0 0 0 0 796064
-0.001822 -0.001004 0.116836 0.070579 0.366123 1.201743 -0.024878 1 0 0 0 0 0 0 797064
-0.001826 -0.001003 0.116837 0.003534 0.382198 1.239579 -0.024909 1 0 0 0 0 0 0 798067
-0.001829 -0.001003 0.116837 -0.031933 0.391166 1.254802 -0.024943 1 0 0 0 0 0 0 799129
-0.001830 -0.001002 0.116838 -0.049833 0.395996 1.261109 -0.024974 1 0 0 0 0 0 0 800124
-0.001830 -0.001002 0.116838 -0.058799 0.398682 1.264322 -0.025005 1 0 0 0 0 0 0 801127
-0.001831 -0.001002 0.116838 -0.063325 0.400283 1.266452 -0.025036 1 0 0 0 0 0 0 802120
-0.001831 -0.001002 0.116838 -0.065631 0.401348 1.268246 -0.025068 1 0 0 0 0 0 0 803131
-0.001831 -0.001002 0.116838 -0.066814 0.402101 1.269841 -0.025098 1 0 0 0 0 0 0 804099
-0.001831 -0.001002 0.116838 -0.067451 0.402745 1.271441 -0.025129 1 0 0 0 0 0 0 805097
-0.001831 -0.001002 0.116838 -0.067805 0.403311 1.273031 -0.025160 1 0 0 0 0 0 0 806096
-0.001831 -0.001002 0.116838 -0.068035 0.403848 1.274604 -0.025192 1 0 0 0 0 0 0 807096
-0.001849 -0.000998 0.116848 0.176517 0.347542 1.141462 -0.025223 1 0 0 0 0 0 0 808096
-0.001858 -0.000996 0.116851 0.084253 0.368668 1.214713 -0.025255 1 0 0 0 0 0 0 809125
-0.001863 -0.000995 0.116852 0.017214 0.384739 1.252445 -0.025285 1 0 0 0 0 0 0 810098
-0.001865 -0.000994 0.116853 -0.018233 0.393674 1.267544 -0.025317 1 0 0 0 0 0 0 811100
-0.001861 -0.001012 0.116863 -0.105452 0.637253 1.135464 -0.025348 1 0 0 0 0 0 0 812106
-0.001859 -0.001020 0.116867 -0.089578 0.550422 1.212230 -0.025380 1 0 0 0 0 0 0 813118
-0.001858 -0.001025 0.116868 -0.075064 0.486704 1.251546 -0.025411 1 0 0 0 0 0 0 814121
-0.001857 -0.001027 0.116868 -0.066975 0.453168 1.267178 -0.025442 1 0 0 0 0 0 0 815106
-0.001857 -0.001028 0.116869 -0.062813 0.436512 1.273665 -0.025473 1 0 0 0 0 0 0 816104
-0.001875 -0.001024 0.116879 0.184201 0.371611 1.142236 -0.025505 1 0 0 0 0 0 0 817118
-0.001884 -0.001022 0.116882 0.093064 0.388399 1.215931 -0.025535 1 0 0 0 0 0 0 818102
-0.001888 -0.001021 0.116883 0.026579 0.402345 1.253887 -0.025567 1 0 0 0 0 0 0 819118
-0.001891 -0.001021 0.116884 -0.008574 0.410217 1.269014 -0.025598 1 0 0 0 0 0 0 820106
-0.001892 -0.001021 0.116884 -0.026296 0.414530 1.275351 -0.025630 1 0 0 0 0 0 0 821117
-0.001892 -0.001020 0.116884 -0.035167 0.416967 1.278519 -0.025660 1 0 0 0 0 0 0 822101
-0.001893 -0.001020 0.116884 -0.039629 0.418440 1.280670 -0.025692 1 0 0 0 0 0 0 823120
-0.001911 -0.001016 0.116894 0.203225 0.362551 1.147765 -0.025723 1 0 0 0 0 0 0 824103
-0.001920 -0.001014 0.116897 0.109886 0.383898 1.220894 -0.025755 1 0 0 0 0 0 0 825120
-0.001925 -0.001013 0.116899 0.042303 0.400090 1.258593 -0.025785 1 0 0 0 0 0 0 826102
-0.001922 -0.001030 0.116909 -0.062741 0.648091 1.135114 -0.025815 1 0 0 0 0 0 0 827062
-0.001920 -0.001039 0.116913 -0.055945 0.563433 1.214895 -0.025846 1 0 0 0 0 0 0 828052
-0.001920 -0.001043 0.116914 -0.045939 0.500836 1.255254 -0.025878 1 0 0 0 0 0 0 829060
-0.001937 -0.001041 0.116925 0.205204 0.410955 1.136653 -0.025909 1 0 0 0 0 0 0 830051
-0.001946 -0.001040 0.116928 0.116069 0.415164 1.214677 -0.025940 1 0 0 0 0 0 0 831051
-0.001951 -0.001039 0.116929 0.050629 0.422822 1.254090 -0.025972 1 0 0 0 0 0 0 832060
-0.001953 -0.001039 0.116930 0.016039 0.427562 1.269715 -0.026003 1 0 0 0 0 0 0 833051
-0.001954 -0.001039 0.116930 -0.001394 0.430323 1.276198 -0.026034 1 0 0 0 0 0 0 834060
-0.001973 -0.001034 0.116940 0.235346 0.375019 1.144920 -0.026065 1 0 0 0 0 0 0 835051
-0.001982 -0.001032 0.116943 0.138731 0.396695 1.218401 -0.026097 1 0 0 0 0 0 0 836060
-0.001982 -0.001049 0.116955 0.000158 0.652302 1.117685 -0.026128 1 0 0 0 0 0 0 837050
-0.001981 -0.001057 0.116959 -0.011577 0.571889 1.206253 -0.026159 1 0 0 0 0 0 0 838061
-0.001999 -0.001057 0.116970 0.234651 0.454509 1.115241 -0.026190 1 0 0 0 0 0 0 839053
-0.002008 -0.001057 0.116974 0.143566 0.443256 1.203608 -0.026222 1 0 0 0 0 0 0 840067
-0.002013 -0.001057 0.116975 0.077289 0.443033 1.246637 -0.026253 1 0 0 0 0 0 0 841070
-0.002015 -0.001057 0.116976 0.042325 0.443866 1.263527 -0.026285 1 0 0 0 0 0 0 842081
-0.002034 -0.001053 0.116986 0.270519 0.387647 1.136017 -0.026316 1 0 0 0 0 0 0 843069
-0.002044 -0.001050 0.116990 0.169430 0.408906 1.210619 -0.026347 1 0 0 0 0 0 0 844067
-0.002049 -0.001049 0.116991 0.097979 0.425089 1.248776 -0.026378 1 0 0 0 0 0 0 845057
-0.002051 -0.001049 0.116991 0.060412 0.434134 1.263983 -0.026409 1 0 0 0 0 0 0 846060
-0.002052 -0.001049 0.116991 0.041528 0.439009 1.270287 -0.026441 1 0 0 0 0 0 0 847066
-0.002066 -0.001062 0.117012 0.208694 0.624139 1.000601 -0.026472 1 0 0 0 0 0 0 848069
-0.002073 -0.001069 0.117019 0.136311 0.556838 1.147236 -0.026503 1 0 0 0 0 0 0 849071
-0.002076 -0.001072 0.117021 0.085848 0.508291 1.222451 -0.026542 1 0 0 0 0 0 0 850311
-0.002078 -0.001074 0.117022 0.059665 0.482836 1.251035 -0.026566 1 0 0 0 0 0 0 851068
-0.002079 -0.001074 0.117022 0.046660 0.470381 1.262136 -0.026597 1 0 0 0 0 0 0 852065
-0.002079 -0.001075 0.117022 0.040230 0.464472 1.266934 -0.026628 1 0 0 0 0 0 0 853061
-0.002098 -0.001071 0.117032 0.283192 0.404736 1.135347 -0.026659 1 0 0 0 0 0 0 854062
-0.002107 -0.001069 0.117036 0.189218 0.424240 1.208324 -0.026690 1 0 0 0 0 0 0 855063
-0.002111 -0.001068 0.117037 0.121343 0.439564 1.245916 -0.026722 1 0 0 0 0 0 0 856061
-0.002114 -0.001067 0.117037 0.085576 0.448147 1.260904 -0.026753 1 0 0 0 0 0 0 857061
-0.002115 -0.001067 0.117037 0.067609 0.452820 1.267112 -0.026784 1 0 0 0 0 0 0 858061
-0.002134 -0.001062 0.117047 0.304973 0.398357 1.136122 -0.026816 1 0 0 0 0 0 0 859069
-0.002143 -0.001060 0.117051 0.208092 0.420520 1.209183 -0.026847 1 0 0 0 0 0 0 860069
-0.002148 -0.001059 0.117052 0.138762 0.437169 1.246793 -0.026878 1 0 0 0 0 0 0 861068
-0.002150 -0.001058 0.117052 0.102282 0.446430 1.261782 -0.026909 1 0 0 0 0 0 0 862067
-0.002151 -0.001058 0.117053 0.083966 0.451431 1.267991 -0.026941 1 0 0 0 0 0 0 863063
-0.002152 -0.001058 0.117053 0.074870 0.454236 1.271096 -0.026972 1 0 0 0 0 0 0 864064
-0.002170 -0.001054 0.117063 0.316849 0.398746 1.139092 -0.027003 1 0 0 0 0 0 0 865061
-0.002180 -0.001051 0.117066 0.222146 0.420426 1.211674 -0.027034 1 0 0 0 0 0 0 866043
-0.002184 -0.001050 0.117067 0.153930 0.436843 1.249144 -0.027066 1 0 0 0 0 0 0 867063
-0.002186 -0.001050 0.117068 0.117999 0.445973 1.264078 -0.027097 1 0 0 0 0 0 0 868061
-0.002182 -0.001067 0.117078 0.030645 0.690649 1.131447 -0.027128 1 0 0 0 0 0 0 869059
-0.002180 -0.001076 0.117082 0.046236 0.603929 1.207972 -0.027159 1 0 0 0 0 0 0 870061
-0.002179 -0.001080 0.117083 0.060757 0.540258 1.247189 -0.027190 1 0 0 0 0 0 0 871062
-0.002197 -0.001078 0.117093 0.315649 0.449598 1.128758 -0.027222 1 0 0 0 0 0 0 872061
-0.002206 -0.001077 0.117097 0.227459 0.453546 1.206031 -0.027253 1 0 0 0 0 0 0 873059
-0.002210 -0.001077 0.117098 0.162539 0.461101 1.245094 -0.027284 1 0 0 0 0 0 0 874060
-0.002212 -0.001076 0.117098 0.128289 0.465822 1.260558 -0.027316 1 0 0 0 0 0 0 875064
-0.002214 -0.001076 0.117099 0.111127 0.468562 1.266894 -0.027346 1 0 0 0 0 0 0 876042
-0.002214 -0.001076 0.117099 0.102615 0.470235 1.270062 -0.027378 1 0 0 0 0 0 0 877060
-0.002214 -0.001076 0.117099 0.098414 0.471336 1.272087 -0.027409 1 0 0 0 0 0 0 878058
-0.002215 -0.001076 0.117099 0.096387 0.472169 1.273736 -0.027440 1 0 0 0 0 0 0 879061
-0.002233 -0.001072 0.117109 0.342293 0.415629 1.141334 -0.027471 1 0 0 0 0 0 0 880053
-0.002242 -0.001070 0.117112 0.249319 0.436817 1.213616 -0.027503 1 0 0 0 0 0 0 881053
-0.002247 -0.001069 0.117113 0.181959 0.452993 1.250923 -0.027534 1 0 0 0 0 0 0 882061
-0.002249 -0.001068 0.117114 0.146488 0.462015 1.265796 -0.027565 1 0 0 0 0 0 0 883061
-0.002250 -0.001068 0.117114 0.128718 0.466900 1.271947 -0.027597 1 0 0 0 0 0 0 884059
-0.002251 -0.001068 0.117114 0.119917 0.469630 1.275006 -0.027628 1 0 0 0 0 0 0 885059
-0.002251 -0.001068 0.117114 0.115587 0.471282 1.277002 -0.027659 1 0 0 0 0 0 0 886060
-0.002251 -0.001067 0.117114 0.113479 0.472369 1.278642 -0.027690 1 0 0 0 0 0 0 887060
-0.002251 -0.001067 0.117114 0.112509 0.473179 1.280153 -0.027722 1 0 0 0 0 0 0 888061
-0.002269 -0.001063 0.117124 0.359166 0.416591 1.147781 -0.027753 1 0 0 0 0 0 0 889059
-0.002279 -0.001061 0.117127 0.266436 0.437774 1.219943 -0.027784 1 0 0 0 0 0 0 890060
-0.002283 -0.001060 0.117128 0.199210 0.453943 1.257185 -0.027815 1 0 0 0 0 0 0 891052
-0.002285 -0.001059 0.117129 0.163827 0.462963 1.272061 -0.027847 1 0 0 0 0 0 0 892063
-0.002287 -0.001059 0.117129 0.146091 0.467841 1.278188 -0.027878 1 0 0 0 0 0 0 893060
-0.002287 -0.001059 0.117129 0.137315 0.470568 1.281223 -0.027909 1 0 0 0 0 0 0 894048
-0.002287 -0.001059 0.117129 0.133027 0.472217 1.283235 -0.027940 1 0 0 0 0 0 0 895061
-0.002282 -0.001077 0.117139 0.061602 0.713398 1.145842 -0.027971 1 0 0 0 0 0 0 896053
-0.002298 -0.001081 0.117153 0.332357 0.567498 1.086983 -0.028003 1 0 0 0 0 0 0 897059
-0.002306 -0.001084 0.117157 0.258232 0.523446 1.196244 -0.028034 1 0 0 0 0 0 0 898060
-0.002310 -0.001085 0.117159 0.201262 0.505085 1.247372 -0.028065 1 0 0 0 0 0 0 899049
-0.002312 -0.001085 0.117159 0.171180 0.496688 1.267097 -0.028097 1 0 0 0 0 0 0 900059
-0.002313 -0.001085 0.117160 0.156157 0.492871 1.274901 -0.028128 1 0 0 0 0 0 0 901048
-0.002313 -0.001086 0.117160 0.148788 0.491269 1.278541 -0.028159 1 0 0 0 0 0 0 902060
-0.002313 -0.001086 0.117160 0.145170 0.490743 1.280695 -0.028190 1 0 0 0 0 0 0 903049
-0.002313 -0.001086 0.117160 0.143464 0.490776 1.282384 -0.028222 1 0 0 0 0 0 0 904058
-0.002314 -0.001086 0.117160 0.142696 0.491042 1.283877 -0.028252 1 0 0 0 0 0 0 905047
-0.002332 -0.001081 0.117170 0.389866 0.434125 1.151612 -0.028284 1 0 0 0 0 0 0 906058
-0.002341 -0.001079 0.117173 0.297154 0.455165 1.223602 -0.028315 1 0 0 0 0 0 0 907049
-0.002346 -0.001078 0.117174 0.229972 0.471281 1.260799 -0.028347 1 0 0 0 0 0 0 908058
-0.002336 -0.001064 0.117186 0.028990 0.303456 1.127734 -0.028378 1 0 0 0 0 0 0 909048
-0.002330 -0.001058 0.117189 0.071173 0.372968 1.211851 -0.028409 1 0 0 0 0 0 0 910058
-0.002328 -0.001054 0.117191 0.107457 0.423762 1.254397 -0.028440 1 0 0 0 0 0 0 911050
-0.002327 -0.001052 0.117191 0.127527 0.451193 1.271239 -0.028473 1 0 0 0 0 0 0 912106
-0.002326 -0.001051 0.117191 0.137905 0.465348 1.277962 -0.028503 1 0 0 0 0 0 0 913054
-0.002326 -0.001051 0.117191 0.143243 0.472753 1.281260 -0.028535 1 0 0 0 0 0 0 914079
-0.002320 -0.001069 0.117202 0.076607 0.717112 1.144131 -0.028566 1 0 0 0 0 0 0 915073
-0.002336 -0.001073 0.117215 0.350162 0.572572 1.085366 -0.028596 1 0 0 0 0 0 0 916055
-0.002344 -0.001075 0.117220 0.277229 0.529269 1.194539 -0.028628 1 0 0 0 0 0 0 917057
-0.002347 -0.001076 0.117222 0.220852 0.511276 1.245637 -0.028659 1 0 0 0 0 0 0 918058
-0.002337 -0.001064 0.117233 0.025357 0.326104 1.117435 -0.028691 1 0 0 0 0 0 0 919064
-0.002332 -0.001057 0.117237 0.070350 0.387011 1.203154 -0.028721 1 0 0 0 0 0 0 920054
-0.002329 -0.001054 0.117238 0.108099 0.433521 1.246274 -0.028753 1 0 0 0 0 0 0 921063
-0.002328 -0.001053 0.117239 0.128881 0.458779 1.263216 -0.028784 1 0 0 0 0 0 0 922060
-0.002327 -0.001052 0.117239 0.139636 0.471897 1.270078 -0.028816 1 0 0 0 0 0 0 923071
-0.002321 -0.001069 0.117249 0.075700 0.719319 1.134119 -0.028847 1 0 0 0 0 0 0 924067
-0.002337 -0.001074 0.117263 0.350827 0.576209 1.075711 -0.028878 1 0 0 0 0 0 0 925059
-0.002332 -0.001063 0.117278 0.112718 0.356525 1.037055 -0.028909 1 0 0 0 0 0 0 926059
-0.002330 -0.001057 0.117284 0.116556 0.403527 1.166049 -0.028940 1 0 0 0 0 0 0 927042
-0.002329 -0.001054 0.117286 0.132016 0.443579 1.225243 -0.028971 1 0 0 0 0 0 0 928040
-0.002328 -0.001053 0.117286 0.141590 0.465717 1.247852 -0.029003 1 0 0 0 0 0 0 929060
-0.002328 -0.001052 0.117286 0.146770 0.477301 1.256621 -0.029034 1 0 0 0 0 0 0 930059
-0.002315 -0.001039 0.117298 -0.016461 0.306182 1.112646 -0.029065 1 0 0 0 0 0 0 931057
-0.002309 -0.001032 0.117301 0.044892 0.374179 1.192758 -0.029097 1 0 0 0 0 0 0 932063
-0.002306 -0.001028 0.117303 0.090790 0.424210 1.233913 -0.029128 1 0 0 0 0 0 0 933065
-0.002304 -0.001027 0.117303 0.115611 0.451198 1.250134 -0.029159 1 0 0 0 0 0 0 934044
-0.002298 -0.001044 0.117314 0.058844 0.705937 1.117410 -0.029190 1 0 0 0 0 0 0 935058
-0.002313 -0.001048 0.117327 0.337858 0.566347 1.060018 -0.029222 1 0 0 0 0 0 0 936059
-0.002308 -0.001037 0.117343 0.101380 0.348240 1.021782 -0.029253 1 0 0 0 0 0 0 937057
-0.002306 -0.001031 0.117348 0.106169 0.396186 1.150828 -0.029284 1 0 0 0 0 0 0 938058
-0.002305 -0.001028 0.117350 0.122111 0.436702 1.210038 -0.029315 1 0 0 0 0 0 0 939059
-0.002304 -0.001027 0.117351 0.131912 0.459053 1.232596 -0.029347 1 0 0 0 0 0 0 940059
-0.002298 -0.001044 0.117361 0.067594 0.711623 1.101948 -0.029377 1 0 0 0 0 0 0 941040
-0.002283 -0.001039 0.117376 -0.071429 0.450985 1.031324 -0.029409 1 0 0 0 0 0 0 942060
-0.002276 -0.001037 0.117381 0.008891 0.453740 1.148502 -0.029440 1 0 0 0 0 0 0 943059
-0.002272 -0.001036 0.117382 0.065214 0.469210 1.203530 -0.029472 1 0 0 0 0 0 0 944057
-0.002270 -0.001035 0.117383 0.095420 0.478780 1.224661 -0.029503 1 0 0 0 0 0 0 945058
-0.002269 -0.001035 0.117383 0.110917 0.484041 1.232885 -0.029534 1 0 0 0 0 0 0 946056
-0.002256 -0.001022 0.117394 -0.047562 0.309417 1.088779 -0.029565 1 0 0 0 0 0 0 947060
-0.002249 -0.001015 0.117398 0.016448 0.375880 1.168654 -0.029597 1 0 0 0 0 0 0 948063
-0.002241 -0.001029 0.117410 -0.006047 0.666226 1.070277 -0.029628 1 0 0 0 0 0 0 949059
-0.002237 -0.001037 0.117414 0.043867 0.603485 1.159763 -0.029659 1 0 0 0 0 0 0 950057
-0.002234 -0.001040 0.117415 0.075859 0.551958 1.203491 -0.029690 1 0 0 0 0 0 0 951060
-0.002233 -0.001042 0.117415 0.092887 0.524537 1.220521 -0.029721 1 0 0 0 0 0 0 952042
-0.002233 -0.001043 0.117416 0.101662 0.510962 1.227334 -0.029753 1 0 0 0 0 0 0 953049
-0.002220 -0.001030 0.117427 -0.060365 0.326764 1.082756 -0.029784 1 0 0 0 0 0 0 954062
-0.002214 -0.001024 0.117430 0.001965 0.388469 1.162367 -0.029815 1 0 0 0 0 0 0 955039
-0.002229 -0.001016 0.117442 0.296676 0.377787 1.069069 -0.029847 1 0 0 0 0 0 0 956058
-0.002236 -0.001012 0.117446 0.229206 0.423832 1.155792 -0.029878 1 0 0 0 0 0 0 957057
-0.002240 -0.001011 0.117447 0.174807 0.452634 1.198102 -0.029909 1 0 0 0 0 0 0 958058
-0.002242 -0.001010 0.117447 0.145875 0.467993 1.214613 -0.029940 1 0 0 0 0 0 0 959059
-0.002243 -0.001009 0.117447 0.131381 0.476032 1.221223 -0.029972 1 0 0 0 0 0 0 960058
-0.002243 -0.001009 0.117447 0.124221 0.480349 1.224351 -0.030003 1 0 0 0 0 0 0 961058
-0.002231 -0.000996 0.117458 -0.045917 0.304910 1.078464 -0.030034 1 0 0 0 0 0 0 962057
-0.002225 -0.000989 0.117462 0.012392 0.371127 1.157600 -0.030065 1 0 0 0 0 0 0 963059
-0.002222 -0.000985 0.117464 0.056750 0.420266 1.198346 -0.030096 1 0 0 0 0 0 0 964051
-0.002215 -0.001002 0.117474 0.010976 0.688092 1.074879 -0.030128 1 0 0 0 0 0 0 965050
-0.002212 -0.001010 0.117478 0.047786 0.612550 1.154656 -0.030159 1 0 0 0 0 0 0 966056
-0.002210 -0.001014 0.117479 0.072998 0.554425 1.194977 -0.030192 1 0 0 0 0 0 0 967102
-0.002209 -0.001016 0.117480 0.086599 0.523684 1.210835 -0.030223 1 0 0 0 0 0 0 968114
-0.002208 -0.001017 0.117480 0.093624 0.508408 1.217186 -0.030254 1 0 0 0 0 0 0 969098
-0.002208 -0.001017 0.117480 0.097248 0.501039 1.220234 -0.030286 1 0 0 0 0 0 0 970113
-0.002196 -0.001004 0.117491 -0.067679 0.319589 1.074234 -0.030315 1 0 0 0 0 0 0 971048
-0.002189 -0.000998 0.117495 -0.006650 0.382878 1.153295 -0.030347 1 0 0 0 0 0 0 972058
-0.002186 -0.000994 0.117496 0.039069 0.430572 1.194014 -0.030377 1 0 0 0 0 0 0 973047
-0.002185 -0.000993 0.117496 0.063744 0.456394 1.210079 -0.030409 1 0 0 0 0 0 0 974057
-0.002184 -0.000992 0.117497 0.076405 0.469761 1.216519 -0.030440 1 0 0 0 0 0 0 975045
-0.002183 -0.000992 0.117497 0.082835 0.476740 1.219574 -0.030472 1 0 0 0 0 0 0 976058
-0.002183 -0.000991 0.117497 0.086118 0.480480 1.221428 -0.030502 1 0 0 0 0 0 0 977045
-0.002183 -0.000991 0.117497 0.087801 0.482606 1.222909 -0.030534 1 0 0 0 0 0 0 978056
-0.002183 -0.000991 0.117497 0.088693 0.483909 1.224216 -0.030565 1 0 0 0 0 0 0 979046
-0.002201 -0.000987 0.117507 0.337839 0.427099 1.091053 -0.030597 1 0 0 0 0 0 0 980056
-0.002211 -0.000985 0.117510 0.245731 0.448418 1.162869 -0.030628 1 0 0 0 0 0 0 981057
-0.002215 -0.000984 0.117511 0.178723 0.464633 1.199940 -0.030659 1 0 0 0 0 0 0 982045
-0.002217 -0.000983 0.117512 0.143408 0.473645 1.214627 -0.030690 1 0 0 0 0 0 0 983057
-0.002219 -0.000983 0.117512 0.125700 0.478489 1.220585 -0.030721 1 0 0 0 0 0 0 984046
-0.002219 -0.000983 0.117512 0.116925 0.481192 1.223458 -0.030753 1 0 0 0 0 0 0 985055
-0.002219 -0.000983 0.117512 0.112598 0.482802 1.225263 -0.030784 1 0 0 0 0 0 0 986046
-0.002219 -0.000983 0.117512 0.110500 0.483852 1.226720 -0.030816 1 0 0 0 0 0 0 987067
-0.002207 -0.000969 0.117523 -0.057468 0.306429 1.080189 -0.030846 1 0 0 0 0 0 0 988051
-0.002201 -0.000963 0.117526 0.002091 0.371808 1.158979 -0.030878 1 0 0 0 0 0 0 989055
-0.002198 -0.000959 0.117528 0.047071 0.420529 1.199613 -0.030909 1 0 0 0 0 0 0 990060
-0.002191 -0.000976 0.117539 0.001472 0.688460 1.075867 -0.030940 1 0 0 0 0 0 0 991057
-0.002188 -0.000984 0.117542 0.038429 0.612895 1.155574 -0.030972 1 0 0 0 0 0 0 992058
-0.002186 -0.000988 0.117544 0.063698 0.554724 1.195798 -0.031003 1 0 0 0 0 0 0 993054
-0.002185 -0.000990 0.117544 0.077311 0.523939 1.211601 -0.031034 1 0 0 0 0 0 0 994053
-0.002184 -0.000991 0.117544 0.084353 0.508648 1.217963 -0.031065 1 0 0 0 0 0 0 995060
-0.002184 -0.000991 0.117544 0.087957 0.501254 1.220961 -0.031097 1 0 0 0 0 0 0 996065
-0.002184 -0.000991 0.117544 0.089834 0.497805 1.222795 -0.031128 1 0 0 0 0 0 0 997063
-0.002202 -0.000987 0.117554 0.339735 0.438550 1.089699 -0.031159 1 0 0 0 0 0 0 998067
-0.002212 -0.000985 0.117558 0.247920 0.458664 1.161499 -0.031190 1 0 0 0 0 0 0 999060
-0.002216 -0.000984 0.117559 0.181057 0.474289 1.198560 -0.031222 1 0 0 0 0 0 1 58
-0.002218 -0.000983 0.117559 0.145808 0.483010 1.213222 -0.031253 1 0 0 0 0 0 1 1057
-0.002207 -0.000970 0.117570 -0.038996 0.309350 1.071272 -0.031284 1 0 0 0 0 0 1 2057
-0.002201 -0.000963 0.117574 0.012210 0.376689 1.151605 -0.031315 1 0 0 0 0 0 1 3055
-0.002198 -0.000960 0.117575 0.053052 0.426429 1.192745 -0.031346 1 0 0 0 0 0 1 4055
-0.002197 -0.000958 0.117576 0.075309 0.453250 1.208923 -0.031378 1 0 0 0 0 0 1 5056
-0.002191 -0.000975 0.117586 0.016754 0.708961 1.075569 -0.031409 1 0 0 0 0 0 1 6062
-0.002188 -0.000984 0.117590 0.047046 0.627029 1.151830 -0.031440 1 0 0 0 0 0 1 7062
-0.002187 -0.000988 0.117591 0.068962 0.565632 1.190879 -0.031472 1 0 0 0 0 0 1 8060
-0.002186 -0.000990 0.117592 0.080873 0.533221 1.206260 -0.031503 1 0 0 0 0 0 1 9059
-0.002185 -0.000991 0.117592 0.087064 0.517115 1.212434 -0.031534 1 0 0 0 0 0 1 10055
-0.002185 -0.000992 0.117592 0.090256 0.509321 1.215357 -0.031565 1 0 0 0 0 0 1 11057
-0.002203 -0.000988 0.117602 0.341066 0.447823 1.082550 -0.031597 1 0 0 0 0 0 1 12056
-0.002213 -0.000985 0.117605 0.249614 0.466865 1.154433 -0.031628 1 0 0 0 0 0 1 13057
-0.002217 -0.000984 0.117606 0.182903 0.481936 1.191508 -0.031659 1 0 0 0 0 0 1 14055
-0.002219 -0.000984 0.117607 0.147759 0.490376 1.206177 -0.031690 1 0 0 0 0 0 1 15058
-0.002220 -0.000984 0.117607 0.130122 0.494944 1.212104 -0.031722 1 0 0 0 0 0 1 16059
-0.002216 -0.001001 0.117617 0.051336 0.739573 1.075096 -0.031753 1 0 0 0 0 0 1 17057
-0.002201 -0.000997 0.117632 -0.095837 0.473388 1.001994 -0.031783 1 0 0 0 0 0 1 18037
-0.002194 -0.000995 0.117637 -0.019051 0.473855 1.118026 -0.031815 1 0 0 0 0 0 1 19058
-0.002190 -0.000994 0.117638 0.035490 0.488189 1.172609 -0.031847 1 0 0 0 0 0 1 20056
-0.002188 -0.000993 0.117639 0.064770 0.497169 1.193500 -0.031878 1 0 0 0 0 0 1 21056
-0.002187 -0.000993 0.117639 0.079784 0.502138 1.201570 -0.031909 1 0 0 0 0 0 1 22054
-0.002205 -0.000988 0.117649 0.336751 0.447016 1.070485 -0.031940 1 0 0 0 0 0 1 23055
-0.002214 -0.000986 0.117653 0.248327 0.469255 1.142930 -0.031972 1 0 0 0 0 0 1 24056
-0.002218 -0.000985 0.117654 0.183117 0.485944 1.180188 -0.032003 1 0 0 0 0 0 1 25056
-0.002220 -0.000984 0.117654 0.148713 0.495198 1.194893 -0.032034 1 0 0 0 0 0 1 26056
-0.002216 -0.001002 0.117665 0.061349 0.742439 1.060960 -0.032065 1 0 0 0 0 0 1 27058
-0.002214 -0.001011 0.117668 0.077245 0.656031 1.136905 -0.032096 1 0 0 0 0 0 1 28048
-0.002213 -0.001015 0.117670 0.091963 0.592407 1.175831 -0.032128 1 0 0 0 0 0 1 29057
-0.002212 -0.001017 0.117670 0.100295 0.558897 1.191153 -0.032159 1 0 0 0 0 0 1 30057
-0.002212 -0.001018 0.117670 0.104701 0.542245 1.197279 -0.032190 1 0 0 0 0 0 1 31054
-0.002231 -0.001015 0.117680 0.356556 0.476267 1.065537 -0.032222 1 0 0 0 0 0 1 32056
-0.002240 -0.001013 0.117684 0.265455 0.493067 1.137673 -0.032253 1 0 0 0 0 0 1 33053
-0.002244 -0.001012 0.117685 0.198911 0.507056 1.174823 -0.032284 1 0 0 0 0 0 1 34055
-0.002246 -0.001011 0.117685 0.163848 0.514949 1.189477 -0.032315 1 0 0 0 0 0 1 35056
-0.002247 -0.001011 0.117685 0.146275 0.519258 1.195389 -0.032346 1 0 0 0 0 0 1 36055
-0.002248 -0.001011 0.117685 0.137565 0.521702 1.198167 -0.032377 1 0 0 0 0 0 1 37037
-0.002248 -0.001011 0.117685 0.133285 0.523172 1.199905 -0.032409 1 0 0 0 0 0 1 38056
-0.002243 -0.001029 0.117696 0.061067 0.766666 1.061376 -0.032440 1 0 0 0 0 0 1 39050
-0.002241 -0.001038 0.117699 0.084511 0.678252 1.135694 -0.032472 1 0 0 0 0 0 1 40055
-0.002258 -0.001038 0.117711 0.352778 0.555659 1.039404 -0.032502 1 0 0 0 0 0 1 41044
-0.002266 -0.001038 0.117714 0.270656 0.542225 1.124843 -0.032534 1 0 0 0 0 0 1 42054
-0.002270 -0.001038 0.117716 0.208794 0.540938 1.166649 -0.032565 1 0 0 0 0 0 1 43046
-0.002273 -0.001038 0.117716 0.176115 0.541228 1.182928 -0.032596 1 0 0 0 0 0 1 44053
-0.002274 -0.001038 0.117716 0.159767 0.541732 1.189367 -0.032627 1 0 0 0 0 0 1 45042
-0.002274 -0.001038 0.117716 0.151688 0.542272 1.192347 -0.032659 1 0 0 0 0 0 1 46054
-0.002274 -0.001038 0.117716 0.147722 0.542819 1.194114 -0.032690 1 0 0 0 0 0 1 47044
-0.002281 -0.001020 0.117737 0.228263 0.306575 0.912545 -0.032721 1 0 0 0 0 0 1 48046
-0.002278 -0.001029 0.117755 0.124656 0.634957 0.921528 -0.032753 1 0 0 0 0 0 1 49055
-0.002277 -0.001034 0.117761 0.126542 0.610055 1.070824 -0.032784 1 0 0 0 0 0 1 50043
-0.002276 -0.001036 0.117763 0.134232 0.579539 1.137370 -0.032815 1 0 0 0 0 0 1 51054
-0.002276 -0.001037 0.117764 0.139216 0.562928 1.162386 -0.032846 1 0 0 0 0 0 1 52044
-0.002276 -0.001038 0.117764 0.142052 0.554780 1.171869 -0.032878 1 0 0 0 0 0 1 53054
-0.002294 -0.001034 0.117774 0.393745 0.492964 1.041302 -0.032909 1 0 0 0 0 0 1 54043
-0.002303 -0.001032 0.117777 0.302234 0.511923 1.113646 -0.032940 1 0 0 0 0 0 1 55053
-0.002308 -0.001031 0.117778 0.235495 0.526991 1.150810 -0.032971 1 0 0 0 0 0 1 56042
-0.002305 -0.001048 0.117789 0.130127 0.778331 1.025506 -0.033003 1 0 0 0 0 0 1 57054
-0.002303 -0.001057 0.117793 0.136909 0.693739 1.104394 -0.033034 1 0 0 0 0 0 1 58043
-0.002303 -0.001061 0.117794 0.147116 0.631031 1.144302 -0.033065 1 0 0 0 0 0 1 59054
-0.002302 -0.001063 0.117795 0.153257 0.598010 1.159946 -0.033097 1 0 0 0 0 0 1 60069
-0.002302 -0.001064 0.117795 0.156578 0.581603 1.166139 -0.033128 1 0 0 0 0 0 1 61052
-0.002302 -0.001065 0.117795 0.158368 0.573681 1.169018 -0.033159 1 0 0 0 0 0 1 62063
-0.002320 -0.001061 0.117805 0.409688 0.511953 1.036188 -0.033190 1 0 0 0 0 0 1 63053
-0.002329 -0.001059 0.117808 0.317846 0.530923 1.107664 -0.033221 1 0 0 0 0 0 1 64051
-0.002334 -0.001058 0.117809 0.250958 0.546001 1.144522 -0.033253 1 0 0 0 0 0 1 65050
-0.002336 -0.001057 0.117810 0.215744 0.554469 1.159061 -0.033284 1 0 0 0 0 0 1 66054
-0.002337 -0.001057 0.117810 0.198117 0.559094 1.164890 -0.033315 1 0 0 0 0 0 1 67059
-0.002338 -0.001057 0.117810 0.189398 0.561693 1.167612 -0.033346 1 0 0 0 0 0 1 68050
-0.002338 -0.001057 0.117810 0.185142 0.563263 1.169270 -0.033378 1 0 0 0 0 0 1 69052
-0.002333 -0.001075 0.117820 0.112845 0.807438 1.030594 -0.033409 1 0 0 0 0 0 1 70054
-0.002330 -0.001084 0.117824 0.136255 0.719053 1.104723 -0.033441 1 0 0 0 0 0 1 71063
-0.002317 -0.001075 0.117836 -0.012918 0.475424 0.994215 -0.033472 1 0 0 0 0 0 1 72058
-0.002310 -0.001070 0.117840 0.057122 0.505928 1.086755 -0.033503 1 0 0 0 0 0 1 73054
-0.002325 -0.001064 0.117852 0.358137 0.479070 0.997661 -0.033534 1 0 0 0 0 0 1 74055
-0.002332 -0.001061 0.117856 0.292907 0.517209 1.085374 -0.033565 1 0 0 0 0 0 1 75055
-0.002336 -0.001059 0.117857 0.239596 0.542130 1.127951 -0.033597 1 0 0 0 0 0 1 76055
-0.002338 -0.001058 0.117857 0.211232 0.555553 1.144444 -0.033628 1 0 0 0 0 0 1 77053
-0.002339 -0.001058 0.117858 0.197062 0.562668 1.150926 -0.033659 1 0 0 0 0 0 1 78056
-0.002339 -0.001057 0.117858 0.190070 0.566504 1.153875 -0.033690 1 0 0 0 0 0 1 79061
-0.002327 -0.001044 0.117869 0.018891 0.389562 1.006831 -0.033722 1 0 0 0 0 0 1 80057
-0.002321 -0.001037 0.117872 0.077011 0.455444 1.085600 -0.033753 1 0 0 0 0 0 1 81057
-0.002318 -0.001034 0.117874 0.121378 0.504482 1.126167 -0.033783 1 0 0 0 0 0 1 82038
-0.002316 -0.001032 0.117874 0.145447 0.531003 1.142098 -0.033815 1 0 0 0 0 0 1 83055
-0.002315 -0.001031 0.117874 0.157830 0.544743 1.148388 -0.033846 1 0 0 0 0 0 1 84054
-0.002315 -0.001031 0.117874 0.164159 0.551903 1.151240 -0.033877 1 0 0 0 0 0 1 85035
-0.002315 -0.001031 0.117874 0.167424 0.555760 1.152948 -0.033909 1 0 0 0 0 0 1 86054
-0.002302 -0.001017 0.117885 0.001203 0.378656 1.005534 -0.033940 1 0 0 0 0 0 1 87055
-0.002296 -0.001011 0.117889 0.061907 0.444561 1.084073 -0.033971 1 0 0 0 0 0 1 88055
-0.002287 -0.001025 0.117901 0.037149 0.736979 0.984397 -0.034003 1 0 0 0 0 0 1 89053
-0.002283 -0.001033 0.117905 0.086211 0.674389 1.073227 -0.034034 1 0 0 0 0 0 1 90051
-0.002281 -0.001036 0.117906 0.117820 0.622842 1.116649 -0.034065 1 0 0 0 0 0 1 91057
-0.002280 -0.001038 0.117907 0.134700 0.595409 1.133472 -0.034096 1 0 0 0 0 0 1 92054
-0.002267 -0.001026 0.117918 -0.024692 0.402411 0.991393 -0.034128 1 0 0 0 0 0 1 93056
-0.002279 -0.001015 0.117931 0.290403 0.402231 0.936941 -0.034159 1 0 0 0 0 0 1 94053
-0.002285 -0.001010 0.117936 0.245517 0.467933 1.048147 -0.034190 1 0 0 0 0 0 1 95057
-0.002287 -0.001007 0.117938 0.203862 0.508075 1.099905 -0.034221 1 0 0 0 0 0 1 96034
-0.002289 -0.001006 0.117938 0.181508 0.529318 1.119683 -0.034253 1 0 0 0 0 0 1 97053
-0.002277 -0.000992 0.117950 0.002191 0.360775 0.978631 -0.034284 1 0 0 0 0 0 1 98055
-0.002271 -0.000985 0.117953 0.056530 0.431155 1.059250 -0.034315 1 0 0 0 0 0 1 99055
-0.002268 -0.000981 0.117955 0.099011 0.482463 1.100414 -0.034346 1 0 0 0 0 0 1 100047
-0.002267 -0.000979 0.117955 0.122135 0.510096 1.116526 -0.034378 1 0 0 0 0 0 1 101057
-0.002253 -0.000965 0.117966 -0.034277 0.344711 0.974312 -0.034409 1 0 0 0 0 0 1 102059
-0.002247 -0.000958 0.117970 0.031646 0.416753 1.054410 -0.034440 1 0 0 0 0 0 1 103053
-0.002243 -0.000955 0.117971 0.079890 0.468888 1.095405 -0.034471 1 0 0 0 0 0 1 104054
-0.002242 -0.000953 0.117972 0.105890 0.496907 1.111431 -0.034503 1 0 0 0 0 0 1 105053
-0.002241 -0.000952 0.117972 0.119218 0.511380 1.117725 -0.034534 1 0 0 0 0 0 1 106055
-0.002240 -0.000951 0.117972 0.126005 0.518904 1.120571 -0.034565 1 0 0 0 0 0 1 107054
-0.002240 -0.000951 0.117972 0.129484 0.522897 1.122212 -0.034596 1 0 0 0 0 0 1 108052
-0.002228 -0.000938 0.117983 -0.037169 0.345329 0.974977 -0.034628 1 0 0 0 0 0 1 109052
-0.002221 -0.000931 0.117987 0.023676 0.411338 1.053232 -0.034659 1 0 0 0 0 0 1 110053
-0.002218 -0.000928 0.117988 0.069367 0.460446 1.093574 -0.034690 1 0 0 0 0 0 1 111056
-0.002216 -0.000926 0.117989 0.094061 0.486932 1.109345 -0.034721 1 0 0 0 0 0 1 112028
-0.002210 -0.000943 0.117999 0.036162 0.744253 0.975078 -0.034752 1 0 0 0 0 0 1 113042
-0.002207 -0.000952 0.118003 0.067029 0.662419 1.050897 -0.034784 1 0 0 0 0 0 1 114051
-0.002193 -0.000943 0.118015 -0.079343 0.421083 0.941337 -0.034817 1 0 0 0 0 0 1 115109
-0.002186 -0.000938 0.118019 -0.007337 0.453312 1.033624 -0.034848 1 0 0 0 0 0 1 116094
-0.002183 -0.000936 0.118020 0.044120 0.485379 1.078913 -0.034879 1 0 0 0 0 0 1 117107
-0.002181 -0.000935 0.118021 0.071732 0.503353 1.096407 -0.034910 1 0 0 0 0 0 1 118091
-0.002180 -0.000934 0.118021 0.085861 0.512803 1.103223 -0.034942 1 0 0 0 0 0 1 119112
-0.002179 -0.000934 0.118021 0.093032 0.517783 1.106196 -0.034973 1 0 0 0 0 0 1 120094
-0.002167 -0.000920 0.118032 -0.072060 0.340467 0.959522 -0.035004 1 0 0 0 0 0 1 121108
-0.002160 -0.000914 0.118036 -0.010220 0.406765 1.037781 -0.035035 1 0 0 0 0 0 1 122093
-0.002157 -0.000910 0.118037 0.035942 0.456018 1.078125 -0.035067 1 0 0 0 0 0 1 123108
-0.002174 -0.000904 0.118048 0.312004 0.424187 0.958696 -0.035098 1 0 0 0 0 0 1 124094
-0.002182 -0.000901 0.118051 0.232611 0.458568 1.035095 -0.035129 1 0 0 0 0 0 1 125108
-0.002187 -0.000900 0.118052 0.171906 0.481314 1.073627 -0.035160 1 0 0 0 0 0 1 126093
-0.002189 -0.000899 0.118053 0.139726 0.493553 1.088636 -0.035190 1 0 0 0 0 0 1 127053
-0.002190 -0.000898 0.118053 0.123588 0.500014 1.094548 -0.035221 1 0 0 0 0 0 1 128041
-0.002190 -0.000898 0.118053 0.115593 0.503501 1.097246 -0.035253 1 0 0 0 0 0 1 129052
-0.002178 -0.000885 0.118064 -0.057204 0.325223 0.950442 -0.035284 1 0 0 0 0 0 1 130040
-0.002172 -0.000878 0.118068 0.000820 0.391165 1.028614 -0.035315 1 0 0 0 0 0 1 131052
-0.002169 -0.000875 0.118069 0.045104 0.440220 1.068904 -0.035346 1 0 0 0 0 0 1 132051
-0.002167 -0.000873 0.118070 0.069064 0.466666 1.084640 -0.035377 1 0 0 0 0 0 1 133039
-0.002166 -0.000872 0.118070 0.081362 0.480338 1.090824 -0.035409 1 0 0 0 0 0 1 134050
-0.002166 -0.000872 0.118070 0.087610 0.487416 1.093571 -0.035440 1 0 0 0 0 0 1 135040
-0.002166 -0.000872 0.118070 0.090790 0.491195 1.095184 -0.035471 1 0 0 0 0 0 1 136051
-0.002166 -0.000871 0.118070 0.092438 0.493283 1.096348 -0.035502 1 0 0 0 0 0 1 137041
-0.002166 -0.000871 0.118070 0.093281 0.494568 1.097394 -0.035534 1 0 0 0 0 0 1 138052
-0.002165 -0.000871 0.118070 0.093766 0.495417 1.098392 -0.035565 1 0 0 0 0 0 1 139052
-0.002160 -0.000889 0.118080 0.023320 0.739978 0.958591 -0.035597 1 0 0 0 0 0 1 140057
-0.002158 -0.000898 0.118084 0.047944 0.651694 1.032576 -0.035628 1 0 0 0 0 0 1 141052
-0.002156 -0.000903 0.118085 0.067005 0.587001 1.070749 -0.035659 1 0 0 0 0 0 1 142058
-0.002155 -0.000905 0.118085 0.077485 0.552895 1.085699 -0.035690 1 0 0 0 0 0 1 143047
-0.002174 -0.000902 0.118095 0.334379 0.477450 0.956302 -0.035721 1 0 0 0 0 0 1 144053
-0.002183 -0.000900 0.118099 0.245100 0.489834 1.029125 -0.035753 1 0 0 0 0 0 1 145062
-0.002187 -0.000899 0.118100 0.179392 0.501552 1.066401 -0.035784 1 0 0 0 0 0 1 146049
-0.002177 -0.000886 0.118111 -0.024336 0.327857 0.932570 -0.035815 1 0 0 0 0 0 1 147056
-0.002172 -0.000879 0.118115 0.018196 0.396268 1.015273 -0.035847 1 0 0 0 0 0 1 148058
-0.002169 -0.000875 0.118117 0.054733 0.446573 1.057111 -0.035878 1 0 0 0 0 0 1 149060
-0.002168 -0.000873 0.118117 0.074866 0.473666 1.073396 -0.035909 1 0 0 0 0 0 1 150059
-0.002167 -0.000873 0.118117 0.085229 0.487642 1.079737 -0.035940 1 0 0 0 0 0 1 151055
-0.002167 -0.000872 0.118117 0.090515 0.494890 1.082541 -0.035971 1 0 0 0 0 0 1 152052
-0.002167 -0.000872 0.118117 0.093221 0.498743 1.084117 -0.036003 1 0 0 0 0 0 1 153053
-0.002166 -0.000872 0.118117 0.094614 0.500875 1.085285 -0.036034 1 0 0 0 0 0 1 154052
-0.002166 -0.000872 0.118117 0.095355 0.502169 1.086286 -0.036065 1 0 0 0 0 0 1 155033
-0.002166 -0.000872 0.118117 0.095756 0.503028 1.087252 -0.036096 1 0 0 0 0 0 1 156033
-0.002166 -0.000872 0.118117 0.096020 0.503682 1.088227 -0.036128 1 0 0 0 0 0 1 157053
-0.002166 -0.000872 0.118117 0.096186 0.504224 1.089175 -0.036159 1 0 0 0 0 0 1 158062
-0.002166 -0.000872 0.118117 0.096308 0.504729 1.090111 -0.036190 1 0 0 0 0 0 1 159055
-0.002180 -0.000885 0.118138 0.277307 0.690821 0.814880 -0.036222 1 0 0 0 0 0 1 160056
-0.002174 -0.000879 0.118156 0.040557 0.442535 0.810321 -0.036252 1 0 0 0 0 0 1 161036
-0.002171 -0.000876 0.118162 0.052312 0.458156 0.961052 -0.036284 1 0 0 0 0 0 1 162053
-0.002169 -0.000874 0.118164 0.072505 0.480724 1.028650 -0.036315 1 0 0 0 0 0 1 163052
-0.002168 -0.000873 0.118165 0.084489 0.493854 1.054020 -0.036346 1 0 0 0 0 0 1 164051
-0.002168 -0.000873 0.118165 0.090866 0.500900 1.063506 -0.036378 1 0 0 0 0 0 1 165055
-0.002168 -0.000872 0.118165 0.094175 0.504667 1.067375 -0.036409 1 0 0 0 0 0 1 166052
-0.002167 -0.000872 0.118165 0.095898 0.506794 1.069317 -0.036440 1 0 0 0 0 0 1 167053
-0.002167 -0.000872 0.118165 0.096816 0.508066 1.070581 -0.036471 1 0 0 0 0 0 1 168051
-0.002167 -0.000872 0.118165 0.097314 0.508921 1.071622 -0.036503 1 0 0 0 0 0 1 169052
-0.002167 -0.000872 0.118165 0.097602 0.509564 1.072565 -0.036533 1 0 0 0 0 0 1 170032
-0.002167 -0.000872 0.118165 0.097786 0.510128 1.073515 -0.036565 1 0 0 0 0 0 1 171052
-0.002167 -0.000872 0.118165 0.097939 0.510609 1.074435 -0.036596 1 0 0 0 0 0 1 172051
-0.002155 -0.000859 0.118176 -0.071324 0.330283 0.926867 -0.036628 1 0 0 0 0 0 1 173052
-0.002149 -0.000852 0.118180 -0.011321 0.395430 1.004611 -0.036659 1 0 0 0 0 0 1 174051
-0.002145 -0.000849 0.118181 0.033962 0.444095 1.044723 -0.036690 1 0 0 0 0 0 1 175053
-0.002144 -0.000847 0.118181 0.058422 0.470356 1.060372 -0.036721 1 0 0 0 0 0 1 176051
-0.002138 -0.000864 0.118192 0.000039 0.728333 0.925469 -0.036753 1 0 0 0 0 0 1 177049
-0.002135 -0.000873 0.118196 0.030838 0.646642 1.001124 -0.036784 1 0 0 0 0 0 1 178050
-0.002133 -0.000877 0.118197 0.052997 0.585219 1.039857 -0.036815 1 0 0 0 0 0 1 179054
-0.002132 -0.000879 0.118197 0.065027 0.552744 1.054978 -0.036846 1 0 0 0 0 0 1 180044
-0.002132 -0.000880 0.118197 0.071252 0.536574 1.060892 -0.036878 1 0 0 0 0 0 1 181051
-0.002119 -0.000867 0.118208 -0.095088 0.347783 0.915044 -0.036909 1 0 0 0 0 0 1 182051
-0.002113 -0.000861 0.118212 -0.033510 0.408774 0.993318 -0.036940 1 0 0 0 0 0 1 183053
-0.002109 -0.000858 0.118213 0.012556 0.455360 1.033595 -0.036971 1 0 0 0 0 0 1 184051
-0.002108 -0.000856 0.118214 0.037405 0.480594 1.049302 -0.037003 1 0 0 0 0 0 1 185051
-0.002107 -0.000855 0.118214 0.050121 0.493618 1.055416 -0.037034 1 0 0 0 0 0 1 186051
-0.002107 -0.000855 0.118214 0.056548 0.500384 1.058117 -0.037065 1 0 0 0 0 0 1 187051
-0.002106 -0.000855 0.118214 0.059815 0.503998 1.059633 -0.037096 1 0 0 0 0 0 1 188050
-0.002106 -0.000855 0.118214 0.061475 0.506001 1.060744 -0.037128 1 0 0 0 0 0 1 189049
-0.002101 -0.000873 0.118225 -0.008677 0.751896 0.920679 -0.037159 1 0 0 0 0 0 1 190053
-0.002098 -0.000881 0.118228 0.016242 0.664023 0.994489 -0.037190 1 0 0 0 0 0 1 191042
-0.002084 -0.000873 0.118240 -0.134264 0.418435 0.884107 -0.037221 1 0 0 0 0 0 1 192049
-0.002096 -0.000864 0.118254 0.188302 0.390438 0.839952 -0.037252 1 0 0 0 0 0 1 193039
-0.002102 -0.000859 0.118259 0.147075 0.442353 0.955029 -0.037284 1 0 0 0 0 0 1 194050
-0.002104 -0.000857 0.118261 0.107148 0.475550 1.008150 -0.037315 1 0 0 0 0 0 1 195040
-0.002106 -0.000856 0.118262 0.085591 0.493216 1.028287 -0.037346 1 0 0 0 0 0 1 196048
-0.002106 -0.000855 0.118262 0.074795 0.502402 1.035913 -0.037377 1 0 0 0 0 0 1 197039
-0.002107 -0.000855 0.118262 0.069451 0.507223 1.039109 -0.037408 1 0 0 0 0 0 1 198032
-0.002107 -0.000855 0.118262 0.066833 0.509877 1.040807 -0.037440 1 0 0 0 0 0 1 199050
-0.002095 -0.000842 0.118273 -0.104266 0.330192 0.893466 -0.037471 1 0 0 0 0 0 1 200039
-0.002088 -0.000835 0.118277 -0.044913 0.395886 0.971120 -0.037503 1 0 0 0 0 0 1 201048
-0.002080 -0.000849 0.118288 -0.071076 0.689699 0.869994 -0.037533 1 0 0 0 0 0 1 202038
-0.002076 -0.000857 0.118292 -0.022321 0.627421 0.958480 -0.037565 1 0 0 0 0 0 1 203048
-0.002073 -0.000860 0.118294 0.009031 0.575879 1.001732 -0.037596 1 0 0 0 0 0 1 204038
-0.002072 -0.000862 0.118294 0.025702 0.548446 1.018502 -0.037631 1 0 0 0 0 0 1 205174
-0.002072 -0.000863 0.118294 0.034230 0.534745 1.024906 -0.037662 1 0 0 0 0 0 1 206163
-0.002071 -0.000864 0.118294 0.038581 0.528115 1.027704 -0.037694 1 0 0 0 0 0 1 207175
-0.002071 -0.000864 0.118294 0.040769 0.525030 1.029212 -0.037725 1 0 0 0 0 0 1 208164
-0.002071 -0.000864 0.118294 0.041888 0.523697 1.030290 -0.037756 1 0 0 0 0 0 1 209174
-0.002059 -0.000851 0.118305 -0.127501 0.341891 0.882761 -0.037788 1 0 0 0 0 0 1 210170
-0.002052 -0.000844 0.118309 -0.067204 0.406587 0.960258 -0.037819 1 0 0 0 0 0 1 211179
-0.002049 -0.000841 0.118310 -0.021808 0.455042 1.000230 -0.037850 1 0 0 0 0 0 1 212183
-0.002048 -0.000839 0.118311 0.002670 0.481135 1.015691 -0.037877 1 0 0 0 0 0 1 213046
-0.002047 -0.000838 0.118311 0.015188 0.494633 1.021737 -0.037909 1 0 0 0 0 0 1 214053
-0.002046 -0.000838 0.118311 0.021517 0.501668 1.024489 -0.037944 1 0 0 0 0 0 1 215172
-0.002046 -0.000837 0.118311 0.024716 0.505344 1.025859 -0.037972 1 0 0 0 0 0 1 216057
-0.002046 -0.000837 0.118311 0.026317 0.507454 1.027008 -0.038006 1 0 0 0 0 0 1 217169
-0.002041 -0.000855 0.118321 -0.044061 0.753745 0.886649 -0.038034 1 0 0 0 0 0 1 218048
-0.002038 -0.000864 0.118325 -0.019152 0.665952 0.960335 -0.038065 1 0 0 0 0 0 1 219044
-0.002037 -0.000869 0.118326 0.000040 0.601488 0.998474 -0.038100 1 0 0 0 0 0 1 220182
-0.002023 -0.000858 0.118337 -0.159639 0.385966 0.864838 -0.038131 1 0 0 0 0 0 1 221171
-0.002017 -0.000852 0.118341 -0.094208 0.433650 0.947069 -0.038159 1 0 0 0 0 0 1 222057
-0.002013 -0.000849 0.118343 -0.046191 0.473678 0.988800 -0.038194 1 0 0 0 0 0 1 223182
-0.002012 -0.000848 0.118343 -0.020401 0.495594 1.004946 -0.038225 1 0 0 0 0 0 1 224182
-0.002011 -0.000847 0.118343 -0.007242 0.506973 1.011171 -0.038257 1 0 0 0 0 0 1 225176
-0.002010 -0.000847 0.118343 -0.000591 0.512909 1.013857 -0.038287 1 0 0 0 0 0 1 226157
-0.002010 -0.000846 0.118343 0.002739 0.516104 1.015338 -0.038319 1 0 0 0 0 0 1 227175
-0.002010 -0.000846 0.118343 0.004406 0.517916 1.016396 -0.038350 1 0 0 0 0 0 1 228174
-0.002010 -0.000846 0.118343 0.005257 0.519041 1.017295 -0.038381 1 0 0 0 0 0 1 229173
-0.002010 -0.000846 0.118343 0.005680 0.519803 1.018143 -0.038413 1 0 0 0 0 0 1 230174
-0.002010 -0.000846 0.118343 0.005902 0.520402 1.018984 -0.038444 1 0 0 0 0 0 1 231172
-0.002010 -0.000846 0.118343 0.006018 0.520910 1.019827 -0.038475 1 0 0 0 0 0 1 232176
-0.001997 -0.000833 0.118354 -0.164288 0.339694 0.872231 -0.038507 1 0 0 0 0 0 1 233180
-0.001991 -0.000826 0.118358 -0.104214 0.404829 0.949527 -0.038538 1 0 0 0 0 0 1 234174
-0.001983 -0.000841 0.118370 -0.130299 0.698895 0.848206 -0.038571 1 0 0 0 0 0 1 235235
-0.001997 -0.000844 0.118384 0.171169 0.577770 0.800240 -0.038602 1 0 0 0 0 0 1 236233
-0.002004 -0.000845 0.118389 0.110916 0.546793 0.913556 -0.038633 1 0 0 0 0 0 1 237209
-0.002007 -0.000846 0.118390 0.060531 0.534898 0.966037 -0.038665 1 0 0 0 0 0 1 238248
-0.002009 -0.000846 0.118391 0.033622 0.529624 0.985911 -0.038696 1 0 0 0 0 0 1 239234
-0.002010 -0.000847 0.118391 0.020110 0.527294 0.993387 -0.038726 1 0 0 0 0 0 1 240208
-0.002010 -0.000847 0.118391 0.013367 0.526374 0.996518 -0.038758 1 0 0 0 0 0 1 241217
-0.002011 -0.000847 0.118391 0.010037 0.526137 0.998131 -0.038789 1 0 0 0 0 0 1 242229
-0.002011 -0.000847 0.118391 0.008363 0.526225 0.999198 -0.038820 1 0 0 0 0 0 1 243209
-0.002011 -0.000847 0.118391 0.007546 0.526482 1.000092 -0.038851 1 0 0 0 0 0 1 244208
-0.001998 -0.000833 0.118402 -0.163360 0.344981 0.852442 -0.038883 1 0 0 0 0 0 1 245207
-0.001992 -0.000827 0.118406 -0.103546 0.410061 0.929715 -0.038915 1 0 0 0 0 0 1 246241
-0.001983 -0.000841 0.118417 -0.129801 0.704277 0.828253 -0.038946 1 0 0 0 0 0 1 247231
-0.001979 -0.000849 0.118421 -0.080927 0.641949 0.916489 -0.038976 1 0 0 0 0 0 1 248214
-0.001977 -0.000852 0.118423 -0.049535 0.590359 0.959642 -0.039009 1 0 0 0 0 0 1 249245
-0.001976 -0.000854 0.118423 -0.032896 0.562835 0.976244 -0.039040 1 0 0 0 0 0 1 250250
-0.001975 -0.000855 0.118423 -0.024411 0.549106 0.982558 -0.039070 1 0 0 0 0 0 1 251210
-0.001975 -0.000855 0.118423 -0.020126 0.542495 0.985299 -0.039102 1 0 0 0 0 0 1 252240
-0.001975 -0.000856 0.118423 -0.017978 0.539377 0.986743 -0.039133 1 0 0 0 0 0 1 253233
-0.001975 -0.000856 0.118424 -0.016896 0.538050 0.987797 -0.039166 1 0 0 0 0 0 1 254280
-0.001975 -0.000856 0.118424 -0.016360 0.537593 0.988642 -0.039196 1 0 0 0 0 0 1 255238
-0.001975 -0.000856 0.118424 -0.016107 0.537519 0.989349 -0.039223 1 0 0 0 0 0 1 256114
-0.001975 -0.000856 0.118424 -0.015974 0.537777 0.990220 -0.039258 1 0 0 0 0 0 1 257208
-0.001975 -0.000856 0.118424 -0.015926 0.538121 0.991056 -0.039291 1 0 0 0 0 0 1 258268
-0.001975 -0.000856 0.118424 -0.015897 0.538474 0.991827 -0.039321 1 0 0 0 0 0 1 259229
-0.001975 -0.000856 0.118424 -0.015898 0.538813 0.992496 -0.039347 1 0 0 0 0 0 1 260084
-0.001962 -0.000842 0.118434 -0.186600 0.357270 0.844885 -0.039384 1 0 0 0 0 0 1 261239
-0.001956 -0.000836 0.118438 -0.126589 0.422349 0.922051 -0.039415 1 0 0 0 0 0 1 262254
-0.001953 -0.000832 0.118439 -0.081334 0.471001 0.961835 -0.039445 1 0 0 0 0 0 1 263209
-0.001951 -0.000831 0.118440 -0.056961 0.497253 0.977314 -0.039476 1 0 0 0 0 0 1 264207
-0.001945 -0.000848 0.118450 -0.116064 0.756631 0.841954 -0.039508 1 0 0 0 0 0 1 265228
-0.001960 -0.000852 0.118464 0.167622 0.616244 0.780678 -0.039540 1 0 0 0 0 0 1 266243
-0.001968 -0.000854 0.118469 0.098184 0.575446 0.889352 -0.039571 1 0 0 0 0 0 1 267230
-0.001972 -0.000855 0.118470 0.043144 0.558569 0.940190 -0.039602 1 0 0 0 0 0 1 268215
-0.001974 -0.000856 0.118471 0.013856 0.550836 0.959504 -0.039633 1 0 0 0 0 0 1 269231
-0.001975 -0.000856 0.118471 -0.000852 0.547288 0.966802 -0.039666 1 0 0 0 0 0 1 270268
-0.001975 -0.000856 0.118471 -0.008198 0.545730 0.969804 -0.039696 1 0 0 0 0 0 1 271230
-0.001975 -0.000856 0.118471 -0.011858 0.545193 0.971343 -0.039727 1 0 0 0 0 0 1 272234
-0.001976 -0.000856 0.118471 -0.013684 0.545122 0.972370 -0.039758 1 0 0 0 0 0 1 273229
-0.001976 -0.000856 0.118471 -0.014607 0.545325 0.973242 -0.039790 1 0 0 0 0 0 1 274249
-0.001976 -0.000856 0.118471 -0.015079 0.545627 0.974022 -0.039821 1 0 0 0 0 0 1 275230
-0.001976 -0.000856 0.118471 -0.015320 0.545982 0.974790 -0.039851 1 0 0 0 0 0 1 276213
-0.001976 -0.000856 0.118471 -0.015438 0.546398 0.975583 -0.039884 1 0 0 0 0 0 1 277243
-0.001976 -0.000856 0.118471 -0.015497 0.546814 0.976348 -0.039915 1 0 0 0 0 0 1 278244
-0.001976 -0.000856 0.118471 -0.015551 0.547223 0.977099 -0.039946 1 0 0 0 0 0 1 279228
-0.001976 -0.000856 0.118471 -0.015566 0.547644 0.977852 -0.039976 1 0 0 0 0 0 1 280214
-0.001976 -0.000856 0.118471 -0.015598 0.548072 0.978627 -0.040008 1 0 0 0 0 0 1 281228
-0.001976 -0.000856 0.118471 -0.015612 0.548515 0.979418 -0.040041 1 0 0 0 0 0 1 282264
-0.001976 -0.000856 0.118471 -0.015624 0.548900 0.980106 -0.040069 1 0 0 0 0 0 1 283163
-0.001976 -0.000856 0.118471 -0.015636 0.549331 0.980875 -0.040100 1 0 0 0 0 0 1 284170
-0.001976 -0.000856 0.118471 -0.015640 0.549764 0.981640 -0.040131 1 0 0 0 0 0 1 285161
-0.001976 -0.000856 0.118471 -0.015659 0.550189 0.982406 -0.040163 1 0 0 0 0 0 1 286171
-0.001976 -0.000856 0.118471 -0.015672 0.550611 0.983161 -0.040194 1 0 0 0 0 0 1 287160
-0.001982 -0.000839 0.118492 0.066567 0.309811 0.698718 -0.040225 1 0 0 0 0 0 1 288172
-0.001985 -0.000830 0.118499 0.035043 0.395377 0.845835 -0.040256 1 0 0 0 0 0 1 289161
-0.001986 -0.000825 0.118502 0.013300 0.459640 0.921437 -0.040288 1 0 0 0 0 0 1 290171
-0.001981 -0.000841 0.118513 -0.069326 0.740490 0.808874 -0.040319 1 0 0 0 0 0 1 291160
-0.001979 -0.000849 0.118517 -0.050184 0.669906 0.892215 -0.040350 1 0 0 0 0 0 1 292170
-0.001978 -0.000853 0.118518 -0.033861 0.614012 0.933552 -0.040381 1 0 0 0 0 0 1 293160
-0.001977 -0.000855 0.118519 -0.024781 0.584293 0.949484 -0.040413 1 0 0 0 0 0 1 294171
-0.001977 -0.000856 0.118519 -0.020078 0.569506 0.955590 -0.040444 1 0 0 0 0 0 1 295179
-0.001977 -0.000856 0.118519 -0.017673 0.562316 0.958190 -0.040475 1 0 0 0 0 0 1 296179
-0.001977 -0.000856 0.118519 -0.016474 0.558946 0.959567 -0.040507 1 0 0 0 0 0 1 297186
-0.001977 -0.000856 0.118519 -0.015872 0.557467 0.960523 -0.040538 1 0 0 0 0 0 1 298169
-0.001977 -0.000857 0.118519 -0.015581 0.556952 0.961341 -0.040569 1 0 0 0 0 0 1 299180
-0.001976 -0.000857 0.118519 -0.015425 0.556896 0.962104 -0.040600 1 0 0 0 0 0 1 300167
-0.001976 -0.000857 0.118519 -0.015374 0.557094 0.962858 -0.040631 1 0 0 0 0 0 1 301174
-0.001976 -0.000857 0.118519 -0.015339 0.557395 0.963581 -0.040662 1 0 0 0 0 0 1 302158
-0.001976 -0.000857 0.118519 -0.015333 0.557774 0.964334 -0.040694 1 0 0 0 0 0 1 303168
-0.001976 -0.000857 0.118519 -0.015334 0.558169 0.965082 -0.040725 1 0 0 0 0 0 1 304177
-0.001976 -0.000857 0.118519 -0.015345 0.558720 0.966066 -0.040767 1 0 0 0 0 0 1 305497
-0.001976 -0.000857 0.118519 -0.015353 0.559011 0.966572 -0.040788 1 0 0 0 0 0 1 306180
-0.001995 -0.000852 0.118529 0.238121 0.500405 0.830658 -0.040819 1 0 0 0 0 0 1 307172
-0.002004 -0.000850 0.118532 0.146678 0.521385 0.901458 -0.040850 1 0 0 0 0 0 1 308174
-0.002009 -0.000849 0.118534 0.079720 0.537407 0.938000 -0.040881 1 0 0 0 0 0 1 309154
-0.002011 -0.000848 0.118534 0.044322 0.546275 0.952242 -0.040913 1 0 0 0 0 0 1 310173
-0.002012 -0.000848 0.118534 0.026523 0.551015 0.957741 -0.040944 1 0 0 0 0 0 1 311172
-0.002013 -0.000848 0.118534 0.017643 0.553620 0.960130 -0.040975 1 0 0 0 0 0 1 312173
-0.002013 -0.000848 0.118534 0.013206 0.555145 0.961430 -0.041006 1 0 0 0 0 0 1 313171
-0.002013 -0.000848 0.118534 0.011001 0.556127 0.962369 -0.041038 1 0 0 0 0 0 1 314177
-0.002013 -0.000848 0.118534 0.009908 0.556819 0.963165 -0.041069 1 0 0 0 0 0 1 315179
-0.002008 -0.000866 0.118545 -0.062313 0.803900 0.822305 -0.041100 1 0 0 0 0 0 1 316176
-0.002005 -0.000875 0.118548 -0.038119 0.716012 0.895606 -0.041132 1 0 0 0 0 0 1 317175
-0.002004 -0.000879 0.118549 -0.019312 0.651414 0.933430 -0.041163 1 0 0 0 0 0 1 318172
-0.002003 -0.000882 0.118550 -0.009013 0.617332 0.948153 -0.041194 1 0 0 0 0 0 1 319171
-0.002003 -0.000883 0.118550 -0.003688 0.600361 0.953800 -0.041225 1 0 0 0 0 0 1 320152
-0.002003 -0.000883 0.118550 -0.000996 0.592092 0.956249 -0.041256 1 0 0 0 0 0 1 321172
-0.002003 -0.000884 0.118550 0.000369 0.588187 0.957576 -0.041288 1 0 0 0 0 0 1 322171
-0.002003 -0.000884 0.118550 0.001060 0.586446 0.958498 -0.041319 1 0 0 0 0 0 1 323171
-0.002003 -0.000884 0.118550 0.001415 0.585804 0.959289 -0.041350 1 0 0 0 0 0 1 324170
-0.002003 -0.000884 0.118550 0.001583 0.585707 0.960051 -0.041381 1 0 0 0 0 0 1 325169
-0.002003 -0.000884 0.118550 0.001665 0.585887 0.960773 -0.041413 1 0 0 0 0 0 1 326170
-0.002003 -0.000884 0.118550 0.001721 0.586211 0.961547 -0.041446 1 0 0 0 0 0 1 327230
-0.002003 -0.000884 0.118550 0.001733 0.586589 0.962273 -0.041477 1 0 0 0 0 0 1 328231
-0.002003 -0.000884 0.118550 0.001756 0.586978 0.962971 -0.041507 1 0 0 0 0 0 1 329203
-0.002003 -0.000884 0.118550 0.001763 0.587421 0.963728 -0.041540 1 0 0 0 0 0 1 330239
-0.001990 -0.000870 0.118561 -0.169498 0.405225 0.815432 -0.041571 1 0 0 0 0 0 1 331236
-0.001984 -0.000864 0.118565 -0.109671 0.470120 0.892421 -0.041602 1 0 0 0 0 0 1 332236
-0.001981 -0.000860 0.118566 -0.064491 0.518714 0.932155 -0.041633 1 0 0 0 0 0 1 333236
-0.001979 -0.000859 0.118566 -0.040143 0.544943 0.947598 -0.041665 1 0 0 0 0 0 1 334242
-0.001978 -0.000858 0.118567 -0.027709 0.558495 0.953506 -0.041696 1 0 0 0 0 0 1 335238
-0.001978 -0.000857 0.118567 -0.021454 0.565503 0.956029 -0.041727 1 0 0 0 0 0 1 336237
-0.001978 -0.000857 0.118567 -0.018316 0.569230 0.957342 -0.041758 1 0 0 0 0 0 1 337215
-0.001977 -0.000857 0.118567 -0.016741 0.571334 0.958307 -0.041790 1 0 0 0 0 0 1 338252
-0.001996 -0.000853 0.118577 0.237925 0.513458 0.822295 -0.041821 1 0 0 0 0 0 1 339239
-0.002005 -0.000850 0.118580 0.146988 0.534841 0.893006 -0.041852 1 0 0 0 0 0 1 340230
-0.002010 -0.000849 0.118581 0.080276 0.551047 0.929512 -0.041882 1 0 0 0 0 0 1 341204
-0.002012 -0.000849 0.118582 0.045002 0.560026 0.943755 -0.041915 1 0 0 0 0 0 1 342245
-0.002013 -0.000848 0.118582 0.027262 0.564808 0.949215 -0.041946 1 0 0 0 0 0 1 343231
-0.002014 -0.000848 0.118582 0.018395 0.567424 0.951559 -0.041976 1 0 0 0 0 0 1 344204
-0.002014 -0.000848 0.118582 0.014000 0.568963 0.952839 -0.042007 1 0 0 0 0 0 1 345207
-0.002014 -0.000848 0.118582 0.011793 0.569941 0.953754 -0.042039 1 0 0 0 0 0 1 346222
-0.002014 -0.000848 0.118582 0.010701 0.570668 0.954547 -0.042071 1 0 0 0 0 0 1 347236
-0.002014 -0.000848 0.118582 0.010151 0.571206 0.955256 -0.042101 1 0 0 0 0 0 1 348205
-0.002014 -0.000848 0.118582 0.009888 0.571702 0.955989 -0.042133 1 0 0 0 0 0 1 349225
-0.002014 -0.000848 0.118582 0.009759 0.572189 0.956729 -0.042166 1 0 0 0 0 0 1 350271
-0.002014 -0.000848 0.118582 0.009698 0.572612 0.957418 -0.042196 1 0 0 0 0 0 1 351227
-0.002014 -0.000848 0.118582 0.009663 0.573050 0.958109 -0.042226 1 0 0 0 0 0 1 352210
-0.002014 -0.000848 0.118582 0.009659 0.573475 0.958823 -0.042258 1 0 0 0 0 0 1 353227
-0.002014 -0.000848 0.118582 0.009654 0.573915 0.959560 -0.042290 1 0 0 0 0 0 1 354260
-0.002014 -0.000848 0.118582 0.009659 0.574326 0.960248 -0.042321 1 0 0 0 0 0 1 355229
-0.002014 -0.000848 0.118582 0.009667 0.574743 0.960945 -0.042351 1 0 0 0 0 0 1 356212
-0.002014 -0.000848 0.118582 0.009662 0.575175 0.961669 -0.042383 1 0 0 0 0 0 1 357224
-0.002002 -0.000835 0.118593 -0.161816 0.392689 0.813273 -0.042415 1 0 0 0 0 0 1 358245
-0.001995 -0.000828 0.118597 -0.102042 0.457526 0.890146 -0.042446 1 0 0 0 0 0 1 359225
-0.001987 -0.000843 0.118608 -0.128739 0.753089 0.787941 -0.042476 1 0 0 0 0 0 1 360209
-0.001983 -0.000850 0.118612 -0.079969 0.691096 0.875837 -0.042508 1 0 0 0 0 0 1 361227
-0.001999 -0.000849 0.118624 0.205611 0.580433 0.781942 -0.042540 1 0 0 0 0 0 1 362243
-0.002007 -0.000849 0.118628 0.130951 0.573465 0.868323 -0.042571 1 0 0 0 0 0 1 363227
-0.002011 -0.000849 0.118629 0.072560 0.575366 0.910344 -0.042601 1 0 0 0 0 0 1 364211
-0.002013 -0.000849 0.118629 0.041505 0.577152 0.926462 -0.042633 1 0 0 0 0 0 1 365207
-0.002014 -0.000849 0.118630 0.025883 0.578405 0.932625 -0.042666 1 0 0 0 0 0 1 366264
-0.002015 -0.000849 0.118630 0.018094 0.579198 0.935110 -0.042693 1 0 0 0 0 0 1 367159
-0.002015 -0.000849 0.118630 0.014210 0.579851 0.936463 -0.042725 1 0 0 0 0 0 1 368168
-0.002015 -0.000849 0.118630 0.012272 0.580376 0.937360 -0.042756 1 0 0 0 0 0 1 369158
-0.002015 -0.000849 0.118630 0.011319 0.580855 0.938136 -0.042788 1 0 0 0 0 0 1 370169
-0.002015 -0.000849 0.118630 0.010843 0.581316 0.938845 -0.042819 1 0 0 0 0 0 1 371159
-0.002015 -0.000849 0.118630 0.010615 0.581744 0.939533 -0.042850 1 0 0 0 0 0 1 372168
-0.002034 -0.000844 0.118640 0.264939 0.522931 0.803397 -0.042881 1 0 0 0 0 0 1 373157
-0.002043 -0.000842 0.118643 0.173610 0.543880 0.873930 -0.042913 1 0 0 0 0 0 1 374169
-0.002048 -0.000841 0.118644 0.106706 0.559882 0.910339 -0.042943 1 0 0 0 0 0 1 375156
-0.002050 -0.000840 0.118645 0.071362 0.568744 0.924510 -0.042975 1 0 0 0 0 0 1 376168
-0.002051 -0.000840 0.118645 0.053587 0.573475 0.929941 -0.043006 1 0 0 0 0 0 1 377157
-0.002052 -0.000840 0.118645 0.044714 0.576077 0.932281 -0.043038 1 0 0 0 0 0 1 378176
-0.002052 -0.000840 0.118645 0.040309 0.577594 0.933536 -0.043069 1 0 0 0 0 0 1 379176
-0.002052 -0.000840 0.118645 0.038119 0.578561 0.934411 -0.043100 1 0 0 0 0 0 1 380179
-0.002071 -0.000835 0.118655 0.291693 0.519963 0.798433 -0.043132 1 0 0 0 0 0 1 381187
-0.002080 -0.000833 0.118658 0.199861 0.541045 0.868870 -0.043163 1 0 0 0 0 0 1 382174
-0.002084 -0.000832 0.118659 0.132724 0.557117 0.905252 -0.043194 1 0 0 0 0 0 1 383163
-0.002087 -0.000832 0.118660 0.097252 0.565998 0.919391 -0.043225 1 0 0 0 0 0 1 384169
-0.002088 -0.000831 0.118660 0.079436 0.570745 0.924839 -0.043256 1 0 0 0 0 0 1 385174
-0.002088 -0.000831 0.118660 0.070561 0.573344 0.927147 -0.043287 1 0 0 0 0 0 1 386160
-0.002107 -0.000827 0.118670 0.321001 0.515521 0.791754 -0.043319 1 0 0 0 0 0 1 387175
-0.002117 -0.000825 0.118674 0.227485 0.537014 0.862288 -0.043350 1 0 0 0 0 0 1 388168
-0.002121 -0.000823 0.118675 0.159497 0.553305 0.898698 -0.043381 1 0 0 0 0 0 1 389166
-0.002142 -0.000818 0.118685 0.378624 0.502909 0.776300 -0.043413 1 0 0 0 0 0 1 390173
-0.002153 -0.000816 0.118689 0.269224 0.528251 0.851339 -0.043444 1 0 0 0 0 0 1 391179
-0.002158 -0.000815 0.118690 0.193327 0.546474 0.889286 -0.043475 1 0 0 0 0 0 1 392170
-0.002160 -0.000814 0.118690 0.153517 0.556428 0.903962 -0.043506 1 0 0 0 0 0 1 393170
-0.002180 -0.000809 0.118700 0.388723 0.502285 0.773139 -0.043538 1 0 0 0 0 0 1 394169
-0.002190 -0.000807 0.118704 0.287353 0.525705 0.845030 -0.043569 1 0 0 0 0 0 1 395170
-0.002195 -0.000806 0.118705 0.215480 0.542953 0.881887 -0.043600 1 0 0 0 0 0 1 396169
-0.002198 -0.000805 0.118706 0.177685 0.552414 0.896164 -0.043631 1 0 0 0 0 0 1 397169
-0.002199 -0.000805 0.118706 0.158740 0.557445 0.901625 -0.043663 1 0 0 0 0 0 1 398172
-0.002199 -0.000805 0.118706 0.149334 0.560189 0.903955 -0.043694 1 0 0 0 0 0 1 399171
-0.002200 -0.000805 0.118706 0.144705 0.561763 0.905176 -0.043725 1 0 0 0 0 0 1 400171
-0.002219 -0.000800 0.118716 0.397784 0.503276 0.769705 -0.043756 1 0 0 0 0 0 1 401170
-0.002228 -0.000798 0.118719 0.305248 0.524537 0.839849 -0.043788 1 0 0 0 0 0 1 402167
-0.002233 -0.000797 0.118720 0.237754 0.540712 0.876083 -0.043819 1 0 0 0 0 0 1 403169
-0.002235 -0.000796 0.118721 0.202185 0.549616 0.890146 -0.043850 1 0 0 0 0 0 1 404169
-0.002236 -0.000796 0.118721 0.184360 0.554364 0.895536 -0.043881 1 0 0 0 0 0 1 405169
-0.002237 -0.000796 0.118721 0.175513 0.556961 0.897821 -0.043913 1 0 0 0 0 0 1 406167
-0.002237 -0.000796 0.118721 0.171159 0.558468 0.899028 -0.043944 1 0 0 0 0 0 1 407168
-0.002237 -0.000796 0.118721 0.169044 0.559412 0.899858 -0.043975 1 0 0 0 0 0 1 408159
-0.002256 -0.000792 0.118731 0.423632 0.500563 0.764354 -0.044006 1 0 0 0 0 0 1 409167
-0.002265 -0.000789 0.118734 0.331682 0.521686 0.834369 -0.044038 1 0 0 0 0 0 1 410169
-0.002270 -0.000788 0.118735 0.264520 0.537785 0.870565 -0.044071 1 0 0 0 0 0 1 411228
-0.002259 -0.000774 0.118747 0.057485 0.363241 0.734797 -0.044102 1 0 0 0 0 0 1 412230
-0.002254 -0.000767 0.118751 0.099111 0.432274 0.816391 -0.044133 1 0 0 0 0 0 1 413227
-0.002251 -0.000764 0.118752 0.135345 0.482974 0.857754 -0.044166 1 0 0 0 0 0 1 414271
-0.002250 -0.000762 0.118753 0.155350 0.510198 0.873691 -0.044196 1 0 0 0 0 0 1 415246
-0.002249 -0.000761 0.118753 0.165679 0.524206 0.879711 -0.044227 1 0 0 0 0 0 1 416222
-0.002249 -0.000761 0.118753 0.170974 0.531452 0.882226 -0.044258 1 0 0 0 0 0 1 417235
-0.002249 -0.000760 0.118753 0.173710 0.535276 0.883504 -0.044290 1 0 0 0 0 0 1 418260
-0.002249 -0.000760 0.118753 0.175130 0.537363 0.884347 -0.044321 1 0 0 0 0 0 1 419238
-0.002249 -0.000760 0.118753 0.175907 0.538586 0.885043 -0.044352 1 0 0 0 0 0 1 420231
-0.002249 -0.000760 0.118753 0.176350 0.539398 0.885679 -0.044383 1 0 0 0 0 0 1 421211
-0.002249 -0.000760 0.118753 0.176655 0.540015 0.886335 -0.044415 1 0 0 0 0 0 1 422249
-0.002249 -0.000760 0.118753 0.176859 0.540492 0.886945 -0.044446 1 0 0 0 0 0 1 423232
-0.002249 -0.000760 0.118753 0.177026 0.540910 0.887564 -0.044476 1 0 0 0 0 0 1 424203
-0.002249 -0.000760 0.118753 0.177171 0.541333 0.888196 -0.044508 1 0 0 0 0 0 1 425234
-0.002249 -0.000760 0.118753 0.177308 0.541736 0.888845 -0.044541 1 0 0 0 0 0 1 426265
-0.002249 -0.000760 0.118753 0.177425 0.542114 0.889439 -0.044571 1 0 0 0 0 0 1 427228
-0.002236 -0.000747 0.118764 0.005720 0.358869 0.740284 -0.044602 1 0 0 0 0 0 1 428225
-0.002230 -0.000740 0.118767 0.065200 0.423556 0.817025 -0.044632 1 0 0 0 0 0 1 429202
-0.002227 -0.000737 0.118769 0.110355 0.472050 0.856715 -0.044666 1 0 0 0 0 0 1 430269
-0.002225 -0.000735 0.118769 0.134780 0.498152 0.872046 -0.044696 1 0 0 0 0 0 1 431225
-0.002224 -0.000734 0.118769 0.147308 0.511598 0.877864 -0.044727 1 0 0 0 0 0 1 432221
-0.002224 -0.000734 0.118769 0.153701 0.518540 0.880274 -0.044758 1 0 0 0 0 0 1 433210
-0.002224 -0.000734 0.118769 0.156978 0.522205 0.881542 -0.044790 1 0 0 0 0 0 1 434239
-0.002224 -0.000733 0.118769 0.158662 0.524218 0.882351 -0.044820 1 0 0 0 0 0 1 435208
-0.002224 -0.000733 0.118769 0.159571 0.525413 0.883052 -0.044852 1 0 0 0 0 0 1 436222
-0.002223 -0.000733 0.118769 0.160077 0.526176 0.883685 -0.044883 1 0 0 0 0 0 1 437208
-0.002223 -0.000733 0.118769 0.160388 0.526778 0.884334 -0.044915 1 0 0 0 0 0 1 438259
-0.002223 -0.000733 0.118769 0.160587 0.527225 0.884928 -0.044945 1 0 0 0 0 0 1 439208
-0.002223 -0.000733 0.118769 0.160766 0.527652 0.885548 -0.044977 1 0 0 0 0 0 1 440222
-0.002223 -0.000733 0.118769 0.160886 0.528038 0.886156 -0.045008 1 0 0 0 0 0 1 441210
-0.002223 -0.000733 0.118769 0.161029 0.528431 0.886797 -0.045040 1 0 0 0 0 0 1 442239
-0.002211 -0.000720 0.118780 -0.010893 0.344962 0.737639 -0.045070 1 0 0 0 0 0 1 443207
-0.002205 -0.000713 0.118784 0.048593 0.409650 0.814306 -0.045102 1 0 0 0 0 0 1 444224
-0.002201 -0.000710 0.118785 0.093718 0.458105 0.853898 -0.045132 1 0 0 0 0 0 1 445206
-0.002200 -0.000708 0.118786 0.118130 0.484213 0.869242 -0.045165 1 0 0 0 0 0 1 446240
-0.002199 -0.000707 0.118786 0.130657 0.497650 0.875036 -0.045195 1 0 0 0 0 0 1 447206
-0.002199 -0.000707 0.118786 0.137022 0.504584 0.877470 -0.045227 1 0 0 0 0 0 1 448223
-0.002198 -0.000707 0.118786 0.140284 0.508214 0.878699 -0.045258 1 0 0 0 0 0 1 449223
-0.002198 -0.000706 0.118786 0.141962 0.510236 0.879538 -0.045290 1 0 0 0 0 0 1 450260
-0.002198 -0.000706 0.118786 0.142847 0.511379 0.880166 -0.045319 1 0 0 0 0 0 1 451168
-0.002198 -0.000706 0.118786 0.143345 0.512149 0.880792 -0.045350 1 0 0 0 0 0 1 452156
-0.002198 -0.000706 0.118786 0.143646 0.512702 0.881421 -0.045381 1 0 0 0 0 0 1 453166
-0.002198 -0.000706 0.118786 0.143839 0.513149 0.882012 -0.045412 1 0 0 0 0 0 1 454155
-0.002186 -0.000693 0.118797 -0.028225 0.329558 0.732932 -0.045444 1 0 0 0 0 0 1 455167
-0.002179 -0.000686 0.118801 0.031285 0.394266 0.809498 -0.045475 1 0 0 0 0 0 1 456155
-0.002176 -0.000683 0.118802 0.076421 0.442725 0.849052 -0.045506 1 0 0 0 0 0 1 457166
-0.002174 -0.000681 0.118803 0.100824 0.468826 0.864359 -0.045537 1 0 0 0 0 0 1 458155
-0.002174 -0.000680 0.118803 0.113342 0.482237 0.870171 -0.045569 1 0 0 0 0 0 1 459166
-0.002173 -0.000680 0.118803 0.119692 0.489144 0.872557 -0.045600 1 0 0 0 0 0 1 460156
-0.002168 -0.000698 0.118813 0.050944 0.740706 0.730764 -0.045632 1 0 0 0 0 0 1 461175
-0.002165 -0.000707 0.118817 0.076783 0.655023 0.804135 -0.045662 1 0 0 0 0 0 1 462164
-0.002163 -0.000711 0.118818 0.096463 0.591423 0.841999 -0.045694 1 0 0 0 0 0 1 463171
-0.002150 -0.000700 0.118829 -0.065093 0.373647 0.706989 -0.045725 1 0 0 0 0 0 1 464174
-0.002143 -0.000694 0.118833 -0.000065 0.421158 0.788452 -0.045756 1 0 0 0 0 0 1 465173
-0.002140 -0.000691 0.118835 0.047884 0.461037 0.829699 -0.045788 1 0 0 0 0 0 1 466171
-0.002138 -0.000690 0.118835 0.073687 0.482837 0.845583 -0.045819 1 0 0 0 0 0 1 467174
-0.002137 -0.000689 0.118835 0.086887 0.494111 0.851562 -0.045850 1 0 0 0 0 0 1 468162
-0.002143 -0.000671 0.118856 0.177278 0.255907 0.567663 -0.045881 1 0 0 0 0 0 1 469172
-0.002146 -0.000662 0.118863 0.148935 0.343957 0.714039 -0.045913 1 0 0 0 0 0 1 470171
-0.002147 -0.000657 0.118866 0.128838 0.409425 0.789296 -0.045944 1 0 0 0 0 0 1 471174
-0.002148 -0.000655 0.118867 0.118710 0.444623 0.818064 -0.045975 1 0 0 0 0 0 1 472174
-0.002135 -0.000641 0.118878 -0.058750 0.278281 0.679056 -0.046007 1 0 0 0 0 0 1 473176
-0.002129 -0.000633 0.118882 -0.001623 0.351912 0.758882 -0.046038 1 0 0 0 0 0 1 474168
-0.002126 -0.000630 0.118883 0.042352 0.404844 0.799519 -0.046069 1 0 0 0 0 0 1 475168
-0.002124 -0.000628 0.118883 0.066165 0.433170 0.815181 -0.046100 1 0 0 0 0 0 1 476167
-0.002111 -0.000613 0.118895 -0.094345 0.263142 0.671599 -0.046131 1 0 0 0 0 0 1 477167
-0.002104 -0.000606 0.118898 -0.028671 0.335011 0.749748 -0.046162 1 0 0 0 0 0 1 478166
-0.002101 -0.000603 0.118900 0.019563 0.387064 0.789796 -0.046194 1 0 0 0 0 0 1 479166
-0.002087 -0.000587 0.118911 -0.127331 0.230262 0.655851 -0.046225 1 0 0 0 0 0 1 480166
-0.002079 -0.000580 0.118915 -0.054562 0.309005 0.737346 -0.046256 1 0 0 0 0 0 1 481159
-0.002094 -0.000571 0.118926 0.253633 0.304577 0.641604 -0.046287 1 0 0 0 0 0 1 482162
-0.002089 -0.000554 0.118941 0.017293 0.170081 0.577473 -0.046319 1 0 0 0 0 0 1 483171
-0.002086 -0.000545 0.118946 0.024125 0.265361 0.694598 -0.046350 1 0 0 0 0 0 1 484170
-0.002085 -0.000541 0.118948 0.041050 0.329719 0.749243 -0.046381 1 0 0 0 0 0 1 485166
-0.002072 -0.000525 0.118959 -0.121807 0.178901 0.620599 -0.046413 1 0 0 0 0 0 1 486167
-0.002065 -0.000517 0.118963 -0.056841 0.260844 0.703751 -0.046444 1 0 0 0 0 0 1 487165
-0.002062 -0.000513 0.118965 -0.008923 0.317948 0.745489 -0.046475 1 0 0 0 0 0 1 488165
-0.002042 -0.000516 0.118986 -0.228490 0.411403 0.468787 -0.046506 1 0 0 0 0 0 1 489165
-0.002032 -0.000517 0.118994 -0.131491 0.404055 0.622886 -0.046537 1 0 0 0 0 0 1 490148
-0.002027 -0.000518 0.118996 -0.060859 0.395515 0.701346 -0.046569 1 0 0 0 0 0 1 491165
-0.002012 -0.000504 0.119008 -0.196074 0.205898 0.582170 -0.046600 1 0 0 0 0 0 1 492168
-0.002004 -0.000498 0.119012 -0.116954 0.268403 0.668506 -0.046631 1 0 0 0 0 0 1 493145
-0.002006 -0.000477 0.119035 0.021270 0.070487 0.425181 -0.046662 1 0 0 0 0 0 1 494165
-0.002007 -0.000466 0.119042 0.019181 0.181361 0.586304 -0.046694 1 0 0 0 0 0 1 495164
-0.002008 -0.000461 0.119045 0.012447 0.258373 0.666720 -0.046725 1 0 0 0 0 0 1 496165
-0.002008 -0.000458 0.119046 0.008993 0.299275 0.697247 -0.046756 1 0 0 0 0 0 1 497170
-0.001995 -0.000443 0.119057 -0.166047 0.134732 0.559410 -0.046787 1 0 0 0 0 0 1 498153
-0.001989 -0.000436 0.119061 -0.107049 0.210028 0.638919 -0.046819 1 0 0 0 0 0 1 499169
-0.001986 -0.000432 0.119062 -0.062160 0.263752 0.679318 -0.046850 1 0 0 0 0 0 1 500167
-0.001984 -0.000430 0.119063 -0.037937 0.292388 0.694854 -0.046881 1 0 0 0 0 0 1 501164
-0.001983 -0.000429 0.119063 -0.025565 0.307000 0.700647 -0.046912 1 0 0 0 0 0 1 502160
-0.001970 -0.000415 0.119074 -0.192937 0.128933 0.554167 -0.046946 1 0 0 0 0 0 1 503229
-0.001964 -0.000408 0.119077 -0.130067 0.197516 0.630526 -0.046977 1 0 0 0 0 0 1 504232
-0.001979 -0.000400 0.119089 0.173495 0.187684 0.532556 -0.047008 1 0 0 0 0 0 1 505227
-0.001987 -0.000396 0.119092 0.107614 0.235458 0.617102 -0.047040 1 0 0 0 0 0 1 506252
-0.001978 -0.000381 0.119105 -0.120114 0.079221 0.509583 -0.047071 1 0 0 0 0 0 1 507227
-0.001973 -0.000373 0.119109 -0.089254 0.159438 0.600492 -0.047101 1 0 0 0 0 0 1 508200
-0.001971 -0.000369 0.119110 -0.058569 0.215675 0.644956 -0.047132 1 0 0 0 0 0 1 509200
-0.001970 -0.000367 0.119111 -0.041444 0.245567 0.661910 -0.047166 1 0 0 0 0 0 1 510267
-0.001969 -0.000366 0.119111 -0.032614 0.260775 0.668161 -0.047195 1 0 0 0 0 0 1 511222
-0.001969 -0.000366 0.119111 -0.028147 0.268509 0.670618 -0.047226 1 0 0 0 0 0 1 512199
-0.001969 -0.000366 0.119111 -0.025907 0.272463 0.671747 -0.047257 1 0 0 0 0 0 1 513197
-0.001969 -0.000365 0.119111 -0.024789 0.274547 0.672467 -0.047290 1 0 0 0 0 0 1 514258
-0.001956 -0.000352 0.119122 -0.198075 0.089847 0.524256 -0.047320 1 0 0 0 0 0 1 515199
-0.001950 -0.000345 0.119126 -0.138048 0.155322 0.599844 -0.047351 1 0 0 0 0 0 1 516190
-0.001946 -0.000342 0.119127 -0.092668 0.204103 0.638887 -0.047382 1 0 0 0 0 0 1 517205
-0.001945 -0.000340 0.119127 -0.068216 0.230242 0.653924 -0.047415 1 0 0 0 0 0 1 518238
-0.001944 -0.000339 0.119128 -0.055751 0.243569 0.659515 -0.047445 1 0 0 0 0 0 1 519205
-0.001938 -0.000357 0.119138 -0.121914 0.498717 0.517553 -0.047477 1 0 0 0 0 0 1 520222
-0.001954 -0.000361 0.119152 0.162519 0.354722 0.454010 -0.047507 1 0 0 0 0 0 1 521204
-0.001962 -0.000363 0.119156 0.091948 0.312805 0.561437 -0.047540 1 0 0 0 0 0 1 522258
-0.001966 -0.000364 0.119158 0.036187 0.295134 0.611700 -0.047570 1 0 0 0 0 0 1 523207
-0.001968 -0.000365 0.119159 0.006526 0.286762 0.630642 -0.047602 1 0 0 0 0 0 1 524219
-0.001969 -0.000365 0.119159 -0.008383 0.282733 0.637575 -0.047633 1 0 0 0 0 0 1 525207
-0.001969 -0.000365 0.119159 -0.015815 0.280828 0.640290 -0.047665 1 0 0 0 0 0 1 526238
-0.001969 -0.000365 0.119159 -0.019526 0.279970 0.641478 -0.047695 1 0 0 0 0 0 1 527206
-0.001969 -0.000365 0.119159 -0.021394 0.279631 0.642179 -0.047727 1 0 0 0 0 0 1 528220
-0.001970 -0.000365 0.119159 -0.022316 0.279554 0.642680 -0.047757 1 0 0 0 0 0 1 529203
-0.001970 -0.000366 0.119159 -0.022802 0.279625 0.643152 -0.047790 1 0 0 0 0 0 1 530238
-0.001970 -0.000366 0.119159 -0.023042 0.279725 0.643562 -0.047820 1 0 0 0 0 0 1 531203
-0.001970 -0.000366 0.119159 -0.023172 0.279880 0.644015 -0.047852 1 0 0 0 0 0 1 532239
-0.001970 -0.000366 0.119159 -0.023245 0.280049 0.644415 -0.047883 1 0 0 0 0 0 1 533220
-0.001970 -0.000366 0.119159 -0.023281 0.280220 0.644855 -0.047915 1 0 0 0 0 0 1 534256
-0.001970 -0.000366 0.119159 -0.023311 0.280399 0.645237 -0.047944 1 0 0 0 0 0 1 535163
-0.001970 -0.000366 0.119159 -0.023344 0.280564 0.645659 -0.047975 1 0 0 0 0 0 1 536152
-0.001970 -0.000366 0.119159 -0.023364 0.280758 0.646078 -0.048006 1 0 0 0 0 0 1 537162
-0.001970 -0.000366 0.119159 -0.023377 0.280929 0.646501 -0.048037 1 0 0 0 0 0 1 538153
-0.001970 -0.000366 0.119159 -0.023383 0.281121 0.646913 -0.048069 1 0 0 0 0 0 1 539164
-0.001970 -0.000366 0.119159 -0.023406 0.281294 0.647340 -0.048099 1 0 0 0 0 0 1 540151
-0.001970 -0.000366 0.119159 -0.023422 0.281478 0.647767 -0.048131 1 0 0 0 0 0 1 541163
-0.001970 -0.000366 0.119159 -0.023440 0.281670 0.648176 -0.048162 1 0 0 0 0 0 1 542151
-0.001970 -0.000366 0.119159 -0.023441 0.281841 0.648601 -0.048194 1 0 0 0 0 0 1 543162
-0.001970 -0.000366 0.119159 -0.023469 0.282035 0.649017 -0.048225 1 0 0 0 0 0 1 544152
-0.001970 -0.000366 0.119159 -0.023483 0.282212 0.649454 -0.048257 1 0 0 0 0 0 1 545175
-0.001988 -0.000361 0.119169 0.233866 0.222048 0.512432 -0.048287 1 0 0 0 0 0 1 546163
-0.001998 -0.000359 0.119172 0.142932 0.243075 0.582143 -0.048319 1 0 0 0 0 0 1 547176
-0.002002 -0.000358 0.119173 0.076086 0.258912 0.618147 -0.048350 1 0 0 0 0 0 1 548157
-0.002004 -0.000357 0.119174 0.040744 0.267517 0.632018 -0.048381 1 0 0 0 0 0 1 549172
-0.002006 -0.000357 0.119174 0.022950 0.271976 0.637208 -0.048413 1 0 0 0 0 0 1 550170
-0.002006 -0.000357 0.119174 0.014079 0.274313 0.639283 -0.048443 1 0 0 0 0 0 1 551159
-0.002006 -0.000357 0.119174 0.009638 0.275565 0.640253 -0.048475 1 0 0 0 0 0 1 552151
-0.002007 -0.000357 0.119174 0.007447 0.276281 0.640867 -0.048506 1 0 0 0 0 0 1 553156
-0.002007 -0.000357 0.119174 0.006338 0.276762 0.641415 -0.048541 1 0 0 0 0 0 1 554294
-0.002007 -0.000357 0.119174 0.005791 0.277050 0.641784 -0.048569 1 0 0 0 0 0 1 555166
-0.002007 -0.000357 0.119174 0.005523 0.277304 0.642216 -0.048600 1 0 0 0 0 0 1 556162
-0.002007 -0.000357 0.119174 0.005384 0.277508 0.642631 -0.048631 1 0 0 0 0 0 1 557171
-0.002007 -0.000357 0.119174 0.005316 0.277713 0.643047 -0.048662 1 0 0 0 0 0 1 558166
-0.002007 -0.000357 0.119174 0.005280 0.277902 0.643460 -0.048694 1 0 0 0 0 0 1 559166
-0.002007 -0.000357 0.119174 0.005272 0.278072 0.643865 -0.048725 1 0 0 0 0 0 1 560163
-0.002007 -0.000357 0.119174 0.005263 0.278252 0.644284 -0.048756 1 0 0 0 0 0 1 561164
-0.002001 -0.000375 0.119185 -0.067254 0.527302 0.500281 -0.048787 1 0 0 0 0 0 1 562162
-0.001999 -0.000384 0.119188 -0.043060 0.440438 0.573415 -0.048819 1 0 0 0 0 0 1 563163
-0.001997 -0.000388 0.119189 -0.024244 0.376068 0.611199 -0.048850 1 0 0 0 0 0 1 564164
-0.001997 -0.000391 0.119190 -0.013931 0.341927 0.625735 -0.048881 1 0 0 0 0 0 1 565174
-0.001996 -0.000392 0.119190 -0.008616 0.324759 0.631159 -0.048913 1 0 0 0 0 0 1 566174
-0.001996 -0.000392 0.119190 -0.005906 0.316278 0.633327 -0.048946 1 0 0 0 0 0 1 567231
-0.001996 -0.000392 0.119190 -0.004540 0.312125 0.634333 -0.048977 1 0 0 0 0 0 1 568232
-0.001996 -0.000393 0.119190 -0.003856 0.310140 0.634932 -0.049007 1 0 0 0 0 0 1 569198
-0.001996 -0.000393 0.119190 -0.003518 0.309267 0.635430 -0.049040 1 0 0 0 0 0 1 570231
-0.001996 -0.000393 0.119190 -0.003340 0.308911 0.635852 -0.049070 1 0 0 0 0 0 1 571219
-0.001996 -0.000393 0.119190 -0.003249 0.308837 0.636258 -0.049101 1 0 0 0 0 0 1 572198
-0.001996 -0.000393 0.119190 -0.003218 0.308895 0.636664 -0.049132 1 0 0 0 0 0 1 573198
-0.001996 -0.000393 0.119190 -0.003193 0.309036 0.637075 -0.049164 1 0 0 0 0 0 1 574212
-0.001996 -0.000393 0.119190 -0.003183 0.309193 0.637474 -0.049195 1 0 0 0 0 0 1 575197
-0.001996 -0.000393 0.119190 -0.003189 0.309373 0.637891 -0.049227 1 0 0 0 0 0 1 576227
-0.001996 -0.000393 0.119190 -0.003176 0.309547 0.638283 -0.049257 1 0 0 0 0 0 1 577196
-0.001996 -0.000393 0.119190 -0.003177 0.309745 0.638694 -0.049289 1 0 0 0 0 0 1 578211
-0.001996 -0.000393 0.119190 -0.003178 0.309937 0.639092 -0.049320 1 0 0 0 0 0 1 579194
-0.001996 -0.000393 0.119190 -0.003192 0.310137 0.639504 -0.049351 1 0 0 0 0 0 1 580194
-0.001996 -0.000393 0.119190 -0.003184 0.310337 0.639916 -0.049383 1 0 0 0 0 0 1 581227
-0.001996 -0.000393 0.119190 -0.003185 0.310534 0.640323 -0.049415 1 0 0 0 0 0 1 582232
-0.001996 -0.000393 0.119190 -0.003186 0.310729 0.640725 -0.049446 1 0 0 0 0 0 1 583227
-0.001996 -0.000393 0.119190 -0.003200 0.310929 0.641137 -0.049477 1 0 0 0 0 0 1 584227
-0.001996 -0.000393 0.119190 -0.003192 0.311117 0.641524 -0.049507 1 0 0 0 0 0 1 585197
-0.001996 -0.000393 0.119190 -0.003193 0.311323 0.641950 -0.049540 1 0 0 0 0 0 1 586251
-0.001996 -0.000393 0.119190 -0.003195 0.311515 0.642346 -0.049571 1 0 0 0 0 0 1 587228
-0.001996 -0.000393 0.119190 -0.003196 0.311711 0.642750 -0.049602 1 0 0 0 0 0 1 588227
-0.001996 -0.000393 0.119190 -0.003210 0.311910 0.643160 -0.049633 1 0 0 0 0 0 1 589224
-0.001996 -0.000393 0.119190 -0.003202 0.312108 0.643569 -0.049665 1 0 0 0 0 0 1 590247
-0.001996 -0.000393 0.119190 -0.003203 0.312299 0.643963 -0.049695 1 0 0 0 0 0 1 591221
-0.001996 -0.000393 0.119190 -0.003204 0.312491 0.644358 -0.049726 1 0 0 0 0 0 1 592197
-0.001996 -0.000393 0.119190 -0.003206 0.312687 0.644763 -0.049757 1 0 0 0 0 0 1 593197
-0.001996 -0.000393 0.119190 -0.003220 0.312893 0.645188 -0.049790 1 0 0 0 0 0 1 594232
-0.001996 -0.000393 0.119190 -0.003212 0.313085 0.645582 -0.049820 1 0 0 0 0 0 1 595219
-0.001996 -0.000393 0.119190 -0.003213 0.313276 0.645977 -0.049851 1 0 0 0 0 0 1 596194
-0.001996 -0.000393 0.119190 -0.003214 0.313473 0.646382 -0.049882 1 0 0 0 0 0 1 597195
-0.001996 -0.000393 0.119190 -0.003228 0.313676 0.646802 -0.049914 1 0 0 0 0 0 1 598218
-0.001996 -0.000393 0.119190 -0.003220 0.313869 0.647199 -0.049945 1 0 0 0 0 0 1 599212
-0.001996 -0.000393 0.119190 -0.003221 0.314068 0.647610 -0.049977 1 0 0 0 0 0 1 600228
-0.001996 -0.000393 0.119190 -0.003223 0.314260 0.648005 -0.050007 1 0 0 0 0 0 1 601203
-0.001996 -0.000393 0.119190 -0.003224 0.314466 0.648431 -0.050040 1 0 0 0 0 0 1 602255
-0.001996 -0.000393 0.119190 -0.003238 0.314655 0.648822 -0.050070 1 0 0 0 0 0 1 603204
-0.001991 -0.000411 0.119201 -0.075905 0.564237 0.504716 -0.050102 1 0 0 0 0 0 1 604216
-0.001988 -0.000420 0.119204 -0.051762 0.477512 0.577687 -0.050132 1 0 0 0 0 0 1 605200
-0.001987 -0.000424 0.119205 -0.032958 0.413227 0.615435 -0.050165 1 0 0 0 0 0 1 606255
-0.001986 -0.000427 0.119206 -0.022667 0.379114 0.629926 -0.050195 1 0 0 0 0 0 1 607205
-0.001986 -0.000428 0.119206 -0.017346 0.362001 0.635333 -0.050227 1 0 0 0 0 0 1 608226
-0.001985 -0.000428 0.119206 -0.014654 0.353535 0.637461 -0.050257 1 0 0 0 0 0 1 609203
-0.001985 -0.000429 0.119206 -0.013297 0.349413 0.638470 -0.050290 1 0 0 0 0 0 1 610237
-0.001985 -0.000429 0.119206 -0.012615 0.347436 0.639067 -0.050320 1 0 0 0 0 0 1 611204
-0.001985 -0.000429 0.119206 -0.012274 0.346585 0.639537 -0.050352 1 0 0 0 0 0 1 612218
-0.001985 -0.000429 0.119206 -0.012112 0.346251 0.639953 -0.050382 1 0 0 0 0 0 1 613200
-0.001985 -0.000429 0.119206 -0.012025 0.346195 0.640379 -0.050415 1 0 0 0 0 0 1 614233
-0.001985 -0.000429 0.119206 -0.012002 0.346275 0.640759 -0.050445 1 0 0 0 0 0 1 615203
-0.001985 -0.000429 0.119206 -0.011979 0.346421 0.641162 -0.050476 1 0 0 0 0 0 1 616202
-0.001985 -0.000429 0.119206 -0.011974 0.346601 0.641567 -0.050508 1 0 0 0 0 0 1 617219
-0.001985 -0.000429 0.119206 -0.011989 0.346811 0.641970 -0.050540 1 0 0 0 0 0 1 618253
-0.001985 -0.000429 0.119206 -0.011981 0.346992 0.642331 -0.050569 1 0 0 0 0 0 1 619162
-0.001985 -0.000429 0.119206 -0.011987 0.347202 0.642722 -0.050599 1 0 0 0 0 0 1 620150
-0.001985 -0.000429 0.119206 -0.011991 0.347408 0.643130 -0.050631 1 0 0 0 0 0 1 621161
-0.001985 -0.000429 0.119206 -0.012013 0.347633 0.643524 -0.050662 1 0 0 0 0 0 1 622151
-0.001980 -0.000447 0.119217 -0.084778 0.597527 0.499442 -0.050694 1 0 0 0 0 0 1 623161
-0.001977 -0.000456 0.119220 -0.060633 0.510846 0.572303 -0.050724 1 0 0 0 0 0 1 624150
-0.001976 -0.000460 0.119221 -0.041854 0.446571 0.609977 -0.050756 1 0 0 0 0 0 1 625160
-0.001975 -0.000463 0.119222 -0.031556 0.412505 0.624466 -0.050787 1 0 0 0 0 0 1 626148
-0.001975 -0.000464 0.119222 -0.026260 0.395408 0.629852 -0.050819 1 0 0 0 0 0 1 627160
-0.001975 -0.000464 0.119222 -0.023565 0.386961 0.631985 -0.050849 1 0 0 0 0 0 1 628149
-0.001974 -0.000465 0.119222 -0.022212 0.382852 0.632975 -0.050881 1 0 0 0 0 0 1 629160
-0.001974 -0.000465 0.119222 -0.021543 0.380923 0.633562 -0.050912 1 0 0 0 0 0 1 630156
-0.001974 -0.000465 0.119222 -0.021201 0.380070 0.634033 -0.050944 1 0 0 0 0 0 1 631166
-0.001974 -0.000465 0.119222 -0.021044 0.379754 0.634447 -0.050975 1 0 0 0 0 0 1 632160
-0.001993 -0.000461 0.119232 0.237319 0.319236 0.496929 -0.051006 1 0 0 0 0 0 1 633167
-0.002002 -0.000458 0.119236 0.146784 0.340006 0.566452 -0.051038 1 0 0 0 0 0 1 634167
-0.002007 -0.000457 0.119237 0.080137 0.355781 0.602401 -0.051068 1 0 0 0 0 0 1 635157
-0.002009 -0.000457 0.119237 0.044907 0.364368 0.616242 -0.051100 1 0 0 0 0 0 1 636164
-0.002010 -0.000456 0.119237 0.027152 0.368853 0.621389 -0.051131 1 0 0 0 0 0 1 637154
-0.002011 -0.000456 0.119237 0.018303 0.371238 0.623419 -0.051162 1 0 0 0 0 0 1 638161
-0.002011 -0.000456 0.119237 0.013898 0.372536 0.624389 -0.051194 1 0 0 0 0 0 1 639167
-0.002011 -0.000456 0.119237 0.011695 0.373303 0.624962 -0.051225 1 0 0 0 0 0 1 640160
-0.002012 -0.000456 0.119237 0.010580 0.373802 0.625417 -0.051256 1 0 0 0 0 0 1 641167
-0.002012 -0.000456 0.119237 0.010052 0.374179 0.625818 -0.051287 1 0 0 0 0 0 1 642163
-0.002012 -0.000456 0.119237 0.009771 0.374468 0.626208 -0.051319 1 0 0 0 0 0 1 643163
-0.002012 -0.000456 0.119237 0.009653 0.374724 0.626587 -0.051350 1 0 0 0 0 0 1 644161
-0.002012 -0.000456 0.119237 0.009593 0.374968 0.626980 -0.051381 1 0 0 0 0 0 1 645161
-0.002012 -0.000456 0.119237 0.009561 0.375205 0.627361 -0.051412 1 0 0 0 0 0 1 646160
-0.002012 -0.000456 0.119237 0.009540 0.375439 0.627735 -0.051443 1 0 0 0 0 0 1 647159
-0.002012 -0.000456 0.119237 0.009544 0.375663 0.628109 -0.051474 1 0 0 0 0 0 1 648142
-0.002012 -0.000456 0.119237 0.009550 0.375896 0.628498 -0.051506 1 0 0 0 0 0 1 649163
-0.002012 -0.000456 0.119237 0.009544 0.376127 0.628886 -0.051537 1 0 0 0 0 0 1 650163
-0.002012 -0.000456 0.119237 0.009549 0.376355 0.629268 -0.051569 1 0 0 0 0 0 1 651162
-0.002012 -0.000456 0.119237 0.009566 0.376580 0.629643 -0.051600 1 0 0 0 0 0 1 652162
-0.002012 -0.000456 0.119237 0.009561 0.376806 0.630022 -0.051630 1 0 0 0 0 0 1 653142
-0.002012 -0.000456 0.119237 0.009566 0.377038 0.630411 -0.051662 1 0 0 0 0 0 1 654160
-0.002012 -0.000456 0.119237 0.009580 0.377275 0.630779 -0.051694 1 0 0 0 0 0 1 655160
-0.002012 -0.000456 0.119237 0.009578 0.377496 0.631172 -0.051725 1 0 0 0 0 0 1 656160
-0.002012 -0.000456 0.119237 0.009583 0.377723 0.631554 -0.051756 1 0 0 0 0 0 1 657159
-0.002012 -0.000456 0.119237 0.009601 0.377948 0.631929 -0.051787 1 0 0 0 0 0 1 658158
-0.002012 -0.000456 0.119237 0.009596 0.378178 0.632317 -0.051819 1 0 0 0 0 0 1 659159
-0.002012 -0.000456 0.119237 0.009613 0.378404 0.632693 -0.051850 1 0 0 0 0 0 1 660160
-0.002012 -0.000456 0.119237 0.009605 0.378647 0.633074 -0.051881 1 0 0 0 0 0 1 661163
-0.002012 -0.000456 0.119237 0.009612 0.378866 0.633463 -0.051912 1 0 0 0 0 0 1 662166
-0.002012 -0.000456 0.119237 0.009630 0.379088 0.633836 -0.051943 1 0 0 0 0 0 1 663159
-0.002012 -0.000456 0.119237 0.009625 0.379319 0.634223 -0.051975 1 0 0 0 0 0 1 664160
-0.002012 -0.000456 0.119237 0.009630 0.379547 0.634605 -0.052006 1 0 0 0 0 0 1 665159
-0.002012 -0.000456 0.119237 0.009647 0.379773 0.634983 -0.052037 1 0 0 0 0 0 1 666165
-0.002012 -0.000456 0.119237 0.009640 0.380029 0.635386 -0.052071 1 0 0 0 0 0 1 667225
-0.002012 -0.000456 0.119237 0.009647 0.380246 0.635771 -0.052102 1 0 0 0 0 0 1 668218
-0.002012 -0.000456 0.119237 0.009665 0.380465 0.636138 -0.052132 1 0 0 0 0 0 1 669196
-0.002012 -0.000456 0.119237 0.009661 0.380711 0.636552 -0.052166 1 0 0 0 0 0 1 670265
-0.002012 -0.000456 0.119237 0.009665 0.380930 0.636918 -0.052196 1 0 0 0 0 0 1 671224
-0.002012 -0.000456 0.119237 0.009682 0.381151 0.637286 -0.052226 1 0 0 0 0 0 1 672204
-0.002012 -0.000456 0.119237 0.009674 0.381397 0.637673 -0.052258 1 0 0 0 0 0 1 673222
-0.002006 -0.000474 0.119248 -0.063224 0.631901 0.493380 -0.052290 1 0 0 0 0 0 1 674249
-0.002004 -0.000483 0.119251 -0.039146 0.545399 0.566096 -0.052320 1 0 0 0 0 0 1 675221
-0.002002 -0.000488 0.119253 -0.020386 0.481215 0.603700 -0.052352 1 0 0 0 0 0 1 676221
-0.002002 -0.000490 0.119253 -0.010090 0.447207 0.618157 -0.052383 1 0 0 0 0 0 1 677220
-0.002001 -0.000491 0.119253 -0.004776 0.430142 0.623532 -0.052415 1 0 0 0 0 0 1 678234
-0.002001 -0.000492 0.119253 -0.002081 0.421715 0.625623 -0.052445 1 0 0 0 0 0 1 679193
-0.002001 -0.000492 0.119253 -0.000709 0.417631 0.626597 -0.052476 1 0 0 0 0 0 1 680193
-0.002001 -0.000492 0.119253 -0.000035 0.415711 0.627183 -0.052507 1 0 0 0 0 0 1 681193
-0.002001 -0.000492 0.119253 0.000327 0.414895 0.627646 -0.052540 1 0 0 0 0 0 1 682256
-0.002001 -0.000492 0.119253 0.000485 0.414584 0.628030 -0.052570 1 0 0 0 0 0 1 683200
-0.002001 -0.000492 0.119253 0.000588 0.414568 0.628416 -0.052602 1 0 0 0 0 0 1 684222
-0.002001 -0.000492 0.119253 0.000626 0.414662 0.628793 -0.052633 1 0 0 0 0 0 1 685216
-0.002001 -0.000492 0.119253 0.000642 0.414857 0.629180 -0.052665 1 0 0 0 0 0 1 686232
-0.002001 -0.000492 0.119253 0.000654 0.415061 0.629528 -0.052695 1 0 0 0 0 0 1 687215
-0.002001 -0.000492 0.119253 0.000670 0.415286 0.629913 -0.052726 1 0 0 0 0 0 1 688198
-0.002001 -0.000492 0.119253 0.000664 0.415527 0.630288 -0.052758 1 0 0 0 0 0 1 689215
-0.002001 -0.000492 0.119253 0.000664 0.415782 0.630675 -0.052790 1 0 0 0 0 0 1 690253
-0.002001 -0.000492 0.119253 0.000664 0.416019 0.631035 -0.052820 1 0 0 0 0 0 1 691216
-0.002001 -0.000492 0.119253 0.000664 0.416262 0.631402 -0.052851 1 0 0 0 0 0 1 692201
-0.002001 -0.000492 0.119253 0.000676 0.416509 0.631774 -0.052883 1 0 0 0 0 0 1 693215
-0.002001 -0.000492 0.119253 0.000666 0.416763 0.632162 -0.052915 1 0 0 0 0 0 1 694237
-0.002001 -0.000492 0.119253 0.000665 0.417004 0.632528 -0.052945 1 0 0 0 0 0 1 695216
-0.002001 -0.000492 0.119253 0.000681 0.417232 0.632896 -0.052976 1 0 0 0 0 0 1 696201
-0.002001 -0.000492 0.119253 0.000667 0.417494 0.633274 -0.053008 1 0 0 0 0 0 1 697215
-0.002001 -0.000492 0.119253 0.000666 0.417746 0.633653 -0.053039 1 0 0 0 0 0 1 698230
-0.002001 -0.000492 0.119253 0.000678 0.417986 0.634015 -0.053070 1 0 0 0 0 0 1 699216
-0.002001 -0.000492 0.119253 0.000672 0.418223 0.634400 -0.053102 1 0 0 0 0 0 1 700216
-0.002001 -0.000492 0.119253 0.000668 0.418475 0.634762 -0.053132 1 0 0 0 0 0 1 701198
-0.002001 -0.000492 0.119253 0.000680 0.418733 0.635148 -0.053165 1 0 0 0 0 0 1 702252
-0.002001 -0.000492 0.119253 0.000669 0.418957 0.635489 -0.053193 1 0 0 0 0 0 1 703149
-0.002001 -0.000492 0.119253 0.000672 0.419193 0.635872 -0.053225 1 0 0 0 0 0 1 704157
-0.002001 -0.000492 0.119253 0.000681 0.419444 0.636230 -0.053256 1 0 0 0 0 0 1 705146
-0.002001 -0.000492 0.119253 0.000671 0.419697 0.636612 -0.053287 1 0 0 0 0 0 1 706157
-0.002001 -0.000492 0.119253 0.000670 0.419941 0.636982 -0.053318 1 0 0 0 0 0 1 707147
-0.002001 -0.000492 0.119253 0.000685 0.420175 0.637359 -0.053350 1 0 0 0 0 0 1 708156
-0.002001 -0.000492 0.119253 0.000672 0.420431 0.637729 -0.053381 1 0 0 0 0 0 1 709146
-0.002001 -0.000492 0.119253 0.000683 0.420679 0.638100 -0.053412 1 0 0 0 0 0 1 710157
-0.002001 -0.000492 0.119253 0.000673 0.420925 0.638475 -0.053443 1 0 0 0 0 0 1 711148
-0.002001 -0.000492 0.119253 0.000675 0.421162 0.638859 -0.053475 1 0 0 0 0 0 1 712157
-0.002001 -0.000492 0.119253 0.000684 0.421414 0.639217 -0.053506 1 0 0 0 0 0 1 713149
-0.002001 -0.000492 0.119253 0.000674 0.421668 0.639602 -0.053537 1 0 0 0 0 0 1 714167
-0.002001 -0.000492 0.119253 0.000673 0.421911 0.639971 -0.053568 1 0 0 0 0 0 1 715153
-0.002001 -0.000492 0.119253 0.000688 0.422148 0.640353 -0.053600 1 0 0 0 0 0 1 716174
-0.002001 -0.000492 0.119253 0.000675 0.422402 0.640719 -0.053631 1 0 0 0 0 0 1 717155
-0.002001 -0.000492 0.119253 0.000674 0.422650 0.641092 -0.053662 1 0 0 0 0 0 1 718156
-0.002001 -0.000492 0.119253 0.000686 0.422896 0.641462 -0.053694 1 0 0 0 0 0 1 719163
-0.002001 -0.000492 0.119253 0.000679 0.423130 0.641843 -0.053725 1 0 0 0 0 0 1 720151
-0.002001 -0.000492 0.119253 0.000688 0.423386 0.642208 -0.053756 1 0 0 0 0 0 1 721160
-0.002001 -0.000492 0.119253 0.000677 0.423670 0.642638 -0.053792 1 0 0 0 0 0 1 722299
-0.002001 -0.000492 0.119253 0.000680 0.423869 0.642964 -0.053818 1 0 0 0 0 0 1 723152
-0.002001 -0.000492 0.119253 0.000689 0.424123 0.643327 -0.053850 1 0 0 0 0 0 1 724157
-0.002001 -0.000492 0.119253 0.000678 0.424375 0.643708 -0.053881 1 0 0 0 0 0 1 725165
-0.002001 -0.000492 0.119253 0.000677 0.424617 0.644074 -0.053912 1 0 0 0 0 0 1 726144
-0.002001 -0.000492 0.119253 0.000693 0.424852 0.644454 -0.053943 1 0 0 0 0 0 1 727159
-0.002001 -0.000492 0.119253 0.000680 0.425111 0.644827 -0.053975 1 0 0 0 0 0 1 728158
-0.002001 -0.000492 0.119253 0.000679 0.425358 0.645200 -0.054006 1 0 0 0 0 0 1 729158
-0.002001 -0.000492 0.119253 0.000691 0.425602 0.645567 -0.054037 1 0 0 0 0 0 1 730159
-0.002001 -0.000492 0.119253 0.000684 0.425853 0.645973 -0.054070 1 0 0 0 0 0 1 731214
-0.002001 -0.000492 0.119253 0.000692 0.426108 0.646337 -0.054102 1 0 0 0 0 0 1 732219
-0.002001 -0.000492 0.119253 0.000682 0.426363 0.646723 -0.054134 1 0 0 0 0 0 1 733240
-0.002001 -0.000492 0.119253 0.000681 0.426620 0.647113 -0.054166 1 0 0 0 0 0 1 734282
-0.002001 -0.000492 0.119253 0.000696 0.426832 0.647456 -0.054195 1 0 0 0 0 0 1 735201
-0.002001 -0.000492 0.119253 0.000683 0.427096 0.647839 -0.054227 1 0 0 0 0 0 1 736226
-0.002001 -0.000492 0.119253 0.000682 0.427344 0.648212 -0.054258 1 0 0 0 0 0 1 737227
-0.002001 -0.000492 0.119253 0.000694 0.427594 0.648588 -0.054290 1 0 0 0 0 0 1 738250
-0.002001 -0.000492 0.119253 0.000687 0.427823 0.648962 -0.054320 1 0 0 0 0 0 1 739219
-0.002001 -0.000492 0.119253 0.000683 0.428073 0.649320 -0.054351 1 0 0 0 0 0 1 740192
-0.002001 -0.000492 0.119253 0.000695 0.428323 0.649695 -0.054383 1 0 0 0 0 0 1 741214
-0.002001 -0.000492 0.119253 0.000685 0.428566 0.650065 -0.054413 1 0 0 0 0 0 1 742191
-0.002001 -0.000492 0.119253 0.000688 0.428801 0.650446 -0.054444 1 0 0 0 0 0 1 743191
-0.002001 -0.000492 0.119253 0.000697 0.429061 0.650817 -0.054477 1 0 0 0 0 0 1 744218
-0.002001 -0.000492 0.119253 0.000686 0.429311 0.651195 -0.054508 1 0 0 0 0 0 1 745218
-0.002001 -0.000492 0.119253 0.000697 0.429548 0.651552 -0.054538 1 0 0 0 0 0 1 746191
-0.002001 -0.000492 0.119253 0.000691 0.429785 0.651938 -0.054570 1 0 0 0 0 0 1 747192
-0.002001 -0.000492 0.119253 0.000687 0.430042 0.652306 -0.054601 1 0 0 0 0 0 1 748191
-0.002001 -0.000492 0.119253 0.000699 0.430293 0.652683 -0.054633 1 0 0 0 0 0 1 749219
-0.002001 -0.000492 0.119253 0.000688 0.430556 0.653084 -0.054666 1 0 0 0 0 0 1 750277
-0.002001 -0.000492 0.119253 0.000691 0.430779 0.653446 -0.054696 1 0 0 0 0 0 1 751227
-0.002001 -0.000492 0.119253 0.000700 0.431029 0.653802 -0.054727 1 0 0 0 0 0 1 752215
-0.002001 -0.000492 0.119253 0.000690 0.431273 0.654172 -0.054757 1 0 0 0 0 0 1 753191
-0.002001 -0.000492 0.119253 0.000689 0.431534 0.654567 -0.054790 1 0 0 0 0 0 1 754249
-0.002001 -0.000492 0.119253 0.000704 0.431759 0.654930 -0.054820 1 0 0 0 0 0 1 755220
-0.002001 -0.000492 0.119253 0.000691 0.432018 0.655304 -0.054852 1 0 0 0 0 0 1 756222
-0.002001 -0.000492 0.119253 0.000690 0.432265 0.655675 -0.054883 1 0 0 0 0 0 1 757217
-0.002001 -0.000492 0.119253 0.000702 0.432515 0.656052 -0.054915 1 0 0 0 0 0 1 758243
-0.002001 -0.000492 0.119253 0.000695 0.432745 0.656428 -0.054945 1 0 0 0 0 0 1 759217
-0.002001 -0.000492 0.119253 0.000695 0.432984 0.656773 -0.054976 1 0 0 0 0 0 1 760190
-0.002001 -0.000492 0.119253 0.000692 0.433241 0.657156 -0.055007 1 0 0 0 0 0 1 761189
-0.002001 -0.000492 0.119253 0.000695 0.433493 0.657563 -0.055040 1 0 0 0 0 0 1 762257
-0.002001 -0.000492 0.119253 0.000704 0.433736 0.657909 -0.055070 1 0 0 0 0 0 1 763216
-0.002001 -0.000492 0.119253 0.000694 0.433980 0.658278 -0.055101 1 0 0 0 0 0 1 764190
-0.002001 -0.000492 0.119253 0.000693 0.434235 0.658664 -0.055133 1 0 0 0 0 0 1 765223
-0.002001 -0.000492 0.119253 0.000708 0.434472 0.659047 -0.055165 1 0 0 0 0 0 1 766247
-0.002001 -0.000492 0.119253 0.000695 0.434723 0.659407 -0.055195 1 0 0 0 0 0 1 767213
-0.002001 -0.000492 0.119253 0.000694 0.434971 0.659782 -0.055227 1 0 0 0 0 0 1 768217
-0.002001 -0.000492 0.119253 0.000706 0.435214 0.660147 -0.055258 1 0 0 0 0 0 1 769213
-0.002001 -0.000492 0.119253 0.000699 0.435461 0.660548 -0.055290 1 0 0 0 0 0 1 770253
-0.002001 -0.000492 0.119253 0.000695 0.435707 0.660901 -0.055320 1 0 0 0 0 0 1 771212
-0.002001 -0.000492 0.119253 0.000707 0.435948 0.661261 -0.055351 1 0 0 0 0 0 1 772197
-0.002001 -0.000492 0.119253 0.000697 0.436201 0.661646 -0.055383 1 0 0 0 0 0 1 773211
-0.002001 -0.000492 0.119253 0.000699 0.436444 0.662039 -0.055415 1 0 0 0 0 0 1 774244
-0.002019 -0.000488 0.119263 0.260445 0.375890 0.523831 -0.055445 1 0 0 0 0 0 1 775212
-0.002029 -0.000486 0.119267 0.170492 0.396637 0.593053 -0.055476 1 0 0 0 0 0 1 776199
-0.002033 -0.000485 0.119268 0.104127 0.412409 0.628891 -0.055508 1 0 0 0 0 0 1 777212
-0.002036 -0.000484 0.119268 0.069030 0.421026 0.642679 -0.055539 1 0 0 0 0 0 1 778229
-0.002037 -0.000484 0.119268 0.051379 0.425515 0.647794 -0.055570 1 0 0 0 0 0 1 779214
-0.002037 -0.000484 0.119269 0.042570 0.427902 0.649820 -0.055601 1 0 0 0 0 0 1 780196
-0.002038 -0.000483 0.119269 0.038181 0.429225 0.650757 -0.055633 1 0 0 0 0 0 1 781210
-0.002038 -0.000483 0.119269 0.036019 0.430016 0.651320 -0.055664 1 0 0 0 0 0 1 782226
-0.002038 -0.000483 0.119269 0.034947 0.430515 0.651754 -0.055695 1 0 0 0 0 0 1 783198
-0.002038 -0.000483 0.119269 0.034406 0.430905 0.652153 -0.055726 1 0 0 0 0 0 1 784214
-0.002038 -0.000483 0.119269 0.034148 0.431200 0.652516 -0.055757 1 0 0 0 0 0 1 785197
-0.002038 -0.000483 0.119269 0.034031 0.431496 0.652897 -0.055790 1 0 0 0 0 0 1 786248
-0.002038 -0.000483 0.119269 0.033981 0.431731 0.653237 -0.055818 1 0 0 0 0 0 1 787146
-0.002038 -0.000483 0.119269 0.033965 0.431973 0.653594 -0.055850 1 0 0 0 0 0 1 788156
-0.002038 -0.000483 0.119269 0.033978 0.432222 0.653967 -0.055880 1 0 0 0 0 0 1 789143
-0.002038 -0.000483 0.119269 0.033974 0.432473 0.654331 -0.055912 1 0 0 0 0 0 1 790155
-0.002038 -0.000483 0.119269 0.033990 0.432714 0.654692 -0.055943 1 0 0 0 0 0 1 791145
-0.002038 -0.000483 0.119269 0.034013 0.432946 0.655068 -0.055975 1 0 0 0 0 0 1 792155
-0.002038 -0.000483 0.119269 0.034029 0.433195 0.655424 -0.056006 1 0 0 0 0 0 1 793144
-0.002038 -0.000483 0.119269 0.034047 0.433441 0.655793 -0.056037 1 0 0 0 0 0 1 794154
-0.002038 -0.000483 0.119269 0.034066 0.433680 0.656154 -0.056068 1 0 0 0 0 0 1 795143
-0.002038 -0.000483 0.119269 0.034089 0.433913 0.656530 -0.056100 1 0 0 0 0 0 1 796153
-0.002057 -0.000479 0.119279 0.294181 0.373283 0.518356 -0.056131 1 0 0 0 0 0 1 797149
-0.002066 -0.000477 0.119282 0.204283 0.394011 0.587466 -0.056162 1 0 0 0 0 0 1 798153
-0.002071 -0.000476 0.119283 0.137968 0.409788 0.623233 -0.056193 1 0 0 0 0 0 1 799152
-0.002073 -0.000475 0.119284 0.102895 0.418380 0.637009 -0.056225 1 0 0 0 0 0 1 800170
-0.002074 -0.000475 0.119284 0.085260 0.422884 0.642113 -0.056256 1 0 0 0 0 0 1 801152
-0.002075 -0.000475 0.119284 0.076488 0.425258 0.644134 -0.056287 1 0 0 0 0 0 1 802154
-0.002075 -0.000475 0.119284 0.072121 0.426573 0.645058 -0.056318 1 0 0 0 0 0 1 803159
-0.002075 -0.000475 0.119284 0.069966 0.427356 0.645609 -0.056349 1 0 0 0 0 0 1 804149
-0.002094 -0.000470 0.119294 0.329198 0.366929 0.507613 -0.056381 1 0 0 0 0 0 1 805165
-0.002103 -0.000468 0.119297 0.238740 0.387798 0.576637 -0.056412 1 0 0 0 0 0 1 806152
-0.002108 -0.000467 0.119298 0.172151 0.403633 0.612376 -0.056443 1 0 0 0 0 0 1 807156
-0.002110 -0.000466 0.119299 0.136960 0.412268 0.626122 -0.056474 1 0 0 0 0 0 1 808150
-0.002111 -0.000466 0.119299 0.119280 0.416782 0.631218 -0.056506 1 0 0 0 0 0 1 809165
-0.002112 -0.000466 0.119299 0.110475 0.419161 0.633228 -0.056537 1 0 0 0 0 0 1 810157
-0.002112 -0.000466 0.119299 0.106122 0.420472 0.634140 -0.056568 1 0 0 0 0 0 1 811157
-0.002112 -0.000466 0.119299 0.103977 0.421243 0.634698 -0.056600 1 0 0 0 0 0 1 812155
-0.002131 -0.000461 0.119309 0.363432 0.360767 0.496778 -0.056631 1 0 0 0 0 0 1 813155
-0.002140 -0.000459 0.119312 0.272963 0.381644 0.565723 -0.056662 1 0 0 0 0 0 1 814155
-0.002145 -0.000458 0.119314 0.206372 0.397489 0.601405 -0.056693 1 0 0 0 0 0 1 815155
-0.002147 -0.000457 0.119314 0.171196 0.406114 0.615130 -0.056725 1 0 0 0 0 0 1 816156
-0.002148 -0.000457 0.119314 0.153522 0.410611 0.620217 -0.056756 1 0 0 0 0 0 1 817157
-0.002149 -0.000457 0.119314 0.144754 0.412993 0.622220 -0.056787 1 0 0 0 0 0 1 818162
-0.002149 -0.000457 0.119314 0.140416 0.414307 0.623129 -0.056818 1 0 0 0 0 0 1 819141
-0.002149 -0.000457 0.119314 0.138295 0.415069 0.623674 -0.056850 1 0 0 0 0 0 1 820160
-0.002150 -0.000457 0.119314 0.137263 0.415572 0.624072 -0.056881 1 0 0 0 0 0 1 821156
-0.002150 -0.000457 0.119314 0.136787 0.415944 0.624452 -0.056912 1 0 0 0 0 0 1 822154
-0.002150 -0.000457 0.119314 0.136587 0.416229 0.624799 -0.056943 1 0 0 0 0 0 1 823154
-0.002150 -0.000457 0.119314 0.136529 0.416488 0.625146 -0.056975 1 0 0 0 0 0 1 824155
-0.002150 -0.000457 0.119314 0.136534 0.416745 0.625495 -0.057006 1 0 0 0 0 0 1 825158
-0.002150 -0.000457 0.119314 0.136568 0.416978 0.625830 -0.057037 1 0 0 0 0 0 1 826135
-0.002150 -0.000457 0.119314 0.136630 0.417215 0.626166 -0.057068 1 0 0 0 0 0 1 827155
-0.002150 -0.000457 0.119314 0.136696 0.417436 0.626521 -0.057100 1 0 0 0 0 0 1 828157
-0.002150 -0.000457 0.119314 0.136765 0.417670 0.626851 -0.057130 1 0 0 0 0 0 1 829135
-0.002150 -0.000457 0.119314 0.136841 0.417904 0.627200 -0.057162 1 0 0 0 0 0 1 830155
-0.002150 -0.000457 0.119314 0.136919 0.418120 0.627549 -0.057193 1 0 0 0 0 0 1 831153
-0.002150 -0.000457 0.119314 0.136979 0.418362 0.627892 -0.057225 1 0 0 0 0 0 1 832154
-0.002150 -0.000457 0.119314 0.137064 0.418589 0.628229 -0.057256 1 0 0 0 0 0 1 833153
-0.002150 -0.000457 0.119314 0.137140 0.418818 0.628572 -0.057287 1 0 0 0 0 0 1 834156
-0.002150 -0.000457 0.119314 0.137206 0.419037 0.628927 -0.057318 1 0 0 0 0 0 1 835154
-0.002150 -0.000457 0.119314 0.137289 0.419273 0.629259 -0.057350 1 0 0 0 0 0 1 836155
-0.002150 -0.000457 0.119314 0.137365 0.419503 0.629600 -0.057381 1 0 0 0 0 0 1 837154
-0.002150 -0.000457 0.119314 0.137428 0.419735 0.629950 -0.057412 1 0 0 0 0 0 1 838157
-0.002150 -0.000457 0.119314 0.137521 0.419964 0.630316 -0.057445 1 0 0 0 0 0 1 839221
-0.002150 -0.000457 0.119314 0.137594 0.420201 0.630651 -0.057477 1 0 0 0 0 0 1 840218
-0.002150 -0.000457 0.119314 0.137657 0.420434 0.630999 -0.057508 1 0 0 0 0 0 1 841217
-0.002150 -0.000457 0.119314 0.137743 0.420664 0.631342 -0.057540 1 0 0 0 0 0 1 842234
-0.002150 -0.000457 0.119314 0.137822 0.420878 0.631688 -0.057571 1 0 0 0 0 0 1 843225
-0.002150 -0.000457 0.119314 0.137881 0.421117 0.632028 -0.057601 1 0 0 0 0 0 1 844214
-0.002150 -0.000457 0.119314 0.137965 0.421339 0.632356 -0.057632 1 0 0 0 0 0 1 845190
-0.002150 -0.000457 0.119314 0.138040 0.421567 0.632697 -0.057663 1 0 0 0 0 0 1 846188
-0.002150 -0.000457 0.119314 0.138109 0.421792 0.633061 -0.057695 1 0 0 0 0 0 1 847212
-0.002150 -0.000457 0.119314 0.138189 0.422023 0.633385 -0.057726 1 0 0 0 0 0 1 848188
-0.002150 -0.000457 0.119314 0.138266 0.422254 0.633729 -0.057757 1 0 0 0 0 0 1 849196
-0.002150 -0.000457 0.119314 0.138332 0.422498 0.634096 -0.057790 1 0 0 0 0 0 1 850249
-0.002150 -0.000457 0.119314 0.138419 0.422705 0.634430 -0.057820 1 0 0 0 0 0 1 851219
-0.002150 -0.000457 0.119314 0.138492 0.422942 0.634765 -0.057852 1 0 0 0 0 0 1 852215
-0.002150 -0.000457 0.119314 0.138554 0.423174 0.635112 -0.057883 1 0 0 0 0 0 1 853212
-0.002150 -0.000457 0.119314 0.138643 0.423410 0.635463 -0.057915 1 0 0 0 0 0 1 854253
-0.002150 -0.000457 0.119314 0.138719 0.423617 0.635798 -0.057945 1 0 0 0 0 0 1 855211
-0.002150 -0.000457 0.119314 0.138778 0.423854 0.636135 -0.057976 1 0 0 0 0 0 1 856193
-0.002150 -0.000457 0.119314 0.138864 0.424085 0.636477 -0.058008 1 0 0 0 0 0 1 857210
-0.002150 -0.000457 0.119314 0.138942 0.424322 0.636832 -0.058040 1 0 0 0 0 0 1 858245
-0.002150 -0.000457 0.119314 0.139006 0.424534 0.637176 -0.058070 1 0 0 0 0 0 1 859211
-0.002150 -0.000457 0.119314 0.139088 0.424766 0.637502 -0.058101 1 0 0 0 0 0 1 860195
-0.002150 -0.000457 0.119314 0.139164 0.424999 0.637848 -0.058133 1 0 0 0 0 0 1 861209
-0.002150 -0.000457 0.119314 0.139232 0.425224 0.638212 -0.058165 1 0 0 0 0 0 1 862234
-0.002150 -0.000457 0.119314 0.139313 0.425455 0.638536 -0.058195 1 0 0 0 0 0 1 863211
-0.002150 -0.000457 0.119314 0.139388 0.425681 0.638872 -0.058226 1 0 0 0 0 0 1 864196
-0.002150 -0.000457 0.119314 0.139452 0.425916 0.639226 -0.058258 1 0 0 0 0 0 1 865211
-0.002150 -0.000457 0.119314 0.139542 0.426134 0.639576 -0.058289 1 0 0 0 0 0 1 866226
-0.002150 -0.000457 0.119314 0.139613 0.426365 0.639901 -0.058320 1 0 0 0 0 0 1 867195
-0.002150 -0.000457 0.119314 0.139676 0.426601 0.640255 -0.058351 1 0 0 0 0 0 1 868210
-0.002150 -0.000457 0.119314 0.139760 0.426823 0.640587 -0.058382 1 0 0 0 0 0 1 869194
-0.002150 -0.000457 0.119314 0.139844 0.427052 0.640954 -0.058415 1 0 0 0 0 0 1 870249
-0.002150 -0.000457 0.119314 0.139896 0.427270 0.641261 -0.058443 1 0 0 0 0 0 1 871143
-0.002150 -0.000457 0.119314 0.139982 0.427499 0.641601 -0.058475 1 0 0 0 0 0 1 872152
-0.002150 -0.000457 0.119314 0.140057 0.427725 0.641940 -0.058505 1 0 0 0 0 0 1 873142
-0.002150 -0.000457 0.119314 0.140124 0.427947 0.642299 -0.058537 1 0 0 0 0 0 1 874153
-0.002150 -0.000457 0.119314 0.140206 0.428181 0.642627 -0.058568 1 0 0 0 0 0 1 875142
-0.002150 -0.000457 0.119314 0.140282 0.428412 0.642972 -0.058600 1 0 0 0 0 0 1 876152
-0.002150 -0.000457 0.119314 0.140344 0.428642 0.643317 -0.058630 1 0 0 0 0 0 1 877141
-0.002150 -0.000457 0.119314 0.140434 0.428858 0.643665 -0.058662 1 0 0 0 0 0 1 878152
-0.002150 -0.000457 0.119314 0.140506 0.429094 0.643998 -0.058693 1 0 0 0 0 0 1 879141
-0.002150 -0.000457 0.119314 0.140570 0.429329 0.644350 -0.058725 1 0 0 0 0 0 1 880152
-0.002150 -0.000457 0.119314 0.140654 0.429554 0.644684 -0.058756 1 0 0 0 0 0 1 881144
-0.002150 -0.000457 0.119314 0.140735 0.429773 0.645038 -0.058787 1 0 0 0 0 0 1 882158
-0.002150 -0.000457 0.119314 0.140795 0.430015 0.645382 -0.058819 1 0 0 0 0 0 1 883160
-0.002150 -0.000457 0.119314 0.140880 0.430242 0.645718 -0.058850 1 0 0 0 0 0 1 884160
-0.002150 -0.000457 0.119314 0.140956 0.430469 0.646058 -0.058881 1 0 0 0 0 0 1 885153
-0.002150 -0.000457 0.119314 0.141022 0.430688 0.646413 -0.058912 1 0 0 0 0 0 1 886149
-0.002150 -0.000457 0.119314 0.141104 0.430924 0.646744 -0.058943 1 0 0 0 0 0 1 887150
-0.002150 -0.000457 0.119314 0.141180 0.431153 0.647085 -0.058974 1 0 0 0 0 0 1 888147
-0.002150 -0.000457 0.119314 0.141243 0.431387 0.647437 -0.059006 1 0 0 0 0 0 1 889156
-0.002150 -0.000457 0.119314 0.141332 0.431602 0.647783 -0.059037 1 0 0 0 0 0 1 890161
-0.002150 -0.000457 0.119314 0.141406 0.431840 0.648119 -0.059069 1 0 0 0 0 0 1 891161
-0.002150 -0.000457 0.119314 0.141493 0.432149 0.648582 -0.059110 1 0 0 0 0 0 1 892495
-0.002150 -0.000457 0.119314 0.141554 0.432299 0.648805 -0.059131 1 0 0 0 0 0 1 893162
-0.002150 -0.000457 0.119314 0.141633 0.432514 0.649152 -0.059162 1 0 0 0 0 0 1 894155
-0.002150 -0.000457 0.119314 0.141697 0.432769 0.649515 -0.059195 1 0 0 0 0 0 1 895213
-0.002150 -0.000457 0.119314 0.141782 0.432996 0.649851 -0.059226 1 0 0 0 0 0 1 896213
-0.002150 -0.000457 0.119314 0.141856 0.433219 0.650184 -0.059257 1 0 0 0 0 0 1 897186
-0.002150 -0.000457 0.119314 0.141922 0.433438 0.650540 -0.059288 1 0 0 0 0 0 1 898187
-0.002150 -0.000457 0.119314 0.142007 0.433681 0.650881 -0.059320 1 0 0 0 0 0 1 899214
-0.002150 -0.000457 0.119314 0.142082 0.433909 0.651222 -0.059351 1 0 0 0 0 0 1 900211
-0.002150 -0.000457 0.119314 0.142151 0.434136 0.651588 -0.059384 1 0 0 0 0 0 1 901242
-0.002150 -0.000457 0.119314 0.142235 0.434378 0.651928 -0.059416 1 0 0 0 0 0 1 902268
-0.002150 -0.000457 0.119314 0.142308 0.434597 0.652254 -0.059445 1 0 0 0 0 0 1 903222
-0.002150 -0.000457 0.119314 0.142370 0.434828 0.652602 -0.059477 1 0 0 0 0 0 1 904218
-0.002150 -0.000457 0.119314 0.142454 0.435048 0.652930 -0.059507 1 0 0 0 0 0 1 905193
-0.002150 -0.000457 0.119314 0.142533 0.435264 0.653278 -0.059538 1 0 0 0 0 0 1 906188
-0.002150 -0.000457 0.119314 0.142595 0.435511 0.653629 -0.059570 1 0 0 0 0 0 1 907212
-0.002150 -0.000457 0.119314 0.142678 0.435732 0.653957 -0.059601 1 0 0 0 0 0 1 908188
-0.002150 -0.000457 0.119314 0.142757 0.435948 0.654306 -0.059632 1 0 0 0 0 0 1 909186
-0.002150 -0.000457 0.119314 0.142820 0.436200 0.654664 -0.059664 1 0 0 0 0 0 1 910229
-0.002150 -0.000457 0.119314 0.142904 0.436423 0.654994 -0.059695 1 0 0 0 0 0 1 911211
-0.002150 -0.000457 0.119314 0.142980 0.436652 0.655337 -0.059726 1 0 0 0 0 0 1 912214
-0.002150 -0.000457 0.119314 0.143045 0.436865 0.655684 -0.059757 1 0 0 0 0 0 1 913187
-0.002150 -0.000457 0.119314 0.143127 0.437101 0.656015 -0.059788 1 0 0 0 0 0 1 914185
-0.002150 -0.000457 0.119314 0.143205 0.437338 0.656367 -0.059820 1 0 0 0 0 0 1 915218
-0.002150 -0.000457 0.119314 0.143267 0.437567 0.656712 -0.059851 1 0 0 0 0 0 1 916205
-0.002150 -0.000457 0.119314 0.143356 0.437783 0.657059 -0.059883 1 0 0 0 0 0 1 917214
-0.002150 -0.000457 0.119314 0.143434 0.438035 0.657416 -0.059916 1 0 0 0 0 0 1 918275
-0.002150 -0.000457 0.119314 0.143492 0.438253 0.657742 -0.059945 1 0 0 0 0 0 1 919210
-0.002150 -0.000457 0.119314 0.143575 0.438474 0.658071 -0.059976 1 0 0 0 0 0 1 920186
-0.002150 -0.000457 0.119314 0.143655 0.438689 0.658419 -0.060007 1 0 0 0 0 0 1 921182
-0.002150 -0.000457 0.119314 0.143715 0.438932 0.658765 -0.060038 1 0 0 0 0 0 1 922190
-0.002150 -0.000457 0.119314 0.143802 0.439165 0.659110 -0.060070 1 0 0 0 0 0 1 923214
-0.002150 -0.000457 0.119314 0.143878 0.439394 0.659452 -0.060102 1 0 0 0 0 0 1 924215
-0.002150 -0.000457 0.119314 0.143944 0.439613 0.659807 -0.060133 1 0 0 0 0 0 1 925211
-0.002150 -0.000457 0.119314 0.144029 0.439855 0.660147 -0.060165 1 0 0 0 0 0 1 926238
-0.002150 -0.000457 0.119314 0.144102 0.440078 0.660479 -0.060195 1 0 0 0 0 0 1 927210
-0.002150 -0.000457 0.119314 0.144163 0.440304 0.660820 -0.060226 1 0 0 0 0 0 1 928187
-0.002150 -0.000457 0.119314 0.144254 0.440523 0.661171 -0.060257 1 0 0 0 0 0 1 929207
-0.002150 -0.000457 0.119314 0.144325 0.440756 0.661500 -0.060288 1 0 0 0 0 0 1 930184
-0.002150 -0.000457 0.119314 0.144390 0.440994 0.661857 -0.060320 1 0 0 0 0 0 1 931209
-0.002150 -0.000457 0.119314 0.144473 0.441215 0.662185 -0.060351 1 0 0 0 0 0 1 932184
-0.002150 -0.000457 0.119314 0.144543 0.441442 0.662553 -0.060383 1 0 0 0 0 0 1 933219
-0.002150 -0.000457 0.119314 0.144619 0.441677 0.662888 -0.060415 1 0 0 0 0 0 1 934250
-0.002150 -0.000457 0.119314 0.144699 0.441904 0.663222 -0.060445 1 0 0 0 0 0 1 935211
-0.002150 -0.000457 0.119314 0.144776 0.442114 0.663560 -0.060475 1 0 0 0 0 0 1 936177
-0.002150 -0.000457 0.119314 0.144837 0.442359 0.663909 -0.060507 1 0 0 0 0 0 1 937192
-0.002150 -0.000457 0.119314 0.144924 0.442593 0.664255 -0.060539 1 0 0 0 0 0 1 938220
-0.002150 -0.000457 0.119314 0.144998 0.442815 0.664587 -0.060570 1 0 0 0 0 0 1 939192
-0.002150 -0.000457 0.119314 0.145065 0.443037 0.664948 -0.060601 1 0 0 0 0 0 1 940205
-0.002150 -0.000457 0.119314 0.145147 0.443270 0.665274 -0.060632 1 0 0 0 0 0 1 941190
-0.002150 -0.000457 0.119314 0.145227 0.443512 0.665634 -0.060665 1 0 0 0 0 0 1 942245
-0.002150 -0.000457 0.119314 0.145286 0.443732 0.665965 -0.060695 1 0 0 0 0 0 1 943192
-0.002150 -0.000457 0.119314 0.145375 0.443949 0.666314 -0.060726 1 0 0 0 0 0 1 944206
-0.002150 -0.000457 0.119314 0.145447 0.444184 0.666645 -0.060757 1 0 0 0 0 0 1 945192
-0.002150 -0.000457 0.119314 0.145512 0.444424 0.667004 -0.060789 1 0 0 0 0 0 1 946222
-0.002150 -0.000457 0.119314 0.145595 0.444643 0.667331 -0.060819 1 0 0 0 0 0 1 947191
-0.002150 -0.000457 0.119314 0.145676 0.444863 0.667686 -0.060851 1 0 0 0 0 0 1 948209
-0.002150 -0.000457 0.119314 0.145735 0.445100 0.668023 -0.060882 1 0 0 0 0 0 1 949190
-0.002150 -0.000457 0.119314 0.145819 0.445326 0.668357 -0.060913 1 0 0 0 0 0 1 950184
-0.002150 -0.000457 0.119314 0.145897 0.445560 0.668707 -0.060945 1 0 0 0 0 0 1 951208
-0.002150 -0.000457 0.119314 0.145962 0.445776 0.669058 -0.060976 1 0 0 0 0 0 1 952191
-0.002150 -0.000457 0.119314 0.146046 0.446016 0.669394 -0.061007 1 0 0 0 0 0 1 953207
-0.002150 -0.000457 0.119314 0.146120 0.446242 0.669730 -0.061038 1 0 0 0 0 0 1 954191
-0.002150 -0.000457 0.119314 0.146180 0.446464 0.670065 -0.061068 1 0 0 0 0 0 1 955150
-0.002150 -0.000457 0.119314 0.146268 0.446676 0.670406 -0.061099 1 0 0 0 0 0 1 956140
-0.002150 -0.000457 0.119314 0.146342 0.446916 0.670745 -0.061131 1 0 0 0 0 0 1 957149
-0.002150 -0.000457 0.119314 0.146404 0.447146 0.671090 -0.061162 1 0 0 0 0 0 1 958139
-0.002150 -0.000457 0.119314 0.146490 0.447375 0.671431 -0.061193 1 0 0 0 0 0 1 959149
-0.002150 -0.000457 0.119314 0.146569 0.447589 0.671776 -0.061224 1 0 0 0 0 0 1 960138
-0.002150 -0.000457 0.119314 0.146629 0.447833 0.672123 -0.061256 1 0 0 0 0 0 1 961149
-0.002150 -0.000457 0.119314 0.146714 0.448058 0.672456 -0.061287 1 0 0 0 0 0 1 962138
-0.002150 -0.000457 0.119314 0.146790 0.448289 0.672802 -0.061318 1 0 0 0 0 0 1 963149
-0.002150 -0.000457 0.119314 0.146856 0.448506 0.673154 -0.061349 1 0 0 0 0 0 1 964138
-0.002150 -0.000457 0.119314 0.146939 0.448744 0.673489 -0.061381 1 0 0 0 0 0 1 965149
-0.002150 -0.000457 0.119314 0.147016 0.448977 0.673835 -0.061412 1 0 0 0 0 0 1 966163
-0.002150 -0.000457 0.119314 0.147078 0.449207 0.674182 -0.061443 1 0 0 0 0 0 1 967156
-0.002150 -0.000457 0.119314 0.147168 0.449424 0.674530 -0.061475 1 0 0 0 0 0 1 968168
-0.002150 -0.000457 0.119314 0.147240 0.449660 0.674863 -0.061506 1 0 0 0 0 0 1 969157
-0.002150 -0.000457 0.119314 0.147303 0.449891 0.675210 -0.061537 1 0 0 0 0 0 1 970154
-0.002150 -0.000457 0.119314 0.147387 0.450115 0.675544 -0.061568 1 0 0 0 0 0 1 971144
-0.002150 -0.000457 0.119314 0.147466 0.450330 0.675890 -0.061599 1 0 0 0 0 0 1 972137
-0.002150 -0.000457 0.119314 0.147527 0.450573 0.676236 -0.061630 1 0 0 0 0 0 1 973142
-0.002150 -0.000457 0.119314 0.147612 0.450802 0.676575 -0.061662 1 0 0 0 0 0 1 974150
-0.002150 -0.000457 0.119314 0.147689 0.451031 0.676918 -0.061693 1 0 0 0 0 0 1 975153
-0.002150 -0.000457 0.119314 0.147755 0.451250 0.677272 -0.061724 1 0 0 0 0 0 1 976149
-0.002150 -0.000457 0.119314 0.147838 0.451488 0.677607 -0.061756 1 0 0 0 0 0 1 977158
-0.002150 -0.000457 0.119314 0.147913 0.451716 0.677947 -0.061787 1 0 0 0 0 0 1 978153
-0.002150 -0.000457 0.119314 0.147979 0.451935 0.678302 -0.061818 1 0 0 0 0 0 1 979150
-0.002150 -0.000457 0.119314 0.148062 0.452172 0.678633 -0.061850 1 0 0 0 0 0 1 980151
-0.002150 -0.000457 0.119314 0.148137 0.452401 0.678975 -0.061881 1 0 0 0 0 0 1 981150
-0.002150 -0.000457 0.119314 0.148200 0.452633 0.679324 -0.061912 1 0 0 0 0 0 1 982151
-0.002150 -0.000457 0.119314 0.148285 0.452858 0.679660 -0.061943 1 0 0 0 0 0 1 983149
-0.002150 -0.000457 0.119314 0.148353 0.453077 0.680015 -0.061974 1 0 0 0 0 0 1 984147
-0.002150 -0.000457 0.119314 0.148436 0.453315 0.680349 -0.062006 1 0 0 0 0 0 1 985154
-0.002150 -0.000457 0.119314 0.148512 0.453545 0.680691 -0.062037 1 0 0 0 0 0 1 986157
-0.002150 -0.000457 0.119314 0.148590 0.453761 0.681040 -0.062068 1 0 0 0 0 0 1 987155
-0.002150 -0.000457 0.119314 0.148650 0.454003 0.681383 -0.062100 1 0 0 0 0 0 1 988154
-0.002150 -0.000457 0.119314 0.148735 0.454229 0.681718 -0.062131 1 0 0 0 0 0 1 989149
-0.002150 -0.000457 0.119314 0.148810 0.454457 0.682060 -0.062162 1 0 0 0 0 0 1 990148
-0.002150 -0.000457 0.119314 0.148877 0.454677 0.682417 -0.062193 1 0 0 0 0 0 1 991151
-0.002150 -0.000457 0.119314 0.148959 0.454913 0.682747 -0.062224 1 0 0 0 0 0 1 992149
-0.002150 -0.000457 0.119314 0.149035 0.455142 0.683088 -0.062256 1 0 0 0 0 0 1 993148
-0.002150 -0.000457 0.119314 0.149098 0.455374 0.683438 -0.062287 1 0 0 0 0 0 1 994148
-0.002150 -0.000457 0.119314 0.149187 0.455588 0.683782 -0.062318 1 0 0 0 0 0 1 995148
-0.002150 -0.000457 0.119314 0.149260 0.455826 0.684118 -0.062349 1 0 0 0 0 0 1 996148
-0.002150 -0.000457 0.119314 0.149322 0.456059 0.684466 -0.062381 1 0 0 0 0 0 1 997148
-0.002150 -0.000457 0.119314 0.149408 0.456285 0.684803 -0.062412 1 0 0 0 0 0 1 998147
-0.002150 -0.000457 0.119314 0.149492 0.456516 0.685173 -0.062445 1 0 0 0 0 0 1 999209
-0.002150 -0.000457 0.119314 0.149553 0.456761 0.685522 -0.062477 1 0 0 0 0 0 2 225
-0.002150 -0.000457 0.119314 0.149619 0.456929 0.685770 -0.062500 1 0 0 0 0 0 2 1221
-0.002150 -0.000457 0.119314 0.149620 0.456929 0.685769 -0.062500 1 0 0 0 0 0 2 2183
-0.002150 -0.000457 0.119314 0.149611 0.456920 0.685782 -0.062500 1 0 0 0 0 0 2 3183
-0.002150 -0.000457 0.119314 0.149619 0.456928 0.685771 -0.062500 1 0 0 0 0 0 2 4183
-0.002150 -0.000457 0.119314 0.149620 0.456929 0.685770 -0.062500 1 0 0 0 0 0 2 5181
-0.002150 -0.000457 0.119314 0.149608 0.456932 0.685776 -0.062500 1 0 0 0 0 0 2 6227
-0.002150 -0.000457 0.119314 0.149610 0.456920 0.685783 -0.062500 1 0 0 0 0 0 2 7211
-0.002150 -0.000457 0.119314 0.149610 0.456919 0.685764 -0.062500 1 0 0 0 0 0 2 8216
-0.002150 -0.000457 0.119314 0.149618 0.456927 0.685769 -0.062500 1 0 0 0 0 0 2 9210
-0.002150 -0.000457 0.119314 0.149619 0.456928 0.685769 -0.062500 1 0 0 0 0 0 2 10235
-0.002150 -0.000457 0.119314 0.149611 0.456920 0.685782 -0.062500 1 0 0 0 0 0 2 11207
-0.002150 -0.000457 0.119314 0.149618 0.456927 0.685771 -0.062500 1 0 0 0 0 0 2 12184
-0.002150 -0.000457 0.119314 0.149619 0.456928 0.685769 -0.062500 1 0 0 0 0 0 2 13182
-0.002150 -0.000457 0.119314 0.149611 0.456919 0.685782 -0.062500 1 0 0 0 0 0 2 14182
-0.002150 -0.000457 0.119314 0.149618 0.456927 0.685771 -0.062500 1 0 0 0 0 0 2 15206
-0.002150 -0.000457 0.119314 0.149619 0.456928 0.685769 -0.062500 1 0 0 0 0 0 2 16182
-0.002150 -0.000457 0.119314 0.149607 0.456931 0.685775 -0.062500 1 0 0 0 0 0 2 17213
-0.002150 -0.000457 0.119314 0.149618 0.456929 0.685770 -0.062500 1 0 0 0 0 0 2 18241
-0.002150 -0.000457 0.119314 0.149623 0.456917 0.685776 -0.062500 1 0 0 0 0 0 2 19207
-0.002150 -0.000457 0.119314 0.149608 0.456930 0.685776 -0.062500 1 0 0 0 0 0 2 20185
-0.002150 -0.000457 0.119314 0.149618 0.456929 0.685770 -0.062500 1 0 0 0 0 0 2 21204
-0.002150 -0.000457 0.119314 0.149623 0.456917 0.685776 -0.062500 1 0 0 0 0 0 2 22191
-0.002150 -0.000457 0.119314 0.149608 0.456930 0.685776 -0.062500 1 0 0 0 0 0 2 23206
-0.002150 -0.000457 0.119314 0.149618 0.456928 0.685770 -0.062500 1 0 0 0 0 0 2 24210
-0.002150 -0.000457 0.119314 0.149619 0.456928 0.685769 -0.062500 1 0 0 0 0 0 2 25205
-0.002150 -0.000457 0.119314 0.149611 0.456920 0.685782 -0.062500 1 0 0 0 0 0 2 26189
-0.002150 -0.000457 0.119314 0.149618 0.456927 0.685771 -0.062500 1 0 0 0 0 0 2 27204
-0.002150 -0.000457 0.119314 0.149619 0.456928 0.685769 -0.062500 1 0 0 0 0 0 2 28191
-0.002150 -0.000457 0.119314 0.149607 0.456931 0.685776 -0.062500 1 0 0 0 0 0 2 29204
-0.002150 -0.000457 0.119314 0.149621 0.456917 0.685777 -0.062500 1 0 0 0 0 0 2 30188
-0.002150 -0.000457 0.119314 0.149620 0.456927 0.685770 -0.062500 1 0 0 0 0 0 2 31204
-0.002150 -0.000457 0.119314 0.149608 0.456931 0.685776 -0.062500 1 0 0 0 0 0 2 32188
-0.002150 -0.000457 0.119314 0.149618 0.456929 0.685770 -0.062500 1 0 0 0 0 0 2 33204
-0.002150 -0.000457 0.119314 0.149623 0.456917 0.685776 -0.062500 1 0 0 0 0 0 2 34219
-0.002150 -0.000457 0.119314 0.149608 0.456930 0.685776 -0.062500 1 0 0 0 0 0 2 35190
-0.002150 -0.000457 0.119314 0.149618 0.456929 0.685770 -0.062500 1 0 0 0 0 0 2 36204
-0.002150 -0.000457 0.119314 0.149619 0.456929 0.685769 -0.062500 1 0 0 0 0 0 2 37187
-0.002150 -0.000457 0.119314 0.149611 0.456920 0.685782 -0.062500 1 0 0 0 0 0 2 38220
-0.002150 -0.000457 0.119314 0.149619 0.456927 0.685771 -0.062500 1 0 0 0 0 0 2 39138
-0.002150 -0.000457 0.119314 0.149619 0.456928 0.685769 -0.062500 1 0 0 0 0 0 2 40146
-0.002150 -0.000457 0.119314 0.149607 0.456931 0.685776 -0.062500 1 0 0 0 0 0 2 41135
-0.002150 -0.000457 0.119314 0.149621 0.456917 0.685777 -0.062500 1 0 0 0 0 0 2 42146
-0.002150 -0.000457 0.119314 0.149620 0.456927 0.685770 -0.062500 1 0 0 0 0 0 2 43136
-0.002150 -0.000457 0.119314 0.149608 0.456931 0.685776 -0.062500 1 0 0 0 0 0 2 44146
-0.002150 -0.000457 0.119314 0.149618 0.456929 0.685770 -0.062500 1 0 0 0 0 0 2 45136
-0.002150 -0.000457 0.119314 0.149623 0.456917 0.685776 -0.062500 1 0 0 0 0 0 2 46146
-0.002150 -0.000457 0.119314 0.149608 0.456930 0.685776 -0.062500 1 0 0 0 0 0 2 47136
-0.002150 -0.000457 0.119314 0.149618 0.456929 0.685770 -0.062500 1 0 0 0 0 0 2 48146
-0.002150 -0.000457 0.119314 0.149619 0.456929 0.685769 -0.062500 1 0 0 0 0 0 2 49138
-0.002150 -0.000457 0.119314 0.149611 0.456920 0.685782 -0.062500 1 0 0 0 0 0 2 50146
-0.002150 -0.000457 0.119314 0.149619 0.456928 0.685771 -0.062500 1 0 0 0 0 0 2 51145
-0.002168 -0.000453 0.119324 0.412010 0.395500 0.546628 -0.062500 1 0 0 0 0 0 2 52154
-0.002178 -0.000450 0.119328 0.322823 0.415813 0.614825 -0.062500 1 0 0 0 0 0 2 53145
-0.002182 -0.000449 0.119329 0.256836 0.431254 0.650007 -0.062500 1 0 0 0 0 0 2 54143
-0.002185 -0.000449 0.119329 0.221926 0.439576 0.663334 -0.062500 1 0 0 0 0 0 2 55152
-0.002186 -0.000448 0.119329 0.204356 0.443802 0.668057 -0.062500 1 0 0 0 0 0 2 56142
-0.002186 -0.000448 0.119329 0.195591 0.445936 0.669713 -0.062500 1 0 0 0 0 0 2 57150
-0.002187 -0.000448 0.119329 0.191221 0.447005 0.670283 -0.062500 1 0 0 0 0 0 2 58157
-0.002187 -0.000448 0.119329 0.189030 0.447553 0.670484 -0.062500 1 0 0 0 0 0 2 59144
-0.002187 -0.000448 0.119329 0.187943 0.447816 0.670541 -0.062500 1 0 0 0 0 0 2 60146
-0.002187 -0.000448 0.119329 0.187401 0.447946 0.670565 -0.062500 1 0 0 0 0 0 2 61154
-0.002187 -0.000448 0.119329 0.187124 0.448012 0.670581 -0.062500 1 0 0 0 0 0 2 62152
-0.002187 -0.000448 0.119329 0.186999 0.448052 0.670572 -0.062500 1 0 0 0 0 0 2 63148
-0.002187 -0.000448 0.119329 0.186934 0.448069 0.670583 -0.062500 1 0 0 0 0 0 2 64147
-0.002187 -0.000448 0.119329 0.186896 0.448079 0.670583 -0.062500 1 0 0 0 0 0 2 65130
-0.002187 -0.000448 0.119329 0.186881 0.448082 0.670590 -0.062500 1 0 0 0 0 0 2 66148
-0.002187 -0.000448 0.119329 0.186870 0.448085 0.670577 -0.062500 1 0 0 0 0 0 2 67148
-0.002187 -0.000448 0.119329 0.186860 0.448077 0.670589 -0.062500 1 0 0 0 0 0 2 68148
-0.002187 -0.000448 0.119329 0.186856 0.448087 0.670583 -0.062500 1 0 0 0 0 0 2 69159
-0.002187 -0.000448 0.119329 0.186855 0.448089 0.670583 -0.062500 1 0 0 0 0 0 2 70152
-0.002187 -0.000448 0.119329 0.186867 0.448086 0.670576 -0.062500 1 0 0 0 0 0 2 71152
-0.002187 -0.000448 0.119329 0.186860 0.448077 0.670589 -0.062500 1 0 0 0 0 0 2 72131
-0.002187 -0.000448 0.119329 0.186856 0.448087 0.670583 -0.062500 1 0 0 0 0 0 2 73147
-0.002187 -0.000448 0.119329 0.186855 0.448089 0.670583 -0.062500 1 0 0 0 0 0 2 74149
-0.002187 -0.000448 0.119329 0.186867 0.448086 0.670576 -0.062500 1 0 0 0 0 0 2 75145
-0.002187 -0.000448 0.119329 0.186860 0.448077 0.670589 -0.062500 1 0 0 0 0 0 2 76129
-0.002187 -0.000448 0.119329 0.186856 0.448087 0.670583 -0.062500 1 0 0 0 0 0 2 77127
-0.002206 -0.000444 0.119339 0.449381 0.386627 0.531578 -0.062500 1 0 0 0 0 0 2 78145
-0.002215 -0.000441 0.119343 0.360139 0.406953 0.599687 -0.062500 1 0 0 0 0 0 2 79147
-0.002220 -0.000440 0.119344 0.294117 0.422403 0.634849 -0.062500 1 0 0 0 0 0 2 80146
-0.002222 -0.000440 0.119344 0.259194 0.430717 0.648165 -0.062500 1 0 0 0 0 0 2 81147
-0.002223 -0.000440 0.119345 0.241626 0.434952 0.652886 -0.062500 1 0 0 0 0 0 2 82145
-0.002224 -0.000439 0.119345 0.232855 0.437100 0.654532 -0.062500 1 0 0 0 0 0 2 83129
-0.002224 -0.000439 0.119345 0.228472 0.438173 0.655105 -0.062500 1 0 0 0 0 0 2 84149
-0.002224 -0.000439 0.119345 0.226293 0.438708 0.655305 -0.062500 1 0 0 0 0 0 2 85148
-0.002224 -0.000439 0.119345 0.225211 0.438958 0.655368 -0.062500 1 0 0 0 0 0 2 86145
-0.002224 -0.000439 0.119345 0.224654 0.439100 0.655393 -0.062500 1 0 0 0 0 0 2 87147
-0.002224 -0.000439 0.119345 0.224387 0.439165 0.655402 -0.062500 1 0 0 0 0 0 2 88146
-0.002224 -0.000439 0.119345 0.224260 0.439217 0.655406 -0.062500 1 0 0 0 0 0 2 89146
-0.002224 -0.000439 0.119345 0.224178 0.439218 0.655405 -0.062500 1 0 0 0 0 0 2 90140
-0.002224 -0.000439 0.119345 0.224158 0.439231 0.655404 -0.062500 1 0 0 0 0 0 2 91207
-0.002224 -0.000439 0.119345 0.224146 0.439235 0.655410 -0.062500 1 0 0 0 0 0 2 92211
-0.002224 -0.000439 0.119345 0.224122 0.439241 0.655404 -0.062500 1 0 0 0 0 0 2 93201
-0.002224 -0.000439 0.119345 0.224120 0.439242 0.655403 -0.062500 1 0 0 0 0 0 2 94233
-0.002224 -0.000439 0.119345 0.224123 0.439230 0.655409 -0.062500 1 0 0 0 0 0 2 95204
-0.002224 -0.000439 0.119345 0.224120 0.439241 0.655404 -0.062500 1 0 0 0 0 0 2 96205
-0.002224 -0.000439 0.119345 0.224120 0.439242 0.655403 -0.062500 1 0 0 0 0 0 2 97180
-0.002224 -0.000439 0.119345 0.224124 0.439230 0.655409 -0.062500 1 0 0 0 0 0 2 98243
-0.002224 -0.000439 0.119345 0.224121 0.439240 0.655403 -0.062500 1 0 0 0 0 0 2 99204
-0.002224 -0.000439 0.119345 0.224121 0.439242 0.655403 -0.062500 1 0 0 0 0 0 2 100212
-0.002224 -0.000439 0.119345 0.224109 0.439245 0.655409 -0.062500 1 0 0 0 0 0 2 101201
-0.002224 -0.000439 0.119345 0.224122 0.439231 0.655410 -0.062500 1 0 0 0 0 0 2 102179
-0.002224 -0.000439 0.119345 0.224121 0.439240 0.655404 -0.062500 1 0 0 0 0 0 2 103202
-0.002224 -0.000439 0.119345 0.224121 0.439242 0.655403 -0.062500 1 0 0 0 0 0 2 104189
-0.002224 -0.000439 0.119345 0.224121 0.439242 0.655403 -0.062500 1 0 0 0 0 0 2 105201
-0.002224 -0.000439 0.119345 0.224112 0.439233 0.655416 -0.062500 1 0 0 0 0 0 2 106186
-0.002224 -0.000439 0.119345 0.224119 0.439241 0.655404 -0.062500 1 0 0 0 0 0 2 107203
-0.002224 -0.000439 0.119345 0.224120 0.439242 0.655403 -0.062500 1 0 0 0 0 0 2 108186
-0.002224 -0.000439 0.119345 0.224120 0.439242 0.655403 -0.062500 1 0 0 0 0 0 2 109201
-0.002224 -0.000439 0.119345 0.224124 0.439230 0.655409 -0.062500 1 0 0 0 0 0 2 110185
-0.002224 -0.000439 0.119345 0.224121 0.439240 0.655403 -0.062500 1 0 0 0 0 0 2 111203
-0.002224 -0.000439 0.119345 0.224109 0.439245 0.655409 -0.062500 1 0 0 0 0 0 2 112187
-0.002224 -0.000439 0.119345 0.224119 0.439242 0.655403 -0.062500 1 0 0 0 0 0 2 113200
-0.002224 -0.000439 0.119345 0.224124 0.439230 0.655410 -0.062500 1 0 0 0 0 0 2 114186
-0.002224 -0.000439 0.119345 0.224121 0.439241 0.655404 -0.062500 1 0 0 0 0 0 2 115205
-0.002224 -0.000439 0.119345 0.224121 0.439242 0.655403 -0.062500 1 0 0 0 0 0 2 116186
-0.002224 -0.000439 0.119345 0.224109 0.439245 0.655409 -0.062500 1 0 0 0 0 0 2 117218
-0.002224 -0.000439 0.119345 0.224122 0.439231 0.655410 -0.062500 1 0 0 0 0 0 2 118217
-0.002224 -0.000439 0.119345 0.224121 0.439241 0.655404 -0.062500 1 0 0 0 0 0 2 119186
-0.002224 -0.000439 0.119345 0.224121 0.439242 0.655403 -0.062500 1 0 0 0 0 0 2 120202
-0.002224 -0.000439 0.119345 0.224121 0.439242 0.655403 -0.062500 1 0 0 0 0 0 2 121185
-0.002224 -0.000439 0.119345 0.224124 0.439230 0.655409 -0.062500 1 0 0 0 0 0 2 122217
-0.002224 -0.000439 0.119345 0.224109 0.439243 0.655410 -0.062500 1 0 0 0 0 0 2 123135
-0.002224 -0.000439 0.119345 0.224119 0.439242 0.655404 -0.062500 1 0 0 0 0 0 2 124143
-0.002224 -0.000439 0.119345 0.224120 0.439242 0.655403 -0.062500 1 0 0 0 0 0 2 125134
-0.002224 -0.000439 0.119345 0.224124 0.439231 0.655409 -0.062500 1 0 0 0 0 0 2 126143
-0.002224 -0.000439 0.119345 0.224121 0.439241 0.655403 -0.062500 1 0 0 0 0 0 2 127133
-0.002224 -0.000439 0.119345 0.224109 0.439245 0.655409 -0.062500 1 0 0 0 0 0 2 128144
-0.002224 -0.000439 0.119345 0.224119 0.439243 0.655404 -0.062500 1 0 0 0 0 0 2 129132
-0.002224 -0.000439 0.119345 0.224124 0.439231 0.655410 -0.062500 1 0 0 0 0 0 2 130143
-0.002224 -0.000439 0.119345 0.224121 0.439241 0.655404 -0.062500 1 0 0 0 0 0 2 131133
-0.002224 -0.000439 0.119345 0.224121 0.439242 0.655403 -0.062500 1 0 0 0 0 0 2 132143
-0.002224 -0.000439 0.119345 0.224124 0.439230 0.655409 -0.062500 1 0 0 0 0 0 2 133146
-0.002224 -0.000439 0.119345 0.224109 0.439243 0.655410 -0.062500 1 0 0 0 0 0 2 134141
-0.002224 -0.000439 0.119345 0.224119 0.439242 0.655404 -0.062500 1 0 0 0 0 0 2 135146
-0.002224 -0.000439 0.119345 0.224120 0.439242 0.655403 -0.062500 1 0 0 0 0 0 2 136151
-0.002224 -0.000439 0.119345 0.224124 0.439231 0.655410 -0.062500 1 0 0 0 0 0 2 137152
-0.002224 -0.000439 0.119345 0.224121 0.439241 0.655404 -0.062500 1 0 0 0 0 0 2 138139
-0.002224 -0.000439 0.119345 0.224121 0.439242 0.655403 -0.062500 1 0 0 0 0 0 2 139146
-0.002224 -0.000439 0.119345 0.224109 0.439245 0.655409 -0.062500 1 0 0 0 0 0 2 140146
-0.002224 -0.000439 0.119345 0.224123 0.439231 0.655410 -0.062500 1 0 0 0 0 0 2 141147
-0.002224 -0.000439 0.119345 0.224121 0.439241 0.655404 -0.062500 1 0 0 0 0 0 2 142153
-0.002224 -0.000439 0.119345 0.224121 0.439242 0.655403 -0.062500 1 0 0 0 0 0 2 143159
-0.002224 -0.000439 0.119345 0.224121 0.439242 0.655403 -0.062500 1 0 0 0 0 0 2 144145
-0.002224 -0.000439 0.119345 0.224112 0.439233 0.655416 -0.062500 1 0 0 0 0 0 2 145144
-0.002224 -0.000439 0.119345 0.224120 0.439241 0.655405 -0.062500 1 0 0 0 0 0 2 146147
-0.002224 -0.000439 0.119345 0.224121 0.439242 0.655403 -0.062500 1 0 0 0 0 0 2 147144
-0.002224 -0.000439 0.119345 0.224121 0.439242 0.655403 -0.062500 1 0 0 0 0 0 2 148145
-0.002224 -0.000439 0.119345 0.224124 0.439231 0.655410 -0.062500 1 0 0 0 0 0 2 149143
-0.002224 -0.000439 0.119345 0.224122 0.439241 0.655404 -0.062500 1 0 0 0 0 0 2 150144
-0.002224 -0.000439 0.119345 0.224109 0.439245 0.655409 -0.062500 1 0 0 0 0 0 2 151145
-0.002224 -0.000439 0.119345 0.224119 0.439243 0.655404 -0.062500 1 0 0 0 0 0 2 152145
-0.002224 -0.000439 0.119345 0.224124 0.439231 0.655410 -0.062500 1 0 0 0 0 0 2 153151
-0.002224 -0.000439 0.119345 0.224121 0.439241 0.655404 -0.062500 1 0 0 0 0 0 2 154147
-0.002224 -0.000439 0.119345 0.224121 0.439242 0.655403 -0.062500 1 0 0 0 0 0 2 155130
-0.002224 -0.000439 0.119345 0.224109 0.439245 0.655409 -0.062500 1 0 0 0 0 0 2 156143
-0.002211 -0.000426 0.119355 0.047385 0.250113 0.503341 -0.062500 1 0 0 0 0 0 2 157144
-0.002205 -0.000419 0.119359 0.105386 0.313262 0.577825 -0.062500 1 0 0 0 0 0 2 158143
-0.002202 -0.000416 0.119361 0.149823 0.360822 0.616301 -0.062500 1 0 0 0 0 0 2 159128
-0.002200 -0.000414 0.119361 0.173850 0.386262 0.630880 -0.062500 1 0 0 0 0 0 2 160125
-0.002199 -0.000413 0.119361 0.186128 0.399169 0.636039 -0.062500 1 0 0 0 0 0 2 161143
-0.002199 -0.000413 0.119361 0.192334 0.405648 0.637838 -0.062500 1 0 0 0 0 0 2 162143
-0.002199 -0.000412 0.119361 0.195459 0.408895 0.638477 -0.062500 1 0 0 0 0 0 2 163147
-0.002199 -0.000412 0.119361 0.197020 0.410520 0.638689 -0.062500 1 0 0 0 0 0 2 164124
-0.002199 -0.000412 0.119361 0.197794 0.411335 0.638769 -0.062500 1 0 0 0 0 0 2 165143
-0.002199 -0.000412 0.119361 0.198194 0.411740 0.638781 -0.062500 1 0 0 0 0 0 2 166144
-0.002199 -0.000412 0.119361 0.198376 0.411946 0.638794 -0.062500 1 0 0 0 0 0 2 167125
-0.002199 -0.000412 0.119361 0.198487 0.412050 0.638805 -0.062500 1 0 0 0 0 0 2 168148
-0.002199 -0.000412 0.119361 0.198535 0.412099 0.638801 -0.062500 1 0 0 0 0 0 2 169144
-0.002199 -0.000412 0.119361 0.198554 0.412119 0.638794 -0.062500 1 0 0 0 0 0 2 170144
-0.002199 -0.000412 0.119361 0.198583 0.412134 0.638801 -0.062500 1 0 0 0 0 0 2 171142
-0.002199 -0.000412 0.119361 0.198571 0.412149 0.638801 -0.062500 1 0 0 0 0 0 2 172143
-0.002199 -0.000412 0.119361 0.198581 0.412148 0.638795 -0.062500 1 0 0 0 0 0 2 173136
-0.002199 -0.000412 0.119361 0.198585 0.412136 0.638801 -0.062500 1 0 0 0 0 0 2 174148
-0.002199 -0.000412 0.119361 0.198590 0.412154 0.638802 -0.062500 1 0 0 0 0 0 2 175209
-0.002199 -0.000412 0.119361 0.198583 0.412148 0.638795 -0.062500 1 0 0 0 0 0 2 176201
-0.002199 -0.000412 0.119361 0.198573 0.412138 0.638807 -0.062500 1 0 0 0 0 0 2 177211
-0.002199 -0.000412 0.119361 0.198589 0.412154 0.638802 -0.062500 1 0 0 0 0 0 2 178178
-0.002199 -0.000412 0.119361 0.198582 0.412148 0.638795 -0.062500 1 0 0 0 0 0 2 179205
-0.002199 -0.000412 0.119361 0.198590 0.412156 0.638801 -0.062500 1 0 0 0 0 0 2 180203
-0.002199 -0.000412 0.119361 0.198586 0.412136 0.638801 -0.062500 1 0 0 0 0 0 2 181174
-0.002199 -0.000412 0.119361 0.198583 0.412146 0.638795 -0.062500 1 0 0 0 0 0 2 182176
-0.002199 -0.000412 0.119361 0.198578 0.412158 0.638807 -0.062500 1 0 0 0 0 0 2 183201
-0.002199 -0.000412 0.119361 0.198581 0.412148 0.638795 -0.062500 1 0 0 0 0 0 2 184202
-0.002199 -0.000412 0.119361 0.198593 0.412144 0.638808 -0.062500 1 0 0 0 0 0 2 185208
-0.002199 -0.000412 0.119361 0.198583 0.412147 0.638796 -0.062500 1 0 0 0 0 0 2 186223
-0.002199 -0.000412 0.119361 0.198582 0.412147 0.638794 -0.062500 1 0 0 0 0 0 2 187200
-0.002199 -0.000412 0.119361 0.198581 0.412147 0.638814 -0.062500 1 0 0 0 0 0 2 188186
-0.002199 -0.000412 0.119361 0.198582 0.412147 0.638796 -0.062500 1 0 0 0 0 0 2 189197
-0.002199 -0.000412 0.119361 0.198590 0.412155 0.638801 -0.062500 1 0 0 0 0 0 2 190183
-0.002199 -0.000412 0.119361 0.198583 0.412148 0.638795 -0.062500 1 0 0 0 0 0 2 191199
-0.002199 -0.000412 0.119361 0.198590 0.412156 0.638801 -0.062500 1 0 0 0 0 0 2 192183
-0.002199 -0.000412 0.119361 0.198587 0.412137 0.638801 -0.062500 1 0 0 0 0 0 2 193197
-0.002199 -0.000412 0.119361 0.198570 0.412148 0.638801 -0.062500 1 0 0 0 0 0 2 194182
-0.002199 -0.000412 0.119361 0.198589 0.412156 0.638802 -0.062500 1 0 0 0 0 0 2 195143
-0.002199 -0.000412 0.119361 0.198582 0.412148 0.638795 -0.062500 1 0 0 0 0 0 2 196132
-0.002199 -0.000412 0.119361 0.198593 0.412144 0.638808 -0.062500 1 0 0 0 0 0 2 197141
-0.002199 -0.000412 0.119361 0.198583 0.412147 0.638795 -0.062500 1 0 0 0 0 0 2 198131
-0.002199 -0.000412 0.119361 0.198570 0.412150 0.638800 -0.062500 1 0 0 0 0 0 2 199142
-0.002199 -0.000412 0.119361 0.198592 0.412144 0.638808 -0.062500 1 0 0 0 0 0 2 200131
-0.002199 -0.000412 0.119361 0.198583 0.412146 0.638796 -0.062500 1 0 0 0 0 0 2 201131
-0.002199 -0.000412 0.119361 0.198590 0.412155 0.638801 -0.062500 1 0 0 0 0 0 2 202141
-0.002199 -0.000412 0.119361 0.198583 0.412148 0.638795 -0.062500 1 0 0 0 0 0 2 203131
-0.002199 -0.000412 0.119361 0.198586 0.412135 0.638801 -0.062500 1 0 0 0 0 0 2 204141
-0.002199 -0.000412 0.119361 0.198578 0.412157 0.638808 -0.062500 1 0 0 0 0 0 2 205131
-0.002199 -0.000412 0.119361 0.198581 0.412148 0.638796 -0.062500 1 0 0 0 0 0 2 206141
-0.002199 -0.000412 0.119361 0.198590 0.412156 0.638801 -0.062500 1 0 0 0 0 0 2 207131
-0.002199 -0.000412 0.119361 0.198586 0.412136 0.638801 -0.062500 1 0 0 0 0 0 2 208142
-0.002199 -0.000412 0.119361 0.198582 0.412145 0.638795 -0.062500 1 0 0 0 0 0 2 209131
-0.002199 -0.000412 0.119361 0.198578 0.412158 0.638807 -0.062500 1 0 0 0 0 0 2 210143
-0.002199 -0.000412 0.119361 0.198581 0.412148 0.638795 -0.062500 1 0 0 0 0 0 2 211144
-0.002199 -0.000412 0.119361 0.198593 0.412144 0.638808 -0.062500 1 0 0 0 0 0 2 212148
-0.002199 -0.000412 0.119361 0.198583 0.412147 0.638796 -0.062500 1 0 0 0 0 0 2 213293
-0.002199 -0.000412 0.119361 0.198590 0.412156 0.638801 -0.062500 1 0 0 0 0 0 2 214282
-0.002199 -0.000412 0.119361 0.198583 0.412148 0.638795 -0.062500 1 0 0 0 0 0 2 215138
-0.002199 -0.000412 0.119361 0.198573 0.412138 0.638807 -0.062500 1 0 0 0 0 0 2 216272
-0.002199 -0.000412 0.119361 0.198589 0.412154 0.638802 -0.062500 1 0 0 0 0 0 2 217273
-0.002199 -0.000412 0.119361 0.198583 0.412148 0.638795 -0.062500 1 0 0 0 0 0 2 218288
-0.002199 -0.000412 0.119361 0.198590 0.412156 0.638801 -0.062500 1 0 0 0 0 0 2 219145
-0.002199 -0.000412 0.119361 0.198586 0.412136 0.638801 -0.062500 1 0 0 0 0 0 2 220258
-0.002199 -0.000412 0.119361 0.198570 0.412148 0.638801 -0.062500 1 0 0 0 0 0 2 221260
-0.002199 -0.000412 0.119361 0.198588 0.412156 0.638802 -0.062500 1 0 0 0 0 0 2 222150
-0.002199 -0.000412 0.119361 0.198582 0.412148 0.638795 -0.062500 1 0 0 0 0 0 2 223271
-0.002199 -0.000412 0.119361 0.198593 0.412144 0.638808 -0.062500 1 0 0 0 0 0 2 224267
-0.002199 -0.000412 0.119361 0.198583 0.412147 0.638796 -0.062500 1 0 0 0 0 0 2 225144
-0.002199 -0.000412 0.119361 0.198582 0.412147 0.638794 -0.062500 1 0 0 0 0 0 2 226272
-0.002199 -0.000412 0.119361 0.198581 0.412147 0.638814 -0.062500 1 0 0 0 0 0 2 227268
-0.002199 -0.000412 0.119361 0.198582 0.412147 0.638796 -0.062500 1 0 0 0 0 0 2 228265
-0.002199 -0.000412 0.119361 0.198590 0.412155 0.638801 -0.062500 1 0 0 0 0 0 2 229267
-0.002199 -0.000412 0.119361 0.198583 0.412148 0.638795 -0.062500 1 0 0 0 0 0 2 230278
-0.002199 -0.000412 0.119361 0.198590 0.412156 0.638801 -0.062500 1 0 0 0 0 0 2 231268
-0.002199 -0.000412 0.119361 0.198574 0.412139 0.638808 -0.062500 1 0 0 0 0 0 2 232274
-0.002199 -0.000412 0.119361 0.198581 0.412146 0.638796 -0.062500 1 0 0 0 0 0 2 233268
-0.002199 -0.000412 0.119361 0.198590 0.412156 0.638801 -0.062500 1 0 0 0 0 0 2 234347
-0.002199 -0.000412 0.119361 0.198583 0.412148 0.638795 -0.062500 1 0 0 0 0 0 2 235325
-0.002199 -0.000412 0.119361 0.198594 0.412144 0.638808 -0.062500 1 0 0 0 0 0 2 236338
-0.002199 -0.000412 0.119361 0.198583 0.412147 0.638795 -0.062500 1 0 0 0 0 0 2 237301
-0.002199 -0.000412 0.119361 0.198570 0.412150 0.638800 -0.062500 1 0 0 0 0 0 2 238302
-0.002199 -0.000412 0.119361 0.198592 0.412144 0.638808 -0.062500 1 0 0 0 0 0 2 239298
-0.002199 -0.000412 0.119361 0.198583 0.412146 0.638796 -0.062500 1 0 0 0 0 0 2 240173
-0.002199 -0.000412 0.119361 0.198590 0.412155 0.638801 -0.062500 1 0 0 0 0 0 2 241325
-0.002199 -0.000412 0.119361 0.198583 0.412148 0.638795 -0.062500 1 0 0 0 0 0 2 242302
-0.002199 -0.000412 0.119361 0.198573 0.412138 0.638807 -0.062500 1 0 0 0 0 0 2 243299
-0.002199 -0.000412 0.119361 0.198589 0.412154 0.638803 -0.062500 1 0 0 0 0 0 2 244299
-0.002199 -0.000412 0.119361 0.198582 0.412148 0.638795 -0.062500 1 0 0 0 0 0 2 245296
-0.002217 -0.000408 0.119371 0.461236 0.350637 0.499868 -0.062500 1 0 0 0 0 0 2 246351
-0.002227 -0.000406 0.119375 0.371940 0.370996 0.567939 -0.062500 1 0 0 0 0 0 2 247323
-0.002231 -0.000404 0.119376 0.305883 0.386473 0.603074 -0.062500 1 0 0 0 0 0 2 248328
-0.002234 -0.000404 0.119376 0.270948 0.394783 0.616385 -0.062500 1 0 0 0 0 0 2 249300
-0.002235 -0.000404 0.119376 0.253363 0.399011 0.621114 -0.062500 1 0 0 0 0 0 2 250302
-0.002235 -0.000403 0.119376 0.244588 0.401157 0.622759 -0.062500 1 0 0 0 0 0 2 251306
-0.002236 -0.000403 0.119376 0.240214 0.402228 0.623325 -0.062500 1 0 0 0 0 0 2 252204
-0.002236 -0.000403 0.119376 0.238036 0.402762 0.623523 -0.062500 1 0 0 0 0 0 2 253331
-0.002236 -0.000403 0.119376 0.236950 0.403023 0.623599 -0.062500 1 0 0 0 0 0 2 254328
-0.002236 -0.000403 0.119376 0.236404 0.403165 0.623619 -0.062500 1 0 0 0 0 0 2 255334
-0.002236 -0.000403 0.119376 0.236139 0.403229 0.623628 -0.062500 1 0 0 0 0 0 2 256174
-0.002236 -0.000403 0.119376 0.235992 0.403276 0.623632 -0.062500 1 0 0 0 0 0 2 257303
-0.002236 -0.000403 0.119376 0.235928 0.403282 0.623631 -0.062500 1 0 0 0 0 0 2 258326
-0.002236 -0.000403 0.119376 0.235889 0.403290 0.623630 -0.062500 1 0 0 0 0 0 2 259299
-0.002236 -0.000403 0.119376 0.235887 0.403290 0.623629 -0.062500 1 0 0 0 0 0 2 260322
-0.002236 -0.000403 0.119376 0.235873 0.403305 0.623629 -0.062500 1 0 0 0 0 0 2 261301
-0.002236 -0.000403 0.119376 0.235851 0.403300 0.623628 -0.062500 1 0 0 0 0 0 2 262217
-0.002236 -0.000403 0.119376 0.235864 0.403285 0.623628 -0.062500 1 0 0 0 0 0 2 263333
-0.002236 -0.000403 0.119376 0.235859 0.403307 0.623635 -0.062500 1 0 0 0 0 0 2 264324
-0.002236 -0.000403 0.119376 0.235850 0.403300 0.623629 -0.062500 1 0 0 0 0 0 2 265292
-0.002236 -0.000403 0.119376 0.235869 0.403306 0.623629 -0.062500 1 0 0 0 0 0 2 266306
-0.002236 -0.000403 0.119376 0.235854 0.403289 0.623635 -0.062500 1 0 0 0 0 0 2 267322
-0.002236 -0.000403 0.119376 0.235861 0.403295 0.623622 -0.062500 1 0 0 0 0 0 2 268321
-0.002236 -0.000403 0.119376 0.235858 0.403308 0.623634 -0.062500 1 0 0 0 0 0 2 269307
-0.002236 -0.000403 0.119376 0.235850 0.403301 0.623629 -0.062500 1 0 0 0 0 0 2 270322
-0.002236 -0.000403 0.119376 0.235872 0.403294 0.623635 -0.062500 1 0 0 0 0 0 2 271305
-0.002236 -0.000403 0.119376 0.235851 0.403299 0.623629 -0.062500 1 0 0 0 0 0 2 272320
-0.002236 -0.000403 0.119376 0.235861 0.403297 0.623622 -0.062500 1 0 0 0 0 0 2 273305
-0.002236 -0.000403 0.119376 0.235862 0.403296 0.623641 -0.062500 1 0 0 0 0 0 2 274322
-0.002236 -0.000403 0.119376 0.235850 0.403299 0.623630 -0.062500 1 0 0 0 0 0 2 275306
-0.002236 -0.000403 0.119376 0.235869 0.403305 0.623629 -0.062500 1 0 0 0 0 0 2 276306
-0.002236 -0.000403 0.119376 0.235851 0.403300 0.623628 -0.062500 1 0 0 0 0 0 2 277321
-0.002236 -0.000403 0.119376 0.235869 0.403306 0.623628 -0.062500 1 0 0 0 0 0 2 278307
-0.002236 -0.000403 0.119376 0.235855 0.403289 0.623635 -0.062500 1 0 0 0 0 0 2 279264
-0.002236 -0.000403 0.119376 0.235849 0.403298 0.623629 -0.062500 1 0 0 0 0 0 2 280253
-0.002236 -0.000403 0.119376 0.235869 0.403305 0.623629 -0.062500 1 0 0 0 0 0 2 281264
-0.002236 -0.000403 0.119376 0.235851 0.403300 0.623628 -0.062500 1 0 0 0 0 0 2 282253
-0.002236 -0.000403 0.119376 0.235873 0.403294 0.623635 -0.062500 1 0 0 0 0 0 2 283254
-0.002236 -0.000403 0.119376 0.235852 0.403299 0.623629 -0.062500 1 0 0 0 0 0 2 284264
-0.002255 -0.000399 0.119386 0.498631 0.341748 0.484831 -0.062500 1 0 0 0 0 0 2 285264
-0.002264 -0.000397 0.119390 0.409295 0.362137 0.552828 -0.062500 1 0 0 0 0 0 2 286254
-0.002269 -0.000396 0.119391 0.343200 0.377603 0.587944 -0.062500 1 0 0 0 0 0 2 287263
-0.002271 -0.000395 0.119391 0.308245 0.385927 0.601231 -0.062500 1 0 0 0 0 0 2 288252
-0.002272 -0.000395 0.119391 0.290661 0.390166 0.605957 -0.062500 1 0 0 0 0 0 2 289264
-0.002273 -0.000395 0.119392 0.281886 0.392303 0.607604 -0.062500 1 0 0 0 0 0 2 290266
-0.002273 -0.000395 0.119392 0.277512 0.393374 0.608168 -0.062500 1 0 0 0 0 0 2 291252
-0.002273 -0.000394 0.119392 0.275321 0.393910 0.608372 -0.062500 1 0 0 0 0 0 2 292278
-0.002273 -0.000394 0.119392 0.274242 0.394181 0.608435 -0.062500 1 0 0 0 0 0 2 293269
-0.002273 -0.000394 0.119392 0.273688 0.394315 0.608466 -0.062500 1 0 0 0 0 0 2 294273
-0.002273 -0.000394 0.119392 0.273422 0.394379 0.608476 -0.062500 1 0 0 0 0 0 2 295261
-0.002273 -0.000394 0.119392 0.273281 0.394402 0.608473 -0.062500 1 0 0 0 0 0 2 296266
-0.002273 -0.000394 0.119392 0.273223 0.394425 0.608471 -0.062500 1 0 0 0 0 0 2 297270
-0.002273 -0.000394 0.119392 0.273185 0.394435 0.608470 -0.062500 1 0 0 0 0 0 2 298261
-0.002273 -0.000394 0.119392 0.273171 0.394438 0.608476 -0.062500 1 0 0 0 0 0 2 299268
-0.002273 -0.000394 0.119392 0.273147 0.394444 0.608469 -0.062500 1 0 0 0 0 0 2 300258
-0.002273 -0.000394 0.119392 0.273153 0.394453 0.608476 -0.062500 1 0 0 0 0 0 2 301273
-0.002273 -0.000394 0.119392 0.273145 0.394446 0.608469 -0.062500 1 0 0 0 0 0 2 302268
-0.002273 -0.000394 0.119392 0.273156 0.394442 0.608482 -0.062500 1 0 0 0 0 0 2 303276
-0.002273 -0.000394 0.119392 0.273146 0.394445 0.608470 -0.062500 1 0 0 0 0 0 2 304272
-0.002273 -0.000394 0.119392 0.273153 0.394454 0.608476 -0.062500 1 0 0 0 0 0 2 305264
-0.002273 -0.000394 0.119392 0.273145 0.394446 0.608469 -0.062500 1 0 0 0 0 0 2 306267
-0.002273 -0.000394 0.119392 0.273148 0.394433 0.608475 -0.062500 1 0 0 0 0 0 2 307265
-0.002273 -0.000394 0.119392 0.273153 0.394452 0.608476 -0.062500 1 0 0 0 0 0 2 308245
-0.002273 -0.000394 0.119392 0.273146 0.394446 0.608469 -0.062500 1 0 0 0 0 0 2 309264
-0.002273 -0.000394 0.119392 0.273153 0.394454 0.608475 -0.062500 1 0 0 0 0 0 2 310265
-0.002273 -0.000394 0.119392 0.273149 0.394434 0.608476 -0.062500 1 0 0 0 0 0 2 311263
-0.002273 -0.000394 0.119392 0.273145 0.394444 0.608469 -0.062500 1 0 0 0 0 0 2 312273
-0.002273 -0.000394 0.119392 0.273153 0.394453 0.608475 -0.062500 1 0 0 0 0 0 2 313249
-0.002273 -0.000394 0.119392 0.273145 0.394446 0.608469 -0.062500 1 0 0 0 0 0 2 314269
-0.002273 -0.000394 0.119392 0.273156 0.394442 0.608482 -0.062500 1 0 0 0 0 0 2 315264
-0.002273 -0.000394 0.119392 0.273146 0.394445 0.608470 -0.062500 1 0 0 0 0 0 2 316263
-0.002273 -0.000394 0.119392 0.273153 0.394454 0.608476 -0.062500 1 0 0 0 0 0 2 317265
-0.002273 -0.000394 0.119392 0.273146 0.394446 0.608469 -0.062500 1 0 0 0 0 0 2 318270
-0.002273 -0.000394 0.119392 0.273148 0.394434 0.608475 -0.062500 1 0 0 0 0 0 2 319265
-0.002273 -0.000394 0.119392 0.273153 0.394452 0.608476 -0.062500 1 0 0 0 0 0 2 320264
-0.002273 -0.000394 0.119392 0.273146 0.394446 0.608469 -0.062500 1 0 0 0 0 0 2 321263
-0.002273 -0.000394 0.119392 0.273157 0.394442 0.608482 -0.062500 1 0 0 0 0 0 2 322266
-0.002273 -0.000394 0.119392 0.273146 0.394444 0.608470 -0.062500 1 0 0 0 0 0 2 323244
-0.002273 -0.000394 0.119392 0.273145 0.394445 0.608469 -0.062500 1 0 0 0 0 0 2 324264
-0.002273 -0.000394 0.119392 0.273153 0.394453 0.608475 -0.062500 1 0 0 0 0 0 2 325263
-0.002273 -0.000394 0.119392 0.273149 0.394434 0.608476 -0.062500 1 0 0 0 0 0 2 326264
-0.002273 -0.000394 0.119392 0.273154 0.394452 0.608476 -0.062500 1 0 0 0 0 0 2 327264
-0.002273 -0.000394 0.119392 0.273146 0.394446 0.608469 -0.062500 1 0 0 0 0 0 2 328263
-0.002273 -0.000394 0.119392 0.273145 0.394445 0.608468 -0.062500 1 0 0 0 0 0 2 329263
-0.002273 -0.000394 0.119392 0.273156 0.394442 0.608482 -0.062500 1 0 0 0 0 0 2 330271
-0.002273 -0.000394 0.119392 0.273146 0.394444 0.608470 -0.062500 1 0 0 0 0 0 2 331263
-0.002273 -0.000394 0.119392 0.273153 0.394453 0.608475 -0.062500 1 0 0 0 0 0 2 332265
-0.002273 -0.000394 0.119392 0.273146 0.394446 0.608469 -0.062500 1 0 0 0 0 0 2 333255
-0.002273 -0.000394 0.119392 0.273157 0.394442 0.608482 -0.062500 1 0 0 0 0 0 2 334266
-0.002273 -0.000394 0.119392 0.273147 0.394444 0.608470 -0.062500 1 0 0 0 0 0 2 335264
-0.002273 -0.000394 0.119392 0.273145 0.394445 0.608468 -0.062500 1 0 0 0 0 0 2 336263
-0.002273 -0.000394 0.119392 0.273153 0.394454 0.608475 -0.062500 1 0 0 0 0 0 2 337263
-0.002273 -0.000394 0.119392 0.273150 0.394434 0.608476 -0.062500 1 0 0 0 0 0 2 338264
-0.002273 -0.000394 0.119392 0.273154 0.394452 0.608476 -0.062500 1 0 0 0 0 0 2 339263
-0.002273 -0.000394 0.119392 0.273146 0.394446 0.608469 -0.062500 1 0 0 0 0 0 2 340264
-0.002273 -0.000394 0.119392 0.273145 0.394445 0.608468 -0.062500 1 0 0 0 0 0 2 341263
-0.002273 -0.000394 0.119392 0.273157 0.394442 0.608482 -0.062500 1 0 0 0 0 0 2 342265
-0.002273 -0.000394 0.119392 0.273147 0.394444 0.608470 -0.062500 1 0 0 0 0 0 2 343263
-0.002273 -0.000394 0.119392 0.273154 0.394453 0.608475 -0.062500 1 0 0 0 0 0 2 344263
-0.002273 -0.000394 0.119392 0.273146 0.394446 0.608469 -0.062500 1 0 0 0 0 0 2 345265
-0.002273 -0.000394 0.119392 0.273137 0.394436 0.608481 -0.062500 1 0 0 0 0 0 2 346294
-0.002273 -0.000394 0.119392 0.273152 0.394452 0.608477 -0.062500 1 0 0 0 0 0 2 347320
-0.002273 -0.000394 0.119392 0.273145 0.394446 0.608469 -0.062500 1 0 0 0 0 0 2 348305
-0.002273 -0.000394 0.119392 0.273153 0.394454 0.608475 -0.062500 1 0 0 0 0 0 2 349318
-0.002273 -0.000394 0.119392 0.273149 0.394434 0.608476 -0.062500 1 0 0 0 0 0 2 350303
-0.002273 -0.000394 0.119392 0.273145 0.394444 0.608469 -0.062500 1 0 0 0 0 0 2 351263
-0.002273 -0.000394 0.119392 0.273153 0.394453 0.608475 -0.062500 1 0 0 0 0 0 2 352251
-0.002273 -0.000394 0.119392 0.273146 0.394446 0.608469 -0.062500 1 0 0 0 0 0 2 353261
-0.002273 -0.000394 0.119392 0.273156 0.394442 0.608482 -0.062500 1 0 0 0 0 0 2 354253
-0.002273 -0.000394 0.119392 0.273146 0.394445 0.608470 -0.062500 1 0 0 0 0 0 2 355261
-0.002273 -0.000394 0.119392 0.273145 0.394445 0.608468 -0.062500 1 0 0 0 0 0 2 356251
-0.002273 -0.000394 0.119392 0.273156 0.394442 0.608482 -0.062500 1 0 0 0 0 0 2 357262
-0.002273 -0.000394 0.119392 0.273146 0.394444 0.608470 -0.062500 1 0 0 0 0 0 2 358264
-0.002273 -0.000394 0.119392 0.273153 0.394453 0.608476 -0.062500 1 0 0 0 0 0 2 359252
-0.002273 -0.000394 0.119392 0.273146 0.394446 0.608469 -0.062500 1 0 0 0 0 0 2 360261
-0.002273 -0.000394 0.119392 0.273157 0.394442 0.608482 -0.062500 1 0 0 0 0 0 2 361251
-0.002273 -0.000394 0.119392 0.273146 0.394444 0.608470 -0.062500 1 0 0 0 0 0 2 362264
-0.002273 -0.000394 0.119392 0.273145 0.394445 0.608469 -0.062500 1 0 0 0 0 0 2 363250
-0.002273 -0.000394 0.119392 0.273153 0.394453 0.608475 -0.062500 1 0 0 0 0 0 2 364262
-0.002273 -0.000394 0.119392 0.273149 0.394434 0.608476 -0.062500 1 0 0 0 0 0 2 365261
-0.002273 -0.000394 0.119392 0.273154 0.394452 0.608476 -0.062500 1 0 0 0 0 0 2 366251
-0.002273 -0.000394 0.119392 0.273146 0.394446 0.608469 -0.062500 1 0 0 0 0 0 2 367272
-0.002273 -0.000394 0.119392 0.273145 0.394445 0.608468 -0.062500 1 0 0 0 0 0 2 368262
-0.002273 -0.000394 0.119392 0.273157 0.394442 0.608482 -0.062500 1 0 0 0 0 0 2 369269
-0.002273 -0.000394 0.119392 0.273146 0.394444 0.608470 -0.062500 1 0 0 0 0 0 2 370278
-0.002273 -0.000394 0.119392 0.273153 0.394453 0.608475 -0.062500 1 0 0 0 0 0 2 371272
-0.002273 -0.000394 0.119392 0.273146 0.394446 0.608469 -0.062500 1 0 0 0 0 0 2 372267
-0.002273 -0.000394 0.119392 0.273157 0.394442 0.608482 -0.062500 1 0 0 0 0 0 2 373257
-0.002273 -0.000394 0.119392 0.273147 0.394445 0.608470 -0.062500 1 0 0 0 0 0 2 374295
-0.002273 -0.000394 0.119392 0.273145 0.394445 0.608468 -0.062500 1 0 0 0 0 0 2 375269
-0.002273 -0.000394 0.119392 0.273153 0.394454 0.608475 -0.062500 1 0 0 0 0 0 2 376268
-0.002273 -0.000394 0.119392 0.273150 0.394434 0.608476 -0.062500 1 0 0 0 0 0 2 377267
-0.002273 -0.000394 0.119392 0.273154 0.394452 0.608476 -0.062500 1 0 0 0 0 0 2 378272
-0.002273 -0.000394 0.119392 0.273146 0.394446 0.608469 -0.062500 1 0 0 0 0 0 2 379265
-0.002273 -0.000394 0.119392 0.273145 0.394445 0.608468 -0.062500 1 0 0 0 0 0 2 380263
-0.002273 -0.000394 0.119392 0.273145 0.394445 0.608488 -0.062500 1 0 0 0 0 0 2 381263
-0.002273 -0.000394 0.119392 0.273145 0.394445 0.608471 -0.062500 1 0 0 0 0 0 2 382263
-0.002273 -0.000394 0.119392 0.273153 0.394454 0.608476 -0.062500 1 0 0 0 0 0 2 383262
-0.002273 -0.000394 0.119392 0.273146 0.394446 0.608469 -0.062500 1 0 0 0 0 0 2 384261
-0.002273 -0.000394 0.119392 0.273148 0.394434 0.608475 -0.062500 1 0 0 0 0 0 2 385260
-0.002273 -0.000394 0.119392 0.273153 0.394452 0.608476 -0.062500 1 0 0 0 0 0 2 386253
-0.002273 -0.000394 0.119392 0.273146 0.394446 0.608469 -0.062500 1 0 0 0 0 0 2 387340
-0.002273 -0.000394 0.119392 0.273153 0.394454 0.608475 -0.062500 1 0 0 0 0 0 2 388330
-0.002273 -0.000394 0.119392 0.273149 0.394434 0.608476 -0.062500 1 0 0 0 0 0 2 389302
-0.002273 -0.000394 0.119392 0.273145 0.394444 0.608469 -0.062500 1 0 0 0 0 0 2 390304
-0.002273 -0.000394 0.119392 0.273153 0.394453 0.608475 -0.062500 1 0 0 0 0 0 2 391299
-0.002273 -0.000394 0.119392 0.273146 0.394446 0.608469 -0.062500 1 0 0 0 0 0 2 392295
-0.002273 -0.000394 0.119392 0.273156 0.394442 0.608482 -0.062500 1 0 0 0 0 0 2 393294
-0.002273 -0.000394 0.119392 0.273146 0.394445 0.608470 -0.062500 1 0 0 0 0 0 2 394297
-0.002273 -0.000394 0.119392 0.273145 0.394445 0.608468 -0.062500 1 0 0 0 0 0 2 395295
-0.002273 -0.000394 0.119392 0.273156 0.394442 0.608482 -0.062500 1 0 0 0 0 0 2 396293
-0.002273 -0.000394 0.119392 0.273146 0.394444 0.608470 -0.062500 1 0 0 0 0 0 2 397319
-0.002273 -0.000394 0.119392 0.273153 0.394453 0.608476 -0.062500 1 0 0 0 0 0 2 398297
-0.002273 -0.000394 0.119392 0.273146 0.394446 0.608469 -0.062500 1 0 0 0 0 0 2 399296
-0.002273 -0.000394 0.119392 0.273157 0.394442 0.608482 -0.062500 1 0 0 0 0 0 2 400295
-0.002273 -0.000394 0.119392 0.273146 0.394444 0.608470 -0.062500 1 0 0 0 0 0 2 401335
-0.002273 -0.000394 0.119392 0.273145 0.394445 0.608469 -0.062500 1 0 0 0 0 0 2 402320
-0.002273 -0.000394 0.119392 0.273153 0.394454 0.608475 -0.062500 1 0 0 0 0 0 2 403330
-0.002273 -0.000394 0.119392 0.273149 0.394434 0.608476 -0.062500 1 0 0 0 0 0 2 404293
-0.002273 -0.000394 0.119392 0.273154 0.394452 0.608476 -0.062500 1 0 0 0 0 0 2 405296
-0.002273 -0.000394 0.119392 0.273146 0.394446 0.608469 -0.062500 1 0 0 0 0 0 2 406297
-0.002273 -0.000394 0.119392 0.273145 0.394445 0.608468 -0.062500 1 0 0 0 0 0 2 407290
-0.002273 -0.000394 0.119392 0.273157 0.394442 0.608482 -0.062500 1 0 0 0 0 0 2 408325
-0.002273 -0.000394 0.119392 0.273147 0.394444 0.608470 -0.062500 1 0 0 0 0 0 2 409323
-0.002273 -0.000394 0.119392 0.273154 0.394453 0.608475 -0.062500 1 0 0 0 0 0 2 410305
-0.002273 -0.000394 0.119392 0.273146 0.394446 0.608469 -0.062500 1 0 0 0 0 0 2 411318
-0.002273 -0.000394 0.119392 0.273157 0.394442 0.608482 -0.062500 1 0 0 0 0 0 2 412324
-0.002273 -0.000394 0.119392 0.273147 0.394445 0.608470 -0.062500 1 0 0 0 0 0 2 413320
-0.002273 -0.000394 0.119392 0.273146 0.394445 0.608468 -0.062500 1 0 0 0 0 0 2 414319
-0.002273 -0.000394 0.119392 0.273153 0.394454 0.608475 -0.062500 1 0 0 0 0 0 2 415299
-0.002273 -0.000394 0.119392 0.273150 0.394434 0.608476 -0.062500 1 0 0 0 0 0 2 416293
-0.002273 -0.000394 0.119392 0.273146 0.394443 0.608469 -0.062500 1 0 0 0 0 0 2 417294
-0.002273 -0.000394 0.119392 0.273141 0.394456 0.608482 -0.062500 1 0 0 0 0 0 2 418322
-0.002273 -0.000394 0.119392 0.273144 0.394446 0.608470 -0.062500 1 0 0 0 0 0 2 419326
-0.002273 -0.000394 0.119392 0.273156 0.394442 0.608482 -0.062500 1 0 0 0 0 0 2 420293
-0.002273 -0.000394 0.119392 0.273146 0.394445 0.608470 -0.062500 1 0 0 0 0 0 2 421287
-0.002273 -0.000394 0.119392 0.273153 0.394454 0.608476 -0.062500 1 0 0 0 0 0 2 422304
-0.002273 -0.000394 0.119392 0.273146 0.394446 0.608469 -0.062500 1 0 0 0 0 0 2 423318
-0.002273 -0.000394 0.119392 0.273148 0.394434 0.608475 -0.062500 1 0 0 0 0 0 2 424301
-0.002273 -0.000394 0.119392 0.273153 0.394452 0.608476 -0.062500 1 0 0 0 0 0 2 425316
-0.002273 -0.000394 0.119392 0.273146 0.394446 0.608469 -0.062500 1 0 0 0 0 0 2 426301
-0.002273 -0.000394 0.119392 0.273156 0.394442 0.608482 -0.062500 1 0 0 0 0 0 2 427317
-0.002273 -0.000394 0.119392 0.273146 0.394444 0.608470 -0.062500 1 0 0 0 0 0 2 428301
-0.002273 -0.000394 0.119392 0.273145 0.394445 0.608469 -0.062500 1 0 0 0 0 0 2 429314
-0.002273 -0.000394 0.119392 0.273153 0.394453 0.608475 -0.062500 1 0 0 0 0 0 2 430303
-0.002273 -0.000394 0.119392 0.273149 0.394434 0.608476 -0.062500 1 0 0 0 0 0 2 431316
-0.002273 -0.000394 0.119392 0.273154 0.394452 0.608476 -0.062500 1 0 0 0 0 0 2 432300
-0.002273 -0.000394 0.119392 0.273146 0.394446 0.608469 -0.062500 1 0 0 0 0 0 2 433316
-0.002273 -0.000394 0.119392 0.273145 0.394445 0.608468 -0.062500 1 0 0 0 0 0 2 434300
-0.002273 -0.000394 0.119392 0.273156 0.394442 0.608482 -0.062500 1 0 0 0 0 0 2 435249
-0.002273 -0.000394 0.119392 0.273146 0.394444 0.608470 -0.062500 1 0 0 0 0 0 2 436258
-0.002273 -0.000394 0.119392 0.273153 0.394453 0.608476 -0.062500 1 0 0 0 0 0 2 437248
-0.002273 -0.000394 0.119392 0.273146 0.394446 0.608469 -0.062500 1 0 0 0 0 0 2 438262
-0.002273 -0.000394 0.119392 0.273157 0.394442 0.608482 -0.062500 1 0 0 0 0 0 2 439248
-0.002273 -0.000394 0.119392 0.273147 0.394444 0.608470 -0.062500 1 0 0 0 0 0 2 440259
-0.002273 -0.000394 0.119392 0.273145 0.394445 0.608469 -0.062500 1 0 0 0 0 0 2 441248
-0.002273 -0.000394 0.119392 0.273153 0.394454 0.608475 -0.062500 1 0 0 0 0 0 2 442261
-0.002273 -0.000394 0.119392 0.273149 0.394434 0.608476 -0.062500 1 0 0 0 0 0 2 443248
-0.002273 -0.000394 0.119392 0.273154 0.394452 0.608476 -0.062500 1 0 0 0 0 0 2 444257
-0.002273 -0.000394 0.119392 0.273146 0.394446 0.608469 -0.062500 1 0 0 0 0 0 2 445248
-0.002273 -0.000394 0.119392 0.273145 0.394445 0.608468 -0.062500 1 0 0 0 0 0 2 446260
-0.002273 -0.000394 0.119392 0.273157 0.394442 0.608482 -0.062500 1 0 0 0 0 0 2 447247
-0.002273 -0.000394 0.119392 0.273147 0.394444 0.608470 -0.062500 1 0 0 0 0 0 2 448264
-0.002273 -0.000394 0.119392 0.273154 0.394453 0.608475 -0.062500 1 0 0 0 0 0 2 449266
-0.002273 -0.000394 0.119392 0.273146 0.394446 0.608469 -0.062500 1 0 0 0 0 0 2 450273
-0.002273 -0.000394 0.119392 0.273157 0.394442 0.608482 -0.062500 1 0 0 0 0 0 2 451261
-0.002273 -0.000394 0.119392 0.273147 0.394445 0.608470 -0.062500 1 0 0 0 0 0 2 452266
-0.002273 -0.000394 0.119392 0.273146 0.394445 0.608468 -0.062500 1 0 0 0 0 0 2 453267
-0.002273 -0.000394 0.119392 0.273157 0.394442 0.608482 -0.062500 1 0 0 0 0 0 2 454265
-0.002273 -0.000394 0.119392 0.273147 0.394444 0.608470 -0.062500 1 0 0 0 0 0 2 455254
-0.002273 -0.000394 0.119392 0.273146 0.394444 0.608468 -0.062500 1 0 0 0 0 0 2 456263
-0.002273 -0.000394 0.119392 0.273141 0.394456 0.608481 -0.062500 1 0 0 0 0 0 2 457269
-0.002273 -0.000394 0.119392 0.273144 0.394446 0.608470 -0.062500 1 0 0 0 0 0 2 458269
-0.002273 -0.000394 0.119392 0.273156 0.394442 0.608482 -0.062500 1 0 0 0 0 0 2 459272
-0.002273 -0.000394 0.119392 0.273146 0.394445 0.608470 -0.062500 1 0 0 0 0 0 2 460268
-0.002273 -0.000394 0.119392 0.273153 0.394454 0.608476 -0.062500 1 0 0 0 0 0 2 461261
-0.002273 -0.000394 0.119392 0.273146 0.394446 0.608469 -0.062500 1 0 0 0 0 0 2 462274
-0.002273 -0.000394 0.119392 0.273148 0.394434 0.608475 -0.062500 1 0 0 0 0 0 2 463260
-0.002273 -0.000394 0.119392 0.273153 0.394452 0.608476 -0.062500 1 0 0 0 0 0 2 464260
-0.002273 -0.000394 0.119392 0.273146 0.394446 0.608469 -0.062500 1 0 0 0 0 0 2 465259
-0.002273 -0.000394 0.119392 0.273156 0.394442 0.608482 -0.062500 1 0 0 0 0 0 2 466261
-0.002273 -0.000394 0.119392 0.273146 0.394444 0.608470 -0.062500 1 0 0 0 0 0 2 467259
-0.002273 -0.000394 0.119392 0.273145 0.394445 0.608469 -0.062500 1 0 0 0 0 0 2 468268
-0.002273 -0.000394 0.119392 0.273153 0.394453 0.608475 -0.062500 1 0 0 0 0 0 2 469260
-0.002273 -0.000394 0.119392 0.273149 0.394434 0.608476 -0.062500 1 0 0 0 0 0 2 470266
-0.002273 -0.000394 0.119392 0.273154 0.394452 0.608476 -0.062500 1 0 0 0 0 0 2 471257
-0.002273 -0.000394 0.119392 0.273146 0.394446 0.608469 -0.062500 1 0 0 0 0 0 2 472260
-0.002273 -0.000394 0.119392 0.273145 0.394445 0.608468 -0.062500 1 0 0 0 0 0 2 473258
-0.002273 -0.000394 0.119392 0.273156 0.394442 0.608482 -0.062500 1 0 0 0 0 0 2 474259
-0.002273 -0.000394 0.119392 0.273146 0.394444 0.608470 -0.062500 1 0 0 0 0 0 2 475257
-0.002273 -0.000394 0.119392 0.273153 0.394453 0.608475 -0.062500 1 0 0 0 0 0 2 476258
-0.002273 -0.000394 0.119392 0.273146 0.394446 0.608469 -0.062500 1 0 0 0 0 0 2 477258
-0.002273 -0.000394 0.119392 0.273157 0.394442 0.608482 -0.062500 1 0 0 0 0 0 2 478259
-0.002273 -0.000394 0.119392 0.273147 0.394444 0.608470 -0.062500 1 0 0 0 0 0 2 479257
-0.002273 -0.000394 0.119392 0.273145 0.394445 0.608468 -0.062500 1 0 0 0 0 0 2 480240
-0.002273 -0.000394 0.119392 0.273153 0.394454 0.608475 -0.062500 1 0 0 0 0 0 2 481257
-0.002273 -0.000394 0.119392 0.273149 0.394434 0.608476 -0.062500 1 0 0 0 0 0 2 482260
-0.002273 -0.000394 0.119392 0.273154 0.394452 0.608476 -0.062500 1 0 0 0 0 0 2 483256
-0.002273 -0.000394 0.119392 0.273146 0.394446 0.608469 -0.062500 1 0 0 0 0 0 2 484256
-0.002273 -0.000394 0.119392 0.273145 0.394445 0.608468 -0.062500 1 0 0 0 0 0 2 485262
-0.002273 -0.000394 0.119392 0.273157 0.394442 0.608482 -0.062500 1 0 0 0 0 0 2 486261
-0.002273 -0.000394 0.119392 0.273147 0.394444 0.608470 -0.062500 1 0 0 0 0 0 2 487259
-0.002273 -0.000394 0.119392 0.273154 0.394453 0.608475 -0.062500 1 0 0 0 0 0 2 488263
-0.002273 -0.000394 0.119392 0.273146 0.394446 0.608469 -0.062500 1 0 0 0 0 0 2 489250
-0.002273 -0.000394 0.119392 0.273149 0.394433 0.608475 -0.062500 1 0 0 0 0 0 2 490302
-0.002273 -0.000394 0.119392 0.273154 0.394452 0.608476 -0.062500 1 0 0 0 0 0 2 491326
-0.002273 -0.000394 0.119392 0.273146 0.394445 0.608469 -0.062500 1 0 0 0 0 0 2 492290
-0.002273 -0.000394 0.119392 0.273145 0.394445 0.608488 -0.062500 1 0 0 0 0 0 2 493316
-0.002273 -0.000394 0.119392 0.273145 0.394445 0.608471 -0.062500 1 0 0 0 0 0 2 494364
-0.002273 -0.000394 0.119392 0.273145 0.394445 0.608469 -0.062500 1 0 0 0 0 0 2 495318
-0.002273 -0.000394 0.119392 0.273153 0.394453 0.608475 -0.062500 1 0 0 0 0 0 2 496316
-0.002273 -0.000394 0.119392 0.273145 0.394446 0.608469 -0.062500 1 0 0 0 0 0 2 497291
-0.002273 -0.000394 0.119392 0.273156 0.394442 0.608482 -0.062500 1 0 0 0 0 0 2 498293
-0.002273 -0.000394 0.119392 0.273146 0.394445 0.608470 -0.062500 1 0 0 0 0 0 2 499290
-0.002273 -0.000394 0.119392 0.273145 0.394445 0.608469 -0.062500 1 0 0 0 0 0 2 500321
-0.002273 -0.000394 0.119392 0.273156 0.394442 0.608482 -0.062500 1 0 0 0 0 0 2 501320
-0.002273 -0.000394 0.119392 0.273146 0.394444 0.608470 -0.062500 1 0 0 0 0 0 2 502317
-0.002273 -0.000394 0.119392 0.273153 0.394453 0.608476 -0.062500 1 0 0 0 0 0 2 503298
-0.002273 -0.000394 0.119392 0.273146 0.394446 0.608469 -0.062500 1 0 0 0 0 0 2 504314
-0.002273 -0.000394 0.119392 0.273157 0.394442 0.608482 -0.062500 1 0 0 0 0 0 2 505297
-0.002273 -0.000394 0.119392 0.273146 0.394444 0.608470 -0.062500 1 0 0 0 0 0 2 506316
-0.002273 -0.000394 0.119392 0.273145 0.394445 0.608469 -0.062500 1 0 0 0 0 0 2 507246
-0.002273 -0.000394 0.119392 0.273153 0.394453 0.608475 -0.062500 1 0 0 0 0 0 2 508247
-0.002273 -0.000394 0.119392 0.273149 0.394434 0.608476 -0.062500 1 0 0 0 0 0 2 509257
-0.002273 -0.000394 0.119392 0.273154 0.394452 0.608476 -0.062500 1 0 0 0 0 0 2 510250
-0.002273 -0.000394 0.119392 0.273146 0.394446 0.608469 -0.062500 1 0 0 0 0 0 2 511256
-0.002273 -0.000394 0.119392 0.273145 0.394445 0.608468 -0.062500 1 0 0 0 0 0 2 512246
-0.002273 -0.000394 0.119392 0.273156 0.394442 0.608482 -0.062500 1 0 0 0 0 0 2 513256
-0.002273 -0.000394 0.119392 0.273146 0.394444 0.608470 -0.062500 1 0 0 0 0 0 2 514247
-0.002273 -0.000394 0.119392 0.273153 0.394453 0.608475 -0.062500 1 0 0 0 0 0 2 515247
-0.002273 -0.000394 0.119392 0.273146 0.394446 0.608469 -0.062500 1 0 0 0 0 0 2 516255
-0.002273 -0.000394 0.119392 0.273157 0.394442 0.608482 -0.062500 1 0 0 0 0 0 2 517244
-0.002273 -0.000394 0.119392 0.273147 0.394444 0.608470 -0.062500 1 0 0 0 0 0 2 518260
-0.002273 -0.000394 0.119392 0.273145 0.394445 0.608468 -0.062500 1 0 0 0 0 0 2 519256
-0.002273 -0.000394 0.119392 0.273153 0.394454 0.608475 -0.062500 1 0 0 0 0 0 2 520246
-0.002273 -0.000394 0.119392 0.273150 0.394434 0.608476 -0.062500 1 0 0 0 0 0 2 521256
-0.002273 -0.000394 0.119392 0.273146 0.394443 0.608469 -0.062500 1 0 0 0 0 0 2 522257
-0.002273 -0.000394 0.119392 0.273153 0.394453 0.608475 -0.062500 1 0 0 0 0 0 2 523246
-0.002273 -0.000394 0.119392 0.273146 0.394446 0.608469 -0.062500 1 0 0 0 0 0 2 524266
-0.002273 -0.000394 0.119392 0.273157 0.394442 0.608482 -0.062500 1 0 0 0 0 0 2 525267
-0.002273 -0.000394 0.119392 0.273147 0.394444 0.608470 -0.062500 1 0 0 0 0 0 2 526259
-0.002273 -0.000394 0.119392 0.273154 0.394453 0.608475 -0.062500 1 0 0 0 0 0 2 527264
-0.002273 -0.000394 0.119392 0.273146 0.394446 0.608469 -0.062500 1 0 0 0 0 0 2 528251
-0.002273 -0.000394 0.119392 0.273149 0.394433 0.608475 -0.062500 1 0 0 0 0 0 2 529256
-0.002273 -0.000394 0.119392 0.273142 0.394455 0.608482 -0.062500 1 0 0 0 0 0 2 530263
-0.002273 -0.000394 0.119392 0.273144 0.394446 0.608470 -0.062500 1 0 0 0 0 0 2 531264
-0.002273 -0.000394 0.119392 0.273153 0.394454 0.608476 -0.062500 1 0 0 0 0 0 2 532252
-0.002273 -0.000394 0.119392 0.273149 0.394434 0.608476 -0.062500 1 0 0 0 0 0 2 533262
-0.002273 -0.000394 0.119392 0.273145 0.394444 0.608469 -0.062500 1 0 0 0 0 0 2 534256
-0.002273 -0.000394 0.119392 0.273153 0.394453 0.608475 -0.062500 1 0 0 0 0 0 2 535265
-0.002273 -0.000394 0.119392 0.273146 0.394446 0.608469 -0.062500 1 0 0 0 0 0 2 536240
-0.002273 -0.000394 0.119392 0.273156 0.394442 0.608482 -0.062500 1 0 0 0 0 0 2 537240
-0.002273 -0.000394 0.119392 0.273146 0.394445 0.608470 -0.062500 1 0 0 0 0 0 2 538260
-0.002273 -0.000394 0.119392 0.273145 0.394445 0.608469 -0.062500 1 0 0 0 0 0 2 539256
-0.002273 -0.000394 0.119392 0.273156 0.394442 0.608482 -0.062500 1 0 0 0 0 0 2 540257
-0.002273 -0.000394 0.119392 0.273146 0.394444 0.608470 -0.062500 1 0 0 0 0 0 2 541255
-0.002273 -0.000394 0.119392 0.273153 0.394453 0.608476 -0.062500 1 0 0 0 0 0 2 542257
-0.002273 -0.000394 0.119392 0.273146 0.394446 0.608469 -0.062500 1 0 0 0 0 0 2 543256
-0.002273 -0.000394 0.119392 0.273157 0.394442 0.608482 -0.062500 1 0 0 0 0 0 2 544259
-0.002273 -0.000394 0.119392 0.273146 0.394444 0.608470 -0.062500 1 0 0 0 0 0 2 545260
-0.002273 -0.000394 0.119392 0.273145 0.394445 0.608469 -0.062500 1 0 0 0 0 0 2 546264
-0.002273 -0.000394 0.119392 0.273153 0.394453 0.608475 -0.062500 1 0 0 0 0 0 2 547256
-0.002273 -0.000394 0.119392 0.273149 0.394434 0.608476 -0.062500 1 0 0 0 0 0 2 548257
-0.002273 -0.000394 0.119392 0.273154 0.394452 0.608476 -0.062500 1 0 0 0 0 0 2 549255
-0.002273 -0.000394 0.119392 0.273146 0.394446 0.608469 -0.062500 1 0 0 0 0 0 2 550258
-0.002273 -0.000394 0.119392 0.273145 0.394445 0.608468 -0.062500 1 0 0 0 0 0 2 551256
-0.002273 -0.000394 0.119392 0.273157 0.394442 0.608482 -0.062500 1 0 0 0 0 0 2 552259
-0.002273 -0.000394 0.119392 0.273146 0.394444 0.608470 -0.062500 1 0 0 0 0 0 2 553255
-0.002273 -0.000394 0.119392 0.273153 0.394453 0.608475 -0.062500 1 0 0 0 0 0 2 554261
-0.002273 -0.000394 0.119392 0.273146 0.394446 0.608469 -0.062500 1 0 0 0 0 0 2 555255
-0.002273 -0.000394 0.119392 0.273157 0.394442 0.608482 -0.062500 1 0 0 0 0 0 2 556256
-0.002273 -0.000394 0.119392 0.273147 0.394445 0.608470 -0.062500 1 0 0 0 0 0 2 557255
-0.002273 -0.000394 0.119392 0.273145 0.394445 0.608468 -0.062500 1 0 0 0 0 0 2 558257
-0.002273 -0.000394 0.119392 0.273153 0.394454 0.608475 -0.062500 1 0 0 0 0 0 2 559255
-0.002273 -0.000394 0.119392 0.273150 0.394434 0.608476 -0.062500 1 0 0 0 0 0 2 560254
-0.002273 -0.000394 0.119392 0.273146 0.394443 0.608469 -0.062500 1 0 0 0 0 0 2 561254
-0.002273 -0.000394 0.119392 0.273153 0.394453 0.608475 -0.062500 1 0 0 0 0 0 2 562260
-0.002273 -0.000394 0.119392 0.273146 0.394446 0.608469 -0.062500 1 0 0 0 0 0 2 563254
-0.002273 -0.000394 0.119392 0.273157 0.394442 0.608482 -0.062500 1 0 0 0 0 0 2 564258
-0.002273 -0.000394 0.119392 0.273147 0.394444 0.608470 -0.062500 1 0 0 0 0 0 2 565249
-0.002273 -0.000394 0.119392 0.273154 0.394453 0.608475 -0.062500 1 0 0 0 0 0 2 566256
-0.002273 -0.000394 0.119392 0.273146 0.394446 0.608469 -0.062500 1 0 0 0 0 0 2 567258
-0.002273 -0.000394 0.119392 0.273137 0.394436 0.608481 -0.062500 1 0 0 0 0 0 2 568255
-0.002273 -0.000394 0.119392 0.273152 0.394452 0.608477 -0.062500 1 0 0 0 0 0 2 569253
-0.002273 -0.000394 0.119392 0.273145 0.394446 0.608469 -0.062500 1 0 0 0 0 0 2 570255
-0.002273 -0.000394 0.119392 0.273153 0.394454 0.608475 -0.062500 1 0 0 0 0 0 2 571236
-0.002273 -0.000394 0.119392 0.273149 0.394434 0.608476 -0.062500 1 0 0 0 0 0 2 572255
-0.002273 -0.000394 0.119392 0.273145 0.394444 0.608469 -0.062500 1 0 0 0 0 0 2 573255
-0.002273 -0.000394 0.119392 0.273153 0.394453 0.608475 -0.062500 1 0 0 0 0 0 2 574255
-0.002273 -0.000394 0.119392 0.273146 0.394446 0.608469 -0.062500 1 0 0 0 0 0 2 575254
-0.002273 -0.000394 0.119392 0.273156 0.394442 0.608482 -0.062500 1 0 0 0 0 0 2 576254
-0.002273 -0.000394 0.119392 0.273146 0.394445 0.608470 -0.062500 1 0 0 0 0 0 2 577244
-0.002273 -0.000394 0.119392 0.273145 0.394445 0.608468 -0.062500 1 0 0 0 0 0 2 578255
-0.002273 -0.000394 0.119392 0.273156 0.394442 0.608482 -0.062500 1 0 0 0 0 0 2 579243
-0.002273 -0.000394 0.119392 0.273146 0.394444 0.608470 -0.062500 1 0 0 0 0 0 2 580253
-0.002273 -0.000394 0.119392 0.273153 0.394453 0.608476 -0.062500 1 0 0 0 0 0 2 581244
-0.002273 -0.000394 0.119392 0.273146 0.394446 0.608469 -0.062500 1 0 0 0 0 0 2 582257
-0.002273 -0.000394 0.119392 0.273157 0.394442 0.608482 -0.062500 1 0 0 0 0 0 2 583243
-0.002273 -0.000394 0.119392 0.273146 0.394444 0.608470 -0.062500 1 0 0 0 0 0 2 584253
-0.002273 -0.000394 0.119392 0.273145 0.394445 0.608469 -0.062500 1 0 0 0 0 0 2 585254
-0.002273 -0.000394 0.119392 0.273153 0.394454 0.608475 -0.062500 1 0 0 0 0 0 2 586245
-0.002273 -0.000394 0.119392 0.273149 0.394434 0.608476 -0.062500 1 0 0 0 0 0 2 587253
-0.002273 -0.000394 0.119392 0.273154 0.394452 0.608476 -0.062500 1 0 0 0 0 0 2 588243
-0.002273 -0.000394 0.119392 0.273146 0.394446 0.608469 -0.062500 1 0 0 0 0 0 2 589254
-0.002273 -0.000394 0.119392 0.273145 0.394445 0.608468 -0.062500 1 0 0 0 0 0 2 590246
-0.002273 -0.000394 0.119392 0.273157 0.394442 0.608482 -0.062500 1 0 0 0 0 0 2 591254
-0.002273 -0.000394 0.119392 0.273146 0.394444 0.608470 -0.062500 1 0 0 0 0 0 2 592243
-0.002273 -0.000394 0.119392 0.273153 0.394453 0.608475 -0.062500 1 0 0 0 0 0 2 593253
-0.002273 -0.000394 0.119392 0.273146 0.394446 0.608469 -0.062500 1 0 0 0 0 0 2 594244
-0.002273 -0.000394 0.119392 0.273149 0.394433 0.608475 -0.062500 1 0 0 0 0 0 2 595254
-0.002273 -0.000394 0.119392 0.273154 0.394452 0.608476 -0.062500 1 0 0 0 0 0 2 596246
-0.002273 -0.000394 0.119392 0.273146 0.394445 0.608469 -0.062500 1 0 0 0 0 0 2 597260
-0.002273 -0.000394 0.119392 0.273153 0.394454 0.608475 -0.062500 1 0 0 0 0 0 2 598262
-0.002273 -0.000394 0.119392 0.273150 0.394434 0.608476 -0.062500 1 0 0 0 0 0 2 599275
-0.002273 -0.000394 0.119392 0.273146 0.394443 0.608469 -0.062500 1 0 0 0 0 0 2 600261
-0.002273 -0.000394 0.119392 0.273153 0.394453 0.608475 -0.062500 1 0 0 0 0 0 2 601258
-0.002273 -0.000394 0.119392 0.273146 0.394446 0.608469 -0.062500 1 0 0 0 0 0 2 602260
-0.002273 -0.000394 0.119392 0.273145 0.394445 0.608488 -0.062500 1 0 0 0 0 0 2 603266
-0.002273 -0.000394 0.119392 0.273145 0.394445 0.608471 -0.062500 1 0 0 0 0 0 2 604250
-0.002273 -0.000394 0.119392 0.273145 0.394445 0.608469 -0.062500 1 0 0 0 0 0 2 605243
-0.002273 -0.000394 0.119392 0.273153 0.394454 0.608475 -0.062500 1 0 0 0 0 0 2 606264
-0.002273 -0.000394 0.119392 0.273149 0.394434 0.608476 -0.062500 1 0 0 0 0 0 2 607606
-0.002273 -0.000394 0.119392 0.273153 0.394452 0.608476 -0.062500 1 0 0 0 0 0 2 608264
-0.002273 -0.000394 0.119392 0.273146 0.394446 0.608469 -0.062500 1 0 0 0 0 0 2 609255
-0.002273 -0.000394 0.119392 0.273153 0.394454 0.608475 -0.062500 1 0 0 0 0 0 2 610257
-0.002273 -0.000394 0.119392 0.273149 0.394434 0.608476 -0.062500 1 0 0 0 0 0 2 611237
-0.002273 -0.000394 0.119392 0.273145 0.394444 0.608469 -0.062500 1 0 0 0 0 0 2 612256
-0.002273 -0.000394 0.119392 0.273153 0.394453 0.608475 -0.062500 1 0 0 0 0 0 2 613253
-0.002273 -0.000394 0.119392 0.273146 0.394446 0.608469 -0.062500 1 0 0 0 0 0 2 614256
-0.002273 -0.000394 0.119392 0.273156 0.394442 0.608482 -0.062500 1 0 0 0 0 0 2 615252
-0.002273 -0.000394 0.119392 0.273146 0.394445 0.608470 -0.062500 1 0 0 0 0 0 2 616256
-0.002273 -0.000394 0.119392 0.273145 0.394445 0.608468 -0.062500 1 0 0 0 0 0 2 617261
-0.002273 -0.000394 0.119392 0.273156 0.394442 0.608482 -0.062500 1 0 0 0 0 0 2 618259
-0.002273 -0.000394 0.119392 0.273146 0.394444 0.608470 -0.062500 1 0 0 0 0 0 2 619255
-0.002273 -0.000394 0.119392 0.273153 0.394453 0.608476 -0.062500 1 0 0 0 0 0 2 620252
-0.002273 -0.000394 0.119392 0.273146 0.394446 0.608469 -0.062500 1 0 0 0 0 0 2 621235
-0.002273 -0.000394 0.119392 0.273157 0.394442 0.608482 -0.062500 1 0 0 0 0 0 2 622255
-0.002273 -0.000394 0.119392 0.273147 0.394444 0.608470 -0.062500 1 0 0 0 0 0 2 623254
-0.002273 -0.000394 0.119392 0.273145 0.394445 0.608469 -0.062500 1 0 0 0 0 0 2 624252
-0.002273 -0.000394 0.119392 0.273153 0.394454 0.608475 -0.062500 1 0 0 0 0 0 2 625254
-0.002273 -0.000394 0.119392 0.273149 0.394434 0.608476 -0.062500 1 0 0 0 0 0 2 626253
-0.002273 -0.000394 0.119392 0.273154 0.394452 0.608476 -0.062500 1 0 0 0 0 0 2 627255
-0.002273 -0.000394 0.119392 0.273146 0.394446 0.608469 -0.062500 1 0 0 0 0 0 2 628254
-0.002273 -0.000394 0.119392 0.273145 0.394445 0.608468 -0.062500 1 0 0 0 0 0 2 629254
-0.002273 -0.000394 0.119392 0.273157 0.394442 0.608482 -0.062500 1 0 0 0 0 0 2 630254
-0.002273 -0.000394 0.119392 0.273147 0.394444 0.608470 -0.062500 1 0 0 0 0 0 2 631254
-0.002273 -0.000394 0.119392 0.273154 0.394453 0.608475 -0.062500 1 0 0 0 0 0 2 632258
-0.002273 -0.000394 0.119392 0.273146 0.394446 0.608469 -0.062500 1 0 0 0 0 0 2 633234
-0.002273 -0.000394 0.119392 0.273149 0.394433 0.608475 -0.062500 1 0 0 0 0 0 2 634256
-0.002273 -0.000394 0.119392 0.273154 0.394452 0.608476 -0.062500 1 0 0 0 0 0 2 635252
-0.002261 -0.000381 0.119402 0.096385 0.205208 0.456402 -0.062500 1 0 0 0 0 0 2 636253
-0.002254 -0.000374 0.119406 0.154373 0.268423 0.530896 -0.062500 1 0 0 0 0 0 2 637253
-0.002251 -0.000371 0.119407 0.198817 0.316004 0.569359 -0.062500 1 0 0 0 0 0 2 638260
-0.002249 -0.000369 0.119408 0.222851 0.341456 0.583937 -0.062500 1 0 0 0 0 0 2 639241
-0.002248 -0.000368 0.119408 0.235145 0.354366 0.589109 -0.062500 1 0 0 0 0 0 2 640256
-0.002248 -0.000368 0.119408 0.241347 0.360839 0.590903 -0.062500 1 0 0 0 0 0 2 641254
-0.002248 -0.000368 0.119408 0.244469 0.364097 0.591534 -0.062500 1 0 0 0 0 0 2 642257
-0.002248 -0.000367 0.119408 0.246033 0.365713 0.591751 -0.062500 1 0 0 0 0 0 2 643253
-0.002248 -0.000367 0.119408 0.246821 0.366523 0.591826 -0.062500 1 0 0 0 0 0 2 644252
-0.002248 -0.000367 0.119408 0.247205 0.366942 0.591857 -0.062500 1 0 0 0 0 0 2 645252
-0.002248 -0.000367 0.119408 0.247411 0.367145 0.591859 -0.062500 1 0 0 0 0 0 2 646255
-0.002248 -0.000367 0.119408 0.247504 0.367242 0.591869 -0.062500 1 0 0 0 0 0 2 647252
-0.002248 -0.000367 0.119408 0.247550 0.367291 0.591864 -0.062500 1 0 0 0 0 0 2 648254
-0.002248 -0.000367 0.119408 0.247577 0.367319 0.591865 -0.062500 1 0 0 0 0 0 2 649252
-0.002248 -0.000367 0.119408 0.247599 0.367326 0.591865 -0.062500 1 0 0 0 0 0 2 650244
-0.002248 -0.000367 0.119408 0.247601 0.367326 0.591865 -0.062500 1 0 0 0 0 0 2 651251
-0.002248 -0.000367 0.119408 0.247606 0.367346 0.591865 -0.062500 1 0 0 0 0 0 2 652253
-0.002248 -0.000367 0.119408 0.247606 0.367348 0.591865 -0.062500 1 0 0 0 0 0 2 653244
-0.002248 -0.000367 0.119408 0.247606 0.367348 0.591865 -0.062500 1 0 0 0 0 0 2 654253
-0.002248 -0.000367 0.119408 0.247610 0.367337 0.591872 -0.062500 1 0 0 0 0 0 2 655242
-0.002248 -0.000367 0.119408 0.247607 0.367347 0.591866 -0.062500 1 0 0 0 0 0 2 656251
-0.002248 -0.000367 0.119408 0.247598 0.367340 0.591858 -0.062500 1 0 0 0 0 0 2 657241
-0.002248 -0.000367 0.119408 0.247609 0.367336 0.591871 -0.062500 1 0 0 0 0 0 2 658252
-0.002248 -0.000367 0.119408 0.247607 0.367347 0.591866 -0.062500 1 0 0 0 0 0 2 659240
-0.002248 -0.000367 0.119408 0.247606 0.367348 0.591865 -0.062500 1 0 0 0 0 0 2 660251
-0.002248 -0.000367 0.119408 0.247607 0.367348 0.591865 -0.062500 1 0 0 0 0 0 2 661240
-0.002248 -0.000367 0.119408 0.247610 0.367337 0.591872 -0.062500 1 0 0 0 0 0 2 662252
-0.002248 -0.000367 0.119408 0.247607 0.367347 0.591866 -0.062500 1 0 0 0 0 0 2 663249
-0.002248 -0.000367 0.119408 0.247607 0.367348 0.591866 -0.062500 1 0 0 0 0 0 2 664251
-0.002248 -0.000367 0.119408 0.247599 0.367340 0.591858 -0.062500 1 0 0 0 0 0 2 665239
-0.002248 -0.000367 0.119408 0.247609 0.367336 0.591871 -0.062500 1 0 0 0 0 0 2 666264
-0.002248 -0.000367 0.119408 0.247607 0.367347 0.591866 -0.062500 1 0 0 0 0 0 2 667251
-0.002248 -0.000367 0.119408 0.247607 0.367348 0.591865 -0.062500 1 0 0 0 0 0 2 668226
-0.002248 -0.000367 0.119408 0.247607 0.367349 0.591865 -0.062500 1 0 0 0 0 0 2 669257
-0.002248 -0.000367 0.119408 0.247602 0.367328 0.591865 -0.062500 1 0 0 0 0 0 2 670252
-0.002248 -0.000367 0.119408 0.247606 0.367346 0.591865 -0.062500 1 0 0 0 0 0 2 671233
-0.002248 -0.000367 0.119408 0.247607 0.367348 0.591865 -0.062500 1 0 0 0 0 0 2 672238
-0.002248 -0.000367 0.119408 0.247607 0.367348 0.591865 -0.062500 1 0 0 0 0 0 2 673258
-0.002248 -0.000367 0.119408 0.247598 0.367340 0.591878 -0.062500 1 0 0 0 0 0 2 674257
-0.002248 -0.000367 0.119408 0.247597 0.367339 0.591860 -0.062500 1 0 0 0 0 0 2 675256
-0.002248 -0.000367 0.119408 0.247605 0.367347 0.591865 -0.062500 1 0 0 0 0 0 2 676246
-0.002248 -0.000367 0.119408 0.247606 0.367348 0.591865 -0.062500 1 0 0 0 0 0 2 677238
-0.002248 -0.000367 0.119408 0.247609 0.367337 0.591872 -0.062500 1 0 0 0 0 0 2 678262
-0.002248 -0.000367 0.119408 0.247606 0.367347 0.591866 -0.062500 1 0 0 0 0 0 2 679251
-0.002248 -0.000367 0.119408 0.247598 0.367340 0.591859 -0.062500 1 0 0 0 0 0 2 680261
-0.002248 -0.000367 0.119408 0.247605 0.367347 0.591864 -0.062500 1 0 0 0 0 0 2 681263
-0.002248 -0.000367 0.119408 0.247609 0.367337 0.591872 -0.062500 1 0 0 0 0 0 2 682257
-0.002248 -0.000367 0.119408 0.247606 0.367347 0.591866 -0.062500 1 0 0 0 0 0 2 683252
-0.002248 -0.000367 0.119408 0.247606 0.367348 0.591865 -0.062500 1 0 0 0 0 0 2 684253
-0.002248 -0.000367 0.119408 0.247606 0.367349 0.591865 -0.062500 1 0 0 0 0 0 2 685233
-0.002248 -0.000367 0.119408 0.247610 0.367337 0.591872 -0.062500 1 0 0 0 0 0 2 686252
-0.002248 -0.000367 0.119408 0.247607 0.367347 0.591866 -0.062500 1 0 0 0 0 0 2 687252
-0.002248 -0.000367 0.119408 0.247598 0.367340 0.591859 -0.062500 1 0 0 0 0 0 2 688252
-0.002248 -0.000367 0.119408 0.247605 0.367348 0.591864 -0.062500 1 0 0 0 0 0 2 689250
-0.002248 -0.000367 0.119408 0.247609 0.367337 0.591872 -0.062500 1 0 0 0 0 0 2 690255
-0.002248 -0.000367 0.119408 0.247607 0.367347 0.591866 -0.062500 1 0 0 0 0 0 2 691257
-0.002248 -0.000367 0.119408 0.247607 0.367348 0.591866 -0.062500 1 0 0 0 0 0 2 692251
-0.002248 -0.000367 0.119408 0.247598 0.367340 0.591858 -0.062500 1 0 0 0 0 0 2 693253
-0.002248 -0.000367 0.119408 0.247609 0.367336 0.591871 -0.062500 1 0 0 0 0 0 2 694252
-0.002253 -0.000349 0.119398 0.321212 0.114057 0.738742 -0.062500 1 0 0 0 0 0 2 695251
-0.002256 -0.000340 0.119394 0.297737 0.199397 0.666897 -0.062500 1 0 0 0 0 0 2 696250
-0.002257 -0.000336 0.119393 0.279249 0.263065 0.629716 -0.062500 1 0 0 0 0 0 2 697252
-0.002258 -0.000333 0.119392 0.269079 0.296956 0.615607 -0.062500 1 0 0 0 0 0 2 698250
-0.002258 -0.000332 0.119392 0.263805 0.314081 0.610604 -0.062500 1 0 0 0 0 0 2 699256
-0.002258 -0.000332 0.119392 0.261112 0.322658 0.608848 -0.062500 1 0 0 0 0 0 2 700254
-0.002258 -0.000332 0.119392 0.259775 0.326938 0.608243 -0.062500 1 0 0 0 0 0 2 701251
-0.002258 -0.000331 0.119392 0.259078 0.329077 0.608031 -0.062500 1 0 0 0 0 0 2 702291
-0.002258 -0.000331 0.119392 0.258736 0.330150 0.607963 -0.062500 1 0 0 0 0 0 2 703321
-0.002258 -0.000331 0.119392 0.258569 0.330691 0.607935 -0.062500 1 0 0 0 0 0 2 704311
-0.002258 -0.000331 0.119392 0.258478 0.330953 0.607925 -0.062500 1 0 0 0 0 0 2 705287
-0.002258 -0.000331 0.119392 0.258438 0.331081 0.607917 -0.062500 1 0 0 0 0 0 2 706290
-0.002258 -0.000331 0.119392 0.258415 0.331157 0.607916 -0.062500 1 0 0 0 0 0 2 707285
-0.002258 -0.000331 0.119392 0.258391 0.331199 0.607921 -0.062500 1 0 0 0 0 0 2 708284
-0.002258 -0.000331 0.119392 0.258396 0.331211 0.607929 -0.062500 1 0 0 0 0 0 2 709283
-0.002258 -0.000331 0.119392 0.258394 0.331223 0.607924 -0.062500 1 0 0 0 0 0 2 710320
-0.002258 -0.000331 0.119392 0.258386 0.331215 0.607916 -0.062500 1 0 0 0 0 0 2 711313
-0.002258 -0.000331 0.119392 0.258393 0.331223 0.607922 -0.062500 1 0 0 0 0 0 2 712317
-0.002258 -0.000331 0.119392 0.258393 0.331223 0.607923 -0.062500 1 0 0 0 0 0 2 713311
-0.002258 -0.000331 0.119392 0.258394 0.331223 0.607923 -0.062500 1 0 0 0 0 0 2 714321
-0.002258 -0.000331 0.119392 0.258394 0.331223 0.607923 -0.062500 1 0 0 0 0 0 2 715285
-0.002258 -0.000331 0.119392 0.258386 0.331215 0.607916 -0.062500 1 0 0 0 0 0 2 716285
-0.002258 -0.000331 0.119392 0.258393 0.331222 0.607923 -0.062500 1 0 0 0 0 0 2 717285
-0.002258 -0.000331 0.119392 0.258390 0.331234 0.607916 -0.062500 1 0 0 0 0 0 2 718287
-0.002258 -0.000331 0.119392 0.258393 0.331225 0.607922 -0.062500 1 0 0 0 0 0 2 719309
-0.002258 -0.000331 0.119392 0.258394 0.331224 0.607923 -0.062500 1 0 0 0 0 0 2 720295
-0.002258 -0.000331 0.119392 0.258394 0.331223 0.607923 -0.062500 1 0 0 0 0 0 2 721284
-0.002258 -0.000331 0.119392 0.258386 0.331214 0.607916 -0.062500 1 0 0 0 0 0 2 722288
-0.002258 -0.000331 0.119392 0.258393 0.331222 0.607922 -0.062500 1 0 0 0 0 0 2 723283
-0.002258 -0.000331 0.119392 0.258394 0.331223 0.607923 -0.062500 1 0 0 0 0 0 2 724307
-0.002258 -0.000331 0.119392 0.258391 0.331234 0.607917 -0.062500 1 0 0 0 0 0 2 725307
-0.002258 -0.000331 0.119392 0.258394 0.331225 0.607922 -0.062500 1 0 0 0 0 0 2 726314
-0.002258 -0.000331 0.119392 0.258394 0.331223 0.607923 -0.062500 1 0 0 0 0 0 2 727305
-0.002264 -0.000313 0.119382 0.331945 0.078060 0.754920 -0.062500 1 0 0 0 0 0 2 728292
-0.002266 -0.000304 0.119378 0.308509 0.163348 0.683012 -0.062500 1 0 0 0 0 0 2 729305
-0.002268 -0.000300 0.119377 0.290024 0.226984 0.645802 -0.062500 1 0 0 0 0 0 2 730293
-0.002268 -0.000297 0.119376 0.279858 0.260860 0.631675 -0.062500 1 0 0 0 0 0 2 731308
-0.002269 -0.000296 0.119376 0.274586 0.277977 0.626662 -0.062500 1 0 0 0 0 0 2 732293
-0.002269 -0.000296 0.119376 0.271907 0.286548 0.624914 -0.062500 1 0 0 0 0 0 2 733306
-0.002269 -0.000295 0.119376 0.270544 0.290843 0.624314 -0.062500 1 0 0 0 0 0 2 734294
-0.002269 -0.000295 0.119376 0.269860 0.292969 0.624102 -0.062500 1 0 0 0 0 0 2 735250
-0.002269 -0.000295 0.119376 0.269527 0.294049 0.624021 -0.062500 1 0 0 0 0 0 2 736250
-0.002269 -0.000295 0.119376 0.269354 0.294582 0.624004 -0.062500 1 0 0 0 0 0 2 737238
-0.002269 -0.000295 0.119376 0.269259 0.294855 0.623988 -0.062500 1 0 0 0 0 0 2 738251
-0.002269 -0.000295 0.119376 0.269214 0.294996 0.623993 -0.062500 1 0 0 0 0 0 2 739239
-0.002269 -0.000295 0.119376 0.269198 0.295051 0.623987 -0.062500 1 0 0 0 0 0 2 740249
-0.002269 -0.000295 0.119376 0.269187 0.295087 0.623986 -0.062500 1 0 0 0 0 0 2 741238
-0.002269 -0.000295 0.119376 0.269174 0.295092 0.623992 -0.062500 1 0 0 0 0 0 2 742251
-0.002269 -0.000295 0.119376 0.269177 0.295112 0.623993 -0.062500 1 0 0 0 0 0 2 743238
-0.002269 -0.000295 0.119376 0.269174 0.295125 0.623987 -0.062500 1 0 0 0 0 0 2 744248
-0.002269 -0.000295 0.119376 0.269178 0.295115 0.623993 -0.062500 1 0 0 0 0 0 2 745238
-0.002257 -0.000282 0.119387 0.092341 0.105722 0.472166 -0.062500 1 0 0 0 0 0 2 746249
-0.002250 -0.000275 0.119391 0.150364 0.169033 0.546525 -0.062500 1 0 0 0 0 0 2 747239
-0.002252 -0.000253 0.119381 0.268347 -0.036343 0.732123 -0.062500 1 0 0 0 0 0 2 748247
-0.002253 -0.000243 0.119378 0.268950 0.074322 0.674681 -0.062500 1 0 0 0 0 0 2 749266
-0.002235 -0.000242 0.119367 -0.000134 0.212542 0.781201 -0.062500 1 0 0 0 0 0 2 750260
-0.002226 -0.000241 0.119363 0.085403 0.232330 0.701042 -0.062500 1 0 0 0 0 0 2 751256
-0.002222 -0.000241 0.119362 0.149360 0.237179 0.661557 -0.062500 1 0 0 0 0 0 2 752234
-0.002219 -0.000241 0.119362 0.183190 0.239063 0.646719 -0.062500 1 0 0 0 0 0 2 753256
-0.002218 -0.000241 0.119361 0.200196 0.239931 0.641441 -0.062500 1 0 0 0 0 0 2 754258
-0.002218 -0.000241 0.119361 0.208666 0.240351 0.639621 -0.062500 1 0 0 0 0 0 2 755255
-0.002217 -0.000241 0.119361 0.212902 0.240568 0.638984 -0.062500 1 0 0 0 0 0 2 756243
-0.002217 -0.000241 0.119361 0.214999 0.240665 0.638759 -0.062500 1 0 0 0 0 0 2 757248
-0.002217 -0.000241 0.119361 0.216059 0.240720 0.638688 -0.062500 1 0 0 0 0 0 2 758259
-0.002217 -0.000241 0.119361 0.216591 0.240748 0.638656 -0.062500 1 0 0 0 0 0 2 759250
-0.002217 -0.000241 0.119361 0.216834 0.240762 0.638646 -0.062500 1 0 0 0 0 0 2 760247
-0.002217 -0.000241 0.119361 0.216977 0.240763 0.638649 -0.062500 1 0 0 0 0 0 2 761255
-0.002217 -0.000241 0.119361 0.217037 0.240772 0.638644 -0.062500 1 0 0 0 0 0 2 762255
-0.002217 -0.000241 0.119361 0.217076 0.240764 0.638645 -0.062500 1 0 0 0 0 0 2 763250
-0.002222 -0.000223 0.119351 0.290621 -0.012093 0.785908 -0.062500 1 0 0 0 0 0 2 764250
-0.002225 -0.000214 0.119347 0.267169 0.073034 0.713857 -0.062500 1 0 0 0 0 0 2 765249
-0.002226 -0.000209 0.119346 0.248707 0.136609 0.676587 -0.062500 1 0 0 0 0 0 2 766250
-0.002227 -0.000207 0.119345 0.238540 0.170443 0.662437 -0.062500 1 0 0 0 0 0 2 767250
-0.002228 -0.000206 0.119345 0.233289 0.187562 0.657421 -0.062500 1 0 0 0 0 0 2 768249
-0.002228 -0.000205 0.119345 0.230601 0.196131 0.655673 -0.062500 1 0 0 0 0 0 2 769242
-0.002228 -0.000205 0.119345 0.229242 0.200412 0.655055 -0.062500 1 0 0 0 0 0 2 770257
-0.002228 -0.000205 0.119345 0.228575 0.202553 0.654854 -0.062500 1 0 0 0 0 0 2 771254
-0.002228 -0.000205 0.119345 0.228225 0.203627 0.654771 -0.062500 1 0 0 0 0 0 2 772250
-0.002228 -0.000205 0.119345 0.228049 0.204159 0.654754 -0.062500 1 0 0 0 0 0 2 773250
-0.002228 -0.000205 0.119345 0.227962 0.204441 0.654745 -0.062500 1 0 0 0 0 0 2 774250
-0.002228 -0.000205 0.119345 0.227925 0.204560 0.654744 -0.062500 1 0 0 0 0 0 2 775248
-0.002228 -0.000205 0.119345 0.227894 0.204626 0.654737 -0.062500 1 0 0 0 0 0 2 776248
-0.002228 -0.000205 0.119345 0.227894 0.204661 0.654729 -0.062500 1 0 0 0 0 0 2 777249
-0.002228 -0.000205 0.119345 0.227890 0.204674 0.654741 -0.062500 1 0 0 0 0 0 2 778249
-0.002228 -0.000205 0.119345 0.227887 0.204686 0.654736 -0.062500 1 0 0 0 0 0 2 779230
-0.002228 -0.000205 0.119345 0.227875 0.204690 0.654742 -0.062500 1 0 0 0 0 0 2 780250
-0.002228 -0.000205 0.119345 0.227878 0.204710 0.654743 -0.062500 1 0 0 0 0 0 2 781248
-0.002228 -0.000205 0.119345 0.227886 0.204690 0.654736 -0.062500 1 0 0 0 0 0 2 782251
-0.002233 -0.000187 0.119335 0.301348 -0.048024 0.802125 -0.062500 1 0 0 0 0 0 2 783248
-0.002236 -0.000178 0.119331 0.277928 0.037034 0.730010 -0.062500 1 0 0 0 0 0 2 784249
-0.002237 -0.000173 0.119330 0.259479 0.100572 0.692705 -0.062500 1 0 0 0 0 0 2 785248
-0.002238 -0.000171 0.119329 0.249319 0.134390 0.678557 -0.062500 1 0 0 0 0 0 2 786255
-0.002238 -0.000170 0.119329 0.244046 0.151507 0.673526 -0.062500 1 0 0 0 0 0 2 787250
-0.002238 -0.000169 0.119329 0.241381 0.160068 0.671780 -0.062500 1 0 0 0 0 0 2 788249
-0.002239 -0.000169 0.119329 0.240013 0.164348 0.671167 -0.062500 1 0 0 0 0 0 2 789248
-0.002239 -0.000169 0.119329 0.239342 0.166500 0.670958 -0.062500 1 0 0 0 0 0 2 790291
-0.002239 -0.000169 0.119329 0.238995 0.167565 0.670881 -0.062500 1 0 0 0 0 0 2 791316
-0.002239 -0.000169 0.119329 0.238816 0.168107 0.670858 -0.062500 1 0 0 0 0 0 2 792313
-0.002239 -0.000169 0.119329 0.238732 0.168378 0.670855 -0.062500 1 0 0 0 0 0 2 793317
-0.002239 -0.000169 0.119329 0.238684 0.168499 0.670840 -0.062500 1 0 0 0 0 0 2 794323
-0.002239 -0.000169 0.119329 0.238671 0.168571 0.670852 -0.062500 1 0 0 0 0 0 2 795308
-0.002239 -0.000169 0.119329 0.238665 0.168598 0.670840 -0.062500 1 0 0 0 0 0 2 796307
-0.002239 -0.000169 0.119329 0.238657 0.168622 0.670845 -0.062500 1 0 0 0 0 0 2 797282
-0.002239 -0.000169 0.119329 0.238641 0.168638 0.670845 -0.062500 1 0 0 0 0 0 2 798303
-0.002239 -0.000169 0.119329 0.238652 0.168637 0.670838 -0.062500 1 0 0 0 0 0 2 799309
-0.002239 -0.000169 0.119329 0.238652 0.168636 0.670858 -0.062500 1 0 0 0 0 0 2 800284
-0.002239 -0.000169 0.119329 0.238653 0.168636 0.670840 -0.062500 1 0 0 0 0 0 2 801315
-0.002239 -0.000169 0.119329 0.238641 0.168639 0.670844 -0.062500 1 0 0 0 0 0 2 802311
-0.002244 -0.000151 0.119319 0.312070 -0.083951 0.818362 -0.062500 1 0 0 0 0 0 2 803311
-0.002247 -0.000142 0.119315 0.288683 0.001047 0.746178 -0.062500 1 0 0 0 0 0 2 804308
-0.002248 -0.000137 0.119314 0.270236 0.064553 0.708843 -0.062500 1 0 0 0 0 0 2 805290
-0.002249 -0.000135 0.119313 0.260080 0.098355 0.694677 -0.062500 1 0 0 0 0 0 2 806308
-0.002249 -0.000134 0.119313 0.254822 0.115462 0.689650 -0.062500 1 0 0 0 0 0 2 807291
-0.002249 -0.000133 0.119313 0.252136 0.124024 0.687893 -0.062500 1 0 0 0 0 0 2 808307
-0.002249 -0.000133 0.119313 0.250774 0.128313 0.687284 -0.062500 1 0 0 0 0 0 2 809291
-0.002249 -0.000133 0.119313 0.250107 0.130454 0.687081 -0.062500 1 0 0 0 0 0 2 810306
-0.002249 -0.000133 0.119313 0.249760 0.131516 0.687005 -0.062500 1 0 0 0 0 0 2 811310
-0.002249 -0.000133 0.119313 0.249582 0.132058 0.686982 -0.062500 1 0 0 0 0 0 2 812306
-0.002249 -0.000133 0.119313 0.249498 0.132329 0.686978 -0.062500 1 0 0 0 0 0 2 813289
-0.002249 -0.000133 0.119313 0.249455 0.132470 0.686964 -0.062500 1 0 0 0 0 0 2 814309
-0.002249 -0.000133 0.119313 0.249426 0.132527 0.686962 -0.062500 1 0 0 0 0 0 2 815290
-0.002249 -0.000133 0.119313 0.249425 0.132561 0.686975 -0.062500 1 0 0 0 0 0 2 816305
-0.002249 -0.000133 0.119313 0.249419 0.132586 0.686963 -0.062500 1 0 0 0 0 0 2 817288
-0.002249 -0.000133 0.119313 0.249419 0.132588 0.686962 -0.062500 1 0 0 0 0 0 2 818312
-0.002249 -0.000133 0.119313 0.249419 0.132588 0.686961 -0.062500 1 0 0 0 0 0 2 819248
-0.002249 -0.000133 0.119313 0.249407 0.132590 0.686968 -0.062500 1 0 0 0 0 0 2 820237
-0.002249 -0.000133 0.119313 0.249405 0.132590 0.686968 -0.062500 1 0 0 0 0 0 2 821246
-0.002249 -0.000133 0.119313 0.249417 0.132587 0.686962 -0.062500 1 0 0 0 0 0 2 822259
-0.002249 -0.000133 0.119313 0.249406 0.132589 0.686968 -0.062500 1 0 0 0 0 0 2 823248
-0.002255 -0.000115 0.119302 0.322797 -0.119856 0.834599 -0.062500 1 0 0 0 0 0 2 824236
-0.002257 -0.000106 0.119299 0.299423 -0.034921 0.762363 -0.062500 1 0 0 0 0 0 2 825249
-0.002259 -0.000101 0.119298 0.280982 0.028529 0.724994 -0.062500 1 0 0 0 0 0 2 826246
-0.002259 -0.000099 0.119297 0.270832 0.062344 0.710824 -0.062500 1 0 0 0 0 0 2 827247
-0.002260 -0.000098 0.119297 0.265568 0.079438 0.705782 -0.062500 1 0 0 0 0 0 2 828236
-0.002260 -0.000097 0.119297 0.262889 0.088005 0.704026 -0.062500 1 0 0 0 0 0 2 829247
-0.002260 -0.000097 0.119297 0.261552 0.092288 0.703423 -0.062500 1 0 0 0 0 0 2 830257
-0.002260 -0.000097 0.119297 0.260857 0.094424 0.703206 -0.062500 1 0 0 0 0 0 2 831248
-0.002260 -0.000097 0.119297 0.260516 0.095495 0.703134 -0.062500 1 0 0 0 0 0 2 832243
-0.002260 -0.000097 0.119297 0.260341 0.096026 0.703117 -0.062500 1 0 0 0 0 0 2 833243
-0.002260 -0.000097 0.119297 0.260266 0.096304 0.703101 -0.062500 1 0 0 0 0 0 2 834255
-0.002260 -0.000097 0.119297 0.260216 0.096438 0.703099 -0.062500 1 0 0 0 0 0 2 835249
-0.002260 -0.000097 0.119297 0.260187 0.096493 0.703098 -0.062500 1 0 0 0 0 0 2 836251
-0.002260 -0.000097 0.119297 0.260182 0.096539 0.703104 -0.062500 1 0 0 0 0 0 2 837242
-0.002260 -0.000097 0.119297 0.260179 0.096554 0.703099 -0.062500 1 0 0 0 0 0 2 838257
-0.002260 -0.000097 0.119297 0.260179 0.096554 0.703098 -0.062500 1 0 0 0 0 0 2 839253
-0.002260 -0.000097 0.119297 0.260167 0.096557 0.703104 -0.062500 1 0 0 0 0 0 2 840255
-0.002260 -0.000097 0.119297 0.260175 0.096565 0.703092 -0.062500 1 0 0 0 0 0 2 841291
-0.002260 -0.000097 0.119297 0.260164 0.096569 0.703097 -0.062500 1 0 0 0 0 0 2 842253
-0.002260 -0.000097 0.119297 0.260165 0.096558 0.703104 -0.062500 1 0 0 0 0 0 2 843247
-0.002260 -0.000097 0.119297 0.260174 0.096565 0.703092 -0.062500 1 0 0 0 0 0 2 844246
-0.002260 -0.000097 0.119297 0.260171 0.096577 0.703103 -0.062500 1 0 0 0 0 0 2 845248
-0.002260 -0.000097 0.119297 0.260166 0.096558 0.703105 -0.062500 1 0 0 0 0 0 2 846249
-0.002260 -0.000097 0.119297 0.260174 0.096565 0.703092 -0.062500 1 0 0 0 0 0 2 847248
-0.002260 -0.000097 0.119297 0.260171 0.096577 0.703104 -0.062500 1 0 0 0 0 0 2 848246
-0.002260 -0.000097 0.119297 0.260175 0.096567 0.703092 -0.062500 1 0 0 0 0 0 2 849246
-0.002260 -0.000097 0.119297 0.260167 0.096558 0.703103 -0.062500 1 0 0 0 0 0 2 850247
-0.002260 -0.000097 0.119297 0.260162 0.096568 0.703098 -0.062500 1 0 0 0 0 0 2 851252
-0.002260 -0.000097 0.119297 0.260182 0.096575 0.703098 -0.062500 1 0 0 0 0 0 2 852253
-0.002260 -0.000097 0.119297 0.260167 0.096558 0.703104 -0.062500 1 0 0 0 0 0 2 853250
-0.002260 -0.000097 0.119297 0.260175 0.096565 0.703092 -0.062500 1 0 0 0 0 0 2 854250
-0.002260 -0.000097 0.119297 0.260163 0.096569 0.703097 -0.062500 1 0 0 0 0 0 2 855228
-0.002260 -0.000097 0.119297 0.260173 0.096566 0.703111 -0.062500 1 0 0 0 0 0 2 856246
-0.002260 -0.000097 0.119297 0.260175 0.096566 0.703093 -0.062500 1 0 0 0 0 0 2 857245
-0.002260 -0.000097 0.119297 0.260163 0.096569 0.703097 -0.062500 1 0 0 0 0 0 2 858248
-0.002260 -0.000097 0.119297 0.260174 0.096566 0.703091 -0.062500 1 0 0 0 0 0 2 859245
-0.002260 -0.000097 0.119297 0.260175 0.096566 0.703110 -0.062500 1 0 0 0 0 0 2 860246
-0.002260 -0.000097 0.119297 0.260163 0.096569 0.703099 -0.062500 1 0 0 0 0 0 2 861246
-0.002260 -0.000097 0.119297 0.260174 0.096566 0.703091 -0.062500 1 0 0 0 0 0 2 862247
-0.002260 -0.000097 0.119297 0.260166 0.096557 0.703103 -0.062500 1 0 0 0 0 0 2 863251
-0.002260 -0.000097 0.119297 0.260183 0.096573 0.703099 -0.062500 1 0 0 0 0 0 2 864228
-0.002260 -0.000097 0.119297 0.260164 0.096570 0.703097 -0.062500 1 0 0 0 0 0 2 865246
-0.002260 -0.000097 0.119297 0.260162 0.096569 0.703097 -0.062500 1 0 0 0 0 0 2 866247
-0.002260 -0.000097 0.119297 0.260177 0.096555 0.703098 -0.062500 1 0 0 0 0 0 2 867250
-0.002260 -0.000097 0.119297 0.260172 0.096576 0.703104 -0.062500 1 0 0 0 0 0 2 868227
-0.002260 -0.000097 0.119297 0.260175 0.096567 0.703092 -0.062500 1 0 0 0 0 0 2 869246
-0.002260 -0.000097 0.119297 0.260167 0.096557 0.703103 -0.062500 1 0 0 0 0 0 2 870248
-0.002260 -0.000097 0.119297 0.260162 0.096568 0.703098 -0.062500 1 0 0 0 0 0 2 871241
-0.002260 -0.000097 0.119297 0.260182 0.096575 0.703098 -0.062500 1 0 0 0 0 0 2 872252
-0.002260 -0.000097 0.119297 0.260164 0.096570 0.703097 -0.062500 1 0 0 0 0 0 2 873251
-0.002260 -0.000097 0.119297 0.260165 0.096558 0.703104 -0.062500 1 0 0 0 0 0 2 874260
-0.002260 -0.000097 0.119297 0.260174 0.096565 0.703092 -0.062500 1 0 0 0 0 0 2 875227
-0.002260 -0.000097 0.119297 0.260171 0.096577 0.703104 -0.062500 1 0 0 0 0 0 2 876247
-0.002260 -0.000097 0.119297 0.260178 0.096556 0.703098 -0.062500 1 0 0 0 0 0 2 877247
-0.002260 -0.000097 0.119297 0.260164 0.096568 0.703097 -0.062500 1 0 0 0 0 0 2 878247
-0.002260 -0.000097 0.119297 0.260162 0.096569 0.703097 -0.062500 1 0 0 0 0 0 2 879246
-0.002260 -0.000097 0.119297 0.260185 0.096563 0.703105 -0.062500 1 0 0 0 0 0 2 880245
-0.002260 -0.000097 0.119297 0.260164 0.096568 0.703098 -0.062500 1 0 0 0 0 0 2 881230
-0.002260 -0.000097 0.119297 0.260174 0.096566 0.703091 -0.062500 1 0 0 0 0 0 2 882302
-0.002260 -0.000097 0.119297 0.260175 0.096566 0.703110 -0.062500 1 0 0 0 0 0 2 883322
-0.002260 -0.000097 0.119297 0.260176 0.096566 0.703093 -0.062500 1 0 0 0 0 0 2 884284
-0.002260 -0.000097 0.119297 0.260164 0.096569 0.703097 -0.062500 1 0 0 0 0 0 2 885301
-0.002260 -0.000097 0.119297 0.260162 0.096569 0.703097 -0.062500 1 0 0 0 0 0 2 886302
-0.002260 -0.000097 0.119297 0.260185 0.096563 0.703105 -0.062500 1 0 0 0 0 0 2 887285
-0.002260 -0.000097 0.119297 0.260165 0.096568 0.703098 -0.062500 1 0 0 0 0 0 2 888300
-0.002260 -0.000097 0.119297 0.260174 0.096566 0.703091 -0.062500 1 0 0 0 0 0 2 889284
-0.002260 -0.000097 0.119297 0.260167 0.096557 0.703103 -0.062500 1 0 0 0 0 0 2 890308
-0.002260 -0.000097 0.119297 0.260171 0.096576 0.703105 -0.062500 1 0 0 0 0 0 2 891234
-0.002260 -0.000097 0.119297 0.260175 0.096567 0.703092 -0.062500 1 0 0 0 0 0 2 892244
-0.002260 -0.000097 0.119297 0.260163 0.096569 0.703097 -0.062500 1 0 0 0 0 0 2 893232
-0.002260 -0.000097 0.119297 0.260165 0.096558 0.703104 -0.062500 1 0 0 0 0 0 2 894245
-0.002260 -0.000097 0.119297 0.260182 0.096574 0.703099 -0.062500 1 0 0 0 0 0 2 895233
-0.002260 -0.000097 0.119297 0.260164 0.096570 0.703098 -0.062500 1 0 0 0 0 0 2 896243
-0.002260 -0.000097 0.119297 0.260178 0.096555 0.703098 -0.062500 1 0 0 0 0 0 2 897233
-0.002260 -0.000097 0.119297 0.260164 0.096567 0.703097 -0.062500 1 0 0 0 0 0 2 898245
-0.002260 -0.000097 0.119297 0.260170 0.096578 0.703104 -0.062500 1 0 0 0 0 0 2 899233
-0.002260 -0.000097 0.119297 0.260175 0.096568 0.703092 -0.062500 1 0 0 0 0 0 2 900244
-0.002260 -0.000097 0.119297 0.260167 0.096558 0.703103 -0.062500 1 0 0 0 0 0 2 901234
-0.002260 -0.000097 0.119297 0.260174 0.096565 0.703092 -0.062500 1 0 0 0 0 0 2 902245
-0.002260 -0.000097 0.119297 0.260171 0.096577 0.703103 -0.062500 1 0 0 0 0 0 2 903243
-0.002260 -0.000097 0.119297 0.260166 0.096559 0.703105 -0.062500 1 0 0 0 0 0 2 904232
-0.002260 -0.000097 0.119297 0.260174 0.096565 0.703092 -0.062500 1 0 0 0 0 0 2 905244
-0.002260 -0.000097 0.119297 0.260163 0.096569 0.703097 -0.062500 1 0 0 0 0 0 2 906257
-0.002260 -0.000097 0.119297 0.260185 0.096563 0.703105 -0.062500 1 0 0 0 0 0 2 907251
-0.002260 -0.000097 0.119297 0.260165 0.096568 0.703098 -0.062500 1 0 0 0 0 0 2 908257
-0.002260 -0.000097 0.119297 0.260162 0.096569 0.703098 -0.062500 1 0 0 0 0 0 2 909256
-0.002260 -0.000097 0.119297 0.260174 0.096566 0.703091 -0.062500 1 0 0 0 0 0 2 910262
-0.002260 -0.000097 0.119297 0.260174 0.096566 0.703110 -0.062500 1 0 0 0 0 0 2 911244
-0.002260 -0.000097 0.119297 0.260175 0.096566 0.703092 -0.062500 1 0 0 0 0 0 2 912251
-0.002260 -0.000097 0.119297 0.260163 0.096569 0.703097 -0.062500 1 0 0 0 0 0 2 913251
-0.002260 -0.000097 0.119297 0.260165 0.096557 0.703104 -0.062500 1 0 0 0 0 0 2 914268
-0.002260 -0.000097 0.119297 0.260182 0.096573 0.703099 -0.062500 1 0 0 0 0 0 2 915252
-0.002260 -0.000097 0.119297 0.260164 0.096570 0.703098 -0.062500 1 0 0 0 0 0 2 916252
-0.002260 -0.000097 0.119297 0.260174 0.096566 0.703091 -0.062500 1 0 0 0 0 0 2 917244
-0.002260 -0.000097 0.119297 0.260175 0.096566 0.703110 -0.062500 1 0 0 0 0 0 2 918254
-0.002260 -0.000097 0.119297 0.260163 0.096569 0.703099 -0.062500 1 0 0 0 0 0 2 919254
-0.002260 -0.000097 0.119297 0.260174 0.096566 0.703091 -0.062500 1 0 0 0 0 0 2 920244
-0.002260 -0.000097 0.119297 0.260167 0.096557 0.703103 -0.062500 1 0 0 0 0 0 2 921242
-0.002260 -0.000097 0.119297 0.260174 0.096565 0.703092 -0.062500 1 0 0 0 0 0 2 922237
-0.002260 -0.000097 0.119297 0.260171 0.096577 0.703103 -0.062500 1 0 0 0 0 0 2 923245
-0.002260 -0.000097 0.119297 0.260166 0.096558 0.703105 -0.062500 1 0 0 0 0 0 2 924243
-0.002260 -0.000097 0.119297 0.260174 0.096565 0.703092 -0.062500 1 0 0 0 0 0 2 925244
-0.002260 -0.000097 0.119297 0.260171 0.096577 0.703104 -0.062500 1 0 0 0 0 0 2 926251
-0.002260 -0.000097 0.119297 0.260175 0.096567 0.703092 -0.062500 1 0 0 0 0 0 2 927252
-0.002260 -0.000097 0.119297 0.260167 0.096558 0.703103 -0.062500 1 0 0 0 0 0 2 928250
-0.002260 -0.000097 0.119297 0.260162 0.096568 0.703098 -0.062500 1 0 0 0 0 0 2 929246
-0.002260 -0.000097 0.119297 0.260182 0.096575 0.703098 -0.062500 1 0 0 0 0 0 2 930247
-0.002260 -0.000097 0.119297 0.260168 0.096558 0.703104 -0.062500 1 0 0 0 0 0 2 931243
-0.002260 -0.000097 0.119297 0.260175 0.096565 0.703092 -0.062500 1 0 0 0 0 0 2 932244
-0.002260 -0.000097 0.119297 0.260163 0.096569 0.703097 -0.062500 1 0 0 0 0 0 2 933242
-0.002260 -0.000097 0.119297 0.260173 0.096566 0.703111 -0.062500 1 0 0 0 0 0 2 934245
-0.002260 -0.000097 0.119297 0.260175 0.096566 0.703093 -0.062500 1 0 0 0 0 0 2 935244
-0.002260 -0.000097 0.119297 0.260163 0.096569 0.703097 -0.062500 1 0 0 0 0 0 2 936286
-0.002260 -0.000097 0.119297 0.260162 0.096569 0.703097 -0.062500 1 0 0 0 0 0 2 937244
-0.002260 -0.000097 0.119297 0.260185 0.096563 0.703105 -0.062500 1 0 0 0 0 0 2 938251
-0.002265 -0.000079 0.119286 0.333501 -0.155749 0.850869 -0.062500 1 0 0 0 0 0 2 939243
-0.002268 -0.000070 0.119283 0.310160 -0.070886 0.778551 -0.062500 1 0 0 0 0 0 2 940245
-0.002270 -0.000065 0.119281 0.291729 -0.007461 0.741158 -0.062500 1 0 0 0 0 0 2 941242
-0.002270 -0.000063 0.119281 0.281584 0.026339 0.726970 -0.062500 1 0 0 0 0 0 2 942245
-0.002271 -0.000062 0.119281 0.276333 0.043423 0.721933 -0.062500 1 0 0 0 0 0 2 943242
-0.002271 -0.000061 0.119281 0.273658 0.051986 0.720174 -0.062500 1 0 0 0 0 0 2 944248
-0.002271 -0.000061 0.119281 0.272299 0.056272 0.719561 -0.062500 1 0 0 0 0 0 2 945244
-0.002271 -0.000061 0.119281 0.271621 0.058415 0.719362 -0.062500 1 0 0 0 0 0 2 946244
-0.002271 -0.000061 0.119281 0.271261 0.059480 0.719291 -0.062500 1 0 0 0 0 0 2 947224
-0.002271 -0.000061 0.119281 0.271093 0.060019 0.719262 -0.062500 1 0 0 0 0 0 2 948249
-0.002271 -0.000061 0.119281 0.271014 0.060278 0.719244 -0.062500 1 0 0 0 0 0 2 949235
-0.002271 -0.000061 0.119281 0.270967 0.060429 0.719241 -0.062500 1 0 0 0 0 0 2 950245
-0.002271 -0.000061 0.119281 0.270947 0.060496 0.719247 -0.062500 1 0 0 0 0 0 2 951245
-0.002271 -0.000061 0.119281 0.270930 0.060514 0.719247 -0.062500 1 0 0 0 0 0 2 952243
-0.002271 -0.000061 0.119281 0.270934 0.060534 0.719248 -0.062500 1 0 0 0 0 0 2 953242
-0.002271 -0.000061 0.119281 0.270931 0.060547 0.719241 -0.062500 1 0 0 0 0 0 2 954244
-0.002271 -0.000061 0.119281 0.270919 0.060550 0.719246 -0.062500 1 0 0 0 0 0 2 955224
-0.002271 -0.000061 0.119281 0.270930 0.060548 0.719241 -0.062500 1 0 0 0 0 0 2 956242
-0.002271 -0.000061 0.119281 0.270919 0.060550 0.719246 -0.062500 1 0 0 0 0 0 2 957243
-0.002271 -0.000061 0.119281 0.270926 0.060559 0.719254 -0.062500 1 0 0 0 0 0 2 958245
-0.002271 -0.000061 0.119281 0.270931 0.060549 0.719242 -0.062500 1 0 0 0 0 0 2 959242
-0.002271 -0.000061 0.119281 0.270919 0.060550 0.719247 -0.062500 1 0 0 0 0 0 2 960235
-0.002271 -0.000061 0.119281 0.270930 0.060547 0.719241 -0.062500 1 0 0 0 0 0 2 961242
-0.002271 -0.000061 0.119281 0.270927 0.060558 0.719254 -0.062500 1 0 0 0 0 0 2 962325
-0.002271 -0.000061 0.119281 0.270931 0.060548 0.719242 -0.062500 1 0 0 0 0 0 2 963300
-0.002271 -0.000061 0.119281 0.270920 0.060549 0.719247 -0.062500 1 0 0 0 0 0 2 964283
-0.002271 -0.000061 0.119281 0.270918 0.060549 0.719247 -0.062500 1 0 0 0 0 0 2 965297
-0.002271 -0.000061 0.119281 0.270935 0.060567 0.719241 -0.062500 1 0 0 0 0 0 2 966305
-0.002271 -0.000061 0.119281 0.270920 0.060552 0.719247 -0.062500 1 0 0 0 0 0 2 967300
-0.002271 -0.000061 0.119281 0.270918 0.060550 0.719247 -0.062500 1 0 0 0 0 0 2 968283
-0.002271 -0.000061 0.119281 0.270930 0.060547 0.719241 -0.062500 1 0 0 0 0 0 2 969297
-0.002271 -0.000061 0.119281 0.270927 0.060558 0.719254 -0.062500 1 0 0 0 0 0 2 970299
-0.002271 -0.000061 0.119281 0.270931 0.060548 0.719242 -0.062500 1 0 0 0 0 0 2 971284
-0.002271 -0.000061 0.119281 0.270919 0.060549 0.719247 -0.062500 1 0 0 0 0 0 2 972300
-0.002271 -0.000061 0.119281 0.270914 0.060561 0.719240 -0.062500 1 0 0 0 0 0 2 973283
-0.002271 -0.000061 0.119281 0.270937 0.060557 0.719247 -0.062500 1 0 0 0 0 0 2 974307
-0.002271 -0.000061 0.119281 0.270920 0.060551 0.719247 -0.062500 1 0 0 0 0 0 2 975232
-0.002271 -0.000061 0.119281 0.270930 0.060547 0.719241 -0.062500 1 0 0 0 0 0 2 976241
-0.002271 -0.000061 0.119281 0.270919 0.060550 0.719246 -0.062500 1 0 0 0 0 0 2 977229
-0.002276 -0.000043 0.119270 0.344216 -0.191623 0.867151 -0.062500 1 0 0 0 0 0 2 978244
-0.002279 -0.000034 0.119267 0.320890 -0.106824 0.794765 -0.062500 1 0 0 0 0 0 2 979230
-0.002280 -0.000029 0.119265 0.302479 -0.043426 0.757323 -0.062500 1 0 0 0 0 0 2 980241
-0.002281 -0.000027 0.119265 0.292335 -0.009661 0.743135 -0.062500 1 0 0 0 0 0 2 981230
-0.002281 -0.000026 0.119265 0.287071 0.007427 0.738090 -0.062500 1 0 0 0 0 0 2 982242
-0.002281 -0.000025 0.119265 0.284403 0.015997 0.736333 -0.062500 1 0 0 0 0 0 2 983230
-0.002282 -0.000025 0.119265 0.283048 0.020272 0.735725 -0.062500 1 0 0 0 0 0 2 984240
-0.002282 -0.000025 0.119265 0.282359 0.022415 0.735512 -0.062500 1 0 0 0 0 0 2 985230
-0.002282 -0.000025 0.119265 0.282022 0.023474 0.735446 -0.062500 1 0 0 0 0 0 2 986261
-0.002282 -0.000025 0.119265 0.281845 0.024015 0.735424 -0.062500 1 0 0 0 0 0 2 987246
-0.002282 -0.000025 0.119265 0.281757 0.024297 0.735414 -0.062500 1 0 0 0 0 0 2 988243
-0.002282 -0.000025 0.119265 0.281717 0.024428 0.735405 -0.062500 1 0 0 0 0 0 2 989247
-0.002282 -0.000025 0.119265 0.281698 0.024493 0.735411 -0.062500 1 0 0 0 0 0 2 990248
-0.002282 -0.000025 0.119265 0.281690 0.024519 0.735398 -0.062500 1 0 0 0 0 0 2 991246
-0.002282 -0.000025 0.119265 0.281686 0.024531 0.735409 -0.062500 1 0 0 0 0 0 2 992237
-0.002282 -0.000025 0.119265 0.281683 0.024543 0.735404 -0.062500 1 0 0 0 0 0 2 993245
-0.002282 -0.000025 0.119265 0.281667 0.024558 0.735403 -0.062500 1 0 0 0 0 0 2 994251
-0.002282 -0.000025 0.119265 0.281669 0.024548 0.735409 -0.062500 1 0 0 0 0 0 2 995251
-0.002274 0.000007 0.119265 0.178049 -0.417203 0.732217 -0.062500 1 0 0 0 0 0 2 996238
-0.002271 0.000023 0.119265 0.212768 -0.268900 0.733923 -0.062500 1 0 0 0 0 0 2 997287
-0.002269 0.000031 0.119265 0.238825 -0.157818 0.734701 -0.062500 1 0 0 0 0 0 2 998252
-0.002268 0.000035 0.119265 0.252741 -0.098597 0.734957 -0.062500 1 0 0 0 0 0 2 999243
-0.002267 0.000037 0.119265 0.259785 -0.068608 0.735034 -0.062500 1 0 0 0 0 0 3 243
-0.002267 0.000038 0.119265 0.263320 -0.053587 0.735073 -0.062500 1 0 0 0 0 0 3 1242
-0.002267 0.000038 0.119265 0.265081 -0.046066 0.735073 -0.062500 1 0 0 0 0 0 3 2244
-0.002267 0.000038 0.119265 0.265981 -0.042315 0.735075 -0.062500 1 0 0 0 0 0 3 3242
-0.002267 0.000038 0.119265 0.266419 -0.040432 0.735079 -0.062500 1 0 0 0 0 0 3 4242
-0.002267 0.000038 0.119265 0.266633 -0.039494 0.735078 -0.062500 1 0 0 0 0 0 3 5240
-0.002272 0.000057 0.119254 0.339964 -0.290905 0.883293 -0.062500 1 0 0 0 0 0 3 6244
-0.002275 0.000066 0.119251 0.316719 -0.206021 0.810747 -0.062500 1 0 0 0 0 0 3 7248
-0.002276 0.000070 0.119249 0.298351 -0.142588 0.773237 -0.062500 1 0 0 0 0 0 3 8245
-0.002277 0.000072 0.119249 0.288241 -0.108783 0.759013 -0.062500 1 0 0 0 0 0 3 9242
-0.002277 0.000073 0.119249 0.282993 -0.091665 0.753966 -0.062500 1 0 0 0 0 0 3 10243
-0.002277 0.000074 0.119249 0.280316 -0.083095 0.752206 -0.062500 1 0 0 0 0 0 3 11244
-0.002278 0.000074 0.119249 0.278969 -0.078815 0.751600 -0.062500 1 0 0 0 0 0 3 12241
-0.002278 0.000074 0.119249 0.278277 -0.076661 0.751378 -0.062500 1 0 0 0 0 0 3 13243
-0.002278 0.000074 0.119249 0.277948 -0.075593 0.751318 -0.062500 1 0 0 0 0 0 3 14297
-0.002278 0.000074 0.119249 0.277764 -0.075060 0.751288 -0.062500 1 0 0 0 0 0 3 15302
-0.002278 0.000075 0.119249 0.277688 -0.074782 0.751270 -0.062500 1 0 0 0 0 0 3 16300
-0.002278 0.000075 0.119249 0.277641 -0.074660 0.751274 -0.062500 1 0 0 0 0 0 3 17277
-0.002278 0.000075 0.119249 0.277617 -0.074586 0.751273 -0.062500 1 0 0 0 0 0 3 18317
-0.002278 0.000075 0.119249 0.277605 -0.074547 0.751273 -0.062500 1 0 0 0 0 0 3 19299
-0.002278 0.000075 0.119249 0.277600 -0.074532 0.751266 -0.062500 1 0 0 0 0 0 3 20307
-0.002283 0.000093 0.119238 0.350783 -0.326270 0.899611 -0.062500 1 0 0 0 0 0 3 21284
-0.002286 0.000101 0.119234 0.327492 -0.241697 0.827014 -0.062500 1 0 0 0 0 0 3 22302
-0.002287 0.000106 0.119233 0.309118 -0.178407 0.789457 -0.062500 1 0 0 0 0 0 3 23277
-0.002288 0.000108 0.119233 0.298979 -0.144659 0.775226 -0.062500 1 0 0 0 0 0 3 24273
-0.002288 0.000109 0.119233 0.293744 -0.127594 0.770178 -0.062500 1 0 0 0 0 0 3 25277
-0.002288 0.000110 0.119233 0.291050 -0.119037 0.768414 -0.062500 1 0 0 0 0 0 3 26312
-0.002288 0.000110 0.119233 0.289698 -0.114748 0.767798 -0.062500 1 0 0 0 0 0 3 27314
-0.002288 0.000110 0.119233 0.289021 -0.112607 0.767595 -0.062500 1 0 0 0 0 0 3 28308
-0.002276 0.000124 0.119243 0.111744 -0.301453 0.616622 -0.062500 1 0 0 0 0 0 3 29304
-0.002269 0.000131 0.119247 0.169608 -0.237194 0.690551 -0.062500 1 0 0 0 0 0 3 30311
-0.002266 0.000134 0.119248 0.213999 -0.189180 0.728703 -0.062500 1 0 0 0 0 0 3 31276
-0.002264 0.000136 0.119249 0.238023 -0.163564 0.743160 -0.062500 1 0 0 0 0 0 3 32278
-0.002264 0.000137 0.119249 0.250306 -0.150595 0.748277 -0.062500 1 0 0 0 0 0 3 33276
-0.002263 0.000137 0.119249 0.256510 -0.144104 0.750064 -0.062500 1 0 0 0 0 0 3 34318
-0.002268 0.000155 0.119238 0.332767 -0.392438 0.899203 -0.062500 1 0 0 0 0 0 3 35299
-0.002271 0.000164 0.119235 0.311068 -0.306329 0.826715 -0.062500 1 0 0 0 0 0 3 36306
-0.002272 0.000169 0.119233 0.293469 -0.242277 0.789214 -0.062500 1 0 0 0 0 0 3 37300
-0.002273 0.000171 0.119233 0.283744 -0.208146 0.774982 -0.062500 1 0 0 0 0 0 3 38302
-0.002273 0.000172 0.119233 0.278693 -0.190872 0.769927 -0.062500 1 0 0 0 0 0 3 39278
-0.002273 0.000173 0.119233 0.276119 -0.182206 0.768172 -0.062500 1 0 0 0 0 0 3 40302
-0.002273 0.000173 0.119233 0.274818 -0.177867 0.767549 -0.062500 1 0 0 0 0 0 3 41297
-0.002273 0.000173 0.119233 0.274152 -0.175716 0.767351 -0.062500 1 0 0 0 0 0 3 42318
-0.002273 0.000173 0.119233 0.273830 -0.174630 0.767271 -0.062500 1 0 0 0 0 0 3 43298
-0.002261 0.000187 0.119244 0.096637 -0.364128 0.616538 -0.062500 1 0 0 0 0 0 3 44282
-0.002254 0.000194 0.119247 0.154621 -0.300052 0.690391 -0.062500 1 0 0 0 0 0 3 45298
-0.002251 0.000197 0.119249 0.199082 -0.252122 0.728508 -0.062500 1 0 0 0 0 0 3 46314
-0.002250 0.000199 0.119249 0.223136 -0.226585 0.742940 -0.062500 1 0 0 0 0 0 3 47299
-0.002249 0.000200 0.119249 0.235444 -0.213643 0.748050 -0.062500 1 0 0 0 0 0 3 48284
-0.002248 0.000200 0.119249 0.241643 -0.207160 0.749844 -0.062500 1 0 0 0 0 0 3 49298
-0.002248 0.000200 0.119249 0.244779 -0.203936 0.750455 -0.062500 1 0 0 0 0 0 3 50311
-0.002248 0.000201 0.119249 0.246336 -0.202321 0.750667 -0.062500 1 0 0 0 0 0 3 51298
-0.002248 0.000201 0.119249 0.247119 -0.201500 0.750749 -0.062500 1 0 0 0 0 0 3 52283
-0.002248 0.000201 0.119249 0.247508 -0.201091 0.750765 -0.062500 1 0 0 0 0 0 3 53283
-0.002248 0.000201 0.119249 0.247713 -0.200890 0.750784 -0.062500 1 0 0 0 0 0 3 54303
-0.002248 0.000201 0.119249 0.247808 -0.200793 0.750774 -0.062500 1 0 0 0 0 0 3 55283
-0.002248 0.000201 0.119249 0.247866 -0.200748 0.750781 -0.062500 1 0 0 0 0 0 3 56298
-0.002248 0.000201 0.119249 0.247879 -0.200705 0.750782 -0.062500 1 0 0 0 0 0 3 57283
-0.002248 0.000201 0.119249 0.247899 -0.200696 0.750783 -0.062500 1 0 0 0 0 0 3 58299
-0.002248 0.000201 0.119249 0.247900 -0.200695 0.750783 -0.062500 1 0 0 0 0 0 3 59230
-0.002248 0.000201 0.119249 0.247900 -0.200696 0.750783 -0.062500 1 0 0 0 0 0 3 60239
-0.002248 0.000201 0.119249 0.247911 -0.200699 0.750777 -0.062500 1 0 0 0 0 0 3 61229
-0.002248 0.000201 0.119249 0.247909 -0.200688 0.750789 -0.062500 1 0 0 0 0 0 3 62241
-0.002248 0.000201 0.119249 0.247921 -0.200690 0.750784 -0.062500 1 0 0 0 0 0 3 63238
-0.002248 0.000201 0.119249 0.247902 -0.200696 0.750783 -0.062500 1 0 0 0 0 0 3 64241
-0.002248 0.000201 0.119249 0.247905 -0.200676 0.750783 -0.062500 1 0 0 0 0 0 3 65230
-0.002248 0.000201 0.119249 0.247912 -0.200697 0.750777 -0.062500 1 0 0 0 0 0 3 66246
-0.002253 0.000219 0.119239 0.321039 -0.452112 0.899507 -0.062500 1 0 0 0 0 0 3 67229
-0.002256 0.000228 0.119235 0.297767 -0.367719 0.826701 -0.062500 1 0 0 0 0 0 3 68239
-0.002257 0.000232 0.119234 0.279401 -0.304504 0.789071 -0.062500 1 0 0 0 0 0 3 69232
-0.002258 0.000234 0.119233 0.269273 -0.270802 0.774795 -0.062500 1 0 0 0 0 0 3 70264
-0.002246 0.000249 0.119244 0.086919 -0.443899 0.619207 -0.062500 1 0 0 0 0 0 3 71249
-0.002239 0.000256 0.119247 0.142356 -0.371465 0.691216 -0.062500 1 0 0 0 0 0 3 72241
-0.002236 0.000260 0.119249 0.185526 -0.319362 0.728670 -0.062500 1 0 0 0 0 0 3 73240
-0.002235 0.000262 0.119249 0.208934 -0.291738 0.742883 -0.062500 1 0 0 0 0 0 3 74246
-0.002234 0.000263 0.119249 0.220909 -0.277756 0.747914 -0.062500 1 0 0 0 0 0 3 75244
-0.002233 0.000263 0.119249 0.226943 -0.270766 0.749676 -0.062500 1 0 0 0 0 0 3 76248
-0.002233 0.000264 0.119249 0.229982 -0.267259 0.750278 -0.062500 1 0 0 0 0 0 3 77235
-0.002233 0.000264 0.119249 0.231513 -0.265527 0.750480 -0.062500 1 0 0 0 0 0 3 78247
-0.002233 0.000264 0.119249 0.232279 -0.264642 0.750567 -0.062500 1 0 0 0 0 0 3 79247
-0.002233 0.000264 0.119249 0.232660 -0.264208 0.750589 -0.062500 1 0 0 0 0 0 3 80238
-0.002233 0.000264 0.119249 0.232850 -0.263992 0.750588 -0.062500 1 0 0 0 0 0 3 81246
-0.002233 0.000264 0.119249 0.232948 -0.263873 0.750597 -0.062500 1 0 0 0 0 0 3 82252
-0.002233 0.000264 0.119249 0.232995 -0.263823 0.750592 -0.062500 1 0 0 0 0 0 3 83241
-0.002233 0.000264 0.119249 0.233013 -0.263804 0.750605 -0.062500 1 0 0 0 0 0 3 84241
-0.002233 0.000264 0.119249 0.233030 -0.263786 0.750600 -0.062500 1 0 0 0 0 0 3 85239
-0.002233 0.000264 0.119249 0.233036 -0.263765 0.750600 -0.062500 1 0 0 0 0 0 3 86248
-0.002233 0.000264 0.119249 0.233036 -0.263762 0.750600 -0.062500 1 0 0 0 0 0 3 87238
-0.002233 0.000264 0.119249 0.233052 -0.263776 0.750600 -0.062500 1 0 0 0 0 0 3 88239
-0.002233 0.000264 0.119249 0.233038 -0.263763 0.750600 -0.062500 1 0 0 0 0 0 3 89248
-0.002233 0.000264 0.119249 0.233041 -0.263774 0.750586 -0.062500 1 0 0 0 0 0 3 90245
-0.002233 0.000264 0.119249 0.233040 -0.263775 0.750605 -0.062500 1 0 0 0 0 0 3 91245
-0.002233 0.000264 0.119249 0.233036 -0.263764 0.750600 -0.062500 1 0 0 0 0 0 3 92240
-0.002233 0.000264 0.119249 0.233048 -0.263765 0.750593 -0.062500 1 0 0 0 0 0 3 93239
-0.002233 0.000264 0.119249 0.233041 -0.263774 0.750605 -0.062500 1 0 0 0 0 0 3 94263
-0.002233 0.000264 0.119249 0.233036 -0.263764 0.750600 -0.062500 1 0 0 0 0 0 3 95241
-0.002238 0.000282 0.119239 0.306155 -0.515027 0.899499 -0.062500 1 0 0 0 0 0 3 96239
-0.002241 0.000291 0.119235 0.282881 -0.430716 0.826620 -0.062500 1 0 0 0 0 0 3 97239
-0.002242 0.000295 0.119234 0.264515 -0.367564 0.788940 -0.062500 1 0 0 0 0 0 3 98246
-0.002243 0.000297 0.119233 0.254394 -0.333863 0.774638 -0.062500 1 0 0 0 0 0 3 99237
-0.002243 0.000299 0.119233 0.249159 -0.316798 0.769575 -0.062500 1 0 0 0 0 0 3 100238
-0.002244 0.000299 0.119233 0.246484 -0.308231 0.767807 -0.062500 1 0 0 0 0 0 3 101237
-0.002244 0.000299 0.119233 0.245140 -0.303955 0.767189 -0.062500 1 0 0 0 0 0 3 102249
-0.002244 0.000300 0.119233 0.244445 -0.301824 0.766981 -0.062500 1 0 0 0 0 0 3 103237
-0.002244 0.000300 0.119233 0.244112 -0.300747 0.766913 -0.062500 1 0 0 0 0 0 3 104240
-0.002244 0.000300 0.119233 0.243940 -0.300216 0.766874 -0.062500 1 0 0 0 0 0 3 105240
-0.002244 0.000300 0.119233 0.243845 -0.299945 0.766874 -0.062500 1 0 0 0 0 0 3 106257
-0.002244 0.000300 0.119233 0.243812 -0.299807 0.766873 -0.062500 1 0 0 0 0 0 3 107239
-0.002244 0.000300 0.119233 0.243782 -0.299739 0.766866 -0.062500 1 0 0 0 0 0 3 108237
-0.002244 0.000300 0.119233 0.243784 -0.299715 0.766865 -0.062500 1 0 0 0 0 0 3 109239
-0.002244 0.000300 0.119233 0.243770 -0.299701 0.766864 -0.062500 1 0 0 0 0 0 3 110242
-0.002244 0.000300 0.119233 0.243761 -0.299677 0.766870 -0.062500 1 0 0 0 0 0 3 111232
-0.002244 0.000300 0.119233 0.243773 -0.299677 0.766865 -0.062500 1 0 0 0 0 0 3 112236
-0.002244 0.000300 0.119233 0.243762 -0.299675 0.766870 -0.062500 1 0 0 0 0 0 3 113238
-0.002244 0.000300 0.119233 0.243773 -0.299677 0.766865 -0.062500 1 0 0 0 0 0 3 114249
-0.002244 0.000300 0.119233 0.243762 -0.299675 0.766870 -0.062500 1 0 0 0 0 0 3 115236
-0.002249 0.000318 0.119222 0.316834 -0.550802 0.915896 -0.062500 1 0 0 0 0 0 3 116238
-0.002252 0.000327 0.119219 0.293571 -0.466557 0.842948 -0.062500 1 0 0 0 0 0 3 117237
-0.002253 0.000331 0.119218 0.275221 -0.403421 0.805232 -0.062500 1 0 0 0 0 0 3 118247
-0.002241 0.000347 0.119228 0.087944 -0.560079 0.640651 -0.062500 1 0 0 0 0 0 3 119236
-0.002235 0.000355 0.119231 0.140828 -0.479029 0.709232 -0.062500 1 0 0 0 0 0 3 120240
-0.002232 0.000359 0.119233 0.182700 -0.422606 0.745478 -0.062500 1 0 0 0 0 0 3 121237
-0.002230 0.000361 0.119233 0.205438 -0.392828 0.759251 -0.062500 1 0 0 0 0 0 3 122322
-0.002230 0.000362 0.119233 0.217075 -0.377792 0.764150 -0.062500 1 0 0 0 0 0 3 123296
-0.002229 0.000362 0.119233 0.222959 -0.370267 0.765841 -0.062500 1 0 0 0 0 0 3 124280
-0.002229 0.000362 0.119233 0.225898 -0.366496 0.766429 -0.062500 1 0 0 0 0 0 3 125294
-0.002229 0.000363 0.119233 0.227393 -0.364616 0.766640 -0.062500 1 0 0 0 0 0 3 126317
-0.002229 0.000363 0.119233 0.228131 -0.363673 0.766705 -0.062500 1 0 0 0 0 0 3 127294
-0.002229 0.000363 0.119233 0.228503 -0.363213 0.766731 -0.062500 1 0 0 0 0 0 3 128277
-0.002229 0.000363 0.119233 0.228694 -0.362965 0.766744 -0.062500 1 0 0 0 0 0 3 129293
-0.002234 0.000381 0.119223 0.301835 -0.613818 0.915960 -0.062500 1 0 0 0 0 0 3 130320
-0.002237 0.000390 0.119219 0.278623 -0.529597 0.842922 -0.062500 1 0 0 0 0 0 3 131237
-0.002238 0.000394 0.119218 0.260309 -0.466486 0.805162 -0.062500 1 0 0 0 0 0 3 132225
-0.002239 0.000396 0.119217 0.250205 -0.432797 0.790835 -0.062500 1 0 0 0 0 0 3 133240
-0.002239 0.000397 0.119217 0.244983 -0.415736 0.785759 -0.062500 1 0 0 0 0 0 3 134238
-0.002239 0.000398 0.119217 0.242315 -0.407187 0.783986 -0.062500 1 0 0 0 0 0 3 135236
-0.002240 0.000398 0.119217 0.240952 -0.402890 0.783376 -0.062500 1 0 0 0 0 0 3 136225
-0.002240 0.000398 0.119217 0.240279 -0.400763 0.783154 -0.062500 1 0 0 0 0 0 3 137227
-0.002240 0.000399 0.119217 0.239937 -0.399685 0.783089 -0.062500 1 0 0 0 0 0 3 138244
-0.002240 0.000399 0.119217 0.239772 -0.399145 0.783057 -0.062500 1 0 0 0 0 0 3 139226
-0.002240 0.000399 0.119217 0.239670 -0.398882 0.783051 -0.062500 1 0 0 0 0 0 3 140235
-0.002240 0.000399 0.119217 0.239636 -0.398744 0.783049 -0.062500 1 0 0 0 0 0 3 141225
-0.002227 0.000412 0.119228 0.062350 -0.589137 0.632961 -0.062500 1 0 0 0 0 0 3 142259
-0.002221 0.000419 0.119231 0.120509 -0.525041 0.706529 -0.062500 1 0 0 0 0 0 3 143226
-0.002217 0.000422 0.119233 0.165073 -0.477122 0.744484 -0.062500 1 0 0 0 0 0 3 144235
-0.002221 0.000442 0.119222 0.262184 -0.702420 0.908254 -0.062500 1 0 0 0 0 0 3 145226
-0.002223 0.000452 0.119219 0.251259 -0.605448 0.840220 -0.062500 1 0 0 0 0 0 3 146248
-0.002224 0.000457 0.119218 0.239133 -0.535937 0.804188 -0.062500 1 0 0 0 0 0 3 147243
-0.002224 0.000459 0.119217 0.232173 -0.499053 0.790461 -0.062500 1 0 0 0 0 0 3 148245
-0.002224 0.000460 0.119217 0.228500 -0.480382 0.785586 -0.062500 1 0 0 0 0 0 3 149251
-0.002225 0.000461 0.119217 0.226620 -0.471024 0.783893 -0.062500 1 0 0 0 0 0 3 150256
-0.002225 0.000461 0.119217 0.225663 -0.466335 0.783295 -0.062500 1 0 0 0 0 0 3 151233
-0.002225 0.000461 0.119217 0.225171 -0.463992 0.783095 -0.062500 1 0 0 0 0 0 3 152231
-0.002225 0.000462 0.119217 0.224937 -0.462829 0.783021 -0.062500 1 0 0 0 0 0 3 153236
-0.002225 0.000462 0.119217 0.224803 -0.462228 0.783001 -0.062500 1 0 0 0 0 0 3 154260
-0.002225 0.000462 0.119217 0.224754 -0.461952 0.782991 -0.062500 1 0 0 0 0 0 3 155403
-0.002225 0.000462 0.119217 0.224717 -0.461792 0.782995 -0.062500 1 0 0 0 0 0 3 156251
-0.002225 0.000462 0.119217 0.224706 -0.461716 0.782988 -0.062500 1 0 0 0 0 0 3 157571
-0.002225 0.000462 0.119217 0.224690 -0.461698 0.782987 -0.062500 1 0 0 0 0 0 3 158256
-0.002225 0.000462 0.119217 0.224690 -0.461666 0.782980 -0.062500 1 0 0 0 0 0 3 159221
-0.002225 0.000462 0.119217 0.224699 -0.461655 0.782986 -0.062500 1 0 0 0 0 0 3 160236
-0.002230 0.000480 0.119206 0.297658 -0.712314 0.932525 -0.062500 1 0 0 0 0 0 3 161238
-0.002233 0.000489 0.119203 0.274437 -0.628318 0.859315 -0.062500 1 0 0 0 0 0 3 162246
-0.002234 0.000493 0.119201 0.256110 -0.565306 0.821479 -0.062500 1 0 0 0 0 0 3 163237
-0.002235 0.000495 0.119201 0.246007 -0.531672 0.807128 -0.062500 1 0 0 0 0 0 3 164236
-0.002235 0.000496 0.119201 0.240783 -0.514606 0.802037 -0.062500 1 0 0 0 0 0 3 165237
-0.002235 0.000497 0.119201 0.238120 -0.506072 0.800260 -0.062500 1 0 0 0 0 0 3 166241
-0.002235 0.000497 0.119201 0.236759 -0.501778 0.799645 -0.062500 1 0 0 0 0 0 3 167241
-0.002235 0.000497 0.119201 0.236084 -0.499641 0.799433 -0.062500 1 0 0 0 0 0 3 168242
-0.002235 0.000497 0.119201 0.235742 -0.498562 0.799368 -0.062500 1 0 0 0 0 0 3 169240
-0.002235 0.000497 0.119201 0.235557 -0.498029 0.799336 -0.062500 1 0 0 0 0 0 3 170354
-0.002235 0.000497 0.119201 0.235484 -0.497762 0.799323 -0.062500 1 0 0 0 0 0 3 171296
-0.002235 0.000497 0.119201 0.235434 -0.497631 0.799319 -0.062500 1 0 0 0 0 0 3 172294
-0.002235 0.000497 0.119201 0.235413 -0.497566 0.799325 -0.062500 1 0 0 0 0 0 3 173296
-0.002235 0.000497 0.119201 0.235401 -0.497529 0.799325 -0.062500 1 0 0 0 0 0 3 174296
-0.002235 0.000497 0.119201 0.235397 -0.497515 0.799318 -0.062500 1 0 0 0 0 0 3 175273
-0.002235 0.000497 0.119201 0.235405 -0.497506 0.799324 -0.062500 1 0 0 0 0 0 3 176268
-0.002235 0.000497 0.119201 0.235391 -0.497491 0.799325 -0.062500 1 0 0 0 0 0 3 177294
-0.002235 0.000497 0.119201 0.235402 -0.497492 0.799318 -0.062500 1 0 0 0 0 0 3 178301
-0.002235 0.000497 0.119201 0.235386 -0.497510 0.799324 -0.062500 1 0 0 0 0 0 3 179271
-0.002235 0.000497 0.119201 0.235401 -0.497495 0.799318 -0.062500 1 0 0 0 0 0 3 180272
-0.002235 0.000497 0.119201 0.235391 -0.497490 0.799324 -0.062500 1 0 0 0 0 0 3 181269
-0.002235 0.000497 0.119201 0.235390 -0.497490 0.799325 -0.062500 1 0 0 0 0 0 3 182317
-0.002235 0.000497 0.119201 0.235405 -0.497504 0.799325 -0.062500 1 0 0 0 0 0 3 183296
-0.002235 0.000497 0.119201 0.235383 -0.497500 0.799318 -0.062500 1 0 0 0 0 0 3 184296
-0.002235 0.000497 0.119201 0.235401 -0.497494 0.799318 -0.062500 1 0 0 0 0 0 3 185271
-0.002235 0.000497 0.119201 0.235391 -0.497490 0.799324 -0.062500 1 0 0 0 0 0 3 186288
-0.002235 0.000497 0.119201 0.235390 -0.497489 0.799325 -0.062500 1 0 0 0 0 0 3 187306
-0.002235 0.000497 0.119201 0.235397 -0.497513 0.799318 -0.062500 1 0 0 0 0 0 3 188303
-0.002235 0.000497 0.119201 0.235390 -0.497493 0.799324 -0.062500 1 0 0 0 0 0 3 189303
-0.002235 0.000497 0.119201 0.235402 -0.497493 0.799318 -0.062500 1 0 0 0 0 0 3 190323
-0.002235 0.000497 0.119201 0.235391 -0.497490 0.799324 -0.062500 1 0 0 0 0 0 3 191293
-0.002235 0.000497 0.119201 0.235393 -0.497501 0.799332 -0.062500 1 0 0 0 0 0 3 192301
-0.002235 0.000497 0.119201 0.235394 -0.497503 0.799312 -0.062500 1 0 0 0 0 0 3 193270
-0.002235 0.000497 0.119201 0.235390 -0.497491 0.799323 -0.062500 1 0 0 0 0 0 3 194288
-0.002235 0.000497 0.119201 0.235402 -0.497493 0.799318 -0.062500 1 0 0 0 0 0 3 195272
-0.002235 0.000497 0.119201 0.235391 -0.497490 0.799324 -0.062500 1 0 0 0 0 0 3 196394
-0.002235 0.000497 0.119201 0.235393 -0.497501 0.799332 -0.062500 1 0 0 0 0 0 3 197292
-0.002235 0.000497 0.119201 0.235394 -0.497503 0.799312 -0.062500 1 0 0 0 0 0 3 198297
-0.002235 0.000497 0.119201 0.235390 -0.497491 0.799323 -0.062500 1 0 0 0 0 0 3 199300
-0.002235 0.000497 0.119201 0.235402 -0.497493 0.799318 -0.062500 1 0 0 0 0 0 3 200268
-0.002235 0.000497 0.119201 0.235394 -0.497502 0.799331 -0.062500 1 0 0 0 0 0 3 201298
-0.002235 0.000497 0.119201 0.235390 -0.497491 0.799326 -0.062500 1 0 0 0 0 0 3 202298
-0.002235 0.000497 0.119201 0.235394 -0.497502 0.799312 -0.062500 1 0 0 0 0 0 3 203297
-0.002235 0.000497 0.119201 0.235390 -0.497491 0.799323 -0.062500 1 0 0 0 0 0 3 204403
-0.002235 0.000497 0.119201 0.235389 -0.497490 0.799324 -0.062500 1 0 0 0 0 0 3 205293
-0.002235 0.000497 0.119201 0.235405 -0.497504 0.799325 -0.062500 1 0 0 0 0 0 3 206313
-0.002235 0.000497 0.119201 0.235391 -0.497491 0.799325 -0.062500 1 0 0 0 0 0 3 207417
-0.002235 0.000497 0.119201 0.235394 -0.497502 0.799312 -0.062500 1 0 0 0 0 0 3 208276
-0.002235 0.000497 0.119201 0.235390 -0.497491 0.799323 -0.062500 1 0 0 0 0 0 3 209293
-0.002235 0.000497 0.119201 0.235393 -0.497501 0.799331 -0.062500 1 0 0 0 0 0 3 210403
-0.002235 0.000497 0.119201 0.235402 -0.497494 0.799319 -0.062500 1 0 0 0 0 0 3 211416
-0.002235 0.000497 0.119201 0.235383 -0.497499 0.799317 -0.062500 1 0 0 0 0 0 3 212277
-0.002235 0.000497 0.119201 0.235401 -0.497494 0.799317 -0.062500 1 0 0 0 0 0 3 213417
-0.002235 0.000497 0.119201 0.235391 -0.497490 0.799324 -0.062500 1 0 0 0 0 0 3 214363
-0.002235 0.000497 0.119201 0.235393 -0.497501 0.799331 -0.062500 1 0 0 0 0 0 3 215359
-0.002235 0.000497 0.119201 0.235402 -0.497494 0.799319 -0.062500 1 0 0 0 0 0 3 216367
-0.002241 0.000515 0.119190 0.308306 -0.748025 0.948974 -0.062500 1 0 0 0 0 0 3 217349
-0.002243 0.000524 0.119186 0.285128 -0.664091 0.875708 -0.062500 1 0 0 0 0 0 3 218350
-0.002245 0.000529 0.119185 0.266803 -0.601113 0.837844 -0.062500 1 0 0 0 0 0 3 219358
-0.002245 0.000531 0.119185 0.256714 -0.567486 0.823483 -0.062500 1 0 0 0 0 0 3 220358
-0.002246 0.000532 0.119184 0.251476 -0.550443 0.818390 -0.062500 1 0 0 0 0 0 3 221349
-0.002246 0.000533 0.119184 0.248817 -0.541894 0.816609 -0.062500 1 0 0 0 0 0 3 222350
-0.002246 0.000533 0.119184 0.247460 -0.537612 0.815999 -0.062500 1 0 0 0 0 0 3 223359
-0.002246 0.000533 0.119184 0.246782 -0.535465 0.815779 -0.062500 1 0 0 0 0 0 3 224349
-0.002246 0.000533 0.119184 0.246435 -0.534405 0.815713 -0.062500 1 0 0 0 0 0 3 225359
-0.002246 0.000533 0.119184 0.246278 -0.533860 0.815687 -0.062500 1 0 0 0 0 0 3 226350
-0.002246 0.000533 0.119184 0.246189 -0.533598 0.815675 -0.062500 1 0 0 0 0 0 3 227359
-0.002246 0.000533 0.119184 0.246134 -0.533456 0.815664 -0.062500 1 0 0 0 0 0 3 228370
-0.002246 0.000533 0.119184 0.246112 -0.533390 0.815669 -0.062500 1 0 0 0 0 0 3 229242
-0.002246 0.000533 0.119184 0.246103 -0.533364 0.815676 -0.062500 1 0 0 0 0 0 3 230362
-0.002246 0.000533 0.119184 0.246100 -0.533352 0.815670 -0.062500 1 0 0 0 0 0 3 231361
-0.002246 0.000533 0.119184 0.246104 -0.533331 0.815669 -0.062500 1 0 0 0 0 0 3 232239
-0.002246 0.000533 0.119184 0.246093 -0.533326 0.815676 -0.062500 1 0 0 0 0 0 3 233380
-0.002246 0.000533 0.119184 0.246092 -0.533326 0.815677 -0.062500 1 0 0 0 0 0 3 234363
-0.002246 0.000533 0.119184 0.246096 -0.533338 0.815663 -0.062500 1 0 0 0 0 0 3 235362
-0.002246 0.000533 0.119184 0.246092 -0.533328 0.815675 -0.062500 1 0 0 0 0 0 3 236369
-0.002246 0.000533 0.119184 0.246101 -0.533318 0.815663 -0.062500 1 0 0 0 0 0 3 237365
-0.002246 0.000533 0.119184 0.246093 -0.533325 0.815675 -0.062500 1 0 0 0 0 0 3 238256
-0.002246 0.000533 0.119184 0.246092 -0.533326 0.815676 -0.062500 1 0 0 0 0 0 3 239369
-0.002246 0.000533 0.119184 0.246096 -0.533338 0.815664 -0.062500 1 0 0 0 0 0 3 240367
-0.002246 0.000533 0.119184 0.246092 -0.533328 0.815675 -0.062500 1 0 0 0 0 0 3 241359
-0.002246 0.000533 0.119184 0.246101 -0.533318 0.815663 -0.062500 1 0 0 0 0 0 3 242248
-0.002246 0.000533 0.119184 0.246093 -0.533325 0.815675 -0.062500 1 0 0 0 0 0 3 243362
-0.002246 0.000533 0.119184 0.246092 -0.533326 0.815677 -0.062500 1 0 0 0 0 0 3 244360
-0.002246 0.000533 0.119184 0.246096 -0.533338 0.815664 -0.062500 1 0 0 0 0 0 3 245359
-0.002246 0.000533 0.119184 0.246092 -0.533328 0.815675 -0.062500 1 0 0 0 0 0 3 246362
-0.002246 0.000533 0.119184 0.246101 -0.533318 0.815663 -0.062500 1 0 0 0 0 0 3 247367
-0.002246 0.000533 0.119184 0.246093 -0.533325 0.815675 -0.062500 1 0 0 0 0 0 3 248364
-0.002246 0.000533 0.119184 0.246092 -0.533326 0.815677 -0.062500 1 0 0 0 0 0 3 249343
-0.002246 0.000533 0.119184 0.246096 -0.533338 0.815664 -0.062500 1 0 0 0 0 0 3 250346
-0.002246 0.000533 0.119184 0.246092 -0.533328 0.815675 -0.062500 1 0 0 0 0 0 3 251358
-0.002246 0.000533 0.119184 0.246101 -0.533318 0.815663 -0.062500 1 0 0 0 0 0 3 252359
-0.002246 0.000533 0.119184 0.246093 -0.533325 0.815675 -0.062500 1 0 0 0 0 0 3 253357
-0.002246 0.000533 0.119184 0.246084 -0.533335 0.815670 -0.062500 1 0 0 0 0 0 3 254364
-0.002246 0.000533 0.119184 0.246103 -0.533330 0.815669 -0.062500 1 0 0 0 0 0 3 255362
-0.002246 0.000533 0.119184 0.246093 -0.533327 0.815676 -0.062500 1 0 0 0 0 0 3 256357
-0.002246 0.000533 0.119184 0.246101 -0.533318 0.815663 -0.062500 1 0 0 0 0 0 3 257338
-0.002246 0.000533 0.119184 0.246093 -0.533325 0.815675 -0.062500 1 0 0 0 0 0 3 258361
-0.002246 0.000533 0.119184 0.246084 -0.533335 0.815670 -0.062500 1 0 0 0 0 0 3 259359
-0.002246 0.000533 0.119184 0.246103 -0.533330 0.815669 -0.062500 1 0 0 0 0 0 3 260340
-0.002246 0.000533 0.119184 0.246093 -0.533327 0.815676 -0.062500 1 0 0 0 0 0 3 261358
-0.002246 0.000533 0.119184 0.246101 -0.533318 0.815663 -0.062500 1 0 0 0 0 0 3 262359
-0.002246 0.000533 0.119184 0.246093 -0.533325 0.815675 -0.062500 1 0 0 0 0 0 3 263238
-0.002246 0.000533 0.119184 0.246084 -0.533335 0.815670 -0.062500 1 0 0 0 0 0 3 264235
-0.002246 0.000533 0.119184 0.246103 -0.533330 0.815669 -0.062500 1 0 0 0 0 0 3 265357
-0.002246 0.000533 0.119184 0.246093 -0.533327 0.815676 -0.062500 1 0 0 0 0 0 3 266361
-0.002246 0.000533 0.119184 0.246101 -0.533318 0.815663 -0.062500 1 0 0 0 0 0 3 267358
-0.002246 0.000533 0.119184 0.246093 -0.533325 0.815675 -0.062500 1 0 0 0 0 0 3 268225
-0.002246 0.000533 0.119184 0.246084 -0.533335 0.815670 -0.062500 1 0 0 0 0 0 3 269362
-0.002246 0.000533 0.119184 0.246103 -0.533330 0.815669 -0.062500 1 0 0 0 0 0 3 270359
-0.002246 0.000533 0.119184 0.246090 -0.533315 0.815669 -0.062500 1 0 0 0 0 0 3 271357
-0.002246 0.000533 0.119184 0.246104 -0.533328 0.815669 -0.062500 1 0 0 0 0 0 3 272359
-0.002246 0.000533 0.119184 0.246093 -0.533326 0.815676 -0.062500 1 0 0 0 0 0 3 273358
-0.002246 0.000533 0.119184 0.246084 -0.533335 0.815670 -0.062500 1 0 0 0 0 0 3 274360
-0.002246 0.000533 0.119184 0.246103 -0.533330 0.815670 -0.062500 1 0 0 0 0 0 3 275356
-0.002246 0.000533 0.119184 0.246090 -0.533315 0.815669 -0.062500 1 0 0 0 0 0 3 276233
-0.002246 0.000533 0.119184 0.246091 -0.533325 0.815676 -0.062500 1 0 0 0 0 0 3 277357
-0.002246 0.000533 0.119184 0.246104 -0.533328 0.815670 -0.062500 1 0 0 0 0 0 3 278359
-0.002246 0.000533 0.119184 0.246085 -0.533335 0.815669 -0.062500 1 0 0 0 0 0 3 279357
-0.002246 0.000533 0.119184 0.246103 -0.533330 0.815669 -0.062500 1 0 0 0 0 0 3 280224
-0.002246 0.000533 0.119184 0.246090 -0.533315 0.815669 -0.062500 1 0 0 0 0 0 3 281355
-0.002246 0.000533 0.119184 0.246092 -0.533325 0.815676 -0.062500 1 0 0 0 0 0 3 282347
-0.002246 0.000533 0.119184 0.246104 -0.533328 0.815670 -0.062500 1 0 0 0 0 0 3 283356
-0.002246 0.000533 0.119184 0.246085 -0.533335 0.815669 -0.062500 1 0 0 0 0 0 3 284356
-0.002246 0.000533 0.119184 0.246103 -0.533330 0.815669 -0.062500 1 0 0 0 0 0 3 285346
-0.002246 0.000533 0.119184 0.246090 -0.533315 0.815669 -0.062500 1 0 0 0 0 0 3 286355
-0.002246 0.000533 0.119184 0.246092 -0.533325 0.815676 -0.062500 1 0 0 0 0 0 3 287356
-0.002246 0.000533 0.119184 0.246096 -0.533337 0.815663 -0.062500 1 0 0 0 0 0 3 288345
-0.002246 0.000533 0.119184 0.246092 -0.533328 0.815675 -0.062500 1 0 0 0 0 0 3 289355
-0.002246 0.000533 0.119184 0.246104 -0.533329 0.815670 -0.062500 1 0 0 0 0 0 3 290346
-0.002246 0.000533 0.119184 0.246090 -0.533315 0.815669 -0.062500 1 0 0 0 0 0 3 291345
-0.002246 0.000533 0.119184 0.246092 -0.533325 0.815676 -0.062500 1 0 0 0 0 0 3 292355
-0.002246 0.000533 0.119184 0.246096 -0.533337 0.815663 -0.062500 1 0 0 0 0 0 3 293345
-0.002246 0.000533 0.119184 0.246092 -0.533328 0.815675 -0.062500 1 0 0 0 0 0 3 294356
-0.002246 0.000533 0.119184 0.246104 -0.533329 0.815670 -0.062500 1 0 0 0 0 0 3 295346
-0.002246 0.000533 0.119184 0.246090 -0.533315 0.815669 -0.062500 1 0 0 0 0 0 3 296355
-0.002246 0.000533 0.119184 0.246092 -0.533325 0.815676 -0.062500 1 0 0 0 0 0 3 297345
-0.002246 0.000533 0.119184 0.246096 -0.533337 0.815663 -0.062500 1 0 0 0 0 0 3 298348
-0.002246 0.000533 0.119184 0.246092 -0.533328 0.815675 -0.062500 1 0 0 0 0 0 3 299355
-0.002246 0.000533 0.119184 0.246101 -0.533318 0.815663 -0.062500 1 0 0 0 0 0 3 300374
-0.002246 0.000533 0.119184 0.246093 -0.533325 0.815675 -0.062500 1 0 0 0 0 0 3 301357
-0.002246 0.000533 0.119184 0.246092 -0.533326 0.815676 -0.062500 1 0 0 0 0 0 3 302369
-0.002246 0.000533 0.119184 0.246096 -0.533338 0.815663 -0.062500 1 0 0 0 0 0 3 303347
-0.002246 0.000533 0.119184 0.246092 -0.533328 0.815675 -0.062500 1 0 0 0 0 0 3 304354
-0.002246 0.000533 0.119184 0.246101 -0.533318 0.815663 -0.062500 1 0 0 0 0 0 3 305342
-0.002246 0.000533 0.119184 0.246093 -0.533325 0.815675 -0.062500 1 0 0 0 0 0 3 306361
-0.002246 0.000533 0.119184 0.246092 -0.533326 0.815676 -0.062500 1 0 0 0 0 0 3 307351
-0.002246 0.000533 0.119184 0.246096 -0.533338 0.815663 -0.062500 1 0 0 0 0 0 3 308356
-0.002246 0.000533 0.119184 0.246092 -0.533328 0.815675 -0.062500 1 0 0 0 0 0 3 309354
-0.002246 0.000533 0.119184 0.246101 -0.533318 0.815663 -0.062500 1 0 0 0 0 0 3 310356
-0.002246 0.000533 0.119184 0.246093 -0.533325 0.815675 -0.062500 1 0 0 0 0 0 3 311355
-0.002246 0.000533 0.119184 0.246092 -0.533326 0.815676 -0.062500 1 0 0 0 0 0 3 312360
-0.002246 0.000533 0.119184 0.246096 -0.533338 0.815663 -0.062500 1 0 0 0 0 0 3 313361
-0.002246 0.000533 0.119184 0.246092 -0.533328 0.815675 -0.062500 1 0 0 0 0 0 3 314358
-0.002246 0.000533 0.119184 0.246101 -0.533318 0.815663 -0.062500 1 0 0 0 0 0 3 315358
-0.002246 0.000533 0.119184 0.246093 -0.533325 0.815675 -0.062500 1 0 0 0 0 0 3 316357
-0.002246 0.000533 0.119184 0.246092 -0.533326 0.815676 -0.062500 1 0 0 0 0 0 3 317358
-0.002246 0.000533 0.119184 0.246096 -0.533338 0.815663 -0.062500 1 0 0 0 0 0 3 318357
-0.002246 0.000533 0.119184 0.246092 -0.533328 0.815675 -0.062500 1 0 0 0 0 0 3 319356
-0.002246 0.000533 0.119184 0.246101 -0.533318 0.815663 -0.062500 1 0 0 0 0 0 3 320358
-0.002246 0.000533 0.119184 0.246093 -0.533325 0.815675 -0.062500 1 0 0 0 0 0 3 321368
-0.002246 0.000533 0.119184 0.246092 -0.533326 0.815676 -0.062500 1 0 0 0 0 0 3 322364
-0.002246 0.000533 0.119184 0.246096 -0.533338 0.815663 -0.062500 1 0 0 0 0 0 3 323356
-0.002251 0.000551 0.119174 0.318969 -0.783716 0.965456 -0.062500 1 0 0 0 0 0 3 324356
-0.002254 0.000560 0.119170 0.295804 -0.699847 0.892123 -0.062500 1 0 0 0 0 0 3 325357
-0.002255 0.000565 0.119169 0.277504 -0.636906 0.854218 -0.062500 1 0 0 0 0 0 3 326357
-0.002256 0.000567 0.119168 0.267409 -0.603293 0.839843 -0.062500 1 0 0 0 0 0 3 327357
-0.002256 0.000568 0.119168 0.262160 -0.586255 0.834748 -0.062500 1 0 0 0 0 0 3 328355
-0.002257 0.000569 0.119168 0.259509 -0.577700 0.832970 -0.062500 1 0 0 0 0 0 3 329356
-0.002257 0.000569 0.119168 0.258157 -0.573429 0.832365 -0.062500 1 0 0 0 0 0 3 330357
-0.002257 0.000569 0.119168 0.257479 -0.571285 0.832145 -0.062500 1 0 0 0 0 0 3 331358
-0.002257 0.000569 0.119168 0.257129 -0.570214 0.832072 -0.062500 1 0 0 0 0 0 3 332354
-0.002257 0.000569 0.119168 0.256963 -0.569676 0.832038 -0.062500 1 0 0 0 0 0 3 333356
-0.002257 0.000569 0.119168 0.256872 -0.569415 0.832044 -0.062500 1 0 0 0 0 0 3 334358
-0.002257 0.000569 0.119168 0.256828 -0.569276 0.832030 -0.062500 1 0 0 0 0 0 3 335357
-0.002257 0.000569 0.119168 0.256808 -0.569211 0.832034 -0.062500 1 0 0 0 0 0 3 336360
-0.002257 0.000569 0.119168 0.256808 -0.569176 0.832028 -0.062500 1 0 0 0 0 0 3 337339
-0.002257 0.000569 0.119168 0.256802 -0.569151 0.832033 -0.062500 1 0 0 0 0 0 3 338357
-0.002257 0.000569 0.119168 0.256794 -0.569158 0.832027 -0.062500 1 0 0 0 0 0 3 339356
-0.002257 0.000569 0.119168 0.256789 -0.569148 0.832039 -0.062500 1 0 0 0 0 0 3 340353
-0.002257 0.000569 0.119168 0.256786 -0.569135 0.832034 -0.062500 1 0 0 0 0 0 3 341349
-0.002257 0.000569 0.119168 0.256797 -0.569137 0.832027 -0.062500 1 0 0 0 0 0 3 342358
-0.002257 0.000569 0.119168 0.256782 -0.569154 0.832033 -0.062500 1 0 0 0 0 0 3 343361
-0.002257 0.000569 0.119168 0.256797 -0.569139 0.832027 -0.062500 1 0 0 0 0 0 3 344356
-0.002262 0.000587 0.119157 0.329620 -0.819397 0.981945 -0.062500 1 0 0 0 0 0 3 345353
-0.002265 0.000596 0.119154 0.306479 -0.735598 0.908537 -0.062500 1 0 0 0 0 0 3 346356
-0.002266 0.000600 0.119152 0.288187 -0.672683 0.870608 -0.062500 1 0 0 0 0 0 3 347354
-0.002267 0.000603 0.119152 0.278097 -0.639085 0.856237 -0.062500 1 0 0 0 0 0 3 348356
-0.002267 0.000604 0.119152 0.272859 -0.622045 0.851122 -0.062500 1 0 0 0 0 0 3 349355
-0.002267 0.000604 0.119152 0.270193 -0.613510 0.849344 -0.062500 1 0 0 0 0 0 3 350357
-0.002267 0.000605 0.119152 0.268844 -0.609223 0.848737 -0.062500 1 0 0 0 0 0 3 351359
-0.002267 0.000605 0.119152 0.268171 -0.607089 0.848523 -0.062500 1 0 0 0 0 0 3 352360
-0.002267 0.000605 0.119152 0.267830 -0.606011 0.848436 -0.062500 1 0 0 0 0 0 3 353347
-0.002267 0.000605 0.119152 0.267644 -0.605478 0.848420 -0.062500 1 0 0 0 0 0 3 354346
-0.002267 0.000605 0.119152 0.267572 -0.605212 0.848409 -0.062500 1 0 0 0 0 0 3 355355
-0.002273 0.000623 0.119141 0.340314 -0.855186 0.998442 -0.062500 1 0 0 0 0 0 3 356344
-0.002275 0.000632 0.119137 0.317169 -0.771397 0.924977 -0.062500 1 0 0 0 0 0 3 357355
-0.002277 0.000636 0.119136 0.298877 -0.708482 0.887014 -0.062500 1 0 0 0 0 0 3 358345
-0.002277 0.000638 0.119135 0.288789 -0.674887 0.872618 -0.062500 1 0 0 0 0 0 3 359353
-0.002278 0.000640 0.119135 0.283546 -0.657831 0.867519 -0.062500 1 0 0 0 0 0 3 360343
-0.002278 0.000640 0.119135 0.280880 -0.649297 0.865739 -0.062500 1 0 0 0 0 0 3 361354
-0.002278 0.000640 0.119135 0.279532 -0.645012 0.865110 -0.062500 1 0 0 0 0 0 3 362344
-0.002278 0.000641 0.119135 0.278855 -0.642867 0.864906 -0.062500 1 0 0 0 0 0 3 363354
-0.002278 0.000641 0.119135 0.278505 -0.641796 0.864833 -0.062500 1 0 0 0 0 0 3 364343
-0.002278 0.000641 0.119135 0.278342 -0.641270 0.864805 -0.062500 1 0 0 0 0 0 3 365355
-0.002278 0.000641 0.119135 0.278261 -0.641003 0.864799 -0.062500 1 0 0 0 0 0 3 366345
-0.002278 0.000641 0.119135 0.278215 -0.640851 0.864796 -0.062500 1 0 0 0 0 0 3 367353
-0.002278 0.000641 0.119135 0.278187 -0.640793 0.864795 -0.062500 1 0 0 0 0 0 3 368343
-0.002283 0.000659 0.119124 0.350912 -0.890733 1.014947 -0.062500 1 0 0 0 0 0 3 369354
-0.002286 0.000668 0.119121 0.327813 -0.807055 0.941421 -0.062500 1 0 0 0 0 0 3 370344
-0.002287 0.000672 0.119119 0.309546 -0.744212 0.903424 -0.062500 1 0 0 0 0 0 3 371343
-0.002288 0.000674 0.119119 0.299463 -0.710637 0.889030 -0.062500 1 0 0 0 0 0 3 372354
-0.002288 0.000675 0.119119 0.294230 -0.693611 0.883917 -0.062500 1 0 0 0 0 0 3 373368
-0.002289 0.000676 0.119119 0.291567 -0.685051 0.882146 -0.062500 1 0 0 0 0 0 3 374352
-0.002289 0.000676 0.119119 0.290216 -0.680784 0.881516 -0.062500 1 0 0 0 0 0 3 375362
-0.002289 0.000676 0.119119 0.289535 -0.678630 0.881304 -0.062500 1 0 0 0 0 0 3 376351
-0.002289 0.000676 0.119119 0.289188 -0.677570 0.881236 -0.062500 1 0 0 0 0 0 3 377359
-0.002289 0.000676 0.119119 0.289022 -0.677034 0.881202 -0.062500 1 0 0 0 0 0 3 378343
-0.002289 0.000676 0.119119 0.288940 -0.676765 0.881195 -0.062500 1 0 0 0 0 0 3 379360
-0.002289 0.000676 0.119119 0.288889 -0.676633 0.881192 -0.062500 1 0 0 0 0 0 3 380359
-0.002294 0.000694 0.119108 0.361560 -0.926409 1.031474 -0.062500 1 0 0 0 0 0 3 381512
-0.002297 0.000703 0.119104 0.338486 -0.842767 0.957887 -0.062500 1 0 0 0 0 0 3 382363
-0.002298 0.000708 0.119103 0.320220 -0.779955 0.919862 -0.062500 1 0 0 0 0 0 3 383349
-0.002299 0.000710 0.119103 0.310138 -0.746385 0.905444 -0.062500 1 0 0 0 0 0 3 384365
-0.002299 0.000711 0.119102 0.304903 -0.729353 0.900334 -0.062500 1 0 0 0 0 0 3 385357
-0.002299 0.000712 0.119102 0.302245 -0.720807 0.898546 -0.062500 1 0 0 0 0 0 3 386356
-0.002299 0.000712 0.119102 0.300894 -0.716542 0.897932 -0.062500 1 0 0 0 0 0 3 387358
-0.002299 0.000712 0.119102 0.300213 -0.714389 0.897721 -0.062500 1 0 0 0 0 0 3 388353
-0.002300 0.000712 0.119102 0.299863 -0.713319 0.897646 -0.062500 1 0 0 0 0 0 3 389354
-0.002300 0.000712 0.119102 0.299700 -0.712793 0.897619 -0.062500 1 0 0 0 0 0 3 390356
-0.002300 0.000712 0.119102 0.299619 -0.712525 0.897612 -0.062500 1 0 0 0 0 0 3 391353
-0.002300 0.000712 0.119102 0.299565 -0.712382 0.897602 -0.062500 1 0 0 0 0 0 3 392344
-0.002300 0.000712 0.119102 0.299543 -0.712317 0.897606 -0.062500 1 0 0 0 0 0 3 393359
-0.002300 0.000712 0.119102 0.299535 -0.712290 0.897613 -0.062500 1 0 0 0 0 0 3 394362
-0.002300 0.000712 0.119102 0.299528 -0.712267 0.897600 -0.062500 1 0 0 0 0 0 3 395355
-0.002300 0.000712 0.119102 0.299523 -0.712253 0.897612 -0.062500 1 0 0 0 0 0 3 396354
-0.002300 0.000712 0.119102 0.299535 -0.712255 0.897607 -0.062500 1 0 0 0 0 0 3 397354
-0.002300 0.000712 0.119102 0.299524 -0.712252 0.897613 -0.062500 1 0 0 0 0 0 3 398356
-0.002305 0.000730 0.119092 0.372172 -0.961966 1.048000 -0.062500 1 0 0 0 0 0 3 399352
-0.002307 0.000739 0.119088 0.349118 -0.878417 0.974356 -0.062500 1 0 0 0 0 0 3 400354
-0.002309 0.000744 0.119087 0.330878 -0.815657 0.936298 -0.062500 1 0 0 0 0 0 3 401353
-0.002309 0.000746 0.119086 0.320815 -0.782107 0.921875 -0.062500 1 0 0 0 0 0 3 402356
-0.002310 0.000747 0.119086 0.315584 -0.765082 0.916758 -0.062500 1 0 0 0 0 0 3 403354
-0.002310 0.000747 0.119086 0.312919 -0.756548 0.914978 -0.062500 1 0 0 0 0 0 3 404356
-0.002310 0.000748 0.119086 0.311564 -0.752274 0.914357 -0.062500 1 0 0 0 0 0 3 405355
-0.002310 0.000748 0.119086 0.310886 -0.750132 0.914151 -0.062500 1 0 0 0 0 0 3 406355
-0.002310 0.000748 0.119086 0.310537 -0.749063 0.914076 -0.062500 1 0 0 0 0 0 3 407354
-0.002310 0.000748 0.119086 0.310371 -0.748526 0.914041 -0.062500 1 0 0 0 0 0 3 408354
-0.002310 0.000748 0.119086 0.310277 -0.748254 0.914040 -0.062500 1 0 0 0 0 0 3 409352
-0.002310 0.000748 0.119086 0.310236 -0.748125 0.914031 -0.062500 1 0 0 0 0 0 3 410355
-0.002310 0.000748 0.119086 0.310216 -0.748061 0.914036 -0.062500 1 0 0 0 0 0 3 411334
-0.002310 0.000748 0.119086 0.310217 -0.748026 0.914030 -0.062500 1 0 0 0 0 0 3 412352
-0.002310 0.000748 0.119086 0.310202 -0.748010 0.914028 -0.062500 1 0 0 0 0 0 3 413345
-0.002310 0.000748 0.119086 0.310197 -0.747998 0.914041 -0.062500 1 0 0 0 0 0 3 414358
-0.002315 0.000766 0.119075 0.382796 -0.997562 1.064546 -0.062500 1 0 0 0 0 0 3 415361
-0.002318 0.000775 0.119071 0.359780 -0.914094 0.990847 -0.062500 1 0 0 0 0 0 3 416354
-0.002319 0.000779 0.119070 0.341539 -0.851358 0.952754 -0.062500 1 0 0 0 0 0 3 417353
-0.002320 0.000781 0.119070 0.331468 -0.817820 0.938320 -0.062500 1 0 0 0 0 0 3 418355
-0.002321 0.000783 0.119070 0.326241 -0.800814 0.933201 -0.062500 1 0 0 0 0 0 3 419352
-0.002321 0.000783 0.119070 0.323581 -0.792264 0.931418 -0.062500 1 0 0 0 0 0 3 420352
-0.002321 0.000783 0.119070 0.322231 -0.788001 0.930801 -0.062500 1 0 0 0 0 0 3 421353
-0.002321 0.000784 0.119070 0.321551 -0.785849 0.930588 -0.062500 1 0 0 0 0 0 3 422354
-0.002321 0.000784 0.119070 0.321213 -0.784782 0.930505 -0.062500 1 0 0 0 0 0 3 423353
-0.002321 0.000784 0.119070 0.321040 -0.784254 0.930482 -0.062500 1 0 0 0 0 0 3 424352
-0.002321 0.000784 0.119070 0.320958 -0.783986 0.930476 -0.062500 1 0 0 0 0 0 3 425413
-0.002321 0.000784 0.119070 0.320907 -0.783855 0.930473 -0.062500 1 0 0 0 0 0 3 426342
-0.002321 0.000784 0.119070 0.320882 -0.783779 0.930471 -0.062500 1 0 0 0 0 0 3 427398
-0.002321 0.000784 0.119070 0.320873 -0.783752 0.930477 -0.062500 1 0 0 0 0 0 3 428342
-0.002321 0.000784 0.119070 0.320870 -0.783740 0.930471 -0.062500 1 0 0 0 0 0 3 429351
-0.002321 0.000784 0.119070 0.320875 -0.783719 0.930470 -0.062500 1 0 0 0 0 0 3 430342
-0.002321 0.000784 0.119070 0.320863 -0.783714 0.930477 -0.062500 1 0 0 0 0 0 3 431350
-0.002321 0.000784 0.119070 0.320866 -0.783726 0.930464 -0.062500 1 0 0 0 0 0 3 432340
-0.002321 0.000784 0.119070 0.320862 -0.783716 0.930476 -0.062500 1 0 0 0 0 0 3 433351
-0.002321 0.000784 0.119070 0.320862 -0.783715 0.930477 -0.062500 1 0 0 0 0 0 3 434340
-0.002321 0.000784 0.119070 0.320874 -0.783717 0.930471 -0.062500 1 0 0 0 0 0 3 435341
-0.002326 0.000802 0.119059 0.393407 -1.033151 1.081116 -0.062500 1 0 0 0 0 0 3 436351
-0.002329 0.000810 0.119055 0.370422 -0.949744 1.007331 -0.062500 1 0 0 0 0 0 3 437340
-0.002330 0.000815 0.119054 0.352194 -0.887043 0.969221 -0.062500 1 0 0 0 0 0 3 438342
-0.002331 0.000817 0.119053 0.342136 -0.853512 0.954778 -0.062500 1 0 0 0 0 0 3 439352
-0.002331 0.000818 0.119053 0.336913 -0.836512 0.949651 -0.062500 1 0 0 0 0 0 3 440339
-0.002331 0.000819 0.119053 0.334238 -0.827983 0.947869 -0.062500 1 0 0 0 0 0 3 441353
-0.002331 0.000819 0.119053 0.332891 -0.823703 0.947250 -0.062500 1 0 0 0 0 0 3 442342
-0.002331 0.000819 0.119053 0.332206 -0.821571 0.947036 -0.062500 1 0 0 0 0 0 3 443351
-0.002332 0.000819 0.119053 0.331876 -0.820497 0.946959 -0.062500 1 0 0 0 0 0 3 444340
-0.002332 0.000819 0.119053 0.331704 -0.819969 0.946937 -0.062500 1 0 0 0 0 0 3 445352
-0.002332 0.000819 0.119053 0.331606 -0.819687 0.946930 -0.062500 1 0 0 0 0 0 3 446368
-0.002332 0.000819 0.119053 0.331565 -0.819557 0.946920 -0.062500 1 0 0 0 0 0 3 447350
-0.002332 0.000819 0.119053 0.331553 -0.819484 0.946932 -0.062500 1 0 0 0 0 0 3 448366
-0.002332 0.000819 0.119053 0.331547 -0.819456 0.946920 -0.062500 1 0 0 0 0 0 3 449361
-0.002332 0.000819 0.119053 0.331535 -0.819453 0.946925 -0.062500 1 0 0 0 0 0 3 450348
-0.002332 0.000819 0.119053 0.331527 -0.819431 0.946932 -0.062500 1 0 0 0 0 0 3 451356
-0.002332 0.000819 0.119053 0.331535 -0.819420 0.946919 -0.062500 1 0 0 0 0 0 3 452359
-0.002332 0.000819 0.119053 0.331527 -0.819427 0.946931 -0.062500 1 0 0 0 0 0 3 453347
-0.002332 0.000819 0.119053 0.331527 -0.819428 0.946912 -0.062500 1 0 0 0 0 0 3 454349
-0.002332 0.000819 0.119053 0.331526 -0.819429 0.946930 -0.062500 1 0 0 0 0 0 3 455350
-0.002332 0.000819 0.119053 0.331523 -0.819417 0.946925 -0.062500 1 0 0 0 0 0 3 456344
-0.002332 0.000819 0.119053 0.331534 -0.819419 0.946919 -0.062500 1 0 0 0 0 0 3 457361
-0.002332 0.000819 0.119053 0.331527 -0.819427 0.946931 -0.062500 1 0 0 0 0 0 3 458364
-0.002332 0.000819 0.119053 0.331527 -0.819428 0.946912 -0.062500 1 0 0 0 0 0 3 459333
-0.002332 0.000819 0.119053 0.331526 -0.819429 0.946930 -0.062500 1 0 0 0 0 0 3 460353
-0.002332 0.000819 0.119053 0.331523 -0.819417 0.946925 -0.062500 1 0 0 0 0 0 3 461352
-0.002332 0.000819 0.119053 0.331534 -0.819418 0.946919 -0.062500 1 0 0 0 0 0 3 462355
-0.002332 0.000819 0.119053 0.331519 -0.819436 0.946924 -0.062500 1 0 0 0 0 0 3 463350
-0.002332 0.000819 0.119053 0.331534 -0.819421 0.946918 -0.062500 1 0 0 0 0 0 3 464358
-0.002332 0.000819 0.119053 0.331527 -0.819428 0.946931 -0.062500 1 0 0 0 0 0 3 465356
-0.002332 0.000819 0.119053 0.331523 -0.819417 0.946925 -0.062500 1 0 0 0 0 0 3 466357
-0.002332 0.000819 0.119053 0.331538 -0.819430 0.946926 -0.062500 1 0 0 0 0 0 3 467351
-0.002332 0.000819 0.119053 0.331516 -0.819426 0.946918 -0.062500 1 0 0 0 0 0 3 468353
-0.002332 0.000819 0.119053 0.331534 -0.819420 0.946918 -0.062500 1 0 0 0 0 0 3 469352
-0.002332 0.000819 0.119053 0.331527 -0.819428 0.946931 -0.062500 1 0 0 0 0 0 3 470353
-0.002332 0.000819 0.119053 0.331523 -0.819417 0.946925 -0.062500 1 0 0 0 0 0 3 471355
-0.002332 0.000819 0.119053 0.331538 -0.819430 0.946926 -0.062500 1 0 0 0 0 0 3 472352
-0.002332 0.000819 0.119053 0.331516 -0.819426 0.946918 -0.062500 1 0 0 0 0 0 3 473352
-0.002332 0.000819 0.119053 0.331534 -0.819420 0.946918 -0.062500 1 0 0 0 0 0 3 474353
-0.002332 0.000819 0.119053 0.331527 -0.819428 0.946931 -0.062500 1 0 0 0 0 0 3 475351
-0.002332 0.000819 0.119053 0.331523 -0.819417 0.946925 -0.062500 1 0 0 0 0 0 3 476353
-0.002332 0.000819 0.119053 0.331538 -0.819430 0.946926 -0.062500 1 0 0 0 0 0 3 477332
-0.002332 0.000819 0.119053 0.331516 -0.819426 0.946918 -0.062500 1 0 0 0 0 0 3 478353
-0.002332 0.000819 0.119053 0.331525 -0.819428 0.946931 -0.062500 1 0 0 0 0 0 3 479350
-0.002332 0.000819 0.119053 0.331534 -0.819420 0.946919 -0.062500 1 0 0 0 0 0 3 480355
-0.002332 0.000819 0.119053 0.331524 -0.819416 0.946924 -0.062500 1 0 0 0 0 0 3 481332
-0.002332 0.000819 0.119053 0.331538 -0.819430 0.946925 -0.062500 1 0 0 0 0 0 3 482352
-0.002332 0.000819 0.119053 0.331516 -0.819426 0.946918 -0.062500 1 0 0 0 0 0 3 483351
-0.002332 0.000819 0.119053 0.331525 -0.819428 0.946931 -0.062500 1 0 0 0 0 0 3 484351
-0.002332 0.000819 0.119053 0.331534 -0.819420 0.946919 -0.062500 1 0 0 0 0 0 3 485348
-0.002332 0.000819 0.119053 0.331524 -0.819416 0.946924 -0.062500 1 0 0 0 0 0 3 486329
-0.002332 0.000819 0.119053 0.331538 -0.819430 0.946925 -0.062500 1 0 0 0 0 0 3 487344
-0.002332 0.000819 0.119053 0.331516 -0.819426 0.946918 -0.062500 1 0 0 0 0 0 3 488357
-0.002332 0.000819 0.119053 0.331525 -0.819428 0.946931 -0.062500 1 0 0 0 0 0 3 489350
-0.002332 0.000819 0.119053 0.331534 -0.819420 0.946919 -0.062500 1 0 0 0 0 0 3 490353
-0.002332 0.000819 0.119053 0.331524 -0.819416 0.946924 -0.062500 1 0 0 0 0 0 3 491350
-0.002332 0.000819 0.119053 0.331530 -0.819439 0.946918 -0.062500 1 0 0 0 0 0 3 492351
-0.002332 0.000819 0.119053 0.331523 -0.819418 0.946924 -0.062500 1 0 0 0 0 0 3 493350
-0.002332 0.000819 0.119053 0.331525 -0.819428 0.946932 -0.062500 1 0 0 0 0 0 3 494352
-0.002332 0.000819 0.119053 0.331535 -0.819420 0.946919 -0.062500 1 0 0 0 0 0 3 495349
-0.002332 0.000819 0.119053 0.331524 -0.819416 0.946924 -0.062500 1 0 0 0 0 0 3 496349
-0.002332 0.000819 0.119053 0.331530 -0.819439 0.946918 -0.062500 1 0 0 0 0 0 3 497332
-0.002332 0.000819 0.119053 0.331523 -0.819418 0.946924 -0.062500 1 0 0 0 0 0 3 498355
-0.002332 0.000819 0.119053 0.331525 -0.819428 0.946932 -0.062500 1 0 0 0 0 0 3 499341
-0.002332 0.000819 0.119053 0.331535 -0.819420 0.946919 -0.062500 1 0 0 0 0 0 3 500349
-0.002332 0.000819 0.119053 0.331524 -0.819416 0.946924 -0.062500 1 0 0 0 0 0 3 501339
-0.002332 0.000819 0.119053 0.331530 -0.819439 0.946918 -0.062500 1 0 0 0 0 0 3 502390
-0.002332 0.000819 0.119053 0.331523 -0.819418 0.946924 -0.062500 1 0 0 0 0 0 3 503399
-0.002332 0.000819 0.119053 0.331526 -0.819427 0.946932 -0.062500 1 0 0 0 0 0 3 504408
-0.002332 0.000819 0.119053 0.331535 -0.819420 0.946919 -0.062500 1 0 0 0 0 0 3 505408
-0.002332 0.000819 0.119053 0.331527 -0.819428 0.946931 -0.062500 1 0 0 0 0 0 3 506397
-0.002332 0.000819 0.119053 0.331527 -0.819429 0.946912 -0.062500 1 0 0 0 0 0 3 507408
-0.002332 0.000819 0.119053 0.331523 -0.819417 0.946923 -0.062500 1 0 0 0 0 0 3 508394
-0.002332 0.000819 0.119053 0.331526 -0.819427 0.946931 -0.062500 1 0 0 0 0 0 3 509408
-0.002332 0.000819 0.119053 0.331535 -0.819420 0.946919 -0.062500 1 0 0 0 0 0 3 510393
-0.002332 0.000819 0.119053 0.331527 -0.819428 0.946931 -0.062500 1 0 0 0 0 0 3 511408
-0.002332 0.000819 0.119053 0.331527 -0.819429 0.946912 -0.062500 1 0 0 0 0 0 3 512391
-0.002332 0.000819 0.119053 0.331523 -0.819417 0.946923 -0.062500 1 0 0 0 0 0 3 513407
-0.002332 0.000819 0.119053 0.331526 -0.819427 0.946931 -0.062500 1 0 0 0 0 0 3 514355
-0.002332 0.000819 0.119053 0.331535 -0.819420 0.946919 -0.062500 1 0 0 0 0 0 3 515350
-0.002332 0.000819 0.119053 0.331527 -0.819427 0.946931 -0.062500 1 0 0 0 0 0 3 516339
-0.002332 0.000819 0.119053 0.331527 -0.819429 0.946912 -0.062500 1 0 0 0 0 0 3 517349
-0.002332 0.000819 0.119053 0.331526 -0.819429 0.946930 -0.062500 1 0 0 0 0 0 3 518339
-0.002332 0.000819 0.119053 0.331523 -0.819417 0.946926 -0.062500 1 0 0 0 0 0 3 519349
-0.002332 0.000819 0.119053 0.331534 -0.819419 0.946919 -0.062500 1 0 0 0 0 0 3 520338
-0.002332 0.000819 0.119053 0.331527 -0.819427 0.946931 -0.062500 1 0 0 0 0 0 3 521340
-0.002332 0.000819 0.119053 0.331527 -0.819429 0.946912 -0.062500 1 0 0 0 0 0 3 522351
-0.002332 0.000819 0.119053 0.331526 -0.819429 0.946930 -0.062500 1 0 0 0 0 0 3 523339
-0.002332 0.000819 0.119053 0.331523 -0.819417 0.946925 -0.062500 1 0 0 0 0 0 3 524351
-0.002332 0.000819 0.119053 0.331534 -0.819419 0.946919 -0.062500 1 0 0 0 0 0 3 525342
-0.002332 0.000819 0.119053 0.331527 -0.819427 0.946931 -0.062500 1 0 0 0 0 0 3 526360
-0.002332 0.000819 0.119053 0.331527 -0.819429 0.946912 -0.062500 1 0 0 0 0 0 3 527353
-0.002332 0.000819 0.119053 0.331526 -0.819429 0.946930 -0.062500 1 0 0 0 0 0 3 528353
-0.002332 0.000819 0.119053 0.331523 -0.819417 0.946925 -0.062500 1 0 0 0 0 0 3 529355
-0.002332 0.000819 0.119053 0.331534 -0.819419 0.946919 -0.062500 1 0 0 0 0 0 3 530345
-0.002332 0.000819 0.119053 0.331527 -0.819427 0.946931 -0.062500 1 0 0 0 0 0 3 531343
-0.002332 0.000819 0.119053 0.331527 -0.819428 0.946912 -0.062500 1 0 0 0 0 0 3 532353
-0.002332 0.000819 0.119053 0.331526 -0.819429 0.946930 -0.062500 1 0 0 0 0 0 3 533344
-0.002319 0.000833 0.119064 0.154317 -1.010309 0.797656 -0.062500 1 0 0 0 0 0 3 534355
-0.002312 0.000840 0.119067 0.212410 -0.945863 0.870842 -0.062500 1 0 0 0 0 0 3 535354
-0.002309 0.000843 0.119069 0.256945 -0.897859 0.908595 -0.062500 1 0 0 0 0 0 3 536360
-0.002308 0.000845 0.119069 0.281060 -0.872357 0.922887 -0.062500 1 0 0 0 0 0 3 537351
-0.002307 0.000846 0.119069 0.293403 -0.859489 0.927941 -0.062500 1 0 0 0 0 0 3 538354
-0.002306 0.000846 0.119069 0.299623 -0.853044 0.929708 -0.062500 1 0 0 0 0 0 3 539349
-0.002306 0.000846 0.119069 0.302765 -0.849822 0.930315 -0.062500 1 0 0 0 0 0 3 540350
-0.002306 0.000847 0.119069 0.304327 -0.848219 0.930522 -0.062500 1 0 0 0 0 0 3 541349
-0.002306 0.000847 0.119069 0.305128 -0.847413 0.930599 -0.062500 1 0 0 0 0 0 3 542352
-0.002306 0.000847 0.119069 0.305511 -0.847015 0.930625 -0.062500 1 0 0 0 0 0 3 543350
-0.002306 0.000847 0.119069 0.305705 -0.846812 0.930630 -0.062500 1 0 0 0 0 0 3 544353
-0.002306 0.000847 0.119069 0.305809 -0.846718 0.930632 -0.062500 1 0 0 0 0 0 3 545356
-0.002306 0.000847 0.119069 0.305865 -0.846661 0.930633 -0.062500 1 0 0 0 0 0 3 546354
-0.002306 0.000847 0.119069 0.305873 -0.846638 0.930633 -0.062500 1 0 0 0 0 0 3 547356
-0.002306 0.000847 0.119069 0.305901 -0.846622 0.930640 -0.062500 1 0 0 0 0 0 3 548348
-0.002306 0.000847 0.119069 0.305900 -0.846609 0.930634 -0.062500 1 0 0 0 0 0 3 549349
-0.002306 0.000847 0.119069 0.305903 -0.846619 0.930641 -0.062500 1 0 0 0 0 0 3 550349
-0.002306 0.000847 0.119069 0.305899 -0.846609 0.930635 -0.062500 1 0 0 0 0 0 3 551347
-0.002306 0.000847 0.119069 0.305911 -0.846611 0.930627 -0.062500 1 0 0 0 0 0 3 552349
-0.002306 0.000847 0.119069 0.305903 -0.846619 0.930640 -0.062500 1 0 0 0 0 0 3 553348
-0.002306 0.000847 0.119069 0.305911 -0.846612 0.930628 -0.062500 1 0 0 0 0 0 3 554351
-0.002306 0.000847 0.119069 0.305903 -0.846620 0.930640 -0.062500 1 0 0 0 0 0 3 555353
-0.002306 0.000847 0.119069 0.305899 -0.846610 0.930634 -0.062500 1 0 0 0 0 0 3 556349
-0.002306 0.000847 0.119069 0.305922 -0.846614 0.930641 -0.062500 1 0 0 0 0 0 3 557349
-0.002306 0.000847 0.119069 0.305901 -0.846609 0.930634 -0.062500 1 0 0 0 0 0 3 558351
-0.002306 0.000847 0.119069 0.305911 -0.846611 0.930627 -0.062500 1 0 0 0 0 0 3 559347
-0.002306 0.000847 0.119069 0.305903 -0.846620 0.930639 -0.062500 1 0 0 0 0 0 3 560353
-0.002306 0.000847 0.119069 0.305907 -0.846601 0.930641 -0.062500 1 0 0 0 0 0 3 561329
-0.002306 0.000847 0.119069 0.305915 -0.846622 0.930635 -0.062500 1 0 0 0 0 0 3 562350
-0.002306 0.000847 0.119069 0.305900 -0.846610 0.930634 -0.062500 1 0 0 0 0 0 3 563349
-0.002306 0.000847 0.119069 0.305898 -0.846608 0.930633 -0.062500 1 0 0 0 0 0 3 564348
-0.002306 0.000847 0.119069 0.305913 -0.846622 0.930634 -0.062500 1 0 0 0 0 0 3 565342
-0.002306 0.000847 0.119069 0.305908 -0.846601 0.930640 -0.062500 1 0 0 0 0 0 3 566353
-0.002306 0.000847 0.119069 0.305915 -0.846622 0.930635 -0.062500 1 0 0 0 0 0 3 567354
-0.002306 0.000847 0.119069 0.305900 -0.846610 0.930634 -0.062500 1 0 0 0 0 0 3 568348
-0.002306 0.000847 0.119069 0.305902 -0.846620 0.930640 -0.062500 1 0 0 0 0 0 3 569347
-0.002306 0.000847 0.119069 0.305910 -0.846613 0.930628 -0.062500 1 0 0 0 0 0 3 570350
-0.002306 0.000847 0.119069 0.305907 -0.846600 0.930640 -0.062500 1 0 0 0 0 0 3 571348
-0.002306 0.000847 0.119069 0.305915 -0.846621 0.930635 -0.062500 1 0 0 0 0 0 3 572348
-0.002306 0.000847 0.119069 0.305900 -0.846610 0.930634 -0.062500 1 0 0 0 0 0 3 573329
-0.002306 0.000847 0.119069 0.305902 -0.846620 0.930640 -0.062500 1 0 0 0 0 0 3 574350
-0.002306 0.000847 0.119069 0.305910 -0.846613 0.930628 -0.062500 1 0 0 0 0 0 3 575347
-0.002306 0.000847 0.119069 0.305907 -0.846600 0.930639 -0.062500 1 0 0 0 0 0 3 576350
-0.002306 0.000847 0.119069 0.305915 -0.846621 0.930635 -0.062500 1 0 0 0 0 0 3 577322
-0.002306 0.000847 0.119069 0.305900 -0.846610 0.930633 -0.062500 1 0 0 0 0 0 3 578337
-0.002293 0.000860 0.119080 0.128594 -1.037614 0.781496 -0.062500 1 0 0 0 0 0 3 579347
-0.002287 0.000867 0.119084 0.186735 -0.973108 0.854621 -0.062500 1 0 0 0 0 0 3 580336
-0.002284 0.000870 0.119085 0.231317 -0.925070 0.892340 -0.062500 1 0 0 0 0 0 3 581347
-0.002282 0.000872 0.119085 0.255427 -0.899561 0.906614 -0.062500 1 0 0 0 0 0 3 582338
-0.002281 0.000873 0.119086 0.267762 -0.886685 0.911664 -0.062500 1 0 0 0 0 0 3 583346
-0.002281 0.000873 0.119086 0.274003 -0.880231 0.913427 -0.062500 1 0 0 0 0 0 3 584335
-0.002280 0.000874 0.119086 0.277132 -0.877025 0.914038 -0.062500 1 0 0 0 0 0 3 585345
-0.002280 0.000874 0.119086 0.278701 -0.875414 0.914252 -0.062500 1 0 0 0 0 0 3 586338
-0.002286 0.000892 0.119075 0.352029 -1.123859 1.065215 -0.062500 1 0 0 0 0 0 3 587346
-0.002288 0.000901 0.119071 0.329421 -1.040168 0.991345 -0.062500 1 0 0 0 0 0 3 588347
-0.002290 0.000905 0.119070 0.311386 -0.977316 0.953173 -0.062500 1 0 0 0 0 0 3 589335
-0.002290 0.000907 0.119069 0.301431 -0.943700 0.938710 -0.062500 1 0 0 0 0 0 3 590347
-0.002291 0.000908 0.119069 0.296264 -0.926651 0.933567 -0.062500 1 0 0 0 0 0 3 591334
-0.002291 0.000909 0.119069 0.293631 -0.918098 0.931790 -0.062500 1 0 0 0 0 0 3 592345
-0.002291 0.000909 0.119069 0.292293 -0.913799 0.931168 -0.062500 1 0 0 0 0 0 3 593335
-0.002278 0.000923 0.119080 0.114223 -1.102780 0.782001 -0.062500 1 0 0 0 0 0 3 594347
-0.002272 0.000930 0.119083 0.172045 -1.037132 0.854958 -0.062500 1 0 0 0 0 0 3 595334
-0.002269 0.000933 0.119085 0.216478 -0.988511 0.892602 -0.062500 1 0 0 0 0 0 3 596346
-0.002267 0.000935 0.119085 0.240520 -0.962729 0.906849 -0.062500 1 0 0 0 0 0 3 597365
-0.002266 0.000936 0.119085 0.252820 -0.949720 0.911897 -0.062500 1 0 0 0 0 0 3 598354
-0.002266 0.000936 0.119085 0.259024 -0.943206 0.913659 -0.062500 1 0 0 0 0 0 3 599362
-0.002265 0.000937 0.119085 0.262160 -0.939955 0.914267 -0.062500 1 0 0 0 0 0 3 600344
-0.002265 0.000937 0.119085 0.263728 -0.938330 0.914472 -0.062500 1 0 0 0 0 0 3 601354
-0.002265 0.000937 0.119085 0.264510 -0.937527 0.914547 -0.062500 1 0 0 0 0 0 3 602343
-0.002265 0.000937 0.119085 0.264899 -0.937121 0.914579 -0.062500 1 0 0 0 0 0 3 603365
-0.002253 0.000950 0.119096 0.087597 -1.128145 0.765752 -0.062500 1 0 0 0 0 0 3 604342
-0.002246 0.000957 0.119100 0.145912 -1.063416 0.838719 -0.062500 1 0 0 0 0 0 3 605353
-0.002243 0.000961 0.119101 0.190588 -1.015267 0.876365 -0.062500 1 0 0 0 0 0 3 606347
-0.002241 0.000962 0.119101 0.214763 -0.989718 0.890616 -0.062500 1 0 0 0 0 0 3 607353
-0.002240 0.000963 0.119102 0.227108 -0.976819 0.895659 -0.062500 1 0 0 0 0 0 3 608354
-0.002240 0.000964 0.119102 0.233345 -0.970369 0.897405 -0.062500 1 0 0 0 0 0 3 609352
-0.002240 0.000964 0.119102 0.236482 -0.967153 0.898016 -0.062500 1 0 0 0 0 0 3 610352
-0.002240 0.000964 0.119102 0.238065 -0.965543 0.898241 -0.062500 1 0 0 0 0 0 3 611347
-0.002240 0.000964 0.119102 0.238857 -0.964733 0.898304 -0.062500 1 0 0 0 0 0 3 612349
-0.002227 0.000978 0.119112 0.061645 -1.155674 0.749627 -0.062500 1 0 0 0 0 0 3 613347
-0.002221 0.000984 0.119116 0.120119 -1.090782 0.822542 -0.062500 1 0 0 0 0 0 3 614349
-0.002217 0.000988 0.119117 0.164866 -1.042576 0.860148 -0.062500 1 0 0 0 0 0 3 615346
-0.002216 0.000989 0.119118 0.189053 -1.016971 0.874386 -0.062500 1 0 0 0 0 0 3 616328
-0.002215 0.000990 0.119118 0.201425 -1.004069 0.879428 -0.062500 1 0 0 0 0 0 3 617350
-0.002214 0.000991 0.119118 0.207686 -0.997611 0.881190 -0.062500 1 0 0 0 0 0 3 618359
-0.002214 0.000991 0.119118 0.210815 -0.994391 0.881788 -0.062500 1 0 0 0 0 0 3 619332
-0.002214 0.000991 0.119118 0.212397 -0.992781 0.882010 -0.062500 1 0 0 0 0 0 3 620346
-0.002214 0.000991 0.119118 0.213189 -0.991970 0.882073 -0.062500 1 0 0 0 0 0 3 621349
-0.002214 0.000991 0.119118 0.213579 -0.991563 0.882103 -0.062500 1 0 0 0 0 0 3 622350
-0.002214 0.000991 0.119118 0.213777 -0.991370 0.882115 -0.062500 1 0 0 0 0 0 3 623346
-0.002214 0.000991 0.119118 0.213879 -0.991265 0.882111 -0.062500 1 0 0 0 0 0 3 624346
-0.002214 0.000991 0.119118 0.213930 -0.991227 0.882111 -0.062500 1 0 0 0 0 0 3 625346
-0.002214 0.000991 0.119118 0.213945 -0.991197 0.882118 -0.062500 1 0 0 0 0 0 3 626348
-0.002219 0.001009 0.119107 0.286546 -1.240199 1.033317 -0.062500 1 0 0 0 0 0 3 627348
-0.002222 0.001018 0.119103 -0.007432 -0.156545 0.959281 -0.062500 0 0 0 0 0 0 3 628345
-0.002223 0.001022 0.119102 -0.027030 -0.089476 0.921021 -0.062500 0 0 0 0 0 0 3 629348
-0.002224 0.001025 0.119102 -0.037786 -0.053735 0.906511 -0.062500 0 0 0 0 0 0 3 630347
-0.002224 0.001026 0.119101 -0.043348 -0.035600 0.901371 -0.062500 0 0 0 0 0 0 3 631347
-0.002212 0.001040 0.119112 -0.211181 -0.204285 0.751058 -0.062500 0 0 0 0 0 0 3 632345
-0.002211 0.001065 0.119105 -0.082763 -0.355981 0.974619 -0.062500 0 0 0 0 0 0 3 633349
-0.002210 0.001077 0.119102 -0.061295 -0.210160 0.937872 -0.062500 0 0 0 0 0 0 3 634346
-0.002210 0.001084 0.119101 -0.055454 -0.114744 0.913708 -0.062500 0 0 0 0 0 0 3 635346
-0.002215 0.001104 0.119090 0.014120 -0.295694 1.055682 -0.062500 0 0 0 0 0 0 3 636347
-0.002223 0.001133 0.119076 0.056709 -0.409381 1.129671 -0.062500 0 0 0 0 0 0 3 637345
-0.002233 0.001165 0.119091 0.090895 -0.474084 0.730084 -0.062500 0 0 0 0 0 0 3 638352
-0.002243 0.001199 0.119085 0.094120 -0.500327 0.968758 -0.062500 0 0 0 0 0 0 3 639341
-0.002253 0.001234 0.119073 0.096679 -0.513679 1.098832 -0.062500 0 0 0 0 0 0 3 640345
-0.002264 0.001269 0.119057 0.098825 -0.520614 1.158472 -0.062500 0 0 0 0 0 0 3 641350
-0.002274 0.001304 0.119041 0.098037 -0.522019 1.190461 -0.062500 0 0 0 0 0 0 3 642348
-0.002267 0.001335 0.119046 -0.133305 -0.471570 0.912380 -0.062500 0 0 0 0 0 0 3 643326
-0.002268 0.001369 0.119037 -0.042509 -0.492160 1.078060 -0.062500 0 0 0 0 0 0 3 644345
-0.002274 0.001403 0.119023 0.025192 -0.507673 1.171439 -0.062500 0 0 0 0 0 0 3 645344
-0.002265 0.001434 0.119029 -0.170349 -0.464401 0.917016 -0.062500 0 0 0 0 0 0 3 646349
-0.002265 0.001467 0.119020 -0.061249 -0.488225 1.091236 -0.062500 0 0 0 0 0 0 3 647345
-0.002270 0.001502 0.119006 0.012844 -0.500699 1.187600 -0.062500 0 0 0 0 0 0 3 648345
-0.002260 0.001533 0.119011 -0.178026 -0.458736 0.934176 -0.062500 0 0 0 0 0 0 3 649344
-0.002261 0.001566 0.119002 -0.066586 -0.482735 1.108805 -0.062500 0 0 0 0 0 0 3 650337
-0.002266 0.001600 0.118988 0.011534 -0.500051 1.205338 -0.062500 0 0 0 0 0 0 3 651336
-0.002256 0.001631 0.118994 -0.178760 -0.458606 0.951945 -0.062500 0 0 0 0 0 0 3 652345
-0.002275 0.001669 0.118995 0.177209 -0.541133 0.989553 -0.062500 0 0 0 0 0 0 3 653335
-0.002289 0.001705 0.118984 0.153803 -0.527160 1.153442 -0.062500 0 0 0 0 0 0 3 654345
-0.002284 0.001737 0.118991 -0.107150 -0.469125 0.934669 -0.062500 0 0 0 0 0 0 3 655345
-0.002287 0.001771 0.118982 -0.032699 -0.483789 1.122584 -0.062500 0 0 0 0 0 0 3 656336
-0.002288 0.001787 0.118979 -0.039928 -0.267553 1.070182 -0.062500 0 0 0 0 0 0 3 657344
-0.002281 0.001827 0.118978 -0.147228 -0.544449 1.047225 -0.062500 0 0 0 0 0 0 3 658335
-0.002296 0.001852 0.118987 0.131481 -0.372436 0.895601 -0.062500 0 0 0 0 0 0 3 659345
-0.002309 0.001881 0.118979 0.125249 -0.424347 1.110738 -0.062500 0 0 0 0 0 0 3 660334
-0.002308 0.001928 0.118976 -0.058464 -0.638156 1.075317 -0.062500 0 0 0 0 0 0 3 661344
-0.002307 0.001951 0.118975 -0.068712 -0.359527 1.045247 -0.062500 0 0 0 0 0 0 3 662333
-0.002299 0.001994 0.118974 -0.164810 -0.588798 1.040738 -0.062500 0 0 0 0 0 0 3 663534
-0.002295 0.002015 0.118973 -0.123234 -0.332688 1.032596 -0.062500 0 0 0 0 0 0 3 664349
-0.002299 0.002044 0.118962 -0.026870 -0.395845 1.183421 -0.062500 0 0 0 0 0 0 3 665334
-0.002293 0.002089 0.118958 -0.135389 -0.626633 1.114836 -0.062500 0 0 0 0 0 0 3 666344
-0.002290 0.002112 0.118956 -0.107263 -0.353884 1.071373 -0.062500 0 0 0 0 0 0 3 667335
-0.002293 0.002141 0.118945 -0.020656 -0.398420 1.208938 -0.062500 0 0 0 0 0 0 3 668344
-0.002301 0.002174 0.118961 0.044568 -0.455073 0.844557 -0.062500 0 0 0 0 0 0 3 669333
-0.002310 0.002208 0.118955 0.063629 -0.473143 1.096668 -0.062500 0 0 0 0 0 0 3 670346
-0.002320 0.002242 0.118942 0.074369 -0.483103 1.231732 -0.062500 0 0 0 0 0 0 3 671344
-0.002312 0.002273 0.118948 -0.151395 -0.440635 0.992446 -0.062500 0 0 0 0 0 0 3 672343
-0.002313 0.002306 0.118939 -0.057600 -0.460931 1.172702 -0.062500 0 0 0 0 0 0 3 673362
-0.002306 0.002354 0.118935 -0.154554 -0.645839 1.125895 -0.062500 0 0 0 0 0 0 3 674341
-0.002322 0.002383 0.118944 0.126146 -0.413697 0.953449 -0.062500 0 0 0 0 0 0 3 675341
-0.002335 0.002414 0.118935 0.119786 -0.431342 1.161205 -0.062500 0 0 0 0 0 0 3 676342
-0.002328 0.002444 0.118943 -0.128227 -0.407752 0.968895 -0.062500 0 0 0 0 0 0 3 677354
-0.002330 0.002476 0.118934 -0.046575 -0.438428 1.167717 -0.062500 0 0 0 0 0 0 3 678351
-0.002318 0.002507 0.118942 -0.215353 -0.412477 0.972119 -0.062500 0 0 0 0 0 0 3 679354
-0.002318 0.002539 0.118933 -0.090549 -0.440754 1.169823 -0.062500 0 0 0 0 0 0 3 680350
-0.002336 0.002560 0.118940 0.173086 -0.283735 0.982694 -0.062500 0 0 0 0 0 0 3 681354
-0.002338 0.002601 0.118942 -0.021086 -0.539476 1.030974 -0.062500 0 0 0 0 0 0 3 682332
-0.002338 0.002622 0.118942 -0.050587 -0.294005 1.048600 -0.062500 0 0 0 0 0 0 3 683345
-0.002344 0.002650 0.118931 0.011308 -0.383600 1.210988 -0.062500 0 0 0 0 0 0 3 684345
-0.002334 0.002678 0.118938 -0.186430 -0.367907 0.991808 -0.062500 0 0 0 0 0 0 3 685344
-0.002353 0.002714 0.118938 0.172366 -0.495664 1.044502 -0.062500 0 0 0 0 0 0 3 686328
-0.002367 0.002749 0.118927 0.151178 -0.499161 1.213052 -0.062500 0 0 0 0 0 0 3 687344
-0.002362 0.002781 0.118934 -0.110707 -0.440581 0.995290 -0.062500 0 0 0 0 0 0 3 688342
-0.002364 0.002814 0.118925 -0.036458 -0.455548 1.184386 -0.062500 0 0 0 0 0 0 3 689333
-0.002389 0.002853 0.118920 0.268022 -0.528482 1.150766 -0.062500 0 0 0 0 0 0 3 690356
-0.002389 0.002886 0.118929 -0.030595 -0.465444 0.965168 -0.062500 0 0 0 0 0 0 3 691348
-0.002394 0.002920 0.118921 0.005361 -0.467850 1.175659 -0.062500 0 0 0 0 0 0 3 692351
-0.002389 0.002968 0.118917 -0.122095 -0.655067 1.142062 -0.062500 0 0 0 0 0 0 3 693346
-0.002391 0.003010 0.118904 -0.035965 -0.578960 1.265085 -0.062500 0 0 0 0 0 0 3 694344
-0.002399 0.003049 0.118920 0.036785 -0.544204 0.894384 -0.062500 0 0 0 0 0 0 3 695344
-0.002408 0.003086 0.118914 0.059540 -0.507956 1.143887 -0.062500 0 0 0 0 0 0 3 696344
-0.002417 0.003122 0.118901 0.072256 -0.490743 1.278231 -0.062500 0 0 0 0 0 0 3 697343
-0.002409 0.003154 0.118906 -0.152411 -0.438707 1.038175 -0.062500 0 0 0 0 0 0 3 698347
-0.002410 0.003187 0.118897 -0.058245 -0.450113 1.218890 -0.062500 0 0 0 0 0 0 3 699325
-0.002435 0.003226 0.118892 0.255100 -0.515835 1.182875 -0.062500 0 0 0 0 0 0 3 700347
-0.002434 0.003259 0.118901 -0.038514 -0.453297 0.995797 -0.062500 0 0 0 0 0 0 3 701345
-0.002439 0.003293 0.118892 -0.000191 -0.454240 1.206072 -0.062500 0 0 0 0 0 0 3 702327
-0.002434 0.003341 0.118888 -0.126634 -0.641393 1.173357 -0.062500 0 0 0 0 0 0 3 703344
-0.002455 0.003387 0.118885 0.206546 -0.631964 1.161076 -0.062500 0 0 0 0 0 0 3 704344
-0.002471 0.003428 0.118873 0.164155 -0.553538 1.293445 -0.062500 0 0 0 0 0 0 3 705347
-0.002466 0.003462 0.118879 -0.106802 -0.466837 1.061288 -0.062500 0 0 0 0 0 0 3 706347
-0.002468 0.003496 0.118869 -0.037904 -0.458931 1.245854 -0.062500 0 0 0 0 0 0 3 707344
-0.002481 0.003549 0.118875 0.098003 -0.702470 1.069016 -0.062500 0 0 0 0 0 0 3 708343
-0.002492 0.003593 0.118865 0.095131 -0.604839 1.254089 -0.062500 0 0 0 0 0 0 3 709343
-0.002503 0.003632 0.118850 0.084107 -0.535454 1.353077 -0.062500 0 0 0 0 0 0 3 710396
-0.002501 0.003683 0.118844 -0.085504 -0.681476 1.258618 -0.062500 0 0 0 0 0 0 3 711390
-0.002505 0.003726 0.118830 -0.021692 -0.589502 1.356982 -0.062500 0 0 0 0 0 0 3 712404
-0.002513 0.003766 0.118845 0.039717 -0.546688 0.977935 -0.062500 0 0 0 0 0 0 3 713391
-0.002522 0.003803 0.118839 0.055866 -0.502116 1.224233 -0.062500 0 0 0 0 0 0 3 714404
-0.002531 0.003839 0.118826 0.057662 -0.487903 1.357659 -0.062500 0 0 0 0 0 0 3 715412
-0.002523 0.003871 0.118831 -0.168359 -0.437182 1.116820 -0.062500 0 0 0 0 0 0 3 716398
-0.002543 0.003909 0.118831 0.170442 -0.506557 1.163708 -0.062500 0 0 0 0 0 0 3 717402
-0.002558 0.003945 0.118820 0.148046 -0.515287 1.329073 -0.062500 0 0 0 0 0 0 3 718405
-0.002558 0.003994 0.118814 -0.052182 -0.686278 1.269796 -0.062500 0 0 0 0 0 0 3 719402
-0.002582 0.004041 0.118810 0.240640 -0.667216 1.247008 -0.062500 0 0 0 0 0 0 3 720402
-0.002581 0.004078 0.118819 -0.054520 -0.552256 1.072291 -0.062500 0 0 0 0 0 0 3 721407
-0.002586 0.004114 0.118811 -0.014428 -0.518439 1.288419 -0.062500 0 0 0 0 0 0 3 722404
-0.002593 0.004149 0.118796 0.026622 -0.507323 1.401410 -0.062500 0 0 0 0 0 0 3 723404
-0.002608 0.004202 0.118799 0.129247 -0.746422 1.179713 -0.062500 0 0 0 0 0 0 3 724393
-0.002615 0.004229 0.118800 0.042089 -0.421638 1.183741 -0.062500 0 0 0 0 0 0 3 725400
-0.002611 0.004273 0.118799 -0.117019 -0.636116 1.213040 -0.062500 0 0 0 0 0 0 3 726387
-0.002614 0.004313 0.118787 -0.041051 -0.589192 1.368847 -0.062500 0 0 0 0 0 0 3 727400
-0.002635 0.004337 0.118793 0.195106 -0.392197 1.152770 -0.062500 0 0 0 0 0 0 3 728385
-0.002637 0.004381 0.118793 -0.017282 -0.616272 1.196394 -0.062500 0 0 0 0 0 0 3 729399
-0.002643 0.004419 0.118782 0.010857 -0.578984 1.365972 -0.062500 0 0 0 0 0 0 3 730351
-0.002653 0.004458 0.118797 0.054492 -0.569676 1.014638 -0.062500 0 0 0 0 0 0 3 731341
-0.002662 0.004493 0.118791 0.065266 -0.554159 1.270410 -0.062500 0 0 0 0 0 0 3 732332
-0.002667 0.004512 0.118789 0.005261 -0.318741 1.245165 -0.062500 0 0 0 0 0 0 3 733342
-0.002661 0.004552 0.118787 -0.133764 -0.582363 1.246493 -0.062500 0 0 0 0 0 0 3 734334
-0.002683 0.004594 0.118784 0.198894 -0.630683 1.257200 -0.062500 0 0 0 0 0 0 3 735342
-0.002680 0.004629 0.118793 -0.072312 -0.546941 1.094174 -0.062500 0 0 0 0 0 0 3 736332
-0.002684 0.004663 0.118784 -0.021851 -0.530076 1.314881 -0.062500 0 0 0 0 0 0 3 737342
-0.002678 0.004711 0.118780 -0.135381 -0.722525 1.289421 -0.062500 0 0 0 0 0 0 3 738345
-0.002694 0.004740 0.118788 0.137806 -0.488276 1.116720 -0.062500 0 0 0 0 0 0 3 739332
-0.002707 0.004772 0.118779 0.124282 -0.495485 1.327534 -0.062500 0 0 0 0 0 0 3 740343
-0.002706 0.004818 0.118774 -0.062156 -0.698166 1.298275 -0.062500 0 0 0 0 0 0 3 741331
-0.002705 0.004842 0.118772 -0.071531 -0.414737 1.256538 -0.062500 0 0 0 0 0 0 3 742343
-0.002716 0.004890 0.118780 0.075655 -0.698990 1.129405 -0.062500 0 0 0 0 0 0 3 743332
-0.002721 0.004913 0.118782 0.033713 -0.430371 1.176558 -0.062500 0 0 0 0 0 0 3 744342
-0.002716 0.004956 0.118781 -0.109472 -0.651423 1.225547 -0.062500 0 0 0 0 0 0 3 745331
-0.002713 0.004977 0.118781 -0.089425 -0.395302 1.223782 -0.062500 0 0 0 0 0 0 3 746341
-0.002736 0.005010 0.118779 0.240739 -0.512167 1.252251 -0.062500 0 0 0 0 0 0 3 747333
-0.002740 0.005057 0.118776 0.024314 -0.717293 1.260304 -0.062500 0 0 0 0 0 0 3 748345
-0.002741 0.005081 0.118775 -0.019244 -0.431117 1.240340 -0.062500 0 0 0 0 0 0 3 749349
-0.002734 0.005124 0.118773 -0.124032 -0.658383 1.255548 -0.062500 0 0 0 0 0 0 3 750362
-0.002750 0.005150 0.118782 0.156832 -0.463856 1.107907 -0.062500 0 0 0 0 0 0 3 751350
-0.002762 0.005180 0.118773 0.147353 -0.491579 1.329171 -0.062500 0 0 0 0 0 0 3 752346
-0.002756 0.005209 0.118780 -0.101444 -0.486051 1.140557 -0.062500 0 0 0 0 0 0 3 753340
-0.002757 0.005240 0.118771 -0.021021 -0.513501 1.343014 -0.062500 0 0 0 0 0 0 3 754341
-0.002769 0.005292 0.118775 0.124577 -0.767469 1.179758 -0.062500 0 0 0 0 0 0 3 755337
-0.002775 0.005318 0.118776 0.060348 -0.457454 1.199713 -0.062500 0 0 0 0 0 0 3 756341
-0.002783 0.005347 0.118765 0.082825 -0.476945 1.378695 -0.062500 0 0 0 0 0 0 3 757354
-0.002774 0.005377 0.118771 -0.132302 -0.472642 1.165332 -0.062500 0 0 0 0 0 0 3 758674
-0.002794 0.005413 0.118771 0.213557 -0.561801 1.226393 -0.062500 0 0 0 0 0 0 3 759352
-0.002791 0.005445 0.118781 -0.045744 -0.520114 1.091862 -0.062500 0 0 0 0 0 0 3 760343
-0.002794 0.005478 0.118772 0.011418 -0.523050 1.324160 -0.062500 0 0 0 0 0 0 3 761342
-0.002788 0.005525 0.118767 -0.106118 -0.715441 1.305088 -0.062500 0 0 0 0 0 0 3 762345
-0.002804 0.005554 0.118775 0.175383 -0.488157 1.131948 -0.062500 0 0 0 0 0 0 3 763323
-0.002816 0.005585 0.118766 0.162365 -0.496063 1.343560 -0.062500 0 0 0 0 0 0 3 764343
-0.002810 0.005615 0.118773 -0.088368 -0.482097 1.151445 -0.062500 0 0 0 0 0 0 3 765342
-0.002812 0.005646 0.118763 -0.009022 -0.503454 1.352866 -0.062500 0 0 0 0 0 0 3 766346
-0.002813 0.005662 0.118760 -0.010346 -0.302745 1.294838 -0.062500 0 0 0 0 0 0 3 767354
-0.002824 0.005706 0.118766 0.127341 -0.644341 1.158004 -0.062500 0 0 0 0 0 0 3 768348
-0.002830 0.005728 0.118768 0.065151 -0.392097 1.196127 -0.062500 0 0 0 0 0 0 3 769345
-0.002825 0.005769 0.118767 -0.081934 -0.624371 1.245799 -0.062500 0 0 0 0 0 0 3 770350
-0.002822 0.005790 0.118767 -0.062941 -0.376455 1.240643 -0.062500 0 0 0 0 0 0 3 771342
-0.002826 0.005818 0.118755 0.019628 -0.433702 1.402452 -0.062500 0 0 0 0 0 0 3 772346
-0.002839 0.005867 0.118758 0.149380 -0.730184 1.217041 -0.062500 0 0 0 0 0 0 3 773343
-0.002845 0.005892 0.118759 0.077487 -0.436487 1.224802 -0.062500 0 0 0 0 0 0 3 774344
-0.002840 0.005935 0.118757 -0.075879 -0.648390 1.263400 -0.062500 0 0 0 0 0 0 3 775342
-0.002838 0.005957 0.118756 -0.059848 -0.388630 1.253515 -0.062500 0 0 0 0 0 0 3 776341
-0.002842 0.005984 0.118744 0.016672 -0.434382 1.414081 -0.062500 0 0 0 0 0 0 3 777343
-0.002855 0.006034 0.118747 0.145591 -0.727988 1.228946 -0.062500 0 0 0 0 0 0 3 778326
-0.002861 0.006059 0.118748 0.073382 -0.432900 1.235807 -0.062500 0 0 0 0 0 0 3 779323
-0.002856 0.006102 0.118747 -0.080362 -0.643862 1.274896 -0.062500 0 0 0 0 0 0 3 780342
-0.002854 0.006124 0.118746 -0.064308 -0.383867 1.264421 -0.062500 0 0 0 0 0 0 3 781341
-0.002858 0.006152 0.118734 0.016540 -0.434045 1.425180 -0.062500 0 0 0 0 0 0 3 782343
-0.002847 0.006180 0.118739 -0.172405 -0.441842 1.204644 -0.062500 0 0 0 0 0 0 3 783341
-0.002865 0.006215 0.118739 0.190551 -0.537222 1.264480 -0.062500 0 0 0 0 0 0 3 784342
-0.002866 0.006264 0.118736 0.002872 -0.718027 1.295791 -0.062500 0 0 0 0 0 0 3 785342
-0.002867 0.006288 0.118735 -0.023154 -0.420366 1.279157 -0.062500 0 0 0 0 0 0 3 786343
-0.002872 0.006317 0.118723 0.033981 -0.448868 1.437841 -0.062500 0 0 0 0 0 0 3 787342
-0.002862 0.006346 0.118729 -0.160399 -0.452875 1.216570 -0.062500 0 0 0 0 0 0 3 788343
-0.002881 0.006382 0.118728 0.196546 -0.542405 1.276440 -0.062500 0 0 0 0 0 0 3 789344
-0.002877 0.006414 0.118737 -0.062371 -0.500091 1.140313 -0.062500 0 0 0 0 0 0 3 790348
-0.002880 0.006447 0.118729 -0.002792 -0.500508 1.372367 -0.062500 0 0 0 0 0 0 3 791341
-0.002887 0.006480 0.118714 0.048551 -0.507925 1.491992 -0.062500 0 0 0 0 0 0 3 792323
-0.002896 0.006516 0.118727 0.093252 -0.546295 1.114141 -0.062500 0 0 0 0 0 0 3 793340
-0.002906 0.006550 0.118720 0.097017 -0.528098 1.357939 -0.062500 0 0 0 0 0 0 3 794324
-0.002897 0.006582 0.118727 -0.131374 -0.491219 1.187337 -0.062500 0 0 0 0 0 0 3 795339
-0.002898 0.006614 0.118718 -0.047655 -0.486913 1.397646 -0.062500 0 0 0 0 0 0 3 796343
-0.002899 0.006630 0.118714 -0.041599 -0.280854 1.340442 -0.062500 0 0 0 0 0 0 3 797339
-0.002910 0.006674 0.118720 0.099102 -0.619191 1.210030 -0.062500 0 0 0 0 0 0 3 798342
-0.002915 0.006696 0.118722 0.039100 -0.365588 1.244870 -0.062500 0 0 0 0 0 0 3 799341
-0.002923 0.006723 0.118711 0.059957 -0.413116 1.433439 -0.062500 0 0 0 0 0 0 3 800340
-0.002914 0.006752 0.118717 -0.154165 -0.428845 1.223751 -0.062500 0 0 0 0 0 0 3 801339
-0.002933 0.006787 0.118716 0.193146 -0.522944 1.288499 -0.062500 0 0 0 0 0 0 3 802331
-0.002943 0.006805 0.118715 0.102244 -0.302460 1.288732 -0.062500 0 0 0 0 0 0 3 803339
-0.002940 0.006845 0.118713 -0.083400 -0.556282 1.320188 -0.062500 0 0 0 0 0 0 3 804330
-0.002938 0.006864 0.118712 -0.079618 -0.325297 1.302862 -0.062500 0 0 0 0 0 0 3 805329
-0.002942 0.006891 0.118700 -0.005523 -0.387995 1.462933 -0.062500 0 0 0 0 0 0 3 806340
-0.002951 0.006924 0.118714 0.056784 -0.474849 1.112446 -0.062500 0 0 0 0 0 0 3 807330
-0.002959 0.006956 0.118707 0.069864 -0.481010 1.366657 -0.062500 0 0 0 0 0 0 3 808339
-0.002964 0.006973 0.118705 0.014976 -0.272474 1.334571 -0.062500 0 0 0 0 0 0 3 809329
-0.002958 0.007012 0.118701 -0.124921 -0.546400 1.345843 -0.062500 0 0 0 0 0 0 3 810340
-0.002974 0.007036 0.118710 0.139543 -0.372394 1.190159 -0.062500 0 0 0 0 0 0 3 811328
-0.002982 0.007048 0.118712 0.054014 -0.179201 1.241111 -0.062500 0 0 0 0 0 0 3 812340
-0.002978 0.007085 0.118711 -0.105856 -0.498051 1.304361 -0.062500 0 0 0 0 0 0 3 813328
-0.002995 0.007108 0.118720 0.146779 -0.337883 1.168861 -0.062500 0 0 0 0 0 0 3 814340
-0.003004 0.007120 0.118723 0.060618 -0.169196 1.226941 -0.062500 0 0 0 0 0 0 3 815329
-0.003013 0.007142 0.118711 0.059833 -0.291383 1.427477 -0.062500 0 0 0 0 0 0 3 816339
-0.003004 0.007167 0.118717 -0.165716 -0.349873 1.222219 -0.062500 0 0 0 0 0 0 3 817328
-0.003019 0.007185 0.118728 0.113220 -0.250141 1.119557 -0.062500 0 0 0 0 0 0 3 818339
-0.003026 0.007194 0.118732 0.042738 -0.122322 1.201608 -0.062500 0 0 0 0 0 0 3 819329
-0.003022 0.007228 0.118731 -0.118241 -0.453619 1.277724 -0.062500 0 0 0 0 0 0 3 820351
-0.003039 0.007251 0.118740 0.136641 -0.310071 1.146554 -0.062500 0 0 0 0 0 0 3 821351
-0.003047 0.007262 0.118743 0.051927 -0.148646 1.205810 -0.062500 0 0 0 0 0 0 3 822351
-0.003051 0.007267 0.118744 -0.011082 -0.060250 1.236942 -0.062500 0 0 0 0 0 0 3 823338
-0.003064 0.007306 0.118751 0.098175 -0.479716 1.155903 -0.062500 0 0 0 0 0 0 3 824345
-0.003071 0.007325 0.118754 0.023391 -0.270022 1.205588 -0.062500 0 0 0 0 0 0 3 825347
-0.003074 0.007334 0.118754 -0.026178 -0.124799 1.230576 -0.062500 0 0 0 0 0 0 3 826345
-0.003062 0.007353 0.118764 -0.220828 -0.235374 1.106005 -0.062500 0 0 0 0 0 0 3 827346
-0.003076 0.007367 0.118777 0.080850 -0.182563 1.045732 -0.062500 0 0 0 0 0 0 3 828338
-0.003082 0.007374 0.118781 0.022555 -0.081036 1.143611 -0.062500 0 0 0 0 0 0 3 829347
-0.003090 0.007394 0.118771 0.036611 -0.239292 1.360209 -0.062500 0 0 0 0 0 0 3 830336
-0.003113 0.007409 0.118776 0.236498 -0.194118 1.165785 -0.062500 0 0 0 0 0 0 3 831349
-0.003112 0.007430 0.118788 -0.064669 -0.276995 1.057517 -0.062500 0 0 0 0 0 0 3 832343
-0.003111 0.007441 0.118792 -0.087516 -0.140151 1.140906 -0.062500 0 0 0 0 0 0 3 833342
-0.003111 0.007446 0.118793 -0.084862 -0.056466 1.182105 -0.062500 0 0 0 0 0 0 3 834343
-0.003134 0.007470 0.118790 0.223089 -0.277121 1.239848 -0.062500 0 0 0 0 0 0 3 835341
-0.003133 0.007496 0.118799 -0.068084 -0.333252 1.091297 -0.062500 0 0 0 0 0 0 3 836338
-0.003132 0.007509 0.118802 -0.091499 -0.164481 1.147635 -0.062500 0 0 0 0 0 0 3 837340
-0.003151 0.007520 0.118812 0.158983 -0.125832 1.049594 -0.062500 0 0 0 0 0 0 3 838342
-0.003160 0.007526 0.118816 0.060284 -0.045096 1.123821 -0.062500 0 0 0 0 0 0 3 839340
-0.003165 0.007528 0.118817 -0.010350 -0.000894 1.160576 -0.062500 0 0 0 0 0 0 3 840346
-0.003186 0.007535 0.118827 0.201695 -0.042723 1.046128 -0.062500 0 0 0 0 0 0 3 841348
-0.003202 0.007554 0.118818 0.140171 -0.200472 1.284658 -0.062500 0 0 0 0 0 0 3 842346
-0.003197 0.007578 0.118824 -0.133179 -0.283007 1.102124 -0.062500 0 0 0 0 0 0 3 843338
-0.003213 0.007595 0.118836 0.121210 -0.195021 1.008635 -0.062500 0 0 0 0 0 0 3 844339
-0.003221 0.007603 0.118840 0.037491 -0.072828 1.092921 -0.062500 0 0 0 0 0 0 3 845338
-0.003225 0.007607 0.118841 -0.024205 -0.006514 1.134034 -0.062500 0 0 0 0 0 0 3 846322
-0.003246 0.007614 0.118851 0.192767 -0.037307 1.021503 -0.062500 0 0 0 0 0 0 3 847321
-0.003257 0.007617 0.118854 0.075273 0.007377 1.089345 -0.062500 0 0 0 0 0 0 3 848339
-0.003262 0.007618 0.118855 -0.004996 0.033509 1.123749 -0.062500 0 0 0 0 0 0 3 849339
-0.003284 0.007624 0.118865 0.202557 -0.017391 1.008918 -0.062500 0 0 0 0 0 0 3 850341
-0.003282 0.007641 0.118878 -0.088839 -0.169785 0.942144 -0.062500 0 0 0 0 0 0 3 851339
-0.003280 0.007649 0.118882 -0.105709 -0.070433 1.041197 -0.062500 0 0 0 0 0 0 3 852339
-0.003304 0.007674 0.118881 0.205129 -0.269367 1.131696 -0.062500 0 0 0 0 0 0 3 853339
-0.003315 0.007687 0.118880 0.085869 -0.127178 1.128243 -0.062500 0 0 0 0 0 0 3 854340
-0.003321 0.007693 0.118880 -0.001777 -0.030936 1.123422 -0.062500 0 0 0 0 0 0 3 855337
-0.003343 0.007701 0.118889 0.201218 -0.043793 0.993715 -0.062500 0 0 0 0 0 0 3 856342
-0.003354 0.007705 0.118892 0.076067 0.010598 1.055007 -0.062500 0 0 0 0 0 0 3 857341
-0.003360 0.007707 0.118893 -0.008156 0.041773 1.087090 -0.062500 0 0 0 0 0 0 3 858340
-0.003382 0.007713 0.118903 0.197773 -0.006617 0.971882 -0.062500 0 0 0 0 0 0 3 859338
-0.003392 0.007715 0.118906 0.074220 0.029433 1.038258 -0.062500 0 0 0 0 0 0 3 860342
-0.003398 0.007716 0.118907 -0.009118 0.051280 1.072115 -0.062500 0 0 0 0 0 0 3 861332
-0.003420 0.007722 0.118917 0.193791 0.014571 0.957674 -0.062500 0 0 0 0 0 0 3 862397
-0.003430 0.007724 0.118920 0.070414 0.048240 1.024207 -0.062500 0 0 0 0 0 0 3 863405
-0.003436 0.007726 0.118921 -0.012821 0.068905 1.058108 -0.062500 0 0 0 0 0 0 3 864403
-0.003458 0.007731 0.118931 0.193861 0.015155 0.943831 -0.062500 0 0 0 0 0 0 3 865398
-0.003468 0.007733 0.118934 0.070434 0.048529 1.010290 -0.062500 0 0 0 0 0 0 3 866401
-0.003474 0.007735 0.118935 -0.012823 0.069045 1.044153 -0.062500 0 0 0 0 0 0 3 867401
-0.003496 0.007740 0.118945 0.193994 0.015212 0.930012 -0.062500 0 0 0 0 0 0 3 868396
-0.003507 0.007742 0.118948 0.070499 0.048566 0.996392 -0.062500 0 0 0 0 0 0 3 869394
-0.003512 0.007744 0.118949 -0.012800 0.069055 1.030218 -0.062500 0 0 0 0 0 0 3 870397
-0.003515 0.007744 0.118950 -0.056191 0.078903 1.043103 -0.062500 0 0 0 0 0 0 3 871394
-0.003535 0.007749 0.118959 0.172389 0.019811 0.920836 -0.062500 0 0 0 0 0 0 3 872395
-0.003545 0.007752 0.118962 0.059752 0.050745 0.984130 -0.062500 0 0 0 0 0 0 3 873381
-0.003550 0.007753 0.118963 -0.018163 0.070090 1.016857 -0.062500 0 0 0 0 0 0 3 874380
-0.003553 0.007753 0.118964 -0.058874 0.079411 1.029374 -0.062500 0 0 0 0 0 0 3 875392
-0.003573 0.007758 0.118973 0.171182 0.020060 0.907114 -0.062500 0 0 0 0 0 0 3 876377
-0.003583 0.007761 0.118976 0.059133 0.050841 0.970278 -0.062500 0 0 0 0 0 0 3 877392
-0.003589 0.007762 0.118977 -0.018471 0.070155 1.002973 -0.062500 0 0 0 0 0 0 3 878377
-0.003610 0.007767 0.118986 0.191533 0.015700 0.888850 -0.062500 0 0 0 0 0 0 3 879391
-0.003621 0.007770 0.118990 0.068935 0.066766 0.954844 -0.062500 0 0 0 0 0 0 3 880376
-0.003626 0.007771 0.118991 -0.013763 0.087147 0.988518 -0.062500 0 0 0 0 0 0 3 881395
-0.003629 0.007771 0.118991 -0.056854 0.096939 1.001358 -0.062500 0 0 0 0 0 0 3 882378
-0.003630 0.007772 0.118991 -0.078423 0.101536 1.005961 -0.062500 0 0 0 0 0 0 3 883392
-0.003650 0.007777 0.119001 0.161525 0.039944 0.881138 -0.062500 0 0 0 0 0 0 3 884376
-0.003660 0.007779 0.119004 0.054152 0.069728 0.943137 -0.062500 0 0 0 0 0 0 3 885393
-0.003665 0.007780 0.119005 -0.021129 0.088554 0.975380 -0.062500 0 0 0 0 0 0 3 886347
-0.003667 0.007780 0.119005 -0.060524 0.097627 0.987731 -0.062500 0 0 0 0 0 0 3 887335
-0.003669 0.007781 0.119005 -0.080266 0.101867 0.992147 -0.062500 0 0 0 0 0 0 3 888325
-0.003688 0.007786 0.119014 0.160743 0.040101 0.867428 -0.062500 0 0 0 0 0 0 3 889326
-0.003698 0.007788 0.119018 0.053758 0.069805 0.929321 -0.062500 0 0 0 0 0 0 3 890337
-0.003703 0.007789 0.119019 -0.021334 0.088598 0.961519 -0.062500 0 0 0 0 0 0 3 891326
-0.003706 0.007789 0.119019 -0.060639 0.097641 0.973854 -0.062500 0 0 0 0 0 0 3 892336
-0.003707 0.007790 0.119019 -0.080314 0.101876 0.978277 -0.062500 0 0 0 0 0 0 3 893325
-0.003727 0.007795 0.119028 0.160847 0.040090 0.853690 -0.062500 0 0 0 0 0 0 3 894337
-0.003736 0.007797 0.119031 0.053798 0.069791 0.915501 -0.062500 0 0 0 0 0 0 3 895327
-0.003741 0.007798 0.119033 -0.021323 0.088597 0.947682 -0.062500 0 0 0 0 0 0 3 896337
-0.003744 0.007798 0.119033 -0.060633 0.097640 0.959993 -0.062500 0 0 0 0 0 0 3 897325
-0.003745 0.007799 0.119033 -0.080303 0.101874 0.964419 -0.062500 0 0 0 0 0 0 3 898337
-0.003765 0.007804 0.119042 0.160957 0.040078 0.839966 -0.062500 0 0 0 0 0 0 3 899329
-0.003775 0.007806 0.119045 0.053857 0.069783 0.901717 -0.062500 0 0 0 0 0 0 3 900345
-0.003779 0.007807 0.119046 -0.021296 0.088582 0.933845 -0.062500 0 0 0 0 0 0 3 901338
-0.003782 0.007807 0.119047 -0.060626 0.097637 0.946146 -0.062500 0 0 0 0 0 0 3 902335
-0.003783 0.007808 0.119047 -0.080303 0.101873 0.950562 -0.062500 0 0 0 0 0 0 3 903322
-0.003784 0.007808 0.119047 -0.090106 0.103859 0.952128 -0.062500 0 0 0 0 0 0 3 904343
-0.003803 0.007813 0.119056 0.156221 0.041011 0.826821 -0.062500 0 0 0 0 0 0 3 905333
-0.003813 0.007815 0.119059 0.051491 0.070238 0.888128 -0.062500 0 0 0 0 0 0 3 906333
-0.003818 0.007816 0.119060 -0.022483 0.088806 0.920087 -0.062500 0 0 0 0 0 0 3 907342
-0.003820 0.007817 0.119061 -0.061209 0.097751 0.932344 -0.062500 0 0 0 0 0 0 3 908343
-0.003821 0.007817 0.119061 -0.080610 0.101919 0.936746 -0.062500 0 0 0 0 0 0 3 909344
-0.003822 0.007817 0.119061 -0.090267 0.103891 0.938288 -0.062500 0 0 0 0 0 0 3 910334
-0.003842 0.007822 0.119070 0.159896 0.059575 0.813127 -0.062500 0 0 0 0 0 0 3 911345
-0.003851 0.007824 0.119073 0.055143 0.088790 0.874357 -0.062500 0 0 0 0 0 0 3 912340
-0.003856 0.007825 0.119074 -0.018845 0.107367 0.906295 -0.062500 0 0 0 0 0 0 3 913338
-0.003858 0.007826 0.119074 -0.057593 0.116306 0.918527 -0.062500 0 0 0 0 0 0 3 914341
-0.003860 0.007826 0.119075 -0.076974 0.120489 0.922925 -0.062500 0 0 0 0 0 0 3 915342
-0.003860 0.007826 0.119075 -0.086618 0.122451 0.924484 -0.062500 0 0 0 0 0 0 3 916320
-0.003860 0.007826 0.119075 -0.091419 0.123394 0.925016 -0.062500 0 0 0 0 0 0 3 917338
-0.003861 0.007826 0.119075 -0.093815 0.123843 0.925208 -0.062500 0 0 0 0 0 0 3 918319
-0.003880 0.007831 0.119084 0.156434 0.060233 0.799716 -0.062500 0 0 0 0 0 0 3 919329
-0.003890 0.007833 0.119087 0.053409 0.089112 0.860689 -0.062500 0 0 0 0 0 0 3 920347
-0.003894 0.007834 0.119088 -0.019725 0.107514 0.892542 -0.062500 0 0 0 0 0 0 3 921340
-0.003897 0.007835 0.119088 -0.058022 0.116395 0.904742 -0.062500 0 0 0 0 0 0 3 922378
-0.003898 0.007835 0.119088 -0.077208 0.120519 0.909129 -0.062500 0 0 0 0 0 0 3 923394
-0.003898 0.007835 0.119088 -0.086738 0.122474 0.910674 -0.062500 0 0 0 0 0 0 3 924398
-0.003899 0.007835 0.119088 -0.091471 0.123405 0.911214 -0.062500 0 0 0 0 0 0 3 925394
-0.003899 0.007835 0.119088 -0.093849 0.123850 0.911400 -0.062500 0 0 0 0 0 0 3 926400
-0.003899 0.007835 0.119088 -0.095023 0.124070 0.911473 -0.062500 0 0 0 0 0 0 3 927395
-0.003923 0.007856 0.119085 0.217669 -0.152529 0.958520 -0.062500 0 0 0 0 0 0 3 928395
-0.003935 0.007867 0.119084 0.092798 -0.042959 0.935867 -0.062500 0 0 0 0 0 0 3 929395
-0.003941 0.007872 0.119084 -0.009493 0.048453 0.923898 -0.062500 0 0 0 0 0 0 3 930399
-0.003944 0.007875 0.119083 -0.058039 0.091438 0.919283 -0.062500 0 0 0 0 0 0 3 931371
-0.003946 0.007877 0.119083 -0.082668 0.113307 0.917623 -0.062500 0 0 0 0 0 0 3 932395
-0.003947 0.007877 0.119083 -0.095044 0.124315 0.917024 -0.062500 0 0 0 0 0 0 3 933398
-0.003947 0.007878 0.119083 -0.101242 0.129852 0.916812 -0.062500 0 0 0 0 0 0 3 934398
-0.003947 0.007878 0.119083 -0.104334 0.132610 0.916741 -0.062500 0 0 0 0 0 0 3 935403
-0.003947 0.007878 0.119083 -0.105899 0.134002 0.916710 -0.062500 0 0 0 0 0 0 3 936401
-0.003947 0.007878 0.119083 -0.106677 0.134694 0.916715 -0.062500 0 0 0 0 0 0 3 937394
-0.003947 0.007878 0.119083 -0.107073 0.135031 0.916704 -0.062500 0 0 0 0 0 0 3 938395
-0.003947 0.007878 0.119083 -0.107256 0.135214 0.916699 -0.062500 0 0 0 0 0 0 3 939394
-0.003967 0.007883 0.119092 0.144345 0.071428 0.791505 -0.062500 0 0 0 0 0 0 3 940397
-0.003976 0.007885 0.119095 0.041737 0.100264 0.852270 -0.062500 0 0 0 0 0 0 3 941381
-0.003981 0.007886 0.119096 -0.031203 0.118646 0.884014 -0.062500 0 0 0 0 0 0 3 942397
-0.003983 0.007887 0.119097 -0.069408 0.127489 0.896191 -0.062500 0 0 0 0 0 0 3 943379
-0.003984 0.007887 0.119097 -0.088517 0.131634 0.900558 -0.062500 0 0 0 0 0 0 3 944392
-0.003985 0.007887 0.119097 -0.098029 0.133578 0.902093 -0.062500 0 0 0 0 0 0 3 945397
-0.003985 0.007887 0.119097 -0.102752 0.134507 0.902641 -0.062500 0 0 0 0 0 0 3 946398
-0.003985 0.007887 0.119097 -0.105119 0.134950 0.902840 -0.062500 0 0 0 0 0 0 3 947393
-0.003986 0.007887 0.119097 -0.106283 0.135177 0.902900 -0.062500 0 0 0 0 0 0 3 948393
-0.003986 0.007887 0.119097 -0.106866 0.135281 0.902917 -0.062500 0 0 0 0 0 0 3 949394
-0.004005 0.007892 0.119106 0.144657 0.071438 0.777881 -0.062500 0 0 0 0 0 0 3 950397
-0.004015 0.007894 0.119109 0.041878 0.100265 0.838571 -0.062500 0 0 0 0 0 0 3 951391
-0.004019 0.007895 0.119110 -0.031132 0.118655 0.870286 -0.062500 0 0 0 0 0 0 3 952397
-0.004022 0.007896 0.119111 -0.069364 0.127492 0.882437 -0.062500 0 0 0 0 0 0 3 953398
-0.004023 0.007896 0.119111 -0.088502 0.131632 0.886812 -0.062500 0 0 0 0 0 0 3 954382
-0.004023 0.007896 0.119111 -0.098020 0.133576 0.888344 -0.062500 0 0 0 0 0 0 3 955395
-0.004024 0.007896 0.119111 -0.102745 0.134505 0.888890 -0.062500 0 0 0 0 0 0 3 956390
-0.004043 0.007901 0.119120 0.153897 0.089509 0.764173 -0.062500 0 0 0 0 0 0 3 957376
-0.004053 0.007903 0.119123 0.050022 0.118533 0.824850 -0.062500 0 0 0 0 0 0 3 958354
-0.004058 0.007904 0.119124 -0.023536 0.137016 0.856552 -0.062500 0 0 0 0 0 0 3 959324
-0.004060 0.007905 0.119124 -0.062044 0.145910 0.868709 -0.062500 0 0 0 0 0 0 3 960334
-0.004061 0.007905 0.119124 -0.081304 0.150065 0.873070 -0.062500 0 0 0 0 0 0 3 961323
-0.004062 0.007905 0.119125 -0.090898 0.152036 0.874617 -0.062500 0 0 0 0 0 0 3 962335
-0.004062 0.007905 0.119125 -0.095662 0.152964 0.875148 -0.062500 0 0 0 0 0 0 3 963323
-0.004062 0.007905 0.119125 -0.098035 0.153407 0.875342 -0.062500 0 0 0 0 0 0 3 964325
-0.004082 0.007910 0.119133 0.152854 0.089713 0.750655 -0.062500 0 0 0 0 0 0 3 965334
-0.004091 0.007912 0.119137 0.049499 0.118629 0.811211 -0.062500 0 0 0 0 0 0 3 966324
-0.004096 0.007913 0.119138 -0.023806 0.137053 0.842853 -0.062500 0 0 0 0 0 0 3 967334
-0.004098 0.007914 0.119138 -0.062182 0.145937 0.854987 -0.062500 0 0 0 0 0 0 3 968323
-0.004099 0.007914 0.119138 -0.081377 0.150081 0.859348 -0.062500 0 0 0 0 0 0 3 969334
-0.004100 0.007914 0.119138 -0.090941 0.152035 0.860888 -0.062500 0 0 0 0 0 0 3 970324
-0.004100 0.007914 0.119138 -0.095672 0.152965 0.861430 -0.062500 0 0 0 0 0 0 3 971324
-0.004120 0.007919 0.119147 0.154155 0.089480 0.737027 -0.062500 0 0 0 0 0 0 3 972333
-0.004129 0.007921 0.119150 0.050158 0.118503 0.797535 -0.062500 0 0 0 0 0 0 3 973333
-0.004134 0.007922 0.119151 -0.023486 0.137006 0.829150 -0.062500 0 0 0 0 0 0 3 974325
-0.004137 0.007923 0.119152 -0.062030 0.145907 0.841283 -0.062500 0 0 0 0 0 0 3 975333
-0.004138 0.007923 0.119152 -0.081305 0.150066 0.845645 -0.062500 0 0 0 0 0 0 3 976325
-0.004138 0.007923 0.119152 -0.090892 0.152024 0.847186 -0.062500 0 0 0 0 0 0 3 977338
-0.004139 0.007923 0.119152 -0.095661 0.152963 0.847724 -0.062500 0 0 0 0 0 0 3 978343
-0.004158 0.007928 0.119161 0.154277 0.089455 0.723461 -0.062500 0 0 0 0 0 0 3 979349
-0.004168 0.007930 0.119164 0.050206 0.118496 0.783893 -0.062500 0 0 0 0 0 0 3 980344
-0.004173 0.007931 0.119165 -0.023461 0.136992 0.815488 -0.062500 0 0 0 0 0 0 3 981337
-0.004175 0.007932 0.119165 -0.062011 0.145901 0.827589 -0.062500 0 0 0 0 0 0 3 982324
-0.004176 0.007932 0.119166 -0.081294 0.150063 0.831959 -0.062500 0 0 0 0 0 0 3 983344
-0.004177 0.007932 0.119166 -0.090886 0.152033 0.833489 -0.062500 0 0 0 0 0 0 3 984328
-0.004196 0.007937 0.119175 0.156780 0.088997 0.709723 -0.062500 0 0 0 0 0 0 3 985536
-0.004206 0.007939 0.119178 0.051461 0.118274 0.770211 -0.062500 0 0 0 0 0 0 3 986333
-0.004211 0.007940 0.119179 -0.022855 0.136866 0.801800 -0.062500 0 0 0 0 0 0 3 987343
-0.004213 0.007941 0.119179 -0.061707 0.145847 0.813924 -0.062500 0 0 0 0 0 0 3 988342
-0.004214 0.007941 0.119179 -0.081149 0.150033 0.818279 -0.062500 0 0 0 0 0 0 3 989334
-0.004215 0.007941 0.119179 -0.090815 0.152008 0.819820 -0.062500 0 0 0 0 0 0 3 990340
-0.004235 0.007946 0.119188 0.156940 0.088973 0.696185 -0.062500 0 0 0 0 0 0 3 991336
-0.004244 0.007949 0.119191 0.051529 0.118253 0.756602 -0.062500 0 0 0 0 0 0 3 992335
-0.004249 0.007950 0.119192 -0.022811 0.136867 0.788162 -0.062500 0 0 0 0 0 0 3 993334
-0.004252 0.007950 0.119193 -0.061686 0.145843 0.800260 -0.062500 0 0 0 0 0 0 3 994334
-0.004253 0.007950 0.119193 -0.081140 0.150040 0.804615 -0.062500 0 0 0 0 0 0 3 995336
-0.004253 0.007950 0.119193 -0.090807 0.152007 0.806160 -0.062500 0 0 0 0 0 0 3 996346
-0.004254 0.007950 0.119193 -0.095622 0.152954 0.806688 -0.062500 0 0 0 0 0 0 3 997340
-0.004273 0.007955 0.119202 0.166383 0.106878 0.682879 -0.062500 0 0 0 0 0 0 3 998340
-0.004283 0.007958 0.119205 0.062101 0.135921 0.743072 -0.062500 0 0 0 0 0 0 3 999334
-0.004288 0.007959 0.119206 -0.011680 0.154440 0.774553 -0.062500 0 0 0 0 0 0 4 335
-0.004290 0.007959 0.119206 -0.050267 0.163346 0.786633 -0.062500 0 0 0 0 0 0 4 1333
-0.004291 0.007959 0.119207 -0.069585 0.167522 0.790974 -0.062500 0 0 0 0 0 0 4 2336
-0.004292 0.007959 0.119207 -0.079175 0.169483 0.792510 -0.062500 0 0 0 0 0 0 4 3336
-0.004292 0.007960 0.119207 -0.083939 0.170421 0.793053 -0.062500 0 0 0 0 0 0 4 4315
-0.004312 0.007964 0.119216 0.166486 0.106868 0.669374 -0.062500 0 0 0 0 0 0 4 5316
-0.004321 0.007967 0.119219 0.062158 0.135914 0.729505 -0.062500 0 0 0 0 0 0 4 6341
-0.004326 0.007968 0.119220 -0.011665 0.154428 0.760940 -0.062500 0 0 0 0 0 0 4 7336
-0.004328 0.007968 0.119220 -0.050261 0.163343 0.773005 -0.062500 0 0 0 0 0 0 4 8336
-0.004330 0.007968 0.119220 -0.069575 0.167520 0.777349 -0.062500 0 0 0 0 0 0 4 9334
-0.004330 0.007969 0.119220 -0.079170 0.169491 0.778874 -0.062500 0 0 0 0 0 0 4 10336
-0.004331 0.007969 0.119220 -0.083952 0.170414 0.779421 -0.062500 0 0 0 0 0 0 4 11315
-0.004350 0.007974 0.119229 0.166601 0.106855 0.655896 -0.062500 0 0 0 0 0 0 4 12338
-0.004360 0.007976 0.119232 0.062218 0.135905 0.715935 -0.062500 0 0 0 0 0 0 4 13314
-0.004365 0.007977 0.119233 -0.011630 0.154421 0.747340 -0.062500 0 0 0 0 0 0 4 14335
-0.004367 0.007977 0.119234 -0.050264 0.163344 0.759397 -0.062500 0 0 0 0 0 0 4 15333
-0.004368 0.007978 0.119234 -0.069573 0.167510 0.763734 -0.062500 0 0 0 0 0 0 4 16335
-0.004369 0.007978 0.119234 -0.079170 0.169480 0.765254 -0.062500 0 0 0 0 0 0 4 17327
-0.004369 0.007978 0.119234 -0.083938 0.170421 0.765810 -0.062500 0 0 0 0 0 0 4 18336
-0.004389 0.007983 0.119243 0.166719 0.106843 0.642435 -0.062500 0 0 0 0 0 0 4 19338
-0.004398 0.007985 0.119246 0.062268 0.135889 0.702394 -0.062500 0 0 0 0 0 0 4 20334
-0.004403 0.007986 0.119247 -0.011607 0.154417 0.733764 -0.062500 0 0 0 0 0 0 4 21335
-0.004405 0.007986 0.119247 -0.050245 0.163340 0.745794 -0.062500 0 0 0 0 0 0 4 22335
-0.004406 0.007987 0.119247 -0.069564 0.167517 0.750132 -0.062500 0 0 0 0 0 0 4 23333
-0.004407 0.007987 0.119247 -0.079174 0.169482 0.751661 -0.062500 0 0 0 0 0 0 4 24334
-0.004407 0.007987 0.119247 -0.083940 0.170411 0.752205 -0.062500 0 0 0 0 0 0 4 25334
-0.004408 0.007987 0.119248 -0.086325 0.170876 0.752395 -0.062500 0 0 0 0 0 0 4 26335
-0.004427 0.007992 0.119256 0.165662 0.107041 0.629043 -0.062500 0 0 0 0 0 0 4 27334
-0.004437 0.007994 0.119259 0.061739 0.135994 0.688880 -0.062500 0 0 0 0 0 0 4 28333
-0.004441 0.007995 0.119261 -0.011870 0.154464 0.720204 -0.062500 0 0 0 0 0 0 4 29333
-0.004444 0.007995 0.119261 -0.050383 0.163370 0.732228 -0.062500 0 0 0 0 0 0 4 30324
-0.004445 0.007996 0.119261 -0.069645 0.167524 0.736542 -0.062500 0 0 0 0 0 0 4 31332
-0.004446 0.007996 0.119261 -0.079198 0.169487 0.738088 -0.062500 0 0 0 0 0 0 4 32320
-0.004446 0.007996 0.119261 -0.083971 0.170417 0.738618 -0.062500 0 0 0 0 0 0 4 33332
-0.004446 0.007996 0.119261 -0.086323 0.170875 0.738808 -0.062500 0 0 0 0 0 0 4 34323
-0.004466 0.008001 0.119270 0.165778 0.107029 0.615612 -0.062500 0 0 0 0 0 0 4 35332
-0.004475 0.008003 0.119273 0.077142 0.151070 0.675370 -0.062500 0 0 0 0 0 0 4 36322
-0.004480 0.008004 0.119274 0.003476 0.169548 0.706644 -0.062500 0 0 0 0 0 0 4 37331
-0.004482 0.008005 0.119274 -0.035045 0.178454 0.718659 -0.062500 0 0 0 0 0 0 4 38322
-0.004483 0.008005 0.119275 -0.054302 0.182609 0.722979 -0.062500 0 0 0 0 0 0 4 39321
-0.004484 0.008005 0.119275 -0.063876 0.184564 0.724500 -0.062500 0 0 0 0 0 0 4 40331
-0.004484 0.008005 0.119275 -0.068637 0.185513 0.725057 -0.062500 0 0 0 0 0 0 4 41321
-0.004504 0.008010 0.119283 0.182421 0.121888 0.602130 -0.062500 0 0 0 0 0 0 4 42331
-0.004514 0.008012 0.119287 0.077784 0.150940 0.661848 -0.062500 0 0 0 0 0 0 4 43321
-0.004518 0.008013 0.119288 0.003789 0.169481 0.693096 -0.062500 0 0 0 0 0 0 4 44457
-0.004521 0.008014 0.119288 -0.034893 0.178422 0.705109 -0.062500 0 0 0 0 0 0 4 45321
-0.004522 0.008014 0.119288 -0.054231 0.182593 0.709428 -0.062500 0 0 0 0 0 0 4 46330
-0.004522 0.008014 0.119288 -0.063819 0.184562 0.710957 -0.062500 0 0 0 0 0 0 4 47321
-0.004542 0.008019 0.119297 0.184937 0.121416 0.588528 -0.062500 0 0 0 0 0 0 4 48331
-0.004552 0.008021 0.119300 0.079032 0.150717 0.648294 -0.062500 0 0 0 0 0 0 4 49337
-0.004557 0.008022 0.119301 0.004411 0.169372 0.679559 -0.062500 0 0 0 0 0 0 4 50339
-0.004559 0.008023 0.119302 -0.034584 0.178358 0.691571 -0.062500 0 0 0 0 0 0 4 51365
-0.004560 0.008023 0.119302 -0.054073 0.182559 0.695878 -0.062500 0 0 0 0 0 0 4 52329
-0.004561 0.008023 0.119302 -0.063762 0.184550 0.697422 -0.062500 0 0 0 0 0 0 4 53334
-0.004561 0.008023 0.119302 -0.068570 0.185508 0.697954 -0.062500 0 0 0 0 0 0 4 54657
-0.004581 0.008028 0.119311 0.182696 0.121854 0.575327 -0.062500 0 0 0 0 0 0 4 55453
-0.004591 0.008030 0.119314 0.077906 0.150923 0.634895 -0.062500 0 0 0 0 0 0 4 56328
-0.004595 0.008031 0.119315 0.003848 0.169471 0.666073 -0.062500 0 0 0 0 0 0 4 57462
-0.004598 0.008032 0.119315 -0.034863 0.178406 0.678053 -0.062500 0 0 0 0 0 0 4 58469
-0.004599 0.008032 0.119315 -0.054218 0.182589 0.682363 -0.062500 0 0 0 0 0 0 4 59465
-0.004600 0.008032 0.119315 -0.063838 0.184566 0.683894 -0.062500 0 0 0 0 0 0 4 60468
-0.004600 0.008032 0.119315 -0.068603 0.185506 0.684434 -0.062500 0 0 0 0 0 0 4 61458
-0.004600 0.008032 0.119315 -0.070996 0.185954 0.684621 -0.062500 0 0 0 0 0 0 4 62460
-0.004600 0.008032 0.119315 -0.072176 0.186175 0.684685 -0.062500 0 0 0 0 0 0 4 63459
-0.004620 0.008037 0.119324 0.181019 0.122173 0.562048 -0.062500 0 0 0 0 0 0 4 64337
-0.004629 0.008039 0.119327 0.077077 0.151072 0.621475 -0.062500 0 0 0 0 0 0 4 65331
-0.004634 0.008040 0.119328 0.003427 0.169550 0.652595 -0.062500 0 0 0 0 0 0 4 66459
-0.004636 0.008041 0.119329 -0.035074 0.178450 0.664553 -0.062500 0 0 0 0 0 0 4 67457
-0.004637 0.008041 0.119329 -0.054323 0.182612 0.668867 -0.062500 0 0 0 0 0 0 4 68458
-0.004638 0.008041 0.119329 -0.063884 0.184565 0.670380 -0.062500 0 0 0 0 0 0 4 69342
-0.004638 0.008041 0.119329 -0.068636 0.185512 0.670922 -0.062500 0 0 0 0 0 0 4 70463
-0.004658 0.008046 0.119338 0.182901 0.121825 0.548603 -0.062500 0 0 0 0 0 0 4 71459
-0.004668 0.008049 0.119341 0.078021 0.150906 0.608005 -0.062500 0 0 0 0 0 0 4 72464
-0.004672 0.008050 0.119342 0.003884 0.169465 0.639104 -0.062500 0 0 0 0 0 0 4 73460
-0.004675 0.008050 0.119342 -0.034850 0.178402 0.651055 -0.062500 0 0 0 0 0 0 4 74460
-0.004676 0.008050 0.119342 -0.054197 0.182585 0.655373 -0.062500 0 0 0 0 0 0 4 75439
-0.004677 0.008050 0.119342 -0.063821 0.184563 0.656898 -0.062500 0 0 0 0 0 0 4 76457
-0.004677 0.008050 0.119342 -0.068612 0.185507 0.657424 -0.062500 0 0 0 0 0 0 4 77456
-0.004697 0.008055 0.119351 0.200963 0.133696 0.535258 -0.062500 0 0 0 0 0 0 4 78458
-0.004706 0.008058 0.119354 0.096016 0.162774 0.594580 -0.062500 0 0 0 0 0 0 4 79460
-0.004711 0.008059 0.119355 0.021843 0.181336 0.625637 -0.062500 0 0 0 0 0 0 4 80456
-0.004713 0.008059 0.119356 -0.016913 0.190288 0.637598 -0.062500 0 0 0 0 0 0 4 81457
-0.004715 0.008059 0.119356 -0.036266 0.194472 0.641890 -0.062500 0 0 0 0 0 0 4 82457
-0.004715 0.008060 0.119356 -0.045905 0.196452 0.643412 -0.062500 0 0 0 0 0 0 4 83456
-0.004715 0.008060 0.119356 -0.050666 0.197391 0.643959 -0.062500 0 0 0 0 0 0 4 84457
-0.004735 0.008065 0.119364 0.201092 0.133681 0.521931 -0.062500 0 0 0 0 0 0 4 85457
-0.004745 0.008067 0.119368 0.096065 0.162768 0.581169 -0.062500 0 0 0 0 0 0 4 86458
-0.004750 0.008068 0.119369 0.021873 0.181341 0.612203 -0.062500 0 0 0 0 0 0 4 87438
-0.004752 0.008068 0.119369 -0.016893 0.190285 0.624134 -0.062500 0 0 0 0 0 0 4 88456
-0.004748 0.008052 0.119382 -0.096983 0.407044 0.454750 -0.062500 0 0 0 0 0 0 4 89450
-0.004746 0.008044 0.119386 -0.085503 0.328579 0.540317 -0.062500 0 0 0 0 0 0 4 90335
-0.004745 0.008039 0.119388 -0.072534 0.267643 0.584925 -0.062500 0 0 0 0 0 0 4 91461
-0.004745 0.008037 0.119388 -0.064583 0.233965 0.602086 -0.062500 0 0 0 0 0 0 4 92331
-0.004745 0.008036 0.119388 -0.060207 0.216414 0.608263 -0.062500 0 0 0 0 0 0 4 93438
-0.004744 0.008036 0.119388 -0.057886 0.207460 0.610449 -0.062500 0 0 0 0 0 0 4 94459
-0.004764 0.008040 0.119397 0.197599 0.138752 0.489096 -0.062500 0 0 0 0 0 0 4 95454
-0.004773 0.008042 0.119400 0.094319 0.165286 0.548492 -0.062500 0 0 0 0 0 0 4 96456
-0.004778 0.008043 0.119401 0.020983 0.182598 0.579580 -0.062500 0 0 0 0 0 0 4 97438
-0.004781 0.008044 0.119402 -0.017348 0.190911 0.591523 -0.062500 0 0 0 0 0 0 4 98456
-0.004782 0.008044 0.119402 -0.036488 0.194785 0.595830 -0.062500 0 0 0 0 0 0 4 99456
-0.004782 0.008044 0.119402 -0.046013 0.196596 0.597355 -0.062500 0 0 0 0 0 0 4 100456
-0.004783 0.008044 0.119402 -0.050728 0.197471 0.597900 -0.062500 0 0 0 0 0 0 4 101451
-0.004783 0.008044 0.119402 -0.053089 0.197886 0.598087 -0.062500 0 0 0 0 0 0 4 102331
-0.004783 0.008044 0.119402 -0.054253 0.198092 0.598151 -0.062500 0 0 0 0 0 0 4 103445
-0.004802 0.008049 0.119411 0.199560 0.134015 0.476194 -0.062500 0 0 0 0 0 0 4 104331
-0.004812 0.008051 0.119414 0.095297 0.162919 0.535249 -0.062500 0 0 0 0 0 0 4 105447
-0.004817 0.008052 0.119415 0.021474 0.181392 0.566211 -0.062500 0 0 0 0 0 0 4 106457
-0.004819 0.008053 0.119415 -0.017094 0.190318 0.578107 -0.062500 0 0 0 0 0 0 4 107444
-0.004820 0.008053 0.119415 -0.036376 0.194478 0.582404 -0.062500 0 0 0 0 0 0 4 108331
-0.004821 0.008053 0.119415 -0.045950 0.196453 0.583914 -0.062500 0 0 0 0 0 0 4 109446
-0.004821 0.008053 0.119415 -0.050695 0.197390 0.584448 -0.062500 0 0 0 0 0 0 4 110457
-0.004821 0.008053 0.119415 -0.053070 0.197845 0.584648 -0.062500 0 0 0 0 0 0 4 111445
-0.004821 0.008053 0.119415 -0.054251 0.198068 0.584711 -0.062500 0 0 0 0 0 0 4 112455
-0.004817 0.008037 0.119428 -0.115500 0.410871 0.411052 -0.062500 0 0 0 0 0 0 4 113444
-0.004814 0.008028 0.119432 -0.094771 0.330425 0.495087 -0.062500 0 0 0 0 0 0 4 114456
-0.004813 0.008024 0.119434 -0.077149 0.268547 0.539170 -0.062500 0 0 0 0 0 0 4 115445
-0.004812 0.008022 0.119434 -0.066895 0.234394 0.556141 -0.062500 0 0 0 0 0 0 4 116455
-0.004812 0.008021 0.119434 -0.061360 0.216626 0.562254 -0.062500 0 0 0 0 0 0 4 117445
-0.004812 0.008020 0.119434 -0.058460 0.207557 0.564421 -0.062500 0 0 0 0 0 0 4 118457
-0.004811 0.008020 0.119434 -0.056976 0.202966 0.565191 -0.062500 0 0 0 0 0 0 4 119444
-0.004811 0.008020 0.119434 -0.056208 0.200632 0.565463 -0.062500 0 0 0 0 0 0 4 120444
-0.004811 0.008019 0.119434 -0.055821 0.199469 0.565552 -0.062500 0 0 0 0 0 0 4 121456
-0.004811 0.008019 0.119434 -0.055619 0.198860 0.565583 -0.062500 0 0 0 0 0 0 4 122469
-0.004811 0.008019 0.119434 -0.055522 0.198584 0.565601 -0.062500 0 0 0 0 0 0 4 123461
-0.004811 0.008019 0.119434 -0.055472 0.198428 0.565599 -0.062500 0 0 0 0 0 0 4 124470
-0.004831 0.008024 0.119443 0.199074 0.134201 0.443709 -0.062500 0 0 0 0 0 0 4 125465
-0.004841 0.008027 0.119446 0.095063 0.162989 0.502715 -0.062500 0 0 0 0 0 0 4 126450
-0.004858 0.008013 0.119438 0.189078 0.368716 0.669632 -0.062500 0 0 0 0 0 0 4 127458
-0.004867 0.008007 0.119434 0.085959 0.299134 0.615835 -0.062500 0 0 0 0 0 0 4 128463
-0.004872 0.008004 0.119433 0.017980 0.249165 0.585581 -0.062500 0 0 0 0 0 0 4 129451
-0.004874 0.008002 0.119433 -0.018175 0.223371 0.573794 -0.062500 0 0 0 0 0 0 4 130621
-0.004871 0.007985 0.119445 -0.097290 0.423502 0.395929 -0.062500 0 0 0 0 0 0 4 131469
-0.004869 0.007976 0.119450 -0.085628 0.336668 0.478395 -0.062500 0 0 0 0 0 0 4 132792
-0.004867 0.007971 0.119451 -0.072588 0.271620 0.521930 -0.062500 0 0 0 0 0 0 4 133456
-0.004867 0.007969 0.119452 -0.064610 0.235918 0.538686 -0.062500 0 0 0 0 0 0 4 134459
-0.004867 0.007968 0.119452 -0.060227 0.217396 0.544732 -0.062500 0 0 0 0 0 0 4 135439
-0.004866 0.007967 0.119452 -0.057890 0.207926 0.546876 -0.062500 0 0 0 0 0 0 4 136456
-0.004866 0.007967 0.119452 -0.056684 0.203140 0.547625 -0.062500 0 0 0 0 0 0 4 137455
-0.004866 0.007967 0.119452 -0.056063 0.200723 0.547899 -0.062500 0 0 0 0 0 0 4 138456
-0.004866 0.007967 0.119452 -0.055753 0.199505 0.547996 -0.062500 0 0 0 0 0 0 4 139454
-0.004866 0.007967 0.119452 -0.055585 0.198907 0.548031 -0.062500 0 0 0 0 0 0 4 140456
-0.004866 0.007967 0.119452 -0.055511 0.198595 0.548038 -0.062500 0 0 0 0 0 0 4 141457
-0.004866 0.007967 0.119452 -0.055464 0.198435 0.548035 -0.062500 0 0 0 0 0 0 4 142462
-0.004866 0.007967 0.119452 -0.055431 0.198365 0.548049 -0.062500 0 0 0 0 0 0 4 143459
-0.004866 0.007967 0.119452 -0.055437 0.198318 0.548034 -0.062500 0 0 0 0 0 0 4 144458
-0.004886 0.007972 0.119461 0.199214 0.134157 0.426291 -0.062500 0 0 0 0 0 0 4 145455
-0.004891 0.007957 0.119476 0.034467 0.375922 0.311712 -0.062500 0 0 0 0 0 0 4 146438
-0.004893 0.007950 0.119482 -0.018282 0.313711 0.426516 -0.062500 0 0 0 0 0 0 4 147437
-0.004894 0.007946 0.119483 -0.020695 0.268738 0.482453 -0.062500 0 0 0 0 0 0 4 148436
-0.004894 0.007944 0.119484 -0.029604 0.238705 0.503693 -0.062500 0 0 0 0 0 0 4 149454
-0.004895 0.007943 0.119484 -0.033586 0.222918 0.511325 -0.062500 0 0 0 0 0 0 4 150458
-0.004895 0.007943 0.119484 -0.035410 0.214769 0.514023 -0.062500 0 0 0 0 0 0 4 151453
-0.004908 0.007928 0.119475 0.131331 0.397796 0.651324 -0.062500 0 0 0 0 0 0 4 152453
-0.004914 0.007921 0.119471 0.066416 0.317290 0.585776 -0.062500 0 0 0 0 0 0 4 153453
-0.004918 0.007917 0.119470 0.017514 0.262128 0.551273 -0.062500 0 0 0 0 0 0 4 154453
-0.004919 0.007916 0.119470 -0.009173 0.233847 0.537976 -0.062500 0 0 0 0 0 0 4 155435
-0.004920 0.007915 0.119470 -0.022945 0.219928 0.533180 -0.062500 0 0 0 0 0 0 4 156458
-0.004921 0.007914 0.119469 -0.029952 0.213078 0.531459 -0.062500 0 0 0 0 0 0 4 157454
-0.004941 0.007919 0.119478 0.221307 0.145585 0.409261 -0.062500 0 0 0 0 0 0 4 158438
-0.004950 0.007921 0.119481 0.115352 0.172677 0.467917 -0.062500 0 0 0 0 0 0 4 159456
-0.004955 0.007922 0.119482 0.040658 0.190290 0.498690 -0.062500 0 0 0 0 0 0 4 160454
-0.004953 0.007906 0.119495 -0.058940 0.411933 0.337103 -0.062500 0 0 0 0 0 0 4 161438
-0.004951 0.007898 0.119500 -0.057484 0.335159 0.425260 -0.062500 0 0 0 0 0 0 4 162528
-0.004951 0.007894 0.119501 -0.049422 0.274980 0.470789 -0.062500 0 0 0 0 0 0 4 163516
-0.004950 0.007892 0.119502 -0.043862 0.241676 0.488277 -0.062500 0 0 0 0 0 0 4 164518
-0.004950 0.007890 0.119502 -0.040677 0.224324 0.494573 -0.062500 0 0 0 0 0 0 4 165512
-0.004950 0.007890 0.119502 -0.038940 0.215464 0.496806 -0.062500 0 0 0 0 0 0 4 166525
-0.004950 0.007890 0.119502 -0.038036 0.210962 0.497592 -0.062500 0 0 0 0 0 0 4 167488
-0.004950 0.007889 0.119502 -0.037552 0.208675 0.497863 -0.062500 0 0 0 0 0 0 4 168494
-0.004950 0.007889 0.119502 -0.037310 0.207542 0.497967 -0.062500 0 0 0 0 0 0 4 169509
-0.004950 0.007889 0.119502 -0.037183 0.206959 0.497999 -0.062500 0 0 0 0 0 0 4 170491
-0.004950 0.007889 0.119502 -0.037113 0.206680 0.498016 -0.062500 0 0 0 0 0 0 4 171487
-0.004982 0.007880 0.119501 0.385292 0.329491 0.513107 -0.062500 0 0 0 0 0 0 4 172479
-0.004998 0.007875 0.119501 0.216646 0.279831 0.505961 -0.062500 0 0 0 0 0 0 4 173517
-0.005007 0.007873 0.119500 0.094147 0.244143 0.502098 -0.062500 0 0 0 0 0 0 4 174516
-0.005011 0.007872 0.119500 0.038211 0.208000 0.500573 -0.062500 0 0 0 0 0 0 4 175491
-0.005013 0.007871 0.119500 0.005234 0.198525 0.500021 -0.062500 0 0 0 0 0 0 4 176516
-0.005009 0.007854 0.119513 -0.071879 0.407067 0.326485 -0.062500 0 0 0 0 0 0 4 177511
-0.005007 0.007846 0.119517 -0.059278 0.323867 0.410260 -0.062500 0 0 0 0 0 0 4 178515
-0.005006 0.007841 0.119519 -0.045677 0.260594 0.454223 -0.062500 0 0 0 0 0 0 4 179510
-0.005018 0.007825 0.119509 0.129960 0.412794 0.608003 -0.062500 0 0 0 0 0 0 4 180494
-0.005025 0.007816 0.119506 0.070164 0.316422 0.547996 -0.062500 0 0 0 0 0 0 4 181511
-0.005047 0.007817 0.119514 0.278972 0.189038 0.394077 -0.062500 0 0 0 0 0 0 4 182496
-0.005059 0.007818 0.119516 0.149354 0.185336 0.440168 -0.062500 0 0 0 0 0 0 4 183510
-0.005064 0.007818 0.119517 0.062417 0.187766 0.466400 -0.062500 0 0 0 0 0 0 4 184496
-0.005067 0.007818 0.119517 0.017201 0.188801 0.476609 -0.062500 0 0 0 0 0 0 4 185510
-0.005068 0.007818 0.119518 -0.005433 0.189089 0.480313 -0.062500 0 0 0 0 0 0 4 186444
-0.005064 0.007801 0.119530 -0.077240 0.402583 0.308384 -0.062500 0 0 0 0 0 0 4 187453
-0.005062 0.007793 0.119534 -0.062005 0.321618 0.392633 -0.062500 0 0 0 0 0 0 4 188442
-0.005074 0.007774 0.119526 0.120169 0.446383 0.573870 -0.062500 0 0 0 0 0 0 4 189443
-0.005080 0.007765 0.119523 0.064865 0.333883 0.524635 -0.062500 0 0 0 0 0 0 4 190443
-0.005102 0.007765 0.119531 0.276340 0.197991 0.374761 -0.062500 0 0 0 0 0 0 4 191453
-0.005114 0.007765 0.119534 0.162895 0.193116 0.422165 -0.062500 0 0 0 0 0 0 4 192441
-0.005119 0.007765 0.119534 0.076618 0.193302 0.448830 -0.062500 0 0 0 0 0 0 4 193454
-0.005122 0.007765 0.119535 0.031747 0.193205 0.459208 -0.062500 0 0 0 0 0 0 4 194445
-0.005132 0.007734 0.119537 0.115872 0.593350 0.427132 -0.062500 0 0 0 0 0 0 4 195452
-0.005136 0.007719 0.119538 0.061344 0.433852 0.445917 -0.062500 0 0 0 0 0 0 4 196453
-0.005139 0.007711 0.119539 0.024923 0.317525 0.455450 -0.062500 0 0 0 0 0 0 4 197442
-0.005140 0.007707 0.119539 0.005968 0.255494 0.459082 -0.062500 0 0 0 0 0 0 4 198453
-0.005140 0.007705 0.119539 -0.003524 0.224011 0.460369 -0.062500 0 0 0 0 0 0 4 199442
-0.005141 0.007704 0.119539 -0.008244 0.208187 0.460832 -0.062500 0 0 0 0 0 0 4 200452
-0.005141 0.007704 0.119539 -0.010607 0.200274 0.460996 -0.062500 0 0 0 0 0 0 4 201510
-0.005136 0.007687 0.119551 -0.072319 0.410077 0.288071 -0.062500 0 0 0 0 0 0 4 202460
-0.005134 0.007678 0.119556 -0.052103 0.326935 0.371755 -0.062500 0 0 0 0 0 0 4 203457
-0.005165 0.007665 0.119556 0.387670 0.386404 0.432180 -0.062500 0 0 0 0 0 0 4 204460
-0.005180 0.007658 0.119556 0.234999 0.283137 0.441254 -0.062500 0 0 0 0 0 0 4 205460
-0.005188 0.007654 0.119556 0.118055 0.229539 0.443127 -0.062500 0 0 0 0 0 0 4 206459
-0.005192 0.007652 0.119556 0.055827 0.201576 0.443625 -0.062500 0 0 0 0 0 0 4 207448
-0.005194 0.007651 0.119556 0.024338 0.187485 0.443781 -0.062500 0 0 0 0 0 0 4 208646
-0.005190 0.007635 0.119568 -0.051946 0.394341 0.270948 -0.062500 0 0 0 0 0 0 4 209445
-0.005188 0.007626 0.119573 -0.039089 0.309538 0.354587 -0.062500 0 0 0 0 0 0 4 210462
-0.005187 0.007621 0.119574 -0.025305 0.245525 0.398480 -0.062500 0 0 0 0 0 0 4 211455
-0.005199 0.007605 0.119565 0.149989 0.396983 0.553213 -0.062500 0 0 0 0 0 0 4 212465
-0.005205 0.007597 0.119562 0.090548 0.300681 0.492706 -0.062500 0 0 0 0 0 0 4 213441
-0.005209 0.007593 0.119561 0.044492 0.237421 0.459857 -0.062500 0 0 0 0 0 0 4 214456
-0.005206 0.007574 0.119573 -0.041280 0.419121 0.274407 -0.062500 0 0 0 0 0 0 4 215453
-0.005204 0.007565 0.119577 -0.033588 0.321749 0.353363 -0.062500 0 0 0 0 0 0 4 216456
-0.005203 0.007560 0.119578 -0.022515 0.251524 0.395565 -0.062500 0 0 0 0 0 0 4 217434
-0.005202 0.007557 0.119579 -0.015486 0.213340 0.411861 -0.062500 0 0 0 0 0 0 4 218451
-0.005202 0.007556 0.119579 -0.011560 0.193610 0.417747 -0.062500 0 0 0 0 0 0 4 219452
-0.005202 0.007555 0.119579 -0.009465 0.183562 0.419831 -0.062500 0 0 0 0 0 0 4 220451
-0.005210 0.007524 0.119581 0.097870 0.579223 0.385985 -0.062500 0 0 0 0 0 0 4 221459
-0.005214 0.007509 0.119582 0.055224 0.417236 0.403101 -0.062500 0 0 0 0 0 0 4 222526
-0.005216 0.007501 0.119583 0.024727 0.299685 0.411943 -0.062500 0 0 0 0 0 0 4 223519
-0.005217 0.007497 0.119583 0.008748 0.237044 0.415302 -0.062500 0 0 0 0 0 0 4 224522
-0.005218 0.007495 0.119583 0.000729 0.205285 0.416523 -0.062500 0 0 0 0 0 0 4 225488
-0.005213 0.007477 0.119595 -0.063841 0.403731 0.244471 -0.062500 0 0 0 0 0 0 4 226489
-0.005224 0.007454 0.119590 0.121677 0.500597 0.466337 -0.062500 0 0 0 0 0 0 4 227489
-0.005229 0.007443 0.119588 0.078963 0.337003 0.443382 -0.062500 0 0 0 0 0 0 4 228486
-0.005231 0.007437 0.119587 0.040383 0.246797 0.425119 -0.062500 0 0 0 0 0 0 4 229515
-0.005233 0.007434 0.119587 0.019246 0.200314 0.417658 -0.062500 0 0 0 0 0 0 4 230487
-0.005234 0.007433 0.119587 0.008363 0.177096 0.414928 -0.062500 0 0 0 0 0 0 4 231516
-0.005229 0.007415 0.119599 -0.057746 0.380092 0.241627 -0.062500 0 0 0 0 0 0 4 232513
-0.005227 0.007406 0.119603 -0.039741 0.292698 0.324666 -0.062500 0 0 0 0 0 0 4 233486
-0.005225 0.007402 0.119605 -0.023392 0.227391 0.368284 -0.062500 0 0 0 0 0 0 4 234486
-0.005225 0.007399 0.119605 -0.013711 0.191623 0.385068 -0.062500 0 0 0 0 0 0 4 235485
-0.005220 0.007382 0.119618 -0.069074 0.387797 0.218894 -0.062500 0 0 0 0 0 0 4 236484
-0.005217 0.007373 0.119622 -0.045495 0.296647 0.304366 -0.062500 0 0 0 0 0 0 4 237488
-0.005228 0.007354 0.119614 0.140359 0.415687 0.487415 -0.062500 0 0 0 0 0 0 4 238494
-0.005234 0.007344 0.119611 0.087556 0.301097 0.437534 -0.062500 0 0 0 0 0 0 4 239486
-0.005232 0.007323 0.119622 -0.015563 0.443049 0.236422 -0.062500 0 0 0 0 0 0 4 240518
-0.005231 0.007312 0.119626 -0.018114 0.323885 0.308325 -0.062500 0 0 0 0 0 0 4 241515
-0.005231 0.007307 0.119627 -0.012423 0.242826 0.347870 -0.062500 0 0 0 0 0 0 4 242519
-0.005243 0.007290 0.119618 0.158409 0.385476 0.501978 -0.062500 0 0 0 0 0 0 4 243514
-0.005250 0.007281 0.119615 0.097035 0.285328 0.440463 -0.062500 0 0 0 0 0 0 4 244517
-0.005248 0.007261 0.119626 -0.010689 0.435159 0.235254 -0.062500 0 0 0 0 0 0 4 245509
-0.005247 0.007250 0.119630 -0.015616 0.319856 0.305573 -0.062500 0 0 0 0 0 0 4 246524
-0.005247 0.007245 0.119631 -0.011168 0.240779 0.344548 -0.062500 0 0 0 0 0 0 4 247512
-0.005247 0.007242 0.119632 -0.007526 0.198250 0.359676 -0.062500 0 0 0 0 0 0 4 248488
-0.005246 0.007241 0.119632 -0.005314 0.176384 0.365142 -0.062500 0 0 0 0 0 0 4 249487
-0.005246 0.007240 0.119632 -0.004085 0.165295 0.367084 -0.062500 0 0 0 0 0 0 4 250486
-0.005242 0.007223 0.119644 -0.065251 0.355299 0.195954 -0.062500 0 0 0 0 0 0 4 251486
-0.005239 0.007214 0.119648 -0.044069 0.270483 0.279340 -0.062500 0 0 0 0 0 0 4 252484
-0.005250 0.007196 0.119640 0.140372 0.392556 0.462076 -0.062500 0 0 0 0 0 0 4 253513
-0.005256 0.007186 0.119637 0.087028 0.279749 0.411682 -0.062500 0 0 0 0 0 0 4 254487
-0.005255 0.007165 0.119648 -0.016454 0.423079 0.210752 -0.062500 0 0 0 0 0 0 4 255497
-0.005253 0.007154 0.119652 -0.019091 0.304095 0.282395 -0.062500 0 0 0 0 0 0 4 256517
-0.005253 0.007149 0.119654 -0.013467 0.223097 0.321806 -0.062500 0 0 0 0 0 0 4 257491
-0.005265 0.007132 0.119644 0.157172 0.365613 0.476336 -0.062500 0 0 0 0 0 0 4 258508
-0.005267 0.007107 0.119653 0.035088 0.481106 0.243022 -0.062500 0 0 0 0 0 0 4 259493
-0.005268 0.007094 0.119656 0.008950 0.333832 0.292667 -0.062500 0 0 0 0 0 0 4 260505
-0.005268 0.007088 0.119657 0.001013 0.237786 0.323251 -0.062500 0 0 0 0 0 0 4 261490
-0.005268 0.007085 0.119658 -0.001860 0.186853 0.335322 -0.062500 0 0 0 0 0 0 4 262508
-0.005263 0.007066 0.119670 -0.063801 0.376481 0.168286 -0.062500 0 0 0 0 0 0 4 263490
-0.005261 0.007057 0.119674 -0.043405 0.281086 0.252811 -0.062500 0 0 0 0 0 0 4 264524
-0.005260 0.007052 0.119676 -0.025800 0.211743 0.296857 -0.062500 0 0 0 0 0 0 4 265509
-0.005272 0.007035 0.119667 0.150870 0.359859 0.453286 -0.062500 0 0 0 0 0 0 4 266491
-0.005278 0.007027 0.119663 0.092700 0.262830 0.391939 -0.062500 0 0 0 0 0 0 4 267508
-0.005281 0.007023 0.119662 0.047296 0.199163 0.358672 -0.062500 0 0 0 0 0 0 4 268489
-0.005278 0.007005 0.119674 -0.045618 0.362515 0.174539 -0.062500 0 0 0 0 0 0 4 269510
-0.005276 0.006995 0.119678 -0.037640 0.263962 0.252790 -0.062500 0 0 0 0 0 0 4 270439
-0.005288 0.006976 0.119670 0.139824 0.378964 0.434300 -0.062500 0 0 0 0 0 0 4 271448
-0.005294 0.006967 0.119667 0.083213 0.263083 0.382899 -0.062500 0 0 0 0 0 0 4 272438
-0.005297 0.006962 0.119665 0.038855 0.189567 0.353236 -0.062500 0 0 0 0 0 0 4 273439
-0.005294 0.006943 0.119677 -0.046325 0.367823 0.170535 -0.062500 0 0 0 0 0 0 4 274450
-0.005292 0.006933 0.119681 -0.038017 0.266614 0.249174 -0.062500 0 0 0 0 0 0 4 275438
-0.005291 0.006928 0.119683 -0.026605 0.194515 0.291092 -0.062500 0 0 0 0 0 0 4 276449
-0.005291 0.006926 0.119683 -0.019396 0.155464 0.307265 -0.062500 0 0 0 0 0 0 4 277438
-0.005286 0.006908 0.119696 -0.076278 0.351418 0.142105 -0.062500 0 0 0 0 0 0 4 278449
-0.005296 0.006884 0.119690 0.112928 0.444274 0.366911 -0.062500 0 0 0 0 0 0 4 279437
-0.005301 0.006873 0.119688 0.068201 0.298846 0.343384 -0.062500 0 0 0 0 0 0 4 280451
-0.005304 0.006867 0.119688 0.030907 0.208096 0.324770 -0.062500 0 0 0 0 0 0 4 281437
-0.005300 0.006848 0.119699 -0.050517 0.377555 0.146338 -0.062500 0 0 0 0 0 0 4 282448
-0.005298 0.006838 0.119704 -0.040175 0.271497 0.226292 -0.062500 0 0 0 0 0 0 4 283466
-0.005310 0.006818 0.119695 0.138379 0.382509 0.408833 -0.062500 0 0 0 0 0 0 4 284456
-0.005316 0.006809 0.119692 0.082491 0.264893 0.357365 -0.062500 0 0 0 0 0 0 4 285461
-0.005319 0.006804 0.119691 0.026386 0.170419 0.327652 -0.062500 0 0 0 0 0 0 4 286453
-0.005316 0.006785 0.119703 -0.058703 0.348686 0.145348 -0.062500 0 0 0 0 0 0 4 287449
-0.005314 0.006775 0.119707 -0.050272 0.246958 0.223789 -0.062500 0 0 0 0 0 0 4 288454
-0.005313 0.006770 0.119708 -0.038784 0.174612 0.265612 -0.062500 0 0 0 0 0 0 4 289458
-0.005325 0.006753 0.119699 0.136179 0.320226 0.422114 -0.062500 0 0 0 0 0 0 4 290455
-0.005332 0.006745 0.119696 0.076626 0.222794 0.360030 -0.062500 0 0 0 0 0 0 4 291444
-0.005330 0.006725 0.119707 -0.030443 0.375498 0.155929 -0.062500 0 0 0 0 0 0 4 292458
-0.005329 0.006714 0.119710 -0.034836 0.259837 0.225510 -0.062500 0 0 0 0 0 0 4 293451
-0.005341 0.006694 0.119702 0.135844 0.365947 0.404663 -0.062500 0 0 0 0 0 0 4 294456
-0.005348 0.006685 0.119699 0.076073 0.246215 0.351652 -0.062500 0 0 0 0 0 0 4 295460
-0.005346 0.006663 0.119710 -0.030857 0.387512 0.150997 -0.062500 0 0 0 0 0 0 4 296451
-0.005345 0.006652 0.119714 -0.035084 0.265876 0.221680 -0.062500 0 0 0 0 0 0 4 297451
-0.005345 0.006647 0.119715 -0.030209 0.183621 0.260626 -0.062500 0 0 0 0 0 0 4 298451
-0.005344 0.006644 0.119716 -0.026351 0.139583 0.275722 -0.062500 0 0 0 0 0 0 4 299450
-0.005357 0.006628 0.119706 0.141769 0.302242 0.421961 -0.062500 0 0 0 0 0 0 4 300449
-0.005359 0.006604 0.119714 0.018568 0.430541 0.185559 -0.062500 0 0 0 0 0 0 4 301450
-0.005359 0.006592 0.119717 -0.020301 0.267568 0.232969 -0.062500 0 0 0 0 0 0 4 302451
-0.005372 0.006571 0.119708 0.137255 0.359131 0.403591 -0.062500 0 0 0 0 0 0 4 303459
-0.005379 0.006561 0.119705 0.070776 0.232427 0.347153 -0.062500 0 0 0 0 0 0 4 304452
-0.005383 0.006556 0.119704 0.021399 0.153569 0.315601 -0.062500 0 0 0 0 0 0 4 305455
-0.005380 0.006537 0.119716 -0.066514 0.330283 0.133285 -0.062500 0 0 0 0 0 0 4 306450
-0.005378 0.006527 0.119720 -0.059466 0.227041 0.211208 -0.062500 0 0 0 0 0 0 4 307452
-0.005390 0.006508 0.119711 0.116991 0.339015 0.393966 -0.062500 0 0 0 0 0 0 4 308450
-0.005396 0.006499 0.119708 0.060489 0.222503 0.341698 -0.062500 0 0 0 0 0 0 4 309433
-0.005394 0.006477 0.119719 -0.044838 0.365899 0.141737 -0.062500 0 0 0 0 0 0 4 310451
-0.005393 0.006466 0.119723 -0.048232 0.244732 0.212292 -0.062500 0 0 0 0 0 0 4 311450
-0.005405 0.006447 0.119715 0.122625 0.347670 0.392518 -0.062500 0 0 0 0 0 0 4 312448
-0.005412 0.006437 0.119711 0.063330 0.226809 0.339174 -0.062500 0 0 0 0 0 0 4 313449
-0.005415 0.006432 0.119710 0.017626 0.150830 0.308712 -0.062500 0 0 0 0 0 0 4 314434
-0.005412 0.006413 0.119722 -0.068428 0.329260 0.127103 -0.062500 0 0 0 0 0 0 4 315448
-0.005410 0.006403 0.119726 -0.060439 0.226490 0.205028 -0.062500 0 0 0 0 0 0 4 316449
-0.005422 0.006384 0.119718 0.116309 0.338495 0.388136 -0.062500 0 0 0 0 0 0 4 317449
-0.005428 0.006375 0.119715 0.050699 0.201464 0.335659 -0.062500 0 0 0 0 0 0 4 318450
-0.005426 0.006353 0.119726 -0.054478 0.345328 0.135896 -0.062500 0 0 0 0 0 0 4 319450
-0.005438 0.006328 0.119719 0.107595 0.408759 0.348015 -0.062500 0 0 0 0 0 0 4 320449
-0.005444 0.006316 0.119717 0.049670 0.249830 0.318223 -0.062500 0 0 0 0 0 0 4 321430
-0.005447 0.006309 0.119716 0.005685 0.152492 0.297256 -0.062500 0 0 0 0 0 0 4 322451
-0.005448 0.006306 0.119716 -0.018203 0.102455 0.288801 -0.062500 0 0 0 0 0 0 4 323457
-0.005449 0.006305 0.119716 -0.030489 0.077427 0.285730 -0.062500 0 0 0 0 0 0 4 324443
-0.005457 0.006273 0.119718 0.067466 0.467334 0.257155 -0.062500 0 0 0 0 0 0 4 325452
-0.005462 0.006257 0.119719 0.022050 0.300764 0.270221 -0.062500 0 0 0 0 0 0 4 326452
-0.005464 0.006249 0.119719 -0.009711 0.180957 0.277014 -0.062500 0 0 0 0 0 0 4 327450
-0.005477 0.006231 0.119709 0.138822 0.301811 0.421706 -0.062500 0 0 0 0 0 0 4 328449
-0.005484 0.006222 0.119705 0.067289 0.192829 0.353872 -0.062500 0 0 0 0 0 0 4 329447
-0.005483 0.006201 0.119716 -0.045982 0.341178 0.148942 -0.062500 0 0 0 0 0 0 4 330449
-0.005483 0.006190 0.119720 -0.053490 0.221815 0.217174 -0.062500 0 0 0 0 0 0 4 331448
-0.005482 0.006185 0.119721 -0.050263 0.140768 0.255127 -0.062500 0 0 0 0 0 0 4 332448
-0.005495 0.006168 0.119712 0.111968 0.261670 0.412161 -0.062500 0 0 0 0 0 0 4 333448
-0.005501 0.006160 0.119708 0.050748 0.162823 0.348603 -0.062500 0 0 0 0 0 0 4 334449
-0.005504 0.006155 0.119707 0.003830 0.098248 0.314360 -0.062500 0 0 0 0 0 0 4 335452
-0.005514 0.006123 0.119708 0.081976 0.467481 0.274536 -0.062500 0 0 0 0 0 0 4 336439
-0.005519 0.006106 0.119709 0.026513 0.290597 0.282792 -0.062500 0 0 0 0 0 0 4 337448
-0.005521 0.006098 0.119709 -0.010372 0.165699 0.287812 -0.062500 0 0 0 0 0 0 4 338491
-0.005522 0.006094 0.119709 -0.029628 0.099520 0.289772 -0.062500 0 0 0 0 0 0 4 339505
-0.005523 0.006092 0.119709 -0.039274 0.066035 0.290467 -0.062500 0 0 0 0 0 0 4 340505
-0.005536 0.006076 0.119699 0.120307 0.231544 0.433353 -0.062500 0 0 0 0 0 0 4 341488
-0.005538 0.006052 0.119707 -0.006226 0.364865 0.195562 -0.062500 0 0 0 0 0 0 4 342448
-0.005539 0.006040 0.119710 -0.034495 0.223414 0.241234 -0.062500 0 0 0 0 0 0 4 343437
-0.005552 0.006020 0.119701 0.121325 0.314500 0.412953 -0.062500 0 0 0 0 0 0 4 344447
-0.005558 0.006010 0.119698 0.054925 0.188723 0.355272 -0.062500 0 0 0 0 0 0 4 345436
-0.005562 0.006005 0.119697 0.005593 0.110336 0.323156 -0.062500 0 0 0 0 0 0 4 346447
-0.005564 0.006002 0.119697 -0.021299 0.070177 0.310677 -0.062500 0 0 0 0 0 0 4 347435
-0.005565 0.006001 0.119696 -0.035175 0.050192 0.306172 -0.062500 0 0 0 0 0 0 4 348445
-0.005578 0.005986 0.119686 0.122474 0.224338 0.447540 -0.062500 0 0 0 0 0 0 4 349435
-0.005580 0.005962 0.119695 -0.005093 0.361455 0.209170 -0.062500 0 0 0 0 0 0 4 350447
-0.005581 0.005950 0.119697 -0.036527 0.202900 0.254431 -0.062500 0 0 0 0 0 0 4 351436
-0.005581 0.005944 0.119699 -0.045820 0.110682 0.283180 -0.062500 0 0 0 0 0 0 4 352445
-0.005594 0.005927 0.119689 0.115254 0.245759 0.437686 -0.062500 0 0 0 0 0 0 4 353436
-0.005600 0.005918 0.119685 0.050900 0.144518 0.372512 -0.062500 0 0 0 0 0 0 4 354446
-0.005604 0.005914 0.119684 0.002392 0.078755 0.337634 -0.062500 0 0 0 0 0 0 4 355435
-0.005613 0.005881 0.119685 0.079269 0.447458 0.299027 -0.062500 0 0 0 0 0 0 4 356445
-0.005618 0.005865 0.119686 0.023577 0.270192 0.306508 -0.062500 0 0 0 0 0 0 4 357446
-0.005621 0.005856 0.119686 -0.013369 0.145128 0.311144 -0.062500 0 0 0 0 0 0 4 358448
-0.005634 0.005838 0.119676 0.131784 0.262651 0.456407 -0.062500 0 0 0 0 0 0 4 359450
-0.005642 0.005829 0.119672 0.059317 0.152879 0.387589 -0.062500 0 0 0 0 0 0 4 360446
-0.005645 0.005825 0.119671 0.006648 0.082907 0.351410 -0.062500 0 0 0 0 0 0 4 361456
-0.005647 0.005823 0.119671 -0.022010 0.047032 0.337482 -0.062500 0 0 0 0 0 0 4 362444
-0.005648 0.005821 0.119670 -0.036811 0.029223 0.332470 -0.062500 0 0 0 0 0 0 4 363448
-0.005656 0.005790 0.119672 0.058896 0.422906 0.306121 -0.062500 0 0 0 0 0 0 4 364452
-0.005661 0.005774 0.119673 0.013225 0.258011 0.317536 -0.062500 0 0 0 0 0 0 4 365457
-0.005663 0.005766 0.119673 -0.018606 0.139079 0.323517 -0.062500 0 0 0 0 0 0 4 366459
-0.005664 0.005762 0.119673 -0.035288 0.075870 0.325806 -0.062500 0 0 0 0 0 0 4 367456
-0.005677 0.005746 0.119663 0.120560 0.227423 0.470414 -0.062500 0 0 0 0 0 0 4 368438
-0.005684 0.005738 0.119659 0.053155 0.117489 0.401058 -0.062500 0 0 0 0 0 0 4 369457
-0.005682 0.005718 0.119670 -0.057801 0.275351 0.196684 -0.062500 0 0 0 0 0 0 4 370452
-0.005694 0.005693 0.119663 0.099925 0.342918 0.408107 -0.062500 0 0 0 0 0 0 4 371449
-0.005700 0.005681 0.119661 0.041081 0.187554 0.376002 -0.062500 0 0 0 0 0 0 4 372448
-0.005703 0.005675 0.119660 -0.003330 0.092074 0.354017 -0.062500 0 0 0 0 0 0 4 373448
-0.005718 0.005658 0.119650 0.136585 0.226330 0.489335 -0.062500 0 0 0 0 0 0 4 374449
-0.005725 0.005649 0.119646 0.061597 0.125731 0.416343 -0.062500 0 0 0 0 0 0 4 375446
-0.005729 0.005645 0.119645 0.007571 0.060439 0.378630 -0.062500 0 0 0 0 0 0 4 376447
-0.005731 0.005643 0.119644 -0.021806 0.026933 0.364167 -0.062500 0 0 0 0 0 0 4 377445
-0.005744 0.005628 0.119634 0.126961 0.193590 0.503223 -0.062500 0 0 0 0 0 0 4 378457
-0.005751 0.005621 0.119630 0.056654 0.106976 0.431523 -0.062500 0 0 0 0 0 0 4 379453
-0.005750 0.005600 0.119641 -0.056016 0.269100 0.226552 -0.062500 0 0 0 0 0 0 4 380451
-0.005762 0.005576 0.119634 0.100468 0.338255 0.438019 -0.062500 0 0 0 0 0 0 4 381447
-0.005768 0.005564 0.119632 0.041330 0.184006 0.405486 -0.062500 0 0 0 0 0 0 4 382449
-0.005771 0.005558 0.119631 -0.003233 0.089086 0.383337 -0.062500 0 0 0 0 0 0 4 383428
-0.005773 0.005555 0.119631 -0.027468 0.040230 0.374466 -0.062500 0 0 0 0 0 0 4 384446
-0.005786 0.005539 0.119620 0.123840 0.198919 0.515824 -0.062500 0 0 0 0 0 0 4 385447
-0.005793 0.005531 0.119617 0.056414 0.092617 0.444642 -0.062500 0 0 0 0 0 0 4 386448
-0.005796 0.005528 0.119615 0.005593 0.033578 0.407543 -0.062500 0 0 0 0 0 0 4 387446
-0.005806 0.005495 0.119616 0.080437 0.405615 0.370543 -0.062500 0 0 0 0 0 0 4 388450
-0.005811 0.005478 0.119617 0.024453 0.229961 0.376607 -0.062500 0 0 0 0 0 0 4 389427
-0.005813 0.005470 0.119617 -0.012601 0.105766 0.380532 -0.062500 0 0 0 0 0 0 4 390450
-0.005815 0.005466 0.119617 -0.031944 0.039956 0.382069 -0.062500 0 0 0 0 0 0 4 391449
-0.005828 0.005450 0.119607 0.121915 0.189590 0.527525 -0.062500 0 0 0 0 0 0 4 392447
-0.005835 0.005442 0.119603 0.054767 0.097145 0.457513 -0.062500 0 0 0 0 0 0 4 393447
-0.005838 0.005438 0.119602 0.004760 0.035871 0.420806 -0.062500 0 0 0 0 0 0 4 394447
-0.005852 0.005422 0.119591 0.140875 0.187161 0.551726 -0.062500 0 0 0 0 0 0 4 395448
-0.005860 0.005414 0.119587 0.064453 0.095793 0.476394 -0.062500 0 0 0 0 0 0 4 396445
-0.005864 0.005411 0.119586 0.009676 0.035154 0.437804 -0.062500 0 0 0 0 0 0 4 397446
-0.005878 0.005395 0.119575 0.143253 0.186702 0.568178 -0.062500 0 0 0 0 0 0 4 398440
-0.005881 0.005370 0.119583 0.004662 0.315207 0.325397 -0.062500 0 0 0 0 0 0 4 399450
-0.005882 0.005358 0.119586 -0.030013 0.169769 0.367802 -0.062500 0 0 0 0 0 0 4 400452
-0.005883 0.005351 0.119587 -0.042242 0.074752 0.395387 -0.062500 0 0 0 0 0 0 4 401445
-0.005895 0.005334 0.119577 0.116013 0.207209 0.551653 -0.062500 0 0 0 0 0 0 4 402449
-0.005902 0.005326 0.119573 0.051675 0.106112 0.485197 -0.062500 0 0 0 0 0 0 4 403446
-0.005906 0.005321 0.119572 0.003179 0.040429 0.449712 -0.062500 0 0 0 0 0 0 4 404446
-0.005907 0.005319 0.119572 -0.023409 0.006611 0.436030 -0.062500 0 0 0 0 0 0 4 405445
-0.005921 0.005304 0.119561 0.129254 0.153213 0.576600 -0.062500 0 0 0 0 0 0 4 406445
-0.005928 0.005297 0.119558 0.060160 0.069359 0.504361 -0.062500 0 0 0 0 0 0 4 407447
-0.005927 0.005277 0.119568 -0.051856 0.232270 0.299912 -0.062500 0 0 0 0 0 0 4 408446
-0.005938 0.005252 0.119562 0.104002 0.300267 0.512151 -0.062500 0 0 0 0 0 0 4 409445
-0.005944 0.005240 0.119559 0.045389 0.146304 0.478769 -0.062500 0 0 0 0 0 0 4 410441
-0.005947 0.005234 0.119558 0.001115 0.051558 0.456201 -0.062500 0 0 0 0 0 0 4 411445
-0.005949 0.005231 0.119558 -0.022996 0.002772 0.447187 -0.062500 0 0 0 0 0 0 4 412434
-0.005950 0.005229 0.119558 -0.035412 -0.021643 0.443917 -0.062500 0 0 0 0 0 0 4 413444
-0.005963 0.005215 0.119547 0.122172 0.145522 0.588560 -0.062500 0 0 0 0 0 0 4 414435
-0.005969 0.005207 0.119544 0.057030 0.064062 0.517481 -0.062500 0 0 0 0 0 0 4 415445
-0.005973 0.005204 0.119543 0.008008 0.008279 0.480346 -0.062500 0 0 0 0 0 0 4 416434
-0.005987 0.005188 0.119532 0.144018 0.161731 0.612010 -0.062500 0 0 0 0 0 0 4 417444
-0.005994 0.005180 0.119528 0.068149 0.072034 0.536169 -0.062500 0 0 0 0 0 0 4 418435
-0.005998 0.005177 0.119526 0.013630 0.012222 0.497316 -0.062500 0 0 0 0 0 0 4 419444
-0.005995 0.005158 0.119538 -0.076999 0.201478 0.315848 -0.062500 0 0 0 0 0 0 4 420435
-0.006006 0.005134 0.119531 0.091058 0.283135 0.537465 -0.062500 0 0 0 0 0 0 4 421443
-0.006012 0.005123 0.119529 0.039228 0.136290 0.507059 -0.062500 0 0 0 0 0 0 4 422434
-0.006015 0.005117 0.119528 -0.001553 0.045076 0.485520 -0.062500 0 0 0 0 0 0 4 423445
-0.006016 0.005114 0.119528 -0.023876 -0.001969 0.476859 -0.062500 0 0 0 0 0 0 4 424445
-0.006029 0.005098 0.119518 0.133303 0.136201 0.619957 -0.062500 0 0 0 0 0 0 4 425434
-0.006036 0.005091 0.119514 0.065631 0.049200 0.547960 -0.062500 0 0 0 0 0 0 4 426445
-0.006035 0.005070 0.119525 -0.045609 0.210929 0.344053 -0.062500 0 0 0 0 0 0 4 427433
-0.006047 0.005046 0.119518 0.110042 0.277371 0.556841 -0.062500 0 0 0 0 0 0 4 428445
-0.006053 0.005034 0.119515 0.051869 0.123143 0.522930 -0.062500 0 0 0 0 0 0 4 429434
-0.006076 0.005032 0.119523 0.263687 -0.034337 0.379753 -0.062500 0 0 0 0 0 0 4 430447
-0.006087 0.005032 0.119526 0.134659 -0.056190 0.429101 -0.062500 0 0 0 0 0 0 4 431458
-0.006105 0.005017 0.119516 0.210688 0.119320 0.602911 -0.062500 0 0 0 0 0 0 4 432442
-0.006114 0.005010 0.119513 0.104140 0.041043 0.542398 -0.062500 0 0 0 0 0 0 4 433453
-0.006114 0.004990 0.119524 -0.026421 0.207159 0.342751 -0.062500 0 0 0 0 0 0 4 434445
-0.006114 0.004979 0.119527 -0.043058 0.093493 0.410474 -0.062500 0 0 0 0 0 0 4 435440
-0.006126 0.004960 0.119518 0.118119 0.197200 0.594757 -0.062500 0 0 0 0 0 0 4 436442
-0.006132 0.004951 0.119515 0.057388 0.080384 0.538126 -0.062500 0 0 0 0 0 0 4 437443
-0.006136 0.004946 0.119514 0.011010 0.006481 0.506096 -0.062500 0 0 0 0 0 0 4 438449
-0.006150 0.004930 0.119503 0.147850 0.150128 0.640555 -0.062500 0 0 0 0 0 0 4 439442
-0.006152 0.004905 0.119511 0.012189 0.276750 0.398838 -0.062500 0 0 0 0 0 0 4 440453
-0.006154 0.004892 0.119514 -0.013982 0.108616 0.440573 -0.062500 0 0 0 0 0 0 4 441454
-0.006154 0.004886 0.119515 -0.025549 0.012552 0.467788 -0.062500 0 0 0 0 0 0 4 442456
-0.006167 0.004869 0.119505 0.131967 0.143483 0.625698 -0.062500 0 0 0 0 0 0 4 443446
-0.006173 0.004860 0.119501 0.071181 0.039327 0.558293 -0.062500 0 0 0 0 0 0 4 444447
-0.006177 0.004856 0.119500 0.023076 -0.026176 0.522341 -0.062500 0 0 0 0 0 0 4 445445
-0.006179 0.004854 0.119499 -0.003346 -0.059935 0.508485 -0.062500 0 0 0 0 0 0 4 446446
-0.006192 0.004839 0.119489 0.145044 0.104779 0.650773 -0.062500 0 0 0 0 0 0 4 447444
-0.006199 0.004832 0.119485 0.076576 0.021527 0.577615 -0.062500 0 0 0 0 0 0 4 448445
-0.006217 0.004816 0.119504 0.221000 0.123176 0.253835 -0.062500 0 0 0 0 0 0 4 449442
-0.006226 0.004808 0.119511 0.108566 0.034999 0.378000 -0.062500 0 0 0 0 0 0 4 450456
-0.006243 0.004790 0.119503 0.199851 0.155705 0.592726 -0.062500 0 0 0 0 0 0 4 451451
-0.006251 0.004781 0.119500 0.103075 0.047893 0.547193 -0.062500 0 0 0 0 0 0 4 452449
-0.006256 0.004776 0.119499 0.038745 -0.021653 0.519089 -0.062500 0 0 0 0 0 0 4 453449
-0.006253 0.004757 0.119510 -0.056473 0.163375 0.342365 -0.062500 0 0 0 0 0 0 4 454446
-0.006264 0.004733 0.119504 0.108240 0.240912 0.566413 -0.062500 0 0 0 0 0 0 4 455444
-0.006270 0.004722 0.119501 0.055826 0.092987 0.535442 -0.062500 0 0 0 0 0 0 4 456443
-0.006273 0.004716 0.119501 0.014786 0.001269 0.513578 -0.062500 0 0 0 0 0 0 4 457449
-0.006274 0.004713 0.119500 -0.007696 -0.046040 0.504786 -0.062500 0 0 0 0 0 0 4 458447
-0.006275 0.004711 0.119500 -0.019301 -0.069738 0.501595 -0.062500 0 0 0 0 0 0 4 459445
-0.006283 0.004680 0.119501 0.083702 0.300016 0.482813 -0.062500 0 0 0 0 0 0 4 460445
-0.006307 0.004669 0.119510 0.296081 0.071021 0.371241 -0.062500 0 0 0 0 0 0 4 461445
-0.006318 0.004663 0.119514 0.160118 -0.021854 0.433760 -0.062500 0 0 0 0 0 0 4 462446
-0.006337 0.004646 0.119504 0.231470 0.113753 0.613808 -0.062500 0 0 0 0 0 0 4 463425
-0.006346 0.004638 0.119501 0.123524 0.016005 0.554295 -0.062500 0 0 0 0 0 0 4 464444
-0.006346 0.004617 0.119511 -0.007634 0.173176 0.355788 -0.062500 0 0 0 0 0 0 4 465450
-0.006346 0.004606 0.119515 -0.024741 0.054018 0.423153 -0.062500 0 0 0 0 0 0 4 466428
-0.006358 0.004587 0.119506 0.135425 0.154192 0.608668 -0.062500 0 0 0 0 0 0 4 467445
-0.006364 0.004577 0.119503 0.075107 0.036543 0.551245 -0.062500 0 0 0 0 0 0 4 468443
-0.006368 0.004573 0.119501 0.028945 -0.037797 0.518819 -0.062500 0 0 0 0 0 0 4 469444
-0.006369 0.004570 0.119501 0.003560 -0.076079 0.506206 -0.062500 0 0 0 0 0 0 4 470444
-0.006378 0.004538 0.119502 0.090987 0.307204 0.484909 -0.062500 0 0 0 0 0 0 4 471449
-0.006382 0.004522 0.119502 0.043586 0.137011 0.491572 -0.062500 0 0 0 0 0 0 4 472450
-0.006384 0.004514 0.119503 0.014293 0.012568 0.495230 -0.062500 0 0 0 0 0 0 4 473449
-0.006385 0.004510 0.119503 -0.002797 -0.051836 0.496606 -0.062500 0 0 0 0 0 0 4 474447
-0.006418 0.004499 0.119501 0.406315 0.034000 0.526008 -0.062500 0 0 0 0 0 0 4 475443
-0.006430 0.004476 0.119512 0.174782 0.191494 0.347352 -0.062500 0 0 0 0 0 0 4 476425
-0.006435 0.004465 0.119515 0.073981 0.042318 0.420110 -0.062500 0 0 0 0 0 0 4 477444
-0.006450 0.004445 0.119506 0.187474 0.136432 0.607889 -0.062500 0 0 0 0 0 0 4 478505
-0.006458 0.004435 0.119503 0.103836 0.015978 0.550783 -0.062500 0 0 0 0 0 0 4 479506
-0.006457 0.004414 0.119514 -0.014852 0.162016 0.353612 -0.062500 0 0 0 0 0 0 4 480477
-0.006457 0.004402 0.119517 -0.025723 0.036663 0.421021 -0.062500 0 0 0 0 0 0 4 481509
-0.006469 0.004383 0.119508 0.137187 0.133331 0.607265 -0.062500 0 0 0 0 0 0 4 482505
-0.006475 0.004373 0.119505 0.078682 0.014425 0.549451 -0.062500 0 0 0 0 0 0 4 483470
-0.006473 0.004352 0.119515 -0.027443 0.161399 0.352192 -0.062500 0 0 0 0 0 0 4 484486
-0.006472 0.004340 0.119519 -0.032025 0.036339 0.419434 -0.062500 0 0 0 0 0 0 4 485501
-0.006484 0.004321 0.119510 0.133939 0.133047 0.605792 -0.062500 0 0 0 0 0 0 4 486487
-0.006490 0.004311 0.119506 0.077066 0.014290 0.547861 -0.062500 0 0 0 0 0 0 4 487500
-0.006513 0.004311 0.119514 0.289084 -0.122876 0.395724 -0.062500 0 0 0 0 0 0 4 488485
-0.006537 0.004297 0.119506 0.320072 0.045463 0.590371 -0.062500 0 0 0 0 0 0 4 489501
-0.006549 0.004291 0.119503 0.172277 -0.030046 0.543711 -0.062500 0 0 0 0 0 0 4 490505
-0.006550 0.004270 0.119514 0.019470 0.139390 0.351343 -0.062500 0 0 0 0 0 0 4 491483
-0.006551 0.004260 0.119517 -0.008639 0.025347 0.420208 -0.062500 0 0 0 0 0 0 4 492501
-0.006563 0.004241 0.119508 0.140355 0.107921 0.607482 -0.062500 0 0 0 0 0 0 4 493486
-0.006570 0.004231 0.119505 0.077773 -0.007964 0.549585 -0.062500 0 0 0 0 0 0 4 494502
-0.006568 0.004209 0.119515 -0.030362 0.140861 0.352588 -0.062500 0 0 0 0 0 0 4 495485
-0.006567 0.004198 0.119519 -0.036029 0.016315 0.419634 -0.062500 0 0 0 0 0 0 4 496503
-0.006567 0.004193 0.119520 -0.031658 -0.067178 0.456711 -0.062500 0 0 0 0 0 0 4 497485
-0.006566 0.004190 0.119521 -0.027903 -0.111501 0.471058 -0.062500 0 0 0 0 0 0 4 498444
-0.006579 0.004175 0.119510 0.135148 0.046071 0.625963 -0.062500 0 0 0 0 0 0 4 499433
-0.006585 0.004167 0.119507 0.075780 -0.039389 0.555182 -0.062500 0 0 0 0 0 0 4 500443
-0.006584 0.004146 0.119517 -0.031181 0.125200 0.353704 -0.062500 0 0 0 0 0 0 4 501433
-0.006615 0.004127 0.119518 0.385988 0.123039 0.449648 -0.062500 0 0 0 0 0 0 4 502442
-0.006630 0.004117 0.119519 0.224402 -0.004119 0.471414 -0.062500 0 0 0 0 0 0 4 503431
-0.006638 0.004112 0.119519 0.107183 -0.080641 0.477736 -0.062500 0 0 0 0 0 0 4 504442
-0.006642 0.004110 0.119519 0.045062 -0.120230 0.479785 -0.062500 0 0 0 0 0 0 4 505430
-0.006651 0.004077 0.119520 0.113331 0.262382 0.466597 -0.062500 0 0 0 0 0 0 4 506444
-0.006656 0.004061 0.119520 0.057370 0.091551 0.473719 -0.062500 0 0 0 0 0 0 4 507442
-0.006659 0.004053 0.119521 0.020644 -0.030205 0.477295 -0.062500 0 0 0 0 0 0 4 508431
-0.006660 0.004049 0.119521 0.001505 -0.094768 0.478617 -0.062500 0 0 0 0 0 0 4 509444
-0.006660 0.004047 0.119521 -0.008129 -0.127440 0.479095 -0.062500 0 0 0 0 0 0 4 510432
-0.006673 0.004032 0.119510 0.141661 0.016531 0.629556 -0.062500 0 0 0 0 0 0 4 511471
-0.006680 0.004025 0.119506 0.078784 -0.065535 0.556747 -0.062500 0 0 0 0 0 0 4 512438
-0.006678 0.004004 0.119517 -0.029961 0.101085 0.354853 -0.062500 0 0 0 0 0 0 4 513449
-0.006677 0.003994 0.119520 -0.036137 -0.015051 0.419738 -0.062500 0 0 0 0 0 0 4 514440
-0.006677 0.003989 0.119521 -0.032048 -0.094315 0.456010 -0.062500 0 0 0 0 0 0 4 515442
-0.006676 0.003986 0.119522 -0.028470 -0.136473 0.470058 -0.062500 0 0 0 0 0 0 4 516448
-0.006689 0.003971 0.119511 0.134107 0.021774 0.625612 -0.062500 0 0 0 0 0 0 4 517426
-0.006695 0.003963 0.119508 0.074936 -0.062861 0.554443 -0.062500 0 0 0 0 0 0 4 518446
-0.006698 0.003960 0.119506 0.028935 -0.120333 0.516877 -0.062500 0 0 0 0 0 0 4 519436
-0.006712 0.003944 0.119495 0.163711 0.029509 0.653043 -0.062500 0 0 0 0 0 0 4 520449
-0.006715 0.003919 0.119503 0.029179 0.163821 0.411289 -0.062500 0 0 0 0 0 0 4 521442
-0.006716 0.003907 0.119506 -0.003995 0.017339 0.450674 -0.062500 0 0 0 0 0 0 4 522456
-0.006716 0.003900 0.119506 -0.015413 -0.078182 0.476827 -0.062500 0 0 0 0 0 0 4 523452
-0.006736 0.003902 0.119515 0.236771 -0.190573 0.368214 -0.062500 0 0 0 0 0 0 4 524444
-0.006758 0.003889 0.119508 0.289326 -0.010256 0.580586 -0.062500 0 0 0 0 0 0 4 525444
-0.006770 0.003882 0.119505 0.153809 -0.078832 0.538985 -0.062500 0 0 0 0 0 0 4 526445
-0.006775 0.003879 0.119504 0.068147 -0.128133 0.512736 -0.062500 0 0 0 0 0 0 4 527442
-0.006778 0.003878 0.119504 0.022950 -0.153972 0.502366 -0.062500 0 0 0 0 0 0 4 528443
-0.006775 0.003860 0.119515 -0.060967 0.056224 0.335197 -0.062500 0 0 0 0 0 0 4 529442
-0.006785 0.003837 0.119508 0.107601 0.142019 0.564186 -0.062500 0 0 0 0 0 0 4 530443
-0.006791 0.003825 0.119506 0.051690 -0.018562 0.531968 -0.062500 0 0 0 0 0 0 4 531446
-0.006794 0.003820 0.119505 0.012792 -0.107080 0.509361 -0.062500 0 0 0 0 0 0 4 532448
-0.006795 0.003817 0.119505 -0.008657 -0.152845 0.500302 -0.062500 0 0 0 0 0 0 4 533445
-0.006796 0.003815 0.119505 -0.019776 -0.175781 0.497004 -0.062500 0 0 0 0 0 0 4 534443
-0.006796 0.003815 0.119505 -0.025441 -0.187231 0.495831 -0.062500 0 0 0 0 0 0 4 535441
-0.006808 0.003801 0.119494 0.131608 -0.013588 0.646580 -0.062500 0 0 0 0 0 0 4 536444
-0.006815 0.003794 0.119490 0.078442 -0.093821 0.573151 -0.062500 0 0 0 0 0 0 4 537441
-0.006814 0.003773 0.119501 -0.029677 0.076139 0.371559 -0.062500 0 0 0 0 0 0 4 538444
-0.006813 0.003763 0.119504 -0.035623 -0.038957 0.436043 -0.062500 0 0 0 0 0 0 4 539440
-0.006812 0.003757 0.119505 -0.031402 -0.117658 0.472135 -0.062500 0 0 0 0 0 0 4 540441
-0.006824 0.003741 0.119495 0.132092 0.019706 0.637460 -0.062500 0 0 0 0 0 0 4 541445
-0.006830 0.003733 0.119491 0.074217 -0.075121 0.569121 -0.062500 0 0 0 0 0 0 4 542445
-0.006834 0.003729 0.119490 0.028979 -0.137753 0.532505 -0.062500 0 0 0 0 0 0 4 543440
-0.006835 0.003727 0.119490 0.003903 -0.170199 0.518376 -0.062500 0 0 0 0 0 0 4 544441
-0.006848 0.003712 0.119479 0.150548 -0.007252 0.664768 -0.062500 0 0 0 0 0 0 4 545440
-0.006855 0.003705 0.119475 0.083744 -0.088757 0.589538 -0.062500 0 0 0 0 0 0 4 546443
-0.006859 0.003701 0.119474 0.033866 -0.144613 0.550483 -0.062500 0 0 0 0 0 0 4 547445
-0.006861 0.003700 0.119473 0.006378 -0.173647 0.535504 -0.062500 0 0 0 0 0 0 4 548422
-0.006862 0.003699 0.119473 -0.007921 -0.188131 0.530139 -0.062500 0 0 0 0 0 0 4 549442
-0.006874 0.003684 0.119462 0.144375 -0.016253 0.679825 -0.062500 0 0 0 0 0 0 4 550443
-0.006881 0.003678 0.119458 0.080629 -0.093234 0.605654 -0.062500 0 0 0 0 0 0 4 551434
-0.006884 0.003674 0.119457 0.032280 -0.146832 0.566957 -0.062500 0 0 0 0 0 0 4 552446
-0.006886 0.003672 0.119456 0.005592 -0.174748 0.552118 -0.062500 0 0 0 0 0 0 4 553433
-0.006887 0.003672 0.119456 -0.008329 -0.188674 0.546788 -0.062500 0 0 0 0 0 0 4 554442
-0.006887 0.003671 0.119456 -0.015442 -0.195593 0.544904 -0.062500 0 0 0 0 0 0 4 555442
-0.006900 0.003657 0.119445 0.140455 -0.020058 0.695953 -0.062500 0 0 0 0 0 0 4 556441
-0.006907 0.003650 0.119441 0.078665 -0.095125 0.622157 -0.062500 0 0 0 0 0 0 4 557440
-0.006905 0.003630 0.119452 -0.029490 0.075755 0.420755 -0.062500 0 0 0 0 0 0 4 558444
-0.006904 0.003619 0.119455 -0.035554 -0.039205 0.485017 -0.062500 0 0 0 0 0 0 4 559422
-0.006904 0.003614 0.119457 -0.039117 -0.136965 0.520988 -0.062500 0 0 0 0 0 0 4 560441
-0.006916 0.003598 0.119446 0.123976 0.000081 0.686820 -0.062500 0 0 0 0 0 0 4 561440
-0.006922 0.003590 0.119443 0.066314 -0.094484 0.618181 -0.062500 0 0 0 0 0 0 4 562443
-0.006945 0.003590 0.119450 0.278089 -0.218927 0.462873 -0.062500 0 0 0 0 0 0 4 563446
-0.006956 0.003591 0.119452 0.147293 -0.225217 0.506300 -0.062500 0 0 0 0 0 0 4 564441
-0.006962 0.003591 0.119453 0.059875 -0.223515 0.531258 -0.062500 0 0 0 0 0 0 4 565430
-0.006965 0.003591 0.119453 0.014546 -0.222416 0.540964 -0.062500 0 0 0 0 0 0 4 566441
-0.006966 0.003591 0.119454 -0.008085 -0.221930 0.544462 -0.062500 0 0 0 0 0 0 4 567429
-0.006979 0.003577 0.119443 0.139960 -0.042977 0.697763 -0.062500 0 0 0 0 0 0 4 568440
-0.006986 0.003570 0.119439 0.074551 -0.116115 0.624450 -0.062500 0 0 0 0 0 0 4 569429
-0.006989 0.003567 0.119438 0.025393 -0.167829 0.586033 -0.062500 0 0 0 0 0 0 4 570441
-0.006991 0.003565 0.119437 -0.001720 -0.194820 0.571279 -0.062500 0 0 0 0 0 0 4 571432
-0.006992 0.003565 0.119437 -0.015823 -0.208275 0.565974 -0.062500 0 0 0 0 0 0 4 572440
-0.006992 0.003564 0.119437 -0.023062 -0.214966 0.564110 -0.062500 0 0 0 0 0 0 4 573432
-0.006992 0.003564 0.119437 -0.026729 -0.218281 0.563450 -0.062500 0 0 0 0 0 0 4 574430
-0.007005 0.003550 0.119426 0.130602 -0.041259 0.715405 -0.062500 0 0 0 0 0 0 4 575441
-0.007031 0.003548 0.119431 0.335481 -0.180517 0.523241 -0.062500 0 0 0 0 0 0 4 576430
-0.007044 0.003547 0.119432 0.182815 -0.206582 0.542081 -0.062500 0 0 0 0 0 0 4 577440
-0.007051 0.003546 0.119433 0.082482 -0.215869 0.557236 -0.062500 0 0 0 0 0 0 4 578431
-0.007054 0.003546 0.119433 0.030283 -0.220303 0.563384 -0.062500 0 0 0 0 0 0 4 579441
-0.007055 0.003546 0.119433 0.004123 -0.222567 0.565619 -0.062500 0 0 0 0 0 0 4 580429
-0.007056 0.003546 0.119433 -0.008928 -0.223717 0.566409 -0.062500 0 0 0 0 0 0 4 581439
-0.007057 0.003546 0.119433 -0.015427 -0.224295 0.566687 -0.062500 0 0 0 0 0 0 4 582431
-0.007069 0.003532 0.119422 0.140375 -0.045996 0.719152 -0.062500 0 0 0 0 0 0 4 583440
-0.007076 0.003525 0.119418 0.079082 -0.119290 0.645310 -0.062500 0 0 0 0 0 0 4 584440
-0.007079 0.003522 0.119417 0.031952 -0.171072 0.606664 -0.062500 0 0 0 0 0 0 4 585430
-0.007100 0.003525 0.119425 0.263004 -0.260020 0.473791 -0.062500 0 0 0 0 0 0 4 586437
-0.007111 0.003527 0.119428 0.143472 -0.247447 0.525804 -0.062500 0 0 0 0 0 0 4 587443
-0.007116 0.003527 0.119429 0.062059 -0.236248 0.553842 -0.062500 0 0 0 0 0 0 4 588439
-0.007119 0.003528 0.119429 0.019841 -0.230424 0.564634 -0.062500 0 0 0 0 0 0 4 589437
-0.007120 0.003528 0.119429 -0.001180 -0.227594 0.568521 -0.062500 0 0 0 0 0 0 4 590445
-0.007133 0.003514 0.119418 0.147297 -0.047708 0.722423 -0.062500 0 0 0 0 0 0 4 591438
-0.007140 0.003508 0.119415 0.082553 -0.120137 0.648951 -0.062500 0 0 0 0 0 0 4 592443
-0.007143 0.003504 0.119413 0.033704 -0.171492 0.610417 -0.062500 0 0 0 0 0 0 4 593446
-0.007165 0.003507 0.119421 0.264012 -0.260242 0.477811 -0.062500 0 0 0 0 0 0 4 594436
-0.007175 0.003509 0.119424 0.143966 -0.247559 0.529712 -0.062500 0 0 0 0 0 0 4 595448
-0.007180 0.003510 0.119425 0.062287 -0.236300 0.557710 -0.062500 0 0 0 0 0 0 4 596444
-0.007183 0.003510 0.119425 0.019977 -0.230464 0.568484 -0.062500 0 0 0 0 0 0 4 597440
-0.007184 0.003510 0.119425 -0.001127 -0.227615 0.572349 -0.062500 0 0 0 0 0 0 4 598442
-0.007185 0.003510 0.119426 -0.011580 -0.226217 0.573732 -0.062500 0 0 0 0 0 0 4 599440
-0.007197 0.003496 0.119415 0.141982 -0.047124 0.726913 -0.062500 0 0 0 0 0 0 4 600440
[truncated: 5,160,701 more chars]
