# Supplementary material for: Increasing Patient Engagement in Rehabilitation Exercises Using Computer-Based Citizen Science
Source: PLoS One. 2015 Mar 20;10(3):e0117013. doi: 10.1371/journal.pone.0117013 (PMC4368773; doi:10.1371/journal.pone.0117013)
Supplement: S5 Dataset — (ZIP) [file pone.0117013.s005.zip › Dataset_S5/P16/P16_with.dat]

0.001033 -0.005073 0.170148 -0.197750 0.386930 -3.666319 -0.000000 1 0 0 0 0 0 0 967
0.001047 -0.005107 0.170367 -0.201997 0.491156 -3.236067 -0.000031 1 0 0 0 0 0 0 1967
0.001049 -0.005111 0.170478 -0.053401 0.098284 -1.819358 -0.000062 1 0 0 0 0 0 0 2940
0.001057 -0.005133 0.170597 -0.118655 0.306206 -1.797621 -0.000093 1 0 0 0 0 0 0 3957
0.001061 -0.005141 0.170731 -0.071858 0.151997 -2.010499 -0.000125 1 0 0 0 0 0 0 4954
0.001086 -0.005148 0.170865 -0.329224 0.117365 -2.061914 -0.000156 1 0 0 0 0 0 0 5955
0.001098 -0.005149 0.170989 -0.195456 0.036657 -1.957766 -0.000187 1 0 0 0 0 0 0 6938
0.001081 -0.005142 0.171114 0.184955 -0.078335 -1.981827 -0.000218 1 0 0 0 0 0 0 7955
0.001080 -0.005158 0.171237 0.022509 0.220891 -1.987302 -0.000249 1 0 0 0 0 0 0 8947
0.001101 -0.005169 0.171349 -0.288185 0.183781 -1.872716 -0.000281 1 0 0 0 0 0 0 9962
0.001112 -0.005171 0.171462 -0.179292 0.078436 -1.893165 -0.000314 1 0 0 0 0 0 0 11025
0.001102 -0.005188 0.171570 0.095420 0.243369 -1.843409 -0.000346 1 0 0 0 0 0 0 12033
0.001112 -0.005176 0.171670 -0.133841 -0.098618 -1.775713 -0.000377 1 0 0 0 0 0 0 13030
0.001101 -0.005185 0.171772 0.101135 0.136994 -1.799444 -0.000408 1 0 0 0 0 0 0 14020
0.001096 -0.005187 0.171863 0.059891 0.074691 -1.703523 -0.000440 1 0 0 0 0 0 0 15032
0.001093 -0.005186 0.171951 0.022329 0.027743 -1.658845 -0.000469 1 0 0 0 0 0 0 15989
0.001091 -0.005183 0.172036 0.000811 0.004478 -1.652698 -0.000504 1 0 0 0 0 0 0 17092
0.001090 -0.005179 0.172120 -0.010798 -0.006335 -1.659445 -0.000533 1 0 0 0 0 0 0 18039
0.001097 -0.005198 0.172192 -0.110428 0.284696 -1.531004 -0.000564 1 0 0 0 0 0 0 19014
0.001078 -0.005200 0.172260 0.208681 0.102313 -1.491727 -0.000595 1 0 0 0 0 0 0 20013
0.001076 -0.005222 0.172325 0.024396 0.339850 -1.467168 -0.000627 1 0 0 0 0 0 0 21025
0.001052 -0.005226 0.172390 0.276506 0.133030 -1.486641 -0.000657 1 0 0 0 0 0 0 21991
0.001040 -0.005226 0.172449 0.150890 0.068256 -1.441318 -0.000688 1 0 0 0 0 0 0 22992
0.001034 -0.005225 0.172506 0.062038 0.041613 -1.427212 -0.000720 1 0 0 0 0 0 0 23991
0.001017 -0.005239 0.172555 0.206166 0.255090 -1.362551 -0.000752 1 0 0 0 0 0 0 25034
0.000986 -0.005240 0.172613 0.388796 0.091653 -1.479556 -0.000783 1 0 0 0 0 0 0 26020
0.000970 -0.005239 0.172654 0.207224 0.059150 -1.302188 -0.000814 1 0 0 0 0 0 0 27030
0.000955 -0.005215 0.172698 0.180588 -0.243123 -1.350507 -0.000845 1 0 0 0 0 0 0 28022
0.000933 -0.005219 0.172742 0.271022 0.090304 -1.375205 -0.000877 1 0 0 0 0 0 0 29032
0.000899 -0.005214 0.172782 0.419745 0.018553 -1.350874 -0.000908 1 0 0 0 0 0 0 30033
0.000868 -0.005228 0.172810 0.410797 0.254679 -1.208910 -0.000940 1 0 0 0 0 0 0 31033
0.000852 -0.005234 0.172837 0.205353 0.178992 -1.214228 -0.000970 1 0 0 0 0 0 0 32018
0.000830 -0.005254 0.172858 0.273194 0.346950 -1.165340 -0.001002 1 0 0 0 0 0 0 33018
0.000797 -0.005258 0.172873 0.417341 0.166235 -1.102542 -0.001033 1 0 0 0 0 0 0 34027
0.000780 -0.005259 0.172895 0.214505 0.115059 -1.201987 -0.001065 1 0 0 0 0 0 0 35043
0.000757 -0.005276 0.172914 0.276449 0.317371 -1.201611 -0.001096 1 0 0 0 0 0 0 36027
0.000745 -0.005285 0.172922 0.133318 0.225951 -1.094589 -0.001127 1 0 0 0 0 0 0 37028
0.000718 -0.005283 0.172931 0.327224 0.093481 -1.113519 -0.001157 1 0 0 0 0 0 0 37991
0.000704 -0.005283 0.172936 0.166481 0.089931 -1.075257 -0.001188 1 0 0 0 0 0 0 38993
0.000697 -0.005282 0.172938 0.059510 0.096303 -1.065476 -0.001219 1 0 0 0 0 0 0 39990
0.000694 -0.005282 0.172939 0.002517 0.101968 -1.075739 -0.001252 1 0 0 0 0 0 0 41034
0.000670 -0.005276 0.172944 0.257149 0.036035 -1.160914 -0.001283 1 0 0 0 0 0 0 42022
0.000658 -0.005274 0.172947 0.128818 0.066818 -1.153759 -0.001313 1 0 0 0 0 0 0 42998
0.000652 -0.005272 0.172948 0.038295 0.090313 -1.159637 -0.001346 1 0 0 0 0 0 0 44026
0.000649 -0.005271 0.172949 -0.010337 0.104182 -1.175450 -0.001377 1 0 0 0 0 0 0 45019
0.000648 -0.005271 0.172949 -0.035500 0.112639 -1.196366 -0.001407 1 0 0 0 0 0 0 45995
0.000647 -0.005271 0.172949 -0.049116 0.118707 -1.225295 -0.001444 1 0 0 0 0 0 0 47174
0.000647 -0.005271 0.172949 -0.056231 0.122440 -1.246439 -0.001470 1 0 0 0 0 0 0 48013
0.000625 -0.005265 0.172954 0.223641 0.055515 -1.339523 -0.001502 1 0 0 0 0 0 0 49016
0.000599 -0.005280 0.172951 0.299062 0.309342 -1.264894 -0.001533 1 0 0 0 0 0 0 50013
0.000586 -0.005287 0.172950 0.138449 0.244207 -1.302849 -0.001564 1 0 0 0 0 0 0 51015
0.000580 -0.005290 0.172949 0.037821 0.193425 -1.340445 -0.001595 1 0 0 0 0 0 0 52013
0.000555 -0.005287 0.172954 0.269265 0.096858 -1.439934 -0.001627 1 0 0 0 0 0 0 53026
0.000542 -0.005285 0.172956 0.129101 0.112049 -1.439718 -0.001658 1 0 0 0 0 0 0 54012
0.000536 -0.005284 0.172957 0.032762 0.127572 -1.447582 -0.001688 1 0 0 0 0 0 0 54996
0.000511 -0.005278 0.172963 0.265566 0.067132 -1.532215 -0.001720 1 0 0 0 0 0 0 56012
0.000498 -0.005275 0.172965 0.126045 0.100875 -1.525615 -0.001752 1 0 0 0 0 0 0 57020
0.000492 -0.005274 0.172966 0.029970 0.125698 -1.530069 -0.001782 1 0 0 0 0 0 0 57996
0.000489 -0.005273 0.172967 -0.021374 0.140364 -1.546476 -0.001814 1 0 0 0 0 0 0 59012
0.000487 -0.005272 0.172967 -0.047942 0.149264 -1.568222 -0.001845 1 0 0 0 0 0 0 60019
0.000487 -0.005272 0.172967 -0.061833 0.154956 -1.591786 -0.001876 1 0 0 0 0 0 0 60996
0.000486 -0.005272 0.172967 -0.069480 0.159246 -1.617599 -0.001908 1 0 0 0 0 0 0 62011
0.000464 -0.005267 0.172973 0.210553 0.092134 -1.708365 -0.001937 1 0 0 0 0 0 0 62943
0.000453 -0.005264 0.172975 0.094853 0.122375 -1.705709 -0.001968 1 0 0 0 0 0 0 63943
0.000448 -0.005263 0.172976 0.010746 0.145536 -1.713035 -0.002000 1 0 0 0 0 0 0 64955
0.000445 -0.005262 0.172977 -0.034552 0.159225 -1.729537 -0.002030 1 0 0 0 0 0 0 65942
0.000407 -0.005273 0.172976 0.417676 0.320575 -1.746317 -0.002062 1 0 0 0 0 0 0 66952
0.000388 -0.005279 0.172976 0.215992 0.265265 -1.772675 -0.002093 1 0 0 0 0 0 0 67942
0.000379 -0.005282 0.172976 0.071869 0.225273 -1.800028 -0.002124 1 0 0 0 0 0 0 68951
0.000374 -0.005283 0.172976 -0.005008 0.205195 -1.826625 -0.002155 1 0 0 0 0 0 0 69941
0.000372 -0.005284 0.172976 -0.044508 0.196393 -1.853596 -0.002187 1 0 0 0 0 0 0 70952
0.000370 -0.005284 0.172976 -0.064885 0.193287 -1.879904 -0.002218 1 0 0 0 0 0 0 71942
0.000348 -0.005279 0.172981 0.208931 0.122530 -1.972899 -0.002249 1 0 0 0 0 0 0 72948
0.000337 -0.005276 0.172984 0.090065 0.150994 -1.970936 -0.002281 1 0 0 0 0 0 0 73959
0.000331 -0.005275 0.172985 0.004396 0.173219 -1.977910 -0.002312 1 0 0 0 0 0 0 74950
0.000328 -0.005274 0.172985 -0.041620 0.186577 -1.995562 -0.002344 1 0 0 0 0 0 0 75976
0.000327 -0.005274 0.172985 -0.065518 0.194613 -2.016847 -0.002374 1 0 0 0 0 0 0 76948
0.000326 -0.005274 0.172986 -0.078058 0.200092 -2.041296 -0.002406 1 0 0 0 0 0 0 77950
0.000326 -0.005274 0.172986 -0.084924 0.204128 -2.066778 -0.002437 1 0 0 0 0 0 0 78948
0.000326 -0.005274 0.172986 -0.088952 0.207488 -2.093056 -0.002468 1 0 0 0 0 0 0 79957
0.000325 -0.005273 0.172986 -0.091587 0.210535 -2.119345 -0.002500 1 0 0 0 0 0 0 80957
0.000325 -0.005273 0.172986 -0.093448 0.213402 -2.145791 -0.002531 1 0 0 0 0 0 0 81959
0.000325 -0.005273 0.172986 -0.094982 0.216088 -2.172252 -0.002562 1 0 0 0 0 0 0 82960
0.000325 -0.005273 0.172986 -0.096330 0.218741 -2.198472 -0.002593 1 0 0 0 0 0 0 83950
0.000325 -0.005273 0.172986 -0.097578 0.221424 -2.225243 -0.002625 1 0 0 0 0 0 0 84961
0.000325 -0.005273 0.172986 -0.098740 0.224058 -2.251161 -0.002655 1 0 0 0 0 0 0 85939
0.000325 -0.005273 0.172986 -0.099976 0.226753 -2.278039 -0.002687 1 0 0 0 0 0 0 86954
0.000325 -0.005273 0.172986 -0.101124 0.229333 -2.304469 -0.002718 1 0 0 0 0 0 0 87952
0.000325 -0.005273 0.172986 -0.102305 0.232021 -2.330996 -0.002750 1 0 0 0 0 0 0 88953
0.000325 -0.005273 0.172986 -0.103415 0.234647 -2.357476 -0.002781 1 0 0 0 0 0 0 89952
0.000325 -0.005273 0.172986 -0.104609 0.237245 -2.383975 -0.002812 1 0 0 0 0 0 0 90953
0.000325 -0.005273 0.172986 -0.105827 0.239886 -2.410462 -0.002843 1 0 0 0 0 0 0 91952
0.000325 -0.005273 0.172986 -0.106922 0.242467 -2.436484 -0.002874 1 0 0 0 0 0 0 92935
0.000325 -0.005273 0.172986 -0.108127 0.245222 -2.463646 -0.002906 1 0 0 0 0 0 0 93960
0.000325 -0.005273 0.172986 -0.109288 0.247859 -2.490086 -0.002937 1 0 0 0 0 0 0 94958
0.000325 -0.005273 0.172986 -0.110435 0.250445 -2.516597 -0.002968 1 0 0 0 0 0 0 95959
0.000325 -0.005273 0.172986 -0.111606 0.253115 -2.542939 -0.003000 1 0 0 0 0 0 0 96953
0.000325 -0.005273 0.172986 -0.112805 0.255712 -2.569419 -0.003031 1 0 0 0 0 0 0 97952
0.000325 -0.005273 0.172986 -0.113993 0.258502 -2.597587 -0.003064 1 0 0 0 0 0 0 99016
0.000325 -0.005273 0.172986 -0.115162 0.261177 -2.623954 -0.003095 1 0 0 0 0 0 0 100011
0.000325 -0.005273 0.172986 -0.116327 0.263822 -2.650474 -0.003126 1 0 0 0 0 0 0 101012
0.000325 -0.005273 0.172986 -0.117388 0.266321 -2.676255 -0.003157 1 0 0 0 0 0 0 101985
0.000325 -0.005273 0.172986 -0.118617 0.269023 -2.702798 -0.003188 1 0 0 0 0 0 0 102987
0.000325 -0.005273 0.172986 -0.119852 0.271693 -2.729993 -0.003220 1 0 0 0 0 0 0 104013
0.000325 -0.005273 0.172986 -0.120963 0.274309 -2.756411 -0.003251 1 0 0 0 0 0 0 105011
0.000325 -0.005273 0.172986 -0.122109 0.276932 -2.782249 -0.003282 1 0 0 0 0 0 0 105986
0.000325 -0.005273 0.172986 -0.123257 0.279523 -2.808760 -0.003313 1 0 0 0 0 0 0 106987
0.000325 -0.005273 0.172986 -0.124433 0.282203 -2.835208 -0.003344 1 0 0 0 0 0 0 107985
0.000325 -0.005273 0.172986 -0.125665 0.284874 -2.862430 -0.003376 1 0 0 0 0 0 0 109012
0.000318 -0.005251 0.172982 -0.031492 0.000013 -2.841030 -0.003408 1 0 0 0 0 0 0 110021
0.000314 -0.005240 0.172980 -0.070584 0.117147 -2.887953 -0.003439 1 0 0 0 0 0 0 111010
0.000313 -0.005235 0.172979 -0.099127 0.202418 -2.927889 -0.003469 1 0 0 0 0 0 0 111990
0.000312 -0.005232 0.172979 -0.114785 0.248820 -2.961159 -0.003501 1 0 0 0 0 0 0 112984
0.000311 -0.005231 0.172979 -0.123320 0.273571 -2.991158 -0.003532 1 0 0 0 0 0 0 113993
0.000311 -0.005230 0.172979 -0.128143 0.287238 -3.019779 -0.003564 1 0 0 0 0 0 0 115016
0.000311 -0.005230 0.172979 -0.131137 0.295410 -3.047064 -0.003595 1 0 0 0 0 0 0 116020
0.000304 -0.005208 0.172975 -0.037863 0.013147 -3.025573 -0.003627 1 0 0 0 0 0 0 117019
0.000300 -0.005197 0.172973 -0.077378 0.131537 -3.073037 -0.003658 1 0 0 0 0 0 0 118020
0.000298 -0.005191 0.172973 -0.106214 0.217529 -3.113425 -0.003689 1 0 0 0 0 0 0 119013
0.000297 -0.005188 0.172972 -0.121958 0.264194 -3.146253 -0.003719 1 0 0 0 0 0 0 119989
0.000297 -0.005187 0.172972 -0.130427 0.289052 -3.175934 -0.003751 1 0 0 0 0 0 0 120985
0.000289 -0.005164 0.172968 -0.039950 0.015106 -3.155562 -0.003782 1 0 0 0 0 0 0 121987
0.000307 -0.005158 0.172961 -0.366220 0.208319 -3.137998 -0.003814 1 0 0 0 0 0 0 123009
0.000316 -0.005156 0.172958 -0.283015 0.269115 -3.206798 -0.003844 1 0 0 0 0 0 0 123987
0.000314 -0.005132 0.172953 -0.121839 0.008868 -3.210986 -0.003876 1 0 0 0 0 0 0 124985
0.000312 -0.005120 0.172951 -0.124817 0.137648 -3.271239 -0.003907 1 0 0 0 0 0 0 125985
0.000312 -0.005115 0.172949 -0.135015 0.228717 -3.318725 -0.003939 1 0 0 0 0 0 0 127018
0.000304 -0.005090 0.172945 -0.046214 -0.009911 -3.306250 -0.003970 1 0 0 0 0 0 0 128017
0.000300 -0.005077 0.172943 -0.087933 0.130473 -3.358375 -0.004002 1 0 0 0 0 0 0 129021
0.000313 -0.005055 0.172934 -0.308042 0.010049 -3.285296 -0.004032 1 0 0 0 0 0 0 129994
0.000319 -0.005043 0.172929 -0.249630 0.149380 -3.369804 -0.004064 1 0 0 0 0 0 0 131012
0.000315 -0.005016 0.172923 -0.108476 -0.048400 -3.384368 -0.004095 1 0 0 0 0 0 0 132009
0.000313 -0.005002 0.172920 -0.122103 0.113703 -3.449712 -0.004126 1 0 0 0 0 0 0 132992
0.000305 -0.004973 0.172915 -0.042517 -0.066242 -3.450302 -0.004158 1 0 0 0 0 0 0 134008
0.000323 -0.004964 0.172908 -0.375373 0.176060 -3.442715 -0.004189 1 0 0 0 0 0 0 135013
0.000324 -0.004938 0.172901 -0.199950 -0.026118 -3.467795 -0.004220 1 0 0 0 0 0 0 136009
0.000325 -0.004924 0.172897 -0.173319 0.128075 -3.543692 -0.004251 1 0 0 0 0 0 0 136993
0.000340 -0.004901 0.172887 -0.357275 0.013661 -3.483046 -0.004283 1 0 0 0 0 0 0 138010
0.000348 -0.004890 0.172882 -0.279982 0.155843 -3.572551 -0.004313 1 0 0 0 0 0 0 138994
0.000344 -0.004862 0.172876 -0.129495 -0.040651 -3.589844 -0.004345 1 0 0 0 0 0 0 140010
0.000364 -0.004854 0.172868 -0.424435 0.192346 -3.590158 -0.004376 1 0 0 0 0 0 0 140992
0.000352 -0.004845 0.172855 -0.037081 0.209412 -3.547783 -0.004408 1 0 0 0 0 0 0 142009
0.000361 -0.004823 0.172840 -0.268118 0.055630 -3.541005 -0.004439 1 0 0 0 0 0 0 143014
0.000366 -0.004813 0.172833 -0.236598 0.180605 -3.667465 -0.004470 1 0 0 0 0 0 0 144011
0.000361 -0.004786 0.172826 -0.111220 -0.024823 -3.701686 -0.004501 1 0 0 0 0 0 0 144994
0.000373 -0.004756 0.172814 -0.324029 -0.084551 -3.661380 -0.004533 1 0 0 0 0 0 0 146008
0.000372 -0.004719 0.172805 -0.173377 -0.179862 -3.713746 -0.004562 1 0 0 0 0 0 0 146942
0.000371 -0.004701 0.172786 -0.165698 0.059357 -3.619921 -0.004593 1 0 0 0 0 0 0 147940
0.000363 -0.004670 0.172773 -0.076109 -0.084128 -3.715058 -0.004625 1 0 0 0 0 0 0 148952
0.000382 -0.004660 0.172762 -0.404223 0.174724 -3.768562 -0.004655 1 0 0 0 0 0 0 149940
0.000391 -0.004655 0.172743 -0.319344 0.274232 -3.684855 -0.004687 1 0 0 0 0 0 0 150950
0.000388 -0.004631 0.172730 -0.159368 0.028953 -3.785024 -0.004718 1 0 0 0 0 0 0 151939
0.000401 -0.004603 0.172715 -0.354379 -0.054573 -3.791221 -0.004749 1 0 0 0 0 0 0 152949
0.000408 -0.004589 0.172693 -0.287620 0.131761 -3.729693 -0.004780 1 0 0 0 0 0 0 153939
0.000426 -0.004566 0.172674 -0.432304 0.025380 -3.778476 -0.004812 1 0 0 0 0 0 0 154949
0.000413 -0.004549 0.172656 -0.043157 0.106047 -3.815685 -0.004843 1 0 0 0 0 0 0 155939
0.000421 -0.004524 0.172639 -0.282259 0.005902 -3.851460 -0.004874 1 0 0 0 0 0 0 156951
0.000425 -0.004513 0.172616 -0.252974 0.165742 -3.809675 -0.004906 1 0 0 0 0 0 0 157950
0.000442 -0.004490 0.172596 -0.418191 0.043873 -3.867501 -0.004937 1 0 0 0 0 0 0 158937
0.000451 -0.004479 0.172573 -0.326405 0.186581 -3.842691 -0.004968 1 0 0 0 0 0 0 159957
0.000455 -0.004475 0.172547 -0.263791 0.279840 -3.837162 -0.005000 1 0 0 0 0 0 0 160958
0.000472 -0.004456 0.172526 -0.425620 0.105300 -3.918320 -0.005031 1 0 0 0 0 0 0 161947
0.000473 -0.004425 0.172498 -0.238301 -0.069781 -3.852435 -0.005062 1 0 0 0 0 0 0 162941
0.000474 -0.004410 0.172470 -0.213273 0.123968 -3.879631 -0.005099 1 0 0 0 0 0 0 164147
0.000467 -0.004381 0.172438 -0.112868 -0.040386 -3.849121 -0.005124 1 0 0 0 0 0 0 164946
0.000463 -0.004367 0.172409 -0.149005 0.140853 -3.896872 -0.005156 1 0 0 0 0 0 0 165951
0.000461 -0.004361 0.172381 -0.176165 0.258543 -3.936405 -0.005187 1 0 0 0 0 0 0 166956
0.000460 -0.004359 0.172353 -0.191135 0.320926 -3.967550 -0.005218 1 0 0 0 0 0 0 167949
0.000482 -0.004363 0.172320 -0.487781 0.423124 -3.926656 -0.005250 1 0 0 0 0 0 0 168958
0.000486 -0.004344 0.172286 -0.284190 0.123624 -3.928342 -0.005281 1 0 0 0 0 0 0 169953
0.000495 -0.004358 0.172244 -0.335726 0.522913 -3.853558 -0.005312 1 0 0 0 0 0 0 170952
0.000492 -0.004343 0.172206 -0.189727 0.196072 -3.909889 -0.005343 1 0 0 0 0 0 0 171951
0.000513 -0.004342 0.172169 -0.483216 0.338816 -3.939946 -0.005375 1 0 0 0 0 0 0 172952
0.000516 -0.004319 0.172132 -0.285177 0.081831 -3.980721 -0.005406 1 0 0 0 0 0 0 173950
0.000524 -0.004332 0.172090 -0.340190 0.505177 -3.924126 -0.005437 1 0 0 0 0 0 0 174951
0.000522 -0.004316 0.172051 -0.195812 0.189700 -3.989244 -0.005468 1 0 0 0 0 0 0 175949
0.000520 -0.004309 0.172003 -0.199986 0.272926 -3.896707 -0.005499 1 0 0 0 0 0 0 176951
0.000519 -0.004307 0.171966 -0.211874 0.336587 -4.047303 -0.005531 1 0 0 0 0 0 0 177957
0.000519 -0.004306 0.171918 -0.217746 0.374477 -3.952478 -0.005564 1 0 0 0 0 0 0 179020
0.000497 -0.004302 0.171872 0.068239 0.326228 -3.970072 -0.005595 1 0 0 0 0 0 0 180020
0.000485 -0.004301 0.171820 -0.048170 0.365587 -3.924570 -0.005627 1 0 0 0 0 0 0 181026
0.000495 -0.004284 0.171771 -0.329369 0.167366 -3.980879 -0.005658 1 0 0 0 0 0 0 182015
0.000499 -0.004277 0.171719 -0.297861 0.271294 -3.950519 -0.005689 1 0 0 0 0 0 0 183013
0.000502 -0.004274 0.171664 -0.265533 0.344869 -3.939272 -0.005719 1 0 0 0 0 0 0 183987
0.000503 -0.004274 0.171608 -0.248432 0.385011 -3.943746 -0.005751 1 0 0 0 0 0 0 184986
0.000511 -0.004297 0.171556 -0.335574 0.699068 -4.011160 -0.005783 1 0 0 0 0 0 0 186008
0.000507 -0.004287 0.171497 -0.199138 0.302744 -3.948293 -0.005814 1 0 0 0 0 0 0 187007
0.000505 -0.004283 0.171439 -0.208386 0.341569 -3.973294 -0.005845 1 0 0 0 0 0 0 188011
0.000504 -0.004283 0.171381 -0.221359 0.385499 -3.999037 -0.005876 1 0 0 0 0 0 0 189007
0.000504 -0.004283 0.171324 -0.229126 0.410711 -4.020857 -0.005907 1 0 0 0 0 0 0 189988
0.000504 -0.004284 0.171266 -0.233703 0.424607 -4.040999 -0.005938 1 0 0 0 0 0 0 190985
0.000511 -0.004309 0.171198 -0.330650 0.729247 -3.912949 -0.005969 1 0 0 0 0 0 0 191986
0.000507 -0.004300 0.171131 -0.200693 0.325323 -3.939658 -0.006002 1 0 0 0 0 0 0 193018
0.000505 -0.004296 0.171068 -0.213189 0.359897 -4.023371 -0.006032 1 0 0 0 0 0 0 193983
0.000504 -0.004296 0.170993 -0.226143 0.404139 -3.873827 -0.006063 1 0 0 0 0 0 0 194984
0.000504 -0.004296 0.170927 -0.235762 0.428603 -3.998062 -0.006095 1 0 0 0 0 0 0 196011
0.000481 -0.004293 0.170854 0.052798 0.373103 -3.949820 -0.006126 1 0 0 0 0 0 0 197007
0.000469 -0.004292 0.170774 -0.064568 0.409896 -3.851649 -0.006158 1 0 0 0 0 0 0 198028
0.000464 -0.004293 0.170705 -0.151792 0.434179 -4.011492 -0.006189 1 0 0 0 0 0 0 199019
0.000461 -0.004294 0.170626 -0.196787 0.448725 -3.906687 -0.006220 1 0 0 0 0 0 0 200015
0.000437 -0.004291 0.170547 0.072757 0.387724 -3.919870 -0.006251 1 0 0 0 0 0 0 201014
0.000425 -0.004291 0.170463 -0.054571 0.421087 -3.865075 -0.006283 1 0 0 0 0 0 0 202008
0.000396 -0.004286 0.170382 0.148177 0.374990 -3.913820 -0.006314 1 0 0 0 0 0 0 203020
0.000382 -0.004285 0.170296 -0.015262 0.416069 -3.875275 -0.006344 1 0 0 0 0 0 0 203985
0.000382 -0.004308 0.170213 -0.220397 0.740793 -3.916971 -0.006376 1 0 0 0 0 0 0 205015
0.000381 -0.004321 0.170126 -0.240350 0.640062 -3.889592 -0.006408 1 0 0 0 0 0 0 206018
0.000381 -0.004329 0.170037 -0.242640 0.564626 -3.877807 -0.006439 1 0 0 0 0 0 0 207011
0.000366 -0.004351 0.169942 -0.043822 0.752856 -3.798087 -0.006469 1 0 0 0 0 0 0 207987
0.000351 -0.004341 0.169844 -0.027042 0.348250 -3.779787 -0.006501 1 0 0 0 0 0 0 209010
0.000328 -0.004354 0.169744 0.076973 0.619587 -3.756195 -0.006532 1 0 0 0 0 0 0 209984
0.000301 -0.004380 0.169642 0.139760 0.805459 -3.748517 -0.006563 1 0 0 0 0 0 0 210984
0.000280 -0.004371 0.169542 0.069584 0.380471 -3.770190 -0.006594 1 0 0 0 0 0 0 211978
0.000254 -0.004385 0.169439 0.128506 0.640356 -3.766644 -0.006626 1 0 0 0 0 0 0 212992
0.000218 -0.004388 0.169332 0.265358 0.521962 -3.707845 -0.006658 1 0 0 0 0 0 0 214024
0.000178 -0.004385 0.169221 0.346488 0.438360 -3.677224 -0.006689 1 0 0 0 0 0 0 215004
0.000134 -0.004379 0.169109 0.390367 0.394549 -3.665720 -0.006719 1 0 0 0 0 0 0 215990
0.000112 -0.004378 0.168991 0.118505 0.444076 -3.587206 -0.006751 1 0 0 0 0 0 0 217003
0.000071 -0.004413 0.168873 0.353225 0.932954 -3.601217 -0.006782 1 0 0 0 0 0 0 217987
0.000049 -0.004432 0.168751 0.109885 0.772328 -3.559718 -0.006814 1 0 0 0 0 0 0 219008
0.000016 -0.004437 0.168633 0.248387 0.581106 -3.614670 -0.006845 1 0 0 0 0 0 0 219991
-0.000017 -0.004458 0.168504 0.250598 0.773492 -3.488396 -0.006876 1 0 0 0 0 0 0 221007
-0.000033 -0.004470 0.168376 0.044235 0.674322 -3.499676 -0.006907 1 0 0 0 0 0 0 221991
-0.000080 -0.004488 0.168248 0.419302 0.761935 -3.507269 -0.006939 1 0 0 0 0 0 0 223008
-0.000103 -0.004499 0.168120 0.158969 0.665011 -3.518203 -0.006969 1 0 0 0 0 0 0 223991
-0.000131 -0.004523 0.167985 0.185840 0.831221 -3.440017 -0.007001 1 0 0 0 0 0 0 225006
-0.000183 -0.004548 0.167853 0.514228 0.866939 -3.474410 -0.007032 1 0 0 0 0 0 0 225991
-0.000232 -0.004555 0.167711 0.513628 0.652343 -3.354530 -0.007064 1 0 0 0 0 0 0 227007
-0.000273 -0.004578 0.167569 0.401039 0.824257 -3.348882 -0.007094 1 0 0 0 0 0 0 227988
-0.000301 -0.004567 0.167429 0.230175 0.411281 -3.374295 -0.007126 1 0 0 0 0 0 0 229004
-0.000346 -0.004597 0.167280 0.441401 0.910159 -3.276780 -0.007157 1 0 0 0 0 0 0 229988
-0.000377 -0.004591 0.167136 0.272038 0.477630 -3.330111 -0.007187 1 0 0 0 0 0 0 230939
-0.000408 -0.004605 0.166991 0.265409 0.720678 -3.341693 -0.007218 1 0 0 0 0 0 0 231948
-0.000462 -0.004625 0.166835 0.572574 0.815902 -3.188286 -0.007249 1 0 0 0 0 0 0 232937
-0.000505 -0.004654 0.166684 0.459767 0.938814 -3.256401 -0.007281 1 0 0 0 0 0 0 233947
-0.000550 -0.004663 0.166531 0.476602 0.706699 -3.232682 -0.007312 1 0 0 0 0 0 0 234938
-0.000611 -0.004680 0.166369 0.698095 0.789105 -3.123347 -0.007343 1 0 0 0 0 0 0 235948
-0.000665 -0.004684 0.166210 0.630692 0.625102 -3.151162 -0.007374 1 0 0 0 0 0 0 236937
-0.000729 -0.004716 0.165961 0.764791 0.977477 -1.979087 -0.007406 1 0 0 0 0 0 0 237969
-0.000764 -0.004716 0.165839 0.388319 0.603140 -3.524164 -0.007437 1 0 0 0 0 0 0 238937
-0.000820 -0.004728 0.165690 0.641136 0.723576 -3.326493 -0.007468 1 0 0 0 0 0 0 239947
-0.000864 -0.004751 0.165521 0.514502 0.892897 -3.059641 -0.007499 1 0 0 0 0 0 0 240939
-0.000902 -0.004781 0.165363 0.425718 0.996958 -3.163565 -0.007530 1 0 0 0 0 0 0 241935
-0.000954 -0.004832 0.165111 0.610267 1.288261 -1.960233 -0.007563 1 0 0 0 0 0 0 242976
-0.000986 -0.004835 0.164968 0.370338 0.691733 -3.253061 -0.007593 1 0 0 0 0 0 0 243950
-0.001041 -0.004848 0.164807 0.649377 0.771746 -3.152142 -0.007624 1 0 0 0 0 0 0 244940
-0.001107 -0.004886 0.164553 0.816619 1.111536 -1.914743 -0.007656 1 0 0 0 0 0 0 245965
-0.001157 -0.004904 0.164420 0.637710 0.886798 -3.378683 -0.007687 1 0 0 0 0 0 0 246955
-0.001205 -0.004906 0.164250 0.606512 0.669733 -3.048711 -0.007718 1 0 0 0 0 0 0 247944
-0.001268 -0.004920 0.164075 0.802197 0.787332 -2.952557 -0.007750 1 0 0 0 0 0 0 248953
-0.001351 -0.004923 0.163801 1.084785 0.673705 -1.640144 -0.007781 1 0 0 0 0 0 0 249967
-0.001404 -0.004935 0.163664 0.728652 0.777716 -3.288187 -0.007812 1 0 0 0 0 0 0 250950
-0.001454 -0.004934 0.163490 0.660587 0.628801 -2.982067 -0.007843 1 0 0 0 0 0 0 251957
-0.001539 -0.004988 0.163212 1.117561 1.324528 -1.581678 -0.007875 1 0 0 0 0 0 0 252979
-0.001576 -0.004991 0.163080 0.552329 0.738095 -3.350838 -0.007906 1 0 0 0 0 0 0 253954
-0.001627 -0.005026 0.162905 0.666208 1.105386 -2.967672 -0.007936 1 0 0 0 0 0 0 254931
-0.001734 -0.005036 0.162637 1.437624 0.827464 -1.704789 -0.007969 1 0 0 0 0 0 0 255970
-0.001768 -0.005055 0.162491 0.556618 0.902999 -3.166979 -0.007999 1 0 0 0 0 0 0 256948
-0.001816 -0.005097 0.162309 0.662685 1.235874 -2.835922 -0.008031 1 0 0 0 0 0 0 257947
-0.001923 -0.005114 0.162034 1.440207 0.928957 -1.590846 -0.008063 1 0 0 0 0 0 0 258972
-0.001956 -0.005133 0.161886 0.574424 0.938699 -3.112315 -0.008093 1 0 0 0 0 0 0 259948
-0.002004 -0.005175 0.161701 0.682936 1.257094 -2.783646 -0.008125 1 0 0 0 0 0 0 260959
-0.002110 -0.005192 0.161423 1.461820 0.945404 -1.527634 -0.008156 1 0 0 0 0 0 0 261971
-0.002159 -0.005227 0.161264 0.801005 1.177242 -2.959490 -0.008187 1 0 0 0 0 0 0 262952
-0.002230 -0.005232 0.161082 1.028889 0.803241 -2.791207 -0.008218 1 0 0 0 0 0 0 263949
-0.002307 -0.005263 0.160803 1.142093 1.108000 -1.499506 -0.008250 1 0 0 0 0 0 0 264972
-0.002358 -0.005278 0.160637 0.827072 0.931961 -2.837818 -0.008281 1 0 0 0 0 0 0 265950
-0.002423 -0.005296 0.160457 0.972257 0.957545 -2.776779 -0.008312 1 0 0 0 0 0 0 266948
-0.002530 -0.005327 0.160156 1.551617 1.136036 -1.193900 -0.008344 1 0 0 0 0 0 0 267970
-0.002571 -0.005324 0.159994 0.755245 0.724675 -2.835327 -0.008374 1 0 0 0 0 0 0 268946
-0.002645 -0.005350 0.159805 1.123218 1.055939 -2.647661 -0.008406 1 0 0 0 0 0 0 269948
-0.002736 -0.005361 0.159510 1.386822 0.902758 -1.224895 -0.008438 1 0 0 0 0 0 0 270970
-0.002782 -0.005395 0.159345 0.832049 1.194095 -2.773405 -0.008468 1 0 0 0 0 0 0 271945
-0.002828 -0.005405 0.159149 0.780819 0.902791 -2.518905 -0.008499 1 0 0 0 0 0 0 272949
-0.002897 -0.005404 0.158847 1.093167 0.739273 -1.102109 -0.008531 1 0 0 0 0 0 0 273968
-0.002963 -0.005430 0.158687 1.079137 1.085853 -2.795548 -0.008564 1 0 0 0 0 0 0 275008
-0.003018 -0.005435 0.158492 0.954197 0.847645 -2.501874 -0.008595 1 0 0 0 0 0 0 276005
-0.003107 -0.005490 0.158185 1.382864 1.488369 -1.011521 -0.008628 1 0 0 0 0 0 0 277051
-0.003167 -0.005486 0.158025 1.070623 0.772852 -2.761283 -0.008658 1 0 0 0 0 0 0 278011
-0.003212 -0.005498 0.157835 0.846370 0.930542 -2.536647 -0.008689 1 0 0 0 0 0 0 279006
-0.003304 -0.005524 0.157521 1.443783 1.123625 -0.883153 -0.008721 1 0 0 0 0 0 0 280024
-0.003357 -0.005538 0.157366 1.009582 0.986670 -2.771396 -0.008751 1 0 0 0 0 0 0 281012
-0.003399 -0.005559 0.157176 0.816592 1.081025 -2.512813 -0.008783 1 0 0 0 0 0 0 282009
-0.003465 -0.005556 0.156972 1.129993 0.773380 -2.289834 -0.008814 1 0 0 0 0 0 0 283014
-0.003536 -0.005564 0.156768 1.234795 0.890730 -2.257398 -0.008845 1 0 0 0 0 0 0 284012
-0.003624 -0.005561 0.156456 1.476955 0.763299 -0.825657 -0.008878 1 0 0 0 0 0 0 285057
-0.003677 -0.005570 0.156298 1.044442 0.900324 -2.690382 -0.008907 1 0 0 0 0 0 0 286002
-0.003717 -0.005588 0.156106 0.853844 1.050915 -2.415379 -0.008939 1 0 0 0 0 0 0 287020
-0.003783 -0.005583 0.155898 1.168636 0.764056 -2.182969 -0.008969 1 0 0 0 0 0 0 287981
-0.003846 -0.005613 0.155698 1.176389 1.194945 -2.237548 -0.009001 1 0 0 0 0 0 0 288984
-0.003927 -0.005627 0.155386 1.430748 1.022229 -0.765354 -0.009033 1 0 0 0 0 0 0 290025
-0.003963 -0.005621 0.155236 0.863990 0.760460 -2.725655 -0.009064 1 0 0 0 0 0 0 291006
-0.004010 -0.005648 0.155035 0.963043 1.173356 -2.253961 -0.009094 1 0 0 0 0 0 0 291982
-0.004056 -0.005654 0.154839 0.962501 0.940180 -2.251874 -0.009126 1 0 0 0 0 0 0 293012
-0.004101 -0.005650 0.154644 0.959535 0.779062 -2.261345 -0.009158 1 0 0 0 0 0 0 294008
-0.004138 -0.005662 0.154433 0.856020 0.983983 -2.035893 -0.009189 1 0 0 0 0 0 0 295013
-0.004193 -0.005677 0.154222 1.101653 1.045789 -2.000095 -0.009220 1 0 0 0 0 0 0 296009
-0.004243 -0.005676 0.154020 1.058808 0.858706 -2.105379 -0.009251 1 0 0 0 0 0 0 297005
-0.004282 -0.005691 0.153805 0.918087 1.031016 -1.929242 -0.009282 1 0 0 0 0 0 0 298002
-0.004324 -0.005690 0.153601 0.943727 0.859298 -2.042865 -0.009313 1 0 0 0 0 0 0 298988
-0.004366 -0.005682 0.153401 0.967788 0.745650 -2.100431 -0.009345 1 0 0 0 0 0 0 300004
-0.004425 -0.005686 0.153193 1.182120 0.899452 -1.987148 -0.009376 1 0 0 0 0 0 0 300986
-0.004475 -0.005681 0.152991 1.115934 0.786210 -2.041951 -0.009407 1 0 0 0 0 0 0 302003
-0.004538 -0.005686 0.152782 1.266313 0.923224 -1.935762 -0.009438 1 0 0 0 0 0 0 302989
-0.004583 -0.005704 0.152586 1.069795 1.102242 -2.089461 -0.009470 1 0 0 0 0 0 0 304002
-0.004627 -0.005705 0.152388 1.041952 0.900645 -2.070243 -0.009501 1 0 0 0 0 0 0 304989
-0.004671 -0.005697 0.152190 1.038073 0.771299 -2.043295 -0.009532 1 0 0 0 0 0 0 306004
-0.004722 -0.005724 0.151988 1.141189 1.218063 -1.983471 -0.009563 1 0 0 0 0 0 0 306988
-0.004754 -0.005713 0.151797 0.908694 0.770611 -2.108890 -0.009595 1 0 0 0 0 0 0 308004
-0.004791 -0.005699 0.151600 0.961356 0.688616 -2.035611 -0.009626 1 0 0 0 0 0 0 308987
-0.004823 -0.005707 0.151409 0.911792 0.963677 -2.077752 -0.009657 1 0 0 0 0 0 0 310002
-0.004861 -0.005703 0.151211 0.976999 0.833236 -1.995866 -0.009688 1 0 0 0 0 0 0 310988
-0.004923 -0.005686 0.151019 1.324935 0.668833 -2.039475 -0.009720 1 0 0 0 0 0 0 312004
-0.004976 -0.005670 0.150821 1.232251 0.648471 -1.955308 -0.009751 1 0 0 0 0 0 0 312987
-0.005016 -0.005676 0.150628 1.067308 0.945510 -1.996402 -0.009782 1 0 0 0 0 0 0 314003
-0.005065 -0.005649 0.150447 1.176517 0.541625 -2.145174 -0.009812 1 0 0 0 0 0 0 314945
-0.005110 -0.005627 0.150253 1.145964 0.563934 -1.977966 -0.009843 1 0 0 0 0 0 0 315934
-0.005146 -0.005630 0.150060 1.031532 0.899222 -1.972396 -0.009874 1 0 0 0 0 0 0 316945
-0.005185 -0.005625 0.149887 1.073068 0.817452 -2.200488 -0.009905 1 0 0 0 0 0 0 317934
-0.005226 -0.005613 0.149695 1.092520 0.732244 -1.976328 -0.009937 1 0 0 0 0 0 0 318945
-0.005244 -0.005605 0.149514 0.817202 0.777809 -2.074043 -0.009968 1 0 0 0 0 0 0 319935
-0.005297 -0.005587 0.149326 1.242140 0.645722 -1.989054 -0.009999 1 0 0 0 0 0 0 320945
-0.005322 -0.005576 0.149146 0.925431 0.726855 -2.065867 -0.010030 1 0 0 0 0 0 0 321933
-0.005339 -0.005546 0.148961 0.808240 0.483137 -1.999083 -0.010062 1 0 0 0 0 0 0 322944
-0.005384 -0.005539 0.148779 1.157494 0.765590 -2.015407 -0.010093 1 0 0 0 0 0 0 323934
-0.005412 -0.005511 0.148593 0.975308 0.514846 -1.951385 -0.010124 1 0 0 0 0 0 0 324944
-0.005462 -0.005505 0.148410 1.252052 0.782167 -1.971998 -0.010156 1 0 0 0 0 0 0 325945
-0.005485 -0.005500 0.148232 0.936099 0.820518 -2.011651 -0.010187 1 0 0 0 0 0 0 326950
-0.005517 -0.005490 0.148062 1.033973 0.757363 -2.122625 -0.010218 1 0 0 0 0 0 0 327952
-0.005539 -0.005460 0.147880 0.902585 0.491685 -1.964906 -0.010250 1 0 0 0 0 0 0 328955
-0.005570 -0.005437 0.147709 1.029334 0.559872 -2.072408 -0.010280 1 0 0 0 0 0 0 329941
-0.005621 -0.005434 0.147532 1.306738 0.818926 -1.986456 -0.010312 1 0 0 0 0 0 0 330955
-0.005652 -0.005407 0.147346 1.071945 0.543178 -1.860467 -0.010343 1 0 0 0 0 0 0 331941
-0.005688 -0.005387 0.147173 1.127393 0.587934 -1.993921 -0.010374 1 0 0 0 0 0 0 332947
-0.005704 -0.005374 0.146997 0.873060 0.698252 -1.956108 -0.010406 1 0 0 0 0 0 0 333950
-0.005732 -0.005360 0.146828 1.019075 0.690919 -2.022971 -0.010437 1 0 0 0 0 0 0 334953
-0.005767 -0.005345 0.146661 1.121326 0.679599 -2.049031 -0.010468 1 0 0 0 0 0 0 335942
-0.005767 -0.005319 0.146498 0.685839 0.538921 -2.088563 -0.010500 1 0 0 0 0 0 0 336953
-0.005788 -0.005298 0.146333 0.909449 0.586669 -2.060105 -0.010531 1 0 0 0 0 0 0 337948
-0.005818 -0.005280 0.146168 1.068618 0.622439 -2.034419 -0.010562 1 0 0 0 0 0 0 338945
-0.005853 -0.005263 0.146002 1.156158 0.641484 -2.012811 -0.010593 1 0 0 0 0 0 0 339946
-0.005854 -0.005236 0.145839 0.712947 0.517817 -2.031639 -0.010624 1 0 0 0 0 0 0 340944
-0.005874 -0.005215 0.145674 0.931667 0.573999 -1.993941 -0.010656 1 0 0 0 0 0 0 341945
-0.005905 -0.005196 0.145507 1.088376 0.614042 -1.964067 -0.010687 1 0 0 0 0 0 0 342945
-0.005925 -0.005163 0.145352 0.983751 0.430670 -2.082475 -0.010718 1 0 0 0 0 0 0 343945
-0.005956 -0.005138 0.145189 1.103526 0.519088 -1.992897 -0.010750 1 0 0 0 0 0 0 344954
-0.005991 -0.005118 0.145024 1.185019 0.582299 -1.932447 -0.010781 1 0 0 0 0 0 0 345952
-0.006013 -0.005084 0.144868 1.041237 0.412132 -2.037842 -0.010812 1 0 0 0 0 0 0 346948
-0.006045 -0.005060 0.144705 1.140899 0.506818 -1.941821 -0.010843 1 0 0 0 0 0 0 347950
-0.006065 -0.005024 0.144550 1.022237 0.369546 -2.021682 -0.010874 1 0 0 0 0 0 0 348946
-0.006081 -0.004982 0.144398 0.946043 0.278895 -2.056929 -0.010906 1 0 0 0 0 0 0 349945
-0.006108 -0.004953 0.144236 1.096976 0.432039 -1.919690 -0.010939 1 0 0 0 0 0 0 351009
-0.006127 -0.004915 0.144081 1.006676 0.326687 -1.981633 -0.010970 1 0 0 0 0 0 0 352004
-0.006141 -0.004873 0.143929 0.945023 0.252403 -2.009161 -0.011001 1 0 0 0 0 0 0 353002
-0.006168 -0.004843 0.143767 1.102715 0.413105 -1.866909 -0.011032 1 0 0 0 0 0 0 353978
-0.006180 -0.004827 0.143620 0.926825 0.602148 -2.039070 -0.011064 1 0 0 0 0 0 0 355003
-0.006168 -0.004801 0.143463 0.603111 0.486159 -1.907653 -0.011095 1 0 0 0 0 0 0 356005
-0.006167 -0.004765 0.143310 0.715531 0.336736 -1.928361 -0.011126 1 0 0 0 0 0 0 357006
-0.006164 -0.004745 0.143166 0.710284 0.539321 -2.046429 -0.011158 1 0 0 0 0 0 0 358012
-0.006168 -0.004712 0.143018 0.789041 0.377782 -1.984590 -0.011189 1 0 0 0 0 0 0 359007
-0.006174 -0.004671 0.142868 0.838646 0.269476 -1.939154 -0.011220 1 0 0 0 0 0 0 360011
-0.006205 -0.004622 0.142724 1.162667 0.140100 -2.014125 -0.011251 1 0 0 0 0 0 0 361007
-0.006218 -0.004596 0.142585 0.972280 0.422350 -2.052603 -0.011283 1 0 0 0 0 0 0 362010
-0.006229 -0.004560 0.142438 0.930385 0.309730 -1.947353 -0.011314 1 0 0 0 0 0 0 363011
-0.006239 -0.004518 0.142288 0.917519 0.227113 -1.882769 -0.011344 1 0 0 0 0 0 0 363980
-0.006242 -0.004496 0.142145 0.825784 0.468806 -1.958916 -0.011376 1 0 0 0 0 0 0 365001
-0.006248 -0.004461 0.141996 0.858412 0.329736 -1.876739 -0.011408 1 0 0 0 0 0 0 366013
-0.006249 -0.004443 0.141854 0.797164 0.519863 -1.936761 -0.011439 1 0 0 0 0 0 0 367006
-0.006254 -0.004410 0.141706 0.845696 0.353447 -1.846558 -0.011470 1 0 0 0 0 0 0 368010
-0.006254 -0.004392 0.141563 0.792874 0.529328 -1.903656 -0.011501 1 0 0 0 0 0 0 369006
-0.006244 -0.004344 0.141426 0.658349 0.155837 -1.957819 -0.011533 1 0 0 0 0 0 0 370012
-0.006244 -0.004297 0.141279 0.765286 0.118151 -1.826897 -0.011564 1 0 0 0 0 0 0 371003
-0.006241 -0.004272 0.141137 0.752238 0.398889 -1.864674 -0.011594 1 0 0 0 0 0 0 371980
-0.006224 -0.004243 0.141008 0.551780 0.368426 -2.026124 -0.011625 1 0 0 0 0 0 0 372977
-0.006219 -0.004205 0.140864 0.701253 0.247166 -1.834624 -0.011657 1 0 0 0 0 0 0 374002
-0.006221 -0.004162 0.140714 0.805242 0.176052 -1.722166 -0.011689 1 0 0 0 0 0 0 375002
-0.006219 -0.004140 0.140571 0.776095 0.422499 -1.779803 -0.011720 1 0 0 0 0 0 0 376005
-0.006223 -0.004105 0.140421 0.838912 0.288786 -1.686254 -0.011751 1 0 0 0 0 0 0 377008
-0.006208 -0.004072 0.140289 0.608278 0.279403 -1.890299 -0.011782 1 0 0 0 0 0 0 377978
-0.006227 -0.004026 0.140152 1.026828 0.122053 -1.830038 -0.011813 1 0 0 0 0 0 0 378980
-0.006234 -0.004002 0.140013 0.915584 0.378590 -1.792769 -0.011845 1 0 0 0 0 0 0 380006
-0.006228 -0.003952 0.139876 0.728919 0.058421 -1.795826 -0.011876 1 0 0 0 0 0 0 381001
-0.006222 -0.003925 0.139738 0.721197 0.330580 -1.760091 -0.011907 1 0 0 0 0 0 0 382000
-0.006225 -0.003889 0.139618 0.834006 0.242313 -1.987684 -0.011938 1 0 0 0 0 0 0 382986
-0.006230 -0.003849 0.139477 0.877420 0.155656 -1.720317 -0.011970 1 0 0 0 0 0 0 383999
-0.006216 -0.003812 0.139347 0.633319 0.192379 -1.834267 -0.012001 1 0 0 0 0 0 0 384983
-0.006206 -0.003791 0.139212 0.665620 0.413394 -1.745282 -0.012032 1 0 0 0 0 0 0 386000
-0.006207 -0.003759 0.139093 0.806090 0.278265 -1.942859 -0.012064 1 0 0 0 0 0 0 387005
-0.006210 -0.003720 0.138952 0.864087 0.166666 -1.660276 -0.012095 1 0 0 0 0 0 0 387999
-0.006196 -0.003684 0.138822 0.628665 0.190275 -1.769311 -0.012126 1 0 0 0 0 0 0 388987
-0.006208 -0.003659 0.138694 0.956356 0.335691 -1.786481 -0.012157 1 0 0 0 0 0 0 390000
-0.006197 -0.003630 0.138570 0.692022 0.291597 -1.820389 -0.012188 1 0 0 0 0 0 0 390984
-0.006189 -0.003614 0.138436 0.699021 0.453324 -1.679915 -0.012220 1 0 0 0 0 0 0 392000
-0.006190 -0.003584 0.138317 0.825727 0.288212 -1.856029 -0.012250 1 0 0 0 0 0 0 392982
-0.006174 -0.003552 0.138196 0.608475 0.244590 -1.831257 -0.012282 1 0 0 0 0 0 0 394001
-0.006185 -0.003530 0.138072 0.945122 0.354186 -1.764442 -0.012313 1 0 0 0 0 0 0 394984
-0.006173 -0.003502 0.137948 0.688097 0.293226 -1.762291 -0.012345 1 0 0 0 0 0 0 396000
-0.006151 -0.003471 0.137826 0.515024 0.248984 -1.754442 -0.012376 1 0 0 0 0 0 0 396984
-0.006158 -0.003449 0.137700 0.895827 0.352468 -1.703130 -0.012407 1 0 0 0 0 0 0 397984
-0.006145 -0.003421 0.137576 0.663539 0.287745 -1.706934 -0.012437 1 0 0 0 0 0 0 398944
-0.006144 -0.003385 0.137461 0.792686 0.173590 -1.811464 -0.012468 1 0 0 0 0 0 0 399932
-0.006126 -0.003351 0.137342 0.591598 0.172299 -1.744424 -0.012499 1 0 0 0 0 0 0 400942
-0.006136 -0.003327 0.137217 0.936339 0.304658 -1.659995 -0.012530 1 0 0 0 0 0 0 401931
-0.006125 -0.003298 0.137093 0.685647 0.255592 -1.649919 -0.012562 1 0 0 0 0 0 0 402941
-0.006124 -0.003262 0.136979 0.804980 0.149650 -1.748955 -0.012593 1 0 0 0 0 0 0 403931
-0.006092 -0.003213 0.136870 0.416813 -0.044048 -1.827466 -0.012624 1 0 0 0 0 0 0 404942
-0.006053 -0.003193 0.136762 0.272591 0.312789 -1.828824 -0.012655 1 0 0 0 0 0 0 405932
-0.006052 -0.003176 0.136641 0.756186 0.389441 -1.657299 -0.012687 1 0 0 0 0 0 0 406942
-0.006035 -0.003151 0.136519 0.588900 0.290190 -1.601310 -0.012718 1 0 0 0 0 0 0 407931
-0.006031 -0.003117 0.136405 0.750950 0.157692 -1.682039 -0.012749 1 0 0 0 0 0 0 408942
-0.006006 -0.003104 0.136294 0.486094 0.422684 -1.728076 -0.012780 1 0 0 0 0 0 0 409942
-0.005998 -0.003076 0.136184 0.685041 0.245672 -1.725938 -0.012812 1 0 0 0 0 0 0 410948
-0.006013 -0.003055 0.136063 1.001011 0.319112 -1.565900 -0.012843 1 0 0 0 0 0 0 411938
-0.005997 -0.003049 0.135950 0.635683 0.519929 -1.640139 -0.012874 1 0 0 0 0 0 0 412947
-0.005994 -0.003025 0.135838 0.764965 0.294494 -1.660420 -0.012906 1 0 0 0 0 0 0 413949
-0.005997 -0.002991 0.135728 0.861569 0.146249 -1.658628 -0.012937 1 0 0 0 0 0 0 414947
-0.005982 -0.002957 0.135609 0.627616 0.132670 -1.536108 -0.012968 1 0 0 0 0 0 0 415937
-0.005973 -0.002940 0.135505 0.687623 0.338295 -1.704311 -0.012999 1 0 0 0 0 0 0 416946
-0.005972 -0.002910 0.135398 0.813859 0.186636 -1.658594 -0.013035 1 0 0 0 0 0 0 418095
-0.005955 -0.002878 0.135280 0.602222 0.149540 -1.507105 -0.013062 1 0 0 0 0 0 0 418945
-0.005945 -0.002862 0.135176 0.674506 0.341039 -1.664231 -0.013093 1 0 0 0 0 0 0 419943
-0.005945 -0.002832 0.135069 0.806464 0.182695 -1.612346 -0.013124 1 0 0 0 0 0 0 420949
-0.005921 -0.002822 0.134960 0.517901 0.415783 -1.586056 -0.013156 1 0 0 0 0 0 0 421950
-0.005914 -0.002795 0.134851 0.701626 0.224843 -1.552413 -0.013187 1 0 0 0 0 0 0 422943
-0.005909 -0.002781 0.134750 0.747192 0.368826 -1.654813 -0.013218 1 0 0 0 0 0 0 423944
-0.005911 -0.002753 0.134644 0.844204 0.191208 -1.571051 -0.013249 1 0 0 0 0 0 0 424942
-0.005910 -0.002738 0.134544 0.822541 0.347758 -1.644557 -0.013280 1 0 0 0 0 0 0 425942
-0.005908 -0.002729 0.134447 0.803549 0.449905 -1.675622 -0.013312 1 0 0 0 0 0 0 426942
-0.005911 -0.002704 0.134342 0.873322 0.231293 -1.552825 -0.013343 1 0 0 0 0 0 0 427942
-0.005911 -0.002690 0.134243 0.839453 0.365023 -1.610650 -0.013374 1 0 0 0 0 0 0 428946
-0.005915 -0.002662 0.134137 0.894719 0.184009 -1.507762 -0.013406 1 0 0 0 0 0 0 429947
-0.005902 -0.002632 0.134049 0.672641 0.144375 -1.723735 -0.013437 1 0 0 0 0 0 0 430949
-0.005899 -0.002596 0.133947 0.790376 0.047586 -1.547955 -0.013468 1 0 0 0 0 0 0 431948
-0.005896 -0.002578 0.133849 0.797098 0.261141 -1.573907 -0.013499 1 0 0 0 0 0 0 432949
-0.005893 -0.002567 0.133753 0.794714 0.393719 -1.585180 -0.013531 1 0 0 0 0 0 0 433943
-0.005889 -0.002561 0.133657 0.793198 0.462748 -1.582114 -0.013564 1 0 0 0 0 0 0 435004
-0.005878 -0.002523 0.133563 0.692442 0.034104 -1.593042 -0.013595 1 0 0 0 0 0 0 436003
-0.005871 -0.002502 0.133469 0.730783 0.231106 -1.569218 -0.013625 1 0 0 0 0 0 0 436976
-0.005865 -0.002491 0.133374 0.759620 0.371054 -1.549725 -0.013657 1 0 0 0 0 0 0 438003
-0.005847 -0.002471 0.133290 0.596076 0.252431 -1.682692 -0.013689 1 0 0 0 0 0 0 439000
-0.005835 -0.002459 0.133199 0.671184 0.363709 -1.591190 -0.013720 1 0 0 0 0 0 0 440004
-0.005828 -0.002453 0.133105 0.726436 0.437456 -1.534134 -0.013750 1 0 0 0 0 0 0 440977
-0.005830 -0.002429 0.133030 0.860255 0.218234 -1.766381 -0.013782 1 0 0 0 0 0 0 442002
-0.005829 -0.002416 0.132943 0.831621 0.336254 -1.610543 -0.013814 1 0 0 0 0 0 0 443001
-0.005813 -0.002395 0.132861 0.632282 0.227100 -1.668813 -0.013844 1 0 0 0 0 0 0 443980
-0.005824 -0.002378 0.132780 0.971479 0.279549 -1.661027 -0.013876 1 0 0 0 0 0 0 444988
-0.005813 -0.002354 0.132701 0.728494 0.189155 -1.683693 -0.013908 1 0 0 0 0 0 0 446009
-0.005806 -0.002341 0.132612 0.741791 0.322010 -1.538321 -0.013938 1 0 0 0 0 0 0 446977
-0.005808 -0.002314 0.132539 0.867848 0.149720 -1.724392 -0.013969 1 0 0 0 0 0 0 447976
-0.005807 -0.002300 0.132452 0.837715 0.292610 -1.549162 -0.014001 1 0 0 0 0 0 0 449002
-0.005791 -0.002278 0.132371 0.638696 0.196528 -1.600056 -0.014033 1 0 0 0 0 0 0 450014
-0.005782 -0.002266 0.132310 0.720173 0.330942 -1.869423 -0.014064 1 0 0 0 0 0 0 451005
-0.005775 -0.002259 0.132228 0.750028 0.404401 -1.597508 -0.014095 1 0 0 0 0 0 0 452007
-0.005778 -0.002236 0.132158 0.872298 0.186976 -1.714446 -0.014126 1 0 0 0 0 0 0 453004
-0.005770 -0.002243 0.132081 0.762282 0.572992 -1.640910 -0.014158 1 0 0 0 0 0 0 454007
-0.005772 -0.002227 0.132013 0.871572 0.295560 -1.729139 -0.014189 1 0 0 0 0 0 0 455002
-0.005757 -0.002203 0.131939 0.661789 0.171131 -1.653390 -0.014219 1 0 0 0 0 0 0 455977
-0.005755 -0.002171 0.131871 0.810140 0.043241 -1.722697 -0.014250 1 0 0 0 0 0 0 456975
-0.005746 -0.002174 0.131796 0.729561 0.492247 -1.619276 -0.014282 1 0 0 0 0 0 0 458003
-0.005747 -0.002155 0.131728 0.855070 0.249346 -1.694889 -0.014314 1 0 0 0 0 0 0 458999
-0.005731 -0.002130 0.131654 0.654245 0.142324 -1.613784 -0.014344 1 0 0 0 0 0 0 459975
-0.005723 -0.002118 0.131597 0.729125 0.289505 -1.812536 -0.014375 1 0 0 0 0 0 0 460974
-0.005716 -0.002110 0.131515 0.756083 0.372176 -1.509783 -0.014407 1 0 0 0 0 0 0 462005
-0.005712 -0.002107 0.131455 0.799324 0.426651 -1.746961 -0.014439 1 0 0 0 0 0 0 463004
-0.005695 -0.002089 0.131383 0.617290 0.252683 -1.619918 -0.014470 1 0 0 0 0 0 0 464003
-0.005685 -0.002081 0.131327 0.708321 0.344872 -1.791263 -0.014500 1 0 0 0 0 0 0 464982
-0.005680 -0.002076 0.131276 0.769090 0.407769 -1.873969 -0.014532 1 0 0 0 0 0 0 465997
-0.005661 -0.002058 0.131208 0.598307 0.240158 -1.655583 -0.014563 1 0 0 0 0 0 0 466983
-0.005651 -0.002049 0.131153 0.696455 0.336033 -1.790131 -0.014595 1 0 0 0 0 0 0 467996
-0.005630 -0.002029 0.131083 0.559573 0.200705 -1.610338 -0.014625 1 0 0 0 0 0 0 468983
-0.005632 -0.002033 0.131016 0.852603 0.504689 -1.611525 -0.014657 1 0 0 0 0 0 0 469996
-0.005638 -0.002015 0.130951 0.937847 0.240902 -1.631085 -0.014689 1 0 0 0 0 0 0 471003
-0.005626 -0.001991 0.130878 0.696931 0.128636 -1.518286 -0.014720 1 0 0 0 0 0 0 472000
-0.005619 -0.001978 0.130821 0.749301 0.272585 -1.705450 -0.014750 1 0 0 0 0 0 0 472981
-0.005599 -0.001957 0.130751 0.588126 0.163490 -1.545781 -0.014782 1 0 0 0 0 0 0 473997
-0.005589 -0.001946 0.130695 0.690974 0.289169 -1.704846 -0.014813 1 0 0 0 0 0 0 474983
-0.005589 -0.001920 0.130634 0.834699 0.104715 -1.649899 -0.014845 1 0 0 0 0 0 0 475997
-0.005567 -0.001912 0.130572 0.563837 0.313482 -1.628173 -0.014875 1 0 0 0 0 0 0 476982
-0.005561 -0.001888 0.130509 0.745469 0.120550 -1.598670 -0.014907 1 0 0 0 0 0 0 477997
-0.005558 -0.001875 0.130456 0.793301 0.254795 -1.712507 -0.014938 1 0 0 0 0 0 0 478982
-0.005561 -0.001849 0.130395 0.887835 0.080662 -1.630830 -0.014970 1 0 0 0 0 0 0 479998
-0.005541 -0.001840 0.130334 0.591276 0.294598 -1.598223 -0.015000 1 0 0 0 0 0 0 480981
-0.005530 -0.001836 0.130281 0.682970 0.368426 -1.697345 -0.015032 1 0 0 0 0 0 0 481982
-0.005516 -0.001799 0.130233 0.651150 -0.052062 -1.758029 -0.015062 1 0 0 0 0 0 0 482940
-0.005522 -0.001795 0.130173 0.901887 0.328707 -1.612740 -0.015093 1 0 0 0 0 0 0 483929
-0.005510 -0.001778 0.130133 0.707078 0.201924 -1.836013 -0.015124 1 0 0 0 0 0 0 484938
-0.005522 -0.001764 0.130066 0.999995 0.219850 -1.511650 -0.015155 1 0 0 0 0 0 0 485928
-0.005494 -0.001747 0.130013 0.490317 0.185557 -1.658676 -0.015187 1 0 0 0 0 0 0 486939
-0.005479 -0.001738 0.129964 0.613289 0.286760 -1.703520 -0.015217 1 0 0 0 0 0 0 487927
-0.005476 -0.001714 0.129905 0.788513 0.086611 -1.581840 -0.015249 1 0 0 0 0 0 0 488939
-0.005474 -0.001702 0.129853 0.815209 0.221034 -1.650518 -0.015280 1 0 0 0 0 0 0 489927
-0.005472 -0.001695 0.129804 0.821469 0.311357 -1.683433 -0.015312 1 0 0 0 0 0 0 490938
-0.005470 -0.001691 0.129755 0.823841 0.358856 -1.692310 -0.015343 1 0 0 0 0 0 0 491928
-0.005474 -0.001670 0.129697 0.901238 0.120900 -1.557458 -0.015374 1 0 0 0 0 0 0 492938
-0.005475 -0.001658 0.129645 0.875768 0.234928 -1.621605 -0.015406 1 0 0 0 0 0 0 493955
-0.005474 -0.001653 0.129596 0.855616 0.314892 -1.652527 -0.015437 1 0 0 0 0 0 0 494938
-0.005473 -0.001649 0.129547 0.844814 0.357250 -1.660661 -0.015468 1 0 0 0 0 0 0 495944
-0.005451 -0.001652 0.129490 0.563597 0.443045 -1.541551 -0.015499 1 0 0 0 0 0 0 496942
-0.005439 -0.001654 0.129439 0.670029 0.430365 -1.597657 -0.015535 1 0 0 0 0 0 0 498085
-0.005432 -0.001654 0.129390 0.746583 0.418114 -1.623089 -0.015561 1 0 0 0 0 0 0 498917
-0.005428 -0.001654 0.129341 0.787428 0.411647 -1.629271 -0.015593 1 0 0 0 0 0 0 499944
-0.005411 -0.001639 0.129304 0.632830 0.219177 -1.776850 -0.015624 1 0 0 0 0 0 0 500934
-0.005402 -0.001632 0.129261 0.708470 0.289706 -1.694008 -0.015656 1 0 0 0 0 0 0 501944
-0.005396 -0.001627 0.129214 0.763776 0.342493 -1.645628 -0.015687 1 0 0 0 0 0 0 502949
-0.005392 -0.001625 0.129167 0.794298 0.371110 -1.621789 -0.015718 1 0 0 0 0 0 0 503955
-0.005389 -0.001623 0.129119 0.810583 0.385991 -1.608055 -0.015749 1 0 0 0 0 0 0 504948
-0.005387 -0.001622 0.129071 0.819409 0.393824 -1.598101 -0.015780 1 0 0 0 0 0 0 505925
-0.005406 -0.001617 0.129032 1.099838 0.334213 -1.708544 -0.015816 1 0 0 0 0 0 0 507070
-0.005414 -0.001614 0.128987 0.995097 0.360352 -1.638938 -0.015843 1 0 0 0 0 0 0 507940
-0.005417 -0.001612 0.128940 0.920414 0.379929 -1.598664 -0.015877 1 0 0 0 0 0 0 509023
-0.005417 -0.001610 0.128893 0.881659 0.390681 -1.577400 -0.015905 1 0 0 0 0 0 0 509943
-0.005417 -0.001610 0.128845 0.862984 0.396544 -1.564628 -0.015937 1 0 0 0 0 0 0 510938
-0.005415 -0.001609 0.128797 0.854309 0.399816 -1.554953 -0.015968 1 0 0 0 0 0 0 511941
-0.005400 -0.001594 0.128760 0.675908 0.213144 -1.697121 -0.016003 1 0 0 0 0 0 0 513074
-0.005392 -0.001586 0.128716 0.738715 0.285791 -1.610750 -0.016030 1 0 0 0 0 0 0 513940
-0.005386 -0.001582 0.128670 0.787897 0.339728 -1.561541 -0.016066 1 0 0 0 0 0 0 515067
-0.005383 -0.001579 0.128622 0.815039 0.368759 -1.536349 -0.016093 1 0 0 0 0 0 0 515947
-0.005374 -0.001598 0.128585 0.754914 0.644025 -1.657401 -0.016127 1 0 0 0 0 0 0 517045
-0.005369 -0.001606 0.128540 0.789087 0.551424 -1.576792 -0.016155 1 0 0 0 0 0 0 517941
-0.005352 -0.001596 0.128505 0.640317 0.294589 -1.681120 -0.016191 1 0 0 0 0 0 0 519064
-0.005342 -0.001591 0.128462 0.719056 0.329867 -1.579523 -0.016218 1 0 0 0 0 0 0 519940
-0.005351 -0.001602 0.128435 0.975535 0.561067 -1.778160 -0.016252 1 0 0 0 0 0 0 521045
-0.005355 -0.001608 0.128394 0.926058 0.504053 -1.619634 -0.016280 1 0 0 0 0 0 0 521940
-0.005355 -0.001610 0.128349 0.887499 0.459755 -1.534489 -0.016315 1 0 0 0 0 0 0 523063
-0.005354 -0.001611 0.128302 0.868165 0.436547 -1.495041 -0.016343 1 0 0 0 0 0 0 523936
-0.005374 -0.001606 0.128263 1.133584 0.361849 -1.594619 -0.016378 1 0 0 0 0 0 0 525065
-0.005377 -0.001623 0.128229 0.948282 0.639814 -1.655639 -0.016410 1 0 0 0 0 0 0 526084
-0.005364 -0.001617 0.128197 0.722549 0.367126 -1.693244 -0.016441 1 0 0 0 0 0 0 527064
-0.005418 -0.001599 0.128182 1.588420 0.183809 -1.912585 -0.016472 1 0 0 0 0 0 0 528062
-0.005443 -0.001590 0.128146 1.309050 0.273696 -1.657537 -0.016503 1 0 0 0 0 0 0 529063
-0.005457 -0.001585 0.128133 1.128608 0.346567 -1.930935 -0.016535 1 0 0 0 0 0 0 530081
-0.005462 -0.001583 0.128097 1.004524 0.376509 -1.665023 -0.016566 1 0 0 0 0 0 0 531065
-0.005463 -0.001581 0.128054 0.944962 0.392899 -1.526437 -0.016597 1 0 0 0 0 0 0 532069
-0.005457 -0.001599 0.128018 0.843372 0.661237 -1.602005 -0.016628 1 0 0 0 0 0 0 533064
-0.005439 -0.001594 0.127985 0.683322 0.378693 -1.654442 -0.016655 1 0 0 0 0 0 0 533942
-0.005430 -0.001591 0.127943 0.763151 0.380375 -1.523838 -0.016692 1 0 0 0 0 0 0 535117
-0.005418 -0.001609 0.127907 0.747282 0.655493 -1.591244 -0.016724 1 0 0 0 0 0 0 536127
-0.005411 -0.001617 0.127864 0.805813 0.565762 -1.489189 -0.016755 1 0 0 0 0 0 0 537126
-0.005393 -0.001607 0.127829 0.670201 0.311463 -1.584488 -0.016782 1 0 0 0 0 0 0 537994
-0.005377 -0.001621 0.127796 0.680858 0.606229 -1.615358 -0.016818 1 0 0 0 0 0 0 539131
-0.005368 -0.001627 0.127753 0.766976 0.541568 -1.487783 -0.016849 1 0 0 0 0 0 0 540121
-0.005383 -0.001626 0.127716 1.093784 0.425706 -1.541344 -0.016879 1 0 0 0 0 0 0 541097
-0.005376 -0.001610 0.127683 0.842791 0.234086 -1.599033 -0.016906 1 0 0 0 0 0 0 541973
-0.005387 -0.001617 0.127660 1.044348 0.504190 -1.725355 -0.016938 1 0 0 0 0 0 0 542973
-0.005390 -0.001620 0.127621 0.981252 0.483552 -1.527049 -0.016973 1 0 0 0 0 0 0 544097
-0.005378 -0.001607 0.127587 0.764060 0.271950 -1.575893 -0.017005 1 0 0 0 0 0 0 545123
-0.005385 -0.001614 0.127564 1.004781 0.524947 -1.707116 -0.017037 1 0 0 0 0 0 0 546144
-0.005388 -0.001618 0.127525 0.963165 0.495022 -1.510626 -0.017067 1 0 0 0 0 0 0 547121
-0.005369 -0.001625 0.127502 0.682871 0.537243 -1.695923 -0.017099 1 0 0 0 0 0 0 548127
-0.005373 -0.001642 0.127482 0.954721 0.688174 -1.757146 -0.017129 1 0 0 0 0 0 0 549105
-0.005361 -0.001636 0.127455 0.763540 0.398033 -1.674489 -0.017162 1 0 0 0 0 0 0 550166
-0.005348 -0.001652 0.127425 0.732983 0.659095 -1.615421 -0.017192 1 0 0 0 0 0 0 551106
-0.005347 -0.001641 0.127404 0.897623 0.327016 -1.723285 -0.017224 1 0 0 0 0 0 0 552121
-0.005345 -0.001635 0.127366 0.898549 0.359783 -1.503867 -0.017250 1 0 0 0 0 0 0 552979
-0.005345 -0.001632 0.127352 0.920815 0.406034 -1.799808 -0.017287 1 0 0 0 0 0 0 554156
-0.005364 -0.001626 0.127325 1.176160 0.359121 -1.659944 -0.017317 1 0 0 0 0 0 0 555124
-0.005366 -0.001641 0.127295 0.990345 0.650133 -1.597158 -0.017349 1 0 0 0 0 0 0 556121
-0.005368 -0.001649 0.127284 0.964949 0.582202 -1.840292 -0.017375 1 0 0 0 0 0 0 556980
-0.005367 -0.001653 0.127250 0.930567 0.517827 -1.551765 -0.017412 1 0 0 0 0 0 0 558138
-0.005381 -0.001669 0.127226 1.115149 0.679633 -1.658418 -0.017442 1 0 0 0 0 0 0 559105
-0.005373 -0.001662 0.127198 0.858228 0.401309 -1.613689 -0.017474 1 0 0 0 0 0 0 560122
-0.005388 -0.001654 0.127166 1.137947 0.346988 -1.554493 -0.017504 1 0 0 0 0 0 0 561104
-0.005376 -0.001655 0.127146 0.806201 0.462163 -1.692886 -0.017537 1 0 0 0 0 0 0 562155
-0.005383 -0.001669 0.127127 1.031013 0.658046 -1.726969 -0.017567 1 0 0 0 0 0 0 563124
-0.005372 -0.001662 0.127101 0.815389 0.392233 -1.632963 -0.017599 1 0 0 0 0 0 0 564125
-0.005347 -0.001663 0.127082 0.599744 0.478149 -1.720903 -0.017629 1 0 0 0 0 0 0 565104
-0.005353 -0.001659 0.127054 0.993721 0.409683 -1.597635 -0.017662 1 0 0 0 0 0 0 566160
-0.005336 -0.001661 0.127035 0.729960 0.498378 -1.700753 -0.017690 1 0 0 0 0 0 0 567052
-0.005334 -0.001643 0.127017 0.891460 0.235133 -1.736926 -0.017722 1 0 0 0 0 0 0 568064
-0.005346 -0.001648 0.127000 1.101919 0.512340 -1.733681 -0.017753 1 0 0 0 0 0 0 569051
-0.005337 -0.001636 0.126974 0.854072 0.314706 -1.626117 -0.017788 1 0 0 0 0 0 0 570182
-0.005346 -0.001645 0.126954 1.064053 0.560612 -1.677206 -0.017815 1 0 0 0 0 0 0 571054
-0.005331 -0.001654 0.126937 0.761159 0.598107 -1.735520 -0.017847 1 0 0 0 0 0 0 572062
-0.005342 -0.001653 0.126909 1.081740 0.475464 -1.592920 -0.017878 1 0 0 0 0 0 0 573051
-0.005328 -0.001657 0.126890 0.779381 0.534131 -1.688639 -0.017910 1 0 0 0 0 0 0 574072
-0.005326 -0.001640 0.126873 0.920939 0.255845 -1.721711 -0.017940 1 0 0 0 0 0 0 575052
-0.005319 -0.001651 0.126847 0.849996 0.588092 -1.597396 -0.017972 1 0 0 0 0 0 0 576061
-0.005315 -0.001656 0.126837 0.900516 0.558007 -1.806783 -0.018003 1 0 0 0 0 0 0 577071
-0.005299 -0.001644 0.126814 0.733524 0.327843 -1.654228 -0.018035 1 0 0 0 0 0 0 578095
-0.005304 -0.001652 0.126795 1.001037 0.569803 -1.677421 -0.018065 1 0 0 0 0 0 0 579060
-0.005287 -0.001661 0.126778 0.729445 0.606808 -1.724031 -0.018097 1 0 0 0 0 0 0 580067
-0.005284 -0.001647 0.126762 0.892740 0.297886 -1.728087 -0.018124 1 0 0 0 0 0 0 580935
-0.005275 -0.001658 0.126736 0.834125 0.612671 -1.592052 -0.018156 1 0 0 0 0 0 0 581945
-0.005271 -0.001664 0.126727 0.891026 0.574014 -1.797610 -0.018190 1 0 0 0 0 0 0 583058
-0.005268 -0.001666 0.126692 0.899709 0.525685 -1.491287 -0.018218 1 0 0 0 0 0 0 583940
-0.005267 -0.001668 0.126680 0.933514 0.509380 -1.744396 -0.018253 1 0 0 0 0 0 0 585063
-0.005246 -0.001673 0.126667 0.677573 0.563281 -1.753422 -0.018281 1 0 0 0 0 0 0 585946
-0.005254 -0.001671 0.126640 1.035709 0.464357 -1.581515 -0.018315 1 0 0 0 0 0 0 587062
-0.005239 -0.001674 0.126621 0.754735 0.536314 -1.664733 -0.018347 1 0 0 0 0 0 0 588060
-0.005237 -0.001657 0.126604 0.906692 0.265391 -1.693453 -0.018378 1 0 0 0 0 0 0 589066
-0.005229 -0.001667 0.126578 0.841505 0.600578 -1.566920 -0.018410 1 0 0 0 0 0 0 590096
-0.005225 -0.001672 0.126568 0.894415 0.572414 -1.775752 -0.018440 1 0 0 0 0 0 0 591062
-0.005221 -0.001674 0.126534 0.901473 0.529422 -1.470708 -0.018472 1 0 0 0 0 0 0 592064
-0.005220 -0.001676 0.126522 0.933950 0.515711 -1.724014 -0.018503 1 0 0 0 0 0 0 593061
-0.005205 -0.001662 0.126498 0.751707 0.313851 -1.597333 -0.018535 1 0 0 0 0 0 0 594073
-0.005211 -0.001669 0.126478 1.009666 0.571305 -1.631430 -0.018565 1 0 0 0 0 0 0 595062
-0.005194 -0.001677 0.126462 0.733920 0.616317 -1.681424 -0.018597 1 0 0 0 0 0 0 596062
-0.005171 -0.001667 0.126436 0.623857 0.374802 -1.566575 -0.018628 1 0 0 0 0 0 0 597059
-0.005173 -0.001676 0.126416 0.939822 0.605212 -1.613750 -0.018660 1 0 0 0 0 0 0 598075
-0.005159 -0.001666 0.126389 0.768840 0.379009 -1.533096 -0.018691 1 0 0 0 0 0 0 599067
-0.005166 -0.001675 0.126368 1.017921 0.609028 -1.596172 -0.018722 1 0 0 0 0 0 0 600062
-0.005155 -0.001665 0.126341 0.809753 0.381829 -1.521455 -0.018752 1 0 0 0 0 0 0 601043
-0.005130 -0.001665 0.126322 0.597183 0.487955 -1.617413 -0.018785 1 0 0 0 0 0 0 602081
-0.005136 -0.001660 0.126294 0.989619 0.430331 -1.497058 -0.018815 1 0 0 0 0 0 0 603062
-0.005119 -0.001662 0.126275 0.727561 0.523844 -1.600570 -0.018847 1 0 0 0 0 0 0 604063
-0.005104 -0.001682 0.126247 0.716318 0.769475 -1.500427 -0.018878 1 0 0 0 0 0 0 605061
-0.005102 -0.001673 0.126227 0.894875 0.413227 -1.583320 -0.018909 1 0 0 0 0 0 0 606070
-0.005081 -0.001673 0.126211 0.659448 0.501108 -1.638979 -0.018941 1 0 0 0 0 0 0 607067
-0.005069 -0.001673 0.126174 0.749572 0.502021 -1.373320 -0.018972 1 0 0 0 0 0 0 608062
-0.005064 -0.001673 0.126161 0.844557 0.508590 -1.651120 -0.019003 1 0 0 0 0 0 0 609064
-0.005060 -0.001672 0.126125 0.868357 0.502513 -1.381707 -0.019035 1 0 0 0 0 0 0 610097
-0.005038 -0.001677 0.126103 0.637674 0.571566 -1.528376 -0.019067 1 0 0 0 0 0 0 611120
-0.005033 -0.001660 0.126085 0.833495 0.294817 -1.590164 -0.019098 1 0 0 0 0 0 0 612098
-0.005024 -0.001671 0.126058 0.792837 0.624831 -1.475525 -0.019130 1 0 0 0 0 0 0 613127
-0.005005 -0.001661 0.126029 0.661031 0.400770 -1.431890 -0.019162 1 0 0 0 0 0 0 614155
-0.004988 -0.001676 0.125998 0.679804 0.688510 -1.396857 -0.019193 1 0 0 0 0 0 0 615138
-0.004986 -0.001664 0.125976 0.867760 0.373599 -1.515319 -0.019224 1 0 0 0 0 0 0 616120
-0.004978 -0.001677 0.125948 0.808851 0.668965 -1.433040 -0.019255 1 0 0 0 0 0 0 617130
-0.004960 -0.001669 0.125919 0.665974 0.426127 -1.402142 -0.019287 1 0 0 0 0 0 0 618145
-0.004964 -0.001679 0.125897 0.948033 0.641671 -1.493716 -0.019317 1 0 0 0 0 0 0 619123
-0.004952 -0.001669 0.125869 0.759207 0.407320 -1.428898 -0.019349 1 0 0 0 0 0 0 620126
-0.004939 -0.001683 0.125839 0.728414 0.694494 -1.376739 -0.019380 1 0 0 0 0 0 0 621123
-0.004919 -0.001676 0.125809 0.620346 0.442672 -1.366221 -0.019411 1 0 0 0 0 0 0 622134
-0.004922 -0.001687 0.125786 0.921298 0.652941 -1.466310 -0.019443 1 0 0 0 0 0 0 623130
-0.004909 -0.001677 0.125759 0.742203 0.416000 -1.404259 -0.019473 1 0 0 0 0 0 0 624096
-0.004883 -0.001678 0.125740 0.544286 0.516273 -1.504473 -0.019504 1 0 0 0 0 0 0 625097
-0.004869 -0.001677 0.125702 0.673212 0.518561 -1.264290 -0.019536 1 0 0 0 0 0 0 626133
-0.004862 -0.001677 0.125689 0.788181 0.525244 -1.553022 -0.019567 1 0 0 0 0 0 0 627122
-0.004852 -0.001696 0.125663 0.749305 0.774925 -1.422303 -0.019598 1 0 0 0 0 0 0 628095
-0.004832 -0.001691 0.125635 0.623217 0.489812 -1.362861 -0.019630 1 0 0 0 0 0 0 629127
-0.004836 -0.001703 0.125613 0.913854 0.681977 -1.443630 -0.019662 1 0 0 0 0 0 0 630136
-0.004824 -0.001694 0.125586 0.730312 0.436172 -1.373878 -0.019692 1 0 0 0 0 0 0 631095
-0.004811 -0.001708 0.125555 0.702109 0.717016 -1.319745 -0.019723 1 0 0 0 0 0 0 632087
-0.004810 -0.001697 0.125534 0.863662 0.400648 -1.431030 -0.019754 1 0 0 0 0 0 0 633102
-0.004790 -0.001695 0.125517 0.620633 0.508955 -1.496347 -0.019787 1 0 0 0 0 0 0 634139
-0.004799 -0.001690 0.125490 0.974132 0.458344 -1.356323 -0.019817 1 0 0 0 0 0 0 635102
-0.004784 -0.001692 0.125471 0.693420 0.555107 -1.449976 -0.019848 1 0 0 0 0 0 0 636117
-0.004775 -0.001692 0.125433 0.745648 0.546055 -1.209261 -0.019879 1 0 0 0 0 0 0 637100
-0.004771 -0.001693 0.125419 0.818403 0.546297 -1.498661 -0.019912 1 0 0 0 0 0 0 638157
-0.004767 -0.001692 0.125384 0.831724 0.536511 -1.230980 -0.019940 1 0 0 0 0 0 0 639056
-0.004746 -0.001697 0.125362 0.596323 0.603411 -1.378068 -0.019972 1 0 0 0 0 0 0 640059
-0.004741 -0.001680 0.125344 0.787581 0.327121 -1.440720 -0.020002 1 0 0 0 0 0 0 641047
-0.004732 -0.001691 0.125316 0.746136 0.655066 -1.324772 -0.020034 1 0 0 0 0 0 0 642069
-0.004713 -0.001681 0.125287 0.613916 0.431640 -1.279824 -0.020065 1 0 0 0 0 0 0 643049
-0.004717 -0.001691 0.125265 0.899852 0.656138 -1.367345 -0.020097 1 0 0 0 0 0 0 644059
-0.004705 -0.001681 0.125238 0.714673 0.427356 -1.299227 -0.020128 1 0 0 0 0 0 0 645048
-0.004712 -0.001691 0.125217 0.953053 0.653959 -1.368853 -0.020159 1 0 0 0 0 0 0 646058
-0.004696 -0.001700 0.125200 0.669202 0.682190 -1.429531 -0.020190 1 0 0 0 0 0 0 647048
-0.004674 -0.001690 0.125175 0.554299 0.433927 -1.317351 -0.020222 1 0 0 0 0 0 0 648059
-0.004676 -0.001699 0.125154 0.863724 0.658794 -1.367750 -0.020253 1 0 0 0 0 0 0 649060
-0.004676 -0.001704 0.125116 0.864223 0.616640 -1.133394 -0.020284 1 0 0 0 0 0 0 650048
-0.004676 -0.001706 0.125102 0.875685 0.590583 -1.427659 -0.020315 1 0 0 0 0 0 0 651059
-0.004662 -0.001693 0.125078 0.683899 0.382011 -1.312725 -0.020346 1 0 0 0 0 0 0 652048
-0.004668 -0.001700 0.125058 0.932622 0.633359 -1.353604 -0.020378 1 0 0 0 0 0 0 653058
-0.004657 -0.001689 0.125031 0.729387 0.420652 -1.266133 -0.020409 1 0 0 0 0 0 0 654048
-0.004665 -0.001698 0.125010 0.958421 0.655214 -1.328767 -0.020440 1 0 0 0 0 0 0 655060
-0.004649 -0.001707 0.124993 0.670686 0.687604 -1.386615 -0.020472 1 0 0 0 0 0 0 656075
-0.004627 -0.001697 0.124968 0.553672 0.441746 -1.273091 -0.020503 1 0 0 0 0 0 0 657057
-0.004629 -0.001706 0.124947 0.861526 0.667427 -1.323285 -0.020535 1 0 0 0 0 0 0 658078
-0.004616 -0.001696 0.124920 0.690135 0.441331 -1.239752 -0.020565 1 0 0 0 0 0 0 659058
-0.004623 -0.001706 0.124899 0.934915 0.668913 -1.303987 -0.020597 1 0 0 0 0 0 0 660055
-0.004612 -0.001696 0.124872 0.728611 0.443121 -1.226097 -0.020632 1 0 0 0 0 0 0 661199
-0.004620 -0.001705 0.124851 0.955089 0.670454 -1.291930 -0.020659 1 0 0 0 0 0 0 662053
-0.004604 -0.001714 0.124834 0.666561 0.699358 -1.350714 -0.020691 1 0 0 0 0 0 0 663063
-0.004602 -0.001700 0.124818 0.815953 0.390505 -1.361679 -0.020727 1 0 0 0 0 0 0 664234
-0.004594 -0.001711 0.124792 0.753419 0.699044 -1.223474 -0.020753 1 0 0 0 0 0 0 665063
-0.004590 -0.001717 0.124782 0.804636 0.660431 -1.430459 -0.020784 1 0 0 0 0 0 0 666057
-0.004587 -0.001720 0.124748 0.813273 0.612009 -1.119843 -0.020816 1 0 0 0 0 0 0 667067
-0.004566 -0.001726 0.124726 0.577165 0.657679 -1.250125 -0.020847 1 0 0 0 0 0 0 668064
-0.004574 -0.001723 0.124697 0.937791 0.556246 -1.155551 -0.020878 1 0 0 0 0 0 0 669060
-0.004559 -0.001727 0.124677 0.663138 0.624605 -1.266340 -0.020909 1 0 0 0 0 0 0 670070
-0.004557 -0.001710 0.124660 0.812375 0.355525 -1.306573 -0.020940 1 0 0 0 0 0 0 671059
-0.004536 -0.001706 0.124645 0.578147 0.501276 -1.331579 -0.020972 1 0 0 0 0 0 0 672060
-0.004539 -0.001718 0.124628 0.861862 0.726471 -1.312797 -0.021003 1 0 0 0 0 0 0 673058
-0.004526 -0.001710 0.124602 0.684224 0.481777 -1.192125 -0.021035 1 0 0 0 0 0 0 674093
-0.004533 -0.001720 0.124582 0.926021 0.697808 -1.242264 -0.021068 1 0 0 0 0 0 0 675143
-0.004517 -0.001729 0.124565 0.646103 0.721012 -1.294525 -0.021099 1 0 0 0 0 0 0 676137
-0.004514 -0.001715 0.124549 0.798913 0.409723 -1.302856 -0.021129 1 0 0 0 0 0 0 677101
-0.004506 -0.001727 0.124522 0.738998 0.716487 -1.163817 -0.021162 1 0 0 0 0 0 0 678142
-0.004508 -0.001713 0.124503 0.863866 0.422995 -1.234185 -0.021193 1 0 0 0 0 0 0 679131
-0.004502 -0.001725 0.124475 0.774862 0.725518 -1.130103 -0.021223 1 0 0 0 0 0 0 680093
-0.004500 -0.001732 0.124465 0.810304 0.682893 -1.350803 -0.021254 1 0 0 0 0 0 0 681094
-0.004484 -0.001720 0.124442 0.640085 0.448283 -1.196096 -0.021289 1 0 0 0 0 0 0 682207
-0.004490 -0.001729 0.124422 0.899006 0.683650 -1.221883 -0.021317 1 0 0 0 0 0 0 683117
-0.004478 -0.001718 0.124396 0.702805 0.464069 -1.127618 -0.021349 1 0 0 0 0 0 0 684128
-0.004473 -0.001714 0.124386 0.762721 0.510056 -1.339734 -0.021379 1 0 0 0 0 0 0 685093
-0.004463 -0.001730 0.124362 0.710914 0.792850 -1.165455 -0.021411 1 0 0 0 0 0 0 686129
-0.004464 -0.001719 0.124343 0.845818 0.468063 -1.212529 -0.021442 1 0 0 0 0 0 0 687117
-0.004445 -0.001718 0.124327 0.592121 0.568704 -1.250233 -0.021473 1 0 0 0 0 0 0 688095
-0.004442 -0.001699 0.124311 0.765527 0.331465 -1.252215 -0.021504 1 0 0 0 0 0 0 689092
-0.004433 -0.001707 0.124285 0.717179 0.678004 -1.110343 -0.021536 1 0 0 0 0 0 0 690108
-0.004429 -0.001712 0.124276 0.774604 0.659474 -1.316365 -0.021567 1 0 0 0 0 0 0 691101
-0.004425 -0.001714 0.124241 0.786984 0.621181 -1.004086 -0.021599 1 0 0 0 0 0 0 692126
-0.004424 -0.001715 0.124229 0.818419 0.610379 -1.258438 -0.021630 1 0 0 0 0 0 0 693115
-0.004429 -0.001696 0.124215 0.905555 0.350365 -1.250398 -0.021661 1 0 0 0 0 0 0 694108
-0.004412 -0.001692 0.124200 0.620904 0.504818 -1.247377 -0.021691 1 0 0 0 0 0 0 695091
-0.004417 -0.001704 0.124183 0.876504 0.734867 -1.218077 -0.021724 1 0 0 0 0 0 0 696120
-0.004405 -0.001695 0.124158 0.685668 0.493585 -1.092365 -0.021755 1 0 0 0 0 0 0 697123
-0.004399 -0.001691 0.124149 0.748919 0.526725 -1.292644 -0.021787 1 0 0 0 0 0 0 698162
-0.004395 -0.001688 0.124115 0.772004 0.548796 -0.976646 -0.021817 1 0 0 0 0 0 0 699120
-0.004393 -0.001687 0.124102 0.809568 0.571587 -1.229815 -0.021849 1 0 0 0 0 0 0 700127
-0.004373 -0.001691 0.124089 0.561988 0.643846 -1.232813 -0.021880 1 0 0 0 0 0 0 701117
-0.004368 -0.001674 0.124074 0.744047 0.373116 -1.211621 -0.021911 1 0 0 0 0 0 0 702109
-0.004379 -0.001680 0.124057 0.966305 0.639103 -1.185154 -0.021941 1 0 0 0 0 0 0 703094
-0.004370 -0.001668 0.124031 0.732421 0.440879 -1.060974 -0.021973 1 0 0 0 0 0 0 704093
-0.004366 -0.001663 0.124022 0.771175 0.497770 -1.262021 -0.022004 1 0 0 0 0 0 0 705090
-0.004357 -0.001678 0.123998 0.709300 0.785646 -1.082954 -0.022036 1 0 0 0 0 0 0 706107
-0.004359 -0.001667 0.123980 0.838380 0.464559 -1.128269 -0.022066 1 0 0 0 0 0 0 707091
-0.004340 -0.001666 0.123963 0.582749 0.566265 -1.164946 -0.022099 1 0 0 0 0 0 0 708123
-0.004331 -0.001666 0.123958 0.681510 0.583726 -1.303320 -0.022130 1 0 0 0 0 0 0 709114
-0.004344 -0.001661 0.123934 0.995442 0.518883 -1.078240 -0.022162 1 0 0 0 0 0 0 710156
-0.004332 -0.001663 0.123916 0.680668 0.610281 -1.127713 -0.022192 1 0 0 0 0 0 0 711117
-0.004331 -0.001645 0.123900 0.806616 0.355210 -1.144811 -0.022223 1 0 0 0 0 0 0 712101
-0.004344 -0.001650 0.123883 0.998131 0.628908 -1.134275 -0.022255 1 0 0 0 0 0 0 713113
-0.004336 -0.001638 0.123857 0.748786 0.434859 -1.015504 -0.022286 1 0 0 0 0 0 0 714133
-0.004333 -0.001632 0.123848 0.779424 0.493490 -1.218694 -0.022317 1 0 0 0 0 0 0 715114
-0.004311 -0.001634 0.123835 0.542923 0.598441 -1.191386 -0.022348 1 0 0 0 0 0 0 716114
-0.004319 -0.001630 0.123809 0.902283 0.529868 -1.006771 -0.022379 1 0 0 0 0 0 0 717098
-0.004304 -0.001633 0.123790 0.631134 0.614105 -1.080763 -0.022411 1 0 0 0 0 0 0 718128
-0.004296 -0.001634 0.123784 0.707692 0.608198 -1.244376 -0.022442 1 0 0 0 0 0 0 719098
-0.004311 -0.001630 0.123760 1.008562 0.530239 -1.029212 -0.022473 1 0 0 0 0 0 0 720114
-0.004298 -0.001632 0.123742 0.687555 0.614601 -1.082244 -0.022504 1 0 0 0 0 0 0 721099
-0.004293 -0.001633 0.123735 0.737409 0.609464 -1.237656 -0.022537 1 0 0 0 0 0 0 722154
-0.004308 -0.001629 0.123712 1.024581 0.531888 -1.019095 -0.022565 1 0 0 0 0 0 0 723046
-0.004296 -0.001631 0.123694 0.697009 0.616493 -1.070993 -0.022596 1 0 0 0 0 0 0 724047
-0.004296 -0.001614 0.123677 0.815953 0.358452 -1.088845 -0.022628 1 0 0 0 0 0 0 725056
-0.004277 -0.001610 0.123662 0.569040 0.507593 -1.104366 -0.022659 1 0 0 0 0 0 0 726045
-0.004280 -0.001622 0.123645 0.843733 0.734135 -1.083090 -0.022690 1 0 0 0 0 0 0 727057
-0.004267 -0.001613 0.123619 0.663553 0.492211 -0.958732 -0.022721 1 0 0 0 0 0 0 728047
-0.004261 -0.001609 0.123610 0.731170 0.524154 -1.160217 -0.022753 1 0 0 0 0 0 0 729055
-0.004259 -0.001607 0.123607 0.777983 0.554377 -1.257441 -0.022784 1 0 0 0 0 0 0 730045
-0.004256 -0.001606 0.123575 0.781002 0.562380 -0.881488 -0.022815 1 0 0 0 0 0 0 731056
-0.004255 -0.001605 0.123563 0.807406 0.576716 -1.111852 -0.022847 1 0 0 0 0 0 0 732058
-0.004255 -0.001605 0.123559 0.819518 0.583573 -1.231094 -0.022877 1 0 0 0 0 0 0 733045
-0.004253 -0.001604 0.123527 0.803517 0.578332 -0.864036 -0.022909 1 0 0 0 0 0 0 734056
-0.004253 -0.001604 0.123515 0.820100 0.585804 -1.097710 -0.022940 1 0 0 0 0 0 0 735047
-0.004238 -0.001590 0.123492 0.635782 0.397482 -0.955161 -0.022972 1 0 0 0 0 0 0 736056
-0.004231 -0.001583 0.123483 0.714218 0.472581 -1.139449 -0.023003 1 0 0 0 0 0 0 737070
-0.004221 -0.001597 0.123460 0.674642 0.770385 -0.952345 -0.023034 1 0 0 0 0 0 0 738057
-0.004222 -0.001586 0.123441 0.814028 0.456095 -0.994601 -0.023066 1 0 0 0 0 0 0 739069
-0.004222 -0.001581 0.123434 0.828541 0.499025 -1.155266 -0.023096 1 0 0 0 0 0 0 740038
-0.004203 -0.001582 0.123422 0.564787 0.600761 -1.102050 -0.023128 1 0 0 0 0 0 0 741061
-0.004212 -0.001578 0.123397 0.907382 0.531824 -0.907292 -0.023159 1 0 0 0 0 0 0 742052
-0.004216 -0.001576 0.123388 0.892649 0.554441 -1.102962 -0.023190 1 0 0 0 0 0 0 743057
-0.004199 -0.001580 0.123375 0.600340 0.631376 -1.073907 -0.023222 1 0 0 0 0 0 0 744062
-0.004196 -0.001563 0.123360 0.756503 0.365294 -1.040322 -0.023256 1 0 0 0 0 0 0 745172
-0.004188 -0.001573 0.123334 0.701887 0.692570 -0.883499 -0.023284 1 0 0 0 0 0 0 746058
-0.004184 -0.001578 0.123325 0.755013 0.665486 -1.084679 -0.023315 1 0 0 0 0 0 0 747051
-0.004188 -0.001562 0.123311 0.859197 0.379539 -1.045370 -0.023347 1 0 0 0 0 0 0 748066
-0.004183 -0.001572 0.123286 0.756820 0.700231 -0.877917 -0.023378 1 0 0 0 0 0 0 749059
-0.004181 -0.001577 0.123277 0.783945 0.670282 -1.074450 -0.023409 1 0 0 0 0 0 0 750059
-0.004185 -0.001561 0.123263 0.874897 0.383049 -1.033281 -0.023440 1 0 0 0 0 0 0 751059
-0.004168 -0.001557 0.123249 0.595659 0.519786 -1.016340 -0.023472 1 0 0 0 0 0 0 752056
-0.004165 -0.001537 0.123234 0.753349 0.305029 -0.996509 -0.023503 1 0 0 0 0 0 0 753058
-0.004164 -0.001527 0.123228 0.792216 0.415695 -1.123006 -0.023534 1 0 0 0 0 0 0 754056
-0.004144 -0.001526 0.123217 0.542892 0.553189 -1.055996 -0.023565 1 0 0 0 0 0 0 755058
-0.004152 -0.001521 0.123191 0.892407 0.502767 -0.856263 -0.023597 1 0 0 0 0 0 0 756061
-0.004156 -0.001518 0.123182 0.881372 0.534338 -1.050183 -0.023628 1 0 0 0 0 0 0 757061
-0.004139 -0.001522 0.123170 0.591423 0.615685 -1.020123 -0.023660 1 0 0 0 0 0 0 758085
-0.004149 -0.001518 0.123144 0.918375 0.535378 -0.834725 -0.023690 1 0 0 0 0 0 0 759063
-0.004154 -0.001517 0.123134 0.895781 0.551715 -1.033846 -0.023721 1 0 0 0 0 0 0 760055
-0.004137 -0.001521 0.123122 0.600017 0.625368 -1.005554 -0.023753 1 0 0 0 0 0 0 761057
-0.004134 -0.001504 0.123107 0.753590 0.358135 -0.971895 -0.023784 1 0 0 0 0 0 0 762055
-0.004133 -0.001496 0.123102 0.791153 0.440268 -1.092756 -0.023818 1 0 0 0 0 0 0 763127
-0.004113 -0.001496 0.123090 0.541483 0.563219 -1.023304 -0.023848 1 0 0 0 0 0 0 764090
-0.004121 -0.001491 0.123065 0.890501 0.505771 -0.822749 -0.023880 1 0 0 0 0 0 0 765117
-0.004106 -0.001493 0.123046 0.616366 0.594444 -0.890044 -0.023913 1 0 0 0 0 0 0 766168
-0.004098 -0.001495 0.123040 0.689916 0.591043 -1.051652 -0.023942 1 0 0 0 0 0 0 767126
-0.004100 -0.001476 0.123027 0.818069 0.332177 -0.985824 -0.023973 1 0 0 0 0 0 0 768118
-0.004082 -0.001472 0.123013 0.559716 0.483986 -0.958721 -0.024004 1 0 0 0 0 0 0 769092
-0.004085 -0.001484 0.122997 0.825700 0.712420 -0.921984 -0.024037 1 0 0 0 0 0 0 770151
-0.004093 -0.001471 0.122981 0.905250 0.412202 -0.916325 -0.024067 1 0 0 0 0 0 0 771114
-0.004077 -0.001469 0.122966 0.607106 0.527079 -0.923640 -0.024099 1 0 0 0 0 0 0 772121
-0.004070 -0.001468 0.122960 0.680716 0.552055 -1.051282 -0.024130 1 0 0 0 0 0 0 773120
-0.004066 -0.001468 0.122958 0.738353 0.560893 -1.109872 -0.024161 1 0 0 0 0 0 0 774129
-0.004069 -0.001449 0.122947 0.841143 0.313326 -0.994868 -0.024191 1 0 0 0 0 0 0 775092
-0.004052 -0.001444 0.122934 0.569203 0.471306 -0.949080 -0.024223 1 0 0 0 0 0 0 776093
-0.004061 -0.001436 0.122908 0.900310 0.451380 -0.767744 -0.024255 1 0 0 0 0 0 0 777120
-0.004066 -0.001433 0.122899 0.879444 0.499557 -0.969277 -0.024287 1 0 0 0 0 0 0 778143
-0.004049 -0.001435 0.122886 0.584950 0.589195 -0.941303 -0.024317 1 0 0 0 0 0 0 779125
-0.004047 -0.001418 0.122871 0.738424 0.330511 -0.907629 -0.024348 1 0 0 0 0 0 0 780118
-0.004026 -0.001414 0.122856 0.513322 0.477043 -0.901835 -0.024380 1 0 0 0 0 0 0 781124
-0.004028 -0.001426 0.122840 0.797228 0.702168 -0.873805 -0.024411 1 0 0 0 0 0 0 782128
-0.004035 -0.001413 0.122824 0.885767 0.400604 -0.870965 -0.024442 1 0 0 0 0 0 0 783114
-0.004019 -0.001411 0.122808 0.592506 0.514348 -0.879102 -0.024473 1 0 0 0 0 0 0 784115
-0.004011 -0.001410 0.122803 0.668129 0.538752 -1.007131 -0.024504 1 0 0 0 0 0 0 785091
-0.004013 -0.001391 0.122791 0.798813 0.296016 -0.927716 -0.024536 1 0 0 0 0 0 0 786125
-0.003994 -0.001386 0.122777 0.542622 0.455430 -0.895478 -0.024567 1 0 0 0 0 0 0 787114
-0.004003 -0.001379 0.122751 0.881118 0.436396 -0.719081 -0.024599 1 0 0 0 0 0 0 788121
-0.003989 -0.001380 0.122732 0.601567 0.545311 -0.795385 -0.024629 1 0 0 0 0 0 0 789090
-0.003982 -0.001380 0.122725 0.671570 0.552282 -0.960620 -0.024661 1 0 0 0 0 0 0 790107
-0.003983 -0.001362 0.122712 0.797626 0.299277 -0.895385 -0.024691 1 0 0 0 0 0 0 791080
-0.003965 -0.001357 0.122699 0.539077 0.453159 -0.868334 -0.024723 1 0 0 0 0 0 0 792114
-0.003969 -0.001369 0.122682 0.804059 0.682518 -0.832058 -0.024754 1 0 0 0 0 0 0 793096
-0.003976 -0.001356 0.122666 0.883060 0.383645 -0.825849 -0.024787 1 0 0 0 0 0 0 794146
-0.003961 -0.001354 0.122651 0.585400 0.498243 -0.832531 -0.024817 1 0 0 0 0 0 0 795098
-0.003953 -0.001353 0.122646 0.658517 0.523132 -0.960270 -0.024848 1 0 0 0 0 0 0 796113
-0.003955 -0.001334 0.122634 0.787774 0.280953 -0.880341 -0.024879 1 0 0 0 0 0 0 797096
-0.003936 -0.001329 0.122620 0.531331 0.440228 -0.847891 -0.024911 1 0 0 0 0 0 0 798132
-0.003932 -0.001308 0.122605 0.698855 0.238299 -0.822045 -0.024942 1 0 0 0 0 0 0 799114
-0.003911 -0.001302 0.122590 0.480858 0.414500 -0.819706 -0.024973 1 0 0 0 0 0 0 800097
-0.003901 -0.001299 0.122584 0.597204 0.471511 -0.944149 -0.025005 1 0 0 0 0 0 0 801113
-0.003908 -0.001311 0.122571 0.846914 0.679717 -0.850919 -0.025036 1 0 0 0 0 0 0 802128
-0.003898 -0.001303 0.122547 0.636985 0.434195 -0.685634 -0.025067 1 0 0 0 0 0 0 803112
-0.003893 -0.001300 0.122538 0.686154 0.462708 -0.873429 -0.025098 1 0 0 0 0 0 0 804096
-0.003872 -0.001302 0.122526 0.461816 0.551909 -0.837734 -0.025130 1 0 0 0 0 0 0 805111
-0.003866 -0.001285 0.122511 0.652749 0.294876 -0.801090 -0.025162 1 0 0 0 0 0 0 806151
-0.003877 -0.001290 0.122494 0.879645 0.563741 -0.770698 -0.025190 1 0 0 0 0 0 0 807057
-0.003862 -0.001297 0.122479 0.579543 0.620724 -0.777921 -0.025221 1 0 0 0 0 0 0 808045
-0.003861 -0.001282 0.122463 0.715056 0.332116 -0.768450 -0.025253 1 0 0 0 0 0 0 809055
-0.003860 -0.001275 0.122458 0.741983 0.400372 -0.899436 -0.025285 1 0 0 0 0 0 0 810078
-0.003841 -0.001275 0.122446 0.488209 0.515870 -0.832238 -0.025315 1 0 0 0 0 0 0 811045
-0.003836 -0.001257 0.122432 0.662666 0.272952 -0.783327 -0.025346 1 0 0 0 0 0 0 812053
-0.003834 -0.001248 0.122427 0.711066 0.365735 -0.899097 -0.025377 1 0 0 0 0 0 0 813043
-0.003819 -0.001229 0.122405 0.540385 0.243267 -0.687672 -0.025410 1 0 0 0 0 0 0 814077
-0.003812 -0.001220 0.122398 0.623663 0.351309 -0.847538 -0.025440 1 0 0 0 0 0 0 815044
-0.003789 -0.001220 0.122385 0.418519 0.482140 -0.800432 -0.025471 1 0 0 0 0 0 0 816043
-0.003783 -0.001202 0.122371 0.618823 0.246513 -0.759537 -0.025503 1 0 0 0 0 0 0 817052
-0.003780 -0.001192 0.122366 0.680219 0.342618 -0.878379 -0.025534 1 0 0 0 0 0 0 818042
-0.003759 -0.001192 0.122354 0.444347 0.472265 -0.806546 -0.025565 1 0 0 0 0 0 0 819062
-0.003749 -0.001192 0.122350 0.555607 0.486980 -0.894785 -0.025597 1 0 0 0 0 0 0 820063
-0.003762 -0.001187 0.122327 0.875549 0.422116 -0.648982 -0.025628 1 0 0 0 0 0 0 821062
-0.003749 -0.001189 0.122310 0.568758 0.509739 -0.688444 -0.025659 1 0 0 0 0 0 0 822051
-0.003749 -0.001172 0.122293 0.694282 0.256385 -0.701104 -0.025690 1 0 0 0 0 0 0 823054
-0.003749 -0.001163 0.122287 0.715312 0.343590 -0.841174 -0.025721 1 0 0 0 0 0 0 824051
-0.003729 -0.001164 0.122276 0.458925 0.468683 -0.776852 -0.025753 1 0 0 0 0 0 0 825058
-0.003725 -0.001145 0.122261 0.631400 0.230987 -0.728855 -0.025785 1 0 0 0 0 0 0 826074
-0.003723 -0.001136 0.122256 0.678764 0.325815 -0.845203 -0.025815 1 0 0 0 0 0 0 827050
-0.003703 -0.001136 0.122245 0.436162 0.454794 -0.772195 -0.025847 1 0 0 0 0 0 0 828059
-0.003698 -0.001117 0.122230 0.615516 0.219156 -0.721045 -0.025877 1 0 0 0 0 0 0 829035
-0.003696 -0.001108 0.122225 0.666409 0.314933 -0.836390 -0.025909 1 0 0 0 0 0 0 830045
-0.003695 -0.001103 0.122223 0.686734 0.383827 -0.891040 -0.025940 1 0 0 0 0 0 0 831059
-0.003680 -0.001087 0.122203 0.506857 0.231026 -0.644988 -0.025971 1 0 0 0 0 0 0 832038
-0.003673 -0.001079 0.122196 0.585807 0.321442 -0.792289 -0.026003 1 0 0 0 0 0 0 833052
-0.003670 -0.001075 0.122193 0.640189 0.382746 -0.868239 -0.026034 1 0 0 0 0 0 0 834053
-0.003654 -0.001059 0.122172 0.479175 0.225691 -0.630534 -0.026065 1 0 0 0 0 0 0 835053
-0.003646 -0.001051 0.122165 0.567512 0.313756 -0.780966 -0.026096 1 0 0 0 0 0 0 836051
-0.003643 -0.001047 0.122162 0.626577 0.373845 -0.858028 -0.026127 1 0 0 0 0 0 0 837035
-0.003627 -0.001031 0.122142 0.467945 0.216295 -0.620530 -0.026159 1 0 0 0 0 0 0 838043
-0.003619 -0.001023 0.122134 0.557389 0.303962 -0.771212 -0.026191 1 0 0 0 0 0 0 839063
-0.003615 -0.001019 0.122132 0.617001 0.363877 -0.848344 -0.026222 1 0 0 0 0 0 0 840059
-0.003599 -0.001003 0.122111 0.458709 0.206304 -0.610666 -0.026253 1 0 0 0 0 0 0 841058
-0.003592 -0.000995 0.122103 0.548199 0.293834 -0.761391 -0.026284 1 0 0 0 0 0 0 842053
-0.003588 -0.000991 0.122101 0.607828 0.353672 -0.838556 -0.026315 1 0 0 0 0 0 0 843053
-0.003592 -0.000970 0.122089 0.710405 0.135595 -0.729179 -0.026346 1 0 0 0 0 0 0 844054
-0.003574 -0.000965 0.122076 0.440383 0.305584 -0.684736 -0.026378 1 0 0 0 0 0 0 845054
-0.003565 -0.000962 0.122071 0.527503 0.359921 -0.793954 -0.026409 1 0 0 0 0 0 0 846054
-0.003567 -0.000942 0.122059 0.663812 0.134311 -0.705853 -0.026440 1 0 0 0 0 0 0 847053
-0.003567 -0.000932 0.122055 0.673186 0.239286 -0.798452 -0.026471 1 0 0 0 0 0 0 848054
-0.003568 -0.000927 0.122053 0.671067 0.313291 -0.844041 -0.026503 1 0 0 0 0 0 0 849065
-0.003548 -0.000929 0.122043 0.408515 0.413090 -0.733409 -0.026534 1 0 0 0 0 0 0 850054
-0.003539 -0.000930 0.122040 0.506270 0.411069 -0.807280 -0.026565 1 0 0 0 0 0 0 851056
-0.003540 -0.000912 0.122028 0.648958 0.155373 -0.705407 -0.026596 1 0 0 0 0 0 0 852055
-0.003540 -0.000903 0.122024 0.661780 0.244990 -0.793121 -0.026628 1 0 0 0 0 0 0 853051
-0.003521 -0.000903 0.122013 0.400808 0.371911 -0.708296 -0.026659 1 0 0 0 0 0 0 854053
-0.003512 -0.000903 0.122009 0.498361 0.385284 -0.792427 -0.026690 1 0 0 0 0 0 0 855053
-0.003512 -0.000885 0.121997 0.640765 0.137527 -0.694165 -0.026721 1 0 0 0 0 0 0 856053
-0.003513 -0.000876 0.121993 0.653367 0.230997 -0.783222 -0.026753 1 0 0 0 0 0 0 857054
-0.003513 -0.000871 0.121992 0.652907 0.299248 -0.827521 -0.026784 1 0 0 0 0 0 0 858053
-0.003513 -0.000869 0.121991 0.651956 0.335601 -0.845058 -0.026817 1 0 0 0 0 0 0 859125
-0.003513 -0.000868 0.121991 0.651504 0.354109 -0.851903 -0.026847 1 0 0 0 0 0 0 860058
-0.003499 -0.000853 0.121971 0.462691 0.174987 -0.586213 -0.026878 1 0 0 0 0 0 0 861059
-0.003493 -0.000846 0.121964 0.536704 0.250980 -0.727517 -0.026909 1 0 0 0 0 0 0 862051
-0.003489 -0.000842 0.121961 0.588731 0.305076 -0.801332 -0.026941 1 0 0 0 0 0 0 863091
-0.003488 -0.000840 0.121960 0.615787 0.333672 -0.830256 -0.026973 1 0 0 0 0 0 0 864088
-0.003487 -0.000840 0.121960 0.629497 0.348256 -0.841301 -0.027004 1 0 0 0 0 0 0 865090
-0.003492 -0.000821 0.121950 0.708310 0.106624 -0.705795 -0.027037 1 0 0 0 0 0 0 866147
-0.003494 -0.000811 0.121946 0.687378 0.203523 -0.780730 -0.027067 1 0 0 0 0 0 0 867112
-0.003496 -0.000806 0.121945 0.670088 0.273563 -0.819902 -0.027098 1 0 0 0 0 0 0 868087
-0.003497 -0.000804 0.121944 0.660721 0.310810 -0.835551 -0.027129 1 0 0 0 0 0 0 869085
-0.003477 -0.000807 0.121934 0.395638 0.390445 -0.713026 -0.027161 1 0 0 0 0 0 0 870126
-0.003468 -0.000809 0.121931 0.491975 0.378102 -0.782715 -0.027192 1 0 0 0 0 0 0 871118
-0.003463 -0.000810 0.121930 0.562270 0.366597 -0.819082 -0.027223 1 0 0 0 0 0 0 872108
-0.003466 -0.000792 0.121919 0.671265 0.111361 -0.693418 -0.027255 1 0 0 0 0 0 0 873115
-0.003468 -0.000783 0.121915 0.665557 0.201243 -0.772050 -0.027286 1 0 0 0 0 0 0 874125
-0.003469 -0.000778 0.121914 0.655844 0.267724 -0.812521 -0.027316 1 0 0 0 0 0 0 875094
-0.003469 -0.000776 0.121913 0.650248 0.303199 -0.828623 -0.027348 1 0 0 0 0 0 0 876109
-0.003470 -0.000775 0.121913 0.647552 0.321296 -0.835014 -0.027379 1 0 0 0 0 0 0 877093
-0.003482 -0.000788 0.121902 0.817638 0.514514 -0.688942 -0.027412 1 0 0 0 0 0 0 878154
-0.003489 -0.000795 0.121898 0.755836 0.451589 -0.767778 -0.027440 1 0 0 0 0 0 0 879042
-0.003492 -0.000798 0.121897 0.709494 0.404088 -0.809156 -0.027471 1 0 0 0 0 0 0 880052
-0.003499 -0.000781 0.121886 0.756310 0.129777 -0.685271 -0.027502 1 0 0 0 0 0 0 881041
-0.003503 -0.000773 0.121882 0.719207 0.209915 -0.764602 -0.027534 1 0 0 0 0 0 0 882051
-0.003505 -0.000769 0.121880 0.693778 0.271542 -0.805352 -0.027565 1 0 0 0 0 0 0 883052
-0.003506 -0.000766 0.121880 0.680306 0.304554 -0.821503 -0.027596 1 0 0 0 0 0 0 884042
-0.003487 -0.000770 0.121870 0.413083 0.382092 -0.699065 -0.027628 1 0 0 0 0 0 0 885051
-0.003478 -0.000772 0.121867 0.508297 0.368659 -0.768765 -0.027659 1 0 0 0 0 0 0 886040
-0.003473 -0.000773 0.121866 0.578045 0.356646 -0.805107 -0.027690 1 0 0 0 0 0 0 887052
-0.003471 -0.000773 0.121865 0.615061 0.350176 -0.819616 -0.027721 1 0 0 0 0 0 0 888042
-0.003470 -0.000773 0.121865 0.634014 0.347055 -0.825435 -0.027753 1 0 0 0 0 0 0 889051
-0.003469 -0.000773 0.121865 0.643795 0.345651 -0.828092 -0.027784 1 0 0 0 0 0 0 890049
-0.003469 -0.000773 0.121865 0.649035 0.345146 -0.829641 -0.027815 1 0 0 0 0 0 0 891052
-0.003469 -0.000773 0.121865 0.652016 0.345074 -0.830780 -0.027846 1 0 0 0 0 0 0 892041
-0.003474 -0.000755 0.121854 0.725506 0.096212 -0.691340 -0.027878 1 0 0 0 0 0 0 893051
-0.003477 -0.000746 0.121851 0.702075 0.189166 -0.765103 -0.027909 1 0 0 0 0 0 0 894042
-0.003478 -0.000741 0.121850 0.683564 0.257214 -0.803870 -0.027940 1 0 0 0 0 0 0 895039
-0.003479 -0.000739 0.121849 0.673603 0.293458 -0.819339 -0.027972 1 0 0 0 0 0 0 896057
-0.003479 -0.000738 0.121849 0.668723 0.311928 -0.825502 -0.028003 1 0 0 0 0 0 0 897062
-0.003479 -0.000737 0.121849 0.666612 0.321360 -0.828299 -0.028035 1 0 0 0 0 0 0 898080
-0.003479 -0.000737 0.121849 0.666018 0.326314 -0.830036 -0.028072 1 0 0 0 0 0 0 899266
-0.003479 -0.000737 0.121849 0.665866 0.328870 -0.830992 -0.028096 1 0 0 0 0 0 0 900046
-0.003480 -0.000737 0.121849 0.666215 0.330361 -0.831999 -0.028128 1 0 0 0 0 0 0 901049
-0.003480 -0.000737 0.121849 0.666781 0.331291 -0.832952 -0.028159 1 0 0 0 0 0 0 902056
-0.003480 -0.000737 0.121849 0.667413 0.331935 -0.833873 -0.028189 1 0 0 0 0 0 0 903029
-0.003460 -0.000741 0.121839 0.407452 0.393175 -0.705802 -0.028222 1 0 0 0 0 0 0 904060
-0.003451 -0.000743 0.121836 0.506232 0.371562 -0.773541 -0.028252 1 0 0 0 0 0 0 905034
-0.003446 -0.000745 0.121835 0.577782 0.355462 -0.809220 -0.028284 1 0 0 0 0 0 0 906055
-0.003443 -0.000745 0.121834 0.615722 0.346955 -0.823467 -0.028315 1 0 0 0 0 0 0 907053
-0.003442 -0.000745 0.121834 0.635102 0.342803 -0.829190 -0.028346 1 0 0 0 0 0 0 908055
-0.003442 -0.000746 0.121834 0.645115 0.340881 -0.831800 -0.028378 1 0 0 0 0 0 0 909051
-0.003441 -0.000746 0.121834 0.650467 0.340104 -0.833315 -0.028409 1 0 0 0 0 0 0 910052
-0.003441 -0.000746 0.121834 0.653490 0.339908 -0.834438 -0.028440 1 0 0 0 0 0 0 911050
-0.003441 -0.000746 0.121834 0.655369 0.339990 -0.835433 -0.028471 1 0 0 0 0 0 0 912052
-0.003447 -0.000727 0.121824 0.728327 0.091131 -0.695746 -0.028503 1 0 0 0 0 0 0 913051
-0.003449 -0.000718 0.121820 0.704623 0.183965 -0.769494 -0.028534 1 0 0 0 0 0 0 914051
-0.003451 -0.000713 0.121819 0.686000 0.251927 -0.808252 -0.028565 1 0 0 0 0 0 0 915056
-0.003451 -0.000711 0.121818 0.675949 0.288136 -0.823686 -0.028596 1 0 0 0 0 0 0 916052
-0.003452 -0.000710 0.121818 0.671034 0.306569 -0.829834 -0.028628 1 0 0 0 0 0 0 917054
-0.003452 -0.000709 0.121818 0.668849 0.315960 -0.832559 -0.028658 1 0 0 0 0 0 0 918034
-0.003452 -0.000709 0.121818 0.668122 0.320853 -0.834142 -0.028690 1 0 0 0 0 0 0 919052
-0.003452 -0.000709 0.121818 0.668111 0.323468 -0.835276 -0.028721 1 0 0 0 0 0 0 920052
-0.003452 -0.000709 0.121818 0.668454 0.324938 -0.836267 -0.028753 1 0 0 0 0 0 0 921050
-0.003433 -0.000713 0.121808 0.408266 0.386608 -0.708020 -0.028784 1 0 0 0 0 0 0 922051
-0.003423 -0.000716 0.121805 0.506841 0.365216 -0.775786 -0.028815 1 0 0 0 0 0 0 923051
-0.003419 -0.000717 0.121804 0.578253 0.349214 -0.811456 -0.028846 1 0 0 0 0 0 0 924051
-0.003416 -0.000717 0.121803 0.616130 0.340757 -0.825689 -0.028878 1 0 0 0 0 0 0 925054
-0.003428 -0.000731 0.121792 0.806834 0.520885 -0.682345 -0.028909 1 0 0 0 0 0 0 926051
-0.003434 -0.000738 0.121788 0.755484 0.451435 -0.762136 -0.028942 1 0 0 0 0 0 0 927113
-0.003437 -0.000742 0.121787 0.714281 0.400651 -0.803699 -0.028973 1 0 0 0 0 0 0 928112
-0.003438 -0.000744 0.121786 0.692034 0.373719 -0.820160 -0.029004 1 0 0 0 0 0 0 929085
-0.003439 -0.000744 0.121786 0.680957 0.360246 -0.826698 -0.029036 1 0 0 0 0 0 0 930126
-0.003439 -0.000745 0.121786 0.675666 0.353635 -0.829557 -0.029067 1 0 0 0 0 0 0 931108
-0.003440 -0.000745 0.121786 0.673363 0.350524 -0.831160 -0.029098 1 0 0 0 0 0 0 932118
-0.003440 -0.000745 0.121786 0.672555 0.349161 -0.832292 -0.029130 1 0 0 0 0 0 0 933120
-0.003420 -0.000750 0.121776 0.411793 0.409380 -0.703970 -0.029161 1 0 0 0 0 0 0 934134
-0.003411 -0.000752 0.121773 0.509965 0.387342 -0.771757 -0.029192 1 0 0 0 0 0 0 935126
-0.003406 -0.000753 0.121772 0.581170 0.371007 -0.807406 -0.029223 1 0 0 0 0 0 0 936113
-0.003404 -0.000754 0.121771 0.618926 0.362397 -0.821634 -0.029255 1 0 0 0 0 0 0 937114
-0.003403 -0.000754 0.121771 0.638238 0.358195 -0.827368 -0.029287 1 0 0 0 0 0 0 938153
-0.003402 -0.000754 0.121771 0.648170 0.356245 -0.829914 -0.029317 1 0 0 0 0 0 0 939113
-0.003402 -0.000754 0.121771 0.653473 0.355453 -0.831390 -0.029348 1 0 0 0 0 0 0 940109
-0.003382 -0.000759 0.121762 0.395800 0.415967 -0.702994 -0.029380 1 0 0 0 0 0 0 941114
-0.003373 -0.000761 0.121758 0.495398 0.394092 -0.770922 -0.029411 1 0 0 0 0 0 0 942125
-0.003368 -0.000762 0.121757 0.567284 0.377853 -0.806598 -0.029442 1 0 0 0 0 0 0 943112
-0.003365 -0.000763 0.121757 0.605392 0.369292 -0.820844 -0.029473 1 0 0 0 0 0 0 944108
-0.003364 -0.000763 0.121756 0.624819 0.365092 -0.826494 -0.029504 1 0 0 0 0 0 0 945085
-0.003364 -0.000763 0.121756 0.634867 0.363182 -0.829096 -0.029536 1 0 0 0 0 0 0 946104
-0.003363 -0.000764 0.121756 0.640204 0.362414 -0.830575 -0.029567 1 0 0 0 0 0 0 947112
-0.003363 -0.000764 0.121756 0.643195 0.362201 -0.831646 -0.029597 1 0 0 0 0 0 0 948086
-0.003344 -0.000768 0.121747 0.384426 0.422987 -0.702947 -0.029629 1 0 0 0 0 0 0 949107
-0.003334 -0.000770 0.121743 0.483345 0.401299 -0.770890 -0.029662 1 0 0 0 0 0 0 950140
-0.003329 -0.000772 0.121742 0.554854 0.385144 -0.806566 -0.029692 1 0 0 0 0 0 0 951111
-0.003327 -0.000772 0.121742 0.592782 0.376636 -0.820813 -0.029723 1 0 0 0 0 0 0 952106
-0.003326 -0.000772 0.121742 0.612124 0.372461 -0.826466 -0.029754 1 0 0 0 0 0 0 953089
-0.003325 -0.000773 0.121742 0.622117 0.370574 -0.829060 -0.029786 1 0 0 0 0 0 0 954124
-0.003306 -0.000777 0.121732 0.366837 0.430466 -0.700669 -0.029816 1 0 0 0 0 0 0 955090
-0.003296 -0.000779 0.121729 0.467364 0.408371 -0.768843 -0.029848 1 0 0 0 0 0 0 956106
-0.003291 -0.000781 0.121727 0.539681 0.392027 -0.804619 -0.029879 1 0 0 0 0 0 0 957089
-0.003289 -0.000781 0.121727 0.578024 0.383408 -0.818920 -0.029911 1 0 0 0 0 0 0 958121
-0.003288 -0.000782 0.121727 0.597533 0.379204 -0.824571 -0.029941 1 0 0 0 0 0 0 959091
-0.003287 -0.000782 0.121727 0.607614 0.377275 -0.827155 -0.029973 1 0 0 0 0 0 0 960106
-0.003287 -0.000782 0.121727 0.612929 0.376476 -0.828601 -0.030004 1 0 0 0 0 0 0 961089
-0.003287 -0.000782 0.121727 0.615935 0.376314 -0.829720 -0.030037 1 0 0 0 0 0 0 962148
-0.003287 -0.000782 0.121727 0.617689 0.376380 -0.830573 -0.030065 1 0 0 0 0 0 0 963047
-0.003267 -0.000786 0.121717 0.358405 0.437276 -0.701447 -0.030096 1 0 0 0 0 0 0 964050
-0.003258 -0.000789 0.121714 0.456763 0.415712 -0.769444 -0.030127 1 0 0 0 0 0 0 965038
-0.003253 -0.000790 0.121712 0.528035 0.399652 -0.805213 -0.030159 1 0 0 0 0 0 0 966054
-0.003251 -0.000790 0.121712 0.565801 0.391164 -0.819453 -0.030190 1 0 0 0 0 0 0 967049
-0.003249 -0.000791 0.121712 0.585050 0.387034 -0.825114 -0.030221 1 0 0 0 0 0 0 968038
-0.003249 -0.000791 0.121712 0.594965 0.385143 -0.827668 -0.030253 1 0 0 0 0 0 0 969048
-0.003248 -0.000791 0.121712 0.600197 0.384389 -0.829122 -0.030283 1 0 0 0 0 0 0 970038
-0.003248 -0.000791 0.121712 0.603130 0.384200 -0.830207 -0.030315 1 0 0 0 0 0 0 971049
-0.003248 -0.000791 0.121712 0.604900 0.384298 -0.831115 -0.030346 1 0 0 0 0 0 0 972038
-0.003229 -0.000795 0.121702 0.345626 0.445202 -0.701803 -0.030378 1 0 0 0 0 0 0 973048
-0.003219 -0.000798 0.121699 0.443874 0.423678 -0.769863 -0.030408 1 0 0 0 0 0 0 974037
-0.003215 -0.000799 0.121698 0.515059 0.407628 -0.805645 -0.030440 1 0 0 0 0 0 0 975049
-0.003212 -0.000799 0.121697 0.552784 0.399157 -0.819885 -0.030471 1 0 0 0 0 0 0 976040
-0.003211 -0.000800 0.121697 0.571999 0.395027 -0.825559 -0.030503 1 0 0 0 0 0 0 977050
-0.003211 -0.000800 0.121697 0.581889 0.393131 -0.828103 -0.030534 1 0 0 0 0 0 0 978044
-0.003210 -0.000800 0.121697 0.587121 0.392398 -0.829562 -0.030565 1 0 0 0 0 0 0 979054
-0.003210 -0.000800 0.121697 0.590018 0.392215 -0.830629 -0.030597 1 0 0 0 0 0 0 980058
-0.003210 -0.000800 0.121697 0.591786 0.392320 -0.831544 -0.030628 1 0 0 0 0 0 0 981058
-0.003210 -0.000800 0.121697 0.592947 0.392577 -0.832414 -0.030659 1 0 0 0 0 0 0 982044
-0.003210 -0.000800 0.121697 0.593834 0.392900 -0.833244 -0.030689 1 0 0 0 0 0 0 983030
-0.003191 -0.000804 0.121687 0.334149 0.453908 -0.703731 -0.030721 1 0 0 0 0 0 0 984052
-0.003181 -0.000807 0.121684 0.432030 0.432451 -0.771830 -0.030752 1 0 0 0 0 0 0 985039
-0.003176 -0.000808 0.121683 0.503030 0.416469 -0.807635 -0.030784 1 0 0 0 0 0 0 986058
-0.003174 -0.000809 0.121682 0.540656 0.408029 -0.821886 -0.030815 1 0 0 0 0 0 0 987057
-0.003178 -0.000790 0.121672 0.631870 0.154196 -0.686910 -0.030847 1 0 0 0 0 0 0 988059
-0.003180 -0.000781 0.121668 0.616905 0.244497 -0.761992 -0.030878 1 0 0 0 0 0 0 989051
-0.003182 -0.000777 0.121667 0.602604 0.311204 -0.801109 -0.030909 1 0 0 0 0 0 0 990050
-0.003182 -0.000774 0.121666 0.594689 0.346771 -0.816595 -0.030940 1 0 0 0 0 0 0 991048
-0.003182 -0.000773 0.121666 0.590793 0.364897 -0.822700 -0.030971 1 0 0 0 0 0 0 992049
-0.003183 -0.000773 0.121666 0.589069 0.374173 -0.825395 -0.031003 1 0 0 0 0 0 0 993049
-0.003183 -0.000772 0.121666 0.588484 0.378999 -0.826878 -0.031034 1 0 0 0 0 0 0 994048
-0.003183 -0.000772 0.121666 0.588471 0.381607 -0.827946 -0.031065 1 0 0 0 0 0 0 995048
-0.003183 -0.000772 0.121666 0.588777 0.383099 -0.828862 -0.031097 1 0 0 0 0 0 0 996058
-0.003183 -0.000772 0.121666 0.589211 0.384037 -0.829719 -0.031128 1 0 0 0 0 0 0 997055
-0.003163 -0.000777 0.121656 0.329258 0.445355 -0.700023 -0.031159 1 0 0 0 0 0 0 998058
-0.003154 -0.000779 0.121653 0.426947 0.424085 -0.768200 -0.031192 1 0 0 0 0 0 0 999116
-0.003149 -0.000780 0.121652 0.497807 0.408166 -0.803989 -0.031223 1 0 0 0 0 0 1 114
-0.003147 -0.000781 0.121651 0.535355 0.399756 -0.818220 -0.031255 1 0 0 0 0 0 1 1119
-0.003146 -0.000781 0.121651 0.554491 0.395650 -0.823873 -0.031286 1 0 0 0 0 0 1 2126
-0.003145 -0.000781 0.121651 0.564274 0.393756 -0.826378 -0.031316 1 0 0 0 0 0 1 3083
-0.003145 -0.000781 0.121651 0.569449 0.393005 -0.827798 -0.031347 1 0 0 0 0 0 1 4084
-0.003145 -0.000781 0.121651 0.572322 0.392828 -0.828826 -0.031379 1 0 0 0 0 0 1 5084
-0.003145 -0.000781 0.121651 0.574066 0.392942 -0.829759 -0.031411 1 0 0 0 0 0 1 6118
-0.003145 -0.000781 0.121651 0.575199 0.393181 -0.830606 -0.031442 1 0 0 0 0 0 1 7110
-0.003145 -0.000781 0.121651 0.576043 0.393501 -0.831409 -0.031472 1 0 0 0 0 0 1 8083
-0.003145 -0.000781 0.121651 0.576760 0.393847 -0.832249 -0.031504 1 0 0 0 0 0 1 9082
-0.003145 -0.000781 0.121651 0.577423 0.394234 -0.833098 -0.031536 1 0 0 0 0 0 1 10119
-0.003145 -0.000781 0.121651 0.578021 0.394601 -0.833918 -0.031567 1 0 0 0 0 0 1 11106
-0.003125 -0.000786 0.121641 0.318137 0.455656 -0.703986 -0.031598 1 0 0 0 0 0 1 12110
-0.003116 -0.000788 0.121638 0.415679 0.434254 -0.772145 -0.031629 1 0 0 0 0 0 1 13083
-0.003111 -0.000789 0.121637 0.486489 0.418284 -0.807977 -0.031661 1 0 0 0 0 0 1 14119
-0.003109 -0.000790 0.121636 0.523993 0.409858 -0.822203 -0.031692 1 0 0 0 0 0 1 15108
-0.003107 -0.000790 0.121636 0.543084 0.405723 -0.827819 -0.031722 1 0 0 0 0 0 1 16083
-0.003107 -0.000790 0.121636 0.552894 0.403860 -0.830366 -0.031755 1 0 0 0 0 0 1 17113
-0.003107 -0.000790 0.121636 0.558066 0.403113 -0.831813 -0.031787 1 0 0 0 0 0 1 18139
-0.003106 -0.000790 0.121636 0.560900 0.402940 -0.832820 -0.031817 1 0 0 0 0 0 1 19112
-0.003106 -0.000790 0.121636 0.562596 0.403039 -0.833707 -0.031848 1 0 0 0 0 0 1 20113
-0.003087 -0.000795 0.121626 0.303283 0.463925 -0.703609 -0.031879 1 0 0 0 0 0 1 21105
-0.003078 -0.000797 0.121623 0.400995 0.442509 -0.771882 -0.031912 1 0 0 0 0 0 1 22154
-0.003073 -0.000798 0.121622 0.471837 0.426508 -0.807682 -0.031942 1 0 0 0 0 0 1 23107
-0.003070 -0.000799 0.121621 0.509375 0.418059 -0.821900 -0.031972 1 0 0 0 0 0 1 24083
-0.003069 -0.000799 0.121621 0.528474 0.413944 -0.827536 -0.032004 1 0 0 0 0 0 1 25081
-0.003049 -0.000804 0.121612 0.277921 0.472689 -0.698971 -0.032035 1 0 0 0 0 0 1 26097
-0.003040 -0.000806 0.121608 0.379821 0.450198 -0.767834 -0.032066 1 0 0 0 0 0 1 27080
-0.003040 -0.000789 0.121597 0.525003 0.183700 -0.663159 -0.032098 1 0 0 0 0 0 1 28089
-0.003040 -0.000780 0.121592 0.538727 0.266968 -0.749952 -0.032129 1 0 0 0 0 0 1 29107
-0.003021 -0.000780 0.121581 0.278614 0.390683 -0.662041 -0.032161 1 0 0 0 0 0 1 30123
-0.003012 -0.000781 0.121577 0.374551 0.402671 -0.746486 -0.032192 1 0 0 0 0 0 1 31107
-0.003007 -0.000781 0.121576 0.444264 0.403573 -0.788121 -0.032223 1 0 0 0 0 0 1 32106
-0.003005 -0.000781 0.121576 0.481160 0.403560 -0.804388 -0.032254 1 0 0 0 0 0 1 33104
-0.003004 -0.000781 0.121575 0.499923 0.403681 -0.810760 -0.032287 1 0 0 0 0 0 1 34149
-0.002984 -0.000785 0.121566 0.249296 0.464466 -0.682112 -0.032317 1 0 0 0 0 0 1 35106
-0.002974 -0.000787 0.121562 0.350931 0.443047 -0.751178 -0.032348 1 0 0 0 0 0 1 36109
-0.002969 -0.000789 0.121561 0.423719 0.427078 -0.787299 -0.032379 1 0 0 0 0 0 1 37104
-0.002967 -0.000789 0.121561 0.462200 0.418644 -0.801633 -0.032411 1 0 0 0 0 0 1 38120
-0.002966 -0.000789 0.121560 0.481738 0.414524 -0.807260 -0.032442 1 0 0 0 0 0 1 39104
-0.002946 -0.000794 0.121551 0.231619 0.473198 -0.678228 -0.032473 1 0 0 0 0 0 1 40088
-0.002936 -0.000796 0.121547 0.333366 0.450766 -0.747277 -0.032504 1 0 0 0 0 0 1 41103
-0.002931 -0.000798 0.121546 0.406208 0.434294 -0.783429 -0.032537 1 0 0 0 0 0 1 42139
-0.002929 -0.000798 0.121546 0.444688 0.425595 -0.797703 -0.032567 1 0 0 0 0 0 1 43108
-0.002928 -0.000799 0.121545 0.464236 0.421346 -0.803339 -0.032598 1 0 0 0 0 0 1 44088
-0.002927 -0.000799 0.121545 0.474219 0.419406 -0.805837 -0.032629 1 0 0 0 0 0 1 45104
-0.002908 -0.000803 0.121536 0.219408 0.479205 -0.675543 -0.032662 1 0 0 0 0 0 1 46143
-0.002898 -0.000806 0.121532 0.318613 0.457304 -0.744191 -0.032690 1 0 0 0 0 0 1 47048
-0.002893 -0.000807 0.121531 0.390202 0.441097 -0.780180 -0.032721 1 0 0 0 0 0 1 48036
-0.002891 -0.000807 0.121531 0.428061 0.432568 -0.794456 -0.032752 1 0 0 0 0 0 1 49046
-0.002890 -0.000808 0.121530 0.447294 0.428405 -0.800076 -0.032784 1 0 0 0 0 0 1 50046
-0.002889 -0.000808 0.121530 0.457100 0.426494 -0.802545 -0.032815 1 0 0 0 0 0 1 51035
-0.002889 -0.000808 0.121530 0.462217 0.425744 -0.803923 -0.032846 1 0 0 0 0 0 1 52046
-0.002888 -0.000808 0.121530 0.464982 0.425559 -0.804895 -0.032877 1 0 0 0 0 0 1 53035
-0.002888 -0.000808 0.121530 0.466593 0.425675 -0.805739 -0.032909 1 0 0 0 0 0 1 54046
-0.002888 -0.000808 0.121530 0.467612 0.425943 -0.806511 -0.032940 1 0 0 0 0 0 1 55035
-0.002888 -0.000808 0.121530 0.468349 0.426262 -0.807297 -0.032971 1 0 0 0 0 0 1 56046
-0.002869 -0.000812 0.121521 0.208921 0.487188 -0.676181 -0.033002 1 0 0 0 0 0 1 57036
-0.002860 -0.000815 0.121517 0.305760 0.465926 -0.744738 -0.033034 1 0 0 0 0 0 1 58047
-0.002855 -0.000816 0.121516 0.376105 0.450038 -0.780688 -0.033065 1 0 0 0 0 0 1 59049
-0.002853 -0.000816 0.121516 0.413365 0.441655 -0.794944 -0.033097 1 0 0 0 0 0 1 60058
-0.002851 -0.000817 0.121515 0.432278 0.437573 -0.800535 -0.033127 1 0 0 0 0 0 1 61045
-0.002851 -0.000817 0.121515 0.441926 0.435710 -0.803010 -0.033159 1 0 0 0 0 0 1 62052
-0.002851 -0.000817 0.121515 0.446931 0.434977 -0.804369 -0.033190 1 0 0 0 0 0 1 63042
-0.002850 -0.000817 0.121515 0.449735 0.434890 -0.805482 -0.033227 1 0 0 0 0 0 1 64241
-0.002850 -0.000817 0.121515 0.451218 0.434939 -0.806159 -0.033252 1 0 0 0 0 0 1 65041
-0.002850 -0.000817 0.121515 0.452211 0.435192 -0.806943 -0.033284 1 0 0 0 0 0 1 66046
-0.002850 -0.000817 0.121515 0.452913 0.435529 -0.807705 -0.033315 1 0 0 0 0 0 1 67042
-0.002850 -0.000817 0.121515 0.453498 0.435925 -0.808478 -0.033346 1 0 0 0 0 0 1 68051
-0.002850 -0.000817 0.121515 0.453979 0.436288 -0.809209 -0.033377 1 0 0 0 0 0 1 69026
-0.002850 -0.000817 0.121515 0.454444 0.436699 -0.809999 -0.033409 1 0 0 0 0 0 1 70054
-0.002850 -0.000817 0.121515 0.454892 0.437113 -0.810758 -0.033440 1 0 0 0 0 0 1 71055
-0.002850 -0.000817 0.121515 0.455330 0.437505 -0.811510 -0.033471 1 0 0 0 0 0 1 72047
-0.002850 -0.000817 0.121515 0.455766 0.437921 -0.812262 -0.033503 1 0 0 0 0 0 1 73049
-0.002850 -0.000817 0.121515 0.456183 0.438320 -0.813023 -0.033534 1 0 0 0 0 0 1 74046
-0.002850 -0.000817 0.121515 0.456607 0.438728 -0.813782 -0.033565 1 0 0 0 0 0 1 75046
-0.002850 -0.000817 0.121515 0.457033 0.439138 -0.814519 -0.033596 1 0 0 0 0 0 1 76028
-0.002850 -0.000817 0.121515 0.457459 0.439546 -0.815297 -0.033627 1 0 0 0 0 0 1 77047
-0.002850 -0.000817 0.121515 0.457892 0.439963 -0.816049 -0.033659 1 0 0 0 0 0 1 78048
-0.002831 -0.000821 0.121506 0.198226 0.500932 -0.684688 -0.033690 1 0 0 0 0 0 1 79054
-0.002822 -0.000824 0.121502 0.294783 0.479740 -0.753264 -0.033721 1 0 0 0 0 0 1 80051
-0.002817 -0.000825 0.121501 0.364989 0.463887 -0.789240 -0.033753 1 0 0 0 0 0 1 81052
-0.002814 -0.000825 0.121501 0.402176 0.455525 -0.803480 -0.033784 1 0 0 0 0 0 1 82046
-0.002813 -0.000826 0.121500 0.421078 0.451483 -0.809127 -0.033817 1 0 0 0 0 0 1 83124
-0.002818 -0.000807 0.121490 0.503182 0.199198 -0.670768 -0.033848 1 0 0 0 0 0 1 84104
-0.002821 -0.000798 0.121486 0.483234 0.290165 -0.744400 -0.033880 1 0 0 0 0 0 1 85115
-0.002822 -0.000794 0.121485 0.466459 0.357182 -0.782873 -0.033911 1 0 0 0 0 0 1 86117
-0.002823 -0.000791 0.121485 0.457255 0.392888 -0.798039 -0.033941 1 0 0 0 0 0 1 87084
-0.002823 -0.000790 0.121484 0.452650 0.411116 -0.803952 -0.033972 1 0 0 0 0 0 1 88082
-0.002823 -0.000790 0.121484 0.450491 0.420446 -0.806546 -0.034004 1 0 0 0 0 0 1 89105
-0.002823 -0.000789 0.121484 0.449596 0.425283 -0.807936 -0.034035 1 0 0 0 0 0 1 90097
-0.002823 -0.000789 0.121484 0.449350 0.427905 -0.808886 -0.034066 1 0 0 0 0 0 1 91079
-0.002804 -0.000794 0.121474 0.189334 0.489988 -0.677437 -0.034097 1 0 0 0 0 0 1 92079
-0.002794 -0.000796 0.121471 0.285590 0.469340 -0.746054 -0.034128 1 0 0 0 0 0 1 93079
-0.002790 -0.000797 0.121470 0.355676 0.453795 -0.782077 -0.034162 1 0 0 0 0 0 1 94142
-0.002787 -0.000798 0.121469 0.392749 0.445532 -0.796289 -0.034192 1 0 0 0 0 0 1 95106
-0.002786 -0.000798 0.121469 0.411564 0.441523 -0.801841 -0.034222 1 0 0 0 0 0 1 96081
-0.002786 -0.000798 0.121469 0.421134 0.439696 -0.804286 -0.034254 1 0 0 0 0 0 1 97080
-0.002785 -0.000798 0.121469 0.426114 0.438979 -0.805636 -0.034285 1 0 0 0 0 0 1 98096
-0.002766 -0.000803 0.121459 0.168771 0.499393 -0.674153 -0.034317 1 0 0 0 0 0 1 99113
-0.002756 -0.000805 0.121456 0.266221 0.477932 -0.742877 -0.034348 1 0 0 0 0 0 1 100110
-0.002752 -0.000806 0.121455 0.336848 0.461951 -0.778903 -0.034379 1 0 0 0 0 0 1 101108
-0.002749 -0.000807 0.121454 0.374234 0.453534 -0.793153 -0.034411 1 0 0 0 0 0 1 102126
-0.002748 -0.000807 0.121454 0.393187 0.449410 -0.798703 -0.034442 1 0 0 0 0 0 1 103102
-0.002748 -0.000807 0.121454 0.402828 0.447544 -0.801158 -0.034473 1 0 0 0 0 0 1 104113
-0.002728 -0.000812 0.121444 0.147837 0.507335 -0.669855 -0.034504 1 0 0 0 0 0 1 105082
-0.002719 -0.000814 0.121441 0.246368 0.485621 -0.738792 -0.034536 1 0 0 0 0 0 1 106117
-0.002714 -0.000815 0.121440 0.317508 0.469511 -0.774875 -0.034567 1 0 0 0 0 0 1 107107
-0.002711 -0.000816 0.121439 0.355119 0.461008 -0.789126 -0.034597 1 0 0 0 0 0 1 108081
-0.002710 -0.000816 0.121439 0.374205 0.456867 -0.794712 -0.034629 1 0 0 0 0 0 1 109088
-0.002710 -0.000816 0.121439 0.383914 0.454999 -0.797187 -0.034662 1 0 0 0 0 0 1 110151
-0.002709 -0.000816 0.121439 0.388899 0.454245 -0.798472 -0.034692 1 0 0 0 0 0 1 111102
-0.002690 -0.000821 0.121429 0.131674 0.514586 -0.666608 -0.034722 1 0 0 0 0 0 1 112082
-0.002680 -0.000823 0.121426 0.228920 0.493199 -0.735465 -0.034754 1 0 0 0 0 0 1 113108
-0.002681 -0.000806 0.121414 0.372091 0.226667 -0.630661 -0.034786 1 0 0 0 0 0 1 114117
-0.002681 -0.000797 0.121410 0.384386 0.309732 -0.717100 -0.034816 1 0 0 0 0 0 1 115085
-0.002682 -0.000793 0.121409 0.383816 0.372718 -0.760136 -0.034848 1 0 0 0 0 0 1 116102
-0.002682 -0.000791 0.121408 0.382690 0.406409 -0.776907 -0.034879 1 0 0 0 0 0 1 117099
-0.002682 -0.000790 0.121408 0.382092 0.423628 -0.783389 -0.034912 1 0 0 0 0 0 1 118152
-0.002663 -0.000793 0.121398 0.122034 0.492957 -0.653194 -0.034942 1 0 0 0 0 0 1 119104
-0.002653 -0.000795 0.121395 0.217719 0.476011 -0.722679 -0.034973 1 0 0 0 0 0 1 120087
-0.002649 -0.000796 0.121394 0.287430 0.462280 -0.758980 -0.035004 1 0 0 0 0 0 1 121102
-0.002646 -0.000797 0.121393 0.324339 0.455004 -0.773303 -0.035036 1 0 0 0 0 0 1 122119
-0.002645 -0.000797 0.121393 0.343031 0.451435 -0.778878 -0.035067 1 0 0 0 0 0 1 123103
-0.002645 -0.000797 0.121393 0.352504 0.449851 -0.781283 -0.035097 1 0 0 0 0 0 1 124086
-0.002644 -0.000797 0.121393 0.357392 0.449251 -0.782593 -0.035129 1 0 0 0 0 0 1 125098
-0.002644 -0.000797 0.121393 0.360003 0.449136 -0.783525 -0.035161 1 0 0 0 0 0 1 126118
-0.002644 -0.000797 0.121393 0.361459 0.449287 -0.784272 -0.035192 1 0 0 0 0 0 1 127102
-0.002625 -0.000802 0.121383 0.102552 0.510095 -0.651927 -0.035223 1 0 0 0 0 0 1 128108
-0.002615 -0.000804 0.121380 0.198681 0.488912 -0.720775 -0.035254 1 0 0 0 0 0 1 129102
-0.002623 -0.000819 0.121368 0.442033 0.658666 -0.608083 -0.035287 1 0 0 0 0 0 1 130138
-0.002628 -0.000826 0.121363 0.417556 0.583495 -0.698458 -0.035315 1 0 0 0 0 0 1 131044
-0.002630 -0.000830 0.121362 0.389907 0.529786 -0.743524 -0.035346 1 0 0 0 0 0 1 132033
-0.002631 -0.000832 0.121361 0.374341 0.501395 -0.761049 -0.035377 1 0 0 0 0 0 1 133042
-0.002631 -0.000833 0.121361 0.366424 0.487196 -0.767761 -0.035409 1 0 0 0 0 0 1 134043
-0.002612 -0.000838 0.121351 0.102789 0.540749 -0.637371 -0.035440 1 0 0 0 0 0 1 135034
-0.002603 -0.000840 0.121348 0.196445 0.516036 -0.706993 -0.035471 1 0 0 0 0 0 1 136043
-0.002598 -0.000842 0.121346 0.265109 0.498425 -0.743293 -0.035502 1 0 0 0 0 0 1 137033
-0.002596 -0.000842 0.121346 0.301474 0.489193 -0.757611 -0.035534 1 0 0 0 0 0 1 138042
-0.002595 -0.000843 0.121346 0.319893 0.484683 -0.763178 -0.035565 1 0 0 0 0 0 1 139034
-0.002594 -0.000843 0.121346 0.329217 0.482619 -0.765573 -0.035596 1 0 0 0 0 0 1 140042
-0.002594 -0.000843 0.121346 0.334035 0.481787 -0.766843 -0.035627 1 0 0 0 0 0 1 141032
-0.002594 -0.000843 0.121346 0.336567 0.481595 -0.767748 -0.035659 1 0 0 0 0 0 1 142052
-0.002594 -0.000843 0.121346 0.337986 0.481696 -0.768496 -0.035690 1 0 0 0 0 0 1 143051
-0.002575 -0.000847 0.121336 0.079154 0.542444 -0.635823 -0.035721 1 0 0 0 0 0 1 144054
-0.002565 -0.000850 0.121333 0.175069 0.521348 -0.704735 -0.035753 1 0 0 0 0 0 1 145052
-0.002561 -0.000851 0.121331 0.244864 0.505564 -0.740819 -0.035784 1 0 0 0 0 0 1 146040
-0.002571 -0.000865 0.121320 0.455288 0.682823 -0.606189 -0.035815 1 0 0 0 0 0 1 147049
-0.002576 -0.000872 0.121316 0.412568 0.612107 -0.687891 -0.035846 1 0 0 0 0 0 1 148052
-0.002579 -0.000876 0.121315 0.375664 0.560687 -0.729780 -0.035877 1 0 0 0 0 0 1 149040
-0.002580 -0.000878 0.121314 0.355498 0.533471 -0.746156 -0.035908 1 0 0 0 0 0 1 150028
-0.002581 -0.000879 0.121314 0.345252 0.519876 -0.752456 -0.035940 1 0 0 0 0 0 1 151049
-0.002562 -0.000883 0.121304 0.080549 0.573693 -0.621612 -0.035971 1 0 0 0 0 0 1 152044
-0.002553 -0.000886 0.121301 0.173428 0.549218 -0.691240 -0.036003 1 0 0 0 0 0 1 153056
-0.002548 -0.000887 0.121299 0.241666 0.531730 -0.727562 -0.036034 1 0 0 0 0 0 1 154052
-0.002546 -0.000888 0.121299 0.277825 0.522580 -0.741857 -0.036065 1 0 0 0 0 0 1 155046
-0.002545 -0.000888 0.121299 0.296112 0.518102 -0.747399 -0.036096 1 0 0 0 0 0 1 156043
-0.002544 -0.000888 0.121299 0.305395 0.516081 -0.749770 -0.036127 1 0 0 0 0 0 1 157044
-0.002538 -0.000907 0.121278 0.224060 0.761231 -0.468392 -0.036159 1 0 0 0 0 0 1 158044
-0.002535 -0.000916 0.121271 0.260365 0.673109 -0.613835 -0.036190 1 0 0 0 0 0 1 159044
-0.002533 -0.000920 0.121268 0.284688 0.607597 -0.689516 -0.036221 1 0 0 0 0 0 1 160043
-0.002532 -0.000923 0.121267 0.297020 0.572681 -0.718843 -0.036252 1 0 0 0 0 0 1 161044
-0.002532 -0.000924 0.121267 0.303130 0.555139 -0.729782 -0.036284 1 0 0 0 0 0 1 162050
-0.002532 -0.000924 0.121267 0.306229 0.546546 -0.734039 -0.036315 1 0 0 0 0 0 1 163051
-0.002532 -0.000925 0.121267 0.307868 0.542455 -0.735939 -0.036346 1 0 0 0 0 0 1 164049
-0.002532 -0.000925 0.121267 0.308803 0.540641 -0.737017 -0.036377 1 0 0 0 0 0 1 165042
-0.002532 -0.000925 0.121267 0.309417 0.539953 -0.737811 -0.036409 1 0 0 0 0 0 1 166043
-0.002532 -0.000925 0.121267 0.309849 0.539853 -0.738495 -0.036440 1 0 0 0 0 0 1 167048
-0.002513 -0.000929 0.121257 0.050629 0.600413 -0.605367 -0.036471 1 0 0 0 0 0 1 168045
-0.002516 -0.000945 0.121242 0.319550 0.764912 -0.525306 -0.036502 1 0 0 0 0 0 1 169046
-0.002518 -0.000953 0.121237 0.327690 0.682730 -0.637632 -0.036534 1 0 0 0 0 0 1 170042
-0.002519 -0.000957 0.121236 0.318158 0.624989 -0.691338 -0.036565 1 0 0 0 0 0 1 171043
-0.002519 -0.000959 0.121235 0.311774 0.594497 -0.711940 -0.036596 1 0 0 0 0 0 1 172041
-0.002519 -0.000960 0.121235 0.308401 0.579251 -0.719677 -0.036627 1 0 0 0 0 0 1 173044
-0.002520 -0.000961 0.121235 0.306771 0.571828 -0.722809 -0.036659 1 0 0 0 0 0 1 174041
-0.002520 -0.000961 0.121235 0.306067 0.568375 -0.724350 -0.036692 1 0 0 0 0 0 1 175105
-0.002520 -0.000961 0.121235 0.305831 0.566864 -0.725273 -0.036723 1 0 0 0 0 0 1 176101
-0.002525 -0.000943 0.121224 0.378762 0.315182 -0.585325 -0.036753 1 0 0 0 0 0 1 177077
-0.002509 -0.000938 0.121211 0.094332 0.466839 -0.524009 -0.036787 1 0 0 0 0 0 1 178141
-0.002501 -0.000936 0.121206 0.170031 0.512714 -0.630293 -0.036817 1 0 0 0 0 0 1 179100
-0.002497 -0.000935 0.121204 0.228722 0.532418 -0.680620 -0.036847 1 0 0 0 0 0 1 180078
-0.002495 -0.000934 0.121204 0.259887 0.542018 -0.699897 -0.036878 1 0 0 0 0 0 1 181077
-0.002494 -0.000934 0.121204 0.275644 0.546960 -0.707198 -0.036911 1 0 0 0 0 0 1 182124
-0.002506 -0.000947 0.121193 0.457182 0.735137 -0.560992 -0.036942 1 0 0 0 0 0 1 183112
-0.002512 -0.000954 0.121189 0.399977 0.670318 -0.638593 -0.036973 1 0 0 0 0 0 1 184108
-0.002515 -0.000958 0.121187 0.355872 0.621890 -0.678978 -0.037004 1 0 0 0 0 0 1 185104
-0.002517 -0.000959 0.121187 0.332107 0.596184 -0.694796 -0.037036 1 0 0 0 0 0 1 186124
-0.002518 -0.000960 0.121187 0.320049 0.583334 -0.700828 -0.037067 1 0 0 0 0 0 1 187101
-0.002518 -0.000961 0.121187 0.314109 0.577132 -0.703342 -0.037098 1 0 0 0 0 0 1 188113
-0.002518 -0.000961 0.121187 0.311237 0.574263 -0.704609 -0.037129 1 0 0 0 0 0 1 189103
-0.002499 -0.000965 0.121177 0.050371 0.633412 -0.571476 -0.037161 1 0 0 0 0 0 1 190119
-0.002490 -0.000968 0.121173 0.144712 0.611801 -0.640523 -0.037191 1 0 0 0 0 0 1 191078
-0.002485 -0.000969 0.121172 0.213675 0.595779 -0.676626 -0.037222 1 0 0 0 0 0 1 192077
-0.002483 -0.000969 0.121172 0.250173 0.587350 -0.690779 -0.037253 1 0 0 0 0 0 1 193075
-0.002482 -0.000970 0.121172 0.268638 0.583295 -0.696252 -0.037285 1 0 0 0 0 0 1 194101
-0.002481 -0.000970 0.121172 0.277976 0.581478 -0.698560 -0.037317 1 0 0 0 0 0 1 195110
-0.002481 -0.000970 0.121172 0.282733 0.580787 -0.699724 -0.037347 1 0 0 0 0 0 1 196077
-0.002481 -0.000970 0.121172 0.285248 0.580691 -0.700540 -0.037379 1 0 0 0 0 0 1 197106
-0.002481 -0.000970 0.121172 0.286607 0.580886 -0.701201 -0.037411 1 0 0 0 0 0 1 198115
-0.002481 -0.000970 0.121172 0.287416 0.581215 -0.701801 -0.037441 1 0 0 0 0 0 1 199085
-0.002481 -0.000970 0.121172 0.287950 0.581655 -0.702406 -0.037473 1 0 0 0 0 0 1 200114
-0.002481 -0.000970 0.121172 0.288317 0.582092 -0.702993 -0.037504 1 0 0 0 0 0 1 201099
-0.002481 -0.000970 0.121172 0.288634 0.582576 -0.703592 -0.037536 1 0 0 0 0 0 1 202134
-0.002481 -0.000970 0.121172 0.288884 0.582998 -0.704129 -0.037565 1 0 0 0 0 0 1 203042
-0.002481 -0.000970 0.121172 0.289144 0.583483 -0.704709 -0.037596 1 0 0 0 0 0 1 204032
-0.002481 -0.000970 0.121172 0.289392 0.583961 -0.705293 -0.037627 1 0 0 0 0 0 1 205041
-0.002481 -0.000970 0.121172 0.289642 0.584437 -0.705879 -0.037658 1 0 0 0 0 0 1 206031
-0.002462 -0.000974 0.121162 0.030304 0.645289 -0.572282 -0.037690 1 0 0 0 0 0 1 207040
-0.002452 -0.000977 0.121158 0.125269 0.624577 -0.641305 -0.037721 1 0 0 0 0 0 1 208030
-0.002447 -0.000978 0.121157 0.194541 0.609007 -0.677393 -0.037752 1 0 0 0 0 0 1 209038
-0.002445 -0.000978 0.121157 0.231175 0.600791 -0.691545 -0.037783 1 0 0 0 0 0 1 210028
-0.002444 -0.000979 0.121156 0.249707 0.596836 -0.696988 -0.037815 1 0 0 0 0 0 1 211040
-0.002443 -0.000979 0.121156 0.259051 0.595069 -0.699277 -0.037846 1 0 0 0 0 0 1 212030
-0.002443 -0.000979 0.121156 0.263834 0.594431 -0.700465 -0.037877 1 0 0 0 0 0 1 213040
-0.002443 -0.000979 0.121156 0.266335 0.594352 -0.701245 -0.037908 1 0 0 0 0 0 1 214029
-0.002443 -0.000979 0.121156 0.267673 0.594568 -0.701908 -0.037940 1 0 0 0 0 0 1 215043
-0.002443 -0.000979 0.121156 0.268470 0.594900 -0.702504 -0.037971 1 0 0 0 0 0 1 216029
-0.002443 -0.000979 0.121156 0.268969 0.595322 -0.703092 -0.038002 1 0 0 0 0 0 1 217031
-0.002443 -0.000979 0.121156 0.269334 0.595771 -0.703673 -0.038034 1 0 0 0 0 0 1 218040
-0.002443 -0.000979 0.121156 0.269631 0.596247 -0.704250 -0.038064 1 0 0 0 0 0 1 219031
-0.002448 -0.000960 0.121146 0.342960 0.345257 -0.564073 -0.038096 1 0 0 0 0 0 1 220051
-0.002451 -0.000951 0.121142 0.318170 0.436810 -0.636395 -0.038128 1 0 0 0 0 0 1 221054
-0.002452 -0.000947 0.121141 0.298963 0.504098 -0.674172 -0.038158 1 0 0 0 0 0 1 222039
-0.002453 -0.000944 0.121141 0.288525 0.539981 -0.688983 -0.038190 1 0 0 0 0 0 1 223042
-0.002453 -0.000943 0.121141 0.283228 0.558307 -0.694659 -0.038221 1 0 0 0 0 0 1 224041
-0.002454 -0.000943 0.121140 0.280643 0.567730 -0.697033 -0.038253 1 0 0 0 0 0 1 225055
-0.002454 -0.000942 0.121140 0.279445 0.572656 -0.698220 -0.038284 1 0 0 0 0 0 1 226039
-0.002454 -0.000942 0.121140 0.278943 0.575348 -0.699004 -0.038315 1 0 0 0 0 0 1 227036
-0.002454 -0.000942 0.121140 0.278814 0.576942 -0.699662 -0.038346 1 0 0 0 0 0 1 228046
-0.002454 -0.000942 0.121140 0.278862 0.577958 -0.700260 -0.038378 1 0 0 0 0 0 1 229049
-0.002454 -0.000942 0.121140 0.278992 0.578709 -0.700823 -0.038408 1 0 0 0 0 0 1 230023
-0.002454 -0.000942 0.121140 0.279183 0.579330 -0.701416 -0.038440 1 0 0 0 0 0 1 231050
-0.002454 -0.000942 0.121140 0.279388 0.579866 -0.701977 -0.038471 1 0 0 0 0 0 1 232045
-0.002454 -0.000942 0.121140 0.279594 0.580366 -0.702552 -0.038502 1 0 0 0 0 0 1 233042
-0.002454 -0.000942 0.121140 0.279824 0.580859 -0.703122 -0.038534 1 0 0 0 0 0 1 234042
-0.002454 -0.000942 0.121140 0.280039 0.581335 -0.703686 -0.038565 1 0 0 0 0 0 1 235041
-0.002454 -0.000942 0.121140 0.280277 0.581803 -0.704261 -0.038596 1 0 0 0 0 0 1 236041
-0.002454 -0.000942 0.121140 0.280486 0.582279 -0.704822 -0.038627 1 0 0 0 0 0 1 237023
-0.002435 -0.000947 0.121131 0.020970 0.643183 -0.570992 -0.038659 1 0 0 0 0 0 1 238040
-0.002425 -0.000949 0.121127 0.115724 0.622473 -0.639982 -0.038690 1 0 0 0 0 0 1 239042
-0.002421 -0.000950 0.121126 0.184865 0.606906 -0.676068 -0.038721 1 0 0 0 0 0 1 240046
-0.002418 -0.000951 0.121125 0.221455 0.598699 -0.690196 -0.038752 1 0 0 0 0 0 1 241046
-0.002417 -0.000951 0.121125 0.239936 0.594732 -0.695629 -0.038784 1 0 0 0 0 0 1 242043
-0.002417 -0.000951 0.121125 0.249263 0.593000 -0.697933 -0.038817 1 0 0 0 0 0 1 243103
-0.002416 -0.000951 0.121125 0.254027 0.592334 -0.699092 -0.038848 1 0 0 0 0 0 1 244102
-0.002429 -0.000965 0.121114 0.430483 0.778098 -0.550489 -0.038878 1 0 0 0 0 0 1 245075
-0.002435 -0.000972 0.121110 0.370693 0.712146 -0.627164 -0.038910 1 0 0 0 0 0 1 246093
-0.002439 -0.000975 0.121109 0.325299 0.663170 -0.667173 -0.038941 1 0 0 0 0 0 1 247074
-0.002446 -0.000958 0.121098 0.373987 0.385580 -0.541876 -0.038972 1 0 0 0 0 0 1 248075
-0.002449 -0.000950 0.121095 0.336626 0.463487 -0.619559 -0.039003 1 0 0 0 0 0 1 249073
-0.002432 -0.000950 0.121083 0.051364 0.584395 -0.524758 -0.039038 1 0 0 0 0 0 1 250169
-0.002423 -0.000951 0.121079 0.132128 0.595669 -0.608607 -0.039067 1 0 0 0 0 0 1 251099
-0.002419 -0.000951 0.121078 0.194101 0.596259 -0.649983 -0.039098 1 0 0 0 0 0 1 252111
-0.002417 -0.000951 0.121078 0.227024 0.596113 -0.665945 -0.039128 1 0 0 0 0 0 1 253077
-0.002416 -0.000951 0.121077 0.243675 0.596198 -0.672020 -0.039161 1 0 0 0 0 0 1 254110
-0.002416 -0.000951 0.121077 0.252077 0.596439 -0.674500 -0.039192 1 0 0 0 0 0 1 255106
-0.002415 -0.000951 0.121077 0.256365 0.596781 -0.675709 -0.039223 1 0 0 0 0 0 1 256101
-0.002415 -0.000951 0.121077 0.258609 0.597197 -0.676476 -0.039253 1 0 0 0 0 0 1 257077
-0.002415 -0.000951 0.121077 0.259829 0.597638 -0.677102 -0.039285 1 0 0 0 0 0 1 258091
-0.002415 -0.000951 0.121077 0.260549 0.598082 -0.677666 -0.039316 1 0 0 0 0 0 1 259077
-0.002415 -0.000951 0.121077 0.261010 0.598562 -0.678232 -0.039348 1 0 0 0 0 0 1 260110
-0.002415 -0.000951 0.121077 0.261341 0.599041 -0.678773 -0.039379 1 0 0 0 0 0 1 261106
-0.002415 -0.000951 0.121077 0.261622 0.599536 -0.679335 -0.039412 1 0 0 0 0 0 1 262152
-0.002415 -0.000951 0.121077 0.261844 0.599995 -0.679847 -0.039442 1 0 0 0 0 0 1 263105
-0.002415 -0.000951 0.121077 0.262081 0.600456 -0.680394 -0.039473 1 0 0 0 0 0 1 264109
-0.002415 -0.000951 0.121077 0.262298 0.600934 -0.680922 -0.039504 1 0 0 0 0 0 1 265101
-0.002415 -0.000951 0.121077 0.262510 0.601418 -0.681469 -0.039536 1 0 0 0 0 0 1 266118
-0.002415 -0.000951 0.121077 0.262713 0.601883 -0.681996 -0.039567 1 0 0 0 0 0 1 267096
-0.002415 -0.000951 0.121077 0.262916 0.602349 -0.682523 -0.039597 1 0 0 0 0 0 1 268076
-0.002415 -0.000951 0.121077 0.263124 0.602824 -0.683062 -0.039628 1 0 0 0 0 0 1 269076
-0.002415 -0.000951 0.121077 0.263329 0.603325 -0.683639 -0.039661 1 0 0 0 0 0 1 270122
-0.002415 -0.000951 0.121077 0.263544 0.603792 -0.684160 -0.039692 1 0 0 0 0 0 1 271111
-0.002415 -0.000951 0.121077 0.263746 0.604251 -0.684678 -0.039722 1 0 0 0 0 0 1 272076
-0.002415 -0.000951 0.121077 0.263953 0.604726 -0.685217 -0.039753 1 0 0 0 0 0 1 273076
-0.002415 -0.000951 0.121077 0.264175 0.605234 -0.685792 -0.039787 1 0 0 0 0 0 1 274144
-0.002415 -0.000951 0.121077 0.264378 0.605678 -0.686321 -0.039817 1 0 0 0 0 0 1 275102
-0.002415 -0.000951 0.121077 0.264578 0.606154 -0.686838 -0.039847 1 0 0 0 0 0 1 276083
-0.002415 -0.000951 0.121077 0.264788 0.606637 -0.687383 -0.039879 1 0 0 0 0 0 1 277097
-0.002415 -0.000951 0.121077 0.264995 0.607132 -0.687937 -0.039911 1 0 0 0 0 0 1 278114
-0.002415 -0.000951 0.121077 0.265202 0.607590 -0.688461 -0.039942 1 0 0 0 0 0 1 279098
-0.002415 -0.000951 0.121077 0.265399 0.608048 -0.688997 -0.039972 1 0 0 0 0 0 1 280082
-0.002415 -0.000951 0.121077 0.265616 0.608538 -0.689538 -0.040004 1 0 0 0 0 0 1 281097
-0.002396 -0.000955 0.121067 0.005901 0.669484 -0.555307 -0.040036 1 0 0 0 0 0 1 282114
-0.002386 -0.000957 0.121064 0.100307 0.648848 -0.624283 -0.040067 1 0 0 0 0 0 1 283097
-0.002382 -0.000959 0.121063 0.169270 0.633322 -0.660341 -0.040098 1 0 0 0 0 0 1 284097
-0.002379 -0.000959 0.121062 0.205744 0.625135 -0.674435 -0.040129 1 0 0 0 0 0 1 285082
-0.002378 -0.000959 0.121062 0.224194 0.621216 -0.679853 -0.040162 1 0 0 0 0 0 1 286136
-0.002378 -0.000960 0.121062 0.233459 0.619392 -0.682043 -0.040189 1 0 0 0 0 0 1 287030
-0.002377 -0.000960 0.121062 0.238190 0.618758 -0.683173 -0.040221 1 0 0 0 0 0 1 288039
-0.002377 -0.000960 0.121062 0.240642 0.618664 -0.683913 -0.040252 1 0 0 0 0 0 1 289028
-0.002377 -0.000960 0.121062 0.241961 0.618876 -0.684527 -0.040284 1 0 0 0 0 0 1 290039
-0.002377 -0.000960 0.121062 0.242706 0.619195 -0.685080 -0.040314 1 0 0 0 0 0 1 291029
-0.002377 -0.000960 0.121062 0.243183 0.619607 -0.685611 -0.040346 1 0 0 0 0 0 1 292038
-0.002377 -0.000960 0.121062 0.243508 0.620049 -0.686159 -0.040377 1 0 0 0 0 0 1 293028
-0.002377 -0.000960 0.121062 0.243767 0.620517 -0.686690 -0.040408 1 0 0 0 0 0 1 294038
-0.002383 -0.000941 0.121052 0.317243 0.369042 -0.546032 -0.040439 1 0 0 0 0 0 1 295027
-0.002385 -0.000932 0.121048 0.292502 0.460143 -0.618221 -0.040471 1 0 0 0 0 0 1 296039
-0.002387 -0.000928 0.121047 0.273328 0.527199 -0.655908 -0.040502 1 0 0 0 0 0 1 297027
-0.002387 -0.000925 0.121046 0.262885 0.562953 -0.670650 -0.040534 1 0 0 0 0 0 1 298039
-0.002388 -0.000924 0.121046 0.257588 0.581223 -0.676253 -0.040564 1 0 0 0 0 0 1 299028
-0.002388 -0.000924 0.121046 0.254975 0.590587 -0.678575 -0.040596 1 0 0 0 0 0 1 300039
-0.002388 -0.000923 0.121046 0.253751 0.595510 -0.679735 -0.040628 1 0 0 0 0 0 1 301048
-0.002388 -0.000923 0.121046 0.253234 0.598180 -0.680457 -0.040658 1 0 0 0 0 0 1 302019
-0.002388 -0.000923 0.121046 0.253058 0.599763 -0.681077 -0.040690 1 0 0 0 0 0 1 303045
-0.002388 -0.000923 0.121046 0.253081 0.600780 -0.681624 -0.040721 1 0 0 0 0 0 1 304055
-0.002388 -0.000923 0.121046 0.253189 0.601501 -0.682151 -0.040752 1 0 0 0 0 0 1 305035
-0.002388 -0.000923 0.121046 0.253333 0.602114 -0.682669 -0.040783 1 0 0 0 0 0 1 306024
-0.002388 -0.000923 0.121046 0.253499 0.602641 -0.683198 -0.040815 1 0 0 0 0 0 1 307034
-0.002388 -0.000923 0.121046 0.253682 0.603144 -0.683725 -0.040846 1 0 0 0 0 0 1 308042
-0.002388 -0.000923 0.121046 0.253878 0.603625 -0.684243 -0.040877 1 0 0 0 0 0 1 309033
-0.002388 -0.000923 0.121046 0.254074 0.604092 -0.684769 -0.040909 1 0 0 0 0 0 1 310040
-0.002388 -0.000923 0.121046 0.254261 0.604547 -0.685302 -0.040940 1 0 0 0 0 0 1 311045
-0.002388 -0.000923 0.121046 0.254463 0.605017 -0.685821 -0.040971 1 0 0 0 0 0 1 312048
-0.002388 -0.000923 0.121046 0.254653 0.605487 -0.686345 -0.041002 1 0 0 0 0 0 1 313040
-0.002388 -0.000923 0.121046 0.254839 0.605941 -0.686856 -0.041034 1 0 0 0 0 0 1 314040
-0.002388 -0.000923 0.121046 0.255040 0.606409 -0.687390 -0.041065 1 0 0 0 0 0 1 315038
-0.002388 -0.000923 0.121046 0.255227 0.606864 -0.687902 -0.041096 1 0 0 0 0 0 1 316040
-0.002388 -0.000923 0.121046 0.255420 0.607324 -0.688443 -0.041127 1 0 0 0 0 0 1 317038
-0.002388 -0.000923 0.121046 0.255622 0.607793 -0.688961 -0.041158 1 0 0 0 0 0 1 318037
-0.002388 -0.000923 0.121046 0.255809 0.608248 -0.689472 -0.041190 1 0 0 0 0 0 1 319039
-0.002388 -0.000923 0.121046 0.256011 0.608718 -0.690007 -0.041221 1 0 0 0 0 0 1 320040
-0.002369 -0.000927 0.121036 -0.003992 0.669719 -0.555469 -0.041252 1 0 0 0 0 0 1 321045
-0.002360 -0.000930 0.121033 0.090182 0.649092 -0.624426 -0.041283 1 0 0 0 0 0 1 322024
-0.002355 -0.000931 0.121032 0.159020 0.633624 -0.660498 -0.041317 1 0 0 0 0 0 1 323106
-0.002353 -0.000931 0.121031 0.195430 0.625450 -0.674576 -0.041348 1 0 0 0 0 0 1 324100
-0.002351 -0.000932 0.121031 0.213809 0.621481 -0.679944 -0.041379 1 0 0 0 0 0 1 325096
-0.002351 -0.000932 0.121031 0.223068 0.619713 -0.682173 -0.041410 1 0 0 0 0 0 1 326090
-0.002351 -0.000932 0.121031 0.227777 0.619046 -0.683287 -0.041441 1 0 0 0 0 0 1 327073
-0.002350 -0.000932 0.121031 0.230214 0.618943 -0.683999 -0.041472 1 0 0 0 0 0 1 328072
-0.002350 -0.000932 0.121031 0.231516 0.619136 -0.684591 -0.041503 1 0 0 0 0 0 1 329073
-0.002350 -0.000932 0.121031 0.232263 0.619450 -0.685148 -0.041535 1 0 0 0 0 0 1 330089
-0.002350 -0.000932 0.121031 0.232725 0.619862 -0.685673 -0.041567 1 0 0 0 0 0 1 331102
-0.002350 -0.000932 0.121031 0.233033 0.620283 -0.686177 -0.041597 1 0 0 0 0 0 1 332074
-0.002350 -0.000932 0.121031 0.233268 0.620723 -0.686691 -0.041628 1 0 0 0 0 0 1 333073
-0.002350 -0.000932 0.121031 0.233495 0.621210 -0.687241 -0.041662 1 0 0 0 0 0 1 334142
-0.002350 -0.000932 0.121031 0.233678 0.621654 -0.687743 -0.041692 1 0 0 0 0 0 1 335103
-0.002350 -0.000932 0.121031 0.233868 0.622112 -0.688243 -0.041722 1 0 0 0 0 0 1 336073
-0.002350 -0.000932 0.121031 0.234046 0.622579 -0.688758 -0.041753 1 0 0 0 0 0 1 337073
-0.002350 -0.000932 0.121031 0.234232 0.623054 -0.689291 -0.041786 1 0 0 0 0 0 1 338118
-0.002350 -0.000932 0.121031 0.234393 0.623512 -0.689808 -0.041817 1 0 0 0 0 0 1 339097
-0.002350 -0.000932 0.121031 0.234573 0.623963 -0.690298 -0.041847 1 0 0 0 0 0 1 340071
-0.002350 -0.000932 0.121031 0.234747 0.624443 -0.690822 -0.041878 1 0 0 0 0 0 1 341077
-0.002350 -0.000932 0.121031 0.234933 0.624939 -0.691370 -0.041912 1 0 0 0 0 0 1 342139
-0.002331 -0.000936 0.121021 -0.025161 0.685940 -0.556565 -0.041942 1 0 0 0 0 0 1 343107
-0.002322 -0.000939 0.121018 0.068822 0.665377 -0.625554 -0.041973 1 0 0 0 0 0 1 344100
-0.002317 -0.000940 0.121016 0.137530 0.649890 -0.661591 -0.042004 1 0 0 0 0 0 1 345102
-0.002315 -0.000940 0.121016 0.173888 0.641719 -0.675693 -0.042036 1 0 0 0 0 0 1 346118
-0.002314 -0.000941 0.121016 0.192241 0.637783 -0.681052 -0.042067 1 0 0 0 0 0 1 347110
-0.002313 -0.000941 0.121016 0.201472 0.635999 -0.683256 -0.042097 1 0 0 0 0 0 1 348074
-0.002313 -0.000941 0.121016 0.206149 0.635347 -0.684366 -0.042128 1 0 0 0 0 0 1 349073
-0.002313 -0.000941 0.121016 0.208578 0.635254 -0.685085 -0.042160 1 0 0 0 0 0 1 350088
-0.002313 -0.000941 0.121016 0.209853 0.635445 -0.685681 -0.042191 1 0 0 0 0 0 1 351094
-0.002313 -0.000941 0.121016 0.210567 0.635769 -0.686186 -0.042222 1 0 0 0 0 0 1 352074
-0.002313 -0.000941 0.121016 0.211001 0.636161 -0.686713 -0.042253 1 0 0 0 0 0 1 353072
-0.002313 -0.000941 0.121016 0.211321 0.636622 -0.687247 -0.042286 1 0 0 0 0 0 1 354113
-0.002313 -0.000941 0.121016 0.211532 0.637045 -0.687730 -0.042316 1 0 0 0 0 0 1 355066
-0.002313 -0.000941 0.121016 0.211714 0.637526 -0.688244 -0.042347 1 0 0 0 0 0 1 356079
-0.002313 -0.000941 0.121016 0.211910 0.637996 -0.688759 -0.042379 1 0 0 0 0 0 1 357095
-0.002313 -0.000941 0.121016 0.212075 0.638482 -0.689284 -0.042411 1 0 0 0 0 0 1 358129
-0.002313 -0.000941 0.121016 0.212278 0.639073 -0.689927 -0.042451 1 0 0 0 0 0 1 359409
-0.002313 -0.000941 0.121016 0.212375 0.639400 -0.690291 -0.042473 1 0 0 0 0 0 1 360101
-0.002313 -0.000941 0.121016 0.212552 0.639862 -0.690790 -0.042504 1 0 0 0 0 0 1 361094
-0.002313 -0.000941 0.121016 0.212698 0.640354 -0.691306 -0.042536 1 0 0 0 0 0 1 362111
-0.002313 -0.000941 0.121016 0.212863 0.640795 -0.691795 -0.042566 1 0 0 0 0 0 1 363075
-0.002313 -0.000941 0.121016 0.213006 0.641279 -0.692304 -0.042597 1 0 0 0 0 0 1 364077
-0.002313 -0.000941 0.121016 0.213155 0.641751 -0.692829 -0.042629 1 0 0 0 0 0 1 365096
-0.002313 -0.000941 0.121016 0.213336 0.642222 -0.693338 -0.042661 1 0 0 0 0 0 1 366110
-0.002313 -0.000941 0.121016 0.213477 0.642698 -0.693837 -0.042691 1 0 0 0 0 0 1 367094
-0.002313 -0.000941 0.121016 0.213647 0.643156 -0.694345 -0.042723 1 0 0 0 0 0 1 368095
-0.002313 -0.000941 0.121016 0.213787 0.643631 -0.694844 -0.042753 1 0 0 0 0 0 1 369077
-0.002313 -0.000941 0.121016 0.213966 0.644115 -0.695379 -0.042786 1 0 0 0 0 0 1 370132
-0.002313 -0.000941 0.121016 0.214083 0.644539 -0.695840 -0.042814 1 0 0 0 0 0 1 371025
-0.002294 -0.000945 0.121006 -0.046160 0.705602 -0.560763 -0.042846 1 0 0 0 0 0 1 372035
-0.002284 -0.000948 0.121002 0.047603 0.685081 -0.629769 -0.042877 1 0 0 0 0 0 1 373024
-0.002279 -0.000949 0.121001 0.116210 0.669634 -0.665824 -0.042908 1 0 0 0 0 0 1 374036
-0.002277 -0.000949 0.121001 0.152478 0.661493 -0.679905 -0.042939 1 0 0 0 0 0 1 375024
-0.002276 -0.000950 0.121001 0.170800 0.657545 -0.685274 -0.042971 1 0 0 0 0 0 1 376035
-0.002281 -0.000931 0.120990 0.253527 0.403206 -0.545918 -0.043002 1 0 0 0 0 0 1 377024
-0.002283 -0.000922 0.120987 0.233275 0.492761 -0.618529 -0.043033 1 0 0 0 0 0 1 378034
-0.002284 -0.000918 0.120985 0.216336 0.559030 -0.656337 -0.043064 1 0 0 0 0 0 1 379025
-0.002285 -0.000915 0.120985 0.207011 0.594402 -0.671079 -0.043096 1 0 0 0 0 0 1 380035
-0.002285 -0.000914 0.120985 0.202239 0.612457 -0.676666 -0.043127 1 0 0 0 0 0 1 381022
-0.002286 -0.000914 0.120985 0.199875 0.621740 -0.678968 -0.043158 1 0 0 0 0 0 1 382035
-0.002286 -0.000913 0.120985 0.198751 0.626593 -0.680089 -0.043190 1 0 0 0 0 0 1 383050
-0.002286 -0.000913 0.120985 0.198259 0.629242 -0.680802 -0.043221 1 0 0 0 0 0 1 384042
-0.002286 -0.000913 0.120985 0.198070 0.630798 -0.681380 -0.043253 1 0 0 0 0 0 1 385049
-0.002286 -0.000913 0.120985 0.198062 0.631800 -0.681882 -0.043283 1 0 0 0 0 0 1 386031
-0.002286 -0.000913 0.120985 0.198112 0.632529 -0.682384 -0.043315 1 0 0 0 0 0 1 387034
-0.002286 -0.000913 0.120985 0.198214 0.633122 -0.682886 -0.043346 1 0 0 0 0 0 1 388040
-0.002286 -0.000913 0.120985 0.198332 0.633658 -0.683380 -0.043377 1 0 0 0 0 0 1 389043
-0.002286 -0.000913 0.120985 0.198476 0.634135 -0.683866 -0.043408 1 0 0 0 0 0 1 390030
-0.002286 -0.000913 0.120985 0.198614 0.634619 -0.684355 -0.043440 1 0 0 0 0 0 1 391038
-0.002286 -0.000913 0.120985 0.198746 0.635084 -0.684864 -0.043471 1 0 0 0 0 0 1 392045
-0.002286 -0.000913 0.120985 0.198910 0.635574 -0.685383 -0.043505 1 0 0 0 0 0 1 393125
-0.002286 -0.000913 0.120985 0.199040 0.636006 -0.685842 -0.043534 1 0 0 0 0 0 1 394046
-0.002286 -0.000913 0.120985 0.199182 0.636463 -0.686334 -0.043565 1 0 0 0 0 0 1 395045
-0.002286 -0.000913 0.120985 0.199324 0.636916 -0.686823 -0.043596 1 0 0 0 0 0 1 396037
-0.002286 -0.000913 0.120985 0.199459 0.637364 -0.687322 -0.043627 1 0 0 0 0 0 1 397036
-0.002286 -0.000913 0.120985 0.199606 0.637820 -0.687800 -0.043658 1 0 0 0 0 0 1 398020
-0.002286 -0.000913 0.120985 0.199753 0.638287 -0.688301 -0.043690 1 0 0 0 0 0 1 399039
-0.002286 -0.000913 0.120985 0.199896 0.638742 -0.688792 -0.043721 1 0 0 0 0 0 1 400036
-0.002286 -0.000913 0.120985 0.200039 0.639199 -0.689285 -0.043752 1 0 0 0 0 0 1 401037
-0.002286 -0.000913 0.120985 0.200182 0.639655 -0.689776 -0.043783 1 0 0 0 0 0 1 402035
-0.002286 -0.000913 0.120985 0.200313 0.640115 -0.690263 -0.043815 1 0 0 0 0 0 1 403038
-0.002286 -0.000913 0.120985 0.200459 0.640563 -0.690770 -0.043846 1 0 0 0 0 0 1 404042
-0.002286 -0.000913 0.120985 0.200609 0.641025 -0.691255 -0.043877 1 0 0 0 0 0 1 405038
-0.002286 -0.000913 0.120985 0.200750 0.641473 -0.691737 -0.043908 1 0 0 0 0 0 1 406018
-0.002286 -0.000913 0.120985 0.200893 0.641929 -0.692228 -0.043939 1 0 0 0 0 0 1 407016
-0.002286 -0.000913 0.120985 0.201039 0.642394 -0.692730 -0.043971 1 0 0 0 0 0 1 408036
-0.002286 -0.000913 0.120985 0.201182 0.642851 -0.693223 -0.044002 1 0 0 0 0 0 1 409036
-0.002286 -0.000913 0.120985 0.201304 0.643301 -0.693715 -0.044033 1 0 0 0 0 0 1 410034
-0.002286 -0.000913 0.120985 0.201465 0.643763 -0.694207 -0.044065 1 0 0 0 0 0 1 411036
-0.002286 -0.000913 0.120985 0.201610 0.644221 -0.694700 -0.044096 1 0 0 0 0 0 1 412036
-0.002286 -0.000913 0.120985 0.201753 0.644677 -0.695192 -0.044127 1 0 0 0 0 0 1 413036
-0.002286 -0.000913 0.120985 0.201896 0.645133 -0.695684 -0.044158 1 0 0 0 0 0 1 414035
-0.002286 -0.000913 0.120985 0.202039 0.645591 -0.696177 -0.044190 1 0 0 0 0 0 1 415036
-0.002286 -0.000913 0.120985 0.202174 0.646037 -0.696675 -0.044221 1 0 0 0 0 0 1 416034
-0.002286 -0.000913 0.120985 0.202312 0.646505 -0.697156 -0.044252 1 0 0 0 0 0 1 417036
-0.002286 -0.000913 0.120985 0.202466 0.646963 -0.697656 -0.044284 1 0 0 0 0 0 1 418041
-0.002286 -0.000913 0.120985 0.202618 0.647444 -0.698175 -0.044317 1 0 0 0 0 0 1 419096
-0.002286 -0.000913 0.120985 0.202763 0.647904 -0.698671 -0.044348 1 0 0 0 0 0 1 420103
-0.002286 -0.000913 0.120985 0.202905 0.648357 -0.699160 -0.044379 1 0 0 0 0 0 1 421095
-0.002286 -0.000913 0.120985 0.203043 0.648817 -0.699673 -0.044411 1 0 0 0 0 0 1 422123
-0.002286 -0.000913 0.120985 0.203178 0.649273 -0.700141 -0.044442 1 0 0 0 0 0 1 423099
-0.002286 -0.000913 0.120985 0.203332 0.649729 -0.700639 -0.044473 1 0 0 0 0 0 1 424101
-0.002286 -0.000913 0.120985 0.203476 0.650184 -0.701130 -0.044504 1 0 0 0 0 0 1 425097
-0.002286 -0.000913 0.120985 0.203623 0.650653 -0.701636 -0.044536 1 0 0 0 0 0 1 426124
-0.002286 -0.000913 0.120985 0.203761 0.651095 -0.702113 -0.044566 1 0 0 0 0 0 1 427093
-0.002286 -0.000913 0.120985 0.203901 0.651537 -0.702611 -0.044598 1 0 0 0 0 0 1 428105
-0.002286 -0.000913 0.120985 0.204047 0.652006 -0.703098 -0.044629 1 0 0 0 0 0 1 429094
-0.002286 -0.000913 0.120985 0.204181 0.652477 -0.703594 -0.044661 1 0 0 0 0 0 1 430116
-0.002286 -0.000913 0.120985 0.204331 0.652921 -0.704080 -0.044691 1 0 0 0 0 0 1 431092
-0.002286 -0.000913 0.120985 0.204472 0.653367 -0.704562 -0.044722 1 0 0 0 0 0 1 432070
-0.002286 -0.000913 0.120985 0.204607 0.653815 -0.705062 -0.044753 1 0 0 0 0 0 1 433070
-0.002286 -0.000913 0.120985 0.204767 0.654310 -0.705581 -0.044787 1 0 0 0 0 0 1 434137
-0.002286 -0.000913 0.120985 0.204905 0.654748 -0.706053 -0.044817 1 0 0 0 0 0 1 435096
-0.002286 -0.000913 0.120985 0.205048 0.655205 -0.706545 -0.044848 1 0 0 0 0 0 1 436096
-0.002286 -0.000913 0.120985 0.205176 0.655657 -0.707023 -0.044879 1 0 0 0 0 0 1 437079
-0.002286 -0.000913 0.120985 0.205335 0.656128 -0.707538 -0.044911 1 0 0 0 0 0 1 438116
-0.002286 -0.000913 0.120985 0.205467 0.656565 -0.708027 -0.044941 1 0 0 0 0 0 1 439093
-0.002286 -0.000913 0.120985 0.205618 0.657031 -0.708515 -0.044973 1 0 0 0 0 0 1 440097
-0.002286 -0.000913 0.120985 0.205761 0.657485 -0.709004 -0.045004 1 0 0 0 0 0 1 441091
-0.002286 -0.000913 0.120985 0.205910 0.657962 -0.709518 -0.045036 1 0 0 0 0 0 1 442134
-0.002286 -0.000913 0.120985 0.206039 0.658373 -0.709961 -0.045065 1 0 0 0 0 0 1 443035
-0.002286 -0.000913 0.120985 0.206168 0.658828 -0.710442 -0.045096 1 0 0 0 0 0 1 444024
-0.002286 -0.000913 0.120985 0.206315 0.659277 -0.710951 -0.045127 1 0 0 0 0 0 1 445033
-0.002286 -0.000913 0.120985 0.206465 0.659737 -0.711433 -0.045158 1 0 0 0 0 0 1 446024
-0.002286 -0.000913 0.120985 0.206610 0.660200 -0.711931 -0.045190 1 0 0 0 0 0 1 447036
-0.002267 -0.000918 0.120975 -0.054260 0.721404 -0.576387 -0.045221 1 0 0 0 0 0 1 448023
-0.002257 -0.000920 0.120971 0.039076 0.700951 -0.645293 -0.045252 1 0 0 0 0 0 1 449033
-0.002253 -0.000921 0.120970 0.107444 0.685526 -0.681290 -0.045283 1 0 0 0 0 0 1 450021
-0.002250 -0.000921 0.120970 0.143610 0.677387 -0.695357 -0.045314 1 0 0 0 0 0 1 451023
-0.002249 -0.000922 0.120969 0.161865 0.673447 -0.700715 -0.045346 1 0 0 0 0 0 1 452033
-0.002249 -0.000922 0.120969 0.171035 0.671692 -0.702893 -0.045377 1 0 0 0 0 0 1 453021
-0.002248 -0.000922 0.120969 0.175667 0.671032 -0.703981 -0.045408 1 0 0 0 0 0 1 454033
-0.002229 -0.000926 0.120959 -0.082898 0.731667 -0.568472 -0.045439 1 0 0 0 0 0 1 455023
-0.002220 -0.000929 0.120956 0.011431 0.710962 -0.637505 -0.045471 1 0 0 0 0 0 1 456031
-0.002215 -0.000930 0.120955 0.080302 0.695405 -0.673557 -0.045502 1 0 0 0 0 0 1 457021
-0.002213 -0.000930 0.120954 0.116713 0.687209 -0.687633 -0.045533 1 0 0 0 0 0 1 458029
-0.002211 -0.000931 0.120954 0.135073 0.683236 -0.692969 -0.045564 1 0 0 0 0 0 1 459023
-0.002211 -0.000931 0.120954 0.144290 0.681484 -0.695168 -0.045596 1 0 0 0 0 0 1 460040
-0.002211 -0.000931 0.120954 0.148939 0.680810 -0.696241 -0.045627 1 0 0 0 0 0 1 461033
-0.002210 -0.000931 0.120954 0.151307 0.680707 -0.696925 -0.045658 1 0 0 0 0 0 1 462034
-0.002210 -0.000931 0.120954 0.152533 0.680900 -0.697481 -0.045690 1 0 0 0 0 0 1 463035
-0.002210 -0.000931 0.120954 0.153220 0.681227 -0.697980 -0.045721 1 0 0 0 0 0 1 464039
-0.002210 -0.000931 0.120954 0.153596 0.681602 -0.698462 -0.045752 1 0 0 0 0 0 1 465030
-0.002210 -0.000931 0.120954 0.153855 0.682033 -0.698938 -0.045783 1 0 0 0 0 0 1 466019
-0.002210 -0.000931 0.120954 0.154020 0.682491 -0.699426 -0.045814 1 0 0 0 0 0 1 467031
-0.002191 -0.000935 0.120944 -0.106771 0.743682 -0.563505 -0.045846 1 0 0 0 0 0 1 468041
-0.002182 -0.000938 0.120941 -0.013679 0.723280 -0.632491 -0.045877 1 0 0 0 0 0 1 469032
-0.002177 -0.000939 0.120940 0.054548 0.707899 -0.668554 -0.045909 1 0 0 0 0 0 1 470040
-0.002175 -0.000939 0.120939 0.090640 0.699785 -0.682617 -0.045940 1 0 0 0 0 0 1 471032
-0.002174 -0.000940 0.120939 0.108820 0.695862 -0.687948 -0.045971 1 0 0 0 0 0 1 472037
-0.002173 -0.000940 0.120939 0.117947 0.694102 -0.690129 -0.046002 1 0 0 0 0 0 1 473037
-0.002173 -0.000940 0.120939 0.122534 0.693443 -0.691200 -0.046033 1 0 0 0 0 0 1 474034
-0.002173 -0.000940 0.120939 0.124876 0.693355 -0.691883 -0.046065 1 0 0 0 0 0 1 475033
-0.002173 -0.000940 0.120939 0.126081 0.693554 -0.692412 -0.046096 1 0 0 0 0 0 1 476033
-0.002173 -0.000940 0.120939 0.126730 0.693878 -0.692921 -0.046127 1 0 0 0 0 0 1 477033
-0.002172 -0.000940 0.120939 0.127099 0.694289 -0.693394 -0.046158 1 0 0 0 0 0 1 478033
-0.002172 -0.000940 0.120939 0.127325 0.694715 -0.693860 -0.046189 1 0 0 0 0 0 1 479031
-0.002172 -0.000940 0.120939 0.127481 0.695172 -0.694346 -0.046221 1 0 0 0 0 0 1 480041
-0.002172 -0.000940 0.120939 0.127595 0.695633 -0.694807 -0.046252 1 0 0 0 0 0 1 481036
-0.002153 -0.000944 0.120929 -0.133238 0.756816 -0.558667 -0.046283 1 0 0 0 0 0 1 482037
-0.002144 -0.000947 0.120925 -0.040295 0.736473 -0.627706 -0.046315 1 0 0 0 0 0 1 483033
-0.002139 -0.000948 0.120924 0.027839 0.721093 -0.663770 -0.046346 1 0 0 0 0 0 1 484034
-0.002137 -0.000948 0.120924 0.063877 0.713006 -0.677852 -0.046377 1 0 0 0 0 0 1 485038
-0.002136 -0.000949 0.120924 0.082025 0.709077 -0.683175 -0.046408 1 0 0 0 0 0 1 486035
-0.002135 -0.000949 0.120924 0.091121 0.707324 -0.685331 -0.046439 1 0 0 0 0 0 1 487016
-0.002135 -0.000949 0.120924 0.095695 0.706691 -0.686417 -0.046471 1 0 0 0 0 0 1 488034
-0.002135 -0.000949 0.120924 0.098017 0.706609 -0.687075 -0.046502 1 0 0 0 0 0 1 489033
-0.002135 -0.000949 0.120924 0.099199 0.706796 -0.687619 -0.046534 1 0 0 0 0 0 1 490040
-0.002135 -0.000949 0.120924 0.099824 0.707130 -0.688106 -0.046565 1 0 0 0 0 0 1 491033
-0.002135 -0.000949 0.120924 0.100172 0.707547 -0.688570 -0.046596 1 0 0 0 0 0 1 492032
-0.002135 -0.000949 0.120924 0.100380 0.707979 -0.689030 -0.046627 1 0 0 0 0 0 1 493033
-0.002135 -0.000949 0.120924 0.100515 0.708435 -0.689502 -0.046658 1 0 0 0 0 0 1 494032
-0.002135 -0.000949 0.120924 0.100627 0.708929 -0.689993 -0.046691 1 0 0 0 0 0 1 495093
-0.002135 -0.000949 0.120924 0.100712 0.709389 -0.690455 -0.046723 1 0 0 0 0 0 1 496094
-0.002135 -0.000949 0.120924 0.100796 0.709920 -0.690958 -0.046757 1 0 0 0 0 0 1 497198
-0.002135 -0.000949 0.120924 0.100858 0.710353 -0.691378 -0.046786 1 0 0 0 0 0 1 498110
-0.002135 -0.000949 0.120924 0.100937 0.710821 -0.691842 -0.046817 1 0 0 0 0 0 1 499102
-0.002135 -0.000949 0.120924 0.100994 0.711303 -0.692303 -0.046848 1 0 0 0 0 0 1 500112
-0.002135 -0.000949 0.120924 0.101064 0.711762 -0.692773 -0.046879 1 0 0 0 0 0 1 501103
-0.002135 -0.000949 0.120924 0.101130 0.712265 -0.693241 -0.046912 1 0 0 0 0 0 1 502142
-0.002140 -0.000930 0.120913 0.175138 0.459088 -0.551586 -0.046942 1 0 0 0 0 0 1 503103
-0.002143 -0.000921 0.120910 0.150363 0.549136 -0.623292 -0.046973 1 0 0 0 0 0 1 504095
-0.002144 -0.000917 0.120908 0.131178 0.615645 -0.660742 -0.047004 1 0 0 0 0 0 1 505099
-0.002145 -0.000914 0.120908 0.120710 0.651126 -0.675324 -0.047035 1 0 0 0 0 0 1 506085
-0.002145 -0.000913 0.120908 0.115326 0.669257 -0.680819 -0.047066 1 0 0 0 0 0 1 507066
-0.002158 -0.000926 0.120897 0.288481 0.866176 -0.532891 -0.047097 1 0 0 0 0 0 1 508066
-0.002165 -0.000933 0.120893 0.226657 0.805791 -0.609251 -0.047128 1 0 0 0 0 0 1 509066
-0.002168 -0.000936 0.120892 0.180251 0.759612 -0.648994 -0.047160 1 0 0 0 0 0 1 510082
-0.002170 -0.000938 0.120891 0.155283 0.735020 -0.664436 -0.047191 1 0 0 0 0 0 1 511066
-0.002171 -0.000939 0.120891 0.142593 0.722760 -0.670257 -0.047223 1 0 0 0 0 0 1 512094
-0.002171 -0.000939 0.120891 0.136226 0.716859 -0.672640 -0.047257 1 0 0 0 0 0 1 513193
-0.002171 -0.000939 0.120891 0.133072 0.714141 -0.673764 -0.047289 1 0 0 0 0 0 1 514219
-0.002171 -0.000939 0.120891 0.131524 0.712946 -0.674371 -0.047316 1 0 0 0 0 0 1 515094
-0.002172 -0.000940 0.120891 0.130798 0.712595 -0.674900 -0.047348 1 0 0 0 0 0 1 516090
-0.002172 -0.000940 0.120891 0.130475 0.712724 -0.675423 -0.047382 1 0 0 0 0 0 1 517200
-0.002172 -0.000940 0.120891 0.130360 0.712986 -0.675878 -0.047414 1 0 0 0 0 0 1 518200
-0.002172 -0.000940 0.120891 0.130340 0.713365 -0.676334 -0.047445 1 0 0 0 0 0 1 519215
-0.002172 -0.000940 0.120891 0.130377 0.713715 -0.676718 -0.047472 1 0 0 0 0 0 1 520072
-0.002172 -0.000940 0.120891 0.130436 0.714224 -0.677221 -0.047508 1 0 0 0 0 0 1 521214
-0.002172 -0.000940 0.120891 0.130509 0.714676 -0.677666 -0.047538 1 0 0 0 0 0 1 522197
-0.002172 -0.000940 0.120891 0.130585 0.715094 -0.678063 -0.047566 1 0 0 0 0 0 1 523088
-0.002172 -0.000940 0.120891 0.130684 0.715603 -0.678551 -0.047601 1 0 0 0 0 0 1 524197
-0.002172 -0.000940 0.120891 0.130760 0.716082 -0.678996 -0.047633 1 0 0 0 0 0 1 525213
-0.002172 -0.000940 0.120891 0.130844 0.716548 -0.679456 -0.047664 1 0 0 0 0 0 1 526202
-0.002172 -0.000940 0.120891 0.130917 0.716986 -0.679869 -0.047693 1 0 0 0 0 0 1 527154
-0.002172 -0.000940 0.120891 0.131007 0.717409 -0.680259 -0.047720 1 0 0 0 0 0 1 528019
-0.002172 -0.000940 0.120891 0.131091 0.717865 -0.680710 -0.047752 1 0 0 0 0 0 1 529029
-0.002172 -0.000940 0.120891 0.131182 0.718398 -0.681194 -0.047787 1 0 0 0 0 0 1 530144
-0.002172 -0.000940 0.120891 0.131258 0.718816 -0.681607 -0.047814 1 0 0 0 0 0 1 531030
-0.002172 -0.000940 0.120891 0.131353 0.719339 -0.682086 -0.047849 1 0 0 0 0 0 1 532145
-0.002172 -0.000940 0.120891 0.131440 0.719814 -0.682553 -0.047881 1 0 0 0 0 0 1 533155
-0.002172 -0.000940 0.120891 0.131506 0.720211 -0.682927 -0.047908 1 0 0 0 0 0 1 534018
-0.002172 -0.000940 0.120891 0.131622 0.720745 -0.683428 -0.047943 1 0 0 0 0 0 1 535146
-0.002172 -0.000940 0.120891 0.131676 0.721168 -0.683829 -0.047971 1 0 0 0 0 0 1 536031
-0.002172 -0.000940 0.120891 0.131793 0.721685 -0.684318 -0.048006 1 0 0 0 0 0 1 537144
-0.002177 -0.000921 0.120881 0.205818 0.468259 -0.542372 -0.048033 1 0 0 0 0 0 1 538029
-0.002180 -0.000912 0.120877 0.181165 0.558156 -0.614085 -0.048068 1 0 0 0 0 0 1 539145
-0.002181 -0.000907 0.120876 0.162031 0.624499 -0.651465 -0.048096 1 0 0 0 0 0 1 540033
-0.002182 -0.000905 0.120875 0.151609 0.659994 -0.666080 -0.048131 1 0 0 0 0 0 1 541156
-0.002182 -0.000904 0.120875 0.146247 0.678040 -0.671531 -0.048159 1 0 0 0 0 0 1 542040
-0.002182 -0.000903 0.120875 0.143590 0.687355 -0.673795 -0.048193 1 0 0 0 0 0 1 543157
-0.002182 -0.000903 0.120875 0.142287 0.692231 -0.674851 -0.048225 1 0 0 0 0 0 1 544154
-0.002183 -0.000903 0.120875 0.141662 0.694820 -0.675453 -0.048252 1 0 0 0 0 0 1 545030
-0.002183 -0.000903 0.120875 0.141389 0.696376 -0.675964 -0.048283 1 0 0 0 0 0 1 546025
-0.002183 -0.000903 0.120875 0.141307 0.697387 -0.676427 -0.048314 1 0 0 0 0 0 1 547028
-0.002183 -0.000903 0.120875 0.141317 0.698170 -0.676931 -0.048350 1 0 0 0 0 0 1 548162
-0.002183 -0.000903 0.120875 0.141358 0.698685 -0.677313 -0.048377 1 0 0 0 0 0 1 549034
-0.002183 -0.000903 0.120875 0.141438 0.699211 -0.677757 -0.048408 1 0 0 0 0 0 1 550036
-0.002183 -0.000903 0.120875 0.141499 0.699698 -0.678199 -0.048440 1 0 0 0 0 0 1 551042
-0.002183 -0.000903 0.120875 0.141592 0.700172 -0.678636 -0.048471 1 0 0 0 0 0 1 552042
-0.002183 -0.000903 0.120875 0.141689 0.700682 -0.679124 -0.048505 1 0 0 0 0 0 1 553142
-0.002183 -0.000903 0.120875 0.141770 0.701146 -0.679564 -0.048537 1 0 0 0 0 0 1 554160
-0.002183 -0.000903 0.120875 0.141871 0.701533 -0.679937 -0.048565 1 0 0 0 0 0 1 555031
-0.002183 -0.000903 0.120875 0.141965 0.702044 -0.680443 -0.048600 1 0 0 0 0 0 1 556157
-0.002183 -0.000903 0.120875 0.142052 0.702507 -0.680868 -0.048631 1 0 0 0 0 0 1 557156
-0.002183 -0.000903 0.120875 0.142146 0.702948 -0.681317 -0.048662 1 0 0 0 0 0 1 558156
-0.002183 -0.000903 0.120875 0.142226 0.703400 -0.681749 -0.048693 1 0 0 0 0 0 1 559154
-0.002183 -0.000903 0.120875 0.142339 0.703847 -0.682180 -0.048725 1 0 0 0 0 0 1 560157
-0.002183 -0.000903 0.120875 0.142410 0.704306 -0.682626 -0.048756 1 0 0 0 0 0 1 561162
-0.002183 -0.000903 0.120875 0.142518 0.704756 -0.683056 -0.048787 1 0 0 0 0 0 1 562144
-0.002183 -0.000903 0.120875 0.142594 0.705219 -0.683510 -0.048819 1 0 0 0 0 0 1 563181
-0.002183 -0.000903 0.120875 0.142693 0.705657 -0.683944 -0.048850 1 0 0 0 0 0 1 564158
-0.002183 -0.000903 0.120875 0.142781 0.706119 -0.684369 -0.048881 1 0 0 0 0 0 1 565157
-0.002183 -0.000903 0.120875 0.142879 0.706547 -0.684810 -0.048912 1 0 0 0 0 0 1 566155
-0.002183 -0.000903 0.120875 0.142977 0.707017 -0.685249 -0.048943 1 0 0 0 0 0 1 567156
-0.002183 -0.000903 0.120875 0.143037 0.707410 -0.685634 -0.048971 1 0 0 0 0 0 1 568035
-0.002183 -0.000903 0.120875 0.143158 0.707922 -0.686124 -0.049006 1 0 0 0 0 0 1 569157
-0.002183 -0.000903 0.120875 0.143231 0.708368 -0.686562 -0.049037 1 0 0 0 0 0 1 570157
-0.002183 -0.000903 0.120875 0.143332 0.708814 -0.687005 -0.049068 1 0 0 0 0 0 1 571153
-0.002183 -0.000903 0.120875 0.143423 0.709265 -0.687423 -0.049100 1 0 0 0 0 0 1 572153
-0.002183 -0.000903 0.120875 0.143516 0.709719 -0.687880 -0.049131 1 0 0 0 0 0 1 573158
-0.002183 -0.000903 0.120875 0.143603 0.710181 -0.688306 -0.049162 1 0 0 0 0 0 1 574157
-0.002183 -0.000903 0.120875 0.143698 0.710621 -0.688754 -0.049193 1 0 0 0 0 0 1 575153
-0.002183 -0.000903 0.120875 0.143777 0.711075 -0.689188 -0.049225 1 0 0 0 0 0 1 576156
-0.002183 -0.000903 0.120875 0.143891 0.711521 -0.689617 -0.049256 1 0 0 0 0 0 1 577155
-0.002183 -0.000903 0.120875 0.143973 0.711974 -0.690067 -0.049287 1 0 0 0 0 0 1 578154
-0.002183 -0.000903 0.120875 0.144060 0.712438 -0.690493 -0.049318 1 0 0 0 0 0 1 579156
-0.002183 -0.000903 0.120875 0.144154 0.712878 -0.690942 -0.049350 1 0 0 0 0 0 1 580154
-0.002183 -0.000903 0.120875 0.144241 0.713337 -0.691364 -0.049381 1 0 0 0 0 0 1 581147
-0.002183 -0.000903 0.120875 0.144337 0.713783 -0.691818 -0.049412 1 0 0 0 0 0 1 582157
-0.002183 -0.000903 0.120875 0.144420 0.714225 -0.692246 -0.049444 1 0 0 0 0 0 1 583160
-0.002183 -0.000903 0.120875 0.144527 0.714691 -0.692686 -0.049475 1 0 0 0 0 0 1 584155
-0.002183 -0.000903 0.120875 0.144600 0.715139 -0.693125 -0.049506 1 0 0 0 0 0 1 585157
-0.002183 -0.000903 0.120875 0.144708 0.715588 -0.693554 -0.049537 1 0 0 0 0 0 1 586138
-0.002183 -0.000903 0.120875 0.144795 0.716039 -0.694006 -0.049568 1 0 0 0 0 0 1 587155
-0.002183 -0.000903 0.120875 0.144876 0.716480 -0.694431 -0.049600 1 0 0 0 0 0 1 588155
-0.002183 -0.000903 0.120875 0.144983 0.716947 -0.694873 -0.049631 1 0 0 0 0 0 1 589154
-0.002183 -0.000903 0.120875 0.145056 0.717395 -0.695312 -0.049662 1 0 0 0 0 0 1 590155
-0.002183 -0.000903 0.120875 0.145166 0.717851 -0.695748 -0.049693 1 0 0 0 0 0 1 591152
-0.002183 -0.000903 0.120875 0.145239 0.718299 -0.696188 -0.049725 1 0 0 0 0 0 1 592157
-0.002183 -0.000903 0.120875 0.145339 0.718743 -0.696627 -0.049756 1 0 0 0 0 0 1 593146
-0.002183 -0.000903 0.120875 0.145431 0.719193 -0.697045 -0.049787 1 0 0 0 0 0 1 594145
-0.002183 -0.000903 0.120875 0.145524 0.719648 -0.697504 -0.049818 1 0 0 0 0 0 1 595153
-0.002183 -0.000903 0.120875 0.145610 0.720107 -0.697926 -0.049849 1 0 0 0 0 0 1 596144
-0.002183 -0.000903 0.120875 0.145706 0.720553 -0.698380 -0.049881 1 0 0 0 0 0 1 597154
-0.002183 -0.000903 0.120875 0.145797 0.720999 -0.698815 -0.049912 1 0 0 0 0 0 1 598145
-0.002183 -0.000903 0.120875 0.145888 0.721453 -0.699236 -0.049943 1 0 0 0 0 0 1 599153
-0.002183 -0.000903 0.120875 0.145979 0.721900 -0.699687 -0.049974 1 0 0 0 0 0 1 600143
-0.002183 -0.000903 0.120875 0.146068 0.722368 -0.700117 -0.050006 1 0 0 0 0 0 1 601153
-0.002183 -0.000903 0.120875 0.146162 0.722810 -0.700567 -0.050037 1 0 0 0 0 0 1 602154
-0.002183 -0.000903 0.120875 0.146249 0.723266 -0.700988 -0.050068 1 0 0 0 0 0 1 603142
-0.002183 -0.000903 0.120875 0.146345 0.723712 -0.701442 -0.050100 1 0 0 0 0 0 1 604152
-0.002188 -0.000884 0.120865 0.220519 0.469818 -0.559031 -0.050130 1 0 0 0 0 0 1 605141
-0.002191 -0.000875 0.120861 0.195996 0.559289 -0.630651 -0.050162 1 0 0 0 0 0 1 606152
-0.002192 -0.000871 0.120860 0.176938 0.625473 -0.668065 -0.050193 1 0 0 0 0 0 1 607142
-0.002193 -0.000868 0.120859 0.166530 0.660808 -0.682621 -0.050225 1 0 0 0 0 0 1 608152
-0.002193 -0.000867 0.120859 0.161208 0.678835 -0.688101 -0.050255 1 0 0 0 0 0 1 609142
-0.002174 -0.000871 0.120849 -0.103526 0.749119 -0.553176 -0.050287 1 0 0 0 0 0 1 610153
-0.002165 -0.000873 0.120846 -0.012602 0.733227 -0.622538 -0.050318 1 0 0 0 0 0 1 611143
-0.002160 -0.000874 0.120845 0.054506 0.720095 -0.658679 -0.050350 1 0 0 0 0 0 1 612151
-0.002158 -0.000875 0.120844 0.090035 0.713088 -0.672737 -0.050381 1 0 0 0 0 0 1 613145
-0.002157 -0.000875 0.120844 0.107938 0.709717 -0.678040 -0.050412 1 0 0 0 0 0 1 614162
-0.002156 -0.000875 0.120844 0.116923 0.708215 -0.680172 -0.050444 1 0 0 0 0 0 1 615160
-0.002156 -0.000875 0.120844 0.121430 0.707691 -0.681198 -0.050475 1 0 0 0 0 0 1 616168
-0.002156 -0.000875 0.120844 0.123721 0.707632 -0.681830 -0.050506 1 0 0 0 0 0 1 617161
-0.002156 -0.000875 0.120844 0.124906 0.707810 -0.682314 -0.050537 1 0 0 0 0 0 1 618149
-0.002156 -0.000875 0.120844 0.125545 0.708138 -0.682766 -0.050568 1 0 0 0 0 0 1 619159
-0.002156 -0.000875 0.120844 0.125896 0.708511 -0.683197 -0.050600 1 0 0 0 0 0 1 620159
-0.002156 -0.000875 0.120844 0.126105 0.708923 -0.683626 -0.050631 1 0 0 0 0 0 1 621149
-0.002156 -0.000875 0.120844 0.126262 0.709345 -0.684049 -0.050662 1 0 0 0 0 0 1 622153
-0.002156 -0.000875 0.120844 0.126361 0.709768 -0.684473 -0.050693 1 0 0 0 0 0 1 623157
-0.002156 -0.000875 0.120844 0.126464 0.710200 -0.684889 -0.050725 1 0 0 0 0 0 1 624161
-0.002156 -0.000875 0.120844 0.126552 0.710647 -0.685324 -0.050756 1 0 0 0 0 0 1 625163
-0.002156 -0.000875 0.120844 0.126634 0.711070 -0.685737 -0.050787 1 0 0 0 0 0 1 626155
-0.002156 -0.000875 0.120844 0.126720 0.711515 -0.686152 -0.050818 1 0 0 0 0 0 1 627156
-0.002156 -0.000875 0.120844 0.126791 0.711944 -0.686579 -0.050850 1 0 0 0 0 0 1 628153
-0.002156 -0.000875 0.120844 0.126864 0.712392 -0.687008 -0.050881 1 0 0 0 0 0 1 629152
-0.002156 -0.000875 0.120844 0.126954 0.712829 -0.687419 -0.050912 1 0 0 0 0 0 1 630155
-0.002156 -0.000875 0.120844 0.127024 0.713256 -0.687845 -0.050943 1 0 0 0 0 0 1 631152
-0.002156 -0.000875 0.120844 0.127110 0.713701 -0.688260 -0.050975 1 0 0 0 0 0 1 632152
-0.002156 -0.000875 0.120844 0.127177 0.714144 -0.688696 -0.051006 1 0 0 0 0 0 1 633155
-0.002156 -0.000875 0.120844 0.127253 0.714582 -0.689100 -0.051037 1 0 0 0 0 0 1 634156
-0.002156 -0.000875 0.120844 0.127335 0.715008 -0.689532 -0.051068 1 0 0 0 0 0 1 635154
-0.002156 -0.000875 0.120844 0.127413 0.715443 -0.689955 -0.051100 1 0 0 0 0 0 1 636153
-0.002156 -0.000875 0.120844 0.127495 0.715902 -0.690378 -0.051131 1 0 0 0 0 0 1 637155
-0.002156 -0.000875 0.120844 0.127569 0.716321 -0.690800 -0.051162 1 0 0 0 0 0 1 638155
-0.002156 -0.000875 0.120844 0.127655 0.716764 -0.691213 -0.051193 1 0 0 0 0 0 1 639151
-0.002156 -0.000875 0.120844 0.127725 0.717194 -0.691642 -0.051225 1 0 0 0 0 0 1 640152
-0.002156 -0.000875 0.120844 0.127799 0.717642 -0.692071 -0.051256 1 0 0 0 0 0 1 641151
-0.002156 -0.000875 0.120844 0.127888 0.718078 -0.692480 -0.051287 1 0 0 0 0 0 1 642152
-0.002156 -0.000875 0.120844 0.127959 0.718507 -0.692908 -0.051318 1 0 0 0 0 0 1 643152
-0.002156 -0.000875 0.120844 0.128045 0.718953 -0.693324 -0.051350 1 0 0 0 0 0 1 644154
-0.002156 -0.000875 0.120844 0.128112 0.719394 -0.693758 -0.051381 1 0 0 0 0 0 1 645153
-0.002156 -0.000875 0.120844 0.128200 0.719829 -0.694168 -0.051412 1 0 0 0 0 0 1 646153
-0.002156 -0.000875 0.120844 0.128271 0.720257 -0.694596 -0.051443 1 0 0 0 0 0 1 647153
-0.002156 -0.000875 0.120844 0.128348 0.720693 -0.695018 -0.051475 1 0 0 0 0 0 1 648151
-0.002156 -0.000875 0.120844 0.128434 0.721141 -0.695435 -0.051506 1 0 0 0 0 0 1 649157
-0.002156 -0.000875 0.120844 0.128500 0.721573 -0.695861 -0.051537 1 0 0 0 0 0 1 650135
-0.002156 -0.000875 0.120844 0.128590 0.722018 -0.696279 -0.051568 1 0 0 0 0 0 1 651156
-0.002156 -0.000875 0.120844 0.128661 0.722447 -0.696708 -0.051600 1 0 0 0 0 0 1 652158
-0.002161 -0.000857 0.120834 0.202944 0.468237 -0.553976 -0.051631 1 0 0 0 0 0 1 653152
-0.002164 -0.000847 0.120830 0.178456 0.557402 -0.625532 -0.051662 1 0 0 0 0 0 1 654155
-0.002165 -0.000843 0.120829 0.159417 0.623437 -0.662907 -0.051693 1 0 0 0 0 0 1 655143
-0.002166 -0.000841 0.120828 0.149027 0.658686 -0.677451 -0.051725 1 0 0 0 0 0 1 656151
-0.002166 -0.000839 0.120828 0.143700 0.676681 -0.682910 -0.051756 1 0 0 0 0 0 1 657154
-0.002167 -0.000839 0.120828 0.141024 0.685888 -0.685101 -0.051787 1 0 0 0 0 0 1 658154
-0.002167 -0.000839 0.120828 0.139712 0.690693 -0.686137 -0.051818 1 0 0 0 0 0 1 659152
-0.002167 -0.000838 0.120828 0.139101 0.693303 -0.686763 -0.051849 1 0 0 0 0 0 1 660151
-0.002167 -0.000838 0.120828 0.138839 0.694812 -0.687253 -0.051881 1 0 0 0 0 0 1 661153
-0.002167 -0.000838 0.120828 0.138749 0.695797 -0.687699 -0.051912 1 0 0 0 0 0 1 662154
-0.002167 -0.000838 0.120828 0.138742 0.696473 -0.688115 -0.051943 1 0 0 0 0 0 1 663151
-0.002172 -0.000820 0.120818 0.212958 0.442428 -0.545195 -0.051975 1 0 0 0 0 0 1 664152
-0.002175 -0.000811 0.120814 0.188493 0.531522 -0.616796 -0.052006 1 0 0 0 0 0 1 665151
-0.002176 -0.000806 0.120813 0.169484 0.597509 -0.654199 -0.052037 1 0 0 0 0 0 1 666153
-0.002177 -0.000804 0.120812 0.159093 0.632718 -0.668725 -0.052068 1 0 0 0 0 0 1 667144
-0.002177 -0.000803 0.120812 0.153771 0.650691 -0.674187 -0.052099 1 0 0 0 0 0 1 668141
-0.002178 -0.000802 0.120812 0.151112 0.659886 -0.676373 -0.052131 1 0 0 0 0 0 1 669152
-0.002178 -0.000802 0.120812 0.149795 0.664672 -0.677393 -0.052162 1 0 0 0 0 0 1 670144
-0.002183 -0.000783 0.120802 0.223348 0.412734 -0.534515 -0.052193 1 0 0 0 0 0 1 671150
-0.002186 -0.000774 0.120798 0.198597 0.502730 -0.606233 -0.052224 1 0 0 0 0 0 1 672142
-0.002187 -0.000770 0.120797 0.179429 0.569169 -0.643676 -0.052256 1 0 0 0 0 0 1 673151
-0.002188 -0.000767 0.120796 0.168981 0.604600 -0.658235 -0.052287 1 0 0 0 0 0 1 674150
-0.002188 -0.000766 0.120796 0.163609 0.622667 -0.663685 -0.052318 1 0 0 0 0 0 1 675141
-0.002189 -0.000766 0.120796 0.160945 0.631901 -0.665865 -0.052350 1 0 0 0 0 0 1 676151
-0.002194 -0.000747 0.120786 0.233756 0.382238 -0.523211 -0.052380 1 0 0 0 0 0 1 677140
-0.002197 -0.000738 0.120782 0.208700 0.473252 -0.595135 -0.052412 1 0 0 0 0 0 1 678152
-0.002198 -0.000733 0.120781 0.189371 0.540174 -0.632641 -0.052443 1 0 0 0 0 0 1 679141
-0.002199 -0.000731 0.120780 0.178840 0.575848 -0.647212 -0.052475 1 0 0 0 0 0 1 680153
-0.002199 -0.000729 0.120780 0.173438 0.594039 -0.652667 -0.052505 1 0 0 0 0 0 1 681140
-0.002200 -0.000729 0.120780 0.170754 0.603309 -0.654845 -0.052537 1 0 0 0 0 0 1 682150
-0.002181 -0.000733 0.120770 -0.093246 0.669417 -0.518468 -0.052568 1 0 0 0 0 0 1 683140
-0.002177 -0.000717 0.120756 0.072126 0.396878 -0.443429 -0.052599 1 0 0 0 0 0 1 684150
-0.002175 -0.000709 0.120752 0.114967 0.470905 -0.550673 -0.052631 1 0 0 0 0 0 1 685152
-0.002174 -0.000705 0.120750 0.131511 0.528727 -0.601685 -0.052663 1 0 0 0 0 0 1 686168
-0.002173 -0.000703 0.120749 0.139016 0.559735 -0.621035 -0.052693 1 0 0 0 0 0 1 687147
-0.002173 -0.000702 0.120749 0.142613 0.575577 -0.628165 -0.052725 1 0 0 0 0 0 1 688153
-0.002173 -0.000701 0.120749 0.144398 0.583657 -0.630918 -0.052756 1 0 0 0 0 0 1 689163
-0.002173 -0.000701 0.120749 0.145318 0.587866 -0.632127 -0.052787 1 0 0 0 0 0 1 690146
-0.002173 -0.000701 0.120749 0.145820 0.590151 -0.632788 -0.052818 1 0 0 0 0 0 1 691156
-0.002173 -0.000701 0.120749 0.146101 0.591471 -0.633269 -0.052850 1 0 0 0 0 0 1 692162
-0.002173 -0.000701 0.120749 0.146277 0.592298 -0.633662 -0.052881 1 0 0 0 0 0 1 693152
-0.002173 -0.000701 0.120749 0.146421 0.592905 -0.634059 -0.052912 1 0 0 0 0 0 1 694164
-0.002173 -0.000701 0.120749 0.146547 0.593369 -0.634438 -0.052944 1 0 0 0 0 0 1 695160
-0.002178 -0.000682 0.120739 0.220755 0.339391 -0.490830 -0.052974 1 0 0 0 0 0 1 696148
-0.002181 -0.000673 0.120735 0.196435 0.427977 -0.562610 -0.053006 1 0 0 0 0 0 1 697165
-0.002183 -0.000669 0.120734 0.177490 0.493684 -0.600052 -0.053037 1 0 0 0 0 0 1 698159
-0.002183 -0.000666 0.120733 0.167144 0.528723 -0.614583 -0.053068 1 0 0 0 0 0 1 699150
-0.002165 -0.000670 0.120723 -0.100878 0.607931 -0.482511 -0.053100 1 0 0 0 0 0 1 700152
-0.002155 -0.000671 0.120720 -0.011811 0.596259 -0.552809 -0.053130 1 0 0 0 0 0 1 701131
-0.002151 -0.000672 0.120718 0.054357 0.585227 -0.589213 -0.053162 1 0 0 0 0 0 1 702151
-0.002149 -0.000672 0.120718 0.089406 0.579268 -0.603306 -0.053193 1 0 0 0 0 0 1 703154
-0.002147 -0.000673 0.120718 0.107068 0.576357 -0.608574 -0.053224 1 0 0 0 0 0 1 704149
-0.002147 -0.000673 0.120718 0.115920 0.575043 -0.610655 -0.053256 1 0 0 0 0 0 1 705148
-0.002147 -0.000673 0.120718 0.120365 0.574555 -0.611623 -0.053287 1 0 0 0 0 0 1 706155
-0.002146 -0.000673 0.120718 0.122619 0.574477 -0.612176 -0.053318 1 0 0 0 0 0 1 707156
-0.002146 -0.000673 0.120718 0.123779 0.574605 -0.612617 -0.053349 1 0 0 0 0 0 1 708134
-0.002146 -0.000673 0.120718 0.124399 0.574841 -0.613003 -0.053381 1 0 0 0 0 0 1 709150
-0.002146 -0.000673 0.120718 0.124750 0.575123 -0.613365 -0.053412 1 0 0 0 0 0 1 710151
-0.002146 -0.000673 0.120718 0.124956 0.575438 -0.613733 -0.053443 1 0 0 0 0 0 1 711150
-0.002146 -0.000673 0.120718 0.125096 0.575760 -0.614085 -0.053474 1 0 0 0 0 0 1 712150
-0.002146 -0.000673 0.120718 0.125201 0.576078 -0.614450 -0.053506 1 0 0 0 0 0 1 713152
-0.002127 -0.000677 0.120708 -0.137426 0.637769 -0.477119 -0.053537 1 0 0 0 0 0 1 714152
-0.002118 -0.000680 0.120704 -0.045740 0.617365 -0.545677 -0.053568 1 0 0 0 0 0 1 715150
-0.002113 -0.000681 0.120703 0.021731 0.601973 -0.581464 -0.053599 1 0 0 0 0 0 1 716148
-0.002111 -0.000681 0.120703 0.057416 0.593821 -0.595346 -0.053631 1 0 0 0 0 0 1 717147
-0.002110 -0.000682 0.120703 0.075400 0.589834 -0.600532 -0.053662 1 0 0 0 0 0 1 718163
-0.002109 -0.000682 0.120703 0.084412 0.587987 -0.602584 -0.053693 1 0 0 0 0 0 1 719151
-0.002109 -0.000682 0.120702 0.088920 0.587226 -0.603522 -0.053724 1 0 0 0 0 0 1 720148
-0.002109 -0.000682 0.120702 0.091208 0.587019 -0.604086 -0.053756 1 0 0 0 0 0 1 721151
-0.002109 -0.000682 0.120702 0.092375 0.587081 -0.604511 -0.053787 1 0 0 0 0 0 1 722152
-0.002109 -0.000682 0.120702 0.092974 0.587278 -0.604875 -0.053818 1 0 0 0 0 0 1 723149
-0.002109 -0.000682 0.120702 0.093310 0.587550 -0.605240 -0.053849 1 0 0 0 0 0 1 724149
-0.002109 -0.000682 0.120702 0.093500 0.587858 -0.605597 -0.053881 1 0 0 0 0 0 1 725150
-0.002109 -0.000682 0.120702 0.093630 0.588193 -0.605954 -0.053912 1 0 0 0 0 0 1 726152
-0.002109 -0.000682 0.120702 0.093713 0.588531 -0.606301 -0.053943 1 0 0 0 0 0 1 727159
-0.002109 -0.000682 0.120702 0.093795 0.588848 -0.606652 -0.053974 1 0 0 0 0 0 1 728142
-0.002109 -0.000682 0.120702 0.093853 0.589192 -0.607008 -0.054006 1 0 0 0 0 0 1 729154
-0.002109 -0.000682 0.120702 0.093907 0.589532 -0.607359 -0.054037 1 0 0 0 0 0 1 730152
-0.002090 -0.000686 0.120693 -0.168779 0.651235 -0.469791 -0.054068 1 0 0 0 0 0 1 731150
-0.002080 -0.000689 0.120689 -0.077268 0.630863 -0.538381 -0.054099 1 0 0 0 0 0 1 732149
-0.002076 -0.000690 0.120688 -0.009901 0.615485 -0.574195 -0.054131 1 0 0 0 0 0 1 733147
-0.002073 -0.000690 0.120687 0.025748 0.607352 -0.588068 -0.054162 1 0 0 0 0 0 1 734151
-0.002072 -0.000691 0.120687 0.043686 0.603373 -0.593261 -0.054193 1 0 0 0 0 0 1 735153
-0.002072 -0.000691 0.120687 0.052669 0.601529 -0.595288 -0.054224 1 0 0 0 0 0 1 736130
-0.002071 -0.000691 0.120687 0.057167 0.600778 -0.596232 -0.054256 1 0 0 0 0 0 1 737148
-0.002071 -0.000691 0.120687 0.059423 0.600578 -0.596784 -0.054287 1 0 0 0 0 0 1 738151
-0.002071 -0.000691 0.120687 0.060569 0.600645 -0.597200 -0.054318 1 0 0 0 0 0 1 739149
-0.002071 -0.000691 0.120687 0.061160 0.600841 -0.597560 -0.054349 1 0 0 0 0 0 1 740139
-0.002071 -0.000691 0.120687 0.061467 0.601123 -0.597916 -0.054381 1 0 0 0 0 0 1 741148
-0.002071 -0.000691 0.120687 0.061649 0.601434 -0.598271 -0.054412 1 0 0 0 0 0 1 742150
-0.002071 -0.000691 0.120687 0.061749 0.601770 -0.598610 -0.054443 1 0 0 0 0 0 1 743137
-0.002071 -0.000691 0.120687 0.061816 0.602102 -0.598964 -0.054474 1 0 0 0 0 0 1 744149
-0.002071 -0.000691 0.120687 0.061876 0.602437 -0.599297 -0.054505 1 0 0 0 0 0 1 745138
-0.002071 -0.000691 0.120687 0.061914 0.602785 -0.599644 -0.054537 1 0 0 0 0 0 1 746148
-0.002071 -0.000691 0.120687 0.061948 0.603127 -0.599984 -0.054568 1 0 0 0 0 0 1 747139
-0.002071 -0.000691 0.120687 0.062004 0.603482 -0.600330 -0.054599 1 0 0 0 0 0 1 748148
-0.002071 -0.000691 0.120687 0.062025 0.603810 -0.600668 -0.054631 1 0 0 0 0 0 1 749148
-0.002071 -0.000691 0.120687 0.062075 0.604168 -0.601013 -0.054662 1 0 0 0 0 0 1 750138
-0.002071 -0.000691 0.120687 0.062104 0.604510 -0.601368 -0.054693 1 0 0 0 0 0 1 751148
-0.002071 -0.000691 0.120687 0.062127 0.604858 -0.601706 -0.054724 1 0 0 0 0 0 1 752149
-0.002071 -0.000691 0.120687 0.062181 0.605205 -0.602045 -0.054755 1 0 0 0 0 0 1 753138
-0.002071 -0.000691 0.120687 0.062214 0.605535 -0.602392 -0.054787 1 0 0 0 0 0 1 754148
-0.002071 -0.000691 0.120687 0.062242 0.605898 -0.602726 -0.054818 1 0 0 0 0 0 1 755139
-0.002071 -0.000691 0.120687 0.062280 0.606234 -0.603082 -0.054849 1 0 0 0 0 0 1 756138
-0.002071 -0.000691 0.120687 0.062316 0.606581 -0.603430 -0.054881 1 0 0 0 0 0 1 757147
-0.002071 -0.000691 0.120687 0.062351 0.606924 -0.603752 -0.054912 1 0 0 0 0 0 1 758142
-0.002071 -0.000691 0.120687 0.062387 0.607272 -0.604115 -0.054943 1 0 0 0 0 0 1 759149
-0.002071 -0.000691 0.120687 0.062431 0.607627 -0.604454 -0.054974 1 0 0 0 0 0 1 760150
-0.002071 -0.000691 0.120687 0.062460 0.607966 -0.604806 -0.055006 1 0 0 0 0 0 1 761154
-0.002071 -0.000691 0.120687 0.062490 0.608316 -0.605131 -0.055037 1 0 0 0 0 0 1 762137
-0.002071 -0.000691 0.120687 0.062533 0.608646 -0.605486 -0.055068 1 0 0 0 0 0 1 763154
-0.002071 -0.000691 0.120687 0.062553 0.609002 -0.605830 -0.055100 1 0 0 0 0 0 1 764153
-0.002071 -0.000691 0.120687 0.062607 0.609352 -0.606170 -0.055131 1 0 0 0 0 0 1 765145
-0.002071 -0.000691 0.120687 0.062637 0.609693 -0.606524 -0.055162 1 0 0 0 0 0 1 766153
-0.002071 -0.000691 0.120687 0.062668 0.610050 -0.606856 -0.055193 1 0 0 0 0 0 1 767156
-0.002071 -0.000691 0.120687 0.062710 0.610373 -0.607204 -0.055225 1 0 0 0 0 0 1 768154
-0.002071 -0.000691 0.120687 0.062742 0.610722 -0.607549 -0.055255 1 0 0 0 0 0 1 769138
-0.002071 -0.000691 0.120687 0.062774 0.611086 -0.607887 -0.055287 1 0 0 0 0 0 1 770158
-0.002071 -0.000691 0.120687 0.062813 0.611422 -0.608243 -0.055318 1 0 0 0 0 0 1 771158
-0.002071 -0.000691 0.120687 0.062860 0.611760 -0.608571 -0.055349 1 0 0 0 0 0 1 772150
-0.002071 -0.000691 0.120687 0.062886 0.612108 -0.608927 -0.055381 1 0 0 0 0 0 1 773150
-0.002071 -0.000691 0.120687 0.062908 0.612458 -0.609267 -0.055412 1 0 0 0 0 0 1 774154
-0.002071 -0.000691 0.120687 0.062962 0.612808 -0.609608 -0.055443 1 0 0 0 0 0 1 775149
-0.002071 -0.000691 0.120687 0.062979 0.613147 -0.609951 -0.055474 1 0 0 0 0 0 1 776146
-0.002071 -0.000691 0.120687 0.063036 0.613488 -0.610289 -0.055506 1 0 0 0 0 0 1 777150
-0.002071 -0.000691 0.120687 0.063063 0.613836 -0.610645 -0.055537 1 0 0 0 0 0 1 778151
-0.002071 -0.000691 0.120687 0.063094 0.614193 -0.610977 -0.055568 1 0 0 0 0 0 1 779151
-0.002071 -0.000691 0.120687 0.063132 0.614529 -0.611333 -0.055600 1 0 0 0 0 0 1 780153
-0.002071 -0.000691 0.120687 0.063172 0.614862 -0.611672 -0.055631 1 0 0 0 0 0 1 781154
-0.002071 -0.000691 0.120687 0.063200 0.615227 -0.612006 -0.055662 1 0 0 0 0 0 1 782149
-0.002071 -0.000691 0.120687 0.063239 0.615562 -0.612361 -0.055693 1 0 0 0 0 0 1 783146
-0.002071 -0.000691 0.120687 0.063283 0.615915 -0.612700 -0.055724 1 0 0 0 0 0 1 784146
-0.002071 -0.000691 0.120687 0.063299 0.616255 -0.613043 -0.055756 1 0 0 0 0 0 1 785144
-0.002071 -0.000691 0.120687 0.063348 0.616587 -0.613388 -0.055787 1 0 0 0 0 0 1 786150
-0.002071 -0.000691 0.120687 0.063389 0.616951 -0.613731 -0.055818 1 0 0 0 0 0 1 787150
-0.002071 -0.000691 0.120687 0.063405 0.617292 -0.614075 -0.055849 1 0 0 0 0 0 1 788148
-0.002071 -0.000691 0.120687 0.063459 0.617643 -0.614418 -0.055881 1 0 0 0 0 0 1 789148
-0.002071 -0.000691 0.120687 0.063488 0.617981 -0.614768 -0.055912 1 0 0 0 0 0 1 790148
-0.002071 -0.000691 0.120687 0.063522 0.618324 -0.615092 -0.055943 1 0 0 0 0 0 1 791145
-0.002071 -0.000691 0.120687 0.063558 0.618671 -0.615454 -0.055974 1 0 0 0 0 0 1 792148
-0.002071 -0.000691 0.120687 0.063594 0.619015 -0.615799 -0.056006 1 0 0 0 0 0 1 793147
-0.002071 -0.000691 0.120687 0.063626 0.619374 -0.616131 -0.056037 1 0 0 0 0 0 1 794150
-0.002071 -0.000691 0.120687 0.063668 0.619697 -0.616480 -0.056068 1 0 0 0 0 0 1 795151
-0.002071 -0.000691 0.120687 0.063701 0.620050 -0.616829 -0.056099 1 0 0 0 0 0 1 796147
-0.002071 -0.000691 0.120687 0.063732 0.620408 -0.617161 -0.056131 1 0 0 0 0 0 1 797147
-0.002071 -0.000691 0.120687 0.063771 0.620744 -0.617516 -0.056162 1 0 0 0 0 0 1 798148
-0.002071 -0.000691 0.120687 0.063815 0.621095 -0.617852 -0.056193 1 0 0 0 0 0 1 799142
-0.002071 -0.000691 0.120687 0.063835 0.621427 -0.618193 -0.056225 1 0 0 0 0 0 1 800152
-0.002071 -0.000691 0.120687 0.063885 0.621789 -0.618542 -0.056256 1 0 0 0 0 0 1 801154
-0.002071 -0.000691 0.120687 0.063914 0.622125 -0.618891 -0.056287 1 0 0 0 0 0 1 802148
-0.002071 -0.000691 0.120687 0.063937 0.622474 -0.619231 -0.056318 1 0 0 0 0 0 1 803152
-0.002071 -0.000691 0.120687 0.063995 0.622815 -0.619567 -0.056350 1 0 0 0 0 0 1 804154
-0.002071 -0.000691 0.120687 0.064021 0.623160 -0.619921 -0.056381 1 0 0 0 0 0 1 805147
-0.002071 -0.000691 0.120687 0.064052 0.623517 -0.620253 -0.056412 1 0 0 0 0 0 1 806148
-0.002071 -0.000691 0.120687 0.064090 0.623853 -0.620609 -0.056443 1 0 0 0 0 0 1 807149
-0.002071 -0.000691 0.120687 0.064126 0.624196 -0.620953 -0.056474 1 0 0 0 0 0 1 808146
-0.002071 -0.000691 0.120687 0.064161 0.624541 -0.621277 -0.056506 1 0 0 0 0 0 1 809146
-0.002071 -0.000691 0.120687 0.064200 0.624918 -0.621669 -0.056540 1 0 0 0 0 0 1 810237
-0.002071 -0.000691 0.120687 0.064243 0.625260 -0.621995 -0.056570 1 0 0 0 0 0 1 811200
-0.002071 -0.000691 0.120687 0.064259 0.625599 -0.622338 -0.056601 1 0 0 0 0 0 1 812196
-0.002071 -0.000691 0.120687 0.064308 0.625932 -0.622684 -0.056632 1 0 0 0 0 0 1 813204
-0.002071 -0.000691 0.120687 0.064349 0.626295 -0.623026 -0.056664 1 0 0 0 0 0 1 814201
-0.002071 -0.000691 0.120687 0.064365 0.626637 -0.623371 -0.056695 1 0 0 0 0 0 1 815204
-0.002071 -0.000691 0.120687 0.064418 0.626983 -0.623709 -0.056726 1 0 0 0 0 0 1 816189
-0.002071 -0.000691 0.120687 0.064448 0.627325 -0.624064 -0.056757 1 0 0 0 0 0 1 817202
-0.002071 -0.000691 0.120687 0.064482 0.627668 -0.624387 -0.056788 1 0 0 0 0 0 1 818198
-0.002071 -0.000691 0.120687 0.064518 0.628010 -0.624745 -0.056819 1 0 0 0 0 0 1 819188
-0.002071 -0.000691 0.120687 0.064554 0.628362 -0.625097 -0.056851 1 0 0 0 0 0 1 820208
-0.002071 -0.000691 0.120687 0.064585 0.628712 -0.625421 -0.056882 1 0 0 0 0 0 1 821188
-0.002071 -0.000691 0.120687 0.064624 0.629053 -0.625782 -0.056914 1 0 0 0 0 0 1 822204
-0.002071 -0.000691 0.120687 0.064671 0.629389 -0.626108 -0.056944 1 0 0 0 0 0 1 823188
-0.002071 -0.000691 0.120687 0.064685 0.629745 -0.626462 -0.056976 1 0 0 0 0 0 1 824203
-0.002071 -0.000691 0.120687 0.064730 0.630083 -0.626808 -0.057007 1 0 0 0 0 0 1 825188
-0.002052 -0.000695 0.120677 -0.198739 0.691969 -0.488626 -0.057038 1 0 0 0 0 0 1 826195
-0.002043 -0.000697 0.120674 -0.107774 0.671709 -0.557100 -0.057068 1 0 0 0 0 0 1 827137
-0.002038 -0.000699 0.120673 -0.040665 0.656407 -0.592871 -0.057099 1 0 0 0 0 0 1 828146
-0.002036 -0.000699 0.120672 -0.005167 0.648298 -0.606736 -0.057130 1 0 0 0 0 0 1 829135
-0.002034 -0.000699 0.120672 0.012688 0.644340 -0.611908 -0.057162 1 0 0 0 0 0 1 830145
-0.002034 -0.000700 0.120672 0.021626 0.642501 -0.613946 -0.057193 1 0 0 0 0 0 1 831136
-0.002034 -0.000700 0.120672 0.026086 0.641766 -0.614869 -0.057224 1 0 0 0 0 0 1 832146
-0.002033 -0.000700 0.120672 0.028327 0.641566 -0.615414 -0.057255 1 0 0 0 0 0 1 833135
-0.002033 -0.000700 0.120672 0.029440 0.641645 -0.615821 -0.057287 1 0 0 0 0 0 1 834146
-0.002046 -0.000713 0.120661 0.207988 0.831814 -0.464958 -0.057318 1 0 0 0 0 0 1 835150
-0.002053 -0.000720 0.120657 0.148757 0.767783 -0.539675 -0.057349 1 0 0 0 0 0 1 836135
-0.002056 -0.000724 0.120656 0.103661 0.719810 -0.578674 -0.057381 1 0 0 0 0 0 1 837146
-0.002058 -0.000725 0.120655 0.079344 0.694294 -0.593761 -0.057412 1 0 0 0 0 0 1 838141
-0.002058 -0.000726 0.120655 0.066944 0.681512 -0.599359 -0.057443 1 0 0 0 0 0 1 839155
-0.002059 -0.000727 0.120655 0.060716 0.675282 -0.601537 -0.057474 1 0 0 0 0 0 1 840144
-0.002059 -0.000727 0.120655 0.057592 0.672331 -0.602515 -0.057506 1 0 0 0 0 0 1 841148
-0.002059 -0.000727 0.120655 0.056047 0.671054 -0.603076 -0.057537 1 0 0 0 0 0 1 842161
-0.002059 -0.000727 0.120655 0.055274 0.670566 -0.603476 -0.057568 1 0 0 0 0 0 1 843145
-0.002059 -0.000727 0.120655 0.054905 0.670524 -0.603828 -0.057599 1 0 0 0 0 0 1 844142
-0.002072 -0.000741 0.120644 0.232670 0.860596 -0.452749 -0.057630 1 0 0 0 0 0 1 845137
-0.002078 -0.000748 0.120641 0.173167 0.796654 -0.527509 -0.057662 1 0 0 0 0 0 1 846150
-0.002082 -0.000751 0.120639 0.127936 0.748709 -0.566520 -0.057693 1 0 0 0 0 0 1 847141
-0.002083 -0.000753 0.120639 0.103575 0.723206 -0.581609 -0.057725 1 0 0 0 0 0 1 848153
-0.002084 -0.000754 0.120639 0.091133 0.710445 -0.587200 -0.057755 1 0 0 0 0 0 1 849127
-0.002085 -0.000754 0.120639 0.084900 0.704318 -0.589447 -0.057794 1 0 0 0 0 0 1 850377
-0.002085 -0.000754 0.120639 0.081779 0.701297 -0.590345 -0.057818 1 0 0 0 0 0 1 851153
-0.002085 -0.000754 0.120639 0.080228 0.700021 -0.590894 -0.057849 1 0 0 0 0 0 1 852148
-0.002085 -0.000754 0.120639 0.079483 0.699571 -0.591277 -0.057881 1 0 0 0 0 0 1 853149
-0.002085 -0.000754 0.120639 0.079133 0.699534 -0.591633 -0.057912 1 0 0 0 0 0 1 854147
-0.002085 -0.000754 0.120639 0.078959 0.699698 -0.591963 -0.057943 1 0 0 0 0 0 1 855146
-0.002085 -0.000754 0.120639 0.078909 0.699963 -0.592286 -0.057974 1 0 0 0 0 0 1 856146
-0.002085 -0.000754 0.120639 0.078901 0.700301 -0.592607 -0.058006 1 0 0 0 0 0 1 857144
-0.002085 -0.000755 0.120639 0.078918 0.700632 -0.592915 -0.058036 1 0 0 0 0 0 1 858128
-0.002066 -0.000759 0.120629 -0.184771 0.762544 -0.454540 -0.058068 1 0 0 0 0 0 1 859154
-0.002057 -0.000761 0.120625 -0.093970 0.742432 -0.522980 -0.058099 1 0 0 0 0 0 1 860149
-0.002052 -0.000762 0.120624 -0.026972 0.727186 -0.558706 -0.058131 1 0 0 0 0 0 1 861156
-0.002050 -0.000763 0.120623 0.008465 0.719126 -0.572536 -0.058162 1 0 0 0 0 0 1 862148
-0.002061 -0.000777 0.120612 0.204301 0.905137 -0.426096 -0.058193 1 0 0 0 0 0 1 863145
-0.002067 -0.000784 0.120609 0.153863 0.839240 -0.502537 -0.058224 1 0 0 0 0 0 1 864147
-0.002070 -0.000787 0.120607 0.113154 0.790337 -0.542129 -0.058256 1 0 0 0 0 0 1 865144
-0.002072 -0.000789 0.120607 0.091046 0.764364 -0.557411 -0.058287 1 0 0 0 0 0 1 866146
-0.002072 -0.000790 0.120607 0.079742 0.751364 -0.563065 -0.058318 1 0 0 0 0 0 1 867148
-0.002073 -0.000790 0.120607 0.074051 0.745032 -0.565244 -0.058349 1 0 0 0 0 0 1 868146
-0.002073 -0.000791 0.120607 0.071205 0.742052 -0.566189 -0.058381 1 0 0 0 0 0 1 869149
-0.002086 -0.000804 0.120596 0.247734 0.930643 -0.414988 -0.058412 1 0 0 0 0 0 1 870148
-0.002092 -0.000811 0.120592 0.187763 0.866169 -0.489855 -0.058443 1 0 0 0 0 0 1 871145
-0.002096 -0.000815 0.120591 0.142305 0.817987 -0.528899 -0.058474 1 0 0 0 0 0 1 872143
-0.002097 -0.000816 0.120590 0.117812 0.792384 -0.543983 -0.058506 1 0 0 0 0 0 1 873146
-0.002098 -0.000817 0.120590 0.105340 0.779581 -0.549559 -0.058537 1 0 0 0 0 0 1 874145
-0.002099 -0.000818 0.120590 0.099070 0.773352 -0.551701 -0.058568 1 0 0 0 0 0 1 875146
-0.002099 -0.000818 0.120590 0.095951 0.770431 -0.552643 -0.058599 1 0 0 0 0 0 1 876144
-0.002099 -0.000818 0.120590 0.094404 0.769171 -0.553170 -0.058631 1 0 0 0 0 0 1 877146
-0.002099 -0.000818 0.120590 0.093656 0.768755 -0.553544 -0.058662 1 0 0 0 0 0 1 878146
-0.002099 -0.000818 0.120590 0.093304 0.768744 -0.553867 -0.058693 1 0 0 0 0 0 1 879151
-0.002112 -0.000832 0.120579 0.271049 0.958775 -0.402250 -0.058724 1 0 0 0 0 0 1 880138
-0.002118 -0.000839 0.120575 0.211787 0.895153 -0.477077 -0.058756 1 0 0 0 0 0 1 881146
-0.002121 -0.000842 0.120574 0.166693 0.847392 -0.516110 -0.058787 1 0 0 0 0 0 1 882145
-0.002123 -0.000844 0.120573 0.142396 0.822014 -0.531180 -0.058818 1 0 0 0 0 0 1 883148
-0.002137 -0.000858 0.120562 0.307854 0.999085 -0.384697 -0.058849 1 0 0 0 0 0 1 884146
-0.002144 -0.000866 0.120558 0.242476 0.929052 -0.461412 -0.058881 1 0 0 0 0 0 1 885144
-0.002147 -0.000869 0.120557 0.194323 0.878096 -0.501117 -0.058912 1 0 0 0 0 0 1 886148
-0.002149 -0.000871 0.120557 0.168497 0.851104 -0.516412 -0.058943 1 0 0 0 0 0 1 887143
-0.002150 -0.000872 0.120556 0.155369 0.837610 -0.522050 -0.058974 1 0 0 0 0 0 1 888146
-0.002150 -0.000872 0.120556 0.148772 0.831065 -0.524207 -0.059006 1 0 0 0 0 0 1 889144
-0.002163 -0.000886 0.120545 0.323249 1.017687 -0.372929 -0.059037 1 0 0 0 0 0 1 890144
-0.002170 -0.000893 0.120542 0.262568 0.952567 -0.448079 -0.059068 1 0 0 0 0 0 1 891143
-0.002173 -0.000897 0.120540 0.216794 0.904085 -0.487216 -0.059099 1 0 0 0 0 0 1 892134
-0.002175 -0.000898 0.120540 0.192144 0.878349 -0.502321 -0.059130 1 0 0 0 0 0 1 893133
-0.002175 -0.000899 0.120540 0.179615 0.865528 -0.507926 -0.059165 1 0 0 0 0 0 1 894244
-0.002176 -0.000900 0.120540 0.173325 0.859256 -0.510031 -0.059194 1 0 0 0 0 0 1 895188
-0.002176 -0.000900 0.120540 0.170206 0.856371 -0.510958 -0.059226 1 0 0 0 0 0 1 896199
-0.002176 -0.000900 0.120540 0.168699 0.855136 -0.511453 -0.059257 1 0 0 0 0 0 1 897185
-0.002189 -0.000914 0.120529 0.345683 1.044389 -0.359413 -0.059288 1 0 0 0 0 0 1 898192
-0.002195 -0.000921 0.120525 0.286361 0.980682 -0.434375 -0.059318 1 0 0 0 0 0 1 899132
-0.002199 -0.000924 0.120524 0.241259 0.932913 -0.473477 -0.059349 1 0 0 0 0 0 1 900133
-0.002200 -0.000926 0.120523 0.216981 0.907542 -0.488564 -0.059381 1 0 0 0 0 0 1 901143
-0.002201 -0.000927 0.120523 0.204617 0.894882 -0.494111 -0.059412 1 0 0 0 0 0 1 902142
-0.002202 -0.000927 0.120523 0.198422 0.888732 -0.496225 -0.059443 1 0 0 0 0 0 1 903133
-0.002202 -0.000927 0.120523 0.195371 0.885887 -0.497138 -0.059474 1 0 0 0 0 0 1 904142
-0.002207 -0.000909 0.120512 0.268507 0.628312 -0.353246 -0.059505 1 0 0 0 0 0 1 905131
-0.002210 -0.000900 0.120509 0.243711 0.715343 -0.424317 -0.059537 1 0 0 0 0 0 1 906143
-0.002211 -0.000895 0.120508 0.224547 0.780285 -0.461375 -0.059568 1 0 0 0 0 0 1 907143
-0.002212 -0.000893 0.120507 0.214091 0.814948 -0.475663 -0.059599 1 0 0 0 0 0 1 908133
-0.002213 -0.000892 0.120507 0.208743 0.832687 -0.480938 -0.059630 1 0 0 0 0 0 1 909142
-0.002213 -0.000891 0.120507 0.206075 0.841763 -0.482946 -0.059662 1 0 0 0 0 0 1 910137
-0.002218 -0.000873 0.120497 0.279374 0.590231 -0.339273 -0.059693 1 0 0 0 0 0 1 911143
-0.002221 -0.000863 0.120493 0.254694 0.680148 -0.410520 -0.059724 1 0 0 0 0 0 1 912133
-0.002222 -0.000859 0.120492 0.235587 0.746491 -0.447648 -0.059756 1 0 0 0 0 0 1 913146
-0.002223 -0.000857 0.120491 0.225177 0.781891 -0.461964 -0.059787 1 0 0 0 0 0 1 914152
-0.002224 -0.000855 0.120491 0.219850 0.799962 -0.467242 -0.059818 1 0 0 0 0 0 1 915152
-0.002224 -0.000855 0.120491 0.217191 0.809203 -0.469244 -0.059849 1 0 0 0 0 0 1 916141
-0.002229 -0.000836 0.120481 0.290473 0.557825 -0.325394 -0.059881 1 0 0 0 0 0 1 917146
-0.002232 -0.000827 0.120477 0.265826 0.647662 -0.396698 -0.059912 1 0 0 0 0 0 1 918150
-0.002233 -0.000822 0.120476 0.246749 0.713972 -0.433849 -0.059943 1 0 0 0 0 0 1 919151
-0.002234 -0.000820 0.120475 0.236347 0.749338 -0.448157 -0.059974 1 0 0 0 0 0 1 920139
-0.002240 -0.000800 0.120465 0.305549 0.511259 -0.308569 -0.060005 1 0 0 0 0 0 1 921122
-0.002243 -0.000791 0.120461 0.278895 0.607631 -0.381481 -0.060037 1 0 0 0 0 0 1 922151
-0.002257 -0.000800 0.120449 0.436489 0.867012 -0.266767 -0.060068 1 0 0 0 0 0 1 923151
-0.002264 -0.000804 0.120445 0.366748 0.840308 -0.355891 -0.060100 1 0 0 0 0 0 1 924151
-0.002268 -0.000806 0.120443 0.316264 0.811205 -0.399986 -0.060131 1 0 0 0 0 0 1 925157
-0.002275 -0.000789 0.120432 0.363711 0.539065 -0.271832 -0.060161 1 0 0 0 0 0 1 926129
-0.002279 -0.000780 0.120429 0.326019 0.618092 -0.348892 -0.060193 1 0 0 0 0 0 1 927145
-0.002281 -0.000776 0.120427 0.300373 0.678936 -0.388052 -0.060224 1 0 0 0 0 0 1 928145
-0.002281 -0.000774 0.120427 0.286642 0.711558 -0.403056 -0.060256 1 0 0 0 0 0 1 929143
-0.002282 -0.000773 0.120427 0.279684 0.728215 -0.408542 -0.060287 1 0 0 0 0 0 1 930145
-0.002288 -0.000754 0.120416 0.350654 0.480772 -0.265499 -0.060318 1 0 0 0 0 0 1 931144
-0.002290 -0.000745 0.120412 0.325033 0.572215 -0.337344 -0.060349 1 0 0 0 0 0 1 932142
-0.002292 -0.000740 0.120411 0.305483 0.639285 -0.374680 -0.060380 1 0 0 0 0 0 1 933137
-0.002293 -0.000738 0.120411 0.294848 0.675027 -0.389042 -0.060412 1 0 0 0 0 0 1 934153
-0.002298 -0.000718 0.120400 0.363825 0.437353 -0.249050 -0.060443 1 0 0 0 0 0 1 935150
-0.002301 -0.000708 0.120397 0.337224 0.533555 -0.322078 -0.060474 1 0 0 0 0 0 1 936148
-0.002303 -0.000704 0.120395 0.317158 0.602993 -0.359818 -0.060506 1 0 0 0 0 0 1 937144
-0.002303 -0.000701 0.120395 0.306273 0.639901 -0.374327 -0.060537 1 0 0 0 0 0 1 938145
-0.002304 -0.000700 0.120395 0.300726 0.658706 -0.379625 -0.060568 1 0 0 0 0 0 1 939145
-0.002304 -0.000699 0.120395 0.297971 0.668284 -0.381617 -0.060599 1 0 0 0 0 0 1 940142
-0.002304 -0.000699 0.120395 0.296654 0.673226 -0.382433 -0.060630 1 0 0 0 0 0 1 941140
-0.002310 -0.000681 0.120384 0.370424 0.420088 -0.237420 -0.060662 1 0 0 0 0 0 1 942143
-0.002312 -0.000671 0.120381 0.346359 0.508390 -0.308808 -0.060693 1 0 0 0 0 0 1 943144
-0.002314 -0.000667 0.120379 0.327570 0.573880 -0.345993 -0.060724 1 0 0 0 0 0 1 944141
-0.002314 -0.000665 0.120379 0.317301 0.608805 -0.360284 -0.060755 1 0 0 0 0 0 1 945124
-0.002315 -0.000663 0.120379 0.312089 0.626603 -0.365502 -0.060787 1 0 0 0 0 0 1 946146
-0.002315 -0.000663 0.120379 0.309487 0.635684 -0.367463 -0.060818 1 0 0 0 0 0 1 947141
-0.002315 -0.000663 0.120379 0.308265 0.640371 -0.368267 -0.060849 1 0 0 0 0 0 1 948123
-0.002328 -0.000676 0.120368 0.485448 0.832913 -0.216256 -0.060881 1 0 0 0 0 0 1 949147
-0.002334 -0.000683 0.120364 0.426612 0.770664 -0.291024 -0.060912 1 0 0 0 0 0 1 950150
-0.002338 -0.000686 0.120363 0.381770 0.723606 -0.329952 -0.060943 1 0 0 0 0 0 1 951141
-0.002345 -0.000670 0.120352 0.431948 0.442785 -0.199359 -0.060974 1 0 0 0 0 0 1 952143
-0.002348 -0.000661 0.120348 0.395896 0.516938 -0.275954 -0.061005 1 0 0 0 0 0 1 953140
-0.002350 -0.000657 0.120347 0.371057 0.575347 -0.314974 -0.061040 1 0 0 0 0 0 1 954234
-0.002351 -0.000655 0.120346 0.357774 0.606701 -0.329880 -0.061070 1 0 0 0 0 0 1 955202
-0.002351 -0.000654 0.120346 0.351027 0.622711 -0.335301 -0.061101 1 0 0 0 0 0 1 956204
-0.002352 -0.000654 0.120346 0.347692 0.630887 -0.337324 -0.061132 1 0 0 0 0 0 1 957188
-0.002352 -0.000653 0.120346 0.346082 0.635136 -0.338139 -0.061164 1 0 0 0 0 0 1 958203
-0.002352 -0.000653 0.120346 0.345377 0.637416 -0.338540 -0.061195 1 0 0 0 0 0 1 959208
-0.002352 -0.000653 0.120346 0.345101 0.638728 -0.338781 -0.061226 1 0 0 0 0 0 1 960201
-0.002352 -0.000653 0.120346 0.345045 0.639535 -0.338988 -0.061257 1 0 0 0 0 0 1 961200
-0.002352 -0.000653 0.120346 0.345108 0.640119 -0.339161 -0.061288 1 0 0 0 0 0 1 962178
-0.002352 -0.000653 0.120346 0.345238 0.640556 -0.339341 -0.061319 1 0 0 0 0 0 1 963176
-0.002352 -0.000653 0.120346 0.345380 0.640952 -0.339515 -0.061351 1 0 0 0 0 0 1 964213
-0.002352 -0.000653 0.120346 0.345544 0.641301 -0.339698 -0.061382 1 0 0 0 0 0 1 965202
-0.002352 -0.000653 0.120346 0.345713 0.641652 -0.339866 -0.061414 1 0 0 0 0 0 1 966203
-0.002352 -0.000653 0.120346 0.345888 0.641981 -0.340039 -0.061445 1 0 0 0 0 0 1 967204
-0.002352 -0.000653 0.120346 0.346060 0.642317 -0.340218 -0.061476 1 0 0 0 0 0 1 968199
-0.002352 -0.000653 0.120346 0.346227 0.642636 -0.340379 -0.061507 1 0 0 0 0 0 1 969200
-0.002352 -0.000653 0.120346 0.346411 0.642971 -0.340564 -0.061539 1 0 0 0 0 0 1 970202
-0.002352 -0.000653 0.120346 0.346579 0.643289 -0.340725 -0.061570 1 0 0 0 0 0 1 971200
-0.002352 -0.000653 0.120346 0.346760 0.643618 -0.340907 -0.061601 1 0 0 0 0 0 1 972184
-0.002352 -0.000653 0.120346 0.346939 0.643950 -0.341063 -0.061632 1 0 0 0 0 0 1 973199
-0.002352 -0.000653 0.120346 0.347115 0.644277 -0.341254 -0.061663 1 0 0 0 0 0 1 974197
-0.002352 -0.000653 0.120346 0.347279 0.644606 -0.341423 -0.061695 1 0 0 0 0 0 1 975198
-0.002352 -0.000653 0.120346 0.347466 0.644914 -0.341592 -0.061726 1 0 0 0 0 0 1 976183
-0.002352 -0.000653 0.120346 0.347631 0.645258 -0.341768 -0.061757 1 0 0 0 0 0 1 977197
-0.002352 -0.000653 0.120346 0.347829 0.645580 -0.341933 -0.061788 1 0 0 0 0 0 1 978197
-0.002352 -0.000653 0.120346 0.347984 0.645912 -0.342113 -0.061820 1 0 0 0 0 0 1 979198
-0.002352 -0.000653 0.120346 0.348167 0.646231 -0.342290 -0.061850 1 0 0 0 0 0 1 980181
-0.002352 -0.000653 0.120346 0.348338 0.646554 -0.342454 -0.061882 1 0 0 0 0 0 1 981198
-0.002352 -0.000653 0.120346 0.348522 0.646889 -0.342639 -0.061914 1 0 0 0 0 0 1 982202
-0.002352 -0.000653 0.120346 0.348687 0.647196 -0.342783 -0.061943 1 0 0 0 0 0 1 983140
-0.002352 -0.000653 0.120346 0.348862 0.647520 -0.342971 -0.061974 1 0 0 0 0 0 1 984130
-0.002352 -0.000653 0.120346 0.349031 0.647841 -0.343135 -0.062005 1 0 0 0 0 0 1 985140
-0.002352 -0.000653 0.120346 0.349215 0.648175 -0.343320 -0.062037 1 0 0 0 0 0 1 986141
-0.002352 -0.000653 0.120346 0.349378 0.648502 -0.343486 -0.062068 1 0 0 0 0 0 1 987130
-0.002352 -0.000653 0.120346 0.349569 0.648817 -0.343660 -0.062099 1 0 0 0 0 0 1 988139
-0.002352 -0.000653 0.120346 0.349738 0.649162 -0.343824 -0.062130 1 0 0 0 0 0 1 989129
-0.002352 -0.000653 0.120346 0.349923 0.649472 -0.344005 -0.062162 1 0 0 0 0 0 1 990140
-0.002352 -0.000653 0.120346 0.350082 0.649807 -0.344177 -0.062193 1 0 0 0 0 0 1 991129
-0.002352 -0.000653 0.120346 0.350270 0.650135 -0.344358 -0.062224 1 0 0 0 0 0 1 992140
-0.002352 -0.000653 0.120346 0.350436 0.650450 -0.344517 -0.062255 1 0 0 0 0 0 1 993130
-0.002352 -0.000653 0.120346 0.350622 0.650788 -0.344704 -0.062287 1 0 0 0 0 0 1 994142
-0.002352 -0.000653 0.120346 0.350797 0.651112 -0.344857 -0.062318 1 0 0 0 0 0 1 995133
-0.002352 -0.000653 0.120346 0.350977 0.651445 -0.345051 -0.062350 1 0 0 0 0 0 1 996152
-0.002352 -0.000653 0.120346 0.351138 0.651770 -0.345217 -0.062380 1 0 0 0 0 0 1 997137
-0.002352 -0.000653 0.120346 0.351330 0.652085 -0.345391 -0.062412 1 0 0 0 0 0 1 998147
-0.002352 -0.000653 0.120346 0.351493 0.652427 -0.345565 -0.062443 1 0 0 0 0 0 1 999154
-0.002352 -0.000653 0.120346 0.351688 0.652743 -0.345728 -0.062474 1 0 0 0 0 0 2 137
-0.002352 -0.000653 0.120346 0.351813 0.653020 -0.345877 -0.062500 1 0 0 0 0 0 2 1131
-0.002352 -0.000653 0.120346 0.351823 0.653018 -0.345885 -0.062500 1 0 0 0 0 0 2 2136
-0.002352 -0.000653 0.120346 0.351815 0.653009 -0.345872 -0.062500 1 0 0 0 0 0 2 3143
-0.002352 -0.000653 0.120346 0.351823 0.653016 -0.345884 -0.062500 1 0 0 0 0 0 2 4126
-0.002352 -0.000653 0.120346 0.351815 0.653008 -0.345873 -0.062500 1 0 0 0 0 0 2 5151
-0.002352 -0.000653 0.120346 0.351831 0.653025 -0.345877 -0.062500 1 0 0 0 0 0 2 6149
-0.002352 -0.000653 0.120346 0.351816 0.653009 -0.345871 -0.062500 1 0 0 0 0 0 2 7152
-0.002352 -0.000653 0.120346 0.351823 0.653016 -0.345884 -0.062500 1 0 0 0 0 0 2 8125
-0.002352 -0.000653 0.120346 0.351812 0.653020 -0.345879 -0.062500 1 0 0 0 0 0 2 9143
-0.002352 -0.000653 0.120346 0.351826 0.653006 -0.345878 -0.062500 1 0 0 0 0 0 2 10144
-0.002352 -0.000653 0.120346 0.351812 0.653019 -0.345879 -0.062500 1 0 0 0 0 0 2 11138
-0.002352 -0.000653 0.120346 0.351834 0.653014 -0.345871 -0.062500 1 0 0 0 0 0 2 12141
-0.002352 -0.000653 0.120346 0.351825 0.653017 -0.345884 -0.062500 1 0 0 0 0 0 2 13140
-0.002352 -0.000653 0.120346 0.351812 0.653020 -0.345879 -0.062500 1 0 0 0 0 0 2 14141
-0.002352 -0.000653 0.120346 0.351814 0.653009 -0.345872 -0.062500 1 0 0 0 0 0 2 15134
-0.002352 -0.000653 0.120346 0.351823 0.653016 -0.345884 -0.062500 1 0 0 0 0 0 2 16148
-0.002352 -0.000653 0.120346 0.351823 0.653017 -0.345865 -0.062500 1 0 0 0 0 0 2 17147
-0.002352 -0.000653 0.120346 0.351824 0.653017 -0.345883 -0.062500 1 0 0 0 0 0 2 18146
-0.002365 -0.000667 0.120335 0.529760 0.843323 -0.193118 -0.062500 1 0 0 0 0 0 2 19138
-0.002371 -0.000673 0.120331 0.471327 0.779821 -0.267568 -0.062500 1 0 0 0 0 0 2 20126
-0.002374 -0.000677 0.120330 0.426603 0.732000 -0.306275 -0.062500 1 0 0 0 0 0 2 21141
-0.002376 -0.000679 0.120329 0.402440 0.706391 -0.321030 -0.062500 1 0 0 0 0 0 2 22142
-0.002377 -0.000679 0.120329 0.390081 0.693379 -0.326299 -0.062500 1 0 0 0 0 0 2 23137
-0.002377 -0.000680 0.120329 0.383826 0.686844 -0.328145 -0.062500 1 0 0 0 0 0 2 24140
-0.002377 -0.000680 0.120329 0.380692 0.683571 -0.328789 -0.062500 1 0 0 0 0 0 2 25140
-0.002377 -0.000680 0.120329 0.379098 0.681939 -0.329016 -0.062500 1 0 0 0 0 0 2 26141
-0.002377 -0.000680 0.120329 0.378319 0.681108 -0.329095 -0.062500 1 0 0 0 0 0 2 27138
-0.002378 -0.000680 0.120329 0.377926 0.680707 -0.329122 -0.062500 1 0 0 0 0 0 2 28140
-0.002378 -0.000680 0.120329 0.377734 0.680491 -0.329124 -0.062500 1 0 0 0 0 0 2 29141
-0.002378 -0.000680 0.120329 0.377630 0.680395 -0.329127 -0.062500 1 0 0 0 0 0 2 30139
-0.002378 -0.000680 0.120329 0.377570 0.680349 -0.329136 -0.062500 1 0 0 0 0 0 2 31144
-0.002378 -0.000680 0.120329 0.377557 0.680306 -0.329138 -0.062500 1 0 0 0 0 0 2 32138
-0.002378 -0.000680 0.120329 0.377545 0.680306 -0.329132 -0.062500 1 0 0 0 0 0 2 33142
-0.002378 -0.000680 0.120329 0.377537 0.680298 -0.329138 -0.062500 1 0 0 0 0 0 2 34141
-0.002378 -0.000680 0.120329 0.377524 0.680300 -0.329133 -0.062500 1 0 0 0 0 0 2 35138
-0.002378 -0.000680 0.120329 0.377535 0.680298 -0.329138 -0.062500 1 0 0 0 0 0 2 36131
-0.002378 -0.000680 0.120329 0.377527 0.680289 -0.329126 -0.062500 1 0 0 0 0 0 2 37142
-0.002378 -0.000680 0.120329 0.377535 0.680297 -0.329137 -0.062500 1 0 0 0 0 0 2 38140
-0.002378 -0.000680 0.120329 0.377519 0.680280 -0.329133 -0.062500 1 0 0 0 0 0 2 39141
-0.002378 -0.000680 0.120329 0.377534 0.680296 -0.329138 -0.062500 1 0 0 0 0 0 2 40141
-0.002378 -0.000680 0.120329 0.377524 0.680301 -0.329132 -0.062500 1 0 0 0 0 0 2 41138
-0.002378 -0.000680 0.120329 0.377538 0.680287 -0.329131 -0.062500 1 0 0 0 0 0 2 42141
-0.002378 -0.000680 0.120329 0.377528 0.680288 -0.329145 -0.062500 1 0 0 0 0 0 2 43140
-0.002378 -0.000680 0.120329 0.377527 0.680288 -0.329127 -0.062500 1 0 0 0 0 0 2 44136
-0.002378 -0.000680 0.120329 0.377523 0.680300 -0.329131 -0.062500 1 0 0 0 0 0 2 45141
-0.002383 -0.000662 0.120319 0.451924 0.424188 -0.183269 -0.062500 1 0 0 0 0 0 2 46140
-0.002386 -0.000653 0.120315 0.428225 0.510642 -0.254363 -0.062500 1 0 0 0 0 0 2 47131
-0.002387 -0.000648 0.120314 0.409536 0.575025 -0.291316 -0.062500 1 0 0 0 0 0 2 48144
-0.002388 -0.000646 0.120313 0.399244 0.609249 -0.305409 -0.062500 1 0 0 0 0 0 2 49140
-0.002388 -0.000645 0.120313 0.393919 0.626523 -0.310438 -0.062500 1 0 0 0 0 0 2 50129
-0.002388 -0.000644 0.120313 0.391202 0.635172 -0.312201 -0.062500 1 0 0 0 0 0 2 51138
-0.002388 -0.000644 0.120313 0.389827 0.639497 -0.312820 -0.062500 1 0 0 0 0 0 2 52137
-0.002388 -0.000644 0.120313 0.389147 0.641640 -0.313032 -0.062500 1 0 0 0 0 0 2 53141
-0.002388 -0.000644 0.120313 0.388792 0.642724 -0.313111 -0.062500 1 0 0 0 0 0 2 54130
-0.002388 -0.000644 0.120313 0.388611 0.643273 -0.313132 -0.062500 1 0 0 0 0 0 2 55138
-0.002388 -0.000644 0.120313 0.388518 0.643538 -0.313140 -0.062500 1 0 0 0 0 0 2 56127
-0.002388 -0.000644 0.120313 0.388476 0.643668 -0.313148 -0.062500 1 0 0 0 0 0 2 57139
-0.002388 -0.000644 0.120313 0.388456 0.643732 -0.313142 -0.062500 1 0 0 0 0 0 2 58128
-0.002388 -0.000644 0.120313 0.388453 0.643779 -0.313154 -0.062500 1 0 0 0 0 0 2 59129
-0.002388 -0.000644 0.120313 0.388449 0.643794 -0.313142 -0.062500 1 0 0 0 0 0 2 60137
-0.002388 -0.000644 0.120313 0.388438 0.643798 -0.313155 -0.062500 1 0 0 0 0 0 2 61127
-0.002388 -0.000644 0.120313 0.388436 0.643798 -0.313136 -0.062500 1 0 0 0 0 0 2 62138
-0.002388 -0.000644 0.120313 0.388445 0.643807 -0.313147 -0.062500 1 0 0 0 0 0 2 63127
-0.002388 -0.000644 0.120313 0.388426 0.643801 -0.313149 -0.062500 1 0 0 0 0 0 2 64138
-0.002388 -0.000644 0.120313 0.388444 0.643807 -0.313148 -0.062500 1 0 0 0 0 0 2 65127
-0.002388 -0.000644 0.120313 0.388434 0.643810 -0.313142 -0.062500 1 0 0 0 0 0 2 66128
-0.002388 -0.000644 0.120313 0.388445 0.643808 -0.313147 -0.062500 1 0 0 0 0 0 2 67136
-0.002388 -0.000644 0.120313 0.388426 0.643801 -0.313149 -0.062500 1 0 0 0 0 0 2 68130
-0.002388 -0.000644 0.120313 0.388444 0.643807 -0.313148 -0.062500 1 0 0 0 0 0 2 69158
-0.002388 -0.000644 0.120313 0.388433 0.643810 -0.313142 -0.062500 1 0 0 0 0 0 2 70138
-0.002388 -0.000644 0.120313 0.388445 0.643808 -0.313147 -0.062500 1 0 0 0 0 0 2 71143
-0.002388 -0.000644 0.120313 0.388438 0.643799 -0.313155 -0.062500 1 0 0 0 0 0 2 72138
-0.002388 -0.000644 0.120313 0.388433 0.643809 -0.313143 -0.062500 1 0 0 0 0 0 2 73135
-0.002388 -0.000644 0.120313 0.388432 0.643810 -0.313141 -0.062500 1 0 0 0 0 0 2 74144
-0.002388 -0.000644 0.120313 0.388444 0.643808 -0.313147 -0.062500 1 0 0 0 0 0 2 75128
-0.002388 -0.000644 0.120313 0.388438 0.643798 -0.313155 -0.062500 1 0 0 0 0 0 2 76143
-0.002388 -0.000644 0.120313 0.388433 0.643809 -0.313143 -0.062500 1 0 0 0 0 0 2 77146
-0.002388 -0.000644 0.120313 0.388445 0.643807 -0.313148 -0.062500 1 0 0 0 0 0 2 78148
-0.002388 -0.000644 0.120313 0.388434 0.643810 -0.313142 -0.062500 1 0 0 0 0 0 2 79137
-0.002388 -0.000644 0.120313 0.388437 0.643799 -0.313155 -0.062500 1 0 0 0 0 0 2 80146
-0.002388 -0.000644 0.120313 0.388433 0.643809 -0.313143 -0.062500 1 0 0 0 0 0 2 81146
-0.002388 -0.000644 0.120313 0.388445 0.643807 -0.313148 -0.062500 1 0 0 0 0 0 2 82140
-0.002388 -0.000644 0.120313 0.388434 0.643810 -0.313142 -0.062500 1 0 0 0 0 0 2 83140
-0.002388 -0.000644 0.120313 0.388437 0.643799 -0.313154 -0.062500 1 0 0 0 0 0 2 84136
-0.002388 -0.000644 0.120313 0.388433 0.643809 -0.313143 -0.062500 1 0 0 0 0 0 2 85140
-0.002388 -0.000644 0.120313 0.388445 0.643807 -0.313148 -0.062500 1 0 0 0 0 0 2 86140
-0.002388 -0.000644 0.120313 0.388434 0.643810 -0.313142 -0.062500 1 0 0 0 0 0 2 87140
-0.002388 -0.000644 0.120313 0.388437 0.643799 -0.313154 -0.062500 1 0 0 0 0 0 2 88147
-0.002388 -0.000644 0.120313 0.388433 0.643809 -0.313143 -0.062500 1 0 0 0 0 0 2 89143
-0.002388 -0.000644 0.120313 0.388445 0.643807 -0.313148 -0.062500 1 0 0 0 0 0 2 90143
-0.002388 -0.000644 0.120313 0.388434 0.643810 -0.313142 -0.062500 1 0 0 0 0 0 2 91143
-0.002388 -0.000644 0.120313 0.388437 0.643799 -0.313154 -0.062500 1 0 0 0 0 0 2 92136
-0.002388 -0.000644 0.120313 0.388433 0.643809 -0.313143 -0.062500 1 0 0 0 0 0 2 93136
-0.002388 -0.000644 0.120313 0.388445 0.643807 -0.313148 -0.062500 1 0 0 0 0 0 2 94140
-0.002388 -0.000644 0.120313 0.388434 0.643810 -0.313142 -0.062500 1 0 0 0 0 0 2 95139
-0.002388 -0.000644 0.120313 0.388437 0.643798 -0.313154 -0.062500 1 0 0 0 0 0 2 96135
-0.002388 -0.000644 0.120313 0.388433 0.643809 -0.313143 -0.062500 1 0 0 0 0 0 2 97136
-0.002388 -0.000644 0.120313 0.388445 0.643807 -0.313148 -0.062500 1 0 0 0 0 0 2 98138
-0.002388 -0.000644 0.120313 0.388434 0.643810 -0.313142 -0.062500 1 0 0 0 0 0 2 99119
-0.002388 -0.000644 0.120313 0.388445 0.643807 -0.313147 -0.062500 1 0 0 0 0 0 2 100139
-0.002388 -0.000644 0.120313 0.388426 0.643801 -0.313149 -0.062500 1 0 0 0 0 0 2 101140
-0.002388 -0.000644 0.120313 0.388444 0.643806 -0.313148 -0.062500 1 0 0 0 0 0 2 102140
-0.002388 -0.000644 0.120313 0.388434 0.643810 -0.313142 -0.062500 1 0 0 0 0 0 2 103143
-0.002388 -0.000644 0.120313 0.388445 0.643807 -0.313147 -0.062500 1 0 0 0 0 0 2 104138
-0.002388 -0.000644 0.120313 0.388426 0.643801 -0.313148 -0.062500 1 0 0 0 0 0 2 105137
-0.002388 -0.000644 0.120313 0.388444 0.643806 -0.313148 -0.062500 1 0 0 0 0 0 2 106139
-0.002388 -0.000644 0.120313 0.388434 0.643810 -0.313142 -0.062500 1 0 0 0 0 0 2 107141
-0.002388 -0.000644 0.120313 0.388445 0.643807 -0.313147 -0.062500 1 0 0 0 0 0 2 108138
-0.002388 -0.000644 0.120313 0.388426 0.643801 -0.313148 -0.062500 1 0 0 0 0 0 2 109143
-0.002369 -0.000648 0.120303 0.123275 0.705712 -0.174817 -0.062500 1 0 0 0 0 0 2 110169
-0.002360 -0.000650 0.120300 0.213575 0.685310 -0.242238 -0.062500 1 0 0 0 0 0 2 111198
-0.002355 -0.000652 0.120299 0.280254 0.669750 -0.277286 -0.062500 1 0 0 0 0 0 2 112201
-0.002353 -0.000652 0.120298 0.315479 0.661356 -0.290655 -0.062500 1 0 0 0 0 0 2 113197
-0.002352 -0.000652 0.120298 0.333198 0.657074 -0.295421 -0.062500 1 0 0 0 0 0 2 114201
-0.002351 -0.000653 0.120298 0.342035 0.654908 -0.297093 -0.062500 1 0 0 0 0 0 2 115197
-0.002332 -0.000657 0.120288 0.081410 0.715699 -0.159209 -0.062500 1 0 0 0 0 0 2 116196
-0.002323 -0.000659 0.120285 0.173850 0.694771 -0.226895 -0.062500 1 0 0 0 0 0 2 117194
-0.002318 -0.000661 0.120283 0.241585 0.678936 -0.262056 -0.062500 1 0 0 0 0 0 2 118200
-0.002316 -0.000661 0.120283 0.277352 0.670409 -0.275456 -0.062500 1 0 0 0 0 0 2 119229
-0.002314 -0.000661 0.120283 0.295331 0.666064 -0.280239 -0.062500 1 0 0 0 0 0 2 120194
-0.002314 -0.000662 0.120283 0.304319 0.663873 -0.281920 -0.062500 1 0 0 0 0 0 2 121214
-0.002295 -0.000666 0.120273 0.043891 0.724595 -0.143892 -0.062500 1 0 0 0 0 0 2 122186
-0.002285 -0.000668 0.120269 0.136290 0.703675 -0.211653 -0.062500 1 0 0 0 0 0 2 123193
-0.002280 -0.000669 0.120268 0.204018 0.687863 -0.246846 -0.062500 1 0 0 0 0 0 2 124181
-0.002278 -0.000670 0.120268 0.239786 0.679327 -0.260265 -0.062500 1 0 0 0 0 0 2 125193
-0.002277 -0.000670 0.120268 0.257769 0.674991 -0.265052 -0.062500 1 0 0 0 0 0 2 126179
-0.002276 -0.000670 0.120268 0.266745 0.672794 -0.266724 -0.062500 1 0 0 0 0 0 2 127136
-0.002276 -0.000671 0.120268 0.271211 0.671690 -0.267310 -0.062500 1 0 0 0 0 0 2 128125
-0.002257 -0.000675 0.120258 0.008684 0.732932 -0.128757 -0.062500 1 0 0 0 0 0 2 129135
-0.002247 -0.000677 0.120254 0.099914 0.712306 -0.196477 -0.062500 1 0 0 0 0 0 2 130126
-0.002243 -0.000678 0.120253 0.167039 0.696630 -0.231662 -0.062500 1 0 0 0 0 0 2 131135
-0.002240 -0.000679 0.120253 0.202505 0.688176 -0.245051 -0.062500 1 0 0 0 0 0 2 132126
-0.002239 -0.000679 0.120252 0.220352 0.683852 -0.249846 -0.062500 1 0 0 0 0 0 2 133136
-0.002239 -0.000679 0.120252 0.229252 0.681692 -0.251524 -0.062500 1 0 0 0 0 0 2 134125
-0.002238 -0.000679 0.120252 0.233688 0.680596 -0.252100 -0.062500 1 0 0 0 0 0 2 135135
-0.002219 -0.000684 0.120242 -0.028716 0.741808 -0.113423 -0.062500 1 0 0 0 0 0 2 136136
-0.002210 -0.000686 0.120239 0.062425 0.721193 -0.181208 -0.062500 1 0 0 0 0 0 2 137125
-0.002205 -0.000687 0.120238 0.129528 0.705543 -0.216417 -0.062500 1 0 0 0 0 0 2 138137
-0.002203 -0.000688 0.120237 0.164984 0.697084 -0.229838 -0.062500 1 0 0 0 0 0 2 139125
-0.002202 -0.000688 0.120237 0.182809 0.692775 -0.234624 -0.062500 1 0 0 0 0 0 2 140135
-0.002201 -0.000688 0.120237 0.191711 0.690594 -0.236312 -0.062500 1 0 0 0 0 0 2 141125
-0.002201 -0.000688 0.120237 0.196154 0.689505 -0.236885 -0.062500 1 0 0 0 0 0 2 142135
-0.002201 -0.000688 0.120237 0.198366 0.688951 -0.237086 -0.062500 1 0 0 0 0 0 2 143125
-0.002201 -0.000688 0.120237 0.199476 0.688672 -0.237163 -0.062500 1 0 0 0 0 0 2 144143
-0.002201 -0.000688 0.120237 0.200024 0.688539 -0.237190 -0.062500 1 0 0 0 0 0 2 145132
-0.002201 -0.000688 0.120237 0.200299 0.688483 -0.237192 -0.062500 1 0 0 0 0 0 2 146135
-0.002182 -0.000693 0.120227 -0.064056 0.750176 -0.098166 -0.062500 1 0 0 0 0 0 2 147146
-0.002172 -0.000695 0.120224 0.025997 0.729835 -0.165960 -0.062500 1 0 0 0 0 0 2 148133
-0.002168 -0.000696 0.120223 0.092530 0.714302 -0.201189 -0.062500 1 0 0 0 0 0 2 149141
-0.002165 -0.000697 0.120222 0.127717 0.705926 -0.214608 -0.062500 1 0 0 0 0 0 2 150142
-0.002164 -0.000697 0.120222 0.145427 0.701647 -0.219392 -0.062500 1 0 0 0 0 0 2 151132
-0.002164 -0.000697 0.120222 0.154250 0.699486 -0.221065 -0.062500 1 0 0 0 0 0 2 152132
-0.002163 -0.000697 0.120222 0.158651 0.698407 -0.221659 -0.062500 1 0 0 0 0 0 2 153150
-0.002163 -0.000697 0.120222 0.160859 0.697854 -0.221863 -0.062500 1 0 0 0 0 0 2 154131
-0.002163 -0.000697 0.120222 0.161954 0.697589 -0.221921 -0.062500 1 0 0 0 0 0 2 155150
-0.002163 -0.000697 0.120222 0.162504 0.697446 -0.221960 -0.062500 1 0 0 0 0 0 2 156145
-0.002163 -0.000697 0.120222 0.162783 0.697378 -0.221957 -0.062500 1 0 0 0 0 0 2 157137
-0.002163 -0.000697 0.120222 0.162909 0.697337 -0.221967 -0.062500 1 0 0 0 0 0 2 158138
-0.002163 -0.000697 0.120222 0.162971 0.697331 -0.221966 -0.062500 1 0 0 0 0 0 2 159139
-0.002163 -0.000697 0.120222 0.163009 0.697323 -0.221966 -0.062500 1 0 0 0 0 0 2 160135
-0.002144 -0.000702 0.120212 -0.101329 0.759009 -0.082804 -0.062500 1 0 0 0 0 0 2 161142
-0.002135 -0.000704 0.120209 -0.011401 0.738709 -0.150662 -0.062500 1 0 0 0 0 0 2 162137
-0.002130 -0.000705 0.120207 0.055085 0.723210 -0.185922 -0.062500 1 0 0 0 0 0 2 163134
-0.002128 -0.000706 0.120207 0.090241 0.714824 -0.199353 -0.062500 1 0 0 0 0 0 2 164146
-0.002127 -0.000706 0.120207 0.107910 0.710542 -0.204140 -0.062500 1 0 0 0 0 0 2 165140
-0.002126 -0.000706 0.120207 0.116743 0.708398 -0.205824 -0.062500 1 0 0 0 0 0 2 166145
-0.002126 -0.000706 0.120207 0.121148 0.707310 -0.206414 -0.062500 1 0 0 0 0 0 2 167136
-0.002126 -0.000706 0.120207 0.123344 0.706759 -0.206613 -0.062500 1 0 0 0 0 0 2 168141
-0.002126 -0.000706 0.120207 0.124441 0.706483 -0.206685 -0.062500 1 0 0 0 0 0 2 169135
-0.002126 -0.000706 0.120207 0.124987 0.706350 -0.206712 -0.062500 1 0 0 0 0 0 2 170143
-0.002126 -0.000706 0.120207 0.125265 0.706283 -0.206708 -0.062500 1 0 0 0 0 0 2 171136
-0.002126 -0.000706 0.120207 0.125399 0.706251 -0.206710 -0.062500 1 0 0 0 0 0 2 172137
-0.002126 -0.000706 0.120207 0.125466 0.706235 -0.206722 -0.062500 1 0 0 0 0 0 2 173135
-0.002126 -0.000706 0.120207 0.125505 0.706226 -0.206723 -0.062500 1 0 0 0 0 0 2 174137
-0.002126 -0.000706 0.120207 0.125523 0.706210 -0.206723 -0.062500 1 0 0 0 0 0 2 175136
-0.002107 -0.000711 0.120197 -0.138687 0.767884 -0.067417 -0.062500 1 0 0 0 0 0 2 176135
-0.002097 -0.000713 0.120193 -0.048843 0.747586 -0.135350 -0.062500 1 0 0 0 0 0 2 177136
-0.002093 -0.000714 0.120192 0.017605 0.732094 -0.170649 -0.062500 1 0 0 0 0 0 2 178137
-0.002090 -0.000715 0.120192 0.052740 0.723723 -0.184087 -0.062500 1 0 0 0 0 0 2 179133
-0.002089 -0.000715 0.120192 0.070421 0.719450 -0.188882 -0.062500 1 0 0 0 0 0 2 180133
-0.002089 -0.000715 0.120191 0.079257 0.717297 -0.190564 -0.062500 1 0 0 0 0 0 2 181136
-0.002088 -0.000715 0.120191 0.083649 0.716211 -0.191149 -0.062500 1 0 0 0 0 0 2 182136
-0.002088 -0.000715 0.120191 0.085843 0.715660 -0.191348 -0.062500 1 0 0 0 0 0 2 183125
-0.002088 -0.000715 0.120191 0.086951 0.715381 -0.191427 -0.062500 1 0 0 0 0 0 2 184137
-0.002088 -0.000715 0.120191 0.087486 0.715251 -0.191449 -0.062500 1 0 0 0 0 0 2 185140
-0.002088 -0.000715 0.120191 0.087775 0.715181 -0.191450 -0.062500 1 0 0 0 0 0 2 186186
-0.002088 -0.000715 0.120191 0.087911 0.715149 -0.191454 -0.062500 1 0 0 0 0 0 2 187206
-0.002088 -0.000715 0.120191 0.087966 0.715136 -0.191460 -0.062500 1 0 0 0 0 0 2 188192
-0.002088 -0.000715 0.120191 0.088004 0.715127 -0.191459 -0.062500 1 0 0 0 0 0 2 189196
-0.002088 -0.000715 0.120191 0.088021 0.715112 -0.191459 -0.062500 1 0 0 0 0 0 2 190197
-0.002088 -0.000715 0.120191 0.088030 0.715119 -0.191452 -0.062500 1 0 0 0 0 0 2 191192
-0.002088 -0.000715 0.120191 0.088034 0.715108 -0.191464 -0.062500 1 0 0 0 0 0 2 192193
-0.002088 -0.000715 0.120191 0.088043 0.715115 -0.191459 -0.062500 1 0 0 0 0 0 2 193192
-0.002088 -0.000715 0.120191 0.088044 0.715116 -0.191458 -0.062500 1 0 0 0 0 0 2 194196
-0.002088 -0.000715 0.120191 0.088044 0.715116 -0.191458 -0.062500 1 0 0 0 0 0 2 195168
-0.002088 -0.000715 0.120191 0.088036 0.715108 -0.191465 -0.062500 1 0 0 0 0 0 2 196172
-0.002088 -0.000715 0.120191 0.088043 0.715115 -0.191459 -0.062500 1 0 0 0 0 0 2 197193
-0.002088 -0.000715 0.120191 0.088044 0.715116 -0.191458 -0.062500 1 0 0 0 0 0 2 198179
-0.002088 -0.000715 0.120191 0.088045 0.715116 -0.191458 -0.062500 1 0 0 0 0 0 2 199188
-0.002088 -0.000715 0.120191 0.088037 0.715108 -0.191465 -0.062500 1 0 0 0 0 0 2 200180
-0.002088 -0.000715 0.120191 0.088031 0.715118 -0.191453 -0.062500 1 0 0 0 0 0 2 201190
-0.002088 -0.000715 0.120191 0.088043 0.715116 -0.191457 -0.062500 1 0 0 0 0 0 2 202235
-0.002088 -0.000715 0.120191 0.088041 0.715128 -0.191465 -0.062500 1 0 0 0 0 0 2 203192
-0.002088 -0.000715 0.120191 0.088035 0.715110 -0.191466 -0.062500 1 0 0 0 0 0 2 204176
-0.002088 -0.000715 0.120191 0.088043 0.715116 -0.191459 -0.062500 1 0 0 0 0 0 2 205189
-0.002088 -0.000715 0.120191 0.088044 0.715117 -0.191459 -0.062500 1 0 0 0 0 0 2 206177
-0.002088 -0.000715 0.120191 0.088044 0.715117 -0.191459 -0.062500 1 0 0 0 0 0 2 207189
-0.002088 -0.000715 0.120191 0.088044 0.715117 -0.191458 -0.062500 1 0 0 0 0 0 2 208174
-0.002088 -0.000715 0.120191 0.088036 0.715108 -0.191465 -0.062500 1 0 0 0 0 0 2 209175
-0.002088 -0.000715 0.120191 0.088031 0.715119 -0.191453 -0.062500 1 0 0 0 0 0 2 210188
-0.002088 -0.000715 0.120191 0.088043 0.715117 -0.191458 -0.062500 1 0 0 0 0 0 2 211122
-0.002088 -0.000715 0.120191 0.088044 0.715117 -0.191458 -0.062500 1 0 0 0 0 0 2 212134
-0.002088 -0.000715 0.120191 0.088036 0.715109 -0.191465 -0.062500 1 0 0 0 0 0 2 213123
-0.002088 -0.000715 0.120191 0.088043 0.715116 -0.191459 -0.062500 1 0 0 0 0 0 2 214134
-0.002088 -0.000715 0.120191 0.088044 0.715117 -0.191458 -0.062500 1 0 0 0 0 0 2 215123
-0.002088 -0.000715 0.120191 0.088044 0.715117 -0.191458 -0.062500 1 0 0 0 0 0 2 216123
-0.002088 -0.000715 0.120191 0.088036 0.715108 -0.191465 -0.062500 1 0 0 0 0 0 2 217132
-0.002088 -0.000715 0.120191 0.088043 0.715116 -0.191459 -0.062500 1 0 0 0 0 0 2 218122
-0.002088 -0.000715 0.120191 0.088032 0.715120 -0.191452 -0.062500 1 0 0 0 0 0 2 219132
-0.002088 -0.000715 0.120191 0.088043 0.715117 -0.191457 -0.062500 1 0 0 0 0 0 2 220132
-0.002088 -0.000715 0.120191 0.088036 0.715108 -0.191465 -0.062500 1 0 0 0 0 0 2 221123
-0.002088 -0.000715 0.120191 0.088043 0.715116 -0.191459 -0.062500 1 0 0 0 0 0 2 222134
-0.002088 -0.000715 0.120191 0.088044 0.715117 -0.191458 -0.062500 1 0 0 0 0 0 2 223132
-0.002088 -0.000715 0.120191 0.088044 0.715117 -0.191458 -0.062500 1 0 0 0 0 0 2 224133
-0.002088 -0.000715 0.120191 0.088036 0.715108 -0.191465 -0.062500 1 0 0 0 0 0 2 225136
-0.002088 -0.000715 0.120191 0.088043 0.715116 -0.191459 -0.062500 1 0 0 0 0 0 2 226132
-0.002088 -0.000715 0.120191 0.088044 0.715117 -0.191459 -0.062500 1 0 0 0 0 0 2 227116
-0.002088 -0.000715 0.120191 0.088045 0.715117 -0.191458 -0.062500 1 0 0 0 0 0 2 228131
-0.002088 -0.000715 0.120191 0.088036 0.715108 -0.191465 -0.062500 1 0 0 0 0 0 2 229115
-0.002088 -0.000715 0.120191 0.088031 0.715119 -0.191453 -0.062500 1 0 0 0 0 0 2 230141
-0.002088 -0.000715 0.120191 0.088043 0.715117 -0.191458 -0.062500 1 0 0 0 0 0 2 231523
-0.002088 -0.000715 0.120191 0.088044 0.715117 -0.191458 -0.062500 1 0 0 0 0 0 2 232128
-0.002088 -0.000715 0.120191 0.088036 0.715108 -0.191465 -0.062500 1 0 0 0 0 0 2 233141
-0.002088 -0.000715 0.120191 0.088043 0.715116 -0.191459 -0.062500 1 0 0 0 0 0 2 234140
-0.002088 -0.000715 0.120191 0.088044 0.715117 -0.191458 -0.062500 1 0 0 0 0 0 2 235144
-0.002088 -0.000715 0.120191 0.088044 0.715117 -0.191458 -0.062500 1 0 0 0 0 0 2 236136
-0.002088 -0.000715 0.120191 0.088036 0.715108 -0.191465 -0.062500 1 0 0 0 0 0 2 237134
-0.002088 -0.000715 0.120191 0.088031 0.715119 -0.191453 -0.062500 1 0 0 0 0 0 2 238135
-0.002088 -0.000715 0.120191 0.088042 0.715117 -0.191458 -0.062500 1 0 0 0 0 0 2 239134
-0.002088 -0.000715 0.120191 0.088044 0.715117 -0.191458 -0.062500 1 0 0 0 0 0 2 240134
-0.002088 -0.000715 0.120191 0.088036 0.715108 -0.191465 -0.062500 1 0 0 0 0 0 2 241133
-0.002088 -0.000715 0.120191 0.088043 0.715116 -0.191459 -0.062500 1 0 0 0 0 0 2 242116
-0.002088 -0.000715 0.120191 0.088044 0.715117 -0.191458 -0.062500 1 0 0 0 0 0 2 243137
-0.002088 -0.000715 0.120191 0.088044 0.715117 -0.191458 -0.062500 1 0 0 0 0 0 2 244138
-0.002088 -0.000715 0.120191 0.088036 0.715108 -0.191465 -0.062500 1 0 0 0 0 0 2 245140
-0.002088 -0.000715 0.120191 0.088043 0.715116 -0.191459 -0.062500 1 0 0 0 0 0 2 246139
-0.002088 -0.000715 0.120191 0.088044 0.715116 -0.191459 -0.062500 1 0 0 0 0 0 2 247131
-0.002088 -0.000715 0.120191 0.088032 0.715120 -0.191452 -0.062500 1 0 0 0 0 0 2 248133
-0.002088 -0.000715 0.120191 0.088034 0.715108 -0.191464 -0.062500 1 0 0 0 0 0 2 249132
-0.002088 -0.000715 0.120191 0.088043 0.715116 -0.191459 -0.062500 1 0 0 0 0 0 2 250135
-0.002088 -0.000715 0.120191 0.088044 0.715116 -0.191458 -0.062500 1 0 0 0 0 0 2 251133
-0.002088 -0.000715 0.120191 0.088044 0.715117 -0.191458 -0.062500 1 0 0 0 0 0 2 252132
-0.002088 -0.000715 0.120191 0.088036 0.715108 -0.191465 -0.062500 1 0 0 0 0 0 2 253116
-0.002088 -0.000715 0.120191 0.088043 0.715115 -0.191459 -0.062500 1 0 0 0 0 0 2 254135
-0.002088 -0.000715 0.120191 0.088044 0.715116 -0.191458 -0.062500 1 0 0 0 0 0 2 255134
-0.002088 -0.000715 0.120191 0.088044 0.715117 -0.191458 -0.062500 1 0 0 0 0 0 2 256133
-0.002088 -0.000715 0.120191 0.088045 0.715117 -0.191458 -0.062500 1 0 0 0 0 0 2 257114
-0.002088 -0.000715 0.120191 0.088037 0.715108 -0.191465 -0.062500 1 0 0 0 0 0 2 258115
-0.002088 -0.000715 0.120191 0.088031 0.715118 -0.191453 -0.062500 1 0 0 0 0 0 2 259128
-0.002088 -0.000715 0.120191 0.088043 0.715117 -0.191457 -0.062500 1 0 0 0 0 0 2 260131
-0.002088 -0.000715 0.120191 0.088044 0.715117 -0.191458 -0.062500 1 0 0 0 0 0 2 261138
-0.002088 -0.000715 0.120191 0.088036 0.715108 -0.191465 -0.062500 1 0 0 0 0 0 2 262133
-0.002088 -0.000715 0.120191 0.088043 0.715116 -0.191459 -0.062500 1 0 0 0 0 0 2 263135
-0.002088 -0.000715 0.120191 0.088044 0.715116 -0.191458 -0.062500 1 0 0 0 0 0 2 264126
-0.002088 -0.000715 0.120191 0.088045 0.715117 -0.191458 -0.062500 1 0 0 0 0 0 2 265137
-0.002088 -0.000715 0.120191 0.088036 0.715108 -0.191465 -0.062500 1 0 0 0 0 0 2 266139
-0.002088 -0.000715 0.120191 0.088031 0.715118 -0.191453 -0.062500 1 0 0 0 0 0 2 267131
-0.002088 -0.000715 0.120191 0.088043 0.715117 -0.191457 -0.062500 1 0 0 0 0 0 2 268132
-0.002088 -0.000715 0.120191 0.088044 0.715117 -0.191458 -0.062500 1 0 0 0 0 0 2 269131
-0.002088 -0.000715 0.120191 0.088036 0.715108 -0.191465 -0.062500 1 0 0 0 0 0 2 270135
-0.002088 -0.000715 0.120191 0.088043 0.715115 -0.191459 -0.062500 1 0 0 0 0 0 2 271130
-0.002088 -0.000715 0.120191 0.088044 0.715116 -0.191458 -0.062500 1 0 0 0 0 0 2 272132
-0.002088 -0.000715 0.120191 0.088044 0.715116 -0.191458 -0.062500 1 0 0 0 0 0 2 273132
-0.002088 -0.000715 0.120191 0.088036 0.715108 -0.191465 -0.062500 1 0 0 0 0 0 2 274132
-0.002088 -0.000715 0.120191 0.088043 0.715115 -0.191459 -0.062500 1 0 0 0 0 0 2 275132
-0.002088 -0.000715 0.120191 0.088044 0.715116 -0.191458 -0.062500 1 0 0 0 0 0 2 276126
-0.002088 -0.000715 0.120191 0.088045 0.715116 -0.191458 -0.062500 1 0 0 0 0 0 2 277131
-0.002088 -0.000715 0.120191 0.088024 0.715110 -0.191459 -0.062500 1 0 0 0 0 0 2 278158
-0.002088 -0.000715 0.120191 0.088042 0.715116 -0.191458 -0.062500 1 0 0 0 0 0 2 279188
-0.002088 -0.000715 0.120191 0.088044 0.715116 -0.191458 -0.062500 1 0 0 0 0 0 2 280172
-0.002088 -0.000715 0.120191 0.088044 0.715116 -0.191458 -0.062500 1 0 0 0 0 0 2 281188
-0.002088 -0.000715 0.120191 0.088036 0.715108 -0.191465 -0.062500 1 0 0 0 0 0 2 282175
-0.002088 -0.000715 0.120191 0.088043 0.715115 -0.191459 -0.062500 1 0 0 0 0 0 2 283131
-0.002088 -0.000715 0.120191 0.088044 0.715116 -0.191458 -0.062500 1 0 0 0 0 0 2 284120
-0.002088 -0.000715 0.120191 0.088045 0.715116 -0.191458 -0.062500 1 0 0 0 0 0 2 285130
-0.002088 -0.000715 0.120191 0.088036 0.715107 -0.191465 -0.062500 1 0 0 0 0 0 2 286121
-0.002088 -0.000715 0.120191 0.088031 0.715118 -0.191453 -0.062500 1 0 0 0 0 0 2 287122
-0.002088 -0.000715 0.120191 0.088039 0.715128 -0.191464 -0.062500 1 0 0 0 0 0 2 288132
-0.002088 -0.000715 0.120191 0.088043 0.715118 -0.191459 -0.062500 1 0 0 0 0 0 2 289119
-0.002088 -0.000715 0.120191 0.088044 0.715117 -0.191458 -0.062500 1 0 0 0 0 0 2 290130
-0.002088 -0.000715 0.120191 0.088036 0.715109 -0.191465 -0.062500 1 0 0 0 0 0 2 291120
-0.002088 -0.000715 0.120191 0.088043 0.715116 -0.191459 -0.062500 1 0 0 0 0 0 2 292130
-0.002088 -0.000715 0.120191 0.088044 0.715117 -0.191459 -0.062500 1 0 0 0 0 0 2 293119
-0.002088 -0.000715 0.120191 0.088044 0.715117 -0.191458 -0.062500 1 0 0 0 0 0 2 294130
-0.002088 -0.000715 0.120191 0.088036 0.715108 -0.191465 -0.062500 1 0 0 0 0 0 2 295120
-0.002088 -0.000715 0.120191 0.088031 0.715119 -0.191453 -0.062500 1 0 0 0 0 0 2 296130
-0.002088 -0.000715 0.120191 0.088042 0.715117 -0.191458 -0.062500 1 0 0 0 0 0 2 297120
-0.002088 -0.000715 0.120191 0.088044 0.715117 -0.191458 -0.062500 1 0 0 0 0 0 2 298130
-0.002088 -0.000715 0.120191 0.088036 0.715108 -0.191465 -0.062500 1 0 0 0 0 0 2 299145
-0.002088 -0.000715 0.120191 0.088043 0.715116 -0.191459 -0.062500 1 0 0 0 0 0 2 300128
-0.002088 -0.000715 0.120191 0.088044 0.715117 -0.191458 -0.062500 1 0 0 0 0 0 2 301134
-0.002088 -0.000715 0.120191 0.088044 0.715117 -0.191458 -0.062500 1 0 0 0 0 0 2 302139
-0.002088 -0.000715 0.120191 0.088036 0.715108 -0.191465 -0.062500 1 0 0 0 0 0 2 303131
-0.002088 -0.000715 0.120191 0.088043 0.715116 -0.191459 -0.062500 1 0 0 0 0 0 2 304141
-0.002088 -0.000715 0.120191 0.088044 0.715117 -0.191459 -0.062500 1 0 0 0 0 0 2 305121
-0.002088 -0.000715 0.120191 0.088032 0.715120 -0.191452 -0.062500 1 0 0 0 0 0 2 306138
-0.002088 -0.000715 0.120191 0.088035 0.715109 -0.191464 -0.062500 1 0 0 0 0 0 2 307138
-0.002088 -0.000715 0.120191 0.088043 0.715116 -0.191459 -0.062500 1 0 0 0 0 0 2 308141
-0.002088 -0.000715 0.120191 0.088044 0.715117 -0.191458 -0.062500 1 0 0 0 0 0 2 309130
-0.002088 -0.000715 0.120191 0.088044 0.715117 -0.191458 -0.062500 1 0 0 0 0 0 2 310140
-0.002088 -0.000715 0.120191 0.088036 0.715108 -0.191465 -0.062500 1 0 0 0 0 0 2 311144
-0.002088 -0.000715 0.120191 0.088043 0.715116 -0.191459 -0.062500 1 0 0 0 0 0 2 312130
-0.002088 -0.000715 0.120191 0.088044 0.715117 -0.191459 -0.062500 1 0 0 0 0 0 2 313131
-0.002088 -0.000715 0.120191 0.088044 0.715117 -0.191458 -0.062500 1 0 0 0 0 0 2 314134
-0.002088 -0.000715 0.120191 0.088036 0.715108 -0.191465 -0.062500 1 0 0 0 0 0 2 315128
-0.002088 -0.000715 0.120191 0.088031 0.715119 -0.191453 -0.062500 1 0 0 0 0 0 2 316131
-0.002088 -0.000715 0.120191 0.088043 0.715117 -0.191458 -0.062500 1 0 0 0 0 0 2 317132
-0.002088 -0.000715 0.120191 0.088044 0.715117 -0.191458 -0.062500 1 0 0 0 0 0 2 318146
-0.002088 -0.000715 0.120191 0.088036 0.715108 -0.191465 -0.062500 1 0 0 0 0 0 2 319135
-0.002088 -0.000715 0.120191 0.088043 0.715116 -0.191459 -0.062500 1 0 0 0 0 0 2 320136
-0.002088 -0.000715 0.120191 0.088044 0.715117 -0.191458 -0.062500 1 0 0 0 0 0 2 321114
-0.002088 -0.000715 0.120191 0.088044 0.715117 -0.191458 -0.062500 1 0 0 0 0 0 2 322132
-0.002088 -0.000715 0.120191 0.088036 0.715108 -0.191465 -0.062500 1 0 0 0 0 0 2 323130
-0.002088 -0.000715 0.120191 0.088043 0.715116 -0.191459 -0.062500 1 0 0 0 0 0 2 324129
-0.002088 -0.000715 0.120191 0.088032 0.715119 -0.191452 -0.062500 1 0 0 0 0 0 2 325130
-0.002088 -0.000715 0.120191 0.088043 0.715117 -0.191457 -0.062500 1 0 0 0 0 0 2 326132
-0.002088 -0.000715 0.120191 0.088036 0.715108 -0.191465 -0.062500 1 0 0 0 0 0 2 327132
-0.002088 -0.000715 0.120191 0.088043 0.715116 -0.191459 -0.062500 1 0 0 0 0 0 2 328129
-0.002088 -0.000715 0.120191 0.088044 0.715117 -0.191458 -0.062500 1 0 0 0 0 0 2 329131
-0.002088 -0.000715 0.120191 0.088044 0.715117 -0.191458 -0.062500 1 0 0 0 0 0 2 330131
-0.002088 -0.000715 0.120191 0.088036 0.715108 -0.191465 -0.062500 1 0 0 0 0 0 2 331130
-0.002088 -0.000715 0.120191 0.088043 0.715116 -0.191459 -0.062500 1 0 0 0 0 0 2 332129
-0.002088 -0.000715 0.120191 0.088044 0.715116 -0.191459 -0.062500 1 0 0 0 0 0 2 333130
-0.002088 -0.000715 0.120191 0.088045 0.715117 -0.191458 -0.062500 1 0 0 0 0 0 2 334132
-0.002088 -0.000715 0.120191 0.088032 0.715120 -0.191452 -0.062500 1 0 0 0 0 0 2 335130
-0.002088 -0.000715 0.120191 0.088035 0.715108 -0.191464 -0.062500 1 0 0 0 0 0 2 336134
-0.002088 -0.000715 0.120191 0.088043 0.715116 -0.191459 -0.062500 1 0 0 0 0 0 2 337135
-0.002088 -0.000715 0.120191 0.088044 0.715117 -0.191458 -0.062500 1 0 0 0 0 0 2 338131
-0.002088 -0.000715 0.120191 0.088044 0.715117 -0.191458 -0.062500 1 0 0 0 0 0 2 339133
-0.002088 -0.000715 0.120191 0.088036 0.715108 -0.191465 -0.062500 1 0 0 0 0 0 2 340121
-0.002088 -0.000715 0.120191 0.088043 0.715116 -0.191459 -0.062500 1 0 0 0 0 0 2 341128
-0.002088 -0.000715 0.120191 0.088044 0.715116 -0.191458 -0.062500 1 0 0 0 0 0 2 342137
-0.002088 -0.000715 0.120191 0.088045 0.715117 -0.191458 -0.062500 1 0 0 0 0 0 2 343129
-0.002088 -0.000715 0.120191 0.088037 0.715108 -0.191465 -0.062500 1 0 0 0 0 0 2 344132
-0.002088 -0.000715 0.120191 0.088031 0.715118 -0.191453 -0.062500 1 0 0 0 0 0 2 345130
-0.002093 -0.000697 0.120181 0.162643 0.459102 -0.045942 -0.062500 1 0 0 0 0 0 2 346130
-0.002096 -0.000688 0.120177 0.138710 0.545541 -0.116915 -0.062500 1 0 0 0 0 0 2 347131
-0.002098 -0.000683 0.120176 0.119966 0.609898 -0.153783 -0.062500 1 0 0 0 0 0 2 348128
-0.002098 -0.000681 0.120176 0.109697 0.644099 -0.167826 -0.062500 1 0 0 0 0 0 2 349129
-0.002099 -0.000680 0.120176 0.104381 0.661384 -0.172828 -0.062500 1 0 0 0 0 0 2 350133
-0.002099 -0.000679 0.120176 0.101695 0.670013 -0.174582 -0.062500 1 0 0 0 0 0 2 351128
-0.002099 -0.000679 0.120176 0.100326 0.674334 -0.175195 -0.062500 1 0 0 0 0 0 2 352120
-0.002099 -0.000679 0.120176 0.099632 0.676491 -0.175403 -0.062500 1 0 0 0 0 0 2 353128
-0.002099 -0.000679 0.120176 0.099288 0.677573 -0.175486 -0.062500 1 0 0 0 0 0 2 354131
-0.002099 -0.000679 0.120176 0.099112 0.678110 -0.175500 -0.062500 1 0 0 0 0 0 2 355119
-0.002099 -0.000679 0.120176 0.099028 0.678383 -0.175521 -0.062500 1 0 0 0 0 0 2 356128
-0.002099 -0.000679 0.120176 0.098987 0.678513 -0.175509 -0.062500 1 0 0 0 0 0 2 357117
-0.002099 -0.000679 0.120176 0.098968 0.678578 -0.175521 -0.062500 1 0 0 0 0 0 2 358129
-0.002099 -0.000679 0.120176 0.098956 0.678617 -0.175522 -0.062500 1 0 0 0 0 0 2 359129
-0.002099 -0.000679 0.120176 0.098944 0.678622 -0.175516 -0.062500 1 0 0 0 0 0 2 360123
-0.002099 -0.000679 0.120176 0.098939 0.678633 -0.175522 -0.062500 1 0 0 0 0 0 2 361129
-0.002104 -0.000660 0.120165 0.173500 0.422763 -0.029869 -0.062500 1 0 0 0 0 0 2 362118
-0.002107 -0.000651 0.120161 0.149599 0.509144 -0.100912 -0.062500 1 0 0 0 0 0 2 363128
-0.002108 -0.000647 0.120160 0.130857 0.573469 -0.137811 -0.062500 1 0 0 0 0 0 2 364124
-0.002109 -0.000644 0.120160 0.120601 0.607663 -0.151865 -0.062500 1 0 0 0 0 0 2 365128
-0.002109 -0.000643 0.120160 0.115284 0.624921 -0.156876 -0.062500 1 0 0 0 0 0 2 366131
-0.002110 -0.000643 0.120160 0.112591 0.633568 -0.158629 -0.062500 1 0 0 0 0 0 2 367117
-0.002110 -0.000642 0.120160 0.111225 0.637878 -0.159236 -0.062500 1 0 0 0 0 0 2 368127
-0.002110 -0.000642 0.120160 0.110529 0.640045 -0.159452 -0.062500 1 0 0 0 0 0 2 369119
-0.002110 -0.000642 0.120160 0.110188 0.641116 -0.159530 -0.062500 1 0 0 0 0 0 2 370118
-0.002110 -0.000642 0.120160 0.110008 0.641664 -0.159550 -0.062500 1 0 0 0 0 0 2 371261
-0.002110 -0.000642 0.120160 0.109927 0.641926 -0.159564 -0.062500 1 0 0 0 0 0 2 372124
-0.002110 -0.000642 0.120160 0.109879 0.642046 -0.159559 -0.062500 1 0 0 0 0 0 2 373127
-0.002110 -0.000642 0.120160 0.109866 0.642118 -0.159565 -0.062500 1 0 0 0 0 0 2 374130
-0.002110 -0.000642 0.120160 0.109856 0.642157 -0.159565 -0.062500 1 0 0 0 0 0 2 375127
-0.002110 -0.000642 0.120160 0.109840 0.642173 -0.159566 -0.062500 1 0 0 0 0 0 2 376133
-0.002110 -0.000642 0.120160 0.109843 0.642195 -0.159566 -0.062500 1 0 0 0 0 0 2 377133
-0.002110 -0.000642 0.120160 0.109843 0.642197 -0.159566 -0.062500 1 0 0 0 0 0 2 378135
-0.002110 -0.000642 0.120160 0.109844 0.642198 -0.159566 -0.062500 1 0 0 0 0 0 2 379250
-0.002110 -0.000642 0.120160 0.109835 0.642189 -0.159573 -0.062500 1 0 0 0 0 0 2 380140
-0.002110 -0.000642 0.120160 0.109846 0.642185 -0.159560 -0.062500 1 0 0 0 0 0 2 381251
-0.002110 -0.000642 0.120160 0.109844 0.642196 -0.159565 -0.062500 1 0 0 0 0 0 2 382256
-0.002110 -0.000642 0.120160 0.109844 0.642197 -0.159565 -0.062500 1 0 0 0 0 0 2 383254
-0.002110 -0.000642 0.120160 0.109836 0.642189 -0.159573 -0.062500 1 0 0 0 0 0 2 384131
-0.002110 -0.000642 0.120160 0.109843 0.642196 -0.159567 -0.062500 1 0 0 0 0 0 2 385253
-0.002110 -0.000642 0.120160 0.109844 0.642197 -0.159566 -0.062500 1 0 0 0 0 0 2 386259
-0.002110 -0.000642 0.120160 0.109848 0.642186 -0.159559 -0.062500 1 0 0 0 0 0 2 387254
-0.002110 -0.000642 0.120160 0.109837 0.642187 -0.159572 -0.062500 1 0 0 0 0 0 2 388130
-0.002110 -0.000642 0.120160 0.109844 0.642196 -0.159567 -0.062500 1 0 0 0 0 0 2 389234
-0.002110 -0.000642 0.120160 0.109844 0.642197 -0.159566 -0.062500 1 0 0 0 0 0 2 390130
-0.002110 -0.000642 0.120160 0.109845 0.642197 -0.159566 -0.062500 1 0 0 0 0 0 2 391134
-0.002110 -0.000642 0.120160 0.109833 0.642200 -0.159559 -0.062500 1 0 0 0 0 0 2 392261
-0.002110 -0.000642 0.120160 0.109835 0.642189 -0.159572 -0.062500 1 0 0 0 0 0 2 393130
-0.002110 -0.000642 0.120160 0.109846 0.642185 -0.159560 -0.062500 1 0 0 0 0 0 2 394255
-0.002110 -0.000642 0.120160 0.109844 0.642196 -0.159565 -0.062500 1 0 0 0 0 0 2 395252
-0.002110 -0.000642 0.120160 0.109836 0.642188 -0.159573 -0.062500 1 0 0 0 0 0 2 396254
-0.002110 -0.000642 0.120160 0.109843 0.642196 -0.159567 -0.062500 1 0 0 0 0 0 2 397253
-0.002110 -0.000642 0.120160 0.109844 0.642197 -0.159566 -0.062500 1 0 0 0 0 0 2 398130
-0.002110 -0.000642 0.120160 0.109844 0.642197 -0.159566 -0.062500 1 0 0 0 0 0 2 399252
-0.002110 -0.000642 0.120160 0.109832 0.642201 -0.159559 -0.062500 1 0 0 0 0 0 2 400255
-0.002110 -0.000642 0.120160 0.109835 0.642189 -0.159572 -0.062500 1 0 0 0 0 0 2 401128
-0.002110 -0.000642 0.120160 0.109846 0.642185 -0.159560 -0.062500 1 0 0 0 0 0 2 402255
-0.002123 -0.000656 0.120149 0.287950 0.832438 -0.007333 -0.062500 1 0 0 0 0 0 2 403110
-0.002129 -0.000663 0.120145 0.229310 0.768952 -0.081595 -0.062500 1 0 0 0 0 0 2 404131
-0.002132 -0.000666 0.120144 0.184555 0.721139 -0.120157 -0.062500 1 0 0 0 0 0 2 405254
-0.002134 -0.000668 0.120143 0.160396 0.695536 -0.134841 -0.062500 1 0 0 0 0 0 2 406253
-0.002135 -0.000669 0.120143 0.148048 0.682537 -0.140083 -0.062500 1 0 0 0 0 0 2 407254
-0.002135 -0.000669 0.120143 0.141830 0.676009 -0.141915 -0.062500 1 0 0 0 0 0 2 408252
-0.002135 -0.000669 0.120143 0.138681 0.672732 -0.142550 -0.062500 1 0 0 0 0 0 2 409253
-0.002135 -0.000669 0.120143 0.137119 0.671103 -0.142778 -0.062500 1 0 0 0 0 0 2 410254
-0.002135 -0.000669 0.120143 0.136332 0.670275 -0.142848 -0.062500 1 0 0 0 0 0 2 411244
-0.002136 -0.000669 0.120143 0.135930 0.669866 -0.142880 -0.062500 1 0 0 0 0 0 2 412260
-0.002136 -0.000669 0.120143 0.135734 0.669661 -0.142889 -0.062500 1 0 0 0 0 0 2 413120
-0.002136 -0.000669 0.120143 0.135644 0.669551 -0.142893 -0.062500 1 0 0 0 0 0 2 414130
-0.002136 -0.000669 0.120143 0.135595 0.669513 -0.142895 -0.062500 1 0 0 0 0 0 2 415256
-0.002136 -0.000669 0.120143 0.135568 0.669485 -0.142896 -0.062500 1 0 0 0 0 0 2 416127
-0.002136 -0.000669 0.120143 0.135557 0.669475 -0.142883 -0.062500 1 0 0 0 0 0 2 417252
-0.002136 -0.000669 0.120143 0.135549 0.669466 -0.142888 -0.062500 1 0 0 0 0 0 2 418128
-0.002136 -0.000669 0.120143 0.135540 0.669457 -0.142896 -0.062500 1 0 0 0 0 0 2 419252
-0.002136 -0.000669 0.120143 0.135539 0.669456 -0.142897 -0.062500 1 0 0 0 0 0 2 420257
-0.002136 -0.000669 0.120143 0.135547 0.669464 -0.142890 -0.062500 1 0 0 0 0 0 2 421251
-0.002136 -0.000669 0.120143 0.135540 0.669457 -0.142896 -0.062500 1 0 0 0 0 0 2 422254
-0.002136 -0.000669 0.120143 0.135539 0.669456 -0.142897 -0.062500 1 0 0 0 0 0 2 423250
-0.002136 -0.000669 0.120143 0.135551 0.669453 -0.142883 -0.062500 1 0 0 0 0 0 2 424252
-0.002148 -0.000683 0.120132 0.313546 0.859592 0.009460 -0.062500 1 0 0 0 0 0 2 425242
-0.002155 -0.000690 0.120128 0.254972 0.796175 -0.064863 -0.062500 1 0 0 0 0 0 2 426130
-0.002158 -0.000693 0.120127 0.210229 0.748375 -0.103453 -0.062500 1 0 0 0 0 0 2 427241
-0.002160 -0.000695 0.120126 0.186080 0.722783 -0.118155 -0.062500 1 0 0 0 0 0 2 428127
-0.002160 -0.000696 0.120126 0.173738 0.709789 -0.123386 -0.062500 1 0 0 0 0 0 2 429241
-0.002161 -0.000696 0.120126 0.167501 0.703258 -0.125221 -0.062500 1 0 0 0 0 0 2 430252
-0.002161 -0.000696 0.120126 0.164383 0.699984 -0.125864 -0.062500 1 0 0 0 0 0 2 431241
-0.002161 -0.000697 0.120126 0.162805 0.698350 -0.126094 -0.062500 1 0 0 0 0 0 2 432251
-0.002161 -0.000697 0.120126 0.162025 0.697530 -0.126158 -0.062500 1 0 0 0 0 0 2 433241
-0.002161 -0.000697 0.120126 0.161624 0.697123 -0.126189 -0.062500 1 0 0 0 0 0 2 434251
-0.002161 -0.000697 0.120126 0.161428 0.696918 -0.126198 -0.062500 1 0 0 0 0 0 2 435240
-0.002161 -0.000697 0.120126 0.161335 0.696820 -0.126209 -0.062500 1 0 0 0 0 0 2 436126
-0.002161 -0.000697 0.120126 0.161284 0.696751 -0.126205 -0.062500 1 0 0 0 0 0 2 437250
-0.002161 -0.000697 0.120126 0.161261 0.696740 -0.126205 -0.062500 1 0 0 0 0 0 2 438242
-0.002161 -0.000697 0.120126 0.161244 0.696723 -0.126199 -0.062500 1 0 0 0 0 0 2 439250
-0.002161 -0.000697 0.120126 0.161234 0.696713 -0.126205 -0.062500 1 0 0 0 0 0 2 440239
-0.002161 -0.000697 0.120126 0.161233 0.696713 -0.126206 -0.062500 1 0 0 0 0 0 2 441251
-0.002161 -0.000697 0.120126 0.161233 0.696713 -0.126206 -0.062500 1 0 0 0 0 0 2 442241
-0.002161 -0.000697 0.120126 0.161234 0.696713 -0.126206 -0.062500 1 0 0 0 0 0 2 443250
-0.002161 -0.000697 0.120126 0.161234 0.696713 -0.126206 -0.062500 1 0 0 0 0 0 2 444252
-0.002161 -0.000697 0.120126 0.161234 0.696713 -0.126206 -0.062500 1 0 0 0 0 0 2 445253
-0.002161 -0.000697 0.120126 0.161234 0.696713 -0.126206 -0.062500 1 0 0 0 0 0 2 446258
-0.002161 -0.000697 0.120126 0.161234 0.696713 -0.126207 -0.062500 1 0 0 0 0 0 2 447257
-0.002161 -0.000697 0.120126 0.161234 0.696714 -0.126207 -0.062500 1 0 0 0 0 0 2 448248
-0.002161 -0.000697 0.120126 0.161234 0.696714 -0.126207 -0.062500 1 0 0 0 0 0 2 449251
-0.002161 -0.000697 0.120126 0.161222 0.696717 -0.126200 -0.062500 1 0 0 0 0 0 2 450247
-0.002161 -0.000697 0.120126 0.161236 0.696702 -0.126199 -0.062500 1 0 0 0 0 0 2 451254
-0.002161 -0.000697 0.120126 0.161226 0.696703 -0.126212 -0.062500 1 0 0 0 0 0 2 452259
-0.002161 -0.000697 0.120126 0.161233 0.696712 -0.126207 -0.062500 1 0 0 0 0 0 2 453259
-0.002161 -0.000697 0.120126 0.161233 0.696713 -0.126207 -0.062500 1 0 0 0 0 0 2 454248
-0.002161 -0.000697 0.120126 0.161234 0.696713 -0.126207 -0.062500 1 0 0 0 0 0 2 455259
-0.002161 -0.000697 0.120126 0.161234 0.696713 -0.126207 -0.062500 1 0 0 0 0 0 2 456254
-0.002161 -0.000697 0.120126 0.161234 0.696714 -0.126207 -0.062500 1 0 0 0 0 0 2 457253
-0.002161 -0.000697 0.120126 0.161237 0.696702 -0.126200 -0.062500 1 0 0 0 0 0 2 458254
-0.002161 -0.000697 0.120126 0.161235 0.696712 -0.126206 -0.062500 1 0 0 0 0 0 2 459252
-0.002161 -0.000697 0.120126 0.161222 0.696716 -0.126200 -0.062500 1 0 0 0 0 0 2 460250
-0.002161 -0.000697 0.120126 0.161232 0.696714 -0.126206 -0.062500 1 0 0 0 0 0 2 461232
-0.002161 -0.000697 0.120126 0.161234 0.696714 -0.126206 -0.062500 1 0 0 0 0 0 2 462234
-0.002161 -0.000697 0.120126 0.161226 0.696705 -0.126213 -0.062500 1 0 0 0 0 0 2 463244
-0.002161 -0.000697 0.120126 0.161233 0.696713 -0.126208 -0.062500 1 0 0 0 0 0 2 464262
-0.002161 -0.000697 0.120126 0.161237 0.696702 -0.126200 -0.062500 1 0 0 0 0 0 2 465255
-0.002161 -0.000697 0.120126 0.161234 0.696712 -0.126206 -0.062500 1 0 0 0 0 0 2 466258
-0.002161 -0.000697 0.120126 0.161234 0.696713 -0.126207 -0.062500 1 0 0 0 0 0 2 467251
-0.002161 -0.000697 0.120126 0.161234 0.696713 -0.126207 -0.062500 1 0 0 0 0 0 2 468232
-0.002161 -0.000697 0.120126 0.161222 0.696716 -0.126200 -0.062500 1 0 0 0 0 0 2 469231
-0.002161 -0.000697 0.120126 0.161232 0.696714 -0.126206 -0.062500 1 0 0 0 0 0 2 470253
-0.002161 -0.000697 0.120126 0.161233 0.696714 -0.126206 -0.062500 1 0 0 0 0 0 2 471249
-0.002161 -0.000697 0.120126 0.161237 0.696702 -0.126200 -0.062500 1 0 0 0 0 0 2 472256
-0.002161 -0.000697 0.120126 0.161226 0.696703 -0.126213 -0.062500 1 0 0 0 0 0 2 473250
-0.002161 -0.000697 0.120126 0.161233 0.696712 -0.126207 -0.062500 1 0 0 0 0 0 2 474252
-0.002161 -0.000697 0.120126 0.161234 0.696713 -0.126207 -0.062500 1 0 0 0 0 0 2 475249
-0.002161 -0.000697 0.120126 0.161234 0.696713 -0.126207 -0.062500 1 0 0 0 0 0 2 476232
-0.002161 -0.000697 0.120126 0.161234 0.696713 -0.126207 -0.062500 1 0 0 0 0 0 2 477249
-0.002161 -0.000697 0.120126 0.161222 0.696716 -0.126200 -0.062500 1 0 0 0 0 0 2 478253
-0.002161 -0.000697 0.120126 0.161235 0.696702 -0.126199 -0.062500 1 0 0 0 0 0 2 479250
-0.002161 -0.000697 0.120126 0.161234 0.696712 -0.126205 -0.062500 1 0 0 0 0 0 2 480251
-0.002161 -0.000697 0.120126 0.161234 0.696713 -0.126206 -0.062500 1 0 0 0 0 0 2 481251
-0.002161 -0.000697 0.120126 0.161234 0.696713 -0.126206 -0.062500 1 0 0 0 0 0 2 482234
-0.002161 -0.000697 0.120126 0.161234 0.696714 -0.126206 -0.062500 1 0 0 0 0 0 2 483231
-0.002161 -0.000697 0.120126 0.161234 0.696714 -0.126206 -0.062500 1 0 0 0 0 0 2 484253
-0.002161 -0.000697 0.120126 0.161234 0.696714 -0.126206 -0.062500 1 0 0 0 0 0 2 485243
-0.002161 -0.000697 0.120126 0.161229 0.696693 -0.126207 -0.062500 1 0 0 0 0 0 2 486252
-0.002161 -0.000697 0.120126 0.161233 0.696711 -0.126207 -0.062500 1 0 0 0 0 0 2 487250
-0.002161 -0.000697 0.120126 0.161222 0.696716 -0.126200 -0.062500 1 0 0 0 0 0 2 488255
-0.002161 -0.000697 0.120126 0.161232 0.696714 -0.126206 -0.062500 1 0 0 0 0 0 2 489253
-0.002161 -0.000697 0.120126 0.161233 0.696713 -0.126206 -0.062500 1 0 0 0 0 0 2 490252
-0.002161 -0.000697 0.120126 0.161233 0.696714 -0.126206 -0.062500 1 0 0 0 0 0 2 491250
-0.002161 -0.000697 0.120126 0.161234 0.696714 -0.126207 -0.062500 1 0 0 0 0 0 2 492249
-0.002161 -0.000697 0.120126 0.161237 0.696702 -0.126200 -0.062500 1 0 0 0 0 0 2 493249
-0.002161 -0.000697 0.120126 0.161234 0.696712 -0.126206 -0.062500 1 0 0 0 0 0 2 494251
-0.002161 -0.000697 0.120126 0.161234 0.696713 -0.126206 -0.062500 1 0 0 0 0 0 2 495249
-0.002161 -0.000697 0.120126 0.161226 0.696705 -0.126213 -0.062500 1 0 0 0 0 0 2 496249
-0.002161 -0.000697 0.120126 0.161221 0.696715 -0.126201 -0.062500 1 0 0 0 0 0 2 497238
-0.002161 -0.000697 0.120126 0.161232 0.696714 -0.126206 -0.062500 1 0 0 0 0 0 2 498249
-0.002161 -0.000697 0.120126 0.161233 0.696714 -0.126207 -0.062500 1 0 0 0 0 0 2 499238
-0.002161 -0.000697 0.120126 0.161237 0.696702 -0.126200 -0.062500 1 0 0 0 0 0 2 500249
-0.002161 -0.000697 0.120126 0.161234 0.696712 -0.126206 -0.062500 1 0 0 0 0 0 2 501239
-0.002161 -0.000697 0.120126 0.161234 0.696713 -0.126206 -0.062500 1 0 0 0 0 0 2 502248
-0.002161 -0.000697 0.120126 0.161234 0.696713 -0.126206 -0.062500 1 0 0 0 0 0 2 503240
-0.002161 -0.000697 0.120126 0.161234 0.696714 -0.126206 -0.062500 1 0 0 0 0 0 2 504240
-0.002161 -0.000697 0.120126 0.161234 0.696714 -0.126207 -0.062500 1 0 0 0 0 0 2 505248
-0.002161 -0.000697 0.120126 0.161234 0.696714 -0.126207 -0.062500 1 0 0 0 0 0 2 506239
-0.002161 -0.000697 0.120126 0.161238 0.696702 -0.126200 -0.062500 1 0 0 0 0 0 2 507249
-0.002161 -0.000697 0.120126 0.161227 0.696703 -0.126213 -0.062500 1 0 0 0 0 0 2 508237
-0.002161 -0.000697 0.120126 0.161221 0.696715 -0.126201 -0.062500 1 0 0 0 0 0 2 509248
-0.002161 -0.000697 0.120126 0.161232 0.696713 -0.126206 -0.062500 1 0 0 0 0 0 2 510239
-0.002161 -0.000697 0.120126 0.161233 0.696713 -0.126206 -0.062500 1 0 0 0 0 0 2 511248
-0.002161 -0.000697 0.120126 0.161234 0.696713 -0.126207 -0.062500 1 0 0 0 0 0 2 512238
-0.002161 -0.000697 0.120126 0.161234 0.696714 -0.126207 -0.062500 1 0 0 0 0 0 2 513247
-0.002161 -0.000697 0.120126 0.161237 0.696702 -0.126200 -0.062500 1 0 0 0 0 0 2 514239
-0.002161 -0.000697 0.120126 0.161235 0.696712 -0.126206 -0.062500 1 0 0 0 0 0 2 515247
-0.002161 -0.000697 0.120126 0.161234 0.696713 -0.126206 -0.062500 1 0 0 0 0 0 2 516239
-0.002161 -0.000697 0.120126 0.161234 0.696713 -0.126206 -0.062500 1 0 0 0 0 0 2 517254
-0.002161 -0.000697 0.120126 0.161222 0.696716 -0.126200 -0.062500 1 0 0 0 0 0 2 518255
-0.002161 -0.000697 0.120126 0.161224 0.696705 -0.126213 -0.062500 1 0 0 0 0 0 2 519244
-0.002161 -0.000697 0.120126 0.161232 0.696713 -0.126207 -0.062500 1 0 0 0 0 0 2 520256
-0.002161 -0.000697 0.120126 0.161237 0.696702 -0.126200 -0.062500 1 0 0 0 0 0 2 521249
-0.002161 -0.000697 0.120126 0.161234 0.696712 -0.126206 -0.062500 1 0 0 0 0 0 2 522245
-0.002161 -0.000697 0.120126 0.161234 0.696713 -0.126206 -0.062500 1 0 0 0 0 0 2 523253
-0.002161 -0.000697 0.120126 0.161234 0.696713 -0.126207 -0.062500 1 0 0 0 0 0 2 524253
-0.002161 -0.000697 0.120126 0.161234 0.696713 -0.126207 -0.062500 1 0 0 0 0 0 2 525257
-0.002161 -0.000697 0.120126 0.161234 0.696714 -0.126207 -0.062500 1 0 0 0 0 0 2 526259
-0.002161 -0.000697 0.120126 0.161222 0.696717 -0.126200 -0.062500 1 0 0 0 0 0 2 527559
-0.002161 -0.000697 0.120126 0.161232 0.696714 -0.126206 -0.062500 1 0 0 0 0 0 2 528254
-0.002161 -0.000697 0.120126 0.161237 0.696702 -0.126200 -0.062500 1 0 0 0 0 0 2 529251
-0.002161 -0.000697 0.120126 0.161226 0.696703 -0.126213 -0.062500 1 0 0 0 0 0 2 530232
-0.002161 -0.000697 0.120126 0.161233 0.696712 -0.126207 -0.062500 1 0 0 0 0 0 2 531229
-0.002161 -0.000697 0.120126 0.161234 0.696713 -0.126207 -0.062500 1 0 0 0 0 0 2 532248
-0.002161 -0.000697 0.120126 0.161234 0.696713 -0.126207 -0.062500 1 0 0 0 0 0 2 533248
-0.002161 -0.000697 0.120126 0.161234 0.696714 -0.126207 -0.062500 1 0 0 0 0 0 2 534249
-0.002161 -0.000697 0.120126 0.161237 0.696702 -0.126200 -0.062500 1 0 0 0 0 0 2 535248
-0.002161 -0.000697 0.120126 0.161235 0.696712 -0.126206 -0.062500 1 0 0 0 0 0 2 536250
-0.002161 -0.000697 0.120126 0.161222 0.696716 -0.126200 -0.062500 1 0 0 0 0 0 2 537253
-0.002161 -0.000697 0.120126 0.161232 0.696714 -0.126206 -0.062500 1 0 0 0 0 0 2 538253
-0.002161 -0.000697 0.120126 0.161234 0.696714 -0.126206 -0.062500 1 0 0 0 0 0 2 539251
-0.002161 -0.000697 0.120126 0.161234 0.696714 -0.126206 -0.062500 1 0 0 0 0 0 2 540248
-0.002161 -0.000697 0.120126 0.161226 0.696705 -0.126214 -0.062500 1 0 0 0 0 0 2 541248
-0.002161 -0.000697 0.120126 0.161236 0.696701 -0.126201 -0.062500 1 0 0 0 0 0 2 542251
-0.002161 -0.000697 0.120126 0.161234 0.696712 -0.126206 -0.062500 1 0 0 0 0 0 2 543248
-0.002161 -0.000697 0.120126 0.161234 0.696713 -0.126207 -0.062500 1 0 0 0 0 0 2 544247
-0.002161 -0.000697 0.120126 0.161234 0.696713 -0.126207 -0.062500 1 0 0 0 0 0 2 545248
-0.002161 -0.000697 0.120126 0.161222 0.696716 -0.126200 -0.062500 1 0 0 0 0 0 2 546247
-0.002161 -0.000697 0.120126 0.161232 0.696714 -0.126206 -0.062500 1 0 0 0 0 0 2 547248
-0.002161 -0.000697 0.120126 0.161233 0.696714 -0.126206 -0.062500 1 0 0 0 0 0 2 548247
-0.002161 -0.000697 0.120126 0.161234 0.696714 -0.126207 -0.062500 1 0 0 0 0 0 2 549247
-0.002161 -0.000697 0.120126 0.161237 0.696702 -0.126200 -0.062500 1 0 0 0 0 0 2 550248
-0.002161 -0.000697 0.120126 0.161226 0.696703 -0.126213 -0.062500 1 0 0 0 0 0 2 551248
-0.002161 -0.000697 0.120126 0.161233 0.696712 -0.126207 -0.062500 1 0 0 0 0 0 2 552247
-0.002161 -0.000697 0.120126 0.161234 0.696713 -0.126207 -0.062500 1 0 0 0 0 0 2 553248
-0.002161 -0.000697 0.120126 0.161234 0.696713 -0.126207 -0.062500 1 0 0 0 0 0 2 554252
-0.002161 -0.000697 0.120126 0.161222 0.696716 -0.126200 -0.062500 1 0 0 0 0 0 2 555248
-0.002161 -0.000697 0.120126 0.161232 0.696714 -0.126206 -0.062500 1 0 0 0 0 0 2 556246
-0.002161 -0.000697 0.120126 0.161237 0.696702 -0.126200 -0.062500 1 0 0 0 0 0 2 557234
-0.002161 -0.000697 0.120126 0.161234 0.696712 -0.126206 -0.062500 1 0 0 0 0 0 2 558252
-0.002161 -0.000697 0.120126 0.161234 0.696713 -0.126206 -0.062500 1 0 0 0 0 0 2 559253
-0.002161 -0.000697 0.120126 0.161234 0.696714 -0.126206 -0.062500 1 0 0 0 0 0 2 560247
-0.002161 -0.000697 0.120126 0.161234 0.696714 -0.126206 -0.062500 1 0 0 0 0 0 2 561246
-0.002161 -0.000697 0.120126 0.161234 0.696714 -0.126207 -0.062500 1 0 0 0 0 0 2 562250
-0.002161 -0.000697 0.120126 0.161234 0.696714 -0.126207 -0.062500 1 0 0 0 0 0 2 563229
-0.002161 -0.000697 0.120126 0.161229 0.696693 -0.126207 -0.062500 1 0 0 0 0 0 2 564242
-0.002161 -0.000697 0.120126 0.161221 0.696714 -0.126200 -0.062500 1 0 0 0 0 0 2 565248
-0.002161 -0.000697 0.120126 0.161232 0.696713 -0.126206 -0.062500 1 0 0 0 0 0 2 566251
-0.002161 -0.000697 0.120126 0.161233 0.696713 -0.126206 -0.062500 1 0 0 0 0 0 2 567245
-0.002161 -0.000697 0.120126 0.161233 0.696713 -0.126206 -0.062500 1 0 0 0 0 0 2 568248
-0.002161 -0.000697 0.120126 0.161234 0.696714 -0.126207 -0.062500 1 0 0 0 0 0 2 569246
-0.002161 -0.000697 0.120126 0.161234 0.696714 -0.126207 -0.062500 1 0 0 0 0 0 2 570239
-0.002161 -0.000697 0.120126 0.161237 0.696702 -0.126200 -0.062500 1 0 0 0 0 0 2 571238
-0.002161 -0.000697 0.120126 0.161235 0.696712 -0.126206 -0.062500 1 0 0 0 0 0 2 572247
-0.002161 -0.000697 0.120126 0.161234 0.696713 -0.126206 -0.062500 1 0 0 0 0 0 2 573237
-0.002161 -0.000697 0.120126 0.161226 0.696705 -0.126214 -0.062500 1 0 0 0 0 0 2 574247
-0.002161 -0.000697 0.120126 0.161221 0.696715 -0.126201 -0.062500 1 0 0 0 0 0 2 575236
-0.002161 -0.000697 0.120126 0.161232 0.696714 -0.126206 -0.062500 1 0 0 0 0 0 2 576245
-0.002161 -0.000697 0.120126 0.161233 0.696714 -0.126207 -0.062500 1 0 0 0 0 0 2 577236
-0.002161 -0.000697 0.120126 0.161237 0.696702 -0.126200 -0.062500 1 0 0 0 0 0 2 578245
-0.002161 -0.000697 0.120126 0.161234 0.696712 -0.126206 -0.062500 1 0 0 0 0 0 2 579221
-0.002161 -0.000697 0.120126 0.161234 0.696713 -0.126206 -0.062500 1 0 0 0 0 0 2 580235
-0.002161 -0.000697 0.120126 0.161234 0.696713 -0.126206 -0.062500 1 0 0 0 0 0 2 581247
-0.002161 -0.000697 0.120126 0.161234 0.696714 -0.126207 -0.062500 1 0 0 0 0 0 2 582237
-0.002161 -0.000697 0.120126 0.161234 0.696714 -0.126207 -0.062500 1 0 0 0 0 0 2 583245
-0.002161 -0.000697 0.120126 0.161234 0.696714 -0.126207 -0.062500 1 0 0 0 0 0 2 584236
-0.002161 -0.000697 0.120126 0.161226 0.696705 -0.126193 -0.062500 1 0 0 0 0 0 2 585245
-0.002161 -0.000697 0.120126 0.161225 0.696704 -0.126212 -0.062500 1 0 0 0 0 0 2 586235
-0.002161 -0.000697 0.120126 0.161233 0.696712 -0.126207 -0.062500 1 0 0 0 0 0 2 587240
-0.002161 -0.000697 0.120126 0.161233 0.696713 -0.126207 -0.062500 1 0 0 0 0 0 2 588246
-0.002161 -0.000697 0.120126 0.161234 0.696713 -0.126207 -0.062500 1 0 0 0 0 0 2 589261
-0.002161 -0.000697 0.120126 0.161234 0.696714 -0.126207 -0.062500 1 0 0 0 0 0 2 590254
-0.002161 -0.000697 0.120126 0.161234 0.696714 -0.126207 -0.062500 1 0 0 0 0 0 2 591244
-0.002161 -0.000697 0.120126 0.161237 0.696702 -0.126200 -0.062500 1 0 0 0 0 0 2 592256
-0.002161 -0.000697 0.120126 0.161235 0.696712 -0.126206 -0.062500 1 0 0 0 0 0 2 593243
-0.002161 -0.000697 0.120126 0.161222 0.696716 -0.126200 -0.062500 1 0 0 0 0 0 2 594245
-0.002161 -0.000697 0.120126 0.161232 0.696714 -0.126206 -0.062500 1 0 0 0 0 0 2 595251
-0.002161 -0.000697 0.120126 0.161225 0.696705 -0.126213 -0.062500 1 0 0 0 0 0 2 596241
-0.002161 -0.000697 0.120126 0.161232 0.696713 -0.126207 -0.062500 1 0 0 0 0 0 2 597252
-0.002142 -0.000701 0.120116 -0.102902 0.758362 0.012975 -0.062500 1 0 0 0 0 0 2 598254
-0.002133 -0.000703 0.120113 -0.013065 0.738063 -0.054907 -0.062500 1 0 0 0 0 0 2 599246
-0.002128 -0.000704 0.120112 0.053364 0.722575 -0.090174 -0.062500 1 0 0 0 0 0 2 600244
-0.002126 -0.000705 0.120111 0.088475 0.714210 -0.103610 -0.062500 1 0 0 0 0 0 2 601250
-0.002125 -0.000705 0.120111 0.106151 0.709928 -0.108391 -0.062500 1 0 0 0 0 0 2 602253
-0.002124 -0.000705 0.120111 0.114970 0.707776 -0.110062 -0.062500 1 0 0 0 0 0 2 603246
-0.002124 -0.000706 0.120111 0.119356 0.706702 -0.110651 -0.062500 1 0 0 0 0 0 2 604244
-0.002124 -0.000706 0.120111 0.121568 0.706159 -0.110849 -0.062500 1 0 0 0 0 0 2 605248
-0.002124 -0.000706 0.120111 0.122658 0.705875 -0.110928 -0.062500 1 0 0 0 0 0 2 606248
-0.002124 -0.000706 0.120111 0.123199 0.705754 -0.110942 -0.062500 1 0 0 0 0 0 2 607248
-0.002124 -0.000706 0.120111 0.123472 0.705668 -0.110957 -0.062500 1 0 0 0 0 0 2 608244
-0.002124 -0.000706 0.120111 0.123613 0.705642 -0.110955 -0.062500 1 0 0 0 0 0 2 609238
-0.002124 -0.000706 0.120111 0.123681 0.705627 -0.110967 -0.062500 1 0 0 0 0 0 2 610259
-0.002124 -0.000706 0.120111 0.123723 0.705606 -0.110960 -0.062500 1 0 0 0 0 0 2 611249
-0.002124 -0.000706 0.120111 0.123747 0.705609 -0.110959 -0.062500 1 0 0 0 0 0 2 612249
-0.002124 -0.000706 0.120111 0.123749 0.705610 -0.110959 -0.062500 1 0 0 0 0 0 2 613227
-0.002124 -0.000706 0.120111 0.123749 0.705610 -0.110959 -0.062500 1 0 0 0 0 0 2 614248
-0.002124 -0.000706 0.120111 0.123749 0.705610 -0.110959 -0.062500 1 0 0 0 0 0 2 615246
-0.002124 -0.000706 0.120111 0.123740 0.705602 -0.110966 -0.062500 1 0 0 0 0 0 2 616246
-0.002124 -0.000706 0.120111 0.123747 0.705609 -0.110960 -0.062500 1 0 0 0 0 0 2 617228
-0.002124 -0.000706 0.120111 0.123759 0.705608 -0.110965 -0.062500 1 0 0 0 0 0 2 618228
-0.002124 -0.000706 0.120111 0.123749 0.705610 -0.110960 -0.062500 1 0 0 0 0 0 2 619245
-0.002124 -0.000706 0.120111 0.123748 0.705611 -0.110959 -0.062500 1 0 0 0 0 0 2 620247
-0.002124 -0.000706 0.120111 0.123747 0.705611 -0.110959 -0.062500 1 0 0 0 0 0 2 621250
-0.002124 -0.000706 0.120111 0.123747 0.705611 -0.110959 -0.062500 1 0 0 0 0 0 2 622249
-0.002124 -0.000706 0.120111 0.123759 0.705609 -0.110965 -0.062500 1 0 0 0 0 0 2 623246
-0.002124 -0.000706 0.120111 0.123748 0.705611 -0.110960 -0.062500 1 0 0 0 0 0 2 624247
-0.002124 -0.000706 0.120111 0.123751 0.705600 -0.110952 -0.062500 1 0 0 0 0 0 2 625249
-0.002124 -0.000706 0.120111 0.123760 0.705607 -0.110964 -0.062500 1 0 0 0 0 0 2 626228
-0.002124 -0.000706 0.120111 0.123749 0.705611 -0.110959 -0.062500 1 0 0 0 0 0 2 627247
-0.002124 -0.000706 0.120111 0.123739 0.705603 -0.110966 -0.062500 1 0 0 0 0 0 2 628245
-0.002124 -0.000706 0.120111 0.123758 0.705607 -0.110966 -0.062500 1 0 0 0 0 0 2 629246
-0.002124 -0.000706 0.120111 0.123748 0.705611 -0.110960 -0.062500 1 0 0 0 0 0 2 630250
-0.002124 -0.000706 0.120111 0.123747 0.705611 -0.110959 -0.062500 1 0 0 0 0 0 2 631238
-0.002124 -0.000706 0.120111 0.123763 0.705597 -0.110959 -0.062500 1 0 0 0 0 0 2 632242
-0.002124 -0.000706 0.120111 0.123749 0.705609 -0.110959 -0.062500 1 0 0 0 0 0 2 633247
-0.002124 -0.000706 0.120111 0.123747 0.705611 -0.110959 -0.062500 1 0 0 0 0 0 2 634246
-0.002124 -0.000706 0.120111 0.123759 0.705608 -0.110965 -0.062500 1 0 0 0 0 0 2 635246
-0.002124 -0.000706 0.120111 0.123749 0.705611 -0.110959 -0.062500 1 0 0 0 0 0 2 636244
-0.002124 -0.000706 0.120111 0.123747 0.705612 -0.110959 -0.062500 1 0 0 0 0 0 2 637245
-0.002124 -0.000706 0.120111 0.123759 0.705609 -0.110965 -0.062500 1 0 0 0 0 0 2 638247
-0.002124 -0.000706 0.120111 0.123752 0.705600 -0.110953 -0.062500 1 0 0 0 0 0 2 639245
-0.002124 -0.000706 0.120111 0.123740 0.705601 -0.110965 -0.062500 1 0 0 0 0 0 2 640249
-0.002124 -0.000706 0.120111 0.123758 0.705607 -0.110966 -0.062500 1 0 0 0 0 0 2 641228
-0.002124 -0.000706 0.120111 0.123749 0.705610 -0.110960 -0.062500 1 0 0 0 0 0 2 642222
-0.002124 -0.000706 0.120111 0.123747 0.705611 -0.110959 -0.062500 1 0 0 0 0 0 2 643235
-0.002136 -0.000719 0.120100 0.301689 0.895636 0.041461 -0.062500 1 0 0 0 0 0 2 644243
-0.002143 -0.000726 0.120096 0.243126 0.832259 -0.032911 -0.062500 1 0 0 0 0 0 2 645234
-0.002146 -0.000729 0.120095 0.198418 0.784492 -0.071520 -0.062500 1 0 0 0 0 0 2 646245
-0.002148 -0.000731 0.120095 0.174268 0.758915 -0.086206 -0.062500 1 0 0 0 0 0 2 647233
-0.002149 -0.000732 0.120094 0.161930 0.745928 -0.091458 -0.062500 1 0 0 0 0 0 2 648244
-0.002149 -0.000732 0.120094 0.155708 0.739396 -0.093284 -0.062500 1 0 0 0 0 0 2 649233
-0.002149 -0.000733 0.120094 0.152569 0.736129 -0.093934 -0.062500 1 0 0 0 0 0 2 650243
-0.002149 -0.000733 0.120094 0.151004 0.734482 -0.094145 -0.062500 1 0 0 0 0 0 2 651234
-0.002149 -0.000733 0.120094 0.150222 0.733672 -0.094234 -0.062500 1 0 0 0 0 0 2 652244
-0.002149 -0.000733 0.120094 0.149833 0.733264 -0.094255 -0.062500 1 0 0 0 0 0 2 653232
-0.002149 -0.000733 0.120094 0.149618 0.733053 -0.094264 -0.062500 1 0 0 0 0 0 2 654235
-0.002149 -0.000733 0.120094 0.149526 0.732942 -0.094267 -0.062500 1 0 0 0 0 0 2 655244
-0.002149 -0.000733 0.120094 0.149477 0.732904 -0.094269 -0.062500 1 0 0 0 0 0 2 656232
-0.002149 -0.000733 0.120094 0.149449 0.732876 -0.094270 -0.062500 1 0 0 0 0 0 2 657243
-0.002149 -0.000733 0.120094 0.149451 0.732863 -0.094264 -0.062500 1 0 0 0 0 0 2 658233
-0.002149 -0.000733 0.120094 0.149444 0.732854 -0.094270 -0.062500 1 0 0 0 0 0 2 659244
-0.002149 -0.000733 0.120094 0.149432 0.732856 -0.094264 -0.062500 1 0 0 0 0 0 2 660233
-0.002149 -0.000733 0.120094 0.149434 0.732845 -0.094277 -0.062500 1 0 0 0 0 0 2 661243
-0.002149 -0.000733 0.120094 0.149431 0.732855 -0.094265 -0.062500 1 0 0 0 0 0 2 662303
-0.002149 -0.000733 0.120094 0.149422 0.732848 -0.094271 -0.062500 1 0 0 0 0 0 2 663251
-0.002149 -0.000733 0.120094 0.149441 0.732853 -0.094271 -0.062500 1 0 0 0 0 0 2 664248
-0.002149 -0.000733 0.120094 0.149427 0.732836 -0.094265 -0.062500 1 0 0 0 0 0 2 665247
-0.002149 -0.000733 0.120094 0.149430 0.732854 -0.094263 -0.062500 1 0 0 0 0 0 2 666243
-0.002149 -0.000733 0.120094 0.149434 0.732845 -0.094277 -0.062500 1 0 0 0 0 0 2 667248
-0.002149 -0.000733 0.120094 0.149431 0.732855 -0.094265 -0.062500 1 0 0 0 0 0 2 668238
-0.002149 -0.000733 0.120094 0.149422 0.732848 -0.094271 -0.062500 1 0 0 0 0 0 2 669247
-0.002149 -0.000733 0.120094 0.149429 0.732856 -0.094264 -0.062500 1 0 0 0 0 0 2 670239
-0.002149 -0.000733 0.120094 0.149434 0.732845 -0.094277 -0.062500 1 0 0 0 0 0 2 671250
-0.002149 -0.000733 0.120094 0.149434 0.732844 -0.094258 -0.062500 1 0 0 0 0 0 2 672235
-0.002149 -0.000733 0.120094 0.149435 0.732843 -0.094276 -0.062500 1 0 0 0 0 0 2 673246
-0.002149 -0.000733 0.120094 0.149431 0.732855 -0.094265 -0.062500 1 0 0 0 0 0 2 674249
-0.002149 -0.000733 0.120094 0.149423 0.732848 -0.094271 -0.062500 1 0 0 0 0 0 2 675247
-0.002149 -0.000733 0.120094 0.149429 0.732856 -0.094264 -0.062500 1 0 0 0 0 0 2 676245
-0.002149 -0.000733 0.120094 0.149434 0.732845 -0.094277 -0.062500 1 0 0 0 0 0 2 677244
-0.002149 -0.000733 0.120094 0.149431 0.732856 -0.094265 -0.062500 1 0 0 0 0 0 2 678242
-0.002149 -0.000733 0.120094 0.149422 0.732848 -0.094271 -0.062500 1 0 0 0 0 0 2 679242
-0.002149 -0.000733 0.120094 0.149445 0.732841 -0.094264 -0.062500 1 0 0 0 0 0 2 680226
-0.002149 -0.000733 0.120094 0.149424 0.732846 -0.094270 -0.062500 1 0 0 0 0 0 2 681243
-0.002162 -0.000746 0.120083 0.327263 0.922766 0.058272 -0.062500 1 0 0 0 0 0 2 682253
-0.002169 -0.000753 0.120080 0.268757 0.859450 -0.016147 -0.062500 1 0 0 0 0 0 2 683227
-0.002172 -0.000757 0.120078 0.224073 0.811724 -0.054796 -0.062500 1 0 0 0 0 0 2 684244
-0.002173 -0.000758 0.120078 0.199931 0.786142 -0.069500 -0.062500 1 0 0 0 0 0 2 685243
-0.002174 -0.000759 0.120078 0.187589 0.773149 -0.074750 -0.062500 1 0 0 0 0 0 2 686245
-0.002175 -0.000760 0.120078 0.181377 0.766628 -0.076592 -0.062500 1 0 0 0 0 0 2 687243
-0.002175 -0.000760 0.120078 0.178243 0.763351 -0.077219 -0.062500 1 0 0 0 0 0 2 688248
-0.002175 -0.000760 0.120078 0.176664 0.761717 -0.077449 -0.062500 1 0 0 0 0 0 2 689245
-0.002175 -0.000760 0.120078 0.175896 0.760895 -0.077520 -0.062500 1 0 0 0 0 0 2 690245
-0.002175 -0.000760 0.120078 0.175497 0.760487 -0.077553 -0.062500 1 0 0 0 0 0 2 691243
-0.002175 -0.000760 0.120078 0.175290 0.760285 -0.077556 -0.062500 1 0 0 0 0 0 2 692242
-0.002188 -0.000774 0.120067 0.352936 0.950002 0.075101 -0.062500 1 0 0 0 0 0 2 693242
-0.002194 -0.000780 0.120063 0.294414 0.886684 0.000611 -0.062500 1 0 0 0 0 0 2 694227
-0.002197 -0.000784 0.120062 0.249743 0.838942 -0.038054 -0.062500 1 0 0 0 0 0 2 695242
-0.002199 -0.000786 0.120061 0.225589 0.813375 -0.052782 -0.062500 1 0 0 0 0 0 2 696242
-0.002200 -0.000786 0.120061 0.213257 0.800366 -0.058028 -0.062500 1 0 0 0 0 0 2 697242
-0.002200 -0.000787 0.120061 0.207024 0.793850 -0.059860 -0.062500 1 0 0 0 0 0 2 698305
-0.002201 -0.000787 0.120061 0.203910 0.790581 -0.060507 -0.062500 1 0 0 0 0 0 2 699308
-0.002201 -0.000787 0.120061 0.202325 0.788941 -0.060727 -0.062500 1 0 0 0 0 0 2 700278
-0.002201 -0.000787 0.120061 0.201549 0.788109 -0.060805 -0.062500 1 0 0 0 0 0 2 701278
-0.002201 -0.000787 0.120061 0.201157 0.787709 -0.060831 -0.062500 1 0 0 0 0 0 2 702310
-0.002201 -0.000787 0.120061 0.200951 0.787508 -0.060834 -0.062500 1 0 0 0 0 0 2 703306
-0.002201 -0.000787 0.120061 0.200848 0.787402 -0.060851 -0.062500 1 0 0 0 0 0 2 704304
-0.002201 -0.000787 0.120061 0.200804 0.787341 -0.060841 -0.062500 1 0 0 0 0 0 2 705310
-0.002201 -0.000787 0.120061 0.200773 0.787323 -0.060847 -0.062500 1 0 0 0 0 0 2 706300
-0.002201 -0.000787 0.120061 0.200775 0.787310 -0.060841 -0.062500 1 0 0 0 0 0 2 707313
-0.002201 -0.000787 0.120061 0.200768 0.787301 -0.060847 -0.062500 1 0 0 0 0 0 2 708277
-0.002213 -0.000801 0.120050 0.378395 0.977012 0.091948 -0.062500 1 0 0 0 0 0 2 709276
-0.002220 -0.000808 0.120046 0.319977 0.913804 0.017387 -0.062500 1 0 0 0 0 0 2 710278
-0.002223 -0.000811 0.120045 0.275341 0.866115 -0.021313 -0.062500 1 0 0 0 0 0 2 711276
-0.002225 -0.000813 0.120044 0.251222 0.840556 -0.036052 -0.062500 1 0 0 0 0 0 2 712301
-0.002226 -0.000814 0.120044 0.238891 0.827574 -0.041300 -0.062500 1 0 0 0 0 0 2 713276
-0.002226 -0.000814 0.120044 0.232663 0.821052 -0.043130 -0.062500 1 0 0 0 0 0 2 714306
-0.002226 -0.000814 0.120044 0.229541 0.817773 -0.043766 -0.062500 1 0 0 0 0 0 2 715276
-0.002226 -0.000814 0.120044 0.227984 0.816147 -0.043997 -0.062500 1 0 0 0 0 0 2 716339
-0.002226 -0.000814 0.120044 0.227196 0.815331 -0.044077 -0.062500 1 0 0 0 0 0 2 717306
-0.002226 -0.000814 0.120044 0.226798 0.814914 -0.044105 -0.062500 1 0 0 0 0 0 2 718300
-0.002226 -0.000814 0.120044 0.226591 0.814711 -0.044108 -0.062500 1 0 0 0 0 0 2 719289
-0.002226 -0.000814 0.120044 0.226500 0.814601 -0.044111 -0.062500 1 0 0 0 0 0 2 720300
-0.002226 -0.000815 0.120044 0.226450 0.814563 -0.044113 -0.062500 1 0 0 0 0 0 2 721300
-0.002226 -0.000815 0.120044 0.226423 0.814535 -0.044114 -0.062500 1 0 0 0 0 0 2 722303
-0.002226 -0.000815 0.120044 0.226416 0.814514 -0.044114 -0.062500 1 0 0 0 0 0 2 723299
-0.002226 -0.000815 0.120044 0.226417 0.814512 -0.044114 -0.062500 1 0 0 0 0 0 2 724285
-0.002226 -0.000815 0.120044 0.226397 0.814506 -0.044115 -0.062500 1 0 0 0 0 0 2 725300
-0.002226 -0.000815 0.120044 0.226403 0.814514 -0.044108 -0.062500 1 0 0 0 0 0 2 726244
-0.002226 -0.000815 0.120044 0.226408 0.814504 -0.044120 -0.062500 1 0 0 0 0 0 2 727242
-0.002226 -0.000815 0.120044 0.226396 0.814506 -0.044115 -0.062500 1 0 0 0 0 0 2 728230
-0.002226 -0.000815 0.120044 0.226394 0.814506 -0.044115 -0.062500 1 0 0 0 0 0 2 729241
-0.002226 -0.000815 0.120044 0.226402 0.814515 -0.044108 -0.062500 1 0 0 0 0 0 2 730232
-0.002226 -0.000815 0.120044 0.226411 0.814493 -0.044113 -0.062500 1 0 0 0 0 0 2 731241
-0.002226 -0.000815 0.120044 0.226396 0.814505 -0.044114 -0.062500 1 0 0 0 0 0 2 732232
-0.002226 -0.000815 0.120044 0.226407 0.814503 -0.044121 -0.062500 1 0 0 0 0 0 2 733246
-0.002226 -0.000815 0.120044 0.226396 0.814505 -0.044116 -0.062500 1 0 0 0 0 0 2 734231
-0.002226 -0.000815 0.120044 0.226403 0.814515 -0.044108 -0.062500 1 0 0 0 0 0 2 735240
-0.002226 -0.000815 0.120044 0.226395 0.814507 -0.044114 -0.062500 1 0 0 0 0 0 2 736230
-0.002226 -0.000815 0.120044 0.226406 0.814504 -0.044121 -0.062500 1 0 0 0 0 0 2 737241
-0.002226 -0.000815 0.120044 0.226399 0.814494 -0.044109 -0.062500 1 0 0 0 0 0 2 738242
-0.002226 -0.000815 0.120044 0.226395 0.814504 -0.044114 -0.062500 1 0 0 0 0 0 2 739230
-0.002226 -0.000815 0.120044 0.226415 0.814511 -0.044114 -0.062500 1 0 0 0 0 0 2 740246
-0.002239 -0.000828 0.120033 0.403935 1.004110 0.108798 -0.062500 1 0 0 0 0 0 2 741233
-0.002246 -0.000835 0.120029 0.345567 0.940954 0.034182 -0.062500 1 0 0 0 0 0 2 742252
-0.002249 -0.000838 0.120028 0.300957 0.893292 -0.004552 -0.062500 1 0 0 0 0 0 2 743231
-0.002250 -0.000840 0.120028 0.276862 0.867742 -0.019294 -0.062500 1 0 0 0 0 0 2 744247
-0.002251 -0.000841 0.120027 0.264526 0.854769 -0.024543 -0.062500 1 0 0 0 0 0 2 745263
-0.002252 -0.000841 0.120027 0.258300 0.848250 -0.026397 -0.062500 1 0 0 0 0 0 2 746240
-0.002252 -0.000841 0.120027 0.255187 0.844982 -0.027031 -0.062500 1 0 0 0 0 0 2 747249
-0.002252 -0.000842 0.120027 0.253603 0.843342 -0.027251 -0.062500 1 0 0 0 0 0 2 748247
-0.002252 -0.000842 0.120027 0.252828 0.842511 -0.027330 -0.062500 1 0 0 0 0 0 2 749247
-0.002252 -0.000842 0.120027 0.252436 0.842111 -0.027357 -0.062500 1 0 0 0 0 0 2 750240
-0.002252 -0.000842 0.120027 0.252229 0.841910 -0.027360 -0.062500 1 0 0 0 0 0 2 751248
-0.002252 -0.000842 0.120027 0.252139 0.841801 -0.027363 -0.062500 1 0 0 0 0 0 2 752238
-0.002252 -0.000842 0.120027 0.252081 0.841754 -0.027371 -0.062500 1 0 0 0 0 0 2 753249
-0.002252 -0.000842 0.120027 0.252061 0.841735 -0.027366 -0.062500 1 0 0 0 0 0 2 754255
-0.002252 -0.000842 0.120027 0.252047 0.841705 -0.027373 -0.062500 1 0 0 0 0 0 2 755244
-0.002252 -0.000842 0.120027 0.252046 0.841702 -0.027374 -0.062500 1 0 0 0 0 0 2 756242
-0.002252 -0.000842 0.120027 0.252034 0.841705 -0.027368 -0.062500 1 0 0 0 0 0 2 757243
-0.002252 -0.000842 0.120027 0.252045 0.841703 -0.027374 -0.062500 1 0 0 0 0 0 2 758244
-0.002252 -0.000842 0.120027 0.252035 0.841705 -0.027368 -0.062500 1 0 0 0 0 0 2 759245
-0.002252 -0.000842 0.120027 0.252033 0.841706 -0.027367 -0.062500 1 0 0 0 0 0 2 760241
-0.002252 -0.000842 0.120027 0.252046 0.841703 -0.027374 -0.062500 1 0 0 0 0 0 2 761219
-0.002252 -0.000842 0.120027 0.252035 0.841706 -0.027368 -0.062500 1 0 0 0 0 0 2 762247
-0.002252 -0.000842 0.120027 0.252034 0.841707 -0.027367 -0.062500 1 0 0 0 0 0 2 763226
-0.002252 -0.000842 0.120027 0.252046 0.841704 -0.027373 -0.062500 1 0 0 0 0 0 2 764249
-0.002252 -0.000842 0.120027 0.252027 0.841698 -0.027375 -0.062500 1 0 0 0 0 0 2 765248
-0.002252 -0.000842 0.120027 0.252036 0.841694 -0.027361 -0.062500 1 0 0 0 0 0 2 766304
-0.002252 -0.000842 0.120027 0.252034 0.841705 -0.027366 -0.062500 1 0 0 0 0 0 2 767301
-0.002252 -0.000842 0.120027 0.252046 0.841703 -0.027373 -0.062500 1 0 0 0 0 0 2 768305
-0.002252 -0.000842 0.120027 0.252027 0.841697 -0.027375 -0.062500 1 0 0 0 0 0 2 769280
-0.002252 -0.000842 0.120027 0.252032 0.841705 -0.027368 -0.062500 1 0 0 0 0 0 2 770281
-0.002252 -0.000842 0.120027 0.252045 0.841704 -0.027374 -0.062500 1 0 0 0 0 0 2 771272
-0.002252 -0.000842 0.120027 0.252035 0.841706 -0.027368 -0.062500 1 0 0 0 0 0 2 772310
-0.002252 -0.000842 0.120027 0.252034 0.841707 -0.027367 -0.062500 1 0 0 0 0 0 2 773282
-0.002252 -0.000842 0.120027 0.252049 0.841692 -0.027367 -0.062500 1 0 0 0 0 0 2 774280
-0.002252 -0.000842 0.120027 0.252027 0.841696 -0.027374 -0.062500 1 0 0 0 0 0 2 775302
-0.002252 -0.000842 0.120027 0.252033 0.841705 -0.027368 -0.062500 1 0 0 0 0 0 2 776301
-0.002252 -0.000842 0.120027 0.252046 0.841704 -0.027374 -0.062500 1 0 0 0 0 0 2 777285
-0.002252 -0.000842 0.120027 0.252035 0.841706 -0.027368 -0.062500 1 0 0 0 0 0 2 778284
-0.002252 -0.000842 0.120027 0.252025 0.841698 -0.027374 -0.062500 1 0 0 0 0 0 2 779275
-0.002252 -0.000842 0.120027 0.252048 0.841691 -0.027368 -0.062500 1 0 0 0 0 0 2 780276
-0.002252 -0.000842 0.120027 0.252035 0.841705 -0.027367 -0.062500 1 0 0 0 0 0 2 781274
-0.002252 -0.000842 0.120027 0.252034 0.841706 -0.027367 -0.062500 1 0 0 0 0 0 2 782272
-0.002252 -0.000842 0.120027 0.252046 0.841704 -0.027373 -0.062500 1 0 0 0 0 0 2 783307
-0.002252 -0.000842 0.120027 0.252027 0.841698 -0.027375 -0.062500 1 0 0 0 0 0 2 784306
-0.002252 -0.000842 0.120027 0.252033 0.841706 -0.027368 -0.062500 1 0 0 0 0 0 2 785307
-0.002252 -0.000842 0.120027 0.252033 0.841707 -0.027367 -0.062500 1 0 0 0 0 0 2 786301
-0.002252 -0.000842 0.120027 0.252045 0.841704 -0.027374 -0.062500 1 0 0 0 0 0 2 787309
-0.002252 -0.000842 0.120027 0.252038 0.841695 -0.027361 -0.062500 1 0 0 0 0 0 2 788304
-0.002252 -0.000842 0.120027 0.252038 0.841694 -0.027380 -0.062500 1 0 0 0 0 0 2 789302
-0.002252 -0.000842 0.120027 0.252034 0.841705 -0.027369 -0.062500 1 0 0 0 0 0 2 790278
-0.002252 -0.000842 0.120027 0.252034 0.841706 -0.027367 -0.062500 1 0 0 0 0 0 2 791275
-0.002252 -0.000842 0.120027 0.252033 0.841707 -0.027367 -0.062500 1 0 0 0 0 0 2 792308
-0.002252 -0.000842 0.120027 0.252046 0.841704 -0.027373 -0.062500 1 0 0 0 0 0 2 793304
-0.002252 -0.000842 0.120027 0.252027 0.841698 -0.027375 -0.062500 1 0 0 0 0 0 2 794304
-0.002252 -0.000842 0.120027 0.252036 0.841694 -0.027361 -0.062500 1 0 0 0 0 0 2 795279
-0.002252 -0.000842 0.120027 0.252046 0.841702 -0.027373 -0.062500 1 0 0 0 0 0 2 796304
-0.002252 -0.000842 0.120027 0.252035 0.841706 -0.027368 -0.062500 1 0 0 0 0 0 2 797299
-0.002252 -0.000842 0.120027 0.252034 0.841707 -0.027367 -0.062500 1 0 0 0 0 0 2 798304
-0.002252 -0.000842 0.120027 0.252038 0.841695 -0.027380 -0.062500 1 0 0 0 0 0 2 799299
-0.002252 -0.000842 0.120027 0.252034 0.841705 -0.027369 -0.062500 1 0 0 0 0 0 2 800282
-0.002252 -0.000842 0.120027 0.252037 0.841695 -0.027361 -0.062500 1 0 0 0 0 0 2 801296
-0.002252 -0.000842 0.120027 0.252046 0.841702 -0.027373 -0.062500 1 0 0 0 0 0 2 802283
-0.002252 -0.000842 0.120027 0.252035 0.841706 -0.027367 -0.062500 1 0 0 0 0 0 2 803297
-0.002252 -0.000842 0.120027 0.252026 0.841698 -0.027374 -0.062500 1 0 0 0 0 0 2 804280
-0.002252 -0.000842 0.120027 0.252045 0.841703 -0.027374 -0.062500 1 0 0 0 0 0 2 805283
-0.002252 -0.000842 0.120027 0.252035 0.841706 -0.027368 -0.062500 1 0 0 0 0 0 2 806299
-0.002252 -0.000842 0.120027 0.252034 0.841707 -0.027367 -0.062500 1 0 0 0 0 0 2 807281
-0.002252 -0.000842 0.120027 0.252046 0.841704 -0.027374 -0.062500 1 0 0 0 0 0 2 808298
-0.002252 -0.000842 0.120027 0.252030 0.841686 -0.027368 -0.062500 1 0 0 0 0 0 2 809280
-0.002252 -0.000842 0.120027 0.252033 0.841704 -0.027367 -0.062500 1 0 0 0 0 0 2 810256
-0.002233 -0.000846 0.120017 -0.012026 0.903204 0.111624 -0.062500 1 0 0 0 0 0 2 811230
-0.002224 -0.000848 0.120014 0.077824 0.883035 0.043806 -0.062500 1 0 0 0 0 0 2 812239
-0.002219 -0.000849 0.120013 0.144231 0.867583 0.008597 -0.062500 1 0 0 0 0 0 2 813230
-0.002217 -0.000850 0.120012 0.179331 0.859218 -0.004805 -0.062500 1 0 0 0 0 0 2 814238
-0.002216 -0.000850 0.120012 0.196987 0.854940 -0.009586 -0.062500 1 0 0 0 0 0 2 815227
-0.002215 -0.000850 0.120012 0.205807 0.852765 -0.011259 -0.062500 1 0 0 0 0 0 2 816236
-0.002215 -0.000851 0.120012 0.210199 0.851697 -0.011839 -0.062500 1 0 0 0 0 0 2 817227
-0.002215 -0.000851 0.120012 0.212383 0.851141 -0.012042 -0.062500 1 0 0 0 0 0 2 818230
-0.002215 -0.000851 0.120012 0.213485 0.850872 -0.012106 -0.062500 1 0 0 0 0 0 2 819239
-0.002215 -0.000851 0.120012 0.214023 0.850732 -0.012139 -0.062500 1 0 0 0 0 0 2 820228
-0.002215 -0.000851 0.120012 0.214304 0.850653 -0.012149 -0.062500 1 0 0 0 0 0 2 821228
-0.002215 -0.000851 0.120012 0.214446 0.850627 -0.012147 -0.062500 1 0 0 0 0 0 2 822239
-0.002215 -0.000851 0.120012 0.214502 0.850615 -0.012152 -0.062500 1 0 0 0 0 0 2 823230
-0.002215 -0.000851 0.120012 0.214543 0.850594 -0.012145 -0.062500 1 0 0 0 0 0 2 824250
-0.002215 -0.000851 0.120012 0.214558 0.850589 -0.012150 -0.062500 1 0 0 0 0 0 2 825235
-0.002215 -0.000851 0.120012 0.214566 0.850598 -0.012144 -0.062500 1 0 0 0 0 0 2 826246
-0.002215 -0.000851 0.120012 0.214579 0.850596 -0.012149 -0.062500 1 0 0 0 0 0 2 827238
-0.002215 -0.000851 0.120012 0.214568 0.850599 -0.012144 -0.062500 1 0 0 0 0 0 2 828244
-0.002215 -0.000851 0.120012 0.214571 0.850588 -0.012156 -0.062500 1 0 0 0 0 0 2 829243
-0.002215 -0.000851 0.120012 0.214579 0.850595 -0.012151 -0.062500 1 0 0 0 0 0 2 830249
-0.002215 -0.000851 0.120012 0.214580 0.850596 -0.012150 -0.062500 1 0 0 0 0 0 2 831236
-0.002215 -0.000851 0.120012 0.214568 0.850599 -0.012144 -0.062500 1 0 0 0 0 0 2 832238
-0.002215 -0.000851 0.120012 0.214579 0.850597 -0.012150 -0.062500 1 0 0 0 0 0 2 833244
-0.002215 -0.000851 0.120012 0.214580 0.850597 -0.012150 -0.062500 1 0 0 0 0 0 2 834240
-0.002215 -0.000851 0.120012 0.214572 0.850588 -0.012157 -0.062500 1 0 0 0 0 0 2 835249
-0.002215 -0.000851 0.120012 0.214567 0.850599 -0.012145 -0.062500 1 0 0 0 0 0 2 836224
-0.002215 -0.000851 0.120012 0.214578 0.850597 -0.012150 -0.062500 1 0 0 0 0 0 2 837224
-0.002215 -0.000851 0.120012 0.214583 0.850585 -0.012144 -0.062500 1 0 0 0 0 0 2 838240
-0.002215 -0.000851 0.120012 0.214573 0.850587 -0.012157 -0.062500 1 0 0 0 0 0 2 839237
-0.002215 -0.000851 0.120012 0.214567 0.850598 -0.012145 -0.062500 1 0 0 0 0 0 2 840238
-0.002215 -0.000851 0.120012 0.214579 0.850597 -0.012150 -0.062500 1 0 0 0 0 0 2 841221
-0.002215 -0.000851 0.120012 0.214580 0.850597 -0.012150 -0.062500 1 0 0 0 0 0 2 842241
-0.002215 -0.000851 0.120012 0.214568 0.850600 -0.012144 -0.062500 1 0 0 0 0 0 2 843240
-0.002215 -0.000851 0.120012 0.214570 0.850589 -0.012157 -0.062500 1 0 0 0 0 0 2 844245
-0.002215 -0.000851 0.120012 0.214582 0.850584 -0.012145 -0.062500 1 0 0 0 0 0 2 845242
-0.002215 -0.000851 0.120012 0.214580 0.850595 -0.012150 -0.062500 1 0 0 0 0 0 2 846225
-0.002215 -0.000851 0.120012 0.214568 0.850599 -0.012144 -0.062500 1 0 0 0 0 0 2 847237
-0.002215 -0.000851 0.120012 0.214579 0.850597 -0.012149 -0.062500 1 0 0 0 0 0 2 848240
-0.002215 -0.000851 0.120012 0.214572 0.850588 -0.012157 -0.062500 1 0 0 0 0 0 2 849238
-0.002215 -0.000851 0.120012 0.214579 0.850596 -0.012151 -0.062500 1 0 0 0 0 0 2 850242
-0.002215 -0.000851 0.120012 0.214571 0.850588 -0.012138 -0.062500 1 0 0 0 0 0 2 851239
-0.002215 -0.000851 0.120012 0.214579 0.850595 -0.012149 -0.062500 1 0 0 0 0 0 2 852240
-0.002215 -0.000851 0.120012 0.214580 0.850596 -0.012150 -0.062500 1 0 0 0 0 0 2 853237
-0.002215 -0.000851 0.120012 0.214572 0.850588 -0.012157 -0.062500 1 0 0 0 0 0 2 854242
-0.002215 -0.000851 0.120012 0.214567 0.850598 -0.012145 -0.062500 1 0 0 0 0 0 2 855242
-0.002215 -0.000851 0.120012 0.214578 0.850597 -0.012150 -0.062500 1 0 0 0 0 0 2 856237
-0.002215 -0.000851 0.120012 0.214580 0.850597 -0.012150 -0.062500 1 0 0 0 0 0 2 857220
-0.002215 -0.000851 0.120012 0.214580 0.850597 -0.012151 -0.062500 1 0 0 0 0 0 2 858240
-0.002215 -0.000851 0.120012 0.214563 0.850579 -0.012144 -0.062500 1 0 0 0 0 0 2 859237
-0.002215 -0.000851 0.120012 0.214578 0.850595 -0.012150 -0.062500 1 0 0 0 0 0 2 860244
-0.002215 -0.000851 0.120012 0.214580 0.850596 -0.012150 -0.062500 1 0 0 0 0 0 2 861239
-0.002215 -0.000851 0.120012 0.214580 0.850597 -0.012150 -0.062500 1 0 0 0 0 0 2 862242
-0.002215 -0.000851 0.120012 0.214568 0.850600 -0.012144 -0.062500 1 0 0 0 0 0 2 863220
-0.002215 -0.000851 0.120012 0.214571 0.850589 -0.012157 -0.062500 1 0 0 0 0 0 2 864231
-0.002215 -0.000851 0.120012 0.214579 0.850596 -0.012151 -0.062500 1 0 0 0 0 0 2 865242
-0.002215 -0.000851 0.120012 0.214571 0.850588 -0.012138 -0.062500 1 0 0 0 0 0 2 866245
-0.002220 -0.000832 0.120002 0.288995 0.594674 0.133060 -0.062500 1 0 0 0 0 0 2 867238
-0.002223 -0.000823 0.119998 0.265191 0.681156 0.062198 -0.062500 1 0 0 0 0 0 2 868243
-0.002224 -0.000819 0.119997 0.246487 0.745500 0.025414 -0.062500 1 0 0 0 0 0 2 869221
-0.002225 -0.000816 0.119996 0.236231 0.779661 0.011414 -0.062500 1 0 0 0 0 0 2 870239
-0.002225 -0.000815 0.119996 0.230913 0.796922 0.006427 -0.062500 1 0 0 0 0 0 2 871238
-0.002225 -0.000815 0.119996 0.228215 0.805545 0.004688 -0.062500 1 0 0 0 0 0 2 872237
-0.002225 -0.000814 0.119996 0.226849 0.809851 0.004069 -0.062500 1 0 0 0 0 0 2 873236
-0.002225 -0.000814 0.119996 0.226156 0.812003 0.003862 -0.062500 1 0 0 0 0 0 2 874219
-0.002225 -0.000814 0.119996 0.225815 0.813072 0.003786 -0.062500 1 0 0 0 0 0 2 875237
-0.002225 -0.000814 0.119996 0.225636 0.813619 0.003767 -0.062500 1 0 0 0 0 0 2 876228
-0.002225 -0.000814 0.119996 0.225555 0.813880 0.003753 -0.062500 1 0 0 0 0 0 2 877236
-0.002225 -0.000814 0.119996 0.225511 0.814021 0.003759 -0.062500 1 0 0 0 0 0 2 878227
-0.002225 -0.000814 0.119996 0.225492 0.814087 0.003746 -0.062500 1 0 0 0 0 0 2 879236
-0.002225 -0.000814 0.119996 0.225480 0.814125 0.003745 -0.062500 1 0 0 0 0 0 2 880227
-0.002225 -0.000814 0.119996 0.225476 0.814139 0.003758 -0.062500 1 0 0 0 0 0 2 881235
-0.002225 -0.000814 0.119996 0.225464 0.814143 0.003746 -0.062500 1 0 0 0 0 0 2 882228
-0.002225 -0.000814 0.119996 0.225471 0.814152 0.003752 -0.062500 1 0 0 0 0 0 2 883237
-0.002225 -0.000814 0.119996 0.225460 0.814155 0.003759 -0.062500 1 0 0 0 0 0 2 884226
-0.002225 -0.000814 0.119996 0.225471 0.814153 0.003754 -0.062500 1 0 0 0 0 0 2 885236
-0.002225 -0.000814 0.119996 0.225464 0.814143 0.003746 -0.062500 1 0 0 0 0 0 2 886228
-0.002225 -0.000814 0.119996 0.225468 0.814163 0.003745 -0.062500 1 0 0 0 0 0 2 887236
-0.002225 -0.000814 0.119996 0.225460 0.814156 0.003758 -0.062500 1 0 0 0 0 0 2 888239
-0.002225 -0.000814 0.119996 0.225471 0.814153 0.003753 -0.062500 1 0 0 0 0 0 2 889227
-0.002225 -0.000814 0.119996 0.225469 0.814164 0.003746 -0.062500 1 0 0 0 0 0 2 890235
-0.002225 -0.000814 0.119996 0.225464 0.814145 0.003745 -0.062500 1 0 0 0 0 0 2 891227
-0.002225 -0.000814 0.119996 0.225459 0.814154 0.003758 -0.062500 1 0 0 0 0 0 2 892240
-0.002231 -0.000796 0.119986 0.299840 0.558366 0.149093 -0.062500 1 0 0 0 0 0 2 893227
-0.002234 -0.000787 0.119982 0.276057 0.644792 0.078167 -0.062500 1 0 0 0 0 0 2 894237
-0.002235 -0.000782 0.119981 0.257377 0.709097 0.041341 -0.062500 1 0 0 0 0 0 2 895226
-0.002236 -0.000780 0.119981 0.247116 0.743245 0.027327 -0.062500 1 0 0 0 0 0 2 896229
-0.002236 -0.000779 0.119980 0.241799 0.760499 0.022351 -0.062500 1 0 0 0 0 0 2 897243
-0.002236 -0.000778 0.119980 0.239091 0.769121 0.020596 -0.062500 1 0 0 0 0 0 2 898233
-0.002236 -0.000778 0.119980 0.237734 0.773423 0.019987 -0.062500 1 0 0 0 0 0 2 899255
-0.002236 -0.000778 0.119980 0.237039 0.775586 0.019773 -0.062500 1 0 0 0 0 0 2 900233
-0.002236 -0.000778 0.119980 0.236707 0.776665 0.019703 -0.062500 1 0 0 0 0 0 2 901241
-0.002236 -0.000778 0.119980 0.236536 0.777190 0.019678 -0.062500 1 0 0 0 0 0 2 902245
-0.002236 -0.000778 0.119980 0.236429 0.777466 0.019669 -0.062500 1 0 0 0 0 0 2 903232
-0.002236 -0.000778 0.119980 0.236397 0.777594 0.019676 -0.062500 1 0 0 0 0 0 2 904234
-0.002236 -0.000778 0.119980 0.236379 0.777659 0.019664 -0.062500 1 0 0 0 0 0 2 905245
-0.002236 -0.000778 0.119980 0.236368 0.777697 0.019662 -0.062500 1 0 0 0 0 0 2 906252
-0.002236 -0.000778 0.119980 0.236352 0.777713 0.019662 -0.062500 1 0 0 0 0 0 2 907244
-0.002236 -0.000778 0.119980 0.236350 0.777714 0.019662 -0.062500 1 0 0 0 0 0 2 908246
-0.002236 -0.000778 0.119980 0.236355 0.777734 0.019662 -0.062500 1 0 0 0 0 0 2 909237
-0.002236 -0.000778 0.119980 0.236356 0.777736 0.019662 -0.062500 1 0 0 0 0 0 2 910239
-0.002236 -0.000778 0.119980 0.236347 0.777728 0.019675 -0.062500 1 0 0 0 0 0 2 911237
-0.002236 -0.000778 0.119980 0.236355 0.777735 0.019663 -0.062500 1 0 0 0 0 0 2 912236
-0.002236 -0.000778 0.119980 0.236348 0.777728 0.019655 -0.062500 1 0 0 0 0 0 2 913236
-0.002236 -0.000778 0.119980 0.236358 0.777724 0.019668 -0.062500 1 0 0 0 0 0 2 914238
-0.002236 -0.000778 0.119980 0.236344 0.777737 0.019669 -0.062500 1 0 0 0 0 0 2 915236
-0.002236 -0.000778 0.119980 0.236354 0.777736 0.019663 -0.062500 1 0 0 0 0 0 2 916245
-0.002242 -0.000759 0.119970 0.310679 0.522086 0.165133 -0.062500 1 0 0 0 0 0 2 917240
-0.002244 -0.000750 0.119966 0.286921 0.608433 0.094135 -0.062500 1 0 0 0 0 0 2 918243
-0.002246 -0.000746 0.119965 0.268254 0.672701 0.057291 -0.062500 1 0 0 0 0 0 2 919236
-0.002247 -0.000744 0.119965 0.257991 0.706855 0.043268 -0.062500 1 0 0 0 0 0 2 920236
-0.002247 -0.000742 0.119964 0.252679 0.724093 0.038270 -0.062500 1 0 0 0 0 0 2 921235
-0.002247 -0.000742 0.119964 0.249985 0.732708 0.036522 -0.062500 1 0 0 0 0 0 2 922244
-0.002247 -0.000742 0.119964 0.248615 0.737022 0.035911 -0.062500 1 0 0 0 0 0 2 923237
-0.002247 -0.000741 0.119964 0.247922 0.739175 0.035703 -0.062500 1 0 0 0 0 0 2 924237
-0.002247 -0.000741 0.119964 0.247582 0.740243 0.035627 -0.062500 1 0 0 0 0 0 2 925219
-0.002247 -0.000741 0.119964 0.247402 0.740789 0.035607 -0.062500 1 0 0 0 0 0 2 926237
-0.002247 -0.000741 0.119964 0.247309 0.741054 0.035599 -0.062500 1 0 0 0 0 0 2 927238
-0.002247 -0.000741 0.119964 0.247288 0.741189 0.035593 -0.062500 1 0 0 0 0 0 2 928234
-0.002247 -0.000741 0.119964 0.247250 0.741249 0.035598 -0.062500 1 0 0 0 0 0 2 929236
-0.002247 -0.000741 0.119964 0.247245 0.741295 0.035586 -0.062500 1 0 0 0 0 0 2 930238
-0.002247 -0.000741 0.119964 0.247233 0.741301 0.035591 -0.062500 1 0 0 0 0 0 2 931237
-0.002247 -0.000741 0.119964 0.247237 0.741321 0.035592 -0.062500 1 0 0 0 0 0 2 932236
-0.002247 -0.000741 0.119964 0.247238 0.741323 0.035592 -0.062500 1 0 0 0 0 0 2 933237
-0.002247 -0.000741 0.119964 0.247238 0.741323 0.035592 -0.062500 1 0 0 0 0 0 2 934219
-0.002247 -0.000741 0.119964 0.247239 0.741323 0.035592 -0.062500 1 0 0 0 0 0 2 935235
-0.002247 -0.000741 0.119964 0.247231 0.741314 0.035585 -0.062500 1 0 0 0 0 0 2 936355
-0.002247 -0.000741 0.119964 0.247226 0.741324 0.035597 -0.062500 1 0 0 0 0 0 2 937237
-0.002247 -0.000741 0.119964 0.247237 0.741323 0.035593 -0.062500 1 0 0 0 0 0 2 938364
-0.002247 -0.000741 0.119964 0.247239 0.741323 0.035592 -0.062500 1 0 0 0 0 0 2 939367
-0.002253 -0.000723 0.119954 0.321507 0.485798 0.181186 -0.062500 1 0 0 0 0 0 2 940341
-0.002255 -0.000714 0.119950 0.297776 0.572097 0.110130 -0.062500 1 0 0 0 0 0 2 941361
-0.002257 -0.000709 0.119949 0.279118 0.636344 0.073244 -0.062500 1 0 0 0 0 0 2 942237
-0.002257 -0.000707 0.119949 0.268867 0.670460 0.059215 -0.062500 1 0 0 0 0 0 2 943215
-0.002258 -0.000706 0.119949 0.263567 0.687696 0.054215 -0.062500 1 0 0 0 0 0 2 944238
-0.002258 -0.000705 0.119948 0.260860 0.696323 0.052464 -0.062500 1 0 0 0 0 0 2 945343
-0.002258 -0.000705 0.119948 0.259493 0.700625 0.051857 -0.062500 1 0 0 0 0 0 2 946233
-0.002258 -0.000705 0.119948 0.258796 0.702788 0.051641 -0.062500 1 0 0 0 0 0 2 947362
-0.002258 -0.000705 0.119948 0.258459 0.703846 0.051571 -0.062500 1 0 0 0 0 0 2 948360
-0.002258 -0.000705 0.119948 0.258280 0.704390 0.051552 -0.062500 1 0 0 0 0 0 2 949359
-0.002258 -0.000705 0.119948 0.258196 0.704663 0.051530 -0.062500 1 0 0 0 0 0 2 950403
-0.002258 -0.000705 0.119948 0.258144 0.704797 0.051528 -0.062500 1 0 0 0 0 0 2 951278
-0.002258 -0.000705 0.119948 0.258122 0.704862 0.051534 -0.062500 1 0 0 0 0 0 2 952417
-0.002258 -0.000705 0.119948 0.258122 0.704897 0.051528 -0.062500 1 0 0 0 0 0 2 953275
-0.002258 -0.000705 0.119948 0.258119 0.704911 0.051541 -0.062500 1 0 0 0 0 0 2 954360
-0.002258 -0.000705 0.119948 0.258108 0.704914 0.051529 -0.062500 1 0 0 0 0 0 2 955360
-0.002258 -0.000705 0.119948 0.258111 0.704934 0.051528 -0.062500 1 0 0 0 0 0 2 956349
-0.002258 -0.000705 0.119948 0.258115 0.704925 0.051535 -0.062500 1 0 0 0 0 0 2 957359
-0.002258 -0.000705 0.119948 0.258113 0.704935 0.051529 -0.062500 1 0 0 0 0 0 2 958235
-0.002258 -0.000705 0.119948 0.258116 0.704925 0.051535 -0.062500 1 0 0 0 0 0 2 959349
-0.002258 -0.000705 0.119948 0.258101 0.704938 0.051535 -0.062500 1 0 0 0 0 0 2 960234
-0.002258 -0.000705 0.119948 0.258106 0.704917 0.051529 -0.062500 1 0 0 0 0 0 2 961350
-0.002258 -0.000705 0.119948 0.258112 0.704934 0.051528 -0.062500 1 0 0 0 0 0 2 962235
-0.002258 -0.000705 0.119948 0.258116 0.704925 0.051535 -0.062500 1 0 0 0 0 0 2 963349
-0.002258 -0.000705 0.119948 0.258101 0.704938 0.051535 -0.062500 1 0 0 0 0 0 2 964234
-0.002258 -0.000705 0.119948 0.258111 0.704937 0.051529 -0.062500 1 0 0 0 0 0 2 965357
-0.002258 -0.000705 0.119948 0.258108 0.704917 0.051528 -0.062500 1 0 0 0 0 0 2 966237
-0.002258 -0.000705 0.119948 0.258112 0.704934 0.051528 -0.062500 1 0 0 0 0 0 2 967348
-0.002258 -0.000705 0.119948 0.258104 0.704928 0.051541 -0.062500 1 0 0 0 0 0 2 968234
-0.002258 -0.000705 0.119948 0.258112 0.704936 0.051530 -0.062500 1 0 0 0 0 0 2 969224
-0.002258 -0.000705 0.119948 0.258116 0.704925 0.051535 -0.062500 1 0 0 0 0 0 2 970234
-0.002258 -0.000705 0.119948 0.258113 0.704936 0.051529 -0.062500 1 0 0 0 0 0 2 971358
-0.002258 -0.000705 0.119948 0.258096 0.704919 0.051534 -0.062500 1 0 0 0 0 0 2 972361
-0.002258 -0.000705 0.119948 0.258111 0.704935 0.051529 -0.062500 1 0 0 0 0 0 2 973263
-0.002258 -0.000705 0.119948 0.258116 0.704925 0.051535 -0.062500 1 0 0 0 0 0 2 974232
-0.002258 -0.000705 0.119948 0.258113 0.704935 0.051529 -0.062500 1 0 0 0 0 0 2 975364
-0.002258 -0.000705 0.119948 0.258101 0.704940 0.051535 -0.062500 1 0 0 0 0 0 2 976229
-0.002258 -0.000705 0.119948 0.258107 0.704917 0.051529 -0.062500 1 0 0 0 0 0 2 977364
-0.002258 -0.000705 0.119948 0.258112 0.704935 0.051528 -0.062500 1 0 0 0 0 0 2 978244
-0.002258 -0.000705 0.119948 0.258104 0.704928 0.051541 -0.062500 1 0 0 0 0 0 2 979368
-0.002258 -0.000705 0.119948 0.258112 0.704936 0.051530 -0.062500 1 0 0 0 0 0 2 980368
-0.002258 -0.000705 0.119948 0.258108 0.704916 0.051528 -0.062500 1 0 0 0 0 0 2 981232
-0.002258 -0.000705 0.119948 0.258112 0.704934 0.051528 -0.062500 1 0 0 0 0 0 2 982244
-0.002258 -0.000705 0.119948 0.258104 0.704927 0.051541 -0.062500 1 0 0 0 0 0 2 983364
-0.002258 -0.000705 0.119948 0.258112 0.704936 0.051530 -0.062500 1 0 0 0 0 0 2 984236
-0.002258 -0.000705 0.119948 0.258112 0.704937 0.051528 -0.062500 1 0 0 0 0 0 2 985341
-0.002258 -0.000705 0.119948 0.258108 0.704917 0.051528 -0.062500 1 0 0 0 0 0 2 986362
-0.002258 -0.000705 0.119948 0.258100 0.704937 0.051534 -0.062500 1 0 0 0 0 0 2 987341
-0.002258 -0.000705 0.119948 0.258114 0.704925 0.051535 -0.062500 1 0 0 0 0 0 2 988359
-0.002258 -0.000705 0.119948 0.258113 0.704936 0.051529 -0.062500 1 0 0 0 0 0 2 989358
-0.002258 -0.000705 0.119948 0.258116 0.704925 0.051535 -0.062500 1 0 0 0 0 0 2 990353
-0.002258 -0.000705 0.119948 0.258093 0.704930 0.051528 -0.062500 1 0 0 0 0 0 2 991368
-0.002258 -0.000705 0.119948 0.258114 0.704924 0.051535 -0.062500 1 0 0 0 0 0 2 992365
-0.002258 -0.000705 0.119948 0.258113 0.704935 0.051529 -0.062500 1 0 0 0 0 0 2 993363
-0.002258 -0.000705 0.119948 0.258116 0.704925 0.051535 -0.062500 1 0 0 0 0 0 2 994361
-0.002258 -0.000705 0.119948 0.258101 0.704938 0.051535 -0.062500 1 0 0 0 0 0 2 995359
-0.002258 -0.000705 0.119948 0.258103 0.704928 0.051522 -0.062500 1 0 0 0 0 0 2 996359
-0.002258 -0.000705 0.119948 0.258115 0.704924 0.051534 -0.062500 1 0 0 0 0 0 2 997359
-0.002258 -0.000705 0.119948 0.258113 0.704935 0.051529 -0.062500 1 0 0 0 0 0 2 998362
-0.002258 -0.000705 0.119948 0.258104 0.704928 0.051541 -0.062500 1 0 0 0 0 0 2 999340
-0.002258 -0.000705 0.119948 0.258112 0.704936 0.051530 -0.062500 1 0 0 0 0 0 3 340
-0.002258 -0.000705 0.119948 0.258108 0.704916 0.051528 -0.062500 1 0 0 0 0 0 3 1364
-0.002258 -0.000705 0.119948 0.258112 0.704934 0.051528 -0.062500 1 0 0 0 0 0 3 2360
-0.002258 -0.000705 0.119948 0.258104 0.704927 0.051541 -0.062500 1 0 0 0 0 0 3 3360
-0.002258 -0.000705 0.119948 0.258112 0.704936 0.051530 -0.062500 1 0 0 0 0 0 3 4357
-0.002258 -0.000705 0.119948 0.258113 0.704937 0.051528 -0.062500 1 0 0 0 0 0 3 5362
-0.002258 -0.000705 0.119948 0.258108 0.704917 0.051528 -0.062500 1 0 0 0 0 0 3 6362
-0.002258 -0.000705 0.119948 0.258100 0.704937 0.051534 -0.062500 1 0 0 0 0 0 3 7357
-0.002258 -0.000705 0.119948 0.258115 0.704925 0.051535 -0.062500 1 0 0 0 0 0 3 8360
-0.002258 -0.000705 0.119948 0.258113 0.704936 0.051529 -0.062500 1 0 0 0 0 0 3 9359
-0.002263 -0.000687 0.119938 0.332346 0.449545 0.197267 -0.062500 1 0 0 0 0 0 3 10360
-0.002266 -0.000678 0.119934 0.308633 0.535768 0.126127 -0.062500 1 0 0 0 0 0 3 11352
-0.002268 -0.000673 0.119933 0.289983 0.599989 0.089216 -0.062500 1 0 0 0 0 0 3 12361
-0.002268 -0.000671 0.119933 0.279737 0.634090 0.075169 -0.062500 1 0 0 0 0 0 3 13366
-0.002269 -0.000670 0.119933 0.274427 0.651322 0.070166 -0.062500 1 0 0 0 0 0 3 14360
-0.002269 -0.000669 0.119933 0.271730 0.659943 0.068424 -0.062500 1 0 0 0 0 0 3 15359
-0.002269 -0.000669 0.119933 0.270361 0.664255 0.067810 -0.062500 1 0 0 0 0 0 3 16357
-0.002269 -0.000669 0.119933 0.269668 0.666407 0.067599 -0.062500 1 0 0 0 0 0 3 17358
-0.002269 -0.000669 0.119933 0.269328 0.667475 0.067522 -0.062500 1 0 0 0 0 0 3 18358
-0.002269 -0.000669 0.119933 0.269153 0.668009 0.067508 -0.062500 1 0 0 0 0 0 3 19359
-0.002269 -0.000669 0.119933 0.269069 0.668280 0.067488 -0.062500 1 0 0 0 0 0 3 20363
-0.002269 -0.000669 0.119933 0.269025 0.668422 0.067492 -0.062500 1 0 0 0 0 0 3 21357
-0.002269 -0.000669 0.119933 0.269005 0.668488 0.067480 -0.062500 1 0 0 0 0 0 3 22358
-0.002269 -0.000669 0.119933 0.268985 0.668518 0.067491 -0.062500 1 0 0 0 0 0 3 23360
-0.002269 -0.000669 0.119933 0.268980 0.668531 0.067486 -0.062500 1 0 0 0 0 0 3 24347
-0.002269 -0.000669 0.119933 0.268984 0.668552 0.067486 -0.062500 1 0 0 0 0 0 3 25356
-0.002269 -0.000669 0.119933 0.268976 0.668545 0.067479 -0.062500 1 0 0 0 0 0 3 26348
-0.002269 -0.000669 0.119933 0.268987 0.668541 0.067491 -0.062500 1 0 0 0 0 0 3 27356
-0.002269 -0.000669 0.119933 0.268985 0.668552 0.067486 -0.062500 1 0 0 0 0 0 3 28345
-0.002269 -0.000669 0.119933 0.268985 0.668553 0.067486 -0.062500 1 0 0 0 0 0 3 29356
-0.002269 -0.000669 0.119933 0.268986 0.668553 0.067486 -0.062500 1 0 0 0 0 0 3 30346
-0.002269 -0.000669 0.119933 0.268965 0.668547 0.067485 -0.062500 1 0 0 0 0 0 3 31357
-0.002274 -0.000650 0.119922 0.343166 0.413308 0.213348 -0.062500 1 0 0 0 0 0 3 32346
-0.002277 -0.000641 0.119918 0.319477 0.499466 0.142149 -0.062500 1 0 0 0 0 0 3 33358
-0.002278 -0.000637 0.119917 0.300856 0.563636 0.105204 -0.062500 1 0 0 0 0 0 3 34346
-0.002279 -0.000634 0.119917 0.290610 0.597742 0.091144 -0.062500 1 0 0 0 0 0 3 35356
-0.002279 -0.000633 0.119917 0.285290 0.614973 0.086139 -0.062500 1 0 0 0 0 0 3 36347
-0.002280 -0.000633 0.119917 0.282598 0.623579 0.084379 -0.062500 1 0 0 0 0 0 3 37356
-0.002280 -0.000632 0.119917 0.281229 0.627889 0.083781 -0.062500 1 0 0 0 0 0 3 38346
-0.002280 -0.000632 0.119917 0.280536 0.630039 0.083571 -0.062500 1 0 0 0 0 0 3 39346
-0.002280 -0.000632 0.119917 0.280197 0.631106 0.083493 -0.062500 1 0 0 0 0 0 3 40356
-0.002280 -0.000632 0.119917 0.280030 0.631649 0.083467 -0.062500 1 0 0 0 0 0 3 41346
-0.002280 -0.000632 0.119917 0.279935 0.631924 0.083451 -0.062500 1 0 0 0 0 0 3 42356
-0.002280 -0.000632 0.119917 0.279885 0.632046 0.083455 -0.062500 1 0 0 0 0 0 3 43348
-0.002280 -0.000632 0.119917 0.279861 0.632121 0.083456 -0.062500 1 0 0 0 0 0 3 44357
-0.002280 -0.000632 0.119917 0.279860 0.632158 0.083449 -0.062500 1 0 0 0 0 0 3 45364
-0.002280 -0.000632 0.119917 0.279849 0.632163 0.083455 -0.062500 1 0 0 0 0 0 3 46370
-0.002280 -0.000632 0.119917 0.279853 0.632182 0.083456 -0.062500 1 0 0 0 0 0 3 47730
-0.002280 -0.000632 0.119917 0.279853 0.632184 0.083456 -0.062500 1 0 0 0 0 0 3 48356
-0.002280 -0.000632 0.119917 0.279850 0.632196 0.083450 -0.062500 1 0 0 0 0 0 3 49362
-0.002280 -0.000632 0.119917 0.279841 0.632189 0.083462 -0.062500 1 0 0 0 0 0 3 50364
-0.002280 -0.000632 0.119917 0.279844 0.632176 0.083450 -0.062500 1 0 0 0 0 0 3 51352
-0.002285 -0.000614 0.119906 0.353985 0.377086 0.229441 -0.062500 1 0 0 0 0 0 3 52510
-0.002288 -0.000605 0.119902 0.330331 0.463175 0.158178 -0.062500 1 0 0 0 0 0 3 53373
-0.002289 -0.000600 0.119901 0.311703 0.527304 0.121196 -0.062500 1 0 0 0 0 0 3 54698
-0.002290 -0.000598 0.119901 0.301457 0.561405 0.107130 -0.062500 1 0 0 0 0 0 3 55360
-0.002290 -0.000597 0.119901 0.296162 0.578623 0.102124 -0.062500 1 0 0 0 0 0 3 56360
-0.002291 -0.000596 0.119901 0.293461 0.587228 0.100367 -0.062500 1 0 0 0 0 0 3 57358
-0.002291 -0.000596 0.119901 0.292089 0.591548 0.099761 -0.062500 1 0 0 0 0 0 3 58361
-0.002291 -0.000596 0.119901 0.291396 0.593699 0.099549 -0.062500 1 0 0 0 0 0 3 59358
-0.002291 -0.000596 0.119901 0.291056 0.594767 0.099471 -0.062500 1 0 0 0 0 0 3 60358
-0.002291 -0.000596 0.119901 0.290892 0.595298 0.099450 -0.062500 1 0 0 0 0 0 3 61356
-0.002291 -0.000596 0.119901 0.290798 0.595572 0.099435 -0.062500 1 0 0 0 0 0 3 62359
-0.002291 -0.000596 0.119901 0.290745 0.595705 0.099433 -0.062500 1 0 0 0 0 0 3 63363
-0.002291 -0.000596 0.119901 0.290723 0.595770 0.099439 -0.062500 1 0 0 0 0 0 3 64360
-0.002291 -0.000596 0.119901 0.290724 0.595805 0.099434 -0.062500 1 0 0 0 0 0 3 65359
-0.002291 -0.000596 0.119901 0.290709 0.595821 0.099433 -0.062500 1 0 0 0 0 0 3 66342
-0.002291 -0.000596 0.119901 0.290715 0.595830 0.099439 -0.062500 1 0 0 0 0 0 3 67356
-0.002291 -0.000596 0.119901 0.290713 0.595843 0.099434 -0.062500 1 0 0 0 0 0 3 68356
-0.002291 -0.000596 0.119901 0.290713 0.595844 0.099433 -0.062500 1 0 0 0 0 0 3 69356
-0.002291 -0.000596 0.119901 0.290713 0.595845 0.099433 -0.062500 1 0 0 0 0 0 3 70358
-0.002291 -0.000596 0.119901 0.290717 0.595833 0.099440 -0.062500 1 0 0 0 0 0 3 71355
-0.002291 -0.000596 0.119901 0.290694 0.595837 0.099433 -0.062500 1 0 0 0 0 0 3 72359
-0.002291 -0.000596 0.119901 0.290711 0.595843 0.099433 -0.062500 1 0 0 0 0 0 3 73355
-0.002291 -0.000596 0.119901 0.290713 0.595844 0.099433 -0.062500 1 0 0 0 0 0 3 74339
-0.002291 -0.000596 0.119901 0.290714 0.595844 0.099433 -0.062500 1 0 0 0 0 0 3 75357
-0.002291 -0.000596 0.119901 0.290705 0.595836 0.099446 -0.062500 1 0 0 0 0 0 3 76356
-0.002291 -0.000596 0.119901 0.290705 0.595834 0.099428 -0.062500 1 0 0 0 0 0 3 77357
-0.002291 -0.000596 0.119901 0.290713 0.595843 0.099432 -0.062500 1 0 0 0 0 0 3 78340
-0.002291 -0.000596 0.119901 0.290714 0.595844 0.099433 -0.062500 1 0 0 0 0 0 3 79354
-0.002291 -0.000596 0.119901 0.290702 0.595847 0.099439 -0.062500 1 0 0 0 0 0 3 80354
-0.002291 -0.000596 0.119901 0.290712 0.595845 0.099434 -0.062500 1 0 0 0 0 0 3 81355
-0.002291 -0.000596 0.119901 0.290709 0.595824 0.099433 -0.062500 1 0 0 0 0 0 3 82358
-0.002291 -0.000596 0.119901 0.290713 0.595842 0.099433 -0.062500 1 0 0 0 0 0 3 83354
-0.002291 -0.000596 0.119901 0.290702 0.595847 0.099439 -0.062500 1 0 0 0 0 0 3 84350
-0.002291 -0.000596 0.119901 0.290712 0.595845 0.099434 -0.062500 1 0 0 0 0 0 3 85361
-0.002291 -0.000596 0.119901 0.290714 0.595845 0.099433 -0.062500 1 0 0 0 0 0 3 86362
-0.002291 -0.000596 0.119901 0.290709 0.595824 0.099433 -0.062500 1 0 0 0 0 0 3 87356
-0.002291 -0.000596 0.119901 0.290701 0.595845 0.099439 -0.062500 1 0 0 0 0 0 3 88338
-0.002291 -0.000596 0.119901 0.290712 0.595844 0.099434 -0.062500 1 0 0 0 0 0 3 89353
-0.002291 -0.000596 0.119901 0.290714 0.595844 0.099433 -0.062500 1 0 0 0 0 0 3 90357
-0.002291 -0.000596 0.119901 0.290714 0.595844 0.099433 -0.062500 1 0 0 0 0 0 3 91354
-0.002291 -0.000596 0.119901 0.290694 0.595839 0.099432 -0.062500 1 0 0 0 0 0 3 92354
-0.002291 -0.000596 0.119901 0.290715 0.595832 0.099439 -0.062500 1 0 0 0 0 0 3 93355
-0.002291 -0.000596 0.119901 0.290714 0.595843 0.099434 -0.062500 1 0 0 0 0 0 3 94356
-0.002291 -0.000596 0.119901 0.290714 0.595844 0.099433 -0.062500 1 0 0 0 0 0 3 95359
-0.002291 -0.000596 0.119901 0.290702 0.595847 0.099439 -0.062500 1 0 0 0 0 0 3 96353
-0.002291 -0.000596 0.119901 0.290704 0.595836 0.099427 -0.062500 1 0 0 0 0 0 3 97355
-0.002291 -0.000596 0.119901 0.290716 0.595832 0.099439 -0.062500 1 0 0 0 0 0 3 98346
-0.002291 -0.000596 0.119901 0.290702 0.595845 0.099440 -0.062500 1 0 0 0 0 0 3 99354
-0.002291 -0.000596 0.119901 0.290712 0.595844 0.099434 -0.062500 1 0 0 0 0 0 3 100343
-0.002291 -0.000596 0.119901 0.290705 0.595836 0.099426 -0.062500 1 0 0 0 0 0 3 101354
-0.002291 -0.000596 0.119901 0.290713 0.595843 0.099432 -0.062500 1 0 0 0 0 0 3 102355
-0.002291 -0.000596 0.119901 0.290701 0.595847 0.099439 -0.062500 1 0 0 0 0 0 3 103344
-0.002291 -0.000596 0.119901 0.290716 0.595833 0.099440 -0.062500 1 0 0 0 0 0 3 104353
-0.002291 -0.000596 0.119901 0.290714 0.595843 0.099434 -0.062500 1 0 0 0 0 0 3 105353
-0.002291 -0.000596 0.119901 0.290706 0.595835 0.099426 -0.062500 1 0 0 0 0 0 3 106345
-0.002291 -0.000596 0.119901 0.290701 0.595846 0.099438 -0.062500 1 0 0 0 0 0 3 107354
-0.002291 -0.000596 0.119901 0.290712 0.595845 0.099433 -0.062500 1 0 0 0 0 0 3 108343
-0.002291 -0.000596 0.119901 0.290713 0.595845 0.099433 -0.062500 1 0 0 0 0 0 3 109343
-0.002291 -0.000596 0.119901 0.290717 0.595833 0.099440 -0.062500 1 0 0 0 0 0 3 110363
-0.002291 -0.000596 0.119901 0.290694 0.595837 0.099433 -0.062500 1 0 0 0 0 0 3 111345
-0.002291 -0.000596 0.119901 0.290711 0.595843 0.099433 -0.062500 1 0 0 0 0 0 3 112354
-0.002291 -0.000596 0.119901 0.290713 0.595844 0.099433 -0.062500 1 0 0 0 0 0 3 113343
-0.002291 -0.000596 0.119901 0.290714 0.595844 0.099433 -0.062500 1 0 0 0 0 0 3 114355
-0.002291 -0.000596 0.119901 0.290705 0.595836 0.099446 -0.062500 1 0 0 0 0 0 3 115344
-0.002291 -0.000596 0.119901 0.290705 0.595835 0.099428 -0.062500 1 0 0 0 0 0 3 116369
-0.002291 -0.000596 0.119901 0.290713 0.595843 0.099432 -0.062500 1 0 0 0 0 0 3 117352
-0.002291 -0.000596 0.119901 0.290714 0.595844 0.099433 -0.062500 1 0 0 0 0 0 3 118354
-0.002291 -0.000596 0.119901 0.290702 0.595847 0.099439 -0.062500 1 0 0 0 0 0 3 119354
-0.002291 -0.000596 0.119901 0.290712 0.595845 0.099434 -0.062500 1 0 0 0 0 0 3 120362
-0.002291 -0.000596 0.119901 0.290709 0.595824 0.099433 -0.062500 1 0 0 0 0 0 3 121352
-0.002291 -0.000596 0.119901 0.290701 0.595845 0.099439 -0.062500 1 0 0 0 0 0 3 122360
-0.002291 -0.000596 0.119901 0.290712 0.595844 0.099434 -0.062500 1 0 0 0 0 0 3 123350
-0.002291 -0.000596 0.119901 0.290713 0.595844 0.099433 -0.062500 1 0 0 0 0 0 3 124355
-0.002291 -0.000596 0.119901 0.290714 0.595845 0.099433 -0.062500 1 0 0 0 0 0 3 125362
-0.002291 -0.000596 0.119901 0.290709 0.595824 0.099433 -0.062500 1 0 0 0 0 0 3 126356
-0.002291 -0.000596 0.119901 0.290701 0.595845 0.099439 -0.062500 1 0 0 0 0 0 3 127368
-0.002291 -0.000596 0.119901 0.290712 0.595844 0.099434 -0.062500 1 0 0 0 0 0 3 128362
-0.002291 -0.000596 0.119901 0.290714 0.595844 0.099433 -0.062500 1 0 0 0 0 0 3 129355
-0.002291 -0.000596 0.119901 0.290702 0.595847 0.099439 -0.062500 1 0 0 0 0 0 3 130338
-0.002291 -0.000596 0.119901 0.290704 0.595836 0.099427 -0.062500 1 0 0 0 0 0 3 131355
-0.002291 -0.000596 0.119901 0.290716 0.595832 0.099439 -0.062500 1 0 0 0 0 0 3 132353
-0.002291 -0.000596 0.119901 0.290714 0.595843 0.099434 -0.062500 1 0 0 0 0 0 3 133354
-0.002291 -0.000596 0.119901 0.290702 0.595847 0.099439 -0.062500 1 0 0 0 0 0 3 134356
-0.002291 -0.000596 0.119901 0.290704 0.595836 0.099427 -0.062500 1 0 0 0 0 0 3 135355
-0.002291 -0.000596 0.119901 0.290712 0.595843 0.099432 -0.062500 1 0 0 0 0 0 3 136362
-0.002291 -0.000596 0.119901 0.290717 0.595832 0.099439 -0.062500 1 0 0 0 0 0 3 137360
-0.002291 -0.000596 0.119901 0.290702 0.595846 0.099440 -0.062500 1 0 0 0 0 0 3 138360
-0.002291 -0.000596 0.119901 0.290712 0.595844 0.099434 -0.062500 1 0 0 0 0 0 3 139356
-0.002291 -0.000596 0.119901 0.290705 0.595836 0.099426 -0.062500 1 0 0 0 0 0 3 140354
-0.002296 -0.000578 0.119890 0.364802 0.340869 0.245554 -0.062500 1 0 0 0 0 0 3 141336
-0.002299 -0.000569 0.119887 0.341160 0.426894 0.174221 -0.062500 1 0 0 0 0 0 3 142356
-0.002300 -0.000564 0.119885 0.322559 0.491004 0.137215 -0.062500 1 0 0 0 0 0 3 143355
-0.002301 -0.000562 0.119885 0.312315 0.525070 0.123133 -0.062500 1 0 0 0 0 0 3 144353
-0.002301 -0.000561 0.119885 0.307007 0.542293 0.118117 -0.062500 1 0 0 0 0 0 3 145355
-0.002301 -0.000560 0.119885 0.304314 0.550905 0.116362 -0.062500 1 0 0 0 0 0 3 146353
-0.002301 -0.000560 0.119885 0.302958 0.555210 0.115754 -0.062500 1 0 0 0 0 0 3 147355
-0.002302 -0.000560 0.119885 0.302268 0.557359 0.115541 -0.062500 1 0 0 0 0 0 3 148336
-0.002302 -0.000560 0.119885 0.301917 0.558428 0.115468 -0.062500 1 0 0 0 0 0 3 149354
-0.002302 -0.000560 0.119885 0.301728 0.558965 0.115441 -0.062500 1 0 0 0 0 0 3 150356
-0.002302 -0.000560 0.119885 0.301642 0.559236 0.115438 -0.062500 1 0 0 0 0 0 3 151355
-0.002302 -0.000560 0.119885 0.301622 0.559372 0.115432 -0.062500 1 0 0 0 0 0 3 152359
-0.002302 -0.000560 0.119885 0.301581 0.559443 0.115431 -0.062500 1 0 0 0 0 0 3 153335
-0.002302 -0.000560 0.119885 0.301579 0.559479 0.115424 -0.062500 1 0 0 0 0 0 3 154356
-0.002302 -0.000560 0.119885 0.301576 0.559493 0.115437 -0.062500 1 0 0 0 0 0 3 155354
-0.002302 -0.000560 0.119885 0.301564 0.559497 0.115425 -0.062500 1 0 0 0 0 0 3 156356
-0.002302 -0.000560 0.119885 0.301571 0.559505 0.115430 -0.062500 1 0 0 0 0 0 3 157346
-0.002302 -0.000560 0.119885 0.301572 0.559506 0.115431 -0.062500 1 0 0 0 0 0 3 158357
-0.002302 -0.000560 0.119885 0.301573 0.559506 0.115431 -0.062500 1 0 0 0 0 0 3 159359
-0.002302 -0.000560 0.119885 0.301565 0.559497 0.115424 -0.062500 1 0 0 0 0 0 3 160355
-0.002302 -0.000560 0.119885 0.301556 0.559519 0.115430 -0.062500 1 0 0 0 0 0 3 161354
-0.002302 -0.000560 0.119885 0.301570 0.559507 0.115431 -0.062500 1 0 0 0 0 0 3 162355
-0.002307 -0.000541 0.119874 0.375615 0.304668 0.261683 -0.062500 1 0 0 0 0 0 3 163352
-0.002310 -0.000532 0.119870 0.352001 0.390644 0.190271 -0.062500 1 0 0 0 0 0 3 164354
-0.002311 -0.000528 0.119869 0.333396 0.454703 0.153234 -0.062500 1 0 0 0 0 0 3 165356
-0.002312 -0.000525 0.119869 0.323164 0.488760 0.139140 -0.062500 1 0 0 0 0 0 3 166338
-0.002312 -0.000524 0.119869 0.317871 0.505973 0.134129 -0.062500 1 0 0 0 0 0 3 167353
-0.002312 -0.000524 0.119869 0.315168 0.514584 0.132377 -0.062500 1 0 0 0 0 0 3 168352
-0.002312 -0.000523 0.119869 0.313801 0.518891 0.131754 -0.062500 1 0 0 0 0 0 3 169344
-0.002312 -0.000523 0.119869 0.313108 0.521039 0.131558 -0.062500 1 0 0 0 0 0 3 170353
-0.002312 -0.000523 0.119869 0.312765 0.522117 0.131474 -0.062500 1 0 0 0 0 0 3 171343
-0.002312 -0.000523 0.119869 0.312589 0.522652 0.131459 -0.062500 1 0 0 0 0 0 3 172440
-0.002312 -0.000523 0.119869 0.312505 0.522923 0.131438 -0.062500 1 0 0 0 0 0 3 173354
-0.002312 -0.000523 0.119869 0.312453 0.523056 0.131435 -0.062500 1 0 0 0 0 0 3 174342
-0.002312 -0.000523 0.119869 0.312444 0.523118 0.131435 -0.062500 1 0 0 0 0 0 3 175353
-0.002312 -0.000523 0.119869 0.312434 0.523156 0.131434 -0.062500 1 0 0 0 0 0 3 176341
-0.002312 -0.000523 0.119869 0.312426 0.523181 0.131441 -0.062500 1 0 0 0 0 0 3 177351
-0.002312 -0.000523 0.119869 0.312426 0.523183 0.131442 -0.062500 1 0 0 0 0 0 3 178341
-0.002312 -0.000523 0.119869 0.312418 0.523174 0.131435 -0.062500 1 0 0 0 0 0 3 179352
-0.002312 -0.000523 0.119869 0.312422 0.523193 0.131435 -0.062500 1 0 0 0 0 0 3 180341
-0.002318 -0.000505 0.119858 0.386409 0.268484 0.277830 -0.062500 1 0 0 0 0 0 3 181353
-0.002320 -0.000496 0.119854 0.362830 0.354390 0.206335 -0.062500 1 0 0 0 0 0 3 182343
-0.002322 -0.000491 0.119853 0.344235 0.418424 0.169273 -0.062500 1 0 0 0 0 0 3 183351
-0.002323 -0.000489 0.119853 0.334017 0.452474 0.155168 -0.062500 1 0 0 0 0 0 3 184341
-0.002323 -0.000488 0.119853 0.328710 0.469664 0.150155 -0.062500 1 0 0 0 0 0 3 185351
-0.002323 -0.000487 0.119853 0.326024 0.478287 0.148393 -0.062500 1 0 0 0 0 0 3 186342
-0.002323 -0.000487 0.119853 0.324658 0.482593 0.147786 -0.062500 1 0 0 0 0 0 3 187352
-0.002323 -0.000487 0.119853 0.323947 0.484735 0.147571 -0.062500 1 0 0 0 0 0 3 188341
-0.002323 -0.000487 0.119853 0.323613 0.485809 0.147498 -0.062500 1 0 0 0 0 0 3 189354
-0.002323 -0.000487 0.119853 0.323434 0.486355 0.147477 -0.062500 1 0 0 0 0 0 3 190341
-0.002323 -0.000487 0.119853 0.323354 0.486616 0.147462 -0.062500 1 0 0 0 0 0 3 191359
-0.002323 -0.000487 0.119853 0.323310 0.486757 0.147467 -0.062500 1 0 0 0 0 0 3 192359
-0.002323 -0.000487 0.119853 0.323291 0.486823 0.147454 -0.062500 1 0 0 0 0 0 3 193345
-0.002323 -0.000487 0.119853 0.323283 0.486849 0.147459 -0.062500 1 0 0 0 0 0 3 194348
-0.002323 -0.000487 0.119853 0.323267 0.486865 0.147459 -0.062500 1 0 0 0 0 0 3 195357
-0.002323 -0.000487 0.119853 0.323271 0.486886 0.147459 -0.062500 1 0 0 0 0 0 3 196347
-0.002323 -0.000487 0.119853 0.323271 0.486888 0.147460 -0.062500 1 0 0 0 0 0 3 197365
-0.002323 -0.000487 0.119853 0.323272 0.486888 0.147460 -0.062500 1 0 0 0 0 0 3 198361
-0.002323 -0.000487 0.119853 0.323251 0.486882 0.147459 -0.062500 1 0 0 0 0 0 3 199352
-0.002323 -0.000487 0.119853 0.323269 0.486887 0.147460 -0.062500 1 0 0 0 0 0 3 200360
-0.002323 -0.000487 0.119853 0.323271 0.486888 0.147460 -0.062500 1 0 0 0 0 0 3 201356
-0.002323 -0.000487 0.119853 0.323272 0.486888 0.147460 -0.062500 1 0 0 0 0 0 3 202355
-0.002323 -0.000487 0.119853 0.323251 0.486882 0.147459 -0.062500 1 0 0 0 0 0 3 203354
-0.002323 -0.000487 0.119853 0.323269 0.486887 0.147460 -0.062500 1 0 0 0 0 0 3 204352
-0.002323 -0.000487 0.119853 0.323271 0.486887 0.147460 -0.062500 1 0 0 0 0 0 3 205354
-0.002323 -0.000487 0.119853 0.323272 0.486887 0.147460 -0.062500 1 0 0 0 0 0 3 206353
-0.002323 -0.000487 0.119853 0.323260 0.486890 0.147466 -0.062500 1 0 0 0 0 0 3 207353
-0.002329 -0.000469 0.119842 0.397211 0.232312 0.293965 -0.062500 1 0 0 0 0 0 3 208361
-0.002331 -0.000460 0.119838 0.373652 0.318161 0.222423 -0.062500 1 0 0 0 0 0 3 209357
-0.002333 -0.000455 0.119837 0.355082 0.382158 0.185321 -0.062500 1 0 0 0 0 0 3 210359
-0.002333 -0.000453 0.119837 0.344850 0.416185 0.171216 -0.062500 1 0 0 0 0 0 3 211355
-0.002334 -0.000452 0.119837 0.339557 0.433396 0.166182 -0.062500 1 0 0 0 0 0 3 212352
-0.002334 -0.000451 0.119837 0.336868 0.441999 0.164434 -0.062500 1 0 0 0 0 0 3 213352
-0.002334 -0.000451 0.119837 0.335494 0.446293 0.163820 -0.062500 1 0 0 0 0 0 3 214353
-0.002334 -0.000451 0.119837 0.334807 0.448460 0.163604 -0.062500 1 0 0 0 0 0 3 215351
-0.002334 -0.000451 0.119837 0.334456 0.449531 0.163529 -0.062500 1 0 0 0 0 0 3 216352
-0.002334 -0.000451 0.119837 0.334279 0.450065 0.163515 -0.062500 1 0 0 0 0 0 3 217352
-0.002334 -0.000451 0.119837 0.334199 0.450324 0.163500 -0.062500 1 0 0 0 0 0 3 218353
-0.002334 -0.000451 0.119837 0.334144 0.450467 0.163491 -0.062500 1 0 0 0 0 0 3 219351
-0.002334 -0.000451 0.119837 0.334122 0.450533 0.163497 -0.062500 1 0 0 0 0 0 3 220333
-0.002334 -0.000451 0.119837 0.334122 0.450569 0.163491 -0.062500 1 0 0 0 0 0 3 221352
-0.002334 -0.000451 0.119837 0.334111 0.450573 0.163497 -0.062500 1 0 0 0 0 0 3 222343
-0.002334 -0.000451 0.119837 0.334114 0.450593 0.163498 -0.062500 1 0 0 0 0 0 3 223353
-0.002334 -0.000451 0.119837 0.334115 0.450594 0.163498 -0.062500 1 0 0 0 0 0 3 224352
-0.002334 -0.000451 0.119837 0.334104 0.450597 0.163484 -0.062500 1 0 0 0 0 0 3 225351
-0.002334 -0.000451 0.119837 0.334114 0.450594 0.163496 -0.062500 1 0 0 0 0 0 3 226353
-0.002334 -0.000451 0.119837 0.334100 0.450609 0.163497 -0.062500 1 0 0 0 0 0 3 227352
-0.002334 -0.000451 0.119837 0.334110 0.450608 0.163491 -0.062500 1 0 0 0 0 0 3 228349
-0.002334 -0.000451 0.119837 0.334115 0.450596 0.163497 -0.062500 1 0 0 0 0 0 3 229345
-0.002334 -0.000451 0.119837 0.334104 0.450598 0.163484 -0.062500 1 0 0 0 0 0 3 230414
-0.002334 -0.000451 0.119837 0.334102 0.450598 0.163502 -0.062500 1 0 0 0 0 0 3 231415
-0.002334 -0.000451 0.119837 0.334110 0.450607 0.163491 -0.062500 1 0 0 0 0 0 3 232409
-0.002334 -0.000451 0.119837 0.334115 0.450596 0.163497 -0.062500 1 0 0 0 0 0 3 233418
-0.002334 -0.000451 0.119837 0.334112 0.450606 0.163491 -0.062500 1 0 0 0 0 0 3 234386
-0.002334 -0.000451 0.119837 0.334103 0.450599 0.163503 -0.062500 1 0 0 0 0 0 3 235388
-0.002334 -0.000451 0.119837 0.334103 0.450598 0.163485 -0.062500 1 0 0 0 0 0 3 236385
-0.002334 -0.000451 0.119837 0.334114 0.450595 0.163496 -0.062500 1 0 0 0 0 0 3 237384
-0.002334 -0.000451 0.119837 0.334112 0.450606 0.163491 -0.062500 1 0 0 0 0 0 3 238385
-0.002334 -0.000451 0.119837 0.334103 0.450599 0.163503 -0.062500 1 0 0 0 0 0 3 239408
-0.002334 -0.000451 0.119837 0.334103 0.450598 0.163485 -0.062500 1 0 0 0 0 0 3 240416
-0.002334 -0.000451 0.119837 0.334114 0.450595 0.163496 -0.062500 1 0 0 0 0 0 3 241386
-0.002334 -0.000451 0.119837 0.334112 0.450606 0.163491 -0.062500 1 0 0 0 0 0 3 242414
-0.002334 -0.000451 0.119837 0.334103 0.450599 0.163503 -0.062500 1 0 0 0 0 0 3 243409
-0.002334 -0.000451 0.119837 0.334111 0.450607 0.163492 -0.062500 1 0 0 0 0 0 3 244391
-0.002334 -0.000451 0.119837 0.334107 0.450587 0.163490 -0.062500 1 0 0 0 0 0 3 245406
-0.002334 -0.000451 0.119837 0.334111 0.450605 0.163490 -0.062500 1 0 0 0 0 0 3 246392
-0.002334 -0.000451 0.119837 0.334103 0.450598 0.163503 -0.062500 1 0 0 0 0 0 3 247407
-0.002334 -0.000451 0.119837 0.334111 0.450607 0.163492 -0.062500 1 0 0 0 0 0 3 248735
-0.002334 -0.000451 0.119837 0.334115 0.450596 0.163497 -0.062500 1 0 0 0 0 0 3 249411
-0.002334 -0.000451 0.119837 0.334104 0.450598 0.163484 -0.062500 1 0 0 0 0 0 3 250393
-0.002334 -0.000451 0.119837 0.334102 0.450597 0.163502 -0.062500 1 0 0 0 0 0 3 251409
-0.002334 -0.000451 0.119837 0.334111 0.450606 0.163492 -0.062500 1 0 0 0 0 0 3 252392
-0.002334 -0.000451 0.119837 0.334115 0.450596 0.163497 -0.062500 1 0 0 0 0 0 3 253404
-0.002334 -0.000451 0.119837 0.334113 0.450606 0.163491 -0.062500 1 0 0 0 0 0 3 254340
-0.002334 -0.000451 0.119837 0.334095 0.450590 0.163496 -0.062500 1 0 0 0 0 0 3 255349
-0.002334 -0.000451 0.119837 0.334110 0.450605 0.163491 -0.062500 1 0 0 0 0 0 3 256349
-0.002334 -0.000451 0.119837 0.334115 0.450596 0.163497 -0.062500 1 0 0 0 0 0 3 257340
-0.002334 -0.000451 0.119837 0.334100 0.450609 0.163497 -0.062500 1 0 0 0 0 0 3 258349
-0.002339 -0.000432 0.119826 0.408016 0.196165 0.310139 -0.062500 1 0 0 0 0 0 3 259339
-0.002342 -0.000423 0.119822 0.384475 0.281938 0.238514 -0.062500 1 0 0 0 0 0 3 260349
-0.002344 -0.000419 0.119821 0.365912 0.345909 0.201386 -0.062500 1 0 0 0 0 0 3 261338
-0.002344 -0.000417 0.119821 0.355694 0.379931 0.187272 -0.062500 1 0 0 0 0 0 3 262350
-0.002345 -0.000415 0.119821 0.350388 0.397118 0.182235 -0.062500 1 0 0 0 0 0 3 263338
-0.002345 -0.000415 0.119820 0.347694 0.405727 0.180476 -0.062500 1 0 0 0 0 0 3 264349
-0.002345 -0.000415 0.119820 0.346327 0.410029 0.179866 -0.062500 1 0 0 0 0 0 3 265339
-0.002345 -0.000414 0.119820 0.345648 0.412172 0.179662 -0.062500 1 0 0 0 0 0 3 266349
-0.002345 -0.000414 0.119820 0.345295 0.413252 0.179582 -0.062500 1 0 0 0 0 0 3 267338
-0.002345 -0.000414 0.119820 0.345115 0.413798 0.179560 -0.062500 1 0 0 0 0 0 3 268350
-0.002345 -0.000414 0.119820 0.345034 0.414059 0.179545 -0.062500 1 0 0 0 0 0 3 269348
-0.002345 -0.000414 0.119820 0.344982 0.414191 0.179542 -0.062500 1 0 0 0 0 0 3 270349
-0.002345 -0.000414 0.119820 0.344973 0.414252 0.179542 -0.062500 1 0 0 0 0 0 3 271362
-0.002345 -0.000414 0.119820 0.344963 0.414290 0.179542 -0.062500 1 0 0 0 0 0 3 272354
-0.002345 -0.000414 0.119820 0.344956 0.414315 0.179549 -0.062500 1 0 0 0 0 0 3 273354
-0.002345 -0.000414 0.119820 0.344943 0.414320 0.179536 -0.062500 1 0 0 0 0 0 3 274339
-0.002345 -0.000414 0.119820 0.344950 0.414329 0.179541 -0.062500 1 0 0 0 0 0 3 275353
-0.002345 -0.000414 0.119820 0.344951 0.414330 0.179542 -0.062500 1 0 0 0 0 0 3 276344
-0.002345 -0.000414 0.119820 0.344939 0.414333 0.179548 -0.062500 1 0 0 0 0 0 3 277353
-0.002345 -0.000414 0.119820 0.344950 0.414331 0.179543 -0.062500 1 0 0 0 0 0 3 278359
-0.002345 -0.000414 0.119820 0.344943 0.414322 0.179535 -0.062500 1 0 0 0 0 0 3 279339
-0.002345 -0.000414 0.119820 0.344938 0.414332 0.179547 -0.062500 1 0 0 0 0 0 3 280359
-0.002345 -0.000414 0.119820 0.344950 0.414331 0.179542 -0.062500 1 0 0 0 0 0 3 281352
-0.002345 -0.000414 0.119820 0.344951 0.414331 0.179542 -0.062500 1 0 0 0 0 0 3 282352
-0.002350 -0.000396 0.119810 0.418810 0.160024 0.326318 -0.062500 1 0 0 0 0 0 3 283351
-0.002353 -0.000387 0.119806 0.395288 0.245741 0.254630 -0.062500 1 0 0 0 0 0 3 284349
-0.002354 -0.000383 0.119805 0.376741 0.309665 0.217474 -0.062500 1 0 0 0 0 0 3 285350
-0.002355 -0.000380 0.119805 0.366517 0.343672 0.203328 -0.062500 1 0 0 0 0 0 3 286351
-0.002355 -0.000379 0.119804 0.361228 0.360869 0.198294 -0.062500 1 0 0 0 0 0 3 287350
-0.002356 -0.000379 0.119804 0.358529 0.369468 0.196544 -0.062500 1 0 0 0 0 0 3 288361
-0.002356 -0.000378 0.119804 0.357162 0.373768 0.195933 -0.062500 1 0 0 0 0 0 3 289354
-0.002356 -0.000378 0.119804 0.356480 0.375922 0.195722 -0.062500 1 0 0 0 0 0 3 290357
-0.002356 -0.000378 0.119804 0.356126 0.377002 0.195641 -0.062500 1 0 0 0 0 0 3 291334
-0.002356 -0.000378 0.119804 0.355962 0.377534 0.195619 -0.062500 1 0 0 0 0 0 3 292349
-0.002356 -0.000378 0.119804 0.355859 0.377799 0.195615 -0.062500 1 0 0 0 0 0 3 293348
-0.002356 -0.000378 0.119804 0.355813 0.377940 0.195602 -0.062500 1 0 0 0 0 0 3 294351
-0.002356 -0.000378 0.119804 0.355804 0.378003 0.195600 -0.062500 1 0 0 0 0 0 3 295331
-0.002356 -0.000378 0.119804 0.355797 0.378029 0.195606 -0.062500 1 0 0 0 0 0 3 296330
-0.002356 -0.000378 0.119804 0.355779 0.378056 0.195600 -0.062500 1 0 0 0 0 0 3 297348
-0.002356 -0.000378 0.119804 0.355785 0.378067 0.195606 -0.062500 1 0 0 0 0 0 3 298350
-0.002361 -0.000360 0.119794 0.429594 0.123908 0.342505 -0.062500 1 0 0 0 0 0 3 299350
-0.002364 -0.000351 0.119790 0.406099 0.209548 0.270766 -0.062500 1 0 0 0 0 0 3 300329
-0.002365 -0.000346 0.119789 0.387570 0.273456 0.233556 -0.062500 1 0 0 0 0 0 3 301348
-0.002366 -0.000344 0.119789 0.377352 0.307448 0.219409 -0.062500 1 0 0 0 0 0 3 302351
-0.002366 -0.000343 0.119788 0.372057 0.324630 0.214380 -0.062500 1 0 0 0 0 0 3 303347
-0.002366 -0.000342 0.119788 0.369346 0.333227 0.212614 -0.062500 1 0 0 0 0 0 3 304348
-0.002367 -0.000342 0.119788 0.367990 0.337523 0.212013 -0.062500 1 0 0 0 0 0 3 305347
-0.002367 -0.000342 0.119788 0.367298 0.339678 0.211788 -0.062500 1 0 0 0 0 0 3 306353
-0.002367 -0.000342 0.119788 0.366954 0.340756 0.211718 -0.062500 1 0 0 0 0 0 3 307351
-0.002367 -0.000342 0.119788 0.366791 0.341287 0.211697 -0.062500 1 0 0 0 0 0 3 308348
-0.002367 -0.000342 0.119788 0.366697 0.341560 0.211681 -0.062500 1 0 0 0 0 0 3 309343
-0.002367 -0.000342 0.119788 0.366652 0.341702 0.211685 -0.062500 1 0 0 0 0 0 3 310412
-0.002367 -0.000342 0.119788 0.366636 0.341757 0.211679 -0.062500 1 0 0 0 0 0 3 311414
-0.002367 -0.000342 0.119788 0.366613 0.341796 0.211685 -0.062500 1 0 0 0 0 0 3 312407
-0.002367 -0.000342 0.119788 0.366607 0.341810 0.211679 -0.062500 1 0 0 0 0 0 3 313413
-0.002367 -0.000342 0.119788 0.366615 0.341819 0.211685 -0.062500 1 0 0 0 0 0 3 314386
-0.002367 -0.000342 0.119788 0.366604 0.341823 0.211672 -0.062500 1 0 0 0 0 0 3 315383
-0.002367 -0.000342 0.119788 0.366611 0.341832 0.211677 -0.062500 1 0 0 0 0 0 3 316410
-0.002367 -0.000342 0.119788 0.366612 0.341833 0.211678 -0.062500 1 0 0 0 0 0 3 317406
-0.002367 -0.000342 0.119788 0.366616 0.341821 0.211685 -0.062500 1 0 0 0 0 0 3 318385
-0.002367 -0.000342 0.119788 0.366613 0.341831 0.211679 -0.062500 1 0 0 0 0 0 3 319381
-0.002367 -0.000342 0.119788 0.366593 0.341827 0.211677 -0.062500 1 0 0 0 0 0 3 320382
-0.002372 -0.000324 0.119778 0.440371 0.087809 0.358705 -0.062500 1 0 0 0 0 0 3 321411
-0.002375 -0.000315 0.119774 0.416913 0.173379 0.286902 -0.062500 1 0 0 0 0 0 3 322411
-0.002376 -0.000310 0.119773 0.398390 0.237241 0.249670 -0.062500 1 0 0 0 0 0 3 323390
-0.002377 -0.000308 0.119772 0.388174 0.271228 0.235498 -0.062500 1 0 0 0 0 0 3 324693
-0.002377 -0.000307 0.119772 0.382869 0.288406 0.230466 -0.062500 1 0 0 0 0 0 3 325413
-0.002377 -0.000306 0.119772 0.380169 0.296998 0.228709 -0.062500 1 0 0 0 0 0 3 326349
-0.002377 -0.000306 0.119772 0.378824 0.301300 0.228094 -0.062500 1 0 0 0 0 0 3 327338
-0.002377 -0.000306 0.119772 0.378132 0.303456 0.227887 -0.062500 1 0 0 0 0 0 3 328348
-0.002377 -0.000306 0.119772 0.377778 0.304536 0.227805 -0.062500 1 0 0 0 0 0 3 329337
-0.002377 -0.000306 0.119772 0.377593 0.305062 0.227782 -0.062500 1 0 0 0 0 0 3 330348
-0.002377 -0.000306 0.119772 0.377519 0.305329 0.227772 -0.062500 1 0 0 0 0 0 3 331336
-0.002377 -0.000306 0.119772 0.377477 0.305470 0.227777 -0.062500 1 0 0 0 0 0 3 332347
-0.002377 -0.000306 0.119772 0.377457 0.305536 0.227765 -0.062500 1 0 0 0 0 0 3 333336
-0.002377 -0.000306 0.119772 0.377449 0.305562 0.227770 -0.062500 1 0 0 0 0 0 3 334346
-0.002377 -0.000306 0.119772 0.377434 0.305577 0.227770 -0.062500 1 0 0 0 0 0 3 335336
-0.002377 -0.000306 0.119772 0.377437 0.305598 0.227770 -0.062500 1 0 0 0 0 0 3 336345
-0.002377 -0.000306 0.119772 0.377429 0.305591 0.227763 -0.062500 1 0 0 0 0 0 3 337336
-0.002377 -0.000306 0.119772 0.377437 0.305599 0.227769 -0.062500 1 0 0 0 0 0 3 338349
-0.002377 -0.000306 0.119772 0.377426 0.305602 0.227776 -0.062500 1 0 0 0 0 0 3 339348
-0.002377 -0.000306 0.119772 0.377433 0.305612 0.227764 -0.062500 1 0 0 0 0 0 3 340338
-0.002377 -0.000306 0.119772 0.377437 0.305602 0.227769 -0.062500 1 0 0 0 0 0 3 341347
-0.002377 -0.000306 0.119772 0.377430 0.305592 0.227763 -0.062500 1 0 0 0 0 0 3 342336
-0.002377 -0.000306 0.119772 0.377425 0.305602 0.227776 -0.062500 1 0 0 0 0 0 3 343345
-0.002377 -0.000306 0.119772 0.377436 0.305600 0.227771 -0.062500 1 0 0 0 0 0 3 344339
-0.002377 -0.000306 0.119772 0.377434 0.305612 0.227764 -0.062500 1 0 0 0 0 0 3 345354
-0.002377 -0.000306 0.119772 0.377438 0.305602 0.227769 -0.062500 1 0 0 0 0 0 3 346356
-0.002377 -0.000306 0.119772 0.377418 0.305594 0.227769 -0.062500 1 0 0 0 0 0 3 347363
-0.002377 -0.000306 0.119772 0.377435 0.305599 0.227770 -0.062500 1 0 0 0 0 0 3 348356
-0.002377 -0.000306 0.119772 0.377438 0.305600 0.227770 -0.062500 1 0 0 0 0 0 3 349354
-0.002377 -0.000306 0.119772 0.377435 0.305612 0.227763 -0.062500 1 0 0 0 0 0 3 350342
-0.002377 -0.000306 0.119772 0.377426 0.305604 0.227776 -0.062500 1 0 0 0 0 0 3 351348
-0.002377 -0.000306 0.119772 0.377428 0.305592 0.227764 -0.062500 1 0 0 0 0 0 3 352351
-0.002377 -0.000306 0.119772 0.377437 0.305599 0.227769 -0.062500 1 0 0 0 0 0 3 353528
-0.002377 -0.000306 0.119772 0.377426 0.305603 0.227776 -0.062500 1 0 0 0 0 0 3 354344
-0.002377 -0.000306 0.119772 0.377433 0.305612 0.227764 -0.062500 1 0 0 0 0 0 3 355352
-0.002377 -0.000306 0.119772 0.377437 0.305602 0.227770 -0.062500 1 0 0 0 0 0 3 356353
-0.002377 -0.000306 0.119772 0.377430 0.305592 0.227763 -0.062500 1 0 0 0 0 0 3 357350
-0.002377 -0.000306 0.119772 0.377425 0.305602 0.227776 -0.062500 1 0 0 0 0 0 3 358349
-0.002377 -0.000306 0.119772 0.377436 0.305600 0.227771 -0.062500 1 0 0 0 0 0 3 359348
-0.002383 -0.000287 0.119762 0.451148 0.051724 0.374920 -0.062500 1 0 0 0 0 0 3 360351
-0.002385 -0.000278 0.119758 0.427716 0.137216 0.303045 -0.062500 1 0 0 0 0 0 3 361330
-0.002387 -0.000274 0.119757 0.409193 0.201044 0.265782 -0.062500 1 0 0 0 0 0 3 362349
-0.002388 -0.000272 0.119756 0.398988 0.235023 0.251619 -0.062500 1 0 0 0 0 0 3 363347
-0.002388 -0.000271 0.119756 0.393696 0.252203 0.246568 -0.062500 1 0 0 0 0 0 3 364356
-0.002388 -0.000270 0.119756 0.390998 0.260793 0.244805 -0.062500 1 0 0 0 0 0 3 365353
-0.002388 -0.000270 0.119756 0.389629 0.265100 0.244200 -0.062500 1 0 0 0 0 0 3 366355
-0.002388 -0.000270 0.119756 0.388942 0.267233 0.243986 -0.062500 1 0 0 0 0 0 3 367349
-0.002388 -0.000269 0.119756 0.388597 0.268318 0.243910 -0.062500 1 0 0 0 0 0 3 368346
-0.002388 -0.000269 0.119756 0.388433 0.268850 0.243888 -0.062500 1 0 0 0 0 0 3 369346
-0.002388 -0.000269 0.119756 0.388339 0.269124 0.243871 -0.062500 1 0 0 0 0 0 3 370348
-0.002388 -0.000269 0.119756 0.388286 0.269257 0.243868 -0.062500 1 0 0 0 0 0 3 371345
-0.002388 -0.000269 0.119756 0.388264 0.269322 0.243874 -0.062500 1 0 0 0 0 0 3 372347
-0.002388 -0.000269 0.119756 0.388264 0.269357 0.243869 -0.062500 1 0 0 0 0 0 3 373350
-0.002388 -0.000269 0.119756 0.388258 0.269382 0.243875 -0.062500 1 0 0 0 0 0 3 374348
-0.002388 -0.000269 0.119756 0.388249 0.269375 0.243868 -0.062500 1 0 0 0 0 0 3 375349
-0.002388 -0.000269 0.119756 0.388257 0.269383 0.243875 -0.062500 1 0 0 0 0 0 3 376329
-0.002388 -0.000269 0.119756 0.388254 0.269395 0.243869 -0.062500 1 0 0 0 0 0 3 377347
-0.002388 -0.000269 0.119756 0.388258 0.269385 0.243875 -0.062500 1 0 0 0 0 0 3 378348
-0.002388 -0.000269 0.119756 0.388247 0.269386 0.243862 -0.062500 1 0 0 0 0 0 3 379347
-0.002388 -0.000269 0.119756 0.388245 0.269386 0.243880 -0.062500 1 0 0 0 0 0 3 380346
-0.002388 -0.000269 0.119756 0.388253 0.269395 0.243869 -0.062500 1 0 0 0 0 0 3 381347
-0.002388 -0.000269 0.119756 0.388254 0.269396 0.243868 -0.062500 1 0 0 0 0 0 3 382329
-0.002388 -0.000269 0.119756 0.388258 0.269385 0.243875 -0.062500 1 0 0 0 0 0 3 383346
-0.002394 -0.000251 0.119746 0.461914 0.015635 0.391146 -0.062500 1 0 0 0 0 0 3 384345
-0.002396 -0.000242 0.119742 0.438509 0.101078 0.319214 -0.062500 1 0 0 0 0 0 3 385348
-0.002398 -0.000238 0.119741 0.419999 0.164872 0.281916 -0.062500 1 0 0 0 0 0 3 386351
-0.002398 -0.000235 0.119740 0.409800 0.198834 0.267735 -0.062500 1 0 0 0 0 0 3 387352
-0.002399 -0.000234 0.119740 0.404509 0.216008 0.262694 -0.062500 1 0 0 0 0 0 3 388346
-0.002399 -0.000234 0.119740 0.401809 0.224606 0.260921 -0.062500 1 0 0 0 0 0 3 389346
-0.002399 -0.000233 0.119740 0.400448 0.228889 0.260307 -0.062500 1 0 0 0 0 0 3 390348
-0.002399 -0.000233 0.119740 0.399763 0.231051 0.260105 -0.062500 1 0 0 0 0 0 3 391344
-0.002399 -0.000233 0.119740 0.399413 0.232119 0.260029 -0.062500 1 0 0 0 0 0 3 392345
-0.002399 -0.000233 0.119740 0.399237 0.232652 0.259993 -0.062500 1 0 0 0 0 0 3 393345
-0.002399 -0.000233 0.119740 0.399153 0.232922 0.259988 -0.062500 1 0 0 0 0 0 3 394347
-0.002399 -0.000233 0.119740 0.399110 0.233064 0.259994 -0.062500 1 0 0 0 0 0 3 395344
-0.002399 -0.000233 0.119740 0.399078 0.233132 0.259987 -0.062500 1 0 0 0 0 0 3 396351
-0.002399 -0.000233 0.119740 0.399080 0.233156 0.259987 -0.062500 1 0 0 0 0 0 3 397346
-0.002399 -0.000233 0.119740 0.399065 0.233171 0.259986 -0.062500 1 0 0 0 0 0 3 398336
-0.002399 -0.000233 0.119740 0.399069 0.233192 0.259986 -0.062500 1 0 0 0 0 0 3 399346
-0.002399 -0.000233 0.119740 0.399070 0.233194 0.259987 -0.062500 1 0 0 0 0 0 3 400335
-0.002399 -0.000233 0.119740 0.399062 0.233186 0.259979 -0.062500 1 0 0 0 0 0 3 401353
-0.002399 -0.000233 0.119740 0.399069 0.233193 0.259985 -0.062500 1 0 0 0 0 0 3 402340
-0.002399 -0.000233 0.119740 0.399058 0.233197 0.259992 -0.062500 1 0 0 0 0 0 3 403345
-0.002399 -0.000233 0.119740 0.399068 0.233195 0.259987 -0.062500 1 0 0 0 0 0 3 404334
-0.002399 -0.000233 0.119740 0.399070 0.233194 0.259987 -0.062500 1 0 0 0 0 0 3 405344
-0.002399 -0.000233 0.119740 0.399062 0.233186 0.259979 -0.062500 1 0 0 0 0 0 3 406346
-0.002399 -0.000233 0.119740 0.399057 0.233196 0.259992 -0.062500 1 0 0 0 0 0 3 407334
-0.002399 -0.000233 0.119740 0.399068 0.233194 0.259987 -0.062500 1 0 0 0 0 0 3 408344
-0.002399 -0.000233 0.119740 0.399070 0.233194 0.259987 -0.062500 1 0 0 0 0 0 3 409334
-0.002399 -0.000233 0.119740 0.399070 0.233194 0.259987 -0.062500 1 0 0 0 0 0 3 410345
-0.002399 -0.000233 0.119740 0.399062 0.233185 0.259979 -0.062500 1 0 0 0 0 0 3 411335
-0.002399 -0.000233 0.119740 0.399057 0.233196 0.259992 -0.062500 1 0 0 0 0 0 3 412344
-0.002399 -0.000233 0.119740 0.399069 0.233194 0.259987 -0.062500 1 0 0 0 0 0 3 413335
-0.002399 -0.000233 0.119740 0.399070 0.233194 0.259987 -0.062500 1 0 0 0 0 0 3 414344
-0.002399 -0.000233 0.119740 0.399050 0.233188 0.259986 -0.062500 1 0 0 0 0 0 3 415333
-0.002399 -0.000233 0.119740 0.399068 0.233193 0.259986 -0.062500 1 0 0 0 0 0 3 416344
-0.002399 -0.000233 0.119740 0.399070 0.233193 0.259987 -0.062500 1 0 0 0 0 0 3 417362
-0.002404 -0.000215 0.119729 0.472690 -0.020422 0.407399 -0.062500 1 0 0 0 0 0 3 418344
-0.002407 -0.000206 0.119726 0.449295 0.064969 0.335391 -0.062500 1 0 0 0 0 0 3 419345
-0.002408 -0.000202 0.119725 0.430812 0.128714 0.298057 -0.062500 1 0 0 0 0 0 3 420344
-0.002409 -0.000199 0.119724 0.420608 0.162662 0.283863 -0.062500 1 0 0 0 0 0 3 421340
-0.002410 -0.000198 0.119724 0.415322 0.179816 0.278819 -0.062500 1 0 0 0 0 0 3 422350
-0.002410 -0.000198 0.119724 0.412620 0.188421 0.277056 -0.062500 1 0 0 0 0 0 3 423344
-0.002410 -0.000197 0.119724 0.411243 0.192718 0.276441 -0.062500 1 0 0 0 0 0 3 424350
-0.002410 -0.000197 0.119724 0.410563 0.194857 0.276231 -0.062500 1 0 0 0 0 0 3 425324
-0.002410 -0.000197 0.119724 0.410219 0.195943 0.276154 -0.062500 1 0 0 0 0 0 3 426352
-0.002410 -0.000197 0.119724 0.410055 0.196475 0.276132 -0.062500 1 0 0 0 0 0 3 427345
-0.002410 -0.000197 0.119724 0.409964 0.196737 0.276121 -0.062500 1 0 0 0 0 0 3 428359
-0.002410 -0.000197 0.119724 0.409909 0.196880 0.276113 -0.062500 1 0 0 0 0 0 3 429346
-0.002410 -0.000197 0.119724 0.409899 0.196943 0.276112 -0.062500 1 0 0 0 0 0 3 430351
-0.002410 -0.000197 0.119724 0.409888 0.196981 0.276111 -0.062500 1 0 0 0 0 0 3 431345
-0.002410 -0.000197 0.119724 0.409884 0.196994 0.276124 -0.062500 1 0 0 0 0 0 3 432346
-0.002410 -0.000197 0.119724 0.409873 0.196998 0.276112 -0.062500 1 0 0 0 0 0 3 433344
-0.002410 -0.000197 0.119724 0.409880 0.197006 0.276118 -0.062500 1 0 0 0 0 0 3 434346
-0.002410 -0.000197 0.119724 0.409877 0.197018 0.276112 -0.062500 1 0 0 0 0 0 3 435344
-0.002410 -0.000197 0.119724 0.409868 0.197011 0.276124 -0.062500 1 0 0 0 0 0 3 436344
-0.002410 -0.000197 0.119724 0.409868 0.197010 0.276106 -0.062500 1 0 0 0 0 0 3 437349
-0.002410 -0.000197 0.119724 0.409879 0.197007 0.276117 -0.062500 1 0 0 0 0 0 3 438353
-0.002410 -0.000197 0.119724 0.409877 0.197019 0.276111 -0.062500 1 0 0 0 0 0 3 439346
-0.002410 -0.000197 0.119724 0.409868 0.197011 0.276124 -0.062500 1 0 0 0 0 0 3 440347
-0.002410 -0.000197 0.119724 0.409876 0.197019 0.276113 -0.062500 1 0 0 0 0 0 3 441344
-0.002410 -0.000197 0.119724 0.409872 0.197000 0.276111 -0.062500 1 0 0 0 0 0 3 442407
-0.002410 -0.000197 0.119724 0.409877 0.197018 0.276111 -0.062500 1 0 0 0 0 0 3 443404
-0.002410 -0.000197 0.119724 0.409868 0.197011 0.276124 -0.062500 1 0 0 0 0 0 3 444378
-0.002410 -0.000197 0.119724 0.409876 0.197019 0.276112 -0.062500 1 0 0 0 0 0 3 445377
-0.002415 -0.000179 0.119713 0.483454 -0.056470 0.423658 -0.062500 1 0 0 0 0 0 3 446380
-0.002418 -0.000170 0.119710 0.460083 0.028851 0.351574 -0.062500 1 0 0 0 0 0 3 447405
-0.002419 -0.000165 0.119708 0.441608 0.092572 0.314215 -0.062500 1 0 0 0 0 0 3 448403
-0.002420 -0.000163 0.119708 0.431401 0.126496 0.300018 -0.062500 1 0 0 0 0 0 3 449377
-0.002420 -0.000162 0.119708 0.426121 0.143662 0.294967 -0.062500 1 0 0 0 0 0 3 450379
-0.002420 -0.000161 0.119708 0.423436 0.152251 0.293200 -0.062500 1 0 0 0 0 0 3 451378
-0.002421 -0.000161 0.119708 0.422062 0.156545 0.292582 -0.062500 1 0 0 0 0 0 3 452377
-0.002421 -0.000161 0.119708 0.421368 0.158697 0.292371 -0.062500 1 0 0 0 0 0 3 453405
-0.002421 -0.000161 0.119708 0.421025 0.159773 0.292300 -0.062500 1 0 0 0 0 0 3 454378
-0.002421 -0.000161 0.119708 0.420858 0.160315 0.292271 -0.062500 1 0 0 0 0 0 3 455378
-0.002421 -0.000161 0.119708 0.420767 0.160578 0.292260 -0.062500 1 0 0 0 0 0 3 456399
-0.002421 -0.000161 0.119708 0.420715 0.160710 0.292257 -0.062500 1 0 0 0 0 0 3 457411
-0.002421 -0.000161 0.119708 0.420705 0.160771 0.292257 -0.062500 1 0 0 0 0 0 3 458406
-0.002421 -0.000161 0.119708 0.420683 0.160812 0.292263 -0.062500 1 0 0 0 0 0 3 459408
-0.002421 -0.000161 0.119708 0.420677 0.160825 0.292257 -0.062500 1 0 0 0 0 0 3 460403
-0.002421 -0.000161 0.119708 0.420682 0.160846 0.292257 -0.062500 1 0 0 0 0 0 3 461387
-0.002421 -0.000161 0.119708 0.420682 0.160849 0.292257 -0.062500 1 0 0 0 0 0 3 462405
-0.002421 -0.000161 0.119708 0.420683 0.160849 0.292256 -0.062500 1 0 0 0 0 0 3 463410
-0.002426 -0.000143 0.119697 0.494201 -0.092502 0.439918 -0.062500 1 0 0 0 0 0 3 464378
-0.002429 -0.000134 0.119694 0.470876 -0.007254 0.367782 -0.062500 1 0 0 0 0 0 3 465379
-0.002430 -0.000129 0.119692 0.452401 0.056444 0.330389 -0.062500 1 0 0 0 0 0 3 466378
-0.002431 -0.000127 0.119692 0.442206 0.090361 0.316180 -0.062500 1 0 0 0 0 0 3 467377
-0.002431 -0.000126 0.119692 0.436925 0.107501 0.311120 -0.062500 1 0 0 0 0 0 3 468375
-0.002431 -0.000125 0.119692 0.434226 0.116098 0.309348 -0.062500 1 0 0 0 0 0 3 469406
-0.002431 -0.000125 0.119692 0.432866 0.120410 0.308741 -0.062500 1 0 0 0 0 0 3 470378
-0.002431 -0.000125 0.119692 0.432169 0.122544 0.308530 -0.062500 1 0 0 0 0 0 3 471378
-0.002431 -0.000125 0.119692 0.431823 0.123629 0.308452 -0.062500 1 0 0 0 0 0 3 472405
-0.002431 -0.000125 0.119692 0.431651 0.124151 0.308422 -0.062500 1 0 0 0 0 0 3 473385
-0.002431 -0.000125 0.119692 0.431567 0.124420 0.308417 -0.062500 1 0 0 0 0 0 3 474400
-0.002431 -0.000125 0.119692 0.431524 0.124562 0.308423 -0.062500 1 0 0 0 0 0 3 475384
-0.002431 -0.000125 0.119692 0.431492 0.124630 0.308416 -0.062500 1 0 0 0 0 0 3 476399
-0.002431 -0.000125 0.119692 0.431491 0.124666 0.308409 -0.062500 1 0 0 0 0 0 3 477414
-0.002431 -0.000125 0.119692 0.431479 0.124671 0.308414 -0.062500 1 0 0 0 0 0 3 478402
-0.002431 -0.000125 0.119692 0.431483 0.124690 0.308415 -0.062500 1 0 0 0 0 0 3 479384
-0.002431 -0.000125 0.119692 0.431484 0.124692 0.308415 -0.062500 1 0 0 0 0 0 3 480399
-0.002431 -0.000125 0.119692 0.431476 0.124683 0.308408 -0.062500 1 0 0 0 0 0 3 481384
-0.002437 -0.000107 0.119681 0.504963 -0.128516 0.456211 -0.062500 1 0 0 0 0 0 3 482343
-0.002439 -0.000098 0.119677 0.481640 -0.043328 0.383993 -0.062500 1 0 0 0 0 0 3 483332
-0.002441 -0.000093 0.119676 0.463186 0.020332 0.346575 -0.062500 1 0 0 0 0 0 3 484342
-0.002442 -0.000091 0.119676 0.452998 0.054234 0.332349 -0.062500 1 0 0 0 0 0 3 485330
-0.002442 -0.000090 0.119675 0.447716 0.071377 0.327293 -0.062500 1 0 0 0 0 0 3 486340
-0.002442 -0.000089 0.119675 0.445020 0.079961 0.325524 -0.062500 1 0 0 0 0 0 3 487330
-0.002442 -0.000089 0.119675 0.443653 0.084261 0.324909 -0.062500 1 0 0 0 0 0 3 488341
-0.002442 -0.000089 0.119675 0.442973 0.086411 0.324690 -0.062500 1 0 0 0 0 0 3 489330
-0.002442 -0.000089 0.119675 0.442620 0.087488 0.324623 -0.062500 1 0 0 0 0 0 3 490334
-0.002442 -0.000089 0.119675 0.442452 0.088030 0.324594 -0.062500 1 0 0 0 0 0 3 491342
-0.002442 -0.000089 0.119675 0.442364 0.088281 0.324589 -0.062500 1 0 0 0 0 0 3 492331
-0.002442 -0.000089 0.119675 0.442309 0.088423 0.324581 -0.062500 1 0 0 0 0 0 3 493340
-0.002442 -0.000089 0.119675 0.442287 0.088489 0.324586 -0.062500 1 0 0 0 0 0 3 494332
-0.002442 -0.000089 0.119675 0.442287 0.088524 0.324581 -0.062500 1 0 0 0 0 0 3 495340
-0.002442 -0.000089 0.119675 0.442280 0.088549 0.324587 -0.062500 1 0 0 0 0 0 3 496330
-0.002442 -0.000089 0.119675 0.442272 0.088542 0.324580 -0.062500 1 0 0 0 0 0 3 497349
-0.002442 -0.000089 0.119675 0.442276 0.088561 0.324580 -0.062500 1 0 0 0 0 0 3 498341
-0.002442 -0.000089 0.119675 0.442277 0.088563 0.324580 -0.062500 1 0 0 0 0 0 3 499343
-0.002442 -0.000089 0.119675 0.442280 0.088552 0.324586 -0.062500 1 0 0 0 0 0 3 500343
-0.002442 -0.000089 0.119675 0.442269 0.088553 0.324573 -0.062500 1 0 0 0 0 0 3 501355
-0.002448 -0.000070 0.119665 0.515696 -0.164505 0.472509 -0.062500 1 0 0 0 0 0 3 502339
-0.002450 -0.000061 0.119661 0.492423 -0.079402 0.400229 -0.062500 1 0 0 0 0 0 3 503349
-0.002452 -0.000057 0.119660 0.473970 -0.015765 0.362776 -0.062500 1 0 0 0 0 0 3 504338
-0.002452 -0.000055 0.119659 0.463789 0.018109 0.348538 -0.062500 1 0 0 0 0 0 3 505341
-0.002453 -0.000054 0.119659 0.458515 0.035265 0.343473 -0.062500 1 0 0 0 0 0 3 506341
-0.002453 -0.000053 0.119659 0.455809 0.043851 0.341706 -0.062500 1 0 0 0 0 0 3 507345
-0.002453 -0.000053 0.119659 0.454441 0.048150 0.341089 -0.062500 1 0 0 0 0 0 3 508339
-0.002453 -0.000053 0.119659 0.453764 0.050287 0.340875 -0.062500 1 0 0 0 0 0 3 509344
-0.002453 -0.000053 0.119659 0.453412 0.051363 0.340809 -0.062500 1 0 0 0 0 0 3 510348
-0.002453 -0.000052 0.119659 0.453236 0.051895 0.340773 -0.062500 1 0 0 0 0 0 3 511341
-0.002453 -0.000052 0.119659 0.453152 0.052165 0.340768 -0.062500 1 0 0 0 0 0 3 512343
-0.002453 -0.000052 0.119659 0.453100 0.052298 0.340766 -0.062500 1 0 0 0 0 0 3 513340
-0.002453 -0.000052 0.119659 0.453087 0.052371 0.340759 -0.062500 1 0 0 0 0 0 3 514342
-0.002453 -0.000052 0.119659 0.453068 0.052401 0.340771 -0.062500 1 0 0 0 0 0 3 515345
-0.002453 -0.000052 0.119659 0.453068 0.052434 0.340766 -0.062500 1 0 0 0 0 0 3 516344
-0.002453 -0.000052 0.119659 0.453060 0.052429 0.340758 -0.062500 1 0 0 0 0 0 3 517351
-0.002453 -0.000052 0.119659 0.453067 0.052436 0.340764 -0.062500 1 0 0 0 0 0 3 518348
-0.002453 -0.000052 0.119659 0.453068 0.052437 0.340765 -0.062500 1 0 0 0 0 0 3 519349
-0.002453 -0.000052 0.119659 0.453068 0.052437 0.340765 -0.062500 1 0 0 0 0 0 3 520341
-0.002453 -0.000052 0.119659 0.453069 0.052437 0.340765 -0.062500 1 0 0 0 0 0 3 521342
-0.002453 -0.000052 0.119659 0.453069 0.052437 0.340765 -0.062500 1 0 0 0 0 0 3 522343
-0.002453 -0.000052 0.119659 0.453061 0.052428 0.340758 -0.062500 1 0 0 0 0 0 3 523345
-0.002453 -0.000052 0.119659 0.453056 0.052438 0.340770 -0.062500 1 0 0 0 0 0 3 524340
-0.002453 -0.000052 0.119659 0.453068 0.052437 0.340766 -0.062500 1 0 0 0 0 0 3 525324
-0.002453 -0.000052 0.119659 0.453069 0.052436 0.340765 -0.062500 1 0 0 0 0 0 3 526343
-0.002453 -0.000052 0.119659 0.453066 0.052448 0.340758 -0.062500 1 0 0 0 0 0 3 527332
-0.002453 -0.000052 0.119659 0.453057 0.052441 0.340771 -0.062500 1 0 0 0 0 0 3 528342
-0.002453 -0.000052 0.119659 0.453060 0.052429 0.340759 -0.062500 1 0 0 0 0 0 3 529342
-0.002458 -0.000034 0.119649 0.526454 -0.200498 0.488815 -0.062500 1 0 0 0 0 0 3 530343
-0.002461 -0.000025 0.119645 0.503179 -0.115445 0.416464 -0.062500 1 0 0 0 0 0 3 531342
-0.002462 -0.000021 0.119644 0.484749 -0.051858 0.378995 -0.062500 1 0 0 0 0 0 3 532341
-0.002463 -0.000019 0.119643 0.474581 -0.017981 0.364741 -0.062500 1 0 0 0 0 0 3 533338
-0.002463 -0.000017 0.119643 0.469289 -0.000836 0.359666 -0.062500 1 0 0 0 0 0 3 534342
-0.002464 -0.000017 0.119643 0.466594 0.007743 0.357908 -0.062500 1 0 0 0 0 0 3 535322
-0.002464 -0.000017 0.119643 0.465240 0.012037 0.357284 -0.062500 1 0 0 0 0 0 3 536340
-0.002464 -0.000016 0.119643 0.464529 0.014182 0.357067 -0.062500 1 0 0 0 0 0 3 537341
-0.002464 -0.000016 0.119643 0.464192 0.015264 0.357001 -0.062500 1 0 0 0 0 0 3 538411
-0.002464 -0.000016 0.119643 0.464021 0.015786 0.356971 -0.062500 1 0 0 0 0 0 3 539405
-0.002464 -0.000016 0.119643 0.463935 0.016066 0.356959 -0.062500 1 0 0 0 0 0 3 540403
-0.002464 -0.000016 0.119643 0.463894 0.016197 0.356971 -0.062500 1 0 0 0 0 0 3 541413
-0.002464 -0.000016 0.119643 0.463875 0.016261 0.356958 -0.062500 1 0 0 0 0 0 3 542380
-0.002464 -0.000016 0.119643 0.463864 0.016299 0.356957 -0.062500 1 0 0 0 0 0 3 543377
-0.002464 -0.000016 0.119643 0.463848 0.016315 0.356956 -0.062500 1 0 0 0 0 0 3 544374
-0.002464 -0.000016 0.119643 0.463854 0.016325 0.356962 -0.062500 1 0 0 0 0 0 3 545376
-0.002464 -0.000016 0.119643 0.463855 0.016326 0.356963 -0.062500 1 0 0 0 0 0 3 546375
-0.002464 -0.000016 0.119643 0.463853 0.016337 0.356957 -0.062500 1 0 0 0 0 0 3 547375
-0.002464 -0.000016 0.119643 0.463844 0.016330 0.356949 -0.062500 1 0 0 0 0 0 3 548386
-0.002464 -0.000016 0.119643 0.463842 0.016329 0.356968 -0.062500 1 0 0 0 0 0 3 549406
-0.002464 -0.000016 0.119643 0.463851 0.016338 0.356957 -0.062500 1 0 0 0 0 0 3 550375
-0.002464 -0.000016 0.119643 0.463855 0.016327 0.356963 -0.062500 1 0 0 0 0 0 3 551402
-0.002464 -0.000016 0.119643 0.463853 0.016337 0.356957 -0.062500 1 0 0 0 0 0 3 552400
-0.002464 -0.000016 0.119643 0.463832 0.016333 0.356955 -0.062500 1 0 0 0 0 0 3 553413
-0.002464 -0.000016 0.119643 0.463853 0.016326 0.356962 -0.062500 1 0 0 0 0 0 3 554399
-0.002464 -0.000016 0.119643 0.463852 0.016337 0.356956 -0.062500 1 0 0 0 0 0 3 555382
-0.002464 -0.000016 0.119643 0.463843 0.016330 0.356969 -0.062500 1 0 0 0 0 0 3 556398
-0.002464 -0.000016 0.119643 0.463851 0.016338 0.356958 -0.062500 1 0 0 0 0 0 3 557397
-0.002464 -0.000016 0.119643 0.463844 0.016330 0.356949 -0.062500 1 0 0 0 0 0 3 558383
-0.002464 -0.000016 0.119643 0.463854 0.016326 0.356962 -0.062500 1 0 0 0 0 0 3 559397
-0.002464 -0.000016 0.119643 0.463840 0.016340 0.356963 -0.062500 1 0 0 0 0 0 3 560383
-0.002464 -0.000016 0.119643 0.463854 0.016327 0.356963 -0.062500 1 0 0 0 0 0 3 561397
-0.002464 -0.000016 0.119643 0.463852 0.016338 0.356957 -0.062500 1 0 0 0 0 0 3 562402
-0.002464 -0.000016 0.119643 0.463844 0.016330 0.356949 -0.062500 1 0 0 0 0 0 3 563397
-0.002464 -0.000016 0.119643 0.463842 0.016329 0.356968 -0.062500 1 0 0 0 0 0 3 564380
-0.002464 -0.000016 0.119643 0.463851 0.016338 0.356957 -0.062500 1 0 0 0 0 0 3 565543
-0.002464 -0.000016 0.119643 0.463855 0.016327 0.356963 -0.062500 1 0 0 0 0 0 3 566331
-0.002464 -0.000016 0.119643 0.463853 0.016338 0.356957 -0.062500 1 0 0 0 0 0 3 567339
-0.002464 -0.000016 0.119643 0.463835 0.016321 0.356962 -0.062500 1 0 0 0 0 0 3 568329
-0.002464 -0.000016 0.119643 0.463850 0.016337 0.356957 -0.062500 1 0 0 0 0 0 3 569340
-0.002464 -0.000016 0.119643 0.463852 0.016339 0.356956 -0.062500 1 0 0 0 0 0 3 570456
-0.002464 -0.000016 0.119643 0.463856 0.016327 0.356963 -0.062500 1 0 0 0 0 0 3 571340
-0.002464 -0.000016 0.119643 0.463841 0.016340 0.356963 -0.062500 1 0 0 0 0 0 3 572329
-0.002464 -0.000016 0.119643 0.463846 0.016319 0.356957 -0.062500 1 0 0 0 0 0 3 573313
-0.002464 -0.000016 0.119643 0.463851 0.016336 0.356956 -0.062500 1 0 0 0 0 0 3 574340
-0.002464 -0.000016 0.119643 0.463852 0.016338 0.356956 -0.062500 1 0 0 0 0 0 3 575329
-0.002464 -0.000016 0.119643 0.463843 0.016330 0.356969 -0.062500 1 0 0 0 0 0 3 576338
-0.002464 -0.000016 0.119643 0.463843 0.016329 0.356950 -0.062500 1 0 0 0 0 0 3 577327
-0.002464 -0.000016 0.119643 0.463854 0.016326 0.356962 -0.062500 1 0 0 0 0 0 3 578338
-0.002464 -0.000016 0.119643 0.463852 0.016337 0.356956 -0.062500 1 0 0 0 0 0 3 579339
-0.002464 -0.000016 0.119643 0.463844 0.016330 0.356969 -0.062500 1 0 0 0 0 0 3 580354
-0.002464 -0.000016 0.119643 0.463851 0.016338 0.356957 -0.062500 1 0 0 0 0 0 3 581347
-0.002464 -0.000016 0.119643 0.463844 0.016330 0.356949 -0.062500 1 0 0 0 0 0 3 582337
-0.002464 -0.000016 0.119643 0.463842 0.016329 0.356968 -0.062500 1 0 0 0 0 0 3 583344
-0.002464 -0.000016 0.119643 0.463851 0.016338 0.356957 -0.062500 1 0 0 0 0 0 3 584334
-0.002469 0.000002 0.119632 0.537194 -0.236471 0.505141 -0.062500 1 0 0 0 0 0 3 585344
-0.002472 0.000011 0.119629 0.513938 -0.151476 0.432727 -0.062500 1 0 0 0 0 0 3 586348
-0.002473 0.000015 0.119628 0.495525 -0.087935 0.395209 -0.062500 1 0 0 0 0 0 3 587485
-0.002474 0.000018 0.119627 0.485359 -0.054064 0.380948 -0.062500 1 0 0 0 0 0 3 588348
-0.002474 0.000019 0.119627 0.480069 -0.036926 0.375885 -0.062500 1 0 0 0 0 0 3 589338
-0.002474 0.000019 0.119627 0.477383 -0.028341 0.374111 -0.062500 1 0 0 0 0 0 3 590352
-0.002475 0.000019 0.119627 0.476023 -0.024056 0.373497 -0.062500 1 0 0 0 0 0 3 591341
-0.002475 0.000020 0.119627 0.475311 -0.021914 0.373280 -0.062500 1 0 0 0 0 0 3 592342
-0.002475 0.000020 0.119627 0.474983 -0.020823 0.373200 -0.062500 1 0 0 0 0 0 3 593340
-0.002475 0.000020 0.119627 0.474810 -0.020289 0.373182 -0.062500 1 0 0 0 0 0 3 594341
-0.002475 0.000020 0.119627 0.474706 -0.020024 0.373177 -0.062500 1 0 0 0 0 0 3 595339
-0.002475 0.000020 0.119627 0.474664 -0.019895 0.373169 -0.062500 1 0 0 0 0 0 3 596340
-0.002475 0.000020 0.119627 0.474656 -0.019834 0.373169 -0.062500 1 0 0 0 0 0 3 597339
-0.002475 0.000020 0.119627 0.474646 -0.019797 0.373168 -0.062500 1 0 0 0 0 0 3 598330
-0.002475 0.000020 0.119627 0.474630 -0.019781 0.373168 -0.062500 1 0 0 0 0 0 3 599347
-0.002475 0.000020 0.119627 0.474633 -0.019760 0.373168 -0.062500 1 0 0 0 0 0 3 600325
-0.002475 0.000020 0.119627 0.474634 -0.019757 0.373168 -0.062500 1 0 0 0 0 0 3 601343
-0.002475 0.000020 0.119627 0.474634 -0.019757 0.373168 -0.062500 1 0 0 0 0 0 3 602341
-0.002475 0.000020 0.119627 0.474626 -0.019766 0.373161 -0.062500 1 0 0 0 0 0 3 603339
-0.002475 0.000020 0.119627 0.474621 -0.019755 0.373173 -0.062500 1 0 0 0 0 0 3 604339
-0.002475 0.000020 0.119627 0.474633 -0.019757 0.373168 -0.062500 1 0 0 0 0 0 3 605338
-0.002475 0.000020 0.119627 0.474634 -0.019757 0.373168 -0.062500 1 0 0 0 0 0 3 606341
-0.002475 0.000020 0.119627 0.474626 -0.019766 0.373161 -0.062500 1 0 0 0 0 0 3 607344
-0.002475 0.000020 0.119627 0.474621 -0.019756 0.373173 -0.062500 1 0 0 0 0 0 3 608340
-0.002475 0.000020 0.119627 0.474633 -0.019757 0.373168 -0.062500 1 0 0 0 0 0 3 609337
-0.002475 0.000020 0.119627 0.474634 -0.019757 0.373168 -0.062500 1 0 0 0 0 0 3 610346
-0.002475 0.000020 0.119627 0.474635 -0.019757 0.373168 -0.062500 1 0 0 0 0 0 3 611339
-0.002475 0.000020 0.119627 0.474614 -0.019763 0.373167 -0.062500 1 0 0 0 0 0 3 612340
-0.002475 0.000020 0.119627 0.474632 -0.019758 0.373167 -0.062500 1 0 0 0 0 0 3 613338
-0.002475 0.000020 0.119627 0.474634 -0.019758 0.373167 -0.062500 1 0 0 0 0 0 3 614341
-0.002475 0.000020 0.119627 0.474635 -0.019758 0.373167 -0.062500 1 0 0 0 0 0 3 615339
-0.002475 0.000020 0.119627 0.474622 -0.019755 0.373174 -0.062500 1 0 0 0 0 0 3 616339
-0.002475 0.000020 0.119627 0.474625 -0.019766 0.373161 -0.062500 1 0 0 0 0 0 3 617321
-0.002475 0.000020 0.119627 0.474633 -0.019759 0.373167 -0.062500 1 0 0 0 0 0 3 618340
-0.002475 0.000020 0.119627 0.474622 -0.019755 0.373174 -0.062500 1 0 0 0 0 0 3 619332
-0.002475 0.000020 0.119627 0.474633 -0.019757 0.373168 -0.062500 1 0 0 0 0 0 3 620342
-0.002475 0.000020 0.119627 0.474634 -0.019757 0.373168 -0.062500 1 0 0 0 0 0 3 621343
-0.002475 0.000020 0.119627 0.474626 -0.019766 0.373161 -0.062500 1 0 0 0 0 0 3 622339
-0.002475 0.000020 0.119627 0.474621 -0.019756 0.373173 -0.062500 1 0 0 0 0 0 3 623340
-0.002475 0.000020 0.119627 0.474633 -0.019757 0.373168 -0.062500 1 0 0 0 0 0 3 624337
-0.002475 0.000020 0.119627 0.474634 -0.019757 0.373168 -0.062500 1 0 0 0 0 0 3 625338
-0.002475 0.000020 0.119627 0.474635 -0.019757 0.373168 -0.062500 1 0 0 0 0 0 3 626340
-0.002475 0.000020 0.119627 0.474627 -0.019766 0.373161 -0.062500 1 0 0 0 0 0 3 627336
-0.002475 0.000020 0.119627 0.474622 -0.019756 0.373173 -0.062500 1 0 0 0 0 0 3 628338
-0.002475 0.000020 0.119627 0.474633 -0.019757 0.373168 -0.062500 1 0 0 0 0 0 3 629344
-0.002475 0.000020 0.119627 0.474634 -0.019758 0.373168 -0.062500 1 0 0 0 0 0 3 630322
-0.002475 0.000020 0.119627 0.474622 -0.019755 0.373174 -0.062500 1 0 0 0 0 0 3 631337
-0.002475 0.000020 0.119627 0.474625 -0.019766 0.373162 -0.062500 1 0 0 0 0 0 3 632327
-0.002475 0.000020 0.119627 0.474633 -0.019759 0.373167 -0.062500 1 0 0 0 0 0 3 633336
-0.002475 0.000020 0.119627 0.474634 -0.019758 0.373167 -0.062500 1 0 0 0 0 0 3 634327
-0.002475 0.000020 0.119627 0.474622 -0.019755 0.373174 -0.062500 1 0 0 0 0 0 3 635334
-0.002475 0.000020 0.119627 0.474625 -0.019766 0.373161 -0.062500 1 0 0 0 0 0 3 636328
-0.002475 0.000020 0.119627 0.474633 -0.019759 0.373167 -0.062500 1 0 0 0 0 0 3 637337
-0.002475 0.000020 0.119627 0.474634 -0.019758 0.373167 -0.062500 1 0 0 0 0 0 3 638329
-0.002475 0.000020 0.119627 0.474622 -0.019755 0.373174 -0.062500 1 0 0 0 0 0 3 639337
-0.002475 0.000020 0.119627 0.474633 -0.019757 0.373169 -0.062500 1 0 0 0 0 0 3 640337
-0.002475 0.000020 0.119627 0.474626 -0.019766 0.373161 -0.062500 1 0 0 0 0 0 3 641326
-0.002475 0.000020 0.119627 0.474634 -0.019759 0.373167 -0.062500 1 0 0 0 0 0 3 642336
-0.002475 0.000020 0.119627 0.474622 -0.019755 0.373174 -0.062500 1 0 0 0 0 0 3 643326
-0.002475 0.000020 0.119627 0.474633 -0.019757 0.373168 -0.062500 1 0 0 0 0 0 3 644337
-0.002475 0.000020 0.119627 0.474634 -0.019758 0.373168 -0.062500 1 0 0 0 0 0 3 645327
-0.002475 0.000020 0.119627 0.474627 -0.019767 0.373161 -0.062500 1 0 0 0 0 0 3 646339
-0.002475 0.000020 0.119627 0.474621 -0.019756 0.373173 -0.062500 1 0 0 0 0 0 3 647327
-0.002475 0.000020 0.119627 0.474633 -0.019758 0.373168 -0.062500 1 0 0 0 0 0 3 648336
-0.002475 0.000020 0.119627 0.474634 -0.019758 0.373168 -0.062500 1 0 0 0 0 0 3 649325
-0.002475 0.000020 0.119627 0.474635 -0.019758 0.373168 -0.062500 1 0 0 0 0 0 3 650337
-0.002475 0.000020 0.119627 0.474614 -0.019764 0.373167 -0.062500 1 0 0 0 0 0 3 651329
-0.002480 0.000038 0.119616 0.547923 -0.272420 0.521473 -0.062500 1 0 0 0 0 0 3 652345
-0.002483 0.000047 0.119613 0.524705 -0.187494 0.448995 -0.062500 1 0 0 0 0 0 3 653344
-0.002484 0.000051 0.119611 0.506294 -0.123986 0.411448 -0.062500 1 0 0 0 0 0 3 654345
-0.002485 0.000054 0.119611 0.496120 -0.090128 0.397176 -0.062500 1 0 0 0 0 0 3 655346
-0.002485 0.000055 0.119611 0.490855 -0.073003 0.392112 -0.062500 1 0 0 0 0 0 3 656334
-0.002485 0.000055 0.119611 0.488149 -0.064417 0.390326 -0.062500 1 0 0 0 0 0 3 657332
-0.002485 0.000056 0.119611 0.486795 -0.060124 0.389715 -0.062500 1 0 0 0 0 0 3 658336
-0.002485 0.000056 0.119611 0.486108 -0.057987 0.389506 -0.062500 1 0 0 0 0 0 3 659336
-0.002485 0.000056 0.119611 0.485743 -0.056909 0.389425 -0.062500 1 0 0 0 0 0 3 660342
-0.002485 0.000056 0.119611 0.485585 -0.056370 0.389407 -0.062500 1 0 0 0 0 0 3 661329
-0.002485 0.000056 0.119611 0.485492 -0.056097 0.389389 -0.062500 1 0 0 0 0 0 3 662349
-0.002485 0.000056 0.119611 0.485443 -0.055975 0.389393 -0.062500 1 0 0 0 0 0 3 663347
-0.002485 0.000056 0.119611 0.485418 -0.055901 0.389393 -0.062500 1 0 0 0 0 0 3 664342
-0.002485 0.000056 0.119611 0.485418 -0.055865 0.389386 -0.062500 1 0 0 0 0 0 3 665339
-0.002485 0.000056 0.119611 0.485415 -0.055851 0.389399 -0.062500 1 0 0 0 0 0 3 666341
-0.002485 0.000056 0.119611 0.485403 -0.055848 0.389387 -0.062500 1 0 0 0 0 0 3 667336
-0.002485 0.000056 0.119611 0.485410 -0.055839 0.389392 -0.062500 1 0 0 0 0 0 3 668338
-0.002485 0.000056 0.119611 0.485408 -0.055827 0.389386 -0.062500 1 0 0 0 0 0 3 669337
-0.002485 0.000056 0.119611 0.485411 -0.055837 0.389392 -0.062500 1 0 0 0 0 0 3 670339
-0.002485 0.000056 0.119611 0.485400 -0.055835 0.389379 -0.062500 1 0 0 0 0 0 3 671341
-0.002485 0.000056 0.119611 0.485398 -0.055835 0.389397 -0.062500 1 0 0 0 0 0 3 672344
-0.002485 0.000056 0.119611 0.485410 -0.055838 0.389393 -0.062500 1 0 0 0 0 0 3 673341
-0.002485 0.000056 0.119611 0.485408 -0.055827 0.389386 -0.062500 1 0 0 0 0 0 3 674341
-0.002485 0.000056 0.119611 0.485412 -0.055837 0.389392 -0.062500 1 0 0 0 0 0 3 675337
-0.002485 0.000056 0.119611 0.485388 -0.055833 0.389385 -0.062500 1 0 0 0 0 0 3 676319
-0.002485 0.000056 0.119611 0.485409 -0.055838 0.389392 -0.062500 1 0 0 0 0 0 3 677337
-0.002485 0.000056 0.119611 0.485408 -0.055827 0.389386 -0.062500 1 0 0 0 0 0 3 678339
-0.002485 0.000056 0.119611 0.485399 -0.055834 0.389398 -0.062500 1 0 0 0 0 0 3 679337
-0.002485 0.000056 0.119611 0.485407 -0.055826 0.389387 -0.062500 1 0 0 0 0 0 3 680336
-0.002485 0.000056 0.119611 0.485403 -0.055845 0.389385 -0.062500 1 0 0 0 0 0 3 681336
-0.002485 0.000056 0.119611 0.485411 -0.055839 0.389392 -0.062500 1 0 0 0 0 0 3 682339
-0.002485 0.000056 0.119611 0.485396 -0.055824 0.389392 -0.062500 1 0 0 0 0 0 3 683319
-0.002485 0.000056 0.119611 0.485410 -0.055837 0.389393 -0.062500 1 0 0 0 0 0 3 684336
-0.002485 0.000056 0.119611 0.485408 -0.055826 0.389386 -0.062500 1 0 0 0 0 0 3 685337
-0.002485 0.000056 0.119611 0.485403 -0.055846 0.389385 -0.062500 1 0 0 0 0 0 3 686338
-0.002485 0.000056 0.119611 0.485399 -0.055837 0.389398 -0.062500 1 0 0 0 0 0 3 687340
-0.002485 0.000056 0.119611 0.485407 -0.055827 0.389387 -0.062500 1 0 0 0 0 0 3 688315
-0.002485 0.000056 0.119611 0.485411 -0.055837 0.389392 -0.062500 1 0 0 0 0 0 3 689336
-0.002485 0.000056 0.119611 0.485408 -0.055827 0.389386 -0.062500 1 0 0 0 0 0 3 690341
-0.002485 0.000056 0.119611 0.485391 -0.055843 0.389391 -0.062500 1 0 0 0 0 0 3 691336
-0.002485 0.000056 0.119611 0.485406 -0.055827 0.389386 -0.062500 1 0 0 0 0 0 3 692339
-0.002485 0.000056 0.119611 0.485411 -0.055837 0.389392 -0.062500 1 0 0 0 0 0 3 693331
-0.002491 0.000074 0.119600 0.558653 -0.308351 0.537818 -0.062500 1 0 0 0 0 0 3 694335
-0.002493 0.000083 0.119596 0.535451 -0.223513 0.465283 -0.062500 1 0 0 0 0 0 3 695338
-0.002495 0.000087 0.119595 0.517069 -0.160027 0.427695 -0.062500 1 0 0 0 0 0 3 696335
-0.002495 0.000090 0.119595 0.506902 -0.126184 0.413424 -0.062500 1 0 0 0 0 0 3 697335
-0.002496 0.000091 0.119594 0.501616 -0.109060 0.408345 -0.062500 1 0 0 0 0 0 3 698338
-0.002496 0.000091 0.119594 0.498920 -0.100480 0.406568 -0.062500 1 0 0 0 0 0 3 699337
-0.002496 0.000092 0.119594 0.497555 -0.096186 0.405942 -0.062500 1 0 0 0 0 0 3 700334
-0.002496 0.000092 0.119594 0.496875 -0.094040 0.405737 -0.062500 1 0 0 0 0 0 3 701336
-0.002496 0.000092 0.119594 0.496523 -0.092964 0.405670 -0.062500 1 0 0 0 0 0 3 702335
-0.002496 0.000092 0.119594 0.496347 -0.092432 0.405632 -0.062500 1 0 0 0 0 0 3 703336
-0.002496 0.000092 0.119594 0.496263 -0.092162 0.405626 -0.062500 1 0 0 0 0 0 3 704332
-0.002496 0.000092 0.119594 0.496219 -0.092021 0.405631 -0.062500 1 0 0 0 0 0 3 705331
-0.002496 0.000092 0.119594 0.496203 -0.091967 0.405625 -0.062500 1 0 0 0 0 0 3 706394
-0.002496 0.000092 0.119594 0.496180 -0.091927 0.405630 -0.062500 1 0 0 0 0 0 3 707393
-0.002496 0.000092 0.119594 0.496175 -0.091913 0.405624 -0.062500 1 0 0 0 0 0 3 708397
-0.002496 0.000092 0.119594 0.496182 -0.091904 0.405630 -0.062500 1 0 0 0 0 0 3 709393
-0.002496 0.000092 0.119594 0.496180 -0.091892 0.405624 -0.062500 1 0 0 0 0 0 3 710325
-0.002496 0.000092 0.119594 0.496172 -0.091900 0.405617 -0.062500 1 0 0 0 0 0 3 711334
-0.002496 0.000092 0.119594 0.496179 -0.091892 0.405622 -0.062500 1 0 0 0 0 0 3 712324
-0.002496 0.000092 0.119594 0.496180 -0.091891 0.405623 -0.062500 1 0 0 0 0 0 3 713334
-0.002496 0.000092 0.119594 0.496168 -0.091888 0.405629 -0.062500 1 0 0 0 0 0 3 714324
-0.002496 0.000092 0.119594 0.496182 -0.091902 0.405631 -0.062500 1 0 0 0 0 0 3 715334
-0.002496 0.000092 0.119594 0.496172 -0.091901 0.405617 -0.062500 1 0 0 0 0 0 3 716323
-0.002496 0.000092 0.119594 0.496179 -0.091892 0.405623 -0.062500 1 0 0 0 0 0 3 717334
-0.002496 0.000092 0.119594 0.496168 -0.091888 0.405629 -0.062500 1 0 0 0 0 0 3 718324
-0.002496 0.000092 0.119594 0.496179 -0.091890 0.405624 -0.062500 1 0 0 0 0 0 3 719334
-0.002496 0.000092 0.119594 0.496180 -0.091890 0.405623 -0.062500 1 0 0 0 0 0 3 720324
-0.002496 0.000092 0.119594 0.496172 -0.091899 0.405616 -0.062500 1 0 0 0 0 0 3 721334
-0.002496 0.000092 0.119594 0.496171 -0.091900 0.405635 -0.062500 1 0 0 0 0 0 3 722325
-0.002496 0.000092 0.119594 0.496179 -0.091892 0.405625 -0.062500 1 0 0 0 0 0 3 723334
-0.002496 0.000092 0.119594 0.496180 -0.091891 0.405624 -0.062500 1 0 0 0 0 0 3 724334
-0.002496 0.000092 0.119594 0.496181 -0.091891 0.405623 -0.062500 1 0 0 0 0 0 3 725324
-0.002496 0.000092 0.119594 0.496160 -0.091897 0.405623 -0.062500 1 0 0 0 0 0 3 726336
-0.002496 0.000092 0.119594 0.496178 -0.091891 0.405623 -0.062500 1 0 0 0 0 0 3 727335
-0.002496 0.000092 0.119594 0.496180 -0.091891 0.405623 -0.062500 1 0 0 0 0 0 3 728338
-0.002496 0.000092 0.119594 0.496171 -0.091899 0.405636 -0.062500 1 0 0 0 0 0 3 729342
-0.002496 0.000092 0.119594 0.496171 -0.091901 0.405618 -0.062500 1 0 0 0 0 0 3 730345
-0.002496 0.000092 0.119594 0.496179 -0.091892 0.405623 -0.062500 1 0 0 0 0 0 3 731344
-0.002496 0.000092 0.119594 0.496180 -0.091891 0.405623 -0.062500 1 0 0 0 0 0 3 732340
-0.002496 0.000092 0.119594 0.496168 -0.091888 0.405630 -0.062500 1 0 0 0 0 0 3 733330
-0.002496 0.000092 0.119594 0.496179 -0.091890 0.405624 -0.062500 1 0 0 0 0 0 3 734339
-0.002496 0.000092 0.119594 0.496180 -0.091890 0.405623 -0.062500 1 0 0 0 0 0 3 735340
-0.002496 0.000092 0.119594 0.496172 -0.091899 0.405616 -0.062500 1 0 0 0 0 0 3 736344
-0.002496 0.000092 0.119594 0.496171 -0.091900 0.405635 -0.062500 1 0 0 0 0 0 3 737333
-0.002496 0.000092 0.119594 0.496179 -0.091892 0.405625 -0.062500 1 0 0 0 0 0 3 738345
-0.002496 0.000092 0.119594 0.496180 -0.091891 0.405624 -0.062500 1 0 0 0 0 0 3 739338
-0.002496 0.000092 0.119594 0.496172 -0.091900 0.405616 -0.062500 1 0 0 0 0 0 3 740337
-0.002496 0.000092 0.119594 0.496167 -0.091889 0.405629 -0.062500 1 0 0 0 0 0 3 741335
-0.002496 0.000092 0.119594 0.496178 -0.091890 0.405624 -0.062500 1 0 0 0 0 0 3 742339
-0.002496 0.000092 0.119594 0.496183 -0.091902 0.405630 -0.062500 1 0 0 0 0 0 3 743333
-0.002496 0.000092 0.119594 0.496181 -0.091892 0.405624 -0.062500 1 0 0 0 0 0 3 744336
-0.002496 0.000092 0.119594 0.496160 -0.091897 0.405623 -0.062500 1 0 0 0 0 0 3 745333
-0.002496 0.000092 0.119594 0.496178 -0.091892 0.405623 -0.062500 1 0 0 0 0 0 3 746339
-0.002496 0.000092 0.119594 0.496180 -0.091891 0.405623 -0.062500 1 0 0 0 0 0 3 747342
-0.002496 0.000092 0.119594 0.496180 -0.091891 0.405623 -0.062500 1 0 0 0 0 0 3 748336
-0.002496 0.000092 0.119594 0.496168 -0.091888 0.405629 -0.062500 1 0 0 0 0 0 3 749339
-0.002496 0.000092 0.119594 0.496171 -0.091899 0.405617 -0.062500 1 0 0 0 0 0 3 750334
-0.002496 0.000092 0.119594 0.496182 -0.091903 0.405629 -0.062500 1 0 0 0 0 0 3 751334
-0.002496 0.000092 0.119594 0.496181 -0.091892 0.405624 -0.062500 1 0 0 0 0 0 3 752331
-0.002496 0.000092 0.119594 0.496168 -0.091888 0.405630 -0.062500 1 0 0 0 0 0 3 753336
-0.002496 0.000092 0.119594 0.496179 -0.091890 0.405624 -0.062500 1 0 0 0 0 0 3 754336
-0.002496 0.000092 0.119594 0.496172 -0.091899 0.405616 -0.062500 1 0 0 0 0 0 3 755335
-0.002496 0.000092 0.119594 0.496167 -0.091889 0.405629 -0.062500 1 0 0 0 0 0 3 756333
-0.002496 0.000092 0.119594 0.496178 -0.091890 0.405624 -0.062500 1 0 0 0 0 0 3 757340
-0.002496 0.000092 0.119594 0.496183 -0.091902 0.405630 -0.062500 1 0 0 0 0 0 3 758337
-0.002496 0.000092 0.119594 0.496181 -0.091892 0.405624 -0.062500 1 0 0 0 0 0 3 759338
-0.002496 0.000092 0.119594 0.496173 -0.091900 0.405616 -0.062500 1 0 0 0 0 0 3 760334
-0.002496 0.000092 0.119594 0.496167 -0.091889 0.405629 -0.062500 1 0 0 0 0 0 3 761316
-0.002496 0.000092 0.119594 0.496179 -0.091891 0.405624 -0.062500 1 0 0 0 0 0 3 762325
-0.002496 0.000092 0.119594 0.496180 -0.091891 0.405623 -0.062500 1 0 0 0 0 0 3 763334
-0.002496 0.000092 0.119594 0.496168 -0.091887 0.405630 -0.062500 1 0 0 0 0 0 3 764331
-0.002496 0.000092 0.119594 0.496174 -0.091910 0.405624 -0.062500 1 0 0 0 0 0 3 765333
-0.002496 0.000092 0.119594 0.496179 -0.091893 0.405623 -0.062500 1 0 0 0 0 0 3 766398
-0.002496 0.000092 0.119594 0.496180 -0.091891 0.405623 -0.062500 1 0 0 0 0 0 3 767415
-0.002496 0.000092 0.119594 0.496168 -0.091888 0.405630 -0.062500 1 0 0 0 0 0 3 768401
-0.002496 0.000092 0.119594 0.496179 -0.091890 0.405624 -0.062500 1 0 0 0 0 0 3 769398
-0.002496 0.000092 0.119594 0.496172 -0.091899 0.405616 -0.062500 1 0 0 0 0 0 3 770403
-0.002496 0.000092 0.119594 0.496183 -0.091903 0.405629 -0.062500 1 0 0 0 0 0 3 771391
-0.002496 0.000092 0.119594 0.496169 -0.091890 0.405630 -0.062500 1 0 0 0 0 0 3 772401
-0.002496 0.000092 0.119594 0.496179 -0.091891 0.405624 -0.062500 1 0 0 0 0 0 3 773370
-0.002496 0.000092 0.119594 0.496172 -0.091900 0.405617 -0.062500 1 0 0 0 0 0 3 774393
-0.002496 0.000092 0.119594 0.496179 -0.091892 0.405622 -0.062500 1 0 0 0 0 0 3 775370
-0.002496 0.000092 0.119594 0.496168 -0.091888 0.405629 -0.062500 1 0 0 0 0 0 3 776369
-0.002496 0.000092 0.119594 0.496179 -0.091890 0.405624 -0.062500 1 0 0 0 0 0 3 777371
-0.002496 0.000092 0.119594 0.496180 -0.091890 0.405623 -0.062500 1 0 0 0 0 0 3 778372
-0.002496 0.000092 0.119594 0.496184 -0.091902 0.405630 -0.062500 1 0 0 0 0 0 3 779396
-0.002496 0.000092 0.119594 0.496161 -0.091898 0.405624 -0.062500 1 0 0 0 0 0 3 780366
-0.002496 0.000092 0.119594 0.496178 -0.091892 0.405623 -0.062500 1 0 0 0 0 0 3 781411
-0.002496 0.000092 0.119594 0.496180 -0.091891 0.405623 -0.062500 1 0 0 0 0 0 3 782394
-0.002496 0.000092 0.119594 0.496181 -0.091891 0.405623 -0.062500 1 0 0 0 0 0 3 783395
-0.002496 0.000092 0.119594 0.496160 -0.091896 0.405623 -0.062500 1 0 0 0 0 0 3 784390
-0.002496 0.000092 0.119594 0.496178 -0.091891 0.405623 -0.062500 1 0 0 0 0 0 3 785375
-0.002496 0.000092 0.119594 0.496183 -0.091902 0.405630 -0.062500 1 0 0 0 0 0 3 786390
-0.002496 0.000092 0.119594 0.496181 -0.091892 0.405624 -0.062500 1 0 0 0 0 0 3 787395
-0.002496 0.000092 0.119594 0.496169 -0.091888 0.405630 -0.062500 1 0 0 0 0 0 3 788392
-0.002496 0.000092 0.119594 0.496171 -0.091899 0.405617 -0.062500 1 0 0 0 0 0 3 789375
-0.002496 0.000092 0.119594 0.496179 -0.091892 0.405622 -0.062500 1 0 0 0 0 0 3 790396
-0.002496 0.000092 0.119594 0.496168 -0.091888 0.405629 -0.062500 1 0 0 0 0 0 3 791391
-0.002496 0.000092 0.119594 0.496179 -0.091890 0.405624 -0.062500 1 0 0 0 0 0 3 792374
-0.002496 0.000092 0.119594 0.496183 -0.091902 0.405630 -0.062500 1 0 0 0 0 0 3 793392
-0.002496 0.000092 0.119594 0.496173 -0.091901 0.405617 -0.062500 1 0 0 0 0 0 3 794322
-0.002496 0.000092 0.119594 0.496167 -0.091889 0.405629 -0.062500 1 0 0 0 0 0 3 795333
-0.002496 0.000092 0.119594 0.496179 -0.091891 0.405624 -0.062500 1 0 0 0 0 0 3 796322
-0.002496 0.000092 0.119594 0.496180 -0.091891 0.405623 -0.062500 1 0 0 0 0 0 3 797332
-0.002496 0.000092 0.119594 0.496180 -0.091891 0.405623 -0.062500 1 0 0 0 0 0 3 798323
-0.002496 0.000092 0.119594 0.496160 -0.091896 0.405623 -0.062500 1 0 0 0 0 0 3 799332
-0.002501 0.000110 0.119584 0.569378 -0.344291 0.554188 -0.062500 1 0 0 0 0 0 3 800322
-0.002504 0.000119 0.119580 0.546205 -0.259491 0.481572 -0.062500 1 0 0 0 0 0 3 801331
-0.002506 0.000123 0.119579 0.527827 -0.196046 0.443961 -0.062500 1 0 0 0 0 0 3 802416
-0.002506 0.000126 0.119578 0.517665 -0.162220 0.429672 -0.062500 1 0 0 0 0 0 3 803334
-0.002507 0.000127 0.119578 0.512385 -0.145115 0.424590 -0.062500 1 0 0 0 0 0 3 804321
-0.002507 0.000127 0.119578 0.509687 -0.136528 0.422822 -0.062500 1 0 0 0 0 0 3 805332
-0.002507 0.000128 0.119578 0.508331 -0.132227 0.422203 -0.062500 1 0 0 0 0 0 3 806322
-0.002507 0.000128 0.119578 0.507640 -0.130078 0.421984 -0.062500 1 0 0 0 0 0 3 807321
-0.002507 0.000128 0.119578 0.507279 -0.129010 0.421908 -0.062500 1 0 0 0 0 0 3 808364
-0.002507 0.000128 0.119578 0.507122 -0.128473 0.421890 -0.062500 1 0 0 0 0 0 3 809338
-0.002507 0.000128 0.119578 0.507032 -0.128211 0.421879 -0.062500 1 0 0 0 0 0 3 810335
-0.002507 0.000128 0.119578 0.506979 -0.128080 0.421876 -0.062500 1 0 0 0 0 0 3 811330
-0.002507 0.000128 0.119578 0.506967 -0.128007 0.421869 -0.062500 1 0 0 0 0 0 3 812340
-0.002507 0.000128 0.119578 0.506944 -0.127965 0.421874 -0.062500 1 0 0 0 0 0 3 813328
-0.002507 0.000128 0.119578 0.506942 -0.127963 0.421874 -0.062500 1 0 0 0 0 0 3 814327
-0.002507 0.000128 0.119578 0.506946 -0.127943 0.421875 -0.062500 1 0 0 0 0 0 3 815333
-0.002507 0.000128 0.119578 0.506947 -0.127941 0.421875 -0.062500 1 0 0 0 0 0 3 816328
-0.002507 0.000128 0.119578 0.506948 -0.127941 0.421875 -0.062500 1 0 0 0 0 0 3 817339
-0.002507 0.000128 0.119578 0.506948 -0.127941 0.421875 -0.062500 1 0 0 0 0 0 3 818685
-0.002507 0.000128 0.119578 0.506940 -0.127951 0.421868 -0.062500 1 0 0 0 0 0 3 819352
-0.002507 0.000128 0.119578 0.506932 -0.127928 0.421874 -0.062500 1 0 0 0 0 0 3 820332
-0.002507 0.000128 0.119578 0.506946 -0.127940 0.421875 -0.062500 1 0 0 0 0 0 3 821335
-0.002507 0.000128 0.119578 0.506948 -0.127942 0.421875 -0.062500 1 0 0 0 0 0 3 822335
-0.002507 0.000128 0.119578 0.506945 -0.127930 0.421868 -0.062500 1 0 0 0 0 0 3 823314
-0.002507 0.000128 0.119578 0.506928 -0.127946 0.421874 -0.062500 1 0 0 0 0 0 3 824330
-0.002507 0.000128 0.119578 0.506946 -0.127942 0.421875 -0.062500 1 0 0 0 0 0 3 825330
-0.002507 0.000128 0.119578 0.506948 -0.127942 0.421875 -0.062500 1 0 0 0 0 0 3 826333
-0.002507 0.000128 0.119578 0.506945 -0.127930 0.421868 -0.062500 1 0 0 0 0 0 3 827314
-0.002507 0.000128 0.119578 0.506936 -0.127937 0.421881 -0.062500 1 0 0 0 0 0 3 828335
-0.002507 0.000128 0.119578 0.506939 -0.127950 0.421869 -0.062500 1 0 0 0 0 0 3 829337
-0.002507 0.000128 0.119578 0.506944 -0.127931 0.421867 -0.062500 1 0 0 0 0 0 3 830338
-0.002507 0.000128 0.119578 0.506948 -0.127940 0.421874 -0.062500 1 0 0 0 0 0 3 831332
-0.002507 0.000128 0.119578 0.506936 -0.127939 0.421881 -0.062500 1 0 0 0 0 0 3 832332
-0.002507 0.000128 0.119578 0.506939 -0.127950 0.421869 -0.062500 1 0 0 0 0 0 3 833331
-0.002507 0.000128 0.119578 0.506944 -0.127931 0.421867 -0.062500 1 0 0 0 0 0 3 834334
-0.002507 0.000128 0.119578 0.506948 -0.127941 0.421874 -0.062500 1 0 0 0 0 0 3 835314
-0.002507 0.000128 0.119578 0.506936 -0.127939 0.421881 -0.062500 1 0 0 0 0 0 3 836332
-0.002507 0.000128 0.119578 0.506943 -0.127930 0.421869 -0.062500 1 0 0 0 0 0 3 837330
-0.002507 0.000128 0.119578 0.506948 -0.127940 0.421874 -0.062500 1 0 0 0 0 0 3 838333
-0.002507 0.000128 0.119578 0.506940 -0.127950 0.421868 -0.062500 1 0 0 0 0 0 3 839312
-0.002507 0.000128 0.119578 0.506935 -0.127940 0.421880 -0.062500 1 0 0 0 0 0 3 840331
-0.002507 0.000128 0.119578 0.506943 -0.127930 0.421869 -0.062500 1 0 0 0 0 0 3 841334
-0.002507 0.000128 0.119578 0.506948 -0.127940 0.421874 -0.062500 1 0 0 0 0 0 3 842332
-0.002507 0.000128 0.119578 0.506940 -0.127950 0.421868 -0.062500 1 0 0 0 0 0 3 843313
-0.002507 0.000128 0.119578 0.506935 -0.127940 0.421880 -0.062500 1 0 0 0 0 0 3 844331
-0.002507 0.000128 0.119578 0.506943 -0.127930 0.421869 -0.062500 1 0 0 0 0 0 3 845331
-0.002507 0.000128 0.119578 0.506948 -0.127940 0.421874 -0.062500 1 0 0 0 0 0 3 846331
-0.002507 0.000128 0.119578 0.506948 -0.127942 0.421875 -0.062500 1 0 0 0 0 0 3 847331
-0.002507 0.000128 0.119578 0.506925 -0.127936 0.421868 -0.062500 1 0 0 0 0 0 3 848333
-0.002507 0.000128 0.119578 0.506945 -0.127941 0.421874 -0.062500 1 0 0 0 0 0 3 849324
-0.002507 0.000128 0.119578 0.506948 -0.127942 0.421875 -0.062500 1 0 0 0 0 0 3 850394
-0.002507 0.000128 0.119578 0.506936 -0.127939 0.421881 -0.062500 1 0 0 0 0 0 3 851396
-0.002507 0.000128 0.119578 0.506943 -0.127930 0.421869 -0.062500 1 0 0 0 0 0 3 852387
-0.002507 0.000128 0.119578 0.506939 -0.127949 0.421868 -0.062500 1 0 0 0 0 0 3 853388
-0.002507 0.000128 0.119578 0.506947 -0.127943 0.421874 -0.062500 1 0 0 0 0 0 3 854392
-0.002507 0.000128 0.119578 0.506933 -0.127927 0.421874 -0.062500 1 0 0 0 0 0 3 855364
-0.002507 0.000128 0.119578 0.506946 -0.127940 0.421875 -0.062500 1 0 0 0 0 0 3 856363
-0.002507 0.000128 0.119578 0.506948 -0.127941 0.421875 -0.062500 1 0 0 0 0 0 3 857406
-0.002507 0.000128 0.119578 0.506940 -0.127951 0.421868 -0.062500 1 0 0 0 0 0 3 858400
-0.002507 0.000128 0.119578 0.506932 -0.127928 0.421874 -0.062500 1 0 0 0 0 0 3 859367
-0.002507 0.000128 0.119578 0.506946 -0.127940 0.421875 -0.062500 1 0 0 0 0 0 3 860395
-0.002507 0.000128 0.119578 0.506948 -0.127942 0.421875 -0.062500 1 0 0 0 0 0 3 861395
-0.002507 0.000128 0.119578 0.506945 -0.127930 0.421868 -0.062500 1 0 0 0 0 0 3 862387
-0.002507 0.000128 0.119578 0.506928 -0.127946 0.421874 -0.062500 1 0 0 0 0 0 3 863392
-0.002507 0.000128 0.119578 0.506946 -0.127942 0.421875 -0.062500 1 0 0 0 0 0 3 864388
-0.002507 0.000128 0.119578 0.506948 -0.127942 0.421875 -0.062500 1 0 0 0 0 0 3 865372
-0.002507 0.000128 0.119578 0.506945 -0.127930 0.421868 -0.062500 1 0 0 0 0 0 3 866329
-0.002507 0.000128 0.119578 0.506936 -0.127937 0.421881 -0.062500 1 0 0 0 0 0 3 867319
-0.002507 0.000128 0.119578 0.506939 -0.127950 0.421869 -0.062500 1 0 0 0 0 0 3 868321
-0.002507 0.000128 0.119578 0.506944 -0.127931 0.421867 -0.062500 1 0 0 0 0 0 3 869328
-0.002507 0.000128 0.119578 0.506948 -0.127940 0.421874 -0.062500 1 0 0 0 0 0 3 870319
-0.002507 0.000128 0.119578 0.506936 -0.127939 0.421881 -0.062500 1 0 0 0 0 0 3 871329
-0.002507 0.000128 0.119578 0.506939 -0.127950 0.421869 -0.062500 1 0 0 0 0 0 3 872319
-0.002507 0.000128 0.119578 0.506944 -0.127931 0.421867 -0.062500 1 0 0 0 0 0 3 873328
-0.002507 0.000128 0.119578 0.506935 -0.127938 0.421880 -0.062500 1 0 0 0 0 0 3 874329
-0.002507 0.000128 0.119578 0.506946 -0.127941 0.421876 -0.062500 1 0 0 0 0 0 3 875329
-0.002507 0.000128 0.119578 0.506945 -0.127930 0.421868 -0.062500 1 0 0 0 0 0 3 876319
-0.002507 0.000128 0.119578 0.506948 -0.127940 0.421874 -0.062500 1 0 0 0 0 0 3 877329
-0.002507 0.000128 0.119578 0.506940 -0.127950 0.421868 -0.062500 1 0 0 0 0 0 3 878319
-0.002507 0.000128 0.119578 0.506935 -0.127940 0.421880 -0.062500 1 0 0 0 0 0 3 879328
-0.002507 0.000128 0.119578 0.506943 -0.127930 0.421869 -0.062500 1 0 0 0 0 0 3 880317
-0.002507 0.000128 0.119578 0.506948 -0.127940 0.421874 -0.062500 1 0 0 0 0 0 3 881329
-0.002507 0.000128 0.119578 0.506928 -0.127947 0.421874 -0.062500 1 0 0 0 0 0 3 882322
-0.002507 0.000128 0.119578 0.506946 -0.127943 0.421875 -0.062500 1 0 0 0 0 0 3 883330
-0.002507 0.000128 0.119578 0.506944 -0.127930 0.421868 -0.062500 1 0 0 0 0 0 3 884329
-0.002507 0.000128 0.119578 0.506948 -0.127940 0.421874 -0.062500 1 0 0 0 0 0 3 885338
-0.002507 0.000128 0.119578 0.506936 -0.127939 0.421881 -0.062500 1 0 0 0 0 0 3 886327
-0.002512 0.000146 0.119568 0.580085 -0.380190 0.570547 -0.062500 1 0 0 0 0 0 3 887340
-0.002515 0.000155 0.119564 0.556948 -0.295471 0.497892 -0.062500 1 0 0 0 0 0 3 888337
-0.002516 0.000159 0.119563 0.538580 -0.232052 0.460241 -0.062500 1 0 0 0 0 0 3 889339
-0.002517 0.000162 0.119562 0.528424 -0.198242 0.445934 -0.062500 1 0 0 0 0 0 3 890325
-0.002517 0.000163 0.119562 0.523142 -0.181133 0.440856 -0.062500 1 0 0 0 0 0 3 891324
-0.002518 0.000163 0.119562 0.520457 -0.172550 0.439078 -0.062500 1 0 0 0 0 0 3 892317
-0.002518 0.000164 0.119562 0.519086 -0.168268 0.438462 -0.062500 1 0 0 0 0 0 3 893339
-0.002518 0.000164 0.119562 0.518402 -0.166113 0.438249 -0.062500 1 0 0 0 0 0 3 894328
-0.002518 0.000164 0.119562 0.518049 -0.165037 0.438180 -0.062500 1 0 0 0 0 0 3 895336
-0.002518 0.000164 0.119562 0.517874 -0.164504 0.438142 -0.062500 1 0 0 0 0 0 3 896333
-0.002518 0.000164 0.119562 0.517790 -0.164234 0.438135 -0.062500 1 0 0 0 0 0 3 897332
-0.002518 0.000164 0.119562 0.517741 -0.164114 0.438140 -0.062500 1 0 0 0 0 0 3 898330
-0.002518 0.000164 0.119562 0.517729 -0.164042 0.438134 -0.062500 1 0 0 0 0 0 3 899330
-0.002518 0.000164 0.119562 0.517719 -0.164004 0.438132 -0.062500 1 0 0 0 0 0 3 900313
-0.002518 0.000164 0.119562 0.517703 -0.163987 0.438132 -0.062500 1 0 0 0 0 0 3 901330
-0.002518 0.000164 0.119562 0.517710 -0.163978 0.438139 -0.062500 1 0 0 0 0 0 3 902331
-0.002518 0.000164 0.119562 0.517707 -0.163966 0.438133 -0.062500 1 0 0 0 0 0 3 903338
-0.002518 0.000164 0.119562 0.517707 -0.163964 0.438132 -0.062500 1 0 0 0 0 0 3 904335
-0.002518 0.000164 0.119562 0.517699 -0.163973 0.438145 -0.062500 1 0 0 0 0 0 3 905332
-0.002518 0.000164 0.119562 0.517698 -0.163974 0.438127 -0.062500 1 0 0 0 0 0 3 906335
-0.002518 0.000164 0.119562 0.517706 -0.163965 0.438131 -0.062500 1 0 0 0 0 0 3 907329
-0.002518 0.000164 0.119562 0.517711 -0.163976 0.438138 -0.062500 1 0 0 0 0 0 3 908332
-0.002518 0.000164 0.119562 0.517696 -0.163963 0.438139 -0.062500 1 0 0 0 0 0 3 909329
-0.002518 0.000164 0.119562 0.517698 -0.163973 0.438126 -0.062500 1 0 0 0 0 0 3 910313
-0.002518 0.000164 0.119562 0.517706 -0.163965 0.438131 -0.062500 1 0 0 0 0 0 3 911328
-0.002518 0.000164 0.119562 0.517698 -0.163973 0.438145 -0.062500 1 0 0 0 0 0 3 912329
-0.002518 0.000164 0.119562 0.517706 -0.163965 0.438133 -0.062500 1 0 0 0 0 0 3 913327
-0.002518 0.000164 0.119562 0.517707 -0.163964 0.438132 -0.062500 1 0 0 0 0 0 3 914329
-0.002518 0.000164 0.119562 0.517702 -0.163984 0.438132 -0.062500 1 0 0 0 0 0 3 915329
-0.002518 0.000164 0.119562 0.517694 -0.163964 0.438138 -0.062500 1 0 0 0 0 0 3 916311
-0.002518 0.000164 0.119562 0.517705 -0.163964 0.438133 -0.062500 1 0 0 0 0 0 3 917327
-0.002518 0.000164 0.119562 0.517710 -0.163976 0.438139 -0.062500 1 0 0 0 0 0 3 918332
-0.002518 0.000164 0.119562 0.517708 -0.163965 0.438133 -0.062500 1 0 0 0 0 0 3 919327
-0.002518 0.000164 0.119562 0.517699 -0.163973 0.438125 -0.062500 1 0 0 0 0 0 3 920328
-0.002518 0.000164 0.119562 0.517694 -0.163962 0.438137 -0.062500 1 0 0 0 0 0 3 921327
-0.002518 0.000164 0.119562 0.517709 -0.163975 0.438139 -0.062500 1 0 0 0 0 0 3 922312
-0.002518 0.000164 0.119562 0.517707 -0.163965 0.438133 -0.062500 1 0 0 0 0 0 3 923311
-0.002518 0.000164 0.119562 0.517695 -0.163961 0.438138 -0.062500 1 0 0 0 0 0 3 924315
-0.002518 0.000164 0.119562 0.517701 -0.163984 0.438133 -0.062500 1 0 0 0 0 0 3 925333
-0.002518 0.000164 0.119562 0.517706 -0.163966 0.438132 -0.062500 1 0 0 0 0 0 3 926335
-0.002518 0.000164 0.119562 0.517707 -0.163964 0.438132 -0.062500 1 0 0 0 0 0 3 927327
-0.002518 0.000164 0.119562 0.517695 -0.163961 0.438138 -0.062500 1 0 0 0 0 0 3 928328
-0.002518 0.000164 0.119562 0.517709 -0.163975 0.438139 -0.062500 1 0 0 0 0 0 3 929328
-0.002518 0.000164 0.119562 0.517699 -0.163974 0.438126 -0.062500 1 0 0 0 0 0 3 930311
-0.002518 0.000164 0.119562 0.517706 -0.163965 0.438131 -0.062500 1 0 0 0 0 0 3 931326
-0.002518 0.000164 0.119562 0.517698 -0.163973 0.438145 -0.062500 1 0 0 0 0 0 3 932329
-0.002518 0.000164 0.119562 0.517706 -0.163965 0.438133 -0.062500 1 0 0 0 0 0 3 933320
-0.002518 0.000164 0.119562 0.517707 -0.163964 0.438132 -0.062500 1 0 0 0 0 0 3 934336
-0.002518 0.000164 0.119562 0.517699 -0.163972 0.438125 -0.062500 1 0 0 0 0 0 3 935309
-0.002518 0.000164 0.119562 0.517697 -0.163974 0.438144 -0.062500 1 0 0 0 0 0 3 936321
-0.002518 0.000164 0.119562 0.517706 -0.163965 0.438133 -0.062500 1 0 0 0 0 0 3 937327
-0.002518 0.000164 0.119562 0.517707 -0.163964 0.438132 -0.062500 1 0 0 0 0 0 3 938319
-0.002518 0.000164 0.119562 0.517711 -0.163975 0.438139 -0.062500 1 0 0 0 0 0 3 939327
-0.002518 0.000164 0.119562 0.517688 -0.163971 0.438132 -0.062500 1 0 0 0 0 0 3 940316
-0.002518 0.000164 0.119562 0.517705 -0.163965 0.438132 -0.062500 1 0 0 0 0 0 3 941317
-0.002518 0.000164 0.119562 0.517710 -0.163976 0.438139 -0.062500 1 0 0 0 0 0 3 942327
-0.002518 0.000164 0.119562 0.517708 -0.163965 0.438133 -0.062500 1 0 0 0 0 0 3 943317
-0.002518 0.000164 0.119562 0.517687 -0.163970 0.438131 -0.062500 1 0 0 0 0 0 3 944328
-0.002518 0.000164 0.119562 0.517708 -0.163977 0.438139 -0.062500 1 0 0 0 0 0 3 945317
-0.002518 0.000164 0.119562 0.517707 -0.163966 0.438133 -0.062500 1 0 0 0 0 0 3 946327
-0.002518 0.000164 0.119562 0.517707 -0.163964 0.438132 -0.062500 1 0 0 0 0 0 3 947316
-0.002518 0.000164 0.119562 0.517695 -0.163961 0.438138 -0.062500 1 0 0 0 0 0 3 948326
-0.002518 0.000164 0.119562 0.517701 -0.163984 0.438132 -0.062500 1 0 0 0 0 0 3 949317
-0.002518 0.000164 0.119562 0.517706 -0.163967 0.438132 -0.062500 1 0 0 0 0 0 3 950328
-0.002518 0.000164 0.119562 0.517695 -0.163962 0.438138 -0.062500 1 0 0 0 0 0 3 951317
-0.002518 0.000164 0.119562 0.517709 -0.163975 0.438139 -0.062500 1 0 0 0 0 0 3 952327
-0.002518 0.000164 0.119562 0.517707 -0.163965 0.438133 -0.062500 1 0 0 0 0 0 3 953315
-0.002518 0.000164 0.119562 0.517699 -0.163973 0.438125 -0.062500 1 0 0 0 0 0 3 954327
-0.002518 0.000164 0.119562 0.517694 -0.163962 0.438137 -0.062500 1 0 0 0 0 0 3 955317
-0.002518 0.000164 0.119562 0.517709 -0.163975 0.438139 -0.062500 1 0 0 0 0 0 3 956327
-0.002518 0.000164 0.119562 0.517707 -0.163965 0.438133 -0.062500 1 0 0 0 0 0 3 957344
-0.002518 0.000164 0.119562 0.517707 -0.163964 0.438132 -0.062500 1 0 0 0 0 0 3 958335
-0.002518 0.000164 0.119562 0.517690 -0.163981 0.438138 -0.062500 1 0 0 0 0 0 3 959343
-0.002518 0.000164 0.119562 0.517705 -0.163966 0.438133 -0.062500 1 0 0 0 0 0 3 960336
-0.002518 0.000164 0.119562 0.517707 -0.163964 0.438132 -0.062500 1 0 0 0 0 0 3 961332
-0.002518 0.000164 0.119562 0.517711 -0.163976 0.438139 -0.062500 1 0 0 0 0 0 3 962324
-0.002518 0.000164 0.119562 0.517696 -0.163963 0.438139 -0.062500 1 0 0 0 0 0 3 963325
-0.002518 0.000164 0.119562 0.517698 -0.163973 0.438126 -0.062500 1 0 0 0 0 0 3 964323
-0.002518 0.000164 0.119562 0.517706 -0.163965 0.438131 -0.062500 1 0 0 0 0 0 3 965325
-0.002518 0.000164 0.119562 0.517710 -0.163976 0.438138 -0.062500 1 0 0 0 0 0 3 966328
-0.002518 0.000164 0.119562 0.517696 -0.163963 0.438139 -0.062500 1 0 0 0 0 0 3 967324
-0.002518 0.000164 0.119562 0.517706 -0.163964 0.438133 -0.062500 1 0 0 0 0 0 3 968335
-0.002518 0.000164 0.119562 0.517702 -0.163984 0.438132 -0.062500 1 0 0 0 0 0 3 969332
-0.002518 0.000164 0.119562 0.517707 -0.163967 0.438132 -0.062500 1 0 0 0 0 0 3 970329
-0.002518 0.000164 0.119562 0.517695 -0.163962 0.438138 -0.062500 1 0 0 0 0 0 3 971328
-0.002518 0.000164 0.119562 0.517706 -0.163964 0.438132 -0.062500 1 0 0 0 0 0 3 972326
-0.002518 0.000164 0.119562 0.517710 -0.163975 0.438139 -0.062500 1 0 0 0 0 0 3 973327
-0.002518 0.000164 0.119562 0.517700 -0.163974 0.438126 -0.062500 1 0 0 0 0 0 3 974329
-0.002518 0.000164 0.119562 0.517694 -0.163962 0.438137 -0.062500 1 0 0 0 0 0 3 975327
-0.002518 0.000164 0.119562 0.517709 -0.163975 0.438139 -0.062500 1 0 0 0 0 0 3 976335
-0.002518 0.000164 0.119562 0.517707 -0.163965 0.438133 -0.062500 1 0 0 0 0 0 3 977333
-0.002518 0.000164 0.119562 0.517699 -0.163973 0.438125 -0.062500 1 0 0 0 0 0 3 978332
-0.002518 0.000164 0.119562 0.517697 -0.163974 0.438144 -0.062500 1 0 0 0 0 0 3 979331
-0.002518 0.000164 0.119562 0.517706 -0.163965 0.438133 -0.062500 1 0 0 0 0 0 3 980325
-0.002518 0.000164 0.119562 0.517707 -0.163964 0.438132 -0.062500 1 0 0 0 0 0 3 981327
-0.002518 0.000164 0.119562 0.517695 -0.163961 0.438138 -0.062500 1 0 0 0 0 0 3 982327
-0.002518 0.000164 0.119562 0.517701 -0.163984 0.438132 -0.062500 1 0 0 0 0 0 3 983327
-0.002518 0.000164 0.119562 0.517706 -0.163966 0.438132 -0.062500 1 0 0 0 0 0 3 984326
-0.002518 0.000164 0.119562 0.517707 -0.163964 0.438132 -0.062500 1 0 0 0 0 0 3 985326
-0.002518 0.000164 0.119562 0.517698 -0.163973 0.438145 -0.062500 1 0 0 0 0 0 3 986327
-0.002518 0.000164 0.119562 0.517706 -0.163965 0.438134 -0.062500 1 0 0 0 0 0 3 987329
-0.002518 0.000164 0.119562 0.517699 -0.163973 0.438125 -0.062500 1 0 0 0 0 0 3 988326
-0.002518 0.000164 0.119562 0.517710 -0.163977 0.438138 -0.062500 1 0 0 0 0 0 3 989327
-0.002518 0.000164 0.119562 0.517695 -0.163963 0.438139 -0.062500 1 0 0 0 0 0 3 990327
-0.002518 0.000164 0.119562 0.517706 -0.163964 0.438133 -0.062500 1 0 0 0 0 0 3 991329
-0.002518 0.000164 0.119562 0.517707 -0.163964 0.438132 -0.062500 1 0 0 0 0 0 3 992328
-0.002518 0.000164 0.119562 0.517702 -0.163984 0.438132 -0.062500 1 0 0 0 0 0 3 993326
-0.002518 0.000164 0.119562 0.517694 -0.163964 0.438138 -0.062500 1 0 0 0 0 0 3 994329
-0.002518 0.000164 0.119562 0.517705 -0.163964 0.438132 -0.062500 1 0 0 0 0 0 3 995325
-0.002518 0.000164 0.119562 0.517710 -0.163976 0.438139 -0.062500 1 0 0 0 0 0 3 996326
-0.002518 0.000164 0.119562 0.517708 -0.163965 0.438133 -0.062500 1 0 0 0 0 0 3 997329
-0.002518 0.000164 0.119562 0.517687 -0.163970 0.438131 -0.062500 1 0 0 0 0 0 3 998318
-0.002518 0.000164 0.119562 0.517705 -0.163965 0.438132 -0.062500 1 0 0 0 0 0 3 999325
-0.002518 0.000164 0.119562 0.517710 -0.163976 0.438139 -0.062500 1 0 0 0 0 0 4 328
-0.002518 0.000164 0.119562 0.517708 -0.163965 0.438133 -0.062500 1 0 0 0 0 0 4 1326
-0.002518 0.000164 0.119562 0.517695 -0.163961 0.438138 -0.062500 1 0 0 0 0 0 4 2327
-0.002518 0.000164 0.119562 0.517701 -0.163984 0.438132 -0.062500 1 0 0 0 0 0 4 3327
-0.002518 0.000164 0.119562 0.517706 -0.163967 0.438132 -0.062500 1 0 0 0 0 0 4 4326
-0.002518 0.000164 0.119562 0.517707 -0.163964 0.438132 -0.062500 1 0 0 0 0 0 4 5325
-0.002518 0.000164 0.119562 0.517699 -0.163973 0.438145 -0.062500 1 0 0 0 0 0 4 6326
-0.002518 0.000164 0.119562 0.517698 -0.163974 0.438126 -0.062500 1 0 0 0 0 0 4 7326
-0.002518 0.000164 0.119562 0.517706 -0.163965 0.438131 -0.062500 1 0 0 0 0 0 4 8323
-0.002518 0.000164 0.119562 0.517695 -0.163961 0.438138 -0.062500 1 0 0 0 0 0 4 9303
-0.002518 0.000164 0.119562 0.517709 -0.163975 0.438139 -0.062500 1 0 0 0 0 0 4 10319
-0.002518 0.000164 0.119562 0.517707 -0.163965 0.438133 -0.062500 1 0 0 0 0 0 4 11325
-0.002518 0.000164 0.119562 0.517699 -0.163973 0.438125 -0.062500 1 0 0 0 0 0 4 12314
-0.002518 0.000164 0.119562 0.517697 -0.163974 0.438144 -0.062500 1 0 0 0 0 0 4 13326
-0.002518 0.000164 0.119562 0.517706 -0.163965 0.438133 -0.062500 1 0 0 0 0 0 4 14315
-0.002518 0.000164 0.119562 0.517707 -0.163964 0.438132 -0.062500 1 0 0 0 0 0 4 15325
-0.002518 0.000164 0.119562 0.517707 -0.163964 0.438132 -0.062500 1 0 0 0 0 0 4 16315
-0.002518 0.000164 0.119562 0.517699 -0.163972 0.438145 -0.062500 1 0 0 0 0 0 4 17324
-0.002518 0.000164 0.119562 0.517698 -0.163974 0.438127 -0.062500 1 0 0 0 0 0 4 18316
-0.002518 0.000164 0.119562 0.517706 -0.163965 0.438131 -0.062500 1 0 0 0 0 0 4 19325
-0.002518 0.000164 0.119562 0.517710 -0.163976 0.438138 -0.062500 1 0 0 0 0 0 4 20314
-0.002518 0.000164 0.119562 0.517696 -0.163963 0.438139 -0.062500 1 0 0 0 0 0 4 21324
-0.002518 0.000164 0.119562 0.517698 -0.163973 0.438126 -0.062500 1 0 0 0 0 0 4 22315
-0.002518 0.000164 0.119562 0.517709 -0.163977 0.438138 -0.062500 1 0 0 0 0 0 4 23326
-0.002518 0.000164 0.119562 0.517707 -0.163966 0.438132 -0.062500 1 0 0 0 0 0 4 24315
-0.002518 0.000164 0.119562 0.517695 -0.163962 0.438138 -0.062500 1 0 0 0 0 0 4 25315
-0.002518 0.000164 0.119562 0.517706 -0.163964 0.438133 -0.062500 1 0 0 0 0 0 4 26324
-0.002518 0.000164 0.119562 0.517702 -0.163984 0.438132 -0.062500 1 0 0 0 0 0 4 27314
-0.002518 0.000164 0.119562 0.517707 -0.163967 0.438132 -0.062500 1 0 0 0 0 0 4 28327
-0.002523 0.000182 0.119551 0.590798 -0.416076 0.586949 -0.062500 1 0 0 0 0 0 4 29326
-0.002526 0.000191 0.119548 0.567696 -0.331427 0.514215 -0.062500 1 0 0 0 0 0 4 30333
-0.002527 0.000195 0.119546 0.549330 -0.268042 0.476534 -0.062500 1 0 0 0 0 0 4 31332
-0.002528 0.000198 0.119546 0.539182 -0.234259 0.462215 -0.062500 1 0 0 0 0 0 4 32335
-0.002528 0.000199 0.119546 0.533908 -0.217139 0.457129 -0.062500 1 0 0 0 0 0 4 33555
-0.002528 0.000199 0.119546 0.531208 -0.208575 0.455352 -0.062500 1 0 0 0 0 0 4 34330
-0.002528 0.000200 0.119546 0.529840 -0.204276 0.454734 -0.062500 1 0 0 0 0 0 4 35314
-0.002528 0.000200 0.119546 0.529160 -0.202131 0.454527 -0.062500 1 0 0 0 0 0 4 36322
-0.002528 0.000200 0.119546 0.528796 -0.201054 0.454444 -0.062500 1 0 0 0 0 0 4 37325
-0.002528 0.000200 0.119546 0.528631 -0.200525 0.454418 -0.062500 1 0 0 0 0 0 4 38333
-0.002528 0.000200 0.119546 0.528548 -0.200255 0.454413 -0.062500 1 0 0 0 0 0 4 39328
-0.002528 0.000200 0.119546 0.528504 -0.200114 0.454418 -0.062500 1 0 0 0 0 0 4 40334
-0.002528 0.000200 0.119546 0.528485 -0.200049 0.454405 -0.062500 1 0 0 0 0 0 4 41329
-0.002528 0.000200 0.119546 0.528465 -0.200020 0.454416 -0.062500 1 0 0 0 0 0 4 42331
-0.002528 0.000200 0.119546 0.528459 -0.200007 0.454410 -0.062500 1 0 0 0 0 0 4 43325
-0.002528 0.000200 0.119546 0.528464 -0.199986 0.454410 -0.062500 1 0 0 0 0 0 4 44326
-0.002528 0.000200 0.119546 0.528465 -0.199984 0.454410 -0.062500 1 0 0 0 0 0 4 45324
-0.002528 0.000200 0.119546 0.528465 -0.199984 0.454410 -0.062500 1 0 0 0 0 0 4 46327
-0.002528 0.000200 0.119546 0.528465 -0.199984 0.454410 -0.062500 1 0 0 0 0 0 4 47323
-0.002528 0.000200 0.119546 0.528458 -0.199993 0.454403 -0.062500 1 0 0 0 0 0 4 48326
-0.002528 0.000200 0.119546 0.528465 -0.199986 0.454409 -0.062500 1 0 0 0 0 0 4 49311
-0.002528 0.000200 0.119546 0.528454 -0.199982 0.454416 -0.062500 1 0 0 0 0 0 4 50329
-0.002528 0.000200 0.119546 0.528464 -0.199984 0.454411 -0.062500 1 0 0 0 0 0 4 51331
-0.002528 0.000200 0.119546 0.528454 -0.199982 0.454396 -0.062500 1 0 0 0 0 0 4 52325
-0.002528 0.000200 0.119546 0.528452 -0.199981 0.454415 -0.062500 1 0 0 0 0 0 4 53326
-0.002528 0.000200 0.119546 0.528464 -0.199984 0.454410 -0.062500 1 0 0 0 0 0 4 54326
-0.002528 0.000200 0.119546 0.528465 -0.199984 0.454410 -0.062500 1 0 0 0 0 0 4 55327
-0.002528 0.000200 0.119546 0.528466 -0.199984 0.454410 -0.062500 1 0 0 0 0 0 4 56325
-0.002528 0.000200 0.119546 0.528458 -0.199993 0.454403 -0.062500 1 0 0 0 0 0 4 57325
-0.002528 0.000200 0.119546 0.528453 -0.199983 0.454415 -0.062500 1 0 0 0 0 0 4 58331
-0.002528 0.000200 0.119546 0.528464 -0.199985 0.454411 -0.062500 1 0 0 0 0 0 4 59326
-0.002534 0.000218 0.119535 0.601518 -0.451951 0.603340 -0.062500 1 0 0 0 0 0 4 60327
-0.002536 0.000227 0.119531 0.578420 -0.367375 0.530548 -0.062500 1 0 0 0 0 0 4 61324
-0.002538 0.000231 0.119530 0.560073 -0.304018 0.492839 -0.062500 1 0 0 0 0 0 4 62326
-0.002538 0.000234 0.119530 0.549931 -0.270251 0.478503 -0.062500 1 0 0 0 0 0 4 63324
-0.002539 0.000235 0.119529 0.544651 -0.253147 0.473420 -0.062500 1 0 0 0 0 0 4 64322
-0.002539 0.000235 0.119529 0.541963 -0.244559 0.471647 -0.062500 1 0 0 0 0 0 4 65327
-0.002539 0.000236 0.119529 0.540593 -0.240278 0.471028 -0.062500 1 0 0 0 0 0 4 66326
-0.002539 0.000236 0.119529 0.539901 -0.238133 0.470806 -0.062500 1 0 0 0 0 0 4 67324
-0.002539 0.000236 0.119529 0.539568 -0.237053 0.470735 -0.062500 1 0 0 0 0 0 4 68324
-0.002539 0.000236 0.119529 0.539383 -0.236517 0.470703 -0.062500 1 0 0 0 0 0 4 69323
-0.002539 0.000236 0.119529 0.539301 -0.236259 0.470703 -0.062500 1 0 0 0 0 0 4 70328
-0.002539 0.000236 0.119529 0.539255 -0.236108 0.470702 -0.062500 1 0 0 0 0 0 4 71317
-0.002539 0.000236 0.119529 0.539226 -0.236049 0.470701 -0.062500 1 0 0 0 0 0 4 72323
-0.002539 0.000236 0.119529 0.539225 -0.236015 0.470695 -0.062500 1 0 0 0 0 0 4 73325
-0.002539 0.000236 0.119529 0.539210 -0.235999 0.470693 -0.062500 1 0 0 0 0 0 4 74326
-0.002539 0.000236 0.119529 0.539217 -0.235989 0.470700 -0.062500 1 0 0 0 0 0 4 75325
-0.002539 0.000236 0.119529 0.539210 -0.235997 0.470694 -0.062500 1 0 0 0 0 0 4 76304
-0.002539 0.000236 0.119529 0.539217 -0.235990 0.470700 -0.062500 1 0 0 0 0 0 4 77324
-0.002539 0.000236 0.119529 0.539215 -0.235978 0.470694 -0.062500 1 0 0 0 0 0 4 78326
-0.002539 0.000236 0.119529 0.539219 -0.235988 0.470700 -0.062500 1 0 0 0 0 0 4 79324
-0.002539 0.000236 0.119529 0.539204 -0.235975 0.470700 -0.062500 1 0 0 0 0 0 4 80323
-0.002539 0.000236 0.119529 0.539209 -0.235997 0.470694 -0.062500 1 0 0 0 0 0 4 81315
-0.002539 0.000236 0.119529 0.539214 -0.235979 0.470693 -0.062500 1 0 0 0 0 0 4 82314
-0.002539 0.000236 0.119529 0.539219 -0.235989 0.470700 -0.062500 1 0 0 0 0 0 4 83324
-0.002539 0.000236 0.119529 0.539204 -0.235975 0.470700 -0.062500 1 0 0 0 0 0 4 84312
-0.002539 0.000236 0.119529 0.539206 -0.235985 0.470687 -0.062500 1 0 0 0 0 0 4 85321
-0.002539 0.000236 0.119529 0.539217 -0.235989 0.470699 -0.062500 1 0 0 0 0 0 4 86319
-0.002539 0.000236 0.119529 0.539203 -0.235975 0.470700 -0.062500 1 0 0 0 0 0 4 87323
-0.002539 0.000236 0.119529 0.539217 -0.235988 0.470701 -0.062500 1 0 0 0 0 0 4 88312
-0.002539 0.000236 0.119529 0.539215 -0.235978 0.470694 -0.062500 1 0 0 0 0 0 4 89324
-0.002539 0.000236 0.119529 0.539219 -0.235988 0.470700 -0.062500 1 0 0 0 0 0 4 90313
-0.002539 0.000236 0.119529 0.539208 -0.235987 0.470687 -0.062500 1 0 0 0 0 0 4 91322
-0.002539 0.000236 0.119529 0.539206 -0.235987 0.470705 -0.062500 1 0 0 0 0 0 4 92323
-0.002539 0.000236 0.119529 0.539214 -0.235978 0.470695 -0.062500 1 0 0 0 0 0 4 93313
-0.002539 0.000236 0.119529 0.539215 -0.235977 0.470693 -0.062500 1 0 0 0 0 0 4 94322
-0.002539 0.000236 0.119529 0.539206 -0.235985 0.470706 -0.062500 1 0 0 0 0 0 4 95310
-0.002539 0.000236 0.119529 0.539206 -0.235986 0.470688 -0.062500 1 0 0 0 0 0 4 96322
-0.002539 0.000236 0.119529 0.539217 -0.235989 0.470699 -0.062500 1 0 0 0 0 0 4 97311
-0.002539 0.000236 0.119529 0.539215 -0.235978 0.470694 -0.062500 1 0 0 0 0 0 4 98322
-0.002539 0.000236 0.119529 0.539206 -0.235985 0.470706 -0.062500 1 0 0 0 0 0 4 99312
-0.002539 0.000236 0.119529 0.539206 -0.235986 0.470688 -0.062500 1 0 0 0 0 0 4 100322
-0.002539 0.000236 0.119529 0.539217 -0.235989 0.470699 -0.062500 1 0 0 0 0 0 4 101312
-0.002539 0.000236 0.119529 0.539215 -0.235978 0.470694 -0.062500 1 0 0 0 0 0 4 102387
-0.002539 0.000236 0.119529 0.539206 -0.235986 0.470706 -0.062500 1 0 0 0 0 0 4 103319
-0.002539 0.000236 0.119529 0.539214 -0.235978 0.470695 -0.062500 1 0 0 0 0 0 4 104338
-0.002539 0.000236 0.119529 0.539207 -0.235985 0.470686 -0.062500 1 0 0 0 0 0 4 105322
-0.002539 0.000236 0.119529 0.539218 -0.235989 0.470699 -0.062500 1 0 0 0 0 0 4 106321
-0.002539 0.000236 0.119529 0.539203 -0.235975 0.470700 -0.062500 1 0 0 0 0 0 4 107327
-0.002539 0.000236 0.119529 0.539217 -0.235988 0.470701 -0.062500 1 0 0 0 0 0 4 108327
-0.002539 0.000236 0.119529 0.539215 -0.235978 0.470694 -0.062500 1 0 0 0 0 0 4 109320
-0.002539 0.000236 0.119529 0.539211 -0.235997 0.470693 -0.062500 1 0 0 0 0 0 4 110315
-0.002539 0.000236 0.119529 0.539203 -0.235976 0.470699 -0.062500 1 0 0 0 0 0 4 111329
-0.002539 0.000236 0.119529 0.539217 -0.235988 0.470701 -0.062500 1 0 0 0 0 0 4 112315
-0.002539 0.000236 0.119529 0.539215 -0.235978 0.470694 -0.062500 1 0 0 0 0 0 4 113318
-0.002539 0.000236 0.119529 0.539215 -0.235977 0.470693 -0.062500 1 0 0 0 0 0 4 114312
-0.002539 0.000236 0.119529 0.539198 -0.235994 0.470699 -0.062500 1 0 0 0 0 0 4 115324
-0.002544 0.000254 0.119519 0.612222 -0.487820 0.619757 -0.062500 1 0 0 0 0 0 4 116324
-0.002547 0.000263 0.119515 0.589158 -0.403303 0.546895 -0.062500 1 0 0 0 0 0 4 117321
-0.002549 0.000267 0.119514 0.570826 -0.339981 0.509151 -0.062500 1 0 0 0 0 0 4 118323
-0.002549 0.000270 0.119513 0.560673 -0.306215 0.494816 -0.062500 1 0 0 0 0 0 4 119304
-0.002550 0.000271 0.119513 0.555394 -0.289116 0.489726 -0.062500 1 0 0 0 0 0 4 120323
-0.002550 0.000271 0.119513 0.552703 -0.280551 0.487948 -0.062500 1 0 0 0 0 0 4 121321
-0.002550 0.000272 0.119513 0.551349 -0.276257 0.487320 -0.062500 1 0 0 0 0 0 4 122333
-0.002550 0.000272 0.119513 0.550651 -0.274120 0.487109 -0.062500 1 0 0 0 0 0 4 123328
-0.002550 0.000272 0.119513 0.550317 -0.273041 0.487040 -0.062500 1 0 0 0 0 0 4 124324
-0.002550 0.000272 0.119513 0.550132 -0.272507 0.487007 -0.062500 1 0 0 0 0 0 4 125325
-0.002550 0.000272 0.119513 0.550035 -0.272234 0.487007 -0.062500 1 0 0 0 0 0 4 126326
-0.002550 0.000272 0.119513 0.549993 -0.272104 0.487000 -0.062500 1 0 0 0 0 0 4 127321
-0.002550 0.000272 0.119513 0.549985 -0.272043 0.486998 -0.062500 1 0 0 0 0 0 4 128323
-0.002550 0.000272 0.119513 0.549975 -0.272006 0.486998 -0.062500 1 0 0 0 0 0 4 129304
-0.002550 0.000272 0.119513 0.549959 -0.271990 0.486997 -0.062500 1 0 0 0 0 0 4 130305
-0.002550 0.000272 0.119513 0.549963 -0.271969 0.486997 -0.062500 1 0 0 0 0 0 4 131322
-0.002550 0.000272 0.119513 0.549963 -0.271967 0.486997 -0.062500 1 0 0 0 0 0 4 132324
-0.002550 0.000272 0.119513 0.549964 -0.271966 0.486997 -0.062500 1 0 0 0 0 0 4 133426
-0.002550 0.000272 0.119513 0.549964 -0.271966 0.486997 -0.062500 1 0 0 0 0 0 4 134449
-0.002550 0.000272 0.119513 0.549952 -0.271963 0.487004 -0.062500 1 0 0 0 0 0 4 135322
-0.002550 0.000272 0.119513 0.549954 -0.271974 0.486991 -0.062500 1 0 0 0 0 0 4 136321
-0.002550 0.000272 0.119513 0.549963 -0.271967 0.486997 -0.062500 1 0 0 0 0 0 4 137428
-0.002550 0.000272 0.119513 0.549964 -0.271966 0.486997 -0.062500 1 0 0 0 0 0 4 138447
-0.002550 0.000272 0.119513 0.549952 -0.271963 0.487003 -0.062500 1 0 0 0 0 0 4 139448
-0.002550 0.000272 0.119513 0.549954 -0.271974 0.486991 -0.062500 1 0 0 0 0 0 4 140445
-0.002550 0.000272 0.119513 0.549963 -0.271967 0.486996 -0.062500 1 0 0 0 0 0 4 141448
-0.002550 0.000272 0.119513 0.549964 -0.271966 0.486997 -0.062500 1 0 0 0 0 0 4 142451
-0.002550 0.000272 0.119513 0.549952 -0.271963 0.487003 -0.062500 1 0 0 0 0 0 4 143452
-0.002550 0.000272 0.119513 0.549954 -0.271974 0.486991 -0.062500 1 0 0 0 0 0 4 144451
-0.002550 0.000272 0.119513 0.549963 -0.271967 0.486996 -0.062500 1 0 0 0 0 0 4 145447
-0.002550 0.000272 0.119513 0.549951 -0.271963 0.487003 -0.062500 1 0 0 0 0 0 4 146449
-0.002550 0.000272 0.119513 0.549962 -0.271966 0.486998 -0.062500 1 0 0 0 0 0 4 147445
-0.002550 0.000272 0.119513 0.549955 -0.271975 0.486990 -0.062500 1 0 0 0 0 0 4 148448
-0.002550 0.000272 0.119513 0.549963 -0.271967 0.486996 -0.062500 1 0 0 0 0 0 4 149429
-0.002550 0.000272 0.119513 0.549951 -0.271963 0.487003 -0.062500 1 0 0 0 0 0 4 150430
-0.002550 0.000272 0.119513 0.549962 -0.271966 0.486998 -0.062500 1 0 0 0 0 0 4 151447
-0.002555 0.000290 0.119502 0.622925 -0.523671 0.636186 -0.062500 1 0 0 0 0 0 4 152445
-0.002558 0.000299 0.119499 0.599880 -0.439211 0.563263 -0.062500 1 0 0 0 0 0 4 153447
-0.002559 0.000303 0.119497 0.581555 -0.375945 0.525483 -0.062500 1 0 0 0 0 0 4 154447
-0.002560 0.000306 0.119497 0.571415 -0.342190 0.511137 -0.062500 1 0 0 0 0 0 4 155437
-0.002560 0.000307 0.119497 0.566136 -0.325087 0.506031 -0.062500 1 0 0 0 0 0 4 156445
-0.002561 0.000307 0.119497 0.563442 -0.316513 0.504261 -0.062500 1 0 0 0 0 0 4 157435
-0.002561 0.000308 0.119497 0.562091 -0.312230 0.503639 -0.062500 1 0 0 0 0 0 4 158438
-0.002561 0.000308 0.119497 0.561390 -0.310083 0.503421 -0.062500 1 0 0 0 0 0 4 159444
-0.002561 0.000308 0.119497 0.561057 -0.309003 0.503350 -0.062500 1 0 0 0 0 0 4 160435
-0.002561 0.000308 0.119497 0.560875 -0.308480 0.503324 -0.062500 1 0 0 0 0 0 4 161445
-0.002561 0.000308 0.119497 0.560790 -0.308212 0.503318 -0.062500 1 0 0 0 0 0 4 162440
-0.002561 0.000308 0.119497 0.560735 -0.308068 0.503309 -0.062500 1 0 0 0 0 0 4 163445
-0.002561 0.000308 0.119497 0.560713 -0.308003 0.503314 -0.062500 1 0 0 0 0 0 4 164435
-0.002561 0.000308 0.119497 0.560717 -0.307979 0.503315 -0.062500 1 0 0 0 0 0 4 165446
-0.002561 0.000308 0.119497 0.560707 -0.307944 0.503314 -0.062500 1 0 0 0 0 0 4 166441
-0.002561 0.000308 0.119497 0.560707 -0.307941 0.503315 -0.062500 1 0 0 0 0 0 4 167445
-0.002561 0.000308 0.119497 0.560707 -0.307940 0.503315 -0.062500 1 0 0 0 0 0 4 168434
-0.002561 0.000308 0.119497 0.560699 -0.307950 0.503308 -0.062500 1 0 0 0 0 0 4 169445
-0.002561 0.000308 0.119497 0.560707 -0.307942 0.503314 -0.062500 1 0 0 0 0 0 4 170435
-0.002561 0.000308 0.119497 0.560704 -0.307930 0.503308 -0.062500 1 0 0 0 0 0 4 171444
-0.002561 0.000308 0.119497 0.560695 -0.307937 0.503320 -0.062500 1 0 0 0 0 0 4 172434
-0.002561 0.000308 0.119497 0.560703 -0.307929 0.503309 -0.062500 1 0 0 0 0 0 4 173445
-0.002561 0.000308 0.119497 0.560699 -0.307948 0.503307 -0.062500 1 0 0 0 0 0 4 174435
-0.002561 0.000308 0.119497 0.560694 -0.307939 0.503320 -0.062500 1 0 0 0 0 0 4 175444
-0.002561 0.000308 0.119497 0.560703 -0.307930 0.503309 -0.062500 1 0 0 0 0 0 4 176447
-0.002561 0.000308 0.119497 0.560707 -0.307940 0.503314 -0.062500 1 0 0 0 0 0 4 177444
-0.002561 0.000308 0.119497 0.560704 -0.307929 0.503308 -0.062500 1 0 0 0 0 0 4 178448
-0.002561 0.000308 0.119497 0.560687 -0.307946 0.503313 -0.062500 1 0 0 0 0 0 4 179318
-0.002561 0.000308 0.119497 0.560705 -0.307942 0.503315 -0.062500 1 0 0 0 0 0 4 180441
-0.002561 0.000308 0.119497 0.560704 -0.307930 0.503308 -0.062500 1 0 0 0 0 0 4 181451
-0.002561 0.000308 0.119497 0.560707 -0.307940 0.503314 -0.062500 1 0 0 0 0 0 4 182424
-0.002561 0.000308 0.119497 0.560692 -0.307927 0.503314 -0.062500 1 0 0 0 0 0 4 183443
-0.002561 0.000308 0.119497 0.560698 -0.307948 0.503308 -0.062500 1 0 0 0 0 0 4 184452
-0.002561 0.000308 0.119497 0.560706 -0.307942 0.503314 -0.062500 1 0 0 0 0 0 4 185326
-0.002561 0.000308 0.119497 0.560704 -0.307930 0.503308 -0.062500 1 0 0 0 0 0 4 186454
-0.002561 0.000308 0.119497 0.560695 -0.307937 0.503320 -0.062500 1 0 0 0 0 0 4 187454
-0.002561 0.000308 0.119497 0.560695 -0.307938 0.503302 -0.062500 1 0 0 0 0 0 4 188448
-0.002561 0.000308 0.119497 0.560706 -0.307941 0.503313 -0.062500 1 0 0 0 0 0 4 189447
-0.002561 0.000308 0.119497 0.560708 -0.307941 0.503314 -0.062500 1 0 0 0 0 0 4 190448
-0.002561 0.000308 0.119497 0.560692 -0.307927 0.503314 -0.062500 1 0 0 0 0 0 4 191427
-0.002561 0.000308 0.119497 0.560706 -0.307940 0.503315 -0.062500 1 0 0 0 0 0 4 192445
-0.002561 0.000308 0.119497 0.560696 -0.307938 0.503301 -0.062500 1 0 0 0 0 0 4 193444
-0.002561 0.000308 0.119497 0.560706 -0.307941 0.503313 -0.062500 1 0 0 0 0 0 4 194448
-0.002561 0.000308 0.119497 0.560695 -0.307939 0.503321 -0.062500 1 0 0 0 0 0 4 195449
-0.002561 0.000308 0.119497 0.560703 -0.307929 0.503309 -0.062500 1 0 0 0 0 0 4 196431
-0.002561 0.000308 0.119497 0.560707 -0.307940 0.503314 -0.062500 1 0 0 0 0 0 4 197448
-0.002561 0.000308 0.119497 0.560696 -0.307938 0.503301 -0.062500 1 0 0 0 0 0 4 198448
-0.002561 0.000308 0.119497 0.560694 -0.307938 0.503319 -0.062500 1 0 0 0 0 0 4 199445
-0.002561 0.000308 0.119497 0.560706 -0.307941 0.503315 -0.062500 1 0 0 0 0 0 4 200445
-0.002561 0.000308 0.119497 0.560704 -0.307930 0.503308 -0.062500 1 0 0 0 0 0 4 201444
-0.002561 0.000308 0.119497 0.560708 -0.307940 0.503314 -0.062500 1 0 0 0 0 0 4 202448
-0.002561 0.000308 0.119497 0.560684 -0.307935 0.503307 -0.062500 1 0 0 0 0 0 4 203440
-0.002561 0.000308 0.119497 0.560705 -0.307941 0.503314 -0.062500 1 0 0 0 0 0 4 204451
-0.002561 0.000308 0.119497 0.560707 -0.307941 0.503315 -0.062500 1 0 0 0 0 0 4 205323
-0.002561 0.000308 0.119497 0.560705 -0.307930 0.503308 -0.062500 1 0 0 0 0 0 4 206447
-0.002561 0.000308 0.119497 0.560695 -0.307937 0.503320 -0.062500 1 0 0 0 0 0 4 207448
-0.002561 0.000308 0.119497 0.560695 -0.307938 0.503302 -0.062500 1 0 0 0 0 0 4 208445
-0.002566 0.000326 0.119486 0.633621 -0.559509 0.652628 -0.062500 1 0 0 0 0 0 4 209446
-0.002569 0.000335 0.119482 0.610598 -0.475106 0.579623 -0.062500 1 0 0 0 0 0 4 210428
-0.002570 0.000339 0.119481 0.592284 -0.411875 0.541826 -0.062500 1 0 0 0 0 0 4 211446
-0.002571 0.000342 0.119481 0.582146 -0.378125 0.527476 -0.062500 1 0 0 0 0 0 4 212444
-0.002571 0.000343 0.119480 0.576884 -0.361042 0.522364 -0.062500 1 0 0 0 0 0 4 213425
-0.002571 0.000343 0.119480 0.574194 -0.352472 0.520589 -0.062500 1 0 0 0 0 0 4 214446
-0.002571 0.000344 0.119480 0.572817 -0.348174 0.519971 -0.062500 1 0 0 0 0 0 4 215445
-0.002571 0.000344 0.119480 0.572128 -0.346040 0.519753 -0.062500 1 0 0 0 0 0 4 216447
-0.002571 0.000344 0.119480 0.571787 -0.344971 0.519674 -0.062500 1 0 0 0 0 0 4 217436
-0.002571 0.000344 0.119480 0.571609 -0.344429 0.519647 -0.062500 1 0 0 0 0 0 4 218445
-0.002571 0.000344 0.119480 0.571525 -0.344159 0.519641 -0.062500 1 0 0 0 0 0 4 219445
-0.002571 0.000344 0.119480 0.571482 -0.344018 0.519646 -0.062500 1 0 0 0 0 0 4 220445
-0.002571 0.000344 0.119480 0.571466 -0.343964 0.519639 -0.062500 1 0 0 0 0 0 4 221445
-0.002571 0.000344 0.119480 0.571442 -0.343924 0.519644 -0.062500 1 0 0 0 0 0 4 222446
-0.002571 0.000344 0.119480 0.571437 -0.343910 0.519638 -0.062500 1 0 0 0 0 0 4 223443
-0.002571 0.000344 0.119480 0.571445 -0.343901 0.519645 -0.062500 1 0 0 0 0 0 4 224442
-0.002571 0.000344 0.119480 0.571442 -0.343889 0.519638 -0.062500 1 0 0 0 0 0 4 225447
-0.002571 0.000344 0.119480 0.571443 -0.343888 0.519638 -0.062500 1 0 0 0 0 0 4 226446
-0.002571 0.000344 0.119480 0.571435 -0.343896 0.519631 -0.062500 1 0 0 0 0 0 4 227442
-0.002571 0.000344 0.119480 0.571442 -0.343888 0.519636 -0.062500 1 0 0 0 0 0 4 228310
-0.002571 0.000344 0.119480 0.571446 -0.343899 0.519644 -0.062500 1 0 0 0 0 0 4 229442
-0.002571 0.000344 0.119480 0.571431 -0.343886 0.519644 -0.062500 1 0 0 0 0 0 4 230433
-0.002571 0.000344 0.119480 0.571442 -0.343887 0.519638 -0.062500 1 0 0 0 0 0 4 231441
-0.002571 0.000344 0.119480 0.571435 -0.343896 0.519631 -0.062500 1 0 0 0 0 0 4 232432
-0.002571 0.000344 0.119480 0.571442 -0.343889 0.519636 -0.062500 1 0 0 0 0 0 4 233442
-0.002571 0.000344 0.119480 0.571434 -0.343896 0.519650 -0.062500 1 0 0 0 0 0 4 234432
-0.002571 0.000344 0.119480 0.571442 -0.343889 0.519639 -0.062500 1 0 0 0 0 0 4 235442
-0.002571 0.000344 0.119480 0.571443 -0.343888 0.519638 -0.062500 1 0 0 0 0 0 4 236432
-0.002571 0.000344 0.119480 0.571435 -0.343896 0.519630 -0.062500 1 0 0 0 0 0 4 237442
-0.002571 0.000344 0.119480 0.571430 -0.343886 0.519643 -0.062500 1 0 0 0 0 0 4 238440
-0.002571 0.000344 0.119480 0.571441 -0.343887 0.519638 -0.062500 1 0 0 0 0 0 4 239443
-0.002571 0.000344 0.119480 0.571446 -0.343899 0.519644 -0.062500 1 0 0 0 0 0 4 240432
-0.002571 0.000344 0.119480 0.571444 -0.343889 0.519638 -0.062500 1 0 0 0 0 0 4 241442
-0.002571 0.000344 0.119480 0.571423 -0.343894 0.519637 -0.062500 1 0 0 0 0 0 4 242443
-0.002571 0.000344 0.119480 0.571441 -0.343888 0.519637 -0.062500 1 0 0 0 0 0 4 243431
-0.002571 0.000344 0.119480 0.571443 -0.343888 0.519637 -0.062500 1 0 0 0 0 0 4 244443
-0.002571 0.000344 0.119480 0.571447 -0.343899 0.519644 -0.062500 1 0 0 0 0 0 4 245431
-0.002571 0.000344 0.119480 0.571423 -0.343895 0.519637 -0.062500 1 0 0 0 0 0 4 246442
-0.002571 0.000344 0.119480 0.571441 -0.343889 0.519637 -0.062500 1 0 0 0 0 0 4 247432
-0.002571 0.000344 0.119480 0.571443 -0.343888 0.519637 -0.062500 1 0 0 0 0 0 4 248442
-0.002571 0.000344 0.119480 0.571443 -0.343888 0.519637 -0.062500 1 0 0 0 0 0 4 249440
-0.002571 0.000344 0.119480 0.571431 -0.343885 0.519643 -0.062500 1 0 0 0 0 0 4 250448
-0.002571 0.000344 0.119480 0.571445 -0.343899 0.519645 -0.062500 1 0 0 0 0 0 4 251433
-0.002571 0.000344 0.119480 0.571435 -0.343898 0.519631 -0.062500 1 0 0 0 0 0 4 252447
-0.002571 0.000344 0.119480 0.571430 -0.343886 0.519643 -0.062500 1 0 0 0 0 0 4 253438
-0.002571 0.000344 0.119480 0.571441 -0.343887 0.519638 -0.062500 1 0 0 0 0 0 4 254434
-0.002571 0.000344 0.119480 0.571443 -0.343887 0.519637 -0.062500 1 0 0 0 0 0 4 255448
-0.002571 0.000344 0.119480 0.571443 -0.343887 0.519637 -0.062500 1 0 0 0 0 0 4 256449
-0.002571 0.000344 0.119480 0.571439 -0.343908 0.519637 -0.062500 1 0 0 0 0 0 4 257441
-0.002571 0.000344 0.119480 0.571431 -0.343887 0.519643 -0.062500 1 0 0 0 0 0 4 258448
-0.002571 0.000344 0.119480 0.571442 -0.343888 0.519638 -0.062500 1 0 0 0 0 0 4 259442
-0.002571 0.000344 0.119480 0.571443 -0.343888 0.519637 -0.062500 1 0 0 0 0 0 4 260447
-0.002571 0.000344 0.119480 0.571423 -0.343893 0.519637 -0.062500 1 0 0 0 0 0 4 261447
-0.002571 0.000344 0.119480 0.571444 -0.343900 0.519644 -0.062500 1 0 0 0 0 0 4 262446
-0.002571 0.000344 0.119480 0.571443 -0.343889 0.519638 -0.062500 1 0 0 0 0 0 4 263443
-0.002571 0.000344 0.119480 0.571443 -0.343888 0.519637 -0.062500 1 0 0 0 0 0 4 264443
-0.002571 0.000344 0.119480 0.571431 -0.343885 0.519644 -0.062500 1 0 0 0 0 0 4 265442
-0.002571 0.000344 0.119480 0.571433 -0.343896 0.519631 -0.062500 1 0 0 0 0 0 4 266444
-0.002571 0.000344 0.119480 0.571442 -0.343888 0.519636 -0.062500 1 0 0 0 0 0 4 267442
-0.002571 0.000344 0.119480 0.571446 -0.343899 0.519644 -0.062500 1 0 0 0 0 0 4 268447
-0.002571 0.000344 0.119480 0.571431 -0.343886 0.519644 -0.062500 1 0 0 0 0 0 4 269446
-0.002571 0.000344 0.119480 0.571442 -0.343887 0.519638 -0.062500 1 0 0 0 0 0 4 270449
-0.002571 0.000344 0.119480 0.571435 -0.343896 0.519631 -0.062500 1 0 0 0 0 0 4 271442
-0.002571 0.000344 0.119480 0.571442 -0.343889 0.519636 -0.062500 1 0 0 0 0 0 4 272443
-0.002571 0.000344 0.119480 0.571434 -0.343896 0.519650 -0.062500 1 0 0 0 0 0 4 273442
-0.002571 0.000344 0.119480 0.571442 -0.343889 0.519639 -0.062500 1 0 0 0 0 0 4 274444
-0.002571 0.000344 0.119480 0.571443 -0.343888 0.519638 -0.062500 1 0 0 0 0 0 4 275446
-0.002571 0.000344 0.119480 0.571435 -0.343896 0.519630 -0.062500 1 0 0 0 0 0 4 276443
-0.002571 0.000344 0.119480 0.571430 -0.343886 0.519643 -0.062500 1 0 0 0 0 0 4 277424
-0.002571 0.000344 0.119480 0.571441 -0.343887 0.519638 -0.062500 1 0 0 0 0 0 4 278433
-0.002571 0.000344 0.119480 0.571446 -0.343899 0.519644 -0.062500 1 0 0 0 0 0 4 279442
-0.002571 0.000344 0.119480 0.571444 -0.343889 0.519638 -0.062500 1 0 0 0 0 0 4 280442
-0.002571 0.000344 0.119480 0.571423 -0.343894 0.519637 -0.062500 1 0 0 0 0 0 4 281443
-0.002571 0.000344 0.119480 0.571441 -0.343888 0.519637 -0.062500 1 0 0 0 0 0 4 282443
-0.002571 0.000344 0.119480 0.571443 -0.343888 0.519637 -0.062500 1 0 0 0 0 0 4 283433
-0.002571 0.000344 0.119480 0.571434 -0.343896 0.519650 -0.062500 1 0 0 0 0 0 4 284442
-0.002571 0.000344 0.119480 0.571434 -0.343898 0.519632 -0.062500 1 0 0 0 0 0 4 285442
-0.002571 0.000344 0.119480 0.571442 -0.343889 0.519637 -0.062500 1 0 0 0 0 0 4 286443
-0.002571 0.000344 0.119480 0.571443 -0.343888 0.519637 -0.062500 1 0 0 0 0 0 4 287443
-0.002571 0.000344 0.119480 0.571431 -0.343885 0.519644 -0.062500 1 0 0 0 0 0 4 288442
-0.002571 0.000344 0.119480 0.571441 -0.343887 0.519638 -0.062500 1 0 0 0 0 0 4 289436
-0.002571 0.000344 0.119480 0.571446 -0.343899 0.519644 -0.062500 1 0 0 0 0 0 4 290445
-0.002571 0.000344 0.119480 0.571435 -0.343898 0.519631 -0.062500 1 0 0 0 0 0 4 291447
-0.002571 0.000344 0.119480 0.571430 -0.343886 0.519643 -0.062500 1 0 0 0 0 0 4 292441
-0.002571 0.000344 0.119480 0.571441 -0.343887 0.519638 -0.062500 1 0 0 0 0 0 4 293442
-0.002571 0.000344 0.119480 0.571443 -0.343887 0.519637 -0.062500 1 0 0 0 0 0 4 294443
-0.002571 0.000344 0.119480 0.571443 -0.343887 0.519637 -0.062500 1 0 0 0 0 0 4 295442
-0.002571 0.000344 0.119480 0.571426 -0.343905 0.519644 -0.062500 1 0 0 0 0 0 4 296440
-0.002571 0.000344 0.119480 0.571441 -0.343890 0.519638 -0.062500 1 0 0 0 0 0 4 297442
-0.002571 0.000344 0.119480 0.571443 -0.343888 0.519637 -0.062500 1 0 0 0 0 0 4 298442
-0.002571 0.000344 0.119480 0.571443 -0.343888 0.519637 -0.062500 1 0 0 0 0 0 4 299442
-0.002571 0.000344 0.119480 0.571423 -0.343893 0.519637 -0.062500 1 0 0 0 0 0 4 300443
-0.002571 0.000344 0.119480 0.571444 -0.343900 0.519644 -0.062500 1 0 0 0 0 0 4 301433
-0.002571 0.000344 0.119480 0.571443 -0.343889 0.519638 -0.062500 1 0 0 0 0 0 4 302441
-0.002571 0.000344 0.119480 0.571443 -0.343888 0.519637 -0.062500 1 0 0 0 0 0 4 303430
-0.002571 0.000344 0.119480 0.571431 -0.343885 0.519644 -0.062500 1 0 0 0 0 0 4 304441
-0.002571 0.000344 0.119480 0.571433 -0.343896 0.519631 -0.062500 1 0 0 0 0 0 4 305429
-0.002571 0.000344 0.119480 0.571442 -0.343888 0.519636 -0.062500 1 0 0 0 0 0 4 306443
-0.002571 0.000344 0.119480 0.571446 -0.343899 0.519644 -0.062500 1 0 0 0 0 0 4 307430
-0.002571 0.000344 0.119480 0.571431 -0.343886 0.519644 -0.062500 1 0 0 0 0 0 4 308442
-0.002571 0.000344 0.119480 0.571442 -0.343887 0.519638 -0.062500 1 0 0 0 0 0 4 309441
-0.002571 0.000344 0.119480 0.571435 -0.343896 0.519631 -0.062500 1 0 0 0 0 0 4 310430
-0.002571 0.000344 0.119480 0.571430 -0.343886 0.519643 -0.062500 1 0 0 0 0 0 4 311440
-0.002571 0.000344 0.119480 0.571445 -0.343899 0.519645 -0.062500 1 0 0 0 0 0 4 312428
-0.002571 0.000344 0.119480 0.571443 -0.343889 0.519638 -0.062500 1 0 0 0 0 0 4 313439
-0.002571 0.000344 0.119480 0.571443 -0.343888 0.519638 -0.062500 1 0 0 0 0 0 4 314440
-0.002571 0.000344 0.119480 0.571435 -0.343896 0.519630 -0.062500 1 0 0 0 0 0 4 315442
-0.002571 0.000344 0.119480 0.571430 -0.343886 0.519643 -0.062500 1 0 0 0 0 0 4 316430
-0.002571 0.000344 0.119480 0.571441 -0.343887 0.519638 -0.062500 1 0 0 0 0 0 4 317440
-0.002571 0.000344 0.119480 0.571446 -0.343899 0.519644 -0.062500 1 0 0 0 0 0 4 318430
-0.002571 0.000344 0.119480 0.571444 -0.343889 0.519638 -0.062500 1 0 0 0 0 0 4 319438
-0.002571 0.000344 0.119480 0.571423 -0.343894 0.519637 -0.062500 1 0 0 0 0 0 4 320428
-0.002571 0.000344 0.119480 0.571441 -0.343888 0.519637 -0.062500 1 0 0 0 0 0 4 321448
-0.002571 0.000344 0.119480 0.571443 -0.343888 0.519637 -0.062500 1 0 0 0 0 0 4 322448
-0.002571 0.000344 0.119480 0.571434 -0.343896 0.519650 -0.062500 1 0 0 0 0 0 4 323449
-0.002571 0.000344 0.119480 0.571434 -0.343898 0.519632 -0.062500 1 0 0 0 0 0 4 324436
-0.002571 0.000344 0.119480 0.571442 -0.343889 0.519637 -0.062500 1 0 0 0 0 0 4 325437
-0.002571 0.000344 0.119480 0.571443 -0.343888 0.519637 -0.062500 1 0 0 0 0 0 4 326441
-0.002571 0.000344 0.119480 0.571431 -0.343885 0.519643 -0.062500 1 0 0 0 0 0 4 327437
-0.002571 0.000344 0.119480 0.571442 -0.343887 0.519638 -0.062500 1 0 0 0 0 0 4 328437
-0.002571 0.000344 0.119480 0.571446 -0.343899 0.519644 -0.062500 1 0 0 0 0 0 4 329442
-0.002571 0.000344 0.119480 0.571436 -0.343898 0.519631 -0.062500 1 0 0 0 0 0 4 330450
-0.002571 0.000344 0.119480 0.571430 -0.343886 0.519643 -0.062500 1 0 0 0 0 0 4 331436
-0.002571 0.000344 0.119480 0.571441 -0.343887 0.519638 -0.062500 1 0 0 0 0 0 4 332449
-0.002571 0.000344 0.119480 0.571443 -0.343887 0.519637 -0.062500 1 0 0 0 0 0 4 333445
-0.002571 0.000344 0.119480 0.571443 -0.343887 0.519637 -0.062500 1 0 0 0 0 0 4 334445
-0.002571 0.000344 0.119480 0.571426 -0.343905 0.519643 -0.062500 1 0 0 0 0 0 4 335440
-0.002571 0.000344 0.119480 0.571441 -0.343890 0.519638 -0.062500 1 0 0 0 0 0 4 336441
-0.002571 0.000344 0.119480 0.571443 -0.343888 0.519637 -0.062500 1 0 0 0 0 0 4 337440
-0.002571 0.000344 0.119480 0.571443 -0.343888 0.519637 -0.062500 1 0 0 0 0 0 4 338442
-0.002571 0.000344 0.119480 0.571423 -0.343893 0.519637 -0.062500 1 0 0 0 0 0 4 339439
-0.002571 0.000344 0.119480 0.571444 -0.343900 0.519644 -0.062500 1 0 0 0 0 0 4 340434
-0.002571 0.000344 0.119480 0.571443 -0.343889 0.519638 -0.062500 1 0 0 0 0 0 4 341444
-0.002571 0.000344 0.119480 0.571443 -0.343888 0.519637 -0.062500 1 0 0 0 0 0 4 342443
-0.002571 0.000344 0.119480 0.571431 -0.343885 0.519644 -0.062500 1 0 0 0 0 0 4 343446
-0.002571 0.000344 0.119480 0.571434 -0.343896 0.519631 -0.062500 1 0 0 0 0 0 4 344439
-0.002571 0.000344 0.119480 0.571442 -0.343888 0.519636 -0.062500 1 0 0 0 0 0 4 345440
-0.002571 0.000344 0.119480 0.571434 -0.343896 0.519650 -0.062500 1 0 0 0 0 0 4 346442
-0.002571 0.000344 0.119480 0.571442 -0.343889 0.519639 -0.062500 1 0 0 0 0 0 4 347440
-0.002571 0.000344 0.119480 0.571443 -0.343888 0.519638 -0.062500 1 0 0 0 0 0 4 348439
-0.002571 0.000344 0.119480 0.571435 -0.343896 0.519630 -0.062500 1 0 0 0 0 0 4 349440
-0.002571 0.000344 0.119480 0.571430 -0.343886 0.519643 -0.062500 1 0 0 0 0 0 4 350441
-0.002571 0.000344 0.119480 0.571445 -0.343899 0.519645 -0.062500 1 0 0 0 0 0 4 351440
-0.002571 0.000344 0.119480 0.571443 -0.343889 0.519638 -0.062500 1 0 0 0 0 0 4 352441
-0.002571 0.000344 0.119480 0.571443 -0.343888 0.519638 -0.062500 1 0 0 0 0 0 4 353439
-0.002571 0.000344 0.119480 0.571435 -0.343896 0.519630 -0.062500 1 0 0 0 0 0 4 354442
-0.002571 0.000344 0.119480 0.571430 -0.343886 0.519643 -0.062500 1 0 0 0 0 0 4 355422
-0.002571 0.000344 0.119480 0.571442 -0.343887 0.519638 -0.062500 1 0 0 0 0 0 4 356439
-0.002571 0.000344 0.119480 0.571446 -0.343899 0.519644 -0.062500 1 0 0 0 0 0 4 357439
-0.002571 0.000344 0.119480 0.571423 -0.343895 0.519637 -0.062500 1 0 0 0 0 0 4 358442
-0.002571 0.000344 0.119480 0.571441 -0.343889 0.519637 -0.062500 1 0 0 0 0 0 4 359444
-0.002571 0.000344 0.119480 0.571443 -0.343888 0.519637 -0.062500 1 0 0 0 0 0 4 360444
-0.002571 0.000344 0.119480 0.571443 -0.343888 0.519637 -0.062500 1 0 0 0 0 0 4 361435
-0.002571 0.000344 0.119480 0.571434 -0.343896 0.519650 -0.062500 1 0 0 0 0 0 4 362443
-0.002571 0.000344 0.119480 0.571434 -0.343898 0.519632 -0.062500 1 0 0 0 0 0 4 363444
-0.002571 0.000344 0.119480 0.571442 -0.343889 0.519637 -0.062500 1 0 0 0 0 0 4 364439
-0.002571 0.000344 0.119480 0.571443 -0.343888 0.519637 -0.062500 1 0 0 0 0 0 4 365439
-0.002571 0.000344 0.119480 0.571431 -0.343885 0.519643 -0.062500 1 0 0 0 0 0 4 366443
-0.002571 0.000344 0.119480 0.571442 -0.343887 0.519638 -0.062500 1 0 0 0 0 0 4 367441
-0.002571 0.000344 0.119480 0.571446 -0.343899 0.519644 -0.062500 1 0 0 0 0 0 4 368438
-0.002571 0.000344 0.119480 0.571436 -0.343898 0.519631 -0.062500 1 0 0 0 0 0 4 369439
-0.002571 0.000344 0.119480 0.571430 -0.343886 0.519643 -0.062500 1 0 0 0 0 0 4 370440
-0.002571 0.000344 0.119480 0.571442 -0.343887 0.519638 -0.062500 1 0 0 0 0 0 4 371439
-0.002571 0.000344 0.119480 0.571443 -0.343887 0.519637 -0.062500 1 0 0 0 0 0 4 372431
-0.002571 0.000344 0.119480 0.571435 -0.343896 0.519630 -0.062500 1 0 0 0 0 0 4 373429
-0.002571 0.000344 0.119480 0.571433 -0.343897 0.519649 -0.062500 1 0 0 0 0 0 4 374438
-0.002571 0.000344 0.119480 0.571442 -0.343889 0.519639 -0.062500 1 0 0 0 0 0 4 375428
-0.002571 0.000344 0.119480 0.571443 -0.343888 0.519637 -0.062500 1 0 0 0 0 0 4 376428
-0.002571 0.000344 0.119480 0.571443 -0.343888 0.519637 -0.062500 1 0 0 0 0 0 4 377437
-0.002571 0.000344 0.119480 0.571423 -0.343893 0.519637 -0.062500 1 0 0 0 0 0 4 378428
-0.002571 0.000344 0.119480 0.571444 -0.343900 0.519644 -0.062500 1 0 0 0 0 0 4 379438
-0.002571 0.000344 0.119480 0.571443 -0.343889 0.519638 -0.062500 1 0 0 0 0 0 4 380425
-0.002571 0.000344 0.119480 0.571443 -0.343888 0.519637 -0.062500 1 0 0 0 0 0 4 381438
-0.002571 0.000344 0.119480 0.571431 -0.343885 0.519644 -0.062500 1 0 0 0 0 0 4 382429
-0.002571 0.000344 0.119480 0.571434 -0.343896 0.519631 -0.062500 1 0 0 0 0 0 4 383438
-0.002571 0.000344 0.119480 0.571442 -0.343888 0.519636 -0.062500 1 0 0 0 0 0 4 384428
-0.002571 0.000344 0.119480 0.571434 -0.343896 0.519650 -0.062500 1 0 0 0 0 0 4 385438
-0.002571 0.000344 0.119480 0.571442 -0.343889 0.519639 -0.062500 1 0 0 0 0 0 4 386427
-0.002571 0.000344 0.119480 0.571443 -0.343888 0.519638 -0.062500 1 0 0 0 0 0 4 387437
-0.002571 0.000344 0.119480 0.571435 -0.343896 0.519630 -0.062500 1 0 0 0 0 0 4 388428
-0.002571 0.000344 0.119480 0.571430 -0.343886 0.519643 -0.062500 1 0 0 0 0 0 4 389437
-0.002571 0.000344 0.119480 0.571445 -0.343899 0.519645 -0.062500 1 0 0 0 0 0 4 390449
-0.002571 0.000344 0.119480 0.571443 -0.343889 0.519638 -0.062500 1 0 0 0 0 0 4 391428
-0.002571 0.000344 0.119480 0.571443 -0.343888 0.519638 -0.062500 1 0 0 0 0 0 4 392428
-0.002571 0.000344 0.119480 0.571423 -0.343894 0.519637 -0.062500 1 0 0 0 0 0 4 393439
-0.002571 0.000344 0.119480 0.571441 -0.343888 0.519637 -0.062500 1 0 0 0 0 0 4 394433
-0.002571 0.000344 0.119480 0.571443 -0.343888 0.519637 -0.062500 1 0 0 0 0 0 4 395447
-0.002577 0.000362 0.119470 0.644314 -0.595330 0.669084 -0.062500 1 0 0 0 0 0 4 396429
-0.002579 0.000371 0.119466 0.621302 -0.510994 0.596009 -0.062500 1 0 0 0 0 0 4 397446
-0.002581 0.000375 0.119465 0.603008 -0.447790 0.558183 -0.062500 1 0 0 0 0 0 4 398429
-0.002581 0.000378 0.119464 0.592876 -0.414055 0.543816 -0.062500 1 0 0 0 0 0 4 399435
-0.002582 0.000379 0.119464 0.587616 -0.396979 0.538714 -0.062500 1 0 0 0 0 0 4 400437
-0.002582 0.000379 0.119464 0.584915 -0.388411 0.536924 -0.062500 1 0 0 0 0 0 4 401443
-0.002582 0.000380 0.119464 0.583560 -0.384120 0.536309 -0.062500 1 0 0 0 0 0 4 402447
-0.002582 0.000380 0.119464 0.582859 -0.381973 0.536090 -0.062500 1 0 0 0 0 0 4 403448
-0.002582 0.000380 0.119464 0.582529 -0.380905 0.536025 -0.062500 1 0 0 0 0 0 4 404767
-0.002582 0.000380 0.119464 0.582345 -0.380372 0.535992 -0.062500 1 0 0 0 0 0 4 405447
-0.002582 0.000380 0.119464 0.582256 -0.380091 0.535979 -0.062500 1 0 0 0 0 0 4 406440
-0.002582 0.000380 0.119464 0.582208 -0.379969 0.535982 -0.062500 1 0 0 0 0 0 4 407442
-0.002582 0.000380 0.119464 0.582195 -0.379898 0.535975 -0.062500 1 0 0 0 0 0 4 408439
-0.002582 0.000380 0.119464 0.582188 -0.379871 0.535980 -0.062500 1 0 0 0 0 0 4 409442
-0.002582 0.000380 0.119464 0.582181 -0.379847 0.535988 -0.062500 1 0 0 0 0 0 4 410446
-0.002582 0.000380 0.119464 0.582178 -0.379833 0.535982 -0.062500 1 0 0 0 0 0 4 411443
-0.002582 0.000380 0.119464 0.582169 -0.379841 0.535974 -0.062500 1 0 0 0 0 0 4 412444
-0.002582 0.000380 0.119464 0.582177 -0.379834 0.535980 -0.062500 1 0 0 0 0 0 4 413446
-0.002582 0.000380 0.119464 0.582162 -0.379818 0.535980 -0.062500 1 0 0 0 0 0 4 414452
-0.002582 0.000380 0.119464 0.582176 -0.379831 0.535981 -0.062500 1 0 0 0 0 0 4 415447
-0.002582 0.000380 0.119464 0.582169 -0.379841 0.535974 -0.062500 1 0 0 0 0 0 4 416447
-0.002582 0.000380 0.119464 0.582176 -0.379834 0.535980 -0.062500 1 0 0 0 0 0 4 417443
-0.002582 0.000380 0.119464 0.582165 -0.379830 0.535987 -0.062500 1 0 0 0 0 0 4 418444
-0.002582 0.000380 0.119464 0.582173 -0.379821 0.535975 -0.062500 1 0 0 0 0 0 4 419443
-0.002582 0.000380 0.119464 0.582177 -0.379831 0.535980 -0.062500 1 0 0 0 0 0 4 420441
-0.002582 0.000380 0.119464 0.582169 -0.379841 0.535974 -0.062500 1 0 0 0 0 0 4 421443
-0.002582 0.000380 0.119464 0.582164 -0.379831 0.535987 -0.062500 1 0 0 0 0 0 4 422426
-0.002582 0.000380 0.119464 0.582172 -0.379821 0.535975 -0.062500 1 0 0 0 0 0 4 423423
-0.002582 0.000380 0.119464 0.582177 -0.379831 0.535980 -0.062500 1 0 0 0 0 0 4 424443
-0.002582 0.000380 0.119464 0.582178 -0.379832 0.535981 -0.062500 1 0 0 0 0 0 4 425424
-0.002582 0.000380 0.119464 0.582154 -0.379827 0.535973 -0.062500 1 0 0 0 0 0 4 426448
-0.002582 0.000380 0.119464 0.582175 -0.379832 0.535980 -0.062500 1 0 0 0 0 0 4 427442
-0.002582 0.000380 0.119464 0.582177 -0.379832 0.535981 -0.062500 1 0 0 0 0 0 4 428441
-0.002582 0.000380 0.119464 0.582165 -0.379830 0.535987 -0.062500 1 0 0 0 0 0 4 429425
-0.002582 0.000380 0.119464 0.582173 -0.379820 0.535975 -0.062500 1 0 0 0 0 0 4 430443
-0.002582 0.000380 0.119464 0.582169 -0.379840 0.535973 -0.062500 1 0 0 0 0 0 4 431442
-0.002582 0.000380 0.119464 0.582176 -0.379833 0.535980 -0.062500 1 0 0 0 0 0 4 432441
-0.002582 0.000380 0.119464 0.582165 -0.379830 0.535987 -0.062500 1 0 0 0 0 0 4 433442
-0.002582 0.000380 0.119464 0.582176 -0.379832 0.535982 -0.062500 1 0 0 0 0 0 4 434518
-0.002582 0.000380 0.119464 0.582174 -0.379821 0.535975 -0.062500 1 0 0 0 0 0 4 435513
-0.002582 0.000380 0.119464 0.582169 -0.379840 0.535973 -0.062500 1 0 0 0 0 0 4 436512
-0.002582 0.000380 0.119464 0.582164 -0.379831 0.535986 -0.062500 1 0 0 0 0 0 4 437512
-0.002582 0.000380 0.119464 0.582176 -0.379832 0.535982 -0.062500 1 0 0 0 0 0 4 438509
-0.002582 0.000380 0.119464 0.582174 -0.379821 0.535974 -0.062500 1 0 0 0 0 0 4 439513
-0.002582 0.000380 0.119464 0.582177 -0.379831 0.535980 -0.062500 1 0 0 0 0 0 4 440481
-0.002582 0.000380 0.119464 0.582157 -0.379838 0.535980 -0.062500 1 0 0 0 0 0 4 441482
-0.002582 0.000380 0.119464 0.582175 -0.379833 0.535981 -0.062500 1 0 0 0 0 0 4 442511
-0.002582 0.000380 0.119464 0.582174 -0.379821 0.535974 -0.062500 1 0 0 0 0 0 4 443484
-0.002582 0.000380 0.119464 0.582177 -0.379831 0.535980 -0.062500 1 0 0 0 0 0 4 444482
-0.002582 0.000380 0.119464 0.582165 -0.379829 0.535987 -0.062500 1 0 0 0 0 0 4 445480
-0.002582 0.000380 0.119464 0.582168 -0.379841 0.535975 -0.062500 1 0 0 0 0 0 4 446483
-0.002582 0.000380 0.119464 0.582173 -0.379822 0.535974 -0.062500 1 0 0 0 0 0 4 447480
-0.002582 0.000380 0.119464 0.582177 -0.379831 0.535980 -0.062500 1 0 0 0 0 0 4 448512
-0.002582 0.000380 0.119464 0.582165 -0.379829 0.535987 -0.062500 1 0 0 0 0 0 4 449507
-0.002582 0.000380 0.119464 0.582168 -0.379841 0.535975 -0.062500 1 0 0 0 0 0 4 450509
-0.002582 0.000380 0.119464 0.582173 -0.379822 0.535973 -0.062500 1 0 0 0 0 0 4 451505
-0.002582 0.000380 0.119464 0.582164 -0.379828 0.535986 -0.062500 1 0 0 0 0 0 4 452506
-0.002582 0.000380 0.119464 0.582176 -0.379832 0.535982 -0.062500 1 0 0 0 0 0 4 453503
-0.002582 0.000380 0.119464 0.582177 -0.379832 0.535981 -0.062500 1 0 0 0 0 0 4 454433
-0.002582 0.000380 0.119464 0.582166 -0.379830 0.535967 -0.062500 1 0 0 0 0 0 4 455443
-0.002582 0.000380 0.119464 0.582164 -0.379829 0.535986 -0.062500 1 0 0 0 0 0 4 456442
-0.002582 0.000380 0.119464 0.582175 -0.379832 0.535982 -0.062500 1 0 0 0 0 0 4 457433
-0.002582 0.000380 0.119464 0.582177 -0.379833 0.535981 -0.062500 1 0 0 0 0 0 4 458441
-0.002587 0.000398 0.119453 0.654995 -0.631115 0.685539 -0.062500 1 0 0 0 0 0 4 459441
-0.002590 0.000407 0.119450 0.632025 -0.546870 0.612415 -0.062500 1 0 0 0 0 0 4 460426
-0.002591 0.000411 0.119448 0.613729 -0.483691 0.574555 -0.062500 1 0 0 0 0 0 4 461435
-0.002592 0.000414 0.119448 0.603602 -0.449971 0.560170 -0.062500 1 0 0 0 0 0 4 462426
-0.002593 0.000415 0.119448 0.598332 -0.432900 0.555065 -0.062500 1 0 0 0 0 0 4 463426
-0.002593 0.000415 0.119448 0.595642 -0.424337 0.553284 -0.062500 1 0 0 0 0 0 4 464434
-0.002593 0.000415 0.119448 0.594286 -0.420036 0.552661 -0.062500 1 0 0 0 0 0 4 465425
-0.002593 0.000416 0.119448 0.593600 -0.417903 0.552441 -0.062500 1 0 0 0 0 0 4 466435
-0.002593 0.000416 0.119448 0.593257 -0.416823 0.552374 -0.062500 1 0 0 0 0 0 4 467437
-0.002593 0.000416 0.119448 0.593074 -0.416300 0.552348 -0.062500 1 0 0 0 0 0 4 468426
-0.002593 0.000416 0.119448 0.592986 -0.416021 0.552335 -0.062500 1 0 0 0 0 0 4 469435
-0.002593 0.000416 0.119448 0.592934 -0.415887 0.552332 -0.062500 1 0 0 0 0 0 4 470437
-0.002593 0.000416 0.119448 0.592913 -0.415823 0.552337 -0.062500 1 0 0 0 0 0 4 471449
-0.002593 0.000416 0.119448 0.592913 -0.415788 0.552331 -0.062500 1 0 0 0 0 0 4 472432
-0.002593 0.000416 0.119448 0.592898 -0.415772 0.552330 -0.062500 1 0 0 0 0 0 4 473438
-0.002593 0.000416 0.119448 0.592905 -0.415762 0.552336 -0.062500 1 0 0 0 0 0 4 474436
-0.002593 0.000416 0.119448 0.592906 -0.415762 0.552337 -0.062500 1 0 0 0 0 0 4 475430
-0.002593 0.000416 0.119448 0.592903 -0.415750 0.552331 -0.062500 1 0 0 0 0 0 4 476433
-0.002593 0.000416 0.119448 0.592895 -0.415758 0.552323 -0.062500 1 0 0 0 0 0 4 477446
-0.002593 0.000416 0.119448 0.592893 -0.415759 0.552342 -0.062500 1 0 0 0 0 0 4 478430
-0.002593 0.000416 0.119448 0.592901 -0.415750 0.552331 -0.062500 1 0 0 0 0 0 4 479438
-0.002593 0.000416 0.119448 0.592902 -0.415749 0.552330 -0.062500 1 0 0 0 0 0 4 480444
-0.002593 0.000416 0.119448 0.592906 -0.415760 0.552337 -0.062500 1 0 0 0 0 0 4 481524
-0.002593 0.000416 0.119448 0.592895 -0.415759 0.552324 -0.062500 1 0 0 0 0 0 4 482446
-0.002593 0.000416 0.119448 0.592890 -0.415747 0.552335 -0.062500 1 0 0 0 0 0 4 483436
-0.002593 0.000416 0.119448 0.592904 -0.415760 0.552337 -0.062500 1 0 0 0 0 0 4 484435
-0.002593 0.000416 0.119448 0.592903 -0.415750 0.552331 -0.062500 1 0 0 0 0 0 4 485435
-0.002593 0.000416 0.119448 0.592891 -0.415746 0.552336 -0.062500 1 0 0 0 0 0 4 486420
-0.002593 0.000416 0.119448 0.592896 -0.415769 0.552331 -0.062500 1 0 0 0 0 0 4 487435
-0.002593 0.000416 0.119448 0.592902 -0.415751 0.552330 -0.062500 1 0 0 0 0 0 4 488437
-0.002593 0.000416 0.119448 0.592903 -0.415749 0.552330 -0.062500 1 0 0 0 0 0 4 489434
-0.002593 0.000416 0.119448 0.592894 -0.415757 0.552343 -0.062500 1 0 0 0 0 0 4 490436
-0.002593 0.000416 0.119448 0.592893 -0.415759 0.552324 -0.062500 1 0 0 0 0 0 4 491445
-0.002593 0.000416 0.119448 0.592901 -0.415750 0.552329 -0.062500 1 0 0 0 0 0 4 492441
-0.002593 0.000416 0.119448 0.592906 -0.415761 0.552336 -0.062500 1 0 0 0 0 0 4 493439
-0.002593 0.000416 0.119448 0.592891 -0.415747 0.552337 -0.062500 1 0 0 0 0 0 4 494437
-0.002593 0.000416 0.119448 0.592901 -0.415749 0.552331 -0.062500 1 0 0 0 0 0 4 495436
-0.002593 0.000416 0.119448 0.592906 -0.415760 0.552337 -0.062500 1 0 0 0 0 0 4 496417
-0.002593 0.000416 0.119448 0.592895 -0.415759 0.552324 -0.062500 1 0 0 0 0 0 4 497435
-0.002593 0.000416 0.119448 0.592890 -0.415747 0.552335 -0.062500 1 0 0 0 0 0 4 498437
-0.002593 0.000416 0.119448 0.592904 -0.415760 0.552337 -0.062500 1 0 0 0 0 0 4 499435
-0.002593 0.000416 0.119448 0.592903 -0.415750 0.552331 -0.062500 1 0 0 0 0 0 4 500433
-0.002593 0.000416 0.119448 0.592903 -0.415749 0.552330 -0.062500 1 0 0 0 0 0 4 501436
-0.002593 0.000416 0.119448 0.592886 -0.415766 0.552336 -0.062500 1 0 0 0 0 0 4 502417
-0.002593 0.000416 0.119448 0.592901 -0.415751 0.552330 -0.062500 1 0 0 0 0 0 4 503434
-0.002593 0.000416 0.119448 0.592902 -0.415749 0.552330 -0.062500 1 0 0 0 0 0 4 504436
-0.002593 0.000416 0.119448 0.592906 -0.415760 0.552337 -0.062500 1 0 0 0 0 0 4 505434
-0.002593 0.000416 0.119448 0.592891 -0.415747 0.552337 -0.062500 1 0 0 0 0 0 4 506437
-0.002593 0.000416 0.119448 0.592893 -0.415757 0.552324 -0.062500 1 0 0 0 0 0 4 507439
-0.002593 0.000416 0.119448 0.592905 -0.415761 0.552336 -0.062500 1 0 0 0 0 0 4 508415
-0.002593 0.000416 0.119448 0.592903 -0.415750 0.552330 -0.062500 1 0 0 0 0 0 4 509438
-0.002593 0.000416 0.119448 0.592891 -0.415746 0.552336 -0.062500 1 0 0 0 0 0 4 510435
-0.002593 0.000416 0.119448 0.592897 -0.415769 0.552330 -0.062500 1 0 0 0 0 0 4 511412
-0.002593 0.000416 0.119448 0.592902 -0.415751 0.552330 -0.062500 1 0 0 0 0 0 4 512426
-0.002593 0.000416 0.119448 0.592890 -0.415746 0.552336 -0.062500 1 0 0 0 0 0 4 513437
-0.002593 0.000416 0.119448 0.592904 -0.415760 0.552337 -0.062500 1 0 0 0 0 0 4 514437
-0.002593 0.000416 0.119448 0.592903 -0.415750 0.552331 -0.062500 1 0 0 0 0 0 4 515435
-0.002593 0.000416 0.119448 0.592895 -0.415758 0.552323 -0.062500 1 0 0 0 0 0 4 516433
-0.002593 0.000416 0.119448 0.592893 -0.415759 0.552342 -0.062500 1 0 0 0 0 0 4 517435
-0.002593 0.000416 0.119448 0.592901 -0.415750 0.552331 -0.062500 1 0 0 0 0 0 4 518435
-0.002593 0.000416 0.119448 0.592902 -0.415749 0.552330 -0.062500 1 0 0 0 0 0 4 519435
-0.002593 0.000416 0.119448 0.592906 -0.415760 0.552337 -0.062500 1 0 0 0 0 0 4 520433
-0.002593 0.000416 0.119448 0.592883 -0.415756 0.552330 -0.062500 1 0 0 0 0 0 4 521434
-0.002593 0.000416 0.119448 0.592900 -0.415750 0.552330 -0.062500 1 0 0 0 0 0 4 522426
-0.002593 0.000416 0.119448 0.592906 -0.415760 0.552337 -0.062500 1 0 0 0 0 0 4 523431
-0.002593 0.000416 0.119448 0.592903 -0.415750 0.552330 -0.062500 1 0 0 0 0 0 4 524426
-0.002593 0.000416 0.119448 0.592891 -0.415746 0.552336 -0.062500 1 0 0 0 0 0 4 525434
-0.002593 0.000416 0.119448 0.592896 -0.415769 0.552330 -0.062500 1 0 0 0 0 0 4 526433
-0.002593 0.000416 0.119448 0.592902 -0.415751 0.552330 -0.062500 1 0 0 0 0 0 4 527424
-0.002593 0.000416 0.119448 0.592903 -0.415749 0.552330 -0.062500 1 0 0 0 0 0 4 528433
-0.002593 0.000416 0.119448 0.592894 -0.415757 0.552343 -0.062500 1 0 0 0 0 0 4 529424
-0.002593 0.000416 0.119448 0.592893 -0.415759 0.552324 -0.062500 1 0 0 0 0 0 4 530434
-0.002593 0.000416 0.119448 0.592901 -0.415750 0.552329 -0.062500 1 0 0 0 0 0 4 531422
-0.002593 0.000416 0.119448 0.592906 -0.415761 0.552336 -0.062500 1 0 0 0 0 0 4 532434
-0.002593 0.000416 0.119448 0.592891 -0.415747 0.552337 -0.062500 1 0 0 0 0 0 4 533422
-0.002593 0.000416 0.119448 0.592901 -0.415749 0.552331 -0.062500 1 0 0 0 0 0 4 534433
-0.002593 0.000416 0.119448 0.592906 -0.415760 0.552337 -0.062500 1 0 0 0 0 0 4 535423
-0.002593 0.000416 0.119448 0.592895 -0.415759 0.552324 -0.062500 1 0 0 0 0 0 4 536433
-0.002593 0.000416 0.119448 0.592890 -0.415747 0.552335 -0.062500 1 0 0 0 0 0 4 537422
-0.002593 0.000416 0.119448 0.592904 -0.415760 0.552337 -0.062500 1 0 0 0 0 0 4 538434
-0.002593 0.000416 0.119448 0.592903 -0.415750 0.552331 -0.062500 1 0 0 0 0 0 4 539423
-0.002593 0.000416 0.119448 0.592903 -0.415749 0.552330 -0.062500 1 0 0 0 0 0 4 540432
-0.002593 0.000416 0.119448 0.592886 -0.415766 0.552336 -0.062500 1 0 0 0 0 0 4 541424
-0.002593 0.000416 0.119448 0.592901 -0.415751 0.552330 -0.062500 1 0 0 0 0 0 4 542444
-0.002593 0.000416 0.119448 0.592902 -0.415749 0.552330 -0.062500 1 0 0 0 0 0 4 543436
-0.002593 0.000416 0.119448 0.592894 -0.415757 0.552343 -0.062500 1 0 0 0 0 0 4 544440
-0.002593 0.000416 0.119448 0.592893 -0.415759 0.552324 -0.062500 1 0 0 0 0 0 4 545411
-0.002593 0.000416 0.119448 0.592901 -0.415750 0.552329 -0.062500 1 0 0 0 0 0 4 546437
-0.002593 0.000416 0.119448 0.592906 -0.415761 0.552336 -0.062500 1 0 0 0 0 0 4 547448
-0.002593 0.000416 0.119448 0.592891 -0.415747 0.552337 -0.062500 1 0 0 0 0 0 4 548430
-0.002593 0.000416 0.119448 0.592901 -0.415748 0.552331 -0.062500 1 0 0 0 0 0 4 549417
-0.002593 0.000416 0.119448 0.592898 -0.415769 0.552330 -0.062500 1 0 0 0 0 0 4 550427
-0.002593 0.000416 0.119448 0.592902 -0.415751 0.552330 -0.062500 1 0 0 0 0 0 4 551427
-0.002593 0.000416 0.119448 0.592890 -0.415746 0.552336 -0.062500 1 0 0 0 0 0 4 552417
-0.002593 0.000416 0.119448 0.592904 -0.415760 0.552337 -0.062500 1 0 0 0 0 0 4 553441
-0.002593 0.000416 0.119448 0.592903 -0.415750 0.552331 -0.062500 1 0 0 0 0 0 4 554441
-0.002593 0.000416 0.119448 0.592895 -0.415758 0.552323 -0.062500 1 0 0 0 0 0 4 555442
-0.002593 0.000416 0.119448 0.592893 -0.415759 0.552342 -0.062500 1 0 0 0 0 0 4 556437
-0.002593 0.000416 0.119448 0.592901 -0.415750 0.552331 -0.062500 1 0 0 0 0 0 4 557434
-0.002593 0.000416 0.119448 0.592902 -0.415749 0.552330 -0.062500 1 0 0 0 0 0 4 558432
-0.002593 0.000416 0.119448 0.592906 -0.415760 0.552337 -0.062500 1 0 0 0 0 0 4 559435
-0.002593 0.000416 0.119448 0.592883 -0.415756 0.552330 -0.062500 1 0 0 0 0 0 4 560432
-0.002593 0.000416 0.119448 0.592900 -0.415750 0.552330 -0.062500 1 0 0 0 0 0 4 561433
-0.002593 0.000416 0.119448 0.592906 -0.415760 0.552337 -0.062500 1 0 0 0 0 0 4 562434
-0.002593 0.000416 0.119448 0.592903 -0.415750 0.552330 -0.062500 1 0 0 0 0 0 4 563434
-0.002593 0.000416 0.119448 0.592891 -0.415746 0.552336 -0.062500 1 0 0 0 0 0 4 564437
-0.002593 0.000416 0.119448 0.592897 -0.415769 0.552330 -0.062500 1 0 0 0 0 0 4 565419
-0.002593 0.000416 0.119448 0.592902 -0.415751 0.552330 -0.062500 1 0 0 0 0 0 4 566440
-0.002593 0.000416 0.119448 0.592903 -0.415749 0.552330 -0.062500 1 0 0 0 0 0 4 567435
-0.002593 0.000416 0.119448 0.592894 -0.415757 0.552343 -0.062500 1 0 0 0 0 0 4 568432
-0.002593 0.000416 0.119448 0.592894 -0.415759 0.552324 -0.062500 1 0 0 0 0 0 4 569433
-0.002593 0.000416 0.119448 0.592901 -0.415750 0.552329 -0.062500 1 0 0 0 0 0 4 570441
-0.002593 0.000416 0.119448 0.592894 -0.415758 0.552343 -0.062500 1 0 0 0 0 0 4 571431
[truncated: 41,408,212 more chars]
