# Supplementary material for: Increasing Patient Engagement in Rehabilitation Exercises Using Computer-Based Citizen Science
Source: PLoS One. 2015 Mar 20;10(3):e0117013. doi: 10.1371/journal.pone.0117013 (PMC4368773; doi:10.1371/journal.pone.0117013)
Supplement: S5 Dataset — (ZIP) [file pone.0117013.s005.zip › Dataset_S5/P16/P16_without.dat]

-0.002559 0.000970 0.170297 -1.442551 1.011367 -7.290303 -0.000000 1 0 0 0 0 0 0 949
-0.002490 0.000920 0.170567 -1.040843 0.745473 -4.268411 -0.000036 1 0 0 0 0 0 0 2095
-0.002423 0.000866 0.170856 -0.965517 0.785961 -4.232326 -0.000063 1 0 0 0 0 0 0 2970
-0.002334 0.000835 0.171108 -1.252060 0.471928 -3.777882 -0.000094 1 0 0 0 0 0 0 3973
-0.002332 0.000801 0.171357 -0.151383 0.496153 -3.710124 -0.000126 1 0 0 0 0 0 0 4974
-0.002318 0.000758 0.171597 -0.207681 0.607728 -3.605896 -0.000157 1 0 0 0 0 0 0 5975
-0.002345 0.000753 0.171832 0.331099 0.124274 -3.555863 -0.000188 1 0 0 0 0 0 0 6971
-0.002359 0.000782 0.172050 0.217674 -0.375526 -3.355703 -0.000223 1 0 0 0 0 0 0 8095
-0.002358 0.000788 0.172292 0.017126 -0.110201 -3.674204 -0.000251 1 0 0 0 0 0 0 8970
-0.002379 0.000792 0.172420 0.274463 -0.077090 -2.249760 -0.000281 1 0 0 0 0 0 0 9956
-0.002391 0.000794 0.172656 0.181291 -0.035529 -3.534548 -0.000317 1 0 0 0 0 0 0 11102
-0.002423 0.000800 0.172882 0.441821 -0.081156 -3.554652 -0.000345 1 0 0 0 0 0 0 11977
-0.002420 0.000779 0.172991 -0.001081 0.266423 -2.072756 -0.000375 1 0 0 0 0 0 0 12957
-0.002413 0.000761 0.173211 -0.086863 0.254110 -3.381613 -0.000407 1 0 0 0 0 0 0 13971
-0.002409 0.000757 0.173328 -0.047815 0.072206 -2.197863 -0.000438 1 0 0 0 0 0 0 14957
-0.002392 0.000720 0.173538 -0.227538 0.479175 -3.304051 -0.000469 1 0 0 0 0 0 0 15970
-0.002365 0.000708 0.173648 -0.375785 0.196720 -2.152376 -0.000504 1 0 0 0 0 0 0 17082
-0.002329 0.000666 0.173850 -0.495101 0.565566 -3.262989 -0.000532 1 0 0 0 0 0 0 17961
-0.002314 0.000637 0.173953 -0.243211 0.430321 -2.108186 -0.000567 1 0 0 0 0 0 0 19090
-0.002265 0.000606 0.174156 -0.659470 0.434953 -3.317447 -0.000598 1 0 0 0 0 0 0 20096
-0.002270 0.000584 0.174248 0.001288 0.327270 -2.026402 -0.000629 1 0 0 0 0 0 0 21080
-0.002271 0.000572 0.174358 0.009197 0.181739 -2.148684 -0.000660 1 0 0 0 0 0 0 22053
-0.002284 0.000549 0.174471 0.175562 0.312249 -2.225288 -0.000692 1 0 0 0 0 0 0 23081
-0.002311 0.000541 0.174580 0.367494 0.122647 -2.210124 -0.000723 1 0 0 0 0 0 0 24081
-0.002359 0.000525 0.174682 0.669012 0.214388 -2.147614 -0.000754 1 0 0 0 0 0 0 25084
-0.002418 0.000505 0.174781 0.838913 0.278447 -2.122574 -0.000785 1 0 0 0 0 0 0 26068
-0.002482 0.000483 0.174865 0.929072 0.309677 -1.952885 -0.000817 1 0 0 0 0 0 0 27087
-0.002535 0.000476 0.174946 0.780194 0.114482 -1.929331 -0.000848 1 0 0 0 0 0 0 28087
-0.002589 0.000440 0.175014 0.791479 0.476324 -1.779054 -0.000892 1 0 0 0 0 0 0 29502
-0.002644 0.000389 0.175074 0.805743 0.702279 -1.686075 -0.000906 1 0 0 0 0 0 0 29952
-0.002686 0.000348 0.175111 0.631092 0.605536 -1.392297 -0.000942 1 0 0 0 0 0 0 31083
-0.002706 0.000327 0.175141 0.334278 0.327232 -1.297216 -0.000969 1 0 0 0 0 0 0 31957
-0.002730 0.000300 0.175163 0.359766 0.374580 -1.216957 -0.001004 1 0 0 0 0 0 0 33083
-0.002735 0.000266 0.175177 0.108138 0.477204 -1.138943 -0.001035 1 0 0 0 0 0 0 34079
-0.002731 0.000228 0.175176 -0.037319 0.535062 -0.943748 -0.001063 1 0 0 0 0 0 0 34966
-0.002728 0.000210 0.175175 -0.021795 0.295705 -0.961791 -0.001098 1 0 0 0 0 0 0 36090
-0.002728 0.000200 0.175162 0.001060 0.147469 -0.827324 -0.001129 1 0 0 0 0 0 0 37089
-0.002728 0.000196 0.175144 0.015005 0.070600 -0.762783 -0.001160 1 0 0 0 0 0 0 38084
-0.002728 0.000194 0.175122 0.022766 0.031841 -0.745060 -0.001192 1 0 0 0 0 0 0 39082
-0.002751 0.000197 0.175103 0.309719 -0.048101 -0.795136 -0.001219 1 0 0 0 0 0 0 39950
-0.002777 0.000183 0.175089 0.387127 0.177258 -0.900609 -0.001254 1 0 0 0 0 0 0 41066
-0.002791 0.000176 0.175070 0.231639 0.105713 -0.863405 -0.001285 1 0 0 0 0 0 0 42076
-0.002835 0.000161 0.175048 0.611884 0.200329 -0.837842 -0.001316 1 0 0 0 0 0 0 43064
-0.002872 0.000138 0.175032 0.560172 0.323245 -0.952618 -0.001344 1 0 0 0 0 0 0 43949
-0.002906 0.000110 0.175021 0.510090 0.392476 -1.037123 -0.001379 1 0 0 0 0 0 0 45064
-0.002960 0.000084 0.175001 0.772365 0.365742 -0.972430 -0.001410 1 0 0 0 0 0 0 46075
-0.003002 0.000056 0.174988 0.644510 0.408908 -1.062415 -0.001441 1 0 0 0 0 0 0 47063
-0.003038 0.000025 0.174976 0.554736 0.436549 -1.130137 -0.001473 1 0 0 0 0 0 0 48073
-0.003086 -0.000022 0.174962 0.701790 0.660923 -1.116034 -0.001504 1 0 0 0 0 0 0 49065
-0.003125 -0.000062 0.174950 0.601496 0.585401 -1.178651 -0.001535 1 0 0 0 0 0 0 50074
-0.003159 -0.000098 0.174940 0.534271 0.529177 -1.224206 -0.001562 1 0 0 0 0 0 0 50944
-0.003191 -0.000132 0.174931 0.499539 0.499634 -1.265276 -0.001597 1 0 0 0 0 0 0 52058
-0.003222 -0.000165 0.174921 0.482670 0.485177 -1.298007 -0.001629 1 0 0 0 0 0 0 53078
-0.003268 -0.000214 0.174908 0.669117 0.688104 -1.265594 -0.001660 1 0 0 0 0 0 0 54079
-0.003305 -0.000255 0.174896 0.589000 0.601899 -1.319878 -0.001692 1 0 0 0 0 0 0 55078
-0.003339 -0.000291 0.174886 0.532159 0.540381 -1.365340 -0.001723 1 0 0 0 0 0 0 56081
-0.003371 -0.000325 0.174877 0.502532 0.508328 -1.401283 -0.001754 1 0 0 0 0 0 0 57073
-0.003402 -0.000359 0.174867 0.488275 0.492605 -1.428904 -0.001781 1 0 0 0 0 0 0 57939
-0.003433 -0.000391 0.174858 0.482049 0.485372 -1.461596 -0.001816 1 0 0 0 0 0 0 59075
-0.003463 -0.000424 0.174849 0.479707 0.482345 -1.489508 -0.001848 1 0 0 0 0 0 0 60077
-0.003493 -0.000456 0.174840 0.479280 0.481463 -1.516421 -0.001879 1 0 0 0 0 0 0 61062
-0.003523 -0.000489 0.174831 0.479962 0.481632 -1.543982 -0.001910 1 0 0 0 0 0 0 62080
-0.003553 -0.000521 0.174822 0.481216 0.482348 -1.570872 -0.001942 1 0 0 0 0 0 0 63078
-0.003583 -0.000553 0.174812 0.482671 0.483408 -1.597876 -0.001973 1 0 0 0 0 0 0 64083
-0.003613 -0.000585 0.174803 0.484344 0.484584 -1.624611 -0.002004 1 0 0 0 0 0 0 65079
-0.003643 -0.000618 0.174794 0.486069 0.485943 -1.651396 -0.002035 1 0 0 0 0 0 0 66078
-0.003673 -0.000650 0.174785 0.487810 0.487259 -1.678225 -0.002067 1 0 0 0 0 0 0 67079
-0.003702 -0.000682 0.174776 0.489654 0.488679 -1.705188 -0.002098 1 0 0 0 0 0 0 68085
-0.003732 -0.000714 0.174766 0.491569 0.490177 -1.732048 -0.002129 1 0 0 0 0 0 0 69088
-0.003762 -0.000747 0.174757 0.493465 0.491607 -1.757831 -0.002159 1 0 0 0 0 0 0 70052
-0.003777 -0.000763 0.174753 0.301057 0.283226 -1.849799 -0.002192 1 0 0 0 0 0 0 71080
-0.003800 -0.000787 0.174746 0.379819 0.368055 -1.849080 -0.002223 1 0 0 0 0 0 0 72079
-0.003826 -0.000815 0.174737 0.437870 0.430233 -1.857069 -0.002254 1 0 0 0 0 0 0 73075
-0.003854 -0.000845 0.174729 0.469752 0.463994 -1.874588 -0.002285 1 0 0 0 0 0 0 74079
-0.003883 -0.000877 0.174719 0.487006 0.481939 -1.896860 -0.002317 1 0 0 0 0 0 0 75079
-0.003913 -0.000908 0.174710 0.496724 0.491804 -1.921529 -0.002348 1 0 0 0 0 0 0 76081
-0.003942 -0.000940 0.174701 0.502603 0.497662 -1.947225 -0.002379 1 0 0 0 0 0 0 77080
-0.003957 -0.000956 0.174696 0.312342 0.291399 -2.038710 -0.002410 1 0 0 0 0 0 0 78078
-0.003980 -0.000980 0.174689 0.392229 0.377439 -2.037349 -0.002442 1 0 0 0 0 0 0 79077
-0.004006 -0.001009 0.174681 0.450884 0.440274 -2.045145 -0.002473 1 0 0 0 0 0 0 80081
-0.004034 -0.001039 0.174672 0.483217 0.474604 -2.062199 -0.002504 1 0 0 0 0 0 0 81077
-0.004063 -0.001070 0.174663 0.500756 0.492868 -2.084343 -0.002535 1 0 0 0 0 0 0 82077
-0.004092 -0.001102 0.174653 0.510752 0.502972 -2.108610 -0.002566 1 0 0 0 0 0 0 83068
-0.004122 -0.001134 0.174644 0.516952 0.509023 -2.134537 -0.002598 1 0 0 0 0 0 0 84079
-0.004152 -0.001166 0.174634 0.521192 0.513108 -2.160575 -0.002629 1 0 0 0 0 0 0 85075
-0.004182 -0.001198 0.174625 0.524512 0.516064 -2.187008 -0.002660 1 0 0 0 0 0 0 86076
-0.004197 -0.001214 0.174620 0.332992 0.308523 -2.279899 -0.002691 1 0 0 0 0 0 0 87073
-0.004219 -0.001239 0.174613 0.412398 0.393990 -2.278342 -0.002723 1 0 0 0 0 0 0 88080
-0.004245 -0.001267 0.174605 0.470892 0.456731 -2.285513 -0.002754 1 0 0 0 0 0 0 89073
-0.004273 -0.001297 0.174596 0.503220 0.491061 -2.302631 -0.002785 1 0 0 0 0 0 0 90079
-0.004302 -0.001328 0.174586 0.520996 0.509514 -2.324627 -0.002817 1 0 0 0 0 0 0 91079
-0.004332 -0.001360 0.174577 0.531178 0.519948 -2.349040 -0.002848 1 0 0 0 0 0 0 92080
-0.004362 -0.001392 0.174567 0.537575 0.526231 -2.374624 -0.002879 1 0 0 0 0 0 0 93082
-0.004391 -0.001424 0.174557 0.542134 0.530484 -2.402251 -0.002912 1 0 0 0 0 0 0 94139
-0.004421 -0.001456 0.174548 0.545689 0.533723 -2.426548 -0.002941 1 0 0 0 0 0 0 95066
-0.004436 -0.001473 0.174543 0.354363 0.326413 -2.520997 -0.002973 1 0 0 0 0 0 0 96080
-0.004459 -0.001497 0.174536 0.433818 0.412101 -2.518483 -0.003004 1 0 0 0 0 0 0 97073
-0.004485 -0.001525 0.174527 0.492609 0.475057 -2.524757 -0.003034 1 0 0 0 0 0 0 98049
-0.004513 -0.001555 0.174518 0.525321 0.509640 -2.542284 -0.003067 1 0 0 0 0 0 0 99079
-0.004542 -0.001586 0.174508 0.543284 0.528422 -2.564188 -0.003098 1 0 0 0 0 0 0 100082
-0.004557 -0.001602 0.174504 0.359221 0.328905 -2.656418 -0.003129 1 0 0 0 0 0 0 101072
-0.004579 -0.001626 0.174496 0.442460 0.418555 -2.652682 -0.003160 1 0 0 0 0 0 0 102067
-0.004605 -0.001654 0.174488 0.503151 0.483542 -2.659273 -0.003192 1 0 0 0 0 0 0 103079
-0.004633 -0.001684 0.174478 0.536808 0.519313 -2.675662 -0.003223 1 0 0 0 0 0 0 104080
-0.004647 -0.001700 0.174474 0.360904 0.328470 -2.765870 -0.003254 1 0 0 0 0 0 0 105076
-0.004669 -0.001723 0.174467 0.448256 0.422499 -2.760514 -0.003285 1 0 0 0 0 0 0 106065
-0.004658 -0.001740 0.174460 0.031005 0.346500 -2.788777 -0.003316 1 0 0 0 0 0 0 107070
-0.004668 -0.001765 0.174451 0.255937 0.440316 -2.796930 -0.003349 1 0 0 0 0 0 0 108132
-0.004687 -0.001793 0.174442 0.413242 0.501666 -2.812275 -0.003381 1 0 0 0 0 0 0 109143
-0.004697 -0.001808 0.174438 0.303263 0.324762 -2.901731 -0.003412 1 0 0 0 0 0 0 110125
-0.004717 -0.001831 0.174430 0.424069 0.425951 -2.896587 -0.003444 1 0 0 0 0 0 0 111144
-0.004727 -0.001843 0.174427 0.309171 0.286571 -2.970630 -0.003474 1 0 0 0 0 0 0 112129
-0.004747 -0.001865 0.174420 0.428970 0.408466 -2.957296 -0.003506 1 0 0 0 0 0 0 113142
-0.004765 -0.001854 0.174412 0.415356 0.003805 -2.970624 -0.003537 1 0 0 0 0 0 0 114127
-0.004767 -0.001871 0.174400 0.209484 0.307757 -2.933608 -0.003569 1 0 0 0 0 0 0 115142
-0.004768 -0.001879 0.174394 0.178741 0.234570 -3.039643 -0.003599 1 0 0 0 0 0 0 116129
-0.004769 -0.001883 0.174391 0.170497 0.175508 -3.115240 -0.003631 1 0 0 0 0 0 0 117142
-0.004784 -0.001901 0.174385 0.361911 0.354397 -3.095973 -0.003662 1 0 0 0 0 0 0 118125
-0.004770 -0.001915 0.174378 -0.001581 0.323192 -3.117803 -0.003693 1 0 0 0 0 0 0 119128
-0.004778 -0.001939 0.174370 0.250728 0.439302 -3.118989 -0.003723 1 0 0 0 0 0 0 120073
-0.004781 -0.001950 0.174366 0.227397 0.301475 -3.201631 -0.003754 1 0 0 0 0 0 0 121062
-0.004777 -0.001978 0.174355 0.109401 0.491236 -3.145592 -0.003785 1 0 0 0 0 0 0 122070
-0.004774 -0.001991 0.174350 0.132292 0.335981 -3.238264 -0.003816 1 0 0 0 0 0 0 123061
-0.004759 -0.001982 0.174340 -0.032492 0.024693 -3.203455 -0.003848 1 0 0 0 0 0 0 124070
-0.004766 -0.001994 0.174329 0.246817 0.264879 -3.225061 -0.003879 1 0 0 0 0 0 0 125061
-0.004778 -0.001978 0.174320 0.331435 -0.061175 -3.265008 -0.003910 1 0 0 0 0 0 0 126071
-0.004777 -0.001992 0.174307 0.175691 0.285192 -3.239504 -0.003941 1 0 0 0 0 0 0 127066
-0.004776 -0.001999 0.174301 0.170348 0.232871 -3.352771 -0.003973 1 0 0 0 0 0 0 128079
-0.004777 -0.002003 0.174285 0.184896 0.186131 -3.256830 -0.004004 1 0 0 0 0 0 0 129069
-0.004785 -0.001983 0.174273 0.287376 -0.116978 -3.326401 -0.004035 1 0 0 0 0 0 0 130076
-0.004782 -0.001995 0.174258 0.155109 0.257858 -3.323030 -0.004066 1 0 0 0 0 0 0 131070
-0.004767 -0.001985 0.174243 -0.021922 0.012087 -3.342860 -0.004097 1 0 0 0 0 0 0 132053
-0.004774 -0.001996 0.174231 0.258018 0.265410 -3.401223 -0.004129 1 0 0 0 0 0 0 133068
-0.004764 -0.001986 0.174217 0.056237 0.010896 -3.412135 -0.004160 1 0 0 0 0 0 0 134076
-0.004759 -0.001981 0.174197 0.115847 0.056002 -3.356868 -0.004191 1 0 0 0 0 0 0 135057
-0.004758 -0.001979 0.174175 0.163111 0.096642 -3.337587 -0.004223 1 0 0 0 0 0 0 136071
-0.004750 -0.001999 0.174155 0.087495 0.396560 -3.398347 -0.004254 1 0 0 0 0 0 0 137065
-0.004733 -0.001993 0.174138 -0.053754 0.087745 -3.459520 -0.004285 1 0 0 0 0 0 0 138079
-0.004725 -0.001990 0.174116 0.059813 0.097904 -3.432746 -0.004316 1 0 0 0 0 0 0 139077
-0.004722 -0.001989 0.174093 0.136130 0.120171 -3.426688 -0.004348 1 0 0 0 0 0 0 140079
-0.004707 -0.001973 0.174060 -0.008798 -0.076194 -3.330915 -0.004379 1 0 0 0 0 0 0 141077
-0.004700 -0.001965 0.174032 0.086721 0.014418 -3.393246 -0.004410 1 0 0 0 0 0 0 142077
-0.004698 -0.001961 0.174005 0.151583 0.078879 -3.445005 -0.004441 1 0 0 0 0 0 0 143075
-0.004706 -0.001939 0.173974 0.287992 -0.164733 -3.425835 -0.004473 1 0 0 0 0 0 0 144100
-0.004710 -0.001927 0.173946 0.266342 -0.036941 -3.481474 -0.004504 1 0 0 0 0 0 0 145092
-0.004721 -0.001901 0.173915 0.348640 -0.226085 -3.467458 -0.004536 1 0 0 0 0 0 0 146090
-0.004729 -0.001888 0.173873 0.307883 -0.067026 -3.348684 -0.004567 1 0 0 0 0 0 0 147090
-0.004733 -0.001882 0.173840 0.272026 0.037303 -3.470409 -0.004598 1 0 0 0 0 0 0 148087
-0.004744 -0.001857 0.173806 0.354105 -0.186836 -3.498036 -0.004629 1 0 0 0 0 0 0 149087
-0.004751 -0.001846 0.173763 0.313380 -0.047478 -3.399146 -0.004661 1 0 0 0 0 0 0 150086
-0.004764 -0.001819 0.173725 0.379517 -0.232230 -3.472013 -0.004692 1 0 0 0 0 0 0 151086
-0.004764 -0.001827 0.173684 0.226961 0.208105 -3.468616 -0.004723 1 0 0 0 0 0 0 152098
-0.004766 -0.001831 0.173637 0.234226 0.204523 -3.413783 -0.004754 1 0 0 0 0 0 0 153086
-0.004775 -0.001812 0.173597 0.340741 -0.099746 -3.513995 -0.004786 1 0 0 0 0 0 0 154087
-0.004789 -0.001782 0.173546 0.413244 -0.282817 -3.403306 -0.004817 1 0 0 0 0 0 0 155085
-0.004798 -0.001767 0.173494 0.351905 -0.098457 -3.405242 -0.004848 1 0 0 0 0 0 0 156088
-0.004804 -0.001760 0.173442 0.312051 0.021752 -3.421365 -0.004879 1 0 0 0 0 0 0 157085
-0.004817 -0.001735 0.173385 0.393782 -0.195304 -3.379264 -0.004910 1 0 0 0 0 0 0 158066
-0.004788 -0.001712 0.173332 -0.144521 -0.197009 -3.449022 -0.004942 1 0 0 0 0 0 0 159085
-0.004782 -0.001680 0.173275 0.116211 -0.324060 -3.415427 -0.004973 1 0 0 0 0 0 0 160087
-0.004767 -0.001647 0.173211 0.009162 -0.333127 -3.352455 -0.005004 1 0 0 0 0 0 0 161086
-0.004761 -0.001632 0.173153 0.121999 -0.120417 -3.438173 -0.005036 1 0 0 0 0 0 0 162087
-0.004745 -0.001608 0.173089 0.004369 -0.205074 -3.387675 -0.005067 1 0 0 0 0 0 0 163085
-0.004746 -0.001575 0.173026 0.220511 -0.336023 -3.413635 -0.005098 1 0 0 0 0 0 0 164087
-0.004734 -0.001542 0.172960 0.064002 -0.343521 -3.389095 -0.005129 1 0 0 0 0 0 0 165086
-0.004715 -0.001510 0.172891 -0.041446 -0.342652 -3.382127 -0.005160 1 0 0 0 0 0 0 166085
-0.004700 -0.001456 0.172817 0.003734 -0.625260 -3.324655 -0.005192 1 0 0 0 0 0 0 167091
-0.004702 -0.001408 0.172749 0.228608 -0.584038 -3.414982 -0.005225 1 0 0 0 0 0 0 168135
-0.004690 -0.001367 0.172665 0.074019 -0.478386 -3.236231 -0.005256 1 0 0 0 0 0 0 169129
-0.004671 -0.001331 0.172587 -0.035603 -0.417758 -3.337366 -0.005300 1 0 0 0 0 0 0 170544
-0.004656 -0.001275 0.172494 0.011192 -0.671869 -3.139480 -0.005319 1 0 0 0 0 0 0 171154
-0.004651 -0.001248 0.172421 0.132572 -0.331741 -3.406107 -0.005350 1 0 0 0 0 0 0 172145
-0.004620 -0.001201 0.172340 -0.187159 -0.545800 -3.341292 -0.005381 1 0 0 0 0 0 0 173145
-0.004606 -0.001178 0.172258 0.007863 -0.263318 -3.340943 -0.005412 1 0 0 0 0 0 0 174149
-0.004571 -0.001134 0.172172 -0.254383 -0.513971 -3.307570 -0.005444 1 0 0 0 0 0 0 175142
-0.004563 -0.001090 0.172082 0.073276 -0.534436 -3.272349 -0.005475 1 0 0 0 0 0 0 176146
-0.004523 -0.001057 0.171997 -0.314786 -0.398763 -3.348673 -0.005506 1 0 0 0 0 0 0 177149
-0.004490 -0.001024 0.171903 -0.265961 -0.386322 -3.256926 -0.005537 1 0 0 0 0 0 0 178120
-0.004460 -0.000991 0.171805 -0.217795 -0.386856 -3.207499 -0.005569 1 0 0 0 0 0 0 179143
-0.004454 -0.000953 0.171709 0.105728 -0.457762 -3.243004 -0.005600 1 0 0 0 0 0 0 180147
-0.004438 -0.000917 0.171610 -0.000131 -0.433826 -3.216068 -0.005631 1 0 0 0 0 0 0 181133
-0.004425 -0.000861 0.171503 0.019663 -0.703428 -3.136157 -0.005662 1 0 0 0 0 0 0 182140
-0.004404 -0.000817 0.171398 -0.064174 -0.583921 -3.163782 -0.005693 1 0 0 0 0 0 0 183124
-0.004381 -0.000778 0.171294 -0.117124 -0.500326 -3.188576 -0.005725 1 0 0 0 0 0 0 184142
-0.004355 -0.000742 0.171189 -0.146288 -0.457801 -3.205204 -0.005755 1 0 0 0 0 0 0 185124
-0.004352 -0.000702 0.171073 0.140782 -0.507445 -3.071149 -0.005787 1 0 0 0 0 0 0 186126
-0.004314 -0.000670 0.170959 -0.287569 -0.403265 -3.088715 -0.005819 1 0 0 0 0 0 0 187143
-0.004305 -0.000633 0.170837 0.041265 -0.477524 -3.016024 -0.005849 1 0 0 0 0 0 0 188126
-0.004286 -0.000597 0.170724 -0.042374 -0.459809 -3.126465 -0.005881 1 0 0 0 0 0 0 189143
-0.004263 -0.000562 0.170598 -0.108911 -0.448352 -2.988148 -0.005912 1 0 0 0 0 0 0 190126
-0.004238 -0.000528 0.170483 -0.147583 -0.442769 -3.115327 -0.005943 1 0 0 0 0 0 0 191140
-0.004235 -0.000489 0.170360 0.134129 -0.511643 -3.044255 -0.005972 1 0 0 0 0 0 0 192060
-0.004235 -0.000469 0.170239 0.206982 -0.266689 -3.074387 -0.006004 1 0 0 0 0 0 0 193068
-0.004221 -0.000443 0.170108 0.033688 -0.336326 -2.965115 -0.006035 1 0 0 0 0 0 0 194060
-0.004223 -0.000407 0.169977 0.228216 -0.460707 -2.962720 -0.006066 1 0 0 0 0 0 0 195069
-0.004226 -0.000389 0.169851 0.254710 -0.244816 -3.041747 -0.006097 1 0 0 0 0 0 0 196059
-0.004213 -0.000363 0.169718 0.056471 -0.329777 -2.955057 -0.006129 1 0 0 0 0 0 0 197068
-0.004209 -0.000350 0.169574 0.140809 -0.173430 -2.822011 -0.006160 1 0 0 0 0 0 0 198059
-0.004216 -0.000321 0.169436 0.300989 -0.364041 -2.892833 -0.006191 1 0 0 0 0 0 0 199068
-0.004221 -0.000307 0.169289 0.294359 -0.199580 -2.797143 -0.006222 1 0 0 0 0 0 0 200059
-0.004209 -0.000282 0.169144 0.077076 -0.311437 -2.821432 -0.006254 1 0 0 0 0 0 0 201069
-0.004205 -0.000270 0.168993 0.151302 -0.168118 -2.757218 -0.006285 1 0 0 0 0 0 0 202068
-0.004205 -0.000260 0.168769 0.221493 -0.115551 -1.795923 -0.006317 1 0 0 0 0 0 0 203080
-0.004206 -0.000259 0.168651 0.240304 -0.011781 -3.100763 -0.006348 1 0 0 0 0 0 0 204086
-0.004192 -0.000240 0.168501 0.042511 -0.215021 -2.813785 -0.006379 1 0 0 0 0 0 0 205062
-0.004187 -0.000231 0.168346 0.131833 -0.121198 -2.732246 -0.006410 1 0 0 0 0 0 0 206077
-0.004162 -0.000199 0.168101 -0.105708 -0.417076 -1.548199 -0.006442 1 0 0 0 0 0 0 207089
-0.004166 -0.000171 0.167973 0.249813 -0.390007 -2.958616 -0.006473 1 0 0 0 0 0 0 208069
-0.004170 -0.000156 0.167826 0.269435 -0.210153 -2.875612 -0.006503 1 0 0 0 0 0 0 209058
-0.004210 -0.000137 0.167583 0.763439 -0.255465 -1.599249 -0.006535 1 0 0 0 0 0 0 210084
-0.004202 -0.000117 0.167448 0.176226 -0.280749 -2.897903 -0.006566 1 0 0 0 0 0 0 211068
-0.004199 -0.000106 0.167298 0.182915 -0.154793 -2.829639 -0.006597 1 0 0 0 0 0 0 212066
-0.004199 -0.000098 0.167042 0.232934 -0.112930 -1.448579 -0.006629 1 0 0 0 0 0 0 213077
-0.004207 -0.000074 0.166909 0.343208 -0.316816 -2.918576 -0.006660 1 0 0 0 0 0 0 214065
-0.004216 -0.000056 0.166664 0.359608 -0.265732 -1.595151 -0.006691 1 0 0 0 0 0 0 215062
-0.004202 -0.000035 0.166526 0.065895 -0.288629 -2.876742 -0.006722 1 0 0 0 0 0 0 216066
-0.004188 -0.000047 0.166361 0.034994 0.129747 -2.640086 -0.006754 1 0 0 0 0 0 0 217064
-0.004226 -0.000014 0.166089 0.725051 -0.416486 -1.237857 -0.006785 1 0 0 0 0 0 0 218078
-0.004226 -0.000031 0.165946 0.281442 0.176702 -2.773799 -0.006816 1 0 0 0 0 0 0 219067
-0.004238 -0.000009 0.165680 0.415962 -0.262528 -1.328174 -0.006848 1 0 0 0 0 0 0 220083
-0.004241 -0.000005 0.165530 0.293196 -0.077291 -2.693755 -0.006879 1 0 0 0 0 0 0 221066
-0.004258 -0.000020 0.165361 0.481193 0.186089 -2.587792 -0.006910 1 0 0 0 0 0 0 222065
-0.004273 -0.000030 0.165086 0.475796 0.161323 -1.185899 -0.006941 1 0 0 0 0 0 0 223061
-0.004276 -0.000032 0.164933 0.309382 0.038022 -2.641428 -0.006972 1 0 0 0 0 0 0 224064
-0.004280 -0.000033 0.164667 0.309544 0.016841 -1.305916 -0.007004 1 0 0 0 0 0 0 225078
-0.004304 -0.000027 0.164500 0.574537 -0.070000 -2.470236 -0.007034 1 0 0 0 0 0 0 226047
-0.004323 -0.000022 0.164223 0.551129 -0.064509 -1.146832 -0.007066 1 0 0 0 0 0 0 227077
-0.004326 -0.000021 0.164068 0.331801 -0.018739 -2.595952 -0.007097 1 0 0 0 0 0 0 228065
-0.004365 -0.000012 0.163776 0.783542 -0.122876 -0.963322 -0.007129 1 0 0 0 0 0 0 229076
-0.004371 -0.000010 0.163617 0.402496 -0.035965 -2.528817 -0.007160 1 0 0 0 0 0 0 230064
-0.004377 -0.000008 0.163343 0.364367 -0.025392 -1.169666 -0.007191 1 0 0 0 0 0 0 231076
-0.004394 -0.000025 0.163178 0.498327 0.213054 -2.462557 -0.007222 1 0 0 0 0 0 0 232065
-0.004419 -0.000003 0.162887 0.625144 -0.262066 -0.951057 -0.007253 1 0 0 0 0 0 0 233060
-0.004438 -0.000016 0.162719 0.571036 0.145183 -2.386934 -0.007285 1 0 0 0 0 0 0 234062
-0.004454 -0.000025 0.162435 0.521189 0.140429 -1.019037 -0.007316 1 0 0 0 0 0 0 235075
-0.004479 -0.000021 0.162259 0.641424 -0.039521 -2.286039 -0.007347 1 0 0 0 0 0 0 236066
-0.004523 -0.000043 0.161958 0.905615 0.286757 -0.773021 -0.007379 1 0 0 0 0 0 0 237077
-0.004537 -0.000024 0.161786 0.540844 -0.218541 -2.299622 -0.007410 1 0 0 0 0 0 0 238062
-0.004572 -0.000035 0.161486 0.789131 0.122618 -0.773885 -0.007441 1 0 0 0 0 0 0 239076
-0.004593 -0.000053 0.161313 0.627917 0.257949 -2.266767 -0.007472 1 0 0 0 0 0 0 240065
-0.004644 -0.000058 0.161000 1.018383 0.099949 -0.585278 -0.007504 1 0 0 0 0 0 0 241076
-0.004675 -0.000053 0.160837 0.798241 -0.048449 -2.372990 -0.007535 1 0 0 0 0 0 0 242055
-0.004723 -0.000075 0.160540 0.998070 0.282058 -0.789586 -0.007567 1 0 0 0 0 0 0 243079
-0.004746 -0.000095 0.160364 0.692357 0.300888 -2.211896 -0.007597 1 0 0 0 0 0 0 244067
-0.004798 -0.000101 0.160046 1.058239 0.125444 -0.490338 -0.007629 1 0 0 0 0 0 0 245077
-0.004805 -0.000102 0.159875 0.509812 0.033476 -2.216042 -0.007660 1 0 0 0 0 0 0 246061
-0.004835 -0.000128 0.159569 0.750797 0.351277 -0.627548 -0.007692 1 0 0 0 0 0 0 247080
-0.004861 -0.000126 0.159382 0.737438 0.027378 -2.013644 -0.007722 1 0 0 0 0 0 0 248064
-0.004941 -0.000142 0.159074 1.439803 0.221207 -0.559628 -0.007754 1 0 0 0 0 0 0 249077
-0.004953 -0.000144 0.158902 0.623603 0.067258 -2.173557 -0.007785 1 0 0 0 0 0 0 250061
-0.004996 -0.000137 0.158581 0.963854 -0.068662 -0.394214 -0.007816 1 0 0 0 0 0 0 251074
-0.005001 -0.000135 0.158406 0.504430 -0.011097 -2.100517 -0.007847 1 0 0 0 0 0 0 252063
-0.005029 -0.000159 0.158094 0.753786 0.327677 -0.469565 -0.007879 1 0 0 0 0 0 0 253078
-0.005071 -0.000174 0.157917 0.972663 0.246829 -2.060680 -0.007910 1 0 0 0 0 0 0 254062
-0.005102 -0.000185 0.157614 0.857732 0.187499 -0.566061 -0.007941 1 0 0 0 0 0 0 255066
-0.005144 -0.000198 0.157436 0.998401 0.206955 -2.051315 -0.007972 1 0 0 0 0 0 0 256062
-0.005176 -0.000207 0.157132 0.872357 0.164692 -0.529084 -0.008004 1 0 0 0 0 0 0 257068
-0.005218 -0.000219 0.156954 1.008697 0.203232 -2.009757 -0.008035 1 0 0 0 0 0 0 258060
-0.005229 -0.000248 0.156748 0.625362 0.415939 -1.789009 -0.008066 1 0 0 0 0 0 0 259053
-0.005297 -0.000285 0.156421 1.329841 0.565385 -0.175976 -0.008098 1 0 0 0 0 0 0 260075
-0.005330 -0.000286 0.156247 0.944414 0.094035 -1.995091 -0.008128 1 0 0 0 0 0 0 261051
-0.005376 -0.000311 0.155929 1.101602 0.371213 -0.291071 -0.008160 1 0 0 0 0 0 0 262075
-0.005398 -0.000331 0.155764 0.790911 0.343295 -2.090738 -0.008191 1 0 0 0 0 0 0 263051
-0.005429 -0.000335 0.155559 0.895084 0.129383 -1.759315 -0.008222 1 0 0 0 0 0 0 264060
-0.005459 -0.000354 0.155346 0.888381 0.295925 -1.601911 -0.008254 1 0 0 0 0 0 0 265067
-0.005517 -0.000359 0.155024 1.255974 0.141697 -0.151786 -0.008285 1 0 0 0 0 0 0 266071
-0.005547 -0.000354 0.154848 0.942029 -0.010003 -1.897020 -0.008316 1 0 0 0 0 0 0 267076
-0.005568 -0.000350 0.154538 0.796891 -0.012921 -0.313885 -0.008348 1 0 0 0 0 0 0 268082
-0.005584 -0.000366 0.154371 0.729172 0.245406 -2.003512 -0.008379 1 0 0 0 0 0 0 269077
-0.005606 -0.000390 0.154171 0.789087 0.384057 -1.745314 -0.008410 1 0 0 0 0 0 0 270069
-0.005615 -0.000401 0.153967 0.631686 0.238769 -1.644221 -0.008441 1 0 0 0 0 0 0 271065
-0.005655 -0.000401 0.153648 1.041132 0.074834 -0.118731 -0.008473 1 0 0 0 0 0 0 272070
-0.005675 -0.000418 0.153478 0.811122 0.269398 -1.901346 -0.008504 1 0 0 0 0 0 0 273072
-0.005705 -0.000420 0.153267 0.924217 0.104924 -1.541999 -0.008535 1 0 0 0 0 0 0 274072
-0.005718 -0.000420 0.153057 0.717457 0.071415 -1.495409 -0.008566 1 0 0 0 0 0 0 275067
-0.005761 -0.000431 0.152844 1.101419 0.203921 -1.445405 -0.008597 1 0 0 0 0 0 0 276068
-0.005757 -0.000442 0.152625 0.523488 0.214428 -1.351402 -0.008629 1 0 0 0 0 0 0 277064
-0.005792 -0.000458 0.152408 0.979359 0.286423 -1.351287 -0.008659 1 0 0 0 0 0 0 278047
-0.005807 -0.000466 0.152193 0.772547 0.186211 -1.375593 -0.008691 1 0 0 0 0 0 0 279063
-0.005828 -0.000485 0.151971 0.828117 0.338739 -1.255637 -0.008722 1 0 0 0 0 0 0 280063
-0.005836 -0.000495 0.151753 0.672565 0.221101 -1.301283 -0.008753 1 0 0 0 0 0 0 281044
-0.005838 -0.000500 0.151538 0.575743 0.143036 -1.319491 -0.008785 1 0 0 0 0 0 0 282061
-0.005843 -0.000479 0.151315 0.616382 -0.187771 -1.201868 -0.008815 1 0 0 0 0 0 0 283044
-0.005867 -0.000463 0.151103 0.865074 -0.166501 -1.332974 -0.008847 1 0 0 0 0 0 0 284054
-0.005876 -0.000455 0.150890 0.703666 -0.065952 -1.303725 -0.008878 1 0 0 0 0 0 0 285049
-0.005894 -0.000467 0.150665 0.796623 0.208191 -1.147861 -0.008910 1 0 0 0 0 0 0 286066
-0.005923 -0.000467 0.150453 0.970907 0.082298 -1.271597 -0.008941 1 0 0 0 0 0 0 287065
-0.005935 -0.000467 0.150238 0.762904 0.064551 -1.238886 -0.008972 1 0 0 0 0 0 0 288063
-0.005939 -0.000466 0.150022 0.630240 0.060384 -1.204852 -0.009003 1 0 0 0 0 0 0 289060
-0.005961 -0.000460 0.149812 0.868942 -0.013285 -1.269837 -0.009035 1 0 0 0 0 0 0 290061
-0.005969 -0.000457 0.149597 0.712330 0.014156 -1.200144 -0.009066 1 0 0 0 0 0 0 291045
-0.005979 -0.000433 0.149397 0.714727 -0.251323 -1.369545 -0.009097 1 0 0 0 0 0 0 292064
-0.005980 -0.000421 0.149187 0.614732 -0.128758 -1.229455 -0.009129 1 0 0 0 0 0 0 293062
-0.005978 -0.000414 0.148971 0.557255 -0.041838 -1.137820 -0.009160 1 0 0 0 0 0 0 294061
-0.005997 -0.000405 0.148760 0.835241 -0.067669 -1.178427 -0.009191 1 0 0 0 0 0 0 295062
-0.005982 -0.000406 0.148563 0.411217 0.057391 -1.342269 -0.009222 1 0 0 0 0 0 0 296062
-0.005994 -0.000401 0.148359 0.732603 -0.011587 -1.263880 -0.009253 1 0 0 0 0 0 0 297060
-0.005997 -0.000398 0.148145 0.644236 0.012143 -1.109916 -0.009285 1 0 0 0 0 0 0 298060
-0.006003 -0.000374 0.147944 0.684308 -0.254035 -1.245012 -0.009316 1 0 0 0 0 0 0 299060
-0.006003 -0.000362 0.147731 0.603988 -0.133262 -1.085663 -0.009347 1 0 0 0 0 0 0 300062
-0.006008 -0.000334 0.147530 0.663330 -0.331091 -1.210257 -0.009379 1 0 0 0 0 0 0 301064
-0.006006 -0.000320 0.147316 0.594337 -0.174703 -1.044230 -0.009410 1 0 0 0 0 0 0 302060
-0.006026 -0.000307 0.147105 0.857502 -0.142385 -1.037507 -0.009441 1 0 0 0 0 0 0 303062
-0.006017 -0.000285 0.146896 0.518420 -0.271657 -1.061078 -0.009472 1 0 0 0 0 0 0 304062
-0.005994 -0.000257 0.146689 0.299999 -0.352452 -1.060943 -0.009504 1 0 0 0 0 0 0 305062
-0.006002 -0.000237 0.146479 0.685440 -0.256258 -1.014815 -0.009535 1 0 0 0 0 0 0 306060
-0.005987 -0.000211 0.146271 0.429249 -0.334992 -1.011236 -0.009566 1 0 0 0 0 0 0 307062
-0.005962 -0.000182 0.146063 0.254672 -0.388770 -0.998349 -0.009597 1 0 0 0 0 0 0 308054
-0.005968 -0.000162 0.145853 0.661054 -0.279200 -0.946875 -0.009628 1 0 0 0 0 0 0 309060
-0.005946 -0.000157 0.145653 0.329825 -0.068269 -1.063437 -0.009660 1 0 0 0 0 0 0 310062
-0.005940 -0.000133 0.145456 0.495839 -0.300508 -1.088791 -0.009691 1 0 0 0 0 0 0 311059
-0.005932 -0.000121 0.145241 0.505931 -0.171459 -0.854686 -0.009722 1 0 0 0 0 0 0 312064
-0.005933 -0.000093 0.145037 0.613372 -0.363133 -0.951400 -0.009753 1 0 0 0 0 0 0 313060
-0.005938 -0.000058 0.144838 0.675575 -0.486799 -0.997710 -0.009785 1 0 0 0 0 0 0 314061
-0.005921 -0.000025 0.144632 0.405832 -0.483128 -0.904945 -0.009816 1 0 0 0 0 0 0 315059
-0.005910 -0.000008 0.144441 0.456386 -0.266206 -1.067693 -0.009847 1 0 0 0 0 0 0 316062
-0.005886 0.000017 0.144238 0.281715 -0.346949 -0.917147 -0.009879 1 0 0 0 0 0 0 317062
-0.005878 0.000050 0.144038 0.476080 -0.478235 -0.921394 -0.009909 1 0 0 0 0 0 0 318043
-0.005855 0.000083 0.143832 0.300834 -0.484870 -0.816260 -0.009941 1 0 0 0 0 0 0 319059
-0.005848 0.000120 0.143630 0.486259 -0.554377 -0.851187 -0.009975 1 0 0 0 0 0 0 320137
-0.005825 0.000155 0.143422 0.305645 -0.527944 -0.757917 -0.010006 1 0 0 0 0 0 0 321125
-0.005818 0.000193 0.143220 0.487478 -0.580663 -0.797327 -0.010037 1 0 0 0 0 0 0 322134
-0.005795 0.000228 0.143011 0.305563 -0.545941 -0.705476 -0.010068 1 0 0 0 0 0 0 323126
-0.005788 0.000267 0.142808 0.486013 -0.594390 -0.744821 -0.010097 1 0 0 0 0 0 0 324056
-0.005767 0.000302 0.142627 0.324579 -0.557829 -1.016745 -0.010129 1 0 0 0 0 0 0 325065
-0.005737 0.000335 0.142427 0.191707 -0.535500 -0.775846 -0.010160 1 0 0 0 0 0 0 326055
-0.005719 0.000351 0.142236 0.337097 -0.318389 -0.861623 -0.010191 1 0 0 0 0 0 0 327064
-0.005692 0.000375 0.142032 0.214510 -0.396863 -0.669843 -0.010222 1 0 0 0 0 0 0 328055
-0.005667 0.000424 0.141840 0.239375 -0.733564 -0.793497 -0.010254 1 0 0 0 0 0 0 329064
-0.005629 0.000442 0.141644 0.069011 -0.382621 -0.741200 -0.010285 1 0 0 0 0 0 0 330055
-0.005613 0.000472 0.141445 0.344194 -0.500671 -0.671375 -0.010316 1 0 0 0 0 0 0 331055
-0.005572 0.000519 0.141247 0.029526 -0.728885 -0.654569 -0.010347 1 0 0 0 0 0 0 332065
-0.005549 0.000541 0.141057 0.229543 -0.450822 -0.735044 -0.010378 1 0 0 0 0 0 0 333054
-0.005518 0.000568 0.140851 0.150151 -0.478692 -0.527755 -0.010410 1 0 0 0 0 0 0 334065
-0.005492 0.000618 0.140658 0.197294 -0.786979 -0.645845 -0.010441 1 0 0 0 0 0 0 335060
-0.005453 0.000637 0.140462 0.040178 -0.424881 -0.589991 -0.010472 1 0 0 0 0 0 0 336061
-0.005423 0.000683 0.140272 0.127145 -0.741459 -0.652864 -0.010504 1 0 0 0 0 0 0 337071
-0.005389 0.000721 0.140066 0.081609 -0.678365 -0.431468 -0.010535 1 0 0 0 0 0 0 338069
-0.005375 0.000760 0.139862 0.345779 -0.695756 -0.409971 -0.010566 1 0 0 0 0 0 0 339064
-0.005351 0.000795 0.139679 0.233204 -0.645041 -0.660439 -0.010597 1 0 0 0 0 0 0 340063
-0.005299 0.000822 0.139495 -0.147196 -0.547055 -0.665468 -0.010628 1 0 0 0 0 0 0 341054
-0.005277 0.000856 0.139300 0.192070 -0.627507 -0.484203 -0.010660 1 0 0 0 0 0 0 342074
-0.005246 0.000888 0.139091 0.124640 -0.614702 -0.271864 -0.010691 1 0 0 0 0 0 0 343069
-0.005214 0.000919 0.138906 0.088868 -0.607773 -0.534376 -0.010723 1 0 0 0 0 0 0 344077
-0.005186 0.000970 0.138719 0.144575 -0.876805 -0.525378 -0.010754 1 0 0 0 0 0 0 345070
-0.005148 0.000990 0.138524 -0.003102 -0.499083 -0.386582 -0.010785 1 0 0 0 0 0 0 346069
-0.005117 0.001036 0.138333 0.086676 -0.802502 -0.413436 -0.010816 1 0 0 0 0 0 0 347070
-0.005084 0.001073 0.138154 0.064911 -0.737656 -0.551797 -0.010847 1 0 0 0 0 0 0 348043
-0.005049 0.001107 0.137951 0.022715 -0.682435 -0.226432 -0.010879 1 0 0 0 0 0 0 349071
-0.005014 0.001138 0.137768 0.022106 -0.658646 -0.424567 -0.010910 1 0 0 0 0 0 0 350071
-0.004963 0.001184 0.137573 -0.192310 -0.849505 -0.275607 -0.010941 1 0 0 0 0 0 0 351069
-0.004935 0.001206 0.137382 0.077416 -0.564813 -0.289024 -0.010973 1 0 0 0 0 0 0 352073
-0.004888 0.001248 0.137184 -0.150492 -0.788998 -0.176075 -0.011004 1 0 0 0 0 0 0 353071
-0.004847 0.001283 0.137002 -0.093396 -0.741890 -0.350606 -0.011035 1 0 0 0 0 0 0 354072
-0.004808 0.001315 0.136797 -0.073139 -0.700024 -0.043435 -0.011066 1 0 0 0 0 0 0 355074
-0.004791 0.001350 0.136591 0.227030 -0.747626 0.019574 -0.011097 1 0 0 0 0 0 0 356064
-0.004766 0.001383 0.136406 0.138385 -0.717868 -0.217534 -0.011129 1 0 0 0 0 0 0 357071
-0.004720 0.001428 0.136210 -0.144278 -0.897746 -0.072028 -0.011160 1 0 0 0 0 0 0 358069
-0.004680 0.001466 0.136028 -0.102382 -0.813189 -0.224531 -0.011191 1 0 0 0 0 0 0 359071
-0.004636 0.001478 0.135833 -0.166382 -0.485162 -0.041884 -0.011222 1 0 0 0 0 0 0 360065
-0.004580 0.001514 0.135633 -0.316494 -0.760766 0.071524 -0.011254 1 0 0 0 0 0 0 361069
-0.004536 0.001547 0.135449 -0.198601 -0.749008 -0.113999 -0.011285 1 0 0 0 0 0 0 362070
-0.004475 0.001572 0.135263 -0.411478 -0.662746 -0.080339 -0.011316 1 0 0 0 0 0 0 363070
-0.004433 0.001619 0.135074 -0.186017 -0.944078 -0.016057 -0.011348 1 0 0 0 0 0 0 364072
-0.004388 0.001637 0.134876 -0.216158 -0.589214 0.140845 -0.011379 1 0 0 0 0 0 0 365068
-0.004349 0.001660 0.134693 -0.149567 -0.631746 -0.018525 -0.011410 1 0 0 0 0 0 0 366071
-0.004296 0.001700 0.134497 -0.319532 -0.872202 0.167360 -0.011441 1 0 0 0 0 0 0 367064
-0.004253 0.001735 0.134314 -0.220137 -0.823266 0.026939 -0.011472 1 0 0 0 0 0 0 368062
-0.004199 0.001781 0.134118 -0.362611 -0.978777 0.222054 -0.011504 1 0 0 0 0 0 0 369068
-0.004155 0.001818 0.133935 -0.248937 -0.884291 0.084373 -0.011535 1 0 0 0 0 0 0 370071
-0.004130 0.001836 0.133747 0.008222 -0.620261 0.161529 -0.011566 1 0 0 0 0 0 0 371069
-0.004080 0.001853 0.133559 -0.311061 -0.602246 0.200491 -0.011598 1 0 0 0 0 0 0 372072
-0.004043 0.001896 0.133369 -0.161506 -0.932772 0.257842 -0.011628 1 0 0 0 0 0 0 373040
-0.004008 0.001931 0.133188 -0.133929 -0.876566 0.160063 -0.011660 1 0 0 0 0 0 0 374068
-0.003910 0.002003 0.133034 -0.967828 -1.364096 -0.163310 -0.011691 1 0 0 0 0 0 0 375068
-0.003844 0.002053 0.132866 -0.646018 -1.130072 -0.010354 -0.011724 1 0 0 0 0 0 0 376128
-0.003773 0.002087 0.132685 -0.691193 -0.902571 0.207075 -0.011756 1 0 0 0 0 0 0 377139
-0.003735 0.002102 0.132498 -0.271381 -0.646147 0.339804 -0.011787 1 0 0 0 0 0 0 378121
-0.003699 0.002123 0.132318 -0.202814 -0.704993 0.276407 -0.011818 1 0 0 0 0 0 0 379137
-0.003665 0.002148 0.132141 -0.186314 -0.754708 0.257250 -0.011850 1 0 0 0 0 0 0 380148
-0.003631 0.002173 0.131966 -0.182528 -0.783588 0.266684 -0.011881 1 0 0 0 0 0 0 381136
-0.003576 0.002195 0.131781 -0.461042 -0.734990 0.406785 -0.011912 1 0 0 0 0 0 0 382138
-0.003532 0.002219 0.131602 -0.354089 -0.772439 0.372062 -0.011943 1 0 0 0 0 0 0 383135
-0.003493 0.002245 0.131426 -0.279499 -0.799129 0.366615 -0.011975 1 0 0 0 0 0 0 384138
-0.003458 0.002271 0.131250 -0.242745 -0.815411 0.381761 -0.012006 1 0 0 0 0 0 0 385141
-0.003423 0.002298 0.131074 -0.226848 -0.826076 0.405677 -0.012037 1 0 0 0 0 0 0 386138
-0.003389 0.002325 0.130898 -0.221404 -0.833953 0.433107 -0.012068 1 0 0 0 0 0 0 387129
-0.003335 0.002346 0.130714 -0.496379 -0.775248 0.582136 -0.012100 1 0 0 0 0 0 0 388135
-0.003291 0.002371 0.130534 -0.389863 -0.807424 0.549789 -0.012131 1 0 0 0 0 0 0 389139
-0.003253 0.002396 0.130357 -0.315645 -0.831422 0.545921 -0.012162 1 0 0 0 0 0 0 390132
-0.003198 0.002418 0.130202 -0.537836 -0.791202 0.283735 -0.012193 1 0 0 0 0 0 0 391117
-0.003154 0.002442 0.130034 -0.424623 -0.820904 0.453023 -0.012224 1 0 0 0 0 0 0 392125
-0.003116 0.002467 0.129861 -0.346042 -0.844211 0.559363 -0.012256 1 0 0 0 0 0 0 393134
-0.003060 0.002488 0.129676 -0.578915 -0.794575 0.742145 -0.012287 1 0 0 0 0 0 0 394134
-0.003022 0.002531 0.129517 -0.364333 -1.093881 0.464772 -0.012318 1 0 0 0 0 0 0 395117
-0.002981 0.002547 0.129357 -0.392636 -0.764228 0.454819 -0.012347 1 0 0 0 0 0 0 396062
-0.002951 0.002587 0.129207 -0.260809 -1.065357 0.363265 -0.012378 1 0 0 0 0 0 0 397055
-0.002920 0.002620 0.129040 -0.271575 -1.004438 0.592288 -0.012410 1 0 0 0 0 0 0 398062
-0.002882 0.002630 0.128878 -0.358429 -0.706305 0.575629 -0.012441 1 0 0 0 0 0 0 399068
-0.002833 0.002663 0.128717 -0.522456 -0.977544 0.585903 -0.012472 1 0 0 0 0 0 0 400053
-0.002787 0.002673 0.128558 -0.512108 -0.712317 0.597194 -0.012503 1 0 0 0 0 0 0 401053
-0.002734 0.002706 0.128398 -0.609745 -0.986166 0.628895 -0.012535 1 0 0 0 0 0 0 402062
-0.002686 0.002716 0.128238 -0.564448 -0.721966 0.649020 -0.012566 1 0 0 0 0 0 0 403063
-0.002632 0.002749 0.128078 -0.644336 -0.995318 0.684655 -0.012597 1 0 0 0 0 0 0 404054
-0.002595 0.002798 0.127927 -0.430539 -1.241118 0.593231 -0.012629 1 0 0 0 0 0 0 405061
-0.002556 0.002815 0.127770 -0.460936 -0.870253 0.677097 -0.012660 1 0 0 0 0 0 0 406053
-0.002506 0.002852 0.127611 -0.600727 -1.080427 0.747650 -0.012691 1 0 0 0 0 0 0 407064
-0.002460 0.002863 0.127452 -0.578548 -0.786129 0.782512 -0.012722 1 0 0 0 0 0 0 408067
-0.002427 0.002901 0.127301 -0.403066 -1.106347 0.700044 -0.012753 1 0 0 0 0 0 0 409054
-0.002376 0.002929 0.127155 -0.641462 -1.006338 0.654773 -0.012785 1 0 0 0 0 0 0 410063
-0.002335 0.002956 0.127020 -0.532710 -0.995934 0.526777 -0.012816 1 0 0 0 0 0 0 411066
-0.002285 0.002996 0.126869 -0.652560 -1.178400 0.754598 -0.012847 1 0 0 0 0 0 0 412048
-0.002239 0.003011 0.126743 -0.612459 -0.867074 0.463229 -0.012878 1 0 0 0 0 0 0 413060
-0.002201 0.003030 0.126585 -0.527402 -0.900290 0.884358 -0.012910 1 0 0 0 0 0 0 414073
-0.002167 0.003053 0.126445 -0.466013 -0.955876 0.702533 -0.012941 1 0 0 0 0 0 0 415060
-0.002114 0.003072 0.126303 -0.702498 -0.924191 0.743307 -0.012973 1 0 0 0 0 0 0 416075
-0.002074 0.003095 0.126169 -0.588345 -0.968407 0.658111 -0.013004 1 0 0 0 0 0 0 417065
-0.002038 0.003119 0.126039 -0.511745 -0.998096 0.631054 -0.013035 1 0 0 0 0 0 0 418068
-0.002006 0.003144 0.125910 -0.474457 -1.015989 0.635626 -0.013065 1 0 0 0 0 0 0 419040
-0.001975 0.003169 0.125781 -0.458599 -1.027844 0.652571 -0.013098 1 0 0 0 0 0 0 420070
-0.001924 0.003190 0.125642 -0.716137 -0.973207 0.801621 -0.013128 1 0 0 0 0 0 0 421037
-0.001884 0.003213 0.125510 -0.613381 -1.006677 0.758385 -0.013160 1 0 0 0 0 0 0 422062
-0.001844 0.003219 0.125391 -0.614324 -0.788548 0.599739 -0.013191 1 0 0 0 0 0 0 423063
-0.001809 0.003234 0.125266 -0.552775 -0.896774 0.688133 -0.013223 1 0 0 0 0 0 0 424070
-0.001777 0.003255 0.125138 -0.517816 -0.976094 0.748718 -0.013254 1 0 0 0 0 0 0 425077
-0.001746 0.003277 0.125010 -0.502318 -1.021229 0.787825 -0.013285 1 0 0 0 0 0 0 426073
-0.001702 0.003316 0.124891 -0.676936 -1.241038 0.685671 -0.013316 1 0 0 0 0 0 0 427069
-0.001660 0.003329 0.124777 -0.680385 -0.939195 0.634932 -0.013347 1 0 0 0 0 0 0 428068
-0.001624 0.003349 0.124653 -0.605843 -0.987763 0.775725 -0.013379 1 0 0 0 0 0 0 429066
-0.001587 0.003352 0.124538 -0.634434 -0.795156 0.708615 -0.013410 1 0 0 0 0 0 0 430068
-0.001553 0.003367 0.124413 -0.587812 -0.916666 0.833628 -0.013441 1 0 0 0 0 0 0 431066
-0.001516 0.003368 0.124297 -0.631948 -0.762660 0.759897 -0.013473 1 0 0 0 0 0 0 432069
-0.001483 0.003381 0.124173 -0.593355 -0.903070 0.882710 -0.013504 1 0 0 0 0 0 0 433066
-0.001439 0.003414 0.124056 -0.749003 -1.191905 0.824512 -0.013535 1 0 0 0 0 0 0 434065
-0.001416 0.003430 0.123952 -0.484252 -0.992520 0.661123 -0.013566 1 0 0 0 0 0 0 435067
-0.001390 0.003450 0.123832 -0.505739 -1.033718 0.877304 -0.013597 1 0 0 0 0 0 0 436067
-0.001344 0.003468 0.123728 -0.783236 -1.027247 0.716862 -0.013629 1 0 0 0 0 0 0 437071
-0.001306 0.003490 0.123607 -0.705573 -1.067494 0.927628 -0.013660 1 0 0 0 0 0 0 438068
-0.001267 0.003495 0.123493 -0.717889 -0.858531 0.896116 -0.013691 1 0 0 0 0 0 0 439067
-0.001248 0.003496 0.123390 -0.476600 -0.792999 0.757294 -0.013722 1 0 0 0 0 0 0 440069
-0.001223 0.003508 0.123271 -0.517844 -0.938271 0.985267 -0.013754 1 0 0 0 0 0 0 441066
-0.001197 0.003528 0.123176 -0.549409 -1.051008 0.699087 -0.013785 1 0 0 0 0 0 0 442069
-0.001170 0.003550 0.123059 -0.577347 -1.093359 0.980944 -0.013816 1 0 0 0 0 0 0 443063
-0.001142 0.003574 0.122966 -0.587215 -1.136622 0.724362 -0.013847 1 0 0 0 0 0 0 444038
-0.001109 0.003580 0.122861 -0.673390 -0.905477 0.869251 -0.013879 1 0 0 0 0 0 0 445066
-0.001092 0.003581 0.122761 -0.472357 -0.828947 0.826912 -0.013910 1 0 0 0 0 0 0 446066
-0.001050 0.003591 0.122664 -0.780893 -0.923436 0.813967 -0.013941 1 0 0 0 0 0 0 447067
-0.001034 0.003612 0.122556 -0.479009 -1.093172 0.970497 -0.013972 1 0 0 0 0 0 0 448062
-0.001007 0.003616 0.122446 -0.606528 -0.896771 1.037975 -0.014003 1 0 0 0 0 0 0 449054
-0.000979 0.003632 0.122355 -0.625087 -1.024629 0.814731 -0.014035 1 0 0 0 0 0 0 450059
-0.000946 0.003633 0.122251 -0.710040 -0.857366 0.983383 -0.014066 1 0 0 0 0 0 0 451067
-0.000915 0.003647 0.122162 -0.686900 -1.006202 0.819380 -0.014097 1 0 0 0 0 0 0 452069
-0.000900 0.003652 0.122068 -0.495296 -0.913164 0.879951 -0.014128 1 0 0 0 0 0 0 453054
-0.000892 0.003653 0.121973 -0.381795 -0.851308 0.925039 -0.014160 1 0 0 0 0 0 0 454065
-0.000855 0.003662 0.121877 -0.753299 -0.948331 0.956427 -0.014191 1 0 0 0 0 0 0 455068
-0.000836 0.003665 0.121781 -0.558334 -0.883365 0.980246 -0.014222 1 0 0 0 0 0 0 456066
-0.000813 0.003679 0.121695 -0.600281 -1.030827 0.871388 -0.014254 1 0 0 0 0 0 0 457068
-0.000801 0.003685 0.121603 -0.461714 -0.933275 0.962244 -0.014284 1 0 0 0 0 0 0 458036
-0.000776 0.003683 0.121529 -0.623733 -0.825415 0.739543 -0.014316 1 0 0 0 0 0 0 459065
-0.000763 0.003680 0.121441 -0.485555 -0.805904 0.923714 -0.014347 1 0 0 0 0 0 0 460057
-0.000743 0.003691 0.121358 -0.570848 -0.992875 0.896518 -0.014378 1 0 0 0 0 0 0 461050
-0.000727 0.003678 0.121277 -0.525818 -0.684315 0.869449 -0.014409 1 0 0 0 0 0 0 462051
-0.000706 0.003683 0.121197 -0.602173 -0.910393 0.887227 -0.014441 1 0 0 0 0 0 0 463060
-0.000689 0.003667 0.121117 -0.547024 -0.641051 0.887917 -0.014472 1 0 0 0 0 0 0 464051
-0.000686 0.003676 0.121047 -0.367171 -0.950373 0.784120 -0.014503 1 0 0 0 0 0 0 465059
-0.000671 0.003693 0.120970 -0.512155 -1.089779 0.878474 -0.014534 1 0 0 0 0 0 0 466050
-0.000658 0.003682 0.120892 -0.504774 -0.739608 0.916427 -0.014566 1 0 0 0 0 0 0 467061
-0.000657 0.003694 0.120823 -0.350364 -1.004315 0.826787 -0.014597 1 0 0 0 0 0 0 468049
-0.000637 0.003695 0.120757 -0.577674 -0.888639 0.777228 -0.014628 1 0 0 0 0 0 0 469059
-0.000622 0.003676 0.120683 -0.550011 -0.615724 0.896950 -0.014660 1 0 0 0 0 0 0 470060
-0.000619 0.003683 0.120615 -0.379418 -0.939974 0.849135 -0.014691 1 0 0 0 0 0 0 471051
-0.000599 0.003682 0.120550 -0.597310 -0.857035 0.815823 -0.014722 1 0 0 0 0 0 0 472061
-0.000583 0.003662 0.120476 -0.565054 -0.601208 0.941533 -0.014754 1 0 0 0 0 0 0 473067
-0.000576 0.003651 0.120419 -0.462461 -0.701248 0.746478 -0.014785 1 0 0 0 0 0 0 474069
-0.000553 0.003641 0.120358 -0.652316 -0.710025 0.794108 -0.014816 1 0 0 0 0 0 0 475066
-0.000554 0.003621 0.120295 -0.351345 -0.583490 0.828219 -0.014847 1 0 0 0 0 0 0 476068
-0.000561 0.003627 0.120231 -0.264512 -0.925880 0.869249 -0.014879 1 0 0 0 0 0 0 477062
-0.000545 0.003626 0.120168 -0.544772 -0.848619 0.879546 -0.014910 1 0 0 0 0 0 0 478057
-0.000537 0.003624 0.120114 -0.473082 -0.846417 0.758255 -0.014941 1 0 0 0 0 0 0 479059
-0.000533 0.003623 0.120064 -0.416883 -0.847859 0.710145 -0.014973 1 0 0 0 0 0 0 480071
-0.000512 0.003617 0.120006 -0.635102 -0.787360 0.832903 -0.015004 1 0 0 0 0 0 0 481071
-0.000501 0.003613 0.119954 -0.524819 -0.813748 0.765140 -0.015035 1 0 0 0 0 0 0 482070
-0.000504 0.003579 0.119907 -0.343423 -0.412507 0.718510 -0.015066 1 0 0 0 0 0 0 483066
-0.000492 0.003575 0.119869 -0.518735 -0.771590 0.594782 -0.015097 1 0 0 0 0 0 0 484069
-0.000499 0.003559 0.119814 -0.287086 -0.632490 0.806588 -0.015128 1 0 0 0 0 0 0 485059
-0.000502 0.003549 0.119764 -0.311146 -0.719808 0.784221 -0.015160 1 0 0 0 0 0 0 486067
-0.000504 0.003544 0.119716 -0.337593 -0.778966 0.773681 -0.015191 1 0 0 0 0 0 0 487057
-0.000499 0.003523 0.119679 -0.422254 -0.579554 0.627655 -0.015222 1 0 0 0 0 0 0 488062
-0.000478 0.003507 0.119625 -0.650914 -0.621498 0.849876 -0.015254 1 0 0 0 0 0 0 489064
-0.000473 0.003518 0.119595 -0.467987 -0.969376 0.565384 -0.015284 1 0 0 0 0 0 0 490040
-0.000471 0.003522 0.119553 -0.419523 -0.927514 0.697435 -0.015316 1 0 0 0 0 0 0 491067
-0.000464 0.003506 0.119519 -0.469138 -0.656921 0.624462 -0.015348 1 0 0 0 0 0 0 492070
-0.000460 0.003497 0.119475 -0.433488 -0.723001 0.740763 -0.015378 1 0 0 0 0 0 0 493059
-0.000453 0.003474 0.119441 -0.479258 -0.547698 0.653488 -0.015410 1 0 0 0 0 0 0 494067
-0.000449 0.003462 0.119397 -0.440732 -0.665247 0.763953 -0.015441 1 0 0 0 0 0 0 495066
-0.000442 0.003437 0.119362 -0.484955 -0.516015 0.674671 -0.015472 1 0 0 0 0 0 0 496067
-0.000457 0.003429 0.119329 -0.199536 -0.707599 0.650386 -0.015503 1 0 0 0 0 0 0 497059
-0.000451 0.003438 0.119296 -0.442490 -0.957365 0.650596 -0.015535 1 0 0 0 0 0 0 498065
-0.000462 0.003429 0.119275 -0.255309 -0.744574 0.504700 -0.015565 1 0 0 0 0 0 0 499035
-0.000467 0.003423 0.119236 -0.305340 -0.769693 0.724713 -0.015597 1 0 0 0 0 0 0 500067
-0.000464 0.003402 0.119203 -0.413966 -0.568542 0.686556 -0.015629 1 0 0 0 0 0 0 501064
-0.000462 0.003392 0.119191 -0.405980 -0.690483 0.401689 -0.015660 1 0 0 0 0 0 0 502063
-0.000461 0.003386 0.119156 -0.399670 -0.753168 0.689760 -0.015691 1 0 0 0 0 0 0 503068
-0.000456 0.003364 0.119124 -0.465313 -0.558932 0.686912 -0.015722 1 0 0 0 0 0 0 504066
-0.000458 0.003371 0.119101 -0.365008 -0.913510 0.563893 -0.015754 1 0 0 0 0 0 0 505064
-0.000454 0.003357 0.119074 -0.442645 -0.660989 0.628520 -0.015785 1 0 0 0 0 0 0 506065
-0.000465 0.003335 0.119054 -0.250010 -0.550305 0.532390 -0.015816 1 0 0 0 0 0 0 507064
-0.000476 0.003342 0.119036 -0.232262 -0.909682 0.507155 -0.015847 1 0 0 0 0 0 0 508065
-0.000476 0.003328 0.119010 -0.372015 -0.657499 0.618877 -0.015879 1 0 0 0 0 0 0 509063
-0.000489 0.003306 0.118991 -0.212534 -0.547161 0.540417 -0.015910 1 0 0 0 0 0 0 510065
-0.000482 0.003309 0.118963 -0.456865 -0.845806 0.655366 -0.015940 1 0 0 0 0 0 0 511036
-0.000492 0.003296 0.118944 -0.265128 -0.679869 0.563348 -0.015972 1 0 0 0 0 0 0 512066
-0.000491 0.003272 0.118917 -0.380979 -0.500845 0.655099 -0.016004 1 0 0 0 0 0 0 513065
-0.000491 0.003260 0.118907 -0.389079 -0.646689 0.438617 -0.016035 1 0 0 0 0 0 0 514060
-0.000504 0.003240 0.118894 -0.215998 -0.554642 0.470745 -0.016066 1 0 0 0 0 0 0 515052
-0.000497 0.003243 0.118868 -0.458072 -0.846034 0.646097 -0.016097 1 0 0 0 0 0 0 516059
-0.000507 0.003230 0.118850 -0.265864 -0.675528 0.577552 -0.016129 1 0 0 0 0 0 0 517066
-0.000512 0.003225 0.118843 -0.308964 -0.741357 0.411984 -0.016160 1 0 0 0 0 0 0 518064
-0.000528 0.003208 0.118831 -0.172264 -0.601933 0.472594 -0.016191 1 0 0 0 0 0 0 519064
-0.000517 0.003195 0.118817 -0.503360 -0.638852 0.510437 -0.016222 1 0 0 0 0 0 0 520068
-0.000525 0.003174 0.118802 -0.295258 -0.542595 0.525593 -0.016254 1 0 0 0 0 0 0 521063
-0.000528 0.003164 0.118797 -0.323979 -0.666659 0.401933 -0.016285 1 0 0 0 0 0 0 522065
-0.000517 0.003172 0.118773 -0.528188 -0.914543 0.628903 -0.016315 1 0 0 0 0 0 0 523035
-0.000525 0.003162 0.118756 -0.303389 -0.708125 0.589276 -0.016347 1 0 0 0 0 0 0 524066
-0.000528 0.003158 0.118749 -0.328528 -0.754603 0.434588 -0.016379 1 0 0 0 0 0 0 525064
-0.000543 0.003142 0.118737 -0.182860 -0.605702 0.499357 -0.016410 1 0 0 0 0 0 0 526058
-0.000551 0.003134 0.118733 -0.263950 -0.698358 0.404386 -0.016441 1 0 0 0 0 0 0 527050
-0.000568 0.003116 0.118722 -0.147831 -0.574996 0.492239 -0.016472 1 0 0 0 0 0 0 528059
-0.000576 0.003107 0.118718 -0.243721 -0.680748 0.405376 -0.016503 1 0 0 0 0 0 0 529049
-0.000593 0.003088 0.118706 -0.135073 -0.564095 0.496188 -0.016535 1 0 0 0 0 0 0 530057
-0.000602 0.003079 0.118703 -0.234574 -0.673147 0.410243 -0.016566 1 0 0 0 0 0 0 531048
-0.000588 0.003070 0.118691 -0.545492 -0.683364 0.503207 -0.016597 1 0 0 0 0 0 0 532059
-0.000581 0.003066 0.118687 -0.486221 -0.745374 0.416331 -0.016628 1 0 0 0 0 0 0 533048
-0.000590 0.003050 0.118676 -0.263308 -0.595955 0.507144 -0.016660 1 0 0 0 0 0 0 534057
-0.000595 0.003042 0.118672 -0.301920 -0.687368 0.421053 -0.016691 1 0 0 0 0 0 0 535048
-0.000597 0.003038 0.118670 -0.336813 -0.749269 0.379961 -0.016722 1 0 0 0 0 0 0 536057
-0.000611 0.003022 0.118660 -0.183793 -0.596467 0.497473 -0.016753 1 0 0 0 0 0 0 537057
-0.000619 0.003014 0.118656 -0.259524 -0.686075 0.421621 -0.016785 1 0 0 0 0 0 0 538064
-0.000622 0.003010 0.118655 -0.313136 -0.747092 0.384127 -0.016816 1 0 0 0 0 0 0 539055
-0.000637 0.002994 0.118645 -0.169565 -0.593985 0.503058 -0.016847 1 0 0 0 0 0 0 540065
-0.000644 0.002986 0.118641 -0.249916 -0.683347 0.427579 -0.016879 1 0 0 0 0 0 0 541066
-0.000661 0.002969 0.118630 -0.133561 -0.558718 0.522940 -0.016910 1 0 0 0 0 0 0 542063
-0.000669 0.002960 0.118626 -0.228851 -0.663439 0.438175 -0.016941 1 0 0 0 0 0 0 543047
-0.000674 0.002955 0.118625 -0.292392 -0.732052 0.397502 -0.016972 1 0 0 0 0 0 0 544053
-0.000676 0.002953 0.118624 -0.326134 -0.768288 0.382738 -0.017004 1 0 0 0 0 0 0 545062
-0.000690 0.002938 0.118614 -0.171348 -0.601676 0.510824 -0.017034 1 0 0 0 0 0 0 546044
-0.000697 0.002931 0.118611 -0.245729 -0.684072 0.438409 -0.017066 1 0 0 0 0 0 0 547069
-0.000700 0.002927 0.118609 -0.298610 -0.741470 0.402117 -0.017097 1 0 0 0 0 0 0 548060
-0.000702 0.002925 0.118609 -0.327008 -0.772137 0.388866 -0.017129 1 0 0 0 0 0 0 549068
-0.000716 0.002910 0.118599 -0.169616 -0.602828 0.517653 -0.017160 1 0 0 0 0 0 0 550064
-0.000723 0.002903 0.118595 -0.242553 -0.683743 0.445355 -0.017191 1 0 0 0 0 0 0 551067
-0.000726 0.002899 0.118594 -0.294725 -0.740421 0.409087 -0.017222 1 0 0 0 0 0 0 552059
-0.000728 0.002898 0.118594 -0.322752 -0.770700 0.395869 -0.017254 1 0 0 0 0 0 0 553064
-0.000742 0.002883 0.118583 -0.165245 -0.601296 0.524824 -0.017285 1 0 0 0 0 0 0 554064
-0.000749 0.002876 0.118580 -0.238034 -0.682049 0.452454 -0.017316 1 0 0 0 0 0 0 555067
-0.000752 0.002872 0.118579 -0.290108 -0.738629 0.416178 -0.017347 1 0 0 0 0 0 0 556066
-0.000767 0.002856 0.118568 -0.146123 -0.583640 0.536256 -0.017379 1 0 0 0 0 0 0 557066
-0.000774 0.002848 0.118565 -0.225740 -0.671557 0.460623 -0.017410 1 0 0 0 0 0 0 558066
-0.000778 0.002845 0.118563 -0.281252 -0.731700 0.423198 -0.017441 1 0 0 0 0 0 0 559060
-0.000780 0.002843 0.118563 -0.310963 -0.763702 0.409577 -0.017472 1 0 0 0 0 0 0 560064
-0.000781 0.002842 0.118563 -0.326299 -0.780412 0.405223 -0.017504 1 0 0 0 0 0 0 561064
-0.000781 0.002841 0.118563 -0.334318 -0.789443 0.404180 -0.017535 1 0 0 0 0 0 0 562062
-0.000795 0.002827 0.118553 -0.166732 -0.609477 0.537767 -0.017566 1 0 0 0 0 0 0 563064
-0.000801 0.002820 0.118549 -0.234244 -0.684781 0.466786 -0.017597 1 0 0 0 0 0 0 564064
-0.000805 0.002817 0.118548 -0.283664 -0.738658 0.430985 -0.017629 1 0 0 0 0 0 0 565062
-0.000806 0.002815 0.118548 -0.310303 -0.767518 0.417921 -0.017660 1 0 0 0 0 0 0 566063
-0.000820 0.002800 0.118537 -0.152276 -0.597570 0.547404 -0.017691 1 0 0 0 0 0 0 567062
-0.000827 0.002793 0.118534 -0.224504 -0.677746 0.474874 -0.017722 1 0 0 0 0 0 0 568064
-0.000830 0.002789 0.118533 -0.276285 -0.734014 0.438531 -0.017753 1 0 0 0 0 0 0 569051
-0.000832 0.002787 0.118532 -0.304102 -0.764091 0.425296 -0.017785 1 0 0 0 0 0 0 570057
-0.000833 0.002787 0.118532 -0.318500 -0.779858 0.421097 -0.017816 1 0 0 0 0 0 0 571063
-0.000846 0.002772 0.118522 -0.154252 -0.603343 0.553891 -0.017847 1 0 0 0 0 0 0 572065
-0.000853 0.002765 0.118518 -0.223229 -0.680144 0.482409 -0.017879 1 0 0 0 0 0 0 573062
-0.000856 0.002762 0.118517 -0.273373 -0.734751 0.446433 -0.017910 1 0 0 0 0 0 0 574063
-0.000858 0.002760 0.118517 -0.300370 -0.763984 0.433319 -0.017941 1 0 0 0 0 0 0 575063
-0.000859 0.002759 0.118517 -0.314369 -0.779300 0.429162 -0.017972 1 0 0 0 0 0 0 576063
-0.000872 0.002745 0.118507 -0.149955 -0.602629 0.562120 -0.018003 1 0 0 0 0 0 0 577061
-0.000879 0.002738 0.118503 -0.218750 -0.679262 0.490606 -0.018035 1 0 0 0 0 0 0 578061
-0.000882 0.002734 0.118502 -0.268782 -0.733749 0.454596 -0.018066 1 0 0 0 0 0 0 579053
-0.000884 0.002732 0.118501 -0.295727 -0.762924 0.441481 -0.018097 1 0 0 0 0 0 0 580050
-0.000885 0.002731 0.118501 -0.309688 -0.778221 0.437329 -0.018128 1 0 0 0 0 0 0 581057
-0.000885 0.002731 0.118501 -0.316987 -0.786537 0.436386 -0.018160 1 0 0 0 0 0 0 582064
-0.000886 0.002731 0.118501 -0.320911 -0.791327 0.436540 -0.018191 1 0 0 0 0 0 0 583055
-0.000886 0.002731 0.118501 -0.323166 -0.794421 0.437084 -0.018222 1 0 0 0 0 0 0 584060
-0.000899 0.002717 0.118491 -0.152897 -0.611696 0.571860 -0.018254 1 0 0 0 0 0 0 585062
-0.000905 0.002710 0.118488 -0.218646 -0.685221 0.500852 -0.018285 1 0 0 0 0 0 0 586068
-0.000908 0.002706 0.118486 -0.267155 -0.738153 0.465027 -0.018316 1 0 0 0 0 0 0 587063
-0.000910 0.002705 0.118486 -0.293336 -0.766551 0.451974 -0.018347 1 0 0 0 0 0 0 588064
-0.000906 0.002687 0.118497 -0.375893 -0.550292 0.300317 -0.018379 1 0 0 0 0 0 0 589063
-0.000903 0.002677 0.118501 -0.357362 -0.644690 0.378395 -0.018410 1 0 0 0 0 0 0 590062
-0.000902 0.002673 0.118502 -0.341987 -0.713709 0.418763 -0.018441 1 0 0 0 0 0 0 591062
-0.000902 0.002670 0.118502 -0.333802 -0.751322 0.434439 -0.018472 1 0 0 0 0 0 0 592057
-0.000902 0.002669 0.118503 -0.329858 -0.771147 0.440473 -0.018503 1 0 0 0 0 0 0 593047
-0.000901 0.002669 0.118503 -0.328143 -0.781816 0.443052 -0.018535 1 0 0 0 0 0 0 594055
-0.000933 0.002659 0.118503 0.090018 -0.663304 0.444986 -0.018566 1 0 0 0 0 0 0 595045
-0.000948 0.002654 0.118503 -0.068551 -0.714339 0.445800 -0.018597 1 0 0 0 0 0 0 596056
-0.000956 0.002652 0.118503 -0.184834 -0.751431 0.446425 -0.018628 1 0 0 0 0 0 0 597047
-0.000960 0.002650 0.118503 -0.246918 -0.771734 0.447103 -0.018660 1 0 0 0 0 0 0 598055
-0.000962 0.002650 0.118503 -0.278584 -0.782640 0.447806 -0.018691 1 0 0 0 0 0 0 599046
-0.000963 0.002650 0.118503 -0.294714 -0.788786 0.448548 -0.018722 1 0 0 0 0 0 0 600055
-0.000964 0.002649 0.118503 -0.303034 -0.792504 0.449283 -0.018753 1 0 0 0 0 0 0 601046
-0.000964 0.002649 0.118503 -0.307463 -0.795046 0.450031 -0.018785 1 0 0 0 0 0 0 602054
-0.000964 0.002649 0.118503 -0.309920 -0.796966 0.450783 -0.018816 1 0 0 0 0 0 0 603046
-0.000964 0.002649 0.118503 -0.311435 -0.798622 0.451551 -0.018848 1 0 0 0 0 0 0 604073
-0.000964 0.002649 0.118503 -0.312423 -0.800068 0.452276 -0.018878 1 0 0 0 0 0 0 605051
-0.000959 0.002632 0.118514 -0.382212 -0.570015 0.305520 -0.018910 1 0 0 0 0 0 0 606059
-0.000956 0.002623 0.118518 -0.357297 -0.657692 0.385182 -0.018941 1 0 0 0 0 0 0 607056
-0.000955 0.002619 0.118519 -0.338685 -0.723368 0.426071 -0.018972 1 0 0 0 0 0 0 608059
-0.000954 0.002616 0.118519 -0.328867 -0.759285 0.441957 -0.019003 1 0 0 0 0 0 0 609053
-0.000954 0.002615 0.118519 -0.324076 -0.778256 0.448033 -0.019034 1 0 0 0 0 0 0 610045
-0.000954 0.002615 0.118520 -0.321937 -0.788489 0.450634 -0.019066 1 0 0 0 0 0 0 611060
-0.000954 0.002614 0.118520 -0.321120 -0.794281 0.452019 -0.019097 1 0 0 0 0 0 0 612065
-0.000948 0.002597 0.118531 -0.390033 -0.566174 0.305549 -0.019129 1 0 0 0 0 0 0 613068
-0.000946 0.002588 0.118534 -0.364664 -0.654960 0.385206 -0.019160 1 0 0 0 0 0 0 614064
-0.000944 0.002583 0.118536 -0.345824 -0.721170 0.426077 -0.019191 1 0 0 0 0 0 0 615063
-0.000957 0.002567 0.118526 -0.164189 -0.572450 0.576673 -0.019222 1 0 0 0 0 0 0 616063
-0.000963 0.002559 0.118523 -0.223943 -0.662999 0.510811 -0.019253 1 0 0 0 0 0 0 617061
-0.000961 0.002538 0.118533 -0.338506 -0.492663 0.329404 -0.019285 1 0 0 0 0 0 0 618059
-0.000960 0.002527 0.118536 -0.337582 -0.611760 0.395702 -0.019316 1 0 0 0 0 0 0 619061
-0.000959 0.002522 0.118537 -0.331168 -0.693148 0.431830 -0.019347 1 0 0 0 0 0 0 620065
-0.000959 0.002519 0.118538 -0.327473 -0.736873 0.446029 -0.019378 1 0 0 0 0 0 0 621056
-0.000959 0.002518 0.118538 -0.325781 -0.759711 0.451533 -0.019410 1 0 0 0 0 0 0 622064
-0.000953 0.002500 0.118549 -0.394325 -0.539771 0.306706 -0.019441 1 0 0 0 0 0 0 623063
-0.000951 0.002490 0.118553 -0.368692 -0.632985 0.386703 -0.019473 1 0 0 0 0 0 0 624081
-0.000949 0.002486 0.118554 -0.349718 -0.701373 0.427656 -0.019504 1 0 0 0 0 0 0 625075
-0.000949 0.002483 0.118555 -0.339714 -0.738602 0.443532 -0.019535 1 0 0 0 0 0 0 626071
-0.000948 0.002482 0.118555 -0.334866 -0.758191 0.449610 -0.019566 1 0 0 0 0 0 0 627074
-0.000943 0.002464 0.118566 -0.401869 -0.536463 0.305058 -0.019598 1 0 0 0 0 0 0 628073
-0.000940 0.002455 0.118570 -0.375438 -0.628895 0.385024 -0.019629 1 0 0 0 0 0 0 629071
-0.000939 0.002451 0.118571 -0.356066 -0.696884 0.425963 -0.019660 1 0 0 0 0 0 0 630068
-0.000933 0.002431 0.118582 -0.415123 -0.501549 0.294779 -0.019691 1 0 0 0 0 0 0 631070
-0.000948 0.002425 0.118596 -0.138172 -0.667892 0.245356 -0.019723 1 0 0 0 0 0 0 632071
-0.000956 0.002422 0.118601 -0.210505 -0.718733 0.359459 -0.019754 1 0 0 0 0 0 0 633069
-0.000960 0.002421 0.118603 -0.267542 -0.742540 0.412323 -0.019785 1 0 0 0 0 0 0 634070
-0.000957 0.002403 0.118615 -0.367480 -0.522645 0.285275 -0.019816 1 0 0 0 0 0 0 635051
-0.000955 0.002394 0.118619 -0.357615 -0.616376 0.371267 -0.019848 1 0 0 0 0 0 0 636072
-0.000954 0.002389 0.118620 -0.346514 -0.685079 0.414262 -0.019879 1 0 0 0 0 0 0 637079
-0.000948 0.002369 0.118631 -0.409756 -0.489773 0.283911 -0.019910 1 0 0 0 0 0 0 638077
-0.000945 0.002359 0.118635 -0.381247 -0.596078 0.368632 -0.019941 1 0 0 0 0 0 0 639069
-0.000944 0.002354 0.118637 -0.360795 -0.671077 0.411177 -0.019973 1 0 0 0 0 0 0 640070
-0.000938 0.002334 0.118648 -0.419427 -0.478744 0.280757 -0.020004 1 0 0 0 0 0 0 641070
-0.000935 0.002324 0.118652 -0.388558 -0.586682 0.365361 -0.020035 1 0 0 0 0 0 0 642070
-0.000934 0.002319 0.118654 -0.366944 -0.662473 0.407860 -0.020066 1 0 0 0 0 0 0 643071
-0.000928 0.002299 0.118665 -0.425037 -0.470373 0.277498 -0.020098 1 0 0 0 0 0 0 644072
-0.000943 0.002293 0.118679 -0.147276 -0.638776 0.227790 -0.020129 1 0 0 0 0 0 0 645072
-0.000951 0.002290 0.118684 -0.219254 -0.690743 0.341827 -0.020160 1 0 0 0 0 0 0 646067
-0.000949 0.002271 0.118697 -0.345580 -0.481901 0.247979 -0.020191 1 0 0 0 0 0 0 647070
-0.000949 0.002262 0.118701 -0.350537 -0.581611 0.346175 -0.020223 1 0 0 0 0 0 0 648073
-0.000948 0.002257 0.118703 -0.346972 -0.653330 0.393461 -0.020254 1 0 0 0 0 0 0 649067
-0.000943 0.002237 0.118714 -0.414157 -0.458873 0.264867 -0.020284 1 0 0 0 0 0 0 650050
-0.000940 0.002227 0.118718 -0.387498 -0.566169 0.349850 -0.020316 1 0 0 0 0 0 0 651068
-0.000957 0.002226 0.118729 -0.121179 -0.701795 0.258135 -0.020347 1 0 0 0 0 0 0 652052
-0.000960 0.002208 0.118744 -0.274194 -0.485163 0.199591 -0.020379 1 0 0 0 0 0 0 653074
-0.000962 0.002199 0.118750 -0.311812 -0.576740 0.320378 -0.020410 1 0 0 0 0 0 0 654069
-0.000963 0.002195 0.118751 -0.326466 -0.644104 0.376482 -0.020441 1 0 0 0 0 0 0 655068
-0.000958 0.002175 0.118763 -0.402950 -0.447155 0.251185 -0.020472 1 0 0 0 0 0 0 656053
-0.000955 0.002165 0.118767 -0.380915 -0.553446 0.337107 -0.020503 1 0 0 0 0 0 0 657060
-0.000954 0.002160 0.118768 -0.363684 -0.628408 0.380002 -0.020535 1 0 0 0 0 0 0 658069
-0.000967 0.002144 0.118790 -0.177166 -0.495212 0.115781 -0.020566 1 0 0 0 0 0 0 659057
-0.000973 0.002136 0.118797 -0.240871 -0.579627 0.271594 -0.020599 1 0 0 0 0 0 0 660114
-0.000976 0.002132 0.118800 -0.287926 -0.638882 0.350360 -0.020631 1 0 0 0 0 0 0 661126
-0.000973 0.002113 0.118812 -0.382533 -0.437247 0.234058 -0.020661 1 0 0 0 0 0 0 662110
-0.000971 0.002103 0.118816 -0.369693 -0.541486 0.323035 -0.020693 1 0 0 0 0 0 0 663139
-0.000970 0.002098 0.118817 -0.357041 -0.615376 0.366951 -0.020724 1 0 0 0 0 0 0 664112
-0.000969 0.002095 0.118818 -0.350187 -0.655291 0.383777 -0.020755 1 0 0 0 0 0 0 665125
-0.000982 0.002081 0.118839 -0.169398 -0.502124 0.109493 -0.020786 1 0 0 0 0 0 0 666110
-0.000989 0.002074 0.118846 -0.236106 -0.576531 0.261488 -0.020817 1 0 0 0 0 0 0 667108
-0.000992 0.002070 0.118849 -0.284682 -0.630765 0.338920 -0.020849 1 0 0 0 0 0 0 668126
-0.000988 0.002050 0.118861 -0.380138 -0.426243 0.222284 -0.020880 1 0 0 0 0 0 0 669108
-0.000986 0.002041 0.118865 -0.367664 -0.529262 0.310968 -0.020912 1 0 0 0 0 0 0 670126
-0.000985 0.002036 0.118866 -0.355195 -0.602553 0.354762 -0.020943 1 0 0 0 0 0 0 671125
-0.000980 0.002016 0.118878 -0.418101 -0.407610 0.225381 -0.020972 1 0 0 0 0 0 0 672045
-0.000995 0.002010 0.118892 -0.141852 -0.575665 0.175032 -0.021003 1 0 0 0 0 0 0 673052
-0.001003 0.002007 0.118896 -0.214969 -0.627672 0.288755 -0.021034 1 0 0 0 0 0 0 674049
-0.001007 0.002006 0.118898 -0.272413 -0.651816 0.341422 -0.021065 1 0 0 0 0 0 0 675043
-0.001004 0.001987 0.118910 -0.373026 -0.429874 0.215230 -0.021097 1 0 0 0 0 0 0 676053
-0.001002 0.001978 0.118914 -0.363168 -0.524145 0.300280 -0.021128 1 0 0 0 0 0 0 677043
-0.001020 0.001978 0.118925 -0.104551 -0.653174 0.208399 -0.021159 1 0 0 0 0 0 0 678052
-0.001029 0.001978 0.118929 -0.192289 -0.666839 0.296228 -0.021191 1 0 0 0 0 0 0 679059
-0.001028 0.001960 0.118941 -0.327472 -0.434951 0.192787 -0.021222 1 0 0 0 0 0 0 680059
-0.001027 0.001951 0.118946 -0.336751 -0.524079 0.286679 -0.021253 1 0 0 0 0 0 0 681041
-0.001027 0.001947 0.118947 -0.335335 -0.590416 0.332362 -0.021285 1 0 0 0 0 0 0 682065
-0.001027 0.001944 0.118947 -0.334061 -0.626422 0.349745 -0.021315 1 0 0 0 0 0 0 683044
-0.001045 0.001948 0.118958 -0.085905 -0.705416 0.221855 -0.021347 1 0 0 0 0 0 0 684056
-0.001049 0.001932 0.118972 -0.249524 -0.456791 0.149958 -0.021378 1 0 0 0 0 0 0 685044
-0.001051 0.001924 0.118977 -0.292450 -0.533166 0.265240 -0.021410 1 0 0 0 0 0 0 686066
-0.001052 0.001919 0.118979 -0.309704 -0.592751 0.319332 -0.021441 1 0 0 0 0 0 0 687054
-0.001053 0.001917 0.118980 -0.317938 -0.625429 0.339752 -0.021472 1 0 0 0 0 0 0 688068
-0.001053 0.001916 0.118980 -0.322158 -0.642577 0.347261 -0.021503 1 0 0 0 0 0 0 689054
-0.001066 0.001903 0.119001 -0.146485 -0.476766 0.069960 -0.021535 1 0 0 0 0 0 0 690061
-0.001073 0.001896 0.119008 -0.216112 -0.545684 0.220247 -0.021566 1 0 0 0 0 0 0 691054
-0.001076 0.001892 0.119011 -0.266134 -0.597076 0.297023 -0.021597 1 0 0 0 0 0 0 692060
-0.001078 0.001890 0.119011 -0.292603 -0.625319 0.326319 -0.021628 1 0 0 0 0 0 0 693058
-0.001073 0.001872 0.119023 -0.375960 -0.404986 0.191138 -0.021660 1 0 0 0 0 0 0 694060
-0.001071 0.001863 0.119027 -0.357273 -0.500557 0.272697 -0.021691 1 0 0 0 0 0 0 695059
-0.001089 0.001862 0.119038 -0.093651 -0.630186 0.179581 -0.021722 1 0 0 0 0 0 0 696063
-0.001097 0.001862 0.119042 -0.179215 -0.644173 0.266801 -0.021753 1 0 0 0 0 0 0 697058
-0.001102 0.001862 0.119043 -0.243551 -0.647164 0.309130 -0.021785 1 0 0 0 0 0 0 698063
-0.001104 0.001862 0.119044 -0.277918 -0.648908 0.325235 -0.021816 1 0 0 0 0 0 0 699059
-0.001100 0.001844 0.119055 -0.365360 -0.414838 0.185414 -0.021847 1 0 0 0 0 0 0 700061
-0.001116 0.001840 0.119069 -0.100563 -0.563756 0.130956 -0.021878 1 0 0 0 0 0 0 701058
-0.001124 0.001838 0.119074 -0.179937 -0.606245 0.242904 -0.021909 1 0 0 0 0 0 0 702029
-0.001128 0.001836 0.119075 -0.240529 -0.625542 0.294942 -0.021941 1 0 0 0 0 0 0 703063
-0.001130 0.001836 0.119076 -0.272905 -0.635667 0.314510 -0.021972 1 0 0 0 0 0 0 704060
-0.001131 0.001836 0.119076 -0.289433 -0.641287 0.321711 -0.022003 1 0 0 0 0 0 0 705061
-0.001127 0.001818 0.119087 -0.367805 -0.408940 0.178693 -0.022034 1 0 0 0 0 0 0 706053
-0.001143 0.001813 0.119101 -0.098308 -0.558871 0.123103 -0.022066 1 0 0 0 0 0 0 707058
-0.001151 0.001811 0.119106 -0.175464 -0.601861 0.234605 -0.022097 1 0 0 0 0 0 0 708060
-0.001155 0.001810 0.119107 -0.234889 -0.621361 0.286441 -0.022128 1 0 0 0 0 0 0 709051
-0.001157 0.001809 0.119108 -0.266706 -0.631597 0.305953 -0.022160 1 0 0 0 0 0 0 710061
-0.001158 0.001809 0.119108 -0.282947 -0.637247 0.313107 -0.022191 1 0 0 0 0 0 0 711052
-0.001172 0.001796 0.119129 -0.112654 -0.464941 0.035893 -0.022222 1 0 0 0 0 0 0 712060
-0.001178 0.001789 0.119136 -0.185475 -0.531192 0.185692 -0.022253 1 0 0 0 0 0 0 713057
-0.001182 0.001785 0.119139 -0.237051 -0.581188 0.262234 -0.022285 1 0 0 0 0 0 0 714057
-0.001183 0.001784 0.119140 -0.264245 -0.608672 0.291429 -0.022316 1 0 0 0 0 0 0 715058
-0.001184 0.001783 0.119140 -0.278062 -0.623210 0.302033 -0.022347 1 0 0 0 0 0 0 716059
-0.001198 0.001769 0.119161 -0.106390 -0.455218 0.026082 -0.022378 1 0 0 0 0 0 0 717051
-0.001205 0.001762 0.119168 -0.178628 -0.523777 0.176180 -0.022410 1 0 0 0 0 0 0 718057
-0.001208 0.001759 0.119171 -0.229898 -0.574893 0.252820 -0.022441 1 0 0 0 0 0 0 719057
-0.001210 0.001757 0.119172 -0.256933 -0.602956 0.282036 -0.022472 1 0 0 0 0 0 0 720054
-0.001211 0.001756 0.119172 -0.270660 -0.617756 0.292639 -0.022503 1 0 0 0 0 0 0 721055
-0.001211 0.001756 0.119172 -0.277682 -0.625678 0.296608 -0.022535 1 0 0 0 0 0 0 722057
-0.001225 0.001742 0.119193 -0.102470 -0.454142 0.018401 -0.022566 1 0 0 0 0 0 0 723058
-0.001231 0.001735 0.119200 -0.173075 -0.521052 0.167569 -0.022597 1 0 0 0 0 0 0 724058
-0.001235 0.001732 0.119203 -0.223510 -0.571341 0.243879 -0.022628 1 0 0 0 0 0 0 725058
-0.001236 0.001730 0.119204 -0.250116 -0.598952 0.272959 -0.022660 1 0 0 0 0 0 0 726058
-0.001237 0.001729 0.119204 -0.263626 -0.613525 0.283523 -0.022691 1 0 0 0 0 0 0 727057
-0.001238 0.001729 0.119204 -0.270532 -0.621322 0.287452 -0.022722 1 0 0 0 0 0 0 728047
-0.001233 0.001711 0.119215 -0.344154 -0.389321 0.143377 -0.022753 1 0 0 0 0 0 0 729057
-0.001249 0.001706 0.119229 -0.071555 -0.539908 0.087274 -0.022784 1 0 0 0 0 0 0 730029
-0.001257 0.001704 0.119234 -0.147602 -0.583313 0.198308 -0.022816 1 0 0 0 0 0 0 731058
-0.001261 0.001703 0.119235 -0.206455 -0.602931 0.249933 -0.022847 1 0 0 0 0 0 0 732044
-0.001263 0.001702 0.119236 -0.237933 -0.613161 0.269334 -0.022878 1 0 0 0 0 0 0 733043
-0.001264 0.001702 0.119236 -0.253977 -0.618810 0.276424 -0.022909 1 0 0 0 0 0 0 734051
-0.001277 0.001689 0.119257 -0.082949 -0.445770 -0.000597 -0.022940 1 0 0 0 0 0 0 735041
-0.001284 0.001682 0.119264 -0.155882 -0.512231 0.148718 -0.022972 1 0 0 0 0 0 0 736051
-0.001288 0.001678 0.119267 -0.207449 -0.562264 0.225054 -0.023003 1 0 0 0 0 0 0 737052
-0.001289 0.001677 0.119268 -0.234608 -0.589734 0.254132 -0.023034 1 0 0 0 0 0 0 738051
-0.001290 0.001676 0.119268 -0.248366 -0.604194 0.264674 -0.023065 1 0 0 0 0 0 0 739041
-0.001285 0.001657 0.119279 -0.325434 -0.375222 0.122938 -0.023097 1 0 0 0 0 0 0 740051
-0.001283 0.001648 0.119283 -0.303607 -0.467363 0.201632 -0.023128 1 0 0 0 0 0 0 741042
-0.001282 0.001644 0.119284 -0.286341 -0.535103 0.241823 -0.023159 1 0 0 0 0 0 0 742051
-0.001300 0.001646 0.119295 -0.027618 -0.631919 0.123126 -0.023190 1 0 0 0 0 0 0 743041
-0.001309 0.001647 0.119298 -0.117211 -0.627541 0.199795 -0.023222 1 0 0 0 0 0 0 744045
-0.001313 0.001647 0.119299 -0.183609 -0.620959 0.238256 -0.023253 1 0 0 0 0 0 0 745040
-0.001315 0.001648 0.119300 -0.218974 -0.617803 0.252957 -0.023284 1 0 0 0 0 0 0 746044
-0.001316 0.001648 0.119300 -0.236980 -0.616661 0.258395 -0.023316 1 0 0 0 0 0 0 747057
-0.001312 0.001630 0.119311 -0.316213 -0.379625 0.114877 -0.023347 1 0 0 0 0 0 0 748065
-0.001309 0.001621 0.119315 -0.295497 -0.467836 0.192896 -0.023378 1 0 0 0 0 0 0 749047
-0.001308 0.001617 0.119316 -0.278748 -0.533587 0.232823 -0.023409 1 0 0 0 0 0 0 750049
-0.001307 0.001615 0.119317 -0.269718 -0.569182 0.248127 -0.023441 1 0 0 0 0 0 0 751057
-0.001326 0.001618 0.119327 -0.015615 -0.647933 0.119707 -0.023472 1 0 0 0 0 0 0 752058
-0.001335 0.001620 0.119330 -0.107711 -0.634282 0.192813 -0.023503 1 0 0 0 0 0 0 753056
-0.001340 0.001620 0.119331 -0.175392 -0.623016 0.230026 -0.023534 1 0 0 0 0 0 0 754051
-0.001337 0.001603 0.119343 -0.281495 -0.380356 0.098680 -0.023565 1 0 0 0 0 0 0 755045
-0.001335 0.001594 0.119347 -0.274369 -0.465955 0.180935 -0.023597 1 0 0 0 0 0 0 756059
-0.001334 0.001590 0.119348 -0.264396 -0.530381 0.222347 -0.023628 1 0 0 0 0 0 0 757058
-0.001334 0.001588 0.119348 -0.258744 -0.565323 0.238144 -0.023660 1 0 0 0 0 0 0 758057
-0.001334 0.001587 0.119349 -0.255930 -0.583471 0.243955 -0.023691 1 0 0 0 0 0 0 759056
-0.001333 0.001586 0.119349 -0.254662 -0.593011 0.246178 -0.023722 1 0 0 0 0 0 0 760059
-0.001328 0.001568 0.119360 -0.324338 -0.360890 0.101647 -0.023753 1 0 0 0 0 0 0 761055
-0.001325 0.001559 0.119363 -0.298798 -0.451825 0.179129 -0.023785 1 0 0 0 0 0 0 762062
-0.001324 0.001554 0.119365 -0.279632 -0.518911 0.218846 -0.023816 1 0 0 0 0 0 0 763056
-0.001342 0.001557 0.119375 -0.019536 -0.615417 0.099964 -0.023847 1 0 0 0 0 0 0 764061
-0.001351 0.001558 0.119379 -0.108634 -0.610914 0.176424 -0.023878 1 0 0 0 0 0 0 765054
-0.001355 0.001558 0.119380 -0.174811 -0.604225 0.214811 -0.023910 1 0 0 0 0 0 0 766057
-0.001358 0.001558 0.119380 -0.210040 -0.600969 0.229451 -0.023941 1 0 0 0 0 0 0 767056
-0.001359 0.001559 0.119381 -0.227962 -0.599759 0.234849 -0.023972 1 0 0 0 0 0 0 768058
-0.001359 0.001559 0.119381 -0.237066 -0.599556 0.236923 -0.024003 1 0 0 0 0 0 0 769058
-0.001360 0.001559 0.119381 -0.241780 -0.599856 0.237841 -0.024035 1 0 0 0 0 0 0 770056
-0.001355 0.001541 0.119392 -0.314484 -0.362894 0.092843 -0.024066 1 0 0 0 0 0 0 771058
-0.001352 0.001532 0.119395 -0.290463 -0.451532 0.170095 -0.024097 1 0 0 0 0 0 0 772058
-0.001351 0.001527 0.119397 -0.272032 -0.517449 0.209727 -0.024128 1 0 0 0 0 0 0 773055
-0.001350 0.001525 0.119397 -0.262163 -0.553106 0.224906 -0.024160 1 0 0 0 0 0 0 774056
-0.001350 0.001524 0.119397 -0.257239 -0.571607 0.230475 -0.024191 1 0 0 0 0 0 0 775055
-0.001349 0.001524 0.119397 -0.254904 -0.581285 0.232614 -0.024222 1 0 0 0 0 0 0 776059
-0.001349 0.001523 0.119397 -0.253893 -0.586508 0.233550 -0.024253 1 0 0 0 0 0 0 777050
-0.001349 0.001523 0.119397 -0.253541 -0.589520 0.234061 -0.024284 1 0 0 0 0 0 0 778052
-0.001349 0.001523 0.119397 -0.253530 -0.591387 0.234454 -0.024316 1 0 0 0 0 0 0 779047
-0.001349 0.001523 0.119397 -0.253690 -0.592716 0.234779 -0.024347 1 0 0 0 0 0 0 780058
-0.001368 0.001528 0.119407 -0.003784 -0.654065 0.100947 -0.024378 1 0 0 0 0 0 0 781056
-0.001377 0.001530 0.119411 -0.098240 -0.631689 0.172071 -0.024410 1 0 0 0 0 0 0 782056
-0.001382 0.001531 0.119412 -0.167128 -0.616013 0.208574 -0.024441 1 0 0 0 0 0 0 783055
-0.001384 0.001531 0.119412 -0.203726 -0.608234 0.222564 -0.024472 1 0 0 0 0 0 0 784058
-0.001385 0.001532 0.119413 -0.222308 -0.604735 0.227711 -0.024503 1 0 0 0 0 0 0 785056
-0.001386 0.001532 0.119413 -0.231751 -0.603392 0.229678 -0.024534 1 0 0 0 0 0 0 786043
-0.001386 0.001532 0.119413 -0.236619 -0.603119 0.230570 -0.024566 1 0 0 0 0 0 0 787053
-0.001386 0.001532 0.119413 -0.239208 -0.603364 0.231065 -0.024597 1 0 0 0 0 0 0 788056
-0.001386 0.001532 0.119413 -0.240654 -0.603873 0.231433 -0.024628 1 0 0 0 0 0 0 789054
-0.001381 0.001514 0.119423 -0.311761 -0.366702 0.086182 -0.024660 1 0 0 0 0 0 0 790055
-0.001397 0.001510 0.119437 -0.036587 -0.515671 0.029184 -0.024690 1 0 0 0 0 0 0 791028
-0.001405 0.001507 0.119442 -0.111961 -0.558350 0.139468 -0.024721 1 0 0 0 0 0 0 792028
-0.001409 0.001506 0.119444 -0.170453 -0.577481 0.190785 -0.024753 1 0 0 0 0 0 0 793035
-0.001411 0.001506 0.119444 -0.201708 -0.587401 0.210028 -0.024785 1 0 0 0 0 0 0 794058
-0.001412 0.001505 0.119444 -0.217577 -0.592791 0.216982 -0.024816 1 0 0 0 0 0 0 795054
-0.001412 0.001505 0.119444 -0.225645 -0.595910 0.219605 -0.024847 1 0 0 0 0 0 0 796058
-0.001413 0.001505 0.119445 -0.229818 -0.597851 0.220681 -0.024878 1 0 0 0 0 0 0 797055
-0.001413 0.001505 0.119445 -0.232042 -0.599199 0.221231 -0.024909 1 0 0 0 0 0 0 798049
-0.001413 0.001505 0.119445 -0.233303 -0.600250 0.221620 -0.024940 1 0 0 0 0 0 0 799041
-0.001413 0.001505 0.119445 -0.234071 -0.601149 0.221925 -0.024972 1 0 0 0 0 0 0 800050
-0.001413 0.001505 0.119445 -0.234605 -0.601972 0.222213 -0.025003 1 0 0 0 0 0 0 801041
-0.001413 0.001505 0.119445 -0.235023 -0.602785 0.222493 -0.025034 1 0 0 0 0 0 0 802048
-0.001413 0.001505 0.119445 -0.235375 -0.603545 0.222774 -0.025065 1 0 0 0 0 0 0 803040
-0.001432 0.001509 0.119455 0.014915 -0.664667 0.088998 -0.025096 1 0 0 0 0 0 0 804036
-0.001441 0.001512 0.119458 -0.079598 -0.642188 0.159939 -0.025128 1 0 0 0 0 0 0 805048
-0.001446 0.001513 0.119459 -0.148482 -0.626438 0.196341 -0.025159 1 0 0 0 0 0 0 806039
-0.001448 0.001513 0.119460 -0.185066 -0.618618 0.210294 -0.025191 1 0 0 0 0 0 0 807049
-0.001449 0.001514 0.119460 -0.203629 -0.615099 0.215406 -0.025222 1 0 0 0 0 0 0 808040
-0.001450 0.001514 0.119460 -0.213032 -0.613745 0.217362 -0.025253 1 0 0 0 0 0 0 809048
-0.001450 0.001514 0.119460 -0.217880 -0.613446 0.218226 -0.025285 1 0 0 0 0 0 0 810057
-0.001450 0.001514 0.119460 -0.220435 -0.613690 0.218702 -0.025316 1 0 0 0 0 0 0 811057
-0.001450 0.001514 0.119460 -0.221835 -0.614190 0.219039 -0.025347 1 0 0 0 0 0 0 812050
-0.001450 0.001514 0.119460 -0.222686 -0.614815 0.219324 -0.025378 1 0 0 0 0 0 0 813052
-0.001450 0.001514 0.119460 -0.223247 -0.615496 0.219606 -0.025409 1 0 0 0 0 0 0 814042
-0.001450 0.001514 0.119460 -0.223665 -0.616233 0.219886 -0.025441 1 0 0 0 0 0 0 815058
-0.001450 0.001514 0.119460 -0.223991 -0.616959 0.220156 -0.025471 1 0 0 0 0 0 0 816035
-0.001450 0.001514 0.119460 -0.224316 -0.617725 0.220423 -0.025503 1 0 0 0 0 0 0 817047
-0.001450 0.001514 0.119460 -0.224610 -0.618469 0.220692 -0.025534 1 0 0 0 0 0 0 818048
-0.001445 0.001496 0.119471 -0.295196 -0.381034 0.075245 -0.025566 1 0 0 0 0 0 0 819052
-0.001442 0.001487 0.119474 -0.270147 -0.469664 0.152237 -0.025597 1 0 0 0 0 0 0 820046
-0.001441 0.001483 0.119476 -0.251185 -0.535592 0.191754 -0.025628 1 0 0 0 0 0 0 821044
-0.001440 0.001480 0.119476 -0.240990 -0.571229 0.206875 -0.025659 1 0 0 0 0 0 0 822045
-0.001440 0.001479 0.119476 -0.235891 -0.589701 0.212399 -0.025690 1 0 0 0 0 0 0 823043
-0.001440 0.001479 0.119476 -0.233439 -0.599343 0.214501 -0.025722 1 0 0 0 0 0 0 824046
-0.001440 0.001478 0.119476 -0.232328 -0.604563 0.215399 -0.025753 1 0 0 0 0 0 0 825039
-0.001440 0.001478 0.119476 -0.231931 -0.607546 0.215884 -0.025784 1 0 0 0 0 0 0 826047
-0.001440 0.001478 0.119476 -0.231865 -0.609398 0.216216 -0.025816 1 0 0 0 0 0 0 827050
-0.001440 0.001478 0.119476 -0.231972 -0.610706 0.216502 -0.025847 1 0 0 0 0 0 0 828048
-0.001440 0.001478 0.119476 -0.232154 -0.611726 0.216784 -0.025878 1 0 0 0 0 0 0 829044
-0.001440 0.001478 0.119476 -0.232404 -0.612595 0.217043 -0.025909 1 0 0 0 0 0 0 830042
-0.001440 0.001478 0.119476 -0.232654 -0.613404 0.217313 -0.025940 1 0 0 0 0 0 0 831043
-0.001440 0.001478 0.119476 -0.232929 -0.614169 0.217560 -0.025971 1 0 0 0 0 0 0 832029
-0.001458 0.001483 0.119486 0.017807 -0.675377 0.083701 -0.026003 1 0 0 0 0 0 0 833043
-0.001468 0.001485 0.119490 -0.076589 -0.652932 0.154529 -0.026034 1 0 0 0 0 0 0 834045
-0.001472 0.001486 0.119491 -0.145425 -0.637168 0.190887 -0.026065 1 0 0 0 0 0 0 835026
-0.001474 0.001486 0.119491 -0.181971 -0.629349 0.204805 -0.026097 1 0 0 0 0 0 0 836046
-0.001470 0.001469 0.119503 -0.270857 -0.387328 0.064142 -0.026128 1 0 0 0 0 0 0 837035
-0.001468 0.001460 0.119506 -0.254972 -0.473832 0.142735 -0.026159 1 0 0 0 0 0 0 838046
-0.001467 0.001456 0.119508 -0.240552 -0.538663 0.182792 -0.026190 1 0 0 0 0 0 0 839027
-0.001467 0.001453 0.119508 -0.232619 -0.573770 0.198099 -0.026222 1 0 0 0 0 0 0 840041
-0.001466 0.001452 0.119508 -0.228635 -0.591979 0.203672 -0.026253 1 0 0 0 0 0 0 841046
-0.001466 0.001452 0.119508 -0.226748 -0.601487 0.205789 -0.026284 1 0 0 0 0 0 0 842043
-0.001466 0.001451 0.119508 -0.225922 -0.606611 0.206675 -0.026315 1 0 0 0 0 0 0 843043
-0.001466 0.001451 0.119508 -0.225660 -0.609603 0.207160 -0.026349 1 0 0 0 0 0 0 844127
-0.001466 0.001451 0.119508 -0.225645 -0.611434 0.207492 -0.026381 1 0 0 0 0 0 0 845126
-0.001466 0.001451 0.119508 -0.225780 -0.612705 0.207755 -0.026412 1 0 0 0 0 0 0 846120
-0.001466 0.001451 0.119508 -0.225958 -0.613703 0.208015 -0.026443 1 0 0 0 0 0 0 847122
-0.001466 0.001451 0.119508 -0.226211 -0.614577 0.208265 -0.026474 1 0 0 0 0 0 0 848123
-0.001461 0.001433 0.119519 -0.296876 -0.376652 0.062809 -0.026505 1 0 0 0 0 0 0 849121
-0.001458 0.001424 0.119523 -0.271858 -0.465289 0.139610 -0.026537 1 0 0 0 0 0 0 850118
-0.001457 0.001420 0.119524 -0.252872 -0.531196 0.179035 -0.026568 1 0 0 0 0 0 0 851111
-0.001456 0.001418 0.119525 -0.242660 -0.566813 0.194115 -0.026599 1 0 0 0 0 0 0 852124
-0.001456 0.001417 0.119525 -0.237551 -0.585229 0.199608 -0.026630 1 0 0 0 0 0 0 853105
-0.001456 0.001416 0.119525 -0.235100 -0.594865 0.201684 -0.026662 1 0 0 0 0 0 0 854120
-0.001455 0.001416 0.119525 -0.233994 -0.600046 0.202564 -0.026693 1 0 0 0 0 0 0 855132
-0.001455 0.001416 0.119525 -0.233566 -0.602987 0.203017 -0.026724 1 0 0 0 0 0 0 856109
-0.001455 0.001416 0.119525 -0.233491 -0.604826 0.203333 -0.026755 1 0 0 0 0 0 0 857122
-0.001455 0.001415 0.119525 -0.233606 -0.606096 0.203596 -0.026787 1 0 0 0 0 0 0 858128
-0.001450 0.001398 0.119536 -0.304281 -0.368129 0.058200 -0.026818 1 0 0 0 0 0 0 859122
-0.001447 0.001389 0.119540 -0.279206 -0.456889 0.134923 -0.026849 1 0 0 0 0 0 0 860126
-0.001446 0.001384 0.119541 -0.260205 -0.522838 0.174300 -0.026880 1 0 0 0 0 0 0 861121
-0.001445 0.001382 0.119541 -0.250005 -0.558464 0.189362 -0.026912 1 0 0 0 0 0 0 862121
-0.001445 0.001381 0.119541 -0.244900 -0.576900 0.194837 -0.026943 1 0 0 0 0 0 0 863118
-0.001445 0.001380 0.119541 -0.242443 -0.586508 0.196903 -0.026974 1 0 0 0 0 0 0 864126
-0.001445 0.001380 0.119542 -0.241332 -0.591666 0.197756 -0.027005 1 0 0 0 0 0 0 865116
-0.001445 0.001380 0.119542 -0.240916 -0.594586 0.198212 -0.027036 1 0 0 0 0 0 0 866103
-0.001439 0.001362 0.119552 -0.311418 -0.357259 0.052955 -0.027068 1 0 0 0 0 0 0 867116
-0.001437 0.001353 0.119556 -0.286195 -0.446443 0.129609 -0.027099 1 0 0 0 0 0 0 868104
-0.001435 0.001348 0.119557 -0.267145 -0.512615 0.168961 -0.027130 1 0 0 0 0 0 0 869118
-0.001435 0.001346 0.119558 -0.256896 -0.548309 0.183983 -0.027161 1 0 0 0 0 0 0 870101
-0.001434 0.001345 0.119558 -0.251779 -0.566786 0.189466 -0.027192 1 0 0 0 0 0 0 871103
-0.001434 0.001344 0.119558 -0.249328 -0.576415 0.191511 -0.027224 1 0 0 0 0 0 0 872117
-0.001434 0.001344 0.119558 -0.248221 -0.581555 0.192370 -0.027255 1 0 0 0 0 0 0 873101
-0.001434 0.001344 0.119558 -0.247815 -0.584489 0.192813 -0.027287 1 0 0 0 0 0 0 874118
-0.001434 0.001344 0.119558 -0.247750 -0.586281 0.193118 -0.027317 1 0 0 0 0 0 0 875101
-0.001434 0.001344 0.119558 -0.247840 -0.587469 0.193352 -0.027347 1 0 0 0 0 0 0 876048
-0.001429 0.001326 0.119569 -0.318660 -0.349058 0.048059 -0.027378 1 0 0 0 0 0 0 877037
-0.001426 0.001317 0.119573 -0.293582 -0.437827 0.124604 -0.027409 1 0 0 0 0 0 0 878046
-0.001425 0.001313 0.119574 -0.274577 -0.503780 0.163909 -0.027440 1 0 0 0 0 0 0 879037
-0.001443 0.001315 0.119584 -0.012855 -0.599806 0.044376 -0.027472 1 0 0 0 0 0 0 880047
-0.001452 0.001316 0.119588 -0.101669 -0.595179 0.120383 -0.027503 1 0 0 0 0 0 0 881038
-0.001456 0.001316 0.119589 -0.167709 -0.588318 0.158552 -0.027534 1 0 0 0 0 0 0 882046
-0.001458 0.001317 0.119590 -0.202836 -0.584864 0.173058 -0.027565 1 0 0 0 0 0 0 883036
-0.001459 0.001317 0.119590 -0.220683 -0.583493 0.178354 -0.027597 1 0 0 0 0 0 0 884047
-0.001460 0.001317 0.119590 -0.229748 -0.583222 0.180338 -0.027632 1 0 0 0 0 0 0 885163
-0.001460 0.001317 0.119590 -0.234380 -0.583319 0.181138 -0.027660 1 0 0 0 0 0 0 886057
-0.001460 0.001317 0.119590 -0.236912 -0.583929 0.181623 -0.027700 1 0 0 0 0 0 0 887350
-0.001460 0.001317 0.119590 -0.238230 -0.584351 0.181858 -0.027726 1 0 0 0 0 0 0 888175
-0.001460 0.001317 0.119590 -0.239011 -0.584867 0.182061 -0.027753 1 0 0 0 0 0 0 889056
-0.001461 0.001317 0.119590 -0.239542 -0.585491 0.182274 -0.027784 1 0 0 0 0 0 0 890043
-0.001461 0.001317 0.119590 -0.239978 -0.586212 0.182516 -0.027819 1 0 0 0 0 0 0 891166
-0.001461 0.001317 0.119590 -0.240333 -0.586875 0.182722 -0.027851 1 0 0 0 0 0 0 892169
-0.001461 0.001317 0.119590 -0.240626 -0.587525 0.182928 -0.027882 1 0 0 0 0 0 0 893176
-0.001461 0.001317 0.119590 -0.240881 -0.588099 0.183105 -0.027909 1 0 0 0 0 0 0 894042
-0.001479 0.001321 0.119600 0.010611 -0.649319 0.048841 -0.027945 1 0 0 0 0 0 0 895176
-0.001489 0.001324 0.119603 -0.083545 -0.626894 0.119482 -0.027972 1 0 0 0 0 0 0 896042
-0.001493 0.001325 0.119605 -0.152334 -0.611195 0.155796 -0.028007 1 0 0 0 0 0 0 897181
-0.001490 0.001307 0.119616 -0.259480 -0.363604 0.024040 -0.028038 1 0 0 0 0 0 0 898177
-0.001489 0.001299 0.119620 -0.252738 -0.447924 0.105339 -0.028070 1 0 0 0 0 0 0 899176
-0.001488 0.001294 0.119621 -0.242839 -0.511587 0.146267 -0.028097 1 0 0 0 0 0 0 900053
-0.001488 0.001292 0.119622 -0.237212 -0.546139 0.161855 -0.028132 1 0 0 0 0 0 0 901180
-0.001487 0.001291 0.119622 -0.234349 -0.563984 0.167497 -0.028163 1 0 0 0 0 0 0 902176
-0.001506 0.001295 0.119632 0.018992 -0.633780 0.035144 -0.028195 1 0 0 0 0 0 0 903186
-0.001515 0.001297 0.119635 -0.074392 -0.615773 0.106386 -0.028226 1 0 0 0 0 0 0 904183
-0.001520 0.001298 0.119636 -0.142730 -0.602155 0.142856 -0.028257 1 0 0 0 0 0 0 905180
-0.001522 0.001298 0.119637 -0.178992 -0.595306 0.156773 -0.028288 1 0 0 0 0 0 0 906167
-0.001523 0.001299 0.119637 -0.197398 -0.592217 0.161824 -0.028320 1 0 0 0 0 0 0 907175
-0.001524 0.001299 0.119637 -0.206685 -0.591004 0.163699 -0.028350 1 0 0 0 0 0 0 908148
-0.001524 0.001299 0.119637 -0.211463 -0.590752 0.164479 -0.028382 1 0 0 0 0 0 0 909177
-0.001524 0.001299 0.119637 -0.213961 -0.590944 0.164873 -0.028413 1 0 0 0 0 0 0 910177
-0.001524 0.001299 0.119637 -0.215327 -0.591364 0.165123 -0.028445 1 0 0 0 0 0 0 911175
-0.001543 0.001303 0.119647 0.036090 -0.652449 0.030945 -0.028476 1 0 0 0 0 0 0 912180
-0.001552 0.001306 0.119651 -0.058401 -0.630067 0.101448 -0.028507 1 0 0 0 0 0 0 913177
-0.001557 0.001307 0.119652 -0.127267 -0.614255 0.137659 -0.028538 1 0 0 0 0 0 0 914177
-0.001559 0.001307 0.119652 -0.163810 -0.606310 0.151471 -0.028570 1 0 0 0 0 0 0 915176
-0.001561 0.001307 0.119652 -0.182331 -0.602674 0.156487 -0.028601 1 0 0 0 0 0 0 916183
-0.001561 0.001308 0.119652 -0.191652 -0.601109 0.158331 -0.028628 1 0 0 0 0 0 0 917052
-0.001556 0.001290 0.119663 -0.267146 -0.360821 0.013387 -0.028663 1 0 0 0 0 0 0 918176
-0.001554 0.001281 0.119667 -0.244470 -0.448838 0.089966 -0.028695 1 0 0 0 0 0 0 919175
-0.001552 0.001276 0.119668 -0.226601 -0.514413 0.129272 -0.028726 1 0 0 0 0 0 0 920175
-0.001552 0.001274 0.119669 -0.216912 -0.549810 0.144252 -0.028757 1 0 0 0 0 0 0 921177
-0.001551 0.001273 0.119669 -0.212040 -0.568088 0.149668 -0.028788 1 0 0 0 0 0 0 922174
-0.001570 0.001277 0.119679 0.042770 -0.638183 0.017319 -0.028820 1 0 0 0 0 0 0 923175
-0.001579 0.001279 0.119682 -0.050136 -0.620337 0.088383 -0.028853 1 0 0 0 0 0 0 924252
-0.001584 0.001280 0.119684 -0.118205 -0.606784 0.124762 -0.028884 1 0 0 0 0 0 0 925250
-0.001586 0.001280 0.119684 -0.154331 -0.599931 0.138621 -0.028915 1 0 0 0 0 0 0 926220
-0.001587 0.001281 0.119684 -0.172623 -0.596867 0.143650 -0.028947 1 0 0 0 0 0 0 927250
-0.001588 0.001281 0.119684 -0.181867 -0.595664 0.145513 -0.028978 1 0 0 0 0 0 0 928248
-0.001583 0.001263 0.119695 -0.257314 -0.355171 0.000542 -0.029009 1 0 0 0 0 0 0 929250
-0.001580 0.001254 0.119699 -0.234614 -0.443265 0.077030 -0.029041 1 0 0 0 0 0 0 930245
-0.001579 0.001249 0.119700 -0.216736 -0.508873 0.116299 -0.029072 1 0 0 0 0 0 0 931242
-0.001578 0.001247 0.119701 -0.207027 -0.544279 0.131267 -0.029104 1 0 0 0 0 0 0 932264
-0.001578 0.001246 0.119701 -0.202125 -0.562542 0.136672 -0.029134 1 0 0 0 0 0 0 933221
-0.001578 0.001246 0.119701 -0.199739 -0.572030 0.138645 -0.029165 1 0 0 0 0 0 0 934221
-0.001591 0.001232 0.119722 -0.016758 -0.397317 -0.140542 -0.029197 1 0 0 0 0 0 0 935242
-0.001598 0.001225 0.119729 -0.085099 -0.465185 0.006036 -0.029227 1 0 0 0 0 0 0 936223
-0.001601 0.001221 0.119731 -0.134274 -0.515716 0.081221 -0.029258 1 0 0 0 0 0 0 937219
-0.001603 0.001220 0.119732 -0.160090 -0.543193 0.109810 -0.029290 1 0 0 0 0 0 0 938242
-0.001603 0.001219 0.119732 -0.173062 -0.557510 0.120049 -0.029321 1 0 0 0 0 0 0 939218
-0.001604 0.001218 0.119733 -0.179606 -0.565031 0.123707 -0.029352 1 0 0 0 0 0 0 940220
-0.001604 0.001218 0.119733 -0.182944 -0.569115 0.125064 -0.029384 1 0 0 0 0 0 0 941227
-0.001604 0.001218 0.119733 -0.184719 -0.571484 0.125624 -0.029415 1 0 0 0 0 0 0 942241
-0.001604 0.001218 0.119733 -0.185691 -0.572943 0.125909 -0.029446 1 0 0 0 0 0 0 943226
-0.001599 0.001200 0.119743 -0.257108 -0.333404 -0.019533 -0.029478 1 0 0 0 0 0 0 944241
-0.001596 0.001191 0.119747 -0.232345 -0.422192 0.056636 -0.029509 1 0 0 0 0 0 0 945227
-0.001595 0.001187 0.119748 -0.213411 -0.488161 0.095750 -0.029540 1 0 0 0 0 0 0 946240
-0.001594 0.001184 0.119749 -0.203197 -0.523682 0.110636 -0.029571 1 0 0 0 0 0 0 947225
-0.001594 0.001183 0.119749 -0.198022 -0.541988 0.116003 -0.029601 1 0 0 0 0 0 0 948168
-0.001594 0.001183 0.119749 -0.195494 -0.551495 0.117960 -0.029632 1 0 0 0 0 0 0 949160
-0.001594 0.001182 0.119749 -0.194327 -0.556553 0.118723 -0.029663 1 0 0 0 0 0 0 950169
-0.001594 0.001182 0.119749 -0.193827 -0.559379 0.119070 -0.029694 1 0 0 0 0 0 0 951160
-0.001594 0.001182 0.119749 -0.193691 -0.561094 0.119275 -0.029726 1 0 0 0 0 0 0 952169
-0.001588 0.001164 0.119760 -0.264601 -0.321413 -0.026129 -0.029757 1 0 0 0 0 0 0 953160
-0.001586 0.001155 0.119764 -0.239576 -0.410306 0.049939 -0.029788 1 0 0 0 0 0 0 954169
-0.001584 0.001151 0.119765 -0.220498 -0.476281 0.088996 -0.029819 1 0 0 0 0 0 0 955168
-0.001583 0.001148 0.119765 -0.210205 -0.511823 0.103882 -0.029850 1 0 0 0 0 0 0 956160
-0.001583 0.001147 0.119766 -0.205009 -0.530152 0.109237 -0.029882 1 0 0 0 0 0 0 957169
-0.001583 0.001147 0.119766 -0.202478 -0.539622 0.111180 -0.029913 1 0 0 0 0 0 0 958162
-0.001583 0.001146 0.119766 -0.201303 -0.544676 0.111934 -0.029945 1 0 0 0 0 0 0 959175
-0.001578 0.001128 0.119776 -0.271754 -0.306474 -0.033201 -0.029976 1 0 0 0 0 0 0 960167
-0.001575 0.001119 0.119780 -0.246458 -0.396222 0.042848 -0.030007 1 0 0 0 0 0 0 961181
-0.001573 0.001115 0.119781 -0.227258 -0.462612 0.081889 -0.030038 1 0 0 0 0 0 0 962165
-0.001573 0.001113 0.119782 -0.216910 -0.498356 0.096755 -0.030070 1 0 0 0 0 0 0 963173
-0.001572 0.001111 0.119782 -0.211666 -0.516765 0.102106 -0.030101 1 0 0 0 0 0 0 964173
-0.001572 0.001111 0.119782 -0.209128 -0.526295 0.104047 -0.030132 1 0 0 0 0 0 0 965173
-0.001572 0.001111 0.119782 -0.207959 -0.531332 0.104781 -0.030163 1 0 0 0 0 0 0 966160
-0.001567 0.001093 0.119793 -0.278482 -0.292945 -0.040271 -0.030195 1 0 0 0 0 0 0 967182
-0.001564 0.001083 0.119797 -0.253153 -0.382698 0.035679 -0.030226 1 0 0 0 0 0 0 968175
-0.001563 0.001079 0.119798 -0.233960 -0.449109 0.074684 -0.030257 1 0 0 0 0 0 0 969176
-0.001562 0.001077 0.119798 -0.223606 -0.484831 0.089529 -0.030288 1 0 0 0 0 0 0 970176
-0.001562 0.001076 0.119799 -0.218382 -0.503225 0.094862 -0.030319 1 0 0 0 0 0 0 971165
-0.001561 0.001075 0.119799 -0.215834 -0.512740 0.096791 -0.030351 1 0 0 0 0 0 0 972178
-0.001556 0.001057 0.119809 -0.285747 -0.276380 -0.047774 -0.030382 1 0 0 0 0 0 0 973176
-0.001553 0.001048 0.119813 -0.260050 -0.367284 0.028242 -0.030413 1 0 0 0 0 0 0 974175
-0.001552 0.001043 0.119814 -0.240680 -0.434254 0.067241 -0.030444 1 0 0 0 0 0 0 975163
-0.001551 0.001041 0.119815 -0.230246 -0.470256 0.082087 -0.030476 1 0 0 0 0 0 0 976178
-0.001551 0.001040 0.119815 -0.225001 -0.488773 0.087421 -0.030507 1 0 0 0 0 0 0 977178
-0.001545 0.001021 0.119826 -0.293557 -0.256773 -0.055873 -0.030538 1 0 0 0 0 0 0 978179
-0.001543 0.001012 0.119830 -0.267162 -0.349968 0.020479 -0.030570 1 0 0 0 0 0 0 979176
-0.001541 0.001007 0.119831 -0.247424 -0.418099 0.059588 -0.030601 1 0 0 0 0 0 0 980176
-0.001535 0.000987 0.119842 -0.307985 -0.212940 -0.070665 -0.030632 1 0 0 0 0 0 0 981175
-0.001532 0.000977 0.119846 -0.277422 -0.319939 0.010245 -0.030663 1 0 0 0 0 0 0 982174
-0.001531 0.000972 0.119847 -0.255563 -0.394978 0.050917 -0.030695 1 0 0 0 0 0 0 983175
-0.001525 0.000951 0.119859 -0.315103 -0.193130 -0.078702 -0.030726 1 0 0 0 0 0 0 984176
-0.001521 0.000941 0.119862 -0.283968 -0.301901 0.002324 -0.030757 1 0 0 0 0 0 0 985174
-0.001520 0.000936 0.119864 -0.261846 -0.377829 0.043023 -0.030788 1 0 0 0 0 0 0 986174
-0.001519 0.000933 0.119864 -0.250032 -0.418263 0.058437 -0.030820 1 0 0 0 0 0 0 987175
-0.001513 0.000914 0.119875 -0.315370 -0.196940 -0.080969 -0.030851 1 0 0 0 0 0 0 988174
-0.001510 0.000904 0.119879 -0.287209 -0.295878 -0.003582 -0.030882 1 0 0 0 0 0 0 989170
-0.001509 0.000899 0.119880 -0.266588 -0.366850 0.035843 -0.030913 1 0 0 0 0 0 0 990172
-0.001508 0.000897 0.119881 -0.255545 -0.404797 0.050800 -0.030945 1 0 0 0 0 0 0 991173
-0.001508 0.000896 0.119881 -0.250002 -0.424270 0.056150 -0.030976 1 0 0 0 0 0 0 992189
-0.001508 0.000895 0.119881 -0.247316 -0.434256 0.058056 -0.031007 1 0 0 0 0 0 0 993185
-0.001508 0.000895 0.119881 -0.246071 -0.439481 0.058762 -0.031039 1 0 0 0 0 0 0 994182
-0.001526 0.000899 0.119891 0.007702 -0.502797 -0.076099 -0.031070 1 0 0 0 0 0 0 995185
-0.001536 0.000901 0.119894 -0.085835 -0.481851 -0.005664 -0.031101 1 0 0 0 0 0 0 996186
-0.001535 0.000884 0.119906 -0.225602 -0.224292 -0.114385 -0.031132 1 0 0 0 0 0 0 997183
-0.001535 0.000876 0.119911 -0.236662 -0.304815 -0.025301 -0.031164 1 0 0 0 0 0 0 998184
-0.001534 0.000872 0.119912 -0.235806 -0.366561 0.018277 -0.031195 1 0 0 0 0 0 0 999186
-0.001534 0.000870 0.119912 -0.234645 -0.399918 0.034687 -0.031228 1 0 0 0 0 0 1 255
-0.001534 0.000869 0.119913 -0.234015 -0.417045 0.040531 -0.031259 1 0 0 0 0 0 1 1246
-0.001534 0.000868 0.119913 -0.233770 -0.425869 0.042603 -0.031291 1 0 0 0 0 0 1 2248
-0.001534 0.000868 0.119913 -0.233754 -0.430501 0.043348 -0.031322 1 0 0 0 0 0 1 3241
-0.001534 0.000868 0.119913 -0.233861 -0.433046 0.043639 -0.031353 1 0 0 0 0 0 1 4250
-0.001534 0.000868 0.119913 -0.234027 -0.434531 0.043768 -0.031384 1 0 0 0 0 0 1 5242
-0.001529 0.000850 0.119923 -0.305604 -0.193002 -0.100975 -0.031416 1 0 0 0 0 0 1 6251
-0.001526 0.000840 0.119927 -0.280552 -0.282063 -0.025656 -0.031446 1 0 0 0 0 0 1 7220
-0.001525 0.000836 0.119928 -0.261510 -0.348104 0.013021 -0.031478 1 0 0 0 0 0 1 8259
-0.001524 0.000834 0.119929 -0.251235 -0.383531 0.027714 -0.031509 1 0 0 0 0 0 1 9241
-0.001524 0.000833 0.119929 -0.246068 -0.401707 0.032966 -0.031540 1 0 0 0 0 0 1 10220
-0.001523 0.000832 0.119929 -0.243565 -0.411037 0.034814 -0.031571 1 0 0 0 0 0 1 11219
-0.001523 0.000832 0.119929 -0.242426 -0.415931 0.035472 -0.031602 1 0 0 0 0 0 1 12220
-0.001523 0.000832 0.119929 -0.241963 -0.418576 0.035731 -0.031633 1 0 0 0 0 0 1 13211
-0.001523 0.000831 0.119929 -0.241855 -0.420108 0.035849 -0.031665 1 0 0 0 0 0 1 14224
-0.001523 0.000831 0.119929 -0.241937 -0.421085 0.035906 -0.031697 1 0 0 0 0 0 1 15238
-0.001523 0.000831 0.119929 -0.242075 -0.421797 0.035955 -0.031729 1 0 0 0 0 0 1 16265
-0.001523 0.000831 0.119929 -0.242269 -0.422340 0.035992 -0.031759 1 0 0 0 0 0 1 17225
-0.001523 0.000831 0.119929 -0.242492 -0.422830 0.036023 -0.031790 1 0 0 0 0 0 1 18242
-0.001523 0.000831 0.119929 -0.242706 -0.423269 0.036064 -0.031821 1 0 0 0 0 0 1 19224
-0.001523 0.000831 0.119929 -0.242934 -0.423684 0.036098 -0.031851 1 0 0 0 0 0 1 20169
-0.001542 0.000836 0.119939 0.010466 -0.484610 -0.099127 -0.031882 1 0 0 0 0 0 1 21168
-0.001551 0.000838 0.119943 -0.083349 -0.462515 -0.028853 -0.031913 1 0 0 0 0 0 1 22157
-0.001556 0.000839 0.119944 -0.151950 -0.446629 0.007226 -0.031944 1 0 0 0 0 0 1 23167
-0.001558 0.000840 0.119944 -0.188345 -0.438474 0.020931 -0.031975 1 0 0 0 0 0 1 24158
-0.001578 0.000845 0.119954 0.046992 -0.495170 -0.109324 -0.032010 1 0 0 0 0 0 1 25253
-0.001588 0.000847 0.119958 -0.055947 -0.470892 -0.037444 -0.032038 1 0 0 0 0 0 1 26168
-0.001593 0.000848 0.119959 -0.129098 -0.453932 -0.000806 -0.032069 1 0 0 0 0 0 1 27157
-0.001596 0.000849 0.119960 -0.167749 -0.445243 0.013086 -0.032101 1 0 0 0 0 0 1 28167
-0.001597 0.000849 0.119960 -0.187312 -0.441094 0.018024 -0.032132 1 0 0 0 0 0 1 29157
-0.001616 0.000854 0.119970 0.056790 -0.499831 -0.115283 -0.032163 1 0 0 0 0 0 1 30168
-0.001626 0.000856 0.119973 -0.041910 -0.476590 -0.044573 -0.032194 1 0 0 0 0 0 1 31169
-0.001644 0.000843 0.119964 0.060928 -0.273639 0.134054 -0.032226 1 0 0 0 0 0 1 32171
-0.001652 0.000837 0.119961 -0.039354 -0.333848 0.074001 -0.032257 1 0 0 0 0 0 1 33163
-0.001657 0.000834 0.119960 -0.105193 -0.380048 0.040914 -0.032288 1 0 0 0 0 0 1 34169
-0.001659 0.000832 0.119959 -0.139928 -0.404844 0.028205 -0.032319 1 0 0 0 0 0 1 35166
-0.001660 0.000831 0.119959 -0.157629 -0.417579 0.023681 -0.032350 1 0 0 0 0 0 1 36157
-0.001680 0.000835 0.119969 0.087609 -0.484770 -0.112769 -0.032382 1 0 0 0 0 0 1 37173
-0.001689 0.000837 0.119972 -0.010707 -0.465753 -0.043343 -0.032413 1 0 0 0 0 0 1 38172
-0.001694 0.000838 0.119974 -0.081520 -0.451399 -0.007589 -0.032445 1 0 0 0 0 0 1 39197
-0.001696 0.000839 0.119974 -0.118977 -0.443977 0.005990 -0.032475 1 0 0 0 0 0 1 40149
-0.001698 0.000839 0.119974 -0.137908 -0.440489 0.010824 -0.032507 1 0 0 0 0 0 1 41162
-0.001698 0.000839 0.119974 -0.147449 -0.438939 0.012520 -0.032537 1 0 0 0 0 0 1 42144
-0.001699 0.000839 0.119974 -0.152286 -0.438409 0.013111 -0.032570 1 0 0 0 0 0 1 43174
-0.001699 0.000839 0.119974 -0.154767 -0.438342 0.013337 -0.032601 1 0 0 0 0 0 1 44174
-0.001699 0.000839 0.119974 -0.156085 -0.438521 0.013417 -0.032632 1 0 0 0 0 0 1 45173
-0.001699 0.000839 0.119974 -0.156822 -0.438816 0.013456 -0.032663 1 0 0 0 0 0 1 46173
-0.001699 0.000839 0.119974 -0.157257 -0.439180 0.013473 -0.032694 1 0 0 0 0 0 1 47172
-0.001699 0.000839 0.119974 -0.157559 -0.439570 0.013496 -0.032726 1 0 0 0 0 0 1 48183
-0.001699 0.000839 0.119974 -0.157778 -0.439970 0.013502 -0.032757 1 0 0 0 0 0 1 49177
-0.001699 0.000839 0.119974 -0.157965 -0.440392 0.013520 -0.032788 1 0 0 0 0 0 1 50177
-0.001699 0.000839 0.119974 -0.158131 -0.440792 0.013532 -0.032819 1 0 0 0 0 0 1 51162
-0.001699 0.000839 0.119974 -0.158305 -0.441221 0.013545 -0.032851 1 0 0 0 0 0 1 52173
-0.001718 0.000844 0.119984 0.096031 -0.502304 -0.121274 -0.032881 1 0 0 0 0 0 1 53142
-0.001727 0.000846 0.119988 0.002165 -0.480213 -0.051403 -0.032913 1 0 0 0 0 0 1 54173
-0.001732 0.000847 0.119989 -0.066432 -0.464325 -0.015507 -0.032945 1 0 0 0 0 0 1 55173
-0.001734 0.000848 0.119989 -0.102764 -0.456166 -0.001888 -0.032976 1 0 0 0 0 0 1 56175
-0.001735 0.000848 0.119989 -0.121108 -0.452280 0.002954 -0.033007 1 0 0 0 0 0 1 57172
-0.001736 0.000848 0.119989 -0.130344 -0.450559 0.004648 -0.033038 1 0 0 0 0 0 1 58172
-0.001736 0.000848 0.119989 -0.135022 -0.449919 0.005251 -0.033069 1 0 0 0 0 0 1 59172
-0.001736 0.000848 0.119989 -0.137421 -0.449809 0.005458 -0.033101 1 0 0 0 0 0 1 60173
-0.001736 0.000848 0.119989 -0.138691 -0.449964 0.005529 -0.033132 1 0 0 0 0 0 1 61173
-0.001736 0.000848 0.119989 -0.139387 -0.450255 0.005561 -0.033163 1 0 0 0 0 0 1 62172
-0.001736 0.000848 0.119989 -0.139802 -0.450621 0.005569 -0.033194 1 0 0 0 0 0 1 63170
-0.001736 0.000848 0.119989 -0.140064 -0.451006 0.005585 -0.033226 1 0 0 0 0 0 1 64171
-0.001736 0.000848 0.119989 -0.140271 -0.451421 0.005596 -0.033257 1 0 0 0 0 0 1 65170
-0.001736 0.000848 0.119989 -0.140447 -0.451825 0.005595 -0.033288 1 0 0 0 0 0 1 66169
-0.001736 0.000848 0.119989 -0.140594 -0.452245 0.005606 -0.033319 1 0 0 0 0 0 1 67169
-0.001736 0.000848 0.119989 -0.140736 -0.452678 0.005605 -0.033351 1 0 0 0 0 0 1 68171
-0.001736 0.000848 0.119989 -0.140868 -0.453102 0.005609 -0.033382 1 0 0 0 0 0 1 69169
-0.001736 0.000848 0.119989 -0.141000 -0.453527 0.005615 -0.033413 1 0 0 0 0 0 1 70169
-0.001736 0.000848 0.119989 -0.141132 -0.453951 0.005620 -0.033444 1 0 0 0 0 0 1 71170
-0.001736 0.000848 0.119989 -0.141267 -0.454363 0.005638 -0.033476 1 0 0 0 0 0 1 72168
-0.001736 0.000848 0.119989 -0.141398 -0.454783 0.005625 -0.033507 1 0 0 0 0 0 1 73160
-0.001736 0.000848 0.119989 -0.141539 -0.455220 0.005641 -0.033538 1 0 0 0 0 0 1 74170
-0.001736 0.000848 0.119989 -0.141661 -0.455649 0.005642 -0.033570 1 0 0 0 0 0 1 75174
-0.001736 0.000848 0.119989 -0.141792 -0.456074 0.005646 -0.033601 1 0 0 0 0 0 1 76173
-0.001736 0.000848 0.119989 -0.141930 -0.456475 0.005658 -0.033632 1 0 0 0 0 0 1 77172
-0.001736 0.000848 0.119989 -0.142055 -0.456918 0.005657 -0.033663 1 0 0 0 0 0 1 78170
-0.001736 0.000848 0.119989 -0.142199 -0.457342 0.005668 -0.033694 1 0 0 0 0 0 1 79171
-0.001736 0.000848 0.119989 -0.142324 -0.457759 0.005661 -0.033726 1 0 0 0 0 0 1 80174
-0.001736 0.000848 0.119989 -0.142439 -0.458171 0.005678 -0.033756 1 0 0 0 0 0 1 81142
-0.001736 0.000848 0.119989 -0.142593 -0.458614 0.005685 -0.033788 1 0 0 0 0 0 1 82172
-0.001736 0.000848 0.119989 -0.142715 -0.459041 0.005684 -0.033819 1 0 0 0 0 0 1 83170
-0.001736 0.000848 0.119989 -0.142860 -0.459448 0.005688 -0.033850 1 0 0 0 0 0 1 84161
-0.001736 0.000848 0.119989 -0.142978 -0.459882 0.005693 -0.033881 1 0 0 0 0 0 1 85156
-0.001736 0.000848 0.119989 -0.143113 -0.460300 0.005711 -0.033913 1 0 0 0 0 0 1 86164
-0.001736 0.000848 0.119989 -0.143243 -0.460719 0.005699 -0.033944 1 0 0 0 0 0 1 87154
-0.001736 0.000848 0.119989 -0.143371 -0.461153 0.005708 -0.033975 1 0 0 0 0 0 1 88151
-0.001736 0.000848 0.119989 -0.143517 -0.461582 0.005721 -0.034007 1 0 0 0 0 0 1 89166
-0.001736 0.000848 0.119989 -0.143637 -0.462004 0.005720 -0.034038 1 0 0 0 0 0 1 90155
-0.001736 0.000848 0.119989 -0.143776 -0.462409 0.005731 -0.034069 1 0 0 0 0 0 1 91164
-0.001736 0.000848 0.119989 -0.143900 -0.462850 0.005731 -0.034100 1 0 0 0 0 0 1 92156
-0.001736 0.000848 0.119989 -0.144032 -0.463280 0.005735 -0.034132 1 0 0 0 0 0 1 93164
-0.001736 0.000848 0.119989 -0.144175 -0.463699 0.005747 -0.034163 1 0 0 0 0 0 1 94156
-0.001736 0.000848 0.119989 -0.144292 -0.464109 0.005746 -0.034194 1 0 0 0 0 0 1 95164
-0.001736 0.000848 0.119989 -0.144440 -0.464552 0.005758 -0.034226 1 0 0 0 0 0 1 96173
-0.001736 0.000848 0.119989 -0.144562 -0.464980 0.005757 -0.034257 1 0 0 0 0 0 1 97172
-0.001736 0.000848 0.119989 -0.144697 -0.465396 0.005755 -0.034288 1 0 0 0 0 0 1 98177
-0.001736 0.000848 0.119989 -0.144830 -0.465820 0.005779 -0.034320 1 0 0 0 0 0 1 99182
-0.001736 0.000848 0.119989 -0.144957 -0.466254 0.005774 -0.034351 1 0 0 0 0 0 1 100177
-0.001736 0.000848 0.119989 -0.145103 -0.466663 0.005777 -0.034382 1 0 0 0 0 0 1 101172
-0.001736 0.000848 0.119989 -0.145218 -0.467086 0.005782 -0.034412 1 0 0 0 0 0 1 102141
-0.001736 0.000848 0.119989 -0.145364 -0.467523 0.005794 -0.034445 1 0 0 0 0 0 1 103174
-0.001736 0.000848 0.119989 -0.145477 -0.467942 0.005801 -0.034476 1 0 0 0 0 0 1 104174
-0.001736 0.000848 0.119989 -0.145619 -0.468364 0.005793 -0.034507 1 0 0 0 0 0 1 105177
-0.001736 0.000848 0.119989 -0.145760 -0.468795 0.005809 -0.034538 1 0 0 0 0 0 1 106174
-0.001736 0.000848 0.119989 -0.145881 -0.469222 0.005810 -0.034569 1 0 0 0 0 0 1 107173
-0.001736 0.000848 0.119989 -0.146019 -0.469631 0.005820 -0.034600 1 0 0 0 0 0 1 108143
-0.001736 0.000848 0.119989 -0.146140 -0.470050 0.005820 -0.034632 1 0 0 0 0 0 1 109171
-0.001736 0.000848 0.119989 -0.146274 -0.470492 0.005825 -0.034663 1 0 0 0 0 0 1 110170
-0.001736 0.000848 0.119989 -0.146415 -0.470903 0.005836 -0.034694 1 0 0 0 0 0 1 111142
-0.001736 0.000848 0.119989 -0.146543 -0.471332 0.005829 -0.034726 1 0 0 0 0 0 1 112173
-0.001736 0.000848 0.119989 -0.146675 -0.471755 0.005853 -0.034757 1 0 0 0 0 0 1 113173
-0.001736 0.000848 0.119989 -0.146803 -0.472191 0.005847 -0.034788 1 0 0 0 0 0 1 114175
-0.001736 0.000848 0.119989 -0.146935 -0.472617 0.005851 -0.034820 1 0 0 0 0 0 1 115175
-0.001736 0.000848 0.119989 -0.147082 -0.473027 0.005856 -0.034851 1 0 0 0 0 0 1 116176
-0.001736 0.000848 0.119989 -0.147200 -0.473462 0.005861 -0.034882 1 0 0 0 0 0 1 117172
-0.001736 0.000848 0.119989 -0.147330 -0.473863 0.005879 -0.034912 1 0 0 0 0 0 1 118141
-0.001736 0.000848 0.119989 -0.147465 -0.474299 0.005867 -0.034944 1 0 0 0 0 0 1 119171
-0.001736 0.000848 0.119989 -0.147594 -0.474735 0.005877 -0.034976 1 0 0 0 0 0 1 120172
-0.001736 0.000848 0.119989 -0.147737 -0.475157 0.005889 -0.035007 1 0 0 0 0 0 1 121170
-0.001736 0.000848 0.119989 -0.147859 -0.475585 0.005888 -0.035038 1 0 0 0 0 0 1 122173
-0.001736 0.000848 0.119989 -0.147996 -0.475983 0.005899 -0.035069 1 0 0 0 0 0 1 123164
-0.001736 0.000848 0.119989 -0.148121 -0.476428 0.005899 -0.035101 1 0 0 0 0 0 1 124167
-0.001736 0.000848 0.119989 -0.148265 -0.476852 0.005910 -0.035132 1 0 0 0 0 0 1 125168
-0.001736 0.000848 0.119989 -0.148390 -0.477269 0.005903 -0.035163 1 0 0 0 0 0 1 126170
-0.001736 0.000848 0.119989 -0.148509 -0.477695 0.005920 -0.035194 1 0 0 0 0 0 1 127171
-0.001736 0.000848 0.119989 -0.148656 -0.478112 0.005926 -0.035225 1 0 0 0 0 0 1 128141
-0.001736 0.000848 0.119989 -0.148781 -0.478552 0.005925 -0.035257 1 0 0 0 0 0 1 129170
-0.001736 0.000848 0.119989 -0.148927 -0.478962 0.005929 -0.035288 1 0 0 0 0 0 1 130167
-0.001736 0.000848 0.119989 -0.149046 -0.479399 0.005935 -0.035319 1 0 0 0 0 0 1 131169
-0.001736 0.000848 0.119989 -0.149168 -0.479817 0.005947 -0.035351 1 0 0 0 0 0 1 132171
-0.001736 0.000848 0.119989 -0.149322 -0.480234 0.005946 -0.035382 1 0 0 0 0 0 1 133169
-0.001736 0.000848 0.119989 -0.149441 -0.480671 0.005951 -0.035413 1 0 0 0 0 0 1 134169
-0.001736 0.000848 0.119989 -0.149583 -0.481093 0.005962 -0.035444 1 0 0 0 0 0 1 135167
-0.001736 0.000848 0.119989 -0.149697 -0.481513 0.005969 -0.035476 1 0 0 0 0 0 1 136170
-0.001736 0.000848 0.119989 -0.149836 -0.481928 0.005961 -0.035506 1 0 0 0 0 0 1 137156
-0.001736 0.000848 0.119989 -0.149979 -0.482366 0.005977 -0.035538 1 0 0 0 0 0 1 138170
-0.001736 0.000848 0.119989 -0.150099 -0.482791 0.005978 -0.035569 1 0 0 0 0 0 1 139163
-0.001736 0.000848 0.119989 -0.150243 -0.483217 0.005989 -0.035601 1 0 0 0 0 0 1 140173
-0.001736 0.000848 0.119989 -0.150359 -0.483623 0.005988 -0.035632 1 0 0 0 0 0 1 141170
-0.001736 0.000848 0.119989 -0.150506 -0.484061 0.005999 -0.035663 1 0 0 0 0 0 1 142169
-0.001736 0.000848 0.119989 -0.150628 -0.484490 0.005999 -0.035694 1 0 0 0 0 0 1 143169
-0.001736 0.000848 0.119989 -0.150762 -0.484904 0.005997 -0.035726 1 0 0 0 0 0 1 144171
-0.001736 0.000848 0.119989 -0.150894 -0.485326 0.006021 -0.035757 1 0 0 0 0 0 1 145169
-0.001736 0.000848 0.119989 -0.151023 -0.485762 0.006015 -0.035788 1 0 0 0 0 0 1 146170
-0.001736 0.000848 0.119989 -0.151162 -0.486172 0.006025 -0.035818 1 0 0 0 0 0 1 147140
-0.001736 0.000848 0.119989 -0.151291 -0.486600 0.006018 -0.035851 1 0 0 0 0 0 1 148170
-0.001736 0.000848 0.119989 -0.151417 -0.487029 0.006029 -0.035882 1 0 0 0 0 0 1 149157
-0.001736 0.000848 0.119989 -0.151551 -0.487442 0.006048 -0.035913 1 0 0 0 0 0 1 150154
-0.001736 0.000848 0.119989 -0.151684 -0.487868 0.006035 -0.035944 1 0 0 0 0 0 1 151162
-0.001736 0.000848 0.119989 -0.151835 -0.488334 0.006051 -0.035978 1 0 0 0 0 0 1 152241
-0.001736 0.000848 0.119989 -0.151955 -0.488760 0.006052 -0.036009 1 0 0 0 0 0 1 153236
-0.001736 0.000848 0.119989 -0.152084 -0.489177 0.006056 -0.036040 1 0 0 0 0 0 1 154218
-0.001736 0.000848 0.119989 -0.152223 -0.489580 0.006067 -0.036071 1 0 0 0 0 0 1 155220
-0.001736 0.000848 0.119989 -0.152351 -0.490031 0.006067 -0.036103 1 0 0 0 0 0 1 156237
-0.001736 0.000848 0.119989 -0.152491 -0.490447 0.006078 -0.036133 1 0 0 0 0 0 1 157218
-0.001736 0.000848 0.119989 -0.152618 -0.490870 0.006071 -0.036165 1 0 0 0 0 0 1 158237
-0.001736 0.000848 0.119989 -0.152747 -0.491285 0.006095 -0.036196 1 0 0 0 0 0 1 159217
-0.001736 0.000848 0.119989 -0.152880 -0.491735 0.006089 -0.036228 1 0 0 0 0 0 1 160251
-0.001736 0.000848 0.119989 -0.153007 -0.492147 0.006093 -0.036258 1 0 0 0 0 0 1 161219
-0.001736 0.000848 0.119989 -0.153156 -0.492564 0.006098 -0.036290 1 0 0 0 0 0 1 162236
-0.001736 0.000848 0.119989 -0.153272 -0.492994 0.006103 -0.036321 1 0 0 0 0 0 1 163219
-0.001736 0.000848 0.119989 -0.153399 -0.493383 0.006121 -0.036350 1 0 0 0 0 0 1 164162
-0.001736 0.000848 0.119989 -0.153529 -0.493803 0.006108 -0.036381 1 0 0 0 0 0 1 165153
-0.001736 0.000848 0.119989 -0.153659 -0.494242 0.006118 -0.036413 1 0 0 0 0 0 1 166163
-0.001736 0.000848 0.119989 -0.153801 -0.494661 0.006130 -0.036444 1 0 0 0 0 0 1 167153
-0.001736 0.000848 0.119989 -0.153915 -0.495082 0.006137 -0.036475 1 0 0 0 0 0 1 168161
-0.001736 0.000848 0.119989 -0.154067 -0.495497 0.006135 -0.036506 1 0 0 0 0 0 1 169153
-0.001736 0.000848 0.119989 -0.154188 -0.495939 0.006140 -0.036538 1 0 0 0 0 0 1 170165
-0.001736 0.000848 0.119989 -0.154318 -0.496363 0.006145 -0.036569 1 0 0 0 0 0 1 171160
-0.001736 0.000848 0.119989 -0.154462 -0.496787 0.006157 -0.036601 1 0 0 0 0 0 1 172165
-0.001736 0.000848 0.119989 -0.154580 -0.497197 0.006156 -0.036632 1 0 0 0 0 0 1 173172
-0.001736 0.000848 0.119989 -0.154725 -0.497630 0.006167 -0.036663 1 0 0 0 0 0 1 174159
-0.001736 0.000848 0.119989 -0.154847 -0.498061 0.006167 -0.036694 1 0 0 0 0 0 1 175165
-0.001736 0.000848 0.119989 -0.154993 -0.498472 0.006171 -0.036725 1 0 0 0 0 0 1 176165
-0.001736 0.000848 0.119989 -0.155104 -0.498900 0.006183 -0.036757 1 0 0 0 0 0 1 177166
-0.001736 0.000848 0.119989 -0.155241 -0.499334 0.006183 -0.036788 1 0 0 0 0 0 1 178166
-0.001736 0.000848 0.119989 -0.155387 -0.499760 0.006194 -0.036820 1 0 0 0 0 0 1 179176
-0.001736 0.000848 0.119989 -0.155511 -0.500174 0.006186 -0.036851 1 0 0 0 0 0 1 180172
-0.001736 0.000848 0.119989 -0.155650 -0.500605 0.006203 -0.036882 1 0 0 0 0 0 1 181169
-0.001736 0.000848 0.119989 -0.155763 -0.501023 0.006210 -0.036913 1 0 0 0 0 0 1 182168
-0.001736 0.000848 0.119989 -0.155904 -0.501445 0.006202 -0.036944 1 0 0 0 0 0 1 183170
-0.001736 0.000848 0.119989 -0.156041 -0.501864 0.006219 -0.036975 1 0 0 0 0 0 1 184139
-0.001736 0.000848 0.119989 -0.156166 -0.502304 0.006219 -0.037007 1 0 0 0 0 0 1 185167
-0.001736 0.000848 0.119989 -0.156309 -0.502726 0.006230 -0.037038 1 0 0 0 0 0 1 186167
-0.001736 0.000848 0.119989 -0.156423 -0.503126 0.006230 -0.037069 1 0 0 0 0 0 1 187152
-0.001736 0.000848 0.119989 -0.156561 -0.503576 0.006235 -0.037101 1 0 0 0 0 0 1 188171
-0.001736 0.000848 0.119989 -0.156701 -0.503987 0.006246 -0.037131 1 0 0 0 0 0 1 189142
-0.001736 0.000848 0.119989 -0.156826 -0.504404 0.006239 -0.037162 1 0 0 0 0 0 1 190144
-0.001736 0.000848 0.119989 -0.156961 -0.504838 0.006262 -0.037194 1 0 0 0 0 0 1 191171
-0.001736 0.000848 0.119989 -0.157089 -0.505273 0.006257 -0.037226 1 0 0 0 0 0 1 192169
-0.001736 0.000848 0.119989 -0.157220 -0.505698 0.006261 -0.037257 1 0 0 0 0 0 1 193168
-0.001736 0.000848 0.119989 -0.157367 -0.506107 0.006265 -0.037288 1 0 0 0 0 0 1 194166
-0.001736 0.000848 0.119989 -0.157486 -0.506545 0.006271 -0.037319 1 0 0 0 0 0 1 195168
-0.001736 0.000848 0.119989 -0.157620 -0.506960 0.006289 -0.037351 1 0 0 0 0 0 1 196170
-0.001736 0.000848 0.119989 -0.157751 -0.507382 0.006276 -0.037382 1 0 0 0 0 0 1 197168
-0.001736 0.000848 0.119989 -0.157892 -0.507814 0.006293 -0.037413 1 0 0 0 0 0 1 198167
-0.001736 0.000848 0.119989 -0.158013 -0.508242 0.006293 -0.037444 1 0 0 0 0 0 1 199167
-0.001736 0.000848 0.119989 -0.158135 -0.508659 0.006304 -0.037476 1 0 0 0 0 0 1 200169
-0.001736 0.000848 0.119989 -0.158288 -0.509072 0.006303 -0.037506 1 0 0 0 0 0 1 201157
-0.001736 0.000848 0.119989 -0.158408 -0.509514 0.006308 -0.037538 1 0 0 0 0 0 1 202168
-0.001736 0.000848 0.119989 -0.158551 -0.509937 0.006320 -0.037569 1 0 0 0 0 0 1 203168
-0.001736 0.000848 0.119989 -0.158676 -0.510354 0.006312 -0.037601 1 0 0 0 0 0 1 204171
-0.001736 0.000848 0.119989 -0.158806 -0.510771 0.006336 -0.037632 1 0 0 0 0 0 1 205157
-0.001736 0.000848 0.119989 -0.158934 -0.511208 0.006330 -0.037663 1 0 0 0 0 0 1 206161
-0.001736 0.000848 0.119989 -0.159062 -0.511624 0.006334 -0.037693 1 0 0 0 0 0 1 207138
-0.001736 0.000848 0.119989 -0.159213 -0.512046 0.006339 -0.037726 1 0 0 0 0 0 1 208168
-0.001736 0.000848 0.119989 -0.159323 -0.512474 0.006351 -0.037757 1 0 0 0 0 0 1 209166
-0.001736 0.000848 0.119989 -0.159461 -0.512906 0.006351 -0.037788 1 0 0 0 0 0 1 210165
-0.001736 0.000848 0.119989 -0.159607 -0.513314 0.006355 -0.037819 1 0 0 0 0 0 1 211157
-0.001736 0.000848 0.119989 -0.159727 -0.513756 0.006360 -0.037851 1 0 0 0 0 0 1 212169
-0.001736 0.000848 0.119989 -0.159871 -0.514184 0.006372 -0.037882 1 0 0 0 0 0 1 213181
-0.001736 0.000848 0.119989 -0.159985 -0.514603 0.006378 -0.037914 1 0 0 0 0 0 1 214182
-0.001736 0.000848 0.119989 -0.160137 -0.515018 0.006377 -0.037945 1 0 0 0 0 0 1 215176
-0.001736 0.000848 0.119989 -0.160256 -0.515456 0.006382 -0.037976 1 0 0 0 0 0 1 216177
-0.001736 0.000848 0.119989 -0.160386 -0.515882 0.006387 -0.038007 1 0 0 0 0 0 1 217177
-0.001736 0.000848 0.119989 -0.160530 -0.516302 0.006398 -0.038038 1 0 0 0 0 0 1 218175
-0.001736 0.000848 0.119989 -0.160644 -0.516702 0.006398 -0.038069 1 0 0 0 0 0 1 219159
-0.001736 0.000848 0.119989 -0.160794 -0.517151 0.006409 -0.038101 1 0 0 0 0 0 1 220180
-0.001736 0.000848 0.119989 -0.160915 -0.517577 0.006409 -0.038132 1 0 0 0 0 0 1 221175
-0.001736 0.000848 0.119989 -0.161049 -0.517990 0.006406 -0.038163 1 0 0 0 0 0 1 222174
-0.001736 0.000848 0.119989 -0.161181 -0.518413 0.006430 -0.038195 1 0 0 0 0 0 1 223174
-0.001736 0.000848 0.119989 -0.161318 -0.518877 0.006425 -0.038228 1 0 0 0 0 0 1 224241
-0.001736 0.000848 0.119989 -0.161461 -0.519296 0.006436 -0.038259 1 0 0 0 0 0 1 225233
-0.001736 0.000848 0.119989 -0.161587 -0.519716 0.006428 -0.038290 1 0 0 0 0 0 1 226243
-0.001736 0.000848 0.119989 -0.161725 -0.520144 0.006445 -0.038321 1 0 0 0 0 0 1 227234
-0.001736 0.000848 0.119989 -0.161836 -0.520556 0.006452 -0.038352 1 0 0 0 0 0 1 228218
-0.001736 0.000848 0.119989 -0.161979 -0.520983 0.006444 -0.038384 1 0 0 0 0 0 1 229233
-0.001736 0.000848 0.119989 -0.162118 -0.521409 0.006461 -0.038415 1 0 0 0 0 0 1 230217
-0.001736 0.000848 0.119989 -0.162241 -0.521842 0.006461 -0.038446 1 0 0 0 0 0 1 231229
-0.001736 0.000848 0.119989 -0.162374 -0.522251 0.006479 -0.038477 1 0 0 0 0 0 1 232219
-0.001736 0.000848 0.119989 -0.162507 -0.522680 0.006466 -0.038509 1 0 0 0 0 0 1 233233
-0.001736 0.000848 0.119989 -0.162634 -0.523108 0.006476 -0.038540 1 0 0 0 0 0 1 234216
-0.001736 0.000848 0.119989 -0.162779 -0.523537 0.006488 -0.038571 1 0 0 0 0 0 1 235233
-0.001736 0.000848 0.119989 -0.162894 -0.523920 0.006480 -0.038600 1 0 0 0 0 0 1 236156
-0.001736 0.000848 0.119989 -0.163026 -0.524345 0.006504 -0.038632 1 0 0 0 0 0 1 237159
-0.001736 0.000848 0.119989 -0.163153 -0.524777 0.006498 -0.038663 1 0 0 0 0 0 1 238151
-0.001736 0.000848 0.119989 -0.163284 -0.525202 0.006502 -0.038694 1 0 0 0 0 0 1 239150
-0.001736 0.000848 0.119989 -0.163432 -0.525617 0.006507 -0.038725 1 0 0 0 0 0 1 240161
-0.001736 0.000848 0.119989 -0.163541 -0.526040 0.006519 -0.038756 1 0 0 0 0 0 1 241150
-0.001736 0.000848 0.119989 -0.163692 -0.526474 0.006525 -0.038788 1 0 0 0 0 0 1 242159
-0.001736 0.000848 0.119989 -0.163817 -0.526890 0.006517 -0.038819 1 0 0 0 0 0 1 243159
-0.001736 0.000848 0.119989 -0.163956 -0.527319 0.006534 -0.038850 1 0 0 0 0 0 1 244151
-0.001736 0.000848 0.119989 -0.164078 -0.527749 0.006534 -0.038881 1 0 0 0 0 0 1 245157
-0.001736 0.000848 0.119989 -0.164201 -0.528169 0.006546 -0.038913 1 0 0 0 0 0 1 246166
-0.001736 0.000848 0.119989 -0.164355 -0.528584 0.006545 -0.038944 1 0 0 0 0 0 1 247160
-0.001736 0.000848 0.119989 -0.164474 -0.529024 0.006550 -0.038975 1 0 0 0 0 0 1 248164
-0.001736 0.000848 0.119989 -0.164616 -0.529444 0.006561 -0.039007 1 0 0 0 0 0 1 249158
-0.001736 0.000848 0.119989 -0.164738 -0.529853 0.006554 -0.039037 1 0 0 0 0 0 1 250142
-0.001736 0.000848 0.119989 -0.164873 -0.530286 0.006578 -0.039069 1 0 0 0 0 0 1 251167
-0.001736 0.000848 0.119989 -0.165002 -0.530723 0.006572 -0.039101 1 0 0 0 0 0 1 252171
-0.001736 0.000848 0.119989 -0.165133 -0.531149 0.006576 -0.039132 1 0 0 0 0 0 1 253171
-0.001736 0.000848 0.119989 -0.165280 -0.531557 0.006581 -0.039163 1 0 0 0 0 0 1 254167
-0.001736 0.000848 0.119989 -0.165388 -0.531981 0.006593 -0.039194 1 0 0 0 0 0 1 255156
-0.001736 0.000848 0.119989 -0.165527 -0.532419 0.006592 -0.039226 1 0 0 0 0 0 1 256167
-0.001736 0.000848 0.119989 -0.165671 -0.532840 0.006603 -0.039257 1 0 0 0 0 0 1 257165
-0.001736 0.000848 0.119989 -0.165796 -0.533256 0.006596 -0.039288 1 0 0 0 0 0 1 258166
-0.001736 0.000848 0.119989 -0.165936 -0.533687 0.006613 -0.039319 1 0 0 0 0 0 1 259165
-0.001731 0.000830 0.120000 -0.237957 -0.289205 -0.139665 -0.039351 1 0 0 0 0 0 1 260168
-0.001728 0.000821 0.120004 -0.213344 -0.376924 -0.064847 -0.039382 1 0 0 0 0 0 1 261167
-0.001727 0.000817 0.120005 -0.194409 -0.442257 -0.026335 -0.039413 1 0 0 0 0 0 1 262167
-0.001726 0.000815 0.120006 -0.184123 -0.477361 -0.011719 -0.039444 1 0 0 0 0 0 1 263166
-0.001726 0.000813 0.120006 -0.178893 -0.495361 -0.006535 -0.039476 1 0 0 0 0 0 1 264172
-0.001726 0.000813 0.120006 -0.176291 -0.504591 -0.004717 -0.039507 1 0 0 0 0 0 1 265169
-0.001726 0.000813 0.120006 -0.175060 -0.509426 -0.004083 -0.039538 1 0 0 0 0 0 1 266165
-0.001726 0.000812 0.120006 -0.174506 -0.512035 -0.003866 -0.039569 1 0 0 0 0 0 1 267164
-0.001725 0.000812 0.120006 -0.174290 -0.513566 -0.003794 -0.039601 1 0 0 0 0 0 1 268167
-0.001725 0.000812 0.120006 -0.174257 -0.514529 -0.003782 -0.039632 1 0 0 0 0 0 1 269166
-0.001725 0.000812 0.120006 -0.174313 -0.515201 -0.003767 -0.039663 1 0 0 0 0 0 1 270165
-0.001725 0.000812 0.120006 -0.174398 -0.515741 -0.003766 -0.039694 1 0 0 0 0 0 1 271163
-0.001725 0.000812 0.120006 -0.174511 -0.516227 -0.003767 -0.039726 1 0 0 0 0 0 1 272167
-0.001725 0.000812 0.120006 -0.174639 -0.516661 -0.003777 -0.039757 1 0 0 0 0 0 1 273167
-0.001725 0.000812 0.120006 -0.174772 -0.517079 -0.003773 -0.039788 1 0 0 0 0 0 1 274163
-0.001725 0.000812 0.120006 -0.174915 -0.517507 -0.003776 -0.039819 1 0 0 0 0 0 1 275166
-0.001725 0.000812 0.120006 -0.175044 -0.517906 -0.003772 -0.039850 1 0 0 0 0 0 1 276165
-0.001725 0.000812 0.120006 -0.175176 -0.518319 -0.003787 -0.039881 1 0 0 0 0 0 1 277156
-0.001725 0.000812 0.120006 -0.175314 -0.518731 -0.003791 -0.039913 1 0 0 0 0 0 1 278167
-0.001725 0.000812 0.120006 -0.175463 -0.519133 -0.003788 -0.039944 1 0 0 0 0 0 1 279165
-0.001725 0.000812 0.120006 -0.175590 -0.519542 -0.003797 -0.039976 1 0 0 0 0 0 1 280166
-0.001720 0.000794 0.120017 -0.247737 -0.274711 -0.150062 -0.040007 1 0 0 0 0 0 1 281165
-0.001717 0.000785 0.120020 -0.223110 -0.362404 -0.075353 -0.040038 1 0 0 0 0 0 1 282165
-0.001716 0.000781 0.120022 -0.204183 -0.427699 -0.036904 -0.040069 1 0 0 0 0 0 1 283163
-0.001715 0.000778 0.120022 -0.193917 -0.462774 -0.022315 -0.040100 1 0 0 0 0 0 1 284165
-0.001715 0.000777 0.120022 -0.188694 -0.480749 -0.017129 -0.040132 1 0 0 0 0 0 1 285165
-0.001715 0.000777 0.120022 -0.186108 -0.489952 -0.015336 -0.040163 1 0 0 0 0 0 1 286151
-0.001715 0.000777 0.120022 -0.184879 -0.494765 -0.014707 -0.040194 1 0 0 0 0 0 1 287163
-0.001715 0.000776 0.120022 -0.184335 -0.497377 -0.014499 -0.040226 1 0 0 0 0 0 1 288169
-0.001715 0.000776 0.120022 -0.184120 -0.498868 -0.014436 -0.040257 1 0 0 0 0 0 1 289164
-0.001715 0.000776 0.120022 -0.184083 -0.499802 -0.014426 -0.040288 1 0 0 0 0 0 1 290163
-0.001715 0.000776 0.120022 -0.184149 -0.500476 -0.014419 -0.040319 1 0 0 0 0 0 1 291164
-0.001715 0.000776 0.120022 -0.184240 -0.501002 -0.014426 -0.040351 1 0 0 0 0 0 1 292166
-0.001709 0.000758 0.120033 -0.256443 -0.255984 -0.160658 -0.040381 1 0 0 0 0 0 1 293153
-0.001707 0.000749 0.120037 -0.231822 -0.343691 -0.086045 -0.040413 1 0 0 0 0 0 1 294161
-0.001705 0.000745 0.120038 -0.212889 -0.409014 -0.047628 -0.040444 1 0 0 0 0 0 1 295164
-0.001705 0.000742 0.120039 -0.202609 -0.444061 -0.033072 -0.040476 1 0 0 0 0 0 1 296166
-0.001704 0.000741 0.120039 -0.197398 -0.462023 -0.027892 -0.040507 1 0 0 0 0 0 1 297162
-0.001704 0.000741 0.120039 -0.194816 -0.471224 -0.026104 -0.040538 1 0 0 0 0 0 1 298158
-0.001704 0.000740 0.120039 -0.193580 -0.476004 -0.025498 -0.040569 1 0 0 0 0 0 1 299150
-0.001704 0.000740 0.120039 -0.193056 -0.478600 -0.025295 -0.040601 1 0 0 0 0 0 1 300172
-0.001704 0.000740 0.120039 -0.192846 -0.480071 -0.025240 -0.040632 1 0 0 0 0 0 1 301162
-0.001699 0.000722 0.120049 -0.264964 -0.235319 -0.171374 -0.040663 1 0 0 0 0 0 1 302172
-0.001696 0.000713 0.120053 -0.240261 -0.323270 -0.096836 -0.040694 1 0 0 0 0 0 1 303162
-0.001695 0.000709 0.120054 -0.221296 -0.388702 -0.058472 -0.040726 1 0 0 0 0 0 1 304173
-0.001694 0.000706 0.120055 -0.210995 -0.423808 -0.043924 -0.040757 1 0 0 0 0 0 1 305163
-0.001693 0.000705 0.120055 -0.205783 -0.441772 -0.038774 -0.040788 1 0 0 0 0 0 1 306162
-0.001693 0.000705 0.120055 -0.203201 -0.450985 -0.036986 -0.040819 1 0 0 0 0 0 1 307172
-0.001693 0.000704 0.120055 -0.201980 -0.455740 -0.036383 -0.040850 1 0 0 0 0 0 1 308148
-0.001693 0.000704 0.120055 -0.201425 -0.458322 -0.036187 -0.040881 1 0 0 0 0 0 1 309157
-0.001693 0.000704 0.120055 -0.201239 -0.459770 -0.036148 -0.040912 1 0 0 0 0 0 1 310147
-0.001688 0.000686 0.120066 -0.273454 -0.214790 -0.182217 -0.040944 1 0 0 0 0 0 1 311158
-0.001685 0.000677 0.120070 -0.248719 -0.302756 -0.107767 -0.040975 1 0 0 0 0 0 1 312165
-0.001684 0.000673 0.120071 -0.229742 -0.368188 -0.069445 -0.041006 1 0 0 0 0 0 1 313150
-0.001683 0.000670 0.120071 -0.219478 -0.403265 -0.054927 -0.041038 1 0 0 0 0 0 1 314168
-0.001683 0.000669 0.120071 -0.214244 -0.421223 -0.049780 -0.041069 1 0 0 0 0 0 1 315153
-0.001695 0.000655 0.120061 -0.036107 -0.242177 0.096476 -0.041101 1 0 0 0 0 0 1 316177
-0.001702 0.000648 0.120057 -0.096581 -0.314413 0.023532 -0.041131 1 0 0 0 0 0 1 317149
-0.001705 0.000644 0.120056 -0.142390 -0.366629 -0.014227 -0.041163 1 0 0 0 0 0 1 318162
-0.001707 0.000642 0.120056 -0.167117 -0.394415 -0.028612 -0.041194 1 0 0 0 0 0 1 319164
-0.001707 0.000641 0.120055 -0.179793 -0.408602 -0.033741 -0.041225 1 0 0 0 0 0 1 320157
-0.001708 0.000641 0.120055 -0.186240 -0.415858 -0.035565 -0.041256 1 0 0 0 0 0 1 321150
-0.001708 0.000641 0.120055 -0.189562 -0.419651 -0.036217 -0.041288 1 0 0 0 0 0 1 322161
-0.001708 0.000641 0.120055 -0.191295 -0.421693 -0.036454 -0.041319 1 0 0 0 0 0 1 323153
-0.001708 0.000641 0.120055 -0.192243 -0.422889 -0.036561 -0.041350 1 0 0 0 0 0 1 324153
-0.001708 0.000641 0.120055 -0.192781 -0.423624 -0.036614 -0.041381 1 0 0 0 0 0 1 325153
-0.001708 0.000640 0.120055 -0.193132 -0.424172 -0.036645 -0.041413 1 0 0 0 0 0 1 326152
-0.001721 0.000627 0.120045 -0.017827 -0.236389 0.107986 -0.041444 1 0 0 0 0 0 1 327152
-0.001728 0.000620 0.120041 -0.079638 -0.304154 0.034366 -0.041475 1 0 0 0 0 0 1 328154
-0.001731 0.000616 0.120040 -0.126100 -0.354123 -0.003622 -0.041506 1 0 0 0 0 0 1 329154
-0.001732 0.000615 0.120039 -0.151148 -0.380783 -0.018081 -0.041538 1 0 0 0 0 0 1 330156
-0.001733 0.000614 0.120039 -0.163989 -0.394412 -0.023236 -0.041569 1 0 0 0 0 0 1 331157
-0.001734 0.000613 0.120039 -0.170517 -0.401373 -0.025056 -0.041600 1 0 0 0 0 0 1 332157
-0.001734 0.000613 0.120039 -0.173863 -0.405013 -0.025710 -0.041631 1 0 0 0 0 0 1 333155
-0.001734 0.000613 0.120039 -0.175615 -0.406973 -0.025949 -0.041663 1 0 0 0 0 0 1 334152
-0.001734 0.000613 0.120039 -0.176543 -0.408092 -0.026036 -0.041693 1 0 0 0 0 0 1 335134
-0.001734 0.000613 0.120039 -0.177075 -0.408834 -0.026080 -0.041725 1 0 0 0 0 0 1 336153
-0.001734 0.000613 0.120039 -0.177431 -0.409347 -0.026111 -0.041756 1 0 0 0 0 0 1 337154
-0.001734 0.000613 0.120039 -0.177662 -0.409752 -0.026139 -0.041788 1 0 0 0 0 0 1 338150
-0.001734 0.000613 0.120039 -0.177844 -0.410110 -0.026153 -0.041819 1 0 0 0 0 0 1 339153
-0.001734 0.000613 0.120039 -0.177993 -0.410448 -0.026179 -0.041850 1 0 0 0 0 0 1 340153
-0.001734 0.000613 0.120039 -0.178146 -0.410762 -0.026200 -0.041881 1 0 0 0 0 0 1 341150
-0.001734 0.000613 0.120039 -0.178277 -0.411080 -0.026213 -0.041913 1 0 0 0 0 0 1 342150
-0.001734 0.000613 0.120039 -0.178410 -0.411388 -0.026231 -0.041944 1 0 0 0 0 0 1 343150
-0.001734 0.000613 0.120039 -0.178551 -0.411704 -0.026258 -0.041975 1 0 0 0 0 0 1 344154
-0.001734 0.000613 0.120039 -0.178688 -0.412000 -0.026265 -0.042006 1 0 0 0 0 0 1 345152
-0.001734 0.000613 0.120039 -0.178817 -0.412316 -0.026296 -0.042038 1 0 0 0 0 0 1 346150
-0.001734 0.000613 0.120039 -0.178965 -0.412609 -0.026317 -0.042069 1 0 0 0 0 0 1 347149
-0.001734 0.000613 0.120039 -0.179077 -0.412921 -0.026330 -0.042100 1 0 0 0 0 0 1 348152
-0.001734 0.000613 0.120039 -0.179215 -0.413236 -0.026355 -0.042131 1 0 0 0 0 0 1 349150
-0.001734 0.000613 0.120039 -0.179352 -0.413532 -0.026362 -0.042163 1 0 0 0 0 0 1 350150
-0.001734 0.000613 0.120039 -0.179482 -0.413849 -0.026394 -0.042194 1 0 0 0 0 0 1 351151
-0.001734 0.000613 0.120039 -0.179627 -0.414154 -0.026408 -0.042225 1 0 0 0 0 0 1 352152
-0.001734 0.000613 0.120039 -0.179742 -0.414438 -0.026433 -0.042256 1 0 0 0 0 0 1 353135
-0.001734 0.000613 0.120039 -0.179893 -0.414765 -0.026447 -0.042288 1 0 0 0 0 0 1 354154
-0.001734 0.000613 0.120039 -0.180014 -0.415074 -0.026472 -0.042319 1 0 0 0 0 0 1 355146
-0.001734 0.000613 0.120039 -0.180150 -0.415401 -0.026488 -0.042353 1 0 0 0 0 0 1 356239
-0.001734 0.000613 0.120039 -0.180301 -0.415709 -0.026507 -0.042384 1 0 0 0 0 0 1 357228
-0.001734 0.000613 0.120039 -0.180417 -0.416013 -0.026526 -0.042415 1 0 0 0 0 0 1 358237
-0.001734 0.000613 0.120039 -0.180567 -0.416304 -0.026552 -0.042446 1 0 0 0 0 0 1 359207
-0.001729 0.000595 0.120050 -0.253035 -0.170098 -0.172656 -0.042477 1 0 0 0 0 0 1 360210
-0.001726 0.000586 0.120053 -0.228474 -0.257632 -0.098416 -0.042508 1 0 0 0 0 0 1 361206
-0.001725 0.000581 0.120055 -0.209556 -0.322820 -0.060197 -0.042540 1 0 0 0 0 0 1 362233
-0.001724 0.000579 0.120055 -0.199289 -0.357736 -0.045698 -0.042571 1 0 0 0 0 0 1 363205
-0.001724 0.000578 0.120055 -0.194067 -0.375594 -0.040559 -0.042602 1 0 0 0 0 0 1 364210
-0.001724 0.000577 0.120055 -0.191480 -0.384692 -0.038785 -0.042633 1 0 0 0 0 0 1 365204
-0.001723 0.000577 0.120055 -0.190246 -0.389396 -0.038183 -0.042664 1 0 0 0 0 0 1 366203
-0.001723 0.000577 0.120055 -0.189686 -0.391877 -0.037992 -0.042696 1 0 0 0 0 0 1 367214
-0.001723 0.000577 0.120055 -0.189485 -0.393290 -0.037942 -0.042728 1 0 0 0 0 0 1 368236
-0.001723 0.000577 0.120055 -0.189457 -0.394120 -0.037942 -0.042759 1 0 0 0 0 0 1 369227
-0.001723 0.000577 0.120055 -0.189497 -0.394684 -0.037970 -0.042790 1 0 0 0 0 0 1 370213
-0.001723 0.000577 0.120055 -0.189594 -0.395105 -0.037990 -0.042821 1 0 0 0 0 0 1 371212
-0.001723 0.000577 0.120055 -0.189712 -0.395478 -0.038017 -0.042853 1 0 0 0 0 0 1 372237
-0.001723 0.000577 0.120055 -0.189849 -0.395801 -0.038037 -0.042884 1 0 0 0 0 0 1 373228
-0.001723 0.000577 0.120055 -0.189974 -0.396090 -0.038070 -0.042914 1 0 0 0 0 0 1 374211
-0.001723 0.000577 0.120055 -0.190118 -0.396402 -0.038099 -0.042946 1 0 0 0 0 0 1 375225
-0.001723 0.000577 0.120055 -0.190235 -0.396683 -0.038126 -0.042977 1 0 0 0 0 0 1 376213
-0.001723 0.000577 0.120055 -0.190382 -0.396984 -0.038161 -0.043009 1 0 0 0 0 0 1 377229
-0.001723 0.000577 0.120055 -0.190524 -0.397261 -0.038176 -0.043040 1 0 0 0 0 0 1 378227
-0.001723 0.000577 0.120055 -0.190657 -0.397555 -0.038215 -0.043071 1 0 0 0 0 0 1 379211
-0.001723 0.000577 0.120055 -0.190799 -0.397826 -0.038236 -0.043100 1 0 0 0 0 0 1 380155
-0.001723 0.000577 0.120055 -0.190914 -0.398117 -0.038256 -0.043131 1 0 0 0 0 0 1 381145
-0.001723 0.000577 0.120055 -0.191063 -0.398406 -0.038297 -0.043163 1 0 0 0 0 0 1 382154
-0.001723 0.000577 0.120055 -0.191212 -0.398688 -0.038319 -0.043194 1 0 0 0 0 0 1 383144
-0.001723 0.000577 0.120055 -0.191333 -0.398971 -0.038346 -0.043225 1 0 0 0 0 0 1 384147
-0.001723 0.000577 0.120055 -0.191485 -0.399276 -0.038368 -0.043256 1 0 0 0 0 0 1 385146
-0.001723 0.000577 0.120055 -0.191610 -0.399551 -0.038401 -0.043288 1 0 0 0 0 0 1 386154
-0.001723 0.000577 0.120055 -0.191765 -0.399841 -0.038429 -0.043319 1 0 0 0 0 0 1 387144
-0.001723 0.000577 0.120055 -0.191895 -0.400136 -0.038464 -0.043350 1 0 0 0 0 0 1 388155
-0.001723 0.000577 0.120055 -0.192032 -0.400422 -0.038472 -0.043381 1 0 0 0 0 0 1 389146
-0.001723 0.000577 0.120055 -0.192171 -0.400713 -0.038518 -0.043413 1 0 0 0 0 0 1 390156
-0.001723 0.000577 0.120055 -0.192308 -0.401000 -0.038547 -0.043444 1 0 0 0 0 0 1 391148
-0.001723 0.000577 0.120055 -0.192449 -0.401292 -0.038556 -0.043475 1 0 0 0 0 0 1 392161
-0.001723 0.000577 0.120055 -0.192586 -0.401579 -0.038601 -0.043506 1 0 0 0 0 0 1 393157
-0.001723 0.000577 0.120055 -0.192715 -0.401858 -0.038624 -0.043538 1 0 0 0 0 0 1 394152
-0.001723 0.000577 0.120055 -0.192873 -0.402151 -0.038652 -0.043569 1 0 0 0 0 0 1 395154
-0.001723 0.000577 0.120055 -0.192999 -0.402457 -0.038679 -0.043600 1 0 0 0 0 0 1 396163
-0.001723 0.000577 0.120055 -0.193142 -0.402721 -0.038700 -0.043631 1 0 0 0 0 0 1 397152
-0.001723 0.000577 0.120055 -0.193278 -0.403021 -0.038740 -0.043663 1 0 0 0 0 0 1 398161
-0.001723 0.000577 0.120055 -0.193427 -0.403305 -0.038763 -0.043694 1 0 0 0 0 0 1 399151
-0.001723 0.000577 0.120055 -0.193545 -0.403603 -0.038783 -0.043725 1 0 0 0 0 0 1 400164
-0.001723 0.000577 0.120055 -0.193688 -0.403880 -0.038823 -0.043756 1 0 0 0 0 0 1 401133
-0.001723 0.000577 0.120055 -0.193835 -0.404165 -0.038840 -0.043788 1 0 0 0 0 0 1 402161
-0.001723 0.000577 0.120055 -0.193970 -0.404463 -0.038879 -0.043819 1 0 0 0 0 0 1 403160
-0.001723 0.000577 0.120055 -0.194113 -0.404754 -0.038894 -0.043850 1 0 0 0 0 0 1 404133
-0.001723 0.000577 0.120055 -0.194235 -0.405025 -0.038927 -0.043881 1 0 0 0 0 0 1 405131
-0.001723 0.000577 0.120055 -0.194385 -0.405331 -0.038963 -0.043913 1 0 0 0 0 0 1 406166
-0.001723 0.000577 0.120055 -0.194536 -0.405617 -0.038985 -0.043944 1 0 0 0 0 0 1 407166
-0.001723 0.000577 0.120055 -0.194652 -0.405911 -0.039005 -0.043976 1 0 0 0 0 0 1 408166
-0.001723 0.000577 0.120055 -0.194809 -0.406189 -0.039039 -0.044006 1 0 0 0 0 0 1 409147
-0.001723 0.000577 0.120055 -0.194939 -0.406484 -0.039074 -0.044038 1 0 0 0 0 0 1 410161
-0.001723 0.000577 0.120055 -0.195080 -0.406760 -0.039089 -0.044069 1 0 0 0 0 0 1 411160
-0.001723 0.000577 0.120055 -0.195212 -0.407071 -0.039122 -0.044100 1 0 0 0 0 0 1 412162
-0.001723 0.000577 0.120055 -0.195345 -0.407342 -0.039150 -0.044132 1 0 0 0 0 0 1 413161
-0.001723 0.000577 0.120055 -0.195502 -0.407633 -0.039178 -0.044163 1 0 0 0 0 0 1 414159
-0.001723 0.000577 0.120055 -0.195631 -0.407925 -0.039213 -0.044194 1 0 0 0 0 0 1 415160
-0.001723 0.000577 0.120055 -0.195769 -0.408214 -0.039221 -0.044225 1 0 0 0 0 0 1 416161
-0.001723 0.000577 0.120055 -0.195906 -0.408503 -0.039266 -0.044257 1 0 0 0 0 0 1 417160
-0.001723 0.000577 0.120055 -0.196045 -0.408791 -0.039296 -0.044288 1 0 0 0 0 0 1 418160
-0.001723 0.000577 0.120055 -0.196183 -0.409080 -0.039304 -0.044319 1 0 0 0 0 0 1 419160
-0.001723 0.000577 0.120055 -0.196322 -0.409369 -0.039350 -0.044350 1 0 0 0 0 0 1 420163
-0.001723 0.000577 0.120055 -0.196463 -0.409645 -0.039366 -0.044382 1 0 0 0 0 0 1 421161
-0.001723 0.000577 0.120055 -0.196597 -0.409942 -0.039406 -0.044413 1 0 0 0 0 0 1 422153
-0.001723 0.000577 0.120055 -0.196736 -0.410232 -0.039435 -0.044444 1 0 0 0 0 0 1 423155
-0.001723 0.000577 0.120055 -0.196875 -0.410523 -0.039443 -0.044475 1 0 0 0 0 0 1 424163
-0.001723 0.000577 0.120055 -0.197013 -0.410810 -0.039488 -0.044507 1 0 0 0 0 0 1 425159
-0.001723 0.000577 0.120055 -0.197164 -0.411097 -0.039512 -0.044538 1 0 0 0 0 0 1 426163
-0.001723 0.000577 0.120055 -0.197283 -0.411378 -0.039539 -0.044569 1 0 0 0 0 0 1 427160
-0.001723 0.000577 0.120055 -0.197436 -0.411683 -0.039560 -0.044600 1 0 0 0 0 0 1 428161
-0.001723 0.000577 0.120055 -0.197559 -0.411956 -0.039593 -0.044632 1 0 0 0 0 0 1 429159
-0.001723 0.000577 0.120055 -0.197703 -0.412251 -0.039628 -0.044663 1 0 0 0 0 0 1 430157
-0.001723 0.000577 0.120055 -0.197849 -0.412545 -0.039643 -0.044694 1 0 0 0 0 0 1 431146
-0.001723 0.000577 0.120055 -0.197980 -0.412835 -0.039678 -0.044727 1 0 0 0 0 0 1 432205
-0.001723 0.000577 0.120055 -0.198124 -0.413129 -0.039713 -0.044758 1 0 0 0 0 0 1 433201
-0.001723 0.000577 0.120055 -0.198271 -0.413407 -0.039734 -0.044788 1 0 0 0 0 0 1 434171
-0.001723 0.000577 0.120055 -0.198391 -0.413708 -0.039755 -0.044820 1 0 0 0 0 0 1 435198
-0.001723 0.000577 0.120055 -0.198546 -0.413983 -0.039788 -0.044851 1 0 0 0 0 0 1 436169
-0.001723 0.000577 0.120055 -0.198668 -0.414267 -0.039816 -0.044882 1 0 0 0 0 0 1 437173
-0.001723 0.000577 0.120055 -0.198827 -0.414566 -0.039845 -0.044914 1 0 0 0 0 0 1 438194
-0.001723 0.000577 0.120055 -0.198953 -0.414870 -0.039872 -0.044945 1 0 0 0 0 0 1 439198
-0.001723 0.000577 0.120055 -0.199081 -0.415133 -0.039899 -0.044976 1 0 0 0 0 0 1 440170
-0.001723 0.000577 0.120055 -0.199242 -0.415432 -0.039928 -0.045008 1 0 0 0 0 0 1 441194
-0.001723 0.000577 0.120055 -0.199582 -0.416165 -0.040005 -0.045087 1 0 0 0 0 0 1 443726
-0.001723 0.000577 0.120055 -0.200728 -0.418555 -0.040215 -0.045346 1 0 0 0 0 0 1 452009
-0.001749 0.000549 0.120034 0.151657 -0.040994 0.250777 -0.045381 1 0 0 0 0 0 1 453152
-0.001762 0.000536 0.120027 0.029116 -0.175105 0.103953 -0.045413 1 0 0 0 0 0 1 454156
-0.001769 0.000529 0.120024 -0.063152 -0.274138 0.028026 -0.045446 1 0 0 0 0 0 1 455223
-0.001772 0.000525 0.120023 -0.112828 -0.326861 -0.000870 -0.045480 1 0 0 0 0 0 1 456307
-0.001773 0.000524 0.120023 -0.138188 -0.353556 -0.011179 -0.045506 1 0 0 0 0 0 1 457131
-0.001774 0.000523 0.120023 -0.151037 -0.367071 -0.014795 -0.045537 1 0 0 0 0 0 1 458135
-0.001775 0.000522 0.120023 -0.157550 -0.373996 -0.016051 -0.045574 1 0 0 0 0 0 1 459303
-0.001775 0.000522 0.120023 -0.160862 -0.377515 -0.016494 -0.045599 1 0 0 0 0 0 1 460131
-0.001775 0.000522 0.120023 -0.162574 -0.379435 -0.016669 -0.045631 1 0 0 0 0 0 1 461131
-0.001775 0.000522 0.120023 -0.163513 -0.380549 -0.016727 -0.045666 1 0 0 0 0 0 1 462253
-0.001775 0.000522 0.120023 -0.164005 -0.381209 -0.016753 -0.045695 1 0 0 0 0 0 1 463175
-0.001775 0.000522 0.120023 -0.164424 -0.381902 -0.016792 -0.045753 1 0 0 0 0 0 1 465037
-0.001775 0.000522 0.120023 -0.164660 -0.382314 -0.016802 -0.045789 1 0 0 0 0 0 1 466200
-0.001775 0.000522 0.120023 -0.164817 -0.382618 -0.016807 -0.045819 1 0 0 0 0 0 1 467169
-0.001788 0.000508 0.120012 0.011205 -0.194058 0.129025 -0.045852 1 0 0 0 0 0 1 468198
-0.001794 0.000501 0.120009 -0.049922 -0.261047 0.055462 -0.045882 1 0 0 0 0 0 1 469168
-0.001798 0.000498 0.120007 -0.096046 -0.310651 0.017462 -0.045918 1 0 0 0 0 0 1 470321
-0.001799 0.000496 0.120007 -0.120893 -0.337053 0.003008 -0.045944 1 0 0 0 0 0 1 471168
-0.001800 0.000495 0.120007 -0.133630 -0.350568 -0.002145 -0.045980 1 0 0 0 0 0 1 472296
-0.001801 0.000495 0.120007 -0.140095 -0.357426 -0.003935 -0.046008 1 0 0 0 0 0 1 473200
-0.001801 0.000495 0.120007 -0.143394 -0.361006 -0.004570 -0.046042 1 0 0 0 0 0 1 474296
-0.001801 0.000495 0.120007 -0.145102 -0.362896 -0.004795 -0.046073 1 0 0 0 0 0 1 475290
-0.001801 0.000495 0.120007 -0.145998 -0.363974 -0.004868 -0.046104 1 0 0 0 0 0 1 476278
-0.001801 0.000495 0.120007 -0.146500 -0.364650 -0.004903 -0.046137 1 0 0 0 0 0 1 477320
-0.001801 0.000495 0.120007 -0.146787 -0.365058 -0.004918 -0.046163 1 0 0 0 0 0 1 478169
-0.001801 0.000495 0.120007 -0.146995 -0.365435 -0.004912 -0.046198 1 0 0 0 0 0 1 479294
-0.001801 0.000495 0.120007 -0.147153 -0.365747 -0.004914 -0.046230 1 0 0 0 0 0 1 480321
-0.001801 0.000495 0.120007 -0.147277 -0.366017 -0.004937 -0.046261 1 0 0 0 0 0 1 481293
-0.001801 0.000495 0.120007 -0.147378 -0.366251 -0.004930 -0.046289 1 0 0 0 0 0 1 482195
-0.001801 0.000495 0.120007 -0.147475 -0.366492 -0.004932 -0.046319 1 0 0 0 0 0 1 483168
-0.001814 0.000481 0.119996 0.028576 -0.177897 0.141125 -0.046351 1 0 0 0 0 0 1 484196
-0.001820 0.000474 0.119992 -0.032439 -0.244789 0.067529 -0.046386 1 0 0 0 0 0 1 485302
-0.001824 0.000471 0.119991 -0.078468 -0.294251 0.029512 -0.046413 1 0 0 0 0 0 1 486155
-0.001825 0.000469 0.119991 -0.103296 -0.320693 0.015064 -0.046449 1 0 0 0 0 0 1 487320
-0.001826 0.000468 0.119990 -0.116005 -0.334110 0.009925 -0.046476 1 0 0 0 0 0 1 488168
-0.001826 0.000468 0.119990 -0.122455 -0.341011 0.008129 -0.046514 1 0 0 0 0 0 1 489399
-0.001827 0.000467 0.119990 -0.125730 -0.344527 0.007504 -0.046543 1 0 0 0 0 0 1 490321
-0.001827 0.000467 0.119990 -0.127417 -0.346420 0.007300 -0.046573 1 0 0 0 0 0 1 491294
-0.001827 0.000467 0.119990 -0.128306 -0.347451 0.007215 -0.046601 1 0 0 0 0 0 1 492194
-0.001827 0.000467 0.119990 -0.128779 -0.348101 0.007200 -0.046632 1 0 0 0 0 0 1 493182
-0.001827 0.000467 0.119990 -0.129066 -0.348529 0.007193 -0.046663 1 0 0 0 0 0 1 494168
-0.001827 0.000467 0.119990 -0.129278 -0.348915 0.007196 -0.046699 1 0 0 0 0 0 1 495322
-0.001827 0.000467 0.119990 -0.129409 -0.349187 0.007206 -0.046729 1 0 0 0 0 0 1 496267
-0.001827 0.000467 0.119990 -0.129545 -0.349535 0.007207 -0.046774 1 0 0 0 0 0 1 497703
-0.001827 0.000467 0.119990 -0.129620 -0.349697 0.007209 -0.046792 1 0 0 0 0 0 1 498287
-0.001827 0.000467 0.119990 -0.129697 -0.349903 0.007213 -0.046819 1 0 0 0 0 0 1 499157
-0.001827 0.000467 0.119990 -0.129796 -0.350134 0.007224 -0.046850 1 0 0 0 0 0 1 500159
-0.001827 0.000467 0.119990 -0.129883 -0.350399 0.007224 -0.046886 1 0 0 0 0 0 1 501285
-0.001827 0.000467 0.119990 -0.129977 -0.350641 0.007241 -0.046917 1 0 0 0 0 0 1 502282
-0.001827 0.000467 0.119990 -0.130055 -0.350867 0.007235 -0.046948 1 0 0 0 0 0 1 503282
-0.001827 0.000467 0.119990 -0.130149 -0.351108 0.007231 -0.046979 1 0 0 0 0 0 1 504284
-0.001827 0.000467 0.119990 -0.130240 -0.351331 0.007248 -0.047010 1 0 0 0 0 0 1 505282
-0.001827 0.000467 0.119990 -0.130301 -0.351549 0.007254 -0.047038 1 0 0 0 0 0 1 506160
-0.001827 0.000467 0.119990 -0.130407 -0.351771 0.007252 -0.047068 1 0 0 0 0 0 1 507127
-0.001827 0.000467 0.119990 -0.130489 -0.352032 0.007257 -0.047104 1 0 0 0 0 0 1 508274
-0.001827 0.000467 0.119990 -0.130563 -0.352236 0.007261 -0.047131 1 0 0 0 0 0 1 509151
-0.001827 0.000467 0.119990 -0.130667 -0.352505 0.007280 -0.047166 1 0 0 0 0 0 1 510267
-0.001827 0.000467 0.119990 -0.130755 -0.352742 0.007266 -0.047198 1 0 0 0 0 0 1 511275
-0.001827 0.000467 0.119990 -0.130845 -0.352962 0.007282 -0.047229 1 0 0 0 0 0 1 512267
-0.001827 0.000467 0.119990 -0.130910 -0.353170 0.007281 -0.047256 1 0 0 0 0 0 1 513151
-0.001827 0.000467 0.119990 -0.130999 -0.353422 0.007285 -0.047287 1 0 0 0 0 0 1 514143
-0.001827 0.000467 0.119990 -0.131094 -0.353637 0.007296 -0.047319 1 0 0 0 0 0 1 515150
-0.001827 0.000467 0.119990 -0.131179 -0.353898 0.007296 -0.047354 1 0 0 0 0 0 1 516266
-0.001827 0.000467 0.119990 -0.131275 -0.354110 0.007299 -0.047381 1 0 0 0 0 0 1 517150
-0.001827 0.000467 0.119990 -0.131340 -0.354348 0.007311 -0.047412 1 0 0 0 0 0 1 518141
-0.001827 0.000467 0.119990 -0.131438 -0.354602 0.007311 -0.047448 1 0 0 0 0 0 1 519275
-0.001827 0.000467 0.119990 -0.131545 -0.354839 0.007314 -0.047479 1 0 0 0 0 0 1 520269
-0.001827 0.000467 0.119990 -0.131615 -0.355070 0.007320 -0.047510 1 0 0 0 0 0 1 521283
-0.001827 0.000467 0.119990 -0.131707 -0.355309 0.007337 -0.047541 1 0 0 0 0 0 1 522273
-0.001827 0.000467 0.119990 -0.131784 -0.355517 0.007323 -0.047569 1 0 0 0 0 0 1 523158
-0.001827 0.000467 0.119990 -0.131885 -0.355767 0.007340 -0.047604 1 0 0 0 0 0 1 524278
-0.001827 0.000467 0.119990 -0.131959 -0.356000 0.007340 -0.047635 1 0 0 0 0 0 1 525266
-0.001827 0.000467 0.119990 -0.132041 -0.356246 0.007351 -0.047666 1 0 0 0 0 0 1 526273
-0.001827 0.000467 0.119990 -0.132152 -0.356478 0.007349 -0.047698 1 0 0 0 0 0 1 527284
-0.001827 0.000467 0.119990 -0.132210 -0.356676 0.007353 -0.047725 1 0 0 0 0 0 1 528159
-0.001827 0.000467 0.119990 -0.132315 -0.356930 0.007365 -0.047760 1 0 0 0 0 0 1 529262
-0.001827 0.000467 0.119990 -0.132398 -0.357191 0.007364 -0.047792 1 0 0 0 0 0 1 530284
-0.001840 0.000453 0.119980 0.043897 -0.168329 0.153803 -0.047823 1 0 0 0 0 0 1 531282
-0.001846 0.000447 0.119976 -0.016916 -0.234975 0.080238 -0.047853 1 0 0 0 0 0 1 532254
-0.001849 0.000443 0.119975 -0.062833 -0.284330 0.042231 -0.047885 1 0 0 0 0 0 1 533283
-0.001846 0.000423 0.119985 -0.160334 -0.062320 -0.118799 -0.047916 1 0 0 0 0 0 1 534251
-0.001844 0.000413 0.119988 -0.148612 -0.162385 -0.050196 -0.047948 1 0 0 0 0 0 1 535280
-0.001843 0.000409 0.119990 -0.136137 -0.233754 -0.013960 -0.047979 1 0 0 0 0 0 1 536283
-0.001842 0.000406 0.119990 -0.129051 -0.271710 -0.000159 -0.048010 1 0 0 0 0 0 1 537280
-0.001842 0.000405 0.119990 -0.125396 -0.291022 0.004770 -0.048042 1 0 0 0 0 0 1 538289
-0.001842 0.000404 0.119990 -0.123551 -0.300809 0.006494 -0.048073 1 0 0 0 0 0 1 539285
-0.001842 0.000404 0.119990 -0.122664 -0.305807 0.007101 -0.048104 1 0 0 0 0 0 1 540287
-0.001842 0.000404 0.119990 -0.122253 -0.308402 0.007309 -0.048135 1 0 0 0 0 0 1 541278
-0.001842 0.000404 0.119990 -0.122080 -0.309791 0.007381 -0.048166 1 0 0 0 0 0 1 542253
-0.001842 0.000404 0.119990 -0.122048 -0.310606 0.007416 -0.048198 1 0 0 0 0 0 1 543280
-0.001842 0.000404 0.119990 -0.122064 -0.311106 0.007433 -0.048229 1 0 0 0 0 0 1 544283
-0.001842 0.000404 0.119990 -0.122100 -0.311452 0.007434 -0.048260 1 0 0 0 0 0 1 545282
-0.001842 0.000404 0.119990 -0.122175 -0.311737 0.007439 -0.048292 1 0 0 0 0 0 1 546280
-0.001842 0.000404 0.119990 -0.122244 -0.311979 0.007444 -0.048323 1 0 0 0 0 0 1 547281
-0.001842 0.000404 0.119990 -0.122316 -0.312189 0.007456 -0.048353 1 0 0 0 0 0 1 548251
-0.001837 0.000386 0.120001 -0.195224 -0.063771 -0.139081 -0.048384 1 0 0 0 0 0 1 549251
-0.001834 0.000376 0.120005 -0.170910 -0.150614 -0.065450 -0.048417 1 0 0 0 0 0 1 550279
-0.001833 0.000372 0.120006 -0.152085 -0.215368 -0.027459 -0.048447 1 0 0 0 0 0 1 551262
-0.001832 0.000370 0.120006 -0.141812 -0.250009 -0.013036 -0.048478 1 0 0 0 0 0 1 552253
-0.001831 0.000369 0.120007 -0.136563 -0.267642 -0.007913 -0.048510 1 0 0 0 0 0 1 553273
-0.001831 0.000368 0.120007 -0.133935 -0.276582 -0.006120 -0.048541 1 0 0 0 0 0 1 554251
-0.001831 0.000368 0.120007 -0.132646 -0.281147 -0.005516 -0.048572 1 0 0 0 0 0 1 555251
-0.001831 0.000368 0.120007 -0.132044 -0.283522 -0.005294 -0.048604 1 0 0 0 0 0 1 556283
-0.001831 0.000367 0.120007 -0.131784 -0.284798 -0.005221 -0.048635 1 0 0 0 0 0 1 557281
-0.001831 0.000367 0.120007 -0.131700 -0.285531 -0.005192 -0.048667 1 0 0 0 0 0 1 558279
-0.001831 0.000367 0.120007 -0.131688 -0.285994 -0.005196 -0.048698 1 0 0 0 0 0 1 559282
-0.001831 0.000367 0.120007 -0.131732 -0.286310 -0.005192 -0.048729 1 0 0 0 0 0 1 560283
-0.001831 0.000367 0.120007 -0.131793 -0.286571 -0.005194 -0.048761 1 0 0 0 0 0 1 561286
-0.001826 0.000349 0.120017 -0.204780 -0.037896 -0.151676 -0.048791 1 0 0 0 0 0 1 562276
-0.001823 0.000340 0.120021 -0.180455 -0.124748 -0.078140 -0.048822 1 0 0 0 0 0 1 563268
-0.001822 0.000336 0.120022 -0.161642 -0.189508 -0.040207 -0.048854 1 0 0 0 0 0 1 564283
-0.001821 0.000334 0.120023 -0.151367 -0.224127 -0.025808 -0.048885 1 0 0 0 0 0 1 565280
-0.001821 0.000332 0.120023 -0.146125 -0.241725 -0.020690 -0.048917 1 0 0 0 0 0 1 566281
-0.001820 0.000332 0.120023 -0.143493 -0.250652 -0.018915 -0.048948 1 0 0 0 0 0 1 567281
-0.001820 0.000332 0.120023 -0.142228 -0.255205 -0.018303 -0.048979 1 0 0 0 0 0 1 568283
-0.001820 0.000331 0.120023 -0.141623 -0.257546 -0.018101 -0.049010 1 0 0 0 0 0 1 569271
-0.001820 0.000331 0.120023 -0.141373 -0.258825 -0.018038 -0.049042 1 0 0 0 0 0 1 570281
-0.001833 0.000318 0.120012 0.035295 -0.070360 0.128933 -0.049073 1 0 0 0 0 0 1 571281
-0.001840 0.000311 0.120009 -0.025281 -0.136940 0.055282 -0.049104 1 0 0 0 0 0 1 572282
-0.001843 0.000307 0.120007 -0.071091 -0.186258 0.017219 -0.049135 1 0 0 0 0 0 1 573279
-0.001844 0.000306 0.120007 -0.095790 -0.212548 0.002729 -0.049166 1 0 0 0 0 0 1 574275
-0.001845 0.000305 0.120007 -0.108419 -0.225926 -0.002428 -0.049197 1 0 0 0 0 0 1 575265
-0.001846 0.000304 0.120007 -0.114826 -0.232702 -0.004233 -0.049229 1 0 0 0 0 0 1 576274
-0.001846 0.000304 0.120007 -0.118084 -0.236158 -0.004864 -0.049260 1 0 0 0 0 0 1 577265
-0.001846 0.000304 0.120007 -0.119762 -0.237961 -0.005086 -0.049291 1 0 0 0 0 0 1 578273
-0.001846 0.000304 0.120007 -0.120632 -0.238943 -0.005161 -0.049322 1 0 0 0 0 0 1 579264
-0.001846 0.000304 0.120007 -0.121106 -0.239513 -0.005196 -0.049354 1 0 0 0 0 0 1 580273
-0.001846 0.000304 0.120007 -0.121383 -0.239861 -0.005213 -0.049385 1 0 0 0 0 0 1 581265
-0.001846 0.000304 0.120007 -0.121565 -0.240121 -0.005212 -0.049416 1 0 0 0 0 0 1 582273
-0.001846 0.000304 0.120007 -0.121697 -0.240330 -0.005216 -0.049447 1 0 0 0 0 0 1 583264
-0.001846 0.000304 0.120007 -0.121796 -0.240505 -0.005213 -0.049479 1 0 0 0 0 0 1 584273
-0.001846 0.000304 0.120007 -0.121889 -0.240674 -0.005229 -0.049510 1 0 0 0 0 0 1 585264
-0.001846 0.000304 0.120007 -0.121973 -0.240838 -0.005234 -0.049543 1 0 0 0 0 0 1 586331
-0.001846 0.000304 0.120007 -0.122046 -0.240981 -0.005238 -0.049573 1 0 0 0 0 0 1 587276
-0.001846 0.000304 0.120007 -0.122118 -0.241142 -0.005234 -0.049604 1 0 0 0 0 0 1 588262
-0.001846 0.000304 0.120007 -0.122212 -0.241285 -0.005237 -0.049636 1 0 0 0 0 0 1 589291
-0.001846 0.000304 0.120007 -0.122274 -0.241448 -0.005240 -0.049667 1 0 0 0 0 0 1 590281
-0.001846 0.000304 0.120007 -0.122351 -0.241587 -0.005250 -0.049697 1 0 0 0 0 0 1 591262
-0.001846 0.000304 0.120007 -0.122438 -0.241748 -0.005241 -0.049729 1 0 0 0 0 0 1 592272
-0.001846 0.000304 0.120007 -0.122508 -0.241893 -0.005256 -0.049760 1 0 0 0 0 0 1 593280
-0.001846 0.000304 0.120007 -0.122591 -0.242051 -0.005247 -0.049791 1 0 0 0 0 0 1 594270
-0.001846 0.000304 0.120007 -0.122662 -0.242198 -0.005262 -0.049823 1 0 0 0 0 0 1 595284
-0.001846 0.000304 0.120007 -0.122734 -0.242360 -0.005260 -0.049854 1 0 0 0 0 0 1 596284
-0.001846 0.000304 0.120007 -0.122834 -0.242507 -0.005270 -0.049885 1 0 0 0 0 0 1 597282
-0.001846 0.000304 0.120007 -0.122888 -0.242660 -0.005267 -0.049916 1 0 0 0 0 0 1 598250
-0.001846 0.000304 0.120007 -0.122977 -0.242814 -0.005263 -0.049948 1 0 0 0 0 0 1 599278
-0.001846 0.000304 0.120007 -0.123046 -0.242957 -0.005279 -0.049979 1 0 0 0 0 0 1 600281
-0.001846 0.000304 0.120007 -0.123119 -0.243119 -0.005277 -0.050010 1 0 0 0 0 0 1 601280
-0.001846 0.000304 0.120007 -0.123210 -0.243258 -0.005280 -0.050042 1 0 0 0 0 0 1 602281
-0.001846 0.000304 0.120007 -0.123282 -0.243432 -0.005289 -0.050073 1 0 0 0 0 0 1 603280
-0.001846 0.000304 0.120007 -0.123366 -0.243564 -0.005287 -0.050104 1 0 0 0 0 0 1 604286
-0.001846 0.000304 0.120007 -0.123428 -0.243727 -0.005289 -0.050135 1 0 0 0 0 0 1 605282
-0.001846 0.000304 0.120007 -0.123505 -0.243866 -0.005299 -0.050166 1 0 0 0 0 0 1 606265
-0.001846 0.000304 0.120007 -0.123590 -0.244023 -0.005290 -0.050197 1 0 0 0 0 0 1 607250
-0.001846 0.000304 0.120007 -0.123659 -0.244168 -0.005305 -0.050228 1 0 0 0 0 0 1 608252
-0.001846 0.000304 0.120007 -0.123746 -0.244331 -0.005297 -0.050260 1 0 0 0 0 0 1 609279
-0.001846 0.000304 0.120007 -0.123821 -0.244480 -0.005318 -0.050291 1 0 0 0 0 0 1 610249
-0.001846 0.000304 0.120007 -0.123899 -0.244632 -0.005304 -0.050322 1 0 0 0 0 0 1 611250
-0.001846 0.000304 0.120007 -0.123967 -0.244775 -0.005318 -0.050353 1 0 0 0 0 0 1 612251
-0.001846 0.000304 0.120007 -0.124042 -0.244942 -0.005316 -0.050385 1 0 0 0 0 0 1 613279
-0.001846 0.000304 0.120007 -0.124131 -0.245076 -0.005319 -0.050416 1 0 0 0 0 0 1 614249
-0.001846 0.000304 0.120007 -0.124197 -0.245245 -0.005322 -0.050448 1 0 0 0 0 0 1 615279
-0.001846 0.000304 0.120007 -0.124295 -0.245392 -0.005333 -0.050479 1 0 0 0 0 0 1 616274
-0.001846 0.000304 0.120007 -0.124352 -0.245551 -0.005330 -0.050510 1 0 0 0 0 0 1 617281
-0.001846 0.000304 0.120007 -0.124424 -0.245699 -0.005332 -0.050541 1 0 0 0 0 0 1 618250
-0.001846 0.000304 0.120007 -0.124518 -0.245841 -0.005336 -0.050573 1 0 0 0 0 0 1 619280
-0.001846 0.000304 0.120007 -0.124581 -0.246005 -0.005339 -0.050604 1 0 0 0 0 0 1 620280
-0.001846 0.000304 0.120007 -0.124680 -0.246153 -0.005349 -0.050635 1 0 0 0 0 0 1 621279
-0.001846 0.000304 0.120007 -0.124737 -0.246310 -0.005346 -0.050667 1 0 0 0 0 0 1 622279
-0.001846 0.000304 0.120007 -0.124814 -0.246451 -0.005356 -0.050698 1 0 0 0 0 0 1 623277
-0.001846 0.000304 0.120007 -0.124900 -0.246611 -0.005346 -0.050729 1 0 0 0 0 0 1 624279
-0.001846 0.000304 0.120007 -0.124967 -0.246750 -0.005361 -0.050759 1 0 0 0 0 0 1 625249
-0.001846 0.000304 0.120007 -0.125054 -0.246915 -0.005353 -0.050792 1 0 0 0 0 0 1 626282
-0.001846 0.000304 0.120007 -0.125131 -0.247067 -0.005375 -0.050823 1 0 0 0 0 0 1 627279
-0.001846 0.000304 0.120007 -0.125214 -0.247230 -0.005361 -0.050856 1 0 0 0 0 0 1 628350
-0.001846 0.000304 0.120007 -0.125283 -0.247374 -0.005375 -0.050888 1 0 0 0 0 0 1 629355
-0.001846 0.000304 0.120007 -0.125355 -0.247535 -0.005373 -0.050919 1 0 0 0 0 0 1 630349
-0.001846 0.000304 0.120007 -0.125447 -0.247674 -0.005376 -0.050950 1 0 0 0 0 0 1 631352
-0.001846 0.000304 0.120007 -0.125510 -0.247839 -0.005379 -0.050981 1 0 0 0 0 0 1 632352
-0.001846 0.000304 0.120007 -0.125609 -0.247986 -0.005389 -0.051012 1 0 0 0 0 0 1 633347
-0.001846 0.000304 0.120007 -0.125663 -0.248140 -0.005386 -0.051043 1 0 0 0 0 0 1 634324
-0.001846 0.000304 0.120007 -0.125741 -0.248280 -0.005395 -0.051074 1 0 0 0 0 0 1 635321
-0.001846 0.000304 0.120007 -0.125827 -0.248440 -0.005386 -0.051105 1 0 0 0 0 0 1 636322
-0.001846 0.000304 0.120007 -0.125892 -0.248595 -0.005394 -0.051137 1 0 0 0 0 0 1 637321
-0.001846 0.000304 0.120007 -0.125986 -0.248739 -0.005399 -0.051169 1 0 0 0 0 0 1 638357
-0.001846 0.000304 0.120007 -0.126055 -0.248907 -0.005408 -0.051199 1 0 0 0 0 0 1 639324
-0.001846 0.000304 0.120007 -0.126129 -0.249046 -0.005413 -0.051231 1 0 0 0 0 0 1 640351
-0.001846 0.000304 0.120007 -0.126212 -0.249201 -0.005403 -0.051262 1 0 0 0 0 0 1 641331
-0.001846 0.000304 0.120007 -0.126282 -0.249347 -0.005418 -0.051294 1 0 0 0 0 0 1 642345
-0.001846 0.000304 0.120007 -0.126366 -0.249504 -0.005409 -0.051324 1 0 0 0 0 0 1 643328
-0.001846 0.000304 0.120007 -0.126436 -0.249650 -0.005424 -0.051356 1 0 0 0 0 0 1 644343
-0.001846 0.000304 0.120007 -0.126520 -0.249808 -0.005415 -0.051387 1 0 0 0 0 0 1 645329
-0.001846 0.000304 0.120007 -0.126598 -0.249963 -0.005437 -0.051419 1 0 0 0 0 0 1 646342
-0.001846 0.000304 0.120007 -0.126663 -0.250116 -0.005429 -0.051449 1 0 0 0 0 0 1 647329
-0.001846 0.000304 0.120007 -0.126755 -0.250256 -0.005432 -0.051481 1 0 0 0 0 0 1 648343
-0.001846 0.000304 0.120007 -0.126817 -0.250418 -0.005435 -0.051512 1 0 0 0 0 0 1 649330
-0.001846 0.000304 0.120007 -0.126908 -0.250559 -0.005438 -0.051544 1 0 0 0 0 0 1 650343
-0.001846 0.000304 0.120007 -0.126970 -0.250722 -0.005441 -0.051574 1 0 0 0 0 0 1 651327
-0.001846 0.000304 0.120007 -0.127058 -0.250875 -0.005458 -0.051606 1 0 0 0 0 0 1 652343
-0.001846 0.000304 0.120007 -0.127136 -0.251024 -0.005443 -0.051637 1 0 0 0 0 0 1 653328
-0.001846 0.000304 0.120007 -0.127206 -0.251170 -0.005457 -0.051669 1 0 0 0 0 0 1 654344
-0.001846 0.000304 0.120007 -0.127289 -0.251327 -0.005449 -0.051699 1 0 0 0 0 0 1 655328
-0.001846 0.000304 0.120007 -0.127354 -0.251462 -0.005464 -0.051729 1 0 0 0 0 0 1 656269
-0.001846 0.000304 0.120007 -0.127426 -0.251625 -0.005461 -0.051760 1 0 0 0 0 0 1 657271
-0.001846 0.000304 0.120007 -0.127522 -0.251783 -0.005465 -0.051791 1 0 0 0 0 0 1 658262
-0.001846 0.000304 0.120007 -0.127585 -0.251920 -0.005474 -0.051823 1 0 0 0 0 0 1 659271
-0.001846 0.000304 0.120007 -0.127669 -0.252077 -0.005465 -0.051854 1 0 0 0 0 0 1 660263
-0.001846 0.000304 0.120007 -0.127738 -0.252222 -0.005480 -0.051885 1 0 0 0 0 0 1 661271
-0.001846 0.000304 0.120007 -0.127822 -0.252380 -0.005471 -0.051916 1 0 0 0 0 0 1 662261
-0.001846 0.000304 0.120007 -0.127901 -0.252536 -0.005493 -0.051948 1 0 0 0 0 0 1 663278
-0.001846 0.000304 0.120007 -0.127966 -0.252690 -0.005485 -0.051979 1 0 0 0 0 0 1 664275
-0.001846 0.000304 0.120007 -0.128057 -0.252827 -0.005488 -0.052010 1 0 0 0 0 0 1 665268
-0.001846 0.000304 0.120007 -0.128139 -0.253030 -0.005491 -0.052049 1 0 0 0 0 0 1 666519
-0.001846 0.000304 0.120007 -0.128211 -0.253130 -0.005494 -0.052072 1 0 0 0 0 0 1 667267
-0.001846 0.000304 0.120007 -0.128274 -0.253296 -0.005497 -0.052104 1 0 0 0 0 0 1 668271
-0.001846 0.000304 0.120007 -0.128360 -0.253445 -0.005514 -0.052135 1 0 0 0 0 0 1 669259
-0.001846 0.000304 0.120007 -0.128439 -0.253597 -0.005499 -0.052166 1 0 0 0 0 0 1 670263
-0.001846 0.000304 0.120007 -0.128507 -0.253738 -0.005513 -0.052197 1 0 0 0 0 0 1 671251
-0.001846 0.000304 0.120007 -0.128593 -0.253901 -0.005505 -0.052229 1 0 0 0 0 0 1 672271
-0.001846 0.000304 0.120007 -0.128662 -0.254045 -0.005520 -0.052260 1 0 0 0 0 0 1 673270
-0.001846 0.000304 0.120007 -0.128734 -0.254207 -0.005518 -0.052291 1 0 0 0 0 0 1 674267
-0.001846 0.000304 0.120007 -0.128822 -0.254357 -0.005514 -0.052322 1 0 0 0 0 0 1 675268
-0.001846 0.000304 0.120007 -0.128899 -0.254507 -0.005536 -0.052353 1 0 0 0 0 0 1 676252
-0.001846 0.000304 0.120007 -0.128978 -0.254661 -0.005522 -0.052385 1 0 0 0 0 0 1 677267
-0.001846 0.000304 0.120007 -0.129046 -0.254804 -0.005536 -0.052416 1 0 0 0 0 0 1 678266
-0.001846 0.000304 0.120007 -0.129129 -0.254961 -0.005527 -0.052447 1 0 0 0 0 0 1 679249
-0.001846 0.000304 0.120007 -0.129199 -0.255105 -0.005542 -0.052478 1 0 0 0 0 0 1 680251
-0.001846 0.000304 0.120007 -0.129273 -0.255271 -0.005540 -0.052510 1 0 0 0 0 0 1 681274
-0.001846 0.000304 0.120007 -0.129373 -0.255418 -0.005550 -0.052541 1 0 0 0 0 0 1 682267
-0.001846 0.000304 0.120007 -0.129429 -0.255576 -0.005547 -0.052573 1 0 0 0 0 0 1 683270
-0.001846 0.000304 0.120007 -0.129519 -0.255713 -0.005550 -0.052604 1 0 0 0 0 0 1 684266
-0.001846 0.000304 0.120007 -0.129582 -0.255877 -0.005553 -0.052635 1 0 0 0 0 0 1 685264
-0.001846 0.000304 0.120007 -0.129660 -0.256019 -0.005563 -0.052666 1 0 0 0 0 0 1 686264
-0.001846 0.000304 0.120007 -0.129746 -0.256178 -0.005554 -0.052697 1 0 0 0 0 0 1 687263
-0.001846 0.000304 0.120007 -0.129823 -0.256332 -0.005576 -0.052729 1 0 0 0 0 0 1 688266
-0.001846 0.000304 0.120007 -0.129901 -0.256483 -0.005561 -0.052760 1 0 0 0 0 0 1 689264
-0.001846 0.000304 0.120007 -0.129970 -0.256627 -0.005576 -0.052791 1 0 0 0 0 0 1 690269
-0.001846 0.000304 0.120007 -0.130054 -0.256787 -0.005567 -0.052822 1 0 0 0 0 0 1 691266
-0.001846 0.000304 0.120007 -0.130123 -0.256929 -0.005582 -0.052853 1 0 0 0 0 0 1 692259
-0.001846 0.000304 0.120007 -0.130196 -0.257093 -0.005580 -0.052885 1 0 0 0 0 0 1 693266
-0.001846 0.000304 0.120007 -0.130296 -0.257240 -0.005590 -0.052916 1 0 0 0 0 0 1 694265
-0.001846 0.000304 0.120007 -0.130352 -0.257397 -0.005587 -0.052947 1 0 0 0 0 0 1 695264
-0.001846 0.000304 0.120007 -0.130439 -0.257548 -0.005583 -0.052979 1 0 0 0 0 0 1 696266
-0.001846 0.000304 0.120007 -0.130508 -0.257690 -0.005599 -0.053010 1 0 0 0 0 0 1 697264
-0.001846 0.000304 0.120007 -0.130581 -0.257853 -0.005596 -0.053041 1 0 0 0 0 0 1 698267
-0.001846 0.000304 0.120007 -0.130680 -0.258000 -0.005606 -0.053072 1 0 0 0 0 0 1 699264
-0.001846 0.000304 0.120007 -0.130737 -0.258158 -0.005603 -0.053104 1 0 0 0 0 0 1 700267
-0.001846 0.000304 0.120007 -0.130827 -0.258296 -0.005606 -0.053135 1 0 0 0 0 0 1 701265
-0.001846 0.000304 0.120007 -0.130890 -0.258460 -0.005609 -0.053166 1 0 0 0 0 0 1 702266
-0.001846 0.000304 0.120007 -0.130968 -0.258602 -0.005619 -0.053197 1 0 0 0 0 0 1 703265
-0.001846 0.000304 0.120007 -0.131054 -0.258762 -0.005610 -0.053229 1 0 0 0 0 0 1 704268
-0.001846 0.000304 0.120007 -0.131131 -0.258913 -0.005632 -0.053260 1 0 0 0 0 0 1 705259
-0.001846 0.000304 0.120007 -0.131209 -0.259067 -0.005618 -0.053291 1 0 0 0 0 0 1 706269
-0.001846 0.000304 0.120007 -0.131277 -0.259209 -0.005632 -0.053322 1 0 0 0 0 0 1 707263
-0.001841 0.000286 0.120017 -0.204671 -0.009007 -0.152691 -0.053354 1 0 0 0 0 0 1 708268
-0.001838 0.000277 0.120021 -0.180545 -0.095240 -0.079521 -0.053385 1 0 0 0 0 0 1 709264
-0.001837 0.000272 0.120022 -0.161815 -0.159658 -0.041734 -0.053416 1 0 0 0 0 0 1 710266
-0.001836 0.000270 0.120023 -0.151603 -0.194090 -0.027383 -0.053447 1 0 0 0 0 0 1 711264
-0.001836 0.000269 0.120023 -0.146368 -0.211584 -0.022295 -0.053479 1 0 0 0 0 0 1 712266
-0.001835 0.000268 0.120023 -0.143743 -0.220429 -0.020518 -0.053510 1 0 0 0 0 0 1 713264
-0.001835 0.000268 0.120023 -0.142457 -0.224925 -0.019910 -0.053541 1 0 0 0 0 0 1 714266
-0.001835 0.000268 0.120023 -0.141862 -0.227242 -0.019704 -0.053572 1 0 0 0 0 0 1 715263
-0.001835 0.000268 0.120023 -0.141602 -0.228465 -0.019641 -0.053604 1 0 0 0 0 0 1 716267
-0.001835 0.000268 0.120023 -0.141496 -0.229139 -0.019621 -0.053635 1 0 0 0 0 0 1 717257
-0.001835 0.000268 0.120023 -0.141513 -0.229554 -0.019627 -0.053666 1 0 0 0 0 0 1 718264
-0.001835 0.000268 0.120023 -0.141545 -0.229821 -0.019637 -0.053697 1 0 0 0 0 0 1 719255
-0.001835 0.000268 0.120023 -0.141595 -0.230025 -0.019641 -0.053729 1 0 0 0 0 0 1 720263
-0.001835 0.000268 0.120023 -0.141667 -0.230184 -0.019657 -0.053760 1 0 0 0 0 0 1 721254
-0.001835 0.000268 0.120023 -0.141754 -0.230341 -0.019670 -0.053791 1 0 0 0 0 0 1 722263
-0.001835 0.000268 0.120023 -0.141834 -0.230488 -0.019674 -0.053822 1 0 0 0 0 0 1 723264
-0.001835 0.000268 0.120023 -0.141903 -0.230625 -0.019691 -0.053853 1 0 0 0 0 0 1 724255
-0.001835 0.000268 0.120023 -0.141997 -0.230757 -0.019697 -0.053885 1 0 0 0 0 0 1 725263
-0.001835 0.000268 0.120023 -0.142071 -0.230880 -0.019721 -0.053916 1 0 0 0 0 0 1 726254
-0.001835 0.000268 0.120023 -0.142150 -0.231026 -0.019727 -0.053947 1 0 0 0 0 0 1 727262
-0.001835 0.000268 0.120023 -0.142243 -0.231157 -0.019731 -0.053978 1 0 0 0 0 0 1 728260
-0.001835 0.000268 0.120023 -0.142316 -0.231295 -0.019748 -0.054010 1 0 0 0 0 0 1 729268
-0.001835 0.000268 0.120023 -0.142409 -0.231426 -0.019754 -0.054041 1 0 0 0 0 0 1 730268
-0.001835 0.000268 0.120023 -0.142488 -0.231571 -0.019778 -0.054072 1 0 0 0 0 0 1 731266
-0.001835 0.000268 0.120023 -0.142575 -0.231695 -0.019778 -0.054104 1 0 0 0 0 0 1 732267
-0.001835 0.000268 0.120023 -0.142646 -0.231830 -0.019794 -0.054135 1 0 0 0 0 0 1 733269
-0.001835 0.000268 0.120023 -0.142727 -0.231965 -0.019806 -0.054166 1 0 0 0 0 0 1 734274
-0.001835 0.000268 0.120023 -0.142821 -0.232096 -0.019811 -0.054198 1 0 0 0 0 0 1 735276
-0.001835 0.000268 0.120023 -0.142891 -0.232231 -0.019828 -0.054228 1 0 0 0 0 0 1 736260
-0.001835 0.000268 0.120023 -0.142982 -0.232376 -0.019847 -0.054260 1 0 0 0 0 0 1 737278
-0.001835 0.000268 0.120023 -0.143068 -0.232498 -0.019846 -0.054291 1 0 0 0 0 0 1 738268
-0.001830 0.000250 0.120033 -0.216576 0.018143 -0.166968 -0.054323 1 0 0 0 0 0 1 739280
-0.001827 0.000241 0.120037 -0.192496 -0.067993 -0.093930 -0.054354 1 0 0 0 0 0 1 740276
-0.001826 0.000236 0.120038 -0.173769 -0.132357 -0.056194 -0.054384 1 0 0 0 0 0 1 741245
-0.001825 0.000234 0.120039 -0.163561 -0.166748 -0.041868 -0.054416 1 0 0 0 0 0 1 742276
-0.001825 0.000233 0.120039 -0.158342 -0.184221 -0.036785 -0.054448 1 0 0 0 0 0 1 743275
-0.001825 0.000232 0.120039 -0.155725 -0.193044 -0.035021 -0.054479 1 0 0 0 0 0 1 744276
-0.001825 0.000232 0.120039 -0.154449 -0.197507 -0.034429 -0.054510 1 0 0 0 0 0 1 745276
-0.001825 0.000232 0.120039 -0.153860 -0.199804 -0.034234 -0.054541 1 0 0 0 0 0 1 746273
-0.001825 0.000232 0.120039 -0.153602 -0.201019 -0.034173 -0.054573 1 0 0 0 0 0 1 747276
-0.001824 0.000231 0.120039 -0.153514 -0.201675 -0.034174 -0.054604 1 0 0 0 0 0 1 748278
-0.001824 0.000231 0.120039 -0.153505 -0.202067 -0.034176 -0.054635 1 0 0 0 0 0 1 749276
-0.001824 0.000231 0.120039 -0.153563 -0.202311 -0.034200 -0.054666 1 0 0 0 0 0 1 750275
-0.001824 0.000231 0.120039 -0.153628 -0.202503 -0.034219 -0.054698 1 0 0 0 0 0 1 751273
-0.001824 0.000231 0.120039 -0.153708 -0.202648 -0.034225 -0.054729 1 0 0 0 0 0 1 752277
-0.001824 0.000231 0.120039 -0.153792 -0.202776 -0.034257 -0.054760 1 0 0 0 0 0 1 753276
-0.001824 0.000231 0.120039 -0.153877 -0.202904 -0.034271 -0.054791 1 0 0 0 0 0 1 754275
-0.001824 0.000231 0.120039 -0.153952 -0.203023 -0.034296 -0.054823 1 0 0 0 0 0 1 755275
-0.001824 0.000231 0.120039 -0.154039 -0.203139 -0.034316 -0.054854 1 0 0 0 0 0 1 756277
-0.001824 0.000231 0.120039 -0.154135 -0.203263 -0.034323 -0.054885 1 0 0 0 0 0 1 757277
-0.001824 0.000231 0.120039 -0.154214 -0.203370 -0.034354 -0.054916 1 0 0 0 0 0 1 758268
-0.001824 0.000231 0.120039 -0.154313 -0.203482 -0.034368 -0.054947 1 0 0 0 0 0 1 759269
-0.001824 0.000231 0.120039 -0.154394 -0.203622 -0.034388 -0.054981 1 0 0 0 0 0 1 760357
-0.001824 0.000231 0.120039 -0.154491 -0.203735 -0.034421 -0.055012 1 0 0 0 0 0 1 761343
-0.001824 0.000231 0.120039 -0.154578 -0.203848 -0.034422 -0.055043 1 0 0 0 0 0 1 762316
-0.001824 0.000231 0.120039 -0.154657 -0.203955 -0.034452 -0.055074 1 0 0 0 0 0 1 763317
-0.001824 0.000231 0.120039 -0.154759 -0.204070 -0.034467 -0.055106 1 0 0 0 0 0 1 764346
-0.001824 0.000231 0.120039 -0.154830 -0.204196 -0.034485 -0.055136 1 0 0 0 0 0 1 765316
-0.001824 0.000231 0.120039 -0.154919 -0.204302 -0.034512 -0.055168 1 0 0 0 0 0 1 766318
-0.001824 0.000231 0.120039 -0.155027 -0.204422 -0.034532 -0.055199 1 0 0 0 0 0 1 767316
-0.001824 0.000231 0.120039 -0.155097 -0.204548 -0.034546 -0.055231 1 0 0 0 0 0 1 768351
-0.001824 0.000231 0.120039 -0.155198 -0.204651 -0.034565 -0.055263 1 0 0 0 0 0 1 769354
-0.001824 0.000231 0.120039 -0.155275 -0.204768 -0.034591 -0.055294 1 0 0 0 0 0 1 770353
-0.001824 0.000231 0.120039 -0.155369 -0.204891 -0.034598 -0.055325 1 0 0 0 0 0 1 771345
-0.001824 0.000231 0.120039 -0.155450 -0.205000 -0.034629 -0.055356 1 0 0 0 0 0 1 772350
-0.001819 0.000213 0.120050 -0.229113 0.046086 -0.181809 -0.055388 1 0 0 0 0 0 1 773356
-0.001816 0.000204 0.120053 -0.205058 -0.039927 -0.108898 -0.055418 1 0 0 0 0 0 1 774341
-0.001815 0.000200 0.120055 -0.186351 -0.104235 -0.071227 -0.055450 1 0 0 0 0 0 1 775352
-0.001814 0.000198 0.120055 -0.176153 -0.138581 -0.056935 -0.055481 1 0 0 0 0 0 1 776347
-0.001814 0.000196 0.120055 -0.170932 -0.156013 -0.051865 -0.055512 1 0 0 0 0 0 1 777318
-0.001814 0.000196 0.120055 -0.168329 -0.164819 -0.050121 -0.055543 1 0 0 0 0 0 1 778316
-0.001814 0.000196 0.120055 -0.167060 -0.169262 -0.049522 -0.055574 1 0 0 0 0 0 1 779321
-0.001814 0.000195 0.120055 -0.166477 -0.171539 -0.049333 -0.055605 1 0 0 0 0 0 1 780318
-0.001814 0.000195 0.120055 -0.166230 -0.172726 -0.049288 -0.055637 1 0 0 0 0 0 1 781343
-0.001814 0.000195 0.120055 -0.166145 -0.173374 -0.049291 -0.055669 1 0 0 0 0 0 1 782348
-0.001814 0.000195 0.120055 -0.166154 -0.173732 -0.049301 -0.055699 1 0 0 0 0 0 1 783316
-0.001814 0.000195 0.120055 -0.166203 -0.173971 -0.049332 -0.055730 1 0 0 0 0 0 1 784310
-0.001814 0.000195 0.120055 -0.166269 -0.174127 -0.049359 -0.055762 1 0 0 0 0 0 1 785325
-0.001814 0.000195 0.120055 -0.166359 -0.174272 -0.049394 -0.055793 1 0 0 0 0 0 1 786339
-0.001814 0.000195 0.120055 -0.166448 -0.174383 -0.049415 -0.055824 1 0 0 0 0 0 1 787322
-0.001814 0.000195 0.120055 -0.166543 -0.174483 -0.049443 -0.055856 1 0 0 0 0 0 1 788340
-0.001814 0.000195 0.120055 -0.166619 -0.174593 -0.049470 -0.055887 1 0 0 0 0 0 1 789324
-0.001814 0.000195 0.120055 -0.166723 -0.174690 -0.049491 -0.055918 1 0 0 0 0 0 1 790323
-0.001814 0.000195 0.120055 -0.166810 -0.174780 -0.049531 -0.055950 1 0 0 0 0 0 1 791340
-0.001814 0.000195 0.120055 -0.166897 -0.174886 -0.049553 -0.055980 1 0 0 0 0 0 1 792325
-0.001814 0.000195 0.120055 -0.167003 -0.174984 -0.049575 -0.056012 1 0 0 0 0 0 1 793341
-0.001814 0.000195 0.120055 -0.167084 -0.175082 -0.049607 -0.056043 1 0 0 0 0 0 1 794323
-0.001814 0.000195 0.120055 -0.167193 -0.175167 -0.049636 -0.056075 1 0 0 0 0 0 1 795339
-0.001814 0.000195 0.120055 -0.167271 -0.175276 -0.049663 -0.056105 1 0 0 0 0 0 1 796325
-0.001814 0.000195 0.120055 -0.167364 -0.175376 -0.049691 -0.056137 1 0 0 0 0 0 1 797339
-0.001814 0.000195 0.120055 -0.167467 -0.175469 -0.049712 -0.056168 1 0 0 0 0 0 1 798320
-0.001814 0.000195 0.120055 -0.167559 -0.175581 -0.049753 -0.056200 1 0 0 0 0 0 1 799340
-0.001808 0.000177 0.120066 -0.241340 0.075953 -0.196948 -0.056228 1 0 0 0 0 0 1 800257
-0.001806 0.000168 0.120070 -0.217287 -0.010011 -0.124164 -0.056260 1 0 0 0 0 0 1 801267
-0.001817 0.000150 0.120060 -0.020582 0.116265 0.061993 -0.056291 1 0 0 0 0 0 1 802257
-0.001823 0.000141 0.120057 -0.070222 0.016761 0.002894 -0.056322 1 0 0 0 0 0 1 803266
-0.001826 0.000136 0.120056 -0.110384 -0.049211 -0.030065 -0.056353 1 0 0 0 0 0 1 804257
-0.001827 0.000134 0.120055 -0.132222 -0.083838 -0.042790 -0.056385 1 0 0 0 0 0 1 805265
-0.001828 0.000133 0.120055 -0.143429 -0.101336 -0.047355 -0.056416 1 0 0 0 0 0 1 806257
-0.001828 0.000132 0.120055 -0.149114 -0.110142 -0.048970 -0.056447 1 0 0 0 0 0 1 807258
-0.001828 0.000132 0.120055 -0.152012 -0.114585 -0.049551 -0.056479 1 0 0 0 0 0 1 808264
-0.001829 0.000132 0.120055 -0.153497 -0.116832 -0.049769 -0.056510 1 0 0 0 0 0 1 809272
-0.001829 0.000132 0.120055 -0.154300 -0.117983 -0.049865 -0.056541 1 0 0 0 0 0 1 810274
-0.001829 0.000132 0.120055 -0.154736 -0.118603 -0.049911 -0.056572 1 0 0 0 0 0 1 811264
-0.001829 0.000132 0.120055 -0.154999 -0.118942 -0.049950 -0.056604 1 0 0 0 0 0 1 812265
-0.001829 0.000132 0.120055 -0.155198 -0.119157 -0.049986 -0.056642 1 0 0 0 0 0 1 813483
-0.001829 0.000132 0.120055 -0.155304 -0.119283 -0.050008 -0.056666 1 0 0 0 0 0 1 814260
-0.001829 0.000132 0.120055 -0.155408 -0.119370 -0.050029 -0.056697 1 0 0 0 0 0 1 815246
-0.001829 0.000132 0.120055 -0.155512 -0.119454 -0.050070 -0.056729 1 0 0 0 0 0 1 816261
-0.001829 0.000132 0.120055 -0.155596 -0.119533 -0.050092 -0.056760 1 0 0 0 0 0 1 817262
-0.001829 0.000132 0.120055 -0.155681 -0.119599 -0.050119 -0.056791 1 0 0 0 0 0 1 818262
-0.001841 0.000118 0.120044 0.022229 0.070874 0.098632 -0.056822 1 0 0 0 0 0 1 819262
-0.001848 0.000111 0.120041 -0.037567 0.005756 0.025181 -0.056854 1 0 0 0 0 0 1 820263
-0.001851 0.000108 0.120039 -0.082962 -0.042836 -0.012891 -0.056885 1 0 0 0 0 0 1 821262
-0.001853 0.000106 0.120039 -0.107450 -0.068731 -0.027383 -0.056916 1 0 0 0 0 0 1 822264
-0.001854 0.000105 0.120039 -0.119994 -0.081861 -0.032551 -0.056947 1 0 0 0 0 0 1 823262
-0.001854 0.000105 0.120039 -0.126335 -0.088469 -0.034375 -0.056979 1 0 0 0 0 0 1 824264
-0.001854 0.000104 0.120039 -0.129578 -0.091816 -0.035022 -0.057010 1 0 0 0 0 0 1 825269
-0.001854 0.000104 0.120039 -0.131218 -0.093500 -0.035263 -0.057041 1 0 0 0 0 0 1 826265
-0.001854 0.000104 0.120039 -0.132092 -0.094363 -0.035356 -0.057072 1 0 0 0 0 0 1 827268
-0.001854 0.000104 0.120039 -0.132554 -0.094838 -0.035402 -0.057103 1 0 0 0 0 0 1 828255
-0.001854 0.000104 0.120039 -0.132827 -0.095087 -0.035435 -0.057135 1 0 0 0 0 0 1 829261
-0.001854 0.000104 0.120039 -0.133002 -0.095246 -0.035451 -0.057166 1 0 0 0 0 0 1 830262
-0.001854 0.000104 0.120039 -0.133131 -0.095356 -0.035471 -0.057197 1 0 0 0 0 0 1 831261
-0.001867 0.000091 0.120028 0.044782 0.095109 0.113477 -0.057229 1 0 0 0 0 0 1 832262
-0.001874 0.000084 0.120024 -0.014933 0.030088 0.039995 -0.057260 1 0 0 0 0 0 1 833261
-0.001877 0.000080 0.120023 -0.060279 -0.018451 0.001917 -0.057291 1 0 0 0 0 0 1 834262
-0.001879 0.000079 0.120023 -0.084752 -0.044314 -0.012581 -0.057322 1 0 0 0 0 0 1 835262
-0.001879 0.000078 0.120022 -0.097251 -0.057426 -0.017742 -0.057354 1 0 0 0 0 0 1 836262
-0.001880 0.000077 0.120022 -0.103592 -0.064022 -0.019561 -0.057385 1 0 0 0 0 0 1 837264
-0.001880 0.000077 0.120022 -0.106804 -0.067335 -0.020209 -0.057416 1 0 0 0 0 0 1 838262
-0.001880 0.000077 0.120022 -0.108457 -0.069017 -0.020431 -0.057447 1 0 0 0 0 0 1 839260
-0.001880 0.000077 0.120022 -0.109307 -0.069866 -0.020516 -0.057482 1 0 0 0 0 0 1 840377
-0.001880 0.000077 0.120022 -0.109753 -0.070325 -0.020554 -0.057512 1 0 0 0 0 0 1 841339
-0.001880 0.000077 0.120022 -0.110020 -0.070568 -0.020585 -0.057543 1 0 0 0 0 0 1 842335
-0.001880 0.000077 0.120022 -0.110176 -0.070706 -0.020586 -0.057575 1 0 0 0 0 0 1 843346
-0.001880 0.000077 0.120022 -0.110295 -0.070791 -0.020604 -0.057607 1 0 0 0 0 0 1 844361
-0.001880 0.000077 0.120022 -0.110371 -0.070860 -0.020623 -0.057637 1 0 0 0 0 0 1 845345
-0.001880 0.000077 0.120022 -0.110448 -0.070918 -0.020629 -0.057669 1 0 0 0 0 0 1 846353
-0.001880 0.000077 0.120022 -0.110508 -0.070957 -0.020640 -0.057700 1 0 0 0 0 0 1 847339
-0.001880 0.000077 0.120022 -0.110567 -0.070995 -0.020651 -0.057730 1 0 0 0 0 0 1 848319
-0.001880 0.000077 0.120022 -0.110640 -0.071031 -0.020656 -0.057763 1 0 0 0 0 0 1 849351
-0.001880 0.000077 0.120022 -0.110685 -0.071083 -0.020666 -0.057794 1 0 0 0 0 0 1 850344
-0.001880 0.000077 0.120022 -0.110766 -0.071117 -0.020684 -0.057824 1 0 0 0 0 0 1 851325
-0.001880 0.000077 0.120022 -0.110809 -0.071150 -0.020695 -0.057856 1 0 0 0 0 0 1 852342
-0.001880 0.000077 0.120022 -0.110875 -0.071196 -0.020714 -0.057887 1 0 0 0 0 0 1 853344
-0.001880 0.000077 0.120022 -0.110936 -0.071236 -0.020705 -0.057918 1 0 0 0 0 0 1 854340
-0.001880 0.000077 0.120022 -0.110996 -0.071274 -0.020734 -0.057950 1 0 0 0 0 0 1 855342
-0.001880 0.000077 0.120022 -0.111058 -0.071300 -0.020734 -0.057980 1 0 0 0 0 0 1 856318
-0.001880 0.000077 0.120022 -0.111108 -0.071341 -0.020751 -0.058012 1 0 0 0 0 0 1 857337
-0.001880 0.000077 0.120022 -0.111175 -0.071388 -0.020769 -0.058044 1 0 0 0 0 0 1 858350
-0.001880 0.000077 0.120022 -0.111234 -0.071427 -0.020761 -0.058074 1 0 0 0 0 0 1 859315
-0.001880 0.000077 0.120022 -0.111294 -0.071466 -0.020790 -0.058105 1 0 0 0 0 0 1 860321
-0.001880 0.000077 0.120022 -0.111357 -0.071492 -0.020790 -0.058136 1 0 0 0 0 0 1 861315
-0.001880 0.000077 0.120022 -0.111414 -0.071541 -0.020813 -0.058168 1 0 0 0 0 0 1 862316
-0.001880 0.000077 0.120022 -0.111479 -0.071570 -0.020813 -0.058200 1 0 0 0 0 0 1 863345
-0.001880 0.000077 0.120022 -0.111523 -0.071621 -0.020822 -0.058231 1 0 0 0 0 0 1 864337
-0.001880 0.000077 0.120022 -0.111592 -0.071658 -0.020846 -0.058262 1 0 0 0 0 0 1 865323
-0.001880 0.000077 0.120022 -0.111657 -0.071685 -0.020846 -0.058293 1 0 0 0 0 0 1 866336
-0.001880 0.000077 0.120022 -0.111713 -0.071733 -0.020869 -0.058324 1 0 0 0 0 0 1 867319
-0.001880 0.000077 0.120022 -0.111774 -0.071773 -0.020862 -0.058356 1 0 0 0 0 0 1 868336
-0.001880 0.000077 0.120022 -0.111833 -0.071812 -0.020891 -0.058387 1 0 0 0 0 0 1 869321
-0.001880 0.000077 0.120022 -0.111885 -0.071842 -0.020897 -0.058418 1 0 0 0 0 0 1 870336
-0.001880 0.000077 0.120022 -0.111963 -0.071885 -0.020908 -0.058449 1 0 0 0 0 0 1 871321
-0.001880 0.000077 0.120022 -0.112002 -0.071915 -0.020918 -0.058479 1 0 0 0 0 0 1 872265
-0.001880 0.000077 0.120022 -0.112068 -0.071961 -0.020916 -0.058510 1 0 0 0 0 0 1 873255
-0.001880 0.000077 0.120022 -0.112128 -0.072001 -0.020946 -0.058541 1 0 0 0 0 0 1 874255
-0.001880 0.000077 0.120022 -0.112192 -0.072028 -0.020946 -0.058572 1 0 0 0 0 0 1 875263
-0.001880 0.000077 0.120022 -0.112248 -0.072076 -0.020969 -0.058603 1 0 0 0 0 0 1 876255
-0.001880 0.000077 0.120022 -0.112300 -0.072108 -0.020975 -0.058635 1 0 0 0 0 0 1 877263
-0.001880 0.000077 0.120022 -0.112375 -0.072162 -0.020979 -0.058666 1 0 0 0 0 0 1 878254
-0.001893 0.000063 0.120012 0.065778 0.118563 0.128355 -0.058697 1 0 0 0 0 0 1 879263
-0.001900 0.000056 0.120008 0.006282 0.053758 0.054900 -0.058729 1 0 0 0 0 0 1 880264
-0.001903 0.000053 0.120007 -0.038937 0.005380 0.016825 -0.058760 1 0 0 0 0 0 1 881255
-0.001904 0.000051 0.120006 -0.063332 -0.020428 0.002347 -0.058792 1 0 0 0 0 0 1 882283
-0.001905 0.000050 0.120006 -0.075823 -0.033505 -0.002823 -0.058822 1 0 0 0 0 0 1 883264
-0.001906 0.000050 0.120006 -0.082122 -0.040069 -0.004619 -0.058853 1 0 0 0 0 0 1 884261
-0.001906 0.000050 0.120006 -0.085314 -0.043362 -0.005258 -0.058885 1 0 0 0 0 0 1 885264
-0.001906 0.000050 0.120006 -0.086939 -0.045030 -0.005479 -0.058916 1 0 0 0 0 0 1 886274
-0.001906 0.000050 0.120006 -0.087785 -0.045865 -0.005556 -0.058948 1 0 0 0 0 0 1 887270
-0.001906 0.000050 0.120006 -0.088221 -0.046312 -0.005587 -0.058978 1 0 0 0 0 0 1 888256
-0.001906 0.000050 0.120006 -0.088480 -0.046530 -0.005596 -0.059010 1 0 0 0 0 0 1 889272
-0.001906 0.000050 0.120006 -0.088619 -0.046663 -0.005601 -0.059041 1 0 0 0 0 0 1 890256
-0.001906 0.000050 0.120006 -0.088704 -0.046730 -0.005612 -0.059073 1 0 0 0 0 0 1 891271
-0.001906 0.000050 0.120006 -0.088790 -0.046779 -0.005610 -0.059104 1 0 0 0 0 0 1 892269
-0.001906 0.000050 0.120006 -0.088844 -0.046825 -0.005613 -0.059135 1 0 0 0 0 0 1 893269
-0.001906 0.000050 0.120006 -0.088900 -0.046861 -0.005622 -0.059166 1 0 0 0 0 0 1 894271
-0.001906 0.000050 0.120006 -0.088947 -0.046886 -0.005626 -0.059198 1 0 0 0 0 0 1 895270
-0.001906 0.000050 0.120006 -0.088986 -0.046902 -0.005623 -0.059229 1 0 0 0 0 0 1 896271
-0.001906 0.000050 0.120006 -0.089052 -0.046932 -0.005625 -0.059260 1 0 0 0 0 0 1 897270
-0.001906 0.000050 0.120006 -0.089085 -0.046971 -0.005628 -0.059291 1 0 0 0 0 0 1 898270
-0.001906 0.000050 0.120006 -0.089135 -0.046987 -0.005638 -0.059323 1 0 0 0 0 0 1 899278
-0.001906 0.000050 0.120006 -0.089192 -0.047007 -0.005635 -0.059353 1 0 0 0 0 0 1 900244
-0.001906 0.000050 0.120006 -0.089230 -0.047034 -0.005644 -0.059385 1 0 0 0 0 0 1 901274
-0.001906 0.000050 0.120006 -0.089276 -0.047059 -0.005627 -0.059416 1 0 0 0 0 0 1 902268
-0.001906 0.000050 0.120006 -0.089322 -0.047084 -0.005648 -0.059447 1 0 0 0 0 0 1 903268
-0.001906 0.000050 0.120006 -0.089369 -0.047109 -0.005653 -0.059479 1 0 0 0 0 0 1 904272
-0.001906 0.000050 0.120006 -0.089428 -0.047131 -0.005650 -0.059510 1 0 0 0 0 0 1 905270
-0.001906 0.000050 0.120006 -0.089465 -0.047158 -0.005659 -0.059541 1 0 0 0 0 0 1 906272
-0.001906 0.000050 0.120006 -0.089519 -0.047192 -0.005649 -0.059573 1 0 0 0 0 0 1 907270
-0.001906 0.000050 0.120006 -0.089558 -0.047209 -0.005664 -0.059604 1 0 0 0 0 0 1 908272
-0.001906 0.000050 0.120006 -0.089616 -0.047230 -0.005662 -0.059635 1 0 0 0 0 0 1 909269
-0.001906 0.000050 0.120006 -0.089645 -0.047248 -0.005664 -0.059666 1 0 0 0 0 0 1 910271
-0.001906 0.000050 0.120006 -0.089697 -0.047281 -0.005673 -0.059697 1 0 0 0 0 0 1 911268
-0.001906 0.000050 0.120006 -0.089753 -0.047315 -0.005664 -0.059729 1 0 0 0 0 0 1 912271
-0.001906 0.000050 0.120006 -0.089791 -0.047332 -0.005678 -0.059759 1 0 0 0 0 0 1 913240
-0.001901 0.000031 0.120016 -0.163794 0.205518 -0.153076 -0.059791 1 0 0 0 0 0 1 914268
-0.001898 0.000022 0.120020 -0.139911 0.119981 -0.080660 -0.059822 1 0 0 0 0 0 1 915260
-0.001897 0.000018 0.120021 -0.121257 0.055998 -0.043183 -0.059854 1 0 0 0 0 0 1 916271
-0.001909 0.000002 0.120011 0.067291 0.212744 0.120779 -0.059885 1 0 0 0 0 0 1 917269
-0.001915 -0.000006 0.120008 0.013258 0.130926 0.052369 -0.059916 1 0 0 0 0 0 1 918270
-0.001918 -0.000010 0.120006 -0.029187 0.074018 0.016052 -0.059948 1 0 0 0 0 0 1 919270
-0.001919 -0.000012 0.120006 -0.052183 0.043955 0.002170 -0.059979 1 0 0 0 0 0 1 920269
-0.001920 -0.000013 0.120006 -0.063941 0.028762 -0.002787 -0.060010 1 0 0 0 0 0 1 921269
-0.001921 -0.000014 0.120006 -0.069898 0.021153 -0.004517 -0.060041 1 0 0 0 0 0 1 922265
-0.001921 -0.000014 0.120006 -0.072912 0.017352 -0.005130 -0.060072 1 0 0 0 0 0 1 923256
-0.001921 -0.000014 0.120006 -0.074443 0.015465 -0.005329 -0.060106 1 0 0 0 0 0 1 924340
-0.001921 -0.000014 0.120006 -0.075222 0.014509 -0.005409 -0.060137 1 0 0 0 0 0 1 925344
-0.001921 -0.000014 0.120006 -0.075643 0.014041 -0.005447 -0.060168 1 0 0 0 0 0 1 926315
-0.001921 -0.000014 0.120006 -0.075860 0.013813 -0.005450 -0.060199 1 0 0 0 0 0 1 927317
-0.001921 -0.000014 0.120006 -0.075996 0.013700 -0.005462 -0.060230 1 0 0 0 0 0 1 928317
-0.001921 -0.000014 0.120006 -0.076087 0.013637 -0.005460 -0.060261 1 0 0 0 0 0 1 929313
-0.001921 -0.000014 0.120006 -0.076147 0.013622 -0.005456 -0.060293 1 0 0 0 0 0 1 930314
-0.001921 -0.000014 0.120006 -0.076203 0.013610 -0.005471 -0.060324 1 0 0 0 0 0 1 931312
-0.001921 -0.000014 0.120006 -0.076245 0.013616 -0.005476 -0.060356 1 0 0 0 0 0 1 932342
-0.001921 -0.000014 0.120006 -0.076284 0.013623 -0.005479 -0.060386 1 0 0 0 0 0 1 933313
-0.001921 -0.000014 0.120006 -0.076333 0.013622 -0.005469 -0.060418 1 0 0 0 0 0 1 934340
-0.001921 -0.000014 0.120006 -0.076361 0.013626 -0.005477 -0.060450 1 0 0 0 0 0 1 935335
-0.001921 -0.000014 0.120006 -0.076401 0.013644 -0.005487 -0.060480 1 0 0 0 0 0 1 936320
-0.001921 -0.000014 0.120006 -0.076450 0.013644 -0.005477 -0.060512 1 0 0 0 0 0 1 937334
-0.001921 -0.000014 0.120006 -0.076478 0.013647 -0.005485 -0.060543 1 0 0 0 0 0 1 938318
-0.001921 -0.000014 0.120006 -0.076540 0.013659 -0.005495 -0.060574 1 0 0 0 0 0 1 939332
-0.001921 -0.000014 0.120006 -0.076558 0.013661 -0.005492 -0.060605 1 0 0 0 0 0 1 940319
-0.001921 -0.000014 0.120006 -0.076611 0.013682 -0.005494 -0.060637 1 0 0 0 0 0 1 941319
-0.001921 -0.000014 0.120006 -0.076645 0.013668 -0.005504 -0.060668 1 0 0 0 0 0 1 942334
-0.001921 -0.000014 0.120006 -0.076675 0.013681 -0.005500 -0.060699 1 0 0 0 0 0 1 943320
-0.001921 -0.000014 0.120006 -0.076730 0.013703 -0.005503 -0.060731 1 0 0 0 0 0 1 944339
-0.001921 -0.000014 0.120006 -0.076755 0.013698 -0.005505 -0.060762 1 0 0 0 0 0 1 945334
-0.001921 -0.000014 0.120006 -0.076813 0.013697 -0.005508 -0.060793 1 0 0 0 0 0 1 946318
-0.001921 -0.000014 0.120006 -0.076838 0.013721 -0.005518 -0.060825 1 0 0 0 0 0 1 947334
-0.001921 -0.000014 0.120006 -0.076872 0.013718 -0.005515 -0.060855 1 0 0 0 0 0 1 948320
-0.001921 -0.000014 0.120006 -0.076932 0.013718 -0.005517 -0.060887 1 0 0 0 0 0 1 949335
-0.001921 -0.000014 0.120006 -0.076956 0.013742 -0.005526 -0.060918 1 0 0 0 0 0 1 950316
-0.001921 -0.000014 0.120006 -0.077003 0.013742 -0.005517 -0.060949 1 0 0 0 0 0 1 951317
-0.001921 -0.000014 0.120006 -0.077035 0.013758 -0.005531 -0.060981 1 0 0 0 0 0 1 952335
-0.001921 -0.000014 0.120006 -0.077077 0.013745 -0.005536 -0.061012 1 0 0 0 0 0 1 953319
-0.001921 -0.000014 0.120006 -0.077122 0.013761 -0.005525 -0.061043 1 0 0 0 0 0 1 954333
-0.001921 -0.000014 0.120006 -0.077152 0.013778 -0.005540 -0.061074 1 0 0 0 0 0 1 955319
-0.001921 -0.000014 0.120006 -0.077197 0.013777 -0.005531 -0.061104 1 0 0 0 0 0 1 956262
-0.001921 -0.000014 0.120006 -0.077234 0.013772 -0.005545 -0.061135 1 0 0 0 0 0 1 957261
-0.001921 -0.000014 0.120006 -0.077280 0.013801 -0.005543 -0.061166 1 0 0 0 0 0 1 958261
-0.001921 -0.000014 0.120006 -0.077305 0.013796 -0.005545 -0.061197 1 0 0 0 0 0 1 959253
-0.001921 -0.000014 0.120006 -0.077351 0.013793 -0.005554 -0.061228 1 0 0 0 0 0 1 960260
-0.001921 -0.000014 0.120006 -0.077398 0.013821 -0.005552 -0.061260 1 0 0 0 0 0 1 961253
-0.001902 -0.000019 0.119996 -0.340657 0.075845 0.133739 -0.061291 1 0 0 0 0 0 1 962265
-0.001893 -0.000021 0.119992 -0.250976 0.055012 0.065584 -0.061322 1 0 0 0 0 0 1 963260
-0.001888 -0.000022 0.119991 -0.184663 0.039379 0.030240 -0.061354 1 0 0 0 0 0 1 964268
-0.001886 -0.000022 0.119991 -0.149612 0.031036 0.016790 -0.061385 1 0 0 0 0 0 1 965272
-0.001885 -0.000023 0.119990 -0.131983 0.026827 0.012014 -0.061416 1 0 0 0 0 0 1 966257
-0.001884 -0.000023 0.119990 -0.123226 0.024710 0.010333 -0.061448 1 0 0 0 0 0 1 967278
-0.001884 -0.000023 0.119990 -0.118866 0.023656 0.009757 -0.061478 1 0 0 0 0 0 1 968260
-0.001884 -0.000023 0.119990 -0.116737 0.023145 0.009568 -0.061510 1 0 0 0 0 0 1 969273
-0.001884 -0.000023 0.119990 -0.115690 0.022893 0.009488 -0.061541 1 0 0 0 0 0 1 970262
-0.001884 -0.000023 0.119990 -0.115211 0.022766 0.009477 -0.061573 1 0 0 0 0 0 1 971273
-0.001884 -0.000023 0.119990 -0.114992 0.022710 0.009467 -0.061604 1 0 0 0 0 0 1 972271
-0.001884 -0.000023 0.119990 -0.114904 0.022687 0.009480 -0.061635 1 0 0 0 0 0 1 973269
-0.001884 -0.000023 0.119990 -0.114894 0.022682 0.009474 -0.061666 1 0 0 0 0 0 1 974259
-0.001884 -0.000023 0.119990 -0.114925 0.022686 0.009485 -0.061697 1 0 0 0 0 0 1 975262
-0.001884 -0.000023 0.119990 -0.114970 0.022695 0.009484 -0.061729 1 0 0 0 0 0 1 976268
-0.001884 -0.000023 0.119990 -0.115008 0.022712 0.009489 -0.061760 1 0 0 0 0 0 1 977267
-0.001884 -0.000023 0.119990 -0.115060 0.022713 0.009500 -0.061791 1 0 0 0 0 0 1 978268
-0.001884 -0.000023 0.119990 -0.115121 0.022735 0.009499 -0.061823 1 0 0 0 0 0 1 979270
-0.001884 -0.000023 0.119990 -0.115185 0.022728 0.009503 -0.061854 1 0 0 0 0 0 1 980273
-0.001884 -0.000023 0.119990 -0.115235 0.022746 0.009514 -0.061885 1 0 0 0 0 0 1 981264
-0.001884 -0.000023 0.119990 -0.115296 0.022769 0.009513 -0.061916 1 0 0 0 0 0 1 982265
-0.001884 -0.000023 0.119990 -0.115359 0.022762 0.009517 -0.061947 1 0 0 0 0 0 1 983269
-0.001884 -0.000023 0.119990 -0.115408 0.022780 0.009529 -0.061978 1 0 0 0 0 0 1 984238
-0.001884 -0.000023 0.119990 -0.115470 0.022804 0.009528 -0.062010 1 0 0 0 0 0 1 985267
-0.001884 -0.000023 0.119990 -0.115525 0.022805 0.009539 -0.062041 1 0 0 0 0 0 1 986267
-0.001884 -0.000023 0.119990 -0.115595 0.022819 0.009530 -0.062072 1 0 0 0 0 0 1 987267
-0.001884 -0.000023 0.119990 -0.115643 0.022827 0.009547 -0.062104 1 0 0 0 0 0 1 988269
-0.001884 -0.000023 0.119990 -0.115700 0.022839 0.009554 -0.062135 1 0 0 0 0 0 1 989267
-0.001884 -0.000023 0.119990 -0.115770 0.022853 0.009545 -0.062166 1 0 0 0 0 0 1 990266
-0.001884 -0.000023 0.119990 -0.115818 0.022862 0.009562 -0.062197 1 0 0 0 0 0 1 991267
-0.001884 -0.000023 0.119990 -0.115875 0.022873 0.009568 -0.062229 1 0 0 0 0 0 1 992280
-0.001884 -0.000023 0.119990 -0.115936 0.022896 0.009566 -0.062260 1 0 0 0 0 0 1 993277
-0.001884 -0.000023 0.119990 -0.116000 0.022889 0.009570 -0.062292 1 0 0 0 0 0 1 994278
-0.001884 -0.000023 0.119990 -0.116049 0.022906 0.009582 -0.062322 1 0 0 0 0 0 1 995258
-0.001884 -0.000023 0.119990 -0.116111 0.022930 0.009581 -0.062354 1 0 0 0 0 0 1 996279
-0.001884 -0.000023 0.119990 -0.116166 0.022932 0.009592 -0.062385 1 0 0 0 0 0 1 997278
-0.001884 -0.000023 0.119990 -0.116236 0.022945 0.009583 -0.062417 1 0 0 0 0 0 1 998279
-0.001884 -0.000023 0.119990 -0.116284 0.022954 0.009600 -0.062448 1 0 0 0 0 0 1 999276
-0.001884 -0.000023 0.119990 -0.116341 0.022965 0.009607 -0.062479 1 0 0 0 0 0 2 278
-0.001884 -0.000023 0.119990 -0.116391 0.022976 0.009596 -0.062500 1 0 0 0 0 0 2 1277
-0.001884 -0.000023 0.119990 -0.116381 0.022973 0.009608 -0.062500 1 0 0 0 0 0 2 2276
-0.001884 -0.000023 0.119990 -0.116380 0.022973 0.009610 -0.062500 1 0 0 0 0 0 2 3279
-0.001884 -0.000023 0.119990 -0.116391 0.022976 0.009596 -0.062500 1 0 0 0 0 0 2 4270
-0.001884 -0.000023 0.119990 -0.116381 0.022973 0.009608 -0.062500 1 0 0 0 0 0 2 5277
-0.001884 -0.000023 0.119990 -0.116380 0.022973 0.009610 -0.062500 1 0 0 0 0 0 2 6280
-0.001884 -0.000023 0.119990 -0.116383 0.022984 0.009603 -0.062500 1 0 0 0 0 0 2 7260
-0.001884 -0.000023 0.119990 -0.116388 0.022965 0.009602 -0.062500 1 0 0 0 0 0 2 8278
-0.001884 -0.000023 0.119990 -0.116381 0.022972 0.009609 -0.062500 1 0 0 0 0 0 2 9257
-0.001884 -0.000023 0.119990 -0.116383 0.022984 0.009603 -0.062500 1 0 0 0 0 0 2 10276
-0.001884 -0.000023 0.119990 -0.116380 0.022974 0.009609 -0.062500 1 0 0 0 0 0 2 11276
-0.001884 -0.000023 0.119990 -0.116391 0.022976 0.009596 -0.062500 1 0 0 0 0 0 2 12281
-0.001884 -0.000023 0.119990 -0.116381 0.022973 0.009608 -0.062500 1 0 0 0 0 0 2 13274
-0.001884 -0.000023 0.119990 -0.116380 0.022973 0.009610 -0.062500 1 0 0 0 0 0 2 14276
-0.001884 -0.000023 0.119990 -0.116391 0.022976 0.009596 -0.062500 1 0 0 0 0 0 2 15276
-0.001884 -0.000023 0.119990 -0.116381 0.022973 0.009608 -0.062500 1 0 0 0 0 0 2 16266
-0.001884 -0.000023 0.119990 -0.116380 0.022973 0.009610 -0.062500 1 0 0 0 0 0 2 17274
-0.001884 -0.000023 0.119990 -0.116383 0.022984 0.009603 -0.062500 1 0 0 0 0 0 2 18263
-0.001884 -0.000023 0.119990 -0.116388 0.022965 0.009602 -0.062500 1 0 0 0 0 0 2 19275
-0.001884 -0.000023 0.119990 -0.116381 0.022972 0.009609 -0.062500 1 0 0 0 0 0 2 20265
-0.001884 -0.000023 0.119990 -0.116383 0.022984 0.009603 -0.062500 1 0 0 0 0 0 2 21275
-0.001884 -0.000023 0.119990 -0.116388 0.022965 0.009602 -0.062500 1 0 0 0 0 0 2 22264
-0.001884 -0.000023 0.119990 -0.116381 0.022972 0.009609 -0.062500 1 0 0 0 0 0 2 23274
-0.001884 -0.000023 0.119990 -0.116383 0.022984 0.009603 -0.062500 1 0 0 0 0 0 2 24276
-0.001884 -0.000023 0.119990 -0.116389 0.022965 0.009602 -0.062500 1 0 0 0 0 0 2 25265
-0.001884 -0.000023 0.119990 -0.116381 0.022971 0.009609 -0.062500 1 0 0 0 0 0 2 26323
-0.001884 -0.000023 0.119990 -0.116384 0.022984 0.009603 -0.062500 1 0 0 0 0 0 2 27264
-0.001884 -0.000023 0.119990 -0.116389 0.022965 0.009602 -0.062500 1 0 0 0 0 0 2 28260
-0.001884 -0.000023 0.119990 -0.116385 0.022983 0.009602 -0.062500 1 0 0 0 0 0 2 29251
-0.001884 -0.000023 0.119990 -0.116381 0.022974 0.009609 -0.062500 1 0 0 0 0 0 2 30260
-0.001884 -0.000023 0.119990 -0.116380 0.022973 0.009610 -0.062500 1 0 0 0 0 0 2 31249
-0.001884 -0.000023 0.119990 -0.116383 0.022984 0.009603 -0.062500 1 0 0 0 0 0 2 32261
-0.001884 -0.000023 0.119990 -0.116389 0.022965 0.009603 -0.062500 1 0 0 0 0 0 2 33264
-0.001884 -0.000023 0.119990 -0.116381 0.022972 0.009609 -0.062500 1 0 0 0 0 0 2 34268
-0.001884 -0.000023 0.119990 -0.116383 0.022984 0.009603 -0.062500 1 0 0 0 0 0 2 35265
-0.001884 -0.000023 0.119990 -0.116389 0.022965 0.009602 -0.062500 1 0 0 0 0 0 2 36261
-0.001884 -0.000023 0.119990 -0.116381 0.022972 0.009609 -0.062500 1 0 0 0 0 0 2 37258
-0.001884 -0.000023 0.119990 -0.116384 0.022984 0.009603 -0.062500 1 0 0 0 0 0 2 38249
-0.001884 -0.000023 0.119990 -0.116389 0.022965 0.009602 -0.062500 1 0 0 0 0 0 2 39276
-0.001884 -0.000023 0.119990 -0.116381 0.022971 0.009609 -0.062500 1 0 0 0 0 0 2 40269
-0.001884 -0.000023 0.119990 -0.116384 0.022984 0.009603 -0.062500 1 0 0 0 0 0 2 41262
-0.001884 -0.000023 0.119990 -0.116389 0.022965 0.009602 -0.062500 1 0 0 0 0 0 2 42266
-0.001884 -0.000023 0.119990 -0.116385 0.022983 0.009602 -0.062500 1 0 0 0 0 0 2 43261
-0.001884 -0.000023 0.119990 -0.116381 0.022974 0.009609 -0.062500 1 0 0 0 0 0 2 44267
-0.001884 -0.000023 0.119990 -0.116380 0.022973 0.009610 -0.062500 1 0 0 0 0 0 2 45266
-0.001884 -0.000023 0.119990 -0.116383 0.022984 0.009603 -0.062500 1 0 0 0 0 0 2 46266
-0.001884 -0.000023 0.119990 -0.116389 0.022965 0.009603 -0.062500 1 0 0 0 0 0 2 47266
-0.001884 -0.000023 0.119990 -0.116381 0.022972 0.009609 -0.062500 1 0 0 0 0 0 2 48238
-0.001884 -0.000023 0.119990 -0.116384 0.022984 0.009603 -0.062500 1 0 0 0 0 0 2 49235
-0.001884 -0.000023 0.119990 -0.116389 0.022965 0.009603 -0.062500 1 0 0 0 0 0 2 50273
-0.001884 -0.000023 0.119990 -0.116381 0.022972 0.009609 -0.062500 1 0 0 0 0 0 2 51267
-0.001884 -0.000023 0.119990 -0.116384 0.022984 0.009603 -0.062500 1 0 0 0 0 0 2 52270
-0.001884 -0.000023 0.119990 -0.116389 0.022965 0.009603 -0.062500 1 0 0 0 0 0 2 53272
-0.001884 -0.000023 0.119990 -0.116385 0.022983 0.009602 -0.062500 1 0 0 0 0 0 2 54258
-0.001884 -0.000023 0.119990 -0.116381 0.022974 0.009609 -0.062500 1 0 0 0 0 0 2 55236
-0.001884 -0.000023 0.119990 -0.116389 0.022964 0.009603 -0.062500 1 0 0 0 0 0 2 56265
-0.001884 -0.000023 0.119990 -0.116385 0.022983 0.009602 -0.062500 1 0 0 0 0 0 2 57265
-0.001884 -0.000023 0.119990 -0.116381 0.022974 0.009609 -0.062500 1 0 0 0 0 0 2 58265
-0.001884 -0.000023 0.119990 -0.116380 0.022973 0.009610 -0.062500 1 0 0 0 0 0 2 59264
-0.001884 -0.000023 0.119990 -0.116384 0.022984 0.009604 -0.062500 1 0 0 0 0 0 2 60267
-0.001884 -0.000023 0.119990 -0.116389 0.022965 0.009603 -0.062500 1 0 0 0 0 0 2 61266
-0.001884 -0.000023 0.119990 -0.116381 0.022972 0.009609 -0.062500 1 0 0 0 0 0 2 62235
-0.001884 -0.000023 0.119990 -0.116384 0.022984 0.009603 -0.062500 1 0 0 0 0 0 2 63234
-0.001884 -0.000023 0.119990 -0.116389 0.022965 0.009603 -0.062500 1 0 0 0 0 0 2 64267
-0.001884 -0.000023 0.119990 -0.116381 0.022972 0.009609 -0.062500 1 0 0 0 0 0 2 65235
-0.001884 -0.000023 0.119990 -0.116384 0.022984 0.009603 -0.062500 1 0 0 0 0 0 2 66262
-0.001884 -0.000023 0.119990 -0.116389 0.022965 0.009603 -0.062500 1 0 0 0 0 0 2 67259
-0.001884 -0.000023 0.119990 -0.116385 0.022983 0.009602 -0.062500 1 0 0 0 0 0 2 68265
-0.001884 -0.000023 0.119990 -0.116381 0.022974 0.009609 -0.062500 1 0 0 0 0 0 2 69235
-0.001884 -0.000023 0.119990 -0.116389 0.022964 0.009603 -0.062500 1 0 0 0 0 0 2 70235
-0.001884 -0.000023 0.119990 -0.116385 0.022983 0.009602 -0.062500 1 0 0 0 0 0 2 71264
-0.001884 -0.000023 0.119990 -0.116381 0.022974 0.009609 -0.062500 1 0 0 0 0 0 2 72234
-0.001884 -0.000023 0.119990 -0.116381 0.022973 0.009610 -0.062500 1 0 0 0 0 0 2 73264
-0.001884 -0.000023 0.119990 -0.116392 0.022975 0.009597 -0.062500 1 0 0 0 0 0 2 74260
-0.001884 -0.000023 0.119990 -0.116382 0.022973 0.009609 -0.062500 1 0 0 0 0 0 2 75252
-0.001884 -0.000023 0.119990 -0.116381 0.022972 0.009610 -0.062500 1 0 0 0 0 0 2 76240
-0.001884 -0.000023 0.119990 -0.116392 0.022975 0.009597 -0.062500 1 0 0 0 0 0 2 77234
-0.001884 -0.000023 0.119990 -0.116382 0.022973 0.009609 -0.062500 1 0 0 0 0 0 2 78264
-0.001884 -0.000023 0.119990 -0.116384 0.022984 0.009603 -0.062500 1 0 0 0 0 0 2 79234
-0.001884 -0.000023 0.119990 -0.116381 0.022974 0.009609 -0.062500 1 0 0 0 0 0 2 80265
-0.001884 -0.000023 0.119990 -0.116389 0.022964 0.009603 -0.062500 1 0 0 0 0 0 2 81266
-0.001884 -0.000023 0.119990 -0.116385 0.022983 0.009603 -0.062500 1 0 0 0 0 0 2 82264
-0.001884 -0.000023 0.119990 -0.116381 0.022974 0.009609 -0.062500 1 0 0 0 0 0 2 83264
-0.001884 -0.000023 0.119990 -0.116381 0.022973 0.009610 -0.062500 1 0 0 0 0 0 2 84266
-0.001884 -0.000023 0.119990 -0.116392 0.022976 0.009597 -0.062500 1 0 0 0 0 0 2 85265
-0.001884 -0.000023 0.119990 -0.116382 0.022973 0.009609 -0.062500 1 0 0 0 0 0 2 86251
-0.001884 -0.000023 0.119990 -0.116381 0.022973 0.009610 -0.062500 1 0 0 0 0 0 2 87258
-0.001884 -0.000023 0.119990 -0.116392 0.022975 0.009597 -0.062500 1 0 0 0 0 0 2 88249
-0.001884 -0.000023 0.119990 -0.116382 0.022973 0.009609 -0.062500 1 0 0 0 0 0 2 89257
-0.001884 -0.000023 0.119990 -0.116381 0.022972 0.009610 -0.062500 1 0 0 0 0 0 2 90247
-0.001884 -0.000023 0.119990 -0.116392 0.022975 0.009597 -0.062500 1 0 0 0 0 0 2 91247
-0.001884 -0.000023 0.119990 -0.116382 0.022973 0.009609 -0.062500 1 0 0 0 0 0 2 92257
-0.001884 -0.000023 0.119990 -0.116385 0.022984 0.009603 -0.062500 1 0 0 0 0 0 2 93247
-0.001884 -0.000023 0.119990 -0.116381 0.022974 0.009609 -0.062500 1 0 0 0 0 0 2 94256
-0.001884 -0.000023 0.119990 -0.116389 0.022964 0.009603 -0.062500 1 0 0 0 0 0 2 95247
-0.001884 -0.000023 0.119990 -0.116385 0.022983 0.009603 -0.062500 1 0 0 0 0 0 2 96255
-0.001884 -0.000023 0.119990 -0.116381 0.022974 0.009609 -0.062500 1 0 0 0 0 0 2 97247
-0.001884 -0.000023 0.119990 -0.116381 0.022973 0.009610 -0.062500 1 0 0 0 0 0 2 98258
-0.001884 -0.000023 0.119990 -0.116392 0.022976 0.009597 -0.062500 1 0 0 0 0 0 2 99264
-0.001884 -0.000023 0.119990 -0.116382 0.022973 0.009609 -0.062500 1 0 0 0 0 0 2 100257
-0.001884 -0.000023 0.119990 -0.116381 0.022973 0.009610 -0.062500 1 0 0 0 0 0 2 101272
-0.001884 -0.000023 0.119990 -0.116393 0.022975 0.009597 -0.062500 1 0 0 0 0 0 2 102260
-0.001884 -0.000023 0.119990 -0.116382 0.022973 0.009609 -0.062500 1 0 0 0 0 0 2 103261
-0.001884 -0.000023 0.119990 -0.116385 0.022984 0.009603 -0.062500 1 0 0 0 0 0 2 104251
-0.001884 -0.000023 0.119990 -0.116381 0.022974 0.009609 -0.062500 1 0 0 0 0 0 2 105261
-0.001884 -0.000023 0.119990 -0.116389 0.022964 0.009603 -0.062500 1 0 0 0 0 0 2 106514
-0.001884 -0.000023 0.119990 -0.116385 0.022983 0.009603 -0.062500 1 0 0 0 0 0 2 107262
-0.001884 -0.000023 0.119990 -0.116382 0.022974 0.009609 -0.062500 1 0 0 0 0 0 2 108265
-0.001884 -0.000023 0.119990 -0.116389 0.022964 0.009603 -0.062500 1 0 0 0 0 0 2 109264
-0.001884 -0.000023 0.119990 -0.116385 0.022983 0.009603 -0.062500 1 0 0 0 0 0 2 110262
-0.001884 -0.000023 0.119990 -0.116382 0.022974 0.009609 -0.062500 1 0 0 0 0 0 2 111265
-0.001884 -0.000023 0.119990 -0.116381 0.022973 0.009610 -0.062500 1 0 0 0 0 0 2 112265
-0.001884 -0.000023 0.119990 -0.116393 0.022976 0.009597 -0.062500 1 0 0 0 0 0 2 113263
-0.001884 -0.000023 0.119990 -0.116382 0.022973 0.009609 -0.062500 1 0 0 0 0 0 2 114263
-0.001884 -0.000023 0.119990 -0.116381 0.022973 0.009610 -0.062500 1 0 0 0 0 0 2 115263
-0.001884 -0.000023 0.119990 -0.116393 0.022975 0.009597 -0.062500 1 0 0 0 0 0 2 116269
-0.001884 -0.000023 0.119990 -0.116383 0.022973 0.009609 -0.062500 1 0 0 0 0 0 2 117268
-0.001884 -0.000023 0.119990 -0.116385 0.022984 0.009603 -0.062500 1 0 0 0 0 0 2 118268
-0.001884 -0.000023 0.119990 -0.116382 0.022974 0.009610 -0.062500 1 0 0 0 0 0 2 119261
-0.001884 -0.000023 0.119990 -0.116389 0.022964 0.009603 -0.062500 1 0 0 0 0 0 2 120259
-0.001884 -0.000023 0.119990 -0.116386 0.022983 0.009603 -0.062500 1 0 0 0 0 0 2 121233
-0.001884 -0.000023 0.119990 -0.116382 0.022974 0.009609 -0.062500 1 0 0 0 0 0 2 122236
-0.001884 -0.000023 0.119990 -0.116389 0.022964 0.009603 -0.062500 1 0 0 0 0 0 2 123232
-0.001884 -0.000023 0.119990 -0.116386 0.022983 0.009603 -0.062500 1 0 0 0 0 0 2 124243
-0.001884 -0.000023 0.119990 -0.116382 0.022974 0.009609 -0.062500 1 0 0 0 0 0 2 125262
-0.001884 -0.000023 0.119990 -0.116381 0.022973 0.009610 -0.062500 1 0 0 0 0 0 2 126263
-0.001884 -0.000023 0.119990 -0.116393 0.022976 0.009597 -0.062500 1 0 0 0 0 0 2 127262
-0.001884 -0.000023 0.119990 -0.116383 0.022973 0.009609 -0.062500 1 0 0 0 0 0 2 128262
-0.001884 -0.000023 0.119990 -0.116385 0.022984 0.009603 -0.062500 1 0 0 0 0 0 2 129262
-0.001884 -0.000023 0.119990 -0.116382 0.022974 0.009610 -0.062500 1 0 0 0 0 0 2 130233
-0.001884 -0.000023 0.119990 -0.116389 0.022964 0.009603 -0.062500 1 0 0 0 0 0 2 131260
-0.001884 -0.000023 0.119990 -0.116386 0.022983 0.009603 -0.062500 1 0 0 0 0 0 2 132264
-0.001884 -0.000023 0.119990 -0.116382 0.022974 0.009610 -0.062500 1 0 0 0 0 0 2 133262
-0.001884 -0.000023 0.119990 -0.116377 0.022961 0.009597 -0.062500 1 0 0 0 0 0 2 134262
-0.001884 -0.000023 0.119990 -0.116384 0.022983 0.009602 -0.062500 1 0 0 0 0 0 2 135262
-0.001884 -0.000023 0.119990 -0.116381 0.022974 0.009609 -0.062500 1 0 0 0 0 0 2 136234
-0.001884 -0.000023 0.119990 -0.116380 0.022973 0.009610 -0.062500 1 0 0 0 0 0 2 137233
-0.001884 -0.000023 0.119990 -0.116384 0.022984 0.009603 -0.062500 1 0 0 0 0 0 2 138257
-0.001884 -0.000023 0.119990 -0.116389 0.022965 0.009603 -0.062500 1 0 0 0 0 0 2 139252
-0.001884 -0.000023 0.119990 -0.116381 0.022972 0.009609 -0.062500 1 0 0 0 0 0 2 140250
-0.001884 -0.000023 0.119990 -0.116384 0.022984 0.009603 -0.062500 1 0 0 0 0 0 2 141262
-0.001896 -0.000037 0.119980 0.062437 0.214302 0.159859 -0.062500 1 0 0 0 0 0 2 142231
-0.001903 -0.000043 0.119976 0.003448 0.150110 0.086508 -0.062500 1 0 0 0 0 0 2 143263
-0.001906 -0.000047 0.119975 -0.041488 0.102002 0.048451 -0.062500 1 0 0 0 0 0 2 144264
-0.001908 -0.000049 0.119974 -0.065716 0.076347 0.033967 -0.062500 1 0 0 0 0 0 2 145260
-0.001909 -0.000049 0.119974 -0.078090 0.063354 0.028824 -0.062500 1 0 0 0 0 0 2 146262
-0.001909 -0.000050 0.119974 -0.084331 0.056839 0.027008 -0.062500 1 0 0 0 0 0 2 147261
-0.001909 -0.000050 0.119974 -0.087463 0.053585 0.026386 -0.062500 1 0 0 0 0 0 2 148258
-0.001909 -0.000050 0.119974 -0.089035 0.051949 0.026168 -0.062500 1 0 0 0 0 0 2 149265
-0.001909 -0.000050 0.119974 -0.089815 0.051128 0.026093 -0.062500 1 0 0 0 0 0 2 150263
-0.001909 -0.000050 0.119974 -0.090217 0.050720 0.026065 -0.062500 1 0 0 0 0 0 2 151259
-0.001909 -0.000050 0.119974 -0.090414 0.050514 0.026058 -0.062500 1 0 0 0 0 0 2 152334
-0.001909 -0.000050 0.119974 -0.090499 0.050425 0.026056 -0.062500 1 0 0 0 0 0 2 153330
-0.001909 -0.000050 0.119974 -0.090552 0.050368 0.026054 -0.062500 1 0 0 0 0 0 2 154313
-0.001909 -0.000050 0.119974 -0.090580 0.050339 0.026054 -0.062500 1 0 0 0 0 0 2 155328
-0.001909 -0.000050 0.119974 -0.090602 0.050331 0.026053 -0.062500 1 0 0 0 0 0 2 156313
-0.001909 -0.000050 0.119974 -0.090604 0.050331 0.026053 -0.062500 1 0 0 0 0 0 2 157330
-0.001909 -0.000050 0.119974 -0.090609 0.050311 0.026053 -0.062500 1 0 0 0 0 0 2 158327
-0.001909 -0.000050 0.119974 -0.090613 0.050321 0.026046 -0.062500 1 0 0 0 0 0 2 159332
-0.001909 -0.000050 0.119974 -0.090601 0.050319 0.026059 -0.062500 1 0 0 0 0 0 2 160255
-0.001909 -0.000050 0.119974 -0.090612 0.050322 0.026047 -0.062500 1 0 0 0 0 0 2 161245
-0.001909 -0.000050 0.119974 -0.090610 0.050311 0.026052 -0.062500 1 0 0 0 0 0 2 162254
-0.001909 -0.000050 0.119974 -0.090601 0.050318 0.026060 -0.062500 1 0 0 0 0 0 2 163245
-0.001909 -0.000050 0.119974 -0.090612 0.050322 0.026047 -0.062500 1 0 0 0 0 0 2 164256
-0.001909 -0.000050 0.119974 -0.090610 0.050311 0.026052 -0.062500 1 0 0 0 0 0 2 165246
-0.001909 -0.000050 0.119974 -0.090609 0.050309 0.026053 -0.062500 1 0 0 0 0 0 2 166255
-0.001909 -0.000050 0.119974 -0.090605 0.050329 0.026053 -0.062500 1 0 0 0 0 0 2 167246
-0.001909 -0.000050 0.119974 -0.090609 0.050311 0.026053 -0.062500 1 0 0 0 0 0 2 168255
-0.001909 -0.000050 0.119974 -0.090609 0.050309 0.026053 -0.062500 1 0 0 0 0 0 2 169247
-0.001909 -0.000050 0.119974 -0.090605 0.050329 0.026053 -0.062500 1 0 0 0 0 0 2 170252
-0.001909 -0.000050 0.119974 -0.090609 0.050311 0.026053 -0.062500 1 0 0 0 0 0 2 171262
-0.001909 -0.000050 0.119974 -0.090613 0.050321 0.026046 -0.062500 1 0 0 0 0 0 2 172266
-0.001922 -0.000064 0.119963 0.088123 0.241552 0.176441 -0.062500 1 0 0 0 0 0 2 173263
-0.001929 -0.000071 0.119959 0.029174 0.177385 0.103009 -0.062500 1 0 0 0 0 0 2 174264
-0.001932 -0.000074 0.119958 -0.015744 0.129325 0.064921 -0.062500 1 0 0 0 0 0 2 175253
-0.001934 -0.000076 0.119958 -0.039958 0.103673 0.050447 -0.062500 1 0 0 0 0 0 2 176247
-0.001934 -0.000077 0.119958 -0.052325 0.090684 0.045277 -0.062500 1 0 0 0 0 0 2 177259
-0.001935 -0.000077 0.119958 -0.058564 0.084172 0.043475 -0.062500 1 0 0 0 0 0 2 178254
-0.001935 -0.000077 0.119957 -0.061691 0.080908 0.042839 -0.062500 1 0 0 0 0 0 2 179266
-0.001935 -0.000078 0.119957 -0.063265 0.079282 0.042631 -0.062500 1 0 0 0 0 0 2 180237
-0.001935 -0.000078 0.119957 -0.064054 0.078453 0.042550 -0.062500 1 0 0 0 0 0 2 181263
-0.001935 -0.000078 0.119957 -0.064448 0.078053 0.042528 -0.062500 1 0 0 0 0 0 2 182259
-0.001935 -0.000078 0.119957 -0.064644 0.077849 0.042522 -0.062500 1 0 0 0 0 0 2 183261
-0.001935 -0.000078 0.119957 -0.064737 0.077751 0.042513 -0.062500 1 0 0 0 0 0 2 184261
-0.001935 -0.000078 0.119957 -0.064791 0.077693 0.042510 -0.062500 1 0 0 0 0 0 2 185262
-0.001935 -0.000078 0.119957 -0.064811 0.077672 0.042516 -0.062500 1 0 0 0 0 0 2 186259
-0.001935 -0.000078 0.119957 -0.064832 0.077666 0.042517 -0.062500 1 0 0 0 0 0 2 187268
-0.001935 -0.000078 0.119957 -0.064842 0.077657 0.042510 -0.062500 1 0 0 0 0 0 2 188236
-0.001935 -0.000078 0.119957 -0.064840 0.077645 0.042516 -0.062500 1 0 0 0 0 0 2 189266
-0.001935 -0.000078 0.119957 -0.064843 0.077655 0.042510 -0.062500 1 0 0 0 0 0 2 190261
-0.001930 -0.000096 0.119968 -0.139023 0.331520 -0.104963 -0.062500 1 0 0 0 0 0 2 191253
-0.001927 -0.000105 0.119972 -0.115221 0.246246 -0.032871 -0.062500 1 0 0 0 0 0 2 192262
-0.001926 -0.000109 0.119973 -0.096573 0.182406 0.004460 -0.062500 1 0 0 0 0 0 2 193262
-0.001925 -0.000112 0.119973 -0.086353 0.148383 0.018639 -0.062500 1 0 0 0 0 0 2 194261
-0.001925 -0.000113 0.119974 -0.081087 0.131157 0.023683 -0.062500 1 0 0 0 0 0 2 195260
-0.001925 -0.000113 0.119974 -0.078396 0.122532 0.025447 -0.062500 1 0 0 0 0 0 2 196262
-0.001924 -0.000114 0.119974 -0.077049 0.118209 0.026052 -0.062500 1 0 0 0 0 0 2 197260
-0.001924 -0.000114 0.119974 -0.076361 0.116060 0.026272 -0.062500 1 0 0 0 0 0 2 198231
-0.001924 -0.000114 0.119974 -0.076019 0.114983 0.026342 -0.062500 1 0 0 0 0 0 2 199231
-0.001924 -0.000114 0.119974 -0.075852 0.114439 0.026371 -0.062500 1 0 0 0 0 0 2 200261
-0.001924 -0.000114 0.119974 -0.075770 0.114167 0.026375 -0.062500 1 0 0 0 0 0 2 201262
-0.001924 -0.000114 0.119974 -0.075730 0.114036 0.026382 -0.062500 1 0 0 0 0 0 2 202241
-0.001924 -0.000114 0.119974 -0.075699 0.113969 0.026390 -0.062500 1 0 0 0 0 0 2 203259
-0.001924 -0.000114 0.119974 -0.075690 0.113942 0.026385 -0.062500 1 0 0 0 0 0 2 204262
-0.001924 -0.000114 0.119974 -0.075682 0.113918 0.026378 -0.062500 1 0 0 0 0 0 2 205258
-0.001924 -0.000114 0.119974 -0.075678 0.113905 0.026383 -0.062500 1 0 0 0 0 0 2 206261
-0.001924 -0.000114 0.119974 -0.075678 0.113904 0.026384 -0.062500 1 0 0 0 0 0 2 207260
-0.001924 -0.000114 0.119974 -0.075678 0.113904 0.026384 -0.062500 1 0 0 0 0 0 2 208258
-0.001924 -0.000114 0.119974 -0.075678 0.113904 0.026384 -0.062500 1 0 0 0 0 0 2 209258
-0.001924 -0.000114 0.119974 -0.075677 0.113904 0.026384 -0.062500 1 0 0 0 0 0 2 210258
-0.001924 -0.000114 0.119974 -0.075677 0.113904 0.026384 -0.062500 1 0 0 0 0 0 2 211255
-0.001924 -0.000114 0.119974 -0.075677 0.113904 0.026384 -0.062500 1 0 0 0 0 0 2 212337
-0.001924 -0.000114 0.119974 -0.075677 0.113904 0.026384 -0.062500 1 0 0 0 0 0 2 213330
-0.001924 -0.000114 0.119974 -0.075677 0.113904 0.026384 -0.062500 1 0 0 0 0 0 2 214333
-0.001924 -0.000114 0.119974 -0.075677 0.113905 0.026384 -0.062500 1 0 0 0 0 0 2 215303
-0.001924 -0.000114 0.119974 -0.075677 0.113905 0.026384 -0.062500 1 0 0 0 0 0 2 216305
-0.001924 -0.000114 0.119974 -0.075677 0.113905 0.026384 -0.062500 1 0 0 0 0 0 2 217301
-0.001924 -0.000114 0.119974 -0.075685 0.113896 0.026377 -0.062500 1 0 0 0 0 0 2 218316
-0.001924 -0.000114 0.119974 -0.075678 0.113904 0.026383 -0.062500 1 0 0 0 0 0 2 219338
-0.001924 -0.000114 0.119974 -0.075678 0.113904 0.026384 -0.062500 1 0 0 0 0 0 2 220329
-0.001924 -0.000114 0.119974 -0.075678 0.113905 0.026384 -0.062500 1 0 0 0 0 0 2 221329
-0.001924 -0.000114 0.119974 -0.075677 0.113905 0.026384 -0.062500 1 0 0 0 0 0 2 222303
-0.001924 -0.000114 0.119974 -0.075677 0.113905 0.026384 -0.062500 1 0 0 0 0 0 2 223301
-0.001924 -0.000114 0.119974 -0.075677 0.113905 0.026384 -0.062500 1 0 0 0 0 0 2 224331
-0.001924 -0.000114 0.119974 -0.075677 0.113905 0.026384 -0.062500 1 0 0 0 0 0 2 225348
-0.001924 -0.000114 0.119974 -0.075677 0.113905 0.026384 -0.062500 1 0 0 0 0 0 2 226536
-0.001924 -0.000114 0.119974 -0.075686 0.113897 0.026377 -0.062500 1 0 0 0 0 0 2 227332
-0.001924 -0.000114 0.119974 -0.075675 0.113892 0.026390 -0.062500 1 0 0 0 0 0 2 228328
-0.001924 -0.000114 0.119974 -0.075677 0.113903 0.026385 -0.062500 1 0 0 0 0 0 2 229310
-0.001924 -0.000114 0.119974 -0.075677 0.113904 0.026384 -0.062500 1 0 0 0 0 0 2 230325
-0.001924 -0.000114 0.119974 -0.075677 0.113905 0.026384 -0.062500 1 0 0 0 0 0 2 231309
-0.001924 -0.000114 0.119974 -0.075677 0.113905 0.026384 -0.062500 1 0 0 0 0 0 2 232252
-0.001924 -0.000114 0.119974 -0.075677 0.113905 0.026384 -0.062500 1 0 0 0 0 0 2 233243
-0.001924 -0.000114 0.119974 -0.075686 0.113896 0.026377 -0.062500 1 0 0 0 0 0 2 234252
-0.001924 -0.000114 0.119974 -0.075679 0.113904 0.026383 -0.062500 1 0 0 0 0 0 2 235243
-0.001924 -0.000114 0.119974 -0.075678 0.113905 0.026384 -0.062500 1 0 0 0 0 0 2 236253
-0.001924 -0.000114 0.119974 -0.075678 0.113905 0.026384 -0.062500 1 0 0 0 0 0 2 237243
-0.001924 -0.000114 0.119974 -0.075678 0.113905 0.026384 -0.062500 1 0 0 0 0 0 2 238252
-0.001924 -0.000114 0.119974 -0.075678 0.113905 0.026384 -0.062500 1 0 0 0 0 0 2 239243
-0.001924 -0.000114 0.119974 -0.075678 0.113905 0.026384 -0.062500 1 0 0 0 0 0 2 240253
-0.001924 -0.000114 0.119974 -0.075677 0.113905 0.026384 -0.062500 1 0 0 0 0 0 2 241253
-0.001919 -0.000132 0.119984 -0.149915 0.367908 -0.120973 -0.062500 1 0 0 0 0 0 2 242247
-0.001916 -0.000141 0.119988 -0.126083 0.282575 -0.048932 -0.062500 1 0 0 0 0 0 2 243259
-0.001915 -0.000146 0.119989 -0.107431 0.218690 -0.011643 -0.062500 1 0 0 0 0 0 2 244245
-0.001914 -0.000148 0.119989 -0.097207 0.184650 0.002537 -0.062500 1 0 0 0 0 0 2 245236
-0.001914 -0.000149 0.119990 -0.091923 0.167434 0.007568 -0.062500 1 0 0 0 0 0 2 246252
-0.001914 -0.000150 0.119990 -0.089249 0.158801 0.009325 -0.062500 1 0 0 0 0 0 2 247242
-0.001914 -0.000150 0.119990 -0.087883 0.154482 0.009948 -0.062500 1 0 0 0 0 0 2 248256
-0.001914 -0.000150 0.119990 -0.087205 0.152336 0.010156 -0.062500 1 0 0 0 0 0 2 249264
-0.001914 -0.000150 0.119990 -0.086860 0.151247 0.010232 -0.062500 1 0 0 0 0 0 2 250242
-0.001913 -0.000150 0.119990 -0.086697 0.150714 0.010254 -0.062500 1 0 0 0 0 0 2 251263
-0.001913 -0.000150 0.119990 -0.086611 0.150431 0.010263 -0.062500 1 0 0 0 0 0 2 252233
-0.001913 -0.000150 0.119990 -0.086574 0.150311 0.010265 -0.062500 1 0 0 0 0 0 2 253261
-0.001913 -0.000150 0.119990 -0.086544 0.150245 0.010272 -0.062500 1 0 0 0 0 0 2 254229
-0.001913 -0.000150 0.119990 -0.086531 0.150206 0.010273 -0.062500 1 0 0 0 0 0 2 255260
-0.001913 -0.000150 0.119990 -0.086523 0.150181 0.010267 -0.062500 1 0 0 0 0 0 2 256261
-0.001913 -0.000150 0.119990 -0.086522 0.150179 0.010266 -0.062500 1 0 0 0 0 0 2 257258
-0.001913 -0.000150 0.119990 -0.086522 0.150179 0.010266 -0.062500 1 0 0 0 0 0 2 258257
-0.001913 -0.000150 0.119990 -0.086522 0.150179 0.010266 -0.062500 1 0 0 0 0 0 2 259261
-0.001913 -0.000150 0.119990 -0.086519 0.150168 0.010272 -0.062500 1 0 0 0 0 0 2 260266
-0.001913 -0.000150 0.119990 -0.086522 0.150179 0.010266 -0.062500 1 0 0 0 0 0 2 261262
-0.001913 -0.000150 0.119990 -0.086518 0.150168 0.010273 -0.062500 1 0 0 0 0 0 2 262263
-0.001913 -0.000150 0.119990 -0.086521 0.150179 0.010267 -0.062500 1 0 0 0 0 0 2 263260
-0.001913 -0.000150 0.119990 -0.086522 0.150180 0.010266 -0.062500 1 0 0 0 0 0 2 264230
-0.001913 -0.000150 0.119990 -0.086518 0.150169 0.010273 -0.062500 1 0 0 0 0 0 2 265259
-0.001913 -0.000150 0.119990 -0.086530 0.150170 0.010260 -0.062500 1 0 0 0 0 0 2 266228
-0.001913 -0.000150 0.119990 -0.086520 0.150167 0.010272 -0.062500 1 0 0 0 0 0 2 267256
-0.001913 -0.000150 0.119990 -0.086522 0.150179 0.010266 -0.062500 1 0 0 0 0 0 2 268259
-0.001913 -0.000150 0.119990 -0.086519 0.150168 0.010272 -0.062500 1 0 0 0 0 0 2 269259
-0.001913 -0.000150 0.119990 -0.086522 0.150179 0.010266 -0.062500 1 0 0 0 0 0 2 270259
-0.001913 -0.000150 0.119990 -0.086519 0.150169 0.010273 -0.062500 1 0 0 0 0 0 2 271258
-0.001913 -0.000150 0.119990 -0.086522 0.150179 0.010267 -0.062500 1 0 0 0 0 0 2 272261
-0.001913 -0.000150 0.119990 -0.086518 0.150169 0.010273 -0.062500 1 0 0 0 0 0 2 273259
-0.001913 -0.000150 0.119990 -0.086530 0.150170 0.010260 -0.062500 1 0 0 0 0 0 2 274227
-0.001913 -0.000150 0.119990 -0.086520 0.150167 0.010272 -0.062500 1 0 0 0 0 0 2 275259
-0.001913 -0.000150 0.119990 -0.086522 0.150179 0.010266 -0.062500 1 0 0 0 0 0 2 276262
-0.001913 -0.000150 0.119990 -0.086519 0.150168 0.010272 -0.062500 1 0 0 0 0 0 2 277256
-0.001913 -0.000150 0.119990 -0.086522 0.150179 0.010266 -0.062500 1 0 0 0 0 0 2 278258
-0.001913 -0.000150 0.119990 -0.086519 0.150169 0.010273 -0.062500 1 0 0 0 0 0 2 279258
-0.001913 -0.000150 0.119990 -0.086522 0.150179 0.010267 -0.062500 1 0 0 0 0 0 2 280228
-0.001913 -0.000150 0.119990 -0.086518 0.150169 0.010273 -0.062500 1 0 0 0 0 0 2 281229
-0.001913 -0.000150 0.119990 -0.086530 0.150170 0.010260 -0.062500 1 0 0 0 0 0 2 282256
-0.001913 -0.000150 0.119990 -0.086520 0.150167 0.010272 -0.062500 1 0 0 0 0 0 2 283225
-0.001913 -0.000150 0.119990 -0.086522 0.150179 0.010266 -0.062500 1 0 0 0 0 0 2 284247
-0.001913 -0.000150 0.119990 -0.086519 0.150168 0.010273 -0.062500 1 0 0 0 0 0 2 285251
-0.001913 -0.000150 0.119990 -0.086522 0.150179 0.010267 -0.062500 1 0 0 0 0 0 2 286257
-0.001913 -0.000150 0.119990 -0.086519 0.150168 0.010273 -0.062500 1 0 0 0 0 0 2 287228
-0.001913 -0.000150 0.119990 -0.086522 0.150179 0.010267 -0.062500 1 0 0 0 0 0 2 288229
-0.001913 -0.000150 0.119990 -0.086527 0.150160 0.010266 -0.062500 1 0 0 0 0 0 2 289258
-0.001913 -0.000150 0.119990 -0.086523 0.150178 0.010266 -0.062500 1 0 0 0 0 0 2 290257
-0.001913 -0.000150 0.119990 -0.086519 0.150168 0.010272 -0.062500 1 0 0 0 0 0 2 291255
-0.001913 -0.000150 0.119990 -0.086522 0.150179 0.010267 -0.062500 1 0 0 0 0 0 2 292230
-0.001913 -0.000150 0.119990 -0.086519 0.150168 0.010273 -0.062500 1 0 0 0 0 0 2 293257
-0.001913 -0.000150 0.119990 -0.086522 0.150179 0.010267 -0.062500 1 0 0 0 0 0 2 294256
-0.001913 -0.000150 0.119990 -0.086519 0.150168 0.010273 -0.062500 1 0 0 0 0 0 2 295224
-0.001913 -0.000150 0.119990 -0.086522 0.150179 0.010267 -0.062500 1 0 0 0 0 0 2 296243
-0.001913 -0.000150 0.119990 -0.086527 0.150160 0.010266 -0.062500 1 0 0 0 0 0 2 297251
-0.001913 -0.000150 0.119990 -0.086523 0.150178 0.010266 -0.062500 1 0 0 0 0 0 2 298241
-0.001913 -0.000150 0.119990 -0.086519 0.150168 0.010273 -0.062500 1 0 0 0 0 0 2 299249
-0.001913 -0.000150 0.119990 -0.086522 0.150179 0.010267 -0.062500 1 0 0 0 0 0 2 300241
-0.001913 -0.000150 0.119990 -0.086519 0.150168 0.010273 -0.062500 1 0 0 0 0 0 2 301251
-0.001913 -0.000150 0.119990 -0.086522 0.150179 0.010267 -0.062500 1 0 0 0 0 0 2 302241
-0.001913 -0.000150 0.119990 -0.086522 0.150180 0.010266 -0.062500 1 0 0 0 0 0 2 303249
-0.001913 -0.000150 0.119990 -0.086519 0.150169 0.010273 -0.062500 1 0 0 0 0 0 2 304242
-0.001913 -0.000150 0.119990 -0.086530 0.150170 0.010260 -0.062500 1 0 0 0 0 0 2 305250
-0.001913 -0.000150 0.119990 -0.086520 0.150168 0.010272 -0.062500 1 0 0 0 0 0 2 306254
-0.001913 -0.000150 0.119990 -0.086522 0.150179 0.010266 -0.062500 1 0 0 0 0 0 2 307243
-0.001913 -0.000150 0.119990 -0.086519 0.150169 0.010273 -0.062500 1 0 0 0 0 0 2 308244
-0.001913 -0.000150 0.119990 -0.086522 0.150179 0.010267 -0.062500 1 0 0 0 0 0 2 309251
-0.001913 -0.000150 0.119990 -0.086519 0.150169 0.010273 -0.062500 1 0 0 0 0 0 2 310268
-0.001913 -0.000150 0.119990 -0.086522 0.150179 0.010267 -0.062500 1 0 0 0 0 0 2 311254
-0.001913 -0.000150 0.119990 -0.086519 0.150169 0.010273 -0.062500 1 0 0 0 0 0 2 312248
-0.001913 -0.000150 0.119990 -0.086530 0.150170 0.010260 -0.062500 1 0 0 0 0 0 2 313260
-0.001913 -0.000150 0.119990 -0.086520 0.150168 0.010272 -0.062500 1 0 0 0 0 0 2 314230
-0.001913 -0.000150 0.119990 -0.086522 0.150179 0.010266 -0.062500 1 0 0 0 0 0 2 315257
-0.001913 -0.000150 0.119990 -0.086519 0.150168 0.010273 -0.062500 1 0 0 0 0 0 2 316245
-0.001913 -0.000150 0.119990 -0.086522 0.150179 0.010267 -0.062500 1 0 0 0 0 0 2 317258
-0.001913 -0.000150 0.119990 -0.086519 0.150169 0.010273 -0.062500 1 0 0 0 0 0 2 318243
-0.001913 -0.000150 0.119990 -0.086522 0.150179 0.010267 -0.062500 1 0 0 0 0 0 2 319256
-0.001913 -0.000150 0.119990 -0.086519 0.150169 0.010273 -0.062500 1 0 0 0 0 0 2 320253
-0.001913 -0.000150 0.119990 -0.086530 0.150170 0.010260 -0.062500 1 0 0 0 0 0 2 321255
-0.001913 -0.000150 0.119990 -0.086520 0.150167 0.010272 -0.062500 1 0 0 0 0 0 2 322257
-0.001913 -0.000150 0.119990 -0.086522 0.150179 0.010267 -0.062500 1 0 0 0 0 0 2 323255
-0.001913 -0.000150 0.119990 -0.086519 0.150168 0.010273 -0.062500 1 0 0 0 0 0 2 324258
-0.001913 -0.000150 0.119990 -0.086522 0.150179 0.010267 -0.062500 1 0 0 0 0 0 2 325263
-0.001913 -0.000150 0.119990 -0.086519 0.150169 0.010273 -0.062500 1 0 0 0 0 0 2 326258
-0.001913 -0.000150 0.119990 -0.086522 0.150179 0.010267 -0.062500 1 0 0 0 0 0 2 327256
-0.001913 -0.000150 0.119990 -0.086527 0.150160 0.010266 -0.062500 1 0 0 0 0 0 2 328259
-0.001913 -0.000150 0.119990 -0.086523 0.150178 0.010266 -0.062500 1 0 0 0 0 0 2 329256
-0.001913 -0.000150 0.119990 -0.086519 0.150168 0.010273 -0.062500 1 0 0 0 0 0 2 330255
-0.001913 -0.000150 0.119990 -0.086522 0.150179 0.010267 -0.062500 1 0 0 0 0 0 2 331256
-0.001913 -0.000150 0.119990 -0.086519 0.150168 0.010273 -0.062500 1 0 0 0 0 0 2 332257
-0.001913 -0.000150 0.119990 -0.086522 0.150179 0.010267 -0.062500 1 0 0 0 0 0 2 333256
-0.001908 -0.000168 0.120000 -0.160794 0.404316 -0.136948 -0.062500 1 0 0 0 0 0 2 334256
-0.001905 -0.000177 0.120004 -0.136945 0.318906 -0.064990 -0.062500 1 0 0 0 0 0 2 335257
-0.001904 -0.000182 0.120005 -0.118285 0.254996 -0.027725 -0.062500 1 0 0 0 0 0 2 336256
-0.001903 -0.000184 0.120006 -0.108047 0.220950 -0.013577 -0.062500 1 0 0 0 0 0 2 337255
-0.001903 -0.000185 0.120006 -0.102769 0.203718 -0.008524 -0.062500 1 0 0 0 0 0 2 338256
-0.001903 -0.000186 0.120006 -0.100098 0.195093 -0.006774 -0.062500 1 0 0 0 0 0 2 339254
-0.001903 -0.000186 0.120006 -0.098741 0.190765 -0.006161 -0.062500 1 0 0 0 0 0 2 340256
-0.001903 -0.000186 0.120006 -0.098052 0.188614 -0.005942 -0.062500 1 0 0 0 0 0 2 341254
-0.001903 -0.000186 0.120006 -0.097709 0.187536 -0.005872 -0.062500 1 0 0 0 0 0 2 342258
-0.001903 -0.000186 0.120006 -0.097546 0.187004 -0.005851 -0.062500 1 0 0 0 0 0 2 343257
-0.001903 -0.000186 0.120006 -0.097452 0.186730 -0.005835 -0.062500 1 0 0 0 0 0 2 344257
-0.001903 -0.000186 0.120006 -0.097407 0.186588 -0.005839 -0.062500 1 0 0 0 0 0 2 345255
-0.001903 -0.000186 0.120006 -0.097399 0.186525 -0.005840 -0.062500 1 0 0 0 0 0 2 346254
-0.001903 -0.000186 0.120006 -0.097380 0.186496 -0.005833 -0.062500 1 0 0 0 0 0 2 347254
-0.001903 -0.000186 0.120006 -0.097372 0.186472 -0.005839 -0.062500 1 0 0 0 0 0 2 348227
-0.001903 -0.000186 0.120006 -0.097367 0.186458 -0.005833 -0.062500 1 0 0 0 0 0 2 349252
-0.001903 -0.000186 0.120006 -0.097367 0.186457 -0.005833 -0.062500 1 0 0 0 0 0 2 350243
-0.001903 -0.000186 0.120006 -0.097367 0.186457 -0.005833 -0.062500 1 0 0 0 0 0 2 351254
-0.001903 -0.000186 0.120006 -0.097367 0.186457 -0.005832 -0.062500 1 0 0 0 0 0 2 352258
-0.001903 -0.000186 0.120006 -0.097367 0.186457 -0.005832 -0.062500 1 0 0 0 0 0 2 353254
-0.001903 -0.000186 0.120006 -0.097366 0.186457 -0.005832 -0.062500 1 0 0 0 0 0 2 354256
-0.001903 -0.000186 0.120006 -0.097366 0.186457 -0.005832 -0.062500 1 0 0 0 0 0 2 355225
-0.001903 -0.000186 0.120006 -0.097370 0.186469 -0.005839 -0.062500 1 0 0 0 0 0 2 356227
-0.001903 -0.000186 0.120006 -0.097367 0.186459 -0.005833 -0.062500 1 0 0 0 0 0 2 357253
-0.001903 -0.000186 0.120006 -0.097366 0.186458 -0.005832 -0.062500 1 0 0 0 0 0 2 358243
-0.001903 -0.000186 0.120006 -0.097366 0.186458 -0.005832 -0.062500 1 0 0 0 0 0 2 359251
-0.001903 -0.000186 0.120006 -0.097375 0.186449 -0.005839 -0.062500 1 0 0 0 0 0 2 360256
-0.001903 -0.000186 0.120006 -0.097367 0.186456 -0.005833 -0.062500 1 0 0 0 0 0 2 361248
-0.001903 -0.000186 0.120006 -0.097367 0.186457 -0.005832 -0.062500 1 0 0 0 0 0 2 362239
-0.001903 -0.000186 0.120006 -0.097367 0.186457 -0.005832 -0.062500 1 0 0 0 0 0 2 363248
-0.001903 -0.000186 0.120006 -0.097366 0.186457 -0.005832 -0.062500 1 0 0 0 0 0 2 364240
-0.001903 -0.000186 0.120006 -0.097366 0.186457 -0.005832 -0.062500 1 0 0 0 0 0 2 365248
-0.001903 -0.000186 0.120006 -0.097366 0.186457 -0.005832 -0.062500 1 0 0 0 0 0 2 366239
-0.001903 -0.000186 0.120006 -0.097370 0.186469 -0.005839 -0.062500 1 0 0 0 0 0 2 367249
-0.001903 -0.000186 0.120006 -0.097375 0.186450 -0.005840 -0.062500 1 0 0 0 0 0 2 368240
-0.001903 -0.000186 0.120006 -0.097368 0.186457 -0.005833 -0.062500 1 0 0 0 0 0 2 369248
-0.001903 -0.000186 0.120006 -0.097367 0.186457 -0.005832 -0.062500 1 0 0 0 0 0 2 370238
-0.001903 -0.000186 0.120006 -0.097367 0.186457 -0.005832 -0.062500 1 0 0 0 0 0 2 371248
-0.001903 -0.000186 0.120006 -0.097367 0.186457 -0.005832 -0.062500 1 0 0 0 0 0 2 372238
-0.001903 -0.000186 0.120006 -0.097367 0.186457 -0.005832 -0.062500 1 0 0 0 0 0 2 373258
-0.001903 -0.000186 0.120006 -0.097366 0.186457 -0.005832 -0.062500 1 0 0 0 0 0 2 374248
-0.001903 -0.000186 0.120006 -0.097366 0.186457 -0.005832 -0.062500 1 0 0 0 0 0 2 375262
-0.001903 -0.000186 0.120006 -0.097375 0.186448 -0.005839 -0.062500 1 0 0 0 0 0 2 376261
-0.001903 -0.000186 0.120006 -0.097368 0.186456 -0.005833 -0.062500 1 0 0 0 0 0 2 377240
-0.001903 -0.000186 0.120006 -0.097367 0.186457 -0.005832 -0.062500 1 0 0 0 0 0 2 378239
-0.001903 -0.000186 0.120006 -0.097370 0.186469 -0.005839 -0.062500 1 0 0 0 0 0 2 379403
-0.001903 -0.000186 0.120006 -0.097367 0.186459 -0.005833 -0.062500 1 0 0 0 0 0 2 380442
-0.001903 -0.000186 0.120006 -0.097367 0.186458 -0.005832 -0.062500 1 0 0 0 0 0 2 381249
-0.001903 -0.000186 0.120006 -0.097367 0.186458 -0.005832 -0.062500 1 0 0 0 0 0 2 382247
-0.001903 -0.000186 0.120006 -0.097366 0.186458 -0.005832 -0.062500 1 0 0 0 0 0 2 383263
-0.001903 -0.000186 0.120006 -0.097375 0.186449 -0.005839 -0.062500 1 0 0 0 0 0 2 384257
-0.001915 -0.000200 0.119995 0.081298 0.377495 0.144861 -0.062500 1 0 0 0 0 0 2 385224
-0.001922 -0.000207 0.119991 0.022371 0.313486 0.071296 -0.062500 1 0 0 0 0 0 2 386255
-0.001925 -0.000210 0.119990 -0.022537 0.265463 0.033125 -0.062500 1 0 0 0 0 0 2 387253
-0.001927 -0.000212 0.119990 -0.046742 0.239828 0.018606 -0.062500 1 0 0 0 0 0 2 388269
-0.001928 -0.000213 0.119989 -0.059110 0.226825 0.013433 -0.062500 1 0 0 0 0 0 2 389264
-0.001928 -0.000213 0.119989 -0.065344 0.220301 0.011628 -0.062500 1 0 0 0 0 0 2 390265
-0.001928 -0.000214 0.119989 -0.068462 0.217044 0.010994 -0.062500 1 0 0 0 0 0 2 391264
-0.001928 -0.000214 0.119989 -0.070042 0.215411 0.010778 -0.062500 1 0 0 0 0 0 2 392272
-0.001928 -0.000214 0.119989 -0.070824 0.214590 0.010701 -0.062500 1 0 0 0 0 0 2 393250
-0.001928 -0.000214 0.119989 -0.071217 0.214191 0.010679 -0.062500 1 0 0 0 0 0 2 394263
-0.001928 -0.000214 0.119989 -0.071421 0.213978 0.010666 -0.062500 1 0 0 0 0 0 2 395243
-0.001928 -0.000214 0.119989 -0.071503 0.213876 0.010669 -0.062500 1 0 0 0 0 0 2 396266
-0.001928 -0.000214 0.119989 -0.071560 0.213830 0.010662 -0.062500 1 0 0 0 0 0 2 397263
-0.001928 -0.000214 0.119989 -0.071588 0.213801 0.010660 -0.062500 1 0 0 0 0 0 2 398263
-0.001928 -0.000214 0.119989 -0.071610 0.213794 0.010660 -0.062500 1 0 0 0 0 0 2 399263
-0.001928 -0.000214 0.119989 -0.071609 0.213782 0.010666 -0.062500 1 0 0 0 0 0 2 400265
-0.001928 -0.000214 0.119989 -0.071608 0.213781 0.010667 -0.062500 1 0 0 0 0 0 2 401262
-0.001928 -0.000214 0.119989 -0.071616 0.213773 0.010661 -0.062500 1 0 0 0 0 0 2 402264
-0.001928 -0.000214 0.119989 -0.071609 0.213780 0.010667 -0.062500 1 0 0 0 0 0 2 403262
-0.001928 -0.000214 0.119989 -0.071616 0.213772 0.010661 -0.062500 1 0 0 0 0 0 2 404263
-0.001928 -0.000214 0.119989 -0.071609 0.213780 0.010667 -0.062500 1 0 0 0 0 0 2 405263
-0.001923 -0.000232 0.120000 -0.145914 0.468081 -0.136368 -0.062500 1 0 0 0 0 0 2 406244
-0.001920 -0.000241 0.120003 -0.122050 0.382597 -0.064504 -0.062500 1 0 0 0 0 0 2 407266
-0.001919 -0.000246 0.120005 -0.103391 0.318637 -0.027279 -0.062500 1 0 0 0 0 0 2 408245
-0.001918 -0.000248 0.120005 -0.093151 0.284571 -0.013136 -0.062500 1 0 0 0 0 0 2 409264
-0.001918 -0.000249 0.120005 -0.087869 0.267332 -0.008115 -0.062500 1 0 0 0 0 0 2 410265
-0.001918 -0.000250 0.120005 -0.085186 0.258700 -0.006361 -0.062500 1 0 0 0 0 0 2 411262
-0.001918 -0.000250 0.120005 -0.083833 0.254393 -0.005744 -0.062500 1 0 0 0 0 0 2 412265
-0.001918 -0.000250 0.120005 -0.083153 0.252236 -0.005532 -0.062500 1 0 0 0 0 0 2 413263
-0.001918 -0.000250 0.120005 -0.082803 0.251165 -0.005457 -0.062500 1 0 0 0 0 0 2 414265
-0.001918 -0.000250 0.120005 -0.082644 0.250614 -0.005436 -0.062500 1 0 0 0 0 0 2 415254
-0.001918 -0.000250 0.120005 -0.082554 0.250349 -0.005427 -0.062500 1 0 0 0 0 0 2 416324
-0.001918 -0.000250 0.120005 -0.082510 0.250208 -0.005412 -0.062500 1 0 0 0 0 0 2 417331
-0.001918 -0.000250 0.120005 -0.082478 0.250139 -0.005423 -0.062500 1 0 0 0 0 0 2 418320
-0.001918 -0.000250 0.120005 -0.082480 0.250115 -0.005425 -0.062500 1 0 0 0 0 0 2 419320
-0.001918 -0.000250 0.120005 -0.082474 0.250091 -0.005412 -0.062500 1 0 0 0 0 0 2 420301
-0.001918 -0.000250 0.120005 -0.082462 0.250087 -0.005416 -0.062500 1 0 0 0 0 0 2 421297
-0.001918 -0.000250 0.120005 -0.082460 0.250087 -0.005417 -0.062500 1 0 0 0 0 0 2 422323
-0.001918 -0.000250 0.120005 -0.082469 0.250078 -0.005424 -0.062500 1 0 0 0 0 0 2 423319
-0.001918 -0.000250 0.120005 -0.082461 0.250086 -0.005418 -0.062500 1 0 0 0 0 0 2 424329
-0.001918 -0.000250 0.120005 -0.082469 0.250079 -0.005424 -0.062500 1 0 0 0 0 0 2 425319
-0.001918 -0.000250 0.120005 -0.082458 0.250075 -0.005411 -0.062500 1 0 0 0 0 0 2 426296
-0.001918 -0.000250 0.120005 -0.082468 0.250078 -0.005423 -0.062500 1 0 0 0 0 0 2 427332
-0.001918 -0.000250 0.120005 -0.082461 0.250087 -0.005418 -0.062500 1 0 0 0 0 0 2 428324
-0.001918 -0.000250 0.120005 -0.082465 0.250067 -0.005417 -0.062500 1 0 0 0 0 0 2 429320
-0.001918 -0.000250 0.120005 -0.082469 0.250077 -0.005424 -0.062500 1 0 0 0 0 0 2 430303
-0.001918 -0.000250 0.120005 -0.082462 0.250086 -0.005418 -0.062500 1 0 0 0 0 0 2 431319
-0.001918 -0.000250 0.120005 -0.082465 0.250067 -0.005418 -0.062500 1 0 0 0 0 0 2 432304
-0.001918 -0.000250 0.120005 -0.082461 0.250085 -0.005417 -0.062500 1 0 0 0 0 0 2 433319
-0.001918 -0.000250 0.120005 -0.082469 0.250079 -0.005424 -0.062500 1 0 0 0 0 0 2 434303
-0.001918 -0.000250 0.120005 -0.082458 0.250075 -0.005411 -0.062500 1 0 0 0 0 0 2 435319
-0.001930 -0.000264 0.119995 0.096110 0.440982 0.145457 -0.062500 1 0 0 0 0 0 2 436238
-0.001937 -0.000271 0.119991 0.037219 0.377056 0.071808 -0.062500 1 0 0 0 0 0 2 437247
-0.001940 -0.000274 0.119990 -0.007663 0.329059 0.033593 -0.062500 1 0 0 0 0 0 2 438237
-0.001942 -0.000276 0.119989 -0.031853 0.303426 0.019054 -0.062500 1 0 0 0 0 0 2 439247
-0.001942 -0.000277 0.119989 -0.044207 0.290436 0.013875 -0.062500 1 0 0 0 0 0 2 440236
-0.001943 -0.000277 0.119989 -0.050437 0.283914 0.012064 -0.062500 1 0 0 0 0 0 2 441245
-0.001943 -0.000277 0.119989 -0.053585 0.280655 0.011432 -0.062500 1 0 0 0 0 0 2 442247
-0.001943 -0.000277 0.119989 -0.055149 0.279028 0.011216 -0.062500 1 0 0 0 0 0 2 443237
-0.001943 -0.000277 0.119989 -0.055937 0.278200 0.011131 -0.062500 1 0 0 0 0 0 2 444247
-0.001943 -0.000277 0.119989 -0.056328 0.277788 0.011114 -0.062500 1 0 0 0 0 0 2 445237
-0.001943 -0.000277 0.119989 -0.056514 0.277592 0.011095 -0.062500 1 0 0 0 0 0 2 446242
-0.001943 -0.000277 0.119989 -0.056627 0.277488 0.011104 -0.062500 1 0 0 0 0 0 2 447250
-0.001943 -0.000277 0.119989 -0.056663 0.277436 0.011104 -0.062500 1 0 0 0 0 0 2 448248
-0.001943 -0.000277 0.119989 -0.056692 0.277419 0.011097 -0.062500 1 0 0 0 0 0 2 449254
-0.001943 -0.000277 0.119989 -0.056698 0.277398 0.011096 -0.062500 1 0 0 0 0 0 2 450247
-0.001943 -0.000277 0.119989 -0.056719 0.277391 0.011095 -0.062500 1 0 0 0 0 0 2 451247
-0.001943 -0.000277 0.119989 -0.056721 0.277390 0.011095 -0.062500 1 0 0 0 0 0 2 452242
-0.001943 -0.000277 0.119989 -0.056721 0.277390 0.011095 -0.062500 1 0 0 0 0 0 2 453240
-0.001943 -0.000277 0.119989 -0.056718 0.277379 0.011101 -0.062500 1 0 0 0 0 0 2 454247
-0.001943 -0.000277 0.119989 -0.056721 0.277389 0.011095 -0.062500 1 0 0 0 0 0 2 455247
-0.001943 -0.000277 0.119989 -0.056721 0.277390 0.011095 -0.062500 1 0 0 0 0 0 2 456241
-0.001943 -0.000277 0.119989 -0.056718 0.277379 0.011101 -0.062500 1 0 0 0 0 0 2 457242
-0.001943 -0.000277 0.119989 -0.056721 0.277389 0.011095 -0.062500 1 0 0 0 0 0 2 458240
-0.001943 -0.000277 0.119989 -0.056721 0.277390 0.011095 -0.062500 1 0 0 0 0 0 2 459238
-0.001943 -0.000277 0.119989 -0.056718 0.277379 0.011101 -0.062500 1 0 0 0 0 0 2 460241
-0.001943 -0.000277 0.119989 -0.056721 0.277389 0.011095 -0.062500 1 0 0 0 0 0 2 461238
-0.001943 -0.000277 0.119989 -0.056721 0.277390 0.011095 -0.062500 1 0 0 0 0 0 2 462239
-0.001943 -0.000277 0.119989 -0.056718 0.277379 0.011101 -0.062500 1 0 0 0 0 0 2 463249
-0.001943 -0.000277 0.119989 -0.056721 0.277389 0.011095 -0.062500 1 0 0 0 0 0 2 464245
-0.001943 -0.000277 0.119989 -0.056721 0.277390 0.011095 -0.062500 1 0 0 0 0 0 2 465246
-0.001943 -0.000277 0.119989 -0.056710 0.277388 0.011108 -0.062500 1 0 0 0 0 0 2 466243
-0.001943 -0.000277 0.119989 -0.056720 0.277390 0.011096 -0.062500 1 0 0 0 0 0 2 467239
-0.001943 -0.000277 0.119989 -0.056721 0.277391 0.011095 -0.062500 1 0 0 0 0 0 2 468242
-0.001943 -0.000277 0.119989 -0.056717 0.277379 0.011102 -0.062500 1 0 0 0 0 0 2 469240
-0.001943 -0.000277 0.119989 -0.056720 0.277389 0.011096 -0.062500 1 0 0 0 0 0 2 470241
-0.001943 -0.000277 0.119989 -0.056721 0.277391 0.011095 -0.062500 1 0 0 0 0 0 2 471239
-0.001943 -0.000277 0.119989 -0.056718 0.277379 0.011102 -0.062500 1 0 0 0 0 0 2 472242
-0.001943 -0.000277 0.119989 -0.056721 0.277389 0.011096 -0.062500 1 0 0 0 0 0 2 473238
-0.001943 -0.000277 0.119989 -0.056721 0.277391 0.011095 -0.062500 1 0 0 0 0 0 2 474241
-0.001943 -0.000277 0.119989 -0.056718 0.277379 0.011102 -0.062500 1 0 0 0 0 0 2 475267
-0.001943 -0.000277 0.119989 -0.056721 0.277389 0.011096 -0.062500 1 0 0 0 0 0 2 476240
-0.001943 -0.000277 0.119989 -0.056721 0.277391 0.011095 -0.062500 1 0 0 0 0 0 2 477244
-0.001943 -0.000277 0.119989 -0.056718 0.277379 0.011102 -0.062500 1 0 0 0 0 0 2 478240
-0.001943 -0.000277 0.119989 -0.056721 0.277389 0.011096 -0.062500 1 0 0 0 0 0 2 479240
-0.001943 -0.000277 0.119989 -0.056721 0.277391 0.011095 -0.062500 1 0 0 0 0 0 2 480241
-0.001943 -0.000277 0.119989 -0.056718 0.277379 0.011102 -0.062500 1 0 0 0 0 0 2 481240
-0.001943 -0.000277 0.119989 -0.056721 0.277389 0.011096 -0.062500 1 0 0 0 0 0 2 482240
-0.001943 -0.000277 0.119989 -0.056721 0.277391 0.011095 -0.062500 1 0 0 0 0 0 2 483240
-0.001943 -0.000277 0.119989 -0.056718 0.277379 0.011102 -0.062500 1 0 0 0 0 0 2 484242
-0.001943 -0.000277 0.119989 -0.056721 0.277389 0.011096 -0.062500 1 0 0 0 0 0 2 485241
-0.001943 -0.000277 0.119989 -0.056721 0.277391 0.011095 -0.062500 1 0 0 0 0 0 2 486241
-0.001943 -0.000277 0.119989 -0.056718 0.277379 0.011102 -0.062500 1 0 0 0 0 0 2 487233
-0.001943 -0.000277 0.119989 -0.056721 0.277389 0.011096 -0.062500 1 0 0 0 0 0 2 488244
-0.001943 -0.000277 0.119989 -0.056721 0.277390 0.011095 -0.062500 1 0 0 0 0 0 2 489243
-0.001943 -0.000277 0.119989 -0.056718 0.277379 0.011102 -0.062500 1 0 0 0 0 0 2 490239
-0.001943 -0.000277 0.119989 -0.056721 0.277389 0.011096 -0.062500 1 0 0 0 0 0 2 491241
-0.001943 -0.000277 0.119989 -0.056721 0.277390 0.011095 -0.062500 1 0 0 0 0 0 2 492241
-0.001943 -0.000277 0.119989 -0.056718 0.277379 0.011102 -0.062500 1 0 0 0 0 0 2 493239
-0.001943 -0.000277 0.119989 -0.056721 0.277389 0.011096 -0.062500 1 0 0 0 0 0 2 494240
-0.001943 -0.000277 0.119989 -0.056721 0.277390 0.011095 -0.062500 1 0 0 0 0 0 2 495239
-0.001943 -0.000277 0.119989 -0.056718 0.277379 0.011102 -0.062500 1 0 0 0 0 0 2 496241
-0.001943 -0.000277 0.119989 -0.056721 0.277389 0.011096 -0.062500 1 0 0 0 0 0 2 497238
-0.001943 -0.000277 0.119989 -0.056722 0.277390 0.011095 -0.062500 1 0 0 0 0 0 2 498240
-0.001943 -0.000277 0.119989 -0.056718 0.277379 0.011101 -0.062500 1 0 0 0 0 0 2 499232
-0.001943 -0.000277 0.119989 -0.056721 0.277389 0.011096 -0.062500 1 0 0 0 0 0 2 500239
-0.001943 -0.000277 0.119989 -0.056722 0.277390 0.011095 -0.062500 1 0 0 0 0 0 2 501230
-0.001943 -0.000277 0.119989 -0.056718 0.277379 0.011101 -0.062500 1 0 0 0 0 0 2 502238
-0.001943 -0.000277 0.119989 -0.056721 0.277389 0.011096 -0.062500 1 0 0 0 0 0 2 503229
-0.001943 -0.000277 0.119989 -0.056722 0.277390 0.011095 -0.062500 1 0 0 0 0 0 2 504238
-0.001943 -0.000277 0.119989 -0.056710 0.277388 0.011109 -0.062500 1 0 0 0 0 0 2 505229
-0.001943 -0.000277 0.119989 -0.056720 0.277390 0.011097 -0.062500 1 0 0 0 0 0 2 506238
-0.001943 -0.000277 0.119989 -0.056721 0.277391 0.011095 -0.062500 1 0 0 0 0 0 2 507228
-0.001943 -0.000277 0.119989 -0.056718 0.277379 0.011102 -0.062500 1 0 0 0 0 0 2 508243
-0.001943 -0.000277 0.119989 -0.056721 0.277390 0.011096 -0.062500 1 0 0 0 0 0 2 509244
-0.001943 -0.000277 0.119989 -0.056721 0.277391 0.011095 -0.062500 1 0 0 0 0 0 2 510234
-0.001943 -0.000277 0.119989 -0.056718 0.277379 0.011102 -0.062500 1 0 0 0 0 0 2 511244
-0.001943 -0.000277 0.119989 -0.056721 0.277390 0.011096 -0.062500 1 0 0 0 0 0 2 512242
-0.001943 -0.000277 0.119989 -0.056721 0.277391 0.011095 -0.062500 1 0 0 0 0 0 2 513245
-0.001943 -0.000277 0.119989 -0.056718 0.277379 0.011102 -0.062500 1 0 0 0 0 0 2 514240
-0.001943 -0.000277 0.119989 -0.056709 0.277387 0.011089 -0.062500 1 0 0 0 0 0 2 515245
-0.001943 -0.000277 0.119989 -0.056719 0.277390 0.011094 -0.062500 1 0 0 0 0 0 2 516233
-0.001943 -0.000277 0.119989 -0.056717 0.277379 0.011101 -0.062500 1 0 0 0 0 0 2 517406
-0.001943 -0.000277 0.119989 -0.056720 0.277389 0.011095 -0.062500 1 0 0 0 0 0 2 518251
-0.001943 -0.000277 0.119989 -0.056721 0.277391 0.011095 -0.062500 1 0 0 0 0 0 2 519218
-0.001943 -0.000277 0.119989 -0.056717 0.277379 0.011101 -0.062500 1 0 0 0 0 0 2 520258
-0.001943 -0.000277 0.119989 -0.056720 0.277389 0.011095 -0.062500 1 0 0 0 0 0 2 521252
-0.001943 -0.000277 0.119989 -0.056721 0.277390 0.011095 -0.062500 1 0 0 0 0 0 2 522250
-0.001943 -0.000277 0.119989 -0.056717 0.277379 0.011101 -0.062500 1 0 0 0 0 0 2 523250
-0.001943 -0.000277 0.119989 -0.056720 0.277389 0.011095 -0.062500 1 0 0 0 0 0 2 524251
-0.001943 -0.000277 0.119989 -0.056721 0.277390 0.011095 -0.062500 1 0 0 0 0 0 2 525248
-0.001943 -0.000277 0.119989 -0.056717 0.277379 0.011101 -0.062500 1 0 0 0 0 0 2 526248
-0.001943 -0.000277 0.119989 -0.056720 0.277389 0.011095 -0.062500 1 0 0 0 0 0 2 527251
-0.001943 -0.000277 0.119989 -0.056721 0.277390 0.011095 -0.062500 1 0 0 0 0 0 2 528233
-0.001943 -0.000277 0.119989 -0.056717 0.277379 0.011101 -0.062500 1 0 0 0 0 0 2 529229
-0.001943 -0.000277 0.119989 -0.056720 0.277389 0.011095 -0.062500 1 0 0 0 0 0 2 530252
-0.001943 -0.000277 0.119989 -0.056721 0.277390 0.011095 -0.062500 1 0 0 0 0 0 2 531256
-0.001943 -0.000277 0.119989 -0.056718 0.277379 0.011101 -0.062500 1 0 0 0 0 0 2 532241
-0.001943 -0.000277 0.119989 -0.056721 0.277389 0.011095 -0.062500 1 0 0 0 0 0 2 533249
-0.001943 -0.000277 0.119989 -0.056721 0.277390 0.011095 -0.062500 1 0 0 0 0 0 2 534249
-0.001943 -0.000277 0.119989 -0.056718 0.277379 0.011101 -0.062500 1 0 0 0 0 0 2 535249
-0.001943 -0.000277 0.119989 -0.056721 0.277389 0.011095 -0.062500 1 0 0 0 0 0 2 536251
-0.001943 -0.000277 0.119989 -0.056721 0.277390 0.011095 -0.062500 1 0 0 0 0 0 2 537249
-0.001943 -0.000277 0.119989 -0.056718 0.277379 0.011101 -0.062500 1 0 0 0 0 0 2 538251
-0.001943 -0.000277 0.119989 -0.056721 0.277389 0.011095 -0.062500 1 0 0 0 0 0 2 539249
-0.001943 -0.000277 0.119989 -0.056721 0.277390 0.011095 -0.062500 1 0 0 0 0 0 2 540252
-0.001943 -0.000277 0.119989 -0.056718 0.277379 0.011101 -0.062500 1 0 0 0 0 0 2 541250
-0.001943 -0.000277 0.119989 -0.056721 0.277389 0.011095 -0.062500 1 0 0 0 0 0 2 542242
-0.001943 -0.000277 0.119989 -0.056721 0.277390 0.011095 -0.062500 1 0 0 0 0 0 2 543250
-0.001943 -0.000277 0.119989 -0.056709 0.277388 0.011108 -0.062500 1 0 0 0 0 0 2 544251
-0.001943 -0.000277 0.119989 -0.056720 0.277390 0.011096 -0.062500 1 0 0 0 0 0 2 545249
-0.001943 -0.000277 0.119989 -0.056721 0.277391 0.011095 -0.062500 1 0 0 0 0 0 2 546247
-0.001943 -0.000277 0.119989 -0.056717 0.277379 0.011102 -0.062500 1 0 0 0 0 0 2 547250
-0.001943 -0.000277 0.119989 -0.056720 0.277389 0.011096 -0.062500 1 0 0 0 0 0 2 548251
-0.001943 -0.000277 0.119989 -0.056721 0.277391 0.011095 -0.062500 1 0 0 0 0 0 2 549249
-0.001943 -0.000277 0.119989 -0.056717 0.277379 0.011102 -0.062500 1 0 0 0 0 0 2 550248
-0.001943 -0.000277 0.119989 -0.056720 0.277389 0.011096 -0.062500 1 0 0 0 0 0 2 551249
-0.001943 -0.000277 0.119989 -0.056721 0.277391 0.011095 -0.062500 1 0 0 0 0 0 2 552224
-0.001943 -0.000277 0.119989 -0.056717 0.277379 0.011102 -0.062500 1 0 0 0 0 0 2 553235
-0.001943 -0.000277 0.119989 -0.056721 0.277389 0.011096 -0.062500 1 0 0 0 0 0 2 554243
-0.001943 -0.000277 0.119989 -0.056721 0.277391 0.011095 -0.062500 1 0 0 0 0 0 2 555247
-0.001943 -0.000277 0.119989 -0.056718 0.277379 0.011102 -0.062500 1 0 0 0 0 0 2 556251
-0.001943 -0.000277 0.119989 -0.056721 0.277389 0.011096 -0.062500 1 0 0 0 0 0 2 557250
-0.001943 -0.000277 0.119989 -0.056721 0.277391 0.011095 -0.062500 1 0 0 0 0 0 2 558229
-0.001943 -0.000277 0.119989 -0.056718 0.277379 0.011102 -0.062500 1 0 0 0 0 0 2 559250
-0.001943 -0.000277 0.119989 -0.056721 0.277389 0.011096 -0.062500 1 0 0 0 0 0 2 560250
-0.001943 -0.000277 0.119989 -0.056721 0.277391 0.011095 -0.062500 1 0 0 0 0 0 2 561248
-0.001943 -0.000277 0.119989 -0.056718 0.277379 0.011102 -0.062500 1 0 0 0 0 0 2 562248
-0.001943 -0.000277 0.119989 -0.056721 0.277389 0.011096 -0.062500 1 0 0 0 0 0 2 563248
-0.001943 -0.000277 0.119989 -0.056721 0.277391 0.011095 -0.062500 1 0 0 0 0 0 2 564250
-0.001943 -0.000277 0.119989 -0.056718 0.277379 0.011102 -0.062500 1 0 0 0 0 0 2 565234
-0.001943 -0.000277 0.119989 -0.056721 0.277389 0.011096 -0.062500 1 0 0 0 0 0 2 566241
-0.001943 -0.000277 0.119989 -0.056721 0.277390 0.011095 -0.062500 1 0 0 0 0 0 2 567232
-0.001943 -0.000277 0.119989 -0.056718 0.277379 0.011101 -0.062500 1 0 0 0 0 0 2 568314
-0.001943 -0.000277 0.119989 -0.056721 0.277389 0.011096 -0.062500 1 0 0 0 0 0 2 569300
-0.001943 -0.000277 0.119989 -0.056721 0.277390 0.011095 -0.062500 1 0 0 0 0 0 2 570314
-0.001943 -0.000277 0.119989 -0.056718 0.277379 0.011101 -0.062500 1 0 0 0 0 0 2 571298
-0.001943 -0.000277 0.119989 -0.056721 0.277389 0.011096 -0.062500 1 0 0 0 0 0 2 572312
-0.001943 -0.000277 0.119989 -0.056721 0.277390 0.011095 -0.062500 1 0 0 0 0 0 2 573298
-0.001943 -0.000277 0.119989 -0.056718 0.277379 0.011101 -0.062500 1 0 0 0 0 0 2 574315
-0.001943 -0.000277 0.119989 -0.056721 0.277389 0.011096 -0.062500 1 0 0 0 0 0 2 575298
-0.001943 -0.000277 0.119989 -0.056721 0.277390 0.011095 -0.062500 1 0 0 0 0 0 2 576299
-0.001943 -0.000277 0.119989 -0.056718 0.277379 0.011101 -0.062500 1 0 0 0 0 0 2 577314
-0.001943 -0.000277 0.119989 -0.056721 0.277389 0.011095 -0.062500 1 0 0 0 0 0 2 578297
-0.001943 -0.000277 0.119989 -0.056722 0.277390 0.011095 -0.062500 1 0 0 0 0 0 2 579315
-0.001943 -0.000277 0.119989 -0.056718 0.277379 0.011101 -0.062500 1 0 0 0 0 0 2 580232
-0.001943 -0.000277 0.119989 -0.056721 0.277389 0.011095 -0.062500 1 0 0 0 0 0 2 581241
-0.001943 -0.000277 0.119989 -0.056722 0.277390 0.011095 -0.062500 1 0 0 0 0 0 2 582232
-0.001943 -0.000277 0.119989 -0.056710 0.277388 0.011108 -0.062500 1 0 0 0 0 0 2 583241
-0.001943 -0.000277 0.119989 -0.056720 0.277390 0.011097 -0.062500 1 0 0 0 0 0 2 584232
-0.001943 -0.000277 0.119989 -0.056721 0.277391 0.011095 -0.062500 1 0 0 0 0 0 2 585243
-0.001943 -0.000277 0.119989 -0.056718 0.277379 0.011102 -0.062500 1 0 0 0 0 0 2 586244
-0.001943 -0.000277 0.119989 -0.056721 0.277390 0.011096 -0.062500 1 0 0 0 0 0 2 587247
-0.001943 -0.000277 0.119989 -0.056721 0.277391 0.011095 -0.062500 1 0 0 0 0 0 2 588245
-0.001943 -0.000277 0.119989 -0.056718 0.277379 0.011102 -0.062500 1 0 0 0 0 0 2 589240
-0.001943 -0.000277 0.119989 -0.056721 0.277390 0.011096 -0.062500 1 0 0 0 0 0 2 590247
-0.001943 -0.000277 0.119989 -0.056721 0.277391 0.011095 -0.062500 1 0 0 0 0 0 2 591251
-0.001943 -0.000277 0.119989 -0.056718 0.277379 0.011102 -0.062500 1 0 0 0 0 0 2 592224
-0.001943 -0.000277 0.119989 -0.056721 0.277390 0.011096 -0.062500 1 0 0 0 0 0 2 593240
-0.001943 -0.000277 0.119989 -0.056721 0.277391 0.011095 -0.062500 1 0 0 0 0 0 2 594237
-0.001943 -0.000277 0.119989 -0.056718 0.277379 0.011102 -0.062500 1 0 0 0 0 0 2 595220
-0.001943 -0.000277 0.119989 -0.056721 0.277389 0.011096 -0.062500 1 0 0 0 0 0 2 596238
-0.001943 -0.000277 0.119989 -0.056721 0.277391 0.011095 -0.062500 1 0 0 0 0 0 2 597237
-0.001943 -0.000277 0.119989 -0.056718 0.277379 0.011102 -0.062500 1 0 0 0 0 0 2 598236
-0.001943 -0.000277 0.119989 -0.056721 0.277389 0.011096 -0.062500 1 0 0 0 0 0 2 599238
-0.001943 -0.000277 0.119989 -0.056721 0.277391 0.011095 -0.062500 1 0 0 0 0 0 2 600236
-0.001943 -0.000277 0.119989 -0.056718 0.277379 0.011102 -0.062500 1 0 0 0 0 0 2 601219
-0.001943 -0.000277 0.119989 -0.056721 0.277389 0.011096 -0.062500 1 0 0 0 0 0 2 602219
-0.001943 -0.000277 0.119989 -0.056722 0.277391 0.011095 -0.062500 1 0 0 0 0 0 2 603240
-0.001943 -0.000277 0.119989 -0.056718 0.277379 0.011102 -0.062500 1 0 0 0 0 0 2 604241
-0.001943 -0.000277 0.119989 -0.056721 0.277389 0.011096 -0.062500 1 0 0 0 0 0 2 605241
-0.001943 -0.000277 0.119989 -0.056722 0.277391 0.011095 -0.062500 1 0 0 0 0 0 2 606241
-0.001943 -0.000277 0.119989 -0.056718 0.277379 0.011102 -0.062500 1 0 0 0 0 0 2 607239
-0.001943 -0.000277 0.119989 -0.056709 0.277386 0.011089 -0.062500 1 0 0 0 0 0 2 608238
-0.001943 -0.000277 0.119989 -0.056720 0.277390 0.011094 -0.062500 1 0 0 0 0 0 2 609237
-0.001943 -0.000277 0.119989 -0.056717 0.277379 0.011101 -0.062500 1 0 0 0 0 0 2 610234
-0.001943 -0.000277 0.119989 -0.056720 0.277389 0.011095 -0.062500 1 0 0 0 0 0 2 611234
-0.001943 -0.000277 0.119989 -0.056721 0.277390 0.011095 -0.062500 1 0 0 0 0 0 2 612237
-0.001943 -0.000277 0.119989 -0.056718 0.277379 0.011101 -0.062500 1 0 0 0 0 0 2 613235
-0.001943 -0.000277 0.119989 -0.056721 0.277389 0.011095 -0.062500 1 0 0 0 0 0 2 614234
-0.001943 -0.000277 0.119989 -0.056721 0.277390 0.011094 -0.062500 1 0 0 0 0 0 2 615220
-0.001943 -0.000277 0.119989 -0.056718 0.277379 0.011101 -0.062500 1 0 0 0 0 0 2 616238
-0.001943 -0.000277 0.119989 -0.056721 0.277389 0.011095 -0.062500 1 0 0 0 0 0 2 617237
-0.001943 -0.000277 0.119989 -0.056721 0.277390 0.011094 -0.062500 1 0 0 0 0 0 2 618239
-0.001943 -0.000277 0.119989 -0.056718 0.277379 0.011101 -0.062500 1 0 0 0 0 0 2 619235
-0.001943 -0.000277 0.119989 -0.056721 0.277389 0.011095 -0.062500 1 0 0 0 0 0 2 620237
-0.001943 -0.000277 0.119989 -0.056718 0.277378 0.011101 -0.062500 1 0 0 0 0 0 2 621234
-0.001943 -0.000277 0.119989 -0.056721 0.277389 0.011095 -0.062500 1 0 0 0 0 0 2 622218
-0.001943 -0.000277 0.119989 -0.056721 0.277390 0.011095 -0.062500 1 0 0 0 0 0 2 623218
-0.001943 -0.000277 0.119989 -0.056709 0.277387 0.011108 -0.062500 1 0 0 0 0 0 2 624317
-0.001943 -0.000277 0.119989 -0.056719 0.277390 0.011096 -0.062500 1 0 0 0 0 0 2 625315
-0.001943 -0.000277 0.119989 -0.056720 0.277391 0.011095 -0.062500 1 0 0 0 0 0 2 626310
-0.001943 -0.000277 0.119989 -0.056721 0.277391 0.011095 -0.062500 1 0 0 0 0 0 2 627335
-0.001943 -0.000277 0.119989 -0.056717 0.277379 0.011102 -0.062500 1 0 0 0 0 0 2 628319
-0.001943 -0.000277 0.119989 -0.056720 0.277389 0.011096 -0.062500 1 0 0 0 0 0 2 629320
-0.001943 -0.000277 0.119989 -0.056721 0.277391 0.011095 -0.062500 1 0 0 0 0 0 2 630317
-0.001943 -0.000277 0.119989 -0.056717 0.277379 0.011102 -0.062500 1 0 0 0 0 0 2 631325
-0.001943 -0.000277 0.119989 -0.056720 0.277389 0.011096 -0.062500 1 0 0 0 0 0 2 632294
-0.001956 -0.000291 0.119978 0.121757 0.468190 0.162100 -0.062500 1 0 0 0 0 0 2 633292
-0.001962 -0.000298 0.119974 0.062921 0.404305 0.088384 -0.062500 1 0 0 0 0 0 2 634319
-0.001966 -0.000301 0.119973 0.018055 0.356337 0.050139 -0.062500 1 0 0 0 0 0 2 635315
-0.001967 -0.000303 0.119973 -0.006125 0.330716 0.035583 -0.062500 1 0 0 0 0 0 2 636325
-0.001968 -0.000304 0.119972 -0.018478 0.317744 0.030408 -0.062500 1 0 0 0 0 0 2 637290
-0.001969 -0.000304 0.119972 -0.024710 0.311206 0.028593 -0.062500 1 0 0 0 0 0 2 638322
-0.001969 -0.000304 0.119972 -0.027837 0.307952 0.027960 -0.062500 1 0 0 0 0 0 2 639323
-0.001969 -0.000305 0.119972 -0.029418 0.306320 0.027741 -0.062500 1 0 0 0 0 0 2 640292
-0.001969 -0.000305 0.119972 -0.030191 0.305509 0.027670 -0.062500 1 0 0 0 0 0 2 641299
-0.001969 -0.000305 0.119972 -0.030588 0.305091 0.027648 -0.062500 1 0 0 0 0 0 2 642326
-0.001969 -0.000305 0.119972 -0.030795 0.304888 0.027628 -0.062500 1 0 0 0 0 0 2 643311
-0.001969 -0.000305 0.119972 -0.030878 0.304787 0.027630 -0.062500 1 0 0 0 0 0 2 644298
-0.001969 -0.000305 0.119972 -0.030931 0.304729 0.027629 -0.062500 1 0 0 0 0 0 2 645309
-0.001969 -0.000305 0.119972 -0.030962 0.304711 0.027622 -0.062500 1 0 0 0 0 0 2 646294
-0.001969 -0.000305 0.119972 -0.030973 0.304702 0.027634 -0.062500 1 0 0 0 0 0 2 647310
-0.001969 -0.000305 0.119972 -0.030982 0.304693 0.027629 -0.062500 1 0 0 0 0 0 2 648296
-0.001969 -0.000305 0.119972 -0.030983 0.304693 0.027628 -0.062500 1 0 0 0 0 0 2 649312
-0.001969 -0.000305 0.119972 -0.030991 0.304684 0.027621 -0.062500 1 0 0 0 0 0 2 650297
-0.001969 -0.000305 0.119972 -0.030980 0.304680 0.027634 -0.062500 1 0 0 0 0 0 2 651310
-0.001969 -0.000305 0.119972 -0.030991 0.304682 0.027622 -0.062500 1 0 0 0 0 0 2 652229
-0.001969 -0.000305 0.119972 -0.030980 0.304680 0.027634 -0.062500 1 0 0 0 0 0 2 653238
-0.001969 -0.000305 0.119972 -0.030982 0.304691 0.027629 -0.062500 1 0 0 0 0 0 2 654229
-0.001969 -0.000305 0.119972 -0.030991 0.304684 0.027621 -0.062500 1 0 0 0 0 0 2 655239
-0.001969 -0.000305 0.119972 -0.030980 0.304680 0.027634 -0.062500 1 0 0 0 0 0 2 656229
-0.001969 -0.000305 0.119972 -0.030991 0.304682 0.027622 -0.062500 1 0 0 0 0 0 2 657230
-0.001969 -0.000305 0.119972 -0.030984 0.304691 0.027627 -0.062500 1 0 0 0 0 0 2 658238
-0.001969 -0.000305 0.119972 -0.030983 0.304693 0.027628 -0.062500 1 0 0 0 0 0 2 659238
-0.001969 -0.000305 0.119972 -0.030988 0.304672 0.027628 -0.062500 1 0 0 0 0 0 2 660230
-0.001969 -0.000305 0.119972 -0.030983 0.304690 0.027628 -0.062500 1 0 0 0 0 0 2 661250
-0.001969 -0.000305 0.119972 -0.030991 0.304684 0.027621 -0.062500 1 0 0 0 0 0 2 662239
-0.001969 -0.000305 0.119972 -0.030981 0.304680 0.027634 -0.062500 1 0 0 0 0 0 2 663252
-0.001969 -0.000305 0.119972 -0.030983 0.304691 0.027629 -0.062500 1 0 0 0 0 0 2 664251
-0.001969 -0.000305 0.119972 -0.030991 0.304684 0.027621 -0.062500 1 0 0 0 0 0 2 665238
-0.001969 -0.000305 0.119972 -0.030980 0.304680 0.027634 -0.062500 1 0 0 0 0 0 2 666233
-0.001969 -0.000305 0.119972 -0.030991 0.304682 0.027622 -0.062500 1 0 0 0 0 0 2 667237
-0.001969 -0.000305 0.119972 -0.030981 0.304680 0.027634 -0.062500 1 0 0 0 0 0 2 668238
-0.001969 -0.000305 0.119972 -0.030983 0.304691 0.027629 -0.062500 1 0 0 0 0 0 2 669232
-0.001969 -0.000305 0.119972 -0.030991 0.304684 0.027621 -0.062500 1 0 0 0 0 0 2 670239
-0.001969 -0.000305 0.119972 -0.030980 0.304680 0.027634 -0.062500 1 0 0 0 0 0 2 671236
-0.001969 -0.000305 0.119972 -0.030991 0.304682 0.027622 -0.062500 1 0 0 0 0 0 2 672236
-0.001969 -0.000305 0.119972 -0.030984 0.304691 0.027627 -0.062500 1 0 0 0 0 0 2 673235
-0.001969 -0.000305 0.119972 -0.030983 0.304693 0.027628 -0.062500 1 0 0 0 0 0 2 674233
-0.001969 -0.000305 0.119972 -0.030988 0.304672 0.027628 -0.062500 1 0 0 0 0 0 2 675234
-0.001969 -0.000305 0.119972 -0.030984 0.304690 0.027628 -0.062500 1 0 0 0 0 0 2 676234
-0.001969 -0.000305 0.119972 -0.030983 0.304693 0.027628 -0.062500 1 0 0 0 0 0 2 677234
-0.001969 -0.000305 0.119972 -0.030988 0.304673 0.027628 -0.062500 1 0 0 0 0 0 2 678237
-0.001969 -0.000305 0.119972 -0.030984 0.304690 0.027628 -0.062500 1 0 0 0 0 0 2 679240
-0.001969 -0.000305 0.119972 -0.030991 0.304684 0.027621 -0.062500 1 0 0 0 0 0 2 680238
-0.001969 -0.000305 0.119972 -0.030981 0.304680 0.027634 -0.062500 1 0 0 0 0 0 2 681238
-0.001969 -0.000305 0.119972 -0.030979 0.304680 0.027615 -0.062500 1 0 0 0 0 0 2 682236
-0.001969 -0.000305 0.119972 -0.030979 0.304679 0.027633 -0.062500 1 0 0 0 0 0 2 683234
-0.001969 -0.000305 0.119972 -0.030982 0.304691 0.027628 -0.062500 1 0 0 0 0 0 2 684235
-0.001969 -0.000305 0.119972 -0.030990 0.304683 0.027621 -0.062500 1 0 0 0 0 0 2 685217
-0.001969 -0.000305 0.119972 -0.030980 0.304680 0.027634 -0.062500 1 0 0 0 0 0 2 686215
-0.001969 -0.000305 0.119972 -0.030982 0.304691 0.027629 -0.062500 1 0 0 0 0 0 2 687232
-0.001969 -0.000305 0.119972 -0.030990 0.304684 0.027621 -0.062500 1 0 0 0 0 0 2 688217
-0.001969 -0.000305 0.119972 -0.030980 0.304680 0.027634 -0.062500 1 0 0 0 0 0 2 689232
-0.001969 -0.000305 0.119972 -0.030990 0.304682 0.027622 -0.062500 1 0 0 0 0 0 2 690235
-0.001969 -0.000305 0.119972 -0.030983 0.304691 0.027627 -0.062500 1 0 0 0 0 0 2 691216
-0.001969 -0.000305 0.119972 -0.030979 0.304681 0.027635 -0.062500 1 0 0 0 0 0 2 692232
-0.001969 -0.000305 0.119972 -0.030990 0.304682 0.027622 -0.062500 1 0 0 0 0 0 2 693233
-0.001969 -0.000305 0.119972 -0.030983 0.304691 0.027627 -0.062500 1 0 0 0 0 0 2 694232
-0.001969 -0.000305 0.119972 -0.030987 0.304672 0.027628 -0.062500 1 0 0 0 0 0 2 695231
-0.001969 -0.000305 0.119972 -0.030983 0.304690 0.027628 -0.062500 1 0 0 0 0 0 2 696363
-0.001969 -0.000305 0.119972 -0.030982 0.304692 0.027628 -0.062500 1 0 0 0 0 0 2 697231
-0.001969 -0.000305 0.119972 -0.030987 0.304672 0.027628 -0.062500 1 0 0 0 0 0 2 698356
-0.001969 -0.000305 0.119972 -0.030983 0.304690 0.027628 -0.062500 1 0 0 0 0 0 2 699231
-0.001969 -0.000305 0.119972 -0.030991 0.304683 0.027621 -0.062500 1 0 0 0 0 0 2 700362
-0.001982 -0.000318 0.119962 0.147397 0.495375 0.178764 -0.062500 1 0 0 0 0 0 2 701233
-0.001988 -0.000325 0.119958 0.088597 0.431556 0.104973 -0.062500 1 0 0 0 0 0 2 702360
-0.001991 -0.000329 0.119957 0.043768 0.383614 0.066686 -0.062500 1 0 0 0 0 0 2 703227
-0.001993 -0.000330 0.119956 0.019581 0.358000 0.052131 -0.062500 1 0 0 0 0 0 2 704359
-0.001994 -0.000331 0.119956 0.007235 0.345021 0.046955 -0.062500 1 0 0 0 0 0 2 705359
-0.001994 -0.000332 0.119956 0.001013 0.338493 0.045143 -0.062500 1 0 0 0 0 0 2 706357
-0.001995 -0.000332 0.119956 -0.002121 0.335233 0.044502 -0.062500 1 0 0 0 0 0 2 707340
-0.001995 -0.000332 0.119956 -0.003681 0.333606 0.044282 -0.062500 1 0 0 0 0 0 2 708360
-0.001995 -0.000332 0.119956 -0.004472 0.332789 0.044209 -0.062500 1 0 0 0 0 0 2 709234
-0.001995 -0.000332 0.119956 -0.004870 0.332371 0.044186 -0.062500 1 0 0 0 0 0 2 710341
-0.001995 -0.000332 0.119956 -0.005070 0.332176 0.044173 -0.062500 1 0 0 0 0 0 2 711358
-0.001995 -0.000332 0.119956 -0.005152 0.332076 0.044176 -0.062500 1 0 0 0 0 0 2 712357
-0.001995 -0.000332 0.119956 -0.005204 0.332019 0.044175 -0.062500 1 0 0 0 0 0 2 713358
-0.001995 -0.000332 0.119956 -0.005235 0.332001 0.044168 -0.062500 1 0 0 0 0 0 2 714357
-0.001995 -0.000332 0.119956 -0.005254 0.331983 0.044173 -0.062500 1 0 0 0 0 0 2 715348
-0.001995 -0.000332 0.119956 -0.005264 0.331973 0.044167 -0.062500 1 0 0 0 0 0 2 716358
-0.001995 -0.000332 0.119956 -0.005265 0.331972 0.044166 -0.062500 1 0 0 0 0 0 2 717348
-0.001995 -0.000332 0.119956 -0.005257 0.331981 0.044173 -0.062500 1 0 0 0 0 0 2 718357
-0.001995 -0.000332 0.119956 -0.005261 0.331962 0.044174 -0.062500 1 0 0 0 0 0 2 719347
-0.001995 -0.000332 0.119956 -0.005265 0.331971 0.044167 -0.062500 1 0 0 0 0 0 2 720356
-0.001995 -0.000332 0.119956 -0.005265 0.331973 0.044166 -0.062500 1 0 0 0 0 0 2 721347
-0.001995 -0.000332 0.119956 -0.005262 0.331961 0.044173 -0.062500 1 0 0 0 0 0 2 722356
-0.001995 -0.000332 0.119956 -0.005265 0.331971 0.044167 -0.062500 1 0 0 0 0 0 2 723348
-0.001995 -0.000332 0.119956 -0.005257 0.331981 0.044173 -0.062500 1 0 0 0 0 0 2 724362
-0.001995 -0.000332 0.119956 -0.005261 0.331962 0.044174 -0.062500 1 0 0 0 0 0 2 725353
-0.001995 -0.000332 0.119956 -0.005265 0.331971 0.044167 -0.062500 1 0 0 0 0 0 2 726353
-0.001995 -0.000332 0.119956 -0.005265 0.331972 0.044166 -0.062500 1 0 0 0 0 0 2 727376
-0.001995 -0.000332 0.119956 -0.005262 0.331961 0.044173 -0.062500 1 0 0 0 0 0 2 728234
-0.001995 -0.000332 0.119956 -0.005265 0.331971 0.044167 -0.062500 1 0 0 0 0 0 2 729366
-0.001995 -0.000332 0.119956 -0.005257 0.331981 0.044173 -0.062500 1 0 0 0 0 0 2 730365
-0.001995 -0.000332 0.119956 -0.005261 0.331962 0.044174 -0.062500 1 0 0 0 0 0 2 731361
-0.001995 -0.000332 0.119956 -0.005265 0.331971 0.044167 -0.062500 1 0 0 0 0 0 2 732367
-0.001995 -0.000332 0.119956 -0.005266 0.331972 0.044166 -0.062500 1 0 0 0 0 0 2 733243
-0.001995 -0.000332 0.119956 -0.005262 0.331961 0.044173 -0.062500 1 0 0 0 0 0 2 734373
-0.001995 -0.000332 0.119956 -0.005257 0.331980 0.044174 -0.062500 1 0 0 0 0 0 2 735495
-0.001995 -0.000332 0.119956 -0.005264 0.331974 0.044167 -0.062500 1 0 0 0 0 0 2 736375
-0.001995 -0.000332 0.119956 -0.005262 0.331961 0.044173 -0.062500 1 0 0 0 0 0 2 737367
-0.001995 -0.000332 0.119956 -0.005265 0.331971 0.044167 -0.062500 1 0 0 0 0 0 2 738369
-0.001995 -0.000332 0.119956 -0.005266 0.331972 0.044166 -0.062500 1 0 0 0 0 0 2 739370
-0.001995 -0.000332 0.119956 -0.005254 0.331970 0.044180 -0.062500 1 0 0 0 0 0 2 740369
-0.001995 -0.000332 0.119956 -0.005264 0.331972 0.044168 -0.062500 1 0 0 0 0 0 2 741338
-0.001995 -0.000332 0.119956 -0.005265 0.331973 0.044166 -0.062500 1 0 0 0 0 0 2 742338
-0.001995 -0.000332 0.119956 -0.005262 0.331961 0.044173 -0.062500 1 0 0 0 0 0 2 743366
-0.001995 -0.000332 0.119956 -0.005265 0.331971 0.044167 -0.062500 1 0 0 0 0 0 2 744375
-0.001995 -0.000332 0.119956 -0.005266 0.331972 0.044166 -0.062500 1 0 0 0 0 0 2 745369
-0.001995 -0.000332 0.119956 -0.005254 0.331970 0.044180 -0.062500 1 0 0 0 0 0 2 746373
-0.001995 -0.000332 0.119956 -0.005264 0.331972 0.044168 -0.062500 1 0 0 0 0 0 2 747367
-0.001995 -0.000332 0.119956 -0.005265 0.331973 0.044166 -0.062500 1 0 0 0 0 0 2 748371
-0.001995 -0.000332 0.119956 -0.005262 0.331961 0.044173 -0.062500 1 0 0 0 0 0 2 749368
-0.001995 -0.000332 0.119956 -0.005265 0.331971 0.044167 -0.062500 1 0 0 0 0 0 2 750368
-0.001995 -0.000332 0.119956 -0.005266 0.331972 0.044166 -0.062500 1 0 0 0 0 0 2 751368
-0.001995 -0.000332 0.119956 -0.005254 0.331970 0.044180 -0.062500 1 0 0 0 0 0 2 752370
-0.001995 -0.000332 0.119956 -0.005264 0.331972 0.044168 -0.062500 1 0 0 0 0 0 2 753368
-0.001995 -0.000332 0.119956 -0.005266 0.331973 0.044166 -0.062500 1 0 0 0 0 0 2 754368
-0.001995 -0.000332 0.119956 -0.005262 0.331961 0.044173 -0.062500 1 0 0 0 0 0 2 755367
-0.001995 -0.000332 0.119956 -0.005265 0.331971 0.044167 -0.062500 1 0 0 0 0 0 2 756368
-0.001995 -0.000332 0.119956 -0.005258 0.331981 0.044173 -0.062500 1 0 0 0 0 0 2 757368
-0.001995 -0.000332 0.119956 -0.005261 0.331962 0.044174 -0.062500 1 0 0 0 0 0 2 758368
-0.001995 -0.000332 0.119956 -0.005253 0.331969 0.044161 -0.062500 1 0 0 0 0 0 2 759361
-0.001995 -0.000332 0.119956 -0.005264 0.331972 0.044165 -0.062500 1 0 0 0 0 0 2 760370
-0.001995 -0.000332 0.119956 -0.005261 0.331961 0.044172 -0.062500 1 0 0 0 0 0 2 761368
-0.001995 -0.000332 0.119956 -0.005265 0.331971 0.044166 -0.062500 1 0 0 0 0 0 2 762368
-0.001995 -0.000332 0.119956 -0.005253 0.331969 0.044180 -0.062500 1 0 0 0 0 0 2 763365
-0.001995 -0.000332 0.119956 -0.005263 0.331972 0.044168 -0.062500 1 0 0 0 0 0 2 764369
-0.001995 -0.000332 0.119956 -0.005265 0.331972 0.044166 -0.062500 1 0 0 0 0 0 2 765367
-0.001995 -0.000332 0.119956 -0.005265 0.331972 0.044166 -0.062500 1 0 0 0 0 0 2 766367
-0.001995 -0.000332 0.119956 -0.005262 0.331961 0.044172 -0.062500 1 0 0 0 0 0 2 767365
-0.001995 -0.000332 0.119956 -0.005256 0.331980 0.044174 -0.062500 1 0 0 0 0 0 2 768355
-0.001995 -0.000332 0.119956 -0.005264 0.331973 0.044167 -0.062500 1 0 0 0 0 0 2 769364
-0.001995 -0.000332 0.119956 -0.005261 0.331961 0.044173 -0.062500 1 0 0 0 0 0 2 770371
-0.001995 -0.000332 0.119956 -0.005265 0.331971 0.044167 -0.062500 1 0 0 0 0 0 2 771367
-0.001995 -0.000332 0.119956 -0.005265 0.331972 0.044166 -0.062500 1 0 0 0 0 0 2 772368
-0.001995 -0.000332 0.119956 -0.005262 0.331961 0.044172 -0.062500 1 0 0 0 0 0 2 773367
-0.001995 -0.000332 0.119956 -0.005257 0.331980 0.044174 -0.062500 1 0 0 0 0 0 2 774368
-0.001995 -0.000332 0.119956 -0.005264 0.331973 0.044167 -0.062500 1 0 0 0 0 0 2 775367
-0.001995 -0.000332 0.119956 -0.005261 0.331961 0.044173 -0.062500 1 0 0 0 0 0 2 776367
-0.001995 -0.000332 0.119956 -0.005265 0.331971 0.044167 -0.062500 1 0 0 0 0 0 2 777368
-0.001995 -0.000332 0.119956 -0.005265 0.331972 0.044166 -0.062500 1 0 0 0 0 0 2 778366
-0.001995 -0.000332 0.119956 -0.005254 0.331970 0.044179 -0.062500 1 0 0 0 0 0 2 779367
-0.001995 -0.000332 0.119956 -0.005264 0.331972 0.044168 -0.062500 1 0 0 0 0 0 2 780352
-0.001995 -0.000332 0.119956 -0.005265 0.331973 0.044166 -0.062500 1 0 0 0 0 0 2 781359
-0.001995 -0.000332 0.119956 -0.005262 0.331961 0.044173 -0.062500 1 0 0 0 0 0 2 782351
-0.001995 -0.000332 0.119956 -0.005265 0.331971 0.044167 -0.062500 1 0 0 0 0 0 2 783359
-0.001995 -0.000332 0.119956 -0.005265 0.331972 0.044166 -0.062500 1 0 0 0 0 0 2 784352
-0.001995 -0.000332 0.119956 -0.005254 0.331970 0.044179 -0.062500 1 0 0 0 0 0 2 785359
-0.001995 -0.000332 0.119956 -0.005264 0.331972 0.044168 -0.062500 1 0 0 0 0 0 2 786351
-0.001995 -0.000332 0.119956 -0.005265 0.331973 0.044166 -0.062500 1 0 0 0 0 0 2 787359
-0.001995 -0.000332 0.119956 -0.005262 0.331961 0.044173 -0.062500 1 0 0 0 0 0 2 788351
-0.001995 -0.000332 0.119956 -0.005265 0.331971 0.044167 -0.062500 1 0 0 0 0 0 2 789350
-0.001995 -0.000332 0.119956 -0.005265 0.331972 0.044166 -0.062500 1 0 0 0 0 0 2 790359
-0.001995 -0.000332 0.119956 -0.005254 0.331970 0.044179 -0.062500 1 0 0 0 0 0 2 791350
-0.001995 -0.000332 0.119956 -0.005264 0.331972 0.044168 -0.062500 1 0 0 0 0 0 2 792360
-0.001995 -0.000332 0.119956 -0.005265 0.331973 0.044166 -0.062500 1 0 0 0 0 0 2 793366
-0.001995 -0.000332 0.119956 -0.005262 0.331961 0.044173 -0.062500 1 0 0 0 0 0 2 794357
-0.001995 -0.000332 0.119956 -0.005265 0.331971 0.044167 -0.062500 1 0 0 0 0 0 2 795369
-0.001995 -0.000332 0.119956 -0.005257 0.331981 0.044173 -0.062500 1 0 0 0 0 0 2 796362
-0.001995 -0.000332 0.119956 -0.005261 0.331962 0.044174 -0.062500 1 0 0 0 0 0 2 797358
-0.001995 -0.000332 0.119956 -0.005265 0.331971 0.044167 -0.062500 1 0 0 0 0 0 2 798353
-0.001995 -0.000332 0.119956 -0.005265 0.331973 0.044166 -0.062500 1 0 0 0 0 0 2 799367
-0.001995 -0.000332 0.119956 -0.005262 0.331961 0.044173 -0.062500 1 0 0 0 0 0 2 800355
-0.001995 -0.000332 0.119956 -0.005265 0.331971 0.044167 -0.062500 1 0 0 0 0 0 2 801371
-0.001995 -0.000332 0.119956 -0.005257 0.331981 0.044173 -0.062500 1 0 0 0 0 0 2 802367
-0.001995 -0.000332 0.119956 -0.005261 0.331962 0.044174 -0.062500 1 0 0 0 0 0 2 803369
-0.001995 -0.000332 0.119956 -0.005265 0.331971 0.044167 -0.062500 1 0 0 0 0 0 2 804369
-0.001995 -0.000332 0.119956 -0.005265 0.331972 0.044166 -0.062500 1 0 0 0 0 0 2 805366
-0.001995 -0.000332 0.119956 -0.005262 0.331961 0.044173 -0.062500 1 0 0 0 0 0 2 806367
-0.001995 -0.000332 0.119956 -0.005265 0.331971 0.044167 -0.062500 1 0 0 0 0 0 2 807364
-0.001995 -0.000332 0.119956 -0.005254 0.331969 0.044180 -0.062500 1 0 0 0 0 0 2 808368
-0.001995 -0.000332 0.119956 -0.005264 0.331972 0.044168 -0.062500 1 0 0 0 0 0 2 809343
-0.001995 -0.000332 0.119956 -0.005265 0.331972 0.044166 -0.062500 1 0 0 0 0 0 2 810342
-0.001995 -0.000332 0.119956 -0.005265 0.331973 0.044166 -0.062500 1 0 0 0 0 0 2 811340
-0.001995 -0.000332 0.119956 -0.005262 0.331961 0.044173 -0.062500 1 0 0 0 0 0 2 812370
-0.001995 -0.000332 0.119956 -0.005257 0.331980 0.044174 -0.062500 1 0 0 0 0 0 2 813362
-0.001995 -0.000332 0.119956 -0.005264 0.331974 0.044167 -0.062500 1 0 0 0 0 0 2 814365
-0.001995 -0.000332 0.119956 -0.005262 0.331961 0.044173 -0.062500 1 0 0 0 0 0 2 815367
-0.001995 -0.000332 0.119956 -0.005265 0.331971 0.044167 -0.062500 1 0 0 0 0 0 2 816367
-0.001995 -0.000332 0.119956 -0.005266 0.331972 0.044166 -0.062500 1 0 0 0 0 0 2 817365
-0.001995 -0.000332 0.119956 -0.005254 0.331970 0.044180 -0.062500 1 0 0 0 0 0 2 818365
-0.001995 -0.000332 0.119956 -0.005264 0.331972 0.044168 -0.062500 1 0 0 0 0 0 2 819364
-0.001995 -0.000332 0.119956 -0.005265 0.331973 0.044166 -0.062500 1 0 0 0 0 0 2 820367
-0.001995 -0.000332 0.119956 -0.005262 0.331961 0.044173 -0.062500 1 0 0 0 0 0 2 821367
-0.001995 -0.000332 0.119956 -0.005265 0.331971 0.044167 -0.062500 1 0 0 0 0 0 2 822365
-0.001995 -0.000332 0.119956 -0.005266 0.331972 0.044166 -0.062500 1 0 0 0 0 0 2 823354
-0.001995 -0.000332 0.119956 -0.005254 0.331970 0.044180 -0.062500 1 0 0 0 0 0 2 824337
-0.001995 -0.000332 0.119956 -0.005264 0.331972 0.044168 -0.062500 1 0 0 0 0 0 2 825366
-0.001995 -0.000332 0.119956 -0.005265 0.331973 0.044166 -0.062500 1 0 0 0 0 0 2 826355
-0.001995 -0.000332 0.119956 -0.005262 0.331961 0.044173 -0.062500 1 0 0 0 0 0 2 827347
-0.001995 -0.000332 0.119956 -0.005265 0.331971 0.044167 -0.062500 1 0 0 0 0 0 2 828336
-0.001995 -0.000332 0.119956 -0.005266 0.331972 0.044166 -0.062500 1 0 0 0 0 0 2 829363
-0.001995 -0.000332 0.119956 -0.005254 0.331970 0.044180 -0.062500 1 0 0 0 0 0 2 830364
-0.001995 -0.000332 0.119956 -0.005264 0.331972 0.044168 -0.062500 1 0 0 0 0 0 2 831365
-0.001995 -0.000332 0.119956 -0.005265 0.331973 0.044166 -0.062500 1 0 0 0 0 0 2 832367
-0.001995 -0.000332 0.119956 -0.005262 0.331961 0.044173 -0.062500 1 0 0 0 0 0 2 833358
-0.001995 -0.000332 0.119956 -0.005265 0.331971 0.044167 -0.062500 1 0 0 0 0 0 2 834357
-0.001995 -0.000332 0.119956 -0.005257 0.331981 0.044173 -0.062500 1 0 0 0 0 0 2 835362
-0.001995 -0.000332 0.119956 -0.005261 0.331962 0.044174 -0.062500 1 0 0 0 0 0 2 836366
-0.001995 -0.000332 0.119956 -0.005265 0.331972 0.044167 -0.062500 1 0 0 0 0 0 2 837344
-0.001995 -0.000332 0.119956 -0.005266 0.331973 0.044166 -0.062500 1 0 0 0 0 0 2 838359
-0.001995 -0.000332 0.119956 -0.005262 0.331961 0.044173 -0.062500 1 0 0 0 0 0 2 839365
-0.001995 -0.000332 0.119956 -0.005265 0.331971 0.044167 -0.062500 1 0 0 0 0 0 2 840363
-0.001995 -0.000332 0.119956 -0.005258 0.331981 0.044173 -0.062500 1 0 0 0 0 0 2 841364
-0.001995 -0.000332 0.119956 -0.005261 0.331962 0.044174 -0.062500 1 0 0 0 0 0 2 842366
-0.001995 -0.000332 0.119956 -0.005265 0.331972 0.044167 -0.062500 1 0 0 0 0 0 2 843363
-0.001995 -0.000332 0.119956 -0.005266 0.331973 0.044166 -0.062500 1 0 0 0 0 0 2 844440
-0.001995 -0.000332 0.119956 -0.005262 0.331961 0.044173 -0.062500 1 0 0 0 0 0 2 845452
-0.001995 -0.000332 0.119956 -0.005266 0.331971 0.044167 -0.062500 1 0 0 0 0 0 2 846438
-0.001995 -0.000332 0.119956 -0.005258 0.331981 0.044173 -0.062500 1 0 0 0 0 0 2 847432
-0.001995 -0.000332 0.119956 -0.005261 0.331962 0.044174 -0.062500 1 0 0 0 0 0 2 848435
-0.001995 -0.000332 0.119956 -0.005253 0.331969 0.044161 -0.062500 1 0 0 0 0 0 2 849430
-0.001995 -0.000332 0.119956 -0.005260 0.331960 0.044172 -0.062500 1 0 0 0 0 0 2 850413
-0.001995 -0.000332 0.119956 -0.005264 0.331971 0.044167 -0.062500 1 0 0 0 0 0 2 851431
-0.001995 -0.000332 0.119956 -0.005257 0.331981 0.044173 -0.062500 1 0 0 0 0 0 2 852414
-0.001995 -0.000332 0.119956 -0.005264 0.331974 0.044167 -0.062500 1 0 0 0 0 0 2 853429
-0.001995 -0.000332 0.119956 -0.005261 0.331961 0.044173 -0.062500 1 0 0 0 0 0 2 854414
-0.001995 -0.000332 0.119956 -0.005265 0.331971 0.044167 -0.062500 1 0 0 0 0 0 2 855430
-0.001995 -0.000332 0.119956 -0.005262 0.331960 0.044173 -0.062500 1 0 0 0 0 0 2 856349
-0.001995 -0.000332 0.119956 -0.005265 0.331971 0.044167 -0.062500 1 0 0 0 0 0 2 857357
-0.001995 -0.000332 0.119956 -0.005257 0.331981 0.044173 -0.062500 1 0 0 0 0 0 2 858348
-0.001995 -0.000332 0.119956 -0.005264 0.331974 0.044167 -0.062500 1 0 0 0 0 0 2 859357
-0.001995 -0.000332 0.119956 -0.005261 0.331961 0.044173 -0.062500 1 0 0 0 0 0 2 860356
-0.001995 -0.000332 0.119956 -0.005265 0.331971 0.044167 -0.062500 1 0 0 0 0 0 2 861348
-0.001995 -0.000332 0.119956 -0.005262 0.331960 0.044173 -0.062500 1 0 0 0 0 0 2 862357
-0.001995 -0.000332 0.119956 -0.005256 0.331980 0.044174 -0.062500 1 0 0 0 0 0 2 863348
-0.001995 -0.000332 0.119956 -0.005264 0.331973 0.044167 -0.062500 1 0 0 0 0 0 2 864357
-0.001995 -0.000332 0.119956 -0.005265 0.331973 0.044166 -0.062500 1 0 0 0 0 0 2 865365
-0.001995 -0.000332 0.119956 -0.005262 0.331961 0.044173 -0.062500 1 0 0 0 0 0 2 866355
-0.001995 -0.000332 0.119956 -0.005265 0.331971 0.044167 -0.062500 1 0 0 0 0 0 2 867360
-0.001995 -0.000332 0.119956 -0.005262 0.331960 0.044173 -0.062500 1 0 0 0 0 0 2 868358
-0.001995 -0.000332 0.119956 -0.005257 0.331979 0.044174 -0.062500 1 0 0 0 0 0 2 869357
-0.001995 -0.000332 0.119956 -0.005264 0.331973 0.044167 -0.062500 1 0 0 0 0 0 2 870496
-0.001995 -0.000332 0.119956 -0.005265 0.331973 0.044166 -0.062500 1 0 0 0 0 0 2 871355
-0.001995 -0.000332 0.119956 -0.005262 0.331961 0.044173 -0.062500 1 0 0 0 0 0 2 872358
-0.001995 -0.000332 0.119956 -0.005265 0.331971 0.044167 -0.062500 1 0 0 0 0 0 2 873361
-0.001995 -0.000332 0.119956 -0.005254 0.331969 0.044180 -0.062500 1 0 0 0 0 0 2 874358
-0.001995 -0.000332 0.119956 -0.005264 0.331972 0.044168 -0.062500 1 0 0 0 0 0 2 875356
-0.001995 -0.000332 0.119956 -0.005265 0.331972 0.044166 -0.062500 1 0 0 0 0 0 2 876353
-0.001995 -0.000332 0.119956 -0.005265 0.331973 0.044166 -0.062500 1 0 0 0 0 0 2 877354
-0.001995 -0.000332 0.119956 -0.005262 0.331961 0.044173 -0.062500 1 0 0 0 0 0 2 878351
-0.001995 -0.000332 0.119956 -0.005265 0.331971 0.044167 -0.062500 1 0 0 0 0 0 2 879336
-0.001995 -0.000332 0.119956 -0.005254 0.331969 0.044180 -0.062500 1 0 0 0 0 0 2 880337
-0.001995 -0.000332 0.119956 -0.005264 0.331972 0.044168 -0.062500 1 0 0 0 0 0 2 881351
-0.001995 -0.000332 0.119956 -0.005265 0.331972 0.044166 -0.062500 1 0 0 0 0 0 2 882357
-0.001995 -0.000332 0.119956 -0.005262 0.331961 0.044173 -0.062500 1 0 0 0 0 0 2 883339
-0.001995 -0.000332 0.119956 -0.005265 0.331971 0.044167 -0.062500 1 0 0 0 0 0 2 884358
-0.001995 -0.000332 0.119956 -0.005265 0.331972 0.044166 -0.062500 1 0 0 0 0 0 2 885358
-0.001995 -0.000332 0.119956 -0.005254 0.331969 0.044180 -0.062500 1 0 0 0 0 0 2 886354
-0.001995 -0.000332 0.119956 -0.005264 0.331972 0.044168 -0.062500 1 0 0 0 0 0 2 887336
-0.001995 -0.000332 0.119956 -0.005265 0.331972 0.044166 -0.062500 1 0 0 0 0 0 2 888353
-0.001995 -0.000332 0.119956 -0.005262 0.331961 0.044173 -0.062500 1 0 0 0 0 0 2 889336
-0.001995 -0.000332 0.119956 -0.005265 0.331971 0.044167 -0.062500 1 0 0 0 0 0 2 890351
-0.001995 -0.000332 0.119956 -0.005257 0.331981 0.044173 -0.062500 1 0 0 0 0 0 2 891353
-0.001995 -0.000332 0.119956 -0.005264 0.331974 0.044167 -0.062500 1 0 0 0 0 0 2 892336
-0.001995 -0.000332 0.119956 -0.005262 0.331961 0.044173 -0.062500 1 0 0 0 0 0 2 893353
-0.001995 -0.000332 0.119956 -0.005265 0.331971 0.044167 -0.062500 1 0 0 0 0 0 2 894335
-0.001995 -0.000332 0.119956 -0.005262 0.331961 0.044173 -0.062500 1 0 0 0 0 0 2 895351
-0.001995 -0.000332 0.119956 -0.005265 0.331971 0.044167 -0.062500 1 0 0 0 0 0 2 896350
-0.001995 -0.000332 0.119956 -0.005257 0.331981 0.044173 -0.062500 1 0 0 0 0 0 2 897352
-0.001995 -0.000332 0.119956 -0.005264 0.331974 0.044167 -0.062500 1 0 0 0 0 0 2 898354
-0.001995 -0.000332 0.119956 -0.005262 0.331961 0.044173 -0.062500 1 0 0 0 0 0 2 899335
-0.001995 -0.000332 0.119956 -0.005265 0.331971 0.044167 -0.062500 1 0 0 0 0 0 2 900336
-0.001995 -0.000332 0.119956 -0.005262 0.331960 0.044173 -0.062500 1 0 0 0 0 0 2 901335
-0.001995 -0.000332 0.119956 -0.005265 0.331971 0.044167 -0.062500 1 0 0 0 0 0 2 902351
-0.001995 -0.000332 0.119956 -0.005257 0.331981 0.044173 -0.062500 1 0 0 0 0 0 2 903334
-0.001995 -0.000332 0.119956 -0.005265 0.331974 0.044167 -0.062500 1 0 0 0 0 0 2 904353
-0.001995 -0.000332 0.119956 -0.005262 0.331961 0.044173 -0.062500 1 0 0 0 0 0 2 905352
-0.001995 -0.000332 0.119956 -0.005265 0.331971 0.044167 -0.062500 1 0 0 0 0 0 2 906329
-0.001995 -0.000332 0.119956 -0.005262 0.331960 0.044173 -0.062500 1 0 0 0 0 0 2 907354
-0.001995 -0.000332 0.119956 -0.005257 0.331980 0.044174 -0.062500 1 0 0 0 0 0 2 908439
-0.001995 -0.000332 0.119956 -0.005264 0.331973 0.044167 -0.062500 1 0 0 0 0 0 2 909429
-0.001995 -0.000332 0.119956 -0.005265 0.331973 0.044166 -0.062500 1 0 0 0 0 0 2 910440
-0.001995 -0.000332 0.119956 -0.005262 0.331961 0.044173 -0.062500 1 0 0 0 0 0 2 911443
-0.001995 -0.000332 0.119956 -0.005265 0.331971 0.044167 -0.062500 1 0 0 0 0 0 2 912409
-0.001995 -0.000332 0.119956 -0.005254 0.331969 0.044180 -0.062500 1 0 0 0 0 0 2 913409
-0.001995 -0.000332 0.119956 -0.005264 0.331972 0.044168 -0.062500 1 0 0 0 0 0 2 914440
-0.001995 -0.000332 0.119956 -0.005265 0.331973 0.044166 -0.062500 1 0 0 0 0 0 2 915432
-0.001995 -0.000332 0.119956 -0.005266 0.331973 0.044166 -0.062500 1 0 0 0 0 0 2 916406
-0.001995 -0.000332 0.119956 -0.005262 0.331961 0.044173 -0.062500 1 0 0 0 0 0 2 917405
-0.001995 -0.000332 0.119956 -0.005265 0.331971 0.044167 -0.062500 1 0 0 0 0 0 2 918405
-0.001995 -0.000332 0.119956 -0.005254 0.331969 0.044180 -0.062500 1 0 0 0 0 0 2 919614
-0.001995 -0.000332 0.119956 -0.005264 0.331972 0.044168 -0.062500 1 0 0 0 0 0 2 920433
-0.001995 -0.000332 0.119956 -0.005265 0.331973 0.044166 -0.062500 1 0 0 0 0 0 2 921433
-0.001995 -0.000332 0.119956 -0.005266 0.331973 0.044166 -0.062500 1 0 0 0 0 0 2 922427
-0.001995 -0.000332 0.119956 -0.005262 0.331961 0.044173 -0.062500 1 0 0 0 0 0 2 923412
-0.001995 -0.000332 0.119956 -0.005265 0.331971 0.044167 -0.062500 1 0 0 0 0 0 2 924429
-0.001995 -0.000332 0.119956 -0.005254 0.331969 0.044180 -0.062500 1 0 0 0 0 0 2 925413
-0.001995 -0.000332 0.119956 -0.005264 0.331972 0.044168 -0.062500 1 0 0 0 0 0 2 926444
-0.001995 -0.000332 0.119956 -0.005265 0.331972 0.044166 -0.062500 1 0 0 0 0 0 2 927413
-0.001995 -0.000332 0.119956 -0.005266 0.331973 0.044166 -0.062500 1 0 0 0 0 0 2 928356
-0.001995 -0.000332 0.119956 -0.005262 0.331961 0.044173 -0.062500 1 0 0 0 0 0 2 929345
-0.001995 -0.000332 0.119956 -0.005257 0.331980 0.044174 -0.062500 1 0 0 0 0 0 2 930355
-0.001995 -0.000332 0.119956 -0.005265 0.331974 0.044167 -0.062500 1 0 0 0 0 0 2 931346
-0.001995 -0.000332 0.119956 -0.005262 0.331961 0.044173 -0.062500 1 0 0 0 0 0 2 932356
-0.001995 -0.000332 0.119956 -0.005265 0.331971 0.044167 -0.062500 1 0 0 0 0 0 2 933344
-0.001995 -0.000332 0.119956 -0.005266 0.331973 0.044166 -0.062500 1 0 0 0 0 0 2 934346
-0.001995 -0.000332 0.119956 -0.005254 0.331970 0.044180 -0.062500 1 0 0 0 0 0 2 935355
-0.001995 -0.000332 0.119956 -0.005252 0.331970 0.044161 -0.062500 1 0 0 0 0 0 2 936346
-0.001995 -0.000332 0.119956 -0.005260 0.331961 0.044172 -0.062500 1 0 0 0 0 0 2 937356
-0.001995 -0.000332 0.119956 -0.005264 0.331971 0.044167 -0.062500 1 0 0 0 0 0 2 938351
-0.001995 -0.000332 0.119956 -0.005265 0.331972 0.044166 -0.062500 1 0 0 0 0 0 2 939354
-0.001995 -0.000332 0.119956 -0.005262 0.331960 0.044172 -0.062500 1 0 0 0 0 0 2 940355
-0.001995 -0.000332 0.119956 -0.005256 0.331980 0.044174 -0.062500 1 0 0 0 0 0 2 941353
-0.001995 -0.000332 0.119956 -0.005264 0.331973 0.044167 -0.062500 1 0 0 0 0 0 2 942366
-0.001995 -0.000332 0.119956 -0.005261 0.331961 0.044173 -0.062500 1 0 0 0 0 0 2 943354
-0.001995 -0.000332 0.119956 -0.005264 0.331971 0.044167 -0.062500 1 0 0 0 0 0 2 944346
-0.001995 -0.000332 0.119956 -0.005265 0.331972 0.044166 -0.062500 1 0 0 0 0 0 2 945361
-0.001995 -0.000332 0.119956 -0.005262 0.331960 0.044172 -0.062500 1 0 0 0 0 0 2 946356
-0.001995 -0.000332 0.119956 -0.005256 0.331980 0.044174 -0.062500 1 0 0 0 0 0 2 947369
-0.001995 -0.000332 0.119956 -0.005264 0.331973 0.044167 -0.062500 1 0 0 0 0 0 2 948364
-0.001995 -0.000332 0.119956 -0.005261 0.331961 0.044173 -0.062500 1 0 0 0 0 0 2 949363
-0.001995 -0.000332 0.119956 -0.005265 0.331971 0.044167 -0.062500 1 0 0 0 0 0 2 950362
-0.001995 -0.000332 0.119956 -0.005265 0.331972 0.044166 -0.062500 1 0 0 0 0 0 2 951362
-0.001995 -0.000332 0.119956 -0.005253 0.331969 0.044180 -0.062500 1 0 0 0 0 0 2 952363
-0.001995 -0.000332 0.119956 -0.005264 0.331972 0.044168 -0.062500 1 0 0 0 0 0 2 953362
-0.001995 -0.000332 0.119956 -0.005265 0.331972 0.044166 -0.062500 1 0 0 0 0 0 2 954360
-0.001995 -0.000332 0.119956 -0.005262 0.331961 0.044173 -0.062500 1 0 0 0 0 0 2 955362
-0.001995 -0.000332 0.119956 -0.005265 0.331971 0.044167 -0.062500 1 0 0 0 0 0 2 956359
-0.001995 -0.000332 0.119956 -0.005265 0.331972 0.044166 -0.062500 1 0 0 0 0 0 2 957364
-0.001995 -0.000332 0.119956 -0.005254 0.331969 0.044180 -0.062500 1 0 0 0 0 0 2 958360
-0.001995 -0.000332 0.119956 -0.005264 0.331972 0.044168 -0.062500 1 0 0 0 0 0 2 959360
-0.001995 -0.000332 0.119956 -0.005265 0.331972 0.044166 -0.062500 1 0 0 0 0 0 2 960363
-0.001995 -0.000332 0.119956 -0.005262 0.331961 0.044173 -0.062500 1 0 0 0 0 0 2 961359
-0.001995 -0.000332 0.119956 -0.005265 0.331971 0.044167 -0.062500 1 0 0 0 0 0 2 962359
-0.001995 -0.000332 0.119956 -0.005265 0.331972 0.044166 -0.062500 1 0 0 0 0 0 2 963332
-0.001995 -0.000332 0.119956 -0.005254 0.331969 0.044180 -0.062500 1 0 0 0 0 0 2 964362
-0.001995 -0.000332 0.119956 -0.005264 0.331972 0.044168 -0.062500 1 0 0 0 0 0 2 965360
-0.001995 -0.000332 0.119956 -0.005265 0.331972 0.044166 -0.062500 1 0 0 0 0 0 2 966359
-0.001995 -0.000332 0.119956 -0.005262 0.331961 0.044173 -0.062500 1 0 0 0 0 0 2 967359
-0.001995 -0.000332 0.119956 -0.005265 0.331971 0.044167 -0.062500 1 0 0 0 0 0 2 968362
-0.001995 -0.000332 0.119956 -0.005257 0.331981 0.044173 -0.062500 1 0 0 0 0 0 2 969331
-0.001995 -0.000332 0.119956 -0.005261 0.331962 0.044174 -0.062500 1 0 0 0 0 0 2 970361
-0.001995 -0.000332 0.119956 -0.005265 0.331971 0.044167 -0.062500 1 0 0 0 0 0 2 971363
-0.001995 -0.000332 0.119956 -0.005265 0.331972 0.044166 -0.062500 1 0 0 0 0 0 2 972361
-0.001995 -0.000332 0.119956 -0.005262 0.331961 0.044173 -0.062500 1 0 0 0 0 0 2 973360
-0.001995 -0.000332 0.119956 -0.005265 0.331971 0.044167 -0.062500 1 0 0 0 0 0 2 974361
-0.001995 -0.000332 0.119956 -0.005257 0.331981 0.044173 -0.062500 1 0 0 0 0 0 2 975361
-0.001995 -0.000332 0.119956 -0.005261 0.331962 0.044174 -0.062500 1 0 0 0 0 0 2 976362
-0.001995 -0.000332 0.119956 -0.005265 0.331971 0.044167 -0.062500 1 0 0 0 0 0 2 977358
-0.001995 -0.000332 0.119956 -0.005265 0.331972 0.044166 -0.062500 1 0 0 0 0 0 2 978348
-0.001995 -0.000332 0.119956 -0.005262 0.331961 0.044173 -0.062500 1 0 0 0 0 0 2 979348
-0.001995 -0.000332 0.119956 -0.005265 0.331971 0.044167 -0.062500 1 0 0 0 0 0 2 980353
-0.001995 -0.000332 0.119956 -0.005257 0.331981 0.044173 -0.062500 1 0 0 0 0 0 2 981361
-0.001995 -0.000332 0.119956 -0.005261 0.331962 0.044174 -0.062500 1 0 0 0 0 0 2 982360
-0.001995 -0.000332 0.119956 -0.005265 0.331971 0.044167 -0.062500 1 0 0 0 0 0 2 983360
-0.001995 -0.000332 0.119956 -0.005265 0.331972 0.044166 -0.062500 1 0 0 0 0 0 2 984362
-0.001995 -0.000332 0.119956 -0.005262 0.331961 0.044173 -0.062500 1 0 0 0 0 0 2 985360
-0.001995 -0.000332 0.119956 -0.005257 0.331980 0.044174 -0.062500 1 0 0 0 0 0 2 986362
-0.001995 -0.000332 0.119956 -0.005264 0.331973 0.044167 -0.062500 1 0 0 0 0 0 2 987358
-0.001995 -0.000332 0.119956 -0.005262 0.331961 0.044173 -0.062500 1 0 0 0 0 0 2 988361
-0.001995 -0.000332 0.119956 -0.005265 0.331971 0.044167 -0.062500 1 0 0 0 0 0 2 989360
-0.001995 -0.000332 0.119956 -0.005265 0.331972 0.044166 -0.062500 1 0 0 0 0 0 2 990354
-0.001995 -0.000332 0.119956 -0.005254 0.331969 0.044180 -0.062500 1 0 0 0 0 0 2 991344
-0.001995 -0.000332 0.119956 -0.005264 0.331972 0.044168 -0.062500 1 0 0 0 0 0 2 992354
-0.001995 -0.000332 0.119956 -0.005265 0.331973 0.044166 -0.062500 1 0 0 0 0 0 2 993355
-0.001995 -0.000332 0.119956 -0.005262 0.331961 0.044173 -0.062500 1 0 0 0 0 0 2 994343
-0.001995 -0.000332 0.119956 -0.005265 0.331971 0.044167 -0.062500 1 0 0 0 0 0 2 995353
-0.001995 -0.000332 0.119956 -0.005266 0.331972 0.044166 -0.062500 1 0 0 0 0 0 2 996343
-0.001995 -0.000332 0.119956 -0.005254 0.331969 0.044180 -0.062500 1 0 0 0 0 0 2 997354
-0.001995 -0.000332 0.119956 -0.005264 0.331972 0.044168 -0.062500 1 0 0 0 0 0 2 998345
-0.001995 -0.000332 0.119956 -0.005265 0.331973 0.044166 -0.062500 1 0 0 0 0 0 2 999354
-0.001995 -0.000332 0.119956 -0.005262 0.331961 0.044173 -0.062500 1 0 0 0 0 0 3 343
-0.001995 -0.000332 0.119956 -0.005265 0.331971 0.044167 -0.062500 1 0 0 0 0 0 3 1354
-0.001995 -0.000332 0.119956 -0.005266 0.331972 0.044166 -0.062500 1 0 0 0 0 0 3 2345
-0.001995 -0.000332 0.119956 -0.005254 0.331969 0.044180 -0.062500 1 0 0 0 0 0 3 3355
-0.001995 -0.000332 0.119956 -0.005264 0.331972 0.044168 -0.062500 1 0 0 0 0 0 3 4356
-0.001995 -0.000332 0.119956 -0.005265 0.331973 0.044166 -0.062500 1 0 0 0 0 0 3 5365
-0.001995 -0.000332 0.119956 -0.005262 0.331961 0.044173 -0.062500 1 0 0 0 0 0 3 6367
-0.001995 -0.000332 0.119956 -0.005265 0.331971 0.044167 -0.062500 1 0 0 0 0 0 3 7360
-0.001995 -0.000332 0.119956 -0.005257 0.331981 0.044173 -0.062500 1 0 0 0 0 0 3 8343
-0.001995 -0.000332 0.119956 -0.005265 0.331974 0.044167 -0.062500 1 0 0 0 0 0 3 9360
-0.001995 -0.000332 0.119956 -0.005262 0.331961 0.044173 -0.062500 1 0 0 0 0 0 3 10359
-0.001995 -0.000332 0.119956 -0.005265 0.331971 0.044167 -0.062500 1 0 0 0 0 0 3 11347
-0.001995 -0.000332 0.119956 -0.005262 0.331961 0.044173 -0.062500 1 0 0 0 0 0 3 12335
-0.001995 -0.000332 0.119956 -0.005265 0.331971 0.044167 -0.062500 1 0 0 0 0 0 3 13350
-0.001995 -0.000332 0.119956 -0.005258 0.331981 0.044173 -0.062500 1 0 0 0 0 0 3 14353
-0.001995 -0.000332 0.119956 -0.005261 0.331962 0.044174 -0.062500 1 0 0 0 0 0 3 15360
-0.001995 -0.000332 0.119956 -0.005265 0.331971 0.044167 -0.062500 1 0 0 0 0 0 3 16360
-0.001995 -0.000332 0.119956 -0.005266 0.331972 0.044166 -0.062500 1 0 0 0 0 0 3 17359
-0.001995 -0.000332 0.119956 -0.005262 0.331961 0.044173 -0.062500 1 0 0 0 0 0 3 18358
-0.001995 -0.000332 0.119956 -0.005265 0.331971 0.044167 -0.062500 1 0 0 0 0 0 3 19358
-0.001995 -0.000332 0.119956 -0.005258 0.331981 0.044173 -0.062500 1 0 0 0 0 0 3 20362
-0.001995 -0.000332 0.119956 -0.005261 0.331962 0.044174 -0.062500 1 0 0 0 0 0 3 21361
-0.001995 -0.000332 0.119956 -0.005265 0.331971 0.044167 -0.062500 1 0 0 0 0 0 3 22363
-0.001995 -0.000332 0.119956 -0.005266 0.331972 0.044166 -0.062500 1 0 0 0 0 0 3 23345
-0.001995 -0.000332 0.119956 -0.005262 0.331961 0.044173 -0.062500 1 0 0 0 0 0 3 24356
-0.001995 -0.000332 0.119956 -0.005257 0.331980 0.044174 -0.062500 1 0 0 0 0 0 3 25358
-0.001995 -0.000332 0.119956 -0.005252 0.331971 0.044161 -0.062500 1 0 0 0 0 0 3 26359
-0.001995 -0.000332 0.119956 -0.005260 0.331961 0.044172 -0.062500 1 0 0 0 0 0 3 27366
-0.001995 -0.000332 0.119956 -0.005264 0.331971 0.044167 -0.062500 1 0 0 0 0 0 3 28331
-0.001995 -0.000332 0.119956 -0.005265 0.331972 0.044166 -0.062500 1 0 0 0 0 0 3 29357
-0.001995 -0.000332 0.119956 -0.005253 0.331969 0.044179 -0.062500 1 0 0 0 0 0 3 30358
-0.001995 -0.000332 0.119956 -0.005263 0.331972 0.044168 -0.062500 1 0 0 0 0 0 3 31359
-0.001995 -0.000332 0.119956 -0.005265 0.331972 0.044166 -0.062500 1 0 0 0 0 0 3 32360
-0.001995 -0.000332 0.119956 -0.005261 0.331961 0.044173 -0.062500 1 0 0 0 0 0 3 33360
-0.001995 -0.000332 0.119956 -0.005265 0.331971 0.044167 -0.062500 1 0 0 0 0 0 3 34360
-0.001995 -0.000332 0.119956 -0.005265 0.331972 0.044166 -0.062500 1 0 0 0 0 0 3 35356
-0.001995 -0.000332 0.119956 -0.005253 0.331969 0.044179 -0.062500 1 0 0 0 0 0 3 36361
-0.001995 -0.000332 0.119956 -0.005264 0.331972 0.044168 -0.062500 1 0 0 0 0 0 3 37352
-0.001995 -0.000332 0.119956 -0.005265 0.331972 0.044166 -0.062500 1 0 0 0 0 0 3 38358
-0.001995 -0.000332 0.119956 -0.005262 0.331961 0.044173 -0.062500 1 0 0 0 0 0 3 39358
-0.001995 -0.000332 0.119956 -0.005265 0.331971 0.044167 -0.062500 1 0 0 0 0 0 3 40359
-0.001995 -0.000332 0.119956 -0.005265 0.331972 0.044166 -0.062500 1 0 0 0 0 0 3 41359
-0.001995 -0.000332 0.119956 -0.005254 0.331969 0.044179 -0.062500 1 0 0 0 0 0 3 42357
-0.001995 -0.000332 0.119956 -0.005264 0.331972 0.044168 -0.062500 1 0 0 0 0 0 3 43357
-0.001995 -0.000332 0.119956 -0.005265 0.331972 0.044166 -0.062500 1 0 0 0 0 0 3 44430
-0.001995 -0.000332 0.119956 -0.005262 0.331961 0.044173 -0.062500 1 0 0 0 0 0 3 45435
-0.001995 -0.000332 0.119956 -0.005265 0.331971 0.044167 -0.062500 1 0 0 0 0 0 3 46430
-0.001995 -0.000332 0.119956 -0.005257 0.331981 0.044173 -0.062500 1 0 0 0 0 0 3 47410
-0.001995 -0.000332 0.119956 -0.005261 0.331962 0.044174 -0.062500 1 0 0 0 0 0 3 48431
-0.001995 -0.000332 0.119956 -0.005264 0.331971 0.044167 -0.062500 1 0 0 0 0 0 3 49436
-0.001995 -0.000332 0.119956 -0.005265 0.331972 0.044166 -0.062500 1 0 0 0 0 0 3 50427
-0.001995 -0.000332 0.119956 -0.005262 0.331961 0.044173 -0.062500 1 0 0 0 0 0 3 51426
-0.001995 -0.000332 0.119956 -0.005265 0.331971 0.044167 -0.062500 1 0 0 0 0 0 3 52427
-0.001995 -0.000332 0.119956 -0.005257 0.331981 0.044173 -0.062500 1 0 0 0 0 0 3 53435
-0.001995 -0.000332 0.119956 -0.005261 0.331962 0.044174 -0.062500 1 0 0 0 0 0 3 54401
-0.001995 -0.000332 0.119956 -0.005265 0.331971 0.044167 -0.062500 1 0 0 0 0 0 3 55403
-0.001995 -0.000332 0.119956 -0.005265 0.331972 0.044166 -0.062500 1 0 0 0 0 0 3 56402
-0.001995 -0.000332 0.119956 -0.005262 0.331961 0.044173 -0.062500 1 0 0 0 0 0 3 57455
-0.001995 -0.000332 0.119956 -0.005265 0.331971 0.044167 -0.062500 1 0 0 0 0 0 3 58430
-0.001995 -0.000332 0.119956 -0.005257 0.331981 0.044173 -0.062500 1 0 0 0 0 0 3 59423
-0.001995 -0.000332 0.119956 -0.005261 0.331962 0.044174 -0.062500 1 0 0 0 0 0 3 60424
-0.001995 -0.000332 0.119956 -0.005265 0.331971 0.044167 -0.062500 1 0 0 0 0 0 3 61407
-0.001995 -0.000332 0.119956 -0.005265 0.331972 0.044166 -0.062500 1 0 0 0 0 0 3 62434
-0.001995 -0.000332 0.119956 -0.005262 0.331961 0.044173 -0.062500 1 0 0 0 0 0 3 63407
-0.001995 -0.000332 0.119956 -0.005257 0.331980 0.044174 -0.062500 1 0 0 0 0 0 3 64396
-0.001995 -0.000332 0.119956 -0.005264 0.331973 0.044167 -0.062500 1 0 0 0 0 0 3 65424
-0.001995 -0.000332 0.119956 -0.005262 0.331961 0.044173 -0.062500 1 0 0 0 0 0 3 66427
-0.001995 -0.000332 0.119956 -0.005265 0.331971 0.044167 -0.062500 1 0 0 0 0 0 3 67425
-0.001995 -0.000332 0.119956 -0.005265 0.331972 0.044166 -0.062500 1 0 0 0 0 0 3 68428
-0.001995 -0.000332 0.119956 -0.005254 0.331969 0.044180 -0.062500 1 0 0 0 0 0 3 69424
-0.001989 -0.000350 0.119966 -0.079539 0.586492 -0.102542 -0.062500 1 0 0 0 0 0 3 70406
-0.001987 -0.000359 0.119970 -0.055718 0.500854 -0.030814 -0.062500 1 0 0 0 0 0 3 71425
-0.001985 -0.000364 0.119971 -0.037059 0.436842 0.006312 -0.062500 1 0 0 0 0 0 3 72342
-0.001985 -0.000366 0.119972 -0.026821 0.402766 0.020422 -0.062500 1 0 0 0 0 0 3 73350
-0.001984 -0.000367 0.119972 -0.021534 0.385540 0.025441 -0.062500 1 0 0 0 0 0 3 74341
-0.001984 -0.000368 0.119972 -0.018841 0.376917 0.027193 -0.062500 1 0 0 0 0 0 3 75350
-0.001984 -0.000368 0.119972 -0.017483 0.372599 0.027792 -0.062500 1 0 0 0 0 0 3 76341
-0.001984 -0.000368 0.119972 -0.016813 0.370443 0.028005 -0.062500 1 0 0 0 0 0 3 77340
-0.001984 -0.000368 0.119972 -0.016461 0.369361 0.028085 -0.062500 1 0 0 0 0 0 3 78350
-0.001997 -0.000382 0.119961 0.162004 0.559385 0.179437 -0.062500 1 0 0 0 0 0 3 79341
-0.002003 -0.000389 0.119957 0.103330 0.495368 0.105553 -0.062500 1 0 0 0 0 0 3 80361
-0.002006 -0.000392 0.119956 0.058563 0.447332 0.067241 -0.062500 1 0 0 0 0 0 3 81339
-0.002008 -0.000394 0.119956 0.034419 0.421665 0.052669 -0.062500 1 0 0 0 0 0 3 82336
-0.002009 -0.000395 0.119955 0.022083 0.408645 0.047473 -0.062500 1 0 0 0 0 0 3 83358
-0.002009 -0.000395 0.119955 0.015864 0.402116 0.045654 -0.062500 1 0 0 0 0 0 3 84344
-0.002009 -0.000395 0.119955 0.012738 0.398835 0.045022 -0.062500 1 0 0 0 0 0 3 85338
-0.002009 -0.000395 0.119955 0.011162 0.397188 0.044808 -0.062500 1 0 0 0 0 0 3 86349
-0.002010 -0.000396 0.119955 0.010378 0.396379 0.044722 -0.062500 1 0 0 0 0 0 3 87351
-0.002010 -0.000396 0.119955 0.009988 0.395970 0.044704 -0.062500 1 0 0 0 0 0 3 88343
-0.002010 -0.000396 0.119955 0.009793 0.395765 0.044698 -0.062500 1 0 0 0 0 0 3 89349
-0.002010 -0.000396 0.119955 0.009700 0.395667 0.044689 -0.062500 1 0 0 0 0 0 3 90349
-0.002010 -0.000396 0.119955 0.009646 0.395609 0.044686 -0.062500 1 0 0 0 0 0 3 91347
-0.002010 -0.000396 0.119955 0.009626 0.395588 0.044692 -0.062500 1 0 0 0 0 0 3 92347
-0.002010 -0.000396 0.119955 0.009597 0.395573 0.044685 -0.062500 1 0 0 0 0 0 3 93347
-0.002010 -0.000396 0.119955 0.009598 0.395560 0.044691 -0.062500 1 0 0 0 0 0 3 94345
-0.002010 -0.000396 0.119955 0.009594 0.395571 0.044685 -0.062500 1 0 0 0 0 0 3 95345
-0.002010 -0.000396 0.119955 0.009597 0.395561 0.044691 -0.062500 1 0 0 0 0 0 3 96347
-0.002010 -0.000396 0.119955 0.009598 0.395560 0.044692 -0.062500 1 0 0 0 0 0 3 97348
-0.002010 -0.000396 0.119955 0.009595 0.395571 0.044685 -0.062500 1 0 0 0 0 0 3 98351
-0.002010 -0.000396 0.119955 0.009598 0.395561 0.044691 -0.062500 1 0 0 0 0 0 3 99348
-0.002010 -0.000396 0.119955 0.009598 0.395560 0.044692 -0.062500 1 0 0 0 0 0 3 100352
-0.002010 -0.000396 0.119955 0.009590 0.395551 0.044685 -0.062500 1 0 0 0 0 0 3 101347
-0.002010 -0.000396 0.119955 0.009594 0.395571 0.044685 -0.062500 1 0 0 0 0 0 3 102328
-0.002010 -0.000396 0.119955 0.009598 0.395561 0.044691 -0.062500 1 0 0 0 0 0 3 103346
-0.002010 -0.000396 0.119955 0.009598 0.395560 0.044692 -0.062500 1 0 0 0 0 0 3 104346
-0.002010 -0.000396 0.119955 0.009590 0.395551 0.044685 -0.062500 1 0 0 0 0 0 3 105346
-0.002010 -0.000396 0.119955 0.009597 0.395559 0.044692 -0.062500 1 0 0 0 0 0 3 106344
-0.002010 -0.000396 0.119955 0.009595 0.395571 0.044686 -0.062500 1 0 0 0 0 0 3 107346
-0.002010 -0.000396 0.119955 0.009598 0.395561 0.044692 -0.062500 1 0 0 0 0 0 3 108328
-0.002010 -0.000396 0.119955 0.009590 0.395551 0.044685 -0.062500 1 0 0 0 0 0 3 109344
-0.002010 -0.000396 0.119955 0.009597 0.395559 0.044692 -0.062500 1 0 0 0 0 0 3 110328
-0.002010 -0.000396 0.119955 0.009607 0.395569 0.044679 -0.062500 1 0 0 0 0 0 3 111343
-0.002010 -0.000396 0.119955 0.009600 0.395561 0.044691 -0.062500 1 0 0 0 0 0 3 112345
-0.002010 -0.000396 0.119955 0.009591 0.395551 0.044685 -0.062500 1 0 0 0 0 0 3 113345
-0.002010 -0.000396 0.119955 0.009598 0.395559 0.044691 -0.062500 1 0 0 0 0 0 3 114343
-0.002010 -0.000396 0.119955 0.009595 0.395571 0.044685 -0.062500 1 0 0 0 0 0 3 115344
-0.002010 -0.000396 0.119955 0.009599 0.395561 0.044691 -0.062500 1 0 0 0 0 0 3 116346
-0.002010 -0.000396 0.119955 0.009591 0.395551 0.044685 -0.062500 1 0 0 0 0 0 3 117344
-0.002010 -0.000396 0.119955 0.009598 0.395559 0.044691 -0.062500 1 0 0 0 0 0 3 118344
-0.002010 -0.000396 0.119955 0.009595 0.395571 0.044685 -0.062500 1 0 0 0 0 0 3 119343
-0.002010 -0.000396 0.119955 0.009599 0.395561 0.044691 -0.062500 1 0 0 0 0 0 3 120426
-0.002010 -0.000396 0.119955 0.009599 0.395560 0.044692 -0.062500 1 0 0 0 0 0 3 121437
-0.002010 -0.000396 0.119955 0.009591 0.395551 0.044685 -0.062500 1 0 0 0 0 0 3 122429
-0.002010 -0.000396 0.119955 0.009595 0.395571 0.044684 -0.062500 1 0 0 0 0 0 3 123427
-0.002010 -0.000396 0.119955 0.009598 0.395561 0.044691 -0.062500 1 0 0 0 0 0 3 124430
-0.002010 -0.000396 0.119955 0.009599 0.395560 0.044692 -0.062500 1 0 0 0 0 0 3 125421
-0.002010 -0.000396 0.119955 0.009591 0.395551 0.044685 -0.062500 1 0 0 0 0 0 3 126461
-0.002010 -0.000396 0.119955 0.009595 0.395571 0.044684 -0.062500 1 0 0 0 0 0 3 127426
-0.002010 -0.000396 0.119955 0.009598 0.395561 0.044691 -0.062500 1 0 0 0 0 0 3 128432
-0.002010 -0.000396 0.119955 0.009599 0.395560 0.044692 -0.062500 1 0 0 0 0 0 3 129399
-0.002010 -0.000396 0.119955 0.009591 0.395551 0.044685 -0.062500 1 0 0 0 0 0 3 130399
-0.002010 -0.000396 0.119955 0.009594 0.395571 0.044684 -0.062500 1 0 0 0 0 0 3 131398
-0.002010 -0.000396 0.119955 0.009598 0.395561 0.044691 -0.062500 1 0 0 0 0 0 3 132399
-0.002010 -0.000396 0.119955 0.009599 0.395560 0.044692 -0.062500 1 0 0 0 0 0 3 133398
-0.002010 -0.000396 0.119955 0.009591 0.395551 0.044685 -0.062500 1 0 0 0 0 0 3 134423
-0.002010 -0.000396 0.119955 0.009598 0.395559 0.044691 -0.062500 1 0 0 0 0 0 3 135407
-0.002010 -0.000396 0.119955 0.009595 0.395571 0.044685 -0.062500 1 0 0 0 0 0 3 136422
-0.002010 -0.000396 0.119955 0.009598 0.395561 0.044691 -0.062500 1 0 0 0 0 0 3 137405
-0.002010 -0.000396 0.119955 0.009591 0.395551 0.044685 -0.062500 1 0 0 0 0 0 3 138532
-0.002010 -0.000396 0.119955 0.009598 0.395559 0.044691 -0.062500 1 0 0 0 0 0 3 139407
-0.002010 -0.000396 0.119955 0.009595 0.395571 0.044685 -0.062500 1 0 0 0 0 0 3 140421
-0.002010 -0.000396 0.119955 0.009598 0.395561 0.044691 -0.062500 1 0 0 0 0 0 3 141406
-0.002010 -0.000396 0.119955 0.009591 0.395551 0.044685 -0.062500 1 0 0 0 0 0 3 142422
-0.002010 -0.000396 0.119955 0.009598 0.395559 0.044691 -0.062500 1 0 0 0 0 0 3 143403
-0.002010 -0.000396 0.119955 0.009595 0.395571 0.044685 -0.062500 1 0 0 0 0 0 3 144340
-0.002010 -0.000396 0.119955 0.009598 0.395561 0.044691 -0.062500 1 0 0 0 0 0 3 145347
-0.002010 -0.000396 0.119955 0.009591 0.395551 0.044685 -0.062500 1 0 0 0 0 0 3 146338
-0.002010 -0.000396 0.119955 0.009598 0.395559 0.044691 -0.062500 1 0 0 0 0 0 3 147347
-0.002010 -0.000396 0.119955 0.009595 0.395571 0.044685 -0.062500 1 0 0 0 0 0 3 148338
-0.002010 -0.000396 0.119955 0.009598 0.395561 0.044691 -0.062500 1 0 0 0 0 0 3 149348
-0.002010 -0.000396 0.119955 0.009590 0.395551 0.044685 -0.062500 1 0 0 0 0 0 3 150338
-0.002010 -0.000396 0.119955 0.009598 0.395559 0.044691 -0.062500 1 0 0 0 0 0 3 151347
-0.002010 -0.000396 0.119955 0.009595 0.395571 0.044685 -0.062500 1 0 0 0 0 0 3 152339
-0.002010 -0.000396 0.119955 0.009598 0.395561 0.044691 -0.062500 1 0 0 0 0 0 3 153347
-0.002010 -0.000396 0.119955 0.009590 0.395551 0.044685 -0.062500 1 0 0 0 0 0 3 154356
-0.002010 -0.000396 0.119955 0.009598 0.395559 0.044691 -0.062500 1 0 0 0 0 0 3 155359
-0.002010 -0.000396 0.119955 0.009595 0.395571 0.044685 -0.062500 1 0 0 0 0 0 3 156355
-0.002010 -0.000396 0.119955 0.009598 0.395561 0.044691 -0.062500 1 0 0 0 0 0 3 157369
-0.002010 -0.000396 0.119955 0.009590 0.395551 0.044685 -0.062500 1 0 0 0 0 0 3 158348
-0.002010 -0.000396 0.119955 0.009598 0.395559 0.044691 -0.062500 1 0 0 0 0 0 3 159342
-0.002010 -0.000396 0.119955 0.009595 0.395571 0.044685 -0.062500 1 0 0 0 0 0 3 160463
-0.002010 -0.000396 0.119955 0.009598 0.395561 0.044691 -0.062500 1 0 0 0 0 0 3 161357
-0.002010 -0.000396 0.119955 0.009599 0.395560 0.044692 -0.062500 1 0 0 0 0 0 3 162358
-0.002010 -0.000396 0.119955 0.009590 0.395551 0.044685 -0.062500 1 0 0 0 0 0 3 163362
-0.002010 -0.000396 0.119955 0.009594 0.395571 0.044685 -0.062500 1 0 0 0 0 0 3 164356
-0.002010 -0.000396 0.119955 0.009598 0.395561 0.044691 -0.062500 1 0 0 0 0 0 3 165356
-0.002010 -0.000396 0.119955 0.009599 0.395560 0.044692 -0.062500 1 0 0 0 0 0 3 166353
-0.002010 -0.000396 0.119955 0.009590 0.395551 0.044685 -0.062500 1 0 0 0 0 0 3 167354
-0.002010 -0.000396 0.119955 0.009594 0.395571 0.044685 -0.062500 1 0 0 0 0 0 3 168356
-0.002010 -0.000396 0.119955 0.009598 0.395561 0.044691 -0.062500 1 0 0 0 0 0 3 169354
-0.002010 -0.000396 0.119955 0.009598 0.395560 0.044692 -0.062500 1 0 0 0 0 0 3 170353
-0.002010 -0.000396 0.119955 0.009590 0.395551 0.044685 -0.062500 1 0 0 0 0 0 3 171362
-0.002010 -0.000396 0.119955 0.009594 0.395571 0.044685 -0.062500 1 0 0 0 0 0 3 172329
-0.002010 -0.000396 0.119955 0.009598 0.395561 0.044691 -0.062500 1 0 0 0 0 0 3 173359
-0.002010 -0.000396 0.119955 0.009598 0.395560 0.044692 -0.062500 1 0 0 0 0 0 3 174352
-0.002010 -0.000396 0.119955 0.009590 0.395551 0.044685 -0.062500 1 0 0 0 0 0 3 175353
-0.002010 -0.000396 0.119955 0.009597 0.395559 0.044691 -0.062500 1 0 0 0 0 0 3 176356
-0.002010 -0.000396 0.119955 0.009595 0.395571 0.044685 -0.062500 1 0 0 0 0 0 3 177343
-0.002010 -0.000396 0.119955 0.009598 0.395561 0.044692 -0.062500 1 0 0 0 0 0 3 178353
-0.002010 -0.000396 0.119955 0.009590 0.395551 0.044685 -0.062500 1 0 0 0 0 0 3 179355
-0.002010 -0.000396 0.119955 0.009597 0.395559 0.044691 -0.062500 1 0 0 0 0 0 3 180354
-0.002010 -0.000396 0.119955 0.009595 0.395571 0.044685 -0.062500 1 0 0 0 0 0 3 181353
-0.002010 -0.000396 0.119955 0.009598 0.395561 0.044692 -0.062500 1 0 0 0 0 0 3 182353
-0.002010 -0.000396 0.119955 0.009590 0.395551 0.044685 -0.062500 1 0 0 0 0 0 3 183354
-0.002010 -0.000396 0.119955 0.009597 0.395559 0.044691 -0.062500 1 0 0 0 0 0 3 184354
-0.002010 -0.000396 0.119955 0.009595 0.395571 0.044685 -0.062500 1 0 0 0 0 0 3 185346
-0.002010 -0.000396 0.119955 0.009598 0.395561 0.044692 -0.062500 1 0 0 0 0 0 3 186352
-0.002010 -0.000396 0.119955 0.009590 0.395551 0.044685 -0.062500 1 0 0 0 0 0 3 187325
-0.002010 -0.000396 0.119955 0.009597 0.395559 0.044691 -0.062500 1 0 0 0 0 0 3 188356
-0.002010 -0.000396 0.119955 0.009595 0.395571 0.044685 -0.062500 1 0 0 0 0 0 3 189353
-0.002010 -0.000396 0.119955 0.009598 0.395561 0.044692 -0.062500 1 0 0 0 0 0 3 190353
-0.002010 -0.000396 0.119955 0.009590 0.395552 0.044685 -0.062500 1 0 0 0 0 0 3 191351
-0.002010 -0.000396 0.119955 0.009597 0.395559 0.044691 -0.062500 1 0 0 0 0 0 3 192355
-0.002010 -0.000396 0.119955 0.009595 0.395571 0.044685 -0.062500 1 0 0 0 0 0 3 193353
-0.002010 -0.000396 0.119955 0.009598 0.395561 0.044691 -0.062500 1 0 0 0 0 0 3 194351
-0.002010 -0.000396 0.119955 0.009590 0.395552 0.044685 -0.062500 1 0 0 0 0 0 3 195340
-0.002010 -0.000396 0.119955 0.009597 0.395559 0.044691 -0.062500 1 0 0 0 0 0 3 196350
-0.002010 -0.000396 0.119955 0.009595 0.395571 0.044685 -0.062500 1 0 0 0 0 0 3 197358
-0.002010 -0.000396 0.119955 0.009598 0.395562 0.044691 -0.062500 1 0 0 0 0 0 3 198352
-0.002010 -0.000396 0.119955 0.009590 0.395552 0.044685 -0.062500 1 0 0 0 0 0 3 199353
-0.002010 -0.000396 0.119955 0.009597 0.395559 0.044691 -0.062500 1 0 0 0 0 0 3 200353
-0.002010 -0.000396 0.119955 0.009607 0.395569 0.044679 -0.062500 1 0 0 0 0 0 3 201353
-0.002010 -0.000396 0.119955 0.009600 0.395561 0.044690 -0.062500 1 0 0 0 0 0 3 202350
-0.002010 -0.000396 0.119955 0.009599 0.395560 0.044692 -0.062500 1 0 0 0 0 0 3 203353
-0.002010 -0.000396 0.119955 0.009591 0.395551 0.044685 -0.062500 1 0 0 0 0 0 3 204329
-0.002010 -0.000396 0.119955 0.009598 0.395559 0.044691 -0.062500 1 0 0 0 0 0 3 205350
-0.002010 -0.000396 0.119955 0.009596 0.395571 0.044685 -0.062500 1 0 0 0 0 0 3 206352
-0.002010 -0.000396 0.119955 0.009599 0.395561 0.044691 -0.062500 1 0 0 0 0 0 3 207338
-0.002010 -0.000396 0.119955 0.009591 0.395551 0.044685 -0.062500 1 0 0 0 0 0 3 208347
-0.002010 -0.000396 0.119955 0.009598 0.395559 0.044691 -0.062500 1 0 0 0 0 0 3 209337
-0.002010 -0.000396 0.119955 0.009595 0.395571 0.044685 -0.062500 1 0 0 0 0 0 3 210346
-0.002010 -0.000396 0.119955 0.009599 0.395561 0.044691 -0.062500 1 0 0 0 0 0 3 211346
-0.002010 -0.000396 0.119955 0.009591 0.395551 0.044685 -0.062500 1 0 0 0 0 0 3 212337
-0.002010 -0.000396 0.119955 0.009598 0.395559 0.044691 -0.062500 1 0 0 0 0 0 3 213345
-0.002010 -0.000396 0.119955 0.009595 0.395571 0.044685 -0.062500 1 0 0 0 0 0 3 214486
-0.002010 -0.000396 0.119955 0.009599 0.395561 0.044691 -0.062500 1 0 0 0 0 0 3 215347
-0.002010 -0.000396 0.119955 0.009591 0.395551 0.044685 -0.062500 1 0 0 0 0 0 3 216337
-0.002010 -0.000396 0.119955 0.009598 0.395559 0.044691 -0.062500 1 0 0 0 0 0 3 217347
-0.002010 -0.000396 0.119955 0.009595 0.395571 0.044685 -0.062500 1 0 0 0 0 0 3 218336
-0.002010 -0.000396 0.119955 0.009599 0.395561 0.044691 -0.062500 1 0 0 0 0 0 3 219347
-0.002010 -0.000396 0.119955 0.009591 0.395551 0.044685 -0.062500 1 0 0 0 0 0 3 220344
-0.002010 -0.000396 0.119955 0.009598 0.395559 0.044691 -0.062500 1 0 0 0 0 0 3 221360
-0.002010 -0.000396 0.119955 0.009595 0.395571 0.044685 -0.062500 1 0 0 0 0 0 3 222351
-0.002010 -0.000396 0.119955 0.009598 0.395561 0.044691 -0.062500 1 0 0 0 0 0 3 223352
-0.002010 -0.000396 0.119955 0.009591 0.395551 0.044685 -0.062500 1 0 0 0 0 0 3 224346
-0.002010 -0.000396 0.119955 0.009598 0.395559 0.044691 -0.062500 1 0 0 0 0 0 3 225346
-0.002010 -0.000396 0.119955 0.009595 0.395571 0.044685 -0.062500 1 0 0 0 0 0 3 226353
-0.002010 -0.000396 0.119955 0.009598 0.395561 0.044691 -0.062500 1 0 0 0 0 0 3 227352
-0.002010 -0.000396 0.119955 0.009591 0.395551 0.044685 -0.062500 1 0 0 0 0 0 3 228359
-0.002010 -0.000396 0.119955 0.009598 0.395559 0.044691 -0.062500 1 0 0 0 0 0 3 229353
-0.002010 -0.000396 0.119955 0.009595 0.395571 0.044685 -0.062500 1 0 0 0 0 0 3 230350
-0.002010 -0.000396 0.119955 0.009598 0.395561 0.044691 -0.062500 1 0 0 0 0 0 3 231351
-0.002010 -0.000396 0.119955 0.009590 0.395551 0.044685 -0.062500 1 0 0 0 0 0 3 232324
-0.002010 -0.000396 0.119955 0.009598 0.395559 0.044691 -0.062500 1 0 0 0 0 0 3 233353
-0.002010 -0.000396 0.119955 0.009595 0.395571 0.044685 -0.062500 1 0 0 0 0 0 3 234353
-0.002010 -0.000396 0.119955 0.009598 0.395561 0.044691 -0.062500 1 0 0 0 0 0 3 235351
-0.002010 -0.000396 0.119955 0.009590 0.395551 0.044685 -0.062500 1 0 0 0 0 0 3 236341
-0.002010 -0.000396 0.119955 0.009598 0.395559 0.044691 -0.062500 1 0 0 0 0 0 3 237354
-0.002010 -0.000396 0.119955 0.009595 0.395571 0.044685 -0.062500 1 0 0 0 0 0 3 238352
-0.002010 -0.000396 0.119955 0.009598 0.395561 0.044691 -0.062500 1 0 0 0 0 0 3 239353
-0.002010 -0.000396 0.119955 0.009599 0.395560 0.044692 -0.062500 1 0 0 0 0 0 3 240354
-0.002010 -0.000396 0.119955 0.009591 0.395551 0.044685 -0.062500 1 0 0 0 0 0 3 241352
-0.002010 -0.000396 0.119955 0.009594 0.395571 0.044685 -0.062500 1 0 0 0 0 0 3 242352
-0.002010 -0.000396 0.119955 0.009598 0.395561 0.044691 -0.062500 1 0 0 0 0 0 3 243345
-0.002010 -0.000396 0.119955 0.009599 0.395560 0.044692 -0.062500 1 0 0 0 0 0 3 244353
-0.002010 -0.000396 0.119955 0.009591 0.395551 0.044685 -0.062500 1 0 0 0 0 0 3 245350
-0.002010 -0.000396 0.119955 0.009598 0.395559 0.044691 -0.062500 1 0 0 0 0 0 3 246350
-0.002010 -0.000396 0.119955 0.009595 0.395571 0.044685 -0.062500 1 0 0 0 0 0 3 247351
-0.002010 -0.000396 0.119955 0.009598 0.395561 0.044691 -0.062500 1 0 0 0 0 0 3 248353
-0.002010 -0.000396 0.119955 0.009590 0.395551 0.044685 -0.062500 1 0 0 0 0 0 3 249352
-0.002010 -0.000396 0.119955 0.009598 0.395559 0.044691 -0.062500 1 0 0 0 0 0 3 250341
-0.002010 -0.000396 0.119955 0.009595 0.395571 0.044685 -0.062500 1 0 0 0 0 0 3 251350
-0.002010 -0.000396 0.119955 0.009598 0.395561 0.044691 -0.062500 1 0 0 0 0 0 3 252344
-0.002010 -0.000396 0.119955 0.009590 0.395551 0.044685 -0.062500 1 0 0 0 0 0 3 253350
-0.002010 -0.000396 0.119955 0.009598 0.395559 0.044691 -0.062500 1 0 0 0 0 0 3 254349
-0.002010 -0.000396 0.119955 0.009595 0.395571 0.044685 -0.062500 1 0 0 0 0 0 3 255351
-0.002010 -0.000396 0.119955 0.009598 0.395561 0.044691 -0.062500 1 0 0 0 0 0 3 256353
-0.002010 -0.000396 0.119955 0.009590 0.395551 0.044685 -0.062500 1 0 0 0 0 0 3 257323
-0.002010 -0.000396 0.119955 0.009598 0.395559 0.044691 -0.062500 1 0 0 0 0 0 3 258321
-0.002010 -0.000396 0.119955 0.009595 0.395571 0.044685 -0.062500 1 0 0 0 0 0 3 259350
-0.002010 -0.000396 0.119955 0.009598 0.395561 0.044691 -0.062500 1 0 0 0 0 0 3 260318
-0.002010 -0.000396 0.119955 0.009590 0.395551 0.044685 -0.062500 1 0 0 0 0 0 3 261347
-0.002010 -0.000396 0.119955 0.009597 0.395559 0.044691 -0.062500 1 0 0 0 0 0 3 262351
-0.002010 -0.000396 0.119955 0.009595 0.395571 0.044685 -0.062500 1 0 0 0 0 0 3 263350
-0.002010 -0.000396 0.119955 0.009598 0.395561 0.044691 -0.062500 1 0 0 0 0 0 3 264353
-0.002010 -0.000396 0.119955 0.009590 0.395552 0.044685 -0.062500 1 0 0 0 0 0 3 265321
-0.002010 -0.000396 0.119955 0.009597 0.395559 0.044691 -0.062500 1 0 0 0 0 0 3 266350
-0.002010 -0.000396 0.119955 0.009595 0.395571 0.044685 -0.062500 1 0 0 0 0 0 3 267350
-0.002010 -0.000396 0.119955 0.009598 0.395561 0.044691 -0.062500 1 0 0 0 0 0 3 268343
-0.002010 -0.000396 0.119955 0.009590 0.395552 0.044685 -0.062500 1 0 0 0 0 0 3 269351
-0.002010 -0.000396 0.119955 0.009597 0.395559 0.044691 -0.062500 1 0 0 0 0 0 3 270351
-0.002010 -0.000396 0.119955 0.009595 0.395571 0.044685 -0.062500 1 0 0 0 0 0 3 271351
-0.002010 -0.000396 0.119955 0.009598 0.395562 0.044691 -0.062500 1 0 0 0 0 0 3 272339
-0.002010 -0.000396 0.119955 0.009590 0.395552 0.044685 -0.062500 1 0 0 0 0 0 3 273334
-0.002010 -0.000396 0.119955 0.009597 0.395559 0.044691 -0.062500 1 0 0 0 0 0 3 274343
-0.002010 -0.000396 0.119955 0.009595 0.395571 0.044685 -0.062500 1 0 0 0 0 0 3 275334
-0.002010 -0.000396 0.119955 0.009598 0.395562 0.044691 -0.062500 1 0 0 0 0 0 3 276343
-0.002010 -0.000396 0.119955 0.009590 0.395552 0.044685 -0.062500 1 0 0 0 0 0 3 277332
-0.002010 -0.000396 0.119955 0.009597 0.395559 0.044691 -0.062500 1 0 0 0 0 0 3 278335
-0.002010 -0.000396 0.119955 0.009595 0.395571 0.044685 -0.062500 1 0 0 0 0 0 3 279343
-0.002010 -0.000396 0.119955 0.009598 0.395562 0.044691 -0.062500 1 0 0 0 0 0 3 280334
-0.002010 -0.000396 0.119955 0.009590 0.395552 0.044685 -0.062500 1 0 0 0 0 0 3 281344
-0.002010 -0.000396 0.119955 0.009597 0.395559 0.044691 -0.062500 1 0 0 0 0 0 3 282333
-0.002010 -0.000396 0.119955 0.009595 0.395572 0.044685 -0.062500 1 0 0 0 0 0 3 283343
-0.002010 -0.000396 0.119955 0.009598 0.395562 0.044691 -0.062500 1 0 0 0 0 0 3 284333
-0.002010 -0.000396 0.119955 0.009598 0.395561 0.044692 -0.062500 1 0 0 0 0 0 3 285346
-0.002010 -0.000396 0.119955 0.009590 0.395551 0.044685 -0.062500 1 0 0 0 0 0 3 286335
-0.002010 -0.000396 0.119955 0.009597 0.395559 0.044692 -0.062500 1 0 0 0 0 0 3 287349
-0.002010 -0.000396 0.119955 0.009607 0.395569 0.044679 -0.062500 1 0 0 0 0 0 3 288354
-0.002010 -0.000396 0.119955 0.009600 0.395561 0.044691 -0.062500 1 0 0 0 0 0 3 289335
-0.002010 -0.000396 0.119955 0.009591 0.395551 0.044685 -0.062500 1 0 0 0 0 0 3 290326
-0.002010 -0.000396 0.119955 0.009598 0.395559 0.044691 -0.062500 1 0 0 0 0 0 3 291349
-0.002010 -0.000396 0.119955 0.009596 0.395571 0.044685 -0.062500 1 0 0 0 0 0 3 292353
-0.002010 -0.000396 0.119955 0.009599 0.395561 0.044691 -0.062500 1 0 0 0 0 0 3 293346
-0.002010 -0.000396 0.119955 0.009591 0.395551 0.044685 -0.062500 1 0 0 0 0 0 3 294351
-0.002010 -0.000396 0.119955 0.009598 0.395559 0.044691 -0.062500 1 0 0 0 0 0 3 295353
-0.002010 -0.000396 0.119955 0.009595 0.395571 0.044685 -0.062500 1 0 0 0 0 0 3 296350
-0.002010 -0.000396 0.119955 0.009599 0.395561 0.044691 -0.062500 1 0 0 0 0 0 3 297348
-0.002010 -0.000396 0.119955 0.009591 0.395551 0.044685 -0.062500 1 0 0 0 0 0 3 298349
-0.002010 -0.000396 0.119955 0.009598 0.395559 0.044691 -0.062500 1 0 0 0 0 0 3 299349
-0.002010 -0.000396 0.119955 0.009595 0.395571 0.044685 -0.062500 1 0 0 0 0 0 3 300351
-0.002010 -0.000396 0.119955 0.009599 0.395561 0.044691 -0.062500 1 0 0 0 0 0 3 301349
-0.002010 -0.000396 0.119955 0.009591 0.395551 0.044685 -0.062500 1 0 0 0 0 0 3 302357
-0.002010 -0.000396 0.119955 0.009598 0.395559 0.044691 -0.062500 1 0 0 0 0 0 3 303354
-0.002010 -0.000396 0.119955 0.009595 0.395571 0.044685 -0.062500 1 0 0 0 0 0 3 304356
-0.002010 -0.000396 0.119955 0.009599 0.395561 0.044691 -0.062500 1 0 0 0 0 0 3 305353
-0.002010 -0.000396 0.119955 0.009591 0.395551 0.044685 -0.062500 1 0 0 0 0 0 3 306347
-0.002010 -0.000396 0.119955 0.009598 0.395559 0.044691 -0.062500 1 0 0 0 0 0 3 307348
-0.002010 -0.000396 0.119955 0.009595 0.395571 0.044685 -0.062500 1 0 0 0 0 0 3 308350
-0.002010 -0.000396 0.119955 0.009598 0.395561 0.044691 -0.062500 1 0 0 0 0 0 3 309349
-0.002010 -0.000396 0.119955 0.009591 0.395551 0.044685 -0.062500 1 0 0 0 0 0 3 310348
-0.002010 -0.000396 0.119955 0.009598 0.395559 0.044691 -0.062500 1 0 0 0 0 0 3 311351
-0.002010 -0.000396 0.119955 0.009595 0.395571 0.044685 -0.062500 1 0 0 0 0 0 3 312351
-0.002010 -0.000396 0.119955 0.009598 0.395561 0.044691 -0.062500 1 0 0 0 0 0 3 313350
-0.002010 -0.000396 0.119955 0.009591 0.395551 0.044685 -0.062500 1 0 0 0 0 0 3 314349
-0.002010 -0.000396 0.119955 0.009598 0.395559 0.044691 -0.062500 1 0 0 0 0 0 3 315348
-0.002010 -0.000396 0.119955 0.009599 0.395559 0.044692 -0.062500 1 0 0 0 0 0 3 316350
-0.002010 -0.000396 0.119955 0.009595 0.395571 0.044685 -0.062500 1 0 0 0 0 0 3 317350
-0.002010 -0.000396 0.119955 0.009599 0.395561 0.044691 -0.062500 1 0 0 0 0 0 3 318350
-0.002010 -0.000396 0.119955 0.009591 0.395551 0.044685 -0.062500 1 0 0 0 0 0 3 319318
-0.002010 -0.000396 0.119955 0.009598 0.395559 0.044691 -0.062500 1 0 0 0 0 0 3 320350
-0.002010 -0.000396 0.119955 0.009595 0.395571 0.044685 -0.062500 1 0 0 0 0 0 3 321348
-0.002010 -0.000396 0.119955 0.009598 0.395561 0.044691 -0.062500 1 0 0 0 0 0 3 322349
-0.002010 -0.000396 0.119955 0.009591 0.395551 0.044685 -0.062500 1 0 0 0 0 0 3 323350
-0.002010 -0.000396 0.119955 0.009598 0.395559 0.044691 -0.062500 1 0 0 0 0 0 3 324350
-0.002010 -0.000396 0.119955 0.009595 0.395571 0.044685 -0.062500 1 0 0 0 0 0 3 325349
-0.002010 -0.000396 0.119955 0.009598 0.395561 0.044691 -0.062500 1 0 0 0 0 0 3 326336
-0.002010 -0.000396 0.119955 0.009591 0.395551 0.044685 -0.062500 1 0 0 0 0 0 3 327347
-0.002010 -0.000396 0.119955 0.009598 0.395559 0.044691 -0.062500 1 0 0 0 0 0 3 328342
-0.002010 -0.000396 0.119955 0.009595 0.395571 0.044685 -0.062500 1 0 0 0 0 0 3 329348
-0.002010 -0.000396 0.119955 0.009598 0.395561 0.044691 -0.062500 1 0 0 0 0 0 3 330350
-0.002010 -0.000396 0.119955 0.009590 0.395551 0.044685 -0.062500 1 0 0 0 0 0 3 331349
-0.002010 -0.000396 0.119955 0.009598 0.395559 0.044691 -0.062500 1 0 0 0 0 0 3 332350
-0.002010 -0.000396 0.119955 0.009595 0.395571 0.044685 -0.062500 1 0 0 0 0 0 3 333348
-0.002010 -0.000396 0.119955 0.009598 0.395561 0.044691 -0.062500 1 0 0 0 0 0 3 334342
-0.002010 -0.000396 0.119955 0.009590 0.395551 0.044685 -0.062500 1 0 0 0 0 0 3 335350
-0.002010 -0.000396 0.119955 0.009598 0.395559 0.044691 -0.062500 1 0 0 0 0 0 3 336350
-0.002010 -0.000396 0.119955 0.009595 0.395571 0.044685 -0.062500 1 0 0 0 0 0 3 337349
-0.002010 -0.000396 0.119955 0.009598 0.395561 0.044691 -0.062500 1 0 0 0 0 0 3 338341
-0.002010 -0.000396 0.119955 0.009590 0.395552 0.044685 -0.062500 1 0 0 0 0 0 3 339333
-0.002010 -0.000396 0.119955 0.009598 0.395559 0.044691 -0.062500 1 0 0 0 0 0 3 340341
-0.002010 -0.000396 0.119955 0.009595 0.395571 0.044685 -0.062500 1 0 0 0 0 0 3 341333
-0.002010 -0.000396 0.119955 0.009598 0.395561 0.044691 -0.062500 1 0 0 0 0 0 3 342341
-0.002010 -0.000396 0.119955 0.009590 0.395552 0.044685 -0.062500 1 0 0 0 0 0 3 343333
-0.002010 -0.000396 0.119955 0.009597 0.395559 0.044691 -0.062500 1 0 0 0 0 0 3 344328
-0.002010 -0.000396 0.119955 0.009595 0.395571 0.044685 -0.062500 1 0 0 0 0 0 3 345341
-0.002010 -0.000396 0.119955 0.009598 0.395562 0.044691 -0.062500 1 0 0 0 0 0 3 346332
-0.002010 -0.000396 0.119955 0.009590 0.395552 0.044685 -0.062500 1 0 0 0 0 0 3 347340
-0.002010 -0.000396 0.119955 0.009597 0.395559 0.044691 -0.062500 1 0 0 0 0 0 3 348333
-0.002010 -0.000396 0.119955 0.009595 0.395571 0.044685 -0.062500 1 0 0 0 0 0 3 349341
-0.002010 -0.000396 0.119955 0.009598 0.395562 0.044691 -0.062500 1 0 0 0 0 0 3 350335
-0.002010 -0.000396 0.119955 0.009590 0.395552 0.044685 -0.062500 1 0 0 0 0 0 3 351341
-0.002010 -0.000396 0.119955 0.009597 0.395559 0.044691 -0.062500 1 0 0 0 0 0 3 352339
-0.002010 -0.000396 0.119955 0.009595 0.395571 0.044685 -0.062500 1 0 0 0 0 0 3 353338
-0.002010 -0.000396 0.119955 0.009598 0.395562 0.044691 -0.062500 1 0 0 0 0 0 3 354350
-0.002010 -0.000396 0.119955 0.009590 0.395552 0.044685 -0.062500 1 0 0 0 0 0 3 355341
-0.002010 -0.000396 0.119955 0.009597 0.395559 0.044691 -0.062500 1 0 0 0 0 0 3 356340
-0.002010 -0.000396 0.119955 0.009598 0.395560 0.044692 -0.062500 1 0 0 0 0 0 3 357365
-0.002010 -0.000396 0.119955 0.009595 0.395572 0.044686 -0.062500 1 0 0 0 0 0 3 358323
-0.002010 -0.000396 0.119955 0.009590 0.395553 0.044684 -0.062500 1 0 0 0 0 0 3 359356
-0.002010 -0.000396 0.119955 0.009597 0.395559 0.044691 -0.062500 1 0 0 0 0 0 3 360349
-0.002010 -0.000396 0.119955 0.009598 0.395560 0.044692 -0.062500 1 0 0 0 0 0 3 361336
-0.002010 -0.000396 0.119955 0.009595 0.395572 0.044686 -0.062500 1 0 0 0 0 0 3 362347
-0.002010 -0.000396 0.119955 0.009598 0.395562 0.044692 -0.062500 1 0 0 0 0 0 3 363349
-0.002010 -0.000396 0.119955 0.009590 0.395552 0.044685 -0.062500 1 0 0 0 0 0 3 364349
-0.002010 -0.000396 0.119955 0.009597 0.395559 0.044692 -0.062500 1 0 0 0 0 0 3 365347
-0.002010 -0.000396 0.119955 0.009595 0.395571 0.044686 -0.062500 1 0 0 0 0 0 3 366347
-0.002010 -0.000396 0.119955 0.009598 0.395562 0.044692 -0.062500 1 0 0 0 0 0 3 367349
-0.002010 -0.000396 0.119955 0.009590 0.395552 0.044685 -0.062500 1 0 0 0 0 0 3 368345
-0.002010 -0.000396 0.119955 0.009597 0.395559 0.044692 -0.062500 1 0 0 0 0 0 3 369359
-0.002010 -0.000396 0.119955 0.009595 0.395572 0.044686 -0.062500 1 0 0 0 0 0 3 370355
-0.002010 -0.000396 0.119955 0.009598 0.395562 0.044692 -0.062500 1 0 0 0 0 0 3 371355
-0.002010 -0.000396 0.119955 0.009590 0.395552 0.044685 -0.062500 1 0 0 0 0 0 3 372359
-0.002010 -0.000396 0.119955 0.009597 0.395559 0.044692 -0.062500 1 0 0 0 0 0 3 373356
-0.002010 -0.000396 0.119955 0.009595 0.395572 0.044686 -0.062500 1 0 0 0 0 0 3 374357
-0.002010 -0.000396 0.119955 0.009598 0.395562 0.044692 -0.062500 1 0 0 0 0 0 3 375338
-0.002010 -0.000396 0.119955 0.009590 0.395552 0.044685 -0.062500 1 0 0 0 0 0 3 376357
-0.002010 -0.000396 0.119955 0.009597 0.395559 0.044692 -0.062500 1 0 0 0 0 0 3 377356
-0.002010 -0.000396 0.119955 0.009607 0.395569 0.044679 -0.062500 1 0 0 0 0 0 3 378360
-0.002010 -0.000396 0.119955 0.009600 0.395561 0.044690 -0.062500 1 0 0 0 0 0 3 379357
-0.002010 -0.000396 0.119955 0.009591 0.395551 0.044685 -0.062500 1 0 0 0 0 0 3 380340
-0.002010 -0.000396 0.119955 0.009598 0.395559 0.044691 -0.062500 1 0 0 0 0 0 3 381357
-0.002010 -0.000396 0.119955 0.009599 0.395559 0.044692 -0.062500 1 0 0 0 0 0 3 382356
-0.002010 -0.000396 0.119955 0.009596 0.395571 0.044685 -0.062500 1 0 0 0 0 0 3 383355
-0.002010 -0.000396 0.119955 0.009590 0.395552 0.044684 -0.062500 1 0 0 0 0 0 3 384339
-0.002010 -0.000396 0.119955 0.009598 0.395559 0.044691 -0.062500 1 0 0 0 0 0 3 385356
-0.002010 -0.000396 0.119955 0.009599 0.395559 0.044692 -0.062500 1 0 0 0 0 0 3 386356
-0.002010 -0.000396 0.119955 0.009596 0.395571 0.044685 -0.062500 1 0 0 0 0 0 3 387338
-0.002010 -0.000396 0.119955 0.009590 0.395552 0.044684 -0.062500 1 0 0 0 0 0 3 388358
-0.002010 -0.000396 0.119955 0.009598 0.395559 0.044691 -0.062500 1 0 0 0 0 0 3 389358
-0.002010 -0.000396 0.119955 0.009599 0.395559 0.044692 -0.062500 1 0 0 0 0 0 3 390354
-0.002010 -0.000396 0.119955 0.009596 0.395571 0.044685 -0.062500 1 0 0 0 0 0 3 391356
-0.002010 -0.000396 0.119955 0.009590 0.395552 0.044684 -0.062500 1 0 0 0 0 0 3 392360
-0.002010 -0.000396 0.119955 0.009598 0.395559 0.044691 -0.062500 1 0 0 0 0 0 3 393347
-0.002010 -0.000396 0.119955 0.009599 0.395559 0.044692 -0.062500 1 0 0 0 0 0 3 394360
-0.002010 -0.000396 0.119955 0.009596 0.395571 0.044685 -0.062500 1 0 0 0 0 0 3 395354
-0.002010 -0.000396 0.119955 0.009599 0.395561 0.044691 -0.062500 1 0 0 0 0 0 3 396358
-0.002010 -0.000396 0.119955 0.009591 0.395551 0.044685 -0.062500 1 0 0 0 0 0 3 397356
-0.002010 -0.000396 0.119955 0.009598 0.395559 0.044691 -0.062500 1 0 0 0 0 0 3 398353
-0.002010 -0.000396 0.119955 0.009595 0.395571 0.044685 -0.062500 1 0 0 0 0 0 3 399354
-0.002010 -0.000396 0.119955 0.009599 0.395561 0.044691 -0.062500 1 0 0 0 0 0 3 400339
-0.002010 -0.000396 0.119955 0.009591 0.395551 0.044685 -0.062500 1 0 0 0 0 0 3 401338
-0.002010 -0.000396 0.119955 0.009598 0.395559 0.044691 -0.062500 1 0 0 0 0 0 3 402337
-0.002010 -0.000396 0.119955 0.009595 0.395571 0.044685 -0.062500 1 0 0 0 0 0 3 403355
-0.002010 -0.000396 0.119955 0.009598 0.395561 0.044691 -0.062500 1 0 0 0 0 0 3 404355
-0.002010 -0.000396 0.119955 0.009591 0.395551 0.044685 -0.062500 1 0 0 0 0 0 3 405345
-0.002010 -0.000396 0.119955 0.009598 0.395559 0.044691 -0.062500 1 0 0 0 0 0 3 406354
-0.002010 -0.000396 0.119955 0.009595 0.395571 0.044685 -0.062500 1 0 0 0 0 0 3 407344
-0.002010 -0.000396 0.119955 0.009598 0.395561 0.044691 -0.062500 1 0 0 0 0 0 3 408346
-0.002010 -0.000396 0.119955 0.009591 0.395551 0.044685 -0.062500 1 0 0 0 0 0 3 409357
-0.002010 -0.000396 0.119955 0.009598 0.395559 0.044691 -0.062500 1 0 0 0 0 0 3 410344
-0.002010 -0.000396 0.119955 0.009595 0.395571 0.044685 -0.062500 1 0 0 0 0 0 3 411344
-0.002010 -0.000396 0.119955 0.009598 0.395561 0.044691 -0.062500 1 0 0 0 0 0 3 412356
-0.002010 -0.000396 0.119955 0.009591 0.395552 0.044685 -0.062500 1 0 0 0 0 0 3 413344
-0.002010 -0.000396 0.119955 0.009598 0.395559 0.044691 -0.062500 1 0 0 0 0 0 3 414353
-0.002010 -0.000396 0.119955 0.009595 0.395571 0.044685 -0.062500 1 0 0 0 0 0 3 415355
-0.002010 -0.000396 0.119955 0.009598 0.395561 0.044691 -0.062500 1 0 0 0 0 0 3 416345
-0.002010 -0.000396 0.119955 0.009590 0.395552 0.044685 -0.062500 1 0 0 0 0 0 3 417354
-0.002010 -0.000396 0.119955 0.009598 0.395559 0.044691 -0.062500 1 0 0 0 0 0 3 418344
-0.002010 -0.000396 0.119955 0.009595 0.395571 0.044685 -0.062500 1 0 0 0 0 0 3 419354
-0.002010 -0.000396 0.119955 0.009598 0.395562 0.044691 -0.062500 1 0 0 0 0 0 3 420331
-0.002010 -0.000396 0.119955 0.009590 0.395552 0.044685 -0.062500 1 0 0 0 0 0 3 421340
-0.002010 -0.000396 0.119955 0.009598 0.395559 0.044691 -0.062500 1 0 0 0 0 0 3 422341
-0.002010 -0.000396 0.119955 0.009595 0.395571 0.044685 -0.062500 1 0 0 0 0 0 3 423320
-0.002010 -0.000396 0.119955 0.009598 0.395562 0.044691 -0.062500 1 0 0 0 0 0 3 424334
-0.002010 -0.000396 0.119955 0.009590 0.395552 0.044685 -0.062500 1 0 0 0 0 0 3 425352
-0.002010 -0.000396 0.119955 0.009598 0.395559 0.044691 -0.062500 1 0 0 0 0 0 3 426346
-0.002010 -0.000396 0.119955 0.009598 0.395560 0.044692 -0.062500 1 0 0 0 0 0 3 427340
-0.002010 -0.000396 0.119955 0.009595 0.395572 0.044686 -0.062500 1 0 0 0 0 0 3 428320
-0.002010 -0.000396 0.119955 0.009590 0.395553 0.044684 -0.062500 1 0 0 0 0 0 3 429482
-0.002010 -0.000396 0.119955 0.009597 0.395559 0.044691 -0.062500 1 0 0 0 0 0 3 430349
-0.002010 -0.000396 0.119955 0.009598 0.395560 0.044692 -0.062500 1 0 0 0 0 0 3 431332
-0.002010 -0.000396 0.119955 0.009595 0.395572 0.044686 -0.062500 1 0 0 0 0 0 3 432347
-0.002010 -0.000396 0.119955 0.009590 0.395553 0.044684 -0.062500 1 0 0 0 0 0 3 433342
-0.002010 -0.000396 0.119955 0.009597 0.395559 0.044691 -0.062500 1 0 0 0 0 0 3 434344
-0.002010 -0.000396 0.119955 0.009598 0.395560 0.044692 -0.062500 1 0 0 0 0 0 3 435345
-0.002010 -0.000396 0.119955 0.009595 0.395572 0.044686 -0.062500 1 0 0 0 0 0 3 436346
-0.002010 -0.000396 0.119955 0.009598 0.395562 0.044692 -0.062500 1 0 0 0 0 0 3 437346
-0.002010 -0.000396 0.119955 0.009590 0.395552 0.044685 -0.062500 1 0 0 0 0 0 3 438344
-0.002010 -0.000396 0.119955 0.009598 0.395559 0.044691 -0.062500 1 0 0 0 0 0 3 439345
-0.002010 -0.000396 0.119955 0.009595 0.395572 0.044685 -0.062500 1 0 0 0 0 0 3 440348
-0.002010 -0.000396 0.119955 0.009598 0.395562 0.044692 -0.062500 1 0 0 0 0 0 3 441349
-0.002010 -0.000396 0.119955 0.009590 0.395552 0.044685 -0.062500 1 0 0 0 0 0 3 442350
-0.002010 -0.000396 0.119955 0.009597 0.395559 0.044691 -0.062500 1 0 0 0 0 0 3 443348
-0.002010 -0.000396 0.119955 0.009595 0.395572 0.044685 -0.062500 1 0 0 0 0 0 3 444349
-0.002010 -0.000396 0.119955 0.009598 0.395562 0.044691 -0.062500 1 0 0 0 0 0 3 445340
-0.002010 -0.000396 0.119955 0.009590 0.395552 0.044685 -0.062500 1 0 0 0 0 0 3 446345
-0.002010 -0.000396 0.119955 0.009597 0.395559 0.044691 -0.062500 1 0 0 0 0 0 3 447337
-0.002010 -0.000396 0.119955 0.009595 0.395572 0.044685 -0.062500 1 0 0 0 0 0 3 448341
-0.002010 -0.000396 0.119955 0.009598 0.395562 0.044691 -0.062500 1 0 0 0 0 0 3 449345
-0.002010 -0.000396 0.119955 0.009590 0.395552 0.044685 -0.062500 1 0 0 0 0 0 3 450345
-0.002010 -0.000396 0.119955 0.009597 0.395559 0.044691 -0.062500 1 0 0 0 0 0 3 451344
-0.002010 -0.000396 0.119955 0.009595 0.395572 0.044685 -0.062500 1 0 0 0 0 0 3 452346
-0.002010 -0.000396 0.119955 0.009598 0.395562 0.044691 -0.062500 1 0 0 0 0 0 3 453343
-0.002010 -0.000396 0.119955 0.009590 0.395552 0.044685 -0.062500 1 0 0 0 0 0 3 454346
-0.002010 -0.000396 0.119955 0.009597 0.395559 0.044691 -0.062500 1 0 0 0 0 0 3 455343
-0.002010 -0.000396 0.119955 0.009595 0.395572 0.044685 -0.062500 1 0 0 0 0 0 3 456345
-0.002010 -0.000396 0.119955 0.009598 0.395562 0.044691 -0.062500 1 0 0 0 0 0 3 457315
-0.002010 -0.000396 0.119955 0.009590 0.395552 0.044685 -0.062500 1 0 0 0 0 0 3 458343
-0.002010 -0.000396 0.119955 0.009597 0.395559 0.044691 -0.062500 1 0 0 0 0 0 3 459345
-0.002010 -0.000396 0.119955 0.009595 0.395572 0.044685 -0.062500 1 0 0 0 0 0 3 460315
-0.002010 -0.000396 0.119955 0.009598 0.395562 0.044691 -0.062500 1 0 0 0 0 0 3 461333
-0.002010 -0.000396 0.119955 0.009590 0.395552 0.044685 -0.062500 1 0 0 0 0 0 3 462342
-0.002010 -0.000396 0.119955 0.009597 0.395559 0.044691 -0.062500 1 0 0 0 0 0 3 463344
-0.002010 -0.000396 0.119955 0.009595 0.395572 0.044685 -0.062500 1 0 0 0 0 0 3 464417
-0.002010 -0.000396 0.119955 0.009598 0.395562 0.044691 -0.062500 1 0 0 0 0 0 3 465420
-0.002010 -0.000396 0.119955 0.009590 0.395552 0.044685 -0.062500 1 0 0 0 0 0 3 466413
-0.002010 -0.000396 0.119955 0.009597 0.395559 0.044691 -0.062500 1 0 0 0 0 0 3 467395
-0.002010 -0.000396 0.119955 0.009610 0.395557 0.044686 -0.062500 1 0 0 0 0 0 3 468412
-0.002010 -0.000396 0.119955 0.009597 0.395571 0.044685 -0.062500 1 0 0 0 0 0 3 469418
-0.002010 -0.000396 0.119955 0.009591 0.395552 0.044684 -0.062500 1 0 0 0 0 0 3 470388
-0.002010 -0.000396 0.119955 0.009598 0.395559 0.044691 -0.062500 1 0 0 0 0 0 3 471388
-0.002010 -0.000396 0.119955 0.009599 0.395560 0.044692 -0.062500 1 0 0 0 0 0 3 472419
-0.002010 -0.000396 0.119955 0.009596 0.395571 0.044685 -0.062500 1 0 0 0 0 0 3 473413
-0.002010 -0.000396 0.119955 0.009599 0.395561 0.044691 -0.062500 1 0 0 0 0 0 3 474386
-0.002010 -0.000396 0.119955 0.009591 0.395551 0.044685 -0.062500 1 0 0 0 0 0 3 475387
-0.002010 -0.000396 0.119955 0.009598 0.395559 0.044691 -0.062500 1 0 0 0 0 0 3 476414
-0.002010 -0.000396 0.119955 0.009595 0.395571 0.044685 -0.062500 1 0 0 0 0 0 3 477442
-0.002010 -0.000396 0.119955 0.009599 0.395561 0.044691 -0.062500 1 0 0 0 0 0 3 478411
-0.002010 -0.000396 0.119955 0.009591 0.395551 0.044685 -0.062500 1 0 0 0 0 0 3 479416
-0.002010 -0.000396 0.119955 0.009598 0.395559 0.044691 -0.062500 1 0 0 0 0 0 3 480411
-0.002010 -0.000396 0.119955 0.009595 0.395571 0.044685 -0.062500 1 0 0 0 0 0 3 481393
-0.002010 -0.000396 0.119955 0.009599 0.395561 0.044691 -0.062500 1 0 0 0 0 0 3 482407
-0.002010 -0.000396 0.119955 0.009591 0.395552 0.044685 -0.062500 1 0 0 0 0 0 3 483394
-0.002010 -0.000396 0.119955 0.009598 0.395559 0.044691 -0.062500 1 0 0 0 0 0 3 484409
-0.002010 -0.000396 0.119955 0.009595 0.395571 0.044685 -0.062500 1 0 0 0 0 0 3 485394
-0.002010 -0.000396 0.119955 0.009599 0.395561 0.044691 -0.062500 1 0 0 0 0 0 3 486409
-0.002010 -0.000396 0.119955 0.009591 0.395552 0.044685 -0.062500 1 0 0 0 0 0 3 487394
-0.002010 -0.000396 0.119955 0.009598 0.395559 0.044691 -0.062500 1 0 0 0 0 0 3 488411
-0.002010 -0.000396 0.119955 0.009595 0.395571 0.044685 -0.062500 1 0 0 0 0 0 3 489392
-0.002010 -0.000396 0.119955 0.009598 0.395561 0.044691 -0.062500 1 0 0 0 0 0 3 490410
-0.002010 -0.000396 0.119955 0.009591 0.395552 0.044685 -0.062500 1 0 0 0 0 0 3 491394
-0.002010 -0.000396 0.119955 0.009598 0.395559 0.044691 -0.062500 1 0 0 0 0 0 3 492337
-0.002010 -0.000396 0.119955 0.009599 0.395560 0.044692 -0.062500 1 0 0 0 0 0 3 493328
-0.002010 -0.000396 0.119955 0.009596 0.395571 0.044685 -0.062500 1 0 0 0 0 0 3 494336
-0.002010 -0.000396 0.119955 0.009590 0.395553 0.044684 -0.062500 1 0 0 0 0 0 3 495336
-0.002010 -0.000396 0.119955 0.009598 0.395559 0.044691 -0.062500 1 0 0 0 0 0 3 496328
-0.002010 -0.000396 0.119955 0.009599 0.395560 0.044692 -0.062500 1 0 0 0 0 0 3 497336
-0.002010 -0.000396 0.119955 0.009595 0.395572 0.044685 -0.062500 1 0 0 0 0 0 3 498326
-0.002010 -0.000396 0.119955 0.009590 0.395553 0.044684 -0.062500 1 0 0 0 0 0 3 499336
-0.002010 -0.000396 0.119955 0.009598 0.395559 0.044691 -0.062500 1 0 0 0 0 0 3 500396
-0.002010 -0.000396 0.119955 0.009599 0.395560 0.044692 -0.062500 1 0 0 0 0 0 3 501338
-0.002010 -0.000396 0.119955 0.009595 0.395572 0.044685 -0.062500 1 0 0 0 0 0 3 502328
-0.002010 -0.000396 0.119955 0.009590 0.395553 0.044684 -0.062500 1 0 0 0 0 0 3 503351
-0.002010 -0.000396 0.119955 0.009598 0.395559 0.044691 -0.062500 1 0 0 0 0 0 3 504336
-0.002010 -0.000396 0.119955 0.009599 0.395560 0.044692 -0.062500 1 0 0 0 0 0 3 505326
-0.002010 -0.000396 0.119955 0.009595 0.395572 0.044685 -0.062500 1 0 0 0 0 0 3 506335
-0.002010 -0.000396 0.119955 0.009590 0.395553 0.044684 -0.062500 1 0 0 0 0 0 3 507337
-0.002010 -0.000396 0.119955 0.009598 0.395559 0.044691 -0.062500 1 0 0 0 0 0 3 508329
-0.002010 -0.000396 0.119955 0.009598 0.395560 0.044692 -0.062500 1 0 0 0 0 0 3 509337
-0.002010 -0.000396 0.119955 0.009595 0.395572 0.044685 -0.062500 1 0 0 0 0 0 3 510333
-0.002010 -0.000396 0.119955 0.009590 0.395553 0.044684 -0.062500 1 0 0 0 0 0 3 511333
-0.002010 -0.000396 0.119955 0.009597 0.395559 0.044691 -0.062500 1 0 0 0 0 0 3 512332
-0.002010 -0.000396 0.119955 0.009598 0.395560 0.044692 -0.062500 1 0 0 0 0 0 3 513333
-0.002010 -0.000396 0.119955 0.009595 0.395572 0.044685 -0.062500 1 0 0 0 0 0 3 514331
-0.002010 -0.000396 0.119955 0.009598 0.395562 0.044691 -0.062500 1 0 0 0 0 0 3 515333
-0.002010 -0.000396 0.119955 0.009590 0.395552 0.044685 -0.062500 1 0 0 0 0 0 3 516333
-0.002010 -0.000396 0.119955 0.009598 0.395559 0.044691 -0.062500 1 0 0 0 0 0 3 517338
-0.002010 -0.000396 0.119955 0.009595 0.395572 0.044685 -0.062500 1 0 0 0 0 0 3 518318
-0.002010 -0.000396 0.119955 0.009598 0.395562 0.044691 -0.062500 1 0 0 0 0 0 3 519338
-0.002010 -0.000396 0.119955 0.009590 0.395552 0.044685 -0.062500 1 0 0 0 0 0 3 520319
-0.002010 -0.000396 0.119955 0.009598 0.395559 0.044691 -0.062500 1 0 0 0 0 0 3 521333
-0.002010 -0.000396 0.119955 0.009595 0.395572 0.044685 -0.062500 1 0 0 0 0 0 3 522314
-0.002010 -0.000396 0.119955 0.009598 0.395562 0.044691 -0.062500 1 0 0 0 0 0 3 523331
-0.002010 -0.000396 0.119955 0.009590 0.395552 0.044685 -0.062500 1 0 0 0 0 0 3 524334
-0.002010 -0.000396 0.119955 0.009598 0.395559 0.044691 -0.062500 1 0 0 0 0 0 3 525314
-0.002010 -0.000396 0.119955 0.009595 0.395572 0.044685 -0.062500 1 0 0 0 0 0 3 526331
-0.002010 -0.000396 0.119955 0.009598 0.395562 0.044691 -0.062500 1 0 0 0 0 0 3 527330
-0.002010 -0.000396 0.119955 0.009590 0.395552 0.044685 -0.062500 1 0 0 0 0 0 3 528332
-0.002010 -0.000396 0.119955 0.009597 0.395559 0.044691 -0.062500 1 0 0 0 0 0 3 529329
-0.002010 -0.000396 0.119955 0.009595 0.395572 0.044685 -0.062500 1 0 0 0 0 0 3 530329
-0.002010 -0.000396 0.119955 0.009598 0.395562 0.044691 -0.062500 1 0 0 0 0 0 3 531332
-0.002010 -0.000396 0.119955 0.009590 0.395552 0.044685 -0.062500 1 0 0 0 0 0 3 532332
-0.002010 -0.000396 0.119955 0.009597 0.395559 0.044691 -0.062500 1 0 0 0 0 0 3 533329
-0.002010 -0.000396 0.119955 0.009595 0.395572 0.044685 -0.062500 1 0 0 0 0 0 3 534329
-0.002010 -0.000396 0.119955 0.009598 0.395562 0.044691 -0.062500 1 0 0 0 0 0 3 535329
-0.002010 -0.000396 0.119955 0.009590 0.395552 0.044685 -0.062500 1 0 0 0 0 0 3 536331
-0.002010 -0.000396 0.119955 0.009597 0.395559 0.044691 -0.062500 1 0 0 0 0 0 3 537329
-0.002010 -0.000396 0.119955 0.009598 0.395560 0.044692 -0.062500 1 0 0 0 0 0 3 538328
-0.002010 -0.000396 0.119955 0.009595 0.395572 0.044686 -0.062500 1 0 0 0 0 0 3 539329
-0.002010 -0.000396 0.119955 0.009590 0.395553 0.044685 -0.062500 1 0 0 0 0 0 3 540331
-0.002010 -0.000396 0.119955 0.009597 0.395559 0.044691 -0.062500 1 0 0 0 0 0 3 541333
-0.002010 -0.000396 0.119955 0.009598 0.395560 0.044692 -0.062500 1 0 0 0 0 0 3 542324
-0.002010 -0.000396 0.119955 0.009595 0.395572 0.044686 -0.062500 1 0 0 0 0 0 3 543333
-0.002010 -0.000396 0.119955 0.009590 0.395553 0.044685 -0.062500 1 0 0 0 0 0 3 544314
-0.002010 -0.000396 0.119955 0.009597 0.395559 0.044691 -0.062500 1 0 0 0 0 0 3 545331
-0.002010 -0.000396 0.119955 0.009598 0.395560 0.044692 -0.062500 1 0 0 0 0 0 3 546330
-0.002010 -0.000396 0.119955 0.009595 0.395572 0.044686 -0.062500 1 0 0 0 0 0 3 547330
-0.002010 -0.000396 0.119955 0.009590 0.395553 0.044685 -0.062500 1 0 0 0 0 0 3 548333
-0.002010 -0.000396 0.119955 0.009597 0.395559 0.044691 -0.062500 1 0 0 0 0 0 3 549328
-0.002010 -0.000396 0.119955 0.009598 0.395560 0.044692 -0.062500 1 0 0 0 0 0 3 550314
-0.002010 -0.000396 0.119955 0.009607 0.395569 0.044679 -0.062500 1 0 0 0 0 0 3 551331
-0.002010 -0.000396 0.119955 0.009600 0.395561 0.044691 -0.062500 1 0 0 0 0 0 3 552331
-0.002010 -0.000396 0.119955 0.009591 0.395551 0.044685 -0.062500 1 0 0 0 0 0 3 553308
-0.002010 -0.000396 0.119955 0.009598 0.395559 0.044691 -0.062500 1 0 0 0 0 0 3 554321
-0.002010 -0.000396 0.119955 0.009596 0.395571 0.044685 -0.062500 1 0 0 0 0 0 3 555330
-0.002010 -0.000396 0.119955 0.009599 0.395561 0.044691 -0.062500 1 0 0 0 0 0 3 556327
-0.002010 -0.000396 0.119955 0.009591 0.395552 0.044685 -0.062500 1 0 0 0 0 0 3 557329
-0.002010 -0.000396 0.119955 0.009598 0.395559 0.044691 -0.062500 1 0 0 0 0 0 3 558320
-0.002010 -0.000396 0.119955 0.009596 0.395571 0.044685 -0.062500 1 0 0 0 0 0 3 559329
-0.002010 -0.000396 0.119955 0.009599 0.395561 0.044691 -0.062500 1 0 0 0 0 0 3 560320
-0.002010 -0.000396 0.119955 0.009591 0.395552 0.044685 -0.062500 1 0 0 0 0 0 3 561328
-0.002010 -0.000396 0.119955 0.009598 0.395559 0.044691 -0.062500 1 0 0 0 0 0 3 562330
-0.002010 -0.000396 0.119955 0.009599 0.395560 0.044692 -0.062500 1 0 0 0 0 0 3 563325
-0.002010 -0.000396 0.119955 0.009587 0.395563 0.044678 -0.062500 1 0 0 0 0 0 3 564335
-0.002010 -0.000396 0.119955 0.009597 0.395560 0.044690 -0.062500 1 0 0 0 0 0 3 565325
-0.002010 -0.000396 0.119955 0.009599 0.395560 0.044692 -0.062500 1 0 0 0 0 0 3 566338
-0.002010 -0.000396 0.119955 0.009599 0.395560 0.044692 -0.062500 1 0 0 0 0 0 3 567332
-0.002010 -0.000396 0.119955 0.009596 0.395572 0.044685 -0.062500 1 0 0 0 0 0 3 568341
-0.002010 -0.000396 0.119955 0.009590 0.395553 0.044684 -0.062500 1 0 0 0 0 0 3 569329
-0.002010 -0.000396 0.119955 0.009598 0.395559 0.044691 -0.062500 1 0 0 0 0 0 3 570337
-0.002010 -0.000396 0.119955 0.009599 0.395560 0.044692 -0.062500 1 0 0 0 0 0 3 571330
-0.002010 -0.000396 0.119955 0.009596 0.395572 0.044685 -0.062500 1 0 0 0 0 0 3 572333
-0.002010 -0.000396 0.119955 0.009590 0.395553 0.044684 -0.062500 1 0 0 0 0 0 3 573348
-0.002010 -0.000396 0.119955 0.009598 0.395559 0.044691 -0.062500 1 0 0 0 0 0 3 574339
-0.002010 -0.000396 0.119955 0.009599 0.395560 0.044692 -0.062500 1 0 0 0 0 0 3 575348
-0.002010 -0.000396 0.119955 0.009596 0.395572 0.044685 -0.062500 1 0 0 0 0 0 3 576312
-0.002010 -0.000396 0.119955 0.009590 0.395553 0.044684 -0.062500 1 0 0 0 0 0 3 577346
-0.002010 -0.000396 0.119955 0.009598 0.395559 0.044691 -0.062500 1 0 0 0 0 0 3 578330
-0.002010 -0.000396 0.119955 0.009599 0.395560 0.044692 -0.062500 1 0 0 0 0 0 3 579310
-0.002010 -0.000396 0.119955 0.009595 0.395572 0.044685 -0.062500 1 0 0 0 0 0 3 580342
-0.002010 -0.000396 0.119955 0.009590 0.395553 0.044684 -0.062500 1 0 0 0 0 0 3 581340
-0.002010 -0.000396 0.119955 0.009598 0.395559 0.044691 -0.062500 1 0 0 0 0 0 3 582340
-0.002010 -0.000396 0.119955 0.009599 0.395560 0.044692 -0.062500 1 0 0 0 0 0 3 583349
-0.002010 -0.000396 0.119955 0.009595 0.395572 0.044685 -0.062500 1 0 0 0 0 0 3 584316
-0.002010 -0.000396 0.119955 0.009590 0.395553 0.044684 -0.062500 1 0 0 0 0 0 3 585346
-0.002010 -0.000396 0.119955 0.009598 0.395559 0.044691 -0.062500 1 0 0 0 0 0 3 586341
-0.002010 -0.000396 0.119955 0.009599 0.395560 0.044692 -0.062500 1 0 0 0 0 0 3 587339
-0.002010 -0.000396 0.119955 0.009595 0.395572 0.044685 -0.062500 1 0 0 0 0 0 3 588342
-0.002010 -0.000396 0.119955 0.009590 0.395553 0.044684 -0.062500 1 0 0 0 0 0 3 589338
-0.002010 -0.000396 0.119955 0.009598 0.395559 0.044691 -0.062500 1 0 0 0 0 0 3 590340
-0.002010 -0.000396 0.119955 0.009599 0.395560 0.044692 -0.062500 1 0 0 0 0 0 3 591340
-0.002010 -0.000396 0.119955 0.009595 0.395572 0.044685 -0.062500 1 0 0 0 0 0 3 592341
-0.002010 -0.000396 0.119955 0.009598 0.395562 0.044691 -0.062500 1 0 0 0 0 0 3 593341
-0.002010 -0.000396 0.119955 0.009591 0.395552 0.044685 -0.062500 1 0 0 0 0 0 3 594340
-0.002010 -0.000396 0.119955 0.009598 0.395559 0.044691 -0.062500 1 0 0 0 0 0 3 595336
-0.002010 -0.000396 0.119955 0.009595 0.395572 0.044685 -0.062500 1 0 0 0 0 0 3 596312
-0.002010 -0.000396 0.119955 0.009598 0.395562 0.044691 -0.062500 1 0 0 0 0 0 3 597342
-0.002010 -0.000396 0.119955 0.009590 0.395552 0.044685 -0.062500 1 0 0 0 0 0 3 598341
-0.002010 -0.000396 0.119955 0.009598 0.395559 0.044691 -0.062500 1 0 0 0 0 0 3 599333
-0.002010 -0.000396 0.119955 0.009595 0.395572 0.044685 -0.062500 1 0 0 0 0 0 3 600343
-0.002010 -0.000396 0.119955 0.009598 0.395562 0.044691 -0.062500 1 0 0 0 0 0 3 601340
-0.002010 -0.000396 0.119955 0.009590 0.395552 0.044685 -0.062500 1 0 0 0 0 0 3 602340
-0.002010 -0.000396 0.119955 0.009598 0.395559 0.044691 -0.062500 1 0 0 0 0 0 3 603340
-0.002010 -0.000396 0.119955 0.009599 0.395560 0.044692 -0.062500 1 0 0 0 0 0 3 604342
-0.002010 -0.000396 0.119955 0.009587 0.395563 0.044679 -0.062500 1 0 0 0 0 0 3 605340
-0.002010 -0.000396 0.119955 0.009597 0.395560 0.044690 -0.062500 1 0 0 0 0 0 3 606335
-0.002010 -0.000396 0.119955 0.009598 0.395560 0.044692 -0.062500 1 0 0 0 0 0 3 607326
-0.002010 -0.000396 0.119955 0.009599 0.395560 0.044692 -0.062500 1 0 0 0 0 0 3 608327
-0.002010 -0.000396 0.119955 0.009587 0.395563 0.044679 -0.062500 1 0 0 0 0 0 3 609329
-0.002010 -0.000396 0.119955 0.009597 0.395560 0.044690 -0.062500 1 0 0 0 0 0 3 610328
-0.002010 -0.000396 0.119955 0.009598 0.395560 0.044692 -0.062500 1 0 0 0 0 0 3 611328
-0.002010 -0.000396 0.119955 0.009598 0.395560 0.044692 -0.062500 1 0 0 0 0 0 3 612329
-0.002010 -0.000396 0.119955 0.009595 0.395572 0.044686 -0.062500 1 0 0 0 0 0 3 613326
-0.002010 -0.000396 0.119955 0.009590 0.395553 0.044684 -0.062500 1 0 0 0 0 0 3 614326
-0.002010 -0.000396 0.119955 0.009597 0.395559 0.044691 -0.062500 1 0 0 0 0 0 3 615328
-0.002010 -0.000396 0.119955 0.009598 0.395560 0.044692 -0.062500 1 0 0 0 0 0 3 616411
-0.002010 -0.000396 0.119955 0.009595 0.395572 0.044686 -0.062500 1 0 0 0 0 0 3 617406
-0.002010 -0.000396 0.119955 0.009590 0.395553 0.044684 -0.062500 1 0 0 0 0 0 3 618375
-0.002010 -0.000396 0.119955 0.009597 0.395559 0.044691 -0.062500 1 0 0 0 0 0 3 619389
-0.002010 -0.000396 0.119955 0.009598 0.395560 0.044692 -0.062500 1 0 0 0 0 0 3 620407
-0.002010 -0.000396 0.119955 0.009595 0.395572 0.044686 -0.062500 1 0 0 0 0 0 3 621391
-0.002010 -0.000396 0.119955 0.009590 0.395553 0.044684 -0.062500 1 0 0 0 0 0 3 622404
-0.002010 -0.000396 0.119955 0.009597 0.395559 0.044691 -0.062500 1 0 0 0 0 0 3 623388
-0.002010 -0.000396 0.119955 0.009598 0.395560 0.044692 -0.062500 1 0 0 0 0 0 3 624333
-0.002010 -0.000396 0.119955 0.009595 0.395572 0.044686 -0.062500 1 0 0 0 0 0 3 625323
-0.002010 -0.000396 0.119955 0.009590 0.395553 0.044684 -0.062500 1 0 0 0 0 0 3 626333
-0.002010 -0.000396 0.119955 0.009597 0.395559 0.044691 -0.062500 1 0 0 0 0 0 3 627323
-0.002010 -0.000396 0.119955 0.009598 0.395560 0.044692 -0.062500 1 0 0 0 0 0 3 628330
-0.002010 -0.000396 0.119955 0.009595 0.395572 0.044686 -0.062500 1 0 0 0 0 0 3 629323
-0.002010 -0.000396 0.119955 0.009590 0.395553 0.044684 -0.062500 1 0 0 0 0 0 3 630332
-0.002010 -0.000396 0.119955 0.009597 0.395559 0.044691 -0.062500 1 0 0 0 0 0 3 631323
-0.002010 -0.000396 0.119955 0.009598 0.395560 0.044692 -0.062500 1 0 0 0 0 0 3 632324
-0.002010 -0.000396 0.119955 0.009595 0.395572 0.044686 -0.062500 1 0 0 0 0 0 3 633332
-0.002010 -0.000396 0.119955 0.009590 0.395553 0.044684 -0.062500 1 0 0 0 0 0 3 634323
-0.002010 -0.000396 0.119955 0.009597 0.395559 0.044691 -0.062500 1 0 0 0 0 0 3 635363
-0.002010 -0.000396 0.119955 0.009598 0.395560 0.044692 -0.062500 1 0 0 0 0 0 3 636342
-0.002010 -0.000396 0.119955 0.009595 0.395572 0.044686 -0.062500 1 0 0 0 0 0 3 637342
-0.002010 -0.000396 0.119955 0.009598 0.395562 0.044692 -0.062500 1 0 0 0 0 0 3 638337
-0.002010 -0.000396 0.119955 0.009590 0.395552 0.044685 -0.062500 1 0 0 0 0 0 3 639329
-0.002010 -0.000396 0.119955 0.009597 0.395559 0.044692 -0.062500 1 0 0 0 0 0 3 640314
-0.002010 -0.000396 0.119955 0.009607 0.395569 0.044679 -0.062500 1 0 0 0 0 0 3 641323
-0.002010 -0.000396 0.119955 0.009600 0.395561 0.044690 -0.062500 1 0 0 0 0 0 3 642333
-0.002010 -0.000396 0.119955 0.009591 0.395552 0.044685 -0.062500 1 0 0 0 0 0 3 643345
-0.002010 -0.000396 0.119955 0.009598 0.395559 0.044691 -0.062500 1 0 0 0 0 0 3 644346
-0.002010 -0.000396 0.119955 0.009599 0.395560 0.044692 -0.062500 1 0 0 0 0 0 3 645334
-0.002010 -0.000396 0.119955 0.009596 0.395572 0.044685 -0.062500 1 0 0 0 0 0 3 646310
-0.002010 -0.000396 0.119955 0.009591 0.395553 0.044684 -0.062500 1 0 0 0 0 0 3 647310
-0.002010 -0.000396 0.119955 0.009598 0.395559 0.044691 -0.062500 1 0 0 0 0 0 3 648338
-0.002010 -0.000396 0.119955 0.009599 0.395560 0.044692 -0.062500 1 0 0 0 0 0 3 649309
-0.002010 -0.000396 0.119955 0.009596 0.395572 0.044685 -0.062500 1 0 0 0 0 0 3 650338
-0.002010 -0.000396 0.119955 0.009590 0.395553 0.044684 -0.062500 1 0 0 0 0 0 3 651338
-0.002010 -0.000396 0.119955 0.009598 0.395559 0.044691 -0.062500 1 0 0 0 0 0 3 652342
-0.002010 -0.000396 0.119955 0.009599 0.395560 0.044692 -0.062500 1 0 0 0 0 0 3 653313
-0.002010 -0.000396 0.119955 0.009596 0.395572 0.044685 -0.062500 1 0 0 0 0 0 3 654312
-0.002010 -0.000396 0.119955 0.009590 0.395553 0.044684 -0.062500 1 0 0 0 0 0 3 655337
-0.002010 -0.000396 0.119955 0.009598 0.395559 0.044691 -0.062500 1 0 0 0 0 0 3 656462
-0.002010 -0.000396 0.119955 0.009599 0.395560 0.044692 -0.062500 1 0 0 0 0 0 3 657338
-0.002010 -0.000396 0.119955 0.009596 0.395572 0.044685 -0.062500 1 0 0 0 0 0 3 658336
-0.002010 -0.000396 0.119955 0.009590 0.395553 0.044684 -0.062500 1 0 0 0 0 0 3 659336
-0.002010 -0.000396 0.119955 0.009598 0.395559 0.044691 -0.062500 1 0 0 0 0 0 3 660330
-0.002010 -0.000396 0.119955 0.009599 0.395560 0.044692 -0.062500 1 0 0 0 0 0 3 661308
-0.002010 -0.000396 0.119955 0.009596 0.395572 0.044685 -0.062500 1 0 0 0 0 0 3 662340
-0.002010 -0.000396 0.119955 0.009590 0.395553 0.044684 -0.062500 1 0 0 0 0 0 3 663334
-0.002010 -0.000396 0.119955 0.009598 0.395559 0.044691 -0.062500 1 0 0 0 0 0 3 664309
-0.002010 -0.000396 0.119955 0.009599 0.395560 0.044692 -0.062500 1 0 0 0 0 0 3 665336
-0.002010 -0.000396 0.119955 0.009595 0.395572 0.044685 -0.062500 1 0 0 0 0 0 3 666461
-0.002010 -0.000396 0.119955 0.009590 0.395553 0.044684 -0.062500 1 0 0 0 0 0 3 667307
-0.002010 -0.000396 0.119955 0.009598 0.395559 0.044691 -0.062500 1 0 0 0 0 0 3 668337
-0.002010 -0.000396 0.119955 0.009599 0.395560 0.044692 -0.062500 1 0 0 0 0 0 3 669337
-0.002010 -0.000396 0.119955 0.009595 0.395572 0.044685 -0.062500 1 0 0 0 0 0 3 670465
-0.002010 -0.000396 0.119955 0.009599 0.395562 0.044691 -0.062500 1 0 0 0 0 0 3 671341
-0.002010 -0.000396 0.119955 0.009591 0.395552 0.044685 -0.062500 1 0 0 0 0 0 3 672337
-0.002010 -0.000396 0.119955 0.009598 0.395559 0.044691 -0.062500 1 0 0 0 0 0 3 673338
-0.002010 -0.000396 0.119955 0.009599 0.395560 0.044692 -0.062500 1 0 0 0 0 0 3 674336
-0.002010 -0.000396 0.119955 0.009587 0.395563 0.044678 -0.062500 1 0 0 0 0 0 3 675337
-0.002010 -0.000396 0.119955 0.009597 0.395560 0.044690 -0.062500 1 0 0 0 0 0 3 676325
-0.002010 -0.000396 0.119955 0.009598 0.395560 0.044692 -0.062500 1 0 0 0 0 0 3 677335
-0.002010 -0.000396 0.119955 0.009599 0.395560 0.044692 -0.062500 1 0 0 0 0 0 3 678461
-0.002010 -0.000396 0.119955 0.009587 0.395563 0.044678 -0.062500 1 0 0 0 0 0 3 679336
-0.002010 -0.000396 0.119955 0.009597 0.395560 0.044690 -0.062500 1 0 0 0 0 0 3 680464
-0.002010 -0.000396 0.119955 0.009598 0.395560 0.044692 -0.062500 1 0 0 0 0 0 3 681462
-0.002010 -0.000396 0.119955 0.009599 0.395560 0.044692 -0.062500 1 0 0 0 0 0 3 682336
-0.002010 -0.000396 0.119955 0.009587 0.395563 0.044678 -0.062500 1 0 0 0 0 0 3 683461
-0.002010 -0.000396 0.119955 0.009597 0.395560 0.044690 -0.062500 1 0 0 0 0 0 3 684462
-0.002010 -0.000396 0.119955 0.009598 0.395560 0.044692 -0.062500 1 0 0 0 0 0 3 685464
-0.002010 -0.000396 0.119955 0.009599 0.395560 0.044692 -0.062500 1 0 0 0 0 0 3 686462
-0.002010 -0.000396 0.119955 0.009595 0.395572 0.044686 -0.062500 1 0 0 0 0 0 3 687433
-0.002010 -0.000396 0.119955 0.009590 0.395553 0.044684 -0.062500 1 0 0 0 0 0 3 688322
-0.002010 -0.000396 0.119955 0.009598 0.395559 0.044691 -0.062500 1 0 0 0 0 0 3 689455
-0.002010 -0.000396 0.119955 0.009598 0.395560 0.044692 -0.062500 1 0 0 0 0 0 3 690323
-0.002010 -0.000396 0.119955 0.009595 0.395572 0.044686 -0.062500 1 0 0 0 0 0 3 691455
-0.002010 -0.000396 0.119955 0.009590 0.395553 0.044684 -0.062500 1 0 0 0 0 0 3 692408
-0.002010 -0.000396 0.119955 0.009598 0.395559 0.044691 -0.062500 1 0 0 0 0 0 3 693532
-0.002010 -0.000396 0.119955 0.009598 0.395560 0.044692 -0.062500 1 0 0 0 0 0 3 694389
-0.002010 -0.000396 0.119955 0.009595 0.395572 0.044686 -0.062500 1 0 0 0 0 0 3 695515
-0.002010 -0.000396 0.119955 0.009590 0.395553 0.044684 -0.062500 1 0 0 0 0 0 3 696457
-0.002010 -0.000396 0.119955 0.009597 0.395559 0.044691 -0.062500 1 0 0 0 0 0 3 697445
-0.002010 -0.000396 0.119955 0.009598 0.395560 0.044692 -0.062500 1 0 0 0 0 0 3 698456
-0.002010 -0.000396 0.119955 0.009595 0.395572 0.044686 -0.062500 1 0 0 0 0 0 3 699446
-0.002010 -0.000396 0.119955 0.009590 0.395553 0.044684 -0.062500 1 0 0 0 0 0 3 700454
-0.002010 -0.000396 0.119955 0.009597 0.395559 0.044691 -0.062500 1 0 0 0 0 0 3 701455
-0.002010 -0.000396 0.119955 0.009598 0.395560 0.044692 -0.062500 1 0 0 0 0 0 3 702321
-0.002010 -0.000396 0.119955 0.009595 0.395572 0.044686 -0.062500 1 0 0 0 0 0 3 703440
-0.002010 -0.000396 0.119955 0.009590 0.395553 0.044684 -0.062500 1 0 0 0 0 0 3 704449
-0.002010 -0.000396 0.119955 0.009597 0.395559 0.044691 -0.062500 1 0 0 0 0 0 3 705459
-0.002010 -0.000396 0.119955 0.009598 0.395560 0.044692 -0.062500 1 0 0 0 0 0 3 706467
-0.002010 -0.000396 0.119955 0.009595 0.395572 0.044685 -0.062500 1 0 0 0 0 0 3 707318
-0.002010 -0.000396 0.119955 0.009590 0.395553 0.044684 -0.062500 1 0 0 0 0 0 3 708320
-0.002010 -0.000396 0.119955 0.009597 0.395559 0.044691 -0.062500 1 0 0 0 0 0 3 709449
-0.002010 -0.000396 0.119955 0.009598 0.395560 0.044692 -0.062500 1 0 0 0 0 0 3 710331
-0.002010 -0.000396 0.119955 0.009595 0.395572 0.044685 -0.062500 1 0 0 0 0 0 3 711458
-0.002010 -0.000396 0.119955 0.009590 0.395553 0.044684 -0.062500 1 0 0 0 0 0 3 712331
-0.002010 -0.000396 0.119955 0.009597 0.395559 0.044691 -0.062500 1 0 0 0 0 0 3 713455
-0.002010 -0.000396 0.119955 0.009598 0.395560 0.044692 -0.062500 1 0 0 0 0 0 3 714324
-0.002010 -0.000396 0.119955 0.009598 0.395560 0.044692 -0.062500 1 0 0 0 0 0 3 715454
-0.002010 -0.000396 0.119955 0.009587 0.395563 0.044679 -0.062500 1 0 0 0 0 0 3 716450
-0.002010 -0.000396 0.119955 0.009597 0.395560 0.044691 -0.062500 1 0 0 0 0 0 3 717451
-0.002010 -0.000396 0.119955 0.009598 0.395560 0.044692 -0.062500 1 0 0 0 0 0 3 718326
-0.002010 -0.000396 0.119955 0.009598 0.395560 0.044692 -0.062500 1 0 0 0 0 0 3 719433
-0.002010 -0.000396 0.119955 0.009587 0.395563 0.044679 -0.062500 1 0 0 0 0 0 3 720458
-0.002010 -0.000396 0.119955 0.009597 0.395560 0.044691 -0.062500 1 0 0 0 0 0 3 721453
-0.002010 -0.000396 0.119955 0.009598 0.395560 0.044692 -0.062500 1 0 0 0 0 0 3 722330
-0.002010 -0.000396 0.119955 0.009598 0.395560 0.044692 -0.062500 1 0 0 0 0 0 3 723435
-0.002010 -0.000396 0.119955 0.009587 0.395563 0.044679 -0.062500 1 0 0 0 0 0 3 724449
-0.002010 -0.000396 0.119955 0.009597 0.395560 0.044691 -0.062500 1 0 0 0 0 0 3 725450
-0.002010 -0.000396 0.119955 0.009598 0.395560 0.044692 -0.062500 1 0 0 0 0 0 3 726449
-0.002010 -0.000396 0.119955 0.009598 0.395560 0.044692 -0.062500 1 0 0 0 0 0 3 727450
-0.002010 -0.000396 0.119955 0.009599 0.395560 0.044672 -0.062500 1 0 0 0 0 0 3 728452
-0.002010 -0.000396 0.119955 0.009599 0.395560 0.044689 -0.062500 1 0 0 0 0 0 3 729449
-0.002010 -0.000396 0.119955 0.009599 0.395560 0.044691 -0.062500 1 0 0 0 0 0 3 730448
-0.002010 -0.000396 0.119955 0.009599 0.395560 0.044692 -0.062500 1 0 0 0 0 0 3 731447
-0.002010 -0.000396 0.119955 0.009596 0.395572 0.044685 -0.062500 1 0 0 0 0 0 3 732450
-0.002010 -0.000396 0.119955 0.009591 0.395553 0.044684 -0.062500 1 0 0 0 0 0 3 733447
-0.002010 -0.000396 0.119955 0.009598 0.395559 0.044691 -0.062500 1 0 0 0 0 0 3 734450
-0.002010 -0.000396 0.119955 0.009599 0.395560 0.044692 -0.062500 1 0 0 0 0 0 3 735449
-0.002010 -0.000396 0.119955 0.009596 0.395572 0.044685 -0.062500 1 0 0 0 0 0 3 736447
-0.002010 -0.000396 0.119955 0.009590 0.395553 0.044684 -0.062500 1 0 0 0 0 0 3 737447
-0.002010 -0.000396 0.119955 0.009598 0.395559 0.044691 -0.062500 1 0 0 0 0 0 3 738447
-0.002010 -0.000396 0.119955 0.009599 0.395560 0.044692 -0.062500 1 0 0 0 0 0 3 739448
-0.002010 -0.000396 0.119955 0.009596 0.395572 0.044685 -0.062500 1 0 0 0 0 0 3 740450
-0.002010 -0.000396 0.119955 0.009590 0.395553 0.044684 -0.062500 1 0 0 0 0 0 3 741433
-0.002010 -0.000396 0.119955 0.009598 0.395559 0.044691 -0.062500 1 0 0 0 0 0 3 742448
-0.002010 -0.000396 0.119955 0.009599 0.395560 0.044692 -0.062500 1 0 0 0 0 0 3 743450
-0.002010 -0.000396 0.119955 0.009599 0.395560 0.044692 -0.062500 1 0 0 0 0 0 3 744452
-0.002010 -0.000396 0.119955 0.009587 0.395563 0.044678 -0.062500 1 0 0 0 0 0 3 745453
-0.002010 -0.000396 0.119955 0.009597 0.395560 0.044690 -0.062500 1 0 0 0 0 0 3 746453
-0.002010 -0.000396 0.119955 0.009599 0.395560 0.044692 -0.062500 1 0 0 0 0 0 3 747451
-0.002010 -0.000396 0.119955 0.009599 0.395560 0.044692 -0.062500 1 0 0 0 0 0 3 748449
-0.002010 -0.000396 0.119955 0.009587 0.395563 0.044678 -0.062500 1 0 0 0 0 0 3 749446
-0.002010 -0.000396 0.119955 0.009597 0.395560 0.044690 -0.062500 1 0 0 0 0 0 3 750447
-0.002010 -0.000396 0.119955 0.009599 0.395560 0.044692 -0.062500 1 0 0 0 0 0 3 751447
-0.002010 -0.000396 0.119955 0.009599 0.395560 0.044692 -0.062500 1 0 0 0 0 0 3 752451
-0.002010 -0.000396 0.119955 0.009587 0.395563 0.044678 -0.062500 1 0 0 0 0 0 3 753450
-0.002010 -0.000396 0.119955 0.009597 0.395560 0.044690 -0.062500 1 0 0 0 0 0 3 754449
-0.002010 -0.000396 0.119955 0.009599 0.395560 0.044692 -0.062500 1 0 0 0 0 0 3 755448
-0.002010 -0.000396 0.119955 0.009599 0.395560 0.044692 -0.062500 1 0 0 0 0 0 3 756440
-0.002010 -0.000396 0.119955 0.009587 0.395563 0.044678 -0.062500 1 0 0 0 0 0 3 757448
-0.002010 -0.000396 0.119955 0.009597 0.395560 0.044690 -0.062500 1 0 0 0 0 0 3 758439
-0.002010 -0.000396 0.119955 0.009598 0.395560 0.044692 -0.062500 1 0 0 0 0 0 3 759447
-0.002010 -0.000396 0.119955 0.009599 0.395560 0.044692 -0.062500 1 0 0 0 0 0 3 760532
-0.002010 -0.000396 0.119955 0.009587 0.395563 0.044678 -0.062500 1 0 0 0 0 0 3 761527
-0.002010 -0.000396 0.119955 0.009597 0.395560 0.044690 -0.062500 1 0 0 0 0 0 3 762525
-0.002010 -0.000396 0.119955 0.009598 0.395560 0.044692 -0.062500 1 0 0 0 0 0 3 763512
-0.002010 -0.000396 0.119955 0.009599 0.395560 0.044692 -0.062500 1 0 0 0 0 0 3 764528
-0.002010 -0.000396 0.119955 0.009595 0.395572 0.044685 -0.062500 1 0 0 0 0 0 3 765511
-0.002010 -0.000396 0.119955 0.009590 0.395553 0.044684 -0.062500 1 0 0 0 0 0 3 766526
-0.002010 -0.000396 0.119955 0.009598 0.395559 0.044691 -0.062500 1 0 0 0 0 0 3 767509
-0.002010 -0.000396 0.119955 0.009599 0.395560 0.044692 -0.062500 1 0 0 0 0 0 3 768454
-0.002010 -0.000396 0.119955 0.009595 0.395572 0.044685 -0.062500 1 0 0 0 0 0 3 769442
-0.002010 -0.000396 0.119955 0.009590 0.395553 0.044684 -0.062500 1 0 0 0 0 0 3 770452
-0.002010 -0.000396 0.119955 0.009598 0.395559 0.044691 -0.062500 1 0 0 0 0 0 3 771444
-0.002010 -0.000396 0.119955 0.009599 0.395560 0.044692 -0.062500 1 0 0 0 0 0 3 772452
-0.002010 -0.000396 0.119955 0.009595 0.395572 0.044685 -0.062500 1 0 0 0 0 0 3 773443
-0.002010 -0.000396 0.119955 0.009590 0.395553 0.044684 -0.062500 1 0 0 0 0 0 3 774454
-0.002010 -0.000396 0.119955 0.009598 0.395559 0.044691 -0.062500 1 0 0 0 0 0 3 775446
-0.002010 -0.000396 0.119955 0.009598 0.395560 0.044692 -0.062500 1 0 0 0 0 0 3 776466
-0.002010 -0.000396 0.119955 0.009595 0.395572 0.044685 -0.062500 1 0 0 0 0 0 3 777458
-0.002010 -0.000396 0.119955 0.009590 0.395553 0.044684 -0.062500 1 0 0 0 0 0 3 778434
-0.002010 -0.000396 0.119955 0.009597 0.395559 0.044691 -0.062500 1 0 0 0 0 0 3 779444
-0.002010 -0.000396 0.119955 0.009598 0.395560 0.044692 -0.062500 1 0 0 0 0 0 3 780451
-0.002010 -0.000396 0.119955 0.009595 0.395572 0.044685 -0.062500 1 0 0 0 0 0 3 781443
-0.002010 -0.000396 0.119955 0.009590 0.395553 0.044684 -0.062500 1 0 0 0 0 0 3 782461
-0.002010 -0.000396 0.119955 0.009597 0.395559 0.044691 -0.062500 1 0 0 0 0 0 3 783446
-0.002010 -0.000396 0.119955 0.009598 0.395560 0.044692 -0.062500 1 0 0 0 0 0 3 784455
-0.002010 -0.000396 0.119955 0.009599 0.395560 0.044692 -0.062500 1 0 0 0 0 0 3 785451
-0.002010 -0.000396 0.119955 0.009587 0.395563 0.044679 -0.062500 1 0 0 0 0 0 3 786459
-0.002010 -0.000396 0.119955 0.009597 0.395560 0.044690 -0.062500 1 0 0 0 0 0 3 787460
-0.002010 -0.000396 0.119955 0.009598 0.395560 0.044692 -0.062500 1 0 0 0 0 0 3 788461
-0.002010 -0.000396 0.119955 0.009599 0.395560 0.044692 -0.062500 1 0 0 0 0 0 3 789458
-0.002010 -0.000396 0.119955 0.009587 0.395563 0.044679 -0.062500 1 0 0 0 0 0 3 790458
-0.002010 -0.000396 0.119955 0.009597 0.395560 0.044690 -0.062500 1 0 0 0 0 0 3 791464
-0.002010 -0.000396 0.119955 0.009598 0.395560 0.044692 -0.062500 1 0 0 0 0 0 3 792468
-0.002010 -0.000396 0.119955 0.009598 0.395560 0.044692 -0.062500 1 0 0 0 0 0 3 793433
-0.002010 -0.000396 0.119955 0.009587 0.395563 0.044679 -0.062500 1 0 0 0 0 0 3 794463
-0.002010 -0.000396 0.119955 0.009597 0.395560 0.044690 -0.062500 1 0 0 0 0 0 3 795446
-0.002010 -0.000396 0.119955 0.009598 0.395560 0.044692 -0.062500 1 0 0 0 0 0 3 796459
-0.002010 -0.000396 0.119955 0.009598 0.395560 0.044692 -0.062500 1 0 0 0 0 0 3 797458
-0.002010 -0.000396 0.119955 0.009587 0.395563 0.044679 -0.062500 1 0 0 0 0 0 3 798457
-0.002010 -0.000396 0.119955 0.009597 0.395560 0.044690 -0.062500 1 0 0 0 0 0 3 799457
-0.002010 -0.000396 0.119955 0.009598 0.395560 0.044692 -0.062500 1 0 0 0 0 0 3 800458
-0.002010 -0.000396 0.119955 0.009598 0.395560 0.044692 -0.062500 1 0 0 0 0 0 3 801456
-0.002010 -0.000396 0.119955 0.009587 0.395563 0.044679 -0.062500 1 0 0 0 0 0 3 802459
-0.002010 -0.000396 0.119955 0.009597 0.395560 0.044690 -0.062500 1 0 0 0 0 0 3 803458
-0.002010 -0.000396 0.119955 0.009598 0.395560 0.044692 -0.062500 1 0 0 0 0 0 3 804460
-0.002010 -0.000396 0.119955 0.009598 0.395560 0.044692 -0.062500 1 0 0 0 0 0 3 805438
-0.002010 -0.000396 0.119955 0.009587 0.395563 0.044679 -0.062500 1 0 0 0 0 0 3 806452
-0.002010 -0.000396 0.119955 0.009597 0.395560 0.044690 -0.062500 1 0 0 0 0 0 3 807454
-0.002010 -0.000396 0.119955 0.009598 0.395560 0.044692 -0.062500 1 0 0 0 0 0 3 808461
-0.002010 -0.000396 0.119955 0.009598 0.395560 0.044692 -0.062500 1 0 0 0 0 0 3 809458
-0.002010 -0.000396 0.119955 0.009595 0.395572 0.044686 -0.062500 1 0 0 0 0 0 3 810459
-0.002010 -0.000396 0.119955 0.009590 0.395553 0.044685 -0.062500 1 0 0 0 0 0 3 811458
-0.002010 -0.000396 0.119955 0.009597 0.395559 0.044691 -0.062500 1 0 0 0 0 0 3 812450
-0.002010 -0.000396 0.119955 0.009598 0.395560 0.044692 -0.062500 1 0 0 0 0 0 3 813457
-0.002010 -0.000396 0.119955 0.009595 0.395572 0.044686 -0.062500 1 0 0 0 0 0 3 814458
-0.002010 -0.000396 0.119955 0.009590 0.395553 0.044685 -0.062500 1 0 0 0 0 0 3 815457
-0.002010 -0.000396 0.119955 0.009597 0.395559 0.044691 -0.062500 1 0 0 0 0 0 3 816537
-0.002010 -0.000396 0.119955 0.009598 0.395560 0.044692 -0.062500 1 0 0 0 0 0 3 817531
-0.002010 -0.000396 0.119955 0.009607 0.395569 0.044679 -0.062500 1 0 0 0 0 0 3 818510
-0.002010 -0.000396 0.119955 0.009592 0.395552 0.044683 -0.062500 1 0 0 0 0 0 3 819526
-0.002010 -0.000396 0.119955 0.009598 0.395559 0.044691 -0.062500 1 0 0 0 0 0 3 820535
-0.002010 -0.000396 0.119955 0.009599 0.395560 0.044692 -0.062500 1 0 0 0 0 0 3 821502
-0.002010 -0.000396 0.119955 0.009599 0.395560 0.044692 -0.062500 1 0 0 0 0 0 3 822502
-0.002010 -0.000396 0.119955 0.009588 0.395563 0.044678 -0.062500 1 0 0 0 0 0 3 823535
-0.002010 -0.000396 0.119955 0.009598 0.395560 0.044690 -0.062500 1 0 0 0 0 0 3 824528
-0.002010 -0.000396 0.119955 0.009599 0.395560 0.044692 -0.062500 1 0 0 0 0 0 3 825535
-0.002010 -0.000396 0.119955 0.009599 0.395560 0.044692 -0.062500 1 0 0 0 0 0 3 826530
-0.002010 -0.000396 0.119955 0.009587 0.395563 0.044678 -0.062500 1 0 0 0 0 0 3 827503
-0.002010 -0.000396 0.119955 0.009598 0.395560 0.044690 -0.062500 1 0 0 0 0 0 3 828532
-0.002010 -0.000396 0.119955 0.009599 0.395560 0.044692 -0.062500 1 0 0 0 0 0 3 829536
-0.002010 -0.000396 0.119955 0.009599 0.395560 0.044692 -0.062500 1 0 0 0 0 0 3 830508
-0.002010 -0.000396 0.119955 0.009587 0.395563 0.044678 -0.062500 1 0 0 0 0 0 3 831522
-0.002010 -0.000396 0.119955 0.009597 0.395560 0.044690 -0.062500 1 0 0 0 0 0 3 832509
-0.002010 -0.000396 0.119955 0.009599 0.395560 0.044692 -0.062500 1 0 0 0 0 0 3 833525
-0.002010 -0.000396 0.119955 0.009599 0.395560 0.044692 -0.062500 1 0 0 0 0 0 3 834506
-0.002010 -0.000396 0.119955 0.009587 0.395563 0.044678 -0.062500 1 0 0 0 0 0 3 835523
-0.002010 -0.000396 0.119955 0.009597 0.395560 0.044690 -0.062500 1 0 0 0 0 0 3 836509
-0.002010 -0.000396 0.119955 0.009599 0.395560 0.044692 -0.062500 1 0 0 0 0 0 3 837712
-0.002010 -0.000396 0.119955 0.009599 0.395560 0.044692 -0.062500 1 0 0 0 0 0 3 838509
-0.002010 -0.000396 0.119955 0.009587 0.395563 0.044678 -0.062500 1 0 0 0 0 0 3 839521
-0.002010 -0.000396 0.119955 0.009597 0.395560 0.044690 -0.062500 1 0 0 0 0 0 3 840443
-0.002010 -0.000396 0.119955 0.009599 0.395560 0.044692 -0.062500 1 0 0 0 0 0 3 841449
-0.002010 -0.000396 0.119955 0.009599 0.395560 0.044692 -0.062500 1 0 0 0 0 0 3 842441
-0.002010 -0.000396 0.119955 0.009596 0.395572 0.044685 -0.062500 1 0 0 0 0 0 3 843449
-0.002010 -0.000396 0.119955 0.009590 0.395553 0.044684 -0.062500 1 0 0 0 0 0 3 844441
-0.002010 -0.000396 0.119955 0.009598 0.395559 0.044691 -0.062500 1 0 0 0 0 0 3 845450
-0.002010 -0.000396 0.119955 0.009599 0.395560 0.044692 -0.062500 1 0 0 0 0 0 3 846450
-0.002010 -0.000396 0.119955 0.009595 0.395572 0.044685 -0.062500 1 0 0 0 0 0 3 847440
-0.002010 -0.000396 0.119955 0.009590 0.395553 0.044684 -0.062500 1 0 0 0 0 0 3 848450
-0.002010 -0.000396 0.119955 0.009598 0.395559 0.044691 -0.062500 1 0 0 0 0 0 3 849458
-0.002010 -0.000396 0.119955 0.009599 0.395560 0.044692 -0.062500 1 0 0 0 0 0 3 850460
-0.002010 -0.000396 0.119955 0.009595 0.395572 0.044685 -0.062500 1 0 0 0 0 0 3 851458
-0.002010 -0.000396 0.119955 0.009590 0.395553 0.044684 -0.062500 1 0 0 0 0 0 3 852468
-0.002010 -0.000396 0.119955 0.009598 0.395559 0.044691 -0.062500 1 0 0 0 0 0 3 853463
-0.002010 -0.000396 0.119955 0.009599 0.395560 0.044692 -0.062500 1 0 0 0 0 0 3 854456
-0.002010 -0.000396 0.119955 0.009599 0.395560 0.044692 -0.062500 1 0 0 0 0 0 3 855434
-0.002010 -0.000396 0.119955 0.009587 0.395563 0.044679 -0.062500 1 0 0 0 0 0 3 856461
-0.002010 -0.000396 0.119955 0.009597 0.395560 0.044690 -0.062500 1 0 0 0 0 0 3 857459
-0.002010 -0.000396 0.119955 0.009598 0.395560 0.044692 -0.062500 1 0 0 0 0 0 3 858463
-0.002010 -0.000396 0.119955 0.009599 0.395560 0.044692 -0.062500 1 0 0 0 0 0 3 859458
-0.002010 -0.000396 0.119955 0.009587 0.395563 0.044679 -0.062500 1 0 0 0 0 0 3 860456
-0.002010 -0.000396 0.119955 0.009597 0.395560 0.044690 -0.062500 1 0 0 0 0 0 3 861454
-0.002010 -0.000396 0.119955 0.009598 0.395560 0.044692 -0.062500 1 0 0 0 0 0 3 862446
-0.002010 -0.000396 0.119955 0.009599 0.395560 0.044692 -0.062500 1 0 0 0 0 0 3 863452
-0.002010 -0.000396 0.119955 0.009587 0.395563 0.044679 -0.062500 1 0 0 0 0 0 3 864444
-0.002010 -0.000396 0.119955 0.009597 0.395560 0.044690 -0.062500 1 0 0 0 0 0 3 865446
-0.002010 -0.000396 0.119955 0.009598 0.395560 0.044692 -0.062500 1 0 0 0 0 0 3 866447
-0.002010 -0.000396 0.119955 0.009599 0.395560 0.044692 -0.062500 1 0 0 0 0 0 3 867448
-0.002010 -0.000396 0.119955 0.009587 0.395563 0.044679 -0.062500 1 0 0 0 0 0 3 868451
-0.002010 -0.000396 0.119955 0.009597 0.395560 0.044690 -0.062500 1 0 0 0 0 0 3 869447
-0.002010 -0.000396 0.119955 0.009598 0.395560 0.044692 -0.062500 1 0 0 0 0 0 3 870443
-0.002010 -0.000396 0.119955 0.009599 0.395560 0.044692 -0.062500 1 0 0 0 0 0 3 871443
-0.002010 -0.000396 0.119955 0.009587 0.395563 0.044678 -0.062500 1 0 0 0 0 0 3 872447
-0.002010 -0.000396 0.119955 0.009597 0.395560 0.044690 -0.062500 1 0 0 0 0 0 3 873444
-0.002010 -0.000396 0.119955 0.009598 0.395560 0.044692 -0.062500 1 0 0 0 0 0 3 874446
-0.002010 -0.000396 0.119955 0.009599 0.395560 0.044692 -0.062500 1 0 0 0 0 0 3 875443
-0.002010 -0.000396 0.119955 0.009587 0.395563 0.044678 -0.062500 1 0 0 0 0 0 3 876447
-0.002010 -0.000396 0.119955 0.009597 0.395560 0.044690 -0.062500 1 0 0 0 0 0 3 877443
-0.002010 -0.000396 0.119955 0.009598 0.395560 0.044692 -0.062500 1 0 0 0 0 0 3 878444
-0.002010 -0.000396 0.119955 0.009598 0.395560 0.044692 -0.062500 1 0 0 0 0 0 3 879447
-0.002010 -0.000396 0.119955 0.009587 0.395563 0.044678 -0.062500 1 0 0 0 0 0 3 880448
-0.002010 -0.000396 0.119955 0.009597 0.395560 0.044690 -0.062500 1 0 0 0 0 0 3 881429
-0.002010 -0.000396 0.119955 0.009598 0.395560 0.044692 -0.062500 1 0 0 0 0 0 3 882446
-0.002010 -0.000396 0.119955 0.009598 0.395560 0.044692 -0.062500 1 0 0 0 0 0 3 883444
-0.002010 -0.000396 0.119955 0.009587 0.395563 0.044678 -0.062500 1 0 0 0 0 0 3 884446
-0.002010 -0.000396 0.119955 0.009597 0.395560 0.044690 -0.062500 1 0 0 0 0 0 3 885443
-0.002010 -0.000396 0.119955 0.009598 0.395560 0.044692 -0.062500 1 0 0 0 0 0 3 886444
-0.002010 -0.000396 0.119955 0.009598 0.395560 0.044692 -0.062500 1 0 0 0 0 0 3 887443
-0.002010 -0.000396 0.119955 0.009595 0.395572 0.044686 -0.062500 1 0 0 0 0 0 3 888445
-0.002010 -0.000396 0.119955 0.009590 0.395553 0.044684 -0.062500 1 0 0 0 0 0 3 889443
-0.002010 -0.000396 0.119955 0.009597 0.395559 0.044691 -0.062500 1 0 0 0 0 0 3 890436
-0.002010 -0.000396 0.119955 0.009598 0.395560 0.044692 -0.062500 1 0 0 0 0 0 3 891447
-0.002010 -0.000396 0.119955 0.009595 0.395572 0.044686 -0.062500 1 0 0 0 0 0 3 892528
-0.002010 -0.000396 0.119955 0.009590 0.395553 0.044684 -0.062500 1 0 0 0 0 0 3 893519
-0.002010 -0.000396 0.119955 0.009597 0.395559 0.044691 -0.062500 1 0 0 0 0 0 3 894531
-0.002010 -0.000396 0.119955 0.009598 0.395560 0.044692 -0.062500 1 0 0 0 0 0 3 895531
-0.002010 -0.000396 0.119955 0.009598 0.395560 0.044692 -0.062500 1 0 0 0 0 0 3 896526
-0.002010 -0.000396 0.119955 0.009587 0.395563 0.044679 -0.062500 1 0 0 0 0 0 3 897524
-0.002010 -0.000396 0.119955 0.009597 0.395560 0.044691 -0.062500 1 0 0 0 0 0 3 898500
-0.002010 -0.000396 0.119955 0.009598 0.395560 0.044692 -0.062500 1 0 0 0 0 0 3 899528
-0.002010 -0.000396 0.119955 0.009598 0.395560 0.044692 -0.062500 1 0 0 0 0 0 3 900532
-0.002010 -0.000396 0.119955 0.009587 0.395563 0.044679 -0.062500 1 0 0 0 0 0 3 901499
-0.002010 -0.000396 0.119955 0.009597 0.395560 0.044691 -0.062500 1 0 0 0 0 0 3 902499
-0.002010 -0.000396 0.119955 0.009598 0.395560 0.044692 -0.062500 1 0 0 0 0 0 3 903526
-0.002010 -0.000396 0.119955 0.009598 0.395560 0.044692 -0.062500 1 0 0 0 0 0 3 904523
-0.002010 -0.000396 0.119955 0.009587 0.395563 0.044679 -0.062500 1 0 0 0 0 0 3 905507
-0.002010 -0.000396 0.119955 0.009597 0.395560 0.044691 -0.062500 1 0 0 0 0 0 3 906521
-0.002010 -0.000396 0.119955 0.009598 0.395560 0.044692 -0.062500 1 0 0 0 0 0 3 907505
-0.002010 -0.000396 0.119955 0.009598 0.395560 0.044692 -0.062500 1 0 0 0 0 0 3 908530
-0.002010 -0.000396 0.119955 0.009587 0.395563 0.044679 -0.062500 1 0 0 0 0 0 3 909504
-0.002010 -0.000396 0.119955 0.009597 0.395560 0.044691 -0.062500 1 0 0 0 0 0 3 910519
-0.002010 -0.000396 0.119955 0.009598 0.395560 0.044692 -0.062500 1 0 0 0 0 0 3 911505
-0.002010 -0.000396 0.119955 0.009598 0.395560 0.044692 -0.062500 1 0 0 0 0 0 3 912540
-0.002010 -0.000396 0.119955 0.009587 0.395563 0.044679 -0.062500 1 0 0 0 0 0 3 913522
-0.002010 -0.000396 0.119955 0.009597 0.395560 0.044691 -0.062500 1 0 0 0 0 0 3 914507
-0.002010 -0.000396 0.119955 0.009598 0.395560 0.044692 -0.062500 1 0 0 0 0 0 3 915520
-0.002010 -0.000396 0.119955 0.009598 0.395560 0.044692 -0.062500 1 0 0 0 0 0 3 916507
-0.002010 -0.000396 0.119955 0.009586 0.395563 0.044679 -0.062500 1 0 0 0 0 0 3 917521
-0.002010 -0.000396 0.119955 0.009597 0.395560 0.044691 -0.062500 1 0 0 0 0 0 3 918503
-0.002010 -0.000396 0.119955 0.009598 0.395560 0.044692 -0.062500 1 0 0 0 0 0 3 919530
-0.002010 -0.000396 0.119955 0.009598 0.395560 0.044692 -0.062500 1 0 0 0 0 0 3 920526
-0.002010 -0.000396 0.119955 0.009586 0.395563 0.044679 -0.062500 1 0 0 0 0 0 3 921520
-0.002010 -0.000396 0.119955 0.009596 0.395560 0.044691 -0.062500 1 0 0 0 0 0 3 922503
-0.002010 -0.000396 0.119955 0.009598 0.395560 0.044692 -0.062500 1 0 0 0 0 0 3 923517
-0.002010 -0.000396 0.119955 0.009598 0.395560 0.044692 -0.062500 1 0 0 0 0 0 3 924440
-0.002010 -0.000396 0.119955 0.009586 0.395563 0.044679 -0.062500 1 0 0 0 0 0 3 925447
-0.002010 -0.000396 0.119955 0.009596 0.395560 0.044691 -0.062500 1 0 0 0 0 0 3 926440
-0.002010 -0.000396 0.119955 0.009598 0.395560 0.044692 -0.062500 1 0 0 0 0 0 3 927449
-0.002010 -0.000396 0.119955 0.009598 0.395560 0.044692 -0.062500 1 0 0 0 0 0 3 928448
-0.002010 -0.000396 0.119955 0.009595 0.395572 0.044686 -0.062500 1 0 0 0 0 0 3 929448
-0.002010 -0.000396 0.119955 0.009589 0.395553 0.044685 -0.062500 1 0 0 0 0 0 3 930442
-0.002010 -0.000396 0.119955 0.009597 0.395559 0.044691 -0.062500 1 0 0 0 0 0 3 931453
-0.002010 -0.000396 0.119955 0.009598 0.395560 0.044692 -0.062500 1 0 0 0 0 0 3 932440
-0.002010 -0.000396 0.119955 0.009595 0.395572 0.044686 -0.062500 1 0 0 0 0 0 3 933716
-0.002010 -0.000396 0.119955 0.009589 0.395553 0.044685 -0.062500 1 0 0 0 0 0 3 934439
-0.002010 -0.000396 0.119955 0.009597 0.395559 0.044691 -0.062500 1 0 0 0 0 0 3 935446
-0.002010 -0.000396 0.119955 0.009598 0.395560 0.044692 -0.062500 1 0 0 0 0 0 3 936450
-0.002010 -0.000396 0.119955 0.009610 0.395557 0.044686 -0.062500 1 0 0 0 0 0 3 937452
-0.002010 -0.000396 0.119955 0.009588 0.395563 0.044678 -0.062500 1 0 0 0 0 0 3 938447
-0.002010 -0.000396 0.119955 0.009597 0.395560 0.044690 -0.062500 1 0 0 0 0 0 3 939456
-0.002010 -0.000396 0.119955 0.009599 0.395560 0.044692 -0.062500 1 0 0 0 0 0 3 940459
-0.002010 -0.000396 0.119955 0.009599 0.395560 0.044692 -0.062500 1 0 0 0 0 0 3 941454
-0.002010 -0.000396 0.119955 0.009587 0.395563 0.044678 -0.062500 1 0 0 0 0 0 3 942449
-0.002010 -0.000396 0.119955 0.009597 0.395560 0.044690 -0.062500 1 0 0 0 0 0 3 943424
-0.002010 -0.000396 0.119955 0.009598 0.395560 0.044692 -0.062500 1 0 0 0 0 0 3 944456
-0.002010 -0.000396 0.119955 0.009599 0.395560 0.044692 -0.062500 1 0 0 0 0 0 3 945454
-0.002010 -0.000396 0.119955 0.009587 0.395563 0.044678 -0.062500 1 0 0 0 0 0 3 946452
-0.002010 -0.000396 0.119955 0.009597 0.395560 0.044690 -0.062500 1 0 0 0 0 0 3 947456
-0.002010 -0.000396 0.119955 0.009598 0.395560 0.044692 -0.062500 1 0 0 0 0 0 3 948460
-0.002010 -0.000396 0.119955 0.009599 0.395560 0.044692 -0.062500 1 0 0 0 0 0 3 949458
-0.002010 -0.000396 0.119955 0.009587 0.395563 0.044678 -0.062500 1 0 0 0 0 0 3 950454
-0.002010 -0.000396 0.119955 0.009597 0.395560 0.044690 -0.062500 1 0 0 0 0 0 3 951451
-0.002010 -0.000396 0.119955 0.009598 0.395560 0.044692 -0.062500 1 0 0 0 0 0 3 952455
-0.002010 -0.000396 0.119955 0.009599 0.395560 0.044692 -0.062500 1 0 0 0 0 0 3 953454
-0.002010 -0.000396 0.119955 0.009587 0.395563 0.044678 -0.062500 1 0 0 0 0 0 3 954452
-0.002010 -0.000396 0.119955 0.009597 0.395560 0.044690 -0.062500 1 0 0 0 0 0 3 955454
-0.002010 -0.000396 0.119955 0.009598 0.395560 0.044692 -0.062500 1 0 0 0 0 0 3 956453
-0.002010 -0.000396 0.119955 0.009599 0.395560 0.044692 -0.062500 1 0 0 0 0 0 3 957453
-0.002010 -0.000396 0.119955 0.009587 0.395563 0.044678 -0.062500 1 0 0 0 0 0 3 958451
-0.002010 -0.000396 0.119955 0.009597 0.395560 0.044690 -0.062500 1 0 0 0 0 0 3 959453
-0.002010 -0.000396 0.119955 0.009598 0.395560 0.044692 -0.062500 1 0 0 0 0 0 3 960456
-0.002010 -0.000396 0.119955 0.009598 0.395560 0.044692 -0.062500 1 0 0 0 0 0 3 961455
-0.002010 -0.000396 0.119955 0.009595 0.395572 0.044686 -0.062500 1 0 0 0 0 0 3 962453
-0.002010 -0.000396 0.119955 0.009590 0.395553 0.044684 -0.062500 1 0 0 0 0 0 3 963455
-0.002010 -0.000396 0.119955 0.009597 0.395559 0.044691 -0.062500 1 0 0 0 0 0 3 964456
-0.002010 -0.000396 0.119955 0.009598 0.395560 0.044692 -0.062500 1 0 0 0 0 0 3 965451
-0.002010 -0.000396 0.119955 0.009599 0.395560 0.044692 -0.062500 1 0 0 0 0 0 3 966453
-0.002010 -0.000396 0.119955 0.009587 0.395563 0.044679 -0.062500 1 0 0 0 0 0 3 967451
-0.002010 -0.000396 0.119955 0.009597 0.395560 0.044691 -0.062500 1 0 0 0 0 0 3 968453
-0.002010 -0.000396 0.119955 0.009598 0.395560 0.044692 -0.062500 1 0 0 0 0 0 3 969452
-0.002010 -0.000396 0.119955 0.009599 0.395560 0.044692 -0.062500 1 0 0 0 0 0 3 970447
-0.002010 -0.000396 0.119955 0.009587 0.395563 0.044679 -0.062500 1 0 0 0 0 0 3 971447
-0.002010 -0.000396 0.119955 0.009597 0.395560 0.044691 -0.062500 1 0 0 0 0 0 3 972441
-0.002010 -0.000396 0.119955 0.009598 0.395560 0.044692 -0.062500 1 0 0 0 0 0 3 973445
-0.002010 -0.000396 0.119955 0.009599 0.395560 0.044692 -0.062500 1 0 0 0 0 0 3 974448
-0.002010 -0.000396 0.119955 0.009587 0.395563 0.044679 -0.062500 1 0 0 0 0 0 3 975439
-0.002010 -0.000396 0.119955 0.009597 0.395560 0.044691 -0.062500 1 0 0 0 0 0 3 976454
-0.002010 -0.000396 0.119955 0.009598 0.395560 0.044692 -0.062500 1 0 0 0 0 0 3 977447
-0.002010 -0.000396 0.119955 0.009598 0.395560 0.044692 -0.062500 1 0 0 0 0 0 3 978453
-0.002010 -0.000396 0.119955 0.009587 0.395563 0.044679 -0.062500 1 0 0 0 0 0 3 979444
-0.002010 -0.000396 0.119955 0.009597 0.395560 0.044691 -0.062500 1 0 0 0 0 0 3 980454
-0.002010 -0.000396 0.119955 0.009598 0.395560 0.044692 -0.062500 1 0 0 0 0 0 3 981452
-0.002010 -0.000396 0.119955 0.009598 0.395560 0.044692 -0.062500 1 0 0 0 0 0 3 982453
-0.002010 -0.000396 0.119955 0.009587 0.395563 0.044679 -0.062500 1 0 0 0 0 0 3 983446
-0.002010 -0.000396 0.119955 0.009597 0.395560 0.044691 -0.062500 1 0 0 0 0 0 3 984438
-0.002004 -0.000414 0.119966 -0.064701 0.650241 -0.101825 -0.062500 1 0 0 0 0 0 3 985446
-0.002002 -0.000423 0.119969 -0.040881 0.564522 -0.030209 -0.062500 1 0 0 0 0 0 3 986436
-0.002000 -0.000427 0.119971 -0.022218 0.500467 0.006882 -0.062500 1 0 0 0 0 0 3 987445
-0.001999 -0.000430 0.119971 -0.011976 0.466374 0.020966 -0.062500 1 0 0 0 0 0 3 988435
-0.001999 -0.000431 0.119971 -0.006679 0.449148 0.025978 -0.062500 1 0 0 0 0 0 3 989447
-0.001999 -0.000431 0.119971 -0.003991 0.440513 0.027737 -0.062500 1 0 0 0 0 0 3 990437
-0.001999 -0.000432 0.119971 -0.002646 0.436196 0.028340 -0.062500 1 0 0 0 0 0 3 991446
-0.001999 -0.000432 0.119971 -0.001957 0.434045 0.028554 -0.062500 1 0 0 0 0 0 3 992437
-0.001999 -0.000432 0.119971 -0.001607 0.432975 0.028627 -0.062500 1 0 0 0 0 0 3 993445
-0.001999 -0.000432 0.119971 -0.001426 0.432429 0.028647 -0.062500 1 0 0 0 0 0 3 994436
-0.001999 -0.000432 0.119971 -0.001353 0.432159 0.028656 -0.062500 1 0 0 0 0 0 3 995445
-0.001999 -0.000432 0.119971 -0.001315 0.432029 0.028663 -0.062500 1 0 0 0 0 0 3 996453
-0.001999 -0.000432 0.119971 -0.001292 0.431952 0.028664 -0.062500 1 0 0 0 0 0 3 997454
-0.001999 -0.000432 0.119971 -0.001276 0.431933 0.028664 -0.062500 1 0 0 0 0 0 3 998445
-0.001999 -0.000432 0.119971 -0.001268 0.431910 0.028658 -0.062500 1 0 0 0 0 0 3 999449
-0.001999 -0.000432 0.119971 -0.001263 0.431897 0.028663 -0.062500 1 0 0 0 0 0 4 456
-0.001999 -0.000432 0.119971 -0.001263 0.431896 0.028664 -0.062500 1 0 0 0 0 0 4 1452
-0.001999 -0.000432 0.119971 -0.001263 0.431896 0.028664 -0.062500 1 0 0 0 0 0 4 2437
-0.001999 -0.000432 0.119971 -0.001263 0.431897 0.028664 -0.062500 1 0 0 0 0 0 4 3451
-0.001999 -0.000432 0.119971 -0.001262 0.431897 0.028664 -0.062500 1 0 0 0 0 0 4 4450
-0.001999 -0.000432 0.119971 -0.001262 0.431897 0.028664 -0.062500 1 0 0 0 0 0 4 5459
-0.001999 -0.000432 0.119971 -0.001262 0.431898 0.028664 -0.062500 1 0 0 0 0 0 4 6459
-0.001999 -0.000432 0.119971 -0.001271 0.431889 0.028657 -0.062500 1 0 0 0 0 0 4 7452
-0.001999 -0.000432 0.119971 -0.001260 0.431885 0.028670 -0.062500 1 0 0 0 0 0 4 8453
-0.001999 -0.000432 0.119971 -0.001262 0.431896 0.028665 -0.062500 1 0 0 0 0 0 4 9450
-0.001999 -0.000432 0.119971 -0.001262 0.431897 0.028665 -0.062500 1 0 0 0 0 0 4 10453
-0.001999 -0.000432 0.119971 -0.001271 0.431889 0.028657 -0.062500 1 0 0 0 0 0 4 11451
-0.001999 -0.000432 0.119971 -0.001263 0.431896 0.028663 -0.062500 1 0 0 0 0 0 4 12453
-0.001999 -0.000432 0.119971 -0.001259 0.431886 0.028671 -0.062500 1 0 0 0 0 0 4 13454
-0.001999 -0.000432 0.119971 -0.001262 0.431896 0.028665 -0.062500 1 0 0 0 0 0 4 14457
-0.001999 -0.000432 0.119971 -0.001271 0.431888 0.028658 -0.062500 1 0 0 0 0 0 4 15455
-0.001999 -0.000432 0.119971 -0.001263 0.431896 0.028664 -0.062500 1 0 0 0 0 0 4 16452
-0.001999 -0.000432 0.119971 -0.001263 0.431897 0.028664 -0.062500 1 0 0 0 0 0 4 17451
-0.001999 -0.000432 0.119971 -0.001263 0.431898 0.028664 -0.062500 1 0 0 0 0 0 4 18453
-0.001999 -0.000432 0.119971 -0.001267 0.431877 0.028664 -0.062500 1 0 0 0 0 0 4 19451
-0.001999 -0.000432 0.119971 -0.001263 0.431895 0.028664 -0.062500 1 0 0 0 0 0 4 20454
-0.001999 -0.000432 0.119971 -0.001263 0.431897 0.028664 -0.062500 1 0 0 0 0 0 4 21450
-0.001999 -0.000432 0.119971 -0.001263 0.431897 0.028664 -0.062500 1 0 0 0 0 0 4 22453
-0.001999 -0.000432 0.119971 -0.001271 0.431889 0.028657 -0.062500 1 0 0 0 0 0 4 23450
-0.001999 -0.000432 0.119971 -0.001260 0.431885 0.028670 -0.062500 1 0 0 0 0 0 4 24453
-0.001999 -0.000432 0.119971 -0.001262 0.431896 0.028665 -0.062500 1 0 0 0 0 0 4 25450
-0.001999 -0.000432 0.119971 -0.001262 0.431897 0.028665 -0.062500 1 0 0 0 0 0 4 26451
-0.001999 -0.000432 0.119971 -0.001271 0.431889 0.028658 -0.062500 1 0 0 0 0 0 4 27449
-0.001999 -0.000432 0.119971 -0.001264 0.431896 0.028664 -0.062500 1 0 0 0 0 0 4 28454
-0.001999 -0.000432 0.119971 -0.001263 0.431897 0.028664 -0.062500 1 0 0 0 0 0 4 29451
-0.001999 -0.000432 0.119971 -0.001259 0.431886 0.028671 -0.062500 1 0 0 0 0 0 4 30453
-0.001999 -0.000432 0.119971 -0.001270 0.431887 0.028658 -0.062500 1 0 0 0 0 0 4 31451
-0.001999 -0.000432 0.119971 -0.001264 0.431896 0.028664 -0.062500 1 0 0 0 0 0 4 32453
-0.001999 -0.000432 0.119971 -0.001263 0.431897 0.028664 -0.062500 1 0 0 0 0 0 4 33452
-0.001999 -0.000432 0.119971 -0.001263 0.431898 0.028664 -0.062500 1 0 0 0 0 0 4 34451
-0.001999 -0.000432 0.119971 -0.001259 0.431886 0.028671 -0.062500 1 0 0 0 0 0 4 35451
-0.001999 -0.000432 0.119971 -0.001270 0.431887 0.028659 -0.062500 1 0 0 0 0 0 4 36453
-0.001999 -0.000432 0.119971 -0.001264 0.431896 0.028664 -0.062500 1 0 0 0 0 0 4 37448
-0.001999 -0.000432 0.119971 -0.001263 0.431897 0.028664 -0.062500 1 0 0 0 0 0 4 38438
-0.001999 -0.000432 0.119971 -0.001263 0.431898 0.028665 -0.062500 1 0 0 0 0 0 4 39444
-0.001999 -0.000432 0.119971 -0.001271 0.431889 0.028658 -0.062500 1 0 0 0 0 0 4 40453
-0.001999 -0.000432 0.119971 -0.001260 0.431885 0.028670 -0.062500 1 0 0 0 0 0 4 41449
-0.001999 -0.000432 0.119971 -0.001262 0.431896 0.028665 -0.062500 1 0 0 0 0 0 4 42450
-0.001999 -0.000432 0.119971 -0.001271 0.431888 0.028658 -0.062500 1 0 0 0 0 0 4 43451
-0.001999 -0.000432 0.119971 -0.001264 0.431896 0.028664 -0.062500 1 0 0 0 0 0 4 44452
-0.001999 -0.000432 0.119971 -0.001263 0.431897 0.028664 -0.062500 1 0 0 0 0 0 4 45451
-0.001999 -0.000432 0.119971 -0.001259 0.431886 0.028671 -0.062500 1 0 0 0 0 0 4 46445
-0.001999 -0.000432 0.119971 -0.001271 0.431887 0.028658 -0.062500 1 0 0 0 0 0 4 47452
-0.001999 -0.000432 0.119971 -0.001264 0.431896 0.028664 -0.062500 1 0 0 0 0 0 4 48452
-0.001999 -0.000432 0.119971 -0.001263 0.431897 0.028664 -0.062500 1 0 0 0 0 0 4 49444
-0.001999 -0.000432 0.119971 -0.001263 0.431897 0.028664 -0.062500 1 0 0 0 0 0 4 50435
-0.001999 -0.000432 0.119971 -0.001263 0.431898 0.028665 -0.062500 1 0 0 0 0 0 4 51524
-0.001999 -0.000432 0.119971 -0.001268 0.431877 0.028664 -0.062500 1 0 0 0 0 0 4 52436
-0.001999 -0.000432 0.119971 -0.001263 0.431895 0.028665 -0.062500 1 0 0 0 0 0 4 53444
-0.001999 -0.000432 0.119971 -0.001263 0.431897 0.028665 -0.062500 1 0 0 0 0 0 4 54434
-0.001999 -0.000432 0.119971 -0.001263 0.431897 0.028665 -0.062500 1 0 0 0 0 0 4 55443
-0.001999 -0.000432 0.119971 -0.001271 0.431889 0.028658 -0.062500 1 0 0 0 0 0 4 56434
-0.001999 -0.000432 0.119971 -0.001260 0.431885 0.028670 -0.062500 1 0 0 0 0 0 4 57443
-0.001999 -0.000432 0.119971 -0.001263 0.431896 0.028665 -0.062500 1 0 0 0 0 0 4 58434
-0.001999 -0.000432 0.119971 -0.001263 0.431897 0.028665 -0.062500 1 0 0 0 0 0 4 59443
-0.001999 -0.000432 0.119971 -0.001271 0.431889 0.028658 -0.062500 1 0 0 0 0 0 4 60435
-0.001999 -0.000432 0.119971 -0.001264 0.431896 0.028664 -0.062500 1 0 0 0 0 0 4 61443
-0.001999 -0.000432 0.119971 -0.001263 0.431897 0.028664 -0.062500 1 0 0 0 0 0 4 62447
-0.001999 -0.000432 0.119971 -0.001260 0.431886 0.028671 -0.062500 1 0 0 0 0 0 4 63454
-0.001999 -0.000432 0.119971 -0.001271 0.431887 0.028659 -0.062500 1 0 0 0 0 0 4 64424
-0.001999 -0.000432 0.119971 -0.001264 0.431896 0.028664 -0.062500 1 0 0 0 0 0 4 65452
-0.001999 -0.000432 0.119971 -0.001263 0.431897 0.028665 -0.062500 1 0 0 0 0 0 4 66428
-0.001999 -0.000432 0.119971 -0.001263 0.431898 0.028665 -0.062500 1 0 0 0 0 0 4 67419
-0.001999 -0.000432 0.119971 -0.001271 0.431889 0.028658 -0.062500 1 0 0 0 0 0 4 68450
-0.001999 -0.000432 0.119971 -0.001261 0.431885 0.028670 -0.062500 1 0 0 0 0 0 4 69436
-0.001999 -0.000432 0.119971 -0.001263 0.431896 0.028665 -0.062500 1 0 0 0 0 0 4 70456
-0.001999 -0.000432 0.119971 -0.001263 0.431897 0.028665 -0.062500 1 0 0 0 0 0 4 71447
-0.001999 -0.000432 0.119971 -0.001271 0.431889 0.028658 -0.062500 1 0 0 0 0 0 4 72449
-0.001999 -0.000432 0.119971 -0.001264 0.431896 0.028664 -0.062500 1 0 0 0 0 0 4 73450
-0.001999 -0.000432 0.119971 -0.001260 0.431886 0.028671 -0.062500 1 0 0 0 0 0 4 74448
-0.001999 -0.000432 0.119971 -0.001263 0.431896 0.028666 -0.062500 1 0 0 0 0 0 4 75451
-0.001999 -0.000432 0.119971 -0.001271 0.431888 0.028658 -0.062500 1 0 0 0 0 0 4 76451
-0.001999 -0.000432 0.119971 -0.001264 0.431896 0.028664 -0.062500 1 0 0 0 0 0 4 77450
-0.001999 -0.000432 0.119971 -0.001263 0.431897 0.028664 -0.062500 1 0 0 0 0 0 4 78439
-0.001999 -0.000432 0.119971 -0.001263 0.431898 0.028665 -0.062500 1 0 0 0 0 0 4 79453
-0.001999 -0.000432 0.119971 -0.001260 0.431886 0.028671 -0.062500 1 0 0 0 0 0 4 80456
-0.001999 -0.000432 0.119971 -0.001271 0.431887 0.028659 -0.062500 1 0 0 0 0 0 4 81454
-0.001999 -0.000432 0.119971 -0.001264 0.431896 0.028664 -0.062500 1 0 0 0 0 0 4 82446
-0.001999 -0.000432 0.119971 -0.001263 0.431897 0.028665 -0.062500 1 0 0 0 0 0 4 83450
-0.001999 -0.000432 0.119971 -0.001263 0.431898 0.028665 -0.062500 1 0 0 0 0 0 4 84421
-0.001999 -0.000432 0.119971 -0.001271 0.431889 0.028658 -0.062500 1 0 0 0 0 0 4 85449
-0.001999 -0.000432 0.119971 -0.001261 0.431885 0.028671 -0.062500 1 0 0 0 0 0 4 86448
-0.001999 -0.000432 0.119971 -0.001263 0.431896 0.028665 -0.062500 1 0 0 0 0 0 4 87449
-0.001999 -0.000432 0.119971 -0.001263 0.431897 0.028665 -0.062500 1 0 0 0 0 0 4 88451
-0.001999 -0.000432 0.119971 -0.001271 0.431889 0.028658 -0.062500 1 0 0 0 0 0 4 89420
-0.001999 -0.000432 0.119971 -0.001264 0.431897 0.028664 -0.062500 1 0 0 0 0 0 4 90449
-0.001999 -0.000432 0.119971 -0.001260 0.431886 0.028671 -0.062500 1 0 0 0 0 0 4 91448
-0.001999 -0.000432 0.119971 -0.001263 0.431896 0.028666 -0.062500 1 0 0 0 0 0 4 92444
-0.001999 -0.000432 0.119971 -0.001271 0.431889 0.028658 -0.062500 1 0 0 0 0 0 4 93448
-0.001999 -0.000432 0.119971 -0.001264 0.431896 0.028664 -0.062500 1 0 0 0 0 0 4 94452
-0.001999 -0.000432 0.119971 -0.001263 0.431897 0.028665 -0.062500 1 0 0 0 0 0 4 95450
-0.001999 -0.000432 0.119971 -0.001263 0.431898 0.028665 -0.062500 1 0 0 0 0 0 4 96440
-0.001999 -0.000432 0.119971 -0.001268 0.431877 0.028665 -0.062500 1 0 0 0 0 0 4 97422
-0.001999 -0.000432 0.119971 -0.001264 0.431895 0.028665 -0.062500 1 0 0 0 0 0 4 98449
-0.001999 -0.000432 0.119971 -0.001263 0.431897 0.028665 -0.062500 1 0 0 0 0 0 4 99448
-0.001999 -0.000432 0.119971 -0.001263 0.431898 0.028665 -0.062500 1 0 0 0 0 0 4 100451
-0.001999 -0.000432 0.119971 -0.001272 0.431889 0.028658 -0.062500 1 0 0 0 0 0 4 101447
-0.001999 -0.000432 0.119971 -0.001261 0.431885 0.028671 -0.062500 1 0 0 0 0 0 4 102432
-0.001999 -0.000432 0.119971 -0.001263 0.431896 0.028666 -0.062500 1 0 0 0 0 0 4 103446
-0.001999 -0.000432 0.119971 -0.001251 0.431894 0.028659 -0.062500 1 0 0 0 0 0 4 104444
-0.001999 -0.000432 0.119971 -0.001270 0.431888 0.028657 -0.062500 1 0 0 0 0 0 4 105436
-0.001999 -0.000432 0.119971 -0.001263 0.431896 0.028663 -0.062500 1 0 0 0 0 0 4 106438
-0.001999 -0.000432 0.119971 -0.001259 0.431885 0.028671 -0.062500 1 0 0 0 0 0 4 107436
-0.001999 -0.000432 0.119971 -0.001262 0.431896 0.028665 -0.062500 1 0 0 0 0 0 4 108439
-0.001999 -0.000432 0.119971 -0.001271 0.431888 0.028658 -0.062500 1 0 0 0 0 0 4 109419
-0.001999 -0.000432 0.119971 -0.001264 0.431896 0.028664 -0.062500 1 0 0 0 0 0 4 110420
-0.001999 -0.000432 0.119971 -0.001263 0.431897 0.028664 -0.062500 1 0 0 0 0 0 4 111440
-0.001999 -0.000432 0.119971 -0.001263 0.431898 0.028664 -0.062500 1 0 0 0 0 0 4 112437
-0.001999 -0.000432 0.119971 -0.001259 0.431886 0.028671 -0.062500 1 0 0 0 0 0 4 113435
-0.001999 -0.000432 0.119971 -0.001270 0.431887 0.028658 -0.062500 1 0 0 0 0 0 4 114438
-0.001999 -0.000432 0.119971 -0.001263 0.431896 0.028664 -0.062500 1 0 0 0 0 0 4 115429
-0.001999 -0.000432 0.119971 -0.001263 0.431897 0.028664 -0.062500 1 0 0 0 0 0 4 116436
-0.001999 -0.000432 0.119971 -0.001263 0.431898 0.028665 -0.062500 1 0 0 0 0 0 4 117427
-0.001999 -0.000432 0.119971 -0.001271 0.431889 0.028657 -0.062500 1 0 0 0 0 0 4 118436
-0.001999 -0.000432 0.119971 -0.001260 0.431885 0.028670 -0.062500 1 0 0 0 0 0 4 119427
-0.001999 -0.000432 0.119971 -0.001262 0.431896 0.028665 -0.062500 1 0 0 0 0 0 4 120436
-0.001999 -0.000432 0.119971 -0.001262 0.431897 0.028665 -0.062500 1 0 0 0 0 0 4 121427
-0.001999 -0.000432 0.119971 -0.001271 0.431889 0.028658 -0.062500 1 0 0 0 0 0 4 122436
-0.001999 -0.000432 0.119971 -0.001264 0.431897 0.028664 -0.062500 1 0 0 0 0 0 4 123427
-0.001999 -0.000432 0.119971 -0.001259 0.431886 0.028671 -0.062500 1 0 0 0 0 0 4 124437
-0.001999 -0.000432 0.119971 -0.001271 0.431887 0.028658 -0.062500 1 0 0 0 0 0 4 125426
-0.001999 -0.000432 0.119971 -0.001264 0.431896 0.028664 -0.062500 1 0 0 0 0 0 4 126435
-0.001999 -0.000432 0.119971 -0.001263 0.431897 0.028664 -0.062500 1 0 0 0 0 0 4 127498
-0.001999 -0.000432 0.119971 -0.001263 0.431897 0.028664 -0.062500 1 0 0 0 0 0 4 128448
-0.001999 -0.000432 0.119971 -0.001263 0.431898 0.028664 -0.062500 1 0 0 0 0 0 4 129448
-0.001999 -0.000432 0.119971 -0.001267 0.431877 0.028664 -0.062500 1 0 0 0 0 0 4 130447
-0.001999 -0.000432 0.119971 -0.001263 0.431895 0.028665 -0.062500 1 0 0 0 0 0 4 131444
-0.001999 -0.000432 0.119971 -0.001263 0.431897 0.028665 -0.062500 1 0 0 0 0 0 4 132450
-0.001999 -0.000432 0.119971 -0.001263 0.431897 0.028665 -0.062500 1 0 0 0 0 0 4 133448
-0.001999 -0.000432 0.119971 -0.001271 0.431889 0.028658 -0.062500 1 0 0 0 0 0 4 134449
-0.001999 -0.000432 0.119971 -0.001260 0.431885 0.028670 -0.062500 1 0 0 0 0 0 4 135439
-0.001999 -0.000432 0.119971 -0.001263 0.431896 0.028665 -0.062500 1 0 0 0 0 0 4 136453
-0.001999 -0.000432 0.119971 -0.001263 0.431897 0.028665 -0.062500 1 0 0 0 0 0 4 137449
-0.001999 -0.000432 0.119971 -0.001271 0.431889 0.028658 -0.062500 1 0 0 0 0 0 4 138428
-0.001999 -0.000432 0.119971 -0.001264 0.431896 0.028664 -0.062500 1 0 0 0 0 0 4 139447
-0.001999 -0.000432 0.119971 -0.001263 0.431897 0.028664 -0.062500 1 0 0 0 0 0 4 140449
-0.001999 -0.000432 0.119971 -0.001259 0.431886 0.028671 -0.062500 1 0 0 0 0 0 4 141448
-0.001999 -0.000432 0.119971 -0.001271 0.431887 0.028658 -0.062500 1 0 0 0 0 0 4 142420
-0.002011 -0.000445 0.119961 0.176939 0.622321 0.180166 -0.062500 1 0 0 0 0 0 4 143448
-0.002018 -0.000452 0.119957 0.118222 0.558649 0.106204 -0.062500 1 0 0 0 0 0 4 144432
-0.002021 -0.000456 0.119955 0.073436 0.510792 0.067828 -0.062500 1 0 0 0 0 0 4 145449
-0.002023 -0.000457 0.119955 0.049278 0.485185 0.053234 -0.062500 1 0 0 0 0 0 4 146447
-0.002024 -0.000458 0.119955 0.036923 0.472209 0.048031 -0.062500 1 0 0 0 0 0 4 147451
-0.002024 -0.000459 0.119955 0.030716 0.465682 0.046219 -0.062500 1 0 0 0 0 0 4 148445
-0.002024 -0.000459 0.119955 0.027574 0.462426 0.045578 -0.062500 1 0 0 0 0 0 4 149446
-0.002024 -0.000459 0.119955 0.026004 0.460791 0.045368 -0.062500 1 0 0 0 0 0 4 150447
-0.002024 -0.000459 0.119955 0.025225 0.459972 0.045290 -0.062500 1 0 0 0 0 0 4 151445
-0.002024 -0.000459 0.119955 0.024832 0.459573 0.045266 -0.062500 1 0 0 0 0 0 4 152448
-0.002024 -0.000459 0.119955 0.024629 0.459361 0.045251 -0.062500 1 0 0 0 0 0 4 153449
-0.002024 -0.000459 0.119955 0.024538 0.459250 0.045247 -0.062500 1 0 0 0 0 0 4 154447
-0.002024 -0.000459 0.119955 0.024489 0.459212 0.045246 -0.062500 1 0 0 0 0 0 4 155447
-0.002024 -0.000459 0.119955 0.024465 0.459173 0.045251 -0.062500 1 0 0 0 0 0 4 156418
-0.002024 -0.000459 0.119955 0.024456 0.459161 0.045245 -0.062500 1 0 0 0 0 0 4 157447
-0.002024 -0.000459 0.119955 0.024444 0.459163 0.045251 -0.062500 1 0 0 0 0 0 4 158438
-0.002024 -0.000459 0.119955 0.024443 0.459163 0.045252 -0.062500 1 0 0 0 0 0 4 159445
-0.002024 -0.000459 0.119955 0.024435 0.459155 0.045245 -0.062500 1 0 0 0 0 0 4 160452
-0.002024 -0.000459 0.119955 0.024434 0.459154 0.045244 -0.062500 1 0 0 0 0 0 4 161449
-0.002024 -0.000459 0.119955 0.024442 0.459163 0.045251 -0.062500 1 0 0 0 0 0 4 162445
-0.002024 -0.000459 0.119955 0.024434 0.459155 0.045244 -0.062500 1 0 0 0 0 0 4 163442
-0.002024 -0.000459 0.119955 0.024433 0.459155 0.045244 -0.062500 1 0 0 0 0 0 4 164448
-0.002024 -0.000459 0.119955 0.024441 0.459163 0.045250 -0.062500 1 0 0 0 0 0 4 165445
-0.002024 -0.000459 0.119955 0.024434 0.459156 0.045244 -0.062500 1 0 0 0 0 0 4 166446
-0.002024 -0.000459 0.119955 0.024437 0.459143 0.045250 -0.062500 1 0 0 0 0 0 4 167445
-0.002024 -0.000459 0.119955 0.024442 0.459162 0.045251 -0.062500 1 0 0 0 0 0 4 168437
-0.002024 -0.000459 0.119955 0.024434 0.459155 0.045244 -0.062500 1 0 0 0 0 0 4 169434
-0.002024 -0.000459 0.119955 0.024433 0.459155 0.045244 -0.062500 1 0 0 0 0 0 4 170438
-0.002024 -0.000459 0.119955 0.024441 0.459164 0.045250 -0.062500 1 0 0 0 0 0 4 171447
-0.002024 -0.000459 0.119955 0.024434 0.459156 0.045244 -0.062500 1 0 0 0 0 0 4 172448
-0.002024 -0.000459 0.119955 0.024437 0.459143 0.045250 -0.062500 1 0 0 0 0 0 4 173446
-0.002024 -0.000459 0.119955 0.024442 0.459162 0.045251 -0.062500 1 0 0 0 0 0 4 174447
-0.002024 -0.000459 0.119955 0.024434 0.459156 0.045244 -0.062500 1 0 0 0 0 0 4 175444
-0.002024 -0.000459 0.119955 0.024433 0.459155 0.045244 -0.062500 1 0 0 0 0 0 4 176444
-0.002024 -0.000459 0.119955 0.024441 0.459164 0.045250 -0.062500 1 0 0 0 0 0 4 177416
-0.002024 -0.000459 0.119955 0.024434 0.459156 0.045244 -0.062500 1 0 0 0 0 0 4 178446
-0.002024 -0.000459 0.119955 0.024437 0.459143 0.045250 -0.062500 1 0 0 0 0 0 4 179447
-0.002024 -0.000459 0.119955 0.024442 0.459162 0.045251 -0.062500 1 0 0 0 0 0 4 180428
-0.002024 -0.000459 0.119955 0.024434 0.459156 0.045244 -0.062500 1 0 0 0 0 0 4 181431
-0.002024 -0.000459 0.119955 0.024433 0.459155 0.045244 -0.062500 1 0 0 0 0 0 4 182439
-0.002024 -0.000459 0.119955 0.024441 0.459164 0.045250 -0.062500 1 0 0 0 0 0 4 183431
-0.002024 -0.000459 0.119955 0.024437 0.459144 0.045251 -0.062500 1 0 0 0 0 0 4 184439
-0.002024 -0.000459 0.119955 0.024434 0.459153 0.045244 -0.062500 1 0 0 0 0 0 4 185430
-0.002024 -0.000459 0.119955 0.024441 0.459163 0.045251 -0.062500 1 0 0 0 0 0 4 186439
-0.002024 -0.000459 0.119955 0.024434 0.459156 0.045244 -0.062500 1 0 0 0 0 0 4 187430
-0.002024 -0.000459 0.119955 0.024433 0.459155 0.045244 -0.062500 1 0 0 0 0 0 4 188443
-0.002024 -0.000459 0.119955 0.024445 0.459152 0.045257 -0.062500 1 0 0 0 0 0 4 189430
-0.002024 -0.000459 0.119955 0.024434 0.459154 0.045245 -0.062500 1 0 0 0 0 0 4 190431
-0.002024 -0.000459 0.119955 0.024433 0.459155 0.045244 -0.062500 1 0 0 0 0 0 4 191439
-0.002024 -0.000459 0.119955 0.024441 0.459163 0.045251 -0.062500 1 0 0 0 0 0 4 192430
-0.002024 -0.000459 0.119955 0.024434 0.459156 0.045244 -0.062500 1 0 0 0 0 0 4 193443
-0.002024 -0.000459 0.119955 0.024433 0.459155 0.045244 -0.062500 1 0 0 0 0 0 4 194432
-0.002024 -0.000459 0.119955 0.024444 0.459152 0.045257 -0.062500 1 0 0 0 0 0 4 195446
-0.002024 -0.000459 0.119955 0.024434 0.459154 0.045245 -0.062500 1 0 0 0 0 0 4 196440
-0.002024 -0.000459 0.119955 0.024433 0.459155 0.045244 -0.062500 1 0 0 0 0 0 4 197450
-0.002024 -0.000459 0.119955 0.024441 0.459163 0.045251 -0.062500 1 0 0 0 0 0 4 198430
-0.002024 -0.000459 0.119955 0.024434 0.459156 0.045244 -0.062500 1 0 0 0 0 0 4 199440
-0.002024 -0.000459 0.119955 0.024433 0.459155 0.045244 -0.062500 1 0 0 0 0 0 4 200451
-0.002024 -0.000459 0.119955 0.024444 0.459152 0.045257 -0.062500 1 0 0 0 0 0 4 201443
-0.002024 -0.000459 0.119955 0.024434 0.459154 0.045245 -0.062500 1 0 0 0 0 0 4 202452
-0.002024 -0.000459 0.119955 0.024433 0.459155 0.045244 -0.062500 1 0 0 0 0 0 4 203448
-0.002024 -0.000459 0.119955 0.024441 0.459164 0.045251 -0.062500 1 0 0 0 0 0 4 204439
-0.002024 -0.000459 0.119955 0.024434 0.459156 0.045244 -0.062500 1 0 0 0 0 0 4 205435
-0.002024 -0.000459 0.119955 0.024436 0.459143 0.045250 -0.062500 1 0 0 0 0 0 4 206435
-0.002024 -0.000459 0.119955 0.024441 0.459162 0.045251 -0.062500 1 0 0 0 0 0 4 207434
-0.002024 -0.000459 0.119955 0.024434 0.459156 0.045245 -0.062500 1 0 0 0 0 0 4 208438
-0.002024 -0.000459 0.119955 0.024433 0.459155 0.045244 -0.062500 1 0 0 0 0 0 4 209433
-0.002024 -0.000459 0.119955 0.024441 0.459164 0.045251 -0.062500 1 0 0 0 0 0 4 210434
-0.002024 -0.000459 0.119955 0.024434 0.459156 0.045244 -0.062500 1 0 0 0 0 0 4 211444
-0.002024 -0.000459 0.119955 0.024436 0.459143 0.045250 -0.062500 1 0 0 0 0 0 4 212422
-0.002024 -0.000459 0.119955 0.024441 0.459162 0.045251 -0.062500 1 0 0 0 0 0 4 213437
-0.002024 -0.000459 0.119955 0.024434 0.459156 0.045245 -0.062500 1 0 0 0 0 0 4 214434
-0.002024 -0.000459 0.119955 0.024433 0.459155 0.045244 -0.062500 1 0 0 0 0 0 4 215435
-0.002024 -0.000459 0.119955 0.024441 0.459164 0.045251 -0.062500 1 0 0 0 0 0 4 216434
-0.002024 -0.000459 0.119955 0.024434 0.459156 0.045244 -0.062500 1 0 0 0 0 0 4 217436
-0.002024 -0.000459 0.119955 0.024436 0.459143 0.045250 -0.062500 1 0 0 0 0 0 4 218417
-0.002024 -0.000459 0.119955 0.024441 0.459162 0.045251 -0.062500 1 0 0 0 0 0 4 219416
-0.002024 -0.000459 0.119955 0.024446 0.459153 0.045238 -0.062500 1 0 0 0 0 0 4 220436
-0.002024 -0.000459 0.119955 0.024435 0.459155 0.045243 -0.062500 1 0 0 0 0 0 4 221416
-0.002024 -0.000459 0.119955 0.024442 0.459164 0.045250 -0.062500 1 0 0 0 0 0 4 222433
-0.002024 -0.000459 0.119955 0.024438 0.459144 0.045251 -0.062500 1 0 0 0 0 0 4 223433
-0.002024 -0.000459 0.119955 0.024434 0.459153 0.045244 -0.062500 1 0 0 0 0 0 4 224432
-0.002024 -0.000459 0.119955 0.024442 0.459163 0.045250 -0.062500 1 0 0 0 0 0 4 225434
-0.002024 -0.000459 0.119955 0.024434 0.459156 0.045244 -0.062500 1 0 0 0 0 0 4 226433
-0.002024 -0.000459 0.119955 0.024434 0.459155 0.045243 -0.062500 1 0 0 0 0 0 4 227438
-0.002024 -0.000459 0.119955 0.024445 0.459152 0.045257 -0.062500 1 0 0 0 0 0 4 228437
-0.002024 -0.000459 0.119955 0.024435 0.459154 0.045245 -0.062500 1 0 0 0 0 0 4 229438
-0.002024 -0.000459 0.119955 0.024434 0.459154 0.045244 -0.062500 1 0 0 0 0 0 4 230435
-0.002024 -0.000459 0.119955 0.024442 0.459163 0.045250 -0.062500 1 0 0 0 0 0 4 231434
-0.002024 -0.000459 0.119955 0.024434 0.459156 0.045244 -0.062500 1 0 0 0 0 0 4 232435
-0.002024 -0.000459 0.119955 0.024433 0.459155 0.045243 -0.062500 1 0 0 0 0 0 4 233433
-0.002024 -0.000459 0.119955 0.024445 0.459152 0.045257 -0.062500 1 0 0 0 0 0 4 234434
-0.002024 -0.000459 0.119955 0.024435 0.459154 0.045245 -0.062500 1 0 0 0 0 0 4 235427
-0.002024 -0.000459 0.119955 0.024434 0.459154 0.045244 -0.062500 1 0 0 0 0 0 4 236431
-0.002024 -0.000459 0.119955 0.024442 0.459163 0.045250 -0.062500 1 0 0 0 0 0 4 237435
-0.002024 -0.000459 0.119955 0.024434 0.459156 0.045244 -0.062500 1 0 0 0 0 0 4 238432
-0.002024 -0.000459 0.119955 0.024437 0.459143 0.045250 -0.062500 1 0 0 0 0 0 4 239434
-0.002024 -0.000459 0.119955 0.024442 0.459162 0.045251 -0.062500 1 0 0 0 0 0 4 240434
-0.002024 -0.000459 0.119955 0.024434 0.459155 0.045244 -0.062500 1 0 0 0 0 0 4 241434
-0.002024 -0.000459 0.119955 0.024433 0.459155 0.045244 -0.062500 1 0 0 0 0 0 4 242431
-0.002024 -0.000459 0.119955 0.024441 0.459163 0.045250 -0.062500 1 0 0 0 0 0 4 243433
-0.002024 -0.000459 0.119955 0.024434 0.459156 0.045244 -0.062500 1 0 0 0 0 0 4 244435
-0.002024 -0.000459 0.119955 0.024437 0.459143 0.045250 -0.062500 1 0 0 0 0 0 4 245432
-0.002024 -0.000459 0.119955 0.024442 0.459162 0.045251 -0.062500 1 0 0 0 0 0 4 246431
-0.002024 -0.000459 0.119955 0.024434 0.459155 0.045244 -0.062500 1 0 0 0 0 0 4 247432
-0.002024 -0.000459 0.119955 0.024433 0.459155 0.045244 -0.062500 1 0 0 0 0 0 4 248423
-0.002024 -0.000459 0.119955 0.024441 0.459164 0.045250 -0.062500 1 0 0 0 0 0 4 249431
-0.002024 -0.000459 0.119955 0.024434 0.459156 0.045244 -0.062500 1 0 0 0 0 0 4 250422
-0.002024 -0.000459 0.119955 0.024437 0.459143 0.045250 -0.062500 1 0 0 0 0 0 4 251431
-0.002024 -0.000459 0.119955 0.024442 0.459162 0.045251 -0.062500 1 0 0 0 0 0 4 252423
-0.002024 -0.000459 0.119955 0.024434 0.459156 0.045244 -0.062500 1 0 0 0 0 0 4 253431
-0.002024 -0.000459 0.119955 0.024433 0.459155 0.045244 -0.062500 1 0 0 0 0 0 4 254422
-0.002024 -0.000459 0.119955 0.024441 0.459164 0.045250 -0.062500 1 0 0 0 0 0 4 255431
-0.002024 -0.000459 0.119955 0.024438 0.459144 0.045251 -0.062500 1 0 0 0 0 0 4 256423
-0.002024 -0.000459 0.119955 0.024434 0.459153 0.045244 -0.062500 1 0 0 0 0 0 4 257430
-0.002024 -0.000459 0.119955 0.024441 0.459163 0.045251 -0.062500 1 0 0 0 0 0 4 258421
-0.002024 -0.000459 0.119955 0.024434 0.459156 0.045244 -0.062500 1 0 0 0 0 0 4 259440
-0.002024 -0.000459 0.119955 0.024433 0.459155 0.045243 -0.062500 1 0 0 0 0 0 4 260448
-0.002024 -0.000459 0.119955 0.024441 0.459164 0.045250 -0.062500 1 0 0 0 0 0 4 261433
-0.002024 -0.000459 0.119955 0.024437 0.459144 0.045251 -0.062500 1 0 0 0 0 0 4 262442
-0.002024 -0.000459 0.119955 0.024434 0.459153 0.045244 -0.062500 1 0 0 0 0 0 4 263442
-0.002024 -0.000459 0.119955 0.024441 0.459163 0.045251 -0.062500 1 0 0 0 0 0 4 264439
-0.002024 -0.000459 0.119955 0.024434 0.459156 0.045244 -0.062500 1 0 0 0 0 0 4 265436
-0.002024 -0.000459 0.119955 0.024433 0.459155 0.045243 -0.062500 1 0 0 0 0 0 4 266448
-0.002024 -0.000459 0.119955 0.024445 0.459152 0.045257 -0.062500 1 0 0 0 0 0 4 267437
-0.002024 -0.000459 0.119955 0.024435 0.459154 0.045245 -0.062500 1 0 0 0 0 0 4 268450
-0.002024 -0.000459 0.119955 0.024433 0.459155 0.045244 -0.062500 1 0 0 0 0 0 4 269444
-0.002024 -0.000459 0.119955 0.024441 0.459163 0.045251 -0.062500 1 0 0 0 0 0 4 270415
-0.002024 -0.000459 0.119955 0.024434 0.459156 0.045244 -0.062500 1 0 0 0 0 0 4 271442
-0.002024 -0.000459 0.119955 0.024433 0.459155 0.045243 -0.062500 1 0 0 0 0 0 4 272445
-0.002024 -0.000459 0.119955 0.024445 0.459152 0.045257 -0.062500 1 0 0 0 0 0 4 273441
-0.002024 -0.000459 0.119955 0.024434 0.459154 0.045245 -0.062500 1 0 0 0 0 0 4 274444
-0.002024 -0.000459 0.119955 0.024433 0.459155 0.045244 -0.062500 1 0 0 0 0 0 4 275442
-0.002024 -0.000459 0.119955 0.024441 0.459163 0.045251 -0.062500 1 0 0 0 0 0 4 276451
-0.002024 -0.000459 0.119955 0.024434 0.459156 0.045244 -0.062500 1 0 0 0 0 0 4 277417
-0.002024 -0.000459 0.119955 0.024433 0.459155 0.045243 -0.062500 1 0 0 0 0 0 4 278448
-0.002024 -0.000459 0.119955 0.024444 0.459152 0.045257 -0.062500 1 0 0 0 0 0 4 279444
-0.002024 -0.000459 0.119955 0.024434 0.459154 0.045245 -0.062500 1 0 0 0 0 0 4 280437
-0.002024 -0.000459 0.119955 0.024433 0.459155 0.045244 -0.062500 1 0 0 0 0 0 4 281432
-0.002024 -0.000459 0.119955 0.024441 0.459164 0.045251 -0.062500 1 0 0 0 0 0 4 282432
-0.002024 -0.000459 0.119955 0.024434 0.459156 0.045244 -0.062500 1 0 0 0 0 0 4 283431
-0.002024 -0.000459 0.119955 0.024436 0.459143 0.045250 -0.062500 1 0 0 0 0 0 4 284434
-0.002024 -0.000459 0.119955 0.024442 0.459162 0.045251 -0.062500 1 0 0 0 0 0 4 285432
-0.002024 -0.000459 0.119955 0.024434 0.459156 0.045245 -0.062500 1 0 0 0 0 0 4 286432
-0.002024 -0.000459 0.119955 0.024433 0.459155 0.045244 -0.062500 1 0 0 0 0 0 4 287431
-0.002024 -0.000459 0.119955 0.024441 0.459164 0.045251 -0.062500 1 0 0 0 0 0 4 288433
-0.002024 -0.000459 0.119955 0.024434 0.459156 0.045244 -0.062500 1 0 0 0 0 0 4 289431
-0.002024 -0.000459 0.119955 0.024436 0.459143 0.045250 -0.062500 1 0 0 0 0 0 4 290433
-0.002024 -0.000459 0.119955 0.024441 0.459162 0.045251 -0.062500 1 0 0 0 0 0 4 291430
-0.002024 -0.000459 0.119955 0.024434 0.459156 0.045245 -0.062500 1 0 0 0 0 0 4 292432
-0.002024 -0.000459 0.119955 0.024433 0.459155 0.045244 -0.062500 1 0 0 0 0 0 4 293414
-0.002024 -0.000459 0.119955 0.024441 0.459164 0.045250 -0.062500 1 0 0 0 0 0 4 294431
-0.002024 -0.000459 0.119955 0.024437 0.459144 0.045251 -0.062500 1 0 0 0 0 0 4 295431
-0.002024 -0.000459 0.119955 0.024433 0.459153 0.045245 -0.062500 1 0 0 0 0 0 4 296416
-0.002024 -0.000459 0.119955 0.024441 0.459163 0.045251 -0.062500 1 0 0 0 0 0 4 297428
-0.002024 -0.000459 0.119955 0.024434 0.459156 0.045245 -0.062500 1 0 0 0 0 0 4 298428
-0.002024 -0.000459 0.119955 0.024433 0.459155 0.045244 -0.062500 1 0 0 0 0 0 4 299432
-0.002024 -0.000459 0.119955 0.024441 0.459164 0.045250 -0.062500 1 0 0 0 0 0 4 300424
-0.002024 -0.000459 0.119955 0.024437 0.459144 0.045251 -0.062500 1 0 0 0 0 0 4 301429
-0.002024 -0.000459 0.119955 0.024433 0.459154 0.045245 -0.062500 1 0 0 0 0 0 4 302433
-0.002024 -0.000459 0.119955 0.024441 0.459163 0.045251 -0.062500 1 0 0 0 0 0 4 303429
-0.002024 -0.000459 0.119955 0.024434 0.459156 0.045245 -0.062500 1 0 0 0 0 0 4 304433
-0.002024 -0.000459 0.119955 0.024433 0.459155 0.045244 -0.062500 1 0 0 0 0 0 4 305429
-0.002024 -0.000459 0.119955 0.024444 0.459152 0.045257 -0.062500 1 0 0 0 0 0 4 306432
-0.002024 -0.000459 0.119955 0.024446 0.459152 0.045239 -0.062500 1 0 0 0 0 0 4 307429
-0.002024 -0.000459 0.119955 0.024435 0.459154 0.045243 -0.062500 1 0 0 0 0 0 4 308428
-0.002024 -0.000459 0.119955 0.024442 0.459163 0.045250 -0.062500 1 0 0 0 0 0 4 309434
-0.002024 -0.000459 0.119955 0.024435 0.459156 0.045244 -0.062500 1 0 0 0 0 0 4 310429
-0.002024 -0.000459 0.119955 0.024434 0.459155 0.045243 -0.062500 1 0 0 0 0 0 4 311429
-0.002024 -0.000459 0.119955 0.024445 0.459152 0.045257 -0.062500 1 0 0 0 0 0 4 312422
-0.002024 -0.000459 0.119955 0.024435 0.459154 0.045245 -0.062500 1 0 0 0 0 0 4 313429
-0.002024 -0.000459 0.119955 0.024434 0.459155 0.045244 -0.062500 1 0 0 0 0 0 4 314430
-0.002024 -0.000459 0.119955 0.024442 0.459163 0.045250 -0.062500 1 0 0 0 0 0 4 315421
-0.002024 -0.000459 0.119955 0.024434 0.459156 0.045244 -0.062500 1 0 0 0 0 0 4 316429
-0.002024 -0.000459 0.119955 0.024437 0.459143 0.045250 -0.062500 1 0 0 0 0 0 4 317420
-0.002024 -0.000459 0.119955 0.024442 0.459162 0.045251 -0.062500 1 0 0 0 0 0 4 318428
-0.002024 -0.000459 0.119955 0.024435 0.459155 0.045244 -0.062500 1 0 0 0 0 0 4 319420
-0.002024 -0.000459 0.119955 0.024434 0.459155 0.045243 -0.062500 1 0 0 0 0 0 4 320434
-0.002024 -0.000459 0.119955 0.024442 0.459163 0.045250 -0.062500 1 0 0 0 0 0 4 321425
-0.002024 -0.000459 0.119955 0.024434 0.459156 0.045244 -0.062500 1 0 0 0 0 0 4 322434
-0.002024 -0.000459 0.119955 0.024437 0.459143 0.045250 -0.062500 1 0 0 0 0 0 4 323425
-0.002024 -0.000459 0.119955 0.024442 0.459162 0.045251 -0.062500 1 0 0 0 0 0 4 324448
-0.002024 -0.000459 0.119955 0.024434 0.459155 0.045244 -0.062500 1 0 0 0 0 0 4 325431
-0.002024 -0.000459 0.119955 0.024433 0.459155 0.045243 -0.062500 1 0 0 0 0 0 4 326441
-0.002024 -0.000459 0.119955 0.024442 0.459164 0.045250 -0.062500 1 0 0 0 0 0 4 327433
-0.002024 -0.000459 0.119955 0.024438 0.459144 0.045251 -0.062500 1 0 0 0 0 0 4 328441
-0.002024 -0.000459 0.119955 0.024434 0.459153 0.045244 -0.062500 1 0 0 0 0 0 4 329429
-0.002024 -0.000459 0.119955 0.024442 0.459163 0.045251 -0.062500 1 0 0 0 0 0 4 330423
-0.002024 -0.000459 0.119955 0.024434 0.459156 0.045244 -0.062500 1 0 0 0 0 0 4 331435
-0.002024 -0.000459 0.119955 0.024433 0.459155 0.045243 -0.062500 1 0 0 0 0 0 4 332435
-0.002024 -0.000459 0.119955 0.024441 0.459164 0.045250 -0.062500 1 0 0 0 0 0 4 333445
-0.002024 -0.000459 0.119955 0.024438 0.459144 0.045251 -0.062500 1 0 0 0 0 0 4 334444
-0.002024 -0.000459 0.119955 0.024434 0.459153 0.045244 -0.062500 1 0 0 0 0 0 4 335411
-0.002024 -0.000459 0.119955 0.024442 0.459163 0.045251 -0.062500 1 0 0 0 0 0 4 336443
-0.002024 -0.000459 0.119955 0.024434 0.459156 0.045244 -0.062500 1 0 0 0 0 0 4 337439
-0.002024 -0.000459 0.119955 0.024433 0.459155 0.045243 -0.062500 1 0 0 0 0 0 4 338411
-0.002024 -0.000459 0.119955 0.024445 0.459152 0.045257 -0.062500 1 0 0 0 0 0 4 339441
-0.002024 -0.000459 0.119955 0.024435 0.459154 0.045245 -0.062500 1 0 0 0 0 0 4 340442
-0.002024 -0.000459 0.119955 0.024433 0.459154 0.045244 -0.062500 1 0 0 0 0 0 4 341442
-0.002024 -0.000459 0.119955 0.024441 0.459163 0.045250 -0.062500 1 0 0 0 0 0 4 342443
-0.002024 -0.000459 0.119955 0.024434 0.459156 0.045244 -0.062500 1 0 0 0 0 0 4 343437
-0.002024 -0.000459 0.119955 0.024433 0.459155 0.045243 -0.062500 1 0 0 0 0 0 4 344442
-0.002024 -0.000459 0.119955 0.024445 0.459152 0.045257 -0.062500 1 0 0 0 0 0 4 345411
-0.002024 -0.000459 0.119955 0.024435 0.459154 0.045245 -0.062500 1 0 0 0 0 0 4 346440
-0.002024 -0.000459 0.119955 0.024433 0.459155 0.045244 -0.062500 1 0 0 0 0 0 4 347440
-0.002024 -0.000459 0.119955 0.024441 0.459163 0.045250 -0.062500 1 0 0 0 0 0 4 348443
-0.002024 -0.000459 0.119955 0.024434 0.459156 0.045244 -0.062500 1 0 0 0 0 0 4 349439
-0.002024 -0.000459 0.119955 0.024433 0.459155 0.045243 -0.062500 1 0 0 0 0 0 4 350440
-0.002024 -0.000459 0.119955 0.024445 0.459152 0.045257 -0.062500 1 0 0 0 0 0 4 351441
-0.002024 -0.000459 0.119955 0.024435 0.459154 0.045245 -0.062500 1 0 0 0 0 0 4 352442
-0.002024 -0.000459 0.119955 0.024433 0.459155 0.045244 -0.062500 1 0 0 0 0 0 4 353440
-0.002024 -0.000459 0.119955 0.024441 0.459164 0.045250 -0.062500 1 0 0 0 0 0 4 354443
-0.002024 -0.000459 0.119955 0.024434 0.459156 0.045244 -0.062500 1 0 0 0 0 0 4 355411
-0.002024 -0.000459 0.119955 0.024437 0.459143 0.045250 -0.062500 1 0 0 0 0 0 4 356440
-0.002024 -0.000459 0.119955 0.024442 0.459162 0.045251 -0.062500 1 0 0 0 0 0 4 357438
-0.002024 -0.000459 0.119955 0.024434 0.459156 0.045245 -0.062500 1 0 0 0 0 0 4 358410
-0.002024 -0.000459 0.119955 0.024433 0.459155 0.045244 -0.062500 1 0 0 0 0 0 4 359439
-0.002024 -0.000459 0.119955 0.024441 0.459164 0.045250 -0.062500 1 0 0 0 0 0 4 360452
-0.002024 -0.000459 0.119955 0.024434 0.459156 0.045244 -0.062500 1 0 0 0 0 0 4 361450
-0.002024 -0.000459 0.119955 0.024436 0.459143 0.045250 -0.062500 1 0 0 0 0 0 4 362449
-0.002024 -0.000459 0.119955 0.024442 0.459162 0.045251 -0.062500 1 0 0 0 0 0 4 363449
-0.002024 -0.000459 0.119955 0.024434 0.459156 0.045245 -0.062500 1 0 0 0 0 0 4 364453
-0.002024 -0.000459 0.119955 0.024433 0.459155 0.045244 -0.062500 1 0 0 0 0 0 4 365439
-0.002024 -0.000459 0.119955 0.024441 0.459164 0.045250 -0.062500 1 0 0 0 0 0 4 366448
-0.002024 -0.000459 0.119955 0.024434 0.459156 0.045244 -0.062500 1 0 0 0 0 0 4 367450
-0.002024 -0.000459 0.119955 0.024436 0.459143 0.045250 -0.062500 1 0 0 0 0 0 4 368451
-0.002024 -0.000459 0.119955 0.024442 0.459162 0.045251 -0.062500 1 0 0 0 0 0 4 369450
-0.002024 -0.000459 0.119955 0.024434 0.459156 0.045245 -0.062500 1 0 0 0 0 0 4 370447
-0.002024 -0.000459 0.119955 0.024433 0.459155 0.045244 -0.062500 1 0 0 0 0 0 4 371448
-0.002024 -0.000459 0.119955 0.024441 0.459164 0.045250 -0.062500 1 0 0 0 0 0 4 372455
-0.002024 -0.000459 0.119955 0.024437 0.459144 0.045251 -0.062500 1 0 0 0 0 0 4 373449
-0.002024 -0.000459 0.119955 0.024433 0.459153 0.045245 -0.062500 1 0 0 0 0 0 4 374450
-0.002024 -0.000459 0.119955 0.024441 0.459163 0.045251 -0.062500 1 0 0 0 0 0 4 375448
-0.002024 -0.000459 0.119955 0.024434 0.459156 0.045244 -0.062500 1 0 0 0 0 0 4 376448
-0.002024 -0.000459 0.119955 0.024433 0.459155 0.045244 -0.062500 1 0 0 0 0 0 4 377439
-0.002024 -0.000459 0.119955 0.024444 0.459152 0.045257 -0.062500 1 0 0 0 0 0 4 378446
-0.002024 -0.000459 0.119955 0.024434 0.459154 0.045245 -0.062500 1 0 0 0 0 0 4 379437
-0.002024 -0.000459 0.119955 0.024433 0.459155 0.045244 -0.062500 1 0 0 0 0 0 4 380522
-0.002024 -0.000459 0.119955 0.024441 0.459163 0.045251 -0.062500 1 0 0 0 0 0 4 381505
-0.002024 -0.000459 0.119955 0.024434 0.459156 0.045244 -0.062500 1 0 0 0 0 0 4 382491
-0.002024 -0.000459 0.119955 0.024433 0.459155 0.045244 -0.062500 1 0 0 0 0 0 4 383506
-0.002024 -0.000459 0.119955 0.024444 0.459152 0.045257 -0.062500 1 0 0 0 0 0 4 384511
-0.002024 -0.000459 0.119955 0.024434 0.459154 0.045245 -0.062500 1 0 0 0 0 0 4 385506
-0.002024 -0.000459 0.119955 0.024433 0.459155 0.045244 -0.062500 1 0 0 0 0 0 4 386489
-0.002024 -0.000459 0.119955 0.024441 0.459164 0.045251 -0.062500 1 0 0 0 0 0 4 387508
-0.002024 -0.000459 0.119955 0.024434 0.459156 0.045244 -0.062500 1 0 0 0 0 0 4 388719
-0.002024 -0.000459 0.119955 0.024433 0.459155 0.045244 -0.062500 1 0 0 0 0 0 4 389509
-0.002024 -0.000459 0.119955 0.024444 0.459152 0.045257 -0.062500 1 0 0 0 0 0 4 390490
-0.002024 -0.000459 0.119955 0.024434 0.459155 0.045245 -0.062500 1 0 0 0 0 0 4 391507
-0.002024 -0.000459 0.119955 0.024433 0.459155 0.045244 -0.062500 1 0 0 0 0 0 4 392424
-0.002024 -0.000459 0.119955 0.024441 0.459164 0.045251 -0.062500 1 0 0 0 0 0 4 393433
-0.002024 -0.000459 0.119955 0.024434 0.459156 0.045244 -0.062500 1 0 0 0 0 0 4 394423
-0.002024 -0.000459 0.119955 0.024436 0.459143 0.045250 -0.062500 1 0 0 0 0 0 4 395432
-0.002024 -0.000459 0.119955 0.024441 0.459162 0.045252 -0.062500 1 0 0 0 0 0 4 396423
-0.002024 -0.000459 0.119955 0.024446 0.459153 0.045238 -0.062500 1 0 0 0 0 0 4 397430
-0.002024 -0.000459 0.119955 0.024435 0.459154 0.045243 -0.062500 1 0 0 0 0 0 4 398434
-0.002024 -0.000459 0.119955 0.024442 0.459163 0.045250 -0.062500 1 0 0 0 0 0 4 399425
-0.002024 -0.000459 0.119955 0.024434 0.459156 0.045244 -0.062500 1 0 0 0 0 0 4 400444
-0.002024 -0.000459 0.119955 0.024437 0.459143 0.045250 -0.062500 1 0 0 0 0 0 4 401449
-0.002024 -0.000459 0.119955 0.024442 0.459162 0.045251 -0.062500 1 0 0 0 0 0 4 402449
-0.002024 -0.000459 0.119955 0.024435 0.459156 0.045244 -0.062500 1 0 0 0 0 0 4 403433
-0.002024 -0.000459 0.119955 0.024434 0.459155 0.045243 -0.062500 1 0 0 0 0 0 4 404431
-0.002024 -0.000459 0.119955 0.024442 0.459164 0.045250 -0.062500 1 0 0 0 0 0 4 405424
-0.002024 -0.000459 0.119955 0.024438 0.459144 0.045251 -0.062500 1 0 0 0 0 0 4 406426
-0.002024 -0.000459 0.119955 0.024434 0.459153 0.045244 -0.062500 1 0 0 0 0 0 4 407426
-0.002024 -0.000459 0.119955 0.024442 0.459163 0.045250 -0.062500 1 0 0 0 0 0 4 408428
-0.002024 -0.000459 0.119955 0.024434 0.459156 0.045244 -0.062500 1 0 0 0 0 0 4 409426
-0.002024 -0.000459 0.119955 0.024434 0.459155 0.045243 -0.062500 1 0 0 0 0 0 4 410425
-0.002024 -0.000459 0.119955 0.024445 0.459152 0.045257 -0.062500 1 0 0 0 0 0 4 411425
-0.002024 -0.000459 0.119955 0.024435 0.459154 0.045245 -0.062500 1 0 0 0 0 0 4 412427
-0.002024 -0.000459 0.119955 0.024434 0.459154 0.045244 -0.062500 1 0 0 0 0 0 4 413425
-0.002024 -0.000459 0.119955 0.024442 0.459163 0.045250 -0.062500 1 0 0 0 0 0 4 414429
-0.002024 -0.000459 0.119955 0.024434 0.459156 0.045244 -0.062500 1 0 0 0 0 0 4 415427
-0.002024 -0.000459 0.119955 0.024433 0.459155 0.045243 -0.062500 1 0 0 0 0 0 4 416435
-0.002024 -0.000459 0.119955 0.024445 0.459152 0.045257 -0.062500 1 0 0 0 0 0 4 417432
-0.002024 -0.000459 0.119955 0.024435 0.459154 0.045245 -0.062500 1 0 0 0 0 0 4 418432
-0.002024 -0.000459 0.119955 0.024434 0.459154 0.045244 -0.062500 1 0 0 0 0 0 4 419419
-0.002024 -0.000459 0.119955 0.024442 0.459163 0.045250 -0.062500 1 0 0 0 0 0 4 420427
-0.002024 -0.000459 0.119955 0.024434 0.459156 0.045244 -0.062500 1 0 0 0 0 0 4 421428
-0.002024 -0.000459 0.119955 0.024433 0.459155 0.045243 -0.062500 1 0 0 0 0 0 4 422426
-0.002024 -0.000459 0.119955 0.024445 0.459152 0.045257 -0.062500 1 0 0 0 0 0 4 423428
-0.002024 -0.000459 0.119955 0.024435 0.459154 0.045245 -0.062500 1 0 0 0 0 0 4 424428
-0.002024 -0.000459 0.119955 0.024433 0.459155 0.045244 -0.062500 1 0 0 0 0 0 4 425426
-0.002024 -0.000459 0.119955 0.024441 0.459163 0.045250 -0.062500 1 0 0 0 0 0 4 426426
-0.002024 -0.000459 0.119955 0.024434 0.459156 0.045244 -0.062500 1 0 0 0 0 0 4 427428
-0.002024 -0.000459 0.119955 0.024437 0.459143 0.045250 -0.062500 1 0 0 0 0 0 4 428427
-0.002024 -0.000459 0.119955 0.024442 0.459162 0.045251 -0.062500 1 0 0 0 0 0 4 429428
-0.002024 -0.000459 0.119955 0.024434 0.459155 0.045244 -0.062500 1 0 0 0 0 0 4 430430
-0.002024 -0.000459 0.119955 0.024433 0.459155 0.045244 -0.062500 1 0 0 0 0 0 4 431431
-0.002024 -0.000459 0.119955 0.024441 0.459164 0.045250 -0.062500 1 0 0 0 0 0 4 432431
-0.002024 -0.000459 0.119955 0.024434 0.459156 0.045244 -0.062500 1 0 0 0 0 0 4 433428
-0.002024 -0.000459 0.119955 0.024437 0.459143 0.045250 -0.062500 1 0 0 0 0 0 4 434428
-0.002024 -0.000459 0.119955 0.024442 0.459162 0.045251 -0.062500 1 0 0 0 0 0 4 435425
-0.002024 -0.000459 0.119955 0.024434 0.459156 0.045244 -0.062500 1 0 0 0 0 0 4 436429
-0.002024 -0.000459 0.119955 0.024433 0.459155 0.045244 -0.062500 1 0 0 0 0 0 4 437425
-0.002024 -0.000459 0.119955 0.024441 0.459164 0.045250 -0.062500 1 0 0 0 0 0 4 438427
-0.002024 -0.000459 0.119955 0.024434 0.459156 0.045244 -0.062500 1 0 0 0 0 0 4 439425
-0.002024 -0.000459 0.119955 0.024437 0.459143 0.045250 -0.062500 1 0 0 0 0 0 4 440429
-0.002024 -0.000459 0.119955 0.024442 0.459162 0.045251 -0.062500 1 0 0 0 0 0 4 441421
-0.002024 -0.000459 0.119955 0.024434 0.459156 0.045244 -0.062500 1 0 0 0 0 0 4 442426
-0.002024 -0.000459 0.119955 0.024433 0.459155 0.045244 -0.062500 1 0 0 0 0 0 4 443426
-0.002024 -0.000459 0.119955 0.024441 0.459164 0.045250 -0.062500 1 0 0 0 0 0 4 444430
-0.002024 -0.000459 0.119955 0.024437 0.459144 0.045251 -0.062500 1 0 0 0 0 0 4 445413
-0.002024 -0.000459 0.119955 0.024434 0.459153 0.045244 -0.062500 1 0 0 0 0 0 4 446410
-0.002024 -0.000459 0.119955 0.024441 0.459163 0.045251 -0.062500 1 0 0 0 0 0 4 447425
-0.002024 -0.000459 0.119955 0.024434 0.459156 0.045244 -0.062500 1 0 0 0 0 0 4 448428
-0.002024 -0.000459 0.119955 0.024433 0.459155 0.045244 -0.062500 1 0 0 0 0 0 4 449425
-0.002024 -0.000459 0.119955 0.024445 0.459152 0.045257 -0.062500 1 0 0 0 0 0 4 450427
-0.002024 -0.000459 0.119955 0.024434 0.459154 0.045245 -0.062500 1 0 0 0 0 0 4 451424
-0.002024 -0.000459 0.119955 0.024433 0.459155 0.045244 -0.062500 1 0 0 0 0 0 4 452419
-0.002024 -0.000459 0.119955 0.024441 0.459163 0.045251 -0.062500 1 0 0 0 0 0 4 453426
-0.002024 -0.000459 0.119955 0.024434 0.459156 0.045244 -0.062500 1 0 0 0 0 0 4 454416
-0.002024 -0.000459 0.119955 0.024433 0.459155 0.045244 -0.062500 1 0 0 0 0 0 4 455425
-0.002024 -0.000459 0.119955 0.024445 0.459152 0.045257 -0.062500 1 0 0 0 0 0 4 456417
-0.002024 -0.000459 0.119955 0.024434 0.459154 0.045245 -0.062500 1 0 0 0 0 0 4 457426
-0.002024 -0.000459 0.119955 0.024433 0.459155 0.045244 -0.062500 1 0 0 0 0 0 4 458417
-0.002024 -0.000459 0.119955 0.024441 0.459163 0.045251 -0.062500 1 0 0 0 0 0 4 459425
-0.002024 -0.000459 0.119955 0.024434 0.459156 0.045244 -0.062500 1 0 0 0 0 0 4 460416
-0.002024 -0.000459 0.119955 0.024433 0.459155 0.045244 -0.062500 1 0 0 0 0 0 4 461424
-0.002024 -0.000459 0.119955 0.024444 0.459152 0.045257 -0.062500 1 0 0 0 0 0 4 462416
-0.002024 -0.000459 0.119955 0.024434 0.459154 0.045245 -0.062500 1 0 0 0 0 0 4 463424
-0.002024 -0.000459 0.119955 0.024433 0.459155 0.045244 -0.062500 1 0 0 0 0 0 4 464432
-0.002024 -0.000459 0.119955 0.024441 0.459164 0.045251 -0.062500 1 0 0 0 0 0 4 465430
-0.002024 -0.000459 0.119955 0.024434 0.459156 0.045244 -0.062500 1 0 0 0 0 0 4 466437
-0.002024 -0.000459 0.119955 0.024436 0.459143 0.045250 -0.062500 1 0 0 0 0 0 4 467427
-0.002024 -0.000459 0.119955 0.024441 0.459162 0.045251 -0.062500 1 0 0 0 0 0 4 468429
-0.002024 -0.000459 0.119955 0.024434 0.459156 0.045245 -0.062500 1 0 0 0 0 0 4 469421
-0.002024 -0.000459 0.119955 0.024433 0.459155 0.045244 -0.062500 1 0 0 0 0 0 4 470431
-0.002024 -0.000459 0.119955 0.024441 0.459164 0.045251 -0.062500 1 0 0 0 0 0 4 471437
-0.002024 -0.000459 0.119955 0.024434 0.459156 0.045244 -0.062500 1 0 0 0 0 0 4 472421
-0.002024 -0.000459 0.119955 0.024436 0.459143 0.045250 -0.062500 1 0 0 0 0 0 4 473444
-0.002024 -0.000459 0.119955 0.024441 0.459162 0.045251 -0.062500 1 0 0 0 0 0 4 474437
-0.002024 -0.000459 0.119955 0.024434 0.459156 0.045245 -0.062500 1 0 0 0 0 0 4 475437
-0.002024 -0.000459 0.119955 0.024433 0.459155 0.045244 -0.062500 1 0 0 0 0 0 4 476438
-0.002024 -0.000459 0.119955 0.024441 0.459164 0.045251 -0.062500 1 0 0 0 0 0 4 477431
-0.002024 -0.000459 0.119955 0.024434 0.459156 0.045244 -0.062500 1 0 0 0 0 0 4 478437
-0.002024 -0.000459 0.119955 0.024436 0.459143 0.045250 -0.062500 1 0 0 0 0 0 4 479434
-0.002024 -0.000459 0.119955 0.024441 0.459162 0.045251 -0.062500 1 0 0 0 0 0 4 480438
-0.002024 -0.000459 0.119955 0.024434 0.459156 0.045245 -0.062500 1 0 0 0 0 0 4 481427
-0.002024 -0.000459 0.119955 0.024433 0.459155 0.045244 -0.062500 1 0 0 0 0 0 4 482444
-0.002024 -0.000459 0.119955 0.024441 0.459164 0.045251 -0.062500 1 0 0 0 0 0 4 483438
-0.002024 -0.000459 0.119955 0.024437 0.459144 0.045251 -0.062500 1 0 0 0 0 0 4 484441
-0.002024 -0.000459 0.119955 0.024433 0.459154 0.045245 -0.062500 1 0 0 0 0 0 4 485428
-0.002024 -0.000459 0.119955 0.024441 0.459163 0.045251 -0.062500 1 0 0 0 0 0 4 486436
-0.002024 -0.000459 0.119955 0.024446 0.459153 0.045238 -0.062500 1 0 0 0 0 0 4 487406
-0.002024 -0.000459 0.119955 0.024435 0.459155 0.045243 -0.062500 1 0 0 0 0 0 4 488437
-0.002024 -0.000459 0.119955 0.024445 0.459152 0.045257 -0.062500 1 0 0 0 0 0 4 489436
-0.002024 -0.000459 0.119955 0.024435 0.459154 0.045245 -0.062500 1 0 0 0 0 0 4 490436
-0.002024 -0.000459 0.119955 0.024434 0.459154 0.045244 -0.062500 1 0 0 0 0 0 4 491435
-0.002024 -0.000459 0.119955 0.024442 0.459163 0.045250 -0.062500 1 0 0 0 0 0 4 492438
-0.002024 -0.000459 0.119955 0.024434 0.459156 0.045244 -0.062500 1 0 0 0 0 0 4 493434
-0.002024 -0.000459 0.119955 0.024434 0.459155 0.045243 -0.062500 1 0 0 0 0 0 4 494436
-0.002024 -0.000459 0.119955 0.024445 0.459152 0.045257 -0.062500 1 0 0 0 0 0 4 495422
-0.002024 -0.000459 0.119955 0.024435 0.459154 0.045245 -0.062500 1 0 0 0 0 0 4 496437
-0.002024 -0.000459 0.119955 0.024434 0.459155 0.045244 -0.062500 1 0 0 0 0 0 4 497436
-0.002024 -0.000459 0.119955 0.024442 0.459163 0.045250 -0.062500 1 0 0 0 0 0 4 498439
-0.002024 -0.000459 0.119955 0.024434 0.459156 0.045244 -0.062500 1 0 0 0 0 0 4 499435
-0.002024 -0.000459 0.119955 0.024437 0.459143 0.045250 -0.062500 1 0 0 0 0 0 4 500437
-0.002024 -0.000459 0.119955 0.024442 0.459162 0.045251 -0.062500 1 0 0 0 0 0 4 501437
-0.002024 -0.000459 0.119955 0.024435 0.459155 0.045244 -0.062500 1 0 0 0 0 0 4 502435
-0.002024 -0.000459 0.119955 0.024434 0.459155 0.045244 -0.062500 1 0 0 0 0 0 4 503435
-0.002024 -0.000459 0.119955 0.024442 0.459163 0.045250 -0.062500 1 0 0 0 0 0 4 504437
-0.002024 -0.000459 0.119955 0.024434 0.459156 0.045244 -0.062500 1 0 0 0 0 0 4 505410
-0.002024 -0.000459 0.119955 0.024437 0.459143 0.045250 -0.062500 1 0 0 0 0 0 4 506423
-0.002024 -0.000459 0.119955 0.024442 0.459162 0.045251 -0.062500 1 0 0 0 0 0 4 507430
-0.002024 -0.000459 0.119955 0.024434 0.459155 0.045244 -0.062500 1 0 0 0 0 0 4 508438
-0.002024 -0.000459 0.119955 0.024433 0.459155 0.045244 -0.062500 1 0 0 0 0 0 4 509408
-0.002024 -0.000459 0.119955 0.024441 0.459164 0.045250 -0.062500 1 0 0 0 0 0 4 510435
-0.002024 -0.000459 0.119955 0.024434 0.459156 0.045244 -0.062500 1 0 0 0 0 0 4 511435
-0.002024 -0.000459 0.119955 0.024437 0.459143 0.045250 -0.062500 1 0 0 0 0 0 4 512436
-0.002024 -0.000459 0.119955 0.024442 0.459162 0.045251 -0.062500 1 0 0 0 0 0 4 513434
-0.002024 -0.000459 0.119955 0.024434 0.459156 0.045244 -0.062500 1 0 0 0 0 0 4 514430
-0.002024 -0.000459 0.119955 0.024433 0.459155 0.045244 -0.062500 1 0 0 0 0 0 4 515435
-0.002024 -0.000459 0.119955 0.024441 0.459164 0.045250 -0.062500 1 0 0 0 0 0 4 516437
-0.002024 -0.000459 0.119955 0.024438 0.459144 0.045251 -0.062500 1 0 0 0 0 0 4 517436
-0.002024 -0.000459 0.119955 0.024434 0.459153 0.045244 -0.062500 1 0 0 0 0 0 4 518419
-0.002024 -0.000459 0.119955 0.024442 0.459163 0.045251 -0.062500 1 0 0 0 0 0 4 519428
-0.002006 -0.000464 0.119945 -0.239084 0.520871 0.184734 -0.062500 1 0 0 0 0 0 4 520420
-0.001996 -0.000466 0.119941 -0.149500 0.500424 0.116637 -0.062500 1 0 0 0 0 0 4 521428
-0.001992 -0.000467 0.119940 -0.083246 0.484923 0.081315 -0.062500 1 0 0 0 0 0 4 522420
-0.001989 -0.000467 0.119940 -0.048185 0.476576 0.067867 -0.062500 1 0 0 0 0 0 4 523430
-0.001988 -0.000468 0.119940 -0.030550 0.472325 0.063094 -0.062500 1 0 0 0 0 0 4 524420
-0.001988 -0.000468 0.119940 -0.021739 0.470191 0.061402 -0.062500 1 0 0 0 0 0 4 525429
-0.001987 -0.000468 0.119939 -0.017346 0.469107 0.060827 -0.062500 1 0 0 0 0 0 4 526419
-0.001987 -0.000468 0.119939 -0.015159 0.468570 0.060621 -0.062500 1 0 0 0 0 0 4 527428
-0.001987 -0.000468 0.119939 -0.014058 0.468305 0.060554 -0.062500 1 0 0 0 0 0 4 528419
-0.001987 -0.000468 0.119939 -0.013512 0.468174 0.060527 -0.062500 1 0 0 0 0 0 4 529428
-0.001987 -0.000468 0.119939 -0.013242 0.468099 0.060524 -0.062500 1 0 0 0 0 0 4 530423
-0.001987 -0.000468 0.119939 -0.013109 0.468066 0.060520 -0.062500 1 0 0 0 0 0 4 531426
-0.001968 -0.000472 0.119930 -0.276414 0.529729 0.200149 -0.062500 1 0 0 0 0 0 4 532435
-0.001959 -0.000475 0.119926 -0.186872 0.509304 0.131972 -0.062500 1 0 0 0 0 0 4 533452
-0.001954 -0.000476 0.119925 -0.120637 0.493799 0.096611 -0.062500 1 0 0 0 0 0 4 534433
-0.001952 -0.000476 0.119924 -0.085581 0.485452 0.083157 -0.062500 1 0 0 0 0 0 4 535418
-0.001951 -0.000477 0.119924 -0.067940 0.481200 0.078369 -0.062500 1 0 0 0 0 0 4 536427
-0.001950 -0.000477 0.119924 -0.059129 0.479054 0.076698 -0.062500 1 0 0 0 0 0 4 537438
-0.001950 -0.000477 0.119924 -0.054743 0.477993 0.076110 -0.062500 1 0 0 0 0 0 4 538427
-0.001931 -0.000481 0.119914 -0.315790 0.539092 0.215664 -0.062500 1 0 0 0 0 0 4 539438
-0.001922 -0.000484 0.119911 -0.225249 0.518416 0.147366 -0.062500 1 0 0 0 0 0 4 540437
-0.001917 -0.000485 0.119910 -0.158506 0.502787 0.111941 -0.062500 1 0 0 0 0 0 4 541437
-0.001915 -0.000485 0.119909 -0.123211 0.494383 0.098464 -0.062500 1 0 0 0 0 0 4 542435
-0.001913 -0.000485 0.119909 -0.105437 0.490111 0.093669 -0.062500 1 0 0 0 0 0 4 543436
-0.001913 -0.000486 0.119909 -0.096570 0.487942 0.091994 -0.062500 1 0 0 0 0 0 4 544435
-0.001913 -0.000486 0.119909 -0.092148 0.486871 0.091404 -0.062500 1 0 0 0 0 0 4 545427
-0.001912 -0.000486 0.119909 -0.089935 0.486319 0.091209 -0.062500 1 0 0 0 0 0 4 546430
-0.001912 -0.000486 0.119909 -0.088840 0.486044 0.091136 -0.062500 1 0 0 0 0 0 4 547436
-0.001912 -0.000486 0.119909 -0.088288 0.485921 0.091115 -0.062500 1 0 0 0 0 0 4 548440
-0.001912 -0.000486 0.119909 -0.088010 0.485855 0.091099 -0.062500 1 0 0 0 0 0 4 549434
-0.001912 -0.000486 0.119909 -0.087873 0.485812 0.091100 -0.062500 1 0 0 0 0 0 4 550434
-0.001912 -0.000486 0.119909 -0.087794 0.485792 0.091102 -0.062500 1 0 0 0 0 0 4 551436
-0.001912 -0.000486 0.119909 -0.087765 0.485785 0.091089 -0.062500 1 0 0 0 0 0 4 552436
-0.001912 -0.000486 0.119909 -0.087753 0.485782 0.091102 -0.062500 1 0 0 0 0 0 4 553435
-0.001912 -0.000486 0.119909 -0.087740 0.485779 0.091097 -0.062500 1 0 0 0 0 0 4 554434
-0.001912 -0.000486 0.119909 -0.087739 0.485778 0.091096 -0.062500 1 0 0 0 0 0 4 555434
-0.001912 -0.000486 0.119909 -0.087731 0.485787 0.091103 -0.062500 1 0 0 0 0 0 4 556435
-0.001912 -0.000486 0.119909 -0.087739 0.485780 0.091097 -0.062500 1 0 0 0 0 0 4 557434
-0.001912 -0.000486 0.119909 -0.087740 0.485779 0.091096 -0.062500 1 0 0 0 0 0 4 558433
-0.001912 -0.000486 0.119909 -0.087720 0.485785 0.091096 -0.062500 1 0 0 0 0 0 4 559432
-0.001912 -0.000486 0.119909 -0.087738 0.485780 0.091096 -0.062500 1 0 0 0 0 0 4 560435
-0.001912 -0.000486 0.119909 -0.087737 0.485767 0.091102 -0.062500 1 0 0 0 0 0 4 561431
-0.001912 -0.000486 0.119909 -0.087732 0.485786 0.091104 -0.062500 1 0 0 0 0 0 4 562433
-0.001912 -0.000486 0.119909 -0.087727 0.485777 0.091091 -0.062500 1 0 0 0 0 0 4 563426
-0.001912 -0.000486 0.119909 -0.087739 0.485779 0.091095 -0.062500 1 0 0 0 0 0 4 564418
-0.001912 -0.000486 0.119909 -0.087732 0.485788 0.091103 -0.062500 1 0 0 0 0 0 4 565432
-0.001912 -0.000486 0.119909 -0.087727 0.485777 0.091090 -0.062500 1 0 0 0 0 0 4 566433
-0.001912 -0.000486 0.119909 -0.087735 0.485767 0.091102 -0.062500 1 0 0 0 0 0 4 567435
[truncated: 14,729,327 more chars]
