# Supplementary material for: Increasing Patient Engagement in Rehabilitation Exercises Using Computer-Based Citizen Science
Source: PLoS One. 2015 Mar 20;10(3):e0117013. doi: 10.1371/journal.pone.0117013 (PMC4368773; doi:10.1371/journal.pone.0117013)
Supplement: S5 Dataset — (ZIP) [file pone.0117013.s005.zip › Dataset_S5/P17/P17_with.dat]

0.008705 -0.007792 0.170204 1.267297 -0.834618 -3.801702 -0.000000 1 0 0 0 0 0 0 975
0.008623 -0.007741 0.170430 1.178512 -0.745247 -3.346646 -0.000032 1 0 0 0 0 0 0 1990
0.008584 -0.007723 0.170548 0.611587 -0.308745 -1.926290 -0.000062 1 0 0 0 0 0 0 2973
0.008555 -0.007685 0.170678 0.431213 -0.504986 -1.951048 -0.000094 1 0 0 0 0 0 0 3972
0.008521 -0.007680 0.170811 0.459679 -0.105956 -2.008325 -0.000125 1 0 0 0 0 0 0 4972
0.008500 -0.007672 0.170949 0.295164 -0.097485 -2.115522 -0.000156 1 0 0 0 0 0 0 5973
0.008492 -0.007686 0.171077 0.107429 0.193774 -2.018126 -0.000187 1 0 0 0 0 0 0 6960
0.008491 -0.007712 0.171185 -0.006329 0.378561 -1.768466 -0.000219 1 0 0 0 0 0 0 7973
0.008493 -0.007743 0.171299 -0.065135 0.471534 -1.842382 -0.000250 1 0 0 0 0 0 0 8971
0.008497 -0.007777 0.171399 -0.100959 0.525554 -1.706109 -0.000281 1 0 0 0 0 0 0 9973
0.008516 -0.007795 0.171499 -0.311808 0.317456 -1.704033 -0.000312 1 0 0 0 0 0 0 10969
0.008529 -0.007822 0.171594 -0.250064 0.430191 -1.652495 -0.000344 1 0 0 0 0 0 0 11980
0.008532 -0.007832 0.171682 -0.123275 0.212610 -1.596693 -0.000375 1 0 0 0 0 0 0 12976
0.008509 -0.007828 0.171775 0.222918 0.010851 -1.669924 -0.000406 1 0 0 0 0 0 0 13974
0.008474 -0.007817 0.171854 0.415522 -0.088521 -1.530360 -0.000437 1 0 0 0 0 0 0 14970
0.008447 -0.007785 0.171933 0.322174 -0.372528 -1.526458 -0.000469 1 0 0 0 0 0 0 15973
0.008389 -0.007756 0.172012 0.716966 -0.365116 -1.565762 -0.000500 1 0 0 0 0 0 0 16962
0.008336 -0.007732 0.172086 0.680604 -0.277289 -1.509346 -0.000531 1 0 0 0 0 0 0 17958
0.008279 -0.007690 0.172153 0.717268 -0.517501 -1.451379 -0.000562 1 0 0 0 0 0 0 18968
0.008227 -0.007661 0.172220 0.656236 -0.367630 -1.469282 -0.000594 1 0 0 0 0 0 0 19971
0.008179 -0.007639 0.172273 0.607423 -0.252788 -1.303873 -0.000625 1 0 0 0 0 0 0 20976
0.008131 -0.007620 0.172333 0.584473 -0.198325 -1.411747 -0.000656 1 0 0 0 0 0 0 21976
0.008084 -0.007603 0.172382 0.564193 -0.159924 -1.302938 -0.000688 1 0 0 0 0 0 0 22979
0.008039 -0.007588 0.172427 0.548932 -0.135602 -1.248733 -0.000719 1 0 0 0 0 0 0 23969
0.008014 -0.007579 0.172462 0.261953 -0.052099 -1.148494 -0.000750 1 0 0 0 0 0 0 24974
0.007980 -0.007567 0.172499 0.362446 -0.067896 -1.193344 -0.000780 1 0 0 0 0 0 0 25938
0.007941 -0.007556 0.172523 0.426696 -0.068090 -1.049156 -0.000812 1 0 0 0 0 0 0 26959
0.007899 -0.007543 0.172555 0.464416 -0.075238 -1.165406 -0.000843 1 0 0 0 0 0 0 27961
0.007856 -0.007531 0.172577 0.474645 -0.067333 -1.063306 -0.000875 1 0 0 0 0 0 0 28972
0.007792 -0.007515 0.172600 0.750116 -0.125928 -1.103049 -0.000911 1 0 0 0 0 0 0 30121
0.007739 -0.007501 0.172618 0.639068 -0.093192 -1.049792 -0.000937 1 0 0 0 0 0 0 30959
0.007691 -0.007488 0.172633 0.555152 -0.067353 -1.033292 -0.000968 1 0 0 0 0 0 0 31966
0.007645 -0.007476 0.172646 0.508089 -0.051383 -1.038493 -0.000999 1 0 0 0 0 0 0 32955
0.007601 -0.007465 0.172659 0.481902 -0.041189 -1.055229 -0.001031 1 0 0 0 0 0 0 33964
0.007558 -0.007454 0.172671 0.466711 -0.034209 -1.076699 -0.001062 1 0 0 0 0 0 0 34955
0.007514 -0.007443 0.172684 0.457049 -0.028878 -1.101133 -0.001093 1 0 0 0 0 0 0 35965
0.007472 -0.007432 0.172696 0.450276 -0.024409 -1.126116 -0.001124 1 0 0 0 0 0 0 36954
0.007429 -0.007421 0.172708 0.444916 -0.020480 -1.151986 -0.001156 1 0 0 0 0 0 0 37955
0.007386 -0.007410 0.172721 0.440220 -0.016646 -1.178468 -0.001187 1 0 0 0 0 0 0 38971
0.007343 -0.007399 0.172733 0.436105 -0.013082 -1.204316 -0.001218 1 0 0 0 0 0 0 39957
0.007321 -0.007394 0.172739 0.149679 0.063693 -1.181188 -0.001291 1 0 0 0 0 0 0 42298
0.007247 -0.007375 0.172761 0.808742 -0.096595 -1.404755 -0.001312 1 0 0 0 0 0 0 42957
0.007209 -0.007365 0.172771 0.390813 0.007258 -1.297767 -0.001343 1 0 0 0 0 0 0 43964
0.007169 -0.007355 0.172782 0.379238 0.013343 -1.323437 -0.001374 1 0 0 0 0 0 0 44954
0.007128 -0.007345 0.172794 0.390995 0.013647 -1.360017 -0.001411 1 0 0 0 0 0 0 46115
0.007064 -0.007329 0.172812 0.674655 -0.054319 -1.469639 -0.001437 1 0 0 0 0 0 0 46955
0.007033 -0.007320 0.172821 0.291124 0.042108 -1.377550 -0.001469 1 0 0 0 0 0 0 47969
0.006974 -0.007306 0.172838 0.596050 -0.029893 -1.500004 -0.001499 1 0 0 0 0 0 0 48954
0.006923 -0.007293 0.172852 0.522118 -0.009847 -1.502934 -0.001531 1 0 0 0 0 0 0 49964
0.006876 -0.007281 0.172865 0.460560 0.007918 -1.511392 -0.001562 1 0 0 0 0 0 0 50961
0.006832 -0.007269 0.172877 0.425636 0.019264 -1.528968 -0.001593 1 0 0 0 0 0 0 51966
0.006788 -0.007258 0.172890 0.406150 0.026817 -1.551454 -0.001625 1 0 0 0 0 0 0 52976
0.006745 -0.007247 0.172902 0.394779 0.032283 -1.575809 -0.001656 1 0 0 0 0 0 0 53971
0.006701 -0.007236 0.172914 0.387529 0.036788 -1.601261 -0.001687 1 0 0 0 0 0 0 54967
0.006659 -0.007225 0.172925 0.382245 0.040636 -1.627485 -0.001719 1 0 0 0 0 0 0 55973
0.006594 -0.007209 0.172944 0.654880 -0.024318 -1.736224 -0.001750 1 0 0 0 0 0 0 56970
0.006541 -0.007195 0.172958 0.542279 0.005044 -1.726763 -0.001781 1 0 0 0 0 0 0 57972
0.006493 -0.007183 0.172972 0.459139 0.028084 -1.729059 -0.001812 1 0 0 0 0 0 0 58969
0.006447 -0.007171 0.172984 0.413327 0.042312 -1.743747 -0.001844 1 0 0 0 0 0 0 59973
0.006403 -0.007160 0.172996 0.388567 0.051199 -1.764632 -0.001875 1 0 0 0 0 0 0 60971
0.006359 -0.007149 0.173008 0.374665 0.057402 -1.788520 -0.001906 1 0 0 0 0 0 0 61970
0.006316 -0.007138 0.173020 0.366292 0.062110 -1.814050 -0.001938 1 0 0 0 0 0 0 62976
0.006273 -0.007127 0.173032 0.360720 0.066091 -1.839979 -0.001969 1 0 0 0 0 0 0 63972
0.006230 -0.007116 0.173043 0.356581 0.069732 -1.866263 -0.002000 1 0 0 0 0 0 0 64971
0.006209 -0.007110 0.173049 0.076107 0.141831 -1.811582 -0.002031 1 0 0 0 0 0 0 65970
0.006177 -0.007102 0.173057 0.182177 0.119036 -1.873370 -0.002062 1 0 0 0 0 0 0 66971
0.006139 -0.007093 0.173068 0.259303 0.102530 -1.923762 -0.002094 1 0 0 0 0 0 0 67974
0.006099 -0.007083 0.173079 0.299342 0.094852 -1.962057 -0.002125 1 0 0 0 0 0 0 68971
0.006058 -0.007072 0.173090 0.318481 0.092327 -1.994278 -0.002156 1 0 0 0 0 0 0 69972
0.006015 -0.007061 0.173101 0.327084 0.092427 -2.022758 -0.002187 1 0 0 0 0 0 0 70943
0.005994 -0.007056 0.173107 0.052807 0.163049 -1.970934 -0.002219 1 0 0 0 0 0 0 71972
0.005962 -0.007048 0.173115 0.162266 0.139247 -2.033051 -0.002250 1 0 0 0 0 0 0 72972
0.005925 -0.007038 0.173126 0.241211 0.122258 -2.083444 -0.002281 1 0 0 0 0 0 0 73970
0.005885 -0.007028 0.173136 0.282284 0.114226 -2.121956 -0.002312 1 0 0 0 0 0 0 74971
0.005843 -0.007017 0.173148 0.302055 0.111533 -2.154193 -0.002344 1 0 0 0 0 0 0 75971
0.005823 -0.007012 0.173153 0.033588 0.180568 -2.103584 -0.002375 1 0 0 0 0 0 0 76970
0.005791 -0.007004 0.173161 0.146195 0.155918 -2.166158 -0.002406 1 0 0 0 0 0 0 77970
0.005754 -0.006994 0.173172 0.226723 0.138482 -2.216777 -0.002437 1 0 0 0 0 0 0 78971
0.005735 -0.006990 0.173176 -0.008736 0.199137 -2.175755 -0.002469 1 0 0 0 0 0 0 79970
0.005704 -0.006982 0.173185 0.120846 0.170165 -2.242511 -0.002500 1 0 0 0 0 0 0 80968
0.005689 -0.006978 0.173188 -0.067508 0.219391 -2.215686 -0.002531 1 0 0 0 0 0 0 81969
0.005660 -0.006970 0.173196 0.088061 0.183755 -2.289599 -0.002562 1 0 0 0 0 0 0 82969
0.005631 -0.006984 0.173195 0.098735 0.462401 -2.200980 -0.002594 1 0 0 0 0 0 0 83977
0.005595 -0.006986 0.173200 0.186582 0.333451 -2.304334 -0.002625 1 0 0 0 0 0 0 84970
0.005577 -0.006987 0.173203 -0.038566 0.311244 -2.300965 -0.002656 1 0 0 0 0 0 0 85973
0.005568 -0.006987 0.173204 -0.180248 0.306473 -2.306922 -0.002687 1 0 0 0 0 0 0 86969
0.005542 -0.006982 0.173211 0.021727 0.237549 -2.402389 -0.002719 1 0 0 0 0 0 0 87969
0.005529 -0.006979 0.173214 -0.127528 0.265714 -2.389868 -0.002750 1 0 0 0 0 0 0 88961
0.005523 -0.006978 0.173215 -0.229500 0.288374 -2.391119 -0.002781 1 0 0 0 0 0 0 89956
0.005498 -0.006972 0.173222 -0.007504 0.233383 -2.484405 -0.002812 1 0 0 0 0 0 0 90963
0.005486 -0.006969 0.173225 -0.146895 0.268618 -2.471355 -0.002844 1 0 0 0 0 0 0 91972
0.005480 -0.006967 0.173227 -0.243849 0.294826 -2.472218 -0.002875 1 0 0 0 0 0 0 92969
0.005455 -0.006961 0.173233 -0.019254 0.241568 -2.565006 -0.002906 1 0 0 0 0 0 0 93971
0.005443 -0.006958 0.173236 -0.157352 0.277681 -2.551641 -0.002937 1 0 0 0 0 0 0 94969
0.005437 -0.006956 0.173238 -0.253608 0.304321 -2.552646 -0.002969 1 0 0 0 0 0 0 95971
0.005434 -0.006956 0.173239 -0.306430 0.320356 -2.566494 -0.003000 1 0 0 0 0 0 0 96967
0.005432 -0.006955 0.173239 -0.335114 0.330385 -2.587177 -0.003031 1 0 0 0 0 0 0 97969
0.005431 -0.006955 0.173239 -0.351360 0.337224 -2.610963 -0.003062 1 0 0 0 0 0 0 98967
0.005410 -0.006950 0.173245 -0.083597 0.273259 -2.714715 -0.003093 1 0 0 0 0 0 0 99959
0.005399 -0.006947 0.173248 -0.199648 0.303841 -2.706775 -0.003124 1 0 0 0 0 0 0 100956
0.005393 -0.006945 0.173249 -0.284884 0.327603 -2.710248 -0.003156 1 0 0 0 0 0 0 101954
0.005390 -0.006945 0.173250 -0.332162 0.342200 -2.725632 -0.003187 1 0 0 0 0 0 0 102963
0.005389 -0.006944 0.173250 -0.357935 0.351427 -2.746563 -0.003218 1 0 0 0 0 0 0 103953
0.005388 -0.006944 0.173250 -0.372784 0.357874 -2.770668 -0.003249 1 0 0 0 0 0 0 104953
0.005388 -0.006944 0.173250 -0.382144 0.362878 -2.796302 -0.003281 1 0 0 0 0 0 0 105961
0.005388 -0.006944 0.173250 -0.388617 0.367117 -2.822156 -0.003312 1 0 0 0 0 0 0 106952
0.005388 -0.006944 0.173250 -0.393780 0.371034 -2.848782 -0.003343 1 0 0 0 0 0 0 107962
0.005388 -0.006944 0.173250 -0.398108 0.374689 -2.874983 -0.003374 1 0 0 0 0 0 0 108951
0.005388 -0.006944 0.173250 -0.402247 0.378246 -2.901793 -0.003406 1 0 0 0 0 0 0 109960
0.005388 -0.006944 0.173250 -0.406071 0.381775 -2.928177 -0.003437 1 0 0 0 0 0 0 110952
0.005388 -0.006944 0.173250 -0.409879 0.385351 -2.955005 -0.003468 1 0 0 0 0 0 0 111960
0.005388 -0.006944 0.173250 -0.413551 0.388802 -2.981416 -0.003499 1 0 0 0 0 0 0 112952
0.005388 -0.006944 0.173250 -0.417297 0.392208 -3.008286 -0.003531 1 0 0 0 0 0 0 113961
0.005388 -0.006944 0.173250 -0.421028 0.395706 -3.034665 -0.003562 1 0 0 0 0 0 0 114952
0.005388 -0.006944 0.173250 -0.424762 0.399215 -3.061529 -0.003593 1 0 0 0 0 0 0 115961
0.005388 -0.006944 0.173250 -0.433316 0.407332 -3.123420 -0.003666 1 0 0 0 0 0 0 118286
0.005388 -0.006944 0.173250 -0.435848 0.409643 -3.141457 -0.003687 1 0 0 0 0 0 0 118963
0.005388 -0.006944 0.173250 -0.439601 0.413163 -3.168482 -0.003719 1 0 0 0 0 0 0 119978
0.005388 -0.006944 0.173250 -0.443216 0.416637 -3.194776 -0.003750 1 0 0 0 0 0 0 120966
0.005388 -0.006944 0.173250 -0.446906 0.420033 -3.221659 -0.003781 1 0 0 0 0 0 0 121975
0.005388 -0.006944 0.173250 -0.450649 0.423548 -3.248172 -0.003812 1 0 0 0 0 0 0 122971
0.005388 -0.006944 0.173250 -0.454204 0.426965 -3.273986 -0.003843 1 0 0 0 0 0 0 123941
0.005388 -0.006944 0.173250 -0.458026 0.430488 -3.301314 -0.003875 1 0 0 0 0 0 0 124967
0.005388 -0.006944 0.173250 -0.461731 0.433963 -3.327994 -0.003906 1 0 0 0 0 0 0 125969
0.005388 -0.006944 0.173250 -0.465390 0.437479 -3.354607 -0.003937 1 0 0 0 0 0 0 126969
0.005388 -0.006944 0.173250 -0.469119 0.440915 -3.381270 -0.003969 1 0 0 0 0 0 0 127970
0.005388 -0.006944 0.173250 -0.472705 0.444352 -3.407838 -0.004000 1 0 0 0 0 0 0 128968
0.005388 -0.006944 0.173250 -0.476492 0.447845 -3.434468 -0.004031 1 0 0 0 0 0 0 129968
0.005388 -0.006944 0.173250 -0.480199 0.451322 -3.461120 -0.004062 1 0 0 0 0 0 0 130969
0.005388 -0.006944 0.173250 -0.483894 0.454794 -3.487745 -0.004094 1 0 0 0 0 0 0 131969
0.005388 -0.006944 0.173250 -0.487546 0.458303 -3.514305 -0.004125 1 0 0 0 0 0 0 132967
0.005388 -0.006944 0.173250 -0.491267 0.461732 -3.540915 -0.004156 1 0 0 0 0 0 0 133966
0.005388 -0.006944 0.173250 -0.494949 0.465186 -3.567434 -0.004187 1 0 0 0 0 0 0 134962
0.005409 -0.006949 0.173244 -0.776909 0.537968 -3.515832 -0.004219 1 0 0 0 0 0 0 135977
0.005420 -0.006952 0.173242 -0.671353 0.515112 -3.575221 -0.004249 1 0 0 0 0 0 0 136944
0.005425 -0.006953 0.173240 -0.595477 0.498973 -3.626107 -0.004282 1 0 0 0 0 0 0 138000
0.005449 -0.006959 0.173234 -0.834624 0.560788 -3.584643 -0.004312 1 0 0 0 0 0 0 138975
0.005455 -0.006940 0.173228 -0.622079 0.242791 -3.615404 -0.004348 1 0 0 0 0 0 0 140099
0.005457 -0.006931 0.173225 -0.569494 0.338749 -3.683577 -0.004379 1 0 0 0 0 0 0 141095
0.005480 -0.006931 0.173217 -0.828056 0.482324 -3.654807 -0.004410 1 0 0 0 0 0 0 142091
0.005492 -0.006932 0.173214 -0.711282 0.497233 -3.726658 -0.004441 1 0 0 0 0 0 0 143093
0.005497 -0.006932 0.173212 -0.629274 0.499768 -3.780718 -0.004472 1 0 0 0 0 0 0 144064
0.005500 -0.006932 0.173212 -0.586964 0.501489 -3.818605 -0.004500 1 0 0 0 0 0 0 144965
0.005523 -0.006938 0.173205 -0.846259 0.573493 -3.775551 -0.004534 1 0 0 0 0 0 0 146071
0.005534 -0.006940 0.173202 -0.728898 0.549856 -3.836283 -0.004562 1 0 0 0 0 0 0 146968
0.005534 -0.006920 0.173198 -0.561549 0.243325 -3.852365 -0.004598 1 0 0 0 0 0 0 148098
0.005555 -0.006915 0.173190 -0.831957 0.419689 -3.824690 -0.004625 1 0 0 0 0 0 0 148966
0.005565 -0.006912 0.173186 -0.728276 0.474629 -3.902090 -0.004656 1 0 0 0 0 0 0 149972
0.005570 -0.006911 0.173184 -0.653510 0.499438 -3.959734 -0.004687 1 0 0 0 0 0 0 150969
0.005594 -0.006916 0.173177 -0.894195 0.582353 -3.926045 -0.004723 1 0 0 0 0 0 0 152110
0.005600 -0.006896 0.173171 -0.681777 0.273914 -3.955209 -0.004754 1 0 0 0 0 0 0 153105
0.005624 -0.006892 0.173162 -0.907752 0.444071 -3.945009 -0.004785 1 0 0 0 0 0 0 154102
0.005636 -0.006889 0.173158 -0.779101 0.495040 -4.029726 -0.004817 1 0 0 0 0 0 0 155105
0.005664 -0.006894 0.173150 -0.969673 0.586354 -4.008096 -0.004844 1 0 0 0 0 0 0 155980
0.005671 -0.006874 0.173143 -0.730684 0.282134 -4.049870 -0.004878 1 0 0 0 0 0 0 157083
0.005696 -0.006869 0.173134 -0.942501 0.453897 -4.041406 -0.004906 1 0 0 0 0 0 0 157978
0.005709 -0.006867 0.173130 -0.806850 0.505752 -4.128293 -0.004938 1 0 0 0 0 0 0 158976
0.005730 -0.006849 0.173119 -0.909285 0.307469 -4.075595 -0.004973 1 0 0 0 0 0 0 160102
0.005762 -0.006845 0.173108 -1.066382 0.477582 -4.086907 -0.005000 1 0 0 0 0 0 0 160976
0.005778 -0.006844 0.173102 -0.880444 0.522850 -4.190037 -0.005031 1 0 0 0 0 0 0 161976
0.005786 -0.006844 0.173086 -0.768813 0.554196 -4.079683 -0.005066 1 0 0 0 0 0 0 163101
0.005791 -0.006844 0.173078 -0.707859 0.562408 -4.206386 -0.005098 1 0 0 0 0 0 0 164102
0.005808 -0.006828 0.173065 -0.870073 0.343018 -4.174050 -0.005125 1 0 0 0 0 0 0 164976
0.005817 -0.006819 0.173059 -0.781224 0.434641 -4.282614 -0.005156 1 0 0 0 0 0 0 165978
0.005836 -0.006798 0.173047 -0.914219 0.278895 -4.242436 -0.005191 1 0 0 0 0 0 0 167101
0.005846 -0.006789 0.173028 -0.815021 0.415695 -4.157382 -0.005221 1 0 0 0 0 0 0 168039
0.005873 -0.006790 0.173012 -1.024914 0.566486 -4.231502 -0.005256 1 0 0 0 0 0 0 169168
0.005901 -0.006773 0.172996 -1.072872 0.359436 -4.248495 -0.005287 1 0 0 0 0 0 0 170162
0.005916 -0.006766 0.172974 -0.907307 0.462201 -4.201210 -0.005318 1 0 0 0 0 0 0 171163
0.005945 -0.006768 0.172958 -1.080299 0.593772 -4.286532 -0.005346 1 0 0 0 0 0 0 172044
0.005960 -0.006770 0.172936 -0.922565 0.611318 -4.245492 -0.005376 1 0 0 0 0 0 0 173013
0.005983 -0.006755 0.172917 -1.009786 0.383771 -4.298797 -0.005411 1 0 0 0 0 0 0 174134
0.005995 -0.006748 0.172894 -0.885144 0.480281 -4.275229 -0.005443 1 0 0 0 0 0 0 175135
0.006002 -0.006746 0.172868 -0.808525 0.551917 -4.271579 -0.005475 1 0 0 0 0 0 0 176161
0.006021 -0.006728 0.172848 -0.957815 0.356733 -4.343910 -0.005502 1 0 0 0 0 0 0 177034
0.006037 -0.006743 0.172826 -0.952142 0.763053 -4.375192 -0.005536 1 0 0 0 0 0 0 178135
0.006040 -0.006729 0.172799 -0.772772 0.435095 -4.321215 -0.005568 1 0 0 0 0 0 0 179161
0.006042 -0.006723 0.172772 -0.752898 0.511039 -4.338665 -0.005599 1 0 0 0 0 0 0 180136
0.006065 -0.006726 0.172739 -1.031525 0.643369 -4.281704 -0.005631 1 0 0 0 0 0 0 181164
0.006077 -0.006730 0.172709 -0.924653 0.653414 -4.340662 -0.005662 1 0 0 0 0 0 0 182167
0.006078 -0.006710 0.172678 -0.762508 0.360683 -4.347980 -0.005693 1 0 0 0 0 0 0 183160
0.006100 -0.006707 0.172643 -1.037185 0.545941 -4.317502 -0.005724 1 0 0 0 0 0 0 184143
0.006127 -0.006689 0.172603 -1.129261 0.381246 -4.270812 -0.005756 1 0 0 0 0 0 0 185155
0.006142 -0.006682 0.172569 -0.980214 0.498562 -4.377790 -0.005786 1 0 0 0 0 0 0 186140
0.006165 -0.006662 0.172530 -1.081498 0.352563 -4.329459 -0.005818 1 0 0 0 0 0 0 187153
0.006178 -0.006654 0.172483 -0.965373 0.495361 -4.240802 -0.005850 1 0 0 0 0 0 0 188171
0.006185 -0.006652 0.172446 -0.887609 0.581101 -4.391547 -0.005881 1 0 0 0 0 0 0 189157
0.006190 -0.006653 0.172400 -0.852704 0.634999 -4.301722 -0.005911 1 0 0 0 0 0 0 190141
0.006188 -0.006633 0.172346 -0.753525 0.371776 -4.212781 -0.005943 1 0 0 0 0 0 0 191158
0.006203 -0.006607 0.172297 -0.972460 0.269938 -4.279373 -0.005971 1 0 0 0 0 0 0 192039
0.006211 -0.006596 0.172245 -0.927567 0.461323 -4.299896 -0.006043 1 0 0 0 0 0 0 194337
0.006233 -0.006577 0.172152 -1.093965 0.371878 -3.781297 -0.006066 1 0 0 0 0 0 0 195074
0.006246 -0.006570 0.172079 -1.002023 0.524985 -4.017101 -0.006111 1 0 0 0 0 0 0 196522
0.006276 -0.006575 0.171994 -1.220232 0.694354 -3.884848 -0.006125 1 0 0 0 0 0 0 196966
0.006286 -0.006556 0.171937 -0.985929 0.411424 -4.247635 -0.006159 1 0 0 0 0 0 0 198075
0.006293 -0.006550 0.171865 -0.926461 0.540569 -4.117082 -0.006187 1 0 0 0 0 0 0 198960
0.006319 -0.006554 0.171795 -1.183947 0.696477 -4.147810 -0.006222 1 0 0 0 0 0 0 200075
0.006306 -0.006531 0.171721 -0.699843 0.359284 -4.109880 -0.006253 1 0 0 0 0 0 0 201082
0.006302 -0.006522 0.171641 -0.763780 0.513587 -4.050243 -0.006284 1 0 0 0 0 0 0 202074
0.006316 -0.006503 0.171564 -1.021062 0.388886 -4.096488 -0.006320 1 0 0 0 0 0 0 203202
0.006304 -0.006491 0.171474 -0.704572 0.480488 -3.946699 -0.006347 1 0 0 0 0 0 0 204075
0.006315 -0.006470 0.171392 -0.973613 0.368702 -4.047867 -0.006379 1 0 0 0 0 0 0 205088
0.006316 -0.006439 0.171305 -0.874416 0.233653 -4.005568 -0.006409 1 0 0 0 0 0 0 206077
0.006303 -0.006445 0.171213 -0.697004 0.693427 -3.957477 -0.006441 1 0 0 0 0 0 0 207087
0.006314 -0.006433 0.171114 -0.985290 0.512184 -3.874691 -0.006472 1 0 0 0 0 0 0 208082
0.006315 -0.006407 0.171018 -0.888365 0.312079 -3.922170 -0.006504 1 0 0 0 0 0 0 209092
0.006296 -0.006392 0.170918 -0.622470 0.436242 -3.886988 -0.006534 1 0 0 0 0 0 0 210063
0.006303 -0.006369 0.170815 -0.944775 0.352955 -3.851670 -0.006566 1 0 0 0 0 0 0 211078
0.006309 -0.006361 0.170705 -0.961659 0.533897 -3.766782 -0.006598 1 0 0 0 0 0 0 212096
0.006308 -0.006337 0.170587 -0.870917 0.348056 -3.676670 -0.006628 1 0 0 0 0 0 0 213087
0.006288 -0.006323 0.170476 -0.620141 0.459025 -3.767393 -0.006660 1 0 0 0 0 0 0 214097
0.006295 -0.006301 0.170351 -0.953654 0.369947 -3.600243 -0.006691 1 0 0 0 0 0 0 215090
0.006300 -0.006294 0.170229 -0.974524 0.544916 -3.639104 -0.006722 1 0 0 0 0 0 0 216093
0.006299 -0.006270 0.170105 -0.883617 0.352715 -3.623795 -0.006754 1 0 0 0 0 0 0 217091
0.006293 -0.006237 0.169979 -0.828872 0.227015 -3.614531 -0.006785 1 0 0 0 0 0 0 218088
0.006271 -0.006219 0.169847 -0.605233 0.397535 -3.538563 -0.006816 1 0 0 0 0 0 0 219088
0.006255 -0.006190 0.169717 -0.669521 0.268840 -3.569151 -0.006847 1 0 0 0 0 0 0 220090
0.006265 -0.006160 0.169581 -1.005480 0.249440 -3.499211 -0.006879 1 0 0 0 0 0 0 221092
0.006249 -0.006143 0.169443 -0.724974 0.413428 -3.476659 -0.006910 1 0 0 0 0 0 0 222093
0.006244 -0.006137 0.169297 -0.824678 0.581563 -3.374289 -0.006941 1 0 0 0 0 0 0 223092
0.006230 -0.006091 0.169155 -0.723841 0.064896 -3.432958 -0.006972 1 0 0 0 0 0 0 224086
0.006224 -0.006070 0.169006 -0.834280 0.352273 -3.352141 -0.007003 1 0 0 0 0 0 0 225060
0.006202 -0.006058 0.168861 -0.621086 0.483727 -3.397129 -0.007035 1 0 0 0 0 0 0 226091
0.006179 -0.006019 0.168635 -0.602857 0.159297 -2.343332 -0.007066 1 0 0 0 0 0 0 227103
0.006170 -0.005992 0.168513 -0.777324 0.270838 -3.611457 -0.007097 1 0 0 0 0 0 0 228090
0.006160 -0.005957 0.168368 -0.785689 0.184365 -3.438861 -0.007129 1 0 0 0 0 0 0 229090
0.006147 -0.005901 0.168139 -0.745212 -0.098640 -2.338239 -0.007160 1 0 0 0 0 0 0 230103
0.006139 -0.005870 0.168016 -0.815750 0.198737 -3.602703 -0.007191 1 0 0 0 0 0 0 231090
0.006129 -0.005833 0.167868 -0.802434 0.147061 -3.422436 -0.007222 1 0 0 0 0 0 0 232091
0.006093 -0.005803 0.167628 -0.454312 0.226078 -2.192293 -0.007254 1 0 0 0 0 0 0 233104
0.006081 -0.005776 0.167501 -0.739327 0.280740 -3.557545 -0.007285 1 0 0 0 0 0 0 234089
0.006054 -0.005759 0.167345 -0.569014 0.413862 -3.311600 -0.007316 1 0 0 0 0 0 0 235090
0.006027 -0.005716 0.167106 -0.558254 0.085257 -2.200204 -0.007347 1 0 0 0 0 0 0 236073
0.006032 -0.005669 0.166966 -0.970315 -0.005883 -3.394284 -0.007379 1 0 0 0 0 0 0 237091
0.006006 -0.005629 0.166727 -0.606695 0.089309 -2.223248 -0.007410 1 0 0 0 0 0 0 238103
0.005988 -0.005577 0.166594 -0.688945 -0.073204 -3.483662 -0.007441 1 0 0 0 0 0 0 239093
0.005978 -0.005542 0.166347 -0.792092 0.127816 -2.127613 -0.007473 1 0 0 0 0 0 0 240101
0.005947 -0.005508 0.166206 -0.542097 0.170662 -3.364065 -0.007504 1 0 0 0 0 0 0 241089
0.005950 -0.005459 0.165961 -0.956004 -0.027367 -2.140432 -0.007535 1 0 0 0 0 0 0 242104
0.005922 -0.005423 0.165818 -0.588854 0.118542 -3.352317 -0.007565 1 0 0 0 0 0 0 243060
0.005901 -0.005382 0.165656 -0.654086 0.072587 -3.221613 -0.007597 1 0 0 0 0 0 0 244089
0.005855 -0.005348 0.165370 -0.326567 0.142259 -1.593731 -0.007629 1 0 0 0 0 0 0 245102
0.005840 -0.005319 0.165231 -0.712541 0.231300 -3.341365 -0.007660 1 0 0 0 0 0 0 246087
0.005821 -0.005265 0.164969 -0.690466 -0.093572 -1.899051 -0.007691 1 0 0 0 0 0 0 247103
0.005796 -0.005252 0.164825 -0.602962 0.395867 -3.312711 -0.007722 1 0 0 0 0 0 0 248078
0.005735 -0.005201 0.164570 -0.129674 -0.042346 -1.984048 -0.007754 1 0 0 0 0 0 0 249098
0.005717 -0.005169 0.164414 -0.649295 0.160751 -3.147564 -0.007785 1 0 0 0 0 0 0 250087
0.005662 -0.005104 0.164148 -0.211638 -0.248523 -1.829894 -0.007816 1 0 0 0 0 0 0 251101
0.005623 -0.005065 0.163997 -0.376752 0.034345 -3.193934 -0.007847 1 0 0 0 0 0 0 252090
0.005596 -0.005037 0.163729 -0.539355 0.219030 -1.796316 -0.007879 1 0 0 0 0 0 0 253095
0.005561 -0.005004 0.163577 -0.466338 0.156984 -3.163000 -0.007910 1 0 0 0 0 0 0 254090
0.005493 -0.004938 0.163311 -0.014275 -0.281994 -1.808206 -0.007941 1 0 0 0 0 0 0 255096
0.005480 -0.004926 0.163155 -0.700210 0.390721 -3.104834 -0.007972 1 0 0 0 0 0 0 256090
0.005428 -0.004877 0.162885 -0.251556 -0.047399 -1.741434 -0.008004 1 0 0 0 0 0 0 257102
0.005396 -0.004862 0.162715 -0.459489 0.372999 -2.907949 -0.008035 1 0 0 0 0 0 0 258088
0.005329 -0.004810 0.162434 -0.027606 -0.080617 -1.572920 -0.008066 1 0 0 0 0 0 0 259103
0.005310 -0.004778 0.162269 -0.605090 0.123429 -2.929623 -0.008097 1 0 0 0 0 0 0 260070
0.005229 -0.004738 0.161979 0.145880 0.058660 -1.445723 -0.008129 1 0 0 0 0 0 0 261095
0.005185 -0.004703 0.161819 -0.258624 0.091852 -2.977426 -0.008159 1 0 0 0 0 0 0 262073
0.005109 -0.004634 0.161542 0.126673 -0.339805 -1.594180 -0.008191 1 0 0 0 0 0 0 263094
0.005072 -0.004616 0.161367 -0.344714 0.280792 -2.783935 -0.008222 1 0 0 0 0 0 0 264072
0.005012 -0.004596 0.161087 -0.082047 0.314492 -1.521537 -0.008254 1 0 0 0 0 0 0 265094
0.004948 -0.004557 0.160914 -0.009148 0.072852 -2.773262 -0.008284 1 0 0 0 0 0 0 266071
0.004867 -0.004522 0.160633 0.226174 0.083634 -1.493963 -0.008316 1 0 0 0 0 0 0 267095
0.004829 -0.004509 0.160455 -0.305424 0.386179 -2.698732 -0.008347 1 0 0 0 0 0 0 268072
0.004758 -0.004457 0.160162 0.084738 -0.092362 -1.335088 -0.008421 1 0 0 0 0 0 0 270434
0.004622 -0.004381 0.159670 0.960880 -0.463706 1.445174 -0.008441 1 0 0 0 0 0 0 271085
0.004563 -0.004382 0.159519 0.073356 0.500280 -2.721188 -0.008489 1 0 0 0 0 0 0 272611
0.004534 -0.004384 0.159453 -0.426055 0.612428 -4.245505 -0.008503 1 0 0 0 0 0 0 273073
0.004429 -0.004330 0.159021 0.540584 -0.118896 0.408911 -0.008535 1 0 0 0 0 0 0 274096
0.004388 -0.004315 0.158840 -0.202586 0.326166 -2.400784 -0.008566 1 0 0 0 0 0 0 275072
0.004324 -0.004296 0.158550 0.031486 0.321154 -1.235352 -0.008597 1 0 0 0 0 0 0 276094
0.004259 -0.004257 0.158367 0.068402 0.053665 -2.518348 -0.008628 1 0 0 0 0 0 0 277072
0.004177 -0.004220 0.158074 0.305700 0.052621 -1.191598 -0.008660 1 0 0 0 0 0 0 278094
0.004101 -0.004220 0.157911 0.256796 0.527690 -2.744587 -0.008691 1 0 0 0 0 0 0 279082
0.003999 -0.004176 0.157621 0.594130 0.010290 -1.217815 -0.008723 1 0 0 0 0 0 0 280100
0.003935 -0.004156 0.157442 0.145131 0.265785 -2.517056 -0.008753 1 0 0 0 0 0 0 281081
0.003829 -0.004160 0.157138 0.651841 0.598766 -0.998652 -0.008785 1 0 0 0 0 0 0 282103
0.003781 -0.004130 0.156964 -0.033113 0.196942 -2.531126 -0.008816 1 0 0 0 0 0 0 283074
0.003686 -0.004126 0.156662 0.500804 0.491754 -0.995759 -0.008848 1 0 0 0 0 0 0 284102
0.003639 -0.004095 0.156487 -0.059252 0.167928 -2.492564 -0.008879 1 0 0 0 0 0 0 285090
0.003546 -0.004089 0.156184 0.493759 0.472407 -0.940697 -0.008910 1 0 0 0 0 0 0 286103
0.003499 -0.004058 0.156008 -0.049844 0.161709 -2.441296 -0.008941 1 0 0 0 0 0 0 287087
0.003406 -0.004052 0.155702 0.505905 0.465935 -0.879759 -0.008973 1 0 0 0 0 0 0 288105
0.003359 -0.004021 0.155525 -0.035849 0.158464 -2.387697 -0.009003 1 0 0 0 0 0 0 289074
0.003267 -0.004015 0.155217 0.520426 0.461183 -0.817375 -0.009035 1 0 0 0 0 0 0 290105
0.003220 -0.003983 0.155038 -0.021240 0.155657 -2.333290 -0.009066 1 0 0 0 0 0 0 291089
0.003127 -0.003977 0.154729 0.535177 0.456587 -0.753920 -0.009098 1 0 0 0 0 0 0 292104
0.003042 -0.003958 0.154549 0.493330 0.312608 -2.286880 -0.009129 1 0 0 0 0 0 0 293089
0.002910 -0.003926 0.154228 1.116413 0.132588 -0.566652 -0.009160 1 0 0 0 0 0 0 294101
0.002864 -0.003913 0.154053 0.067025 0.365240 -2.280842 -0.009191 1 0 0 0 0 0 0 295090
0.002761 -0.003886 0.153733 0.713032 0.199150 -0.544217 -0.009223 1 0 0 0 0 0 0 296106
0.002720 -0.003874 0.153556 -0.021344 0.379647 -2.232755 -0.009253 1 0 0 0 0 0 0 297085
0.002631 -0.003881 0.153245 0.533858 0.658359 -0.612052 -0.009285 1 0 0 0 0 0 0 298102
0.002570 -0.003869 0.153053 0.242021 0.425585 -2.003429 -0.009316 1 0 0 0 0 0 0 299092
0.002493 -0.003850 0.152844 0.419201 0.317272 -1.897442 -0.009347 1 0 0 0 0 0 0 300089
0.002402 -0.003828 0.152522 0.635974 0.254442 -0.402108 -0.009379 1 0 0 0 0 0 0 301101
0.002340 -0.003810 0.152328 0.280556 0.315996 -1.893062 -0.009410 1 0 0 0 0 0 0 302088
0.002263 -0.003789 0.152116 0.448282 0.269270 -1.800949 -0.009441 1 0 0 0 0 0 0 303088
0.002148 -0.003790 0.151780 0.971942 0.556671 -0.140722 -0.009473 1 0 0 0 0 0 0 304103
0.002098 -0.003760 0.151591 0.185157 0.173086 -1.877347 -0.009503 1 0 0 0 0 0 0 305067
0.002028 -0.003732 0.151380 0.386209 0.165089 -1.754472 -0.009535 1 0 0 0 0 0 0 306082
0.001917 -0.003727 0.151043 0.931806 0.474322 -0.066560 -0.009566 1 0 0 0 0 0 0 307100
0.001869 -0.003696 0.150853 0.195500 0.149780 -1.791619 -0.009597 1 0 0 0 0 0 0 308089
0.001820 -0.003672 0.150631 0.114784 0.220388 -1.543041 -0.009628 1 0 0 0 0 0 0 309085
0.001694 -0.003664 0.150299 1.138146 0.419257 -0.049760 -0.009660 1 0 0 0 0 0 0 310103
0.001650 -0.003654 0.150115 0.183858 0.429986 -1.816643 -0.009691 1 0 0 0 0 0 0 311089
0.001582 -0.003637 0.149904 0.399361 0.321833 -1.624890 -0.009722 1 0 0 0 0 0 0 312081
0.001498 -0.003614 0.149577 0.646852 0.249315 -0.059795 -0.009754 1 0 0 0 0 0 0 313096
0.001438 -0.003598 0.149402 0.355095 0.312198 -1.869006 -0.009785 1 0 0 0 0 0 0 314088
0.001385 -0.003581 0.149184 0.248209 0.323543 -1.481604 -0.009816 1 0 0 0 0 0 0 315087
0.001313 -0.003560 0.148958 0.487865 0.264507 -1.310946 -0.009847 1 0 0 0 0 0 0 316088
0.001261 -0.003565 0.148726 0.260257 0.593728 -1.204068 -0.009879 1 0 0 0 0 0 0 317087
0.001156 -0.003551 0.148398 0.944642 0.393696 0.096024 -0.009910 1 0 0 0 0 0 0 318101
0.001094 -0.003536 0.148221 0.467088 0.344011 -1.725460 -0.009941 1 0 0 0 0 0 0 319087
0.001017 -0.003515 0.148010 0.607211 0.266296 -1.450937 -0.009975 1 0 0 0 0 0 0 320168
0.000956 -0.003497 0.147776 0.428584 0.292830 -1.097642 -0.010006 1 0 0 0 0 0 0 321158
0.000903 -0.003481 0.147558 0.311593 0.325652 -1.256630 -0.010037 1 0 0 0 0 0 0 322156
0.000832 -0.003460 0.147329 0.546253 0.263481 -1.113245 -0.010069 1 0 0 0 0 0 0 323168
0.000767 -0.003420 0.147105 0.494656 0.007452 -1.138124 -0.010099 1 0 0 0 0 0 0 324134
0.000697 -0.003410 0.146881 0.567388 0.365821 -1.123610 -0.010130 1 0 0 0 0 0 0 325131
0.000640 -0.003398 0.146667 0.415832 0.377434 -1.222845 -0.010161 1 0 0 0 0 0 0 326132
0.000582 -0.003363 0.146448 0.413936 0.070862 -1.154742 -0.010193 1 0 0 0 0 0 0 327162
0.000516 -0.003355 0.146225 0.534928 0.394379 -1.082332 -0.010224 1 0 0 0 0 0 0 328159
0.000439 -0.003338 0.145993 0.700971 0.311243 -0.925487 -0.010255 1 0 0 0 0 0 0 329132
0.000378 -0.003322 0.145774 0.508539 0.323244 -1.062733 -0.010286 1 0 0 0 0 0 0 330129
0.000325 -0.003307 0.145560 0.387898 0.332509 -1.124338 -0.010317 1 0 0 0 0 0 0 331128
0.000240 -0.003304 0.145348 0.815791 0.484022 -1.132215 -0.010349 1 0 0 0 0 0 0 332156
0.000169 -0.003273 0.145129 0.686379 0.134934 -1.013327 -0.010380 1 0 0 0 0 0 0 333126
0.000111 -0.003251 0.144914 0.501496 0.208570 -1.045500 -0.010411 1 0 0 0 0 0 0 334139
0.000060 -0.003232 0.144702 0.399759 0.268910 -1.051875 -0.010443 1 0 0 0 0 0 0 335152
0.000006 -0.003194 0.144481 0.439184 0.009561 -0.929167 -0.010474 1 0 0 0 0 0 0 336138
-0.000042 -0.003168 0.144266 0.382128 0.140164 -0.960143 -0.010506 1 0 0 0 0 0 0 337151
-0.000110 -0.003143 0.144061 0.635183 0.163197 -1.087567 -0.010536 1 0 0 0 0 0 0 338135
-0.000159 -0.003145 0.143860 0.420028 0.524615 -1.124326 -0.010568 1 0 0 0 0 0 0 339136
-0.000212 -0.003117 0.143644 0.456616 0.162198 -0.902380 -0.010599 1 0 0 0 0 0 0 340153
-0.000260 -0.003096 0.143429 0.404052 0.215531 -0.883252 -0.010630 1 0 0 0 0 0 0 341136
-0.000305 -0.003078 0.143215 0.373144 0.264813 -0.867096 -0.010662 1 0 0 0 0 0 0 342150
-0.000343 -0.003084 0.143010 0.271810 0.579566 -0.955702 -0.010692 1 0 0 0 0 0 0 343134
-0.000383 -0.003080 0.142799 0.302035 0.478347 -0.874257 -0.010724 1 0 0 0 0 0 0 344152
-0.000432 -0.003050 0.142605 0.412886 0.130186 -1.104045 -0.010858 1 0 0 0 0 0 0 348442
-0.000583 -0.002923 0.141735 1.793363 -1.176894 7.805528 -0.010878 1 0 0 0 0 0 0 349082
-0.000630 -0.002899 0.141563 0.568972 0.024160 -0.368815 -0.010924 1 0 0 0 0 0 0 350532
-0.000695 -0.002873 0.141317 0.706617 0.114949 -0.197925 -0.010941 1 0 0 0 0 0 0 351080
-0.000735 -0.002839 0.141155 0.381886 0.016723 -1.258341 -0.010972 1 0 0 0 0 0 0 352074
-0.000754 -0.002820 0.140979 0.090829 0.205125 -1.156942 -0.011003 1 0 0 0 0 0 0 353069
-0.000785 -0.002804 0.140807 0.216172 0.258728 -1.175654 -0.011034 1 0 0 0 0 0 0 354077
-0.000806 -0.002773 0.140617 0.111028 0.062231 -0.936442 -0.011065 1 0 0 0 0 0 0 355069
-0.000817 -0.002756 0.140430 -0.043548 0.225427 -0.918750 -0.011097 1 0 0 0 0 0 0 356075
-0.000843 -0.002741 0.140252 0.151763 0.266977 -1.029636 -0.011128 1 0 0 0 0 0 0 357070
-0.000855 -0.002732 0.140069 -0.004016 0.347916 -0.948213 -0.011160 1 0 0 0 0 0 0 358079
-0.000883 -0.002721 0.139894 0.175252 0.329446 -1.014152 -0.011191 1 0 0 0 0 0 0 359086
-0.000896 -0.002714 0.139711 0.010477 0.378714 -0.912307 -0.011222 1 0 0 0 0 0 0 360073
-0.000923 -0.002704 0.139535 0.184715 0.344569 -0.970214 -0.011253 1 0 0 0 0 0 0 361082
-0.000965 -0.002671 0.139353 0.384955 0.038402 -0.871456 -0.011284 1 0 0 0 0 0 0 362074
-0.000984 -0.002652 0.139168 0.132879 0.201684 -0.799311 -0.011316 1 0 0 0 0 0 0 363073
-0.001015 -0.002637 0.138991 0.253114 0.249714 -0.878333 -0.011347 1 0 0 0 0 0 0 364083
-0.001051 -0.002623 0.138817 0.340017 0.268947 -0.906416 -0.011378 1 0 0 0 0 0 0 365077
-0.001061 -0.002577 0.138636 -0.000370 -0.143147 -0.795897 -0.011414 1 0 0 0 0 0 0 366238
-0.001079 -0.002568 0.138440 0.090840 0.295627 -0.572961 -0.011441 1 0 0 0 0 0 0 367088
-0.001080 -0.002527 0.138279 -0.132346 -0.096951 -0.983105 -0.011472 1 0 0 0 0 0 0 368072
-0.001101 -0.002499 0.138111 0.111380 0.046994 -0.911009 -0.011503 1 0 0 0 0 0 0 369084
-0.001096 -0.002468 0.137941 -0.200744 0.013687 -0.856261 -0.011535 1 0 0 0 0 0 0 370087
-0.001108 -0.002468 0.137778 -0.014582 0.403050 -0.929457 -0.011566 1 0 0 0 0 0 0 371086
-0.001120 -0.002445 0.137620 0.006273 0.156635 -0.970139 -0.011598 1 0 0 0 0 0 0 372096
-0.001125 -0.002432 0.137442 -0.077779 0.255435 -0.713148 -0.011629 1 0 0 0 0 0 0 373106
-0.001134 -0.002404 0.137278 -0.041193 0.060524 -0.832863 -0.011659 1 0 0 0 0 0 0 374078
-0.001137 -0.002388 0.137099 -0.102589 0.203196 -0.626363 -0.011691 1 0 0 0 0 0 0 375096
-0.001139 -0.002380 0.136942 -0.137073 0.309668 -0.889900 -0.011723 1 0 0 0 0 0 0 376096
-0.001146 -0.002353 0.136786 -0.072285 0.086946 -0.892869 -0.011754 1 0 0 0 0 0 0 377095
-0.001134 -0.002323 0.136620 -0.309201 0.010368 -0.744887 -0.011785 1 0 0 0 0 0 0 378095
-0.001142 -0.002323 0.136458 -0.071369 0.389202 -0.771224 -0.011816 1 0 0 0 0 0 0 379094
-0.001152 -0.002300 0.136299 -0.022729 0.143063 -0.791030 -0.011847 1 0 0 0 0 0 0 380095
-0.001156 -0.002288 0.136151 -0.088067 0.249951 -0.909367 -0.011879 1 0 0 0 0 0 0 381096
-0.001143 -0.002265 0.135987 -0.324304 0.114008 -0.704487 -0.011910 1 0 0 0 0 0 0 382093
-0.001136 -0.002253 0.135837 -0.270449 0.237959 -0.836695 -0.011941 1 0 0 0 0 0 0 383096
-0.001139 -0.002225 0.135682 -0.144546 0.042709 -0.773548 -0.011973 1 0 0 0 0 0 0 384096
-0.001125 -0.002195 0.135545 -0.343295 -0.009187 -0.985517 -0.012004 1 0 0 0 0 0 0 385095
-0.001124 -0.002158 0.135396 -0.199871 -0.107635 -0.819058 -0.012035 1 0 0 0 0 0 0 386094
-0.001123 -0.002139 0.135250 -0.185391 0.108751 -0.841356 -0.012066 1 0 0 0 0 0 0 387077
-0.001122 -0.002128 0.135107 -0.184335 0.243014 -0.847017 -0.012098 1 0 0 0 0 0 0 388096
-0.001127 -0.002101 0.134954 -0.102619 0.038980 -0.712751 -0.012129 1 0 0 0 0 0 0 389102
-0.001129 -0.002086 0.134808 -0.134921 0.181594 -0.758878 -0.012160 1 0 0 0 0 0 0 390101
-0.001130 -0.002078 0.134664 -0.158822 0.276792 -0.774156 -0.012191 1 0 0 0 0 0 0 391096
-0.001116 -0.002058 0.134531 -0.360384 0.126441 -0.905463 -0.012223 1 0 0 0 0 0 0 392097
-0.001108 -0.002047 0.134392 -0.294513 0.228659 -0.819534 -0.012254 1 0 0 0 0 0 0 393094
-0.001089 -0.002025 0.134261 -0.433279 0.098236 -0.899239 -0.012285 1 0 0 0 0 0 0 394096
-0.001085 -0.001993 0.134113 -0.252859 -0.060050 -0.666560 -0.012316 1 0 0 0 0 0 0 395075
-0.001083 -0.001975 0.133968 -0.218194 0.122189 -0.663989 -0.012348 1 0 0 0 0 0 0 396096
-0.001067 -0.001951 0.133834 -0.394630 0.039621 -0.797088 -0.012379 1 0 0 0 0 0 0 397094
-0.001037 -0.001887 0.133736 -0.607421 -0.484183 -1.255107 -0.012410 1 0 0 0 0 0 0 398094
-0.001021 -0.001855 0.133610 -0.441636 -0.143630 -0.919205 -0.012441 1 0 0 0 0 0 0 399094
-0.000999 -0.001822 0.133483 -0.518311 -0.109940 -0.867734 -0.012473 1 0 0 0 0 0 0 400098
-0.000973 -0.001790 0.133357 -0.575099 -0.108966 -0.844856 -0.012504 1 0 0 0 0 0 0 401093
-0.000959 -0.001773 0.133220 -0.420500 0.086752 -0.687012 -0.012535 1 0 0 0 0 0 0 402093
-0.000973 -0.001759 0.133089 -0.053255 0.141747 -0.729924 -0.012566 1 0 0 0 0 0 0 403096
-0.000958 -0.001756 0.132970 -0.377825 0.297924 -0.880632 -0.012600 1 0 0 0 0 0 0 404163
-0.000951 -0.001753 0.132836 -0.326789 0.317932 -0.675828 -0.012631 1 0 0 0 0 0 0 405164
-0.000947 -0.001751 0.132696 -0.279828 0.323507 -0.559768 -0.012662 1 0 0 0 0 0 0 406150
-0.000951 -0.001730 0.132574 -0.170215 0.065406 -0.767750 -0.012693 1 0 0 0 0 0 0 407157
-0.000938 -0.001703 0.132449 -0.377572 -0.030910 -0.730639 -0.012724 1 0 0 0 0 0 0 408156
-0.000925 -0.001709 0.132322 -0.403643 0.388528 -0.683002 -0.012755 1 0 0 0 0 0 0 409131
-0.000904 -0.001696 0.132195 -0.516084 0.182199 -0.660895 -0.012786 1 0 0 0 0 0 0 410128
-0.000899 -0.001669 0.132078 -0.314940 -0.027218 -0.771333 -0.012817 1 0 0 0 0 0 0 411131
-0.000890 -0.001674 0.131953 -0.352336 0.381684 -0.673262 -0.012849 1 0 0 0 0 0 0 412130
-0.000912 -0.001652 0.131847 0.047160 0.050920 -0.883385 -0.012880 1 0 0 0 0 0 0 413128
-0.000908 -0.001625 0.131728 -0.246760 -0.047480 -0.715957 -0.012911 1 0 0 0 0 0 0 414128
-0.000892 -0.001595 0.131604 -0.445051 -0.091112 -0.617326 -0.012943 1 0 0 0 0 0 0 415151
-0.000863 -0.001585 0.131487 -0.631354 0.152337 -0.693550 -0.012974 1 0 0 0 0 0 0 416152
-0.000848 -0.001579 0.131354 -0.471811 0.231063 -0.455627 -0.013006 1 0 0 0 0 0 0 417152
-0.000827 -0.001560 0.131224 -0.552019 0.070887 -0.465271 -0.013037 1 0 0 0 0 0 0 418154
-0.000795 -0.001555 0.131106 -0.690371 0.234329 -0.595265 -0.013068 1 0 0 0 0 0 0 419150
-0.000765 -0.001536 0.130982 -0.693824 0.074725 -0.516597 -0.013099 1 0 0 0 0 0 0 420155
-0.000764 -0.001542 0.130865 -0.318443 0.368432 -0.584409 -0.013128 1 0 0 0 0 0 0 421067
-0.000749 -0.001529 0.130741 -0.464863 0.155897 -0.489822 -0.013179 1 0 0 0 0 0 0 422712
-0.000742 -0.001523 0.130696 -0.379472 0.228118 -1.487415 -0.013190 1 0 0 0 0 0 0 423067
-0.000723 -0.001503 0.130538 -0.523911 0.047268 -0.104704 -0.013247 1 0 0 0 0 0 0 424890
-0.000699 -0.001476 0.130339 -0.613818 -0.059271 0.607111 -0.013284 1 0 0 0 0 0 0 426063
-0.000673 -0.001447 0.130185 -0.656070 -0.099807 0.113153 -0.013316 1 0 0 0 0 0 0 427078
-0.000646 -0.001418 0.130047 -0.681037 -0.124323 -0.131880 -0.013347 1 0 0 0 0 0 0 428067
-0.000618 -0.001387 0.129916 -0.697124 -0.140510 -0.215507 -0.013378 1 0 0 0 0 0 0 429075
-0.000604 -0.001372 0.129807 -0.521956 0.049668 -0.495797 -0.013409 1 0 0 0 0 0 0 430067
-0.000577 -0.001368 0.129696 -0.682229 0.224764 -0.481739 -0.013441 1 0 0 0 0 0 0 431076
-0.000569 -0.001346 0.129584 -0.447336 -0.003220 -0.456470 -0.013472 1 0 0 0 0 0 0 432067
-0.000565 -0.001335 0.129483 -0.376593 0.110927 -0.564528 -0.013503 1 0 0 0 0 0 0 433068
-0.000543 -0.001334 0.129374 -0.610822 0.251826 -0.473198 -0.013535 1 0 0 0 0 0 0 434079
-0.000537 -0.001313 0.129264 -0.415838 0.008176 -0.418023 -0.013565 1 0 0 0 0 0 0 435069
-0.000521 -0.001287 0.129173 -0.548465 -0.080245 -0.653819 -0.013597 1 0 0 0 0 0 0 436080
-0.000492 -0.001278 0.129068 -0.721271 0.130932 -0.485638 -0.013628 1 0 0 0 0 0 0 437068
-0.000484 -0.001254 0.128959 -0.480064 -0.059259 -0.389999 -0.013659 1 0 0 0 0 0 0 438072
-0.000459 -0.001246 0.128848 -0.667608 0.135979 -0.337102 -0.013691 1 0 0 0 0 0 0 439076
-0.000453 -0.001222 0.128737 -0.454792 -0.058905 -0.307194 -0.013722 1 0 0 0 0 0 0 440083
-0.000430 -0.001214 0.128625 -0.658023 0.133496 -0.280485 -0.013753 1 0 0 0 0 0 0 441074
-0.000418 -0.001210 0.128523 -0.531775 0.198228 -0.391719 -0.013784 1 0 0 0 0 0 0 442079
-0.000393 -0.001212 0.128414 -0.708842 0.288138 -0.300158 -0.013816 1 0 0 0 0 0 0 443086
-0.000385 -0.001193 0.128303 -0.485126 0.018817 -0.244443 -0.013846 1 0 0 0 0 0 0 444062
-0.000348 -0.001173 0.128202 -0.863699 -0.022404 -0.345673 -0.013878 1 0 0 0 0 0 0 445076
-0.000330 -0.001163 0.128104 -0.664281 0.096291 -0.380536 -0.013909 1 0 0 0 0 0 0 446072
-0.000300 -0.001162 0.127997 -0.787679 0.230394 -0.248135 -0.013941 1 0 0 0 0 0 0 447072
-0.000286 -0.001161 0.127897 -0.614304 0.245352 -0.308263 -0.013972 1 0 0 0 0 0 0 448074
-0.000284 -0.001140 0.127789 -0.427338 -0.011759 -0.198871 -0.014003 1 0 0 0 0 0 0 449055
-0.000264 -0.001134 0.127678 -0.661341 0.150360 -0.130472 -0.014034 1 0 0 0 0 0 0 450073
-0.000253 -0.001131 0.127577 -0.554377 0.200643 -0.225685 -0.014066 1 0 0 0 0 0 0 451074
-0.000248 -0.001129 0.127478 -0.479206 0.222358 -0.261927 -0.014097 1 0 0 0 0 0 0 452079
-0.000226 -0.001132 0.127371 -0.699848 0.293504 -0.129237 -0.014128 1 0 0 0 0 0 0 453072
-0.000220 -0.001114 0.127261 -0.502720 0.017720 -0.057342 -0.014159 1 0 0 0 0 0 0 454076
-0.000212 -0.001124 0.127169 -0.527393 0.361661 -0.280924 -0.014191 1 0 0 0 0 0 0 455073
-0.000194 -0.001113 0.127055 -0.658619 0.129167 0.022258 -0.014222 1 0 0 0 0 0 0 456074
-0.000185 -0.001108 0.126952 -0.556786 0.168529 -0.083059 -0.014253 1 0 0 0 0 0 0 457073
-0.000180 -0.001105 0.126853 -0.489816 0.203222 -0.131979 -0.014284 1 0 0 0 0 0 0 458073
-0.000164 -0.001088 0.126766 -0.636191 0.030444 -0.278741 -0.014315 1 0 0 0 0 0 0 459054
-0.000156 -0.001080 0.126673 -0.549485 0.113419 -0.197132 -0.014347 1 0 0 0 0 0 0 460074
-0.000132 -0.001079 0.126568 -0.748743 0.232510 -0.007097 -0.014378 1 0 0 0 0 0 0 461072
-0.000121 -0.001079 0.126468 -0.618435 0.241073 -0.045646 -0.014409 1 0 0 0 0 0 0 462072
-0.000115 -0.001078 0.126371 -0.530963 0.240162 -0.059313 -0.014440 1 0 0 0 0 0 0 463070
-0.000106 -0.001097 0.126284 -0.562192 0.495451 -0.185994 -0.014472 1 0 0 0 0 0 0 464074
-0.000088 -0.001091 0.126201 -0.690541 0.204886 -0.240791 -0.014503 1 0 0 0 0 0 0 465070
-0.000079 -0.001088 0.126110 -0.588712 0.205900 -0.113509 -0.014534 1 0 0 0 0 0 0 466070
-0.000074 -0.001086 0.126015 -0.521716 0.221608 -0.041808 -0.014565 1 0 0 0 0 0 0 467070
-0.000072 -0.001085 0.125920 -0.487108 0.231281 -0.002203 -0.014597 1 0 0 0 0 0 0 468074
-0.000090 -0.001079 0.125834 -0.213675 0.176605 -0.112123 -0.014628 1 0 0 0 0 0 0 469069
-0.000080 -0.001081 0.125762 -0.560770 0.267076 -0.290002 -0.014659 1 0 0 0 0 0 0 470071
-0.000075 -0.001081 0.125674 -0.530579 0.259363 -0.088389 -0.014690 1 0 0 0 0 0 0 471070
-0.000072 -0.001081 0.125581 -0.495577 0.251158 0.021935 -0.014722 1 0 0 0 0 0 0 472073
-0.000052 -0.001085 0.125506 -0.732243 0.312051 -0.195484 -0.014753 1 0 0 0 0 0 0 473070
-0.000041 -0.001087 0.125418 -0.624439 0.284128 -0.019426 -0.014784 1 0 0 0 0 0 0 474070
-0.000036 -0.001087 0.125324 -0.548477 0.265217 0.080650 -0.014816 1 0 0 0 0 0 0 475071
-0.000034 -0.001087 0.125260 -0.508823 0.260957 -0.277847 -0.014847 1 0 0 0 0 0 0 476071
-0.000032 -0.001087 0.125175 -0.489250 0.252798 -0.030616 -0.014878 1 0 0 0 0 0 0 477073
-0.000012 -0.001091 0.125103 -0.734954 0.314139 -0.165387 -0.014909 1 0 0 0 0 0 0 478064
-0.000022 -0.001088 0.125026 -0.377787 0.227428 -0.093272 -0.014941 1 0 0 0 0 0 0 479076
-0.000007 -0.001091 0.124957 -0.657518 0.296189 -0.181001 -0.014972 1 0 0 0 0 0 0 480076
-0.000019 -0.001087 0.124881 -0.338121 0.218215 -0.080948 -0.015003 1 0 0 0 0 0 0 481069
-0.000006 -0.001090 0.124812 -0.638208 0.291776 -0.157568 -0.015034 1 0 0 0 0 0 0 482069
-0.000013 -0.001105 0.124747 -0.405500 0.469804 -0.186714 -0.015065 1 0 0 0 0 0 0 483069
-0.000022 -0.001094 0.124682 -0.351527 0.133942 -0.195659 -0.015097 1 0 0 0 0 0 0 484071
-0.000007 -0.001092 0.124618 -0.659731 0.232500 -0.186898 -0.015128 1 0 0 0 0 0 0 485068
-0.000013 -0.001106 0.124553 -0.419338 0.438536 -0.173048 -0.015159 1 0 0 0 0 0 0 486069
-0.000003 -0.001097 0.124479 -0.613877 0.178246 -0.027590 -0.015190 1 0 0 0 0 0 0 487069
0.000002 -0.001093 0.124421 -0.567728 0.203332 -0.222992 -0.015222 1 0 0 0 0 0 0 488071
-0.000009 -0.001105 0.124359 -0.352731 0.418765 -0.172216 -0.015253 1 0 0 0 0 0 0 489072
-0.000014 -0.001111 0.124306 -0.401827 0.361986 -0.273757 -0.015284 1 0 0 0 0 0 0 490063
-0.000004 -0.001099 0.124236 -0.620118 0.123601 -0.044887 -0.015315 1 0 0 0 0 0 0 491070
0.000002 -0.001093 0.124180 -0.574144 0.174929 -0.198231 -0.015346 1 0 0 0 0 0 0 492060
-0.000009 -0.001104 0.124118 -0.358382 0.404778 -0.130957 -0.015378 1 0 0 0 0 0 0 493069
-0.000014 -0.001109 0.124065 -0.406666 0.355753 -0.226467 -0.015409 1 0 0 0 0 0 0 494058
-0.000017 -0.001112 0.124015 -0.446805 0.314672 -0.266669 -0.015441 1 0 0 0 0 0 0 495071
-0.000018 -0.001113 0.123967 -0.468854 0.292561 -0.275783 -0.015471 1 0 0 0 0 0 0 496060
-0.000019 -0.001113 0.123918 -0.480533 0.281497 -0.272750 -0.015503 1 0 0 0 0 0 0 497068
-0.000019 -0.001113 0.123870 -0.487597 0.276545 -0.266613 -0.015557 1 0 0 0 0 0 0 498788
-0.000014 -0.001131 0.123801 -0.568921 0.521697 0.015514 -0.015669 1 0 0 0 0 0 0 502374
-0.000024 -0.001154 0.123673 -0.364690 0.602982 0.842482 -0.015692 1 0 0 0 0 0 0 503133
-0.000016 -0.001151 0.123607 -0.590817 0.283033 0.126770 -0.015724 1 0 0 0 0 0 0 504150
-0.000026 -0.001163 0.123542 -0.385602 0.454883 0.055992 -0.015753 1 0 0 0 0 0 0 505065
-0.000030 -0.001170 0.123519 -0.425892 0.396161 -0.494564 -0.015784 1 0 0 0 0 0 0 506065
-0.000033 -0.001173 0.123479 -0.460527 0.344627 -0.330987 -0.015816 1 0 0 0 0 0 0 507073
-0.000034 -0.001174 0.123434 -0.479734 0.317727 -0.231162 -0.015847 1 0 0 0 0 0 0 508065
-0.000048 -0.001189 0.123408 -0.313384 0.497058 -0.457485 -0.015878 1 0 0 0 0 0 0 509073
-0.000055 -0.001196 0.123367 -0.386700 0.415992 -0.290232 -0.015909 1 0 0 0 0 0 0 510063
-0.000058 -0.001199 0.123353 -0.439411 0.365379 -0.612532 -0.015941 1 0 0 0 0 0 0 511083
-0.000060 -0.001201 0.123317 -0.467806 0.331911 -0.353294 -0.015972 1 0 0 0 0 0 0 512084
-0.000074 -0.001216 0.123294 -0.306129 0.508068 -0.490072 -0.016003 1 0 0 0 0 0 0 513085
-0.000068 -0.001209 0.123265 -0.558091 0.239664 -0.428230 -0.016034 1 0 0 0 0 0 0 514077
-0.000084 -0.001201 0.123234 -0.293020 0.194837 -0.389320 -0.016067 1 0 0 0 0 0 0 515109
-0.000086 -0.001215 0.123202 -0.443759 0.489976 -0.365544 -0.016097 1 0 0 0 0 0 0 516076
-0.000106 -0.001218 0.123170 -0.222988 0.364458 -0.356494 -0.016127 1 0 0 0 0 0 0 517053
-0.000116 -0.001219 0.123159 -0.330209 0.338342 -0.623770 -0.016160 1 0 0 0 0 0 0 518090
-0.000121 -0.001219 0.123124 -0.406253 0.321882 -0.333553 -0.016191 1 0 0 0 0 0 0 519081
-0.000137 -0.001234 0.123101 -0.270473 0.506955 -0.458190 -0.016222 1 0 0 0 0 0 0 520083
-0.000145 -0.001240 0.123061 -0.359091 0.429528 -0.251313 -0.016253 1 0 0 0 0 0 0 521081
-0.000149 -0.001244 0.123048 -0.418962 0.381243 -0.559499 -0.016285 1 0 0 0 0 0 0 522081
-0.000150 -0.001245 0.123012 -0.451394 0.348713 -0.294597 -0.016316 1 0 0 0 0 0 0 523085
-0.000165 -0.001260 0.122988 -0.291813 0.525065 -0.429181 -0.016347 1 0 0 0 0 0 0 524082
-0.000177 -0.001249 0.122970 -0.293035 0.199216 -0.504815 -0.016378 1 0 0 0 0 0 0 525081
-0.000178 -0.001262 0.122942 -0.450765 0.485040 -0.387723 -0.016410 1 0 0 0 0 0 0 526080
-0.000192 -0.001282 0.122922 -0.295957 0.619401 -0.465901 -0.016441 1 0 0 0 0 0 0 527080
-0.000204 -0.001274 0.122905 -0.293648 0.253027 -0.510830 -0.016471 1 0 0 0 0 0 0 528056
-0.000224 -0.001284 0.122888 -0.198053 0.458054 -0.519705 -0.016503 1 0 0 0 0 0 0 529085
-0.000214 -0.001293 0.122872 -0.564744 0.475907 -0.523573 -0.016535 1 0 0 0 0 0 0 530082
-0.000229 -0.001293 0.122845 -0.293147 0.354339 -0.386312 -0.016566 1 0 0 0 0 0 0 531081
-0.000236 -0.001293 0.122836 -0.357925 0.345273 -0.594937 -0.016597 1 0 0 0 0 0 0 532070
-0.000258 -0.001288 0.122812 -0.160758 0.280175 -0.419875 -0.016627 1 0 0 0 0 0 0 533050
-0.000283 -0.001300 0.122793 -0.109669 0.491862 -0.463008 -0.016659 1 0 0 0 0 0 0 534078
-0.000295 -0.001306 0.122786 -0.261532 0.440177 -0.628193 -0.016691 1 0 0 0 0 0 0 535079
-0.000314 -0.001323 0.122773 -0.180284 0.583287 -0.560869 -0.016722 1 0 0 0 0 0 0 536084
-0.000330 -0.001312 0.122758 -0.221960 0.240470 -0.530284 -0.016753 1 0 0 0 0 0 0 537080
-0.000350 -0.001321 0.122743 -0.149183 0.458801 -0.509554 -0.016784 1 0 0 0 0 0 0 538050
-0.000342 -0.001330 0.122727 -0.526995 0.484001 -0.503404 -0.016815 1 0 0 0 0 0 0 539060
-0.000351 -0.001348 0.122710 -0.335886 0.616212 -0.495691 -0.016847 1 0 0 0 0 0 0 540081
-0.000361 -0.001339 0.122694 -0.300315 0.262847 -0.498315 -0.016878 1 0 0 0 0 0 0 541080
-0.000379 -0.001348 0.122678 -0.186797 0.475069 -0.490306 -0.016909 1 0 0 0 0 0 0 542067
-0.000388 -0.001353 0.122672 -0.292754 0.438846 -0.626465 -0.016941 1 0 0 0 0 0 0 543081
-0.000393 -0.001355 0.122670 -0.362453 0.406157 -0.689131 -0.016972 1 0 0 0 0 0 0 544082
-0.000414 -0.001352 0.122649 -0.149959 0.323122 -0.437656 -0.017002 1 0 0 0 0 0 0 545050
-0.000425 -0.001350 0.122641 -0.263910 0.340680 -0.593187 -0.017035 1 0 0 0 0 0 0 546080
-0.000430 -0.001349 0.122639 -0.343385 0.354735 -0.673159 -0.017066 1 0 0 0 0 0 0 547079
-0.000446 -0.001362 0.122627 -0.210872 0.547042 -0.562709 -0.017097 1 0 0 0 0 0 0 548081
-0.000454 -0.001369 0.122623 -0.299298 0.481261 -0.649944 -0.017128 1 0 0 0 0 0 0 549079
-0.000463 -0.001354 0.122611 -0.285097 0.181966 -0.560103 -0.017159 1 0 0 0 0 0 0 550079
-0.000481 -0.001360 0.122597 -0.170448 0.436642 -0.506601 -0.017191 1 0 0 0 0 0 0 551079
-0.000490 -0.001363 0.122591 -0.274231 0.423603 -0.625684 -0.017221 1 0 0 0 0 0 0 552050
-0.000508 -0.001379 0.122579 -0.167932 0.587419 -0.540087 -0.017253 1 0 0 0 0 0 0 553066
-0.000517 -0.001387 0.122575 -0.270716 0.505954 -0.637370 -0.017284 1 0 0 0 0 0 0 554076
-0.000521 -0.001391 0.122573 -0.338127 0.448708 -0.685159 -0.017316 1 0 0 0 0 0 0 555087
-0.000523 -0.001393 0.122572 -0.373821 0.418558 -0.704084 -0.017347 1 0 0 0 0 0 0 556081
-0.000543 -0.001389 0.122551 -0.143262 0.338076 -0.435397 -0.017378 1 0 0 0 0 0 0 557080
-0.000553 -0.001387 0.122544 -0.247349 0.357312 -0.585090 -0.017410 1 0 0 0 0 0 0 558080
-0.000558 -0.001386 0.122541 -0.321857 0.372253 -0.662978 -0.017441 1 0 0 0 0 0 0 559077
-0.000574 -0.001399 0.122530 -0.187167 0.564739 -0.551303 -0.017472 1 0 0 0 0 0 0 560081
-0.000582 -0.001406 0.122526 -0.274083 0.499417 -0.638438 -0.017503 1 0 0 0 0 0 0 561080
-0.000586 -0.001410 0.122524 -0.333417 0.450412 -0.682527 -0.017534 1 0 0 0 0 0 0 562079
-0.000588 -0.001411 0.122524 -0.365048 0.424441 -0.700125 -0.017566 1 0 0 0 0 0 0 563079
-0.000607 -0.001407 0.122503 -0.132633 0.345947 -0.430678 -0.017597 1 0 0 0 0 0 0 564080
-0.000617 -0.001405 0.122495 -0.235479 0.366276 -0.580273 -0.017628 1 0 0 0 0 0 0 565073
-0.000622 -0.001404 0.122493 -0.309368 0.381775 -0.658121 -0.017659 1 0 0 0 0 0 0 566063
-0.000638 -0.001418 0.122481 -0.174511 0.574420 -0.546168 -0.017690 1 0 0 0 0 0 0 567070
-0.000646 -0.001425 0.122477 -0.261120 0.509305 -0.633372 -0.017722 1 0 0 0 0 0 0 568063
-0.000650 -0.001428 0.122476 -0.320292 0.460471 -0.677494 -0.017753 1 0 0 0 0 0 0 569071
-0.000652 -0.001430 0.122475 -0.351830 0.434560 -0.695073 -0.017784 1 0 0 0 0 0 0 570062
-0.000653 -0.001431 0.122475 -0.368130 0.421707 -0.702204 -0.017816 1 0 0 0 0 0 0 571071
-0.000666 -0.001445 0.122464 -0.202222 0.599889 -0.562757 -0.017846 1 0 0 0 0 0 0 572062
-0.000673 -0.001452 0.122460 -0.272924 0.527780 -0.640174 -0.017878 1 0 0 0 0 0 0 573063
-0.000682 -0.001437 0.122449 -0.250535 0.225996 -0.547723 -0.017935 1 0 0 0 0 0 0 574887
-0.000700 -0.001443 0.122434 -0.132407 0.479405 -0.493516 -0.018003 1 0 0 0 0 0 0 577064
-0.000708 -0.001446 0.122429 -0.233381 0.465922 -0.612472 -0.018034 1 0 0 0 0 0 0 578074
-0.000713 -0.001448 0.122427 -0.300411 0.444875 -0.668878 -0.018065 1 0 0 0 0 0 0 579061
-0.000734 -0.001445 0.122437 -0.084296 0.374622 -0.827763 -0.018097 1 0 0 0 0 0 0 580071
-0.000758 -0.001457 0.122429 -0.024325 0.574441 -0.621005 -0.018128 1 0 0 0 0 0 0 581062
-0.000770 -0.001463 0.122427 -0.169805 0.518811 -0.662916 -0.018159 1 0 0 0 0 0 0 582071
-0.000776 -0.001466 0.122426 -0.260489 0.475469 -0.689888 -0.018190 1 0 0 0 0 0 0 583071
-0.000778 -0.001467 0.122425 -0.307960 0.452460 -0.701334 -0.018222 1 0 0 0 0 0 0 584080
-0.000780 -0.001468 0.122425 -0.332177 0.441112 -0.706244 -0.018253 1 0 0 0 0 0 0 585065
-0.000794 -0.001482 0.122415 -0.170457 0.619893 -0.565585 -0.018284 1 0 0 0 0 0 0 586073
-0.000806 -0.001471 0.122401 -0.168819 0.298237 -0.508707 -0.018316 1 0 0 0 0 0 0 587074
-0.000813 -0.001465 0.122396 -0.248633 0.342102 -0.620190 -0.018347 1 0 0 0 0 0 0 588076
-0.000816 -0.001462 0.122394 -0.297146 0.384149 -0.673279 -0.018378 1 0 0 0 0 0 0 589079
-0.000817 -0.001461 0.122393 -0.322639 0.407278 -0.694027 -0.018409 1 0 0 0 0 0 0 590076
-0.000818 -0.001460 0.122393 -0.335807 0.419307 -0.702254 -0.018441 1 0 0 0 0 0 0 591081
-0.000832 -0.001473 0.122382 -0.168606 0.609748 -0.562615 -0.018472 1 0 0 0 0 0 0 592080
-0.000838 -0.001480 0.122378 -0.238168 0.544110 -0.640350 -0.018503 1 0 0 0 0 0 0 593085
-0.000842 -0.001484 0.122377 -0.288729 0.495060 -0.681103 -0.018535 1 0 0 0 0 0 0 594080
-0.000844 -0.001485 0.122377 -0.315930 0.469072 -0.697465 -0.018566 1 0 0 0 0 0 0 595081
-0.000844 -0.001486 0.122377 -0.330015 0.456194 -0.704124 -0.018597 1 0 0 0 0 0 0 596080
-0.000858 -0.001500 0.122366 -0.163330 0.634120 -0.563789 -0.018628 1 0 0 0 0 0 0 597079
-0.000865 -0.001508 0.122362 -0.233028 0.562309 -0.641372 -0.018659 1 0 0 0 0 0 0 598078
-0.000868 -0.001511 0.122361 -0.283670 0.510202 -0.682088 -0.018691 1 0 0 0 0 0 0 599087
-0.000870 -0.001513 0.122360 -0.310890 0.482651 -0.698396 -0.018721 1 0 0 0 0 0 0 600052
-0.000871 -0.001514 0.122360 -0.325006 0.469061 -0.705079 -0.018753 1 0 0 0 0 0 0 601084
-0.000871 -0.001514 0.122360 -0.332345 0.462570 -0.708180 -0.018784 1 0 0 0 0 0 0 602078
-0.000884 -0.001528 0.122349 -0.162327 0.643661 -0.566434 -0.018816 1 0 0 0 0 0 0 603077
-0.000891 -0.001536 0.122345 -0.230259 0.573562 -0.643624 -0.018847 1 0 0 0 0 0 0 604079
-0.000894 -0.001539 0.122344 -0.279993 0.522291 -0.684161 -0.018877 1 0 0 0 0 0 0 605049
-0.000896 -0.001541 0.122343 -0.306772 0.495223 -0.700484 -0.018909 1 0 0 0 0 0 0 606073
-0.000929 -0.001551 0.122343 0.105451 0.607310 -0.699858 -0.018941 1 0 0 0 0 0 0 607078
-0.000951 -0.001538 0.122332 0.010548 0.303039 -0.572429 -0.018972 1 0 0 0 0 0 0 608079
-0.000962 -0.001531 0.122329 -0.139323 0.361205 -0.647090 -0.019003 1 0 0 0 0 0 0 609078
-0.000968 -0.001527 0.122327 -0.224975 0.411107 -0.686033 -0.019034 1 0 0 0 0 0 0 610076
-0.000970 -0.001526 0.122327 -0.269194 0.438323 -0.701688 -0.019066 1 0 0 0 0 0 0 611079
-0.000972 -0.001525 0.122327 -0.291712 0.452421 -0.708073 -0.019097 1 0 0 0 0 0 0 612079
-0.000972 -0.001525 0.122327 -0.303243 0.459832 -0.711079 -0.019128 1 0 0 0 0 0 0 613077
-0.000986 -0.001538 0.122316 -0.135460 0.647779 -0.568974 -0.019159 1 0 0 0 0 0 0 614076
-0.000993 -0.001545 0.122312 -0.204207 0.581286 -0.646255 -0.019190 1 0 0 0 0 0 0 615069
-0.000996 -0.001548 0.122311 -0.254348 0.531836 -0.686868 -0.019222 1 0 0 0 0 0 0 616079
-0.000998 -0.001550 0.122310 -0.281326 0.505671 -0.703169 -0.019253 1 0 0 0 0 0 0 617079
-0.000998 -0.001551 0.122310 -0.295253 0.492726 -0.709771 -0.019284 1 0 0 0 0 0 0 618077
-0.000999 -0.001552 0.122310 -0.302493 0.486574 -0.712858 -0.019316 1 0 0 0 0 0 0 619076
-0.001012 -0.001566 0.122299 -0.132621 0.667701 -0.570627 -0.019347 1 0 0 0 0 0 0 620079
-0.001024 -0.001554 0.122285 -0.126296 0.347579 -0.513644 -0.019378 1 0 0 0 0 0 0 621078
-0.001031 -0.001548 0.122280 -0.203421 0.392197 -0.625090 -0.019409 1 0 0 0 0 0 0 622078
-0.001034 -0.001545 0.122279 -0.250605 0.434589 -0.678118 -0.019441 1 0 0 0 0 0 0 623078
-0.001035 -0.001544 0.122278 -0.275395 0.457899 -0.698797 -0.019472 1 0 0 0 0 0 0 624066
-0.001036 -0.001543 0.122278 -0.288188 0.470026 -0.706950 -0.019503 1 0 0 0 0 0 0 625073
-0.001036 -0.001543 0.122278 -0.294867 0.476456 -0.710563 -0.019534 1 0 0 0 0 0 0 626076
-0.001037 -0.001543 0.122278 -0.298445 0.480037 -0.712579 -0.019566 1 0 0 0 0 0 0 627077
-0.001037 -0.001542 0.122278 -0.300482 0.482211 -0.714015 -0.019597 1 0 0 0 0 0 0 628079
-0.001042 -0.001524 0.122268 -0.227849 0.233409 -0.580807 -0.019628 1 0 0 0 0 0 0 629077
-0.001045 -0.001514 0.122264 -0.256241 0.330151 -0.652828 -0.019659 1 0 0 0 0 0 0 630078
-0.001046 -0.001510 0.122263 -0.277422 0.400437 -0.690715 -0.019691 1 0 0 0 0 0 0 631077
-0.001060 -0.001521 0.122252 -0.115281 0.621764 -0.561811 -0.019722 1 0 0 0 0 0 0 632082
-0.001067 -0.001527 0.122248 -0.186715 0.572195 -0.643956 -0.019752 1 0 0 0 0 0 0 633047
-0.001071 -0.001530 0.122246 -0.238217 0.531252 -0.686286 -0.019784 1 0 0 0 0 0 0 634076
-0.001078 -0.001512 0.122236 -0.192005 0.259084 -0.568603 -0.019816 1 0 0 0 0 0 0 635075
-0.001082 -0.001504 0.122232 -0.233747 0.343785 -0.646262 -0.019847 1 0 0 0 0 0 0 636070
-0.001083 -0.001500 0.122231 -0.261609 0.407999 -0.686145 -0.019878 1 0 0 0 0 0 0 637070
-0.001084 -0.001497 0.122230 -0.276558 0.442436 -0.702078 -0.019909 1 0 0 0 0 0 0 638062
-0.001085 -0.001496 0.122230 -0.284392 0.460165 -0.708525 -0.019940 1 0 0 0 0 0 0 639068
-0.001085 -0.001496 0.122230 -0.288549 0.469397 -0.711522 -0.019972 1 0 0 0 0 0 0 640070
-0.001091 -0.001477 0.122220 -0.217041 0.224202 -0.578571 -0.020003 1 0 0 0 0 0 0 641058
-0.001094 -0.001467 0.122216 -0.245877 0.322527 -0.650861 -0.020034 1 0 0 0 0 0 0 642069
-0.001095 -0.001463 0.122215 -0.267251 0.393576 -0.688847 -0.020065 1 0 0 0 0 0 0 643060
-0.001096 -0.001460 0.122215 -0.278953 0.431445 -0.704116 -0.020097 1 0 0 0 0 0 0 644069
-0.001096 -0.001459 0.122214 -0.285153 0.450867 -0.710306 -0.020128 1 0 0 0 0 0 0 645059
-0.001096 -0.001459 0.122214 -0.288492 0.460947 -0.713232 -0.020159 1 0 0 0 0 0 0 646069
-0.001096 -0.001458 0.122214 -0.290401 0.466341 -0.714951 -0.020190 1 0 0 0 0 0 0 647059
-0.001102 -0.001439 0.122204 -0.217770 0.219306 -0.581404 -0.020222 1 0 0 0 0 0 0 648067
-0.001105 -0.001430 0.122201 -0.246010 0.316561 -0.653589 -0.020253 1 0 0 0 0 0 0 649059
-0.001106 -0.001425 0.122199 -0.267504 0.387722 -0.692561 -0.020313 1 0 0 0 0 0 0 650993
-0.001120 -0.001437 0.122188 -0.105830 0.610137 -0.564898 -0.020381 1 0 0 0 0 0 0 653183
-0.001132 -0.001424 0.122174 -0.103273 0.310539 -0.511859 -0.020409 1 0 0 0 0 0 0 654074
-0.001139 -0.001417 0.122169 -0.182021 0.364875 -0.625163 -0.020440 1 0 0 0 0 0 0 655060
-0.001142 -0.001414 0.122167 -0.230040 0.412110 -0.678851 -0.020472 1 0 0 0 0 0 0 656082
-0.001144 -0.001413 0.122167 -0.255256 0.437807 -0.699724 -0.020503 1 0 0 0 0 0 0 657076
-0.001144 -0.001412 0.122166 -0.268233 0.451093 -0.707891 -0.020534 1 0 0 0 0 0 0 658074
-0.001145 -0.001411 0.122166 -0.274967 0.458077 -0.711486 -0.020566 1 0 0 0 0 0 0 659087
-0.001145 -0.001411 0.122166 -0.278557 0.461915 -0.713445 -0.020597 1 0 0 0 0 0 0 660082
-0.001151 -0.001392 0.122156 -0.206822 0.214194 -0.579673 -0.020628 1 0 0 0 0 0 0 661082
-0.001153 -0.001383 0.122153 -0.235390 0.310861 -0.651964 -0.020659 1 0 0 0 0 0 0 662076
-0.001155 -0.001378 0.122151 -0.256614 0.381065 -0.689961 -0.020691 1 0 0 0 0 0 0 663077
-0.001156 -0.001376 0.122151 -0.268224 0.418484 -0.705197 -0.020722 1 0 0 0 0 0 0 664079
-0.001156 -0.001375 0.122151 -0.274369 0.437687 -0.711363 -0.020753 1 0 0 0 0 0 0 665078
-0.001156 -0.001374 0.122151 -0.277666 0.447615 -0.714237 -0.020784 1 0 0 0 0 0 0 666078
-0.001162 -0.001355 0.122141 -0.205835 0.203012 -0.580625 -0.020816 1 0 0 0 0 0 0 667077
-0.001165 -0.001346 0.122137 -0.234269 0.301097 -0.653091 -0.020847 1 0 0 0 0 0 0 668077
-0.001166 -0.001341 0.122136 -0.255444 0.371981 -0.691126 -0.020878 1 0 0 0 0 0 0 669070
-0.001167 -0.001339 0.122135 -0.267036 0.409765 -0.706393 -0.020909 1 0 0 0 0 0 0 670077
-0.001167 -0.001338 0.122135 -0.273163 0.429121 -0.712566 -0.020941 1 0 0 0 0 0 0 671077
-0.001167 -0.001337 0.122135 -0.276456 0.439126 -0.715443 -0.020972 1 0 0 0 0 0 0 672077
-0.001167 -0.001337 0.122135 -0.278309 0.444458 -0.717133 -0.021003 1 0 0 0 0 0 0 673070
-0.001173 -0.001318 0.122125 -0.205763 0.197594 -0.582933 -0.021034 1 0 0 0 0 0 0 674076
-0.001176 -0.001308 0.122121 -0.233824 0.294429 -0.655314 -0.021066 1 0 0 0 0 0 0 675075
-0.001177 -0.001304 0.122120 -0.254789 0.364684 -0.693325 -0.021097 1 0 0 0 0 0 0 676076
-0.001178 -0.001301 0.122120 -0.266275 0.402132 -0.708575 -0.021128 1 0 0 0 0 0 0 677077
-0.001178 -0.001300 0.122119 -0.272326 0.421310 -0.714734 -0.021159 1 0 0 0 0 0 0 678075
-0.001178 -0.001300 0.122119 -0.275604 0.431237 -0.717596 -0.021191 1 0 0 0 0 0 0 679076
-0.001179 -0.001299 0.122119 -0.277451 0.436506 -0.719294 -0.021222 1 0 0 0 0 0 0 680077
-0.001179 -0.001299 0.122119 -0.278586 0.439462 -0.720576 -0.021253 1 0 0 0 0 0 0 681076
-0.001184 -0.001280 0.122109 -0.205683 0.191477 -0.586053 -0.021284 1 0 0 0 0 0 0 682075
-0.001187 -0.001271 0.122106 -0.233499 0.287590 -0.658420 -0.021316 1 0 0 0 0 0 0 683076
-0.001188 -0.001266 0.122104 -0.254361 0.357482 -0.696449 -0.021347 1 0 0 0 0 0 0 684077
-0.001189 -0.001264 0.122104 -0.265787 0.394733 -0.711695 -0.021378 1 0 0 0 0 0 0 685076
-0.001189 -0.001263 0.122104 -0.271823 0.413825 -0.717844 -0.021409 1 0 0 0 0 0 0 686076
-0.001190 -0.001262 0.122104 -0.275059 0.423681 -0.720692 -0.021441 1 0 0 0 0 0 0 687074
-0.001190 -0.001262 0.122104 -0.276902 0.428905 -0.722386 -0.021472 1 0 0 0 0 0 0 688077
-0.001190 -0.001262 0.122104 -0.278026 0.431853 -0.723664 -0.021503 1 0 0 0 0 0 0 689084
-0.001195 -0.001243 0.122094 -0.205152 0.183885 -0.588951 -0.021535 1 0 0 0 0 0 0 690081
-0.001198 -0.001234 0.122090 -0.232917 0.279874 -0.661380 -0.021566 1 0 0 0 0 0 0 691071
-0.001200 -0.001229 0.122089 -0.253755 0.349691 -0.699417 -0.021597 1 0 0 0 0 0 0 692071
-0.001200 -0.001227 0.122088 -0.265158 0.386898 -0.714665 -0.021628 1 0 0 0 0 0 0 693076
-0.001214 -0.001240 0.122077 -0.097350 0.590286 -0.576598 -0.021659 1 0 0 0 0 0 0 694076
-0.001220 -0.001246 0.122073 -0.165487 0.531369 -0.655187 -0.021691 1 0 0 0 0 0 0 695074
-0.001224 -0.001249 0.122072 -0.215282 0.485715 -0.696113 -0.021722 1 0 0 0 0 0 0 696063
-0.001225 -0.001251 0.122072 -0.242053 0.461398 -0.712445 -0.021753 1 0 0 0 0 0 0 697071
-0.001226 -0.001252 0.122071 -0.255854 0.449326 -0.718985 -0.021785 1 0 0 0 0 0 0 698080
-0.001227 -0.001252 0.122071 -0.262991 0.443569 -0.721945 -0.021816 1 0 0 0 0 0 0 699074
-0.001232 -0.001233 0.122061 -0.193147 0.191251 -0.587709 -0.021847 1 0 0 0 0 0 0 700077
-0.001235 -0.001224 0.122058 -0.222348 0.284959 -0.660354 -0.021878 1 0 0 0 0 0 0 701074
-0.001237 -0.001220 0.122056 -0.243910 0.353628 -0.698480 -0.021909 1 0 0 0 0 0 0 702075
-0.001238 -0.001217 0.122056 -0.255667 0.390275 -0.713733 -0.021941 1 0 0 0 0 0 0 703073
-0.001238 -0.001216 0.122056 -0.261868 0.409031 -0.719879 -0.021972 1 0 0 0 0 0 0 704080
-0.001238 -0.001216 0.122056 -0.265180 0.418727 -0.722700 -0.022003 1 0 0 0 0 0 0 705072
-0.001238 -0.001215 0.122056 -0.267055 0.423860 -0.724375 -0.022034 1 0 0 0 0 0 0 706075
-0.001238 -0.001215 0.122056 -0.268165 0.426732 -0.725623 -0.022066 1 0 0 0 0 0 0 707074
-0.001244 -0.001196 0.122045 -0.195321 0.178799 -0.590590 -0.022097 1 0 0 0 0 0 0 708068
-0.001247 -0.001187 0.122042 -0.222986 0.274550 -0.663075 -0.022128 1 0 0 0 0 0 0 709059
-0.001248 -0.001182 0.122041 -0.243760 0.344239 -0.701146 -0.022159 1 0 0 0 0 0 0 710067
-0.001249 -0.001180 0.122040 -0.255131 0.381376 -0.716363 -0.022190 1 0 0 0 0 0 0 711058
-0.001249 -0.001179 0.122040 -0.261141 0.400399 -0.722503 -0.022222 1 0 0 0 0 0 0 712067
-0.001249 -0.001178 0.122040 -0.264349 0.410182 -0.725330 -0.022253 1 0 0 0 0 0 0 713059
-0.001249 -0.001178 0.122040 -0.266157 0.415378 -0.726984 -0.022284 1 0 0 0 0 0 0 714066
-0.001249 -0.001178 0.122040 -0.267248 0.418252 -0.728214 -0.022315 1 0 0 0 0 0 0 715057
-0.001255 -0.001159 0.122030 -0.194405 0.170372 -0.593016 -0.022347 1 0 0 0 0 0 0 716067
-0.001258 -0.001150 0.122026 -0.222034 0.266020 -0.665554 -0.022378 1 0 0 0 0 0 0 717056
-0.001259 -0.001145 0.122025 -0.242786 0.335638 -0.703653 -0.022409 1 0 0 0 0 0 0 718066
-0.001273 -0.001157 0.122014 -0.080243 0.557216 -0.574562 -0.022440 1 0 0 0 0 0 0 719057
-0.001280 -0.001163 0.122010 -0.150972 0.507504 -0.656386 -0.022472 1 0 0 0 0 0 0 720066
-0.001283 -0.001165 0.122008 -0.202093 0.466463 -0.698438 -0.022503 1 0 0 0 0 0 0 721070
-0.001285 -0.001167 0.122008 -0.229515 0.444432 -0.715105 -0.022534 1 0 0 0 0 0 0 722057
-0.001286 -0.001168 0.122008 -0.243622 0.433492 -0.721748 -0.022565 1 0 0 0 0 0 0 723063
-0.001292 -0.001149 0.121997 -0.177364 0.178686 -0.588321 -0.022597 1 0 0 0 0 0 0 724066
-0.001295 -0.001140 0.121994 -0.208214 0.270757 -0.661544 -0.022628 1 0 0 0 0 0 0 725058
-0.001296 -0.001136 0.121993 -0.230569 0.338573 -0.699889 -0.022659 1 0 0 0 0 0 0 726079
-0.001297 -0.001133 0.121992 -0.242739 0.374799 -0.715220 -0.022692 1 0 0 0 0 0 0 727112
-0.001298 -0.001132 0.121992 -0.249115 0.393315 -0.721326 -0.022722 1 0 0 0 0 0 0 728080
-0.001298 -0.001132 0.121992 -0.252507 0.402860 -0.724136 -0.022753 1 0 0 0 0 0 0 729077
-0.001298 -0.001131 0.121992 -0.254390 0.407899 -0.725770 -0.022784 1 0 0 0 0 0 0 730077
-0.001298 -0.001131 0.121992 -0.255658 0.410943 -0.727401 -0.022829 1 0 0 0 0 0 0 731490
-0.001303 -0.001113 0.121982 -0.182731 0.162855 -0.591476 -0.022847 1 0 0 0 0 0 0 732078
-0.001306 -0.001103 0.121978 -0.210244 0.258284 -0.664069 -0.022878 1 0 0 0 0 0 0 733057
-0.001308 -0.001099 0.121977 -0.230932 0.327756 -0.702163 -0.022908 1 0 0 0 0 0 0 734047
-0.001321 -0.001110 0.121966 -0.068401 0.549337 -0.572996 -0.022940 1 0 0 0 0 0 0 735061
-0.001328 -0.001116 0.121962 -0.138961 0.499617 -0.654785 -0.022972 1 0 0 0 0 0 0 736065
-0.001332 -0.001119 0.121960 -0.190000 0.458594 -0.696806 -0.023003 1 0 0 0 0 0 0 737076
-0.001334 -0.001120 0.121960 -0.217376 0.436576 -0.713446 -0.023034 1 0 0 0 0 0 0 738073
-0.001340 -0.001102 0.121949 -0.157996 0.176125 -0.583361 -0.023066 1 0 0 0 0 0 0 739080
-0.001343 -0.001093 0.121946 -0.192172 0.265116 -0.657942 -0.023097 1 0 0 0 0 0 0 740079
-0.001345 -0.001089 0.121944 -0.216179 0.331349 -0.696741 -0.023128 1 0 0 0 0 0 0 741076
-0.001359 -0.001101 0.121933 -0.055363 0.551280 -0.567688 -0.023159 1 0 0 0 0 0 0 742077
-0.001366 -0.001106 0.121929 -0.126669 0.500786 -0.649563 -0.023191 1 0 0 0 0 0 0 743072
-0.001369 -0.001109 0.121928 -0.178068 0.459386 -0.691595 -0.023222 1 0 0 0 0 0 0 744075
-0.001371 -0.001111 0.121927 -0.205624 0.437166 -0.708248 -0.023253 1 0 0 0 0 0 0 745072
-0.001372 -0.001112 0.121927 -0.219792 0.426097 -0.714820 -0.023284 1 0 0 0 0 0 0 746057
-0.001378 -0.001093 0.121917 -0.153645 0.171365 -0.580977 -0.023316 1 0 0 0 0 0 0 747073
-0.001381 -0.001084 0.121913 -0.184320 0.263142 -0.654288 -0.023347 1 0 0 0 0 0 0 748076
-0.001382 -0.001080 0.121912 -0.206589 0.330767 -0.692631 -0.023378 1 0 0 0 0 0 0 749073
-0.001383 -0.001077 0.121911 -0.218684 0.366853 -0.707905 -0.023409 1 0 0 0 0 0 0 750072
-0.001383 -0.001076 0.121911 -0.225017 0.385324 -0.714002 -0.023441 1 0 0 0 0 0 0 751074
-0.001396 -0.001090 0.121900 -0.054609 0.579353 -0.572166 -0.023472 1 0 0 0 0 0 0 752075
-0.001403 -0.001096 0.121897 -0.120880 0.515819 -0.649482 -0.023503 1 0 0 0 0 0 0 753074
-0.001412 -0.001081 0.121885 -0.096334 0.218474 -0.552959 -0.023534 1 0 0 0 0 0 0 754074
-0.001416 -0.001073 0.121881 -0.149425 0.287061 -0.640721 -0.023566 1 0 0 0 0 0 0 755074
-0.001419 -0.001069 0.121880 -0.183101 0.342879 -0.684252 -0.023597 1 0 0 0 0 0 0 756076
-0.001420 -0.001068 0.121879 -0.200951 0.373041 -0.701350 -0.023628 1 0 0 0 0 0 0 757080
-0.001420 -0.001067 0.121879 -0.210167 0.388507 -0.708068 -0.023659 1 0 0 0 0 0 0 758074
-0.001421 -0.001066 0.121879 -0.214953 0.396518 -0.711059 -0.023691 1 0 0 0 0 0 0 759072
-0.001421 -0.001066 0.121879 -0.217500 0.400767 -0.712698 -0.023721 1 0 0 0 0 0 0 760060
-0.001434 -0.001080 0.121868 -0.045206 0.587701 -0.569176 -0.023753 1 0 0 0 0 0 0 761073
-0.001440 -0.001087 0.121864 -0.110403 0.520650 -0.645945 -0.023784 1 0 0 0 0 0 0 762073
-0.001444 -0.001090 0.121863 -0.158688 0.470978 -0.686161 -0.023816 1 0 0 0 0 0 0 763073
-0.001445 -0.001092 0.121862 -0.184678 0.444639 -0.702143 -0.023847 1 0 0 0 0 0 0 764074
-0.001452 -0.001074 0.121852 -0.124685 0.182107 -0.571440 -0.023878 1 0 0 0 0 0 0 765073
-0.001455 -0.001065 0.121848 -0.158315 0.269761 -0.645982 -0.023909 1 0 0 0 0 0 0 766072
-0.001457 -0.001061 0.121847 -0.182038 0.335303 -0.684736 -0.023940 1 0 0 0 0 0 0 767070
-0.001457 -0.001059 0.121847 -0.194880 0.370394 -0.700216 -0.023974 1 0 0 0 0 0 0 768151
-0.001458 -0.001057 0.121846 -0.201586 0.388320 -0.706324 -0.024005 1 0 0 0 0 0 0 769141
-0.001458 -0.001057 0.121846 -0.205091 0.397557 -0.709096 -0.024037 1 0 0 0 0 0 0 770145
-0.001458 -0.001057 0.121846 -0.206980 0.402420 -0.710628 -0.024067 1 0 0 0 0 0 0 771114
-0.001471 -0.001070 0.121836 -0.034397 0.589665 -0.566960 -0.024099 1 0 0 0 0 0 0 772158
-0.001478 -0.001077 0.121832 -0.099329 0.522828 -0.643731 -0.024130 1 0 0 0 0 0 0 773146
-0.001481 -0.001081 0.121830 -0.147470 0.473268 -0.683935 -0.024162 1 0 0 0 0 0 0 774159
-0.001483 -0.001082 0.121830 -0.173362 0.446975 -0.699879 -0.024192 1 0 0 0 0 0 0 775125
-0.001483 -0.001083 0.121830 -0.186695 0.433883 -0.706201 -0.024223 1 0 0 0 0 0 0 776125
-0.001484 -0.001084 0.121830 -0.193507 0.427553 -0.709015 -0.024254 1 0 0 0 0 0 0 777117
-0.001484 -0.001084 0.121830 -0.197063 0.424668 -0.710596 -0.024286 1 0 0 0 0 0 0 778116
-0.001497 -0.001098 0.121819 -0.025335 0.607961 -0.566731 -0.024317 1 0 0 0 0 0 0 779106
-0.001504 -0.001105 0.121815 -0.090607 0.539295 -0.643580 -0.024349 1 0 0 0 0 0 0 780142
-0.001507 -0.001108 0.121814 -0.138898 0.488802 -0.683807 -0.024380 1 0 0 0 0 0 0 781140
-0.001509 -0.001110 0.121813 -0.164882 0.462058 -0.699752 -0.024411 1 0 0 0 0 0 0 782123
-0.001510 -0.001111 0.121813 -0.178239 0.448741 -0.706090 -0.024443 1 0 0 0 0 0 0 783139
-0.001510 -0.001111 0.121813 -0.185065 0.442325 -0.708888 -0.024473 1 0 0 0 0 0 0 784122
-0.001516 -0.001093 0.121803 -0.115307 0.189863 -0.573324 -0.024505 1 0 0 0 0 0 0 785136
-0.001519 -0.001084 0.121799 -0.143873 0.282530 -0.646134 -0.024536 1 0 0 0 0 0 0 786122
-0.001520 -0.001079 0.121798 -0.165059 0.350584 -0.684280 -0.024567 1 0 0 0 0 0 0 787135
-0.001521 -0.001077 0.121797 -0.176611 0.386899 -0.699446 -0.024599 1 0 0 0 0 0 0 788141
-0.001521 -0.001076 0.121797 -0.182655 0.405468 -0.705465 -0.024630 1 0 0 0 0 0 0 789137
-0.001534 -0.001089 0.121786 -0.012224 0.599489 -0.563033 -0.024661 1 0 0 0 0 0 0 790134
-0.001541 -0.001096 0.121783 -0.078004 0.536227 -0.640398 -0.024692 1 0 0 0 0 0 0 791120
-0.001544 -0.001099 0.121781 -0.126576 0.488462 -0.680819 -0.024724 1 0 0 0 0 0 0 792136
-0.001546 -0.001101 0.121781 -0.152669 0.463037 -0.696766 -0.024752 1 0 0 0 0 0 0 793054
-0.001547 -0.001101 0.121781 -0.166075 0.450401 -0.703098 -0.024784 1 0 0 0 0 0 0 794063
-0.001547 -0.001102 0.121781 -0.172936 0.444314 -0.705907 -0.024815 1 0 0 0 0 0 0 795055
-0.001560 -0.001116 0.121770 -0.002940 0.625953 -0.562185 -0.024847 1 0 0 0 0 0 0 796064
-0.001567 -0.001123 0.121766 -0.068839 0.556605 -0.639198 -0.024877 1 0 0 0 0 0 0 797054
-0.001570 -0.001126 0.121765 -0.117455 0.505807 -0.679500 -0.024909 1 0 0 0 0 0 0 798063
-0.001572 -0.001128 0.121764 -0.143582 0.478914 -0.695470 -0.024940 1 0 0 0 0 0 0 799055
-0.001573 -0.001129 0.121764 -0.156990 0.465530 -0.701788 -0.024972 1 0 0 0 0 0 0 800064
-0.001573 -0.001130 0.121764 -0.163844 0.459069 -0.704564 -0.025003 1 0 0 0 0 0 0 801055
-0.001574 -0.001130 0.121764 -0.167621 0.456739 -0.707075 -0.025068 1 0 0 0 0 0 0 803147
-0.001574 -0.001130 0.121764 -0.169481 0.455490 -0.708121 -0.025096 1 0 0 0 0 0 0 804055
-0.001574 -0.001130 0.121764 -0.170596 0.455308 -0.709322 -0.025136 1 0 0 0 0 0 0 805319
-0.001574 -0.001130 0.121764 -0.171171 0.455306 -0.710008 -0.025159 1 0 0 0 0 0 0 806067
-0.001574 -0.001130 0.121764 -0.171592 0.455631 -0.710893 -0.025190 1 0 0 0 0 0 0 807060
-0.001587 -0.001144 0.121753 0.001613 0.640488 -0.566295 -0.025221 1 0 0 0 0 0 0 808056
-0.001593 -0.001151 0.121749 -0.062574 0.572867 -0.643126 -0.025253 1 0 0 0 0 0 0 809068
-0.001596 -0.001154 0.121748 -0.110298 0.522942 -0.683346 -0.025284 1 0 0 0 0 0 0 810056
-0.001598 -0.001156 0.121747 -0.136002 0.496486 -0.699319 -0.025316 1 0 0 0 0 0 0 811078
-0.001599 -0.001157 0.121747 -0.149189 0.483324 -0.705586 -0.025347 1 0 0 0 0 0 0 812076
-0.001599 -0.001157 0.121747 -0.155917 0.476986 -0.708375 -0.025378 1 0 0 0 0 0 0 813073
-0.001600 -0.001157 0.121747 -0.159403 0.474096 -0.709927 -0.025409 1 0 0 0 0 0 0 814070
-0.001600 -0.001157 0.121747 -0.161241 0.472943 -0.711030 -0.025440 1 0 0 0 0 0 0 815071
-0.001600 -0.001158 0.121747 -0.162280 0.472651 -0.711989 -0.025472 1 0 0 0 0 0 0 816072
-0.001600 -0.001158 0.121747 -0.162879 0.472792 -0.712888 -0.025503 1 0 0 0 0 0 0 817071
-0.001600 -0.001158 0.121747 -0.163287 0.473167 -0.713779 -0.025534 1 0 0 0 0 0 0 818074
-0.001600 -0.001158 0.121747 -0.163593 0.473633 -0.714648 -0.025565 1 0 0 0 0 0 0 819071
-0.001600 -0.001158 0.121747 -0.163852 0.474152 -0.715525 -0.025597 1 0 0 0 0 0 0 820073
-0.001613 -0.001171 0.121736 0.009447 0.659080 -0.570730 -0.025628 1 0 0 0 0 0 0 821071
-0.001619 -0.001178 0.121732 -0.054594 0.591619 -0.647578 -0.025659 1 0 0 0 0 0 0 822074
-0.001623 -0.001182 0.121731 -0.102310 0.541941 -0.688076 -0.025700 1 0 0 0 0 0 0 823362
-0.001624 -0.001184 0.121731 -0.127904 0.515356 -0.703773 -0.025722 1 0 0 0 0 0 0 824073
-0.001625 -0.001184 0.121730 -0.141073 0.502245 -0.710093 -0.025754 1 0 0 0 0 0 0 825111
-0.001625 -0.001185 0.121730 -0.147781 0.495922 -0.712844 -0.025785 1 0 0 0 0 0 0 826082
-0.001626 -0.001185 0.121730 -0.151246 0.493065 -0.714402 -0.025817 1 0 0 0 0 0 0 827109
-0.001626 -0.001185 0.121730 -0.153071 0.491902 -0.715478 -0.025847 1 0 0 0 0 0 0 828081
-0.001626 -0.001185 0.121730 -0.154094 0.491647 -0.716446 -0.025879 1 0 0 0 0 0 0 829109
-0.001626 -0.001185 0.121730 -0.154674 0.491787 -0.717312 -0.025910 1 0 0 0 0 0 0 830080
-0.001626 -0.001185 0.121730 -0.155078 0.492171 -0.718217 -0.025942 1 0 0 0 0 0 0 831108
-0.001626 -0.001185 0.121730 -0.155370 0.492644 -0.719062 -0.025972 1 0 0 0 0 0 0 832079
-0.001626 -0.001185 0.121730 -0.155613 0.493202 -0.719947 -0.026004 1 0 0 0 0 0 0 833108
-0.001626 -0.001185 0.121730 -0.155811 0.493744 -0.720793 -0.026034 1 0 0 0 0 0 0 834078
-0.001626 -0.001185 0.121730 -0.156025 0.494346 -0.721686 -0.026067 1 0 0 0 0 0 0 835108
-0.001626 -0.001185 0.121730 -0.156205 0.494910 -0.722520 -0.026097 1 0 0 0 0 0 0 836080
-0.001626 -0.001185 0.121730 -0.156409 0.495521 -0.723393 -0.026129 1 0 0 0 0 0 0 837089
-0.001639 -0.001199 0.121720 0.016937 0.680505 -0.578394 -0.026160 1 0 0 0 0 0 0 838110
-0.001645 -0.001206 0.121716 -0.046969 0.613160 -0.655243 -0.026191 1 0 0 0 0 0 0 839079
-0.001649 -0.001209 0.121714 -0.094572 0.563454 -0.695587 -0.026225 1 0 0 0 0 0 0 840179
-0.001650 -0.001211 0.121714 -0.120175 0.537069 -0.711522 -0.026256 1 0 0 0 0 0 0 841158
-0.001651 -0.001212 0.121714 -0.133314 0.523970 -0.717800 -0.026287 1 0 0 0 0 0 0 842171
-0.001652 -0.001212 0.121714 -0.140007 0.517678 -0.720561 -0.026318 1 0 0 0 0 0 0 843160
-0.001652 -0.001213 0.121714 -0.143459 0.514814 -0.722096 -0.026350 1 0 0 0 0 0 0 844160
-0.001652 -0.001213 0.121714 -0.145270 0.513696 -0.723191 -0.026381 1 0 0 0 0 0 0 845170
-0.001652 -0.001213 0.121714 -0.146268 0.513427 -0.724138 -0.026412 1 0 0 0 0 0 0 846168
-0.001665 -0.001227 0.121703 0.025995 0.700326 -0.582241 -0.026564 1 0 0 0 0 0 0 851026
-0.001671 -0.001234 0.121699 -0.038039 0.632988 -0.659292 -0.026600 1 0 0 0 0 0 0 852171
-0.001675 -0.001237 0.121698 -0.085667 0.583170 -0.699562 -0.026631 1 0 0 0 0 0 0 853164
-0.001689 -0.001252 0.121686 0.062154 0.741096 -0.569306 -0.026662 1 0 0 0 0 0 0 854172
-0.001697 -0.001260 0.121682 -0.014563 0.660210 -0.651685 -0.026694 1 0 0 0 0 0 0 855171
-0.001700 -0.001264 0.121681 -0.068587 0.603686 -0.693930 -0.026727 1 0 0 0 0 0 0 856232
-0.001702 -0.001266 0.121680 -0.097414 0.573886 -0.710504 -0.026756 1 0 0 0 0 0 0 857168
-0.001703 -0.001267 0.121680 -0.112135 0.559078 -0.717011 -0.026787 1 0 0 0 0 0 0 858173
-0.001704 -0.001268 0.121680 -0.119638 0.551944 -0.719843 -0.026819 1 0 0 0 0 0 0 859167
-0.001704 -0.001268 0.121680 -0.123464 0.548689 -0.721384 -0.026850 1 0 0 0 0 0 0 860172
-0.001704 -0.001268 0.121680 -0.127069 0.554271 -0.731603 -0.027221 1 0 0 0 0 0 0 872037
-0.001730 -0.001296 0.121658 0.218787 0.922646 -0.439734 -0.027255 1 0 0 0 0 0 0 873133
-0.001743 -0.001309 0.121651 0.091196 0.787416 -0.592777 -0.027285 1 0 0 0 0 0 0 874103
-0.001749 -0.001316 0.121648 -0.003688 0.687395 -0.672581 -0.027317 1 0 0 0 0 0 0 875104
-0.001753 -0.001320 0.121647 -0.054659 0.634126 -0.703657 -0.027347 1 0 0 0 0 0 0 876092
-0.001767 -0.001335 0.121636 0.092626 0.791492 -0.568618 -0.027377 1 0 0 0 0 0 0 877038
-0.001775 -0.001343 0.121632 0.016084 0.710821 -0.649541 -0.027408 1 0 0 0 0 0 0 878038
-0.001778 -0.001347 0.121630 -0.037785 0.654401 -0.691221 -0.027439 1 0 0 0 0 0 0 879037
-0.001780 -0.001349 0.121630 -0.066520 0.624720 -0.707660 -0.027471 1 0 0 0 0 0 0 880039
-0.001781 -0.001350 0.121630 -0.081216 0.609975 -0.714075 -0.027502 1 0 0 0 0 0 0 881037
-0.001782 -0.001350 0.121630 -0.088653 0.602906 -0.716875 -0.027533 1 0 0 0 0 0 0 882038
-0.001782 -0.001351 0.121630 -0.092440 0.599689 -0.718379 -0.027564 1 0 0 0 0 0 0 883039
-0.001782 -0.001351 0.121630 -0.094394 0.598425 -0.719429 -0.027596 1 0 0 0 0 0 0 884038
-0.001787 -0.001332 0.121619 -0.022064 0.347549 -0.583141 -0.027627 1 0 0 0 0 0 0 885039
-0.001790 -0.001323 0.121616 -0.048947 0.441310 -0.655281 -0.027658 1 0 0 0 0 0 0 886039
-0.001792 -0.001318 0.121615 -0.069266 0.509915 -0.693058 -0.027689 1 0 0 0 0 0 0 887037
-0.001792 -0.001316 0.121614 -0.080347 0.546512 -0.708006 -0.027721 1 0 0 0 0 0 0 888034
-0.001793 -0.001315 0.121614 -0.086098 0.565283 -0.713895 -0.027752 1 0 0 0 0 0 0 889034
-0.001806 -0.001328 0.121603 0.084214 0.759171 -0.569647 -0.027783 1 0 0 0 0 0 0 890037
-0.001812 -0.001335 0.121599 0.019430 0.696895 -0.647378 -0.027815 1 0 0 0 0 0 0 891039
-0.001816 -0.001338 0.121598 -0.028543 0.649696 -0.687952 -0.027846 1 0 0 0 0 0 0 892047
-0.001817 -0.001340 0.121597 -0.054351 0.624639 -0.703978 -0.027877 1 0 0 0 0 0 0 893054
-0.001818 -0.001341 0.121597 -0.067533 0.612199 -0.710232 -0.027909 1 0 0 0 0 0 0 894062
-0.001819 -0.001341 0.121597 -0.074223 0.606270 -0.712957 -0.027940 1 0 0 0 0 0 0 895059
-0.001819 -0.001341 0.121597 -0.077620 0.603644 -0.714437 -0.027972 1 0 0 0 0 0 0 896066
-0.001824 -0.001323 0.121587 -0.006044 0.352101 -0.578171 -0.028003 1 0 0 0 0 0 0 897078
-0.001827 -0.001313 0.121583 -0.033214 0.445404 -0.650347 -0.028034 1 0 0 0 0 0 0 898071
-0.001842 -0.001323 0.121571 0.119540 0.697924 -0.541171 -0.028066 1 0 0 0 0 0 0 899074
-0.001849 -0.001327 0.121567 0.045250 0.667027 -0.632455 -0.028097 1 0 0 0 0 0 0 900071
-0.001853 -0.001329 0.121565 -0.007635 0.635651 -0.677869 -0.028128 1 0 0 0 0 0 0 901069
-0.001854 -0.001331 0.121565 -0.035899 0.618490 -0.695580 -0.028159 1 0 0 0 0 0 0 902067
-0.001855 -0.001331 0.121565 -0.050343 0.609994 -0.702421 -0.028190 1 0 0 0 0 0 0 903068
-0.001856 -0.001332 0.121565 -0.057645 0.606047 -0.705333 -0.028221 1 0 0 0 0 0 0 904056
-0.001856 -0.001332 0.121565 -0.061350 0.604383 -0.706872 -0.028253 1 0 0 0 0 0 0 905069
-0.001856 -0.001332 0.121565 -0.063243 0.603880 -0.707922 -0.028284 1 0 0 0 0 0 0 906068
-0.001862 -0.001313 0.121554 0.009073 0.353412 -0.571359 -0.028315 1 0 0 0 0 0 0 907068
-0.001864 -0.001304 0.121551 -0.017660 0.447182 -0.643508 -0.028347 1 0 0 0 0 0 0 908072
-0.001866 -0.001299 0.121550 -0.037889 0.515757 -0.681282 -0.028378 1 0 0 0 0 0 0 909083
-0.001867 -0.001297 0.121549 -0.048925 0.552343 -0.696202 -0.028410 1 0 0 0 0 0 0 910082
-0.001867 -0.001296 0.121549 -0.054627 0.571098 -0.702060 -0.028441 1 0 0 0 0 0 0 911077
-0.001880 -0.001309 0.121538 0.115651 0.764971 -0.557538 -0.028472 1 0 0 0 0 0 0 912080
-0.001887 -0.001316 0.121534 0.051097 0.702820 -0.635289 -0.028503 1 0 0 0 0 0 0 913081
-0.001890 -0.001319 0.121533 0.003247 0.655687 -0.675827 -0.028535 1 0 0 0 0 0 0 914085
-0.001897 -0.001302 0.121522 0.050793 0.380128 -0.554245 -0.028566 1 0 0 0 0 0 0 915082
-0.001901 -0.001294 0.121518 0.011502 0.461016 -0.631846 -0.028597 1 0 0 0 0 0 0 916082
-0.001903 -0.001289 0.121517 -0.015043 0.523096 -0.671514 -0.028628 1 0 0 0 0 0 0 917076
-0.001903 -0.001287 0.121517 -0.029238 0.556411 -0.687105 -0.028659 1 0 0 0 0 0 0 918077
-0.001904 -0.001286 0.121516 -0.036526 0.573552 -0.693184 -0.028691 1 0 0 0 0 0 0 919078
-0.001904 -0.001286 0.121516 -0.040240 0.582417 -0.695812 -0.028722 1 0 0 0 0 0 0 920078
-0.001910 -0.001267 0.121506 0.031088 0.336738 -0.559513 -0.028753 1 0 0 0 0 0 0 921077
-0.001913 -0.001258 0.121503 0.004004 0.432625 -0.631932 -0.028784 1 0 0 0 0 0 0 922076
-0.001914 -0.001253 0.121501 -0.016396 0.502262 -0.669778 -0.028816 1 0 0 0 0 0 0 923078
-0.001915 -0.001251 0.121501 -0.027509 0.539379 -0.684737 -0.028847 1 0 0 0 0 0 0 924084
-0.001915 -0.001249 0.121501 -0.033239 0.558358 -0.690564 -0.028878 1 0 0 0 0 0 0 925058
-0.001928 -0.001262 0.121490 0.137000 0.752418 -0.545941 -0.028909 1 0 0 0 0 0 0 926077
-0.001940 -0.001250 0.121476 0.145760 0.439967 -0.485812 -0.028941 1 0 0 0 0 0 0 927076
-0.001946 -0.001245 0.121471 0.071920 0.486002 -0.597811 -0.028972 1 0 0 0 0 0 0 928079
-0.001949 -0.001242 0.121469 0.026363 0.528906 -0.650781 -0.029003 1 0 0 0 0 0 0 929077
-0.001951 -0.001240 0.121468 0.002440 0.552402 -0.671154 -0.029035 1 0 0 0 0 0 0 930080
-0.001952 -0.001239 0.121468 -0.009756 0.564556 -0.678870 -0.029065 1 0 0 0 0 0 0 931057
-0.001958 -0.001220 0.121458 0.057227 0.320640 -0.544126 -0.029097 1 0 0 0 0 0 0 932078
-0.001961 -0.001211 0.121454 0.028097 0.417175 -0.617248 -0.029128 1 0 0 0 0 0 0 933076
-0.001962 -0.001206 0.121453 0.006670 0.487094 -0.655330 -0.029159 1 0 0 0 0 0 0 934071
-0.001963 -0.001204 0.121452 -0.004954 0.524353 -0.670347 -0.029191 1 0 0 0 0 0 0 935079
-0.001963 -0.001203 0.121452 -0.010930 0.543412 -0.676209 -0.029222 1 0 0 0 0 0 0 936083
-0.001963 -0.001202 0.121452 -0.013976 0.553240 -0.678727 -0.029253 1 0 0 0 0 0 0 937075
-0.001969 -0.001183 0.121442 0.057612 0.308212 -0.541958 -0.029284 1 0 0 0 0 0 0 938078
-0.001972 -0.001174 0.121438 0.030826 0.404067 -0.614490 -0.029316 1 0 0 0 0 0 0 939076
-0.001986 -0.001183 0.121426 0.183706 0.657950 -0.505166 -0.029347 1 0 0 0 0 0 0 940077
-0.001993 -0.001188 0.121422 0.109888 0.627748 -0.596421 -0.029378 1 0 0 0 0 0 0 941076
-0.001997 -0.001190 0.121420 0.057266 0.596748 -0.641748 -0.029409 1 0 0 0 0 0 0 942075
-0.001999 -0.001191 0.121420 0.029126 0.579760 -0.659377 -0.029441 1 0 0 0 0 0 0 943075
-0.002000 -0.001192 0.121420 0.014792 0.571327 -0.666132 -0.029472 1 0 0 0 0 0 0 944078
-0.002006 -0.001173 0.121409 0.080634 0.317182 -0.530735 -0.029503 1 0 0 0 0 0 0 945076
-0.002009 -0.001164 0.121406 0.051072 0.408360 -0.603818 -0.029535 1 0 0 0 0 0 0 946079
-0.002010 -0.001160 0.121404 0.029433 0.475584 -0.641867 -0.029565 1 0 0 0 0 0 0 947065
-0.002011 -0.001157 0.121404 0.017724 0.511473 -0.656865 -0.029597 1 0 0 0 0 0 0 948075
-0.002011 -0.001156 0.121404 0.011693 0.529852 -0.662688 -0.029628 1 0 0 0 0 0 0 949065
-0.002011 -0.001156 0.121404 0.008644 0.539325 -0.665197 -0.029659 1 0 0 0 0 0 0 950073
-0.002012 -0.001155 0.121404 0.007106 0.544352 -0.666533 -0.029690 1 0 0 0 0 0 0 951064
-0.002012 -0.001155 0.121404 0.006347 0.547143 -0.667463 -0.029722 1 0 0 0 0 0 0 952073
-0.002017 -0.001137 0.121394 0.079007 0.298683 -0.529822 -0.029753 1 0 0 0 0 0 0 953063
-0.002033 -0.001141 0.121379 0.226012 0.576960 -0.454938 -0.029785 1 0 0 0 0 0 0 954082
-0.002041 -0.001143 0.121374 0.143439 0.578298 -0.569078 -0.029815 1 0 0 0 0 0 0 955065
-0.002045 -0.001145 0.121372 0.085710 0.564939 -0.623481 -0.029847 1 0 0 0 0 0 0 956066
-0.002047 -0.001145 0.121372 0.054900 0.556911 -0.644361 -0.029878 1 0 0 0 0 0 0 957063
-0.002048 -0.001145 0.121371 0.039216 0.552965 -0.652278 -0.029909 1 0 0 0 0 0 0 958074
-0.002048 -0.001146 0.121371 0.031313 0.551210 -0.655486 -0.029940 1 0 0 0 0 0 0 959063
-0.002048 -0.001146 0.121371 0.027348 0.550628 -0.657081 -0.029972 1 0 0 0 0 0 0 960075
-0.002049 -0.001146 0.121371 0.025379 0.550596 -0.658050 -0.030002 1 0 0 0 0 0 0 961050
-0.002049 -0.001146 0.121371 0.024395 0.550881 -0.658852 -0.030034 1 0 0 0 0 0 0 962058
-0.002049 -0.001146 0.121371 0.023927 0.551294 -0.659568 -0.030065 1 0 0 0 0 0 0 963050
-0.002049 -0.001146 0.121371 0.023729 0.552685 -0.661326 -0.030144 1 0 0 0 0 0 0 965591
-0.002049 -0.001146 0.121371 0.023612 0.552906 -0.661652 -0.030159 1 0 0 0 0 0 0 966050
-0.002049 -0.001146 0.121371 0.023596 0.553872 -0.662827 -0.030213 1 0 0 0 0 0 0 967778
-0.002049 -0.001146 0.121371 0.023594 0.554590 -0.663712 -0.030253 1 0 0 0 0 0 0 969060
-0.002049 -0.001146 0.121371 0.023601 0.555171 -0.664392 -0.030284 1 0 0 0 0 0 0 970051
-0.002049 -0.001146 0.121371 0.023627 0.555737 -0.665076 -0.030315 1 0 0 0 0 0 0 971057
-0.002049 -0.001146 0.121371 0.023641 0.556312 -0.665774 -0.030346 1 0 0 0 0 0 0 972058
-0.002049 -0.001146 0.121371 0.023667 0.556878 -0.666461 -0.030378 1 0 0 0 0 0 0 973066
-0.002049 -0.001146 0.121371 0.023685 0.557475 -0.667142 -0.030409 1 0 0 0 0 0 0 974070
-0.002049 -0.001146 0.121371 0.023716 0.558030 -0.667837 -0.030441 1 0 0 0 0 0 0 975075
-0.002049 -0.001146 0.121371 0.023737 0.558608 -0.668523 -0.030472 1 0 0 0 0 0 0 976066
-0.002049 -0.001146 0.121371 0.023753 0.559173 -0.669198 -0.030503 1 0 0 0 0 0 0 977067
-0.002049 -0.001146 0.121371 0.023785 0.559753 -0.669894 -0.030534 1 0 0 0 0 0 0 978066
-0.002049 -0.001146 0.121371 0.023809 0.560327 -0.670562 -0.030565 1 0 0 0 0 0 0 979067
-0.002049 -0.001146 0.121371 0.023834 0.560901 -0.671265 -0.030597 1 0 0 0 0 0 0 980067
-0.002049 -0.001146 0.121371 0.023862 0.561462 -0.671946 -0.030628 1 0 0 0 0 0 0 981067
-0.002049 -0.001146 0.121371 0.023872 0.562047 -0.672631 -0.030659 1 0 0 0 0 0 0 982066
-0.002049 -0.001146 0.121371 0.023918 0.562617 -0.673311 -0.030690 1 0 0 0 0 0 0 983068
-0.002049 -0.001146 0.121371 0.023921 0.563199 -0.674006 -0.030722 1 0 0 0 0 0 0 984074
-0.002054 -0.001127 0.121361 0.097034 0.313427 -0.536044 -0.030753 1 0 0 0 0 0 0 985067
-0.002057 -0.001118 0.121357 0.071245 0.406589 -0.608392 -0.030784 1 0 0 0 0 0 0 986064
-0.002058 -0.001113 0.121356 0.051499 0.474796 -0.646199 -0.030815 1 0 0 0 0 0 0 987067
-0.002059 -0.001111 0.121356 0.040741 0.511151 -0.661077 -0.030847 1 0 0 0 0 0 0 988066
-0.002059 -0.001110 0.121355 0.035206 0.529766 -0.666854 -0.030878 1 0 0 0 0 0 0 989068
-0.002060 -0.001109 0.121355 0.032420 0.539344 -0.669323 -0.030909 1 0 0 0 0 0 0 990060
-0.002060 -0.001109 0.121355 0.031023 0.544399 -0.670632 -0.030940 1 0 0 0 0 0 0 991067
-0.002060 -0.001109 0.121355 0.030336 0.547217 -0.671525 -0.030972 1 0 0 0 0 0 0 992069
-0.002060 -0.001109 0.121355 0.029998 0.548892 -0.672285 -0.031003 1 0 0 0 0 0 0 993064
-0.002041 -0.001113 0.121345 -0.226992 0.609677 -0.538397 -0.031034 1 0 0 0 0 0 0 994066
-0.002031 -0.001115 0.121342 -0.131774 0.589212 -0.608605 -0.031065 1 0 0 0 0 0 0 995065
-0.002027 -0.001117 0.121341 -0.062461 0.573784 -0.645314 -0.031097 1 0 0 0 0 0 0 996066
-0.002024 -0.001117 0.121340 -0.025853 0.565674 -0.659762 -0.031128 1 0 0 0 0 0 0 997063
-0.002023 -0.001117 0.121340 -0.007425 0.561795 -0.665382 -0.031159 1 0 0 0 0 0 0 998065
-0.002023 -0.001118 0.121340 0.001794 0.560079 -0.667774 -0.031189 1 0 0 0 0 0 0 999036
-0.002022 -0.001118 0.121340 0.006372 0.559519 -0.669079 -0.031221 1 0 0 0 0 0 1 62
-0.002022 -0.001118 0.121340 0.008688 0.559511 -0.669958 -0.031253 1 0 0 0 0 0 1 1065
-0.002022 -0.001118 0.121340 0.009832 0.559768 -0.670677 -0.031283 1 0 0 0 0 0 1 2035
-0.002022 -0.001118 0.121340 0.010415 0.560193 -0.671408 -0.031315 1 0 0 0 0 0 1 3064
-0.002022 -0.001118 0.121340 0.010716 0.560681 -0.672077 -0.031347 1 0 0 0 0 0 1 4065
-0.002022 -0.001118 0.121340 0.010867 0.561209 -0.672755 -0.031378 1 0 0 0 0 0 1 5071
-0.002022 -0.001118 0.121340 0.010944 0.561759 -0.673420 -0.031409 1 0 0 0 0 0 1 6065
-0.002022 -0.001118 0.121340 0.010986 0.562297 -0.674091 -0.031440 1 0 0 0 0 0 1 7058
-0.002022 -0.001118 0.121340 0.011023 0.562853 -0.674760 -0.031472 1 0 0 0 0 0 1 8066
-0.002022 -0.001118 0.121340 0.011048 0.563408 -0.675435 -0.031503 1 0 0 0 0 0 1 9066
-0.002022 -0.001118 0.121340 0.011060 0.563960 -0.676098 -0.031534 1 0 0 0 0 0 1 10054
-0.002022 -0.001118 0.121340 0.011071 0.564517 -0.676765 -0.031565 1 0 0 0 0 0 1 11050
-0.002022 -0.001118 0.121340 0.011082 0.565089 -0.677452 -0.031597 1 0 0 0 0 0 1 12074
-0.002022 -0.001118 0.121340 0.011101 0.565657 -0.678115 -0.031628 1 0 0 0 0 0 1 13075
-0.002022 -0.001118 0.121340 0.011105 0.566208 -0.678791 -0.031659 1 0 0 0 0 0 1 14074
-0.002035 -0.001131 0.121329 0.184532 0.751476 -0.531846 -0.031691 1 0 0 0 0 0 1 15072
-0.002041 -0.001138 0.121325 0.122087 0.685032 -0.608684 -0.031722 1 0 0 0 0 0 1 16075
-0.002045 -0.001142 0.121324 0.075331 0.635784 -0.648816 -0.031753 1 0 0 0 0 0 1 17074
-0.002046 -0.001144 0.121323 0.050184 0.609675 -0.664565 -0.031784 1 0 0 0 0 0 1 18074
-0.002047 -0.001144 0.121323 0.037361 0.596676 -0.670653 -0.031816 1 0 0 0 0 0 1 19075
-0.002047 -0.001145 0.121323 0.030908 0.590425 -0.673212 -0.031847 1 0 0 0 0 0 1 20076
-0.002053 -0.001127 0.121313 0.100805 0.337019 -0.535701 -0.031878 1 0 0 0 0 0 1 21076
-0.002056 -0.001117 0.121309 0.073460 0.428256 -0.608212 -0.031909 1 0 0 0 0 0 1 22072
-0.002057 -0.001113 0.121308 0.052931 0.495474 -0.646037 -0.031940 1 0 0 0 0 0 1 23052
-0.002058 -0.001111 0.121308 0.041773 0.531355 -0.660927 -0.031972 1 0 0 0 0 0 1 24064
-0.002059 -0.001109 0.121307 0.036051 0.549740 -0.666686 -0.032003 1 0 0 0 0 0 1 25073
-0.002059 -0.001109 0.121307 0.033157 0.559185 -0.669135 -0.032034 1 0 0 0 0 0 1 26066
-0.002059 -0.001109 0.121307 0.031708 0.564192 -0.670421 -0.032066 1 0 0 0 0 0 1 27072
-0.002059 -0.001108 0.121307 0.031008 0.566956 -0.671284 -0.032097 1 0 0 0 0 0 1 28063
-0.002059 -0.001108 0.121307 0.030650 0.568628 -0.672030 -0.032128 1 0 0 0 0 0 1 29072
-0.002059 -0.001108 0.121307 0.030504 0.569732 -0.672695 -0.032159 1 0 0 0 0 0 1 30062
-0.002059 -0.001108 0.121307 0.030431 0.570558 -0.673368 -0.032191 1 0 0 0 0 0 1 31071
-0.002059 -0.001108 0.121307 0.030409 0.571265 -0.674017 -0.032221 1 0 0 0 0 0 1 32062
-0.002059 -0.001108 0.121307 0.030420 0.571875 -0.674672 -0.032253 1 0 0 0 0 0 1 33055
-0.002059 -0.001108 0.121307 0.030441 0.572442 -0.675304 -0.032283 1 0 0 0 0 0 1 34031
-0.002059 -0.001108 0.121307 0.030460 0.573042 -0.675967 -0.032315 1 0 0 0 0 0 1 35047
-0.002059 -0.001108 0.121307 0.030482 0.573640 -0.676686 -0.032349 1 0 0 0 0 0 1 36136
-0.002059 -0.001108 0.121307 0.030516 0.574153 -0.677275 -0.032377 1 0 0 0 0 0 1 37047
-0.002072 -0.001122 0.121296 0.204001 0.759508 -0.530131 -0.032409 1 0 0 0 0 0 1 38055
-0.002078 -0.001129 0.121293 0.141712 0.693154 -0.606950 -0.032440 1 0 0 0 0 0 1 39047
-0.002082 -0.001132 0.121291 0.095043 0.643958 -0.647068 -0.032471 1 0 0 0 0 0 1 40042
-0.002083 -0.001134 0.121291 0.069960 0.618211 -0.663179 -0.032520 1 0 0 0 0 0 1 41631
-0.002084 -0.001135 0.121291 0.057145 0.604889 -0.668853 -0.032533 1 0 0 0 0 0 1 42042
-0.002084 -0.001135 0.121291 0.050739 0.599090 -0.671915 -0.032589 1 0 0 0 0 0 1 43829
-0.002085 -0.001136 0.121291 0.047540 0.596373 -0.673368 -0.032628 1 0 0 0 0 0 1 45064
-0.002085 -0.001136 0.121291 0.045953 0.595232 -0.674256 -0.032659 1 0 0 0 0 0 1 46058
-0.002085 -0.001136 0.121291 0.045177 0.594934 -0.674975 -0.032690 1 0 0 0 0 0 1 47053
-0.002085 -0.001136 0.121291 0.044806 0.595068 -0.675651 -0.032721 1 0 0 0 0 0 1 48058
-0.002085 -0.001136 0.121291 0.044654 0.595436 -0.676327 -0.032753 1 0 0 0 0 0 1 49070
-0.002085 -0.001136 0.121291 0.044600 0.595900 -0.676962 -0.032784 1 0 0 0 0 0 1 50066
-0.002085 -0.001136 0.121291 0.044586 0.596410 -0.677610 -0.032815 1 0 0 0 0 0 1 51068
-0.002085 -0.001136 0.121291 0.044600 0.596946 -0.678254 -0.032847 1 0 0 0 0 0 1 52065
-0.002085 -0.001136 0.121291 0.044620 0.597505 -0.678900 -0.032878 1 0 0 0 0 0 1 53064
-0.002085 -0.001136 0.121291 0.044663 0.598059 -0.679537 -0.032909 1 0 0 0 0 0 1 54061
-0.002085 -0.001136 0.121291 0.044694 0.598628 -0.680194 -0.032940 1 0 0 0 0 0 1 55060
-0.002085 -0.001136 0.121291 0.044747 0.599196 -0.680830 -0.032972 1 0 0 0 0 0 1 56065
-0.002085 -0.001136 0.121291 0.044783 0.599754 -0.681481 -0.033003 1 0 0 0 0 0 1 57064
-0.002090 -0.001117 0.121280 0.118002 0.349545 -0.543025 -0.033034 1 0 0 0 0 0 1 58060
-0.002093 -0.001108 0.121277 0.092386 0.442271 -0.615264 -0.033065 1 0 0 0 0 0 1 59064
-0.002094 -0.001103 0.121275 0.072752 0.510225 -0.652999 -0.033096 1 0 0 0 0 0 1 60052
-0.002095 -0.001101 0.121275 0.062046 0.546493 -0.667837 -0.033128 1 0 0 0 0 0 1 61068
-0.002096 -0.001100 0.121275 0.056538 0.565037 -0.673557 -0.033159 1 0 0 0 0 0 1 62065
-0.002096 -0.001099 0.121275 0.053767 0.574586 -0.675982 -0.033190 1 0 0 0 0 0 1 63062
-0.002096 -0.001099 0.121275 0.052390 0.579621 -0.677248 -0.033222 1 0 0 0 0 0 1 64065
-0.002096 -0.001099 0.121275 0.051727 0.582416 -0.678116 -0.033253 1 0 0 0 0 0 1 65069
-0.002096 -0.001099 0.121275 0.051415 0.584074 -0.678812 -0.033283 1 0 0 0 0 0 1 66035
-0.002096 -0.001099 0.121275 0.051281 0.585200 -0.679480 -0.033315 1 0 0 0 0 0 1 67066
-0.002096 -0.001099 0.121275 0.051241 0.586033 -0.680136 -0.033347 1 0 0 0 0 0 1 68065
-0.002096 -0.001099 0.121275 0.051233 0.586704 -0.680754 -0.033377 1 0 0 0 0 0 1 69033
-0.002096 -0.001099 0.121275 0.051272 0.587335 -0.681410 -0.033409 1 0 0 0 0 0 1 70063
-0.002096 -0.001099 0.121275 0.051309 0.587924 -0.682047 -0.033440 1 0 0 0 0 0 1 71063
-0.002096 -0.001099 0.121275 0.051353 0.588488 -0.682690 -0.033471 1 0 0 0 0 0 1 72062
-0.002096 -0.001099 0.121275 0.051389 0.589042 -0.683323 -0.033503 1 0 0 0 0 0 1 73063
-0.002096 -0.001099 0.121275 0.051432 0.589599 -0.683962 -0.033534 1 0 0 0 0 0 1 74056
-0.002096 -0.001099 0.121275 0.051480 0.590151 -0.684602 -0.033565 1 0 0 0 0 0 1 75059
-0.002096 -0.001099 0.121275 0.051538 0.590684 -0.685210 -0.033596 1 0 0 0 0 0 1 76034
-0.002096 -0.001099 0.121275 0.051577 0.591251 -0.685877 -0.033628 1 0 0 0 0 0 1 77062
-0.002096 -0.001099 0.121275 0.051624 0.591800 -0.686515 -0.033659 1 0 0 0 0 0 1 78061
-0.002096 -0.001099 0.121275 0.051683 0.592347 -0.687140 -0.033690 1 0 0 0 0 0 1 79062
-0.002096 -0.001099 0.121275 0.051721 0.592900 -0.687790 -0.033721 1 0 0 0 0 0 1 80063
-0.002096 -0.001099 0.121275 0.051767 0.593444 -0.688422 -0.033752 1 0 0 0 0 0 1 81053
-0.002096 -0.001099 0.121275 0.051822 0.593991 -0.689039 -0.033783 1 0 0 0 0 0 1 82032
-0.002096 -0.001099 0.121275 0.051867 0.594537 -0.689695 -0.033815 1 0 0 0 0 0 1 83061
-0.002096 -0.001099 0.121275 0.051911 0.595097 -0.690340 -0.033847 1 0 0 0 0 0 1 84063
-0.002096 -0.001099 0.121275 0.051965 0.595637 -0.690950 -0.033877 1 0 0 0 0 0 1 85029
-0.002096 -0.001099 0.121275 0.052007 0.596190 -0.691606 -0.033909 1 0 0 0 0 0 1 86049
-0.002096 -0.001099 0.121275 0.052066 0.596740 -0.692235 -0.033940 1 0 0 0 0 0 1 87056
-0.002096 -0.001099 0.121275 0.052103 0.597280 -0.692870 -0.033971 1 0 0 0 0 0 1 88034
-0.002096 -0.001099 0.121275 0.052149 0.597829 -0.693508 -0.034002 1 0 0 0 0 0 1 89033
-0.002096 -0.001099 0.121275 0.052207 0.598402 -0.694156 -0.034034 1 0 0 0 0 0 1 90060
-0.002096 -0.001099 0.121275 0.052250 0.598928 -0.694789 -0.034065 1 0 0 0 0 0 1 91053
-0.002109 -0.001113 0.121264 0.225986 0.784584 -0.547277 -0.034096 1 0 0 0 0 0 1 92061
-0.002115 -0.001119 0.121260 0.163963 0.718419 -0.624001 -0.034127 1 0 0 0 0 0 1 93032
-0.002118 -0.001123 0.121259 0.117419 0.669363 -0.664087 -0.034159 1 0 0 0 0 0 1 94061
-0.002120 -0.001125 0.121258 0.092392 0.643303 -0.679790 -0.034190 1 0 0 0 0 0 1 95041
-0.002121 -0.001125 0.121258 0.079643 0.630372 -0.685835 -0.034221 1 0 0 0 0 0 1 96061
-0.002121 -0.001126 0.121258 0.073243 0.624164 -0.688408 -0.034255 1 0 0 0 0 0 1 97127
-0.002122 -0.001126 0.121258 0.070056 0.621275 -0.689668 -0.034284 1 0 0 0 0 0 1 98056
-0.002122 -0.001126 0.121258 0.068482 0.620122 -0.690527 -0.034315 1 0 0 0 0 0 1 99047
-0.002122 -0.001126 0.121258 0.067730 0.619848 -0.691236 -0.034346 1 0 0 0 0 0 1 100055
-0.002122 -0.001126 0.121258 0.067390 0.619968 -0.691893 -0.034377 1 0 0 0 0 0 1 101044
-0.002122 -0.001126 0.121258 0.067238 0.620328 -0.692535 -0.034409 1 0 0 0 0 0 1 102059
-0.002122 -0.001126 0.121258 0.067203 0.620769 -0.693159 -0.034440 1 0 0 0 0 0 1 103044
-0.002122 -0.001126 0.121258 0.067206 0.621289 -0.693803 -0.034471 1 0 0 0 0 0 1 104054
-0.002122 -0.001126 0.121258 0.067248 0.621814 -0.694414 -0.034502 1 0 0 0 0 0 1 105044
-0.002122 -0.001126 0.121258 0.067289 0.622375 -0.695049 -0.034534 1 0 0 0 0 0 1 106054
-0.002122 -0.001126 0.121258 0.067339 0.622924 -0.695679 -0.034565 1 0 0 0 0 0 1 107045
-0.002122 -0.001126 0.121258 0.067399 0.623486 -0.696308 -0.034596 1 0 0 0 0 0 1 108045
-0.002122 -0.001126 0.121258 0.067460 0.624058 -0.696947 -0.034628 1 0 0 0 0 0 1 109060
-0.002122 -0.001126 0.121258 0.067520 0.624612 -0.697566 -0.034658 1 0 0 0 0 0 1 110044
-0.002122 -0.001126 0.121258 0.067582 0.625181 -0.698201 -0.034690 1 0 0 0 0 0 1 111054
-0.002122 -0.001126 0.121258 0.067642 0.625739 -0.698824 -0.034721 1 0 0 0 0 0 1 112045
-0.002122 -0.001126 0.121258 0.067707 0.626295 -0.699452 -0.034752 1 0 0 0 0 0 1 113053
-0.002122 -0.001126 0.121258 0.067764 0.626864 -0.700081 -0.034783 1 0 0 0 0 0 1 114044
-0.002122 -0.001126 0.121258 0.067825 0.627434 -0.700717 -0.034815 1 0 0 0 0 0 1 115055
-0.002122 -0.001126 0.121258 0.067886 0.627999 -0.701348 -0.034846 1 0 0 0 0 0 1 116058
-0.002122 -0.001126 0.121258 0.067951 0.628554 -0.701974 -0.034878 1 0 0 0 0 0 1 117063
-0.002122 -0.001126 0.121258 0.068008 0.629116 -0.702597 -0.034908 1 0 0 0 0 0 1 118044
-0.002122 -0.001126 0.121258 0.068070 0.629695 -0.703243 -0.034940 1 0 0 0 0 0 1 119070
-0.002122 -0.001126 0.121258 0.068133 0.630240 -0.703858 -0.034971 1 0 0 0 0 0 1 120058
-0.002122 -0.001126 0.121258 0.068191 0.630811 -0.704489 -0.035002 1 0 0 0 0 0 1 121053
-0.002122 -0.001126 0.121258 0.068252 0.631382 -0.705126 -0.035034 1 0 0 0 0 0 1 122064
-0.002122 -0.001126 0.121258 0.068313 0.631944 -0.705753 -0.035065 1 0 0 0 0 0 1 123062
-0.002122 -0.001126 0.121258 0.068377 0.632489 -0.706368 -0.035096 1 0 0 0 0 0 1 124050
-0.002122 -0.001126 0.121258 0.068435 0.633067 -0.707009 -0.035128 1 0 0 0 0 0 1 125059
-0.002122 -0.001126 0.121258 0.068496 0.633631 -0.707638 -0.035159 1 0 0 0 0 0 1 126058
-0.002122 -0.001126 0.121258 0.068555 0.634182 -0.708252 -0.035189 1 0 0 0 0 0 1 127035
-0.002122 -0.001126 0.121258 0.068621 0.634751 -0.708895 -0.035222 1 0 0 0 0 0 1 128067
-0.002122 -0.001126 0.121258 0.068677 0.635306 -0.709509 -0.035252 1 0 0 0 0 0 1 129034
-0.002122 -0.001126 0.121258 0.068739 0.635887 -0.710157 -0.035284 1 0 0 0 0 0 1 130064
-0.002122 -0.001126 0.121258 0.068800 0.636448 -0.710783 -0.035315 1 0 0 0 0 0 1 131059
-0.002122 -0.001126 0.121258 0.068863 0.636984 -0.711388 -0.035345 1 0 0 0 0 0 1 132031
-0.002122 -0.001126 0.121258 0.068922 0.637574 -0.712042 -0.035378 1 0 0 0 0 0 1 133061
-0.002122 -0.001126 0.121258 0.068975 0.638128 -0.712676 -0.035409 1 0 0 0 0 0 1 134058
-0.002122 -0.001126 0.121258 0.069042 0.638699 -0.713299 -0.035440 1 0 0 0 0 0 1 135058
-0.002122 -0.001126 0.121258 0.069107 0.639250 -0.713920 -0.035471 1 0 0 0 0 0 1 136056
-0.002122 -0.001126 0.121258 0.069165 0.639826 -0.714558 -0.035503 1 0 0 0 0 0 1 137061
-0.002122 -0.001126 0.121258 0.069226 0.640391 -0.715187 -0.035534 1 0 0 0 0 0 1 138061
-0.002135 -0.001140 0.121247 0.243182 0.826265 -0.567277 -0.035565 1 0 0 0 0 0 1 139061
-0.002141 -0.001147 0.121243 0.181369 0.760337 -0.643984 -0.035597 1 0 0 0 0 0 1 140063
-0.002144 -0.001150 0.121242 0.134952 0.711380 -0.684048 -0.035627 1 0 0 0 0 0 1 141054
-0.002146 -0.001152 0.121241 0.109979 0.685401 -0.699758 -0.035659 1 0 0 0 0 0 1 142054
-0.002147 -0.001153 0.121241 0.097257 0.672493 -0.705778 -0.035690 1 0 0 0 0 0 1 143061
-0.002147 -0.001153 0.121241 0.090886 0.666282 -0.708316 -0.035721 1 0 0 0 0 0 1 144061
-0.002147 -0.001154 0.121241 0.087722 0.663453 -0.709595 -0.035753 1 0 0 0 0 0 1 145060
-0.002148 -0.001154 0.121241 0.086164 0.662316 -0.710443 -0.035784 1 0 0 0 0 0 1 146048
-0.002148 -0.001154 0.121241 0.085419 0.662047 -0.711150 -0.035815 1 0 0 0 0 0 1 147053
-0.002148 -0.001154 0.121241 0.085088 0.662203 -0.711798 -0.035846 1 0 0 0 0 0 1 148062
-0.002148 -0.001154 0.121241 0.084952 0.662557 -0.712432 -0.035878 1 0 0 0 0 0 1 149059
-0.002148 -0.001154 0.121241 0.084938 0.663012 -0.713033 -0.035908 1 0 0 0 0 0 1 150030
-0.002148 -0.001154 0.121241 0.084957 0.663529 -0.713655 -0.035939 1 0 0 0 0 0 1 151030
-0.002148 -0.001154 0.121241 0.085000 0.664096 -0.714294 -0.035971 1 0 0 0 0 0 1 152047
-0.002148 -0.001154 0.121241 0.085067 0.664658 -0.714923 -0.036003 1 0 0 0 0 0 1 153058
-0.002148 -0.001154 0.121241 0.085129 0.665237 -0.715539 -0.036034 1 0 0 0 0 0 1 154060
-0.002148 -0.001154 0.121241 0.085202 0.665814 -0.716158 -0.036065 1 0 0 0 0 0 1 155060
-0.002148 -0.001154 0.121241 0.085274 0.666379 -0.716765 -0.036096 1 0 0 0 0 0 1 156038
-0.002148 -0.001154 0.121241 0.085341 0.666955 -0.717401 -0.036127 1 0 0 0 0 0 1 157051
-0.002148 -0.001154 0.121241 0.085425 0.667530 -0.718010 -0.036159 1 0 0 0 0 0 1 158054
-0.002148 -0.001154 0.121241 0.085489 0.668113 -0.718647 -0.036190 1 0 0 0 0 0 1 159061
-0.002148 -0.001154 0.121241 0.085577 0.668751 -0.719318 -0.036224 1 0 0 0 0 0 1 160151
-0.002148 -0.001154 0.121241 0.085642 0.669307 -0.719931 -0.036255 1 0 0 0 0 0 1 161129
-0.002148 -0.001154 0.121241 0.085727 0.669884 -0.720544 -0.036286 1 0 0 0 0 0 1 162136
-0.002148 -0.001154 0.121241 0.085788 0.670446 -0.721157 -0.036317 1 0 0 0 0 0 1 163105
-0.002148 -0.001154 0.121241 0.085869 0.671032 -0.721772 -0.036348 1 0 0 0 0 0 1 164106
-0.002148 -0.001154 0.121241 0.085943 0.671610 -0.722392 -0.036379 1 0 0 0 0 0 1 165106
-0.002160 -0.001167 0.121230 0.259982 0.857558 -0.574203 -0.036410 1 0 0 0 0 0 1 166103
-0.002167 -0.001174 0.121226 0.198314 0.791809 -0.650917 -0.036441 1 0 0 0 0 0 1 167101
-0.002170 -0.001178 0.121225 0.151984 0.742939 -0.690992 -0.036473 1 0 0 0 0 0 1 168106
-0.002172 -0.001180 0.121224 0.127055 0.717020 -0.706690 -0.036504 1 0 0 0 0 0 1 169104
-0.002173 -0.001180 0.121224 0.114366 0.704129 -0.712715 -0.036535 1 0 0 0 0 0 1 170103
-0.002173 -0.001181 0.121224 0.108015 0.697935 -0.715226 -0.036566 1 0 0 0 0 0 1 171095
-0.002173 -0.001181 0.121224 0.104864 0.695136 -0.716525 -0.036599 1 0 0 0 0 0 1 172130
-0.002173 -0.001181 0.121224 0.103329 0.694032 -0.717371 -0.036630 1 0 0 0 0 0 1 173136
-0.002173 -0.001181 0.121224 0.102611 0.693778 -0.718077 -0.036662 1 0 0 0 0 0 1 174145
-0.002173 -0.001181 0.121224 0.102273 0.693926 -0.718701 -0.036692 1 0 0 0 0 0 1 175125
-0.002179 -0.001163 0.121214 0.175542 0.442469 -0.579665 -0.036723 1 0 0 0 0 0 1 176112
-0.002182 -0.001154 0.121210 0.150116 0.534543 -0.651602 -0.036752 1 0 0 0 0 0 1 177043
-0.002183 -0.001149 0.121209 0.130575 0.602190 -0.689225 -0.036784 1 0 0 0 0 0 1 178051
-0.002184 -0.001147 0.121209 0.119949 0.638276 -0.703982 -0.036815 1 0 0 0 0 0 1 179043
-0.002184 -0.001146 0.121209 0.114490 0.656765 -0.709663 -0.036846 1 0 0 0 0 0 1 180051
-0.002184 -0.001145 0.121208 0.111780 0.666311 -0.712069 -0.036879 1 0 0 0 0 0 1 181089
-0.002184 -0.001145 0.121208 0.110426 0.671331 -0.713281 -0.036909 1 0 0 0 0 0 1 182051
-0.002185 -0.001145 0.121208 0.109815 0.674141 -0.714100 -0.036940 1 0 0 0 0 0 1 183042
-0.002185 -0.001144 0.121208 0.109547 0.675819 -0.714786 -0.036971 1 0 0 0 0 0 1 184046
-0.002185 -0.001144 0.121208 0.109444 0.676948 -0.715413 -0.037002 1 0 0 0 0 0 1 185042
-0.002185 -0.001144 0.121208 0.109459 0.677804 -0.716028 -0.037034 1 0 0 0 0 0 1 186049
-0.002185 -0.001144 0.121208 0.109498 0.678510 -0.716627 -0.037065 1 0 0 0 0 0 1 187041
-0.002185 -0.001144 0.121208 0.109569 0.679148 -0.717242 -0.037096 1 0 0 0 0 0 1 188038
-0.002185 -0.001144 0.121208 0.109653 0.679752 -0.717846 -0.037127 1 0 0 0 0 0 1 189045
-0.002185 -0.001144 0.121208 0.109738 0.680352 -0.718446 -0.037159 1 0 0 0 0 0 1 190050
-0.002185 -0.001144 0.121208 0.109826 0.680936 -0.719054 -0.037190 1 0 0 0 0 0 1 191047
-0.002185 -0.001144 0.121208 0.109918 0.681511 -0.719661 -0.037221 1 0 0 0 0 0 1 192051
-0.002185 -0.001144 0.121208 0.110011 0.682089 -0.720271 -0.037253 1 0 0 0 0 0 1 193061
-0.002185 -0.001144 0.121208 0.110102 0.682655 -0.720869 -0.037284 1 0 0 0 0 0 1 194050
-0.002185 -0.001144 0.121208 0.110194 0.683227 -0.721472 -0.037315 1 0 0 0 0 0 1 195049
-0.002185 -0.001144 0.121208 0.110287 0.683798 -0.722075 -0.037346 1 0 0 0 0 0 1 196047
-0.002185 -0.001144 0.121208 0.110381 0.684380 -0.722691 -0.037378 1 0 0 0 0 0 1 197066
-0.002190 -0.001126 0.121198 0.183920 0.433361 -0.583723 -0.037426 1 0 0 0 0 0 1 198593
-0.002193 -0.001117 0.121195 0.158617 0.525079 -0.655383 -0.037440 1 0 0 0 0 0 1 199042
-0.002194 -0.001112 0.121193 0.139166 0.592671 -0.693009 -0.037471 1 0 0 0 0 0 1 200035
-0.002195 -0.001110 0.121193 0.128557 0.628735 -0.707777 -0.037502 1 0 0 0 0 0 1 201046
-0.002195 -0.001109 0.121193 0.123137 0.647200 -0.713449 -0.037534 1 0 0 0 0 0 1 202052
-0.002195 -0.001108 0.121193 0.120430 0.656707 -0.715831 -0.037565 1 0 0 0 0 0 1 203048
-0.002196 -0.001108 0.121193 0.119108 0.661735 -0.717063 -0.037596 1 0 0 0 0 0 1 204052
-0.002196 -0.001108 0.121193 0.118488 0.664510 -0.717873 -0.037627 1 0 0 0 0 0 1 205047
-0.002196 -0.001108 0.121193 0.118221 0.666176 -0.718536 -0.037659 1 0 0 0 0 0 1 206048
-0.002177 -0.001112 0.121183 -0.140701 0.727405 -0.583932 -0.037690 1 0 0 0 0 0 1 207055
-0.002167 -0.001114 0.121179 -0.046369 0.707188 -0.653515 -0.037721 1 0 0 0 0 0 1 208051
-0.002162 -0.001115 0.121178 0.022509 0.691897 -0.689883 -0.037752 1 0 0 0 0 0 1 209050
-0.002160 -0.001116 0.121178 0.058918 0.683844 -0.704170 -0.037784 1 0 0 0 0 0 1 210050
-0.002159 -0.001116 0.121177 0.077272 0.679985 -0.709650 -0.037815 1 0 0 0 0 0 1 211048
-0.002158 -0.001116 0.121177 0.086480 0.678335 -0.711999 -0.037847 1 0 0 0 0 0 1 212086
-0.002158 -0.001116 0.121177 0.091098 0.677747 -0.713162 -0.037877 1 0 0 0 0 0 1 213049
-0.002158 -0.001116 0.121177 0.093454 0.677741 -0.713964 -0.037908 1 0 0 0 0 0 1 214046
-0.002158 -0.001116 0.121177 0.094668 0.678014 -0.714627 -0.037940 1 0 0 0 0 0 1 215047
-0.002158 -0.001116 0.121177 0.095315 0.678423 -0.715236 -0.037971 1 0 0 0 0 0 1 216046
-0.002163 -0.001098 0.121167 0.169107 0.426963 -0.575771 -0.038002 1 0 0 0 0 0 1 217046
-0.002166 -0.001089 0.121163 0.143995 0.518805 -0.647775 -0.038033 1 0 0 0 0 0 1 218046
-0.002167 -0.001084 0.121162 0.124619 0.586282 -0.685388 -0.038065 1 0 0 0 0 0 1 219047
-0.002168 -0.001082 0.121162 0.114044 0.622290 -0.700145 -0.038096 1 0 0 0 0 0 1 220048
-0.002168 -0.001081 0.121162 0.108641 0.640713 -0.705794 -0.038127 1 0 0 0 0 0 1 221046
-0.002169 -0.001080 0.121162 0.105931 0.650187 -0.708158 -0.038158 1 0 0 0 0 0 1 222047
-0.002169 -0.001080 0.121161 0.104604 0.655201 -0.709365 -0.038190 1 0 0 0 0 0 1 223045
-0.002150 -0.001084 0.121152 -0.154916 0.718117 -0.574764 -0.038221 1 0 0 0 0 0 1 224050
-0.002140 -0.001086 0.121148 -0.061008 0.698742 -0.644423 -0.038252 1 0 0 0 0 0 1 225048
-0.002136 -0.001087 0.121147 0.007669 0.683852 -0.680819 -0.038284 1 0 0 0 0 0 1 226048
-0.002133 -0.001088 0.121146 0.043964 0.676004 -0.695085 -0.038315 1 0 0 0 0 0 1 227045
-0.002132 -0.001088 0.121146 0.062248 0.672237 -0.700555 -0.038346 1 0 0 0 0 0 1 228049
-0.002132 -0.001088 0.121146 0.071412 0.670605 -0.702852 -0.038377 1 0 0 0 0 0 1 229045
-0.002137 -0.001070 0.121136 0.149475 0.418106 -0.563838 -0.038408 1 0 0 0 0 0 1 230046
-0.002139 -0.001061 0.121132 0.126483 0.509299 -0.636051 -0.038440 1 0 0 0 0 0 1 231045
-0.002122 -0.001061 0.121121 -0.150676 0.636611 -0.538209 -0.038471 1 0 0 0 0 0 1 232048
-0.002113 -0.001061 0.121117 -0.066618 0.651406 -0.622018 -0.038502 1 0 0 0 0 0 1 233046
-0.002109 -0.001061 0.121116 -0.003074 0.653751 -0.663455 -0.038533 1 0 0 0 0 0 1 234040
-0.002106 -0.001061 0.121115 0.030608 0.654522 -0.679495 -0.038565 1 0 0 0 0 0 1 235048
-0.002105 -0.001061 0.121115 0.047590 0.655113 -0.685630 -0.038599 1 0 0 0 0 0 1 236131
-0.002105 -0.001061 0.121115 0.056076 0.655604 -0.688123 -0.038630 1 0 0 0 0 0 1 237126
-0.002105 -0.001061 0.121115 0.060342 0.656134 -0.689366 -0.038661 1 0 0 0 0 0 1 238134
-0.002110 -0.001042 0.121105 0.135958 0.404752 -0.549849 -0.038693 1 0 0 0 0 0 1 239144
-0.002113 -0.001033 0.121101 0.111732 0.496360 -0.621948 -0.038724 1 0 0 0 0 0 1 240140
-0.002114 -0.001028 0.121100 0.092804 0.563697 -0.659575 -0.038755 1 0 0 0 0 0 1 241130
-0.002115 -0.001026 0.121099 0.082472 0.599648 -0.674307 -0.038787 1 0 0 0 0 0 1 242145
-0.002115 -0.001025 0.121099 0.077154 0.618025 -0.679937 -0.038817 1 0 0 0 0 0 1 243134
-0.002115 -0.001024 0.121099 0.074471 0.627444 -0.682251 -0.038848 1 0 0 0 0 0 1 244105
-0.002115 -0.001024 0.121099 0.073147 0.632418 -0.683421 -0.038879 1 0 0 0 0 0 1 245103
-0.002115 -0.001024 0.121099 0.072504 0.635145 -0.684192 -0.038910 1 0 0 0 0 0 1 246101
-0.002115 -0.001024 0.121099 0.072220 0.636787 -0.684845 -0.038942 1 0 0 0 0 0 1 247131
-0.002115 -0.001024 0.121099 0.072105 0.637860 -0.685416 -0.038973 1 0 0 0 0 0 1 248125
-0.002115 -0.001024 0.121099 0.072076 0.638655 -0.685968 -0.039005 1 0 0 0 0 0 1 249127
-0.002115 -0.001024 0.121099 0.072080 0.639304 -0.686516 -0.039036 1 0 0 0 0 0 1 250124
-0.002102 -0.001010 0.121079 -0.113337 0.448184 -0.410865 -0.039067 1 0 0 0 0 0 1 251107
-0.002095 -0.001003 0.121072 -0.044600 0.518681 -0.552032 -0.039098 1 0 0 0 0 0 1 252125
-0.002092 -0.000999 0.121069 0.004595 0.570013 -0.625436 -0.039129 1 0 0 0 0 0 1 253108
-0.002090 -0.000998 0.121068 0.030240 0.597356 -0.653926 -0.039166 1 0 0 0 0 0 1 254301
-0.002089 -0.000997 0.121068 0.043023 0.611194 -0.664332 -0.039192 1 0 0 0 0 0 1 255128
-0.002089 -0.000996 0.121068 0.049373 0.618373 -0.668383 -0.039223 1 0 0 0 0 0 1 256124
-0.002089 -0.000996 0.121068 0.052551 0.622201 -0.670121 -0.039254 1 0 0 0 0 0 1 257107
-0.002089 -0.000996 0.121068 0.054148 0.624349 -0.671094 -0.039285 1 0 0 0 0 0 1 258108
-0.002089 -0.000996 0.121068 0.054980 0.625682 -0.671778 -0.039317 1 0 0 0 0 0 1 259122
-0.002089 -0.000996 0.121068 0.055407 0.626601 -0.672374 -0.039349 1 0 0 0 0 0 1 260129
-0.002089 -0.000996 0.121068 0.055628 0.627266 -0.672884 -0.039377 1 0 0 0 0 0 1 261050
-0.002089 -0.000996 0.121068 0.055770 0.627849 -0.673419 -0.039408 1 0 0 0 0 0 1 262041
-0.002089 -0.000996 0.121068 0.055871 0.628409 -0.673956 -0.039440 1 0 0 0 0 0 1 263050
-0.002089 -0.000996 0.121068 0.055941 0.628945 -0.674490 -0.039471 1 0 0 0 0 0 1 264041
-0.002089 -0.000996 0.121068 0.055987 0.629451 -0.675029 -0.039502 1 0 0 0 0 0 1 265049
-0.002089 -0.000996 0.121068 0.056051 0.629949 -0.675557 -0.039533 1 0 0 0 0 0 1 266039
-0.002089 -0.000996 0.121068 0.056098 0.630452 -0.676096 -0.039565 1 0 0 0 0 0 1 267048
-0.002089 -0.000996 0.121068 0.056130 0.630949 -0.676620 -0.039596 1 0 0 0 0 0 1 268040
-0.002089 -0.000996 0.121068 0.056224 0.631880 -0.677626 -0.039654 1 0 0 0 0 0 1 269915
-0.002089 -0.000996 0.121068 0.056324 0.632990 -0.678818 -0.039724 1 0 0 0 0 0 1 272145
-0.002070 -0.001000 0.121058 -0.202646 0.693701 -0.543435 -0.039752 1 0 0 0 0 0 1 273051
-0.002060 -0.001003 0.121055 -0.108791 0.673166 -0.613023 -0.039783 1 0 0 0 0 0 1 274040
-0.002056 -0.001004 0.121053 -0.040201 0.657705 -0.649365 -0.039815 1 0 0 0 0 0 1 275051
-0.002053 -0.001004 0.121053 -0.003959 0.649577 -0.663588 -0.039846 1 0 0 0 0 0 1 276056
-0.002052 -0.001005 0.121053 0.014295 0.645652 -0.669014 -0.039878 1 0 0 0 0 0 1 277059
-0.002051 -0.001005 0.121053 0.023418 0.643918 -0.671257 -0.039909 1 0 0 0 0 0 1 278053
-0.002051 -0.001005 0.121053 0.027982 0.643296 -0.672387 -0.039940 1 0 0 0 0 0 1 279054
-0.002051 -0.001005 0.121053 0.030258 0.643223 -0.673121 -0.039971 1 0 0 0 0 0 1 280034
-0.002051 -0.001005 0.121053 0.031432 0.643458 -0.673735 -0.040003 1 0 0 0 0 0 1 281058
-0.002051 -0.001005 0.121053 0.032026 0.643811 -0.674282 -0.040034 1 0 0 0 0 0 1 282055
-0.002051 -0.001005 0.121053 0.032327 0.644231 -0.674802 -0.040064 1 0 0 0 0 0 1 283025
-0.002051 -0.001005 0.121053 0.032490 0.644717 -0.675350 -0.040096 1 0 0 0 0 0 1 284057
-0.002051 -0.001005 0.121053 0.032576 0.645194 -0.675875 -0.040128 1 0 0 0 0 0 1 285056
-0.002064 -0.001019 0.121042 0.207393 0.831934 -0.527443 -0.040158 1 0 0 0 0 0 1 286027
-0.002070 -0.001025 0.121038 0.146047 0.766397 -0.603629 -0.040189 1 0 0 0 0 0 1 287025
-0.002073 -0.001029 0.121037 0.099859 0.717682 -0.643408 -0.040222 1 0 0 0 0 0 1 288095
-0.002075 -0.001031 0.121036 0.074988 0.691797 -0.658905 -0.040253 1 0 0 0 0 0 1 289057
-0.002076 -0.001031 0.121036 0.062324 0.678897 -0.664787 -0.040284 1 0 0 0 0 0 1 290057
-0.002076 -0.001032 0.121036 0.055946 0.672654 -0.667190 -0.040315 1 0 0 0 0 0 1 291054
-0.002077 -0.001032 0.121036 0.052774 0.669795 -0.668372 -0.040346 1 0 0 0 0 0 1 292060
-0.002077 -0.001032 0.121036 0.051187 0.668619 -0.669120 -0.040377 1 0 0 0 0 0 1 293046
-0.002077 -0.001032 0.121036 0.050421 0.668279 -0.669696 -0.040408 1 0 0 0 0 0 1 294026
-0.002077 -0.001032 0.121036 0.050063 0.668377 -0.670262 -0.040440 1 0 0 0 0 0 1 295057
-0.002077 -0.001032 0.121036 0.049877 0.668670 -0.670782 -0.040470 1 0 0 0 0 0 1 296027
-0.002077 -0.001032 0.121036 0.049830 0.669098 -0.671313 -0.040503 1 0 0 0 0 0 1 297056
-0.002077 -0.001032 0.121036 0.049813 0.669554 -0.671832 -0.040534 1 0 0 0 0 0 1 298054
-0.002077 -0.001032 0.121036 0.049822 0.670024 -0.672336 -0.040564 1 0 0 0 0 0 1 299025
-0.002077 -0.001032 0.121036 0.049847 0.670558 -0.672864 -0.040596 1 0 0 0 0 0 1 300057
-0.002077 -0.001032 0.121036 0.049880 0.671053 -0.673381 -0.040627 1 0 0 0 0 0 1 301055
-0.002077 -0.001032 0.121036 0.049917 0.671566 -0.673897 -0.040659 1 0 0 0 0 0 1 302052
-0.002077 -0.001032 0.121036 0.049965 0.672092 -0.674429 -0.040690 1 0 0 0 0 0 1 303055
-0.002077 -0.001032 0.121036 0.049996 0.672601 -0.674936 -0.040721 1 0 0 0 0 0 1 304056
-0.002077 -0.001032 0.121036 0.050025 0.673106 -0.675458 -0.040752 1 0 0 0 0 0 1 305052
-0.002077 -0.001032 0.121036 0.050070 0.673629 -0.675969 -0.040784 1 0 0 0 0 0 1 306052
-0.002077 -0.001032 0.121036 0.050106 0.674158 -0.676494 -0.040815 1 0 0 0 0 0 1 307053
-0.002077 -0.001032 0.121036 0.050140 0.674660 -0.677017 -0.040846 1 0 0 0 0 0 1 308062
-0.002077 -0.001032 0.121036 0.050185 0.675181 -0.677526 -0.040878 1 0 0 0 0 0 1 309057
-0.002077 -0.001032 0.121036 0.050233 0.675706 -0.678055 -0.040909 1 0 0 0 0 0 1 310056
-0.002077 -0.001032 0.121036 0.050264 0.676214 -0.678562 -0.040940 1 0 0 0 0 0 1 311056
-0.002077 -0.001032 0.121036 0.050294 0.676721 -0.679085 -0.040971 1 0 0 0 0 0 1 312056
-0.002077 -0.001032 0.121036 0.050339 0.677244 -0.679596 -0.041002 1 0 0 0 0 0 1 313054
-0.002077 -0.001032 0.121036 0.050367 0.677764 -0.680127 -0.041034 1 0 0 0 0 0 1 314055
-0.002077 -0.001032 0.121036 0.050415 0.678268 -0.680623 -0.041064 1 0 0 0 0 0 1 315036
-0.002077 -0.001032 0.121036 0.050455 0.678791 -0.681147 -0.041096 1 0 0 0 0 0 1 316050
-0.002077 -0.001032 0.121036 0.050490 0.679321 -0.681673 -0.041127 1 0 0 0 0 0 1 317054
-0.002077 -0.001032 0.121036 0.050535 0.679814 -0.682198 -0.041159 1 0 0 0 0 0 1 318052
-0.002077 -0.001032 0.121036 0.050571 0.680341 -0.682705 -0.041190 1 0 0 0 0 0 1 319055
-0.002077 -0.001032 0.121036 0.050609 0.680859 -0.683222 -0.041221 1 0 0 0 0 0 1 320056
-0.002077 -0.001032 0.121036 0.050636 0.681377 -0.683753 -0.041253 1 0 0 0 0 0 1 321055
-0.002077 -0.001032 0.121036 0.050684 0.681890 -0.684258 -0.041284 1 0 0 0 0 0 1 322053
-0.002077 -0.001032 0.121036 0.050723 0.682407 -0.684775 -0.041315 1 0 0 0 0 0 1 323055
-0.002077 -0.001032 0.121036 0.050750 0.682921 -0.685301 -0.041346 1 0 0 0 0 0 1 324045
-0.002077 -0.001032 0.121036 0.050799 0.683439 -0.685812 -0.041377 1 0 0 0 0 0 1 325054
-0.002058 -0.001037 0.121026 -0.208530 0.744244 -0.550116 -0.041408 1 0 0 0 0 0 1 326025
-0.002048 -0.001039 0.121022 -0.115007 0.723838 -0.619659 -0.041440 1 0 0 0 0 0 1 327043
-0.002044 -0.001040 0.121021 -0.046589 0.708456 -0.655961 -0.041471 1 0 0 0 0 0 1 328040
-0.002041 -0.001041 0.121021 -0.010409 0.700366 -0.670160 -0.041502 1 0 0 0 0 0 1 329047
-0.002040 -0.001041 0.121021 0.007783 0.696457 -0.675565 -0.041533 1 0 0 0 0 0 1 330038
-0.002040 -0.001041 0.121021 0.016895 0.694738 -0.677801 -0.041565 1 0 0 0 0 0 1 331047
-0.002039 -0.001041 0.121021 0.021453 0.694138 -0.678905 -0.041596 1 0 0 0 0 0 1 332038
-0.002039 -0.001041 0.121021 0.023720 0.694099 -0.679638 -0.041627 1 0 0 0 0 0 1 333047
-0.002039 -0.001041 0.121021 0.024865 0.694331 -0.680219 -0.041658 1 0 0 0 0 0 1 334037
-0.002039 -0.001041 0.121021 0.025458 0.694717 -0.680749 -0.041690 1 0 0 0 0 0 1 335047
-0.002039 -0.001041 0.121021 0.025745 0.695157 -0.681270 -0.041721 1 0 0 0 0 0 1 336037
-0.002039 -0.001041 0.121021 0.025925 0.695642 -0.681783 -0.041752 1 0 0 0 0 0 1 337045
-0.002039 -0.001041 0.121021 0.026003 0.696145 -0.682295 -0.041783 1 0 0 0 0 0 1 338038
-0.002039 -0.001041 0.121021 0.026062 0.696660 -0.682809 -0.041815 1 0 0 0 0 0 1 339046
-0.002039 -0.001041 0.121021 0.026084 0.697179 -0.683318 -0.041846 1 0 0 0 0 0 1 340043
-0.002039 -0.001041 0.121021 0.026118 0.697687 -0.683830 -0.041877 1 0 0 0 0 0 1 341047
-0.002039 -0.001041 0.121021 0.026144 0.698226 -0.684340 -0.041908 1 0 0 0 0 0 1 342047
-0.002052 -0.001055 0.121010 0.201228 0.885264 -0.535533 -0.041939 1 0 0 0 0 0 1 343037
-0.002058 -0.001062 0.121006 0.140044 0.820036 -0.611633 -0.041971 1 0 0 0 0 0 1 344047
-0.002062 -0.001065 0.121005 0.093965 0.771690 -0.651599 -0.042018 1 0 0 0 0 0 1 345564
-0.002063 -0.001067 0.121004 0.069135 0.745676 -0.666887 -0.042037 1 0 0 0 0 0 1 346160
-0.002064 -0.001068 0.121004 0.056499 0.732775 -0.672693 -0.042065 1 0 0 0 0 0 1 347054
-0.002064 -0.001068 0.121004 0.050128 0.726573 -0.675081 -0.042096 1 0 0 0 0 0 1 348043
-0.002065 -0.001068 0.121004 0.046941 0.723730 -0.676248 -0.042128 1 0 0 0 0 0 1 349060
-0.002065 -0.001069 0.121004 0.045388 0.723009 -0.677379 -0.042184 1 0 0 0 0 0 1 350868
-0.002065 -0.001069 0.121004 0.044625 0.722790 -0.678053 -0.042221 1 0 0 0 0 0 1 352038
-0.002065 -0.001069 0.121004 0.044246 0.722910 -0.678595 -0.042252 1 0 0 0 0 0 1 353047
-0.002065 -0.001069 0.121004 0.044081 0.723222 -0.679100 -0.042283 1 0 0 0 0 0 1 354046
-0.002065 -0.001069 0.121004 0.044006 0.723661 -0.679610 -0.042315 1 0 0 0 0 0 1 355055
-0.002065 -0.001069 0.121004 0.043989 0.724138 -0.680101 -0.042346 1 0 0 0 0 0 1 356042
-0.002065 -0.001069 0.121004 0.044006 0.724645 -0.680614 -0.042377 1 0 0 0 0 0 1 357051
-0.002065 -0.001069 0.121004 0.044018 0.725169 -0.681115 -0.042408 1 0 0 0 0 0 1 358046
-0.002065 -0.001069 0.121004 0.044037 0.725713 -0.681617 -0.042440 1 0 0 0 0 0 1 359060
-0.002065 -0.001069 0.121004 0.044075 0.726225 -0.682125 -0.042471 1 0 0 0 0 0 1 360060
-0.002065 -0.001069 0.121004 0.044104 0.726767 -0.682613 -0.042503 1 0 0 0 0 0 1 361057
-0.002065 -0.001069 0.121004 0.044136 0.727285 -0.683117 -0.042533 1 0 0 0 0 0 1 362024
-0.002065 -0.001069 0.121004 0.044172 0.727807 -0.683614 -0.042564 1 0 0 0 0 0 1 363023
-0.002065 -0.001069 0.121004 0.044202 0.728368 -0.684117 -0.042596 1 0 0 0 0 0 1 364054
-0.002065 -0.001069 0.121004 0.044234 0.728907 -0.684640 -0.042628 1 0 0 0 0 0 1 365059
-0.002065 -0.001069 0.121004 0.044258 0.729431 -0.685129 -0.042659 1 0 0 0 0 0 1 366055
-0.002065 -0.001069 0.121004 0.044302 0.729962 -0.685637 -0.042690 1 0 0 0 0 0 1 367056
-0.002065 -0.001069 0.121004 0.044331 0.730502 -0.686121 -0.042721 1 0 0 0 0 0 1 368047
-0.002065 -0.001069 0.121004 0.044364 0.731039 -0.686643 -0.042752 1 0 0 0 0 0 1 369049
-0.002065 -0.001069 0.121004 0.044388 0.731566 -0.687135 -0.042784 1 0 0 0 0 0 1 370051
-0.002065 -0.001069 0.121004 0.044431 0.732097 -0.687643 -0.042815 1 0 0 0 0 0 1 371053
-0.002065 -0.001069 0.121004 0.044469 0.732652 -0.688145 -0.042846 1 0 0 0 0 0 1 372053
-0.002065 -0.001069 0.121004 0.044486 0.733169 -0.688639 -0.042877 1 0 0 0 0 0 1 373050
-0.002065 -0.001069 0.121004 0.044529 0.733700 -0.689148 -0.042909 1 0 0 0 0 0 1 374052
-0.002065 -0.001069 0.121004 0.044550 0.734232 -0.689640 -0.042940 1 0 0 0 0 0 1 375044
-0.002065 -0.001069 0.121004 0.044598 0.734790 -0.690153 -0.042971 1 0 0 0 0 0 1 376055
-0.002065 -0.001069 0.121004 0.044616 0.735309 -0.690649 -0.043002 1 0 0 0 0 0 1 377054
-0.002065 -0.001069 0.121004 0.044658 0.735837 -0.691155 -0.043034 1 0 0 0 0 0 1 378051
-0.002065 -0.001069 0.121004 0.044676 0.736386 -0.691658 -0.043065 1 0 0 0 0 0 1 379052
-0.002065 -0.001069 0.121004 0.044731 0.736916 -0.692154 -0.043096 1 0 0 0 0 0 1 380053
-0.002065 -0.001069 0.121004 0.044758 0.737442 -0.692662 -0.043127 1 0 0 0 0 0 1 381053
-0.002065 -0.001069 0.121004 0.044777 0.737977 -0.693157 -0.043159 1 0 0 0 0 0 1 382052
-0.002065 -0.001069 0.121004 0.044817 0.738520 -0.693672 -0.043190 1 0 0 0 0 0 1 383052
-0.002065 -0.001069 0.121004 0.044850 0.739056 -0.694156 -0.043221 1 0 0 0 0 0 1 384053
-0.002065 -0.001069 0.121004 0.044886 0.739579 -0.694668 -0.043252 1 0 0 0 0 0 1 385052
-0.002065 -0.001069 0.121004 0.044903 0.740125 -0.695170 -0.043284 1 0 0 0 0 0 1 386050
-0.002065 -0.001069 0.121004 0.044949 0.740646 -0.695672 -0.043315 1 0 0 0 0 0 1 387049
-0.002046 -0.001073 0.120994 -0.214870 0.801574 -0.559569 -0.043346 1 0 0 0 0 0 1 388040
-0.002036 -0.001075 0.120990 -0.121683 0.781291 -0.629041 -0.043377 1 0 0 0 0 0 1 389050
-0.002032 -0.001077 0.120989 -0.053424 0.765971 -0.665304 -0.043408 1 0 0 0 0 0 1 390042
-0.002029 -0.001077 0.120989 -0.017363 0.757915 -0.679478 -0.043440 1 0 0 0 0 0 1 391064
-0.002028 -0.001077 0.120989 0.000797 0.754042 -0.684869 -0.043471 1 0 0 0 0 0 1 392060
-0.002028 -0.001078 0.120988 0.009859 0.752330 -0.687075 -0.043502 1 0 0 0 0 0 1 393026
-0.002027 -0.001078 0.120988 0.014401 0.751758 -0.688176 -0.043534 1 0 0 0 0 0 1 394052
-0.002027 -0.001078 0.120988 0.016677 0.751739 -0.688886 -0.043565 1 0 0 0 0 0 1 395051
-0.002027 -0.001078 0.120988 0.017804 0.751982 -0.689437 -0.043595 1 0 0 0 0 0 1 396023
-0.002027 -0.001078 0.120988 0.018381 0.752390 -0.689967 -0.043627 1 0 0 0 0 0 1 397053
-0.002027 -0.001078 0.120988 0.018672 0.752849 -0.690483 -0.043659 1 0 0 0 0 0 1 398051
-0.002027 -0.001078 0.120988 0.018834 0.753342 -0.690963 -0.043689 1 0 0 0 0 0 1 399036
-0.002008 -0.001082 0.120978 -0.240905 0.814258 -0.554684 -0.043721 1 0 0 0 0 0 1 400046
-0.001999 -0.001084 0.120975 -0.147833 0.793992 -0.624174 -0.043752 1 0 0 0 0 0 1 401035
-0.001994 -0.001085 0.120974 -0.079643 0.778700 -0.660474 -0.043783 1 0 0 0 0 0 1 402045
-0.001992 -0.001086 0.120973 -0.043619 0.770635 -0.674630 -0.043814 1 0 0 0 0 0 1 403035
-0.001991 -0.001086 0.120973 -0.025480 0.766775 -0.680033 -0.043846 1 0 0 0 0 0 1 404044
-0.001990 -0.001086 0.120973 -0.016435 0.765090 -0.682223 -0.043877 1 0 0 0 0 0 1 405035
-0.001971 -0.001091 0.120963 -0.271686 0.824859 -0.546375 -0.043908 1 0 0 0 0 0 1 406044
-0.001961 -0.001093 0.120960 -0.176478 0.804077 -0.616137 -0.043940 1 0 0 0 0 0 1 407039
-0.001956 -0.001094 0.120958 -0.107264 0.788513 -0.652532 -0.043971 1 0 0 0 0 0 1 408044
-0.001954 -0.001095 0.120958 -0.070717 0.780337 -0.666726 -0.044002 1 0 0 0 0 0 1 409044
-0.001953 -0.001095 0.120958 -0.052330 0.776396 -0.672105 -0.044033 1 0 0 0 0 0 1 410035
-0.001952 -0.001095 0.120958 -0.043171 0.774694 -0.674323 -0.044065 1 0 0 0 0 0 1 411044
-0.001952 -0.001095 0.120958 -0.038599 0.774087 -0.675401 -0.044096 1 0 0 0 0 0 1 412036
-0.001952 -0.001096 0.120958 -0.036348 0.774077 -0.676090 -0.044127 1 0 0 0 0 0 1 413044
-0.001952 -0.001096 0.120958 -0.035220 0.774319 -0.676647 -0.044158 1 0 0 0 0 0 1 414035
-0.001952 -0.001096 0.120958 -0.034670 0.774730 -0.677146 -0.044190 1 0 0 0 0 0 1 415043
-0.001952 -0.001096 0.120958 -0.034419 0.775207 -0.677630 -0.044221 1 0 0 0 0 0 1 416035
-0.001952 -0.001096 0.120958 -0.034296 0.775731 -0.678130 -0.044253 1 0 0 0 0 0 1 417056
-0.001933 -0.001100 0.120948 -0.293993 0.836598 -0.541459 -0.044283 1 0 0 0 0 0 1 418043
-0.001923 -0.001102 0.120944 -0.201162 0.816408 -0.611054 -0.044315 1 0 0 0 0 0 1 419045
-0.001919 -0.001103 0.120943 -0.133120 0.801136 -0.647395 -0.044346 1 0 0 0 0 0 1 420045
-0.001916 -0.001104 0.120943 -0.097172 0.793119 -0.661564 -0.044377 1 0 0 0 0 0 1 421051
-0.001915 -0.001104 0.120942 -0.079102 0.789263 -0.666933 -0.044409 1 0 0 0 0 0 1 422053
-0.001915 -0.001104 0.120942 -0.070092 0.787582 -0.669138 -0.044440 1 0 0 0 0 0 1 423056
-0.001914 -0.001104 0.120942 -0.065624 0.787015 -0.670223 -0.044471 1 0 0 0 0 0 1 424057
-0.001914 -0.001104 0.120942 -0.063422 0.787010 -0.670888 -0.044502 1 0 0 0 0 0 1 425052
-0.001914 -0.001104 0.120942 -0.062339 0.787268 -0.671447 -0.044534 1 0 0 0 0 0 1 426050
-0.001914 -0.001104 0.120942 -0.061810 0.787664 -0.671922 -0.044564 1 0 0 0 0 0 1 427022
-0.001914 -0.001104 0.120942 -0.061579 0.788166 -0.672416 -0.044596 1 0 0 0 0 0 1 428051
-0.001914 -0.001104 0.120942 -0.061486 0.788683 -0.672891 -0.044627 1 0 0 0 0 0 1 429047
-0.001895 -0.001109 0.120932 -0.321164 0.849563 -0.536023 -0.044659 1 0 0 0 0 0 1 430051
-0.001886 -0.001111 0.120929 -0.228483 0.829399 -0.605658 -0.044690 1 0 0 0 0 0 1 431051
-0.001881 -0.001112 0.120928 -0.160524 0.814149 -0.642023 -0.044721 1 0 0 0 0 0 1 432055
-0.001879 -0.001113 0.120927 -0.124633 0.806131 -0.656206 -0.044752 1 0 0 0 0 0 1 433053
-0.001878 -0.001113 0.120927 -0.106589 0.802287 -0.661567 -0.044784 1 0 0 0 0 0 1 434049
-0.001877 -0.001113 0.120927 -0.097604 0.800613 -0.663749 -0.044815 1 0 0 0 0 0 1 435051
-0.001877 -0.001113 0.120927 -0.093159 0.800051 -0.664826 -0.044846 1 0 0 0 0 0 1 436052
-0.001877 -0.001113 0.120927 -0.090974 0.800043 -0.665500 -0.044877 1 0 0 0 0 0 1 437052
-0.001877 -0.001113 0.120927 -0.089906 0.800323 -0.666032 -0.044909 1 0 0 0 0 0 1 438049
-0.001876 -0.001113 0.120927 -0.089405 0.800732 -0.666517 -0.044940 1 0 0 0 0 0 1 439047
-0.001876 -0.001113 0.120927 -0.089181 0.801223 -0.667000 -0.044971 1 0 0 0 0 0 1 440054
-0.001876 -0.001113 0.120927 -0.089114 0.801736 -0.667456 -0.045002 1 0 0 0 0 0 1 441052
-0.001858 -0.001118 0.120917 -0.348795 0.862616 -0.530385 -0.045033 1 0 0 0 0 0 1 442044
-0.001848 -0.001120 0.120913 -0.256245 0.842489 -0.600083 -0.045065 1 0 0 0 0 0 1 443050
-0.001843 -0.001121 0.120912 -0.188381 0.827262 -0.636467 -0.045096 1 0 0 0 0 0 1 444053
-0.001841 -0.001122 0.120912 -0.152529 0.819254 -0.650626 -0.045127 1 0 0 0 0 0 1 445051
-0.001840 -0.001122 0.120912 -0.134505 0.815411 -0.655989 -0.045158 1 0 0 0 0 0 1 446041
-0.001839 -0.001122 0.120912 -0.125556 0.813747 -0.658183 -0.045190 1 0 0 0 0 0 1 447046
-0.001839 -0.001122 0.120912 -0.121135 0.813194 -0.659239 -0.045221 1 0 0 0 0 0 1 448053
-0.001839 -0.001122 0.120912 -0.118951 0.813195 -0.659902 -0.045252 1 0 0 0 0 0 1 449050
-0.001839 -0.001122 0.120912 -0.117919 0.813474 -0.660427 -0.045283 1 0 0 0 0 0 1 450045
-0.001839 -0.001122 0.120912 -0.117433 0.813863 -0.660908 -0.045314 1 0 0 0 0 0 1 451021
-0.001839 -0.001122 0.120912 -0.117235 0.814382 -0.661382 -0.045346 1 0 0 0 0 0 1 452052
-0.001839 -0.001122 0.120912 -0.117178 0.814909 -0.661842 -0.045377 1 0 0 0 0 0 1 453049
-0.001839 -0.001122 0.120912 -0.117191 0.815455 -0.662291 -0.045409 1 0 0 0 0 0 1 454051
-0.001839 -0.001122 0.120912 -0.117240 0.815997 -0.662751 -0.045440 1 0 0 0 0 0 1 455049
-0.001839 -0.001122 0.120912 -0.117299 0.816564 -0.663208 -0.045471 1 0 0 0 0 0 1 456051
-0.001839 -0.001122 0.120912 -0.117363 0.817111 -0.663663 -0.045502 1 0 0 0 0 0 1 457050
-0.001839 -0.001122 0.120912 -0.117442 0.817671 -0.664119 -0.045534 1 0 0 0 0 0 1 458051
-0.001839 -0.001122 0.120912 -0.117523 0.818233 -0.664576 -0.045565 1 0 0 0 0 0 1 459054
-0.001839 -0.001122 0.120912 -0.117598 0.818813 -0.665030 -0.045596 1 0 0 0 0 0 1 460050
-0.001839 -0.001122 0.120912 -0.117683 0.819356 -0.665486 -0.045627 1 0 0 0 0 0 1 461051
-0.001839 -0.001122 0.120912 -0.117764 0.819915 -0.665942 -0.045659 1 0 0 0 0 0 1 462050
-0.001839 -0.001122 0.120912 -0.117848 0.820486 -0.666403 -0.045690 1 0 0 0 0 0 1 463048
-0.001839 -0.001122 0.120912 -0.117918 0.821049 -0.666849 -0.045721 1 0 0 0 0 0 1 464053
-0.001839 -0.001122 0.120912 -0.118005 0.821599 -0.667308 -0.045752 1 0 0 0 0 0 1 465050
-0.001839 -0.001122 0.120912 -0.118090 0.822172 -0.667772 -0.045784 1 0 0 0 0 0 1 466051
-0.001839 -0.001122 0.120912 -0.118160 0.822731 -0.668214 -0.045815 1 0 0 0 0 0 1 467050
-0.001839 -0.001122 0.120912 -0.118235 0.823281 -0.668682 -0.045846 1 0 0 0 0 0 1 468051
-0.001839 -0.001122 0.120912 -0.118327 0.823842 -0.669132 -0.045877 1 0 0 0 0 0 1 469049
-0.001839 -0.001122 0.120912 -0.118411 0.824405 -0.669586 -0.045908 1 0 0 0 0 0 1 470030
-0.001839 -0.001122 0.120912 -0.118481 0.824972 -0.670035 -0.045940 1 0 0 0 0 0 1 471044
-0.001839 -0.001122 0.120912 -0.118568 0.825519 -0.670492 -0.045971 1 0 0 0 0 0 1 472035
-0.001839 -0.001122 0.120912 -0.118650 0.826084 -0.670952 -0.046002 1 0 0 0 0 0 1 473043
-0.001839 -0.001122 0.120912 -0.118734 0.826651 -0.671410 -0.046033 1 0 0 0 0 0 1 474033
-0.001839 -0.001122 0.120912 -0.118803 0.827208 -0.671851 -0.046064 1 0 0 0 0 0 1 475029
-0.001839 -0.001122 0.120912 -0.118891 0.827768 -0.672318 -0.046096 1 0 0 0 0 0 1 476042
-0.001839 -0.001122 0.120912 -0.118975 0.828335 -0.672777 -0.046127 1 0 0 0 0 0 1 477033
-0.001839 -0.001122 0.120912 -0.119054 0.828892 -0.673232 -0.046158 1 0 0 0 0 0 1 478044
-0.001839 -0.001122 0.120912 -0.119114 0.829459 -0.673688 -0.046190 1 0 0 0 0 0 1 479046
-0.001844 -0.001104 0.120901 -0.044957 0.576051 -0.532977 -0.046221 1 0 0 0 0 0 1 480033
-0.001847 -0.001095 0.120898 -0.070214 0.666573 -0.604334 -0.046252 1 0 0 0 0 0 1 481041
-0.001848 -0.001090 0.120896 -0.089656 0.733366 -0.641556 -0.046283 1 0 0 0 0 0 1 482032
-0.001849 -0.001088 0.120896 -0.100298 0.769023 -0.656065 -0.046315 1 0 0 0 0 0 1 483041
-0.001849 -0.001087 0.120896 -0.105804 0.787277 -0.661541 -0.046346 1 0 0 0 0 0 1 484033
-0.001850 -0.001086 0.120896 -0.108643 0.796669 -0.663758 -0.046377 1 0 0 0 0 0 1 485041
-0.001850 -0.001086 0.120896 -0.110112 0.801638 -0.664821 -0.046408 1 0 0 0 0 0 1 486033
-0.001850 -0.001086 0.120896 -0.110894 0.804386 -0.665484 -0.046440 1 0 0 0 0 0 1 487042
-0.001850 -0.001086 0.120896 -0.111305 0.806017 -0.666005 -0.046471 1 0 0 0 0 0 1 488032
-0.001850 -0.001086 0.120896 -0.111573 0.807197 -0.666533 -0.046506 1 0 0 0 0 0 1 489174
-0.001850 -0.001086 0.120896 -0.111733 0.807939 -0.666947 -0.046533 1 0 0 0 0 0 1 490039
-0.001850 -0.001086 0.120896 -0.111843 0.808631 -0.667403 -0.046565 1 0 0 0 0 0 1 491053
-0.001850 -0.001086 0.120896 -0.111935 0.809227 -0.667832 -0.046595 1 0 0 0 0 0 1 492026
-0.001850 -0.001086 0.120896 -0.112042 0.809883 -0.668355 -0.046631 1 0 0 0 0 0 1 493180
-0.001850 -0.001086 0.120896 -0.112114 0.810368 -0.668728 -0.046658 1 0 0 0 0 0 1 494027
-0.001850 -0.001086 0.120896 -0.112192 0.810924 -0.669184 -0.046690 1 0 0 0 0 0 1 495047
-0.001850 -0.001086 0.120896 -0.112271 0.811482 -0.669641 -0.046721 1 0 0 0 0 0 1 496054
-0.001850 -0.001086 0.120896 -0.112343 0.812009 -0.670080 -0.046752 1 0 0 0 0 0 1 497046
-0.001850 -0.001086 0.120896 -0.112420 0.812555 -0.670528 -0.046783 1 0 0 0 0 0 1 498033
-0.001850 -0.001086 0.120896 -0.112488 0.813113 -0.670973 -0.046815 1 0 0 0 0 0 1 499042
-0.001850 -0.001086 0.120896 -0.112577 0.813707 -0.671479 -0.046850 1 0 0 0 0 0 1 500172
-0.001850 -0.001086 0.120896 -0.112656 0.814260 -0.671934 -0.046881 1 0 0 0 0 0 1 501173
-0.001850 -0.001086 0.120896 -0.112722 0.814800 -0.672365 -0.046912 1 0 0 0 0 0 1 502150
-0.001850 -0.001086 0.120896 -0.112794 0.815347 -0.672838 -0.046944 1 0 0 0 0 0 1 503177
-0.001850 -0.001086 0.120896 -0.112877 0.815881 -0.673275 -0.046975 1 0 0 0 0 0 1 504179
-0.001850 -0.001086 0.120896 -0.112954 0.816417 -0.673714 -0.047005 1 0 0 0 0 0 1 505147
-0.001850 -0.001086 0.120896 -0.113023 0.816984 -0.674168 -0.047037 1 0 0 0 0 0 1 506174
-0.001850 -0.001086 0.120896 -0.113102 0.817507 -0.674615 -0.047069 1 0 0 0 0 0 1 507172
-0.001850 -0.001086 0.120896 -0.113181 0.818059 -0.675069 -0.047100 1 0 0 0 0 0 1 508173
-0.001850 -0.001086 0.120896 -0.113257 0.818605 -0.675520 -0.047131 1 0 0 0 0 0 1 509177
-0.001850 -0.001086 0.120896 -0.113320 0.819140 -0.675950 -0.047162 1 0 0 0 0 0 1 510167
-0.001850 -0.001086 0.120896 -0.113406 0.819689 -0.676412 -0.047194 1 0 0 0 0 0 1 511173
-0.001850 -0.001086 0.120896 -0.113482 0.820232 -0.676861 -0.047225 1 0 0 0 0 0 1 512173
-0.001850 -0.001086 0.120896 -0.113559 0.820785 -0.677318 -0.047257 1 0 0 0 0 0 1 513192
-0.001850 -0.001086 0.120896 -0.113620 0.821309 -0.677740 -0.047287 1 0 0 0 0 0 1 514164
-0.001850 -0.001086 0.120896 -0.113695 0.821863 -0.678215 -0.047319 1 0 0 0 0 0 1 515184
-0.001863 -0.001099 0.120885 0.062500 1.010025 -0.528683 -0.047350 1 0 0 0 0 0 1 516184
-0.001869 -0.001106 0.120881 0.001632 0.945451 -0.604284 -0.047382 1 0 0 0 0 0 1 517183
-0.001872 -0.001109 0.120880 -0.044292 0.897184 -0.643736 -0.047413 1 0 0 0 0 0 1 518182
-0.001874 -0.001111 0.120879 -0.069053 0.871571 -0.659071 -0.047444 1 0 0 0 0 0 1 519190
-0.001875 -0.001112 0.120879 -0.081700 0.858815 -0.664841 -0.047475 1 0 0 0 0 0 1 520186
-0.001875 -0.001113 0.120879 -0.088126 0.852669 -0.667149 -0.047506 1 0 0 0 0 0 1 521168
-0.001875 -0.001113 0.120879 -0.091373 0.849883 -0.668249 -0.047538 1 0 0 0 0 0 1 522181
-0.001876 -0.001113 0.120879 -0.093022 0.848763 -0.668917 -0.047569 1 0 0 0 0 0 1 523182
-0.001876 -0.001113 0.120879 -0.093895 0.848463 -0.669436 -0.047600 1 0 0 0 0 0 1 524183
-0.001876 -0.001113 0.120879 -0.094347 0.848604 -0.669907 -0.047631 1 0 0 0 0 0 1 525178
-0.001876 -0.001113 0.120879 -0.094619 0.848956 -0.670351 -0.047663 1 0 0 0 0 0 1 526182
-0.001876 -0.001113 0.120879 -0.094774 0.849401 -0.670794 -0.047694 1 0 0 0 0 0 1 527182
-0.001876 -0.001113 0.120879 -0.094895 0.849910 -0.671243 -0.047725 1 0 0 0 0 0 1 528183
-0.001876 -0.001113 0.120879 -0.094977 0.850442 -0.671674 -0.047756 1 0 0 0 0 0 1 529176
-0.001876 -0.001113 0.120879 -0.095066 0.850977 -0.672118 -0.047788 1 0 0 0 0 0 1 530185
-0.001876 -0.001113 0.120879 -0.095130 0.851524 -0.672553 -0.047819 1 0 0 0 0 0 1 531174
-0.001876 -0.001113 0.120879 -0.095181 0.852083 -0.673002 -0.047850 1 0 0 0 0 0 1 532182
-0.001876 -0.001113 0.120879 -0.095250 0.852630 -0.673430 -0.047881 1 0 0 0 0 0 1 533183
-0.001876 -0.001113 0.120879 -0.095316 0.853198 -0.673875 -0.047913 1 0 0 0 0 0 1 534184
-0.001876 -0.001113 0.120879 -0.095379 0.853757 -0.674316 -0.047944 1 0 0 0 0 0 1 535186
-0.001876 -0.001113 0.120879 -0.095441 0.854312 -0.674755 -0.047975 1 0 0 0 0 0 1 536183
-0.001876 -0.001113 0.120879 -0.095500 0.854856 -0.675187 -0.048006 1 0 0 0 0 0 1 537182
-0.001888 -0.001127 0.120868 0.080759 1.043084 -0.525413 -0.048038 1 0 0 0 0 0 1 538180
-0.001895 -0.001133 0.120864 0.020031 0.978644 -0.601034 -0.048069 1 0 0 0 0 0 1 539182
-0.001898 -0.001137 0.120863 -0.025830 0.930459 -0.640494 -0.048100 1 0 0 0 0 0 1 540183
-0.001900 -0.001139 0.120863 -0.050552 0.904899 -0.655835 -0.048131 1 0 0 0 0 0 1 541181
-0.001901 -0.001139 0.120862 -0.063181 0.892166 -0.661595 -0.048163 1 0 0 0 0 0 1 542181
-0.001906 -0.001121 0.120852 0.004774 0.631588 -0.522401 -0.048194 1 0 0 0 0 0 1 543172
-0.001909 -0.001112 0.120848 -0.023492 0.718457 -0.594280 -0.048225 1 0 0 0 0 0 1 544181
-0.001911 -0.001108 0.120847 -0.044437 0.783398 -0.631681 -0.048256 1 0 0 0 0 0 1 545170
-0.001912 -0.001106 0.120847 -0.055815 0.818150 -0.646228 -0.048288 1 0 0 0 0 0 1 546179
-0.001912 -0.001105 0.120847 -0.061683 0.835942 -0.651681 -0.048319 1 0 0 0 0 0 1 547169
-0.001925 -0.001118 0.120836 0.111582 1.032763 -0.503549 -0.048350 1 0 0 0 0 0 1 548165
-0.001932 -0.001124 0.120832 0.049480 0.972685 -0.579790 -0.048381 1 0 0 0 0 0 1 549155
-0.001935 -0.001128 0.120830 0.002924 0.926672 -0.619463 -0.048412 1 0 0 0 0 0 1 550164
-0.001937 -0.001129 0.120830 -0.022126 0.902196 -0.634859 -0.048443 1 0 0 0 0 0 1 551158
-0.001943 -0.001112 0.120820 0.039393 0.635583 -0.499019 -0.048475 1 0 0 0 0 0 1 552163
-0.001946 -0.001103 0.120816 0.007957 0.719281 -0.572137 -0.048506 1 0 0 0 0 0 1 553155
-0.001948 -0.001099 0.120815 -0.014595 0.782670 -0.609968 -0.048537 1 0 0 0 0 0 1 554164
-0.001949 -0.001096 0.120814 -0.026762 0.816595 -0.624635 -0.048568 1 0 0 0 0 0 1 555155
-0.001949 -0.001095 0.120814 -0.033036 0.833994 -0.630150 -0.048600 1 0 0 0 0 0 1 556164
-0.001949 -0.001095 0.120814 -0.036212 0.842955 -0.632339 -0.048631 1 0 0 0 0 0 1 557155
-0.001962 -0.001108 0.120803 0.138395 1.035357 -0.482929 -0.048662 1 0 0 0 0 0 1 558164
-0.001969 -0.001115 0.120799 0.077085 0.973130 -0.558774 -0.048693 1 0 0 0 0 0 1 559164
-0.001977 -0.001100 0.120788 0.105212 0.671679 -0.456561 -0.048724 1 0 0 0 0 0 1 560155
-0.001982 -0.001092 0.120784 0.055446 0.736140 -0.542758 -0.048756 1 0 0 0 0 0 1 561165
-0.001984 -0.001088 0.120782 0.023514 0.789647 -0.585263 -0.048787 1 0 0 0 0 0 1 562157
-0.001985 -0.001087 0.120782 0.006591 0.818617 -0.601576 -0.048818 1 0 0 0 0 0 1 563164
-0.001986 -0.001086 0.120781 -0.002044 0.833528 -0.607634 -0.048850 1 0 0 0 0 0 1 564166
-0.001999 -0.001099 0.120770 0.169740 1.028863 -0.459462 -0.048881 1 0 0 0 0 0 1 565161
-0.002005 -0.001105 0.120767 0.107140 0.968154 -0.535797 -0.048912 1 0 0 0 0 0 1 566162
-0.002009 -0.001109 0.120765 0.060354 0.921855 -0.575485 -0.048944 1 0 0 0 0 0 1 567178
-0.002010 -0.001110 0.120765 0.035201 0.897212 -0.590855 -0.048975 1 0 0 0 0 0 1 568162
-0.002016 -0.001093 0.120754 0.096587 0.630599 -0.454771 -0.049006 1 0 0 0 0 0 1 569177
-0.002020 -0.001084 0.120751 0.065251 0.714083 -0.527898 -0.049037 1 0 0 0 0 0 1 570161
-0.002021 -0.001080 0.120749 0.042784 0.777335 -0.565721 -0.049069 1 0 0 0 0 0 1 571169
-0.002022 -0.001078 0.120749 0.030644 0.811190 -0.580362 -0.049099 1 0 0 0 0 0 1 572145
-0.002023 -0.001076 0.120749 0.024413 0.828560 -0.585836 -0.049131 1 0 0 0 0 0 1 573161
-0.002023 -0.001076 0.120749 0.021257 0.837436 -0.587974 -0.049158 1 0 0 0 0 0 1 574041
-0.002023 -0.001076 0.120749 0.019681 0.842251 -0.589014 -0.049194 1 0 0 0 0 0 1 575181
-0.002023 -0.001076 0.120749 0.018894 0.844875 -0.589607 -0.049225 1 0 0 0 0 0 1 576174
-0.002023 -0.001075 0.120749 0.018488 0.846460 -0.590057 -0.049256 1 0 0 0 0 0 1 577174
-0.002028 -0.001057 0.120738 0.092497 0.593190 -0.448439 -0.049286 1 0 0 0 0 0 1 578142
-0.002031 -0.001048 0.120735 0.067585 0.683294 -0.519748 -0.049319 1 0 0 0 0 0 1 579170
-0.002045 -0.001057 0.120723 0.224467 0.937502 -0.406286 -0.049350 1 0 0 0 0 0 1 580172
-0.002052 -0.001061 0.120718 0.153673 0.908250 -0.495947 -0.049381 1 0 0 0 0 0 1 581169
-0.002056 -0.001064 0.120717 0.102643 0.877819 -0.540382 -0.049412 1 0 0 0 0 0 1 582169
-0.002058 -0.001065 0.120716 0.075331 0.861114 -0.557411 -0.049444 1 0 0 0 0 0 1 583173
-0.002059 -0.001065 0.120716 0.061396 0.852784 -0.563699 -0.049474 1 0 0 0 0 0 1 584142
-0.002065 -0.001047 0.120706 0.128541 0.594595 -0.424027 -0.049506 1 0 0 0 0 0 1 585172
-0.002068 -0.001038 0.120702 0.100275 0.682100 -0.496075 -0.049537 1 0 0 0 0 0 1 586166
-0.002069 -0.001034 0.120701 0.079344 0.747343 -0.533510 -0.049569 1 0 0 0 0 0 1 587172
-0.002070 -0.001032 0.120701 0.067981 0.782198 -0.547999 -0.049600 1 0 0 0 0 0 1 588172
-0.002070 -0.001030 0.120700 0.062158 0.800035 -0.553408 -0.049631 1 0 0 0 0 0 1 589172
-0.002071 -0.001030 0.120700 0.059216 0.809206 -0.555518 -0.049661 1 0 0 0 0 0 1 590141
-0.002071 -0.001030 0.120700 0.057745 0.814054 -0.556502 -0.049694 1 0 0 0 0 0 1 591173
-0.002071 -0.001029 0.120700 0.057032 0.816723 -0.557059 -0.049725 1 0 0 0 0 0 1 592166
-0.002071 -0.001029 0.120700 0.056687 0.818330 -0.557499 -0.049756 1 0 0 0 0 0 1 593177
-0.002071 -0.001029 0.120700 0.056523 0.819355 -0.557862 -0.049786 1 0 0 0 0 0 1 594141
-0.002071 -0.001029 0.120700 0.056471 0.820161 -0.558224 -0.049819 1 0 0 0 0 0 1 595171
-0.002071 -0.001029 0.120700 0.056463 0.820821 -0.558587 -0.049850 1 0 0 0 0 0 1 596172
-0.002071 -0.001029 0.120700 0.056468 0.821378 -0.558927 -0.049880 1 0 0 0 0 0 1 597140
-0.002076 -0.001011 0.120690 0.130624 0.567679 -0.416967 -0.049912 1 0 0 0 0 0 1 598171
-0.002079 -0.001002 0.120686 0.105940 0.657304 -0.488319 -0.049944 1 0 0 0 0 0 1 599169
-0.002080 -0.000997 0.120685 0.086799 0.723585 -0.525513 -0.049975 1 0 0 0 0 0 1 600171
-0.002081 -0.000995 0.120685 0.076334 0.758969 -0.539921 -0.050006 1 0 0 0 0 0 1 601171
-0.002081 -0.000994 0.120685 0.070954 0.777070 -0.545291 -0.050037 1 0 0 0 0 0 1 602171
-0.002082 -0.000993 0.120685 0.068258 0.786348 -0.547397 -0.050068 1 0 0 0 0 0 1 603166
-0.002082 -0.000993 0.120685 0.066905 0.791290 -0.548387 -0.050102 1 0 0 0 0 0 1 604249
-0.002082 -0.000993 0.120684 0.066242 0.793968 -0.548942 -0.050133 1 0 0 0 0 0 1 605241
-0.002082 -0.000993 0.120684 0.065941 0.795578 -0.549360 -0.050165 1 0 0 0 0 0 1 606248
-0.002082 -0.000993 0.120684 0.065796 0.796619 -0.549724 -0.050196 1 0 0 0 0 0 1 607260
-0.002082 -0.000993 0.120684 0.065750 0.797389 -0.550084 -0.050227 1 0 0 0 0 0 1 608253
-0.002082 -0.000993 0.120684 0.065753 0.798008 -0.550428 -0.050259 1 0 0 0 0 0 1 609255
-0.002082 -0.000993 0.120684 0.065770 0.798577 -0.550768 -0.050290 1 0 0 0 0 0 1 610248
-0.002082 -0.000993 0.120684 0.065799 0.799112 -0.551110 -0.050321 1 0 0 0 0 0 1 611246
-0.002082 -0.000993 0.120684 0.065823 0.799623 -0.551451 -0.050352 1 0 0 0 0 0 1 612242
-0.002082 -0.000993 0.120684 0.065869 0.800115 -0.551776 -0.050382 1 0 0 0 0 0 1 613214
-0.002082 -0.000993 0.120684 0.065908 0.800624 -0.552124 -0.050414 1 0 0 0 0 0 1 614214
-0.002082 -0.000993 0.120684 0.065952 0.801109 -0.552459 -0.050445 1 0 0 0 0 0 1 615212
-0.002082 -0.000993 0.120684 0.065993 0.801602 -0.552819 -0.050476 1 0 0 0 0 0 1 616206
-0.002082 -0.000993 0.120684 0.066031 0.802118 -0.553156 -0.050508 1 0 0 0 0 0 1 617223
-0.002082 -0.000993 0.120684 0.066076 0.802611 -0.553496 -0.050539 1 0 0 0 0 0 1 618238
-0.002082 -0.000993 0.120684 0.066105 0.803100 -0.553844 -0.050570 1 0 0 0 0 0 1 619220
-0.002082 -0.000993 0.120684 0.066153 0.803614 -0.554187 -0.050602 1 0 0 0 0 0 1 620237
-0.002082 -0.000993 0.120684 0.066197 0.804090 -0.554516 -0.050633 1 0 0 0 0 0 1 621219
-0.002082 -0.000993 0.120684 0.066227 0.804596 -0.554876 -0.050664 1 0 0 0 0 0 1 622235
-0.002094 -0.001006 0.120674 0.242557 0.993043 -0.404340 -0.050696 1 0 0 0 0 0 1 623245
-0.002101 -0.001013 0.120670 0.182526 0.928880 -0.479848 -0.050727 1 0 0 0 0 0 1 624240
-0.002104 -0.001016 0.120668 0.137067 0.880848 -0.519189 -0.050758 1 0 0 0 0 0 1 625222
-0.002106 -0.001018 0.120668 0.112577 0.855340 -0.534408 -0.050789 1 0 0 0 0 0 1 626219
-0.002107 -0.001019 0.120668 0.100096 0.842644 -0.540066 -0.050821 1 0 0 0 0 0 1 627233
-0.002107 -0.001019 0.120668 0.093830 0.836495 -0.542265 -0.050851 1 0 0 0 0 0 1 628220
-0.002107 -0.001020 0.120668 0.090700 0.833676 -0.543262 -0.050883 1 0 0 0 0 0 1 629233
-0.002107 -0.001020 0.120668 0.089160 0.832514 -0.543814 -0.050914 1 0 0 0 0 0 1 630218
-0.002107 -0.001020 0.120668 0.088415 0.832190 -0.544227 -0.050946 1 0 0 0 0 0 1 631235
-0.002107 -0.001020 0.120668 0.088059 0.832263 -0.544580 -0.050976 1 0 0 0 0 0 1 632192
-0.002107 -0.001020 0.120668 0.087911 0.832549 -0.544914 -0.051006 1 0 0 0 0 0 1 633162
-0.002107 -0.001020 0.120668 0.087873 0.832943 -0.545249 -0.051037 1 0 0 0 0 0 1 634153
-0.002107 -0.001020 0.120668 0.087881 0.833406 -0.545581 -0.051068 1 0 0 0 0 0 1 635161
-0.002107 -0.001020 0.120668 0.087903 0.833894 -0.545919 -0.051099 1 0 0 0 0 0 1 636153
-0.002107 -0.001020 0.120668 0.087951 0.834387 -0.546257 -0.051131 1 0 0 0 0 0 1 637161
-0.002107 -0.001020 0.120668 0.087992 0.834894 -0.546582 -0.051162 1 0 0 0 0 0 1 638152
-0.002107 -0.001020 0.120668 0.088045 0.835409 -0.546918 -0.051193 1 0 0 0 0 0 1 639162
-0.002107 -0.001020 0.120668 0.088091 0.835912 -0.547259 -0.051225 1 0 0 0 0 0 1 640164
-0.002107 -0.001020 0.120668 0.088146 0.836403 -0.547583 -0.051256 1 0 0 0 0 0 1 641151
-0.002107 -0.001020 0.120668 0.088209 0.836918 -0.547928 -0.051287 1 0 0 0 0 0 1 642147
-0.002107 -0.001020 0.120668 0.088261 0.837448 -0.548255 -0.051318 1 0 0 0 0 0 1 643161
-0.002107 -0.001020 0.120668 0.088309 0.837934 -0.548585 -0.051349 1 0 0 0 0 0 1 644153
-0.002107 -0.001020 0.120668 0.088359 0.838457 -0.548928 -0.051381 1 0 0 0 0 0 1 645160
-0.002107 -0.001020 0.120668 0.088420 0.838977 -0.549255 -0.051412 1 0 0 0 0 0 1 646159
-0.002107 -0.001020 0.120668 0.088471 0.839471 -0.549591 -0.051443 1 0 0 0 0 0 1 647166
-0.002107 -0.001020 0.120668 0.088520 0.839988 -0.549929 -0.051475 1 0 0 0 0 0 1 648161
-0.002107 -0.001020 0.120668 0.088582 0.840510 -0.550259 -0.051506 1 0 0 0 0 0 1 649166
-0.002107 -0.001020 0.120668 0.088641 0.841087 -0.550649 -0.051542 1 0 0 0 0 0 1 650335
-0.002107 -0.001020 0.120668 0.088681 0.841519 -0.550931 -0.051568 1 0 0 0 0 0 1 651163
-0.002107 -0.001020 0.120668 0.088735 0.842032 -0.551268 -0.051600 1 0 0 0 0 0 1 652168
-0.002107 -0.001020 0.120668 0.088800 0.842543 -0.551591 -0.051631 1 0 0 0 0 0 1 653175
-0.002107 -0.001020 0.120668 0.088856 0.843050 -0.551941 -0.051662 1 0 0 0 0 0 1 654170
-0.002107 -0.001020 0.120668 0.088898 0.843563 -0.552271 -0.051694 1 0 0 0 0 0 1 655170
-0.002107 -0.001020 0.120668 0.088962 0.844070 -0.552590 -0.051725 1 0 0 0 0 0 1 656169
-0.002107 -0.001020 0.120668 0.089005 0.844581 -0.552935 -0.051756 1 0 0 0 0 0 1 657166
-0.002107 -0.001020 0.120668 0.089058 0.845091 -0.553270 -0.051787 1 0 0 0 0 0 1 658166
-0.002107 -0.001020 0.120668 0.089123 0.845600 -0.553592 -0.051819 1 0 0 0 0 0 1 659170
-0.002107 -0.001020 0.120668 0.089167 0.846113 -0.553938 -0.051850 1 0 0 0 0 0 1 660171
-0.002107 -0.001020 0.120668 0.089219 0.846622 -0.554272 -0.051881 1 0 0 0 0 0 1 661168
-0.002107 -0.001020 0.120668 0.089276 0.847122 -0.554601 -0.051912 1 0 0 0 0 0 1 662172
-0.002107 -0.001020 0.120668 0.089335 0.847651 -0.554934 -0.051944 1 0 0 0 0 0 1 663171
-0.002107 -0.001020 0.120668 0.089393 0.848152 -0.555281 -0.051975 1 0 0 0 0 0 1 664171
-0.002107 -0.001020 0.120668 0.089439 0.848649 -0.555602 -0.052006 1 0 0 0 0 0 1 665166
-0.002107 -0.001020 0.120668 0.089496 0.849178 -0.555933 -0.052037 1 0 0 0 0 0 1 666165
-0.002107 -0.001020 0.120668 0.089542 0.849682 -0.556274 -0.052068 1 0 0 0 0 0 1 667166
-0.002107 -0.001020 0.120668 0.089599 0.850180 -0.556603 -0.052100 1 0 0 0 0 0 1 668167
-0.002107 -0.001020 0.120668 0.089649 0.850701 -0.556943 -0.052131 1 0 0 0 0 0 1 669169
-0.002107 -0.001020 0.120668 0.089711 0.851221 -0.557271 -0.052162 1 0 0 0 0 0 1 670169
-0.002107 -0.001020 0.120668 0.089761 0.851711 -0.557604 -0.052194 1 0 0 0 0 0 1 671169
-0.002107 -0.001020 0.120668 0.089810 0.852231 -0.557945 -0.052225 1 0 0 0 0 0 1 672170
-0.002107 -0.001020 0.120668 0.089872 0.852750 -0.558272 -0.052256 1 0 0 0 0 0 1 673168
-0.002107 -0.001020 0.120668 0.089922 0.853241 -0.558605 -0.052287 1 0 0 0 0 0 1 674168
-0.002107 -0.001020 0.120668 0.089971 0.853760 -0.558945 -0.052318 1 0 0 0 0 0 1 675167
-0.002107 -0.001020 0.120668 0.090045 0.854280 -0.559281 -0.052350 1 0 0 0 0 0 1 676173
-0.002107 -0.001020 0.120668 0.090085 0.854771 -0.559608 -0.052381 1 0 0 0 0 0 1 677169
-0.002107 -0.001020 0.120668 0.090133 0.855290 -0.559948 -0.052412 1 0 0 0 0 0 1 678168
-0.002107 -0.001020 0.120668 0.090186 0.855801 -0.560282 -0.052444 1 0 0 0 0 0 1 679167
-0.002107 -0.001020 0.120668 0.090252 0.856309 -0.560603 -0.052475 1 0 0 0 0 0 1 680170
-0.002107 -0.001020 0.120668 0.090295 0.856821 -0.560948 -0.052506 1 0 0 0 0 0 1 681168
-0.002113 -0.001001 0.120657 0.164635 0.602411 -0.418467 -0.052537 1 0 0 0 0 0 1 682168
-0.002116 -0.000992 0.120654 0.140137 0.691565 -0.489681 -0.052568 1 0 0 0 0 0 1 683138
-0.002117 -0.000988 0.120653 0.121094 0.757633 -0.526815 -0.052600 1 0 0 0 0 0 1 684168
-0.002118 -0.000985 0.120652 0.110696 0.792898 -0.541203 -0.052631 1 0 0 0 0 0 1 685167
-0.002118 -0.000984 0.120652 0.105348 0.810914 -0.546551 -0.052662 1 0 0 0 0 0 1 686155
-0.002118 -0.000984 0.120652 0.102672 0.820188 -0.548639 -0.052693 1 0 0 0 0 0 1 687164
-0.002118 -0.000983 0.120652 0.101342 0.825061 -0.549579 -0.052725 1 0 0 0 0 0 1 688166
-0.002118 -0.000983 0.120652 0.100697 0.827743 -0.550126 -0.052756 1 0 0 0 0 0 1 689165
-0.002118 -0.000983 0.120652 0.100410 0.829323 -0.550528 -0.052787 1 0 0 0 0 0 1 690168
-0.002118 -0.000983 0.120652 0.100278 0.830362 -0.550878 -0.052819 1 0 0 0 0 0 1 691168
-0.002118 -0.000983 0.120652 0.100263 0.831132 -0.551214 -0.052850 1 0 0 0 0 0 1 692177
-0.002118 -0.000983 0.120652 0.100282 0.831754 -0.551546 -0.052881 1 0 0 0 0 0 1 693173
-0.002118 -0.000983 0.120652 0.100313 0.832303 -0.551873 -0.052912 1 0 0 0 0 0 1 694174
-0.002118 -0.000983 0.120652 0.100368 0.832840 -0.552191 -0.052944 1 0 0 0 0 0 1 695172
-0.002118 -0.000983 0.120652 0.100408 0.833359 -0.552521 -0.052975 1 0 0 0 0 0 1 696168
-0.002118 -0.000983 0.120652 0.100465 0.833854 -0.552848 -0.053006 1 0 0 0 0 0 1 697168
-0.002118 -0.000983 0.120652 0.100524 0.834344 -0.553173 -0.053037 1 0 0 0 0 0 1 698165
-0.002118 -0.000983 0.120652 0.100582 0.834829 -0.553495 -0.053068 1 0 0 0 0 0 1 699152
-0.002118 -0.000983 0.120652 0.100646 0.835362 -0.553849 -0.053102 1 0 0 0 0 0 1 700237
-0.002118 -0.000983 0.120652 0.100714 0.835863 -0.554168 -0.053133 1 0 0 0 0 0 1 701239
-0.002118 -0.000983 0.120652 0.100766 0.836345 -0.554498 -0.053164 1 0 0 0 0 0 1 702234
-0.002118 -0.000983 0.120652 0.100835 0.836825 -0.554827 -0.053195 1 0 0 0 0 0 1 703219
-0.002118 -0.000983 0.120652 0.100883 0.837311 -0.555142 -0.053226 1 0 0 0 0 0 1 704203
-0.002124 -0.000965 0.120642 0.175249 0.582788 -0.412376 -0.053256 1 0 0 0 0 0 1 705152
-0.002127 -0.000956 0.120638 0.150803 0.671774 -0.483626 -0.053287 1 0 0 0 0 0 1 706160
-0.002128 -0.000951 0.120637 0.131792 0.737716 -0.520782 -0.053318 1 0 0 0 0 0 1 707150
-0.002129 -0.000949 0.120636 0.121417 0.772915 -0.535156 -0.053350 1 0 0 0 0 0 1 708161
-0.002129 -0.000948 0.120636 0.116075 0.790919 -0.540499 -0.053381 1 0 0 0 0 0 1 709160
-0.002129 -0.000947 0.120636 0.113397 0.800149 -0.542584 -0.053412 1 0 0 0 0 0 1 710151
-0.002129 -0.000947 0.120636 0.112085 0.804999 -0.543507 -0.053443 1 0 0 0 0 0 1 711159
-0.002129 -0.000947 0.120636 0.111446 0.807655 -0.544043 -0.053474 1 0 0 0 0 0 1 712150
-0.002129 -0.000947 0.120636 0.111166 0.809219 -0.544439 -0.053506 1 0 0 0 0 0 1 713159
-0.002129 -0.000947 0.120636 0.111052 0.810231 -0.544785 -0.053537 1 0 0 0 0 0 1 714150
-0.002129 -0.000947 0.120636 0.111028 0.810996 -0.545114 -0.053568 1 0 0 0 0 0 1 715159
-0.002129 -0.000947 0.120636 0.111039 0.811603 -0.545430 -0.053599 1 0 0 0 0 0 1 716151
-0.002129 -0.000947 0.120636 0.111095 0.812144 -0.545750 -0.053631 1 0 0 0 0 0 1 717159
-0.002129 -0.000947 0.120636 0.111140 0.812642 -0.546072 -0.053662 1 0 0 0 0 0 1 718149
-0.002129 -0.000947 0.120636 0.111212 0.813130 -0.546387 -0.053693 1 0 0 0 0 0 1 719160
-0.002129 -0.000947 0.120636 0.111262 0.813616 -0.546704 -0.053724 1 0 0 0 0 0 1 720156
-0.002129 -0.000947 0.120636 0.111326 0.814094 -0.547024 -0.053756 1 0 0 0 0 0 1 721163
-0.002129 -0.000947 0.120636 0.111387 0.814576 -0.547347 -0.053787 1 0 0 0 0 0 1 722158
-0.002129 -0.000947 0.120636 0.111462 0.815046 -0.547651 -0.053818 1 0 0 0 0 0 1 723155
-0.002129 -0.000947 0.120636 0.111517 0.815529 -0.547985 -0.053850 1 0 0 0 0 0 1 724168
-0.002129 -0.000947 0.120636 0.111584 0.815990 -0.548297 -0.053881 1 0 0 0 0 0 1 725166
-0.002129 -0.000947 0.120636 0.111645 0.816471 -0.548620 -0.053912 1 0 0 0 0 0 1 726162
-0.002129 -0.000947 0.120636 0.111722 0.816946 -0.548927 -0.053944 1 0 0 0 0 0 1 727169
-0.002129 -0.000947 0.120636 0.111776 0.817422 -0.549257 -0.053975 1 0 0 0 0 0 1 728169
-0.002129 -0.000947 0.120636 0.111843 0.817885 -0.549571 -0.054006 1 0 0 0 0 0 1 729171
-0.002129 -0.000947 0.120636 0.111925 0.818373 -0.549893 -0.054037 1 0 0 0 0 0 1 730167
-0.002129 -0.000947 0.120636 0.111974 0.818827 -0.550203 -0.054068 1 0 0 0 0 0 1 731160
-0.002129 -0.000947 0.120636 0.112035 0.819313 -0.550530 -0.054100 1 0 0 0 0 0 1 732167
-0.002129 -0.000947 0.120636 0.112110 0.819784 -0.550834 -0.054131 1 0 0 0 0 0 1 733165
-0.002129 -0.000947 0.120636 0.112165 0.820260 -0.551164 -0.054162 1 0 0 0 0 0 1 734165
-0.002129 -0.000947 0.120636 0.112232 0.820723 -0.551477 -0.054194 1 0 0 0 0 0 1 735167
-0.002129 -0.000947 0.120636 0.112293 0.821209 -0.551803 -0.054225 1 0 0 0 0 0 1 736173
-0.002129 -0.000947 0.120636 0.112369 0.821678 -0.552107 -0.054256 1 0 0 0 0 0 1 737168
-0.002129 -0.000947 0.120636 0.112421 0.822140 -0.552427 -0.054286 1 0 0 0 0 0 1 738137
-0.002129 -0.000947 0.120636 0.112488 0.822601 -0.552739 -0.054318 1 0 0 0 0 0 1 739135
-0.002129 -0.000947 0.120636 0.112560 0.823109 -0.553067 -0.054350 1 0 0 0 0 0 1 740169
-0.002135 -0.000928 0.120626 0.186980 0.568362 -0.410003 -0.054380 1 0 0 0 0 0 1 741136
-0.002138 -0.000919 0.120622 0.162603 0.657110 -0.481244 -0.054412 1 0 0 0 0 0 1 742171
-0.002139 -0.000914 0.120621 0.143645 0.722916 -0.518395 -0.054444 1 0 0 0 0 0 1 743168
-0.002140 -0.000912 0.120620 0.133291 0.758046 -0.532773 -0.054475 1 0 0 0 0 0 1 744170
-0.002140 -0.000911 0.120620 0.127971 0.776009 -0.538106 -0.054506 1 0 0 0 0 0 1 745159
-0.002140 -0.000910 0.120620 0.125297 0.785208 -0.540179 -0.054537 1 0 0 0 0 0 1 746167
-0.002140 -0.000910 0.120620 0.123987 0.790039 -0.541098 -0.054568 1 0 0 0 0 0 1 747166
-0.002140 -0.000910 0.120620 0.123359 0.792668 -0.541625 -0.054600 1 0 0 0 0 0 1 748167
-0.002140 -0.000910 0.120620 0.123081 0.794217 -0.542016 -0.054631 1 0 0 0 0 0 1 749166
-0.002140 -0.000910 0.120620 0.122973 0.795215 -0.542357 -0.054662 1 0 0 0 0 0 1 750164
-0.002140 -0.000910 0.120620 0.122957 0.795948 -0.542670 -0.054694 1 0 0 0 0 0 1 751167
-0.002140 -0.000910 0.120620 0.122987 0.796534 -0.542986 -0.054725 1 0 0 0 0 0 1 752164
-0.002140 -0.000910 0.120620 0.123025 0.797056 -0.543283 -0.054756 1 0 0 0 0 0 1 753162
-0.002140 -0.000910 0.120620 0.123086 0.797540 -0.543606 -0.054787 1 0 0 0 0 0 1 754166
-0.002140 -0.000910 0.120620 0.123160 0.798016 -0.543916 -0.054818 1 0 0 0 0 0 1 755165
-0.002140 -0.000910 0.120620 0.123216 0.798488 -0.544227 -0.054850 1 0 0 0 0 0 1 756166
-0.002140 -0.000910 0.120620 0.123284 0.798944 -0.544537 -0.054881 1 0 0 0 0 0 1 757165
-0.002140 -0.000910 0.120620 0.123354 0.799399 -0.544847 -0.054912 1 0 0 0 0 0 1 758165
-0.002140 -0.000910 0.120620 0.123423 0.799846 -0.545152 -0.054943 1 0 0 0 0 0 1 759149
-0.002140 -0.000910 0.120620 0.123512 0.800343 -0.545479 -0.054977 1 0 0 0 0 0 1 760247
-0.002140 -0.000910 0.120620 0.123571 0.800795 -0.545798 -0.055008 1 0 0 0 0 0 1 761236
-0.002140 -0.000910 0.120620 0.123640 0.801252 -0.546110 -0.055039 1 0 0 0 0 0 1 762239
-0.002140 -0.000910 0.120620 0.123722 0.801700 -0.546424 -0.055071 1 0 0 0 0 0 1 763231
-0.002140 -0.000910 0.120620 0.123790 0.802171 -0.546725 -0.055102 1 0 0 0 0 0 1 764242
-0.002140 -0.000910 0.120620 0.123850 0.802603 -0.547030 -0.055132 1 0 0 0 0 0 1 765208
-0.002140 -0.000910 0.120620 0.123922 0.803075 -0.547353 -0.055165 1 0 0 0 0 0 1 766246
-0.002140 -0.000910 0.120620 0.123999 0.803530 -0.547650 -0.055195 1 0 0 0 0 0 1 767228
-0.002140 -0.000910 0.120620 0.124063 0.803985 -0.547971 -0.055227 1 0 0 0 0 0 1 768244
-0.002140 -0.000910 0.120620 0.124129 0.804423 -0.548271 -0.055257 1 0 0 0 0 0 1 769209
-0.002140 -0.000910 0.120620 0.124208 0.804886 -0.548574 -0.055289 1 0 0 0 0 0 1 770208
-0.002140 -0.000910 0.120620 0.124270 0.805333 -0.548890 -0.055320 1 0 0 0 0 0 1 771208
-0.002140 -0.000910 0.120620 0.124340 0.805788 -0.549202 -0.055351 1 0 0 0 0 0 1 772210
-0.002140 -0.000910 0.120620 0.124413 0.806265 -0.549527 -0.055384 1 0 0 0 0 0 1 773258
-0.002140 -0.000910 0.120620 0.124490 0.806720 -0.549824 -0.055415 1 0 0 0 0 0 1 774239
-0.002140 -0.000910 0.120620 0.124565 0.807161 -0.550145 -0.055446 1 0 0 0 0 0 1 775232
-0.002140 -0.000910 0.120620 0.124627 0.807606 -0.550443 -0.055477 1 0 0 0 0 0 1 776232
-0.002140 -0.000910 0.120620 0.124700 0.808073 -0.550747 -0.055508 1 0 0 0 0 0 1 777217
-0.002140 -0.000910 0.120620 0.124764 0.808528 -0.551068 -0.055539 1 0 0 0 0 0 1 778232
-0.002140 -0.000910 0.120620 0.124832 0.808974 -0.551374 -0.055570 1 0 0 0 0 0 1 779214
-0.002140 -0.000910 0.120620 0.124911 0.809446 -0.551683 -0.055602 1 0 0 0 0 0 1 780233
-0.002140 -0.000910 0.120620 0.124973 0.809886 -0.551993 -0.055633 1 0 0 0 0 0 1 781215
-0.002140 -0.000910 0.120620 0.125043 0.810346 -0.552308 -0.055664 1 0 0 0 0 0 1 782229
-0.002140 -0.000910 0.120620 0.125112 0.810795 -0.552615 -0.055695 1 0 0 0 0 0 1 783216
-0.002140 -0.000910 0.120620 0.125192 0.811265 -0.552922 -0.055727 1 0 0 0 0 0 1 784230
-0.002140 -0.000910 0.120620 0.125254 0.811705 -0.553233 -0.055757 1 0 0 0 0 0 1 785214
-0.002140 -0.000910 0.120620 0.125336 0.812163 -0.553555 -0.055789 1 0 0 0 0 0 1 786228
-0.002140 -0.000910 0.120620 0.125403 0.812622 -0.553848 -0.055820 1 0 0 0 0 0 1 787214
-0.002140 -0.000910 0.120620 0.125464 0.813062 -0.554158 -0.055851 1 0 0 0 0 0 1 788196
-0.002140 -0.000910 0.120620 0.125529 0.813494 -0.554454 -0.055880 1 0 0 0 0 0 1 789148
-0.002140 -0.000910 0.120620 0.125612 0.813950 -0.554753 -0.055912 1 0 0 0 0 0 1 790157
-0.002140 -0.000910 0.120620 0.125671 0.814403 -0.555072 -0.055943 1 0 0 0 0 0 1 791147
-0.002140 -0.000910 0.120620 0.125741 0.814862 -0.555386 -0.055974 1 0 0 0 0 0 1 792157
-0.002140 -0.000910 0.120620 0.125810 0.815317 -0.555696 -0.056006 1 0 0 0 0 0 1 793156
-0.002140 -0.000910 0.120620 0.125888 0.815776 -0.555997 -0.056037 1 0 0 0 0 0 1 794147
-0.002140 -0.000910 0.120620 0.125952 0.816228 -0.556316 -0.056068 1 0 0 0 0 0 1 795157
-0.002140 -0.000910 0.120620 0.126020 0.816678 -0.556624 -0.056099 1 0 0 0 0 0 1 796147
-0.002140 -0.000910 0.120620 0.126099 0.817145 -0.556930 -0.056131 1 0 0 0 0 0 1 797156
-0.002140 -0.000910 0.120620 0.126174 0.817586 -0.557250 -0.056162 1 0 0 0 0 0 1 798147
-0.002140 -0.000910 0.120620 0.126233 0.818046 -0.557558 -0.056193 1 0 0 0 0 0 1 799156
-0.002140 -0.000910 0.120620 0.126301 0.818497 -0.557864 -0.056224 1 0 0 0 0 0 1 800146
-0.002140 -0.000910 0.120620 0.126452 0.819432 -0.558489 -0.056288 1 0 0 0 0 0 1 802183
-0.002140 -0.000910 0.120620 0.126514 0.819874 -0.558801 -0.056319 1 0 0 0 0 0 1 803171
-0.002140 -0.000910 0.120620 0.126583 0.820326 -0.559111 -0.056350 1 0 0 0 0 0 1 804167
-0.002140 -0.000910 0.120620 0.126662 0.820790 -0.559414 -0.056381 1 0 0 0 0 0 1 805166
-0.002140 -0.000910 0.120620 0.126741 0.821346 -0.559804 -0.056420 1 0 0 0 0 0 1 806406
-0.002140 -0.000910 0.120620 0.126796 0.821672 -0.560029 -0.056443 1 0 0 0 0 0 1 807150
-0.002140 -0.000910 0.120620 0.126864 0.822141 -0.560348 -0.056474 1 0 0 0 0 0 1 808159
-0.002140 -0.000910 0.120620 0.126942 0.822609 -0.560654 -0.056506 1 0 0 0 0 0 1 809167
-0.002140 -0.000910 0.120620 0.127017 0.823053 -0.560976 -0.056537 1 0 0 0 0 0 1 810166
-0.002140 -0.000910 0.120620 0.127076 0.823509 -0.561281 -0.056568 1 0 0 0 0 0 1 811164
-0.002140 -0.000910 0.120620 0.127153 0.823973 -0.561584 -0.056600 1 0 0 0 0 0 1 812164
-0.002140 -0.000910 0.120620 0.127216 0.824419 -0.561899 -0.056631 1 0 0 0 0 0 1 813161
-0.002140 -0.000910 0.120620 0.127285 0.824873 -0.562210 -0.056662 1 0 0 0 0 0 1 814162
-0.002140 -0.000910 0.120620 0.127363 0.825336 -0.562512 -0.056693 1 0 0 0 0 0 1 815160
-0.002140 -0.000910 0.120620 0.127427 0.825787 -0.562831 -0.056725 1 0 0 0 0 0 1 816169
-0.002140 -0.000910 0.120620 0.127496 0.826241 -0.563142 -0.056756 1 0 0 0 0 0 1 817168
-0.002140 -0.000910 0.120620 0.127566 0.826693 -0.563451 -0.056787 1 0 0 0 0 0 1 818163
-0.002140 -0.000910 0.120620 0.127644 0.827157 -0.563754 -0.056818 1 0 0 0 0 0 1 819163
-0.002140 -0.000910 0.120620 0.127707 0.827607 -0.564072 -0.056850 1 0 0 0 0 0 1 820169
-0.002140 -0.000910 0.120620 0.127786 0.828043 -0.564378 -0.056880 1 0 0 0 0 0 1 821134
-0.002140 -0.000910 0.120620 0.127860 0.828510 -0.564678 -0.056912 1 0 0 0 0 0 1 822164
-0.002140 -0.000910 0.120620 0.127919 0.828967 -0.564999 -0.056943 1 0 0 0 0 0 1 823161
-0.002140 -0.000910 0.120620 0.127988 0.829424 -0.565312 -0.056975 1 0 0 0 0 0 1 824167
-0.002140 -0.000910 0.120620 0.128058 0.829877 -0.565621 -0.057006 1 0 0 0 0 0 1 825163
-0.002140 -0.000910 0.120620 0.128135 0.830336 -0.565920 -0.057037 1 0 0 0 0 0 1 826151
-0.002140 -0.000910 0.120620 0.128197 0.830775 -0.566231 -0.057067 1 0 0 0 0 0 1 827134
-0.002140 -0.000910 0.120620 0.128268 0.831242 -0.566551 -0.057100 1 0 0 0 0 0 1 828162
-0.002140 -0.000910 0.120620 0.128346 0.831706 -0.566854 -0.057131 1 0 0 0 0 0 1 829163
-0.002140 -0.000910 0.120620 0.128409 0.832153 -0.567170 -0.057162 1 0 0 0 0 0 1 830161
-0.002140 -0.000910 0.120620 0.128479 0.832609 -0.567482 -0.057193 1 0 0 0 0 0 1 831165
-0.002140 -0.000910 0.120620 0.128557 0.833074 -0.567786 -0.057225 1 0 0 0 0 0 1 832170
-0.002140 -0.000910 0.120620 0.128632 0.833518 -0.568108 -0.057256 1 0 0 0 0 0 1 833167
-0.002140 -0.000910 0.120620 0.128689 0.833959 -0.568403 -0.057286 1 0 0 0 0 0 1 834133
-0.002140 -0.000910 0.120620 0.128768 0.834436 -0.568715 -0.057318 1 0 0 0 0 0 1 835163
-0.002140 -0.000910 0.120620 0.128831 0.834884 -0.569031 -0.057350 1 0 0 0 0 0 1 836164
-0.002140 -0.000910 0.120620 0.128900 0.835337 -0.569341 -0.057381 1 0 0 0 0 0 1 837161
-0.002140 -0.000910 0.120620 0.128973 0.835781 -0.569646 -0.057412 1 0 0 0 0 0 1 838164
-0.002140 -0.000910 0.120620 0.129049 0.836254 -0.569954 -0.057443 1 0 0 0 0 0 1 839162
-0.002140 -0.000910 0.120620 0.129112 0.836703 -0.570271 -0.057475 1 0 0 0 0 0 1 840165
-0.002140 -0.000910 0.120620 0.129181 0.837156 -0.570581 -0.057506 1 0 0 0 0 0 1 841162
-0.002140 -0.000910 0.120620 0.129250 0.837611 -0.570892 -0.057537 1 0 0 0 0 0 1 842162
-0.002140 -0.000910 0.120620 0.129328 0.838070 -0.571192 -0.057568 1 0 0 0 0 0 1 843152
-0.002140 -0.000910 0.120620 0.129408 0.838543 -0.571533 -0.057601 1 0 0 0 0 0 1 844214
-0.002140 -0.000910 0.120620 0.129468 0.839008 -0.571845 -0.057633 1 0 0 0 0 0 1 845233
-0.002140 -0.000910 0.120620 0.129546 0.839476 -0.572150 -0.057665 1 0 0 0 0 0 1 846243
-0.002140 -0.000910 0.120620 0.129608 0.839920 -0.572464 -0.057696 1 0 0 0 0 0 1 847235
-0.002140 -0.000910 0.120620 0.129675 0.840362 -0.572767 -0.057726 1 0 0 0 0 0 1 848209
-0.002140 -0.000910 0.120620 0.129754 0.840826 -0.573070 -0.057757 1 0 0 0 0 0 1 849209
-0.002140 -0.000910 0.120620 0.129818 0.841282 -0.573392 -0.057789 1 0 0 0 0 0 1 850228
-0.002140 -0.000910 0.120620 0.129886 0.841727 -0.573697 -0.057820 1 0 0 0 0 0 1 851208
-0.002140 -0.000910 0.120620 0.129964 0.842191 -0.574000 -0.057851 1 0 0 0 0 0 1 852208
-0.002140 -0.000910 0.120620 0.130027 0.842638 -0.574316 -0.057882 1 0 0 0 0 0 1 853207
-0.002140 -0.000910 0.120620 0.130099 0.843079 -0.574619 -0.057913 1 0 0 0 0 0 1 854205
-0.002140 -0.000910 0.120620 0.130179 0.843540 -0.574941 -0.057945 1 0 0 0 0 0 1 855204
-0.002140 -0.000910 0.120620 0.130246 0.844004 -0.575237 -0.057976 1 0 0 0 0 0 1 856197
-0.002140 -0.000910 0.120620 0.130309 0.844460 -0.575558 -0.058007 1 0 0 0 0 0 1 857214
-0.002140 -0.000910 0.120620 0.130379 0.844921 -0.575873 -0.058039 1 0 0 0 0 0 1 858229
-0.002140 -0.000910 0.120620 0.130456 0.845377 -0.576172 -0.058070 1 0 0 0 0 0 1 859213
-0.002140 -0.000910 0.120620 0.130518 0.845814 -0.576481 -0.058100 1 0 0 0 0 0 1 860191
-0.002140 -0.000910 0.120620 0.130584 0.846252 -0.576781 -0.058131 1 0 0 0 0 0 1 861156
-0.002140 -0.000910 0.120620 0.130653 0.846702 -0.577088 -0.058162 1 0 0 0 0 0 1 862145
-0.002140 -0.000910 0.120620 0.130733 0.847174 -0.577397 -0.058193 1 0 0 0 0 0 1 863164
-0.002140 -0.000910 0.120620 0.130795 0.847613 -0.577707 -0.058224 1 0 0 0 0 0 1 864145
-0.002140 -0.000910 0.120620 0.130865 0.848072 -0.578021 -0.058256 1 0 0 0 0 0 1 865155
-0.002140 -0.000910 0.120620 0.130942 0.848531 -0.578321 -0.058287 1 0 0 0 0 0 1 866145
-0.002140 -0.000910 0.120620 0.131018 0.848979 -0.578646 -0.058318 1 0 0 0 0 0 1 867154
-0.002140 -0.000910 0.120620 0.131080 0.849420 -0.578943 -0.058349 1 0 0 0 0 0 1 868146
-0.002140 -0.000910 0.120620 0.131146 0.849889 -0.579260 -0.058381 1 0 0 0 0 0 1 869154
-0.002140 -0.000910 0.120620 0.131224 0.850350 -0.579561 -0.058412 1 0 0 0 0 0 1 870145
-0.002140 -0.000910 0.120620 0.131287 0.850801 -0.579880 -0.058443 1 0 0 0 0 0 1 871153
-0.002140 -0.000910 0.120620 0.131356 0.851252 -0.580189 -0.058474 1 0 0 0 0 0 1 872146
-0.002140 -0.000910 0.120620 0.131435 0.851719 -0.580494 -0.058506 1 0 0 0 0 0 1 873154
-0.002140 -0.000910 0.120620 0.131497 0.852162 -0.580808 -0.058537 1 0 0 0 0 0 1 874145
-0.002140 -0.000910 0.120620 0.131567 0.852620 -0.581121 -0.058568 1 0 0 0 0 0 1 875153
-0.002140 -0.000910 0.120620 0.131645 0.853084 -0.581424 -0.058599 1 0 0 0 0 0 1 876154
-0.002140 -0.000910 0.120620 0.131722 0.853536 -0.581752 -0.058631 1 0 0 0 0 0 1 877171
-0.002140 -0.000910 0.120620 0.131778 0.853975 -0.582046 -0.058661 1 0 0 0 0 0 1 878132
-0.002140 -0.000910 0.120620 0.131848 0.854440 -0.582362 -0.058693 1 0 0 0 0 0 1 879153
-0.002140 -0.000910 0.120620 0.131927 0.854910 -0.582669 -0.058725 1 0 0 0 0 0 1 880168
-0.002140 -0.000910 0.120620 0.132001 0.855428 -0.583033 -0.058761 1 0 0 0 0 0 1 881322
-0.002140 -0.000910 0.120620 0.132059 0.855811 -0.583296 -0.058787 1 0 0 0 0 0 1 882166
-0.002140 -0.000910 0.120620 0.132139 0.856248 -0.583583 -0.058817 1 0 0 0 0 0 1 883135
-0.002140 -0.000910 0.120620 0.132201 0.856718 -0.583913 -0.058850 1 0 0 0 0 0 1 884163
-0.002140 -0.000910 0.120620 0.132270 0.857173 -0.584224 -0.058881 1 0 0 0 0 0 1 885161
-0.002140 -0.000910 0.120620 0.132337 0.857613 -0.584524 -0.058911 1 0 0 0 0 0 1 886129
-0.002140 -0.000910 0.120620 0.132418 0.858092 -0.584838 -0.058943 1 0 0 0 0 0 1 887163
-0.002140 -0.000910 0.120620 0.132481 0.858540 -0.585154 -0.058975 1 0 0 0 0 0 1 888164
-0.002140 -0.000910 0.120620 0.132562 0.858989 -0.585470 -0.059006 1 0 0 0 0 0 1 889160
-0.002140 -0.000910 0.120620 0.132630 0.859456 -0.585769 -0.059037 1 0 0 0 0 0 1 890162
-0.002140 -0.000910 0.120620 0.132692 0.859904 -0.586085 -0.059068 1 0 0 0 0 0 1 891163
-0.002140 -0.000910 0.120620 0.132761 0.860360 -0.586396 -0.059100 1 0 0 0 0 0 1 892166
-0.002140 -0.000910 0.120620 0.132839 0.860821 -0.586698 -0.059131 1 0 0 0 0 0 1 893160
-0.002140 -0.000910 0.120620 0.132900 0.861254 -0.587004 -0.059161 1 0 0 0 0 0 1 894130
-0.002140 -0.000910 0.120620 0.132972 0.861722 -0.587325 -0.059193 1 0 0 0 0 0 1 895161
-0.002140 -0.000910 0.120620 0.133042 0.862183 -0.587639 -0.059225 1 0 0 0 0 0 1 896174
-0.002140 -0.000910 0.120620 0.133121 0.862650 -0.587944 -0.059256 1 0 0 0 0 0 1 897180
-0.002140 -0.000910 0.120620 0.133184 0.863095 -0.588259 -0.059287 1 0 0 0 0 0 1 898175
-0.002140 -0.000910 0.120620 0.133256 0.863535 -0.588562 -0.059319 1 0 0 0 0 0 1 899172
-0.002140 -0.000910 0.120620 0.133331 0.864010 -0.588871 -0.059350 1 0 0 0 0 0 1 900173
-0.002140 -0.000910 0.120620 0.133406 0.864454 -0.589194 -0.059381 1 0 0 0 0 0 1 901171
-0.002140 -0.000910 0.120620 0.133465 0.864909 -0.589498 -0.059412 1 0 0 0 0 0 1 902168
-0.002140 -0.000910 0.120620 0.133542 0.865374 -0.589801 -0.059444 1 0 0 0 0 0 1 903170
-0.002140 -0.000910 0.120620 0.133605 0.865822 -0.590118 -0.059475 1 0 0 0 0 0 1 904171
-0.002140 -0.000910 0.120620 0.133674 0.866275 -0.590428 -0.059506 1 0 0 0 0 0 1 905169
-0.002140 -0.000910 0.120620 0.133744 0.866732 -0.590739 -0.059537 1 0 0 0 0 0 1 906173
-0.002140 -0.000910 0.120620 0.133823 0.867195 -0.591042 -0.059569 1 0 0 0 0 0 1 907173
-0.002140 -0.000910 0.120620 0.133886 0.867644 -0.591360 -0.059600 1 0 0 0 0 0 1 908176
-0.002140 -0.000910 0.120620 0.133955 0.868097 -0.591669 -0.059631 1 0 0 0 0 0 1 909173
-0.002140 -0.000910 0.120620 0.134033 0.868560 -0.591972 -0.059662 1 0 0 0 0 0 1 910172
-0.002140 -0.000910 0.120620 0.134096 0.869007 -0.592288 -0.059694 1 0 0 0 0 0 1 911171
-0.002140 -0.000910 0.120620 0.134178 0.869458 -0.592605 -0.059725 1 0 0 0 0 0 1 912170
-0.002140 -0.000910 0.120620 0.134249 0.869912 -0.592896 -0.059756 1 0 0 0 0 0 1 913171
-0.002140 -0.000910 0.120620 0.134308 0.870368 -0.593217 -0.059787 1 0 0 0 0 0 1 914168
-0.002140 -0.000910 0.120620 0.134377 0.870824 -0.593528 -0.059819 1 0 0 0 0 0 1 915169
-0.002140 -0.000910 0.120620 0.134446 0.871279 -0.593839 -0.059850 1 0 0 0 0 0 1 916170
-0.002140 -0.000910 0.120620 0.134525 0.871743 -0.594142 -0.059881 1 0 0 0 0 0 1 917170
-0.002140 -0.000910 0.120620 0.134588 0.872190 -0.594458 -0.059912 1 0 0 0 0 0 1 918170
-0.002140 -0.000910 0.120620 0.134656 0.872640 -0.594766 -0.059943 1 0 0 0 0 0 1 919160
-0.002146 -0.000891 0.120610 0.209522 0.616401 -0.450629 -0.059975 1 0 0 0 0 0 1 920171
-0.002149 -0.000882 0.120606 0.185431 0.704227 -0.521611 -0.060006 1 0 0 0 0 0 1 921170
-0.002150 -0.000878 0.120605 0.166619 0.769570 -0.558681 -0.060037 1 0 0 0 0 0 1 922168
-0.002151 -0.000875 0.120604 0.156316 0.804468 -0.573020 -0.060069 1 0 0 0 0 0 1 923172
-0.002151 -0.000874 0.120604 0.151038 0.822297 -0.578335 -0.060100 1 0 0 0 0 0 1 924170
-0.002151 -0.000874 0.120604 0.148402 0.831436 -0.580402 -0.060131 1 0 0 0 0 0 1 925169
-0.002151 -0.000873 0.120604 0.147092 0.836205 -0.581309 -0.060162 1 0 0 0 0 0 1 926168
-0.002151 -0.000873 0.120604 0.146476 0.838820 -0.581828 -0.060194 1 0 0 0 0 0 1 927167
-0.002151 -0.000873 0.120604 0.146210 0.840337 -0.582205 -0.060225 1 0 0 0 0 0 1 928170
-0.002151 -0.000873 0.120604 0.146117 0.841320 -0.582531 -0.060256 1 0 0 0 0 0 1 929167
-0.002151 -0.000873 0.120604 0.146097 0.842032 -0.582846 -0.060287 1 0 0 0 0 0 1 930160
-0.002151 -0.000873 0.120604 0.146135 0.842593 -0.583152 -0.060319 1 0 0 0 0 0 1 931169
-0.002151 -0.000873 0.120604 0.146179 0.843093 -0.583458 -0.060350 1 0 0 0 0 0 1 932160
-0.002151 -0.000873 0.120604 0.146250 0.843580 -0.583757 -0.060381 1 0 0 0 0 0 1 933168
-0.002151 -0.000873 0.120604 0.146313 0.844018 -0.584048 -0.060412 1 0 0 0 0 0 1 934157
-0.002151 -0.000873 0.120604 0.146385 0.844471 -0.584359 -0.060443 1 0 0 0 0 0 1 935167
-0.002151 -0.000873 0.120604 0.146459 0.844903 -0.584658 -0.060474 1 0 0 0 0 0 1 936156
-0.002151 -0.000873 0.120604 0.146536 0.845344 -0.584964 -0.060506 1 0 0 0 0 0 1 937167
-0.002151 -0.000873 0.120604 0.146608 0.845795 -0.585274 -0.060537 1 0 0 0 0 0 1 938173
-0.002151 -0.000873 0.120604 0.146694 0.846223 -0.585559 -0.060568 1 0 0 0 0 0 1 939157
-0.002151 -0.000873 0.120604 0.146760 0.846667 -0.585876 -0.060600 1 0 0 0 0 0 1 940167
-0.002151 -0.000873 0.120604 0.146837 0.847088 -0.586170 -0.060631 1 0 0 0 0 0 1 941156
-0.002151 -0.000873 0.120604 0.146913 0.847528 -0.586475 -0.060662 1 0 0 0 0 0 1 942167
-0.002151 -0.000873 0.120604 0.147006 0.847982 -0.586783 -0.060693 1 0 0 0 0 0 1 943167
-0.002151 -0.000873 0.120604 0.147066 0.848395 -0.587075 -0.060724 1 0 0 0 0 0 1 944150
-0.002151 -0.000873 0.120604 0.147140 0.848830 -0.587376 -0.060755 1 0 0 0 0 0 1 945151
-0.002151 -0.000873 0.120604 0.147220 0.849284 -0.587676 -0.060787 1 0 0 0 0 0 1 946143
-0.002151 -0.000873 0.120604 0.147292 0.849706 -0.587980 -0.060818 1 0 0 0 0 0 1 947151
-0.002151 -0.000873 0.120604 0.147366 0.850137 -0.588280 -0.060849 1 0 0 0 0 0 1 948143
-0.002151 -0.000873 0.120604 0.147439 0.850589 -0.588592 -0.060881 1 0 0 0 0 0 1 949152
-0.002151 -0.000873 0.120604 0.147525 0.851019 -0.588878 -0.060911 1 0 0 0 0 0 1 950142
-0.002151 -0.000873 0.120604 0.147594 0.851451 -0.589188 -0.060943 1 0 0 0 0 0 1 951152
-0.002151 -0.000873 0.120604 0.147665 0.851895 -0.589495 -0.060974 1 0 0 0 0 0 1 952143
-0.002151 -0.000873 0.120604 0.147874 0.853035 -0.590273 -0.061056 1 0 0 0 0 0 1 954759
-0.002151 -0.000873 0.120604 0.147881 0.853064 -0.590311 -0.061058 1 0 0 0 0 0 1 954825
-0.002151 -0.000873 0.120604 0.147974 0.853639 -0.590705 -0.061100 1 0 0 0 0 0 1 956163
-0.002151 -0.000873 0.120604 0.148070 0.854155 -0.591048 -0.061136 1 0 0 0 0 0 1 957326
-0.002151 -0.000873 0.120604 0.148121 0.854520 -0.591311 -0.061162 1 0 0 0 0 0 1 958154
-0.002151 -0.000873 0.120604 0.148199 0.854944 -0.591607 -0.061193 1 0 0 0 0 0 1 959151
-0.002151 -0.000873 0.120604 0.148274 0.855377 -0.591906 -0.061224 1 0 0 0 0 0 1 960145
-0.002151 -0.000873 0.120604 0.148355 0.855833 -0.592208 -0.061255 1 0 0 0 0 0 1 961144
-0.002151 -0.000873 0.120604 0.148427 0.856255 -0.592512 -0.061287 1 0 0 0 0 0 1 962151
-0.002151 -0.000873 0.120604 0.148502 0.856690 -0.592815 -0.061318 1 0 0 0 0 0 1 963152
-0.002151 -0.000873 0.120604 0.148582 0.857146 -0.593116 -0.061349 1 0 0 0 0 0 1 964151
-0.002151 -0.000873 0.120604 0.148652 0.857556 -0.593412 -0.061380 1 0 0 0 0 0 1 965131
-0.002151 -0.000873 0.120604 0.148741 0.857995 -0.593726 -0.061412 1 0 0 0 0 0 1 966148
-0.002151 -0.000873 0.120604 0.148802 0.858445 -0.594029 -0.061443 1 0 0 0 0 0 1 967147
-0.002151 -0.000873 0.120604 0.148889 0.858883 -0.594320 -0.061474 1 0 0 0 0 0 1 968154
-0.002151 -0.000873 0.120604 0.148954 0.859322 -0.594634 -0.061506 1 0 0 0 0 0 1 969152
-0.002151 -0.000873 0.120604 0.149031 0.859746 -0.594930 -0.061537 1 0 0 0 0 0 1 970150
-0.002151 -0.000873 0.120604 0.149116 0.860191 -0.595225 -0.061568 1 0 0 0 0 0 1 971152
-0.002151 -0.000873 0.120604 0.149180 0.860630 -0.595538 -0.061599 1 0 0 0 0 0 1 972148
-0.002151 -0.000873 0.120604 0.149258 0.861057 -0.595837 -0.061631 1 0 0 0 0 0 1 973152
-0.002151 -0.000873 0.120604 0.149342 0.861501 -0.596131 -0.061662 1 0 0 0 0 0 1 974151
-0.002151 -0.000873 0.120604 0.149407 0.861939 -0.596444 -0.061693 1 0 0 0 0 0 1 975146
-0.002151 -0.000873 0.120604 0.149485 0.862366 -0.596742 -0.061724 1 0 0 0 0 0 1 976149
-0.002151 -0.000873 0.120604 0.149561 0.862802 -0.597044 -0.061756 1 0 0 0 0 0 1 977151
-0.002151 -0.000873 0.120604 0.149654 0.863254 -0.597351 -0.061787 1 0 0 0 0 0 1 978148
-0.002151 -0.000873 0.120604 0.149715 0.863675 -0.597648 -0.061818 1 0 0 0 0 0 1 979147
-0.002151 -0.000873 0.120604 0.149789 0.864110 -0.597950 -0.061849 1 0 0 0 0 0 1 980149
-0.002157 -0.000855 0.120594 0.224772 0.607433 -0.453359 -0.061880 1 0 0 0 0 0 1 981146
-0.002159 -0.000846 0.120590 0.200798 0.694884 -0.524297 -0.061912 1 0 0 0 0 0 1 982146
-0.002161 -0.000841 0.120589 0.182043 0.760046 -0.561346 -0.061943 1 0 0 0 0 0 1 983147
-0.002162 -0.000839 0.120589 0.171782 0.794852 -0.575675 -0.061974 1 0 0 0 0 0 1 984155
-0.002162 -0.000838 0.120588 0.166522 0.812614 -0.580981 -0.062005 1 0 0 0 0 0 1 985134
-0.002162 -0.000837 0.120588 0.163880 0.821715 -0.583029 -0.062037 1 0 0 0 0 0 1 986150
-0.002162 -0.000837 0.120588 0.162596 0.826461 -0.583947 -0.062068 1 0 0 0 0 0 1 987148
-0.002162 -0.000837 0.120588 0.161980 0.829037 -0.584442 -0.062099 1 0 0 0 0 0 1 988129
-0.002162 -0.000837 0.120588 0.161717 0.830549 -0.584822 -0.062130 1 0 0 0 0 0 1 989145
-0.002162 -0.000837 0.120588 0.161625 0.831496 -0.585142 -0.062162 1 0 0 0 0 0 1 990147
-0.002162 -0.000837 0.120588 0.161617 0.832190 -0.585439 -0.062192 1 0 0 0 0 0 1 991128
-0.002168 -0.000818 0.120578 0.236533 0.575653 -0.440659 -0.062224 1 0 0 0 0 0 1 992149
-0.002170 -0.000809 0.120574 0.212584 0.663050 -0.511638 -0.062255 1 0 0 0 0 0 1 993140
-0.002172 -0.000805 0.120573 0.193847 0.728161 -0.548703 -0.062286 1 0 0 0 0 0 1 994141
-0.002173 -0.000802 0.120573 0.183593 0.762944 -0.563033 -0.062318 1 0 0 0 0 0 1 995149
-0.002173 -0.000801 0.120573 0.178332 0.780688 -0.568340 -0.062349 1 0 0 0 0 0 1 996152
-0.002173 -0.000801 0.120572 0.175705 0.789746 -0.570379 -0.062380 1 0 0 0 0 0 1 997129
-0.002173 -0.000800 0.120572 0.174426 0.794482 -0.571280 -0.062411 1 0 0 0 0 0 1 998130
-0.002173 -0.000800 0.120572 0.173815 0.797066 -0.571784 -0.062443 1 0 0 0 0 0 1 999149
-0.002160 -0.000786 0.120552 -0.016689 0.603304 -0.287749 -0.062474 1 0 0 0 0 0 2 149
-0.002153 -0.000779 0.120545 0.049391 0.670715 -0.426554 -0.062500 1 0 0 0 0 0 2 1144
-0.002150 -0.000776 0.120543 0.097166 0.720076 -0.498629 -0.062500 1 0 0 0 0 0 2 2144
-0.002148 -0.000774 0.120542 0.122051 0.746141 -0.526130 -0.062500 1 0 0 0 0 0 2 3145
-0.002147 -0.000773 0.120541 0.134432 0.759238 -0.535947 -0.062500 1 0 0 0 0 0 2 4146
-0.002147 -0.000773 0.120541 0.140563 0.765778 -0.539399 -0.062500 1 0 0 0 0 0 2 5144
-0.002147 -0.000772 0.120541 0.143591 0.769027 -0.540591 -0.062500 1 0 0 0 0 0 2 6137
-0.002147 -0.000772 0.120541 0.145113 0.770656 -0.541021 -0.062500 1 0 0 0 0 0 2 7143
-0.002152 -0.000754 0.120531 0.220714 0.514563 -0.395833 -0.062500 1 0 0 0 0 0 2 8136
-0.002155 -0.000745 0.120527 0.197087 0.601736 -0.466662 -0.062500 1 0 0 0 0 0 2 9144
-0.002156 -0.000740 0.120526 0.178481 0.666516 -0.503515 -0.062500 1 0 0 0 0 0 2 10144
-0.002157 -0.000738 0.120526 0.168261 0.700935 -0.517577 -0.062500 1 0 0 0 0 0 2 11135
-0.002157 -0.000737 0.120525 0.162975 0.718316 -0.522589 -0.062500 1 0 0 0 0 0 2 12144
-0.002157 -0.000736 0.120525 0.160283 0.727007 -0.524365 -0.062500 1 0 0 0 0 0 2 13135
-0.002157 -0.000736 0.120525 0.158928 0.731351 -0.524977 -0.062500 1 0 0 0 0 0 2 14143
-0.002158 -0.000736 0.120525 0.158245 0.733511 -0.525191 -0.062500 1 0 0 0 0 0 2 15134
-0.002158 -0.000736 0.120525 0.157897 0.734608 -0.525261 -0.062500 1 0 0 0 0 0 2 16151
-0.002158 -0.000736 0.120525 0.157720 0.735148 -0.525293 -0.062500 1 0 0 0 0 0 2 17140
-0.002158 -0.000736 0.120525 0.157635 0.735421 -0.525295 -0.062500 1 0 0 0 0 0 2 18149
-0.002158 -0.000736 0.120525 0.157595 0.735553 -0.525302 -0.062500 1 0 0 0 0 0 2 19140
-0.002163 -0.000717 0.120515 0.232364 0.478842 -0.379846 -0.062500 1 0 0 0 0 0 2 20149
-0.002166 -0.000708 0.120511 0.208397 0.565584 -0.450697 -0.062500 1 0 0 0 0 0 2 21140
-0.002167 -0.000704 0.120510 0.189612 0.630157 -0.487556 -0.062500 1 0 0 0 0 0 2 22148
-0.002168 -0.000701 0.120510 0.179291 0.664467 -0.501618 -0.062500 1 0 0 0 0 0 2 23139
-0.002168 -0.000700 0.120509 0.173960 0.681792 -0.506652 -0.062500 1 0 0 0 0 0 2 24153
-0.002168 -0.000700 0.120509 0.171250 0.690459 -0.508410 -0.062500 1 0 0 0 0 0 2 25146
-0.002168 -0.000699 0.120509 0.169869 0.694774 -0.509022 -0.062500 1 0 0 0 0 0 2 26146
-0.002168 -0.000699 0.120509 0.169189 0.696952 -0.509236 -0.062500 1 0 0 0 0 0 2 27165
-0.002168 -0.000699 0.120509 0.168846 0.698039 -0.509320 -0.062500 1 0 0 0 0 0 2 28145
-0.002168 -0.000699 0.120509 0.168661 0.698568 -0.509341 -0.062500 1 0 0 0 0 0 2 29160
-0.002168 -0.000699 0.120509 0.168587 0.698838 -0.509348 -0.062500 1 0 0 0 0 0 2 30162
-0.002168 -0.000699 0.120509 0.168533 0.698983 -0.509356 -0.062500 1 0 0 0 0 0 2 31132
-0.002168 -0.000699 0.120509 0.168512 0.699050 -0.509350 -0.062500 1 0 0 0 0 0 2 32158
-0.002168 -0.000699 0.120509 0.168492 0.699080 -0.509356 -0.062500 1 0 0 0 0 0 2 33159
-0.002168 -0.000699 0.120509 0.168498 0.699090 -0.509350 -0.062500 1 0 0 0 0 0 2 34155
-0.002168 -0.000699 0.120509 0.168496 0.699101 -0.509356 -0.062500 1 0 0 0 0 0 2 35158
-0.002168 -0.000699 0.120509 0.168496 0.699102 -0.509356 -0.062500 1 0 0 0 0 0 2 36158
-0.002168 -0.000699 0.120509 0.168480 0.699116 -0.509357 -0.062500 1 0 0 0 0 0 2 37155
-0.002168 -0.000699 0.120509 0.168502 0.699112 -0.509350 -0.062500 1 0 0 0 0 0 2 38156
-0.002168 -0.000699 0.120509 0.168481 0.699117 -0.509356 -0.062500 1 0 0 0 0 0 2 39155
-0.002168 -0.000699 0.120509 0.168494 0.699103 -0.509357 -0.062500 1 0 0 0 0 0 2 40162
-0.002168 -0.000699 0.120509 0.168483 0.699104 -0.509350 -0.062500 1 0 0 0 0 0 2 41158
-0.002168 -0.000699 0.120509 0.168499 0.699122 -0.509355 -0.062500 1 0 0 0 0 0 2 42153
-0.002168 -0.000699 0.120509 0.168484 0.699106 -0.509350 -0.062500 1 0 0 0 0 0 2 43134
-0.002168 -0.000699 0.120509 0.168491 0.699114 -0.509362 -0.062500 1 0 0 0 0 0 2 44158
-0.002168 -0.000699 0.120509 0.168491 0.699114 -0.509344 -0.062500 1 0 0 0 0 0 2 45158
-0.002168 -0.000699 0.120509 0.168492 0.699115 -0.509362 -0.062500 1 0 0 0 0 0 2 46154
-0.002168 -0.000699 0.120509 0.168483 0.699106 -0.509351 -0.062500 1 0 0 0 0 0 2 47155
-0.002168 -0.000699 0.120509 0.168491 0.699113 -0.509363 -0.062500 1 0 0 0 0 0 2 48158
-0.002168 -0.000699 0.120509 0.168491 0.699114 -0.509344 -0.062500 1 0 0 0 0 0 2 49156
-0.002168 -0.000699 0.120509 0.168492 0.699115 -0.509362 -0.062500 1 0 0 0 0 0 2 50153
-0.002168 -0.000699 0.120509 0.168483 0.699106 -0.509351 -0.062500 1 0 0 0 0 0 2 51156
-0.002168 -0.000699 0.120509 0.168499 0.699122 -0.509356 -0.062500 1 0 0 0 0 0 2 52156
-0.002168 -0.000699 0.120509 0.168484 0.699107 -0.509350 -0.062500 1 0 0 0 0 0 2 53156
-0.002168 -0.000699 0.120509 0.168491 0.699114 -0.509362 -0.062500 1 0 0 0 0 0 2 54153
-0.002168 -0.000699 0.120509 0.168491 0.699114 -0.509344 -0.062500 1 0 0 0 0 0 2 55140
-0.002168 -0.000699 0.120509 0.168492 0.699115 -0.509362 -0.062500 1 0 0 0 0 0 2 56161
-0.002168 -0.000699 0.120509 0.168483 0.699106 -0.509351 -0.062500 1 0 0 0 0 0 2 57161
-0.002168 -0.000699 0.120509 0.168491 0.699114 -0.509363 -0.062500 1 0 0 0 0 0 2 58160
-0.002168 -0.000699 0.120509 0.168491 0.699114 -0.509344 -0.062500 1 0 0 0 0 0 2 59154
-0.002168 -0.000699 0.120509 0.168492 0.699115 -0.509362 -0.062500 1 0 0 0 0 0 2 60176
-0.002168 -0.000699 0.120509 0.168483 0.699106 -0.509351 -0.062500 1 0 0 0 0 0 2 61167
-0.002168 -0.000699 0.120509 0.168502 0.699111 -0.509349 -0.062500 1 0 0 0 0 0 2 62165
-0.002168 -0.000699 0.120509 0.168481 0.699117 -0.509356 -0.062500 1 0 0 0 0 0 2 63166
-0.002168 -0.000699 0.120509 0.168494 0.699103 -0.509356 -0.062500 1 0 0 0 0 0 2 64167
-0.002168 -0.000699 0.120509 0.168480 0.699116 -0.509357 -0.062500 1 0 0 0 0 0 2 65166
-0.002168 -0.000699 0.120509 0.168502 0.699112 -0.509349 -0.062500 1 0 0 0 0 0 2 66158
-0.002168 -0.000699 0.120509 0.168481 0.699117 -0.509356 -0.062500 1 0 0 0 0 0 2 67167
-0.002168 -0.000699 0.120509 0.168494 0.699103 -0.509356 -0.062500 1 0 0 0 0 0 2 68172
-0.002168 -0.000699 0.120509 0.168488 0.699125 -0.509350 -0.062500 1 0 0 0 0 0 2 69165
-0.002168 -0.000699 0.120509 0.168495 0.699104 -0.509356 -0.062500 1 0 0 0 0 0 2 70166
-0.002168 -0.000699 0.120509 0.168480 0.699116 -0.509357 -0.062500 1 0 0 0 0 0 2 71151
-0.002168 -0.000699 0.120509 0.168502 0.699112 -0.509349 -0.062500 1 0 0 0 0 0 2 72164
-0.002168 -0.000699 0.120509 0.168493 0.699114 -0.509362 -0.062500 1 0 0 0 0 0 2 73165
-0.002168 -0.000699 0.120509 0.168483 0.699106 -0.509351 -0.062500 1 0 0 0 0 0 2 74165
-0.002168 -0.000699 0.120509 0.168478 0.699116 -0.509356 -0.062500 1 0 0 0 0 0 2 75165
-0.002168 -0.000699 0.120509 0.168502 0.699112 -0.509349 -0.062500 1 0 0 0 0 0 2 76166
-0.002168 -0.000699 0.120509 0.168493 0.699114 -0.509362 -0.062500 1 0 0 0 0 0 2 77163
-0.002168 -0.000699 0.120509 0.168483 0.699106 -0.509351 -0.062500 1 0 0 0 0 0 2 78157
-0.002168 -0.000699 0.120509 0.168503 0.699110 -0.509349 -0.062500 1 0 0 0 0 0 2 79152
-0.002168 -0.000699 0.120509 0.168481 0.699117 -0.509356 -0.062500 1 0 0 0 0 0 2 80221
-0.002168 -0.000699 0.120509 0.168494 0.699103 -0.509356 -0.062500 1 0 0 0 0 0 2 81206
-0.002168 -0.000699 0.120509 0.168480 0.699116 -0.509357 -0.062500 1 0 0 0 0 0 2 82222
-0.002168 -0.000699 0.120509 0.168502 0.699111 -0.509350 -0.062500 1 0 0 0 0 0 2 83205
-0.002168 -0.000699 0.120509 0.168481 0.699117 -0.509356 -0.062500 1 0 0 0 0 0 2 84219
-0.002168 -0.000699 0.120509 0.168494 0.699103 -0.509357 -0.062500 1 0 0 0 0 0 2 85207
-0.002168 -0.000699 0.120509 0.168488 0.699125 -0.509350 -0.062500 1 0 0 0 0 0 2 86221
-0.002168 -0.000699 0.120509 0.168495 0.699104 -0.509356 -0.062500 1 0 0 0 0 0 2 87206
-0.002168 -0.000699 0.120509 0.168480 0.699116 -0.509357 -0.062500 1 0 0 0 0 0 2 88192
-0.002168 -0.000699 0.120509 0.168502 0.699112 -0.509350 -0.062500 1 0 0 0 0 0 2 89139
-0.002168 -0.000699 0.120509 0.168481 0.699117 -0.509356 -0.062500 1 0 0 0 0 0 2 90146
-0.002168 -0.000699 0.120509 0.168494 0.699103 -0.509356 -0.062500 1 0 0 0 0 0 2 91137
-0.002168 -0.000699 0.120509 0.168480 0.699116 -0.509357 -0.062500 1 0 0 0 0 0 2 92147
-0.002168 -0.000699 0.120509 0.168502 0.699112 -0.509350 -0.062500 1 0 0 0 0 0 2 93137
-0.002168 -0.000699 0.120509 0.168481 0.699117 -0.509356 -0.062500 1 0 0 0 0 0 2 94138
-0.002168 -0.000699 0.120509 0.168494 0.699103 -0.509357 -0.062500 1 0 0 0 0 0 2 95146
-0.002168 -0.000699 0.120509 0.168491 0.699113 -0.509343 -0.062500 1 0 0 0 0 0 2 96137
-0.002168 -0.000699 0.120509 0.168492 0.699114 -0.509361 -0.062500 1 0 0 0 0 0 2 97147
-0.002168 -0.000699 0.120509 0.168483 0.699105 -0.509351 -0.062500 1 0 0 0 0 0 2 98138
-0.002168 -0.000699 0.120509 0.168491 0.699113 -0.509363 -0.062500 1 0 0 0 0 0 2 99147
-0.002168 -0.000699 0.120509 0.168491 0.699114 -0.509344 -0.062500 1 0 0 0 0 0 2 100139
-0.002168 -0.000699 0.120509 0.168492 0.699114 -0.509362 -0.062500 1 0 0 0 0 0 2 101145
-0.002168 -0.000699 0.120509 0.168483 0.699105 -0.509351 -0.062500 1 0 0 0 0 0 2 102137
-0.002168 -0.000699 0.120509 0.168499 0.699122 -0.509355 -0.062500 1 0 0 0 0 0 2 103156
-0.002168 -0.000699 0.120509 0.168484 0.699107 -0.509350 -0.062500 1 0 0 0 0 0 2 104157
-0.002168 -0.000699 0.120509 0.168491 0.699114 -0.509362 -0.062500 1 0 0 0 0 0 2 105153
-0.002168 -0.000699 0.120509 0.168491 0.699114 -0.509344 -0.062500 1 0 0 0 0 0 2 106143
-0.002168 -0.000699 0.120509 0.168492 0.699115 -0.509362 -0.062500 1 0 0 0 0 0 2 107141
-0.002168 -0.000699 0.120509 0.168483 0.699106 -0.509351 -0.062500 1 0 0 0 0 0 2 108787
-0.002168 -0.000699 0.120509 0.168491 0.699114 -0.509363 -0.062500 1 0 0 0 0 0 2 109160
-0.002168 -0.000699 0.120509 0.168491 0.699114 -0.509344 -0.062500 1 0 0 0 0 0 2 110153
-0.002168 -0.000699 0.120509 0.168492 0.699115 -0.509362 -0.062500 1 0 0 0 0 0 2 111124
-0.002168 -0.000699 0.120509 0.168483 0.699106 -0.509351 -0.062500 1 0 0 0 0 0 2 112157
-0.002168 -0.000699 0.120509 0.168499 0.699122 -0.509356 -0.062500 1 0 0 0 0 0 2 113153
-0.002168 -0.000699 0.120509 0.168484 0.699107 -0.509350 -0.062500 1 0 0 0 0 0 2 114151
-0.002168 -0.000699 0.120509 0.168491 0.699114 -0.509362 -0.062500 1 0 0 0 0 0 2 115152
-0.002168 -0.000699 0.120509 0.168491 0.699115 -0.509344 -0.062500 1 0 0 0 0 0 2 116125
-0.002168 -0.000699 0.120509 0.168492 0.699115 -0.509362 -0.062500 1 0 0 0 0 0 2 117150
-0.002168 -0.000699 0.120509 0.168483 0.699106 -0.509351 -0.062500 1 0 0 0 0 0 2 118161
-0.002168 -0.000699 0.120509 0.168494 0.699102 -0.509356 -0.062500 1 0 0 0 0 0 2 119156
-0.002168 -0.000699 0.120509 0.168488 0.699125 -0.509350 -0.062500 1 0 0 0 0 0 2 120159
-0.002168 -0.000699 0.120509 0.168495 0.699104 -0.509356 -0.062500 1 0 0 0 0 0 2 121148
-0.002168 -0.000699 0.120509 0.168492 0.699113 -0.509363 -0.062500 1 0 0 0 0 0 2 122123
-0.002168 -0.000699 0.120509 0.168491 0.699114 -0.509344 -0.062500 1 0 0 0 0 0 2 123151
-0.002168 -0.000699 0.120509 0.168492 0.699115 -0.509362 -0.062500 1 0 0 0 0 0 2 124154
-0.002168 -0.000699 0.120509 0.168483 0.699106 -0.509351 -0.062500 1 0 0 0 0 0 2 125155
-0.002168 -0.000699 0.120509 0.168491 0.699113 -0.509363 -0.062500 1 0 0 0 0 0 2 126155
-0.002168 -0.000699 0.120509 0.168491 0.699114 -0.509344 -0.062500 1 0 0 0 0 0 2 127145
-0.002168 -0.000699 0.120509 0.168492 0.699115 -0.509362 -0.062500 1 0 0 0 0 0 2 128156
-0.002168 -0.000699 0.120509 0.168483 0.699106 -0.509351 -0.062500 1 0 0 0 0 0 2 129154
-0.002168 -0.000699 0.120509 0.168499 0.699122 -0.509356 -0.062500 1 0 0 0 0 0 2 130153
-0.002168 -0.000699 0.120509 0.168484 0.699107 -0.509350 -0.062500 1 0 0 0 0 0 2 131154
-0.002168 -0.000699 0.120509 0.168491 0.699114 -0.509363 -0.062500 1 0 0 0 0 0 2 132155
-0.002168 -0.000699 0.120509 0.168491 0.699114 -0.509344 -0.062500 1 0 0 0 0 0 2 133135
-0.002168 -0.000699 0.120509 0.168492 0.699115 -0.509362 -0.062500 1 0 0 0 0 0 2 134158
-0.002168 -0.000699 0.120509 0.168483 0.699106 -0.509351 -0.062500 1 0 0 0 0 0 2 135156
-0.002168 -0.000699 0.120509 0.168494 0.699102 -0.509356 -0.062500 1 0 0 0 0 0 2 136160
-0.002168 -0.000699 0.120509 0.168488 0.699125 -0.509350 -0.062500 1 0 0 0 0 0 2 137154
-0.002168 -0.000699 0.120509 0.168495 0.699104 -0.509356 -0.062500 1 0 0 0 0 0 2 138153
-0.002168 -0.000699 0.120509 0.168480 0.699116 -0.509357 -0.062500 1 0 0 0 0 0 2 139150
-0.002168 -0.000699 0.120509 0.168502 0.699112 -0.509349 -0.062500 1 0 0 0 0 0 2 140154
-0.002168 -0.000699 0.120509 0.168481 0.699117 -0.509356 -0.062500 1 0 0 0 0 0 2 141151
-0.002168 -0.000699 0.120509 0.168494 0.699103 -0.509356 -0.062500 1 0 0 0 0 0 2 142152
-0.002168 -0.000699 0.120509 0.168480 0.699116 -0.509357 -0.062500 1 0 0 0 0 0 2 143152
-0.002168 -0.000699 0.120509 0.168502 0.699112 -0.509350 -0.062500 1 0 0 0 0 0 2 144246
-0.002168 -0.000699 0.120509 0.168481 0.699117 -0.509356 -0.062500 1 0 0 0 0 0 2 145227
-0.002168 -0.000699 0.120509 0.168494 0.699103 -0.509356 -0.062500 1 0 0 0 0 0 2 146226
-0.002168 -0.000699 0.120509 0.168488 0.699125 -0.509350 -0.062500 1 0 0 0 0 0 2 147223
-0.002168 -0.000699 0.120509 0.168495 0.699104 -0.509356 -0.062500 1 0 0 0 0 0 2 148232
-0.002168 -0.000699 0.120509 0.168480 0.699116 -0.509357 -0.062500 1 0 0 0 0 0 2 149196
-0.002168 -0.000699 0.120509 0.168502 0.699112 -0.509350 -0.062500 1 0 0 0 0 0 2 150224
-0.002168 -0.000699 0.120509 0.168481 0.699117 -0.509356 -0.062500 1 0 0 0 0 0 2 151196
-0.002168 -0.000699 0.120509 0.168494 0.699103 -0.509356 -0.062500 1 0 0 0 0 0 2 152198
-0.002168 -0.000699 0.120509 0.168483 0.699104 -0.509350 -0.062500 1 0 0 0 0 0 2 153197
-0.002168 -0.000699 0.120509 0.168499 0.699122 -0.509355 -0.062500 1 0 0 0 0 0 2 154219
-0.002168 -0.000699 0.120509 0.168484 0.699106 -0.509350 -0.062500 1 0 0 0 0 0 2 155197
-0.002168 -0.000699 0.120509 0.168491 0.699114 -0.509362 -0.062500 1 0 0 0 0 0 2 156197
-0.002168 -0.000699 0.120509 0.168491 0.699114 -0.509344 -0.062500 1 0 0 0 0 0 2 157194
-0.002168 -0.000699 0.120509 0.168492 0.699115 -0.509362 -0.062500 1 0 0 0 0 0 2 158188
-0.002168 -0.000699 0.120509 0.168483 0.699106 -0.509351 -0.062500 1 0 0 0 0 0 2 159222
-0.002168 -0.000699 0.120509 0.168490 0.699113 -0.509362 -0.062500 1 0 0 0 0 0 2 160236
-0.002168 -0.000699 0.120509 0.168491 0.699114 -0.509344 -0.062500 1 0 0 0 0 0 2 161219
-0.002168 -0.000699 0.120509 0.168491 0.699115 -0.509362 -0.062500 1 0 0 0 0 0 2 162202
-0.002168 -0.000699 0.120509 0.168483 0.699106 -0.509351 -0.062500 1 0 0 0 0 0 2 163216
-0.002168 -0.000699 0.120509 0.168499 0.699122 -0.509355 -0.062500 1 0 0 0 0 0 2 164222
-0.002168 -0.000699 0.120509 0.168496 0.699104 -0.509356 -0.062500 1 0 0 0 0 0 2 165217
-0.002168 -0.000699 0.120509 0.168480 0.699116 -0.509357 -0.062500 1 0 0 0 0 0 2 166227
-0.002168 -0.000699 0.120509 0.168490 0.699115 -0.509343 -0.062500 1 0 0 0 0 0 2 167201
-0.002168 -0.000699 0.120509 0.168491 0.699115 -0.509362 -0.062500 1 0 0 0 0 0 2 168218
-0.002168 -0.000699 0.120509 0.168495 0.699103 -0.509357 -0.062500 1 0 0 0 0 0 2 169201
-0.002168 -0.000699 0.120509 0.168483 0.699104 -0.509350 -0.062500 1 0 0 0 0 0 2 170215
-0.002168 -0.000699 0.120509 0.168499 0.699122 -0.509355 -0.062500 1 0 0 0 0 0 2 171199
-0.002168 -0.000699 0.120509 0.168484 0.699106 -0.509350 -0.062500 1 0 0 0 0 0 2 172191
-0.002168 -0.000699 0.120509 0.168491 0.699113 -0.509362 -0.062500 1 0 0 0 0 0 2 173135
-0.002168 -0.000699 0.120509 0.168491 0.699114 -0.509344 -0.062500 1 0 0 0 0 0 2 174144
-0.002168 -0.000699 0.120509 0.168492 0.699114 -0.509362 -0.062500 1 0 0 0 0 0 2 175137
-0.002168 -0.000699 0.120509 0.168483 0.699106 -0.509351 -0.062500 1 0 0 0 0 0 2 176144
-0.002168 -0.000699 0.120509 0.168491 0.699113 -0.509363 -0.062500 1 0 0 0 0 0 2 177145
-0.002168 -0.000699 0.120509 0.168491 0.699114 -0.509344 -0.062500 1 0 0 0 0 0 2 178135
-0.002168 -0.000699 0.120509 0.168492 0.699114 -0.509362 -0.062500 1 0 0 0 0 0 2 179144
-0.002168 -0.000699 0.120509 0.168483 0.699106 -0.509351 -0.062500 1 0 0 0 0 0 2 180135
-0.002168 -0.000699 0.120509 0.168499 0.699122 -0.509356 -0.062500 1 0 0 0 0 0 2 181235
-0.002168 -0.000699 0.120509 0.168484 0.699107 -0.509350 -0.062500 1 0 0 0 0 0 2 182967
-0.002168 -0.000699 0.120509 0.168491 0.699114 -0.509362 -0.062500 1 0 0 0 0 0 2 185131
-0.002168 -0.000699 0.120509 0.168491 0.699114 -0.509344 -0.062500 1 0 0 0 0 0 2 186139
-0.002168 -0.000699 0.120509 0.168492 0.699115 -0.509362 -0.062500 1 0 0 0 0 0 2 187142
-0.002168 -0.000699 0.120509 0.168483 0.699106 -0.509351 -0.062500 1 0 0 0 0 0 2 188150
-0.002168 -0.000699 0.120509 0.168491 0.699114 -0.509363 -0.062500 1 0 0 0 0 0 2 189146
-0.002168 -0.000699 0.120509 0.168491 0.699114 -0.509344 -0.062500 1 0 0 0 0 0 2 190137
-0.002168 -0.000699 0.120509 0.168492 0.699115 -0.509362 -0.062500 1 0 0 0 0 0 2 191155
-0.002168 -0.000699 0.120509 0.168483 0.699106 -0.509351 -0.062500 1 0 0 0 0 0 2 192159
-0.002168 -0.000699 0.120509 0.168502 0.699111 -0.509349 -0.062500 1 0 0 0 0 0 2 193154
-0.002168 -0.000699 0.120509 0.168481 0.699117 -0.509356 -0.062500 1 0 0 0 0 0 2 194151
-0.002168 -0.000699 0.120509 0.168494 0.699103 -0.509356 -0.062500 1 0 0 0 0 0 2 195151
-0.002168 -0.000699 0.120509 0.168480 0.699116 -0.509357 -0.062500 1 0 0 0 0 0 2 196156
-0.002168 -0.000699 0.120509 0.168502 0.699111 -0.509350 -0.062500 1 0 0 0 0 0 2 197150
-0.002168 -0.000699 0.120509 0.168481 0.699117 -0.509356 -0.062500 1 0 0 0 0 0 2 198152
-0.002168 -0.000699 0.120509 0.168494 0.699103 -0.509356 -0.062500 1 0 0 0 0 0 2 199151
-0.002168 -0.000699 0.120509 0.168488 0.699125 -0.509350 -0.062500 1 0 0 0 0 0 2 200125
-0.002168 -0.000699 0.120509 0.168495 0.699104 -0.509356 -0.062500 1 0 0 0 0 0 2 201146
-0.002168 -0.000699 0.120509 0.168480 0.699116 -0.509357 -0.062500 1 0 0 0 0 0 2 202121
-0.002168 -0.000699 0.120509 0.168502 0.699112 -0.509349 -0.062500 1 0 0 0 0 0 2 203150
-0.002168 -0.000699 0.120509 0.168481 0.699117 -0.509356 -0.062500 1 0 0 0 0 0 2 204153
-0.002168 -0.000699 0.120509 0.168494 0.699103 -0.509356 -0.062500 1 0 0 0 0 0 2 205122
-0.002168 -0.000699 0.120509 0.168480 0.699116 -0.509357 -0.062500 1 0 0 0 0 0 2 206127
-0.002168 -0.000699 0.120509 0.168502 0.699112 -0.509350 -0.062500 1 0 0 0 0 0 2 207149
-0.002168 -0.000699 0.120509 0.168481 0.699117 -0.509356 -0.062500 1 0 0 0 0 0 2 208153
-0.002168 -0.000699 0.120509 0.168494 0.699103 -0.509356 -0.062500 1 0 0 0 0 0 2 209151
-0.002168 -0.000699 0.120509 0.168491 0.699113 -0.509343 -0.062500 1 0 0 0 0 0 2 210149
-0.002168 -0.000699 0.120509 0.168492 0.699114 -0.509361 -0.062500 1 0 0 0 0 0 2 211154
-0.002168 -0.000699 0.120509 0.168483 0.699105 -0.509350 -0.062500 1 0 0 0 0 0 2 212146
-0.002168 -0.000699 0.120509 0.168490 0.699113 -0.509362 -0.062500 1 0 0 0 0 0 2 213146
-0.002168 -0.000699 0.120509 0.168491 0.699114 -0.509344 -0.062500 1 0 0 0 0 0 2 214121
-0.002168 -0.000699 0.120509 0.168491 0.699114 -0.509362 -0.062500 1 0 0 0 0 0 2 215149
-0.002168 -0.000699 0.120509 0.168495 0.699103 -0.509357 -0.062500 1 0 0 0 0 0 2 216152
-0.002168 -0.000699 0.120509 0.168488 0.699125 -0.509350 -0.062500 1 0 0 0 0 0 2 217152
-0.002168 -0.000699 0.120509 0.168495 0.699104 -0.509356 -0.062500 1 0 0 0 0 0 2 218149
-0.002168 -0.000699 0.120509 0.168480 0.699116 -0.509357 -0.062500 1 0 0 0 0 0 2 219151
-0.002168 -0.000699 0.120509 0.168502 0.699112 -0.509350 -0.062500 1 0 0 0 0 0 2 220151
-0.002168 -0.000699 0.120509 0.168481 0.699117 -0.509356 -0.062500 1 0 0 0 0 0 2 221150
-0.002168 -0.000699 0.120509 0.168494 0.699103 -0.509356 -0.062500 1 0 0 0 0 0 2 222150
-0.002168 -0.000699 0.120509 0.168480 0.699116 -0.509357 -0.062500 1 0 0 0 0 0 2 223152
-0.002168 -0.000699 0.120509 0.168502 0.699112 -0.509350 -0.062500 1 0 0 0 0 0 2 224135
-0.002168 -0.000699 0.120509 0.168481 0.699117 -0.509356 -0.062500 1 0 0 0 0 0 2 225151
-0.002168 -0.000699 0.120509 0.168494 0.699103 -0.509357 -0.062500 1 0 0 0 0 0 2 226152
-0.002168 -0.000699 0.120509 0.168488 0.699125 -0.509350 -0.062500 1 0 0 0 0 0 2 227149
-0.002168 -0.000699 0.120509 0.168495 0.699104 -0.509356 -0.062500 1 0 0 0 0 0 2 228226
-0.002168 -0.000699 0.120509 0.168483 0.699104 -0.509350 -0.062500 1 0 0 0 0 0 2 229224
-0.002168 -0.000699 0.120509 0.168491 0.699113 -0.509362 -0.062500 1 0 0 0 0 0 2 230218
-0.002168 -0.000699 0.120509 0.168491 0.699114 -0.509344 -0.062500 1 0 0 0 0 0 2 231221
-0.002168 -0.000699 0.120509 0.168492 0.699114 -0.509362 -0.062500 1 0 0 0 0 0 2 232198
-0.002168 -0.000699 0.120509 0.168483 0.699105 -0.509351 -0.062500 1 0 0 0 0 0 2 233194
-0.002168 -0.000699 0.120509 0.168499 0.699122 -0.509356 -0.062500 1 0 0 0 0 0 2 234194
-0.002168 -0.000699 0.120509 0.168484 0.699106 -0.509350 -0.062500 1 0 0 0 0 0 2 235193
-0.002168 -0.000699 0.120509 0.168491 0.699114 -0.509362 -0.062500 1 0 0 0 0 0 2 236196
-0.002168 -0.000699 0.120509 0.168491 0.699114 -0.509344 -0.062500 1 0 0 0 0 0 2 237194
-0.002168 -0.000699 0.120509 0.168492 0.699115 -0.509362 -0.062500 1 0 0 0 0 0 2 238193
-0.002168 -0.000699 0.120509 0.168483 0.699106 -0.509351 -0.062500 1 0 0 0 0 0 2 239232
-0.002168 -0.000699 0.120509 0.168491 0.699113 -0.509363 -0.062500 1 0 0 0 0 0 2 240222
-0.002168 -0.000699 0.120509 0.168491 0.699114 -0.509344 -0.062500 1 0 0 0 0 0 2 241216
-0.002168 -0.000699 0.120509 0.168492 0.699115 -0.509362 -0.062500 1 0 0 0 0 0 2 242201
-0.002168 -0.000699 0.120509 0.168483 0.699106 -0.509351 -0.062500 1 0 0 0 0 0 2 243215
-0.002168 -0.000699 0.120509 0.168499 0.699122 -0.509356 -0.062500 1 0 0 0 0 0 2 244189
-0.002168 -0.000699 0.120509 0.168484 0.699107 -0.509350 -0.062500 1 0 0 0 0 0 2 245134
-0.002168 -0.000699 0.120509 0.168491 0.699114 -0.509362 -0.062500 1 0 0 0 0 0 2 246141
-0.002168 -0.000699 0.120509 0.168491 0.699115 -0.509344 -0.062500 1 0 0 0 0 0 2 247133
-0.002168 -0.000699 0.120509 0.168492 0.699115 -0.509362 -0.062500 1 0 0 0 0 0 2 248141
-0.002168 -0.000699 0.120509 0.168483 0.699106 -0.509351 -0.062500 1 0 0 0 0 0 2 249132
-0.002168 -0.000699 0.120509 0.168494 0.699102 -0.509356 -0.062500 1 0 0 0 0 0 2 250141
-0.002168 -0.000699 0.120509 0.168488 0.699125 -0.509350 -0.062500 1 0 0 0 0 0 2 251133
-0.002168 -0.000699 0.120509 0.168495 0.699104 -0.509356 -0.062500 1 0 0 0 0 0 2 252142
-0.002168 -0.000699 0.120509 0.168480 0.699116 -0.509357 -0.062500 1 0 0 0 0 0 2 253132
-0.002168 -0.000699 0.120509 0.168502 0.699112 -0.509349 -0.062500 1 0 0 0 0 0 2 254141
-0.002168 -0.000699 0.120509 0.168493 0.699114 -0.509362 -0.062500 1 0 0 0 0 0 2 255137
-0.002168 -0.000699 0.120509 0.168483 0.699106 -0.509351 -0.062500 1 0 0 0 0 0 2 256142
-0.002168 -0.000699 0.120509 0.168478 0.699116 -0.509356 -0.062500 1 0 0 0 0 0 2 257133
-0.002168 -0.000699 0.120509 0.168502 0.699112 -0.509349 -0.062500 1 0 0 0 0 0 2 259041
-0.002168 -0.000699 0.120509 0.168493 0.699114 -0.509362 -0.062500 1 0 0 0 0 0 2 261240
-0.002168 -0.000699 0.120509 0.168483 0.699106 -0.509351 -0.062500 1 0 0 0 0 0 2 262290
-0.002168 -0.000699 0.120509 0.168487 0.699125 -0.509349 -0.062500 1 0 0 0 0 0 2 263144
-0.002168 -0.000699 0.120509 0.168494 0.699104 -0.509356 -0.062500 1 0 0 0 0 0 2 264418
-0.002168 -0.000699 0.120509 0.168492 0.699113 -0.509363 -0.062500 1 0 0 0 0 0 2 265233
-0.002168 -0.000699 0.120509 0.168491 0.699114 -0.509344 -0.062500 1 0 0 0 0 0 2 266147
-0.002168 -0.000699 0.120509 0.168492 0.699115 -0.509362 -0.062500 1 0 0 0 0 0 2 267151
-0.002168 -0.000699 0.120509 0.168483 0.699106 -0.509351 -0.062500 1 0 0 0 0 0 2 268151
-0.002168 -0.000699 0.120509 0.168494 0.699102 -0.509356 -0.062500 1 0 0 0 0 0 2 269153
-0.002168 -0.000699 0.120509 0.168488 0.699124 -0.509350 -0.062500 1 0 0 0 0 0 2 270123
-0.002168 -0.000699 0.120509 0.168495 0.699104 -0.509356 -0.062500 1 0 0 0 0 0 2 271145
-0.002168 -0.000699 0.120509 0.168480 0.699116 -0.509357 -0.062500 1 0 0 0 0 0 2 272153
-0.002168 -0.000699 0.120509 0.168502 0.699112 -0.509350 -0.062500 1 0 0 0 0 0 2 273118
-0.002168 -0.000699 0.120509 0.168481 0.699117 -0.509356 -0.062500 1 0 0 0 0 0 2 274152
-0.002168 -0.000699 0.120509 0.168494 0.699103 -0.509356 -0.062500 1 0 0 0 0 0 2 275147
-0.002168 -0.000699 0.120509 0.168480 0.699116 -0.509357 -0.062500 1 0 0 0 0 0 2 276149
-0.002168 -0.000699 0.120509 0.168502 0.699112 -0.509350 -0.062500 1 0 0 0 0 0 2 277125
-0.002168 -0.000699 0.120509 0.168481 0.699117 -0.509356 -0.062500 1 0 0 0 0 0 2 278151
-0.002168 -0.000699 0.120509 0.168494 0.699103 -0.509357 -0.062500 1 0 0 0 0 0 2 279149
-0.002168 -0.000699 0.120509 0.168488 0.699125 -0.509350 -0.062500 1 0 0 0 0 0 2 280151
-0.002168 -0.000699 0.120509 0.168495 0.699104 -0.509356 -0.062500 1 0 0 0 0 0 2 281127
-0.002168 -0.000699 0.120509 0.168480 0.699116 -0.509357 -0.062500 1 0 0 0 0 0 2 282118
-0.002168 -0.000699 0.120509 0.168502 0.699112 -0.509350 -0.062500 1 0 0 0 0 0 2 283148
-0.002168 -0.000699 0.120509 0.168481 0.699117 -0.509356 -0.062500 1 0 0 0 0 0 2 284150
-0.002168 -0.000699 0.120509 0.168494 0.699103 -0.509356 -0.062500 1 0 0 0 0 0 2 285147
-0.002168 -0.000699 0.120509 0.168480 0.699116 -0.509357 -0.062500 1 0 0 0 0 0 2 286155
-0.002168 -0.000699 0.120509 0.168502 0.699112 -0.509350 -0.062500 1 0 0 0 0 0 2 287121
-0.002168 -0.000699 0.120509 0.168484 0.699105 -0.509349 -0.062500 1 0 0 0 0 0 2 288154
-0.002168 -0.000699 0.120509 0.168491 0.699113 -0.509362 -0.062500 1 0 0 0 0 0 2 289148
-0.002168 -0.000699 0.120509 0.168491 0.699114 -0.509344 -0.062500 1 0 0 0 0 0 2 290118
-0.002168 -0.000699 0.120509 0.168492 0.699114 -0.509362 -0.062500 1 0 0 0 0 0 2 291148
-0.002168 -0.000699 0.120509 0.168483 0.699106 -0.509351 -0.062500 1 0 0 0 0 0 2 292150
-0.002168 -0.000699 0.120509 0.168491 0.699113 -0.509363 -0.062500 1 0 0 0 0 0 2 293145
-0.002168 -0.000699 0.120509 0.168491 0.699114 -0.509344 -0.062500 1 0 0 0 0 0 2 294149
-0.002168 -0.000699 0.120509 0.168492 0.699114 -0.509362 -0.062500 1 0 0 0 0 0 2 295146
-0.002168 -0.000699 0.120509 0.168483 0.699106 -0.509351 -0.062500 1 0 0 0 0 0 2 296149
-0.002168 -0.000699 0.120509 0.168499 0.699122 -0.509355 -0.062500 1 0 0 0 0 0 2 297147
-0.002168 -0.000699 0.120509 0.168484 0.699107 -0.509350 -0.062500 1 0 0 0 0 0 2 298148
-0.002168 -0.000699 0.120509 0.168491 0.699114 -0.509362 -0.062500 1 0 0 0 0 0 2 299148
-0.002168 -0.000699 0.120509 0.168491 0.699114 -0.509344 -0.062500 1 0 0 0 0 0 2 300149
-0.002168 -0.000699 0.120509 0.168492 0.699115 -0.509362 -0.062500 1 0 0 0 0 0 2 301147
-0.002168 -0.000699 0.120509 0.168483 0.699106 -0.509351 -0.062500 1 0 0 0 0 0 2 302132
-0.002168 -0.000699 0.120509 0.168490 0.699114 -0.509363 -0.062500 1 0 0 0 0 0 2 303144
-0.002168 -0.000699 0.120509 0.168491 0.699114 -0.509344 -0.062500 1 0 0 0 0 0 2 304151
-0.002168 -0.000699 0.120509 0.168491 0.699115 -0.509362 -0.062500 1 0 0 0 0 0 2 305148
-0.002168 -0.000699 0.120509 0.168483 0.699106 -0.509351 -0.062500 1 0 0 0 0 0 2 306148
-0.002168 -0.000699 0.120509 0.168502 0.699111 -0.509349 -0.062500 1 0 0 0 0 0 2 307147
-0.002168 -0.000699 0.120509 0.168493 0.699114 -0.509362 -0.062500 1 0 0 0 0 0 2 308150
-0.002168 -0.000699 0.120509 0.168483 0.699105 -0.509351 -0.062500 1 0 0 0 0 0 2 309147
-0.002168 -0.000699 0.120509 0.168491 0.699113 -0.509363 -0.062500 1 0 0 0 0 0 2 310146
-0.002168 -0.000699 0.120509 0.168491 0.699114 -0.509344 -0.062500 1 0 0 0 0 0 2 311146
-0.002168 -0.000699 0.120509 0.168492 0.699114 -0.509362 -0.062500 1 0 0 0 0 0 2 312119
-0.002168 -0.000699 0.120509 0.168483 0.699105 -0.509351 -0.062500 1 0 0 0 0 0 2 313147
-0.002168 -0.000699 0.120509 0.168499 0.699122 -0.509356 -0.062500 1 0 0 0 0 0 2 314142
-0.002168 -0.000699 0.120509 0.168484 0.699106 -0.509350 -0.062500 1 0 0 0 0 0 2 315142
-0.002168 -0.000699 0.120509 0.168491 0.699114 -0.509363 -0.062500 1 0 0 0 0 0 2 316132
-0.002168 -0.000699 0.120509 0.168491 0.699114 -0.509344 -0.062500 1 0 0 0 0 0 2 317141
-0.002168 -0.000699 0.120509 0.168492 0.699115 -0.509362 -0.062500 1 0 0 0 0 0 2 318194
-0.002168 -0.000699 0.120509 0.168483 0.699106 -0.509351 -0.062500 1 0 0 0 0 0 2 319141
-0.002168 -0.000699 0.120509 0.168491 0.699114 -0.509363 -0.062500 1 0 0 0 0 0 2 320131
-0.002168 -0.000699 0.120509 0.168491 0.699114 -0.509344 -0.062500 1 0 0 0 0 0 2 321139
-0.002168 -0.000699 0.120509 0.168492 0.699115 -0.509362 -0.062500 1 0 0 0 0 0 2 322131
-0.002168 -0.000699 0.120509 0.168483 0.699106 -0.509351 -0.062500 1 0 0 0 0 0 2 323139
-0.002168 -0.000699 0.120509 0.168499 0.699122 -0.509356 -0.062500 1 0 0 0 0 0 2 324130
-0.002168 -0.000699 0.120509 0.168484 0.699107 -0.509350 -0.062500 1 0 0 0 0 0 2 325140
-0.002168 -0.000699 0.120509 0.168491 0.699114 -0.509363 -0.062500 1 0 0 0 0 0 2 326129
-0.002168 -0.000699 0.120509 0.168491 0.699115 -0.509344 -0.062500 1 0 0 0 0 0 2 327138
-0.002168 -0.000699 0.120509 0.168495 0.699103 -0.509355 -0.062500 1 0 0 0 0 0 2 328140
-0.002168 -0.000699 0.120509 0.168480 0.699116 -0.509357 -0.062500 1 0 0 0 0 0 2 329129
-0.002168 -0.000699 0.120509 0.168494 0.699103 -0.509357 -0.062500 1 0 0 0 0 0 2 330139
-0.002168 -0.000699 0.120509 0.168488 0.699125 -0.509350 -0.062500 1 0 0 0 0 0 2 331129
-0.002168 -0.000699 0.120509 0.168495 0.699104 -0.509356 -0.062500 1 0 0 0 0 0 2 332136
-0.002168 -0.000699 0.120509 0.168480 0.699116 -0.509357 -0.062500 1 0 0 0 0 0 2 333141
-0.002168 -0.000699 0.120509 0.168502 0.699112 -0.509349 -0.062500 1 0 0 0 0 0 2 334150
-0.002168 -0.000699 0.120509 0.168481 0.699117 -0.509356 -0.062500 1 0 0 0 0 0 2 335145
-0.002168 -0.000699 0.120509 0.168494 0.699103 -0.509356 -0.062500 1 0 0 0 0 0 2 336465
-0.002168 -0.000699 0.120509 0.168480 0.699116 -0.509357 -0.062500 1 0 0 0 0 0 2 337139
-0.002168 -0.000699 0.120509 0.168502 0.699112 -0.509350 -0.062500 1 0 0 0 0 0 2 338140
-0.002168 -0.000699 0.120509 0.168481 0.699117 -0.509356 -0.062500 1 0 0 0 0 0 2 339118
-0.002168 -0.000699 0.120509 0.168494 0.699103 -0.509357 -0.062500 1 0 0 0 0 0 2 340149
-0.002168 -0.000699 0.120509 0.168488 0.699125 -0.509350 -0.062500 1 0 0 0 0 0 2 341147
-0.002168 -0.000699 0.120509 0.168495 0.699104 -0.509356 -0.062500 1 0 0 0 0 0 2 342116
-0.002168 -0.000699 0.120509 0.168480 0.699116 -0.509357 -0.062500 1 0 0 0 0 0 2 343148
-0.002168 -0.000699 0.120509 0.168502 0.699112 -0.509350 -0.062500 1 0 0 0 0 0 2 344139
-0.002168 -0.000699 0.120509 0.168481 0.699117 -0.509356 -0.062500 1 0 0 0 0 0 2 345141
-0.002168 -0.000699 0.120509 0.168494 0.699103 -0.509356 -0.062500 1 0 0 0 0 0 2 346153
-0.002168 -0.000699 0.120509 0.168483 0.699104 -0.509350 -0.062500 1 0 0 0 0 0 2 347153
-0.002168 -0.000699 0.120509 0.168499 0.699122 -0.509355 -0.062500 1 0 0 0 0 0 2 348161
-0.002168 -0.000699 0.120509 0.168484 0.699106 -0.509350 -0.062500 1 0 0 0 0 0 2 349157
-0.002168 -0.000699 0.120509 0.168491 0.699114 -0.509362 -0.062500 1 0 0 0 0 0 2 350154
-0.002168 -0.000699 0.120509 0.168491 0.699114 -0.509344 -0.062500 1 0 0 0 0 0 2 351155
-0.002168 -0.000699 0.120509 0.168492 0.699115 -0.509362 -0.062500 1 0 0 0 0 0 2 352156
-0.002168 -0.000699 0.120509 0.168483 0.699106 -0.509351 -0.062500 1 0 0 0 0 0 2 353161
-0.002168 -0.000699 0.120509 0.168490 0.699113 -0.509362 -0.062500 1 0 0 0 0 0 2 354158
-0.002168 -0.000699 0.120509 0.168491 0.699114 -0.509344 -0.062500 1 0 0 0 0 0 2 355154
-0.002168 -0.000699 0.120509 0.168491 0.699115 -0.509362 -0.062500 1 0 0 0 0 0 2 356157
-0.002168 -0.000699 0.120509 0.168495 0.699103 -0.509357 -0.062500 1 0 0 0 0 0 2 357155
-0.002168 -0.000699 0.120509 0.168488 0.699125 -0.509350 -0.062500 1 0 0 0 0 0 2 358156
-0.002168 -0.000699 0.120509 0.168495 0.699104 -0.509356 -0.062500 1 0 0 0 0 0 2 359137
-0.002168 -0.000699 0.120509 0.168480 0.699116 -0.509357 -0.062500 1 0 0 0 0 0 2 360139
-0.002168 -0.000699 0.120509 0.168502 0.699112 -0.509350 -0.062500 1 0 0 0 0 0 2 361145
-0.002168 -0.000699 0.120509 0.168481 0.699117 -0.509356 -0.062500 1 0 0 0 0 0 2 362155
-0.002168 -0.000699 0.120509 0.168494 0.699103 -0.509357 -0.062500 1 0 0 0 0 0 2 363156
-0.002168 -0.000699 0.120509 0.168483 0.699104 -0.509350 -0.062500 1 0 0 0 0 0 2 364156
-0.002168 -0.000699 0.120509 0.168499 0.699122 -0.509356 -0.062500 1 0 0 0 0 0 2 365138
-0.002168 -0.000699 0.120509 0.168484 0.699106 -0.509350 -0.062500 1 0 0 0 0 0 2 366155
-0.002168 -0.000699 0.120509 0.168491 0.699113 -0.509362 -0.062500 1 0 0 0 0 0 2 367154
-0.002168 -0.000699 0.120509 0.168491 0.699114 -0.509344 -0.062500 1 0 0 0 0 0 2 368156
-0.002168 -0.000699 0.120509 0.168492 0.699115 -0.509362 -0.062500 1 0 0 0 0 0 2 369154
-0.002168 -0.000699 0.120509 0.168483 0.699106 -0.509351 -0.062500 1 0 0 0 0 0 2 370136
-0.002168 -0.000699 0.120509 0.168491 0.699113 -0.509363 -0.062500 1 0 0 0 0 0 2 371154
-0.002168 -0.000699 0.120509 0.168491 0.699114 -0.509344 -0.062500 1 0 0 0 0 0 2 372155
-0.002168 -0.000699 0.120509 0.168492 0.699115 -0.509362 -0.062500 1 0 0 0 0 0 2 373158
-0.002168 -0.000699 0.120509 0.168483 0.699106 -0.509351 -0.062500 1 0 0 0 0 0 2 374159
-0.002168 -0.000699 0.120509 0.168499 0.699122 -0.509356 -0.062500 1 0 0 0 0 0 2 375159
-0.002168 -0.000699 0.120509 0.168484 0.699107 -0.509350 -0.062500 1 0 0 0 0 0 2 376165
-0.002168 -0.000699 0.120509 0.168491 0.699114 -0.509362 -0.062500 1 0 0 0 0 0 2 377162
-0.002168 -0.000699 0.120509 0.168491 0.699114 -0.509344 -0.062500 1 0 0 0 0 0 2 378161
-0.002168 -0.000699 0.120509 0.168492 0.699115 -0.509362 -0.062500 1 0 0 0 0 0 2 379160
-0.002168 -0.000699 0.120509 0.168483 0.699106 -0.509351 -0.062500 1 0 0 0 0 0 2 380156
-0.002168 -0.000699 0.120509 0.168491 0.699114 -0.509363 -0.062500 1 0 0 0 0 0 2 381156
-0.002168 -0.000699 0.120509 0.168491 0.699114 -0.509344 -0.062500 1 0 0 0 0 0 2 382154
-0.002168 -0.000699 0.120509 0.168492 0.699115 -0.509362 -0.062500 1 0 0 0 0 0 2 383156
-0.002168 -0.000699 0.120509 0.168483 0.699106 -0.509351 -0.062500 1 0 0 0 0 0 2 384156
-0.002168 -0.000699 0.120509 0.168502 0.699111 -0.509349 -0.062500 1 0 0 0 0 0 2 385147
-0.002168 -0.000699 0.120509 0.168481 0.699117 -0.509356 -0.062500 1 0 0 0 0 0 2 386144
-0.002168 -0.000699 0.120509 0.168494 0.699103 -0.509356 -0.062500 1 0 0 0 0 0 2 387154
-0.002168 -0.000699 0.120509 0.168488 0.699125 -0.509350 -0.062500 1 0 0 0 0 0 2 388144
-0.002168 -0.000699 0.120509 0.168495 0.699104 -0.509356 -0.062500 1 0 0 0 0 0 2 389151
-0.002168 -0.000699 0.120509 0.168480 0.699116 -0.509357 -0.062500 1 0 0 0 0 0 2 390142
-0.002168 -0.000699 0.120509 0.168494 0.699103 -0.509356 -0.062500 1 0 0 0 0 0 2 391151
-0.002168 -0.000699 0.120509 0.168488 0.699125 -0.509350 -0.062500 1 0 0 0 0 0 2 392213
-0.002168 -0.000699 0.120509 0.168495 0.699104 -0.509356 -0.062500 1 0 0 0 0 0 2 393220
-0.002168 -0.000699 0.120509 0.168480 0.699116 -0.509357 -0.062500 1 0 0 0 0 0 2 394213
-0.002168 -0.000699 0.120509 0.168502 0.699112 -0.509349 -0.062500 1 0 0 0 0 0 2 395193
-0.002168 -0.000699 0.120509 0.168493 0.699114 -0.509362 -0.062500 1 0 0 0 0 0 2 396211
-0.002168 -0.000699 0.120509 0.168483 0.699106 -0.509351 -0.062500 1 0 0 0 0 0 2 397194
-0.002168 -0.000699 0.120509 0.168478 0.699116 -0.509356 -0.062500 1 0 0 0 0 0 2 398209
-0.002168 -0.000699 0.120509 0.168502 0.699112 -0.509350 -0.062500 1 0 0 0 0 0 2 399192
-0.002168 -0.000699 0.120509 0.168493 0.699114 -0.509363 -0.062500 1 0 0 0 0 0 2 400186
-0.002168 -0.000699 0.120509 0.168483 0.699106 -0.509351 -0.062500 1 0 0 0 0 0 2 401129
-0.002168 -0.000699 0.120509 0.168490 0.699113 -0.509342 -0.062500 1 0 0 0 0 0 2 402135
-0.002168 -0.000699 0.120509 0.168491 0.699114 -0.509361 -0.062500 1 0 0 0 0 0 2 403127
-0.002168 -0.000699 0.120509 0.168495 0.699103 -0.509357 -0.062500 1 0 0 0 0 0 2 404137
-0.002168 -0.000699 0.120509 0.168488 0.699125 -0.509350 -0.062500 1 0 0 0 0 0 2 405127
-0.002168 -0.000699 0.120509 0.168495 0.699104 -0.509356 -0.062500 1 0 0 0 0 0 2 406137
-0.002168 -0.000699 0.120509 0.168480 0.699116 -0.509357 -0.062500 1 0 0 0 0 0 2 407136
-0.002168 -0.000699 0.120509 0.168494 0.699103 -0.509357 -0.062500 1 0 0 0 0 0 2 408128
-0.002168 -0.000699 0.120509 0.168488 0.699125 -0.509350 -0.062500 1 0 0 0 0 0 2 409131
-0.002168 -0.000699 0.120509 0.168495 0.699104 -0.509356 -0.062500 1 0 0 0 0 0 2 411229
-0.002168 -0.000699 0.120509 0.168480 0.699116 -0.509357 -0.062500 1 0 0 0 0 0 2 412148
-0.002168 -0.000699 0.120509 0.168502 0.699112 -0.509350 -0.062500 1 0 0 0 0 0 2 413142
-0.002168 -0.000699 0.120509 0.168481 0.699117 -0.509356 -0.062500 1 0 0 0 0 0 2 414148
-0.002168 -0.000699 0.120509 0.168494 0.699103 -0.509356 -0.062500 1 0 0 0 0 0 2 415361
-0.002168 -0.000699 0.120509 0.168488 0.699125 -0.509350 -0.062500 1 0 0 0 0 0 2 416136
-0.002168 -0.000699 0.120509 0.168495 0.699104 -0.509356 -0.062500 1 0 0 0 0 0 2 417140
-0.002168 -0.000699 0.120509 0.168480 0.699116 -0.509357 -0.062500 1 0 0 0 0 0 2 418136
-0.002168 -0.000699 0.120509 0.168494 0.699103 -0.509357 -0.062500 1 0 0 0 0 0 2 419136
-0.002168 -0.000699 0.120509 0.168491 0.699113 -0.509343 -0.062500 1 0 0 0 0 0 2 420148
-0.002168 -0.000699 0.120509 0.168492 0.699114 -0.509362 -0.062500 1 0 0 0 0 0 2 421115
-0.002168 -0.000699 0.120509 0.168483 0.699105 -0.509351 -0.062500 1 0 0 0 0 0 2 422144
-0.002168 -0.000699 0.120509 0.168499 0.699122 -0.509355 -0.062500 1 0 0 0 0 0 2 423143
-0.002168 -0.000699 0.120509 0.168484 0.699107 -0.509350 -0.062500 1 0 0 0 0 0 2 424148
-0.002168 -0.000699 0.120509 0.168491 0.699114 -0.509362 -0.062500 1 0 0 0 0 0 2 425151
-0.002168 -0.000699 0.120509 0.168483 0.699105 -0.509351 -0.062500 1 0 0 0 0 0 2 426149
-0.002168 -0.000699 0.120509 0.168499 0.699122 -0.509356 -0.062500 1 0 0 0 0 0 2 427144
-0.002168 -0.000699 0.120509 0.168484 0.699106 -0.509350 -0.062500 1 0 0 0 0 0 2 428148
-0.002168 -0.000699 0.120509 0.168491 0.699114 -0.509362 -0.062500 1 0 0 0 0 0 2 429143
-0.002168 -0.000699 0.120509 0.168491 0.699114 -0.509344 -0.062500 1 0 0 0 0 0 2 430119
-0.002168 -0.000699 0.120509 0.168492 0.699115 -0.509362 -0.062500 1 0 0 0 0 0 2 431150
-0.002168 -0.000699 0.120509 0.168483 0.699106 -0.509351 -0.062500 1 0 0 0 0 0 2 432144
-0.002168 -0.000699 0.120509 0.168490 0.699114 -0.509363 -0.062500 1 0 0 0 0 0 2 433142
-0.002168 -0.000699 0.120509 0.168491 0.699114 -0.509344 -0.062500 1 0 0 0 0 0 2 434142
-0.002168 -0.000699 0.120509 0.168491 0.699115 -0.509362 -0.062500 1 0 0 0 0 0 2 435113
-0.002168 -0.000699 0.120509 0.168483 0.699106 -0.509351 -0.062500 1 0 0 0 0 0 2 436115
-0.002168 -0.000699 0.120509 0.168499 0.699122 -0.509356 -0.062500 1 0 0 0 0 0 2 437142
-0.002168 -0.000699 0.120509 0.168484 0.699107 -0.509350 -0.062500 1 0 0 0 0 0 2 438113
-0.002168 -0.000699 0.120509 0.168491 0.699114 -0.509362 -0.062500 1 0 0 0 0 0 2 439144
-0.002168 -0.000699 0.120509 0.168491 0.699115 -0.509344 -0.062500 1 0 0 0 0 0 2 440146
-0.002168 -0.000699 0.120509 0.168492 0.699115 -0.509362 -0.062500 1 0 0 0 0 0 2 441146
-0.002168 -0.000699 0.120509 0.168483 0.699106 -0.509351 -0.062500 1 0 0 0 0 0 2 442145
-0.002168 -0.000699 0.120509 0.168494 0.699102 -0.509356 -0.062500 1 0 0 0 0 0 2 443141
-0.002168 -0.000699 0.120509 0.168488 0.699125 -0.509350 -0.062500 1 0 0 0 0 0 2 444143
-0.002168 -0.000699 0.120509 0.168495 0.699104 -0.509356 -0.062500 1 0 0 0 0 0 2 445143
-0.002168 -0.000699 0.120509 0.168492 0.699113 -0.509363 -0.062500 1 0 0 0 0 0 2 446141
-0.002168 -0.000699 0.120509 0.168491 0.699114 -0.509344 -0.062500 1 0 0 0 0 0 2 447141
-0.002168 -0.000699 0.120509 0.168492 0.699115 -0.509362 -0.062500 1 0 0 0 0 0 2 448143
-0.002168 -0.000699 0.120509 0.168483 0.699106 -0.509351 -0.062500 1 0 0 0 0 0 2 449140
-0.002168 -0.000699 0.120509 0.168499 0.699122 -0.509356 -0.062500 1 0 0 0 0 0 2 450141
-0.002168 -0.000699 0.120509 0.168484 0.699107 -0.509350 -0.062500 1 0 0 0 0 0 2 451114
-0.002168 -0.000699 0.120509 0.168491 0.699114 -0.509362 -0.062500 1 0 0 0 0 0 2 452144
-0.002168 -0.000699 0.120509 0.168483 0.699106 -0.509351 -0.062500 1 0 0 0 0 0 2 453130
-0.002168 -0.000699 0.120509 0.168499 0.699122 -0.509356 -0.062500 1 0 0 0 0 0 2 454152
-0.002168 -0.000699 0.120509 0.168484 0.699107 -0.509350 -0.062500 1 0 0 0 0 0 2 455140
-0.002168 -0.000699 0.120509 0.168491 0.699114 -0.509363 -0.062500 1 0 0 0 0 0 2 456145
-0.002168 -0.000699 0.120509 0.168491 0.699114 -0.509344 -0.062500 1 0 0 0 0 0 2 457142
-0.002168 -0.000699 0.120509 0.168492 0.699115 -0.509362 -0.062500 1 0 0 0 0 0 2 458143
-0.002168 -0.000699 0.120509 0.168483 0.699106 -0.509351 -0.062500 1 0 0 0 0 0 2 459143
-0.002168 -0.000699 0.120509 0.168494 0.699102 -0.509356 -0.062500 1 0 0 0 0 0 2 460144
-0.002168 -0.000699 0.120509 0.168488 0.699124 -0.509350 -0.062500 1 0 0 0 0 0 2 461130
-0.002168 -0.000699 0.120509 0.168495 0.699104 -0.509356 -0.062500 1 0 0 0 0 0 2 462140
-0.002168 -0.000699 0.120509 0.168480 0.699116 -0.509357 -0.062500 1 0 0 0 0 0 2 463138
-0.002168 -0.000699 0.120509 0.168502 0.699112 -0.509350 -0.062500 1 0 0 0 0 0 2 464144
-0.002168 -0.000699 0.120509 0.168481 0.699117 -0.509356 -0.062500 1 0 0 0 0 0 2 465128
-0.002168 -0.000699 0.120509 0.168494 0.699103 -0.509356 -0.062500 1 0 0 0 0 0 2 466137
-0.002168 -0.000699 0.120509 0.168488 0.699125 -0.509350 -0.062500 1 0 0 0 0 0 2 467126
-0.002168 -0.000699 0.120509 0.168495 0.699104 -0.509356 -0.062500 1 0 0 0 0 0 2 468135
-0.002168 -0.000699 0.120509 0.168480 0.699116 -0.509357 -0.062500 1 0 0 0 0 0 2 469126
-0.002168 -0.000699 0.120509 0.168494 0.699103 -0.509357 -0.062500 1 0 0 0 0 0 2 470135
-0.002168 -0.000699 0.120509 0.168488 0.699125 -0.509350 -0.062500 1 0 0 0 0 0 2 471126
-0.002168 -0.000699 0.120509 0.168495 0.699104 -0.509356 -0.062500 1 0 0 0 0 0 2 472139
-0.002168 -0.000699 0.120509 0.168480 0.699116 -0.509357 -0.062500 1 0 0 0 0 0 2 473126
-0.002168 -0.000699 0.120509 0.168502 0.699112 -0.509350 -0.062500 1 0 0 0 0 0 2 474135
-0.002168 -0.000699 0.120509 0.168481 0.699117 -0.509356 -0.062500 1 0 0 0 0 0 2 475125
-0.002168 -0.000699 0.120509 0.168494 0.699103 -0.509356 -0.062500 1 0 0 0 0 0 2 476135
-0.002168 -0.000699 0.120509 0.168491 0.699113 -0.509343 -0.062500 1 0 0 0 0 0 2 477125
-0.002168 -0.000699 0.120509 0.168492 0.699114 -0.509361 -0.062500 1 0 0 0 0 0 2 478125
-0.002168 -0.000699 0.120509 0.168483 0.699106 -0.509350 -0.062500 1 0 0 0 0 0 2 479135
-0.002168 -0.000699 0.120509 0.168491 0.699113 -0.509362 -0.062500 1 0 0 0 0 0 2 480125
-0.002168 -0.000699 0.120509 0.168491 0.699114 -0.509344 -0.062500 1 0 0 0 0 0 2 481133
-0.002168 -0.000699 0.120509 0.168492 0.699115 -0.509362 -0.062500 1 0 0 0 0 0 2 482124
-0.002168 -0.000699 0.120509 0.168483 0.699106 -0.509351 -0.062500 1 0 0 0 0 0 2 483132
-0.002168 -0.000699 0.120509 0.168490 0.699113 -0.509363 -0.062500 1 0 0 0 0 0 2 484134
-0.002168 -0.000699 0.120509 0.168491 0.699114 -0.509344 -0.062500 1 0 0 0 0 0 2 485140
-0.002168 -0.000699 0.120509 0.168491 0.699115 -0.509362 -0.062500 1 0 0 0 0 0 2 486141
-0.002168 -0.000699 0.120509 0.168483 0.699106 -0.509351 -0.062500 1 0 0 0 0 0 2 487140
-0.002168 -0.000699 0.120509 0.168499 0.699122 -0.509356 -0.062500 1 0 0 0 0 0 2 488138
-0.002168 -0.000699 0.120509 0.168484 0.699107 -0.509350 -0.062500 1 0 0 0 0 0 2 489119
-0.002168 -0.000699 0.120509 0.168491 0.699114 -0.509362 -0.062500 1 0 0 0 0 0 2 490131
-0.002168 -0.000699 0.120509 0.168491 0.699114 -0.509344 -0.062500 1 0 0 0 0 0 2 491131
-0.002168 -0.000699 0.120509 0.168491 0.699115 -0.509362 -0.062500 1 0 0 0 0 0 2 492132
-0.002168 -0.000699 0.120509 0.168495 0.699103 -0.509357 -0.062500 1 0 0 0 0 0 2 493130
-0.002168 -0.000699 0.120509 0.168492 0.699113 -0.509343 -0.062500 1 0 0 0 0 0 2 494131
-0.002168 -0.000699 0.120509 0.168492 0.699114 -0.509362 -0.062500 1 0 0 0 0 0 2 495128
-0.002168 -0.000699 0.120509 0.168483 0.699105 -0.509351 -0.062500 1 0 0 0 0 0 2 496131
-0.002168 -0.000699 0.120509 0.168491 0.699113 -0.509363 -0.062500 1 0 0 0 0 0 2 497134
-0.002168 -0.000699 0.120509 0.168491 0.699114 -0.509344 -0.062500 1 0 0 0 0 0 2 498134
-0.002168 -0.000699 0.120509 0.168492 0.699114 -0.509362 -0.062500 1 0 0 0 0 0 2 499135
-0.002168 -0.000699 0.120509 0.168483 0.699105 -0.509351 -0.062500 1 0 0 0 0 0 2 500135
-0.002168 -0.000699 0.120509 0.168499 0.699122 -0.509356 -0.062500 1 0 0 0 0 0 2 501130
-0.002168 -0.000699 0.120509 0.168484 0.699107 -0.509350 -0.062500 1 0 0 0 0 0 2 502129
-0.002168 -0.000699 0.120509 0.168491 0.699114 -0.509362 -0.062500 1 0 0 0 0 0 2 503130
-0.002168 -0.000699 0.120509 0.168491 0.699114 -0.509344 -0.062500 1 0 0 0 0 0 2 504134
-0.002168 -0.000699 0.120509 0.168492 0.699115 -0.509362 -0.062500 1 0 0 0 0 0 2 505133
-0.002168 -0.000699 0.120509 0.168483 0.699106 -0.509351 -0.062500 1 0 0 0 0 0 2 506129
-0.002168 -0.000699 0.120509 0.168491 0.699114 -0.509363 -0.062500 1 0 0 0 0 0 2 507131
-0.002168 -0.000699 0.120509 0.168491 0.699114 -0.509344 -0.062500 1 0 0 0 0 0 2 508132
-0.002168 -0.000699 0.120509 0.168492 0.699115 -0.509362 -0.062500 1 0 0 0 0 0 2 509129
-0.002168 -0.000699 0.120509 0.168483 0.699106 -0.509351 -0.062500 1 0 0 0 0 0 2 510129
-0.002168 -0.000699 0.120509 0.168491 0.699114 -0.509363 -0.062500 1 0 0 0 0 0 2 511134
-0.002168 -0.000699 0.120509 0.168491 0.699114 -0.509344 -0.062500 1 0 0 0 0 0 2 512136
-0.002168 -0.000699 0.120509 0.168492 0.699115 -0.509362 -0.062500 1 0 0 0 0 0 2 513130
-0.002168 -0.000699 0.120509 0.168483 0.699106 -0.509351 -0.062500 1 0 0 0 0 0 2 514130
-0.002168 -0.000699 0.120509 0.168502 0.699110 -0.509349 -0.062500 1 0 0 0 0 0 2 515112
-0.002168 -0.000699 0.120509 0.168481 0.699117 -0.509356 -0.062500 1 0 0 0 0 0 2 516131
-0.002168 -0.000699 0.120509 0.168494 0.699103 -0.509356 -0.062500 1 0 0 0 0 0 2 517131
-0.002168 -0.000699 0.120509 0.168488 0.699125 -0.509350 -0.062500 1 0 0 0 0 0 2 518112
-0.002168 -0.000699 0.120509 0.168495 0.699104 -0.509356 -0.062500 1 0 0 0 0 0 2 519130
-0.002168 -0.000699 0.120509 0.168480 0.699116 -0.509357 -0.062500 1 0 0 0 0 0 2 520130
-0.002168 -0.000699 0.120509 0.168494 0.699103 -0.509357 -0.062500 1 0 0 0 0 0 2 521129
-0.002168 -0.000699 0.120509 0.168488 0.699125 -0.509350 -0.062500 1 0 0 0 0 0 2 522128
-0.002168 -0.000699 0.120509 0.168495 0.699104 -0.509356 -0.062500 1 0 0 0 0 0 2 523258
-0.002168 -0.000699 0.120509 0.168480 0.699116 -0.509357 -0.062500 1 0 0 0 0 0 2 524257
-0.002168 -0.000699 0.120509 0.168502 0.699112 -0.509350 -0.062500 1 0 0 0 0 0 2 525121
-0.002168 -0.000699 0.120509 0.168481 0.699117 -0.509356 -0.062500 1 0 0 0 0 0 2 526254
-0.002168 -0.000699 0.120509 0.168494 0.699103 -0.509356 -0.062500 1 0 0 0 0 0 2 527256
-0.002168 -0.000699 0.120509 0.168488 0.699125 -0.509350 -0.062500 1 0 0 0 0 0 2 528225
-0.002168 -0.000699 0.120509 0.168495 0.699104 -0.509356 -0.062500 1 0 0 0 0 0 2 529219
-0.002168 -0.000699 0.120509 0.168480 0.699116 -0.509357 -0.062500 1 0 0 0 0 0 2 530361
-0.002168 -0.000699 0.120509 0.168494 0.699103 -0.509357 -0.062500 1 0 0 0 0 0 2 531343
-0.002168 -0.000699 0.120509 0.168491 0.699113 -0.509343 -0.062500 1 0 0 0 0 0 2 532345
-0.002168 -0.000699 0.120509 0.168492 0.699114 -0.509361 -0.062500 1 0 0 0 0 0 2 533335
-0.002168 -0.000699 0.120509 0.168483 0.699105 -0.509350 -0.062500 1 0 0 0 0 0 2 534308
-0.002168 -0.000699 0.120509 0.168499 0.699122 -0.509355 -0.062500 1 0 0 0 0 0 2 535311
-0.002168 -0.000699 0.120509 0.168496 0.699104 -0.509356 -0.062500 1 0 0 0 0 0 2 536177
-0.002168 -0.000699 0.120509 0.168480 0.699116 -0.509357 -0.062500 1 0 0 0 0 0 2 537317
-0.002168 -0.000699 0.120509 0.168482 0.699106 -0.509350 -0.062500 1 0 0 0 0 0 2 538331
-0.002168 -0.000699 0.120509 0.168498 0.699122 -0.509355 -0.062500 1 0 0 0 0 0 2 539314
-0.002168 -0.000699 0.120509 0.168496 0.699104 -0.509356 -0.062500 1 0 0 0 0 0 2 540332
-0.002168 -0.000699 0.120509 0.168480 0.699116 -0.509357 -0.062500 1 0 0 0 0 0 2 541315
-0.002168 -0.000699 0.120509 0.168490 0.699115 -0.509343 -0.062500 1 0 0 0 0 0 2 542331
-0.002168 -0.000699 0.120509 0.168491 0.699115 -0.509361 -0.062500 1 0 0 0 0 0 2 543316
-0.002168 -0.000699 0.120509 0.168495 0.699103 -0.509357 -0.062500 1 0 0 0 0 0 2 544253
-0.002168 -0.000699 0.120509 0.168488 0.699125 -0.509350 -0.062500 1 0 0 0 0 0 2 545248
-0.002168 -0.000699 0.120509 0.168495 0.699104 -0.509356 -0.062500 1 0 0 0 0 0 2 546258
-0.002168 -0.000699 0.120509 0.168480 0.699116 -0.509357 -0.062500 1 0 0 0 0 0 2 547248
-0.002168 -0.000699 0.120509 0.168494 0.699103 -0.509357 -0.062500 1 0 0 0 0 0 2 548131
-0.002168 -0.000699 0.120509 0.168491 0.699113 -0.509343 -0.062500 1 0 0 0 0 0 2 549248
-0.002168 -0.000699 0.120509 0.168492 0.699114 -0.509362 -0.062500 1 0 0 0 0 0 2 550257
-0.002168 -0.000699 0.120509 0.168483 0.699105 -0.509351 -0.062500 1 0 0 0 0 0 2 551248
-0.002168 -0.000699 0.120509 0.168499 0.699122 -0.509355 -0.062500 1 0 0 0 0 0 2 552256
-0.002168 -0.000699 0.120509 0.168484 0.699106 -0.509350 -0.062500 1 0 0 0 0 0 2 553247
-0.002168 -0.000699 0.120509 0.168491 0.699114 -0.509362 -0.062500 1 0 0 0 0 0 2 554257
-0.002168 -0.000699 0.120509 0.168491 0.699114 -0.509344 -0.062500 1 0 0 0 0 0 2 555247
-0.002168 -0.000699 0.120509 0.168492 0.699115 -0.509362 -0.062500 1 0 0 0 0 0 2 556258
-0.002168 -0.000699 0.120509 0.168483 0.699106 -0.509351 -0.062500 1 0 0 0 0 0 2 557247
-0.002168 -0.000699 0.120509 0.168491 0.699113 -0.509363 -0.062500 1 0 0 0 0 0 2 558256
-0.002168 -0.000699 0.120509 0.168491 0.699114 -0.509344 -0.062500 1 0 0 0 0 0 2 559247
-0.002168 -0.000699 0.120509 0.168492 0.699115 -0.509362 -0.062500 1 0 0 0 0 0 2 560129
-0.002168 -0.000699 0.120509 0.168483 0.699106 -0.509351 -0.062500 1 0 0 0 0 0 2 561269
-0.002168 -0.000699 0.120509 0.168499 0.699122 -0.509355 -0.062500 1 0 0 0 0 0 2 563775
-0.002168 -0.000699 0.120509 0.168484 0.699107 -0.509350 -0.062500 1 0 0 0 0 0 2 564118
-0.002168 -0.000699 0.120509 0.168491 0.699114 -0.509362 -0.062500 1 0 0 0 0 0 2 565318
-0.002168 -0.000699 0.120509 0.168491 0.699114 -0.509344 -0.062500 1 0 0 0 0 0 2 566273
-0.002168 -0.000699 0.120509 0.168492 0.699115 -0.509362 -0.062500 1 0 0 0 0 0 2 567265
-0.002168 -0.000699 0.120509 0.168483 0.699106 -0.509351 -0.062500 1 0 0 0 0 0 2 568267
-0.002168 -0.000699 0.120509 0.168491 0.699114 -0.509363 -0.062500 1 0 0 0 0 0 2 569265
-0.002168 -0.000699 0.120509 0.168491 0.699114 -0.509344 -0.062500 1 0 0 0 0 0 2 570269
-0.002168 -0.000699 0.120509 0.168492 0.699115 -0.509362 -0.062500 1 0 0 0 0 0 2 571234
-0.002168 -0.000699 0.120509 0.168483 0.699106 -0.509351 -0.062500 1 0 0 0 0 0 2 572235
-0.002168 -0.000699 0.120509 0.168494 0.699102 -0.509356 -0.062500 1 0 0 0 0 0 2 573233
-0.002168 -0.000699 0.120509 0.168488 0.699124 -0.509350 -0.062500 1 0 0 0 0 0 2 574262
-0.002168 -0.000699 0.120509 0.168495 0.699104 -0.509356 -0.062500 1 0 0 0 0 0 2 575260
-0.002168 -0.000699 0.120509 0.168480 0.699116 -0.509357 -0.062500 1 0 0 0 0 0 2 576270
-0.002168 -0.000699 0.120509 0.168502 0.699112 -0.509349 -0.062500 1 0 0 0 0 0 2 577266
-0.002168 -0.000699 0.120509 0.168493 0.699114 -0.509362 -0.062500 1 0 0 0 0 0 2 578264
-0.002168 -0.000699 0.120509 0.168483 0.699105 -0.509351 -0.062500 1 0 0 0 0 0 2 579262
-0.002168 -0.000699 0.120509 0.168487 0.699125 -0.509349 -0.062500 1 0 0 0 0 0 2 580263
-0.002168 -0.000699 0.120509 0.168495 0.699104 -0.509355 -0.062500 1 0 0 0 0 0 2 581256
-0.002168 -0.000699 0.120509 0.168492 0.699113 -0.509363 -0.062500 1 0 0 0 0 0 2 582262
-0.002168 -0.000699 0.120509 0.168491 0.699114 -0.509344 -0.062500 1 0 0 0 0 0 2 583264
-0.002168 -0.000699 0.120509 0.168492 0.699115 -0.509362 -0.062500 1 0 0 0 0 0 2 584264
-0.002168 -0.000699 0.120509 0.168483 0.699106 -0.509351 -0.062500 1 0 0 0 0 0 2 585264
-0.002168 -0.000699 0.120509 0.168491 0.699114 -0.509363 -0.062500 1 0 0 0 0 0 2 586234
-0.002168 -0.000699 0.120509 0.168491 0.699114 -0.509344 -0.062500 1 0 0 0 0 0 2 587262
-0.002168 -0.000699 0.120509 0.168492 0.699115 -0.509362 -0.062500 1 0 0 0 0 0 2 588264
-0.002168 -0.000699 0.120509 0.168483 0.699106 -0.509351 -0.062500 1 0 0 0 0 0 2 589261
-0.002168 -0.000699 0.120509 0.168503 0.699110 -0.509349 -0.062500 1 0 0 0 0 0 2 590262
-0.002168 -0.000699 0.120509 0.168481 0.699117 -0.509356 -0.062500 1 0 0 0 0 0 2 591270
-0.002168 -0.000699 0.120509 0.168494 0.699103 -0.509356 -0.062500 1 0 0 0 0 0 2 592268
-0.002168 -0.000699 0.120509 0.168480 0.699116 -0.509357 -0.062500 1 0 0 0 0 0 2 593263
-0.002168 -0.000699 0.120509 0.168502 0.699111 -0.509350 -0.062500 1 0 0 0 0 0 2 594263
-0.002168 -0.000699 0.120509 0.168481 0.699117 -0.509356 -0.062500 1 0 0 0 0 0 2 595265
-0.002168 -0.000699 0.120509 0.168494 0.699103 -0.509356 -0.062500 1 0 0 0 0 0 2 596263
-0.002168 -0.000699 0.120509 0.168488 0.699125 -0.509350 -0.062500 1 0 0 0 0 0 2 597264
-0.002168 -0.000699 0.120509 0.168495 0.699104 -0.509356 -0.062500 1 0 0 0 0 0 2 598263
-0.002168 -0.000699 0.120509 0.168480 0.699116 -0.509357 -0.062500 1 0 0 0 0 0 2 599263
-0.002168 -0.000699 0.120509 0.168494 0.699103 -0.509357 -0.062500 1 0 0 0 0 0 2 600234
-0.002168 -0.000699 0.120509 0.168488 0.699125 -0.509350 -0.062500 1 0 0 0 0 0 2 601250
-0.002168 -0.000699 0.120509 0.168495 0.699104 -0.509356 -0.062500 1 0 0 0 0 0 2 602260
-0.002168 -0.000699 0.120509 0.168480 0.699116 -0.509357 -0.062500 1 0 0 0 0 0 2 603261
-0.002168 -0.000699 0.120509 0.168502 0.699112 -0.509350 -0.062500 1 0 0 0 0 0 2 604263
-0.002168 -0.000699 0.120509 0.168481 0.699117 -0.509356 -0.062500 1 0 0 0 0 0 2 605264
-0.002168 -0.000699 0.120509 0.168494 0.699103 -0.509357 -0.062500 1 0 0 0 0 0 2 606263
-0.002168 -0.000699 0.120509 0.168491 0.699113 -0.509343 -0.062500 1 0 0 0 0 0 2 607264
-0.002168 -0.000699 0.120509 0.168492 0.699114 -0.509361 -0.062500 1 0 0 0 0 0 2 608234
-0.002168 -0.000699 0.120509 0.168483 0.699105 -0.509350 -0.062500 1 0 0 0 0 0 2 609261
-0.002168 -0.000699 0.120509 0.168491 0.699113 -0.509362 -0.062500 1 0 0 0 0 0 2 610261
-0.002168 -0.000699 0.120509 0.168491 0.699114 -0.509344 -0.062500 1 0 0 0 0 0 2 611261
-0.002168 -0.000699 0.120509 0.168492 0.699114 -0.509362 -0.062500 1 0 0 0 0 0 2 612262
-0.002168 -0.000699 0.120509 0.168483 0.699105 -0.509351 -0.062500 1 0 0 0 0 0 2 613248
-0.002168 -0.000699 0.120509 0.168499 0.699122 -0.509355 -0.062500 1 0 0 0 0 0 2 614256
-0.002168 -0.000699 0.120509 0.168484 0.699107 -0.509350 -0.062500 1 0 0 0 0 0 2 615246
-0.002168 -0.000699 0.120509 0.168491 0.699114 -0.509362 -0.062500 1 0 0 0 0 0 2 616327
-0.002168 -0.000699 0.120509 0.168491 0.699114 -0.509344 -0.062500 1 0 0 0 0 0 2 617313
-0.002168 -0.000699 0.120509 0.168492 0.699115 -0.509362 -0.062500 1 0 0 0 0 0 2 618328
-0.002168 -0.000699 0.120509 0.168483 0.699106 -0.509351 -0.062500 1 0 0 0 0 0 2 619311
-0.002168 -0.000699 0.120509 0.168491 0.699114 -0.509362 -0.062500 1 0 0 0 0 0 2 620328
-0.002168 -0.000699 0.120509 0.168491 0.699114 -0.509344 -0.062500 1 0 0 0 0 0 2 621313
-0.002168 -0.000699 0.120509 0.168492 0.699115 -0.509362 -0.062500 1 0 0 0 0 0 2 622326
-0.002168 -0.000699 0.120509 0.168483 0.699106 -0.509351 -0.062500 1 0 0 0 0 0 2 623336
-0.002168 -0.000699 0.120509 0.168499 0.699123 -0.509355 -0.062500 1 0 0 0 0 0 2 624313
-0.002168 -0.000699 0.120509 0.168484 0.699107 -0.509350 -0.062500 1 0 0 0 0 0 2 625335
-0.002168 -0.000699 0.120509 0.168491 0.699114 -0.509362 -0.062500 1 0 0 0 0 0 2 626314
-0.002168 -0.000699 0.120509 0.168483 0.699106 -0.509351 -0.062500 1 0 0 0 0 0 2 627329
-0.002168 -0.000699 0.120509 0.168502 0.699110 -0.509349 -0.062500 1 0 0 0 0 0 2 628255
-0.002168 -0.000699 0.120509 0.168493 0.699114 -0.509362 -0.062500 1 0 0 0 0 0 2 629245
-0.002168 -0.000699 0.120509 0.168483 0.699105 -0.509351 -0.062500 1 0 0 0 0 0 2 630254
-0.002168 -0.000699 0.120509 0.168499 0.699122 -0.509356 -0.062500 1 0 0 0 0 0 2 631245
-0.002168 -0.000699 0.120509 0.168484 0.699106 -0.509350 -0.062500 1 0 0 0 0 0 2 632254
-0.002168 -0.000699 0.120509 0.168491 0.699114 -0.509362 -0.062500 1 0 0 0 0 0 2 633245
-0.002168 -0.000699 0.120509 0.168491 0.699114 -0.509344 -0.062500 1 0 0 0 0 0 2 634254
-0.002168 -0.000699 0.120509 0.168492 0.699115 -0.509362 -0.062500 1 0 0 0 0 0 2 635245
-0.002168 -0.000699 0.120509 0.168483 0.699106 -0.509351 -0.062500 1 0 0 0 0 0 2 636254
-0.002168 -0.000699 0.120509 0.168491 0.699113 -0.509363 -0.062500 1 0 0 0 0 0 2 637245
-0.002168 -0.000699 0.120509 0.168491 0.699114 -0.509344 -0.062500 1 0 0 0 0 0 2 639536
-0.002168 -0.000699 0.120509 0.168492 0.699115 -0.509362 -0.062500 1 0 0 0 0 0 2 640263
-0.002168 -0.000699 0.120509 0.168483 0.699106 -0.509351 -0.062500 1 0 0 0 0 0 2 641263
-0.002168 -0.000699 0.120509 0.168499 0.699122 -0.509356 -0.062500 1 0 0 0 0 0 2 642264
-0.002168 -0.000699 0.120509 0.168484 0.699107 -0.509350 -0.062500 1 0 0 0 0 0 2 643614
-0.002168 -0.000699 0.120509 0.168491 0.699114 -0.509362 -0.062500 1 0 0 0 0 0 2 644252
-0.002168 -0.000699 0.120509 0.168491 0.699115 -0.509344 -0.062500 1 0 0 0 0 0 2 645256
-0.002168 -0.000699 0.120509 0.168492 0.699115 -0.509362 -0.062500 1 0 0 0 0 0 2 646253
-0.002168 -0.000699 0.120509 0.168483 0.699106 -0.509351 -0.062500 1 0 0 0 0 0 2 647244
-0.002168 -0.000699 0.120509 0.168494 0.699102 -0.509356 -0.062500 1 0 0 0 0 0 2 648265
-0.002168 -0.000699 0.120509 0.168488 0.699125 -0.509350 -0.062500 1 0 0 0 0 0 2 649233
-0.002168 -0.000699 0.120509 0.168495 0.699104 -0.509356 -0.062500 1 0 0 0 0 0 2 650262
-0.002168 -0.000699 0.120509 0.168480 0.699116 -0.509357 -0.062500 1 0 0 0 0 0 2 651263
-0.002168 -0.000699 0.120509 0.168502 0.699112 -0.509349 -0.062500 1 0 0 0 0 0 2 652264
-0.002168 -0.000699 0.120509 0.168481 0.699117 -0.509356 -0.062500 1 0 0 0 0 0 2 653263
-0.002168 -0.000699 0.120509 0.168494 0.699103 -0.509356 -0.062500 1 0 0 0 0 0 2 654267
-0.002168 -0.000699 0.120509 0.168480 0.699116 -0.509357 -0.062500 1 0 0 0 0 0 2 655263
-0.002168 -0.000699 0.120509 0.168502 0.699112 -0.509350 -0.062500 1 0 0 0 0 0 2 656263
-0.002168 -0.000699 0.120509 0.168481 0.699117 -0.509356 -0.062500 1 0 0 0 0 0 2 657260
-0.002168 -0.000699 0.120509 0.168494 0.699103 -0.509356 -0.062500 1 0 0 0 0 0 2 658262
-0.002168 -0.000699 0.120509 0.168488 0.699125 -0.509350 -0.062500 1 0 0 0 0 0 2 659263
-0.002168 -0.000699 0.120509 0.168495 0.699104 -0.509356 -0.062500 1 0 0 0 0 0 2 660262
-0.002168 -0.000699 0.120509 0.168480 0.699116 -0.509357 -0.062500 1 0 0 0 0 0 2 661263
-0.002168 -0.000699 0.120509 0.168494 0.699103 -0.509357 -0.062500 1 0 0 0 0 0 2 662265
-0.002168 -0.000699 0.120509 0.168488 0.699125 -0.509350 -0.062500 1 0 0 0 0 0 2 663263
-0.002168 -0.000699 0.120509 0.168495 0.699104 -0.509356 -0.062500 1 0 0 0 0 0 2 664263
-0.002168 -0.000699 0.120509 0.168480 0.699116 -0.509357 -0.062500 1 0 0 0 0 0 2 665261
-0.002168 -0.000699 0.120509 0.168502 0.699112 -0.509350 -0.062500 1 0 0 0 0 0 2 666261
-0.002168 -0.000699 0.120509 0.168484 0.699105 -0.509349 -0.062500 1 0 0 0 0 0 2 667261
-0.002168 -0.000699 0.120509 0.168491 0.699113 -0.509362 -0.062500 1 0 0 0 0 0 2 668262
-0.002168 -0.000699 0.120509 0.168491 0.699114 -0.509344 -0.062500 1 0 0 0 0 0 2 669263
-0.002168 -0.000699 0.120509 0.168492 0.699115 -0.509361 -0.062500 1 0 0 0 0 0 2 670263
-0.002168 -0.000699 0.120509 0.168483 0.699106 -0.509350 -0.062500 1 0 0 0 0 0 2 671264
-0.002168 -0.000699 0.120509 0.168491 0.699113 -0.509362 -0.062500 1 0 0 0 0 0 2 672263
-0.002168 -0.000699 0.120509 0.168491 0.699114 -0.509344 -0.062500 1 0 0 0 0 0 2 673262
-0.002168 -0.000699 0.120509 0.168491 0.699115 -0.509362 -0.062500 1 0 0 0 0 0 2 674261
-0.002168 -0.000699 0.120509 0.168483 0.699106 -0.509351 -0.062500 1 0 0 0 0 0 2 675260
-0.002168 -0.000699 0.120509 0.168499 0.699122 -0.509355 -0.062500 1 0 0 0 0 0 2 676262
-0.002168 -0.000699 0.120509 0.168496 0.699104 -0.509356 -0.062500 1 0 0 0 0 0 2 677260
-0.002168 -0.000699 0.120509 0.168480 0.699116 -0.509357 -0.062500 1 0 0 0 0 0 2 678265
-0.002168 -0.000699 0.120509 0.168490 0.699115 -0.509343 -0.062500 1 0 0 0 0 0 2 679258
-0.002150 -0.000704 0.120499 -0.096524 0.760973 -0.370265 -0.062500 1 0 0 0 0 0 2 680263
-0.002140 -0.000706 0.120496 -0.006393 0.740604 -0.438010 -0.062500 1 0 0 0 0 0 2 681256
-0.002136 -0.000707 0.120495 0.060257 0.725063 -0.473260 -0.062500 1 0 0 0 0 0 2 682246
-0.002133 -0.000707 0.120494 0.095499 0.716667 -0.486709 -0.062500 1 0 0 0 0 0 2 683254
-0.002132 -0.000708 0.120494 0.113213 0.712375 -0.491514 -0.062500 1 0 0 0 0 0 2 684261
-0.002131 -0.000708 0.120494 0.122068 0.710226 -0.493198 -0.062500 1 0 0 0 0 0 2 685261
-0.002131 -0.000708 0.120494 0.126484 0.709136 -0.493787 -0.062500 1 0 0 0 0 0 2 686262
-0.002131 -0.000708 0.120494 0.128698 0.708581 -0.493991 -0.062500 1 0 0 0 0 0 2 687259
-0.002131 -0.000708 0.120494 0.129783 0.708318 -0.494064 -0.062500 1 0 0 0 0 0 2 688261
-0.002131 -0.000708 0.120494 0.130333 0.708175 -0.494084 -0.062500 1 0 0 0 0 0 2 689259
-0.002131 -0.000708 0.120494 0.130613 0.708107 -0.494099 -0.062500 1 0 0 0 0 0 2 690259
-0.002131 -0.000708 0.120494 0.130747 0.708074 -0.494104 -0.062500 1 0 0 0 0 0 2 691260
-0.002131 -0.000708 0.120494 0.130814 0.708058 -0.494096 -0.062500 1 0 0 0 0 0 2 692261
-0.002131 -0.000708 0.120494 0.130844 0.708040 -0.494101 -0.062500 1 0 0 0 0 0 2 693245
-0.002131 -0.000708 0.120494 0.130866 0.708044 -0.494101 -0.062500 1 0 0 0 0 0 2 694253
-0.002131 -0.000708 0.120494 0.130880 0.708042 -0.494108 -0.062500 1 0 0 0 0 0 2 695254
-0.002131 -0.000708 0.120494 0.130881 0.708042 -0.494109 -0.062500 1 0 0 0 0 0 2 696244
-0.002131 -0.000708 0.120494 0.130884 0.708031 -0.494102 -0.062500 1 0 0 0 0 0 2 697253
-0.002131 -0.000708 0.120494 0.130881 0.708041 -0.494109 -0.062500 1 0 0 0 0 0 2 698243
-0.002131 -0.000708 0.120494 0.130892 0.708039 -0.494096 -0.062500 1 0 0 0 0 0 2 699252
-0.002131 -0.000708 0.120494 0.130882 0.708042 -0.494108 -0.062500 1 0 0 0 0 0 2 700243
-0.002131 -0.000708 0.120494 0.130884 0.708030 -0.494103 -0.062500 1 0 0 0 0 0 2 701251
-0.002131 -0.000708 0.120494 0.130872 0.708032 -0.494096 -0.062500 1 0 0 0 0 0 2 702247
-0.002131 -0.000708 0.120494 0.130887 0.708050 -0.494101 -0.062500 1 0 0 0 0 0 2 703252
-0.002131 -0.000708 0.120494 0.130884 0.708031 -0.494101 -0.062500 1 0 0 0 0 0 2 704256
-0.002131 -0.000708 0.120494 0.130880 0.708041 -0.494108 -0.062500 1 0 0 0 0 0 2 705242
-0.002131 -0.000708 0.120494 0.130892 0.708039 -0.494095 -0.062500 1 0 0 0 0 0 2 706252
-0.002131 -0.000708 0.120494 0.130882 0.708042 -0.494107 -0.062500 1 0 0 0 0 0 2 707243
-0.002131 -0.000708 0.120494 0.130884 0.708030 -0.494102 -0.062500 1 0 0 0 0 0 2 708252
-0.002131 -0.000708 0.120494 0.130881 0.708041 -0.494109 -0.062500 1 0 0 0 0 0 2 709243
-0.002131 -0.000708 0.120494 0.130892 0.708039 -0.494096 -0.062500 1 0 0 0 0 0 2 710251
-0.002131 -0.000708 0.120494 0.130882 0.708042 -0.494108 -0.062500 1 0 0 0 0 0 2 711244
-0.002131 -0.000708 0.120494 0.130884 0.708030 -0.494103 -0.062500 1 0 0 0 0 0 2 712254
-0.002131 -0.000708 0.120494 0.130889 0.708049 -0.494102 -0.062500 1 0 0 0 0 0 2 713264
-0.002131 -0.000708 0.120494 0.130885 0.708031 -0.494102 -0.062500 1 0 0 0 0 0 2 714235
-0.002144 -0.000722 0.120483 0.309430 0.898711 -0.341714 -0.062500 1 0 0 0 0 0 2 715252
-0.002150 -0.000728 0.120479 0.250660 0.835117 -0.415946 -0.062500 1 0 0 0 0 0 2 716246
-0.002153 -0.000732 0.120478 0.205788 0.787191 -0.454565 -0.062500 1 0 0 0 0 0 2 717255
-0.002155 -0.000734 0.120478 0.181564 0.761538 -0.469299 -0.062500 1 0 0 0 0 0 2 718262
-0.002156 -0.000735 0.120477 0.169193 0.748485 -0.474563 -0.062500 1 0 0 0 0 0 2 719254
-0.002156 -0.000735 0.120477 0.162944 0.741952 -0.476402 -0.062500 1 0 0 0 0 0 2 720261
-0.002156 -0.000735 0.120477 0.159810 0.738662 -0.477053 -0.062500 1 0 0 0 0 0 2 721258
-0.002157 -0.000735 0.120477 0.158230 0.737011 -0.477278 -0.062500 1 0 0 0 0 0 2 722258
-0.002157 -0.000735 0.120477 0.157444 0.736199 -0.477349 -0.062500 1 0 0 0 0 0 2 723258
-0.002157 -0.000735 0.120477 0.157042 0.735791 -0.477381 -0.062500 1 0 0 0 0 0 2 724260
-0.002157 -0.000735 0.120477 0.156849 0.735574 -0.477383 -0.062500 1 0 0 0 0 0 2 725250
-0.002157 -0.000735 0.120477 0.156756 0.735475 -0.477393 -0.062500 1 0 0 0 0 0 2 726263
-0.002169 -0.000749 0.120467 0.335146 0.925993 -0.324883 -0.062500 1 0 0 0 0 0 2 727265
-0.002176 -0.000756 0.120463 0.276395 0.862434 -0.399178 -0.062500 1 0 0 0 0 0 2 728234
-0.002179 -0.000759 0.120461 0.231542 0.814516 -0.437832 -0.062500 1 0 0 0 0 0 2 729258
-0.002181 -0.000761 0.120461 0.207318 0.788845 -0.452573 -0.062500 1 0 0 0 0 0 2 730257
-0.002182 -0.000762 0.120461 0.194943 0.775817 -0.457837 -0.062500 1 0 0 0 0 0 2 731258
-0.002182 -0.000762 0.120461 0.188703 0.769266 -0.459687 -0.062500 1 0 0 0 0 0 2 732260
-0.002182 -0.000762 0.120461 0.185567 0.765986 -0.460328 -0.062500 1 0 0 0 0 0 2 733261
-0.002182 -0.000763 0.120461 0.183988 0.764337 -0.460553 -0.062500 1 0 0 0 0 0 2 734258
-0.002182 -0.000763 0.120461 0.183195 0.763516 -0.460631 -0.062500 1 0 0 0 0 0 2 735257
-0.002182 -0.000763 0.120461 0.182799 0.763117 -0.460657 -0.062500 1 0 0 0 0 0 2 736261
-0.002182 -0.000763 0.120461 0.182595 0.762904 -0.460672 -0.062500 1 0 0 0 0 0 2 737258
-0.002182 -0.000763 0.120461 0.182505 0.762793 -0.460677 -0.062500 1 0 0 0 0 0 2 738258
-0.002182 -0.000763 0.120461 0.182459 0.762743 -0.460673 -0.062500 1 0 0 0 0 0 2 739258
-0.002182 -0.000763 0.120461 0.182432 0.762714 -0.460673 -0.062500 1 0 0 0 0 0 2 740259
-0.002182 -0.000763 0.120461 0.182418 0.762715 -0.460667 -0.062500 1 0 0 0 0 0 2 741258
-0.002182 -0.000763 0.120461 0.182409 0.762707 -0.460673 -0.062500 1 0 0 0 0 0 2 742250
-0.002182 -0.000763 0.120461 0.182400 0.762698 -0.460680 -0.062500 1 0 0 0 0 0 2 743258
-0.002182 -0.000763 0.120461 0.182411 0.762694 -0.460668 -0.062500 1 0 0 0 0 0 2 744260
-0.002182 -0.000763 0.120461 0.182400 0.762697 -0.460680 -0.062500 1 0 0 0 0 0 2 745242
-0.002182 -0.000763 0.120461 0.182411 0.762694 -0.460668 -0.062500 1 0 0 0 0 0 2 746254
-0.002182 -0.000763 0.120461 0.182404 0.762685 -0.460673 -0.062500 1 0 0 0 0 0 2 747230
-0.002182 -0.000763 0.120461 0.182400 0.762696 -0.460681 -0.062500 1 0 0 0 0 0 2 748252
-0.002182 -0.000763 0.120461 0.182411 0.762694 -0.460668 -0.062500 1 0 0 0 0 0 2 749258
-0.002182 -0.000763 0.120461 0.182401 0.762697 -0.460680 -0.062500 1 0 0 0 0 0 2 750256
-0.002182 -0.000763 0.120461 0.182411 0.762694 -0.460668 -0.062500 1 0 0 0 0 0 2 751258
-0.002195 -0.000776 0.120450 0.360747 0.953156 -0.308037 -0.062500 1 0 0 0 0 0 2 752239
-0.002202 -0.000783 0.120446 0.302077 0.889666 -0.382400 -0.062500 1 0 0 0 0 0 2 753254
-0.002205 -0.000787 0.120445 0.257267 0.841806 -0.421081 -0.062500 1 0 0 0 0 0 2 754245
-0.002206 -0.000788 0.120444 0.233057 0.816150 -0.435839 -0.062500 1 0 0 0 0 0 2 755255
-0.002207 -0.000789 0.120444 0.220679 0.803119 -0.441100 -0.062500 1 0 0 0 0 0 2 756260
-0.002208 -0.000790 0.120444 0.214449 0.796578 -0.442947 -0.062500 1 0 0 0 0 0 2 757258
-0.002208 -0.000790 0.120444 0.211306 0.793291 -0.443595 -0.062500 1 0 0 0 0 0 2 758266
-0.002208 -0.000790 0.120444 0.209731 0.791662 -0.443822 -0.062500 1 0 0 0 0 0 2 759230
-0.002208 -0.000790 0.120444 0.208934 0.790824 -0.443901 -0.062500 1 0 0 0 0 0 2 760362
-0.002208 -0.000790 0.120444 0.208541 0.790410 -0.443921 -0.062500 1 0 0 0 0 0 2 761335
-0.002208 -0.000790 0.120444 0.208342 0.790216 -0.443935 -0.062500 1 0 0 0 0 0 2 762333
-0.002208 -0.000790 0.120444 0.208252 0.790107 -0.443940 -0.062500 1 0 0 0 0 0 2 763335
-0.002208 -0.000790 0.120444 0.208207 0.790057 -0.443935 -0.062500 1 0 0 0 0 0 2 764304
-0.002208 -0.000790 0.120444 0.208164 0.790044 -0.443936 -0.062500 1 0 0 0 0 0 2 765326
-0.002208 -0.000790 0.120444 0.208168 0.790021 -0.443942 -0.062500 1 0 0 0 0 0 2 766325
-0.002208 -0.000790 0.120444 0.208149 0.790013 -0.443944 -0.062500 1 0 0 0 0 0 2 767329
-0.002208 -0.000790 0.120444 0.208150 0.790001 -0.443938 -0.062500 1 0 0 0 0 0 2 768328
-0.002208 -0.000790 0.120444 0.208147 0.790011 -0.443944 -0.062500 1 0 0 0 0 0 2 769308
-0.002208 -0.000790 0.120444 0.208150 0.790000 -0.443938 -0.062500 1 0 0 0 0 0 2 770320
-0.002208 -0.000790 0.120444 0.208151 0.789999 -0.443937 -0.062500 1 0 0 0 0 0 2 771304
-0.002208 -0.000790 0.120444 0.208147 0.790010 -0.443944 -0.062500 1 0 0 0 0 0 2 772333
-0.002208 -0.000790 0.120444 0.208151 0.790000 -0.443938 -0.062500 1 0 0 0 0 0 2 773336
-0.002208 -0.000790 0.120444 0.208147 0.790011 -0.443944 -0.062500 1 0 0 0 0 0 2 774324
-0.002208 -0.000790 0.120444 0.208151 0.790000 -0.443938 -0.062500 1 0 0 0 0 0 2 775308
-0.002208 -0.000790 0.120444 0.208148 0.790011 -0.443944 -0.062500 1 0 0 0 0 0 2 776324
-0.002208 -0.000790 0.120444 0.208151 0.790000 -0.443938 -0.062500 1 0 0 0 0 0 2 777307
-0.002208 -0.000790 0.120444 0.208148 0.790010 -0.443944 -0.062500 1 0 0 0 0 0 2 778321
-0.002208 -0.000790 0.120444 0.208151 0.790000 -0.443938 -0.062500 1 0 0 0 0 0 2 779323
-0.002208 -0.000790 0.120444 0.208148 0.790010 -0.443944 -0.062500 1 0 0 0 0 0 2 780308
-0.002208 -0.000790 0.120444 0.208138 0.790003 -0.443932 -0.062500 1 0 0 0 0 0 2 781323
-0.002208 -0.000790 0.120444 0.208146 0.790011 -0.443943 -0.062500 1 0 0 0 0 0 2 782305
-0.002208 -0.000790 0.120444 0.208150 0.790000 -0.443938 -0.062500 1 0 0 0 0 0 2 783322
-0.002208 -0.000790 0.120444 0.208147 0.790011 -0.443944 -0.062500 1 0 0 0 0 0 2 784241
-0.002208 -0.000790 0.120444 0.208150 0.790000 -0.443938 -0.062500 1 0 0 0 0 0 2 785249
-0.002208 -0.000790 0.120444 0.208147 0.790011 -0.443944 -0.062500 1 0 0 0 0 0 2 786249
-0.002221 -0.000804 0.120433 0.386404 0.980362 -0.291163 -0.062500 1 0 0 0 0 0 2 787240
-0.002227 -0.000810 0.120429 0.327764 0.916931 -0.365605 -0.062500 1 0 0 0 0 0 2 788250
-0.002231 -0.000814 0.120428 0.282981 0.869088 -0.404316 -0.062500 1 0 0 0 0 0 2 789289
-0.002232 -0.000816 0.120427 0.258770 0.843446 -0.419086 -0.062500 1 0 0 0 0 0 2 791193
-0.002233 -0.000816 0.120427 0.246417 0.830428 -0.424354 -0.062500 1 0 0 0 0 0 2 793348
-0.002233 -0.000817 0.120427 0.240175 0.823872 -0.426200 -0.062500 1 0 0 0 0 0 2 794252
-0.002234 -0.000817 0.120427 0.237040 0.820594 -0.426843 -0.062500 1 0 0 0 0 0 2 795251
-0.002234 -0.000817 0.120427 0.235461 0.818945 -0.427070 -0.062500 1 0 0 0 0 0 2 796241
-0.002234 -0.000817 0.120427 0.234668 0.818125 -0.427149 -0.062500 1 0 0 0 0 0 2 797255
-0.002234 -0.000817 0.120427 0.234278 0.817714 -0.427189 -0.062500 1 0 0 0 0 0 2 798237
-0.002234 -0.000817 0.120427 0.234079 0.817520 -0.427187 -0.062500 1 0 0 0 0 0 2 799259
-0.002234 -0.000817 0.120427 0.233989 0.817412 -0.427190 -0.062500 1 0 0 0 0 0 2 800255
-0.002234 -0.000817 0.120427 0.233935 0.817353 -0.427192 -0.062500 1 0 0 0 0 0 2 801264
-0.002234 -0.000817 0.120427 0.233907 0.817323 -0.427193 -0.062500 1 0 0 0 0 0 2 802255
-0.002234 -0.000817 0.120427 0.233885 0.817315 -0.427194 -0.062500 1 0 0 0 0 0 2 803255
-0.002234 -0.000817 0.120427 0.233883 0.817315 -0.427194 -0.062500 1 0 0 0 0 0 2 804258
-0.002234 -0.000817 0.120427 0.233883 0.817315 -0.427194 -0.062500 1 0 0 0 0 0 2 805255
-0.002234 -0.000817 0.120427 0.233887 0.817304 -0.427187 -0.062500 1 0 0 0 0 0 2 806255
-0.002234 -0.000817 0.120427 0.233884 0.817315 -0.427193 -0.062500 1 0 0 0 0 0 2 807255
-0.002234 -0.000817 0.120427 0.233879 0.817296 -0.427194 -0.062500 1 0 0 0 0 0 2 808258
-0.002234 -0.000817 0.120427 0.233883 0.817314 -0.427194 -0.062500 1 0 0 0 0 0 2 809257
-0.002234 -0.000817 0.120427 0.233887 0.817304 -0.427187 -0.062500 1 0 0 0 0 0 2 810259
-0.002234 -0.000817 0.120427 0.233876 0.817306 -0.427200 -0.062500 1 0 0 0 0 0 2 811256
-0.002234 -0.000817 0.120427 0.233886 0.817303 -0.427188 -0.062500 1 0 0 0 0 0 2 812247
-0.002234 -0.000817 0.120427 0.233879 0.817294 -0.427194 -0.062500 1 0 0 0 0 0 2 813255
-0.002234 -0.000817 0.120427 0.233883 0.817313 -0.427194 -0.062500 1 0 0 0 0 0 2 814256
-0.002234 -0.000817 0.120427 0.233875 0.817307 -0.427181 -0.062500 1 0 0 0 0 0 2 815257
-0.002234 -0.000817 0.120427 0.233874 0.817306 -0.427199 -0.062500 1 0 0 0 0 0 2 816258
-0.002234 -0.000817 0.120427 0.233886 0.817303 -0.427187 -0.062500 1 0 0 0 0 0 2 817250
-0.002234 -0.000817 0.120427 0.233875 0.817306 -0.427200 -0.062500 1 0 0 0 0 0 2 818257
-0.002234 -0.000817 0.120427 0.233886 0.817303 -0.427188 -0.062500 1 0 0 0 0 0 2 819254
-0.002234 -0.000817 0.120427 0.233884 0.817315 -0.427193 -0.062500 1 0 0 0 0 0 2 820257
-0.002234 -0.000817 0.120427 0.233879 0.817296 -0.427194 -0.062500 1 0 0 0 0 0 2 821255
-0.002234 -0.000817 0.120427 0.233883 0.817314 -0.427194 -0.062500 1 0 0 0 0 0 2 822256
-0.002234 -0.000817 0.120427 0.233879 0.817295 -0.427194 -0.062500 1 0 0 0 0 0 2 823256
-0.002234 -0.000817 0.120427 0.233883 0.817314 -0.427194 -0.062500 1 0 0 0 0 0 2 824257
-0.002234 -0.000817 0.120427 0.233887 0.817304 -0.427187 -0.062500 1 0 0 0 0 0 2 825257
-0.002234 -0.000817 0.120427 0.233876 0.817306 -0.427200 -0.062500 1 0 0 0 0 0 2 826255
-0.002234 -0.000817 0.120427 0.233886 0.817303 -0.427188 -0.062500 1 0 0 0 0 0 2 827246
-0.002234 -0.000817 0.120427 0.233876 0.817306 -0.427200 -0.062500 1 0 0 0 0 0 2 828256
-0.002234 -0.000817 0.120427 0.233874 0.817306 -0.427182 -0.062500 1 0 0 0 0 0 2 829264
-0.002234 -0.000817 0.120427 0.233882 0.817315 -0.427192 -0.062500 1 0 0 0 0 0 2 830254
-0.002234 -0.000817 0.120427 0.233878 0.817296 -0.427194 -0.062500 1 0 0 0 0 0 2 831259
-0.002234 -0.000817 0.120427 0.233886 0.817302 -0.427187 -0.062500 1 0 0 0 0 0 2 832256
-0.002234 -0.000817 0.120427 0.233875 0.817306 -0.427200 -0.062500 1 0 0 0 0 0 2 833255
-0.002234 -0.000817 0.120427 0.233886 0.817303 -0.427188 -0.062500 1 0 0 0 0 0 2 834256
-0.002234 -0.000817 0.120427 0.233884 0.817315 -0.427193 -0.062500 1 0 0 0 0 0 2 835256
-0.002234 -0.000817 0.120427 0.233879 0.817296 -0.427194 -0.062500 1 0 0 0 0 0 2 836256
-0.002234 -0.000817 0.120427 0.233883 0.817314 -0.427194 -0.062500 1 0 0 0 0 0 2 837238
-0.002234 -0.000817 0.120427 0.233879 0.817295 -0.427194 -0.062500 1 0 0 0 0 0 2 838241
-0.002234 -0.000817 0.120427 0.233883 0.817314 -0.427194 -0.062500 1 0 0 0 0 0 2 839255
-0.002234 -0.000817 0.120427 0.233887 0.817304 -0.427187 -0.062500 1 0 0 0 0 0 2 840257
-0.002234 -0.000817 0.120427 0.233876 0.817306 -0.427200 -0.062500 1 0 0 0 0 0 2 841256
-0.002234 -0.000817 0.120427 0.233886 0.817303 -0.427188 -0.062500 1 0 0 0 0 0 2 842255
-0.002234 -0.000817 0.120427 0.233876 0.817306 -0.427200 -0.062500 1 0 0 0 0 0 2 843255
-0.002234 -0.000817 0.120427 0.233886 0.817303 -0.427188 -0.062500 1 0 0 0 0 0 2 844256
-0.002234 -0.000817 0.120427 0.233884 0.817315 -0.427193 -0.062500 1 0 0 0 0 0 2 845256
-0.002234 -0.000817 0.120427 0.233867 0.817298 -0.427188 -0.062500 1 0 0 0 0 0 2 846253
-0.002234 -0.000817 0.120427 0.233881 0.817314 -0.427193 -0.062500 1 0 0 0 0 0 2 847256
-0.002234 -0.000817 0.120427 0.233878 0.817296 -0.427194 -0.062500 1 0 0 0 0 0 2 848256
-0.002234 -0.000817 0.120427 0.233886 0.817302 -0.427187 -0.062500 1 0 0 0 0 0 2 849255
-0.002234 -0.000817 0.120427 0.233884 0.817314 -0.427193 -0.062500 1 0 0 0 0 0 2 850240
-0.002234 -0.000817 0.120427 0.233879 0.817295 -0.427194 -0.062500 1 0 0 0 0 0 2 851249
-0.002234 -0.000817 0.120427 0.233883 0.817314 -0.427194 -0.062500 1 0 0 0 0 0 2 852307
-0.002234 -0.000817 0.120427 0.233879 0.817295 -0.427194 -0.062500 1 0 0 0 0 0 2 853319
-0.002234 -0.000817 0.120427 0.233883 0.817314 -0.427194 -0.062500 1 0 0 0 0 0 2 854305
-0.002234 -0.000817 0.120427 0.233887 0.817304 -0.427187 -0.062500 1 0 0 0 0 0 2 855320
-0.002234 -0.000817 0.120427 0.233876 0.817306 -0.427200 -0.062500 1 0 0 0 0 0 2 856239
-0.002234 -0.000817 0.120427 0.233886 0.817303 -0.427188 -0.062500 1 0 0 0 0 0 2 857247
-0.002234 -0.000817 0.120427 0.233876 0.817306 -0.427200 -0.062500 1 0 0 0 0 0 2 858237
-0.002234 -0.000817 0.120427 0.233886 0.817303 -0.427188 -0.062500 1 0 0 0 0 0 2 859246
-0.002234 -0.000817 0.120427 0.233884 0.817315 -0.427193 -0.062500 1 0 0 0 0 0 2 860238
-0.002234 -0.000817 0.120427 0.233867 0.817298 -0.427188 -0.062500 1 0 0 0 0 0 2 861247
-0.002234 -0.000817 0.120427 0.233881 0.817314 -0.427193 -0.062500 1 0 0 0 0 0 2 862232
-0.002234 -0.000817 0.120427 0.233887 0.817304 -0.427187 -0.062500 1 0 0 0 0 0 2 863247
-0.002234 -0.000817 0.120427 0.233876 0.817306 -0.427200 -0.062500 1 0 0 0 0 0 2 864238
-0.002234 -0.000817 0.120427 0.233886 0.817304 -0.427188 -0.062500 1 0 0 0 0 0 2 865246
-0.002234 -0.000817 0.120427 0.233875 0.817306 -0.427200 -0.062500 1 0 0 0 0 0 2 867746
-0.002234 -0.000817 0.120427 0.233886 0.817303 -0.427188 -0.062500 1 0 0 0 0 0 2 868243
-0.002234 -0.000817 0.120427 0.233884 0.817315 -0.427193 -0.062500 1 0 0 0 0 0 2 869945
-0.002234 -0.000817 0.120427 0.233879 0.817296 -0.427194 -0.062500 1 0 0 0 0 0 2 871253
-0.002234 -0.000817 0.120427 0.233887 0.817302 -0.427187 -0.062500 1 0 0 0 0 0 2 872252
-0.002234 -0.000817 0.120427 0.233876 0.817306 -0.427200 -0.062500 1 0 0 0 0 0 2 873242
-0.002234 -0.000817 0.120427 0.233886 0.817303 -0.427188 -0.062500 1 0 0 0 0 0 2 874255
-0.002234 -0.000817 0.120427 0.233884 0.817315 -0.427193 -0.062500 1 0 0 0 0 0 2 875260
-0.002234 -0.000817 0.120427 0.233879 0.817295 -0.427194 -0.062500 1 0 0 0 0 0 2 876261
-0.002234 -0.000817 0.120427 0.233883 0.817314 -0.427194 -0.062500 1 0 0 0 0 0 2 877261
-0.002234 -0.000817 0.120427 0.233867 0.817298 -0.427188 -0.062500 1 0 0 0 0 0 2 878255
-0.002234 -0.000817 0.120427 0.233881 0.817314 -0.427193 -0.062500 1 0 0 0 0 0 2 879252
-0.002234 -0.000817 0.120427 0.233887 0.817304 -0.427187 -0.062500 1 0 0 0 0 0 2 880254
-0.002234 -0.000817 0.120427 0.233876 0.817306 -0.427200 -0.062500 1 0 0 0 0 0 2 881256
-0.002234 -0.000817 0.120427 0.233886 0.817303 -0.427188 -0.062500 1 0 0 0 0 0 2 882225
-0.002234 -0.000817 0.120427 0.233875 0.817306 -0.427200 -0.062500 1 0 0 0 0 0 2 883257
-0.002234 -0.000817 0.120427 0.233886 0.817303 -0.427188 -0.062500 1 0 0 0 0 0 2 884254
-0.002234 -0.000817 0.120427 0.233884 0.817315 -0.427193 -0.062500 1 0 0 0 0 0 2 885235
-0.002234 -0.000817 0.120427 0.233879 0.817296 -0.427194 -0.062500 1 0 0 0 0 0 2 886260
-0.002234 -0.000817 0.120427 0.233883 0.817314 -0.427194 -0.062500 1 0 0 0 0 0 2 887252
-0.002234 -0.000817 0.120427 0.233879 0.817296 -0.427194 -0.062500 1 0 0 0 0 0 2 888270
-0.002234 -0.000817 0.120427 0.233887 0.817302 -0.427187 -0.062500 1 0 0 0 0 0 2 889244
-0.002234 -0.000817 0.120427 0.233884 0.817314 -0.427193 -0.062500 1 0 0 0 0 0 2 890246
-0.002234 -0.000817 0.120427 0.233879 0.817295 -0.427194 -0.062500 1 0 0 0 0 0 2 891267
-0.002234 -0.000817 0.120427 0.233883 0.817314 -0.427194 -0.062500 1 0 0 0 0 0 2 892265
-0.002234 -0.000817 0.120427 0.233879 0.817295 -0.427194 -0.062500 1 0 0 0 0 0 2 893262
-0.002234 -0.000817 0.120427 0.233871 0.817316 -0.427188 -0.062500 1 0 0 0 0 0 2 894263
-0.002234 -0.000817 0.120427 0.233885 0.817304 -0.427186 -0.062500 1 0 0 0 0 0 2 895261
-0.002234 -0.000817 0.120427 0.233875 0.817306 -0.427200 -0.062500 1 0 0 0 0 0 2 896335
-0.002234 -0.000817 0.120427 0.233886 0.817303 -0.427188 -0.062500 1 0 0 0 0 0 2 897335
-0.002234 -0.000817 0.120427 0.233875 0.817306 -0.427200 -0.062500 1 0 0 0 0 0 2 898298
-0.002234 -0.000817 0.120427 0.233886 0.817303 -0.427188 -0.062500 1 0 0 0 0 0 2 899301
-0.002234 -0.000817 0.120427 0.233884 0.817315 -0.427193 -0.062500 1 0 0 0 0 0 2 900299
-0.002234 -0.000817 0.120427 0.233879 0.817296 -0.427194 -0.062500 1 0 0 0 0 0 2 901324
-0.002234 -0.000817 0.120427 0.233883 0.817314 -0.427194 -0.062500 1 0 0 0 0 0 2 902323
-0.002234 -0.000817 0.120427 0.233879 0.817295 -0.427194 -0.062500 1 0 0 0 0 0 2 903297
-0.002234 -0.000817 0.120427 0.233883 0.817314 -0.427194 -0.062500 1 0 0 0 0 0 2 904297
-0.002234 -0.000817 0.120427 0.233887 0.817304 -0.427187 -0.062500 1 0 0 0 0 0 2 905297
-0.002234 -0.000817 0.120427 0.233876 0.817306 -0.427200 -0.062500 1 0 0 0 0 0 2 906335
-0.002234 -0.000817 0.120427 0.233886 0.817303 -0.427188 -0.062500 1 0 0 0 0 0 2 907329
-0.002234 -0.000817 0.120427 0.233879 0.817294 -0.427194 -0.062500 1 0 0 0 0 0 2 908341
-0.002234 -0.000817 0.120427 0.233871 0.817316 -0.427187 -0.062500 1 0 0 0 0 0 2 909328
-0.002234 -0.000817 0.120427 0.233885 0.817304 -0.427186 -0.062500 1 0 0 0 0 0 2 910301
-0.002234 -0.000817 0.120427 0.233875 0.817306 -0.427200 -0.062500 1 0 0 0 0 0 2 911325
-0.002234 -0.000817 0.120427 0.233886 0.817303 -0.427188 -0.062500 1 0 0 0 0 0 2 912556
-0.002234 -0.000817 0.120427 0.233875 0.817306 -0.427200 -0.062500 1 0 0 0 0 0 2 913326
-0.002234 -0.000817 0.120427 0.233886 0.817303 -0.427188 -0.062500 1 0 0 0 0 0 2 914326
-0.002234 -0.000817 0.120427 0.233884 0.817315 -0.427193 -0.062500 1 0 0 0 0 0 2 915318
-0.002234 -0.000817 0.120427 0.233879 0.817296 -0.427194 -0.062500 1 0 0 0 0 0 2 916332
-0.002234 -0.000817 0.120427 0.233883 0.817314 -0.427194 -0.062500 1 0 0 0 0 0 2 917319
-0.002234 -0.000817 0.120427 0.233879 0.817295 -0.427194 -0.062500 1 0 0 0 0 0 2 918297
-0.002234 -0.000817 0.120427 0.233883 0.817314 -0.427194 -0.062500 1 0 0 0 0 0 2 919295
-0.002234 -0.000817 0.120427 0.233887 0.817304 -0.427187 -0.062500 1 0 0 0 0 0 2 920297
-0.002234 -0.000817 0.120427 0.233876 0.817306 -0.427200 -0.062500 1 0 0 0 0 0 2 921295
-0.002234 -0.000817 0.120427 0.233886 0.817303 -0.427188 -0.062500 1 0 0 0 0 0 2 922294
-0.002234 -0.000817 0.120427 0.233876 0.817306 -0.427200 -0.062500 1 0 0 0 0 0 2 923327
-0.002234 -0.000817 0.120427 0.233874 0.817306 -0.427182 -0.062500 1 0 0 0 0 0 2 924322
-0.002234 -0.000817 0.120427 0.233882 0.817315 -0.427192 -0.062500 1 0 0 0 0 0 2 925297
-0.002234 -0.000817 0.120427 0.233878 0.817296 -0.427194 -0.062500 1 0 0 0 0 0 2 926324
-0.002234 -0.000817 0.120427 0.233886 0.817302 -0.427187 -0.062500 1 0 0 0 0 0 2 927318
-0.002234 -0.000817 0.120427 0.233875 0.817306 -0.427200 -0.062500 1 0 0 0 0 0 2 928303
-0.002234 -0.000817 0.120427 0.233886 0.817303 -0.427188 -0.062500 1 0 0 0 0 0 2 929303
-0.002234 -0.000817 0.120427 0.233884 0.817315 -0.427193 -0.062500 1 0 0 0 0 0 2 930320
-0.002234 -0.000817 0.120427 0.233879 0.817295 -0.427194 -0.062500 1 0 0 0 0 0 2 931303
-0.002234 -0.000817 0.120427 0.233883 0.817314 -0.427194 -0.062500 1 0 0 0 0 0 2 932319
-0.002234 -0.000817 0.120427 0.233879 0.817295 -0.427194 -0.062500 1 0 0 0 0 0 2 933302
-0.002234 -0.000817 0.120427 0.233883 0.817314 -0.427194 -0.062500 1 0 0 0 0 0 2 934320
-0.002234 -0.000817 0.120427 0.233887 0.817304 -0.427187 -0.062500 1 0 0 0 0 0 2 935299
-0.002234 -0.000817 0.120427 0.233876 0.817306 -0.427200 -0.062500 1 0 0 0 0 0 2 936318
-0.002234 -0.000817 0.120427 0.233886 0.817303 -0.427188 -0.062500 1 0 0 0 0 0 2 937301
-0.002234 -0.000817 0.120427 0.233876 0.817306 -0.427200 -0.062500 1 0 0 0 0 0 2 938314
-0.002234 -0.000817 0.120427 0.233874 0.817306 -0.427182 -0.062500 1 0 0 0 0 0 2 939327
-0.002234 -0.000817 0.120427 0.233882 0.817315 -0.427192 -0.062500 1 0 0 0 0 0 2 940245
-0.002234 -0.000817 0.120427 0.233878 0.817296 -0.427194 -0.062500 1 0 0 0 0 0 2 941236
-0.002234 -0.000817 0.120427 0.233883 0.817314 -0.427194 -0.062500 1 0 0 0 0 0 2 942244
-0.002234 -0.000817 0.120427 0.233887 0.817304 -0.427187 -0.062500 1 0 0 0 0 0 2 943810
-0.002234 -0.000817 0.120427 0.233876 0.817306 -0.427200 -0.062500 1 0 0 0 0 0 2 944236
-0.002234 -0.000817 0.120427 0.233886 0.817304 -0.427188 -0.062500 1 0 0 0 0 0 2 945977
-0.002234 -0.000817 0.120427 0.233879 0.817294 -0.427193 -0.062500 1 0 0 0 0 0 2 947230
-0.002234 -0.000817 0.120427 0.233883 0.817314 -0.427194 -0.062500 1 0 0 0 0 0 2 948246
-0.002234 -0.000817 0.120427 0.233887 0.817304 -0.427187 -0.062500 1 0 0 0 0 0 2 949234
-0.002234 -0.000817 0.120427 0.233876 0.817306 -0.427200 -0.062500 1 0 0 0 0 0 2 950244
-0.002234 -0.000817 0.120427 0.233886 0.817303 -0.427188 -0.062500 1 0 0 0 0 0 2 951250
-0.002234 -0.000817 0.120427 0.233876 0.817306 -0.427200 -0.062500 1 0 0 0 0 0 2 952235
-0.002234 -0.000817 0.120427 0.233886 0.817303 -0.427188 -0.062500 1 0 0 0 0 0 2 953244
-0.002234 -0.000817 0.120427 0.233884 0.817315 -0.427193 -0.062500 1 0 0 0 0 0 2 954300
-0.002234 -0.000817 0.120427 0.233879 0.817296 -0.427194 -0.062500 1 0 0 0 0 0 2 955253
-0.002234 -0.000817 0.120427 0.233871 0.817317 -0.427187 -0.062500 1 0 0 0 0 0 2 956238
-0.002234 -0.000817 0.120427 0.233877 0.817296 -0.427193 -0.062500 1 0 0 0 0 0 2 957243
-0.002234 -0.000817 0.120427 0.233883 0.817314 -0.427194 -0.062500 1 0 0 0 0 0 2 958232
-0.002234 -0.000817 0.120427 0.233887 0.817304 -0.427187 -0.062500 1 0 0 0 0 0 2 959254
-0.002234 -0.000817 0.120427 0.233876 0.817306 -0.427200 -0.062500 1 0 0 0 0 0 2 960256
-0.002234 -0.000817 0.120427 0.233886 0.817303 -0.427188 -0.062500 1 0 0 0 0 0 2 961254
-0.002234 -0.000817 0.120427 0.233876 0.817306 -0.427200 -0.062500 1 0 0 0 0 0 2 962253
-0.002234 -0.000817 0.120427 0.233886 0.817303 -0.427188 -0.062500 1 0 0 0 0 0 2 963254
-0.002234 -0.000817 0.120427 0.233884 0.817315 -0.427193 -0.062500 1 0 0 0 0 0 2 964256
-0.002234 -0.000817 0.120427 0.233879 0.817296 -0.427194 -0.062500 1 0 0 0 0 0 2 965253
-0.002234 -0.000817 0.120427 0.233887 0.817302 -0.427187 -0.062500 1 0 0 0 0 0 2 966221
-0.002234 -0.000817 0.120427 0.233876 0.817306 -0.427200 -0.062500 1 0 0 0 0 0 2 967251
-0.002234 -0.000817 0.120427 0.233886 0.817303 -0.427188 -0.062500 1 0 0 0 0 0 2 968252
-0.002234 -0.000817 0.120427 0.233884 0.817315 -0.427193 -0.062500 1 0 0 0 0 0 2 969221
-0.002234 -0.000817 0.120427 0.233879 0.817295 -0.427194 -0.062500 1 0 0 0 0 0 2 970249
-0.002234 -0.000817 0.120427 0.233871 0.817317 -0.427187 -0.062500 1 0 0 0 0 0 2 971259
-0.002234 -0.000817 0.120427 0.233877 0.817296 -0.427193 -0.062500 1 0 0 0 0 0 2 972254
-0.002234 -0.000817 0.120427 0.233883 0.817314 -0.427194 -0.062500 1 0 0 0 0 0 2 973257
-0.002234 -0.000817 0.120427 0.233887 0.817304 -0.427187 -0.062500 1 0 0 0 0 0 2 974252
-0.002234 -0.000817 0.120427 0.233876 0.817306 -0.427200 -0.062500 1 0 0 0 0 0 2 975252
-0.002234 -0.000817 0.120427 0.233886 0.817303 -0.427188 -0.062500 1 0 0 0 0 0 2 976222
-0.002234 -0.000817 0.120427 0.233876 0.817306 -0.427200 -0.062500 1 0 0 0 0 0 2 977251
-0.002234 -0.000817 0.120427 0.233886 0.817303 -0.427188 -0.062500 1 0 0 0 0 0 2 978250
-0.002234 -0.000817 0.120427 0.233884 0.817315 -0.427193 -0.062500 1 0 0 0 0 0 2 979243
-0.002234 -0.000817 0.120427 0.233879 0.817296 -0.427194 -0.062500 1 0 0 0 0 0 2 980253
-0.002234 -0.000817 0.120427 0.233883 0.817314 -0.427194 -0.062500 1 0 0 0 0 0 2 981251
-0.002234 -0.000817 0.120427 0.233879 0.817296 -0.427194 -0.062500 1 0 0 0 0 0 2 982251
-0.002234 -0.000817 0.120427 0.233887 0.817302 -0.427187 -0.062500 1 0 0 0 0 0 2 983251
-0.002234 -0.000817 0.120427 0.233884 0.817314 -0.427193 -0.062500 1 0 0 0 0 0 2 984253
-0.002234 -0.000817 0.120427 0.233879 0.817295 -0.427194 -0.062500 1 0 0 0 0 0 2 985251
-0.002234 -0.000817 0.120427 0.233871 0.817317 -0.427187 -0.062500 1 0 0 0 0 0 2 986219
-0.002234 -0.000817 0.120427 0.233877 0.817296 -0.427193 -0.062500 1 0 0 0 0 0 2 987239
-0.002234 -0.000817 0.120427 0.233883 0.817314 -0.427194 -0.062500 1 0 0 0 0 0 2 988251
-0.002234 -0.000817 0.120427 0.233887 0.817304 -0.427187 -0.062500 1 0 0 0 0 0 2 989251
-0.002234 -0.000817 0.120427 0.233876 0.817306 -0.427200 -0.062500 1 0 0 0 0 0 2 990248
-0.002234 -0.000817 0.120427 0.233886 0.817303 -0.427188 -0.062500 1 0 0 0 0 0 2 991250
-0.002234 -0.000817 0.120427 0.233876 0.817306 -0.427200 -0.062500 1 0 0 0 0 0 2 992256
-0.002234 -0.000817 0.120427 0.233886 0.817303 -0.427188 -0.062500 1 0 0 0 0 0 2 993250
-0.002234 -0.000817 0.120427 0.233884 0.817315 -0.427193 -0.062500 1 0 0 0 0 0 2 994250
-0.002234 -0.000817 0.120427 0.233879 0.817296 -0.427194 -0.062500 1 0 0 0 0 0 2 995239
-0.002234 -0.000817 0.120427 0.233883 0.817314 -0.427194 -0.062500 1 0 0 0 0 0 2 996328
-0.002234 -0.000817 0.120427 0.233879 0.817295 -0.427194 -0.062500 1 0 0 0 0 0 2 997322
-0.002234 -0.000817 0.120427 0.233883 0.817314 -0.427194 -0.062500 1 0 0 0 0 0 2 998326
-0.002234 -0.000817 0.120427 0.233887 0.817304 -0.427187 -0.062500 1 0 0 0 0 0 2 999294
-0.002234 -0.000817 0.120427 0.233880 0.817294 -0.427193 -0.062500 1 0 0 0 0 0 3 295
-0.002234 -0.000817 0.120427 0.233871 0.817316 -0.427187 -0.062500 1 0 0 0 0 0 3 1295
-0.002234 -0.000817 0.120427 0.233874 0.817308 -0.427200 -0.062500 1 0 0 0 0 0 3 2293
-0.002234 -0.000817 0.120427 0.233885 0.817304 -0.427188 -0.062500 1 0 0 0 0 0 3 3293
-0.002234 -0.000817 0.120427 0.233887 0.817303 -0.427186 -0.062500 1 0 0 0 0 0 3 4326
-0.002234 -0.000817 0.120427 0.233876 0.817306 -0.427200 -0.062500 1 0 0 0 0 0 3 5319
-0.002234 -0.000817 0.120427 0.233886 0.817303 -0.427188 -0.062500 1 0 0 0 0 0 3 6318
-0.002234 -0.000817 0.120427 0.233876 0.817306 -0.427200 -0.062500 1 0 0 0 0 0 3 7293
-0.002234 -0.000817 0.120427 0.233886 0.817303 -0.427188 -0.062500 1 0 0 0 0 0 3 8287
-0.002234 -0.000817 0.120427 0.233884 0.817315 -0.427193 -0.062500 1 0 0 0 0 0 3 9301
-0.002234 -0.000817 0.120427 0.233879 0.817295 -0.427194 -0.062500 1 0 0 0 0 0 3 10315
-0.002234 -0.000817 0.120427 0.233883 0.817314 -0.427194 -0.062500 1 0 0 0 0 0 3 11300
-0.002234 -0.000817 0.120427 0.233887 0.817304 -0.427187 -0.062500 1 0 0 0 0 0 3 12318
-0.002234 -0.000817 0.120427 0.233876 0.817306 -0.427200 -0.062500 1 0 0 0 0 0 3 13315
-0.002234 -0.000817 0.120427 0.233887 0.817303 -0.427188 -0.062500 1 0 0 0 0 0 3 14301
-0.002234 -0.000817 0.120427 0.233876 0.817306 -0.427200 -0.062500 1 0 0 0 0 0 3 15315
-0.002234 -0.000817 0.120427 0.233874 0.817306 -0.427182 -0.062500 1 0 0 0 0 0 3 16301
-0.002234 -0.000817 0.120427 0.233874 0.817306 -0.427199 -0.062500 1 0 0 0 0 0 3 17315
-0.002234 -0.000817 0.120427 0.233885 0.817303 -0.427188 -0.062500 1 0 0 0 0 0 3 18297
-0.002234 -0.000817 0.120427 0.233883 0.817315 -0.427193 -0.062500 1 0 0 0 0 0 3 22002
-0.002234 -0.000817 0.120427 0.233879 0.817296 -0.427194 -0.062500 1 0 0 0 0 0 3 24582
-0.002234 -0.000817 0.120427 0.233886 0.817302 -0.427187 -0.062500 1 0 0 0 0 0 3 25246
-0.002234 -0.000817 0.120427 0.233876 0.817306 -0.427200 -0.062500 1 0 0 0 0 0 3 26233
-0.002234 -0.000817 0.120427 0.233886 0.817303 -0.427188 -0.062500 1 0 0 0 0 0 3 27242
-0.002234 -0.000817 0.120427 0.233884 0.817315 -0.427193 -0.062500 1 0 0 0 0 0 3 28233
-0.002234 -0.000817 0.120427 0.233879 0.817295 -0.427194 -0.062500 1 0 0 0 0 0 3 29242
-0.002234 -0.000817 0.120427 0.233883 0.817314 -0.427194 -0.062500 1 0 0 0 0 0 3 30242
-0.002234 -0.000817 0.120427 0.233887 0.817304 -0.427187 -0.062500 1 0 0 0 0 0 3 31232
-0.002234 -0.000817 0.120427 0.233876 0.817306 -0.427200 -0.062500 1 0 0 0 0 0 3 32237
-0.002234 -0.000817 0.120427 0.233887 0.817303 -0.427188 -0.062500 1 0 0 0 0 0 3 33245
-0.002234 -0.000817 0.120427 0.233876 0.817306 -0.427200 -0.062500 1 0 0 0 0 0 3 34235
-0.002234 -0.000817 0.120427 0.233874 0.817306 -0.427182 -0.062500 1 0 0 0 0 0 3 35244
-0.002234 -0.000817 0.120427 0.233874 0.817306 -0.427199 -0.062500 1 0 0 0 0 0 3 36233
-0.002234 -0.000817 0.120427 0.233885 0.817303 -0.427188 -0.062500 1 0 0 0 0 0 3 37242
-0.002234 -0.000817 0.120427 0.233883 0.817315 -0.427193 -0.062500 1 0 0 0 0 0 3 38240
-0.002234 -0.000817 0.120427 0.233879 0.817296 -0.427194 -0.062500 1 0 0 0 0 0 3 39238
-0.002234 -0.000817 0.120427 0.233883 0.817314 -0.427194 -0.062500 1 0 0 0 0 0 3 40244
-0.002234 -0.000817 0.120427 0.233887 0.817304 -0.427187 -0.062500 1 0 0 0 0 0 3 41244
-0.002234 -0.000817 0.120427 0.233876 0.817306 -0.427200 -0.062500 1 0 0 0 0 0 3 42250
-0.002234 -0.000817 0.120427 0.233886 0.817304 -0.427188 -0.062500 1 0 0 0 0 0 3 43253
-0.002234 -0.000817 0.120427 0.233876 0.817306 -0.427200 -0.062500 1 0 0 0 0 0 3 44250
-0.002234 -0.000817 0.120427 0.233886 0.817303 -0.427188 -0.062500 1 0 0 0 0 0 3 45247
-0.002234 -0.000817 0.120427 0.233888 0.817303 -0.427186 -0.062500 1 0 0 0 0 0 3 46240
-0.002234 -0.000817 0.120427 0.233876 0.817306 -0.427200 -0.062500 1 0 0 0 0 0 3 47248
-0.002234 -0.000817 0.120427 0.233887 0.817303 -0.427188 -0.062500 1 0 0 0 0 0 3 48250
-0.002234 -0.000817 0.120427 0.233876 0.817306 -0.427200 -0.062500 1 0 0 0 0 0 3 49219
-0.002234 -0.000817 0.120427 0.233874 0.817306 -0.427182 -0.062500 1 0 0 0 0 0 3 50248
-0.002234 -0.000817 0.120427 0.233874 0.817306 -0.427199 -0.062500 1 0 0 0 0 0 3 51248
-0.002234 -0.000817 0.120427 0.233885 0.817303 -0.427188 -0.062500 1 0 0 0 0 0 3 52250
-0.002234 -0.000817 0.120427 0.233883 0.817315 -0.427193 -0.062500 1 0 0 0 0 0 3 53248
-0.002234 -0.000817 0.120427 0.233879 0.817296 -0.427194 -0.062500 1 0 0 0 0 0 3 54248
-0.002234 -0.000817 0.120427 0.233883 0.817314 -0.427194 -0.062500 1 0 0 0 0 0 3 55247
-0.002234 -0.000817 0.120427 0.233887 0.817304 -0.427187 -0.062500 1 0 0 0 0 0 3 56249
-0.002234 -0.000817 0.120427 0.233876 0.817306 -0.427200 -0.062500 1 0 0 0 0 0 3 57248
-0.002234 -0.000817 0.120427 0.233886 0.817303 -0.427188 -0.062500 1 0 0 0 0 0 3 58246
-0.002234 -0.000817 0.120427 0.233876 0.817306 -0.427200 -0.062500 1 0 0 0 0 0 3 59247
-0.002234 -0.000817 0.120427 0.233886 0.817303 -0.427188 -0.062500 1 0 0 0 0 0 3 60219
-0.002234 -0.000817 0.120427 0.233884 0.817315 -0.427193 -0.062500 1 0 0 0 0 0 3 61248
-0.002234 -0.000817 0.120427 0.233879 0.817296 -0.427194 -0.062500 1 0 0 0 0 0 3 62246
-0.002234 -0.000817 0.120427 0.233887 0.817302 -0.427187 -0.062500 1 0 0 0 0 0 3 63253
-0.002234 -0.000817 0.120427 0.233876 0.817306 -0.427200 -0.062500 1 0 0 0 0 0 3 64253
-0.002234 -0.000817 0.120427 0.233874 0.817306 -0.427181 -0.062500 1 0 0 0 0 0 3 65252
-0.002234 -0.000817 0.120427 0.233882 0.817315 -0.427192 -0.062500 1 0 0 0 0 0 3 66248
-0.002234 -0.000817 0.120427 0.233878 0.817296 -0.427194 -0.062500 1 0 0 0 0 0 3 67247
-0.002234 -0.000817 0.120427 0.233883 0.817314 -0.427194 -0.062500 1 0 0 0 0 0 3 68248
-0.002234 -0.000817 0.120427 0.233879 0.817295 -0.427194 -0.062500 1 0 0 0 0 0 3 69217
-0.002234 -0.000817 0.120427 0.233883 0.817314 -0.427194 -0.062500 1 0 0 0 0 0 3 70247
-0.002234 -0.000817 0.120427 0.233887 0.817304 -0.427187 -0.062500 1 0 0 0 0 0 3 71247
-0.002234 -0.000817 0.120427 0.233876 0.817306 -0.427200 -0.062500 1 0 0 0 0 0 3 72249
-0.002234 -0.000817 0.120427 0.233886 0.817303 -0.427188 -0.062500 1 0 0 0 0 0 3 73248
-0.002234 -0.000817 0.120427 0.233876 0.817306 -0.427200 -0.062500 1 0 0 0 0 0 3 74247
-0.002234 -0.000817 0.120427 0.233886 0.817303 -0.427188 -0.062500 1 0 0 0 0 0 3 75247
-0.002234 -0.000817 0.120427 0.233884 0.817315 -0.427193 -0.062500 1 0 0 0 0 0 3 76248
-0.002234 -0.000817 0.120427 0.233879 0.817296 -0.427194 -0.062500 1 0 0 0 0 0 3 77247
-0.002234 -0.000817 0.120427 0.233883 0.817314 -0.427194 -0.062500 1 0 0 0 0 0 3 78248
-0.002234 -0.000817 0.120427 0.233879 0.817295 -0.427194 -0.062500 1 0 0 0 0 0 3 79247
-0.002234 -0.000817 0.120427 0.233874 0.817305 -0.427181 -0.062500 1 0 0 0 0 0 3 80244
-0.002234 -0.000817 0.120427 0.233882 0.817315 -0.427192 -0.062500 1 0 0 0 0 0 3 81248
-0.002234 -0.000817 0.120427 0.233875 0.817307 -0.427200 -0.062500 1 0 0 0 0 0 3 82248
-0.002234 -0.000817 0.120427 0.233886 0.817304 -0.427188 -0.062500 1 0 0 0 0 0 3 83247
-0.002234 -0.000817 0.120427 0.233879 0.817294 -0.427193 -0.062500 1 0 0 0 0 0 3 84248
-0.002234 -0.000817 0.120427 0.233883 0.817314 -0.427194 -0.062500 1 0 0 0 0 0 3 85246
-0.002234 -0.000817 0.120427 0.233887 0.817304 -0.427187 -0.062500 1 0 0 0 0 0 3 86247
-0.002234 -0.000817 0.120427 0.233876 0.817306 -0.427200 -0.062500 1 0 0 0 0 0 3 87247
-0.002234 -0.000817 0.120427 0.233886 0.817303 -0.427188 -0.062500 1 0 0 0 0 0 3 88249
-0.002234 -0.000817 0.120427 0.233876 0.817306 -0.427200 -0.062500 1 0 0 0 0 0 3 89247
-0.002234 -0.000817 0.120427 0.233886 0.817303 -0.427188 -0.062500 1 0 0 0 0 0 3 90226
-0.002234 -0.000817 0.120427 0.233884 0.817315 -0.427193 -0.062500 1 0 0 0 0 0 3 91231
-0.002234 -0.000817 0.120427 0.233879 0.817296 -0.427194 -0.062500 1 0 0 0 0 0 3 92314
-0.002234 -0.000817 0.120427 0.233883 0.817314 -0.427194 -0.062500 1 0 0 0 0 0 3 93319
-0.002234 -0.000817 0.120427 0.233887 0.817304 -0.427187 -0.062500 1 0 0 0 0 0 3 94313
-0.002234 -0.000817 0.120427 0.233876 0.817306 -0.427200 -0.062500 1 0 0 0 0 0 3 96977
-0.002234 -0.000817 0.120427 0.233874 0.817306 -0.427182 -0.062500 1 0 0 0 0 0 3 99054
-0.002234 -0.000817 0.120427 0.233874 0.817307 -0.427199 -0.062500 1 0 0 0 0 0 3 100226
-0.002234 -0.000817 0.120427 0.233886 0.817304 -0.427188 -0.062500 1 0 0 0 0 0 3 101241
-0.002234 -0.000817 0.120427 0.233875 0.817306 -0.427200 -0.062500 1 0 0 0 0 0 3 102230
-0.002234 -0.000817 0.120427 0.233886 0.817303 -0.427188 -0.062500 1 0 0 0 0 0 3 103240
-0.002234 -0.000817 0.120427 0.233887 0.817303 -0.427186 -0.062500 1 0 0 0 0 0 3 104230
-0.002234 -0.000817 0.120427 0.233876 0.817306 -0.427200 -0.062500 1 0 0 0 0 0 3 105238
-0.002234 -0.000817 0.120427 0.233886 0.817303 -0.427188 -0.062500 1 0 0 0 0 0 3 106230
-0.002234 -0.000817 0.120427 0.233876 0.817306 -0.427200 -0.062500 1 0 0 0 0 0 3 107231
-0.002234 -0.000817 0.120427 0.233886 0.817303 -0.427188 -0.062500 1 0 0 0 0 0 3 108241
-0.002234 -0.000817 0.120427 0.233884 0.817315 -0.427193 -0.062500 1 0 0 0 0 0 3 109233
-0.002234 -0.000817 0.120427 0.233879 0.817295 -0.427194 -0.062500 1 0 0 0 0 0 3 110241
-0.002234 -0.000817 0.120427 0.233883 0.817314 -0.427194 -0.062500 1 0 0 0 0 0 3 111230
-0.002234 -0.000817 0.120427 0.233887 0.817304 -0.427187 -0.062500 1 0 0 0 0 0 3 112236
-0.002234 -0.000817 0.120427 0.233876 0.817306 -0.427200 -0.062500 1 0 0 0 0 0 3 113233
-0.002234 -0.000817 0.120427 0.233874 0.817306 -0.427181 -0.062500 1 0 0 0 0 0 3 114225
-0.002234 -0.000817 0.120427 0.233874 0.817306 -0.427199 -0.062500 1 0 0 0 0 0 3 115240
-0.002234 -0.000817 0.120427 0.233886 0.817303 -0.427188 -0.062500 1 0 0 0 0 0 3 116246
-0.002234 -0.000817 0.120427 0.233875 0.817306 -0.427200 -0.062500 1 0 0 0 0 0 3 117243
-0.002234 -0.000817 0.120427 0.233886 0.817303 -0.427188 -0.062500 1 0 0 0 0 0 3 118248
-0.002234 -0.000817 0.120427 0.233884 0.817315 -0.427193 -0.062500 1 0 0 0 0 0 3 119249
-0.002234 -0.000817 0.120427 0.233879 0.817296 -0.427194 -0.062500 1 0 0 0 0 0 3 120248
-0.002234 -0.000817 0.120427 0.233886 0.817302 -0.427187 -0.062500 1 0 0 0 0 0 3 121246
-0.002234 -0.000817 0.120427 0.233876 0.817306 -0.427200 -0.062500 1 0 0 0 0 0 3 122247
-0.002234 -0.000817 0.120427 0.233886 0.817303 -0.427188 -0.062500 1 0 0 0 0 0 3 123216
-0.002234 -0.000817 0.120427 0.233884 0.817314 -0.427193 -0.062500 1 0 0 0 0 0 3 124249
-0.002234 -0.000817 0.120427 0.233879 0.817295 -0.427194 -0.062500 1 0 0 0 0 0 3 125242
-0.002234 -0.000817 0.120427 0.233883 0.817314 -0.427194 -0.062500 1 0 0 0 0 0 3 126252
-0.002234 -0.000817 0.120427 0.233887 0.817304 -0.427187 -0.062500 1 0 0 0 0 0 3 127249
-0.002234 -0.000817 0.120427 0.233876 0.817306 -0.427200 -0.062500 1 0 0 0 0 0 3 128247
-0.002234 -0.000817 0.120427 0.233874 0.817306 -0.427181 -0.062500 1 0 0 0 0 0 3 129246
-0.002234 -0.000817 0.120427 0.233874 0.817306 -0.427199 -0.062500 1 0 0 0 0 0 3 130246
-0.002234 -0.000817 0.120427 0.233886 0.817303 -0.427188 -0.062500 1 0 0 0 0 0 3 131247
-0.002234 -0.000817 0.120427 0.233884 0.817315 -0.427193 -0.062500 1 0 0 0 0 0 3 132248
-0.002234 -0.000817 0.120427 0.233879 0.817296 -0.427194 -0.062500 1 0 0 0 0 0 3 133215
-0.002234 -0.000817 0.120427 0.233883 0.817314 -0.427194 -0.062500 1 0 0 0 0 0 3 134246
-0.002234 -0.000817 0.120427 0.233879 0.817296 -0.427194 -0.062500 1 0 0 0 0 0 3 135243
-0.002234 -0.000817 0.120427 0.233883 0.817314 -0.427194 -0.062500 1 0 0 0 0 0 3 136322
-0.002234 -0.000817 0.120427 0.233887 0.817304 -0.427187 -0.062500 1 0 0 0 0 0 3 137313
-0.002234 -0.000817 0.120427 0.233876 0.817306 -0.427200 -0.062500 1 0 0 0 0 0 3 138289
-0.002234 -0.000817 0.120427 0.233886 0.817303 -0.427188 -0.062500 1 0 0 0 0 0 3 139289
-0.002234 -0.000817 0.120427 0.233876 0.817306 -0.427200 -0.062500 1 0 0 0 0 0 3 140321
-0.002234 -0.000817 0.120427 0.233886 0.817303 -0.427188 -0.062500 1 0 0 0 0 0 3 141312
-0.002234 -0.000817 0.120427 0.233888 0.817303 -0.427187 -0.062500 1 0 0 0 0 0 3 142315
-0.002234 -0.000817 0.120427 0.233876 0.817306 -0.427200 -0.062500 1 0 0 0 0 0 3 143288
-0.002234 -0.000817 0.120427 0.233874 0.817306 -0.427181 -0.062500 1 0 0 0 0 0 3 144290
-0.002234 -0.000817 0.120427 0.233874 0.817306 -0.427199 -0.062500 1 0 0 0 0 0 3 145288
-0.002234 -0.000817 0.120427 0.233886 0.817303 -0.427188 -0.062500 1 0 0 0 0 0 3 146311
-0.002234 -0.000817 0.120427 0.233884 0.817315 -0.427193 -0.062500 1 0 0 0 0 0 3 147289
-0.002234 -0.000817 0.120427 0.233879 0.817296 -0.427194 -0.062500 1 0 0 0 0 0 3 148291
-0.002234 -0.000817 0.120427 0.233883 0.817314 -0.427194 -0.062500 1 0 0 0 0 0 3 149288
-0.002234 -0.000817 0.120427 0.233879 0.817295 -0.427194 -0.062500 1 0 0 0 0 0 3 150288
-0.002234 -0.000817 0.120427 0.233883 0.817314 -0.427194 -0.062500 1 0 0 0 0 0 3 151286
-0.002234 -0.000817 0.120427 0.233887 0.817304 -0.427187 -0.062500 1 0 0 0 0 0 3 152283
-0.002234 -0.000817 0.120427 0.233876 0.817306 -0.427200 -0.062500 1 0 0 0 0 0 3 153319
-0.002234 -0.000817 0.120427 0.233886 0.817303 -0.427188 -0.062500 1 0 0 0 0 0 3 154318
-0.002234 -0.000817 0.120427 0.233876 0.817306 -0.427200 -0.062500 1 0 0 0 0 0 3 155318
-0.002234 -0.000817 0.120427 0.233886 0.817303 -0.427188 -0.062500 1 0 0 0 0 0 3 156242
-0.002234 -0.000817 0.120427 0.233884 0.817315 -0.427193 -0.062500 1 0 0 0 0 0 3 157246
-0.002234 -0.000817 0.120427 0.233879 0.817296 -0.427194 -0.062500 1 0 0 0 0 0 3 158246
-0.002234 -0.000817 0.120427 0.233874 0.817305 -0.427181 -0.062500 1 0 0 0 0 0 3 159243
-0.002234 -0.000817 0.120427 0.233874 0.817306 -0.427199 -0.062500 1 0 0 0 0 0 3 160245
-0.002234 -0.000817 0.120427 0.233886 0.817303 -0.427188 -0.062500 1 0 0 0 0 0 3 161215
-0.002234 -0.000817 0.120427 0.233884 0.817315 -0.427193 -0.062500 1 0 0 0 0 0 3 162214
-0.002234 -0.000817 0.120427 0.233879 0.817295 -0.427194 -0.062500 1 0 0 0 0 0 3 163244
-0.002234 -0.000817 0.120427 0.233883 0.817314 -0.427194 -0.062500 1 0 0 0 0 0 3 164245
-0.002234 -0.000817 0.120427 0.233879 0.817295 -0.427194 -0.062500 1 0 0 0 0 0 3 165243
-0.002234 -0.000817 0.120427 0.233883 0.817314 -0.427194 -0.062500 1 0 0 0 0 0 3 166237
-0.002234 -0.000817 0.120427 0.233887 0.817304 -0.427187 -0.062500 1 0 0 0 0 0 3 167228
-0.002234 -0.000817 0.120427 0.233876 0.817306 -0.427200 -0.062500 1 0 0 0 0 0 3 168239
-0.002234 -0.000817 0.120427 0.233886 0.817303 -0.427188 -0.062500 1 0 0 0 0 0 3 169227
-0.002234 -0.000817 0.120427 0.233876 0.817306 -0.427200 -0.062500 1 0 0 0 0 0 3 170237
-0.002234 -0.000817 0.120427 0.233886 0.817303 -0.427188 -0.062500 1 0 0 0 0 0 3 172397
-0.002234 -0.000817 0.120427 0.233884 0.817315 -0.427193 -0.062500 1 0 0 0 0 0 3 173313
-0.002234 -0.000817 0.120427 0.233879 0.817296 -0.427194 -0.062500 1 0 0 0 0 0 3 176016
-0.002234 -0.000817 0.120427 0.233871 0.817317 -0.427188 -0.062500 1 0 0 0 0 0 3 177315
-0.002234 -0.000817 0.120427 0.233877 0.817296 -0.427193 -0.062500 1 0 0 0 0 0 3 178297
-0.002234 -0.000817 0.120427 0.233882 0.817314 -0.427194 -0.062500 1 0 0 0 0 0 3 179313
-0.002234 -0.000817 0.120427 0.233887 0.817304 -0.427187 -0.062500 1 0 0 0 0 0 3 180238
-0.002234 -0.000817 0.120427 0.233875 0.817306 -0.427200 -0.062500 1 0 0 0 0 0 3 181228
-0.002234 -0.000817 0.120427 0.233886 0.817304 -0.427188 -0.062500 1 0 0 0 0 0 3 182236
-0.002234 -0.000817 0.120427 0.233879 0.817294 -0.427193 -0.062500 1 0 0 0 0 0 3 183227
-0.002234 -0.000817 0.120427 0.233883 0.817313 -0.427194 -0.062500 1 0 0 0 0 0 3 184234
-0.002234 -0.000817 0.120427 0.233887 0.817304 -0.427187 -0.062500 1 0 0 0 0 0 3 185239
-0.002234 -0.000817 0.120427 0.233876 0.817306 -0.427200 -0.062500 1 0 0 0 0 0 3 186229
-0.002234 -0.000817 0.120427 0.233886 0.817303 -0.427188 -0.062500 1 0 0 0 0 0 3 187238
-0.002234 -0.000817 0.120427 0.233876 0.817306 -0.427200 -0.062500 1 0 0 0 0 0 3 188238
-0.002234 -0.000817 0.120427 0.233886 0.817303 -0.427188 -0.062500 1 0 0 0 0 0 3 189228
-0.002234 -0.000817 0.120427 0.233884 0.817315 -0.427193 -0.062500 1 0 0 0 0 0 3 190237
-0.002234 -0.000817 0.120427 0.233879 0.817295 -0.427194 -0.062500 1 0 0 0 0 0 3 191240
-0.002234 -0.000817 0.120427 0.233871 0.817317 -0.427188 -0.062500 1 0 0 0 0 0 3 192228
-0.002234 -0.000817 0.120427 0.233885 0.817305 -0.427186 -0.062500 1 0 0 0 0 0 3 193236
-0.002234 -0.000817 0.120427 0.233875 0.817306 -0.427200 -0.062500 1 0 0 0 0 0 3 194237
-0.002234 -0.000817 0.120427 0.233886 0.817304 -0.427188 -0.062500 1 0 0 0 0 0 3 195243
-0.002234 -0.000817 0.120427 0.233875 0.817306 -0.427200 -0.062500 1 0 0 0 0 0 3 196239
-0.002234 -0.000817 0.120427 0.233886 0.817303 -0.427188 -0.062500 1 0 0 0 0 0 3 197236
-0.002234 -0.000817 0.120427 0.233875 0.817306 -0.427200 -0.062500 1 0 0 0 0 0 3 198233
-0.002234 -0.000817 0.120427 0.233886 0.817303 -0.427188 -0.062500 1 0 0 0 0 0 3 199232
-0.002234 -0.000817 0.120427 0.233887 0.817303 -0.427186 -0.062500 1 0 0 0 0 0 3 200233
-0.002234 -0.000817 0.120427 0.233876 0.817306 -0.427200 -0.062500 1 0 0 0 0 0 3 201232
-0.002234 -0.000817 0.120427 0.233886 0.817303 -0.427188 -0.062500 1 0 0 0 0 0 3 202233
-0.002234 -0.000817 0.120427 0.233876 0.817306 -0.427200 -0.062500 1 0 0 0 0 0 3 203233
-0.002234 -0.000817 0.120427 0.233886 0.817303 -0.427188 -0.062500 1 0 0 0 0 0 3 204226
-0.002234 -0.000817 0.120427 0.233884 0.817315 -0.427193 -0.062500 1 0 0 0 0 0 3 205232
-0.002234 -0.000817 0.120427 0.233879 0.817295 -0.427194 -0.062500 1 0 0 0 0 0 3 206230
-0.002234 -0.000817 0.120427 0.233871 0.817317 -0.427187 -0.062500 1 0 0 0 0 0 3 207233
-0.002234 -0.000817 0.120427 0.233885 0.817305 -0.427186 -0.062500 1 0 0 0 0 0 3 208233
-0.002234 -0.000817 0.120427 0.233875 0.817306 -0.427200 -0.062500 1 0 0 0 0 0 3 209232
-0.002234 -0.000817 0.120427 0.233886 0.817303 -0.427188 -0.062500 1 0 0 0 0 0 3 210230
-0.002234 -0.000817 0.120427 0.233875 0.817306 -0.427200 -0.062500 1 0 0 0 0 0 3 211232
-0.002234 -0.000817 0.120427 0.233886 0.817303 -0.427188 -0.062500 1 0 0 0 0 0 3 212234
-0.002234 -0.000817 0.120427 0.233884 0.817315 -0.427193 -0.062500 1 0 0 0 0 0 3 213240
-0.002234 -0.000817 0.120427 0.233879 0.817296 -0.427194 -0.062500 1 0 0 0 0 0 3 214236
-0.002234 -0.000817 0.120427 0.233883 0.817314 -0.427194 -0.062500 1 0 0 0 0 0 3 215235
-0.002234 -0.000817 0.120427 0.233879 0.817296 -0.427194 -0.062500 1 0 0 0 0 0 3 216236
-0.002234 -0.000817 0.120427 0.233886 0.817302 -0.427187 -0.062500 1 0 0 0 0 0 3 217233
-0.002234 -0.000817 0.120427 0.233884 0.817314 -0.427193 -0.062500 1 0 0 0 0 0 3 218229
-0.002234 -0.000817 0.120427 0.233876 0.817307 -0.427201 -0.062500 1 0 0 0 0 0 3 219232
-0.002234 -0.000817 0.120427 0.233886 0.817304 -0.427188 -0.062500 1 0 0 0 0 0 3 220232
-0.002234 -0.000817 0.120427 0.233879 0.817294 -0.427194 -0.062500 1 0 0 0 0 0 3 221231
-0.002234 -0.000817 0.120427 0.233871 0.817316 -0.427187 -0.062500 1 0 0 0 0 0 3 222230
-0.002234 -0.000817 0.120427 0.233885 0.817304 -0.427186 -0.062500 1 0 0 0 0 0 3 223231
-0.002234 -0.000817 0.120427 0.233875 0.817306 -0.427200 -0.062500 1 0 0 0 0 0 3 224231
-0.002234 -0.000817 0.120427 0.233886 0.817303 -0.427188 -0.062500 1 0 0 0 0 0 3 225234
-0.002234 -0.000817 0.120427 0.233875 0.817306 -0.427200 -0.062500 1 0 0 0 0 0 3 226231
-0.002234 -0.000817 0.120427 0.233886 0.817303 -0.427188 -0.062500 1 0 0 0 0 0 3 227230
-0.002234 -0.000817 0.120427 0.233884 0.817315 -0.427193 -0.062500 1 0 0 0 0 0 3 228216
-0.002234 -0.000817 0.120427 0.233879 0.817296 -0.427194 -0.062500 1 0 0 0 0 0 3 229230
-0.002234 -0.000817 0.120427 0.233883 0.817314 -0.427194 -0.062500 1 0 0 0 0 0 3 230229
-0.002234 -0.000817 0.120427 0.233879 0.817295 -0.427194 -0.062500 1 0 0 0 0 0 3 231232
-0.002234 -0.000817 0.120427 0.233883 0.817314 -0.427194 -0.062500 1 0 0 0 0 0 3 232324
-0.002234 -0.000817 0.120427 0.233887 0.817304 -0.427187 -0.062500 1 0 0 0 0 0 3 233314
-0.002234 -0.000817 0.120427 0.233876 0.817306 -0.427200 -0.062500 1 0 0 0 0 0 3 234314
-0.002234 -0.000817 0.120427 0.233886 0.817303 -0.427188 -0.062500 1 0 0 0 0 0 3 235305
-0.002234 -0.000817 0.120427 0.233876 0.817306 -0.427200 -0.062500 1 0 0 0 0 0 3 236330
-0.002234 -0.000817 0.120427 0.233874 0.817306 -0.427182 -0.062500 1 0 0 0 0 0 3 237309
-0.002234 -0.000817 0.120427 0.233882 0.817315 -0.427192 -0.062500 1 0 0 0 0 0 3 238286
-0.002234 -0.000817 0.120427 0.233878 0.817296 -0.427194 -0.062500 1 0 0 0 0 0 3 239284
-0.002234 -0.000817 0.120427 0.233886 0.817302 -0.427187 -0.062500 1 0 0 0 0 0 3 240288
-0.002234 -0.000817 0.120427 0.233875 0.817306 -0.427200 -0.062500 1 0 0 0 0 0 3 241314
-0.002234 -0.000817 0.120427 0.233886 0.817303 -0.427188 -0.062500 1 0 0 0 0 0 3 242311
-0.002234 -0.000817 0.120427 0.233884 0.817315 -0.427193 -0.062500 1 0 0 0 0 0 3 243315
-0.002234 -0.000817 0.120427 0.233879 0.817296 -0.427194 -0.062500 1 0 0 0 0 0 3 244313
-0.002234 -0.000817 0.120427 0.233883 0.817314 -0.427194 -0.062500 1 0 0 0 0 0 3 245327
-0.002234 -0.000817 0.120427 0.233879 0.817295 -0.427194 -0.062500 1 0 0 0 0 0 3 246312
-0.002234 -0.000817 0.120427 0.233883 0.817314 -0.427194 -0.062500 1 0 0 0 0 0 3 250281
-0.002234 -0.000817 0.120427 0.233887 0.817304 -0.427187 -0.062500 1 0 0 0 0 0 3 252750
-0.002234 -0.000817 0.120427 0.233876 0.817306 -0.427200 -0.062500 1 0 0 0 0 0 3 253242
-0.002234 -0.000817 0.120427 0.233886 0.817303 -0.427188 -0.062500 1 0 0 0 0 0 3 254225
-0.002234 -0.000817 0.120427 0.233876 0.817306 -0.427200 -0.062500 1 0 0 0 0 0 3 255234
-0.002234 -0.000817 0.120427 0.233874 0.817306 -0.427182 -0.062500 1 0 0 0 0 0 3 256226
-0.002234 -0.000817 0.120427 0.233882 0.817315 -0.427192 -0.062500 1 0 0 0 0 0 3 257234
-0.002234 -0.000817 0.120427 0.233878 0.817296 -0.427194 -0.062500 1 0 0 0 0 0 3 258224
-0.002234 -0.000817 0.120427 0.233883 0.817314 -0.427194 -0.062500 1 0 0 0 0 0 3 259235
-0.002234 -0.000817 0.120427 0.233878 0.817296 -0.427194 -0.062500 1 0 0 0 0 0 3 260224
-0.002234 -0.000817 0.120427 0.233886 0.817302 -0.427187 -0.062500 1 0 0 0 0 0 3 261230
-0.002234 -0.000817 0.120427 0.233884 0.817314 -0.427193 -0.062500 1 0 0 0 0 0 3 262237
-0.002234 -0.000817 0.120427 0.233879 0.817295 -0.427194 -0.062500 1 0 0 0 0 0 3 263237
-0.002234 -0.000817 0.120427 0.233883 0.817314 -0.427194 -0.062500 1 0 0 0 0 0 3 264227
-0.002234 -0.000817 0.120427 0.233879 0.817295 -0.427194 -0.062500 1 0 0 0 0 0 3 265234
-0.002234 -0.000817 0.120427 0.233883 0.817314 -0.427194 -0.062500 1 0 0 0 0 0 3 266225
-0.002234 -0.000817 0.120427 0.233887 0.817304 -0.427187 -0.062500 1 0 0 0 0 0 3 267234
-0.002234 -0.000817 0.120427 0.233876 0.817306 -0.427200 -0.062500 1 0 0 0 0 0 3 268224
-0.002234 -0.000817 0.120427 0.233886 0.817303 -0.427188 -0.062500 1 0 0 0 0 0 3 269240
-0.002234 -0.000817 0.120427 0.233876 0.817306 -0.427200 -0.062500 1 0 0 0 0 0 3 270244
-0.002234 -0.000817 0.120427 0.233874 0.817306 -0.427182 -0.062500 1 0 0 0 0 0 3 271239
-0.002234 -0.000817 0.120427 0.233882 0.817315 -0.427192 -0.062500 1 0 0 0 0 0 3 272223
-0.002234 -0.000817 0.120427 0.233878 0.817296 -0.427194 -0.062500 1 0 0 0 0 0 3 273233
-0.002234 -0.000817 0.120427 0.233883 0.817314 -0.427194 -0.062500 1 0 0 0 0 0 3 274246
-0.002234 -0.000817 0.120427 0.233887 0.817304 -0.427187 -0.062500 1 0 0 0 0 0 3 275244
-0.002234 -0.000817 0.120427 0.233876 0.817306 -0.427200 -0.062500 1 0 0 0 0 0 3 276243
-0.002234 -0.000817 0.120427 0.233886 0.817304 -0.427188 -0.062500 1 0 0 0 0 0 3 277241
-0.002234 -0.000817 0.120427 0.233876 0.817306 -0.427200 -0.062500 1 0 0 0 0 0 3 278233
-0.002234 -0.000817 0.120427 0.233886 0.817303 -0.427188 -0.062500 1 0 0 0 0 0 3 279239
-0.002234 -0.000817 0.120427 0.233887 0.817303 -0.427186 -0.062500 1 0 0 0 0 0 3 280230
-0.002234 -0.000817 0.120427 0.233876 0.817306 -0.427200 -0.062500 1 0 0 0 0 0 3 281243
-0.002234 -0.000817 0.120427 0.233886 0.817303 -0.427188 -0.062500 1 0 0 0 0 0 3 282241
-0.002234 -0.000817 0.120427 0.233876 0.817306 -0.427200 -0.062500 1 0 0 0 0 0 3 283241
-0.002234 -0.000817 0.120427 0.233886 0.817303 -0.427188 -0.062500 1 0 0 0 0 0 3 284242
-0.002234 -0.000817 0.120427 0.233884 0.817315 -0.427193 -0.062500 1 0 0 0 0 0 3 285240
-0.002234 -0.000817 0.120427 0.233879 0.817296 -0.427194 -0.062500 1 0 0 0 0 0 3 286241
-0.002234 -0.000817 0.120427 0.233871 0.817317 -0.427187 -0.062500 1 0 0 0 0 0 3 287213
-0.002234 -0.000817 0.120427 0.233877 0.817296 -0.427193 -0.062500 1 0 0 0 0 0 3 288241
-0.002234 -0.000817 0.120427 0.233882 0.817314 -0.427194 -0.062500 1 0 0 0 0 0 3 289233
-0.002234 -0.000817 0.120427 0.233887 0.817304 -0.427187 -0.062500 1 0 0 0 0 0 3 290242
-0.002234 -0.000817 0.120427 0.233876 0.817306 -0.427200 -0.062500 1 0 0 0 0 0 3 291245
-0.002234 -0.000817 0.120427 0.233886 0.817303 -0.427188 -0.062500 1 0 0 0 0 0 3 292245
-0.002234 -0.000817 0.120427 0.233876 0.817306 -0.427200 -0.062500 1 0 0 0 0 0 3 293240
-0.002234 -0.000817 0.120427 0.233886 0.817303 -0.427188 -0.062500 1 0 0 0 0 0 3 294239
-0.002234 -0.000817 0.120427 0.233884 0.817315 -0.427193 -0.062500 1 0 0 0 0 0 3 295241
-0.002234 -0.000817 0.120427 0.233879 0.817296 -0.427194 -0.062500 1 0 0 0 0 0 3 296240
-0.002234 -0.000817 0.120427 0.233887 0.817302 -0.427187 -0.062500 1 0 0 0 0 0 3 297240
-0.002234 -0.000817 0.120427 0.233876 0.817306 -0.427200 -0.062500 1 0 0 0 0 0 3 298234
-0.002234 -0.000817 0.120427 0.233886 0.817303 -0.427188 -0.062500 1 0 0 0 0 0 3 299228
-0.002234 -0.000817 0.120427 0.233884 0.817315 -0.427193 -0.062500 1 0 0 0 0 0 3 300242
-0.002234 -0.000817 0.120427 0.233879 0.817295 -0.427194 -0.062500 1 0 0 0 0 0 3 301240
-0.002234 -0.000817 0.120427 0.233884 0.817314 -0.427194 -0.062500 1 0 0 0 0 0 3 302238
-0.002234 -0.000817 0.120427 0.233867 0.817298 -0.427188 -0.062500 1 0 0 0 0 0 3 303241
-0.002234 -0.000817 0.120427 0.233881 0.817314 -0.427193 -0.062500 1 0 0 0 0 0 3 304240
-0.002234 -0.000817 0.120427 0.233887 0.817304 -0.427187 -0.062500 1 0 0 0 0 0 3 305241
-0.002234 -0.000817 0.120427 0.233876 0.817306 -0.427200 -0.062500 1 0 0 0 0 0 3 306242
-0.002234 -0.000817 0.120427 0.233886 0.817303 -0.427188 -0.062500 1 0 0 0 0 0 3 307209
-0.002234 -0.000817 0.120427 0.233876 0.817306 -0.427200 -0.062500 1 0 0 0 0 0 3 308240
-0.002234 -0.000817 0.120427 0.233886 0.817303 -0.427188 -0.062500 1 0 0 0 0 0 3 309229
-0.002234 -0.000817 0.120427 0.233884 0.817315 -0.427193 -0.062500 1 0 0 0 0 0 3 310237
-0.002234 -0.000817 0.120427 0.233879 0.817296 -0.427194 -0.062500 1 0 0 0 0 0 3 311225
-0.002234 -0.000817 0.120427 0.233883 0.817314 -0.427194 -0.062500 1 0 0 0 0 0 3 312241
-0.002234 -0.000817 0.120427 0.233879 0.817295 -0.427194 -0.062500 1 0 0 0 0 0 3 313239
-0.002234 -0.000817 0.120427 0.233887 0.817302 -0.427187 -0.062500 1 0 0 0 0 0 3 314239
-0.002234 -0.000817 0.120427 0.233884 0.817314 -0.427193 -0.062500 1 0 0 0 0 0 3 315239
-0.002234 -0.000817 0.120427 0.233879 0.817295 -0.427194 -0.062500 1 0 0 0 0 0 3 316241
-0.002234 -0.000817 0.120427 0.233884 0.817314 -0.427194 -0.062500 1 0 0 0 0 0 3 317238
-0.002234 -0.000817 0.120427 0.233867 0.817298 -0.427188 -0.062500 1 0 0 0 0 0 3 318239
-0.002234 -0.000817 0.120427 0.233881 0.817314 -0.427193 -0.062500 1 0 0 0 0 0 3 319232
-0.002234 -0.000817 0.120427 0.233887 0.817304 -0.427187 -0.062500 1 0 0 0 0 0 3 320236
-0.002234 -0.000817 0.120427 0.233876 0.817306 -0.427200 -0.062500 1 0 0 0 0 0 3 321239
-0.002234 -0.000817 0.120427 0.233886 0.817303 -0.427188 -0.062500 1 0 0 0 0 0 3 322237
-0.002234 -0.000817 0.120427 0.233876 0.817306 -0.427200 -0.062500 1 0 0 0 0 0 3 324743
-0.002234 -0.000817 0.120427 0.233886 0.817303 -0.427188 -0.062500 1 0 0 0 0 0 3 325312
-0.002234 -0.000817 0.120427 0.233884 0.817315 -0.427193 -0.062500 1 0 0 0 0 0 3 328301
-0.002234 -0.000817 0.120427 0.233879 0.817296 -0.427194 -0.062500 1 0 0 0 0 0 3 329292
-0.002234 -0.000817 0.120427 0.233883 0.817314 -0.427194 -0.062500 1 0 0 0 0 0 3 330310
-0.002234 -0.000817 0.120427 0.233879 0.817295 -0.427194 -0.062500 1 0 0 0 0 0 3 331305
-0.002234 -0.000817 0.120427 0.233883 0.817314 -0.427194 -0.062500 1 0 0 0 0 0 3 332290
-0.002234 -0.000817 0.120427 0.233887 0.817304 -0.427187 -0.062500 1 0 0 0 0 0 3 333306
-0.002234 -0.000817 0.120427 0.233876 0.817306 -0.427200 -0.062500 1 0 0 0 0 0 3 334289
-0.002234 -0.000817 0.120427 0.233874 0.817306 -0.427182 -0.062500 1 0 0 0 0 0 3 335306
-0.002234 -0.000817 0.120427 0.233874 0.817306 -0.427199 -0.062500 1 0 0 0 0 0 3 336303
-0.002234 -0.000817 0.120427 0.233885 0.817303 -0.427188 -0.062500 1 0 0 0 0 0 3 337235
-0.002234 -0.000817 0.120427 0.233883 0.817315 -0.427193 -0.062500 1 0 0 0 0 0 3 338225
-0.002234 -0.000817 0.120427 0.233879 0.817296 -0.427194 -0.062500 1 0 0 0 0 0 3 339234
-0.002234 -0.000817 0.120427 0.233886 0.817302 -0.427187 -0.062500 1 0 0 0 0 0 3 340224
-0.002234 -0.000817 0.120427 0.233876 0.817306 -0.427200 -0.062500 1 0 0 0 0 0 3 341231
-0.002234 -0.000817 0.120427 0.233886 0.817303 -0.427188 -0.062500 1 0 0 0 0 0 3 342222
-0.002234 -0.000817 0.120427 0.233884 0.817315 -0.427193 -0.062500 1 0 0 0 0 0 3 343231
-0.002234 -0.000817 0.120427 0.233879 0.817295 -0.427194 -0.062500 1 0 0 0 0 0 3 344222
-0.002234 -0.000817 0.120427 0.233883 0.817314 -0.427194 -0.062500 1 0 0 0 0 0 3 345231
-0.002234 -0.000817 0.120427 0.233879 0.817295 -0.427194 -0.062500 1 0 0 0 0 0 3 346226
-0.002234 -0.000817 0.120427 0.233883 0.817314 -0.427194 -0.062500 1 0 0 0 0 0 3 347226
-0.002234 -0.000817 0.120427 0.233887 0.817304 -0.427187 -0.062500 1 0 0 0 0 0 3 348227
-0.002234 -0.000817 0.120427 0.233876 0.817306 -0.427200 -0.062500 1 0 0 0 0 0 3 349249
-0.002234 -0.000817 0.120427 0.233874 0.817306 -0.427182 -0.062500 1 0 0 0 0 0 3 350237
-0.002234 -0.000817 0.120427 0.233874 0.817306 -0.427199 -0.062500 1 0 0 0 0 0 3 351226
-0.002234 -0.000817 0.120427 0.233885 0.817303 -0.427188 -0.062500 1 0 0 0 0 0 3 352236
-0.002234 -0.000817 0.120427 0.233883 0.817315 -0.427193 -0.062500 1 0 0 0 0 0 3 353241
-0.002234 -0.000817 0.120427 0.233879 0.817296 -0.427194 -0.062500 1 0 0 0 0 0 3 354234
-0.002234 -0.000817 0.120427 0.233883 0.817314 -0.427194 -0.062500 1 0 0 0 0 0 3 355242
-0.002234 -0.000817 0.120427 0.233887 0.817304 -0.427187 -0.062500 1 0 0 0 0 0 3 356239
-0.002234 -0.000817 0.120427 0.233876 0.817306 -0.427200 -0.062500 1 0 0 0 0 0 3 357238
-0.002234 -0.000817 0.120427 0.233886 0.817304 -0.427188 -0.062500 1 0 0 0 0 0 3 358238
-0.002234 -0.000817 0.120427 0.233879 0.817294 -0.427193 -0.062500 1 0 0 0 0 0 3 359242
-0.002234 -0.000817 0.120427 0.233883 0.817314 -0.427194 -0.062500 1 0 0 0 0 0 3 360238
-0.002234 -0.000817 0.120427 0.233887 0.817304 -0.427187 -0.062500 1 0 0 0 0 0 3 361239
-0.002234 -0.000817 0.120427 0.233876 0.817306 -0.427200 -0.062500 1 0 0 0 0 0 3 362238
-0.002234 -0.000817 0.120427 0.233886 0.817303 -0.427188 -0.062500 1 0 0 0 0 0 3 363238
-0.002234 -0.000817 0.120427 0.233876 0.817306 -0.427200 -0.062500 1 0 0 0 0 0 3 364239
-0.002234 -0.000817 0.120427 0.233874 0.817306 -0.427181 -0.062500 1 0 0 0 0 0 3 365238
-0.002234 -0.000817 0.120427 0.233874 0.817306 -0.427199 -0.062500 1 0 0 0 0 0 3 366244
-0.002234 -0.000817 0.120427 0.233885 0.817303 -0.427188 -0.062500 1 0 0 0 0 0 3 367240
-0.002234 -0.000817 0.120427 0.233883 0.817315 -0.427193 -0.062500 1 0 0 0 0 0 3 368243
-0.002234 -0.000817 0.120427 0.233879 0.817296 -0.427194 -0.062500 1 0 0 0 0 0 3 369239
-0.002234 -0.000817 0.120427 0.233883 0.817314 -0.427194 -0.062500 1 0 0 0 0 0 3 370237
-0.002234 -0.000817 0.120427 0.233887 0.817304 -0.427187 -0.062500 1 0 0 0 0 0 3 371237
-0.002234 -0.000817 0.120427 0.233876 0.817306 -0.427200 -0.062500 1 0 0 0 0 0 3 372238
-0.002234 -0.000817 0.120427 0.233886 0.817304 -0.427188 -0.062500 1 0 0 0 0 0 3 373238
-0.002234 -0.000817 0.120427 0.233876 0.817306 -0.427200 -0.062500 1 0 0 0 0 0 3 374208
-0.002234 -0.000817 0.120427 0.233886 0.817303 -0.427188 -0.062500 1 0 0 0 0 0 3 375238
-0.002234 -0.000817 0.120427 0.233887 0.817303 -0.427186 -0.062500 1 0 0 0 0 0 3 376238
-0.002234 -0.000817 0.120427 0.233876 0.817306 -0.427200 -0.062500 1 0 0 0 0 0 3 377238
-0.002234 -0.000817 0.120427 0.233886 0.817303 -0.427188 -0.062500 1 0 0 0 0 0 3 378236
-0.002234 -0.000817 0.120427 0.233876 0.817306 -0.427200 -0.062500 1 0 0 0 0 0 3 379240
-0.002234 -0.000817 0.120427 0.233886 0.817303 -0.427188 -0.062500 1 0 0 0 0 0 3 380256
-0.002234 -0.000817 0.120427 0.233884 0.817315 -0.427193 -0.062500 1 0 0 0 0 0 3 381237
-0.002234 -0.000817 0.120427 0.233867 0.817298 -0.427188 -0.062500 1 0 0 0 0 0 3 382235
-0.002234 -0.000817 0.120427 0.233882 0.817314 -0.427193 -0.062500 1 0 0 0 0 0 3 383239
-0.002234 -0.000817 0.120427 0.233878 0.817295 -0.427194 -0.062500 1 0 0 0 0 0 3 384311
-0.002234 -0.000817 0.120427 0.233883 0.817314 -0.427194 -0.062500 1 0 0 0 0 0 3 385305
-0.002234 -0.000817 0.120427 0.233887 0.817304 -0.427187 -0.062500 1 0 0 0 0 0 3 386310
-0.002234 -0.000817 0.120427 0.233876 0.817306 -0.427200 -0.062500 1 0 0 0 0 0 3 387282
-0.002234 -0.000817 0.120427 0.233886 0.817303 -0.427188 -0.062500 1 0 0 0 0 0 3 388282
-0.002234 -0.000817 0.120427 0.233876 0.817306 -0.427200 -0.062500 1 0 0 0 0 0 3 389275
-0.002234 -0.000817 0.120427 0.233886 0.817303 -0.427188 -0.062500 1 0 0 0 0 0 3 390314
-0.002234 -0.000817 0.120427 0.233884 0.817315 -0.427193 -0.062500 1 0 0 0 0 0 3 391312
-0.002234 -0.000817 0.120427 0.233879 0.817296 -0.427194 -0.062500 1 0 0 0 0 0 3 392314
-0.002234 -0.000817 0.120427 0.233887 0.817302 -0.427187 -0.062500 1 0 0 0 0 0 3 393323
-0.002234 -0.000817 0.120427 0.233876 0.817306 -0.427200 -0.062500 1 0 0 0 0 0 3 394320
-0.002234 -0.000817 0.120427 0.233886 0.817303 -0.427188 -0.062500 1 0 0 0 0 0 3 395281
-0.002234 -0.000817 0.120427 0.233884 0.817314 -0.427193 -0.062500 1 0 0 0 0 0 3 396286
-0.002234 -0.000817 0.120427 0.233867 0.817298 -0.427188 -0.062500 1 0 0 0 0 0 3 397305
-0.002234 -0.000817 0.120427 0.233882 0.817314 -0.427193 -0.062500 1 0 0 0 0 0 3 398311
-0.002234 -0.000817 0.120427 0.233878 0.817295 -0.427194 -0.062500 1 0 0 0 0 0 3 399309
-0.002234 -0.000817 0.120427 0.233883 0.817314 -0.427194 -0.062500 1 0 0 0 0 0 3 400311
-0.002234 -0.000817 0.120427 0.233887 0.817304 -0.427187 -0.062500 1 0 0 0 0 0 3 401306
-0.002234 -0.000817 0.120427 0.233876 0.817306 -0.427200 -0.062500 1 0 0 0 0 0 3 402317
-0.002234 -0.000817 0.120427 0.233886 0.817303 -0.427188 -0.062500 1 0 0 0 0 0 3 403315
-0.002234 -0.000817 0.120427 0.233876 0.817306 -0.427200 -0.062500 1 0 0 0 0 0 3 405809
-0.002234 -0.000817 0.120427 0.233886 0.817303 -0.427188 -0.062500 1 0 0 0 0 0 3 406307
-0.002234 -0.000817 0.120427 0.233884 0.817315 -0.427193 -0.062500 1 0 0 0 0 0 3 407309
-0.002234 -0.000817 0.120427 0.233879 0.817296 -0.427194 -0.062500 1 0 0 0 0 0 3 408236
-0.002234 -0.000817 0.120427 0.233883 0.817314 -0.427194 -0.062500 1 0 0 0 0 0 3 409222
-0.002234 -0.000817 0.120427 0.233879 0.817295 -0.427194 -0.062500 1 0 0 0 0 0 3 410229
-0.002234 -0.000817 0.120427 0.233883 0.817314 -0.427194 -0.062500 1 0 0 0 0 0 3 411220
-0.002234 -0.000817 0.120427 0.233875 0.817307 -0.427181 -0.062500 1 0 0 0 0 0 3 412230
-0.002234 -0.000817 0.120427 0.233874 0.817307 -0.427199 -0.062500 1 0 0 0 0 0 3 413220
-0.002234 -0.000817 0.120427 0.233886 0.817304 -0.427188 -0.062500 1 0 0 0 0 0 3 414238
-0.002234 -0.000817 0.120427 0.233875 0.817306 -0.427200 -0.062500 1 0 0 0 0 0 3 415223
-0.002234 -0.000817 0.120427 0.233886 0.817303 -0.427188 -0.062500 1 0 0 0 0 0 3 416232
-0.002234 -0.000817 0.120427 0.233887 0.817303 -0.427186 -0.062500 1 0 0 0 0 0 3 417219
-0.002234 -0.000817 0.120427 0.233876 0.817306 -0.427200 -0.062500 1 0 0 0 0 0 3 418229
-0.002234 -0.000817 0.120427 0.233886 0.817303 -0.427188 -0.062500 1 0 0 0 0 0 3 419220
-0.002234 -0.000817 0.120427 0.233876 0.817306 -0.427200 -0.062500 1 0 0 0 0 0 3 420229
-0.002234 -0.000817 0.120427 0.233886 0.817303 -0.427188 -0.062500 1 0 0 0 0 0 3 421229
-0.002234 -0.000817 0.120427 0.233884 0.817315 -0.427193 -0.062500 1 0 0 0 0 0 3 422219
-0.002234 -0.000817 0.120427 0.233879 0.817296 -0.427194 -0.062500 1 0 0 0 0 0 3 423229
-0.002234 -0.000817 0.120427 0.233883 0.817314 -0.427194 -0.062500 1 0 0 0 0 0 3 424219
-0.002234 -0.000817 0.120427 0.233887 0.817304 -0.427187 -0.062500 1 0 0 0 0 0 3 425337
-0.002234 -0.000817 0.120427 0.233876 0.817306 -0.427200 -0.062500 1 0 0 0 0 0 3 426227
-0.002234 -0.000817 0.120427 0.233874 0.817306 -0.427181 -0.062500 1 0 0 0 0 0 3 427239
-0.002234 -0.000817 0.120427 0.233874 0.817307 -0.427199 -0.062500 1 0 0 0 0 0 3 428210
-0.002234 -0.000817 0.120427 0.233886 0.817303 -0.427188 -0.062500 1 0 0 0 0 0 3 429243
-0.002234 -0.000817 0.120427 0.233875 0.817306 -0.427200 -0.062500 1 0 0 0 0 0 3 430233
-0.002234 -0.000817 0.120427 0.233886 0.817303 -0.427188 -0.062500 1 0 0 0 0 0 3 431228
-0.002234 -0.000817 0.120427 0.233884 0.817315 -0.427193 -0.062500 1 0 0 0 0 0 3 432209
-0.002234 -0.000817 0.120427 0.233879 0.817296 -0.427194 -0.062500 1 0 0 0 0 0 3 433234
-0.002234 -0.000817 0.120427 0.233886 0.817302 -0.427187 -0.062500 1 0 0 0 0 0 3 434234
-0.002234 -0.000817 0.120427 0.233876 0.817306 -0.427200 -0.062500 1 0 0 0 0 0 3 435206
-0.002234 -0.000817 0.120427 0.233886 0.817303 -0.427188 -0.062500 1 0 0 0 0 0 3 436228
-0.002234 -0.000817 0.120427 0.233884 0.817315 -0.427193 -0.062500 1 0 0 0 0 0 3 437234
-0.002234 -0.000817 0.120427 0.233879 0.817295 -0.427194 -0.062500 1 0 0 0 0 0 3 438236
-0.002234 -0.000817 0.120427 0.233883 0.817314 -0.427194 -0.062500 1 0 0 0 0 0 3 439236
-0.002234 -0.000817 0.120427 0.233887 0.817304 -0.427187 -0.062500 1 0 0 0 0 0 3 440237
-0.002234 -0.000817 0.120427 0.233876 0.817306 -0.427200 -0.062500 1 0 0 0 0 0 3 441235
-0.002234 -0.000817 0.120427 0.233874 0.817306 -0.427181 -0.062500 1 0 0 0 0 0 3 442205
-0.002234 -0.000817 0.120427 0.233874 0.817306 -0.427199 -0.062500 1 0 0 0 0 0 3 443244
-0.002234 -0.000817 0.120427 0.233886 0.817303 -0.427188 -0.062500 1 0 0 0 0 0 3 444210
-0.002234 -0.000817 0.120427 0.233875 0.817306 -0.427200 -0.062500 1 0 0 0 0 0 3 445236
-0.002234 -0.000817 0.120427 0.233886 0.817303 -0.427188 -0.062500 1 0 0 0 0 0 3 446223
-0.002234 -0.000817 0.120427 0.233884 0.817315 -0.427193 -0.062500 1 0 0 0 0 0 3 447228
-0.002234 -0.000817 0.120427 0.233879 0.817296 -0.427194 -0.062500 1 0 0 0 0 0 3 448235
-0.002234 -0.000817 0.120427 0.233883 0.817314 -0.427194 -0.062500 1 0 0 0 0 0 3 449234
-0.002234 -0.000817 0.120427 0.233887 0.817304 -0.427187 -0.062500 1 0 0 0 0 0 3 450234
-0.002234 -0.000817 0.120427 0.233876 0.817306 -0.427200 -0.062500 1 0 0 0 0 0 3 451206
-0.002234 -0.000817 0.120427 0.233886 0.817304 -0.427188 -0.062500 1 0 0 0 0 0 3 452238
-0.002234 -0.000817 0.120427 0.233879 0.817294 -0.427193 -0.062500 1 0 0 0 0 0 3 453233
-0.002234 -0.000817 0.120427 0.233883 0.817313 -0.427194 -0.062500 1 0 0 0 0 0 3 454224
-0.002234 -0.000817 0.120427 0.233887 0.817304 -0.427187 -0.062500 1 0 0 0 0 0 3 455235
-0.002234 -0.000817 0.120427 0.233876 0.817306 -0.427200 -0.062500 1 0 0 0 0 0 3 456221
-0.002234 -0.000817 0.120427 0.233887 0.817303 -0.427188 -0.062500 1 0 0 0 0 0 3 457206
-0.002234 -0.000817 0.120427 0.233876 0.817306 -0.427200 -0.062500 1 0 0 0 0 0 3 458225
-0.002234 -0.000817 0.120427 0.233874 0.817306 -0.427182 -0.062500 1 0 0 0 0 0 3 459233
-0.002234 -0.000817 0.120427 0.233874 0.817306 -0.427199 -0.062500 1 0 0 0 0 0 3 460236
-0.002234 -0.000817 0.120427 0.233886 0.817303 -0.427188 -0.062500 1 0 0 0 0 0 3 461236
-0.002234 -0.000817 0.120427 0.233884 0.817315 -0.427193 -0.062500 1 0 0 0 0 0 3 462235
-0.002234 -0.000817 0.120427 0.233879 0.817296 -0.427194 -0.062500 1 0 0 0 0 0 3 463234
-0.002234 -0.000817 0.120427 0.233883 0.817314 -0.427194 -0.062500 1 0 0 0 0 0 3 464234
-0.002234 -0.000817 0.120427 0.233887 0.817304 -0.427187 -0.062500 1 0 0 0 0 0 3 465233
-0.002234 -0.000817 0.120427 0.233876 0.817306 -0.427200 -0.062500 1 0 0 0 0 0 3 466205
-0.002234 -0.000817 0.120427 0.233886 0.817303 -0.427188 -0.062500 1 0 0 0 0 0 3 467223
-0.002234 -0.000817 0.120427 0.233876 0.817306 -0.427200 -0.062500 1 0 0 0 0 0 3 468230
-0.002234 -0.000817 0.120427 0.233886 0.817303 -0.427188 -0.062500 1 0 0 0 0 0 3 469235
-0.002234 -0.000817 0.120427 0.233888 0.817303 -0.427186 -0.062500 1 0 0 0 0 0 3 470206
-0.002234 -0.000817 0.120427 0.233876 0.817306 -0.427200 -0.062500 1 0 0 0 0 0 3 471236
-0.002234 -0.000817 0.120427 0.233887 0.817303 -0.427188 -0.062500 1 0 0 0 0 0 3 472235
-0.002234 -0.000817 0.120427 0.233876 0.817306 -0.427200 -0.062500 1 0 0 0 0 0 3 473232
-0.002234 -0.000817 0.120427 0.233874 0.817306 -0.427182 -0.062500 1 0 0 0 0 0 3 474234
-0.002234 -0.000817 0.120427 0.233882 0.817315 -0.427192 -0.062500 1 0 0 0 0 0 3 475225
-0.002234 -0.000817 0.120427 0.233879 0.817296 -0.427194 -0.062500 1 0 0 0 0 0 3 476220
-0.002234 -0.000817 0.120427 0.233883 0.817314 -0.427194 -0.062500 1 0 0 0 0 0 3 477230
-0.002234 -0.000817 0.120427 0.233879 0.817295 -0.427194 -0.062500 1 0 0 0 0 0 3 478227
-0.002234 -0.000817 0.120427 0.233883 0.817314 -0.427194 -0.062500 1 0 0 0 0 0 3 479236
-0.002234 -0.000817 0.120427 0.233887 0.817304 -0.427187 -0.062500 1 0 0 0 0 0 3 480308
-0.002234 -0.000817 0.120427 0.233876 0.817306 -0.427200 -0.062500 1 0 0 0 0 0 3 481305
-0.002234 -0.000817 0.120427 0.233886 0.817303 -0.427188 -0.062500 1 0 0 0 0 0 3 482301
-0.002234 -0.000817 0.120427 0.233876 0.817306 -0.427200 -0.062500 1 0 0 0 0 0 3 483284
-0.002234 -0.000817 0.120427 0.233886 0.817303 -0.427188 -0.062500 1 0 0 0 0 0 3 484299
-0.002234 -0.000817 0.120427 0.233884 0.817315 -0.427193 -0.062500 1 0 0 0 0 0 3 485285
-0.002234 -0.000817 0.120427 0.233879 0.817296 -0.427194 -0.062500 1 0 0 0 0 0 3 486299
-0.002234 -0.000817 0.120427 0.233887 0.817302 -0.427187 -0.062500 1 0 0 0 0 0 3 487320
-0.002234 -0.000817 0.120427 0.233876 0.817306 -0.427200 -0.062500 1 0 0 0 0 0 3 488312
-0.002234 -0.000817 0.120427 0.233874 0.817306 -0.427181 -0.062500 1 0 0 0 0 0 3 489307
-0.002234 -0.000817 0.120427 0.233882 0.817315 -0.427192 -0.062500 1 0 0 0 0 0 3 490311
-0.002234 -0.000817 0.120427 0.233875 0.817308 -0.427200 -0.062500 1 0 0 0 0 0 3 491307
-0.002234 -0.000817 0.120427 0.233886 0.817304 -0.427188 -0.062500 1 0 0 0 0 0 3 492222
-0.002234 -0.000817 0.120427 0.233879 0.817294 -0.427193 -0.062500 1 0 0 0 0 0 3 493227
-0.002234 -0.000817 0.120427 0.233883 0.817314 -0.427194 -0.062500 1 0 0 0 0 0 3 494217
-0.002234 -0.000817 0.120427 0.233887 0.817304 -0.427187 -0.062500 1 0 0 0 0 0 3 495226
-0.002234 -0.000817 0.120427 0.233876 0.817306 -0.427200 -0.062500 1 0 0 0 0 0 3 496217
-0.002234 -0.000817 0.120427 0.233886 0.817303 -0.427188 -0.062500 1 0 0 0 0 0 3 497355
-0.002234 -0.000817 0.120427 0.233876 0.817306 -0.427200 -0.062500 1 0 0 0 0 0 3 498227
-0.002234 -0.000817 0.120427 0.233886 0.817303 -0.427188 -0.062500 1 0 0 0 0 0 3 499216
-0.002234 -0.000817 0.120427 0.233884 0.817315 -0.427193 -0.062500 1 0 0 0 0 0 3 500226
-0.002234 -0.000817 0.120427 0.233879 0.817296 -0.427194 -0.062500 1 0 0 0 0 0 3 501218
-0.002234 -0.000817 0.120427 0.233883 0.817314 -0.427194 -0.062500 1 0 0 0 0 0 3 502226
-0.002234 -0.000817 0.120427 0.233875 0.817307 -0.427181 -0.062500 1 0 0 0 0 0 3 503217
-0.002234 -0.000817 0.120427 0.233874 0.817307 -0.427199 -0.062500 1 0 0 0 0 0 3 504227
-0.002234 -0.000817 0.120427 0.233886 0.817304 -0.427188 -0.062500 1 0 0 0 0 0 3 505217
-0.002234 -0.000817 0.120427 0.233875 0.817306 -0.427200 -0.062500 1 0 0 0 0 0 3 506238
-0.002234 -0.000817 0.120427 0.233886 0.817304 -0.427188 -0.062500 1 0 0 0 0 0 3 507244
-0.002234 -0.000817 0.120427 0.233875 0.817306 -0.427200 -0.062500 1 0 0 0 0 0 3 508218
-0.002234 -0.000817 0.120427 0.233886 0.817303 -0.427188 -0.062500 1 0 0 0 0 0 3 509219
-0.002234 -0.000817 0.120427 0.233887 0.817303 -0.427186 -0.062500 1 0 0 0 0 0 3 510233
-0.002234 -0.000817 0.120427 0.233876 0.817306 -0.427200 -0.062500 1 0 0 0 0 0 3 511223
-0.002234 -0.000817 0.120427 0.233886 0.817303 -0.427188 -0.062500 1 0 0 0 0 0 3 512233
-0.002234 -0.000817 0.120427 0.233876 0.817306 -0.427200 -0.062500 1 0 0 0 0 0 3 513236
-0.002234 -0.000817 0.120427 0.233886 0.817303 -0.427188 -0.062500 1 0 0 0 0 0 3 514234
-0.002234 -0.000817 0.120427 0.233884 0.817315 -0.427193 -0.062500 1 0 0 0 0 0 3 515232
-0.002234 -0.000817 0.120427 0.233879 0.817295 -0.427194 -0.062500 1 0 0 0 0 0 3 516228
-0.002234 -0.000817 0.120427 0.233883 0.817314 -0.427194 -0.062500 1 0 0 0 0 0 3 517203
-0.002234 -0.000817 0.120427 0.233887 0.817304 -0.427187 -0.062500 1 0 0 0 0 0 3 518222
-0.002234 -0.000817 0.120427 0.233876 0.817306 -0.427200 -0.062500 1 0 0 0 0 0 3 519237
-0.002234 -0.000817 0.120427 0.233874 0.817306 -0.427182 -0.062500 1 0 0 0 0 0 3 520238
-0.002234 -0.000817 0.120427 0.233874 0.817306 -0.427199 -0.062500 1 0 0 0 0 0 3 521236
-0.002234 -0.000817 0.120427 0.233886 0.817303 -0.427188 -0.062500 1 0 0 0 0 0 3 522232
-0.002234 -0.000817 0.120427 0.233875 0.817306 -0.427200 -0.062500 1 0 0 0 0 0 3 523204
-0.002234 -0.000817 0.120427 0.233886 0.817303 -0.427188 -0.062500 1 0 0 0 0 0 3 524204
-0.002234 -0.000817 0.120427 0.233884 0.817315 -0.427193 -0.062500 1 0 0 0 0 0 3 525232
-0.002234 -0.000817 0.120427 0.233879 0.817296 -0.427194 -0.062500 1 0 0 0 0 0 3 526232
-0.002234 -0.000817 0.120427 0.233886 0.817302 -0.427187 -0.062500 1 0 0 0 0 0 3 527203
-0.002234 -0.000817 0.120427 0.233876 0.817306 -0.427200 -0.062500 1 0 0 0 0 0 3 528233
-0.002234 -0.000817 0.120427 0.233886 0.817303 -0.427188 -0.062500 1 0 0 0 0 0 3 529231
-0.002234 -0.000817 0.120427 0.233884 0.817314 -0.427193 -0.062500 1 0 0 0 0 0 3 530233
-0.002234 -0.000817 0.120427 0.233879 0.817295 -0.427194 -0.062500 1 0 0 0 0 0 3 531235
-0.002234 -0.000817 0.120427 0.233883 0.817314 -0.427194 -0.062500 1 0 0 0 0 0 3 532234
-0.002234 -0.000817 0.120427 0.233887 0.817304 -0.427187 -0.062500 1 0 0 0 0 0 3 533232
-0.002234 -0.000817 0.120427 0.233876 0.817306 -0.427200 -0.062500 1 0 0 0 0 0 3 534232
-0.002234 -0.000817 0.120427 0.233874 0.817306 -0.427181 -0.062500 1 0 0 0 0 0 3 535234
-0.002234 -0.000817 0.120427 0.233874 0.817306 -0.427199 -0.062500 1 0 0 0 0 0 3 536221
-0.002234 -0.000817 0.120427 0.233886 0.817303 -0.427188 -0.062500 1 0 0 0 0 0 3 537234
-0.002234 -0.000817 0.120427 0.233884 0.817315 -0.427193 -0.062500 1 0 0 0 0 0 3 538231
-0.002234 -0.000817 0.120427 0.233879 0.817296 -0.427194 -0.062500 1 0 0 0 0 0 3 539230
-0.002234 -0.000817 0.120427 0.233883 0.817314 -0.427194 -0.062500 1 0 0 0 0 0 3 540233
-0.002234 -0.000817 0.120427 0.233879 0.817296 -0.427194 -0.062500 1 0 0 0 0 0 3 541230
-0.002234 -0.000817 0.120427 0.233883 0.817314 -0.427194 -0.062500 1 0 0 0 0 0 3 542230
-0.002234 -0.000817 0.120427 0.233887 0.817304 -0.427187 -0.062500 1 0 0 0 0 0 3 543230
-0.002234 -0.000817 0.120427 0.233876 0.817306 -0.427200 -0.062500 1 0 0 0 0 0 3 544233
-0.002234 -0.000817 0.120427 0.233886 0.817303 -0.427188 -0.062500 1 0 0 0 0 0 3 545233
-0.002234 -0.000817 0.120427 0.233879 0.817294 -0.427194 -0.062500 1 0 0 0 0 0 3 546214
-0.002234 -0.000817 0.120427 0.233883 0.817313 -0.427194 -0.062500 1 0 0 0 0 0 3 547230
-0.002234 -0.000817 0.120427 0.233887 0.817304 -0.427187 -0.062500 1 0 0 0 0 0 3 548304
-0.002234 -0.000817 0.120427 0.233876 0.817306 -0.427200 -0.062500 1 0 0 0 0 0 3 549311
-0.002234 -0.000817 0.120427 0.233874 0.817306 -0.427181 -0.062500 1 0 0 0 0 0 3 550301
-0.002234 -0.000817 0.120427 0.233874 0.817306 -0.427199 -0.062500 1 0 0 0 0 0 3 551317
-0.002234 -0.000817 0.120427 0.233886 0.817303 -0.427188 -0.062500 1 0 0 0 0 0 3 552305
-0.002234 -0.000817 0.120427 0.233884 0.817315 -0.427193 -0.062500 1 0 0 0 0 0 3 553301
-0.002234 -0.000817 0.120427 0.233879 0.817296 -0.427194 -0.062500 1 0 0 0 0 0 3 554371
-0.002234 -0.000817 0.120427 0.233883 0.817314 -0.427194 -0.062500 1 0 0 0 0 0 3 555309
-0.002234 -0.000817 0.120427 0.233879 0.817295 -0.427194 -0.062500 1 0 0 0 0 0 3 556319
-0.002234 -0.000817 0.120427 0.233883 0.817314 -0.427194 -0.062500 1 0 0 0 0 0 3 557308
-0.002234 -0.000817 0.120427 0.233887 0.817304 -0.427187 -0.062500 1 0 0 0 0 0 3 558318
-0.002234 -0.000817 0.120427 0.233876 0.817306 -0.427200 -0.062500 1 0 0 0 0 0 3 559317
-0.002234 -0.000817 0.120427 0.233886 0.817303 -0.427188 -0.062500 1 0 0 0 0 0 3 560304
-0.002234 -0.000817 0.120427 0.233876 0.817306 -0.427200 -0.062500 1 0 0 0 0 0 3 561298
-0.002234 -0.000817 0.120427 0.233886 0.817303 -0.427188 -0.062500 1 0 0 0 0 0 3 562281
-0.002234 -0.000817 0.120427 0.233888 0.817303 -0.427187 -0.062500 1 0 0 0 0 0 3 563298
-0.002234 -0.000817 0.120427 0.233876 0.817306 -0.427200 -0.062500 1 0 0 0 0 0 3 564297
-0.002234 -0.000817 0.120427 0.233874 0.817306 -0.427181 -0.062500 1 0 0 0 0 0 3 565283
-0.002234 -0.000817 0.120427 0.233874 0.817306 -0.427199 -0.062500 1 0 0 0 0 0 3 566348
-0.002234 -0.000817 0.120427 0.233886 0.817303 -0.427188 -0.062500 1 0 0 0 0 0 3 567307
-0.002234 -0.000817 0.120427 0.233884 0.817315 -0.427193 -0.062500 1 0 0 0 0 0 3 568306
-0.002234 -0.000817 0.120427 0.233879 0.817296 -0.427194 -0.062500 1 0 0 0 0 0 3 569306
-0.002234 -0.000817 0.120427 0.233883 0.817314 -0.427194 -0.062500 1 0 0 0 0 0 3 570305
-0.002234 -0.000817 0.120427 0.233879 0.817295 -0.427194 -0.062500 1 0 0 0 0 0 3 571281
-0.002234 -0.000817 0.120427 0.233883 0.817314 -0.427194 -0.062500 1 0 0 0 0 0 3 572296
-0.002234 -0.000817 0.120427 0.233887 0.817304 -0.427187 -0.062500 1 0 0 0 0 0 3 573280
-0.002234 -0.000817 0.120427 0.233876 0.817306 -0.427200 -0.062500 1 0 0 0 0 0 3 574298
-0.002234 -0.000817 0.120427 0.233886 0.817303 -0.427188 -0.062500 1 0 0 0 0 0 3 575279
-0.002234 -0.000817 0.120427 0.233876 0.817306 -0.427200 -0.062500 1 0 0 0 0 0 3 576229
-0.002234 -0.000817 0.120427 0.233886 0.817303 -0.427188 -0.062500 1 0 0 0 0 0 3 577214
-0.002234 -0.000817 0.120427 0.233884 0.817315 -0.427193 -0.062500 1 0 0 0 0 0 3 578225
-0.002234 -0.000817 0.120427 0.233879 0.817296 -0.427194 -0.062500 1 0 0 0 0 0 3 579214
-0.002234 -0.000817 0.120427 0.233871 0.817317 -0.427188 -0.062500 1 0 0 0 0 0 3 580224
-0.002234 -0.000817 0.120427 0.233877 0.817296 -0.427193 -0.062500 1 0 0 0 0 0 3 581228
-0.002234 -0.000817 0.120427 0.233882 0.817314 -0.427194 -0.062500 1 0 0 0 0 0 3 582215
-0.002234 -0.000817 0.120427 0.233887 0.817304 -0.427187 -0.062500 1 0 0 0 0 0 3 583223
-0.002234 -0.000817 0.120427 0.233876 0.817306 -0.427200 -0.062500 1 0 0 0 0 0 3 584214
-0.002234 -0.000817 0.120427 0.233886 0.817304 -0.427188 -0.062500 1 0 0 0 0 0 3 585223
-0.002234 -0.000817 0.120427 0.233879 0.817294 -0.427193 -0.062500 1 0 0 0 0 0 3 586214
-0.002234 -0.000817 0.120427 0.233883 0.817313 -0.427194 -0.062500 1 0 0 0 0 0 3 587223
-0.002234 -0.000817 0.120427 0.233887 0.817304 -0.427187 -0.062500 1 0 0 0 0 0 3 588214
-0.002234 -0.000817 0.120427 0.233876 0.817306 -0.427200 -0.062500 1 0 0 0 0 0 3 589225
-0.002234 -0.000817 0.120427 0.233886 0.817303 -0.427188 -0.062500 1 0 0 0 0 0 3 590223
-0.002234 -0.000817 0.120427 0.233876 0.817306 -0.427200 -0.062500 1 0 0 0 0 0 3 591211
-0.002234 -0.000817 0.120427 0.233886 0.817303 -0.427188 -0.062500 1 0 0 0 0 0 3 592229
-0.002234 -0.000817 0.120427 0.233884 0.817315 -0.427193 -0.062500 1 0 0 0 0 0 3 593218
-0.002234 -0.000817 0.120427 0.233879 0.817295 -0.427194 -0.062500 1 0 0 0 0 0 3 594228
-0.002234 -0.000817 0.120427 0.233871 0.817317 -0.427188 -0.062500 1 0 0 0 0 0 3 595221
-0.002234 -0.000817 0.120427 0.233885 0.817305 -0.427186 -0.062500 1 0 0 0 0 0 3 596237
-0.002234 -0.000817 0.120427 0.233875 0.817306 -0.427200 -0.062500 1 0 0 0 0 0 3 597206
-0.002234 -0.000817 0.120427 0.233886 0.817304 -0.427188 -0.062500 1 0 0 0 0 0 3 598223
-0.002234 -0.000817 0.120427 0.233875 0.817306 -0.427200 -0.062500 1 0 0 0 0 0 3 599202
-0.002234 -0.000817 0.120427 0.233886 0.817303 -0.427188 -0.062500 1 0 0 0 0 0 3 600234
-0.002234 -0.000817 0.120427 0.233875 0.817306 -0.427200 -0.062500 1 0 0 0 0 0 3 601200
-0.002234 -0.000817 0.120427 0.233886 0.817303 -0.427188 -0.062500 1 0 0 0 0 0 3 602231
-0.002234 -0.000817 0.120427 0.233887 0.817303 -0.427186 -0.062500 1 0 0 0 0 0 3 603230
-0.002234 -0.000817 0.120427 0.233876 0.817306 -0.427200 -0.062500 1 0 0 0 0 0 3 604249
-0.002234 -0.000817 0.120427 0.233886 0.817303 -0.427188 -0.062500 1 0 0 0 0 0 3 605244
-0.002234 -0.000817 0.120427 0.233876 0.817306 -0.427200 -0.062500 1 0 0 0 0 0 3 606242
-0.002234 -0.000817 0.120427 0.233886 0.817303 -0.427188 -0.062500 1 0 0 0 0 0 3 607223
-0.002234 -0.000817 0.120427 0.233884 0.817315 -0.427193 -0.062500 1 0 0 0 0 0 3 608241
-0.002234 -0.000817 0.120427 0.233879 0.817295 -0.427194 -0.062500 1 0 0 0 0 0 3 609240
-0.002234 -0.000817 0.120427 0.233871 0.817317 -0.427188 -0.062500 1 0 0 0 0 0 3 610241
-0.002234 -0.000817 0.120427 0.233885 0.817305 -0.427186 -0.062500 1 0 0 0 0 0 3 611220
-0.002234 -0.000817 0.120427 0.233875 0.817306 -0.427200 -0.062500 1 0 0 0 0 0 3 612241
-0.002234 -0.000817 0.120427 0.233886 0.817303 -0.427188 -0.062500 1 0 0 0 0 0 3 613239
-0.002234 -0.000817 0.120427 0.233875 0.817306 -0.427200 -0.062500 1 0 0 0 0 0 3 614262
-0.002234 -0.000817 0.120427 0.233886 0.817303 -0.427188 -0.062500 1 0 0 0 0 0 3 615239
-0.002234 -0.000817 0.120427 0.233884 0.817315 -0.427193 -0.062500 1 0 0 0 0 0 3 616242
-0.002234 -0.000817 0.120427 0.233879 0.817296 -0.427194 -0.062500 1 0 0 0 0 0 3 617240
-0.002234 -0.000817 0.120427 0.233883 0.817314 -0.427194 -0.062500 1 0 0 0 0 0 3 618221
-0.002234 -0.000817 0.120427 0.233879 0.817296 -0.427194 -0.062500 1 0 0 0 0 0 3 619220
-0.002234 -0.000817 0.120427 0.233887 0.817302 -0.427187 -0.062500 1 0 0 0 0 0 3 620245
-0.002234 -0.000817 0.120427 0.233884 0.817314 -0.427193 -0.062500 1 0 0 0 0 0 3 621220
-0.002234 -0.000817 0.120427 0.233879 0.817295 -0.427194 -0.062500 1 0 0 0 0 0 3 622238
-0.002234 -0.000817 0.120427 0.233883 0.817314 -0.427194 -0.062500 1 0 0 0 0 0 3 623237
-0.002234 -0.000817 0.120427 0.233879 0.817295 -0.427194 -0.062500 1 0 0 0 0 0 3 624240
-0.002234 -0.000817 0.120427 0.233871 0.817316 -0.427188 -0.062500 1 0 0 0 0 0 3 625238
-0.002234 -0.000817 0.120427 0.233885 0.817304 -0.427186 -0.062500 1 0 0 0 0 0 3 626243
-0.002234 -0.000817 0.120427 0.233875 0.817306 -0.427200 -0.062500 1 0 0 0 0 0 3 627245
-0.002234 -0.000817 0.120427 0.233886 0.817303 -0.427188 -0.062500 1 0 0 0 0 0 3 628231
-0.002234 -0.000817 0.120427 0.233875 0.817306 -0.427200 -0.062500 1 0 0 0 0 0 3 629244
-0.002234 -0.000817 0.120427 0.233886 0.817303 -0.427188 -0.062500 1 0 0 0 0 0 3 631461
-0.002234 -0.000817 0.120427 0.233884 0.817315 -0.427193 -0.062500 1 0 0 0 0 0 3 632245
-0.002234 -0.000817 0.120427 0.233879 0.817296 -0.427194 -0.062500 1 0 0 0 0 0 3 633245
-0.002234 -0.000817 0.120427 0.233883 0.817314 -0.427194 -0.062500 1 0 0 0 0 0 3 634365
-0.002234 -0.000817 0.120427 0.233879 0.817295 -0.427194 -0.062500 1 0 0 0 0 0 3 635366
-0.002234 -0.000817 0.120427 0.233883 0.817314 -0.427194 -0.062500 1 0 0 0 0 0 3 636374
-0.002234 -0.000817 0.120427 0.233887 0.817304 -0.427187 -0.062500 1 0 0 0 0 0 3 637244
-0.002234 -0.000817 0.120427 0.233876 0.817306 -0.427200 -0.062500 1 0 0 0 0 0 3 638348
-0.002234 -0.000817 0.120427 0.233886 0.817303 -0.427188 -0.062500 1 0 0 0 0 0 3 639364
-0.002234 -0.000817 0.120427 0.233879 0.817294 -0.427194 -0.062500 1 0 0 0 0 0 3 640364
-0.002234 -0.000817 0.120427 0.233871 0.817316 -0.427187 -0.062500 1 0 0 0 0 0 3 641363
-0.002234 -0.000817 0.120427 0.233885 0.817304 -0.427186 -0.062500 1 0 0 0 0 0 3 642344
-0.002234 -0.000817 0.120427 0.233875 0.817306 -0.427200 -0.062500 1 0 0 0 0 0 3 643363
-0.002234 -0.000817 0.120427 0.233886 0.817303 -0.427188 -0.062500 1 0 0 0 0 0 3 644426
-0.002234 -0.000817 0.120427 0.233875 0.817306 -0.427200 -0.062500 1 0 0 0 0 0 3 645421
-0.002234 -0.000817 0.120427 0.233886 0.817303 -0.427188 -0.062500 1 0 0 0 0 0 3 646406
-0.002234 -0.000817 0.120427 0.233884 0.817315 -0.427193 -0.062500 1 0 0 0 0 0 3 647422
-0.002234 -0.000817 0.120427 0.233879 0.817296 -0.427194 -0.062500 1 0 0 0 0 0 3 648355
-0.002234 -0.000817 0.120427 0.233883 0.817314 -0.427194 -0.062500 1 0 0 0 0 0 3 649338
-0.002234 -0.000817 0.120427 0.233879 0.817295 -0.427194 -0.062500 1 0 0 0 0 0 3 650347
-0.002234 -0.000817 0.120427 0.233883 0.817314 -0.427194 -0.062500 1 0 0 0 0 0 3 651336
-0.002234 -0.000817 0.120427 0.233887 0.817304 -0.427187 -0.062500 1 0 0 0 0 0 3 652215
-0.002234 -0.000817 0.120427 0.233876 0.817306 -0.427200 -0.062500 1 0 0 0 0 0 3 653347
-0.002234 -0.000817 0.120427 0.233886 0.817303 -0.427188 -0.062500 1 0 0 0 0 0 3 654337
-0.002234 -0.000817 0.120427 0.233876 0.817306 -0.427200 -0.062500 1 0 0 0 0 0 3 655346
-0.002234 -0.000817 0.120427 0.233874 0.817306 -0.427182 -0.062500 1 0 0 0 0 0 3 656337
-0.002234 -0.000817 0.120427 0.233882 0.817315 -0.427192 -0.062500 1 0 0 0 0 0 3 657345
-0.002234 -0.000817 0.120427 0.233878 0.817296 -0.427194 -0.062500 1 0 0 0 0 0 3 658337
-0.002234 -0.000817 0.120427 0.233886 0.817302 -0.427187 -0.062500 1 0 0 0 0 0 3 659345
-0.002234 -0.000817 0.120427 0.233875 0.817306 -0.427200 -0.062500 1 0 0 0 0 0 3 660212
-0.002234 -0.000817 0.120427 0.233886 0.817303 -0.427188 -0.062500 1 0 0 0 0 0 3 661345
-0.002234 -0.000817 0.120427 0.233884 0.817315 -0.427193 -0.062500 1 0 0 0 0 0 3 662336
-0.002234 -0.000817 0.120427 0.233879 0.817295 -0.427194 -0.062500 1 0 0 0 0 0 3 663345
-0.002234 -0.000817 0.120427 0.233883 0.817314 -0.427194 -0.062500 1 0 0 0 0 0 3 664347
-0.002234 -0.000817 0.120427 0.233879 0.817295 -0.427194 -0.062500 1 0 0 0 0 0 3 665337
-0.002234 -0.000817 0.120427 0.233883 0.817314 -0.427194 -0.062500 1 0 0 0 0 0 3 666325
-0.002234 -0.000817 0.120427 0.233887 0.817304 -0.427187 -0.062500 1 0 0 0 0 0 3 667221
-0.002234 -0.000817 0.120427 0.233876 0.817306 -0.427200 -0.062500 1 0 0 0 0 0 3 668351
-0.002234 -0.000817 0.120427 0.233886 0.817303 -0.427188 -0.062500 1 0 0 0 0 0 3 669356
-0.002234 -0.000817 0.120427 0.233876 0.817306 -0.427200 -0.062500 1 0 0 0 0 0 3 670347
-0.002234 -0.000817 0.120427 0.233874 0.817306 -0.427182 -0.062500 1 0 0 0 0 0 3 671358
-0.002234 -0.000817 0.120427 0.233882 0.817315 -0.427192 -0.062500 1 0 0 0 0 0 3 672325
-0.002234 -0.000817 0.120427 0.233878 0.817296 -0.427194 -0.062500 1 0 0 0 0 0 3 673324
-0.002234 -0.000817 0.120427 0.233883 0.817314 -0.427194 -0.062500 1 0 0 0 0 0 3 674353
-0.002234 -0.000817 0.120427 0.233887 0.817304 -0.427187 -0.062500 1 0 0 0 0 0 3 675354
-0.002234 -0.000817 0.120427 0.233876 0.817306 -0.427200 -0.062500 1 0 0 0 0 0 3 676353
-0.002234 -0.000817 0.120427 0.233886 0.817304 -0.427188 -0.062500 1 0 0 0 0 0 3 677351
-0.002234 -0.000817 0.120427 0.233876 0.817306 -0.427200 -0.062500 1 0 0 0 0 0 3 678322
-0.002234 -0.000817 0.120427 0.233886 0.817303 -0.427188 -0.062500 1 0 0 0 0 0 3 679233
-0.002234 -0.000817 0.120427 0.233887 0.817303 -0.427186 -0.062500 1 0 0 0 0 0 3 680364
-0.002234 -0.000817 0.120427 0.233876 0.817306 -0.427200 -0.062500 1 0 0 0 0 0 3 681221
-0.002234 -0.000817 0.120427 0.233886 0.817303 -0.427188 -0.062500 1 0 0 0 0 0 3 682358
-0.002234 -0.000817 0.120427 0.233876 0.817306 -0.427200 -0.062500 1 0 0 0 0 0 3 683353
-0.002234 -0.000817 0.120427 0.233886 0.817303 -0.427188 -0.062500 1 0 0 0 0 0 3 684353
-0.002234 -0.000817 0.120427 0.233884 0.817315 -0.427193 -0.062500 1 0 0 0 0 0 3 685346
-0.002234 -0.000817 0.120427 0.233879 0.817296 -0.427194 -0.062500 1 0 0 0 0 0 3 686348
-0.002234 -0.000817 0.120427 0.233871 0.817317 -0.427187 -0.062500 1 0 0 0 0 0 3 687353
-0.002234 -0.000817 0.120427 0.233877 0.817296 -0.427193 -0.062500 1 0 0 0 0 0 3 688354
-0.002234 -0.000817 0.120427 0.233883 0.817314 -0.427194 -0.062500 1 0 0 0 0 0 3 689353
-0.002234 -0.000817 0.120427 0.233887 0.817304 -0.427187 -0.062500 1 0 0 0 0 0 3 690352
-0.002234 -0.000817 0.120427 0.233876 0.817306 -0.427200 -0.062500 1 0 0 0 0 0 3 691352
-0.002234 -0.000817 0.120427 0.233886 0.817303 -0.427188 -0.062500 1 0 0 0 0 0 3 692353
-0.002234 -0.000817 0.120427 0.233876 0.817306 -0.427200 -0.062500 1 0 0 0 0 0 3 693321
-0.002234 -0.000817 0.120427 0.233886 0.817303 -0.427188 -0.062500 1 0 0 0 0 0 3 694348
-0.002234 -0.000817 0.120427 0.233884 0.817315 -0.427193 -0.062500 1 0 0 0 0 0 3 695350
-0.002234 -0.000817 0.120427 0.233879 0.817296 -0.427194 -0.062500 1 0 0 0 0 0 3 696353
-0.002234 -0.000817 0.120427 0.233887 0.817302 -0.427187 -0.062500 1 0 0 0 0 0 3 697353
-0.002234 -0.000817 0.120427 0.233876 0.817306 -0.427200 -0.062500 1 0 0 0 0 0 3 698350
-0.002234 -0.000817 0.120427 0.233886 0.817303 -0.427188 -0.062500 1 0 0 0 0 0 3 699226
-0.002234 -0.000817 0.120427 0.233884 0.817315 -0.427193 -0.062500 1 0 0 0 0 0 3 700323
-0.002234 -0.000817 0.120427 0.233879 0.817295 -0.427194 -0.062500 1 0 0 0 0 0 3 701351
-0.002234 -0.000817 0.120427 0.233871 0.817317 -0.427187 -0.062500 1 0 0 0 0 0 3 702226
-0.002234 -0.000817 0.120427 0.233877 0.817296 -0.427193 -0.062500 1 0 0 0 0 0 3 703358
-0.002234 -0.000817 0.120427 0.233883 0.817314 -0.427194 -0.062500 1 0 0 0 0 0 3 704441
-0.002234 -0.000817 0.120427 0.233887 0.817304 -0.427187 -0.062500 1 0 0 0 0 0 3 705449
-0.002234 -0.000817 0.120427 0.233876 0.817306 -0.427200 -0.062500 1 0 0 0 0 0 3 708937
-0.002234 -0.000817 0.120427 0.233886 0.817303 -0.427188 -0.062500 1 0 0 0 0 0 3 709424
-0.002234 -0.000817 0.120427 0.233876 0.817306 -0.427200 -0.062500 1 0 0 0 0 0 3 710445
-0.002234 -0.000817 0.120427 0.233886 0.817303 -0.427188 -0.062500 1 0 0 0 0 0 3 711421
-0.002234 -0.000817 0.120427 0.233884 0.817315 -0.427193 -0.062500 1 0 0 0 0 0 3 712424
-0.002234 -0.000817 0.120427 0.233879 0.817296 -0.427194 -0.062500 1 0 0 0 0 0 3 713417
-0.002234 -0.000817 0.120427 0.233883 0.817314 -0.427194 -0.062500 1 0 0 0 0 0 3 714396
-0.002234 -0.000817 0.120427 0.233879 0.817296 -0.427194 -0.062500 1 0 0 0 0 0 3 715419
-0.002234 -0.000817 0.120427 0.233887 0.817302 -0.427187 -0.062500 1 0 0 0 0 0 3 716421
-0.002234 -0.000817 0.120427 0.233884 0.817314 -0.427193 -0.062500 1 0 0 0 0 0 3 717401
-0.002234 -0.000817 0.120427 0.233879 0.817295 -0.427194 -0.062500 1 0 0 0 0 0 3 718408
-0.002234 -0.000817 0.120427 0.233871 0.817317 -0.427187 -0.062500 1 0 0 0 0 0 3 719435
-0.002234 -0.000817 0.120427 0.233877 0.817296 -0.427193 -0.062500 1 0 0 0 0 0 3 720432
-0.002234 -0.000817 0.120427 0.233883 0.817314 -0.427194 -0.062500 1 0 0 0 0 0 3 721426
-0.002234 -0.000817 0.120427 0.233887 0.817304 -0.427187 -0.062500 1 0 0 0 0 0 3 722402
-0.002234 -0.000817 0.120427 0.233876 0.817306 -0.427200 -0.062500 1 0 0 0 0 0 3 723416
-0.002234 -0.000817 0.120427 0.233886 0.817303 -0.427188 -0.062500 1 0 0 0 0 0 3 724403
-0.002234 -0.000817 0.120427 0.233876 0.817306 -0.427200 -0.062500 1 0 0 0 0 0 3 725417
-0.002234 -0.000817 0.120427 0.233886 0.817303 -0.427188 -0.062500 1 0 0 0 0 0 3 726402
-0.002234 -0.000817 0.120427 0.233884 0.817315 -0.427193 -0.062500 1 0 0 0 0 0 3 727433
-0.002234 -0.000817 0.120427 0.233879 0.817296 -0.427194 -0.062500 1 0 0 0 0 0 3 728418
-0.002234 -0.000817 0.120427 0.233883 0.817314 -0.427194 -0.062500 1 0 0 0 0 0 3 729401
-0.002234 -0.000817 0.120427 0.233879 0.817295 -0.427194 -0.062500 1 0 0 0 0 0 3 730417
-0.002234 -0.000817 0.120427 0.233883 0.817314 -0.427194 -0.062500 1 0 0 0 0 0 3 731624
-0.002234 -0.000817 0.120427 0.233887 0.817304 -0.427187 -0.062500 1 0 0 0 0 0 3 732336
-0.002234 -0.000817 0.120427 0.233876 0.817306 -0.427200 -0.062500 1 0 0 0 0 0 3 733343
-0.002234 -0.000817 0.120427 0.233874 0.817306 -0.427182 -0.062500 1 0 0 0 0 0 3 734343
-0.002234 -0.000817 0.120427 0.233874 0.817306 -0.427199 -0.062500 1 0 0 0 0 0 3 735334
-0.002234 -0.000817 0.120427 0.233885 0.817303 -0.427188 -0.062500 1 0 0 0 0 0 3 736344
-0.002234 -0.000817 0.120427 0.233887 0.817303 -0.427186 -0.062500 1 0 0 0 0 0 3 737333
-0.002234 -0.000817 0.120427 0.233876 0.817306 -0.427200 -0.062500 1 0 0 0 0 0 3 738343
-0.002234 -0.000817 0.120427 0.233886 0.817303 -0.427188 -0.062500 1 0 0 0 0 0 3 739334
-0.002234 -0.000817 0.120427 0.233876 0.817306 -0.427200 -0.062500 1 0 0 0 0 0 3 740343
-0.002234 -0.000817 0.120427 0.233886 0.817303 -0.427188 -0.062500 1 0 0 0 0 0 3 741348
-0.002234 -0.000817 0.120427 0.233884 0.817315 -0.427193 -0.062500 1 0 0 0 0 0 3 742334
-0.002234 -0.000817 0.120427 0.233879 0.817295 -0.427194 -0.062500 1 0 0 0 0 0 3 743344
-0.002234 -0.000817 0.120427 0.233883 0.817314 -0.427194 -0.062500 1 0 0 0 0 0 3 744335
-0.002234 -0.000817 0.120427 0.233879 0.817295 -0.427194 -0.062500 1 0 0 0 0 0 3 745343
-0.002234 -0.000817 0.120427 0.233883 0.817314 -0.427194 -0.062500 1 0 0 0 0 0 3 746334
-0.002234 -0.000817 0.120427 0.233887 0.817304 -0.427187 -0.062500 1 0 0 0 0 0 3 747351
-0.002234 -0.000817 0.120427 0.233876 0.817306 -0.427200 -0.062500 1 0 0 0 0 0 3 748361
-0.002234 -0.000817 0.120427 0.233874 0.817306 -0.427182 -0.062500 1 0 0 0 0 0 3 749347
-0.002234 -0.000817 0.120427 0.233874 0.817306 -0.427199 -0.062500 1 0 0 0 0 0 3 750341
-0.002234 -0.000817 0.120427 0.233885 0.817303 -0.427188 -0.062500 1 0 0 0 0 0 3 751348
-0.002234 -0.000817 0.120427 0.233883 0.817315 -0.427193 -0.062500 1 0 0 0 0 0 3 752344
-0.002234 -0.000817 0.120427 0.233879 0.817296 -0.427194 -0.062500 1 0 0 0 0 0 3 753351
-0.002234 -0.000817 0.120427 0.233883 0.817314 -0.427194 -0.062500 1 0 0 0 0 0 3 754353
-0.002234 -0.000817 0.120427 0.233887 0.817304 -0.427187 -0.062500 1 0 0 0 0 0 3 755321
-0.002234 -0.000817 0.120427 0.233876 0.817306 -0.427200 -0.062500 1 0 0 0 0 0 3 756322
-0.002234 -0.000817 0.120427 0.233886 0.817304 -0.427188 -0.062500 1 0 0 0 0 0 3 757348
-0.002234 -0.000817 0.120427 0.233879 0.817294 -0.427193 -0.062500 1 0 0 0 0 0 3 758350
-0.002234 -0.000817 0.120427 0.233883 0.817314 -0.427194 -0.062500 1 0 0 0 0 0 3 759351
-0.002234 -0.000817 0.120427 0.233887 0.817304 -0.427187 -0.062500 1 0 0 0 0 0 3 760352
-0.002234 -0.000817 0.120427 0.233876 0.817306 -0.427200 -0.062500 1 0 0 0 0 0 3 761331
-0.002234 -0.000817 0.120427 0.233887 0.817303 -0.427188 -0.062500 1 0 0 0 0 0 3 762350
-0.002234 -0.000817 0.120427 0.233876 0.817306 -0.427200 -0.062500 1 0 0 0 0 0 3 763348
-0.002234 -0.000817 0.120427 0.233874 0.817306 -0.427182 -0.062500 1 0 0 0 0 0 3 764356
-0.002234 -0.000817 0.120427 0.233874 0.817306 -0.427199 -0.062500 1 0 0 0 0 0 3 765351
-0.002234 -0.000817 0.120427 0.233885 0.817303 -0.427188 -0.062500 1 0 0 0 0 0 3 766351
-0.002234 -0.000817 0.120427 0.233883 0.817315 -0.427193 -0.062500 1 0 0 0 0 0 3 767345
-0.002234 -0.000817 0.120427 0.233879 0.817296 -0.427194 -0.062500 1 0 0 0 0 0 3 768351
-0.002234 -0.000817 0.120427 0.233883 0.817314 -0.427194 -0.062500 1 0 0 0 0 0 3 769351
-0.002234 -0.000817 0.120427 0.233887 0.817304 -0.427187 -0.062500 1 0 0 0 0 0 3 770348
-0.002234 -0.000817 0.120427 0.233876 0.817306 -0.427200 -0.062500 1 0 0 0 0 0 3 771350
-0.002234 -0.000817 0.120427 0.233886 0.817304 -0.427188 -0.062500 1 0 0 0 0 0 3 772352
-0.002234 -0.000817 0.120427 0.233876 0.817306 -0.427200 -0.062500 1 0 0 0 0 0 3 773350
-0.002234 -0.000817 0.120427 0.233886 0.817303 -0.427188 -0.062500 1 0 0 0 0 0 3 774348
-0.002234 -0.000817 0.120427 0.233888 0.817303 -0.427186 -0.062500 1 0 0 0 0 0 3 775349
-0.002234 -0.000817 0.120427 0.233876 0.817306 -0.427200 -0.062500 1 0 0 0 0 0 3 776344
-0.002234 -0.000817 0.120427 0.233886 0.817303 -0.427188 -0.062500 1 0 0 0 0 0 3 777338
-0.002234 -0.000817 0.120427 0.233876 0.817306 -0.427200 -0.062500 1 0 0 0 0 0 3 778347
-0.002234 -0.000817 0.120427 0.233874 0.817306 -0.427181 -0.062500 1 0 0 0 0 0 3 779342
-0.002234 -0.000817 0.120427 0.233874 0.817306 -0.427199 -0.062500 1 0 0 0 0 0 3 780338
-0.002234 -0.000817 0.120427 0.233885 0.817303 -0.427188 -0.062500 1 0 0 0 0 0 3 781342
-0.002234 -0.000817 0.120427 0.233883 0.817315 -0.427193 -0.062500 1 0 0 0 0 0 3 782342
-0.002234 -0.000817 0.120427 0.233879 0.817296 -0.427194 -0.062500 1 0 0 0 0 0 3 783354
-0.002234 -0.000817 0.120427 0.233883 0.817314 -0.427194 -0.062500 1 0 0 0 0 0 3 784353
-0.002234 -0.000817 0.120427 0.233887 0.817304 -0.427187 -0.062500 1 0 0 0 0 0 3 785350
-0.002234 -0.000817 0.120427 0.233876 0.817306 -0.427200 -0.062500 1 0 0 0 0 0 3 786350
-0.002234 -0.000817 0.120427 0.233886 0.817303 -0.427188 -0.062500 1 0 0 0 0 0 3 787336
-0.002234 -0.000817 0.120427 0.233876 0.817306 -0.427200 -0.062500 1 0 0 0 0 0 3 788346
-0.002234 -0.000817 0.120427 0.233886 0.817303 -0.427188 -0.062500 1 0 0 0 0 0 3 789337
-0.002234 -0.000817 0.120427 0.233884 0.817315 -0.427193 -0.062500 1 0 0 0 0 0 3 790347
-0.002234 -0.000817 0.120427 0.233879 0.817296 -0.427194 -0.062500 1 0 0 0 0 0 3 791350
-0.002234 -0.000817 0.120427 0.233887 0.817302 -0.427187 -0.062500 1 0 0 0 0 0 3 792350
-0.002234 -0.000817 0.120427 0.233876 0.817306 -0.427200 -0.062500 1 0 0 0 0 0 3 793349
-0.002234 -0.000817 0.120427 0.233874 0.817306 -0.427181 -0.062500 1 0 0 0 0 0 3 794356
-0.002234 -0.000817 0.120427 0.233882 0.817315 -0.427192 -0.062500 1 0 0 0 0 0 3 795325
-0.002234 -0.000817 0.120427 0.233878 0.817296 -0.427194 -0.062500 1 0 0 0 0 0 3 796351
-0.002234 -0.000817 0.120427 0.233883 0.817314 -0.427194 -0.062500 1 0 0 0 0 0 3 797352
-0.002234 -0.000817 0.120427 0.233878 0.817295 -0.427194 -0.062500 1 0 0 0 0 0 3 798349
-0.002234 -0.000817 0.120427 0.233883 0.817314 -0.427194 -0.062500 1 0 0 0 0 0 3 799350
-0.002234 -0.000817 0.120427 0.233887 0.817304 -0.427187 -0.062500 1 0 0 0 0 0 3 800343
-0.002234 -0.000817 0.120427 0.233876 0.817306 -0.427200 -0.062500 1 0 0 0 0 0 3 801334
-0.002234 -0.000817 0.120427 0.233886 0.817303 -0.427188 -0.062500 1 0 0 0 0 0 3 802342
-0.002234 -0.000817 0.120427 0.233876 0.817306 -0.427200 -0.062500 1 0 0 0 0 0 3 803333
-0.002234 -0.000817 0.120427 0.233886 0.817303 -0.427188 -0.062500 1 0 0 0 0 0 3 804342
-0.002234 -0.000817 0.120427 0.233884 0.817315 -0.427193 -0.062500 1 0 0 0 0 0 3 805333
-0.002234 -0.000817 0.120427 0.233879 0.817296 -0.427194 -0.062500 1 0 0 0 0 0 3 806342
-0.002234 -0.000817 0.120427 0.233883 0.817314 -0.427194 -0.062500 1 0 0 0 0 0 3 807332
-0.002234 -0.000817 0.120427 0.233879 0.817295 -0.427194 -0.062500 1 0 0 0 0 0 3 808341
-0.002234 -0.000817 0.120427 0.233874 0.817305 -0.427181 -0.062500 1 0 0 0 0 0 3 809332
-0.002234 -0.000817 0.120427 0.233882 0.817315 -0.427192 -0.062500 1 0 0 0 0 0 3 810341
-0.002234 -0.000817 0.120427 0.233875 0.817307 -0.427200 -0.062500 1 0 0 0 0 0 3 811331
-0.002234 -0.000817 0.120427 0.233886 0.817304 -0.427188 -0.062500 1 0 0 0 0 0 3 812341
-0.002234 -0.000817 0.120427 0.233879 0.817294 -0.427193 -0.062500 1 0 0 0 0 0 3 813331
-0.002234 -0.000817 0.120427 0.233883 0.817314 -0.427194 -0.062500 1 0 0 0 0 0 3 814341
-0.002234 -0.000817 0.120427 0.233887 0.817304 -0.427187 -0.062500 1 0 0 0 0 0 3 815341
-0.002234 -0.000817 0.120427 0.233876 0.817306 -0.427200 -0.062500 1 0 0 0 0 0 3 816332
-0.002234 -0.000817 0.120427 0.233886 0.817303 -0.427188 -0.062500 1 0 0 0 0 0 3 817341
-0.002234 -0.000817 0.120427 0.233876 0.817306 -0.427200 -0.062500 1 0 0 0 0 0 3 818340
-0.002234 -0.000817 0.120427 0.233886 0.817303 -0.427188 -0.062500 1 0 0 0 0 0 3 819340
-0.002234 -0.000817 0.120427 0.233884 0.817315 -0.427193 -0.062500 1 0 0 0 0 0 3 820339
-0.002234 -0.000817 0.120427 0.233879 0.817296 -0.427194 -0.062500 1 0 0 0 0 0 3 821342
-0.002234 -0.000817 0.120427 0.233883 0.817314 -0.427194 -0.062500 1 0 0 0 0 0 3 822340
-0.002234 -0.000817 0.120427 0.233887 0.817304 -0.427187 -0.062500 1 0 0 0 0 0 3 823352
-0.002234 -0.000817 0.120427 0.233876 0.817306 -0.427200 -0.062500 1 0 0 0 0 0 3 824335
-0.002234 -0.000817 0.120427 0.233874 0.817306 -0.427181 -0.062500 1 0 0 0 0 0 3 825350
-0.002234 -0.000817 0.120427 0.233874 0.817307 -0.427199 -0.062500 1 0 0 0 0 0 3 826350
-0.002234 -0.000817 0.120427 0.233886 0.817304 -0.427188 -0.062500 1 0 0 0 0 0 3 827350
-0.002234 -0.000817 0.120427 0.233875 0.817306 -0.427200 -0.062500 1 0 0 0 0 0 3 828352
-0.002234 -0.000817 0.120427 0.233886 0.817303 -0.427188 -0.062500 1 0 0 0 0 0 3 829349
-0.002234 -0.000817 0.120427 0.233887 0.817303 -0.427186 -0.062500 1 0 0 0 0 0 3 830346
-0.002234 -0.000817 0.120427 0.233876 0.817306 -0.427200 -0.062500 1 0 0 0 0 0 3 831347
-0.002234 -0.000817 0.120427 0.233886 0.817303 -0.427188 -0.062500 1 0 0 0 0 0 3 832349
-0.002234 -0.000817 0.120427 0.233876 0.817306 -0.427200 -0.062500 1 0 0 0 0 0 3 833350
-0.002234 -0.000817 0.120427 0.233886 0.817303 -0.427188 -0.062500 1 0 0 0 0 0 3 834349
-0.002234 -0.000817 0.120427 0.233884 0.817315 -0.427193 -0.062500 1 0 0 0 0 0 3 835349
-0.002234 -0.000817 0.120427 0.233879 0.817295 -0.427194 -0.062500 1 0 0 0 0 0 3 836353
-0.002234 -0.000817 0.120427 0.233883 0.817314 -0.427194 -0.062500 1 0 0 0 0 0 3 837348
-0.002234 -0.000817 0.120427 0.233887 0.817304 -0.427187 -0.062500 1 0 0 0 0 0 3 838347
-0.002234 -0.000817 0.120427 0.233876 0.817306 -0.427200 -0.062500 1 0 0 0 0 0 3 839347
-0.002234 -0.000817 0.120427 0.233874 0.817306 -0.427181 -0.062500 1 0 0 0 0 0 3 840349
-0.002234 -0.000817 0.120427 0.233874 0.817306 -0.427199 -0.062500 1 0 0 0 0 0 3 841347
-0.002234 -0.000817 0.120427 0.233886 0.817303 -0.427188 -0.062500 1 0 0 0 0 0 3 842346
-0.002234 -0.000817 0.120427 0.233875 0.817306 -0.427200 -0.062500 1 0 0 0 0 0 3 843347
-0.002234 -0.000817 0.120427 0.233886 0.817303 -0.427188 -0.062500 1 0 0 0 0 0 3 844349
-0.002234 -0.000817 0.120427 0.233884 0.817315 -0.427193 -0.062500 1 0 0 0 0 0 3 845345
-0.002234 -0.000817 0.120427 0.233879 0.817296 -0.427194 -0.062500 1 0 0 0 0 0 3 846345
-0.002234 -0.000817 0.120427 0.233883 0.817314 -0.427194 -0.062500 1 0 0 0 0 0 3 847345
-0.002234 -0.000817 0.120427 0.233887 0.817304 -0.427187 -0.062500 1 0 0 0 0 0 3 848339
-0.002234 -0.000817 0.120427 0.233876 0.817306 -0.427200 -0.062500 1 0 0 0 0 0 3 849349
-0.002234 -0.000817 0.120427 0.233886 0.817304 -0.427188 -0.062500 1 0 0 0 0 0 3 850345
-0.002234 -0.000817 0.120427 0.233879 0.817294 -0.427194 -0.062500 1 0 0 0 0 0 3 851347
-0.002234 -0.000817 0.120427 0.233883 0.817314 -0.427194 -0.062500 1 0 0 0 0 0 3 852348
-0.002234 -0.000817 0.120427 0.233887 0.817304 -0.427187 -0.062500 1 0 0 0 0 0 3 853347
-0.002234 -0.000817 0.120427 0.233876 0.817306 -0.427200 -0.062500 1 0 0 0 0 0 3 854346
-0.002234 -0.000817 0.120427 0.233874 0.817306 -0.427181 -0.062500 1 0 0 0 0 0 3 855347
-0.002234 -0.000817 0.120427 0.233874 0.817306 -0.427199 -0.062500 1 0 0 0 0 0 3 856336
-0.002234 -0.000817 0.120427 0.233886 0.817303 -0.427188 -0.062500 1 0 0 0 0 0 3 857434
-0.002234 -0.000817 0.120427 0.233875 0.817306 -0.427200 -0.062500 1 0 0 0 0 0 3 858442
-0.002234 -0.000817 0.120427 0.233886 0.817303 -0.427188 -0.062500 1 0 0 0 0 0 3 860616
-0.002234 -0.000817 0.120427 0.233884 0.817315 -0.427193 -0.062500 1 0 0 0 0 0 3 861426
-0.002234 -0.000817 0.120427 0.233879 0.817296 -0.427194 -0.062500 1 0 0 0 0 0 3 862421
-0.002234 -0.000817 0.120427 0.233883 0.817314 -0.427194 -0.062500 1 0 0 0 0 0 3 863423
-0.002234 -0.000817 0.120427 0.233887 0.817304 -0.427187 -0.062500 1 0 0 0 0 0 3 864406
-0.002234 -0.000817 0.120427 0.233876 0.817306 -0.427200 -0.062500 1 0 0 0 0 0 3 865424
-0.002234 -0.000817 0.120427 0.233886 0.817303 -0.427188 -0.062500 1 0 0 0 0 0 3 866432
-0.002234 -0.000817 0.120427 0.233876 0.817306 -0.427200 -0.062500 1 0 0 0 0 0 3 867399
-0.002234 -0.000817 0.120427 0.233886 0.817303 -0.427188 -0.062500 1 0 0 0 0 0 3 868400
-0.002234 -0.000817 0.120427 0.233888 0.817303 -0.427187 -0.062500 1 0 0 0 0 0 3 869398
-0.002234 -0.000817 0.120427 0.233876 0.817306 -0.427200 -0.062500 1 0 0 0 0 0 3 870388
-0.002234 -0.000817 0.120427 0.233874 0.817306 -0.427181 -0.062500 1 0 0 0 0 0 3 871390
-0.002234 -0.000817 0.120427 0.233874 0.817306 -0.427199 -0.062500 1 0 0 0 0 0 3 872414
-0.002234 -0.000817 0.120427 0.233886 0.817303 -0.427188 -0.062500 1 0 0 0 0 0 3 873384
-0.002234 -0.000817 0.120427 0.233884 0.817315 -0.427193 -0.062500 1 0 0 0 0 0 3 874416
-0.002234 -0.000817 0.120427 0.233879 0.817296 -0.427194 -0.062500 1 0 0 0 0 0 3 875415
-0.002234 -0.000817 0.120427 0.233883 0.817314 -0.427194 -0.062500 1 0 0 0 0 0 3 876418
-0.002234 -0.000817 0.120427 0.233879 0.817295 -0.427194 -0.062500 1 0 0 0 0 0 3 877411
-0.002234 -0.000817 0.120427 0.233883 0.817314 -0.427194 -0.062500 1 0 0 0 0 0 3 878395
-0.002234 -0.000817 0.120427 0.233887 0.817304 -0.427187 -0.062500 1 0 0 0 0 0 3 879410
-0.002234 -0.000817 0.120427 0.233876 0.817306 -0.427200 -0.062500 1 0 0 0 0 0 3 880413
-0.002234 -0.000817 0.120427 0.233886 0.817303 -0.427188 -0.062500 1 0 0 0 0 0 3 881425
-0.002234 -0.000817 0.120427 0.233876 0.817306 -0.427200 -0.062500 1 0 0 0 0 0 3 882424
-0.002234 -0.000817 0.120427 0.233886 0.817303 -0.427188 -0.062500 1 0 0 0 0 0 3 883413
-0.002234 -0.000817 0.120427 0.233884 0.817315 -0.427193 -0.062500 1 0 0 0 0 0 3 884396
-0.002234 -0.000817 0.120427 0.233879 0.817296 -0.427194 -0.062500 1 0 0 0 0 0 3 885412
-0.002234 -0.000817 0.120427 0.233874 0.817305 -0.427181 -0.062500 1 0 0 0 0 0 3 886393
-0.002234 -0.000817 0.120427 0.233874 0.817306 -0.427199 -0.062500 1 0 0 0 0 0 3 887410
-0.002234 -0.000817 0.120427 0.233886 0.817303 -0.427188 -0.062500 1 0 0 0 0 0 3 888330
-0.002234 -0.000817 0.120427 0.233884 0.817315 -0.427193 -0.062500 1 0 0 0 0 0 3 889339
-0.002234 -0.000817 0.120427 0.233879 0.817295 -0.427194 -0.062500 1 0 0 0 0 0 3 890329
-0.002234 -0.000817 0.120427 0.233883 0.817314 -0.427194 -0.062500 1 0 0 0 0 0 3 891339
-0.002234 -0.000817 0.120427 0.233879 0.817295 -0.427194 -0.062500 1 0 0 0 0 0 3 892329
-0.002234 -0.000817 0.120427 0.233883 0.817314 -0.427194 -0.062500 1 0 0 0 0 0 3 893337
-0.002234 -0.000817 0.120427 0.233887 0.817304 -0.427187 -0.062500 1 0 0 0 0 0 3 894330
-0.002234 -0.000817 0.120427 0.233876 0.817306 -0.427200 -0.062500 1 0 0 0 0 0 3 895338
-0.002234 -0.000817 0.120427 0.233886 0.817303 -0.427188 -0.062500 1 0 0 0 0 0 3 896328
-0.002234 -0.000817 0.120427 0.233876 0.817306 -0.427200 -0.062500 1 0 0 0 0 0 3 897332
-0.002234 -0.000817 0.120427 0.233886 0.817303 -0.427188 -0.062500 1 0 0 0 0 0 3 898320
-0.002234 -0.000817 0.120427 0.233884 0.817315 -0.427193 -0.062500 1 0 0 0 0 0 3 899339
-0.002234 -0.000817 0.120427 0.233879 0.817296 -0.427194 -0.062500 1 0 0 0 0 0 3 900329
-0.002234 -0.000817 0.120427 0.233871 0.817317 -0.427188 -0.062500 1 0 0 0 0 0 3 901338
-0.002234 -0.000817 0.120427 0.233877 0.817296 -0.427193 -0.062500 1 0 0 0 0 0 3 902336
-0.002234 -0.000817 0.120427 0.233882 0.817314 -0.427194 -0.062500 1 0 0 0 0 0 3 903337
-0.002234 -0.000817 0.120427 0.233887 0.817304 -0.427187 -0.062500 1 0 0 0 0 0 3 904342
-0.002234 -0.000817 0.120427 0.233875 0.817306 -0.427200 -0.062500 1 0 0 0 0 0 3 905330
-0.002234 -0.000817 0.120427 0.233886 0.817304 -0.427188 -0.062500 1 0 0 0 0 0 3 906331
-0.002234 -0.000817 0.120427 0.233879 0.817294 -0.427193 -0.062500 1 0 0 0 0 0 3 907346
-0.002234 -0.000817 0.120427 0.233883 0.817313 -0.427194 -0.062500 1 0 0 0 0 0 3 908335
-0.002234 -0.000817 0.120427 0.233887 0.817304 -0.427187 -0.062500 1 0 0 0 0 0 3 909322
-0.002234 -0.000817 0.120427 0.233876 0.817306 -0.427200 -0.062500 1 0 0 0 0 0 3 910347
-0.002234 -0.000817 0.120427 0.233886 0.817303 -0.427188 -0.062500 1 0 0 0 0 0 3 911346
-0.002234 -0.000817 0.120427 0.233876 0.817306 -0.427200 -0.062500 1 0 0 0 0 0 3 912344
-0.002234 -0.000817 0.120427 0.233886 0.817303 -0.427188 -0.062500 1 0 0 0 0 0 3 913315
-0.002234 -0.000817 0.120427 0.233884 0.817315 -0.427193 -0.062500 1 0 0 0 0 0 3 914345
-0.002234 -0.000817 0.120427 0.233879 0.817295 -0.427194 -0.062500 1 0 0 0 0 0 3 915344
-0.002234 -0.000817 0.120427 0.233883 0.817314 -0.427194 -0.062500 1 0 0 0 0 0 3 916346
-0.002234 -0.000817 0.120427 0.233875 0.817307 -0.427181 -0.062500 1 0 0 0 0 0 3 917353
-0.002234 -0.000817 0.120427 0.233874 0.817307 -0.427199 -0.062500 1 0 0 0 0 0 3 918347
-0.002234 -0.000817 0.120427 0.233886 0.817304 -0.427188 -0.062500 1 0 0 0 0 0 3 919350
-0.002234 -0.000817 0.120427 0.233875 0.817306 -0.427200 -0.062500 1 0 0 0 0 0 3 920345
-0.002234 -0.000817 0.120427 0.233886 0.817303 -0.427188 -0.062500 1 0 0 0 0 0 3 921343
-0.002234 -0.000817 0.120427 0.233875 0.817306 -0.427200 -0.062500 1 0 0 0 0 0 3 922335
-0.002234 -0.000817 0.120427 0.233886 0.817303 -0.427188 -0.062500 1 0 0 0 0 0 3 923344
-0.002234 -0.000817 0.120427 0.233884 0.817315 -0.427193 -0.062500 1 0 0 0 0 0 3 924346
-0.002234 -0.000817 0.120427 0.233879 0.817296 -0.427194 -0.062500 1 0 0 0 0 0 3 925345
-0.002234 -0.000817 0.120427 0.233886 0.817302 -0.427187 -0.062500 1 0 0 0 0 0 3 926343
-0.002234 -0.000817 0.120427 0.233876 0.817306 -0.427200 -0.062500 1 0 0 0 0 0 3 927344
-0.002234 -0.000817 0.120427 0.233886 0.817303 -0.427188 -0.062500 1 0 0 0 0 0 3 928345
-0.002234 -0.000817 0.120427 0.233884 0.817315 -0.427193 -0.062500 1 0 0 0 0 0 3 929345
-0.002234 -0.000817 0.120427 0.233879 0.817295 -0.427194 -0.062500 1 0 0 0 0 0 3 930343
-0.002234 -0.000817 0.120427 0.233883 0.817314 -0.427194 -0.062500 1 0 0 0 0 0 3 931345
-0.002234 -0.000817 0.120427 0.233875 0.817307 -0.427181 -0.062500 1 0 0 0 0 0 3 932315
-0.002234 -0.000817 0.120427 0.233874 0.817307 -0.427199 -0.062500 1 0 0 0 0 0 3 933458
-0.002234 -0.000817 0.120427 0.233886 0.817303 -0.427187 -0.062500 1 0 0 0 0 0 3 934428
-0.002234 -0.000817 0.120427 0.233875 0.817306 -0.427200 -0.062500 1 0 0 0 0 0 3 935430
-0.002234 -0.000817 0.120427 0.233886 0.817303 -0.427188 -0.062500 1 0 0 0 0 0 3 936425
-0.002234 -0.000817 0.120427 0.233884 0.817315 -0.427193 -0.062500 1 0 0 0 0 0 3 937428
-0.002234 -0.000817 0.120427 0.233879 0.817296 -0.427194 -0.062500 1 0 0 0 0 0 3 938389
-0.002234 -0.000817 0.120427 0.233883 0.817314 -0.427194 -0.062500 1 0 0 0 0 0 3 939390
-0.002234 -0.000817 0.120427 0.233879 0.817296 -0.427194 -0.062500 1 0 0 0 0 0 3 940390
-0.002234 -0.000817 0.120427 0.233883 0.817314 -0.427194 -0.062500 1 0 0 0 0 0 3 941413
-0.002234 -0.000817 0.120427 0.233887 0.817304 -0.427187 -0.062500 1 0 0 0 0 0 3 942397
-0.002234 -0.000817 0.120427 0.233876 0.817306 -0.427200 -0.062500 1 0 0 0 0 0 3 943424
-0.002234 -0.000817 0.120427 0.233886 0.817303 -0.427188 -0.062500 1 0 0 0 0 0 3 944419
-0.002234 -0.000817 0.120427 0.233879 0.817294 -0.427194 -0.062500 1 0 0 0 0 0 3 945419
-0.002234 -0.000817 0.120427 0.233883 0.817313 -0.427194 -0.062500 1 0 0 0 0 0 3 946416
-0.002234 -0.000817 0.120427 0.233875 0.817307 -0.427181 -0.062500 1 0 0 0 0 0 3 947419
-0.002234 -0.000817 0.120427 0.233874 0.817306 -0.427199 -0.062500 1 0 0 0 0 0 3 948436
-0.002234 -0.000817 0.120427 0.233886 0.817303 -0.427187 -0.062500 1 0 0 0 0 0 3 949429
-0.002234 -0.000817 0.120427 0.233875 0.817306 -0.427200 -0.062500 1 0 0 0 0 0 3 950428
-0.002234 -0.000817 0.120427 0.233886 0.817303 -0.427188 -0.062500 1 0 0 0 0 0 3 951395
-0.002234 -0.000817 0.120427 0.233884 0.817315 -0.427193 -0.062500 1 0 0 0 0 0 3 952398
-0.002234 -0.000817 0.120427 0.233879 0.817296 -0.427194 -0.062500 1 0 0 0 0 0 3 953393
-0.002234 -0.000817 0.120427 0.233883 0.817314 -0.427194 -0.062500 1 0 0 0 0 0 3 954387
-0.002234 -0.000817 0.120427 0.233879 0.817295 -0.427194 -0.062500 1 0 0 0 0 0 3 955422
-0.002234 -0.000817 0.120427 0.233883 0.817314 -0.427194 -0.062500 1 0 0 0 0 0 3 956390
-0.002234 -0.000817 0.120427 0.233887 0.817304 -0.427187 -0.062500 1 0 0 0 0 0 3 957416
-0.002234 -0.000817 0.120427 0.233876 0.817306 -0.427200 -0.062500 1 0 0 0 0 0 3 958409
-0.002234 -0.000817 0.120427 0.233886 0.817303 -0.427188 -0.062500 1 0 0 0 0 0 3 959393
-0.002234 -0.000817 0.120427 0.233876 0.817306 -0.427200 -0.062500 1 0 0 0 0 0 3 960420
-0.002234 -0.000817 0.120427 0.233874 0.817306 -0.427182 -0.062500 1 0 0 0 0 0 3 961422
-0.002234 -0.000817 0.120427 0.233882 0.817315 -0.427192 -0.062500 1 0 0 0 0 0 3 962393
-0.002234 -0.000817 0.120427 0.233878 0.817296 -0.427194 -0.062500 1 0 0 0 0 0 3 963408
-0.002234 -0.000817 0.120427 0.233886 0.817302 -0.427187 -0.062500 1 0 0 0 0 0 3 964396
-0.002234 -0.000817 0.120427 0.233875 0.817306 -0.427200 -0.062500 1 0 0 0 0 0 3 965414
-0.002234 -0.000817 0.120427 0.233886 0.817303 -0.427188 -0.062500 1 0 0 0 0 0 3 966392
-0.002234 -0.000817 0.120427 0.233884 0.817315 -0.427193 -0.062500 1 0 0 0 0 0 3 967410
-0.002234 -0.000817 0.120427 0.233879 0.817296 -0.427194 -0.062500 1 0 0 0 0 0 3 968391
-0.002234 -0.000817 0.120427 0.233883 0.817314 -0.427194 -0.062500 1 0 0 0 0 0 3 969410
-0.002234 -0.000817 0.120427 0.233879 0.817295 -0.427194 -0.062500 1 0 0 0 0 0 3 970392
-0.002234 -0.000817 0.120427 0.233883 0.817314 -0.427194 -0.062500 1 0 0 0 0 0 3 971405
-0.002234 -0.000817 0.120427 0.233887 0.817304 -0.427187 -0.062500 1 0 0 0 0 0 3 972327
-0.002234 -0.000817 0.120427 0.233876 0.817306 -0.427200 -0.062500 1 0 0 0 0 0 3 973336
-0.002234 -0.000817 0.120427 0.233886 0.817303 -0.427188 -0.062500 1 0 0 0 0 0 3 974327
-0.002234 -0.000817 0.120427 0.233876 0.817306 -0.427200 -0.062500 1 0 0 0 0 0 3 975335
-0.002234 -0.000817 0.120427 0.233874 0.817306 -0.427182 -0.062500 1 0 0 0 0 0 3 976327
-0.002234 -0.000817 0.120427 0.233882 0.817315 -0.427192 -0.062500 1 0 0 0 0 0 3 977335
-0.002234 -0.000817 0.120427 0.233878 0.817296 -0.427194 -0.062500 1 0 0 0 0 0 3 978326
-0.002234 -0.000817 0.120427 0.233883 0.817314 -0.427194 -0.062500 1 0 0 0 0 0 3 979334
-0.002234 -0.000817 0.120427 0.233878 0.817296 -0.427194 -0.062500 1 0 0 0 0 0 3 980327
-0.002234 -0.000817 0.120427 0.233886 0.817302 -0.427187 -0.062500 1 0 0 0 0 0 3 981329
-0.002234 -0.000817 0.120427 0.233884 0.817314 -0.427193 -0.062500 1 0 0 0 0 0 3 982326
-0.002234 -0.000817 0.120427 0.233879 0.817295 -0.427194 -0.062500 1 0 0 0 0 0 3 983335
-0.002234 -0.000817 0.120427 0.233883 0.817314 -0.427194 -0.062500 1 0 0 0 0 0 3 984327
-0.002234 -0.000817 0.120427 0.233879 0.817295 -0.427194 -0.062500 1 0 0 0 0 0 3 985335
-0.002234 -0.000817 0.120427 0.233883 0.817314 -0.427194 -0.062500 1 0 0 0 0 0 3 986330
-0.002234 -0.000817 0.120427 0.233887 0.817304 -0.427187 -0.062500 1 0 0 0 0 0 3 987340
-0.002234 -0.000817 0.120427 0.233876 0.817306 -0.427200 -0.062500 1 0 0 0 0 0 3 988332
-0.002234 -0.000817 0.120427 0.233886 0.817303 -0.427188 -0.062500 1 0 0 0 0 0 3 989316
-0.002234 -0.000817 0.120427 0.233876 0.817306 -0.427200 -0.062500 1 0 0 0 0 0 3 990337
-0.002234 -0.000817 0.120427 0.233886 0.817303 -0.427188 -0.062500 1 0 0 0 0 0 3 991342
-0.002234 -0.000817 0.120427 0.233884 0.817315 -0.427193 -0.062500 1 0 0 0 0 0 3 992338
-0.002234 -0.000817 0.120427 0.233867 0.817298 -0.427188 -0.062500 1 0 0 0 0 0 3 993343
-0.002234 -0.000817 0.120427 0.233881 0.817314 -0.427193 -0.062500 1 0 0 0 0 0 3 994344
-0.002234 -0.000817 0.120427 0.233887 0.817304 -0.427187 -0.062500 1 0 0 0 0 0 3 995343
-0.002234 -0.000817 0.120427 0.233876 0.817306 -0.427200 -0.062500 1 0 0 0 0 0 3 996330
-0.002234 -0.000817 0.120427 0.233886 0.817304 -0.427188 -0.062500 1 0 0 0 0 0 3 997342
-0.002234 -0.000817 0.120427 0.233876 0.817306 -0.427200 -0.062500 1 0 0 0 0 0 3 998342
-0.002234 -0.000817 0.120427 0.233886 0.817303 -0.427188 -0.062500 1 0 0 0 0 0 3 999337
-0.002234 -0.000817 0.120427 0.233879 0.817294 -0.427193 -0.062500 1 0 0 0 0 0 4 348
-0.002234 -0.000817 0.120427 0.233883 0.817313 -0.427194 -0.062500 1 0 0 0 0 0 4 1350
-0.002234 -0.000817 0.120427 0.233887 0.817304 -0.427187 -0.062500 1 0 0 0 0 0 4 2346
-0.002234 -0.000817 0.120427 0.233876 0.817306 -0.427200 -0.062500 1 0 0 0 0 0 4 3347
-0.002234 -0.000817 0.120427 0.233886 0.817303 -0.427188 -0.062500 1 0 0 0 0 0 4 4344
-0.002234 -0.000817 0.120427 0.233876 0.817306 -0.427200 -0.062500 1 0 0 0 0 0 4 5342
-0.002234 -0.000817 0.120427 0.233886 0.817303 -0.427188 -0.062500 1 0 0 0 0 0 4 6332
-0.002234 -0.000817 0.120427 0.233884 0.817315 -0.427193 -0.062500 1 0 0 0 0 0 4 7336
-0.002234 -0.000817 0.120427 0.233867 0.817298 -0.427188 -0.062500 1 0 0 0 0 0 4 8332
-0.002234 -0.000817 0.120427 0.233881 0.817314 -0.427193 -0.062500 1 0 0 0 0 0 4 9362
-0.002234 -0.000817 0.120427 0.233887 0.817304 -0.427187 -0.062500 1 0 0 0 0 0 4 10345
-0.002234 -0.000817 0.120427 0.233876 0.817306 -0.427200 -0.062500 1 0 0 0 0 0 4 11362
-0.002234 -0.000817 0.120427 0.233886 0.817303 -0.427188 -0.062500 1 0 0 0 0 0 4 12356
-0.002234 -0.000817 0.120427 0.233875 0.817306 -0.427200 -0.062500 1 0 0 0 0 0 4 13352
-0.002234 -0.000817 0.120427 0.233886 0.817303 -0.427188 -0.062500 1 0 0 0 0 0 4 14352
-0.002234 -0.000817 0.120427 0.233884 0.817315 -0.427193 -0.062500 1 0 0 0 0 0 4 15360
-0.002234 -0.000817 0.120427 0.233879 0.817296 -0.427194 -0.062500 1 0 0 0 0 0 4 16344
-0.002234 -0.000817 0.120427 0.233883 0.817314 -0.427194 -0.062500 1 0 0 0 0 0 4 17357
-0.002234 -0.000817 0.120427 0.233879 0.817296 -0.427194 -0.062500 1 0 0 0 0 0 4 18352
-0.002234 -0.000817 0.120427 0.233887 0.817302 -0.427187 -0.062500 1 0 0 0 0 0 4 19351
-0.002234 -0.000817 0.120427 0.233884 0.817314 -0.427193 -0.062500 1 0 0 0 0 0 4 20352
-0.002234 -0.000817 0.120427 0.233879 0.817295 -0.427194 -0.062500 1 0 0 0 0 0 4 21351
-0.002234 -0.000817 0.120427 0.233883 0.817314 -0.427194 -0.062500 1 0 0 0 0 0 4 22350
-0.002234 -0.000817 0.120427 0.233867 0.817298 -0.427188 -0.062500 1 0 0 0 0 0 4 23350
-0.002234 -0.000817 0.120427 0.233881 0.817314 -0.427193 -0.062500 1 0 0 0 0 0 4 24352
-0.002234 -0.000817 0.120427 0.233887 0.817304 -0.427187 -0.062500 1 0 0 0 0 0 4 25351
-0.002234 -0.000817 0.120427 0.233876 0.817306 -0.427200 -0.062500 1 0 0 0 0 0 4 26353
-0.002234 -0.000817 0.120427 0.233886 0.817303 -0.427188 -0.062500 1 0 0 0 0 0 4 27344
-0.002234 -0.000817 0.120427 0.233875 0.817306 -0.427200 -0.062500 1 0 0 0 0 0 4 28413
-0.002234 -0.000817 0.120427 0.233886 0.817303 -0.427188 -0.062500 1 0 0 0 0 0 4 29413
-0.002234 -0.000817 0.120427 0.233884 0.817315 -0.427193 -0.062500 1 0 0 0 0 0 4 30410
-0.002234 -0.000817 0.120427 0.233879 0.817296 -0.427194 -0.062500 1 0 0 0 0 0 4 31412
-0.002234 -0.000817 0.120427 0.233883 0.817314 -0.427194 -0.062500 1 0 0 0 0 0 4 32444
-0.002234 -0.000817 0.120427 0.233879 0.817295 -0.427194 -0.062500 1 0 0 0 0 0 4 33419
-0.002234 -0.000817 0.120427 0.233883 0.817314 -0.427194 -0.062500 1 0 0 0 0 0 4 34428
-0.002234 -0.000817 0.120427 0.233887 0.817304 -0.427187 -0.062500 1 0 0 0 0 0 4 35417
-0.002234 -0.000817 0.120427 0.233876 0.817306 -0.427200 -0.062500 1 0 0 0 0 0 4 36414
-0.002234 -0.000817 0.120427 0.233874 0.817306 -0.427182 -0.062500 1 0 0 0 0 0 4 37385
-0.002234 -0.000817 0.120427 0.233874 0.817307 -0.427199 -0.062500 1 0 0 0 0 0 4 38387
-0.002234 -0.000817 0.120427 0.233885 0.817304 -0.427188 -0.062500 1 0 0 0 0 0 4 39396
-0.002234 -0.000817 0.120427 0.233887 0.817303 -0.427186 -0.062500 1 0 0 0 0 0 4 40414
-0.002234 -0.000817 0.120427 0.233876 0.817306 -0.427200 -0.062500 1 0 0 0 0 0 4 41408
-0.002234 -0.000817 0.120427 0.233886 0.817303 -0.427188 -0.062500 1 0 0 0 0 0 4 42393
-0.002234 -0.000817 0.120427 0.233875 0.817306 -0.427200 -0.062500 1 0 0 0 0 0 4 43405
-0.002234 -0.000817 0.120427 0.233886 0.817303 -0.427188 -0.062500 1 0 0 0 0 0 4 44325
-0.002234 -0.000817 0.120427 0.233884 0.817315 -0.427193 -0.062500 1 0 0 0 0 0 4 45334
-0.002234 -0.000817 0.120427 0.233879 0.817296 -0.427194 -0.062500 1 0 0 0 0 0 4 46324
-0.002234 -0.000817 0.120427 0.233883 0.817314 -0.427194 -0.062500 1 0 0 0 0 0 4 47344
-0.002234 -0.000817 0.120427 0.233879 0.817295 -0.427194 -0.062500 1 0 0 0 0 0 4 48324
-0.002234 -0.000817 0.120427 0.233883 0.817314 -0.427194 -0.062500 1 0 0 0 0 0 4 49324
-0.002234 -0.000817 0.120427 0.233887 0.817304 -0.427187 -0.062500 1 0 0 0 0 0 4 50334
-0.002234 -0.000817 0.120427 0.233876 0.817306 -0.427200 -0.062500 1 0 0 0 0 0 4 51324
-0.002234 -0.000817 0.120427 0.233886 0.817303 -0.427188 -0.062500 1 0 0 0 0 0 4 52332
-0.002234 -0.000817 0.120427 0.233876 0.817306 -0.427200 -0.062500 1 0 0 0 0 0 4 53323
-0.002234 -0.000817 0.120427 0.233874 0.817306 -0.427182 -0.062500 1 0 0 0 0 0 4 54332
-0.002234 -0.000817 0.120427 0.233882 0.817315 -0.427192 -0.062500 1 0 0 0 0 0 4 55323
-0.002234 -0.000817 0.120427 0.233878 0.817296 -0.427194 -0.062500 1 0 0 0 0 0 4 56334
-0.002234 -0.000817 0.120427 0.233886 0.817302 -0.427187 -0.062500 1 0 0 0 0 0 4 57323
-0.002234 -0.000817 0.120427 0.233876 0.817306 -0.427200 -0.062500 1 0 0 0 0 0 4 58332
-0.002234 -0.000817 0.120427 0.233886 0.817303 -0.427188 -0.062500 1 0 0 0 0 0 4 59323
-0.002234 -0.000817 0.120427 0.233884 0.817315 -0.427193 -0.062500 1 0 0 0 0 0 4 60333
-0.002234 -0.000817 0.120427 0.233879 0.817295 -0.427194 -0.062500 1 0 0 0 0 0 4 61323
-0.002234 -0.000817 0.120427 0.233883 0.817314 -0.427194 -0.062500 1 0 0 0 0 0 4 62332
-0.002234 -0.000817 0.120427 0.233879 0.817295 -0.427194 -0.062500 1 0 0 0 0 0 4 63336
-0.002234 -0.000817 0.120427 0.233883 0.817314 -0.427194 -0.062500 1 0 0 0 0 0 4 64333
-0.002234 -0.000817 0.120427 0.233887 0.817304 -0.427187 -0.062500 1 0 0 0 0 0 4 65312
-0.002234 -0.000817 0.120427 0.233876 0.817306 -0.427200 -0.062500 1 0 0 0 0 0 4 66339
-0.002234 -0.000817 0.120427 0.233886 0.817303 -0.427188 -0.062500 1 0 0 0 0 0 4 67339
-0.002234 -0.000817 0.120427 0.233876 0.817306 -0.427200 -0.062500 1 0 0 0 0 0 4 68344
-0.002234 -0.000817 0.120427 0.233874 0.817306 -0.427182 -0.062500 1 0 0 0 0 0 4 69341
-0.002234 -0.000817 0.120427 0.233882 0.817315 -0.427192 -0.062500 1 0 0 0 0 0 4 70341
-0.002234 -0.000817 0.120427 0.233878 0.817296 -0.427194 -0.062500 1 0 0 0 0 0 4 71327
-0.002234 -0.000817 0.120427 0.233883 0.817314 -0.427194 -0.062500 1 0 0 0 0 0 4 72340
-0.002234 -0.000817 0.120427 0.233887 0.817304 -0.427187 -0.062500 1 0 0 0 0 0 4 73310
-0.002234 -0.000817 0.120427 0.233876 0.817306 -0.427200 -0.062500 1 0 0 0 0 0 4 74341
-0.002234 -0.000817 0.120427 0.233886 0.817304 -0.427188 -0.062500 1 0 0 0 0 0 4 75322
-0.002234 -0.000817 0.120427 0.233879 0.817294 -0.427193 -0.062500 1 0 0 0 0 0 4 76345
-0.002234 -0.000817 0.120427 0.233883 0.817314 -0.427194 -0.062500 1 0 0 0 0 0 4 77342
-0.002234 -0.000817 0.120427 0.233887 0.817304 -0.427187 -0.062500 1 0 0 0 0 0 4 78344
-0.002234 -0.000817 0.120427 0.233876 0.817306 -0.427200 -0.062500 1 0 0 0 0 0 4 79341
-0.002234 -0.000817 0.120427 0.233886 0.817303 -0.427188 -0.062500 1 0 0 0 0 0 4 80342
-0.002234 -0.000817 0.120427 0.233876 0.817306 -0.427200 -0.062500 1 0 0 0 0 0 4 81339
-0.002234 -0.000817 0.120427 0.233886 0.817303 -0.427188 -0.062500 1 0 0 0 0 0 4 82331
-0.002234 -0.000817 0.120427 0.233884 0.817315 -0.427193 -0.062500 1 0 0 0 0 0 4 83310
-0.002234 -0.000817 0.120427 0.233867 0.817298 -0.427188 -0.062500 1 0 0 0 0 0 4 84336
-0.002234 -0.000817 0.120427 0.233882 0.817314 -0.427193 -0.062500 1 0 0 0 0 0 4 85333
-0.002234 -0.000817 0.120427 0.233878 0.817296 -0.427194 -0.062500 1 0 0 0 0 0 4 86329
-0.002234 -0.000817 0.120427 0.233883 0.817314 -0.427194 -0.062500 1 0 0 0 0 0 4 87348
-0.002234 -0.000817 0.120427 0.233887 0.817304 -0.427187 -0.062500 1 0 0 0 0 0 4 88341
-0.002234 -0.000817 0.120427 0.233876 0.817306 -0.427200 -0.062500 1 0 0 0 0 0 4 89340
-0.002234 -0.000817 0.120427 0.233886 0.817304 -0.427188 -0.062500 1 0 0 0 0 0 4 90340
-0.002234 -0.000817 0.120427 0.233876 0.817306 -0.427200 -0.062500 1 0 0 0 0 0 4 91336
-0.002234 -0.000817 0.120427 0.233886 0.817303 -0.427188 -0.062500 1 0 0 0 0 0 4 92343
-0.002234 -0.000817 0.120427 0.233884 0.817315 -0.427193 -0.062500 1 0 0 0 0 0 4 93344
-0.002234 -0.000817 0.120427 0.233879 0.817296 -0.427194 -0.062500 1 0 0 0 0 0 4 94343
-0.002234 -0.000817 0.120427 0.233887 0.817302 -0.427187 -0.062500 1 0 0 0 0 0 4 95340
-0.002234 -0.000817 0.120427 0.233876 0.817306 -0.427200 -0.062500 1 0 0 0 0 0 4 96340
-0.002234 -0.000817 0.120427 0.233886 0.817303 -0.427188 -0.062500 1 0 0 0 0 0 4 97340
-0.002234 -0.000817 0.120427 0.233884 0.817315 -0.427193 -0.062500 1 0 0 0 0 0 4 98340
-0.002234 -0.000817 0.120427 0.233879 0.817295 -0.427194 -0.062500 1 0 0 0 0 0 4 99342
-0.002234 -0.000817 0.120427 0.233871 0.817317 -0.427187 -0.062500 1 0 0 0 0 0 4 100334
-0.002234 -0.000817 0.120427 0.233877 0.817296 -0.427193 -0.062500 1 0 0 0 0 0 4 101333
-0.002234 -0.000817 0.120427 0.233883 0.817314 -0.427194 -0.062500 1 0 0 0 0 0 4 102334
-0.002234 -0.000817 0.120427 0.233887 0.817304 -0.427187 -0.062500 1 0 0 0 0 0 4 103325
-0.002234 -0.000817 0.120427 0.233876 0.817306 -0.427200 -0.062500 1 0 0 0 0 0 4 104334
-0.002234 -0.000817 0.120427 0.233886 0.817303 -0.427188 -0.062500 1 0 0 0 0 0 4 105338
-0.002234 -0.000817 0.120427 0.233876 0.817306 -0.427200 -0.062500 1 0 0 0 0 0 4 106339
-0.002234 -0.000817 0.120427 0.233886 0.817303 -0.427188 -0.062500 1 0 0 0 0 0 4 107339
-0.002234 -0.000817 0.120427 0.233884 0.817315 -0.427193 -0.062500 1 0 0 0 0 0 4 108340
-0.002234 -0.000817 0.120427 0.233879 0.817296 -0.427194 -0.062500 1 0 0 0 0 0 4 109309
-0.002234 -0.000817 0.120427 0.233883 0.817314 -0.427194 -0.062500 1 0 0 0 0 0 4 110339
-0.002234 -0.000817 0.120427 0.233879 0.817296 -0.427194 -0.062500 1 0 0 0 0 0 4 111336
-0.002234 -0.000817 0.120427 0.233887 0.817302 -0.427187 -0.062500 1 0 0 0 0 0 4 112338
-0.002234 -0.000817 0.120427 0.233884 0.817314 -0.427193 -0.062500 1 0 0 0 0 0 4 113337
-0.002234 -0.000817 0.120427 0.233879 0.817295 -0.427194 -0.062500 1 0 0 0 0 0 4 114332
-0.002234 -0.000817 0.120427 0.233871 0.817317 -0.427187 -0.062500 1 0 0 0 0 0 4 115323
-0.002234 -0.000817 0.120427 0.233877 0.817296 -0.427193 -0.062500 1 0 0 0 0 0 4 116412
-0.002234 -0.000817 0.120427 0.233883 0.817314 -0.427194 -0.062500 1 0 0 0 0 0 4 117403
-0.002234 -0.000817 0.120427 0.233887 0.817304 -0.427187 -0.062500 1 0 0 0 0 0 4 118388
-0.002234 -0.000817 0.120427 0.233876 0.817306 -0.427200 -0.062500 1 0 0 0 0 0 4 119403
-0.002234 -0.000817 0.120427 0.233886 0.817303 -0.427188 -0.062500 1 0 0 0 0 0 4 120388
-0.002234 -0.000817 0.120427 0.233876 0.817306 -0.427200 -0.062500 1 0 0 0 0 0 4 121403
-0.002234 -0.000817 0.120427 0.233886 0.817303 -0.427188 -0.062500 1 0 0 0 0 0 4 122386
-0.002234 -0.000817 0.120427 0.233884 0.817315 -0.427193 -0.062500 1 0 0 0 0 0 4 123406
-0.002234 -0.000817 0.120427 0.233879 0.817296 -0.427194 -0.062500 1 0 0 0 0 0 4 124388
-0.002234 -0.000817 0.120427 0.233883 0.817314 -0.427194 -0.062500 1 0 0 0 0 0 4 125405
-0.002234 -0.000817 0.120427 0.233879 0.817295 -0.427194 -0.062500 1 0 0 0 0 0 4 126388
-0.002234 -0.000817 0.120427 0.233883 0.817314 -0.427194 -0.062500 1 0 0 0 0 0 4 127403
-0.002234 -0.000817 0.120427 0.233887 0.817304 -0.427187 -0.062500 1 0 0 0 0 0 4 128323
-0.002234 -0.000817 0.120427 0.233880 0.817294 -0.427193 -0.062500 1 0 0 0 0 0 4 129331
-0.002234 -0.000817 0.120427 0.233871 0.817316 -0.427187 -0.062500 1 0 0 0 0 0 4 130322
-0.002234 -0.000817 0.120427 0.233874 0.817308 -0.427200 -0.062500 1 0 0 0 0 0 4 131331
-0.002234 -0.000817 0.120427 0.233885 0.817304 -0.427188 -0.062500 1 0 0 0 0 0 4 132331
-0.002234 -0.000817 0.120427 0.233887 0.817303 -0.427186 -0.062500 1 0 0 0 0 0 4 133321
-0.002234 -0.000817 0.120427 0.233876 0.817306 -0.427200 -0.062500 1 0 0 0 0 0 4 134331
-0.002234 -0.000817 0.120427 0.233886 0.817303 -0.427188 -0.062500 1 0 0 0 0 0 4 135322
-0.002234 -0.000817 0.120427 0.233876 0.817306 -0.427200 -0.062500 1 0 0 0 0 0 4 136331
-0.002234 -0.000817 0.120427 0.233886 0.817303 -0.427188 -0.062500 1 0 0 0 0 0 4 137321
-0.002234 -0.000817 0.120427 0.233884 0.817315 -0.427193 -0.062500 1 0 0 0 0 0 4 138330
-0.002234 -0.000817 0.120427 0.233879 0.817295 -0.427194 -0.062500 1 0 0 0 0 0 4 139321
-0.002234 -0.000817 0.120427 0.233883 0.817314 -0.427194 -0.062500 1 0 0 0 0 0 4 140333
-0.002234 -0.000817 0.120427 0.233879 0.817295 -0.427194 -0.062500 1 0 0 0 0 0 4 141321
-0.002234 -0.000817 0.120427 0.233883 0.817314 -0.427194 -0.062500 1 0 0 0 0 0 4 142337
-0.002234 -0.000817 0.120427 0.233887 0.817304 -0.427187 -0.062500 1 0 0 0 0 0 4 143326
-0.002234 -0.000817 0.120427 0.233876 0.817306 -0.427200 -0.062500 1 0 0 0 0 0 4 144337
-0.002234 -0.000817 0.120427 0.233874 0.817306 -0.427182 -0.062500 1 0 0 0 0 0 4 145343
-0.002234 -0.000817 0.120427 0.233874 0.817306 -0.427199 -0.062500 1 0 0 0 0 0 4 146310
-0.002234 -0.000817 0.120427 0.233886 0.817303 -0.427188 -0.062500 1 0 0 0 0 0 4 147341
-0.002234 -0.000817 0.120427 0.233884 0.817315 -0.427193 -0.062500 1 0 0 0 0 0 4 148342
-0.002234 -0.000817 0.120427 0.233879 0.817296 -0.427194 -0.062500 1 0 0 0 0 0 4 149338
-0.002234 -0.000817 0.120427 0.233886 0.817302 -0.427187 -0.062500 1 0 0 0 0 0 4 150332
-0.002234 -0.000817 0.120427 0.233876 0.817306 -0.427200 -0.062500 1 0 0 0 0 0 4 151332
-0.002234 -0.000817 0.120427 0.233886 0.817303 -0.427188 -0.062500 1 0 0 0 0 0 4 152309
-0.002234 -0.000817 0.120427 0.233884 0.817315 -0.427193 -0.062500 1 0 0 0 0 0 4 153338
-0.002234 -0.000817 0.120427 0.233879 0.817295 -0.427194 -0.062500 1 0 0 0 0 0 4 154336
-0.002234 -0.000817 0.120427 0.233883 0.817314 -0.427194 -0.062500 1 0 0 0 0 0 4 155339
-0.002234 -0.000817 0.120427 0.233887 0.817304 -0.427187 -0.062500 1 0 0 0 0 0 4 156343
-0.002234 -0.000817 0.120427 0.233876 0.817306 -0.427200 -0.062500 1 0 0 0 0 0 4 157342
-0.002234 -0.000817 0.120427 0.233887 0.817303 -0.427188 -0.062500 1 0 0 0 0 0 4 158311
-0.002234 -0.000817 0.120427 0.233876 0.817306 -0.427200 -0.062500 1 0 0 0 0 0 4 159338
-0.002234 -0.000817 0.120427 0.233874 0.817306 -0.427182 -0.062500 1 0 0 0 0 0 4 160326
-0.002234 -0.000817 0.120427 0.233874 0.817306 -0.427199 -0.062500 1 0 0 0 0 0 4 161329
-0.002234 -0.000817 0.120427 0.233886 0.817303 -0.427188 -0.062500 1 0 0 0 0 0 4 162337
-0.002234 -0.000817 0.120427 0.233884 0.817315 -0.427193 -0.062500 1 0 0 0 0 0 4 163339
-0.002234 -0.000817 0.120427 0.233879 0.817296 -0.427194 -0.062500 1 0 0 0 0 0 4 164340
-0.002234 -0.000817 0.120427 0.233883 0.817314 -0.427194 -0.062500 1 0 0 0 0 0 4 165336
-0.002234 -0.000817 0.120427 0.233887 0.817304 -0.427187 -0.062500 1 0 0 0 0 0 4 166338
-0.002234 -0.000817 0.120427 0.233876 0.817306 -0.427200 -0.062500 1 0 0 0 0 0 4 167339
-0.002234 -0.000817 0.120427 0.233886 0.817304 -0.427188 -0.062500 1 0 0 0 0 0 4 168339
-0.002234 -0.000817 0.120427 0.233879 0.817294 -0.427193 -0.062500 1 0 0 0 0 0 4 169337
-0.002234 -0.000817 0.120427 0.233883 0.817313 -0.427194 -0.062500 1 0 0 0 0 0 4 170335
-0.002234 -0.000817 0.120427 0.233887 0.817304 -0.427187 -0.062500 1 0 0 0 0 0 4 171320
-0.002234 -0.000817 0.120427 0.233876 0.817306 -0.427200 -0.062500 1 0 0 0 0 0 4 172339
-0.002234 -0.000817 0.120427 0.233887 0.817303 -0.427188 -0.062500 1 0 0 0 0 0 4 173340
-0.002234 -0.000817 0.120427 0.233876 0.817306 -0.427200 -0.062500 1 0 0 0 0 0 4 174341
-0.002234 -0.000817 0.120427 0.233874 0.817306 -0.427182 -0.062500 1 0 0 0 0 0 4 175336
-0.002234 -0.000817 0.120427 0.233874 0.817306 -0.427199 -0.062500 1 0 0 0 0 0 4 176337
-0.002234 -0.000817 0.120427 0.233885 0.817303 -0.427188 -0.062500 1 0 0 0 0 0 4 177337
-0.002234 -0.000817 0.120427 0.233884 0.817315 -0.427193 -0.062500 1 0 0 0 0 0 4 178337
-0.002234 -0.000817 0.120427 0.233879 0.817296 -0.427194 -0.062500 1 0 0 0 0 0 4 179337
-0.002234 -0.000817 0.120427 0.233883 0.817314 -0.427194 -0.062500 1 0 0 0 0 0 4 180337
-0.002234 -0.000817 0.120427 0.233887 0.817304 -0.427187 -0.062500 1 0 0 0 0 0 4 181324
-0.002234 -0.000817 0.120427 0.233876 0.817306 -0.427200 -0.062500 1 0 0 0 0 0 4 182336
-0.002234 -0.000817 0.120427 0.233886 0.817303 -0.427188 -0.062500 1 0 0 0 0 0 4 183336
-0.002234 -0.000817 0.120427 0.233876 0.817306 -0.427200 -0.062500 1 0 0 0 0 0 4 184337
-0.002234 -0.000817 0.120427 0.233886 0.817303 -0.427188 -0.062500 1 0 0 0 0 0 4 185334
-0.002234 -0.000817 0.120427 0.233884 0.817315 -0.427193 -0.062500 1 0 0 0 0 0 4 186338
-0.002234 -0.000817 0.120427 0.233879 0.817296 -0.427194 -0.062500 1 0 0 0 0 0 4 187334
-0.002234 -0.000817 0.120427 0.233887 0.817302 -0.427187 -0.062500 1 0 0 0 0 0 4 188416
-0.002234 -0.000817 0.120427 0.233876 0.817306 -0.427200 -0.062500 1 0 0 0 0 0 4 189409
-0.002234 -0.000817 0.120427 0.233874 0.817306 -0.427181 -0.062500 1 0 0 0 0 0 4 190382
-0.002234 -0.000817 0.120427 0.233882 0.817315 -0.427192 -0.062500 1 0 0 0 0 0 4 191381
-0.002234 -0.000817 0.120427 0.233879 0.817296 -0.427194 -0.062500 1 0 0 0 0 0 4 192381
-0.002234 -0.000817 0.120427 0.233883 0.817314 -0.427194 -0.062500 1 0 0 0 0 0 4 193407
-0.002234 -0.000817 0.120427 0.233879 0.817295 -0.427194 -0.062500 1 0 0 0 0 0 4 194402
-0.002234 -0.000817 0.120427 0.233883 0.817314 -0.427194 -0.062500 1 0 0 0 0 0 4 195413
-0.002234 -0.000817 0.120427 0.233887 0.817304 -0.427187 -0.062500 1 0 0 0 0 0 4 196404
-0.002234 -0.000817 0.120427 0.233876 0.817306 -0.427200 -0.062500 1 0 0 0 0 0 4 197387
-0.002234 -0.000817 0.120427 0.233886 0.817303 -0.427188 -0.062500 1 0 0 0 0 0 4 198403
-0.002234 -0.000817 0.120427 0.233876 0.817306 -0.427200 -0.062500 1 0 0 0 0 0 4 199401
-0.002234 -0.000817 0.120427 0.233886 0.817303 -0.427188 -0.062500 1 0 0 0 0 0 4 200406
-0.002234 -0.000817 0.120427 0.233884 0.817315 -0.427193 -0.062500 1 0 0 0 0 0 4 201402
-0.002234 -0.000817 0.120427 0.233879 0.817296 -0.427194 -0.062500 1 0 0 0 0 0 4 202385
-0.002234 -0.000817 0.120427 0.233883 0.817314 -0.427194 -0.062500 1 0 0 0 0 0 4 203401
-0.002234 -0.000817 0.120427 0.233879 0.817295 -0.427194 -0.062500 1 0 0 0 0 0 4 204408
-0.002234 -0.000817 0.120427 0.233874 0.817305 -0.427181 -0.062500 1 0 0 0 0 0 4 205409
-0.002234 -0.000817 0.120427 0.233882 0.817315 -0.427192 -0.062500 1 0 0 0 0 0 4 206403
-0.002234 -0.000817 0.120427 0.233875 0.817308 -0.427200 -0.062500 1 0 0 0 0 0 4 207385
-0.002234 -0.000817 0.120427 0.233886 0.817304 -0.427188 -0.062500 1 0 0 0 0 0 4 208402
-0.002234 -0.000817 0.120427 0.233879 0.817294 -0.427193 -0.062500 1 0 0 0 0 0 4 209387
-0.002234 -0.000817 0.120427 0.233883 0.817314 -0.427194 -0.062500 1 0 0 0 0 0 4 210402
-0.002234 -0.000817 0.120427 0.233887 0.817304 -0.427187 -0.062500 1 0 0 0 0 0 4 211385
-0.002234 -0.000817 0.120427 0.233876 0.817306 -0.427200 -0.062500 1 0 0 0 0 0 4 212329
-0.002234 -0.000817 0.120427 0.233886 0.817303 -0.427188 -0.062500 1 0 0 0 0 0 4 213319
-0.002234 -0.000817 0.120427 0.233876 0.817306 -0.427200 -0.062500 1 0 0 0 0 0 4 214328
-0.002234 -0.000817 0.120427 0.233886 0.817303 -0.427188 -0.062500 1 0 0 0 0 0 4 215318
-0.002234 -0.000817 0.120427 0.233884 0.817315 -0.427193 -0.062500 1 0 0 0 0 0 4 216319
-0.002234 -0.000817 0.120427 0.233879 0.817296 -0.427194 -0.062500 1 0 0 0 0 0 4 217328
-0.002234 -0.000817 0.120427 0.233883 0.817314 -0.427194 -0.062500 1 0 0 0 0 0 4 218319
-0.002234 -0.000817 0.120427 0.233887 0.817304 -0.427187 -0.062500 1 0 0 0 0 0 4 219329
-0.002234 -0.000817 0.120427 0.233876 0.817306 -0.427200 -0.062500 1 0 0 0 0 0 4 220319
-0.002234 -0.000817 0.120427 0.233874 0.817306 -0.427182 -0.062500 1 0 0 0 0 0 4 221328
-0.002234 -0.000817 0.120427 0.233874 0.817307 -0.427199 -0.062500 1 0 0 0 0 0 4 222318
-0.002234 -0.000817 0.120427 0.233886 0.817304 -0.427188 -0.062500 1 0 0 0 0 0 4 223328
-0.002234 -0.000817 0.120427 0.233875 0.817306 -0.427200 -0.062500 1 0 0 0 0 0 4 224318
-0.002234 -0.000817 0.120427 0.233886 0.817303 -0.427188 -0.062500 1 0 0 0 0 0 4 225320
-0.002234 -0.000817 0.120427 0.233887 0.817303 -0.427186 -0.062500 1 0 0 0 0 0 4 226320
-0.002234 -0.000817 0.120427 0.233876 0.817306 -0.427200 -0.062500 1 0 0 0 0 0 4 227331
-0.002234 -0.000817 0.120427 0.233886 0.817303 -0.427188 -0.062500 1 0 0 0 0 0 4 228310
-0.002234 -0.000817 0.120427 0.233876 0.817306 -0.427200 -0.062500 1 0 0 0 0 0 4 229334
-0.002234 -0.000817 0.120427 0.233886 0.817303 -0.427188 -0.062500 1 0 0 0 0 0 4 230332
-0.002234 -0.000817 0.120427 0.233884 0.817315 -0.427193 -0.062500 1 0 0 0 0 0 4 231339
-0.002234 -0.000817 0.120427 0.233879 0.817295 -0.427194 -0.062500 1 0 0 0 0 0 4 232306
-0.002234 -0.000817 0.120427 0.233883 0.817314 -0.427194 -0.062500 1 0 0 0 0 0 4 233333
-0.002234 -0.000817 0.120427 0.233887 0.817304 -0.427187 -0.062500 1 0 0 0 0 0 4 234327
-0.002234 -0.000817 0.120427 0.233876 0.817306 -0.427200 -0.062500 1 0 0 0 0 0 4 235336
-0.002234 -0.000817 0.120427 0.233874 0.817306 -0.427181 -0.062500 1 0 0 0 0 0 4 236338
-0.002234 -0.000817 0.120427 0.233874 0.817306 -0.427199 -0.062500 1 0 0 0 0 0 4 237320
-0.002234 -0.000817 0.120427 0.233886 0.817303 -0.427188 -0.062500 1 0 0 0 0 0 4 238339
-0.002234 -0.000817 0.120427 0.233875 0.817306 -0.427200 -0.062500 1 0 0 0 0 0 4 239308
-0.002234 -0.000817 0.120427 0.233886 0.817303 -0.427188 -0.062500 1 0 0 0 0 0 4 240310
-0.002234 -0.000817 0.120427 0.233884 0.817315 -0.427193 -0.062500 1 0 0 0 0 0 4 241335
-0.002234 -0.000817 0.120427 0.233879 0.817296 -0.427194 -0.062500 1 0 0 0 0 0 4 242305
-0.002234 -0.000817 0.120427 0.233886 0.817302 -0.427187 -0.062500 1 0 0 0 0 0 4 243333
-0.002234 -0.000817 0.120427 0.233876 0.817306 -0.427200 -0.062500 1 0 0 0 0 0 4 244336
-0.002234 -0.000817 0.120427 0.233886 0.817303 -0.427188 -0.062500 1 0 0 0 0 0 4 245334
-0.002234 -0.000817 0.120427 0.233884 0.817314 -0.427193 -0.062500 1 0 0 0 0 0 4 246334
-0.002234 -0.000817 0.120427 0.233879 0.817295 -0.427194 -0.062500 1 0 0 0 0 0 4 247335
-0.002234 -0.000817 0.120427 0.233883 0.817314 -0.427194 -0.062500 1 0 0 0 0 0 4 248383
-0.002234 -0.000817 0.120427 0.233887 0.817304 -0.427187 -0.062500 1 0 0 0 0 0 4 249439
-0.002234 -0.000817 0.120427 0.233876 0.817306 -0.427200 -0.062500 1 0 0 0 0 0 4 250408
-0.002234 -0.000817 0.120427 0.233874 0.817306 -0.427181 -0.062500 1 0 0 0 0 0 4 251413
-0.002234 -0.000817 0.120427 0.233874 0.817306 -0.427199 -0.062500 1 0 0 0 0 0 4 252429
-0.002234 -0.000817 0.120427 0.233886 0.817303 -0.427188 -0.062500 1 0 0 0 0 0 4 253412
-0.002234 -0.000817 0.120427 0.233875 0.817306 -0.427200 -0.062500 1 0 0 0 0 0 4 254414
-0.002234 -0.000817 0.120427 0.233886 0.817303 -0.427188 -0.062500 1 0 0 0 0 0 4 255384
-0.002234 -0.000817 0.120427 0.233884 0.817315 -0.427193 -0.062500 1 0 0 0 0 0 4 256405
-0.002234 -0.000817 0.120427 0.233879 0.817296 -0.427194 -0.062500 1 0 0 0 0 0 4 257377
-0.002234 -0.000817 0.120427 0.233883 0.817314 -0.427194 -0.062500 1 0 0 0 0 0 4 258377
-0.002234 -0.000817 0.120427 0.233887 0.817304 -0.427187 -0.062500 1 0 0 0 0 0 4 259376
-0.002234 -0.000817 0.120427 0.233876 0.817306 -0.427200 -0.062500 1 0 0 0 0 0 4 260382
-0.002234 -0.000817 0.120427 0.233886 0.817303 -0.427188 -0.062500 1 0 0 0 0 0 4 261377
-0.002234 -0.000817 0.120427 0.233876 0.817306 -0.427200 -0.062500 1 0 0 0 0 0 4 262376
-0.002234 -0.000817 0.120427 0.233886 0.817303 -0.427188 -0.062500 1 0 0 0 0 0 4 263399
-0.002234 -0.000817 0.120427 0.233888 0.817303 -0.427187 -0.062500 1 0 0 0 0 0 4 264379
-0.002234 -0.000817 0.120427 0.233876 0.817306 -0.427200 -0.062500 1 0 0 0 0 0 4 265375
-0.002234 -0.000817 0.120427 0.233874 0.817306 -0.427181 -0.062500 1 0 0 0 0 0 4 266417
-0.002234 -0.000817 0.120427 0.233874 0.817306 -0.427199 -0.062500 1 0 0 0 0 0 4 267409
-0.002234 -0.000817 0.120427 0.233886 0.817303 -0.427188 -0.062500 1 0 0 0 0 0 4 268409
-0.002234 -0.000817 0.120427 0.233884 0.817315 -0.427193 -0.062500 1 0 0 0 0 0 4 269408
-0.002234 -0.000817 0.120427 0.233879 0.817296 -0.427194 -0.062500 1 0 0 0 0 0 4 270400
-0.002234 -0.000817 0.120427 0.233883 0.817314 -0.427194 -0.062500 1 0 0 0 0 0 4 271412
-0.002234 -0.000817 0.120427 0.233879 0.817295 -0.427194 -0.062500 1 0 0 0 0 0 4 272381
-0.002234 -0.000817 0.120427 0.233883 0.817314 -0.427194 -0.062500 1 0 0 0 0 0 4 273380
-0.002234 -0.000817 0.120427 0.233887 0.817304 -0.427187 -0.062500 1 0 0 0 0 0 4 274376
-0.002234 -0.000817 0.120427 0.233876 0.817306 -0.427200 -0.062500 1 0 0 0 0 0 4 275378
-0.002234 -0.000817 0.120427 0.233886 0.817303 -0.427188 -0.062500 1 0 0 0 0 0 4 276379
-0.002234 -0.000817 0.120427 0.233876 0.817306 -0.427200 -0.062500 1 0 0 0 0 0 4 277376
-0.002234 -0.000817 0.120427 0.233886 0.817303 -0.427188 -0.062500 1 0 0 0 0 0 4 278375
-0.002234 -0.000817 0.120427 0.233884 0.817315 -0.427193 -0.062500 1 0 0 0 0 0 4 279376
-0.002234 -0.000817 0.120427 0.233879 0.817296 -0.427194 -0.062500 1 0 0 0 0 0 4 280378
-0.002234 -0.000817 0.120427 0.233875 0.817305 -0.427181 -0.062500 1 0 0 0 0 0 4 281399
-0.002234 -0.000817 0.120427 0.233874 0.817306 -0.427199 -0.062500 1 0 0 0 0 0 4 282445
-0.002234 -0.000817 0.120427 0.233886 0.817303 -0.427188 -0.062500 1 0 0 0 0 0 4 283405
-0.002234 -0.000817 0.120427 0.233884 0.817315 -0.427193 -0.062500 1 0 0 0 0 0 4 284402
-0.002234 -0.000817 0.120427 0.233879 0.817295 -0.427194 -0.062500 1 0 0 0 0 0 4 285385
-0.002234 -0.000817 0.120427 0.233883 0.817314 -0.427194 -0.062500 1 0 0 0 0 0 4 286400
-0.002234 -0.000817 0.120427 0.233879 0.817295 -0.427194 -0.062500 1 0 0 0 0 0 4 287384
-0.002234 -0.000817 0.120427 0.233883 0.817314 -0.427194 -0.062500 1 0 0 0 0 0 4 288399
-0.002234 -0.000817 0.120427 0.233887 0.817304 -0.427187 -0.062500 1 0 0 0 0 0 4 289383
-0.002234 -0.000817 0.120427 0.233876 0.817306 -0.427200 -0.062500 1 0 0 0 0 0 4 290398
-0.002234 -0.000817 0.120427 0.233886 0.817303 -0.427188 -0.062500 1 0 0 0 0 0 4 291383
-0.002234 -0.000817 0.120427 0.233876 0.817306 -0.427200 -0.062500 1 0 0 0 0 0 4 292399
-0.002234 -0.000817 0.120427 0.233886 0.817303 -0.427188 -0.062500 1 0 0 0 0 0 4 293383
-0.002234 -0.000817 0.120427 0.233884 0.817315 -0.427193 -0.062500 1 0 0 0 0 0 4 294397
-0.002234 -0.000817 0.120427 0.233879 0.817296 -0.427194 -0.062500 1 0 0 0 0 0 4 295383
-0.002234 -0.000817 0.120427 0.233871 0.817317 -0.427188 -0.062500 1 0 0 0 0 0 4 296326
-0.002234 -0.000817 0.120427 0.233877 0.817296 -0.427193 -0.062500 1 0 0 0 0 0 4 297316
-0.002234 -0.000817 0.120427 0.233882 0.817314 -0.427194 -0.062500 1 0 0 0 0 0 4 298327
-0.002234 -0.000817 0.120427 0.233887 0.817304 -0.427187 -0.062500 1 0 0 0 0 0 4 299316
-0.002234 -0.000817 0.120427 0.233876 0.817306 -0.427200 -0.062500 1 0 0 0 0 0 4 300316
-0.002234 -0.000817 0.120427 0.233886 0.817304 -0.427188 -0.062500 1 0 0 0 0 0 4 301326
-0.002234 -0.000817 0.120427 0.233879 0.817294 -0.427193 -0.062500 1 0 0 0 0 0 4 302316
-0.002234 -0.000817 0.120427 0.233883 0.817313 -0.427194 -0.062500 1 0 0 0 0 0 4 303325
-0.002234 -0.000817 0.120427 0.233887 0.817304 -0.427187 -0.062500 1 0 0 0 0 0 4 304316
-0.002234 -0.000817 0.120427 0.233876 0.817306 -0.427200 -0.062500 1 0 0 0 0 0 4 305325
-0.002234 -0.000817 0.120427 0.233886 0.817303 -0.427188 -0.062500 1 0 0 0 0 0 4 306316
-0.002234 -0.000817 0.120427 0.233876 0.817306 -0.427200 -0.062500 1 0 0 0 0 0 4 307325
-0.002234 -0.000817 0.120427 0.233886 0.817303 -0.427188 -0.062500 1 0 0 0 0 0 4 308316
-0.002234 -0.000817 0.120427 0.233884 0.817315 -0.427193 -0.062500 1 0 0 0 0 0 4 309325
-0.002234 -0.000817 0.120427 0.233879 0.817295 -0.427194 -0.062500 1 0 0 0 0 0 4 310317
-0.002234 -0.000817 0.120427 0.233871 0.817317 -0.427188 -0.062500 1 0 0 0 0 0 4 311326
-0.002234 -0.000817 0.120427 0.233877 0.817296 -0.427193 -0.062500 1 0 0 0 0 0 4 312322
-0.002234 -0.000817 0.120427 0.233882 0.817314 -0.427194 -0.062500 1 0 0 0 0 0 4 313300
-0.002234 -0.000817 0.120427 0.233887 0.817304 -0.427187 -0.062500 1 0 0 0 0 0 4 314326
-0.002234 -0.000817 0.120427 0.233876 0.817306 -0.427200 -0.062500 1 0 0 0 0 0 4 315719
-0.002234 -0.000817 0.120427 0.233886 0.817303 -0.427188 -0.062500 1 0 0 0 0 0 4 316308
-0.002234 -0.000817 0.120427 0.233875 0.817306 -0.427200 -0.062500 1 0 0 0 0 0 4 317332
-0.002234 -0.000817 0.120427 0.233886 0.817303 -0.427188 -0.062500 1 0 0 0 0 0 4 318304
-0.002234 -0.000817 0.120427 0.233887 0.817303 -0.427186 -0.062500 1 0 0 0 0 0 4 319330
-0.002234 -0.000817 0.120427 0.233876 0.817306 -0.427200 -0.062500 1 0 0 0 0 0 4 320332
-0.002234 -0.000817 0.120427 0.233886 0.817303 -0.427188 -0.062500 1 0 0 0 0 0 4 321303
-0.002234 -0.000817 0.120427 0.233876 0.817306 -0.427200 -0.062500 1 0 0 0 0 0 4 322303
-0.002234 -0.000817 0.120427 0.233886 0.817303 -0.427188 -0.062500 1 0 0 0 0 0 4 323331
-0.002234 -0.000817 0.120427 0.233884 0.817315 -0.427193 -0.062500 1 0 0 0 0 0 4 324334
-0.002234 -0.000817 0.120427 0.233879 0.817295 -0.427194 -0.062500 1 0 0 0 0 0 4 325335
-0.002234 -0.000817 0.120427 0.233871 0.817317 -0.427187 -0.062500 1 0 0 0 0 0 4 326333
-0.002234 -0.000817 0.120427 0.233885 0.817305 -0.427186 -0.062500 1 0 0 0 0 0 4 327335
-0.002234 -0.000817 0.120427 0.233875 0.817306 -0.427200 -0.062500 1 0 0 0 0 0 4 328301
-0.002234 -0.000817 0.120427 0.233886 0.817303 -0.427188 -0.062500 1 0 0 0 0 0 4 329301
-0.002234 -0.000817 0.120427 0.233875 0.817306 -0.427200 -0.062500 1 0 0 0 0 0 4 330333
-0.002234 -0.000817 0.120427 0.233886 0.817303 -0.427188 -0.062500 1 0 0 0 0 0 4 331323
-0.002234 -0.000817 0.120427 0.233884 0.817315 -0.427193 -0.062500 1 0 0 0 0 0 4 332333
-0.002234 -0.000817 0.120427 0.233879 0.817296 -0.427194 -0.062500 1 0 0 0 0 0 4 333326
-0.002234 -0.000817 0.120427 0.233883 0.817314 -0.427194 -0.062500 1 0 0 0 0 0 4 334334
-0.002234 -0.000817 0.120427 0.233879 0.817296 -0.427194 -0.062500 1 0 0 0 0 0 4 335333
-0.002234 -0.000817 0.120427 0.233887 0.817302 -0.427187 -0.062500 1 0 0 0 0 0 4 336333
-0.002234 -0.000817 0.120427 0.233876 0.817306 -0.427200 -0.062500 1 0 0 0 0 0 4 337332
-0.002234 -0.000817 0.120427 0.233886 0.817303 -0.427188 -0.062500 1 0 0 0 0 0 4 338333
-0.002234 -0.000817 0.120427 0.233884 0.817314 -0.427193 -0.062500 1 0 0 0 0 0 4 339331
-0.002234 -0.000817 0.120427 0.233879 0.817295 -0.427194 -0.062500 1 0 0 0 0 0 4 340327
-0.002234 -0.000817 0.120427 0.233871 0.817316 -0.427187 -0.062500 1 0 0 0 0 0 4 341336
-0.002234 -0.000817 0.120427 0.233885 0.817304 -0.427186 -0.062500 1 0 0 0 0 0 4 342334
-0.002234 -0.000817 0.120427 0.233875 0.817306 -0.427200 -0.062500 1 0 0 0 0 0 4 343334
-0.002234 -0.000817 0.120427 0.233886 0.817303 -0.427188 -0.062500 1 0 0 0 0 0 4 344333
-0.002234 -0.000817 0.120427 0.233875 0.817306 -0.427200 -0.062500 1 0 0 0 0 0 4 345335
-0.002234 -0.000817 0.120427 0.233886 0.817303 -0.427188 -0.062500 1 0 0 0 0 0 4 346301
-0.002234 -0.000817 0.120427 0.233884 0.817315 -0.427193 -0.062500 1 0 0 0 0 0 4 347331
-0.002234 -0.000817 0.120427 0.233879 0.817296 -0.427194 -0.062500 1 0 0 0 0 0 4 348403
-0.002234 -0.000817 0.120427 0.233883 0.817314 -0.427194 -0.062500 1 0 0 0 0 0 4 349407
-0.002234 -0.000817 0.120427 0.233879 0.817295 -0.427194 -0.062500 1 0 0 0 0 0 4 350417
-0.002234 -0.000817 0.120427 0.233883 0.817314 -0.427194 -0.062500 1 0 0 0 0 0 4 351402
-0.002234 -0.000817 0.120427 0.233887 0.817304 -0.427187 -0.062500 1 0 0 0 0 0 4 352408
-0.002234 -0.000817 0.120427 0.233876 0.817306 -0.427200 -0.062500 1 0 0 0 0 0 4 353402
-0.002234 -0.000817 0.120427 0.233886 0.817303 -0.427188 -0.062500 1 0 0 0 0 0 4 354420
-0.002234 -0.000817 0.120427 0.233876 0.817306 -0.427200 -0.062500 1 0 0 0 0 0 4 355399
-0.002234 -0.000817 0.120427 0.233874 0.817306 -0.427182 -0.062500 1 0 0 0 0 0 4 356405
-0.002234 -0.000817 0.120427 0.233882 0.817315 -0.427192 -0.062500 1 0 0 0 0 0 4 357406
-0.002234 -0.000817 0.120427 0.233878 0.817296 -0.427194 -0.062500 1 0 0 0 0 0 4 358376
-0.002234 -0.000817 0.120427 0.233886 0.817302 -0.427187 -0.062500 1 0 0 0 0 0 4 359374
-0.002234 -0.000817 0.120427 0.233875 0.817306 -0.427200 -0.062500 1 0 0 0 0 0 4 360378
-0.002234 -0.000817 0.120427 0.233886 0.817303 -0.427188 -0.062500 1 0 0 0 0 0 4 361374
-0.002234 -0.000817 0.120427 0.233884 0.817315 -0.427193 -0.062500 1 0 0 0 0 0 4 362375
-0.002234 -0.000817 0.120427 0.233879 0.817296 -0.427194 -0.062500 1 0 0 0 0 0 4 363373
-0.002234 -0.000817 0.120427 0.233883 0.817314 -0.427194 -0.062500 1 0 0 0 0 0 4 364368
-0.002234 -0.000817 0.120427 0.233879 0.817295 -0.427194 -0.062500 1 0 0 0 0 0 4 365383
-0.002234 -0.000817 0.120427 0.233883 0.817314 -0.427194 -0.062500 1 0 0 0 0 0 4 366361
-0.002234 -0.000817 0.120427 0.233887 0.817304 -0.427187 -0.062500 1 0 0 0 0 0 4 367396
-0.002234 -0.000817 0.120427 0.233876 0.817306 -0.427200 -0.062500 1 0 0 0 0 0 4 368381
-0.002234 -0.000817 0.120427 0.233886 0.817303 -0.427188 -0.062500 1 0 0 0 0 0 4 369395
-0.002234 -0.000817 0.120427 0.233876 0.817306 -0.427200 -0.062500 1 0 0 0 0 0 4 370381
-0.002234 -0.000817 0.120427 0.233874 0.817306 -0.427182 -0.062500 1 0 0 0 0 0 4 371396
-0.002234 -0.000817 0.120427 0.233882 0.817315 -0.427192 -0.062500 1 0 0 0 0 0 4 372382
-0.002234 -0.000817 0.120427 0.233878 0.817296 -0.427194 -0.062500 1 0 0 0 0 0 4 373405
-0.002234 -0.000817 0.120427 0.233883 0.817314 -0.427194 -0.062500 1 0 0 0 0 0 4 374382
-0.002234 -0.000817 0.120427 0.233878 0.817296 -0.427194 -0.062500 1 0 0 0 0 0 4 375394
-0.002234 -0.000817 0.120427 0.233886 0.817302 -0.427187 -0.062500 1 0 0 0 0 0 4 376398
-0.002234 -0.000817 0.120427 0.233884 0.817314 -0.427193 -0.062500 1 0 0 0 0 0 4 377381
-0.002234 -0.000817 0.120427 0.233879 0.817295 -0.427194 -0.062500 1 0 0 0 0 0 4 378397
-0.002234 -0.000817 0.120427 0.233883 0.817314 -0.427194 -0.062500 1 0 0 0 0 0 4 379379
-0.002234 -0.000817 0.120427 0.233879 0.817295 -0.427194 -0.062500 1 0 0 0 0 0 4 380322
-0.002234 -0.000817 0.120427 0.233883 0.817314 -0.427194 -0.062500 1 0 0 0 0 0 4 381313
-0.002234 -0.000817 0.120427 0.233887 0.817304 -0.427187 -0.062500 1 0 0 0 0 0 4 382323
-0.002234 -0.000817 0.120427 0.233876 0.817306 -0.427200 -0.062500 1 0 0 0 0 0 4 383322
-0.002234 -0.000817 0.120427 0.233886 0.817303 -0.427188 -0.062500 1 0 0 0 0 0 4 384314
-0.002234 -0.000817 0.120427 0.233876 0.817306 -0.427200 -0.062500 1 0 0 0 0 0 4 385322
-0.002234 -0.000817 0.120427 0.233874 0.817306 -0.427182 -0.062500 1 0 0 0 0 0 4 386313
-0.002234 -0.000817 0.120427 0.233882 0.817315 -0.427192 -0.062500 1 0 0 0 0 0 4 387322
-0.002234 -0.000817 0.120427 0.233878 0.817296 -0.427194 -0.062500 1 0 0 0 0 0 4 389801
-0.002234 -0.000817 0.120427 0.233883 0.817314 -0.427194 -0.062500 1 0 0 0 0 0 4 390324
-0.002234 -0.000817 0.120427 0.233887 0.817304 -0.427187 -0.062500 1 0 0 0 0 0 4 391991
-0.002234 -0.000817 0.120427 0.233876 0.817306 -0.427200 -0.062500 1 0 0 0 0 0 4 392316
-0.002234 -0.000817 0.120427 0.233886 0.817304 -0.427188 -0.062500 1 0 0 0 0 0 4 393323
-0.002234 -0.000817 0.120427 0.233876 0.817306 -0.427200 -0.062500 1 0 0 0 0 0 4 394337
-0.002234 -0.000817 0.120427 0.233886 0.817303 -0.427188 -0.062500 1 0 0 0 0 0 4 395322
-0.002234 -0.000817 0.120427 0.233879 0.817294 -0.427194 -0.062500 1 0 0 0 0 0 4 396376
-0.002234 -0.000817 0.120427 0.233883 0.817313 -0.427194 -0.062500 1 0 0 0 0 0 4 397335
-0.002234 -0.000817 0.120427 0.233887 0.817304 -0.427187 -0.062500 1 0 0 0 0 0 4 398339
-0.002234 -0.000817 0.120427 0.233876 0.817306 -0.427200 -0.062500 1 0 0 0 0 0 4 399334
-0.002234 -0.000817 0.120427 0.233886 0.817303 -0.427188 -0.062500 1 0 0 0 0 0 4 400330
-0.002234 -0.000817 0.120427 0.233876 0.817306 -0.427200 -0.062500 1 0 0 0 0 0 4 401323
-0.002234 -0.000817 0.120427 0.233874 0.817306 -0.427182 -0.062500 1 0 0 0 0 0 4 402321
-0.002234 -0.000817 0.120427 0.233882 0.817315 -0.427192 -0.062500 1 0 0 0 0 0 4 403300
-0.002234 -0.000817 0.120427 0.233878 0.817296 -0.427194 -0.062500 1 0 0 0 0 0 4 404331
-0.002234 -0.000817 0.120427 0.233883 0.817314 -0.427194 -0.062500 1 0 0 0 0 0 4 405299
-0.002234 -0.000817 0.120427 0.233887 0.817304 -0.427187 -0.062500 1 0 0 0 0 0 4 406330
-0.002234 -0.000817 0.120427 0.233876 0.817306 -0.427200 -0.062500 1 0 0 0 0 0 4 407306
-0.002234 -0.000817 0.120427 0.233886 0.817303 -0.427188 -0.062500 1 0 0 0 0 0 4 408333
-0.002234 -0.000817 0.120427 0.233876 0.817306 -0.427200 -0.062500 1 0 0 0 0 0 4 409327
-0.002234 -0.000817 0.120427 0.233886 0.817303 -0.427188 -0.062500 1 0 0 0 0 0 4 410332
-0.002234 -0.000817 0.120427 0.233884 0.817315 -0.427193 -0.062500 1 0 0 0 0 0 4 411330
-0.002234 -0.000817 0.120427 0.233879 0.817296 -0.427194 -0.062500 1 0 0 0 0 0 4 412330
-0.002234 -0.000817 0.120427 0.233887 0.817302 -0.427187 -0.062500 1 0 0 0 0 0 4 413328
-0.002234 -0.000817 0.120427 0.233876 0.817306 -0.427200 -0.062500 1 0 0 0 0 0 4 414331
-0.002234 -0.000817 0.120427 0.233886 0.817303 -0.427188 -0.062500 1 0 0 0 0 0 4 415329
-0.002234 -0.000817 0.120427 0.233884 0.817315 -0.427193 -0.062500 1 0 0 0 0 0 4 416299
-0.002234 -0.000817 0.120427 0.233879 0.817295 -0.427194 -0.062500 1 0 0 0 0 0 4 417333
-0.002234 -0.000817 0.120427 0.233871 0.817317 -0.427187 -0.062500 1 0 0 0 0 0 4 418328
-0.002234 -0.000817 0.120427 0.233877 0.817296 -0.427193 -0.062500 1 0 0 0 0 0 4 419330
-0.002234 -0.000817 0.120427 0.233883 0.817314 -0.427194 -0.062500 1 0 0 0 0 0 4 420331
-0.002234 -0.000817 0.120427 0.233887 0.817304 -0.427187 -0.062500 1 0 0 0 0 0 4 421329
-0.002234 -0.000817 0.120427 0.233876 0.817306 -0.427200 -0.062500 1 0 0 0 0 0 4 422329
-0.002234 -0.000817 0.120427 0.233886 0.817303 -0.427188 -0.062500 1 0 0 0 0 0 4 423329
-0.002234 -0.000817 0.120427 0.233876 0.817306 -0.427200 -0.062500 1 0 0 0 0 0 4 424327
-0.002234 -0.000817 0.120427 0.233886 0.817303 -0.427188 -0.062500 1 0 0 0 0 0 4 425328
-0.002234 -0.000817 0.120427 0.233884 0.817315 -0.427193 -0.062500 1 0 0 0 0 0 4 426323
-0.002234 -0.000817 0.120427 0.233879 0.817296 -0.427194 -0.062500 1 0 0 0 0 0 4 427330
-0.002234 -0.000817 0.120427 0.233883 0.817314 -0.427194 -0.062500 1 0 0 0 0 0 4 428336
-0.002234 -0.000817 0.120427 0.233879 0.817295 -0.427194 -0.062500 1 0 0 0 0 0 4 429333
-0.002234 -0.000817 0.120427 0.233887 0.817302 -0.427187 -0.062500 1 0 0 0 0 0 4 430329
-0.002234 -0.000817 0.120427 0.233884 0.817314 -0.427193 -0.062500 1 0 0 0 0 0 4 431328
-0.002234 -0.000817 0.120427 0.233879 0.817295 -0.427194 -0.062500 1 0 0 0 0 0 4 432330
-0.002234 -0.000817 0.120427 0.233871 0.817316 -0.427187 -0.062500 1 0 0 0 0 0 4 433318
-0.002234 -0.000817 0.120427 0.233874 0.817308 -0.427200 -0.062500 1 0 0 0 0 0 4 434321
-0.002234 -0.000817 0.120427 0.233885 0.817304 -0.427188 -0.062500 1 0 0 0 0 0 4 435326
-0.002234 -0.000817 0.120427 0.233887 0.817303 -0.427186 -0.062500 1 0 0 0 0 0 4 436330
-0.002234 -0.000817 0.120427 0.233876 0.817306 -0.427200 -0.062500 1 0 0 0 0 0 4 437329
-0.002234 -0.000817 0.120427 0.233886 0.817303 -0.427188 -0.062500 1 0 0 0 0 0 4 438329
-0.002234 -0.000817 0.120427 0.233876 0.817306 -0.427200 -0.062500 1 0 0 0 0 0 4 439329
-0.002234 -0.000817 0.120427 0.233886 0.817303 -0.427188 -0.062500 1 0 0 0 0 0 4 440330
-0.002234 -0.000817 0.120427 0.233884 0.817315 -0.427193 -0.062500 1 0 0 0 0 0 4 441329
-0.002234 -0.000817 0.120427 0.233879 0.817296 -0.427194 -0.062500 1 0 0 0 0 0 4 442316
-0.002234 -0.000817 0.120427 0.233883 0.817314 -0.427194 -0.062500 1 0 0 0 0 0 4 443328
-0.002234 -0.000817 0.120427 0.233879 0.817295 -0.427194 -0.062500 1 0 0 0 0 0 4 444300
-0.002234 -0.000817 0.120427 0.233883 0.817314 -0.427194 -0.062500 1 0 0 0 0 0 4 445327
-0.002234 -0.000817 0.120427 0.233887 0.817304 -0.427187 -0.062500 1 0 0 0 0 0 4 446316
-0.002234 -0.000817 0.120427 0.233876 0.817306 -0.427200 -0.062500 1 0 0 0 0 0 4 447313
-0.002234 -0.000817 0.120427 0.233874 0.817306 -0.427182 -0.062500 1 0 0 0 0 0 4 448321
-0.002234 -0.000817 0.120427 0.233874 0.817306 -0.427199 -0.062500 1 0 0 0 0 0 4 449311
-0.002234 -0.000817 0.120427 0.233885 0.817303 -0.427188 -0.062500 1 0 0 0 0 0 4 450312
-0.002234 -0.000817 0.120427 0.233883 0.817315 -0.427193 -0.062500 1 0 0 0 0 0 4 451321
-0.002234 -0.000817 0.120427 0.233879 0.817296 -0.427194 -0.062500 1 0 0 0 0 0 4 452311
-0.002234 -0.000817 0.120427 0.233886 0.817302 -0.427187 -0.062500 1 0 0 0 0 0 4 453320
-0.002234 -0.000817 0.120427 0.233876 0.817306 -0.427200 -0.062500 1 0 0 0 0 0 4 454310
-0.002234 -0.000817 0.120427 0.233886 0.817303 -0.427188 -0.062500 1 0 0 0 0 0 4 455317
-0.002234 -0.000817 0.120427 0.233884 0.817315 -0.427193 -0.062500 1 0 0 0 0 0 4 456319
-0.002234 -0.000817 0.120427 0.233879 0.817295 -0.427194 -0.062500 1 0 0 0 0 0 4 457311
-0.002234 -0.000817 0.120427 0.233883 0.817314 -0.427194 -0.062500 1 0 0 0 0 0 4 458320
-0.002234 -0.000817 0.120427 0.233879 0.817295 -0.427194 -0.062500 1 0 0 0 0 0 4 459312
-0.002234 -0.000817 0.120427 0.233883 0.817314 -0.427194 -0.062500 1 0 0 0 0 0 4 460319
-0.002234 -0.000817 0.120427 0.233887 0.817304 -0.427187 -0.062500 1 0 0 0 0 0 4 461310
-0.002234 -0.000817 0.120427 0.233876 0.817306 -0.427200 -0.062500 1 0 0 0 0 0 4 462320
-0.002234 -0.000817 0.120427 0.233874 0.817306 -0.427182 -0.062500 1 0 0 0 0 0 4 463310
-0.002234 -0.000817 0.120427 0.233874 0.817306 -0.427199 -0.062500 1 0 0 0 0 0 4 464320
-0.002234 -0.000817 0.120427 0.233885 0.817303 -0.427188 -0.062500 1 0 0 0 0 0 4 465839
-0.002234 -0.000817 0.120427 0.233883 0.817315 -0.427193 -0.062500 1 0 0 0 0 0 4 466323
-0.002234 -0.000817 0.120427 0.233879 0.817296 -0.427194 -0.062500 1 0 0 0 0 0 4 467329
-0.002234 -0.000817 0.120427 0.233883 0.817314 -0.427194 -0.062500 1 0 0 0 0 0 4 468571
-0.002234 -0.000817 0.120427 0.233887 0.817304 -0.427187 -0.062500 1 0 0 0 0 0 4 469321
-0.002234 -0.000817 0.120427 0.233876 0.817306 -0.427200 -0.062500 1 0 0 0 0 0 4 470304
-0.002234 -0.000817 0.120427 0.233886 0.817304 -0.427188 -0.062500 1 0 0 0 0 0 4 471313
-0.002234 -0.000817 0.120427 0.233879 0.817294 -0.427193 -0.062500 1 0 0 0 0 0 4 472302
-0.002234 -0.000817 0.120427 0.233883 0.817314 -0.427194 -0.062500 1 0 0 0 0 0 4 473301
-0.002234 -0.000817 0.120427 0.233887 0.817304 -0.427187 -0.062500 1 0 0 0 0 0 4 474326
-0.002234 -0.000817 0.120427 0.233876 0.817306 -0.427200 -0.062500 1 0 0 0 0 0 4 475329
-0.002234 -0.000817 0.120427 0.233886 0.817303 -0.427188 -0.062500 1 0 0 0 0 0 4 476328
-0.002234 -0.000817 0.120427 0.233876 0.817306 -0.427200 -0.062500 1 0 0 0 0 0 4 477328
-0.002234 -0.000817 0.120427 0.233874 0.817306 -0.427181 -0.062500 1 0 0 0 0 0 4 478327
-0.002234 -0.000817 0.120427 0.233874 0.817306 -0.427199 -0.062500 1 0 0 0 0 0 4 479334
-0.002234 -0.000817 0.120427 0.233885 0.817303 -0.427188 -0.062500 1 0 0 0 0 0 4 480330
-0.002234 -0.000817 0.120427 0.233883 0.817315 -0.427193 -0.062500 1 0 0 0 0 0 4 481330
-0.002234 -0.000817 0.120427 0.233879 0.817296 -0.427194 -0.062500 1 0 0 0 0 0 4 482331
-0.002234 -0.000817 0.120427 0.233883 0.817314 -0.427194 -0.062500 1 0 0 0 0 0 4 483344
-0.002234 -0.000817 0.120427 0.233887 0.817304 -0.427187 -0.062500 1 0 0 0 0 0 4 484328
-0.002234 -0.000817 0.120427 0.233876 0.817306 -0.427200 -0.062500 1 0 0 0 0 0 4 485330
-0.002234 -0.000817 0.120427 0.233886 0.817304 -0.427188 -0.062500 1 0 0 0 0 0 4 486329
-0.002234 -0.000817 0.120427 0.233876 0.817306 -0.427200 -0.062500 1 0 0 0 0 0 4 487328
-0.002234 -0.000817 0.120427 0.233886 0.817303 -0.427188 -0.062500 1 0 0 0 0 0 4 488329
-0.002234 -0.000817 0.120427 0.233887 0.817303 -0.427186 -0.062500 1 0 0 0 0 0 4 489326
-0.002234 -0.000817 0.120427 0.233876 0.817306 -0.427200 -0.062500 1 0 0 0 0 0 4 490326
-0.002234 -0.000817 0.120427 0.233886 0.817303 -0.427188 -0.062500 1 0 0 0 0 0 4 491326
-0.002234 -0.000817 0.120427 0.233876 0.817306 -0.427200 -0.062500 1 0 0 0 0 0 4 492328
-0.002234 -0.000817 0.120427 0.233874 0.817306 -0.427181 -0.062500 1 0 0 0 0 0 4 493327
-0.002234 -0.000817 0.120427 0.233874 0.817306 -0.427199 -0.062500 1 0 0 0 0 0 4 494327
-0.002234 -0.000817 0.120427 0.233885 0.817303 -0.427188 -0.062500 1 0 0 0 0 0 4 495329
-0.002234 -0.000817 0.120427 0.233883 0.817315 -0.427193 -0.062500 1 0 0 0 0 0 4 496334
-0.002234 -0.000817 0.120427 0.233879 0.817296 -0.427194 -0.062500 1 0 0 0 0 0 4 497328
-0.002234 -0.000817 0.120427 0.233883 0.817314 -0.427194 -0.062500 1 0 0 0 0 0 4 498329
-0.002234 -0.000817 0.120427 0.233887 0.817304 -0.427187 -0.062500 1 0 0 0 0 0 4 499325
-0.002234 -0.000817 0.120427 0.233876 0.817306 -0.427200 -0.062500 1 0 0 0 0 0 4 500326
-0.002234 -0.000817 0.120427 0.233886 0.817303 -0.427188 -0.062500 1 0 0 0 0 0 4 501319
-0.002234 -0.000817 0.120427 0.233876 0.817306 -0.427200 -0.062500 1 0 0 0 0 0 4 502320
-0.002234 -0.000817 0.120427 0.233886 0.817303 -0.427188 -0.062500 1 0 0 0 0 0 4 503326
-0.002234 -0.000817 0.120427 0.233884 0.817315 -0.427193 -0.062500 1 0 0 0 0 0 4 504328
-0.002234 -0.000817 0.120427 0.233879 0.817296 -0.427194 -0.062500 1 0 0 0 0 0 4 505314
-0.002234 -0.000817 0.120427 0.233887 0.817302 -0.427187 -0.062500 1 0 0 0 0 0 4 506323
-0.002234 -0.000817 0.120427 0.233876 0.817306 -0.427200 -0.062500 1 0 0 0 0 0 4 507326
-0.002234 -0.000817 0.120427 0.233874 0.817306 -0.427181 -0.062500 1 0 0 0 0 0 4 508328
-0.002234 -0.000817 0.120427 0.233874 0.817306 -0.427199 -0.062500 1 0 0 0 0 0 4 509326
-0.002234 -0.000817 0.120427 0.233885 0.817303 -0.427188 -0.062500 1 0 0 0 0 0 4 510326
-0.002234 -0.000817 0.120427 0.233883 0.817315 -0.427193 -0.062500 1 0 0 0 0 0 4 511329
-0.002234 -0.000817 0.120427 0.233879 0.817295 -0.427194 -0.062500 1 0 0 0 0 0 4 512297
-0.002234 -0.000817 0.120427 0.233883 0.817314 -0.427194 -0.062500 1 0 0 0 0 0 4 513326
-0.002234 -0.000817 0.120427 0.233887 0.817304 -0.427187 -0.062500 1 0 0 0 0 0 4 514325
-0.002234 -0.000817 0.120427 0.233876 0.817306 -0.427200 -0.062500 1 0 0 0 0 0 4 515326
-0.002234 -0.000817 0.120427 0.233886 0.817303 -0.427188 -0.062500 1 0 0 0 0 0 4 516328
-0.002234 -0.000817 0.120427 0.233876 0.817306 -0.427200 -0.062500 1 0 0 0 0 0 4 517320
-0.002234 -0.000817 0.120427 0.233886 0.817303 -0.427188 -0.062500 1 0 0 0 0 0 4 518319
-0.002234 -0.000817 0.120427 0.233884 0.817315 -0.427193 -0.062500 1 0 0 0 0 0 4 519310
-0.002234 -0.000817 0.120427 0.233879 0.817296 -0.427194 -0.062500 1 0 0 0 0 0 4 520391
-0.002234 -0.000817 0.120427 0.233883 0.817314 -0.427194 -0.062500 1 0 0 0 0 0 4 521376
-0.002234 -0.000817 0.120427 0.233879 0.817295 -0.427194 -0.062500 1 0 0 0 0 0 4 522390
-0.002234 -0.000817 0.120427 0.233887 0.817302 -0.427187 -0.062500 1 0 0 0 0 0 4 523374
-0.002234 -0.000817 0.120427 0.233884 0.817314 -0.427193 -0.062500 1 0 0 0 0 0 4 524319
-0.002234 -0.000817 0.120427 0.233867 0.817298 -0.427188 -0.062500 1 0 0 0 0 0 4 525321
-0.002234 -0.000817 0.120427 0.233882 0.817314 -0.427193 -0.062500 1 0 0 0 0 0 4 526308
-0.002234 -0.000817 0.120427 0.233875 0.817307 -0.427201 -0.062500 1 0 0 0 0 0 4 527292
-0.002234 -0.000817 0.120427 0.233886 0.817304 -0.427188 -0.062500 1 0 0 0 0 0 4 528309
-0.002234 -0.000817 0.120427 0.233887 0.817303 -0.427186 -0.062500 1 0 0 0 0 0 4 529318
-0.002234 -0.000817 0.120427 0.233876 0.817306 -0.427200 -0.062500 1 0 0 0 0 0 4 530309
-0.002234 -0.000817 0.120427 0.233886 0.817303 -0.427188 -0.062500 1 0 0 0 0 0 4 531316
-0.002234 -0.000817 0.120427 0.233876 0.817306 -0.427200 -0.062500 1 0 0 0 0 0 4 532324
-0.002234 -0.000817 0.120427 0.233886 0.817303 -0.427188 -0.062500 1 0 0 0 0 0 4 533308
-0.002234 -0.000817 0.120427 0.233884 0.817315 -0.427193 -0.062500 1 0 0 0 0 0 4 534309
-0.002234 -0.000817 0.120427 0.233879 0.817296 -0.427194 -0.062500 1 0 0 0 0 0 4 535318
-0.002234 -0.000817 0.120427 0.233883 0.817314 -0.427194 -0.062500 1 0 0 0 0 0 4 536309
-0.002234 -0.000817 0.120427 0.233879 0.817295 -0.427194 -0.062500 1 0 0 0 0 0 4 537317
-0.002234 -0.000817 0.120427 0.233883 0.817314 -0.427194 -0.062500 1 0 0 0 0 0 4 538310
-0.002234 -0.000817 0.120427 0.233875 0.817307 -0.427181 -0.062500 1 0 0 0 0 0 4 539317
-0.002234 -0.000817 0.120427 0.233874 0.817307 -0.427199 -0.062500 1 0 0 0 0 0 4 540321
-0.002234 -0.000817 0.120427 0.233886 0.817304 -0.427188 -0.062500 1 0 0 0 0 0 4 541329
-0.002234 -0.000817 0.120427 0.233875 0.817306 -0.427200 -0.062500 1 0 0 0 0 0 4 542315
-0.002234 -0.000817 0.120427 0.233886 0.817303 -0.427188 -0.062500 1 0 0 0 0 0 4 543314
-0.002234 -0.000817 0.120427 0.233884 0.817315 -0.427193 -0.062500 1 0 0 0 0 0 4 544331
-0.002234 -0.000817 0.120427 0.233879 0.817296 -0.427194 -0.062500 1 0 0 0 0 0 4 545328
-0.002234 -0.000817 0.120427 0.233886 0.817302 -0.427187 -0.062500 1 0 0 0 0 0 4 546297
-0.002234 -0.000817 0.120427 0.233876 0.817306 -0.427200 -0.062500 1 0 0 0 0 0 4 547295
-0.002234 -0.000817 0.120427 0.233886 0.817303 -0.427188 -0.062500 1 0 0 0 0 0 4 548327
-0.002234 -0.000817 0.120427 0.233884 0.817315 -0.427193 -0.062500 1 0 0 0 0 0 4 549315
-0.002234 -0.000817 0.120427 0.233879 0.817295 -0.427194 -0.062500 1 0 0 0 0 0 4 550312
-0.002234 -0.000817 0.120427 0.233883 0.817314 -0.427194 -0.062500 1 0 0 0 0 0 4 551325
-0.002234 -0.000817 0.120427 0.233887 0.817304 -0.427187 -0.062500 1 0 0 0 0 0 4 552318
-0.002234 -0.000817 0.120427 0.233876 0.817306 -0.427200 -0.062500 1 0 0 0 0 0 4 553329
-0.002234 -0.000817 0.120427 0.233874 0.817306 -0.427181 -0.062500 1 0 0 0 0 0 4 554328
-0.002234 -0.000817 0.120427 0.233874 0.817306 -0.427199 -0.062500 1 0 0 0 0 0 4 555329
-0.002234 -0.000817 0.120427 0.233886 0.817303 -0.427188 -0.062500 1 0 0 0 0 0 4 556327
-0.002234 -0.000817 0.120427 0.233875 0.817306 -0.427200 -0.062500 1 0 0 0 0 0 4 557326
-0.002234 -0.000817 0.120427 0.233886 0.817303 -0.427188 -0.062500 1 0 0 0 0 0 4 558324
-0.002234 -0.000817 0.120427 0.233884 0.817315 -0.427193 -0.062500 1 0 0 0 0 0 4 559331
-0.002234 -0.000817 0.120427 0.233879 0.817296 -0.427194 -0.062500 1 0 0 0 0 0 4 560325
-0.002234 -0.000817 0.120427 0.233883 0.817314 -0.427194 -0.062500 1 0 0 0 0 0 4 561326
-0.002234 -0.000817 0.120427 0.233887 0.817304 -0.427187 -0.062500 1 0 0 0 0 0 4 562324
-0.002234 -0.000817 0.120427 0.233876 0.817306 -0.427200 -0.062500 1 0 0 0 0 0 4 563323
-0.002234 -0.000817 0.120427 0.233886 0.817304 -0.427188 -0.062500 1 0 0 0 0 0 4 564325
-0.002234 -0.000817 0.120427 0.233879 0.817294 -0.427193 -0.062500 1 0 0 0 0 0 4 565323
-0.002234 -0.000817 0.120427 0.233883 0.817313 -0.427194 -0.062500 1 0 0 0 0 0 4 566323
-0.002234 -0.000817 0.120427 0.233887 0.817304 -0.427187 -0.062500 1 0 0 0 0 0 4 567322
-0.002234 -0.000817 0.120427 0.233876 0.817306 -0.427200 -0.062500 1 0 0 0 0 0 4 568325
-0.002234 -0.000817 0.120427 0.233874 0.817306 -0.427181 -0.062500 1 0 0 0 0 0 4 569324
-0.002234 -0.000817 0.120427 0.233874 0.817306 -0.427199 -0.062500 1 0 0 0 0 0 4 570324
-0.002234 -0.000817 0.120427 0.233886 0.817303 -0.427188 -0.062500 1 0 0 0 0 0 4 571323
-0.002234 -0.000817 0.120427 0.233875 0.817306 -0.427200 -0.062500 1 0 0 0 0 0 4 572325
-0.002234 -0.000817 0.120427 0.233886 0.817303 -0.427188 -0.062500 1 0 0 0 0 0 4 573322
-0.002234 -0.000817 0.120427 0.233884 0.817315 -0.427193 -0.062500 1 0 0 0 0 0 4 574324
-0.002234 -0.000817 0.120427 0.233879 0.817296 -0.427194 -0.062500 1 0 0 0 0 0 4 575323
-0.002234 -0.000817 0.120427 0.233883 0.817314 -0.427194 -0.062500 1 0 0 0 0 0 4 576326
-0.002234 -0.000817 0.120427 0.233887 0.817304 -0.427187 -0.062500 1 0 0 0 0 0 4 577324
-0.002234 -0.000817 0.120427 0.233876 0.817306 -0.427200 -0.062500 1 0 0 0 0 0 4 578323
-0.002234 -0.000817 0.120427 0.233886 0.817303 -0.427188 -0.062500 1 0 0 0 0 0 4 579322
-0.002234 -0.000817 0.120427 0.233876 0.817306 -0.427200 -0.062500 1 0 0 0 0 0 4 580396
-0.002234 -0.000817 0.120427 0.233886 0.817303 -0.427188 -0.062500 1 0 0 0 0 0 4 581400
-0.002234 -0.000817 0.120427 0.233888 0.817303 -0.427186 -0.062500 1 0 0 0 0 0 4 582562
-0.002234 -0.000817 0.120427 0.233876 0.817306 -0.427200 -0.062500 1 0 0 0 0 0 4 583413
-0.002234 -0.000817 0.120427 0.233887 0.817303 -0.427188 -0.062500 1 0 0 0 0 0 4 584330
-0.002234 -0.000817 0.120427 0.233876 0.817306 -0.427200 -0.062500 1 0 0 0 0 0 4 585300
-0.002234 -0.000817 0.120427 0.233874 0.817306 -0.427182 -0.062500 1 0 0 0 0 0 4 586328
-0.002234 -0.000817 0.120427 0.233882 0.817315 -0.427192 -0.062500 1 0 0 0 0 0 4 587325
-0.002234 -0.000817 0.120427 0.233879 0.817296 -0.427194 -0.062500 1 0 0 0 0 0 4 588324
-0.002234 -0.000817 0.120427 0.233883 0.817314 -0.427194 -0.062500 1 0 0 0 0 0 4 589324
-0.002234 -0.000817 0.120427 0.233879 0.817295 -0.427194 -0.062500 1 0 0 0 0 0 4 590322
-0.002234 -0.000817 0.120427 0.233883 0.817314 -0.427194 -0.062500 1 0 0 0 0 0 4 591323
-0.002234 -0.000817 0.120427 0.233887 0.817304 -0.427187 -0.062500 1 0 0 0 0 0 4 592324
-0.002234 -0.000817 0.120427 0.233876 0.817306 -0.427200 -0.062500 1 0 0 0 0 0 4 593321
-0.002234 -0.000817 0.120427 0.233886 0.817303 -0.427188 -0.062500 1 0 0 0 0 0 4 594311
-0.002234 -0.000817 0.120427 0.233876 0.817306 -0.427200 -0.062500 1 0 0 0 0 0 4 595314
-0.002234 -0.000817 0.120427 0.233886 0.817303 -0.427188 -0.062500 1 0 0 0 0 0 4 596375
-0.002234 -0.000817 0.120427 0.233884 0.817315 -0.427193 -0.062500 1 0 0 0 0 0 4 597389
-0.002234 -0.000817 0.120427 0.233879 0.817296 -0.427194 -0.062500 1 0 0 0 0 0 4 598373
-0.002234 -0.000817 0.120427 0.233887 0.817302 -0.427187 -0.062500 1 0 0 0 0 0 4 599399
-0.002234 -0.000817 0.120427 0.233876 0.817306 -0.427200 -0.062500 1 0 0 0 0 0 4 600374
-0.002234 -0.000817 0.120427 0.233874 0.817306 -0.427181 -0.062500 1 0 0 0 0 0 4 601389
-0.002234 -0.000817 0.120427 0.233882 0.817315 -0.427192 -0.062500 1 0 0 0 0 0 4 602372
-0.002234 -0.000817 0.120427 0.233875 0.817308 -0.427200 -0.062500 1 0 0 0 0 0 4 603388
-0.002234 -0.000817 0.120427 0.233886 0.817304 -0.427188 -0.062500 1 0 0 0 0 0 4 604373
-0.002234 -0.000817 0.120427 0.233879 0.817294 -0.427193 -0.062500 1 0 0 0 0 0 4 605387
-0.002234 -0.000817 0.120427 0.233883 0.817314 -0.427194 -0.062500 1 0 0 0 0 0 4 606372
-0.002234 -0.000817 0.120427 0.233887 0.817304 -0.427187 -0.062500 1 0 0 0 0 0 4 607389
-0.002234 -0.000817 0.120427 0.233876 0.817306 -0.427200 -0.062500 1 0 0 0 0 0 4 608307
-0.002234 -0.000817 0.120427 0.233886 0.817303 -0.427188 -0.062500 1 0 0 0 0 0 4 609315
-0.002234 -0.000817 0.120427 0.233876 0.817306 -0.427200 -0.062500 1 0 0 0 0 0 4 610305
-0.002234 -0.000817 0.120427 0.233886 0.817303 -0.427188 -0.062500 1 0 0 0 0 0 4 611315
-0.002234 -0.000817 0.120427 0.233884 0.817315 -0.427193 -0.062500 1 0 0 0 0 0 4 612306
-0.002234 -0.000817 0.120427 0.233879 0.817296 -0.427194 -0.062500 1 0 0 0 0 0 4 613315
-0.002234 -0.000817 0.120427 0.233883 0.817314 -0.427194 -0.062500 1 0 0 0 0 0 4 614305
-0.002234 -0.000817 0.120427 0.233875 0.817307 -0.427181 -0.062500 1 0 0 0 0 0 4 615308
-0.002234 -0.000817 0.120427 0.233874 0.817307 -0.427199 -0.062500 1 0 0 0 0 0 4 616316
-0.002234 -0.000817 0.120427 0.233886 0.817304 -0.427188 -0.062500 1 0 0 0 0 0 4 618060
-0.002234 -0.000817 0.120427 0.233875 0.817306 -0.427200 -0.062500 1 0 0 0 0 0 4 618316
[truncated: 22,705,262 more chars]
