# Supplementary material for: Increasing Patient Engagement in Rehabilitation Exercises Using Computer-Based Citizen Science
Source: PLoS One. 2015 Mar 20;10(3):e0117013. doi: 10.1371/journal.pone.0117013 (PMC4368773; doi:10.1371/journal.pone.0117013)
Supplement: S5 Dataset — (ZIP) [file pone.0117013.s005.zip › Dataset_S5/P17/P17_without.dat]

0.017937 -0.013470 0.170149 -0.799266 0.587770 -2.602543 -0.000000 1 0 0 0 0 0 0 964
0.017983 -0.013477 0.170238 -0.690502 0.162730 -1.443812 -0.000031 1 0 0 0 0 0 0 1969
0.018018 -0.013477 0.170331 -0.542614 0.028852 -1.403018 -0.000062 1 0 0 0 0 0 0 2962
0.018029 -0.013469 0.170420 -0.219045 -0.079673 -1.365289 -0.000094 1 0 0 0 0 0 0 3971
0.018061 -0.013443 0.170502 -0.474368 -0.326375 -1.304675 -0.000125 1 0 0 0 0 0 0 4961
0.018085 -0.013404 0.170576 -0.407746 -0.512054 -1.204154 -0.000156 1 0 0 0 0 0 0 5963
0.018092 -0.013378 0.170640 -0.187219 -0.344356 -1.097107 -0.000187 1 0 0 0 0 0 0 6963
0.018099 -0.013317 0.170704 -0.174299 -0.794015 -1.101520 -0.000219 1 0 0 0 0 0 0 7964
0.018079 -0.013277 0.170758 0.166582 -0.549061 -0.993710 -0.000250 1 0 0 0 0 0 0 8958
0.018080 -0.013233 0.170803 -0.073716 -0.563978 -0.894135 -0.000283 1 0 0 0 0 0 0 10035
0.018077 -0.013209 0.170839 -0.076920 -0.312733 -0.814673 -0.000345 1 0 0 0 0 0 0 11999
0.018073 -0.013193 0.170871 -0.068445 -0.157951 -0.772842 -0.000377 1 0 0 0 0 0 0 13035
0.018084 -0.013165 0.170890 -0.266082 -0.310693 -0.637066 -0.000409 1 0 0 0 0 0 0 14042
0.018089 -0.013150 0.170900 -0.219262 -0.142218 -0.510776 -0.000440 1 0 0 0 0 0 0 15039
0.018091 -0.013142 0.170904 -0.188627 -0.026043 -0.456483 -0.000471 1 0 0 0 0 0 0 16024
0.018099 -0.013163 0.170893 -0.266784 0.367636 -0.267290 -0.000502 1 0 0 0 0 0 0 17021
0.018124 -0.013179 0.170879 -0.497943 0.348092 -0.235494 -0.000533 1 0 0 0 0 0 0 18035
0.018136 -0.013188 0.170872 -0.376358 0.253518 -0.352236 -0.000565 1 0 0 0 0 0 0 19044
0.018162 -0.013197 0.170860 -0.555944 0.264780 -0.318041 -0.000596 1 0 0 0 0 0 0 20023
0.018196 -0.013208 0.170845 -0.676079 0.281586 -0.305167 -0.000627 1 0 0 0 0 0 0 21031
0.018213 -0.013213 0.170839 -0.482711 0.227803 -0.425280 -0.000658 1 0 0 0 0 0 0 22024
0.018217 -0.013193 0.170834 -0.298392 -0.111265 -0.492578 -0.000689 1 0 0 0 0 0 0 23007
0.018239 -0.013188 0.170823 -0.527935 0.062696 -0.437719 -0.000721 1 0 0 0 0 0 0 24020
0.018250 -0.013186 0.170818 -0.419442 0.122312 -0.528791 -0.000751 1 0 0 0 0 0 0 25003
0.018256 -0.013185 0.170816 -0.345964 0.150031 -0.596141 -0.000783 1 0 0 0 0 0 0 26006
0.018259 -0.013185 0.170814 -0.311223 0.165585 -0.642925 -0.000814 1 0 0 0 0 0 0 27023
0.018260 -0.013184 0.170814 -0.330798 0.197204 -0.760294 -0.000946 1 0 0 0 0 0 0 31247
0.018261 -0.013184 0.170814 -0.326990 0.203876 -0.785037 -0.000971 1 0 0 0 0 0 0 32033
0.018262 -0.013184 0.170814 -0.331041 0.211062 -0.812561 -0.001002 1 0 0 0 0 0 0 33027
0.018262 -0.013184 0.170813 -0.338068 0.217855 -0.839004 -0.001033 1 0 0 0 0 0 0 34025
0.018262 -0.013184 0.170813 -0.346588 0.224494 -0.864674 -0.001064 1 0 0 0 0 0 0 35016
0.018262 -0.013184 0.170813 -0.355767 0.230949 -0.889947 -0.001095 1 0 0 0 0 0 0 36001
0.018282 -0.013190 0.170805 -0.627552 0.304942 -0.801150 -0.001127 1 0 0 0 0 0 0 37017
0.018292 -0.013192 0.170800 -0.535515 0.288475 -0.875236 -0.001158 1 0 0 0 0 0 0 38018
0.018298 -0.013194 0.170798 -0.469863 0.275820 -0.933687 -0.001189 1 0 0 0 0 0 0 39003
0.018320 -0.013200 0.170789 -0.701322 0.338550 -0.861841 -0.001221 1 0 0 0 0 0 0 40031
0.018332 -0.013203 0.170784 -0.588168 0.315671 -0.943326 -0.001251 1 0 0 0 0 0 0 41004
0.018338 -0.013205 0.170782 -0.521013 0.305468 -1.028406 -0.001310 1 0 0 0 0 0 0 42884
0.018356 -0.013188 0.170771 -0.683180 0.060668 -0.945365 -0.001344 1 0 0 0 0 0 0 43964
0.018365 -0.013179 0.170766 -0.593687 0.159357 -1.034403 -0.001375 1 0 0 0 0 0 0 44963
0.018370 -0.013175 0.170763 -0.534753 0.231404 -1.101393 -0.001406 1 0 0 0 0 0 0 45951
0.018372 -0.013174 0.170762 -0.507796 0.271551 -1.148090 -0.001437 1 0 0 0 0 0 0 46960
0.018374 -0.013173 0.170761 -0.498783 0.294377 -1.183393 -0.001468 1 0 0 0 0 0 0 47952
0.018374 -0.013172 0.170761 -0.499195 0.308864 -1.213834 -0.001500 1 0 0 0 0 0 0 48961
0.018375 -0.013172 0.170761 -0.504310 0.319150 -1.241265 -0.001531 1 0 0 0 0 0 0 49952
0.018375 -0.013172 0.170761 -0.512010 0.327562 -1.267957 -0.001562 1 0 0 0 0 0 0 50961
0.018375 -0.013172 0.170761 -0.520861 0.335040 -1.293860 -0.001594 1 0 0 0 0 0 0 51961
0.018375 -0.013172 0.170761 -0.530299 0.342014 -1.319235 -0.001625 1 0 0 0 0 0 0 52951
0.018395 -0.013177 0.170752 -0.802299 0.416068 -1.229848 -0.001656 1 0 0 0 0 0 0 53963
0.018405 -0.013180 0.170748 -0.710316 0.399664 -1.303695 -0.001687 1 0 0 0 0 0 0 54951
0.018411 -0.013181 0.170746 -0.645083 0.387234 -1.362860 -0.001719 1 0 0 0 0 0 0 55961
0.018433 -0.013187 0.170736 -0.876300 0.449632 -1.289622 -0.001750 1 0 0 0 0 0 0 56950
0.018445 -0.013191 0.170731 -0.764169 0.427415 -1.373158 -0.001782 1 0 0 0 0 0 0 58000
0.018471 -0.013198 0.170720 -0.949752 0.478385 -1.319433 -0.001812 1 0 0 0 0 0 0 58957
0.018484 -0.013201 0.170715 -0.812047 0.449064 -1.412684 -0.001844 1 0 0 0 0 0 0 59969
0.018491 -0.013204 0.170713 -0.722876 0.429186 -1.480281 -0.001875 1 0 0 0 0 0 0 60954
0.018489 -0.013181 0.170710 -0.616067 0.114048 -1.513099 -0.001906 1 0 0 0 0 0 0 61969
0.018509 -0.013175 0.170700 -0.886997 0.301828 -1.438731 -0.001937 1 0 0 0 0 0 0 62957
0.018519 -0.013173 0.170696 -0.800305 0.369590 -1.522109 -0.001969 1 0 0 0 0 0 0 63963
0.018524 -0.013171 0.170693 -0.737933 0.401578 -1.585503 -0.002000 1 0 0 0 0 0 0 64964
0.018526 -0.013171 0.170692 -0.708678 0.419344 -1.629796 -0.002031 1 0 0 0 0 0 0 65958
0.018528 -0.013171 0.170692 -0.698662 0.430854 -1.664512 -0.002063 1 0 0 0 0 0 0 66965
0.018548 -0.013176 0.170683 -0.960473 0.506607 -1.578252 -0.002093 1 0 0 0 0 0 0 67956
0.018559 -0.013178 0.170678 -0.863802 0.491312 -1.654922 -0.002125 1 0 0 0 0 0 0 68969
0.018564 -0.013180 0.170676 -0.796019 0.479284 -1.715014 -0.002157 1 0 0 0 0 0 0 69974
0.018567 -0.013181 0.170675 -0.764109 0.474754 -1.757760 -0.002188 1 0 0 0 0 0 0 70971
0.018589 -0.013186 0.170666 -1.014846 0.542280 -1.675642 -0.002219 1 0 0 0 0 0 0 71972
0.018600 -0.013190 0.170662 -0.912318 0.522565 -1.753752 -0.002250 1 0 0 0 0 0 0 72966
0.018605 -0.013191 0.170659 -0.841351 0.508164 -1.814175 -0.002281 1 0 0 0 0 0 0 73946
0.018603 -0.013169 0.170657 -0.743989 0.195513 -1.843613 -0.002313 1 0 0 0 0 0 0 74964
0.018602 -0.013157 0.170656 -0.757691 0.317898 -1.883487 -0.002344 1 0 0 0 0 0 0 75962
0.018602 -0.013152 0.170656 -0.775133 0.409546 -1.917089 -0.002375 1 0 0 0 0 0 0 76963
0.018601 -0.013149 0.170656 -0.789193 0.460901 -1.946072 -0.002406 1 0 0 0 0 0 0 77946
0.018621 -0.013153 0.170647 -1.063786 0.557245 -1.857717 -0.002437 1 0 0 0 0 0 0 78962
0.018632 -0.013155 0.170642 -0.973182 0.552106 -1.932527 -0.002468 1 0 0 0 0 0 0 79945
0.018637 -0.013156 0.170640 -0.908511 0.545292 -1.991933 -0.002499 1 0 0 0 0 0 0 80943
0.018639 -0.013157 0.170639 -0.878525 0.543566 -2.035031 -0.002531 1 0 0 0 0 0 0 81964
0.018641 -0.013157 0.170639 -0.867964 0.545351 -2.068656 -0.002563 1 0 0 0 0 0 0 82964
0.018661 -0.013163 0.170630 -1.129564 0.616058 -1.981171 -0.002593 1 0 0 0 0 0 0 83942
0.018672 -0.013165 0.170625 -1.033065 0.598479 -2.057911 -0.002625 1 0 0 0 0 0 0 84962
0.018673 -0.013144 0.170622 -0.901127 0.277765 -2.103462 -0.002656 1 0 0 0 0 0 0 85962
0.018673 -0.013133 0.170621 -0.895083 0.395234 -2.152291 -0.002687 1 0 0 0 0 0 0 86962
0.018673 -0.013127 0.170620 -0.902362 0.484093 -2.190423 -0.002719 1 0 0 0 0 0 0 87972
0.018673 -0.013125 0.170620 -0.911150 0.533891 -2.221200 -0.002749 1 0 0 0 0 0 0 88945
0.018668 -0.013100 0.170618 -0.856814 0.254935 -2.235486 -0.002781 1 0 0 0 0 0 0 89968
0.018666 -0.013087 0.170618 -0.892327 0.394791 -2.267993 -0.002812 1 0 0 0 0 0 0 90957
0.018665 -0.013081 0.170618 -0.921011 0.495386 -2.298245 -0.002844 1 0 0 0 0 0 0 91960
0.018664 -0.013078 0.170617 -0.941052 0.551519 -2.326226 -0.002875 1 0 0 0 0 0 0 92968
0.018664 -0.013076 0.170617 -0.956152 0.583028 -2.352684 -0.002906 1 0 0 0 0 0 0 93966
0.018664 -0.013076 0.170617 -0.968881 0.602127 -2.378660 -0.002938 1 0 0 0 0 0 0 94970
0.018679 -0.013057 0.170607 -1.178580 0.374169 -2.273025 -0.002969 1 0 0 0 0 0 0 95964
0.018687 -0.013048 0.170602 -1.113681 0.483391 -2.353658 -0.003000 1 0 0 0 0 0 0 96962
0.018691 -0.013043 0.170600 -1.067453 0.561204 -2.417059 -0.003031 1 0 0 0 0 0 0 97963
0.018693 -0.013041 0.170599 -1.046857 0.604246 -2.461584 -0.003062 1 0 0 0 0 0 0 98961
0.018694 -0.013040 0.170599 -1.041018 0.628459 -2.495677 -0.003093 1 0 0 0 0 0 0 99943
0.018689 -0.013016 0.170597 -0.978975 0.335896 -2.510546 -0.003124 1 0 0 0 0 0 0 100942
0.018687 -0.013004 0.170597 -1.011031 0.469310 -2.544666 -0.003156 1 0 0 0 0 0 0 101963
0.018686 -0.012998 0.170596 -1.037719 0.566429 -2.575126 -0.003187 1 0 0 0 0 0 0 102958
0.018681 -0.012972 0.170595 -0.992611 0.313124 -2.588389 -0.003219 1 0 0 0 0 0 0 103968
0.018678 -0.012958 0.170594 -1.032885 0.466140 -2.620860 -0.003250 1 0 0 0 0 0 0 104954
0.018677 -0.012952 0.170594 -1.063960 0.573444 -2.651437 -0.003281 1 0 0 0 0 0 0 105967
0.018671 -0.012925 0.170593 -1.020922 0.325057 -2.664145 -0.003313 1 0 0 0 0 0 0 106969
0.018668 -0.012912 0.170592 -1.062326 0.480565 -2.696716 -0.003344 1 0 0 0 0 0 0 107959
0.018667 -0.012905 0.170592 -1.093849 0.588984 -2.726994 -0.003375 1 0 0 0 0 0 0 108959
0.018661 -0.012878 0.170590 -1.051073 0.341263 -2.739575 -0.003406 1 0 0 0 0 0 0 109962
0.018658 -0.012865 0.170590 -1.092692 0.497098 -2.772437 -0.003437 1 0 0 0 0 0 0 110961
0.018657 -0.012858 0.170590 -1.124237 0.605572 -2.802769 -0.003469 1 0 0 0 0 0 0 111961
0.018656 -0.012854 0.170589 -1.145668 0.665663 -2.830582 -0.003500 1 0 0 0 0 0 0 112960
0.018651 -0.012829 0.170588 -1.097307 0.391199 -2.841588 -0.003531 1 0 0 0 0 0 0 113959
0.018649 -0.012817 0.170588 -1.136204 0.533599 -2.874102 -0.003563 1 0 0 0 0 0 0 114966
0.018647 -0.012810 0.170587 -1.166366 0.635335 -2.903947 -0.003594 1 0 0 0 0 0 0 115958
0.018642 -0.012784 0.170586 -1.122836 0.384050 -2.916031 -0.003625 1 0 0 0 0 0 0 116957
0.018639 -0.012770 0.170585 -1.164770 0.538592 -2.950564 -0.003658 1 0 0 0 0 0 0 118019
0.018638 -0.012764 0.170585 -1.197034 0.646804 -2.983112 -0.003692 1 0 0 0 0 0 0 119104
0.018637 -0.012760 0.170585 -1.217451 0.705799 -3.008729 -0.003720 1 0 0 0 0 0 0 120015
0.018632 -0.012735 0.170584 -1.169127 0.431118 -3.019730 -0.003752 1 0 0 0 0 0 0 121026
0.018629 -0.012723 0.170583 -1.208022 0.573364 -3.052429 -0.003783 1 0 0 0 0 0 0 122035
0.018628 -0.012716 0.170583 -1.237880 0.674739 -3.081742 -0.003814 1 0 0 0 0 0 0 123001
0.018627 -0.012713 0.170583 -1.258780 0.731428 -3.109918 -0.003845 1 0 0 0 0 0 0 124018
0.018627 -0.012712 0.170582 -1.274078 0.763056 -3.135939 -0.003876 1 0 0 0 0 0 0 125000
0.018622 -0.012687 0.170581 -1.222154 0.473676 -3.144592 -0.003906 1 0 0 0 0 0 0 125950
0.018619 -0.012675 0.170581 -1.259635 0.608728 -3.177008 -0.003937 1 0 0 0 0 0 0 126958
0.018618 -0.012669 0.170580 -1.288979 0.706746 -3.206787 -0.003968 1 0 0 0 0 0 0 127948
0.018617 -0.012666 0.170580 -1.309422 0.761577 -3.234753 -0.004000 1 0 0 0 0 0 0 128958
0.018617 -0.012665 0.170580 -1.324660 0.792321 -3.260984 -0.004031 1 0 0 0 0 0 0 129949
0.018617 -0.012664 0.170580 -1.337604 0.810895 -3.287055 -0.004062 1 0 0 0 0 0 0 130958
0.018612 -0.012640 0.170579 -1.284700 0.515141 -3.296196 -0.004093 1 0 0 0 0 0 0 131947
0.018609 -0.012628 0.170578 -1.321479 0.646906 -3.328643 -0.004125 1 0 0 0 0 0 0 132958
0.018608 -0.012622 0.170578 -1.350515 0.743250 -3.358404 -0.004156 1 0 0 0 0 0 0 133948
0.018608 -0.012619 0.170578 -1.370772 0.797242 -3.386303 -0.004187 1 0 0 0 0 0 0 134956
0.018607 -0.012618 0.170578 -1.385958 0.827560 -3.412624 -0.004218 1 0 0 0 0 0 0 135951
0.018607 -0.012617 0.170578 -1.398788 0.845924 -3.438602 -0.004250 1 0 0 0 0 0 0 136957
0.018602 -0.012593 0.170576 -1.345852 0.550018 -3.447626 -0.004281 1 0 0 0 0 0 0 137948
0.018600 -0.012581 0.170576 -1.382672 0.681608 -3.480071 -0.004312 1 0 0 0 0 0 0 138957
0.018598 -0.012575 0.170576 -1.411639 0.777823 -3.509869 -0.004343 1 0 0 0 0 0 0 139946
0.018598 -0.012572 0.170575 -1.431961 0.831802 -3.537883 -0.004375 1 0 0 0 0 0 0 140957
0.018593 -0.012547 0.170574 -1.382681 0.553852 -3.547650 -0.004406 1 0 0 0 0 0 0 141948
0.018590 -0.012534 0.170574 -1.421249 0.694402 -3.580352 -0.004437 1 0 0 0 0 0 0 142948
0.018589 -0.012528 0.170573 -1.451373 0.795279 -3.610901 -0.004469 1 0 0 0 0 0 0 143957
0.018588 -0.012525 0.170573 -1.471841 0.851303 -3.638469 -0.004499 1 0 0 0 0 0 0 144946
0.018583 -0.012500 0.170572 -1.423060 0.574515 -3.648662 -0.004531 1 0 0 0 0 0 0 145958
0.018580 -0.012487 0.170571 -1.461613 0.715519 -3.681218 -0.004562 1 0 0 0 0 0 0 146949
0.018579 -0.012481 0.170571 -1.491740 0.816511 -3.711808 -0.004593 1 0 0 0 0 0 0 147956
0.018578 -0.012478 0.170571 -1.512269 0.872762 -3.739407 -0.004624 1 0 0 0 0 0 0 148946
0.018578 -0.012477 0.170571 -1.527882 0.904214 -3.766199 -0.004656 1 0 0 0 0 0 0 149957
0.018573 -0.012452 0.170569 -1.476351 0.614742 -3.775335 -0.004687 1 0 0 0 0 0 0 150959
0.018570 -0.012440 0.170569 -1.513701 0.749468 -3.808001 -0.004719 1 0 0 0 0 0 0 151962
0.018569 -0.012434 0.170568 -1.543091 0.847330 -3.838193 -0.004750 1 0 0 0 0 0 0 152959
0.018569 -0.012431 0.170568 -1.563440 0.901991 -3.865931 -0.004781 1 0 0 0 0 0 0 153956
0.018563 -0.012406 0.170567 -1.514360 0.624248 -3.875696 -0.004812 1 0 0 0 0 0 0 154964
0.018561 -0.012393 0.170566 -1.552879 0.764882 -3.908624 -0.004844 1 0 0 0 0 0 0 155964
0.018560 -0.012387 0.170566 -1.583001 0.865639 -3.939109 -0.004875 1 0 0 0 0 0 0 156965
0.018554 -0.012360 0.170564 -1.539139 0.613335 -3.949985 -0.004906 1 0 0 0 0 0 0 157967
0.018551 -0.012347 0.170564 -1.580282 0.766790 -3.983472 -0.004937 1 0 0 0 0 0 0 158960
0.018536 -0.012361 0.170559 -1.434825 1.136360 -3.953706 -0.004969 1 0 0 0 0 0 0 159968
0.018524 -0.012344 0.170555 -1.462588 0.785419 -3.989943 -0.005000 1 0 0 0 0 0 0 160961
0.018518 -0.012336 0.170553 -1.555000 0.865435 -4.041337 -0.005031 1 0 0 0 0 0 0 161961
0.018515 -0.012332 0.170552 -1.613118 0.933044 -4.081133 -0.005062 1 0 0 0 0 0 0 162962
0.018509 -0.012306 0.170551 -1.583088 0.663561 -4.096085 -0.005094 1 0 0 0 0 0 0 163959
0.018505 -0.012293 0.170550 -1.631343 0.808340 -4.131952 -0.005125 1 0 0 0 0 0 0 164959
0.018499 -0.012263 0.170548 -1.601493 0.602587 -4.146439 -0.005156 1 0 0 0 0 0 0 165961
0.018496 -0.012248 0.170547 -1.650278 0.781709 -4.182123 -0.005187 1 0 0 0 0 0 0 166955
0.018489 -0.012217 0.170546 -1.620829 0.593360 -4.196504 -0.005219 1 0 0 0 0 0 0 167958
0.018486 -0.012202 0.170545 -1.669855 0.781305 -4.232657 -0.005250 1 0 0 0 0 0 0 168967
0.018479 -0.012171 0.170543 -1.640435 0.597350 -4.246863 -0.005281 1 0 0 0 0 0 0 169968
0.018476 -0.012155 0.170542 -1.689488 0.787353 -4.282770 -0.005313 1 0 0 0 0 0 0 170964
0.018461 -0.012167 0.170537 -1.547139 1.175153 -4.254038 -0.005344 1 0 0 0 0 0 0 171957
0.018449 -0.012150 0.170533 -1.576806 0.833331 -4.290221 -0.005375 1 0 0 0 0 0 0 172957
0.018442 -0.012141 0.170532 -1.670163 0.917761 -4.341757 -0.005406 1 0 0 0 0 0 0 173942
0.018434 -0.012114 0.170529 -1.664240 0.679024 -4.364113 -0.005437 1 0 0 0 0 0 0 174957
0.018431 -0.012100 0.170528 -1.724952 0.841228 -4.404110 -0.005468 1 0 0 0 0 0 0 175956
0.018424 -0.012069 0.170527 -1.701324 0.644128 -4.420029 -0.005500 1 0 0 0 0 0 0 176964
0.018420 -0.012054 0.170526 -1.753239 0.827604 -4.457142 -0.005531 1 0 0 0 0 0 0 177964
0.018414 -0.012023 0.170524 -1.725067 0.641094 -4.471246 -0.005562 1 0 0 0 0 0 0 178959
0.018405 -0.011984 0.170521 -1.710018 0.521236 -4.489325 -0.005594 1 0 0 0 0 0 0 179959
0.018401 -0.011964 0.170520 -1.771534 0.768236 -4.529230 -0.005625 1 0 0 0 0 0 0 180957
0.018394 -0.011931 0.170518 -1.748611 0.616001 -4.544652 -0.005656 1 0 0 0 0 0 0 181956
0.018372 -0.011911 0.170511 -1.558094 0.775481 -4.502963 -0.005687 1 0 0 0 0 0 0 182956
0.018361 -0.011901 0.170508 -1.692318 0.929474 -4.569214 -0.005719 1 0 0 0 0 0 0 183965
0.018351 -0.011873 0.170505 -1.720807 0.706429 -4.601596 -0.005749 1 0 0 0 0 0 0 184944
0.018346 -0.011858 0.170504 -1.800622 0.874473 -4.648514 -0.005781 1 0 0 0 0 0 0 185963
0.018339 -0.011828 0.170502 -1.786067 0.679679 -4.666547 -0.005812 1 0 0 0 0 0 0 186963
0.018335 -0.011813 0.170501 -1.842632 0.864151 -4.705444 -0.005844 1 0 0 0 0 0 0 187959
0.018328 -0.011781 0.170499 -1.816624 0.677973 -4.719703 -0.005875 1 0 0 0 0 0 0 188958
0.018320 -0.011742 0.170496 -1.802386 0.557931 -4.737291 -0.005906 1 0 0 0 0 0 0 189941
0.018302 -0.011743 0.170490 -1.686064 1.067030 -4.718325 -0.005937 1 0 0 0 0 0 0 190956
0.018288 -0.011720 0.170486 -1.734789 0.812992 -4.758797 -0.005969 1 0 0 0 0 0 0 191959
0.018277 -0.011684 0.170483 -1.773590 0.635177 -4.794793 -0.006000 1 0 0 0 0 0 0 192968
0.018271 -0.011667 0.170481 -1.864048 0.850853 -4.846340 -0.006033 1 0 0 0 0 0 0 194030
0.018263 -0.011635 0.170479 -1.854794 0.681898 -4.865174 -0.006064 1 0 0 0 0 0 0 195016
0.018254 -0.011595 0.170476 -1.849198 0.570634 -4.885701 -0.006096 1 0 0 0 0 0 0 196025
0.018250 -0.011575 0.170475 -1.915597 0.821731 -4.927927 -0.006127 1 0 0 0 0 0 0 197017
0.018243 -0.011542 0.170473 -1.894687 0.671201 -4.943289 -0.006158 1 0 0 0 0 0 0 198019
0.018234 -0.011502 0.170470 -1.882958 0.569046 -4.961133 -0.006189 1 0 0 0 0 0 0 198997
0.018230 -0.011482 0.170469 -1.946573 0.824908 -5.002910 -0.006220 1 0 0 0 0 0 0 199994
0.018223 -0.011448 0.170467 -1.924508 0.676784 -5.018300 -0.006252 1 0 0 0 0 0 0 201020
0.018214 -0.011408 0.170464 -1.912222 0.575801 -5.036365 -0.006283 1 0 0 0 0 0 0 202018
0.018210 -0.011388 0.170463 -1.975236 0.831987 -5.077741 -0.006313 1 0 0 0 0 0 0 202992
0.018203 -0.011354 0.170461 -1.952673 0.683975 -5.092221 -0.006345 1 0 0 0 0 0 0 203991
0.018186 -0.011357 0.170455 -1.826270 1.153975 -5.072059 -0.006377 1 0 0 0 0 0 0 205014
0.018172 -0.011335 0.170451 -1.869910 0.877947 -5.109972 -0.006408 1 0 0 0 0 0 0 206018
0.018166 -0.011325 0.170449 -1.971273 0.997651 -5.164886 -0.006439 1 0 0 0 0 0 0 207001
0.018158 -0.011296 0.170447 -1.968632 0.776279 -5.186028 -0.006470 1 0 0 0 0 0 0 208013
0.018148 -0.011258 0.170444 -1.966272 0.637900 -5.207298 -0.006502 1 0 0 0 0 0 0 209025
0.018139 -0.011215 0.170441 -1.968792 0.566216 -5.229294 -0.006532 1 0 0 0 0 0 0 210000
0.018134 -0.011194 0.170439 -2.040256 0.839661 -5.274708 -0.006564 1 0 0 0 0 0 0 211014
0.018127 -0.011160 0.170437 -2.021399 0.700142 -5.289611 -0.006595 1 0 0 0 0 0 0 211998
0.018118 -0.011119 0.170434 -2.011040 0.603443 -5.308186 -0.006626 1 0 0 0 0 0 0 213010
0.018109 -0.011075 0.170431 -2.009674 0.552546 -5.329235 -0.006657 1 0 0 0 0 0 0 213997
0.018105 -0.011054 0.170430 -2.079258 0.836415 -5.374569 -0.006689 1 0 0 0 0 0 0 215013
0.018097 -0.011019 0.170427 -2.059349 0.702048 -5.388929 -0.006720 1 0 0 0 0 0 0 215996
0.018089 -0.010978 0.170425 -2.048603 0.607876 -5.407590 -0.006752 1 0 0 0 0 0 0 217023
0.018071 -0.010978 0.170419 -1.932049 1.129088 -5.391699 -0.006783 1 0 0 0 0 0 0 218013
0.018057 -0.010954 0.170414 -1.981538 0.880900 -5.430016 -0.006814 1 0 0 0 0 0 0 218997
0.018045 -0.010919 0.170411 -2.020802 0.705766 -5.464926 -0.006845 1 0 0 0 0 0 0 220011
0.018039 -0.010902 0.170409 -2.111162 0.922099 -5.516601 -0.006876 1 0 0 0 0 0 0 220995
0.018031 -0.010869 0.170406 -2.101372 0.753098 -5.533194 -0.006906 1 0 0 0 0 0 0 221954
0.018022 -0.010830 0.170403 -2.095369 0.641354 -5.552221 -0.006937 1 0 0 0 0 0 0 222945
0.018013 -0.010786 0.170400 -2.096503 0.583017 -5.574217 -0.006968 1 0 0 0 0 0 0 223954
0.018008 -0.010765 0.170399 -2.167100 0.862701 -5.620174 -0.006999 1 0 0 0 0 0 0 224945
0.018001 -0.010730 0.170396 -2.147726 0.726241 -5.634562 -0.007031 1 0 0 0 0 0 0 225944
0.017992 -0.010690 0.170393 -2.136930 0.630786 -5.652529 -0.007062 1 0 0 0 0 0 0 226955
0.017983 -0.010646 0.170390 -2.135350 0.580332 -5.673313 -0.007093 1 0 0 0 0 0 0 227945
0.017979 -0.010624 0.170388 -2.204946 0.864152 -5.719825 -0.007125 1 0 0 0 0 0 0 228954
0.017971 -0.010589 0.170386 -2.184919 0.729562 -5.733595 -0.007156 1 0 0 0 0 0 0 229944
0.017963 -0.010549 0.170383 -2.173760 0.634941 -5.751351 -0.007187 1 0 0 0 0 0 0 230956
0.017954 -0.010505 0.170380 -2.172006 0.584899 -5.771933 -0.007218 1 0 0 0 0 0 0 231943
0.017935 -0.010503 0.170374 -2.059858 1.130247 -5.760469 -0.007250 1 0 0 0 0 0 0 232954
0.017921 -0.010478 0.170369 -2.112091 0.894410 -5.798698 -0.007281 1 0 0 0 0 0 0 233945
0.017909 -0.010443 0.170365 -2.152709 0.725212 -5.833091 -0.007312 1 0 0 0 0 0 0 234954
0.017903 -0.010425 0.170363 -2.244043 0.944388 -5.886339 -0.007343 1 0 0 0 0 0 0 235943
0.017895 -0.010393 0.170360 -2.234937 0.776833 -5.903348 -0.007375 1 0 0 0 0 0 0 236953
0.017886 -0.010353 0.170357 -2.228905 0.665325 -5.921736 -0.007406 1 0 0 0 0 0 0 237943
0.017877 -0.010309 0.170354 -2.229948 0.606922 -5.943455 -0.007437 1 0 0 0 0 0 0 238954
0.017872 -0.010288 0.170352 -2.300755 0.886369 -5.991049 -0.007468 1 0 0 0 0 0 0 239950
0.017865 -0.010253 0.170350 -2.281187 0.749613 -6.004733 -0.007500 1 0 0 0 0 0 0 240954
0.017856 -0.010213 0.170346 -2.270036 0.653571 -6.021572 -0.007531 1 0 0 0 0 0 0 241945
0.017847 -0.010169 0.170343 -2.268491 0.602669 -6.042418 -0.007562 1 0 0 0 0 0 0 242951
0.017837 -0.010124 0.170339 -2.273534 0.577455 -6.068766 -0.007598 1 0 0 0 0 0 0 244099
0.017819 -0.010121 0.170333 -2.161625 1.133968 -6.056002 -0.007625 1 0 0 0 0 0 0 244952
0.017805 -0.010096 0.170329 -2.221316 0.907069 -6.109062 -0.007675 1 0 0 0 0 0 0 246550
0.017793 -0.010060 0.170324 -2.256845 0.737743 -6.128398 -0.007688 1 0 0 0 0 0 0 246977
0.017787 -0.010042 0.170322 -2.348565 0.958036 -6.182438 -0.007718 1 0 0 0 0 0 0 247952
0.017799 -0.010015 0.170311 -2.607288 0.855613 -6.082760 -0.007750 1 0 0 0 0 0 0 248957
0.017800 -0.009978 0.170303 -2.499143 0.720994 -6.149841 -0.007781 1 0 0 0 0 0 0 249962
0.017801 -0.009959 0.170300 -2.490121 0.953409 -6.230227 -0.007812 1 0 0 0 0 0 0 250962
0.017797 -0.009926 0.170296 -2.427028 0.791270 -6.258475 -0.007843 1 0 0 0 0 0 0 251940
0.017790 -0.009887 0.170292 -2.393860 0.682062 -6.283162 -0.007875 1 0 0 0 0 0 0 252959
0.017767 -0.009863 0.170284 -2.197606 0.885522 -6.249478 -0.007906 1 0 0 0 0 0 0 253958
0.017756 -0.009851 0.170280 -2.334385 1.064020 -6.324366 -0.007937 1 0 0 0 0 0 0 254957
0.017745 -0.009822 0.170276 -2.363398 0.852671 -6.354493 -0.007969 1 0 0 0 0 0 0 255964
0.017735 -0.009784 0.170273 -2.377725 0.716361 -6.379530 -0.008000 1 0 0 0 0 0 0 256960
0.017725 -0.009741 0.170269 -2.388747 0.644691 -6.404013 -0.008031 1 0 0 0 0 0 0 257961
0.017715 -0.009697 0.170265 -2.398481 0.607991 -6.428193 -0.008062 1 0 0 0 0 0 0 258955
0.017691 -0.009671 0.170257 -2.223829 0.850208 -6.395160 -0.008094 1 0 0 0 0 0 0 259960
0.017674 -0.009634 0.170251 -2.305653 0.738711 -6.443659 -0.008125 1 0 0 0 0 0 0 260956
0.017686 -0.009621 0.170239 -2.701663 1.032396 -6.396028 -0.008156 1 0 0 0 0 0 0 261958
0.017688 -0.009591 0.170232 -2.608905 0.844458 -6.466222 -0.008187 1 0 0 0 0 0 0 262962
0.017683 -0.009553 0.170226 -2.536025 0.715485 -6.520086 -0.008219 1 0 0 0 0 0 0 263966
0.017697 -0.009515 0.170212 -2.768815 0.710441 -6.442811 -0.008250 1 0 0 0 0 0 0 264955
0.017685 -0.009493 0.170199 -2.467915 0.912538 -6.465686 -0.008281 1 0 0 0 0 0 0 265959
0.017674 -0.009458 0.170191 -2.461735 0.774432 -6.550567 -0.008312 1 0 0 0 0 0 0 266954
0.017669 -0.009441 0.170187 -2.542213 0.989253 -6.637449 -0.008344 1 0 0 0 0 0 0 267957
0.017668 -0.009434 0.170170 -2.611632 1.141879 -6.493824 -0.008375 1 0 0 0 0 0 0 268955
0.017662 -0.009407 0.170160 -2.573474 0.902571 -6.591211 -0.008406 1 0 0 0 0 0 0 269957
0.017655 -0.009370 0.170153 -2.548899 0.749085 -6.664884 -0.008437 1 0 0 0 0 0 0 270955
0.017646 -0.009328 0.170148 -2.538953 0.667484 -6.713888 -0.008469 1 0 0 0 0 0 0 271958
0.017623 -0.009303 0.170139 -2.352645 0.886246 -6.692713 -0.008500 1 0 0 0 0 0 0 272958
0.017606 -0.009268 0.170132 -2.429097 0.762688 -6.746200 -0.008531 1 0 0 0 0 0 0 273943
0.017579 -0.009246 0.170123 -2.302444 0.937425 -6.732630 -0.008562 1 0 0 0 0 0 0 274955
0.017581 -0.009217 0.170107 -2.679577 0.853433 -6.674113 -0.008593 1 0 0 0 0 0 0 275946
0.017582 -0.009202 0.170100 -2.718186 1.041298 -6.797281 -0.008625 1 0 0 0 0 0 0 276954
0.017564 -0.009192 0.170090 -2.472160 1.109651 -6.795630 -0.008655 1 0 0 0 0 0 0 277940
0.017570 -0.009168 0.170074 -2.779993 0.946289 -6.741080 -0.008687 1 0 0 0 0 0 0 278938
0.017569 -0.009132 0.170065 -2.716036 0.781742 -6.837060 -0.008718 1 0 0 0 0 0 0 279954
0.017569 -0.009116 0.170045 -2.747872 1.013967 -6.732381 -0.008750 1 0 0 0 0 0 0 280955
0.017565 -0.009084 0.170033 -2.694015 0.840868 -6.851436 -0.008781 1 0 0 0 0 0 0 281955
0.017565 -0.009070 0.170012 -2.745151 1.047564 -6.762552 -0.008812 1 0 0 0 0 0 0 282962
0.017560 -0.009039 0.170000 -2.702141 0.859425 -6.889417 -0.008844 1 0 0 0 0 0 0 283961
0.017538 -0.009021 0.169988 -2.488830 0.994464 -6.919977 -0.008875 1 0 0 0 0 0 0 284948
0.017538 -0.008969 0.169969 -2.753562 0.578793 -6.853718 -0.008906 1 0 0 0 0 0 0 285961
0.017519 -0.008940 0.169953 -2.541917 0.828118 -6.912822 -0.008937 1 0 0 0 0 0 0 286936
0.017511 -0.008926 0.169930 -2.672139 1.062912 -6.844735 -0.008968 1 0 0 0 0 0 0 287940
0.017503 -0.008897 0.169917 -2.684399 0.870126 -6.986781 -0.009000 1 0 0 0 0 0 0 288955
0.017500 -0.008883 0.169896 -2.769266 1.064453 -6.908604 -0.009031 1 0 0 0 0 0 0 289956
0.017480 -0.008873 0.169879 -2.556727 1.130766 -6.983782 -0.009062 1 0 0 0 0 0 0 290955
0.017485 -0.008849 0.169860 -2.881909 0.963919 -6.981580 -0.009093 1 0 0 0 0 0 0 291953
0.017464 -0.008810 0.169842 -2.570650 0.747196 -7.015924 -0.009125 1 0 0 0 0 0 0 292953
0.017455 -0.008792 0.169818 -2.705618 0.997800 -6.960078 -0.009156 1 0 0 0 0 0 0 293955
0.017452 -0.008784 0.169791 -2.808261 1.162025 -6.936046 -0.009187 1 0 0 0 0 0 0 294936
0.017432 -0.008777 0.169772 -2.598543 1.187307 -7.051941 -0.009218 1 0 0 0 0 0 0 295945
0.017433 -0.008731 0.169749 -2.856891 0.685767 -7.038983 -0.009250 1 0 0 0 0 0 0 296952
0.017420 -0.008729 0.169719 -2.721795 1.213331 -6.952444 -0.009281 1 0 0 0 0 0 0 297944
0.017425 -0.008686 0.169691 -2.940143 0.728036 -6.996264 -0.009312 1 0 0 0 0 0 0 298953
0.017394 -0.008681 0.169666 -2.504838 1.175806 -7.068549 -0.009343 1 0 0 0 0 0 0 299943
0.017376 -0.008656 0.169637 -2.621423 0.963174 -7.026593 -0.009375 1 0 0 0 0 0 0 300952
0.017368 -0.008645 0.169607 -2.786267 1.124118 -7.039946 -0.009406 1 0 0 0 0 0 0 301942
0.017361 -0.008618 0.169575 -2.816026 0.922092 -7.027417 -0.009437 1 0 0 0 0 0 0 302952
0.017354 -0.008581 0.169542 -2.829873 0.791845 -7.028300 -0.009468 1 0 0 0 0 0 0 303948
0.017347 -0.008541 0.169508 -2.840784 0.722653 -7.038385 -0.009500 1 0 0 0 0 0 0 304952
0.017326 -0.008518 0.169470 -2.661703 0.947312 -6.995051 -0.009531 1 0 0 0 0 0 0 305942
0.017312 -0.008485 0.169434 -2.745318 0.826632 -7.036166 -0.009562 1 0 0 0 0 0 0 306952
0.017287 -0.008466 0.169394 -2.618309 1.002048 -7.012280 -0.009593 1 0 0 0 0 0 0 307941
0.017271 -0.008434 0.169357 -2.729613 0.854343 -7.063072 -0.009625 1 0 0 0 0 0 0 308952
0.017246 -0.008415 0.169317 -2.616141 1.015913 -7.043842 -0.009656 1 0 0 0 0 0 0 309952
0.017250 -0.008389 0.169271 -3.005209 0.924347 -6.978402 -0.009687 1 0 0 0 0 0 0 310942
0.017235 -0.008373 0.169226 -2.792260 1.059230 -7.009957 -0.009718 1 0 0 0 0 0 0 311952
0.017204 -0.008339 0.169180 -2.576601 0.832959 -7.004537 -0.009749 1 0 0 0 0 0 0 312940
0.017191 -0.008324 0.169126 -2.799006 1.064428 -6.923411 -0.009781 1 0 0 0 0 0 0 313953
0.017168 -0.008314 0.169078 -2.678416 1.154356 -7.002145 -0.009812 1 0 0 0 0 0 0 314941
0.017153 -0.008288 0.169021 -2.796703 0.947427 -6.905906 -0.009843 1 0 0 0 0 0 0 315951
0.017149 -0.008277 0.168962 -2.948985 1.131483 -6.887569 -0.009874 1 0 0 0 0 0 0 316941
0.017124 -0.008245 0.168908 -2.698618 0.878110 -6.972389 -0.009906 1 0 0 0 0 0 0 317952
0.017109 -0.008208 0.168848 -2.827718 0.784005 -6.952854 -0.009993 1 0 0 0 0 0 0 320742
0.017076 -0.008142 0.168727 -2.628231 0.406461 -6.187822 -0.010075 1 0 0 0 0 0 0 323350
0.016997 -0.008055 0.168498 -1.992685 0.072289 -4.694587 -0.010094 1 0 0 0 0 0 0 323977
0.016982 -0.008019 0.168445 -2.770661 0.704110 -6.841700 -0.010125 1 0 0 0 0 0 0 324951
0.016957 -0.007998 0.168380 -2.724410 0.977711 -6.915241 -0.010156 1 0 0 0 0 0 0 325960
0.016942 -0.007967 0.168314 -2.854765 0.852310 -6.920131 -0.010187 1 0 0 0 0 0 0 326934
0.016917 -0.007949 0.168242 -2.745950 1.022311 -6.865518 -0.010218 1 0 0 0 0 0 0 327954
0.016908 -0.007943 0.168160 -2.948434 1.195227 -6.717741 -0.010250 1 0 0 0 0 0 0 328954
0.016886 -0.007938 0.168080 -2.810572 1.230740 -6.759926 -0.010281 1 0 0 0 0 0 0 329954
0.016884 -0.007962 0.167996 -3.060801 1.621992 -6.711495 -0.010312 1 0 0 0 0 0 0 330937
0.016866 -0.007972 0.167916 -2.880750 1.482884 -6.768785 -0.010343 1 0 0 0 0 0 0 331955
0.016854 -0.007955 0.167843 -2.953932 1.119552 -6.868043 -0.010375 1 0 0 0 0 0 0 332952
0.016846 -0.007926 0.167755 -3.014079 0.913348 -6.704819 -0.010406 1 0 0 0 0 0 0 333946
0.016819 -0.007885 0.167670 -2.781215 0.744559 -6.731227 -0.010437 1 0 0 0 0 0 0 334958
0.016794 -0.007887 0.167575 -2.786314 1.289649 -6.611935 -0.010469 1 0 0 0 0 0 0 335958
0.016774 -0.007842 0.167491 -2.851292 0.731074 -6.750501 -0.010500 1 0 0 0 0 0 0 336951
0.016741 -0.007793 0.167407 -2.693256 0.621505 -6.776172 -0.010531 1 0 0 0 0 0 0 337959
0.016701 -0.007743 0.167323 -2.594292 0.580578 -6.786556 -0.010562 1 0 0 0 0 0 0 338959
0.016663 -0.007715 0.167225 -2.618625 0.881383 -6.608360 -0.010593 1 0 0 0 0 0 0 339946
0.016621 -0.007675 0.167135 -2.566202 0.743429 -6.692892 -0.010625 1 0 0 0 0 0 0 340951
0.016603 -0.007658 0.167041 -2.876867 1.021459 -6.669354 -0.010656 1 0 0 0 0 0 0 341957
0.016576 -0.007647 0.166938 -2.800432 1.139882 -6.549717 -0.010687 1 0 0 0 0 0 0 342959
0.016561 -0.007620 0.166835 -2.939082 0.939037 -6.545555 -0.010718 1 0 0 0 0 0 0 343947
0.016541 -0.007629 0.166730 -2.904965 1.387425 -6.528587 -0.010750 1 0 0 0 0 0 0 344962
0.016528 -0.007611 0.166626 -3.003130 1.093788 -6.540406 -0.010781 1 0 0 0 0 0 0 345956
0.016509 -0.007625 0.166521 -2.941990 1.470193 -6.527053 -0.010812 1 0 0 0 0 0 0 346954
0.016482 -0.007629 0.166411 -2.827810 1.397303 -6.476157 -0.010843 1 0 0 0 0 0 0 347952
0.016466 -0.007610 0.166304 -2.962028 1.076356 -6.511594 -0.010875 1 0 0 0 0 0 0 348954
0.016455 -0.007578 0.166199 -3.049943 0.884672 -6.533672 -0.010906 1 0 0 0 0 0 0 349941
0.016431 -0.007560 0.166089 -2.899386 1.042672 -6.480080 -0.010937 1 0 0 0 0 0 0 350957
0.016401 -0.007548 0.165976 -2.805736 1.147877 -6.447515 -0.010969 1 0 0 0 0 0 0 351957
0.016377 -0.007496 0.165864 -2.882176 0.625969 -6.451398 -0.011000 1 0 0 0 0 0 0 352958
0.016326 -0.007463 0.165760 -2.535494 0.816182 -6.558282 -0.011030 1 0 0 0 0 0 0 353936
0.016282 -0.007444 0.165649 -2.591065 1.017602 -6.492594 -0.011062 1 0 0 0 0 0 0 354953
0.016250 -0.007388 0.165537 -2.768278 0.552261 -6.469804 -0.011093 1 0 0 0 0 0 0 355952
0.016231 -0.007338 0.165410 -2.946926 0.578843 -6.265101 -0.011125 1 0 0 0 0 0 0 356953
0.016203 -0.007310 0.165288 -2.854176 0.873612 -6.320086 -0.011156 1 0 0 0 0 0 0 357954
0.016170 -0.007294 0.165169 -2.787325 1.048365 -6.358624 -0.011187 1 0 0 0 0 0 0 358953
0.016135 -0.007283 0.165032 -2.747051 1.140573 -6.134188 -0.011219 1 0 0 0 0 0 0 359956
0.016099 -0.007275 0.164906 -2.734875 1.187592 -6.242795 -0.011250 1 0 0 0 0 0 0 360954
0.016082 -0.007273 0.164774 -2.999931 1.273096 -6.183602 -0.011281 1 0 0 0 0 0 0 361953
0.016076 -0.007273 0.164640 -3.164459 1.324112 -6.141512 -0.011312 1 0 0 0 0 0 0 362950
0.016069 -0.007252 0.164500 -3.177162 1.032205 -6.068320 -0.011343 1 0 0 0 0 0 0 363954
0.016031 -0.007257 0.164366 -2.780262 1.367462 -6.132744 -0.011375 1 0 0 0 0 0 0 364951
0.016008 -0.007238 0.164226 -2.935949 1.070273 -6.058595 -0.011406 1 0 0 0 0 0 0 365950
0.015992 -0.007205 0.164083 -3.053000 0.873445 -6.008572 -0.011437 1 0 0 0 0 0 0 366954
0.015960 -0.007162 0.163949 -2.844275 0.704905 -6.108051 -0.011468 1 0 0 0 0 0 0 367951
0.015939 -0.007118 0.163808 -2.982587 0.671636 -6.031149 -0.011500 1 0 0 0 0 0 0 368952
0.015893 -0.007112 0.163672 -2.679909 1.172929 -6.088954 -0.011531 1 0 0 0 0 0 0 369952
0.015845 -0.007081 0.163540 -2.612221 0.899612 -6.139747 -0.011562 1 0 0 0 0 0 0 370955
0.015816 -0.007043 0.163399 -2.857648 0.769370 -6.029632 -0.011593 1 0 0 0 0 0 0 371954
0.015781 -0.007021 0.163249 -2.808314 0.960215 -5.888717 -0.011624 1 0 0 0 0 0 0 372945
0.015744 -0.007006 0.163113 -2.777757 1.083270 -6.062766 -0.011656 1 0 0 0 0 0 0 373955
0.015720 -0.006976 0.162970 -2.951686 0.887882 -5.978077 -0.011687 1 0 0 0 0 0 0 374959
0.015694 -0.006981 0.162822 -2.935319 1.339806 -5.897247 -0.011718 1 0 0 0 0 0 0 375951
0.015681 -0.006985 0.162677 -3.123978 1.368819 -5.921518 -0.011750 1 0 0 0 0 0 0 376951
0.015670 -0.006964 0.162529 -3.160891 1.043737 -5.879701 -0.011781 1 0 0 0 0 0 0 377955
0.015643 -0.006950 0.162373 -2.970392 1.100969 -5.775374 -0.011812 1 0 0 0 0 0 0 378953
0.015630 -0.006944 0.162224 -3.140517 1.217035 -5.837494 -0.011843 1 0 0 0 0 0 0 379934
0.015598 -0.006913 0.162083 -2.899707 0.900536 -5.950416 -0.011874 1 0 0 0 0 0 0 380935
0.015582 -0.006898 0.161940 -3.095206 1.083435 -5.925236 -0.011906 1 0 0 0 0 0 0 381951
0.015552 -0.006887 0.161786 -2.941920 1.144948 -5.771034 -0.011937 1 0 0 0 0 0 0 382952
0.015531 -0.006858 0.161632 -3.049315 0.918764 -5.751987 -0.011968 1 0 0 0 0 0 0 383953
0.015479 -0.006835 0.161483 -2.642146 0.969574 -5.800935 -0.011999 1 0 0 0 0 0 0 384943
0.015447 -0.006800 0.161331 -2.866686 0.817226 -5.760918 -0.012031 1 0 0 0 0 0 0 385951
0.015409 -0.006778 0.161171 -2.816879 0.975631 -5.653298 -0.012062 1 0 0 0 0 0 0 386940
0.015369 -0.006763 0.161029 -2.791313 1.082436 -5.854998 -0.012093 1 0 0 0 0 0 0 387950
0.015327 -0.006751 0.160873 -2.756883 1.132532 -5.696363 -0.012124 1 0 0 0 0 0 0 388940
0.015284 -0.006741 0.160711 -2.740720 1.158995 -5.590471 -0.012156 1 0 0 0 0 0 0 389950
0.015262 -0.006736 0.160556 -3.022149 1.239712 -5.663693 -0.012187 1 0 0 0 0 0 0 390939
0.015229 -0.006729 0.160394 -2.902981 1.220114 -5.566694 -0.012218 1 0 0 0 0 0 0 391952
0.015190 -0.006722 0.160229 -2.818336 1.205072 -5.499540 -0.012250 1 0 0 0 0 0 0 392949
0.015191 -0.006723 0.160061 -3.336197 1.327105 -5.455615 -0.012280 1 0 0 0 0 0 0 393939
0.015169 -0.006719 0.159893 -3.111108 1.279797 -5.463412 -0.012371 1 0 0 0 0 0 0 396832
0.015104 -0.006672 0.159399 -2.530221 0.714417 -1.180943 -0.012452 1 0 0 0 0 0 0 399439
0.015043 -0.006618 0.158942 -2.516980 0.552905 -1.162804 -0.012469 1 0 0 0 0 0 0 399963
0.015037 -0.006611 0.158837 -3.240647 1.154434 -5.739624 -0.012500 1 0 0 0 0 0 0 400950
0.015009 -0.006602 0.158694 -3.031208 1.186931 -5.697213 -0.012531 1 0 0 0 0 0 0 401940
0.014967 -0.006568 0.158551 -2.818979 0.867915 -5.680749 -0.012562 1 0 0 0 0 0 0 402948
0.014923 -0.006546 0.158412 -2.782211 0.991182 -5.728146 -0.012593 1 0 0 0 0 0 0 403939
0.014883 -0.006554 0.158258 -2.830664 1.393973 -5.526546 -0.012625 1 0 0 0 0 0 0 404948
0.014862 -0.006558 0.158103 -3.076514 1.384066 -5.485683 -0.012655 1 0 0 0 0 0 0 405939
0.014806 -0.006550 0.157948 -2.659410 1.227975 -5.459789 -0.012687 1 0 0 0 0 0 0 406948
0.014783 -0.006569 0.157797 -3.039889 1.585135 -5.506016 -0.012719 1 0 0 0 0 0 0 407957
0.014763 -0.006555 0.157638 -3.124540 1.171773 -5.395538 -0.012749 1 0 0 0 0 0 0 408940
0.014731 -0.006543 0.157491 -2.971813 1.161880 -5.529978 -0.012781 1 0 0 0 0 0 0 409942
0.014690 -0.006531 0.157328 -2.848561 1.167278 -5.310001 -0.012812 1 0 0 0 0 0 0 410949
0.014668 -0.006525 0.157168 -3.080316 1.243055 -5.320772 -0.012843 1 0 0 0 0 0 0 411938
0.014655 -0.006521 0.157009 -3.226753 1.288615 -5.327175 -0.012875 1 0 0 0 0 0 0 412949
0.014640 -0.006495 0.156845 -3.221035 0.993438 -5.254154 -0.012905 1 0 0 0 0 0 0 413939
0.014631 -0.006481 0.156685 -3.297043 1.131175 -5.269742 -0.012937 1 0 0 0 0 0 0 414958
0.014602 -0.006469 0.156514 -3.049813 1.158530 -5.120169 -0.012969 1 0 0 0 0 0 0 415962
0.014579 -0.006438 0.156344 -3.110342 0.920515 -5.109982 -0.013000 1 0 0 0 0 0 0 416954
0.014529 -0.006436 0.156185 -2.761697 1.278542 -5.225928 -0.013031 1 0 0 0 0 0 0 417945
0.014479 -0.006430 0.156013 -2.728269 1.249151 -5.066695 -0.013062 1 0 0 0 0 0 0 418950
0.014425 -0.006397 0.155854 -2.668219 0.905301 -5.192861 -0.013093 1 0 0 0 0 0 0 419955
0.014379 -0.006399 0.155687 -2.770558 1.323033 -5.094986 -0.013125 1 0 0 0 0 0 0 420956
0.014332 -0.006393 0.155512 -2.752580 1.276820 -4.955705 -0.013156 1 0 0 0 0 0 0 421945
0.014306 -0.006390 0.155344 -3.033503 1.300418 -5.027406 -0.013187 1 0 0 0 0 0 0 422957
0.014268 -0.006383 0.155168 -2.906325 1.245324 -4.904114 -0.013218 1 0 0 0 0 0 0 423939
0.014246 -0.006378 0.155000 -3.113209 1.283543 -4.978313 -0.013250 1 0 0 0 0 0 0 424958
0.014211 -0.006370 0.154823 -2.946845 1.237351 -4.854187 -0.013281 1 0 0 0 0 0 0 425955
0.014190 -0.006365 0.154654 -3.133986 1.280328 -4.928546 -0.013312 1 0 0 0 0 0 0 426959
0.014171 -0.006337 0.154482 -3.168638 0.990370 -4.891499 -0.013343 1 0 0 0 0 0 0 427953
0.014136 -0.006318 0.154303 -2.970414 1.057175 -4.766143 -0.013374 1 0 0 0 0 0 0 428932
0.014116 -0.006307 0.154133 -3.147136 1.184297 -4.846563 -0.013405 1 0 0 0 0 0 0 429935
0.014080 -0.006295 0.153954 -2.965580 1.184656 -4.722330 -0.013437 1 0 0 0 0 0 0 430951
0.014060 -0.006289 0.153783 -3.145482 1.251399 -4.798932 -0.013468 1 0 0 0 0 0 0 431950
0.014004 -0.006274 0.153614 -2.695597 1.157174 -4.818545 -0.013499 1 0 0 0 0 0 0 432933
0.013973 -0.006266 0.153447 -2.975772 1.229380 -4.827471 -0.013531 1 0 0 0 0 0 0 433952
0.013938 -0.006279 0.153274 -2.956180 1.521913 -4.728621 -0.013562 1 0 0 0 0 0 0 434951
0.013890 -0.006256 0.153110 -2.789167 1.076720 -4.827795 -0.013593 1 0 0 0 0 0 0 435951
0.013863 -0.006243 0.152945 -3.037173 1.167146 -4.797622 -0.013625 1 0 0 0 0 0 0 436950
0.013823 -0.006230 0.152767 -2.900057 1.172045 -4.599395 -0.013656 1 0 0 0 0 0 0 437959
0.013780 -0.006218 0.152606 -2.837153 1.183429 -4.794919 -0.013687 1 0 0 0 0 0 0 438953
0.013739 -0.006229 0.152434 -2.854181 1.490909 -4.654580 -0.013718 1 0 0 0 0 0 0 439940
0.013708 -0.006209 0.152259 -2.996447 1.122204 -4.575028 -0.013750 1 0 0 0 0 0 0 440952
0.013669 -0.006193 0.152100 -2.900873 1.137238 -4.749536 -0.013781 1 0 0 0 0 0 0 441952
0.013623 -0.006179 0.151922 -2.799034 1.150005 -4.515137 -0.013812 1 0 0 0 0 0 0 442951
0.013580 -0.006188 0.151743 -2.833421 1.474058 -4.443146 -0.013843 1 0 0 0 0 0 0 443951
0.013549 -0.006168 0.151564 -2.984043 1.115621 -4.417481 -0.013875 1 0 0 0 0 0 0 444952
0.013494 -0.006170 0.151394 -2.680709 1.375711 -4.525100 -0.013906 1 0 0 0 0 0 0 445952
0.013462 -0.006170 0.151225 -2.960714 1.370544 -4.512815 -0.013936 1 0 0 0 0 0 0 446930
0.013436 -0.006144 0.151049 -3.059621 1.041549 -4.411346 -0.013968 1 0 0 0 0 0 0 447948
0.013383 -0.006144 0.150881 -2.716148 1.335219 -4.476554 -0.014000 1 0 0 0 0 0 0 448948
0.013346 -0.006118 0.150705 -2.888897 1.036449 -4.367492 -0.014031 1 0 0 0 0 0 0 449952
0.013307 -0.006122 0.150525 -2.888095 1.393519 -4.273813 -0.014061 1 0 0 0 0 0 0 450931
0.013257 -0.006094 0.150356 -2.738175 1.013440 -4.383168 -0.014093 1 0 0 0 0 0 0 451950
0.013212 -0.006097 0.150178 -2.782292 1.374435 -4.260697 -0.014125 1 0 0 0 0 0 0 452949
0.013179 -0.006073 0.149997 -2.942878 1.063376 -4.193240 -0.014156 1 0 0 0 0 0 0 453952
0.013143 -0.006077 0.149815 -2.913926 1.406827 -4.129246 -0.014187 1 0 0 0 0 0 0 454950
0.013101 -0.006073 0.149649 -2.833571 1.333163 -4.332039 -0.014218 1 0 0 0 0 0 0 455941
0.013052 -0.006064 0.149466 -2.745817 1.255184 -4.097482 -0.014250 1 0 0 0 0 0 0 456953
0.013024 -0.006057 0.149289 -2.999713 1.289166 -4.127299 -0.014283 1 0 0 0 0 0 0 458020
0.012990 -0.006070 0.149107 -2.944490 1.550070 -4.038678 -0.014314 1 0 0 0 0 0 0 459007
0.012962 -0.006052 0.148923 -3.023412 1.160983 -3.991744 -0.014345 1 0 0 0 0 0 0 460007
0.012908 -0.006054 0.148749 -2.685761 1.398884 -4.090019 -0.014377 1 0 0 0 0 0 0 461016
0.012870 -0.006030 0.148569 -2.858446 1.074878 -3.991215 -0.014407 1 0 0 0 0 0 0 461985
0.012847 -0.006016 0.148392 -3.068827 1.177313 -4.000719 -0.014438 1 0 0 0 0 0 0 462985
0.012795 -0.006020 0.148221 -2.711977 1.430116 -4.048763 -0.014470 1 0 0 0 0 0 0 464006
0.012757 -0.005997 0.148041 -2.867542 1.092799 -3.920459 -0.014501 1 0 0 0 0 0 0 464984
0.012734 -0.005983 0.147864 -3.069347 1.186105 -3.917393 -0.014532 1 0 0 0 0 0 0 465985
0.012676 -0.005964 0.147686 -2.621938 1.123842 -3.875732 -0.014563 1 0 0 0 0 0 0 466984
0.012642 -0.005953 0.147509 -2.898560 1.215490 -3.866293 -0.014594 1 0 0 0 0 0 0 467982
0.012578 -0.005935 0.147330 -2.527159 1.138868 -3.817108 -0.014627 1 0 0 0 0 0 0 469012
0.012525 -0.005942 0.147145 -2.635108 1.455893 -3.702783 -0.014658 1 0 0 0 0 0 0 470013
0.012468 -0.005915 0.146970 -2.601433 1.061293 -3.841832 -0.014785 1 0 0 0 0 0 0 474097
0.012419 -0.005918 0.146787 -2.688381 1.396228 -3.695418 -0.014789 1 0 0 0 0 0 0 474204
0.012279 -0.005857 0.146189 -1.502829 0.592184 1.830312 -0.014812 1 0 0 0 0 0 0 474957
0.012238 -0.005843 0.146050 -2.664834 1.130947 -3.585312 -0.014864 1 0 0 0 0 0 0 476603
0.012222 -0.005838 0.145993 -3.102643 1.299505 -5.182090 -0.014874 1 0 0 0 0 0 0 476941
0.012122 -0.005808 0.145623 -2.039107 0.987099 -1.200394 -0.014906 1 0 0 0 0 0 0 477971
0.012081 -0.005796 0.145485 -2.700457 1.196132 -3.808294 -0.014937 1 0 0 0 0 0 0 478939
0.012048 -0.005765 0.145316 -2.864379 0.950243 -3.642440 -0.014968 1 0 0 0 0 0 0 479946
0.012006 -0.005742 0.145153 -2.768012 1.040287 -3.675215 -0.014999 1 0 0 0 0 0 0 480938
0.011973 -0.005705 0.144974 -2.871201 0.859340 -3.438336 -0.015031 1 0 0 0 0 0 0 481947
0.011916 -0.005697 0.144798 -2.561832 1.220619 -3.435806 -0.015062 1 0 0 0 0 0 0 482936
0.011882 -0.005691 0.144620 -2.834033 1.277920 -3.375540 -0.015093 1 0 0 0 0 0 0 483947
0.011825 -0.005699 0.144445 -2.545600 1.464697 -3.377768 -0.015125 1 0 0 0 0 0 0 484954
0.011784 -0.005677 0.144259 -2.734005 1.102387 -3.222569 -0.015155 1 0 0 0 0 0 0 485940
0.011739 -0.005659 0.144089 -2.692400 1.118756 -3.370670 -0.015187 1 0 0 0 0 0 0 486949
0.011676 -0.005661 0.143916 -2.441180 1.371373 -3.328759 -0.015218 1 0 0 0 0 0 0 487937
0.011638 -0.005659 0.143738 -2.756310 1.356370 -3.232968 -0.015249 1 0 0 0 0 0 0 488947
0.011595 -0.005651 0.143571 -2.700997 1.276985 -3.324997 -0.015280 1 0 0 0 0 0 0 489936
0.011548 -0.005640 0.143407 -2.645722 1.228026 -3.359201 -0.015312 1 0 0 0 0 0 0 490945
0.011477 -0.005622 0.143229 -2.315625 1.125658 -3.156265 -0.015343 1 0 0 0 0 0 0 491937
0.011436 -0.005610 0.143049 -2.673514 1.202450 -3.073431 -0.015374 1 0 0 0 0 0 0 492946
0.011390 -0.005597 0.142880 -2.647608 1.195462 -3.178942 -0.015406 1 0 0 0 0 0 0 493954
0.011343 -0.005584 0.142715 -2.607137 1.184904 -3.218419 -0.015437 1 0 0 0 0 0 0 494936
0.011287 -0.005547 0.142544 -2.492375 0.876482 -3.124677 -0.015468 1 0 0 0 0 0 0 495945
0.011253 -0.005526 0.142366 -2.769564 1.048356 -2.990705 -0.015499 1 0 0 0 0 0 0 496935
0.011211 -0.005508 0.142198 -2.687241 1.109412 -3.066123 -0.015531 1 0 0 0 0 0 0 497947
0.011165 -0.005493 0.142032 -2.617691 1.135129 -3.091859 -0.015562 1 0 0 0 0 0 0 498935
0.011120 -0.005499 0.141848 -2.627176 1.429311 -2.815236 -0.015593 1 0 0 0 0 0 0 499945
0.011067 -0.005472 0.141669 -2.503539 1.028760 -2.828338 -0.015625 1 0 0 0 0 0 0 500961
0.011015 -0.005452 0.141499 -2.509937 1.067855 -2.920167 -0.015656 1 0 0 0 0 0 0 501944
0.010948 -0.005451 0.141325 -2.307033 1.332098 -2.836643 -0.015687 1 0 0 0 0 0 0 502946
0.010890 -0.005444 0.141157 -2.387514 1.268790 -2.882448 -0.015718 1 0 0 0 0 0 0 503949
0.010835 -0.005433 0.140991 -2.440409 1.216090 -2.890680 -0.015749 1 0 0 0 0 0 0 504944
0.010782 -0.005420 0.140826 -2.464264 1.186745 -2.874904 -0.015781 1 0 0 0 0 0 0 505951
0.010735 -0.005428 0.140641 -2.523577 1.451365 -2.576695 -0.015812 1 0 0 0 0 0 0 506954
0.010679 -0.005402 0.140461 -2.425544 1.040945 -2.581044 -0.015843 1 0 0 0 0 0 0 507954
0.010627 -0.005382 0.140290 -2.444923 1.073564 -2.670604 -0.015875 1 0 0 0 0 0 0 508952
0.010575 -0.005364 0.140122 -2.454994 1.111183 -2.696567 -0.015906 1 0 0 0 0 0 0 509956
0.010518 -0.005326 0.139949 -2.368369 0.834361 -2.590249 -0.015937 1 0 0 0 0 0 0 510960
0.010448 -0.005316 0.139772 -2.195924 1.179156 -2.498206 -0.015968 1 0 0 0 0 0 0 511946
0.010389 -0.005304 0.139602 -2.297433 1.182549 -2.549631 -0.016000 1 0 0 0 0 0 0 512949
0.010334 -0.005291 0.139434 -2.361072 1.165585 -2.559838 -0.016031 1 0 0 0 0 0 0 513950
0.010300 -0.005281 0.139255 -2.645575 1.212340 -2.384215 -0.016062 1 0 0 0 0 0 0 514948
0.010258 -0.005269 0.139084 -2.562758 1.185405 -2.434388 -0.016093 1 0 0 0 0 0 0 515946
0.010219 -0.005278 0.138924 -2.580286 1.459412 -2.545428 -0.016125 1 0 0 0 0 0 0 516951
0.010155 -0.005270 0.138772 -2.247329 1.274371 -2.641803 -0.016156 1 0 0 0 0 0 0 517955
0.010097 -0.005259 0.138611 -2.291115 1.204721 -2.507932 -0.016187 1 0 0 0 0 0 0 518949
0.010062 -0.005250 0.138434 -2.588869 1.231226 -2.258563 -0.016218 1 0 0 0 0 0 0 519952
0.010006 -0.005256 0.138283 -2.350160 1.431215 -2.537460 -0.016249 1 0 0 0 0 0 0 520946
0.009953 -0.005251 0.138123 -2.344103 1.312603 -2.409855 -0.016281 1 0 0 0 0 0 0 521951
0.009882 -0.005237 0.137970 -2.098770 1.174856 -2.475655 -0.016312 1 0 0 0 0 0 0 522947
0.009836 -0.005206 0.137817 -2.398745 0.936723 -2.452633 -0.016343 1 0 0 0 0 0 0 523947
0.009768 -0.005178 0.137668 -2.133782 0.955401 -2.463160 -0.016374 1 0 0 0 0 0 0 524928
0.009712 -0.005158 0.137536 -2.241451 1.052247 -2.670072 -0.016406 1 0 0 0 0 0 0 525947
0.009657 -0.005140 0.137382 -2.273652 1.087122 -2.379231 -0.016437 1 0 0 0 0 0 0 526952
0.009585 -0.005119 0.137232 -2.038949 1.048779 -2.367432 -0.016468 1 0 0 0 0 0 0 527950
0.009546 -0.005107 0.137087 -2.430473 1.155367 -2.414860 -0.016499 1 0 0 0 0 0 0 528928
0.009481 -0.005088 0.136940 -2.133799 1.086996 -2.362147 -0.016531 1 0 0 0 0 0 0 529950
0.009429 -0.005093 0.136788 -2.269710 1.387195 -2.258229 -0.016562 1 0 0 0 0 0 0 530946
0.009374 -0.005067 0.136647 -2.228281 1.013626 -2.367103 -0.016593 1 0 0 0 0 0 0 531945
0.009309 -0.005064 0.136509 -2.073098 1.271313 -2.391615 -0.016625 1 0 0 0 0 0 0 532949
0.009231 -0.005050 0.136364 -1.888156 1.156849 -2.279724 -0.016655 1 0 0 0 0 0 0 533929
0.009169 -0.005037 0.136234 -2.068033 1.151087 -2.428429 -0.016687 1 0 0 0 0 0 0 534944
0.009112 -0.005022 0.136080 -2.141595 1.131655 -2.108226 -0.016718 1 0 0 0 0 0 0 535947
0.009061 -0.005008 0.135945 -2.216824 1.142515 -2.308233 -0.016749 1 0 0 0 0 0 0 536928
0.009012 -0.004995 0.135819 -2.248634 1.146018 -2.404559 -0.016783 1 0 0 0 0 0 0 538009
0.008943 -0.004975 0.135678 -1.970582 1.069450 -2.204012 -0.016814 1 0 0 0 0 0 0 539004
0.008885 -0.004959 0.135549 -2.086760 1.100216 -2.308719 -0.016845 1 0 0 0 0 0 0 540009
0.008811 -0.004939 0.135407 -1.876083 1.043722 -2.126807 -0.016875 1 0 0 0 0 0 0 540980
0.008752 -0.004922 0.135277 -2.027598 1.084941 -2.241442 -0.016908 1 0 0 0 0 0 0 542010
0.008692 -0.004885 0.135144 -2.035051 0.822902 -2.184264 -0.016939 1 0 0 0 0 0 0 543010
0.008624 -0.004876 0.135008 -1.914866 1.156371 -2.118379 -0.016970 1 0 0 0 0 0 0 544008
0.008567 -0.004865 0.134881 -2.036771 1.161983 -2.193416 -0.017002 1 0 0 0 0 0 0 545014
0.008515 -0.004853 0.134756 -2.109427 1.146533 -2.216921 -0.017031 1 0 0 0 0 0 0 545950
0.008451 -0.004856 0.134623 -1.943387 1.345619 -2.087987 -0.017062 1 0 0 0 0 0 0 546947
0.008396 -0.004851 0.134497 -2.035872 1.260387 -2.129726 -0.017093 1 0 0 0 0 0 0 547952
0.008345 -0.004841 0.134373 -2.094272 1.197783 -2.139672 -0.017125 1 0 0 0 0 0 0 548955
0.008297 -0.004830 0.134249 -2.120601 1.163592 -2.127567 -0.017156 1 0 0 0 0 0 0 549955
0.008234 -0.004833 0.134117 -1.931192 1.354087 -1.982442 -0.017187 1 0 0 0 0 0 0 550954
0.008161 -0.004823 0.134002 -1.760468 1.208790 -2.177278 -0.017219 1 0 0 0 0 0 0 551956
0.008101 -0.004812 0.133882 -1.904699 1.164382 -2.104807 -0.017250 1 0 0 0 0 0 0 552950
0.008029 -0.004795 0.133772 -1.747135 1.088433 -2.205717 -0.017281 1 0 0 0 0 0 0 553949
0.007976 -0.004801 0.133662 -1.971033 1.382147 -2.192852 -0.017312 1 0 0 0 0 0 0 554947
0.007926 -0.004797 0.133544 -2.025510 1.282680 -2.061627 -0.017343 1 0 0 0 0 0 0 555939
0.007859 -0.004783 0.133435 -1.795592 1.152409 -2.141766 -0.017374 1 0 0 0 0 0 0 556947
0.007802 -0.004770 0.133316 -1.895160 1.133031 -2.013571 -0.017407 1 0 0 0 0 0 0 557988
0.007738 -0.004773 0.133215 -1.800690 1.354549 -2.199789 -0.017439 1 0 0 0 0 0 0 559005
0.007664 -0.004763 0.133112 -1.641655 1.205756 -2.174390 -0.017471 1 0 0 0 0 0 0 560037
0.007594 -0.004788 0.132995 -1.682540 1.649154 -1.966072 -0.017502 1 0 0 0 0 0 0 561014
0.007533 -0.004773 0.132895 -1.771968 1.181930 -2.151884 -0.017533 1 0 0 0 0 0 0 562014
0.007466 -0.004776 0.132800 -1.701893 1.358935 -2.220615 -0.017564 1 0 0 0 0 0 0 563011
0.007409 -0.004770 0.132687 -1.812323 1.265579 -1.967951 -0.017595 1 0 0 0 0 0 0 564010
0.007339 -0.004755 0.132580 -1.633715 1.146766 -1.985742 -0.017626 1 0 0 0 0 0 0 564985
0.007282 -0.004743 0.132491 -1.792938 1.153889 -2.226402 -0.017657 1 0 0 0 0 0 0 566001
0.007212 -0.004724 0.132393 -1.606537 1.083591 -2.094971 -0.017688 1 0 0 0 0 0 0 566986
0.007160 -0.004729 0.132287 -1.817596 1.378754 -1.961505 -0.017720 1 0 0 0 0 0 0 568001
0.007091 -0.004720 0.132181 -1.618152 1.227373 -1.935741 -0.017751 1 0 0 0 0 0 0 568986
0.007036 -0.004710 0.132094 -1.760032 1.196301 -2.151932 -0.017781 1 0 0 0 0 0 0 569945
0.006952 -0.004709 0.131985 -1.370521 1.308704 -1.880728 -0.017812 1 0 0 0 0 0 0 570933
0.006889 -0.004702 0.131897 -1.599944 1.256055 -2.092928 -0.017843 1 0 0 0 0 0 0 571943
0.006815 -0.004687 0.131798 -1.467529 1.138408 -1.955953 -0.017874 1 0 0 0 0 0 0 572933
0.006761 -0.004694 0.131691 -1.706799 1.406769 -1.822433 -0.017906 1 0 0 0 0 0 0 573946
0.006707 -0.004670 0.131595 -1.716398 1.040498 -1.923825 -0.017937 1 0 0 0 0 0 0 574934
0.006645 -0.004668 0.131501 -1.592553 1.281773 -1.947461 -0.017968 1 0 0 0 0 0 0 575938
0.006571 -0.004655 0.131400 -1.425563 1.168418 -1.831155 -0.017999 1 0 0 0 0 0 0 576939
0.006493 -0.004637 0.131296 -1.325439 1.088056 -1.760135 -0.018031 1 0 0 0 0 0 0 577945
0.006418 -0.004638 0.131199 -1.350617 1.322332 -1.827608 -0.018062 1 0 0 0 0 0 0 578932
0.006360 -0.004632 0.131115 -1.555483 1.266821 -1.979893 -0.018093 1 0 0 0 0 0 0 579942
0.006289 -0.004618 0.131017 -1.391811 1.142613 -1.797672 -0.018124 1 0 0 0 0 0 0 580932
0.006218 -0.004620 0.130922 -1.363249 1.349202 -1.802889 -0.018156 1 0 0 0 0 0 0 581943
0.006189 -0.004583 0.130828 -1.898498 0.859169 -1.792228 -0.018187 1 0 0 0 0 0 0 582933
0.006138 -0.004574 0.130735 -1.671873 1.169171 -1.782010 -0.018218 1 0 0 0 0 0 0 583943
0.006078 -0.004579 0.130642 -1.501994 1.382086 -1.764760 -0.018249 1 0 0 0 0 0 0 584932
0.006020 -0.004555 0.130551 -1.513012 1.020254 -1.762073 -0.018281 1 0 0 0 0 0 0 585944
0.005956 -0.004552 0.130458 -1.413997 1.263620 -1.730872 -0.018312 1 0 0 0 0 0 0 586933
0.005889 -0.004559 0.130366 -1.347330 1.430605 -1.703355 -0.018343 1 0 0 0 0 0 0 587942
0.005814 -0.004551 0.130264 -1.221235 1.245520 -1.564851 -0.018374 1 0 0 0 0 0 0 588932
0.005755 -0.004542 0.130178 -1.418643 1.202478 -1.730327 -0.018406 1 0 0 0 0 0 0 589943
0.005691 -0.004546 0.130087 -1.343601 1.381706 -1.671401 -0.018437 1 0 0 0 0 0 0 590933
0.005631 -0.004521 0.129996 -1.390698 1.020747 -1.642567 -0.018469 1 0 0 0 0 0 0 591957
0.005566 -0.004518 0.129904 -1.309579 1.264029 -1.599937 -0.018500 1 0 0 0 0 0 0 592952
0.005499 -0.004526 0.129811 -1.251837 1.431018 -1.567619 -0.018531 1 0 0 0 0 0 0 593951
0.005444 -0.004523 0.129728 -1.405325 1.323701 -1.673272 -0.018562 1 0 0 0 0 0 0 594949
0.005376 -0.004510 0.129630 -1.219374 1.172263 -1.466225 -0.018593 1 0 0 0 0 0 0 595939
0.005321 -0.004498 0.129545 -1.369487 1.164254 -1.596568 -0.018624 1 0 0 0 0 0 0 596936
0.005258 -0.004501 0.129454 -1.271120 1.361664 -1.521727 -0.018656 1 0 0 0 0 0 0 597949
0.005206 -0.004496 0.129372 -1.389066 1.286839 -1.601522 -0.018687 1 0 0 0 0 0 0 598951
0.005145 -0.004503 0.129282 -1.268555 1.427339 -1.497370 -0.018718 1 0 0 0 0 0 0 599950
0.005094 -0.004500 0.129200 -1.374942 1.322556 -1.565585 -0.018750 1 0 0 0 0 0 0 600954
0.005033 -0.004508 0.129111 -1.249095 1.447657 -1.456536 -0.018781 1 0 0 0 0 0 0 601948
0.004982 -0.004505 0.129029 -1.352490 1.335610 -1.523147 -0.018812 1 0 0 0 0 0 0 602945
0.004936 -0.004498 0.128950 -1.415058 1.260267 -1.547438 -0.018843 1 0 0 0 0 0 0 603928
0.004859 -0.004499 0.128873 -1.003780 1.359504 -1.564224 -0.018874 1 0 0 0 0 0 0 604945
0.004800 -0.004493 0.128795 -1.180021 1.284335 -1.541101 -0.018906 1 0 0 0 0 0 0 605946
0.004749 -0.004484 0.128717 -1.302376 1.233925 -1.518712 -0.018937 1 0 0 0 0 0 0 606944
0.004689 -0.004488 0.128629 -1.173975 1.402559 -1.362749 -0.018968 1 0 0 0 0 0 0 607925
0.004639 -0.004484 0.128548 -1.274632 1.315679 -1.411799 -0.019000 1 0 0 0 0 0 0 608953
0.004574 -0.004472 0.128480 -1.086194 1.197009 -1.581933 -0.019031 1 0 0 0 0 0 0 609950
0.004521 -0.004459 0.128406 -1.205754 1.182078 -1.498302 -0.019062 1 0 0 0 0 0 0 610952
0.004473 -0.004447 0.128329 -1.284203 1.179672 -1.441697 -0.019093 1 0 0 0 0 0 0 611949
0.004410 -0.004431 0.128263 -1.072054 1.122419 -1.559360 -0.019124 1 0 0 0 0 0 0 612946
0.004364 -0.004436 0.128198 -1.261715 1.411910 -1.572121 -0.019156 1 0 0 0 0 0 0 613946
0.004320 -0.004433 0.128125 -1.300886 1.321499 -1.447982 -0.019187 1 0 0 0 0 0 0 614945
0.004278 -0.004425 0.128049 -1.312527 1.253805 -1.378053 -0.019218 1 0 0 0 0 0 0 615943
0.004223 -0.004431 0.127991 -1.146775 1.432152 -1.607580 -0.019249 1 0 0 0 0 0 0 616945
0.004175 -0.004428 0.127921 -1.202667 1.327728 -1.441543 -0.019281 1 0 0 0 0 0 0 617945
0.004130 -0.004420 0.127845 -1.243008 1.258145 -1.344162 -0.019312 1 0 0 0 0 0 0 618944
0.004069 -0.004405 0.127780 -1.011585 1.165607 -1.444813 -0.019343 1 0 0 0 0 0 0 619944
0.004017 -0.004392 0.127706 -1.109261 1.166179 -1.334493 -0.019374 1 0 0 0 0 0 0 620947
0.003958 -0.004395 0.127650 -1.009134 1.385643 -1.536953 -0.019406 1 0 0 0 0 0 0 621945
0.003922 -0.004375 0.127590 -1.287409 1.110396 -1.496776 -0.019436 1 0 0 0 0 0 0 622926
0.003865 -0.004355 0.127529 -1.023195 1.067442 -1.475681 -0.019468 1 0 0 0 0 0 0 623940
0.003827 -0.004379 0.127475 -1.254995 1.648960 -1.543380 -0.019500 1 0 0 0 0 0 0 624950
0.003769 -0.004380 0.127417 -0.991614 1.413211 -1.483316 -0.019531 1 0 0 0 0 0 0 625943
0.003734 -0.004360 0.127357 -1.249367 1.105374 -1.430830 -0.019562 1 0 0 0 0 0 0 626964
0.003683 -0.004359 0.127305 -1.062774 1.333969 -1.530739 -0.019593 1 0 0 0 0 0 0 627945
0.003618 -0.004348 0.127248 -0.846844 1.218879 -1.453829 -0.019624 1 0 0 0 0 0 0 628947
0.003585 -0.004342 0.127196 -1.235352 1.270615 -1.511466 -0.019656 1 0 0 0 0 0 0 629945
0.003535 -0.004349 0.127148 -1.043583 1.442814 -1.546734 -0.019687 1 0 0 0 0 0 0 630944
0.003489 -0.004345 0.127080 -1.069027 1.333843 -1.285010 -0.019718 1 0 0 0 0 0 0 631947
0.003447 -0.004339 0.127036 -1.109846 1.283298 -1.557888 -0.019749 1 0 0 0 0 0 0 632935
0.003406 -0.004329 0.126970 -1.107882 1.233000 -1.282310 -0.019781 1 0 0 0 0 0 0 633947
0.003366 -0.004319 0.126927 -1.120734 1.229278 -1.540346 -0.019812 1 0 0 0 0 0 0 634945
0.003306 -0.004303 0.126872 -0.853983 1.147967 -1.407864 -0.019843 1 0 0 0 0 0 0 635946
0.003270 -0.004275 0.126813 -1.120405 0.964535 -1.316744 -0.019874 1 0 0 0 0 0 0 636943
0.003232 -0.004256 0.126772 -1.124878 1.066446 -1.539205 -0.019906 1 0 0 0 0 0 0 637946
0.003180 -0.004255 0.126727 -0.922131 1.323724 -1.502354 -0.019937 1 0 0 0 0 0 0 638944
0.003148 -0.004234 0.126671 -1.146328 1.074658 -1.340421 -0.019968 1 0 0 0 0 0 0 639942
0.003098 -0.004233 0.126621 -0.938546 1.312011 -1.387163 -0.020000 1 0 0 0 0 0 0 640950
0.003054 -0.004227 0.126584 -0.977989 1.278091 -1.547053 -0.020030 1 0 0 0 0 0 0 641932
0.003025 -0.004204 0.126530 -1.174796 1.032229 -1.346248 -0.020062 1 0 0 0 0 0 0 642946
0.002978 -0.004201 0.126481 -0.939201 1.286122 -1.367506 -0.020093 1 0 0 0 0 0 0 643955
0.002935 -0.004195 0.126443 -0.963231 1.262580 -1.517211 -0.020124 1 0 0 0 0 0 0 644935
0.002888 -0.004166 0.126401 -0.902497 0.966329 -1.461478 -0.020157 1 0 0 0 0 0 0 645998
0.002864 -0.004151 0.126355 -1.190193 1.107706 -1.395067 -0.020188 1 0 0 0 0 0 0 646985
0.002819 -0.004153 0.126309 -0.933369 1.342605 -1.368168 -0.020220 1 0 0 0 0 0 0 648000
0.002777 -0.004149 0.126272 -0.940374 1.289643 -1.490974 -0.020251 1 0 0 0 0 0 0 648984
0.002736 -0.004142 0.126239 -0.951413 1.243711 -1.544613 -0.020282 1 0 0 0 0 0 0 649999
0.002697 -0.004133 0.126208 -0.952513 1.217486 -1.560754 -0.020313 1 0 0 0 0 0 0 650983
0.002676 -0.004127 0.126166 -1.198262 1.259717 -1.413967 -0.020345 1 0 0 0 0 0 0 651996
0.002640 -0.004099 0.126122 -1.017096 0.966488 -1.365723 -0.020376 1 0 0 0 0 0 0 652983
0.002603 -0.004080 0.126087 -0.970495 1.048624 -1.462686 -0.020406 1 0 0 0 0 0 0 653942
0.002565 -0.004066 0.126054 -0.945864 1.110291 -1.504977 -0.020436 1 0 0 0 0 0 0 654930
0.002527 -0.004053 0.126023 -0.928423 1.142014 -1.516827 -0.020468 1 0 0 0 0 0 0 655946
0.002488 -0.004042 0.125992 -0.914319 1.157041 -1.516464 -0.020499 1 0 0 0 0 0 0 656931
0.002450 -0.004031 0.125961 -0.902072 1.163815 -1.511684 -0.020531 1 0 0 0 0 0 0 657942
0.002411 -0.004020 0.125930 -0.890672 1.166407 -1.505183 -0.020561 1 0 0 0 0 0 0 658931
0.002378 -0.004029 0.125908 -0.959951 1.432321 -1.619919 -0.020593 1 0 0 0 0 0 0 659941
0.002342 -0.004028 0.125881 -0.917763 1.329773 -1.549624 -0.020624 1 0 0 0 0 0 0 660941
0.002305 -0.004023 0.125851 -0.884988 1.255387 -1.508803 -0.020655 1 0 0 0 0 0 0 661931
0.002267 -0.004015 0.125821 -0.862964 1.215641 -1.488240 -0.020687 1 0 0 0 0 0 0 662940
0.002261 -0.003995 0.125789 -1.279876 1.062584 -1.470243 -0.020718 1 0 0 0 0 0 0 663930
0.002238 -0.003980 0.125758 -1.102824 1.101833 -1.464067 -0.020749 1 0 0 0 0 0 0 664940
0.002208 -0.003968 0.125727 -0.970983 1.132314 -1.457430 -0.020780 1 0 0 0 0 0 0 665932
0.002179 -0.003976 0.125706 -0.975907 1.412706 -1.572525 -0.020812 1 0 0 0 0 0 0 666942
0.002159 -0.003961 0.125689 -1.083527 1.129160 -1.643347 -0.020843 1 0 0 0 0 0 0 667929
0.002129 -0.003947 0.125663 -0.964373 1.128195 -1.528926 -0.020874 1 0 0 0 0 0 0 668941
0.002095 -0.003935 0.125634 -0.883665 1.142710 -1.469271 -0.020905 1 0 0 0 0 0 0 669931
0.002059 -0.003924 0.125603 -0.836760 1.151387 -1.441490 -0.020937 1 0 0 0 0 0 0 670940
0.002035 -0.003899 0.125583 -0.989772 0.966659 -1.568206 -0.020968 1 0 0 0 0 0 0 671932
0.002009 -0.003901 0.125565 -0.979805 1.301687 -1.607085 -0.020999 1 0 0 0 0 0 0 672941
0.001977 -0.003897 0.125539 -0.883065 1.252233 -1.495871 -0.021030 1 0 0 0 0 0 0 673930
0.001955 -0.003875 0.125520 -1.003281 1.018115 -1.580938 -0.021062 1 0 0 0 0 0 0 674940
0.001931 -0.003879 0.125503 -0.976437 1.326472 -1.603587 -0.021093 1 0 0 0 0 0 0 675930
0.001899 -0.003875 0.125477 -0.871446 1.263948 -1.486231 -0.021124 1 0 0 0 0 0 0 676940
0.001877 -0.003854 0.125458 -0.987312 1.023458 -1.569154 -0.021156 1 0 0 0 0 0 0 677946
0.001853 -0.003857 0.125441 -0.958405 1.328371 -1.591060 -0.021187 1 0 0 0 0 0 0 678949
0.001835 -0.003840 0.125426 -1.033855 1.075910 -1.615496 -0.021218 1 0 0 0 0 0 0 679950
0.001807 -0.003825 0.125400 -0.898001 1.092199 -1.482199 -0.021249 1 0 0 0 0 0 0 680936
0.001793 -0.003819 0.125391 -1.069597 1.191168 -1.681336 -0.021281 1 0 0 0 0 0 0 681955
0.001766 -0.003810 0.125368 -0.917747 1.172173 -1.513177 -0.021312 1 0 0 0 0 0 0 682946
0.001747 -0.003786 0.125350 -0.995713 0.969363 -1.566645 -0.021343 1 0 0 0 0 0 0 683947
0.001724 -0.003788 0.125333 -0.946709 1.294426 -1.576953 -0.021375 1 0 0 0 0 0 0 684949
0.001707 -0.003770 0.125318 -1.011882 1.052822 -1.596820 -0.021405 1 0 0 0 0 0 0 685939
0.001685 -0.003775 0.125302 -0.950507 1.337979 -1.585400 -0.021437 1 0 0 0 0 0 0 686946
0.001668 -0.003758 0.125286 -1.009014 1.074816 -1.596428 -0.021468 1 0 0 0 0 0 0 687944
0.001646 -0.003764 0.125270 -0.944286 1.348928 -1.581722 -0.021499 1 0 0 0 0 0 0 688942
0.001629 -0.003747 0.125255 -1.001083 1.080407 -1.591546 -0.021531 1 0 0 0 0 0 0 689944
0.001602 -0.003734 0.125230 -0.856264 1.088394 -1.452359 -0.021561 1 0 0 0 0 0 0 690924
0.001588 -0.003727 0.125221 -1.022547 1.182882 -1.650227 -0.021593 1 0 0 0 0 0 0 691942
0.001562 -0.003718 0.125198 -0.868775 1.161977 -1.480592 -0.021624 1 0 0 0 0 0 0 692944
0.001549 -0.003714 0.125189 -1.024320 1.221505 -1.657862 -0.021656 1 0 0 0 0 0 0 693942
0.001542 -0.003712 0.125186 -1.124817 1.256550 -1.746722 -0.021687 1 0 0 0 0 0 0 694940
0.001519 -0.003706 0.125165 -0.917722 1.199358 -1.515506 -0.021718 1 0 0 0 0 0 0 695949
0.001502 -0.003683 0.125148 -0.965540 0.977684 -1.544387 -0.021749 1 0 0 0 0 0 0 696944
0.001480 -0.003686 0.125132 -0.901663 1.292693 -1.545969 -0.021783 1 0 0 0 0 0 0 698013
0.001463 -0.003668 0.125116 -0.959060 1.046985 -1.562187 -0.021813 1 0 0 0 0 0 0 698982
0.001455 -0.003659 0.125111 -1.074615 1.141331 -1.692610 -0.021845 1 0 0 0 0 0 0 700009
0.001438 -0.003669 0.125098 -0.960369 1.397154 -1.610237 -0.021876 1 0 0 0 0 0 0 701005
0.001423 -0.003654 0.125084 -0.984806 1.101753 -1.584385 -0.021907 1 0 0 0 0 0 0 701999
0.001416 -0.003647 0.125079 -1.083202 1.169532 -1.698594 -0.021939 1 0 0 0 0 0 0 703013
0.001398 -0.003658 0.125067 -0.960497 1.411999 -1.610190 -0.021970 1 0 0 0 0 0 0 704010
0.001384 -0.003644 0.125053 -0.980661 1.110128 -1.582140 -0.022002 1 0 0 0 0 0 0 705017
0.001377 -0.003637 0.125048 -1.076809 1.174529 -1.695530 -0.022032 1 0 0 0 0 0 0 705986
0.001368 -0.003614 0.125037 -1.054630 0.964890 -1.625193 -0.022063 1 0 0 0 0 0 0 706978
0.001349 -0.003616 0.125022 -0.934345 1.282026 -1.568963 -0.022094 1 0 0 0 0 0 0 707977
0.001334 -0.003598 0.125008 -0.961659 1.038343 -1.562165 -0.022126 1 0 0 0 0 0 0 709006
0.001327 -0.003589 0.125002 -1.061799 1.133497 -1.684351 -0.022157 1 0 0 0 0 0 0 710003
0.001310 -0.003599 0.124990 -0.940168 1.389720 -1.598819 -0.022189 1 0 0 0 0 0 0 711020
0.001295 -0.003584 0.124976 -0.960728 1.095025 -1.571505 -0.022220 1 0 0 0 0 0 0 712014
0.001288 -0.003577 0.124971 -1.056957 1.162729 -1.685507 -0.022252 1 0 0 0 0 0 0 713015
0.001285 -0.003574 0.124969 -1.113721 1.217374 -1.740093 -0.022283 1 0 0 0 0 0 0 714005
0.001264 -0.003566 0.124948 -0.884277 1.172266 -1.493923 -0.022313 1 0 0 0 0 0 0 714980
0.001253 -0.003563 0.124941 -0.998871 1.219477 -1.642721 -0.022344 1 0 0 0 0 0 0 715974
0.001248 -0.003561 0.124938 -1.078870 1.248683 -1.721112 -0.022375 1 0 0 0 0 0 0 716976
0.001239 -0.003541 0.124928 -1.042785 1.001543 -1.627897 -0.022408 1 0 0 0 0 0 0 718005
0.001222 -0.003545 0.124914 -0.914933 1.297525 -1.562533 -0.022438 1 0 0 0 0 0 0 718972
0.001207 -0.003527 0.124899 -0.938338 1.043674 -1.552123 -0.022470 1 0 0 0 0 0 0 720008
0.001200 -0.003519 0.124894 -1.036295 1.133387 -1.673339 -0.022501 1 0 0 0 0 0 0 721004
0.001196 -0.003515 0.124892 -1.093973 1.199084 -1.730616 -0.022533 1 0 0 0 0 0 0 722006
0.001195 -0.003513 0.124891 -1.124162 1.234247 -1.753896 -0.022564 1 0 0 0 0 0 0 722996
0.001188 -0.003492 0.124882 -1.061344 0.990536 -1.638430 -0.022595 1 0 0 0 0 0 0 724005
0.001171 -0.003496 0.124867 -0.920042 1.288278 -1.565124 -0.022626 1 0 0 0 0 0 0 724998
0.001163 -0.003498 0.124862 -1.015280 1.297563 -1.677118 -0.022657 1 0 0 0 0 0 0 726002
0.001153 -0.003479 0.124851 -1.000889 1.025478 -1.606764 -0.022689 1 0 0 0 0 0 0 726997
0.001148 -0.003470 0.124847 -1.065391 1.119364 -1.694539 -0.022720 1 0 0 0 0 0 0 728015
0.001145 -0.003466 0.124846 -1.105049 1.188870 -1.738606 -0.022752 1 0 0 0 0 0 0 729017
0.001130 -0.003477 0.124835 -0.945983 1.413836 -1.613498 -0.022783 1 0 0 0 0 0 0 730016
0.001117 -0.003464 0.124821 -0.946992 1.102646 -1.570270 -0.022813 1 0 0 0 0 0 0 730982
0.001111 -0.003457 0.124816 -1.033119 1.161571 -1.679048 -0.022844 1 0 0 0 0 0 0 731980
0.001107 -0.003454 0.124815 -1.084914 1.211868 -1.731790 -0.022876 1 0 0 0 0 0 0 733002
0.001100 -0.003433 0.124805 -1.033552 0.977405 -1.627542 -0.022907 1 0 0 0 0 0 0 733999
0.001096 -0.003422 0.124801 -1.078041 1.091862 -1.702024 -0.022938 1 0 0 0 0 0 0 734981
0.001081 -0.003431 0.124789 -0.927526 1.359576 -1.597708 -0.022970 1 0 0 0 0 0 0 735995
0.001073 -0.003436 0.124785 -1.011844 1.333649 -1.688715 -0.023001 1 0 0 0 0 0 0 736981
0.001064 -0.003419 0.124774 -0.991537 1.042372 -1.609365 -0.023030 1 0 0 0 0 0 0 737939
0.001059 -0.003410 0.124770 -1.052887 1.126206 -1.694083 -0.023061 1 0 0 0 0 0 0 738929
0.001057 -0.003406 0.124768 -1.090986 1.190701 -1.737079 -0.023093 1 0 0 0 0 0 0 739938
0.001055 -0.003404 0.124768 -1.111291 1.225532 -1.755048 -0.023124 1 0 0 0 0 0 0 740928
0.001035 -0.003397 0.124748 -0.863676 1.169669 -1.493336 -0.023155 1 0 0 0 0 0 0 741939
0.001026 -0.003394 0.124740 -0.968089 1.210756 -1.637454 -0.023186 1 0 0 0 0 0 0 742928
0.001021 -0.003393 0.124738 -1.043010 1.236895 -1.714094 -0.023218 1 0 0 0 0 0 0 743932
0.001018 -0.003392 0.124737 -1.083148 1.250578 -1.745353 -0.023249 1 0 0 0 0 0 0 744938
0.001011 -0.003372 0.124727 -1.025548 0.996244 -1.632014 -0.023280 1 0 0 0 0 0 0 745928
0.001008 -0.003362 0.124723 -1.066747 1.100351 -1.703516 -0.023312 1 0 0 0 0 0 0 746938
0.001006 -0.003357 0.124722 -1.094624 1.175250 -1.741610 -0.023343 1 0 0 0 0 0 0 747927
0.000999 -0.003335 0.124712 -1.031389 0.953798 -1.631494 -0.023374 1 0 0 0 0 0 0 748937
0.000996 -0.003325 0.124709 -1.069736 1.074390 -1.704296 -0.023405 1 0 0 0 0 0 0 749928
0.000994 -0.003319 0.124708 -1.096213 1.157524 -1.742920 -0.023437 1 0 0 0 0 0 0 750937
0.000974 -0.003311 0.124687 -0.852276 1.127842 -1.489059 -0.023468 1 0 0 0 0 0 0 751927
0.000964 -0.003307 0.124679 -0.958348 1.181814 -1.636463 -0.023499 1 0 0 0 0 0 0 752937
0.000959 -0.003305 0.124677 -1.034042 1.214343 -1.714236 -0.023530 1 0 0 0 0 0 0 753927
0.000957 -0.003304 0.124676 -1.074582 1.231185 -1.745892 -0.023562 1 0 0 0 0 0 0 754937
0.000950 -0.003284 0.124666 -1.017260 0.978676 -1.632239 -0.023593 1 0 0 0 0 0 0 755927
0.000946 -0.003275 0.124663 -1.058444 1.083371 -1.703961 -0.023624 1 0 0 0 0 0 0 756937
0.000944 -0.003270 0.124661 -1.086307 1.158498 -1.742144 -0.023655 1 0 0 0 0 0 0 757928
0.000938 -0.003248 0.124651 -1.023164 0.937396 -1.631606 -0.023687 1 0 0 0 0 0 0 758939
0.000934 -0.003237 0.124648 -1.061409 1.057794 -1.704599 -0.023718 1 0 0 0 0 0 0 759942
0.000933 -0.003231 0.124647 -1.087802 1.140812 -1.743271 -0.023749 1 0 0 0 0 0 0 760939
0.000913 -0.003223 0.124626 -0.843983 1.111383 -1.488990 -0.023780 1 0 0 0 0 0 0 761929
0.000903 -0.003219 0.124619 -0.949813 1.165059 -1.636545 -0.023812 1 0 0 0 0 0 0 762937
0.000898 -0.003218 0.124616 -1.025370 1.197433 -1.714346 -0.023843 1 0 0 0 0 0 0 763927
0.000889 -0.003197 0.124605 -0.987554 0.953012 -1.618919 -0.023874 1 0 0 0 0 0 0 764938
0.000904 -0.003191 0.124591 -1.291584 1.118866 -1.554290 -0.023906 1 0 0 0 0 0 0 765952
0.000912 -0.003189 0.124586 -1.230077 1.175718 -1.669205 -0.023937 1 0 0 0 0 0 0 766939
0.000915 -0.003187 0.124584 -1.178204 1.200890 -1.725337 -0.023968 1 0 0 0 0 0 0 767939
0.000911 -0.003167 0.124574 -1.072372 0.952290 -1.621005 -0.023999 1 0 0 0 0 0 0 768946
0.000909 -0.003157 0.124570 -1.088838 1.058243 -1.696549 -0.024031 1 0 0 0 0 0 0 769944
0.000908 -0.003152 0.124569 -1.104317 1.133956 -1.736131 -0.024062 1 0 0 0 0 0 0 770943
0.000902 -0.003130 0.124559 -1.035042 0.913417 -1.625462 -0.024093 1 0 0 0 0 0 0 771930
0.000886 -0.003134 0.124545 -0.890166 1.221427 -1.555236 -0.024124 1 0 0 0 0 0 0 772946
0.000877 -0.003135 0.124540 -0.982905 1.235730 -1.668461 -0.024157 1 0 0 0 0 0 0 773989
0.000867 -0.003117 0.124528 -0.967608 0.967251 -1.596386 -0.024187 1 0 0 0 0 0 0 774940
0.000863 -0.003108 0.124524 -1.031006 1.061348 -1.684897 -0.024218 1 0 0 0 0 0 0 775937
0.000860 -0.003103 0.124523 -1.070065 1.130827 -1.729219 -0.024249 1 0 0 0 0 0 0 776940
0.000853 -0.003081 0.124513 -1.012663 0.907301 -1.620017 -0.024281 1 0 0 0 0 0 0 777944
0.000850 -0.003071 0.124509 -1.053504 1.025741 -1.694099 -0.024312 1 0 0 0 0 0 0 778941
0.000848 -0.003065 0.124508 -1.081192 1.107706 -1.733166 -0.024343 1 0 0 0 0 0 0 779940
0.000834 -0.003077 0.124497 -0.916418 1.339083 -1.605957 -0.024374 1 0 0 0 0 0 0 780940
0.000821 -0.003063 0.124483 -0.914336 1.032345 -1.559989 -0.024405 1 0 0 0 0 0 0 781940
0.000833 -0.003061 0.124468 -1.251453 1.149555 -1.526003 -0.024437 1 0 0 0 0 0 0 782948
0.000839 -0.003060 0.124462 -1.207887 1.179966 -1.652912 -0.024468 1 0 0 0 0 0 0 783941
0.000837 -0.003040 0.124451 -1.086962 0.930952 -1.585508 -0.024499 1 0 0 0 0 0 0 784944
0.000835 -0.003030 0.124446 -1.093613 1.035426 -1.675903 -0.024530 1 0 0 0 0 0 0 785937
0.000835 -0.003025 0.124445 -1.103935 1.110169 -1.720892 -0.024562 1 0 0 0 0 0 0 786938
0.000829 -0.003003 0.124435 -1.032167 0.889480 -1.611493 -0.024592 1 0 0 0 0 0 0 787921
0.000826 -0.002992 0.124431 -1.065765 1.009045 -1.685841 -0.024624 1 0 0 0 0 0 0 788939
0.000824 -0.002987 0.124430 -1.089912 1.091645 -1.725146 -0.024658 1 0 0 0 0 0 0 790020
0.000818 -0.002965 0.124420 -1.025068 0.874955 -1.613462 -0.024689 1 0 0 0 0 0 0 791001
0.000801 -0.002968 0.124406 -0.882226 1.184272 -1.543497 -0.024720 1 0 0 0 0 0 0 792009
0.000793 -0.002970 0.124401 -0.975625 1.199023 -1.656594 -0.024750 1 0 0 0 0 0 0 792977
0.000783 -0.002951 0.124389 -0.960968 0.931436 -1.583758 -0.024782 1 0 0 0 0 0 0 793978
0.000778 -0.002942 0.124385 -1.024436 1.025279 -1.672596 -0.024814 1 0 0 0 0 0 0 794997
0.000775 -0.002937 0.124384 -1.063529 1.094597 -1.717062 -0.024846 1 0 0 0 0 0 0 796026
0.000755 -0.002930 0.124363 -0.826480 1.059248 -1.463316 -0.024876 1 0 0 0 0 0 0 797009
0.000745 -0.002926 0.124356 -0.934791 1.108576 -1.612060 -0.024908 1 0 0 0 0 0 0 798016
0.000734 -0.002905 0.124343 -0.933604 0.878522 -1.561748 -0.024939 1 0 0 0 0 0 0 799008
0.000728 -0.002895 0.124339 -1.004172 0.992629 -1.659670 -0.024969 1 0 0 0 0 0 0 799980
0.000739 -0.002874 0.124317 -1.222380 0.869927 -1.435851 -0.025000 1 0 0 0 0 0 0 800974
0.000744 -0.002864 0.124309 -1.180326 0.990566 -1.595828 -0.025032 1 0 0 0 0 0 0 801976
0.000747 -0.002860 0.124307 -1.144220 1.067757 -1.678005 -0.025063 1 0 0 0 0 0 0 802971
0.000729 -0.002852 0.124285 -0.867426 1.035837 -1.438678 -0.025094 1 0 0 0 0 0 0 803971
0.000720 -0.002848 0.124278 -0.955333 1.086270 -1.592862 -0.025125 1 0 0 0 0 0 0 804972
0.000710 -0.002827 0.124265 -0.944022 0.856998 -1.544124 -0.025156 1 0 0 0 0 0 0 805968
0.000699 -0.002797 0.124251 -0.931644 0.711373 -1.514127 -0.025189 1 0 0 0 0 0 0 807007
0.000680 -0.002796 0.124236 -0.821516 1.077041 -1.485076 -0.025220 1 0 0 0 0 0 0 808002
0.000665 -0.002777 0.124220 -0.853754 0.861988 -1.484926 -0.025251 1 0 0 0 0 0 0 809002
0.000657 -0.002767 0.124215 -0.954838 0.968054 -1.612617 -0.025282 1 0 0 0 0 0 0 809997
0.000667 -0.002747 0.124193 -1.189928 0.840173 -1.400247 -0.025315 1 0 0 0 0 0 0 811054
0.000672 -0.002738 0.124185 -1.156065 0.957124 -1.564520 -0.025345 1 0 0 0 0 0 0 812000
0.000668 -0.002714 0.124172 -1.046362 0.772913 -1.518946 -0.025376 1 0 0 0 0 0 0 813004
0.000653 -0.002716 0.124157 -0.879036 1.098124 -1.475606 -0.025407 1 0 0 0 0 0 0 813975
0.000640 -0.002697 0.124142 -0.881860 0.861199 -1.469034 -0.025438 1 0 0 0 0 0 0 814974
0.000633 -0.002689 0.124137 -0.968088 0.955832 -1.594585 -0.025469 1 0 0 0 0 0 0 815971
0.000624 -0.002665 0.124125 -0.942220 0.764459 -1.523746 -0.025500 1 0 0 0 0 0 0 816970
0.000625 -0.002671 0.124100 -1.072788 1.144578 -1.327855 -0.025532 1 0 0 0 0 0 0 817974
0.000620 -0.002656 0.124081 -1.003913 0.886101 -1.391244 -0.025563 1 0 0 0 0 0 0 818975
0.000612 -0.002629 0.124065 -0.954350 0.704894 -1.424646 -0.025595 1 0 0 0 0 0 0 820000
0.000607 -0.002615 0.124059 -1.004037 0.861471 -1.564804 -0.025626 1 0 0 0 0 0 0 820997
0.000586 -0.002603 0.124037 -0.779419 0.892487 -1.355246 -0.025657 1 0 0 0 0 0 0 821982
0.000576 -0.002597 0.124029 -0.893429 0.975252 -1.521900 -0.025688 1 0 0 0 0 0 0 822994
0.000565 -0.002575 0.124016 -0.895516 0.763154 -1.476440 -0.025719 1 0 0 0 0 0 0 823978
0.000540 -0.002559 0.123991 -0.710324 0.813790 -1.303695 -0.025751 1 0 0 0 0 0 0 824993
0.000528 -0.002551 0.123982 -0.849919 0.925978 -1.493842 -0.025782 1 0 0 0 0 0 0 825979
0.000516 -0.002528 0.123970 -0.865487 0.730618 -1.457640 -0.025814 1 0 0 0 0 0 0 826997
0.000504 -0.002497 0.123955 -0.866425 0.601817 -1.431758 -0.025845 1 0 0 0 0 0 0 827994
0.000517 -0.002487 0.123940 -1.195762 0.844823 -1.406732 -0.025875 1 0 0 0 0 0 0 828980
0.000505 -0.002476 0.123914 -0.890567 0.870452 -1.261875 -0.025907 1 0 0 0 0 0 0 829992
0.000499 -0.002471 0.123904 -0.941502 0.944251 -1.464347 -0.025938 1 0 0 0 0 0 0 830979
0.000490 -0.002449 0.123891 -0.910005 0.727402 -1.432257 -0.025970 1 0 0 0 0 0 0 831992
0.000466 -0.002433 0.123866 -0.707834 0.775360 -1.264208 -0.026000 1 0 0 0 0 0 0 832979
0.000455 -0.002425 0.123857 -0.838465 0.885527 -1.456470 -0.026030 1 0 0 0 0 0 0 833936
0.000462 -0.002407 0.123834 -1.103406 0.747905 -1.278190 -0.026061 1 0 0 0 0 0 0 834924
0.000460 -0.002378 0.123816 -1.008074 0.598399 -1.325857 -0.026093 1 0 0 0 0 0 0 835935
0.000446 -0.002378 0.123799 -0.833941 0.954303 -1.338516 -0.026124 1 0 0 0 0 0 0 836925
0.000433 -0.002359 0.123783 -0.831761 0.735076 -1.352348 -0.026155 1 0 0 0 0 0 0 837935
0.000407 -0.002345 0.123757 -0.658372 0.766857 -1.211893 -0.026186 1 0 0 0 0 0 0 838925
0.000389 -0.002318 0.123738 -0.727323 0.608981 -1.284385 -0.026218 1 0 0 0 0 0 0 839936
0.000380 -0.002305 0.123731 -0.852746 0.763242 -1.451061 -0.026253 1 0 0 0 0 0 0 841070
0.000388 -0.002284 0.123708 -1.101304 0.663294 -1.252076 -0.026284 1 0 0 0 0 0 0 842050
0.000373 -0.002268 0.123680 -0.817178 0.721738 -1.147182 -0.026312 1 0 0 0 0 0 0 842935
0.000360 -0.002242 0.123660 -0.807124 0.573584 -1.243668 -0.026347 1 0 0 0 0 0 0 844059
0.000341 -0.002242 0.123642 -0.711342 0.919333 -1.276332 -0.026378 1 0 0 0 0 0 0 845050
0.000325 -0.002224 0.123626 -0.751839 0.694534 -1.296779 -0.026409 1 0 0 0 0 0 0 846060
0.000311 -0.002195 0.123610 -0.779205 0.535565 -1.302096 -0.026440 1 0 0 0 0 0 0 847050
0.000286 -0.002176 0.123584 -0.613089 0.632481 -1.157410 -0.026472 1 0 0 0 0 0 0 848059
0.000273 -0.002167 0.123575 -0.761331 0.767716 -1.360038 -0.026503 1 0 0 0 0 0 0 849050
0.000280 -0.002147 0.123552 -1.035671 0.644085 -1.184846 -0.026534 1 0 0 0 0 0 0 850060
0.000264 -0.002133 0.123523 -0.766053 0.688867 -1.089243 -0.026565 1 0 0 0 0 0 0 851049
0.000250 -0.002106 0.123503 -0.763384 0.533942 -1.189581 -0.026612 1 0 0 0 0 0 0 852546
0.000238 -0.002074 0.123486 -0.772508 0.430341 -1.234355 -0.026628 1 0 0 0 0 0 0 853051
0.000219 -0.002072 0.123469 -0.675989 0.814770 -1.239367 -0.026694 1 0 0 0 0 0 0 855161
0.000184 -0.002047 0.123433 -0.458787 0.542076 -0.971195 -0.026722 1 0 0 0 0 0 0 856063
0.000167 -0.002035 0.123420 -0.656874 0.678434 -1.246862 -0.026753 1 0 0 0 0 0 0 857074
0.000153 -0.002010 0.123405 -0.709919 0.515377 -1.250066 -0.026784 1 0 0 0 0 0 0 858065
0.000151 -0.002016 0.123379 -0.882143 0.906786 -1.086666 -0.026816 1 0 0 0 0 0 0 859062
0.000145 -0.002000 0.123360 -0.833506 0.655642 -1.157198 -0.026842 1 0 0 0 0 0 0 859918
0.000136 -0.001973 0.123343 -0.794042 0.478081 -1.192176 -0.026874 1 0 0 0 0 0 0 860935
0.000118 -0.001974 0.123327 -0.669222 0.821011 -1.191968 -0.026909 1 0 0 0 0 0 0 862066
0.000104 -0.001955 0.123311 -0.693541 0.597535 -1.198149 -0.026941 1 0 0 0 0 0 0 863060
0.000091 -0.001927 0.123295 -0.712647 0.439468 -1.197983 -0.026972 1 0 0 0 0 0 0 864061
0.000071 -0.001927 0.123279 -0.619200 0.792543 -1.184079 -0.027003 1 0 0 0 0 0 0 865061
0.000055 -0.001908 0.123263 -0.659464 0.574577 -1.185164 -0.027034 1 0 0 0 0 0 0 866053
0.000034 -0.001912 0.123247 -0.584603 0.862725 -1.172664 -0.027066 1 0 0 0 0 0 0 867066
0.000018 -0.001896 0.123232 -0.634811 0.608838 -1.174004 -0.027093 1 0 0 0 0 0 0 867936
0.000004 -0.001868 0.123216 -0.667106 0.435446 -1.172345 -0.027128 1 0 0 0 0 0 0 869070
-0.000016 -0.001869 0.123200 -0.580209 0.780332 -1.157999 -0.027159 1 0 0 0 0 0 0 870067
-0.000031 -0.001850 0.123184 -0.623663 0.558634 -1.158670 -0.027191 1 0 0 0 0 0 0 871060
-0.000058 -0.001836 0.123158 -0.474185 0.588924 -1.012662 -0.027222 1 0 0 0 0 0 0 872067
-0.000072 -0.001829 0.123149 -0.629741 0.685743 -1.216477 -0.027253 1 0 0 0 0 0 0 873052
-0.000084 -0.001806 0.123136 -0.654572 0.485600 -1.181219 -0.027280 1 0 0 0 0 0 0 873929
-0.000103 -0.001809 0.123120 -0.558113 0.797012 -1.144893 -0.027312 1 0 0 0 0 0 0 874943
-0.000119 -0.001792 0.123105 -0.596235 0.557200 -1.136676 -0.027347 1 0 0 0 0 0 0 876067
-0.000140 -0.001797 0.123089 -0.520192 0.833453 -1.120961 -0.027378 1 0 0 0 0 0 0 877070
-0.000156 -0.001781 0.123073 -0.569773 0.574467 -1.120920 -0.027410 1 0 0 0 0 0 0 878091
-0.000183 -0.001768 0.123047 -0.423584 0.585582 -0.974309 -0.027441 1 0 0 0 0 0 0 879062
-0.000196 -0.001761 0.123038 -0.580251 0.672515 -1.178450 -0.027472 1 0 0 0 0 0 0 880063
-0.000222 -0.001753 0.123014 -0.428181 0.655163 -0.999011 -0.027503 1 0 0 0 0 0 0 881060
-0.000235 -0.001749 0.123005 -0.575748 0.707969 -1.181215 -0.027534 1 0 0 0 0 0 0 882063
-0.000247 -0.001728 0.122992 -0.596364 0.484605 -1.136895 -0.027566 1 0 0 0 0 0 0 883068
-0.000253 -0.001717 0.122957 -0.676299 0.587413 -0.823088 -0.027597 1 0 0 0 0 0 0 884067
-0.000256 -0.001712 0.122944 -0.722452 0.671120 -1.089179 -0.027624 1 0 0 0 0 0 0 884938
-0.000276 -0.001705 0.122919 -0.493413 0.647133 -0.943496 -0.027659 1 0 0 0 0 0 0 886061
-0.000286 -0.001701 0.122910 -0.599870 0.695641 -1.139007 -0.027691 1 0 0 0 0 0 0 887062
-0.000297 -0.001680 0.122897 -0.599851 0.470251 -1.099176 -0.027722 1 0 0 0 0 0 0 888061
-0.000316 -0.001684 0.122881 -0.490894 0.767682 -1.061282 -0.027753 1 0 0 0 0 0 0 889059
-0.000344 -0.001681 0.122855 -0.344903 0.708788 -0.907578 -0.027784 1 0 0 0 0 0 0 890060
-0.000358 -0.001679 0.122846 -0.508707 0.725491 -1.110500 -0.027816 1 0 0 0 0 0 0 891060
-0.000370 -0.001660 0.122833 -0.539057 0.482921 -1.074112 -0.027847 1 0 0 0 0 0 0 892060
-0.000390 -0.001664 0.122817 -0.445460 0.771283 -1.037520 -0.027878 1 0 0 0 0 0 0 893059
-0.000405 -0.001647 0.122802 -0.484538 0.521056 -1.028418 -0.027909 1 0 0 0 0 0 0 894061
-0.000432 -0.001634 0.122776 -0.333402 0.536300 -0.877739 -0.027937 1 0 0 0 0 0 0 894940
-0.000445 -0.001627 0.122766 -0.486399 0.624814 -1.081616 -0.027971 1 0 0 0 0 0 0 896042
-0.000471 -0.001619 0.122742 -0.333529 0.608708 -0.900747 -0.028003 1 0 0 0 0 0 0 897061
-0.000483 -0.001615 0.122734 -0.479409 0.661589 -1.083357 -0.028034 1 0 0 0 0 0 0 898061
-0.000509 -0.001608 0.122710 -0.322541 0.625906 -0.893761 -0.028066 1 0 0 0 0 0 0 899063
-0.000521 -0.001605 0.122702 -0.466167 0.668795 -1.073349 -0.028097 1 0 0 0 0 0 0 900060
-0.000541 -0.001617 0.122688 -0.383748 0.882232 -1.017521 -0.028128 1 0 0 0 0 0 0 901061
-0.000556 -0.001605 0.122673 -0.423582 0.573694 -0.991883 -0.028159 1 0 0 0 0 0 0 902061
-0.000577 -0.001612 0.122657 -0.348114 0.811607 -0.969333 -0.028190 1 0 0 0 0 0 0 903060
-0.000593 -0.001597 0.122642 -0.397319 0.535101 -0.966006 -0.028222 1 0 0 0 0 0 0 904060
-0.000614 -0.001604 0.122625 -0.327168 0.790757 -0.952331 -0.028253 1 0 0 0 0 0 0 905062
-0.000643 -0.001602 0.122599 -0.202296 0.709984 -0.807392 -0.028284 1 0 0 0 0 0 0 906054
-0.000658 -0.001602 0.122589 -0.375359 0.715298 -1.014590 -0.028315 1 0 0 0 0 0 0 907059
-0.000671 -0.001582 0.122576 -0.410803 0.467718 -0.978941 -0.028347 1 0 0 0 0 0 0 908060
-0.000691 -0.001587 0.122561 -0.319954 0.752323 -0.942471 -0.028378 1 0 0 0 0 0 0 909060
-0.000706 -0.001570 0.122545 -0.359935 0.501319 -0.933184 -0.028409 1 0 0 0 0 0 0 910060
-0.000727 -0.001576 0.122529 -0.285110 0.769468 -0.917221 -0.028440 1 0 0 0 0 0 0 911058
-0.000756 -0.001574 0.122502 -0.157992 0.695219 -0.771163 -0.028472 1 0 0 0 0 0 0 912061
-0.000771 -0.001573 0.122493 -0.329390 0.703716 -0.978343 -0.028503 1 0 0 0 0 0 0 913058
-0.000791 -0.001586 0.122479 -0.262902 0.897893 -0.932747 -0.028534 1 0 0 0 0 0 0 914059
-0.000807 -0.001574 0.122464 -0.310466 0.580455 -0.910780 -0.028565 1 0 0 0 0 0 0 915057
-0.000828 -0.001582 0.122448 -0.239027 0.812954 -0.889280 -0.028597 1 0 0 0 0 0 0 916059
-0.000844 -0.001567 0.122432 -0.289832 0.534626 -0.886292 -0.028628 1 0 0 0 0 0 0 917050
-0.000866 -0.001574 0.122416 -0.220679 0.788422 -0.872463 -0.028659 1 0 0 0 0 0 0 918058
-0.000857 -0.001582 0.122400 -0.602777 0.833563 -0.869709 -0.028690 1 0 0 0 0 0 0 919049
-0.000872 -0.001581 0.122373 -0.337261 0.723765 -0.722633 -0.028722 1 0 0 0 0 0 0 920059
-0.000879 -0.001580 0.122364 -0.402114 0.722138 -0.929358 -0.028753 1 0 0 0 0 0 0 921047
-0.000901 -0.001575 0.122340 -0.204170 0.658367 -0.747488 -0.028784 1 0 0 0 0 0 0 922058
-0.000913 -0.001573 0.122331 -0.325072 0.687017 -0.931167 -0.028815 1 0 0 0 0 0 0 923046
-0.000918 -0.001572 0.122328 -0.408278 0.706547 -1.021280 -0.028847 1 0 0 0 0 0 0 924057
-0.000940 -0.001566 0.122306 -0.201794 0.649439 -0.774842 -0.028878 1 0 0 0 0 0 0 925047
-0.000964 -0.001577 0.122288 -0.140453 0.867273 -0.788029 -0.028909 1 0 0 0 0 0 0 926057
-0.000981 -0.001564 0.122271 -0.209875 0.567472 -0.808629 -0.028940 1 0 0 0 0 0 0 927046
-0.000990 -0.001558 0.122265 -0.328058 0.623527 -0.951334 -0.029015 1 0 0 0 0 0 0 929459
-0.001026 -0.001563 0.122231 0.030773 0.789275 -0.587162 -0.029034 1 0 0 0 0 0 0 930060
-0.001044 -0.001566 0.122219 -0.160782 0.774495 -0.833681 -0.029095 1 0 0 0 0 0 0 932018
-0.001072 -0.001563 0.122194 -0.044043 0.688331 -0.676234 -0.029128 1 0 0 0 0 0 0 933048
-0.001086 -0.001561 0.122185 -0.206565 0.704095 -0.870182 -0.029159 1 0 0 0 0 0 0 934059
-0.001093 -0.001561 0.122182 -0.310747 0.716944 -0.963960 -0.029190 1 0 0 0 0 0 0 935047
-0.001115 -0.001555 0.122160 -0.115470 0.656469 -0.718080 -0.029222 1 0 0 0 0 0 0 936057
-0.001107 -0.001557 0.122142 -0.490139 0.745765 -0.740068 -0.029253 1 0 0 0 0 0 0 937046
-0.001103 -0.001558 0.122136 -0.477508 0.745156 -0.892573 -0.029284 1 0 0 0 0 0 0 938058
-0.001120 -0.001554 0.122113 -0.201972 0.672492 -0.679088 -0.029315 1 0 0 0 0 0 0 939047
-0.001128 -0.001552 0.122105 -0.278902 0.695912 -0.851373 -0.029349 1 0 0 0 0 0 0 940132
-0.001146 -0.001564 0.122091 -0.164297 0.898227 -0.790990 -0.029378 1 0 0 0 0 0 0 941049
-0.001154 -0.001571 0.122086 -0.261470 0.839554 -0.899849 -0.029409 1 0 0 0 0 0 0 942059
-0.001164 -0.001555 0.122074 -0.251522 0.541078 -0.815617 -0.029440 1 0 0 0 0 0 0 943048
-0.001182 -0.001561 0.122059 -0.137467 0.796278 -0.759958 -0.029472 1 0 0 0 0 0 0 944056
-0.001191 -0.001565 0.122054 -0.239272 0.785271 -0.880039 -0.029503 1 0 0 0 0 0 0 945062
-0.001214 -0.001561 0.122031 -0.057013 0.698149 -0.654275 -0.029534 1 0 0 0 0 0 0 946059
-0.001226 -0.001560 0.122023 -0.183613 0.713468 -0.822336 -0.029565 1 0 0 0 0 0 0 947056
-0.001232 -0.001559 0.122021 -0.269559 0.726217 -0.906738 -0.029597 1 0 0 0 0 0 0 948062
-0.001253 -0.001554 0.121999 -0.065726 0.665715 -0.656798 -0.029628 1 0 0 0 0 0 0 949070
-0.001264 -0.001551 0.121991 -0.179863 0.695896 -0.815367 -0.029659 1 0 0 0 0 0 0 950054
-0.001269 -0.001550 0.121988 -0.259399 0.716270 -0.896295 -0.029691 1 0 0 0 0 0 0 951062
-0.001285 -0.001563 0.121976 -0.126875 0.912253 -0.781304 -0.029722 1 0 0 0 0 0 0 952065
-0.001299 -0.001551 0.121962 -0.138069 0.597820 -0.732655 -0.029753 1 0 0 0 0 0 0 953058
-0.001305 -0.001545 0.121957 -0.223386 0.644639 -0.847338 -0.029784 1 0 0 0 0 0 0 954066
-0.001322 -0.001556 0.121944 -0.099781 0.873275 -0.754747 -0.029816 1 0 0 0 0 0 0 955063
-0.001330 -0.001561 0.121940 -0.190382 0.829733 -0.851445 -0.029847 1 0 0 0 0 0 0 956068
-0.001340 -0.001545 0.121928 -0.177177 0.539338 -0.762488 -0.029878 1 0 0 0 0 0 0 957061
-0.001357 -0.001551 0.121913 -0.061569 0.797962 -0.704856 -0.029909 1 0 0 0 0 0 0 958061
-0.001366 -0.001554 0.121908 -0.162006 0.788973 -0.824559 -0.029940 1 0 0 0 0 0 0 959059
-0.001371 -0.001555 0.121906 -0.228733 0.770270 -0.881149 -0.029972 1 0 0 0 0 0 0 960058
-0.001379 -0.001538 0.121895 -0.189816 0.507080 -0.766531 -0.030003 1 0 0 0 0 0 0 961059
-0.001396 -0.001542 0.121881 -0.059869 0.780772 -0.698683 -0.030034 1 0 0 0 0 0 0 962060
-0.001404 -0.001545 0.121876 -0.152835 0.779559 -0.814774 -0.030065 1 0 0 0 0 0 0 963059
-0.001408 -0.001546 0.121874 -0.215792 0.764788 -0.870075 -0.030097 1 0 0 0 0 0 0 964059
-0.001429 -0.001542 0.121852 -0.000384 0.688704 -0.607983 -0.030128 1 0 0 0 0 0 0 965056
-0.001439 -0.001540 0.121845 -0.107726 0.710976 -0.762746 -0.030159 1 0 0 0 0 0 0 966058
-0.001445 -0.001539 0.121842 -0.183828 0.727405 -0.842292 -0.030190 1 0 0 0 0 0 0 967060
-0.001447 -0.001538 0.121841 -0.224547 0.736084 -0.873234 -0.030221 1 0 0 0 0 0 0 968039
-0.001462 -0.001552 0.121830 -0.070857 0.925738 -0.737970 -0.030253 1 0 0 0 0 0 0 969060
-0.001469 -0.001559 0.121826 -0.144979 0.861194 -0.818650 -0.030284 1 0 0 0 0 0 0 970066
-0.001478 -0.001543 0.121814 -0.123531 0.560400 -0.723674 -0.030316 1 0 0 0 0 0 0 971061
-0.001483 -0.001536 0.121810 -0.178305 0.628410 -0.810757 -0.030347 1 0 0 0 0 0 0 972064
-0.001498 -0.001546 0.121798 -0.038349 0.868946 -0.706785 -0.030378 1 0 0 0 0 0 0 973058
-0.001506 -0.001551 0.121794 -0.120012 0.831875 -0.799701 -0.030409 1 0 0 0 0 0 0 974060
-0.001509 -0.001553 0.121792 -0.176603 0.797389 -0.845772 -0.030440 1 0 0 0 0 0 0 975057
-0.001517 -0.001536 0.121781 -0.132671 0.526340 -0.727080 -0.030472 1 0 0 0 0 0 0 976057
-0.001521 -0.001527 0.121778 -0.174636 0.610703 -0.804729 -0.030503 1 0 0 0 0 0 0 977061
-0.001535 -0.001537 0.121765 -0.028171 0.859569 -0.697244 -0.030534 1 0 0 0 0 0 0 978062
-0.001543 -0.001541 0.121761 -0.106424 0.826766 -0.788958 -0.030565 1 0 0 0 0 0 0 979058
-0.001547 -0.001544 0.121760 -0.161299 0.794418 -0.834607 -0.030597 1 0 0 0 0 0 0 980058
-0.001549 -0.001545 0.121759 -0.190604 0.776792 -0.852473 -0.030628 1 0 0 0 0 0 0 981058
-0.001555 -0.001527 0.121749 -0.131561 0.515790 -0.722624 -0.030659 1 0 0 0 0 0 0 982058
-0.001558 -0.001518 0.121745 -0.165693 0.605304 -0.796295 -0.030690 1 0 0 0 0 0 0 983057
-0.001573 -0.001527 0.121733 -0.015342 0.856738 -0.687286 -0.030722 1 0 0 0 0 0 0 984058
-0.001580 -0.001532 0.121729 -0.091520 0.825296 -0.778530 -0.030753 1 0 0 0 0 0 0 985057
-0.001584 -0.001534 0.121727 -0.145358 0.793632 -0.823990 -0.030784 1 0 0 0 0 0 0 986058
-0.001586 -0.001535 0.121727 -0.174122 0.776327 -0.841773 -0.030815 1 0 0 0 0 0 0 987034
-0.001587 -0.001536 0.121726 -0.188864 0.767814 -0.848711 -0.030846 1 0 0 0 0 0 0 988049
-0.001593 -0.001518 0.121716 -0.122381 0.511633 -0.714794 -0.030878 1 0 0 0 0 0 0 989056
-0.001596 -0.001508 0.121713 -0.152662 0.603485 -0.787087 -0.030909 1 0 0 0 0 0 0 990059
-0.001597 -0.001504 0.121711 -0.174710 0.671197 -0.824879 -0.030940 1 0 0 0 0 0 0 991058
-0.001598 -0.001502 0.121711 -0.186684 0.707369 -0.839879 -0.030972 1 0 0 0 0 0 0 992057
-0.001598 -0.001501 0.121711 -0.192918 0.725982 -0.845817 -0.031003 1 0 0 0 0 0 0 993057
-0.001611 -0.001514 0.121700 -0.021868 0.920535 -0.701065 -0.031034 1 0 0 0 0 0 0 994059
-0.001618 -0.001520 0.121696 -0.086754 0.858743 -0.778613 -0.031065 1 0 0 0 0 0 0 995058
-0.001621 -0.001524 0.121695 -0.134790 0.811771 -0.819153 -0.031097 1 0 0 0 0 0 0 996056
-0.001623 -0.001525 0.121694 -0.160640 0.786852 -0.835200 -0.031128 1 0 0 0 0 0 0 997056
-0.001629 -0.001507 0.121684 -0.099910 0.522276 -0.704453 -0.031159 1 0 0 0 0 0 0 998058
-0.001633 -0.001499 0.121680 -0.133031 0.609795 -0.777936 -0.031190 1 0 0 0 0 0 0 999056
-0.001634 -0.001494 0.121679 -0.156501 0.675326 -0.816121 -0.031221 1 0 0 0 0 0 1 46
-0.001635 -0.001492 0.121678 -0.169193 0.710498 -0.831354 -0.031256 1 0 0 0 0 0 1 1160
-0.001635 -0.001491 0.121678 -0.175750 0.728459 -0.837233 -0.031284 1 0 0 0 0 0 1 2046
-0.001649 -0.001504 0.121667 -0.004923 0.922749 -0.692378 -0.031315 1 0 0 0 0 0 1 3055
-0.001655 -0.001511 0.121663 -0.070045 0.862001 -0.771192 -0.031394 1 0 0 0 0 0 1 5563
-0.001664 -0.001495 0.121652 -0.044072 0.562456 -0.674181 -0.031411 1 0 0 0 0 0 1 6114
-0.001668 -0.001488 0.121648 -0.096569 0.632385 -0.762743 -0.031510 1 0 0 0 0 0 1 9278
-0.001671 -0.001484 0.121647 -0.129728 0.687942 -0.805592 -0.031536 1 0 0 0 0 0 1 10115
-0.001672 -0.001482 0.121646 -0.147290 0.718052 -0.822377 -0.031567 1 0 0 0 0 0 1 11097
-0.001672 -0.001481 0.121646 -0.156325 0.733611 -0.828937 -0.031598 1 0 0 0 0 0 1 12097
-0.001678 -0.001462 0.121636 -0.087057 0.489605 -0.694461 -0.031630 1 0 0 0 0 0 1 13111
-0.001681 -0.001453 0.121632 -0.115720 0.587167 -0.766727 -0.031659 1 0 0 0 0 0 1 14047
-0.001683 -0.001448 0.121631 -0.136956 0.657729 -0.804520 -0.031690 1 0 0 0 0 0 1 15054
-0.001683 -0.001445 0.121630 -0.148506 0.695319 -0.819494 -0.031721 1 0 0 0 0 0 1 16044
-0.001697 -0.001458 0.121619 0.019688 0.899556 -0.677803 -0.031753 1 0 0 0 0 0 1 17054
-0.001703 -0.001464 0.121615 -0.046354 0.842671 -0.756485 -0.031784 1 0 0 0 0 0 1 18049
-0.001707 -0.001467 0.121614 -0.094982 0.798157 -0.797402 -0.031815 1 0 0 0 0 0 1 19058
-0.001708 -0.001469 0.121614 -0.121104 0.774429 -0.813526 -0.031846 1 0 0 0 0 0 1 20046
-0.001709 -0.001470 0.121613 -0.134482 0.762708 -0.819851 -0.031878 1 0 0 0 0 0 1 21053
-0.001710 -0.001470 0.121613 -0.141275 0.757150 -0.822587 -0.031909 1 0 0 0 0 0 1 22044
-0.001710 -0.001470 0.121613 -0.144777 0.754747 -0.824089 -0.031940 1 0 0 0 0 0 1 23054
-0.001716 -0.001452 0.121603 -0.072710 0.501738 -0.687669 -0.031971 1 0 0 0 0 0 1 24043
-0.001718 -0.001443 0.121600 -0.099908 0.594781 -0.759383 -0.032003 1 0 0 0 0 0 1 25054
-0.001720 -0.001438 0.121598 -0.120403 0.663041 -0.796953 -0.032034 1 0 0 0 0 0 1 26044
-0.001721 -0.001436 0.121598 -0.131577 0.699504 -0.811838 -0.032065 1 0 0 0 0 0 1 27054
-0.001721 -0.001435 0.121598 -0.137381 0.718273 -0.817743 -0.032099 1 0 0 0 0 0 1 28119
-0.001734 -0.001448 0.121587 0.033803 0.912866 -0.672544 -0.032127 1 0 0 0 0 0 1 29044
-0.001741 -0.001454 0.121583 -0.030623 0.851243 -0.750077 -0.032159 1 0 0 0 0 0 1 30054
-0.001744 -0.001458 0.121582 -0.078404 0.804373 -0.790548 -0.032190 1 0 0 0 0 0 1 31043
-0.001746 -0.001459 0.121581 -0.104109 0.779489 -0.806545 -0.032222 1 0 0 0 0 0 1 32055
-0.001746 -0.001460 0.121581 -0.117286 0.767180 -0.812798 -0.032253 1 0 0 0 0 0 1 33068
-0.001747 -0.001461 0.121581 -0.123957 0.761328 -0.815499 -0.032284 1 0 0 0 0 0 1 34053
-0.001747 -0.001461 0.121581 -0.127375 0.758752 -0.816966 -0.032315 1 0 0 0 0 0 1 35054
-0.001747 -0.001461 0.121581 -0.129155 0.757840 -0.818001 -0.032347 1 0 0 0 0 0 1 36059
-0.001747 -0.001461 0.121581 -0.130112 0.757738 -0.818861 -0.032378 1 0 0 0 0 0 1 37051
-0.001747 -0.001461 0.121581 -0.130658 0.758052 -0.819694 -0.032409 1 0 0 0 0 0 1 38061
-0.001753 -0.001442 0.121571 -0.057135 0.506411 -0.682896 -0.032441 1 0 0 0 0 0 1 39063
-0.001755 -0.001433 0.121567 -0.083510 0.600011 -0.754518 -0.032472 1 0 0 0 0 0 1 40067
-0.001757 -0.001429 0.121566 -0.103579 0.668547 -0.792048 -0.032503 1 0 0 0 0 0 1 41055
-0.001758 -0.001426 0.121565 -0.114538 0.705131 -0.806920 -0.032534 1 0 0 0 0 0 1 42063
-0.001758 -0.001425 0.121565 -0.120232 0.723923 -0.812749 -0.032566 1 0 0 0 0 0 1 43060
-0.001758 -0.001425 0.121565 -0.123169 0.733671 -0.815315 -0.032597 1 0 0 0 0 0 1 44059
-0.001758 -0.001424 0.121565 -0.124714 0.738874 -0.816712 -0.032628 1 0 0 0 0 0 1 45054
-0.001758 -0.001424 0.121565 -0.125549 0.741842 -0.817712 -0.032659 1 0 0 0 0 0 1 46056
-0.001758 -0.001424 0.121565 -0.126024 0.743675 -0.818581 -0.032690 1 0 0 0 0 0 1 47055
-0.001758 -0.001424 0.121565 -0.126329 0.744949 -0.819393 -0.032722 1 0 0 0 0 0 1 48056
-0.001758 -0.001424 0.121565 -0.126539 0.745952 -0.820182 -0.032753 1 0 0 0 0 0 1 49064
-0.001758 -0.001424 0.121565 -0.126699 0.746785 -0.820952 -0.032784 1 0 0 0 0 0 1 50042
-0.001758 -0.001424 0.121565 -0.126854 0.747580 -0.821754 -0.032815 1 0 0 0 0 0 1 51059
-0.001758 -0.001424 0.121565 -0.126989 0.748333 -0.822537 -0.032847 1 0 0 0 0 0 1 52059
-0.001758 -0.001424 0.121565 -0.127110 0.749044 -0.823316 -0.032878 1 0 0 0 0 0 1 53054
-0.001758 -0.001424 0.121565 -0.127239 0.749781 -0.824094 -0.032909 1 0 0 0 0 0 1 54057
-0.001771 -0.001438 0.121554 0.046884 0.935546 -0.676949 -0.032940 1 0 0 0 0 0 1 55056
-0.001778 -0.001445 0.121550 -0.015925 0.869532 -0.753818 -0.032972 1 0 0 0 0 0 1 56055
-0.001781 -0.001448 0.121549 -0.062900 0.820475 -0.794067 -0.033003 1 0 0 0 0 0 1 57056
-0.001783 -0.001450 0.121549 -0.088191 0.794509 -0.809955 -0.033034 1 0 0 0 0 0 1 58057
-0.001783 -0.001451 0.121548 -0.101135 0.781639 -0.816160 -0.033065 1 0 0 0 0 0 1 59054
-0.001784 -0.001451 0.121548 -0.107704 0.775518 -0.818833 -0.033097 1 0 0 0 0 0 1 60054
-0.001784 -0.001451 0.121548 -0.111062 0.772816 -0.820283 -0.033128 1 0 0 0 0 0 1 61055
-0.001784 -0.001451 0.121548 -0.112798 0.771823 -0.821302 -0.033159 1 0 0 0 0 0 1 62059
-0.001784 -0.001451 0.121548 -0.113711 0.771677 -0.822157 -0.033190 1 0 0 0 0 0 1 63056
-0.001784 -0.001451 0.121548 -0.114235 0.771977 -0.822968 -0.033222 1 0 0 0 0 0 1 64057
-0.001784 -0.001451 0.121548 -0.114547 0.772486 -0.823730 -0.033253 1 0 0 0 0 0 1 65054
-0.001784 -0.001452 0.121548 -0.114760 0.773102 -0.824522 -0.033284 1 0 0 0 0 0 1 66056
-0.001784 -0.001452 0.121548 -0.114905 0.773771 -0.825297 -0.033315 1 0 0 0 0 0 1 67053
-0.001784 -0.001452 0.121548 -0.115052 0.774470 -0.826067 -0.033347 1 0 0 0 0 0 1 68054
-0.001784 -0.001452 0.121548 -0.115171 0.775185 -0.826847 -0.033378 1 0 0 0 0 0 1 69054
-0.001784 -0.001452 0.121548 -0.115277 0.775899 -0.827617 -0.033409 1 0 0 0 0 0 1 70056
-0.001784 -0.001452 0.121548 -0.115396 0.776625 -0.828383 -0.033440 1 0 0 0 0 0 1 71054
-0.001784 -0.001452 0.121548 -0.115496 0.777359 -0.829168 -0.033472 1 0 0 0 0 0 1 72053
-0.001784 -0.001452 0.121548 -0.115620 0.778070 -0.829938 -0.033503 1 0 0 0 0 0 1 73054
-0.001784 -0.001452 0.121548 -0.115721 0.778804 -0.830707 -0.033534 1 0 0 0 0 0 1 74056
-0.001784 -0.001452 0.121548 -0.115827 0.779524 -0.831493 -0.033565 1 0 0 0 0 0 1 75047
-0.001784 -0.001452 0.121548 -0.115936 0.780254 -0.832254 -0.033597 1 0 0 0 0 0 1 76053
-0.001784 -0.001452 0.121548 -0.116040 0.780971 -0.833042 -0.033628 1 0 0 0 0 0 1 77056
-0.001784 -0.001452 0.121548 -0.116152 0.781707 -0.833805 -0.033659 1 0 0 0 0 0 1 78057
-0.001784 -0.001452 0.121548 -0.116257 0.782422 -0.834584 -0.033690 1 0 0 0 0 0 1 79040
-0.001790 -0.001433 0.121538 -0.042470 0.530706 -0.697474 -0.033722 1 0 0 0 0 0 1 80057
-0.001774 -0.001428 0.121524 -0.325838 0.683710 -0.632924 -0.033753 1 0 0 0 0 0 1 81044
-0.001766 -0.001426 0.121520 -0.251263 0.731320 -0.740418 -0.033786 1 0 0 0 0 0 1 82127
-0.001762 -0.001424 0.121518 -0.193139 0.751888 -0.791529 -0.033818 1 0 0 0 0 0 1 83138
-0.001760 -0.001424 0.121517 -0.162303 0.761914 -0.811212 -0.033849 1 0 0 0 0 0 1 84124
-0.001759 -0.001424 0.121517 -0.146870 0.767203 -0.818765 -0.033882 1 0 0 0 0 0 1 85172
-0.001758 -0.001424 0.121517 -0.139218 0.770113 -0.821873 -0.033912 1 0 0 0 0 0 1 86132
-0.001758 -0.001423 0.121517 -0.135470 0.771915 -0.823458 -0.033942 1 0 0 0 0 0 1 87117
-0.001758 -0.001423 0.121517 -0.133665 0.773171 -0.824501 -0.033974 1 0 0 0 0 0 1 88118
-0.001758 -0.001423 0.121517 -0.132818 0.774149 -0.825369 -0.034005 1 0 0 0 0 0 1 89113
-0.001758 -0.001423 0.121517 -0.132456 0.774994 -0.826146 -0.034035 1 0 0 0 0 0 1 90096
-0.001758 -0.001423 0.121517 -0.132340 0.775775 -0.826927 -0.034067 1 0 0 0 0 0 1 91112
-0.001758 -0.001423 0.121517 -0.132333 0.776517 -0.827684 -0.034098 1 0 0 0 0 0 1 92095
-0.001758 -0.001423 0.121517 -0.132403 0.777243 -0.828447 -0.034130 1 0 0 0 0 0 1 93110
-0.001758 -0.001423 0.121517 -0.132506 0.777984 -0.829224 -0.034161 1 0 0 0 0 0 1 94127
-0.001758 -0.001423 0.121517 -0.132606 0.778699 -0.829978 -0.034192 1 0 0 0 0 0 1 95121
-0.001758 -0.001423 0.121517 -0.132713 0.779405 -0.830739 -0.034224 1 0 0 0 0 0 1 96116
-0.001758 -0.001423 0.121517 -0.132827 0.780091 -0.831478 -0.034254 1 0 0 0 0 0 1 97097
-0.001758 -0.001423 0.121517 -0.132938 0.780792 -0.832204 -0.034284 1 0 0 0 0 0 1 98056
-0.001758 -0.001423 0.121517 -0.133073 0.781478 -0.832945 -0.034315 1 0 0 0 0 0 1 99041
-0.001758 -0.001423 0.121517 -0.133189 0.782204 -0.833723 -0.034346 1 0 0 0 0 0 1 100051
-0.001758 -0.001423 0.121517 -0.133300 0.782918 -0.834469 -0.034377 1 0 0 0 0 0 1 101041
-0.001758 -0.001423 0.121517 -0.133418 0.783626 -0.835229 -0.034409 1 0 0 0 0 0 1 102052
-0.001758 -0.001423 0.121517 -0.133549 0.784332 -0.835991 -0.034440 1 0 0 0 0 0 1 103040
-0.001758 -0.001423 0.121517 -0.133673 0.785051 -0.836759 -0.034471 1 0 0 0 0 0 1 104051
-0.001758 -0.001423 0.121517 -0.133794 0.785756 -0.837491 -0.034502 1 0 0 0 0 0 1 105042
-0.001739 -0.001428 0.121507 -0.391253 0.846056 -0.701923 -0.034534 1 0 0 0 0 0 1 106051
-0.001729 -0.001430 0.121504 -0.296988 0.825869 -0.772586 -0.034565 1 0 0 0 0 0 1 107040
-0.001725 -0.001431 0.121502 -0.228197 0.810630 -0.809616 -0.034596 1 0 0 0 0 0 1 108051
-0.001722 -0.001432 0.121502 -0.191876 0.802624 -0.824269 -0.034627 1 0 0 0 0 0 1 109040
-0.001721 -0.001432 0.121502 -0.173660 0.798879 -0.830003 -0.034659 1 0 0 0 0 0 1 110058
-0.001720 -0.001432 0.121502 -0.164620 0.797305 -0.832506 -0.034690 1 0 0 0 0 0 1 111041
-0.001720 -0.001432 0.121502 -0.160186 0.796876 -0.833885 -0.034721 1 0 0 0 0 0 1 112047
-0.001720 -0.001432 0.121502 -0.158052 0.797031 -0.834844 -0.034753 1 0 0 0 0 0 1 113051
-0.001720 -0.001432 0.121502 -0.157038 0.797439 -0.835667 -0.034784 1 0 0 0 0 0 1 114042
-0.001720 -0.001432 0.121502 -0.156610 0.798017 -0.836451 -0.034815 1 0 0 0 0 0 1 115044
-0.001725 -0.001414 0.121491 -0.082462 0.545990 -0.699135 -0.034846 1 0 0 0 0 0 1 116050
-0.001728 -0.001404 0.121488 -0.108496 0.639197 -0.770643 -0.034877 1 0 0 0 0 0 1 117040
-0.001730 -0.001400 0.121487 -0.128373 0.707521 -0.808117 -0.034909 1 0 0 0 0 0 1 118044
-0.001730 -0.001398 0.121486 -0.139258 0.743979 -0.822916 -0.034940 1 0 0 0 0 0 1 119043
-0.001731 -0.001396 0.121486 -0.144905 0.762717 -0.828710 -0.034971 1 0 0 0 0 0 1 120050
-0.001744 -0.001409 0.121475 0.026771 0.957867 -0.683050 -0.035003 1 0 0 0 0 0 1 121056
-0.001750 -0.001416 0.121471 -0.037233 0.896579 -0.760346 -0.035034 1 0 0 0 0 0 1 122060
-0.001754 -0.001419 0.121470 -0.084808 0.849877 -0.800690 -0.035065 1 0 0 0 0 0 1 123050
-0.001755 -0.001421 0.121469 -0.110402 0.825074 -0.816592 -0.035097 1 0 0 0 0 0 1 124057
-0.001756 -0.001422 0.121469 -0.123502 0.812795 -0.822768 -0.035128 1 0 0 0 0 0 1 125060
-0.001757 -0.001422 0.121469 -0.130154 0.806954 -0.825405 -0.035159 1 0 0 0 0 0 1 126047
-0.001757 -0.001423 0.121469 -0.133572 0.804388 -0.826816 -0.035190 1 0 0 0 0 0 1 127051
-0.001757 -0.001423 0.121469 -0.135327 0.803448 -0.827791 -0.035221 1 0 0 0 0 0 1 128052
-0.001757 -0.001423 0.121469 -0.136276 0.803340 -0.828607 -0.035253 1 0 0 0 0 0 1 129060
-0.001757 -0.001423 0.121469 -0.136809 0.803643 -0.829368 -0.035284 1 0 0 0 0 0 1 130051
-0.001757 -0.001423 0.121469 -0.137134 0.804149 -0.830119 -0.035315 1 0 0 0 0 0 1 131059
-0.001757 -0.001423 0.121469 -0.137361 0.804751 -0.830854 -0.035347 1 0 0 0 0 0 1 132062
-0.001757 -0.001423 0.121469 -0.137542 0.805407 -0.831590 -0.035378 1 0 0 0 0 0 1 133053
-0.001757 -0.001423 0.121469 -0.137685 0.806099 -0.832322 -0.035409 1 0 0 0 0 0 1 134056
-0.001757 -0.001423 0.121469 -0.137813 0.806788 -0.833055 -0.035440 1 0 0 0 0 0 1 135054
-0.001757 -0.001423 0.121469 -0.137954 0.807489 -0.833788 -0.035471 1 0 0 0 0 0 1 136051
-0.001757 -0.001423 0.121469 -0.138069 0.808209 -0.834535 -0.035503 1 0 0 0 0 0 1 137051
-0.001757 -0.001423 0.121469 -0.138199 0.808913 -0.835260 -0.035534 1 0 0 0 0 0 1 138053
-0.001738 -0.001427 0.121459 -0.395869 0.869260 -0.699471 -0.035566 1 0 0 0 0 0 1 139063
-0.001729 -0.001429 0.121456 -0.301795 0.849107 -0.770064 -0.035596 1 0 0 0 0 0 1 140036
-0.001729 -0.001412 0.121444 -0.159066 0.581103 -0.668837 -0.035628 1 0 0 0 0 0 1 141055
-0.001730 -0.001403 0.121440 -0.148791 0.665499 -0.754200 -0.035659 1 0 0 0 0 0 1 142059
-0.001730 -0.001399 0.121439 -0.150380 0.729258 -0.796609 -0.035690 1 0 0 0 0 0 1 143052
-0.001730 -0.001397 0.121438 -0.152127 0.763437 -0.813133 -0.035721 1 0 0 0 0 0 1 144052
-0.001730 -0.001396 0.121438 -0.153210 0.780994 -0.819503 -0.035753 1 0 0 0 0 0 1 145049
-0.001730 -0.001395 0.121438 -0.153882 0.790119 -0.822218 -0.035784 1 0 0 0 0 0 1 146053
-0.001743 -0.001409 0.121427 0.020425 0.980562 -0.675304 -0.035815 1 0 0 0 0 0 1 147054
-0.001750 -0.001415 0.121423 -0.042202 0.916985 -0.752161 -0.035846 1 0 0 0 0 0 1 148051
-0.001753 -0.001419 0.121422 -0.089085 0.869156 -0.792337 -0.035878 1 0 0 0 0 0 1 149052
-0.001755 -0.001420 0.121421 -0.114317 0.843797 -0.808151 -0.035909 1 0 0 0 0 0 1 150055
-0.001755 -0.001421 0.121421 -0.127256 0.831233 -0.814281 -0.035940 1 0 0 0 0 0 1 151052
-0.001756 -0.001422 0.121421 -0.133817 0.825250 -0.816889 -0.035971 1 0 0 0 0 0 1 152052
-0.001756 -0.001422 0.121421 -0.137171 0.822606 -0.818276 -0.036003 1 0 0 0 0 0 1 153050
-0.001756 -0.001422 0.121421 -0.138923 0.821642 -0.819228 -0.036034 1 0 0 0 0 0 1 154051
-0.001756 -0.001422 0.121421 -0.139854 0.821500 -0.820002 -0.036065 1 0 0 0 0 0 1 155033
-0.001756 -0.001422 0.121421 -0.140390 0.821787 -0.820751 -0.036096 1 0 0 0 0 0 1 156048
-0.001762 -0.001404 0.121411 -0.066694 0.569445 -0.683106 -0.036128 1 0 0 0 0 0 1 157051
-0.001764 -0.001394 0.121407 -0.092852 0.662369 -0.754617 -0.036161 1 0 0 0 0 0 1 158124
-0.001766 -0.001390 0.121406 -0.112783 0.730500 -0.792040 -0.036192 1 0 0 0 0 0 1 159119
-0.001779 -0.001401 0.121395 0.051002 0.952444 -0.658323 -0.036224 1 0 0 0 0 0 1 160127
-0.001786 -0.001407 0.121391 -0.016899 0.904804 -0.739991 -0.036255 1 0 0 0 0 0 1 161129
-0.001790 -0.001410 0.121389 -0.066444 0.864939 -0.781830 -0.036286 1 0 0 0 0 0 1 162110
-0.001792 -0.001411 0.121389 -0.093010 0.843550 -0.798221 -0.036317 1 0 0 0 0 0 1 163107
-0.001792 -0.001412 0.121389 -0.106615 0.832989 -0.804540 -0.036348 1 0 0 0 0 0 1 164116
-0.001793 -0.001412 0.121389 -0.113513 0.827991 -0.807221 -0.036380 1 0 0 0 0 0 1 165118
-0.001793 -0.001412 0.121389 -0.117024 0.825839 -0.808605 -0.036411 1 0 0 0 0 0 1 166117
-0.001793 -0.001413 0.121389 -0.118842 0.825106 -0.809545 -0.036442 1 0 0 0 0 0 1 167117
-0.001793 -0.001413 0.121389 -0.119797 0.825101 -0.810316 -0.036473 1 0 0 0 0 0 1 168110
-0.001793 -0.001413 0.121389 -0.120325 0.825453 -0.811048 -0.036505 1 0 0 0 0 0 1 169115
-0.001793 -0.001413 0.121389 -0.120644 0.825945 -0.811733 -0.036535 1 0 0 0 0 0 1 170087
-0.001793 -0.001413 0.121389 -0.120854 0.826584 -0.812442 -0.036567 1 0 0 0 0 0 1 171102
-0.001793 -0.001413 0.121389 -0.121027 0.827248 -0.813144 -0.036599 1 0 0 0 0 0 1 172119
-0.001793 -0.001413 0.121389 -0.121145 0.827942 -0.813847 -0.036630 1 0 0 0 0 0 1 173121
-0.001793 -0.001413 0.121389 -0.121263 0.828613 -0.814518 -0.036660 1 0 0 0 0 0 1 174096
-0.001793 -0.001413 0.121389 -0.121367 0.829314 -0.815209 -0.036691 1 0 0 0 0 0 1 175091
-0.001793 -0.001413 0.121389 -0.121478 0.830008 -0.815906 -0.036723 1 0 0 0 0 0 1 176086
-0.001806 -0.001426 0.121378 0.053107 1.016315 -0.667940 -0.036755 1 0 0 0 0 0 1 177113
-0.001813 -0.001433 0.121374 -0.009147 0.950820 -0.744565 -0.036786 1 0 0 0 0 0 1 178109
-0.001816 -0.001437 0.121373 -0.055809 0.902068 -0.784672 -0.036817 1 0 0 0 0 0 1 179121
-0.001818 -0.001438 0.121372 -0.080943 0.876218 -0.800422 -0.036848 1 0 0 0 0 0 1 180094
-0.001818 -0.001439 0.121372 -0.093793 0.863438 -0.806518 -0.036879 1 0 0 0 0 0 1 181108
-0.001819 -0.001440 0.121372 -0.100318 0.857286 -0.809067 -0.036909 1 0 0 0 0 0 1 182041
-0.001819 -0.001440 0.121372 -0.103636 0.854611 -0.810431 -0.036940 1 0 0 0 0 0 1 183052
-0.001819 -0.001440 0.121372 -0.105343 0.853610 -0.811329 -0.036971 1 0 0 0 0 0 1 184039
-0.001819 -0.001440 0.121372 -0.106248 0.853476 -0.812117 -0.037003 1 0 0 0 0 0 1 185049
-0.001819 -0.001440 0.121372 -0.106741 0.853762 -0.812820 -0.037034 1 0 0 0 0 0 1 186040
-0.001819 -0.001440 0.121372 -0.107033 0.854271 -0.813517 -0.037065 1 0 0 0 0 0 1 187043
-0.001837 -0.001435 0.121351 0.141455 0.787405 -0.526816 -0.037096 1 0 0 0 0 0 1 188049
-0.001847 -0.001433 0.121343 0.053432 0.814042 -0.674241 -0.037127 1 0 0 0 0 0 1 189038
-0.001851 -0.001432 0.121341 -0.012931 0.832691 -0.751035 -0.037159 1 0 0 0 0 0 1 190049
-0.001854 -0.001431 0.121340 -0.048755 0.842519 -0.780820 -0.037190 1 0 0 0 0 0 1 191039
-0.001855 -0.001431 0.121339 -0.067113 0.847683 -0.791924 -0.037221 1 0 0 0 0 0 1 192048
-0.001856 -0.001431 0.121339 -0.076413 0.850565 -0.796260 -0.037252 1 0 0 0 0 0 1 193038
-0.001856 -0.001431 0.121339 -0.081136 0.852357 -0.798237 -0.037284 1 0 0 0 0 0 1 194048
-0.001856 -0.001431 0.121339 -0.083535 0.853603 -0.799349 -0.037315 1 0 0 0 0 0 1 195050
-0.001856 -0.001431 0.121339 -0.084773 0.854562 -0.800172 -0.037346 1 0 0 0 0 0 1 196037
-0.001856 -0.001431 0.121339 -0.085431 0.855416 -0.800899 -0.037378 1 0 0 0 0 0 1 197048
-0.001856 -0.001431 0.121339 -0.085788 0.856183 -0.801585 -0.037409 1 0 0 0 0 0 1 198039
-0.001856 -0.001431 0.121339 -0.086010 0.856941 -0.802272 -0.037440 1 0 0 0 0 0 1 199048
-0.001856 -0.001431 0.121339 -0.086163 0.857669 -0.802937 -0.037471 1 0 0 0 0 0 1 200038
-0.001856 -0.001431 0.121339 -0.086265 0.858398 -0.803620 -0.037503 1 0 0 0 0 0 1 201047
-0.001869 -0.001444 0.121328 0.088283 1.044689 -0.655270 -0.037534 1 0 0 0 0 0 1 202038
-0.001876 -0.001451 0.121324 0.026255 0.979359 -0.731946 -0.037565 1 0 0 0 0 0 1 203042
-0.001879 -0.001455 0.121323 -0.020300 0.930706 -0.772050 -0.037596 1 0 0 0 0 0 1 204047
-0.001880 -0.001456 0.121323 -0.045361 0.904924 -0.787789 -0.037627 1 0 0 0 0 0 1 205038
-0.001881 -0.001457 0.121322 -0.058157 0.892172 -0.793866 -0.037659 1 0 0 0 0 0 1 206047
-0.001887 -0.001439 0.121312 0.009352 0.632956 -0.657790 -0.037690 1 0 0 0 0 0 1 207038
-0.001890 -0.001430 0.121309 -0.019669 0.722260 -0.729813 -0.037721 1 0 0 0 0 0 1 208048
-0.001892 -0.001425 0.121307 -0.041031 0.788581 -0.767376 -0.037752 1 0 0 0 0 0 1 209029
-0.001892 -0.001423 0.121307 -0.052627 0.824090 -0.782182 -0.037784 1 0 0 0 0 0 1 210068
-0.001893 -0.001422 0.121307 -0.058599 0.842306 -0.787881 -0.037815 1 0 0 0 0 0 1 211052
-0.001893 -0.001422 0.121307 -0.061655 0.851759 -0.790314 -0.037846 1 0 0 0 0 0 1 212050
-0.001893 -0.001421 0.121307 -0.063227 0.856846 -0.791587 -0.037878 1 0 0 0 0 0 1 213046
-0.001893 -0.001421 0.121307 -0.064034 0.859740 -0.792471 -0.037909 1 0 0 0 0 0 1 214054
-0.001893 -0.001421 0.121307 -0.064468 0.861533 -0.793195 -0.037940 1 0 0 0 0 0 1 215055
-0.001893 -0.001421 0.121307 -0.064726 0.862794 -0.793878 -0.037972 1 0 0 0 0 0 1 216057
-0.001906 -0.001435 0.121296 0.109767 1.049363 -0.645381 -0.038002 1 0 0 0 0 0 1 217032
-0.001912 -0.001442 0.121292 0.047813 0.984260 -0.722058 -0.038034 1 0 0 0 0 0 1 218050
-0.001916 -0.001445 0.121291 0.001326 0.935699 -0.762145 -0.038065 1 0 0 0 0 0 1 219051
-0.001923 -0.001428 0.121280 0.050250 0.656830 -0.639103 -0.038096 1 0 0 0 0 0 1 220052
-0.001926 -0.001420 0.121276 0.011799 0.735946 -0.715860 -0.038127 1 0 0 0 0 0 1 221032
-0.001928 -0.001416 0.121275 -0.014318 0.797163 -0.755113 -0.038159 1 0 0 0 0 0 1 222052
-0.001929 -0.001414 0.121274 -0.028303 0.830060 -0.770455 -0.038190 1 0 0 0 0 0 1 223050
-0.001930 -0.001412 0.121274 -0.035468 0.846996 -0.776357 -0.038221 1 0 0 0 0 0 1 224049
-0.001930 -0.001412 0.121274 -0.039107 0.855802 -0.778838 -0.038253 1 0 0 0 0 0 1 225050
-0.001930 -0.001412 0.121274 -0.040973 0.860553 -0.780135 -0.038284 1 0 0 0 0 0 1 226050
-0.001930 -0.001412 0.121274 -0.041915 0.863277 -0.781001 -0.038316 1 0 0 0 0 0 1 227060
-0.001930 -0.001412 0.121274 -0.042402 0.864999 -0.781718 -0.038347 1 0 0 0 0 0 1 228053
-0.001936 -0.001393 0.121264 0.031264 0.613104 -0.643436 -0.038378 1 0 0 0 0 0 1 229057
-0.001938 -0.001384 0.121260 0.005488 0.705828 -0.714833 -0.038409 1 0 0 0 0 0 1 230052
-0.001940 -0.001379 0.121259 -0.014240 0.773859 -0.752198 -0.038440 1 0 0 0 0 0 1 231051
-0.001940 -0.001377 0.121259 -0.025018 0.810178 -0.766874 -0.038471 1 0 0 0 0 0 1 232045
-0.001941 -0.001376 0.121259 -0.030577 0.828814 -0.772538 -0.038503 1 0 0 0 0 0 1 233049
-0.001941 -0.001375 0.121258 -0.033408 0.838529 -0.774976 -0.038536 1 0 0 0 0 0 1 234123
-0.001941 -0.001375 0.121258 -0.034845 0.843692 -0.776244 -0.038567 1 0 0 0 0 0 1 235121
-0.001941 -0.001375 0.121258 -0.035590 0.846610 -0.777085 -0.038599 1 0 0 0 0 0 1 236127
-0.001941 -0.001375 0.121258 -0.035984 0.848405 -0.777791 -0.038630 1 0 0 0 0 0 1 237120
-0.001941 -0.001375 0.121258 -0.036189 0.849661 -0.778445 -0.038661 1 0 0 0 0 0 1 238126
-0.001941 -0.001374 0.121258 -0.036316 0.850607 -0.779062 -0.038691 1 0 0 0 0 0 1 239086
-0.001941 -0.001374 0.121258 -0.036389 0.851447 -0.779713 -0.038723 1 0 0 0 0 0 1 240109
-0.001954 -0.001388 0.121248 0.138235 1.037935 -0.631067 -0.038755 1 0 0 0 0 0 1 241122
-0.001966 -0.001376 0.121233 0.150411 0.719666 -0.568552 -0.038786 1 0 0 0 0 0 1 242128
-0.001972 -0.001371 0.121229 0.078463 0.762745 -0.679417 -0.038817 1 0 0 0 0 0 1 243116
-0.001975 -0.001368 0.121227 0.033874 0.804149 -0.731841 -0.038849 1 0 0 0 0 0 1 244117
-0.001977 -0.001366 0.121226 0.010429 0.826886 -0.751900 -0.038879 1 0 0 0 0 0 1 245091
-0.001977 -0.001366 0.121226 -0.001504 0.838713 -0.759455 -0.038911 1 0 0 0 0 0 1 246109
-0.001978 -0.001365 0.121226 -0.007535 0.844937 -0.762505 -0.038942 1 0 0 0 0 0 1 247109
-0.001978 -0.001365 0.121226 -0.010578 0.848367 -0.763959 -0.038972 1 0 0 0 0 0 1 248081
-0.001978 -0.001365 0.121226 -0.012108 0.850426 -0.764870 -0.039004 1 0 0 0 0 0 1 249083
-0.001978 -0.001365 0.121226 -0.012886 0.851819 -0.765607 -0.039036 1 0 0 0 0 0 1 250116
-0.001978 -0.001365 0.121226 -0.013261 0.852847 -0.766254 -0.039067 1 0 0 0 0 0 1 251110
-0.001984 -0.001346 0.121216 0.060418 0.600629 -0.627605 -0.039098 1 0 0 0 0 0 1 252112
-0.001986 -0.001337 0.121212 0.034782 0.692949 -0.699066 -0.039130 1 0 0 0 0 0 1 253109
-0.001988 -0.001333 0.121211 0.015135 0.760768 -0.736435 -0.039161 1 0 0 0 0 0 1 254119
-0.001988 -0.001330 0.121210 0.004405 0.796936 -0.751078 -0.039191 1 0 0 0 0 0 1 255081
-0.001989 -0.001329 0.121210 -0.001117 0.815504 -0.756722 -0.039222 1 0 0 0 0 0 1 256083
-0.001989 -0.001329 0.121210 -0.003924 0.825141 -0.759120 -0.039255 1 0 0 0 0 0 1 257111
-0.001989 -0.001328 0.121210 -0.005346 0.830263 -0.760335 -0.039286 1 0 0 0 0 0 1 258109
-0.001989 -0.001328 0.121210 -0.006070 0.833166 -0.761177 -0.039317 1 0 0 0 0 0 1 259116
-0.001989 -0.001328 0.121210 -0.006429 0.834917 -0.761832 -0.039347 1 0 0 0 0 0 1 260082
-0.001989 -0.001328 0.121210 -0.006616 0.836137 -0.762466 -0.039379 1 0 0 0 0 0 1 261083
-0.001995 -0.001309 0.121200 0.067176 0.584059 -0.623636 -0.039411 1 0 0 0 0 0 1 262109
-0.001997 -0.001300 0.121196 0.041639 0.676324 -0.695142 -0.039442 1 0 0 0 0 0 1 263116
-0.001999 -0.001296 0.121195 0.022018 0.744049 -0.732511 -0.039472 1 0 0 0 0 0 1 264075
-0.002012 -0.001307 0.121184 0.186008 0.966105 -0.597807 -0.039504 1 0 0 0 0 0 1 265088
-0.002019 -0.001313 0.121180 0.118972 0.918822 -0.679402 -0.039536 1 0 0 0 0 0 1 266104
-0.002023 -0.001316 0.121178 0.069900 0.879164 -0.721144 -0.039566 1 0 0 0 0 0 1 267089
-0.002024 -0.001317 0.121178 0.043574 0.857878 -0.737424 -0.039598 1 0 0 0 0 0 1 268103
-0.002025 -0.001318 0.121178 0.030161 0.847320 -0.743616 -0.039629 1 0 0 0 0 0 1 269086
-0.002026 -0.001318 0.121178 0.023402 0.842335 -0.746192 -0.039661 1 0 0 0 0 0 1 270106
-0.002026 -0.001318 0.121178 0.020023 0.840144 -0.747464 -0.039691 1 0 0 0 0 0 1 271089
-0.002026 -0.001318 0.121178 0.018336 0.839402 -0.748311 -0.039723 1 0 0 0 0 0 1 272103
-0.002026 -0.001318 0.121178 0.017484 0.839334 -0.748968 -0.039754 1 0 0 0 0 0 1 273087
-0.002032 -0.001300 0.121167 0.090918 0.586592 -0.610003 -0.039786 1 0 0 0 0 0 1 274101
-0.002034 -0.001291 0.121164 0.065289 0.678431 -0.681516 -0.039816 1 0 0 0 0 0 1 275089
-0.002036 -0.001286 0.121163 0.045634 0.745976 -0.718900 -0.039848 1 0 0 0 0 0 1 276103
-0.002036 -0.001284 0.121162 0.034936 0.782016 -0.733550 -0.039879 1 0 0 0 0 0 1 277085
-0.002037 -0.001283 0.121162 0.029418 0.800483 -0.739141 -0.039909 1 0 0 0 0 0 1 278038
-0.002037 -0.001282 0.121162 0.026622 0.810033 -0.741490 -0.039940 1 0 0 0 0 0 1 279035
-0.002037 -0.001282 0.121162 0.025226 0.815131 -0.742710 -0.039971 1 0 0 0 0 0 1 280045
-0.002037 -0.001282 0.121162 0.024526 0.817996 -0.743501 -0.040002 1 0 0 0 0 0 1 281034
-0.002037 -0.001282 0.121162 0.024192 0.819756 -0.744162 -0.040034 1 0 0 0 0 0 1 282051
-0.002050 -0.001295 0.121151 0.198715 1.006871 -0.595241 -0.040065 1 0 0 0 0 0 1 283035
-0.002056 -0.001302 0.121147 0.137248 0.942023 -0.671767 -0.040096 1 0 0 0 0 0 1 284044
-0.002065 -0.001287 0.121135 0.164804 0.640606 -0.572008 -0.040128 1 0 0 0 0 0 1 285046
-0.002070 -0.001279 0.121131 0.114552 0.706176 -0.658597 -0.040158 1 0 0 0 0 0 1 286035
-0.002072 -0.001276 0.121130 0.082329 0.760347 -0.701371 -0.040190 1 0 0 0 0 0 1 287045
-0.002073 -0.001274 0.121129 0.065286 0.789674 -0.717903 -0.040221 1 0 0 0 0 0 1 288035
-0.002074 -0.001273 0.121129 0.056604 0.804791 -0.724184 -0.040252 1 0 0 0 0 0 1 289044
-0.002074 -0.001272 0.121129 0.052223 0.812658 -0.726745 -0.040283 1 0 0 0 0 0 1 290035
-0.002074 -0.001272 0.121129 0.050044 0.816903 -0.728019 -0.040315 1 0 0 0 0 0 1 291045
-0.002074 -0.001272 0.121129 0.048974 0.819342 -0.728828 -0.040346 1 0 0 0 0 0 1 292045
-0.002074 -0.001272 0.121129 0.048435 0.820873 -0.729474 -0.040377 1 0 0 0 0 0 1 293035
-0.002074 -0.001272 0.121129 0.048204 0.821966 -0.730071 -0.040409 1 0 0 0 0 0 1 294045
-0.002074 -0.001272 0.121129 0.048087 0.822821 -0.730646 -0.040440 1 0 0 0 0 0 1 295035
-0.002074 -0.001272 0.121129 0.048061 0.823571 -0.731212 -0.040471 1 0 0 0 0 0 1 296035
-0.002087 -0.001286 0.121118 0.222728 1.010203 -0.582123 -0.040503 1 0 0 0 0 0 1 297045
-0.002099 -0.001274 0.121104 0.235229 0.692146 -0.518740 -0.040533 1 0 0 0 0 0 1 298035
-0.002105 -0.001268 0.121099 0.163779 0.734799 -0.629700 -0.040565 1 0 0 0 0 0 1 299035
-0.002108 -0.001265 0.121098 0.119455 0.775938 -0.682134 -0.040596 1 0 0 0 0 0 1 300044
-0.002109 -0.001264 0.121097 0.096148 0.798568 -0.702149 -0.040628 1 0 0 0 0 0 1 301047
-0.002110 -0.001263 0.121097 0.084297 0.810295 -0.709644 -0.040659 1 0 0 0 0 0 1 302051
-0.002111 -0.001263 0.121097 0.078333 0.816458 -0.712622 -0.040690 1 0 0 0 0 0 1 303046
-0.002111 -0.001263 0.121097 0.075375 0.819848 -0.714025 -0.040721 1 0 0 0 0 0 1 304052
-0.002111 -0.001263 0.121097 0.073904 0.821845 -0.714860 -0.040752 1 0 0 0 0 0 1 305041
-0.002111 -0.001263 0.121097 0.073195 0.823169 -0.715521 -0.040784 1 0 0 0 0 0 1 306053
-0.002111 -0.001263 0.121097 0.072878 0.824134 -0.716108 -0.040815 1 0 0 0 0 0 1 307042
-0.002111 -0.001263 0.121097 0.072732 0.824939 -0.716670 -0.040846 1 0 0 0 0 0 1 308042
-0.002111 -0.001263 0.121097 0.072695 0.825652 -0.717218 -0.040877 1 0 0 0 0 0 1 309038
-0.002111 -0.001263 0.121097 0.072712 0.826343 -0.717786 -0.040909 1 0 0 0 0 0 1 310060
-0.002111 -0.001263 0.121097 0.072737 0.826988 -0.718322 -0.040940 1 0 0 0 0 0 1 311048
-0.002116 -0.001244 0.121086 0.146546 0.574577 -0.578808 -0.040971 1 0 0 0 0 0 1 312046
-0.002119 -0.001235 0.121083 0.121327 0.666246 -0.650369 -0.041003 1 0 0 0 0 0 1 313052
-0.002121 -0.001230 0.121082 0.101910 0.733652 -0.687750 -0.041033 1 0 0 0 0 0 1 314029
-0.002121 -0.001228 0.121081 0.091323 0.769660 -0.702378 -0.041065 1 0 0 0 0 0 1 315046
-0.002122 -0.001227 0.121081 0.085880 0.788108 -0.707956 -0.041096 1 0 0 0 0 0 1 316046
-0.002122 -0.001226 0.121081 0.083155 0.797619 -0.710273 -0.041128 1 0 0 0 0 0 1 317047
-0.002122 -0.001226 0.121081 0.081802 0.802689 -0.711442 -0.041159 1 0 0 0 0 0 1 318055
-0.002122 -0.001226 0.121081 0.081146 0.805528 -0.712200 -0.041190 1 0 0 0 0 0 1 319054
-0.002122 -0.001226 0.121081 0.080851 0.807258 -0.712817 -0.041221 1 0 0 0 0 0 1 320052
-0.002122 -0.001226 0.121081 0.080733 0.808406 -0.713374 -0.041252 1 0 0 0 0 0 1 321040
-0.002122 -0.001226 0.121081 0.080711 0.809294 -0.713933 -0.041284 1 0 0 0 0 0 1 322050
-0.002122 -0.001226 0.121081 0.080724 0.810060 -0.714471 -0.041315 1 0 0 0 0 0 1 323045
-0.002122 -0.001226 0.121081 0.080755 0.810734 -0.715012 -0.041346 1 0 0 0 0 0 1 324046
-0.002135 -0.001239 0.121070 0.255536 0.997484 -0.565741 -0.041378 1 0 0 0 0 0 1 325045
-0.002141 -0.001246 0.121066 0.194453 0.932508 -0.642184 -0.041409 1 0 0 0 0 0 1 326055
-0.002145 -0.001250 0.121065 0.148416 0.884050 -0.682098 -0.041440 1 0 0 0 0 0 1 327049
-0.002146 -0.001251 0.121064 0.123654 0.858349 -0.697684 -0.041471 1 0 0 0 0 0 1 328047
-0.002147 -0.001252 0.121064 0.111042 0.845571 -0.703597 -0.041502 1 0 0 0 0 0 1 329043
-0.002147 -0.001253 0.121064 0.104728 0.839509 -0.706070 -0.041536 1 0 0 0 0 0 1 330119
-0.002148 -0.001253 0.121064 0.101585 0.836761 -0.707280 -0.041568 1 0 0 0 0 0 1 331140
-0.002148 -0.001253 0.121064 0.100033 0.835687 -0.708022 -0.041598 1 0 0 0 0 0 1 332114
-0.002148 -0.001253 0.121064 0.099303 0.835450 -0.708626 -0.041629 1 0 0 0 0 0 1 333083
-0.002148 -0.001253 0.121064 0.098972 0.835673 -0.709211 -0.041661 1 0 0 0 0 0 1 334126
-0.002148 -0.001253 0.121064 0.098852 0.836088 -0.709740 -0.041692 1 0 0 0 0 0 1 335114
-0.002148 -0.001253 0.121064 0.098825 0.836578 -0.710269 -0.041723 1 0 0 0 0 0 1 336088
-0.002148 -0.001253 0.121064 0.098839 0.837155 -0.710791 -0.041754 1 0 0 0 0 0 1 337088
-0.002148 -0.001253 0.121064 0.098892 0.837761 -0.711337 -0.041785 1 0 0 0 0 0 1 338089
-0.002148 -0.001253 0.121064 0.098947 0.838362 -0.711858 -0.041816 1 0 0 0 0 0 1 339078
-0.002148 -0.001253 0.121064 0.099022 0.839003 -0.712403 -0.041848 1 0 0 0 0 0 1 340103
-0.002148 -0.001253 0.121064 0.099097 0.839602 -0.712915 -0.041879 1 0 0 0 0 0 1 341077
-0.002148 -0.001253 0.121064 0.099163 0.840255 -0.713481 -0.041911 1 0 0 0 0 0 1 342117
-0.002148 -0.001253 0.121064 0.099235 0.840877 -0.713990 -0.041942 1 0 0 0 0 0 1 343109
-0.002148 -0.001253 0.121064 0.099309 0.841504 -0.714540 -0.041973 1 0 0 0 0 0 1 344110
-0.002148 -0.001253 0.121064 0.099391 0.842138 -0.715066 -0.042004 1 0 0 0 0 0 1 345108
-0.002148 -0.001253 0.121064 0.099450 0.842751 -0.715594 -0.042036 1 0 0 0 0 0 1 346112
-0.002148 -0.001253 0.121064 0.099530 0.843379 -0.716134 -0.042067 1 0 0 0 0 0 1 347104
-0.002148 -0.001253 0.121064 0.099617 0.844011 -0.716660 -0.042098 1 0 0 0 0 0 1 348116
-0.002148 -0.001253 0.121064 0.099678 0.844616 -0.717184 -0.042129 1 0 0 0 0 0 1 349078
-0.002148 -0.001253 0.121064 0.099750 0.845276 -0.717723 -0.042161 1 0 0 0 0 0 1 350113
-0.002148 -0.001253 0.121064 0.099830 0.845876 -0.718255 -0.042192 1 0 0 0 0 0 1 351104
-0.002148 -0.001253 0.121064 0.099907 0.846504 -0.718774 -0.042222 1 0 0 0 0 0 1 352079
-0.002148 -0.001253 0.121064 0.099965 0.847115 -0.719300 -0.042254 1 0 0 0 0 0 1 353079
-0.002148 -0.001253 0.121064 0.100046 0.847750 -0.719845 -0.042285 1 0 0 0 0 0 1 354081
-0.002148 -0.001253 0.121064 0.100128 0.848384 -0.720370 -0.042316 1 0 0 0 0 0 1 355078
-0.002148 -0.001253 0.121064 0.100189 0.849013 -0.720912 -0.042348 1 0 0 0 0 0 1 356108
-0.002148 -0.001253 0.121064 0.100277 0.849652 -0.721445 -0.042379 1 0 0 0 0 0 1 357102
-0.002148 -0.001253 0.121064 0.100347 0.850251 -0.721971 -0.042410 1 0 0 0 0 0 1 358088
-0.002148 -0.001253 0.121064 0.100419 0.850896 -0.722517 -0.042442 1 0 0 0 0 0 1 359102
-0.002148 -0.001253 0.121064 0.100490 0.851513 -0.723022 -0.042473 1 0 0 0 0 0 1 360086
-0.002148 -0.001253 0.121064 0.100566 0.852150 -0.723580 -0.042504 1 0 0 0 0 0 1 361102
-0.002148 -0.001253 0.121064 0.100643 0.852743 -0.724071 -0.042533 1 0 0 0 0 0 1 362035
-0.002148 -0.001253 0.121064 0.100701 0.853352 -0.724596 -0.042565 1 0 0 0 0 0 1 363034
-0.002148 -0.001253 0.121064 0.100782 0.853992 -0.725145 -0.042596 1 0 0 0 0 0 1 364044
-0.002148 -0.001253 0.121064 0.100868 0.854609 -0.725660 -0.042627 1 0 0 0 0 0 1 365033
-0.002148 -0.001253 0.121064 0.100920 0.855240 -0.726196 -0.042658 1 0 0 0 0 0 1 366031
-0.002148 -0.001253 0.121064 0.101011 0.855875 -0.726729 -0.042690 1 0 0 0 0 0 1 367033
-0.002148 -0.001253 0.121064 0.101083 0.856487 -0.727266 -0.042721 1 0 0 0 0 0 1 368042
-0.002148 -0.001253 0.121064 0.101153 0.857118 -0.727801 -0.042752 1 0 0 0 0 0 1 369034
-0.002148 -0.001253 0.121064 0.101227 0.857752 -0.728319 -0.042784 1 0 0 0 0 0 1 370044
-0.002148 -0.001253 0.121064 0.101301 0.858381 -0.728871 -0.042815 1 0 0 0 0 0 1 371048
-0.002148 -0.001253 0.121064 0.101382 0.859006 -0.729389 -0.042846 1 0 0 0 0 0 1 372032
-0.002148 -0.001253 0.121064 0.101441 0.859623 -0.729920 -0.042877 1 0 0 0 0 0 1 373042
-0.002148 -0.001253 0.121064 0.101529 0.860259 -0.730452 -0.042908 1 0 0 0 0 0 1 374033
-0.002148 -0.001253 0.121064 0.101601 0.860873 -0.730990 -0.042940 1 0 0 0 0 0 1 375042
-0.002148 -0.001253 0.121064 0.101658 0.861505 -0.731517 -0.042971 1 0 0 0 0 0 1 376031
-0.002148 -0.001253 0.121064 0.101751 0.862146 -0.732054 -0.043002 1 0 0 0 0 0 1 377042
-0.002148 -0.001253 0.121064 0.101822 0.862747 -0.732582 -0.043033 1 0 0 0 0 0 1 378033
-0.002148 -0.001253 0.121064 0.101900 0.863390 -0.733112 -0.043065 1 0 0 0 0 0 1 379031
-0.002148 -0.001253 0.121064 0.101959 0.864008 -0.733644 -0.043096 1 0 0 0 0 0 1 380042
-0.002148 -0.001253 0.121064 0.102038 0.864634 -0.734182 -0.043127 1 0 0 0 0 0 1 381030
-0.002148 -0.001253 0.121064 0.102126 0.865266 -0.734708 -0.043159 1 0 0 0 0 0 1 382042
-0.002148 -0.001253 0.121064 0.102177 0.865892 -0.735240 -0.043190 1 0 0 0 0 0 1 383032
-0.002148 -0.001253 0.121064 0.102356 0.867272 -0.736407 -0.043258 1 0 0 0 0 0 1 385224
-0.002148 -0.001253 0.121064 0.102413 0.867758 -0.736837 -0.043283 1 0 0 0 0 0 1 386032
-0.002148 -0.001253 0.121064 0.102530 0.868894 -0.737791 -0.043339 1 0 0 0 0 0 1 387825
-0.002148 -0.001253 0.121064 0.102641 0.869645 -0.738425 -0.043377 1 0 0 0 0 0 1 389031
-0.002148 -0.001253 0.121064 0.102706 0.870279 -0.738974 -0.043409 1 0 0 0 0 0 1 390039
-0.002148 -0.001253 0.121064 0.102788 0.870921 -0.739506 -0.043440 1 0 0 0 0 0 1 391049
-0.002148 -0.001253 0.121064 0.102846 0.871529 -0.740030 -0.043471 1 0 0 0 0 0 1 392046
-0.002148 -0.001253 0.121064 0.102927 0.872163 -0.740574 -0.043503 1 0 0 0 0 0 1 393046
-0.002148 -0.001253 0.121064 0.103013 0.872787 -0.741094 -0.043534 1 0 0 0 0 0 1 394046
-0.002148 -0.001253 0.121064 0.103065 0.873418 -0.741631 -0.043565 1 0 0 0 0 0 1 395044
-0.002148 -0.001253 0.121064 0.103156 0.874050 -0.742162 -0.043596 1 0 0 0 0 0 1 396043
-0.002148 -0.001253 0.121064 0.103227 0.874657 -0.742695 -0.043627 1 0 0 0 0 0 1 397043
-0.002148 -0.001253 0.121064 0.103292 0.875294 -0.743211 -0.043658 1 0 0 0 0 0 1 398026
-0.002148 -0.001253 0.121064 0.103375 0.875917 -0.743764 -0.043690 1 0 0 0 0 0 1 399054
-0.002148 -0.001253 0.121064 0.103446 0.876549 -0.744300 -0.043721 1 0 0 0 0 0 1 400048
-0.002148 -0.001253 0.121064 0.103534 0.877197 -0.744839 -0.043754 1 0 0 0 0 0 1 401086
-0.002148 -0.001253 0.121064 0.103583 0.877809 -0.745359 -0.043784 1 0 0 0 0 0 1 402053
-0.002148 -0.001253 0.121064 0.103674 0.878436 -0.745886 -0.043815 1 0 0 0 0 0 1 403043
-0.002148 -0.001253 0.121064 0.103745 0.879046 -0.746421 -0.043846 1 0 0 0 0 0 1 404048
-0.002148 -0.001253 0.121064 0.103804 0.879689 -0.746957 -0.043878 1 0 0 0 0 0 1 405055
-0.002148 -0.001253 0.121064 0.103899 0.880307 -0.747479 -0.043909 1 0 0 0 0 0 1 406049
-0.002148 -0.001253 0.121064 0.103964 0.880934 -0.748021 -0.043940 1 0 0 0 0 0 1 407045
-0.002148 -0.001253 0.121064 0.104033 0.881571 -0.748541 -0.043971 1 0 0 0 0 0 1 408044
-0.002148 -0.001253 0.121064 0.104113 0.882176 -0.749078 -0.044002 1 0 0 0 0 0 1 409043
-0.002148 -0.001253 0.121064 0.104185 0.882812 -0.749618 -0.044034 1 0 0 0 0 0 1 410045
-0.002148 -0.001253 0.121064 0.104270 0.883436 -0.750137 -0.044065 1 0 0 0 0 0 1 411044
-0.002153 -0.001235 0.121054 0.178293 0.630205 -0.610037 -0.044096 1 0 0 0 0 0 1 412043
-0.002156 -0.001225 0.121050 0.153312 0.721361 -0.681438 -0.044128 1 0 0 0 0 0 1 413054
-0.002157 -0.001221 0.121049 0.133983 0.788518 -0.718755 -0.044159 1 0 0 0 0 0 1 414047
-0.002158 -0.001218 0.121048 0.123446 0.824372 -0.733348 -0.044190 1 0 0 0 0 0 1 415043
-0.002159 -0.001217 0.121048 0.118057 0.842738 -0.738909 -0.044221 1 0 0 0 0 0 1 416045
-0.002159 -0.001217 0.121048 0.115346 0.852222 -0.741209 -0.044252 1 0 0 0 0 0 1 417043
-0.002159 -0.001216 0.121048 0.114021 0.857266 -0.742342 -0.044283 1 0 0 0 0 0 1 418026
-0.002159 -0.001216 0.121048 0.113384 0.860085 -0.743093 -0.044315 1 0 0 0 0 0 1 419043
-0.002159 -0.001216 0.121048 0.113108 0.861804 -0.743695 -0.044346 1 0 0 0 0 0 1 420043
-0.002159 -0.001216 0.121048 0.113013 0.862973 -0.744242 -0.044377 1 0 0 0 0 0 1 421042
-0.002159 -0.001216 0.121048 0.113011 0.863852 -0.744781 -0.044409 1 0 0 0 0 0 1 422045
-0.002159 -0.001216 0.121048 0.113037 0.864597 -0.745306 -0.044440 1 0 0 0 0 0 1 423045
-0.002159 -0.001216 0.121048 0.113105 0.865256 -0.745818 -0.044471 1 0 0 0 0 0 1 424024
-0.002159 -0.001216 0.121048 0.113176 0.865915 -0.746352 -0.044502 1 0 0 0 0 0 1 425043
-0.002159 -0.001216 0.121048 0.113240 0.866541 -0.746877 -0.044534 1 0 0 0 0 0 1 426045
-0.002159 -0.001216 0.121048 0.113314 0.867161 -0.747407 -0.044565 1 0 0 0 0 0 1 427043
-0.002159 -0.001216 0.121048 0.113381 0.867773 -0.747925 -0.044596 1 0 0 0 0 0 1 428043
-0.002159 -0.001216 0.121048 0.113480 0.868395 -0.748455 -0.044628 1 0 0 0 0 0 1 429057
-0.002159 -0.001216 0.121048 0.113553 0.868992 -0.748983 -0.044659 1 0 0 0 0 0 1 430051
-0.002159 -0.001216 0.121048 0.113632 0.869597 -0.749506 -0.044690 1 0 0 0 0 0 1 431047
-0.002159 -0.001216 0.121048 0.113719 0.870213 -0.750023 -0.044721 1 0 0 0 0 0 1 432047
-0.002159 -0.001216 0.121048 0.113779 0.870815 -0.750546 -0.044753 1 0 0 0 0 0 1 433045
-0.002159 -0.001216 0.121048 0.113882 0.871469 -0.751105 -0.044786 1 0 0 0 0 0 1 434112
-0.002159 -0.001216 0.121048 0.113943 0.872067 -0.751625 -0.044817 1 0 0 0 0 0 1 435104
-0.002159 -0.001216 0.121048 0.114032 0.872674 -0.752158 -0.044848 1 0 0 0 0 0 1 436108
-0.002159 -0.001216 0.121048 0.114120 0.873285 -0.752670 -0.044879 1 0 0 0 0 0 1 437098
-0.002159 -0.001216 0.121048 0.114194 0.873896 -0.753210 -0.044911 1 0 0 0 0 0 1 438116
-0.002159 -0.001216 0.121048 0.114280 0.874501 -0.753719 -0.044942 1 0 0 0 0 0 1 439098
-0.002159 -0.001216 0.121048 0.114338 0.875089 -0.754230 -0.044972 1 0 0 0 0 0 1 440074
-0.002159 -0.001216 0.121048 0.114428 0.875702 -0.754767 -0.045004 1 0 0 0 0 0 1 441087
-0.002159 -0.001216 0.121048 0.114518 0.876327 -0.755293 -0.045036 1 0 0 0 0 0 1 442101
-0.002159 -0.001216 0.121048 0.114579 0.876936 -0.755822 -0.045067 1 0 0 0 0 0 1 443111
-0.002159 -0.001216 0.121048 0.114674 0.877528 -0.756327 -0.045097 1 0 0 0 0 0 1 444076
-0.002159 -0.001216 0.121048 0.114735 0.878131 -0.756851 -0.045128 1 0 0 0 0 0 1 445076
-0.002159 -0.001216 0.121048 0.114826 0.878751 -0.757395 -0.045161 1 0 0 0 0 0 1 446101
-0.002159 -0.001216 0.121048 0.114916 0.879375 -0.757920 -0.045192 1 0 0 0 0 0 1 447114
-0.002159 -0.001216 0.121048 0.114986 0.879956 -0.758434 -0.045222 1 0 0 0 0 0 1 448083
-0.002159 -0.001216 0.121048 0.115074 0.880583 -0.758961 -0.045254 1 0 0 0 0 0 1 449100
-0.002159 -0.001216 0.121048 0.115133 0.881177 -0.759477 -0.045285 1 0 0 0 0 0 1 450085
-0.002159 -0.001216 0.121048 0.115232 0.881799 -0.760008 -0.045317 1 0 0 0 0 0 1 451100
-0.002164 -0.001198 0.121038 0.189326 0.628291 -0.619550 -0.045348 1 0 0 0 0 0 1 452085
-0.002167 -0.001188 0.121034 0.164419 0.719180 -0.690946 -0.045379 1 0 0 0 0 0 1 453098
-0.002169 -0.001184 0.121033 0.145154 0.786192 -0.728264 -0.045410 1 0 0 0 0 0 1 454083
-0.002169 -0.001182 0.121033 0.134634 0.821980 -0.742864 -0.045442 1 0 0 0 0 0 1 455098
-0.002170 -0.001180 0.121032 0.129246 0.840290 -0.748408 -0.045472 1 0 0 0 0 0 1 456083
-0.002170 -0.001180 0.121032 0.126553 0.849758 -0.750703 -0.045504 1 0 0 0 0 0 1 457094
-0.002170 -0.001180 0.121032 0.125236 0.854739 -0.751799 -0.045533 1 0 0 0 0 0 1 458031
-0.002170 -0.001179 0.121032 0.124622 0.857546 -0.752544 -0.045565 1 0 0 0 0 0 1 459039
-0.002170 -0.001179 0.121032 0.124337 0.859224 -0.753128 -0.045596 1 0 0 0 0 0 1 460029
-0.002170 -0.001179 0.121032 0.124337 0.860996 -0.754213 -0.045660 1 0 0 0 0 0 1 462087
-0.002170 -0.001179 0.121032 0.124335 0.861822 -0.754713 -0.045690 1 0 0 0 0 0 1 463031
-0.002170 -0.001179 0.121032 0.124419 0.862908 -0.755546 -0.045740 1 0 0 0 0 0 1 464642
-0.002170 -0.001179 0.121032 0.124440 0.863221 -0.755760 -0.045753 1 0 0 0 0 0 1 465045
-0.002170 -0.001179 0.121032 0.124493 0.863836 -0.756270 -0.045783 1 0 0 0 0 0 1 466031
-0.002170 -0.001179 0.121032 0.124580 0.864455 -0.756791 -0.045815 1 0 0 0 0 0 1 467041
-0.002170 -0.001179 0.121032 0.124664 0.865039 -0.757301 -0.045846 1 0 0 0 0 0 1 468029
-0.002170 -0.001179 0.121032 0.124750 0.865635 -0.757823 -0.045877 1 0 0 0 0 0 1 469040
-0.002170 -0.001179 0.121032 0.124843 0.866227 -0.758327 -0.045908 1 0 0 0 0 0 1 470030
-0.002170 -0.001179 0.121032 0.124921 0.866814 -0.758854 -0.045940 1 0 0 0 0 0 1 471040
-0.002170 -0.001179 0.121032 0.125010 0.867417 -0.759365 -0.045971 1 0 0 0 0 0 1 472029
-0.002170 -0.001179 0.121032 0.125079 0.867995 -0.759879 -0.046002 1 0 0 0 0 0 1 473036
-0.002170 -0.001179 0.121032 0.125171 0.868596 -0.760411 -0.046034 1 0 0 0 0 0 1 474043
-0.002170 -0.001179 0.121032 0.125267 0.869177 -0.760909 -0.046065 1 0 0 0 0 0 1 475031
-0.002170 -0.001179 0.121032 0.125331 0.869779 -0.761437 -0.046096 1 0 0 0 0 0 1 476043
-0.002170 -0.001179 0.121032 0.125436 0.870355 -0.761940 -0.046127 1 0 0 0 0 0 1 477029
-0.002170 -0.001179 0.121032 0.125516 0.870941 -0.762467 -0.046159 1 0 0 0 0 0 1 478039
-0.002170 -0.001179 0.121032 0.125596 0.871536 -0.762986 -0.046190 1 0 0 0 0 0 1 479029
-0.002170 -0.001179 0.121032 0.125681 0.872130 -0.763486 -0.046221 1 0 0 0 0 0 1 480035
-0.002170 -0.001179 0.121032 0.125766 0.872722 -0.764022 -0.046252 1 0 0 0 0 0 1 481039
-0.002170 -0.001179 0.121032 0.125864 0.873317 -0.764534 -0.046284 1 0 0 0 0 0 1 482053
-0.002170 -0.001179 0.121032 0.125926 0.873904 -0.765049 -0.046315 1 0 0 0 0 0 1 483039
-0.002170 -0.001179 0.121032 0.126032 0.874489 -0.765558 -0.046346 1 0 0 0 0 0 1 484039
-0.002170 -0.001179 0.121032 0.126112 0.875072 -0.766083 -0.046377 1 0 0 0 0 0 1 485044
-0.002170 -0.001179 0.121032 0.126180 0.875669 -0.766595 -0.046408 1 0 0 0 0 0 1 486034
-0.002175 -0.001161 0.121022 0.200369 0.621969 -0.625824 -0.046440 1 0 0 0 0 0 1 487046
-0.002178 -0.001152 0.121019 0.175529 0.712618 -0.697222 -0.046471 1 0 0 0 0 0 1 488047
-0.002180 -0.001147 0.121017 0.156291 0.779490 -0.734553 -0.046503 1 0 0 0 0 0 1 489049
-0.002180 -0.001145 0.121017 0.145798 0.815195 -0.749116 -0.046534 1 0 0 0 0 0 1 490039
-0.002181 -0.001144 0.121017 0.140435 0.833485 -0.754683 -0.046565 1 0 0 0 0 0 1 491051
-0.002181 -0.001143 0.121017 0.137744 0.842903 -0.756953 -0.046596 1 0 0 0 0 0 1 492044
-0.002181 -0.001143 0.121017 0.136431 0.847887 -0.758082 -0.046627 1 0 0 0 0 0 1 493044
-0.002181 -0.001143 0.121017 0.135828 0.850664 -0.758800 -0.046658 1 0 0 0 0 0 1 494026
-0.002162 -0.001147 0.121007 -0.125600 0.912969 -0.622613 -0.046690 1 0 0 0 0 0 1 495041
-0.002153 -0.001149 0.121003 -0.032878 0.893431 -0.691735 -0.046721 1 0 0 0 0 0 1 496041
-0.002148 -0.001150 0.121002 0.035161 0.878490 -0.727865 -0.046752 1 0 0 0 0 0 1 497040
-0.002146 -0.001151 0.121002 0.071145 0.870620 -0.741991 -0.046784 1 0 0 0 0 0 1 498039
-0.002144 -0.001151 0.121001 0.089297 0.866845 -0.747360 -0.046814 1 0 0 0 0 0 1 499025
-0.002144 -0.001151 0.121001 0.098382 0.865239 -0.749583 -0.046846 1 0 0 0 0 0 1 500040
-0.002144 -0.001151 0.121001 0.102942 0.864713 -0.750683 -0.046877 1 0 0 0 0 0 1 501040
-0.002143 -0.001151 0.121001 0.105267 0.864739 -0.751403 -0.046909 1 0 0 0 0 0 1 502049
-0.002143 -0.001151 0.121001 0.106461 0.865031 -0.751978 -0.046940 1 0 0 0 0 0 1 503048
-0.002143 -0.001151 0.121001 0.107083 0.865461 -0.752493 -0.046971 1 0 0 0 0 0 1 504046
-0.002143 -0.001151 0.121001 0.107434 0.865966 -0.753004 -0.047002 1 0 0 0 0 0 1 505025
-0.002143 -0.001151 0.121001 0.107646 0.866497 -0.753504 -0.047033 1 0 0 0 0 0 1 506024
-0.002143 -0.001151 0.121001 0.107799 0.867062 -0.754011 -0.047065 1 0 0 0 0 0 1 507040
-0.002143 -0.001151 0.121001 0.107896 0.867641 -0.754510 -0.047096 1 0 0 0 0 0 1 508039
-0.002143 -0.001151 0.121001 0.107984 0.868205 -0.755011 -0.047127 1 0 0 0 0 0 1 509042
-0.002143 -0.001151 0.121001 0.108069 0.868777 -0.755518 -0.047159 1 0 0 0 0 0 1 510042
-0.002143 -0.001151 0.121001 0.108142 0.869351 -0.756019 -0.047190 1 0 0 0 0 0 1 511040
-0.002143 -0.001151 0.121001 0.108213 0.869925 -0.756518 -0.047221 1 0 0 0 0 0 1 512037
-0.002149 -0.001133 0.120991 0.182421 0.616099 -0.615530 -0.047253 1 0 0 0 0 0 1 513045
-0.002151 -0.001124 0.120987 0.157611 0.706558 -0.686900 -0.047284 1 0 0 0 0 0 1 514043
-0.002153 -0.001119 0.120986 0.138387 0.773308 -0.724209 -0.047315 1 0 0 0 0 0 1 515039
-0.002154 -0.001117 0.120986 0.127891 0.808970 -0.738773 -0.047346 1 0 0 0 0 0 1 516040
-0.002154 -0.001116 0.120986 0.122520 0.827217 -0.744302 -0.047377 1 0 0 0 0 0 1 517039
-0.002154 -0.001115 0.120986 0.119829 0.836625 -0.746573 -0.047409 1 0 0 0 0 0 1 518042
-0.002154 -0.001115 0.120985 0.118504 0.841580 -0.747679 -0.047439 1 0 0 0 0 0 1 519022
-0.002135 -0.001119 0.120976 -0.143392 0.905026 -0.611419 -0.047471 1 0 0 0 0 0 1 520040
-0.002126 -0.001121 0.120972 -0.051029 0.886045 -0.680566 -0.047502 1 0 0 0 0 0 1 521039
-0.002121 -0.001122 0.120971 0.016816 0.871366 -0.716711 -0.047534 1 0 0 0 0 0 1 522041
-0.002124 -0.001104 0.120960 0.126840 0.609263 -0.589194 -0.047565 1 0 0 0 0 0 1 523033
-0.002126 -0.001096 0.120956 0.120041 0.695341 -0.665474 -0.047596 1 0 0 0 0 0 1 524042
-0.002127 -0.001091 0.120955 0.109829 0.759886 -0.704495 -0.047627 1 0 0 0 0 0 1 525039
-0.002127 -0.001089 0.120955 0.103813 0.794412 -0.719652 -0.047659 1 0 0 0 0 0 1 526042
-0.002127 -0.001088 0.120954 0.100671 0.812079 -0.725379 -0.047690 1 0 0 0 0 0 1 527039
-0.002127 -0.001087 0.120954 0.099084 0.821193 -0.727696 -0.047721 1 0 0 0 0 0 1 528038
-0.002127 -0.001087 0.120954 0.098312 0.826028 -0.728824 -0.047752 1 0 0 0 0 0 1 529039
-0.002128 -0.001087 0.120954 0.097949 0.828726 -0.729550 -0.047786 1 0 0 0 0 0 1 530104
-0.002133 -0.001068 0.120944 0.171920 0.576028 -0.588318 -0.047817 1 0 0 0 0 0 1 531101
-0.002136 -0.001059 0.120940 0.147032 0.666753 -0.659772 -0.047847 1 0 0 0 0 0 1 532075
-0.002137 -0.001054 0.120939 0.127774 0.733650 -0.697100 -0.047878 1 0 0 0 0 0 1 533072
-0.002138 -0.001052 0.120939 0.117271 0.769354 -0.711661 -0.047909 1 0 0 0 0 0 1 534066
-0.002138 -0.001051 0.120939 0.111874 0.787639 -0.717191 -0.047942 1 0 0 0 0 0 1 535117
-0.002138 -0.001050 0.120939 0.109169 0.797036 -0.719443 -0.047974 1 0 0 0 0 0 1 536130
-0.002138 -0.001050 0.120939 0.107850 0.801977 -0.720516 -0.048004 1 0 0 0 0 0 1 537099
-0.002139 -0.001050 0.120939 0.107317 0.805612 -0.722003 -0.048089 1 0 0 0 0 0 1 539811
-0.002144 -0.001032 0.120928 0.181198 0.553418 -0.580979 -0.048147 1 0 0 0 0 0 1 541670
-0.002147 -0.001022 0.120925 0.156244 0.643732 -0.652209 -0.048160 1 0 0 0 0 0 1 542072
-0.002148 -0.001018 0.120923 0.136993 0.710713 -0.689699 -0.048200 1 0 0 0 0 0 1 543367
-0.002149 -0.001015 0.120923 0.126468 0.746258 -0.704135 -0.048223 1 0 0 0 0 0 1 544112
-0.002149 -0.001014 0.120923 0.121084 0.764494 -0.709652 -0.048255 1 0 0 0 0 0 1 545109
-0.002149 -0.001014 0.120923 0.118379 0.773854 -0.711886 -0.048286 1 0 0 0 0 0 1 546115
-0.002149 -0.001013 0.120923 0.117051 0.778794 -0.712958 -0.048317 1 0 0 0 0 0 1 547096
-0.002150 -0.001013 0.120923 0.116407 0.781492 -0.713621 -0.048347 1 0 0 0 0 0 1 548079
-0.002150 -0.001013 0.120923 0.116126 0.783124 -0.714176 -0.048379 1 0 0 0 0 0 1 549096
-0.002150 -0.001013 0.120923 0.116034 0.784159 -0.714662 -0.048410 1 0 0 0 0 0 1 550081
-0.002150 -0.001013 0.120923 0.116013 0.784952 -0.715125 -0.048442 1 0 0 0 0 0 1 551094
-0.002150 -0.001013 0.120923 0.116041 0.785596 -0.715591 -0.048472 1 0 0 0 0 0 1 552079
-0.002150 -0.001013 0.120923 0.116098 0.786189 -0.716063 -0.048505 1 0 0 0 0 0 1 553115
-0.002150 -0.001013 0.120923 0.116167 0.786694 -0.716496 -0.048534 1 0 0 0 0 0 1 554041
-0.002150 -0.001013 0.120923 0.116230 0.787200 -0.716946 -0.048565 1 0 0 0 0 0 1 555029
-0.002150 -0.001013 0.120923 0.116301 0.787723 -0.717418 -0.048596 1 0 0 0 0 0 1 556040
-0.002150 -0.001013 0.120923 0.116371 0.788236 -0.717881 -0.048627 1 0 0 0 0 0 1 557027
-0.002150 -0.001013 0.120923 0.116437 0.788739 -0.718335 -0.048659 1 0 0 0 0 0 1 558036
-0.002150 -0.001013 0.120923 0.116527 0.789258 -0.718796 -0.048689 1 0 0 0 0 0 1 559027
-0.002150 -0.001013 0.120923 0.116588 0.789755 -0.719258 -0.048721 1 0 0 0 0 0 1 560039
-0.002150 -0.001013 0.120923 0.116669 0.790262 -0.719726 -0.048752 1 0 0 0 0 0 1 561027
-0.002150 -0.001013 0.120923 0.116744 0.790775 -0.720174 -0.048784 1 0 0 0 0 0 1 562038
-0.002150 -0.001013 0.120923 0.116820 0.791285 -0.720656 -0.048815 1 0 0 0 0 0 1 563044
-0.002150 -0.001013 0.120923 0.116893 0.791783 -0.721091 -0.048846 1 0 0 0 0 0 1 564027
-0.002150 -0.001013 0.120923 0.116969 0.792294 -0.721575 -0.048877 1 0 0 0 0 0 1 565037
-0.002150 -0.001013 0.120923 0.117035 0.792787 -0.722021 -0.048908 1 0 0 0 0 0 1 566028
-0.002150 -0.001013 0.120923 0.117126 0.793314 -0.722491 -0.048940 1 0 0 0 0 0 1 567035
-0.002150 -0.001013 0.120923 0.117194 0.793809 -0.722955 -0.048971 1 0 0 0 0 0 1 568026
-0.002150 -0.001013 0.120923 0.117268 0.794316 -0.723399 -0.049002 1 0 0 0 0 0 1 569029
-0.002150 -0.001013 0.120923 0.117343 0.794822 -0.723877 -0.049033 1 0 0 0 0 0 1 570027
-0.002150 -0.001013 0.120923 0.117418 0.795333 -0.724325 -0.049065 1 0 0 0 0 0 1 571036
-0.002150 -0.001013 0.120923 0.117492 0.795834 -0.724799 -0.049096 1 0 0 0 0 0 1 572025
-0.002150 -0.001013 0.120923 0.117559 0.796337 -0.725254 -0.049127 1 0 0 0 0 0 1 573036
-0.002150 -0.001013 0.120923 0.117649 0.796855 -0.725716 -0.049158 1 0 0 0 0 0 1 574026
-0.002150 -0.001013 0.120923 0.117710 0.797353 -0.726178 -0.049190 1 0 0 0 0 0 1 575039
-0.002150 -0.001013 0.120923 0.117791 0.797866 -0.726651 -0.049221 1 0 0 0 0 0 1 576038
-0.002150 -0.001013 0.120923 0.117866 0.798375 -0.727095 -0.049252 1 0 0 0 0 0 1 577041
-0.002150 -0.001013 0.120923 0.117942 0.798881 -0.727574 -0.049284 1 0 0 0 0 0 1 578041
-0.002150 -0.001013 0.120923 0.118025 0.799400 -0.728034 -0.049315 1 0 0 0 0 0 1 579047
-0.002150 -0.001013 0.120923 0.118084 0.799888 -0.728487 -0.049346 1 0 0 0 0 0 1 580043
-0.002150 -0.001013 0.120923 0.118173 0.800404 -0.728948 -0.049377 1 0 0 0 0 0 1 581031
-0.002150 -0.001013 0.120923 0.118234 0.800902 -0.729410 -0.049409 1 0 0 0 0 0 1 582045
-0.002150 -0.001013 0.120923 0.118315 0.801411 -0.729880 -0.049440 1 0 0 0 0 0 1 583036
-0.002150 -0.001013 0.120923 0.118390 0.801924 -0.730327 -0.049471 1 0 0 0 0 0 1 584047
-0.002150 -0.001013 0.120923 0.118465 0.802428 -0.730804 -0.049502 1 0 0 0 0 0 1 585042
-0.002150 -0.001013 0.120923 0.118539 0.802933 -0.731246 -0.049534 1 0 0 0 0 0 1 586039
-0.002150 -0.001013 0.120923 0.118615 0.803439 -0.731725 -0.049565 1 0 0 0 0 0 1 587038
-0.002150 -0.001013 0.120923 0.118688 0.803937 -0.732180 -0.049596 1 0 0 0 0 0 1 588020
-0.002150 -0.001013 0.120923 0.118764 0.804452 -0.732630 -0.049627 1 0 0 0 0 0 1 589037
-0.002150 -0.001013 0.120923 0.118839 0.804959 -0.733110 -0.049659 1 0 0 0 0 0 1 590039
-0.002150 -0.001013 0.120923 0.118913 0.805465 -0.733553 -0.049690 1 0 0 0 0 0 1 591038
-0.002150 -0.001013 0.120923 0.118989 0.805976 -0.734035 -0.049721 1 0 0 0 0 0 1 592046
-0.002150 -0.001013 0.120923 0.119062 0.806470 -0.734468 -0.049752 1 0 0 0 0 0 1 593022
-0.002150 -0.001013 0.120923 0.119139 0.806988 -0.734957 -0.049784 1 0 0 0 0 0 1 594044
-0.002150 -0.001013 0.120923 0.119205 0.807484 -0.735406 -0.049815 1 0 0 0 0 0 1 595041
-0.002150 -0.001013 0.120923 0.119295 0.808006 -0.735871 -0.049846 1 0 0 0 0 0 1 596038
-0.002150 -0.001013 0.120923 0.119367 0.808496 -0.736335 -0.049877 1 0 0 0 0 0 1 597042
-0.002150 -0.001013 0.120923 0.119434 0.809022 -0.736789 -0.049909 1 0 0 0 0 0 1 598040
-0.002150 -0.001013 0.120923 0.119512 0.809519 -0.737262 -0.049940 1 0 0 0 0 0 1 599038
-0.002162 -0.001027 0.120912 0.295945 0.998091 -0.586800 -0.049971 1 0 0 0 0 0 1 600036
-0.002169 -0.001034 0.120908 0.235845 0.933785 -0.662485 -0.050002 1 0 0 0 0 0 1 601036
-0.002172 -0.001037 0.120907 0.190316 0.885662 -0.702017 -0.050034 1 0 0 0 0 0 1 602039
-0.002174 -0.001039 0.120906 0.165792 0.860106 -0.717399 -0.050065 1 0 0 0 0 0 1 603036
-0.002175 -0.001040 0.120906 0.153309 0.847362 -0.723208 -0.050096 1 0 0 0 0 0 1 604037
-0.002175 -0.001040 0.120906 0.147058 0.841223 -0.725526 -0.050127 1 0 0 0 0 0 1 605036
-0.002175 -0.001040 0.120906 0.143953 0.838402 -0.726641 -0.050159 1 0 0 0 0 0 1 606038
-0.002175 -0.001040 0.120906 0.142459 0.837238 -0.727318 -0.050190 1 0 0 0 0 0 1 607036
-0.002175 -0.001040 0.120906 0.141735 0.836914 -0.727858 -0.050221 1 0 0 0 0 0 1 608035
-0.002181 -0.001022 0.120896 0.215642 0.582241 -0.585949 -0.050252 1 0 0 0 0 0 1 609040
-0.002184 -0.001013 0.120892 0.190857 0.671738 -0.657332 -0.050283 1 0 0 0 0 0 1 610019
-0.002185 -0.001008 0.120891 0.171662 0.738010 -0.694646 -0.050315 1 0 0 0 0 0 1 611037
-0.002186 -0.001006 0.120890 0.161194 0.773385 -0.709167 -0.050346 1 0 0 0 0 0 1 612037
-0.002186 -0.001005 0.120890 0.155825 0.791478 -0.714670 -0.050377 1 0 0 0 0 0 1 613039
-0.002186 -0.001004 0.120890 0.153155 0.800809 -0.716899 -0.050411 1 0 0 0 0 0 1 614100
-0.002186 -0.001004 0.120890 0.151855 0.805707 -0.717979 -0.050442 1 0 0 0 0 0 1 615119
-0.002186 -0.001004 0.120890 0.151394 0.809231 -0.719377 -0.050525 1 0 0 0 0 0 1 617759
-0.002186 -0.001004 0.120890 0.151068 0.810505 -0.719604 -0.050536 1 0 0 0 0 0 1 618115
-0.002186 -0.001004 0.120890 0.150981 0.811557 -0.720082 -0.050567 1 0 0 0 0 0 1 619121
-0.002186 -0.001004 0.120890 0.150990 0.812319 -0.720536 -0.050598 1 0 0 0 0 0 1 620108
-0.002186 -0.001004 0.120890 0.151038 0.812960 -0.720971 -0.050629 1 0 0 0 0 0 1 621099
-0.002186 -0.001004 0.120890 0.151103 0.813525 -0.721420 -0.050661 1 0 0 0 0 0 1 622109
-0.002192 -0.000985 0.120880 0.225392 0.559261 -0.579251 -0.050691 1 0 0 0 0 0 1 623073
-0.002195 -0.000976 0.120876 0.200852 0.648874 -0.650693 -0.050724 1 0 0 0 0 0 1 624116
-0.002196 -0.000972 0.120875 0.181794 0.715166 -0.688010 -0.050754 1 0 0 0 0 0 1 625107
-0.002197 -0.000969 0.120874 0.171392 0.750542 -0.702546 -0.050786 1 0 0 0 0 0 1 626111
-0.002197 -0.000968 0.120874 0.166065 0.768622 -0.708008 -0.050816 1 0 0 0 0 0 1 627078
-0.002197 -0.000968 0.120874 0.163389 0.777901 -0.710216 -0.050847 1 0 0 0 0 0 1 628076
-0.002197 -0.000967 0.120874 0.162100 0.782774 -0.711273 -0.050878 1 0 0 0 0 0 1 629070
-0.002210 -0.000981 0.120863 0.337925 0.973723 -0.560859 -0.050911 1 0 0 0 0 0 1 630107
-0.002217 -0.000988 0.120859 0.277664 0.910563 -0.636540 -0.050942 1 0 0 0 0 0 1 631094
-0.002220 -0.000991 0.120858 0.232061 0.863015 -0.676054 -0.050972 1 0 0 0 0 0 1 632080
-0.002222 -0.000993 0.120858 0.207504 0.837757 -0.691427 -0.051004 1 0 0 0 0 0 1 633092
-0.002228 -0.000975 0.120847 0.269186 0.570384 -0.554456 -0.051035 1 0 0 0 0 0 1 634078
-0.002231 -0.000966 0.120843 0.238372 0.653267 -0.627773 -0.051067 1 0 0 0 0 0 1 635093
-0.002233 -0.000962 0.120842 0.216172 0.716181 -0.665728 -0.051097 1 0 0 0 0 0 1 636077
-0.002233 -0.000960 0.120842 0.204191 0.749880 -0.680484 -0.051129 1 0 0 0 0 0 1 637091
-0.002234 -0.000959 0.120842 0.198057 0.767090 -0.686001 -0.051158 1 0 0 0 0 0 1 638026
-0.002234 -0.000958 0.120841 0.195020 0.775963 -0.688227 -0.051190 1 0 0 0 0 0 1 639034
-0.002234 -0.000958 0.120841 0.193544 0.780629 -0.689277 -0.051221 1 0 0 0 0 0 1 640040
-0.002234 -0.000958 0.120841 0.192861 0.783185 -0.689920 -0.051252 1 0 0 0 0 0 1 641024
-0.002234 -0.000958 0.120841 0.192573 0.784714 -0.690411 -0.051284 1 0 0 0 0 0 1 642040
-0.002234 -0.000958 0.120841 0.192477 0.785714 -0.690863 -0.051314 1 0 0 0 0 0 1 643024
-0.002215 -0.000962 0.120832 -0.069904 0.847499 -0.554054 -0.051346 1 0 0 0 0 0 1 644034
-0.002206 -0.000964 0.120828 0.022241 0.827478 -0.622700 -0.051377 1 0 0 0 0 0 1 645023
-0.002201 -0.000965 0.120827 0.089991 0.812310 -0.658575 -0.051408 1 0 0 0 0 0 1 646035
-0.002199 -0.000966 0.120826 0.125833 0.804293 -0.672534 -0.051440 1 0 0 0 0 0 1 647034
-0.002210 -0.000980 0.120815 0.320369 0.988699 -0.526608 -0.051471 1 0 0 0 0 0 1 648023
-0.002216 -0.000987 0.120811 0.269520 0.922355 -0.603894 -0.051502 1 0 0 0 0 0 1 649033
-0.002219 -0.000990 0.120810 0.228605 0.873199 -0.643941 -0.051533 1 0 0 0 0 0 1 650025
-0.002221 -0.000992 0.120810 0.206408 0.847133 -0.659462 -0.051565 1 0 0 0 0 0 1 651034
-0.002227 -0.000975 0.120799 0.269285 0.579297 -0.522436 -0.051596 1 0 0 0 0 0 1 652023
-0.002230 -0.000966 0.120796 0.239083 0.661854 -0.595738 -0.051627 1 0 0 0 0 0 1 653032
-0.002232 -0.000962 0.120794 0.217188 0.724614 -0.633683 -0.051658 1 0 0 0 0 0 1 654026
-0.002232 -0.000959 0.120794 0.205361 0.758218 -0.648401 -0.051690 1 0 0 0 0 0 1 655033
-0.002233 -0.000958 0.120794 0.199329 0.775433 -0.653913 -0.051721 1 0 0 0 0 0 1 656038
-0.002233 -0.000958 0.120794 0.196317 0.784260 -0.656098 -0.051752 1 0 0 0 0 0 1 657024
-0.002233 -0.000957 0.120794 0.194868 0.788916 -0.657137 -0.051783 1 0 0 0 0 0 1 658033
-0.002233 -0.000957 0.120794 0.194179 0.791462 -0.657746 -0.051814 1 0 0 0 0 0 1 659022
-0.002233 -0.000957 0.120794 0.193898 0.792995 -0.658223 -0.051846 1 0 0 0 0 0 1 660033
-0.002233 -0.000957 0.120794 0.193826 0.793992 -0.658648 -0.051877 1 0 0 0 0 0 1 661023
-0.002233 -0.000957 0.120794 0.193838 0.794746 -0.659051 -0.051908 1 0 0 0 0 0 1 662034
-0.002233 -0.000957 0.120794 0.193908 0.795337 -0.659454 -0.051940 1 0 0 0 0 0 1 663033
-0.002246 -0.000971 0.120783 0.370464 0.984216 -0.508527 -0.051971 1 0 0 0 0 0 1 664047
-0.002252 -0.000978 0.120779 0.310735 0.920157 -0.584082 -0.052002 1 0 0 0 0 0 1 665036
-0.002256 -0.000981 0.120777 0.265442 0.872175 -0.623524 -0.052034 1 0 0 0 0 0 1 666041
-0.002257 -0.000983 0.120777 0.241024 0.846696 -0.638832 -0.052065 1 0 0 0 0 0 1 667042
-0.002258 -0.000984 0.120777 0.228629 0.833971 -0.644543 -0.052096 1 0 0 0 0 0 1 668028
-0.002259 -0.000984 0.120777 0.222430 0.827832 -0.646810 -0.052127 1 0 0 0 0 0 1 669032
-0.002259 -0.000984 0.120777 0.219418 0.825112 -0.647943 -0.052166 1 0 0 0 0 0 1 670276
-0.002259 -0.000984 0.120777 0.217930 0.823811 -0.648476 -0.052190 1 0 0 0 0 0 1 671036
-0.002259 -0.000985 0.120777 0.217247 0.823477 -0.648942 -0.052221 1 0 0 0 0 0 1 672041
-0.002264 -0.000966 0.120766 0.291163 0.568641 -0.506363 -0.052252 1 0 0 0 0 0 1 673043
-0.002267 -0.000957 0.120763 0.266629 0.657640 -0.577734 -0.052284 1 0 0 0 0 0 1 674040
-0.002269 -0.000952 0.120762 0.247578 0.723608 -0.615015 -0.052315 1 0 0 0 0 0 1 675037
-0.002269 -0.000950 0.120761 0.237187 0.758823 -0.629473 -0.052346 1 0 0 0 0 0 1 676035
-0.002282 -0.000963 0.120750 0.408317 0.965151 -0.483422 -0.052377 1 0 0 0 0 0 1 677016
-0.002289 -0.000969 0.120746 0.345968 0.909889 -0.560756 -0.052408 1 0 0 0 0 0 1 678018
-0.002292 -0.000972 0.120745 0.299338 0.866312 -0.600809 -0.052440 1 0 0 0 0 0 1 679036
-0.002294 -0.000974 0.120744 0.274270 0.843024 -0.616310 -0.052471 1 0 0 0 0 0 1 680035
-0.002295 -0.000974 0.120744 0.261538 0.831407 -0.622095 -0.052502 1 0 0 0 0 0 1 681038
-0.002295 -0.000975 0.120744 0.255193 0.825812 -0.624367 -0.052534 1 0 0 0 0 0 1 682042
-0.002277 -0.000979 0.120734 -0.010634 0.884339 -0.488147 -0.052565 1 0 0 0 0 0 1 683038
-0.002267 -0.000982 0.120731 0.079781 0.862741 -0.556848 -0.052596 1 0 0 0 0 0 1 684040
-0.002263 -0.000983 0.120729 0.146647 0.846757 -0.592681 -0.052627 1 0 0 0 0 0 1 685035
-0.002260 -0.000984 0.120729 0.182062 0.838359 -0.606587 -0.052658 1 0 0 0 0 0 1 686036
-0.002259 -0.000984 0.120729 0.199932 0.834297 -0.611794 -0.052690 1 0 0 0 0 0 1 687034
-0.002259 -0.000984 0.120729 0.208917 0.832492 -0.613849 -0.052721 1 0 0 0 0 0 1 688033
-0.002258 -0.000984 0.120729 0.213457 0.831828 -0.614809 -0.052752 1 0 0 0 0 0 1 689030
-0.002258 -0.000984 0.120729 0.215799 0.831730 -0.615380 -0.052783 1 0 0 0 0 0 1 690034
-0.002258 -0.000984 0.120729 0.217030 0.831968 -0.615842 -0.052817 1 0 0 0 0 0 1 691106
-0.002258 -0.000984 0.120729 0.217704 0.832318 -0.616242 -0.052848 1 0 0 0 0 0 1 692111
-0.002258 -0.000984 0.120729 0.218104 0.832724 -0.616603 -0.052879 1 0 0 0 0 0 1 693093
-0.002258 -0.000984 0.120729 0.218383 0.833187 -0.616984 -0.052911 1 0 0 0 0 0 1 694110
-0.002258 -0.000984 0.120729 0.218579 0.833656 -0.617337 -0.052942 1 0 0 0 0 0 1 695096
-0.002258 -0.000984 0.120729 0.218732 0.834154 -0.617700 -0.052973 1 0 0 0 0 0 1 696099
-0.002258 -0.000984 0.120729 0.218892 0.834637 -0.618075 -0.053005 1 0 0 0 0 0 1 697112
-0.002258 -0.000984 0.120729 0.219022 0.835124 -0.618438 -0.053036 1 0 0 0 0 0 1 698105
-0.002258 -0.000984 0.120729 0.219151 0.835617 -0.618804 -0.053067 1 0 0 0 0 0 1 699108
-0.002258 -0.000984 0.120729 0.219278 0.836104 -0.619164 -0.053098 1 0 0 0 0 0 1 700096
-0.002258 -0.000984 0.120729 0.219407 0.836572 -0.619512 -0.053128 1 0 0 0 0 0 1 701071
-0.002258 -0.000984 0.120729 0.219553 0.837080 -0.619881 -0.053160 1 0 0 0 0 0 1 702070
-0.002258 -0.000984 0.120729 0.219664 0.837567 -0.620247 -0.053191 1 0 0 0 0 0 1 703069
-0.002258 -0.000984 0.120729 0.219806 0.838044 -0.620611 -0.053222 1 0 0 0 0 0 1 704068
-0.002258 -0.000984 0.120729 0.219934 0.838575 -0.620981 -0.053254 1 0 0 0 0 0 1 705103
-0.002258 -0.000984 0.120729 0.220054 0.839059 -0.621351 -0.053285 1 0 0 0 0 0 1 706100
-0.002271 -0.000998 0.120718 0.396757 1.027974 -0.470030 -0.053317 1 0 0 0 0 0 1 707100
-0.002277 -0.001005 0.120714 0.337278 0.964128 -0.545545 -0.053348 1 0 0 0 0 0 1 708095
-0.002286 -0.000990 0.120702 0.366317 0.661103 -0.441809 -0.053379 1 0 0 0 0 0 1 709104
-0.002290 -0.000982 0.120698 0.317601 0.724203 -0.527990 -0.053410 1 0 0 0 0 0 1 710070
-0.002293 -0.000978 0.120697 0.286218 0.776998 -0.570517 -0.053441 1 0 0 0 0 0 1 711070
-0.002294 -0.000977 0.120696 0.269594 0.805603 -0.586810 -0.053472 1 0 0 0 0 0 1 712068
-0.002294 -0.000976 0.120696 0.261156 0.820289 -0.592843 -0.053503 1 0 0 0 0 0 1 713058
-0.002295 -0.000975 0.120696 0.256971 0.827898 -0.595194 -0.053536 1 0 0 0 0 0 1 714111
-0.002295 -0.000975 0.120696 0.254926 0.831931 -0.596238 -0.053567 1 0 0 0 0 0 1 715108
-0.002295 -0.000975 0.120696 0.253972 0.834188 -0.596829 -0.053598 1 0 0 0 0 0 1 716101
-0.002295 -0.000975 0.120696 0.253552 0.835535 -0.597253 -0.053628 1 0 0 0 0 0 1 717075
-0.002295 -0.000975 0.120696 0.253424 0.836468 -0.597625 -0.053660 1 0 0 0 0 0 1 718079
-0.002295 -0.000975 0.120696 0.253436 0.837174 -0.597983 -0.053691 1 0 0 0 0 0 1 719063
-0.002295 -0.000975 0.120696 0.253518 0.837773 -0.598344 -0.053722 1 0 0 0 0 0 1 720077
-0.002295 -0.000975 0.120696 0.253637 0.838322 -0.598698 -0.053754 1 0 0 0 0 0 1 721091
-0.002295 -0.000975 0.120696 0.253773 0.838850 -0.599048 -0.053785 1 0 0 0 0 0 1 722096
-0.002295 -0.000975 0.120696 0.253899 0.839331 -0.599395 -0.053816 1 0 0 0 0 0 1 723090
-0.002276 -0.000979 0.120686 -0.008951 0.901000 -0.462270 -0.053848 1 0 0 0 0 0 1 724096
-0.002266 -0.000981 0.120683 0.082884 0.880990 -0.530663 -0.053879 1 0 0 0 0 0 1 725090
-0.002262 -0.000983 0.120682 0.150449 0.865795 -0.566354 -0.053910 1 0 0 0 0 0 1 726075
-0.002259 -0.000983 0.120681 0.186199 0.857798 -0.580204 -0.053941 1 0 0 0 0 0 1 727087
-0.002258 -0.000983 0.120681 0.204236 0.853931 -0.585364 -0.053972 1 0 0 0 0 0 1 728073
-0.002258 -0.000984 0.120681 0.213317 0.852222 -0.587408 -0.054004 1 0 0 0 0 0 1 729088
-0.002257 -0.000984 0.120681 0.217908 0.851626 -0.588350 -0.054036 1 0 0 0 0 0 1 730105
-0.002257 -0.000984 0.120681 0.220257 0.851544 -0.588878 -0.054066 1 0 0 0 0 0 1 731074
-0.002257 -0.000984 0.120681 0.221499 0.851764 -0.589294 -0.054098 1 0 0 0 0 0 1 732090
-0.002257 -0.000984 0.120681 0.222171 0.852103 -0.589661 -0.054128 1 0 0 0 0 0 1 733072
-0.002257 -0.000984 0.120681 0.222584 0.852515 -0.589997 -0.054158 1 0 0 0 0 0 1 734031
-0.002257 -0.000984 0.120681 0.222851 0.852958 -0.590332 -0.054189 1 0 0 0 0 0 1 735021
-0.002257 -0.000984 0.120681 0.223037 0.853441 -0.590681 -0.054221 1 0 0 0 0 0 1 736031
-0.002257 -0.000984 0.120681 0.223203 0.853918 -0.591017 -0.054252 1 0 0 0 0 0 1 737020
-0.002257 -0.000984 0.120681 0.223349 0.854396 -0.591359 -0.054283 1 0 0 0 0 0 1 738023
-0.002257 -0.000984 0.120681 0.223488 0.854899 -0.591695 -0.054315 1 0 0 0 0 0 1 739032
-0.002257 -0.000984 0.120681 0.223628 0.855383 -0.592037 -0.054346 1 0 0 0 0 0 1 740021
-0.002257 -0.000984 0.120681 0.223759 0.855880 -0.592381 -0.054377 1 0 0 0 0 0 1 741031
-0.002257 -0.000984 0.120681 0.223884 0.856379 -0.592725 -0.054408 1 0 0 0 0 0 1 742021
-0.002257 -0.000984 0.120681 0.224005 0.856869 -0.593057 -0.054440 1 0 0 0 0 0 1 743032
-0.002257 -0.000984 0.120681 0.224134 0.857343 -0.593406 -0.054471 1 0 0 0 0 0 1 744021
-0.002257 -0.000984 0.120681 0.224271 0.857842 -0.593741 -0.054502 1 0 0 0 0 0 1 745021
-0.002257 -0.000984 0.120681 0.224402 0.858338 -0.594083 -0.054533 1 0 0 0 0 0 1 746028
-0.002257 -0.000984 0.120681 0.224530 0.858827 -0.594421 -0.054564 1 0 0 0 0 0 1 747022
-0.002257 -0.000984 0.120681 0.224648 0.859326 -0.594759 -0.054596 1 0 0 0 0 0 1 748032
-0.002257 -0.000984 0.120681 0.224785 0.859810 -0.595101 -0.054627 1 0 0 0 0 0 1 749021
-0.002257 -0.000984 0.120681 0.224917 0.860307 -0.595446 -0.054658 1 0 0 0 0 0 1 750032
-0.002257 -0.000984 0.120681 0.225036 0.860785 -0.595789 -0.054689 1 0 0 0 0 0 1 751021
-0.002257 -0.000984 0.120681 0.225172 0.861284 -0.596124 -0.054720 1 0 0 0 0 0 1 752020
-0.002257 -0.000984 0.120681 0.225290 0.861785 -0.596461 -0.054752 1 0 0 0 0 0 1 753031
-0.002257 -0.000984 0.120681 0.225425 0.862281 -0.596809 -0.054783 1 0 0 0 0 0 1 754020
-0.002257 -0.000984 0.120681 0.225559 0.862768 -0.597148 -0.054815 1 0 0 0 0 0 1 755031
-0.002257 -0.000984 0.120681 0.225686 0.863250 -0.597483 -0.054845 1 0 0 0 0 0 1 756014
-0.002257 -0.000984 0.120681 0.225819 0.863758 -0.597834 -0.054878 1 0 0 0 0 0 1 757046
-0.002257 -0.000984 0.120681 0.225946 0.864245 -0.598171 -0.054909 1 0 0 0 0 0 1 758037
-0.002257 -0.000984 0.120681 0.226055 0.864732 -0.598513 -0.054940 1 0 0 0 0 0 1 759040
-0.002257 -0.000984 0.120681 0.226200 0.865224 -0.598849 -0.054971 1 0 0 0 0 0 1 760029
-0.002257 -0.000984 0.120681 0.226331 0.865720 -0.599192 -0.055002 1 0 0 0 0 0 1 761037
-0.002257 -0.000984 0.120681 0.226461 0.866213 -0.599534 -0.055034 1 0 0 0 0 0 1 762040
-0.002257 -0.000984 0.120681 0.226590 0.866706 -0.599875 -0.055065 1 0 0 0 0 0 1 763041
-0.002257 -0.000984 0.120681 0.226717 0.867190 -0.600210 -0.055096 1 0 0 0 0 0 1 764026
-0.002257 -0.000984 0.120681 0.226831 0.867701 -0.600553 -0.055127 1 0 0 0 0 0 1 765034
-0.002257 -0.000984 0.120681 0.226972 0.868176 -0.600891 -0.055158 1 0 0 0 0 0 1 766026
-0.002257 -0.000984 0.120681 0.227096 0.868666 -0.601244 -0.055190 1 0 0 0 0 0 1 767042
-0.002257 -0.000984 0.120681 0.227231 0.869161 -0.601575 -0.055221 1 0 0 0 0 0 1 768034
-0.002257 -0.000984 0.120681 0.227360 0.869653 -0.601915 -0.055252 1 0 0 0 0 0 1 769033
-0.002257 -0.000984 0.120681 0.227477 0.870149 -0.602250 -0.055283 1 0 0 0 0 0 1 770035
-0.002257 -0.000984 0.120681 0.227616 0.870637 -0.602595 -0.055315 1 0 0 0 0 0 1 771033
-0.002257 -0.000984 0.120681 0.227746 0.871129 -0.602936 -0.055346 1 0 0 0 0 0 1 772033
-0.002257 -0.000984 0.120681 0.227872 0.871612 -0.603270 -0.055377 1 0 0 0 0 0 1 773015
-0.002257 -0.000984 0.120681 0.228003 0.872112 -0.603616 -0.055408 1 0 0 0 0 0 1 774031
-0.002257 -0.000984 0.120681 0.228124 0.872595 -0.603964 -0.055440 1 0 0 0 0 0 1 775032
-0.002257 -0.000984 0.120681 0.228247 0.873097 -0.604291 -0.055471 1 0 0 0 0 0 1 776031
-0.002257 -0.000984 0.120681 0.228384 0.873600 -0.604644 -0.055502 1 0 0 0 0 0 1 777034
-0.002257 -0.000984 0.120681 0.228515 0.874074 -0.604974 -0.055533 1 0 0 0 0 0 1 778018
-0.002257 -0.000984 0.120681 0.228646 0.874572 -0.605319 -0.055565 1 0 0 0 0 0 1 779032
-0.002257 -0.000984 0.120681 0.228772 0.875054 -0.605653 -0.055595 1 0 0 0 0 0 1 780013
-0.002257 -0.000984 0.120681 0.228892 0.875560 -0.605994 -0.055627 1 0 0 0 0 0 1 781036
-0.002257 -0.000984 0.120681 0.229023 0.876042 -0.606348 -0.055659 1 0 0 0 0 0 1 782039
-0.002257 -0.000984 0.120681 0.229160 0.876543 -0.606684 -0.055690 1 0 0 0 0 0 1 783042
-0.002257 -0.000984 0.120681 0.229289 0.877032 -0.607022 -0.055721 1 0 0 0 0 0 1 784035
-0.002257 -0.000984 0.120681 0.229418 0.877523 -0.607362 -0.055752 1 0 0 0 0 0 1 785033
-0.002257 -0.000984 0.120681 0.229546 0.878015 -0.607702 -0.055783 1 0 0 0 0 0 1 786033
-0.002257 -0.000984 0.120681 0.229663 0.878508 -0.608035 -0.055815 1 0 0 0 0 0 1 787030
-0.002257 -0.000984 0.120681 0.229798 0.879009 -0.608387 -0.055846 1 0 0 0 0 0 1 788029
-0.002257 -0.000984 0.120681 0.229929 0.879483 -0.608717 -0.055877 1 0 0 0 0 0 1 789014
-0.002257 -0.000984 0.120681 0.230061 0.879983 -0.609064 -0.055908 1 0 0 0 0 0 1 790033
-0.002257 -0.000984 0.120681 0.230181 0.880466 -0.609411 -0.055940 1 0 0 0 0 0 1 791033
-0.002257 -0.000984 0.120681 0.230304 0.880967 -0.609739 -0.055971 1 0 0 0 0 0 1 792031
-0.002257 -0.000984 0.120681 0.230445 0.881459 -0.610085 -0.056002 1 0 0 0 0 0 1 793034
-0.002257 -0.000984 0.120681 0.230572 0.881942 -0.610420 -0.056033 1 0 0 0 0 0 1 794016
-0.002257 -0.000984 0.120681 0.230703 0.882442 -0.610766 -0.056065 1 0 0 0 0 0 1 795033
-0.002257 -0.000984 0.120681 0.230832 0.882933 -0.611106 -0.056096 1 0 0 0 0 0 1 796031
-0.002257 -0.000984 0.120681 0.230963 0.883431 -0.611451 -0.056128 1 0 0 0 0 0 1 797045
-0.002257 -0.000984 0.120681 0.231076 0.883963 -0.611822 -0.056161 1 0 0 0 0 0 1 798114
-0.002257 -0.000984 0.120681 0.231224 0.884446 -0.612153 -0.056192 1 0 0 0 0 0 1 799105
-0.002257 -0.000984 0.120681 0.231356 0.884940 -0.612495 -0.056223 1 0 0 0 0 0 1 800111
-0.002257 -0.000984 0.120681 0.231485 0.885430 -0.612834 -0.056254 1 0 0 0 0 0 1 801108
-0.002257 -0.000984 0.120681 0.231614 0.885925 -0.613177 -0.056286 1 0 0 0 0 0 1 802114
-0.002257 -0.000984 0.120681 0.231728 0.886409 -0.613504 -0.056317 1 0 0 0 0 0 1 803093
-0.002257 -0.000984 0.120681 0.231868 0.886903 -0.613852 -0.056348 1 0 0 0 0 0 1 804101
-0.002257 -0.000984 0.120681 0.231994 0.887378 -0.614182 -0.056378 1 0 0 0 0 0 1 805067
-0.002257 -0.000984 0.120681 0.232118 0.887874 -0.614538 -0.056410 1 0 0 0 0 0 1 806094
-0.002257 -0.000984 0.120681 0.232253 0.888371 -0.614871 -0.056441 1 0 0 0 0 0 1 807090
-0.002257 -0.000984 0.120681 0.232379 0.888851 -0.615203 -0.056472 1 0 0 0 0 0 1 808065
-0.002257 -0.000984 0.120681 0.232496 0.889346 -0.615537 -0.056503 1 0 0 0 0 0 1 809065
-0.002257 -0.000984 0.120681 0.232635 0.889860 -0.615898 -0.056535 1 0 0 0 0 0 1 810090
-0.002257 -0.000984 0.120681 0.232768 0.890343 -0.616234 -0.056567 1 0 0 0 0 0 1 811094
-0.002257 -0.000984 0.120681 0.232894 0.890819 -0.616564 -0.056597 1 0 0 0 0 0 1 812064
-0.002257 -0.000984 0.120681 0.233022 0.891308 -0.616902 -0.056628 1 0 0 0 0 0 1 813058
-0.002257 -0.000984 0.120681 0.233136 0.891818 -0.617260 -0.056661 1 0 0 0 0 0 1 814106
-0.002257 -0.000984 0.120681 0.233278 0.892299 -0.617589 -0.056691 1 0 0 0 0 0 1 815074
-0.002257 -0.000984 0.120681 0.233410 0.892798 -0.617934 -0.056723 1 0 0 0 0 0 1 816088
-0.002257 -0.000984 0.120681 0.233537 0.893282 -0.618269 -0.056753 1 0 0 0 0 0 1 817073
-0.002257 -0.000984 0.120681 0.233668 0.893782 -0.618615 -0.056785 1 0 0 0 0 0 1 818088
-0.002257 -0.000984 0.120681 0.233795 0.894266 -0.618950 -0.056816 1 0 0 0 0 0 1 819073
-0.002257 -0.000984 0.120681 0.233911 0.894757 -0.619281 -0.056847 1 0 0 0 0 0 1 820065
-0.002257 -0.000984 0.120681 0.234041 0.895260 -0.619648 -0.056879 1 0 0 0 0 0 1 821087
-0.002257 -0.000984 0.120681 0.234181 0.895752 -0.619979 -0.056910 1 0 0 0 0 0 1 822092
-0.002257 -0.000984 0.120681 0.234311 0.896241 -0.620317 -0.056941 1 0 0 0 0 0 1 823087
-0.002257 -0.000984 0.120681 0.234437 0.896725 -0.620652 -0.056972 1 0 0 0 0 0 1 824071
-0.002257 -0.000984 0.120681 0.234556 0.897227 -0.620991 -0.057004 1 0 0 0 0 0 1 825087
-0.002257 -0.000984 0.120681 0.234693 0.897709 -0.621332 -0.057035 1 0 0 0 0 0 1 826071
-0.002257 -0.000984 0.120681 0.234822 0.898198 -0.621671 -0.057066 1 0 0 0 0 0 1 827066
-0.002257 -0.000984 0.120681 0.234952 0.898692 -0.622013 -0.057097 1 0 0 0 0 0 1 828071
-0.002257 -0.000984 0.120681 0.235075 0.899183 -0.622366 -0.057129 1 0 0 0 0 0 1 829087
-0.002257 -0.000984 0.120681 0.235190 0.899653 -0.622672 -0.057158 1 0 0 0 0 0 1 830021
-0.002257 -0.000984 0.120681 0.235329 0.900143 -0.623016 -0.057189 1 0 0 0 0 0 1 831020
-0.002257 -0.000984 0.120681 0.235457 0.900650 -0.623367 -0.057221 1 0 0 0 0 0 1 832028
-0.002257 -0.000984 0.120681 0.235588 0.901128 -0.623699 -0.057252 1 0 0 0 0 0 1 833020
-0.002257 -0.000984 0.120681 0.235719 0.901626 -0.624044 -0.057283 1 0 0 0 0 0 1 834035
-0.002238 -0.000988 0.120671 -0.028061 0.963477 -0.486222 -0.057314 1 0 0 0 0 0 1 835020
-0.002229 -0.000990 0.120667 0.063149 0.943611 -0.554485 -0.057346 1 0 0 0 0 0 1 836028
-0.002224 -0.000992 0.120666 0.130407 0.928504 -0.590153 -0.057377 1 0 0 0 0 0 1 837018
-0.002222 -0.000992 0.120666 0.166000 0.920555 -0.603966 -0.057408 1 0 0 0 0 0 1 838028
-0.002233 -0.001006 0.120655 0.361327 1.105936 -0.456755 -0.057439 1 0 0 0 0 0 1 839017
-0.002239 -0.001013 0.120651 0.311161 1.040402 -0.533698 -0.057471 1 0 0 0 0 0 1 840029
-0.002242 -0.001016 0.120650 0.270729 0.992097 -0.573832 -0.057527 1 0 0 0 0 0 1 841839
-0.002244 -0.001018 0.120649 0.248901 0.967003 -0.589713 -0.057605 1 0 0 0 0 0 1 844328
-0.002245 -0.001019 0.120649 0.237649 0.953960 -0.595320 -0.057627 1 0 0 0 0 0 1 845019
-0.002226 -0.001024 0.120639 -0.031839 1.009086 -0.459247 -0.057658 1 0 0 0 0 0 1 846028
-0.002217 -0.001026 0.120635 0.056384 0.985913 -0.528183 -0.057690 1 0 0 0 0 0 1 847029
-0.002212 -0.001028 0.120634 0.122141 0.969141 -0.564069 -0.057721 1 0 0 0 0 0 1 848025
-0.002191 -0.001033 0.120624 -0.106833 1.021663 -0.439542 -0.057752 1 0 0 0 0 0 1 849028
-0.002180 -0.001035 0.120620 0.001685 0.997130 -0.512708 -0.057783 1 0 0 0 0 0 1 850017
-0.002175 -0.001037 0.120619 0.077540 0.979683 -0.550080 -0.057814 1 0 0 0 0 0 1 851027
-0.002173 -0.001037 0.120619 0.117419 0.970527 -0.564490 -0.057846 1 0 0 0 0 0 1 852022
-0.002171 -0.001038 0.120618 0.137490 0.966114 -0.569835 -0.057877 1 0 0 0 0 0 1 853031
-0.002171 -0.001038 0.120618 0.147562 0.964149 -0.571923 -0.057908 1 0 0 0 0 0 1 854031
-0.002183 -0.001051 0.120607 0.330060 1.152617 -0.420392 -0.057939 1 0 0 0 0 0 1 855021
-0.002189 -0.001058 0.120604 0.273477 1.088791 -0.495814 -0.057971 1 0 0 0 0 0 1 856038
-0.002193 -0.001062 0.120602 0.229744 1.040941 -0.535117 -0.058002 1 0 0 0 0 0 1 857028
-0.002194 -0.001063 0.120602 0.206145 1.015536 -0.550310 -0.058034 1 0 0 0 0 0 1 858038
-0.002195 -0.001064 0.120602 0.194119 1.002884 -0.555927 -0.058065 1 0 0 0 0 0 1 859030
-0.002176 -0.001069 0.120592 -0.075666 1.058060 -0.419522 -0.058096 1 0 0 0 0 0 1 860030
-0.002167 -0.001072 0.120588 0.012177 1.035031 -0.488522 -0.058127 1 0 0 0 0 0 1 861036
-0.002163 -0.001073 0.120587 0.077706 1.018338 -0.524424 -0.058158 1 0 0 0 0 0 1 862026
-0.002166 -0.001055 0.120576 0.187105 0.753075 -0.394665 -0.058190 1 0 0 0 0 0 1 863032
-0.002167 -0.001046 0.120572 0.180368 0.836711 -0.470345 -0.058221 1 0 0 0 0 0 1 864034
-0.002168 -0.001042 0.120571 0.170201 0.899960 -0.509003 -0.058252 1 0 0 0 0 0 1 865026
-0.002169 -0.001040 0.120571 0.164228 0.933822 -0.523877 -0.058283 1 0 0 0 0 0 1 866034
-0.002169 -0.001039 0.120570 0.161106 0.951153 -0.529379 -0.058315 1 0 0 0 0 0 1 867032
-0.002169 -0.001038 0.120570 0.159536 0.960087 -0.531482 -0.058346 1 0 0 0 0 0 1 868029
-0.002169 -0.001038 0.120570 0.158782 0.964803 -0.532404 -0.058377 1 0 0 0 0 0 1 869028
-0.002150 -0.001042 0.120560 -0.105288 1.028709 -0.394227 -0.058408 1 0 0 0 0 0 1 870031
-0.002141 -0.001044 0.120557 -0.014716 1.010036 -0.462651 -0.058440 1 0 0 0 0 0 1 871028
-0.002136 -0.001045 0.120556 0.052191 0.995532 -0.498353 -0.058471 1 0 0 0 0 0 1 872030
-0.002134 -0.001046 0.120555 0.087584 0.987891 -0.512159 -0.058502 1 0 0 0 0 0 1 873035
-0.002133 -0.001046 0.120555 0.105427 0.984207 -0.517256 -0.058533 1 0 0 0 0 0 1 874034
-0.002137 -0.001028 0.120545 0.189079 0.726102 -0.375463 -0.058564 1 0 0 0 0 0 1 875012
-0.002140 -0.001019 0.120541 0.169316 0.813283 -0.446879 -0.058596 1 0 0 0 0 0 1 876029
-0.002141 -0.001014 0.120540 0.152657 0.878327 -0.484036 -0.058627 1 0 0 0 0 0 1 877027
-0.002142 -0.001012 0.120539 0.143456 0.913084 -0.498375 -0.058658 1 0 0 0 0 0 1 878030
-0.002142 -0.001011 0.120539 0.138707 0.930872 -0.503665 -0.058690 1 0 0 0 0 0 1 879029
-0.002142 -0.001010 0.120539 0.136338 0.940005 -0.505701 -0.058721 1 0 0 0 0 0 1 880027
-0.002142 -0.001010 0.120539 0.135164 0.944827 -0.506588 -0.058752 1 0 0 0 0 0 1 881033
-0.002142 -0.001010 0.120539 0.134602 0.947489 -0.507070 -0.058783 1 0 0 0 0 0 1 882031
-0.002142 -0.001010 0.120539 0.134365 0.949074 -0.507418 -0.058815 1 0 0 0 0 0 1 883029
-0.002142 -0.001010 0.120539 0.134273 0.950118 -0.507705 -0.058846 1 0 0 0 0 0 1 884030
-0.002155 -0.001023 0.120528 0.311849 1.140253 -0.355483 -0.058876 1 0 0 0 0 0 1 885009
-0.002162 -0.001030 0.120525 0.252836 1.077283 -0.430569 -0.058908 1 0 0 0 0 0 1 886030
-0.002151 -0.001020 0.120503 0.018788 0.834674 -0.186986 -0.058939 1 0 0 0 0 0 1 887027
-0.002146 -0.001014 0.120495 0.060976 0.876900 -0.340807 -0.058971 1 0 0 0 0 0 1 888031
-0.002144 -0.001012 0.120493 0.096566 0.913813 -0.418412 -0.059002 1 0 0 0 0 0 1 889026
-0.002143 -0.001011 0.120492 0.115369 0.933814 -0.448002 -0.059033 1 0 0 0 0 0 1 890029
-0.002142 -0.001010 0.120492 0.124706 0.944102 -0.458706 -0.059065 1 0 0 0 0 0 1 891028
-0.002142 -0.001010 0.120491 0.129361 0.949468 -0.462620 -0.059096 1 0 0 0 0 0 1 892027
-0.002142 -0.001009 0.120491 0.131691 0.952385 -0.464144 -0.059127 1 0 0 0 0 0 1 893027
-0.002142 -0.001009 0.120491 0.132887 0.954152 -0.464860 -0.059162 1 0 0 0 0 0 1 894146
-0.002142 -0.001009 0.120491 0.133510 0.955205 -0.465239 -0.059190 1 0 0 0 0 0 1 895032
-0.002142 -0.001009 0.120491 0.133863 0.956063 -0.465567 -0.059225 1 0 0 0 0 0 1 896162
-0.002142 -0.001009 0.120491 0.134068 0.956659 -0.465794 -0.059251 1 0 0 0 0 0 1 897012
-0.002147 -0.000991 0.120481 0.208900 0.700752 -0.322025 -0.059283 1 0 0 0 0 0 1 898028
-0.002131 -0.000986 0.120467 -0.078977 0.850161 -0.253976 -0.059315 1 0 0 0 0 0 1 899028
-0.002123 -0.000984 0.120463 -0.007287 0.895402 -0.359011 -0.059346 1 0 0 0 0 0 1 900027
-0.002119 -0.000983 0.120461 0.049227 0.914916 -0.408651 -0.059381 1 0 0 0 0 0 1 901152
-0.002117 -0.000982 0.120461 0.079274 0.924380 -0.427376 -0.059412 1 0 0 0 0 0 1 902153
-0.002116 -0.000982 0.120460 0.094375 0.929238 -0.434165 -0.059443 1 0 0 0 0 0 1 903149
-0.002115 -0.000982 0.120460 0.101926 0.931893 -0.436702 -0.059475 1 0 0 0 0 0 1 904152
-0.002115 -0.000982 0.120460 0.105723 0.933455 -0.437735 -0.059506 1 0 0 0 0 0 1 905153
-0.002115 -0.000982 0.120460 0.107642 0.934480 -0.438245 -0.059537 1 0 0 0 0 0 1 906152
-0.002115 -0.000982 0.120460 0.108624 0.935229 -0.438577 -0.059568 1 0 0 0 0 0 1 907142
-0.002115 -0.000982 0.120460 0.109137 0.935856 -0.438845 -0.059600 1 0 0 0 0 0 1 908151
-0.002115 -0.000982 0.120460 0.109432 0.936404 -0.439076 -0.059630 1 0 0 0 0 0 1 909140
-0.002120 -0.000963 0.120450 0.184320 0.680480 -0.295160 -0.059662 1 0 0 0 0 0 1 910150
-0.002123 -0.000954 0.120446 0.160252 0.768388 -0.365998 -0.059693 1 0 0 0 0 0 1 911141
-0.002124 -0.000949 0.120445 0.141462 0.833776 -0.402929 -0.059725 1 0 0 0 0 0 1 912150
-0.002125 -0.000947 0.120445 0.131188 0.868682 -0.417152 -0.059755 1 0 0 0 0 0 1 913139
-0.002126 -0.000946 0.120444 0.125888 0.886472 -0.422351 -0.059783 1 0 0 0 0 0 1 914017
-0.002126 -0.000945 0.120444 0.123253 0.895692 -0.424354 -0.059818 1 0 0 0 0 0 1 915150
-0.002131 -0.000927 0.120434 0.196621 0.644135 -0.280867 -0.059849 1 0 0 0 0 0 1 916140
-0.002134 -0.000918 0.120430 0.171944 0.734773 -0.352287 -0.059927 1 0 0 0 0 0 1 918623
-0.002135 -0.000913 0.120429 0.152759 0.800930 -0.389211 -0.059943 1 0 0 0 0 0 1 919139
-0.002136 -0.000911 0.120429 0.142392 0.836831 -0.403690 -0.060008 1 0 0 0 0 0 1 921224
-0.002136 -0.000909 0.120429 0.137017 0.854902 -0.408909 -0.060037 1 0 0 0 0 0 1 922154
-0.002137 -0.000909 0.120429 0.134315 0.864168 -0.410870 -0.060068 1 0 0 0 0 0 1 923140
-0.002137 -0.000909 0.120428 0.132998 0.869025 -0.411701 -0.060100 1 0 0 0 0 0 1 924150
-0.002142 -0.000890 0.120418 0.207016 0.615338 -0.267630 -0.060130 1 0 0 0 0 0 1 925138
-0.002145 -0.000881 0.120415 0.182622 0.704127 -0.338648 -0.060162 1 0 0 0 0 0 1 926151
-0.002146 -0.000876 0.120413 0.163669 0.769890 -0.375643 -0.060193 1 0 0 0 0 0 1 927140
-0.002147 -0.000874 0.120413 0.153322 0.805006 -0.389871 -0.060225 1 0 0 0 0 0 1 928149
-0.002147 -0.000873 0.120413 0.148011 0.822987 -0.395113 -0.060259 1 0 0 0 0 0 1 929261
-0.002148 -0.000872 0.120413 0.145331 0.832123 -0.397058 -0.060287 1 0 0 0 0 0 1 930155
-0.002148 -0.000872 0.120413 0.144024 0.836939 -0.397874 -0.060318 1 0 0 0 0 0 1 931154
-0.002148 -0.000872 0.120413 0.143388 0.839543 -0.398296 -0.060349 1 0 0 0 0 0 1 932141
-0.002148 -0.000872 0.120413 0.143127 0.841066 -0.398572 -0.060381 1 0 0 0 0 0 1 933149
-0.002148 -0.000872 0.120413 0.143017 0.842061 -0.398801 -0.060412 1 0 0 0 0 0 1 934140
-0.002148 -0.000872 0.120413 0.143010 0.842765 -0.399023 -0.060443 1 0 0 0 0 0 1 935149
-0.002148 -0.000872 0.120413 0.143022 0.843280 -0.399205 -0.060471 1 0 0 0 0 0 1 936025
-0.002148 -0.000872 0.120413 0.143088 0.843782 -0.399413 -0.060502 1 0 0 0 0 0 1 937034
-0.002148 -0.000872 0.120413 0.143151 0.844250 -0.399617 -0.060533 1 0 0 0 0 0 1 938022
-0.002148 -0.000872 0.120413 0.143209 0.844706 -0.399825 -0.060565 1 0 0 0 0 0 1 939030
-0.002148 -0.000872 0.120413 0.143288 0.845211 -0.400065 -0.060600 1 0 0 0 0 0 1 940160
-0.002148 -0.000872 0.120413 0.143359 0.845596 -0.400236 -0.060627 1 0 0 0 0 0 1 941019
-0.002148 -0.000872 0.120413 0.143426 0.846028 -0.400451 -0.060658 1 0 0 0 0 0 1 942030
-0.002148 -0.000872 0.120413 0.143505 0.846531 -0.400671 -0.060694 1 0 0 0 0 0 1 943158
-0.002148 -0.000872 0.120413 0.143590 0.846963 -0.400881 -0.060725 1 0 0 0 0 0 1 944153
-0.002148 -0.000872 0.120413 0.143657 0.847389 -0.401094 -0.060756 1 0 0 0 0 0 1 945152
-0.002148 -0.000872 0.120413 0.143738 0.847832 -0.401294 -0.060787 1 0 0 0 0 0 1 946151
-0.002148 -0.000872 0.120413 0.143806 0.848265 -0.401509 -0.060819 1 0 0 0 0 0 1 947161
-0.002148 -0.000872 0.120413 0.143875 0.848710 -0.401702 -0.060850 1 0 0 0 0 0 1 948159
-0.002148 -0.000872 0.120413 0.143950 0.849088 -0.401887 -0.060877 1 0 0 0 0 0 1 949030
-0.002148 -0.000872 0.120413 0.144025 0.849561 -0.402122 -0.060912 1 0 0 0 0 0 1 950135
-0.002148 -0.000872 0.120413 0.144106 0.850003 -0.402322 -0.060943 1 0 0 0 0 0 1 951132
-0.002148 -0.000872 0.120413 0.144162 0.850442 -0.402532 -0.060975 1 0 0 0 0 0 1 952150
-0.002148 -0.000872 0.120413 0.144244 0.850828 -0.402711 -0.061002 1 0 0 0 0 0 1 953024
-0.002148 -0.000872 0.120413 0.144330 0.851321 -0.402944 -0.061037 1 0 0 0 0 0 1 954153
-0.002148 -0.000872 0.120413 0.144396 0.851747 -0.403157 -0.061068 1 0 0 0 0 0 1 955150
-0.002148 -0.000872 0.120413 0.144478 0.852191 -0.403357 -0.061100 1 0 0 0 0 0 1 956152
-0.002148 -0.000872 0.120413 0.144521 0.852558 -0.403534 -0.061126 1 0 0 0 0 0 1 957007
-0.002148 -0.000872 0.120413 0.144613 0.853001 -0.403740 -0.061158 1 0 0 0 0 0 1 958010
-0.002148 -0.000872 0.120413 0.144700 0.853502 -0.403977 -0.061194 1 0 0 0 0 0 1 959159
-0.002148 -0.000872 0.120413 0.144766 0.853926 -0.404188 -0.061225 1 0 0 0 0 0 1 960151
-0.002148 -0.000872 0.120413 0.144835 0.854375 -0.404383 -0.061256 1 0 0 0 0 0 1 961156
-0.002148 -0.000872 0.120413 0.144912 0.854798 -0.404600 -0.061287 1 0 0 0 0 0 1 962151
-0.002148 -0.000872 0.120413 0.144994 0.855241 -0.404801 -0.061318 1 0 0 0 0 0 1 963150
-0.002148 -0.000872 0.120413 0.145066 0.855691 -0.405014 -0.061350 1 0 0 0 0 0 1 964154
-0.002148 -0.000872 0.120413 0.145125 0.856053 -0.405195 -0.061377 1 0 0 0 0 0 1 965026
-0.002148 -0.000872 0.120413 0.145204 0.856553 -0.405415 -0.061412 1 0 0 0 0 0 1 966153
-0.002148 -0.000872 0.120413 0.145281 0.856978 -0.405632 -0.061443 1 0 0 0 0 0 1 967151
-0.002148 -0.000872 0.120413 0.145363 0.857421 -0.405833 -0.061475 1 0 0 0 0 0 1 968150
-0.002148 -0.000872 0.120413 0.145439 0.857858 -0.406039 -0.061506 1 0 0 0 0 0 1 969151
-0.002148 -0.000872 0.120413 0.145505 0.858285 -0.406252 -0.061537 1 0 0 0 0 0 1 970151
-0.002148 -0.000872 0.120413 0.145574 0.858731 -0.406445 -0.061568 1 0 0 0 0 0 1 971150
-0.002148 -0.000872 0.120413 0.145651 0.859156 -0.406663 -0.061600 1 0 0 0 0 0 1 972150
-0.002148 -0.000872 0.120413 0.145733 0.859600 -0.406864 -0.061631 1 0 0 0 0 0 1 973150
-0.002148 -0.000872 0.120413 0.145808 0.860036 -0.407070 -0.061662 1 0 0 0 0 0 1 974150
-0.002148 -0.000872 0.120413 0.145862 0.860467 -0.407277 -0.061693 1 0 0 0 0 0 1 975150
-0.002148 -0.000872 0.120413 0.145953 0.860904 -0.407481 -0.061724 1 0 0 0 0 0 1 976142
-0.002148 -0.000872 0.120413 0.146021 0.861337 -0.407696 -0.061756 1 0 0 0 0 0 1 977154
-0.002148 -0.000872 0.120413 0.146103 0.861783 -0.407898 -0.061787 1 0 0 0 0 0 1 978159
-0.002148 -0.000872 0.120413 0.146178 0.862215 -0.408101 -0.061818 1 0 0 0 0 0 1 979149
-0.002148 -0.000872 0.120413 0.146231 0.862645 -0.408308 -0.061850 1 0 0 0 0 0 1 980149
-0.002148 -0.000872 0.120413 0.146323 0.863086 -0.408513 -0.061881 1 0 0 0 0 0 1 981148
-0.002148 -0.000872 0.120413 0.146391 0.863514 -0.408727 -0.061912 1 0 0 0 0 0 1 982150
-0.002148 -0.000872 0.120413 0.146471 0.863950 -0.408923 -0.061943 1 0 0 0 0 0 1 983132
-0.002148 -0.000872 0.120413 0.146534 0.864390 -0.409122 -0.061974 1 0 0 0 0 0 1 984132
-0.002148 -0.000872 0.120413 0.146608 0.864833 -0.409351 -0.062006 1 0 0 0 0 0 1 985148
-0.002148 -0.000872 0.120413 0.146693 0.865268 -0.409547 -0.062037 1 0 0 0 0 0 1 986151
-0.002148 -0.000872 0.120413 0.146769 0.865703 -0.409752 -0.062068 1 0 0 0 0 0 1 987150
-0.002148 -0.000872 0.120413 0.146835 0.866129 -0.409965 -0.062100 1 0 0 0 0 0 1 988148
-0.002148 -0.000872 0.120413 0.146903 0.866571 -0.410156 -0.062130 1 0 0 0 0 0 1 989138
-0.002148 -0.000872 0.120413 0.146988 0.867046 -0.410398 -0.062165 1 0 0 0 0 0 1 990250
-0.002148 -0.000872 0.120413 0.147062 0.867441 -0.410575 -0.062193 1 0 0 0 0 0 1 991139
-0.002148 -0.000872 0.120413 0.147138 0.867881 -0.410783 -0.062224 1 0 0 0 0 0 1 992147
-0.002148 -0.000872 0.120413 0.147318 0.869057 -0.411342 -0.062309 1 0 0 0 0 0 1 994858
-0.002148 -0.000872 0.120413 0.147576 0.870476 -0.412011 -0.062411 1 0 0 0 0 0 1 998103
-0.002148 -0.000872 0.120413 0.147647 0.870923 -0.412234 -0.062443 1 0 0 0 0 0 1 999148
-0.002148 -0.000872 0.120413 0.147728 0.871368 -0.412434 -0.062475 1 0 0 0 0 0 2 150
-0.002148 -0.000872 0.120413 0.147781 0.871715 -0.412609 -0.062500 1 0 0 0 0 0 2 1138
-0.002148 -0.000872 0.120413 0.147776 0.871725 -0.412596 -0.062500 1 0 0 0 0 0 2 2148
-0.002161 -0.000885 0.120402 0.326024 1.061928 -0.259767 -0.062500 1 0 0 0 0 0 2 3137
-0.002167 -0.000892 0.120398 0.267360 0.998594 -0.334248 -0.062500 1 0 0 0 0 0 2 4152
-0.002170 -0.000896 0.120397 0.222566 0.950795 -0.372973 -0.062500 1 0 0 0 0 0 2 5137
-0.002172 -0.000897 0.120396 0.198386 0.925152 -0.387737 -0.062500 1 0 0 0 0 0 2 6230
-0.002173 -0.000898 0.120396 0.186032 0.912129 -0.393016 -0.062500 1 0 0 0 0 0 2 7150
-0.002173 -0.000899 0.120396 0.179792 0.905574 -0.394864 -0.062500 1 0 0 0 0 0 2 8139
-0.002173 -0.000899 0.120396 0.176659 0.902296 -0.395509 -0.062500 1 0 0 0 0 0 2 9149
-0.002173 -0.000899 0.120396 0.175077 0.900660 -0.395723 -0.062500 1 0 0 0 0 0 2 10141
-0.002173 -0.000899 0.120396 0.174296 0.899839 -0.395808 -0.062500 1 0 0 0 0 0 2 11148
-0.002173 -0.000899 0.120396 0.173898 0.899419 -0.395835 -0.062500 1 0 0 0 0 0 2 12137
-0.002173 -0.000899 0.120396 0.173698 0.899224 -0.395851 -0.062500 1 0 0 0 0 0 2 13127
-0.002173 -0.000899 0.120396 0.173608 0.899116 -0.395856 -0.062500 1 0 0 0 0 0 2 14188
-0.002174 -0.000899 0.120396 0.173550 0.899069 -0.395846 -0.062500 1 0 0 0 0 0 2 15137
-0.002174 -0.000899 0.120396 0.173534 0.899038 -0.395852 -0.062500 1 0 0 0 0 0 2 16147
-0.002174 -0.000899 0.120396 0.173516 0.899018 -0.395846 -0.062500 1 0 0 0 0 0 2 17138
-0.002174 -0.000899 0.120396 0.173507 0.899008 -0.395853 -0.062500 1 0 0 0 0 0 2 18147
-0.002174 -0.000899 0.120396 0.173514 0.899015 -0.395846 -0.062500 1 0 0 0 0 0 2 19139
-0.002174 -0.000899 0.120396 0.173507 0.899008 -0.395852 -0.062500 1 0 0 0 0 0 2 20147
-0.002174 -0.000899 0.120396 0.173507 0.899007 -0.395853 -0.062500 1 0 0 0 0 0 2 21140
-0.002174 -0.000899 0.120396 0.173507 0.899006 -0.395853 -0.062500 1 0 0 0 0 0 2 22142
-0.002174 -0.000899 0.120396 0.173507 0.899006 -0.395854 -0.062500 1 0 0 0 0 0 2 23149
-0.002174 -0.000899 0.120396 0.173507 0.899006 -0.395854 -0.062500 1 0 0 0 0 0 2 24144
-0.002174 -0.000899 0.120396 0.173503 0.899018 -0.395840 -0.062500 1 0 0 0 0 0 2 25152
-0.002174 -0.000899 0.120396 0.173507 0.899008 -0.395852 -0.062500 1 0 0 0 0 0 2 26158
-0.002174 -0.000899 0.120396 0.173507 0.899006 -0.395853 -0.062500 1 0 0 0 0 0 2 27152
-0.002174 -0.000899 0.120396 0.173507 0.899006 -0.395853 -0.062500 1 0 0 0 0 0 2 28160
-0.002174 -0.000899 0.120396 0.173495 0.899009 -0.395847 -0.062500 1 0 0 0 0 0 2 29156
-0.002174 -0.000899 0.120396 0.173505 0.899006 -0.395853 -0.062500 1 0 0 0 0 0 2 30148
-0.002174 -0.000899 0.120396 0.173515 0.899015 -0.395846 -0.062500 1 0 0 0 0 0 2 31147
-0.002174 -0.000899 0.120396 0.173505 0.899019 -0.395859 -0.062500 1 0 0 0 0 0 2 32150
-0.002174 -0.000899 0.120396 0.173507 0.899008 -0.395854 -0.062500 1 0 0 0 0 0 2 33148
-0.002174 -0.000899 0.120396 0.173495 0.899009 -0.395847 -0.062500 1 0 0 0 0 0 2 34157
-0.002174 -0.000899 0.120396 0.173505 0.899007 -0.395853 -0.062500 1 0 0 0 0 0 2 35149
-0.002174 -0.000899 0.120396 0.173515 0.899015 -0.395847 -0.062500 1 0 0 0 0 0 2 36148
-0.002174 -0.000899 0.120396 0.173508 0.899008 -0.395853 -0.062500 1 0 0 0 0 0 2 37153
-0.002174 -0.000899 0.120396 0.173507 0.899007 -0.395854 -0.062500 1 0 0 0 0 0 2 38154
-0.002174 -0.000899 0.120396 0.173495 0.899009 -0.395847 -0.062500 1 0 0 0 0 0 2 39152
-0.002174 -0.000899 0.120396 0.173506 0.899007 -0.395853 -0.062500 1 0 0 0 0 0 2 40149
-0.002174 -0.000899 0.120396 0.173515 0.899015 -0.395846 -0.062500 1 0 0 0 0 0 2 41129
-0.002174 -0.000899 0.120396 0.173508 0.899007 -0.395853 -0.062500 1 0 0 0 0 0 2 42152
-0.002174 -0.000899 0.120396 0.173495 0.899009 -0.395847 -0.062500 1 0 0 0 0 0 2 43150
-0.002174 -0.000899 0.120396 0.173506 0.899007 -0.395853 -0.062500 1 0 0 0 0 0 2 44146
-0.002174 -0.000899 0.120396 0.173507 0.899006 -0.395853 -0.062500 1 0 0 0 0 0 2 45148
-0.002174 -0.000899 0.120396 0.173507 0.899006 -0.395854 -0.062500 1 0 0 0 0 0 2 46148
-0.002174 -0.000899 0.120396 0.173503 0.899018 -0.395840 -0.062500 1 0 0 0 0 0 2 47148
-0.002174 -0.000899 0.120396 0.173507 0.899007 -0.395852 -0.062500 1 0 0 0 0 0 2 48151
-0.002174 -0.000899 0.120396 0.173507 0.899006 -0.395853 -0.062500 1 0 0 0 0 0 2 49148
-0.002174 -0.000899 0.120396 0.173507 0.899006 -0.395853 -0.062500 1 0 0 0 0 0 2 50148
-0.002174 -0.000899 0.120396 0.173507 0.899006 -0.395853 -0.062500 1 0 0 0 0 0 2 51129
-0.002174 -0.000899 0.120396 0.173491 0.899021 -0.395854 -0.062500 1 0 0 0 0 0 2 52150
-0.002174 -0.000899 0.120396 0.173513 0.899017 -0.395847 -0.062500 1 0 0 0 0 0 2 53128
-0.002174 -0.000899 0.120396 0.173508 0.899008 -0.395853 -0.062500 1 0 0 0 0 0 2 54148
-0.002174 -0.000899 0.120396 0.173507 0.899007 -0.395854 -0.062500 1 0 0 0 0 0 2 55148
-0.002174 -0.000899 0.120396 0.173507 0.899006 -0.395854 -0.062500 1 0 0 0 0 0 2 56146
-0.002174 -0.000899 0.120396 0.173495 0.899009 -0.395847 -0.062500 1 0 0 0 0 0 2 57147
-0.002174 -0.000899 0.120396 0.173514 0.899015 -0.395846 -0.062500 1 0 0 0 0 0 2 58148
-0.002174 -0.000899 0.120396 0.173508 0.899008 -0.395853 -0.062500 1 0 0 0 0 0 2 59147
-0.002174 -0.000899 0.120396 0.173507 0.899007 -0.395853 -0.062500 1 0 0 0 0 0 2 60140
-0.002174 -0.000899 0.120396 0.173495 0.899009 -0.395847 -0.062500 1 0 0 0 0 0 2 61149
-0.002174 -0.000899 0.120396 0.173505 0.899007 -0.395853 -0.062500 1 0 0 0 0 0 2 62141
-0.002174 -0.000899 0.120396 0.173507 0.899006 -0.395853 -0.062500 1 0 0 0 0 0 2 63145
-0.002174 -0.000899 0.120396 0.173515 0.899015 -0.395847 -0.062500 1 0 0 0 0 0 2 64149
-0.002174 -0.000899 0.120396 0.173508 0.899007 -0.395853 -0.062500 1 0 0 0 0 0 2 65146
-0.002174 -0.000899 0.120396 0.173495 0.899009 -0.395847 -0.062500 1 0 0 0 0 0 2 66149
-0.002174 -0.000899 0.120396 0.173506 0.899006 -0.395853 -0.062500 1 0 0 0 0 0 2 67148
-0.002174 -0.000899 0.120396 0.173507 0.899006 -0.395853 -0.062500 1 0 0 0 0 0 2 68146
-0.002174 -0.000899 0.120396 0.173515 0.899015 -0.395846 -0.062500 1 0 0 0 0 0 2 69150
-0.002174 -0.000899 0.120396 0.173509 0.899007 -0.395853 -0.062500 1 0 0 0 0 0 2 70137
-0.002174 -0.000899 0.120396 0.173492 0.899021 -0.395854 -0.062500 1 0 0 0 0 0 2 71218
-0.002174 -0.000899 0.120396 0.173505 0.899008 -0.395854 -0.062500 1 0 0 0 0 0 2 72214
-0.002174 -0.000899 0.120396 0.173507 0.899007 -0.395854 -0.062500 1 0 0 0 0 0 2 74685
-0.002179 -0.000881 0.120385 0.248304 0.642101 -0.250886 -0.062500 1 0 0 0 0 0 2 75211
-0.002182 -0.000872 0.120382 0.224322 0.728938 -0.321533 -0.062500 1 0 0 0 0 0 2 76210
-0.002183 -0.000867 0.120381 0.205552 0.793535 -0.358260 -0.062500 1 0 0 0 0 0 2 77206
-0.002196 -0.000878 0.120369 0.373353 1.017946 -0.219361 -0.062500 1 0 0 0 0 0 2 78189
-0.002203 -0.000884 0.120365 0.309436 0.971945 -0.298895 -0.062500 1 0 0 0 0 0 2 79204
-0.002207 -0.000887 0.120364 0.261964 0.932830 -0.339379 -0.062500 1 0 0 0 0 0 2 80187
-0.002208 -0.000888 0.120363 0.236410 0.911535 -0.354769 -0.062500 1 0 0 0 0 0 2 81188
-0.002209 -0.000889 0.120363 0.223367 0.900668 -0.360251 -0.062500 1 0 0 0 0 0 2 82148
-0.002210 -0.000889 0.120363 0.216792 0.895209 -0.362175 -0.062500 1 0 0 0 0 0 2 83155
-0.002210 -0.000890 0.120363 0.213489 0.892460 -0.362846 -0.062500 1 0 0 0 0 0 2 84137
-0.002210 -0.000890 0.120363 0.211819 0.891076 -0.363082 -0.062500 1 0 0 0 0 0 2 85149
-0.002210 -0.000890 0.120363 0.210982 0.890398 -0.363156 -0.062500 1 0 0 0 0 0 2 86135
-0.002215 -0.000871 0.120353 0.285290 0.633250 -0.218159 -0.062500 1 0 0 0 0 0 2 87144
-0.002218 -0.000862 0.120349 0.261167 0.719881 -0.288846 -0.062500 1 0 0 0 0 0 2 88133
-0.002220 -0.000858 0.120348 0.242289 0.784364 -0.325603 -0.062500 1 0 0 0 0 0 2 89145
-0.002220 -0.000855 0.120348 0.231947 0.818593 -0.339614 -0.062500 1 0 0 0 0 0 2 90135
-0.002221 -0.000854 0.120347 0.226582 0.835884 -0.344612 -0.062500 1 0 0 0 0 0 2 91144
-0.002221 -0.000854 0.120347 0.223854 0.844528 -0.346367 -0.062500 1 0 0 0 0 0 2 92133
-0.002226 -0.000835 0.120337 0.297158 0.592166 -0.201820 -0.062500 1 0 0 0 0 0 2 93145
-0.002229 -0.000826 0.120333 0.272570 0.681058 -0.272779 -0.062500 1 0 0 0 0 0 2 94135
-0.002231 -0.000821 0.120332 0.253457 0.746674 -0.309637 -0.062500 1 0 0 0 0 0 2 95145
-0.002231 -0.000819 0.120332 0.242987 0.781485 -0.323690 -0.062500 1 0 0 0 0 0 2 96134
-0.002232 -0.000818 0.120331 0.237574 0.799048 -0.328705 -0.062500 1 0 0 0 0 0 2 97144
-0.002232 -0.000817 0.120331 0.234813 0.807839 -0.330452 -0.062500 1 0 0 0 0 0 2 98152
-0.002232 -0.000817 0.120331 0.233421 0.812224 -0.331065 -0.062500 1 0 0 0 0 0 2 99134
-0.002237 -0.000798 0.120321 0.307344 0.557877 -0.185992 -0.062500 1 0 0 0 0 0 2 100146
-0.002240 -0.000789 0.120317 0.283122 0.645650 -0.256882 -0.062500 1 0 0 0 0 0 2 101134
-0.002241 -0.000785 0.120316 0.264217 0.710700 -0.293720 -0.062500 1 0 0 0 0 0 2 102144
-0.002242 -0.000782 0.120316 0.253820 0.745216 -0.307768 -0.062500 1 0 0 0 0 0 2 103132
-0.002243 -0.000781 0.120316 0.248455 0.762648 -0.312777 -0.062500 1 0 0 0 0 0 2 104143
-0.002243 -0.000781 0.120316 0.245717 0.771372 -0.314534 -0.062500 1 0 0 0 0 0 2 105132
-0.002243 -0.000780 0.120315 0.244324 0.775719 -0.315144 -0.062500 1 0 0 0 0 0 2 106145
-0.002243 -0.000780 0.120315 0.243641 0.777908 -0.315363 -0.062500 1 0 0 0 0 0 2 107172
-0.002243 -0.000780 0.120315 0.243289 0.778985 -0.315434 -0.062500 1 0 0 0 0 0 2 108379
-0.002243 -0.000780 0.120315 0.243108 0.779534 -0.315452 -0.062500 1 0 0 0 0 0 2 109163
-0.002248 -0.000762 0.120305 0.317603 0.523410 -0.170048 -0.062500 1 0 0 0 0 0 2 110152
-0.002251 -0.000753 0.120301 0.293714 0.610151 -0.240937 -0.062500 1 0 0 0 0 0 2 111141
-0.002252 -0.000748 0.120300 0.274970 0.674682 -0.277781 -0.062500 1 0 0 0 0 0 2 112142
-0.002253 -0.000746 0.120300 0.264658 0.708955 -0.291818 -0.062500 1 0 0 0 0 0 2 113151
-0.002253 -0.000745 0.120300 0.259325 0.726255 -0.296841 -0.062500 1 0 0 0 0 0 2 114153
-0.002254 -0.000744 0.120300 0.256614 0.734919 -0.298603 -0.062500 1 0 0 0 0 0 2 115156
-0.002254 -0.000744 0.120300 0.255243 0.739236 -0.299209 -0.062500 1 0 0 0 0 0 2 116154
-0.002254 -0.000744 0.120300 0.254545 0.741405 -0.299423 -0.062500 1 0 0 0 0 0 2 117147
-0.002254 -0.000744 0.120300 0.254211 0.742487 -0.299493 -0.062500 1 0 0 0 0 0 2 118146
-0.002254 -0.000744 0.120300 0.254024 0.743027 -0.299518 -0.062500 1 0 0 0 0 0 2 119148
-0.002254 -0.000744 0.120300 0.253942 0.743289 -0.299533 -0.062500 1 0 0 0 0 0 2 120145
-0.002254 -0.000744 0.120300 0.253890 0.743421 -0.299535 -0.062500 1 0 0 0 0 0 2 121131
-0.002254 -0.000744 0.120300 0.253878 0.743495 -0.299541 -0.062500 1 0 0 0 0 0 2 122147
-0.002254 -0.000744 0.120300 0.253870 0.743522 -0.299536 -0.062500 1 0 0 0 0 0 2 123146
-0.002254 -0.000744 0.120300 0.253855 0.743538 -0.299535 -0.062500 1 0 0 0 0 0 2 124155
-0.002254 -0.000744 0.120300 0.253858 0.743559 -0.299535 -0.062500 1 0 0 0 0 0 2 125129
-0.002254 -0.000744 0.120300 0.253859 0.743561 -0.299535 -0.062500 1 0 0 0 0 0 2 126151
-0.002254 -0.000744 0.120300 0.253859 0.743561 -0.299535 -0.062500 1 0 0 0 0 0 2 127148
-0.002254 -0.000744 0.120300 0.253851 0.743552 -0.299542 -0.062500 1 0 0 0 0 0 2 128144
-0.002254 -0.000744 0.120300 0.253859 0.743559 -0.299536 -0.062500 1 0 0 0 0 0 2 129127
-0.002254 -0.000744 0.120300 0.253847 0.743563 -0.299528 -0.062500 1 0 0 0 0 0 2 130147
-0.002254 -0.000744 0.120300 0.253858 0.743561 -0.299534 -0.062500 1 0 0 0 0 0 2 131135
-0.002254 -0.000744 0.120300 0.253851 0.743552 -0.299541 -0.062500 1 0 0 0 0 0 2 132146
-0.002254 -0.000744 0.120300 0.253855 0.743571 -0.299542 -0.062500 1 0 0 0 0 0 2 133145
-0.002254 -0.000744 0.120300 0.253847 0.743564 -0.299529 -0.062500 1 0 0 0 0 0 2 134146
-0.002254 -0.000744 0.120300 0.253858 0.743561 -0.299534 -0.062500 1 0 0 0 0 0 2 135144
-0.002254 -0.000744 0.120300 0.253851 0.743552 -0.299541 -0.062500 1 0 0 0 0 0 2 136145
-0.002254 -0.000744 0.120300 0.253859 0.743559 -0.299535 -0.062500 1 0 0 0 0 0 2 137145
-0.002254 -0.000744 0.120300 0.253860 0.743560 -0.299535 -0.062500 1 0 0 0 0 0 2 138149
-0.002254 -0.000744 0.120300 0.253844 0.743575 -0.299535 -0.062500 1 0 0 0 0 0 2 139144
-0.002254 -0.000744 0.120300 0.253850 0.743553 -0.299542 -0.062500 1 0 0 0 0 0 2 140151
-0.002254 -0.000744 0.120300 0.253858 0.743560 -0.299535 -0.062500 1 0 0 0 0 0 2 141145
-0.002254 -0.000744 0.120300 0.253859 0.743560 -0.299535 -0.062500 1 0 0 0 0 0 2 142147
-0.002254 -0.000744 0.120300 0.253860 0.743560 -0.299535 -0.062500 1 0 0 0 0 0 2 143144
-0.002254 -0.000744 0.120300 0.253840 0.743554 -0.299535 -0.062500 1 0 0 0 0 0 2 144142
-0.002254 -0.000744 0.120300 0.253854 0.743571 -0.299541 -0.062500 1 0 0 0 0 0 2 145141
-0.002254 -0.000744 0.120300 0.253859 0.743562 -0.299535 -0.062500 1 0 0 0 0 0 2 146144
-0.002254 -0.000744 0.120300 0.253860 0.743561 -0.299535 -0.062500 1 0 0 0 0 0 2 147152
-0.002254 -0.000744 0.120300 0.253848 0.743563 -0.299528 -0.062500 1 0 0 0 0 0 2 149526
-0.002254 -0.000744 0.120300 0.253850 0.743552 -0.299541 -0.062500 1 0 0 0 0 0 2 150219
-0.002254 -0.000744 0.120300 0.253858 0.743559 -0.299535 -0.062500 1 0 0 0 0 0 2 151182
-0.002254 -0.000744 0.120300 0.253856 0.743572 -0.299541 -0.062500 1 0 0 0 0 0 2 152208
-0.002254 -0.000744 0.120300 0.253860 0.743562 -0.299535 -0.062500 1 0 0 0 0 0 2 153205
-0.002254 -0.000744 0.120300 0.253839 0.743555 -0.299535 -0.062500 1 0 0 0 0 0 2 154203
-0.002254 -0.000744 0.120300 0.253857 0.743560 -0.299535 -0.062500 1 0 0 0 0 0 2 155181
-0.002254 -0.000744 0.120300 0.253859 0.743560 -0.299534 -0.062500 1 0 0 0 0 0 2 156179
-0.002254 -0.000744 0.120300 0.253860 0.743560 -0.299534 -0.062500 1 0 0 0 0 0 2 157225
-0.002254 -0.000744 0.120300 0.253848 0.743563 -0.299548 -0.062500 1 0 0 0 0 0 2 158185
-0.002254 -0.000744 0.120300 0.253846 0.743564 -0.299530 -0.062500 1 0 0 0 0 0 2 159184
-0.002254 -0.000744 0.120300 0.253858 0.743561 -0.299534 -0.062500 1 0 0 0 0 0 2 160172
-0.002254 -0.000744 0.120300 0.253860 0.743561 -0.299534 -0.062500 1 0 0 0 0 0 2 161212
-0.002254 -0.000744 0.120300 0.253852 0.743552 -0.299542 -0.062500 1 0 0 0 0 0 2 162203
-0.002254 -0.000744 0.120300 0.253847 0.743562 -0.299529 -0.062500 1 0 0 0 0 0 2 163184
-0.002254 -0.000744 0.120300 0.253855 0.743572 -0.299540 -0.062500 1 0 0 0 0 0 2 164200
-0.002254 -0.000744 0.120300 0.253859 0.743562 -0.299535 -0.062500 1 0 0 0 0 0 2 165218
-0.002254 -0.000744 0.120300 0.253851 0.743552 -0.299542 -0.062500 1 0 0 0 0 0 2 166143
-0.002254 -0.000744 0.120300 0.253846 0.743562 -0.299529 -0.062500 1 0 0 0 0 0 2 167132
-0.002254 -0.000744 0.120300 0.253858 0.743561 -0.299534 -0.062500 1 0 0 0 0 0 2 168140
-0.002254 -0.000744 0.120300 0.253859 0.743560 -0.299534 -0.062500 1 0 0 0 0 0 2 169131
-0.002254 -0.000744 0.120300 0.253848 0.743563 -0.299548 -0.062500 1 0 0 0 0 0 2 170135
-0.002254 -0.000744 0.120300 0.253858 0.743561 -0.299536 -0.062500 1 0 0 0 0 0 2 171142
-0.002254 -0.000744 0.120300 0.253847 0.743563 -0.299529 -0.062500 1 0 0 0 0 0 2 172142
-0.002254 -0.000744 0.120300 0.253858 0.743561 -0.299534 -0.062500 1 0 0 0 0 0 2 173144
-0.002254 -0.000744 0.120300 0.253851 0.743552 -0.299541 -0.062500 1 0 0 0 0 0 2 174132
-0.002254 -0.000744 0.120300 0.253859 0.743559 -0.299535 -0.062500 1 0 0 0 0 0 2 175141
-0.002254 -0.000744 0.120300 0.253856 0.743572 -0.299541 -0.062500 1 0 0 0 0 0 2 176131
-0.002254 -0.000744 0.120300 0.253847 0.743565 -0.299529 -0.062500 1 0 0 0 0 0 2 177143
-0.002254 -0.000744 0.120300 0.253850 0.743552 -0.299541 -0.062500 1 0 0 0 0 0 2 178132
-0.002254 -0.000744 0.120300 0.253858 0.743559 -0.299535 -0.062500 1 0 0 0 0 0 2 179132
-0.002254 -0.000744 0.120300 0.253860 0.743560 -0.299535 -0.062500 1 0 0 0 0 0 2 180141
-0.002254 -0.000744 0.120300 0.253848 0.743563 -0.299528 -0.062500 1 0 0 0 0 0 2 181142
-0.002254 -0.000744 0.120300 0.253847 0.743564 -0.299547 -0.062500 1 0 0 0 0 0 2 182131
-0.002254 -0.000744 0.120300 0.253858 0.743561 -0.299536 -0.062500 1 0 0 0 0 0 2 183140
-0.002254 -0.000744 0.120300 0.253859 0.743560 -0.299535 -0.062500 1 0 0 0 0 0 2 184131
-0.002254 -0.000744 0.120300 0.253860 0.743560 -0.299535 -0.062500 1 0 0 0 0 0 2 185141
-0.002254 -0.000744 0.120300 0.253848 0.743563 -0.299528 -0.062500 1 0 0 0 0 0 2 186141
-0.002254 -0.000744 0.120300 0.253850 0.743552 -0.299541 -0.062500 1 0 0 0 0 0 2 187131
-0.002254 -0.000744 0.120300 0.253855 0.743571 -0.299542 -0.062500 1 0 0 0 0 0 2 188141
-0.002254 -0.000744 0.120300 0.253859 0.743562 -0.299535 -0.062500 1 0 0 0 0 0 2 189145
-0.002254 -0.000744 0.120300 0.253848 0.743564 -0.299528 -0.062500 1 0 0 0 0 0 2 190132
-0.002254 -0.000744 0.120300 0.253850 0.743552 -0.299541 -0.062500 1 0 0 0 0 0 2 191141
-0.002254 -0.000744 0.120300 0.253858 0.743559 -0.299535 -0.062500 1 0 0 0 0 0 2 192131
-0.002254 -0.000744 0.120300 0.253860 0.743560 -0.299534 -0.062500 1 0 0 0 0 0 2 193155
-0.002254 -0.000744 0.120300 0.253857 0.743572 -0.299541 -0.062500 1 0 0 0 0 0 2 194149
-0.002254 -0.000744 0.120300 0.253839 0.743556 -0.299536 -0.062500 1 0 0 0 0 0 2 195140
-0.002254 -0.000744 0.120300 0.253857 0.743560 -0.299535 -0.062500 1 0 0 0 0 0 2 196143
-0.002254 -0.000744 0.120300 0.253859 0.743560 -0.299535 -0.062500 1 0 0 0 0 0 2 197144
-0.002254 -0.000744 0.120300 0.253860 0.743560 -0.299534 -0.062500 1 0 0 0 0 0 2 198147
-0.002254 -0.000744 0.120300 0.253852 0.743551 -0.299541 -0.062500 1 0 0 0 0 0 2 199140
-0.002254 -0.000744 0.120300 0.253847 0.743562 -0.299529 -0.062500 1 0 0 0 0 0 2 200149
-0.002254 -0.000744 0.120300 0.253855 0.743572 -0.299540 -0.062500 1 0 0 0 0 0 2 201149
-0.002254 -0.000744 0.120300 0.253859 0.743562 -0.299535 -0.062500 1 0 0 0 0 0 2 202154
-0.002254 -0.000744 0.120300 0.253852 0.743552 -0.299542 -0.062500 1 0 0 0 0 0 2 203146
-0.002254 -0.000744 0.120300 0.253847 0.743562 -0.299529 -0.062500 1 0 0 0 0 0 2 204146
-0.002254 -0.000744 0.120300 0.253858 0.743560 -0.299534 -0.062500 1 0 0 0 0 0 2 205141
-0.002254 -0.000744 0.120300 0.253856 0.743572 -0.299541 -0.062500 1 0 0 0 0 0 2 206145
-0.002254 -0.000744 0.120300 0.253851 0.743553 -0.299542 -0.062500 1 0 0 0 0 0 2 207142
-0.002259 -0.000725 0.120289 0.328379 0.487301 -0.153973 -0.062500 1 0 0 0 0 0 2 208143
-0.002262 -0.000716 0.120286 0.304565 0.573841 -0.224936 -0.062500 1 0 0 0 0 0 2 209141
-0.002263 -0.000712 0.120284 0.285847 0.638262 -0.261811 -0.062500 1 0 0 0 0 0 2 210149
-0.002264 -0.000709 0.120284 0.275568 0.672498 -0.275873 -0.062500 1 0 0 0 0 0 2 211127
-0.002264 -0.000708 0.120284 0.270231 0.689781 -0.280894 -0.062500 1 0 0 0 0 0 2 212147
-0.002265 -0.000708 0.120284 0.267515 0.698421 -0.282640 -0.062500 1 0 0 0 0 0 2 213147
-0.002265 -0.000707 0.120284 0.266152 0.702743 -0.283258 -0.062500 1 0 0 0 0 0 2 214145
-0.002265 -0.000707 0.120284 0.265471 0.704898 -0.283475 -0.062500 1 0 0 0 0 0 2 215146
-0.002265 -0.000707 0.120284 0.265124 0.705992 -0.283545 -0.062500 1 0 0 0 0 0 2 216142
-0.002265 -0.000707 0.120284 0.264939 0.706522 -0.283565 -0.062500 1 0 0 0 0 0 2 217124
-0.002265 -0.000707 0.120284 0.264854 0.706795 -0.283586 -0.062500 1 0 0 0 0 0 2 218144
-0.002265 -0.000707 0.120284 0.264802 0.706928 -0.283588 -0.062500 1 0 0 0 0 0 2 219142
-0.002265 -0.000707 0.120284 0.264780 0.706994 -0.283582 -0.062500 1 0 0 0 0 0 2 220141
-0.002265 -0.000707 0.120284 0.264780 0.707029 -0.283588 -0.062500 1 0 0 0 0 0 2 221135
-0.002265 -0.000707 0.120284 0.264768 0.707034 -0.283582 -0.062500 1 0 0 0 0 0 2 222144
-0.002265 -0.000707 0.120284 0.264772 0.707053 -0.283581 -0.062500 1 0 0 0 0 0 2 223149
-0.002265 -0.000707 0.120284 0.264769 0.707067 -0.283587 -0.062500 1 0 0 0 0 0 2 224146
-0.002265 -0.000707 0.120284 0.264773 0.707057 -0.283581 -0.062500 1 0 0 0 0 0 2 225153
-0.002265 -0.000707 0.120284 0.264770 0.707067 -0.283587 -0.062500 1 0 0 0 0 0 2 226147
-0.002265 -0.000707 0.120284 0.264762 0.707060 -0.283595 -0.062500 1 0 0 0 0 0 2 227144
-0.002265 -0.000707 0.120284 0.264772 0.707056 -0.283582 -0.062500 1 0 0 0 0 0 2 228142
-0.002265 -0.000707 0.120284 0.264758 0.707070 -0.283581 -0.062500 1 0 0 0 0 0 2 229142
-0.002265 -0.000707 0.120284 0.264764 0.707048 -0.283588 -0.062500 1 0 0 0 0 0 2 230144
-0.002265 -0.000707 0.120284 0.264769 0.707066 -0.283588 -0.062500 1 0 0 0 0 0 2 231141
-0.002265 -0.000707 0.120284 0.264773 0.707056 -0.283582 -0.062500 1 0 0 0 0 0 2 232141
-0.002265 -0.000707 0.120284 0.264771 0.707067 -0.283587 -0.062500 1 0 0 0 0 0 2 233142
-0.002265 -0.000707 0.120284 0.264758 0.707071 -0.283582 -0.062500 1 0 0 0 0 0 2 234146
-0.002265 -0.000707 0.120284 0.264764 0.707048 -0.283588 -0.062500 1 0 0 0 0 0 2 235135
-0.002265 -0.000707 0.120284 0.264769 0.707066 -0.283588 -0.062500 1 0 0 0 0 0 2 236141
-0.002265 -0.000707 0.120284 0.264773 0.707056 -0.283581 -0.062500 1 0 0 0 0 0 2 237144
-0.002265 -0.000707 0.120284 0.264758 0.707070 -0.283581 -0.062500 1 0 0 0 0 0 2 238143
-0.002265 -0.000707 0.120284 0.264760 0.707060 -0.283594 -0.062500 1 0 0 0 0 0 2 239142
-0.002265 -0.000707 0.120284 0.264772 0.707056 -0.283582 -0.062500 1 0 0 0 0 0 2 240142
-0.002265 -0.000707 0.120284 0.264770 0.707067 -0.283588 -0.062500 1 0 0 0 0 0 2 241148
-0.002265 -0.000707 0.120284 0.264774 0.707057 -0.283581 -0.062500 1 0 0 0 0 0 2 242137
-0.002265 -0.000707 0.120284 0.264759 0.707070 -0.283581 -0.062500 1 0 0 0 0 0 2 243141
-0.002265 -0.000707 0.120284 0.264761 0.707060 -0.283594 -0.062500 1 0 0 0 0 0 2 244143
-0.002265 -0.000707 0.120284 0.264772 0.707056 -0.283582 -0.062500 1 0 0 0 0 0 2 245140
-0.002265 -0.000707 0.120284 0.264770 0.707067 -0.283587 -0.062500 1 0 0 0 0 0 2 246140
-0.002265 -0.000707 0.120284 0.264761 0.707060 -0.283575 -0.062500 1 0 0 0 0 0 2 247131
-0.002265 -0.000707 0.120284 0.264761 0.707059 -0.283593 -0.062500 1 0 0 0 0 0 2 248200
-0.002265 -0.000707 0.120284 0.264772 0.707056 -0.283582 -0.062500 1 0 0 0 0 0 2 249130
-0.002265 -0.000707 0.120284 0.264770 0.707067 -0.283587 -0.062500 1 0 0 0 0 0 2 250198
-0.002265 -0.000707 0.120284 0.264770 0.707068 -0.283588 -0.062500 1 0 0 0 0 0 2 251182
-0.002265 -0.000707 0.120284 0.264753 0.707051 -0.283582 -0.062500 1 0 0 0 0 0 2 252196
-0.002265 -0.000707 0.120284 0.264768 0.707067 -0.283587 -0.062500 1 0 0 0 0 0 2 253180
-0.002265 -0.000707 0.120284 0.264773 0.707057 -0.283581 -0.062500 1 0 0 0 0 0 2 254198
-0.002265 -0.000707 0.120284 0.264771 0.707067 -0.283587 -0.062500 1 0 0 0 0 0 2 255284
-0.002265 -0.000707 0.120284 0.264750 0.707063 -0.283589 -0.062500 1 0 0 0 0 0 2 256181
-0.002265 -0.000707 0.120284 0.264771 0.707056 -0.283581 -0.062500 1 0 0 0 0 0 2 257196
-0.002265 -0.000707 0.120284 0.264770 0.707067 -0.283587 -0.062500 1 0 0 0 0 0 2 258182
-0.002265 -0.000707 0.120284 0.264774 0.707057 -0.283581 -0.062500 1 0 0 0 0 0 2 259195
-0.002265 -0.000707 0.120284 0.264762 0.707058 -0.283594 -0.062500 1 0 0 0 0 0 2 260180
-0.002265 -0.000707 0.120284 0.264760 0.707058 -0.283576 -0.062500 1 0 0 0 0 0 2 261196
-0.002265 -0.000707 0.120284 0.264769 0.707067 -0.283587 -0.062500 1 0 0 0 0 0 2 262131
-0.002265 -0.000707 0.120284 0.264770 0.707068 -0.283588 -0.062500 1 0 0 0 0 0 2 263139
-0.002265 -0.000707 0.120284 0.264765 0.707048 -0.283588 -0.062500 1 0 0 0 0 0 2 264129
-0.002265 -0.000707 0.120284 0.264757 0.707069 -0.283582 -0.062500 1 0 0 0 0 0 2 265129
-0.002265 -0.000707 0.120284 0.264768 0.707069 -0.283587 -0.062500 1 0 0 0 0 0 2 266139
-0.002265 -0.000707 0.120284 0.264765 0.707048 -0.283588 -0.062500 1 0 0 0 0 0 2 267127
-0.002265 -0.000707 0.120284 0.264769 0.707066 -0.283588 -0.062500 1 0 0 0 0 0 2 268138
-0.002265 -0.000707 0.120284 0.264773 0.707056 -0.283582 -0.062500 1 0 0 0 0 0 2 269129
-0.002265 -0.000707 0.120284 0.264758 0.707070 -0.283581 -0.062500 1 0 0 0 0 0 2 270142
-0.002265 -0.000707 0.120284 0.264764 0.707048 -0.283588 -0.062500 1 0 0 0 0 0 2 271127
-0.002265 -0.000707 0.120284 0.264769 0.707066 -0.283588 -0.062500 1 0 0 0 0 0 2 272141
-0.002265 -0.000707 0.120284 0.264770 0.707068 -0.283588 -0.062500 1 0 0 0 0 0 2 273128
-0.002265 -0.000707 0.120284 0.264761 0.707060 -0.283575 -0.062500 1 0 0 0 0 0 2 274139
-0.002265 -0.000707 0.120284 0.264769 0.707068 -0.283586 -0.062500 1 0 0 0 0 0 2 275127
-0.002265 -0.000707 0.120284 0.264773 0.707057 -0.283581 -0.062500 1 0 0 0 0 0 2 276129
-0.002265 -0.000707 0.120284 0.264762 0.707059 -0.283594 -0.062500 1 0 0 0 0 0 2 277138
-0.002265 -0.000707 0.120284 0.264769 0.707067 -0.283589 -0.062500 1 0 0 0 0 0 2 278128
-0.002265 -0.000707 0.120284 0.264761 0.707060 -0.283575 -0.062500 1 0 0 0 0 0 2 279138
-0.002265 -0.000707 0.120284 0.264761 0.707059 -0.283594 -0.062500 1 0 0 0 0 0 2 280127
-0.002265 -0.000707 0.120284 0.264772 0.707056 -0.283582 -0.062500 1 0 0 0 0 0 2 281138
-0.002265 -0.000707 0.120284 0.264770 0.707067 -0.283587 -0.062500 1 0 0 0 0 0 2 282147
-0.002265 -0.000707 0.120284 0.264761 0.707059 -0.283575 -0.062500 1 0 0 0 0 0 2 283149
-0.002265 -0.000707 0.120284 0.264761 0.707059 -0.283593 -0.062500 1 0 0 0 0 0 2 284136
-0.002265 -0.000707 0.120284 0.264769 0.707067 -0.283589 -0.062500 1 0 0 0 0 0 2 285143
-0.002265 -0.000707 0.120284 0.264773 0.707057 -0.283582 -0.062500 1 0 0 0 0 0 2 286150
-0.002265 -0.000707 0.120284 0.264770 0.707067 -0.283587 -0.062500 1 0 0 0 0 0 2 287135
-0.002265 -0.000707 0.120284 0.264762 0.707060 -0.283575 -0.062500 1 0 0 0 0 0 2 288137
-0.002265 -0.000707 0.120284 0.264761 0.707059 -0.283593 -0.062500 1 0 0 0 0 0 2 289139
-0.002265 -0.000707 0.120284 0.264769 0.707067 -0.283589 -0.062500 1 0 0 0 0 0 2 290157
-0.002265 -0.000707 0.120284 0.264773 0.707057 -0.283581 -0.062500 1 0 0 0 0 0 2 291147
-0.002265 -0.000707 0.120284 0.264771 0.707067 -0.283587 -0.062500 1 0 0 0 0 0 2 292150
-0.002265 -0.000707 0.120284 0.264753 0.707051 -0.283582 -0.062500 1 0 0 0 0 0 2 293138
-0.002265 -0.000707 0.120284 0.264768 0.707066 -0.283587 -0.062500 1 0 0 0 0 0 2 294144
-0.002265 -0.000707 0.120284 0.264770 0.707068 -0.283588 -0.062500 1 0 0 0 0 0 2 295141
-0.002265 -0.000707 0.120284 0.264774 0.707057 -0.283581 -0.062500 1 0 0 0 0 0 2 296141
-0.002265 -0.000707 0.120284 0.264750 0.707062 -0.283588 -0.062500 1 0 0 0 0 0 2 297142
-0.002265 -0.000707 0.120284 0.264771 0.707056 -0.283581 -0.062500 1 0 0 0 0 0 2 298145
-0.002265 -0.000707 0.120284 0.264770 0.707067 -0.283587 -0.062500 1 0 0 0 0 0 2 299222
-0.002265 -0.000707 0.120284 0.264770 0.707069 -0.283588 -0.062500 1 0 0 0 0 0 2 300216
-0.002265 -0.000707 0.120284 0.264765 0.707048 -0.283589 -0.062500 1 0 0 0 0 0 2 301180
-0.002265 -0.000707 0.120284 0.264757 0.707069 -0.283582 -0.062500 1 0 0 0 0 0 2 302181
-0.002265 -0.000707 0.120284 0.264772 0.707057 -0.283581 -0.062500 1 0 0 0 0 0 2 303213
-0.002265 -0.000707 0.120284 0.264770 0.707067 -0.283587 -0.062500 1 0 0 0 0 0 2 304197
-0.002265 -0.000707 0.120284 0.264765 0.707048 -0.283588 -0.062500 1 0 0 0 0 0 2 305175
-0.002265 -0.000707 0.120284 0.264757 0.707069 -0.283582 -0.062500 1 0 0 0 0 0 2 306204
-0.002265 -0.000707 0.120284 0.264768 0.707069 -0.283587 -0.062500 1 0 0 0 0 0 2 307214
-0.002265 -0.000707 0.120284 0.264765 0.707048 -0.283588 -0.062500 1 0 0 0 0 0 2 308180
-0.002265 -0.000707 0.120284 0.264769 0.707066 -0.283588 -0.062500 1 0 0 0 0 0 2 309177
-0.002265 -0.000707 0.120284 0.264773 0.707056 -0.283582 -0.062500 1 0 0 0 0 0 2 310175
-0.002265 -0.000707 0.120284 0.264758 0.707070 -0.283581 -0.062500 1 0 0 0 0 0 2 311174
-0.002265 -0.000707 0.120284 0.264769 0.707069 -0.283587 -0.062500 1 0 0 0 0 0 2 312173
-0.002265 -0.000707 0.120284 0.264765 0.707048 -0.283588 -0.062500 1 0 0 0 0 0 2 313203
-0.002265 -0.000707 0.120284 0.264769 0.707066 -0.283588 -0.062500 1 0 0 0 0 0 2 314199
-0.002265 -0.000707 0.120284 0.264761 0.707059 -0.283575 -0.062500 1 0 0 0 0 0 2 315210
-0.002265 -0.000707 0.120284 0.264769 0.707068 -0.283586 -0.062500 1 0 0 0 0 0 2 316314
-0.002265 -0.000707 0.120284 0.264770 0.707069 -0.283588 -0.062500 1 0 0 0 0 0 2 317211
-0.002270 -0.000689 0.120273 0.339251 0.450922 -0.137901 -0.062500 1 0 0 0 0 0 2 318177
-0.002273 -0.000680 0.120270 0.315453 0.537415 -0.208917 -0.062500 1 0 0 0 0 0 2 319175
-0.002274 -0.000675 0.120268 0.296759 0.601800 -0.245834 -0.062500 1 0 0 0 0 0 2 320175
-0.002275 -0.000673 0.120268 0.286463 0.636024 -0.259903 -0.062500 1 0 0 0 0 0 2 321173
-0.002275 -0.000672 0.120268 0.281137 0.653298 -0.264918 -0.062500 1 0 0 0 0 0 2 322172
-0.002275 -0.000671 0.120268 0.278433 0.661943 -0.266680 -0.062500 1 0 0 0 0 0 2 323166
-0.002276 -0.000671 0.120268 0.277059 0.666268 -0.267296 -0.062500 1 0 0 0 0 0 2 324201
-0.002276 -0.000671 0.120268 0.276368 0.668414 -0.267500 -0.062500 1 0 0 0 0 0 2 325207
-0.002276 -0.000671 0.120268 0.276024 0.669495 -0.267583 -0.062500 1 0 0 0 0 0 2 326202
-0.002276 -0.000671 0.120268 0.275856 0.670041 -0.267610 -0.062500 1 0 0 0 0 0 2 327208
-0.002276 -0.000671 0.120268 0.275764 0.670306 -0.267620 -0.062500 1 0 0 0 0 0 2 328173
-0.002276 -0.000671 0.120268 0.275711 0.670438 -0.267621 -0.062500 1 0 0 0 0 0 2 329173
-0.002276 -0.000671 0.120268 0.275690 0.670503 -0.267614 -0.062500 1 0 0 0 0 0 2 330172
-0.002276 -0.000671 0.120268 0.275686 0.670550 -0.267626 -0.062500 1 0 0 0 0 0 2 331193
-0.002276 -0.000671 0.120268 0.275683 0.670565 -0.267614 -0.062500 1 0 0 0 0 0 2 332210
-0.002276 -0.000671 0.120268 0.275671 0.670569 -0.267627 -0.062500 1 0 0 0 0 0 2 333216
-0.002276 -0.000671 0.120268 0.275678 0.670578 -0.267621 -0.062500 1 0 0 0 0 0 2 334205
-0.002276 -0.000671 0.120268 0.275679 0.670579 -0.267621 -0.062500 1 0 0 0 0 0 2 335178
-0.002276 -0.000671 0.120268 0.275671 0.670570 -0.267628 -0.062500 1 0 0 0 0 0 2 336178
-0.002276 -0.000671 0.120268 0.275678 0.670578 -0.267622 -0.062500 1 0 0 0 0 0 2 337182
-0.002276 -0.000671 0.120268 0.275667 0.670582 -0.267615 -0.062500 1 0 0 0 0 0 2 338196
-0.002276 -0.000671 0.120268 0.275678 0.670579 -0.267620 -0.062500 1 0 0 0 0 0 2 339179
-0.002276 -0.000671 0.120268 0.275671 0.670570 -0.267628 -0.062500 1 0 0 0 0 0 2 340195
-0.002281 -0.000652 0.120257 0.350117 0.414587 -0.121803 -0.062500 1 0 0 0 0 0 2 341178
-0.002284 -0.000643 0.120254 0.326352 0.500993 -0.192883 -0.062500 1 0 0 0 0 0 2 342196
-0.002285 -0.000639 0.120252 0.307656 0.565353 -0.229836 -0.062500 1 0 0 0 0 0 2 343179
-0.002286 -0.000636 0.120252 0.297364 0.599563 -0.243924 -0.062500 1 0 0 0 0 0 2 344192
-0.002286 -0.000635 0.120252 0.292041 0.616830 -0.248950 -0.062500 1 0 0 0 0 0 2 345179
-0.002286 -0.000635 0.120252 0.289337 0.625471 -0.250697 -0.062500 1 0 0 0 0 0 2 346194
-0.002286 -0.000634 0.120252 0.287964 0.629794 -0.251313 -0.062500 1 0 0 0 0 0 2 347177
-0.002287 -0.000634 0.120252 0.287269 0.631951 -0.251524 -0.062500 1 0 0 0 0 0 2 348207
-0.002287 -0.000634 0.120252 0.286928 0.633021 -0.251602 -0.062500 1 0 0 0 0 0 2 349198
-0.002287 -0.000634 0.120252 0.286761 0.633566 -0.251629 -0.062500 1 0 0 0 0 0 2 350180
-0.002287 -0.000634 0.120252 0.286654 0.633845 -0.251638 -0.062500 1 0 0 0 0 0 2 351191
-0.002292 -0.000616 0.120241 0.361015 0.378119 -0.105682 -0.062500 1 0 0 0 0 0 2 352179
-0.002295 -0.000607 0.120238 0.337251 0.464533 -0.176861 -0.062500 1 0 0 0 0 0 2 353194
-0.002296 -0.000602 0.120236 0.318558 0.528885 -0.213828 -0.062500 1 0 0 0 0 0 2 354178
-0.002297 -0.000600 0.120236 0.308267 0.563091 -0.227919 -0.062500 1 0 0 0 0 0 2 355193
-0.002297 -0.000599 0.120236 0.302951 0.580371 -0.232952 -0.062500 1 0 0 0 0 0 2 356176
-0.002297 -0.000598 0.120236 0.300225 0.589017 -0.234711 -0.062500 1 0 0 0 0 0 2 357193
-0.002297 -0.000598 0.120236 0.298862 0.593336 -0.235317 -0.062500 1 0 0 0 0 0 2 358127
-0.002297 -0.000598 0.120236 0.298177 0.595500 -0.235541 -0.062500 1 0 0 0 0 0 2 359136
-0.002303 -0.000579 0.120225 0.372171 0.340855 -0.089534 -0.062500 1 0 0 0 0 0 2 360125
-0.002306 -0.000570 0.120222 0.348281 0.427682 -0.160785 -0.062500 1 0 0 0 0 0 2 361135
-0.002307 -0.000566 0.120220 0.329516 0.492237 -0.197802 -0.062500 1 0 0 0 0 0 2 362127
-0.002308 -0.000563 0.120220 0.319194 0.526544 -0.211913 -0.062500 1 0 0 0 0 0 2 363137
-0.002308 -0.000562 0.120220 0.313852 0.543871 -0.216936 -0.062500 1 0 0 0 0 0 2 364138
-0.002308 -0.000562 0.120220 0.311146 0.552555 -0.218704 -0.062500 1 0 0 0 0 0 2 365136
-0.002308 -0.000561 0.120220 0.309763 0.556881 -0.219320 -0.062500 1 0 0 0 0 0 2 366137
-0.002308 -0.000561 0.120220 0.309077 0.559045 -0.219527 -0.062500 1 0 0 0 0 0 2 367126
-0.002308 -0.000561 0.120220 0.308722 0.560129 -0.219605 -0.062500 1 0 0 0 0 0 2 368135
-0.002308 -0.000561 0.120220 0.308541 0.560677 -0.219626 -0.062500 1 0 0 0 0 0 2 369124
-0.002308 -0.000561 0.120220 0.308459 0.560939 -0.219641 -0.062500 1 0 0 0 0 0 2 370136
-0.002314 -0.000543 0.120209 0.382703 0.305500 -0.073438 -0.062500 1 0 0 0 0 0 2 371201
-0.002316 -0.000534 0.120206 0.359007 0.391775 -0.144728 -0.062500 1 0 0 0 0 0 2 372141
-0.002318 -0.000529 0.120204 0.340317 0.456061 -0.181773 -0.062500 1 0 0 0 0 0 2 373125
-0.002319 -0.000527 0.120204 0.330052 0.490252 -0.195888 -0.062500 1 0 0 0 0 0 2 374428
-0.002319 -0.000526 0.120204 0.324722 0.507513 -0.200919 -0.062500 1 0 0 0 0 0 2 375138
-0.002319 -0.000525 0.120204 0.322016 0.516158 -0.202685 -0.062500 1 0 0 0 0 0 2 377069
-0.002319 -0.000525 0.120204 0.320656 0.520474 -0.203296 -0.062500 1 0 0 0 0 0 2 378151
-0.002319 -0.000525 0.120204 0.319949 0.522643 -0.203510 -0.062500 1 0 0 0 0 0 2 379140
-0.002319 -0.000525 0.120204 0.319606 0.523715 -0.203589 -0.062500 1 0 0 0 0 0 2 380140
-0.002319 -0.000525 0.120204 0.319442 0.524247 -0.203610 -0.062500 1 0 0 0 0 0 2 381139
-0.002319 -0.000525 0.120204 0.319348 0.524522 -0.203626 -0.062500 1 0 0 0 0 0 2 382137
-0.002319 -0.000525 0.120204 0.319295 0.524656 -0.203628 -0.062500 1 0 0 0 0 0 2 383138
-0.002319 -0.000525 0.120204 0.319273 0.524721 -0.203622 -0.062500 1 0 0 0 0 0 2 384118
-0.002319 -0.000525 0.120204 0.319273 0.524756 -0.203628 -0.062500 1 0 0 0 0 0 2 385136
-0.002325 -0.000507 0.120193 0.393509 0.269325 -0.057287 -0.062500 1 0 0 0 0 0 2 386139
-0.002327 -0.000497 0.120190 0.369841 0.355482 -0.128640 -0.062500 1 0 0 0 0 0 2 387120
-0.002329 -0.000493 0.120188 0.351192 0.419712 -0.165727 -0.062500 1 0 0 0 0 0 2 388145
-0.002329 -0.000491 0.120188 0.340941 0.453863 -0.179849 -0.062500 1 0 0 0 0 0 2 389141
-0.002330 -0.000490 0.120188 0.335615 0.471115 -0.184889 -0.062500 1 0 0 0 0 0 2 390132
-0.002330 -0.000489 0.120188 0.332903 0.479747 -0.186646 -0.062500 1 0 0 0 0 0 2 391141
-0.002330 -0.000489 0.120188 0.331519 0.484067 -0.187265 -0.062500 1 0 0 0 0 0 2 392140
-0.002330 -0.000489 0.120188 0.330844 0.486227 -0.187480 -0.062500 1 0 0 0 0 0 2 393129
-0.002330 -0.000488 0.120188 0.330493 0.487300 -0.187554 -0.062500 1 0 0 0 0 0 2 394137
-0.002330 -0.000488 0.120188 0.330313 0.487847 -0.187575 -0.062500 1 0 0 0 0 0 2 395129
-0.002330 -0.000488 0.120188 0.330232 0.488109 -0.187590 -0.062500 1 0 0 0 0 0 2 396145
-0.002330 -0.000488 0.120188 0.330180 0.488241 -0.187592 -0.062500 1 0 0 0 0 0 2 397145
-0.002330 -0.000488 0.120188 0.330167 0.488315 -0.187599 -0.062500 1 0 0 0 0 0 2 398143
-0.002330 -0.000488 0.120188 0.330160 0.488342 -0.187593 -0.062500 1 0 0 0 0 0 2 399143
-0.002330 -0.000488 0.120188 0.330144 0.488357 -0.187593 -0.062500 1 0 0 0 0 0 2 400136
-0.002330 -0.000488 0.120188 0.330148 0.488378 -0.187593 -0.062500 1 0 0 0 0 0 2 401135
-0.002330 -0.000488 0.120188 0.330140 0.488372 -0.187600 -0.062500 1 0 0 0 0 0 2 402122
-0.002330 -0.000488 0.120188 0.330147 0.488379 -0.187594 -0.062500 1 0 0 0 0 0 2 403136
-0.002330 -0.000488 0.120188 0.330148 0.488380 -0.187593 -0.062500 1 0 0 0 0 0 2 404137
-0.002330 -0.000488 0.120188 0.330149 0.488380 -0.187593 -0.062500 1 0 0 0 0 0 2 405138
-0.002330 -0.000488 0.120188 0.330128 0.488374 -0.187593 -0.062500 1 0 0 0 0 0 2 406144
-0.002330 -0.000488 0.120188 0.330146 0.488379 -0.187593 -0.062500 1 0 0 0 0 0 2 407139
-0.002330 -0.000488 0.120188 0.330148 0.488380 -0.187593 -0.062500 1 0 0 0 0 0 2 408118
-0.002330 -0.000488 0.120188 0.330145 0.488392 -0.187599 -0.062500 1 0 0 0 0 0 2 409118
-0.002330 -0.000488 0.120188 0.330140 0.488373 -0.187601 -0.062500 1 0 0 0 0 0 2 410136
-0.002311 -0.000493 0.120178 0.065319 0.550336 -0.049157 -0.062500 1 0 0 0 0 0 2 411135
-0.002302 -0.000495 0.120174 0.155488 0.529833 -0.116663 -0.062500 1 0 0 0 0 0 2 412117
-0.002297 -0.000496 0.120173 0.222078 0.514254 -0.151743 -0.062500 1 0 0 0 0 0 2 413135
-0.002295 -0.000497 0.120173 0.257271 0.505889 -0.165099 -0.062500 1 0 0 0 0 0 2 414137
-0.002294 -0.000497 0.120173 0.274970 0.501615 -0.169869 -0.062500 1 0 0 0 0 0 2 415126
-0.002293 -0.000497 0.120172 0.283793 0.499465 -0.171530 -0.062500 1 0 0 0 0 0 2 416142
-0.002293 -0.000497 0.120172 0.288189 0.498379 -0.172121 -0.062500 1 0 0 0 0 0 2 417134
-0.002293 -0.000497 0.120172 0.290394 0.497837 -0.172327 -0.062500 1 0 0 0 0 0 2 418139
-0.002293 -0.000497 0.120172 0.291488 0.497573 -0.172383 -0.062500 1 0 0 0 0 0 2 419135
-0.002298 -0.000479 0.120162 0.366276 0.242114 -0.026009 -0.062500 1 0 0 0 0 0 2 420135
-0.002301 -0.000470 0.120158 0.342870 0.328132 -0.097418 -0.062500 1 0 0 0 0 0 2 421134
-0.002302 -0.000465 0.120157 0.324368 0.392292 -0.134517 -0.062500 1 0 0 0 0 0 2 422118
-0.002303 -0.000463 0.120157 0.314164 0.426416 -0.148646 -0.062500 1 0 0 0 0 0 2 423118
-0.002303 -0.000462 0.120156 0.308888 0.443649 -0.153676 -0.062500 1 0 0 0 0 0 2 424135
-0.002303 -0.000461 0.120156 0.306200 0.452284 -0.155454 -0.062500 1 0 0 0 0 0 2 425136
-0.002303 -0.000461 0.120156 0.304846 0.456585 -0.156062 -0.062500 1 0 0 0 0 0 2 426129
-0.002303 -0.000461 0.120156 0.304159 0.458758 -0.156277 -0.062500 1 0 0 0 0 0 2 427140
-0.002303 -0.000461 0.120156 0.303807 0.459832 -0.156351 -0.062500 1 0 0 0 0 0 2 428135
-0.002303 -0.000461 0.120156 0.303642 0.460364 -0.156372 -0.062500 1 0 0 0 0 0 2 429134
-0.002303 -0.000461 0.120156 0.303550 0.460627 -0.156381 -0.062500 1 0 0 0 0 0 2 430138
-0.002303 -0.000461 0.120156 0.303506 0.460768 -0.156395 -0.062500 1 0 0 0 0 0 2 431134
-0.002303 -0.000461 0.120156 0.303486 0.460834 -0.156391 -0.062500 1 0 0 0 0 0 2 432133
-0.002303 -0.000461 0.120156 0.303474 0.460872 -0.156390 -0.062500 1 0 0 0 0 0 2 433134
-0.002303 -0.000461 0.120156 0.303481 0.460883 -0.156383 -0.062500 1 0 0 0 0 0 2 434197
-0.002303 -0.000461 0.120156 0.303467 0.460898 -0.156382 -0.062500 1 0 0 0 0 0 2 435192
-0.002303 -0.000461 0.120156 0.303454 0.460902 -0.156396 -0.062500 1 0 0 0 0 0 2 436191
-0.002303 -0.000461 0.120156 0.303464 0.460900 -0.156383 -0.062500 1 0 0 0 0 0 2 437203
-0.002303 -0.000461 0.120156 0.303474 0.460908 -0.156395 -0.062500 1 0 0 0 0 0 2 438216
-0.002303 -0.000461 0.120156 0.303467 0.460900 -0.156383 -0.062500 1 0 0 0 0 0 2 439197
-0.002303 -0.000461 0.120156 0.303454 0.460902 -0.156396 -0.062500 1 0 0 0 0 0 2 440192
-0.002303 -0.000461 0.120156 0.303464 0.460899 -0.156383 -0.062500 1 0 0 0 0 0 2 441177
-0.002303 -0.000461 0.120156 0.303462 0.460911 -0.156389 -0.062500 1 0 0 0 0 0 2 442189
-0.002303 -0.000461 0.120156 0.303474 0.460909 -0.156396 -0.062500 1 0 0 0 0 0 2 443202
-0.002303 -0.000461 0.120156 0.303459 0.460892 -0.156391 -0.062500 1 0 0 0 0 0 2 444193
-0.002303 -0.000461 0.120156 0.303462 0.460910 -0.156390 -0.062500 1 0 0 0 0 0 2 445176
-0.002303 -0.000461 0.120156 0.303465 0.460900 -0.156383 -0.062500 1 0 0 0 0 0 2 446194
-0.002303 -0.000461 0.120156 0.303462 0.460911 -0.156389 -0.062500 1 0 0 0 0 0 2 447174
-0.002303 -0.000461 0.120156 0.303469 0.460889 -0.156396 -0.062500 1 0 0 0 0 0 2 448189
-0.002303 -0.000461 0.120156 0.303463 0.460910 -0.156390 -0.062500 1 0 0 0 0 0 2 449188
-0.002303 -0.000461 0.120156 0.303465 0.460900 -0.156383 -0.062500 1 0 0 0 0 0 2 452845
-0.002303 -0.000461 0.120156 0.303462 0.460911 -0.156389 -0.062500 1 0 0 0 0 0 2 453313
-0.002303 -0.000461 0.120156 0.303454 0.460904 -0.156396 -0.062500 1 0 0 0 0 0 2 455154
-0.002303 -0.000461 0.120156 0.303464 0.460900 -0.156384 -0.062500 1 0 0 0 0 0 2 456125
-0.002303 -0.000461 0.120156 0.303474 0.460908 -0.156395 -0.062500 1 0 0 0 0 0 2 457133
-0.002303 -0.000461 0.120156 0.303467 0.460900 -0.156383 -0.062500 1 0 0 0 0 0 2 458123
-0.002303 -0.000461 0.120156 0.303454 0.460902 -0.156396 -0.062500 1 0 0 0 0 0 2 459133
-0.002303 -0.000461 0.120156 0.303464 0.460899 -0.156383 -0.062500 1 0 0 0 0 0 2 460123
-0.002303 -0.000461 0.120156 0.303474 0.460908 -0.156395 -0.062500 1 0 0 0 0 0 2 461132
-0.002303 -0.000461 0.120156 0.303467 0.460900 -0.156383 -0.062500 1 0 0 0 0 0 2 462123
-0.002303 -0.000461 0.120156 0.303454 0.460902 -0.156396 -0.062500 1 0 0 0 0 0 2 463259
-0.002303 -0.000461 0.120156 0.303464 0.460899 -0.156383 -0.062500 1 0 0 0 0 0 2 464125
-0.002303 -0.000461 0.120156 0.303462 0.460911 -0.156389 -0.062500 1 0 0 0 0 0 2 465134
-0.002303 -0.000461 0.120156 0.303474 0.460909 -0.156396 -0.062500 1 0 0 0 0 0 2 466136
-0.002303 -0.000461 0.120156 0.303467 0.460901 -0.156383 -0.062500 1 0 0 0 0 0 2 467123
-0.002303 -0.000461 0.120156 0.303454 0.460902 -0.156396 -0.062500 1 0 0 0 0 0 2 468132
-0.002303 -0.000461 0.120156 0.303464 0.460900 -0.156384 -0.062500 1 0 0 0 0 0 2 469121
-0.002303 -0.000461 0.120156 0.303462 0.460911 -0.156389 -0.062500 1 0 0 0 0 0 2 470137
-0.002303 -0.000461 0.120156 0.303469 0.460889 -0.156396 -0.062500 1 0 0 0 0 0 2 471122
-0.002303 -0.000461 0.120156 0.303463 0.460909 -0.156390 -0.062500 1 0 0 0 0 0 2 472132
-0.002303 -0.000461 0.120156 0.303465 0.460900 -0.156383 -0.062500 1 0 0 0 0 0 2 473121
-0.002309 -0.000443 0.120146 0.377653 0.205730 -0.009847 -0.062500 1 0 0 0 0 0 2 474131
-0.002312 -0.000434 0.120142 0.354003 0.291748 -0.081324 -0.062500 1 0 0 0 0 0 2 475121
-0.002313 -0.000429 0.120141 0.335369 0.355907 -0.118450 -0.062500 1 0 0 0 0 0 2 476136
-0.002314 -0.000427 0.120141 0.325115 0.390029 -0.132592 -0.062500 1 0 0 0 0 0 2 477144
-0.002314 -0.000426 0.120140 0.319791 0.407266 -0.137626 -0.062500 1 0 0 0 0 0 2 478131
-0.002314 -0.000425 0.120140 0.317092 0.415889 -0.139395 -0.062500 1 0 0 0 0 0 2 479134
-0.002314 -0.000425 0.120140 0.315719 0.420214 -0.140011 -0.062500 1 0 0 0 0 0 2 480138
-0.002314 -0.000425 0.120140 0.315033 0.422376 -0.140221 -0.062500 1 0 0 0 0 0 2 481120
-0.002314 -0.000425 0.120140 0.314694 0.423446 -0.140301 -0.062500 1 0 0 0 0 0 2 482154
-0.002314 -0.000425 0.120140 0.314515 0.423992 -0.140324 -0.062500 1 0 0 0 0 0 2 483140
-0.002314 -0.000425 0.120140 0.314422 0.424257 -0.140333 -0.062500 1 0 0 0 0 0 2 484131
-0.002314 -0.000425 0.120140 0.314381 0.424386 -0.140341 -0.062500 1 0 0 0 0 0 2 485142
-0.002314 -0.000425 0.120140 0.314361 0.424451 -0.140335 -0.062500 1 0 0 0 0 0 2 486122
-0.002314 -0.000425 0.120140 0.314350 0.424488 -0.140335 -0.062500 1 0 0 0 0 0 2 487136
-0.002314 -0.000425 0.120140 0.314346 0.424502 -0.140341 -0.062500 1 0 0 0 0 0 2 488115
-0.002314 -0.000425 0.120140 0.314338 0.424526 -0.140336 -0.062500 1 0 0 0 0 0 2 489133
-0.002314 -0.000425 0.120140 0.314338 0.424528 -0.140335 -0.062500 1 0 0 0 0 0 2 490135
-0.002314 -0.000425 0.120140 0.314337 0.424529 -0.140334 -0.062500 1 0 0 0 0 0 2 491133
-0.002314 -0.000425 0.120140 0.314341 0.424517 -0.140348 -0.062500 1 0 0 0 0 0 2 492133
-0.002314 -0.000425 0.120140 0.314338 0.424527 -0.140336 -0.062500 1 0 0 0 0 0 2 493136
-0.002314 -0.000425 0.120140 0.314338 0.424529 -0.140335 -0.062500 1 0 0 0 0 0 2 494122
-0.002314 -0.000425 0.120140 0.314338 0.424529 -0.140335 -0.062500 1 0 0 0 0 0 2 495137
-0.002314 -0.000425 0.120140 0.314329 0.424520 -0.140342 -0.062500 1 0 0 0 0 0 2 496134
-0.002314 -0.000425 0.120140 0.314340 0.424516 -0.140329 -0.062500 1 0 0 0 0 0 2 497133
-0.002314 -0.000425 0.120140 0.314350 0.424524 -0.140340 -0.062500 1 0 0 0 0 0 2 498136
-0.002314 -0.000425 0.120140 0.314339 0.424528 -0.140335 -0.062500 1 0 0 0 0 0 2 499137
-0.002314 -0.000425 0.120140 0.314338 0.424528 -0.140334 -0.062500 1 0 0 0 0 0 2 500134
-0.002314 -0.000425 0.120140 0.314329 0.424520 -0.140341 -0.062500 1 0 0 0 0 0 2 501133
-0.002314 -0.000425 0.120140 0.314349 0.424524 -0.140341 -0.062500 1 0 0 0 0 0 2 502135
-0.002314 -0.000425 0.120140 0.314339 0.424528 -0.140335 -0.062500 1 0 0 0 0 0 2 503133
-0.002314 -0.000425 0.120140 0.314338 0.424528 -0.140334 -0.062500 1 0 0 0 0 0 2 504132
-0.002314 -0.000425 0.120140 0.314330 0.424520 -0.140341 -0.062500 1 0 0 0 0 0 2 505134
-0.002314 -0.000425 0.120140 0.314337 0.424527 -0.140335 -0.062500 1 0 0 0 0 0 2 506135
-0.002314 -0.000425 0.120140 0.314350 0.424525 -0.140341 -0.062500 1 0 0 0 0 0 2 507136
-0.002314 -0.000425 0.120140 0.314339 0.424528 -0.140335 -0.062500 1 0 0 0 0 0 2 508136
-0.002314 -0.000425 0.120140 0.314330 0.424520 -0.140341 -0.062500 1 0 0 0 0 0 2 509114
-0.002314 -0.000425 0.120140 0.314337 0.424527 -0.140335 -0.062500 1 0 0 0 0 0 2 510134
-0.002314 -0.000425 0.120140 0.314337 0.424528 -0.140334 -0.062500 1 0 0 0 0 0 2 511133
-0.002314 -0.000425 0.120140 0.314341 0.424517 -0.140348 -0.062500 1 0 0 0 0 0 2 512132
-0.002314 -0.000425 0.120140 0.314338 0.424527 -0.140336 -0.062500 1 0 0 0 0 0 2 513133
-0.002314 -0.000425 0.120140 0.314338 0.424528 -0.140335 -0.062500 1 0 0 0 0 0 2 514133
-0.002314 -0.000425 0.120140 0.314337 0.424528 -0.140334 -0.062500 1 0 0 0 0 0 2 515132
-0.002314 -0.000425 0.120140 0.314329 0.424520 -0.140341 -0.062500 1 0 0 0 0 0 2 516132
-0.002314 -0.000425 0.120140 0.314348 0.424525 -0.140342 -0.062500 1 0 0 0 0 0 2 517127
-0.002314 -0.000425 0.120140 0.314339 0.424528 -0.140335 -0.062500 1 0 0 0 0 0 2 518125
-0.002314 -0.000425 0.120140 0.314338 0.424528 -0.140335 -0.062500 1 0 0 0 0 0 2 519133
-0.002314 -0.000425 0.120140 0.314329 0.424520 -0.140342 -0.062500 1 0 0 0 0 0 2 520134
-0.002314 -0.000425 0.120140 0.314336 0.424527 -0.140335 -0.062500 1 0 0 0 0 0 2 521132
-0.002314 -0.000425 0.120140 0.314349 0.424526 -0.140341 -0.062500 1 0 0 0 0 0 2 522135
-0.002314 -0.000425 0.120140 0.314339 0.424528 -0.140335 -0.062500 1 0 0 0 0 0 2 523134
-0.002314 -0.000425 0.120140 0.314329 0.424520 -0.140342 -0.062500 1 0 0 0 0 0 2 524132
-0.002314 -0.000425 0.120140 0.314336 0.424528 -0.140335 -0.062500 1 0 0 0 0 0 2 525132
-0.002314 -0.000425 0.120140 0.314337 0.424528 -0.140335 -0.062500 1 0 0 0 0 0 2 526138
-0.002314 -0.000425 0.120140 0.314349 0.424526 -0.140341 -0.062500 1 0 0 0 0 0 2 527137
-0.002314 -0.000425 0.120140 0.314339 0.424529 -0.140335 -0.062500 1 0 0 0 0 0 2 528133
-0.002314 -0.000425 0.120140 0.314330 0.424520 -0.140342 -0.062500 1 0 0 0 0 0 2 533601
-0.002314 -0.000425 0.120140 0.314336 0.424528 -0.140335 -0.062500 1 0 0 0 0 0 2 534192
-0.002314 -0.000425 0.120140 0.314337 0.424529 -0.140335 -0.062500 1 0 0 0 0 0 2 535174
-0.002314 -0.000425 0.120140 0.314349 0.424526 -0.140341 -0.062500 1 0 0 0 0 0 2 536226
-0.002314 -0.000425 0.120140 0.314331 0.424520 -0.140342 -0.062500 1 0 0 0 0 0 2 537174
-0.002314 -0.000425 0.120140 0.314340 0.424516 -0.140329 -0.062500 1 0 0 0 0 0 2 538153
-0.002314 -0.000425 0.120140 0.314338 0.424527 -0.140334 -0.062500 1 0 0 0 0 0 2 539122
-0.002314 -0.000425 0.120140 0.314337 0.424528 -0.140334 -0.062500 1 0 0 0 0 0 2 540134
-0.002314 -0.000425 0.120140 0.314341 0.424517 -0.140347 -0.062500 1 0 0 0 0 0 2 541122
-0.002314 -0.000425 0.120140 0.314338 0.424527 -0.140336 -0.062500 1 0 0 0 0 0 2 542131
-0.002314 -0.000425 0.120140 0.314338 0.424528 -0.140334 -0.062500 1 0 0 0 0 0 2 543130
-0.002314 -0.000425 0.120140 0.314338 0.424528 -0.140334 -0.062500 1 0 0 0 0 0 2 544119
-0.002314 -0.000425 0.120140 0.314342 0.424517 -0.140348 -0.062500 1 0 0 0 0 0 2 545131
-0.002314 -0.000425 0.120140 0.314338 0.424527 -0.140336 -0.062500 1 0 0 0 0 0 2 546119
-0.002314 -0.000425 0.120140 0.314338 0.424528 -0.140335 -0.062500 1 0 0 0 0 0 2 547129
-0.002314 -0.000425 0.120140 0.314338 0.424528 -0.140334 -0.062500 1 0 0 0 0 0 2 548120
-0.002314 -0.000425 0.120140 0.314329 0.424520 -0.140341 -0.062500 1 0 0 0 0 0 2 549126
-0.002314 -0.000425 0.120140 0.314336 0.424527 -0.140335 -0.062500 1 0 0 0 0 0 2 550121
-0.002314 -0.000425 0.120140 0.314349 0.424525 -0.140341 -0.062500 1 0 0 0 0 0 2 551129
-0.002314 -0.000425 0.120140 0.314339 0.424528 -0.140335 -0.062500 1 0 0 0 0 0 2 552119
-0.002314 -0.000425 0.120140 0.314338 0.424529 -0.140334 -0.062500 1 0 0 0 0 0 2 553129
-0.002314 -0.000425 0.120140 0.314329 0.424520 -0.140341 -0.062500 1 0 0 0 0 0 2 554132
-0.002314 -0.000425 0.120140 0.314336 0.424528 -0.140335 -0.062500 1 0 0 0 0 0 2 555119
-0.002314 -0.000425 0.120140 0.314349 0.424526 -0.140341 -0.062500 1 0 0 0 0 0 2 556129
-0.002314 -0.000425 0.120140 0.314339 0.424528 -0.140335 -0.062500 1 0 0 0 0 0 2 557131
-0.002314 -0.000425 0.120140 0.314330 0.424520 -0.140341 -0.062500 1 0 0 0 0 0 2 558119
-0.002314 -0.000425 0.120140 0.314336 0.424528 -0.140335 -0.062500 1 0 0 0 0 0 2 559129
-0.002314 -0.000425 0.120140 0.314349 0.424526 -0.140341 -0.062500 1 0 0 0 0 0 2 560118
-0.002314 -0.000425 0.120140 0.314339 0.424528 -0.140335 -0.062500 1 0 0 0 0 0 2 561129
-0.002314 -0.000425 0.120140 0.314330 0.424520 -0.140342 -0.062500 1 0 0 0 0 0 2 562120
-0.002314 -0.000425 0.120140 0.314337 0.424528 -0.140335 -0.062500 1 0 0 0 0 0 2 563138
-0.002314 -0.000425 0.120140 0.314337 0.424529 -0.140335 -0.062500 1 0 0 0 0 0 2 564136
-0.002314 -0.000425 0.120140 0.314341 0.424517 -0.140348 -0.062500 1 0 0 0 0 0 2 565140
-0.002314 -0.000425 0.120140 0.314338 0.424527 -0.140336 -0.062500 1 0 0 0 0 0 2 566126
-0.002314 -0.000425 0.120140 0.314337 0.424528 -0.140335 -0.062500 1 0 0 0 0 0 2 567135
-0.002314 -0.000425 0.120140 0.314337 0.424529 -0.140335 -0.062500 1 0 0 0 0 0 2 568137
-0.002314 -0.000425 0.120140 0.314329 0.424520 -0.140342 -0.062500 1 0 0 0 0 0 2 569268
-0.002314 -0.000425 0.120140 0.314336 0.424528 -0.140335 -0.062500 1 0 0 0 0 0 2 570133
-0.002314 -0.000425 0.120140 0.314349 0.424526 -0.140341 -0.062500 1 0 0 0 0 0 2 571128
-0.002314 -0.000425 0.120140 0.314339 0.424528 -0.140335 -0.062500 1 0 0 0 0 0 2 572140
-0.002314 -0.000425 0.120140 0.314338 0.424529 -0.140335 -0.062500 1 0 0 0 0 0 2 573133
-0.002314 -0.000425 0.120140 0.314329 0.424520 -0.140341 -0.062500 1 0 0 0 0 0 2 574134
-0.002314 -0.000425 0.120140 0.314336 0.424528 -0.140335 -0.062500 1 0 0 0 0 0 2 575131
-0.002314 -0.000425 0.120140 0.314349 0.424526 -0.140341 -0.062500 1 0 0 0 0 0 2 576131
-0.002314 -0.000425 0.120140 0.314342 0.424517 -0.140328 -0.062500 1 0 0 0 0 0 2 577130
-0.002314 -0.000425 0.120140 0.314338 0.424527 -0.140333 -0.062500 1 0 0 0 0 0 2 578112
-0.002314 -0.000425 0.120140 0.314329 0.424520 -0.140341 -0.062500 1 0 0 0 0 0 2 579111
-0.002320 -0.000406 0.120130 0.388492 0.169479 0.006330 -0.062500 1 0 0 0 0 0 2 580133
-0.002322 -0.000397 0.120126 0.364854 0.255444 -0.065205 -0.062500 1 0 0 0 0 0 2 581136
-0.002324 -0.000393 0.120125 0.346222 0.319559 -0.102373 -0.062500 1 0 0 0 0 0 2 582136
-0.002324 -0.000390 0.120125 0.335984 0.353660 -0.116521 -0.062500 1 0 0 0 0 0 2 583138
-0.002325 -0.000389 0.120124 0.330669 0.370910 -0.121563 -0.062500 1 0 0 0 0 0 2 584132
-0.002325 -0.000389 0.120124 0.327968 0.379544 -0.123323 -0.062500 1 0 0 0 0 0 2 585113
-0.002325 -0.000388 0.120124 0.326590 0.383849 -0.123940 -0.062500 1 0 0 0 0 0 2 586131
-0.002325 -0.000388 0.120124 0.325905 0.386008 -0.124151 -0.062500 1 0 0 0 0 0 2 587130
-0.002325 -0.000388 0.120124 0.325562 0.387089 -0.124238 -0.062500 1 0 0 0 0 0 2 588130
-0.002325 -0.000388 0.120124 0.325378 0.387616 -0.124262 -0.062500 1 0 0 0 0 0 2 589129
-0.002325 -0.000388 0.120124 0.325293 0.387886 -0.124265 -0.062500 1 0 0 0 0 0 2 590132
-0.002325 -0.000388 0.120124 0.325249 0.388028 -0.124279 -0.062500 1 0 0 0 0 0 2 591129
-0.002325 -0.000388 0.120124 0.325229 0.388094 -0.124274 -0.062500 1 0 0 0 0 0 2 592112
-0.002325 -0.000388 0.120124 0.325220 0.388121 -0.124267 -0.062500 1 0 0 0 0 0 2 593111
-0.002325 -0.000388 0.120124 0.325222 0.388154 -0.124272 -0.062500 1 0 0 0 0 0 2 594128
-0.002325 -0.000388 0.120124 0.325202 0.388151 -0.124274 -0.062500 1 0 0 0 0 0 2 595129
-0.002325 -0.000388 0.120124 0.325208 0.388159 -0.124267 -0.062500 1 0 0 0 0 0 2 596129
-0.002325 -0.000388 0.120124 0.325221 0.388156 -0.124272 -0.062500 1 0 0 0 0 0 2 597112
-0.002331 -0.000370 0.120114 0.399307 0.133249 0.022535 -0.062500 1 0 0 0 0 0 2 598131
-0.002333 -0.000361 0.120110 0.375702 0.219143 -0.049083 -0.062500 1 0 0 0 0 0 2 599131
-0.002335 -0.000356 0.120109 0.357087 0.283243 -0.086269 -0.062500 1 0 0 0 0 0 2 600130
-0.002335 -0.000354 0.120108 0.346835 0.317324 -0.100434 -0.062500 1 0 0 0 0 0 2 601130
-0.002336 -0.000353 0.120108 0.341536 0.334552 -0.105485 -0.062500 1 0 0 0 0 0 2 602126
-0.002336 -0.000352 0.120108 0.338822 0.343194 -0.107251 -0.062500 1 0 0 0 0 0 2 603160
-0.002336 -0.000352 0.120108 0.337451 0.347508 -0.107864 -0.062500 1 0 0 0 0 0 2 604129
-0.002336 -0.000352 0.120108 0.336779 0.349665 -0.108082 -0.062500 1 0 0 0 0 0 2 605119
-0.002336 -0.000352 0.120108 0.336417 0.350739 -0.108151 -0.062500 1 0 0 0 0 0 2 606201
-0.002336 -0.000352 0.120108 0.336251 0.351272 -0.108172 -0.062500 1 0 0 0 0 0 2 607204
-0.002336 -0.000352 0.120108 0.336169 0.351543 -0.108194 -0.062500 1 0 0 0 0 0 2 608177
-0.002336 -0.000352 0.120108 0.336117 0.351676 -0.108198 -0.062500 1 0 0 0 0 0 2 609164
-0.002336 -0.000352 0.120108 0.336096 0.351741 -0.108192 -0.062500 1 0 0 0 0 0 2 610166
-0.002341 -0.000334 0.120098 0.410134 0.097005 0.038740 -0.062500 1 0 0 0 0 0 2 611163
-0.002344 -0.000325 0.120094 0.386557 0.182854 -0.032937 -0.062500 1 0 0 0 0 0 2 612165
-0.002345 -0.000320 0.120093 0.367936 0.246913 -0.070158 -0.062500 1 0 0 0 0 0 2 613206
-0.002346 -0.000318 0.120092 0.357700 0.281006 -0.084335 -0.062500 1 0 0 0 0 0 2 614196
-0.002347 -0.000317 0.120092 0.352393 0.298233 -0.089388 -0.062500 1 0 0 0 0 0 2 615198
-0.002347 -0.000316 0.120092 0.349695 0.306858 -0.091157 -0.062500 1 0 0 0 0 0 2 616192
-0.002347 -0.000316 0.120092 0.348314 0.311171 -0.091766 -0.062500 1 0 0 0 0 0 2 617198
-0.002347 -0.000316 0.120092 0.347633 0.313319 -0.091991 -0.062500 1 0 0 0 0 0 2 618188
-0.002347 -0.000316 0.120092 0.347278 0.314400 -0.092055 -0.062500 1 0 0 0 0 0 2 619172
-0.002347 -0.000316 0.120092 0.347110 0.314944 -0.092082 -0.062500 1 0 0 0 0 0 2 620186
-0.002347 -0.000315 0.120092 0.347030 0.315205 -0.092099 -0.062500 1 0 0 0 0 0 2 621478
-0.002352 -0.000297 0.120082 0.420979 0.060712 0.054952 -0.062500 1 0 0 0 0 0 2 622129
-0.002355 -0.000288 0.120078 0.397396 0.146549 -0.016784 -0.062500 1 0 0 0 0 0 2 623119
-0.002356 -0.000284 0.120077 0.378813 0.210589 -0.054033 -0.062500 1 0 0 0 0 0 2 624127
-0.002357 -0.000281 0.120076 0.368560 0.244684 -0.068222 -0.062500 1 0 0 0 0 0 2 625116
-0.002357 -0.000280 0.120076 0.363252 0.261904 -0.073284 -0.062500 1 0 0 0 0 0 2 626127
-0.002358 -0.000280 0.120076 0.360543 0.270528 -0.075052 -0.062500 1 0 0 0 0 0 2 627116
-0.002358 -0.000279 0.120076 0.359179 0.274857 -0.075669 -0.062500 1 0 0 0 0 0 2 628126
-0.002358 -0.000279 0.120076 0.358479 0.277000 -0.075877 -0.062500 1 0 0 0 0 0 2 629175
-0.002358 -0.000279 0.120076 0.358131 0.278089 -0.075952 -0.062500 1 0 0 0 0 0 2 630128
-0.002358 -0.000279 0.120076 0.357966 0.278622 -0.075974 -0.062500 1 0 0 0 0 0 2 631117
-0.002358 -0.000279 0.120076 0.357871 0.278897 -0.075990 -0.062500 1 0 0 0 0 0 2 632127
-0.002358 -0.000279 0.120076 0.357830 0.279027 -0.075999 -0.062500 1 0 0 0 0 0 2 633132
-0.002358 -0.000279 0.120076 0.357810 0.279092 -0.075994 -0.062500 1 0 0 0 0 0 2 634118
-0.002363 -0.000261 0.120065 0.431754 0.024629 0.071196 -0.062500 1 0 0 0 0 0 2 635127
-0.002366 -0.000252 0.120062 0.408225 0.110343 -0.000615 -0.062500 1 0 0 0 0 0 2 636116
-0.002367 -0.000247 0.120061 0.389637 0.174338 -0.037903 -0.062500 1 0 0 0 0 0 2 637126
-0.002368 -0.000245 0.120060 0.379405 0.208391 -0.052103 -0.062500 1 0 0 0 0 0 2 638117
-0.002368 -0.000244 0.120060 0.374098 0.225612 -0.057161 -0.062500 1 0 0 0 0 0 2 639126
-0.002368 -0.000243 0.120060 0.371398 0.234244 -0.058925 -0.062500 1 0 0 0 0 0 2 640117
-0.002369 -0.000243 0.120060 0.370030 0.238552 -0.059544 -0.062500 1 0 0 0 0 0 2 641125
-0.002369 -0.000243 0.120060 0.369339 0.240701 -0.059766 -0.062500 1 0 0 0 0 0 2 642117
-0.002369 -0.000243 0.120060 0.368984 0.241782 -0.059830 -0.062500 1 0 0 0 0 0 2 643132
-0.002369 -0.000243 0.120060 0.368815 0.242326 -0.059858 -0.062500 1 0 0 0 0 0 2 644116
-0.002369 -0.000243 0.120060 0.368723 0.242590 -0.059868 -0.062500 1 0 0 0 0 0 2 645126
-0.002369 -0.000243 0.120060 0.368683 0.242719 -0.059876 -0.062500 1 0 0 0 0 0 2 646117
-0.002369 -0.000243 0.120060 0.368659 0.242795 -0.059878 -0.062500 1 0 0 0 0 0 2 647127
-0.002369 -0.000243 0.120060 0.368650 0.242823 -0.059871 -0.062500 1 0 0 0 0 0 2 648115
-0.002369 -0.000243 0.120060 0.368647 0.242836 -0.059877 -0.062500 1 0 0 0 0 0 2 649122
-0.002374 -0.000225 0.120049 0.442548 -0.011506 0.087447 -0.062500 1 0 0 0 0 0 2 650148
-0.002377 -0.000216 0.120046 0.419046 0.074129 0.015566 -0.062500 1 0 0 0 0 0 2 651131
-0.002378 -0.000211 0.120044 0.400475 0.138077 -0.021751 -0.062500 1 0 0 0 0 0 2 652126
-0.002379 -0.000209 0.120044 0.390257 0.172120 -0.035963 -0.062500 1 0 0 0 0 0 2 653123
-0.002379 -0.000208 0.120044 0.384933 0.189330 -0.041030 -0.062500 1 0 0 0 0 0 2 654123
-0.002379 -0.000207 0.120044 0.382235 0.197946 -0.042792 -0.062500 1 0 0 0 0 0 2 655132
-0.002379 -0.000207 0.120044 0.380872 0.202271 -0.043412 -0.062500 1 0 0 0 0 0 2 656137
-0.002379 -0.000207 0.120044 0.380185 0.204410 -0.043629 -0.062500 1 0 0 0 0 0 2 657121
-0.002379 -0.000207 0.120044 0.379839 0.205498 -0.043706 -0.062500 1 0 0 0 0 0 2 658136
-0.002379 -0.000207 0.120044 0.379663 0.206034 -0.043723 -0.062500 1 0 0 0 0 0 2 659130
-0.002379 -0.000207 0.120044 0.379571 0.206297 -0.043732 -0.062500 1 0 0 0 0 0 2 660112
-0.002379 -0.000207 0.120044 0.379527 0.206438 -0.043747 -0.062500 1 0 0 0 0 0 2 661129
-0.002379 -0.000207 0.120044 0.379506 0.206503 -0.043742 -0.062500 1 0 0 0 0 0 2 662132
-0.002379 -0.000207 0.120044 0.379495 0.206541 -0.043742 -0.062500 1 0 0 0 0 0 2 663129
-0.002379 -0.000207 0.120044 0.379490 0.206555 -0.043749 -0.062500 1 0 0 0 0 0 2 664130
-0.002379 -0.000207 0.120044 0.379486 0.206568 -0.043737 -0.062500 1 0 0 0 0 0 2 665128
-0.002379 -0.000207 0.120044 0.379486 0.206569 -0.043735 -0.062500 1 0 0 0 0 0 2 666131
-0.002379 -0.000207 0.120044 0.379478 0.206560 -0.043742 -0.062500 1 0 0 0 0 0 2 667132
-0.002379 -0.000207 0.120044 0.379494 0.206576 -0.043749 -0.062500 1 0 0 0 0 0 2 668133
-0.002379 -0.000207 0.120044 0.379487 0.206569 -0.043736 -0.062500 1 0 0 0 0 0 2 669122
-0.002379 -0.000207 0.120044 0.379483 0.206580 -0.043742 -0.062500 1 0 0 0 0 0 2 670130
-0.002379 -0.000207 0.120044 0.379486 0.206570 -0.043735 -0.062500 1 0 0 0 0 0 2 671110
-0.002379 -0.000207 0.120044 0.379474 0.206571 -0.043748 -0.062500 1 0 0 0 0 0 2 672128
-0.002385 -0.000188 0.120033 0.453359 -0.047663 0.103705 -0.062500 1 0 0 0 0 0 2 673126
-0.002387 -0.000179 0.120030 0.429860 0.037907 0.031759 -0.062500 1 0 0 0 0 0 2 674129
-0.002389 -0.000175 0.120028 0.411319 0.101824 -0.005594 -0.062500 1 0 0 0 0 0 2 675127
-0.002390 -0.000173 0.120028 0.401085 0.135858 -0.019811 -0.062500 1 0 0 0 0 0 2 676127
-0.002390 -0.000171 0.120028 0.395793 0.153064 -0.024872 -0.062500 1 0 0 0 0 0 2 677127
-0.002390 -0.000171 0.120028 0.393076 0.161683 -0.026645 -0.062500 1 0 0 0 0 0 2 678130
-0.002390 -0.000171 0.120028 0.391707 0.165987 -0.027268 -0.062500 1 0 0 0 0 0 2 679124
-0.002390 -0.000170 0.120028 0.391024 0.168143 -0.027486 -0.062500 1 0 0 0 0 0 2 680128
-0.002390 -0.000170 0.120028 0.390682 0.169221 -0.027557 -0.062500 1 0 0 0 0 0 2 681133
-0.002390 -0.000170 0.120028 0.390503 0.169768 -0.027580 -0.062500 1 0 0 0 0 0 2 682128
-0.002390 -0.000170 0.120028 0.390410 0.170032 -0.027590 -0.062500 1 0 0 0 0 0 2 683130
-0.002390 -0.000170 0.120028 0.390369 0.170161 -0.027598 -0.062500 1 0 0 0 0 0 2 684137
-0.002390 -0.000170 0.120028 0.390349 0.170225 -0.027593 -0.062500 1 0 0 0 0 0 2 685126
-0.002390 -0.000170 0.120028 0.390337 0.170263 -0.027593 -0.062500 1 0 0 0 0 0 2 686131
-0.002390 -0.000170 0.120028 0.390333 0.170277 -0.027599 -0.062500 1 0 0 0 0 0 2 687126
-0.002390 -0.000170 0.120028 0.390326 0.170300 -0.027594 -0.062500 1 0 0 0 0 0 2 688127
-0.002390 -0.000170 0.120028 0.390325 0.170303 -0.027593 -0.062500 1 0 0 0 0 0 2 689125
-0.002390 -0.000170 0.120028 0.390325 0.170304 -0.027593 -0.062500 1 0 0 0 0 0 2 690190
-0.002390 -0.000170 0.120028 0.390317 0.170295 -0.027600 -0.062500 1 0 0 0 0 0 2 691192
-0.002390 -0.000170 0.120028 0.390336 0.170300 -0.027600 -0.062500 1 0 0 0 0 0 2 692187
-0.002390 -0.000170 0.120028 0.390326 0.170303 -0.027594 -0.062500 1 0 0 0 0 0 2 693190
-0.002390 -0.000170 0.120028 0.390325 0.170304 -0.027593 -0.062500 1 0 0 0 0 0 2 694186
-0.002390 -0.000170 0.120028 0.390317 0.170295 -0.027600 -0.062500 1 0 0 0 0 0 2 695194
-0.002390 -0.000170 0.120028 0.390324 0.170303 -0.027594 -0.062500 1 0 0 0 0 0 2 696193
-0.002390 -0.000170 0.120028 0.390337 0.170301 -0.027599 -0.062500 1 0 0 0 0 0 2 697205
-0.002390 -0.000170 0.120028 0.390330 0.170292 -0.027587 -0.062500 1 0 0 0 0 0 2 698166
-0.002390 -0.000170 0.120028 0.390317 0.170293 -0.027599 -0.062500 1 0 0 0 0 0 2 699255
-0.002390 -0.000170 0.120028 0.390324 0.170302 -0.027593 -0.062500 1 0 0 0 0 0 2 700196
-0.002390 -0.000170 0.120028 0.390325 0.170303 -0.027593 -0.062500 1 0 0 0 0 0 2 701193
-0.002390 -0.000170 0.120028 0.390337 0.170301 -0.027599 -0.062500 1 0 0 0 0 0 2 702163
-0.002390 -0.000170 0.120028 0.390318 0.170294 -0.027600 -0.062500 1 0 0 0 0 0 2 703160
-0.002390 -0.000170 0.120028 0.390324 0.170302 -0.027594 -0.062500 1 0 0 0 0 0 2 704189
-0.002390 -0.000170 0.120028 0.390325 0.170303 -0.027593 -0.062500 1 0 0 0 0 0 2 705186
-0.002390 -0.000170 0.120028 0.390325 0.170304 -0.027593 -0.062500 1 0 0 0 0 0 2 706169
-0.002390 -0.000170 0.120028 0.390329 0.170292 -0.027606 -0.062500 1 0 0 0 0 0 2 707183
-0.002390 -0.000170 0.120028 0.390325 0.170302 -0.027594 -0.062500 1 0 0 0 0 0 2 708165
-0.002390 -0.000170 0.120028 0.390325 0.170303 -0.027593 -0.062500 1 0 0 0 0 0 2 709183
-0.002390 -0.000170 0.120028 0.390325 0.170304 -0.027593 -0.062500 1 0 0 0 0 0 2 710167
-0.002390 -0.000170 0.120028 0.390325 0.170304 -0.027593 -0.062500 1 0 0 0 0 0 2 711182
-0.002390 -0.000170 0.120028 0.390329 0.170292 -0.027606 -0.062500 1 0 0 0 0 0 2 712167
-0.002390 -0.000170 0.120028 0.390325 0.170303 -0.027594 -0.062500 1 0 0 0 0 0 2 713194
-0.002390 -0.000170 0.120028 0.390328 0.170292 -0.027586 -0.062500 1 0 0 0 0 0 2 714182
-0.002390 -0.000170 0.120028 0.390317 0.170293 -0.027599 -0.062500 1 0 0 0 0 0 2 715166
-0.002390 -0.000170 0.120028 0.390324 0.170302 -0.027593 -0.062500 1 0 0 0 0 0 2 716166
-0.002390 -0.000170 0.120028 0.390337 0.170300 -0.027599 -0.062500 1 0 0 0 0 0 2 717181
-0.002390 -0.000170 0.120028 0.390326 0.170303 -0.027593 -0.062500 1 0 0 0 0 0 2 718115
-0.002390 -0.000170 0.120028 0.390325 0.170303 -0.027593 -0.062500 1 0 0 0 0 0 2 719124
-0.002390 -0.000170 0.120028 0.390317 0.170295 -0.027599 -0.062500 1 0 0 0 0 0 2 720114
-0.002390 -0.000170 0.120028 0.390324 0.170303 -0.027593 -0.062500 1 0 0 0 0 0 2 721124
-0.002390 -0.000170 0.120028 0.390337 0.170301 -0.027599 -0.062500 1 0 0 0 0 0 2 722114
-0.002390 -0.000170 0.120028 0.390326 0.170303 -0.027593 -0.062500 1 0 0 0 0 0 2 723115
-0.002390 -0.000170 0.120028 0.390317 0.170295 -0.027600 -0.062500 1 0 0 0 0 0 2 724124
-0.002390 -0.000170 0.120028 0.390324 0.170303 -0.027594 -0.062500 1 0 0 0 0 0 2 725114
-0.002390 -0.000170 0.120028 0.390337 0.170301 -0.027599 -0.062500 1 0 0 0 0 0 2 726114
-0.002390 -0.000170 0.120028 0.390326 0.170304 -0.027594 -0.062500 1 0 0 0 0 0 2 727123
-0.002390 -0.000170 0.120028 0.390317 0.170295 -0.027600 -0.062500 1 0 0 0 0 0 2 728113
-0.002390 -0.000170 0.120028 0.390327 0.170291 -0.027587 -0.062500 1 0 0 0 0 0 2 729116
-0.002390 -0.000170 0.120028 0.390325 0.170302 -0.027592 -0.062500 1 0 0 0 0 0 2 730118
-0.002390 -0.000170 0.120028 0.390337 0.170300 -0.027599 -0.062500 1 0 0 0 0 0 2 731123
-0.002390 -0.000170 0.120028 0.390318 0.170294 -0.027600 -0.062500 1 0 0 0 0 0 2 732112
-0.002390 -0.000170 0.120028 0.390324 0.170302 -0.027594 -0.062500 1 0 0 0 0 0 2 733113
-0.002390 -0.000170 0.120028 0.390325 0.170303 -0.027593 -0.062500 1 0 0 0 0 0 2 734124
-0.002390 -0.000170 0.120028 0.390325 0.170304 -0.027592 -0.062500 1 0 0 0 0 0 2 735112
-0.002390 -0.000170 0.120028 0.390329 0.170292 -0.027606 -0.062500 1 0 0 0 0 0 2 736123
-0.002390 -0.000170 0.120028 0.390325 0.170302 -0.027594 -0.062500 1 0 0 0 0 0 2 737124
-0.002390 -0.000170 0.120028 0.390325 0.170303 -0.027593 -0.062500 1 0 0 0 0 0 2 738114
-0.002390 -0.000170 0.120028 0.390325 0.170304 -0.027593 -0.062500 1 0 0 0 0 0 2 739123
-0.002390 -0.000170 0.120028 0.390317 0.170295 -0.027600 -0.062500 1 0 0 0 0 0 2 740135
-0.002390 -0.000170 0.120028 0.390336 0.170300 -0.027600 -0.062500 1 0 0 0 0 0 2 741121
-0.002390 -0.000170 0.120028 0.390326 0.170303 -0.027594 -0.062500 1 0 0 0 0 0 2 742124
-0.002390 -0.000170 0.120028 0.390325 0.170304 -0.027593 -0.062500 1 0 0 0 0 0 2 743127
-0.002390 -0.000170 0.120028 0.390325 0.170304 -0.027593 -0.062500 1 0 0 0 0 0 2 744121
-0.002390 -0.000170 0.120028 0.390317 0.170295 -0.027600 -0.062500 1 0 0 0 0 0 2 745130
-0.002390 -0.000170 0.120028 0.390339 0.170288 -0.027593 -0.062500 1 0 0 0 0 0 2 746120
-0.002390 -0.000170 0.120028 0.390327 0.170302 -0.027593 -0.062500 1 0 0 0 0 0 2 747132
-0.002396 -0.000152 0.120017 0.464132 -0.083798 0.119977 -0.062500 1 0 0 0 0 0 2 748128
-0.002398 -0.000143 0.120013 0.440685 0.001707 0.047966 -0.062500 1 0 0 0 0 0 2 749132
-0.002400 -0.000139 0.120012 0.422148 0.065591 0.010584 -0.062500 1 0 0 0 0 0 2 750130
-0.002400 -0.000136 0.120012 0.411930 0.099606 -0.003638 -0.062500 1 0 0 0 0 0 2 751130
-0.002401 -0.000135 0.120012 0.406618 0.116810 -0.008714 -0.062500 1 0 0 0 0 0 2 752129
-0.002401 -0.000135 0.120011 0.403921 0.125432 -0.010491 -0.062500 1 0 0 0 0 0 2 753134
-0.002401 -0.000134 0.120011 0.402545 0.129727 -0.011104 -0.062500 1 0 0 0 0 0 2 754241
-0.002401 -0.000134 0.120011 0.401862 0.131881 -0.011321 -0.062500 1 0 0 0 0 0 2 758078
-0.002401 -0.000134 0.120011 0.401504 0.132973 -0.011393 -0.062500 1 0 0 0 0 0 2 759202
-0.002401 -0.000134 0.120011 0.401330 0.133498 -0.011423 -0.062500 1 0 0 0 0 0 2 760206
-0.002401 -0.000134 0.120011 0.401242 0.133780 -0.011434 -0.062500 1 0 0 0 0 0 2 761209
-0.002401 -0.000134 0.120011 0.401214 0.133909 -0.011429 -0.062500 1 0 0 0 0 0 2 762200
-0.002401 -0.000134 0.120011 0.401184 0.133976 -0.011436 -0.062500 1 0 0 0 0 0 2 763184
-0.002401 -0.000134 0.120011 0.401171 0.134014 -0.011437 -0.062500 1 0 0 0 0 0 2 764158
-0.002401 -0.000134 0.120011 0.401170 0.134017 -0.011437 -0.062500 1 0 0 0 0 0 2 765206
-0.002401 -0.000134 0.120011 0.401163 0.134039 -0.011430 -0.062500 1 0 0 0 0 0 2 766202
-0.002401 -0.000134 0.120011 0.401167 0.134029 -0.011443 -0.062500 1 0 0 0 0 0 2 767185
-0.002401 -0.000134 0.120011 0.401163 0.134039 -0.011431 -0.062500 1 0 0 0 0 0 2 768199
-0.002401 -0.000134 0.120011 0.401163 0.134040 -0.011430 -0.062500 1 0 0 0 0 0 2 769193
-0.002401 -0.000134 0.120011 0.401151 0.134043 -0.011443 -0.062500 1 0 0 0 0 0 2 770185
-0.002401 -0.000134 0.120011 0.401161 0.134041 -0.011431 -0.062500 1 0 0 0 0 0 2 771150
-0.002401 -0.000134 0.120011 0.401171 0.134049 -0.011443 -0.062500 1 0 0 0 0 0 2 772183
-0.002401 -0.000134 0.120011 0.401164 0.134041 -0.011431 -0.062500 1 0 0 0 0 0 2 773173
-0.002401 -0.000134 0.120011 0.401163 0.134041 -0.011430 -0.062500 1 0 0 0 0 0 2 774193
-0.002401 -0.000134 0.120011 0.401151 0.134043 -0.011443 -0.062500 1 0 0 0 0 0 2 775195
-0.002401 -0.000134 0.120011 0.401161 0.134041 -0.011431 -0.062500 1 0 0 0 0 0 2 776161
-0.002401 -0.000134 0.120011 0.401174 0.134038 -0.011436 -0.062500 1 0 0 0 0 0 2 777165
-0.002401 -0.000134 0.120011 0.401161 0.134052 -0.011437 -0.062500 1 0 0 0 0 0 2 778186
-0.002401 -0.000134 0.120011 0.401154 0.134033 -0.011437 -0.062500 1 0 0 0 0 0 2 779182
-0.002401 -0.000134 0.120011 0.401162 0.134039 -0.011430 -0.062500 1 0 0 0 0 0 2 780160
-0.002401 -0.000134 0.120011 0.401171 0.134049 -0.011443 -0.062500 1 0 0 0 0 0 2 781213
-0.002401 -0.000134 0.120011 0.401164 0.134041 -0.011431 -0.062500 1 0 0 0 0 0 2 782194
-0.002401 -0.000134 0.120011 0.401155 0.134032 -0.011436 -0.062500 1 0 0 0 0 0 2 783162
-0.002401 -0.000134 0.120011 0.401158 0.134051 -0.011437 -0.062500 1 0 0 0 0 0 2 784193
-0.002401 -0.000134 0.120011 0.401162 0.134041 -0.011430 -0.062500 1 0 0 0 0 0 2 785167
-0.002401 -0.000134 0.120011 0.401171 0.134049 -0.011443 -0.062500 1 0 0 0 0 0 2 786183
-0.002401 -0.000134 0.120011 0.401156 0.134033 -0.011438 -0.062500 1 0 0 0 0 0 2 787191
-0.002401 -0.000134 0.120011 0.401162 0.134039 -0.011431 -0.062500 1 0 0 0 0 0 2 788158
-0.002401 -0.000134 0.120011 0.401159 0.134052 -0.011436 -0.062500 1 0 0 0 0 0 2 789151
-0.002401 -0.000134 0.120011 0.401162 0.134042 -0.011430 -0.062500 1 0 0 0 0 0 2 790183
-0.002401 -0.000134 0.120011 0.401167 0.134029 -0.011443 -0.062500 1 0 0 0 0 0 2 791187
-0.002401 -0.000134 0.120011 0.401160 0.134051 -0.011438 -0.062500 1 0 0 0 0 0 2 792157
-0.002401 -0.000134 0.120011 0.401162 0.134041 -0.011430 -0.062500 1 0 0 0 0 0 2 793182
-0.002401 -0.000134 0.120011 0.401163 0.134040 -0.011429 -0.062500 1 0 0 0 0 0 2 794158
-0.002406 -0.000116 0.120001 0.474919 -0.119913 0.136262 -0.062500 1 0 0 0 0 0 2 795158
-0.002409 -0.000107 0.119997 0.451508 -0.034477 0.064187 -0.062500 1 0 0 0 0 0 2 796187
-0.002411 -0.000102 0.119996 0.432972 0.029374 0.026776 -0.062500 1 0 0 0 0 0 2 797181
-0.002411 -0.000100 0.119995 0.422759 0.063373 0.012536 -0.062500 1 0 0 0 0 0 2 798166
-0.002412 -0.000099 0.119995 0.417441 0.080561 0.007463 -0.062500 1 0 0 0 0 0 2 799180
-0.002412 -0.000098 0.119995 0.414743 0.089178 0.005682 -0.062500 1 0 0 0 0 0 2 800180
-0.002412 -0.000098 0.119995 0.413373 0.093491 0.005067 -0.062500 1 0 0 0 0 0 2 801165
-0.002412 -0.000098 0.119995 0.412689 0.095647 0.004849 -0.062500 1 0 0 0 0 0 2 802123
-0.002412 -0.000098 0.119995 0.412347 0.096724 0.004776 -0.062500 1 0 0 0 0 0 2 803111
-0.002412 -0.000098 0.119995 0.412169 0.097271 0.004753 -0.062500 1 0 0 0 0 0 2 804121
-0.002412 -0.000098 0.119995 0.412076 0.097535 0.004742 -0.062500 1 0 0 0 0 0 2 805110
-0.002412 -0.000098 0.119995 0.412035 0.097664 0.004733 -0.062500 1 0 0 0 0 0 2 806124
-0.002412 -0.000098 0.119995 0.412015 0.097728 0.004739 -0.062500 1 0 0 0 0 0 2 807112
-0.002412 -0.000098 0.119995 0.412003 0.097766 0.004739 -0.062500 1 0 0 0 0 0 2 808120
-0.002412 -0.000098 0.119995 0.412008 0.097789 0.004739 -0.062500 1 0 0 0 0 0 2 809111
-0.002412 -0.000098 0.119995 0.412009 0.097791 0.004740 -0.062500 1 0 0 0 0 0 2 810121
-0.002412 -0.000098 0.119995 0.411986 0.097796 0.004732 -0.062500 1 0 0 0 0 0 2 811110
-0.002412 -0.000098 0.119995 0.411995 0.097793 0.004745 -0.062500 1 0 0 0 0 0 2 812121
-0.002412 -0.000098 0.119995 0.411992 0.097805 0.004740 -0.062500 1 0 0 0 0 0 2 813110
-0.002412 -0.000098 0.119995 0.411992 0.097806 0.004740 -0.062500 1 0 0 0 0 0 2 814113
-0.002412 -0.000098 0.119995 0.411996 0.097795 0.004726 -0.062500 1 0 0 0 0 0 2 815121
-0.002412 -0.000098 0.119995 0.411996 0.097793 0.004744 -0.062500 1 0 0 0 0 0 2 816110
-0.002412 -0.000098 0.119995 0.411993 0.097804 0.004740 -0.062500 1 0 0 0 0 0 2 817112
-0.002412 -0.000098 0.119995 0.411992 0.097806 0.004739 -0.062500 1 0 0 0 0 0 2 818122
-0.002412 -0.000098 0.119995 0.411984 0.097798 0.004732 -0.062500 1 0 0 0 0 0 2 819110
-0.002412 -0.000098 0.119995 0.412003 0.097802 0.004732 -0.062500 1 0 0 0 0 0 2 820120
-0.002412 -0.000098 0.119995 0.411997 0.097794 0.004745 -0.062500 1 0 0 0 0 0 2 821122
-0.002412 -0.000098 0.119995 0.411993 0.097805 0.004740 -0.062500 1 0 0 0 0 0 2 822112
-0.002412 -0.000098 0.119995 0.411984 0.097797 0.004732 -0.062500 1 0 0 0 0 0 2 823120
-0.002412 -0.000098 0.119995 0.411991 0.097805 0.004738 -0.062500 1 0 0 0 0 0 2 824110
-0.002412 -0.000098 0.119995 0.412007 0.097792 0.004740 -0.062500 1 0 0 0 0 0 2 825120
-0.002412 -0.000098 0.119995 0.411994 0.097804 0.004739 -0.062500 1 0 0 0 0 0 2 826112
-0.002412 -0.000098 0.119995 0.411984 0.097797 0.004732 -0.062500 1 0 0 0 0 0 2 827120
-0.002412 -0.000098 0.119995 0.411991 0.097805 0.004738 -0.062500 1 0 0 0 0 0 2 828126
-0.002412 -0.000098 0.119995 0.411992 0.097806 0.004739 -0.062500 1 0 0 0 0 0 2 829124
-0.002412 -0.000098 0.119995 0.412007 0.097792 0.004740 -0.062500 1 0 0 0 0 0 2 830143
-0.002412 -0.000098 0.119995 0.411986 0.097796 0.004732 -0.062500 1 0 0 0 0 0 2 831134
-0.002412 -0.000098 0.119995 0.411991 0.097805 0.004738 -0.062500 1 0 0 0 0 0 2 832223
-0.002412 -0.000098 0.119995 0.411992 0.097806 0.004739 -0.062500 1 0 0 0 0 0 2 833883
-0.002412 -0.000098 0.119995 0.411992 0.097806 0.004739 -0.062500 1 0 0 0 0 0 2 835113
-0.002412 -0.000098 0.119995 0.412008 0.097792 0.004740 -0.062500 1 0 0 0 0 0 2 836133
-0.002412 -0.000098 0.119995 0.411986 0.097796 0.004732 -0.062500 1 0 0 0 0 0 2 837126
-0.002412 -0.000098 0.119995 0.411991 0.097805 0.004738 -0.062500 1 0 0 0 0 0 2 838125
-0.002412 -0.000098 0.119995 0.411992 0.097806 0.004739 -0.062500 1 0 0 0 0 0 2 839105
-0.002412 -0.000098 0.119995 0.411995 0.097795 0.004746 -0.062500 1 0 0 0 0 0 2 840123
-0.002412 -0.000098 0.119995 0.411996 0.097793 0.004727 -0.062500 1 0 0 0 0 0 2 841122
-0.002412 -0.000098 0.119995 0.411993 0.097805 0.004738 -0.062500 1 0 0 0 0 0 2 842125
-0.002412 -0.000098 0.119995 0.411992 0.097806 0.004739 -0.062500 1 0 0 0 0 0 2 843128
-0.002412 -0.000098 0.119995 0.411992 0.097807 0.004739 -0.062500 1 0 0 0 0 0 2 844130
-0.002412 -0.000098 0.119995 0.411999 0.097783 0.004733 -0.062500 1 0 0 0 0 0 2 845125
-0.002412 -0.000098 0.119995 0.411993 0.097803 0.004738 -0.062500 1 0 0 0 0 0 2 846125
-0.002412 -0.000098 0.119995 0.411992 0.097806 0.004739 -0.062500 1 0 0 0 0 0 2 847122
-0.002412 -0.000098 0.119995 0.411992 0.097806 0.004739 -0.062500 1 0 0 0 0 0 2 848115
-0.002412 -0.000098 0.119995 0.411987 0.097786 0.004739 -0.062500 1 0 0 0 0 0 2 849128
-0.002412 -0.000098 0.119995 0.412004 0.097801 0.004733 -0.062500 1 0 0 0 0 0 2 850161
-0.002417 -0.000080 0.119985 0.485715 -0.156014 0.152572 -0.062500 1 0 0 0 0 0 2 851125
-0.002420 -0.000071 0.119981 0.462307 -0.070652 0.080422 -0.062500 1 0 0 0 0 0 2 852125
-0.002421 -0.000066 0.119980 0.443790 -0.006829 0.042980 -0.062500 1 0 0 0 0 0 2 853122
-0.002422 -0.000064 0.119979 0.433571 0.027157 0.028729 -0.062500 1 0 0 0 0 0 2 854125
-0.002422 -0.000063 0.119979 0.428274 0.044344 0.023648 -0.062500 1 0 0 0 0 0 2 855121
-0.002423 -0.000062 0.119979 0.425571 0.052950 0.021875 -0.062500 1 0 0 0 0 0 2 856122
-0.002423 -0.000062 0.119979 0.424213 0.057258 0.021253 -0.062500 1 0 0 0 0 0 2 857121
-0.002423 -0.000062 0.119979 0.423519 0.059415 0.021039 -0.062500 1 0 0 0 0 0 2 858124
-0.002423 -0.000062 0.119979 0.423173 0.060504 0.020960 -0.062500 1 0 0 0 0 0 2 859128
-0.002423 -0.000062 0.119979 0.422989 0.061031 0.020935 -0.062500 1 0 0 0 0 0 2 860106
-0.002423 -0.000062 0.119979 0.422904 0.061301 0.020931 -0.062500 1 0 0 0 0 0 2 861125
-0.002423 -0.000062 0.119979 0.422872 0.061440 0.020930 -0.062500 1 0 0 0 0 0 2 862123
-0.002423 -0.000062 0.119979 0.422842 0.061508 0.020923 -0.062500 1 0 0 0 0 0 2 863120
-0.002423 -0.000062 0.119979 0.422829 0.061547 0.020922 -0.062500 1 0 0 0 0 0 2 864122
-0.002423 -0.000062 0.119979 0.422828 0.061549 0.020922 -0.062500 1 0 0 0 0 0 2 865121
-0.002423 -0.000062 0.119979 0.422821 0.061572 0.020928 -0.062500 1 0 0 0 0 0 2 866123
-0.002423 -0.000062 0.119979 0.422812 0.061565 0.020922 -0.062500 1 0 0 0 0 0 2 867124
-0.002423 -0.000062 0.119979 0.422819 0.061573 0.020928 -0.062500 1 0 0 0 0 0 2 868121
-0.002423 -0.000062 0.119979 0.422832 0.061571 0.020923 -0.062500 1 0 0 0 0 0 2 869113
-0.002423 -0.000062 0.119979 0.422813 0.061564 0.020921 -0.062500 1 0 0 0 0 0 2 870183
-0.002423 -0.000062 0.119979 0.422819 0.061572 0.020928 -0.062500 1 0 0 0 0 0 2 871185
-0.002423 -0.000062 0.119979 0.422820 0.061573 0.020929 -0.062500 1 0 0 0 0 0 2 872180
-0.002423 -0.000062 0.119979 0.422829 0.061582 0.020916 -0.062500 1 0 0 0 0 0 2 873195
-0.002423 -0.000062 0.119979 0.422821 0.061574 0.020928 -0.062500 1 0 0 0 0 0 2 874181
-0.002428 -0.000043 0.119969 0.496487 -0.192119 0.168884 -0.062500 1 0 0 0 0 0 2 875186
-0.002431 -0.000034 0.119965 0.473107 -0.106805 0.096675 -0.062500 1 0 0 0 0 0 2 876158
-0.002432 -0.000030 0.119964 0.454615 -0.043019 0.059192 -0.062500 1 0 0 0 0 0 2 877157
-0.002433 -0.000028 0.119963 0.444395 -0.009059 0.044935 -0.062500 1 0 0 0 0 0 2 878156
-0.002433 -0.000026 0.119963 0.439105 0.008140 0.039846 -0.062500 1 0 0 0 0 0 2 879156
-0.002433 -0.000026 0.119963 0.436391 0.016748 0.038075 -0.062500 1 0 0 0 0 0 2 880154
-0.002434 -0.000026 0.119963 0.435032 0.021055 0.037451 -0.062500 1 0 0 0 0 0 2 881155
-0.002415 -0.000030 0.119953 0.169523 0.085518 0.174978 -0.062500 1 0 0 0 0 0 2 882184
-0.002405 -0.000032 0.119950 0.259407 0.065737 0.107680 -0.062500 1 0 0 0 0 0 2 883191
-0.002401 -0.000033 0.119948 0.325818 0.050606 0.072771 -0.062500 1 0 0 0 0 0 2 884178
-0.002398 -0.000034 0.119948 0.360901 0.042516 0.059483 -0.062500 1 0 0 0 0 0 2 885161
-0.002397 -0.000034 0.119948 0.378545 0.038396 0.054739 -0.062500 1 0 0 0 0 0 2 886178
-0.002397 -0.000034 0.119948 0.387336 0.036338 0.053093 -0.062500 1 0 0 0 0 0 2 887163
-0.002396 -0.000034 0.119948 0.391722 0.035316 0.052514 -0.062500 1 0 0 0 0 0 2 888179
-0.002396 -0.000034 0.119948 0.393922 0.034793 0.052308 -0.062500 1 0 0 0 0 0 2 889162
-0.002396 -0.000034 0.119948 0.395004 0.034534 0.052240 -0.062500 1 0 0 0 0 0 2 890192
-0.002396 -0.000034 0.119948 0.395557 0.034412 0.052223 -0.062500 1 0 0 0 0 0 2 891177
-0.002396 -0.000034 0.119948 0.395829 0.034338 0.052203 -0.062500 1 0 0 0 0 0 2 892160
-0.002396 -0.000034 0.119948 0.395962 0.034304 0.052218 -0.062500 1 0 0 0 0 0 2 893175
-0.002396 -0.000034 0.119948 0.396029 0.034288 0.052208 -0.062500 1 0 0 0 0 0 2 894161
-0.002396 -0.000034 0.119948 0.396064 0.034290 0.052202 -0.062500 1 0 0 0 0 0 2 895161
-0.002396 -0.000034 0.119948 0.396082 0.034277 0.052201 -0.062500 1 0 0 0 0 0 2 896173
-0.002396 -0.000034 0.119948 0.396091 0.034284 0.052208 -0.062500 1 0 0 0 0 0 2 897159
-0.002401 -0.000016 0.119937 0.469768 -0.219282 0.200239 -0.062500 1 0 0 0 0 0 2 898119
-0.002404 -0.000007 0.119934 0.446358 -0.134023 0.127972 -0.062500 1 0 0 0 0 0 2 899107
-0.002405 -0.000003 0.119932 0.427860 -0.070291 0.090487 -0.062500 1 0 0 0 0 0 2 900108
-0.002406 -0.000000 0.119932 0.417658 -0.036332 0.076216 -0.062500 1 0 0 0 0 0 2 901118
-0.002407 0.000001 0.119932 0.412371 -0.019139 0.071142 -0.062500 1 0 0 0 0 0 2 902120
-0.002407 0.000001 0.119932 0.409668 -0.010526 0.069357 -0.062500 1 0 0 0 0 0 2 903108
-0.002407 0.000002 0.119932 0.408302 -0.006229 0.068744 -0.062500 1 0 0 0 0 0 2 904118
-0.002407 0.000002 0.119932 0.407608 -0.004074 0.068530 -0.062500 1 0 0 0 0 0 2 905107
-0.002407 0.000002 0.119932 0.407269 -0.003009 0.068443 -0.062500 1 0 0 0 0 0 2 910465
-0.002407 0.000002 0.119932 0.407099 -0.002456 0.068425 -0.062500 1 0 0 0 0 0 2 911119
-0.002407 0.000002 0.119932 0.406996 -0.002189 0.068420 -0.062500 1 0 0 0 0 0 2 912108
-0.002407 0.000002 0.119932 0.406953 -0.002059 0.068413 -0.062500 1 0 0 0 0 0 2 913118
-0.002412 0.000020 0.119921 0.480556 -0.255402 0.216562 -0.062500 1 0 0 0 0 0 2 914109
-0.002415 0.000029 0.119917 0.457172 -0.170185 0.144238 -0.062500 1 0 0 0 0 0 2 915117
-0.002416 0.000034 0.119916 0.438681 -0.106465 0.106724 -0.062500 1 0 0 0 0 0 2 916119
-0.002417 0.000036 0.119916 0.428481 -0.072509 0.092448 -0.062500 1 0 0 0 0 0 2 917118
-0.002417 0.000037 0.119915 0.423185 -0.055320 0.087353 -0.062500 1 0 0 0 0 0 2 918107
-0.002418 0.000038 0.119915 0.420481 -0.046710 0.085582 -0.062500 1 0 0 0 0 0 2 919328
-0.002418 0.000038 0.119915 0.419113 -0.042402 0.084961 -0.062500 1 0 0 0 0 0 2 920130
-0.002418 0.000038 0.119915 0.418422 -0.040258 0.084752 -0.062500 1 0 0 0 0 0 2 921111
-0.002418 0.000038 0.119915 0.418068 -0.039180 0.084666 -0.062500 1 0 0 0 0 0 2 922121
-0.002418 0.000038 0.119915 0.417903 -0.038649 0.084640 -0.062500 1 0 0 0 0 0 2 923125
-0.002418 0.000038 0.119915 0.417820 -0.038379 0.084636 -0.062500 1 0 0 0 0 0 2 924114
-0.002418 0.000038 0.119915 0.417773 -0.038226 0.084634 -0.062500 1 0 0 0 0 0 2 925118
-0.002418 0.000038 0.119915 0.417745 -0.038167 0.084633 -0.062500 1 0 0 0 0 0 2 926118
-0.002418 0.000038 0.119915 0.417744 -0.038133 0.084627 -0.062500 1 0 0 0 0 0 2 927123
-0.002418 0.000038 0.119915 0.417733 -0.038128 0.084632 -0.062500 1 0 0 0 0 0 2 928123
-0.002418 0.000038 0.119915 0.417728 -0.038118 0.084626 -0.062500 1 0 0 0 0 0 2 929114
-0.002418 0.000038 0.119915 0.417736 -0.038108 0.084632 -0.062500 1 0 0 0 0 0 2 930121
-0.002418 0.000038 0.119915 0.417734 -0.038096 0.084626 -0.062500 1 0 0 0 0 0 2 931123
-0.002418 0.000038 0.119915 0.417725 -0.038103 0.084639 -0.062500 1 0 0 0 0 0 2 932119
-0.002418 0.000038 0.119915 0.417725 -0.038104 0.084620 -0.062500 1 0 0 0 0 0 2 933103
-0.002418 0.000038 0.119915 0.417724 -0.038104 0.084638 -0.062500 1 0 0 0 0 0 2 934128
-0.002418 0.000038 0.119915 0.417732 -0.038095 0.084627 -0.062500 1 0 0 0 0 0 2 935121
-0.002418 0.000038 0.119915 0.417737 -0.038106 0.084632 -0.062500 1 0 0 0 0 0 2 936120
-0.002418 0.000038 0.119915 0.417714 -0.038101 0.084625 -0.062500 1 0 0 0 0 0 2 937118
-0.002418 0.000038 0.119915 0.417735 -0.038107 0.084632 -0.062500 1 0 0 0 0 0 2 938121
-0.002418 0.000038 0.119915 0.417734 -0.038096 0.084626 -0.062500 1 0 0 0 0 0 2 939117
-0.002423 0.000056 0.119905 0.491292 -0.291382 0.232923 -0.062500 1 0 0 0 0 0 2 940099
-0.002426 0.000065 0.119901 0.467950 -0.206264 0.160533 -0.062500 1 0 0 0 0 0 2 941121
-0.002427 0.000070 0.119900 0.449477 -0.142594 0.122970 -0.062500 1 0 0 0 0 0 2 942119
-0.002428 0.000072 0.119899 0.439283 -0.108655 0.108674 -0.062500 1 0 0 0 0 0 2 943117
-0.002428 0.000073 0.119899 0.433984 -0.091493 0.103588 -0.062500 1 0 0 0 0 0 2 944099
-0.002428 0.000074 0.119899 0.431285 -0.082868 0.101815 -0.062500 1 0 0 0 0 0 2 945118
-0.002428 0.000074 0.119899 0.429912 -0.078580 0.101192 -0.062500 1 0 0 0 0 0 2 946128
-0.002428 0.000074 0.119899 0.429238 -0.076422 0.100975 -0.062500 1 0 0 0 0 0 2 947118
-0.002429 0.000074 0.119899 0.428886 -0.075342 0.100907 -0.062500 1 0 0 0 0 0 2 948119
-0.002410 0.000070 0.119889 0.163998 -0.012446 0.238559 -0.062500 1 0 0 0 0 0 2 949129
-0.002400 0.000068 0.119886 0.254101 -0.033099 0.171345 -0.062500 1 0 0 0 0 0 2 950243
-0.002396 0.000066 0.119885 0.320630 -0.048643 0.136465 -0.062500 1 0 0 0 0 0 2 951128
-0.002393 0.000066 0.119884 0.355764 -0.056942 0.123192 -0.062500 1 0 0 0 0 0 2 952101
-0.002392 0.000066 0.119884 0.373425 -0.061142 0.118474 -0.062500 1 0 0 0 0 0 2 953119
-0.002392 0.000065 0.119884 0.382241 -0.063250 0.116813 -0.062500 1 0 0 0 0 0 2 954119
-0.002391 0.000065 0.119884 0.386625 -0.064306 0.116240 -0.062500 1 0 0 0 0 0 2 955243
-0.002391 0.000065 0.119884 0.388832 -0.064823 0.116041 -0.062500 1 0 0 0 0 0 2 956243
-0.002391 0.000065 0.119884 0.389910 -0.065100 0.115975 -0.062500 1 0 0 0 0 0 2 957240
-0.002391 0.000065 0.119884 0.390454 -0.065233 0.115951 -0.062500 1 0 0 0 0 0 2 958304
-0.002391 0.000065 0.119884 0.390741 -0.065291 0.115944 -0.062500 1 0 0 0 0 0 2 959302
-0.002391 0.000065 0.119884 0.390872 -0.065310 0.115934 -0.062500 1 0 0 0 0 0 2 960309
-0.002391 0.000065 0.119884 0.390946 -0.065348 0.115935 -0.062500 1 0 0 0 0 0 2 961185
-0.002391 0.000065 0.119884 0.390970 -0.065345 0.115935 -0.062500 1 0 0 0 0 0 2 962305
-0.002391 0.000065 0.119884 0.390986 -0.065359 0.115936 -0.062500 1 0 0 0 0 0 2 963302
-0.002391 0.000065 0.119884 0.391007 -0.065354 0.115937 -0.062500 1 0 0 0 0 0 2 964286
-0.002391 0.000065 0.119884 0.391001 -0.065363 0.115930 -0.062500 1 0 0 0 0 0 2 965287
-0.002391 0.000065 0.119884 0.391008 -0.065355 0.115936 -0.062500 1 0 0 0 0 0 2 966300
-0.002396 0.000083 0.119873 0.464563 -0.318501 0.264289 -0.062500 1 0 0 0 0 0 2 967300
-0.002399 0.000092 0.119870 0.441203 -0.233452 0.191858 -0.062500 1 0 0 0 0 0 2 968300
-0.002400 0.000097 0.119869 0.422739 -0.169809 0.154283 -0.062500 1 0 0 0 0 0 2 969301
-0.002401 0.000099 0.119868 0.412540 -0.135893 0.139991 -0.062500 1 0 0 0 0 0 2 970300
-0.002401 0.000100 0.119868 0.407267 -0.118714 0.134903 -0.062500 1 0 0 0 0 0 2 971301
-0.002402 0.000101 0.119868 0.404560 -0.110119 0.133120 -0.062500 1 0 0 0 0 0 2 972299
-0.002402 0.000101 0.119868 0.403188 -0.105803 0.132509 -0.062500 1 0 0 0 0 0 2 973173
-0.002402 0.000101 0.119868 0.402506 -0.103651 0.132286 -0.062500 1 0 0 0 0 0 2 974275
-0.002402 0.000101 0.119868 0.402160 -0.102595 0.132211 -0.062500 1 0 0 0 0 0 2 975287
-0.002402 0.000101 0.119868 0.401981 -0.102053 0.132186 -0.062500 1 0 0 0 0 0 2 976297
-0.002402 0.000101 0.119868 0.401893 -0.101770 0.132174 -0.062500 1 0 0 0 0 0 2 977283
-0.002402 0.000101 0.119868 0.401864 -0.101641 0.132179 -0.062500 1 0 0 0 0 0 2 978300
-0.002402 0.000102 0.119868 0.401834 -0.101574 0.132172 -0.062500 1 0 0 0 0 0 2 979283
-0.002402 0.000102 0.119868 0.401822 -0.101536 0.132171 -0.062500 1 0 0 0 0 0 2 980298
-0.002402 0.000102 0.119868 0.401809 -0.101531 0.132177 -0.062500 1 0 0 0 0 0 2 981283
-0.002402 0.000102 0.119868 0.401812 -0.101511 0.132178 -0.062500 1 0 0 0 0 0 2 985572
-0.002402 0.000102 0.119868 0.401804 -0.101518 0.132171 -0.062500 1 0 0 0 0 0 2 986282
-0.002402 0.000102 0.119868 0.401812 -0.101510 0.132177 -0.062500 1 0 0 0 0 0 2 989055
-0.002402 0.000102 0.119868 0.401813 -0.101510 0.132178 -0.062500 1 0 0 0 0 0 2 990301
-0.002402 0.000102 0.119868 0.401801 -0.101507 0.132165 -0.062500 1 0 0 0 0 0 2 991285
-0.002407 0.000120 0.119857 0.475318 -0.354520 0.280657 -0.062500 1 0 0 0 0 0 2 992298
-0.002410 0.000129 0.119854 0.451991 -0.269530 0.208158 -0.062500 1 0 0 0 0 0 2 993280
-0.002411 0.000133 0.119852 0.433529 -0.205919 0.170553 -0.062500 1 0 0 0 0 0 2 994240
-0.002412 0.000135 0.119852 0.423343 -0.172011 0.156250 -0.062500 1 0 0 0 0 0 2 995230
-0.002412 0.000137 0.119852 0.418045 -0.154852 0.151145 -0.062500 1 0 0 0 0 0 2 996239
-0.002412 0.000137 0.119852 0.415355 -0.146257 0.149377 -0.062500 1 0 0 0 0 0 2 997249
-0.002413 0.000137 0.119852 0.413997 -0.141946 0.148760 -0.062500 1 0 0 0 0 0 2 998108
-0.002413 0.000138 0.119852 0.413297 -0.139800 0.148534 -0.062500 1 0 0 0 0 0 2 999242
-0.002413 0.000138 0.119852 0.412962 -0.138717 0.148465 -0.062500 1 0 0 0 0 0 3 266
-0.002413 0.000138 0.119852 0.412785 -0.138171 0.148441 -0.062500 1 0 0 0 0 0 3 1230
-0.002413 0.000138 0.119852 0.412692 -0.137908 0.148429 -0.062500 1 0 0 0 0 0 3 2241
-0.002413 0.000138 0.119852 0.412652 -0.137778 0.148420 -0.062500 1 0 0 0 0 0 3 3230
-0.002413 0.000138 0.119852 0.412632 -0.137714 0.148425 -0.062500 1 0 0 0 0 0 3 4244
-0.002413 0.000138 0.119852 0.412620 -0.137676 0.148425 -0.062500 1 0 0 0 0 0 3 5229
-0.002413 0.000138 0.119852 0.412604 -0.137660 0.148425 -0.062500 1 0 0 0 0 0 3 6116
-0.002413 0.000138 0.119852 0.412623 -0.137653 0.148425 -0.062500 1 0 0 0 0 0 3 7229
-0.002413 0.000138 0.119852 0.412614 -0.137650 0.148432 -0.062500 1 0 0 0 0 0 3 8239
-0.002413 0.000138 0.119852 0.412601 -0.137647 0.148419 -0.062500 1 0 0 0 0 0 3 9228
-0.002413 0.000138 0.119852 0.412608 -0.137638 0.148424 -0.062500 1 0 0 0 0 0 3 10116
-0.002413 0.000138 0.119852 0.412608 -0.137637 0.148425 -0.062500 1 0 0 0 0 0 3 11230
-0.002413 0.000138 0.119852 0.412612 -0.137649 0.148432 -0.062500 1 0 0 0 0 0 3 12239
-0.002413 0.000138 0.119852 0.412601 -0.137647 0.148419 -0.062500 1 0 0 0 0 0 3 13303
-0.002413 0.000138 0.119852 0.412607 -0.137638 0.148424 -0.062500 1 0 0 0 0 0 3 14123
-0.002413 0.000138 0.119852 0.412608 -0.137637 0.148425 -0.062500 1 0 0 0 0 0 3 15103
-0.002413 0.000138 0.119852 0.412612 -0.137648 0.148432 -0.062500 1 0 0 0 0 0 3 16247
-0.002413 0.000138 0.119852 0.412601 -0.137647 0.148419 -0.062500 1 0 0 0 0 0 3 17237
-0.002413 0.000138 0.119852 0.412607 -0.137638 0.148425 -0.062500 1 0 0 0 0 0 3 18119
-0.002413 0.000138 0.119852 0.412608 -0.137637 0.148425 -0.062500 1 0 0 0 0 0 3 19234
-0.002413 0.000138 0.119852 0.412612 -0.137648 0.148432 -0.062500 1 0 0 0 0 0 3 20245
-0.002413 0.000138 0.119852 0.412600 -0.137647 0.148419 -0.062500 1 0 0 0 0 0 3 21251
-0.002413 0.000138 0.119852 0.412607 -0.137638 0.148425 -0.062500 1 0 0 0 0 0 3 22114
-0.002413 0.000138 0.119852 0.412608 -0.137637 0.148425 -0.062500 1 0 0 0 0 0 3 23249
-0.002413 0.000138 0.119852 0.412611 -0.137648 0.148432 -0.062500 1 0 0 0 0 0 3 24241
-0.002413 0.000138 0.119852 0.412613 -0.137650 0.148413 -0.062500 1 0 0 0 0 0 3 25245
-0.002413 0.000138 0.119852 0.412609 -0.137639 0.148424 -0.062500 1 0 0 0 0 0 3 26115
-0.002413 0.000138 0.119852 0.412612 -0.137649 0.148432 -0.062500 1 0 0 0 0 0 3 27242
-0.002413 0.000138 0.119852 0.412609 -0.137639 0.148426 -0.062500 1 0 0 0 0 0 3 28243
-0.002418 0.000156 0.119841 0.486061 -0.390521 0.297026 -0.062500 1 0 0 0 0 0 3 29128
-0.002421 0.000165 0.119837 0.462776 -0.305593 0.224468 -0.062500 1 0 0 0 0 0 3 30122
-0.002422 0.000169 0.119836 0.444316 -0.242015 0.186835 -0.062500 1 0 0 0 0 0 3 31227
-0.002423 0.000172 0.119836 0.434138 -0.208135 0.172521 -0.062500 1 0 0 0 0 0 3 32243
-0.002423 0.000173 0.119835 0.428839 -0.190973 0.167421 -0.062500 1 0 0 0 0 0 3 33241
-0.002423 0.000173 0.119835 0.426146 -0.182368 0.165643 -0.062500 1 0 0 0 0 0 3 34245
-0.002423 0.000173 0.119835 0.424780 -0.178066 0.165016 -0.062500 1 0 0 0 0 0 3 35241
-0.002423 0.000174 0.119835 0.424099 -0.175916 0.164809 -0.062500 1 0 0 0 0 0 3 36242
-0.002423 0.000174 0.119835 0.423747 -0.174839 0.164721 -0.062500 1 0 0 0 0 0 3 37239
-0.002423 0.000174 0.119835 0.423570 -0.174305 0.164700 -0.062500 1 0 0 0 0 0 3 38097
-0.002423 0.000174 0.119835 0.423486 -0.174035 0.164696 -0.062500 1 0 0 0 0 0 3 39221
-0.002423 0.000174 0.119835 0.423454 -0.173897 0.164695 -0.062500 1 0 0 0 0 0 3 40242
-0.002423 0.000174 0.119835 0.423424 -0.173828 0.164687 -0.062500 1 0 0 0 0 0 3 41240
-0.002423 0.000174 0.119835 0.423415 -0.173802 0.164693 -0.062500 1 0 0 0 0 0 3 42239
-0.002423 0.000174 0.119835 0.423412 -0.173789 0.164687 -0.062500 1 0 0 0 0 0 3 43244
-0.002423 0.000174 0.119835 0.423404 -0.173766 0.164692 -0.062500 1 0 0 0 0 0 3 44243
-0.002423 0.000174 0.119835 0.423404 -0.173763 0.164693 -0.062500 1 0 0 0 0 0 3 45242
-0.002423 0.000174 0.119835 0.423395 -0.173772 0.164686 -0.062500 1 0 0 0 0 0 3 46241
-0.002423 0.000174 0.119835 0.423403 -0.173765 0.164692 -0.062500 1 0 0 0 0 0 3 47241
-0.002423 0.000174 0.119835 0.423403 -0.173764 0.164693 -0.062500 1 0 0 0 0 0 3 48239
-0.002423 0.000174 0.119835 0.423404 -0.173764 0.164694 -0.062500 1 0 0 0 0 0 3 49240
-0.002423 0.000174 0.119835 0.423392 -0.173761 0.164680 -0.062500 1 0 0 0 0 0 3 50243
-0.002423 0.000174 0.119835 0.423402 -0.173763 0.164692 -0.062500 1 0 0 0 0 0 3 51240
-0.002423 0.000174 0.119835 0.423403 -0.173763 0.164693 -0.062500 1 0 0 0 0 0 3 52239
-0.002423 0.000174 0.119835 0.423403 -0.173763 0.164693 -0.062500 1 0 0 0 0 0 3 53239
-0.002423 0.000174 0.119835 0.423395 -0.173772 0.164687 -0.062500 1 0 0 0 0 0 3 54215
-0.002423 0.000174 0.119835 0.423402 -0.173765 0.164693 -0.062500 1 0 0 0 0 0 3 55244
-0.002423 0.000174 0.119835 0.423400 -0.173752 0.164687 -0.062500 1 0 0 0 0 0 3 56231
-0.002423 0.000174 0.119835 0.423403 -0.173762 0.164693 -0.062500 1 0 0 0 0 0 3 57239
-0.002423 0.000174 0.119835 0.423395 -0.173772 0.164686 -0.062500 1 0 0 0 0 0 3 58237
-0.002423 0.000174 0.119835 0.423402 -0.173765 0.164693 -0.062500 1 0 0 0 0 0 3 59241
-0.002423 0.000174 0.119835 0.423415 -0.173767 0.164687 -0.062500 1 0 0 0 0 0 3 60123
-0.002423 0.000174 0.119835 0.423405 -0.173764 0.164693 -0.062500 1 0 0 0 0 0 3 61278
-0.002423 0.000174 0.119835 0.423392 -0.173761 0.164679 -0.062500 1 0 0 0 0 0 3 62246
-0.002423 0.000174 0.119835 0.423402 -0.173763 0.164691 -0.062500 1 0 0 0 0 0 3 63249
-0.002423 0.000174 0.119835 0.423403 -0.173764 0.164693 -0.062500 1 0 0 0 0 0 3 64230
-0.002423 0.000174 0.119835 0.423404 -0.173764 0.164693 -0.062500 1 0 0 0 0 0 3 65241
-0.002423 0.000174 0.119835 0.423395 -0.173772 0.164686 -0.062500 1 0 0 0 0 0 3 66240
-0.002423 0.000174 0.119835 0.423403 -0.173765 0.164692 -0.062500 1 0 0 0 0 0 3 67240
-0.002423 0.000174 0.119835 0.423400 -0.173752 0.164686 -0.062500 1 0 0 0 0 0 3 68231
-0.002423 0.000174 0.119835 0.423403 -0.173762 0.164692 -0.062500 1 0 0 0 0 0 3 69238
-0.002423 0.000174 0.119835 0.423403 -0.173763 0.164693 -0.062500 1 0 0 0 0 0 3 70286
-0.002423 0.000174 0.119835 0.423395 -0.173772 0.164686 -0.062500 1 0 0 0 0 0 3 71305
-0.002423 0.000174 0.119835 0.423402 -0.173765 0.164693 -0.062500 1 0 0 0 0 0 3 72286
-0.002423 0.000174 0.119835 0.423403 -0.173764 0.164693 -0.062500 1 0 0 0 0 0 3 73302
-0.002423 0.000174 0.119835 0.423392 -0.173761 0.164680 -0.062500 1 0 0 0 0 0 3 74283
-0.002423 0.000174 0.119835 0.423402 -0.173763 0.164692 -0.062500 1 0 0 0 0 0 3 75301
-0.002423 0.000174 0.119835 0.423403 -0.173763 0.164693 -0.062500 1 0 0 0 0 0 3 76279
-0.002423 0.000174 0.119835 0.423403 -0.173763 0.164693 -0.062500 1 0 0 0 0 0 3 77292
-0.002423 0.000174 0.119835 0.423403 -0.173763 0.164694 -0.062500 1 0 0 0 0 0 3 78227
-0.002423 0.000174 0.119835 0.423404 -0.173763 0.164673 -0.062500 1 0 0 0 0 0 3 79237
-0.002423 0.000174 0.119835 0.423404 -0.173763 0.164691 -0.062500 1 0 0 0 0 0 3 80228
-0.002423 0.000174 0.119835 0.423404 -0.173763 0.164693 -0.062500 1 0 0 0 0 0 3 81238
-0.002423 0.000174 0.119835 0.423404 -0.173763 0.164693 -0.062500 1 0 0 0 0 0 3 82228
-0.002423 0.000174 0.119835 0.423396 -0.173772 0.164686 -0.062500 1 0 0 0 0 0 3 83237
-0.002423 0.000174 0.119835 0.423403 -0.173765 0.164692 -0.062500 1 0 0 0 0 0 3 84246
-0.002423 0.000174 0.119835 0.423404 -0.173764 0.164693 -0.062500 1 0 0 0 0 0 3 85227
-0.002423 0.000174 0.119835 0.423400 -0.173752 0.164687 -0.062500 1 0 0 0 0 0 3 86239
-0.002423 0.000174 0.119835 0.423395 -0.173771 0.164686 -0.062500 1 0 0 0 0 0 3 87225
-0.002423 0.000174 0.119835 0.423402 -0.173764 0.164692 -0.062500 1 0 0 0 0 0 3 88237
-0.002423 0.000174 0.119835 0.423403 -0.173764 0.164693 -0.062500 1 0 0 0 0 0 3 89227
-0.002423 0.000174 0.119835 0.423403 -0.173764 0.164693 -0.062500 1 0 0 0 0 0 3 90238
-0.002423 0.000174 0.119835 0.423395 -0.173773 0.164687 -0.062500 1 0 0 0 0 0 3 91227
-0.002423 0.000174 0.119835 0.423399 -0.173753 0.164686 -0.062500 1 0 0 0 0 0 3 92236
-0.002423 0.000174 0.119835 0.423403 -0.173762 0.164692 -0.062500 1 0 0 0 0 0 3 93226
-0.002423 0.000174 0.119835 0.423403 -0.173763 0.164693 -0.062500 1 0 0 0 0 0 3 94237
-0.002423 0.000174 0.119835 0.423395 -0.173772 0.164686 -0.062500 1 0 0 0 0 0 3 95226
-0.002423 0.000174 0.119835 0.423402 -0.173765 0.164693 -0.062500 1 0 0 0 0 0 3 96236
-0.002423 0.000174 0.119835 0.423403 -0.173764 0.164693 -0.062500 1 0 0 0 0 0 3 97226
-0.002423 0.000174 0.119835 0.423400 -0.173752 0.164687 -0.062500 1 0 0 0 0 0 3 98236
-0.002423 0.000174 0.119835 0.423394 -0.173771 0.164686 -0.062500 1 0 0 0 0 0 3 99226
-0.002423 0.000174 0.119835 0.423402 -0.173764 0.164692 -0.062500 1 0 0 0 0 0 3 100235
-0.002423 0.000174 0.119835 0.423415 -0.173767 0.164687 -0.062500 1 0 0 0 0 0 3 101234
-0.002423 0.000174 0.119835 0.423405 -0.173764 0.164693 -0.062500 1 0 0 0 0 0 3 102240
-0.002423 0.000174 0.119835 0.423396 -0.173773 0.164686 -0.062500 1 0 0 0 0 0 3 103241
-0.002423 0.000174 0.119835 0.423399 -0.173753 0.164686 -0.062500 1 0 0 0 0 0 3 104231
-0.002423 0.000174 0.119835 0.423403 -0.173762 0.164692 -0.062500 1 0 0 0 0 0 3 105237
-0.002429 0.000192 0.119825 0.496817 -0.426501 0.313427 -0.062500 1 0 0 0 0 0 3 106243
-0.002431 0.000201 0.119821 0.473537 -0.341647 0.240794 -0.062500 1 0 0 0 0 0 3 107248
-0.002433 0.000205 0.119820 0.455099 -0.278108 0.203117 -0.062500 1 0 0 0 0 0 3 108247
-0.002433 0.000208 0.119819 0.444911 -0.244231 0.188803 -0.062500 1 0 0 0 0 0 3 109239
-0.002434 0.000209 0.119819 0.439634 -0.227069 0.183696 -0.062500 1 0 0 0 0 0 3 110243
-0.002434 0.000209 0.119819 0.436948 -0.218478 0.181921 -0.062500 1 0 0 0 0 0 3 111243
-0.002434 0.000210 0.119819 0.435571 -0.214176 0.181298 -0.062500 1 0 0 0 0 0 3 112237
-0.002434 0.000210 0.119819 0.434886 -0.212015 0.181084 -0.062500 1 0 0 0 0 0 3 113241
-0.002434 0.000210 0.119819 0.434537 -0.210948 0.181001 -0.062500 1 0 0 0 0 0 3 114238
-0.002434 0.000210 0.119819 0.434365 -0.210396 0.180982 -0.062500 1 0 0 0 0 0 3 115238
-0.002434 0.000210 0.119819 0.434277 -0.210143 0.180977 -0.062500 1 0 0 0 0 0 3 116239
-0.002434 0.000210 0.119819 0.434234 -0.210004 0.180962 -0.062500 1 0 0 0 0 0 3 117236
-0.002434 0.000210 0.119819 0.434214 -0.209939 0.180967 -0.062500 1 0 0 0 0 0 3 118314
-0.002434 0.000210 0.119819 0.434202 -0.209901 0.180967 -0.062500 1 0 0 0 0 0 3 119308
-0.002434 0.000210 0.119819 0.434186 -0.209884 0.180966 -0.062500 1 0 0 0 0 0 3 120305
-0.002434 0.000210 0.119819 0.434192 -0.209874 0.180973 -0.062500 1 0 0 0 0 0 3 121305
-0.002434 0.000210 0.119819 0.434193 -0.209874 0.180974 -0.062500 1 0 0 0 0 0 3 122318
-0.002434 0.000210 0.119819 0.434181 -0.209871 0.180960 -0.062500 1 0 0 0 0 0 3 123272
-0.002434 0.000210 0.119819 0.434192 -0.209874 0.180973 -0.062500 1 0 0 0 0 0 3 124298
-0.002434 0.000210 0.119819 0.434189 -0.209863 0.180967 -0.062500 1 0 0 0 0 0 3 125296
-0.002415 0.000205 0.119809 0.169577 -0.147425 0.318545 -0.062500 1 0 0 0 0 0 3 126296
-0.002406 0.000203 0.119806 0.259747 -0.168450 0.251357 -0.062500 1 0 0 0 0 0 3 127296
-0.002401 0.000202 0.119805 0.326281 -0.184149 0.216518 -0.062500 1 0 0 0 0 0 3 128295
-0.002399 0.000202 0.119804 0.361428 -0.192508 0.203264 -0.062500 1 0 0 0 0 0 3 129296
-0.002398 0.000201 0.119804 0.379100 -0.196724 0.198554 -0.062500 1 0 0 0 0 0 3 130293
-0.002397 0.000201 0.119804 0.387904 -0.198839 0.196911 -0.062500 1 0 0 0 0 0 3 131294
-0.002397 0.000201 0.119804 0.392290 -0.199906 0.196329 -0.062500 1 0 0 0 0 0 3 132297
-0.002397 0.000201 0.119804 0.394491 -0.200443 0.196130 -0.062500 1 0 0 0 0 0 3 133295
-0.002397 0.000201 0.119804 0.395592 -0.200696 0.196064 -0.062500 1 0 0 0 0 0 3 134301
-0.002397 0.000201 0.119804 0.396131 -0.200834 0.196034 -0.062500 1 0 0 0 0 0 3 135296
-0.002397 0.000201 0.119804 0.396405 -0.200890 0.196033 -0.062500 1 0 0 0 0 0 3 136280
-0.002397 0.000201 0.119804 0.396542 -0.200932 0.196017 -0.062500 1 0 0 0 0 0 3 137457
-0.002397 0.000201 0.119804 0.396609 -0.200950 0.196023 -0.062500 1 0 0 0 0 0 3 138297
-0.002397 0.000201 0.119804 0.396645 -0.200947 0.196018 -0.062500 1 0 0 0 0 0 3 139315
-0.002397 0.000201 0.119804 0.396658 -0.200949 0.196031 -0.062500 1 0 0 0 0 0 3 140284
-0.002402 0.000219 0.119793 0.470063 -0.453566 0.344821 -0.062500 1 0 0 0 0 0 3 141296
-0.002405 0.000228 0.119790 0.446792 -0.368768 0.272155 -0.062500 1 0 0 0 0 0 3 142286
-0.002406 0.000233 0.119788 0.428346 -0.305261 0.234467 -0.062500 1 0 0 0 0 0 3 143297
-0.002407 0.000235 0.119788 0.418180 -0.271393 0.220144 -0.062500 1 0 0 0 0 0 3 144281
-0.002407 0.000236 0.119788 0.412910 -0.254249 0.215040 -0.062500 1 0 0 0 0 0 3 145296
-0.002407 0.000236 0.119788 0.410203 -0.245658 0.213255 -0.062500 1 0 0 0 0 0 3 146303
-0.002407 0.000237 0.119788 0.408836 -0.241359 0.212644 -0.062500 1 0 0 0 0 0 3 147294
-0.002407 0.000237 0.119788 0.408164 -0.239203 0.212425 -0.062500 1 0 0 0 0 0 3 148297
-0.002407 0.000237 0.119788 0.407801 -0.238122 0.212341 -0.062500 1 0 0 0 0 0 3 149292
-0.002407 0.000237 0.119788 0.407636 -0.237592 0.212314 -0.062500 1 0 0 0 0 0 3 150305
-0.002407 0.000237 0.119788 0.407540 -0.237319 0.212315 -0.062500 1 0 0 0 0 0 3 151302
-0.002407 0.000237 0.119788 0.407508 -0.237180 0.212315 -0.062500 1 0 0 0 0 0 3 152281
-0.002407 0.000237 0.119788 0.407480 -0.237123 0.212314 -0.062500 1 0 0 0 0 0 3 153304
-0.002407 0.000237 0.119788 0.407480 -0.237089 0.212307 -0.062500 1 0 0 0 0 0 3 154306
-0.002407 0.000237 0.119788 0.407466 -0.237074 0.212306 -0.062500 1 0 0 0 0 0 3 155292
-0.002407 0.000237 0.119788 0.407461 -0.237061 0.212299 -0.062500 1 0 0 0 0 0 3 156281
-0.002407 0.000237 0.119788 0.407457 -0.237049 0.212311 -0.062500 1 0 0 0 0 0 3 157290
-0.002407 0.000237 0.119788 0.407468 -0.237050 0.212306 -0.062500 1 0 0 0 0 0 3 158279
-0.002407 0.000237 0.119788 0.407458 -0.237048 0.212312 -0.062500 1 0 0 0 0 0 3 159292
-0.002407 0.000237 0.119788 0.407460 -0.237059 0.212300 -0.062500 1 0 0 0 0 0 3 160277
-0.002407 0.000237 0.119788 0.407457 -0.237049 0.212311 -0.062500 1 0 0 0 0 0 3 161291
-0.002407 0.000237 0.119788 0.407468 -0.237050 0.212306 -0.062500 1 0 0 0 0 0 3 162225
-0.002407 0.000237 0.119788 0.407458 -0.237048 0.212312 -0.062500 1 0 0 0 0 0 3 163234
-0.002407 0.000237 0.119788 0.407460 -0.237059 0.212299 -0.062500 1 0 0 0 0 0 3 164225
-0.002407 0.000237 0.119788 0.407457 -0.237049 0.212311 -0.062500 1 0 0 0 0 0 3 165234
-0.002407 0.000237 0.119788 0.407468 -0.237050 0.212306 -0.062500 1 0 0 0 0 0 3 166231
-0.002407 0.000237 0.119788 0.407458 -0.237048 0.212312 -0.062500 1 0 0 0 0 0 3 167415
-0.002407 0.000237 0.119788 0.407461 -0.237059 0.212299 -0.062500 1 0 0 0 0 0 3 168236
-0.002407 0.000237 0.119788 0.407457 -0.237049 0.212311 -0.062500 1 0 0 0 0 0 3 169224
-0.002407 0.000237 0.119788 0.407456 -0.237048 0.212313 -0.062500 1 0 0 0 0 0 3 170234
-0.002407 0.000237 0.119788 0.407468 -0.237050 0.212307 -0.062500 1 0 0 0 0 0 3 171224
-0.002407 0.000237 0.119788 0.407449 -0.237056 0.212305 -0.062500 1 0 0 0 0 0 3 172235
-0.002407 0.000237 0.119788 0.407467 -0.237051 0.212306 -0.062500 1 0 0 0 0 0 3 173224
-0.002407 0.000237 0.119788 0.407457 -0.237048 0.212312 -0.062500 1 0 0 0 0 0 3 174235
-0.002407 0.000237 0.119788 0.407468 -0.237050 0.212307 -0.062500 1 0 0 0 0 0 3 175224
-0.002407 0.000237 0.119788 0.407458 -0.237048 0.212312 -0.062500 1 0 0 0 0 0 3 176234
-0.002407 0.000237 0.119788 0.407460 -0.237059 0.212300 -0.062500 1 0 0 0 0 0 3 177224
-0.002407 0.000237 0.119788 0.407457 -0.237049 0.212311 -0.062500 1 0 0 0 0 0 3 178235
-0.002407 0.000237 0.119788 0.407468 -0.237050 0.212306 -0.062500 1 0 0 0 0 0 3 179224
-0.002407 0.000237 0.119788 0.407458 -0.237048 0.212312 -0.062500 1 0 0 0 0 0 3 180234
-0.002407 0.000237 0.119788 0.407461 -0.237059 0.212300 -0.062500 1 0 0 0 0 0 3 181225
-0.002407 0.000237 0.119788 0.407457 -0.237049 0.212311 -0.062500 1 0 0 0 0 0 3 182237
-0.002407 0.000237 0.119788 0.407469 -0.237051 0.212306 -0.062500 1 0 0 0 0 0 3 183224
-0.002407 0.000237 0.119788 0.407458 -0.237048 0.212312 -0.062500 1 0 0 0 0 0 3 184224
-0.002407 0.000237 0.119788 0.407461 -0.237059 0.212300 -0.062500 1 0 0 0 0 0 3 185235
-0.002407 0.000237 0.119788 0.407457 -0.237049 0.212311 -0.062500 1 0 0 0 0 0 3 186226
-0.002407 0.000237 0.119788 0.407469 -0.237051 0.212306 -0.062500 1 0 0 0 0 0 3 187235
-0.002407 0.000237 0.119788 0.407458 -0.237048 0.212312 -0.062500 1 0 0 0 0 0 3 188228
-0.002407 0.000237 0.119788 0.407461 -0.237059 0.212300 -0.062500 1 0 0 0 0 0 3 189241
-0.002407 0.000237 0.119788 0.407457 -0.237049 0.212311 -0.062500 1 0 0 0 0 0 3 190245
-0.002407 0.000237 0.119788 0.407456 -0.237048 0.212313 -0.062500 1 0 0 0 0 0 3 191215
-0.002407 0.000237 0.119788 0.407468 -0.237050 0.212307 -0.062500 1 0 0 0 0 0 3 192240
-0.002407 0.000237 0.119788 0.407449 -0.237057 0.212305 -0.062500 1 0 0 0 0 0 3 193231
-0.002407 0.000237 0.119788 0.407468 -0.237052 0.212306 -0.062500 1 0 0 0 0 0 3 194240
-0.002407 0.000237 0.119788 0.407458 -0.237048 0.212312 -0.062500 1 0 0 0 0 0 3 195243
-0.002407 0.000237 0.119788 0.407469 -0.237050 0.212307 -0.062500 1 0 0 0 0 0 3 196226
-0.002407 0.000237 0.119788 0.407450 -0.237057 0.212305 -0.062500 1 0 0 0 0 0 3 197247
-0.002407 0.000237 0.119788 0.407468 -0.237052 0.212306 -0.062500 1 0 0 0 0 0 3 198238
-0.002407 0.000237 0.119788 0.407458 -0.237048 0.212312 -0.062500 1 0 0 0 0 0 3 199238
-0.002407 0.000237 0.119788 0.407469 -0.237051 0.212307 -0.062500 1 0 0 0 0 0 3 200236
-0.002407 0.000237 0.119788 0.407450 -0.237057 0.212305 -0.062500 1 0 0 0 0 0 3 201234
-0.002407 0.000237 0.119788 0.407468 -0.237052 0.212306 -0.062500 1 0 0 0 0 0 3 202236
-0.002407 0.000237 0.119788 0.407458 -0.237048 0.212312 -0.062500 1 0 0 0 0 0 3 203234
-0.002407 0.000237 0.119788 0.407469 -0.237051 0.212307 -0.062500 1 0 0 0 0 0 3 204235
-0.002407 0.000237 0.119788 0.407450 -0.237057 0.212305 -0.062500 1 0 0 0 0 0 3 205238
-0.002407 0.000237 0.119788 0.407455 -0.237049 0.212312 -0.062500 1 0 0 0 0 0 3 206240
-0.002407 0.000237 0.119788 0.407468 -0.237051 0.212307 -0.062500 1 0 0 0 0 0 3 207239
-0.002407 0.000237 0.119788 0.407458 -0.237048 0.212312 -0.062500 1 0 0 0 0 0 3 208236
-0.002407 0.000237 0.119788 0.407460 -0.237059 0.212300 -0.062500 1 0 0 0 0 0 3 209233
-0.002407 0.000237 0.119788 0.407457 -0.237049 0.212312 -0.062500 1 0 0 0 0 0 3 210236
-0.002407 0.000237 0.119788 0.407468 -0.237051 0.212307 -0.062500 1 0 0 0 0 0 3 211214
-0.002407 0.000237 0.119788 0.407458 -0.237048 0.212312 -0.062500 1 0 0 0 0 0 3 212242
-0.002407 0.000237 0.119788 0.407460 -0.237059 0.212300 -0.062500 1 0 0 0 0 0 3 213232
-0.002407 0.000237 0.119788 0.407457 -0.237049 0.212312 -0.062500 1 0 0 0 0 0 3 214300
-0.002407 0.000237 0.119788 0.407468 -0.237051 0.212307 -0.062500 1 0 0 0 0 0 3 215311
-0.002407 0.000237 0.119788 0.407458 -0.237048 0.212312 -0.062500 1 0 0 0 0 0 3 216291
-0.002407 0.000237 0.119788 0.407461 -0.237060 0.212300 -0.062500 1 0 0 0 0 0 3 217294
-0.002407 0.000237 0.119788 0.407457 -0.237049 0.212311 -0.062500 1 0 0 0 0 0 3 218292
-0.002407 0.000237 0.119788 0.407469 -0.237051 0.212307 -0.062500 1 0 0 0 0 0 3 219298
-0.002407 0.000237 0.119788 0.407458 -0.237048 0.212312 -0.062500 1 0 0 0 0 0 3 220302
-0.002407 0.000237 0.119788 0.407461 -0.237060 0.212300 -0.062500 1 0 0 0 0 0 3 221294
-0.002407 0.000237 0.119788 0.407457 -0.237049 0.212311 -0.062500 1 0 0 0 0 0 3 222294
-0.002407 0.000237 0.119788 0.407469 -0.237051 0.212306 -0.062500 1 0 0 0 0 0 3 223293
-0.002407 0.000237 0.119788 0.407458 -0.237048 0.212312 -0.062500 1 0 0 0 0 0 3 224294
-0.002407 0.000237 0.119788 0.407461 -0.237060 0.212300 -0.062500 1 0 0 0 0 0 3 225293
-0.002407 0.000237 0.119788 0.407457 -0.237050 0.212311 -0.062500 1 0 0 0 0 0 3 226292
-0.002407 0.000237 0.119788 0.407456 -0.237048 0.212313 -0.062500 1 0 0 0 0 0 3 227291
-0.002407 0.000237 0.119788 0.407468 -0.237051 0.212307 -0.062500 1 0 0 0 0 0 3 228292
-0.002407 0.000237 0.119788 0.407458 -0.237048 0.212313 -0.062500 1 0 0 0 0 0 3 229286
-0.002407 0.000237 0.119788 0.407461 -0.237060 0.212300 -0.062500 1 0 0 0 0 0 3 230297
-0.002407 0.000237 0.119788 0.407457 -0.237049 0.212312 -0.062500 1 0 0 0 0 0 3 231277
-0.002407 0.000237 0.119788 0.407469 -0.237051 0.212307 -0.062500 1 0 0 0 0 0 3 232295
-0.002407 0.000237 0.119788 0.407458 -0.237048 0.212313 -0.062500 1 0 0 0 0 0 3 233302
-0.002407 0.000237 0.119788 0.407461 -0.237060 0.212300 -0.062500 1 0 0 0 0 0 3 234234
-0.002407 0.000237 0.119788 0.407457 -0.237049 0.212312 -0.062500 1 0 0 0 0 0 3 235236
-0.002407 0.000237 0.119788 0.407469 -0.237051 0.212307 -0.062500 1 0 0 0 0 0 3 236240
-0.002407 0.000237 0.119788 0.407458 -0.237048 0.212313 -0.062500 1 0 0 0 0 0 3 237238
-0.002407 0.000237 0.119788 0.407461 -0.237060 0.212300 -0.062500 1 0 0 0 0 0 3 238235
-0.002407 0.000237 0.119788 0.407457 -0.237050 0.212312 -0.062500 1 0 0 0 0 0 3 239234
-0.002407 0.000237 0.119788 0.407469 -0.237051 0.212307 -0.062500 1 0 0 0 0 0 3 240232
-0.002407 0.000237 0.119788 0.407458 -0.237048 0.212313 -0.062500 1 0 0 0 0 0 3 241234
-0.002407 0.000237 0.119788 0.407461 -0.237060 0.212300 -0.062500 1 0 0 0 0 0 3 242235
-0.002407 0.000237 0.119788 0.407457 -0.237050 0.212312 -0.062500 1 0 0 0 0 0 3 243293
-0.002407 0.000237 0.119788 0.407469 -0.237051 0.212307 -0.062500 1 0 0 0 0 0 3 244235
-0.002407 0.000237 0.119788 0.407458 -0.237049 0.212312 -0.062500 1 0 0 0 0 0 3 245223
-0.002407 0.000237 0.119788 0.407457 -0.237048 0.212293 -0.062500 1 0 0 0 0 0 3 246233
-0.002407 0.000237 0.119788 0.407457 -0.237048 0.212310 -0.062500 1 0 0 0 0 0 3 247223
-0.002407 0.000237 0.119788 0.407456 -0.237048 0.212312 -0.062500 1 0 0 0 0 0 3 248232
-0.002407 0.000237 0.119788 0.407468 -0.237050 0.212307 -0.062500 1 0 0 0 0 0 3 249222
-0.002407 0.000237 0.119788 0.407449 -0.237056 0.212305 -0.062500 1 0 0 0 0 0 3 250232
-0.002407 0.000237 0.119788 0.407467 -0.237051 0.212306 -0.062500 1 0 0 0 0 0 3 251233
-0.002407 0.000237 0.119788 0.407457 -0.237048 0.212312 -0.062500 1 0 0 0 0 0 3 252221
-0.002407 0.000237 0.119788 0.407469 -0.237050 0.212306 -0.062500 1 0 0 0 0 0 3 253231
-0.002407 0.000237 0.119788 0.407458 -0.237048 0.212312 -0.062500 1 0 0 0 0 0 3 254222
-0.002407 0.000237 0.119788 0.407461 -0.237059 0.212300 -0.062500 1 0 0 0 0 0 3 255231
-0.002407 0.000237 0.119788 0.407457 -0.237049 0.212311 -0.062500 1 0 0 0 0 0 3 256221
-0.002407 0.000237 0.119788 0.407469 -0.237050 0.212306 -0.062500 1 0 0 0 0 0 3 257230
-0.002407 0.000237 0.119788 0.407458 -0.237048 0.212312 -0.062500 1 0 0 0 0 0 3 266691
-0.002407 0.000237 0.119788 0.407461 -0.237059 0.212300 -0.062500 1 0 0 0 0 0 3 267230
-0.002407 0.000237 0.119788 0.407457 -0.237049 0.212311 -0.062500 1 0 0 0 0 0 3 268230
-0.002407 0.000237 0.119788 0.407469 -0.237051 0.212306 -0.062500 1 0 0 0 0 0 3 269220
-0.002407 0.000237 0.119788 0.407458 -0.237048 0.212312 -0.062500 1 0 0 0 0 0 3 270231
-0.002407 0.000237 0.119788 0.407461 -0.237059 0.212300 -0.062500 1 0 0 0 0 0 3 271220
-0.002407 0.000237 0.119788 0.407457 -0.237049 0.212311 -0.062500 1 0 0 0 0 0 3 272229
-0.002407 0.000237 0.119788 0.407456 -0.237048 0.212313 -0.062500 1 0 0 0 0 0 3 273229
-0.002407 0.000237 0.119788 0.407468 -0.237050 0.212307 -0.062500 1 0 0 0 0 0 3 274252
-0.002407 0.000237 0.119788 0.407450 -0.237057 0.212305 -0.062500 1 0 0 0 0 0 3 275235
-0.002407 0.000237 0.119788 0.407468 -0.237051 0.212306 -0.062500 1 0 0 0 0 0 3 276237
-0.002407 0.000237 0.119788 0.407458 -0.237048 0.212312 -0.062500 1 0 0 0 0 0 3 277227
-0.002407 0.000237 0.119788 0.407469 -0.237050 0.212307 -0.062500 1 0 0 0 0 0 3 278231
-0.002407 0.000237 0.119788 0.407450 -0.237057 0.212305 -0.062500 1 0 0 0 0 0 3 279235
-0.002407 0.000237 0.119788 0.407468 -0.237052 0.212306 -0.062500 1 0 0 0 0 0 3 280239
-0.002407 0.000237 0.119788 0.407458 -0.237048 0.212312 -0.062500 1 0 0 0 0 0 3 281237
-0.002407 0.000237 0.119788 0.407469 -0.237050 0.212307 -0.062500 1 0 0 0 0 0 3 282297
-0.002407 0.000237 0.119788 0.407450 -0.237057 0.212305 -0.062500 1 0 0 0 0 0 3 283233
-0.002407 0.000237 0.119788 0.407468 -0.237052 0.212306 -0.062500 1 0 0 0 0 0 3 284231
-0.002407 0.000237 0.119788 0.407458 -0.237048 0.212312 -0.062500 1 0 0 0 0 0 3 285216
-0.002407 0.000237 0.119788 0.407469 -0.237051 0.212307 -0.062500 1 0 0 0 0 0 3 286233
-0.002407 0.000237 0.119788 0.407450 -0.237057 0.212305 -0.062500 1 0 0 0 0 0 3 287234
-0.002407 0.000237 0.119788 0.407455 -0.237049 0.212312 -0.062500 1 0 0 0 0 0 3 288247
-0.002407 0.000237 0.119788 0.407468 -0.237051 0.212307 -0.062500 1 0 0 0 0 0 3 289238
-0.002407 0.000237 0.119788 0.407458 -0.237048 0.212312 -0.062500 1 0 0 0 0 0 3 290239
-0.002407 0.000237 0.119788 0.407460 -0.237059 0.212300 -0.062500 1 0 0 0 0 0 3 291238
-0.002407 0.000237 0.119788 0.407457 -0.237049 0.212312 -0.062500 1 0 0 0 0 0 3 292233
-0.002407 0.000237 0.119788 0.407468 -0.237051 0.212307 -0.062500 1 0 0 0 0 0 3 293233
-0.002407 0.000237 0.119788 0.407458 -0.237048 0.212312 -0.062500 1 0 0 0 0 0 3 294230
-0.002407 0.000237 0.119788 0.407460 -0.237059 0.212300 -0.062500 1 0 0 0 0 0 3 295233
-0.002407 0.000237 0.119788 0.407457 -0.237049 0.212312 -0.062500 1 0 0 0 0 0 3 296230
-0.002407 0.000237 0.119788 0.407468 -0.237051 0.212307 -0.062500 1 0 0 0 0 0 3 297228
-0.002407 0.000237 0.119788 0.407458 -0.237048 0.212312 -0.062500 1 0 0 0 0 0 3 298298
-0.002407 0.000237 0.119788 0.407461 -0.237060 0.212300 -0.062500 1 0 0 0 0 0 3 299306
-0.002407 0.000237 0.119788 0.407457 -0.237049 0.212311 -0.062500 1 0 0 0 0 0 3 300290
-0.002407 0.000237 0.119788 0.407469 -0.237051 0.212307 -0.062500 1 0 0 0 0 0 3 301289
-0.002407 0.000237 0.119788 0.407458 -0.237048 0.212312 -0.062500 1 0 0 0 0 0 3 302298
-0.002413 0.000255 0.119777 0.480814 -0.489529 0.361228 -0.062500 1 0 0 0 0 0 3 303291
-0.002415 0.000264 0.119773 0.457548 -0.404772 0.288499 -0.062500 1 0 0 0 0 0 3 304288
-0.002417 0.000269 0.119772 0.439132 -0.341324 0.250782 -0.062500 1 0 0 0 0 0 3 305295
-0.002418 0.000271 0.119772 0.428958 -0.307461 0.236441 -0.062500 1 0 0 0 0 0 3 306289
-0.002418 0.000272 0.119771 0.423677 -0.290321 0.231333 -0.062500 1 0 0 0 0 0 3 307293
-0.002418 0.000273 0.119771 0.420981 -0.281735 0.229558 -0.062500 1 0 0 0 0 0 3 308268
-0.002418 0.000273 0.119771 0.419624 -0.277430 0.228933 -0.062500 1 0 0 0 0 0 3 309267
-0.002418 0.000273 0.119771 0.418930 -0.275267 0.228724 -0.062500 1 0 0 0 0 0 3 310293
-0.002418 0.000273 0.119771 0.418579 -0.274200 0.228641 -0.062500 1 0 0 0 0 0 3 311289
-0.002418 0.000273 0.119771 0.418423 -0.273663 0.228622 -0.062500 1 0 0 0 0 0 3 312289
-0.002418 0.000273 0.119771 0.418334 -0.273401 0.228610 -0.062500 1 0 0 0 0 0 3 313289
-0.002418 0.000273 0.119771 0.418279 -0.273258 0.228601 -0.062500 1 0 0 0 0 0 3 314281
-0.002418 0.000273 0.119771 0.418257 -0.273192 0.228605 -0.062500 1 0 0 0 0 0 3 315293
-0.002418 0.000273 0.119771 0.418248 -0.273165 0.228613 -0.062500 1 0 0 0 0 0 3 316276
-0.002418 0.000273 0.119771 0.418241 -0.273142 0.228600 -0.062500 1 0 0 0 0 0 3 317295
-0.002418 0.000273 0.119771 0.418249 -0.273131 0.228605 -0.062500 1 0 0 0 0 0 3 318327
-0.002418 0.000273 0.119771 0.418250 -0.273130 0.228606 -0.062500 1 0 0 0 0 0 3 319312
-0.002418 0.000273 0.119771 0.418238 -0.273128 0.228612 -0.062500 1 0 0 0 0 0 3 320297
-0.002418 0.000273 0.119771 0.418238 -0.273127 0.228593 -0.062500 1 0 0 0 0 0 3 321301
-0.002418 0.000273 0.119771 0.418237 -0.273128 0.228611 -0.062500 1 0 0 0 0 0 3 322298
-0.002418 0.000273 0.119771 0.418246 -0.273119 0.228600 -0.062500 1 0 0 0 0 0 3 323291
-0.002418 0.000273 0.119771 0.418238 -0.273126 0.228612 -0.062500 1 0 0 0 0 0 3 324287
-0.002418 0.000273 0.119771 0.418238 -0.273127 0.228593 -0.062500 1 0 0 0 0 0 3 325290
-0.002418 0.000273 0.119771 0.418237 -0.273127 0.228611 -0.062500 1 0 0 0 0 0 3 326287
-0.002418 0.000273 0.119771 0.418249 -0.273130 0.228607 -0.062500 1 0 0 0 0 0 3 327290
-0.002418 0.000273 0.119771 0.418235 -0.273116 0.228606 -0.062500 1 0 0 0 0 0 3 328288
-0.002423 0.000291 0.119761 0.491548 -0.525470 0.377653 -0.062500 1 0 0 0 0 0 3 329288
-0.002426 0.000300 0.119757 0.468309 -0.440795 0.304856 -0.062500 1 0 0 0 0 0 3 330276
-0.002428 0.000305 0.119756 0.449899 -0.377362 0.267109 -0.062500 1 0 0 0 0 0 3 331288
-0.002428 0.000307 0.119755 0.439730 -0.343513 0.252751 -0.062500 1 0 0 0 0 0 3 332272
-0.002429 0.000308 0.119755 0.434451 -0.326380 0.247654 -0.062500 1 0 0 0 0 0 3 333287
-0.002429 0.000309 0.119755 0.431753 -0.317786 0.245870 -0.062500 1 0 0 0 0 0 3 334280
-0.002429 0.000309 0.119755 0.430396 -0.313481 0.245241 -0.062500 1 0 0 0 0 0 3 335271
-0.002429 0.000309 0.119755 0.429709 -0.311342 0.245024 -0.062500 1 0 0 0 0 0 3 336287
-0.002429 0.000309 0.119755 0.429364 -0.310258 0.244960 -0.062500 1 0 0 0 0 0 3 337271
-0.002429 0.000309 0.119755 0.429189 -0.309724 0.244922 -0.062500 1 0 0 0 0 0 3 338284
-0.002429 0.000309 0.119755 0.429093 -0.309451 0.244922 -0.062500 1 0 0 0 0 0 3 339268
-0.002429 0.000309 0.119755 0.429052 -0.309321 0.244914 -0.062500 1 0 0 0 0 0 3 340283
-0.002429 0.000309 0.119755 0.429032 -0.309257 0.244919 -0.062500 1 0 0 0 0 0 3 341268
-0.002429 0.000309 0.119755 0.429032 -0.309222 0.244913 -0.062500 1 0 0 0 0 0 3 342229
-0.002429 0.000309 0.119755 0.429026 -0.309197 0.244918 -0.062500 1 0 0 0 0 0 3 343218
-0.002429 0.000309 0.119755 0.429018 -0.309204 0.244912 -0.062500 1 0 0 0 0 0 3 344228
-0.002434 0.000327 0.119744 0.502269 -0.561378 0.394099 -0.062500 1 0 0 0 0 0 3 345218
-0.002437 0.000336 0.119741 0.479069 -0.476780 0.321227 -0.062500 1 0 0 0 0 0 3 346228
-0.002438 0.000341 0.119739 0.460661 -0.413381 0.283451 -0.062500 1 0 0 0 0 0 3 347217
-0.002439 0.000343 0.119739 0.450501 -0.379560 0.269081 -0.062500 1 0 0 0 0 0 3 348229
-0.002439 0.000344 0.119739 0.445209 -0.362422 0.263975 -0.062500 1 0 0 0 0 0 3 349219
-0.002440 0.000345 0.119739 0.442530 -0.353824 0.262186 -0.062500 1 0 0 0 0 0 3 350223
-0.002440 0.000345 0.119739 0.441167 -0.349528 0.261568 -0.062500 1 0 0 0 0 0 3 351219
-0.002440 0.000345 0.119739 0.440479 -0.347391 0.261352 -0.062500 1 0 0 0 0 0 3 352229
-0.002440 0.000345 0.119739 0.440131 -0.346296 0.261280 -0.062500 1 0 0 0 0 0 3 353217
-0.002440 0.000345 0.119739 0.439960 -0.345773 0.261248 -0.062500 1 0 0 0 0 0 3 354229
-0.002440 0.000345 0.119739 0.439864 -0.345501 0.261248 -0.062500 1 0 0 0 0 0 3 355219
-0.002440 0.000345 0.119739 0.439823 -0.345371 0.261240 -0.062500 1 0 0 0 0 0 3 356227
-0.002445 0.000363 0.119728 0.513012 -0.597354 0.410546 -0.062500 1 0 0 0 0 0 3 357217
-0.002448 0.000372 0.119724 0.489821 -0.512776 0.337610 -0.062500 1 0 0 0 0 0 3 358229
-0.002449 0.000377 0.119723 0.471424 -0.449410 0.299798 -0.062500 1 0 0 0 0 0 3 359217
-0.002450 0.000379 0.119723 0.461274 -0.415585 0.285430 -0.062500 1 0 0 0 0 0 3 360226
-0.002450 0.000380 0.119723 0.455986 -0.398453 0.280317 -0.062500 1 0 0 0 0 0 3 361217
-0.002450 0.000381 0.119722 0.453288 -0.389864 0.278523 -0.062500 1 0 0 0 0 0 3 362227
-0.002450 0.000381 0.119722 0.451928 -0.385551 0.277903 -0.062500 1 0 0 0 0 0 3 363696
-0.002451 0.000381 0.119722 0.451241 -0.383412 0.277685 -0.062500 1 0 0 0 0 0 3 364230
-0.002451 0.000381 0.119722 0.450888 -0.382337 0.277613 -0.062500 1 0 0 0 0 0 3 365302
-0.002451 0.000381 0.119722 0.450724 -0.381808 0.277587 -0.062500 1 0 0 0 0 0 3 366357
-0.002451 0.000381 0.119722 0.450638 -0.381528 0.277575 -0.062500 1 0 0 0 0 0 3 367234
-0.002451 0.000381 0.119722 0.450595 -0.381385 0.277578 -0.062500 1 0 0 0 0 0 3 368231
-0.002451 0.000381 0.119722 0.450566 -0.381328 0.277578 -0.062500 1 0 0 0 0 0 3 369223
-0.002451 0.000381 0.119722 0.450554 -0.381291 0.277578 -0.062500 1 0 0 0 0 0 3 370230
-0.002456 0.000399 0.119712 0.523715 -0.633198 0.427004 -0.062500 1 0 0 0 0 0 3 371225
-0.002458 0.000408 0.119708 0.500556 -0.548715 0.354005 -0.062500 1 0 0 0 0 0 3 372239
-0.002460 0.000413 0.119707 0.482184 -0.485390 0.316172 -0.062500 1 0 0 0 0 0 3 373242
-0.002461 0.000415 0.119706 0.472020 -0.451588 0.301787 -0.062500 1 0 0 0 0 0 3 374242
-0.002461 0.000416 0.119706 0.466744 -0.434466 0.296658 -0.062500 1 0 0 0 0 0 3 375239
-0.002461 0.000417 0.119706 0.464045 -0.425869 0.294872 -0.062500 1 0 0 0 0 0 3 376229
-0.002461 0.000417 0.119706 0.462689 -0.421568 0.294257 -0.062500 1 0 0 0 0 0 3 377231
-0.002461 0.000417 0.119706 0.462002 -0.419431 0.294039 -0.062500 1 0 0 0 0 0 3 378229
-0.002461 0.000417 0.119706 0.461654 -0.418336 0.293967 -0.062500 1 0 0 0 0 0 3 379229
-0.002461 0.000417 0.119706 0.461483 -0.417813 0.293934 -0.062500 1 0 0 0 0 0 3 380229
-0.002461 0.000417 0.119706 0.461399 -0.417545 0.293927 -0.062500 1 0 0 0 0 0 3 381229
-0.002461 0.000417 0.119706 0.461348 -0.417413 0.293924 -0.062500 1 0 0 0 0 0 3 382296
-0.002461 0.000417 0.119706 0.461323 -0.417337 0.293923 -0.062500 1 0 0 0 0 0 3 383287
-0.002461 0.000417 0.119706 0.461327 -0.417312 0.293923 -0.062500 1 0 0 0 0 0 3 384295
-0.002461 0.000417 0.119706 0.461312 -0.417297 0.293923 -0.062500 1 0 0 0 0 0 3 385303
-0.002461 0.000417 0.119706 0.461304 -0.417273 0.293929 -0.062500 1 0 0 0 0 0 3 386290
-0.002461 0.000417 0.119706 0.461315 -0.417274 0.293923 -0.062500 1 0 0 0 0 0 3 387292
-0.002461 0.000417 0.119706 0.461296 -0.417280 0.293922 -0.062500 1 0 0 0 0 0 3 388288
-0.002442 0.000413 0.119696 0.196776 -0.354684 0.431248 -0.062500 1 0 0 0 0 0 3 389285
-0.002433 0.000411 0.119693 0.286925 -0.375862 0.364168 -0.062500 1 0 0 0 0 0 3 390287
-0.002428 0.000409 0.119692 0.353460 -0.391601 0.329396 -0.062500 1 0 0 0 0 0 3 391286
-0.002431 0.000427 0.119681 0.461730 -0.651740 0.465682 -0.062500 1 0 0 0 0 0 3 392289
-0.002433 0.000436 0.119677 0.456228 -0.571535 0.387915 -0.062500 1 0 0 0 0 0 3 393287
-0.002434 0.000440 0.119675 0.446659 -0.510359 0.348423 -0.062500 1 0 0 0 0 0 3 394286
-0.002434 0.000442 0.119675 0.440898 -0.477620 0.333464 -0.062500 1 0 0 0 0 0 3 395286
-0.002434 0.000443 0.119675 0.437810 -0.461026 0.328154 -0.062500 1 0 0 0 0 0 3 396300
-0.002434 0.000444 0.119675 0.436215 -0.452694 0.326291 -0.062500 1 0 0 0 0 0 3 397262
-0.002435 0.000444 0.119675 0.435399 -0.448533 0.325645 -0.062500 1 0 0 0 0 0 3 398288
-0.002435 0.000444 0.119675 0.434986 -0.446452 0.325425 -0.062500 1 0 0 0 0 0 3 399290
-0.002435 0.000444 0.119675 0.434779 -0.445412 0.325343 -0.062500 1 0 0 0 0 0 3 400286
-0.002435 0.000444 0.119675 0.434667 -0.444885 0.325324 -0.062500 1 0 0 0 0 0 3 401278
-0.002435 0.000444 0.119675 0.434614 -0.444632 0.325313 -0.062500 1 0 0 0 0 0 3 402309
-0.002435 0.000444 0.119675 0.434596 -0.444498 0.325305 -0.062500 1 0 0 0 0 0 3 403298
-0.002435 0.000444 0.119675 0.434574 -0.444422 0.325303 -0.062500 1 0 0 0 0 0 3 404296
-0.002435 0.000444 0.119675 0.434569 -0.444405 0.325296 -0.062500 1 0 0 0 0 0 3 405297
-0.002435 0.000444 0.119675 0.434570 -0.444373 0.325308 -0.062500 1 0 0 0 0 0 3 406288
-0.002435 0.000444 0.119675 0.434562 -0.444379 0.325302 -0.062500 1 0 0 0 0 0 3 407290
-0.002435 0.000444 0.119675 0.434569 -0.444372 0.325309 -0.062500 1 0 0 0 0 0 3 408272
-0.002435 0.000444 0.119675 0.434570 -0.444372 0.325310 -0.062500 1 0 0 0 0 0 3 409289
-0.002435 0.000444 0.119675 0.434559 -0.444369 0.325296 -0.062500 1 0 0 0 0 0 3 410271
-0.002435 0.000444 0.119675 0.434569 -0.444372 0.325308 -0.062500 1 0 0 0 0 0 3 411286
-0.002435 0.000444 0.119675 0.434567 -0.444360 0.325303 -0.062500 1 0 0 0 0 0 3 412290
-0.002435 0.000444 0.119675 0.434570 -0.444371 0.325309 -0.062500 1 0 0 0 0 0 3 413287
-0.002435 0.000444 0.119675 0.434559 -0.444369 0.325296 -0.062500 1 0 0 0 0 0 3 414286
-0.002435 0.000444 0.119675 0.434566 -0.444360 0.325301 -0.062500 1 0 0 0 0 0 3 415288
-0.002435 0.000444 0.119675 0.434570 -0.444371 0.325308 -0.062500 1 0 0 0 0 0 3 416285
-0.002435 0.000444 0.119675 0.434568 -0.444360 0.325302 -0.062500 1 0 0 0 0 0 3 417288
-0.002435 0.000444 0.119675 0.434571 -0.444370 0.325309 -0.062500 1 0 0 0 0 0 3 418294
-0.002435 0.000444 0.119675 0.434560 -0.444369 0.325296 -0.062500 1 0 0 0 0 0 3 419286
-0.002435 0.000444 0.119675 0.434558 -0.444369 0.325314 -0.062500 1 0 0 0 0 0 3 420290
-0.002435 0.000444 0.119675 0.434566 -0.444360 0.325303 -0.062500 1 0 0 0 0 0 3 421274
-0.002435 0.000444 0.119675 0.434570 -0.444370 0.325309 -0.062500 1 0 0 0 0 0 3 422283
-0.002435 0.000444 0.119675 0.434559 -0.444369 0.325296 -0.062500 1 0 0 0 0 0 3 423268
-0.002435 0.000444 0.119675 0.434566 -0.444360 0.325301 -0.062500 1 0 0 0 0 0 3 424284
-0.002435 0.000444 0.119675 0.434570 -0.444370 0.325308 -0.062500 1 0 0 0 0 0 3 425266
-0.002435 0.000444 0.119675 0.434568 -0.444360 0.325303 -0.062500 1 0 0 0 0 0 3 426228
-0.002435 0.000444 0.119675 0.434563 -0.444379 0.325302 -0.062500 1 0 0 0 0 0 3 427217
-0.002435 0.000444 0.119675 0.434554 -0.444358 0.325308 -0.062500 1 0 0 0 0 0 3 428226
-0.002435 0.000444 0.119675 0.434569 -0.444370 0.325309 -0.062500 1 0 0 0 0 0 3 429216
-0.002435 0.000444 0.119675 0.434567 -0.444360 0.325303 -0.062500 1 0 0 0 0 0 3 430226
-0.002435 0.000444 0.119675 0.434562 -0.444379 0.325302 -0.062500 1 0 0 0 0 0 3 431216
-0.002435 0.000444 0.119675 0.434566 -0.444361 0.325302 -0.062500 1 0 0 0 0 0 3 432226
-0.002435 0.000444 0.119675 0.434570 -0.444371 0.325309 -0.062500 1 0 0 0 0 0 3 433217
-0.002435 0.000444 0.119675 0.434568 -0.444360 0.325303 -0.062500 1 0 0 0 0 0 3 434223
-0.002435 0.000444 0.119675 0.434559 -0.444368 0.325295 -0.062500 1 0 0 0 0 0 3 435216
-0.002435 0.000444 0.119675 0.434570 -0.444371 0.325308 -0.062500 1 0 0 0 0 0 3 436226
-0.002435 0.000444 0.119675 0.434568 -0.444360 0.325302 -0.062500 1 0 0 0 0 0 3 437216
-0.002435 0.000444 0.119675 0.434559 -0.444368 0.325315 -0.062500 1 0 0 0 0 0 3 438227
-0.002435 0.000444 0.119675 0.434558 -0.444368 0.325297 -0.062500 1 0 0 0 0 0 3 440489
-0.002435 0.000444 0.119675 0.434569 -0.444372 0.325308 -0.062500 1 0 0 0 0 0 3 441229
-0.002435 0.000444 0.119675 0.434567 -0.444360 0.325303 -0.062500 1 0 0 0 0 0 3 443049
-0.002435 0.000444 0.119675 0.434570 -0.444371 0.325309 -0.062500 1 0 0 0 0 0 3 444233
-0.002435 0.000444 0.119675 0.434559 -0.444369 0.325296 -0.062500 1 0 0 0 0 0 3 445216
-0.002435 0.000444 0.119675 0.434566 -0.444360 0.325301 -0.062500 1 0 0 0 0 0 3 446226
-0.002435 0.000444 0.119675 0.434570 -0.444370 0.325308 -0.062500 1 0 0 0 0 0 3 447217
-0.002435 0.000444 0.119675 0.434568 -0.444360 0.325302 -0.062500 1 0 0 0 0 0 3 448226
-0.002435 0.000444 0.119675 0.434571 -0.444370 0.325309 -0.062500 1 0 0 0 0 0 3 449216
-0.002435 0.000444 0.119675 0.434547 -0.444366 0.325302 -0.062500 1 0 0 0 0 0 3 450226
-0.002435 0.000444 0.119675 0.434568 -0.444371 0.325309 -0.062500 1 0 0 0 0 0 3 451222
-0.002435 0.000444 0.119675 0.434567 -0.444360 0.325303 -0.062500 1 0 0 0 0 0 3 452218
-0.002435 0.000444 0.119675 0.434562 -0.444379 0.325302 -0.062500 1 0 0 0 0 0 3 453238
-0.002435 0.000444 0.119675 0.434566 -0.444361 0.325302 -0.062500 1 0 0 0 0 0 3 454235
-0.002435 0.000444 0.119675 0.434570 -0.444371 0.325309 -0.062500 1 0 0 0 0 0 3 455224
-0.002435 0.000444 0.119675 0.434568 -0.444360 0.325303 -0.062500 1 0 0 0 0 0 3 456226
-0.002435 0.000444 0.119675 0.434567 -0.444359 0.325302 -0.062500 1 0 0 0 0 0 3 457231
-0.002435 0.000444 0.119675 0.434563 -0.444379 0.325302 -0.062500 1 0 0 0 0 0 3 458235
-0.002435 0.000444 0.119675 0.434554 -0.444358 0.325308 -0.062500 1 0 0 0 0 0 3 459230
-0.002435 0.000444 0.119675 0.434569 -0.444370 0.325309 -0.062500 1 0 0 0 0 0 3 460222
-0.002435 0.000444 0.119675 0.434559 -0.444369 0.325296 -0.062500 1 0 0 0 0 0 3 461232
-0.002435 0.000444 0.119675 0.434569 -0.444372 0.325308 -0.062500 1 0 0 0 0 0 3 462237
-0.002435 0.000444 0.119675 0.434567 -0.444360 0.325303 -0.062500 1 0 0 0 0 0 3 463237
-0.002435 0.000444 0.119675 0.434570 -0.444371 0.325309 -0.062500 1 0 0 0 0 0 3 464230
-0.002435 0.000444 0.119675 0.434559 -0.444369 0.325296 -0.062500 1 0 0 0 0 0 3 465231
-0.002435 0.000444 0.119675 0.434566 -0.444360 0.325301 -0.062500 1 0 0 0 0 0 3 466229
-0.002435 0.000444 0.119675 0.434570 -0.444371 0.325308 -0.062500 1 0 0 0 0 0 3 467227
-0.002435 0.000444 0.119675 0.434568 -0.444360 0.325302 -0.062500 1 0 0 0 0 0 3 468224
-0.002435 0.000444 0.119675 0.434559 -0.444368 0.325315 -0.062500 1 0 0 0 0 0 3 469234
-0.002435 0.000444 0.119675 0.434558 -0.444368 0.325297 -0.062500 1 0 0 0 0 0 3 470226
-0.002435 0.000444 0.119675 0.434569 -0.444371 0.325308 -0.062500 1 0 0 0 0 0 3 471230
-0.002435 0.000444 0.119675 0.434567 -0.444360 0.325303 -0.062500 1 0 0 0 0 0 3 472228
-0.002435 0.000444 0.119675 0.434570 -0.444371 0.325309 -0.062500 1 0 0 0 0 0 3 473230
-0.002435 0.000444 0.119675 0.434559 -0.444369 0.325296 -0.062500 1 0 0 0 0 0 3 474225
-0.002435 0.000444 0.119675 0.434570 -0.444372 0.325308 -0.062500 1 0 0 0 0 0 3 475227
-0.002435 0.000444 0.119675 0.434568 -0.444361 0.325303 -0.062500 1 0 0 0 0 0 3 476226
-0.002435 0.000444 0.119675 0.434567 -0.444359 0.325302 -0.062500 1 0 0 0 0 0 3 477225
-0.002435 0.000444 0.119675 0.434563 -0.444379 0.325302 -0.062500 1 0 0 0 0 0 3 478226
-0.002435 0.000444 0.119675 0.434555 -0.444358 0.325308 -0.062500 1 0 0 0 0 0 3 479227
-0.002435 0.000444 0.119675 0.434569 -0.444370 0.325309 -0.062500 1 0 0 0 0 0 3 480233
-0.002435 0.000444 0.119675 0.434567 -0.444360 0.325303 -0.062500 1 0 0 0 0 0 3 481230
-0.002435 0.000444 0.119675 0.434562 -0.444379 0.325302 -0.062500 1 0 0 0 0 0 3 482231
-0.002435 0.000444 0.119675 0.434566 -0.444361 0.325302 -0.062500 1 0 0 0 0 0 3 483226
-0.002435 0.000444 0.119675 0.434570 -0.444371 0.325309 -0.062500 1 0 0 0 0 0 3 484208
-0.002435 0.000444 0.119675 0.434568 -0.444360 0.325303 -0.062500 1 0 0 0 0 0 3 485230
-0.002435 0.000444 0.119675 0.434559 -0.444368 0.325295 -0.062500 1 0 0 0 0 0 3 486226
-0.002435 0.000444 0.119675 0.434557 -0.444369 0.325314 -0.062500 1 0 0 0 0 0 3 487226
-0.002435 0.000444 0.119675 0.434566 -0.444360 0.325303 -0.062500 1 0 0 0 0 0 3 488225
-0.002435 0.000444 0.119675 0.434570 -0.444370 0.325309 -0.062500 1 0 0 0 0 0 3 489226
-0.002435 0.000444 0.119675 0.434559 -0.444369 0.325296 -0.062500 1 0 0 0 0 0 3 490226
-0.002435 0.000444 0.119675 0.434569 -0.444372 0.325308 -0.062500 1 0 0 0 0 0 3 491224
-0.002435 0.000444 0.119675 0.434567 -0.444360 0.325303 -0.062500 1 0 0 0 0 0 3 492227
-0.002435 0.000444 0.119675 0.434570 -0.444371 0.325309 -0.062500 1 0 0 0 0 0 3 493220
-0.002435 0.000444 0.119675 0.434559 -0.444369 0.325296 -0.062500 1 0 0 0 0 0 3 494276
-0.002435 0.000444 0.119675 0.434566 -0.444360 0.325301 -0.062500 1 0 0 0 0 0 3 495289
-0.002435 0.000444 0.119675 0.434570 -0.444371 0.325308 -0.062500 1 0 0 0 0 0 3 496296
-0.002435 0.000444 0.119675 0.434568 -0.444360 0.325302 -0.062500 1 0 0 0 0 0 3 497292
-0.002435 0.000444 0.119675 0.434559 -0.444367 0.325315 -0.062500 1 0 0 0 0 0 3 498284
-0.002435 0.000444 0.119675 0.434558 -0.444368 0.325297 -0.062500 1 0 0 0 0 0 3 499285
-0.002435 0.000444 0.119675 0.434569 -0.444371 0.325308 -0.062500 1 0 0 0 0 0 3 500282
-0.002435 0.000444 0.119675 0.434567 -0.444360 0.325303 -0.062500 1 0 0 0 0 0 3 501286
-0.002435 0.000444 0.119675 0.434571 -0.444370 0.325309 -0.062500 1 0 0 0 0 0 3 502284
-0.002435 0.000444 0.119675 0.434559 -0.444369 0.325296 -0.062500 1 0 0 0 0 0 3 503284
-0.002435 0.000444 0.119675 0.434570 -0.444372 0.325308 -0.062500 1 0 0 0 0 0 3 504282
-0.002435 0.000444 0.119675 0.434568 -0.444361 0.325303 -0.062500 1 0 0 0 0 0 3 505284
-0.002435 0.000444 0.119675 0.434568 -0.444359 0.325302 -0.062500 1 0 0 0 0 0 3 506282
-0.002435 0.000444 0.119675 0.434550 -0.444376 0.325308 -0.062500 1 0 0 0 0 0 3 507271
-0.002435 0.000444 0.119675 0.434565 -0.444361 0.325303 -0.062500 1 0 0 0 0 0 3 508281
-0.002435 0.000444 0.119675 0.434570 -0.444371 0.325309 -0.062500 1 0 0 0 0 0 3 509266
-0.002435 0.000444 0.119675 0.434567 -0.444360 0.325303 -0.062500 1 0 0 0 0 0 3 510281
-0.002435 0.000444 0.119675 0.434562 -0.444379 0.325302 -0.062500 1 0 0 0 0 0 3 511268
-0.002435 0.000444 0.119675 0.434566 -0.444361 0.325302 -0.062500 1 0 0 0 0 0 3 512278
-0.002435 0.000444 0.119675 0.434570 -0.444371 0.325309 -0.062500 1 0 0 0 0 0 3 513265
-0.002435 0.000444 0.119675 0.434568 -0.444360 0.325303 -0.062500 1 0 0 0 0 0 3 514282
-0.002435 0.000444 0.119675 0.434559 -0.444368 0.325295 -0.062500 1 0 0 0 0 0 3 518196
-0.002435 0.000444 0.119675 0.434557 -0.444368 0.325314 -0.062500 1 0 0 0 0 0 3 521629
-0.002435 0.000444 0.119675 0.434566 -0.444360 0.325303 -0.062500 1 0 0 0 0 0 3 522226
-0.002435 0.000444 0.119675 0.434570 -0.444370 0.325309 -0.062500 1 0 0 0 0 0 3 523213
-0.002435 0.000444 0.119675 0.434559 -0.444369 0.325296 -0.062500 1 0 0 0 0 0 3 524221
-0.002435 0.000444 0.119675 0.434569 -0.444372 0.325308 -0.062500 1 0 0 0 0 0 3 525214
-0.002435 0.000444 0.119675 0.434567 -0.444360 0.325303 -0.062500 1 0 0 0 0 0 3 526224
-0.002435 0.000444 0.119675 0.434571 -0.444371 0.325309 -0.062500 1 0 0 0 0 0 3 527214
-0.002435 0.000444 0.119675 0.434559 -0.444369 0.325296 -0.062500 1 0 0 0 0 0 3 528222
-0.002435 0.000444 0.119675 0.434570 -0.444372 0.325308 -0.062500 1 0 0 0 0 0 3 529212
-0.002435 0.000444 0.119675 0.434568 -0.444361 0.325302 -0.062500 1 0 0 0 0 0 3 530222
-0.002435 0.000444 0.119675 0.434568 -0.444359 0.325302 -0.062500 1 0 0 0 0 0 3 531227
-0.002435 0.000444 0.119675 0.434559 -0.444367 0.325315 -0.062500 1 0 0 0 0 0 3 532225
-0.002435 0.000444 0.119675 0.434558 -0.444368 0.325297 -0.062500 1 0 0 0 0 0 3 533213
-0.002435 0.000444 0.119675 0.434569 -0.444371 0.325308 -0.062500 1 0 0 0 0 0 3 534225
-0.002435 0.000444 0.119675 0.434567 -0.444360 0.325303 -0.062500 1 0 0 0 0 0 3 535230
-0.002435 0.000444 0.119675 0.434562 -0.444379 0.325302 -0.062500 1 0 0 0 0 0 3 536221
-0.002435 0.000444 0.119675 0.434566 -0.444361 0.325302 -0.062500 1 0 0 0 0 0 3 537213
-0.002435 0.000444 0.119675 0.434570 -0.444371 0.325309 -0.062500 1 0 0 0 0 0 3 538224
-0.002435 0.000444 0.119675 0.434568 -0.444360 0.325303 -0.062500 1 0 0 0 0 0 3 539223
-0.002435 0.000444 0.119675 0.434568 -0.444359 0.325302 -0.062500 1 0 0 0 0 0 3 540211
-0.002435 0.000444 0.119675 0.434550 -0.444376 0.325308 -0.062500 1 0 0 0 0 0 3 541223
-0.002440 0.000462 0.119664 0.507672 -0.696013 0.474927 -0.062500 1 0 0 0 0 0 3 542212
-0.002442 0.000471 0.119660 0.484522 -0.611678 0.401822 -0.062500 1 0 0 0 0 0 3 543222
-0.002444 0.000476 0.119659 0.466163 -0.548426 0.363934 -0.062500 1 0 0 0 0 0 3 544221
-0.002445 0.000478 0.119659 0.456012 -0.514636 0.349541 -0.062500 1 0 0 0 0 0 3 545229
-0.002445 0.000479 0.119658 0.450753 -0.497529 0.344414 -0.062500 1 0 0 0 0 0 3 546229
-0.002445 0.000480 0.119658 0.448057 -0.488939 0.342622 -0.062500 1 0 0 0 0 0 3 547219
-0.002445 0.000480 0.119658 0.446695 -0.484650 0.341998 -0.062500 1 0 0 0 0 0 3 548225
-0.002445 0.000480 0.119658 0.446004 -0.482504 0.341790 -0.062500 1 0 0 0 0 0 3 549227
-0.002445 0.000480 0.119658 0.445663 -0.481433 0.341712 -0.062500 1 0 0 0 0 0 3 550219
-0.002445 0.000480 0.119658 0.445493 -0.480881 0.341691 -0.062500 1 0 0 0 0 0 3 551230
-0.002445 0.000480 0.119658 0.445402 -0.480618 0.341679 -0.062500 1 0 0 0 0 0 3 552220
-0.002445 0.000480 0.119658 0.445362 -0.480489 0.341669 -0.062500 1 0 0 0 0 0 3 553232
-0.002445 0.000480 0.119658 0.445339 -0.480413 0.341667 -0.062500 1 0 0 0 0 0 3 554232
-0.002445 0.000480 0.119658 0.445318 -0.480383 0.341679 -0.062500 1 0 0 0 0 0 3 555225
-0.002445 0.000480 0.119658 0.445313 -0.480370 0.341674 -0.062500 1 0 0 0 0 0 3 556222
-0.002445 0.000480 0.119658 0.445317 -0.480349 0.341674 -0.062500 1 0 0 0 0 0 3 557225
-0.002445 0.000480 0.119658 0.445309 -0.480356 0.341667 -0.062500 1 0 0 0 0 0 3 558223
-0.002445 0.000480 0.119658 0.445320 -0.480360 0.341680 -0.062500 1 0 0 0 0 0 3 559224
-0.002445 0.000480 0.119658 0.445318 -0.480349 0.341674 -0.062500 1 0 0 0 0 0 3 560225
-0.002445 0.000480 0.119658 0.445318 -0.480348 0.341674 -0.062500 1 0 0 0 0 0 3 561227
-0.002445 0.000480 0.119658 0.445310 -0.480357 0.341667 -0.062500 1 0 0 0 0 0 3 562229
-0.002445 0.000480 0.119658 0.445317 -0.480349 0.341673 -0.062500 1 0 0 0 0 0 3 563227
-0.002445 0.000480 0.119658 0.445318 -0.480348 0.341673 -0.062500 1 0 0 0 0 0 3 564222
-0.002445 0.000480 0.119658 0.445318 -0.480348 0.341674 -0.062500 1 0 0 0 0 0 3 565224
-0.002445 0.000480 0.119658 0.445310 -0.480357 0.341667 -0.062500 1 0 0 0 0 0 3 566206
-0.002445 0.000480 0.119658 0.445317 -0.480349 0.341673 -0.062500 1 0 0 0 0 0 3 567204
-0.002445 0.000480 0.119658 0.445318 -0.480348 0.341673 -0.062500 1 0 0 0 0 0 3 568223
-0.002451 0.000498 0.119648 0.518379 -0.731863 0.491423 -0.062500 1 0 0 0 0 0 3 569227
-0.002453 0.000507 0.119644 0.495247 -0.647586 0.418257 -0.062500 1 0 0 0 0 0 3 570221
-0.002455 0.000512 0.119643 0.476901 -0.584369 0.380334 -0.062500 1 0 0 0 0 0 3 571225
-0.002455 0.000514 0.119642 0.466768 -0.550599 0.365916 -0.062500 1 0 0 0 0 0 3 572224
-0.002456 0.000515 0.119642 0.461488 -0.533494 0.360791 -0.062500 1 0 0 0 0 0 3 573225
-0.002456 0.000516 0.119642 0.458802 -0.524910 0.359010 -0.062500 1 0 0 0 0 0 3 574204
-0.002456 0.000516 0.119642 0.457441 -0.520622 0.358384 -0.062500 1 0 0 0 0 0 3 575225
-0.002456 0.000516 0.119642 0.456747 -0.518466 0.358169 -0.062500 1 0 0 0 0 0 3 576227
-0.002456 0.000516 0.119642 0.456410 -0.517405 0.358096 -0.062500 1 0 0 0 0 0 3 577204
-0.002456 0.000516 0.119642 0.456232 -0.516864 0.358069 -0.062500 1 0 0 0 0 0 3 578283
-0.002456 0.000516 0.119642 0.456145 -0.516582 0.358056 -0.062500 1 0 0 0 0 0 3 579282
-0.002456 0.000516 0.119642 0.456108 -0.516462 0.358053 -0.062500 1 0 0 0 0 0 3 580259
-0.002456 0.000516 0.119642 0.456085 -0.516388 0.358051 -0.062500 1 0 0 0 0 0 3 581283
-0.002456 0.000516 0.119642 0.456061 -0.516346 0.358057 -0.062500 1 0 0 0 0 0 3 582279
-0.002456 0.000516 0.119642 0.456076 -0.516326 0.358051 -0.062500 1 0 0 0 0 0 3 583281
-0.002456 0.000516 0.119642 0.456066 -0.516321 0.358057 -0.062500 1 0 0 0 0 0 3 584283
-0.002456 0.000516 0.119642 0.456066 -0.516321 0.358058 -0.062500 1 0 0 0 0 0 3 585285
-0.002456 0.000516 0.119642 0.456058 -0.516330 0.358051 -0.062500 1 0 0 0 0 0 3 586268
-0.002456 0.000516 0.119642 0.456065 -0.516323 0.358057 -0.062500 1 0 0 0 0 0 3 587282
-0.002456 0.000516 0.119642 0.456063 -0.516310 0.358051 -0.062500 1 0 0 0 0 0 3 588265
-0.002456 0.000516 0.119642 0.456066 -0.516320 0.358057 -0.062500 1 0 0 0 0 0 3 589278
-0.002461 0.000534 0.119631 0.529071 -0.767709 0.507927 -0.062500 1 0 0 0 0 0 3 590285
-0.002464 0.000543 0.119628 0.505979 -0.683484 0.434697 -0.062500 1 0 0 0 0 0 3 591287
-0.002465 0.000548 0.119626 0.487632 -0.620287 0.396739 -0.062500 1 0 0 0 0 0 3 592266
-0.002466 0.000550 0.119626 0.477497 -0.586551 0.382323 -0.062500 1 0 0 0 0 0 3 593280
-0.002466 0.000551 0.119626 0.472227 -0.569447 0.377198 -0.062500 1 0 0 0 0 0 3 594293
-0.002467 0.000552 0.119626 0.469544 -0.560866 0.375393 -0.062500 1 0 0 0 0 0 3 595297
-0.002467 0.000552 0.119626 0.468180 -0.556568 0.374775 -0.062500 1 0 0 0 0 0 3 596287
-0.002467 0.000552 0.119626 0.467489 -0.554423 0.374567 -0.062500 1 0 0 0 0 0 3 597270
-0.002467 0.000552 0.119626 0.467148 -0.553352 0.374487 -0.062500 1 0 0 0 0 0 3 598287
-0.002467 0.000552 0.119626 0.466978 -0.552800 0.374466 -0.062500 1 0 0 0 0 0 3 599279
-0.002448 0.000548 0.119616 0.202447 -0.489861 0.511660 -0.062500 1 0 0 0 0 0 3 600261
-0.002439 0.000546 0.119612 0.292538 -0.511022 0.444618 -0.062500 1 0 0 0 0 0 3 601277
-0.002434 0.000544 0.119611 0.359023 -0.526702 0.409867 -0.062500 1 0 0 0 0 0 3 602276
-0.002432 0.000544 0.119611 0.394128 -0.535011 0.396669 -0.062500 1 0 0 0 0 0 3 603261
-0.002430 0.000544 0.119611 0.411757 -0.539205 0.391971 -0.062500 1 0 0 0 0 0 3 604276
-0.002430 0.000544 0.119611 0.420564 -0.541287 0.390326 -0.062500 1 0 0 0 0 0 3 605262
-0.002435 0.000561 0.119600 0.497952 -0.793573 0.539711 -0.062500 1 0 0 0 0 0 3 606303
-0.002437 0.000570 0.119596 0.477031 -0.709948 0.466217 -0.062500 1 0 0 0 0 0 3 607267
-0.002439 0.000575 0.119595 0.459783 -0.647038 0.428192 -0.062500 1 0 0 0 0 0 3 608284
-0.002439 0.000577 0.119594 0.450197 -0.613447 0.413746 -0.062500 1 0 0 0 0 0 3 609265
-0.002440 0.000578 0.119594 0.445208 -0.596417 0.408603 -0.062500 1 0 0 0 0 0 3 610284
-0.002440 0.000579 0.119594 0.442668 -0.587862 0.406818 -0.062500 1 0 0 0 0 0 3 611261
-0.002440 0.000579 0.119594 0.441364 -0.583590 0.406185 -0.062500 1 0 0 0 0 0 3 612273
-0.002440 0.000579 0.119594 0.440712 -0.581455 0.405975 -0.062500 1 0 0 0 0 0 3 613260
-0.002440 0.000579 0.119594 0.440382 -0.580377 0.405902 -0.062500 1 0 0 0 0 0 3 614275
-0.002440 0.000579 0.119594 0.440216 -0.579836 0.405868 -0.062500 1 0 0 0 0 0 3 615260
-0.002440 0.000579 0.119594 0.440149 -0.579579 0.405862 -0.062500 1 0 0 0 0 0 3 616275
-0.002440 0.000579 0.119594 0.440099 -0.579449 0.405859 -0.062500 1 0 0 0 0 0 3 617259
-0.002440 0.000579 0.119594 0.440075 -0.579373 0.405857 -0.062500 1 0 0 0 0 0 3 618220
-0.002440 0.000579 0.119594 0.440063 -0.579334 0.405857 -0.062500 1 0 0 0 0 0 3 619227
-0.002440 0.000579 0.119594 0.440062 -0.579332 0.405857 -0.062500 1 0 0 0 0 0 3 620210
-0.002440 0.000579 0.119594 0.440055 -0.579309 0.405863 -0.062500 1 0 0 0 0 0 3 621219
-0.002440 0.000579 0.119594 0.440066 -0.579310 0.405857 -0.062500 1 0 0 0 0 0 3 622223
-0.002440 0.000579 0.119594 0.440056 -0.579307 0.405863 -0.062500 1 0 0 0 0 0 3 623208
-0.002440 0.000579 0.119594 0.440046 -0.579316 0.405857 -0.062500 1 0 0 0 0 0 3 624220
-0.002440 0.000579 0.119594 0.440065 -0.579311 0.405857 -0.062500 1 0 0 0 0 0 3 625209
-0.002440 0.000579 0.119594 0.440052 -0.579296 0.405856 -0.062500 1 0 0 0 0 0 3 626220
-0.002445 0.000597 0.119583 0.513008 -0.830415 0.555929 -0.062500 1 0 0 0 0 0 3 627210
-0.002448 0.000606 0.119580 0.489926 -0.746340 0.482575 -0.062500 1 0 0 0 0 0 3 628218
-0.002449 0.000611 0.119578 0.471599 -0.683208 0.444587 -0.062500 1 0 0 0 0 0 3 629218
-0.002450 0.000613 0.119578 0.461479 -0.649483 0.430146 -0.062500 1 0 0 0 0 0 3 630210
-0.002450 0.000614 0.119578 0.456206 -0.632401 0.425020 -0.062500 1 0 0 0 0 0 3 631219
-0.002451 0.000615 0.119578 0.453537 -0.623830 0.423223 -0.062500 1 0 0 0 0 0 3 632209
-0.002451 0.000615 0.119578 0.452160 -0.619522 0.422604 -0.062500 1 0 0 0 0 0 3 633218
-0.002451 0.000615 0.119578 0.451480 -0.617379 0.422387 -0.062500 1 0 0 0 0 0 3 634209
-0.002451 0.000615 0.119578 0.451141 -0.616309 0.422306 -0.062500 1 0 0 0 0 0 3 635224
-0.002451 0.000615 0.119578 0.450951 -0.615764 0.422283 -0.062500 1 0 0 0 0 0 3 636219
-0.002451 0.000615 0.119578 0.450878 -0.615496 0.422271 -0.062500 1 0 0 0 0 0 3 637208
-0.002451 0.000615 0.119578 0.450831 -0.615375 0.422274 -0.062500 1 0 0 0 0 0 3 638225
-0.002451 0.000615 0.119578 0.450807 -0.615301 0.422274 -0.062500 1 0 0 0 0 0 3 639227
-0.002451 0.000615 0.119578 0.450795 -0.615262 0.422273 -0.062500 1 0 0 0 0 0 3 640228
-0.002451 0.000615 0.119578 0.450800 -0.615240 0.422273 -0.062500 1 0 0 0 0 0 3 641215
-0.002451 0.000615 0.119578 0.450780 -0.615244 0.422273 -0.062500 1 0 0 0 0 0 3 642218
-0.002451 0.000615 0.119578 0.450795 -0.615227 0.422266 -0.062500 1 0 0 0 0 0 3 643225
-0.002451 0.000615 0.119578 0.450788 -0.615234 0.422279 -0.062500 1 0 0 0 0 0 3 644227
-0.002451 0.000615 0.119578 0.450776 -0.615232 0.422267 -0.062500 1 0 0 0 0 0 3 645228
-0.002451 0.000615 0.119578 0.450794 -0.615226 0.422266 -0.062500 1 0 0 0 0 0 3 646217
-0.002451 0.000615 0.119578 0.450788 -0.615234 0.422279 -0.062500 1 0 0 0 0 0 3 647248
-0.002451 0.000615 0.119578 0.450784 -0.615224 0.422273 -0.062500 1 0 0 0 0 0 3 648222
-0.002451 0.000615 0.119578 0.450787 -0.615234 0.422260 -0.062500 1 0 0 0 0 0 3 649225
-0.002451 0.000615 0.119578 0.450787 -0.615235 0.422278 -0.062500 1 0 0 0 0 0 3 650220
-0.002451 0.000615 0.119578 0.450784 -0.615224 0.422273 -0.062500 1 0 0 0 0 0 3 651222
-0.002451 0.000615 0.119578 0.450795 -0.615225 0.422266 -0.062500 1 0 0 0 0 0 3 652219
-0.002451 0.000615 0.119578 0.450788 -0.615234 0.422279 -0.062500 1 0 0 0 0 0 3 653221
-0.002451 0.000615 0.119578 0.450776 -0.615232 0.422267 -0.062500 1 0 0 0 0 0 3 654220
-0.002451 0.000615 0.119578 0.450795 -0.615226 0.422266 -0.062500 1 0 0 0 0 0 3 655220
-0.002451 0.000615 0.119578 0.450788 -0.615234 0.422279 -0.062500 1 0 0 0 0 0 3 656230
-0.002451 0.000615 0.119578 0.450776 -0.615232 0.422266 -0.062500 1 0 0 0 0 0 3 657225
-0.002451 0.000615 0.119578 0.450794 -0.615226 0.422265 -0.062500 1 0 0 0 0 0 3 658223
-0.002451 0.000615 0.119578 0.450788 -0.615234 0.422278 -0.062500 1 0 0 0 0 0 3 659218
-0.002456 0.000633 0.119567 0.523691 -0.866195 0.572464 -0.062500 1 0 0 0 0 0 3 660220
-0.002459 0.000642 0.119563 0.500631 -0.782186 0.499053 -0.062500 1 0 0 0 0 0 3 661220
-0.002460 0.000647 0.119562 0.482330 -0.719093 0.461025 -0.062500 1 0 0 0 0 0 3 662222
-0.002461 0.000649 0.119562 0.472196 -0.685391 0.446585 -0.062500 1 0 0 0 0 0 3 663220
-0.002461 0.000650 0.119561 0.466932 -0.668308 0.441438 -0.062500 1 0 0 0 0 0 3 664221
-0.002461 0.000651 0.119561 0.464260 -0.659729 0.439648 -0.062500 1 0 0 0 0 0 3 665220
-0.002461 0.000651 0.119561 0.462899 -0.655435 0.439028 -0.062500 1 0 0 0 0 0 3 666219
-0.002461 0.000651 0.119561 0.462210 -0.653292 0.438817 -0.062500 1 0 0 0 0 0 3 667224
-0.002461 0.000651 0.119561 0.461854 -0.652207 0.438735 -0.062500 1 0 0 0 0 0 3 668210
-0.002462 0.000651 0.119561 0.461690 -0.651678 0.438707 -0.062500 1 0 0 0 0 0 3 669226
-0.002462 0.000651 0.119561 0.461595 -0.651406 0.438706 -0.062500 1 0 0 0 0 0 3 670243
-0.002462 0.000651 0.119561 0.461555 -0.651277 0.438698 -0.062500 1 0 0 0 0 0 3 671225
-0.002443 0.000647 0.119552 0.197199 -0.588469 0.575848 -0.062500 1 0 0 0 0 0 3 672224
-0.002433 0.000644 0.119548 0.287302 -0.609791 0.508819 -0.062500 1 0 0 0 0 0 3 673222
-0.002429 0.000643 0.119547 0.353757 -0.625546 0.474088 -0.062500 1 0 0 0 0 0 3 674202
-0.002426 0.000643 0.119547 0.388849 -0.633872 0.460904 -0.062500 1 0 0 0 0 0 3 675221
-0.002425 0.000643 0.119546 0.406502 -0.638061 0.456206 -0.062500 1 0 0 0 0 0 3 676219
-0.002425 0.000642 0.119546 0.415293 -0.640158 0.454569 -0.062500 1 0 0 0 0 0 3 677201
-0.002424 0.000642 0.119546 0.419677 -0.641200 0.453993 -0.062500 1 0 0 0 0 0 3 678220
-0.002424 0.000642 0.119546 0.421872 -0.641721 0.453811 -0.062500 1 0 0 0 0 0 3 679223
-0.002424 0.000642 0.119546 0.422952 -0.641977 0.453729 -0.062500 1 0 0 0 0 0 3 680212
-0.002424 0.000642 0.119546 0.423499 -0.642118 0.453711 -0.062500 1 0 0 0 0 0 3 681222
-0.002424 0.000642 0.119546 0.423774 -0.642173 0.453711 -0.062500 1 0 0 0 0 0 3 682226
-0.002424 0.000642 0.119546 0.423916 -0.642195 0.453696 -0.062500 1 0 0 0 0 0 3 683217
-0.002424 0.000642 0.119546 0.423975 -0.642218 0.453696 -0.062500 1 0 0 0 0 0 3 684220
-0.002424 0.000642 0.119546 0.424013 -0.642228 0.453697 -0.062500 1 0 0 0 0 0 3 685230
-0.002424 0.000642 0.119546 0.424030 -0.642243 0.453698 -0.062500 1 0 0 0 0 0 3 686288
-0.002424 0.000642 0.119546 0.424031 -0.642245 0.453698 -0.062500 1 0 0 0 0 0 3 687290
-0.002424 0.000642 0.119546 0.424051 -0.642239 0.453698 -0.062500 1 0 0 0 0 0 3 688286
-0.002424 0.000642 0.119546 0.424041 -0.642236 0.453705 -0.062500 1 0 0 0 0 0 3 689284
-0.002424 0.000642 0.119546 0.424052 -0.642238 0.453700 -0.062500 1 0 0 0 0 0 3 690278
-0.002424 0.000642 0.119546 0.424045 -0.642247 0.453692 -0.062500 1 0 0 0 0 0 3 691275
-0.002424 0.000642 0.119546 0.424052 -0.642240 0.453698 -0.062500 1 0 0 0 0 0 3 692264
-0.002424 0.000642 0.119546 0.424041 -0.642236 0.453705 -0.062500 1 0 0 0 0 0 3 693273
-0.002424 0.000642 0.119546 0.424049 -0.642227 0.453693 -0.062500 1 0 0 0 0 0 3 694262
-0.002424 0.000642 0.119546 0.424045 -0.642246 0.453691 -0.062500 1 0 0 0 0 0 3 695273
-0.002424 0.000642 0.119546 0.424040 -0.642236 0.453704 -0.062500 1 0 0 0 0 0 3 696259
-0.002424 0.000642 0.119546 0.424051 -0.642238 0.453699 -0.062500 1 0 0 0 0 0 3 697274
-0.002424 0.000642 0.119546 0.424053 -0.642238 0.453699 -0.062500 1 0 0 0 0 0 3 698259
-0.002424 0.000642 0.119546 0.424045 -0.642247 0.453692 -0.062500 1 0 0 0 0 0 3 699273
-0.002424 0.000642 0.119546 0.424040 -0.642237 0.453704 -0.062500 1 0 0 0 0 0 3 700257
-0.002424 0.000642 0.119546 0.424052 -0.642239 0.453699 -0.062500 1 0 0 0 0 0 3 701262
-0.002424 0.000642 0.119546 0.424053 -0.642239 0.453699 -0.062500 1 0 0 0 0 0 3 702208
-0.002424 0.000642 0.119546 0.424045 -0.642248 0.453692 -0.062500 1 0 0 0 0 0 3 703217
-0.002424 0.000642 0.119546 0.424040 -0.642237 0.453704 -0.062500 1 0 0 0 0 0 3 704206
-0.002424 0.000642 0.119546 0.424048 -0.642227 0.453692 -0.062500 1 0 0 0 0 0 3 705216
-0.002424 0.000642 0.119546 0.424053 -0.642237 0.453698 -0.062500 1 0 0 0 0 0 3 706207
-0.002424 0.000642 0.119546 0.424053 -0.642238 0.453699 -0.062500 1 0 0 0 0 0 3 707217
-0.002424 0.000642 0.119546 0.424033 -0.642244 0.453698 -0.062500 1 0 0 0 0 0 3 708207
-0.002424 0.000642 0.119546 0.424051 -0.642239 0.453699 -0.062500 1 0 0 0 0 0 3 709216
-0.002424 0.000642 0.119546 0.424053 -0.642239 0.453699 -0.062500 1 0 0 0 0 0 3 710207
-0.002424 0.000642 0.119546 0.424053 -0.642238 0.453699 -0.062500 1 0 0 0 0 0 3 711216
-0.002424 0.000642 0.119546 0.424033 -0.642244 0.453698 -0.062500 1 0 0 0 0 0 3 712205
-0.002424 0.000642 0.119546 0.424051 -0.642239 0.453699 -0.062500 1 0 0 0 0 0 3 713216
-0.002424 0.000642 0.119546 0.424053 -0.642239 0.453699 -0.062500 1 0 0 0 0 0 3 714207
-0.002424 0.000642 0.119546 0.424050 -0.642227 0.453692 -0.062500 1 0 0 0 0 0 3 715216
-0.002424 0.000642 0.119546 0.424033 -0.642243 0.453697 -0.062500 1 0 0 0 0 0 3 716206
-0.002424 0.000642 0.119546 0.424051 -0.642239 0.453698 -0.062500 1 0 0 0 0 0 3 717210
-0.002424 0.000642 0.119546 0.424053 -0.642238 0.453698 -0.062500 1 0 0 0 0 0 3 718217
-0.002424 0.000642 0.119546 0.424053 -0.642238 0.453699 -0.062500 1 0 0 0 0 0 3 719216
-0.002424 0.000642 0.119546 0.424033 -0.642244 0.453698 -0.062500 1 0 0 0 0 0 3 720206
-0.002424 0.000642 0.119546 0.424051 -0.642239 0.453699 -0.062500 1 0 0 0 0 0 3 721216
-0.002424 0.000642 0.119546 0.424053 -0.642239 0.453699 -0.062500 1 0 0 0 0 0 3 722206
-0.002424 0.000642 0.119546 0.424054 -0.642239 0.453699 -0.062500 1 0 0 0 0 0 3 723215
-0.002424 0.000642 0.119546 0.424033 -0.642245 0.453698 -0.062500 1 0 0 0 0 0 3 724206
-0.002424 0.000642 0.119546 0.424051 -0.642240 0.453699 -0.062500 1 0 0 0 0 0 3 725215
-0.002424 0.000642 0.119546 0.424053 -0.642239 0.453699 -0.062500 1 0 0 0 0 0 3 726229
-0.002424 0.000642 0.119546 0.424050 -0.642227 0.453692 -0.062500 1 0 0 0 0 0 3 727215
-0.002424 0.000642 0.119546 0.424033 -0.642243 0.453697 -0.062500 1 0 0 0 0 0 3 728213
-0.002424 0.000642 0.119546 0.424051 -0.642239 0.453698 -0.062500 1 0 0 0 0 0 3 729219
-0.002424 0.000642 0.119546 0.424053 -0.642238 0.453698 -0.062500 1 0 0 0 0 0 3 730223
-0.002424 0.000642 0.119546 0.424041 -0.642235 0.453705 -0.062500 1 0 0 0 0 0 3 731208
-0.002424 0.000642 0.119546 0.424044 -0.642247 0.453693 -0.062500 1 0 0 0 0 0 3 732227
-0.002424 0.000642 0.119546 0.424052 -0.642240 0.453698 -0.062500 1 0 0 0 0 0 3 733223
-0.002424 0.000642 0.119546 0.424053 -0.642239 0.453699 -0.062500 1 0 0 0 0 0 3 734214
-0.002424 0.000642 0.119546 0.424041 -0.642236 0.453705 -0.062500 1 0 0 0 0 0 3 735225
-0.002424 0.000642 0.119546 0.424044 -0.642247 0.453693 -0.062500 1 0 0 0 0 0 3 736219
-0.002424 0.000642 0.119546 0.424052 -0.642240 0.453698 -0.062500 1 0 0 0 0 0 3 737227
-0.002424 0.000642 0.119546 0.424050 -0.642227 0.453692 -0.062500 1 0 0 0 0 0 3 738217
-0.002424 0.000642 0.119546 0.424041 -0.642234 0.453704 -0.062500 1 0 0 0 0 0 3 739218
-0.002424 0.000642 0.119546 0.424043 -0.642247 0.453692 -0.062500 1 0 0 0 0 0 3 740218
-0.002424 0.000642 0.119546 0.424052 -0.642239 0.453698 -0.062500 1 0 0 0 0 0 3 741218
-0.002424 0.000642 0.119546 0.424053 -0.642239 0.453698 -0.062500 1 0 0 0 0 0 3 742217
-0.002424 0.000642 0.119546 0.424041 -0.642236 0.453705 -0.062500 1 0 0 0 0 0 3 743216
-0.002424 0.000642 0.119546 0.424044 -0.642247 0.453693 -0.062500 1 0 0 0 0 0 3 744223
-0.002424 0.000642 0.119546 0.424052 -0.642240 0.453698 -0.062500 1 0 0 0 0 0 3 745229
-0.002424 0.000642 0.119546 0.424053 -0.642239 0.453698 -0.062500 1 0 0 0 0 0 3 746220
-0.002424 0.000642 0.119546 0.424041 -0.642236 0.453705 -0.062500 1 0 0 0 0 0 3 747223
-0.002424 0.000642 0.119546 0.424040 -0.642236 0.453686 -0.062500 1 0 0 0 0 0 3 748217
-0.002424 0.000642 0.119546 0.424052 -0.642238 0.453697 -0.062500 1 0 0 0 0 0 3 749216
-0.002424 0.000642 0.119546 0.424041 -0.642235 0.453705 -0.062500 1 0 0 0 0 0 3 750218
-0.002424 0.000642 0.119546 0.424051 -0.642238 0.453699 -0.062500 1 0 0 0 0 0 3 751226
-0.002424 0.000642 0.119546 0.424053 -0.642238 0.453699 -0.062500 1 0 0 0 0 0 3 752254
-0.002424 0.000642 0.119546 0.424045 -0.642247 0.453692 -0.062500 1 0 0 0 0 0 3 753227
-0.002424 0.000642 0.119546 0.424040 -0.642237 0.453704 -0.062500 1 0 0 0 0 0 3 754218
-0.002424 0.000642 0.119546 0.424052 -0.642238 0.453699 -0.062500 1 0 0 0 0 0 3 755219
-0.002424 0.000642 0.119546 0.424053 -0.642238 0.453699 -0.062500 1 0 0 0 0 0 3 756215
-0.002424 0.000642 0.119546 0.424045 -0.642247 0.453692 -0.062500 1 0 0 0 0 0 3 757216
-0.002424 0.000642 0.119546 0.424040 -0.642237 0.453704 -0.062500 1 0 0 0 0 0 3 758216
-0.002424 0.000642 0.119546 0.424048 -0.642227 0.453692 -0.062500 1 0 0 0 0 0 3 759228
-0.002424 0.000642 0.119546 0.424053 -0.642237 0.453698 -0.062500 1 0 0 0 0 0 3 760202
-0.002424 0.000642 0.119546 0.424045 -0.642247 0.453692 -0.062500 1 0 0 0 0 0 3 761220
-0.002424 0.000642 0.119546 0.424040 -0.642236 0.453704 -0.062500 1 0 0 0 0 0 3 762223
-0.002424 0.000642 0.119546 0.424051 -0.642238 0.453699 -0.062500 1 0 0 0 0 0 3 763197
-0.002424 0.000642 0.119546 0.424053 -0.642238 0.453699 -0.062500 1 0 0 0 0 0 3 764217
-0.002424 0.000642 0.119546 0.424045 -0.642247 0.453692 -0.062500 1 0 0 0 0 0 3 765216
-0.002424 0.000642 0.119546 0.424040 -0.642237 0.453704 -0.062500 1 0 0 0 0 0 3 766217
-0.002424 0.000642 0.119546 0.424052 -0.642238 0.453699 -0.062500 1 0 0 0 0 0 3 767211
-0.002424 0.000642 0.119546 0.424053 -0.642239 0.453699 -0.062500 1 0 0 0 0 0 3 768221
-0.002424 0.000642 0.119546 0.424045 -0.642248 0.453692 -0.062500 1 0 0 0 0 0 3 769222
-0.002424 0.000642 0.119546 0.424040 -0.642237 0.453704 -0.062500 1 0 0 0 0 0 3 770224
-0.002424 0.000642 0.119546 0.424048 -0.642227 0.453692 -0.062500 1 0 0 0 0 0 3 771218
-0.002429 0.000660 0.119536 0.496948 -0.893076 0.603954 -0.062500 1 0 0 0 0 0 3 772216
-0.002432 0.000669 0.119532 0.473874 -0.809119 0.530507 -0.062500 1 0 0 0 0 0 3 773197
-0.002433 0.000674 0.119531 0.455554 -0.746065 0.492459 -0.062500 1 0 0 0 0 0 3 774217
-0.002434 0.000676 0.119530 0.445449 -0.712366 0.478017 -0.062500 1 0 0 0 0 0 3 775220
-0.002434 0.000677 0.119530 0.440193 -0.695300 0.472873 -0.062500 1 0 0 0 0 0 3 776216
-0.002435 0.000678 0.119530 0.437512 -0.686722 0.471088 -0.062500 1 0 0 0 0 0 3 777214
-0.002435 0.000678 0.119530 0.436138 -0.682428 0.470454 -0.062500 1 0 0 0 0 0 3 778216
-0.002435 0.000678 0.119530 0.435455 -0.680276 0.470248 -0.062500 1 0 0 0 0 0 3 779208
-0.002435 0.000678 0.119530 0.435116 -0.679205 0.470167 -0.062500 1 0 0 0 0 0 3 780216
-0.002435 0.000678 0.119530 0.434942 -0.678675 0.470145 -0.062500 1 0 0 0 0 0 3 781207
-0.002435 0.000678 0.119530 0.434855 -0.678395 0.470132 -0.062500 1 0 0 0 0 0 3 782272
-0.002435 0.000678 0.119530 0.434811 -0.678252 0.470135 -0.062500 1 0 0 0 0 0 3 783258
-0.002435 0.000678 0.119530 0.434795 -0.678198 0.470128 -0.062500 1 0 0 0 0 0 3 784268
-0.002435 0.000678 0.119530 0.434784 -0.678161 0.470127 -0.062500 1 0 0 0 0 0 3 785256
-0.002435 0.000678 0.119530 0.434772 -0.678156 0.470133 -0.062500 1 0 0 0 0 0 3 786205
-0.002435 0.000678 0.119530 0.434767 -0.678146 0.470127 -0.062500 1 0 0 0 0 0 3 787203
-0.002435 0.000678 0.119530 0.434775 -0.678137 0.470133 -0.062500 1 0 0 0 0 0 3 788214
-0.002435 0.000678 0.119530 0.434773 -0.678124 0.470127 -0.062500 1 0 0 0 0 0 3 789203
-0.002435 0.000678 0.119530 0.434776 -0.678134 0.470133 -0.062500 1 0 0 0 0 0 3 790214
-0.002435 0.000678 0.119530 0.434765 -0.678133 0.470120 -0.062500 1 0 0 0 0 0 3 791293
-0.002435 0.000678 0.119530 0.434763 -0.678133 0.470138 -0.062500 1 0 0 0 0 0 3 792215
-0.002435 0.000678 0.119530 0.434772 -0.678124 0.470127 -0.062500 1 0 0 0 0 0 3 793202
-0.002435 0.000678 0.119530 0.434776 -0.678134 0.470133 -0.062500 1 0 0 0 0 0 3 794205
-0.002435 0.000678 0.119530 0.434765 -0.678133 0.470120 -0.062500 1 0 0 0 0 0 3 795213
-0.002435 0.000678 0.119530 0.434763 -0.678133 0.470138 -0.062500 1 0 0 0 0 0 3 796203
-0.002435 0.000678 0.119530 0.434772 -0.678124 0.470127 -0.062500 1 0 0 0 0 0 3 797213
-0.002435 0.000678 0.119530 0.434776 -0.678134 0.470133 -0.062500 1 0 0 0 0 0 3 798203
-0.002435 0.000678 0.119530 0.434765 -0.678133 0.470120 -0.062500 1 0 0 0 0 0 3 799214
-0.002435 0.000678 0.119530 0.434763 -0.678133 0.470138 -0.062500 1 0 0 0 0 0 3 800203
-0.002440 0.000696 0.119519 0.507620 -0.928826 0.620507 -0.062500 1 0 0 0 0 0 3 801204
-0.002443 0.000705 0.119515 0.484574 -0.844946 0.546990 -0.062500 1 0 0 0 0 0 3 802214
-0.002444 0.000710 0.119514 0.466275 -0.781922 0.508934 -0.062500 1 0 0 0 0 0 3 803213
-0.002445 0.000712 0.119514 0.456157 -0.748244 0.494456 -0.062500 1 0 0 0 0 0 3 804203
-0.002445 0.000713 0.119514 0.450906 -0.731166 0.489321 -0.062500 1 0 0 0 0 0 3 805213
-0.002445 0.000713 0.119513 0.448225 -0.722589 0.487533 -0.062500 1 0 0 0 0 0 3 806203
-0.002445 0.000714 0.119513 0.446856 -0.718307 0.486904 -0.062500 1 0 0 0 0 0 3 807213
-0.002445 0.000714 0.119513 0.446186 -0.716160 0.486690 -0.062500 1 0 0 0 0 0 3 808215
-0.002445 0.000714 0.119513 0.445836 -0.715088 0.486615 -0.062500 1 0 0 0 0 0 3 809202
-0.002445 0.000714 0.119513 0.445658 -0.714546 0.486586 -0.062500 1 0 0 0 0 0 3 810413
-0.002445 0.000714 0.119513 0.445574 -0.714276 0.486579 -0.062500 1 0 0 0 0 0 3 811212
-0.002445 0.000714 0.119513 0.445522 -0.714144 0.486576 -0.062500 1 0 0 0 0 0 3 812223
-0.002445 0.000714 0.119513 0.445510 -0.714071 0.486568 -0.062500 1 0 0 0 0 0 3 813214
-0.002445 0.000714 0.119513 0.445490 -0.714041 0.486580 -0.062500 1 0 0 0 0 0 3 814221
-0.002451 0.000732 0.119503 0.518287 -0.964592 0.637079 -0.062500 1 0 0 0 0 0 3 815214
-0.002453 0.000741 0.119499 0.495277 -0.880753 0.563494 -0.062500 1 0 0 0 0 0 3 816222
-0.002455 0.000745 0.119498 0.476991 -0.817762 0.525403 -0.062500 1 0 0 0 0 0 3 817224
-0.002455 0.000748 0.119497 0.466879 -0.784100 0.510926 -0.062500 1 0 0 0 0 0 3 818214
-0.002456 0.000749 0.119497 0.461616 -0.767015 0.505783 -0.062500 1 0 0 0 0 0 3 820771
-0.002456 0.000749 0.119497 0.458930 -0.758460 0.503991 -0.062500 1 0 0 0 0 0 3 821225
-0.002456 0.000750 0.119497 0.457580 -0.754176 0.503360 -0.062500 1 0 0 0 0 0 3 822198
-0.002456 0.000750 0.119497 0.456885 -0.752013 0.503151 -0.062500 1 0 0 0 0 0 3 823217
-0.002456 0.000750 0.119497 0.456545 -0.750942 0.503070 -0.062500 1 0 0 0 0 0 3 824217
-0.002456 0.000750 0.119497 0.456371 -0.750411 0.503047 -0.062500 1 0 0 0 0 0 3 825213
-0.002456 0.000750 0.119497 0.456284 -0.750131 0.503034 -0.062500 1 0 0 0 0 0 3 826215
-0.002456 0.000750 0.119497 0.456248 -0.750012 0.503030 -0.062500 1 0 0 0 0 0 3 827215
-0.002461 0.000768 0.119486 0.528968 -1.000362 0.653664 -0.062500 1 0 0 0 0 0 3 828214
-0.002464 0.000777 0.119482 0.505976 -0.916575 0.580018 -0.062500 1 0 0 0 0 0 3 829215
-0.002465 0.000781 0.119481 0.487696 -0.853597 0.541878 -0.062500 1 0 0 0 0 0 3 830216
-0.002466 0.000783 0.119481 0.477576 -0.819948 0.527408 -0.062500 1 0 0 0 0 0 3 831213
-0.002467 0.000785 0.119481 0.472325 -0.802873 0.522253 -0.062500 1 0 0 0 0 0 3 832217
-0.002467 0.000785 0.119481 0.469647 -0.794302 0.520455 -0.062500 1 0 0 0 0 0 3 833214
-0.002467 0.000785 0.119481 0.468274 -0.790012 0.519834 -0.062500 1 0 0 0 0 0 3 834212
-0.002467 0.000786 0.119481 0.467605 -0.787865 0.519620 -0.062500 1 0 0 0 0 0 3 835220
-0.002467 0.000786 0.119480 0.467255 -0.786793 0.519543 -0.062500 1 0 0 0 0 0 3 836219
-0.002467 0.000786 0.119480 0.467077 -0.786252 0.519514 -0.062500 1 0 0 0 0 0 3 837227
-0.002467 0.000786 0.119480 0.466993 -0.785982 0.519507 -0.062500 1 0 0 0 0 0 3 838221
-0.002467 0.000786 0.119480 0.466941 -0.785849 0.519503 -0.062500 1 0 0 0 0 0 3 839217
-0.002467 0.000786 0.119480 0.466932 -0.785788 0.519502 -0.062500 1 0 0 0 0 0 3 840214
-0.002467 0.000786 0.119480 0.466922 -0.785751 0.519502 -0.062500 1 0 0 0 0 0 3 841215
-0.002472 0.000804 0.119470 0.539615 -1.036024 0.670253 -0.062500 1 0 0 0 0 0 3 842197
-0.002475 0.000813 0.119466 0.516638 -0.952318 0.596546 -0.062500 1 0 0 0 0 0 3 843216
-0.002476 0.000817 0.119465 0.498388 -0.889402 0.558378 -0.062500 1 0 0 0 0 0 3 844219
-0.002477 0.000819 0.119464 0.488284 -0.855763 0.543898 -0.062500 1 0 0 0 0 0 3 845214
-0.002477 0.000820 0.119464 0.483025 -0.838691 0.538740 -0.062500 1 0 0 0 0 0 3 846217
-0.002477 0.000821 0.119464 0.480350 -0.830134 0.536946 -0.062500 1 0 0 0 0 0 3 847214
-0.002478 0.000821 0.119464 0.478991 -0.825850 0.536317 -0.062500 1 0 0 0 0 0 3 848213
-0.002478 0.000821 0.119464 0.478307 -0.823690 0.536100 -0.062500 1 0 0 0 0 0 3 849194
-0.002478 0.000821 0.119464 0.477957 -0.822617 0.536023 -0.062500 1 0 0 0 0 0 3 850215
-0.002478 0.000822 0.119464 0.477781 -0.822087 0.536000 -0.062500 1 0 0 0 0 0 3 851214
-0.002478 0.000822 0.119464 0.477698 -0.821818 0.535994 -0.062500 1 0 0 0 0 0 3 852232
-0.002478 0.000822 0.119464 0.477647 -0.821686 0.535991 -0.062500 1 0 0 0 0 0 3 853225
-0.002478 0.000822 0.119464 0.477634 -0.821613 0.535983 -0.062500 1 0 0 0 0 0 3 854269
-0.002478 0.000822 0.119464 0.477615 -0.821583 0.535994 -0.062500 1 0 0 0 0 0 3 855287
-0.002478 0.000822 0.119464 0.477606 -0.821559 0.535982 -0.062500 1 0 0 0 0 0 3 856277
-0.002483 0.000839 0.119453 0.550266 -1.071709 0.686857 -0.062500 1 0 0 0 0 0 3 857272
-0.002485 0.000848 0.119450 -0.002878 -0.163897 0.613087 -0.062500 0 0 0 0 0 0 3 858272
-0.002487 0.000853 0.119448 -0.022993 -0.094512 0.574899 -0.062500 0 0 0 0 0 0 3 859269
-0.002488 0.000855 0.119448 -0.033801 -0.058631 0.560395 -0.062500 0 0 0 0 0 0 3 860276
-0.002488 0.000856 0.119448 -0.039415 -0.040441 0.555248 -0.062500 0 0 0 0 0 0 3 861270
-0.002488 0.000857 0.119448 -0.042280 -0.031322 0.553437 -0.062500 0 0 0 0 0 0 3 862272
-0.002488 0.000857 0.119448 -0.043724 -0.026748 0.552811 -0.062500 0 0 0 0 0 0 3 863269
-0.002493 0.000875 0.119437 0.022979 -0.256615 0.703600 -0.062500 0 0 0 0 0 0 3 864271
-0.002496 0.000884 0.119433 -0.003018 -0.162949 0.629686 -0.062500 0 0 0 0 0 0 3 865274
-0.002503 0.000906 0.119421 0.044568 -0.327106 0.742525 -0.062500 0 0 0 0 0 0 3 866281
-0.002511 0.000936 0.119406 0.075443 -0.430451 0.805313 -0.062500 0 0 0 0 0 0 3 867258
-0.002521 0.000968 0.119390 0.091918 -0.484240 0.839306 -0.062500 0 0 0 0 0 0 3 868275
-0.002526 0.000984 0.119384 0.033048 -0.279518 0.710787 -0.062500 0 0 0 0 0 0 3 869271
-0.002534 0.001010 0.119372 0.062877 -0.385367 0.803572 -0.062500 0 0 0 0 0 0 3 870254
-0.002543 0.001041 0.119356 0.084587 -0.459281 0.859330 -0.062500 0 0 0 0 0 0 3 871266
-0.002548 0.001056 0.119351 0.029214 -0.266830 0.739263 -0.062500 0 0 0 0 0 0 3 872266
-0.002555 0.001082 0.119338 0.060144 -0.380062 0.835317 -0.062500 0 0 0 0 0 0 3 873269
-0.002564 0.001113 0.119323 0.082793 -0.457032 0.892256 -0.062500 0 0 0 0 0 0 3 874252
-0.002574 0.001146 0.119307 0.095098 -0.497614 0.924248 -0.062500 0 0 0 0 0 0 3 875268
-0.002579 0.001162 0.119301 0.034345 -0.286931 0.794467 -0.062500 0 0 0 0 0 0 3 876252
-0.002587 0.001188 0.119289 0.062998 -0.389145 0.887378 -0.062500 0 0 0 0 0 0 3 877268
-0.002591 0.001202 0.119284 0.017110 -0.230283 0.791116 -0.062500 0 0 0 0 0 0 3 878252
-0.002585 0.001240 0.119282 -0.110715 -0.538451 0.748182 -0.062500 0 0 0 0 0 0 3 879266
-0.002588 0.001276 0.119271 -0.020747 -0.552989 0.881739 -0.062500 0 0 0 0 0 0 3 880252
-0.002594 0.001313 0.119256 0.041663 -0.546385 0.952721 -0.062500 0 0 0 0 0 0 3 881266
-0.002598 0.001331 0.119251 0.007635 -0.311337 0.837164 -0.062500 0 0 0 0 0 0 3 882201
-0.002623 0.001362 0.119248 0.295240 -0.459443 0.799459 -0.062500 0 0 0 0 0 0 3 883211
-0.002642 0.001395 0.119236 0.223728 -0.501075 0.924148 -0.062500 0 0 0 0 0 0 3 884205
-0.002651 0.001412 0.119232 0.100759 -0.288710 0.838172 -0.062500 0 0 0 0 0 0 3 885211
-0.002660 0.001438 0.119219 0.096314 -0.389105 0.948261 -0.062500 0 0 0 0 0 0 3 886211
-0.002671 0.001469 0.119204 0.100865 -0.460312 1.010337 -0.062500 0 0 0 0 0 0 3 887200
-0.002676 0.001485 0.119199 0.037471 -0.268027 0.891109 -0.062500 0 0 0 0 0 0 3 888210
-0.002684 0.001510 0.119186 0.063644 -0.375705 0.988812 -0.062500 0 0 0 0 0 0 3 889200
-0.002688 0.001523 0.119182 0.017409 -0.222077 0.893294 -0.062500 0 0 0 0 0 0 3 890210
-0.002695 0.001547 0.119169 0.053809 -0.353753 1.000503 -0.062500 0 0 0 0 0 0 3 891210
-0.002699 0.001559 0.119165 0.012420 -0.211081 0.908285 -0.062500 0 0 0 0 0 0 3 892200
-0.002706 0.001583 0.119152 0.051263 -0.348122 1.016763 -0.062500 0 0 0 0 0 0 3 893210
-0.002733 0.001617 0.119147 0.323348 -0.496851 0.942773 -0.062500 0 0 0 0 0 0 3 894201
-0.002747 0.001634 0.119145 0.171531 -0.290154 0.889453 -0.062500 0 0 0 0 0 0 3 896298
-0.002759 0.001660 0.119133 0.132823 -0.387990 1.021711 -0.062500 0 0 0 0 0 0 3 897200
-0.002765 0.001673 0.119129 0.052060 -0.228222 0.938823 -0.062500 0 0 0 0 0 0 3 898898
-0.002769 0.001680 0.119128 0.002996 -0.130755 0.897188 -0.062500 0 0 0 0 0 0 3 899214
-0.002775 0.001701 0.119116 0.044538 -0.307124 1.035297 -0.062500 0 0 0 0 0 0 3 900326
-0.002803 0.001734 0.119111 0.319098 -0.475113 0.973126 -0.062500 0 0 0 0 0 0 3 901210
-0.002817 0.001750 0.119109 0.168661 -0.279862 0.923333 -0.062500 0 0 0 0 0 0 3 902201
-0.002829 0.001776 0.119098 0.130514 -0.383072 1.057197 -0.062500 0 0 0 0 0 0 3 903201
-0.002835 0.001789 0.119094 0.050229 -0.226385 0.974509 -0.062500 0 0 0 0 0 0 3 904217
-0.002843 0.001813 0.119081 0.069145 -0.355626 1.087129 -0.062500 0 0 0 0 0 0 3 905205
-0.002847 0.001825 0.119077 0.019457 -0.212677 0.995980 -0.062500 0 0 0 0 0 0 3 906214
-0.002849 0.001831 0.119075 -0.012475 -0.119855 0.951370 -0.062500 0 0 0 0 0 0 3 907215
-0.002856 0.001852 0.119064 0.036647 -0.299891 1.088979 -0.062500 0 0 0 0 0 0 3 908211
-0.002878 0.001867 0.119069 0.248906 -0.243724 0.872675 -0.062500 0 0 0 0 0 0 3 909213
-0.002894 0.001892 0.119060 0.191554 -0.369134 1.052137 -0.062500 0 0 0 0 0 0 3 910219
-0.002902 0.001904 0.119057 0.082505 -0.219697 0.995136 -0.062500 0 0 0 0 0 0 3 911251
-0.002911 0.001928 0.119045 0.085855 -0.351496 1.118059 -0.062500 0 0 0 0 0 0 3 912346
-0.002916 0.001940 0.119041 0.028126 -0.210441 1.030225 -0.062500 0 0 0 0 0 0 3 913325
-0.002937 0.001951 0.119049 0.238258 -0.177827 0.852181 -0.062500 0 0 0 0 0 0 3 914215
-0.002953 0.001974 0.119041 0.185369 -0.333390 1.056561 -0.062500 0 0 0 0 0 0 3 915336
-0.002961 0.001985 0.119038 0.079539 -0.201344 1.009066 -0.062500 0 0 0 0 0 0 3 916198
-0.002970 0.002008 0.119026 0.083843 -0.342195 1.135674 -0.062500 0 0 0 0 0 0 3 917333
-0.002975 0.002020 0.119022 0.027144 -0.205802 1.048880 -0.062500 0 0 0 0 0 0 3 918218
-0.002982 0.002044 0.119009 0.054680 -0.348787 1.160788 -0.062500 0 0 0 0 0 0 3 919220
-0.003005 0.002060 0.119014 0.257370 -0.270683 0.934441 -0.062500 0 0 0 0 0 0 3 920331
-0.003021 0.002086 0.119005 0.194423 -0.384006 1.110435 -0.062500 0 0 0 0 0 0 3 921334
-0.003030 0.002099 0.119002 0.082860 -0.229159 1.051583 -0.062500 0 0 0 0 0 0 3 922345
-0.003039 0.002123 0.118990 0.083969 -0.357981 1.174497 -0.062500 0 0 0 0 0 0 3 923338
-0.003044 0.002135 0.118985 0.026437 -0.213419 1.086067 -0.062500 0 0 0 0 0 0 3 924338
-0.003070 0.002163 0.118982 0.302335 -0.408246 1.063828 -0.062500 0 0 0 0 0 0 3 925212
-0.003083 0.002177 0.118981 0.158510 -0.244889 1.037005 -0.062500 0 0 0 0 0 0 3 926324
-0.003095 0.002201 0.118970 0.123794 -0.364622 1.181295 -0.062500 0 0 0 0 0 0 3 927341
-0.003101 0.002214 0.118966 0.046110 -0.217961 1.101026 -0.062500 0 0 0 0 0 0 3 928337
-0.003109 0.002238 0.118953 0.065684 -0.350809 1.215914 -0.062500 0 0 0 0 0 0 3 929339
-0.003113 0.002249 0.118949 0.017038 -0.211137 1.124258 -0.062500 0 0 0 0 0 0 3 930318
-0.003139 0.002278 0.118946 0.297667 -0.406865 1.101609 -0.062500 0 0 0 0 0 0 3 931337
-0.003153 0.002292 0.118945 0.156198 -0.244185 1.074026 -0.062500 0 0 0 0 0 0 3 932336
-0.003164 0.002316 0.118933 0.122477 -0.363892 1.218386 -0.062500 0 0 0 0 0 0 3 933335
-0.003175 0.002346 0.118918 0.111320 -0.442411 1.293916 -0.062500 0 0 0 0 0 0 3 934336
-0.003181 0.002361 0.118913 0.041216 -0.258161 1.176575 -0.062500 0 0 0 0 0 0 3 935335
-0.003189 0.002386 0.118900 0.063550 -0.369623 1.277789 -0.062500 0 0 0 0 0 0 3 936338
-0.003199 0.002417 0.118915 0.094281 -0.462865 0.900372 -0.062500 0 0 0 0 0 0 3 937335
-0.003209 0.002450 0.118910 0.092495 -0.495649 1.147445 -0.062500 0 0 0 0 0 0 3 938214
-0.003214 0.002466 0.118908 0.027794 -0.286265 1.124360 -0.062500 0 0 0 0 0 0 3 939212
-0.003222 0.002492 0.118896 0.053801 -0.385346 1.262023 -0.062500 0 0 0 0 0 0 3 940212
-0.003226 0.002505 0.118892 0.008942 -0.229610 1.177748 -0.062500 0 0 0 0 0 0 3 941338
-0.003233 0.002529 0.118879 0.044716 -0.356965 1.292065 -0.062500 0 0 0 0 0 0 3 942401
-0.003256 0.002545 0.118884 0.251333 -0.275296 1.066429 -0.062500 0 0 0 0 0 0 3 943396
-0.003272 0.002571 0.118875 0.191661 -0.384965 1.243131 -0.062500 0 0 0 0 0 0 3 944398
-0.003280 0.002584 0.118871 0.081138 -0.229843 1.182988 -0.062500 0 0 0 0 0 0 3 945405
-0.003289 0.002608 0.118859 0.082083 -0.356940 1.306985 -0.062500 0 0 0 0 0 0 3 946397
-0.003294 0.002620 0.118855 0.024547 -0.215666 1.217519 -0.062500 0 0 0 0 0 0 3 947396
-0.003321 0.002648 0.118852 0.300629 -0.409679 1.197734 -0.062500 0 0 0 0 0 0 3 948403
-0.003334 0.002662 0.118850 0.156972 -0.246973 1.169270 -0.062500 0 0 0 0 0 0 3 949416
-0.003346 0.002687 0.118839 0.121647 -0.365465 1.314428 -0.062500 0 0 0 0 0 0 3 950257
-0.003352 0.002699 0.118835 0.044417 -0.219878 1.233033 -0.062500 0 0 0 0 0 0 3 951399
-0.003360 0.002722 0.118822 0.063510 -0.351648 1.349065 -0.062500 0 0 0 0 0 0 3 952404
-0.003388 0.002756 0.118816 0.327335 -0.498860 1.281565 -0.062500 0 0 0 0 0 0 3 953266
-0.003402 0.002773 0.118814 0.172370 -0.291378 1.224069 -0.062500 0 0 0 0 0 0 3 954402
-0.003409 0.002782 0.118813 0.059393 -0.165895 1.200563 -0.062500 0 0 0 0 0 0 3 955397
-0.003405 0.002817 0.118812 -0.096611 -0.502490 1.203013 -0.062500 0 0 0 0 0 0 3 956371
-0.003422 0.002840 0.118821 0.161461 -0.366089 1.062708 -0.062500 0 0 0 0 0 0 3 957386
-0.003435 0.002868 0.118813 0.140020 -0.431612 1.281467 -0.062500 0 0 0 0 0 0 3 958399
-0.003442 0.002882 0.118810 0.052480 -0.254411 1.236217 -0.062500 0 0 0 0 0 0 3 959278
-0.003451 0.002907 0.118798 0.064844 -0.369542 1.366420 -0.062500 0 0 0 0 0 0 3 960244
-0.003455 0.002919 0.118793 0.013561 -0.223310 1.278248 -0.062500 0 0 0 0 0 0 3 961430
-0.003481 0.002947 0.118790 0.292762 -0.414156 1.260696 -0.062500 0 0 0 0 0 0 3 962402
-0.003494 0.002962 0.118789 0.150693 -0.250491 1.231428 -0.062500 0 0 0 0 0 0 3 963379
-0.003506 0.002986 0.118777 0.117771 -0.365484 1.377167 -0.062500 0 0 0 0 0 0 3 964392
-0.003499 0.003012 0.118784 -0.122805 -0.399743 1.148678 -0.062500 0 0 0 0 0 0 3 965434
-0.003501 0.003042 0.118775 -0.040176 -0.457472 1.337193 -0.062500 0 0 0 0 0 0 3 966393
-0.003521 0.003062 0.118781 0.207122 -0.327739 1.149403 -0.062500 0 0 0 0 0 0 3 967377
-0.003531 0.003072 0.118783 0.101157 -0.184711 1.182159 -0.062500 0 0 0 0 0 0 3 968393
-0.003541 0.003094 0.118772 0.090492 -0.330728 1.361912 -0.062500 0 0 0 0 0 0 3 969413
-0.003546 0.003105 0.118769 0.027187 -0.202462 1.292547 -0.062500 0 0 0 0 0 0 3 970376
-0.003567 0.003116 0.118777 0.236038 -0.177567 1.123988 -0.062500 0 0 0 0 0 0 3 974807
-0.003607 0.003160 0.118766 0.491339 -0.616652 1.360558 -0.062500 0 0 0 0 0 0 3 975265
-0.003614 0.003196 0.118773 0.099543 -0.553710 1.151719 -0.062500 0 0 0 0 0 0 3 977960
-0.003618 0.003214 0.118775 0.003934 -0.317376 1.186840 -0.062500 0 0 0 0 0 0 3 978325
-0.003644 0.003245 0.118774 0.283417 -0.460962 1.237843 -0.062500 0 0 0 0 0 0 3 979336
-0.003662 0.003278 0.118762 0.208411 -0.499173 1.392470 -0.062500 0 0 0 0 0 0 3 980323
-0.003671 0.003294 0.118758 0.087116 -0.292176 1.310662 -0.062500 0 0 0 0 0 0 3 981333
-0.003675 0.003302 0.118757 0.016647 -0.165020 1.268656 -0.062500 0 0 0 0 0 0 3 982324
-0.003683 0.003324 0.118745 0.044130 -0.322751 1.412210 -0.062500 0 0 0 0 0 0 3 983201
-0.003686 0.003335 0.118741 0.001938 -0.201222 1.328561 -0.062500 0 0 0 0 0 0 3 984334
-0.003676 0.003354 0.118750 -0.190144 -0.299174 1.140253 -0.062500 0 0 0 0 0 0 3 985323
-0.003670 0.003363 0.118753 -0.141975 -0.182176 1.195681 -0.062500 0 0 0 0 0 0 3 986342
-0.003687 0.003373 0.118763 0.145651 -0.168441 1.096248 -0.062500 0 0 0 0 0 0 3 987199
-0.003699 0.003395 0.118755 0.130674 -0.328331 1.331947 -0.062500 0 0 0 0 0 0 3 988336
-0.003706 0.003406 0.118753 0.050937 -0.204755 1.291219 -0.062500 0 0 0 0 0 0 3 989324
-0.003709 0.003411 0.118752 0.000271 -0.121294 1.264813 -0.062500 0 0 0 0 0 0 3 990336
-0.003735 0.003436 0.118749 0.285908 -0.361534 1.283786 -0.062500 0 0 0 0 0 0 3 991321
-0.003748 0.003448 0.118749 0.147959 -0.225679 1.265857 -0.062500 0 0 0 0 0 0 3 992332
-0.003754 0.003454 0.118748 0.050591 -0.131957 1.257085 -0.062500 0 0 0 0 0 0 3 993321
-0.003763 0.003475 0.118737 0.062984 -0.306071 1.413763 -0.062500 0 0 0 0 0 0 3 994332
-0.003767 0.003485 0.118733 0.013466 -0.193322 1.334366 -0.062500 0 0 0 0 0 0 3 995322
-0.003788 0.003495 0.118741 0.229846 -0.176444 1.163220 -0.062500 0 0 0 0 0 0 3 996332
-0.003799 0.003500 0.118743 0.111636 -0.109438 1.211440 -0.062500 0 0 0 0 0 0 3 997196
-0.003809 0.003519 0.118733 0.094843 -0.294389 1.399043 -0.062500 0 0 0 0 0 0 3 998332
-0.003814 0.003529 0.118729 0.029344 -0.187306 1.331317 -0.062500 0 0 0 0 0 0 3 999323
-0.003817 0.003534 0.118728 -0.010470 -0.112733 1.294525 -0.062500 0 0 0 0 0 0 4 342
-0.003805 0.003550 0.118738 -0.195396 -0.253086 1.134714 -0.062500 0 0 0 0 0 0 4 1331
-0.003800 0.003558 0.118741 -0.142832 -0.159111 1.201010 -0.062500 0 0 0 0 0 0 4 2335
-0.003821 0.003584 0.118740 0.211544 -0.380787 1.266454 -0.062500 0 0 0 0 0 0 4 3329
-0.003831 0.003597 0.118740 0.101071 -0.240550 1.265136 -0.062500 0 0 0 0 0 0 4 4334
-0.003837 0.003604 0.118740 0.022414 -0.141995 1.262176 -0.062500 0 0 0 0 0 0 4 5326
-0.003844 0.003624 0.118728 0.048499 -0.312197 1.421406 -0.062500 0 0 0 0 0 0 4 6341
-0.003848 0.003634 0.118724 0.003894 -0.198554 1.342476 -0.062500 0 0 0 0 0 0 4 7327
-0.003850 0.003640 0.118723 -0.025477 -0.120617 1.301655 -0.062500 0 0 0 0 0 0 4 8393
-0.003851 0.003642 0.118723 -0.041399 -0.079088 1.286157 -0.062500 0 0 0 0 0 0 4 9355
-0.003852 0.003644 0.118722 -0.049659 -0.057925 1.280640 -0.062500 0 0 0 0 0 0 4 10335
-0.003871 0.003649 0.118732 0.194553 -0.108028 1.148952 -0.062500 0 0 0 0 0 0 4 11336
-0.003886 0.003669 0.118723 0.154967 -0.299863 1.372471 -0.062500 0 0 0 0 0 0 4 12333
-0.003893 0.003679 0.118720 0.058735 -0.192290 1.326561 -0.062500 0 0 0 0 0 0 4 13317
-0.003897 0.003684 0.118719 0.001890 -0.117274 1.298250 -0.062500 0 0 0 0 0 0 4 14392
-0.003886 0.003700 0.118729 -0.191597 -0.257614 1.141673 -0.062500 0 0 0 0 0 0 4 15395
-0.003880 0.003708 0.118733 -0.143358 -0.163452 1.208910 -0.062500 0 0 0 0 0 0 4 16409
-0.003878 0.003712 0.118734 -0.103365 -0.101031 1.244333 -0.062500 0 0 0 0 0 0 4 17430
-0.003895 0.003719 0.118744 0.167267 -0.129492 1.128218 -0.062500 0 0 0 0 0 0 4 18400
-0.003904 0.003722 0.118747 0.077388 -0.087418 1.196432 -0.062500 0 0 0 0 0 0 4 19373
-0.003908 0.003723 0.118748 0.011195 -0.061826 1.230902 -0.062500 0 0 0 0 0 0 4 20410
-0.003910 0.003724 0.118749 -0.023587 -0.048941 1.243919 -0.062500 0 0 0 0 0 0 4 21453
-0.003916 0.003742 0.118737 0.022700 -0.265524 1.409466 -0.062500 0 0 0 0 0 0 4 22397
-0.003919 0.003751 0.118733 -0.009047 -0.175195 1.332467 -0.062500 0 0 0 0 0 0 4 23368
-0.003921 0.003755 0.118732 -0.031938 -0.108937 1.292271 -0.062500 0 0 0 0 0 0 4 24367
-0.003922 0.003757 0.118732 -0.044631 -0.073266 1.276978 -0.062500 0 0 0 0 0 0 4 25402
-0.003922 0.003759 0.118731 -0.051279 -0.055012 1.271536 -0.062500 0 0 0 0 0 0 4 26393
-0.003923 0.003759 0.118731 -0.054705 -0.045806 1.269635 -0.062500 0 0 0 0 0 0 4 27368
-0.003942 0.003764 0.118741 0.192258 -0.102040 1.139563 -0.062500 0 0 0 0 0 0 4 28366
-0.003951 0.003766 0.118744 0.090017 -0.073763 1.202655 -0.062500 0 0 0 0 0 0 4 29385
-0.003943 0.003782 0.118755 -0.146294 -0.235422 1.089929 -0.062500 0 0 0 0 0 0 4 30390
-0.003939 0.003789 0.118759 -0.120908 -0.152018 1.173434 -0.062500 0 0 0 0 0 0 4 31395
-0.003937 0.003792 0.118761 -0.092274 -0.095173 1.214625 -0.062500 0 0 0 0 0 0 4 32369
-0.003936 0.003794 0.118761 -0.075799 -0.065687 1.230140 -0.062500 0 0 0 0 0 0 4 33435
-0.003935 0.003795 0.118761 -0.067162 -0.051001 1.235637 -0.062500 0 0 0 0 0 0 4 34390
-0.003935 0.003796 0.118761 -0.062740 -0.043709 1.237564 -0.062500 0 0 0 0 0 0 4 35368
-0.003935 0.003796 0.118761 -0.060493 -0.040086 1.238231 -0.062500 0 0 0 0 0 0 4 36389
-0.003935 0.003796 0.118761 -0.059349 -0.038288 1.238459 -0.062500 0 0 0 0 0 0 4 37401
-0.003954 0.003801 0.118771 0.190006 -0.098312 1.109214 -0.062500 0 0 0 0 0 0 4 38367
-0.003963 0.003803 0.118774 0.088890 -0.071884 1.172515 -0.062500 0 0 0 0 0 0 4 39367
-0.003968 0.003804 0.118775 0.016983 -0.054070 1.205243 -0.062500 0 0 0 0 0 0 4 40401
-0.003970 0.003805 0.118775 -0.020689 -0.045085 1.217665 -0.062500 0 0 0 0 0 0 4 41415
-0.003972 0.003805 0.118775 -0.039539 -0.040710 1.222085 -0.062500 0 0 0 0 0 0 4 42399
-0.003972 0.003805 0.118776 -0.048917 -0.038563 1.223625 -0.062500 0 0 0 0 0 0 4 43396
-0.003972 0.003805 0.118776 -0.053571 -0.037516 1.224162 -0.062500 0 0 0 0 0 0 4 44399
-0.003973 0.003805 0.118776 -0.055890 -0.037003 1.224345 -0.062500 0 0 0 0 0 0 4 45396
-0.003973 0.003805 0.118776 -0.057054 -0.036747 1.224413 -0.062500 0 0 0 0 0 0 4 46367
-0.003973 0.003805 0.118776 -0.057633 -0.036626 1.224429 -0.062500 0 0 0 0 0 0 4 47380
-0.003992 0.003810 0.118785 0.190998 -0.097517 1.095264 -0.062500 0 0 0 0 0 0 4 48397
-0.004001 0.003812 0.118788 0.089387 -0.071484 1.158460 -0.062500 0 0 0 0 0 0 4 49437
-0.004006 0.003813 0.118789 0.017213 -0.053881 1.191145 -0.062500 0 0 0 0 0 0 4 50399
-0.004008 0.003814 0.118789 -0.020573 -0.044977 1.203559 -0.062500 0 0 0 0 0 0 4 51396
-0.004009 0.003814 0.118790 -0.039481 -0.040650 1.207957 -0.062500 0 0 0 0 0 0 4 52401
-0.004010 0.003814 0.118790 -0.048880 -0.038534 1.209505 -0.062500 0 0 0 0 0 0 4 53432
-0.004010 0.003814 0.118790 -0.053562 -0.037514 1.210040 -0.062500 0 0 0 0 0 0 4 54413
-0.004010 0.003814 0.118790 -0.055888 -0.036993 1.210235 -0.062500 0 0 0 0 0 0 4 55391
-0.004030 0.003819 0.118799 0.191999 -0.097718 1.081257 -0.062500 0 0 0 0 0 0 4 56376
-0.004039 0.003821 0.118802 0.089865 -0.071590 1.144382 -0.062500 0 0 0 0 0 0 4 57413
-0.004044 0.003822 0.118803 0.007596 -0.060699 1.177055 -0.062500 0 0 0 0 0 0 4 58374
-0.004046 0.003823 0.118804 -0.030314 -0.051777 1.189446 -0.062500 0 0 0 0 0 0 4 59389
-0.004047 0.003823 0.118804 -0.049286 -0.047436 1.193857 -0.062500 0 0 0 0 0 0 4 60374
-0.004048 0.003823 0.118804 -0.058714 -0.045323 1.195401 -0.062500 0 0 0 0 0 0 4 61431
-0.004048 0.003823 0.118804 -0.063403 -0.044293 1.195927 -0.062500 0 0 0 0 0 0 4 62617
-0.004067 0.003828 0.118813 0.183428 -0.104761 1.067235 -0.062500 0 0 0 0 0 0 4 63399
-0.004077 0.003830 0.118816 0.088632 -0.079990 1.130331 -0.062500 0 0 0 0 0 0 4 64399
-0.004082 0.003831 0.118817 0.015884 -0.062261 1.162966 -0.062500 0 0 0 0 0 0 4 65418
-0.004084 0.003832 0.118818 -0.022173 -0.053317 1.175356 -0.062500 0 0 0 0 0 0 4 66399
-0.004085 0.003832 0.118818 -0.041225 -0.048949 1.179761 -0.062500 0 0 0 0 0 0 4 67395
-0.004086 0.003832 0.118818 -0.050709 -0.046822 1.181304 -0.062500 0 0 0 0 0 0 4 68372
-0.004086 0.003832 0.118818 -0.055409 -0.045779 1.181840 -0.062500 0 0 0 0 0 0 4 69404
-0.004105 0.003837 0.118827 0.191536 -0.106277 1.053286 -0.062500 0 0 0 0 0 0 4 70399
-0.004115 0.003839 0.118830 0.088695 -0.080013 1.116303 -0.062500 0 0 0 0 0 0 4 71373
-0.004120 0.003840 0.118831 0.015919 -0.062270 1.148903 -0.062500 0 0 0 0 0 0 4 72388
-0.004122 0.003841 0.118832 -0.022169 -0.053307 1.161292 -0.062500 0 0 0 0 0 0 4 73425
-0.004123 0.003841 0.118832 -0.041227 -0.048947 1.165696 -0.062500 0 0 0 0 0 0 4 74330
-0.004124 0.003841 0.118832 -0.050690 -0.046826 1.167224 -0.062500 0 0 0 0 0 0 4 75319
-0.004124 0.003841 0.118832 -0.055412 -0.045778 1.167768 -0.062500 0 0 0 0 0 0 4 76331
-0.004124 0.003841 0.118832 -0.057760 -0.045271 1.167947 -0.062500 0 0 0 0 0 0 4 77320
-0.004143 0.003846 0.118841 0.190489 -0.106054 1.039413 -0.062500 0 0 0 0 0 0 4 78330
-0.004153 0.003848 0.118844 0.088170 -0.079893 1.102310 -0.062500 0 0 0 0 0 0 4 79333
-0.004157 0.003849 0.118845 0.015637 -0.062215 1.134861 -0.062500 0 0 0 0 0 0 4 80319
-0.004160 0.003850 0.118846 -0.022306 -0.053277 1.147230 -0.062500 0 0 0 0 0 0 4 81330
-0.004161 0.003850 0.118846 -0.041299 -0.048931 1.151634 -0.062500 0 0 0 0 0 0 4 82320
-0.004162 0.003850 0.118846 -0.050736 -0.046816 1.153166 -0.062500 0 0 0 0 0 0 4 83329
-0.004181 0.003855 0.118855 0.194107 -0.106845 1.025247 -0.062500 0 0 0 0 0 0 4 84319
-0.004191 0.003857 0.118858 0.089987 -0.080285 1.088239 -0.062500 0 0 0 0 0 0 4 85328
-0.004195 0.003858 0.118859 0.016540 -0.062410 1.120796 -0.062500 0 0 0 0 0 0 4 86320
-0.004198 0.003859 0.118860 -0.021858 -0.053379 1.133178 -0.062500 0 0 0 0 0 0 4 87320
-0.004199 0.003859 0.118860 -0.041073 -0.048982 1.137583 -0.062500 0 0 0 0 0 0 4 88329
-0.004199 0.003859 0.118860 -0.050626 -0.046841 1.139118 -0.062500 0 0 0 0 0 0 4 89319
-0.004200 0.003859 0.118860 -0.055371 -0.045788 1.139644 -0.062500 0 0 0 0 0 0 4 90329
-0.004200 0.003859 0.118860 -0.057737 -0.045266 1.139838 -0.062500 0 0 0 0 0 0 4 91318
-0.004219 0.003864 0.118869 0.190735 -0.106098 1.011593 -0.062500 0 0 0 0 0 0 4 92329
-0.004229 0.003866 0.118872 0.088292 -0.079927 1.074341 -0.062500 0 0 0 0 0 0 4 93318
-0.004233 0.003867 0.118874 0.015695 -0.062228 1.106817 -0.062500 0 0 0 0 0 0 4 94334
-0.004236 0.003868 0.118874 -0.022288 -0.053291 1.119159 -0.062500 0 0 0 0 0 0 4 95340
-0.004237 0.003868 0.118874 -0.041288 -0.048934 1.123551 -0.062500 0 0 0 0 0 0 4 96321
-0.004237 0.003868 0.118874 -0.050723 -0.046809 1.125080 -0.062500 0 0 0 0 0 0 4 97332
-0.004238 0.003868 0.118874 -0.055432 -0.045773 1.125619 -0.062500 0 0 0 0 0 0 4 98329
-0.004238 0.003868 0.118874 -0.057769 -0.045268 1.125809 -0.062500 0 0 0 0 0 0 4 99335
-0.004238 0.003868 0.118874 -0.058924 -0.045016 1.125868 -0.062500 0 0 0 0 0 0 4 100338
-0.004238 0.003868 0.118874 -0.059515 -0.044892 1.125887 -0.062500 0 0 0 0 0 0 4 101340
-0.004238 0.003868 0.118874 -0.059814 -0.044824 1.125892 -0.062500 0 0 0 0 0 0 4 102340
-0.004257 0.003873 0.118883 0.180722 -0.114192 0.997741 -0.062500 0 0 0 0 0 0 4 103339
-0.004267 0.003875 0.118886 0.078724 -0.088114 1.060380 -0.062500 0 0 0 0 0 0 4 104330
-0.004271 0.003876 0.118888 0.006347 -0.070466 1.092826 -0.062500 0 0 0 0 0 0 4 105331
-0.004274 0.003877 0.118888 -0.031533 -0.061564 1.105150 -0.062500 0 0 0 0 0 0 4 106315
-0.004275 0.003877 0.118888 -0.050463 -0.057214 1.109528 -0.062500 0 0 0 0 0 0 4 107332
-0.004275 0.003877 0.118888 -0.059868 -0.055104 1.111067 -0.062500 0 0 0 0 0 0 4 108331
-0.004276 0.003877 0.118888 -0.064563 -0.054072 1.111599 -0.062500 0 0 0 0 0 0 4 109332
-0.004276 0.003877 0.118888 -0.066883 -0.053552 1.111781 -0.062500 0 0 0 0 0 0 4 110389
-0.004276 0.003877 0.118888 -0.068048 -0.053295 1.111845 -0.062500 0 0 0 0 0 0 4 111394
-0.004276 0.003877 0.118888 -0.068630 -0.053172 1.111878 -0.062500 0 0 0 0 0 0 4 112406
-0.004276 0.003877 0.118888 -0.068924 -0.053116 1.111872 -0.062500 0 0 0 0 0 0 4 113413
-0.004276 0.003877 0.118888 -0.069076 -0.053092 1.111883 -0.062500 0 0 0 0 0 0 4 114372
-0.004295 0.003882 0.118897 0.180766 -0.114198 0.983862 -0.062500 0 0 0 0 0 0 4 115407
-0.004305 0.003884 0.118900 0.078740 -0.088116 1.046435 -0.062500 0 0 0 0 0 0 4 116390
-0.004309 0.003885 0.118902 0.006358 -0.070478 1.078838 -0.062500 0 0 0 0 0 0 4 117400
-0.004312 0.003886 0.118902 -0.031519 -0.061557 1.091154 -0.062500 0 0 0 0 0 0 4 118387
-0.004313 0.003886 0.118902 -0.050463 -0.057213 1.095537 -0.062500 0 0 0 0 0 0 4 119387
-0.004313 0.003886 0.118902 -0.059884 -0.055101 1.097058 -0.062500 0 0 0 0 0 0 4 120392
-0.004314 0.003886 0.118902 -0.064559 -0.054073 1.097595 -0.062500 0 0 0 0 0 0 4 121454
-0.004314 0.003886 0.118902 -0.066896 -0.053559 1.097775 -0.062500 0 0 0 0 0 0 4 122395
-0.004333 0.003891 0.118911 0.181984 -0.114449 0.969965 -0.062500 0 0 0 0 0 0 4 123374
-0.004343 0.003893 0.118914 0.079351 -0.088242 1.032489 -0.062500 0 0 0 0 0 0 4 124395
-0.004347 0.003894 0.118916 0.006641 -0.070541 1.064864 -0.062500 0 0 0 0 0 0 4 125414
-0.004350 0.003895 0.118916 -0.031375 -0.061581 1.077160 -0.062500 0 0 0 0 0 0 4 126373
-0.004351 0.003895 0.118916 -0.050390 -0.057239 1.081536 -0.062500 0 0 0 0 0 0 4 127395
-0.004351 0.003895 0.118916 -0.059847 -0.055110 1.083077 -0.062500 0 0 0 0 0 0 4 128396
-0.004371 0.003900 0.118925 0.185608 -0.115241 0.955883 -0.062500 0 0 0 0 0 0 4 129423
-0.004380 0.003902 0.118928 0.081151 -0.088641 1.018477 -0.062500 0 0 0 0 0 0 4 130398
-0.004385 0.003903 0.118929 0.007544 -0.070737 1.050874 -0.062500 0 0 0 0 0 0 4 131404
-0.004388 0.003904 0.118930 -0.030934 -0.061691 1.063176 -0.062500 0 0 0 0 0 0 4 132367
-0.004389 0.003904 0.118930 -0.050168 -0.057280 1.067572 -0.062500 0 0 0 0 0 0 4 133408
-0.004409 0.003909 0.118939 0.190541 -0.116323 0.941506 -0.062500 0 0 0 0 0 0 4 134389
-0.004418 0.003911 0.118942 0.083598 -0.089178 1.004383 -0.062500 0 0 0 0 0 0 4 135399
-0.004423 0.003912 0.118943 0.008772 -0.070997 1.036868 -0.062500 0 0 0 0 0 0 4 136393
-0.004425 0.003913 0.118944 -0.030330 -0.061817 1.049200 -0.062500 0 0 0 0 0 0 4 137435
-0.004427 0.003913 0.118944 -0.049869 -0.057348 1.053599 -0.062500 0 0 0 0 0 0 4 138396
-0.004427 0.003913 0.118944 -0.059574 -0.055171 1.055141 -0.062500 0 0 0 0 0 0 4 139386
-0.004447 0.003918 0.118953 0.185983 -0.115316 0.928234 -0.062500 0 0 0 0 0 0 4 140399
-0.004456 0.003920 0.118956 0.081329 -0.088678 0.990676 -0.062500 0 0 0 0 0 0 4 141383
-0.004461 0.003921 0.118957 0.007620 -0.070754 1.023001 -0.062500 0 0 0 0 0 0 4 142364
-0.004464 0.003922 0.118958 -0.030895 -0.061700 1.035283 -0.062500 0 0 0 0 0 0 4 143407
-0.004484 0.003927 0.118967 0.191471 -0.128605 0.912368 -0.062500 0 0 0 0 0 0 4 144371
-0.004494 0.003929 0.118970 0.079600 -0.100343 0.976082 -0.062500 0 0 0 0 0 0 4 145413
-0.004499 0.003930 0.118971 0.002296 -0.081609 1.008838 -0.062500 0 0 0 0 0 0 4 146399
-0.004501 0.003931 0.118972 -0.038019 -0.072161 1.021281 -0.062500 0 0 0 0 0 0 4 147370
-0.004522 0.003936 0.118981 0.192484 -0.128820 0.898556 -0.062500 0 0 0 0 0 0 4 148361
-0.004532 0.003938 0.118984 0.080093 -0.100452 0.962217 -0.062500 0 0 0 0 0 0 4 149427
-0.004537 0.003939 0.118985 0.002535 -0.081664 0.994940 -0.062500 0 0 0 0 0 0 4 150387
-0.004540 0.003940 0.118986 -0.037891 -0.072181 1.007369 -0.062500 0 0 0 0 0 0 4 151372
-0.004541 0.003940 0.118986 -0.058090 -0.067570 1.011781 -0.062500 0 0 0 0 0 0 4 152386
-0.004541 0.003940 0.118986 -0.068134 -0.065316 1.013344 -0.062500 0 0 0 0 0 0 4 153707
-0.004561 0.003945 0.118995 0.177629 -0.125502 0.886883 -0.062500 0 0 0 0 0 0 4 154391
-0.004571 0.003947 0.118998 0.072711 -0.098824 0.949096 -0.062500 0 0 0 0 0 0 4 155388
-0.004575 0.003948 0.118999 -0.001159 -0.080869 0.981300 -0.062500 0 0 0 0 0 0 4 156370
-0.004578 0.003949 0.119000 -0.039745 -0.071790 0.993557 -0.062500 0 0 0 0 0 0 4 157424
-0.004579 0.003949 0.119000 -0.059018 -0.067370 0.997926 -0.062500 0 0 0 0 0 0 4 158372
-0.004599 0.003954 0.119009 0.182287 -0.126531 0.872597 -0.062500 0 0 0 0 0 0 4 159388
-0.004609 0.003956 0.119012 0.075016 -0.099320 0.935075 -0.062500 0 0 0 0 0 0 4 160390
-0.004613 0.003957 0.119013 -0.000009 -0.081120 0.967375 -0.062500 0 0 0 0 0 0 4 161401
-0.004616 0.003958 0.119013 -0.039162 -0.071902 0.979656 -0.062500 0 0 0 0 0 0 4 162391
-0.004617 0.003958 0.119014 -0.058733 -0.067433 0.984035 -0.062500 0 0 0 0 0 0 4 163385
-0.004637 0.003963 0.119023 0.182548 -0.126585 0.858848 -0.062500 0 0 0 0 0 0 4 164368
-0.004647 0.003965 0.119026 0.075146 -0.099348 0.921260 -0.062500 0 0 0 0 0 0 4 165399
-0.004651 0.003966 0.119027 0.000052 -0.081124 0.953522 -0.062500 0 0 0 0 0 0 4 166370
-0.004654 0.003967 0.119027 -0.039134 -0.071928 0.965797 -0.062500 0 0 0 0 0 0 4 167370
-0.004655 0.003967 0.119027 -0.058719 -0.067439 0.970152 -0.062500 0 0 0 0 0 0 4 168384
-0.004675 0.003972 0.119037 0.182666 -0.126607 0.845130 -0.062500 0 0 0 0 0 0 4 169419
-0.004685 0.003974 0.119040 0.068941 -0.112528 0.907458 -0.062500 0 0 0 0 0 0 4 170318
-0.004690 0.003975 0.119041 -0.006180 -0.094290 0.939684 -0.062500 0 0 0 0 0 0 4 171327
-0.004692 0.003976 0.119041 -0.045396 -0.085077 0.951935 -0.062500 0 0 0 0 0 0 4 172316
-0.004693 0.003976 0.119041 -0.064988 -0.080595 0.956307 -0.062500 0 0 0 0 0 0 4 173327
-0.004694 0.003976 0.119041 -0.074718 -0.078413 0.957836 -0.062500 0 0 0 0 0 0 4 174316
-0.004713 0.003981 0.119050 0.171695 -0.138725 0.831962 -0.062500 0 0 0 0 0 0 4 175320
-0.004723 0.003983 0.119054 0.066585 -0.112007 0.893862 -0.062500 0 0 0 0 0 0 4 176327
-0.004728 0.003985 0.119055 -0.007369 -0.094028 0.925923 -0.062500 0 0 0 0 0 0 4 177316
-0.004730 0.003985 0.119055 -0.045977 -0.084954 0.938128 -0.062500 0 0 0 0 0 0 4 178327
-0.004731 0.003985 0.119055 -0.065284 -0.080538 0.942471 -0.062500 0 0 0 0 0 0 4 179316
-0.004751 0.003990 0.119064 0.176493 -0.139786 0.817732 -0.062500 0 0 0 0 0 0 4 180326
-0.004761 0.003992 0.119067 0.068978 -0.112534 0.879898 -0.062500 0 0 0 0 0 0 4 181316
-0.004766 0.003994 0.119068 -0.006183 -0.094298 0.912055 -0.062500 0 0 0 0 0 0 4 182326
-0.004768 0.003994 0.119069 -0.045387 -0.085080 0.924274 -0.062500 0 0 0 0 0 0 4 183316
-0.004769 0.003994 0.119069 -0.064990 -0.080595 0.928645 -0.062500 0 0 0 0 0 0 4 184326
-0.004789 0.003999 0.119078 0.176770 -0.139823 0.804057 -0.062500 0 0 0 0 0 0 4 185316
-0.004799 0.004002 0.119081 0.069122 -0.112563 0.866139 -0.062500 0 0 0 0 0 0 4 186326
-0.004804 0.004003 0.119082 -0.006127 -0.094311 0.898255 -0.062500 0 0 0 0 0 0 4 187326
-0.004806 0.004003 0.119083 -0.045374 -0.085093 0.910472 -0.062500 0 0 0 0 0 0 4 188315
-0.004808 0.004003 0.119083 -0.064967 -0.080601 0.914835 -0.062500 0 0 0 0 0 0 4 189336
-0.004828 0.004008 0.119092 0.176893 -0.139856 0.790389 -0.062500 0 0 0 0 0 0 4 190341
-0.004837 0.004011 0.119095 0.069174 -0.112584 0.852401 -0.062500 0 0 0 0 0 0 4 191358
-0.004842 0.004012 0.119096 -0.006085 -0.094311 0.884484 -0.062500 0 0 0 0 0 0 4 192333
-0.004845 0.004012 0.119096 -0.045357 -0.085086 0.896687 -0.062500 0 0 0 0 0 0 4 193323
-0.004846 0.004013 0.119097 -0.064975 -0.080608 0.901047 -0.062500 0 0 0 0 0 0 4 194328
-0.004866 0.004017 0.119106 0.177021 -0.139881 0.776745 -0.062500 0 0 0 0 0 0 4 195326
-0.004876 0.004020 0.119109 0.069235 -0.112596 0.838668 -0.062500 0 0 0 0 0 0 4 196336
-0.004880 0.004021 0.119110 -0.006072 -0.094314 0.870712 -0.062500 0 0 0 0 0 0 4 197334
-0.004883 0.004021 0.119110 -0.045348 -0.085098 0.882915 -0.062500 0 0 0 0 0 0 4 198337
-0.004884 0.004022 0.119110 -0.064967 -0.080601 0.887266 -0.062500 0 0 0 0 0 0 4 199331
-0.004885 0.004022 0.119110 -0.074702 -0.078417 0.888785 -0.062500 0 0 0 0 0 0 4 200324
-0.004885 0.004022 0.119110 -0.079553 -0.077349 0.889314 -0.062500 0 0 0 0 0 0 4 201370
-0.004904 0.004027 0.119119 0.168451 -0.154863 0.763826 -0.062500 0 0 0 0 0 0 4 202333
-0.004914 0.004029 0.119122 0.064235 -0.128377 0.825208 -0.062500 0 0 0 0 0 0 4 203310
-0.004919 0.004030 0.119124 -0.009284 -0.110506 0.857060 -0.062500 0 0 0 0 0 0 4 204327
-0.004921 0.004030 0.119124 -0.047668 -0.101466 0.869178 -0.062500 0 0 0 0 0 0 4 205328
-0.004922 0.004031 0.119124 -0.066844 -0.097079 0.873500 -0.062500 0 0 0 0 0 0 4 206401
-0.004923 0.004031 0.119124 -0.076367 -0.094944 0.875026 -0.062500 0 0 0 0 0 0 4 207392
-0.004923 0.004031 0.119124 -0.081101 -0.093883 0.875547 -0.062500 0 0 0 0 0 0 4 208396
-0.004943 0.004036 0.119133 0.168512 -0.154880 0.750223 -0.062500 0 0 0 0 0 0 4 209418
-0.004952 0.004038 0.119136 0.064277 -0.128385 0.811509 -0.062500 0 0 0 0 0 0 4 210396
-0.004957 0.004039 0.119137 -0.009273 -0.110508 0.843317 -0.062500 0 0 0 0 0 0 4 211400
-0.004959 0.004040 0.119138 -0.047671 -0.101475 0.855441 -0.062500 0 0 0 0 0 0 4 212363
-0.004960 0.004040 0.119138 -0.066847 -0.097079 0.859763 -0.062500 0 0 0 0 0 0 4 213425
-0.004961 0.004040 0.119138 -0.076374 -0.094932 0.861278 -0.062500 0 0 0 0 0 0 4 214400
-0.004961 0.004040 0.119138 -0.081096 -0.093883 0.861797 -0.062500 0 0 0 0 0 0 4 215369
-0.004961 0.004040 0.119138 -0.083457 -0.093371 0.861991 -0.062500 0 0 0 0 0 0 4 216365
-0.004962 0.004040 0.119138 -0.084632 -0.093114 0.862047 -0.062500 0 0 0 0 0 0 4 217417
-0.004981 0.004045 0.119147 0.183004 -0.151927 0.736705 -0.062500 0 0 0 0 0 0 4 218392
-0.004991 0.004047 0.119150 0.079579 -0.125621 0.797858 -0.062500 0 0 0 0 0 0 4 219363
-0.004995 0.004048 0.119151 0.006430 -0.107818 0.829606 -0.062500 0 0 0 0 0 0 4 220395
-0.004998 0.004049 0.119151 -0.031757 -0.098831 0.841714 -0.062500 0 0 0 0 0 0 4 221430
-0.004999 0.004049 0.119152 -0.050825 -0.094459 0.846021 -0.062500 0 0 0 0 0 0 4 222390
-0.004999 0.004049 0.119152 -0.060300 -0.092324 0.847546 -0.062500 0 0 0 0 0 0 4 223401
-0.005000 0.004049 0.119152 -0.065002 -0.091290 0.848066 -0.062500 0 0 0 0 0 0 4 224364
-0.005000 0.004049 0.119152 -0.067346 -0.090763 0.848253 -0.062500 0 0 0 0 0 0 4 225379
-0.005000 0.004049 0.119152 -0.068516 -0.090515 0.848315 -0.062500 0 0 0 0 0 0 4 226361
-0.005000 0.004049 0.119152 -0.069089 -0.090396 0.848338 -0.062500 0 0 0 0 0 0 4 227361
-0.005019 0.004054 0.119161 0.182831 -0.151883 0.723119 -0.062500 0 0 0 0 0 0 4 228362
-0.005029 0.004056 0.119164 0.079479 -0.125586 0.784198 -0.062500 0 0 0 0 0 0 4 229396
-0.005033 0.004057 0.119165 0.006384 -0.107815 0.815905 -0.062500 0 0 0 0 0 0 4 230403
-0.005036 0.004058 0.119165 -0.031791 -0.098824 0.827993 -0.062500 0 0 0 0 0 0 4 231393
-0.005037 0.004058 0.119165 -0.050838 -0.094466 0.832305 -0.062500 0 0 0 0 0 0 4 232390
-0.005038 0.004058 0.119165 -0.060304 -0.092325 0.833813 -0.062500 0 0 0 0 0 0 4 233440
-0.005038 0.004058 0.119165 -0.065008 -0.091288 0.834349 -0.062500 0 0 0 0 0 0 4 234386
-0.005038 0.004058 0.119165 -0.067360 -0.090770 0.834530 -0.062500 0 0 0 0 0 0 4 235394
-0.005038 0.004058 0.119165 -0.068512 -0.090517 0.834592 -0.062500 0 0 0 0 0 0 4 236397
-0.005038 0.004058 0.119165 -0.069095 -0.090394 0.834620 -0.062500 0 0 0 0 0 0 4 237421
-0.005058 0.004063 0.119174 0.182953 -0.151895 0.709558 -0.062500 0 0 0 0 0 0 4 238405
-0.005067 0.004065 0.119177 0.079541 -0.125607 0.770545 -0.062500 0 0 0 0 0 0 4 239369
-0.005072 0.004066 0.119178 0.006407 -0.107821 0.802222 -0.062500 0 0 0 0 0 0 4 240368
-0.005074 0.004067 0.119179 -0.031772 -0.098829 0.814284 -0.062500 0 0 0 0 0 0 4 241398
-0.005075 0.004067 0.119179 -0.050841 -0.094456 0.818603 -0.062500 0 0 0 0 0 0 4 242385
-0.005076 0.004067 0.119179 -0.060294 -0.092336 0.820118 -0.062500 0 0 0 0 0 0 4 243360
-0.005076 0.004067 0.119179 -0.065004 -0.091280 0.820637 -0.062500 0 0 0 0 0 0 4 244611
-0.005076 0.004067 0.119179 -0.067347 -0.090762 0.820829 -0.062500 0 0 0 0 0 0 4 245403
-0.005076 0.004067 0.119179 -0.068517 -0.090515 0.820891 -0.062500 0 0 0 0 0 0 4 246369
-0.005076 0.004067 0.119179 -0.069091 -0.090395 0.820913 -0.062500 0 0 0 0 0 0 4 247383
-0.005076 0.004067 0.119179 -0.069389 -0.090328 0.820916 -0.062500 0 0 0 0 0 0 4 248368
-0.005096 0.004072 0.119188 0.182938 -0.151896 0.696004 -0.062500 0 0 0 0 0 0 4 249398
-0.005105 0.004074 0.119191 0.079529 -0.125604 0.756908 -0.062500 0 0 0 0 0 0 4 250366
-0.005110 0.004075 0.119192 0.010300 -0.122804 0.788551 -0.062500 0 0 0 0 0 0 4 251382
-0.005112 0.004076 0.119193 -0.027869 -0.113814 0.800602 -0.062500 0 0 0 0 0 0 4 252390
-0.005114 0.004076 0.119193 -0.046940 -0.109451 0.804919 -0.062500 0 0 0 0 0 0 4 253418
-0.005114 0.004076 0.119193 -0.056391 -0.107312 0.806429 -0.062500 0 0 0 0 0 0 4 254325
-0.005114 0.004076 0.119193 -0.061107 -0.106274 0.806947 -0.062500 0 0 0 0 0 0 4 255316
-0.005115 0.004076 0.119193 -0.063439 -0.105760 0.807131 -0.062500 0 0 0 0 0 0 4 256325
-0.005115 0.004076 0.119193 -0.064601 -0.105505 0.807198 -0.062500 0 0 0 0 0 0 4 257313
-0.005115 0.004076 0.119193 -0.065185 -0.105381 0.807226 -0.062500 0 0 0 0 0 0 4 258324
-0.005115 0.004076 0.119193 -0.065473 -0.105317 0.807223 -0.062500 0 0 0 0 0 0 4 259313
-0.005115 0.004076 0.119193 -0.065620 -0.105273 0.807233 -0.062500 0 0 0 0 0 0 4 260323
-0.005134 0.004081 0.119202 0.186893 -0.166887 0.682456 -0.062500 0 0 0 0 0 0 4 261313
-0.005144 0.004083 0.119205 0.083469 -0.140595 0.743288 -0.062500 0 0 0 0 0 0 4 262323
-0.005148 0.004084 0.119206 0.010312 -0.122816 0.774891 -0.062500 0 0 0 0 0 0 4 263318
-0.005151 0.004085 0.119206 -0.027872 -0.113824 0.786942 -0.062500 0 0 0 0 0 0 4 264323
-0.005152 0.004085 0.119206 -0.046934 -0.109443 0.791244 -0.062500 0 0 0 0 0 0 4 265313
-0.005152 0.004085 0.119206 -0.056406 -0.107308 0.792746 -0.062500 0 0 0 0 0 0 4 266324
-0.005153 0.004085 0.119206 -0.061102 -0.106275 0.793270 -0.062500 0 0 0 0 0 0 4 267314
-0.005153 0.004085 0.119206 -0.063437 -0.105750 0.793467 -0.062500 0 0 0 0 0 0 4 268317
-0.005153 0.004085 0.119206 -0.064595 -0.105505 0.793522 -0.062500 0 0 0 0 0 0 4 269323
-0.005153 0.004085 0.119206 -0.065179 -0.105382 0.793549 -0.062500 0 0 0 0 0 0 4 270323
-0.005172 0.004090 0.119215 0.187223 -0.166958 0.668927 -0.062500 0 0 0 0 0 0 4 271313
-0.005182 0.004092 0.119218 0.083640 -0.140633 0.729687 -0.062500 0 0 0 0 0 0 4 272323
-0.005187 0.004094 0.119220 0.010390 -0.122824 0.761245 -0.062500 0 0 0 0 0 0 4 273313
-0.005189 0.004094 0.119220 -0.027840 -0.113821 0.773284 -0.062500 0 0 0 0 0 0 4 274324
-0.005190 0.004094 0.119220 -0.046909 -0.109448 0.777584 -0.062500 0 0 0 0 0 0 4 275324
-0.005191 0.004094 0.119220 -0.056396 -0.107311 0.779089 -0.062500 0 0 0 0 0 0 4 276860
-0.005191 0.004094 0.119220 -0.061095 -0.106276 0.779610 -0.062500 0 0 0 0 0 0 4 277326
-0.005191 0.004095 0.119220 -0.063438 -0.105760 0.779799 -0.062500 0 0 0 0 0 0 4 279543
-0.005191 0.004095 0.119220 -0.064602 -0.105504 0.779865 -0.062500 0 0 0 0 0 0 4 280328
-0.005191 0.004095 0.119220 -0.065187 -0.105381 0.779893 -0.062500 0 0 0 0 0 0 4 281326
-0.005211 0.004099 0.119229 0.187348 -0.166981 0.655415 -0.062500 0 0 0 0 0 0 4 282324
-0.005220 0.004102 0.119232 0.083687 -0.140642 0.716092 -0.062500 0 0 0 0 0 0 4 283327
-0.005225 0.004103 0.119233 0.010412 -0.122828 0.747622 -0.062500 0 0 0 0 0 0 4 284321
-0.005227 0.004103 0.119234 -0.027819 -0.113836 0.759644 -0.062500 0 0 0 0 0 0 4 285329
-0.005228 0.004103 0.119234 -0.046908 -0.109450 0.763932 -0.062500 0 0 0 0 0 0 4 286319
-0.005229 0.004104 0.119234 -0.056386 -0.107323 0.765452 -0.062500 0 0 0 0 0 0 4 287337
-0.005229 0.004104 0.119234 -0.061100 -0.106276 0.765972 -0.062500 0 0 0 0 0 0 4 288311
-0.005229 0.004104 0.119234 -0.063433 -0.105761 0.766154 -0.062500 0 0 0 0 0 0 4 289326
-0.005230 0.004104 0.119234 -0.064596 -0.105506 0.766219 -0.062500 0 0 0 0 0 0 4 290323
-0.005230 0.004104 0.119234 -0.065184 -0.105372 0.766238 -0.062500 0 0 0 0 0 0 4 291325
-0.005249 0.004108 0.119243 0.187470 -0.166993 0.641929 -0.062500 0 0 0 0 0 0 4 292307
-0.005259 0.004111 0.119246 0.083750 -0.140663 0.702516 -0.062500 0 0 0 0 0 0 4 293326
-0.005263 0.004112 0.119247 0.010427 -0.122842 0.734008 -0.062500 0 0 0 0 0 0 4 294325
-0.005266 0.004112 0.119247 -0.027813 -0.113838 0.746016 -0.062500 0 0 0 0 0 0 4 295330
-0.005267 0.004113 0.119247 -0.046909 -0.109449 0.750314 -0.062500 0 0 0 0 0 0 4 296326
-0.005267 0.004113 0.119247 -0.056389 -0.107322 0.751811 -0.062500 0 0 0 0 0 0 4 297307
-0.005268 0.004113 0.119247 -0.061086 -0.106269 0.752347 -0.062500 0 0 0 0 0 0 4 298325
-0.005268 0.004113 0.119247 -0.063438 -0.105759 0.752529 -0.062500 0 0 0 0 0 0 4 299326
-0.005268 0.004113 0.119247 -0.064603 -0.105504 0.752594 -0.062500 0 0 0 0 0 0 4 300307
-0.005268 0.004113 0.119247 -0.065180 -0.105373 0.752607 -0.062500 0 0 0 0 0 0 4 301325
-0.005268 0.004113 0.119247 -0.065475 -0.105315 0.752615 -0.062500 0 0 0 0 0 0 4 302382
-0.005287 0.004118 0.119256 0.187447 -0.167003 0.628445 -0.062500 0 0 0 0 0 0 4 303392
-0.005297 0.004120 0.119259 0.083725 -0.140657 0.688960 -0.062500 0 0 0 0 0 0 4 304372
-0.005302 0.004121 0.119260 0.010419 -0.122840 0.720408 -0.062500 0 0 0 0 0 0 4 305434
-0.005304 0.004121 0.119261 -0.027813 -0.113828 0.732415 -0.062500 0 0 0 0 0 0 4 306387
-0.005305 0.004122 0.119261 -0.046910 -0.109448 0.736692 -0.062500 0 0 0 0 0 0 4 307362
-0.005306 0.004122 0.119261 -0.056394 -0.107321 0.738203 -0.062500 0 0 0 0 0 0 4 308359
-0.005306 0.004122 0.119261 -0.061100 -0.106276 0.738732 -0.062500 0 0 0 0 0 0 4 309399
-0.005306 0.004122 0.119261 -0.063434 -0.105761 0.738913 -0.062500 0 0 0 0 0 0 4 310360
-0.005306 0.004122 0.119261 -0.064600 -0.105495 0.738970 -0.062500 0 0 0 0 0 0 4 311357
-0.005306 0.004122 0.119261 -0.065183 -0.105381 0.739003 -0.062500 0 0 0 0 0 0 4 312358
-0.005306 0.004122 0.119261 -0.065463 -0.105309 0.739007 -0.062500 0 0 0 0 0 0 4 313419
-0.005326 0.004127 0.119270 0.194082 -0.180607 0.614977 -0.062500 0 0 0 0 0 0 4 314384
-0.005335 0.004129 0.119273 0.090309 -0.154273 0.675413 -0.062500 0 0 0 0 0 0 4 315357
-0.005340 0.004130 0.119274 0.016965 -0.136441 0.706831 -0.062500 0 0 0 0 0 0 4 316380
-0.005342 0.004130 0.119274 -0.021291 -0.127433 0.718812 -0.062500 0 0 0 0 0 0 4 317393
-0.005344 0.004131 0.119275 -0.040389 -0.123044 0.723104 -0.062500 0 0 0 0 0 0 4 318359
-0.005344 0.004131 0.119275 -0.049859 -0.120899 0.724607 -0.062500 0 0 0 0 0 0 4 319418
-0.005344 0.004131 0.119275 -0.054570 -0.119871 0.725133 -0.062500 0 0 0 0 0 0 4 320697
-0.005345 0.004131 0.119275 -0.056905 -0.119357 0.725313 -0.062500 0 0 0 0 0 0 4 321423
-0.005345 0.004131 0.119275 -0.058071 -0.119091 0.725369 -0.062500 0 0 0 0 0 0 4 322402
-0.005345 0.004131 0.119275 -0.058666 -0.118974 0.725407 -0.062500 0 0 0 0 0 0 4 323402
-0.005345 0.004131 0.119275 -0.058955 -0.118910 0.725405 -0.062500 0 0 0 0 0 0 4 324403
-0.005345 0.004131 0.119275 -0.059099 -0.118878 0.725401 -0.062500 0 0 0 0 0 0 4 325427
-0.005345 0.004131 0.119275 -0.059171 -0.118861 0.725409 -0.062500 0 0 0 0 0 0 4 326387
-0.005364 0.004136 0.119283 0.194103 -0.180607 0.601546 -0.062500 0 0 0 0 0 0 4 327394
-0.005374 0.004138 0.119287 0.090312 -0.154272 0.661879 -0.062500 0 0 0 0 0 0 4 328359
-0.005378 0.004139 0.119288 0.016972 -0.136442 0.693255 -0.062500 0 0 0 0 0 0 4 329377
-0.005381 0.004140 0.119288 -0.021297 -0.127432 0.705234 -0.062500 0 0 0 0 0 0 4 330385
-0.005382 0.004140 0.119288 -0.040390 -0.123044 0.709512 -0.062500 0 0 0 0 0 0 4 331384
-0.005383 0.004140 0.119288 -0.049868 -0.120917 0.711029 -0.062500 0 0 0 0 0 0 4 332359
-0.005383 0.004140 0.119288 -0.054568 -0.119864 0.711542 -0.062500 0 0 0 0 0 0 4 333372
-0.005383 0.004140 0.119288 -0.056911 -0.119355 0.711732 -0.062500 0 0 0 0 0 0 4 334357
-0.005383 0.004140 0.119288 -0.058076 -0.119100 0.711796 -0.062500 0 0 0 0 0 0 4 335382
-0.005383 0.004140 0.119288 -0.058664 -0.118966 0.711815 -0.062500 0 0 0 0 0 0 4 336392
-0.005383 0.004140 0.119288 -0.058950 -0.118911 0.711817 -0.062500 0 0 0 0 0 0 4 337415
-0.005383 0.004140 0.119288 -0.059102 -0.118886 0.711827 -0.062500 0 0 0 0 0 0 4 338386
-0.005383 0.004140 0.119288 -0.059166 -0.118863 0.711824 -0.062500 0 0 0 0 0 0 4 339379
-0.005383 0.004140 0.119288 -0.059207 -0.118853 0.711820 -0.062500 0 0 0 0 0 0 4 340364
-0.005403 0.004145 0.119297 0.194210 -0.180616 0.588107 -0.062500 0 0 0 0 0 0 4 341396
-0.005412 0.004147 0.119300 0.090368 -0.154282 0.648374 -0.062500 0 0 0 0 0 0 4 342364
-0.005417 0.004148 0.119301 0.016983 -0.136444 0.679716 -0.062500 0 0 0 0 0 0 4 343380
-0.005419 0.004149 0.119302 -0.021291 -0.127433 0.691669 -0.062500 0 0 0 0 0 0 4 344363
-0.005420 0.004149 0.119302 -0.040388 -0.123054 0.695944 -0.062500 0 0 0 0 0 0 4 345393
-0.005421 0.004149 0.119302 -0.049871 -0.120917 0.697448 -0.062500 0 0 0 0 0 0 4 346363
-0.005421 0.004149 0.119302 -0.054574 -0.119862 0.697977 -0.062500 0 0 0 0 0 0 4 347377
-0.005421 0.004149 0.119302 -0.056906 -0.119356 0.698162 -0.062500 0 0 0 0 0 0 4 348362
-0.005421 0.004149 0.119302 -0.058070 -0.119101 0.698225 -0.062500 0 0 0 0 0 0 4 349413
-0.005421 0.004149 0.119302 -0.058659 -0.118967 0.698243 -0.062500 0 0 0 0 0 0 4 350311
-0.005421 0.004149 0.119302 -0.058956 -0.118909 0.698252 -0.062500 0 0 0 0 0 0 4 351317
-0.005421 0.004149 0.119302 -0.059098 -0.118888 0.698256 -0.062500 0 0 0 0 0 0 4 353653
-0.005421 0.004149 0.119302 -0.059173 -0.118861 0.698258 -0.062500 0 0 0 0 0 0 4 354321
-0.005421 0.004149 0.119302 -0.059214 -0.118851 0.698255 -0.062500 0 0 0 0 0 0 4 356214
-0.005421 0.004149 0.119302 -0.059211 -0.118842 0.698261 -0.062500 0 0 0 0 0 0 4 357315
-0.005421 0.004149 0.119302 -0.059230 -0.118846 0.698261 -0.062500 0 0 0 0 0 0 4 358323
-0.005421 0.004149 0.119302 -0.059232 -0.118847 0.698261 -0.062500 0 0 0 0 0 0 4 359311
-0.005421 0.004149 0.119302 -0.059240 -0.118855 0.698255 -0.062500 0 0 0 0 0 0 4 360320
-0.005421 0.004149 0.119302 -0.059233 -0.118848 0.698261 -0.062500 0 0 0 0 0 0 4 361311
-0.005421 0.004149 0.119302 -0.059252 -0.118852 0.698260 -0.062500 0 0 0 0 0 0 4 362322
-0.005421 0.004149 0.119302 -0.059237 -0.118837 0.698254 -0.062500 0 0 0 0 0 0 4 363310
-0.005421 0.004149 0.119302 -0.059233 -0.118846 0.698261 -0.062500 0 0 0 0 0 0 4 364330
-0.005421 0.004149 0.119302 -0.059252 -0.118852 0.698260 -0.062500 0 0 0 0 0 0 4 365314
-0.005421 0.004149 0.119302 -0.059234 -0.118847 0.698262 -0.062500 0 0 0 0 0 0 4 366325
-0.005421 0.004149 0.119302 -0.059243 -0.118845 0.698247 -0.062500 0 0 0 0 0 0 4 367313
-0.005421 0.004149 0.119302 -0.059245 -0.118844 0.698266 -0.062500 0 0 0 0 0 0 4 368320
-0.005421 0.004149 0.119302 -0.059241 -0.118855 0.698255 -0.062500 0 0 0 0 0 0 4 369311
-0.005421 0.004149 0.119302 -0.059233 -0.118848 0.698261 -0.062500 0 0 0 0 0 0 4 370321
-0.005421 0.004149 0.119302 -0.059255 -0.118842 0.698253 -0.062500 0 0 0 0 0 0 4 371327
-0.005441 0.004154 0.119311 0.194311 -0.180644 0.574686 -0.062500 0 0 0 0 0 0 4 372327
-0.005451 0.004156 0.119314 0.090413 -0.154292 0.634871 -0.062500 0 0 0 0 0 0 4 373334
-0.005455 0.004157 0.119315 0.017002 -0.136438 0.666177 -0.062500 0 0 0 0 0 0 4 374321
-0.005458 0.004158 0.119315 -0.021282 -0.127444 0.678125 -0.062500 0 0 0 0 0 0 4 375321
-0.005459 0.004158 0.119315 -0.040380 -0.123047 0.682390 -0.062500 0 0 0 0 0 0 4 376323
-0.005459 0.004158 0.119315 -0.049863 -0.120918 0.683897 -0.062500 0 0 0 0 0 0 4 377328
-0.005460 0.004158 0.119315 -0.054574 -0.119872 0.684416 -0.062500 0 0 0 0 0 0 4 378316
-0.005460 0.004158 0.119315 -0.056912 -0.119356 0.684612 -0.062500 0 0 0 0 0 0 4 379319
-0.005460 0.004158 0.119315 -0.058077 -0.119100 0.684676 -0.062500 0 0 0 0 0 0 4 380323
-0.005460 0.004158 0.119315 -0.058666 -0.118965 0.684694 -0.062500 0 0 0 0 0 0 4 381449
-0.005460 0.004158 0.119315 -0.058952 -0.118910 0.684696 -0.062500 0 0 0 0 0 0 4 382330
-0.005460 0.004158 0.119315 -0.059084 -0.118880 0.684708 -0.062500 0 0 0 0 0 0 4 383318
-0.005460 0.004158 0.119315 -0.059166 -0.118862 0.684703 -0.062500 0 0 0 0 0 0 4 384323
-0.005460 0.004158 0.119315 -0.059209 -0.118852 0.684699 -0.062500 0 0 0 0 0 0 4 385324
-0.005460 0.004158 0.119315 -0.059225 -0.118848 0.684704 -0.062500 0 0 0 0 0 0 4 386380
-0.005460 0.004158 0.119315 -0.059227 -0.118848 0.684705 -0.062500 0 0 0 0 0 0 4 387376
-0.005460 0.004158 0.119315 -0.059239 -0.118845 0.684711 -0.062500 0 0 0 0 0 0 4 388383
-0.005460 0.004158 0.119315 -0.059247 -0.118853 0.684705 -0.062500 0 0 0 0 0 0 4 389399
-0.005460 0.004158 0.119315 -0.059241 -0.118846 0.684711 -0.062500 0 0 0 0 0 0 4 390381
-0.005460 0.004158 0.119315 -0.059236 -0.118856 0.684699 -0.062500 0 0 0 0 0 0 4 391379
-0.005460 0.004158 0.119315 -0.059242 -0.118836 0.684703 -0.062500 0 0 0 0 0 0 4 392381
-0.005460 0.004158 0.119315 -0.059248 -0.118852 0.684704 -0.062500 0 0 0 0 0 0 4 393403
-0.005460 0.004158 0.119315 -0.059241 -0.118846 0.684711 -0.062500 0 0 0 0 0 0 4 394399
-0.005460 0.004158 0.119315 -0.059228 -0.118848 0.684706 -0.062500 0 0 0 0 0 0 4 395364
-0.005460 0.004158 0.119315 -0.059249 -0.118843 0.684697 -0.062500 0 0 0 0 0 0 4 396363
-0.005460 0.004158 0.119315 -0.059241 -0.118845 0.684710 -0.062500 0 0 0 0 0 0 4 397398
-0.005460 0.004158 0.119315 -0.059248 -0.118853 0.684705 -0.062500 0 0 0 0 0 0 4 398380
-0.005460 0.004158 0.119315 -0.059229 -0.118849 0.684705 -0.062500 0 0 0 0 0 0 4 399382
-0.005460 0.004158 0.119315 -0.059249 -0.118843 0.684697 -0.062500 0 0 0 0 0 0 4 400354
-0.005460 0.004158 0.119315 -0.059241 -0.118845 0.684710 -0.062500 0 0 0 0 0 0 4 401370
-0.005460 0.004158 0.119315 -0.059240 -0.118845 0.684712 -0.062500 0 0 0 0 0 0 4 402354
-0.005460 0.004158 0.119315 -0.059236 -0.118856 0.684700 -0.062500 0 0 0 0 0 0 4 403355
-0.005460 0.004158 0.119315 -0.059242 -0.118836 0.684703 -0.062500 0 0 0 0 0 0 4 404387
-0.005460 0.004158 0.119315 -0.059248 -0.118852 0.684704 -0.062500 0 0 0 0 0 0 4 405418
-0.005460 0.004158 0.119315 -0.059241 -0.118846 0.684711 -0.062500 0 0 0 0 0 0 4 406382
-0.005460 0.004158 0.119315 -0.059236 -0.118856 0.684699 -0.062500 0 0 0 0 0 0 4 407357
-0.005460 0.004158 0.119315 -0.059240 -0.118846 0.684710 -0.062500 0 0 0 0 0 0 4 408354
-0.005465 0.004175 0.119304 0.002805 -0.341283 0.848032 -0.062500 0 0 0 0 0 0 4 409420
-0.005467 0.004184 0.119300 -0.018681 -0.254447 0.768613 -0.062500 0 0 0 0 0 0 4 410380
-0.005469 0.004189 0.119298 -0.036840 -0.189839 0.727201 -0.062500 0 0 0 0 0 0 4 411356
-0.005469 0.004191 0.119298 -0.047423 -0.154934 0.711366 -0.062500 0 0 0 0 0 0 4 412357
-0.005470 0.004192 0.119297 -0.053127 -0.137041 0.705704 -0.062500 0 0 0 0 0 0 4 413372
-0.005470 0.004192 0.119297 -0.056114 -0.127982 0.703714 -0.062500 0 0 0 0 0 0 4 414384
-0.005470 0.004193 0.119297 -0.057647 -0.123434 0.703013 -0.062500 0 0 0 0 0 0 4 415381
-0.005470 0.004193 0.119297 -0.058435 -0.121152 0.702761 -0.062500 0 0 0 0 0 0 4 416385
-0.005470 0.004193 0.119297 -0.058846 -0.120000 0.702684 -0.062500 0 0 0 0 0 0 4 417458
-0.005470 0.004193 0.119297 -0.059033 -0.119422 0.702655 -0.062500 0 0 0 0 0 0 4 418386
-0.005470 0.004193 0.119297 -0.059134 -0.119136 0.702640 -0.062500 0 0 0 0 0 0 4 419355
-0.005470 0.004193 0.119297 -0.059194 -0.118986 0.702642 -0.062500 0 0 0 0 0 0 4 420355
-0.005470 0.004193 0.119297 -0.059224 -0.118926 0.702637 -0.062500 0 0 0 0 0 0 4 421411
-0.005470 0.004193 0.119297 -0.059218 -0.118882 0.702636 -0.062500 0 0 0 0 0 0 4 422355
-0.005470 0.004193 0.119297 -0.059232 -0.118864 0.702633 -0.062500 0 0 0 0 0 0 4 423355
-0.005470 0.004193 0.119297 -0.059246 -0.118860 0.702639 -0.062500 0 0 0 0 0 0 4 424353
-0.005470 0.004193 0.119297 -0.059242 -0.118840 0.702639 -0.062500 0 0 0 0 0 0 4 425418
-0.005470 0.004193 0.119297 -0.059249 -0.118847 0.702632 -0.062500 0 0 0 0 0 0 4 426377
-0.005470 0.004193 0.119297 -0.059228 -0.118852 0.702640 -0.062500 0 0 0 0 0 0 4 427387
-0.005470 0.004193 0.119297 -0.059248 -0.118848 0.702632 -0.062500 0 0 0 0 0 0 4 431405
-0.005470 0.004193 0.119297 -0.059242 -0.118839 0.702638 -0.062500 0 0 0 0 0 0 4 435030
-0.005470 0.004193 0.119297 -0.059239 -0.118849 0.702646 -0.062500 0 0 0 0 0 0 4 435462
-0.005470 0.004193 0.119297 -0.059237 -0.118851 0.702627 -0.062500 0 0 0 0 0 0 4 436368
-0.005470 0.004193 0.119297 -0.059241 -0.118839 0.702637 -0.062500 0 0 0 0 0 0 4 437413
-0.005470 0.004193 0.119297 -0.059246 -0.118857 0.702639 -0.062500 0 0 0 0 0 0 4 438378
-0.005470 0.004193 0.119297 -0.059242 -0.118840 0.702639 -0.062500 0 0 0 0 0 0 4 439363
-0.005470 0.004193 0.119297 -0.059238 -0.118850 0.702626 -0.062500 0 0 0 0 0 0 4 440375
-0.005470 0.004193 0.119297 -0.059238 -0.118850 0.702645 -0.062500 0 0 0 0 0 0 4 441393
-0.005470 0.004193 0.119297 -0.059249 -0.118848 0.702632 -0.062500 0 0 0 0 0 0 4 442375
-0.005470 0.004193 0.119297 -0.059243 -0.118839 0.702638 -0.062500 0 0 0 0 0 0 4 443393
-0.005470 0.004193 0.119297 -0.059239 -0.118849 0.702646 -0.062500 0 0 0 0 0 0 4 444386
-0.005470 0.004193 0.119297 -0.059237 -0.118851 0.702627 -0.062500 0 0 0 0 0 0 4 445435
-0.005470 0.004193 0.119297 -0.059241 -0.118839 0.702637 -0.062500 0 0 0 0 0 0 4 446312
-0.005470 0.004193 0.119297 -0.059249 -0.118847 0.702632 -0.062500 0 0 0 0 0 0 4 447318
-0.005470 0.004193 0.119297 -0.059240 -0.118849 0.702645 -0.062500 0 0 0 0 0 0 4 448308
-0.005470 0.004193 0.119297 -0.059237 -0.118851 0.702627 -0.062500 0 0 0 0 0 0 4 449318
-0.005470 0.004193 0.119297 -0.059238 -0.118850 0.702645 -0.062500 0 0 0 0 0 0 4 450308
-0.005470 0.004193 0.119297 -0.059249 -0.118848 0.702633 -0.062500 0 0 0 0 0 0 4 451317
-0.005470 0.004193 0.119297 -0.059243 -0.118839 0.702638 -0.062500 0 0 0 0 0 0 4 452307
-0.005470 0.004193 0.119297 -0.059230 -0.118841 0.702633 -0.062500 0 0 0 0 0 0 4 453318
-0.005470 0.004193 0.119297 -0.059245 -0.118857 0.702639 -0.062500 0 0 0 0 0 0 4 454324
-0.005470 0.004193 0.119297 -0.059242 -0.118840 0.702639 -0.062500 0 0 0 0 0 0 4 455307
-0.005470 0.004193 0.119297 -0.059249 -0.118847 0.702632 -0.062500 0 0 0 0 0 0 4 456316
-0.005470 0.004193 0.119297 -0.059228 -0.118852 0.702640 -0.062500 0 0 0 0 0 0 4 457306
-0.005470 0.004193 0.119297 -0.059248 -0.118848 0.702632 -0.062500 0 0 0 0 0 0 4 458319
-0.005470 0.004193 0.119297 -0.059240 -0.118850 0.702645 -0.062500 0 0 0 0 0 0 4 459333
-0.005470 0.004193 0.119297 -0.059242 -0.118839 0.702640 -0.062500 0 0 0 0 0 0 4 460318
-0.005470 0.004193 0.119297 -0.059238 -0.118850 0.702626 -0.062500 0 0 0 0 0 0 4 461307
-0.005470 0.004193 0.119297 -0.059238 -0.118850 0.702645 -0.062500 0 0 0 0 0 0 4 462318
-0.005470 0.004193 0.119297 -0.059249 -0.118848 0.702633 -0.062500 0 0 0 0 0 0 4 463306
-0.005470 0.004193 0.119297 -0.059243 -0.118839 0.702638 -0.062500 0 0 0 0 0 0 4 464317
-0.005470 0.004193 0.119297 -0.059238 -0.118850 0.702626 -0.062500 0 0 0 0 0 0 4 465306
-0.005470 0.004193 0.119297 -0.059238 -0.118850 0.702644 -0.062500 0 0 0 0 0 0 4 466319
-0.005470 0.004193 0.119297 -0.059241 -0.118839 0.702639 -0.062500 0 0 0 0 0 0 4 467336
-0.005470 0.004193 0.119297 -0.059249 -0.118847 0.702632 -0.062500 0 0 0 0 0 0 4 468325
-0.005470 0.004193 0.119297 -0.059240 -0.118849 0.702645 -0.062500 0 0 0 0 0 0 4 469322
-0.005470 0.004193 0.119297 -0.059237 -0.118851 0.702627 -0.062500 0 0 0 0 0 0 4 470312
-0.005470 0.004193 0.119297 -0.059238 -0.118850 0.702645 -0.062500 0 0 0 0 0 0 4 471318
-0.005470 0.004193 0.119297 -0.059249 -0.118848 0.702633 -0.062500 0 0 0 0 0 0 4 472313
-0.005470 0.004193 0.119297 -0.059243 -0.118839 0.702638 -0.062500 0 0 0 0 0 0 4 473325
-0.005470 0.004193 0.119297 -0.059230 -0.118841 0.702633 -0.062500 0 0 0 0 0 0 4 474327
-0.005470 0.004193 0.119297 -0.059245 -0.118857 0.702639 -0.062500 0 0 0 0 0 0 4 475320
-0.005470 0.004193 0.119297 -0.059242 -0.118840 0.702639 -0.062500 0 0 0 0 0 0 4 476321
-0.005475 0.004210 0.119286 0.002758 -0.341156 0.866074 -0.062500 0 0 0 0 0 0 4 477321
-0.005478 0.004219 0.119282 -0.018692 -0.254386 0.786597 -0.062500 0 0 0 0 0 0 4 478303
-0.005479 0.004223 0.119280 -0.036844 -0.189824 0.745167 -0.062500 0 0 0 0 0 0 4 479318
-0.005480 0.004226 0.119280 -0.047417 -0.154918 0.729316 -0.062500 0 0 0 0 0 0 4 480321
-0.005480 0.004227 0.119280 -0.053134 -0.137047 0.723652 -0.062500 0 0 0 0 0 0 4 481319
-0.005480 0.004227 0.119279 -0.056111 -0.127996 0.721653 -0.062500 0 0 0 0 0 0 4 482379
-0.005480 0.004227 0.119279 -0.057649 -0.123428 0.720954 -0.062500 0 0 0 0 0 0 4 483379
-0.005481 0.004228 0.119279 -0.058446 -0.121152 0.720714 -0.062500 0 0 0 0 0 0 4 484396
-0.005481 0.004228 0.119279 -0.058837 -0.119996 0.720619 -0.062500 0 0 0 0 0 0 4 485404
-0.005481 0.004228 0.119279 -0.059034 -0.119416 0.720593 -0.062500 0 0 0 0 0 0 4 486362
-0.005481 0.004228 0.119279 -0.059145 -0.119137 0.720592 -0.062500 0 0 0 0 0 0 4 487386
-0.005481 0.004228 0.119279 -0.059182 -0.118994 0.720583 -0.062500 0 0 0 0 0 0 4 488394
-0.005481 0.004228 0.119279 -0.059217 -0.118912 0.720583 -0.062500 0 0 0 0 0 0 4 489403
-0.005481 0.004228 0.119279 -0.059236 -0.118891 0.720582 -0.062500 0 0 0 0 0 0 4 490377
-0.005481 0.004228 0.119279 -0.059233 -0.118870 0.720581 -0.062500 0 0 0 0 0 0 4 491378
-0.005481 0.004228 0.119279 -0.059235 -0.118857 0.720573 -0.062500 0 0 0 0 0 0 4 492351
-0.005481 0.004228 0.119279 -0.059240 -0.118844 0.720584 -0.062500 0 0 0 0 0 0 4 493387
-0.005481 0.004228 0.119279 -0.059248 -0.118852 0.720579 -0.062500 0 0 0 0 0 0 4 494377
-0.005481 0.004228 0.119279 -0.059229 -0.118847 0.720579 -0.062500 0 0 0 0 0 0 4 495351
-0.005481 0.004228 0.119279 -0.059247 -0.118852 0.720578 -0.062500 0 0 0 0 0 0 4 496352
-0.005481 0.004228 0.119279 -0.059241 -0.118844 0.720585 -0.062500 0 0 0 0 0 0 4 497392
-0.005481 0.004228 0.119279 -0.059248 -0.118852 0.720579 -0.062500 0 0 0 0 0 0 4 498374
-0.005481 0.004228 0.119279 -0.059241 -0.118844 0.720585 -0.062500 0 0 0 0 0 0 4 499350
-0.005485 0.004245 0.119268 0.002731 -0.341025 0.884131 -0.062500 0 0 0 0 0 0 4 500380
-0.005488 0.004254 0.119264 -0.018720 -0.254331 0.804591 -0.062500 0 0 0 0 0 0 4 501396
-0.005489 0.004258 0.119262 -0.025304 -0.177534 0.763137 -0.062500 0 0 0 0 0 0 4 502353
-0.005490 0.004260 0.119262 -0.035882 -0.142641 0.747276 -0.062500 0 0 0 0 0 0 4 503350
-0.005491 0.004261 0.119262 -0.041578 -0.124772 0.741605 -0.062500 0 0 0 0 0 0 4 504393
-0.005491 0.004262 0.119261 -0.044563 -0.115722 0.739607 -0.062500 0 0 0 0 0 0 4 505413
-0.005491 0.004262 0.119261 -0.046099 -0.111166 0.738914 -0.062500 0 0 0 0 0 0 4 506382
-0.005491 0.004262 0.119261 -0.046886 -0.108884 0.738661 -0.062500 0 0 0 0 0 0 4 507414
-0.005491 0.004262 0.119261 -0.047285 -0.107735 0.738577 -0.062500 0 0 0 0 0 0 4 511329
-0.005491 0.004262 0.119261 -0.047494 -0.107153 0.738557 -0.062500 0 0 0 0 0 0 4 512391
-0.005491 0.004262 0.119261 -0.047586 -0.106869 0.738538 -0.062500 0 0 0 0 0 0 4 513377
-0.005491 0.004262 0.119261 -0.047641 -0.106730 0.738547 -0.062500 0 0 0 0 0 0 4 514355
-0.005491 0.004262 0.119261 -0.047655 -0.106655 0.738537 -0.062500 0 0 0 0 0 0 4 515353
-0.005491 0.004262 0.119261 -0.047686 -0.106620 0.738532 -0.062500 0 0 0 0 0 0 4 516348
-0.005491 0.004262 0.119261 -0.047685 -0.106598 0.738531 -0.062500 0 0 0 0 0 0 4 517434
-0.005491 0.004262 0.119261 -0.047696 -0.106593 0.738536 -0.062500 0 0 0 0 0 0 4 518390
-0.005496 0.004280 0.119250 0.014222 -0.328631 0.902202 -0.062500 0 0 0 0 0 0 4 519358
-0.005498 0.004288 0.119246 -0.007182 -0.242005 0.822598 -0.062500 0 0 0 0 0 0 4 520357
-0.005519 0.004297 0.119253 0.228361 -0.239400 0.657948 -0.062500 0 0 0 0 0 0 4 521415
-0.005530 0.004302 0.119256 0.113836 -0.178081 0.702085 -0.062500 0 0 0 0 0 0 4 522375
-0.005535 0.004304 0.119257 0.041428 -0.151729 0.727603 -0.062500 0 0 0 0 0 0 4 523360
-0.005537 0.004305 0.119257 0.000129 -0.133670 0.737509 -0.062500 0 0 0 0 0 0 4 524373
-0.005538 0.004306 0.119257 -0.020517 -0.124735 0.741072 -0.062500 0 0 0 0 0 0 4 525412
-0.005539 0.004306 0.119257 -0.030782 -0.120319 0.742319 -0.062500 0 0 0 0 0 0 4 526370
-0.005539 0.004306 0.119257 -0.035882 -0.118127 0.742762 -0.062500 0 0 0 0 0 0 4 527357
-0.005540 0.004306 0.119257 -0.038415 -0.117033 0.742911 -0.062500 0 0 0 0 0 0 4 528498
-0.005540 0.004306 0.119257 -0.039691 -0.116499 0.742969 -0.062500 0 0 0 0 0 0 4 529423
-0.005540 0.004306 0.119257 -0.040329 -0.116219 0.742983 -0.062500 0 0 0 0 0 0 4 530500
-0.005540 0.004306 0.119257 -0.040629 -0.116087 0.742994 -0.062500 0 0 0 0 0 0 4 531483
-0.005540 0.004306 0.119257 -0.040803 -0.116021 0.742988 -0.062500 0 0 0 0 0 0 4 532567
-0.005540 0.004306 0.119257 -0.040874 -0.115982 0.742995 -0.062500 0 0 0 0 0 0 4 533485
-0.005540 0.004306 0.119257 -0.040913 -0.115980 0.743000 -0.062500 0 0 0 0 0 0 4 534498
-0.005540 0.004306 0.119257 -0.040931 -0.115967 0.742999 -0.062500 0 0 0 0 0 0 4 535358
-0.005540 0.004306 0.119257 -0.040948 -0.115952 0.742997 -0.062500 0 0 0 0 0 0 4 536507
-0.005540 0.004306 0.119257 -0.040957 -0.115959 0.742990 -0.062500 0 0 0 0 0 0 4 537483
-0.005540 0.004306 0.119257 -0.040950 -0.115952 0.742996 -0.062500 0 0 0 0 0 0 4 538510
-0.005540 0.004306 0.119257 -0.040957 -0.115959 0.742990 -0.062500 0 0 0 0 0 0 4 539499
-0.005544 0.004323 0.119245 0.020872 -0.337860 0.906814 -0.062500 0 0 0 0 0 0 4 540356
-0.005547 0.004332 0.119241 -0.000473 -0.251323 0.827157 -0.062500 0 0 0 0 0 0 4 541480
-0.005548 0.004336 0.119240 -0.018568 -0.186861 0.785622 -0.062500 0 0 0 0 0 0 4 542430
-0.005549 0.004339 0.119239 -0.029129 -0.152012 0.769747 -0.062500 0 0 0 0 0 0 4 543438
-0.005550 0.004340 0.119239 -0.034834 -0.134146 0.764056 -0.062500 0 0 0 0 0 0 4 544430
-0.005569 0.004345 0.119248 0.215971 -0.187035 0.639117 -0.062500 0 0 0 0 0 0 4 545439
-0.005579 0.004348 0.119251 0.110395 -0.155996 0.698284 -0.062500 0 0 0 0 0 0 4 546428
-0.005584 0.004349 0.119252 0.036127 -0.135839 0.729192 -0.062500 0 0 0 0 0 0 4 547314
-0.005586 0.004349 0.119252 -0.002583 -0.125670 0.740990 -0.062500 0 0 0 0 0 0 4 548315
-0.005587 0.004350 0.119252 -0.021892 -0.120719 0.745215 -0.062500 0 0 0 0 0 0 4 549443
-0.005588 0.004350 0.119252 -0.031475 -0.118300 0.746696 -0.062500 0 0 0 0 0 0 4 550430
-0.005588 0.004350 0.119252 -0.036241 -0.117125 0.747222 -0.062500 0 0 0 0 0 0 4 551314
-0.005588 0.004350 0.119253 -0.038597 -0.116525 0.747396 -0.062500 0 0 0 0 0 0 4 552303
-0.005588 0.004350 0.119253 -0.039783 -0.116236 0.747465 -0.062500 0 0 0 0 0 0 4 553314
-0.005588 0.004350 0.119253 -0.040374 -0.116099 0.747483 -0.062500 0 0 0 0 0 0 4 554440
-0.005588 0.004350 0.119253 -0.040652 -0.116035 0.747492 -0.062500 0 0 0 0 0 0 4 555439
-0.005588 0.004350 0.119253 -0.040809 -0.115989 0.747487 -0.062500 0 0 0 0 0 0 4 556303
-0.005593 0.004367 0.119241 0.020859 -0.337732 0.911480 -0.062500 0 0 0 0 0 0 4 557314
-0.005596 0.004376 0.119237 -0.000461 -0.251266 0.831754 -0.062500 0 0 0 0 0 0 4 558304
-0.005597 0.004380 0.119235 -0.018553 -0.186850 0.790174 -0.062500 0 0 0 0 0 0 4 559313
-0.005598 0.004382 0.119235 -0.029111 -0.152009 0.774268 -0.062500 0 0 0 0 0 0 4 560429
-0.005618 0.004388 0.119243 0.219096 -0.196123 0.645870 -0.062500 0 0 0 0 0 0 4 561315
-0.005628 0.004391 0.119246 0.112003 -0.160571 0.703611 -0.062500 0 0 0 0 0 0 4 562439
-0.005632 0.004393 0.119247 0.036948 -0.138121 0.734006 -0.062500 0 0 0 0 0 0 4 563442
-0.005635 0.004393 0.119248 -0.002175 -0.126821 0.745631 -0.062500 0 0 0 0 0 0 4 564322
-0.005636 0.004394 0.119248 -0.021687 -0.121294 0.749792 -0.062500 0 0 0 0 0 0 4 565431
-0.005637 0.004394 0.119248 -0.031375 -0.118589 0.751247 -0.062500 0 0 0 0 0 0 4 566320
-0.005637 0.004394 0.119248 -0.036182 -0.117259 0.751772 -0.062500 0 0 0 0 0 0 4 567309
-0.005637 0.004394 0.119248 -0.038586 -0.116603 0.751939 -0.062500 0 0 0 0 0 0 4 568454
-0.005637 0.004394 0.119248 -0.039768 -0.116271 0.752005 -0.062500 0 0 0 0 0 0 4 569441
-0.005637 0.004394 0.119248 -0.040363 -0.116118 0.752035 -0.062500 0 0 0 0 0 0 4 570450
-0.005637 0.004394 0.119248 -0.040659 -0.116029 0.752035 -0.062500 0 0 0 0 0 0 4 571442
-0.005637 0.004394 0.119248 -0.040804 -0.115994 0.752031 -0.062500 0 0 0 0 0 0 4 572443
-0.005637 0.004394 0.119248 -0.040876 -0.115977 0.752039 -0.062500 0 0 0 0 0 0 4 573444
-0.005637 0.004394 0.119248 -0.040910 -0.115959 0.752043 -0.062500 0 0 0 0 0 0 4 574440
-0.005642 0.004411 0.119236 0.020712 -0.337593 0.916182 -0.062500 0 0 0 0 0 0 4 575422
-0.005645 0.004420 0.119232 -0.000505 -0.251209 0.836383 -0.062500 0 0 0 0 0 0 4 576443
-0.005646 0.004424 0.119231 -0.018559 -0.186826 0.794766 -0.062500 0 0 0 0 0 0 4 577316
-0.005666 0.004431 0.119239 0.224936 -0.214017 0.656353 -0.062500 0 0 0 0 0 0 4 578507
-0.005676 0.004434 0.119242 0.115045 -0.169617 0.710280 -0.062500 0 0 0 0 0 0 4 579507
-0.005681 0.004436 0.119243 0.038507 -0.142678 0.739321 -0.062500 0 0 0 0 0 0 4 580535
-0.005684 0.004437 0.119243 -0.001372 -0.129097 0.750478 -0.062500 0 0 0 0 0 0 4 581512
-0.005685 0.004437 0.119243 -0.021286 -0.122444 0.754464 -0.062500 0 0 0 0 0 0 4 582512
-0.005685 0.004437 0.119243 -0.031184 -0.119160 0.755864 -0.062500 0 0 0 0 0 0 4 583517
-0.005686 0.004438 0.119243 -0.036084 -0.117548 0.756363 -0.062500 0 0 0 0 0 0 4 584673
-0.005686 0.004438 0.119243 -0.038525 -0.116747 0.756537 -0.062500 0 0 0 0 0 0 4 585397
-0.005686 0.004438 0.119243 -0.039738 -0.116345 0.756592 -0.062500 0 0 0 0 0 0 4 586515
-0.005686 0.004438 0.119243 -0.040347 -0.116153 0.756617 -0.062500 0 0 0 0 0 0 4 587507
-0.005686 0.004438 0.119243 -0.040656 -0.116057 0.756622 -0.062500 0 0 0 0 0 0 4 588519
-0.005691 0.004455 0.119232 0.020759 -0.337494 0.920916 -0.062500 0 0 0 0 0 0 4 589521
-0.005693 0.004463 0.119228 -0.000453 -0.251163 0.841066 -0.062500 0 0 0 0 0 0 4 590507
-0.005695 0.004468 0.119226 -0.018526 -0.186829 0.799405 -0.062500 0 0 0 0 0 0 4 591506
-0.005695 0.004470 0.119226 -0.025528 -0.135120 0.783468 -0.062500 0 0 0 0 0 0 4 592504
-0.005696 0.004471 0.119225 -0.031262 -0.117264 0.777755 -0.062500 0 0 0 0 0 0 4 593480
-0.005696 0.004472 0.119225 -0.034261 -0.108225 0.775753 -0.062500 0 0 0 0 0 0 4 594513
-0.005696 0.004472 0.119225 -0.035797 -0.103676 0.775046 -0.062500 0 0 0 0 0 0 4 595507
-0.005696 0.004472 0.119225 -0.036600 -0.101383 0.774803 -0.062500 0 0 0 0 0 0 4 596504
-0.005696 0.004472 0.119225 -0.036989 -0.100238 0.774712 -0.062500 0 0 0 0 0 0 4 597520
-0.005696 0.004472 0.119225 -0.037197 -0.099657 0.774690 -0.062500 0 0 0 0 0 0 4 598502
-0.005696 0.004472 0.119225 -0.037301 -0.099371 0.774675 -0.062500 0 0 0 0 0 0 4 599501
-0.005716 0.004477 0.119234 0.216822 -0.161283 0.652397 -0.062500 0 0 0 0 0 0 4 600471
-0.005725 0.004479 0.119237 0.112547 -0.134641 0.711915 -0.062500 0 0 0 0 0 0 4 601511
-0.005730 0.004480 0.119238 0.038941 -0.116709 0.742894 -0.062500 0 0 0 0 0 0 4 602501
-0.005732 0.004481 0.119239 0.000595 -0.107655 0.754737 -0.062500 0 0 0 0 0 0 4 603507
-0.005734 0.004481 0.119239 -0.018528 -0.103271 0.758955 -0.062500 0 0 0 0 0 0 4 604536
-0.005734 0.004481 0.119239 -0.028026 -0.101143 0.760442 -0.062500 0 0 0 0 0 0 4 605507
-0.005734 0.004481 0.119239 -0.032734 -0.100099 0.760976 -0.062500 0 0 0 0 0 0 4 606485
-0.005739 0.004498 0.119227 0.026399 -0.320947 0.925609 -0.062500 0 0 0 0 0 0 4 607476
-0.005742 0.004507 0.119223 0.004160 -0.234463 0.845743 -0.062500 0 0 0 0 0 0 4 608473
-0.005744 0.004511 0.119221 -0.014416 -0.170040 0.804077 -0.062500 0 0 0 0 0 0 4 609501
-0.005744 0.004514 0.119221 -0.025260 -0.135170 0.788119 -0.062500 0 0 0 0 0 0 4 610473
-0.005745 0.004515 0.119221 -0.031118 -0.117285 0.782410 -0.062500 0 0 0 0 0 0 4 611479
-0.005745 0.004515 0.119221 -0.028891 -0.114456 0.780399 -0.062500 0 0 0 0 0 0 4 612473
-0.005745 0.004516 0.119221 -0.030473 -0.109889 0.779698 -0.062500 0 0 0 0 0 0 4 613475
-0.005745 0.004516 0.119221 -0.031288 -0.107604 0.779447 -0.062500 0 0 0 0 0 0 4 614472
-0.005745 0.004516 0.119221 -0.031694 -0.106445 0.779372 -0.062500 0 0 0 0 0 0 4 615472
-0.005765 0.004521 0.119229 0.222383 -0.167971 0.657271 -0.062500 0 0 0 0 0 0 4 616526
-0.005774 0.004523 0.119232 0.117979 -0.141092 0.716665 -0.062500 0 0 0 0 0 0 4 617507
-0.005779 0.004524 0.119234 0.044303 -0.123012 0.747593 -0.062500 0 0 0 0 0 0 4 618495
-0.005786 0.004542 0.119222 0.067296 -0.335140 0.924020 -0.062500 0 0 0 0 0 0 4 619482
-0.005790 0.004551 0.119218 0.027155 -0.244581 0.848258 -0.062500 0 0 0 0 0 0 4 620497
-0.005792 0.004555 0.119217 -0.000323 -0.178178 0.808008 -0.062500 0 0 0 0 0 0 4 621498
-0.005793 0.004557 0.119216 -0.015571 -0.142339 0.792549 -0.062500 0 0 0 0 0 0 4 622514
-0.005793 0.004559 0.119216 -0.023629 -0.123986 0.787011 -0.062500 0 0 0 0 0 0 4 623482
-0.005794 0.004559 0.119216 -0.027806 -0.114685 0.785051 -0.062500 0 0 0 0 0 0 4 624497
-0.005794 0.004559 0.119216 -0.029934 -0.110004 0.784372 -0.062500 0 0 0 0 0 0 4 625497
-0.005794 0.004560 0.119216 -0.031001 -0.107662 0.784137 -0.062500 0 0 0 0 0 0 4 626431
-0.005794 0.004560 0.119216 -0.031563 -0.106489 0.784045 -0.062500 0 0 0 0 0 0 4 627437
-0.005794 0.004560 0.119216 -0.031837 -0.105884 0.784017 -0.062500 0 0 0 0 0 0 4 628427
-0.005794 0.004560 0.119216 -0.031971 -0.105590 0.784012 -0.062500 0 0 0 0 0 0 4 629437
-0.005813 0.004564 0.119225 0.222374 -0.167587 0.662174 -0.062500 0 0 0 0 0 0 4 630439
-0.005823 0.004567 0.119228 0.117963 -0.140876 0.721465 -0.062500 0 0 0 0 0 0 4 631427
-0.005828 0.004568 0.119229 0.044292 -0.122911 0.752328 -0.062500 0 0 0 0 0 0 4 632438
-0.005830 0.004568 0.119229 0.005888 -0.113863 0.764123 -0.062500 0 0 0 0 0 0 4 633428
-0.005831 0.004569 0.119229 -0.013242 -0.109479 0.768345 -0.062500 0 0 0 0 0 0 4 634435
-0.005837 0.004586 0.119218 0.038555 -0.328427 0.934608 -0.062500 0 0 0 0 0 0 4 635427
-0.005839 0.004594 0.119213 0.012931 -0.241321 0.855072 -0.062500 0 0 0 0 0 0 4 636436
-0.005841 0.004599 0.119212 -0.007373 -0.176593 0.813467 -0.062500 0 0 0 0 0 0 4 637438
-0.005842 0.004601 0.119212 -0.019069 -0.141571 0.797535 -0.062500 0 0 0 0 0 0 4 638436
-0.005842 0.004602 0.119211 -0.025371 -0.123589 0.791834 -0.062500 0 0 0 0 0 0 4 639426
-0.005862 0.004608 0.119220 0.225866 -0.176687 0.668198 -0.062500 0 0 0 0 0 0 4 640436
-0.005872 0.004610 0.119223 0.119725 -0.145433 0.726667 -0.062500 0 0 0 0 0 0 4 641426
-0.005876 0.004611 0.119224 0.045166 -0.125190 0.757246 -0.062500 0 0 0 0 0 0 4 642435
-0.005879 0.004612 0.119224 0.006344 -0.115004 0.768932 -0.062500 0 0 0 0 0 0 4 643425
-0.005880 0.004612 0.119225 -0.013012 -0.110046 0.773131 -0.062500 0 0 0 0 0 0 4 644427
-0.005881 0.004612 0.119225 -0.022619 -0.107644 0.774593 -0.062500 0 0 0 0 0 0 4 645433
-0.005881 0.004612 0.119225 -0.027378 -0.106454 0.775112 -0.062500 0 0 0 0 0 0 4 646437
-0.005881 0.004613 0.119225 -0.029752 -0.105869 0.775282 -0.062500 0 0 0 0 0 0 4 647425
-0.005881 0.004613 0.119225 -0.030934 -0.105573 0.775354 -0.062500 0 0 0 0 0 0 4 648435
-0.005886 0.004630 0.119213 0.029664 -0.326377 0.940315 -0.062500 0 0 0 0 0 0 4 649426
-0.005908 0.004643 0.119217 0.263175 -0.302528 0.738762 -0.062500 0 0 0 0 0 0 4 650438
[truncated: 5,911,023 more chars]
