# Supplementary material for: Increasing Patient Engagement in Rehabilitation Exercises Using Computer-Based Citizen Science
Source: PLoS One. 2015 Mar 20;10(3):e0117013. doi: 10.1371/journal.pone.0117013 (PMC4368773; doi:10.1371/journal.pone.0117013)
Supplement: S5 Dataset — (ZIP) [file pone.0117013.s005.zip › Dataset_S5/P18/P18_with.dat]

0.018172 0.007969 0.170099 -0.093860 -0.273129 -2.324755 -0.000000 1 0 0 0 0 0 0 945
0.018169 0.007976 0.170187 0.016195 -0.125717 -1.397742 -0.000032 1 0 0 0 0 0 0 1958
0.018182 0.007974 0.170265 -0.187499 0.002118 -1.208163 -0.000063 1 0 0 0 0 0 0 2960
0.018182 0.007972 0.170348 -0.044247 0.021445 -1.262988 -0.000094 1 0 0 0 0 0 0 3957
0.018181 0.007946 0.170423 -0.023028 0.321373 -1.191950 -0.000125 1 0 0 0 0 0 0 4955
0.018175 0.007931 0.170488 0.031840 0.209202 -1.085379 -0.000157 1 0 0 0 0 0 0 5957
0.018166 0.007922 0.170549 0.055057 0.119952 -1.038947 -0.000187 1 0 0 0 0 0 0 6942
0.018179 0.007912 0.170599 -0.219003 0.110265 -0.921935 -0.000220 1 0 0 0 0 0 0 7972
0.018186 0.007884 0.170644 -0.189293 0.350867 -0.855469 -0.000251 1 0 0 0 0 0 0 8969
0.018165 0.007872 0.170688 0.170055 0.163589 -0.868575 -0.000282 1 0 0 0 0 0 0 9966
0.018173 0.007861 0.170715 -0.177815 0.122031 -0.676111 -0.000313 1 0 0 0 0 0 0 10965
0.018174 0.007855 0.170743 -0.138866 0.052364 -0.686353 -0.000346 1 0 0 0 0 0 0 12028
0.018153 0.007854 0.170765 0.157668 -0.023692 -0.626570 -0.000378 1 0 0 0 0 0 0 13042
0.018141 0.007852 0.170775 0.047782 -0.029118 -0.495556 -0.000408 1 0 0 0 0 0 0 14003
0.018113 0.007854 0.170788 0.235532 -0.079253 -0.543132 -0.000439 1 0 0 0 0 0 0 15005
0.018099 0.007854 0.170794 0.072054 -0.066983 -0.481318 -0.000471 1 0 0 0 0 0 0 16001
0.018092 0.007854 0.170797 -0.043581 -0.063098 -0.456720 -0.000503 1 0 0 0 0 0 0 17039
0.018088 0.007854 0.170798 -0.110493 -0.064878 -0.456606 -0.000534 1 0 0 0 0 0 0 18023
0.018086 0.007854 0.170799 -0.150330 -0.068992 -0.470378 -0.000565 1 0 0 0 0 0 0 19038
0.018085 0.007854 0.170799 -0.175519 -0.073371 -0.489764 -0.000596 1 0 0 0 0 0 0 20025
0.018084 0.007854 0.170800 -0.193194 -0.077755 -0.511823 -0.000627 1 0 0 0 0 0 0 21000
0.018084 0.007854 0.170800 -0.207237 -0.082085 -0.535927 -0.000658 1 0 0 0 0 0 0 21999
0.018084 0.007854 0.170800 -0.219672 -0.086378 -0.561683 -0.000690 1 0 0 0 0 0 0 23037
0.018068 0.007835 0.170799 -0.027417 0.158792 -0.574395 -0.000722 1 0 0 0 0 0 0 24051
0.018060 0.007825 0.170798 -0.119615 0.054724 -0.604804 -0.000753 1 0 0 0 0 0 0 25043
0.018057 0.007820 0.170798 -0.188901 -0.021484 -0.633943 -0.000784 1 0 0 0 0 0 0 26046
0.018055 0.007818 0.170798 -0.230178 -0.063615 -0.661066 -0.000815 1 0 0 0 0 0 0 27040
0.018054 0.007817 0.170798 -0.255861 -0.086726 -0.687004 -0.000846 1 0 0 0 0 0 0 28026
0.018053 0.007816 0.170798 -0.273979 -0.100284 -0.713367 -0.000878 1 0 0 0 0 0 0 29047
0.018053 0.007816 0.170798 -0.287750 -0.108907 -0.738539 -0.000909 1 0 0 0 0 0 0 30030
0.018053 0.007816 0.170798 -0.299710 -0.115224 -0.764118 -0.000940 1 0 0 0 0 0 0 31033
0.018053 0.007816 0.170798 -0.310410 -0.120168 -0.788717 -0.000970 1 0 0 0 0 0 0 32000
0.018053 0.007816 0.170798 -0.326803 -0.126953 -0.829053 -0.001020 1 0 0 0 0 0 0 33587
0.018037 0.007797 0.170797 -0.127931 0.120354 -0.827463 -0.001034 1 0 0 0 0 0 0 34034
0.018029 0.007787 0.170796 -0.219666 0.016321 -0.858195 -0.001065 1 0 0 0 0 0 0 35029
0.018025 0.007782 0.170796 -0.288759 -0.059857 -0.887413 -0.001096 1 0 0 0 0 0 0 36031
0.018023 0.007780 0.170796 -0.329775 -0.101922 -0.914512 -0.001127 1 0 0 0 0 0 0 37022
0.018023 0.007779 0.170796 -0.355688 -0.125054 -0.941139 -0.001159 1 0 0 0 0 0 0 38034
0.018022 0.007778 0.170796 -0.373682 -0.138661 -0.967314 -0.001191 1 0 0 0 0 0 0 39047
0.018022 0.007778 0.170796 -0.387425 -0.147239 -0.992563 -0.001221 1 0 0 0 0 0 0 40033
0.018022 0.007778 0.170796 -0.399554 -0.153637 -1.018526 -0.001253 1 0 0 0 0 0 0 41051
0.018022 0.007778 0.170796 -0.410224 -0.158528 -1.043174 -0.001284 1 0 0 0 0 0 0 42020
0.018022 0.007778 0.170796 -0.421061 -0.163162 -1.069390 -0.001316 1 0 0 0 0 0 0 43051
0.018022 0.007778 0.170796 -0.431014 -0.167256 -1.094152 -0.001346 1 0 0 0 0 0 0 44026
0.018022 0.007778 0.170796 -0.441189 -0.171269 -1.119622 -0.001378 1 0 0 0 0 0 0 45028
0.018022 0.007778 0.170796 -0.450972 -0.175108 -1.144313 -0.001408 1 0 0 0 0 0 0 46000
0.018022 0.007778 0.170796 -0.461306 -0.179215 -1.170437 -0.001440 1 0 0 0 0 0 0 47029
0.018022 0.007778 0.170796 -0.471250 -0.183087 -1.195656 -0.001471 1 0 0 0 0 0 0 48022
0.018022 0.007778 0.170796 -0.481322 -0.186943 -1.221195 -0.001503 1 0 0 0 0 0 0 49027
0.018022 0.007778 0.170796 -0.491294 -0.190811 -1.246492 -0.001534 1 0 0 0 0 0 0 50023
0.018022 0.007778 0.170796 -0.501134 -0.194690 -1.271470 -0.001564 1 0 0 0 0 0 0 51007
0.018022 0.007778 0.170796 -0.511314 -0.198651 -1.297299 -0.001596 1 0 0 0 0 0 0 52024
0.018022 0.007778 0.170796 -0.521155 -0.202416 -1.322253 -0.001627 1 0 0 0 0 0 0 53006
0.018022 0.007778 0.170796 -0.534320 -0.207586 -1.355418 -0.001668 1 0 0 0 0 0 0 54313
0.018022 0.007778 0.170796 -0.541466 -0.210306 -1.373759 -0.001690 1 0 0 0 0 0 0 55034
0.018022 0.007778 0.170796 -0.551399 -0.214217 -1.398993 -0.001721 1 0 0 0 0 0 0 56028
0.018022 0.007778 0.170796 -0.591060 -0.229571 -1.499607 -0.001845 1 0 0 0 0 0 0 59989
0.018022 0.007778 0.170796 -0.620032 -0.240882 -1.572876 -0.001935 1 0 0 0 0 0 0 62875
0.018022 0.007778 0.170796 -0.646839 -0.251240 -1.641098 -0.002019 1 0 0 0 0 0 0 65560
0.018022 0.007778 0.170796 -0.650696 -0.252790 -1.650916 -0.002031 1 0 0 0 0 0 0 65947
0.018022 0.007778 0.170796 -0.660874 -0.256723 -1.676634 -0.002063 1 0 0 0 0 0 0 66959
0.018022 0.007778 0.170796 -0.670740 -0.260579 -1.701763 -0.002094 1 0 0 0 0 0 0 67949
0.018043 0.007774 0.170788 -0.960057 -0.222085 -1.619818 -0.002125 1 0 0 0 0 0 0 68940
0.018054 0.007773 0.170784 -0.862964 -0.247640 -1.690740 -0.002156 1 0 0 0 0 0 0 69948
0.018060 0.007773 0.170782 -0.792528 -0.264073 -1.747130 -0.002187 1 0 0 0 0 0 0 70942
0.018063 0.007772 0.170781 -0.758735 -0.273238 -1.788123 -0.002219 1 0 0 0 0 0 0 71937
0.018064 0.007772 0.170781 -0.746140 -0.279089 -1.821259 -0.002250 1 0 0 0 0 0 0 72945
0.018065 0.007772 0.170780 -0.744561 -0.283632 -1.850232 -0.002281 1 0 0 0 0 0 0 73945
0.018065 0.007772 0.170780 -0.748498 -0.287627 -1.877013 -0.002312 1 0 0 0 0 0 0 74932
0.018065 0.007772 0.170780 -0.755647 -0.291644 -1.903611 -0.002344 1 0 0 0 0 0 0 75948
0.018065 0.007772 0.170780 -0.764091 -0.295462 -1.929355 -0.002375 1 0 0 0 0 0 0 76947
0.018061 0.007794 0.170775 -0.716816 -0.584486 -1.881480 -0.002406 1 0 0 0 0 0 0 77946
0.018059 0.007806 0.170772 -0.751567 -0.478363 -1.937954 -0.002438 1 0 0 0 0 0 0 78945
0.018058 0.007811 0.170771 -0.777851 -0.400207 -1.984660 -0.002469 1 0 0 0 0 0 0 79943
0.018058 0.007814 0.170770 -0.795968 -0.359673 -2.021286 -0.002500 1 0 0 0 0 0 0 80960
0.018058 0.007816 0.170770 -0.809324 -0.340527 -2.051163 -0.002531 1 0 0 0 0 0 0 81933
0.018058 0.007816 0.170770 -0.820999 -0.332611 -2.079110 -0.002562 1 0 0 0 0 0 0 82936
0.018079 0.007814 0.170761 -1.111328 -0.288272 -1.998495 -0.002594 1 0 0 0 0 0 0 83942
0.018090 0.007812 0.170757 -1.014547 -0.310748 -2.069780 -0.002625 1 0 0 0 0 0 0 84942
0.018096 0.007812 0.170756 -0.944389 -0.325655 -2.126623 -0.002656 1 0 0 0 0 0 0 85943
0.018120 0.007809 0.170746 -1.190298 -0.291678 -2.060354 -0.002687 1 0 0 0 0 0 0 86941
0.018133 0.007808 0.170742 -1.070584 -0.318827 -2.138819 -0.002719 1 0 0 0 0 0 0 87944
0.018135 0.007829 0.170734 -0.932125 -0.621045 -2.124928 -0.002749 1 0 0 0 0 0 0 88925
0.018136 0.007840 0.170731 -0.917758 -0.520401 -2.199227 -0.002781 1 0 0 0 0 0 0 89940
0.018137 0.007846 0.170729 -0.918569 -0.444239 -2.254537 -0.002813 1 0 0 0 0 0 0 90947
0.018154 0.007867 0.170714 -1.146481 -0.647315 -2.113197 -0.002844 1 0 0 0 0 0 0 91942
0.018164 0.007879 0.170707 -1.071489 -0.540135 -2.222228 -0.002875 1 0 0 0 0 0 0 92943
0.018169 0.007885 0.170704 -1.016019 -0.462842 -2.303520 -0.002906 1 0 0 0 0 0 0 93941
0.018167 0.007910 0.170697 -0.933666 -0.707241 -2.285294 -0.002940 1 0 0 0 0 0 0 95024
0.018166 0.007923 0.170693 -0.949149 -0.577185 -2.355242 -0.002971 1 0 0 0 0 0 0 96020
0.018187 0.007926 0.170684 -1.245221 -0.444261 -2.301138 -0.003003 1 0 0 0 0 0 0 97037
0.018198 0.007928 0.170679 -1.150811 -0.418703 -2.385638 -0.003034 1 0 0 0 0 0 0 98029
0.018204 0.007929 0.170677 -1.081647 -0.408887 -2.449254 -0.003066 1 0 0 0 0 0 0 99043
0.018207 0.007930 0.170676 -1.048046 -0.404420 -2.493219 -0.003096 1 0 0 0 0 0 0 100029
0.018226 0.007949 0.170661 -1.258470 -0.646591 -2.345594 -0.003128 1 0 0 0 0 0 0 101026
0.018235 0.007959 0.170654 -1.175040 -0.559506 -2.451953 -0.003159 1 0 0 0 0 0 0 102024
0.018241 0.007965 0.170651 -1.115433 -0.492424 -2.532118 -0.003190 1 0 0 0 0 0 0 103024
0.018243 0.007968 0.170649 -1.086409 -0.456219 -2.584407 -0.003220 1 0 0 0 0 0 0 103997
0.018266 0.007966 0.170640 -1.355539 -0.396318 -2.514891 -0.003252 1 0 0 0 0 0 0 104996
0.018278 0.007965 0.170636 -1.247921 -0.410568 -2.592125 -0.003283 1 0 0 0 0 0 0 105996
0.018280 0.007987 0.170628 -1.116471 -0.706969 -2.579167 -0.003316 1 0 0 0 0 0 0 107060
0.018302 0.007995 0.170616 -1.384198 -0.560774 -2.543841 -0.003346 1 0 0 0 0 0 0 108021
0.018314 0.008000 0.170611 -1.279674 -0.504806 -2.644182 -0.003377 1 0 0 0 0 0 0 109006
0.018316 0.008024 0.170602 -1.148627 -0.762207 -2.641069 -0.003408 1 0 0 0 0 0 0 109996
0.018317 0.008037 0.170598 -1.137423 -0.638448 -2.720729 -0.003439 1 0 0 0 0 0 0 111000
0.018339 0.008040 0.170588 -1.419367 -0.508157 -2.670119 -0.003470 1 0 0 0 0 0 0 111996
0.018350 0.008042 0.170583 -1.318069 -0.483916 -2.757223 -0.003502 1 0 0 0 0 0 0 112996
0.018352 0.008065 0.170575 -1.189089 -0.760232 -2.747658 -0.003534 1 0 0 0 0 0 0 114018
0.018374 0.008074 0.170563 -1.458669 -0.604076 -2.715676 -0.003565 1 0 0 0 0 0 0 115030
0.018386 0.008079 0.170558 -1.354753 -0.543012 -2.817391 -0.003596 1 0 0 0 0 0 0 116020
0.018392 0.008082 0.170555 -1.280581 -0.512250 -2.889665 -0.003628 1 0 0 0 0 0 0 117028
0.018417 0.008080 0.170545 -1.524099 -0.454563 -2.829434 -0.003659 1 0 0 0 0 0 0 118024
0.018429 0.008079 0.170541 -1.403226 -0.469591 -2.911725 -0.003690 1 0 0 0 0 0 0 119028
0.018432 0.008101 0.170533 -1.264370 -0.765963 -2.898939 -0.003721 1 0 0 0 0 0 0 120022
0.018433 0.008113 0.170529 -1.249568 -0.662400 -2.974232 -0.003753 1 0 0 0 0 0 0 121029
0.018455 0.008115 0.170519 -1.529530 -0.542370 -2.920337 -0.003783 1 0 0 0 0 0 0 121997
0.018467 0.008117 0.170514 -1.427820 -0.523460 -3.007107 -0.003815 1 0 0 0 0 0 0 123019
0.018473 0.008118 0.170512 -1.354678 -0.516686 -3.071005 -0.003846 1 0 0 0 0 0 0 124014
0.018493 0.008137 0.170497 -1.542596 -0.757397 -2.931480 -0.003877 1 0 0 0 0 0 0 124999
0.018503 0.008148 0.170489 -1.447397 -0.669287 -3.043226 -0.003908 1 0 0 0 0 0 0 125993
0.018509 0.008153 0.170486 -1.381771 -0.601530 -3.126202 -0.003939 1 0 0 0 0 0 0 126997
0.018533 0.008153 0.170476 -1.629843 -0.522641 -3.071815 -0.003971 1 0 0 0 0 0 0 128016
0.018542 0.008175 0.170466 -1.454750 -0.812329 -3.081374 -0.004002 1 0 0 0 0 0 0 128995
0.018546 0.008187 0.170461 -1.398675 -0.707859 -3.177177 -0.004034 1 0 0 0 0 0 0 130028
0.018570 0.008189 0.170450 -1.655081 -0.586800 -3.133765 -0.004065 1 0 0 0 0 0 0 131019
0.018582 0.008191 0.170445 -1.540899 -0.566927 -3.225217 -0.004096 1 0 0 0 0 0 0 132024
0.018589 0.008193 0.170442 -1.461393 -0.559469 -3.291544 -0.004127 1 0 0 0 0 0 0 133018
0.018592 0.008193 0.170441 -1.453140 -0.568270 -3.411620 -0.004251 1 0 0 0 0 0 0 136964
0.018611 0.008212 0.170427 -1.686103 -0.821259 -3.322582 -0.004357 1 0 0 0 0 0 0 140361
0.018642 0.008219 0.170411 -1.878205 -0.691322 -3.312014 -0.004377 1 0 0 0 0 0 0 141023
0.018658 0.008224 0.170404 -1.711465 -0.646385 -3.438255 -0.004408 1 0 0 0 0 0 0 142001
0.018667 0.008226 0.170401 -1.602723 -0.622804 -3.523648 -0.004440 1 0 0 0 0 0 0 143019
0.018671 0.008227 0.170399 -1.547739 -0.610141 -3.576484 -0.004469 1 0 0 0 0 0 0 143944
0.018669 0.008250 0.170392 -1.468124 -0.890748 -3.540262 -0.004500 1 0 0 0 0 0 0 144935
0.018668 0.008262 0.170389 -1.486160 -0.779943 -3.604033 -0.004531 1 0 0 0 0 0 0 145944
0.018689 0.008264 0.170379 -1.783610 -0.656870 -3.544220 -0.004562 1 0 0 0 0 0 0 146935
0.018700 0.008266 0.170375 -1.690940 -0.636722 -3.628300 -0.004594 1 0 0 0 0 0 0 147945
0.018706 0.008267 0.170372 -1.622641 -0.629557 -3.691353 -0.004625 1 0 0 0 0 0 0 148951
0.018709 0.008268 0.170371 -1.589549 -0.626463 -3.735144 -0.004656 1 0 0 0 0 0 0 149938
0.018710 0.008268 0.170371 -1.577303 -0.626194 -3.769394 -0.004687 1 0 0 0 0 0 0 150938
0.018732 0.008265 0.170362 -1.855843 -0.585420 -3.689142 -0.004719 1 0 0 0 0 0 0 151944
0.018744 0.008264 0.170358 -1.753777 -0.609841 -3.762295 -0.004750 1 0 0 0 0 0 0 152935
0.018750 0.008264 0.170356 -1.681236 -0.625778 -3.820439 -0.004781 1 0 0 0 0 0 0 153944
0.018753 0.008264 0.170355 -1.646312 -0.634527 -3.861902 -0.004812 1 0 0 0 0 0 0 154935
0.018760 0.008241 0.170346 -1.707044 -0.345486 -3.774038 -0.004844 1 0 0 0 0 0 0 155944
0.018764 0.008231 0.170341 -1.680690 -0.472029 -3.853584 -0.004875 1 0 0 0 0 0 0 156934
0.018766 0.008225 0.170339 -1.664406 -0.561330 -3.916202 -0.004907 1 0 0 0 0 0 0 157959
0.018763 0.008245 0.170332 -1.602908 -0.895143 -3.884046 -0.004937 1 0 0 0 0 0 0 158940
0.018762 0.008255 0.170329 -1.629824 -0.810995 -3.950030 -0.004969 1 0 0 0 0 0 0 159950
0.018782 0.008257 0.170319 -1.931527 -0.700897 -3.890538 -0.004999 1 0 0 0 0 0 0 160929
0.018777 0.008239 0.170313 -1.635203 -0.434812 -3.964286 -0.005031 1 0 0 0 0 0 0 161950
0.018771 0.008252 0.170305 -1.593281 -0.817401 -3.956130 -0.005062 1 0 0 0 0 0 0 162930
0.018789 0.008256 0.170292 -1.925016 -0.736696 -3.925290 -0.005094 1 0 0 0 0 0 0 163941
0.018799 0.008258 0.170286 -1.854649 -0.715726 -4.029780 -0.005125 1 0 0 0 0 0 0 164959
0.018788 0.008240 0.170283 -1.590627 -0.452075 -4.090820 -0.005156 1 0 0 0 0 0 0 165923
0.018783 0.008232 0.170281 -1.644927 -0.547017 -4.145215 -0.005188 1 0 0 0 0 0 0 166953
0.018782 0.008227 0.170265 -1.711547 -0.608842 -3.987582 -0.005219 1 0 0 0 0 0 0 167950
0.018782 0.008225 0.170258 -1.743238 -0.660698 -4.102570 -0.005250 1 0 0 0 0 0 0 168950
0.018782 0.008225 0.170254 -1.759584 -0.685397 -4.188131 -0.005281 1 0 0 0 0 0 0 169952
0.018788 0.008202 0.170243 -1.843991 -0.401428 -4.121747 -0.005313 1 0 0 0 0 0 0 170951
0.018787 0.008213 0.170232 -1.772458 -0.816710 -4.136099 -0.005343 1 0 0 0 0 0 0 171920
0.018793 0.008196 0.170217 -1.859683 -0.501350 -4.113075 -0.005374 1 0 0 0 0 0 0 172921
0.018796 0.008189 0.170210 -1.849109 -0.589312 -4.232498 -0.005406 1 0 0 0 0 0 0 173930
0.018799 0.008185 0.170192 -1.856510 -0.646129 -4.116716 -0.005438 1 0 0 0 0 0 0 174957
0.018786 0.008164 0.170182 -1.648214 -0.440433 -4.240991 -0.005469 1 0 0 0 0 0 0 175951
0.018779 0.008154 0.170178 -1.728699 -0.562395 -4.341507 -0.005500 1 0 0 0 0 0 0 176956
0.018778 0.008149 0.170161 -1.806204 -0.635425 -4.206748 -0.005531 1 0 0 0 0 0 0 177950
0.018762 0.008128 0.170151 -1.636483 -0.438650 -4.321852 -0.005563 1 0 0 0 0 0 0 178953
0.018734 0.008120 0.170140 -1.473006 -0.599093 -4.329353 -0.005593 1 0 0 0 0 0 0 179921
0.018742 0.008113 0.170127 -1.931299 -0.631906 -4.317587 -0.005625 1 0 0 0 0 0 0 180951
0.018726 0.008113 0.170113 -1.678440 -0.723482 -4.344228 -0.005656 1 0 0 0 0 0 0 181950
0.018720 0.008113 0.170092 -1.786449 -0.735491 -4.260357 -0.005688 1 0 0 0 0 0 0 182951
0.018723 0.008091 0.170072 -1.929549 -0.457568 -4.297284 -0.005719 1 0 0 0 0 0 0 183950
0.018721 0.008103 0.170057 -1.884307 -0.873114 -4.380642 -0.005750 1 0 0 0 0 0 0 184948
0.018706 0.008090 0.170034 -1.717898 -0.586853 -4.302586 -0.005781 1 0 0 0 0 0 0 185950
0.018700 0.008084 0.170023 -1.819004 -0.662659 -4.475845 -0.005813 1 0 0 0 0 0 0 186951
0.018698 0.008081 0.170002 -1.902452 -0.707336 -4.391222 -0.005844 1 0 0 0 0 0 0 187951
0.018699 0.008080 0.169977 -1.956738 -0.737718 -4.344766 -0.005875 1 0 0 0 0 0 0 188949
0.018664 0.008064 0.169958 -1.504363 -0.547782 -4.431216 -0.005906 1 0 0 0 0 0 0 189948
0.018669 0.008053 0.169940 -1.981517 -0.606207 -4.484105 -0.005938 1 0 0 0 0 0 0 190952
0.018636 0.008032 0.169924 -1.543390 -0.474534 -4.531114 -0.005969 1 0 0 0 0 0 0 191949
0.018621 0.008021 0.169901 -1.745026 -0.602370 -4.467736 -0.006000 1 0 0 0 0 0 0 192950
0.018620 0.007994 0.169880 -1.953529 -0.403568 -4.515944 -0.006031 1 0 0 0 0 0 0 193950
0.018585 0.007965 0.169863 -1.526685 -0.353636 -4.579470 -0.006063 1 0 0 0 0 0 0 194951
0.018568 0.007950 0.169839 -1.747989 -0.542599 -4.525895 -0.006094 1 0 0 0 0 0 0 195950
0.018562 0.007943 0.169813 -1.909852 -0.663814 -4.502573 -0.006125 1 0 0 0 0 0 0 196950
0.018524 0.007924 0.169792 -1.513500 -0.520368 -4.600167 -0.006156 1 0 0 0 0 0 0 197948
0.018507 0.007915 0.169767 -1.755070 -0.635568 -4.571911 -0.006190 1 0 0 0 0 0 0 199035
0.018500 0.007910 0.169740 -1.926218 -0.715989 -4.560044 -0.006221 1 0 0 0 0 0 0 200028
0.018483 0.007889 0.169710 -1.814213 -0.506996 -4.550973 -0.006252 1 0 0 0 0 0 0 201021
0.018476 0.007879 0.169681 -1.950971 -0.633248 -4.570400 -0.006284 1 0 0 0 0 0 0 202028
0.018471 0.007897 0.169646 -1.984736 -1.009656 -4.515081 -0.006315 1 0 0 0 0 0 0 203021
0.018454 0.007887 0.169612 -1.854959 -0.693265 -4.554850 -0.006346 1 0 0 0 0 0 0 204024
0.018411 0.007866 0.169588 -1.496524 -0.527847 -4.701376 -0.006377 1 0 0 0 0 0 0 204994
0.018391 0.007856 0.169562 -1.774085 -0.649391 -4.696659 -0.006408 1 0 0 0 0 0 0 205994
0.018363 0.007855 0.169526 -1.696923 -0.768054 -4.606380 -0.006440 1 0 0 0 0 0 0 207029
0.018335 0.007835 0.169493 -1.701791 -0.551173 -4.640364 -0.006471 1 0 0 0 0 0 0 208017
0.018307 0.007806 0.169460 -1.710713 -0.413842 -4.674066 -0.006502 1 0 0 0 0 0 0 209019
0.018279 0.007773 0.169428 -1.718463 -0.341482 -4.701503 -0.006534 1 0 0 0 0 0 0 210025
0.018230 0.007741 0.169405 -1.444561 -0.349752 -4.837597 -0.006565 1 0 0 0 0 0 0 211024
0.018186 0.007728 0.169371 -1.497547 -0.597659 -4.734440 -0.006596 1 0 0 0 0 0 0 212016
0.018151 0.007702 0.169338 -1.610025 -0.464546 -4.756003 -0.006628 1 0 0 0 0 0 0 213027
0.018136 0.007689 0.169291 -1.922655 -0.624507 -4.652267 -0.006735 1 0 0 0 0 0 0 216450
0.018081 0.007645 0.169196 -1.427690 -0.230467 -4.014535 -0.006751 1 0 0 0 0 0 0 216978
0.018057 0.007626 0.169135 -1.797162 -0.521995 -4.412595 -0.006783 1 0 0 0 0 0 0 218016
0.018033 0.007598 0.169073 -1.832613 -0.432134 -4.456596 -0.006815 1 0 0 0 0 0 0 219022
0.018003 0.007588 0.169021 -1.767729 -0.665297 -4.600083 -0.006846 1 0 0 0 0 0 0 220014
0.017970 0.007587 0.168973 -1.724717 -0.806501 -4.688721 -0.006877 1 0 0 0 0 0 0 220999
0.017957 0.007587 0.168919 -1.983638 -0.832787 -4.628721 -0.006909 1 0 0 0 0 0 0 222018
0.017916 0.007572 0.168868 -1.655809 -0.637304 -4.693143 -0.006939 1 0 0 0 0 0 0 223001
0.017882 0.007545 0.168811 -1.726007 -0.469875 -4.628170 -0.006971 1 0 0 0 0 0 0 224031
0.017847 0.007535 0.168761 -1.720042 -0.684873 -4.726460 -0.007003 1 0 0 0 0 0 0 225035
0.017816 0.007511 0.168703 -1.781392 -0.517596 -4.662009 -0.007034 1 0 0 0 0 0 0 226022
0.017767 0.007484 0.168651 -1.542739 -0.456717 -4.741641 -0.007065 1 0 0 0 0 0 0 227025
0.017707 0.007454 0.168602 -1.393049 -0.425492 -4.795910 -0.007094 1 0 0 0 0 0 0 227945
0.017664 0.007420 0.168545 -1.595974 -0.361164 -4.717769 -0.007125 1 0 0 0 0 0 0 228932
0.017608 0.007388 0.168492 -1.449554 -0.374935 -4.792014 -0.007156 1 0 0 0 0 0 0 229941
0.017545 0.007355 0.168426 -1.355381 -0.371089 -4.631805 -0.007187 1 0 0 0 0 0 0 230932
0.017501 0.007320 0.168361 -1.587651 -0.340053 -4.642351 -0.007219 1 0 0 0 0 0 0 231942
0.017439 0.007309 0.168298 -1.388398 -0.659671 -4.696866 -0.007250 1 0 0 0 0 0 0 232932
0.017395 0.007285 0.168235 -1.600202 -0.514267 -4.700360 -0.007281 1 0 0 0 0 0 0 233940
0.017360 0.007254 0.168170 -1.740111 -0.410838 -4.706373 -0.007312 1 0 0 0 0 0 0 234933
0.017308 0.007222 0.168098 -1.538878 -0.390867 -4.614809 -0.007344 1 0 0 0 0 0 0 235940
0.017264 0.007210 0.168023 -1.627383 -0.644394 -4.588487 -0.007375 1 0 0 0 0 0 0 236931
0.017208 0.007188 0.167945 -1.479153 -0.543916 -4.562059 -0.007406 1 0 0 0 0 0 0 237941
0.017183 0.007176 0.167859 -1.882214 -0.679473 -4.459832 -0.007437 1 0 0 0 0 0 0 238932
0.017136 0.007155 0.167775 -1.642747 -0.563634 -4.500636 -0.007469 1 0 0 0 0 0 0 239942
0.017095 0.007149 0.167695 -1.690930 -0.742164 -4.555726 -0.007500 1 0 0 0 0 0 0 240935
0.017040 0.007130 0.167614 -1.517375 -0.598733 -4.568170 -0.007532 1 0 0 0 0 0 0 241958
0.016978 0.007104 0.167532 -1.409738 -0.503581 -4.576612 -0.007563 1 0 0 0 0 0 0 242952
0.016933 0.007072 0.167442 -1.635588 -0.403604 -4.469417 -0.007594 1 0 0 0 0 0 0 243944
0.016877 0.007040 0.167356 -1.499437 -0.401539 -4.527346 -0.007625 1 0 0 0 0 0 0 244932
0.016814 0.007009 0.167271 -1.403603 -0.402804 -4.570065 -0.007656 1 0 0 0 0 0 0 245947
0.016742 0.006999 0.167181 -1.284402 -0.695348 -4.512792 -0.007687 1 0 0 0 0 0 0 246938
0.016693 0.006975 0.167086 -1.567492 -0.532073 -4.448667 -0.007719 1 0 0 0 0 0 0 247954
0.016634 0.006948 0.166997 -1.464207 -0.471295 -4.534316 -0.007750 1 0 0 0 0 0 0 248944
0.016590 0.006915 0.166902 -1.667304 -0.388737 -4.473593 -0.007781 1 0 0 0 0 0 0 249949
0.016512 0.006885 0.166804 -1.231633 -0.431425 -4.444953 -0.007813 1 0 0 0 0 0 0 250951
0.016459 0.006851 0.166705 -1.523732 -0.374627 -4.426776 -0.007844 1 0 0 0 0 0 0 251945
0.016398 0.006818 0.166596 -1.438543 -0.374623 -4.309732 -0.007875 1 0 0 0 0 0 0 252947
0.016327 0.006808 0.166493 -1.308684 -0.689699 -4.389939 -0.007906 1 0 0 0 0 0 0 253946
0.016278 0.006784 0.166391 -1.581529 -0.532229 -4.410691 -0.007938 1 0 0 0 0 0 0 254948
0.016218 0.006756 0.166280 -1.467085 -0.457457 -4.308133 -0.007969 1 0 0 0 0 0 0 255946
0.016152 0.006725 0.166164 -1.386391 -0.423703 -4.249368 -0.008000 1 0 0 0 0 0 0 256942
0.016106 0.006691 0.166055 -1.630537 -0.371104 -4.336205 -0.008031 1 0 0 0 0 0 0 257952
0.016047 0.006657 0.165940 -1.492353 -0.374195 -4.275111 -0.008063 1 0 0 0 0 0 0 258954
0.015982 0.006624 0.165822 -1.397576 -0.380529 -4.236542 -0.008094 1 0 0 0 0 0 0 259952
0.015913 0.006592 0.165703 -1.346450 -0.384608 -4.216815 -0.008124 1 0 0 0 0 0 0 260917
0.015848 0.006537 0.165589 -1.389834 -0.092212 -4.294869 -0.008156 1 0 0 0 0 0 0 261950
0.015780 0.006493 0.165471 -1.344307 -0.205120 -4.252978 -0.008187 1 0 0 0 0 0 0 262921
0.015710 0.006455 0.165350 -1.314738 -0.288546 -4.226547 -0.008219 1 0 0 0 0 0 0 263942
0.015638 0.006420 0.165228 -1.297925 -0.332961 -4.213180 -0.008250 1 0 0 0 0 0 0 264948
0.015544 0.006389 0.165097 -0.997259 -0.393477 -4.085839 -0.008281 1 0 0 0 0 0 0 265946
0.015461 0.006357 0.164969 -1.106865 -0.393319 -4.133029 -0.008313 1 0 0 0 0 0 0 266950
0.015383 0.006326 0.164843 -1.183471 -0.387356 -4.164276 -0.008343 1 0 0 0 0 0 0 267918
0.015290 0.006274 0.164715 -1.001534 -0.125616 -4.144517 -0.008374 1 0 0 0 0 0 0 268917
0.015223 0.006251 0.164572 -1.316696 -0.464113 -3.957164 -0.008406 1 0 0 0 0 0 0 269946
0.015137 0.006204 0.164436 -1.088114 -0.189714 -4.022284 -0.008437 1 0 0 0 0 0 0 270918
0.015057 0.006165 0.164305 -1.148648 -0.259360 -4.102035 -0.008469 1 0 0 0 0 0 0 271940
0.014985 0.006105 0.164164 -1.255802 -0.000135 -3.984830 -0.008500 1 0 0 0 0 0 0 272947
0.014889 0.006063 0.164021 -0.961542 -0.192223 -3.943121 -0.008531 1 0 0 0 0 0 0 273948
0.014826 0.006021 0.163876 -1.353161 -0.225931 -3.928072 -0.008563 1 0 0 0 0 0 0 274948
0.014736 0.005988 0.163731 -1.024739 -0.330402 -3.911930 -0.008594 1 0 0 0 0 0 0 275948
0.014658 0.005932 0.163582 -1.161188 -0.039925 -3.867887 -0.008625 1 0 0 0 0 0 0 276948
0.014559 0.005891 0.163433 -0.900107 -0.209923 -3.870879 -0.008656 1 0 0 0 0 0 0 277947
0.014478 0.005832 0.163282 -1.089558 0.026401 -3.839044 -0.008688 1 0 0 0 0 0 0 278949
0.014377 0.005789 0.163132 -0.855905 -0.172901 -3.847618 -0.008719 1 0 0 0 0 0 0 279946
0.014288 0.005751 0.162973 -0.984389 -0.246978 -3.726870 -0.008750 1 0 0 0 0 0 0 280947
0.014170 0.005702 0.162735 -0.597379 -0.109963 -2.676604 -0.008781 1 0 0 0 0 0 0 281952
0.014095 0.005658 0.162625 -1.126772 -0.158438 -4.255603 -0.008815 1 0 0 0 0 0 0 283024
0.014011 0.005641 0.162476 -1.067948 -0.507294 -3.896990 -0.008846 1 0 0 0 0 0 0 284016
0.013915 0.005597 0.162332 -0.885148 -0.194955 -3.927804 -0.008877 1 0 0 0 0 0 0 284998
0.013827 0.005558 0.162173 -0.980203 -0.224236 -3.741366 -0.008909 1 0 0 0 0 0 0 286029
0.013744 0.005522 0.162008 -1.050713 -0.261985 -3.635639 -0.008948 1 0 0 0 0 0 0 287296
0.013570 0.005450 0.161742 0.152296 0.198983 -2.298044 -0.008972 1 0 0 0 0 0 0 288043
0.013519 0.005442 0.161633 -1.336234 -0.574912 -4.218374 -0.009003 1 0 0 0 0 0 0 289042
0.013453 0.005419 0.161489 -1.281569 -0.470938 -3.946136 -0.009034 1 0 0 0 0 0 0 290029
0.013341 0.005376 0.161335 -0.677748 -0.185843 -3.778808 -0.009065 1 0 0 0 0 0 0 291026
0.013245 0.005338 0.161169 -0.821251 -0.216679 -3.615025 -0.009096 1 0 0 0 0 0 0 292025
0.013158 0.005302 0.160998 -0.938309 -0.251713 -3.525398 -0.009127 1 0 0 0 0 0 0 293024
0.013042 0.005230 0.160837 -0.570986 0.218758 -3.646556 -0.009159 1 0 0 0 0 0 0 294031
0.012944 0.005177 0.160667 -0.762575 0.020597 -3.539172 -0.009190 1 0 0 0 0 0 0 295023
0.012817 0.005117 0.160415 -0.379837 0.102186 -2.447184 -0.009222 1 0 0 0 0 0 0 296045
0.012733 0.005095 0.160292 -0.909323 -0.371387 -4.003049 -0.009252 1 0 0 0 0 0 0 296997
0.012649 0.005065 0.160137 -0.966054 -0.335955 -3.760136 -0.009283 1 0 0 0 0 0 0 298013
0.012550 0.005015 0.159965 -0.758832 -0.047224 -3.495751 -0.009314 1 0 0 0 0 0 0 298993
0.012461 0.004973 0.159788 -0.855546 -0.130383 -3.406453 -0.009346 1 0 0 0 0 0 0 300013
0.012376 0.004936 0.159609 -0.921992 -0.194634 -3.361557 -0.009378 1 0 0 0 0 0 0 301039
0.012271 0.004905 0.159438 -0.668820 -0.288616 -3.457942 -0.009409 1 0 0 0 0 0 0 302022
0.012179 0.004874 0.159261 -0.789510 -0.278813 -3.378928 -0.009440 1 0 0 0 0 0 0 303025
0.012092 0.004841 0.159081 -0.873234 -0.268739 -3.322781 -0.009471 1 0 0 0 0 0 0 304019
0.011913 0.004775 0.158826 0.331633 0.182842 -2.329511 -0.009504 1 0 0 0 0 0 0 305065
0.011842 0.004747 0.158689 -0.937918 -0.265421 -3.757279 -0.009533 1 0 0 0 0 0 0 306011
0.011743 0.004720 0.158534 -0.696461 -0.328673 -3.676739 -0.009564 1 0 0 0 0 0 0 306996
0.011658 0.004667 0.158370 -0.854385 0.007813 -3.535292 -0.009595 1 0 0 0 0 0 0 307990
0.011553 0.004629 0.158203 -0.595614 -0.142825 -3.481052 -0.009627 1 0 0 0 0 0 0 309013
0.011459 0.004593 0.158025 -0.711986 -0.189123 -3.321739 -0.009658 1 0 0 0 0 0 0 309995
0.011350 0.004564 0.157852 -0.509703 -0.272593 -3.356336 -0.009690 1 0 0 0 0 0 0 311017
0.011186 0.004493 0.157584 0.238275 0.269532 -2.108301 -0.009719 1 0 0 0 0 0 0 311953
0.011112 0.004488 0.157456 -0.853031 -0.535366 -3.812914 -0.009750 1 0 0 0 0 0 0 312931
0.011010 0.004472 0.157304 -0.600884 -0.485419 -3.652385 -0.009781 1 0 0 0 0 0 0 313938
0.010901 0.004429 0.157125 -0.460214 -0.111838 -3.290359 -0.009812 1 0 0 0 0 0 0 314929
0.010783 0.004396 0.156950 -0.328327 -0.204013 -3.282797 -0.009844 1 0 0 0 0 0 0 315939
0.010690 0.004341 0.156773 -0.616651 0.080086 -3.260629 -0.009875 1 0 0 0 0 0 0 316935
0.010580 0.004302 0.156598 -0.425422 -0.097976 -3.264343 -0.009906 1 0 0 0 0 0 0 317929
0.010461 0.004271 0.156422 -0.289182 -0.218398 -3.257913 -0.009937 1 0 0 0 0 0 0 318939
0.010361 0.004239 0.156237 -0.495497 -0.218857 -3.116156 -0.009968 1 0 0 0 0 0 0 319930
0.010265 0.004231 0.156062 -0.561807 -0.522942 -3.226210 -0.010000 1 0 0 0 0 0 0 320939
0.010153 0.004215 0.155886 -0.361245 -0.458284 -3.214563 -0.010031 1 0 0 0 0 0 0 321929
0.010062 0.004169 0.155707 -0.600302 -0.047790 -3.170537 -0.010062 1 0 0 0 0 0 0 322938
0.009953 0.004135 0.155528 -0.382511 -0.158195 -3.160324 -0.010093 1 0 0 0 0 0 0 323929
0.009853 0.004125 0.155355 -0.454577 -0.489734 -3.217006 -0.010125 1 0 0 0 0 0 0 324945
0.009767 0.004081 0.155177 -0.650000 -0.081744 -3.145912 -0.010156 1 0 0 0 0 0 0 325940
0.009677 0.004067 0.155003 -0.614371 -0.418987 -3.189067 -0.010187 1 0 0 0 0 0 0 326941
0.009575 0.004026 0.154834 -0.439618 -0.104415 -3.241241 -0.010218 1 0 0 0 0 0 0 327935
0.009461 0.003995 0.154658 -0.245360 -0.188364 -3.150376 -0.010250 1 0 0 0 0 0 0 328942
0.009357 0.003986 0.154484 -0.353633 -0.499191 -3.162153 -0.010281 1 0 0 0 0 0 0 329948
0.009248 0.003949 0.154314 -0.285859 -0.146039 -3.197500 -0.010313 1 0 0 0 0 0 0 330946
0.009146 0.003937 0.154142 -0.369354 -0.450937 -3.172205 -0.010344 1 0 0 0 0 0 0 331952
0.009032 0.003920 0.153964 -0.197142 -0.410218 -3.072446 -0.010374 1 0 0 0 0 0 0 332918
0.008935 0.003897 0.153796 -0.390165 -0.322080 -3.194598 -0.010406 1 0 0 0 0 0 0 333947
0.008839 0.003892 0.153625 -0.422554 -0.559888 -3.145988 -0.010438 1 0 0 0 0 0 0 334947
0.008751 0.003875 0.153460 -0.513169 -0.417246 -3.215025 -0.010469 1 0 0 0 0 0 0 335941
0.008666 0.003852 0.153298 -0.560030 -0.317478 -3.244986 -0.010499 1 0 0 0 0 0 0 336917
0.008581 0.003824 0.153113 -0.559368 -0.249577 -2.932096 -0.010530 1 0 0 0 0 0 0 337916
0.008492 0.003818 0.152933 -0.494056 -0.522471 -2.961132 -0.010563 1 0 0 0 0 0 0 338946
0.008407 0.003800 0.152763 -0.533208 -0.398654 -3.090150 -0.010594 1 0 0 0 0 0 0 339945
0.008318 0.003798 0.152589 -0.467763 -0.598654 -3.036236 -0.010624 1 0 0 0 0 0 0 340919
0.008233 0.003782 0.152422 -0.508017 -0.436475 -3.104247 -0.010656 1 0 0 0 0 0 0 341947
0.008164 0.003777 0.152239 -0.729633 -0.553361 -2.891235 -0.010688 1 0 0 0 0 0 0 342951
0.008090 0.003759 0.152068 -0.662692 -0.409166 -3.006518 -0.010718 1 0 0 0 0 0 0 343916
0.008012 0.003736 0.151901 -0.604489 -0.313747 -3.066875 -0.010749 1 0 0 0 0 0 0 344917
0.007949 0.003727 0.151742 -0.787033 -0.500889 -3.166351 -0.010781 1 0 0 0 0 0 0 345943
0.007871 0.003730 0.151571 -0.590801 -0.668126 -3.012717 -0.010813 1 0 0 0 0 0 0 346947
0.007791 0.003717 0.151404 -0.547423 -0.473429 -3.030459 -0.010844 1 0 0 0 0 0 0 347945
0.007727 0.003714 0.151244 -0.745140 -0.585035 -3.119680 -0.010875 1 0 0 0 0 0 0 348945
0.007654 0.003697 0.151081 -0.643087 -0.423133 -3.074089 -0.010906 1 0 0 0 0 0 0 349945
0.007593 0.003692 0.150923 -0.787557 -0.557952 -3.120681 -0.010938 1 0 0 0 0 0 0 350948
0.007522 0.003674 0.150761 -0.657485 -0.409285 -3.054343 -0.010969 1 0 0 0 0 0 0 351944
0.007463 0.003669 0.150602 -0.787828 -0.550611 -3.092618 -0.011000 1 0 0 0 0 0 0 352945
0.007402 0.003691 0.150437 -0.783883 -0.931279 -2.991691 -0.011031 1 0 0 0 0 0 0 353945
0.007331 0.003687 0.150270 -0.641185 -0.632521 -2.957471 -0.011063 1 0 0 0 0 0 0 354945
0.007256 0.003672 0.150129 -0.571118 -0.447264 -3.266435 -0.011094 1 0 0 0 0 0 0 355943
0.007194 0.003667 0.149978 -0.724654 -0.568514 -3.174972 -0.011125 1 0 0 0 0 0 0 356944
0.007139 0.003667 0.149825 -0.820329 -0.652985 -3.106119 -0.011156 1 0 0 0 0 0 0 357940
0.007065 0.003676 0.149679 -0.584735 -0.764129 -3.196335 -0.011187 1 0 0 0 0 0 0 358916
0.007004 0.003683 0.149526 -0.715762 -0.762197 -3.107482 -0.011219 1 0 0 0 0 0 0 359945
0.006928 0.003694 0.149381 -0.521569 -0.822691 -3.179885 -0.011250 1 0 0 0 0 0 0 360943
0.006843 0.003707 0.149239 -0.391636 -0.859781 -3.213004 -0.011281 1 0 0 0 0 0 0 361944
0.006783 0.003695 0.149096 -0.686852 -0.529141 -3.205849 -0.011312 1 0 0 0 0 0 0 362930
0.006707 0.003697 0.148954 -0.500274 -0.678646 -3.207625 -0.011346 1 0 0 0 0 0 0 364011
0.006623 0.003705 0.148813 -0.367967 -0.786451 -3.200300 -0.011378 1 0 0 0 0 0 0 365027
0.006556 0.003712 0.148661 -0.577188 -0.780829 -3.059670 -0.011415 1 0 0 0 0 0 0 366219
0.006477 0.003724 0.148515 -0.424298 -0.839470 -3.105383 -0.011440 1 0 0 0 0 0 0 367024
0.006414 0.003733 0.148387 -0.617986 -0.824632 -3.337688 -0.011471 1 0 0 0 0 0 0 368017
0.006337 0.003746 0.148251 -0.433508 -0.862361 -3.239534 -0.011502 1 0 0 0 0 0 0 369018
0.006296 0.003750 0.148117 -0.895296 -0.772583 -3.251007 -0.011533 1 0 0 0 0 0 0 370011
0.006230 0.003760 0.147978 -0.596774 -0.833593 -3.174517 -0.011565 1 0 0 0 0 0 0 371029
0.006167 0.003791 0.147843 -0.606514 -1.110483 -3.217640 -0.011596 1 0 0 0 0 0 0 372028
0.006113 0.003809 0.147720 -0.708370 -0.992762 -3.356334 -0.011627 1 0 0 0 0 0 0 372996
0.006046 0.003805 0.147594 -0.548553 -0.675391 -3.328236 -0.011658 1 0 0 0 0 0 0 373992
0.005982 0.003827 0.147465 -0.574173 -1.006497 -3.272147 -0.011689 1 0 0 0 0 0 0 374997
0.005927 0.003842 0.147343 -0.680374 -0.942284 -3.359248 -0.011720 1 0 0 0 0 0 0 375996
0.005860 0.003835 0.147217 -0.523336 -0.655392 -3.307375 -0.011751 1 0 0 0 0 0 0 376987
0.005797 0.003857 0.147088 -0.550318 -1.001007 -3.241109 -0.011783 1 0 0 0 0 0 0 377987
0.005742 0.003871 0.146966 -0.657256 -0.944812 -3.325056 -0.011815 1 0 0 0 0 0 0 379013
0.005691 0.003882 0.146847 -0.716074 -0.893830 -3.364249 -0.011845 1 0 0 0 0 0 0 379980
0.005636 0.003912 0.146720 -0.658033 -1.149292 -3.252218 -0.011877 1 0 0 0 0 0 0 380994
0.005585 0.003930 0.146598 -0.703979 -1.028799 -3.309436 -0.011908 1 0 0 0 0 0 0 382010
0.005536 0.003943 0.146479 -0.730875 -0.944211 -3.336919 -0.011939 1 0 0 0 0 0 0 382995
0.005504 0.003970 0.146369 -0.956800 -1.131147 -3.437832 -0.011971 1 0 0 0 0 0 0 384010
0.005465 0.003986 0.146254 -0.874857 -1.019368 -3.387998 -0.012002 1 0 0 0 0 0 0 384993
0.005422 0.003998 0.146137 -0.813071 -0.945274 -3.352828 -0.012033 1 0 0 0 0 0 0 386008
0.005377 0.004007 0.146020 -0.778145 -0.908081 -3.330562 -0.012064 1 0 0 0 0 0 0 386995
0.005331 0.004015 0.145903 -0.758301 -0.891127 -3.314890 -0.012096 1 0 0 0 0 0 0 388022
0.005280 0.004044 0.145802 -0.677224 -1.179561 -3.528680 -0.012127 1 0 0 0 0 0 0 389010
0.005230 0.004062 0.145691 -0.691502 -1.059770 -3.406214 -0.012158 1 0 0 0 0 0 0 389990
0.005182 0.004074 0.145576 -0.703949 -0.976968 -3.329666 -0.012190 1 0 0 0 0 0 0 391009
0.005158 0.004079 0.145475 -1.007997 -0.884958 -3.512043 -0.012221 1 0 0 0 0 0 0 392014
0.005100 0.004090 0.145374 -0.606621 -0.947971 -3.512450 -0.012252 1 0 0 0 0 0 0 392994
0.005048 0.004098 0.145263 -0.627680 -0.927241 -3.368793 -0.012283 1 0 0 0 0 0 0 394008
0.005015 0.004123 0.145154 -0.873441 -1.143671 -3.386718 -0.012314 1 0 0 0 0 0 0 394994
0.004969 0.004160 0.145057 -0.736682 -1.343441 -3.527322 -0.012343 1 0 0 0 0 0 0 395936
0.004930 0.004161 0.144956 -0.790748 -0.882286 -3.491902 -0.012374 1 0 0 0 0 0 0 396927
0.004902 0.004181 0.144852 -0.957890 -1.101697 -3.434150 -0.012406 1 0 0 0 0 0 0 397935
0.004865 0.004194 0.144739 -0.842956 -1.032651 -3.303057 -0.012437 1 0 0 0 0 0 0 398927
0.004846 0.004200 0.144640 -1.062719 -0.933327 -3.458483 -0.012468 1 0 0 0 0 0 0 399936
0.004808 0.004228 0.144546 -0.832195 -1.219238 -3.541877 -0.012499 1 0 0 0 0 0 0 400926
0.004765 0.004245 0.144436 -0.747691 -1.105908 -3.343497 -0.012531 1 0 0 0 0 0 0 401935
0.004736 0.004273 0.144329 -0.921637 -1.255662 -3.331795 -0.012562 1 0 0 0 0 0 0 402927
0.004684 0.004274 0.144233 -0.619809 -0.915721 -3.489852 -0.012593 1 0 0 0 0 0 0 403929
0.004650 0.004295 0.144131 -0.832941 -1.140053 -3.404259 -0.012625 1 0 0 0 0 0 0 404935
0.004626 0.004325 0.144026 -0.977096 -1.296885 -3.349157 -0.012656 1 0 0 0 0 0 0 405926
0.004597 0.004322 0.143922 -0.925504 -0.880415 -3.349244 -0.012687 1 0 0 0 0 0 0 406936
0.004554 0.004346 0.143825 -0.732019 -1.190330 -3.447602 -0.012718 1 0 0 0 0 0 0 407936
0.004531 0.004356 0.143732 -0.979553 -1.058163 -3.490439 -0.012750 1 0 0 0 0 0 0 408939
0.004513 0.004382 0.143630 -1.053986 -1.239865 -3.374097 -0.012781 1 0 0 0 0 0 0 409942
0.004486 0.004376 0.143527 -0.959936 -0.858506 -3.338028 -0.012812 1 0 0 0 0 0 0 410928
0.004445 0.004398 0.143432 -0.745036 -1.187399 -3.420618 -0.012843 1 0 0 0 0 0 0 411932
0.004423 0.004408 0.143338 -0.981451 -1.065735 -3.457376 -0.012875 1 0 0 0 0 0 0 412940
0.004405 0.004433 0.143236 -1.050518 -1.252105 -3.337544 -0.012906 1 0 0 0 0 0 0 413941
0.004367 0.004470 0.143141 -0.800545 -1.441683 -3.401789 -0.012937 1 0 0 0 0 0 0 414942
0.004347 0.004487 0.143048 -1.007639 -1.208999 -3.432957 -0.012969 1 0 0 0 0 0 0 415949
0.004336 0.004495 0.142956 -1.144862 -1.060419 -3.441209 -0.012999 1 0 0 0 0 0 0 416914
0.004302 0.004523 0.142864 -0.853097 -1.324203 -3.440685 -0.013031 1 0 0 0 0 0 0 417944
0.004284 0.004536 0.142772 -1.032292 -1.154439 -3.434534 -0.013062 1 0 0 0 0 0 0 418944
0.004258 0.004524 0.142673 -0.944073 -0.814717 -3.325854 -0.013094 1 0 0 0 0 0 0 419942
0.004216 0.004543 0.142578 -0.728635 -1.184509 -3.367027 -0.013125 1 0 0 0 0 0 0 420944
0.004195 0.004551 0.142485 -0.963687 -1.087494 -3.386740 -0.013156 1 0 0 0 0 0 0 421942
0.004183 0.004554 0.142393 -1.116218 -1.011315 -3.390256 -0.013187 1 0 0 0 0 0 0 422944
0.004154 0.004559 0.142311 -0.916517 -1.037038 -3.518646 -0.013219 1 0 0 0 0 0 0 423944
0.004139 0.004561 0.142223 -1.065203 -0.990006 -3.446915 -0.013250 1 0 0 0 0 0 0 424947
0.004124 0.004581 0.142122 -1.082580 -1.235677 -3.268143 -0.013280 1 0 0 0 0 0 0 425917
0.004111 0.004611 0.142045 -1.101848 -1.409669 -3.543082 -0.013313 1 0 0 0 0 0 0 426947
0.004087 0.004608 0.141950 -0.967914 -0.986642 -3.347877 -0.013344 1 0 0 0 0 0 0 427942
0.004068 0.004628 0.141875 -1.028529 -1.240488 -3.570609 -0.013375 1 0 0 0 0 0 0 428942
0.004058 0.004636 0.141790 -1.138192 -1.124269 -3.452163 -0.013406 1 0 0 0 0 0 0 429943
0.004031 0.004643 0.141710 -0.923718 -1.110590 -3.511728 -0.013437 1 0 0 0 0 0 0 430915
0.004009 0.004666 0.141613 -0.982349 -1.315189 -3.276575 -0.013469 1 0 0 0 0 0 0 431942
0.003977 0.004681 0.141529 -0.834720 -1.240192 -3.416628 -0.013500 1 0 0 0 0 0 0 432942
0.003959 0.004688 0.141440 -1.018013 -1.118275 -3.359142 -0.013531 1 0 0 0 0 0 0 433942
0.003928 0.004694 0.141359 -0.857599 -1.116591 -3.452470 -0.013562 1 0 0 0 0 0 0 434945
0.003918 0.004676 0.141281 -1.110936 -0.784255 -3.498999 -0.013594 1 0 0 0 0 0 0 435943
0.003891 0.004670 0.141204 -0.909949 -0.918803 -3.513067 -0.013625 1 0 0 0 0 0 0 436942
0.003892 0.004682 0.141126 -1.262627 -1.175080 -3.485177 -0.013656 1 0 0 0 0 0 0 437926
0.003870 0.004692 0.141049 -0.999670 -1.168599 -3.496282 -0.013687 1 0 0 0 0 0 0 438937
0.003858 0.004695 0.140962 -1.100365 -1.087420 -3.366282 -0.013719 1 0 0 0 0 0 0 439945
0.003867 0.004712 0.140880 -1.385773 -1.264955 -3.399773 -0.013750 1 0 0 0 0 0 0 440948
0.003849 0.004724 0.140801 -1.067043 -1.221215 -3.446307 -0.013781 1 0 0 0 0 0 0 441948
0.003839 0.004729 0.140714 -1.137001 -1.121079 -3.331004 -0.013812 1 0 0 0 0 0 0 442944
0.003811 0.004735 0.140634 -0.918592 -1.131714 -3.399489 -0.013844 1 0 0 0 0 0 0 443942
0.003782 0.004721 0.140566 -0.863290 -0.873172 -3.569244 -0.013875 1 0 0 0 0 0 0 444942
0.003766 0.004712 0.140483 -1.032827 -0.917118 -3.379522 -0.013906 1 0 0 0 0 0 0 445942
0.003752 0.004728 0.140412 -1.071011 -1.248804 -3.511175 -0.013937 1 0 0 0 0 0 0 446943
0.003743 0.004734 0.140328 -1.153184 -1.159274 -3.343189 -0.013969 1 0 0 0 0 0 0 447941
0.003717 0.004741 0.140248 -0.925323 -1.158429 -3.382474 -0.014000 1 0 0 0 0 0 0 448942
0.003703 0.004743 0.140161 -1.059042 -1.097200 -3.270825 -0.014031 1 0 0 0 0 0 0 449942
0.003695 0.004743 0.140098 -1.166382 -1.081808 -3.583418 -0.014065 1 0 0 0 0 0 0 451021
0.003691 0.004742 0.140017 -1.208118 -1.052622 -3.365944 -0.014096 1 0 0 0 0 0 0 452014
0.003666 0.004745 0.139939 -0.953667 -1.106400 -3.374026 -0.014127 1 0 0 0 0 0 0 453020
0.003653 0.004745 0.139851 -1.073363 -1.075240 -3.248498 -0.014158 1 0 0 0 0 0 0 454013
0.003624 0.004748 0.139771 -0.882491 -1.122450 -3.313593 -0.014190 1 0 0 0 0 0 0 455013
0.003608 0.004748 0.139682 -1.035582 -1.086613 -3.212062 -0.014220 1 0 0 0 0 0 0 455980
0.003579 0.004752 0.139601 -0.861650 -1.131159 -3.287213 -0.014252 1 0 0 0 0 0 0 457016
0.003569 0.004732 0.139523 -1.105671 -0.825375 -3.326727 -0.014284 1 0 0 0 0 0 0 458029
0.003542 0.004725 0.139445 -0.902441 -0.970373 -3.335100 -0.014315 1 0 0 0 0 0 0 459020
0.003527 0.004720 0.139358 -1.042511 -1.008176 -3.199428 -0.014346 1 0 0 0 0 0 0 460024
0.003498 0.004721 0.139278 -0.861811 -1.092182 -3.259431 -0.014377 1 0 0 0 0 0 0 461016
0.003498 0.004737 0.139197 -1.226950 -1.296129 -3.262050 -0.014408 1 0 0 0 0 0 0 462010
0.003476 0.004748 0.139119 -0.974518 -1.263003 -3.282972 -0.014439 1 0 0 0 0 0 0 462992
0.003443 0.004757 0.139041 -0.801593 -1.234297 -3.288439 -0.014471 1 0 0 0 0 0 0 464011
0.003432 0.004740 0.138965 -1.066331 -0.886744 -3.288992 -0.014501 1 0 0 0 0 0 0 464991
0.003420 0.004751 0.138896 -1.083863 -1.230471 -3.387471 -0.014533 1 0 0 0 0 0 0 466006
0.003376 0.004743 0.138814 -0.665972 -1.016128 -3.218188 -0.014564 1 0 0 0 0 0 0 466993
0.003369 0.004754 0.138733 -1.100274 -1.246429 -3.204565 -0.014593 1 0 0 0 0 0 0 467935
0.003349 0.004743 0.138665 -0.984389 -0.977514 -3.364144 -0.014624 1 0 0 0 0 0 0 468925
0.003317 0.004741 0.138591 -0.807387 -1.066881 -3.301561 -0.014656 1 0 0 0 0 0 0 469934
0.003300 0.004738 0.138505 -0.980835 -1.070779 -3.125571 -0.014687 1 0 0 0 0 0 0 470924
0.003276 0.004719 0.138435 -0.902166 -0.871142 -3.307251 -0.014718 1 0 0 0 0 0 0 471933
0.003242 0.004714 0.138360 -0.760162 -1.012309 -3.261106 -0.014750 1 0 0 0 0 0 0 472937
0.003224 0.004709 0.138274 -0.952290 -1.043525 -3.092158 -0.014781 1 0 0 0 0 0 0 473924
0.003209 0.004727 0.138201 -1.007115 -1.343706 -3.246421 -0.014812 1 0 0 0 0 0 0 474924
0.003185 0.004719 0.138136 -0.904427 -1.038691 -3.355048 -0.014843 1 0 0 0 0 0 0 475933
0.003173 0.004713 0.138054 -1.030990 -1.037120 -3.125857 -0.014874 1 0 0 0 0 0 0 476924
0.003144 0.004713 0.137974 -0.839437 -1.121645 -3.136557 -0.014906 1 0 0 0 0 0 0 477933
0.003130 0.004713 0.137915 -1.002067 -1.126680 -3.392662 -0.014937 1 0 0 0 0 0 0 478925
0.003122 0.004711 0.137834 -1.095850 -1.103159 -3.133649 -0.014968 1 0 0 0 0 0 0 479933
0.003102 0.004694 0.137766 -0.953749 -0.894110 -3.263169 -0.014999 1 0 0 0 0 0 0 480924
0.003070 0.004688 0.137692 -0.778530 -1.030569 -3.193528 -0.015031 1 0 0 0 0 0 0 481933
0.003038 0.004668 0.137626 -0.759617 -0.860300 -3.288108 -0.015062 1 0 0 0 0 0 0 482925
0.003016 0.004678 0.137561 -0.877329 -1.231100 -3.303390 -0.015093 1 0 0 0 0 0 0 483933
0.002989 0.004666 0.137499 -0.825055 -0.983148 -3.333309 -0.015125 1 0 0 0 0 0 0 484939
0.002970 0.004680 0.137436 -0.908683 -1.296376 -3.313887 -0.015156 1 0 0 0 0 0 0 485949
0.002944 0.004670 0.137374 -0.837953 -1.018636 -3.329018 -0.015187 1 0 0 0 0 0 0 486927
0.002909 0.004668 0.137303 -0.707439 -1.098580 -3.193810 -0.015218 1 0 0 0 0 0 0 487926
0.002892 0.004666 0.137246 -0.916589 -1.117343 -3.371495 -0.015249 1 0 0 0 0 0 0 488925
0.002861 0.004669 0.137177 -0.761686 -1.169172 -3.211200 -0.015281 1 0 0 0 0 0 0 489934
0.002845 0.004669 0.137121 -0.942274 -1.156963 -3.370780 -0.015312 1 0 0 0 0 0 0 490927
0.002822 0.004653 0.137062 -0.853283 -0.927468 -3.342212 -0.015343 1 0 0 0 0 0 0 491935
0.002788 0.004647 0.136992 -0.707577 -1.052843 -3.178049 -0.015374 1 0 0 0 0 0 0 492914
0.002771 0.004644 0.136935 -0.908063 -1.096937 -3.344582 -0.015406 1 0 0 0 0 0 0 493930
0.002762 0.004642 0.136885 -1.034816 -1.115024 -3.429676 -0.015437 1 0 0 0 0 0 0 494933
0.002742 0.004624 0.136828 -0.897140 -0.906122 -3.351644 -0.015468 1 0 0 0 0 0 0 495929
0.002732 0.004615 0.136777 -1.010603 -0.995881 -3.417704 -0.015500 1 0 0 0 0 0 0 496930
0.002711 0.004593 0.136720 -0.881959 -0.842670 -3.339568 -0.015531 1 0 0 0 0 0 0 497928
0.002673 0.004606 0.136669 -0.645521 -1.291657 -3.400189 -0.015562 1 0 0 0 0 0 0 498931
0.002639 0.004596 0.136611 -0.656691 -1.027147 -3.325247 -0.015593 1 0 0 0 0 0 0 499936
0.002621 0.004590 0.136560 -0.877023 -1.061492 -3.394065 -0.015624 1 0 0 0 0 0 0 500915
0.002612 0.004587 0.136512 -1.008883 -1.094953 -3.428488 -0.015656 1 0 0 0 0 0 0 501934
0.002571 0.004573 0.136466 -0.599788 -0.962847 -3.462452 -0.015687 1 0 0 0 0 0 0 502931
0.002550 0.004565 0.136419 -0.818354 -1.030605 -3.453307 -0.015718 1 0 0 0 0 0 0 503912
0.002539 0.004561 0.136372 -0.970892 -1.078845 -3.445824 -0.015750 1 0 0 0 0 0 0 504930
0.002498 0.004547 0.136326 -0.574826 -0.954678 -3.461894 -0.015780 1 0 0 0 0 0 0 505910
0.002476 0.004539 0.136279 -0.799976 -1.026525 -3.446440 -0.015812 1 0 0 0 0 0 0 506931
0.002465 0.004534 0.136232 -0.955785 -1.076735 -3.436232 -0.015843 1 0 0 0 0 0 0 507929
0.002423 0.004520 0.136187 -0.561748 -0.953951 -3.450951 -0.015874 1 0 0 0 0 0 0 508929
0.002402 0.004512 0.136140 -0.787500 -1.026136 -3.435043 -0.015906 1 0 0 0 0 0 0 509928
0.002376 0.004491 0.136085 -0.740893 -0.860690 -3.311814 -0.015937 1 0 0 0 0 0 0 510929
0.002342 0.004485 0.136044 -0.628457 -1.038565 -3.495263 -0.015968 1 0 0 0 0 0 0 511927
0.002324 0.004481 0.136000 -0.832250 -1.086583 -3.454581 -0.015999 1 0 0 0 0 0 0 512928
0.002295 0.004483 0.135963 -0.687200 -1.173937 -3.559350 -0.016031 1 0 0 0 0 0 0 513924
0.002264 0.004467 0.135912 -0.657254 -0.942898 -3.364168 -0.016062 1 0 0 0 0 0 0 514931
0.002248 0.004459 0.135863 -0.847763 -1.015729 -3.375170 -0.016093 1 0 0 0 0 0 0 515934
0.002220 0.004459 0.135825 -0.689959 -1.137018 -3.519125 -0.016125 1 0 0 0 0 0 0 516932
0.002190 0.004442 0.135772 -0.652975 -0.924810 -3.340371 -0.016156 1 0 0 0 0 0 0 517931
0.002160 0.004418 0.135744 -0.646052 -0.810188 -3.633080 -0.016187 1 0 0 0 0 0 0 518932
0.002144 0.004405 0.135704 -0.832502 -0.941317 -3.507901 -0.016218 1 0 0 0 0 0 0 519930
0.002101 0.004386 0.135661 -0.470702 -0.879566 -3.453401 -0.016249 1 0 0 0 0 0 0 520928
0.002078 0.004376 0.135615 -0.713100 -0.984037 -3.410248 -0.016281 1 0 0 0 0 0 0 521929
0.002046 0.004375 0.135578 -0.603498 -1.116822 -3.522529 -0.016312 1 0 0 0 0 0 0 522929
0.002014 0.004358 0.135526 -0.593517 -0.910904 -3.329746 -0.016343 1 0 0 0 0 0 0 523929
0.001978 0.004354 0.135487 -0.519034 -1.061326 -3.476007 -0.016374 1 0 0 0 0 0 0 524921
0.001959 0.004351 0.135443 -0.743892 -1.095471 -3.420040 -0.016406 1 0 0 0 0 0 0 525930
0.001929 0.004353 0.135406 -0.609601 -1.175995 -3.518216 -0.016437 1 0 0 0 0 0 0 526935
0.001883 0.004323 0.135375 -0.392453 -0.746744 -3.593546 -0.016468 1 0 0 0 0 0 0 527930
0.001860 0.004307 0.135334 -0.657188 -0.888393 -3.466024 -0.016499 1 0 0 0 0 0 0 528928
0.001828 0.004303 0.135299 -0.554295 -1.063223 -3.532471 -0.016531 1 0 0 0 0 0 0 529929
0.001811 0.004300 0.135256 -0.748896 -1.095965 -3.435707 -0.016562 1 0 0 0 0 0 0 530929
0.001767 0.004287 0.135212 -0.397244 -0.960864 -3.401240 -0.016593 1 0 0 0 0 0 0 531931
0.001751 0.004260 0.135176 -0.724318 -0.763260 -3.510334 -0.016625 1 0 0 0 0 0 0 532932
0.001722 0.004251 0.135143 -0.585202 -0.973406 -3.554646 -0.016656 1 0 0 0 0 0 0 533933
0.001671 0.004234 0.135103 -0.280568 -0.896988 -3.454826 -0.016686 1 0 0 0 0 0 0 534912
0.001645 0.004225 0.135058 -0.572308 -0.988258 -3.385891 -0.016718 1 0 0 0 0 0 0 535912
0.001612 0.004224 0.135021 -0.489375 -1.114075 -3.486636 -0.016749 1 0 0 0 0 0 0 536920
0.001559 0.004212 0.134979 -0.220108 -0.971924 -3.420143 -0.016780 1 0 0 0 0 0 0 537918
0.001532 0.004206 0.134934 -0.529927 -1.027474 -3.366306 -0.016815 1 0 0 0 0 0 0 539023
0.001504 0.004187 0.134908 -0.535862 -0.873461 -3.614331 -0.016845 1 0 0 0 0 0 0 539990
0.001489 0.004176 0.134868 -0.714139 -0.967551 -3.462511 -0.016877 1 0 0 0 0 0 0 541001
0.001446 0.004159 0.134825 -0.348303 -0.887632 -3.392845 -0.016909 1 0 0 0 0 0 0 542027
0.001404 0.004155 0.134789 -0.312156 -1.046841 -3.478927 -0.016939 1 0 0 0 0 0 0 542990
0.001382 0.004152 0.134746 -0.578240 -1.081170 -3.389955 -0.016971 1 0 0 0 0 0 0 544003
0.001357 0.004135 0.134721 -0.546457 -0.900431 -3.615571 -0.017001 1 0 0 0 0 0 0 544989
0.001326 0.004056 0.134715 -0.470771 -0.049497 -3.895797 -0.017033 1 0 0 0 0 0 0 546003
0.001310 0.004015 0.134683 -0.656336 -0.458252 -3.583652 -0.017064 1 0 0 0 0 0 0 546990
0.001282 0.003998 0.134651 -0.499209 -0.817356 -3.553674 -0.017096 1 0 0 0 0 0 0 548020
0.001231 0.003978 0.134611 -0.192108 -0.801785 -3.431698 -0.017126 1 0 0 0 0 0 0 548988
0.001206 0.003968 0.134566 -0.481670 -0.920776 -3.357723 -0.017158 1 0 0 0 0 0 0 550003
0.001173 0.003967 0.134529 -0.397290 -1.060065 -3.455755 -0.017189 1 0 0 0 0 0 0 550989
0.001135 0.003970 0.134496 -0.327300 -1.138013 -3.504045 -0.017218 1 0 0 0 0 0 0 551931
0.001095 0.003976 0.134463 -0.285022 -1.179214 -3.522497 -0.017249 1 0 0 0 0 0 0 552921
0.001060 0.003962 0.134413 -0.334312 -0.924075 -3.277759 -0.017281 1 0 0 0 0 0 0 553931
0.001022 0.003960 0.134374 -0.288210 -1.046711 -3.405204 -0.017312 1 0 0 0 0 0 0 554925
0.000988 0.003943 0.134350 -0.332764 -0.872065 -3.616768 -0.017343 1 0 0 0 0 0 0 555922
0.000956 0.003918 0.134303 -0.354477 -0.739039 -3.321081 -0.017375 1 0 0 0 0 0 0 556930
0.000919 0.003910 0.134265 -0.287267 -0.946301 -3.417092 -0.017406 1 0 0 0 0 0 0 557922
0.000880 0.003910 0.134231 -0.240924 -1.077465 -3.473000 -0.017437 1 0 0 0 0 0 0 558921
0.000845 0.003893 0.134179 -0.288158 -0.869939 -3.243711 -0.017468 1 0 0 0 0 0 0 559930
0.000807 0.003889 0.134140 -0.240030 -1.015776 -3.377506 -0.017499 1 0 0 0 0 0 0 560921
0.000773 0.003872 0.134116 -0.283282 -0.852922 -3.591451 -0.017530 1 0 0 0 0 0 0 561910
0.000741 0.003846 0.134069 -0.305326 -0.726148 -3.295869 -0.017562 1 0 0 0 0 0 0 562931
0.000705 0.003838 0.134031 -0.237345 -0.935831 -3.392385 -0.017593 1 0 0 0 0 0 0 563937
0.000665 0.003838 0.133997 -0.190533 -1.068091 -3.448235 -0.017624 1 0 0 0 0 0 0 564928
0.000646 0.003837 0.133954 -0.435614 -1.072475 -3.339092 -0.017656 1 0 0 0 0 0 0 565940
0.000600 0.003825 0.133909 -0.113876 -0.925654 -3.291327 -0.017687 1 0 0 0 0 0 0 566935
0.000563 0.003804 0.133883 -0.177060 -0.786271 -3.532680 -0.017718 1 0 0 0 0 0 0 567929
0.000544 0.003792 0.133844 -0.422695 -0.898311 -3.377251 -0.017750 1 0 0 0 0 0 0 568943
0.000514 0.003791 0.133809 -0.293149 -1.041015 -3.421118 -0.017781 1 0 0 0 0 0 0 569927
0.000469 0.003759 0.133778 -0.080642 -0.651840 -3.468213 -0.017813 1 0 0 0 0 0 0 570946
0.000447 0.003742 0.133736 -0.345037 -0.808327 -3.335454 -0.017844 1 0 0 0 0 0 0 571939
0.000415 0.003738 0.133700 -0.240381 -0.989672 -3.397477 -0.017875 1 0 0 0 0 0 0 572939
0.000363 0.003724 0.133658 0.037123 -0.881514 -3.308569 -0.017906 1 0 0 0 0 0 0 573939
0.000323 0.003702 0.133633 -0.069080 -0.756777 -3.524969 -0.017937 1 0 0 0 0 0 0 574940
0.000303 0.003690 0.133594 -0.338668 -0.875640 -3.359149 -0.017969 1 0 0 0 0 0 0 575942
0.000257 0.003673 0.133550 -0.024779 -0.812061 -3.276224 -0.018000 1 0 0 0 0 0 0 576937
0.000240 0.003644 0.133514 -0.364482 -0.650817 -3.374315 -0.018031 1 0 0 0 0 0 0 577938
0.000211 0.003634 0.133481 -0.232312 -0.877112 -3.410036 -0.018063 1 0 0 0 0 0 0 578947
0.000176 0.003633 0.133448 -0.131213 -1.022414 -3.421745 -0.018094 1 0 0 0 0 0 0 579942
0.000149 0.003596 0.133408 -0.229866 -0.565196 -3.314453 -0.018124 1 0 0 0 0 0 0 580928
0.000115 0.003582 0.133372 -0.134917 -0.811400 -3.369153 -0.018156 1 0 0 0 0 0 0 581941
0.000078 0.003580 0.133339 -0.068103 -0.982952 -3.397571 -0.018187 1 0 0 0 0 0 0 582939
0.000059 0.003577 0.133297 -0.302508 -1.009354 -3.277489 -0.018219 1 0 0 0 0 0 0 583937
0.000020 0.003545 0.133262 -0.055514 -0.615844 -3.364980 -0.018250 1 0 0 0 0 0 0 584939
-0.000020 0.003534 0.133229 -0.005352 -0.838656 -3.389661 -0.018281 1 0 0 0 0 0 0 585937
-0.000040 0.003527 0.133187 -0.257306 -0.927891 -3.266788 -0.018312 1 0 0 0 0 0 0 586939
-0.000064 0.003509 0.133162 -0.215381 -0.778472 -3.476486 -0.018344 1 0 0 0 0 0 0 587938
-0.000077 0.003498 0.133123 -0.370318 -0.872373 -3.308648 -0.018375 1 0 0 0 0 0 0 588937
-0.000118 0.003482 0.133079 0.004064 -0.796050 -3.222272 -0.018405 1 0 0 0 0 0 0 589916
-0.000133 0.003454 0.133043 -0.303259 -0.627664 -3.321257 -0.018437 1 0 0 0 0 0 0 590923
-0.000161 0.003444 0.133009 -0.155300 -0.850150 -3.357747 -0.018476 1 0 0 0 0 0 0 592164
-0.000210 0.003427 0.132967 0.148683 -0.785051 -3.244060 -0.018506 1 0 0 0 0 0 0 593149
-0.000229 0.003399 0.132933 -0.215306 -0.617071 -3.322109 -0.018533 1 0 0 0 0 0 0 594014
-0.000259 0.003389 0.132899 -0.097789 -0.839012 -3.348378 -0.018565 1 0 0 0 0 0 0 595022
-0.000294 0.003388 0.132867 -0.004074 -0.982068 -3.355766 -0.018595 1 0 0 0 0 0 0 595983
-0.000312 0.003387 0.132825 -0.223297 -0.992933 -3.227180 -0.018626 1 0 0 0 0 0 0 596983
-0.000335 0.003372 0.132799 -0.163514 -0.800794 -3.434332 -0.018657 1 0 0 0 0 0 0 597980
-0.000347 0.003363 0.132760 -0.309742 -0.872709 -3.265473 -0.018689 1 0 0 0 0 0 0 598984
-0.000373 0.003363 0.132725 -0.125978 -0.993723 -3.302478 -0.018720 1 0 0 0 0 0 0 599980
-0.000380 0.003343 0.132693 -0.356336 -0.739313 -3.338724 -0.018751 1 0 0 0 0 0 0 600980
-0.000419 0.003321 0.132651 0.041117 -0.692828 -3.212745 -0.018782 1 0 0 0 0 0 0 601983
-0.000459 0.003315 0.132615 0.106163 -0.884318 -3.272636 -0.018814 1 0 0 0 0 0 0 602981
-0.000473 0.003292 0.132583 -0.222438 -0.677983 -3.318283 -0.018845 1 0 0 0 0 0 0 603980
-0.000500 0.003284 0.132550 -0.072035 -0.864080 -3.321575 -0.018877 1 0 0 0 0 0 0 605014
-0.000508 0.003260 0.132519 -0.312978 -0.663356 -3.333933 -0.018908 1 0 0 0 0 0 0 606010
-0.000532 0.003253 0.132487 -0.114404 -0.853488 -3.324027 -0.018944 1 0 0 0 0 0 0 607139
-0.000544 0.003248 0.132445 -0.252636 -0.914019 -3.188419 -0.018980 1 0 0 0 0 0 0 608293
-0.000586 0.003235 0.132400 0.122569 -0.800964 -3.120487 -0.019004 1 0 0 0 0 0 0 609058
-0.000586 0.003223 0.132373 -0.375656 -0.817958 -3.356932 -0.019033 1 0 0 0 0 0 0 610015
-0.000621 0.003207 0.132333 0.039327 -0.741581 -3.204847 -0.019069 1 0 0 0 0 0 0 611150
-0.000653 0.003183 0.132309 0.051407 -0.642511 -3.389161 -0.019100 1 0 0 0 0 0 0 612144
-0.000668 0.003170 0.132270 -0.155273 -0.774301 -3.210024 -0.019130 1 0 0 0 0 0 0 613114
-0.000697 0.003168 0.132235 -0.005277 -0.926458 -3.242547 -0.019161 1 0 0 0 0 0 0 614104
-0.000705 0.003147 0.132203 -0.252259 -0.688286 -3.277376 -0.019193 1 0 0 0 0 0 0 615106
-0.000729 0.003141 0.132170 -0.057579 -0.856844 -3.275623 -0.019224 1 0 0 0 0 0 0 616104
-0.000762 0.003142 0.132138 0.076788 -0.971750 -3.271304 -0.019256 1 0 0 0 0 0 0 617129
-0.000772 0.003123 0.132107 -0.199275 -0.710079 -3.281981 -0.019286 1 0 0 0 0 0 0 618104
-0.000798 0.003117 0.132075 -0.021329 -0.866447 -3.270060 -0.019318 1 0 0 0 0 0 0 619105
-0.000811 0.003114 0.132033 -0.169805 -0.909706 -3.133151 -0.019349 1 0 0 0 0 0 0 620107
-0.000831 0.003097 0.132007 -0.071211 -0.737002 -3.336495 -0.019381 1 0 0 0 0 0 0 621131
-0.000842 0.003088 0.131968 -0.198105 -0.818235 -3.165688 -0.019412 1 0 0 0 0 0 0 622133
-0.000867 0.003088 0.131933 -0.004571 -0.943558 -3.200966 -0.019443 1 0 0 0 0 0 0 623129
-0.000874 0.003068 0.131901 -0.228969 -0.692217 -3.236865 -0.019474 1 0 0 0 0 0 0 624114
-0.000898 0.003062 0.131868 -0.023376 -0.853750 -3.235114 -0.019506 1 0 0 0 0 0 0 625138
-0.000909 0.003058 0.131826 -0.157644 -0.899471 -3.101782 -0.019536 1 0 0 0 0 0 0 626111
-0.000930 0.003041 0.131801 -0.051831 -0.728154 -3.306424 -0.019568 1 0 0 0 0 0 0 627127
-0.000954 0.003017 0.131752 0.016769 -0.604392 -3.007317 -0.019599 1 0 0 0 0 0 0 628112
-0.000987 0.003009 0.131713 0.139584 -0.809160 -3.107648 -0.019631 1 0 0 0 0 0 0 629125
-0.000997 0.002985 0.131679 -0.136875 -0.615162 -3.179050 -0.019661 1 0 0 0 0 0 0 630111
-0.001002 0.002973 0.131637 -0.233443 -0.740974 -3.062907 -0.019693 1 0 0 0 0 0 0 631126
-0.001024 0.002971 0.131600 -0.003269 -0.893191 -3.128482 -0.019724 1 0 0 0 0 0 0 632111
-0.001036 0.002969 0.131557 -0.129329 -0.913857 -3.032839 -0.019756 1 0 0 0 0 0 0 633126
-0.001056 0.002953 0.131531 -0.019847 -0.727720 -3.252242 -0.019786 1 0 0 0 0 0 0 634110
-0.001080 0.002929 0.131481 0.049865 -0.596633 -2.957915 -0.019817 1 0 0 0 0 0 0 635099
-0.001092 0.002917 0.131433 -0.100150 -0.731370 -2.931872 -0.019847 1 0 0 0 0 0 0 636045
-0.001112 0.002896 0.131405 0.002612 -0.626903 -3.197656 -0.019878 1 0 0 0 0 0 0 637053
-0.001122 0.002885 0.131365 -0.122009 -0.743503 -3.051640 -0.019909 1 0 0 0 0 0 0 638044
-0.001147 0.002883 0.131329 0.072387 -0.886144 -3.095981 -0.019941 1 0 0 0 0 0 0 639053
-0.001160 0.002882 0.131286 -0.073312 -0.901716 -2.991136 -0.019972 1 0 0 0 0 0 0 640043
-0.001160 0.002862 0.131250 -0.247550 -0.647890 -3.078833 -0.020003 1 0 0 0 0 0 0 641040
-0.001195 0.002840 0.131207 0.194594 -0.607245 -2.974940 -0.020030 1 0 0 0 0 0 0 641914
-0.001197 0.002845 0.131171 -0.176524 -0.937606 -3.049920 -0.020066 1 0 0 0 0 0 0 643053
-0.001184 0.002861 0.131137 -0.425725 -1.141472 -3.085992 -0.020097 1 0 0 0 0 0 0 644044
-0.001192 0.002855 0.131114 -0.174318 -0.855757 -3.239730 -0.020128 1 0 0 0 0 0 0 645052
-0.001196 0.002851 0.131076 -0.204143 -0.860958 -3.038460 -0.020159 1 0 0 0 0 0 0 646043
-0.001197 0.002848 0.131031 -0.233919 -0.880803 -2.932589 -0.020191 1 0 0 0 0 0 0 647054
-0.001227 0.002817 0.130995 0.136431 -0.497887 -3.026906 -0.020222 1 0 0 0 0 0 0 648056
-0.001241 0.002800 0.130952 -0.019118 -0.654019 -2.929925 -0.020254 1 0 0 0 0 0 0 649058
-0.001269 0.002797 0.130915 0.142713 -0.833464 -3.003541 -0.020285 1 0 0 0 0 0 0 650064
-0.001296 0.002779 0.130862 0.169489 -0.665230 -2.779741 -0.020316 1 0 0 0 0 0 0 651046
-0.001304 0.002750 0.130822 -0.084746 -0.500357 -2.938112 -0.020347 1 0 0 0 0 0 0 652045
-0.001328 0.002740 0.130787 0.108943 -0.725250 -3.001972 -0.020378 1 0 0 0 0 0 0 653051
-0.001340 0.002735 0.130744 -0.029987 -0.804455 -2.894925 -0.020410 1 0 0 0 0 0 0 654063
-0.001360 0.002716 0.130688 0.066983 -0.638691 -2.705382 -0.020441 1 0 0 0 0 0 0 655046
-0.001370 0.002708 0.130667 -0.046220 -0.747954 -3.145538 -0.020469 1 0 0 0 0 0 0 655941
-0.001375 0.002703 0.130629 -0.128040 -0.806766 -2.959383 -0.020504 1 0 0 0 0 0 0 657064
-0.001391 0.002684 0.130575 0.018940 -0.635741 -2.718266 -0.020535 1 0 0 0 0 0 0 658061
-0.001419 0.002680 0.130535 0.199659 -0.796542 -2.862514 -0.020566 1 0 0 0 0 0 0 659061
-0.001433 0.002677 0.130489 0.032598 -0.836641 -2.807682 -0.020597 1 0 0 0 0 0 0 660061
-0.001434 0.002656 0.130453 -0.153256 -0.597134 -2.915045 -0.020629 1 0 0 0 0 0 0 661060
-0.001455 0.002649 0.130419 0.090714 -0.766906 -2.948197 -0.020660 1 0 0 0 0 0 0 662060
-0.001465 0.002646 0.130376 -0.020944 -0.817136 -2.828414 -0.020691 1 0 0 0 0 0 0 663061
-0.001478 0.002609 0.130331 0.012575 -0.381204 -2.777598 -0.020722 1 0 0 0 0 0 0 664063
-0.001484 0.002590 0.130284 -0.071606 -0.566851 -2.739357 -0.020753 1 0 0 0 0 0 0 665033
-0.001507 0.002585 0.130246 0.148832 -0.765752 -2.845526 -0.020784 1 0 0 0 0 0 0 666044
-0.001519 0.002582 0.130202 0.017778 -0.811505 -2.765169 -0.020816 1 0 0 0 0 0 0 667058
-0.001524 0.002580 0.130155 -0.071550 -0.830088 -2.717452 -0.020847 1 0 0 0 0 0 0 668064
-0.001547 0.002584 0.130117 0.153909 -0.904767 -2.819890 -0.020879 1 0 0 0 0 0 0 669060
-0.001552 0.002566 0.130084 -0.050255 -0.628401 -2.882461 -0.020910 1 0 0 0 0 0 0 670058
-0.001554 0.002556 0.130041 -0.109724 -0.709282 -2.760874 -0.020944 1 0 0 0 0 0 0 671143
-0.001576 0.002556 0.130005 0.137725 -0.838015 -2.823216 -0.020975 1 0 0 0 0 0 0 672133
-0.001586 0.002555 0.129961 0.022118 -0.847337 -2.725298 -0.021006 1 0 0 0 0 0 0 673141
-0.001585 0.002535 0.129925 -0.135634 -0.591801 -2.815203 -0.021036 1 0 0 0 0 0 0 674104
-0.001604 0.002529 0.129891 0.121617 -0.752820 -2.841303 -0.021068 1 0 0 0 0 0 0 675108
-0.001614 0.002526 0.129848 0.017339 -0.798828 -2.718686 -0.021100 1 0 0 0 0 0 0 676144
-0.001618 0.002524 0.129802 -0.057589 -0.819725 -2.653911 -0.021131 1 0 0 0 0 0 0 677145
-0.001635 0.002508 0.129775 0.098606 -0.640095 -2.894297 -0.021162 1 0 0 0 0 0 0 678133
-0.001643 0.002499 0.129735 0.002841 -0.716041 -2.736027 -0.021194 1 0 0 0 0 0 0 679158
-0.001667 0.002500 0.129700 0.210540 -0.837301 -2.774699 -0.021225 1 0 0 0 0 0 0 680137
-0.001678 0.002499 0.129656 0.073413 -0.842659 -2.666867 -0.021256 1 0 0 0 0 0 0 681143
-0.001678 0.002479 0.129621 -0.094908 -0.585634 -2.753018 -0.021286 1 0 0 0 0 0 0 682104
-0.001698 0.002474 0.129587 0.156497 -0.745344 -2.777309 -0.021318 1 0 0 0 0 0 0 683107
-0.001707 0.002470 0.129544 0.049634 -0.790709 -2.653684 -0.021349 1 0 0 0 0 0 0 684103
-0.001732 0.002473 0.129507 0.245337 -0.876208 -2.716471 -0.021380 1 0 0 0 0 0 0 685102
-0.001738 0.002455 0.129474 0.025643 -0.606345 -2.763213 -0.021411 1 0 0 0 0 0 0 686101
-0.001741 0.002445 0.129432 -0.042059 -0.689581 -2.634600 -0.021443 1 0 0 0 0 0 0 687106
-0.001762 0.002445 0.129395 0.200672 -0.819301 -2.694141 -0.021474 1 0 0 0 0 0 0 688101
-0.001767 0.002425 0.129362 0.007415 -0.574235 -2.739557 -0.021505 1 0 0 0 0 0 0 689102
-0.001789 0.002419 0.129329 0.224799 -0.734862 -2.738261 -0.021536 1 0 0 0 0 0 0 690095
-0.001786 0.002431 0.129297 -0.087682 -0.981237 -2.738174 -0.021569 1 0 0 0 0 0 0 691138
-0.001784 0.002436 0.129255 -0.103563 -0.925404 -2.601655 -0.021607 1 0 0 0 0 0 0 692377
-0.001803 0.002443 0.129218 0.174744 -0.945392 -2.657538 -0.021631 1 0 0 0 0 0 0 693134
-0.001806 0.002427 0.129185 0.000601 -0.642036 -2.702084 -0.021662 1 0 0 0 0 0 0 694135
-0.001828 0.002423 0.129152 0.227347 -0.772826 -2.700144 -0.021693 1 0 0 0 0 0 0 695107
-0.001824 0.002436 0.129120 -0.080009 -1.003942 -2.699728 -0.021724 1 0 0 0 0 0 0 696104
-0.001836 0.002428 0.129098 0.102062 -0.750735 -2.834726 -0.021755 1 0 0 0 0 0 0 697101
-0.001842 0.002423 0.129059 0.034410 -0.771962 -2.624015 -0.021786 1 0 0 0 0 0 0 698103
-0.001865 0.002425 0.129024 0.257339 -0.864235 -2.641926 -0.021817 1 0 0 0 0 0 0 699104
-0.001870 0.002406 0.128992 0.053181 -0.600815 -2.670958 -0.021849 1 0 0 0 0 0 0 700103
-0.001878 0.002416 0.128969 0.078052 -0.951864 -2.797364 -0.021880 1 0 0 0 0 0 0 701101
-0.001876 0.002401 0.128941 -0.056492 -0.661705 -2.737070 -0.021911 1 0 0 0 0 0 0 702100
-0.001875 0.002393 0.128901 -0.064233 -0.719480 -2.555593 -0.021942 1 0 0 0 0 0 0 703103
-0.001880 0.002409 0.128875 0.023766 -1.035189 -2.728776 -0.021975 1 0 0 0 0 0 0 704132
-0.001877 0.002397 0.128846 -0.083185 -0.707574 -2.697656 -0.022006 1 0 0 0 0 0 0 705127
-0.001895 0.002395 0.128814 0.193284 -0.809013 -2.655938 -0.022036 1 0 0 0 0 0 0 706110
-0.001910 0.002414 0.128792 0.184727 -1.088348 -2.768044 -0.022068 1 0 0 0 0 0 0 707125
-0.001911 0.002403 0.128764 0.006281 -0.737627 -2.703361 -0.022099 1 0 0 0 0 0 0 708111
-0.001931 0.002402 0.128733 0.244704 -0.827106 -2.648246 -0.022131 1 0 0 0 0 0 0 709131
-0.001941 0.002401 0.128691 0.132184 -0.835767 -2.492668 -0.022162 1 0 0 0 0 0 0 710125
-0.001960 0.002386 0.128666 0.249032 -0.648772 -2.688288 -0.022193 1 0 0 0 0 0 0 711110
-0.001955 0.002393 0.128636 -0.053590 -0.919329 -2.645663 -0.022224 1 0 0 0 0 0 0 712124
-0.001967 0.002382 0.128615 0.136119 -0.707613 -2.753152 -0.022256 1 0 0 0 0 0 0 713130
-0.001978 0.002395 0.128596 0.158334 -1.015565 -2.793261 -0.022287 1 0 0 0 0 0 0 714124
-0.001984 0.002401 0.128559 0.078639 -0.952811 -2.544039 -0.022318 1 0 0 0 0 0 0 715109
-0.001987 0.002405 0.128546 0.041166 -0.912684 -2.827767 -0.022349 1 0 0 0 0 0 0 716122
-0.001987 0.002405 0.128510 0.010585 -0.879292 -2.562676 -0.022380 1 0 0 0 0 0 0 717106
-0.002002 0.002391 0.128487 0.191514 -0.675016 -2.695309 -0.022412 1 0 0 0 0 0 0 718122
-0.001995 0.002399 0.128458 -0.076115 -0.937024 -2.627044 -0.022442 1 0 0 0 0 0 0 719095
-0.002011 0.002406 0.128427 0.206461 -0.975285 -2.579097 -0.022472 1 0 0 0 0 0 0 720051
-0.002033 0.002396 0.128405 0.320612 -0.733893 -2.700468 -0.022503 1 0 0 0 0 0 0 721041
-0.002030 0.002405 0.128377 -0.002299 -0.970135 -2.619313 -0.022535 1 0 0 0 0 0 0 722051
-0.002042 0.002394 0.128356 0.175146 -0.741670 -2.711318 -0.022566 1 0 0 0 0 0 0 723042
-0.002068 0.002393 0.128328 0.376642 -0.841192 -2.610397 -0.022597 1 0 0 0 0 0 0 724052
-0.002061 0.002388 0.128308 -0.035272 -0.796301 -2.708715 -0.022628 1 0 0 0 0 0 0 725041
-0.002077 0.002390 0.128280 0.231263 -0.881260 -2.604190 -0.022659 1 0 0 0 0 0 0 726041
-0.002084 0.002390 0.128239 0.148326 -0.872549 -2.419725 -0.022691 1 0 0 0 0 0 0 727051
-0.002088 0.002391 0.128224 0.096712 -0.875360 -2.739175 -0.022722 1 0 0 0 0 0 0 728041
-0.002090 0.002390 0.128188 0.057010 -0.864813 -2.487530 -0.022753 1 0 0 0 0 0 0 729050
-0.002105 0.002375 0.128165 0.233152 -0.672426 -2.624998 -0.022784 1 0 0 0 0 0 0 730041
-0.002118 0.002387 0.128145 0.234121 -1.004116 -2.686594 -0.022816 1 0 0 0 0 0 0 731050
-0.002124 0.002392 0.128108 0.141944 -0.955309 -2.445483 -0.022847 1 0 0 0 0 0 0 732041
-0.002127 0.002395 0.128094 0.098843 -0.922384 -2.732975 -0.022878 1 0 0 0 0 0 0 733055
-0.002128 0.002396 0.128058 0.064667 -0.892533 -2.468045 -0.022909 1 0 0 0 0 0 0 734048
-0.002143 0.002382 0.128035 0.243811 -0.690710 -2.600702 -0.022941 1 0 0 0 0 0 0 735054
-0.002170 0.002379 0.128006 0.431192 -0.818408 -2.524648 -0.022972 1 0 0 0 0 0 0 736041
-0.002163 0.002373 0.127985 0.011837 -0.789034 -2.633798 -0.023003 1 0 0 0 0 0 0 737035
-0.002179 0.002374 0.127957 0.273318 -0.881731 -2.532350 -0.023034 1 0 0 0 0 0 0 738049
-0.002187 0.002374 0.127916 0.188138 -0.876944 -2.348826 -0.023066 1 0 0 0 0 0 0 739047
-0.002191 0.002374 0.127901 0.136078 -0.881672 -2.669249 -0.023097 1 0 0 0 0 0 0 740064
-0.002192 0.002374 0.127865 0.095530 -0.872091 -2.416898 -0.023129 1 0 0 0 0 0 0 741058
-0.002207 0.002359 0.127842 0.271274 -0.680660 -2.554165 -0.023160 1 0 0 0 0 0 0 742057
-0.002220 0.002371 0.127822 0.272395 -1.011745 -2.615603 -0.023191 1 0 0 0 0 0 0 743052
-0.002221 0.002357 0.127796 0.105304 -0.710822 -2.520116 -0.023223 1 0 0 0 0 0 0 744075
-0.002240 0.002354 0.127765 0.348646 -0.825611 -2.450722 -0.023253 1 0 0 0 0 0 0 745049
-0.002236 0.002367 0.127733 0.055605 -1.045619 -2.425648 -0.023284 1 0 0 0 0 0 0 746048
-0.002248 0.002359 0.127712 0.242639 -0.791115 -2.549674 -0.023316 1 0 0 0 0 0 0 747070
-0.002273 0.002359 0.127683 0.447731 -0.874464 -2.460535 -0.023348 1 0 0 0 0 0 0 748076
-0.002280 0.002340 0.127652 0.224053 -0.623064 -2.428319 -0.023379 1 0 0 0 0 0 0 749070
-0.002303 0.002335 0.127620 0.422426 -0.779068 -2.393558 -0.023410 1 0 0 0 0 0 0 750071
-0.002320 0.002351 0.127598 0.375402 -1.085447 -2.510033 -0.023441 1 0 0 0 0 0 0 751068
-0.002322 0.002340 0.127570 0.177659 -0.752572 -2.445930 -0.023473 1 0 0 0 0 0 0 752067
-0.002343 0.002338 0.127538 0.404448 -0.848827 -2.388765 -0.023504 1 0 0 0 0 0 0 753065
-0.002333 0.002333 0.127518 0.029149 -0.806895 -2.514980 -0.023535 1 0 0 0 0 0 0 754068
-0.002348 0.002335 0.127489 0.313062 -0.893387 -2.418874 -0.023566 1 0 0 0 0 0 0 755049
-0.002349 0.002316 0.127459 0.165258 -0.633704 -2.383707 -0.023597 1 0 0 0 0 0 0 756065
-0.002369 0.002311 0.127427 0.404862 -0.784193 -2.347432 -0.023629 1 0 0 0 0 0 0 757066
-0.002394 0.002294 0.127405 0.488390 -0.637752 -2.473132 -0.023660 1 0 0 0 0 0 0 758068
-0.002391 0.002300 0.127376 0.151224 -0.922009 -2.394130 -0.023691 1 0 0 0 0 0 0 759063
-0.002404 0.002288 0.127356 0.319707 -0.720776 -2.485231 -0.023723 1 0 0 0 0 0 0 760071
-0.002430 0.002286 0.127327 0.515805 -0.832507 -2.382346 -0.023754 1 0 0 0 0 0 0 761071
-0.002442 0.002285 0.127286 0.362879 -0.847819 -2.198802 -0.023785 1 0 0 0 0 0 0 762066
-0.002462 0.002270 0.127261 0.458132 -0.665797 -2.383110 -0.023816 1 0 0 0 0 0 0 763069
-0.002458 0.002276 0.127232 0.147250 -0.934492 -2.336791 -0.023848 1 0 0 0 0 0 0 764072
-0.002470 0.002265 0.127211 0.330359 -0.725964 -2.440402 -0.023879 1 0 0 0 0 0 0 765071
-0.002495 0.002264 0.127182 0.533746 -0.833775 -2.341965 -0.023910 1 0 0 0 0 0 0 766070
-0.002488 0.002258 0.127162 0.127363 -0.792849 -2.443864 -0.023941 1 0 0 0 0 0 0 767068
-0.002504 0.002260 0.127134 0.392536 -0.879698 -2.336824 -0.023973 1 0 0 0 0 0 0 768066
-0.002525 0.002246 0.127113 0.505474 -0.685153 -2.424823 -0.024004 1 0 0 0 0 0 0 769064
-0.002536 0.002239 0.127075 0.368388 -0.745930 -2.193949 -0.024035 1 0 0 0 0 0 0 770066
-0.002541 0.002235 0.127061 0.295243 -0.804231 -2.486887 -0.024066 1 0 0 0 0 0 0 771067
-0.002563 0.002238 0.127035 0.512297 -0.888684 -2.348391 -0.024098 1 0 0 0 0 0 0 772066
-0.002568 0.002219 0.127006 0.310800 -0.623831 -2.287783 -0.024129 1 0 0 0 0 0 0 773064
-0.002590 0.002215 0.126974 0.521040 -0.770652 -2.240544 -0.024160 1 0 0 0 0 0 0 774068
-0.002615 0.002198 0.126952 0.590317 -0.623002 -2.362242 -0.024193 1 0 0 0 0 0 0 775134
-0.002613 0.002203 0.126924 0.247048 -0.905241 -2.282563 -0.024225 1 0 0 0 0 0 0 776146
-0.002626 0.002192 0.126903 0.411638 -0.704278 -2.372021 -0.024256 1 0 0 0 0 0 0 777126
-0.002651 0.002190 0.126874 0.605432 -0.815585 -2.267944 -0.024287 1 0 0 0 0 0 0 778134
-0.002658 0.002170 0.126844 0.377887 -0.579579 -2.230567 -0.024317 1 0 0 0 0 0 0 779102
-0.002667 0.002179 0.126822 0.391049 -0.938550 -2.330818 -0.024350 1 0 0 0 0 0 0 780130
-0.002686 0.002169 0.126804 0.519679 -0.724258 -2.384915 -0.024381 1 0 0 0 0 0 0 781128
-0.002680 0.002178 0.126777 0.222947 -0.956053 -2.269023 -0.024411 1 0 0 0 0 0 0 782100
-0.002692 0.002168 0.126757 0.412579 -0.728877 -2.343850 -0.024442 1 0 0 0 0 0 0 783101
-0.002711 0.002149 0.126740 0.545129 -0.575844 -2.380772 -0.024474 1 0 0 0 0 0 0 784101
-0.002720 0.002138 0.126702 0.424232 -0.677261 -2.119651 -0.024505 1 0 0 0 0 0 0 785098
-0.002725 0.002133 0.126689 0.361179 -0.757512 -2.401055 -0.024536 1 0 0 0 0 0 0 786098
-0.002741 0.002116 0.126674 0.508438 -0.602666 -2.403719 -0.024568 1 0 0 0 0 0 0 787123
-0.002734 0.002122 0.126648 0.227699 -0.884164 -2.257946 -0.024599 1 0 0 0 0 0 0 788126
-0.002745 0.002110 0.126628 0.425892 -0.684324 -2.320352 -0.024631 1 0 0 0 0 0 0 789123
-0.002770 0.002109 0.126600 0.636707 -0.796103 -2.205863 -0.024661 1 0 0 0 0 0 0 790105
-0.002782 0.002108 0.126590 0.505965 -0.821174 -2.430481 -0.024693 1 0 0 0 0 0 0 791121
-0.002782 0.002088 0.126566 0.327180 -0.569103 -2.274361 -0.024724 1 0 0 0 0 0 0 792106
-0.002788 0.002097 0.126547 0.387538 -0.922660 -2.308153 -0.024755 1 0 0 0 0 0 0 793105
-0.002804 0.002087 0.126529 0.542230 -0.707325 -2.335222 -0.024787 1 0 0 0 0 0 0 794122
-0.002826 0.002068 0.126513 0.636779 -0.555647 -2.344484 -0.024818 1 0 0 0 0 0 0 795107
-0.002817 0.002053 0.126497 0.239989 -0.602351 -2.358223 -0.024851 1 0 0 0 0 0 0 796177
-0.002832 0.002050 0.126470 0.514472 -0.755722 -2.203593 -0.024880 1 0 0 0 0 0 0 797104
-0.002853 0.002034 0.126450 0.633935 -0.597681 -2.272849 -0.024912 1 0 0 0 0 0 0 798120
-0.002864 0.002027 0.126443 0.514684 -0.685660 -2.447387 -0.024943 1 0 0 0 0 0 0 799106
-0.002875 0.002041 0.126430 0.509291 -0.996458 -2.380623 -0.024974 1 0 0 0 0 0 0 800120
-0.002874 0.002030 0.126405 0.353507 -0.675475 -2.222085 -0.025005 1 0 0 0 0 0 0 801105
-0.002888 0.002009 0.126385 0.529073 -0.526278 -2.272978 -0.025037 1 0 0 0 0 0 0 802120
-0.002900 0.002018 0.126368 0.538853 -0.893906 -2.292724 -0.025067 1 0 0 0 0 0 0 803093
-0.002920 0.002008 0.126351 0.645599 -0.682650 -2.305023 -0.025097 1 0 0 0 0 0 0 804049
-0.002930 0.002003 0.126345 0.533038 -0.728292 -2.447413 -0.025128 1 0 0 0 0 0 0 805040
-0.002949 0.001986 0.126332 0.639958 -0.570290 -2.374899 -0.025159 1 0 0 0 0 0 0 806048
-0.002938 0.001972 0.126318 0.265531 -0.600198 -2.347281 -0.025190 1 0 0 0 0 0 0 807040
-0.002938 0.001985 0.126302 0.371530 -0.939809 -2.315642 -0.025222 1 0 0 0 0 0 0 808048
-0.002952 0.001976 0.126286 0.563821 -0.703352 -2.306914 -0.025253 1 0 0 0 0 0 0 809048
-0.002959 0.001972 0.126280 0.498137 -0.735157 -2.441621 -0.025284 1 0 0 0 0 0 0 810038
-0.002976 0.001956 0.126268 0.628793 -0.570307 -2.366096 -0.025316 1 0 0 0 0 0 0 811048
-0.002985 0.001947 0.126263 0.535720 -0.660874 -2.464092 -0.025347 1 0 0 0 0 0 0 812038
-0.003008 0.001947 0.126240 0.726671 -0.778638 -2.227350 -0.025378 1 0 0 0 0 0 0 813048
-0.003000 0.001943 0.126222 0.332330 -0.728622 -2.268771 -0.025409 1 0 0 0 0 0 0 814038
-0.003010 0.001926 0.126206 0.528463 -0.560044 -2.281365 -0.025441 1 0 0 0 0 0 0 815047
-0.003015 0.001918 0.126200 0.490148 -0.651661 -2.423452 -0.025472 1 0 0 0 0 0 0 816038
-0.003031 0.001899 0.126187 0.636726 -0.519509 -2.350234 -0.025504 1 0 0 0 0 0 0 817061
-0.003044 0.001909 0.126171 0.625478 -0.877085 -2.302760 -0.025535 1 0 0 0 0 0 0 818058
-0.003065 0.001899 0.126155 0.721336 -0.659980 -2.287786 -0.025566 1 0 0 0 0 0 0 819056
-0.003055 0.001889 0.126140 0.334970 -0.637921 -2.294198 -0.025597 1 0 0 0 0 0 0 820046
-0.003051 0.001885 0.126135 0.360472 -0.698358 -2.422475 -0.025629 1 0 0 0 0 0 0 821060
-0.003067 0.001886 0.126111 0.647690 -0.790994 -2.196179 -0.025660 1 0 0 0 0 0 0 822053
-0.003076 0.001888 0.126103 0.574873 -0.791326 -2.368172 -0.025691 1 0 0 0 0 0 0 823063
-0.003094 0.001874 0.126090 0.695325 -0.591228 -2.316847 -0.025722 1 0 0 0 0 0 0 824055
-0.003083 0.001862 0.126075 0.327655 -0.597423 -2.298826 -0.025753 1 0 0 0 0 0 0 825056
-0.003077 0.001856 0.126070 0.363278 -0.674010 -2.417032 -0.025785 1 0 0 0 0 0 0 826055
-0.003088 0.001839 0.126058 0.582261 -0.524497 -2.333405 -0.025816 1 0 0 0 0 0 0 827058
-0.003094 0.001830 0.126053 0.537849 -0.621399 -2.428818 -0.025846 1 0 0 0 0 0 0 828024
-0.003095 0.001825 0.126021 0.483783 -0.678586 -2.064124 -0.025878 1 0 0 0 0 0 0 829055
-0.003097 0.001823 0.126009 0.473348 -0.718679 -2.296791 -0.025910 1 0 0 0 0 0 0 830063
-0.003097 0.001822 0.126005 0.466926 -0.738702 -2.418529 -0.025941 1 0 0 0 0 0 0 831051
-0.003111 0.001807 0.125993 0.642979 -0.553879 -2.327327 -0.025973 1 0 0 0 0 0 0 832071
-0.003118 0.001799 0.125989 0.575172 -0.632301 -2.419351 -0.026004 1 0 0 0 0 0 0 833068
-0.003135 0.001781 0.125977 0.704982 -0.493739 -2.325966 -0.026035 1 0 0 0 0 0 0 834064
-0.003129 0.001786 0.125952 0.416715 -0.783485 -2.145248 -0.026066 1 0 0 0 0 0 0 835046
-0.003127 0.001789 0.125943 0.430047 -0.784235 -2.332683 -0.026097 1 0 0 0 0 0 0 836063
-0.003139 0.001776 0.125930 0.630365 -0.574892 -2.286191 -0.026129 1 0 0 0 0 0 0 837060
-0.003145 0.001769 0.125925 0.575902 -0.639210 -2.396632 -0.026160 1 0 0 0 0 0 0 838072
-0.003128 0.001761 0.125913 0.263090 -0.623875 -2.324272 -0.026191 1 0 0 0 0 0 0 839048
-0.003133 0.001743 0.125899 0.520977 -0.480127 -2.270803 -0.026222 1 0 0 0 0 0 0 840064
-0.003141 0.001752 0.125883 0.590395 -0.835032 -2.241035 -0.026254 1 0 0 0 0 0 0 841062
-0.003146 0.001757 0.125877 0.548565 -0.812021 -2.373278 -0.026285 1 0 0 0 0 0 0 842063
-0.003141 0.001740 0.125855 0.429682 -0.521700 -2.169586 -0.026319 1 0 0 0 0 0 0 843138
-0.003139 0.001732 0.125847 0.449834 -0.601503 -2.332679 -0.026349 1 0 0 0 0 0 0 844124
-0.003152 0.001713 0.125834 0.645889 -0.468844 -2.275628 -0.026381 1 0 0 0 0 0 0 845133
-0.003158 0.001704 0.125829 0.588794 -0.574961 -2.382131 -0.026411 1 0 0 0 0 0 0 846099
-0.003167 0.001718 0.125816 0.616980 -0.895706 -2.288556 -0.026443 1 0 0 0 0 0 0 847126
-0.003165 0.001706 0.125792 0.477953 -0.581800 -2.117897 -0.026474 1 0 0 0 0 0 0 848101
-0.003164 0.001700 0.125783 0.482019 -0.629840 -2.304734 -0.026506 1 0 0 0 0 0 0 849124
-0.003164 0.001697 0.125780 0.489255 -0.673578 -2.398213 -0.026536 1 0 0 0 0 0 0 850099
-0.003177 0.001681 0.125768 0.672572 -0.503167 -2.294903 -0.026567 1 0 0 0 0 0 0 851100
-0.003184 0.001673 0.125764 0.609154 -0.588468 -2.382913 -0.026599 1 0 0 0 0 0 0 852097
-0.003167 0.001665 0.125753 0.292185 -0.584016 -2.302294 -0.026631 1 0 0 0 0 0 0 853125
-0.003172 0.001646 0.125739 0.547508 -0.445882 -2.245215 -0.026661 1 0 0 0 0 0 0 854098
-0.003181 0.001655 0.125723 0.615978 -0.803240 -2.214592 -0.026692 1 0 0 0 0 0 0 855099
-0.003185 0.001660 0.125717 0.573806 -0.781477 -2.346372 -0.026724 1 0 0 0 0 0 0 856097
-0.003201 0.001648 0.125704 0.723472 -0.556176 -2.268301 -0.026756 1 0 0 0 0 0 0 857134
-0.003209 0.001642 0.125700 0.642232 -0.611515 -2.366636 -0.026787 1 0 0 0 0 0 0 858126
-0.003193 0.001634 0.125689 0.316416 -0.592092 -2.290854 -0.026831 1 0 0 0 0 0 0 859523
-0.003185 0.001631 0.125685 0.387167 -0.640176 -2.375451 -0.026850 1 0 0 0 0 0 0 860145
-0.003181 0.001629 0.125683 0.445211 -0.670059 -2.419169 -0.026881 1 0 0 0 0 0 0 861135
-0.003192 0.001613 0.125672 0.655930 -0.491725 -2.296303 -0.026912 1 0 0 0 0 0 0 862141
-0.003178 0.001601 0.125659 0.337991 -0.508731 -2.250668 -0.026943 1 0 0 0 0 0 0 863110
-0.003171 0.001595 0.125654 0.398506 -0.590484 -2.358654 -0.026972 1 0 0 0 0 0 0 864061
-0.003173 0.001611 0.125641 0.522804 -0.889215 -2.265274 -0.027003 1 0 0 0 0 0 0 865048
-0.003188 0.001604 0.125626 0.704358 -0.627736 -2.220615 -0.027035 1 0 0 0 0 0 0 866054
-0.003195 0.001601 0.125621 0.633435 -0.644934 -2.342574 -0.027066 1 0 0 0 0 0 0 867055
-0.003179 0.001594 0.125610 0.311878 -0.604069 -2.275097 -0.027097 1 0 0 0 0 0 0 868054
-0.003171 0.001591 0.125605 0.384744 -0.641557 -2.364338 -0.027128 1 0 0 0 0 0 0 869052
-0.003167 0.001590 0.125604 0.443633 -0.665978 -2.409343 -0.027160 1 0 0 0 0 0 0 870053
-0.003178 0.001575 0.125593 0.654681 -0.484965 -2.286698 -0.027191 1 0 0 0 0 0 0 871041
-0.003184 0.001567 0.125589 0.605885 -0.564484 -2.367980 -0.027222 1 0 0 0 0 0 0 872046
-0.003187 0.001563 0.125588 0.565258 -0.621125 -2.411322 -0.027253 1 0 0 0 0 0 0 873055
-0.003169 0.001557 0.125578 0.274483 -0.587375 -2.303091 -0.027284 1 0 0 0 0 0 0 874046
-0.003160 0.001553 0.125574 0.364613 -0.627315 -2.376698 -0.027318 1 0 0 0 0 0 0 875106
-0.003168 0.001537 0.125562 0.611969 -0.459000 -2.274210 -0.027349 1 0 0 0 0 0 0 876126
-0.003173 0.001529 0.125558 0.583178 -0.545110 -2.363663 -0.027380 1 0 0 0 0 0 0 877103
-0.003155 0.001521 0.125547 0.284030 -0.541167 -2.283176 -0.027412 1 0 0 0 0 0 0 878118
-0.003152 0.001535 0.125532 0.441349 -0.848143 -2.221686 -0.027443 1 0 0 0 0 0 0 879123
-0.003151 0.001542 0.125527 0.480503 -0.789604 -2.339744 -0.027474 1 0 0 0 0 0 0 880105
-0.003150 0.001546 0.125525 0.494962 -0.738967 -2.397742 -0.027505 1 0 0 0 0 0 0 881118
-0.003130 0.001543 0.125515 0.232839 -0.647723 -2.294665 -0.027536 1 0 0 0 0 0 0 882102
-0.003120 0.001542 0.125511 0.337094 -0.658431 -2.370155 -0.027568 1 0 0 0 0 0 0 883119
-0.003128 0.001526 0.125499 0.591464 -0.475462 -2.268243 -0.027599 1 0 0 0 0 0 0 884103
-0.003132 0.001519 0.125495 0.566238 -0.554222 -2.358045 -0.027630 1 0 0 0 0 0 0 885117
-0.003135 0.001515 0.125494 0.537514 -0.610445 -2.404405 -0.027661 1 0 0 0 0 0 0 886102
-0.003116 0.001509 0.125484 0.252885 -0.576543 -2.296951 -0.027692 1 0 0 0 0 0 0 887095
-0.003112 0.001524 0.125469 0.418883 -0.867062 -2.224607 -0.027722 1 0 0 0 0 0 0 888036
-0.003124 0.001517 0.125453 0.642107 -0.606459 -2.196925 -0.027753 1 0 0 0 0 0 0 889045
-0.003129 0.001514 0.125448 0.594122 -0.624167 -2.326008 -0.027784 1 0 0 0 0 0 0 890036
-0.003113 0.001508 0.125436 0.284487 -0.583656 -2.260630 -0.027816 1 0 0 0 0 0 0 891046
-0.003104 0.001505 0.125432 0.362805 -0.621152 -2.350938 -0.027847 1 0 0 0 0 0 0 892048
-0.003100 0.001503 0.125431 0.424361 -0.645548 -2.396246 -0.027878 1 0 0 0 0 0 0 893045
-0.003098 0.001502 0.125430 0.457229 -0.658483 -2.415325 -0.027909 1 0 0 0 0 0 0 894036
-0.003077 0.001497 0.125420 0.206040 -0.602076 -2.298909 -0.027965 1 0 0 0 0 0 0 895832
-0.003086 0.001499 0.125396 0.568802 -0.687978 -2.083991 -0.028033 1 0 0 0 0 0 0 897998
-0.003070 0.001495 0.125377 0.287811 -0.624030 -2.142042 -0.028065 1 0 0 0 0 0 0 899038
-0.003063 0.001493 0.125371 0.360796 -0.643303 -2.301502 -0.028097 1 0 0 0 0 0 0 900047
-0.003059 0.001493 0.125368 0.417039 -0.657658 -2.374036 -0.028128 1 0 0 0 0 0 0 901043
-0.003063 0.001511 0.125357 0.520021 -0.916206 -2.256995 -0.028159 1 0 0 0 0 0 0 902043
-0.003058 0.001501 0.125332 0.420882 -0.570656 -2.074657 -0.028191 1 0 0 0 0 0 0 903051
-0.003056 0.001496 0.125324 0.444561 -0.601465 -2.258096 -0.028222 1 0 0 0 0 0 0 904046
-0.003055 0.001494 0.125321 0.461655 -0.636613 -2.350252 -0.028254 1 0 0 0 0 0 0 905060
-0.003055 0.001492 0.125319 0.470157 -0.656124 -2.387402 -0.028285 1 0 0 0 0 0 0 906055
-0.003034 0.001487 0.125310 0.206218 -0.602520 -2.275120 -0.028316 1 0 0 0 0 0 0 907054
-0.003024 0.001484 0.125306 0.309060 -0.632124 -2.347519 -0.028347 1 0 0 0 0 0 0 908053
-0.003025 0.001502 0.125294 0.456445 -0.903290 -2.240121 -0.028378 1 0 0 0 0 0 0 909053
-0.003005 0.001506 0.125280 0.202207 -0.758420 -2.203888 -0.028410 1 0 0 0 0 0 0 910052
-0.002996 0.001508 0.125275 0.302796 -0.720291 -2.316426 -0.028441 1 0 0 0 0 0 0 911051
-0.002991 0.001509 0.125273 0.374743 -0.704460 -2.370762 -0.028471 1 0 0 0 0 0 0 912023
-0.002994 0.001528 0.125262 0.485883 -0.947739 -2.247014 -0.028503 1 0 0 0 0 0 0 913052
-0.002989 0.001519 0.125238 0.391209 -0.594760 -2.062046 -0.028535 1 0 0 0 0 0 0 914054
-0.002987 0.001514 0.125229 0.416792 -0.621809 -2.244646 -0.028566 1 0 0 0 0 0 0 915045
-0.002986 0.001512 0.125226 0.434868 -0.655046 -2.336409 -0.028597 1 0 0 0 0 0 0 916052
-0.002986 0.001510 0.125225 0.443855 -0.673627 -2.373413 -0.028628 1 0 0 0 0 0 0 917053
-0.002965 0.001505 0.125215 0.180355 -0.619563 -2.260694 -0.028660 1 0 0 0 0 0 0 918052
-0.002961 0.001521 0.125201 0.356335 -0.899580 -2.186942 -0.028691 1 0 0 0 0 0 0 919054
-0.002959 0.001529 0.125195 0.404971 -0.827933 -2.300472 -0.028722 1 0 0 0 0 0 0 920051
-0.002971 0.001519 0.125183 0.603800 -0.576964 -2.214833 -0.028753 1 0 0 0 0 0 0 921054
-0.002958 0.001509 0.125169 0.280110 -0.554887 -2.182458 -0.028784 1 0 0 0 0 0 0 922025
-0.002951 0.001504 0.125164 0.336129 -0.616448 -2.296294 -0.028816 1 0 0 0 0 0 0 923054
-0.002953 0.001520 0.125151 0.458043 -0.904863 -2.204748 -0.028847 1 0 0 0 0 0 0 924051
-0.002935 0.001524 0.125137 0.191011 -0.769014 -2.173988 -0.028878 1 0 0 0 0 0 0 925051
-0.002925 0.001526 0.125132 0.284742 -0.735381 -2.288714 -0.028909 1 0 0 0 0 0 0 926044
-0.002921 0.001527 0.125131 0.353183 -0.721773 -2.343841 -0.028941 1 0 0 0 0 0 0 927049
-0.002919 0.001527 0.125130 0.389317 -0.715431 -2.366456 -0.028972 1 0 0 0 0 0 0 928050
-0.002916 0.001527 0.125099 0.392722 -0.705586 -1.960028 -0.029003 1 0 0 0 0 0 0 929051
-0.002916 0.001527 0.125088 0.412120 -0.709116 -2.178085 -0.029035 1 0 0 0 0 0 0 930051
-0.002915 0.001527 0.125084 0.420954 -0.710817 -2.293882 -0.029066 1 0 0 0 0 0 0 931052
-0.002915 0.001527 0.125082 0.424487 -0.711551 -2.340452 -0.029096 1 0 0 0 0 0 0 932022
-0.002934 0.001531 0.125060 0.678747 -0.768842 -2.071002 -0.029128 1 0 0 0 0 0 0 933051
-0.002924 0.001529 0.125043 0.321852 -0.686151 -2.098501 -0.029160 1 0 0 0 0 0 0 934051
-0.002919 0.001527 0.125037 0.354007 -0.695532 -2.246375 -0.029191 1 0 0 0 0 0 0 935052
-0.002916 0.001527 0.125035 0.389741 -0.704946 -2.314514 -0.029222 1 0 0 0 0 0 0 936054
-0.002915 0.001527 0.125034 0.409207 -0.710198 -2.341833 -0.029253 1 0 0 0 0 0 0 937052
-0.002920 0.001545 0.125023 0.492305 -0.963585 -2.206918 -0.029285 1 0 0 0 0 0 0 938051
-0.002903 0.001550 0.125009 0.204454 -0.810030 -2.159255 -0.029316 1 0 0 0 0 0 0 939052
-0.002894 0.001552 0.125004 0.287420 -0.767519 -2.267949 -0.029347 1 0 0 0 0 0 0 940051
-0.002903 0.001539 0.124992 0.530018 -0.555731 -2.179030 -0.029378 1 0 0 0 0 0 0 941040
-0.002914 0.001551 0.124977 0.572031 -0.869699 -2.126740 -0.029409 1 0 0 0 0 0 0 942037
-0.002899 0.001552 0.124962 0.247486 -0.762994 -2.121075 -0.029441 1 0 0 0 0 0 0 943051
-0.002892 0.001553 0.124956 0.309998 -0.745355 -2.245957 -0.029471 1 0 0 0 0 0 0 944020
-0.002902 0.001539 0.124944 0.542017 -0.546155 -2.163018 -0.029503 1 0 0 0 0 0 0 945052
-0.002907 0.001532 0.124940 0.505513 -0.615970 -2.259337 -0.029535 1 0 0 0 0 0 0 946050
-0.002889 0.001524 0.124928 0.203723 -0.603945 -2.179432 -0.029566 1 0 0 0 0 0 0 947052
-0.002886 0.001539 0.124914 0.357851 -0.906026 -2.118637 -0.029597 1 0 0 0 0 0 0 948051
-0.002885 0.001546 0.124908 0.395324 -0.846053 -2.237014 -0.029628 1 0 0 0 0 0 0 949051
-0.002884 0.001550 0.124906 0.408939 -0.794716 -2.294669 -0.029659 1 0 0 0 0 0 0 950022
-0.002897 0.001537 0.124895 0.594413 -0.573391 -2.176472 -0.029691 1 0 0 0 0 0 0 951051
-0.002889 0.001545 0.124871 0.338612 -0.818303 -1.984077 -0.029722 1 0 0 0 0 0 0 952053
-0.002886 0.001549 0.124862 0.366144 -0.796798 -2.167996 -0.029753 1 0 0 0 0 0 0 953031
-0.002897 0.001536 0.124848 0.572819 -0.577435 -2.118522 -0.029784 1 0 0 0 0 0 0 954044
-0.002903 0.001530 0.124844 0.522720 -0.635087 -2.228054 -0.029815 1 0 0 0 0 0 0 955036
-0.002887 0.001522 0.124832 0.214021 -0.616738 -2.152870 -0.029847 1 0 0 0 0 0 0 956043
-0.002878 0.001519 0.124828 0.291300 -0.665247 -2.240297 -0.029878 1 0 0 0 0 0 0 957034
-0.002880 0.001535 0.124816 0.425390 -0.945384 -2.137834 -0.029909 1 0 0 0 0 0 0 958042
-0.002874 0.001525 0.124791 0.344688 -0.612409 -1.960600 -0.029940 1 0 0 0 0 0 0 959034
-0.002871 0.001519 0.124783 0.376721 -0.648905 -2.146533 -0.029972 1 0 0 0 0 0 0 960034
-0.002870 0.001517 0.124780 0.397952 -0.686757 -2.239231 -0.030003 1 0 0 0 0 0 0 961043
-0.002888 0.001520 0.124757 0.660904 -0.764270 -1.987705 -0.030034 1 0 0 0 0 0 0 962033
-0.002878 0.001517 0.124740 0.309173 -0.692040 -2.021621 -0.030066 1 0 0 0 0 0 0 963043
-0.002873 0.001515 0.124733 0.343204 -0.706495 -2.171897 -0.030097 1 0 0 0 0 0 0 964034
-0.002870 0.001514 0.124731 0.379809 -0.718429 -2.240744 -0.030128 1 0 0 0 0 0 0 965042
-0.002862 0.001495 0.124710 0.311882 -0.467815 -1.997469 -0.030159 1 0 0 0 0 0 0 966034
-0.002859 0.001485 0.124703 0.357242 -0.567297 -2.147211 -0.030191 1 0 0 0 0 0 0 967043
-0.002863 0.001499 0.124689 0.459243 -0.889110 -2.079119 -0.030222 1 0 0 0 0 0 0 968034
-0.002858 0.001487 0.124664 0.360758 -0.578823 -1.915034 -0.030253 1 0 0 0 0 0 0 969042
-0.002856 0.001481 0.124655 0.383451 -0.626465 -2.105934 -0.030284 1 0 0 0 0 0 0 970033
-0.002855 0.001478 0.124652 0.400152 -0.670177 -2.201304 -0.030328 1 0 0 0 0 0 0 971450
-0.002840 0.001491 0.124631 0.214308 -0.880063 -1.962680 -0.030347 1 0 0 0 0 0 0 972065
-0.002846 0.001483 0.124612 0.471705 -0.631605 -1.976378 -0.030378 1 0 0 0 0 0 0 973053
-0.002850 0.001479 0.124606 0.461808 -0.659354 -2.129989 -0.030410 1 0 0 0 0 0 0 974052
-0.002851 0.001477 0.124604 0.441616 -0.688021 -2.200985 -0.030441 1 0 0 0 0 0 0 975054
-0.002866 0.001461 0.124592 0.608768 -0.510677 -2.087351 -0.030476 1 0 0 0 0 0 0 976184
-0.002853 0.001449 0.124579 0.271327 -0.527118 -2.042482 -0.030503 1 0 0 0 0 0 0 977039
-0.002852 0.001461 0.124563 0.392430 -0.857940 -2.005693 -0.030535 1 0 0 0 0 0 0 978049
-0.002865 0.001453 0.124547 0.590844 -0.620829 -1.991282 -0.030565 1 0 0 0 0 0 0 979035
-0.002872 0.001450 0.124541 0.530950 -0.649447 -2.124989 -0.030597 1 0 0 0 0 0 0 980053
-0.002856 0.001443 0.124529 0.217069 -0.614618 -2.058974 -0.030628 1 0 0 0 0 0 0 981055
-0.002861 0.001425 0.124515 0.469933 -0.461234 -2.007654 -0.030659 1 0 0 0 0 0 0 982038
-0.002864 0.001417 0.124509 0.464819 -0.558383 -2.125581 -0.030691 1 0 0 0 0 0 0 983046
-0.002871 0.001431 0.124497 0.521079 -0.874147 -2.036079 -0.030722 1 0 0 0 0 0 0 984049
-0.002854 0.001433 0.124483 0.219007 -0.754109 -2.005087 -0.030753 1 0 0 0 0 0 0 985052
-0.002860 0.001420 0.124467 0.472400 -0.535057 -1.977716 -0.030784 1 0 0 0 0 0 0 986048
-0.002862 0.001414 0.124462 0.466853 -0.596885 -2.105361 -0.030816 1 0 0 0 0 0 0 987054
-0.002864 0.001411 0.124460 0.449682 -0.644637 -2.165859 -0.030847 1 0 0 0 0 0 0 988050
-0.002878 0.001395 0.124448 0.618285 -0.477230 -2.047745 -0.030878 1 0 0 0 0 0 0 989050
-0.002871 0.001401 0.124424 0.355158 -0.748602 -1.855251 -0.030909 1 0 0 0 0 0 0 990049
-0.002867 0.001404 0.124415 0.378356 -0.740416 -2.039349 -0.030941 1 0 0 0 0 0 0 991047
-0.002879 0.001391 0.124401 0.582288 -0.528384 -1.988934 -0.030972 1 0 0 0 0 0 0 992052
-0.002885 0.001385 0.124397 0.531454 -0.588869 -2.098440 -0.031003 1 0 0 0 0 0 0 993047
-0.002888 0.001382 0.124395 0.489785 -0.635525 -2.151494 -0.031035 1 0 0 0 0 0 0 994050
-0.002908 0.001384 0.124373 0.718867 -0.717700 -1.883912 -0.031066 1 0 0 0 0 0 0 995051
-0.002899 0.001381 0.124355 0.351478 -0.647551 -1.911848 -0.031097 1 0 0 0 0 0 0 996049
-0.002894 0.001379 0.124349 0.377118 -0.662792 -2.060062 -0.031128 1 0 0 0 0 0 0 997050
-0.002905 0.001364 0.124336 0.588164 -0.482233 -1.985204 -0.031159 1 0 0 0 0 0 0 998049
-0.002911 0.001357 0.124332 0.541933 -0.560342 -2.084999 -0.031191 1 0 0 0 0 0 0 999050
-0.002914 0.001353 0.124330 0.502718 -0.616042 -2.134431 -0.031222 1 0 0 0 0 0 1 48
-0.002934 0.001356 0.124308 0.732904 -0.702884 -1.865364 -0.031253 1 0 0 0 0 0 1 1050
-0.002925 0.001352 0.124291 0.366345 -0.634968 -1.892891 -0.031285 1 0 0 0 0 0 1 2052
-0.002920 0.001350 0.124285 0.392351 -0.651296 -2.040911 -0.031316 1 0 0 0 0 0 1 3052
-0.002918 0.001350 0.124283 0.424855 -0.664154 -2.108647 -0.031347 1 0 0 0 0 0 1 4043
-0.002930 0.001335 0.124271 0.621303 -0.478386 -1.992625 -0.031378 1 0 0 0 0 0 1 5049
-0.002936 0.001328 0.124267 0.566480 -0.553441 -2.076630 -0.031410 1 0 0 0 0 0 1 6050
-0.002939 0.001324 0.124266 0.523000 -0.607645 -2.120330 -0.031441 1 0 0 0 0 0 1 7051
-0.002960 0.001327 0.124244 0.750907 -0.693846 -1.848981 -0.031472 1 0 0 0 0 0 1 8049
-0.002950 0.001323 0.124226 0.383488 -0.625539 -1.875803 -0.031503 1 0 0 0 0 0 1 9049
-0.002946 0.001322 0.124220 0.409017 -0.641623 -2.023522 -0.031535 1 0 0 0 0 0 1 10052
-0.002943 0.001321 0.124218 0.441293 -0.654360 -2.091131 -0.031566 1 0 0 0 0 0 1 11050
-0.002942 0.001320 0.124217 0.459040 -0.661285 -2.117930 -0.031597 1 0 0 0 0 0 1 12050
-0.002955 0.001306 0.124206 0.646518 -0.472374 -1.985823 -0.031628 1 0 0 0 0 0 1 13037
-0.002962 0.001299 0.124202 0.587393 -0.545732 -2.064142 -0.031659 1 0 0 0 0 0 1 14047
-0.002965 0.001295 0.124201 0.541790 -0.599066 -2.105784 -0.031691 1 0 0 0 0 0 1 15051
-0.002966 0.001293 0.124201 0.517250 -0.627568 -2.123189 -0.031722 1 0 0 0 0 0 1 16049
-0.002980 0.001278 0.124190 0.683304 -0.449656 -1.987636 -0.031753 1 0 0 0 0 0 1 17050
-0.002988 0.001271 0.124186 0.613537 -0.528417 -2.064774 -0.031785 1 0 0 0 0 0 1 18049
-0.002991 0.001267 0.124185 0.562649 -0.584484 -2.106006 -0.031816 1 0 0 0 0 0 1 19049
-0.002973 0.001260 0.124175 0.268881 -0.550932 -1.994356 -0.031847 1 0 0 0 0 0 1 20047
-0.002964 0.001257 0.124171 0.354304 -0.589989 -2.067711 -0.031878 1 0 0 0 0 0 1 21047
-0.002973 0.001241 0.124159 0.597823 -0.422535 -1.963006 -0.031909 1 0 0 0 0 0 1 22048
-0.002983 0.001252 0.124144 0.641737 -0.756946 -1.905968 -0.031941 1 0 0 0 0 0 1 23048
-0.002988 0.001257 0.124139 0.586265 -0.724770 -2.026290 -0.031972 1 0 0 0 0 0 1 24047
-0.002991 0.001260 0.124137 0.549663 -0.688562 -2.084365 -0.032003 1 0 0 0 0 0 1 25041
-0.002992 0.001261 0.124136 0.530200 -0.668571 -2.107737 -0.032034 1 0 0 0 0 0 1 26032
-0.003006 0.001248 0.124125 0.698705 -0.466155 -1.974218 -0.032067 1 0 0 0 0 0 1 27100
-0.003013 0.001241 0.124121 0.630338 -0.532461 -2.052201 -0.032099 1 0 0 0 0 0 1 28113
-0.003017 0.001238 0.124120 0.580131 -0.582246 -2.093678 -0.032130 1 0 0 0 0 0 1 29098
-0.003019 0.001236 0.124120 0.553318 -0.608958 -2.111041 -0.032161 1 0 0 0 0 0 1 30112
-0.003020 0.001235 0.124119 0.539830 -0.622710 -2.118613 -0.032192 1 0 0 0 0 0 1 31090
-0.003033 0.001221 0.124109 0.711443 -0.437439 -1.978976 -0.032222 1 0 0 0 0 0 1 32041
-0.003040 0.001213 0.124105 0.644829 -0.512285 -2.054938 -0.032253 1 0 0 0 0 0 1 33041
-0.003044 0.001210 0.124103 0.595542 -0.566347 -2.095722 -0.032284 1 0 0 0 0 0 1 34041
-0.003045 0.001208 0.124103 0.569203 -0.595194 -2.112788 -0.032315 1 0 0 0 0 0 1 35032
-0.003046 0.001207 0.124103 0.555964 -0.610016 -2.120327 -0.032347 1 0 0 0 0 0 1 36040
-0.003047 0.001207 0.124103 0.549530 -0.617723 -2.124315 -0.032378 1 0 0 0 0 0 1 37032
-0.003060 0.001192 0.124092 0.724692 -0.429514 -1.983324 -0.032409 1 0 0 0 0 0 1 38040
-0.003067 0.001185 0.124088 0.659956 -0.502761 -2.058861 -0.032440 1 0 0 0 0 0 1 39031
-0.003070 0.001181 0.124087 0.611648 -0.556024 -2.099526 -0.032472 1 0 0 0 0 0 1 40040
-0.003072 0.001180 0.124087 0.585767 -0.584454 -2.116525 -0.032503 1 0 0 0 0 0 1 41030
-0.003073 0.001179 0.124086 0.572775 -0.599086 -2.124053 -0.032534 1 0 0 0 0 0 1 42041
-0.003073 0.001178 0.124086 0.566475 -0.606683 -2.128048 -0.032565 1 0 0 0 0 0 1 43040
-0.003074 0.001178 0.124086 0.563557 -0.610762 -2.130768 -0.032596 1 0 0 0 0 0 1 44031
-0.003087 0.001164 0.124076 0.740448 -0.420795 -1.989139 -0.032628 1 0 0 0 0 0 1 45040
-0.003094 0.001157 0.124072 0.676726 -0.493042 -2.064580 -0.032659 1 0 0 0 0 0 1 46037
-0.003097 0.001153 0.124070 0.628903 -0.545815 -2.105227 -0.032691 1 0 0 0 0 0 1 47055
-0.003099 0.001151 0.124070 0.603287 -0.573999 -2.122220 -0.032722 1 0 0 0 0 0 1 48045
-0.003100 0.001150 0.124070 0.590437 -0.588493 -2.129720 -0.032753 1 0 0 0 0 0 1 49047
-0.003100 0.001150 0.124070 0.584364 -0.596186 -2.134340 -0.032794 1 0 0 0 0 0 1 50362
-0.003100 0.001150 0.124070 0.581369 -0.600110 -2.136631 -0.032819 1 0 0 0 0 0 1 51152
-0.003101 0.001150 0.124070 0.580166 -0.602360 -2.138692 -0.032847 1 0 0 0 0 0 1 52036
-0.003101 0.001150 0.124070 0.579846 -0.603802 -2.140818 -0.032878 1 0 0 0 0 0 1 53041
-0.003114 0.001135 0.124059 0.758018 -0.412533 -1.998786 -0.032909 1 0 0 0 0 0 1 54047
-0.003120 0.001128 0.124055 0.695032 -0.484041 -2.074199 -0.032941 1 0 0 0 0 0 1 55050
-0.003124 0.001125 0.124054 0.647598 -0.536420 -2.114815 -0.032972 1 0 0 0 0 0 1 56048
-0.003126 0.001123 0.124053 0.622154 -0.564391 -2.131796 -0.033003 1 0 0 0 0 0 1 57045
-0.003126 0.001122 0.124053 0.609402 -0.578775 -2.139274 -0.033034 1 0 0 0 0 0 1 58045
-0.003127 0.001122 0.124053 0.603240 -0.586266 -2.143275 -0.033066 1 0 0 0 0 0 1 59050
-0.003127 0.001121 0.124053 0.600397 -0.590269 -2.145990 -0.033097 1 0 0 0 0 0 1 60054
-0.003127 0.001121 0.124053 0.599252 -0.592541 -2.148262 -0.033128 1 0 0 0 0 0 1 61051
-0.003127 0.001121 0.124053 0.598964 -0.593967 -2.150379 -0.033160 1 0 0 0 0 0 1 62050
-0.003127 0.001121 0.124053 0.599105 -0.594952 -2.152431 -0.033191 1 0 0 0 0 0 1 63051
-0.003127 0.001121 0.124053 0.599462 -0.595740 -2.154472 -0.033222 1 0 0 0 0 0 1 64049
-0.003127 0.001121 0.124053 0.599912 -0.596402 -2.156497 -0.033253 1 0 0 0 0 0 1 65046
-0.003127 0.001121 0.124053 0.600426 -0.597016 -2.158525 -0.033285 1 0 0 0 0 0 1 66049
-0.003127 0.001121 0.124053 0.600944 -0.597591 -2.160548 -0.033316 1 0 0 0 0 0 1 67047
-0.003127 0.001121 0.124053 0.601498 -0.598172 -2.162573 -0.033347 1 0 0 0 0 0 1 68046
-0.003127 0.001121 0.124053 0.602054 -0.598745 -2.164612 -0.033378 1 0 0 0 0 0 1 69049
-0.003127 0.001121 0.124053 0.602619 -0.599317 -2.166627 -0.033409 1 0 0 0 0 0 1 70046
-0.003127 0.001121 0.124053 0.603181 -0.599869 -2.168665 -0.033441 1 0 0 0 0 0 1 71049
-0.003127 0.001121 0.124053 0.603755 -0.600429 -2.170673 -0.033472 1 0 0 0 0 0 1 72046
-0.003127 0.001121 0.124053 0.604309 -0.600988 -2.172714 -0.033503 1 0 0 0 0 0 1 73047
-0.003127 0.001121 0.124053 0.604870 -0.601547 -2.174738 -0.033534 1 0 0 0 0 0 1 74045
-0.003127 0.001121 0.124053 0.605438 -0.602120 -2.176762 -0.033566 1 0 0 0 0 0 1 75047
-0.003108 0.001116 0.124044 0.338852 -0.539255 -2.049890 -0.033597 1 0 0 0 0 0 1 76045
-0.003098 0.001114 0.124040 0.438284 -0.563371 -2.117440 -0.033628 1 0 0 0 0 0 1 77044
-0.003093 0.001113 0.124039 0.510519 -0.580939 -2.153875 -0.033659 1 0 0 0 0 0 1 78020
-0.003091 0.001112 0.124039 0.548836 -0.590449 -2.169323 -0.033691 1 0 0 0 0 0 1 79049
-0.003089 0.001112 0.124038 0.568333 -0.595478 -2.176218 -0.033722 1 0 0 0 0 0 1 80046
-0.003089 0.001112 0.124038 0.578309 -0.598260 -2.179953 -0.033753 1 0 0 0 0 0 1 81038
-0.003089 0.001112 0.124038 0.583561 -0.599932 -2.182626 -0.033784 1 0 0 0 0 0 1 82047
-0.003088 0.001112 0.124038 0.586460 -0.601034 -2.184859 -0.033816 1 0 0 0 0 0 1 83047
-0.003088 0.001112 0.124038 0.588153 -0.601859 -2.186947 -0.033847 1 0 0 0 0 0 1 84047
-0.003088 0.001112 0.124038 0.589283 -0.602565 -2.188996 -0.033878 1 0 0 0 0 0 1 85047
-0.003088 0.001112 0.124038 0.590135 -0.603183 -2.191038 -0.033909 1 0 0 0 0 0 1 86046
-0.003088 0.001112 0.124038 0.590858 -0.603816 -2.193226 -0.033943 1 0 0 0 0 0 1 87131
-0.003088 0.001112 0.124038 0.591480 -0.604388 -2.195228 -0.033974 1 0 0 0 0 0 1 88124
-0.003088 0.001112 0.124038 0.592059 -0.604962 -2.197250 -0.034006 1 0 0 0 0 0 1 89123
-0.003088 0.001112 0.124038 0.592611 -0.605509 -2.199255 -0.034037 1 0 0 0 0 0 1 90119
-0.003088 0.001112 0.124038 0.593155 -0.606062 -2.201270 -0.034068 1 0 0 0 0 0 1 91117
-0.003088 0.001112 0.124038 0.593736 -0.606637 -2.203347 -0.034100 1 0 0 0 0 0 1 92140
-0.003088 0.001112 0.124038 0.594300 -0.607219 -2.205413 -0.034132 1 0 0 0 0 0 1 93166
-0.003088 0.001112 0.124038 0.594800 -0.607742 -2.207366 -0.034162 1 0 0 0 0 0 1 94136
-0.003088 0.001112 0.124038 0.595350 -0.608295 -2.209319 -0.034192 1 0 0 0 0 0 1 95101
-0.003088 0.001112 0.124038 0.595892 -0.608839 -2.211340 -0.034224 1 0 0 0 0 0 1 96098
-0.003068 0.001107 0.124029 0.329188 -0.545961 -2.084178 -0.034255 1 0 0 0 0 0 1 97090
-0.003059 0.001105 0.124025 0.428437 -0.570027 -2.151786 -0.034286 1 0 0 0 0 0 1 98090
-0.003054 0.001104 0.124024 0.500591 -0.587586 -2.188282 -0.034317 1 0 0 0 0 0 1 99091
-0.003052 0.001103 0.124024 0.538832 -0.597064 -2.203676 -0.034348 1 0 0 0 0 0 1 100089
-0.003050 0.001103 0.124024 0.558317 -0.602104 -2.210621 -0.034380 1 0 0 0 0 0 1 101117
-0.003050 0.001103 0.124024 0.568256 -0.604879 -2.214374 -0.034412 1 0 0 0 0 0 1 102113
-0.003049 0.001103 0.124024 0.573465 -0.606520 -2.216963 -0.034442 1 0 0 0 0 0 1 103098
-0.003049 0.001103 0.124024 0.576357 -0.607646 -2.219241 -0.034474 1 0 0 0 0 0 1 104113
-0.003049 0.001103 0.124024 0.578040 -0.608463 -2.221324 -0.034505 1 0 0 0 0 0 1 105116
-0.003029 0.001098 0.124014 0.311965 -0.545722 -2.094029 -0.034536 1 0 0 0 0 0 1 106112
-0.003020 0.001096 0.124011 0.411378 -0.569840 -2.161697 -0.034568 1 0 0 0 0 0 1 107118
-0.003015 0.001094 0.124009 0.483598 -0.587424 -2.198223 -0.034599 1 0 0 0 0 0 1 108113
-0.003012 0.001094 0.124009 0.521866 -0.596906 -2.213637 -0.034631 1 0 0 0 0 0 1 109125
-0.003011 0.001094 0.124009 0.541295 -0.601907 -2.220471 -0.034661 1 0 0 0 0 0 1 110097
-0.003011 0.001094 0.124009 0.551263 -0.604695 -2.224238 -0.034693 1 0 0 0 0 0 1 111109
-0.003010 0.001093 0.124009 0.556485 -0.606363 -2.226898 -0.034724 1 0 0 0 0 0 1 112124
-0.003010 0.001093 0.124009 0.559333 -0.607462 -2.229116 -0.034755 1 0 0 0 0 0 1 113120
-0.002990 0.001089 0.123999 0.293874 -0.544846 -2.101624 -0.034786 1 0 0 0 0 0 1 114094
-0.002981 0.001086 0.123996 0.393446 -0.569000 -2.169377 -0.034817 1 0 0 0 0 0 1 115096
-0.002976 0.001085 0.123995 0.465707 -0.586545 -2.205793 -0.034846 1 0 0 0 0 0 1 116028
-0.002973 0.001085 0.123994 0.503995 -0.596049 -2.221222 -0.034878 1 0 0 0 0 0 1 117037
-0.002972 0.001084 0.123994 0.523483 -0.601086 -2.228090 -0.034909 1 0 0 0 0 0 1 118029
-0.002952 0.001080 0.123984 0.266380 -0.540461 -2.102170 -0.034940 1 0 0 0 0 0 1 119039
-0.002942 0.001077 0.123981 0.369941 -0.565542 -2.170521 -0.034971 1 0 0 0 0 0 1 120029
-0.002937 0.001076 0.123980 0.444243 -0.583612 -2.207354 -0.035003 1 0 0 0 0 0 1 121038
-0.002934 0.001075 0.123979 0.483541 -0.593338 -2.222826 -0.035034 1 0 0 0 0 0 1 122028
-0.002933 0.001075 0.123979 0.503999 -0.599068 -2.231879 -0.035099 1 0 0 0 0 0 1 124109
-0.002933 0.001075 0.123979 0.514132 -0.601846 -2.235455 -0.035128 1 0 0 0 0 0 1 125028
-0.002913 0.001070 0.123970 0.252553 -0.540261 -2.108703 -0.035167 1 0 0 0 0 0 1 126276
-0.002903 0.001068 0.123966 0.353605 -0.564659 -2.176260 -0.035190 1 0 0 0 0 0 1 127030
-0.002898 0.001067 0.123965 0.426715 -0.582449 -2.212970 -0.035222 1 0 0 0 0 0 1 128038
-0.002895 0.001066 0.123964 0.465365 -0.592023 -2.228406 -0.035253 1 0 0 0 0 0 1 129032
-0.002894 0.001066 0.123964 0.484988 -0.597095 -2.235283 -0.035284 1 0 0 0 0 0 1 130035
-0.002893 0.001066 0.123964 0.495037 -0.599921 -2.239176 -0.035318 1 0 0 0 0 0 1 131114
-0.002874 0.001061 0.123955 0.233324 -0.538181 -2.111624 -0.035347 1 0 0 0 0 0 1 132052
-0.002864 0.001059 0.123951 0.334331 -0.562677 -2.179722 -0.035378 1 0 0 0 0 0 1 133052
-0.002859 0.001058 0.123950 0.407335 -0.580427 -2.216441 -0.035410 1 0 0 0 0 0 1 134051
-0.002856 0.001057 0.123950 0.445951 -0.589994 -2.231881 -0.035441 1 0 0 0 0 0 1 135048
-0.002855 0.001057 0.123949 0.465564 -0.595050 -2.238766 -0.035472 1 0 0 0 0 0 1 136045
-0.002854 0.001057 0.123949 0.475534 -0.597834 -2.242483 -0.035503 1 0 0 0 0 0 1 137045
-0.002854 0.001056 0.123949 0.480724 -0.599476 -2.245071 -0.035534 1 0 0 0 0 0 1 138045
-0.002854 0.001056 0.123949 0.483525 -0.600577 -2.247284 -0.035566 1 0 0 0 0 0 1 139050
-0.002834 0.001052 0.123940 0.218290 -0.538018 -2.119106 -0.035597 1 0 0 0 0 0 1 140042
-0.002825 0.001049 0.123936 0.317402 -0.562076 -2.187077 -0.035628 1 0 0 0 0 0 1 141042
-0.002820 0.001048 0.123935 0.389410 -0.579593 -2.223749 -0.035659 1 0 0 0 0 0 1 142041
-0.002817 0.001048 0.123935 0.427554 -0.589054 -2.239198 -0.035691 1 0 0 0 0 0 1 143052
-0.002816 0.001047 0.123935 0.446886 -0.594054 -2.246044 -0.035722 1 0 0 0 0 0 1 144048
-0.002815 0.001047 0.123935 0.456760 -0.596805 -2.249771 -0.035753 1 0 0 0 0 0 1 145046
-0.002815 0.001047 0.123935 0.461861 -0.598425 -2.252342 -0.035784 1 0 0 0 0 0 1 146044
-0.002815 0.001047 0.123935 0.464632 -0.599506 -2.254549 -0.035816 1 0 0 0 0 0 1 147046
-0.002795 0.001042 0.123925 0.199379 -0.536964 -2.126172 -0.035847 1 0 0 0 0 0 1 148046
-0.002786 0.001040 0.123921 0.298368 -0.560987 -2.194222 -0.035878 1 0 0 0 0 0 1 149047
-0.002786 0.001058 0.123909 0.443680 -0.829873 -2.084554 -0.035909 1 0 0 0 0 0 1 150046
-0.002786 0.001066 0.123905 0.456754 -0.748786 -2.174132 -0.035941 1 0 0 0 0 0 1 151047
-0.002787 0.001071 0.123904 0.456480 -0.686648 -2.219940 -0.035972 1 0 0 0 0 0 1 152041
-0.002787 0.001073 0.123903 0.455469 -0.653560 -2.238749 -0.036003 1 0 0 0 0 0 1 153043
-0.002787 0.001074 0.123903 0.454900 -0.636989 -2.246738 -0.036033 1 0 0 0 0 0 1 154013
-0.002787 0.001074 0.123903 0.454759 -0.628952 -2.250946 -0.036066 1 0 0 0 0 0 1 155045
-0.002787 0.001075 0.123903 0.454873 -0.625198 -2.253670 -0.036097 1 0 0 0 0 0 1 156043
-0.002787 0.001075 0.123903 0.455099 -0.623579 -2.255895 -0.036128 1 0 0 0 0 0 1 157043
-0.002787 0.001075 0.123903 0.455437 -0.623051 -2.257957 -0.036159 1 0 0 0 0 0 1 158044
-0.002767 0.001070 0.123893 0.188985 -0.559668 -2.129388 -0.036191 1 0 0 0 0 0 1 159046
-0.002758 0.001068 0.123890 0.287218 -0.583278 -2.197393 -0.036221 1 0 0 0 0 0 1 160028
-0.002753 0.001067 0.123889 0.358813 -0.600599 -2.234066 -0.036252 1 0 0 0 0 0 1 161016
-0.002750 0.001066 0.123888 0.396705 -0.609965 -2.249539 -0.036284 1 0 0 0 0 0 1 162044
-0.002749 0.001066 0.123888 0.415915 -0.614908 -2.256373 -0.036316 1 0 0 0 0 0 1 163044
-0.002749 0.001066 0.123888 0.425686 -0.617636 -2.260065 -0.036347 1 0 0 0 0 0 1 164041
-0.002748 0.001066 0.123888 0.430758 -0.619268 -2.262649 -0.036378 1 0 0 0 0 0 1 165044
-0.002748 0.001066 0.123888 0.433452 -0.620336 -2.264803 -0.036409 1 0 0 0 0 0 1 166044
-0.002748 0.001066 0.123888 0.434990 -0.621143 -2.266832 -0.036441 1 0 0 0 0 0 1 167044
-0.002748 0.001066 0.123888 0.435958 -0.621815 -2.268802 -0.036472 1 0 0 0 0 0 1 168043
-0.002753 0.001084 0.123877 0.510032 -0.873857 -2.124234 -0.036503 1 0 0 0 0 0 1 169044
-0.002756 0.001094 0.123873 0.485518 -0.784018 -2.200293 -0.036534 1 0 0 0 0 0 1 170037
-0.002758 0.001098 0.123872 0.466374 -0.717531 -2.241211 -0.036566 1 0 0 0 0 0 1 171041
-0.002758 0.001101 0.123871 0.455990 -0.682270 -2.258261 -0.036597 1 0 0 0 0 0 1 172042
-0.002759 0.001102 0.123871 0.450750 -0.664643 -2.265684 -0.036628 1 0 0 0 0 0 1 173043
-0.002759 0.001102 0.123871 0.448255 -0.656072 -2.269586 -0.036659 1 0 0 0 0 0 1 174044
-0.002759 0.001103 0.123871 0.447163 -0.652046 -2.272207 -0.036691 1 0 0 0 0 0 1 175044
-0.002759 0.001103 0.123871 0.446830 -0.650324 -2.274403 -0.036722 1 0 0 0 0 0 1 176043
-0.002759 0.001103 0.123871 0.446821 -0.649721 -2.276427 -0.036753 1 0 0 0 0 0 1 177043
-0.002759 0.001103 0.123871 0.447012 -0.649707 -2.278390 -0.036784 1 0 0 0 0 0 1 178044
-0.002759 0.001103 0.123871 0.447311 -0.649964 -2.280347 -0.036816 1 0 0 0 0 0 1 179044
-0.002759 0.001103 0.123871 0.447648 -0.650375 -2.282271 -0.036847 1 0 0 0 0 0 1 180042
-0.002759 0.001103 0.123871 0.447995 -0.650856 -2.284216 -0.036878 1 0 0 0 0 0 1 181043
-0.002759 0.001103 0.123871 0.448349 -0.651345 -2.286102 -0.036909 1 0 0 0 0 0 1 182023
-0.002759 0.001103 0.123871 0.448732 -0.651899 -2.288063 -0.036940 1 0 0 0 0 0 1 183037
-0.002759 0.001103 0.123871 0.449105 -0.652434 -2.289985 -0.036971 1 0 0 0 0 0 1 184027
-0.002759 0.001103 0.123871 0.449512 -0.652995 -2.291949 -0.037003 1 0 0 0 0 0 1 185035
-0.002759 0.001103 0.123871 0.449863 -0.653524 -2.293862 -0.037034 1 0 0 0 0 0 1 186025
-0.002765 0.001121 0.123860 0.523663 -0.905564 -2.149065 -0.037065 1 0 0 0 0 0 1 187036
-0.002781 0.001117 0.123846 0.678253 -0.622687 -2.080925 -0.037096 1 0 0 0 0 0 1 188027
-0.002789 0.001114 0.123841 0.595920 -0.626474 -2.194763 -0.037128 1 0 0 0 0 0 1 189034
-0.002793 0.001113 0.123839 0.537752 -0.642699 -2.250097 -0.037159 1 0 0 0 0 0 1 190027
-0.002795 0.001112 0.123838 0.506737 -0.652348 -2.272370 -0.037190 1 0 0 0 0 0 1 191035
-0.002776 0.001107 0.123829 0.224026 -0.594076 -2.150965 -0.037221 1 0 0 0 0 0 1 192026
-0.002767 0.001105 0.123825 0.313979 -0.620274 -2.221546 -0.037253 1 0 0 0 0 0 1 193035
-0.002763 0.001104 0.123824 0.381370 -0.638847 -2.259103 -0.037284 1 0 0 0 0 0 1 194035
-0.002766 0.001122 0.123813 0.490542 -0.900274 -2.127964 -0.037315 1 0 0 0 0 0 1 195025
-0.002767 0.001131 0.123809 0.483776 -0.815404 -2.209083 -0.037347 1 0 0 0 0 0 1 196034
-0.002768 0.001135 0.123807 0.473489 -0.751361 -2.251756 -0.037378 1 0 0 0 0 0 1 197026
-0.002782 0.001123 0.123796 0.646631 -0.524153 -2.125133 -0.037409 1 0 0 0 0 0 1 198035
-0.002789 0.001117 0.123792 0.581029 -0.578032 -2.208063 -0.037480 1 0 0 0 0 0 1 200313
-0.002773 0.001110 0.123781 0.264831 -0.557595 -2.119047 -0.037503 1 0 0 0 0 0 1 201043
-0.002765 0.001106 0.123777 0.336149 -0.604272 -2.202558 -0.037534 1 0 0 0 0 0 1 202043
-0.002761 0.001104 0.123776 0.393912 -0.633229 -2.244813 -0.037566 1 0 0 0 0 0 1 203048
-0.002764 0.001121 0.123765 0.498349 -0.900008 -2.115927 -0.037607 1 0 0 0 0 0 1 204380
-0.002766 0.001130 0.123760 0.489021 -0.817582 -2.196929 -0.037628 1 0 0 0 0 0 1 205029
-0.002767 0.001135 0.123759 0.477497 -0.754890 -2.239811 -0.037659 1 0 0 0 0 0 1 206037
-0.002768 0.001137 0.123759 0.470880 -0.721541 -2.257488 -0.037690 1 0 0 0 0 0 1 207026
-0.002768 0.001138 0.123758 0.467523 -0.704887 -2.265116 -0.037721 1 0 0 0 0 0 1 208033
-0.002768 0.001139 0.123758 0.465981 -0.696802 -2.269070 -0.037753 1 0 0 0 0 0 1 209047
-0.002748 0.001134 0.123749 0.198406 -0.629571 -2.140812 -0.037784 1 0 0 0 0 0 1 210042
-0.002739 0.001132 0.123745 0.295802 -0.651290 -2.209008 -0.037816 1 0 0 0 0 0 1 211045
-0.002734 0.001131 0.123744 0.366916 -0.667643 -2.245689 -0.037847 1 0 0 0 0 0 1 212041
-0.002737 0.001149 0.123733 0.477966 -0.927908 -2.114062 -0.037878 1 0 0 0 0 0 1 213043
-0.002739 0.001158 0.123729 0.472158 -0.842645 -2.195046 -0.037909 1 0 0 0 0 0 1 214045
-0.002739 0.001162 0.123727 0.462346 -0.778460 -2.237671 -0.037941 1 0 0 0 0 0 1 215048
-0.002720 0.001160 0.123717 0.189659 -0.680892 -2.124270 -0.037972 1 0 0 0 0 0 1 216042
-0.002711 0.001159 0.123714 0.284164 -0.687180 -2.197937 -0.038003 1 0 0 0 0 0 1 217041
-0.002706 0.001158 0.123712 0.353747 -0.695778 -2.236575 -0.038034 1 0 0 0 0 0 1 218041
-0.002704 0.001158 0.123712 0.390639 -0.700785 -2.252618 -0.038066 1 0 0 0 0 0 1 219045
-0.002703 0.001158 0.123712 0.409320 -0.703568 -2.259613 -0.038097 1 0 0 0 0 0 1 220042
-0.002682 0.001153 0.123702 0.151968 -0.641791 -2.132170 -0.038128 1 0 0 0 0 0 1 221040
-0.002672 0.001151 0.123699 0.254234 -0.666214 -2.200853 -0.038159 1 0 0 0 0 0 1 222044
-0.002667 0.001150 0.123697 0.327722 -0.683922 -2.237704 -0.038191 1 0 0 0 0 0 1 223043
-0.002665 0.001149 0.123697 0.366574 -0.693473 -2.253109 -0.038222 1 0 0 0 0 0 1 224043
-0.002664 0.001149 0.123697 0.386261 -0.698539 -2.259868 -0.038253 1 0 0 0 0 0 1 225040
-0.002644 0.001144 0.123687 0.129475 -0.637907 -2.132174 -0.038284 1 0 0 0 0 0 1 226039
-0.002634 0.001142 0.123684 0.231870 -0.662874 -2.200879 -0.038315 1 0 0 0 0 0 1 227037
-0.002629 0.001141 0.123682 0.305440 -0.680858 -2.237761 -0.038347 1 0 0 0 0 0 1 228041
-0.002612 0.001154 0.123662 0.151128 -0.878568 -1.974676 -0.038378 1 0 0 0 0 0 1 229043
-0.002604 0.001160 0.123654 0.243045 -0.817101 -2.121964 -0.038409 1 0 0 0 0 0 1 230041
-0.002600 0.001164 0.123652 0.304291 -0.770015 -2.199359 -0.038441 1 0 0 0 0 0 1 231042
-0.002598 0.001166 0.123651 0.335961 -0.744872 -2.230314 -0.038471 1 0 0 0 0 0 1 232012
-0.002577 0.001162 0.123641 0.085251 -0.668933 -2.111224 -0.038503 1 0 0 0 0 0 1 233040
-0.002567 0.001160 0.123637 0.190345 -0.686175 -2.183181 -0.038534 1 0 0 0 0 0 1 234041
-0.002562 0.001159 0.123636 0.265208 -0.700273 -2.221203 -0.038566 1 0 0 0 0 0 1 235042
-0.002540 0.001154 0.123626 0.038224 -0.644606 -2.105290 -0.038597 1 0 0 0 0 0 1 236041
-0.002542 0.001137 0.123612 0.334807 -0.478615 -2.034588 -0.038628 1 0 0 0 0 0 1 237041
-0.002543 0.001129 0.123607 0.352506 -0.567821 -2.145761 -0.038659 1 0 0 0 0 0 1 238041
-0.002544 0.001125 0.123605 0.347301 -0.629433 -2.199853 -0.038690 1 0 0 0 0 0 1 239041
-0.002525 0.001118 0.123594 0.076633 -0.598681 -2.089725 -0.038722 1 0 0 0 0 0 1 240041
-0.002515 0.001115 0.123591 0.171251 -0.638571 -2.165169 -0.038753 1 0 0 0 0 0 1 241029
-0.002511 0.001113 0.123589 0.240830 -0.664006 -2.204455 -0.038784 1 0 0 0 0 0 1 242040
-0.002489 0.001108 0.123579 0.011351 -0.614057 -2.088714 -0.038816 1 0 0 0 0 0 1 243042
-0.002478 0.001105 0.123576 0.126870 -0.644255 -2.162278 -0.038847 1 0 0 0 0 0 1 244051
-0.002458 0.001117 0.123554 0.014328 -0.853000 -1.921847 -0.038878 1 0 0 0 0 0 1 245043
-0.002449 0.001124 0.123546 0.128178 -0.797375 -2.078552 -0.038909 1 0 0 0 0 0 1 246047
-0.002444 0.001127 0.123544 0.200477 -0.753220 -2.159330 -0.038941 1 0 0 0 0 0 1 247043
-0.002422 0.001124 0.123533 -0.028432 -0.666232 -2.059290 -0.038972 1 0 0 0 0 0 1 248041
-0.002412 0.001122 0.123529 0.086884 -0.677626 -2.138737 -0.039003 1 0 0 0 0 0 1 249042
-0.002406 0.001122 0.123528 0.166766 -0.688719 -2.179434 -0.039034 1 0 0 0 0 0 1 250041
-0.002384 0.001117 0.123518 -0.057277 -0.631656 -2.063766 -0.039066 1 0 0 0 0 0 1 251043
-0.002373 0.001114 0.123514 0.060538 -0.658233 -2.137647 -0.039097 1 0 0 0 0 0 1 252041
-0.002381 0.001099 0.123502 0.321462 -0.483515 -2.032510 -0.039128 1 0 0 0 0 0 1 253033
-0.002365 0.001086 0.123488 0.034978 -0.500237 -1.988547 -0.039159 1 0 0 0 0 0 1 254034
-0.002357 0.001080 0.123483 0.105430 -0.580021 -2.100461 -0.039193 1 0 0 0 0 0 1 255112
-0.002334 0.001073 0.123472 -0.104799 -0.563625 -2.021205 -0.039224 1 0 0 0 0 0 1 256107
-0.002323 0.001069 0.123468 0.021282 -0.610964 -2.109284 -0.039255 1 0 0 0 0 0 1 257090
-0.002317 0.001067 0.123466 0.106604 -0.640102 -2.153194 -0.039286 1 0 0 0 0 0 1 258104
-0.002295 0.001061 0.123456 -0.114447 -0.592132 -2.038204 -0.039317 1 0 0 0 0 0 1 259088
-0.002284 0.001059 0.123452 0.004484 -0.623087 -2.112565 -0.039346 1 0 0 0 0 0 1 260029
-0.002264 0.001071 0.123431 -0.105641 -0.832418 -1.871838 -0.039377 1 0 0 0 0 0 1 261025
-0.002254 0.001077 0.123423 0.008426 -0.776985 -2.028880 -0.039409 1 0 0 0 0 0 1 262033
-0.002250 0.001080 0.123420 0.080820 -0.732916 -2.109727 -0.039440 1 0 0 0 0 0 1 263024
-0.002241 0.001063 0.123399 0.032424 -0.452635 -1.865078 -0.039471 1 0 0 0 0 0 1 264023
-0.002237 0.001055 0.123391 0.084085 -0.533778 -2.017386 -0.039503 1 0 0 0 0 0 1 265033
-0.002235 0.001050 0.123389 0.116001 -0.596049 -2.096165 -0.039534 1 0 0 0 0 0 1 266023
-0.002214 0.001044 0.123378 -0.133290 -0.566224 -1.994414 -0.039565 1 0 0 0 0 0 1 267032
-0.002204 0.001040 0.123374 -0.029128 -0.606343 -2.073928 -0.039596 1 0 0 0 0 0 1 268024
-0.002180 0.001034 0.123363 -0.220212 -0.568717 -1.981389 -0.039628 1 0 0 0 0 0 1 269032
-0.002181 0.001017 0.123349 0.094960 -0.411800 -1.921392 -0.039659 1 0 0 0 0 0 1 270023
-0.002181 0.001008 0.123343 0.121632 -0.505220 -2.036193 -0.039690 1 0 0 0 0 0 1 271019
-0.002162 0.000999 0.123332 -0.144242 -0.505851 -1.958043 -0.039721 1 0 0 0 0 0 1 272031
-0.002153 0.000995 0.123328 -0.050204 -0.562511 -2.047215 -0.039752 1 0 0 0 0 0 1 273023
-0.002148 0.000993 0.123326 0.018706 -0.596366 -2.091471 -0.039784 1 0 0 0 0 0 1 274036
-0.002132 0.001005 0.123305 -0.136072 -0.802708 -1.829712 -0.039823 1 0 0 0 0 0 1 275282
-0.002124 0.001012 0.123298 -0.047008 -0.745012 -1.978066 -0.039848 1 0 0 0 0 0 1 276080
-0.002101 0.001011 0.123285 -0.252250 -0.636774 -1.922095 -0.039878 1 0 0 0 0 0 1 277033
-0.002089 0.001010 0.123281 -0.125363 -0.635606 -2.020335 -0.039908 1 0 0 0 0 0 1 278016
-0.002083 0.001010 0.123279 -0.039835 -0.640209 -2.067941 -0.039940 1 0 0 0 0 0 1 279035
-0.002061 0.001005 0.123269 -0.260032 -0.580096 -1.953228 -0.039972 1 0 0 0 0 0 1 280042
-0.002050 0.001002 0.123265 -0.141710 -0.604836 -2.028613 -0.040005 1 0 0 0 0 0 1 281091
-0.002044 0.001001 0.123264 -0.060415 -0.622557 -2.067738 -0.040034 1 0 0 0 0 0 1 282037
-0.002035 0.000982 0.123243 -0.102542 -0.375718 -1.806252 -0.040066 1 0 0 0 0 0 1 283045
-0.002037 0.000991 0.123225 0.025373 -0.725042 -1.806530 -0.040097 1 0 0 0 0 0 1 284040
-0.002037 0.000995 0.123219 0.033142 -0.706033 -1.957131 -0.040128 1 0 0 0 0 0 1 285030
-0.002018 0.000993 0.123207 -0.234419 -0.613972 -1.892385 -0.040159 1 0 0 0 0 0 1 286035
-0.002009 0.000992 0.123202 -0.141198 -0.620489 -1.986905 -0.040190 1 0 0 0 0 0 1 287040
-0.002004 0.000991 0.123201 -0.072706 -0.628888 -2.033024 -0.040222 1 0 0 0 0 0 1 288047
-0.001982 0.000986 0.123190 -0.301156 -0.570759 -1.917379 -0.040253 1 0 0 0 0 0 1 289041
-0.001972 0.000984 0.123187 -0.187315 -0.596372 -1.992637 -0.040284 1 0 0 0 0 0 1 290044
-0.001972 0.001001 0.123175 -0.034295 -0.866202 -1.885348 -0.040316 1 0 0 0 0 0 1 291041
-0.001972 0.001010 0.123171 -0.018173 -0.786450 -1.975131 -0.040346 1 0 0 0 0 0 1 292010
-0.001953 0.001009 0.123159 -0.281407 -0.662096 -1.886332 -0.040377 1 0 0 0 0 0 1 293009
-0.001943 0.001009 0.123155 -0.186157 -0.652346 -1.972365 -0.040409 1 0 0 0 0 0 1 294037
-0.001938 0.001009 0.123154 -0.116603 -0.652616 -2.015448 -0.040441 1 0 0 0 0 0 1 295046
-0.001941 0.001028 0.123143 -0.005877 -0.904917 -1.886302 -0.040472 1 0 0 0 0 0 1 296040
-0.001924 0.001032 0.123129 -0.277219 -0.753151 -1.832991 -0.040502 1 0 0 0 0 0 1 297010
-0.001915 0.001035 0.123124 -0.192110 -0.710213 -1.942992 -0.040534 1 0 0 0 0 0 1 298041
-0.001910 0.001036 0.123122 -0.128373 -0.691848 -1.995616 -0.040565 1 0 0 0 0 0 1 299018
-0.001908 0.001037 0.123121 -0.094721 -0.683105 -2.016545 -0.040597 1 0 0 0 0 0 1 300037
-0.001913 0.001055 0.123111 -0.003817 -0.930408 -1.878424 -0.040628 1 0 0 0 0 0 1 301037
-0.001896 0.001060 0.123097 -0.285154 -0.776266 -1.821819 -0.040659 1 0 0 0 0 0 1 302040
-0.001887 0.001063 0.123092 -0.205134 -0.732126 -1.930670 -0.040690 1 0 0 0 0 0 1 303040
-0.001883 0.001064 0.123090 -0.143957 -0.713199 -1.982911 -0.040722 1 0 0 0 0 0 1 304039
-0.001881 0.001064 0.123090 -0.111590 -0.704163 -2.003666 -0.040753 1 0 0 0 0 0 1 305044
-0.001860 0.001060 0.123080 -0.359600 -0.636903 -1.877515 -0.040784 1 0 0 0 0 0 1 306046
-0.001856 0.001076 0.123065 -0.182156 -0.909333 -1.802549 -0.040815 1 0 0 0 0 0 1 307039
-0.001853 0.001085 0.123060 -0.133785 -0.836029 -1.914344 -0.040847 1 0 0 0 0 0 1 308037
-0.001852 0.001089 0.123058 -0.114504 -0.778283 -1.968568 -0.040878 1 0 0 0 0 0 1 309036
-0.001852 0.001091 0.123058 -0.105682 -0.747411 -1.990077 -0.040909 1 0 0 0 0 0 1 310037
-0.001857 0.001110 0.123047 -0.027464 -0.983278 -1.851982 -0.040941 1 0 0 0 0 0 1 311043
-0.001860 0.001120 0.123043 -0.050849 -0.886603 -1.929967 -0.040972 1 0 0 0 0 0 1 312038
-0.001842 0.001120 0.123032 -0.333657 -0.753771 -1.836419 -0.041003 1 0 0 0 0 0 1 313040
-0.001833 0.001120 0.123028 -0.248652 -0.739842 -1.920993 -0.041034 1 0 0 0 0 0 1 314039
-0.001828 0.001121 0.123026 -0.184255 -0.738037 -1.963528 -0.041065 1 0 0 0 0 0 1 315040
-0.001832 0.001139 0.123015 -0.076109 -0.988983 -1.833755 -0.041097 1 0 0 0 0 0 1 316036
-0.001833 0.001148 0.123011 -0.084368 -0.900024 -1.914850 -0.041128 1 0 0 0 0 0 1 317027
-0.001834 0.001153 0.123010 -0.095407 -0.834063 -1.957104 -0.041159 1 0 0 0 0 0 1 318037
-0.001815 0.001151 0.122999 -0.366029 -0.736089 -1.839480 -0.041191 1 0 0 0 0 0 1 319041
-0.001806 0.001149 0.122996 -0.274305 -0.741607 -1.914463 -0.041222 1 0 0 0 0 0 1 320040
-0.001801 0.001149 0.122994 -0.206435 -0.749721 -1.953427 -0.041252 1 0 0 0 0 0 1 321010
-0.001804 0.001167 0.122983 -0.096527 -1.005620 -1.822349 -0.041284 1 0 0 0 0 0 1 322039
-0.001806 0.001176 0.122979 -0.103911 -0.919277 -1.903037 -0.041315 1 0 0 0 0 0 1 323040
-0.001807 0.001181 0.122978 -0.114490 -0.854637 -1.945111 -0.041347 1 0 0 0 0 0 1 324039
-0.001807 0.001183 0.122977 -0.120755 -0.820316 -1.962196 -0.041378 1 0 0 0 0 0 1 325039
-0.001821 0.001170 0.122967 0.056373 -0.609374 -1.826336 -0.041409 1 0 0 0 0 0 1 326038
-0.001833 0.001182 0.122952 0.065257 -0.921785 -1.754596 -0.041440 1 0 0 0 0 0 1 327040
-0.001839 0.001188 0.122947 -0.008626 -0.880085 -1.868493 -0.041471 1 0 0 0 0 0 1 328032
-0.001842 0.001191 0.122945 -0.054249 -0.839289 -1.923476 -0.041502 1 0 0 0 0 0 1 329023
-0.001844 0.001192 0.122945 -0.078262 -0.817009 -1.945233 -0.041534 1 0 0 0 0 0 1 330030
-0.001850 0.001212 0.122934 -0.016600 -1.057085 -1.807258 -0.041576 1 0 0 0 0 0 1 331383
-0.001834 0.001217 0.122920 -0.312292 -0.899699 -1.750202 -0.041599 1 0 0 0 0 0 1 332104
-0.001826 0.001219 0.122915 -0.239883 -0.854170 -1.859134 -0.041629 1 0 0 0 0 0 1 333088
-0.001827 0.001239 0.122902 -0.108609 -1.085443 -1.764014 -0.041661 1 0 0 0 0 0 1 334103
-0.001828 0.001249 0.122898 -0.103446 -0.987260 -1.858762 -0.041692 1 0 0 0 0 0 1 335087
-0.001828 0.001254 0.122896 -0.107662 -0.916706 -1.905950 -0.041724 1 0 0 0 0 0 1 336112
-0.001829 0.001256 0.122896 -0.110758 -0.879426 -1.924784 -0.041755 1 0 0 0 0 0 1 337104
-0.001842 0.001243 0.122885 0.067937 -0.666945 -1.789548 -0.041786 1 0 0 0 0 0 1 338086
-0.001849 0.001237 0.122882 0.003699 -0.727561 -1.865118 -0.041817 1 0 0 0 0 0 1 339104
-0.001852 0.001234 0.122880 -0.044387 -0.774397 -1.904939 -0.041848 1 0 0 0 0 0 1 340086
-0.001854 0.001232 0.122880 -0.070277 -0.799647 -1.921190 -0.041880 1 0 0 0 0 0 1 341102
-0.001855 0.001231 0.122880 -0.083518 -0.812649 -1.927946 -0.041911 1 0 0 0 0 0 1 342086
-0.001861 0.001249 0.122869 -0.016330 -1.070324 -1.783804 -0.041942 1 0 0 0 0 0 1 343089
-0.001864 0.001258 0.122865 -0.044978 -0.985312 -1.859960 -0.041971 1 0 0 0 0 0 1 344029
-0.001865 0.001263 0.122864 -0.066199 -0.921393 -1.900424 -0.042002 1 0 0 0 0 0 1 345021
-0.001866 0.001265 0.122863 -0.077734 -0.887458 -1.916926 -0.042034 1 0 0 0 0 0 1 346030
-0.001860 0.001247 0.122843 -0.167541 -0.613579 -1.645959 -0.042065 1 0 0 0 0 0 1 347021
-0.001857 0.001238 0.122835 -0.138783 -0.698002 -1.789006 -0.042096 1 0 0 0 0 0 1 348029
-0.001856 0.001234 0.122833 -0.118308 -0.761865 -1.864166 -0.042127 1 0 0 0 0 0 1 349021
-0.001855 0.001232 0.122832 -0.107900 -0.795981 -1.894000 -0.042159 1 0 0 0 0 0 1 350030
-0.001855 0.001231 0.122832 -0.102982 -0.814287 -1.907617 -0.042233 1 0 0 0 0 0 1 352403
-0.001874 0.001235 0.122810 0.153731 -0.880123 -1.621445 -0.042253 1 0 0 0 0 0 1 353031
-0.001883 0.001236 0.122803 0.066474 -0.866171 -1.771021 -0.042301 1 0 0 0 0 0 1 354566
-0.001868 0.001233 0.122790 -0.264096 -0.790452 -1.713786 -0.042315 1 0 0 0 0 0 1 355039
-0.001861 0.001231 0.122786 -0.205125 -0.806774 -1.812520 -0.042346 1 0 0 0 0 0 1 356027
-0.001858 0.001230 0.122784 -0.154027 -0.820207 -1.860050 -0.042378 1 0 0 0 0 0 1 357034
-0.001869 0.001216 0.122773 0.053729 -0.633817 -1.735698 -0.042409 1 0 0 0 0 0 1 358035
-0.001875 0.001208 0.122769 0.004422 -0.707232 -1.815324 -0.042441 1 0 0 0 0 0 1 359045
-0.001878 0.001205 0.122768 -0.036216 -0.760474 -1.856561 -0.042472 1 0 0 0 0 0 1 360038
-0.001879 0.001203 0.122767 -0.058370 -0.788886 -1.873244 -0.042503 1 0 0 0 0 0 1 361036
-0.001880 0.001202 0.122767 -0.069753 -0.803490 -1.880141 -0.042534 1 0 0 0 0 0 1 362039
-0.001880 0.001201 0.122736 -0.085568 -0.805214 -1.457720 -0.042566 1 0 0 0 0 0 1 363045
-0.001880 0.001201 0.122725 -0.081839 -0.813110 -1.673776 -0.042597 1 0 0 0 0 0 1 364039
-0.001880 0.001201 0.122721 -0.080699 -0.816992 -1.787254 -0.042628 1 0 0 0 0 0 1 365042
-0.001893 0.001187 0.122709 0.099316 -0.625200 -1.688409 -0.042659 1 0 0 0 0 0 1 366042
-0.001900 0.001180 0.122705 0.035902 -0.695615 -1.777328 -0.042690 1 0 0 0 0 0 1 367027
-0.001884 0.001171 0.122694 -0.275981 -0.684266 -1.687040 -0.042722 1 0 0 0 0 0 1 368040
-0.001876 0.001167 0.122690 -0.206916 -0.734789 -1.772593 -0.042753 1 0 0 0 0 0 1 369039
-0.001885 0.001151 0.122678 0.029535 -0.571982 -1.671818 -0.042784 1 0 0 0 0 0 1 370035
-0.001890 0.001143 0.122674 -0.003374 -0.657361 -1.760985 -0.042815 1 0 0 0 0 0 1 371041
-0.001892 0.001139 0.122672 -0.035645 -0.716546 -1.805673 -0.042847 1 0 0 0 0 0 1 372037
-0.001887 0.001119 0.122651 -0.137600 -0.491431 -1.544968 -0.042878 1 0 0 0 0 0 1 373037
-0.001890 0.001127 0.122633 -0.041209 -0.850547 -1.544791 -0.042909 1 0 0 0 0 0 1 374037
-0.001892 0.001131 0.122627 -0.049026 -0.837731 -1.695448 -0.042940 1 0 0 0 0 0 1 375039
-0.001893 0.001133 0.122625 -0.059630 -0.811808 -1.764360 -0.042972 1 0 0 0 0 0 1 376036
-0.001887 0.001115 0.122603 -0.149959 -0.540570 -1.512336 -0.043003 1 0 0 0 0 0 1 377036
-0.001885 0.001106 0.122596 -0.121586 -0.625186 -1.662656 -0.043033 1 0 0 0 0 0 1 378013
-0.001896 0.001088 0.122583 0.078642 -0.495714 -1.596640 -0.043065 1 0 0 0 0 0 1 379041
-0.001883 0.001074 0.122568 -0.237865 -0.536040 -1.564325 -0.043097 1 0 0 0 0 0 1 380037
-0.001877 0.001067 0.122563 -0.185589 -0.627089 -1.681733 -0.043128 1 0 0 0 0 0 1 381037
-0.001887 0.001050 0.122551 0.040631 -0.486213 -1.592915 -0.043159 1 0 0 0 0 0 1 382036
-0.001872 0.001036 0.122537 -0.261219 -0.519358 -1.551484 -0.043190 1 0 0 0 0 0 1 383037
-0.001878 0.001016 0.122521 -0.021577 -0.413453 -1.521701 -0.043222 1 0 0 0 0 0 1 384035
-0.001882 0.001005 0.122516 -0.034360 -0.533001 -1.647794 -0.043253 1 0 0 0 0 0 1 385038
-0.001889 0.001019 0.122503 0.018941 -0.860772 -1.559442 -0.043283 1 0 0 0 0 0 1 386006
-0.001886 0.001007 0.122478 -0.102165 -0.556453 -1.377081 -0.043315 1 0 0 0 0 0 1 387037
-0.001885 0.001001 0.122470 -0.096107 -0.602649 -1.564938 -0.043347 1 0 0 0 0 0 1 388036
-0.001885 0.000998 0.122466 -0.087958 -0.645083 -1.657008 -0.043378 1 0 0 0 0 0 1 389036
-0.001878 0.000978 0.122445 -0.167819 -0.412344 -1.413422 -0.043409 1 0 0 0 0 0 1 390037
-0.001875 0.000968 0.122437 -0.134231 -0.515857 -1.567303 -0.043440 1 0 0 0 0 0 1 391036
-0.001868 0.000944 0.122414 -0.195295 -0.333445 -1.366715 -0.043472 1 0 0 0 0 0 1 392037
-0.001864 0.000932 0.122406 -0.152017 -0.463821 -1.537982 -0.043503 1 0 0 0 0 0 1 393036
-0.001875 0.000912 0.122393 0.055244 -0.357820 -1.478953 -0.043534 1 0 0 0 0 0 1 394023
-0.001862 0.000898 0.122378 -0.257032 -0.409497 -1.449131 -0.043565 1 0 0 0 0 0 1 395010
-0.001861 0.000909 0.122362 -0.129233 -0.757006 -1.420782 -0.043596 1 0 0 0 0 0 1 396026
-0.001873 0.000900 0.122346 0.072315 -0.530763 -1.405589 -0.043628 1 0 0 0 0 0 1 397037
-0.001861 0.000892 0.122331 -0.247934 -0.499185 -1.402621 -0.043659 1 0 0 0 0 0 1 398022
-0.001854 0.000887 0.122325 -0.198744 -0.551556 -1.531740 -0.043690 1 0 0 0 0 0 1 399038
-0.001864 0.000871 0.122313 0.025353 -0.391652 -1.446496 -0.043722 1 0 0 0 0 0 1 400036
-0.001850 0.000858 0.122298 -0.276664 -0.414806 -1.406299 -0.043753 1 0 0 0 0 0 1 401037
-0.001856 0.000838 0.122283 -0.038056 -0.304078 -1.376645 -0.043784 1 0 0 0 0 0 1 402035
-0.001859 0.000828 0.122277 -0.050978 -0.420541 -1.503121 -0.043815 1 0 0 0 0 0 1 403037
-0.001842 0.000818 0.122266 -0.334823 -0.433108 -1.426402 -0.043847 1 0 0 0 0 0 1 404036
-0.001846 0.000800 0.122251 -0.073235 -0.302437 -1.372716 -0.043878 1 0 0 0 0 0 1 405037
-0.001829 0.000786 0.122236 -0.336248 -0.344815 -1.354038 -0.043909 1 0 0 0 0 0 1 406036
-0.001821 0.000779 0.122231 -0.255972 -0.436647 -1.477555 -0.043940 1 0 0 0 0 0 1 407037
-0.001830 0.000761 0.122218 -0.016168 -0.296990 -1.390037 -0.043972 1 0 0 0 0 0 1 408035
-0.001815 0.000748 0.122204 -0.309919 -0.330135 -1.349061 -0.044006 1 0 0 0 0 0 1 409123
-0.001827 0.000746 0.122178 0.006333 -0.475695 -1.172455 -0.044034 1 0 0 0 0 0 1 410030
-0.001832 0.000744 0.122168 -0.029756 -0.505802 -1.372606 -0.044066 1 0 0 0 0 0 1 411043
-0.001816 0.000739 0.122155 -0.331701 -0.453701 -1.333969 -0.044096 1 0 0 0 0 0 1 412032
-0.001821 0.000723 0.122140 -0.080513 -0.288576 -1.294885 -0.044128 1 0 0 0 0 0 1 413043
-0.001824 0.000715 0.122135 -0.085567 -0.375743 -1.417239 -0.044159 1 0 0 0 0 0 1 414032
-0.001819 0.000692 0.122112 -0.185700 -0.181428 -1.193782 -0.044190 1 0 0 0 0 0 1 415039
-0.001817 0.000681 0.122104 -0.164133 -0.304098 -1.356855 -0.044221 1 0 0 0 0 0 1 416020
-0.001797 0.000670 0.122092 -0.410360 -0.324656 -1.303014 -0.044253 1 0 0 0 0 0 1 417028
-0.001800 0.000651 0.122077 -0.128842 -0.198545 -1.258279 -0.044284 1 0 0 0 0 0 1 418019
-0.001801 0.000642 0.122071 -0.118369 -0.305290 -1.378780 -0.044315 1 0 0 0 0 0 1 419027
-0.001783 0.000633 0.122060 -0.389766 -0.313108 -1.299283 -0.044346 1 0 0 0 0 0 1 420022
-0.001787 0.000614 0.122045 -0.122821 -0.180218 -1.244478 -0.044378 1 0 0 0 0 0 1 421028
-0.001795 0.000623 0.122029 -0.045776 -0.534848 -1.215255 -0.044409 1 0 0 0 0 0 1 422018
-0.001779 0.000623 0.122014 -0.345892 -0.452352 -1.207824 -0.044440 1 0 0 0 0 0 1 423028
-0.001785 0.000609 0.121998 -0.100261 -0.252748 -1.190780 -0.044471 1 0 0 0 0 0 1 424019
-0.001788 0.000602 0.121992 -0.108654 -0.320351 -1.322222 -0.044503 1 0 0 0 0 0 1 425027
-0.001783 0.000580 0.121970 -0.210360 -0.116479 -1.101378 -0.044534 1 0 0 0 0 0 1 426023
-0.001781 0.000569 0.121962 -0.189959 -0.234088 -1.267009 -0.044602 1 0 0 0 0 0 1 428209
-0.001761 0.000559 0.121949 -0.436346 -0.252038 -1.213118 -0.044628 1 0 0 0 0 0 1 429041
-0.001764 0.000540 0.121934 -0.155521 -0.124738 -1.168310 -0.044659 1 0 0 0 0 0 1 430035
-0.001765 0.000531 0.121929 -0.145223 -0.230515 -1.289039 -0.044693 1 0 0 0 0 0 1 431107
-0.001766 0.000526 0.121927 -0.153941 -0.300177 -1.345523 -0.044721 1 0 0 0 0 0 1 432020
-0.001767 0.000524 0.121926 -0.160042 -0.336735 -1.367377 -0.044753 1 0 0 0 0 0 1 433036
-0.001766 0.000522 0.121895 -0.172869 -0.352816 -0.948169 -0.044784 1 0 0 0 0 0 1 434022
-0.001766 0.000522 0.121884 -0.168470 -0.363787 -1.166499 -0.044815 1 0 0 0 0 0 1 435041
-0.001766 0.000521 0.121880 -0.166975 -0.369252 -1.280173 -0.044846 1 0 0 0 0 0 1 436030
-0.001766 0.000521 0.121878 -0.166976 -0.371959 -1.324330 -0.044878 1 0 0 0 0 0 1 437041
-0.001766 0.000521 0.121878 -0.167313 -0.373376 -1.340768 -0.044909 1 0 0 0 0 0 1 438035
-0.001760 0.000503 0.121857 -0.251031 -0.120272 -1.065388 -0.044940 1 0 0 0 0 0 1 439037
-0.001757 0.000493 0.121850 -0.219960 -0.210862 -1.209652 -0.044971 1 0 0 0 0 0 1 440004
-0.001756 0.000489 0.121847 -0.198344 -0.277687 -1.284948 -0.045003 1 0 0 0 0 0 1 441034
-0.001768 0.000473 0.121836 -0.008507 -0.121611 -1.168913 -0.045034 1 0 0 0 0 0 1 442035
-0.001775 0.000464 0.121832 -0.065372 -0.207531 -1.253050 -0.045065 1 0 0 0 0 0 1 443039
-0.001778 0.000460 0.121830 -0.109640 -0.266803 -1.295602 -0.045097 1 0 0 0 0 0 1 444039
-0.001760 0.000454 0.121820 -0.395893 -0.235964 -1.175886 -0.045128 1 0 0 0 0 0 1 445036
-0.001752 0.000451 0.121816 -0.314757 -0.273991 -1.250939 -0.045159 1 0 0 0 0 0 1 446032
-0.001760 0.000435 0.121804 -0.073586 -0.106770 -1.143978 -0.045190 1 0 0 0 0 0 1 447038
-0.001770 0.000446 0.121790 -0.028666 -0.438899 -1.086561 -0.045222 1 0 0 0 0 0 1 448036
-0.001775 0.000451 0.121785 -0.083947 -0.406947 -1.203792 -0.045253 1 0 0 0 0 0 1 449034
-0.001772 0.000435 0.121762 -0.203628 -0.117522 -0.976974 -0.045283 1 0 0 0 0 0 1 450005
-0.001770 0.000427 0.121754 -0.191650 -0.187502 -1.139954 -0.045315 1 0 0 0 0 0 1 451035
-0.001769 0.000423 0.121752 -0.179763 -0.243764 -1.221853 -0.045347 1 0 0 0 0 0 1 452034
-0.001769 0.000421 0.121751 -0.173745 -0.274027 -1.253559 -0.045378 1 0 0 0 0 0 1 453033
-0.001782 0.000406 0.121740 0.007815 -0.098020 -1.119760 -0.045409 1 0 0 0 0 0 1 454035
-0.001788 0.000399 0.121736 -0.052930 -0.173494 -1.197612 -0.045440 1 0 0 0 0 0 1 455037
-0.001772 0.000391 0.121724 -0.361240 -0.165420 -1.101345 -0.045471 1 0 0 0 0 0 1 456032
-0.001778 0.000373 0.121710 -0.114132 -0.024808 -1.039947 -0.045502 1 0 0 0 0 0 1 457016
-0.001780 0.000364 0.121705 -0.120391 -0.123210 -1.155021 -0.045534 1 0 0 0 0 0 1 458027
-0.001782 0.000359 0.121703 -0.137341 -0.189195 -1.209555 -0.045566 1 0 0 0 0 0 1 459041
-0.001782 0.000357 0.121702 -0.147506 -0.223884 -1.230581 -0.045597 1 0 0 0 0 0 1 460039
-0.001796 0.000342 0.121692 0.025694 -0.050203 -1.092679 -0.045628 1 0 0 0 0 0 1 461030
-0.001802 0.000334 0.121688 -0.039063 -0.126614 -1.169244 -0.045659 1 0 0 0 0 0 1 462035
-0.001811 0.000349 0.121676 -0.013266 -0.432843 -1.063542 -0.045690 1 0 0 0 0 0 1 463036
-0.001829 0.000342 0.121661 0.114340 -0.182004 -1.006234 -0.045722 1 0 0 0 0 0 1 464038
-0.001818 0.000334 0.121646 -0.242264 -0.136404 -0.987125 -0.045753 1 0 0 0 0 0 1 465036
-0.001813 0.000331 0.121641 -0.212882 -0.180706 -1.111001 -0.045784 1 0 0 0 0 0 1 466032
-0.001811 0.000329 0.121639 -0.178362 -0.209493 -1.167962 -0.045815 1 0 0 0 0 0 1 467035
-0.001823 0.000314 0.121627 0.019034 -0.033467 -1.043619 -0.045846 1 0 0 0 0 0 1 468033
-0.001829 0.000306 0.121623 -0.033357 -0.108570 -1.125168 -0.045878 1 0 0 0 0 0 1 469026
-0.001845 0.000289 0.121611 0.103126 0.028686 -1.020501 -0.045909 1 0 0 0 0 0 1 470030
-0.001853 0.000280 0.121607 0.018521 -0.067268 -1.110135 -0.045940 1 0 0 0 0 0 1 471033
-0.001857 0.000275 0.121606 -0.039750 -0.131643 -1.154679 -0.045972 1 0 0 0 0 0 1 472034
-0.001859 0.000273 0.121605 -0.070743 -0.165486 -1.172079 -0.046003 1 0 0 0 0 0 1 473035
-0.001873 0.000258 0.121594 0.091790 0.008348 -1.032407 -0.046034 1 0 0 0 0 0 1 474033
-0.001880 0.000251 0.121590 0.022070 -0.067606 -1.108677 -0.046065 1 0 0 0 0 0 1 475035
-0.001884 0.000247 0.121589 -0.028515 -0.121832 -1.148409 -0.046097 1 0 0 0 0 0 1 476033
-0.001885 0.000245 0.121589 -0.055608 -0.150595 -1.164093 -0.046128 1 0 0 0 0 0 1 477033
-0.001899 0.000230 0.121578 0.108816 0.025717 -1.023659 -0.046159 1 0 0 0 0 0 1 478021
-0.001906 0.000223 0.121574 0.040159 -0.048902 -1.099782 -0.046190 1 0 0 0 0 0 1 479035
-0.001910 0.000219 0.121573 -0.009899 -0.102439 -1.139457 -0.046221 1 0 0 0 0 0 1 480033
-0.001924 0.000203 0.121562 0.141476 0.059967 -1.008410 -0.046252 1 0 0 0 0 0 1 481022
-0.001932 0.000196 0.121558 0.066174 -0.021626 -1.088023 -0.046284 1 0 0 0 0 0 1 482018
-0.001936 0.000192 0.121556 0.012779 -0.078676 -1.128950 -0.046315 1 0 0 0 0 0 1 483027
-0.001951 0.000176 0.121545 0.162378 0.081903 -0.998204 -0.046346 1 0 0 0 0 0 1 484017
-0.001958 0.000168 0.121541 0.086286 -0.000490 -1.078025 -0.046377 1 0 0 0 0 0 1 485025
-0.001962 0.000164 0.121540 0.032506 -0.057940 -1.119010 -0.046409 1 0 0 0 0 0 1 486017
-0.001964 0.000162 0.121539 0.003816 -0.088292 -1.135174 -0.046441 1 0 0 0 0 0 1 487069
-0.001965 0.000161 0.121539 -0.010815 -0.103668 -1.141413 -0.046471 1 0 0 0 0 0 1 488019
-0.001978 0.000147 0.121528 0.159850 0.079253 -0.997116 -0.046503 1 0 0 0 0 0 1 489026
-0.001985 0.000139 0.121525 0.094666 0.008304 -1.072181 -0.046534 1 0 0 0 0 0 1 490019
-0.001988 0.000136 0.121523 0.046400 -0.043388 -1.111510 -0.046565 1 0 0 0 0 0 1 491025
-0.001990 0.000134 0.121523 0.020456 -0.070874 -1.127030 -0.046596 1 0 0 0 0 0 1 492017
-0.002004 0.000119 0.121512 0.185201 0.105792 -0.985941 -0.046627 1 0 0 0 0 0 1 493025
-0.002011 0.000112 0.121508 0.117109 0.031794 -1.062226 -0.046658 1 0 0 0 0 0 1 494016
-0.002014 0.000108 0.121507 0.067375 -0.021402 -1.101996 -0.046690 1 0 0 0 0 0 1 495017
-0.002016 0.000106 0.121506 0.040724 -0.049645 -1.117674 -0.046721 1 0 0 0 0 0 1 496025
-0.002030 0.000092 0.121496 0.205036 0.126568 -0.976472 -0.046752 1 0 0 0 0 0 1 497017
-0.002037 0.000084 0.121492 0.136826 0.052474 -1.052851 -0.046784 1 0 0 0 0 0 1 498026
-0.002040 0.000081 0.121490 0.087059 -0.000784 -1.092633 -0.046815 1 0 0 0 0 0 1 499017
-0.002055 0.000065 0.121479 0.238210 0.161396 -0.960873 -0.046846 1 0 0 0 0 0 1 500022
-0.002063 0.000057 0.121475 0.163295 0.080234 -1.040758 -0.046877 1 0 0 0 0 0 1 501016
-0.002066 0.000053 0.121474 0.110153 0.023453 -1.081792 -0.046908 1 0 0 0 0 0 1 502003
-0.002068 0.000051 0.121473 0.081812 -0.006610 -1.098686 -0.046973 1 0 0 0 0 0 1 504066
-0.002069 0.000050 0.121473 0.067386 -0.021788 -1.104905 -0.047003 1 0 0 0 0 0 1 505031
-0.002083 0.000036 0.121462 0.237862 0.160959 -0.959976 -0.047034 1 0 0 0 0 0 1 506032
-0.002089 0.000029 0.121459 0.173010 0.090373 -1.035259 -0.047065 1 0 0 0 0 0 1 507039
-0.002093 0.000025 0.121457 0.124946 0.038881 -1.074631 -0.047096 1 0 0 0 0 0 1 508003
-0.002094 0.000023 0.121457 0.099122 0.011516 -1.090197 -0.047128 1 0 0 0 0 0 1 509035
-0.002095 0.000022 0.121457 0.085966 -0.002343 -1.096235 -0.047159 1 0 0 0 0 0 1 510035
-0.002109 0.000008 0.121446 0.257039 0.181021 -0.951066 -0.047190 1 0 0 0 0 0 1 511021
-0.002115 0.000001 0.121442 0.192591 0.110841 -1.026375 -0.047221 1 0 0 0 0 0 1 512031
-0.002119 -0.000003 0.121441 0.144733 0.059561 -1.065787 -0.047253 1 0 0 0 0 0 1 513032
-0.002121 -0.000004 0.121440 0.119014 0.032308 -1.081323 -0.047284 1 0 0 0 0 0 1 514031
-0.002121 -0.000005 0.121440 0.105917 0.018511 -1.087357 -0.047315 1 0 0 0 0 0 1 515036
-0.002122 -0.000006 0.121440 0.099333 0.011608 -1.089959 -0.047347 1 0 0 0 0 0 1 516039
-0.002135 -0.000020 0.121429 0.273700 0.198387 -0.943404 -0.047378 1 0 0 0 0 0 1 517036
-0.002142 -0.000027 0.121426 0.210997 0.130042 -1.018326 -0.047409 1 0 0 0 0 0 1 518033
-0.002145 -0.000030 0.121424 0.164010 0.079680 -1.057616 -0.047440 1 0 0 0 0 0 1 519034
-0.002147 -0.000032 0.121424 0.138763 0.052894 -1.073099 -0.047471 1 0 0 0 0 0 1 520032
-0.002160 -0.000047 0.121413 0.303438 0.229517 -0.931041 -0.047503 1 0 0 0 0 0 1 521033
-0.002167 -0.000054 0.121409 0.235968 0.156152 -1.007643 -0.047534 1 0 0 0 0 0 1 522033
-0.002171 -0.000058 0.121408 0.186584 0.103305 -1.047536 -0.047565 1 0 0 0 0 0 1 523034
-0.002173 -0.000060 0.121407 0.160121 0.075272 -1.063226 -0.047596 1 0 0 0 0 0 1 524032
-0.002174 -0.000061 0.121407 0.146657 0.061120 -1.069292 -0.047628 1 0 0 0 0 0 1 525031
-0.002174 -0.000061 0.121407 0.139912 0.054021 -1.071899 -0.047659 1 0 0 0 0 0 1 526031
-0.002187 -0.000075 0.121396 0.314056 0.240598 -0.925027 -0.047690 1 0 0 0 0 0 1 527033
-0.002194 -0.000082 0.121392 0.251472 0.172349 -1.000054 -0.047722 1 0 0 0 0 0 1 528033
-0.002197 -0.000086 0.121391 0.204564 0.122065 -1.039387 -0.047753 1 0 0 0 0 0 1 529033
-0.002204 -0.000069 0.121380 0.253093 -0.157314 -0.909887 -0.047784 1 0 0 0 0 0 1 530034
-0.002208 -0.000061 0.121376 0.215632 -0.082264 -0.988349 -0.047815 1 0 0 0 0 0 1 531033
-0.002223 -0.000070 0.121364 0.367442 0.166686 -0.880277 -0.047846 1 0 0 0 0 0 1 532031
-0.002230 -0.000075 0.121360 0.292887 0.131815 -0.970190 -0.047878 1 0 0 0 0 0 1 533032
-0.002234 -0.000078 0.121358 0.239798 0.098430 -1.014843 -0.047909 1 0 0 0 0 0 1 534030
-0.002236 -0.000079 0.121358 0.211445 0.080139 -1.032184 -0.047940 1 0 0 0 0 0 1 535033
-0.002249 -0.000093 0.121347 0.374373 0.260851 -0.890369 -0.047971 1 0 0 0 0 0 1 536033
-0.002256 -0.000100 0.121343 0.306355 0.189806 -0.967316 -0.048003 1 0 0 0 0 0 1 537032
-0.002260 -0.000104 0.121342 0.256718 0.138148 -1.007324 -0.048034 1 0 0 0 0 0 1 538032
-0.002267 -0.000088 0.121331 0.303825 -0.141927 -0.877980 -0.048065 1 0 0 0 0 0 1 539031
-0.002271 -0.000079 0.121327 0.265788 -0.067296 -0.956495 -0.048096 1 0 0 0 0 0 1 540026
-0.002286 -0.000089 0.121315 0.417149 0.181352 -0.848182 -0.048127 1 0 0 0 0 0 1 541020
-0.002293 -0.000094 0.121311 0.342577 0.146481 -0.938165 -0.048159 1 0 0 0 0 0 1 542024
-0.002297 -0.000096 0.121309 0.289511 0.113104 -0.982841 -0.048190 1 0 0 0 0 0 1 543033
-0.002299 -0.000097 0.121309 0.261181 0.094821 -1.000173 -0.048221 1 0 0 0 0 0 1 544030
-0.002300 -0.000098 0.121308 0.246791 0.085539 -1.006798 -0.048253 1 0 0 0 0 0 1 545028
-0.002305 -0.000080 0.121298 0.313254 -0.171702 -0.864420 -0.048284 1 0 0 0 0 0 1 546028
-0.002321 -0.000085 0.121283 0.462394 0.104351 -0.789591 -0.048315 1 0 0 0 0 0 1 547030
-0.002329 -0.000087 0.121278 0.380919 0.102511 -0.902479 -0.048346 1 0 0 0 0 0 1 548029
-0.002333 -0.000088 0.121276 0.323663 0.087558 -0.956268 -0.048378 1 0 0 0 0 0 1 549030
-0.002335 -0.000089 0.121276 0.293070 0.078667 -0.976867 -0.048408 1 0 0 0 0 0 1 550002
-0.002337 -0.000089 0.121276 0.277557 0.074099 -0.984653 -0.048440 1 0 0 0 0 0 1 551032
-0.002355 -0.000085 0.121254 0.520500 0.009128 -0.693750 -0.048471 1 0 0 0 0 0 1 552018
-0.002365 -0.000083 0.121247 0.431623 0.030131 -0.842117 -0.048502 1 0 0 0 0 0 1 553015
-0.002370 -0.000082 0.121244 0.364756 0.045854 -0.919408 -0.048534 1 0 0 0 0 0 1 554024
-0.002372 -0.000081 0.121243 0.328635 0.054220 -0.949392 -0.048567 1 0 0 0 0 0 1 555083
-0.002379 -0.000062 0.121232 0.383736 -0.194026 -0.815204 -0.048599 1 0 0 0 0 0 1 556097
-0.002382 -0.000053 0.121228 0.350095 -0.103593 -0.892054 -0.048629 1 0 0 0 0 0 1 557081
-0.002384 -0.000049 0.121227 0.326460 -0.037015 -0.931708 -0.048661 1 0 0 0 0 0 1 558097
-0.002397 -0.000060 0.121216 0.490787 0.188245 -0.798340 -0.048692 1 0 0 0 0 0 1 559081
-0.002404 -0.000066 0.121212 0.423842 0.139950 -0.878572 -0.048721 1 0 0 0 0 0 1 560024
-0.002408 -0.000069 0.121211 0.374754 0.099687 -0.919694 -0.048752 1 0 0 0 0 0 1 561024
-0.002415 -0.000052 0.121199 0.421938 -0.174458 -0.790303 -0.048783 1 0 0 0 0 0 1 562014
-0.002419 -0.000043 0.121196 0.384258 -0.097243 -0.869024 -0.048815 1 0 0 0 0 0 1 563023
-0.002421 -0.000039 0.121194 0.358568 -0.037300 -0.909309 -0.048846 1 0 0 0 0 0 1 564014
-0.002434 -0.000051 0.121183 0.521811 0.184595 -0.776091 -0.048877 1 0 0 0 0 0 1 565023
-0.002441 -0.000057 0.121179 0.454445 0.134673 -0.856413 -0.048908 1 0 0 0 0 0 1 566014
-0.002445 -0.000060 0.121178 0.405142 0.093623 -0.897579 -0.048940 1 0 0 0 0 0 1 567024
-0.002447 -0.000061 0.121177 0.378741 0.071482 -0.913610 -0.048971 1 0 0 0 0 0 1 568015
-0.002453 -0.000043 0.121166 0.438811 -0.192118 -0.774216 -0.049002 1 0 0 0 0 0 1 569023
-0.002456 -0.000035 0.121163 0.407871 -0.109568 -0.849344 -0.049033 1 0 0 0 0 0 1 570015
-0.002458 -0.000030 0.121161 0.385625 -0.046964 -0.888375 -0.049065 1 0 0 0 0 0 1 571023
-0.002459 -0.000028 0.121161 0.373631 -0.013527 -0.903633 -0.049096 1 0 0 0 0 0 1 572013
-0.002459 -0.000027 0.121161 0.367542 0.003386 -0.909479 -0.049127 1 0 0 0 0 0 1 573023
-0.002459 -0.000026 0.121161 0.364577 0.011873 -0.911921 -0.049159 1 0 0 0 0 0 1 574043
-0.002459 -0.000026 0.121161 0.363182 0.016111 -0.913145 -0.049190 1 0 0 0 0 0 1 575027
-0.002459 -0.000026 0.121161 0.362587 0.018237 -0.913939 -0.049221 1 0 0 0 0 0 1 576013
-0.002472 -0.000040 0.121150 0.539329 0.209163 -0.765530 -0.049253 1 0 0 0 0 0 1 577029
-0.002479 -0.000047 0.121146 0.479053 0.143577 -0.840480 -0.049284 1 0 0 0 0 0 1 578033
-0.002482 -0.000050 0.121145 0.433345 0.094687 -0.879735 -0.049315 1 0 0 0 0 0 1 579035
-0.002484 -0.000052 0.121144 0.408769 0.068629 -0.895085 -0.049346 1 0 0 0 0 0 1 580018
-0.002490 -0.000034 0.121134 0.469721 -0.196924 -0.755301 -0.049378 1 0 0 0 0 0 1 581031
-0.002493 -0.000026 0.121130 0.439327 -0.115464 -0.830378 -0.049409 1 0 0 0 0 0 1 582037
-0.002495 -0.000021 0.121128 0.417338 -0.053401 -0.869349 -0.049440 1 0 0 0 0 0 1 583033
-0.002495 -0.000019 0.121128 0.405492 -0.020254 -0.884586 -0.049471 1 0 0 0 0 0 1 584026
-0.002496 -0.000018 0.121128 0.399488 -0.003475 -0.890417 -0.049503 1 0 0 0 0 0 1 585034
-0.002496 -0.000017 0.121128 0.396547 0.004939 -0.892829 -0.049534 1 0 0 0 0 0 1 586028
-0.002496 -0.000017 0.121128 0.395206 0.009148 -0.894044 -0.049566 1 0 0 0 0 0 1 587047
-0.002496 -0.000017 0.121128 0.394639 0.011256 -0.894839 -0.049597 1 0 0 0 0 0 1 588043
-0.002496 -0.000017 0.121128 0.394478 0.012307 -0.895479 -0.049628 1 0 0 0 0 0 1 589041
-0.002496 -0.000017 0.121128 0.394535 0.012850 -0.896069 -0.049659 1 0 0 0 0 0 1 590043
-0.002496 -0.000017 0.121128 0.394663 0.013120 -0.896632 -0.049690 1 0 0 0 0 0 1 591021
-0.002496 -0.000017 0.121128 0.394860 0.013264 -0.897208 -0.049722 1 0 0 0 0 0 1 592039
-0.002496 -0.000017 0.121128 0.395087 0.013327 -0.897770 -0.049752 1 0 0 0 0 0 1 593023
-0.002496 -0.000017 0.121128 0.395315 0.013376 -0.898338 -0.049784 1 0 0 0 0 0 1 594039
-0.002496 -0.000017 0.121128 0.395650 0.013411 -0.899093 -0.049826 1 0 0 0 0 0 1 595378
-0.002502 0.000001 0.121117 0.469196 -0.238958 -0.753582 -0.049846 1 0 0 0 0 0 1 596001
-0.002504 0.000011 0.121114 0.445270 -0.151029 -0.826812 -0.049878 1 0 0 0 0 0 1 597027
-0.002506 0.000015 0.121112 0.426538 -0.085727 -0.865173 -0.049909 1 0 0 0 0 0 1 598028
-0.002506 0.000017 0.121112 0.416311 -0.050980 -0.880167 -0.049940 1 0 0 0 0 0 1 599019
-0.002507 0.000019 0.121112 0.411152 -0.033407 -0.885916 -0.049971 1 0 0 0 0 0 1 600031
-0.002507 0.000019 0.121112 0.408619 -0.024590 -0.888295 -0.050003 1 0 0 0 0 0 1 601028
-0.002507 0.000019 0.121112 0.407481 -0.020192 -0.889486 -0.050034 1 0 0 0 0 0 1 602030
-0.002507 0.000020 0.121112 0.407013 -0.018004 -0.890260 -0.050065 1 0 0 0 0 0 1 603018
-0.002507 0.000020 0.121112 0.406918 -0.016912 -0.890899 -0.050097 1 0 0 0 0 0 1 604033
-0.002507 0.000020 0.121112 0.407004 -0.016379 -0.891480 -0.050128 1 0 0 0 0 0 1 605034
-0.002507 0.000020 0.121112 0.407154 -0.016109 -0.892037 -0.050158 1 0 0 0 0 0 1 606005
-0.002507 0.000020 0.121112 0.407369 -0.015974 -0.892605 -0.050190 1 0 0 0 0 0 1 607033
-0.002507 0.000020 0.121112 0.407593 -0.015925 -0.893158 -0.050221 1 0 0 0 0 0 1 608029
-0.002507 0.000020 0.121112 0.407838 -0.015900 -0.893705 -0.050252 1 0 0 0 0 0 1 609000
-0.002507 0.000020 0.121112 0.408085 -0.015885 -0.894255 -0.050283 1 0 0 0 0 0 1 610000
-0.002507 0.000020 0.121112 0.408342 -0.015881 -0.894833 -0.050315 1 0 0 0 0 0 1 611030
-0.002507 0.000020 0.121112 0.408587 -0.015898 -0.895396 -0.050346 1 0 0 0 0 0 1 612029
-0.002507 0.000020 0.121112 0.408834 -0.015897 -0.895936 -0.050377 1 0 0 0 0 0 1 613022
-0.002507 0.000020 0.121112 0.409100 -0.015909 -0.896498 -0.050409 1 0 0 0 0 0 1 614025
-0.002488 0.000015 0.121102 0.145436 0.046181 -0.761697 -0.050440 1 0 0 0 0 0 1 615029
-0.002484 0.000031 0.121088 0.312086 -0.227780 -0.683521 -0.050471 1 0 0 0 0 0 1 616030
-0.002482 0.000039 0.121083 0.356381 -0.156057 -0.791796 -0.050502 1 0 0 0 0 0 1 617001
-0.002494 0.000029 0.121070 0.550734 0.090656 -0.694348 -0.050534 1 0 0 0 0 0 1 618029
-0.002500 0.000025 0.121066 0.498486 0.055017 -0.788387 -0.050565 1 0 0 0 0 0 1 619030
-0.002484 0.000018 0.121055 0.192739 0.083404 -0.698982 -0.050596 1 0 0 0 0 0 1 620027
-0.002476 0.000014 0.121051 0.262932 0.043410 -0.784057 -0.050628 1 0 0 0 0 0 1 621029
-0.002472 0.000012 0.121049 0.319513 0.017977 -0.825745 -0.050659 1 0 0 0 0 0 1 622027
-0.002470 0.000012 0.121049 0.349736 0.004708 -0.841830 -0.050690 1 0 0 0 0 0 1 623030
-0.002469 0.000011 0.121049 0.365051 -0.001991 -0.847890 -0.050721 1 0 0 0 0 0 1 624027
-0.002450 0.000006 0.121039 0.109007 0.056725 -0.714832 -0.050753 1 0 0 0 0 0 1 625034
-0.002440 0.000004 0.121035 0.205837 0.033538 -0.783440 -0.050783 1 0 0 0 0 0 1 626014
-0.002435 0.000003 0.121034 0.276034 0.016667 -0.819261 -0.050815 1 0 0 0 0 0 1 627023
-0.002433 0.000002 0.121034 0.313114 0.007693 -0.833265 -0.050846 1 0 0 0 0 0 1 628020
-0.002432 0.000002 0.121033 0.331875 0.003158 -0.838619 -0.050877 1 0 0 0 0 0 1 629012
-0.002412 -0.000003 0.121024 0.077630 0.062935 -0.705126 -0.050909 1 0 0 0 0 0 1 630021
-0.002407 0.000013 0.121010 0.248705 -0.212156 -0.627666 -0.050940 1 0 0 0 0 0 1 631012
-0.002405 0.000021 0.121005 0.295118 -0.141071 -0.736134 -0.050971 1 0 0 0 0 0 1 632020
-0.002404 0.000025 0.121003 0.313420 -0.084751 -0.787876 -0.051002 1 0 0 0 0 0 1 633011
-0.002404 0.000027 0.121002 0.321830 -0.054556 -0.807642 -0.051034 1 0 0 0 0 0 1 634022
-0.002404 0.000028 0.121002 0.325904 -0.039254 -0.815005 -0.051065 1 0 0 0 0 0 1 635012
-0.002404 0.000029 0.121002 0.327985 -0.031591 -0.817924 -0.051096 1 0 0 0 0 0 1 636025
-0.002403 0.000029 0.121002 0.329096 -0.027778 -0.819263 -0.051127 1 0 0 0 0 0 1 637011
-0.002384 0.000025 0.120992 0.066102 0.036201 -0.684224 -0.051159 1 0 0 0 0 0 1 638020
-0.002375 0.000022 0.120989 0.159218 0.015668 -0.752405 -0.051194 1 0 0 0 0 0 1 639137
-0.002370 0.000021 0.120988 0.227537 0.000105 -0.788052 -0.051225 1 0 0 0 0 0 1 640145
-0.002368 0.000021 0.120987 0.263672 -0.008201 -0.801974 -0.051256 1 0 0 0 0 0 1 641137
-0.002367 0.000021 0.120987 0.281949 -0.012404 -0.807286 -0.051287 1 0 0 0 0 0 1 642145
-0.002366 0.000020 0.120987 0.291119 -0.014539 -0.809410 -0.051315 1 0 0 0 0 0 1 643012
-0.002366 0.000020 0.120987 0.295828 -0.015590 -0.810559 -0.051350 1 0 0 0 0 0 1 644156
-0.002366 0.000020 0.120987 0.298259 -0.016133 -0.811261 -0.051382 1 0 0 0 0 0 1 645160
-0.002366 0.000020 0.120987 0.299556 -0.016410 -0.811820 -0.051412 1 0 0 0 0 0 1 646142
-0.002366 0.000020 0.120987 0.300295 -0.016553 -0.812337 -0.051444 1 0 0 0 0 0 1 647140
-0.002366 0.000020 0.120987 0.300833 -0.016636 -0.813034 -0.051487 1 0 0 0 0 0 1 648524
-0.002366 0.000020 0.120987 0.301073 -0.016672 -0.813343 -0.051507 1 0 0 0 0 0 1 649153
-0.002366 0.000020 0.120987 0.301333 -0.016701 -0.813833 -0.051538 1 0 0 0 0 0 1 650152
-0.002366 0.000020 0.120987 0.301529 -0.016708 -0.814266 -0.051565 1 0 0 0 0 0 1 651018
-0.002366 0.000020 0.120987 0.301749 -0.016733 -0.814812 -0.051599 1 0 0 0 0 0 1 652124
-0.002366 0.000020 0.120987 0.301938 -0.016745 -0.815318 -0.051631 1 0 0 0 0 0 1 653151
-0.002366 0.000020 0.120987 0.302109 -0.016756 -0.815755 -0.051659 1 0 0 0 0 0 1 654023
-0.002366 0.000020 0.120987 0.302315 -0.016768 -0.816310 -0.051694 1 0 0 0 0 0 1 655146
-0.002366 0.000020 0.120987 0.302495 -0.016767 -0.816792 -0.051725 1 0 0 0 0 0 1 656149
-0.002366 0.000020 0.120987 0.302687 -0.016799 -0.817298 -0.051757 1 0 0 0 0 0 1 657163
-0.002366 0.000020 0.120987 0.302874 -0.016791 -0.817789 -0.051788 1 0 0 0 0 0 1 658158
-0.002366 0.000020 0.120987 0.303021 -0.016807 -0.818213 -0.051814 1 0 0 0 0 0 1 659004
-0.002366 0.000020 0.120987 0.303226 -0.016807 -0.818767 -0.051850 1 0 0 0 0 0 1 660150
-0.002366 0.000020 0.120987 0.303416 -0.016839 -0.819266 -0.051881 1 0 0 0 0 0 1 661152
-0.002366 0.000020 0.120987 0.303603 -0.016832 -0.819758 -0.051913 1 0 0 0 0 0 1 662148
-0.002366 0.000020 0.120987 0.303780 -0.016849 -0.820262 -0.051944 1 0 0 0 0 0 1 663155
-0.002366 0.000020 0.120987 0.303958 -0.016848 -0.820744 -0.051975 1 0 0 0 0 0 1 664157
-0.002366 0.000020 0.120987 0.304147 -0.016880 -0.821241 -0.052007 1 0 0 0 0 0 1 665154
-0.002366 0.000020 0.120987 0.304312 -0.016871 -0.821671 -0.052034 1 0 0 0 0 0 1 666025
-0.002366 0.000020 0.120987 0.304512 -0.016889 -0.822238 -0.052069 1 0 0 0 0 0 1 667160
-0.002366 0.000020 0.120987 0.304693 -0.016900 -0.822711 -0.052100 1 0 0 0 0 0 1 668156
-0.002366 0.000020 0.120987 0.304875 -0.016910 -0.823219 -0.052131 1 0 0 0 0 0 1 669151
-0.002366 0.000020 0.120987 0.305066 -0.016912 -0.823709 -0.052163 1 0 0 0 0 0 1 670153
-0.002366 0.000020 0.120987 0.305242 -0.016929 -0.824208 -0.052194 1 0 0 0 0 0 1 671152
-0.002366 0.000020 0.120987 0.305423 -0.016940 -0.824683 -0.052225 1 0 0 0 0 0 1 672153
-0.002366 0.000020 0.120987 0.305606 -0.016951 -0.825194 -0.052257 1 0 0 0 0 0 1 673154
-0.002366 0.000020 0.120987 0.305773 -0.016951 -0.825617 -0.052284 1 0 0 0 0 0 1 674020
-0.002366 0.000020 0.120987 0.305970 -0.016970 -0.826174 -0.052318 1 0 0 0 0 0 1 675136
-0.002366 0.000020 0.120987 0.306154 -0.016981 -0.826656 -0.052350 1 0 0 0 0 0 1 676152
-0.002366 0.000020 0.120987 0.306337 -0.016991 -0.827167 -0.052381 1 0 0 0 0 0 1 677152
-0.002366 0.000020 0.120987 0.306523 -0.016992 -0.827642 -0.052412 1 0 0 0 0 0 1 678123
-0.002366 0.000020 0.120987 0.306699 -0.017010 -0.828144 -0.052443 1 0 0 0 0 0 1 679127
-0.002366 0.000020 0.120987 0.306880 -0.017021 -0.828615 -0.052474 1 0 0 0 0 0 1 680122
-0.002366 0.000020 0.120987 0.307068 -0.017032 -0.829141 -0.052506 1 0 0 0 0 0 1 681152
-0.002366 0.000020 0.120987 0.307259 -0.017033 -0.829630 -0.052538 1 0 0 0 0 0 1 682152
-0.002366 0.000020 0.120987 0.307435 -0.017051 -0.830130 -0.052569 1 0 0 0 0 0 1 683153
-0.002366 0.000020 0.120987 0.307591 -0.017061 -0.830537 -0.052596 1 0 0 0 0 0 1 684017
-0.002366 0.000020 0.120987 0.307797 -0.017072 -0.831109 -0.052631 1 0 0 0 0 0 1 685139
-0.002366 0.000020 0.120987 0.307989 -0.017074 -0.831600 -0.052662 1 0 0 0 0 0 1 686145
-0.002366 0.000020 0.120987 0.308167 -0.017091 -0.832106 -0.052694 1 0 0 0 0 0 1 687156
-0.002366 0.000020 0.120987 0.308347 -0.017102 -0.832578 -0.052725 1 0 0 0 0 0 1 688152
-0.002366 0.000020 0.120987 0.308531 -0.017113 -0.833091 -0.052757 1 0 0 0 0 0 1 689155
-0.002366 0.000020 0.120987 0.308713 -0.017123 -0.833585 -0.052788 1 0 0 0 0 0 1 690153
-0.002366 0.000020 0.120987 0.308892 -0.017121 -0.834066 -0.052819 1 0 0 0 0 0 1 691153
-0.002378 0.000007 0.120976 0.486675 0.173361 -0.685147 -0.052850 1 0 0 0 0 0 1 692151
-0.002385 -0.000000 0.120972 0.426892 0.107648 -0.759660 -0.052880 1 0 0 0 0 0 1 693121
-0.002388 -0.000004 0.120971 0.381451 0.058713 -0.798654 -0.052912 1 0 0 0 0 0 1 694123
-0.002390 -0.000006 0.120971 0.357001 0.032616 -0.813869 -0.052944 1 0 0 0 0 0 1 695153
-0.002391 -0.000006 0.120970 0.344580 0.019404 -0.819614 -0.052975 1 0 0 0 0 0 1 696134
-0.002391 -0.000007 0.120970 0.338430 0.012783 -0.821974 -0.053007 1 0 0 0 0 0 1 697161
-0.002391 -0.000007 0.120970 0.341034 0.009565 -0.837056 -0.053936 1 0 0 0 0 0 1 726906
-0.002391 -0.000007 0.120970 0.339667 0.007917 -0.837862 -0.053974 1 0 0 0 0 0 1 728123
-0.002391 -0.000007 0.120970 0.339046 0.007100 -0.838386 -0.054003 1 0 0 0 0 0 1 729026
-0.002391 -0.000007 0.120970 0.338861 0.006679 -0.838956 -0.054038 1 0 0 0 0 0 1 730152
-0.002391 -0.000007 0.120970 0.338853 0.006485 -0.839454 -0.054069 1 0 0 0 0 0 1 731148
-0.002391 -0.000007 0.120970 0.339078 0.006383 -0.840268 -0.054121 1 0 0 0 0 0 1 732831
-0.002391 -0.000007 0.120970 0.339272 0.006346 -0.840853 -0.054159 1 0 0 0 0 0 1 734023
-0.002391 -0.000007 0.120970 0.339464 0.006323 -0.841397 -0.054194 1 0 0 0 0 0 1 735140
-0.002391 -0.000007 0.120970 0.339642 0.006307 -0.841877 -0.054225 1 0 0 0 0 0 1 736142
-0.002391 -0.000007 0.120970 0.339805 0.006300 -0.842311 -0.054252 1 0 0 0 0 0 1 737023
-0.002391 -0.000007 0.120970 0.340025 0.006303 -0.842858 -0.054288 1 0 0 0 0 0 1 738150
-0.002391 -0.000007 0.120970 0.340220 0.006307 -0.843343 -0.054319 1 0 0 0 0 0 1 739149
-0.002391 -0.000007 0.120970 0.340420 0.006302 -0.843849 -0.054352 1 0 0 0 0 0 1 740217
-0.002391 -0.000007 0.120970 0.340611 0.006313 -0.844313 -0.054381 1 0 0 0 0 0 1 741151
-0.002391 -0.000007 0.120970 0.340807 0.006317 -0.844799 -0.054413 1 0 0 0 0 0 1 742150
-0.002391 -0.000007 0.120970 0.340999 0.006333 -0.845271 -0.054444 1 0 0 0 0 0 1 743149
-0.002391 -0.000007 0.120970 0.341202 0.006315 -0.845761 -0.054475 1 0 0 0 0 0 1 744150
-0.002391 -0.000007 0.120970 0.341437 0.006329 -0.846359 -0.054513 1 0 0 0 0 0 1 745367
-0.002391 -0.000007 0.120970 0.341585 0.006332 -0.846727 -0.054537 1 0 0 0 0 0 1 746123
-0.002391 -0.000007 0.120970 0.341744 0.006339 -0.847145 -0.054564 1 0 0 0 0 0 1 746997
-0.002391 -0.000007 0.120970 0.341978 0.006328 -0.847690 -0.054599 1 0 0 0 0 0 1 748123
-0.002391 -0.000007 0.120970 0.342172 0.006342 -0.848181 -0.054631 1 0 0 0 0 0 1 749122
-0.002391 -0.000007 0.120970 0.342368 0.006347 -0.848668 -0.054662 1 0 0 0 0 0 1 750124
-0.002404 -0.000021 0.120960 0.520427 0.197159 -0.699280 -0.054693 1 0 0 0 0 0 1 751123
-0.002411 -0.000028 0.120956 0.460903 0.131716 -0.773762 -0.054724 1 0 0 0 0 0 1 752122
-0.002414 -0.000031 0.120954 0.415602 0.082913 -0.812738 -0.054756 1 0 0 0 0 0 1 753123
-0.002416 -0.000033 0.120954 0.391220 0.056891 -0.827934 -0.054787 1 0 0 0 0 0 1 754122
-0.002417 -0.000034 0.120954 0.378849 0.043712 -0.833678 -0.054818 1 0 0 0 0 0 1 755122
-0.002417 -0.000034 0.120954 0.372698 0.037125 -0.836006 -0.054849 1 0 0 0 0 0 1 756123
-0.002417 -0.000035 0.120954 0.369711 0.033837 -0.837073 -0.054877 1 0 0 0 0 0 1 756997
-0.002417 -0.000035 0.120954 0.368559 0.032225 -0.838396 -0.054948 1 0 0 0 0 0 1 759289
-0.002417 -0.000035 0.120954 0.367937 0.031408 -0.838875 -0.054974 1 0 0 0 0 0 1 760123
-0.002417 -0.000035 0.120954 0.367722 0.031007 -0.839310 -0.055002 1 0 0 0 0 0 1 760998
-0.002417 -0.000035 0.120954 0.367758 0.030830 -0.839866 -0.055037 1 0 0 0 0 0 1 762137
-0.002417 -0.000035 0.120954 0.367864 0.030741 -0.840341 -0.055069 1 0 0 0 0 0 1 763138
-0.002417 -0.000035 0.120954 0.368025 0.030708 -0.840832 -0.055100 1 0 0 0 0 0 1 764138
-0.002417 -0.000035 0.120954 0.368209 0.030684 -0.841304 -0.055131 1 0 0 0 0 0 1 765137
-0.002417 -0.000035 0.120954 0.368407 0.030701 -0.841780 -0.055163 1 0 0 0 0 0 1 766149
-0.002423 -0.000016 0.120943 0.442383 -0.222930 -0.695533 -0.055190 1 0 0 0 0 0 1 767023
-0.002425 -0.000007 0.120939 0.418642 -0.135867 -0.768407 -0.055225 1 0 0 0 0 0 1 768148
-0.002427 -0.000003 0.120938 0.400013 -0.071036 -0.806528 -0.055256 1 0 0 0 0 0 1 769147
-0.002428 -0.000001 0.120938 0.391071 -0.036506 -0.824139 -0.055471 1 0 0 0 0 0 1 776004
-0.002428 0.000001 0.120938 0.387207 -0.019056 -0.832624 -0.055693 1 0 0 0 0 0 1 783114
-0.002428 0.000001 0.120938 0.384679 -0.010300 -0.834899 -0.055724 1 0 0 0 0 0 1 784112
-0.002428 0.000001 0.120938 0.383479 -0.005933 -0.835946 -0.055751 1 0 0 0 0 0 1 784988
-0.002428 0.000002 0.120938 0.383014 -0.003745 -0.836689 -0.055786 1 0 0 0 0 0 1 786112
-0.002428 0.000002 0.120938 0.382892 -0.002655 -0.837238 -0.055818 1 0 0 0 0 0 1 787113
-0.002428 0.000002 0.120938 0.382918 -0.002111 -0.837739 -0.055849 1 0 0 0 0 0 1 788113
-0.002428 0.000002 0.120938 0.383045 -0.001836 -0.838212 -0.055880 1 0 0 0 0 0 1 789112
-0.002428 0.000002 0.120938 0.383209 -0.001702 -0.838687 -0.055912 1 0 0 0 0 0 1 790120
-0.002428 0.000002 0.120938 0.383398 -0.001626 -0.839157 -0.055943 1 0 0 0 0 0 1 791122
-0.002409 -0.000003 0.120928 0.118591 0.060780 -0.703089 -0.055974 1 0 0 0 0 0 1 792118
-0.002400 -0.000005 0.120924 0.210693 0.039509 -0.770725 -0.056002 1 0 0 0 0 0 1 792995
-0.002395 -0.000006 0.120923 0.278537 0.023608 -0.806259 -0.056037 1 0 0 0 0 0 1 794115
-0.002393 -0.000007 0.120923 0.314461 0.015108 -0.820122 -0.056069 1 0 0 0 0 0 1 795149
-0.002392 -0.000007 0.120922 0.332604 0.010818 -0.825359 -0.056100 1 0 0 0 0 0 1 796139
-0.002391 -0.000007 0.120922 0.341764 0.008665 -0.827494 -0.056130 1 0 0 0 0 0 1 797110
-0.002391 -0.000007 0.120922 0.346420 0.007595 -0.828562 -0.056162 1 0 0 0 0 0 1 798133
-0.002391 -0.000007 0.120922 0.348833 0.007048 -0.829229 -0.056194 1 0 0 0 0 0 1 799141
-0.002391 -0.000007 0.120922 0.350146 0.006794 -0.829759 -0.056225 1 0 0 0 0 0 1 800147
-0.002390 -0.000007 0.120922 0.350873 0.006654 -0.830192 -0.056252 1 0 0 0 0 0 1 801008
-0.002396 0.000011 0.120912 0.425252 -0.247249 -0.683792 -0.056287 1 0 0 0 0 0 1 802141
-0.002399 0.000020 0.120908 0.401634 -0.160435 -0.756508 -0.056314 1 0 0 0 0 0 1 803007
-0.002400 0.000025 0.120907 0.383103 -0.095746 -0.794677 -0.056350 1 0 0 0 0 0 1 804140
-0.002401 0.000027 0.120906 0.372966 -0.061308 -0.809550 -0.056383 1 0 0 0 0 0 1 805205
-0.002401 0.000028 0.120906 0.367808 -0.043881 -0.815122 -0.056412 1 0 0 0 0 0 1 806144
-0.002401 0.000029 0.120906 0.365266 -0.035167 -0.817380 -0.056443 1 0 0 0 0 0 1 807135
-0.002401 0.000029 0.120906 0.364299 -0.030817 -0.818952 -0.056508 1 0 0 0 0 0 1 809201
-0.002401 0.000029 0.120906 0.363770 -0.028654 -0.819529 -0.056533 1 0 0 0 0 0 1 809994
-0.002382 0.000025 0.120896 0.098557 0.034844 -0.683403 -0.056568 1 0 0 0 0 0 1 811125
-0.002373 0.000022 0.120893 0.190353 0.014091 -0.751101 -0.056596 1 0 0 0 0 0 1 812025
-0.002368 0.000021 0.120892 0.258115 -0.001557 -0.786868 -0.056648 1 0 0 0 0 0 1 813693
-0.002366 0.000021 0.120891 0.293803 -0.009889 -0.800389 -0.056658 1 0 0 0 0 0 1 814011
-0.002365 0.000021 0.120891 0.311935 -0.014146 -0.805678 -0.056693 1 0 0 0 0 0 1 815132
-0.002364 0.000020 0.120891 0.321059 -0.016272 -0.807811 -0.056725 1 0 0 0 0 0 1 816140
-0.002364 0.000020 0.120891 0.325677 -0.017349 -0.808843 -0.056756 1 0 0 0 0 0 1 817132
-0.002364 0.000020 0.120891 0.328089 -0.017892 -0.809500 -0.056787 1 0 0 0 0 0 1 818139
-0.002364 0.000020 0.120891 0.329379 -0.018168 -0.810016 -0.056818 1 0 0 0 0 0 1 819132
-0.002364 0.000020 0.120891 0.330117 -0.018310 -0.810491 -0.056850 1 0 0 0 0 0 1 820143
-0.002364 0.000020 0.120891 0.330575 -0.018376 -0.810932 -0.056881 1 0 0 0 0 0 1 821131
-0.002364 0.000020 0.120891 0.330875 -0.018428 -0.811341 -0.056908 1 0 0 0 0 0 1 822012
-0.002364 0.000020 0.120891 0.331142 -0.018456 -0.811824 -0.056943 1 0 0 0 0 0 1 823112
-0.002344 0.000016 0.120881 0.066300 0.043940 -0.675376 -0.056975 1 0 0 0 0 0 1 824150
-0.002335 0.000014 0.120878 0.158149 0.022679 -0.743116 -0.057006 1 0 0 0 0 0 1 825151
-0.002330 0.000012 0.120877 0.225822 0.006776 -0.778599 -0.057038 1 0 0 0 0 0 1 826149
-0.002328 0.000012 0.120876 0.261614 -0.001707 -0.792372 -0.057065 1 0 0 0 0 0 1 827011
-0.002327 0.000012 0.120876 0.279714 -0.005998 -0.797661 -0.057100 1 0 0 0 0 0 1 828145
-0.002326 0.000011 0.120876 0.288823 -0.008164 -0.799782 -0.057131 1 0 0 0 0 0 1 829150
-0.002307 0.000007 0.120866 0.028465 0.053139 -0.663727 -0.057163 1 0 0 0 0 0 1 830148
-0.002297 0.000005 0.120863 0.122410 0.031364 -0.731736 -0.057194 1 0 0 0 0 0 1 831143
-0.002293 0.000003 0.120861 0.191096 0.015218 -0.767309 -0.057225 1 0 0 0 0 0 1 832137
-0.002290 0.000003 0.120861 0.227428 0.006621 -0.781171 -0.057256 1 0 0 0 0 0 1 833138
-0.002289 0.000003 0.120861 0.245776 0.002258 -0.786399 -0.057287 1 0 0 0 0 0 1 834144
-0.002288 0.000002 0.120861 0.254999 0.000063 -0.788519 -0.057319 1 0 0 0 0 0 1 835147
-0.002269 -0.000002 0.120851 -0.005259 0.061342 -0.652290 -0.057350 1 0 0 0 0 0 1 836147
-0.002260 -0.000004 0.120847 0.088607 0.039586 -0.720366 -0.057381 1 0 0 0 0 0 1 837147
-0.002255 -0.000006 0.120846 0.157262 0.023447 -0.755949 -0.057413 1 0 0 0 0 0 1 838145
-0.002252 -0.000006 0.120846 0.193567 0.014857 -0.769828 -0.057444 1 0 0 0 0 0 1 839149
-0.002251 -0.000006 0.120846 0.211877 0.010492 -0.775043 -0.057475 1 0 0 0 0 0 1 840147
-0.002251 -0.000007 0.120846 0.221070 0.008313 -0.777164 -0.057506 1 0 0 0 0 0 1 841147
-0.002256 0.000012 0.120835 0.299800 -0.246856 -0.631147 -0.057538 1 0 0 0 0 0 1 842148
-0.002258 0.000021 0.120831 0.278219 -0.160795 -0.704023 -0.057571 1 0 0 0 0 0 1 843214
-0.002260 0.000025 0.120830 0.260647 -0.096490 -0.742098 -0.057602 1 0 0 0 0 0 1 844199
-0.002260 0.000028 0.120830 0.250987 -0.062235 -0.756902 -0.057634 1 0 0 0 0 0 1 845228
-0.002242 0.000024 0.120820 -0.018836 0.017493 -0.625073 -0.057665 1 0 0 0 0 0 1 846211
-0.002232 0.000023 0.120816 0.070061 0.004962 -0.694736 -0.057693 1 0 0 0 0 0 1 847135
-0.002228 0.000022 0.120815 0.136196 -0.006564 -0.730888 -0.057725 1 0 0 0 0 0 1 848138
-0.002226 0.000021 0.120814 0.171232 -0.012864 -0.744934 -0.057756 1 0 0 0 0 0 1 849131
-0.002224 0.000021 0.120814 0.188909 -0.016078 -0.750217 -0.057787 1 0 0 0 0 0 1 850139
-0.002224 0.000021 0.120814 0.197778 -0.017686 -0.752329 -0.057818 1 0 0 0 0 0 1 851129
-0.002224 0.000021 0.120814 0.202269 -0.018496 -0.753340 -0.057850 1 0 0 0 0 0 1 852138
-0.002223 0.000021 0.120814 0.204558 -0.018915 -0.753950 -0.057881 1 0 0 0 0 0 1 853129
-0.002223 0.000021 0.120814 0.205749 -0.019134 -0.754438 -0.057912 1 0 0 0 0 0 1 854142
-0.002223 0.000021 0.120814 0.206411 -0.019242 -0.754873 -0.057943 1 0 0 0 0 0 1 855130
-0.002223 0.000021 0.120814 0.206787 -0.019292 -0.755286 -0.057975 1 0 0 0 0 0 1 856138
-0.002223 0.000021 0.120814 0.207043 -0.019335 -0.755700 -0.058006 1 0 0 0 0 0 1 857130
-0.002223 0.000021 0.120814 0.207224 -0.019362 -0.756103 -0.058037 1 0 0 0 0 0 1 858138
-0.002204 0.000016 0.120804 -0.057511 0.043015 -0.618927 -0.058069 1 0 0 0 0 0 1 859141
-0.002195 0.000014 0.120801 0.033861 0.021832 -0.686845 -0.058100 1 0 0 0 0 0 1 860129
-0.002190 0.000013 0.120800 0.101244 0.005975 -0.722395 -0.058131 1 0 0 0 0 0 1 861137
-0.002188 0.000012 0.120799 0.136895 -0.002488 -0.736219 -0.058162 1 0 0 0 0 0 1 862137
-0.002187 0.000012 0.120799 0.154870 -0.006781 -0.741421 -0.058194 1 0 0 0 0 0 1 863140
-0.002186 0.000012 0.120799 0.163882 -0.008933 -0.743504 -0.058225 1 0 0 0 0 0 1 864142
-0.002199 -0.000002 0.120788 0.347160 0.181547 -0.594481 -0.058256 1 0 0 0 0 0 1 865136
-0.002205 -0.000009 0.120785 0.289962 0.115932 -0.668689 -0.058287 1 0 0 0 0 0 1 866141
-0.002208 -0.000012 0.120783 0.245819 0.067057 -0.707458 -0.058318 1 0 0 0 0 0 1 867131
-0.002210 -0.000014 0.120783 0.221985 0.041009 -0.722497 -0.058350 1 0 0 0 0 0 1 868138
-0.002211 -0.000015 0.120783 0.209857 0.027805 -0.728135 -0.058381 1 0 0 0 0 0 1 869148
-0.002211 -0.000015 0.120783 0.203785 0.021208 -0.730356 -0.058412 1 0 0 0 0 0 1 870138
-0.002211 -0.000015 0.120783 0.200785 0.017906 -0.731403 -0.058444 1 0 0 0 0 0 1 871150
-0.002211 -0.000016 0.120783 0.199349 0.016259 -0.732010 -0.058475 1 0 0 0 0 0 1 872143
-0.002211 -0.000016 0.120783 0.198658 0.015440 -0.732492 -0.058506 1 0 0 0 0 0 1 873143
-0.002192 -0.000020 0.120773 -0.066529 0.077396 -0.595157 -0.058537 1 0 0 0 0 0 1 874117
-0.002183 -0.000022 0.120769 0.024513 0.056082 -0.663104 -0.058569 1 0 0 0 0 0 1 875146
-0.002178 -0.000023 0.120768 0.091706 0.040162 -0.698638 -0.058600 1 0 0 0 0 0 1 876144
-0.002176 -0.000024 0.120768 0.127281 0.031674 -0.712453 -0.058631 1 0 0 0 0 0 1 877146
-0.002175 -0.000024 0.120767 0.145192 0.027388 -0.717643 -0.058662 1 0 0 0 0 0 1 878144
-0.002174 -0.000024 0.120767 0.154204 0.025243 -0.719720 -0.058694 1 0 0 0 0 0 1 879164
-0.002174 -0.000024 0.120767 0.158719 0.024166 -0.720688 -0.058725 1 0 0 0 0 0 1 880161
-0.002174 -0.000025 0.120767 0.161018 0.023637 -0.721270 -0.058757 1 0 0 0 0 0 1 881158
-0.002174 -0.000025 0.120767 0.162220 0.023382 -0.721728 -0.058787 1 0 0 0 0 0 1 882138
-0.002174 -0.000025 0.120767 0.162861 0.023262 -0.722145 -0.058819 1 0 0 0 0 0 1 883156
-0.002174 -0.000025 0.120767 0.163221 0.023199 -0.722530 -0.058850 1 0 0 0 0 0 1 884152
-0.002174 -0.000025 0.120767 0.163445 0.023178 -0.722924 -0.058882 1 0 0 0 0 0 1 885171
-0.002174 -0.000025 0.120767 0.163593 0.023185 -0.723300 -0.058913 1 0 0 0 0 0 1 886156
-0.002174 -0.000025 0.120767 0.163711 0.023181 -0.723691 -0.058944 1 0 0 0 0 0 1 887161
-0.002174 -0.000025 0.120767 0.163823 0.023186 -0.724067 -0.058975 1 0 0 0 0 0 1 888158
-0.002174 -0.000025 0.120767 0.163923 0.023195 -0.724454 -0.059007 1 0 0 0 0 0 1 889153
-0.002174 -0.000025 0.120767 0.164011 0.023207 -0.724840 -0.059038 1 0 0 0 0 0 1 890156
-0.002174 -0.000025 0.120767 0.164098 0.023219 -0.725224 -0.059069 1 0 0 0 0 0 1 891156
-0.002174 -0.000025 0.120767 0.164184 0.023231 -0.725607 -0.059100 1 0 0 0 0 0 1 892155
-0.002155 -0.000029 0.120757 -0.100668 0.085615 -0.588024 -0.059132 1 0 0 0 0 0 1 893154
-0.002145 -0.000031 0.120754 -0.009607 0.064550 -0.655995 -0.059163 1 0 0 0 0 0 1 894154
-0.002141 -0.000032 0.120753 0.057583 0.048766 -0.691553 -0.059196 1 0 0 0 0 0 1 895219
-0.002138 -0.000033 0.120752 0.093155 0.040351 -0.705378 -0.059228 1 0 0 0 0 0 1 896232
-0.002137 -0.000033 0.120752 0.111064 0.036082 -0.710556 -0.059259 1 0 0 0 0 0 1 897233
-0.002136 -0.000033 0.120752 0.120044 0.033953 -0.712594 -0.059289 1 0 0 0 0 0 1 898199
-0.002136 -0.000033 0.120752 0.124564 0.032897 -0.713569 -0.059320 1 0 0 0 0 0 1 899198
-0.002149 -0.000047 0.120741 0.305768 0.224039 -0.563950 -0.059351 1 0 0 0 0 0 1 900190
-0.002155 -0.000054 0.120738 0.247526 0.158927 -0.637949 -0.059383 1 0 0 0 0 0 1 901186
-0.002159 -0.000058 0.120736 0.202861 0.110282 -0.676611 -0.059414 1 0 0 0 0 0 1 902189
-0.002160 -0.000059 0.120736 0.178768 0.084362 -0.691613 -0.059446 1 0 0 0 0 0 1 903216
-0.002161 -0.000060 0.120736 0.166503 0.071254 -0.697217 -0.059477 1 0 0 0 0 0 1 904215
-0.002161 -0.000061 0.120736 0.160340 0.064699 -0.699401 -0.059507 1 0 0 0 0 0 1 905183
-0.002162 -0.000061 0.120736 0.157305 0.061428 -0.700427 -0.059540 1 0 0 0 0 0 1 906220
-0.002162 -0.000061 0.120736 0.155804 0.059806 -0.701020 -0.059571 1 0 0 0 0 0 1 907222
-0.002162 -0.000061 0.120736 0.155096 0.059008 -0.701464 -0.059602 1 0 0 0 0 0 1 908217
-0.002162 -0.000061 0.120736 0.154780 0.058636 -0.701857 -0.059634 1 0 0 0 0 0 1 909224
-0.002162 -0.000061 0.120736 0.154672 0.058457 -0.702225 -0.059664 1 0 0 0 0 0 1 910188
-0.002162 -0.000061 0.120736 0.154651 0.058393 -0.702612 -0.059696 1 0 0 0 0 0 1 911229
-0.002162 -0.000061 0.120736 0.154675 0.058366 -0.702979 -0.059727 1 0 0 0 0 0 1 912222
-0.002162 -0.000061 0.120736 0.154746 0.058372 -0.703336 -0.059758 1 0 0 0 0 0 1 913194
-0.002162 -0.000061 0.120736 0.154813 0.058384 -0.703708 -0.059790 1 0 0 0 0 0 1 914222
-0.002162 -0.000061 0.120736 0.154886 0.058405 -0.704087 -0.059822 1 0 0 0 0 0 1 915235
-0.002162 -0.000061 0.120736 0.154952 0.058437 -0.704440 -0.059852 1 0 0 0 0 0 1 916211
-0.002162 -0.000061 0.120736 0.155044 0.058465 -0.704817 -0.059884 1 0 0 0 0 0 1 917219
-0.002162 -0.000061 0.120736 0.155124 0.058494 -0.705173 -0.059914 1 0 0 0 0 0 1 918187
-0.002162 -0.000061 0.120736 0.155187 0.058520 -0.705553 -0.059946 1 0 0 0 0 0 1 919218
-0.002162 -0.000061 0.120736 0.155284 0.058555 -0.705912 -0.059977 1 0 0 0 0 0 1 920196
-0.002167 -0.000043 0.120725 0.229679 -0.196150 -0.559071 -0.060008 1 0 0 0 0 0 1 921212
-0.002170 -0.000034 0.120721 0.205824 -0.109860 -0.631433 -0.060039 1 0 0 0 0 0 1 922195
-0.002171 -0.000029 0.120720 0.187130 -0.045452 -0.669273 -0.060071 1 0 0 0 0 0 1 923210
-0.002172 -0.000027 0.120720 0.177100 -0.011111 -0.684741 -0.060172 1 0 0 0 0 0 1 926442
-0.002172 -0.000026 0.120719 0.171839 0.006247 -0.690136 -0.060196 1 0 0 0 0 0 1 927216
-0.002173 -0.000025 0.120719 0.169203 0.014964 -0.692280 -0.060227 1 0 0 0 0 0 1 928196
-0.002173 -0.000025 0.120719 0.167913 0.019317 -0.693268 -0.060258 1 0 0 0 0 0 1 929196
-0.002185 -0.000038 0.120709 0.346319 0.213321 -0.543434 -0.060290 1 0 0 0 0 0 1 930213
-0.002192 -0.000045 0.120705 0.286783 0.149662 -0.617373 -0.060318 1 0 0 0 0 0 1 931134
-0.002195 -0.000049 0.120704 0.241504 0.101768 -0.656014 -0.060350 1 0 0 0 0 0 1 932136
-0.002197 -0.000050 0.120703 0.217088 0.076225 -0.670992 -0.060381 1 0 0 0 0 0 1 933127
-0.002198 -0.000051 0.120703 0.204674 0.063286 -0.676573 -0.060412 1 0 0 0 0 0 1 934127
-0.002198 -0.000052 0.120703 0.198462 0.056826 -0.678752 -0.060443 1 0 0 0 0 0 1 935136
-0.002198 -0.000052 0.120703 0.195376 0.053596 -0.679747 -0.060474 1 0 0 0 0 0 1 936127
-0.002199 -0.000052 0.120703 0.193896 0.051995 -0.680326 -0.060506 1 0 0 0 0 0 1 937136
-0.002199 -0.000052 0.120703 0.193193 0.051210 -0.680753 -0.060537 1 0 0 0 0 0 1 938127
-0.002199 -0.000052 0.120703 0.192887 0.050826 -0.681138 -0.060568 1 0 0 0 0 0 1 939136
-0.002199 -0.000052 0.120703 0.192787 0.050645 -0.681494 -0.060599 1 0 0 0 0 0 1 940127
-0.002204 -0.000034 0.120692 0.267087 -0.204235 -0.534468 -0.060631 1 0 0 0 0 0 1 941127
-0.002219 -0.000038 0.120678 0.422246 0.073653 -0.456232 -0.060662 1 0 0 0 0 0 1 942135
-0.002227 -0.000041 0.120673 0.344414 0.073298 -0.567634 -0.060693 1 0 0 0 0 0 1 943130
-0.002231 -0.000042 0.120671 0.289055 0.059164 -0.620566 -0.060725 1 0 0 0 0 0 1 944136
-0.002233 -0.000042 0.120670 0.259445 0.050686 -0.640625 -0.060756 1 0 0 0 0 0 1 945127
-0.002234 -0.000043 0.120670 0.244380 0.046310 -0.647978 -0.060788 1 0 0 0 0 0 1 946173
-0.002235 -0.000043 0.120670 0.236822 0.044111 -0.650768 -0.060819 1 0 0 0 0 0 1 947142
-0.002235 -0.000043 0.120670 0.233088 0.043021 -0.651963 -0.060850 1 0 0 0 0 0 1 948137
-0.002235 -0.000043 0.120670 0.231276 0.042492 -0.652605 -0.060881 1 0 0 0 0 0 1 949145
-0.002235 -0.000043 0.120670 0.230406 0.042233 -0.653041 -0.060912 1 0 0 0 0 0 1 950138
-0.002235 -0.000043 0.120670 0.230045 0.042116 -0.653421 -0.060944 1 0 0 0 0 0 1 951150
-0.002235 -0.000043 0.120670 0.229918 0.042073 -0.653749 -0.060974 1 0 0 0 0 0 1 952121
-0.002235 -0.000043 0.120670 0.229916 0.042054 -0.654102 -0.061006 1 0 0 0 0 0 1 953146
-0.002235 -0.000043 0.120670 0.229987 0.042061 -0.654439 -0.061037 1 0 0 0 0 0 1 954144
-0.002235 -0.000043 0.120670 0.230066 0.042058 -0.654769 -0.061069 1 0 0 0 0 0 1 955146
-0.002235 -0.000043 0.120670 0.230166 0.042092 -0.655103 -0.061100 1 0 0 0 0 0 1 956144
-0.002241 -0.000025 0.120660 0.304555 -0.212739 -0.507914 -0.061131 1 0 0 0 0 0 1 957145
-0.002243 -0.000016 0.120656 0.280872 -0.126717 -0.580249 -0.061162 1 0 0 0 0 0 1 958141
-0.002245 -0.000011 0.120655 0.262282 -0.062438 -0.618066 -0.061194 1 0 0 0 0 0 1 959145
-0.002246 -0.000009 0.120654 0.252103 -0.028209 -0.632687 -0.061225 1 0 0 0 0 0 1 960133
-0.002246 -0.000008 0.120654 0.246894 -0.010876 -0.638140 -0.061256 1 0 0 0 0 0 1 961145
-0.002246 -0.000007 0.120654 0.244307 -0.002206 -0.640271 -0.061288 1 0 0 0 0 0 1 962150
-0.002246 -0.000007 0.120654 0.243061 0.002148 -0.641210 -0.061319 1 0 0 0 0 0 1 963152
-0.002246 -0.000007 0.120654 0.242489 0.004314 -0.641761 -0.061350 1 0 0 0 0 0 1 964149
-0.002259 -0.000020 0.120643 0.421271 0.197298 -0.491417 -0.061381 1 0 0 0 0 0 1 965144
-0.002266 -0.000027 0.120639 0.362192 0.133262 -0.565325 -0.061412 1 0 0 0 0 0 1 966142
-0.002269 -0.000031 0.120638 0.317132 0.085177 -0.603924 -0.061444 1 0 0 0 0 0 1 967145
-0.002271 -0.000032 0.120638 0.292871 0.059538 -0.618866 -0.061475 1 0 0 0 0 0 1 968141
-0.002271 -0.000033 0.120637 0.280526 0.046564 -0.624406 -0.061506 1 0 0 0 0 0 1 969138
-0.002272 -0.000034 0.120637 0.274353 0.040065 -0.626554 -0.061538 1 0 0 0 0 0 1 970145
-0.002272 -0.000034 0.120637 0.271333 0.036825 -0.627514 -0.061569 1 0 0 0 0 0 1 971145
-0.002272 -0.000034 0.120637 0.269875 0.035200 -0.628050 -0.061600 1 0 0 0 0 0 1 972141
-0.002272 -0.000034 0.120637 0.269221 0.034404 -0.628454 -0.061631 1 0 0 0 0 0 1 973142
-0.002272 -0.000034 0.120637 0.268961 0.034020 -0.628796 -0.061662 1 0 0 0 0 0 1 974141
-0.002272 -0.000034 0.120637 0.268901 0.033832 -0.629123 -0.061694 1 0 0 0 0 0 1 975145
-0.002272 -0.000034 0.120637 0.268923 0.033745 -0.629451 -0.061725 1 0 0 0 0 0 1 976143
-0.002272 -0.000034 0.120637 0.269009 0.033712 -0.629763 -0.061756 1 0 0 0 0 0 1 977136
-0.002272 -0.000034 0.120637 0.269127 0.033697 -0.630082 -0.061787 1 0 0 0 0 0 1 978116
-0.002272 -0.000034 0.120637 0.269255 0.033715 -0.630405 -0.061819 1 0 0 0 0 0 1 979145
-0.002272 -0.000034 0.120637 0.269382 0.033725 -0.630729 -0.061850 1 0 0 0 0 0 1 980143
-0.002272 -0.000034 0.120637 0.269509 0.033733 -0.631035 -0.061881 1 0 0 0 0 0 1 981142
-0.002272 -0.000034 0.120637 0.269648 0.033737 -0.631366 -0.061912 1 0 0 0 0 0 1 982144
-0.002272 -0.000034 0.120637 0.269777 0.033776 -0.631679 -0.061944 1 0 0 0 0 0 1 983143
-0.002272 -0.000034 0.120637 0.269920 0.033773 -0.632004 -0.061975 1 0 0 0 0 0 1 984143
-0.002272 -0.000034 0.120637 0.270052 0.033799 -0.632310 -0.062006 1 0 0 0 0 0 1 985143
-0.002272 -0.000034 0.120637 0.270192 0.033805 -0.632640 -0.062037 1 0 0 0 0 0 1 986143
-0.002272 -0.000034 0.120637 0.270332 0.033841 -0.632956 -0.062068 1 0 0 0 0 0 1 987131
-0.002272 -0.000034 0.120637 0.270453 0.033843 -0.633272 -0.062100 1 0 0 0 0 0 1 988139
-0.002272 -0.000034 0.120637 0.270609 0.033864 -0.633592 -0.062131 1 0 0 0 0 0 1 989148
-0.002272 -0.000034 0.120637 0.270726 0.033875 -0.633909 -0.062162 1 0 0 0 0 0 1 990142
-0.002272 -0.000034 0.120637 0.270877 0.033910 -0.634235 -0.062194 1 0 0 0 0 0 1 991145
-0.002272 -0.000034 0.120637 0.271006 0.033920 -0.634540 -0.062225 1 0 0 0 0 0 1 992141
-0.002272 -0.000034 0.120637 0.271145 0.033925 -0.634871 -0.062256 1 0 0 0 0 0 1 993142
-0.002272 -0.000034 0.120637 0.271274 0.033964 -0.635184 -0.062287 1 0 0 0 0 0 1 994142
-0.002272 -0.000034 0.120637 0.271417 0.033960 -0.635509 -0.062319 1 0 0 0 0 0 1 995143
-0.002272 -0.000034 0.120637 0.271562 0.033983 -0.635822 -0.062350 1 0 0 0 0 0 1 996145
-0.002272 -0.000034 0.120637 0.271675 0.033994 -0.636131 -0.062380 1 0 0 0 0 0 1 997114
-0.002272 -0.000034 0.120637 0.271830 0.034029 -0.636465 -0.062412 1 0 0 0 0 0 1 998143
-0.002272 -0.000034 0.120637 0.271949 0.034030 -0.636774 -0.062443 1 0 0 0 0 0 1 999129
-0.002272 -0.000034 0.120637 0.272103 0.034051 -0.637091 -0.062474 1 0 0 0 0 0 2 128
-0.002272 -0.000034 0.120637 0.272193 0.034071 -0.637358 -0.062500 1 0 0 0 0 0 2 1134
-0.002272 -0.000034 0.120637 0.272214 0.034067 -0.637352 -0.062500 1 0 0 0 0 0 2 2126
-0.002272 -0.000034 0.120637 0.272196 0.034060 -0.637352 -0.062500 1 0 0 0 0 0 2 3135
-0.002272 -0.000034 0.120637 0.272214 0.034065 -0.637351 -0.062500 1 0 0 0 0 0 2 4125
-0.002272 -0.000034 0.120637 0.272205 0.034068 -0.637365 -0.062500 1 0 0 0 0 0 2 5134
-0.002272 -0.000034 0.120637 0.272203 0.034069 -0.637347 -0.062500 1 0 0 0 0 0 2 6126
-0.002272 -0.000034 0.120637 0.272207 0.034057 -0.637358 -0.062500 1 0 0 0 0 0 2 7134
-0.002272 -0.000034 0.120637 0.272203 0.034067 -0.637346 -0.062500 1 0 0 0 0 0 2 8125
-0.002272 -0.000034 0.120637 0.272204 0.034069 -0.637364 -0.062500 1 0 0 0 0 0 2 9133
-0.002272 -0.000034 0.120637 0.272203 0.034069 -0.637346 -0.062500 1 0 0 0 0 0 2 10138
-0.002272 -0.000034 0.120637 0.272207 0.034057 -0.637358 -0.062500 1 0 0 0 0 0 2 11125
-0.002272 -0.000034 0.120637 0.272212 0.034076 -0.637359 -0.062500 1 0 0 0 0 0 2 12134
-0.002272 -0.000034 0.120637 0.272204 0.034070 -0.637346 -0.062500 1 0 0 0 0 0 2 13134
-0.002272 -0.000034 0.120637 0.272195 0.034060 -0.637351 -0.062500 1 0 0 0 0 0 2 14125
-0.002272 -0.000034 0.120637 0.272211 0.034077 -0.637358 -0.062500 1 0 0 0 0 0 2 15134
-0.002272 -0.000034 0.120637 0.272208 0.034058 -0.637359 -0.062500 1 0 0 0 0 0 2 16125
-0.002272 -0.000034 0.120637 0.272204 0.034068 -0.637346 -0.062500 1 0 0 0 0 0 2 17141
-0.002272 -0.000034 0.120637 0.272207 0.034057 -0.637357 -0.062500 1 0 0 0 0 0 2 18143
-0.002272 -0.000034 0.120637 0.272200 0.034079 -0.637352 -0.062500 1 0 0 0 0 0 2 19138
-0.002272 -0.000034 0.120637 0.272207 0.034059 -0.637358 -0.062500 1 0 0 0 0 0 2 20128
-0.002272 -0.000034 0.120637 0.272203 0.034068 -0.637346 -0.062500 1 0 0 0 0 0 2 21141
-0.002272 -0.000034 0.120637 0.272203 0.034069 -0.637364 -0.062500 1 0 0 0 0 0 2 22145
-0.002272 -0.000034 0.120637 0.272203 0.034069 -0.637346 -0.062500 1 0 0 0 0 0 2 23132
-0.002272 -0.000034 0.120637 0.272207 0.034057 -0.637358 -0.062500 1 0 0 0 0 0 2 24144
-0.002272 -0.000034 0.120637 0.272203 0.034068 -0.637345 -0.062500 1 0 0 0 0 0 2 25145
-0.002272 -0.000034 0.120637 0.272203 0.034069 -0.637364 -0.062500 1 0 0 0 0 0 2 26141
-0.002272 -0.000034 0.120637 0.272203 0.034069 -0.637346 -0.062500 1 0 0 0 0 0 2 27145
-0.002272 -0.000034 0.120637 0.272207 0.034057 -0.637357 -0.062500 1 0 0 0 0 0 2 28142
-0.002272 -0.000034 0.120637 0.272215 0.034065 -0.637352 -0.062500 1 0 0 0 0 0 2 29133
-0.002272 -0.000034 0.120637 0.272193 0.034071 -0.637359 -0.062500 1 0 0 0 0 0 2 30136
-0.002272 -0.000034 0.120637 0.272214 0.034066 -0.637352 -0.062500 1 0 0 0 0 0 2 31142
-0.002272 -0.000034 0.120637 0.272204 0.034069 -0.637345 -0.062500 1 0 0 0 0 0 2 32149
-0.002272 -0.000034 0.120637 0.272204 0.034069 -0.637364 -0.062500 1 0 0 0 0 0 2 33145
-0.002272 -0.000034 0.120637 0.272203 0.034069 -0.637346 -0.062500 1 0 0 0 0 0 2 34145
-0.002272 -0.000034 0.120637 0.272207 0.034058 -0.637357 -0.062500 1 0 0 0 0 0 2 35147
-0.002272 -0.000034 0.120637 0.272203 0.034068 -0.637345 -0.062500 1 0 0 0 0 0 2 36130
-0.002272 -0.000034 0.120637 0.272203 0.034069 -0.637364 -0.062500 1 0 0 0 0 0 2 37132
-0.002272 -0.000034 0.120637 0.272215 0.034066 -0.637353 -0.062500 1 0 0 0 0 0 2 38139
-0.002272 -0.000034 0.120637 0.272196 0.034060 -0.637352 -0.062500 1 0 0 0 0 0 2 39148
-0.002272 -0.000034 0.120637 0.272211 0.034077 -0.637358 -0.062500 1 0 0 0 0 0 2 40138
-0.002272 -0.000034 0.120637 0.272196 0.034061 -0.637353 -0.062500 1 0 0 0 0 0 2 41144
-0.002272 -0.000034 0.120637 0.272214 0.034065 -0.637351 -0.062500 1 0 0 0 0 0 2 42142
-0.002272 -0.000034 0.120637 0.272196 0.034060 -0.637352 -0.062500 1 0 0 0 0 0 2 43142
-0.002272 -0.000034 0.120637 0.272211 0.034077 -0.637358 -0.062500 1 0 0 0 0 0 2 44141
-0.002272 -0.000034 0.120637 0.272195 0.034061 -0.637353 -0.062500 1 0 0 0 0 0 2 45142
-0.002272 -0.000034 0.120637 0.272214 0.034065 -0.637351 -0.062500 1 0 0 0 0 0 2 46131
-0.002272 -0.000034 0.120637 0.272205 0.034069 -0.637365 -0.062500 1 0 0 0 0 0 2 47137
-0.002272 -0.000034 0.120637 0.272203 0.034069 -0.637347 -0.062500 1 0 0 0 0 0 2 48134
-0.002272 -0.000034 0.120637 0.272207 0.034057 -0.637358 -0.062500 1 0 0 0 0 0 2 49143
-0.002272 -0.000034 0.120637 0.272203 0.034067 -0.637346 -0.062500 1 0 0 0 0 0 2 50140
-0.002272 -0.000034 0.120637 0.272203 0.034069 -0.637364 -0.062500 1 0 0 0 0 0 2 51141
-0.002272 -0.000034 0.120637 0.272203 0.034069 -0.637346 -0.062500 1 0 0 0 0 0 2 52141
-0.002272 -0.000034 0.120637 0.272215 0.034066 -0.637351 -0.062500 1 0 0 0 0 0 2 53142
-0.002272 -0.000034 0.120637 0.272193 0.034072 -0.637358 -0.062500 1 0 0 0 0 0 2 54141
-0.002272 -0.000034 0.120637 0.272214 0.034067 -0.637352 -0.062500 1 0 0 0 0 0 2 55142
-0.002272 -0.000034 0.120637 0.272196 0.034060 -0.637352 -0.062500 1 0 0 0 0 0 2 56141
-0.002272 -0.000034 0.120637 0.272214 0.034065 -0.637351 -0.062500 1 0 0 0 0 0 2 57140
-0.002272 -0.000034 0.120637 0.272205 0.034069 -0.637365 -0.062500 1 0 0 0 0 0 2 58127
-0.002272 -0.000034 0.120637 0.272203 0.034069 -0.637346 -0.062500 1 0 0 0 0 0 2 59213
-0.002272 -0.000034 0.120637 0.272207 0.034057 -0.637358 -0.062500 1 0 0 0 0 0 2 60217
-0.002272 -0.000034 0.120637 0.272203 0.034067 -0.637345 -0.062500 1 0 0 0 0 0 2 61210
-0.002272 -0.000034 0.120637 0.272204 0.034069 -0.637364 -0.062500 1 0 0 0 0 0 2 62233
-0.002272 -0.000034 0.120637 0.272203 0.034069 -0.637346 -0.062500 1 0 0 0 0 0 2 63230
-0.002272 -0.000034 0.120637 0.272207 0.034057 -0.637357 -0.062500 1 0 0 0 0 0 2 64218
-0.002272 -0.000034 0.120637 0.272200 0.034079 -0.637352 -0.062500 1 0 0 0 0 0 2 65225
-0.002272 -0.000034 0.120637 0.272206 0.034059 -0.637358 -0.062500 1 0 0 0 0 0 2 66229
-0.002272 -0.000034 0.120637 0.272203 0.034068 -0.637346 -0.062500 1 0 0 0 0 0 2 67191
-0.002272 -0.000034 0.120637 0.272203 0.034069 -0.637364 -0.062500 1 0 0 0 0 0 2 68186
-0.002272 -0.000034 0.120637 0.272215 0.034066 -0.637353 -0.062500 1 0 0 0 0 0 2 69186
-0.002272 -0.000034 0.120637 0.272204 0.034069 -0.637345 -0.062500 1 0 0 0 0 0 2 70212
-0.002272 -0.000034 0.120637 0.272207 0.034057 -0.637357 -0.062500 1 0 0 0 0 0 2 71213
-0.002272 -0.000034 0.120637 0.272200 0.034080 -0.637352 -0.062500 1 0 0 0 0 0 2 72206
-0.002272 -0.000034 0.120637 0.272207 0.034059 -0.637358 -0.062500 1 0 0 0 0 0 2 73192
-0.002272 -0.000034 0.120637 0.272203 0.034068 -0.637346 -0.062500 1 0 0 0 0 0 2 74206
-0.002272 -0.000034 0.120637 0.272207 0.034057 -0.637357 -0.062500 1 0 0 0 0 0 2 75134
-0.002272 -0.000034 0.120637 0.272200 0.034079 -0.637352 -0.062500 1 0 0 0 0 0 2 76133
-0.002272 -0.000034 0.120637 0.272206 0.034059 -0.637358 -0.062500 1 0 0 0 0 0 2 77123
-0.002272 -0.000034 0.120637 0.272216 0.034065 -0.637352 -0.062500 1 0 0 0 0 0 2 78142
-0.002272 -0.000034 0.120637 0.272193 0.034071 -0.637359 -0.062500 1 0 0 0 0 0 2 79134
-0.002272 -0.000034 0.120637 0.272214 0.034067 -0.637352 -0.062500 1 0 0 0 0 0 2 80123
-0.002272 -0.000034 0.120637 0.272196 0.034060 -0.637352 -0.062500 1 0 0 0 0 0 2 81132
-0.002272 -0.000034 0.120637 0.272214 0.034065 -0.637351 -0.062500 1 0 0 0 0 0 2 82127
-0.002272 -0.000034 0.120637 0.272193 0.034071 -0.637359 -0.062500 1 0 0 0 0 0 2 83131
-0.002272 -0.000034 0.120637 0.272214 0.034066 -0.637352 -0.062500 1 0 0 0 0 0 2 84122
-0.002272 -0.000034 0.120637 0.272196 0.034060 -0.637352 -0.062500 1 0 0 0 0 0 2 85131
-0.002272 -0.000034 0.120637 0.272211 0.034077 -0.637358 -0.062500 1 0 0 0 0 0 2 86122
-0.002272 -0.000034 0.120637 0.272204 0.034070 -0.637346 -0.062500 1 0 0 0 0 0 2 87131
-0.002272 -0.000034 0.120637 0.272207 0.034058 -0.637357 -0.062500 1 0 0 0 0 0 2 88122
-0.002272 -0.000034 0.120637 0.272207 0.034056 -0.637359 -0.062500 1 0 0 0 0 0 2 89132
-0.002272 -0.000034 0.120637 0.272200 0.034079 -0.637353 -0.062500 1 0 0 0 0 0 2 90121
-0.002272 -0.000034 0.120637 0.272215 0.034067 -0.637351 -0.062500 1 0 0 0 0 0 2 91132
-0.002272 -0.000034 0.120637 0.272196 0.034060 -0.637352 -0.062500 1 0 0 0 0 0 2 92125
-0.002272 -0.000034 0.120637 0.272214 0.034065 -0.637351 -0.062500 1 0 0 0 0 0 2 93130
-0.002272 -0.000034 0.120637 0.272193 0.034071 -0.637358 -0.062500 1 0 0 0 0 0 2 94149
-0.002272 -0.000034 0.120637 0.272214 0.034066 -0.637352 -0.062500 1 0 0 0 0 0 2 95126
-0.002253 -0.000039 0.120627 0.006277 0.096640 -0.499159 -0.062500 1 0 0 0 0 0 2 96124
-0.002244 -0.000041 0.120624 0.096788 0.075700 -0.566444 -0.062500 1 0 0 0 0 0 2 97139
-0.002239 -0.000042 0.120623 0.163670 0.059961 -0.601469 -0.062500 1 0 0 0 0 0 2 98140
-0.002237 -0.000042 0.120622 0.199017 0.051568 -0.614836 -0.062500 1 0 0 0 0 0 2 99145
-0.002236 -0.000043 0.120622 0.216775 0.047302 -0.619620 -0.062500 1 0 0 0 0 0 2 100140
-0.002235 -0.000043 0.120622 0.225661 0.045174 -0.621295 -0.062500 1 0 0 0 0 0 2 101140
-0.002235 -0.000043 0.120622 0.230079 0.044089 -0.621884 -0.062500 1 0 0 0 0 0 2 102138
-0.002235 -0.000043 0.120622 0.232282 0.043550 -0.622082 -0.062500 1 0 0 0 0 0 2 103141
-0.002235 -0.000043 0.120622 0.233381 0.043286 -0.622156 -0.062500 1 0 0 0 0 0 2 104139
-0.002235 -0.000043 0.120622 0.233929 0.043155 -0.622181 -0.062500 1 0 0 0 0 0 2 105116
-0.002235 -0.000043 0.120622 0.234209 0.043088 -0.622196 -0.062500 1 0 0 0 0 0 2 106109
-0.002234 -0.000043 0.120622 0.234356 0.043053 -0.622187 -0.062500 1 0 0 0 0 0 2 107133
-0.002234 -0.000043 0.120622 0.234425 0.043037 -0.622198 -0.062500 1 0 0 0 0 0 2 108141
-0.002234 -0.000043 0.120622 0.234452 0.043031 -0.622192 -0.062500 1 0 0 0 0 0 2 109139
-0.002234 -0.000043 0.120622 0.234465 0.043028 -0.622197 -0.062500 1 0 0 0 0 0 2 110142
-0.002234 -0.000043 0.120622 0.234481 0.043013 -0.622197 -0.062500 1 0 0 0 0 0 2 111139
-0.002234 -0.000043 0.120622 0.234479 0.043023 -0.622205 -0.062500 1 0 0 0 0 0 2 112136
-0.002234 -0.000043 0.120622 0.234478 0.043024 -0.622185 -0.062500 1 0 0 0 0 0 2 113168
-0.002234 -0.000043 0.120622 0.234482 0.043012 -0.622196 -0.062500 1 0 0 0 0 0 2 114133
-0.002234 -0.000043 0.120622 0.234487 0.043032 -0.622197 -0.062500 1 0 0 0 0 0 2 115136
-0.002234 -0.000043 0.120622 0.234482 0.043014 -0.622198 -0.062500 1 0 0 0 0 0 2 116140
-0.002234 -0.000043 0.120622 0.234490 0.043020 -0.622191 -0.062500 1 0 0 0 0 0 2 117140
-0.002234 -0.000043 0.120622 0.234483 0.043012 -0.622197 -0.062500 1 0 0 0 0 0 2 118140
-0.002234 -0.000043 0.120622 0.234487 0.043032 -0.622197 -0.062500 1 0 0 0 0 0 2 119140
-0.002234 -0.000043 0.120622 0.234482 0.043013 -0.622198 -0.062500 1 0 0 0 0 0 2 120139
-0.002234 -0.000043 0.120622 0.234490 0.043020 -0.622191 -0.062500 1 0 0 0 0 0 2 121139
-0.002234 -0.000043 0.120622 0.234479 0.043024 -0.622204 -0.062500 1 0 0 0 0 0 2 122138
-0.002234 -0.000043 0.120622 0.234490 0.043021 -0.622192 -0.062500 1 0 0 0 0 0 2 123126
-0.002234 -0.000043 0.120622 0.234491 0.043021 -0.622190 -0.062500 1 0 0 0 0 0 2 124139
-0.002234 -0.000043 0.120622 0.234483 0.043012 -0.622197 -0.062500 1 0 0 0 0 0 2 125136
-0.002234 -0.000043 0.120622 0.234479 0.043023 -0.622204 -0.062500 1 0 0 0 0 0 2 126140
-0.002234 -0.000043 0.120622 0.234490 0.043021 -0.622192 -0.062500 1 0 0 0 0 0 2 127135
-0.002234 -0.000043 0.120622 0.234491 0.043021 -0.622190 -0.062500 1 0 0 0 0 0 2 128138
-0.002234 -0.000043 0.120622 0.234480 0.043024 -0.622204 -0.062500 1 0 0 0 0 0 2 129137
-0.002234 -0.000043 0.120622 0.234490 0.043022 -0.622192 -0.062500 1 0 0 0 0 0 2 130133
-0.002234 -0.000043 0.120622 0.234483 0.043012 -0.622197 -0.062500 1 0 0 0 0 0 2 131139
-0.002234 -0.000043 0.120622 0.234491 0.043020 -0.622191 -0.062500 1 0 0 0 0 0 2 132139
-0.002234 -0.000043 0.120622 0.234480 0.043024 -0.622204 -0.062500 1 0 0 0 0 0 2 133118
-0.002234 -0.000043 0.120622 0.234490 0.043021 -0.622192 -0.062500 1 0 0 0 0 0 2 134134
-0.002234 -0.000043 0.120622 0.234483 0.043012 -0.622197 -0.062500 1 0 0 0 0 0 2 135139
-0.002234 -0.000043 0.120622 0.234491 0.043020 -0.622191 -0.062500 1 0 0 0 0 0 2 136138
-0.002234 -0.000043 0.120622 0.234480 0.043023 -0.622204 -0.062500 1 0 0 0 0 0 2 137139
-0.002234 -0.000043 0.120622 0.234490 0.043021 -0.622192 -0.062500 1 0 0 0 0 0 2 138138
-0.002234 -0.000043 0.120622 0.234483 0.043012 -0.622197 -0.062500 1 0 0 0 0 0 2 139140
-0.002234 -0.000043 0.120622 0.234487 0.043031 -0.622198 -0.062500 1 0 0 0 0 0 2 140135
-0.002234 -0.000043 0.120622 0.234491 0.043022 -0.622191 -0.062500 1 0 0 0 0 0 2 141137
-0.002234 -0.000043 0.120622 0.234484 0.043012 -0.622197 -0.062500 1 0 0 0 0 0 2 142108
-0.002234 -0.000043 0.120622 0.234483 0.043011 -0.622198 -0.062500 1 0 0 0 0 0 2 143140
-0.002234 -0.000043 0.120622 0.234487 0.043031 -0.622198 -0.062500 1 0 0 0 0 0 2 144139
-0.002234 -0.000043 0.120622 0.234491 0.043022 -0.622191 -0.062500 1 0 0 0 0 0 2 145142
-0.002234 -0.000043 0.120622 0.234484 0.043012 -0.622197 -0.062500 1 0 0 0 0 0 2 146118
-0.002234 -0.000043 0.120622 0.234488 0.043032 -0.622198 -0.062500 1 0 0 0 0 0 2 147202
-0.002234 -0.000043 0.120622 0.234471 0.043016 -0.622192 -0.062500 1 0 0 0 0 0 2 148190
-0.002234 -0.000043 0.120622 0.234489 0.043021 -0.622190 -0.062500 1 0 0 0 0 0 2 149205
-0.002234 -0.000043 0.120622 0.234483 0.043012 -0.622197 -0.062500 1 0 0 0 0 0 2 150188
-0.002234 -0.000043 0.120622 0.234487 0.043032 -0.622197 -0.062500 1 0 0 0 0 0 2 151203
-0.002234 -0.000043 0.120622 0.234482 0.043013 -0.622198 -0.062500 1 0 0 0 0 0 2 152188
-0.002234 -0.000043 0.120622 0.234490 0.043020 -0.622191 -0.062500 1 0 0 0 0 0 2 153201
-0.002234 -0.000043 0.120622 0.234479 0.043024 -0.622204 -0.062500 1 0 0 0 0 0 2 154184
-0.002234 -0.000043 0.120622 0.234490 0.043021 -0.622192 -0.062500 1 0 0 0 0 0 2 155202
-0.002234 -0.000043 0.120622 0.234483 0.043012 -0.622197 -0.062500 1 0 0 0 0 0 2 156216
-0.002234 -0.000043 0.120622 0.234490 0.043020 -0.622191 -0.062500 1 0 0 0 0 0 2 157202
-0.002234 -0.000043 0.120622 0.234480 0.043024 -0.622204 -0.062500 1 0 0 0 0 0 2 158184
-0.002234 -0.000043 0.120622 0.234490 0.043021 -0.622192 -0.062500 1 0 0 0 0 0 2 159135
-0.002234 -0.000043 0.120622 0.234483 0.043012 -0.622197 -0.062500 1 0 0 0 0 0 2 160120
-0.002234 -0.000043 0.120622 0.234490 0.043020 -0.622191 -0.062500 1 0 0 0 0 0 2 161129
-0.002234 -0.000043 0.120622 0.234480 0.043023 -0.622204 -0.062500 1 0 0 0 0 0 2 162119
-0.002234 -0.000043 0.120622 0.234490 0.043021 -0.622192 -0.062500 1 0 0 0 0 0 2 163122
-0.002234 -0.000043 0.120622 0.234491 0.043021 -0.622190 -0.062500 1 0 0 0 0 0 2 164130
-0.002234 -0.000043 0.120622 0.234480 0.043024 -0.622204 -0.062500 1 0 0 0 0 0 2 165120
-0.002234 -0.000043 0.120622 0.234490 0.043021 -0.622191 -0.062500 1 0 0 0 0 0 2 166129
-0.002234 -0.000043 0.120622 0.234483 0.043012 -0.622197 -0.062500 1 0 0 0 0 0 2 167120
-0.002234 -0.000043 0.120622 0.234491 0.043020 -0.622191 -0.062500 1 0 0 0 0 0 2 168128
-0.002234 -0.000043 0.120622 0.234480 0.043024 -0.622204 -0.062500 1 0 0 0 0 0 2 169119
-0.002234 -0.000043 0.120622 0.234490 0.043021 -0.622192 -0.062500 1 0 0 0 0 0 2 170129
-0.002234 -0.000043 0.120622 0.234483 0.043012 -0.622197 -0.062500 1 0 0 0 0 0 2 171120
-0.002234 -0.000043 0.120622 0.234487 0.043032 -0.622198 -0.062500 1 0 0 0 0 0 2 172130
-0.002234 -0.000043 0.120622 0.234483 0.043013 -0.622198 -0.062500 1 0 0 0 0 0 2 173137
-0.002234 -0.000043 0.120622 0.234491 0.043020 -0.622191 -0.062500 1 0 0 0 0 0 2 174129
-0.002234 -0.000043 0.120622 0.234483 0.043012 -0.622197 -0.062500 1 0 0 0 0 0 2 175123
-0.002234 -0.000043 0.120622 0.234487 0.043031 -0.622198 -0.062500 1 0 0 0 0 0 2 176120
-0.002234 -0.000043 0.120622 0.234483 0.043013 -0.622198 -0.062500 1 0 0 0 0 0 2 177140
-0.002234 -0.000043 0.120622 0.234491 0.043020 -0.622191 -0.062500 1 0 0 0 0 0 2 178128
-0.002234 -0.000043 0.120622 0.234480 0.043024 -0.622204 -0.062500 1 0 0 0 0 0 2 179140
-0.002234 -0.000043 0.120622 0.234478 0.043024 -0.622185 -0.062500 1 0 0 0 0 0 2 180136
-0.002234 -0.000043 0.120622 0.234481 0.043013 -0.622196 -0.062500 1 0 0 0 0 0 2 181136
-0.002234 -0.000043 0.120622 0.234490 0.043020 -0.622190 -0.062500 1 0 0 0 0 0 2 182109
-0.002234 -0.000043 0.120622 0.234479 0.043024 -0.622204 -0.062500 1 0 0 0 0 0 2 183133
-0.002234 -0.000043 0.120622 0.234490 0.043021 -0.622191 -0.062500 1 0 0 0 0 0 2 184107
-0.002234 -0.000043 0.120622 0.234491 0.043021 -0.622190 -0.062500 1 0 0 0 0 0 2 185138
-0.002234 -0.000043 0.120622 0.234480 0.043024 -0.622203 -0.062500 1 0 0 0 0 0 2 186135
-0.002234 -0.000043 0.120622 0.234490 0.043022 -0.622191 -0.062500 1 0 0 0 0 0 2 187143
-0.002234 -0.000043 0.120622 0.234483 0.043012 -0.622197 -0.062500 1 0 0 0 0 0 2 188143
-0.002234 -0.000043 0.120622 0.234490 0.043020 -0.622191 -0.062500 1 0 0 0 0 0 2 189135
-0.002234 -0.000043 0.120622 0.234480 0.043024 -0.622204 -0.062500 1 0 0 0 0 0 2 190145
-0.002234 -0.000043 0.120622 0.234490 0.043021 -0.622191 -0.062500 1 0 0 0 0 0 2 191138
-0.002234 -0.000043 0.120622 0.234483 0.043012 -0.622197 -0.062500 1 0 0 0 0 0 2 192138
-0.002234 -0.000043 0.120622 0.234487 0.043032 -0.622197 -0.062500 1 0 0 0 0 0 2 193136
-0.002234 -0.000043 0.120622 0.234482 0.043014 -0.622198 -0.062500 1 0 0 0 0 0 2 194106
-0.002234 -0.000043 0.120622 0.234490 0.043020 -0.622191 -0.062500 1 0 0 0 0 0 2 195120
-0.002234 -0.000043 0.120622 0.234483 0.043012 -0.622197 -0.062500 1 0 0 0 0 0 2 196139
-0.002234 -0.000043 0.120622 0.234487 0.043032 -0.622198 -0.062500 1 0 0 0 0 0 2 197137
-0.002234 -0.000043 0.120622 0.234483 0.043013 -0.622198 -0.062500 1 0 0 0 0 0 2 198136
-0.002234 -0.000043 0.120622 0.234490 0.043020 -0.622191 -0.062500 1 0 0 0 0 0 2 199138
-0.002234 -0.000043 0.120622 0.234480 0.043024 -0.622204 -0.062500 1 0 0 0 0 0 2 200136
-0.002234 -0.000043 0.120622 0.234490 0.043021 -0.622192 -0.062500 1 0 0 0 0 0 2 201134
-0.002234 -0.000043 0.120622 0.234491 0.043021 -0.622190 -0.062500 1 0 0 0 0 0 2 202136
-0.002234 -0.000043 0.120622 0.234483 0.043012 -0.622197 -0.062500 1 0 0 0 0 0 2 203136
-0.002234 -0.000043 0.120622 0.234487 0.043032 -0.622197 -0.062500 1 0 0 0 0 0 2 204137
-0.002234 -0.000043 0.120622 0.234483 0.043014 -0.622198 -0.062500 1 0 0 0 0 0 2 205140
-0.002234 -0.000043 0.120622 0.234491 0.043020 -0.622191 -0.062500 1 0 0 0 0 0 2 206139
-0.002234 -0.000043 0.120622 0.234483 0.043012 -0.622197 -0.062500 1 0 0 0 0 0 2 207142
-0.002234 -0.000043 0.120622 0.234487 0.043032 -0.622197 -0.062500 1 0 0 0 0 0 2 208135
-0.002234 -0.000043 0.120622 0.234483 0.043013 -0.622198 -0.062500 1 0 0 0 0 0 2 209136
-0.002234 -0.000043 0.120622 0.234491 0.043020 -0.622191 -0.062500 1 0 0 0 0 0 2 210136
-0.002234 -0.000043 0.120622 0.234480 0.043024 -0.622204 -0.062500 1 0 0 0 0 0 2 211136
-0.002234 -0.000043 0.120622 0.234490 0.043021 -0.622192 -0.062500 1 0 0 0 0 0 2 212136
-0.002234 -0.000043 0.120622 0.234483 0.043012 -0.622197 -0.062500 1 0 0 0 0 0 2 213126
-0.002234 -0.000043 0.120622 0.234491 0.043020 -0.622191 -0.062500 1 0 0 0 0 0 2 214134
-0.002234 -0.000043 0.120622 0.234480 0.043023 -0.622204 -0.062500 1 0 0 0 0 0 2 215133
-0.002234 -0.000043 0.120622 0.234490 0.043021 -0.622192 -0.062500 1 0 0 0 0 0 2 216134
-0.002234 -0.000043 0.120622 0.234483 0.043012 -0.622197 -0.062500 1 0 0 0 0 0 2 217136
-0.002234 -0.000043 0.120622 0.234478 0.043022 -0.622184 -0.062500 1 0 0 0 0 0 2 218135
-0.002234 -0.000043 0.120622 0.234478 0.043024 -0.622203 -0.062500 1 0 0 0 0 0 2 219125
-0.002234 -0.000043 0.120622 0.234489 0.043021 -0.622191 -0.062500 1 0 0 0 0 0 2 220135
-0.002234 -0.000043 0.120622 0.234483 0.043012 -0.622197 -0.062500 1 0 0 0 0 0 2 221133
-0.002234 -0.000043 0.120622 0.234487 0.043031 -0.622197 -0.062500 1 0 0 0 0 0 2 222133
-0.002234 -0.000043 0.120622 0.234491 0.043022 -0.622191 -0.062500 1 0 0 0 0 0 2 223137
-0.002234 -0.000043 0.120622 0.234483 0.043012 -0.622197 -0.062500 1 0 0 0 0 0 2 224132
-0.002234 -0.000043 0.120622 0.234487 0.043032 -0.622197 -0.062500 1 0 0 0 0 0 2 225125
-0.002234 -0.000043 0.120622 0.234483 0.043014 -0.622198 -0.062500 1 0 0 0 0 0 2 226129
-0.002234 -0.000043 0.120622 0.234490 0.043020 -0.622191 -0.062500 1 0 0 0 0 0 2 227208
-0.002234 -0.000043 0.120622 0.234483 0.043012 -0.622197 -0.062500 1 0 0 0 0 0 2 228204
-0.002234 -0.000043 0.120622 0.234487 0.043032 -0.622197 -0.062500 1 0 0 0 0 0 2 229185
-0.002234 -0.000043 0.120622 0.234483 0.043013 -0.622198 -0.062500 1 0 0 0 0 0 2 230209
-0.002234 -0.000043 0.120622 0.234490 0.043020 -0.622191 -0.062500 1 0 0 0 0 0 2 231132
-0.002234 -0.000043 0.120622 0.234480 0.043024 -0.622204 -0.062500 1 0 0 0 0 0 2 232118
-0.002234 -0.000043 0.120622 0.234490 0.043021 -0.622192 -0.062500 1 0 0 0 0 0 2 233128
-0.002234 -0.000043 0.120622 0.234483 0.043012 -0.622197 -0.062500 1 0 0 0 0 0 2 234118
-0.002234 -0.000043 0.120622 0.234490 0.043020 -0.622191 -0.062500 1 0 0 0 0 0 2 235198
-0.002234 -0.000043 0.120622 0.234480 0.043024 -0.622204 -0.062500 1 0 0 0 0 0 2 236118
-0.002234 -0.000043 0.120622 0.234490 0.043021 -0.622192 -0.062500 1 0 0 0 0 0 2 237128
-0.002234 -0.000043 0.120622 0.234483 0.043012 -0.622197 -0.062500 1 0 0 0 0 0 2 238119
-0.002234 -0.000043 0.120622 0.234490 0.043020 -0.622191 -0.062500 1 0 0 0 0 0 2 239127
-0.002234 -0.000043 0.120622 0.234480 0.043023 -0.622204 -0.062500 1 0 0 0 0 0 2 240117
-0.002234 -0.000043 0.120622 0.234490 0.043021 -0.622192 -0.062500 1 0 0 0 0 0 2 241126
-0.002234 -0.000043 0.120622 0.234491 0.043021 -0.622190 -0.062500 1 0 0 0 0 0 2 242118
-0.002234 -0.000043 0.120622 0.234480 0.043024 -0.622204 -0.062500 1 0 0 0 0 0 2 243126
-0.002234 -0.000043 0.120622 0.234490 0.043021 -0.622192 -0.062500 1 0 0 0 0 0 2 244118
-0.002234 -0.000043 0.120622 0.234483 0.043012 -0.622197 -0.062500 1 0 0 0 0 0 2 245127
-0.002234 -0.000043 0.120622 0.234491 0.043020 -0.622191 -0.062500 1 0 0 0 0 0 2 246121
-0.002234 -0.000043 0.120622 0.234480 0.043024 -0.622204 -0.062500 1 0 0 0 0 0 2 247135
-0.002234 -0.000043 0.120622 0.234490 0.043021 -0.622192 -0.062500 1 0 0 0 0 0 2 248147
-0.002234 -0.000043 0.120622 0.234483 0.043012 -0.622197 -0.062500 1 0 0 0 0 0 2 249124
-0.002234 -0.000043 0.120622 0.234487 0.043032 -0.622198 -0.062500 1 0 0 0 0 0 2 250125
-0.002234 -0.000043 0.120622 0.234483 0.043013 -0.622198 -0.062500 1 0 0 0 0 0 2 251137
-0.002234 -0.000043 0.120622 0.234491 0.043020 -0.622191 -0.062500 1 0 0 0 0 0 2 252123
-0.002234 -0.000043 0.120622 0.234484 0.043012 -0.622197 -0.062500 1 0 0 0 0 0 2 253131
-0.002234 -0.000043 0.120622 0.234487 0.043031 -0.622198 -0.062500 1 0 0 0 0 0 2 254136
-0.002234 -0.000043 0.120622 0.234471 0.043016 -0.622192 -0.062500 1 0 0 0 0 0 2 255136
-0.002234 -0.000043 0.120622 0.234489 0.043020 -0.622190 -0.062500 1 0 0 0 0 0 2 256135
-0.002234 -0.000043 0.120622 0.234479 0.043024 -0.622204 -0.062500 1 0 0 0 0 0 2 257127
-0.002234 -0.000043 0.120622 0.234490 0.043021 -0.622192 -0.062500 1 0 0 0 0 0 2 258103
-0.002234 -0.000043 0.120622 0.234491 0.043021 -0.622190 -0.062500 1 0 0 0 0 0 2 259140
-0.002234 -0.000043 0.120622 0.234483 0.043012 -0.622197 -0.062500 1 0 0 0 0 0 2 260133
-0.002234 -0.000043 0.120622 0.234479 0.043023 -0.622204 -0.062500 1 0 0 0 0 0 2 261122
-0.002234 -0.000043 0.120622 0.234490 0.043021 -0.622192 -0.062500 1 0 0 0 0 0 2 262135
-0.002234 -0.000043 0.120622 0.234491 0.043021 -0.622190 -0.062500 1 0 0 0 0 0 2 263121
-0.002234 -0.000043 0.120622 0.234480 0.043024 -0.622204 -0.062500 1 0 0 0 0 0 2 264120
-0.002234 -0.000043 0.120622 0.234490 0.043022 -0.622191 -0.062500 1 0 0 0 0 0 2 265117
-0.002234 -0.000043 0.120622 0.234483 0.043012 -0.622197 -0.062500 1 0 0 0 0 0 2 266136
-0.002234 -0.000043 0.120622 0.234490 0.043020 -0.622191 -0.062500 1 0 0 0 0 0 2 267133
-0.002234 -0.000043 0.120622 0.234480 0.043024 -0.622204 -0.062500 1 0 0 0 0 0 2 268134
-0.002216 -0.000047 0.120612 -0.031293 0.105569 -0.483859 -0.062500 1 0 0 0 0 0 2 269127
-0.002206 -0.000050 0.120609 0.059146 0.084636 -0.551212 -0.062500 1 0 0 0 0 0 2 270139
-0.002201 -0.000051 0.120608 0.125975 0.068920 -0.586276 -0.062500 1 0 0 0 0 0 2 271136
-0.002199 -0.000051 0.120607 0.161303 0.060501 -0.599656 -0.062500 1 0 0 0 0 0 2 272134
-0.002198 -0.000052 0.120607 0.179081 0.056247 -0.604442 -0.062500 1 0 0 0 0 0 2 273133
-0.002197 -0.000052 0.120607 0.187958 0.054113 -0.606128 -0.062500 1 0 0 0 0 0 2 274132
-0.002197 -0.000052 0.120607 0.192370 0.053039 -0.606706 -0.062500 1 0 0 0 0 0 2 275135
-0.002197 -0.000052 0.120607 0.194581 0.052510 -0.606917 -0.062500 1 0 0 0 0 0 2 276133
-0.002197 -0.000052 0.120607 0.195684 0.052236 -0.606987 -0.062500 1 0 0 0 0 0 2 277122
-0.002197 -0.000052 0.120607 0.196233 0.052103 -0.607013 -0.062500 1 0 0 0 0 0 2 278132
-0.002197 -0.000052 0.120607 0.196509 0.052048 -0.607015 -0.062500 1 0 0 0 0 0 2 279135
-0.002197 -0.000052 0.120607 0.196639 0.051997 -0.607018 -0.062500 1 0 0 0 0 0 2 280135
-0.002197 -0.000052 0.120607 0.196714 0.051988 -0.607023 -0.062500 1 0 0 0 0 0 2 281133
-0.002197 -0.000052 0.120607 0.196754 0.051979 -0.607022 -0.062500 1 0 0 0 0 0 2 282132
-0.002197 -0.000052 0.120607 0.196756 0.051979 -0.607022 -0.062500 1 0 0 0 0 0 2 283134
-0.002197 -0.000052 0.120607 0.196771 0.051964 -0.607022 -0.062500 1 0 0 0 0 0 2 284134
-0.002178 -0.000056 0.120597 -0.068870 0.114498 -0.468550 -0.062500 1 0 0 0 0 0 2 285102
-0.002168 -0.000059 0.120594 0.021507 0.093561 -0.535972 -0.062500 1 0 0 0 0 0 2 286130
-0.002164 -0.000060 0.120592 0.088310 0.077860 -0.571068 -0.062500 1 0 0 0 0 0 2 287125
-0.002161 -0.000060 0.120592 0.123622 0.069445 -0.584468 -0.062500 1 0 0 0 0 0 2 288128
-0.002160 -0.000061 0.120592 0.141401 0.065202 -0.589257 -0.062500 1 0 0 0 0 0 2 289118
-0.002160 -0.000061 0.120592 0.150267 0.063061 -0.590934 -0.062500 1 0 0 0 0 0 2 290129
-0.002159 -0.000061 0.120592 0.154689 0.061984 -0.591520 -0.062500 1 0 0 0 0 0 2 291135
-0.002159 -0.000061 0.120592 0.156888 0.061457 -0.591726 -0.062500 1 0 0 0 0 0 2 292103
-0.002159 -0.000061 0.120592 0.157989 0.061184 -0.591796 -0.062500 1 0 0 0 0 0 2 293102
-0.002159 -0.000061 0.120592 0.158538 0.061052 -0.591822 -0.062500 1 0 0 0 0 0 2 294130
-0.002159 -0.000061 0.120592 0.158818 0.060985 -0.591837 -0.062500 1 0 0 0 0 0 2 295134
-0.002159 -0.000061 0.120592 0.158956 0.060941 -0.591835 -0.062500 1 0 0 0 0 0 2 296133
-0.002159 -0.000061 0.120592 0.159020 0.060935 -0.591833 -0.062500 1 0 0 0 0 0 2 297132
-0.002159 -0.000061 0.120592 0.159058 0.060927 -0.591832 -0.062500 1 0 0 0 0 0 2 298102
-0.002159 -0.000061 0.120592 0.159073 0.060924 -0.591838 -0.062500 1 0 0 0 0 0 2 299133
-0.002159 -0.000061 0.120592 0.159085 0.060921 -0.591825 -0.062500 1 0 0 0 0 0 2 300119
-0.002140 -0.000065 0.120582 -0.106425 0.123403 -0.453232 -0.062500 1 0 0 0 0 0 2 301125
-0.002131 -0.000068 0.120578 -0.016098 0.102497 -0.520726 -0.062500 1 0 0 0 0 0 2 302116
-0.002126 -0.000069 0.120577 0.050654 0.086788 -0.555855 -0.062500 1 0 0 0 0 0 2 303126
-0.002124 -0.000069 0.120577 0.085964 0.078393 -0.569260 -0.062500 1 0 0 0 0 0 2 304115
-0.002123 -0.000070 0.120577 0.103721 0.074137 -0.574051 -0.062500 1 0 0 0 0 0 2 305126
-0.002122 -0.000070 0.120577 0.112590 0.072003 -0.575726 -0.062500 1 0 0 0 0 0 2 306115
-0.002122 -0.000070 0.120577 0.117007 0.070939 -0.576320 -0.062500 1 0 0 0 0 0 2 307125
-0.002122 -0.000070 0.120577 0.119221 0.070400 -0.576528 -0.062500 1 0 0 0 0 0 2 308115
-0.002121 -0.000070 0.120577 0.120323 0.070125 -0.576598 -0.062500 1 0 0 0 0 0 2 309124
-0.002121 -0.000070 0.120577 0.120872 0.069993 -0.576624 -0.062500 1 0 0 0 0 0 2 310128
-0.002121 -0.000070 0.120577 0.121144 0.069917 -0.576627 -0.062500 1 0 0 0 0 0 2 311116
-0.002121 -0.000070 0.120577 0.121274 0.069895 -0.576637 -0.062500 1 0 0 0 0 0 2 312124
-0.002121 -0.000070 0.120577 0.121340 0.069881 -0.576630 -0.062500 1 0 0 0 0 0 2 313126
-0.002121 -0.000070 0.120577 0.121391 0.069869 -0.576634 -0.062500 1 0 0 0 0 0 2 314116
-0.002121 -0.000070 0.120577 0.121398 0.069856 -0.576628 -0.062500 1 0 0 0 0 0 2 315125
-0.002121 -0.000070 0.120577 0.121407 0.069863 -0.576640 -0.062500 1 0 0 0 0 0 2 316115
-0.002121 -0.000070 0.120577 0.121419 0.069861 -0.576628 -0.062500 1 0 0 0 0 0 2 317124
-0.002121 -0.000070 0.120577 0.121412 0.069852 -0.576633 -0.062500 1 0 0 0 0 0 2 318134
-0.002121 -0.000070 0.120577 0.121415 0.069872 -0.576634 -0.062500 1 0 0 0 0 0 2 319132
-0.002121 -0.000070 0.120577 0.121411 0.069854 -0.576634 -0.062500 1 0 0 0 0 0 2 320126
-0.002121 -0.000070 0.120577 0.121418 0.069861 -0.576627 -0.062500 1 0 0 0 0 0 2 321128
-0.002121 -0.000070 0.120577 0.121420 0.069861 -0.576646 -0.062500 1 0 0 0 0 0 2 322281
-0.002121 -0.000070 0.120577 0.121419 0.069862 -0.576629 -0.062500 1 0 0 0 0 0 2 323131
-0.002121 -0.000070 0.120577 0.121411 0.069853 -0.576633 -0.062500 1 0 0 0 0 0 2 324249
-0.002121 -0.000070 0.120577 0.121418 0.069860 -0.576627 -0.062500 1 0 0 0 0 0 2 325132
-0.002121 -0.000070 0.120577 0.121420 0.069861 -0.576646 -0.062500 1 0 0 0 0 0 2 326102
-0.002121 -0.000070 0.120577 0.121419 0.069861 -0.576629 -0.062500 1 0 0 0 0 0 2 327134
-0.002121 -0.000070 0.120577 0.121411 0.069852 -0.576633 -0.062500 1 0 0 0 0 0 2 328121
-0.002121 -0.000070 0.120577 0.121418 0.069860 -0.576627 -0.062500 1 0 0 0 0 0 2 329133
-0.002121 -0.000070 0.120577 0.121420 0.069861 -0.576646 -0.062500 1 0 0 0 0 0 2 330130
-0.002121 -0.000070 0.120577 0.121419 0.069861 -0.576629 -0.062500 1 0 0 0 0 0 2 331132
-0.002121 -0.000070 0.120577 0.121411 0.069852 -0.576633 -0.062500 1 0 0 0 0 0 2 332135
-0.002121 -0.000070 0.120577 0.121415 0.069872 -0.576634 -0.062500 1 0 0 0 0 0 2 333128
-0.002121 -0.000070 0.120577 0.121423 0.069851 -0.576640 -0.062500 1 0 0 0 0 0 2 334133
-0.002121 -0.000070 0.120577 0.121420 0.069860 -0.576628 -0.062500 1 0 0 0 0 0 2 335138
-0.002121 -0.000070 0.120577 0.121411 0.069852 -0.576633 -0.062500 1 0 0 0 0 0 2 336133
-0.002121 -0.000070 0.120577 0.121415 0.069872 -0.576634 -0.062500 1 0 0 0 0 0 2 337131
-0.002121 -0.000070 0.120577 0.121431 0.069860 -0.576633 -0.062500 1 0 0 0 0 0 2 338135
-0.002121 -0.000070 0.120577 0.121413 0.069852 -0.576634 -0.062500 1 0 0 0 0 0 2 339132
-0.002121 -0.000070 0.120577 0.121419 0.069860 -0.576627 -0.062500 1 0 0 0 0 0 2 340110
-0.002121 -0.000070 0.120577 0.121408 0.069864 -0.576640 -0.062500 1 0 0 0 0 0 2 341115
-0.002121 -0.000070 0.120577 0.121418 0.069862 -0.576628 -0.062500 1 0 0 0 0 0 2 342134
-0.002121 -0.000070 0.120577 0.121423 0.069850 -0.576639 -0.062500 1 0 0 0 0 0 2 343218
-0.002121 -0.000070 0.120577 0.121416 0.069872 -0.576634 -0.062500 1 0 0 0 0 0 2 344208
-0.002121 -0.000070 0.120577 0.121411 0.069854 -0.576634 -0.062500 1 0 0 0 0 0 2 345202
-0.002121 -0.000070 0.120577 0.121418 0.069860 -0.576627 -0.062500 1 0 0 0 0 0 2 346202
-0.002121 -0.000070 0.120577 0.121420 0.069861 -0.576646 -0.062500 1 0 0 0 0 0 2 347216
-0.002121 -0.000070 0.120577 0.121419 0.069861 -0.576629 -0.062500 1 0 0 0 0 0 2 348243
-0.002121 -0.000070 0.120577 0.121411 0.069853 -0.576633 -0.062500 1 0 0 0 0 0 2 349216
-0.002121 -0.000070 0.120577 0.121418 0.069860 -0.576627 -0.062500 1 0 0 0 0 0 2 350181
-0.002121 -0.000070 0.120577 0.121420 0.069861 -0.576646 -0.062500 1 0 0 0 0 0 2 351179
-0.002121 -0.000070 0.120577 0.121419 0.069861 -0.576629 -0.062500 1 0 0 0 0 0 2 352180
-0.002121 -0.000070 0.120577 0.121411 0.069852 -0.576633 -0.062500 1 0 0 0 0 0 2 353177
-0.002121 -0.000070 0.120577 0.121418 0.069860 -0.576627 -0.062500 1 0 0 0 0 0 2 354179
-0.002121 -0.000070 0.120577 0.121420 0.069861 -0.576646 -0.062500 1 0 0 0 0 0 2 355176
-0.002121 -0.000070 0.120577 0.121419 0.069861 -0.576629 -0.062500 1 0 0 0 0 0 2 356178
-0.002121 -0.000070 0.120577 0.121419 0.069861 -0.576626 -0.062500 1 0 0 0 0 0 2 357175
-0.002121 -0.000070 0.120577 0.121408 0.069864 -0.576640 -0.062500 1 0 0 0 0 0 2 358170
-0.002121 -0.000070 0.120577 0.121430 0.069859 -0.576634 -0.062500 1 0 0 0 0 0 2 359207
-0.002121 -0.000070 0.120577 0.121413 0.069852 -0.576634 -0.062500 1 0 0 0 0 0 2 360210
-0.002121 -0.000070 0.120577 0.121419 0.069860 -0.576627 -0.062500 1 0 0 0 0 0 2 361206
-0.002121 -0.000070 0.120577 0.121408 0.069864 -0.576640 -0.062500 1 0 0 0 0 0 2 362381
-0.002121 -0.000070 0.120577 0.121430 0.069859 -0.576634 -0.062500 1 0 0 0 0 0 2 363144
-0.002121 -0.000070 0.120577 0.121413 0.069852 -0.576634 -0.062500 1 0 0 0 0 0 2 364134
-0.002121 -0.000070 0.120577 0.121415 0.069872 -0.576634 -0.062500 1 0 0 0 0 0 2 365128
-0.002121 -0.000070 0.120577 0.121410 0.069854 -0.576634 -0.062500 1 0 0 0 0 0 2 366102
-0.002121 -0.000070 0.120577 0.121418 0.069860 -0.576627 -0.062500 1 0 0 0 0 0 2 367132
-0.002121 -0.000070 0.120577 0.121423 0.069849 -0.576639 -0.062500 1 0 0 0 0 0 2 368131
-0.002121 -0.000070 0.120577 0.121416 0.069871 -0.576634 -0.062500 1 0 0 0 0 0 2 369128
-0.002121 -0.000070 0.120577 0.121411 0.069854 -0.576634 -0.062500 1 0 0 0 0 0 2 370131
-0.002121 -0.000070 0.120577 0.121418 0.069860 -0.576627 -0.062500 1 0 0 0 0 0 2 371131
-0.002121 -0.000070 0.120577 0.121419 0.069861 -0.576646 -0.062500 1 0 0 0 0 0 2 372130
-0.002121 -0.000070 0.120577 0.121419 0.069861 -0.576629 -0.062500 1 0 0 0 0 0 2 373117
-0.002121 -0.000070 0.120577 0.121411 0.069852 -0.576634 -0.062500 1 0 0 0 0 0 2 374124
-0.002121 -0.000070 0.120577 0.121418 0.069860 -0.576627 -0.062500 1 0 0 0 0 0 2 375203
-0.002121 -0.000070 0.120577 0.121419 0.069861 -0.576646 -0.062500 1 0 0 0 0 0 2 376195
-0.002121 -0.000070 0.120577 0.121419 0.069861 -0.576629 -0.062500 1 0 0 0 0 0 2 377181
-0.002121 -0.000070 0.120577 0.121419 0.069861 -0.576626 -0.062500 1 0 0 0 0 0 2 378194
-0.002121 -0.000070 0.120577 0.121420 0.069861 -0.576646 -0.062500 1 0 0 0 0 0 2 379207
-0.002121 -0.000070 0.120577 0.121420 0.069861 -0.576629 -0.062500 1 0 0 0 0 0 2 380199
-0.002121 -0.000070 0.120577 0.121411 0.069853 -0.576634 -0.062500 1 0 0 0 0 0 2 381195
-0.002121 -0.000070 0.120577 0.121419 0.069860 -0.576627 -0.062500 1 0 0 0 0 0 2 382181
-0.002121 -0.000070 0.120577 0.121407 0.069864 -0.576640 -0.062500 1 0 0 0 0 0 2 383194
-0.002121 -0.000070 0.120577 0.121430 0.069859 -0.576634 -0.062500 1 0 0 0 0 0 2 384181
-0.002121 -0.000070 0.120577 0.121412 0.069852 -0.576634 -0.062500 1 0 0 0 0 0 2 385196
-0.002121 -0.000070 0.120577 0.121419 0.069860 -0.576627 -0.062500 1 0 0 0 0 0 2 386179
-0.002121 -0.000070 0.120577 0.121407 0.069864 -0.576640 -0.062500 1 0 0 0 0 0 2 387131
-0.002121 -0.000070 0.120577 0.121430 0.069859 -0.576634 -0.062500 1 0 0 0 0 0 2 388113
-0.002121 -0.000070 0.120577 0.121412 0.069852 -0.576634 -0.062500 1 0 0 0 0 0 2 389121
-0.002121 -0.000070 0.120577 0.121415 0.069872 -0.576634 -0.062500 1 0 0 0 0 0 2 390112
-0.002121 -0.000070 0.120577 0.121410 0.069854 -0.576634 -0.062500 1 0 0 0 0 0 2 391122
-0.002121 -0.000070 0.120577 0.121430 0.069857 -0.576634 -0.062500 1 0 0 0 0 0 2 392112
-0.002121 -0.000070 0.120577 0.121421 0.069861 -0.576627 -0.062500 1 0 0 0 0 0 2 393122
-0.002121 -0.000070 0.120577 0.121408 0.069864 -0.576640 -0.062500 1 0 0 0 0 0 2 394112
-0.002121 -0.000070 0.120577 0.121418 0.069862 -0.576628 -0.062500 1 0 0 0 0 0 2 395116
-0.002121 -0.000070 0.120577 0.121423 0.069850 -0.576639 -0.062500 1 0 0 0 0 0 2 396122
-0.002121 -0.000070 0.120577 0.121417 0.069872 -0.576634 -0.062500 1 0 0 0 0 0 2 397121
-0.002121 -0.000070 0.120577 0.121411 0.069854 -0.576634 -0.062500 1 0 0 0 0 0 2 398112
-0.002121 -0.000070 0.120577 0.121418 0.069861 -0.576627 -0.062500 1 0 0 0 0 0 2 399121
-0.002121 -0.000070 0.120577 0.121423 0.069849 -0.576639 -0.062500 1 0 0 0 0 0 2 400118
-0.002121 -0.000070 0.120577 0.121417 0.069872 -0.576634 -0.062500 1 0 0 0 0 0 2 401128
-0.002121 -0.000070 0.120577 0.121411 0.069854 -0.576634 -0.062500 1 0 0 0 0 0 2 402114
-0.002121 -0.000070 0.120577 0.121418 0.069860 -0.576627 -0.062500 1 0 0 0 0 0 2 403124
-0.002121 -0.000070 0.120577 0.121420 0.069861 -0.576646 -0.062500 1 0 0 0 0 0 2 404115
-0.002121 -0.000070 0.120577 0.121420 0.069861 -0.576629 -0.062500 1 0 0 0 0 0 2 405122
-0.002121 -0.000070 0.120577 0.121411 0.069852 -0.576634 -0.062500 1 0 0 0 0 0 2 406122
-0.002121 -0.000070 0.120577 0.121418 0.069860 -0.576627 -0.062500 1 0 0 0 0 0 2 407136
-0.002121 -0.000070 0.120577 0.121407 0.069864 -0.576640 -0.062500 1 0 0 0 0 0 2 408128
-0.002121 -0.000070 0.120577 0.121430 0.069859 -0.576634 -0.062500 1 0 0 0 0 0 2 409130
-0.002121 -0.000070 0.120577 0.121412 0.069852 -0.576634 -0.062500 1 0 0 0 0 0 2 410117
-0.002121 -0.000070 0.120577 0.121418 0.069860 -0.576627 -0.062500 1 0 0 0 0 0 2 411129
-0.002121 -0.000070 0.120577 0.121407 0.069864 -0.576640 -0.062500 1 0 0 0 0 0 2 412129
-0.002121 -0.000070 0.120577 0.121430 0.069859 -0.576634 -0.062500 1 0 0 0 0 0 2 413129
-0.002121 -0.000070 0.120577 0.121412 0.069852 -0.576634 -0.062500 1 0 0 0 0 0 2 414127
-0.002121 -0.000070 0.120577 0.121415 0.069872 -0.576634 -0.062500 1 0 0 0 0 0 2 415130
-0.002121 -0.000070 0.120577 0.121419 0.069863 -0.576627 -0.062500 1 0 0 0 0 0 2 416133
-0.002134 -0.000084 0.120566 0.300709 0.261865 -0.425815 -0.062500 1 0 0 0 0 0 2 417119
-0.002141 -0.000090 0.120562 0.241683 0.197482 -0.499270 -0.062500 1 0 0 0 0 0 2 418116
-0.002144 -0.000094 0.120561 0.196645 0.149195 -0.537493 -0.062500 1 0 0 0 0 0 2 419129
-0.002146 -0.000096 0.120560 0.172308 0.123454 -0.552079 -0.062500 1 0 0 0 0 0 2 420126
-0.002146 -0.000096 0.120560 0.159883 0.110393 -0.557287 -0.062500 1 0 0 0 0 0 2 421128
-0.002147 -0.000097 0.120560 0.153614 0.103862 -0.559114 -0.062500 1 0 0 0 0 0 2 422125
-0.002147 -0.000097 0.120560 0.150460 0.100588 -0.559753 -0.062500 1 0 0 0 0 0 2 423135
-0.002147 -0.000097 0.120560 0.148882 0.098945 -0.559978 -0.062500 1 0 0 0 0 0 2 424128
-0.002147 -0.000097 0.120560 0.148086 0.098124 -0.560049 -0.062500 1 0 0 0 0 0 2 425127
-0.002147 -0.000097 0.120560 0.147681 0.097714 -0.560078 -0.062500 1 0 0 0 0 0 2 426129
-0.002147 -0.000097 0.120560 0.147483 0.097508 -0.560086 -0.062500 1 0 0 0 0 0 2 427130
-0.002147 -0.000097 0.120560 0.147389 0.097410 -0.560095 -0.062500 1 0 0 0 0 0 2 428128
-0.002147 -0.000097 0.120560 0.147334 0.097352 -0.560098 -0.062500 1 0 0 0 0 0 2 429128
-0.002147 -0.000097 0.120560 0.147314 0.097331 -0.560092 -0.062500 1 0 0 0 0 0 2 430134
-0.002147 -0.000097 0.120560 0.147305 0.097321 -0.560098 -0.062500 1 0 0 0 0 0 2 431133
-0.002147 -0.000097 0.120560 0.147296 0.097312 -0.560106 -0.062500 1 0 0 0 0 0 2 432128
-0.002147 -0.000097 0.120560 0.147295 0.097311 -0.560087 -0.062500 1 0 0 0 0 0 2 433129
-0.002147 -0.000097 0.120560 0.147287 0.097303 -0.560091 -0.062500 1 0 0 0 0 0 2 434129
-0.002147 -0.000097 0.120560 0.147299 0.097299 -0.560098 -0.062500 1 0 0 0 0 0 2 435129
-0.002147 -0.000097 0.120560 0.147285 0.097313 -0.560099 -0.062500 1 0 0 0 0 0 2 436128
-0.002147 -0.000097 0.120560 0.147286 0.097303 -0.560093 -0.062500 1 0 0 0 0 0 2 437128
-0.002147 -0.000097 0.120560 0.147286 0.097302 -0.560092 -0.062500 1 0 0 0 0 0 2 438128
-0.002147 -0.000097 0.120560 0.147295 0.097310 -0.560105 -0.062500 1 0 0 0 0 0 2 439129
-0.002147 -0.000097 0.120560 0.147287 0.097302 -0.560094 -0.062500 1 0 0 0 0 0 2 440127
-0.002147 -0.000097 0.120560 0.147286 0.097301 -0.560093 -0.062500 1 0 0 0 0 0 2 441123
-0.002147 -0.000097 0.120560 0.147286 0.097301 -0.560092 -0.062500 1 0 0 0 0 0 2 442115
-0.002147 -0.000097 0.120560 0.147303 0.097319 -0.560098 -0.062500 1 0 0 0 0 0 2 443123
-0.002147 -0.000097 0.120560 0.147288 0.097303 -0.560093 -0.062500 1 0 0 0 0 0 2 444128
-0.002147 -0.000097 0.120560 0.147287 0.097302 -0.560092 -0.062500 1 0 0 0 0 0 2 445128
-0.002147 -0.000097 0.120560 0.147283 0.097313 -0.560099 -0.062500 1 0 0 0 0 0 2 446126
-0.002147 -0.000097 0.120560 0.147286 0.097303 -0.560093 -0.062500 1 0 0 0 0 0 2 447430
-0.002147 -0.000097 0.120560 0.147298 0.097299 -0.560099 -0.062500 1 0 0 0 0 0 2 448219
-0.002147 -0.000097 0.120560 0.147288 0.097301 -0.560093 -0.062500 1 0 0 0 0 0 2 449225
-0.002147 -0.000097 0.120560 0.147283 0.097313 -0.560099 -0.062500 1 0 0 0 0 0 2 450225
-0.002147 -0.000097 0.120560 0.147285 0.097303 -0.560093 -0.062500 1 0 0 0 0 0 2 451229
-0.002147 -0.000097 0.120560 0.147306 0.097307 -0.560092 -0.062500 1 0 0 0 0 0 2 452220
-0.002147 -0.000097 0.120560 0.147289 0.097302 -0.560092 -0.062500 1 0 0 0 0 0 2 453198
-0.002147 -0.000097 0.120560 0.147283 0.097313 -0.560099 -0.062500 1 0 0 0 0 0 2 454194
-0.002147 -0.000097 0.120560 0.147286 0.097303 -0.560093 -0.062500 1 0 0 0 0 0 2 455201
-0.002147 -0.000097 0.120560 0.147298 0.097299 -0.560098 -0.062500 1 0 0 0 0 0 2 456196
-0.002147 -0.000097 0.120560 0.147284 0.097313 -0.560100 -0.062500 1 0 0 0 0 0 2 457177
-0.002147 -0.000097 0.120560 0.147286 0.097303 -0.560093 -0.062500 1 0 0 0 0 0 2 458195
-0.002147 -0.000097 0.120560 0.147286 0.097301 -0.560092 -0.062500 1 0 0 0 0 0 2 459200
-0.002147 -0.000097 0.120560 0.147298 0.097298 -0.560098 -0.062500 1 0 0 0 0 0 2 460195
-0.002147 -0.000097 0.120560 0.147284 0.097312 -0.560100 -0.062500 1 0 0 0 0 0 2 461177
-0.002147 -0.000097 0.120560 0.147294 0.097311 -0.560086 -0.062500 1 0 0 0 0 0 2 462335
-0.002147 -0.000097 0.120560 0.147287 0.097303 -0.560091 -0.062500 1 0 0 0 0 0 2 463178
-0.002147 -0.000097 0.120560 0.147295 0.097311 -0.560105 -0.062500 1 0 0 0 0 0 2 464176
-0.002147 -0.000097 0.120560 0.147287 0.097303 -0.560094 -0.062500 1 0 0 0 0 0 2 465195
-0.002147 -0.000097 0.120560 0.147287 0.097302 -0.560092 -0.062500 1 0 0 0 0 0 2 466209
-0.002147 -0.000097 0.120560 0.147286 0.097301 -0.560092 -0.062500 1 0 0 0 0 0 2 467196
-0.002147 -0.000097 0.120560 0.147295 0.097310 -0.560105 -0.062500 1 0 0 0 0 0 2 468176
-0.002147 -0.000097 0.120560 0.147287 0.097302 -0.560094 -0.062500 1 0 0 0 0 0 2 469194
-0.002147 -0.000097 0.120560 0.147286 0.097301 -0.560092 -0.062500 1 0 0 0 0 0 2 470178
-0.002147 -0.000097 0.120560 0.147283 0.097313 -0.560099 -0.062500 1 0 0 0 0 0 2 471130
-0.002147 -0.000097 0.120560 0.147294 0.097312 -0.560086 -0.062500 1 0 0 0 0 0 2 472110
-0.002147 -0.000097 0.120560 0.147287 0.097303 -0.560091 -0.062500 1 0 0 0 0 0 2 473119
-0.002147 -0.000097 0.120560 0.147298 0.097299 -0.560098 -0.062500 1 0 0 0 0 0 2 474110
-0.002147 -0.000097 0.120560 0.147284 0.097313 -0.560099 -0.062500 1 0 0 0 0 0 2 475120
-0.002147 -0.000097 0.120560 0.147286 0.097303 -0.560093 -0.062500 1 0 0 0 0 0 2 476109
-0.002147 -0.000097 0.120560 0.147298 0.097299 -0.560098 -0.062500 1 0 0 0 0 0 2 477120
-0.002147 -0.000097 0.120560 0.147288 0.097301 -0.560093 -0.062500 1 0 0 0 0 0 2 478118
-0.002147 -0.000097 0.120560 0.147283 0.097313 -0.560099 -0.062500 1 0 0 0 0 0 2 479110
-0.002147 -0.000097 0.120560 0.147285 0.097302 -0.560093 -0.062500 1 0 0 0 0 0 2 480119
-0.002147 -0.000097 0.120560 0.147298 0.097298 -0.560099 -0.062500 1 0 0 0 0 0 2 481119
-0.002147 -0.000097 0.120560 0.147292 0.097321 -0.560093 -0.062500 1 0 0 0 0 0 2 482109
-0.002147 -0.000097 0.120560 0.147287 0.097304 -0.560092 -0.062500 1 0 0 0 0 0 2 483120
-0.002147 -0.000097 0.120560 0.147286 0.097302 -0.560092 -0.062500 1 0 0 0 0 0 2 484134
-0.002147 -0.000097 0.120560 0.147295 0.097310 -0.560105 -0.062500 1 0 0 0 0 0 2 485098
-0.002147 -0.000097 0.120560 0.147287 0.097303 -0.560094 -0.062500 1 0 0 0 0 0 2 486103
-0.002147 -0.000097 0.120560 0.147286 0.097302 -0.560092 -0.062500 1 0 0 0 0 0 2 487121
-0.002147 -0.000097 0.120560 0.147286 0.097301 -0.560092 -0.062500 1 0 0 0 0 0 2 488109
-0.002147 -0.000097 0.120560 0.147295 0.097310 -0.560105 -0.062500 1 0 0 0 0 0 2 489132
-0.002160 -0.000111 0.120549 0.326480 0.289223 -0.409136 -0.062500 1 0 0 0 0 0 2 490126
-0.002167 -0.000118 0.120546 0.267512 0.224869 -0.482670 -0.062500 1 0 0 0 0 0 2 491131
-0.002170 -0.000121 0.120544 0.222474 0.176626 -0.520923 -0.062500 1 0 0 0 0 0 2 492127
-0.002171 -0.000123 0.120544 0.198165 0.150873 -0.535520 -0.062500 1 0 0 0 0 0 2 493114
-0.002172 -0.000124 0.120544 0.185739 0.137838 -0.540730 -0.062500 1 0 0 0 0 0 2 494127
-0.002173 -0.000124 0.120544 0.179479 0.131289 -0.542568 -0.062500 1 0 0 0 0 0 2 495128
-0.002173 -0.000125 0.120544 0.176316 0.128016 -0.543204 -0.062500 1 0 0 0 0 0 2 496123
-0.002173 -0.000125 0.120544 0.174745 0.126382 -0.543422 -0.062500 1 0 0 0 0 0 2 497117
-0.002173 -0.000125 0.120544 0.173942 0.125553 -0.543501 -0.062500 1 0 0 0 0 0 2 498126
-0.002173 -0.000125 0.120544 0.173544 0.125152 -0.543524 -0.062500 1 0 0 0 0 0 2 499128
-0.002173 -0.000125 0.120544 0.173352 0.124935 -0.543544 -0.062500 1 0 0 0 0 0 2 500129
-0.002173 -0.000125 0.120544 0.173254 0.124847 -0.543542 -0.062500 1 0 0 0 0 0 2 501130
-0.002173 -0.000125 0.120544 0.173199 0.124790 -0.543543 -0.062500 1 0 0 0 0 0 2 502129
-0.002173 -0.000125 0.120544 0.173179 0.124769 -0.543537 -0.062500 1 0 0 0 0 0 2 503127
-0.002173 -0.000125 0.120544 0.173162 0.124751 -0.543550 -0.062500 1 0 0 0 0 0 2 504124
-0.002173 -0.000125 0.120544 0.173149 0.124753 -0.543545 -0.062500 1 0 0 0 0 0 2 505123
-0.002173 -0.000125 0.120544 0.173151 0.124742 -0.543538 -0.062500 1 0 0 0 0 0 2 506109
-0.002173 -0.000125 0.120544 0.173151 0.124741 -0.543537 -0.062500 1 0 0 0 0 0 2 507124
-0.002173 -0.000125 0.120544 0.173160 0.124750 -0.543550 -0.062500 1 0 0 0 0 0 2 508125
-0.002173 -0.000125 0.120544 0.173153 0.124742 -0.543538 -0.062500 1 0 0 0 0 0 2 509126
-0.002173 -0.000125 0.120544 0.173143 0.124732 -0.543544 -0.062500 1 0 0 0 0 0 2 510125
-0.002173 -0.000125 0.120544 0.173150 0.124740 -0.543537 -0.062500 1 0 0 0 0 0 2 511128
-0.002173 -0.000125 0.120544 0.173152 0.124741 -0.543557 -0.062500 1 0 0 0 0 0 2 512126
-0.002173 -0.000125 0.120544 0.173151 0.124741 -0.543539 -0.062500 1 0 0 0 0 0 2 513125
-0.002173 -0.000125 0.120544 0.173151 0.124741 -0.543537 -0.062500 1 0 0 0 0 0 2 514108
-0.002173 -0.000125 0.120544 0.173151 0.124741 -0.543536 -0.062500 1 0 0 0 0 0 2 515131
-0.002173 -0.000125 0.120544 0.173152 0.124741 -0.543556 -0.062500 1 0 0 0 0 0 2 516126
-0.002173 -0.000125 0.120544 0.173152 0.124741 -0.543539 -0.062500 1 0 0 0 0 0 2 517126
-0.002173 -0.000125 0.120544 0.173152 0.124741 -0.543537 -0.062500 1 0 0 0 0 0 2 518126
-0.002173 -0.000125 0.120544 0.173152 0.124741 -0.543557 -0.062500 1 0 0 0 0 0 2 519126
-0.002173 -0.000125 0.120544 0.173152 0.124741 -0.543539 -0.062500 1 0 0 0 0 0 2 520126
-0.002173 -0.000125 0.120544 0.173152 0.124741 -0.543537 -0.062500 1 0 0 0 0 0 2 521126
-0.002173 -0.000125 0.120544 0.173143 0.124732 -0.543543 -0.062500 1 0 0 0 0 0 2 522126
-0.002173 -0.000125 0.120544 0.173147 0.124751 -0.543544 -0.062500 1 0 0 0 0 0 2 523126
-0.002173 -0.000125 0.120544 0.173163 0.124739 -0.543544 -0.062500 1 0 0 0 0 0 2 524125
-0.002173 -0.000125 0.120544 0.173145 0.124732 -0.543544 -0.062500 1 0 0 0 0 0 2 525114
-0.002173 -0.000125 0.120544 0.173147 0.124751 -0.543544 -0.062500 1 0 0 0 0 0 2 526122
-0.002173 -0.000125 0.120544 0.173151 0.124742 -0.543537 -0.062500 1 0 0 0 0 0 2 527205
-0.002173 -0.000125 0.120544 0.173155 0.124729 -0.543550 -0.062500 1 0 0 0 0 0 2 528196
-0.002173 -0.000125 0.120544 0.173152 0.124739 -0.543538 -0.062500 1 0 0 0 0 0 2 529201
-0.002173 -0.000125 0.120544 0.173148 0.124752 -0.543543 -0.062500 1 0 0 0 0 0 2 530213
-0.002173 -0.000125 0.120544 0.173151 0.124742 -0.543537 -0.062500 1 0 0 0 0 0 2 531215
-0.002173 -0.000125 0.120544 0.173156 0.124729 -0.543550 -0.062500 1 0 0 0 0 0 2 532204
-0.002173 -0.000125 0.120544 0.173152 0.124739 -0.543538 -0.062500 1 0 0 0 0 0 2 533207
-0.002173 -0.000125 0.120544 0.173140 0.124743 -0.543550 -0.062500 1 0 0 0 0 0 2 534174
-0.002173 -0.000125 0.120544 0.173150 0.124741 -0.543538 -0.062500 1 0 0 0 0 0 2 535172
-0.002173 -0.000125 0.120544 0.173164 0.124738 -0.543543 -0.062500 1 0 0 0 0 0 2 536192
-0.002173 -0.000125 0.120544 0.173150 0.124752 -0.543544 -0.062500 1 0 0 0 0 0 2 537162
-0.002173 -0.000125 0.120544 0.173143 0.124733 -0.543544 -0.062500 1 0 0 0 0 0 2 538195
-0.002173 -0.000125 0.120544 0.173151 0.124740 -0.543537 -0.062500 1 0 0 0 0 0 2 539194
-0.002173 -0.000125 0.120544 0.173160 0.124750 -0.543550 -0.062500 1 0 0 0 0 0 2 540174
-0.002173 -0.000125 0.120544 0.173145 0.124733 -0.543545 -0.062500 1 0 0 0 0 0 2 541191
-0.002173 -0.000125 0.120544 0.173151 0.124740 -0.543538 -0.062500 1 0 0 0 0 0 2 542195
-0.002173 -0.000125 0.120544 0.173152 0.124741 -0.543537 -0.062500 1 0 0 0 0 0 2 543130
-0.002173 -0.000125 0.120544 0.173152 0.124741 -0.543557 -0.062500 1 0 0 0 0 0 2 544108
-0.002173 -0.000125 0.120544 0.173152 0.124741 -0.543539 -0.062500 1 0 0 0 0 0 2 545116
-0.002173 -0.000125 0.120544 0.173152 0.124741 -0.543537 -0.062500 1 0 0 0 0 0 2 546112
-0.002173 -0.000125 0.120544 0.173143 0.124732 -0.543543 -0.062500 1 0 0 0 0 0 2 547118
-0.002173 -0.000125 0.120544 0.173147 0.124751 -0.543544 -0.062500 1 0 0 0 0 0 2 548115
-0.002173 -0.000125 0.120544 0.173163 0.124739 -0.543544 -0.062500 1 0 0 0 0 0 2 549107
-0.002173 -0.000125 0.120544 0.173145 0.124732 -0.543544 -0.062500 1 0 0 0 0 0 2 550116
-0.002173 -0.000125 0.120544 0.173147 0.124751 -0.543544 -0.062500 1 0 0 0 0 0 2 551108
-0.002173 -0.000125 0.120544 0.173151 0.124742 -0.543537 -0.062500 1 0 0 0 0 0 2 552117
-0.002173 -0.000125 0.120544 0.173155 0.124729 -0.543550 -0.062500 1 0 0 0 0 0 2 553108
-0.002173 -0.000125 0.120544 0.173152 0.124739 -0.543538 -0.062500 1 0 0 0 0 0 2 554115
-0.002173 -0.000125 0.120544 0.173148 0.124752 -0.543543 -0.062500 1 0 0 0 0 0 2 555107
-0.002173 -0.000125 0.120544 0.173143 0.124733 -0.543544 -0.062500 1 0 0 0 0 0 2 556116
-0.002173 -0.000125 0.120544 0.173163 0.124737 -0.543544 -0.062500 1 0 0 0 0 0 2 557107
-0.002173 -0.000125 0.120544 0.173149 0.124752 -0.543544 -0.062500 1 0 0 0 0 0 2 558117
-0.002173 -0.000125 0.120544 0.173151 0.124742 -0.543537 -0.062500 1 0 0 0 0 0 2 559107
-0.002186 -0.000138 0.120533 0.352227 0.316539 -0.392467 -0.062500 1 0 0 0 0 0 2 560116
-0.002192 -0.000145 0.120529 0.293328 0.252242 -0.466059 -0.062500 1 0 0 0 0 0 2 561125
-0.002196 -0.000149 0.120528 0.248319 0.204026 -0.504347 -0.062500 1 0 0 0 0 0 2 562122
-0.002197 -0.000150 0.120527 0.224007 0.178300 -0.518942 -0.062500 1 0 0 0 0 0 2 563116
-0.002198 -0.000151 0.120527 0.211589 0.165261 -0.524173 -0.062500 1 0 0 0 0 0 2 564113
-0.002199 -0.000152 0.120527 0.205319 0.158717 -0.525990 -0.062500 1 0 0 0 0 0 2 565126
-0.002199 -0.000152 0.120527 0.202180 0.155440 -0.526638 -0.062500 1 0 0 0 0 0 2 566109
-0.002199 -0.000152 0.120527 0.200592 0.153800 -0.526860 -0.062500 1 0 0 0 0 0 2 567128
-0.002199 -0.000152 0.120527 0.199795 0.152979 -0.526932 -0.062500 1 0 0 0 0 0 2 568119
-0.002199 -0.000152 0.120527 0.199390 0.152570 -0.526962 -0.062500 1 0 0 0 0 0 2 569112
-0.002199 -0.000152 0.120527 0.199189 0.152376 -0.526976 -0.062500 1 0 0 0 0 0 2 570128
-0.002199 -0.000152 0.120527 0.199098 0.152267 -0.526980 -0.062500 1 0 0 0 0 0 2 571096
-0.002199 -0.000152 0.120527 0.199052 0.152218 -0.526975 -0.062500 1 0 0 0 0 0 2 572123
-0.002199 -0.000152 0.120527 0.199024 0.152189 -0.526975 -0.062500 1 0 0 0 0 0 2 573123
-0.002199 -0.000152 0.120527 0.199015 0.152178 -0.526982 -0.062500 1 0 0 0 0 0 2 574124
-0.002199 -0.000152 0.120527 0.199018 0.152166 -0.526976 -0.062500 1 0 0 0 0 0 2 575145
-0.002199 -0.000152 0.120527 0.198998 0.152159 -0.526976 -0.062500 1 0 0 0 0 0 2 576139
-0.002199 -0.000152 0.120527 0.198993 0.152170 -0.526983 -0.062500 1 0 0 0 0 0 2 577138
-0.002199 -0.000152 0.120527 0.199016 0.152166 -0.526976 -0.062500 1 0 0 0 0 0 2 578137
-0.002199 -0.000152 0.120527 0.198999 0.152159 -0.526976 -0.062500 1 0 0 0 0 0 2 579135
-0.002199 -0.000152 0.120527 0.198993 0.152170 -0.526983 -0.062500 1 0 0 0 0 0 2 580132
-0.002199 -0.000152 0.120527 0.198996 0.152160 -0.526977 -0.062500 1 0 0 0 0 0 2 581138
-0.002199 -0.000152 0.120527 0.199016 0.152164 -0.526976 -0.062500 1 0 0 0 0 0 2 582141
-0.002199 -0.000152 0.120527 0.198999 0.152159 -0.526976 -0.062500 1 0 0 0 0 0 2 583145
-0.002199 -0.000152 0.120527 0.198993 0.152170 -0.526983 -0.062500 1 0 0 0 0 0 2 584134
-0.002199 -0.000152 0.120527 0.198996 0.152160 -0.526977 -0.062500 1 0 0 0 0 0 2 585135
-0.002199 -0.000152 0.120527 0.199004 0.152167 -0.526969 -0.062500 1 0 0 0 0 0 2 586133
-0.002199 -0.000152 0.120527 0.199006 0.152168 -0.526988 -0.062500 1 0 0 0 0 0 2 587135
-0.002199 -0.000152 0.120527 0.198997 0.152160 -0.526977 -0.062500 1 0 0 0 0 0 2 588132
-0.002199 -0.000152 0.120527 0.198996 0.152158 -0.526976 -0.062500 1 0 0 0 0 0 2 589134
-0.002199 -0.000152 0.120527 0.199004 0.152167 -0.526969 -0.062500 1 0 0 0 0 0 2 590131
-0.002199 -0.000152 0.120527 0.199006 0.152168 -0.526988 -0.062500 1 0 0 0 0 0 2 591134
-0.002199 -0.000152 0.120527 0.198997 0.152159 -0.526977 -0.062500 1 0 0 0 0 0 2 592138
-0.002199 -0.000152 0.120527 0.199004 0.152167 -0.526969 -0.062500 1 0 0 0 0 0 2 593139
-0.002199 -0.000152 0.120527 0.199006 0.152168 -0.526988 -0.062500 1 0 0 0 0 0 2 594137
-0.002199 -0.000152 0.120527 0.198997 0.152160 -0.526977 -0.062500 1 0 0 0 0 0 2 595139
-0.002199 -0.000152 0.120527 0.198996 0.152158 -0.526976 -0.062500 1 0 0 0 0 0 2 596133
-0.002199 -0.000152 0.120527 0.199004 0.152167 -0.526969 -0.062500 1 0 0 0 0 0 2 597133
-0.002212 -0.000166 0.120516 0.377988 0.343871 -0.375786 -0.062500 1 0 0 0 0 0 2 598136
-0.002218 -0.000173 0.120512 0.319120 0.279621 -0.449435 -0.062500 1 0 0 0 0 0 2 599133
-0.002222 -0.000176 0.120511 0.274136 0.231433 -0.487738 -0.062500 1 0 0 0 0 0 2 600113
-0.002223 -0.000178 0.120511 0.249839 0.205709 -0.502362 -0.062500 1 0 0 0 0 0 2 601134
-0.002224 -0.000179 0.120510 0.237422 0.192653 -0.507584 -0.062500 1 0 0 0 0 0 2 602123
-0.002224 -0.000179 0.120510 0.231159 0.186129 -0.509424 -0.062500 1 0 0 0 0 0 2 603134
-0.002225 -0.000179 0.120510 0.228000 0.182850 -0.510057 -0.062500 1 0 0 0 0 0 2 604132
-0.002225 -0.000179 0.120510 0.226431 0.181215 -0.510277 -0.062500 1 0 0 0 0 0 2 605130
-0.002225 -0.000180 0.120510 0.225628 0.180387 -0.510356 -0.062500 1 0 0 0 0 0 2 606131
-0.002225 -0.000180 0.120510 0.225243 0.179982 -0.510387 -0.062500 1 0 0 0 0 0 2 607130
-0.002225 -0.000180 0.120510 0.225048 0.179777 -0.510395 -0.062500 1 0 0 0 0 0 2 608130
-0.002225 -0.000180 0.120510 0.224943 0.179681 -0.510398 -0.062500 1 0 0 0 0 0 2 609113
-0.002225 -0.000180 0.120510 0.224887 0.179624 -0.510400 -0.062500 1 0 0 0 0 0 2 610131
-0.002225 -0.000180 0.120510 0.224867 0.179603 -0.510394 -0.062500 1 0 0 0 0 0 2 611131
-0.002225 -0.000180 0.120510 0.224858 0.179594 -0.510400 -0.062500 1 0 0 0 0 0 2 612130
-0.002225 -0.000180 0.120510 0.224838 0.179588 -0.510401 -0.062500 1 0 0 0 0 0 2 613121
-0.002225 -0.000180 0.120510 0.224839 0.179576 -0.510395 -0.062500 1 0 0 0 0 0 2 614122
-0.002225 -0.000180 0.120510 0.224851 0.179572 -0.510400 -0.062500 1 0 0 0 0 0 2 615191
-0.002225 -0.000180 0.120510 0.224837 0.179586 -0.510401 -0.062500 1 0 0 0 0 0 2 616173
-0.002225 -0.000180 0.120510 0.224839 0.179576 -0.510395 -0.062500 1 0 0 0 0 0 2 617190
-0.002225 -0.000180 0.120510 0.224839 0.179575 -0.510394 -0.062500 1 0 0 0 0 0 2 618173
-0.002225 -0.000180 0.120510 0.224840 0.179575 -0.510414 -0.062500 1 0 0 0 0 0 2 619187
-0.002206 -0.000184 0.120501 -0.040595 0.241936 -0.371902 -0.062500 1 0 0 0 0 0 2 620173
-0.002196 -0.000186 0.120497 0.049724 0.221134 -0.439359 -0.062500 1 0 0 0 0 0 2 621184
-0.002192 -0.000187 0.120496 0.116469 0.205458 -0.474464 -0.062500 1 0 0 0 0 0 2 622169
-0.002189 -0.000188 0.120495 0.151755 0.197077 -0.487848 -0.062500 1 0 0 0 0 0 2 623187
-0.002201 -0.000202 0.120484 0.348425 0.384392 -0.341364 -0.062500 1 0 0 0 0 0 2 624169
-0.002207 -0.000209 0.120481 0.298428 0.318069 -0.416750 -0.062500 1 0 0 0 0 0 2 625195
-0.002210 -0.000212 0.120479 0.257889 0.268832 -0.455668 -0.062500 1 0 0 0 0 0 2 626171
-0.002211 -0.000214 0.120479 0.235803 0.242582 -0.470483 -0.062500 1 0 0 0 0 0 2 627127
-0.002212 -0.000215 0.120479 0.224487 0.229269 -0.475783 -0.062500 1 0 0 0 0 0 2 628104
-0.002213 -0.000215 0.120479 0.218782 0.222593 -0.477638 -0.062500 1 0 0 0 0 0 2 629114
-0.002213 -0.000216 0.120479 0.215902 0.219256 -0.478273 -0.062500 1 0 0 0 0 0 2 630114
-0.002213 -0.000216 0.120479 0.214468 0.217591 -0.478516 -0.062500 1 0 0 0 0 0 2 631113
-0.002213 -0.000216 0.120479 0.213740 0.216756 -0.478583 -0.062500 1 0 0 0 0 0 2 632104
-0.002213 -0.000216 0.120479 0.213375 0.216339 -0.478612 -0.062500 1 0 0 0 0 0 2 633114
-0.002213 -0.000216 0.120479 0.213193 0.216130 -0.478626 -0.062500 1 0 0 0 0 0 2 634104
-0.002213 -0.000216 0.120479 0.213103 0.216020 -0.478630 -0.062500 1 0 0 0 0 0 2 635113
-0.002213 -0.000216 0.120479 0.213056 0.215970 -0.478625 -0.062500 1 0 0 0 0 0 2 636104
-0.002213 -0.000216 0.120479 0.213041 0.215938 -0.478631 -0.062500 1 0 0 0 0 0 2 637104
-0.002213 -0.000216 0.120479 0.213020 0.215930 -0.478633 -0.062500 1 0 0 0 0 0 2 638113
-0.002213 -0.000216 0.120479 0.213022 0.215918 -0.478626 -0.062500 1 0 0 0 0 0 2 639105
-0.002213 -0.000216 0.120479 0.213015 0.215908 -0.478632 -0.062500 1 0 0 0 0 0 2 640115
-0.002213 -0.000216 0.120479 0.213007 0.215930 -0.478626 -0.062500 1 0 0 0 0 0 2 641113
-0.002213 -0.000216 0.120479 0.213013 0.215910 -0.478632 -0.062500 1 0 0 0 0 0 2 642116
-0.002213 -0.000216 0.120479 0.213014 0.215907 -0.478633 -0.062500 1 0 0 0 0 0 2 643102
-0.002213 -0.000216 0.120479 0.213010 0.215918 -0.478620 -0.062500 1 0 0 0 0 0 2 644119
-0.002213 -0.000216 0.120479 0.213010 0.215920 -0.478638 -0.062500 1 0 0 0 0 0 2 645122
-0.002213 -0.000216 0.120479 0.213022 0.215917 -0.478627 -0.062500 1 0 0 0 0 0 2 646123
-0.002213 -0.000216 0.120479 0.213003 0.215911 -0.478626 -0.062500 1 0 0 0 0 0 2 647120
-0.002213 -0.000216 0.120479 0.213009 0.215919 -0.478639 -0.062500 1 0 0 0 0 0 2 648126
-0.002213 -0.000216 0.120479 0.213021 0.215917 -0.478627 -0.062500 1 0 0 0 0 0 2 649122
-0.002213 -0.000216 0.120479 0.213002 0.215911 -0.478626 -0.062500 1 0 0 0 0 0 2 650121
-0.002213 -0.000216 0.120479 0.213017 0.215928 -0.478632 -0.062500 1 0 0 0 0 0 2 651119
-0.002213 -0.000216 0.120479 0.213002 0.215912 -0.478626 -0.062500 1 0 0 0 0 0 2 652120
-0.002213 -0.000216 0.120479 0.213012 0.215907 -0.478632 -0.062500 1 0 0 0 0 0 2 653120
-0.002213 -0.000216 0.120479 0.213021 0.215915 -0.478626 -0.062500 1 0 0 0 0 0 2 654119
-0.002213 -0.000216 0.120479 0.213011 0.215919 -0.478639 -0.062500 1 0 0 0 0 0 2 655136
-0.002213 -0.000216 0.120479 0.213010 0.215920 -0.478620 -0.062500 1 0 0 0 0 0 2 656136
-0.002213 -0.000216 0.120479 0.213013 0.215908 -0.478632 -0.062500 1 0 0 0 0 0 2 657136
-0.002213 -0.000216 0.120479 0.213022 0.215916 -0.478626 -0.062500 1 0 0 0 0 0 2 658138
-0.002213 -0.000216 0.120479 0.213012 0.215919 -0.478639 -0.062500 1 0 0 0 0 0 2 659135
-0.002213 -0.000216 0.120479 0.213002 0.215911 -0.478627 -0.062500 1 0 0 0 0 0 2 660134
-0.002213 -0.000216 0.120479 0.213021 0.215916 -0.478626 -0.062500 1 0 0 0 0 0 2 661133
-0.002213 -0.000216 0.120479 0.212999 0.215922 -0.478633 -0.062500 1 0 0 0 0 0 2 662129
-0.002213 -0.000216 0.120479 0.213020 0.215917 -0.478626 -0.062500 1 0 0 0 0 0 2 663131
-0.002213 -0.000216 0.120479 0.213015 0.215908 -0.478632 -0.062500 1 0 0 0 0 0 2 664131
-0.002213 -0.000216 0.120479 0.213002 0.215910 -0.478627 -0.062500 1 0 0 0 0 0 2 665130
-0.002213 -0.000216 0.120479 0.213017 0.215927 -0.478632 -0.062500 1 0 0 0 0 0 2 666139
-0.002213 -0.000216 0.120479 0.213014 0.215909 -0.478633 -0.062500 1 0 0 0 0 0 2 667132
-0.002213 -0.000216 0.120479 0.213010 0.215919 -0.478620 -0.062500 1 0 0 0 0 0 2 668115
-0.002213 -0.000216 0.120479 0.213010 0.215920 -0.478638 -0.062500 1 0 0 0 0 0 2 669129
-0.002213 -0.000216 0.120479 0.213022 0.215917 -0.478627 -0.062500 1 0 0 0 0 0 2 670130
-0.002213 -0.000216 0.120479 0.213003 0.215911 -0.478626 -0.062500 1 0 0 0 0 0 2 671133
-0.002213 -0.000216 0.120479 0.213013 0.215907 -0.478632 -0.062500 1 0 0 0 0 0 2 672133
-0.002213 -0.000216 0.120479 0.213019 0.215927 -0.478633 -0.062500 1 0 0 0 0 0 2 673133
-0.002213 -0.000216 0.120479 0.213002 0.215912 -0.478627 -0.062500 1 0 0 0 0 0 2 674129
-0.002213 -0.000216 0.120479 0.213021 0.215916 -0.478625 -0.062500 1 0 0 0 0 0 2 675131
-0.002213 -0.000216 0.120479 0.213011 0.215920 -0.478639 -0.062500 1 0 0 0 0 0 2 676128
-0.002213 -0.000216 0.120479 0.213001 0.215911 -0.478627 -0.062500 1 0 0 0 0 0 2 677129
-0.002213 -0.000216 0.120479 0.213020 0.215916 -0.478625 -0.062500 1 0 0 0 0 0 2 678130
-0.002213 -0.000216 0.120479 0.213015 0.215908 -0.478632 -0.062500 1 0 0 0 0 0 2 679132
-0.002213 -0.000216 0.120479 0.213007 0.215930 -0.478626 -0.062500 1 0 0 0 0 0 2 680128
-0.002213 -0.000216 0.120479 0.213013 0.215910 -0.478632 -0.062500 1 0 0 0 0 0 2 681123
-0.002213 -0.000216 0.120479 0.213014 0.215907 -0.478633 -0.062500 1 0 0 0 0 0 2 682134
-0.002213 -0.000216 0.120479 0.213010 0.215918 -0.478620 -0.062500 1 0 0 0 0 0 2 683123
-0.002213 -0.000216 0.120479 0.213010 0.215920 -0.478638 -0.062500 1 0 0 0 0 0 2 684127
-0.002213 -0.000216 0.120479 0.213022 0.215917 -0.478627 -0.062500 1 0 0 0 0 0 2 685132
-0.002213 -0.000216 0.120479 0.213003 0.215911 -0.478626 -0.062500 1 0 0 0 0 0 2 686129
-0.002213 -0.000216 0.120479 0.213009 0.215919 -0.478639 -0.062500 1 0 0 0 0 0 2 687131
-0.002213 -0.000216 0.120479 0.213021 0.215917 -0.478627 -0.062500 1 0 0 0 0 0 2 688128
-0.002213 -0.000216 0.120479 0.213003 0.215911 -0.478626 -0.062500 1 0 0 0 0 0 2 689130
-0.002213 -0.000216 0.120479 0.213021 0.215916 -0.478625 -0.062500 1 0 0 0 0 0 2 690130
-0.002213 -0.000216 0.120479 0.213011 0.215919 -0.478639 -0.062500 1 0 0 0 0 0 2 691129
-0.002213 -0.000216 0.120479 0.213010 0.215920 -0.478620 -0.062500 1 0 0 0 0 0 2 692128
-0.002213 -0.000216 0.120479 0.213013 0.215908 -0.478631 -0.062500 1 0 0 0 0 0 2 693128
-0.002213 -0.000216 0.120479 0.213010 0.215919 -0.478640 -0.062500 1 0 0 0 0 0 2 694128
-0.002213 -0.000216 0.120479 0.213009 0.215920 -0.478621 -0.062500 1 0 0 0 0 0 2 695120
-0.002213 -0.000216 0.120479 0.213013 0.215908 -0.478632 -0.062500 1 0 0 0 0 0 2 696130
-0.002213 -0.000216 0.120479 0.213022 0.215916 -0.478626 -0.062500 1 0 0 0 0 0 2 697119
-0.002213 -0.000216 0.120479 0.212999 0.215922 -0.478632 -0.062500 1 0 0 0 0 0 2 698117
-0.002213 -0.000216 0.120479 0.213012 0.215908 -0.478633 -0.062500 1 0 0 0 0 0 2 699112
-0.002213 -0.000216 0.120479 0.213022 0.215916 -0.478626 -0.062500 1 0 0 0 0 0 2 700103
-0.002213 -0.000216 0.120479 0.212999 0.215922 -0.478633 -0.062500 1 0 0 0 0 0 2 701110
-0.002213 -0.000216 0.120479 0.213020 0.215917 -0.478626 -0.062500 1 0 0 0 0 0 2 702103
-0.002213 -0.000216 0.120479 0.213015 0.215908 -0.478632 -0.062500 1 0 0 0 0 0 2 703112
-0.002213 -0.000216 0.120479 0.213002 0.215910 -0.478627 -0.062500 1 0 0 0 0 0 2 704102
-0.002213 -0.000216 0.120479 0.213017 0.215927 -0.478632 -0.062500 1 0 0 0 0 0 2 705110
-0.002213 -0.000216 0.120479 0.213014 0.215909 -0.478633 -0.062500 1 0 0 0 0 0 2 706102
-0.002213 -0.000216 0.120479 0.213010 0.215919 -0.478620 -0.062500 1 0 0 0 0 0 2 707111
-0.002213 -0.000216 0.120479 0.213010 0.215920 -0.478638 -0.062500 1 0 0 0 0 0 2 708102
-0.002213 -0.000216 0.120479 0.213022 0.215917 -0.478627 -0.062500 1 0 0 0 0 0 2 709111
-0.002213 -0.000216 0.120479 0.213003 0.215911 -0.478626 -0.062500 1 0 0 0 0 0 2 710102
-0.002213 -0.000216 0.120479 0.213013 0.215907 -0.478632 -0.062500 1 0 0 0 0 0 2 711111
-0.002213 -0.000216 0.120479 0.213019 0.215927 -0.478633 -0.062500 1 0 0 0 0 0 2 712101
-0.002213 -0.000216 0.120479 0.213002 0.215912 -0.478627 -0.062500 1 0 0 0 0 0 2 713111
-0.002213 -0.000216 0.120479 0.213021 0.215916 -0.478625 -0.062500 1 0 0 0 0 0 2 714114
-0.002213 -0.000216 0.120479 0.213011 0.215920 -0.478639 -0.062500 1 0 0 0 0 0 2 715118
-0.002213 -0.000216 0.120479 0.213001 0.215911 -0.478627 -0.062500 1 0 0 0 0 0 2 716118
-0.002213 -0.000216 0.120479 0.213021 0.215916 -0.478626 -0.062500 1 0 0 0 0 0 2 717095
-0.002213 -0.000216 0.120479 0.213015 0.215908 -0.478632 -0.062500 1 0 0 0 0 0 2 718114
-0.002213 -0.000216 0.120479 0.213007 0.215930 -0.478626 -0.062500 1 0 0 0 0 0 2 719126
-0.002213 -0.000216 0.120479 0.213013 0.215910 -0.478632 -0.062500 1 0 0 0 0 0 2 720116
-0.002213 -0.000216 0.120479 0.213014 0.215907 -0.478633 -0.062500 1 0 0 0 0 0 2 721118
-0.002213 -0.000216 0.120479 0.213010 0.215918 -0.478620 -0.062500 1 0 0 0 0 0 2 722115
-0.002213 -0.000216 0.120479 0.213010 0.215920 -0.478638 -0.062500 1 0 0 0 0 0 2 723121
-0.002213 -0.000216 0.120479 0.213022 0.215917 -0.478627 -0.062500 1 0 0 0 0 0 2 724120
-0.002213 -0.000216 0.120479 0.213003 0.215911 -0.478626 -0.062500 1 0 0 0 0 0 2 725090
-0.002213 -0.000216 0.120479 0.213009 0.215919 -0.478639 -0.062500 1 0 0 0 0 0 2 726119
-0.002213 -0.000216 0.120479 0.213021 0.215917 -0.478627 -0.062500 1 0 0 0 0 0 2 727119
-0.002213 -0.000216 0.120479 0.213003 0.215911 -0.478626 -0.062500 1 0 0 0 0 0 2 728101
-0.002213 -0.000216 0.120479 0.213021 0.215916 -0.478625 -0.062500 1 0 0 0 0 0 2 729119
-0.002213 -0.000216 0.120479 0.213011 0.215919 -0.478639 -0.062500 1 0 0 0 0 0 2 730120
-0.002213 -0.000216 0.120479 0.213010 0.215920 -0.478620 -0.062500 1 0 0 0 0 0 2 731095
-0.002213 -0.000216 0.120479 0.213014 0.215908 -0.478631 -0.062500 1 0 0 0 0 0 2 732119
-0.002213 -0.000216 0.120479 0.213011 0.215919 -0.478640 -0.062500 1 0 0 0 0 0 2 733117
-0.002213 -0.000216 0.120479 0.213010 0.215920 -0.478621 -0.062500 1 0 0 0 0 0 2 734108
-0.002213 -0.000216 0.120479 0.213013 0.215908 -0.478632 -0.062500 1 0 0 0 0 0 2 735119
-0.002213 -0.000216 0.120479 0.213022 0.215916 -0.478626 -0.062500 1 0 0 0 0 0 2 736123
-0.002213 -0.000216 0.120479 0.212999 0.215922 -0.478633 -0.062500 1 0 0 0 0 0 2 737125
-0.002213 -0.000216 0.120479 0.213012 0.215908 -0.478633 -0.062500 1 0 0 0 0 0 2 738119
-0.002213 -0.000216 0.120479 0.213022 0.215916 -0.478626 -0.062500 1 0 0 0 0 0 2 739121
-0.002213 -0.000216 0.120479 0.212999 0.215922 -0.478633 -0.062500 1 0 0 0 0 0 2 740116
-0.002213 -0.000216 0.120479 0.213020 0.215917 -0.478626 -0.062500 1 0 0 0 0 0 2 741245
-0.002213 -0.000216 0.120479 0.213015 0.215908 -0.478632 -0.062500 1 0 0 0 0 0 2 742117
-0.002213 -0.000216 0.120479 0.213002 0.215910 -0.478627 -0.062500 1 0 0 0 0 0 2 743118
-0.002213 -0.000216 0.120479 0.213017 0.215927 -0.478632 -0.062500 1 0 0 0 0 0 2 744250
-0.002213 -0.000216 0.120479 0.213014 0.215909 -0.478633 -0.062500 1 0 0 0 0 0 2 745249
-0.002213 -0.000216 0.120479 0.213010 0.215919 -0.478620 -0.062500 1 0 0 0 0 0 2 746123
-0.002213 -0.000216 0.120479 0.213010 0.215920 -0.478638 -0.062500 1 0 0 0 0 0 2 747093
-0.002213 -0.000216 0.120479 0.213022 0.215917 -0.478627 -0.062500 1 0 0 0 0 0 2 748118
-0.002213 -0.000216 0.120479 0.213003 0.215911 -0.478626 -0.062500 1 0 0 0 0 0 2 749112
-0.002213 -0.000216 0.120479 0.213013 0.215907 -0.478632 -0.062500 1 0 0 0 0 0 2 750245
-0.002213 -0.000216 0.120479 0.213019 0.215927 -0.478633 -0.062500 1 0 0 0 0 0 2 751119
-0.002213 -0.000216 0.120479 0.213002 0.215912 -0.478627 -0.062500 1 0 0 0 0 0 2 752118
-0.002213 -0.000216 0.120479 0.213021 0.215916 -0.478625 -0.062500 1 0 0 0 0 0 2 753242
-0.002213 -0.000216 0.120479 0.213011 0.215920 -0.478639 -0.062500 1 0 0 0 0 0 2 754224
-0.002213 -0.000216 0.120479 0.213001 0.215911 -0.478628 -0.062500 1 0 0 0 0 0 2 755238
-0.002213 -0.000216 0.120479 0.213021 0.215916 -0.478626 -0.062500 1 0 0 0 0 0 2 756224
-0.002213 -0.000216 0.120479 0.213015 0.215908 -0.478632 -0.062500 1 0 0 0 0 0 2 757241
-0.002213 -0.000216 0.120479 0.213007 0.215930 -0.478626 -0.062500 1 0 0 0 0 0 2 758118
-0.002213 -0.000216 0.120479 0.213013 0.215910 -0.478632 -0.062500 1 0 0 0 0 0 2 759222
-0.002213 -0.000216 0.120479 0.213014 0.215907 -0.478633 -0.062500 1 0 0 0 0 0 2 760235
-0.002213 -0.000216 0.120479 0.213010 0.215918 -0.478620 -0.062500 1 0 0 0 0 0 2 761243
-0.002213 -0.000216 0.120479 0.213010 0.215920 -0.478638 -0.062500 1 0 0 0 0 0 2 762243
-0.002213 -0.000216 0.120479 0.213022 0.215917 -0.478627 -0.062500 1 0 0 0 0 0 2 763244
-0.002213 -0.000216 0.120479 0.213003 0.215911 -0.478626 -0.062500 1 0 0 0 0 0 2 764243
-0.002213 -0.000216 0.120479 0.213009 0.215919 -0.478639 -0.062500 1 0 0 0 0 0 2 765236
-0.002213 -0.000216 0.120479 0.213009 0.215920 -0.478621 -0.062500 1 0 0 0 0 0 2 766240
-0.002213 -0.000216 0.120479 0.213013 0.215908 -0.478632 -0.062500 1 0 0 0 0 0 2 767229
-0.002213 -0.000216 0.120479 0.213022 0.215916 -0.478626 -0.062500 1 0 0 0 0 0 2 768237
-0.002213 -0.000216 0.120479 0.213012 0.215919 -0.478639 -0.062500 1 0 0 0 0 0 2 769225
-0.002213 -0.000216 0.120479 0.213010 0.215920 -0.478620 -0.062500 1 0 0 0 0 0 2 770235
-0.002213 -0.000216 0.120479 0.213014 0.215908 -0.478632 -0.062500 1 0 0 0 0 0 2 771225
-0.002213 -0.000216 0.120479 0.213011 0.215919 -0.478640 -0.062500 1 0 0 0 0 0 2 772235
-0.002213 -0.000216 0.120479 0.213010 0.215920 -0.478621 -0.062500 1 0 0 0 0 0 2 773225
-0.002213 -0.000216 0.120479 0.213013 0.215908 -0.478632 -0.062500 1 0 0 0 0 0 2 774234
-0.002213 -0.000216 0.120479 0.213022 0.215916 -0.478626 -0.062500 1 0 0 0 0 0 2 775226
-0.002213 -0.000216 0.120479 0.212999 0.215922 -0.478633 -0.062500 1 0 0 0 0 0 2 776234
-0.002213 -0.000216 0.120479 0.213012 0.215909 -0.478633 -0.062500 1 0 0 0 0 0 2 777230
-0.002213 -0.000216 0.120479 0.213010 0.215919 -0.478620 -0.062500 1 0 0 0 0 0 2 778234
-0.002213 -0.000216 0.120479 0.213010 0.215920 -0.478638 -0.062500 1 0 0 0 0 0 2 779225
-0.002213 -0.000216 0.120479 0.213021 0.215917 -0.478627 -0.062500 1 0 0 0 0 0 2 780234
-0.002213 -0.000216 0.120479 0.213015 0.215908 -0.478632 -0.062500 1 0 0 0 0 0 2 781235
-0.002213 -0.000216 0.120479 0.213002 0.215910 -0.478627 -0.062500 1 0 0 0 0 0 2 782100
-0.002213 -0.000216 0.120479 0.213017 0.215927 -0.478632 -0.062500 1 0 0 0 0 0 2 783234
-0.002213 -0.000216 0.120479 0.213014 0.215909 -0.478633 -0.062500 1 0 0 0 0 0 2 784225
-0.002213 -0.000216 0.120479 0.213010 0.215919 -0.478620 -0.062500 1 0 0 0 0 0 2 785232
-0.002213 -0.000216 0.120479 0.213010 0.215920 -0.478638 -0.062500 1 0 0 0 0 0 2 786245
-0.002213 -0.000216 0.120479 0.213009 0.215920 -0.478620 -0.062500 1 0 0 0 0 0 2 787116
-0.002213 -0.000216 0.120479 0.213013 0.215909 -0.478631 -0.062500 1 0 0 0 0 0 2 788212
-0.002213 -0.000216 0.120479 0.213014 0.215907 -0.478633 -0.062500 1 0 0 0 0 0 2 789395
-0.002213 -0.000216 0.120479 0.213006 0.215930 -0.478626 -0.062500 1 0 0 0 0 0 2 790242
-0.002213 -0.000216 0.120479 0.213013 0.215910 -0.478632 -0.062500 1 0 0 0 0 0 2 791103
-0.002213 -0.000216 0.120479 0.213022 0.215916 -0.478626 -0.062500 1 0 0 0 0 0 2 792218
-0.002213 -0.000216 0.120479 0.213015 0.215908 -0.478632 -0.062500 1 0 0 0 0 0 2 793117
-0.002213 -0.000216 0.120479 0.212999 0.215921 -0.478633 -0.062500 1 0 0 0 0 0 2 794087
-0.002213 -0.000216 0.120479 0.213020 0.215917 -0.478626 -0.062500 1 0 0 0 0 0 2 795231
-0.002213 -0.000216 0.120479 0.213015 0.215908 -0.478632 -0.062500 1 0 0 0 0 0 2 796241
-0.002213 -0.000216 0.120479 0.213007 0.215930 -0.478626 -0.062500 1 0 0 0 0 0 2 797230
-0.002213 -0.000216 0.120479 0.213001 0.215912 -0.478626 -0.062500 1 0 0 0 0 0 2 798238
-0.002213 -0.000216 0.120479 0.213012 0.215907 -0.478632 -0.062500 1 0 0 0 0 0 2 799247
-0.002213 -0.000216 0.120479 0.213021 0.215915 -0.478626 -0.062500 1 0 0 0 0 0 2 800245
-0.002213 -0.000216 0.120479 0.213011 0.215919 -0.478639 -0.062500 1 0 0 0 0 0 2 801246
-0.002213 -0.000216 0.120479 0.213010 0.215920 -0.478620 -0.062500 1 0 0 0 0 0 2 802115
-0.002213 -0.000216 0.120479 0.213013 0.215908 -0.478631 -0.062500 1 0 0 0 0 0 2 803246
-0.002213 -0.000216 0.120479 0.213010 0.215919 -0.478640 -0.062500 1 0 0 0 0 0 2 804239
-0.002213 -0.000216 0.120479 0.213009 0.215920 -0.478621 -0.062500 1 0 0 0 0 0 2 805245
-0.002213 -0.000216 0.120479 0.213013 0.215908 -0.478632 -0.062500 1 0 0 0 0 0 2 806241
-0.002213 -0.000216 0.120479 0.213022 0.215916 -0.478626 -0.062500 1 0 0 0 0 0 2 807221
-0.002213 -0.000216 0.120479 0.213012 0.215919 -0.478639 -0.062500 1 0 0 0 0 0 2 808242
-0.002213 -0.000216 0.120479 0.213010 0.215920 -0.478620 -0.062500 1 0 0 0 0 0 2 809243
-0.002213 -0.000216 0.120479 0.213014 0.215908 -0.478632 -0.062500 1 0 0 0 0 0 2 810240
-0.002213 -0.000216 0.120479 0.212998 0.215922 -0.478633 -0.062500 1 0 0 0 0 0 2 811242
-0.002213 -0.000216 0.120479 0.213020 0.215917 -0.478626 -0.062500 1 0 0 0 0 0 2 812242
-0.002213 -0.000216 0.120479 0.213014 0.215908 -0.478632 -0.062500 1 0 0 0 0 0 2 813241
-0.002213 -0.000216 0.120479 0.213010 0.215918 -0.478620 -0.062500 1 0 0 0 0 0 2 814241
-0.002213 -0.000216 0.120479 0.213010 0.215920 -0.478638 -0.062500 1 0 0 0 0 0 2 815206
-0.002213 -0.000216 0.120479 0.213013 0.215908 -0.478634 -0.062500 1 0 0 0 0 0 2 816319
-0.002213 -0.000216 0.120479 0.213010 0.215918 -0.478620 -0.062500 1 0 0 0 0 0 2 817316
-0.002213 -0.000216 0.120479 0.213010 0.215920 -0.478638 -0.062500 1 0 0 0 0 0 2 818286
-0.002213 -0.000216 0.120479 0.213022 0.215917 -0.478627 -0.062500 1 0 0 0 0 0 2 819290
-0.002213 -0.000216 0.120479 0.213003 0.215911 -0.478626 -0.062500 1 0 0 0 0 0 2 820286
-0.002213 -0.000216 0.120479 0.213012 0.215907 -0.478632 -0.062500 1 0 0 0 0 0 2 821287
-0.002213 -0.000216 0.120479 0.213018 0.215927 -0.478633 -0.062500 1 0 0 0 0 0 2 822285
-0.002213 -0.000216 0.120479 0.213002 0.215912 -0.478627 -0.062500 1 0 0 0 0 0 2 823288
-0.002213 -0.000216 0.120479 0.213021 0.215916 -0.478625 -0.062500 1 0 0 0 0 0 2 824286
-0.002213 -0.000216 0.120479 0.213015 0.215908 -0.478632 -0.062500 1 0 0 0 0 0 2 825285
-0.002213 -0.000216 0.120479 0.212998 0.215921 -0.478633 -0.062500 1 0 0 0 0 0 2 826321
-0.002213 -0.000216 0.120479 0.213020 0.215917 -0.478626 -0.062500 1 0 0 0 0 0 2 827316
-0.002213 -0.000216 0.120479 0.213014 0.215908 -0.478632 -0.062500 1 0 0 0 0 0 2 828318
-0.002213 -0.000216 0.120479 0.213006 0.215930 -0.478626 -0.062500 1 0 0 0 0 0 2 829311
-0.002213 -0.000216 0.120479 0.213013 0.215910 -0.478632 -0.062500 1 0 0 0 0 0 2 830310
-0.002213 -0.000216 0.120479 0.213022 0.215916 -0.478626 -0.062500 1 0 0 0 0 0 2 831341
-0.002213 -0.000216 0.120479 0.213003 0.215911 -0.478626 -0.062500 1 0 0 0 0 0 2 832323
-0.002213 -0.000216 0.120479 0.213009 0.215919 -0.478639 -0.062500 1 0 0 0 0 0 2 833329
-0.002213 -0.000216 0.120479 0.213021 0.215917 -0.478627 -0.062500 1 0 0 0 0 0 2 834295
-0.002213 -0.000216 0.120479 0.213003 0.215911 -0.478626 -0.062500 1 0 0 0 0 0 2 835291
-0.002213 -0.000216 0.120479 0.213017 0.215928 -0.478632 -0.062500 1 0 0 0 0 0 2 836285
-0.002213 -0.000216 0.120479 0.213002 0.215912 -0.478626 -0.062500 1 0 0 0 0 0 2 837285
-0.002213 -0.000216 0.120479 0.213012 0.215907 -0.478632 -0.062500 1 0 0 0 0 0 2 838285
-0.002213 -0.000216 0.120479 0.213022 0.215915 -0.478626 -0.062500 1 0 0 0 0 0 2 839287
-0.002213 -0.000216 0.120479 0.213011 0.215919 -0.478639 -0.062500 1 0 0 0 0 0 2 840311
-0.002213 -0.000216 0.120479 0.213010 0.215920 -0.478620 -0.062500 1 0 0 0 0 0 2 841308
-0.002213 -0.000216 0.120479 0.213013 0.215908 -0.478631 -0.062500 1 0 0 0 0 0 2 842311
-0.002213 -0.000216 0.120479 0.213010 0.215919 -0.478640 -0.062500 1 0 0 0 0 0 2 843307
-0.002213 -0.000216 0.120479 0.213009 0.215920 -0.478621 -0.062500 1 0 0 0 0 0 2 844313
-0.002213 -0.000216 0.120479 0.213013 0.215908 -0.478632 -0.062500 1 0 0 0 0 0 2 845308
-0.002213 -0.000216 0.120479 0.213022 0.215916 -0.478626 -0.062500 1 0 0 0 0 0 2 846291
-0.002213 -0.000216 0.120479 0.212999 0.215922 -0.478633 -0.062500 1 0 0 0 0 0 2 847317
-0.002213 -0.000216 0.120479 0.213020 0.215917 -0.478626 -0.062500 1 0 0 0 0 0 2 848308
-0.002213 -0.000216 0.120479 0.213015 0.215908 -0.478632 -0.062500 1 0 0 0 0 0 2 849312
-0.002213 -0.000216 0.120479 0.213002 0.215910 -0.478626 -0.062500 1 0 0 0 0 0 2 850307
-0.002213 -0.000216 0.120479 0.213017 0.215927 -0.478632 -0.062500 1 0 0 0 0 0 2 851290
-0.002213 -0.000216 0.120479 0.213014 0.215909 -0.478633 -0.062500 1 0 0 0 0 0 2 852305
-0.002213 -0.000216 0.120479 0.213010 0.215919 -0.478620 -0.062500 1 0 0 0 0 0 2 853292
-0.002213 -0.000216 0.120479 0.213010 0.215920 -0.478638 -0.062500 1 0 0 0 0 0 2 854305
-0.002213 -0.000216 0.120479 0.213013 0.215908 -0.478634 -0.062500 1 0 0 0 0 0 2 855223
-0.002213 -0.000216 0.120479 0.213010 0.215918 -0.478620 -0.062500 1 0 0 0 0 0 2 856232
-0.002213 -0.000216 0.120479 0.213010 0.215920 -0.478638 -0.062500 1 0 0 0 0 0 2 857223
-0.002213 -0.000216 0.120479 0.213022 0.215917 -0.478627 -0.062500 1 0 0 0 0 0 2 858233
-0.002213 -0.000216 0.120479 0.213003 0.215911 -0.478626 -0.062500 1 0 0 0 0 0 2 859224
-0.002213 -0.000216 0.120479 0.213012 0.215907 -0.478632 -0.062500 1 0 0 0 0 0 2 860231
-0.002213 -0.000216 0.120479 0.213018 0.215927 -0.478633 -0.062500 1 0 0 0 0 0 2 861223
-0.002213 -0.000216 0.120479 0.213002 0.215912 -0.478627 -0.062500 1 0 0 0 0 0 2 862232
-0.002213 -0.000216 0.120479 0.213021 0.215916 -0.478625 -0.062500 1 0 0 0 0 0 2 863235
-0.002213 -0.000216 0.120479 0.213015 0.215908 -0.478632 -0.062500 1 0 0 0 0 0 2 864222
-0.002213 -0.000216 0.120479 0.212998 0.215921 -0.478633 -0.062500 1 0 0 0 0 0 2 865222
-0.002213 -0.000216 0.120479 0.213020 0.215917 -0.478626 -0.062500 1 0 0 0 0 0 2 866296
-0.002213 -0.000216 0.120479 0.213015 0.215908 -0.478632 -0.062500 1 0 0 0 0 0 2 867223
-0.002213 -0.000216 0.120479 0.213010 0.215918 -0.478620 -0.062500 1 0 0 0 0 0 2 868231
-0.002213 -0.000216 0.120479 0.213010 0.215920 -0.478638 -0.062500 1 0 0 0 0 0 2 869229
-0.002213 -0.000216 0.120479 0.213022 0.215917 -0.478627 -0.062500 1 0 0 0 0 0 2 870230
-0.002213 -0.000216 0.120479 0.213003 0.215911 -0.478626 -0.062500 1 0 0 0 0 0 2 871513
-0.002213 -0.000216 0.120479 0.213009 0.215919 -0.478639 -0.062500 1 0 0 0 0 0 2 872221
-0.002213 -0.000216 0.120479 0.213022 0.215917 -0.478627 -0.062500 1 0 0 0 0 0 2 873244
-0.002213 -0.000216 0.120479 0.213003 0.215911 -0.478626 -0.062500 1 0 0 0 0 0 2 874243
-0.002213 -0.000216 0.120479 0.213017 0.215928 -0.478632 -0.062500 1 0 0 0 0 0 2 875232
-0.002213 -0.000216 0.120479 0.213002 0.215912 -0.478626 -0.062500 1 0 0 0 0 0 2 876240
-0.002213 -0.000216 0.120479 0.213012 0.215907 -0.478632 -0.062500 1 0 0 0 0 0 2 877211
-0.002213 -0.000216 0.120479 0.213022 0.215915 -0.478626 -0.062500 1 0 0 0 0 0 2 878241
-0.002213 -0.000216 0.120479 0.213011 0.215919 -0.478639 -0.062500 1 0 0 0 0 0 2 879225
-0.002213 -0.000216 0.120479 0.213010 0.215920 -0.478620 -0.062500 1 0 0 0 0 0 2 880239
-0.002213 -0.000216 0.120479 0.213013 0.215908 -0.478632 -0.062500 1 0 0 0 0 0 2 881237
-0.002213 -0.000216 0.120479 0.213014 0.215907 -0.478633 -0.062500 1 0 0 0 0 0 2 882237
-0.002213 -0.000216 0.120479 0.213006 0.215930 -0.478627 -0.062500 1 0 0 0 0 0 2 883238
-0.002213 -0.000216 0.120479 0.213013 0.215909 -0.478632 -0.062500 1 0 0 0 0 0 2 884227
-0.002213 -0.000216 0.120479 0.213022 0.215916 -0.478626 -0.062500 1 0 0 0 0 0 2 885244
-0.002213 -0.000216 0.120479 0.212999 0.215922 -0.478633 -0.062500 1 0 0 0 0 0 2 886242
-0.002213 -0.000216 0.120479 0.213020 0.215917 -0.478626 -0.062500 1 0 0 0 0 0 2 887244
-0.002213 -0.000216 0.120479 0.213015 0.215908 -0.478632 -0.062500 1 0 0 0 0 0 2 888238
-0.002213 -0.000216 0.120479 0.213002 0.215910 -0.478627 -0.062500 1 0 0 0 0 0 2 889211
-0.002213 -0.000216 0.120479 0.213017 0.215927 -0.478632 -0.062500 1 0 0 0 0 0 2 890208
-0.002213 -0.000216 0.120479 0.213014 0.215909 -0.478633 -0.062500 1 0 0 0 0 0 2 891240
-0.002213 -0.000216 0.120479 0.213010 0.215919 -0.478620 -0.062500 1 0 0 0 0 0 2 892208
-0.002213 -0.000216 0.120479 0.213010 0.215920 -0.478638 -0.062500 1 0 0 0 0 0 2 893238
-0.002213 -0.000216 0.120479 0.213013 0.215908 -0.478634 -0.062500 1 0 0 0 0 0 2 894237
-0.002213 -0.000216 0.120479 0.213010 0.215918 -0.478620 -0.062500 1 0 0 0 0 0 2 895209
-0.002213 -0.000216 0.120479 0.213013 0.215908 -0.478631 -0.062500 1 0 0 0 0 0 2 896238
-0.002213 -0.000216 0.120479 0.213019 0.215927 -0.478633 -0.062500 1 0 0 0 0 0 2 897237
-0.002213 -0.000216 0.120479 0.213002 0.215912 -0.478627 -0.062500 1 0 0 0 0 0 2 898212
-0.002213 -0.000216 0.120479 0.213012 0.215907 -0.478632 -0.062500 1 0 0 0 0 0 2 899241
-0.002213 -0.000216 0.120479 0.213022 0.215915 -0.478626 -0.062500 1 0 0 0 0 0 2 900240
-0.002213 -0.000216 0.120479 0.212999 0.215922 -0.478633 -0.062500 1 0 0 0 0 0 2 901235
-0.002213 -0.000216 0.120479 0.213020 0.215917 -0.478626 -0.062500 1 0 0 0 0 0 2 902237
-0.002213 -0.000216 0.120479 0.213015 0.215908 -0.478632 -0.062500 1 0 0 0 0 0 2 903209
-0.002213 -0.000216 0.120479 0.212998 0.215921 -0.478633 -0.062500 1 0 0 0 0 0 2 904237
-0.002213 -0.000216 0.120479 0.213020 0.215917 -0.478626 -0.062500 1 0 0 0 0 0 2 905236
-0.002213 -0.000216 0.120479 0.213015 0.215908 -0.478632 -0.062500 1 0 0 0 0 0 2 906236
-0.002213 -0.000216 0.120479 0.213010 0.215918 -0.478620 -0.062500 1 0 0 0 0 0 2 907240
-0.002213 -0.000216 0.120479 0.213010 0.215920 -0.478638 -0.062500 1 0 0 0 0 0 2 908238
-0.002213 -0.000216 0.120479 0.213022 0.215917 -0.478627 -0.062500 1 0 0 0 0 0 2 909239
-0.002213 -0.000216 0.120479 0.213003 0.215911 -0.478626 -0.062500 1 0 0 0 0 0 2 910234
-0.002213 -0.000216 0.120479 0.213009 0.215919 -0.478639 -0.062500 1 0 0 0 0 0 2 911223
-0.002213 -0.000216 0.120479 0.213022 0.215917 -0.478627 -0.062500 1 0 0 0 0 0 2 912235
-0.002213 -0.000216 0.120479 0.213003 0.215911 -0.478626 -0.062500 1 0 0 0 0 0 2 913234
-0.002213 -0.000216 0.120479 0.213021 0.215916 -0.478625 -0.062500 1 0 0 0 0 0 2 914240
-0.002213 -0.000216 0.120479 0.213011 0.215919 -0.478639 -0.062500 1 0 0 0 0 0 2 915237
-0.002213 -0.000216 0.120479 0.213001 0.215911 -0.478627 -0.062500 1 0 0 0 0 0 2 916240
-0.002226 -0.000230 0.120468 0.391838 0.407404 -0.327231 -0.062500 1 0 0 0 0 0 2 917238
-0.002232 -0.000236 0.120464 0.333025 0.343269 -0.400998 -0.062500 1 0 0 0 0 0 2 918238
-0.002236 -0.000240 0.120463 0.288094 0.295136 -0.439363 -0.062500 1 0 0 0 0 0 2 919239
-0.002237 -0.000242 0.120462 0.263815 0.269415 -0.453997 -0.062500 1 0 0 0 0 0 2 920237
-0.002238 -0.000242 0.120462 0.251413 0.256389 -0.459210 -0.062500 1 0 0 0 0 0 2 921237
-0.002238 -0.000243 0.120462 0.245139 0.249855 -0.461049 -0.062500 1 0 0 0 0 0 2 922229
-0.002239 -0.000243 0.120462 0.241993 0.246573 -0.461691 -0.062500 1 0 0 0 0 0 2 923222
-0.002239 -0.000243 0.120462 0.240410 0.244954 -0.461914 -0.062500 1 0 0 0 0 0 2 924229
-0.002239 -0.000243 0.120462 0.239622 0.244113 -0.461994 -0.062500 1 0 0 0 0 0 2 925219
-0.002239 -0.000243 0.120462 0.239226 0.243711 -0.462018 -0.062500 1 0 0 0 0 0 2 926228
-0.002239 -0.000243 0.120462 0.239027 0.243518 -0.462033 -0.062500 1 0 0 0 0 0 2 927220
-0.002239 -0.000243 0.120462 0.238924 0.243412 -0.462030 -0.062500 1 0 0 0 0 0 2 928228
-0.002239 -0.000243 0.120462 0.238877 0.243363 -0.462024 -0.062500 1 0 0 0 0 0 2 929220
-0.002239 -0.000243 0.120462 0.238861 0.243331 -0.462031 -0.062500 1 0 0 0 0 0 2 930229
-0.002239 -0.000243 0.120462 0.238841 0.243323 -0.462032 -0.062500 1 0 0 0 0 0 2 931220
-0.002239 -0.000243 0.120462 0.238835 0.243303 -0.462032 -0.062500 1 0 0 0 0 0 2 932220
-0.002239 -0.000243 0.120462 0.238834 0.243300 -0.462032 -0.062500 1 0 0 0 0 0 2 933229
-0.002239 -0.000243 0.120462 0.238831 0.243312 -0.462039 -0.062500 1 0 0 0 0 0 2 934220
-0.002239 -0.000243 0.120462 0.238822 0.243305 -0.462027 -0.062500 1 0 0 0 0 0 2 935230
-0.002239 -0.000243 0.120462 0.238833 0.243301 -0.462032 -0.062500 1 0 0 0 0 0 2 936220
-0.002239 -0.000243 0.120462 0.238831 0.243312 -0.462039 -0.062500 1 0 0 0 0 0 2 937228
-0.002239 -0.000243 0.120462 0.238822 0.243305 -0.462027 -0.062500 1 0 0 0 0 0 2 938220
-0.002239 -0.000243 0.120462 0.238833 0.243301 -0.462032 -0.062500 1 0 0 0 0 0 2 939229
-0.002239 -0.000243 0.120462 0.238835 0.243300 -0.462032 -0.062500 1 0 0 0 0 0 2 940231
-0.002239 -0.000243 0.120462 0.238832 0.243312 -0.462039 -0.062500 1 0 0 0 0 0 2 941226
-0.002239 -0.000243 0.120462 0.238822 0.243305 -0.462027 -0.062500 1 0 0 0 0 0 2 942235
-0.002239 -0.000243 0.120462 0.238834 0.243301 -0.462032 -0.062500 1 0 0 0 0 0 2 943237
-0.002239 -0.000243 0.120462 0.238835 0.243300 -0.462032 -0.062500 1 0 0 0 0 0 2 944234
-0.002239 -0.000243 0.120462 0.238820 0.243315 -0.462033 -0.062500 1 0 0 0 0 0 2 945235
-0.002239 -0.000243 0.120462 0.238833 0.243302 -0.462032 -0.062500 1 0 0 0 0 0 2 946231
-0.002239 -0.000243 0.120462 0.238822 0.243303 -0.462026 -0.062500 1 0 0 0 0 0 2 947212
-0.002239 -0.000243 0.120462 0.238830 0.243312 -0.462038 -0.062500 1 0 0 0 0 0 2 948215
-0.002239 -0.000243 0.120462 0.238834 0.243302 -0.462033 -0.062500 1 0 0 0 0 0 2 949235
-0.002239 -0.000243 0.120462 0.238823 0.243303 -0.462026 -0.062500 1 0 0 0 0 0 2 950304
-0.002239 -0.000243 0.120462 0.238833 0.243301 -0.462031 -0.062500 1 0 0 0 0 0 2 951241
-0.002239 -0.000243 0.120462 0.238831 0.243312 -0.462039 -0.062500 1 0 0 0 0 0 2 952235
-0.002239 -0.000243 0.120462 0.238822 0.243305 -0.462027 -0.062500 1 0 0 0 0 0 2 953236
-0.002239 -0.000243 0.120462 0.238833 0.243301 -0.462032 -0.062500 1 0 0 0 0 0 2 954206
-0.002239 -0.000243 0.120462 0.238831 0.243312 -0.462039 -0.062500 1 0 0 0 0 0 2 955245
-0.002239 -0.000243 0.120462 0.238822 0.243305 -0.462027 -0.062500 1 0 0 0 0 0 2 956237
-0.002239 -0.000243 0.120462 0.238833 0.243301 -0.462032 -0.062500 1 0 0 0 0 0 2 957240
-0.002239 -0.000243 0.120462 0.238835 0.243300 -0.462032 -0.062500 1 0 0 0 0 0 2 958207
-0.002239 -0.000243 0.120462 0.238832 0.243312 -0.462039 -0.062500 1 0 0 0 0 0 2 959236
-0.002239 -0.000243 0.120462 0.238823 0.243305 -0.462027 -0.062500 1 0 0 0 0 0 2 960222
-0.002239 -0.000243 0.120462 0.238834 0.243301 -0.462032 -0.062500 1 0 0 0 0 0 2 961238
-0.002239 -0.000243 0.120462 0.238832 0.243312 -0.462039 -0.062500 1 0 0 0 0 0 2 962235
-0.002239 -0.000243 0.120462 0.238823 0.243305 -0.462027 -0.062500 1 0 0 0 0 0 2 963242
-0.002239 -0.000243 0.120462 0.238834 0.243301 -0.462032 -0.062500 1 0 0 0 0 0 2 964236
-0.002239 -0.000243 0.120462 0.238823 0.243303 -0.462026 -0.062500 1 0 0 0 0 0 2 965225
-0.002239 -0.000243 0.120462 0.238830 0.243313 -0.462038 -0.062500 1 0 0 0 0 0 2 966237
-0.002239 -0.000243 0.120462 0.238834 0.243302 -0.462033 -0.062500 1 0 0 0 0 0 2 967239
-0.002239 -0.000243 0.120462 0.238823 0.243304 -0.462026 -0.062500 1 0 0 0 0 0 2 968237
-0.002239 -0.000243 0.120462 0.238830 0.243313 -0.462038 -0.062500 1 0 0 0 0 0 2 969236
-0.002239 -0.000243 0.120462 0.238834 0.243302 -0.462033 -0.062500 1 0 0 0 0 0 2 970240
-0.002239 -0.000243 0.120462 0.238823 0.243304 -0.462026 -0.062500 1 0 0 0 0 0 2 971244
-0.002239 -0.000243 0.120462 0.238834 0.243301 -0.462031 -0.062500 1 0 0 0 0 0 2 972209
-0.002239 -0.000243 0.120462 0.238831 0.243312 -0.462039 -0.062500 1 0 0 0 0 0 2 973237
-0.002239 -0.000243 0.120462 0.238822 0.243305 -0.462027 -0.062500 1 0 0 0 0 0 2 974235
-0.002239 -0.000243 0.120462 0.238834 0.243301 -0.462031 -0.062500 1 0 0 0 0 0 2 975236
-0.002239 -0.000243 0.120462 0.238831 0.243312 -0.462039 -0.062500 1 0 0 0 0 0 2 976235
-0.002239 -0.000243 0.120462 0.238822 0.243305 -0.462027 -0.062500 1 0 0 0 0 0 2 977236
-0.002239 -0.000243 0.120462 0.238834 0.243301 -0.462032 -0.062500 1 0 0 0 0 0 2 978236
-0.002239 -0.000243 0.120462 0.238835 0.243301 -0.462032 -0.062500 1 0 0 0 0 0 2 979237
-0.002239 -0.000243 0.120462 0.238832 0.243312 -0.462039 -0.062500 1 0 0 0 0 0 2 980235
-0.002239 -0.000243 0.120462 0.238823 0.243305 -0.462027 -0.062500 1 0 0 0 0 0 2 981233
-0.002239 -0.000243 0.120462 0.238834 0.243301 -0.462032 -0.062500 1 0 0 0 0 0 2 982240
-0.002239 -0.000243 0.120462 0.238823 0.243303 -0.462026 -0.062500 1 0 0 0 0 0 2 983240
-0.002239 -0.000243 0.120462 0.238830 0.243313 -0.462038 -0.062500 1 0 0 0 0 0 2 984234
-0.002239 -0.000243 0.120462 0.238835 0.243302 -0.462033 -0.062500 1 0 0 0 0 0 2 985235
-0.002239 -0.000243 0.120462 0.238823 0.243304 -0.462026 -0.062500 1 0 0 0 0 0 2 986236
-0.002239 -0.000243 0.120462 0.238830 0.243313 -0.462038 -0.062500 1 0 0 0 0 0 2 987235
-0.002239 -0.000243 0.120462 0.238835 0.243302 -0.462033 -0.062500 1 0 0 0 0 0 2 988205
-0.002239 -0.000243 0.120462 0.238823 0.243304 -0.462026 -0.062500 1 0 0 0 0 0 2 989236
-0.002239 -0.000243 0.120462 0.238830 0.243313 -0.462038 -0.062500 1 0 0 0 0 0 2 990233
-0.002239 -0.000243 0.120462 0.238835 0.243302 -0.462033 -0.062500 1 0 0 0 0 0 2 991235
-0.002239 -0.000243 0.120462 0.238823 0.243304 -0.462026 -0.062500 1 0 0 0 0 0 2 992234
-0.002239 -0.000243 0.120462 0.238834 0.243301 -0.462031 -0.062500 1 0 0 0 0 0 2 993222
-0.002239 -0.000243 0.120462 0.238832 0.243313 -0.462039 -0.062500 1 0 0 0 0 0 2 994220
-0.002239 -0.000243 0.120462 0.238823 0.243305 -0.462027 -0.062500 1 0 0 0 0 0 2 995303
-0.002239 -0.000243 0.120462 0.238834 0.243301 -0.462031 -0.062500 1 0 0 0 0 0 2 996287
-0.002239 -0.000243 0.120462 0.238835 0.243301 -0.462032 -0.062500 1 0 0 0 0 0 2 997301
-0.002239 -0.000243 0.120462 0.238832 0.243312 -0.462039 -0.062500 1 0 0 0 0 0 2 998284
-0.002239 -0.000243 0.120462 0.238823 0.243305 -0.462027 -0.062500 1 0 0 0 0 0 2 999219
-0.002239 -0.000243 0.120462 0.238834 0.243301 -0.462031 -0.062500 1 0 0 0 0 0 3 227
-0.002239 -0.000243 0.120462 0.238820 0.243315 -0.462032 -0.062500 1 0 0 0 0 0 3 1227
-0.002239 -0.000243 0.120462 0.238833 0.243303 -0.462032 -0.062500 1 0 0 0 0 0 3 2218
-0.002239 -0.000243 0.120462 0.238835 0.243301 -0.462032 -0.062500 1 0 0 0 0 0 3 3223
-0.002239 -0.000243 0.120462 0.238823 0.243304 -0.462026 -0.062500 1 0 0 0 0 0 3 4226
-0.002239 -0.000243 0.120462 0.238830 0.243313 -0.462038 -0.062500 1 0 0 0 0 0 3 5218
-0.002239 -0.000243 0.120462 0.238835 0.243302 -0.462033 -0.062500 1 0 0 0 0 0 3 6225
-0.002239 -0.000243 0.120462 0.238823 0.243304 -0.462026 -0.062500 1 0 0 0 0 0 3 7219
-0.002239 -0.000243 0.120462 0.238830 0.243313 -0.462038 -0.062500 1 0 0 0 0 0 3 8218
-0.002239 -0.000243 0.120462 0.238822 0.243305 -0.462026 -0.062500 1 0 0 0 0 0 3 9227
-0.002239 -0.000243 0.120462 0.238834 0.243302 -0.462031 -0.062500 1 0 0 0 0 0 3 10218
-0.002239 -0.000243 0.120462 0.238835 0.243301 -0.462032 -0.062500 1 0 0 0 0 0 3 11226
-0.002239 -0.000243 0.120462 0.238832 0.243313 -0.462039 -0.062500 1 0 0 0 0 0 3 12217
-0.002239 -0.000243 0.120462 0.238823 0.243305 -0.462026 -0.062500 1 0 0 0 0 0 3 13227
-0.002239 -0.000243 0.120462 0.238834 0.243301 -0.462031 -0.062500 1 0 0 0 0 0 3 14227
-0.002239 -0.000243 0.120462 0.238832 0.243313 -0.462039 -0.062500 1 0 0 0 0 0 3 15231
-0.002239 -0.000243 0.120462 0.238823 0.243305 -0.462026 -0.062500 1 0 0 0 0 0 3 16221
-0.002239 -0.000243 0.120462 0.238834 0.243302 -0.462031 -0.062500 1 0 0 0 0 0 3 17224
-0.002239 -0.000243 0.120462 0.238835 0.243301 -0.462032 -0.062500 1 0 0 0 0 0 3 18225
-0.002239 -0.000243 0.120462 0.238820 0.243315 -0.462032 -0.062500 1 0 0 0 0 0 3 19238
-0.002239 -0.000243 0.120462 0.238834 0.243303 -0.462032 -0.062500 1 0 0 0 0 0 3 20227
-0.002239 -0.000243 0.120462 0.238835 0.243301 -0.462032 -0.062500 1 0 0 0 0 0 3 21239
-0.002239 -0.000243 0.120462 0.238815 0.243295 -0.462033 -0.062500 1 0 0 0 0 0 3 22234
-0.002239 -0.000243 0.120462 0.238829 0.243311 -0.462039 -0.062500 1 0 0 0 0 0 3 23236
-0.002239 -0.000243 0.120462 0.238834 0.243302 -0.462033 -0.062500 1 0 0 0 0 0 3 24234
-0.002239 -0.000243 0.120462 0.238823 0.243303 -0.462026 -0.062500 1 0 0 0 0 0 3 25229
-0.002239 -0.000243 0.120462 0.238830 0.243312 -0.462038 -0.062500 1 0 0 0 0 0 3 26228
-0.002239 -0.000243 0.120462 0.238834 0.243302 -0.462033 -0.062500 1 0 0 0 0 0 3 27242
-0.002239 -0.000243 0.120462 0.238823 0.243303 -0.462026 -0.062500 1 0 0 0 0 0 3 28238
-0.002239 -0.000243 0.120462 0.238834 0.243301 -0.462032 -0.062500 1 0 0 0 0 0 3 29238
-0.002239 -0.000243 0.120462 0.238831 0.243312 -0.462039 -0.062500 1 0 0 0 0 0 3 30234
-0.002239 -0.000243 0.120462 0.238822 0.243305 -0.462027 -0.062500 1 0 0 0 0 0 3 31236
-0.002239 -0.000243 0.120462 0.238833 0.243301 -0.462032 -0.062500 1 0 0 0 0 0 3 32234
-0.002239 -0.000243 0.120462 0.238831 0.243312 -0.462039 -0.062500 1 0 0 0 0 0 3 33232
-0.002239 -0.000243 0.120462 0.238822 0.243305 -0.462027 -0.062500 1 0 0 0 0 0 3 34232
-0.002239 -0.000243 0.120462 0.238833 0.243301 -0.462032 -0.062500 1 0 0 0 0 0 3 35237
-0.002239 -0.000243 0.120462 0.238835 0.243300 -0.462032 -0.062500 1 0 0 0 0 0 3 36236
-0.002239 -0.000243 0.120462 0.238819 0.243315 -0.462033 -0.062500 1 0 0 0 0 0 3 37241
-0.002239 -0.000243 0.120462 0.238833 0.243302 -0.462032 -0.062500 1 0 0 0 0 0 3 38236
-0.002239 -0.000243 0.120462 0.238835 0.243301 -0.462032 -0.062500 1 0 0 0 0 0 3 39236
-0.002239 -0.000243 0.120462 0.238823 0.243303 -0.462026 -0.062500 1 0 0 0 0 0 3 40234
-0.002239 -0.000243 0.120462 0.238830 0.243312 -0.462038 -0.062500 1 0 0 0 0 0 3 41234
-0.002239 -0.000243 0.120462 0.238835 0.243302 -0.462033 -0.062500 1 0 0 0 0 0 3 42234
-0.002239 -0.000243 0.120462 0.238823 0.243303 -0.462026 -0.062500 1 0 0 0 0 0 3 43328
-0.002239 -0.000243 0.120462 0.238830 0.243313 -0.462038 -0.062500 1 0 0 0 0 0 3 44310
-0.002239 -0.000243 0.120462 0.238835 0.243302 -0.462033 -0.062500 1 0 0 0 0 0 3 45314
-0.002239 -0.000243 0.120462 0.238823 0.243304 -0.462026 -0.062500 1 0 0 0 0 0 3 46285
-0.002239 -0.000243 0.120462 0.238830 0.243313 -0.462038 -0.062500 1 0 0 0 0 0 3 47285
-0.002239 -0.000243 0.120462 0.238835 0.243302 -0.462033 -0.062500 1 0 0 0 0 0 3 48301
-0.002239 -0.000243 0.120462 0.238823 0.243304 -0.462026 -0.062500 1 0 0 0 0 0 3 49309
-0.002239 -0.000243 0.120462 0.238834 0.243301 -0.462031 -0.062500 1 0 0 0 0 0 3 50309
-0.002239 -0.000243 0.120462 0.238832 0.243312 -0.462039 -0.062500 1 0 0 0 0 0 3 51280
-0.002239 -0.000243 0.120462 0.238823 0.243305 -0.462027 -0.062500 1 0 0 0 0 0 3 52278
-0.002239 -0.000243 0.120462 0.238834 0.243301 -0.462032 -0.062500 1 0 0 0 0 0 3 53277
-0.002239 -0.000243 0.120462 0.238835 0.243300 -0.462032 -0.062500 1 0 0 0 0 0 3 54277
-0.002239 -0.000243 0.120462 0.238820 0.243315 -0.462033 -0.062500 1 0 0 0 0 0 3 55268
-0.002239 -0.000243 0.120462 0.238833 0.243302 -0.462032 -0.062500 1 0 0 0 0 0 3 56308
-0.002239 -0.000243 0.120462 0.238835 0.243301 -0.462032 -0.062500 1 0 0 0 0 0 3 57306
-0.002239 -0.000243 0.120462 0.238820 0.243315 -0.462033 -0.062500 1 0 0 0 0 0 3 58305
-0.002239 -0.000243 0.120462 0.238833 0.243302 -0.462032 -0.062500 1 0 0 0 0 0 3 59308
-0.002239 -0.000243 0.120462 0.238835 0.243301 -0.462032 -0.062500 1 0 0 0 0 0 3 60284
-0.002239 -0.000243 0.120462 0.238823 0.243303 -0.462026 -0.062500 1 0 0 0 0 0 3 61310
-0.002239 -0.000243 0.120462 0.238830 0.243313 -0.462038 -0.062500 1 0 0 0 0 0 3 62275
-0.002239 -0.000243 0.120462 0.238835 0.243302 -0.462033 -0.062500 1 0 0 0 0 0 3 63279
-0.002239 -0.000243 0.120462 0.238823 0.243304 -0.462026 -0.062500 1 0 0 0 0 0 3 64304
-0.002239 -0.000243 0.120462 0.238830 0.243313 -0.462038 -0.062500 1 0 0 0 0 0 3 65272
-0.002239 -0.000243 0.120462 0.238835 0.243302 -0.462033 -0.062500 1 0 0 0 0 0 3 66297
-0.002239 -0.000243 0.120462 0.238823 0.243304 -0.462026 -0.062500 1 0 0 0 0 0 3 67316
-0.002239 -0.000243 0.120462 0.238834 0.243301 -0.462031 -0.062500 1 0 0 0 0 0 3 68277
-0.002239 -0.000243 0.120462 0.238832 0.243312 -0.462039 -0.062500 1 0 0 0 0 0 3 69266
-0.002239 -0.000243 0.120462 0.238823 0.243305 -0.462027 -0.062500 1 0 0 0 0 0 3 70302
-0.002239 -0.000243 0.120462 0.238834 0.243301 -0.462031 -0.062500 1 0 0 0 0 0 3 71304
-0.002239 -0.000243 0.120462 0.238832 0.243313 -0.462039 -0.062500 1 0 0 0 0 0 3 72282
-0.002239 -0.000243 0.120462 0.238823 0.243305 -0.462027 -0.062500 1 0 0 0 0 0 3 73299
-0.002239 -0.000243 0.120462 0.238834 0.243301 -0.462032 -0.062500 1 0 0 0 0 0 3 74283
-0.002239 -0.000243 0.120462 0.238835 0.243301 -0.462032 -0.062500 1 0 0 0 0 0 3 75302
-0.002239 -0.000243 0.120462 0.238820 0.243315 -0.462032 -0.062500 1 0 0 0 0 0 3 76308
-0.002239 -0.000243 0.120462 0.238834 0.243303 -0.462032 -0.062500 1 0 0 0 0 0 3 77298
-0.002239 -0.000243 0.120462 0.238835 0.243301 -0.462032 -0.062500 1 0 0 0 0 0 3 78282
-0.002239 -0.000243 0.120462 0.238823 0.243303 -0.462026 -0.062500 1 0 0 0 0 0 3 79300
-0.002239 -0.000243 0.120462 0.238831 0.243313 -0.462038 -0.062500 1 0 0 0 0 0 3 80281
-0.002239 -0.000243 0.120462 0.238835 0.243302 -0.462033 -0.062500 1 0 0 0 0 0 3 81297
-0.002239 -0.000243 0.120462 0.238823 0.243304 -0.462026 -0.062500 1 0 0 0 0 0 3 82310
-0.002239 -0.000243 0.120462 0.238831 0.243313 -0.462038 -0.062500 1 0 0 0 0 0 3 83216
-0.002239 -0.000243 0.120462 0.238835 0.243302 -0.462033 -0.062500 1 0 0 0 0 0 3 84223
-0.002239 -0.000243 0.120462 0.238823 0.243304 -0.462026 -0.062500 1 0 0 0 0 0 3 85216
-0.002239 -0.000243 0.120462 0.238831 0.243313 -0.462038 -0.062500 1 0 0 0 0 0 3 86224
-0.002239 -0.000243 0.120462 0.238822 0.243305 -0.462026 -0.062500 1 0 0 0 0 0 3 87216
-0.002239 -0.000243 0.120462 0.238834 0.243302 -0.462031 -0.062500 1 0 0 0 0 0 3 88224
-0.002239 -0.000243 0.120462 0.238835 0.243301 -0.462032 -0.062500 1 0 0 0 0 0 3 89214
-0.002239 -0.000243 0.120462 0.238832 0.243313 -0.462039 -0.062500 1 0 0 0 0 0 3 90223
-0.002220 -0.000248 0.120452 -0.026505 0.305589 -0.323521 -0.062500 1 0 0 0 0 0 3 91215
-0.002210 -0.000250 0.120449 0.063785 0.284850 -0.391003 -0.062500 1 0 0 0 0 0 3 92223
-0.002219 -0.000265 0.120437 0.309250 0.460561 -0.274633 -0.062500 1 0 0 0 0 0 3 93215
-0.002223 -0.000272 0.120432 0.285758 0.388092 -0.361834 -0.062500 1 0 0 0 0 0 3 94223
-0.002225 -0.000276 0.120431 0.258570 0.335718 -0.404998 -0.062500 1 0 0 0 0 0 3 95217
-0.002226 -0.000278 0.120431 0.243156 0.307888 -0.421319 -0.062500 1 0 0 0 0 0 3 96223
-0.002226 -0.000279 0.120430 0.235166 0.293784 -0.427110 -0.062500 1 0 0 0 0 0 3 97217
-0.002227 -0.000279 0.120430 0.231105 0.286711 -0.429155 -0.062500 1 0 0 0 0 0 3 98222
-0.002227 -0.000279 0.120430 0.229061 0.283155 -0.429868 -0.062500 1 0 0 0 0 0 3 99244
-0.002227 -0.000280 0.120430 0.228030 0.281392 -0.430110 -0.062500 1 0 0 0 0 0 3 100224
-0.002227 -0.000280 0.120430 0.227515 0.280506 -0.430199 -0.062500 1 0 0 0 0 0 3 102289
-0.002227 -0.000280 0.120430 0.227257 0.280063 -0.430220 -0.062500 1 0 0 0 0 0 3 103233
-0.002227 -0.000280 0.120430 0.227129 0.279841 -0.430239 -0.062500 1 0 0 0 0 0 3 104231
-0.002240 -0.000293 0.120419 0.405708 0.471000 -0.278665 -0.062500 1 0 0 0 0 0 3 105235
-0.002246 -0.000300 0.120416 0.346946 0.406917 -0.352532 -0.062500 1 0 0 0 0 0 3 106232
-0.002249 -0.000304 0.120414 0.302032 0.358812 -0.390932 -0.062500 1 0 0 0 0 0 3 107232
-0.002232 -0.000310 0.120404 0.012548 0.395315 -0.267054 -0.062500 1 0 0 0 0 0 3 108232
-0.002224 -0.000313 0.120400 0.090411 0.361603 -0.339795 -0.062500 1 0 0 0 0 0 3 109201
-0.002219 -0.000314 0.120399 0.150828 0.339421 -0.376719 -0.062500 1 0 0 0 0 0 3 110229
-0.002217 -0.000315 0.120399 0.182932 0.327764 -0.390756 -0.062500 1 0 0 0 0 0 3 111232
-0.002229 -0.000329 0.120388 0.377684 0.513012 -0.244104 -0.062500 1 0 0 0 0 0 3 112229
-0.002235 -0.000336 0.120384 0.327016 0.446081 -0.319768 -0.062500 1 0 0 0 0 0 3 113234
-0.002238 -0.000340 0.120383 0.286157 0.396537 -0.358797 -0.062500 1 0 0 0 0 0 3 114203
-0.002239 -0.000342 0.120382 0.263906 0.370122 -0.373661 -0.062500 1 0 0 0 0 0 3 115236
-0.002240 -0.000342 0.120382 0.252520 0.356720 -0.378971 -0.062500 1 0 0 0 0 0 3 116228
-0.002246 -0.000325 0.120371 0.321123 0.094613 -0.233986 -0.062500 1 0 0 0 0 0 3 117230
-0.002249 -0.000316 0.120368 0.294472 0.177281 -0.306204 -0.062500 1 0 0 0 0 0 3 118228
-0.002263 -0.000325 0.120356 0.452830 0.430882 -0.191904 -0.062500 1 0 0 0 0 0 3 119227
-0.002270 -0.000330 0.120351 0.383166 0.400262 -0.280142 -0.062500 1 0 0 0 0 0 3 120228
-0.002274 -0.000332 0.120350 0.332637 0.369085 -0.323662 -0.062500 1 0 0 0 0 0 3 121230
-0.002257 -0.000337 0.120339 0.040383 0.414014 -0.201621 -0.062500 1 0 0 0 0 0 3 122230
-0.002248 -0.000340 0.120336 0.116764 0.384561 -0.274979 -0.062500 1 0 0 0 0 0 3 123231
-0.002257 -0.000355 0.120324 0.354845 0.555488 -0.160319 -0.062500 1 0 0 0 0 0 3 124230
-0.002261 -0.000363 0.120320 0.327943 0.480987 -0.248416 -0.062500 1 0 0 0 0 0 3 125229
-0.002264 -0.000367 0.120318 0.299063 0.427620 -0.291890 -0.062500 1 0 0 0 0 0 3 126230
-0.002270 -0.000350 0.120307 0.357095 0.143946 -0.161520 -0.062500 1 0 0 0 0 0 3 127200
-0.002273 -0.000342 0.120303 0.324968 0.215584 -0.238922 -0.062500 1 0 0 0 0 0 3 128229
-0.002275 -0.000338 0.120302 0.302035 0.272566 -0.278168 -0.062500 1 0 0 0 0 0 3 129225
-0.002276 -0.000336 0.120301 0.289611 0.303102 -0.293045 -0.062500 1 0 0 0 0 0 3 130200
-0.002282 -0.000317 0.120291 0.357464 0.063381 -0.151449 -0.062500 1 0 0 0 0 0 3 131232
-0.002297 -0.000321 0.120276 0.508809 0.348005 -0.073107 -0.062500 1 0 0 0 0 0 3 132223
-0.002305 -0.000323 0.120271 0.429948 0.352150 -0.185017 -0.062500 1 0 0 0 0 0 3 133231
-0.002315 -0.000306 0.120259 0.448244 0.085149 -0.090900 -0.062500 1 0 0 0 0 0 3 134230
-0.002319 -0.000297 0.120255 0.394653 0.163640 -0.182366 -0.062500 1 0 0 0 0 0 3 135231
-0.002334 -0.000306 0.120242 0.538904 0.414739 -0.074768 -0.062500 1 0 0 0 0 0 3 136230
-0.002342 -0.000311 0.120238 0.462387 0.383029 -0.165469 -0.062500 1 0 0 0 0 0 3 137229
-0.002346 -0.000314 0.120237 0.408415 0.351308 -0.209861 -0.062500 1 0 0 0 0 0 3 138225
-0.002353 -0.000297 0.120226 0.453677 0.078872 -0.079538 -0.062500 1 0 0 0 0 0 3 139219
-0.002357 -0.000288 0.120222 0.415342 0.155817 -0.157196 -0.062500 1 0 0 0 0 0 3 140222
-0.002372 -0.000297 0.120209 0.567358 0.406190 -0.044617 -0.062500 1 0 0 0 0 0 3 141229
-0.002379 -0.000302 0.120205 0.494907 0.374206 -0.133622 -0.062500 1 0 0 0 0 0 3 142230
-0.002383 -0.000304 0.120204 0.442987 0.342364 -0.177427 -0.062500 1 0 0 0 0 0 3 143230
-0.002390 -0.000287 0.120193 0.489188 0.069975 -0.046835 -0.062500 1 0 0 0 0 0 3 144220
-0.002394 -0.000279 0.120189 0.451419 0.146841 -0.124458 -0.062500 1 0 0 0 0 0 3 145229
-0.002395 -0.000275 0.120188 0.425638 0.206399 -0.163778 -0.062500 1 0 0 0 0 0 3 146228
-0.002396 -0.000273 0.120187 0.411772 0.238251 -0.178697 -0.062500 1 0 0 0 0 0 3 147231
-0.002410 -0.000285 0.120176 0.582609 0.445066 -0.032035 -0.062500 1 0 0 0 0 0 3 148230
-0.002416 -0.000291 0.120172 0.520582 0.389291 -0.108023 -0.062500 1 0 0 0 0 0 3 149227
-0.002425 -0.000276 0.120160 0.548018 0.090672 0.000025 -0.062500 1 0 0 0 0 0 3 150218
-0.002429 -0.000269 0.120156 0.499417 0.152842 -0.086661 -0.062500 1 0 0 0 0 0 3 151214
-0.002432 -0.000265 0.120155 0.467999 0.204910 -0.129257 -0.062500 1 0 0 0 0 0 3 152223
-0.002433 -0.000263 0.120154 0.451273 0.232972 -0.145318 -0.062500 1 0 0 0 0 0 3 153213
-0.002433 -0.000262 0.120154 0.442699 0.247196 -0.151030 -0.062500 1 0 0 0 0 0 3 154221
-0.002439 -0.000244 0.120144 0.512278 -0.000274 -0.005729 -0.062500 1 0 0 0 0 0 3 155214
-0.002455 -0.000248 0.120129 0.664412 0.279664 0.073744 -0.062500 1 0 0 0 0 0 3 156221
-0.002462 -0.000250 0.120124 0.586423 0.281610 -0.037979 -0.062500 1 0 0 0 0 0 3 157213
-0.002466 -0.000251 0.120122 0.530949 0.268649 -0.090786 -0.062500 1 0 0 0 0 0 3 158222
-0.002468 -0.000252 0.120122 0.501186 0.260713 -0.110542 -0.062500 1 0 0 0 0 0 3 159213
-0.002469 -0.000252 0.120121 0.485972 0.256597 -0.117555 -0.062500 1 0 0 0 0 0 3 160221
-0.002470 -0.000252 0.120121 0.478275 0.254494 -0.120009 -0.062500 1 0 0 0 0 0 3 161212
-0.002470 -0.000252 0.120121 0.474398 0.253455 -0.120851 -0.062500 1 0 0 0 0 0 3 162220
-0.002451 -0.000257 0.120111 0.207312 0.315128 0.016612 -0.062500 1 0 0 0 0 0 3 163212
-0.002455 -0.000273 0.120097 0.474415 0.484708 0.101378 -0.062500 1 0 0 0 0 0 3 164220
-0.002462 -0.000262 0.120082 0.556185 0.150655 0.139539 -0.062500 1 0 0 0 0 0 3 165213
-0.002466 -0.000257 0.120076 0.523040 0.180009 0.015823 -0.062500 1 0 0 0 0 0 3 166212
-0.002468 -0.000255 0.120074 0.497908 0.214086 -0.040887 -0.062500 1 0 0 0 0 0 3 167222
-0.002468 -0.000254 0.120074 0.484073 0.233020 -0.061966 -0.062500 1 0 0 0 0 0 3 168215
-0.002469 -0.000253 0.120074 0.476893 0.242647 -0.069445 -0.062500 1 0 0 0 0 0 3 169236
-0.002469 -0.000253 0.120073 0.473208 0.247474 -0.072044 -0.062500 1 0 0 0 0 0 3 170218
-0.002469 -0.000252 0.120073 0.471352 0.249876 -0.072956 -0.062500 1 0 0 0 0 0 3 171212
-0.002469 -0.000252 0.120073 0.470414 0.251077 -0.073279 -0.062500 1 0 0 0 0 0 3 172212
-0.002482 -0.000266 0.120063 0.647568 0.442168 0.078704 -0.062500 1 0 0 0 0 0 3 173231
-0.002489 -0.000273 0.120059 0.589091 0.378689 0.004470 -0.062500 1 0 0 0 0 0 3 174231
-0.002492 -0.000276 0.120057 0.544341 0.330962 -0.034068 -0.062500 1 0 0 0 0 0 3 175234
-0.002493 -0.000278 0.120057 0.520122 0.305455 -0.048746 -0.062500 1 0 0 0 0 0 3 176232
-0.002494 -0.000279 0.120057 0.507716 0.292525 -0.053982 -0.062500 1 0 0 0 0 0 3 177209
-0.002476 -0.000284 0.120047 0.236398 0.348191 0.081915 -0.062500 1 0 0 0 0 0 3 178222
-0.002485 -0.000281 0.120022 0.574961 0.260242 0.313561 -0.062500 1 0 0 0 0 0 3 179229
-0.002489 -0.000280 0.120014 0.558404 0.264939 0.132238 -0.062500 1 0 0 0 0 0 3 180228
-0.002492 -0.000280 0.120011 0.529645 0.271853 0.043031 -0.062500 1 0 0 0 0 0 3 181229
-0.002493 -0.000280 0.120009 0.512561 0.275651 0.009425 -0.062500 1 0 0 0 0 0 3 182230
-0.002493 -0.000280 0.120009 0.503530 0.277554 -0.002517 -0.062500 1 0 0 0 0 0 3 183237
-0.002494 -0.000279 0.120009 0.498870 0.278493 -0.006691 -0.062500 1 0 0 0 0 0 3 184233
-0.002494 -0.000279 0.120009 0.496504 0.278951 -0.008144 -0.062500 1 0 0 0 0 0 3 185232
-0.002475 -0.000284 0.119999 0.230362 0.341310 0.129070 -0.062500 1 0 0 0 0 0 3 186228
-0.002478 -0.000300 0.119985 0.497522 0.511047 0.213899 -0.062500 1 0 0 0 0 0 3 187230
-0.002480 -0.000308 0.119980 0.505655 0.431799 0.104642 -0.062500 1 0 0 0 0 0 3 188226
-0.002481 -0.000312 0.119978 0.496089 0.375618 0.052805 -0.062500 1 0 0 0 0 0 3 189229
-0.002463 -0.000318 0.119968 0.224738 0.407887 0.171186 -0.062500 1 0 0 0 0 0 3 190198
-0.002454 -0.000321 0.119964 0.311420 0.372162 0.097072 -0.062500 1 0 0 0 0 0 3 191305
-0.002449 -0.000323 0.119963 0.376141 0.348982 0.059764 -0.062500 1 0 0 0 0 0 3 192298
-0.002447 -0.000324 0.119962 0.410365 0.336817 0.045624 -0.062500 1 0 0 0 0 0 3 193296
-0.002440 -0.000342 0.119941 0.340298 0.582880 0.330769 -0.062500 1 0 0 0 0 0 3 194303
-0.002436 -0.000351 0.119934 0.380871 0.495539 0.187351 -0.062500 1 0 0 0 0 0 3 195274
-0.002434 -0.000356 0.119932 0.407113 0.430606 0.113251 -0.062500 1 0 0 0 0 0 3 196273
-0.002434 -0.000358 0.119931 0.420264 0.395894 0.085079 -0.062500 1 0 0 0 0 0 3 197269
-0.002414 -0.000364 0.119921 0.162083 0.440279 0.213063 -0.062500 1 0 0 0 0 0 3 198262
-0.002405 -0.000367 0.119917 0.255335 0.410873 0.142201 -0.062500 1 0 0 0 0 0 3 199315
-0.002400 -0.000368 0.119916 0.323388 0.390860 0.106017 -0.062500 1 0 0 0 0 0 3 200310
-0.002398 -0.000369 0.119915 0.359281 0.380279 0.092294 -0.062500 1 0 0 0 0 0 3 201310
-0.002409 -0.000383 0.119904 0.554720 0.564968 0.239638 -0.062500 1 0 0 0 0 0 3 202272
-0.002415 -0.000390 0.119901 0.505510 0.498710 0.163601 -0.062500 1 0 0 0 0 0 3 203277
-0.002418 -0.000393 0.119899 0.465423 0.449575 0.124462 -0.062500 1 0 0 0 0 0 3 204272
-0.002401 -0.000399 0.119889 0.179090 0.485290 0.247677 -0.062500 1 0 0 0 0 0 3 205270
-0.002392 -0.000402 0.119885 0.257957 0.451449 0.174964 -0.062500 1 0 0 0 0 0 3 206272
-0.002388 -0.000404 0.119884 0.318786 0.429218 0.138144 -0.062500 1 0 0 0 0 0 3 207272
-0.002386 -0.000405 0.119884 0.351049 0.417518 0.124181 -0.062500 1 0 0 0 0 0 3 208273
-0.002384 -0.000405 0.119884 0.367283 0.411585 0.119216 -0.062500 1 0 0 0 0 0 3 209306
-0.002365 -0.000410 0.119874 0.111065 0.470497 0.255716 -0.062500 1 0 0 0 0 0 3 210298
-0.002368 -0.000426 0.119859 0.382480 0.638415 0.339898 -0.062500 1 0 0 0 0 0 3 211303
-0.002370 -0.000434 0.119854 0.392738 0.558615 0.230304 -0.062500 1 0 0 0 0 0 3 212298
-0.002371 -0.000438 0.119853 0.384286 0.502141 0.178356 -0.062500 1 0 0 0 0 0 3 213306
-0.002371 -0.000440 0.119852 0.378329 0.472163 0.158928 -0.062500 1 0 0 0 0 0 3 214281
-0.002371 -0.000441 0.119852 0.375060 0.456981 0.152046 -0.062500 1 0 0 0 0 0 3 215318
-0.002353 -0.000446 0.119842 0.109163 0.511186 0.287947 -0.062500 1 0 0 0 0 0 3 216312
-0.002343 -0.000448 0.119838 0.198263 0.486874 0.219575 -0.062500 1 0 0 0 0 0 3 217313
-0.002339 -0.000449 0.119837 0.264249 0.469421 0.184255 -0.062500 1 0 0 0 0 0 3 218277
-0.002336 -0.000450 0.119837 0.299127 0.460114 0.170836 -0.062500 1 0 0 0 0 0 3 219279
-0.002335 -0.000450 0.119837 0.316646 0.455378 0.166057 -0.062500 1 0 0 0 0 0 3 220272
-0.002335 -0.000450 0.119837 0.325395 0.452995 0.164383 -0.062500 1 0 0 0 0 0 3 221281
-0.002334 -0.000451 0.119837 0.329765 0.451794 0.163806 -0.062500 1 0 0 0 0 0 3 222305
-0.002347 -0.000464 0.119826 0.509256 0.641036 0.315900 -0.062500 1 0 0 0 0 0 3 223300
-0.002348 -0.000489 0.119832 0.378245 0.831727 0.094842 -0.062500 1 0 0 0 0 0 3 224293
-0.002348 -0.000502 0.119835 0.357713 0.698175 0.127965 -0.062500 1 0 0 0 0 0 3 225277
-0.002349 -0.000508 0.119835 0.352445 0.608596 0.150389 -0.062500 1 0 0 0 0 0 3 226293
-0.002349 -0.000511 0.119836 0.350492 0.561553 0.159254 -0.062500 1 0 0 0 0 0 3 227279
-0.002343 -0.000530 0.119815 0.262823 0.789292 0.453333 -0.062500 1 0 0 0 0 0 3 228293
-0.002340 -0.000540 0.119808 0.294164 0.693611 0.312355 -0.062500 1 0 0 0 0 0 3 229276
-0.002338 -0.000545 0.119805 0.315833 0.624461 0.239082 -0.062500 1 0 0 0 0 0 3 230294
-0.002338 -0.000548 0.119804 0.326741 0.587643 0.211203 -0.062500 1 0 0 0 0 0 3 231298
-0.002337 -0.000549 0.119804 0.332022 0.568944 0.201276 -0.062500 1 0 0 0 0 0 3 232277
-0.002337 -0.000550 0.119804 0.334588 0.559558 0.197813 -0.062500 1 0 0 0 0 0 3 233278
-0.002350 -0.000563 0.119793 0.513002 0.744438 0.349152 -0.062500 1 0 0 0 0 0 3 234293
-0.002356 -0.000570 0.119789 0.455440 0.678769 0.274227 -0.062500 1 0 0 0 0 0 3 235278
-0.002359 -0.000574 0.119788 0.411229 0.629934 0.235452 -0.062500 1 0 0 0 0 0 3 236293
-0.002361 -0.000576 0.119788 0.387312 0.603851 0.220716 -0.062500 1 0 0 0 0 0 3 237278
-0.002374 -0.000590 0.119777 0.552135 0.780093 0.368137 -0.062500 1 0 0 0 0 0 3 238294
-0.002381 -0.000597 0.119773 0.487834 0.710189 0.291738 -0.062500 1 0 0 0 0 0 3 239210
-0.002385 -0.000601 0.119771 0.440232 0.659235 0.252437 -0.062500 1 0 0 0 0 0 3 240218
-0.002386 -0.000603 0.119771 0.414599 0.632068 0.237523 -0.062500 1 0 0 0 0 0 3 241210
-0.002387 -0.000604 0.119771 0.401506 0.618299 0.232208 -0.062500 1 0 0 0 0 0 3 242218
-0.002388 -0.000604 0.119771 0.394893 0.611376 0.230356 -0.062500 1 0 0 0 0 0 3 243210
-0.002388 -0.000604 0.119771 0.391578 0.607913 0.229707 -0.062500 1 0 0 0 0 0 3 244218
-0.002401 -0.000618 0.119760 0.566882 0.795567 0.382275 -0.062500 1 0 0 0 0 0 3 245209
-0.002407 -0.000625 0.119756 0.507970 0.731488 0.307570 -0.062500 1 0 0 0 0 0 3 246219
-0.002405 -0.000646 0.119765 0.389207 0.938130 0.122691 -0.062500 1 0 0 0 0 0 3 247216
-0.002404 -0.000657 0.119768 0.388407 0.826581 0.179468 -0.062500 1 0 0 0 0 0 3 248209
-0.002404 -0.000663 0.119769 0.394548 0.749481 0.211222 -0.062500 1 0 0 0 0 0 3 249204
-0.002416 -0.000679 0.119759 0.575397 0.898114 0.376388 -0.062500 1 0 0 0 0 0 3 250217
-0.002422 -0.000687 0.119755 0.519528 0.814504 0.306029 -0.062500 1 0 0 0 0 0 3 251210
-0.002425 -0.000691 0.119754 0.476201 0.756682 0.268815 -0.062500 1 0 0 0 0 0 3 252218
-0.002427 -0.000693 0.119753 0.452722 0.726091 0.254613 -0.062500 1 0 0 0 0 0 3 254330
-0.002428 -0.000694 0.119753 0.440710 0.710588 0.249564 -0.062500 1 0 0 0 0 0 3 254396
-0.002428 -0.000694 0.119753 0.434655 0.702813 0.247793 -0.062500 1 0 0 0 0 0 3 255234
-0.002428 -0.000695 0.119753 0.431602 0.698920 0.247168 -0.062500 1 0 0 0 0 0 3 256224
-0.002441 -0.000708 0.119742 0.606851 0.886099 0.400063 -0.062500 1 0 0 0 0 0 3 257227
-0.002448 -0.000715 0.119738 0.548096 0.822055 0.325192 -0.062500 1 0 0 0 0 0 3 258224
-0.002451 -0.000719 0.119737 0.503296 0.774024 0.286407 -0.062500 1 0 0 0 0 0 3 259213
-0.002452 -0.000720 0.119737 0.479068 0.748321 0.271661 -0.062500 1 0 0 0 0 0 3 260203
-0.002453 -0.000721 0.119736 0.466662 0.735259 0.266403 -0.062500 1 0 0 0 0 0 3 261221
-0.002454 -0.000722 0.119736 0.460393 0.728712 0.264573 -0.062500 1 0 0 0 0 0 3 262227
-0.002466 -0.000735 0.119725 0.633942 0.914459 0.417155 -0.062500 1 0 0 0 0 0 3 263215
-0.002473 -0.000742 0.119722 0.574423 0.849796 0.342094 -0.062500 1 0 0 0 0 0 3 264197
-0.002476 -0.000746 0.119720 0.529223 0.801445 0.303217 -0.062500 1 0 0 0 0 0 3 265226
-0.002478 -0.000747 0.119720 0.504798 0.775587 0.288442 -0.062500 1 0 0 0 0 0 3 266207
-0.002460 -0.000753 0.119710 0.228301 0.823982 0.421376 -0.062500 1 0 0 0 0 0 3 267232
-0.002451 -0.000755 0.119706 0.311953 0.797159 0.352028 -0.062500 1 0 0 0 0 0 3 268200
-0.002447 -0.000757 0.119705 0.375162 0.778391 0.316390 -0.062500 1 0 0 0 0 0 3 269227
-0.002444 -0.000757 0.119705 0.408627 0.768377 0.302869 -0.062500 1 0 0 0 0 0 3 270225
-0.002456 -0.000771 0.119694 0.602083 0.952198 0.451341 -0.062500 1 0 0 0 0 0 3 271197
-0.002462 -0.000778 0.119690 0.552545 0.886672 0.374776 -0.062500 1 0 0 0 0 0 3 272231
-0.002465 -0.000782 0.119688 0.512350 0.837893 0.335378 -0.062500 1 0 0 0 0 0 3 273215
-0.002466 -0.000783 0.119688 0.490424 0.811800 0.320420 -0.062500 1 0 0 0 0 0 3 274225
-0.002480 -0.000798 0.119677 0.655682 0.987365 0.468498 -0.062500 1 0 0 0 0 0 3 275227
-0.002486 -0.000805 0.119673 0.592125 0.917800 0.391697 -0.062500 1 0 0 0 0 0 3 276225
-0.002490 -0.000809 0.119672 0.544906 0.867002 0.352208 -0.062500 1 0 0 0 0 0 3 277225
-0.002492 -0.000810 0.119671 0.519460 0.839899 0.337220 -0.062500 1 0 0 0 0 0 3 278223
-0.002492 -0.000811 0.119671 0.506457 0.826141 0.331892 -0.062500 1 0 0 0 0 0 3 279226
-0.002493 -0.000812 0.119671 0.499874 0.819228 0.330028 -0.062500 1 0 0 0 0 0 3 280226
-0.002493 -0.000812 0.119671 0.496582 0.815758 0.329387 -0.062500 1 0 0 0 0 0 3 281225
-0.002493 -0.000812 0.119671 0.494932 0.814032 0.329153 -0.062500 1 0 0 0 0 0 3 282225
-0.002493 -0.000812 0.119671 0.494082 0.813154 0.329081 -0.062500 1 0 0 0 0 0 3 283322
-0.002474 -0.000817 0.119661 0.229770 0.874170 0.467243 -0.062500 1 0 0 0 0 0 3 284307
-0.002465 -0.000819 0.119658 0.319513 0.853799 0.399734 -0.062500 1 0 0 0 0 0 3 285295
-0.002455 -0.000838 0.119667 0.311900 1.093201 0.219147 -0.062500 1 0 0 0 0 0 3 286295
-0.002450 -0.000848 0.119670 0.370323 0.998738 0.277078 -0.062500 1 0 0 0 0 0 3 287273
-0.002448 -0.000853 0.119671 0.406477 0.930310 0.309188 -0.062500 1 0 0 0 0 0 3 288270
-0.002446 -0.000855 0.119672 0.425488 0.894074 0.321502 -0.062500 1 0 0 0 0 0 3 289271
-0.002446 -0.000856 0.119672 0.435174 0.875788 0.325897 -0.062500 1 0 0 0 0 0 3 290269
-0.002445 -0.000857 0.119672 0.440067 0.866629 0.327428 -0.062500 1 0 0 0 0 0 3 291270
-0.002445 -0.000857 0.119672 0.442526 0.862060 0.327961 -0.062500 1 0 0 0 0 0 3 292269
-0.002445 -0.000857 0.119672 0.443766 0.859769 0.328149 -0.062500 1 0 0 0 0 0 3 293268
-0.002445 -0.000857 0.119672 0.444384 0.858635 0.328210 -0.062500 1 0 0 0 0 0 3 294303
-0.002445 -0.000857 0.119672 0.444685 0.858061 0.328230 -0.062500 1 0 0 0 0 0 3 295298
-0.002445 -0.000857 0.119672 0.444842 0.857782 0.328247 -0.062500 1 0 0 0 0 0 3 296300
-0.002445 -0.000857 0.119672 0.444926 0.857632 0.328243 -0.062500 1 0 0 0 0 0 3 297296
-0.002445 -0.000857 0.119672 0.444960 0.857563 0.328249 -0.062500 1 0 0 0 0 0 3 298301
-0.002445 -0.000857 0.119672 0.444984 0.857522 0.328244 -0.062500 1 0 0 0 0 0 3 299305
-0.002445 -0.000857 0.119672 0.444989 0.857507 0.328250 -0.062500 1 0 0 0 0 0 3 300314
-0.002445 -0.000857 0.119672 0.444993 0.857495 0.328237 -0.062500 1 0 0 0 0 0 3 301274
-0.002445 -0.000857 0.119672 0.445005 0.857491 0.328249 -0.062500 1 0 0 0 0 0 3 302276
-0.002445 -0.000857 0.119672 0.445003 0.857503 0.328244 -0.062500 1 0 0 0 0 0 3 303275
-0.002445 -0.000857 0.119672 0.444998 0.857484 0.328243 -0.062500 1 0 0 0 0 0 3 304268
-0.002445 -0.000857 0.119672 0.445005 0.857490 0.328250 -0.062500 1 0 0 0 0 0 3 305267
-0.002445 -0.000857 0.119672 0.444998 0.857482 0.328244 -0.062500 1 0 0 0 0 0 3 306268
-0.002445 -0.000857 0.119672 0.445005 0.857490 0.328250 -0.062500 1 0 0 0 0 0 3 307268
-0.002445 -0.000857 0.119672 0.444995 0.857494 0.328237 -0.062500 1 0 0 0 0 0 3 308297
-0.002445 -0.000857 0.119672 0.445005 0.857491 0.328249 -0.062500 1 0 0 0 0 0 3 309290
-0.002445 -0.000857 0.119672 0.445006 0.857491 0.328251 -0.062500 1 0 0 0 0 0 3 310275
-0.002445 -0.000857 0.119672 0.444995 0.857494 0.328237 -0.062500 1 0 0 0 0 0 3 311291
-0.002445 -0.000857 0.119672 0.445005 0.857492 0.328249 -0.062500 1 0 0 0 0 0 3 312275
-0.002445 -0.000857 0.119672 0.444998 0.857483 0.328244 -0.062500 1 0 0 0 0 0 3 313289
-0.002445 -0.000857 0.119672 0.445005 0.857490 0.328250 -0.062500 1 0 0 0 0 0 3 314274
-0.002445 -0.000857 0.119672 0.444998 0.857482 0.328244 -0.062500 1 0 0 0 0 0 3 315290
-0.002445 -0.000857 0.119672 0.445002 0.857501 0.328243 -0.062500 1 0 0 0 0 0 3 316298
-0.002445 -0.000857 0.119672 0.445006 0.857492 0.328250 -0.062500 1 0 0 0 0 0 3 317273
-0.002440 -0.000876 0.119682 0.371083 1.112574 0.182814 -0.062500 1 0 0 0 0 0 3 318287
-0.002437 -0.000885 0.119686 0.394559 1.026467 0.253955 -0.062500 1 0 0 0 0 0 3 319275
-0.002436 -0.000889 0.119687 0.413125 0.962306 0.290770 -0.062500 1 0 0 0 0 0 3 320288
-0.002435 -0.000892 0.119687 0.423369 0.928229 0.304726 -0.062500 1 0 0 0 0 0 3 321272
-0.002435 -0.000893 0.119688 0.428681 0.911023 0.309699 -0.062500 1 0 0 0 0 0 3 322288
-0.002434 -0.000893 0.119688 0.431396 0.902419 0.311424 -0.062500 1 0 0 0 0 0 3 323207
-0.002434 -0.000894 0.119688 0.432759 0.898104 0.312021 -0.062500 1 0 0 0 0 0 3 324216
-0.002434 -0.000894 0.119688 0.433446 0.895965 0.312240 -0.062500 1 0 0 0 0 0 3 325207
-0.002434 -0.000894 0.119688 0.433798 0.894897 0.312309 -0.062500 1 0 0 0 0 0 3 326207
-0.002434 -0.000894 0.119688 0.433974 0.894364 0.312341 -0.062500 1 0 0 0 0 0 3 327217
-0.002434 -0.000894 0.119688 0.434059 0.894093 0.312344 -0.062500 1 0 0 0 0 0 3 328207
-0.002434 -0.000894 0.119688 0.434111 0.893960 0.312344 -0.062500 1 0 0 0 0 0 3 329215
-0.002434 -0.000894 0.119688 0.434123 0.893886 0.312350 -0.062500 1 0 0 0 0 0 3 330843
-0.002434 -0.000894 0.119688 0.434134 0.893847 0.312350 -0.062500 1 0 0 0 0 0 3 331208
-0.002434 -0.000894 0.119688 0.434147 0.893841 0.312344 -0.062500 1 0 0 0 0 0 3 332971
-0.002434 -0.000894 0.119688 0.434151 0.893830 0.312350 -0.062500 1 0 0 0 0 0 3 334202
-0.002434 -0.000894 0.119688 0.434152 0.893829 0.312351 -0.062500 1 0 0 0 0 0 3 335217
-0.002434 -0.000894 0.119688 0.434144 0.893820 0.312344 -0.062500 1 0 0 0 0 0 3 336206
-0.002434 -0.000894 0.119688 0.434151 0.893828 0.312350 -0.062500 1 0 0 0 0 0 3 337216
-0.002434 -0.000894 0.119688 0.434144 0.893821 0.312343 -0.062500 1 0 0 0 0 0 3 338219
-0.002434 -0.000894 0.119688 0.434151 0.893828 0.312350 -0.062500 1 0 0 0 0 0 3 339220
-0.002434 -0.000894 0.119688 0.434152 0.893830 0.312350 -0.062500 1 0 0 0 0 0 3 340211
-0.002434 -0.000894 0.119688 0.434144 0.893821 0.312343 -0.062500 1 0 0 0 0 0 3 341228
-0.002434 -0.000894 0.119688 0.434151 0.893829 0.312349 -0.062500 1 0 0 0 0 0 3 342220
-0.002434 -0.000894 0.119688 0.434147 0.893809 0.312350 -0.062500 1 0 0 0 0 0 3 343226
-0.002434 -0.000894 0.119688 0.434151 0.893827 0.312350 -0.062500 1 0 0 0 0 0 3 344224
-0.002434 -0.000894 0.119688 0.434144 0.893821 0.312343 -0.062500 1 0 0 0 0 0 3 345222
-0.002434 -0.000894 0.119688 0.434151 0.893829 0.312350 -0.062500 1 0 0 0 0 0 3 346194
-0.002434 -0.000894 0.119688 0.434152 0.893830 0.312350 -0.062500 1 0 0 0 0 0 3 347220
-0.002434 -0.000894 0.119688 0.434144 0.893822 0.312343 -0.062500 1 0 0 0 0 0 3 348222
-0.002434 -0.000894 0.119688 0.434154 0.893817 0.312356 -0.062500 1 0 0 0 0 0 3 349221
-0.002434 -0.000894 0.119688 0.434144 0.893820 0.312344 -0.062500 1 0 0 0 0 0 3 350228
-0.002434 -0.000894 0.119688 0.434151 0.893829 0.312350 -0.062500 1 0 0 0 0 0 3 351223
-0.002434 -0.000894 0.119688 0.434143 0.893821 0.312343 -0.062500 1 0 0 0 0 0 3 352223
-0.002434 -0.000894 0.119688 0.434151 0.893829 0.312349 -0.062500 1 0 0 0 0 0 3 353221
-0.002434 -0.000894 0.119688 0.434147 0.893809 0.312350 -0.062500 1 0 0 0 0 0 3 354223
-0.002434 -0.000894 0.119688 0.434151 0.893827 0.312350 -0.062500 1 0 0 0 0 0 3 355223
-0.002434 -0.000894 0.119688 0.434152 0.893829 0.312351 -0.062500 1 0 0 0 0 0 3 356223
-0.002434 -0.000894 0.119688 0.434144 0.893821 0.312343 -0.062500 1 0 0 0 0 0 3 357215
-0.002434 -0.000894 0.119688 0.434151 0.893829 0.312350 -0.062500 1 0 0 0 0 0 3 358224
-0.002434 -0.000894 0.119688 0.434143 0.893821 0.312343 -0.062500 1 0 0 0 0 0 3 359224
-0.002434 -0.000894 0.119688 0.434154 0.893817 0.312356 -0.062500 1 0 0 0 0 0 3 360214
-0.002434 -0.000894 0.119688 0.434144 0.893820 0.312344 -0.062500 1 0 0 0 0 0 3 361217
-0.002434 -0.000894 0.119688 0.434151 0.893829 0.312350 -0.062500 1 0 0 0 0 0 3 362222
-0.002434 -0.000894 0.119688 0.434152 0.893830 0.312350 -0.062500 1 0 0 0 0 0 3 363222
-0.002434 -0.000894 0.119688 0.434144 0.893821 0.312343 -0.062500 1 0 0 0 0 0 3 364222
-0.002434 -0.000894 0.119688 0.434154 0.893817 0.312356 -0.062500 1 0 0 0 0 0 3 365220
-0.002434 -0.000894 0.119688 0.434144 0.893820 0.312344 -0.062500 1 0 0 0 0 0 3 366213
-0.002434 -0.000894 0.119688 0.434151 0.893829 0.312350 -0.062500 1 0 0 0 0 0 3 367221
-0.002434 -0.000894 0.119688 0.434143 0.893821 0.312343 -0.062500 1 0 0 0 0 0 3 368222
-0.002434 -0.000894 0.119688 0.434151 0.893829 0.312350 -0.062500 1 0 0 0 0 0 3 369219
-0.002434 -0.000894 0.119688 0.434143 0.893821 0.312343 -0.062500 1 0 0 0 0 0 3 370220
-0.002434 -0.000894 0.119688 0.434154 0.893817 0.312356 -0.062500 1 0 0 0 0 0 3 371208
-0.002434 -0.000894 0.119688 0.434152 0.893828 0.312351 -0.062500 1 0 0 0 0 0 3 372193
-0.002434 -0.000894 0.119688 0.434144 0.893821 0.312344 -0.062500 1 0 0 0 0 0 3 373191
-0.002434 -0.000894 0.119688 0.434151 0.893829 0.312350 -0.062500 1 0 0 0 0 0 3 374223
-0.002434 -0.000894 0.119688 0.434143 0.893821 0.312343 -0.062500 1 0 0 0 0 0 3 375222
-0.002434 -0.000894 0.119688 0.434154 0.893817 0.312356 -0.062500 1 0 0 0 0 0 3 376222
-0.002434 -0.000894 0.119688 0.434144 0.893820 0.312344 -0.062500 1 0 0 0 0 0 3 377219
-0.002434 -0.000894 0.119688 0.434151 0.893828 0.312350 -0.062500 1 0 0 0 0 0 3 378218
-0.002434 -0.000894 0.119688 0.434143 0.893821 0.312343 -0.062500 1 0 0 0 0 0 3 379211
-0.002434 -0.000894 0.119688 0.434150 0.893829 0.312350 -0.062500 1 0 0 0 0 0 3 380221
-0.002434 -0.000894 0.119688 0.434151 0.893830 0.312350 -0.062500 1 0 0 0 0 0 3 381221
-0.002434 -0.000894 0.119688 0.434147 0.893810 0.312350 -0.062500 1 0 0 0 0 0 3 382222
-0.002434 -0.000894 0.119688 0.434151 0.893828 0.312351 -0.062500 1 0 0 0 0 0 3 383223
-0.002434 -0.000894 0.119688 0.434143 0.893821 0.312344 -0.062500 1 0 0 0 0 0 3 384221
-0.002434 -0.000894 0.119688 0.434150 0.893829 0.312350 -0.062500 1 0 0 0 0 0 3 385193
-0.002434 -0.000894 0.119688 0.434143 0.893821 0.312343 -0.062500 1 0 0 0 0 0 3 386222
-0.002434 -0.000894 0.119688 0.434154 0.893817 0.312356 -0.062500 1 0 0 0 0 0 3 387222
-0.002434 -0.000894 0.119688 0.434152 0.893828 0.312351 -0.062500 1 0 0 0 0 0 3 388219
-0.002434 -0.000894 0.119688 0.434143 0.893821 0.312344 -0.062500 1 0 0 0 0 0 3 389222
-0.002434 -0.000894 0.119688 0.434150 0.893829 0.312350 -0.062500 1 0 0 0 0 0 3 390214
-0.002434 -0.000894 0.119688 0.434143 0.893821 0.312343 -0.062500 1 0 0 0 0 0 3 391273
-0.002434 -0.000894 0.119688 0.434150 0.893829 0.312350 -0.062500 1 0 0 0 0 0 3 392287
-0.002434 -0.000894 0.119688 0.434146 0.893810 0.312350 -0.062500 1 0 0 0 0 0 3 393271
-0.002434 -0.000894 0.119688 0.434151 0.893827 0.312351 -0.062500 1 0 0 0 0 0 3 394286
-0.002434 -0.000894 0.119688 0.434143 0.893821 0.312344 -0.062500 1 0 0 0 0 0 3 395206
-0.002434 -0.000894 0.119688 0.434150 0.893829 0.312350 -0.062500 1 0 0 0 0 0 3 396213
-0.002434 -0.000894 0.119688 0.434151 0.893830 0.312350 -0.062500 1 0 0 0 0 0 3 397205
-0.002434 -0.000894 0.119688 0.434143 0.893822 0.312343 -0.062500 1 0 0 0 0 0 3 398214
-0.002434 -0.000894 0.119688 0.434154 0.893817 0.312356 -0.062500 1 0 0 0 0 0 3 399204
-0.002434 -0.000894 0.119688 0.434143 0.893820 0.312344 -0.062500 1 0 0 0 0 0 3 400205
-0.002434 -0.000894 0.119688 0.434150 0.893829 0.312350 -0.062500 1 0 0 0 0 0 3 401213
-0.002434 -0.000894 0.119688 0.434143 0.893821 0.312343 -0.062500 1 0 0 0 0 0 3 402204
-0.002434 -0.000894 0.119688 0.434150 0.893829 0.312350 -0.062500 1 0 0 0 0 0 3 403215
-0.002434 -0.000894 0.119688 0.434154 0.893818 0.312357 -0.062500 1 0 0 0 0 0 3 404205
-0.002434 -0.000894 0.119688 0.434144 0.893820 0.312344 -0.062500 1 0 0 0 0 0 3 405212
-0.002434 -0.000894 0.119688 0.434150 0.893829 0.312350 -0.062500 1 0 0 0 0 0 3 406978
-0.002434 -0.000894 0.119688 0.434143 0.893821 0.312344 -0.062500 1 0 0 0 0 0 3 409140
-0.002434 -0.000894 0.119688 0.434150 0.893829 0.312350 -0.062500 1 0 0 0 0 0 3 410215
-0.002434 -0.000894 0.119688 0.434143 0.893821 0.312343 -0.062500 1 0 0 0 0 0 3 411224
-0.002434 -0.000894 0.119688 0.434153 0.893817 0.312356 -0.062500 1 0 0 0 0 0 3 412225
-0.002434 -0.000894 0.119688 0.434143 0.893820 0.312344 -0.062500 1 0 0 0 0 0 3 413212
-0.002434 -0.000894 0.119688 0.434150 0.893829 0.312350 -0.062500 1 0 0 0 0 0 3 414233
-0.002434 -0.000894 0.119688 0.434151 0.893830 0.312351 -0.062500 1 0 0 0 0 0 3 415225
-0.002434 -0.000894 0.119688 0.434143 0.893822 0.312344 -0.062500 1 0 0 0 0 0 3 416228
-0.002434 -0.000894 0.119688 0.434154 0.893817 0.312357 -0.062500 1 0 0 0 0 0 3 417194
-0.002434 -0.000894 0.119688 0.434143 0.893820 0.312344 -0.062500 1 0 0 0 0 0 3 418218
-0.002434 -0.000894 0.119688 0.434150 0.893829 0.312350 -0.062500 1 0 0 0 0 0 3 419222
-0.002434 -0.000894 0.119688 0.434143 0.893821 0.312344 -0.062500 1 0 0 0 0 0 3 420220
-0.002434 -0.000894 0.119688 0.434150 0.893829 0.312350 -0.062500 1 0 0 0 0 0 3 421218
-0.002434 -0.000894 0.119688 0.434151 0.893830 0.312350 -0.062500 1 0 0 0 0 0 3 422224
-0.002434 -0.000894 0.119688 0.434146 0.893810 0.312350 -0.062500 1 0 0 0 0 0 3 423192
-0.002434 -0.000894 0.119688 0.434151 0.893828 0.312351 -0.062500 1 0 0 0 0 0 3 424220
-0.002434 -0.000894 0.119688 0.434143 0.893821 0.312344 -0.062500 1 0 0 0 0 0 3 425224
-0.002434 -0.000894 0.119688 0.434150 0.893829 0.312350 -0.062500 1 0 0 0 0 0 3 426222
-0.002434 -0.000894 0.119688 0.434143 0.893821 0.312343 -0.062500 1 0 0 0 0 0 3 427221
-0.002434 -0.000894 0.119688 0.434153 0.893817 0.312356 -0.062500 1 0 0 0 0 0 3 428219
-0.002434 -0.000894 0.119688 0.434143 0.893820 0.312344 -0.062500 1 0 0 0 0 0 3 429221
-0.002434 -0.000894 0.119688 0.434150 0.893828 0.312350 -0.062500 1 0 0 0 0 0 3 430218
-0.002434 -0.000894 0.119688 0.434151 0.893830 0.312351 -0.062500 1 0 0 0 0 0 3 431230
-0.002434 -0.000894 0.119688 0.434143 0.893821 0.312344 -0.062500 1 0 0 0 0 0 3 432231
-0.002434 -0.000894 0.119688 0.434150 0.893829 0.312350 -0.062500 1 0 0 0 0 0 3 433226
-0.002434 -0.000894 0.119688 0.434146 0.893810 0.312350 -0.062500 1 0 0 0 0 0 3 434234
-0.002434 -0.000894 0.119688 0.434150 0.893828 0.312351 -0.062500 1 0 0 0 0 0 3 435233
-0.002434 -0.000894 0.119688 0.434143 0.893821 0.312344 -0.062500 1 0 0 0 0 0 3 436230
-0.002434 -0.000894 0.119688 0.434150 0.893829 0.312350 -0.062500 1 0 0 0 0 0 3 437228
-0.002434 -0.000894 0.119688 0.434151 0.893830 0.312351 -0.062500 1 0 0 0 0 0 3 438229
-0.002434 -0.000894 0.119688 0.434143 0.893822 0.312344 -0.062500 1 0 0 0 0 0 3 439231
-0.002434 -0.000894 0.119688 0.434153 0.893818 0.312357 -0.062500 1 0 0 0 0 0 3 440229
-0.002434 -0.000894 0.119688 0.434143 0.893820 0.312344 -0.062500 1 0 0 0 0 0 3 441226
-0.002434 -0.000894 0.119688 0.434150 0.893829 0.312350 -0.062500 1 0 0 0 0 0 3 442228
-0.002434 -0.000894 0.119688 0.434142 0.893821 0.312344 -0.062500 1 0 0 0 0 0 3 443229
-0.002434 -0.000894 0.119688 0.434150 0.893829 0.312350 -0.062500 1 0 0 0 0 0 3 444210
-0.002434 -0.000894 0.119688 0.434154 0.893818 0.312357 -0.062500 1 0 0 0 0 0 3 445228
-0.002434 -0.000894 0.119688 0.434143 0.893820 0.312345 -0.062500 1 0 0 0 0 0 3 446227
-0.002434 -0.000894 0.119688 0.434150 0.893829 0.312350 -0.062500 1 0 0 0 0 0 3 447230
-0.002434 -0.000894 0.119688 0.434143 0.893821 0.312344 -0.062500 1 0 0 0 0 0 3 448233
-0.002429 -0.000912 0.119698 0.360187 1.149056 0.167050 -0.062500 1 0 0 0 0 0 3 449235
-0.002426 -0.000921 0.119702 -0.103117 0.112333 0.238128 -0.062500 0 0 0 0 0 0 3 450234
-0.002425 -0.000926 0.119703 -0.083125 0.043634 0.274894 -0.062500 0 0 0 0 0 0 3 451223
-0.002424 -0.000928 0.119703 -0.072168 0.007266 0.288849 -0.062500 0 0 0 0 0 0 3 452230
-0.002424 -0.000929 0.119703 -0.066496 -0.011066 0.293807 -0.062500 0 0 0 0 0 0 3 453218
-0.002436 -0.000943 0.119693 0.100292 0.154899 0.449194 -0.062500 0 0 0 0 0 0 3 454227
-0.002437 -0.000968 0.119699 -0.031267 0.317918 0.229587 -0.062500 0 0 0 0 0 0 3 455232
-0.002450 -0.000994 0.119690 0.111964 0.344526 0.415689 -0.062500 0 0 0 0 0 0 3 456227
-0.002451 -0.001026 0.119698 -0.026312 0.415257 0.217630 -0.062500 0 0 0 0 0 0 3 457228
-0.002447 -0.001060 0.119711 -0.118328 0.455698 0.113490 -0.062500 0 0 0 0 0 0 3 458228
-0.002457 -0.001090 0.119704 0.062261 0.412062 0.363405 -0.062500 0 0 0 0 0 0 3 459230
-0.002469 -0.001137 0.119701 0.110441 0.623233 0.344024 -0.062500 0 0 0 0 0 0 3 460227
-0.002488 -0.001174 0.119689 0.198411 0.514256 0.472296 -0.062500 0 0 0 0 0 0 3 461228
-0.002492 -0.001211 0.119695 0.017439 0.501739 0.241478 -0.062500 0 0 0 0 0 0 3 462232
-0.002502 -0.001261 0.119697 0.065837 0.673362 0.279136 -0.062500 0 0 0 0 0 0 3 463229
-0.002519 -0.001299 0.119686 0.170333 0.536841 0.449255 -0.062500 0 0 0 0 0 0 3 464231
-0.002522 -0.001337 0.119693 0.001465 0.512038 0.235191 -0.062500 0 0 0 0 0 0 3 465217
-0.002537 -0.001369 0.119684 0.124948 0.439191 0.423188 -0.062500 0 0 0 0 0 0 3 466228
-0.002551 -0.001417 0.119680 0.140398 0.635700 0.380853 -0.062500 0 0 0 0 0 0 3 467303
-0.002553 -0.001459 0.119689 -0.020444 0.582811 0.201511 -0.062500 0 0 0 0 0 0 3 468285
-0.002566 -0.001494 0.119681 0.092545 0.474366 0.412375 -0.062500 0 0 0 0 0 0 3 469268
-0.002580 -0.001543 0.119677 0.113642 0.652539 0.379462 -0.062500 0 0 0 0 0 0 3 470284
-0.002582 -0.001585 0.119686 -0.044079 0.590600 0.203226 -0.062500 0 0 0 0 0 0 3 471268
-0.002590 -0.001639 0.119688 0.021723 0.717545 0.271978 -0.062500 0 0 0 0 0 0 3 472284
-0.002601 -0.001697 0.119688 0.069819 0.797339 0.310077 -0.062500 0 0 0 0 0 0 3 473267
-0.002614 -0.001758 0.119687 0.090525 0.838223 0.326006 -0.062500 0 0 0 0 0 0 3 474285
-0.002633 -0.001801 0.119676 0.172581 0.620330 0.475683 -0.062500 0 0 0 0 0 0 3 475271
-0.002662 -0.001868 0.119659 0.315482 0.900664 0.565707 -0.062500 0 0 0 0 0 0 3 476282
-0.002684 -0.001934 0.119653 0.229752 0.904851 0.456365 -0.062500 0 0 0 0 0 0 3 477269
-0.002708 -0.001980 0.119639 0.241940 0.654388 0.547724 -0.062500 0 0 0 0 0 0 3 478284
-0.002727 -0.002035 0.119633 0.185082 0.743736 0.460381 -0.062500 0 0 0 0 0 0 3 479204
-0.002756 -0.002107 0.119619 0.311611 0.981941 0.576465 -0.062500 0 0 0 0 0 0 3 480199
-0.002778 -0.002175 0.119613 0.204096 0.945951 0.486396 -0.062500 0 0 0 0 0 0 3 481210
-0.002802 -0.002222 0.119600 0.216107 0.673358 0.584794 -0.062500 0 0 0 0 0 0 3 482940
-0.002828 -0.002310 0.119593 0.252202 1.164199 0.516951 -0.062500 0 0 0 0 0 0 3 485101
-0.002873 -0.002412 0.119566 0.497290 1.401561 0.785792 -0.062500 0 0 0 0 0 0 3 486213
-0.002903 -0.002494 0.119556 0.324214 1.178311 0.615496 -0.062500 0 0 0 0 0 0 3 487208
-0.002925 -0.002568 0.119551 0.200289 1.028404 0.531127 -0.062500 0 0 0 0 0 0 3 488201
-0.002949 -0.002617 0.119538 0.206360 0.709972 0.640899 -0.062500 0 0 0 0 0 0 3 489211
-0.002967 -0.002674 0.119532 0.147854 0.767799 0.562910 -0.062500 0 0 0 0 0 0 3 490211
-0.002984 -0.002734 0.119528 0.092811 0.811558 0.525864 -0.062500 0 0 0 0 0 0 3 491202
-0.003005 -0.002777 0.119516 0.136946 0.594221 0.653343 -0.062500 0 0 0 0 0 0 3 492195
-0.003022 -0.002831 0.119510 0.100662 0.705245 0.582283 -0.062500 0 0 0 0 0 0 3 493221
-0.003038 -0.002889 0.119507 0.075365 0.781672 0.547784 -0.062500 0 0 0 0 0 0 3 494223
-0.003053 -0.002950 0.119504 0.061553 0.821688 0.536563 -0.062500 0 0 0 0 0 0 3 495227
-0.003068 -0.003013 0.119501 0.048087 0.840355 0.534474 -0.062500 0 0 0 0 0 0 3 496220
-0.003082 -0.003075 0.119499 0.044293 0.850400 0.535677 -0.062500 0 0 0 0 0 0 3 497224
-0.003102 -0.003120 0.119487 0.111543 0.613816 0.676666 -0.062500 0 0 0 0 0 0 3 498188
-0.003119 -0.003174 0.119481 0.084149 0.714378 0.611446 -0.062500 0 0 0 0 0 0 3 499220
-0.003134 -0.003233 0.119477 0.056961 0.784813 0.579235 -0.062500 0 0 0 0 0 0 3 500220
-0.003149 -0.003294 0.119474 0.045421 0.822195 0.568936 -0.062500 0 0 0 0 0 0 3 501218
-0.003163 -0.003356 0.119472 0.039308 0.840973 0.567321 -0.062500 0 0 0 0 0 0 3 502227
-0.003183 -0.003400 0.119459 0.105456 0.608162 0.706564 -0.062500 0 0 0 0 0 0 3 503222
-0.003200 -0.003454 0.119453 0.052542 0.704120 0.641618 -0.062500 0 0 0 0 0 0 3 504188
-0.003215 -0.003513 0.119449 0.031374 0.776569 0.609669 -0.062500 0 0 0 0 0 0 3 505188
-0.003249 -0.003570 0.119456 0.264711 0.759618 0.461898 -0.062500 0 0 0 0 0 0 3 506217
-0.003273 -0.003630 0.119457 0.152857 0.798280 0.527754 -0.062500 0 0 0 0 0 0 3 507220
-0.003291 -0.003692 0.119455 0.078578 0.823773 0.564307 -0.062500 0 0 0 0 0 0 3 508222
-0.003301 -0.003722 0.119454 -0.050717 0.425746 0.555241 -0.062500 0 0 0 0 0 0 3 509223
-0.003312 -0.003770 0.119452 -0.034453 0.597228 0.574855 -0.062500 0 0 0 0 0 0 3 510223
-0.003325 -0.003825 0.119450 -0.018146 0.720303 0.586038 -0.062500 0 0 0 0 0 0 3 511188
-0.003338 -0.003884 0.119447 -0.015366 0.785217 0.592480 -0.062500 0 0 0 0 0 0 3 512186
-0.003352 -0.003946 0.119444 -0.010903 0.818339 0.597077 -0.062500 0 0 0 0 0 0 3 513217
-0.003353 -0.003995 0.119453 -0.168143 0.666639 0.438518 -0.062500 0 0 0 0 0 0 3 514187
-0.003361 -0.004051 0.119454 -0.111066 0.739483 0.521239 -0.062500 0 0 0 0 0 0 3 515220
-0.003372 -0.004111 0.119452 -0.064344 0.792651 0.565986 -0.062500 0 0 0 0 0 0 3 516216
-0.003389 -0.004154 0.119440 0.030486 0.577565 0.720660 -0.062500 0 0 0 0 0 0 3 517219
-0.003405 -0.004207 0.119434 -0.002054 0.686007 0.663631 -0.062500 0 0 0 0 0 0 3 518188
-0.003408 -0.004253 0.119441 -0.174990 0.596291 0.471757 -0.062500 0 0 0 0 0 0 3 519189
-0.003416 -0.004307 0.119442 -0.126957 0.700748 0.542451 -0.062500 0 0 0 0 0 0 3 520217
-0.003427 -0.004366 0.119440 -0.085061 0.769988 0.583087 -0.062500 0 0 0 0 0 0 3 521187
-0.003439 -0.004427 0.119437 -0.062375 0.806767 0.601133 -0.062500 0 0 0 0 0 0 3 522217
-0.003452 -0.004489 0.119434 -0.056485 0.823979 0.610103 -0.062500 0 0 0 0 0 0 3 523218
-0.003471 -0.004533 0.119421 0.019093 0.588856 0.749894 -0.062500 0 0 0 0 0 0 3 524222
-0.003475 -0.004575 0.119426 -0.163192 0.526462 0.524720 -0.062500 0 0 0 0 0 0 3 525213
-0.003484 -0.004627 0.119426 -0.120462 0.663961 0.574536 -0.062500 0 0 0 0 0 0 3 526188
-0.003495 -0.004684 0.119424 -0.090529 0.748868 0.607112 -0.062500 0 0 0 0 0 0 3 527219
-0.003507 -0.004745 0.119421 -0.071198 0.794551 0.622396 -0.062500 0 0 0 0 0 0 3 528217
-0.003520 -0.004807 0.119417 -0.061381 0.817779 0.630545 -0.062500 0 0 0 0 0 0 3 529216
-0.003534 -0.004870 0.119414 -0.056529 0.829512 0.636110 -0.062500 0 0 0 0 0 0 3 530217
-0.003553 -0.004914 0.119401 0.010451 0.587280 0.773607 -0.062500 0 0 0 0 0 0 3 531219
-0.003557 -0.004955 0.119406 -0.173135 0.524383 0.547882 -0.062500 0 0 0 0 0 0 3 532217
-0.003566 -0.005008 0.119405 -0.131539 0.660617 0.598525 -0.062500 0 0 0 0 0 0 3 533212
-0.003577 -0.005065 0.119402 -0.096663 0.746856 0.631666 -0.062500 0 0 0 0 0 0 3 534206
-0.003589 -0.005126 0.119399 -0.082937 0.789099 0.647324 -0.062500 0 0 0 0 0 0 3 535214
-0.003602 -0.005188 0.119395 -0.073264 0.812214 0.655770 -0.062500 0 0 0 0 0 0 3 536216
-0.003615 -0.005251 0.119392 -0.068489 0.823881 0.661592 -0.062500 0 0 0 0 0 0 3 537218
-0.003634 -0.005295 0.119379 -0.015105 0.578157 0.798073 -0.062500 0 0 0 0 0 0 3 538216
-0.003650 -0.005349 0.119372 -0.045912 0.678509 0.738276 -0.062500 0 0 0 0 0 0 3 539217
-0.003665 -0.005408 0.119367 -0.065913 0.751245 0.709362 -0.062500 0 0 0 0 0 0 3 540216
-0.003680 -0.005469 0.119362 -0.077086 0.789144 0.701154 -0.062500 0 0 0 0 0 0 3 541216
-0.003693 -0.005531 0.119358 -0.083023 0.808080 0.701182 -0.062500 0 0 0 0 0 0 3 542217
-0.003707 -0.005594 0.119354 -0.091483 0.813863 0.704180 -0.062500 0 0 0 0 0 0 3 543218
-0.003726 -0.005638 0.119341 -0.022847 0.571621 0.838694 -0.062500 0 0 0 0 0 0 3 544216
-0.003730 -0.005680 0.119345 -0.207622 0.510645 0.612429 -0.062500 0 0 0 0 0 0 3 545210
-0.003739 -0.005732 0.119344 -0.167593 0.645846 0.664846 -0.062500 0 0 0 0 0 0 3 546201
-0.003750 -0.005790 0.119341 -0.138940 0.727795 0.699105 -0.062500 0 0 0 0 0 0 3 547209
-0.003762 -0.005851 0.119338 -0.120316 0.773029 0.715492 -0.062500 0 0 0 0 0 0 3 548200
-0.003775 -0.005913 0.119333 -0.110852 0.796101 0.724499 -0.062500 0 0 0 0 0 0 3 549208
-0.003794 -0.005956 0.119320 -0.035684 0.560175 0.860220 -0.062500 0 0 0 0 0 0 3 550209
-0.003810 -0.006010 0.119313 -0.065877 0.664864 0.802325 -0.062500 0 0 0 0 0 0 3 551199
-0.003824 -0.006069 0.119307 -0.085353 0.739404 0.774505 -0.062500 0 0 0 0 0 0 3 552208
-0.003838 -0.006130 0.119303 -0.115116 0.772199 0.766963 -0.062500 0 0 0 0 0 0 3 553200
-0.003852 -0.006192 0.119298 -0.127106 0.789832 0.767495 -0.062500 0 0 0 0 0 0 3 554207
-0.003866 -0.006255 0.119294 -0.130183 0.799438 0.770950 -0.062500 0 0 0 0 0 0 3 555199
-0.003884 -0.006299 0.119280 -0.061235 0.555973 0.903720 -0.062500 0 0 0 0 0 0 3 556209
-0.003901 -0.006353 0.119272 -0.088878 0.660378 0.845905 -0.062500 0 0 0 0 0 0 3 557199
-0.003934 -0.006408 0.119276 0.128396 0.680546 0.681187 -0.062500 0 0 0 0 0 0 3 559133
-0.003952 -0.006486 0.119284 -0.053647 0.984972 0.612847 -0.062500 0 0 0 0 0 0 3 561318
-0.003974 -0.006588 0.119281 -0.018874 1.328490 0.752459 -0.062500 0 0 0 0 0 0 3 562211
-0.003992 -0.006671 0.119276 -0.079431 1.111852 0.782648 -0.062500 0 0 0 0 0 0 3 563212
-0.004007 -0.006744 0.119272 -0.113358 0.964751 0.794137 -0.062500 0 0 0 0 0 0 3 564204
-0.004027 -0.006793 0.119258 -0.060166 0.638208 0.927896 -0.062500 0 0 0 0 0 0 3 565211
-0.004043 -0.006850 0.119250 -0.121160 0.695500 0.871940 -0.062500 0 0 0 0 0 0 3 566207
-0.004058 -0.006910 0.119244 -0.146360 0.748067 0.845331 -0.062500 0 0 0 0 0 0 3 567228
-0.004091 -0.006968 0.119249 0.084970 0.723479 0.701619 -0.062500 0 0 0 0 0 0 3 568225
-0.004119 -0.007009 0.119238 0.048993 0.505117 0.895199 -0.062500 0 0 0 0 0 0 3 569218
-0.004140 -0.007062 0.119231 -0.058991 0.630226 0.872474 -0.062500 0 0 0 0 0 0 3 570216
-0.004145 -0.007107 0.119238 -0.274101 0.553646 0.688133 -0.062500 0 0 0 0 0 0 3 571218
-0.004154 -0.007162 0.119237 -0.245220 0.658098 0.768638 -0.062500 0 0 0 0 0 0 3 572215
-0.004165 -0.007220 0.119233 -0.215966 0.727205 0.814697 -0.062500 0 0 0 0 0 0 3 573206
-0.004182 -0.007262 0.119219 -0.134657 0.514139 0.961058 -0.062500 0 0 0 0 0 0 3 574219
-0.004198 -0.007315 0.119211 -0.153028 0.636436 0.911391 -0.062500 0 0 0 0 0 0 3 575215
-0.004200 -0.007361 0.119217 -0.324372 0.557896 0.716073 -0.062500 0 0 0 0 0 0 3 576215
-0.004207 -0.007415 0.119216 -0.273851 0.660309 0.793207 -0.062500 0 0 0 0 0 0 3 577210
-0.004236 -0.007470 0.119222 0.005416 0.675688 0.701562 -0.062500 0 0 0 0 0 0 3 578215
-0.004257 -0.007529 0.119221 -0.091670 0.723841 0.788967 -0.062500 0 0 0 0 0 0 3 579218
-0.004280 -0.007571 0.119208 -0.080345 0.507171 0.959029 -0.062500 0 0 0 0 0 0 3 580216
-0.004285 -0.007612 0.119212 -0.293480 0.469357 0.747830 -0.062500 0 0 0 0 0 0 3 581215
-0.004295 -0.007663 0.119210 -0.276142 0.609967 0.810757 -0.062500 0 0 0 0 0 0 3 582206
-0.004325 -0.007717 0.119216 -0.005398 0.647617 0.713556 -0.062500 0 0 0 0 0 0 3 583205
-0.004340 -0.007744 0.119218 -0.173862 0.301067 0.750016 -0.062500 0 0 0 0 0 0 3 584219
-0.004353 -0.007788 0.119215 -0.204763 0.503517 0.818548 -0.062500 0 0 0 0 0 0 3 585214
-0.004367 -0.007842 0.119211 -0.214172 0.644122 0.851796 -0.062500 0 0 0 0 0 0 3 586214
-0.004387 -0.007885 0.119227 -0.132413 0.505727 0.559003 -0.062500 0 0 0 0 0 0 3 587187
-0.004403 -0.007937 0.119230 -0.174619 0.619823 0.718229 -0.062500 0 0 0 0 0 0 3 588214
-0.004411 -0.007964 0.119231 -0.284496 0.289855 0.753802 -0.062500 0 0 0 0 0 0 3 589214
-0.004421 -0.008008 0.119227 -0.265337 0.497615 0.814327 -0.062500 0 0 0 0 0 0 3 590213
-0.004421 -0.008050 0.119235 -0.401741 0.481283 0.671049 -0.062500 0 0 0 0 0 0 3 591217
-0.004427 -0.008102 0.119234 -0.337860 0.613028 0.769609 -0.062500 0 0 0 0 0 0 3 592215
-0.004444 -0.008144 0.119252 -0.196588 0.487662 0.513315 -0.062500 0 0 0 0 0 0 3 593220
-0.004463 -0.008176 0.119246 -0.138686 0.356382 0.809167 -0.062500 0 0 0 0 0 0 3 594214
-0.004468 -0.008212 0.119252 -0.332128 0.386808 0.667677 -0.062500 0 0 0 0 0 0 3 595216
-0.004464 -0.008249 0.119263 -0.453398 0.406699 0.585664 -0.062500 0 0 0 0 0 0 3 596215
-0.004474 -0.008280 0.119255 -0.311099 0.316401 0.841073 -0.062500 0 0 0 0 0 0 3 597213
-0.004474 -0.008315 0.119261 -0.435179 0.362440 0.675417 -0.062500 0 0 0 0 0 0 3 598215
-0.004499 -0.008359 0.119269 -0.118007 0.497960 0.621387 -0.062500 0 0 0 0 0 0 3 599307
-0.004506 -0.008401 0.119280 -0.321430 0.468764 0.560295 -0.062500 0 0 0 0 0 0 3 600315
-0.004521 -0.008434 0.119272 -0.234639 0.348804 0.821849 -0.062500 0 0 0 0 0 0 3 601288
-0.004535 -0.008482 0.119265 -0.240605 0.539053 0.832495 -0.062500 0 0 0 0 0 0 3 602296
-0.004536 -0.008526 0.119271 -0.407450 0.496009 0.657807 -0.062500 0 0 0 0 0 0 3 603279
-0.004550 -0.008563 0.119292 -0.261051 0.406886 0.434633 -0.062500 0 0 0 0 0 0 3 604293
-0.004569 -0.008593 0.119286 -0.187995 0.305522 0.754456 -0.062500 0 0 0 0 0 0 3 605285
-0.004573 -0.008628 0.119293 -0.372128 0.355074 0.623364 -0.062500 0 0 0 0 0 0 3 606287
-0.004581 -0.008676 0.119292 -0.335109 0.542748 0.719711 -0.062500 0 0 0 0 0 0 3 607284
-0.004579 -0.008720 0.119300 -0.455610 0.498665 0.597237 -0.062500 0 0 0 0 0 0 3 608288
-0.004578 -0.008742 0.119302 -0.464328 0.200004 0.650768 -0.062500 0 0 0 0 0 0 3 609259
-0.004584 -0.008784 0.119299 -0.378370 0.439511 0.733994 -0.062500 0 0 0 0 0 0 3 610260
-0.004600 -0.008821 0.119317 -0.233262 0.391822 0.462768 -0.062500 0 0 0 0 0 0 3 611261
-0.004620 -0.008851 0.119310 -0.174576 0.297453 0.751393 -0.062500 0 0 0 0 0 0 3 612261
-0.004625 -0.008886 0.119316 -0.367575 0.349661 0.608376 -0.062500 0 0 0 0 0 0 3 613256
-0.004633 -0.008935 0.119315 -0.335532 0.537604 0.700984 -0.062500 0 0 0 0 0 0 3 614256
-0.004632 -0.008979 0.119323 -0.462803 0.487061 0.576810 -0.062500 0 0 0 0 0 0 3 615294
-0.004643 -0.009012 0.119313 -0.314707 0.350605 0.804066 -0.062500 0 0 0 0 0 0 3 616281
-0.004643 -0.009049 0.119318 -0.441655 0.375492 0.628370 -0.062500 0 0 0 0 0 0 3 617280
-0.004668 -0.009095 0.119325 -0.129312 0.496946 0.572666 -0.062500 0 0 0 0 0 0 3 618259
-0.004675 -0.009137 0.119336 -0.334725 0.461461 0.509476 -0.062500 0 0 0 0 0 0 3 619282
-0.004684 -0.009190 0.119336 -0.345070 0.577175 0.650901 -0.062500 0 0 0 0 0 0 3 620284
-0.004689 -0.009216 0.119336 -0.405399 0.249654 0.663871 -0.062500 0 0 0 0 0 0 3 621279
-0.004697 -0.009261 0.119332 -0.361699 0.457734 0.722109 -0.062500 0 0 0 0 0 0 3 622264
-0.004696 -0.009303 0.119339 -0.484605 0.444283 0.576270 -0.062500 0 0 0 0 0 0 3 623208
-0.004726 -0.009332 0.119338 -0.091717 0.271987 0.658556 -0.062500 0 0 0 0 0 0 3 624198
-0.004735 -0.009366 0.119347 -0.323533 0.312862 0.545760 -0.062500 0 0 0 0 0 0 3 625205
-0.004746 -0.009414 0.119345 -0.328761 0.503637 0.660393 -0.062500 0 0 0 0 0 0 3 626196
-0.004746 -0.009458 0.119353 -0.471454 0.463830 0.544271 -0.062500 0 0 0 0 0 0 3 627206
-0.004757 -0.009492 0.119344 -0.333504 0.327394 0.773870 -0.062500 0 0 0 0 0 0 3 628197
-0.004758 -0.009528 0.119348 -0.465338 0.354641 0.599731 -0.062500 0 0 0 0 0 0 3 629205
-0.004771 -0.009562 0.119368 -0.308266 0.320529 0.369363 -0.062500 0 0 0 0 0 0 3 630198
-0.004784 -0.009610 0.119371 -0.307705 0.488932 0.567358 -0.062500 0 0 0 0 0 0 3 631202
-0.004784 -0.009654 0.119380 -0.462150 0.449485 0.492885 -0.062500 0 0 0 0 0 0 3 632206
-0.004796 -0.009687 0.119371 -0.331245 0.314234 0.738149 -0.062500 0 0 0 0 0 0 3 633197
-0.004797 -0.009724 0.119376 -0.466530 0.343567 0.570053 -0.062500 0 0 0 0 0 0 3 635190
-0.004816 -0.009789 0.119391 -0.235300 0.711424 0.402418 -0.062500 0 0 0 0 0 0 3 637289
-0.004832 -0.009853 0.119392 -0.262864 0.726985 0.573045 -0.062500 0 0 0 0 0 0 3 638198
-0.004853 -0.009901 0.119411 -0.194803 0.518533 0.347662 -0.062500 0 0 0 0 0 0 3 639207
-0.004875 -0.009936 0.119404 -0.176766 0.334033 0.652014 -0.062500 0 0 0 0 0 0 3 640198
-0.004881 -0.009974 0.119411 -0.389733 0.346397 0.516484 -0.062500 0 0 0 0 0 0 3 641206
-0.004890 -0.010024 0.119408 -0.372188 0.500293 0.614370 -0.062500 0 0 0 0 0 0 3 642213
-0.004913 -0.010045 0.119417 -0.200153 0.139074 0.470117 -0.062500 0 0 0 0 0 0 3 643223
-0.004919 -0.010075 0.119428 -0.407181 0.216761 0.412496 -0.062500 0 0 0 0 0 0 3 644218
-0.004933 -0.010102 0.119420 -0.316646 0.178576 0.677173 -0.062500 0 0 0 0 0 0 3 645219
-0.004935 -0.010135 0.119425 -0.473058 0.263242 0.518029 -0.062500 0 0 0 0 0 0 3 646214
-0.004961 -0.010179 0.119432 -0.176101 0.413675 0.471421 -0.062500 0 0 0 0 0 0 3 647216
-0.004974 -0.010201 0.119434 -0.315485 0.137849 0.524020 -0.062500 0 0 0 0 0 0 3 648216
-0.004974 -0.010231 0.119443 -0.489160 0.210449 0.434559 -0.062500 0 0 0 0 0 0 3 649185
-0.004981 -0.010278 0.119442 -0.434132 0.427023 0.562999 -0.062500 0 0 0 0 0 0 3 650226
-0.005003 -0.010298 0.119451 -0.223092 0.096530 0.429847 -0.062500 0 0 0 0 0 0 3 651214
-0.005008 -0.010327 0.119463 -0.420449 0.189093 0.376835 -0.062500 0 0 0 0 0 0 3 652182
-0.005017 -0.010372 0.119462 -0.398307 0.414383 0.528660 -0.062500 0 0 0 0 0 0 3 653201
-0.005021 -0.010395 0.119462 -0.451422 0.139791 0.539816 -0.062500 0 0 0 0 0 0 3 654185
-0.005048 -0.010435 0.119467 -0.162427 0.310206 0.468432 -0.062500 0 0 0 0 0 0 3 655212
-0.005056 -0.010474 0.119477 -0.383643 0.328255 0.388122 -0.062500 0 0 0 0 0 0 3 656211
-0.005071 -0.010505 0.119468 -0.307271 0.224205 0.639463 -0.062500 0 0 0 0 0 0 3 657191
-0.005092 -0.010537 0.119482 -0.225008 0.223877 0.340440 -0.062500 0 0 0 0 0 0 3 658210
-0.005097 -0.010572 0.119495 -0.430419 0.266881 0.314689 -0.062500 0 0 0 0 0 0 3 659219
-0.005111 -0.010601 0.119487 -0.352634 0.187246 0.598968 -0.062500 0 0 0 0 0 0 3 660219
-0.005131 -0.010631 0.119502 -0.257947 0.203472 0.313252 -0.062500 0 0 0 0 0 0 3 661215
-0.005147 -0.010678 0.119503 -0.308213 0.393866 0.471519 -0.062500 0 0 0 0 0 0 3 662211
-0.005155 -0.010701 0.119503 -0.416789 0.112553 0.492259 -0.062500 0 0 0 0 0 0 3 663214
-0.005184 -0.010740 0.119508 -0.155074 0.294860 0.427138 -0.062500 0 0 0 0 0 0 3 664183
-0.005193 -0.010780 0.119518 -0.391330 0.312391 0.348321 -0.062500 0 0 0 0 0 0 3 665213
-0.005197 -0.010799 0.119521 -0.473727 0.053546 0.420305 -0.062500 0 0 0 0 0 0 3 666212
-0.005205 -0.010840 0.119518 -0.432484 0.311794 0.522687 -0.062500 0 0 0 0 0 0 3 667193
-0.005228 -0.010857 0.119526 -0.235662 0.006725 0.369439 -0.062500 0 0 0 0 0 0 3 668215
-0.005234 -0.010885 0.119537 -0.440555 0.121733 0.309512 -0.062500 0 0 0 0 0 0 3 669206
-0.005242 -0.010930 0.119536 -0.423142 0.357016 0.460372 -0.062500 0 0 0 0 0 0 3 670208
-0.005247 -0.010953 0.119536 -0.477561 0.087576 0.468416 -0.062500 0 0 0 0 0 0 3 671183
-0.005274 -0.010992 0.119540 -0.187093 0.275081 0.399481 -0.062500 0 0 0 0 0 0 3 672210
-0.005287 -0.011011 0.119542 -0.335140 0.037067 0.430693 -0.062500 0 0 0 0 0 0 3 673210
-0.005300 -0.011052 0.119538 -0.360707 0.297656 0.515372 -0.062500 0 0 0 0 0 0 3 674210
-0.005318 -0.011085 0.119523 -0.296746 0.195367 0.669576 -0.062500 0 0 0 0 0 0 3 675215
-0.005340 -0.011118 0.119536 -0.250155 0.188549 0.321788 -0.062500 0 0 0 0 0 0 3 676212
-0.005352 -0.011134 0.119540 -0.392486 -0.032484 0.388123 -0.062500 0 0 0 0 0 0 3 677212
-0.005363 -0.011173 0.119537 -0.402667 0.250419 0.499581 -0.062500 0 0 0 0 0 0 3 678182
-0.005369 -0.011193 0.119536 -0.477061 0.024428 0.483807 -0.062500 0 0 0 0 0 0 3 679183
-0.005396 -0.011231 0.119540 -0.197881 0.234705 0.407200 -0.062500 0 0 0 0 0 0 3 680211
-0.005410 -0.011249 0.119541 -0.351471 0.008012 0.434077 -0.062500 0 0 0 0 0 0 3 681187
-0.005423 -0.011290 0.119537 -0.383237 0.258768 0.518503 -0.062500 0 0 0 0 0 0 3 682210
-0.005429 -0.011311 0.119535 -0.468397 0.021964 0.491163 -0.062500 0 0 0 0 0 0 3 683218
-0.005444 -0.011333 0.119522 -0.368278 0.017001 0.656471 -0.062500 0 0 0 0 0 0 3 684211
-0.005465 -0.011361 0.119534 -0.278591 0.089640 0.318411 -0.062500 0 0 0 0 0 0 3 685212
-0.005487 -0.011386 0.119526 -0.258168 0.061695 0.568689 -0.062500 0 0 0 0 0 0 3 686212
-0.005504 -0.011430 0.119518 -0.319973 0.311854 0.596124 -0.062500 0 0 0 0 0 0 3 687214
-0.005513 -0.011453 0.119515 -0.434497 0.052343 0.534009 -0.062500 0 0 0 0 0 0 3 688212
-0.005542 -0.011492 0.119519 -0.200014 0.224241 0.441068 -0.062500 0 0 0 0 0 0 3 689213
-0.005556 -0.011511 0.119520 -0.364922 -0.013387 0.460306 -0.062500 0 0 0 0 0 0 3 690212
-0.005569 -0.011553 0.119515 -0.400149 0.246492 0.543382 -0.062500 0 0 0 0 0 0 3 691211
-0.005576 -0.011573 0.119513 -0.487924 0.006916 0.514269 -0.062500 0 0 0 0 0 0 3 692182
-0.005610 -0.011592 0.119509 -0.142407 -0.049865 0.545505 -0.062500 0 0 0 0 0 0 3 693199
-0.005621 -0.011621 0.119516 -0.401084 0.087084 0.406237 -0.062500 0 0 0 0 0 0 3 694206
-0.005638 -0.011647 0.119505 -0.352200 0.058020 0.626227 -0.062500 0 0 0 0 0 0 3 695195
-0.005666 -0.011657 0.119511 -0.208757 -0.157418 0.427919 -0.062500 0 0 0 0 0 0 3 696203
-0.005686 -0.011693 0.119508 -0.300138 0.165618 0.526567 -0.062500 0 0 0 0 0 0 3 697195
-0.005707 -0.011723 0.119494 -0.290384 0.101927 0.693572 -0.062500 0 0 0 0 0 0 3 698204
-0.005712 -0.011758 0.119496 -0.498732 0.170657 0.486395 -0.062500 0 0 0 0 0 0 3 699196
-0.005739 -0.011803 0.119502 -0.231254 0.306136 0.427262 -0.062500 0 0 0 0 0 0 3 700204
-0.005753 -0.011826 0.119504 -0.401998 0.017120 0.464865 -0.062500 0 0 0 0 0 0 3 701204
-0.005771 -0.011849 0.119491 -0.356810 -0.007793 0.666346 -0.062500 0 0 0 0 0 0 3 702195
-0.005775 -0.011880 0.119495 -0.542310 0.108866 0.477344 -0.062500 0 0 0 0 0 0 3 703204
-0.005807 -0.011904 0.119492 -0.188583 0.012188 0.534960 -0.062500 0 0 0 0 0 0 3 704195
-0.005829 -0.011947 0.119486 -0.291717 0.247842 0.595796 -0.062500 0 0 0 0 0 0 3 705203
-0.005859 -0.011966 0.119493 -0.195489 -0.055657 0.419614 -0.062500 0 0 0 0 0 0 3 706193
-0.005880 -0.012006 0.119491 -0.308206 0.201738 0.535213 -0.062500 0 0 0 0 0 0 3 707203
-0.005890 -0.012026 0.119490 -0.453511 -0.033026 0.525467 -0.062500 0 0 0 0 0 0 3 708193
-0.005920 -0.012064 0.119494 -0.212926 0.172925 0.457842 -0.062500 0 0 0 0 0 0 3 709203
-0.005935 -0.012083 0.119495 -0.384829 -0.055242 0.482466 -0.062500 0 0 0 0 0 0 3 710907
-0.005943 -0.012092 0.119496 -0.499408 -0.200961 0.495965 -0.062500 0 0 0 0 0 0 3 711193
-0.005971 -0.012125 0.119500 -0.255162 0.079396 0.442976 -0.062500 0 0 0 0 0 0 3 712185
-0.005991 -0.012172 0.119496 -0.345451 0.292487 0.547833 -0.062500 0 0 0 0 0 0 3 713206
-0.006001 -0.012196 0.119495 -0.482674 0.008292 0.527848 -0.062500 0 0 0 0 0 0 3 714215
-0.006031 -0.012236 0.119498 -0.238989 0.185595 0.457210 -0.062500 0 0 0 0 0 0 3 715539
-0.006040 -0.012276 0.119507 -0.483466 0.203202 0.371500 -0.062500 0 0 0 0 0 0 3 716197
-0.006056 -0.012307 0.119497 -0.420925 0.090677 0.619404 -0.062500 0 0 0 0 0 0 3 717204
-0.006083 -0.012319 0.119503 -0.267425 -0.165416 0.431663 -0.062500 0 0 0 0 0 0 3 718209
-0.006102 -0.012356 0.119500 -0.361630 0.125752 0.536761 -0.062500 0 0 0 0 0 0 3 719193
-0.006131 -0.012371 0.119508 -0.246354 -0.134167 0.388179 -0.062500 0 0 0 0 0 0 3 720214
-0.006157 -0.012390 0.119498 -0.275145 -0.113554 0.624113 -0.062500 0 0 0 0 0 0 3 721212
-0.006164 -0.012419 0.119502 -0.516531 0.034479 0.458025 -0.062500 0 0 0 0 0 0 3 722211
-0.006187 -0.012430 0.119513 -0.357859 -0.202721 0.341613 -0.062500 0 0 0 0 0 0 3 723213
-0.006203 -0.012467 0.119511 -0.416189 0.106416 0.494659 -0.062500 0 0 0 0 0 0 3 724212
-0.006231 -0.012481 0.119520 -0.282759 -0.148296 0.365241 -0.062500 0 0 0 0 0 0 3 725211
-0.006239 -0.012508 0.119531 -0.524646 -0.012483 0.316632 -0.062500 0 0 0 0 0 0 3 726215
-0.006273 -0.012529 0.119531 -0.206387 -0.081063 0.451642 -0.062500 0 0 0 0 0 0 3 727217
-0.006284 -0.012559 0.119539 -0.477594 0.028833 0.359433 -0.062500 0 0 0 0 0 0 3 728209
-0.006301 -0.012585 0.119528 -0.432151 -0.012514 0.596993 -0.062500 0 0 0 0 0 0 3 729209
-0.006323 -0.012615 0.119542 -0.361240 0.030621 0.297905 -0.062500 0 0 0 0 0 0 3 730216
-0.006345 -0.012641 0.119533 -0.352737 -0.018993 0.560206 -0.062500 0 0 0 0 0 0 3 731212
-0.006370 -0.012671 0.119547 -0.319801 0.025540 0.280082 -0.062500 0 0 0 0 0 0 3 732207
-0.006382 -0.012685 0.119552 -0.479738 -0.170625 0.365109 -0.062500 0 0 0 0 0 0 3 733179
-0.006394 -0.012723 0.119549 -0.519192 0.118064 0.492501 -0.062500 0 0 0 0 0 0 3 734205
-0.006419 -0.012739 0.119557 -0.347098 -0.148785 0.343236 -0.062500 0 0 0 0 0 0 3 735211
-0.006442 -0.012757 0.119546 -0.346570 -0.133276 0.578226 -0.062500 0 0 0 0 0 0 3 736207
-0.006449 -0.012787 0.119550 -0.579114 0.004316 0.412090 -0.062500 0 0 0 0 0 0 3 737211
-0.006471 -0.012798 0.119561 -0.394871 -0.227746 0.295271 -0.062500 0 0 0 0 0 0 3 738211
-0.006487 -0.012835 0.119559 -0.450514 0.080413 0.449533 -0.062500 0 0 0 0 0 0 3 739182
-0.006515 -0.012849 0.119568 -0.314222 -0.174430 0.319532 -0.062500 0 0 0 0 0 0 3 740192
-0.006540 -0.012868 0.119558 -0.333659 -0.151888 0.562485 -0.062500 0 0 0 0 0 0 3 741211
-0.006547 -0.012897 0.119562 -0.569488 -0.000180 0.399376 -0.062500 0 0 0 0 0 0 3 742210
-0.006580 -0.012920 0.119559 -0.242766 -0.082332 0.469220 -0.062500 0 0 0 0 0 0 3 743212
-0.006592 -0.012951 0.119566 -0.504024 0.028211 0.350518 -0.062500 0 0 0 0 0 0 3 744338
-0.006608 -0.012978 0.119555 -0.474572 -0.027903 0.578166 -0.062500 0 0 0 0 0 0 3 745208
-0.006617 -0.012992 0.119551 -0.583487 -0.208776 0.513463 -0.062500 0 0 0 0 0 0 3 746180
-0.006646 -0.013026 0.119553 -0.327296 0.046159 0.424574 -0.062500 0 0 0 0 0 0 3 747210
-0.006672 -0.013055 0.119541 -0.344498 -0.008672 0.619721 -0.062500 0 0 0 0 0 0 3 748335
-0.006685 -0.013070 0.119536 -0.510898 -0.192480 0.538732 -0.062500 0 0 0 0 0 0 3 749209
-0.006686 -0.013098 0.119542 -0.686410 -0.042979 0.388808 -0.062500 0 0 0 0 0 0 3 750338
-0.006697 -0.013123 0.119531 -0.564611 -0.065429 0.607535 -0.062500 0 0 0 0 0 0 3 751214
-0.006698 -0.013156 0.119534 -0.699978 0.039223 0.434314 -0.062500 0 0 0 0 0 0 3 752199
-0.006728 -0.013180 0.119532 -0.320462 -0.070478 0.500625 -0.062500 0 0 0 0 0 0 3 753207
-0.006744 -0.013192 0.119531 -0.487896 -0.243190 0.485551 -0.062500 0 0 0 0 0 0 3 754209
-0.006757 -0.013229 0.119524 -0.531316 0.071430 0.557473 -0.062500 0 0 0 0 0 0 3 755340
-0.006775 -0.013260 0.119509 -0.473504 0.009437 0.701696 -0.062500 0 0 0 0 0 0 3 756334
-0.006784 -0.013276 0.119503 -0.580783 -0.184368 0.591065 -0.062500 0 0 0 0 0 0 3 757330
-0.006783 -0.013304 0.119509 -0.725196 -0.041481 0.429985 -0.062500 0 0 0 0 0 0 3 758334
-0.006794 -0.013329 0.119497 -0.588148 -0.068808 0.644427 -0.062500 0 0 0 0 0 0 3 759306
-0.006818 -0.013339 0.119503 -0.407702 -0.285592 0.443965 -0.062500 0 0 0 0 0 0 3 760180
-0.006836 -0.013375 0.119499 -0.478483 0.038094 0.548142 -0.062500 0 0 0 0 0 0 3 761324
-0.006845 -0.013393 0.119497 -0.600002 -0.160219 0.526597 -0.062500 0 0 0 0 0 0 3 762333
-0.006861 -0.013413 0.119483 -0.531920 -0.157903 0.699670 -0.062500 0 0 0 0 0 0 3 763335
-0.006863 -0.013444 0.119486 -0.698030 -0.018144 0.501165 -0.062500 0 0 0 0 0 0 3 764321
-0.006876 -0.013471 0.119473 -0.584674 -0.061507 0.687973 -0.062500 0 0 0 0 0 0 3 765327
-0.006876 -0.013505 0.119476 -0.725572 0.031449 0.502262 -0.062500 0 0 0 0 0 0 3 766193
-0.006888 -0.013533 0.119464 -0.598790 -0.037033 0.694392 -0.062500 0 0 0 0 0 0 3 767313
-0.006913 -0.013544 0.119469 -0.408576 -0.268227 0.484374 -0.062500 0 0 0 0 0 0 3 768327
-0.006931 -0.013581 0.119464 -0.483313 0.043179 0.585793 -0.062500 0 0 0 0 0 0 3 769317
-0.006940 -0.013599 0.119463 -0.606449 -0.161129 0.562277 -0.062500 0 0 0 0 0 0 3 770326
-0.006944 -0.013609 0.119462 -0.677190 -0.300987 0.547600 -0.062500 0 0 0 0 0 0 3 771318
-0.006952 -0.013645 0.119456 -0.651706 0.027039 0.625440 -0.062500 0 0 0 0 0 0 3 772327
-0.006956 -0.013663 0.119454 -0.697023 -0.170319 0.583670 -0.062500 0 0 0 0 0 0 3 773330
-0.006964 -0.013704 0.119447 -0.656218 0.100475 0.645544 -0.062500 0 0 0 0 0 0 3 774318
-0.006987 -0.013721 0.119454 -0.449717 -0.181853 0.467061 -0.062500 0 0 0 0 0 0 3 775326
-0.006992 -0.013749 0.119464 -0.655587 -0.061572 0.400727 -0.062500 0 0 0 0 0 0 3 776317
-0.007006 -0.013774 0.119454 -0.569626 -0.094815 0.660854 -0.062500 0 0 0 0 0 0 3 777327
-0.007013 -0.013787 0.119450 -0.648370 -0.253277 0.607843 -0.062500 0 0 0 0 0 0 3 778317
-0.007022 -0.013825 0.119443 -0.646629 0.048828 0.658652 -0.062500 0 0 0 0 0 0 3 779326
-0.007046 -0.013841 0.119449 -0.461277 -0.217796 0.474955 -0.062500 0 0 0 0 0 0 3 780317
-0.007058 -0.013848 0.119452 -0.598466 -0.349784 0.509667 -0.062500 0 0 0 0 0 0 3 781325
-0.007069 -0.013883 0.119447 -0.619193 -0.004836 0.617500 -0.062500 0 0 0 0 0 0 3 782333
-0.007075 -0.013901 0.119445 -0.693140 -0.194554 0.586547 -0.062500 0 0 0 0 0 0 3 783322
-0.007083 -0.013941 0.119438 -0.667134 0.080457 0.653678 -0.062500 0 0 0 0 0 0 3 784208
-0.007107 -0.013958 0.119445 -0.467306 -0.199174 0.476294 -0.062500 0 0 0 0 0 0 3 785327
-0.007124 -0.013997 0.119441 -0.531557 0.067543 0.598932 -0.062500 0 0 0 0 0 0 3 786333
-0.007132 -0.014017 0.119440 -0.647533 -0.159656 0.581952 -0.062500 0 0 0 0 0 0 3 787331
-0.007136 -0.014027 0.119439 -0.714419 -0.310860 0.569484 -0.062500 0 0 0 0 0 0 3 788338
-0.007144 -0.014064 0.119433 -0.688286 0.011801 0.650493 -0.062500 0 0 0 0 0 0 3 789336
-0.007167 -0.014079 0.119440 -0.482614 -0.236994 0.478346 -0.062500 0 0 0 0 0 0 3 790335
-0.007173 -0.014106 0.119450 -0.689136 -0.099000 0.414909 -0.062500 0 0 0 0 0 0 3 791336
-0.007186 -0.014130 0.119440 -0.603861 -0.124720 0.675835 -0.062500 0 0 0 0 0 0 3 792335
-0.007193 -0.014143 0.119436 -0.682269 -0.278319 0.622468 -0.062500 0 0 0 0 0 0 3 793304
-0.007202 -0.014181 0.119428 -0.665607 0.034617 0.675114 -0.062500 0 0 0 0 0 0 3 794334
-0.007226 -0.014196 0.119435 -0.470699 -0.224366 0.490872 -0.062500 0 0 0 0 0 0 3 795334
-0.007232 -0.014224 0.119445 -0.683111 -0.092072 0.423077 -0.062500 0 0 0 0 0 0 3 796203
-0.007246 -0.014248 0.119435 -0.616255 -0.130687 0.682270 -0.062500 0 0 0 0 0 0 3 797181
-0.007248 -0.014281 0.119438 -0.780763 -0.027346 0.526690 -0.062500 0 0 0 0 0 0 3 798338
-0.007259 -0.014309 0.119426 -0.661412 -0.089682 0.729107 -0.062500 0 0 0 0 0 0 3 799338
-0.007285 -0.014319 0.119431 -0.472983 -0.314821 0.522420 -0.062500 0 0 0 0 0 0 3 800302
-0.007302 -0.014356 0.119426 -0.550762 -0.001523 0.628166 -0.062500 0 0 0 0 0 0 3 801330
-0.007311 -0.014374 0.119425 -0.673668 -0.203757 0.602563 -0.062500 0 0 0 0 0 0 3 802328
-0.007321 -0.014415 0.119418 -0.675188 0.065063 0.674920 -0.062500 0 0 0 0 0 0 3 803210
-0.007326 -0.014436 0.119415 -0.737665 -0.167727 0.627028 -0.062500 0 0 0 0 0 0 3 804328
-0.007342 -0.014463 0.119431 -0.601941 -0.108592 0.372151 -0.062500 0 0 0 0 0 0 3 805332
-0.007361 -0.014486 0.119423 -0.560938 -0.151324 0.660293 -0.062500 0 0 0 0 0 0 3 806336
-0.007371 -0.014499 0.119420 -0.676003 -0.303970 0.625967 -0.062500 0 0 0 0 0 0 3 807335
-0.007381 -0.014536 0.119412 -0.680110 0.010590 0.688402 -0.062500 0 0 0 0 0 0 3 808305
-0.007386 -0.014556 0.119410 -0.744423 -0.197642 0.635582 -0.062500 0 0 0 0 0 0 3 809330
-0.007413 -0.014593 0.119412 -0.465533 0.017208 0.568966 -0.062500 0 0 0 0 0 0 3 810332
-0.007427 -0.014612 0.119412 -0.614685 -0.205364 0.577367 -0.062500 0 0 0 0 0 0 3 811303
-0.007433 -0.014621 0.119412 -0.717735 -0.348819 0.583485 -0.062500 0 0 0 0 0 0 3 812322
-0.007442 -0.014657 0.119406 -0.703563 -0.015924 0.675623 -0.062500 0 0 0 0 0 0 3 813343
-0.007447 -0.014675 0.119404 -0.756678 -0.211999 0.634451 -0.062500 0 0 0 0 0 0 3 814307
-0.007454 -0.014716 0.119397 -0.746146 0.043280 0.701795 -0.062500 0 0 0 0 0 0 3 815339
-0.007477 -0.014733 0.119403 -0.539841 -0.237548 0.521830 -0.062500 0 0 0 0 0 0 3 816332
-0.007483 -0.014761 0.119413 -0.746997 -0.115738 0.456437 -0.062500 0 0 0 0 0 0 3 817330
-0.007496 -0.014786 0.119402 -0.662766 -0.152507 0.716061 -0.062500 0 0 0 0 0 0 3 818331
-0.007503 -0.014799 0.119399 -0.740594 -0.309750 0.661166 -0.062500 0 0 0 0 0 0 3 819332
-0.007520 -0.014822 0.119414 -0.619012 -0.190785 0.397972 -0.062500 0 0 0 0 0 0 3 820331
-0.007540 -0.014844 0.119406 -0.577452 -0.197979 0.681523 -0.062500 0 0 0 0 0 0 3 821332
-0.007544 -0.014876 0.119410 -0.772175 -0.069817 0.545473 -0.062500 0 0 0 0 0 0 3 822318
-0.007576 -0.014898 0.119407 -0.433141 -0.179132 0.626764 -0.062500 0 0 0 0 0 0 3 823403
-0.007586 -0.014930 0.119413 -0.682714 -0.070874 0.512524 -0.062500 0 0 0 0 0 0 3 824407
-0.007591 -0.014946 0.119415 -0.776345 -0.271950 0.549266 -0.062500 0 0 0 0 0 0 3 825404
-0.007605 -0.014965 0.119402 -0.675369 -0.253044 0.760912 -0.062500 0 0 0 0 0 0 3 826409
-0.007625 -0.014991 0.119414 -0.575533 -0.147116 0.452420 -0.062500 0 0 0 0 0 0 3 827381
-0.007646 -0.015015 0.119404 -0.557871 -0.175821 0.704702 -0.062500 0 0 0 0 0 0 3 828390
-0.007651 -0.015048 0.119408 -0.766151 -0.060528 0.556044 -0.062500 0 0 0 0 0 0 3 829410
-0.007673 -0.015060 0.119418 -0.585219 -0.321225 0.441988 -0.062500 0 0 0 0 0 0 3 830397
-0.007688 -0.015097 0.119416 -0.641314 -0.027451 0.606428 -0.062500 0 0 0 0 0 0 3 831404
-0.007696 -0.015116 0.119415 -0.756828 -0.243654 0.600990 -0.062500 0 0 0 0 0 0 3 832407
-0.007694 -0.015145 0.119421 -0.894955 -0.119562 0.493840 -0.062500 0 0 0 0 0 0 3 833409
-0.007724 -0.015167 0.119419 -0.504888 -0.212459 0.599287 -0.062500 0 0 0 0 0 0 3 834398
-0.007738 -0.015178 0.119418 -0.655174 -0.361210 0.593467 -0.062500 0 0 0 0 0 0 3 835380
-0.007740 -0.015204 0.119425 -0.841290 -0.181303 0.488534 -0.062500 0 0 0 0 0 0 3 836279
-0.007760 -0.015213 0.119437 -0.621015 -0.385494 0.403935 -0.062500 0 0 0 0 0 0 3 837398
-0.007774 -0.015248 0.119434 -0.664173 -0.064647 0.581138 -0.062500 0 0 0 0 0 0 3 838382
-0.007782 -0.015266 0.119433 -0.764371 -0.258956 0.579806 -0.062500 0 0 0 0 0 0 3 839397
-0.007799 -0.015291 0.119449 -0.648447 -0.175845 0.346766 -0.062500 0 0 0 0 0 0 3 840382
-0.007818 -0.015314 0.119441 -0.609614 -0.203695 0.641032 -0.062500 0 0 0 0 0 0 3 841398
-0.007822 -0.015346 0.119445 -0.812354 -0.091912 0.509736 -0.062500 0 0 0 0 0 0 3 842381
-0.007843 -0.015358 0.119456 -0.608006 -0.341334 0.401623 -0.062500 0 0 0 0 0 0 3 843398
-0.007859 -0.015395 0.119453 -0.661232 -0.045940 0.569413 -0.062500 0 0 0 0 0 0 3 844379
-0.007867 -0.015414 0.119452 -0.766460 -0.253542 0.563825 -0.062500 0 0 0 0 0 0 3 845402
-0.007884 -0.015440 0.119468 -0.669515 -0.184255 0.329885 -0.062500 0 0 0 0 0 0 3 846379
-0.007903 -0.015463 0.119460 -0.632282 -0.216155 0.623447 -0.062500 0 0 0 0 0 0 3 847384
-0.007927 -0.015491 0.119473 -0.577657 -0.145886 0.364666 -0.062500 0 0 0 0 0 0 3 848397
-0.007938 -0.015505 0.119478 -0.726816 -0.334621 0.443651 -0.062500 0 0 0 0 0 0 3 849379
-0.007949 -0.015543 0.119473 -0.757650 -0.047368 0.584595 -0.062500 0 0 0 0 0 0 3 850394
-0.007973 -0.015558 0.119480 -0.577244 -0.308777 0.431568 -0.062500 0 0 0 0 0 0 3 851324
-0.007986 -0.015565 0.119483 -0.721894 -0.440634 0.474115 -0.062500 0 0 0 0 0 0 3 852315
-0.007997 -0.015600 0.119477 -0.750351 -0.096321 0.594602 -0.062500 0 0 0 0 0 0 3 853324
-0.008022 -0.015614 0.119484 -0.573118 -0.332731 0.433205 -0.062500 0 0 0 0 0 0 3 854315
-0.008028 -0.015641 0.119493 -0.796219 -0.186091 0.375640 -0.062500 0 0 0 0 0 0 3 855324
-0.008042 -0.015665 0.119483 -0.720727 -0.213737 0.637540 -0.062500 0 0 0 0 0 0 3 856315
-0.008063 -0.015694 0.119495 -0.626827 -0.146289 0.358281 -0.062500 0 0 0 0 0 0 3 857324
-0.008084 -0.015719 0.119486 -0.612569 -0.198016 0.620115 -0.062500 0 0 0 0 0 0 3 858315
-0.008108 -0.015749 0.119498 -0.594128 -0.155981 0.349148 -0.062500 0 0 0 0 0 0 3 859323
-0.008120 -0.015763 0.119503 -0.750220 -0.351937 0.422110 -0.062500 0 0 0 0 0 0 3 860314
-0.008136 -0.015780 0.119491 -0.701507 -0.326304 0.658580 -0.062500 0 0 0 0 0 0 3 861322
-0.008158 -0.015807 0.119502 -0.627537 -0.211403 0.363132 -0.062500 0 0 0 0 0 0 3 863010
-0.008174 -0.015850 0.119500 -0.701257 0.027868 0.521779 -0.062500 0 0 0 0 0 0 3 865252
-0.008196 -0.015889 0.119515 -0.636230 -0.012717 0.293839 -0.062500 0 0 0 0 0 0 3 866321
-0.008236 -0.015915 0.119515 -0.379635 -0.188812 0.456131 -0.062500 0 0 0 0 0 0 3 867415
-0.008251 -0.015948 0.119522 -0.694971 -0.106278 0.382580 -0.062500 0 0 0 0 0 0 3 868325
-0.008288 -0.015971 0.119520 -0.434704 -0.239760 0.498392 -0.062500 0 0 0 0 0 0 3 869338
-0.008307 -0.015983 0.119519 -0.667204 -0.406920 0.493009 -0.062500 0 0 0 0 0 0 3 870303
-0.008316 -0.015989 0.119519 -0.809980 -0.498675 0.486061 -0.062500 0 0 0 0 0 0 3 871334
-0.008345 -0.016019 0.119521 -0.568589 -0.188369 0.454335 -0.062500 0 0 0 0 0 0 3 872319
-0.008359 -0.016034 0.119522 -0.733721 -0.356980 0.466763 -0.062500 0 0 0 0 0 0 3 873324
-0.008378 -0.016053 0.119508 -0.702873 -0.333141 0.666929 -0.062500 0 0 0 0 0 0 3 874334
-0.008400 -0.016079 0.119519 -0.638911 -0.221244 0.357785 -0.062500 0 0 0 0 0 0 3 875351
-0.008422 -0.016103 0.119509 -0.642309 -0.252222 0.606557 -0.062500 0 0 0 0 0 0 3 876348
-0.008434 -0.016115 0.119506 -0.783117 -0.400285 0.553288 -0.062500 0 0 0 0 0 0 3 877321
-0.008464 -0.016149 0.119506 -0.552993 -0.134844 0.491609 -0.062500 0 0 0 0 0 0 3 878343
-0.008479 -0.016166 0.119506 -0.725356 -0.328790 0.490667 -0.062500 0 0 0 0 0 0 3 879340
-0.008497 -0.016185 0.119493 -0.704456 -0.330693 0.686045 -0.062500 0 0 0 0 0 0 3 880315
-0.008520 -0.016212 0.119503 -0.659815 -0.230843 0.375618 -0.062500 0 0 0 0 0 0 3 881347
-0.008542 -0.016236 0.119493 -0.664645 -0.265894 0.623520 -0.062500 0 0 0 0 0 0 3 882339
-0.008553 -0.016248 0.119490 -0.805845 -0.415561 0.569627 -0.062500 0 0 0 0 0 0 3 883341
-0.008583 -0.016282 0.119490 -0.576111 -0.151223 0.508805 -0.062500 0 0 0 0 0 0 3 884337
-0.008598 -0.016299 0.119490 -0.748485 -0.345481 0.507204 -0.062500 0 0 0 0 0 0 3 885347
-0.008636 -0.016314 0.119486 -0.470328 -0.385251 0.577243 -0.062500 0 0 0 0 0 0 3 886340
-0.008655 -0.016322 0.119484 -0.686262 -0.485328 0.545967 -0.062500 0 0 0 0 0 0 3 887342
-0.008669 -0.016357 0.119476 -0.766785 -0.139680 0.628184 -0.062500 0 0 0 0 0 0 3 888338
-0.008696 -0.016372 0.119482 -0.614347 -0.377746 0.449666 -0.062500 0 0 0 0 0 0 3 889340
-0.008720 -0.016389 0.119470 -0.639406 -0.373469 0.674360 -0.062500 0 0 0 0 0 0 3 890345
-0.008727 -0.016419 0.119473 -0.889367 -0.213654 0.509989 -0.062500 0 0 0 0 0 0 3 891348
-0.008760 -0.016441 0.119469 -0.562057 -0.304686 0.582528 -0.062500 0 0 0 0 0 0 3 892325
-0.008777 -0.016452 0.119467 -0.744829 -0.451903 0.557646 -0.062500 0 0 0 0 0 0 3 893340
-0.008809 -0.016485 0.119468 -0.555992 -0.180944 0.518739 -0.062500 0 0 0 0 0 0 3 894338
-0.008826 -0.016502 0.119469 -0.750015 -0.369761 0.524504 -0.062500 0 0 0 0 0 0 3 895338
-0.008845 -0.016520 0.119455 -0.735256 -0.357895 0.723186 -0.062500 0 0 0 0 0 0 3 896341
-0.008874 -0.016527 0.119459 -0.600478 -0.517628 0.509412 -0.062500 0 0 0 0 0 0 3 897338
-0.008899 -0.016540 0.119446 -0.637701 -0.440507 0.713232 -0.062500 0 0 0 0 0 0 3 898339
-0.008906 -0.016569 0.119448 -0.879173 -0.244068 0.540456 -0.062500 0 0 0 0 0 0 3 899341
-0.008940 -0.016589 0.119444 -0.574455 -0.325600 0.610361 -0.062500 0 0 0 0 0 0 3 900339
-0.008957 -0.016600 0.119443 -0.765052 -0.477069 0.583630 -0.062500 0 0 0 0 0 0 3 901345
-0.008970 -0.016636 0.119435 -0.830232 -0.153525 0.669644 -0.062500 0 0 0 0 0 0 3 902338
-0.008996 -0.016651 0.119441 -0.668581 -0.402127 0.492203 -0.062500 0 0 0 0 0 0 3 903340
-0.009020 -0.016669 0.119429 -0.685105 -0.391436 0.717066 -0.062500 0 0 0 0 0 0 3 904338
-0.009032 -0.016679 0.119425 -0.837564 -0.496458 0.646564 -0.062500 0 0 0 0 0 0 3 905334
-0.009069 -0.016691 0.119418 -0.538101 -0.477432 0.676381 -0.062500 0 0 0 0 0 0 3 906330
-0.009081 -0.016717 0.119422 -0.819633 -0.279469 0.532862 -0.062500 0 0 0 0 0 0 3 907343
-0.009098 -0.016741 0.119410 -0.790092 -0.300490 0.747268 -0.062500 0 0 0 0 0 0 3 908340
-0.009126 -0.016750 0.119414 -0.640087 -0.496674 0.546654 -0.062500 0 0 0 0 0 0 3 909337
-0.009145 -0.016785 0.119408 -0.747053 -0.172041 0.662462 -0.062500 0 0 0 0 0 0 3 910340
-0.009154 -0.016803 0.119406 -0.895780 -0.369637 0.628809 -0.062500 0 0 0 0 0 0 3 911340
-0.009189 -0.016819 0.119400 -0.582898 -0.429207 0.680629 -0.062500 0 0 0 0 0 0 3 912320
-0.009207 -0.016828 0.119398 -0.776620 -0.532578 0.638965 -0.062500 0 0 0 0 0 0 3 913338
-0.009227 -0.016842 0.119383 -0.770600 -0.458170 0.813098 -0.062500 0 0 0 0 0 0 3 914339
-0.009256 -0.016847 0.119386 -0.639785 -0.584695 0.589969 -0.062500 0 0 0 0 0 0 3 915342
-0.009276 -0.016880 0.119380 -0.758210 -0.224547 0.696871 -0.062500 0 0 0 0 0 0 3 916336
-0.009305 -0.016893 0.119387 -0.641866 -0.448744 0.536105 -0.062500 0 0 0 0 0 0 3 917339
-0.009319 -0.016899 0.119389 -0.823029 -0.561900 0.571803 -0.062500 0 0 0 0 0 0 3 918337
-0.009337 -0.016913 0.119376 -0.797232 -0.478652 0.790492 -0.062500 0 0 0 0 0 0 3 919338
-0.009360 -0.016937 0.119387 -0.731003 -0.328880 0.492665 -0.062500 0 0 0 0 0 0 3 920327
-0.009382 -0.016959 0.119377 -0.754947 -0.348426 0.742791 -0.062500 0 0 0 0 0 0 3 921332
-0.009413 -0.016967 0.119382 -0.641031 -0.534615 0.565062 -0.062500 0 0 0 0 0 0 3 922336
-0.009428 -0.016971 0.119383 -0.830325 -0.608104 0.587162 -0.062500 0 0 0 0 0 0 3 923314
-0.009446 -0.016983 0.119370 -0.809825 -0.503954 0.800362 -0.062500 0 0 0 0 0 0 3 924322
-0.009469 -0.017007 0.119381 -0.746007 -0.343580 0.500798 -0.062500 0 0 0 0 0 0 3 925312
-0.009491 -0.017028 0.119370 -0.758247 -0.367235 0.749995 -0.062500 0 0 0 0 0 0 3 926318
-0.009522 -0.017036 0.119375 -0.644715 -0.550839 0.572073 -0.062500 0 0 0 0 0 0 3 927322
-0.009547 -0.017050 0.119363 -0.695874 -0.486793 0.790262 -0.062500 0 0 0 0 0 0 3 928312
-0.009555 -0.017078 0.119365 -0.942608 -0.293650 0.623083 -0.062500 0 0 0 0 0 0 3 929322
-0.009578 -0.017089 0.119375 -0.780066 -0.514119 0.500622 -0.062500 0 0 0 0 0 0 3 930311
-0.009600 -0.017104 0.119364 -0.776749 -0.473885 0.760248 -0.062500 0 0 0 0 0 0 3 931320
-0.009631 -0.017108 0.119369 -0.662129 -0.608673 0.580898 -0.062500 0 0 0 0 0 0 3 932312
-0.009646 -0.017110 0.119371 -0.852053 -0.654162 0.601127 -0.062500 0 0 0 0 0 0 3 933307
-0.009683 -0.017117 0.119366 -0.578890 -0.585925 0.692043 -0.062500 0 0 0 0 0 0 3 934312
-0.009697 -0.017142 0.119371 -0.872602 -0.355751 0.571797 -0.062500 0 0 0 0 0 0 3 935322
-0.009714 -0.017164 0.119359 -0.850206 -0.360988 0.795183 -0.062500 0 0 0 0 0 0 3 936312
-0.009742 -0.017172 0.119363 -0.700780 -0.547515 0.598836 -0.062500 0 0 0 0 0 0 3 937320
-0.009756 -0.017176 0.119364 -0.871350 -0.622603 0.611988 -0.062500 0 0 0 0 0 0 3 938538
-0.009787 -0.017205 0.119366 -0.665980 -0.301840 0.608550 -0.062500 0 0 0 0 0 0 3 939309
-0.009803 -0.017220 0.119367 -0.866571 -0.464930 0.622402 -0.062500 0 0 0 0 0 0 3 940307
-0.009830 -0.017223 0.119376 -0.732186 -0.624725 0.507423 -0.062500 0 0 0 0 0 0 3 941332
-0.009854 -0.017235 0.119365 -0.766016 -0.547261 0.763670 -0.062500 0 0 0 0 0 0 3 942326
-0.009866 -0.017241 0.119361 -0.921411 -0.604755 0.704192 -0.062500 0 0 0 0 0 0 3 943321
-0.009886 -0.017261 0.119375 -0.838849 -0.430464 0.453133 -0.062500 0 0 0 0 0 0 3 944321
-0.009906 -0.017281 0.119366 -0.826513 -0.420393 0.734140 -0.062500 0 0 0 0 0 0 3 945322
-0.009936 -0.017288 0.119371 -0.699087 -0.590190 0.570150 -0.062500 0 0 0 0 0 0 3 946326
-0.009951 -0.017291 0.119373 -0.882162 -0.654200 0.595730 -0.062500 0 0 0 0 0 0 3 947331
-0.009988 -0.017299 0.119368 -0.605522 -0.595942 0.690343 -0.062500 0 0 0 0 0 0 3 948317
-0.010001 -0.017324 0.119373 -0.915337 -0.373959 0.570542 -0.062500 0 0 0 0 0 0 3 949327
-0.010038 -0.017342 0.119369 -0.638369 -0.431678 0.673368 -0.062500 0 0 0 0 0 0 3 950329
-0.010056 -0.017352 0.119368 -0.846364 -0.556282 0.654579 -0.062500 0 0 0 0 0 0 3 951315
-0.010065 -0.017357 0.119367 -0.985782 -0.629938 0.641737 -0.062500 0 0 0 0 0 0 3 952345
-0.010100 -0.017366 0.119362 -0.667692 -0.583406 0.713522 -0.062500 0 0 0 0 0 0 3 953341
-0.010112 -0.017391 0.119366 -0.937253 -0.364325 0.583956 -0.062500 0 0 0 0 0 0 3 954342
-0.010137 -0.017400 0.119376 -0.786390 -0.561744 0.485553 -0.062500 0 0 0 0 0 0 3 955339
-0.010149 -0.017404 0.119380 -0.938850 -0.645899 0.556618 -0.062500 0 0 0 0 0 0 3 956337
-0.010185 -0.017412 0.119376 -0.644015 -0.596422 0.671419 -0.062500 0 0 0 0 0 0 3 957344
-0.010204 -0.017416 0.119374 -0.848391 -0.641173 0.650502 -0.062500 0 0 0 0 0 0 3 958323
-0.010226 -0.017435 0.119389 -0.827274 -0.458834 0.424315 -0.062500 0 0 0 0 0 0 3 959337
-0.010237 -0.017444 0.119394 -0.976500 -0.575726 0.516602 -0.062500 0 0 0 0 0 0 3 960334
-0.010253 -0.017458 0.119382 -0.932905 -0.525904 0.766721 -0.062500 0 0 0 0 0 0 3 961337
-0.010281 -0.017462 0.119386 -0.772232 -0.653318 0.576050 -0.062500 0 0 0 0 0 0 3 962321
-0.010289 -0.017485 0.119394 -1.016283 -0.427068 0.497321 -0.062500 0 0 0 0 0 0 3 963338
-0.010323 -0.017502 0.119392 -0.702983 -0.472276 0.631383 -0.062500 0 0 0 0 0 0 3 964337
-0.010340 -0.017511 0.119391 -0.890670 -0.586807 0.624401 -0.062500 0 0 0 0 0 0 3 965335
-0.010368 -0.017511 0.119399 -0.764521 -0.704687 0.496271 -0.062500 0 0 0 0 0 0 3 966337
-0.010376 -0.017532 0.119408 -1.015280 -0.458069 0.456494 -0.062500 0 0 0 0 0 0 3 967338
-0.010399 -0.017537 0.119421 -0.839910 -0.624311 0.408495 -0.062500 0 0 0 0 0 0 3 968344
-0.010421 -0.017550 0.119411 -0.841505 -0.553763 0.697725 -0.062500 0 0 0 0 0 0 3 969344
-0.010452 -0.017553 0.119416 -0.742882 -0.674938 0.531070 -0.062500 0 0 0 0 0 0 3 970337
-0.010467 -0.017554 0.119418 -0.933209 -0.709923 0.553308 -0.062500 0 0 0 0 0 0 3 971338
-0.010505 -0.017561 0.119413 -0.660434 -0.638457 0.649327 -0.062500 0 0 0 0 0 0 3 972336
-0.010518 -0.017586 0.119417 -0.954161 -0.403612 0.528320 -0.062500 0 0 0 0 0 0 3 973335
-0.010524 -0.017597 0.119419 -1.069890 -0.542834 0.553015 -0.062500 0 0 0 0 0 0 3 974337
-0.010547 -0.017599 0.119428 -0.868162 -0.686138 0.450030 -0.062500 0 0 0 0 0 0 3 975337
-0.010568 -0.017610 0.119417 -0.863168 -0.586518 0.710725 -0.062500 0 0 0 0 0 0 3 976336
-0.010599 -0.017612 0.119422 -0.743805 -0.688236 0.532911 -0.062500 0 0 0 0 0 0 3 977335
-0.010608 -0.017634 0.119430 -1.011114 -0.447143 0.459057 -0.062500 0 0 0 0 0 0 3 978336
-0.010633 -0.017640 0.119442 -0.845617 -0.619765 0.397357 -0.062500 0 0 0 0 0 0 3 979400
-0.010655 -0.017653 0.119432 -0.871157 -0.558915 0.681124 -0.062500 0 0 0 0 0 0 3 980403
-0.010686 -0.017656 0.119436 -0.756847 -0.677918 0.512863 -0.062500 0 0 0 0 0 0 3 981400
-0.010701 -0.017657 0.119438 -0.948837 -0.713975 0.533683 -0.062500 0 0 0 0 0 0 3 982404
-0.010733 -0.017685 0.119440 -0.759887 -0.387150 0.539131 -0.062500 0 0 0 0 0 0 3 983362
-0.010749 -0.017699 0.119440 -0.947681 -0.534090 0.551062 -0.062500 0 0 0 0 0 0 3 984475
-0.010776 -0.017702 0.119449 -0.813849 -0.689018 0.438008 -0.062500 0 0 0 0 0 0 3 985403
-0.010790 -0.017703 0.119452 -0.982972 -0.730639 0.494788 -0.062500 0 0 0 0 0 0 3 986417
-0.010821 -0.017730 0.119454 -0.775236 -0.391057 0.515822 -0.062500 0 0 0 0 0 0 3 987409
-0.010836 -0.017744 0.119455 -0.955628 -0.536623 0.533233 -0.062500 0 0 0 0 0 0 3 988379
-0.010844 -0.017750 0.119455 -1.073795 -0.639908 0.540551 -0.062500 0 0 0 0 0 0 3 989370
-0.010867 -0.017750 0.119463 -0.897346 -0.749599 0.425292 -0.062500 0 0 0 0 0 0 3 990372
-0.010889 -0.017759 0.119452 -0.898354 -0.629706 0.680410 -0.062500 0 0 0 0 0 0 3 991373
-0.010920 -0.017761 0.119457 -0.780841 -0.721209 0.501083 -0.062500 0 0 0 0 0 0 3 992399
-0.010936 -0.017761 0.119458 -0.972096 -0.743780 0.516893 -0.062500 0 0 0 0 0 0 3 993394
-0.010967 -0.017788 0.119459 -0.777894 -0.398400 0.521865 -0.062500 0 0 0 0 0 0 3 994378
-0.010983 -0.017802 0.119460 -0.965575 -0.541956 0.532385 -0.062500 0 0 0 0 0 0 3 995394
-0.011011 -0.017805 0.119468 -0.831251 -0.695501 0.419485 -0.062500 0 0 0 0 0 0 3 996377
-0.011035 -0.017816 0.119457 -0.865371 -0.602629 0.675381 -0.062500 0 0 0 0 0 0 3 997393
-0.011067 -0.017818 0.119462 -0.781471 -0.713264 0.496633 -0.062500 0 0 0 0 0 0 3 998377
-0.011077 -0.017840 0.119470 -1.058948 -0.473229 0.421199 -0.062500 0 0 0 0 0 0 3 999393
-0.011112 -0.017857 0.119467 -0.762549 -0.513783 0.559873 -0.062500 0 0 0 0 0 0 4 405
-0.011129 -0.017865 0.119466 -0.958329 -0.623823 0.551223 -0.062500 0 0 0 0 0 0 4 1377
-0.011138 -0.017869 0.119465 -1.091277 -0.689208 0.541792 -0.062500 0 0 0 0 0 0 4 2393
-0.011173 -0.017878 0.119459 -0.775236 -0.653323 0.620636 -0.062500 0 0 0 0 0 0 4 3377
-0.011184 -0.017903 0.119463 -1.043052 -0.429637 0.490023 -0.062500 0 0 0 0 0 0 4 4390
-0.011220 -0.017922 0.119459 -0.754388 -0.493285 0.593344 -0.062500 0 0 0 0 0 0 4 5375
-0.011238 -0.017932 0.119457 -0.956000 -0.617983 0.569421 -0.062500 0 0 0 0 0 0 4 6391
-0.011266 -0.017933 0.119465 -0.835680 -0.742817 0.437373 -0.062500 0 0 0 0 0 0 4 7311
-0.011291 -0.017943 0.119454 -0.896864 -0.639942 0.685172 -0.062500 0 0 0 0 0 0 4 8319
-0.011298 -0.017969 0.119456 -1.134129 -0.417091 0.529609 -0.062500 0 0 0 0 0 0 4 9310
-0.011321 -0.017979 0.119465 -0.944817 -0.620317 0.414836 -0.062500 0 0 0 0 0 0 4 10319
-0.011342 -0.017993 0.119454 -0.944396 -0.575035 0.675624 -0.062500 0 0 0 0 0 0 4 11310
-0.011373 -0.017997 0.119458 -0.823375 -0.705545 0.499850 -0.062500 0 0 0 0 0 0 4 12319
-0.011408 -0.017995 0.119468 -0.756557 -0.798445 0.399272 -0.062500 0 0 0 0 0 0 4 13309
-0.011436 -0.018003 0.119458 -0.847427 -0.668241 0.667511 -0.062500 0 0 0 0 0 0 4 15643
-0.011464 -0.018025 0.119468 -0.852416 -0.483355 0.404349 -0.062500 0 0 0 0 0 0 4 16309
-0.011507 -0.018041 0.119466 -0.664401 -0.538763 0.547447 -0.062500 0 0 0 0 0 0 4 17811
-0.011529 -0.018049 0.119465 -0.927393 -0.648971 0.546089 -0.062500 0 0 0 0 0 0 4 18311
-0.011560 -0.018050 0.119473 -0.838537 -0.764907 0.424160 -0.062500 0 0 0 0 0 0 4 19320
-0.011569 -0.018070 0.119483 -1.110876 -0.515167 0.384104 -0.062500 0 0 0 0 0 0 4 20310
-0.011604 -0.018086 0.119480 -0.815516 -0.560800 0.539632 -0.062500 0 0 0 0 0 0 4 21308
-0.011621 -0.018094 0.119479 -1.008018 -0.665098 0.535293 -0.062500 0 0 0 0 0 0 4 22319
-0.011643 -0.018115 0.119494 -0.959618 -0.509066 0.321514 -0.062500 0 0 0 0 0 0 4 23316
-0.011684 -0.018131 0.119493 -0.715158 -0.559901 0.498405 -0.062500 0 0 0 0 0 0 4 24340
-0.011705 -0.018138 0.119493 -0.973888 -0.672297 0.510430 -0.062500 0 0 0 0 0 0 4 25327
-0.011729 -0.018159 0.119507 -0.951285 -0.516153 0.303949 -0.062500 0 0 0 0 0 0 4 26331
-0.011771 -0.018175 0.119506 -0.719854 -0.566644 0.483762 -0.062500 0 0 0 0 0 0 4 27330
-0.011792 -0.018183 0.119506 -0.967509 -0.673077 0.496493 -0.062500 0 0 0 0 0 0 4 28325
-0.011816 -0.018204 0.119521 -0.947983 -0.516569 0.290635 -0.062500 0 0 0 0 0 0 4 29327
-0.011827 -0.018213 0.119526 -1.109735 -0.647587 0.384059 -0.062500 0 0 0 0 0 0 4 30327
-0.011863 -0.018224 0.119522 -0.812578 -0.646130 0.522956 -0.062500 0 0 0 0 0 0 4 31333
-0.011895 -0.018246 0.119535 -0.833842 -0.493226 0.299840 -0.062500 0 0 0 0 0 0 4 32325
-0.011911 -0.018256 0.119540 -1.048412 -0.633746 0.379919 -0.062500 0 0 0 0 0 0 4 33327
-0.011948 -0.018267 0.119536 -0.798569 -0.644498 0.513542 -0.062500 0 0 0 0 0 0 4 34323
-0.011981 -0.018290 0.119548 -0.835186 -0.495046 0.288408 -0.062500 0 0 0 0 0 0 4 35335
-0.011997 -0.018300 0.119553 -1.063410 -0.648909 0.367300 -0.062500 0 0 0 0 0 0 4 36323
-0.012029 -0.018332 0.119555 -0.878501 -0.385084 0.411034 -0.062500 0 0 0 0 0 0 4 37329
-0.012065 -0.018344 0.119564 -0.810126 -0.619383 0.317114 -0.062500 0 0 0 0 0 0 4 38329
-0.012083 -0.018349 0.119568 -1.039590 -0.726869 0.377348 -0.062500 0 0 0 0 0 0 4 39327
-0.012115 -0.018379 0.119569 -0.865159 -0.425127 0.407868 -0.062500 0 0 0 0 0 0 4 40324
-0.012152 -0.018389 0.119578 -0.820318 -0.644605 0.308098 -0.062500 0 0 0 0 0 0 4 41326
-0.012170 -0.018394 0.119581 -1.053262 -0.741985 0.365755 -0.062500 0 0 0 0 0 0 4 42325
-0.012202 -0.018423 0.119582 -0.880727 -0.435472 0.395856 -0.062500 0 0 0 0 0 0 4 43328
-0.012219 -0.018437 0.119582 -1.078024 -0.594899 0.409203 -0.062500 0 0 0 0 0 0 4 44324
-0.012247 -0.018441 0.119591 -0.945776 -0.757368 0.300867 -0.062500 0 0 0 0 0 0 4 45325
-0.012291 -0.018448 0.119588 -0.727124 -0.721813 0.443897 -0.062500 0 0 0 0 0 0 4 46323
-0.012307 -0.018472 0.119593 -1.067625 -0.491950 0.343467 -0.062500 0 0 0 0 0 0 4 47325
-0.012345 -0.018490 0.119588 -0.833816 -0.559646 0.463244 -0.062500 0 0 0 0 0 0 4 48323
-0.012364 -0.018500 0.119587 -1.053616 -0.679547 0.440643 -0.062500 0 0 0 0 0 0 4 49320
-0.012398 -0.018531 0.119586 -0.891983 -0.412512 0.425477 -0.062500 0 0 0 0 0 0 4 50324
-0.012435 -0.018543 0.119594 -0.834850 -0.642164 0.306253 -0.062500 0 0 0 0 0 0 4 51323
-0.012463 -0.018559 0.119582 -0.939476 -0.617288 0.558143 -0.062500 0 0 0 0 0 0 4 52324
-0.012491 -0.018584 0.119592 -0.948255 -0.488072 0.291289 -0.062500 0 0 0 0 0 0 4 53325
-0.012535 -0.018602 0.119589 -0.746914 -0.569047 0.433689 -0.062500 0 0 0 0 0 0 4 54323
-0.012557 -0.018611 0.119588 -1.029071 -0.697802 0.427301 -0.062500 0 0 0 0 0 0 4 55326
-0.012593 -0.018643 0.119588 -0.885778 -0.420014 0.420254 -0.062500 0 0 0 0 0 0 4 56325
-0.012630 -0.018654 0.119596 -0.840177 -0.649162 0.303720 -0.062500 0 0 0 0 0 0 4 57324
-0.012659 -0.018670 0.119584 -0.951310 -0.624051 0.556333 -0.062500 0 0 0 0 0 0 4 58323
-0.012698 -0.018705 0.119580 -0.830938 -0.363562 0.493618 -0.062500 0 0 0 0 0 0 4 59326
-0.012717 -0.018723 0.119578 -1.068990 -0.563079 0.452161 -0.062500 0 0 0 0 0 0 4 60324
-0.012757 -0.018738 0.119571 -0.833349 -0.631887 0.526124 -0.062500 0 0 0 0 0 0 4 61323
-0.012791 -0.018763 0.119582 -0.901869 -0.517031 0.277028 -0.062500 0 0 0 0 0 0 4 62312
-0.012818 -0.018784 0.119572 -1.002575 -0.545077 0.546148 -0.062500 0 0 0 0 0 0 4 63321
-0.012862 -0.018802 0.119562 -0.791183 -0.602711 0.586029 -0.062500 0 0 0 0 0 0 4 64330
-0.012898 -0.018828 0.119572 -0.868989 -0.495399 0.308873 -0.062500 0 0 0 0 0 0 4 65323
-0.012946 -0.018846 0.119569 -0.725517 -0.585900 0.454413 -0.062500 0 0 0 0 0 0 4 66326
-0.012970 -0.018856 0.119568 -1.020963 -0.712134 0.448013 -0.062500 0 0 0 0 0 0 4 67324
-0.013006 -0.018887 0.119567 -0.911033 -0.442392 0.443600 -0.062500 0 0 0 0 0 0 4 68325
-0.013054 -0.018909 0.119560 -0.741489 -0.542069 0.531034 -0.062500 0 0 0 0 0 0 4 69326
-0.013078 -0.018920 0.119558 -1.034385 -0.687555 0.485955 -0.062500 0 0 0 0 0 0 4 70325
-0.013115 -0.018953 0.119556 -0.913880 -0.437131 0.465945 -0.062500 0 0 0 0 0 0 4 71327
-0.013163 -0.018975 0.119549 -0.745491 -0.544784 0.547257 -0.062500 0 0 0 0 0 0 4 72323
-0.013207 -0.018983 0.119554 -0.796016 -0.752948 0.389071 -0.062500 0 0 0 0 0 0 4 73324
-0.013233 -0.019017 0.119548 -1.038647 -0.425773 0.529277 -0.062500 0 0 0 0 0 0 4 74311
-0.013277 -0.019040 0.119539 -0.838256 -0.533910 0.588333 -0.062500 0 0 0 0 0 0 4 75318
-0.013329 -0.019058 0.119528 -0.704663 -0.612980 0.617728 -0.062500 0 0 0 0 0 0 4 76308
-0.013369 -0.019085 0.119539 -0.842833 -0.512682 0.343337 -0.062500 0 0 0 0 0 0 4 77315
-0.013399 -0.019107 0.119528 -0.993690 -0.554027 0.600282 -0.062500 0 0 0 0 0 0 4 78307
-0.013444 -0.019125 0.119517 -0.824283 -0.625541 0.637662 -0.062500 0 0 0 0 0 0 4 79317
-0.013481 -0.019151 0.119527 -0.919125 -0.532227 0.359565 -0.062500 0 0 0 0 0 0 4 80307
-0.013529 -0.019170 0.119524 -0.782778 -0.625695 0.504958 -0.062500 0 0 0 0 0 0 4 81316
-0.013578 -0.019206 0.119522 -0.769442 -0.405190 0.503950 -0.062500 0 0 0 0 0 0 4 82323
-0.013612 -0.019234 0.119507 -0.951286 -0.487040 0.695580 -0.062500 0 0 0 0 0 0 4 83308
-0.013643 -0.019265 0.119515 -1.019322 -0.452540 0.399165 -0.062500 0 0 0 0 0 0 4 84316
-0.013689 -0.019287 0.119511 -0.843208 -0.586660 0.529906 -0.062500 0 0 0 0 0 0 4 85316
-0.013742 -0.019303 0.119503 -0.729462 -0.659250 0.610517 -0.062500 0 0 0 0 0 0 4 86307
-0.013772 -0.019343 0.119491 -1.008387 -0.367509 0.671681 -0.062500 0 0 0 0 0 0 4 87317
-0.013808 -0.019359 0.119494 -0.968523 -0.639433 0.479449 -0.062500 0 0 0 0 0 0 4 88307
-0.013856 -0.019373 0.119489 -0.831735 -0.718536 0.583325 -0.062500 0 0 0 0 0 0 4 89315
-0.013904 -0.019407 0.119486 -0.812605 -0.463436 0.559880 -0.062500 0 0 0 0 0 0 4 91762
-0.013982 -0.019456 0.119477 -0.420281 -0.235476 0.643798 -0.062500 0 0 0 0 0 0 4 92322
-0.014042 -0.019477 0.119481 -0.622822 -0.580538 0.476542 -0.062500 0 0 0 0 0 0 4 93328
-0.014101 -0.019493 0.119475 -0.658910 -0.687760 0.591648 -0.062500 0 0 0 0 0 0 4 94424
-0.014135 -0.019532 0.119465 -0.996654 -0.397843 0.680071 -0.062500 0 0 0 0 0 0 4 95296
-0.014173 -0.019548 0.119468 -0.982975 -0.667671 0.499838 -0.062500 0 0 0 0 0 0 4 96320
-0.014221 -0.019562 0.119463 -0.836524 -0.728495 0.609058 -0.062500 0 0 0 0 0 0 4 97308
-0.014270 -0.019595 0.119459 -0.847230 -0.489259 0.588367 -0.062500 0 0 0 0 0 0 4 98309
-0.014324 -0.019618 0.119451 -0.769291 -0.606381 0.662392 -0.062500 0 0 0 0 0 0 4 99315
-0.014351 -0.019630 0.119448 -1.110603 -0.758263 0.605423 -0.062500 0 0 0 0 0 0 4 100327
-0.014389 -0.019662 0.119446 -1.011005 -0.503216 0.588372 -0.062500 0 0 0 0 0 0 4 101325
-0.014438 -0.019684 0.119438 -0.855550 -0.615182 0.670397 -0.062500 0 0 0 0 0 0 4 102323
-0.014477 -0.019713 0.119448 -0.988236 -0.551738 0.424014 -0.062500 0 0 0 0 0 0 4 103326
-0.014526 -0.019732 0.119445 -0.867790 -0.665040 0.583196 -0.062500 0 0 0 0 0 0 4 104323
-0.014575 -0.019768 0.119443 -0.862333 -0.453198 0.589676 -0.062500 0 0 0 0 0 0 4 105331
-0.014619 -0.019782 0.119449 -0.913333 -0.719890 0.467630 -0.062500 0 0 0 0 0 0 4 106297
-0.014671 -0.019794 0.119445 -0.827309 -0.782578 0.608739 -0.062500 0 0 0 0 0 0 4 107331
-0.014721 -0.019827 0.119442 -0.860852 -0.524403 0.602020 -0.062500 0 0 0 0 0 0 4 108322
-0.014767 -0.019839 0.119448 -0.923423 -0.763664 0.473948 -0.062500 0 0 0 0 0 0 4 109323
-0.014793 -0.019875 0.119442 -1.180542 -0.475137 0.631378 -0.062500 0 0 0 0 0 0 4 110325
-0.014836 -0.019900 0.119432 -0.983085 -0.606003 0.701823 -0.062500 0 0 0 0 0 0 4 111324
-0.014872 -0.019929 0.119442 -1.055831 -0.550674 0.443080 -0.062500 0 0 0 0 0 0 4 112323
-0.014914 -0.019969 0.119445 -1.009813 -0.407599 0.510773 -0.062500 0 0 0 0 0 0 4 113320
-0.014954 -0.019985 0.119453 -1.011501 -0.712826 0.433359 -0.062500 0 0 0 0 0 0 4 114294
-0.015005 -0.019998 0.119449 -0.892267 -0.782327 0.594288 -0.062500 0 0 0 0 0 0 4 115324
-0.015054 -0.020031 0.119446 -0.900022 -0.536912 0.596201 -0.062500 0 0 0 0 0 0 4 116322
-0.015092 -0.020065 0.119458 -1.033688 -0.506945 0.384685 -0.062500 0 0 0 0 0 0 4 117323
-0.015141 -0.020086 0.119456 -0.933339 -0.666751 0.563895 -0.062500 0 0 0 0 0 0 4 118308
-0.015180 -0.020113 0.119468 -1.053790 -0.601620 0.372005 -0.062500 0 0 0 0 0 0 4 119320
-0.015223 -0.020153 0.119471 -1.013958 -0.442016 0.468296 -0.062500 0 0 0 0 0 0 4 120315
-0.015264 -0.020168 0.119480 -1.025354 -0.739821 0.401332 -0.062500 0 0 0 0 0 0 4 121294
-0.015309 -0.020201 0.119482 -0.991018 -0.533108 0.481328 -0.062500 0 0 0 0 0 0 4 122321
-0.015351 -0.020213 0.119490 -1.035234 -0.803348 0.401404 -0.062500 0 0 0 0 0 0 4 123324
-0.015396 -0.020245 0.119492 -1.007121 -0.573145 0.476063 -0.062500 0 0 0 0 0 0 4 124323
-0.015442 -0.020288 0.119491 -0.986068 -0.416923 0.517116 -0.062500 0 0 0 0 0 0 4 125322
-0.015485 -0.020304 0.119498 -1.018816 -0.730463 0.412509 -0.062500 0 0 0 0 0 0 4 126322
-0.015530 -0.020339 0.119499 -0.998327 -0.535406 0.477097 -0.062500 0 0 0 0 0 0 4 127294
-0.015573 -0.020351 0.119507 -1.043701 -0.801395 0.390571 -0.062500 0 0 0 0 0 0 4 128292
-0.015618 -0.020384 0.119508 -1.020018 -0.575216 0.463334 -0.062500 0 0 0 0 0 0 4 129320
-0.015655 -0.020416 0.119522 -1.125970 -0.546205 0.294878 -0.062500 0 0 0 0 0 0 4 130292
-0.015693 -0.020427 0.119535 -1.122961 -0.834784 0.283282 -0.062500 0 0 0 0 0 0 4 131323
-0.015735 -0.020458 0.119538 -1.067077 -0.603932 0.401861 -0.062500 0 0 0 0 0 0 4 132320
-0.015780 -0.020500 0.119537 -1.046641 -0.449181 0.461859 -0.062500 0 0 0 0 0 0 4 133316
-0.015802 -0.020521 0.119537 -1.334138 -0.702951 0.465205 -0.062500 0 0 0 0 0 0 4 134312
-0.015837 -0.020557 0.119535 -1.199438 -0.521895 0.487584 -0.062500 0 0 0 0 0 0 4 135415
-0.015875 -0.020571 0.119542 -1.147524 -0.796826 0.375399 -0.062500 0 0 0 0 0 0 4 136406
-0.015918 -0.020604 0.119543 -1.083421 -0.580662 0.438531 -0.062500 0 0 0 0 0 0 4 137372
-0.015953 -0.020637 0.119556 -1.168760 -0.556739 0.266000 -0.062500 0 0 0 0 0 0 4 138373
-0.016000 -0.020658 0.119554 -1.048552 -0.730006 0.461787 -0.062500 0 0 0 0 0 0 4 139376
-0.016048 -0.020695 0.119551 -1.030261 -0.538018 0.486830 -0.062500 0 0 0 0 0 0 4 140367
-0.016092 -0.020709 0.119557 -1.069728 -0.812331 0.367823 -0.062500 0 0 0 0 0 0 4 141366
-0.016138 -0.020742 0.119558 -1.055665 -0.596898 0.428200 -0.062500 0 0 0 0 0 0 4 142365
-0.016181 -0.020754 0.119565 -1.102794 -0.852222 0.338349 -0.062500 0 0 0 0 0 0 4 143367
-0.016226 -0.020786 0.119566 -1.081946 -0.621499 0.411880 -0.062500 0 0 0 0 0 0 4 144366
-0.016263 -0.020818 0.119579 -1.188065 -0.589058 0.243151 -0.062500 0 0 0 0 0 0 4 145356
-0.016290 -0.020843 0.119570 -1.321427 -0.684746 0.540303 -0.062500 0 0 0 0 0 0 4 146374
-0.016328 -0.020883 0.119564 -1.204143 -0.518385 0.521684 -0.062500 0 0 0 0 0 0 4 147389
-0.016367 -0.020898 0.119569 -1.168415 -0.807698 0.376608 -0.062500 0 0 0 0 0 0 4 148371
-0.016411 -0.020932 0.119569 -1.133859 -0.607913 0.426989 -0.062500 0 0 0 0 0 0 4 149386
-0.016447 -0.020965 0.119582 -1.224813 -0.589595 0.248895 -0.062500 0 0 0 0 0 0 4 150394
-0.016494 -0.020986 0.119579 -1.085328 -0.750375 0.442459 -0.062500 0 0 0 0 0 0 4 151307
-0.016512 -0.021018 0.119583 -1.458402 -0.626760 0.356326 -0.062500 0 0 0 0 0 0 4 152305
-0.016550 -0.021039 0.119577 -1.223524 -0.758519 0.496325 -0.062500 0 0 0 0 0 0 4 153314
-0.016593 -0.021076 0.119573 -1.144281 -0.572891 0.492301 -0.062500 0 0 0 0 0 0 4 154305
-0.016635 -0.021090 0.119578 -1.165674 -0.851052 0.359494 -0.062500 0 0 0 0 0 0 4 155313
-0.016680 -0.021123 0.119578 -1.135748 -0.636624 0.416246 -0.062500 0 0 0 0 0 0 4 156305
-0.016717 -0.021156 0.119591 -1.237191 -0.612715 0.240458 -0.062500 0 0 0 0 0 0 4 157313
-0.016744 -0.021181 0.119581 -1.369904 -0.714098 0.533196 -0.062500 0 0 0 0 0 0 4 158305
-0.016772 -0.021211 0.119590 -1.368565 -0.662231 0.304412 -0.062500 0 0 0 0 0 0 4 159314
-0.016816 -0.021230 0.119585 -1.185701 -0.799557 0.463699 -0.062500 0 0 0 0 0 0 4 160305
-0.016861 -0.021266 0.119581 -1.139317 -0.595480 0.475386 -0.062500 0 0 0 0 0 0 4 161313
-0.016905 -0.021280 0.119587 -1.168245 -0.875411 0.348603 -0.062500 0 0 0 0 0 0 4 162304
-0.016950 -0.021313 0.119587 -1.149008 -0.658327 0.408666 -0.062500 0 0 0 0 0 0 4 163313
-0.016967 -0.021350 0.119592 -1.522113 -0.574719 0.331468 -0.062500 0 0 0 0 0 0 4 164305
-0.017004 -0.021374 0.119587 -1.280270 -0.749833 0.482489 -0.062500 0 0 0 0 0 0 4 165313
-0.017038 -0.021402 0.119597 -1.330500 -0.702495 0.273039 -0.062500 0 0 0 0 0 0 4 167883
-0.017108 -0.021447 0.119591 -0.861114 -0.489836 0.479376 -0.062500 0 0 0 0 0 0 4 168311
-0.017157 -0.021486 0.119601 -1.078661 -0.536983 0.272853 -0.062500 0 0 0 0 0 0 4 169326
-0.017202 -0.021501 0.119612 -1.165405 -0.877235 0.234031 -0.062500 0 0 0 0 0 0 4 170397
-0.017247 -0.021533 0.119614 -1.181998 -0.680607 0.346776 -0.062500 0 0 0 0 0 0 4 171369
-0.017300 -0.021554 0.119606 -1.090626 -0.809906 0.488151 -0.062500 0 0 0 0 0 0 4 172318
-0.017320 -0.021587 0.119609 -1.500826 -0.678678 0.363141 -0.062500 0 0 0 0 0 0 4 173312
-0.017360 -0.021607 0.119602 -1.287189 -0.813374 0.488605 -0.062500 0 0 0 0 0 0 4 174313
-0.017395 -0.021635 0.119612 -1.335372 -0.739208 0.268750 -0.062500 0 0 0 0 0 0 4 175305
-0.017435 -0.021674 0.119613 -1.263872 -0.581502 0.357030 -0.062500 0 0 0 0 0 0 4 176315
-0.017476 -0.021689 0.119620 -1.270170 -0.884734 0.280791 -0.062500 0 0 0 0 0 0 4 177311
-0.017499 -0.021726 0.119614 -1.504775 -0.634438 0.460554 -0.062500 0 0 0 0 0 0 4 178309
-0.017532 -0.021741 0.119618 -1.405906 -0.904061 0.333534 -0.062500 0 0 0 0 0 0 4 179294
-0.017571 -0.021774 0.119617 -1.302628 -0.692641 0.389230 -0.062500 0 0 0 0 0 0 4 180318
-0.017605 -0.021807 0.119630 -1.363107 -0.669041 0.211608 -0.062500 0 0 0 0 0 0 4 181296
-0.017652 -0.021828 0.119626 -1.209742 -0.830772 0.404891 -0.062500 0 0 0 0 0 0 4 182314
-0.017689 -0.021855 0.119637 -1.325647 -0.766289 0.220721 -0.062500 0 0 0 0 0 0 4 183313
-0.017738 -0.021872 0.119633 -1.198415 -0.883539 0.405380 -0.062500 0 0 0 0 0 0 4 184292
-0.017776 -0.021898 0.119644 -1.310580 -0.789986 0.217275 -0.062500 0 0 0 0 0 0 4 185312
-0.017825 -0.021915 0.119640 -1.195693 -0.908217 0.400371 -0.062500 0 0 0 0 0 0 4 186316
-0.017873 -0.021950 0.119636 -1.209726 -0.692463 0.424849 -0.062500 0 0 0 0 0 0 4 187311
-0.017912 -0.021984 0.119646 -1.333072 -0.675661 0.219337 -0.062500 0 0 0 0 0 0 4 188310
-0.017940 -0.022010 0.119635 -1.482764 -0.785565 0.494519 -0.062500 0 0 0 0 0 0 4 189311
-0.017968 -0.022040 0.119644 -1.487009 -0.737307 0.263421 -0.062500 0 0 0 0 0 0 4 190308
-0.018006 -0.022080 0.119644 -1.373731 -0.599505 0.341135 -0.062500 0 0 0 0 0 0 4 191312
-0.018045 -0.022096 0.119651 -1.338149 -0.908050 0.258479 -0.062500 0 0 0 0 0 0 4 192309
-0.018088 -0.022129 0.119651 -1.311778 -0.728220 0.341720 -0.062500 0 0 0 0 0 0 4 193309
-0.018124 -0.022162 0.119663 -1.399512 -0.708252 0.175346 -0.062500 0 0 0 0 0 0 4 194309
-0.018171 -0.022183 0.119659 -1.260106 -0.872490 0.372964 -0.062500 0 0 0 0 0 0 4 195293
-0.018210 -0.022210 0.119670 -1.364310 -0.802533 0.190973 -0.062500 0 0 0 0 0 0 4 196292
-0.018258 -0.022227 0.119666 -1.240746 -0.920838 0.376402 -0.062500 0 0 0 0 0 0 4 197318
-0.018306 -0.022262 0.119661 -1.253139 -0.711086 0.403042 -0.062500 0 0 0 0 0 0 4 198314
-0.018344 -0.022296 0.119672 -1.374663 -0.696261 0.197917 -0.062500 0 0 0 0 0 0 4 199314
-0.018377 -0.022329 0.119688 -1.456729 -0.711576 0.084531 -0.062500 0 0 0 0 0 0 4 200310
-0.018423 -0.022349 0.119686 -1.306659 -0.895881 0.319663 -0.062500 0 0 0 0 0 0 4 201308
-0.018460 -0.022376 0.119698 -1.400099 -0.825241 0.154356 -0.062500 0 0 0 0 0 0 4 202312
-0.018508 -0.022393 0.119693 -1.270486 -0.942619 0.346473 -0.062500 0 0 0 0 0 0 4 203310
-0.018556 -0.022428 0.119689 -1.279927 -0.731472 0.376446 -0.062500 0 0 0 0 0 0 4 204309
-0.018594 -0.022462 0.119699 -1.399281 -0.715383 0.172396 -0.062500 0 0 0 0 0 0 4 205308
-0.018616 -0.022509 0.119693 -1.631952 -0.550677 0.366012 -0.062500 0 0 0 0 0 0 4 206309
-0.018648 -0.022528 0.119698 -1.521435 -0.893381 0.251513 -0.062500 0 0 0 0 0 0 4 207309
-0.018687 -0.022563 0.119696 -1.418634 -0.734996 0.316560 -0.062500 0 0 0 0 0 0 4 208302
-0.018727 -0.022576 0.119702 -1.409779 -1.008431 0.221046 -0.062500 0 0 0 0 0 0 4 209311
-0.018770 -0.022608 0.119702 -1.368369 -0.790450 0.300885 -0.062500 0 0 0 0 0 0 4 210314
-0.018807 -0.022641 0.119713 -1.458765 -0.759194 0.132615 -0.062500 0 0 0 0 0 0 4 211292
-0.018838 -0.022673 0.119730 -1.522595 -0.762700 0.035240 -0.062500 0 0 0 0 0 0 4 212308
-0.018883 -0.022692 0.119728 -1.358320 -0.928145 0.276783 -0.062500 0 0 0 0 0 0 4 213309
-0.018929 -0.022728 0.119724 -1.328613 -0.734081 0.329740 -0.062500 0 0 0 0 0 0 4 214308
-0.018967 -0.022762 0.119735 -1.453456 -0.730993 0.134606 -0.062500 0 0 0 0 0 0 4 215310
-0.019015 -0.022783 0.119730 -1.331322 -0.920494 0.318908 -0.062500 0 0 0 0 0 0 4 216308
-0.019054 -0.022811 0.119740 -1.441695 -0.855068 0.132354 -0.062500 0 0 0 0 0 0 4 217307
-0.019096 -0.022850 0.119741 -1.406069 -0.702052 0.237106 -0.062500 0 0 0 0 0 0 4 218309
-0.019140 -0.022895 0.119738 -1.373663 -0.605033 0.299951 -0.062500 0 0 0 0 0 0 4 219310
-0.019177 -0.022934 0.119748 -1.488980 -0.673783 0.114918 -0.062500 0 0 0 0 0 0 4 220306
-0.019225 -0.022957 0.119744 -1.356468 -0.888160 0.303626 -0.062500 0 0 0 0 0 0 4 221299
-0.019272 -0.022995 0.119738 -1.350771 -0.737223 0.334884 -0.062500 0 0 0 0 0 0 4 222311
-0.019311 -0.023031 0.119748 -1.467947 -0.745133 0.130658 -0.062500 0 0 0 0 0 0 4 223391
-0.019353 -0.023073 0.119749 -1.431325 -0.653869 0.233053 -0.062500 0 0 0 0 0 0 4 224387
-0.019404 -0.023099 0.119740 -1.332357 -0.870831 0.373528 -0.062500 0 0 0 0 0 0 4 225368
-0.019444 -0.023129 0.119748 -1.458515 -0.835972 0.153876 -0.062500 0 0 0 0 0 0 4 226384
-0.019487 -0.023169 0.119748 -1.434271 -0.702406 0.244448 -0.062500 0 0 0 0 0 0 4 227370
-0.019523 -0.023206 0.119760 -1.528263 -0.748700 0.085716 -0.062500 0 0 0 0 0 0 4 228385
-0.019570 -0.023228 0.119756 -1.390448 -0.944644 0.286205 -0.062500 0 0 0 0 0 0 4 229392
-0.019617 -0.023264 0.119750 -1.396390 -0.772557 0.323387 -0.062500 0 0 0 0 0 0 4 230382
-0.019655 -0.023300 0.119760 -1.511173 -0.773973 0.121204 -0.062500 0 0 0 0 0 0 4 231368
-0.019697 -0.023342 0.119760 -1.474009 -0.680101 0.224886 -0.062500 0 0 0 0 0 0 4 232382
-0.019741 -0.023389 0.119757 -1.440314 -0.615166 0.288340 -0.062500 0 0 0 0 0 0 4 233367
-0.019778 -0.023429 0.119767 -1.538677 -0.710086 0.102935 -0.062500 0 0 0 0 0 0 4 234382
-0.019826 -0.023453 0.119762 -1.424708 -0.936905 0.290976 -0.062500 0 0 0 0 0 0 4 235313
-0.019873 -0.023491 0.119756 -1.415419 -0.776076 0.323907 -0.062500 0 0 0 0 0 0 4 236302
-0.019911 -0.023527 0.119766 -1.531516 -0.784655 0.119756 -0.062500 0 0 0 0 0 0 4 237311
-0.019953 -0.023569 0.119766 -1.495753 -0.695028 0.222987 -0.062500 0 0 0 0 0 0 4 238302
-0.019998 -0.023616 0.119762 -1.462829 -0.632305 0.286547 -0.062500 0 0 0 0 0 0 4 239312
-0.020034 -0.023657 0.119772 -1.579918 -0.730831 0.100919 -0.062500 0 0 0 0 0 0 4 240302
-0.020082 -0.023680 0.119767 -1.446975 -0.955967 0.288568 -0.062500 0 0 0 0 0 0 4 241310
-0.020120 -0.023709 0.119776 -1.552963 -0.911735 0.104967 -0.062500 0 0 0 0 0 0 4 242301
-0.020162 -0.023748 0.119776 -1.517559 -0.771312 0.212582 -0.062500 0 0 0 0 0 0 4 243931
-0.020183 -0.023768 0.119776 -1.787015 -1.012079 0.223387 -0.062500 0 0 0 0 0 0 4 244312
-0.020238 -0.023798 0.119778 -1.395004 -0.897715 0.191663 -0.062500 0 0 0 0 0 0 4 246097
-0.020303 -0.023855 0.119787 -1.224963 -0.555644 0.098318 -0.062500 0 0 0 0 0 0 4 247301
-0.020358 -0.023909 0.119786 -1.332933 -0.568138 0.209565 -0.062500 0 0 0 0 0 0 4 248308
-0.020409 -0.023961 0.119782 -1.400842 -0.585143 0.272853 -0.062500 0 0 0 0 0 0 4 249308
-0.020449 -0.024004 0.119792 -1.567292 -0.709802 0.086250 -0.062500 0 0 0 0 0 0 4 250308
-0.020498 -0.024029 0.119786 -1.461216 -0.957639 0.273005 -0.062500 0 0 0 0 0 0 4 251308
-0.020537 -0.024058 0.119796 -1.583004 -0.940077 0.089617 -0.062500 0 0 0 0 0 0 4 252327
-0.020580 -0.024097 0.119795 -1.555135 -0.805550 0.197966 -0.062500 0 0 0 0 0 0 4 253320
-0.020615 -0.024134 0.119807 -1.640378 -0.832953 0.045680 -0.062500 0 0 0 0 0 0 4 254322
-0.020662 -0.024155 0.119802 -1.519790 -1.032594 0.247817 -0.062500 0 0 0 0 0 0 4 255321
-0.020709 -0.024192 0.119796 -1.507403 -0.856265 0.289313 -0.062500 0 0 0 0 0 0 4 256318
-0.020747 -0.024227 0.119805 -1.619876 -0.854666 0.087870 -0.062500 0 0 0 0 0 0 4 257319
-0.020789 -0.024269 0.119804 -1.586468 -0.778477 0.193269 -0.062500 0 0 0 0 0 0 4 258307
-0.020852 -0.024281 0.119816 -1.326832 -1.172609 0.029523 -0.062500 0 0 0 0 0 0 4 259292
-0.020906 -0.024311 0.119816 -1.414953 -0.967804 0.161425 -0.062500 0 0 0 0 0 0 4 260319
-0.020956 -0.024351 0.119812 -1.474909 -0.814767 0.238469 -0.062500 0 0 0 0 0 0 4 261317
-0.020996 -0.024388 0.119822 -1.616732 -0.843633 0.057417 -0.062500 0 0 0 0 0 0 4 262319
-0.021038 -0.024431 0.119821 -1.594641 -0.766752 0.171914 -0.062500 0 0 0 0 0 0 4 263291
-0.021080 -0.024448 0.119827 -1.608973 -1.112967 0.096429 -0.062500 0 0 0 0 0 0 4 264317
-0.021124 -0.024481 0.119825 -1.592637 -0.943928 0.193160 -0.062500 0 0 0 0 0 0 4 265318
-0.021169 -0.024523 0.119820 -1.574928 -0.811006 0.249256 -0.062500 0 0 0 0 0 0 4 266288
-0.021207 -0.024561 0.119829 -1.676090 -0.851633 0.058901 -0.062500 0 0 0 0 0 0 4 267308
-0.021248 -0.024605 0.119829 -1.634308 -0.781876 0.169869 -0.062500 0 0 0 0 0 0 4 268321
-0.021292 -0.024652 0.119824 -1.608472 -0.745349 0.237908 -0.062500 0 0 0 0 0 0 4 269324
-0.021335 -0.024671 0.119828 -1.611694 -1.106413 0.126374 -0.062500 0 0 0 0 0 0 4 270319
-0.021379 -0.024705 0.119825 -1.603946 -0.948689 0.207824 -0.062500 0 0 0 0 0 0 4 271320
-0.021416 -0.024739 0.119835 -1.702008 -0.938823 0.038442 -0.062500 0 0 0 0 0 0 4 272319
-0.021457 -0.024781 0.119834 -1.657865 -0.839492 0.159249 -0.062500 0 0 0 0 0 0 4 273319
-0.021500 -0.024827 0.119830 -1.624923 -0.795356 0.231594 -0.062500 0 0 0 0 0 0 4 274318
-0.021543 -0.024845 0.119834 -1.626309 -1.148022 0.121175 -0.062500 0 0 0 0 0 0 4 275326
-0.021588 -0.024879 0.119831 -1.610048 -0.978463 0.203785 -0.062500 0 0 0 0 0 0 4 276318
-0.021633 -0.024922 0.119825 -1.606012 -0.857711 0.254543 -0.062500 0 0 0 0 0 0 4 277316
-0.021670 -0.024960 0.119833 -1.708225 -0.901406 0.061585 -0.062500 0 0 0 0 0 0 4 278318
-0.021712 -0.025004 0.119832 -1.670555 -0.862535 0.172061 -0.062500 0 0 0 0 0 0 4 279318
-0.021747 -0.025042 0.119843 -1.746553 -0.924044 0.020355 -0.062500 0 0 0 0 0 0 4 280318
-0.021793 -0.025064 0.119837 -1.602726 -1.142017 0.221884 -0.062500 0 0 0 0 0 0 4 281318
-0.021840 -0.025101 0.119830 -1.589876 -0.975072 0.266674 -0.062500 0 0 0 0 0 0 4 282318
-0.021878 -0.025136 0.119838 -1.714549 -0.973557 0.065643 -0.062500 0 0 0 0 0 0 4 283318
-0.021919 -0.025179 0.119837 -1.675124 -0.922212 0.172563 -0.062500 0 0 0 0 0 0 4 284315
-0.021955 -0.025216 0.119847 -1.753677 -0.971950 0.019238 -0.062500 0 0 0 0 0 0 4 285327
-0.021995 -0.025260 0.119847 -1.699318 -0.904886 0.147891 -0.062500 0 0 0 0 0 0 4 286322
-0.022029 -0.025298 0.119857 -1.766597 -0.964374 0.003578 -0.062500 0 0 0 0 0 0 4 287309
-0.022075 -0.025320 0.119852 -1.635121 -1.176735 0.207800 -0.062500 0 0 0 0 0 0 4 288316
-0.022122 -0.025356 0.119844 -1.620293 -1.008941 0.254696 -0.062500 0 0 0 0 0 0 4 289315
-0.022160 -0.025391 0.119852 -1.713882 -1.060325 0.054286 -0.062500 0 0 0 0 0 0 4 290305
-0.022201 -0.025433 0.119851 -1.678991 -0.970427 0.161819 -0.062500 0 0 0 0 0 0 4 291318
-0.022224 -0.025485 0.119839 -1.922096 -0.841776 0.309996 -0.062500 0 0 0 0 0 0 4 292318
-0.022257 -0.025506 0.119840 -1.809654 -1.217916 0.160453 -0.062500 0 0 0 0 0 0 4 293317
-0.022296 -0.025542 0.119836 -1.740423 -1.055064 0.223000 -0.062500 0 0 0 0 0 0 4 294318
-0.022330 -0.025577 0.119845 -1.796677 -1.053899 0.044780 -0.062500 0 0 0 0 0 0 4 295319
-0.022370 -0.025618 0.119843 -1.707459 -1.029309 0.163196 -0.062500 0 0 0 0 0 0 4 296314
-0.022404 -0.025656 0.119854 -1.770326 -1.075933 0.014434 -0.062500 0 0 0 0 0 0 4 297316
-0.022450 -0.025677 0.119848 -1.619956 -1.288602 0.216371 -0.062500 0 0 0 0 0 0 4 298314
-0.022496 -0.025714 0.119840 -1.604957 -1.118177 0.263719 -0.062500 0 0 0 0 0 0 4 299394
-0.022534 -0.025749 0.119848 -1.739894 -1.096392 0.063215 -0.062500 0 0 0 0 0 0 4 300394
-0.022576 -0.025791 0.119846 -1.670811 -1.082800 0.171164 -0.062500 0 0 0 0 0 0 4 301389
-0.022611 -0.025828 0.119856 -1.748055 -1.130978 0.017850 -0.062500 0 0 0 0 0 0 4 302368
-0.022651 -0.025872 0.119855 -1.694488 -1.064570 0.147415 -0.062500 0 0 0 0 0 0 4 303383
-0.022685 -0.025910 0.119865 -1.760762 -1.122955 0.003122 -0.062500 0 0 0 0 0 0 4 304366
-0.022703 -0.025958 0.119858 -2.010858 -0.969132 0.215628 -0.062500 0 0 0 0 0 0 4 305383
-0.022735 -0.026008 0.119850 -1.850503 -0.939820 0.260728 -0.062500 0 0 0 0 0 0 4 306367
-0.022766 -0.026050 0.119857 -1.802843 -1.130999 0.058343 -0.062500 0 0 0 0 0 0 4 307384
-0.022804 -0.026095 0.119855 -1.712651 -1.095509 0.165759 -0.062500 0 0 0 0 0 0 4 308366
-0.022837 -0.026134 0.119865 -1.761306 -1.170718 0.012056 -0.062500 0 0 0 0 0 0 4 309381
-0.022876 -0.026178 0.119863 -1.738394 -1.080101 0.141845 -0.062500 0 0 0 0 0 0 4 310365
-0.022917 -0.026195 0.119869 -1.707278 -1.426305 0.066687 -0.062500 0 0 0 0 0 0 4 311381
-0.022960 -0.026228 0.119865 -1.677211 -1.251279 0.170856 -0.062500 0 0 0 0 0 0 4 312365
-0.023004 -0.026270 0.119859 -1.590682 -1.230142 0.232338 -0.062500 0 0 0 0 0 0 4 313380
-0.023041 -0.026308 0.119866 -1.685602 -1.267692 0.042477 -0.062500 0 0 0 0 0 0 4 314364
-0.023082 -0.026351 0.119864 -1.644679 -1.200521 0.155945 -0.062500 0 0 0 0 0 0 4 315380
-0.023116 -0.026389 0.119874 -1.768227 -1.214767 0.004635 -0.062500 0 0 0 0 0 0 4 316396
-0.023149 -0.026454 0.119877 -1.803711 -0.872897 0.067134 -0.062500 0 0 0 0 0 0 4 317381
-0.023188 -0.026512 0.119873 -1.727289 -0.940658 0.175132 -0.062500 0 0 0 0 0 0 4 318363
-0.023222 -0.026557 0.119881 -1.700226 -1.226259 0.010458 -0.062500 0 0 0 0 0 0 4 320270
-0.023275 -0.026620 0.119890 -1.514667 -0.951949 -0.010551 -0.062500 0 0 0 0 0 0 4 322386
-0.023339 -0.026693 0.119898 -1.362832 -0.812782 -0.017654 -0.062500 0 0 0 0 0 0 4 323312
-0.023421 -0.026726 0.119897 -0.999801 -1.445638 0.111789 -0.062500 0 0 0 0 0 0 4 324300
-0.023476 -0.026760 0.119906 -1.320352 -1.497609 -0.030328 -0.062500 0 0 0 0 0 0 4 325310
-0.023526 -0.026800 0.119905 -1.425447 -1.405864 0.105107 -0.062500 0 0 0 0 0 0 4 326299
-0.023565 -0.026837 0.119914 -1.642208 -1.387736 -0.037304 -0.062500 0 0 0 0 0 0 4 327308
-0.023586 -0.026885 0.119907 -1.902964 -1.250157 0.174576 -0.062500 0 0 0 0 0 0 4 328300
-0.023611 -0.026926 0.119914 -1.870970 -1.326479 -0.000275 -0.062500 0 0 0 0 0 0 4 329309
-0.023638 -0.026993 0.119916 -1.708550 -1.157350 0.048414 -0.062500 0 0 0 0 0 0 4 330298
-0.023673 -0.027020 0.119922 -1.607889 -1.627503 -0.007324 -0.062500 0 0 0 0 0 0 4 331314
-0.023691 -0.027064 0.119914 -1.896790 -1.403125 0.189769 -0.062500 0 0 0 0 0 0 4 332351
-0.023724 -0.027111 0.119904 -1.738251 -1.339576 0.227464 -0.062500 0 0 0 0 0 0 4 333316
-0.023747 -0.027174 0.119915 -1.831613 -1.134135 -0.045672 -0.062500 0 0 0 0 0 0 4 334311
-0.023788 -0.027207 0.119909 -1.618020 -1.491229 0.155685 -0.062500 0 0 0 0 0 0 4 335317
-0.023816 -0.027263 0.119922 -1.832044 -1.186435 -0.075948 -0.062500 0 0 0 0 0 0 4 336319
-0.023852 -0.027314 0.119921 -1.623161 -1.363395 0.073495 -0.062500 0 0 0 0 0 0 4 337286
-0.023892 -0.027365 0.119915 -1.554547 -1.378399 0.165578 -0.062500 0 0 0 0 0 0 4 338302
-0.023949 -0.027402 0.119928 -1.343053 -1.557628 -0.087037 -0.062500 0 0 0 0 0 0 4 339324
-0.023998 -0.027444 0.119927 -1.403370 -1.506676 0.065087 -0.062500 0 0 0 0 0 0 4 340317
-0.024038 -0.027481 0.119937 -1.623903 -1.501533 -0.064477 -0.062500 0 0 0 0 0 0 4 341316
-0.024079 -0.027524 0.119935 -1.464296 -1.603332 0.077610 -0.062500 0 0 0 0 0 0 4 342304
-0.024107 -0.027584 0.119949 -1.639374 -1.375969 -0.127418 -0.062500 0 0 0 0 0 0 4 343315
-0.024143 -0.027638 0.119948 -1.556560 -1.434172 0.037637 -0.062500 0 0 0 0 0 0 4 344317
-0.024183 -0.027689 0.119942 -1.581565 -1.396088 0.136999 -0.062500 0 0 0 0 0 0 4 345316
-0.024189 -0.027759 0.119949 -2.019379 -1.160808 -0.027060 -0.062500 0 0 0 0 0 0 4 346316
-0.024214 -0.027818 0.119945 -1.816207 -1.276687 0.090522 -0.062500 0 0 0 0 0 0 4 347323
-0.024241 -0.027864 0.119954 -1.771966 -1.455159 -0.060720 -0.062500 0 0 0 0 0 0 4 348288
-0.024269 -0.027933 0.119956 -1.687901 -1.276673 0.007917 -0.062500 0 0 0 0 0 0 4 349319
-0.024298 -0.027984 0.119967 -1.685903 -1.485214 -0.108775 -0.062500 0 0 0 0 0 0 4 350314
-0.024333 -0.028034 0.119965 -1.585430 -1.526421 0.043860 -0.062500 0 0 0 0 0 0 4 351317
-0.024395 -0.028078 0.119963 -1.238504 -1.598638 0.059077 -0.062500 0 0 0 0 0 0 4 352308
-0.024440 -0.028116 0.119972 -1.514637 -1.603862 -0.088340 -0.062500 0 0 0 0 0 0 4 353285
-0.024478 -0.028181 0.119974 -1.474173 -1.436954 -0.012486 -0.062500 0 0 0 0 0 0 4 354286
-0.024518 -0.028238 0.119969 -1.439679 -1.508446 0.098454 -0.062500 0 0 0 0 0 0 4 355287
-0.024553 -0.028284 0.119976 -1.513575 -1.666752 -0.066402 -0.062500 0 0 0 0 0 0 4 356315
-0.024607 -0.028347 0.119983 -1.382025 -1.376291 -0.076630 -0.062500 0 0 0 0 0 0 4 357284
-0.024647 -0.028395 0.119995 -1.526521 -1.558079 -0.165820 -0.062500 0 0 0 0 0 0 4 358315
-0.024689 -0.028442 0.119994 -1.341733 -1.752354 0.004840 -0.062500 0 0 0 0 0 0 4 359316
-0.024717 -0.028504 0.120008 -1.524217 -1.562460 -0.184570 -0.062500 0 0 0 0 0 0 4 360314
-0.024752 -0.028559 0.120007 -1.538669 -1.426368 -0.014533 -0.062500 0 0 0 0 0 0 4 361316
-0.024792 -0.028611 0.120000 -1.471804 -1.469304 0.087677 -0.062500 0 0 0 0 0 0 4 362295
-0.024798 -0.028681 0.120006 -1.911802 -1.234297 -0.074386 -0.062500 0 0 0 0 0 0 4 363316
-0.024823 -0.028741 0.120002 -1.755334 -1.096842 0.043844 -0.062500 0 0 0 0 0 0 4 364314
-0.024849 -0.028787 0.120010 -1.709427 -1.275948 -0.107573 -0.062500 0 0 0 0 0 0 4 365315
-0.024877 -0.028856 0.120011 -1.690870 -0.999050 -0.035178 -0.062500 0 0 0 0 0 0 4 366286
-0.024935 -0.028910 0.120010 -1.155268 -1.334836 -0.000421 -0.062500 0 0 0 0 0 0 4 367317
-0.024977 -0.028953 0.120019 -1.337470 -1.165017 -0.136525 -0.062500 0 0 0 0 0 0 4 368315
-0.025021 -0.028998 0.120016 -1.349221 -1.152106 0.008604 -0.062500 0 0 0 0 0 0 4 369314
-0.025056 -0.029038 0.120025 -1.445693 -1.229339 -0.129905 -0.062500 0 0 0 0 0 0 4 370316
-0.025117 -0.029076 0.120027 -0.988613 -1.407237 -0.062967 -0.062500 0 0 0 0 0 0 4 371315
-0.025162 -0.029111 0.120037 -1.172037 -1.445268 -0.173969 -0.062500 0 0 0 0 0 0 4 372314
-0.025206 -0.029153 0.120034 -1.196264 -0.999759 -0.016858 -0.062500 0 0 0 0 0 0 4 373303
-0.025242 -0.029190 0.120043 -1.299519 -1.044675 -0.150259 -0.062500 0 0 0 0 0 0 4 374312
-0.025282 -0.029232 0.120040 -1.263078 -0.982195 -0.008388 -0.062500 0 0 0 0 0 0 4 375318
-0.025302 -0.029284 0.120026 -1.508717 -0.858953 0.149458 -0.062500 0 0 0 0 0 0 4 376314
-0.025327 -0.029327 0.120030 -1.359097 -1.089804 -0.061570 -0.062500 0 0 0 0 0 0 4 377315
-0.025362 -0.029373 0.120025 -1.187503 -0.656142 0.039966 -0.062500 0 0 0 0 0 0 4 378314
-0.025393 -0.029413 0.120032 -1.212291 -0.731937 -0.118243 -0.062500 0 0 0 0 0 0 4 379319
-0.025417 -0.029440 0.120019 -1.320443 -0.901790 0.144206 -0.062500 0 0 0 0 0 0 4 380314
-0.025443 -0.029471 0.120023 -1.291899 -0.868627 -0.055130 -0.062500 0 0 0 0 0 0 4 381314
-0.025478 -0.029511 0.120017 -1.176687 -0.754121 0.048271 -0.062500 0 0 0 0 0 0 4 382284
-0.025517 -0.029525 0.120020 -1.109297 -1.067752 -0.050430 -0.062500 0 0 0 0 0 0 4 383316
-0.025537 -0.029562 0.120009 -1.266757 -0.920731 0.128059 -0.062500 0 0 0 0 0 0 4 384314
-0.025569 -0.029576 0.120010 -1.026857 -0.781899 -0.002647 -0.062500 0 0 0 0 0 0 4 385309
-0.025607 -0.029577 0.120015 -0.942036 -0.972457 -0.082971 -0.062500 0 0 0 0 0 0 4 386308
-0.025634 -0.029586 0.120001 -1.077910 -0.902202 0.173975 -0.062500 0 0 0 0 0 0 4 387386
-0.025662 -0.029607 0.120004 -1.071849 -0.720105 -0.030496 -0.062500 0 0 0 0 0 0 4 388381
-0.025683 -0.029626 0.119990 -1.152259 -0.742884 0.200256 -0.062500 0 0 0 0 0 0 4 389364
-0.025717 -0.029630 0.119988 -1.011519 -0.923032 0.046419 -0.062500 0 0 0 0 0 0 4 390380
-0.025733 -0.029633 0.119988 -1.212531 -0.970888 0.022417 -0.062500 0 0 0 0 0 0 4 391298
-0.025750 -0.029642 0.119971 -1.181127 -0.973017 0.243321 -0.062500 0 0 0 0 0 0 4 392307
-0.025773 -0.029664 0.119974 -1.095999 -0.794188 0.018116 -0.062500 0 0 0 0 0 0 4 393298
-0.025784 -0.029675 0.119975 -1.238731 -0.923617 0.012082 -0.062500 0 0 0 0 0 0 4 394306
-0.025798 -0.029689 0.119959 -1.224752 -0.906179 0.245454 -0.062500 0 0 0 0 0 0 4 396080
-0.025805 -0.029697 0.119952 -1.301204 -0.975037 0.155319 -0.062500 0 0 0 0 0 0 4 398233
-0.025831 -0.029695 0.119954 -1.072972 -1.099419 0.027981 -0.062500 0 0 0 0 0 0 4 399300
-0.025851 -0.029703 0.119939 -1.115949 -1.003998 0.258151 -0.062500 0 0 0 0 0 0 4 400307
-0.025863 -0.029707 0.119933 -1.244556 -1.025420 0.171413 -0.062500 0 0 0 0 0 0 4 401297
-0.025868 -0.029710 0.119930 -1.325298 -1.051963 0.116253 -0.062500 0 0 0 0 0 0 4 402286
-0.025872 -0.029712 0.119929 -1.369790 -1.070564 0.091054 -0.062500 0 0 0 0 0 0 4 403306
-0.025881 -0.029721 0.119912 -1.290777 -0.979480 0.307364 -0.062500 0 0 0 0 0 0 4 404297
-0.025908 -0.029721 0.119910 -1.052784 -1.083906 0.139058 -0.062500 0 0 0 0 0 0 4 405306
-0.025922 -0.029721 0.119909 -1.204426 -1.092736 0.107429 -0.062500 0 0 0 0 0 0 4 406318
-0.025929 -0.029721 0.119909 -1.308085 -1.093982 0.097934 -0.062500 0 0 0 0 0 0 4 407313
-0.025932 -0.029721 0.119908 -1.362994 -1.094811 0.094279 -0.062500 0 0 0 0 0 0 4 408319
-0.025927 -0.029743 0.119913 -1.489050 -0.808802 0.034030 -0.062500 0 0 0 0 0 0 4 409319
-0.025923 -0.029754 0.119914 -1.466709 -0.928080 0.057673 -0.062500 0 0 0 0 0 0 4 410306
-0.025922 -0.029759 0.119915 -1.445397 -1.011586 0.072562 -0.062500 0 0 0 0 0 0 4 411318
-0.025921 -0.029762 0.119915 -1.433027 -1.054716 0.079334 -0.062500 0 0 0 0 0 0 4 412316
-0.025920 -0.029763 0.119915 -1.426420 -1.075983 0.082256 -0.062500 0 0 0 0 0 0 4 413314
-0.025920 -0.029764 0.119916 -1.422923 -1.086424 0.083493 -0.062500 0 0 0 0 0 0 4 414309
-0.025942 -0.029758 0.119921 -1.140239 -1.164776 0.014103 -0.062500 0 0 0 0 0 0 4 415316
-0.025952 -0.029755 0.119923 -1.254926 -1.143078 0.043202 -0.062500 0 0 0 0 0 0 4 416314
-0.025950 -0.029776 0.119928 -1.434196 -0.836439 0.002691 -0.062500 0 0 0 0 0 0 4 417308
-0.025956 -0.029793 0.119914 -1.337290 -0.840866 0.262434 -0.062500 0 0 0 0 0 0 4 418284
-0.025960 -0.029803 0.119908 -1.301155 -1.019037 0.187467 -0.062500 0 0 0 0 0 0 4 419309
-0.025962 -0.029809 0.119905 -1.325019 -1.087618 0.137205 -0.062500 0 0 0 0 0 0 4 420315
-0.025964 -0.029812 0.119904 -1.340433 -1.127184 0.114044 -0.062500 0 0 0 0 0 0 4 421315
-0.025986 -0.029807 0.119909 -1.068539 -1.222295 0.034258 -0.062500 0 0 0 0 0 0 4 422314
-0.025997 -0.029805 0.119911 -1.189218 -1.209778 0.058824 -0.062500 0 0 0 0 0 0 4 423315
-0.026002 -0.029804 0.119911 -1.273545 -1.194791 0.075021 -0.062500 0 0 0 0 0 0 4 424314
-0.026005 -0.029803 0.119912 -1.317356 -1.185333 0.082453 -0.062500 0 0 0 0 0 0 4 425313
-0.025999 -0.029825 0.119916 -1.437420 -0.893125 0.027132 -0.062500 0 0 0 0 0 0 4 426313
-0.025995 -0.029835 0.119918 -1.411669 -1.009077 0.052677 -0.062500 0 0 0 0 0 0 4 427313
-0.025993 -0.029840 0.119919 -1.388525 -1.090736 0.068346 -0.062500 0 0 0 0 0 0 4 428313
-0.025993 -0.029843 0.119919 -1.375186 -1.132893 0.075456 -0.062500 0 0 0 0 0 0 4 429312
-0.025992 -0.029844 0.119919 -1.368073 -1.153630 0.078514 -0.062500 0 0 0 0 0 0 4 430312
-0.025992 -0.029845 0.119919 -1.364331 -1.163813 0.079821 -0.062500 0 0 0 0 0 0 4 431313
-0.025992 -0.029845 0.119919 -1.362389 -1.168784 0.080370 -0.062500 0 0 0 0 0 0 4 432312
-0.025992 -0.029845 0.119919 -1.361435 -1.171209 0.080612 -0.062500 0 0 0 0 0 0 4 433313
-0.025984 -0.029867 0.119923 -1.459284 -0.885567 0.022359 -0.062500 0 0 0 0 0 0 4 434282
-0.025980 -0.029878 0.119925 -1.422486 -1.005045 0.046498 -0.062500 0 0 0 0 0 0 4 435313
-0.025978 -0.029883 0.119926 -1.393849 -1.088671 0.061569 -0.062500 0 0 0 0 0 0 4 436320
-0.025985 -0.029894 0.119910 -1.275340 -1.029679 0.295790 -0.062500 0 0 0 0 0 0 4 437314
-0.025989 -0.029900 0.119903 -1.297245 -1.075394 0.205126 -0.062500 0 0 0 0 0 0 4 438309
-0.025991 -0.029904 0.119900 -1.322287 -1.115053 0.147688 -0.062500 0 0 0 0 0 0 4 439284
-0.025993 -0.029906 0.119899 -1.338789 -1.140470 0.121434 -0.062500 0 0 0 0 0 0 4 440312
-0.025993 -0.029907 0.119899 -1.348521 -1.155434 0.110120 -0.062500 0 0 0 0 0 0 4 441313
-0.025986 -0.029930 0.119903 -1.452503 -0.876886 0.047178 -0.062500 0 0 0 0 0 0 4 442312
-0.025983 -0.029941 0.119904 -1.418895 -1.000450 0.069147 -0.062500 0 0 0 0 0 0 4 443314
-0.025981 -0.029946 0.119905 -1.391984 -1.086182 0.083255 -0.062500 0 0 0 0 0 0 4 444313
-0.026001 -0.029943 0.119910 -1.095921 -1.203923 0.019888 -0.062500 0 0 0 0 0 0 4 445312
-0.026011 -0.029941 0.119912 -1.203577 -1.201558 0.051474 -0.062500 0 0 0 0 0 0 4 446312
-0.026016 -0.029940 0.119913 -1.280964 -1.191138 0.070667 -0.062500 0 0 0 0 0 0 4 447308
-0.026018 -0.029939 0.119914 -1.321178 -1.183692 0.079381 -0.062500 0 0 0 0 0 0 4 448309
-0.026020 -0.029939 0.119914 -1.341097 -1.179178 0.083132 -0.062500 0 0 0 0 0 0 4 449311
-0.026021 -0.029969 0.119902 -1.347110 -0.787597 0.254141 -0.062500 0 0 0 0 0 0 4 450311
-0.026022 -0.029985 0.119897 -1.345535 -0.929565 0.185192 -0.062500 0 0 0 0 0 0 4 451314
-0.026022 -0.029993 0.119895 -1.348755 -1.041309 0.141728 -0.062500 0 0 0 0 0 0 4 452314
-0.026023 -0.029997 0.119894 -1.352727 -1.104239 0.121866 -0.062500 0 0 0 0 0 0 4 453305
-0.026023 -0.029999 0.119893 -1.355734 -1.137655 0.113278 -0.062500 0 0 0 0 0 0 4 454312
-0.026023 -0.030001 0.119893 -1.357759 -1.155086 0.109636 -0.062500 0 0 0 0 0 0 4 455313
-0.026023 -0.030001 0.119893 -1.358912 -1.164117 0.108078 -0.062500 0 0 0 0 0 0 4 456312
-0.026023 -0.030001 0.119893 -1.359579 -1.168757 0.107417 -0.062500 0 0 0 0 0 0 4 457313
-0.026023 -0.030002 0.119893 -1.359926 -1.171153 0.107137 -0.062500 0 0 0 0 0 0 4 458312
-0.026031 -0.030010 0.119877 -1.257794 -1.070491 0.334482 -0.062500 0 0 0 0 0 0 4 459307
-0.026036 -0.030015 0.119870 -1.288211 -1.095388 0.240844 -0.062500 0 0 0 0 0 0 4 460298
-0.026060 -0.030012 0.119872 -1.036682 -1.198303 0.112423 -0.062500 0 0 0 0 0 0 4 461306
-0.026065 -0.030033 0.119877 -1.269842 -0.907421 0.056572 -0.062500 0 0 0 0 0 0 4 462297
-0.026067 -0.030043 0.119879 -1.325548 -1.017691 0.086779 -0.062500 0 0 0 0 0 0 4 463305
-0.026068 -0.030048 0.119880 -1.345423 -1.095499 0.104957 -0.062500 0 0 0 0 0 0 4 464295
-0.026068 -0.030050 0.119880 -1.353696 -1.135452 0.113183 -0.062500 0 0 0 0 0 0 4 465304
-0.026068 -0.030051 0.119881 -1.357391 -1.154989 0.116737 -0.062500 0 0 0 0 0 0 4 466295
-0.026068 -0.030052 0.119881 -1.359016 -1.164517 0.118249 -0.062500 0 0 0 0 0 0 4 467305
-0.026068 -0.030052 0.119881 -1.359747 -1.169146 0.118888 -0.062500 0 0 0 0 0 0 4 468309
-0.026061 -0.030074 0.119885 -1.458943 -0.884266 0.061516 -0.062500 0 0 0 0 0 0 4 469305
-0.026057 -0.030085 0.119886 -1.422265 -1.004406 0.085405 -0.062500 0 0 0 0 0 0 4 470295
-0.026076 -0.030085 0.119892 -1.112716 -1.161876 0.030673 -0.062500 0 0 0 0 0 0 4 472356
-0.026094 -0.030092 0.119878 -1.110192 -1.079161 0.293720 -0.062500 0 0 0 0 0 0 4 475363
-0.026117 -0.030113 0.119882 -1.031475 -0.889933 0.094018 -0.062500 0 0 0 0 0 0 4 476297
-0.026129 -0.030123 0.119883 -1.177664 -1.011419 0.097079 -0.062500 0 0 0 0 0 0 4 477304
-0.026134 -0.030128 0.119884 -1.268040 -1.091872 0.107065 -0.062500 0 0 0 0 0 0 4 478295
-0.026137 -0.030131 0.119884 -1.314518 -1.133245 0.112170 -0.062500 0 0 0 0 0 0 4 479305
-0.026131 -0.030154 0.119888 -1.436649 -0.866498 0.056995 -0.062500 0 0 0 0 0 0 4 480301
-0.026128 -0.030165 0.119890 -1.411246 -0.995595 0.081627 -0.062500 0 0 0 0 0 0 4 481297
-0.026126 -0.030171 0.119890 -1.388264 -1.083947 0.096842 -0.062500 0 0 0 0 0 0 4 482313
-0.026147 -0.030168 0.119896 -1.093924 -1.203178 0.034296 -0.062500 0 0 0 0 0 0 4 483308
-0.026157 -0.030166 0.119898 -1.202555 -1.201212 0.065878 -0.062500 0 0 0 0 0 0 4 484305
-0.026162 -0.030165 0.119899 -1.280460 -1.190989 0.085075 -0.062500 0 0 0 0 0 0 4 485311
-0.026156 -0.030186 0.119903 -1.420092 -0.896318 0.036494 -0.062500 0 0 0 0 0 0 4 486311
-0.026154 -0.030197 0.119905 -1.403195 -1.010885 0.063857 -0.062500 0 0 0 0 0 0 4 487314
-0.026152 -0.030202 0.119906 -1.384316 -1.091776 0.080237 -0.062500 0 0 0 0 0 0 4 488312
-0.026144 -0.030226 0.119911 -1.472383 -0.846063 0.030504 -0.062500 0 0 0 0 0 0 4 489312
-0.026139 -0.030238 0.119912 -1.429312 -0.985652 0.057270 -0.062500 0 0 0 0 0 0 4 490311
-0.026158 -0.030238 0.119918 -1.116221 -1.152871 0.003911 -0.062500 0 0 0 0 0 0 4 491337
-0.026176 -0.030246 0.119904 -1.055263 -1.141143 0.267529 -0.062500 0 0 0 0 0 0 4 492323
-0.026177 -0.030273 0.119903 -1.257134 -0.880089 0.138054 -0.062500 0 0 0 0 0 0 4 493320
-0.026178 -0.030286 0.119902 -1.287007 -1.027005 0.112297 -0.062500 0 0 0 0 0 0 4 494302
-0.026179 -0.030293 0.119901 -1.295433 -1.129281 0.104212 -0.062500 0 0 0 0 0 0 4 495322
-0.026171 -0.030319 0.119905 -1.398776 -0.896225 0.044215 -0.062500 0 0 0 0 0 0 4 496322
-0.026167 -0.030331 0.119907 -1.420508 -0.976991 0.066311 -0.062500 0 0 0 0 0 0 4 497303
-0.026165 -0.030337 0.119908 -1.392761 -1.074517 0.080408 -0.062500 0 0 0 0 0 0 4 498320
-0.026157 -0.030362 0.119912 -1.476837 -0.837077 0.030196 -0.062500 0 0 0 0 0 0 4 499322
-0.026152 -0.030375 0.119914 -1.431533 -0.981034 0.056329 -0.062500 0 0 0 0 0 0 4 500323
-0.026171 -0.030375 0.119920 -1.060483 -1.216684 0.002608 -0.062500 0 0 0 0 0 0 4 501321
-0.026181 -0.030375 0.119922 -1.157874 -1.241392 0.038342 -0.062500 0 0 0 0 0 0 4 502320
-0.026178 -0.030396 0.119927 -1.329556 -0.956730 0.002851 -0.062500 0 0 0 0 0 0 4 503398
-0.026176 -0.030407 0.119929 -1.329787 -1.074960 0.035616 -0.062500 0 0 0 0 0 0 4 504384
-0.026175 -0.030412 0.119930 -1.319415 -1.157217 0.054310 -0.062500 0 0 0 0 0 0 4 505397
-0.026167 -0.030437 0.119935 -1.468938 -0.845521 0.006335 -0.062500 0 0 0 0 0 0 4 506358
-0.026162 -0.030449 0.119937 -1.427622 -0.985364 0.033172 -0.062500 0 0 0 0 0 0 4 507381
-0.026160 -0.030454 0.119937 -1.396512 -1.078993 0.049261 -0.062500 0 0 0 0 0 0 4 508359
-0.026151 -0.030479 0.119942 -1.479055 -0.839243 0.000341 -0.062500 0 0 0 0 0 0 4 509356
-0.026146 -0.030492 0.119944 -1.432678 -0.982137 0.026643 -0.062500 0 0 0 0 0 0 4 510348
-0.026166 -0.030492 0.119949 -1.117835 -1.151167 -0.027156 -0.062500 0 0 0 0 0 0 4 511385
-0.026175 -0.030491 0.119952 -1.158148 -1.241760 0.008641 -0.062500 0 0 0 0 0 0 4 512392
-0.026180 -0.030491 0.119953 -1.230005 -1.244564 0.029694 -0.062500 0 0 0 0 0 0 4 513389
-0.026174 -0.030513 0.119957 -1.367362 -0.955670 -0.016853 -0.062500 0 0 0 0 0 0 4 514358
-0.026171 -0.030524 0.119959 -1.348437 -1.073554 0.010321 -0.062500 0 0 0 0 0 0 4 515388
-0.026170 -0.030529 0.119960 -1.385338 -1.090052 0.026551 -0.062500 0 0 0 0 0 0 4 516396
-0.026161 -0.030553 0.119964 -1.473668 -0.844657 -0.022025 -0.062500 0 0 0 0 0 0 4 517357
-0.026157 -0.030565 0.119966 -1.429950 -0.984839 0.004173 -0.062500 0 0 0 0 0 0 4 518354
-0.026176 -0.030566 0.119972 -1.059673 -1.218643 -0.049689 -0.062500 0 0 0 0 0 0 4 519373
-0.026177 -0.030587 0.119978 -1.257619 -0.954411 -0.069726 -0.062500 0 0 0 0 0 0 4 520421
-0.026178 -0.030598 0.119981 -1.292372 -1.076166 -0.025749 -0.062500 0 0 0 0 0 0 4 521389
-0.026178 -0.030603 0.119982 -1.300917 -1.158619 -0.001825 -0.062500 0 0 0 0 0 0 4 522384
-0.026178 -0.030605 0.119983 -1.303298 -1.200439 0.008887 -0.062500 0 0 0 0 0 0 4 523387
-0.026170 -0.030628 0.119987 -1.404158 -0.932558 -0.042157 -0.062500 0 0 0 0 0 0 4 524380
-0.026166 -0.030640 0.119989 -1.423480 -0.995566 -0.017305 -0.062500 0 0 0 0 0 0 4 525387
-0.026164 -0.030645 0.119989 -1.394330 -1.083978 -0.002123 -0.062500 0 0 0 0 0 0 4 526352
-0.026163 -0.030648 0.119990 -1.378064 -1.129488 0.004784 -0.062500 0 0 0 0 0 0 4 527360
-0.026162 -0.030649 0.119990 -1.369506 -1.151961 0.007784 -0.062500 0 0 0 0 0 0 4 528394
-0.026176 -0.030666 0.119999 -1.127457 -1.014787 -0.116074 -0.062500 0 0 0 0 0 0 4 529384
-0.026182 -0.030674 0.120003 -1.203203 -1.115134 -0.064195 -0.062500 0 0 0 0 0 0 4 530353
-0.026185 -0.030678 0.120004 -1.254616 -1.180127 -0.031685 -0.062500 0 0 0 0 0 0 4 531357
-0.026187 -0.030680 0.120005 -1.280240 -1.211869 -0.016805 -0.062500 0 0 0 0 0 0 4 532352
-0.026188 -0.030680 0.120005 -1.292489 -1.226669 -0.010360 -0.062500 0 0 0 0 0 0 4 533352
-0.026180 -0.030703 0.120009 -1.398746 -0.945336 -0.062974 -0.062500 0 0 0 0 0 0 4 534355
-0.026176 -0.030714 0.120011 -1.363939 -1.067859 -0.039043 -0.062500 0 0 0 0 0 0 4 535383
-0.026174 -0.030719 0.120012 -1.336120 -1.153093 -0.024276 -0.062500 0 0 0 0 0 0 4 536360
-0.026165 -0.030744 0.120016 -1.477980 -0.842671 -0.072717 -0.062500 0 0 0 0 0 0 4 537378
-0.026182 -0.030750 0.120023 -1.094006 -1.123832 -0.116850 -0.062500 0 0 0 0 0 0 4 538360
-0.026191 -0.030753 0.120026 -1.176274 -1.193757 -0.072793 -0.062500 0 0 0 0 0 0 4 539377
-0.026202 -0.030762 0.120011 -1.137252 -1.120320 0.180385 -0.062500 0 0 0 0 0 0 4 540360
-0.026209 -0.030767 0.120004 -1.200550 -1.154825 0.098261 -0.062500 0 0 0 0 0 0 4 541360
-0.026213 -0.030771 0.120002 -1.245983 -1.188110 0.044254 -0.062500 0 0 0 0 0 0 4 542377
-0.026207 -0.030795 0.120004 -1.373124 -0.921788 -0.035717 -0.062500 0 0 0 0 0 0 4 543379
-0.026204 -0.030807 0.120006 -1.349998 -1.054333 -0.023928 -0.062500 0 0 0 0 0 0 4 544374
-0.026202 -0.030812 0.120006 -1.328728 -1.145546 -0.014366 -0.062500 0 0 0 0 0 0 4 545388
-0.026201 -0.030815 0.120006 -1.316665 -1.193012 -0.009837 -0.062500 0 0 0 0 0 0 4 546377
-0.026223 -0.030811 0.120011 -1.029025 -1.290680 -0.077531 -0.062500 0 0 0 0 0 0 4 548363
-0.026225 -0.030831 0.120017 -1.242163 -0.989437 -0.103037 -0.062500 0 0 0 0 0 0 4 549304
-0.026226 -0.030840 0.120020 -1.284372 -1.093245 -0.062196 -0.062500 0 0 0 0 0 0 4 550510
-0.026227 -0.030844 0.120021 -1.296811 -1.166991 -0.039642 -0.062500 0 0 0 0 0 0 4 551294
-0.026227 -0.030847 0.120022 -1.301166 -1.204529 -0.029526 -0.062500 0 0 0 0 0 0 4 552303
-0.026219 -0.030870 0.120026 -1.403693 -0.934179 -0.079930 -0.062500 0 0 0 0 0 0 4 553302
-0.026237 -0.030875 0.120032 -1.085081 -1.136539 -0.125207 -0.062500 0 0 0 0 0 0 4 554292
-0.026245 -0.030878 0.120035 -1.171711 -1.200071 -0.081777 -0.062500 0 0 0 0 0 0 4 555294
-0.026249 -0.030879 0.120036 -1.237223 -1.224021 -0.057006 -0.062500 0 0 0 0 0 0 4 556301
-0.026251 -0.030879 0.120037 -1.271100 -1.233556 -0.045825 -0.062500 0 0 0 0 0 0 4 557294
-0.026244 -0.030901 0.120041 -1.388816 -0.948664 -0.095665 -0.062500 0 0 0 0 0 0 4 558301
-0.026241 -0.030912 0.120043 -1.359012 -1.069629 -0.071163 -0.062500 0 0 0 0 0 0 4 559300
-0.026239 -0.030917 0.120044 -1.333672 -1.154039 -0.056183 -0.062500 0 0 0 0 0 0 4 560304
-0.026260 -0.030914 0.120049 -1.037965 -1.271798 -0.118941 -0.062500 0 0 0 0 0 0 4 561295
-0.026270 -0.030912 0.120051 -1.146003 -1.268779 -0.087469 -0.062500 0 0 0 0 0 0 4 562292
-0.026267 -0.030933 0.120056 -1.324879 -0.969177 -0.122820 -0.062500 0 0 0 0 0 0 4 563294
-0.026265 -0.030943 0.120058 -1.327369 -1.080931 -0.091677 -0.062500 0 0 0 0 0 0 4 564301
-0.026264 -0.030948 0.120059 -1.318079 -1.160097 -0.073816 -0.062500 0 0 0 0 0 0 4 565306
-0.026285 -0.030945 0.120064 -1.030199 -1.275113 -0.135258 -0.062500 0 0 0 0 0 0 4 566309
-0.026296 -0.030943 0.120067 -1.142199 -1.270465 -0.103289 -0.062500 0 0 0 0 0 0 4 567606
-0.026293 -0.030964 0.120071 -1.323099 -0.969983 -0.138337 -0.062500 0 0 0 0 0 0 4 568308
-0.026291 -0.030974 0.120074 -1.326494 -1.081334 -0.107146 -0.062500 0 0 0 0 0 0 4 569308
-0.026290 -0.030979 0.120074 -1.317662 -1.160285 -0.089267 -0.062500 0 0 0 0 0 0 4 570312
-0.026312 -0.030976 0.120080 -1.029900 -1.275312 -0.150634 -0.062500 0 0 0 0 0 0 4 571312
-0.026322 -0.030973 0.120082 -1.142031 -1.270584 -0.118695 -0.062500 0 0 0 0 0 0 4 572308
-0.026319 -0.030994 0.120087 -1.323089 -0.969997 -0.153671 -0.062500 0 0 0 0 0 0 4 573308
-0.026318 -0.031004 0.120089 -1.326502 -1.081305 -0.122532 -0.062500 0 0 0 0 0 0 4 574309
-0.026317 -0.031009 0.120090 -1.317666 -1.160285 -0.104671 -0.062500 0 0 0 0 0 0 4 575316
-0.026338 -0.031006 0.120095 -1.029873 -1.275342 -0.165981 -0.062500 0 0 0 0 0 0 4 576282
-0.026348 -0.031004 0.120097 -1.141983 -1.270642 -0.134079 -0.062500 0 0 0 0 0 0 4 577282
-0.026345 -0.031025 0.120102 -1.323192 -0.969931 -0.168984 -0.062500 0 0 0 0 0 0 4 578311
-0.026344 -0.031035 0.120104 -1.326548 -1.081261 -0.137897 -0.062500 0 0 0 0 0 0 4 579279
-0.026364 -0.031034 0.120110 -1.036056 -1.234818 -0.189364 -0.062500 0 0 0 0 0 0 4 580306
-0.026375 -0.031033 0.120113 -1.145581 -1.250788 -0.152930 -0.062500 0 0 0 0 0 0 4 581308
-0.026380 -0.031033 0.120114 -1.223680 -1.249175 -0.131582 -0.062500 0 0 0 0 0 0 4 582292
-0.026396 -0.031049 0.120123 -1.033233 -1.085025 -0.245272 -0.062500 0 0 0 0 0 0 4 583312
-0.026403 -0.031056 0.120127 -1.130934 -1.177380 -0.190603 -0.062500 0 0 0 0 0 0 4 584278
-0.026415 -0.031067 0.120112 -1.091123 -1.138017 0.071577 -0.062500 0 0 0 0 0 0 4 585309
-0.026421 -0.031074 0.120106 -1.152616 -1.190744 -0.006345 -0.062500 0 0 0 0 0 0 4 586298
-0.026425 -0.031078 0.120103 -1.196789 -1.232940 -0.058667 -0.062500 0 0 0 0 0 0 4 587310
-0.026449 -0.031074 0.120107 -0.940697 -1.334136 -0.151966 -0.062500 0 0 0 0 0 0 4 588308
-0.026452 -0.031094 0.120113 -1.172371 -1.035654 -0.188406 -0.062500 0 0 0 0 0 0 4 589306
-0.026454 -0.031104 0.120115 -1.223647 -1.142247 -0.152989 -0.062500 0 0 0 0 0 0 4 590277
-0.026455 -0.031108 0.120116 -1.240806 -1.217873 -0.132794 -0.062500 0 0 0 0 0 0 4 591294
-0.026477 -0.031105 0.120121 -0.965825 -1.331400 -0.192622 -0.062500 0 0 0 0 0 0 4 592305
-0.026480 -0.031125 0.120128 -1.186329 -1.036336 -0.214510 -0.062500 0 0 0 0 0 0 4 593307
-0.026481 -0.031134 0.120130 -1.231178 -1.143441 -0.172945 -0.062500 0 0 0 0 0 0 4 594306
-0.026481 -0.031139 0.120131 -1.244809 -1.218879 -0.150101 -0.062500 0 0 0 0 0 0 4 595309
-0.026481 -0.031141 0.120132 -1.249776 -1.257222 -0.139839 -0.062500 0 0 0 0 0 0 4 596306
-0.026503 -0.031136 0.120137 -0.969773 -1.350702 -0.204295 -0.062500 0 0 0 0 0 0 4 597306
-0.026506 -0.031156 0.120143 -1.188198 -1.045640 -0.228184 -0.062500 0 0 0 0 0 0 4 598307
-0.026507 -0.031165 0.120145 -1.232054 -1.148001 -0.187541 -0.062500 0 0 0 0 0 0 4 599309
-0.026529 -0.031164 0.120151 -0.963237 -1.296077 -0.233939 -0.062500 0 0 0 0 0 0 4 600306
-0.026532 -0.031185 0.120158 -1.185819 -1.019153 -0.249613 -0.062500 0 0 0 0 0 0 4 601307
-0.026533 -0.031195 0.120161 -1.231183 -1.135217 -0.205471 -0.062500 0 0 0 0 0 0 4 602293
-0.026555 -0.031194 0.120167 -0.962870 -1.290016 -0.250290 -0.062500 0 0 0 0 0 0 4 603296
-0.026566 -0.031193 0.120169 -1.083731 -1.305493 -0.211465 -0.062500 0 0 0 0 0 0 4 604302
-0.026563 -0.031215 0.120174 -1.269565 -1.014068 -0.242905 -0.062500 0 0 0 0 0 0 4 605307
-0.026562 -0.031225 0.120176 -1.274461 -1.130189 -0.210770 -0.062500 0 0 0 0 0 0 4 606308
-0.026583 -0.031224 0.120182 -0.984190 -1.286664 -0.261170 -0.062500 0 0 0 0 0 0 4 607313
-0.026601 -0.031231 0.120168 -0.950096 -1.244399 0.003952 -0.062500 0 0 0 0 0 0 4 608309
-0.026602 -0.031258 0.120166 -1.161127 -0.976841 -0.121722 -0.062500 0 0 0 0 0 0 4 609278
-0.026603 -0.031271 0.120165 -1.192581 -1.121985 -0.149132 -0.062500 0 0 0 0 0 0 4 610308
-0.026626 -0.031272 0.120170 -0.919511 -1.298939 -0.226830 -0.062500 0 0 0 0 0 0 4 611303
-0.026629 -0.031295 0.120176 -1.141916 -1.038820 -0.256078 -0.062500 0 0 0 0 0 0 4 612305
-0.026630 -0.031306 0.120178 -1.187590 -1.164531 -0.218076 -0.062500 0 0 0 0 0 0 4 613307
-0.026630 -0.031311 0.120179 -1.201738 -1.249631 -0.196783 -0.062500 0 0 0 0 0 0 4 614295
-0.026644 -0.031330 0.120188 -1.027263 -1.078701 -0.309100 -0.062500 0 0 0 0 0 0 4 615292
-0.026651 -0.031339 0.120192 -1.106756 -1.194555 -0.255207 -0.062500 0 0 0 0 0 0 4 616301
-0.026654 -0.031343 0.120194 -1.159915 -1.267148 -0.221962 -0.062500 0 0 0 0 0 0 4 617291
-0.026656 -0.031345 0.120195 -1.186362 -1.302576 -0.206737 -0.062500 0 0 0 0 0 0 4 618299
-0.026670 -0.031362 0.120204 -1.019228 -1.105041 -0.321859 -0.062500 0 0 0 0 0 0 4 619291
-0.026685 -0.031378 0.120191 -1.000969 -1.107880 -0.040376 -0.062500 0 0 0 0 0 0 4 620290
-0.026693 -0.031386 0.120186 -1.086518 -1.196799 -0.100962 -0.062500 0 0 0 0 0 0 4 621299
-0.026697 -0.031391 0.120183 -1.143181 -1.257428 -0.145072 -0.062500 0 0 0 0 0 0 4 622290
-0.026691 -0.031416 0.120186 -1.277463 -1.002859 -0.218996 -0.062500 0 0 0 0 0 0 4 624365
-0.026710 -0.031422 0.120192 -0.973558 -1.217532 -0.274666 -0.062500 0 0 0 0 0 0 4 625290
-0.026711 -0.031447 0.120199 -1.171523 -0.997285 -0.290098 -0.062500 0 0 0 0 0 0 4 626523
-0.026711 -0.031459 0.120201 -1.203058 -1.144363 -0.246163 -0.062500 0 0 0 0 0 0 4 627302
-0.026711 -0.031465 0.120203 -1.209671 -1.239899 -0.222336 -0.062500 0 0 0 0 0 0 4 628290
-0.026711 -0.031468 0.120203 -1.211140 -1.288201 -0.211624 -0.062500 0 0 0 0 0 0 4 629299
-0.026703 -0.031492 0.120207 -1.314069 -1.021950 -0.259902 -0.062500 0 0 0 0 0 0 4 630290
-0.026721 -0.031497 0.120214 -0.992819 -1.228700 -0.304668 -0.062500 0 0 0 0 0 0 4 631299
-0.026737 -0.031507 0.120200 -0.977216 -1.193891 -0.033234 -0.062500 0 0 0 0 0 0 4 632290
[truncated: 21,407,444 more chars]
