# Supplementary material for: Increasing Patient Engagement in Rehabilitation Exercises Using Computer-Based Citizen Science
Source: PLoS One. 2015 Mar 20;10(3):e0117013. doi: 10.1371/journal.pone.0117013 (PMC4368773; doi:10.1371/journal.pone.0117013)
Supplement: S5 Dataset — (ZIP) [file pone.0117013.s005.zip › Dataset_S5/P18/P18_without.dat]

0.025065 0.009579 0.170110 1.266619 3.172398 -2.409402 -0.000000 1 0 0 0 0 0 0 980
0.025003 0.009429 0.170197 0.925265 2.269296 -1.393490 -0.000031 1 0 0 0 0 0 0 1983
0.024950 0.009308 0.170274 0.744904 1.792576 -1.185238 -0.000063 1 0 0 0 0 0 0 2985
0.024909 0.009179 0.170337 0.568560 1.836782 -1.009024 -0.000094 1 0 0 0 0 0 0 3984
0.024868 0.009091 0.170382 0.541136 1.305972 -0.782312 -0.000125 1 0 0 0 0 0 0 4984
0.024849 0.009023 0.170409 0.245462 1.004170 -0.549910 -0.000155 1 0 0 0 0 0 0 5954
0.024838 0.008986 0.170423 0.093851 0.547917 -0.366428 -0.000188 1 0 0 0 0 0 0 6983
0.024832 0.008967 0.170429 0.003212 0.274308 -0.281786 -0.000219 1 0 0 0 0 0 0 7981
0.024825 0.008979 0.170427 -0.011786 -0.158740 -0.181754 -0.000250 1 0 0 0 0 0 0 8988
0.024836 0.009026 0.170405 -0.256033 -0.660495 0.052634 -0.000281 1 0 0 0 0 0 0 9969
0.024836 0.009094 0.170384 -0.149809 -0.997362 0.052243 -0.000315 1 0 0 0 0 0 0 11053
0.024837 0.009151 0.170354 -0.153066 -0.879890 0.145530 -0.000346 1 0 0 0 0 0 0 12060
0.024835 0.009203 0.170333 -0.139916 -0.816226 0.002569 -0.000377 1 0 0 0 0 0 0 13055
0.024813 0.009254 0.170313 0.108031 -0.801293 -0.030281 -0.000408 1 0 0 0 0 0 0 14051
0.024785 0.009283 0.170298 0.208182 -0.514868 -0.126122 -0.000440 1 0 0 0 0 0 0 15050
0.024753 0.009300 0.170285 0.253512 -0.341012 -0.192300 -0.000471 1 0 0 0 0 0 0 16049
0.024719 0.009312 0.170274 0.271632 -0.250756 -0.238032 -0.000502 1 0 0 0 0 0 0 17053
0.024687 0.009298 0.170269 0.232598 0.076999 -0.345583 -0.000533 1 0 0 0 0 0 0 18049
0.024657 0.009272 0.170266 0.206029 0.272803 -0.418209 -0.000565 1 0 0 0 0 0 0 19055
0.024626 0.009239 0.170266 0.188155 0.374875 -0.466723 -0.000596 1 0 0 0 0 0 0 20048
0.024596 0.009203 0.170266 0.173855 0.425769 -0.503010 -0.000627 1 0 0 0 0 0 0 21041
0.024565 0.009165 0.170266 0.157330 0.448822 -0.539868 -0.000666 1 0 0 0 0 0 0 22296
0.024535 0.009126 0.170267 0.147757 0.460407 -0.561407 -0.000690 1 0 0 0 0 0 0 23057
0.024516 0.009128 0.170261 -0.020021 -0.079064 -0.511151 -0.000721 1 0 0 0 0 0 0 24067
0.024492 0.009110 0.170259 0.025848 0.132092 -0.568029 -0.000752 1 0 0 0 0 0 0 25045
0.024476 0.009123 0.170252 -0.134087 -0.268888 -0.609053 -0.000870 1 0 0 0 0 0 0 28829
0.024441 0.009176 0.170247 0.092579 -0.842016 -0.655316 -0.000911 1 0 0 0 0 0 0 30125
0.024424 0.009203 0.170244 -0.125359 -0.560798 -0.714721 -0.000940 1 0 0 0 0 0 0 31060
0.024415 0.009217 0.170243 -0.272688 -0.363510 -0.760444 -0.000971 1 0 0 0 0 0 0 32060
0.024387 0.009248 0.170246 -0.039665 -0.581898 -0.842362 -0.001002 1 0 0 0 0 0 0 33052
0.024373 0.009264 0.170248 -0.211027 -0.399625 -0.853142 -0.001033 1 0 0 0 0 0 0 34052
0.024365 0.009272 0.170248 -0.332398 -0.282876 -0.867299 -0.001065 1 0 0 0 0 0 0 35054
0.024362 0.009275 0.170249 -0.403021 -0.224611 -0.886642 -0.001096 1 0 0 0 0 0 0 36052
0.024360 0.009277 0.170249 -0.445498 -0.197946 -0.908874 -0.001127 1 0 0 0 0 0 0 37050
0.024344 0.009258 0.170249 -0.274644 0.071591 -0.936984 -0.001159 1 0 0 0 0 0 0 38060
0.024336 0.009249 0.170249 -0.374266 -0.028226 -0.959334 -0.001190 1 0 0 0 0 0 0 39046
0.024311 0.009247 0.170259 -0.176870 -0.142050 -1.102586 -0.001221 1 0 0 0 0 0 0 40057
0.024298 0.009246 0.170263 -0.325013 -0.161112 -1.076953 -0.001252 1 0 0 0 0 0 0 41033
0.024291 0.009244 0.170265 -0.432964 -0.173372 -1.067420 -0.001283 1 0 0 0 0 0 0 42047
0.024288 0.009244 0.170266 -0.497360 -0.183716 -1.074178 -0.001314 1 0 0 0 0 0 0 43034
0.024265 0.009246 0.170276 -0.265449 -0.230726 -1.209994 -0.001346 1 0 0 0 0 0 0 44047
0.024253 0.009247 0.170281 -0.394979 -0.214605 -1.181151 -0.001377 1 0 0 0 0 0 0 45033
0.024232 0.009227 0.170283 -0.302237 0.046845 -1.188353 -0.001427 1 0 0 0 0 0 0 46628
0.024221 0.009217 0.170284 -0.432545 -0.054623 -1.176275 -0.001437 1 0 0 0 0 0 0 46963
0.024215 0.009212 0.170285 -0.527903 -0.133881 -1.191387 -0.001469 1 0 0 0 0 0 0 47976
0.024213 0.009209 0.170285 -0.584246 -0.178793 -1.211251 -0.001500 1 0 0 0 0 0 0 48967
0.024196 0.009188 0.170286 -0.420335 0.054577 -1.237575 -0.001531 1 0 0 0 0 0 0 49966
0.024188 0.009177 0.170286 -0.523868 -0.063422 -1.260176 -0.001562 1 0 0 0 0 0 0 50975
0.024183 0.009172 0.170286 -0.599976 -0.147958 -1.283491 -0.001593 1 0 0 0 0 0 0 51966
0.024166 0.009149 0.170286 -0.447496 0.063566 -1.311537 -0.001625 1 0 0 0 0 0 0 52975
0.024157 0.009138 0.170286 -0.556534 -0.065271 -1.334538 -0.001656 1 0 0 0 0 0 0 53966
0.024153 0.009133 0.170287 -0.640420 -0.157034 -1.367753 -0.001699 1 0 0 0 0 0 0 55333
0.024132 0.009132 0.170281 -0.440358 -0.230404 -1.313859 -0.001719 1 0 0 0 0 0 0 55979
0.024122 0.009132 0.170279 -0.570940 -0.252438 -1.367154 -0.001750 1 0 0 0 0 0 0 56969
0.024117 0.009132 0.170277 -0.663556 -0.261629 -1.412581 -0.001781 1 0 0 0 0 0 0 57978
0.024099 0.009112 0.170277 -0.518272 -0.008161 -1.450958 -0.001812 1 0 0 0 0 0 0 58966
0.024090 0.009102 0.170277 -0.630757 -0.115107 -1.479989 -0.001844 1 0 0 0 0 0 0 59974
0.024086 0.009097 0.170277 -0.711121 -0.193737 -1.506542 -0.001875 1 0 0 0 0 0 0 60967
0.024069 0.009075 0.170277 -0.560462 0.021132 -1.535655 -0.001906 1 0 0 0 0 0 0 61975
0.024060 0.009064 0.170277 -0.670325 -0.105967 -1.559503 -0.001937 1 0 0 0 0 0 0 62963
0.024055 0.009058 0.170277 -0.749967 -0.195228 -1.584290 -0.001969 1 0 0 0 0 0 0 63976
0.024038 0.009036 0.170277 -0.598491 0.014522 -1.611397 -0.001999 1 0 0 0 0 0 0 64954
0.024029 0.009024 0.170277 -0.708647 -0.115402 -1.635759 -0.002031 1 0 0 0 0 0 0 65979
0.024025 0.009018 0.170278 -0.788071 -0.205992 -1.659953 -0.002062 1 0 0 0 0 0 0 66978
0.024023 0.009016 0.170278 -0.836069 -0.255873 -1.684458 -0.002093 1 0 0 0 0 0 0 67971
0.024021 0.009014 0.170278 -0.866877 -0.283348 -1.709557 -0.002125 1 0 0 0 0 0 0 68977
0.024006 0.008994 0.170278 -0.689391 -0.040494 -1.737245 -0.002156 1 0 0 0 0 0 0 69976
0.023994 0.009005 0.170272 -0.741206 -0.437931 -1.688334 -0.002187 1 0 0 0 0 0 0 70971
0.023989 0.009011 0.170270 -0.835099 -0.411830 -1.742837 -0.002219 1 0 0 0 0 0 0 71976
0.023986 0.009015 0.170268 -0.892883 -0.375731 -1.788479 -0.002250 1 0 0 0 0 0 0 72968
0.023985 0.009016 0.170268 -0.928080 -0.356364 -1.824493 -0.002281 1 0 0 0 0 0 0 73977
0.023969 0.008997 0.170268 -0.752166 -0.089072 -1.857420 -0.002312 1 0 0 0 0 0 0 74975
0.023961 0.008988 0.170268 -0.849317 -0.189453 -1.883833 -0.002343 1 0 0 0 0 0 0 75970
0.023957 0.008983 0.170268 -0.922256 -0.264988 -1.909507 -0.002375 1 0 0 0 0 0 0 76972
0.023955 0.008981 0.170268 -0.966756 -0.307242 -1.934394 -0.002405 1 0 0 0 0 0 0 77953
0.023954 0.008980 0.170268 -0.995961 -0.330952 -1.960119 -0.002437 1 0 0 0 0 0 0 78971
0.023954 0.008979 0.170267 -1.017048 -0.345019 -1.985281 -0.002468 1 0 0 0 0 0 0 79971
0.023953 0.008979 0.170267 -1.033709 -0.354236 -2.010003 -0.002499 1 0 0 0 0 0 0 80953
0.023953 0.008978 0.170267 -1.048987 -0.361196 -2.035592 -0.002531 1 0 0 0 0 0 0 81971
0.023953 0.008978 0.170267 -1.062986 -0.366894 -2.060781 -0.002562 1 0 0 0 0 0 0 82973
0.023953 0.008978 0.170267 -1.076532 -0.371999 -2.086024 -0.002594 1 0 0 0 0 0 0 83977
0.023953 0.008978 0.170267 -1.089591 -0.376736 -2.110855 -0.002625 1 0 0 0 0 0 0 84965
0.023953 0.008978 0.170267 -1.102858 -0.381454 -2.136289 -0.002656 1 0 0 0 0 0 0 85977
0.023953 0.008978 0.170267 -1.115868 -0.385947 -2.161385 -0.002687 1 0 0 0 0 0 0 86975
0.023953 0.008978 0.170267 -1.128790 -0.390472 -2.186406 -0.002718 1 0 0 0 0 0 0 87971
0.023953 0.008978 0.170267 -1.141812 -0.394962 -2.211552 -0.002750 1 0 0 0 0 0 0 88971
0.023953 0.008978 0.170267 -1.154832 -0.399464 -2.236762 -0.002781 1 0 0 0 0 0 0 89974
0.023953 0.008978 0.170267 -1.168969 -0.404411 -2.264144 -0.002815 1 0 0 0 0 0 0 91064
0.023950 0.009000 0.170262 -1.137096 -0.693656 -2.216539 -0.002846 1 0 0 0 0 0 0 92067
0.023948 0.009011 0.170259 -1.170877 -0.589820 -2.270898 -0.002877 1 0 0 0 0 0 0 93036
0.023948 0.009017 0.170258 -1.197187 -0.512771 -2.317372 -0.002908 1 0 0 0 0 0 0 94046
0.023947 0.009020 0.170257 -1.216359 -0.472567 -2.353627 -0.002940 1 0 0 0 0 0 0 95056
0.023947 0.009022 0.170257 -1.231787 -0.453677 -2.383874 -0.002971 1 0 0 0 0 0 0 96048
0.023947 0.009023 0.170257 -1.245802 -0.446123 -2.411650 -0.003002 1 0 0 0 0 0 0 97050
0.023947 0.009023 0.170257 -1.259158 -0.444478 -2.437980 -0.003033 1 0 0 0 0 0 0 98048
0.023947 0.009023 0.170257 -1.272255 -0.445819 -2.463774 -0.003065 1 0 0 0 0 0 0 99050
0.023947 0.009023 0.170257 -1.285451 -0.448742 -2.489445 -0.003096 1 0 0 0 0 0 0 100060
0.023947 0.009023 0.170257 -1.298385 -0.452404 -2.514654 -0.003127 1 0 0 0 0 0 0 101058
0.023947 0.009023 0.170257 -1.311312 -0.456466 -2.539840 -0.003159 1 0 0 0 0 0 0 102057
0.023947 0.009023 0.170257 -1.324553 -0.460834 -2.565372 -0.003190 1 0 0 0 0 0 0 103072
0.023944 0.009045 0.170251 -1.292269 -0.749940 -2.516952 -0.003221 1 0 0 0 0 0 0 104049
0.023942 0.009057 0.170248 -1.326472 -0.646367 -2.572237 -0.003252 1 0 0 0 0 0 0 105054
0.023942 0.009062 0.170247 -1.352643 -0.569321 -2.618398 -0.003283 1 0 0 0 0 0 0 106050
0.023942 0.009065 0.170246 -1.371432 -0.529019 -2.654112 -0.003314 1 0 0 0 0 0 0 107037
0.023938 0.009089 0.170241 -1.342187 -0.795064 -2.611717 -0.003346 1 0 0 0 0 0 0 108049
0.023937 0.009101 0.170238 -1.377467 -0.679515 -2.669772 -0.003377 1 0 0 0 0 0 0 109058
0.023936 0.009107 0.170236 -1.403978 -0.596342 -2.717035 -0.003408 1 0 0 0 0 0 0 110048
0.023936 0.009110 0.170236 -1.423113 -0.553052 -2.753667 -0.003440 1 0 0 0 0 0 0 111048
0.023936 0.009112 0.170235 -1.438756 -0.532587 -2.784453 -0.003471 1 0 0 0 0 0 0 112049
0.023932 0.009135 0.170229 -1.407741 -0.809104 -2.738999 -0.003502 1 0 0 0 0 0 0 113048
0.023931 0.009146 0.170227 -1.442334 -0.699067 -2.795616 -0.003533 1 0 0 0 0 0 0 114049
0.023930 0.009152 0.170225 -1.468649 -0.618761 -2.842560 -0.003565 1 0 0 0 0 0 0 115049
0.023930 0.009155 0.170225 -1.487623 -0.576877 -2.878848 -0.003596 1 0 0 0 0 0 0 116046
0.023926 0.009179 0.170219 -1.458221 -0.842065 -2.836213 -0.003627 1 0 0 0 0 0 0 117053
0.023925 0.009191 0.170216 -1.493096 -0.726109 -2.893389 -0.003658 1 0 0 0 0 0 0 118022
0.023924 0.009197 0.170214 -1.519850 -0.642869 -2.941415 -0.003689 1 0 0 0 0 0 0 119037
0.023924 0.009200 0.170214 -1.539099 -0.599496 -2.978268 -0.003721 1 0 0 0 0 0 0 120044
0.023924 0.009202 0.170213 -1.554482 -0.579007 -3.008687 -0.003752 1 0 0 0 0 0 0 121029
0.023920 0.009225 0.170208 -1.523418 -0.855474 -2.962949 -0.003783 1 0 0 0 0 0 0 122029
0.023919 0.009236 0.170205 -1.558265 -0.745738 -3.020043 -0.003815 1 0 0 0 0 0 0 123046
0.023918 0.009242 0.170203 -1.584393 -0.665414 -3.066664 -0.003845 1 0 0 0 0 0 0 124030
0.023915 0.009267 0.170197 -1.558509 -0.908484 -3.029638 -0.003877 1 0 0 0 0 0 0 125043
0.023913 0.009280 0.170194 -1.595078 -0.781031 -3.090216 -0.003908 1 0 0 0 0 0 0 126029
0.023912 0.009287 0.170193 -1.622547 -0.691808 -3.139641 -0.003939 1 0 0 0 0 0 0 127043
0.023912 0.009290 0.170192 -1.641717 -0.645286 -3.176653 -0.003970 1 0 0 0 0 0 0 128028
0.023909 0.009314 0.170186 -1.612482 -0.908139 -3.134342 -0.004002 1 0 0 0 0 0 0 129046
0.023907 0.009326 0.170183 -1.647534 -0.791264 -3.192232 -0.004033 1 0 0 0 0 0 0 130028
0.023906 0.009332 0.170182 -1.673592 -0.707260 -3.239020 -0.004063 1 0 0 0 0 0 0 130985
0.023903 0.009357 0.170175 -1.647316 -0.948323 -3.201190 -0.004093 1 0 0 0 0 0 0 131962
0.023901 0.009370 0.170172 -1.684572 -0.820306 -3.263249 -0.004126 1 0 0 0 0 0 0 132996
0.023901 0.009377 0.170171 -1.711461 -0.730506 -3.311669 -0.004156 1 0 0 0 0 0 0 133963
0.023900 0.009380 0.170170 -1.730947 -0.683862 -3.349350 -0.004187 1 0 0 0 0 0 0 134972
0.023897 0.009404 0.170164 -1.701208 -0.946503 -3.306115 -0.004218 1 0 0 0 0 0 0 135963
0.023895 0.009416 0.170161 -1.736718 -0.829860 -3.364777 -0.004250 1 0 0 0 0 0 0 136972
0.023895 0.009422 0.170160 -1.763390 -0.746139 -3.412666 -0.004281 1 0 0 0 0 0 0 137971
0.023891 0.009447 0.170153 -1.737089 -0.987191 -3.375030 -0.004312 1 0 0 0 0 0 0 138964
0.023889 0.009460 0.170150 -1.773985 -0.859175 -3.436303 -0.004343 1 0 0 0 0 0 0 139963
0.023889 0.009467 0.170149 -1.801372 -0.769618 -3.485802 -0.004375 1 0 0 0 0 0 0 140970
0.023885 0.009492 0.170142 -1.775379 -1.007770 -3.448622 -0.004406 1 0 0 0 0 0 0 141962
0.023884 0.009505 0.170139 -1.812456 -0.878320 -3.510516 -0.004437 1 0 0 0 0 0 0 142970
0.023883 0.009512 0.170138 -1.839800 -0.787949 -3.560054 -0.004468 1 0 0 0 0 0 0 143971
0.023879 0.009537 0.170131 -1.813751 -1.025624 -3.522844 -0.004499 1 0 0 0 0 0 0 144963
0.023878 0.009550 0.170128 -1.850801 -0.896039 -3.584609 -0.004531 1 0 0 0 0 0 0 145963
0.023877 0.009557 0.170126 -1.878331 -0.805619 -3.634592 -0.004562 1 0 0 0 0 0 0 146979
0.023873 0.009582 0.170120 -1.852187 -1.043331 -3.597141 -0.004593 1 0 0 0 0 0 0 147967
0.023872 0.009595 0.170117 -1.889269 -0.913733 -3.659076 -0.004625 1 0 0 0 0 0 0 148971
0.023868 0.009624 0.170110 -1.871135 -1.107956 -3.633682 -0.004656 1 0 0 0 0 0 0 149966
0.023851 0.009619 0.170106 -1.710641 -0.694557 -3.706037 -0.004688 1 0 0 0 0 0 0 150984
0.023842 0.009617 0.170105 -1.818958 -0.693244 -3.757388 -0.004719 1 0 0 0 0 0 0 151985
0.023835 0.009637 0.170098 -1.851284 -0.998557 -3.720508 -0.004750 1 0 0 0 0 0 0 152983
0.023831 0.009648 0.170095 -1.919360 -0.905105 -3.782582 -0.004781 1 0 0 0 0 0 0 153980
0.023829 0.009654 0.170094 -1.962242 -0.832930 -3.832188 -0.004812 1 0 0 0 0 0 0 154972
0.023825 0.009678 0.170087 -1.943960 -1.079863 -3.794829 -0.004844 1 0 0 0 0 0 0 155975
0.023823 0.009691 0.170084 -1.985115 -0.955050 -3.857015 -0.004875 1 0 0 0 0 0 0 156982
0.023807 0.009678 0.170083 -1.812528 -0.607801 -3.910307 -0.004906 1 0 0 0 0 0 0 157979
0.023796 0.009693 0.170076 -1.866752 -0.948811 -3.871231 -0.004938 1 0 0 0 0 0 0 158981
0.023790 0.009701 0.170073 -1.962112 -0.894211 -3.932115 -0.004969 1 0 0 0 0 0 0 159975
0.023788 0.009705 0.170072 -2.020913 -0.843896 -3.982038 -0.005001 1 0 0 0 0 0 0 161004
0.023783 0.009729 0.170065 -2.009982 -1.101791 -3.943542 -0.005031 1 0 0 0 0 0 0 161981
0.023765 0.009722 0.170062 -1.853003 -0.723372 -4.009142 -0.005063 1 0 0 0 0 0 0 162983
0.023753 0.009740 0.170055 -1.917944 -1.024972 -3.981769 -0.005094 1 0 0 0 0 0 0 163979
0.023729 0.009752 0.170046 -1.770763 -0.973192 -3.977286 -0.005125 1 0 0 0 0 0 0 164978
0.023717 0.009758 0.170042 -1.932650 -0.905547 -4.059105 -0.005156 1 0 0 0 0 0 0 165977
0.023707 0.009784 0.170034 -1.994275 -1.150501 -4.043271 -0.005187 1 0 0 0 0 0 0 166980
0.023688 0.009777 0.170031 -1.873996 -0.763587 -4.119565 -0.005218 1 0 0 0 0 0 0 167949
0.023674 0.009796 0.170023 -1.957756 -1.060478 -4.098492 -0.005250 1 0 0 0 0 0 0 168981
0.023649 0.009807 0.170014 -1.819066 -1.006027 -4.096562 -0.005281 1 0 0 0 0 0 0 169982
0.023637 0.009814 0.170009 -1.985657 -0.936712 -4.179967 -0.005313 1 0 0 0 0 0 0 170981
0.023612 0.009819 0.170002 -1.846469 -0.921571 -4.167727 -0.005344 1 0 0 0 0 0 0 171972
0.023584 0.009803 0.169998 -1.807122 -0.636403 -4.243881 -0.005375 1 0 0 0 0 0 0 172980
0.023567 0.009817 0.169991 -1.948843 -1.007189 -4.221041 -0.005406 1 0 0 0 0 0 0 173980
0.023540 0.009826 0.169982 -1.840848 -0.992127 -4.218384 -0.005437 1 0 0 0 0 0 0 174979
0.023508 0.009833 0.169971 -1.773943 -0.968497 -4.228926 -0.005469 1 0 0 0 0 0 0 175978
0.023473 0.009840 0.169961 -1.743524 -0.958130 -4.245594 -0.005499 1 0 0 0 0 0 0 176955
0.023437 0.009845 0.169950 -1.733336 -0.956113 -4.266826 -0.005531 1 0 0 0 0 0 0 177982
0.023416 0.009871 0.169939 -1.935993 -1.217173 -4.286045 -0.005563 1 0 0 0 0 0 0 178983
0.023387 0.009886 0.169928 -1.859978 -1.118823 -4.309512 -0.005593 1 0 0 0 0 0 0 179951
0.023353 0.009897 0.169917 -1.808720 -1.049548 -4.334416 -0.005625 1 0 0 0 0 0 0 180979
0.023318 0.009905 0.169906 -1.785426 -1.015196 -4.358312 -0.005656 1 0 0 0 0 0 0 181978
0.023282 0.009911 0.169895 -1.777580 -1.000418 -4.381373 -0.005687 1 0 0 0 0 0 0 182950
0.023245 0.009917 0.169884 -1.778583 -0.995979 -4.405736 -0.005719 1 0 0 0 0 0 0 183978
0.023208 0.009923 0.169873 -1.783183 -0.996542 -4.429327 -0.005750 1 0 0 0 0 0 0 184977
0.023171 0.009929 0.169862 -1.789829 -0.999484 -4.452947 -0.005781 1 0 0 0 0 0 0 185978
0.023133 0.009934 0.169851 -1.797395 -1.003754 -4.476439 -0.005812 1 0 0 0 0 0 0 186974
0.023092 0.009961 0.169834 -1.757619 -1.293798 -4.422619 -0.005843 1 0 0 0 0 0 0 187966
0.023053 0.009978 0.169820 -1.788315 -1.191978 -4.478027 -0.005875 1 0 0 0 0 0 0 188981
0.023015 0.009989 0.169808 -1.810607 -1.116272 -4.523745 -0.005906 1 0 0 0 0 0 0 189981
0.022977 0.009998 0.169796 -1.825387 -1.077296 -4.558668 -0.005938 1 0 0 0 0 0 0 190981
0.022936 0.010027 0.169779 -1.788258 -1.344714 -4.510121 -0.005969 1 0 0 0 0 0 0 191979
0.022917 0.010041 0.169755 -2.095743 -1.191856 -4.449243 -0.006000 1 0 0 0 0 0 0 192979
0.022890 0.010052 0.169738 -2.015744 -1.133219 -4.545064 -0.006031 1 0 0 0 0 0 0 193976
0.022858 0.010061 0.169724 -1.952419 -1.102994 -4.614915 -0.006062 1 0 0 0 0 0 0 194979
0.022803 0.010070 0.169706 -1.666123 -1.114166 -4.585521 -0.006094 1 0 0 0 0 0 0 195978
0.022757 0.010078 0.169691 -1.755812 -1.102559 -4.651316 -0.006125 1 0 0 0 0 0 0 196977
0.022716 0.010085 0.169678 -1.825563 -1.094418 -4.702136 -0.006156 1 0 0 0 0 0 0 197978
0.022672 0.010113 0.169660 -1.816193 -1.376461 -4.660729 -0.006187 1 0 0 0 0 0 0 198963
0.022632 0.010130 0.169645 -1.862696 -1.269674 -4.723114 -0.006218 1 0 0 0 0 0 0 199971
0.022593 0.010141 0.169632 -1.892436 -1.191018 -4.772074 -0.006249 1 0 0 0 0 0 0 200962
0.022535 0.010152 0.169614 -1.654898 -1.177122 -4.731227 -0.006281 1 0 0 0 0 0 0 201970
0.022487 0.010161 0.169599 -1.771030 -1.153093 -4.792224 -0.006312 1 0 0 0 0 0 0 202961
0.022444 0.010168 0.169586 -1.854375 -1.139122 -4.841088 -0.006343 1 0 0 0 0 0 0 203970
0.022421 0.010193 0.169559 -2.127500 -1.378677 -4.679826 -0.006375 1 0 0 0 0 0 0 204970
0.022391 0.010210 0.169540 -2.074386 -1.293637 -4.790321 -0.006406 1 0 0 0 0 0 0 205960
0.022357 0.010221 0.169524 -2.027734 -1.226544 -4.873662 -0.006437 1 0 0 0 0 0 0 206970
0.022302 0.010232 0.169505 -1.745778 -1.216654 -4.848489 -0.006468 1 0 0 0 0 0 0 207961
0.022255 0.010241 0.169490 -1.840266 -1.193659 -4.918892 -0.006500 1 0 0 0 0 0 0 208970
0.022209 0.010270 0.169470 -1.861487 -1.464984 -4.892042 -0.006531 1 0 0 0 0 0 0 209964
0.022189 0.010285 0.169446 -2.202458 -1.311605 -4.844678 -0.006562 1 0 0 0 0 0 0 210970
0.022140 0.010298 0.169422 -1.878993 -1.279229 -4.866938 -0.006593 1 0 0 0 0 0 0 211961
0.022097 0.010308 0.169404 -1.927465 -1.243195 -4.972055 -0.006625 1 0 0 0 0 0 0 212969
0.022052 0.010338 0.169383 -1.921078 -1.506020 -4.962426 -0.006656 1 0 0 0 0 0 0 213960
0.022011 0.010356 0.169367 -1.970823 -1.387327 -5.042411 -0.006687 1 0 0 0 0 0 0 214969
0.021952 0.010370 0.169347 -1.741653 -1.328886 -5.019251 -0.006718 1 0 0 0 0 0 0 215961
0.021903 0.010381 0.169331 -1.865111 -1.278973 -5.093056 -0.006750 1 0 0 0 0 0 0 216983
0.021881 0.010386 0.169308 -2.228445 -1.210571 -5.028965 -0.006781 1 0 0 0 0 0 0 217965
0.021831 0.010394 0.169285 -1.912326 -1.247553 -5.035598 -0.006812 1 0 0 0 0 0 0 218972
0.021787 0.010402 0.169267 -1.966290 -1.249538 -5.133548 -0.006844 1 0 0 0 0 0 0 219975
0.021726 0.010411 0.169246 -1.753010 -1.273881 -5.119135 -0.006875 1 0 0 0 0 0 0 220974
0.021676 0.010419 0.169230 -1.886422 -1.266936 -5.197637 -0.006906 1 0 0 0 0 0 0 221976
0.021649 0.010445 0.169201 -2.202985 -1.505388 -5.055086 -0.006937 1 0 0 0 0 0 0 222968
0.021601 0.010442 0.169180 -1.964206 -1.160473 -5.176749 -0.006969 1 0 0 0 0 0 0 223982
0.021554 0.010465 0.169158 -1.958066 -1.479395 -5.183754 -0.007000 1 0 0 0 0 0 0 224977
0.021533 0.010478 0.169132 -2.300590 -1.367753 -5.155637 -0.007031 1 0 0 0 0 0 0 225978
0.021483 0.010489 0.169106 -1.973316 -1.358340 -5.183834 -0.007062 1 0 0 0 0 0 0 226978
0.021435 0.010521 0.169082 -1.969675 -1.618999 -5.212227 -0.007093 1 0 0 0 0 0 0 227971
0.021392 0.010540 0.169063 -2.039373 -1.494666 -5.319407 -0.007125 1 0 0 0 0 0 0 228971
0.021353 0.010552 0.169033 -2.094921 -1.391056 -5.189127 -0.007156 1 0 0 0 0 0 0 229977
0.021310 0.010583 0.169005 -2.067320 -1.646847 -5.236758 -0.007187 1 0 0 0 0 0 0 230977
0.021253 0.010583 0.168986 -1.891126 -1.263912 -5.361229 -0.007219 1 0 0 0 0 0 0 231976
0.021186 0.010589 0.168963 -1.729497 -1.302028 -5.358705 -0.007250 1 0 0 0 0 0 0 232980
0.021150 0.010614 0.168931 -2.132448 -1.565899 -5.243981 -0.007280 1 0 0 0 0 0 0 233950
0.021097 0.010610 0.168908 -1.957533 -1.232244 -5.386043 -0.007312 1 0 0 0 0 0 0 234952
0.021047 0.010634 0.168885 -1.984885 -1.555837 -5.403819 -0.007344 1 0 0 0 0 0 0 235979
0.021004 0.010648 0.168851 -2.080132 -1.473088 -5.297001 -0.007376 1 0 0 0 0 0 0 237008
0.020947 0.010640 0.168829 -1.919513 -1.172870 -5.443084 -0.007406 1 0 0 0 0 0 0 237975
0.020895 0.010661 0.168805 -1.970577 -1.533669 -5.462608 -0.007437 1 0 0 0 0 0 0 238973
0.020851 0.010674 0.168771 -2.078766 -1.471167 -5.355857 -0.007469 1 0 0 0 0 0 0 239973
0.020789 0.010687 0.168742 -1.870360 -1.467696 -5.419700 -0.007500 1 0 0 0 0 0 0 240981
0.020740 0.010696 0.168705 -2.016322 -1.426618 -5.352701 -0.007531 1 0 0 0 0 0 0 241969
0.020718 0.010701 0.168672 -2.389477 -1.382228 -5.407408 -0.007562 1 0 0 0 0 0 0 242978
0.020668 0.010710 0.168643 -2.061351 -1.427193 -5.481248 -0.007593 1 0 0 0 0 0 0 243948
0.020624 0.010718 0.168606 -2.123267 -1.414743 -5.413702 -0.007625 1 0 0 0 0 0 0 244976
0.020563 0.010728 0.168576 -1.903814 -1.455256 -5.496961 -0.007656 1 0 0 0 0 0 0 245976
0.020514 0.010736 0.168538 -2.045159 -1.436914 -5.439642 -0.007687 1 0 0 0 0 0 0 246978
0.020450 0.010746 0.168507 -1.867425 -1.473670 -5.528822 -0.007719 1 0 0 0 0 0 0 247977
0.020399 0.010754 0.168469 -2.029736 -1.453002 -5.474222 -0.007750 1 0 0 0 0 0 0 248975
0.020334 0.010765 0.168437 -1.862010 -1.488447 -5.564077 -0.007780 1 0 0 0 0 0 0 249948
0.020279 0.010795 0.168393 -1.973005 -1.753227 -5.425438 -0.007813 1 0 0 0 0 0 0 250981
0.020217 0.010793 0.168349 -1.899026 -1.380499 -5.428597 -0.007844 1 0 0 0 0 0 0 251975
0.020167 0.010796 0.168305 -2.063837 -1.402272 -5.449729 -0.007875 1 0 0 0 0 0 0 252973
0.020103 0.010805 0.168270 -1.888507 -1.479322 -5.588186 -0.007906 1 0 0 0 0 0 0 253976
0.020048 0.010834 0.168224 -1.991806 -1.764067 -5.471455 -0.007937 1 0 0 0 0 0 0 254961
0.020002 0.010852 0.168178 -2.128392 -1.658351 -5.491505 -0.007968 1 0 0 0 0 0 0 255970
0.019945 0.010845 0.168133 -1.991334 -1.324397 -5.511191 -0.008000 1 0 0 0 0 0 0 256975
0.019893 0.010867 0.168082 -2.059389 -1.674140 -5.447691 -0.008031 1 0 0 0 0 0 0 257964
0.019870 0.010878 0.168026 -2.451067 -1.580572 -5.386631 -0.008062 1 0 0 0 0 0 0 258973
0.019820 0.010890 0.167968 -2.135496 -1.584812 -5.386077 -0.008094 1 0 0 0 0 0 0 259975
0.019756 0.010903 0.167911 -1.925568 -1.595719 -5.394873 -0.008125 1 0 0 0 0 0 0 260975
0.019706 0.010913 0.167860 -2.089992 -1.577139 -5.500496 -0.008156 1 0 0 0 0 0 0 261975
0.019662 0.010922 0.167812 -2.197268 -1.563065 -5.568441 -0.008186 1 0 0 0 0 0 0 262947
0.019601 0.010932 0.167759 -1.977845 -1.584372 -5.516503 -0.008219 1 0 0 0 0 0 0 263976
0.019530 0.010944 0.167702 -1.842528 -1.605080 -5.489036 -0.008250 1 0 0 0 0 0 0 264978
0.019456 0.010955 0.167645 -1.772464 -1.621566 -5.481721 -0.008281 1 0 0 0 0 0 0 265975
0.019384 0.010946 0.167593 -1.796824 -1.347954 -5.573845 -0.008312 1 0 0 0 0 0 0 266976
0.019324 0.010967 0.167538 -1.968789 -1.723978 -5.553328 -0.008344 1 0 0 0 0 0 0 267976
0.019276 0.010980 0.167471 -2.137200 -1.668023 -5.417419 -0.008375 1 0 0 0 0 0 0 268974
0.019212 0.010993 0.167408 -1.955536 -1.670742 -5.462997 -0.008405 1 0 0 0 0 0 0 269941
0.019146 0.010983 0.167337 -1.898153 -1.372891 -5.375387 -0.008437 1 0 0 0 0 0 0 270962
0.019073 0.010985 0.167272 -1.813030 -1.503071 -5.454025 -0.008468 1 0 0 0 0 0 0 271960
0.019018 0.010989 0.167200 -2.042022 -1.549918 -5.390906 -0.008500 1 0 0 0 0 0 0 272968
0.018973 0.010995 0.167125 -2.188596 -1.578242 -5.355578 -0.008531 1 0 0 0 0 0 0 273959
0.018915 0.010983 0.167065 -2.048186 -1.356320 -5.553003 -0.008562 1 0 0 0 0 0 0 274967
0.018846 0.010982 0.166987 -1.886130 -1.481866 -5.363811 -0.008593 1 0 0 0 0 0 0 275958
0.018776 0.010965 0.166909 -1.865210 -1.295903 -5.339820 -0.008624 1 0 0 0 0 0 0 276959
0.018723 0.010961 0.166830 -2.080418 -1.437231 -5.349521 -0.008656 1 0 0 0 0 0 0 277967
0.018657 0.010964 0.166743 -1.928543 -1.562176 -5.258249 -0.008687 1 0 0 0 0 0 0 278959
0.018589 0.010951 0.166660 -1.891651 -1.351292 -5.300014 -0.008718 1 0 0 0 0 0 0 279967
0.018558 0.010944 0.166570 -2.377270 -1.428056 -5.223822 -0.008749 1 0 0 0 0 0 0 280963
0.018502 0.010947 0.166477 -2.111441 -1.566306 -5.197257 -0.008781 1 0 0 0 0 0 0 281968
0.018435 0.010955 0.166383 -1.926085 -1.649764 -5.187406 -0.008812 1 0 0 0 0 0 0 282958
0.018387 0.010940 0.166287 -2.172955 -1.362205 -5.158420 -0.008843 1 0 0 0 0 0 0 283958
0.018307 0.010919 0.166190 -1.764891 -1.262457 -5.158866 -0.008875 1 0 0 0 0 0 0 284968
0.018226 0.010915 0.166093 -1.724314 -1.476365 -5.173889 -0.008906 1 0 0 0 0 0 0 285958
0.018167 0.010916 0.165988 -2.000402 -1.564383 -5.064787 -0.008937 1 0 0 0 0 0 0 286968
0.018081 0.010904 0.165886 -1.667882 -1.403549 -5.108876 -0.008968 1 0 0 0 0 0 0 287960
0.018019 0.010900 0.165777 -1.952910 -1.511361 -5.033688 -0.009000 1 0 0 0 0 0 0 288965
0.017952 0.010882 0.165665 -1.922197 -1.331738 -4.976375 -0.009033 1 0 0 0 0 0 0 290028
0.017883 0.010857 0.165549 -1.888533 -1.220383 -4.944446 -0.009062 1 0 0 0 0 0 0 290972
0.017791 0.010832 0.165442 -1.585853 -1.212502 -5.049932 -0.009094 1 0 0 0 0 0 0 291973
0.017704 0.010824 0.165322 -1.612767 -1.447489 -4.894735 -0.009124 1 0 0 0 0 0 0 292960
0.017641 0.010824 0.165203 -1.937991 -1.570393 -4.912171 -0.009156 1 0 0 0 0 0 0 293972
0.017574 0.010808 0.165085 -1.907258 -1.374199 -4.913782 -0.009188 1 0 0 0 0 0 0 295006
0.017503 0.010782 0.164947 -1.861579 -1.229288 -4.676279 -0.009219 1 0 0 0 0 0 0 295973
0.017432 0.010753 0.164819 -1.850745 -1.183409 -4.772663 -0.009250 1 0 0 0 0 0 0 296973
0.017355 0.010744 0.164688 -1.771060 -1.444606 -4.739561 -0.009280 1 0 0 0 0 0 0 297946
0.017302 0.010720 0.164553 -2.073908 -1.270053 -4.689982 -0.009312 1 0 0 0 0 0 0 298968
0.017217 0.010695 0.164416 -1.684771 -1.232631 -4.665993 -0.009344 1 0 0 0 0 0 0 299975
0.017154 0.010684 0.164270 -1.939296 -1.427809 -4.547090 -0.009375 1 0 0 0 0 0 0 300975
0.017064 0.010666 0.164127 -1.606038 -1.345788 -4.579473 -0.009406 1 0 0 0 0 0 0 301974
0.016982 0.010639 0.163977 -1.668698 -1.233633 -4.475619 -0.009437 1 0 0 0 0 0 0 302974
0.016882 0.010612 0.163831 -1.439877 -1.225632 -4.532607 -0.009469 1 0 0 0 0 0 0 303976
0.016756 0.010573 0.163608 -1.076600 -1.062907 -3.509665 -0.009500 1 0 0 0 0 0 0 304992
0.016674 0.010551 0.163480 -1.599384 -1.257419 -4.655140 -0.009531 1 0 0 0 0 0 0 305972
0.016595 0.010522 0.163353 -1.693155 -1.209484 -4.788198 -0.009562 1 0 0 0 0 0 0 306975
0.016449 0.010484 0.163127 -0.822893 -1.069715 -3.495092 -0.009594 1 0 0 0 0 0 0 307989
0.016385 0.010459 0.163006 -1.802055 -1.229316 -4.746978 -0.009624 1 0 0 0 0 0 0 308962
0.016296 0.010408 0.162861 -1.569384 -0.904476 -4.549892 -0.009656 1 0 0 0 0 0 0 309973
0.016144 0.010353 0.162621 -0.701510 -0.825842 -3.272478 -0.009688 1 0 0 0 0 0 0 310988
0.016073 0.010347 0.162490 -1.680607 -1.455468 -4.565273 -0.009719 1 0 0 0 0 0 0 311977
0.016002 0.010302 0.162329 -1.773874 -1.002730 -4.305069 -0.009749 1 0 0 0 0 0 0 312959
0.015863 0.010253 0.162075 -0.883866 -0.904503 -3.064031 -0.009782 1 0 0 0 0 0 0 313988
0.015777 0.010228 0.161939 -1.480365 -1.217641 -4.453902 -0.009812 1 0 0 0 0 0 0 314961
0.015657 0.010187 0.161686 -1.087468 -1.024025 -3.077762 -0.009848 1 0 0 0 0 0 0 316101
0.015578 0.010140 0.161537 -1.579226 -0.931595 -4.271883 -0.009877 1 0 0 0 0 0 0 317047
0.015430 0.010087 0.161289 -0.725407 -0.855503 -3.091409 -0.009910 1 0 0 0 0 0 0 318087
0.015357 0.010080 0.161133 -1.613254 -1.429266 -4.169296 -0.009939 1 0 0 0 0 0 0 319030
0.015221 0.010022 0.160862 -0.864913 -0.835683 -2.757710 -0.009973 1 0 0 0 0 0 0 320106
0.015135 0.009997 0.160719 -1.428810 -1.187761 -4.285339 -0.010002 1 0 0 0 0 0 0 321054
0.014978 0.009957 0.160443 -0.561332 -1.048490 -2.683955 -0.010035 1 0 0 0 0 0 0 322091
0.014910 0.009930 0.160289 -1.614116 -1.192031 -4.102875 -0.010065 1 0 0 0 0 0 0 323053
0.014775 0.009858 0.160016 -0.850951 -0.608075 -2.674553 -0.010097 1 0 0 0 0 0 0 324092
0.014687 0.009827 0.159850 -1.365771 -1.097883 -3.921645 -0.010127 1 0 0 0 0 0 0 325040
0.014537 0.009753 0.159567 -0.614447 -0.568452 -2.504213 -0.010159 1 0 0 0 0 0 0 326084
0.014446 0.009722 0.159399 -1.286816 -1.084679 -3.838531 -0.010189 1 0 0 0 0 0 0 327042
0.014286 0.009681 0.159101 -0.442222 -0.993163 -2.261172 -0.010222 1 0 0 0 0 0 0 328083
0.014199 0.009634 0.158937 -1.299098 -0.912711 -3.843525 -0.010252 1 0 0 0 0 0 0 329045
0.014073 0.009573 0.158626 -0.879115 -0.722191 -2.060320 -0.010284 1 0 0 0 0 0 0 330073
0.013922 0.009509 0.158368 -0.486424 -0.648997 -2.546953 -0.010316 1 0 0 0 0 0 0 331089
0.013829 0.009479 0.158199 -1.195787 -1.090572 -3.748777 -0.010345 1 0 0 0 0 0 0 332030
0.013640 0.009409 0.157892 0.001607 -0.602016 -2.039468 -0.010378 1 0 0 0 0 0 0 333087
0.013580 0.009394 0.157708 -1.557458 -1.273487 -3.465676 -0.010408 1 0 0 0 0 0 0 334044
0.013417 0.009336 0.157389 -0.345446 -0.771815 -1.822240 -0.010441 1 0 0 0 0 0 0 335090
0.013322 0.009308 0.157209 -1.112990 -1.120330 -3.449973 -0.010471 1 0 0 0 0 0 0 336042
0.013190 0.009262 0.156882 -0.694354 -0.914767 -1.661368 -0.010503 1 0 0 0 0 0 0 337088
0.013036 0.009202 0.156613 -0.346089 -0.700280 -2.228040 -0.010535 1 0 0 0 0 0 0 338085
0.012942 0.009173 0.156438 -1.078901 -1.086428 -3.483700 -0.010565 1 0 0 0 0 0 0 339052
0.012800 0.009158 0.156098 -0.525624 -1.312068 -1.435285 -0.010597 1 0 0 0 0 0 0 340086
0.012644 0.009105 0.155824 -0.254226 -0.841415 -2.064714 -0.010628 1 0 0 0 0 0 0 341084
0.012548 0.009077 0.155646 -1.019889 -1.115502 -3.356365 -0.010658 1 0 0 0 0 0 0 342041
0.012356 0.009009 0.155323 0.188559 -0.604793 -1.571966 -0.010691 1 0 0 0 0 0 0 343087
0.012186 0.008942 0.155049 0.045750 -0.576992 -2.009065 -0.010722 1 0 0 0 0 0 0 344070
0.012094 0.008890 0.154877 -0.986517 -0.761465 -3.366982 -0.010752 1 0 0 0 0 0 0 345037
0.011962 0.008825 0.154547 -0.551651 -0.595959 -1.406848 -0.010784 1 0 0 0 0 0 0 346066
0.011798 0.008792 0.154257 -0.063147 -1.001860 -1.694906 -0.010816 1 0 0 0 0 0 0 347080
0.011701 0.008768 0.154072 -0.888099 -1.153765 -3.082883 -0.010845 1 0 0 0 0 0 0 348023
0.011540 0.008695 0.153725 -0.112692 -0.534987 -1.075860 -0.010878 1 0 0 0 0 0 0 349080
0.011445 0.008666 0.153531 -0.883058 -1.025840 -2.851834 -0.010908 1 0 0 0 0 0 0 350022
0.011252 0.008596 0.153191 0.327126 -0.554506 -1.091707 -0.010941 1 0 0 0 0 0 0 351080
0.011152 0.008567 0.152997 -0.734616 -1.025173 -2.792779 -0.010970 1 0 0 0 0 0 0 352021
0.010955 0.008498 0.152655 0.431509 -0.551126 -1.003778 -0.011003 1 0 0 0 0 0 0 353087
0.010854 0.008468 0.152459 -0.679252 -1.018262 -2.706572 -0.011033 1 0 0 0 0 0 0 354022
0.010682 0.008427 0.152121 0.142646 -0.911839 -0.990545 -0.011066 1 0 0 0 0 0 0 355078
0.010516 0.008368 0.151833 0.173182 -0.660659 -1.443087 -0.011097 1 0 0 0 0 0 0 356080
0.010419 0.008340 0.151642 -0.707347 -1.030064 -2.727409 -0.011126 1 0 0 0 0 0 0 357021
0.010250 0.008299 0.151305 0.157691 -0.906011 -0.914852 -0.011159 1 0 0 0 0 0 0 358080
0.010153 0.008274 0.151106 -0.680328 -1.100918 -2.516607 -0.011187 1 0 0 0 0 0 0 358972
0.009994 0.008204 0.150776 0.065045 -0.528083 -0.931544 -0.011219 1 0 0 0 0 0 0 359979
0.009899 0.008175 0.150577 -0.679051 -0.990719 -2.456056 -0.011249 1 0 0 0 0 0 0 360956
0.009741 0.008101 0.150246 0.081065 -0.460735 -0.847472 -0.011281 1 0 0 0 0 0 0 361977
0.009646 0.008071 0.150045 -0.650117 -0.967450 -2.369578 -0.011312 1 0 0 0 0 0 0 362956
0.009456 0.008004 0.149726 0.537824 -0.537241 -0.941342 -0.011344 1 0 0 0 0 0 0 363978
0.009355 0.007975 0.149526 -0.496681 -0.979548 -2.324251 -0.011374 1 0 0 0 0 0 0 364956
0.009161 0.007909 0.149206 0.643671 -0.540838 -0.863442 -0.011406 1 0 0 0 0 0 0 365980
0.009060 0.007880 0.149004 -0.440710 -0.974354 -2.238957 -0.011437 1 0 0 0 0 0 0 366964
0.008881 0.007874 0.148676 0.480763 -1.314105 -0.689091 -0.011468 1 0 0 0 0 0 0 367968
0.008789 0.007834 0.148482 -0.541320 -0.906428 -2.259797 -0.011499 1 0 0 0 0 0 0 368963
0.008592 0.007791 0.148149 0.752467 -0.833628 -0.570141 -0.011531 1 0 0 0 0 0 0 369968
0.008493 0.007769 0.147969 -0.378997 -1.079521 -2.372180 -0.011562 1 0 0 0 0 0 0 370964
0.008331 0.007700 0.147643 0.341175 -0.496648 -0.608133 -0.011594 1 0 0 0 0 0 0 371977
0.008238 0.007672 0.147463 -0.464040 -0.978693 -2.314611 -0.011624 1 0 0 0 0 0 0 372959
0.008106 0.007627 0.147144 -0.024421 -0.789061 -0.635747 -0.011656 1 0 0 0 0 0 0 373978
0.008011 0.007624 0.146954 -0.453285 -1.328650 -2.127196 -0.011687 1 0 0 0 0 0 0 374970
0.007821 0.007578 0.146634 0.766925 -0.813128 -0.545433 -0.011718 1 0 0 0 0 0 0 375970
0.007723 0.007555 0.146453 -0.294773 -1.053500 -2.172528 -0.011749 1 0 0 0 0 0 0 376958
0.007588 0.007513 0.146131 0.102890 -0.828087 -0.465602 -0.011781 1 0 0 0 0 0 0 377988
0.007500 0.007490 0.145949 -0.452006 -1.058967 -2.088952 -0.011812 1 0 0 0 0 0 0 378965
0.007396 0.007442 0.145740 -0.297872 -0.754770 -1.880034 -0.011844 1 0 0 0 0 0 0 379978
0.007258 0.007383 0.145401 0.185712 -0.569706 -0.120345 -0.011875 1 0 0 0 0 0 0 380983
0.007148 0.007363 0.145226 -0.119467 -1.054308 -2.055256 -0.011906 1 0 0 0 0 0 0 381970
0.007050 0.007334 0.145025 -0.297381 -0.993199 -1.891600 -0.011937 1 0 0 0 0 0 0 382955
0.006884 0.007296 0.144704 0.597186 -0.861509 -0.268074 -0.011969 1 0 0 0 0 0 0 383983
0.006808 0.007291 0.144525 -0.464990 -1.289870 -1.945079 -0.012000 1 0 0 0 0 0 0 384971
0.006704 0.007274 0.144306 -0.205814 -1.159579 -1.546187 -0.012031 1 0 0 0 0 0 0 385971
0.006611 0.007248 0.144086 -0.301989 -1.034306 -1.472475 -0.012062 1 0 0 0 0 0 0 386973
0.006516 0.007238 0.143855 -0.284390 -1.235561 -1.296179 -0.012093 1 0 0 0 0 0 0 387958
0.006428 0.007216 0.143629 -0.349423 -1.096644 -1.323882 -0.012124 1 0 0 0 0 0 0 388960
0.006270 0.007184 0.143293 0.568487 -0.950348 0.175494 -0.012156 1 0 0 0 0 0 0 389981
0.006181 0.007165 0.143131 -0.214413 -1.108968 -1.940541 -0.012187 1 0 0 0 0 0 0 390979
0.006088 0.007157 0.142923 -0.229251 -1.270714 -1.515009 -0.012218 1 0 0 0 0 0 0 391971
0.005999 0.007136 0.142705 -0.287969 -1.106717 -1.329975 -0.012249 1 0 0 0 0 0 0 392942
0.005900 0.007092 0.142505 -0.124908 -0.799394 -1.506366 -0.012281 1 0 0 0 0 0 0 393972
0.005802 0.007073 0.142280 -0.125193 -1.086096 -1.174244 -0.012312 1 0 0 0 0 0 0 394959
0.005735 0.007044 0.142073 -0.514366 -0.975028 -1.344986 -0.012344 1 0 0 0 0 0 0 395977
0.005638 0.007014 0.141838 -0.146400 -0.964914 -0.967766 -0.012375 1 0 0 0 0 0 0 396975
0.005550 0.006985 0.141637 -0.222182 -0.960180 -1.342269 -0.012406 1 0 0 0 0 0 0 397970
0.005460 0.006975 0.141438 -0.190550 -1.213583 -1.390608 -0.012437 1 0 0 0 0 0 0 398972
0.005374 0.006952 0.141224 -0.224654 -1.072932 -1.153861 -0.012468 1 0 0 0 0 0 0 399970
0.005286 0.006945 0.141019 -0.181919 -1.272971 -1.240876 -0.012500 1 0 0 0 0 0 0 400968
0.005217 0.006942 0.140809 -0.423222 -1.332343 -1.140609 -0.012531 1 0 0 0 0 0 0 401968
0.005121 0.006927 0.140599 -0.079071 -1.200209 -1.108159 -0.012562 1 0 0 0 0 0 0 402963
0.005027 0.006925 0.140396 -0.065425 -1.344053 -1.170236 -0.012594 1 0 0 0 0 0 0 403976
0.004956 0.006923 0.140186 -0.343183 -1.370332 -1.048938 -0.012625 1 0 0 0 0 0 0 404976
0.004881 0.006907 0.139993 -0.315196 -1.183653 -1.242127 -0.012656 1 0 0 0 0 0 0 405974
0.004804 0.006883 0.139808 -0.276114 -1.064390 -1.326017 -0.012687 1 0 0 0 0 0 0 406975
0.004741 0.006870 0.139604 -0.441553 -1.196994 -1.066831 -0.012718 1 0 0 0 0 0 0 407966
0.004687 0.006865 0.139420 -0.560986 -1.315787 -1.288694 -0.012750 1 0 0 0 0 0 0 408969
0.004620 0.006846 0.139238 -0.406787 -1.151183 -1.296147 -0.012781 1 0 0 0 0 0 0 409968
0.004568 0.006816 0.139046 -0.578669 -0.979409 -1.138857 -0.012812 1 0 0 0 0 0 0 410970
0.004513 0.006822 0.138856 -0.543089 -1.438103 -1.133509 -0.012843 1 0 0 0 0 0 0 411968
0.004446 0.006809 0.138671 -0.380762 -1.239002 -1.163429 -0.012875 1 0 0 0 0 0 0 412970
0.004390 0.006804 0.138495 -0.489295 -1.317776 -1.259738 -0.012906 1 0 0 0 0 0 0 413959
0.004322 0.006785 0.138314 -0.348920 -1.151014 -1.192002 -0.012939 1 0 0 0 0 0 0 415041
0.004280 0.006791 0.138119 -0.657019 -1.464907 -0.958421 -0.012971 1 0 0 0 0 0 0 416048
0.004220 0.006779 0.137931 -0.449285 -1.251796 -1.005421 -0.013002 1 0 0 0 0 0 0 417038
0.004167 0.006773 0.137753 -0.511984 -1.327377 -1.119952 -0.013033 1 0 0 0 0 0 0 418039
0.004117 0.006771 0.137579 -0.555379 -1.381506 -1.158365 -0.013064 1 0 0 0 0 0 0 419039
0.004069 0.006771 0.137407 -0.574910 -1.410316 -1.156655 -0.013095 1 0 0 0 0 0 0 420036
0.004022 0.006771 0.137235 -0.581516 -1.425797 -1.138175 -0.013127 1 0 0 0 0 0 0 421037
0.003975 0.006772 0.137064 -0.581752 -1.434734 -1.112748 -0.013157 1 0 0 0 0 0 0 422015
0.003929 0.006773 0.136892 -0.579013 -1.440828 -1.085076 -0.013190 1 0 0 0 0 0 0 423050
0.003882 0.006774 0.136720 -0.574611 -1.445273 -1.055794 -0.013221 1 0 0 0 0 0 0 424037
0.003842 0.006755 0.136559 -0.650147 -1.190712 -1.171107 -0.013252 1 0 0 0 0 0 0 425041
0.003799 0.006746 0.136392 -0.611554 -1.291184 -1.068562 -0.013283 1 0 0 0 0 0 0 426027
0.003754 0.006742 0.136221 -0.583137 -1.367372 -0.997633 -0.013314 1 0 0 0 0 0 0 427037
0.003725 0.006757 0.136057 -0.771839 -1.629286 -1.053267 -0.013345 1 0 0 0 0 0 0 428020
0.003693 0.006745 0.135899 -0.759472 -1.308109 -1.110427 -0.013377 1 0 0 0 0 0 0 429034
0.003633 0.006744 0.135742 -0.388470 -1.422258 -1.110600 -0.013407 1 0 0 0 0 0 0 430019
0.003580 0.006743 0.135576 -0.431585 -1.442256 -0.957092 -0.013438 1 0 0 0 0 0 0 430982
0.003547 0.006760 0.135413 -0.679828 -1.670946 -0.969696 -0.013468 1 0 0 0 0 0 0 431954
0.003508 0.006770 0.135274 -0.634758 -1.619898 -1.248483 -0.013499 1 0 0 0 0 0 0 432963
0.003472 0.006756 0.135125 -0.655011 -1.288999 -1.130938 -0.013530 1 0 0 0 0 0 0 433953
0.003452 0.006746 0.134980 -0.873687 -1.311998 -1.153132 -0.013562 1 0 0 0 0 0 0 434962
0.003440 0.006737 0.134837 -1.003740 -1.341697 -1.154858 -0.013593 1 0 0 0 0 0 0 435958
0.003412 0.006733 0.134675 -0.787422 -1.396191 -0.888944 -0.013624 1 0 0 0 0 0 0 436962
0.003396 0.006728 0.134525 -0.934838 -1.396478 -0.995372 -0.013655 1 0 0 0 0 0 0 437953
0.003360 0.006746 0.134379 -0.683970 -1.711527 -1.031564 -0.013686 1 0 0 0 0 0 0 438948
0.003341 0.006752 0.134235 -0.870917 -1.583994 -1.042273 -0.013718 1 0 0 0 0 0 0 439961
0.003329 0.006752 0.134092 -0.995820 -1.492027 -1.032057 -0.013749 1 0 0 0 0 0 0 440953
0.003301 0.006751 0.133930 -0.779486 -1.481035 -0.758772 -0.013781 1 0 0 0 0 0 0 441961
0.003265 0.006753 0.133790 -0.657135 -1.514819 -0.999760 -0.013812 1 0 0 0 0 0 0 442953
0.003245 0.006751 0.133649 -0.857215 -1.464730 -0.977502 -0.013843 1 0 0 0 0 0 0 443961
0.003228 0.006765 0.133495 -0.905042 -1.686789 -0.795097 -0.013874 1 0 0 0 0 0 0 444953
0.003198 0.006774 0.133359 -0.736140 -1.643571 -0.976390 -0.013906 1 0 0 0 0 0 0 445961
0.003181 0.006775 0.133218 -0.895247 -1.537337 -0.921310 -0.013937 1 0 0 0 0 0 0 446953
0.003171 0.006772 0.133076 -1.000317 -1.477790 -0.873668 -0.013968 1 0 0 0 0 0 0 447969
0.003164 0.006767 0.132933 -1.056210 -1.448609 -0.838225 -0.014000 1 0 0 0 0 0 0 448966
0.003139 0.006766 0.132801 -0.818284 -1.500956 -0.944685 -0.014031 1 0 0 0 0 0 0 449965
0.003140 0.006779 0.132670 -1.137072 -1.680872 -0.955192 -0.014062 1 0 0 0 0 0 0 450966
0.003119 0.006786 0.132542 -0.875284 -1.640764 -0.971948 -0.014093 1 0 0 0 0 0 0 451968
0.003107 0.006786 0.132404 -0.965803 -1.542643 -0.829940 -0.014125 1 0 0 0 0 0 0 452967
0.003079 0.006787 0.132273 -0.768875 -1.555295 -0.883132 -0.014156 1 0 0 0 0 0 0 453962
0.003078 0.006800 0.132143 -1.109360 -1.715195 -0.872193 -0.014187 1 0 0 0 0 0 0 454975
0.003062 0.006789 0.132026 -0.938505 -1.416596 -1.029741 -0.014218 1 0 0 0 0 0 0 455968
0.003068 0.006795 0.131901 -1.203289 -1.620707 -0.915968 -0.014250 1 0 0 0 0 0 0 456968
0.003049 0.006800 0.131775 -0.909350 -1.616450 -0.870649 -0.014280 1 0 0 0 0 0 0 457941
0.003037 0.006798 0.131638 -0.982577 -1.539919 -0.703323 -0.014312 1 0 0 0 0 0 0 458972
0.003025 0.006814 0.131516 -0.978121 -1.776866 -0.855416 -0.014343 1 0 0 0 0 0 0 459969
0.003017 0.006819 0.131380 -1.034717 -1.644071 -0.676286 -0.014374 1 0 0 0 0 0 0 460938
0.003013 0.006819 0.131270 -1.084369 -1.587945 -0.966381 -0.014406 1 0 0 0 0 0 0 461970
0.003004 0.006836 0.131157 -1.031041 -1.802175 -0.950641 -0.014437 1 0 0 0 0 0 0 462970
0.002997 0.006840 0.131025 -1.061610 -1.660374 -0.674314 -0.014469 1 0 0 0 0 0 0 463982
0.002993 0.006841 0.130916 -1.098659 -1.601869 -0.924920 -0.014500 1 0 0 0 0 0 0 464969
0.002985 0.006858 0.130804 -1.039675 -1.815090 -0.893484 -0.014531 1 0 0 0 0 0 0 465964
0.002980 0.006864 0.130702 -1.080259 -1.704305 -1.007885 -0.014561 1 0 0 0 0 0 0 466940
0.002961 0.006849 0.130596 -0.908561 -1.413740 -0.944341 -0.014593 1 0 0 0 0 0 0 467970
0.002965 0.006853 0.130474 -1.186313 -1.636608 -0.719145 -0.014625 1 0 0 0 0 0 0 468966
0.002966 0.006853 0.130369 -1.181240 -1.612461 -0.889345 -0.014656 1 0 0 0 0 0 0 469973
0.002960 0.006870 0.130258 -1.085820 -1.828910 -0.816926 -0.014687 1 0 0 0 0 0 0 470975
0.002956 0.006876 0.130157 -1.106776 -1.720300 -0.915247 -0.014718 1 0 0 0 0 0 0 471972
0.002953 0.006877 0.130059 -1.123789 -1.642608 -0.954295 -0.014750 1 0 0 0 0 0 0 472974
0.002944 0.006893 0.129951 -1.056068 -1.846670 -0.807407 -0.014781 1 0 0 0 0 0 0 473971
0.002939 0.006899 0.129851 -1.092912 -1.735441 -0.875685 -0.014812 1 0 0 0 0 0 0 474970
0.002950 0.006916 0.129762 -1.315799 -1.867890 -1.012929 -0.014843 1 0 0 0 0 0 0 475969
0.002955 0.006921 0.129668 -1.252505 -1.742960 -0.956645 -0.014875 1 0 0 0 0 0 0 476968
0.002956 0.006922 0.129573 -1.204814 -1.663791 -0.914743 -0.014906 1 0 0 0 0 0 0 477969
0.002936 0.006924 0.129488 -0.919316 -1.689758 -1.024697 -0.014937 1 0 0 0 0 0 0 478971
0.002925 0.006923 0.129396 -1.007365 -1.642436 -0.931631 -0.014968 1 0 0 0 0 0 0 479962
0.002933 0.006935 0.129310 -1.273036 -1.825953 -0.983556 -0.015000 1 0 0 0 0 0 0 480965
0.002936 0.006939 0.129218 -1.234057 -1.730612 -0.892530 -0.015031 1 0 0 0 0 0 0 481971
0.002951 0.006954 0.129132 -1.395799 -1.877024 -0.947432 -0.015062 1 0 0 0 0 0 0 482970
0.002958 0.006959 0.129039 -1.301101 -1.762004 -0.857475 -0.015093 1 0 0 0 0 0 0 483966
0.002955 0.006979 0.128964 -1.174313 -1.963958 -1.051014 -0.015125 1 0 0 0 0 0 0 484968
0.002967 0.007002 0.128883 -1.360901 -2.024989 -1.000123 -0.015156 1 0 0 0 0 0 0 485965
0.002978 0.006992 0.128805 -1.363785 -1.604827 -1.002489 -0.015187 1 0 0 0 0 0 0 486970
0.002977 0.007005 0.128734 -1.217900 -1.864254 -1.093170 -0.015218 1 0 0 0 0 0 0 487966
0.002996 0.007006 0.128667 -1.465633 -1.735537 -1.143248 -0.015251 1 0 0 0 0 0 0 489021
0.002984 0.007008 0.128593 -1.093477 -1.742842 -1.032029 -0.015281 1 0 0 0 0 0 0 489966
0.002992 0.007022 0.128513 -1.311511 -1.902074 -0.941582 -0.015314 1 0 0 0 0 0 0 491043
0.002996 0.007028 0.128453 -1.282643 -1.826304 -1.185311 -0.015345 1 0 0 0 0 0 0 492035
0.003002 0.007010 0.128382 -1.315969 -1.493338 -1.049461 -0.015377 1 0 0 0 0 0 0 493035
0.002999 0.007018 0.128314 -1.201355 -1.814474 -1.064476 -0.015408 1 0 0 0 0 0 0 494034
0.003017 0.007016 0.128248 -1.465658 -1.720631 -1.083723 -0.015440 1 0 0 0 0 0 0 495046
0.003019 0.007033 0.128182 -1.299575 -1.954965 -1.071207 -0.015471 1 0 0 0 0 0 0 496044
0.003020 0.007040 0.128128 -1.263182 -1.864048 -1.210536 -0.015502 1 0 0 0 0 0 0 497037
0.003040 0.007038 0.128067 -1.507481 -1.729987 -1.132722 -0.015533 1 0 0 0 0 0 0 498037
0.003043 0.007054 0.128002 -1.327102 -1.963085 -1.070177 -0.015564 1 0 0 0 0 0 0 499038
0.003064 0.007056 0.127938 -1.541445 -1.809302 -1.050747 -0.015595 1 0 0 0 0 0 0 500034
0.003074 0.007056 0.127884 -1.426245 -1.771397 -1.175991 -0.015626 1 0 0 0 0 0 0 501021
0.003078 0.007055 0.127834 -1.346224 -1.754329 -1.230619 -0.015658 1 0 0 0 0 0 0 502031
0.003080 0.007053 0.127785 -1.304537 -1.746002 -1.246800 -0.015689 1 0 0 0 0 0 0 503021
0.003115 0.007062 0.127735 -1.737052 -1.885501 -1.218872 -0.015720 1 0 0 0 0 0 0 504032
0.003131 0.007065 0.127686 -1.554478 -1.830941 -1.228710 -0.015751 1 0 0 0 0 0 0 505016
0.003133 0.007083 0.127626 -1.347981 -2.032380 -1.076401 -0.015782 1 0 0 0 0 0 0 506017
0.003134 0.007092 0.127573 -1.310924 -1.924552 -1.151011 -0.015814 1 0 0 0 0 0 0 507034
0.003133 0.007094 0.127524 -1.298979 -1.848646 -1.186485 -0.015845 1 0 0 0 0 0 0 508018
0.003133 0.007095 0.127475 -1.294376 -1.809005 -1.195532 -0.015877 1 0 0 0 0 0 0 509033
0.003132 0.007093 0.127427 -1.293027 -1.789910 -1.193494 -0.015907 1 0 0 0 0 0 0 510015
0.003131 0.007091 0.127379 -1.293427 -1.781644 -1.187354 -0.015939 1 0 0 0 0 0 0 511017
0.003130 0.007089 0.127331 -1.294787 -1.778950 -1.179723 -0.015970 1 0 0 0 0 0 0 512035
0.003128 0.007087 0.127283 -1.296506 -1.778878 -1.171336 -0.016001 1 0 0 0 0 0 0 513016
0.003127 0.007084 0.127235 -1.298580 -1.780355 -1.162812 -0.016033 1 0 0 0 0 0 0 514030
0.003132 0.007063 0.127199 -1.376659 -1.542864 -1.307493 -0.016062 1 0 0 0 0 0 0 514969
0.003133 0.007051 0.127155 -1.348058 -1.633171 -1.219185 -0.016093 1 0 0 0 0 0 0 515960
0.003148 0.007060 0.127117 -1.523483 -1.910391 -1.278444 -0.016124 1 0 0 0 0 0 0 516950
0.003155 0.007062 0.127072 -1.439170 -1.867508 -1.195447 -0.016155 1 0 0 0 0 0 0 517951
0.003158 0.007062 0.127026 -1.381733 -1.831262 -1.149622 -0.016187 1 0 0 0 0 0 0 518960
0.003164 0.007043 0.126990 -1.428882 -1.574544 -1.279776 -0.016218 1 0 0 0 0 0 0 519950
0.003167 0.007031 0.126946 -1.384793 -1.655072 -1.185846 -0.016249 1 0 0 0 0 0 0 520958
0.003167 0.007024 0.126900 -1.358060 -1.719955 -1.132248 -0.016280 1 0 0 0 0 0 0 521951
0.003167 0.007019 0.126852 -1.345609 -1.756991 -1.105575 -0.016312 1 0 0 0 0 0 0 522951
0.003152 0.007000 0.126796 -1.146541 -1.570425 -0.979055 -0.016343 1 0 0 0 0 0 0 523959
0.003144 0.006992 0.126776 -1.235533 -1.698052 -1.429468 -0.016374 1 0 0 0 0 0 0 524959
0.003140 0.006985 0.126738 -1.280331 -1.740193 -1.240462 -0.016405 1 0 0 0 0 0 0 525951
0.003137 0.006981 0.126694 -1.306234 -1.766094 -1.131054 -0.016437 1 0 0 0 0 0 0 526959
0.003126 0.006943 0.126650 -1.203412 -1.337215 -1.124205 -0.016468 1 0 0 0 0 0 0 527949
0.003135 0.006939 0.126612 -1.451078 -1.724301 -1.189067 -0.016499 1 0 0 0 0 0 0 528960
0.003124 0.006919 0.126559 -1.220770 -1.567255 -0.993566 -0.016531 1 0 0 0 0 0 0 529958
0.003119 0.006911 0.126540 -1.278332 -1.696357 -1.409530 -0.016562 1 0 0 0 0 0 0 530964
0.003101 0.006889 0.126494 -1.112660 -1.532298 -1.094724 -0.016593 1 0 0 0 0 0 0 531951
0.003091 0.006877 0.126447 -1.205389 -1.640445 -1.037550 -0.016624 1 0 0 0 0 0 0 532958
0.003091 0.006852 0.126411 -1.346265 -1.476667 -1.170585 -0.016656 1 0 0 0 0 0 0 533967
0.003091 0.006837 0.126367 -1.350996 -1.604731 -1.077907 -0.016687 1 0 0 0 0 0 0 534949
0.003071 0.006834 0.126331 -1.094291 -1.758664 -1.165054 -0.016718 1 0 0 0 0 0 0 535972
0.003066 0.006812 0.126299 -1.265832 -1.540768 -1.218830 -0.016750 1 0 0 0 0 0 0 536968
0.003062 0.006800 0.126257 -1.307556 -1.636380 -1.084248 -0.016781 1 0 0 0 0 0 0 537967
0.003046 0.006777 0.126203 -1.133318 -1.503035 -0.902320 -0.016812 1 0 0 0 0 0 0 538968
0.003023 0.006751 0.126174 -1.040371 -1.452723 -1.220940 -0.016843 1 0 0 0 0 0 0 539966
0.003011 0.006736 0.126134 -1.166163 -1.591844 -1.080907 -0.016874 1 0 0 0 0 0 0 540956
0.003010 0.006710 0.126100 -1.324643 -1.444857 -1.152363 -0.016906 1 0 0 0 0 0 0 541974
0.002975 0.006684 0.126059 -0.892108 -1.441884 -1.061895 -0.016937 1 0 0 0 0 0 0 542970
0.002957 0.006670 0.126014 -1.065651 -1.588997 -0.984245 -0.016968 1 0 0 0 0 0 0 543972
0.002953 0.006644 0.125978 -1.268486 -1.441813 -1.099283 -0.017000 1 0 0 0 0 0 0 544968
0.002932 0.006634 0.125945 -1.052700 -1.642964 -1.139233 -0.017031 1 0 0 0 0 0 0 545966
0.002911 0.006594 0.125906 -1.046541 -1.264017 -1.050279 -0.017062 1 0 0 0 0 0 0 546967
0.002887 0.006559 0.125883 -0.991611 -1.292150 -1.255558 -0.017093 1 0 0 0 0 0 0 547967
0.002874 0.006540 0.125844 -1.132979 -1.493726 -1.059737 -0.017125 1 0 0 0 0 0 0 548967
0.002833 0.006519 0.125801 -0.777426 -1.479241 -0.982795 -0.017156 1 0 0 0 0 0 0 549964
0.002818 0.006489 0.125766 -1.072022 -1.362343 -1.075103 -0.017187 1 0 0 0 0 0 0 550968
0.002791 0.006477 0.125734 -0.938199 -1.590008 -1.104457 -0.017218 1 0 0 0 0 0 0 551957
0.002768 0.006436 0.125694 -0.976957 -1.226460 -1.010434 -0.017250 1 0 0 0 0 0 0 552969
0.002742 0.006401 0.125671 -0.944312 -1.261670 -1.214346 -0.017281 1 0 0 0 0 0 0 553960
0.002728 0.006382 0.125632 -1.096876 -1.466837 -1.018208 -0.017312 1 0 0 0 0 0 0 554960
0.002693 0.006342 0.125601 -0.823937 -1.217861 -1.094316 -0.017357 1 0 0 0 0 0 0 556404
0.002661 0.006306 0.125551 -0.822863 -1.221209 -0.838417 -0.017374 1 0 0 0 0 0 0 556953
0.002625 0.006291 0.125512 -0.773705 -1.508890 -0.964545 -0.017406 1 0 0 0 0 0 0 557957
0.002593 0.006269 0.125490 -0.814142 -1.441724 -1.181382 -0.017438 1 0 0 0 0 0 0 558982
0.002562 0.006241 0.125442 -0.824211 -1.349286 -0.868237 -0.017469 1 0 0 0 0 0 0 559973
0.002532 0.006213 0.125416 -0.840763 -1.332729 -1.115367 -0.017500 1 0 0 0 0 0 0 560979
0.002498 0.006202 0.125387 -0.769982 -1.556624 -1.086951 -0.017531 1 0 0 0 0 0 0 561974
0.002471 0.006162 0.125348 -0.861649 -1.188717 -0.958963 -0.017562 1 0 0 0 0 0 0 562973
0.002444 0.006127 0.125325 -0.856665 -1.220701 -1.150427 -0.017594 1 0 0 0 0 0 0 563976
0.002429 0.006108 0.125287 -1.023586 -1.424535 -0.950133 -0.017625 1 0 0 0 0 0 0 564972
0.002394 0.006069 0.125255 -0.757435 -1.174229 -1.021087 -0.017656 1 0 0 0 0 0 0 565972
0.002357 0.006053 0.125223 -0.698083 -1.447291 -1.021131 -0.017689 1 0 0 0 0 0 0 567035
0.002309 0.006015 0.125195 -0.556556 -1.184481 -1.051131 -0.017720 1 0 0 0 0 0 0 568035
0.002285 0.005994 0.125153 -0.837334 -1.382955 -0.885963 -0.017752 1 0 0 0 0 0 0 569031
0.002245 0.005954 0.125121 -0.646007 -1.143210 -0.977917 -0.017783 1 0 0 0 0 0 0 570026
0.002211 0.005920 0.125100 -0.700036 -1.183785 -1.139442 -0.017814 1 0 0 0 0 0 0 571037
0.002174 0.005905 0.125073 -0.663248 -1.452212 -1.056995 -0.017845 1 0 0 0 0 0 0 572018
0.002127 0.005869 0.125045 -0.520994 -1.175585 -1.045386 -0.017885 1 0 0 0 0 0 0 573288
0.002070 0.005838 0.125006 -0.355907 -1.227088 -0.885876 -0.017908 1 0 0 0 0 0 0 574048
0.002061 0.005819 0.124981 -0.964956 -1.376050 -1.055780 -0.017939 1 0 0 0 0 0 0 575030
0.002028 0.005779 0.124955 -0.710560 -1.118741 -1.041963 -0.017971 1 0 0 0 0 0 0 576042
0.001992 0.005763 0.124925 -0.635944 -1.391539 -0.991383 -0.018002 1 0 0 0 0 0 0 577045
0.001960 0.005740 0.124905 -0.674629 -1.333038 -1.117169 -0.018033 1 0 0 0 0 0 0 578044
0.001916 0.005699 0.124880 -0.509099 -1.077008 -1.057301 -0.018064 1 0 0 0 0 0 0 579034
0.001879 0.005663 0.124863 -0.590843 -1.123419 -1.139953 -0.018095 1 0 0 0 0 0 0 580031
0.001842 0.005649 0.124836 -0.570256 -1.397741 -1.026854 -0.018127 1 0 0 0 0 0 0 581033
0.001809 0.005627 0.124817 -0.624801 -1.326352 -1.120265 -0.018158 1 0 0 0 0 0 0 582031
0.001778 0.005601 0.124801 -0.655108 -1.265078 -1.166113 -0.018189 1 0 0 0 0 0 0 583035
0.001754 0.005554 0.124767 -0.733599 -0.962760 -0.925156 -0.018220 1 0 0 0 0 0 0 584033
0.001722 0.005533 0.124735 -0.638810 -1.285735 -0.912007 -0.018252 1 0 0 0 0 0 0 585031
0.001693 0.005509 0.124714 -0.647951 -1.258036 -1.062738 -0.018282 1 0 0 0 0 0 0 586018
0.001664 0.005482 0.124698 -0.654494 -1.219617 -1.131208 -0.018314 1 0 0 0 0 0 0 587030
0.001635 0.005453 0.124683 -0.654967 -1.194464 -1.156264 -0.018349 1 0 0 0 0 0 0 588144
0.001607 0.005424 0.124668 -0.651659 -1.177755 -1.163722 -0.018377 1 0 0 0 0 0 0 589032
0.001573 0.005413 0.124643 -0.573019 -1.405352 -1.013734 -0.018414 1 0 0 0 0 0 0 590244
0.001528 0.005378 0.124615 -0.408487 -1.107626 -0.971475 -0.018439 1 0 0 0 0 0 0 591017
0.001506 0.005360 0.124606 -0.682659 -1.313520 -1.194651 -0.018470 1 0 0 0 0 0 0 592030
0.001481 0.005337 0.124593 -0.667367 -1.247802 -1.179347 -0.018501 1 0 0 0 0 0 0 593013
0.001454 0.005310 0.124579 -0.641795 -1.196153 -1.163121 -0.018533 1 0 0 0 0 0 0 594028
0.001427 0.005282 0.124566 -0.624371 -1.165961 -1.154923 -0.018564 1 0 0 0 0 0 0 595013
0.001399 0.005254 0.124551 -0.612328 -1.147857 -1.150533 -0.018595 1 0 0 0 0 0 0 596029
0.001366 0.005242 0.124526 -0.528940 -1.374293 -0.995736 -0.018626 1 0 0 0 0 0 0 597012
0.001335 0.005222 0.124508 -0.549905 -1.277569 -1.072564 -0.018658 1 0 0 0 0 0 0 598027
0.001306 0.005197 0.124492 -0.563123 -1.203502 -1.111828 -0.018687 1 0 0 0 0 0 0 598969
0.001277 0.005170 0.124477 -0.566919 -1.160564 -1.125743 -0.018718 1 0 0 0 0 0 0 599956
0.001249 0.005142 0.124463 -0.565507 -1.135522 -1.129379 -0.018749 1 0 0 0 0 0 0 600948
0.001221 0.005113 0.124448 -0.561484 -1.119814 -1.129244 -0.018780 1 0 0 0 0 0 0 601956
0.001193 0.005084 0.124434 -0.556110 -1.108775 -1.127665 -0.018811 1 0 0 0 0 0 0 602947
0.001165 0.005054 0.124420 -0.550112 -1.100174 -1.125628 -0.018843 1 0 0 0 0 0 0 603955
0.001137 0.005025 0.124405 -0.543729 -1.092738 -1.123360 -0.018874 1 0 0 0 0 0 0 604950
0.001109 0.004996 0.124391 -0.537169 -1.085852 -1.121008 -0.018905 1 0 0 0 0 0 0 605942
0.001095 0.004981 0.124386 -0.716758 -1.278820 -1.241328 -0.018937 1 0 0 0 0 0 0 606956
0.001060 0.004944 0.124366 -0.452643 -0.994831 -1.052352 -0.018968 1 0 0 0 0 0 0 607958
0.001043 0.004926 0.124358 -0.651399 -1.210464 -1.203063 -0.018999 1 0 0 0 0 0 0 608948
0.001020 0.004902 0.124346 -0.597822 -1.152652 -1.157218 -0.019031 1 0 0 0 0 0 0 609957
0.000995 0.004875 0.124333 -0.552861 -1.105361 -1.129394 -0.019062 1 0 0 0 0 0 0 610948
0.000968 0.004847 0.124319 -0.525570 -1.077415 -1.116890 -0.019093 1 0 0 0 0 0 0 611957
0.000941 0.004818 0.124304 -0.508347 -1.060221 -1.110676 -0.019124 1 0 0 0 0 0 0 612948
0.000927 0.004804 0.124299 -0.682001 -1.247485 -1.230416 -0.019156 1 0 0 0 0 0 0 613959
0.000907 0.004782 0.124288 -0.601611 -1.160644 -1.163104 -0.019187 1 0 0 0 0 0 0 614961
0.000883 0.004757 0.124275 -0.541803 -1.097592 -1.126564 -0.019218 1 0 0 0 0 0 0 615963
0.000856 0.004729 0.124261 -0.506864 -1.061661 -1.110732 -0.019249 1 0 0 0 0 0 0 616958
0.000830 0.004700 0.124247 -0.485765 -1.040441 -1.103269 -0.019280 1 0 0 0 0 0 0 617939
0.000802 0.004672 0.124232 -0.471780 -1.026705 -1.098998 -0.019312 1 0 0 0 0 0 0 618972
0.000775 0.004642 0.124218 -0.461203 -1.016510 -1.095733 -0.019343 1 0 0 0 0 0 0 619968
0.000761 0.004628 0.124212 -0.637595 -1.206651 -1.217379 -0.019375 1 0 0 0 0 0 0 620967
0.000740 0.004606 0.124201 -0.559056 -1.121662 -1.149829 -0.019406 1 0 0 0 0 0 0 621965
0.000716 0.004580 0.124188 -0.500082 -1.059462 -1.113064 -0.019437 1 0 0 0 0 0 0 622964
0.000690 0.004553 0.124174 -0.465512 -1.023887 -1.097113 -0.019468 1 0 0 0 0 0 0 623966
0.000663 0.004525 0.124159 -0.444460 -1.002697 -1.089490 -0.019499 1 0 0 0 0 0 0 624935
0.000636 0.004496 0.124145 -0.430400 -0.988903 -1.085088 -0.019531 1 0 0 0 0 0 0 625962
0.000608 0.004467 0.124130 -0.419758 -0.978631 -1.081717 -0.019562 1 0 0 0 0 0 0 626964
0.000595 0.004452 0.124125 -0.595513 -1.168133 -1.204150 -0.019593 1 0 0 0 0 0 0 627971
0.000574 0.004430 0.124114 -0.517122 -1.083264 -1.135978 -0.019624 1 0 0 0 0 0 0 628960
0.000550 0.004405 0.124100 -0.458163 -1.021085 -1.098872 -0.019656 1 0 0 0 0 0 0 629963
0.000538 0.004392 0.124095 -0.608021 -1.183290 -1.208449 -0.019687 1 0 0 0 0 0 0 630969
0.000518 0.004371 0.124084 -0.516718 -1.084968 -1.135250 -0.019718 1 0 0 0 0 0 0 631962
0.000494 0.004346 0.124071 -0.451264 -1.016077 -1.096285 -0.019749 1 0 0 0 0 0 0 632961
0.000468 0.004319 0.124056 -0.413341 -0.977046 -1.079444 -0.019781 1 0 0 0 0 0 0 633963
0.000442 0.004290 0.124042 -0.390520 -0.954089 -1.071451 -0.019812 1 0 0 0 0 0 0 634959
0.000428 0.004277 0.124037 -0.559598 -1.136751 -1.193038 -0.019843 1 0 0 0 0 0 0 635963
0.000408 0.004255 0.124025 -0.478345 -1.048949 -1.123687 -0.019874 1 0 0 0 0 0 0 636962
0.000384 0.004229 0.124012 -0.417922 -0.985229 -1.086017 -0.019906 1 0 0 0 0 0 0 637963
0.000358 0.004202 0.123997 -0.382388 -0.948653 -1.069560 -0.019937 1 0 0 0 0 0 0 638954
0.000345 0.004189 0.123992 -0.544677 -1.124202 -1.188455 -0.019968 1 0 0 0 0 0 0 639965
0.000325 0.004167 0.123981 -0.460269 -1.033119 -1.117688 -0.020000 1 0 0 0 0 0 0 640965
0.000301 0.004142 0.123967 -0.398200 -0.967723 -1.079423 -0.020031 1 0 0 0 0 0 0 641964
0.000275 0.004114 0.123953 -0.361825 -0.930276 -1.062740 -0.020062 1 0 0 0 0 0 0 642964
0.000262 0.004101 0.123948 -0.523377 -1.105061 -1.181933 -0.020093 1 0 0 0 0 0 0 643963
0.000242 0.004080 0.123936 -0.438856 -1.013851 -1.110845 -0.020125 1 0 0 0 0 0 0 644967
0.000232 0.004069 0.123932 -0.560256 -1.145298 -1.199780 -0.020156 1 0 0 0 0 0 0 645962
0.000213 0.004049 0.123921 -0.454211 -1.031298 -1.116628 -0.020187 1 0 0 0 0 0 0 646965
0.000190 0.004024 0.123908 -0.381086 -0.954355 -1.073727 -0.020218 1 0 0 0 0 0 0 647958
0.000178 0.004012 0.123903 -0.522516 -1.107925 -1.183009 -0.020249 1 0 0 0 0 0 0 648963
0.000159 0.003992 0.123892 -0.428052 -1.006337 -1.107819 -0.020281 1 0 0 0 0 0 0 649963
0.000149 0.003981 0.123888 -0.544184 -1.132375 -1.195692 -0.020312 1 0 0 0 0 0 0 650964
0.000130 0.003962 0.123877 -0.435706 -1.015856 -1.111676 -0.020343 1 0 0 0 0 0 0 651963
0.000107 0.003937 0.123863 -0.361361 -0.937668 -1.068424 -0.020374 1 0 0 0 0 0 0 652962
0.000096 0.003925 0.123858 -0.501818 -1.090256 -1.177950 -0.020405 1 0 0 0 0 0 0 653950
0.000076 0.003904 0.123847 -0.407124 -0.988440 -1.102420 -0.020437 1 0 0 0 0 0 0 654959
0.000067 0.003894 0.123843 -0.522844 -1.114063 -1.190547 -0.020468 1 0 0 0 0 0 0 655961
0.000048 0.003874 0.123832 -0.414545 -0.997834 -1.106458 -0.020504 1 0 0 0 0 0 0 657093
0.000039 0.003865 0.123828 -0.523002 -1.115730 -1.191201 -0.020531 1 0 0 0 0 0 0 657964
0.000020 0.003845 0.123817 -0.411028 -0.995543 -1.105531 -0.020561 1 0 0 0 0 0 0 658935
0.000011 0.003836 0.123813 -0.517805 -1.111863 -1.190273 -0.020593 1 0 0 0 0 0 0 659962
-0.000007 0.003816 0.123802 -0.404986 -0.990826 -1.104336 -0.020624 1 0 0 0 0 0 0 660939
-0.000016 0.003806 0.123798 -0.511354 -1.106830 -1.189333 -0.020660 1 0 0 0 0 0 0 662088
-0.000035 0.003787 0.123787 -0.398247 -0.985418 -1.103082 -0.020687 1 0 0 0 0 0 0 662967
-0.000044 0.003777 0.123783 -0.504288 -1.100953 -1.187862 -0.020718 1 0 0 0 0 0 0 663963
-0.000062 0.003758 0.123772 -0.391273 -0.979737 -1.101720 -0.020750 1 0 0 0 0 0 0 664964
-0.000071 0.003748 0.123768 -0.497185 -1.095134 -1.186568 -0.020780 1 0 0 0 0 0 0 665951
-0.000076 0.003744 0.123767 -0.566844 -1.169994 -1.229417 -0.020812 1 0 0 0 0 0 0 666948
-0.000092 0.003727 0.123756 -0.421286 -1.013722 -1.118127 -0.020847 1 0 0 0 0 0 0 668083
-0.000100 0.003718 0.123753 -0.509130 -1.109908 -1.192840 -0.020874 1 0 0 0 0 0 0 668947
-0.000104 0.003714 0.123752 -0.569800 -1.175508 -1.232302 -0.020909 1 0 0 0 0 0 0 670080
-0.000119 0.003697 0.123741 -0.419487 -1.014089 -1.119041 -0.020936 1 0 0 0 0 0 0 670946
-0.000127 0.003689 0.123738 -0.505238 -1.108366 -1.193882 -0.020972 1 0 0 0 0 0 0 672079
-0.000145 0.003670 0.123727 -0.381986 -0.976360 -1.103289 -0.020999 1 0 0 0 0 0 0 672955
-0.000154 0.003661 0.123723 -0.482620 -1.086456 -1.187259 -0.021034 1 0 0 0 0 0 0 674070
-0.000158 0.003657 0.123722 -0.549464 -1.158327 -1.229493 -0.021062 1 0 0 0 0 0 0 674955
-0.000174 0.003640 0.123711 -0.402745 -1.000853 -1.117543 -0.021097 1 0 0 0 0 0 0 676070
-0.000182 0.003631 0.123708 -0.489852 -1.096425 -1.192691 -0.021128 1 0 0 0 0 0 0 677080
-0.000186 0.003627 0.123706 -0.549940 -1.161330 -1.231989 -0.021160 1 0 0 0 0 0 0 678085
-0.000188 0.003625 0.123706 -0.582058 -1.195852 -1.248248 -0.021190 1 0 0 0 0 0 0 679070
-0.000203 0.003609 0.123696 -0.416423 -1.018277 -1.125591 -0.021222 1 0 0 0 0 0 0 680079
-0.000210 0.003602 0.123693 -0.493855 -1.103737 -1.196995 -0.021253 1 0 0 0 0 0 0 681070
-0.000214 0.003598 0.123691 -0.549078 -1.163621 -1.234977 -0.021284 1 0 0 0 0 0 0 682078
-0.000229 0.003581 0.123681 -0.396498 -0.999989 -1.120861 -0.021315 1 0 0 0 0 0 0 683070
-0.000237 0.003573 0.123678 -0.480543 -1.092426 -1.195558 -0.021347 1 0 0 0 0 0 0 684080
-0.000241 0.003569 0.123676 -0.539070 -1.155719 -1.234701 -0.021378 1 0 0 0 0 0 0 685086
-0.000256 0.003553 0.123666 -0.388234 -0.993878 -1.120880 -0.021410 1 0 0 0 0 0 0 686095
-0.000264 0.003544 0.123662 -0.473013 -1.087051 -1.195755 -0.021441 1 0 0 0 0 0 0 687085
-0.000268 0.003540 0.123661 -0.531895 -1.150713 -1.234946 -0.021472 1 0 0 0 0 0 0 688070
-0.000284 0.003524 0.123651 -0.381334 -0.989137 -1.121020 -0.021504 1 0 0 0 0 0 0 689092
-0.000292 0.003515 0.123647 -0.466132 -1.082355 -1.195991 -0.021535 1 0 0 0 0 0 0 690093
-0.000295 0.003511 0.123646 -0.525049 -1.146054 -1.235238 -0.021566 1 0 0 0 0 0 0 691093
-0.000297 0.003509 0.123646 -0.556557 -1.179983 -1.251487 -0.021597 1 0 0 0 0 0 0 692088
-0.000298 0.003508 0.123645 -0.572937 -1.197823 -1.258544 -0.021628 1 0 0 0 0 0 0 693084
-0.000313 0.003493 0.123636 -0.399422 -1.011862 -1.131610 -0.021656 1 0 0 0 0 0 0 693964
-0.000320 0.003486 0.123632 -0.472635 -1.093107 -1.202335 -0.021691 1 0 0 0 0 0 0 695093
-0.000323 0.003482 0.123631 -0.525650 -1.150718 -1.239962 -0.021722 1 0 0 0 0 0 0 696086
-0.000325 0.003480 0.123630 -0.554230 -1.181661 -1.255643 -0.021753 1 0 0 0 0 0 0 697084
-0.000339 0.003465 0.123620 -0.387141 -1.002562 -1.131930 -0.021784 1 0 0 0 0 0 0 698084
-0.000347 0.003457 0.123617 -0.463359 -1.086811 -1.203639 -0.021816 1 0 0 0 0 0 0 699101
-0.000350 0.003453 0.123616 -0.517907 -1.146020 -1.241700 -0.021847 1 0 0 0 0 0 0 700100
-0.000352 0.003451 0.123615 -0.547247 -1.177729 -1.257523 -0.021879 1 0 0 0 0 0 0 701096
-0.000353 0.003450 0.123615 -0.562510 -1.194462 -1.264447 -0.021910 1 0 0 0 0 0 0 702107
-0.000367 0.003435 0.123605 -0.388666 -1.008243 -1.137316 -0.021941 1 0 0 0 0 0 0 703097
-0.000374 0.003428 0.123602 -0.461359 -1.088837 -1.207915 -0.021972 1 0 0 0 0 0 0 704095
-0.000378 0.003424 0.123600 -0.514160 -1.146234 -1.245604 -0.022004 1 0 0 0 0 0 0 705096
-0.000380 0.003422 0.123600 -0.542606 -1.177043 -1.261290 -0.022035 1 0 0 0 0 0 0 706099
-0.000380 0.003422 0.123600 -0.557300 -1.193067 -1.267884 -0.022062 1 0 0 0 0 0 0 706958
-0.000394 0.003407 0.123590 -0.383414 -1.006944 -1.140840 -0.022097 1 0 0 0 0 0 0 708099
-0.000402 0.003399 0.123586 -0.455901 -1.087345 -1.211489 -0.022129 1 0 0 0 0 0 0 709098
-0.000405 0.003395 0.123585 -0.508596 -1.144631 -1.249191 -0.022160 1 0 0 0 0 0 0 710095
-0.000407 0.003394 0.123585 -0.537000 -1.175381 -1.264887 -0.022191 1 0 0 0 0 0 0 711097
-0.000408 0.003393 0.123585 -0.551777 -1.191610 -1.271727 -0.022222 1 0 0 0 0 0 0 712095
-0.000408 0.003392 0.123585 -0.559593 -1.200525 -1.275312 -0.022254 1 0 0 0 0 0 0 713095
-0.000408 0.003392 0.123585 -0.563908 -1.205808 -1.277746 -0.022285 1 0 0 0 0 0 0 714093
-0.000408 0.003392 0.123585 -0.566359 -1.209094 -1.279552 -0.022312 1 0 0 0 0 0 0 714973
-0.000422 0.003377 0.123575 -0.386335 -1.016608 -1.150582 -0.022348 1 0 0 0 0 0 0 716103
-0.000429 0.003370 0.123571 -0.455661 -1.093775 -1.220669 -0.022379 1 0 0 0 0 0 0 717099
-0.000432 0.003366 0.123570 -0.506758 -1.149427 -1.258184 -0.022410 1 0 0 0 0 0 0 718097
-0.000434 0.003365 0.123570 -0.534349 -1.179389 -1.273805 -0.022441 1 0 0 0 0 0 0 719096
-0.000435 0.003364 0.123569 -0.548730 -1.195181 -1.280602 -0.022472 1 0 0 0 0 0 0 720094
-0.000435 0.003363 0.123569 -0.556329 -1.203898 -1.284185 -0.022504 1 0 0 0 0 0 0 721094
-0.000436 0.003363 0.123569 -0.560525 -1.209044 -1.286571 -0.022534 1 0 0 0 0 0 0 722077
-0.000436 0.003363 0.123569 -0.563025 -1.212488 -1.288615 -0.022566 1 0 0 0 0 0 0 723097
-0.000449 0.003348 0.123560 -0.382900 -1.019789 -1.159224 -0.022597 1 0 0 0 0 0 0 724096
-0.000456 0.003341 0.123556 -0.452024 -1.096639 -1.229143 -0.022625 1 0 0 0 0 0 0 724964
-0.000460 0.003338 0.123555 -0.503157 -1.152462 -1.266931 -0.022660 1 0 0 0 0 0 0 726096
-0.000461 0.003336 0.123554 -0.530789 -1.182515 -1.282698 -0.022694 1 0 0 0 0 0 0 727184
-0.000462 0.003335 0.123554 -0.545150 -1.198321 -1.289518 -0.022725 1 0 0 0 0 0 0 728192
-0.000463 0.003335 0.123554 -0.552738 -1.207010 -1.293083 -0.022756 1 0 0 0 0 0 0 729187
-0.000468 0.003352 0.123543 -0.484014 -1.453982 -1.146480 -0.022788 1 0 0 0 0 0 0 730190
-0.000471 0.003361 0.123539 -0.513584 -1.368429 -1.226154 -0.022821 1 0 0 0 0 0 0 731245
-0.000473 0.003366 0.123538 -0.535225 -1.304304 -1.268493 -0.022850 1 0 0 0 0 0 0 732190
-0.000473 0.003368 0.123537 -0.547177 -1.270524 -1.285977 -0.022881 1 0 0 0 0 0 0 733183
-0.000474 0.003370 0.123537 -0.553645 -1.254097 -1.293458 -0.022913 1 0 0 0 0 0 0 734187
-0.000474 0.003370 0.123537 -0.557273 -1.246622 -1.297265 -0.022944 1 0 0 0 0 0 0 735186
-0.000474 0.003370 0.123537 -0.559459 -1.243716 -1.299760 -0.022975 1 0 0 0 0 0 0 736191
-0.000488 0.003356 0.123527 -0.383447 -1.057219 -1.180267 -0.023182 1 0 0 0 0 0 0 742793
-0.000508 0.003334 0.123514 -0.270926 -0.937823 -1.119482 -0.023222 1 0 0 0 0 0 0 744077
-0.000518 0.003324 0.123509 -0.389755 -1.067430 -1.225395 -0.023253 1 0 0 0 0 0 0 745079
-0.000523 0.003318 0.123507 -0.467195 -1.150554 -1.276792 -0.023284 1 0 0 0 0 0 0 746078
-0.000526 0.003316 0.123507 -0.508156 -1.194205 -1.297433 -0.023316 1 0 0 0 0 0 0 747076
-0.000527 0.003314 0.123506 -0.529219 -1.216844 -1.306025 -0.023347 1 0 0 0 0 0 0 748081
-0.000528 0.003314 0.123506 -0.540134 -1.228890 -1.310206 -0.023378 1 0 0 0 0 0 0 749076
-0.000528 0.003313 0.123506 -0.545982 -1.235732 -1.312828 -0.023409 1 0 0 0 0 0 0 750078
-0.000528 0.003313 0.123506 -0.549272 -1.239986 -1.314888 -0.023441 1 0 0 0 0 0 0 751078
-0.000529 0.003313 0.123506 -0.551291 -1.242916 -1.316747 -0.023472 1 0 0 0 0 0 0 752077
-0.000529 0.003313 0.123506 -0.552664 -1.245217 -1.318533 -0.023503 1 0 0 0 0 0 0 753079
-0.000542 0.003298 0.123497 -0.372043 -1.051989 -1.188549 -0.023534 1 0 0 0 0 0 0 754079
-0.000554 0.003309 0.123482 -0.367825 -1.370523 -1.109655 -0.023566 1 0 0 0 0 0 0 755077
-0.000561 0.003315 0.123477 -0.445474 -1.336906 -1.224803 -0.023597 1 0 0 0 0 0 0 756077
-0.000564 0.003318 0.123475 -0.492875 -1.300135 -1.280904 -0.023627 1 0 0 0 0 0 0 757054
-0.000565 0.003319 0.123474 -0.517876 -1.280010 -1.303357 -0.023659 1 0 0 0 0 0 0 758053
-0.000580 0.003305 0.123464 -0.349263 -1.075186 -1.180712 -0.023690 1 0 0 0 0 0 0 759056
-0.000587 0.003299 0.123461 -0.423819 -1.145748 -1.253644 -0.023721 1 0 0 0 0 0 0 760054
-0.000590 0.003295 0.123459 -0.477503 -1.198039 -1.292172 -0.023752 1 0 0 0 0 0 0 761053
-0.000592 0.003294 0.123459 -0.506375 -1.226288 -1.308112 -0.023784 1 0 0 0 0 0 0 762056
-0.000593 0.003293 0.123459 -0.521360 -1.241225 -1.314990 -0.023815 1 0 0 0 0 0 0 763058
-0.000594 0.003292 0.123459 -0.529231 -1.249484 -1.318563 -0.023846 1 0 0 0 0 0 0 764059
-0.000594 0.003292 0.123459 -0.533708 -1.254857 -1.321432 -0.023886 1 0 0 0 0 0 0 765337
-0.000608 0.003277 0.123449 -0.354452 -1.062561 -1.190858 -0.023909 1 0 0 0 0 0 0 766055
-0.000614 0.003270 0.123445 -0.423753 -1.139792 -1.261447 -0.023943 1 0 0 0 0 0 0 767162
-0.000618 0.003267 0.123444 -0.474690 -1.195270 -1.298985 -0.023972 1 0 0 0 0 0 0 768098
-0.000620 0.003265 0.123444 -0.503117 -1.227302 -1.316865 -0.024045 1 0 0 0 0 0 0 770420
-0.000634 0.003249 0.123433 -0.335716 -1.047501 -1.190921 -0.024067 1 0 0 0 0 0 0 771120
-0.000641 0.003242 0.123430 -0.410769 -1.130659 -1.263050 -0.024097 1 0 0 0 0 0 0 772093
-0.000645 0.003238 0.123429 -0.464700 -1.189304 -1.301367 -0.024129 1 0 0 0 0 0 0 773120
-0.000647 0.003236 0.123428 -0.493661 -1.220648 -1.317150 -0.024160 1 0 0 0 0 0 0 774094
-0.000661 0.003221 0.123418 -0.327256 -1.042152 -1.191629 -0.024191 1 0 0 0 0 0 0 775094
-0.000668 0.003213 0.123415 -0.402630 -1.125681 -1.263942 -0.024223 1 0 0 0 0 0 0 776118
-0.000672 0.003209 0.123413 -0.456665 -1.184399 -1.302199 -0.024254 1 0 0 0 0 0 0 777092
-0.000674 0.003207 0.123413 -0.485733 -1.215891 -1.318094 -0.024286 1 0 0 0 0 0 0 778118
-0.000688 0.003192 0.123403 -0.319412 -1.037466 -1.192390 -0.024317 1 0 0 0 0 0 0 779109
-0.000701 0.003202 0.123388 -0.321922 -1.363114 -1.115557 -0.024347 1 0 0 0 0 0 0 780089
-0.000707 0.003208 0.123383 -0.402712 -1.332993 -1.231398 -0.024379 1 0 0 0 0 0 0 781108
-0.000711 0.003211 0.123381 -0.451694 -1.297952 -1.287711 -0.024410 1 0 0 0 0 0 0 782100
-0.000712 0.003212 0.123380 -0.477460 -1.278684 -1.310163 -0.024441 1 0 0 0 0 0 0 783102
-0.000727 0.003198 0.123370 -0.309540 -1.074577 -1.186800 -0.024473 1 0 0 0 0 0 0 784130
-0.000734 0.003191 0.123367 -0.383891 -1.144969 -1.259944 -0.024504 1 0 0 0 0 0 0 785101
-0.000737 0.003188 0.123365 -0.437440 -1.197170 -1.298583 -0.024535 1 0 0 0 0 0 0 786105
-0.000753 0.003172 0.123355 -0.285019 -1.030544 -1.181814 -0.024567 1 0 0 0 0 0 0 787129
-0.000760 0.003164 0.123351 -0.367208 -1.119717 -1.257505 -0.024597 1 0 0 0 0 0 0 788100
-0.000764 0.003160 0.123350 -0.424681 -1.181300 -1.297107 -0.024630 1 0 0 0 0 0 0 789129
-0.000766 0.003158 0.123350 -0.455725 -1.214910 -1.314190 -0.024676 1 0 0 0 0 0 0 790616
-0.000767 0.003157 0.123349 -0.471347 -1.231420 -1.320397 -0.024693 1 0 0 0 0 0 0 791171
-0.000768 0.003156 0.123349 -0.479606 -1.240744 -1.323940 -0.024724 1 0 0 0 0 0 0 792160
-0.000781 0.003142 0.123339 -0.302857 -1.051284 -1.193202 -0.024753 1 0 0 0 0 0 0 793075
-0.000788 0.003134 0.123336 -0.372636 -1.129048 -1.264123 -0.024785 1 0 0 0 0 0 0 794088
-0.000792 0.003131 0.123335 -0.423829 -1.184909 -1.301937 -0.024816 1 0 0 0 0 0 0 795085
-0.000794 0.003129 0.123334 -0.451428 -1.214899 -1.317566 -0.024847 1 0 0 0 0 0 0 796083
-0.000808 0.003114 0.123324 -0.284650 -1.035989 -1.191206 -0.024878 1 0 0 0 0 0 0 797084
-0.000815 0.003106 0.123321 -0.359298 -1.118812 -1.263729 -0.024909 1 0 0 0 0 0 0 798081
-0.000819 0.003102 0.123319 -0.412926 -1.177147 -1.302085 -0.024940 1 0 0 0 0 0 0 799054
-0.000821 0.003100 0.123319 -0.441747 -1.208384 -1.317936 -0.024971 1 0 0 0 0 0 0 800054
-0.000835 0.003085 0.123309 -0.275642 -1.030194 -1.191527 -0.025003 1 0 0 0 0 0 0 801082
-0.000842 0.003077 0.123305 -0.350520 -1.113205 -1.264086 -0.025034 1 0 0 0 0 0 0 802052
-0.000846 0.003074 0.123304 -0.404277 -1.171709 -1.302541 -0.025065 1 0 0 0 0 0 0 803066
-0.000861 0.003057 0.123293 -0.252202 -1.008451 -1.185021 -0.025097 1 0 0 0 0 0 0 804080
-0.000869 0.003049 0.123290 -0.334169 -1.098921 -1.260984 -0.025128 1 0 0 0 0 0 0 805069
-0.000873 0.003045 0.123289 -0.391500 -1.161125 -1.300661 -0.025160 1 0 0 0 0 0 0 806088
-0.000875 0.003043 0.123288 -0.422155 -1.194253 -1.316929 -0.025191 1 0 0 0 0 0 0 807088
-0.000876 0.003042 0.123288 -0.437969 -1.211573 -1.323874 -0.025222 1 0 0 0 0 0 0 808083
-0.000890 0.003027 0.123278 -0.265311 -1.026447 -1.193837 -0.025253 1 0 0 0 0 0 0 809084
-0.000897 0.003020 0.123274 -0.336683 -1.105867 -1.265404 -0.025284 1 0 0 0 0 0 0 810081
-0.000900 0.003016 0.123273 -0.388674 -1.162529 -1.303491 -0.025316 1 0 0 0 0 0 0 811084
-0.000902 0.003014 0.123273 -0.416629 -1.192904 -1.319196 -0.025347 1 0 0 0 0 0 0 812082
-0.000916 0.002999 0.123262 -0.250283 -1.014377 -1.192159 -0.025377 1 0 0 0 0 0 0 813055
-0.000924 0.002991 0.123259 -0.324731 -1.097019 -1.264941 -0.025409 1 0 0 0 0 0 0 814052
-0.000927 0.002987 0.123258 -0.378271 -1.155292 -1.303504 -0.025441 1 0 0 0 0 0 0 815083
-0.000929 0.002986 0.123257 -0.407002 -1.186458 -1.319348 -0.025472 1 0 0 0 0 0 0 816077
-0.000943 0.002970 0.123247 -0.241096 -1.008386 -1.192242 -0.025503 1 0 0 0 0 0 0 817068
-0.000951 0.002963 0.123243 -0.315671 -1.091155 -1.265117 -0.025534 1 0 0 0 0 0 0 818075
-0.000954 0.002959 0.123242 -0.369273 -1.149535 -1.303756 -0.025567 1 0 0 0 0 0 0 819134
-0.000970 0.002942 0.123232 -0.217377 -0.986419 -1.185617 -0.025599 1 0 0 0 0 0 0 820147
-0.000977 0.002934 0.123228 -0.299009 -1.076577 -1.261832 -0.025630 1 0 0 0 0 0 0 821131
-0.000981 0.002930 0.123227 -0.356146 -1.138568 -1.301615 -0.025661 1 0 0 0 0 0 0 822146
-0.000983 0.002928 0.123226 -0.386686 -1.171593 -1.317927 -0.025693 1 0 0 0 0 0 0 823163
-0.000984 0.002927 0.123226 -0.402421 -1.188789 -1.324800 -0.025723 1 0 0 0 0 0 0 824131
-0.000985 0.002927 0.123226 -0.410579 -1.198139 -1.328335 -0.025755 1 0 0 0 0 0 0 825147
-0.000998 0.002912 0.123216 -0.234313 -1.009228 -1.196386 -0.025786 1 0 0 0 0 0 0 826131
-0.001005 0.002905 0.123212 -0.303418 -1.086298 -1.267692 -0.025815 1 0 0 0 0 0 0 827075
-0.001009 0.002901 0.123211 -0.354242 -1.141770 -1.305706 -0.025846 1 0 0 0 0 0 0 828066
-0.001024 0.002885 0.123201 -0.201102 -0.977384 -1.187046 -0.025878 1 0 0 0 0 0 0 829074
-0.001031 0.002877 0.123197 -0.281895 -1.066698 -1.263323 -0.025909 1 0 0 0 0 0 0 830065
-0.001035 0.002873 0.123196 -0.338600 -1.128238 -1.303134 -0.025940 1 0 0 0 0 0 0 831075
-0.001037 0.002871 0.123195 -0.368920 -1.161009 -1.319399 -0.025971 1 0 0 0 0 0 0 832065
-0.001052 0.002856 0.123185 -0.204073 -0.984028 -1.191825 -0.026003 1 0 0 0 0 0 0 833074
-0.001059 0.002848 0.123181 -0.278751 -1.066874 -1.264977 -0.026034 1 0 0 0 0 0 0 834065
-0.001062 0.002844 0.123180 -0.332340 -1.125211 -1.303658 -0.026065 1 0 0 0 0 0 0 835074
-0.001078 0.002828 0.123170 -0.180701 -0.962319 -1.184879 -0.026096 1 0 0 0 0 0 0 836065
-0.001085 0.002820 0.123166 -0.262077 -1.052216 -1.261395 -0.026128 1 0 0 0 0 0 0 837074
-0.001089 0.002816 0.123165 -0.319022 -1.114018 -1.301247 -0.026159 1 0 0 0 0 0 0 838066
-0.001091 0.002814 0.123164 -0.349474 -1.146934 -1.317574 -0.026191 1 0 0 0 0 0 0 839076
-0.001106 0.002798 0.123154 -0.184822 -0.970123 -1.189677 -0.026222 1 0 0 0 0 0 0 840080
-0.001113 0.002791 0.123150 -0.259397 -1.052880 -1.262977 -0.026253 1 0 0 0 0 0 0 841086
-0.001117 0.002787 0.123149 -0.312922 -1.111120 -1.301688 -0.026284 1 0 0 0 0 0 0 842077
-0.001132 0.002771 0.123139 -0.161382 -0.948337 -1.182617 -0.026315 1 0 0 0 0 0 0 843074
-0.001139 0.002763 0.123135 -0.242591 -1.038074 -1.259239 -0.026347 1 0 0 0 0 0 0 844074
-0.001143 0.002759 0.123134 -0.299453 -1.099769 -1.299166 -0.026378 1 0 0 0 0 0 0 845070
-0.001145 0.002757 0.123133 -0.329838 -1.132621 -1.315483 -0.026409 1 0 0 0 0 0 0 846072
-0.001160 0.002741 0.123123 -0.165312 -0.955940 -1.187295 -0.026441 1 0 0 0 0 0 0 847088
-0.001167 0.002734 0.123119 -0.239722 -1.038516 -1.260684 -0.026472 1 0 0 0 0 0 0 848079
-0.001170 0.002730 0.123118 -0.293149 -1.096678 -1.299460 -0.026503 1 0 0 0 0 0 0 849076
-0.001186 0.002714 0.123107 -0.141703 -0.933979 -1.180112 -0.026534 1 0 0 0 0 0 0 850084
-0.001193 0.002706 0.123104 -0.222752 -1.023510 -1.256827 -0.026565 1 0 0 0 0 0 0 851053
-0.001197 0.002702 0.123102 -0.279523 -1.085171 -1.296843 -0.026597 1 0 0 0 0 0 0 852082
-0.001213 0.002685 0.123092 -0.129845 -0.924250 -1.177756 -0.026628 1 0 0 0 0 0 0 853081
-0.001220 0.002677 0.123088 -0.211660 -1.014625 -1.254726 -0.026659 1 0 0 0 0 0 0 854081
-0.001224 0.002673 0.123087 -0.268797 -1.076573 -1.294737 -0.026690 1 0 0 0 0 0 0 855051
-0.001226 0.002671 0.123086 -0.299314 -1.109546 -1.311086 -0.026721 1 0 0 0 0 0 0 856051
-0.001241 0.002656 0.123076 -0.135056 -0.933137 -1.182457 -0.026753 1 0 0 0 0 0 0 857082
-0.001248 0.002648 0.123072 -0.209295 -1.015571 -1.256072 -0.026785 1 0 0 0 0 0 0 858086
-0.001251 0.002644 0.123071 -0.262601 -1.073573 -1.294874 -0.026815 1 0 0 0 0 0 0 859056
-0.001267 0.002628 0.123061 -0.111321 -0.911029 -1.175091 -0.026847 1 0 0 0 0 0 0 860068
-0.001274 0.002620 0.123057 -0.192144 -1.000389 -1.252054 -0.026878 1 0 0 0 0 0 0 861080
-0.001278 0.002616 0.123056 -0.248774 -1.061844 -1.292101 -0.026909 1 0 0 0 0 0 0 862071
-0.001293 0.002600 0.123045 -0.099233 -0.901071 -1.172593 -0.026941 1 0 0 0 0 0 0 863083
-0.001282 0.002587 0.123031 -0.440081 -0.928307 -1.116646 -0.026972 1 0 0 0 0 0 0 864082
-0.001276 0.002581 0.123026 -0.400145 -1.014718 -1.225665 -0.027003 1 0 0 0 0 0 0 865082
-0.001273 0.002577 0.123025 -0.359927 -1.064718 -1.277986 -0.027034 1 0 0 0 0 0 0 866080
-0.001285 0.002562 0.123014 -0.158433 -0.897214 -1.162745 -0.027066 1 0 0 0 0 0 0 867083
-0.001291 0.002554 0.123010 -0.213634 -0.983724 -1.241529 -0.027097 1 0 0 0 0 0 0 868081
-0.001294 0.002550 0.123009 -0.257423 -1.043719 -1.282214 -0.027128 1 0 0 0 0 0 0 869079
-0.001296 0.002548 0.123008 -0.281247 -1.075679 -1.298752 -0.027159 1 0 0 0 0 0 0 870071
-0.001310 0.002532 0.122998 -0.113880 -0.898953 -1.169527 -0.027190 1 0 0 0 0 0 0 871052
-0.001317 0.002525 0.122994 -0.186210 -0.980862 -1.243409 -0.027222 1 0 0 0 0 0 0 872079
-0.001321 0.002521 0.122993 -0.238550 -1.038601 -1.282361 -0.027253 1 0 0 0 0 0 0 873084
-0.001323 0.002519 0.122993 -0.266636 -1.069431 -1.298278 -0.027285 1 0 0 0 0 0 0 874086
-0.001337 0.002504 0.122982 -0.101476 -0.892242 -1.168703 -0.027316 1 0 0 0 0 0 0 875084
-0.001344 0.002496 0.122979 -0.174787 -0.973758 -1.242530 -0.027347 1 0 0 0 0 0 0 876080
-0.001348 0.002493 0.122977 -0.227616 -1.031316 -1.281462 -0.027378 1 0 0 0 0 0 0 877082
-0.001363 0.002476 0.122967 -0.076397 -0.868837 -1.160953 -0.027409 1 0 0 0 0 0 0 878080
-0.001370 0.002468 0.122963 -0.156778 -0.957710 -1.238186 -0.027441 1 0 0 0 0 0 0 879082
-0.001374 0.002464 0.122962 -0.213156 -1.018879 -1.278345 -0.027472 1 0 0 0 0 0 0 880076
-0.001376 0.002462 0.122961 -0.243270 -1.051443 -1.294688 -0.027503 1 0 0 0 0 0 0 881080
-0.001377 0.002461 0.122961 -0.258713 -1.068346 -1.301528 -0.027534 1 0 0 0 0 0 0 882068
-0.001391 0.002447 0.122951 -0.087183 -0.884269 -1.168343 -0.027566 1 0 0 0 0 0 0 883082
-0.001398 0.002439 0.122947 -0.157056 -0.962149 -1.241101 -0.027597 1 0 0 0 0 0 0 884079
-0.001401 0.002436 0.122946 -0.208140 -1.017875 -1.279679 -0.027628 1 0 0 0 0 0 0 885081
-0.001384 0.002429 0.122936 -0.495032 -0.984860 -1.162421 -0.027659 1 0 0 0 0 0 0 886079
-0.001375 0.002426 0.122932 -0.412286 -1.024916 -1.237937 -0.027693 1 0 0 0 0 0 0 887155
-0.001384 0.002410 0.122921 -0.169524 -0.857292 -1.140420 -0.027724 1 0 0 0 0 0 0 888161
-0.001389 0.002402 0.122917 -0.201684 -0.943513 -1.227043 -0.027755 1 0 0 0 0 0 0 889155
-0.001391 0.002398 0.122915 -0.233766 -1.003361 -1.270634 -0.027787 1 0 0 0 0 0 0 890171
-0.001392 0.002396 0.122915 -0.251726 -1.035182 -1.288167 -0.027818 1 0 0 0 0 0 0 891170
-0.001393 0.002395 0.122914 -0.261096 -1.051710 -1.295398 -0.027849 1 0 0 0 0 0 0 892155
-0.001393 0.002395 0.122914 -0.265976 -1.060543 -1.298914 -0.027880 1 0 0 0 0 0 0 893153
-0.001407 0.002380 0.122904 -0.089190 -0.872497 -1.164218 -0.027911 1 0 0 0 0 0 0 894146
-0.001413 0.002373 0.122901 -0.156295 -0.948217 -1.236664 -0.027943 1 0 0 0 0 0 0 895152
-0.001417 0.002370 0.122899 -0.205971 -1.002841 -1.275100 -0.027974 1 0 0 0 0 0 0 896147
-0.001419 0.002368 0.122899 -0.232722 -1.032087 -1.290793 -0.028005 1 0 0 0 0 0 0 897130
-0.001419 0.002367 0.122899 -0.246476 -1.047364 -1.297419 -0.028036 1 0 0 0 0 0 0 898145
-0.001433 0.002352 0.122888 -0.074218 -0.862580 -1.163657 -0.028067 1 0 0 0 0 0 0 899132
-0.001440 0.002345 0.122885 -0.143495 -0.939819 -1.236559 -0.028099 1 0 0 0 0 0 0 900145
-0.001444 0.002341 0.122884 -0.194237 -0.995171 -1.275143 -0.028130 1 0 0 0 0 0 0 901129
-0.001445 0.002339 0.122883 -0.221522 -1.024806 -1.290916 -0.028161 1 0 0 0 0 0 0 902143
-0.001446 0.002338 0.122883 -0.235535 -1.040237 -1.297536 -0.028192 1 0 0 0 0 0 0 903130
-0.001427 0.002333 0.122873 -0.502274 -0.985750 -1.167754 -0.028224 1 0 0 0 0 0 0 904144
-0.001418 0.002331 0.122869 -0.409227 -1.014779 -1.238553 -0.028255 1 0 0 0 0 0 0 905132
-0.001413 0.002330 0.122868 -0.340736 -1.034763 -1.276101 -0.028286 1 0 0 0 0 0 0 906143
-0.001411 0.002329 0.122868 -0.304597 -1.045598 -1.291461 -0.028318 1 0 0 0 0 0 0 907158
-0.001410 0.002329 0.122868 -0.286515 -1.051493 -1.297873 -0.028348 1 0 0 0 0 0 0 908131
-0.001423 0.002314 0.122857 -0.098331 -0.862091 -1.163970 -0.028380 1 0 0 0 0 0 0 909147
-0.001429 0.002307 0.122854 -0.159561 -0.936848 -1.236824 -0.028411 1 0 0 0 0 0 0 910129
-0.001432 0.002304 0.122852 -0.206283 -0.990918 -1.275348 -0.028440 1 0 0 0 0 0 0 911073
-0.001434 0.002302 0.122852 -0.231561 -1.019923 -1.291072 -0.028471 1 0 0 0 0 0 0 912064
-0.001435 0.002301 0.122852 -0.244565 -1.035052 -1.297701 -0.028503 1 0 0 0 0 0 0 913071
-0.001435 0.002301 0.122852 -0.251264 -1.043166 -1.300955 -0.028534 1 0 0 0 0 0 0 914063
-0.001435 0.002300 0.122852 -0.254757 -1.047787 -1.303036 -0.028565 1 0 0 0 0 0 0 915072
-0.001449 0.002286 0.122842 -0.077383 -0.857761 -1.167350 -0.028596 1 0 0 0 0 0 0 916062
-0.001436 0.002274 0.122828 -0.403485 -0.869414 -1.106566 -0.028628 1 0 0 0 0 0 0 917072
-0.001430 0.002268 0.122823 -0.356189 -0.947607 -1.213743 -0.028659 1 0 0 0 0 0 0 918063
-0.001427 0.002265 0.122822 -0.312319 -0.993541 -1.265289 -0.028690 1 0 0 0 0 0 0 919071
-0.001425 0.002264 0.122821 -0.288707 -1.017369 -1.285662 -0.028721 1 0 0 0 0 0 0 920063
-0.001425 0.002263 0.122821 -0.277121 -1.030364 -1.294642 -0.028769 1 0 0 0 0 0 0 921590
-0.001424 0.002263 0.122821 -0.271255 -1.036493 -1.297735 -0.028784 1 0 0 0 0 0 0 922063
-0.001424 0.002263 0.122821 -0.268736 -1.041117 -1.300900 -0.028835 1 0 0 0 0 0 0 923703
-0.001424 0.002263 0.122821 -0.267356 -1.042914 -1.301716 -0.028847 1 0 0 0 0 0 0 924073
-0.001405 0.002258 0.122811 -0.526410 -0.981999 -1.169906 -0.028878 1 0 0 0 0 0 0 925071
-0.001395 0.002256 0.122807 -0.429741 -1.007705 -1.240141 -0.028909 1 0 0 0 0 0 0 926079
-0.001404 0.002240 0.122796 -0.180146 -0.833146 -1.140043 -0.028941 1 0 0 0 0 0 0 927081
-0.001408 0.002233 0.122792 -0.208525 -0.915408 -1.226173 -0.028972 1 0 0 0 0 0 0 928078
-0.001410 0.002229 0.122790 -0.238672 -0.973219 -1.269557 -0.029003 1 0 0 0 0 0 0 929079
-0.001411 0.002227 0.122790 -0.255667 -1.004014 -1.286971 -0.029034 1 0 0 0 0 0 0 930079
-0.001412 0.002226 0.122790 -0.264537 -1.020017 -1.294146 -0.029066 1 0 0 0 0 0 0 931081
-0.001412 0.002226 0.122790 -0.269173 -1.028536 -1.297585 -0.029097 1 0 0 0 0 0 0 932077
-0.001412 0.002225 0.122790 -0.271654 -1.033329 -1.299708 -0.029128 1 0 0 0 0 0 0 933078
-0.001393 0.002221 0.122780 -0.532547 -0.973580 -1.167899 -0.029159 1 0 0 0 0 0 0 934078
-0.001384 0.002218 0.122776 -0.436883 -0.999803 -1.238213 -0.029191 1 0 0 0 0 0 0 935087
-0.001392 0.002203 0.122765 -0.187800 -0.825523 -1.137993 -0.029222 1 0 0 0 0 0 0 936083
-0.001396 0.002195 0.122761 -0.216388 -0.907778 -1.224118 -0.029252 1 0 0 0 0 0 0 937051
-0.001399 0.002191 0.122759 -0.246644 -0.965621 -1.267512 -0.029284 1 0 0 0 0 0 0 938064
-0.001400 0.002190 0.122759 -0.263679 -0.996425 -1.284937 -0.029315 1 0 0 0 0 0 0 939071
-0.001400 0.002189 0.122759 -0.272593 -1.012416 -1.292084 -0.029347 1 0 0 0 0 0 0 940074
-0.001401 0.002188 0.122759 -0.277246 -1.020930 -1.295525 -0.029378 1 0 0 0 0 0 0 941077
-0.001401 0.002188 0.122759 -0.279726 -1.025730 -1.297626 -0.029409 1 0 0 0 0 0 0 942082
-0.001382 0.002183 0.122749 -0.540596 -0.965972 -1.165678 -0.029441 1 0 0 0 0 0 0 943077
-0.001372 0.002181 0.122745 -0.445039 -0.992119 -1.236005 -0.029472 1 0 0 0 0 0 0 944080
-0.001381 0.002165 0.122734 -0.196018 -0.817850 -1.135664 -0.029503 1 0 0 0 0 0 0 945079
-0.001385 0.002158 0.122730 -0.224596 -0.900039 -1.221860 -0.029534 1 0 0 0 0 0 0 946079
-0.001387 0.002154 0.122728 -0.254839 -0.957792 -1.265232 -0.029566 1 0 0 0 0 0 0 947080
-0.001388 0.002152 0.122728 -0.271866 -0.988544 -1.282617 -0.029597 1 0 0 0 0 0 0 948077
-0.001389 0.002151 0.122728 -0.280775 -1.004516 -1.289763 -0.029628 1 0 0 0 0 0 0 949078
-0.001389 0.002151 0.122727 -0.285426 -1.013013 -1.293158 -0.029659 1 0 0 0 0 0 0 950076
-0.001389 0.002150 0.122727 -0.287923 -1.017773 -1.295253 -0.029690 1 0 0 0 0 0 0 951074
-0.001403 0.002136 0.122717 -0.110068 -0.827942 -1.159067 -0.029722 1 0 0 0 0 0 0 952079
-0.001390 0.002124 0.122704 -0.435634 -0.839338 -1.097858 -0.029753 1 0 0 0 0 0 0 953082
-0.001384 0.002118 0.122699 -0.388455 -0.917128 -1.205181 -0.029784 1 0 0 0 0 0 0 954082
-0.001381 0.002116 0.122697 -0.344689 -0.962863 -1.256716 -0.029816 1 0 0 0 0 0 0 955079
-0.001379 0.002114 0.122697 -0.321144 -0.986568 -1.277042 -0.029847 1 0 0 0 0 0 0 956078
-0.001378 0.002113 0.122696 -0.309427 -0.998897 -1.285206 -0.029878 1 0 0 0 0 0 0 957073
-0.001378 0.002113 0.122696 -0.303753 -1.005534 -1.288986 -0.029909 1 0 0 0 0 0 0 958079
-0.001378 0.002113 0.122696 -0.301063 -1.009380 -1.291186 -0.029941 1 0 0 0 0 0 0 959080
-0.001391 0.002099 0.122686 -0.120646 -0.819096 -1.154899 -0.029972 1 0 0 0 0 0 0 960077
-0.001398 0.002091 0.122682 -0.185423 -0.892771 -1.227374 -0.030002 1 0 0 0 0 0 0 961052
-0.001401 0.002088 0.122681 -0.233907 -0.946359 -1.265833 -0.030034 1 0 0 0 0 0 0 962077
-0.001403 0.002086 0.122681 -0.260028 -0.974994 -1.281409 -0.030065 1 0 0 0 0 0 0 963048
-0.001404 0.002085 0.122681 -0.273491 -0.989948 -1.287939 -0.030097 1 0 0 0 0 0 0 964075
-0.001404 0.002085 0.122680 -0.280405 -0.997919 -1.291118 -0.030128 1 0 0 0 0 0 0 965079
-0.001418 0.002070 0.122670 -0.104839 -0.809739 -1.155015 -0.030159 1 0 0 0 0 0 0 966076
-0.001405 0.002059 0.122657 -0.431426 -0.821760 -1.093893 -0.030190 1 0 0 0 0 0 0 967053
-0.001399 0.002053 0.122652 -0.384831 -0.899768 -1.201274 -0.030221 1 0 0 0 0 0 0 968047
-0.001401 0.002068 0.122639 -0.268663 -1.190644 -1.105238 -0.030253 1 0 0 0 0 0 0 969076
-0.001403 0.002076 0.122635 -0.271177 -1.125329 -1.201541 -0.030283 1 0 0 0 0 0 0 970047
-0.001403 0.002080 0.122633 -0.279208 -1.071410 -1.249338 -0.030316 1 0 0 0 0 0 0 971077
-0.001404 0.002082 0.122633 -0.284249 -1.042501 -1.268322 -0.030347 1 0 0 0 0 0 0 972075
-0.001404 0.002083 0.122633 -0.287078 -1.028222 -1.275989 -0.030378 1 0 0 0 0 0 0 973065
-0.001404 0.002083 0.122632 -0.288678 -1.021553 -1.279567 -0.030409 1 0 0 0 0 0 0 974081
-0.001404 0.002083 0.122632 -0.289640 -1.018721 -1.281684 -0.030441 1 0 0 0 0 0 0 975079
-0.001417 0.002069 0.122622 -0.111102 -0.825149 -1.145118 -0.030472 1 0 0 0 0 0 0 976078
-0.001424 0.002062 0.122619 -0.176657 -0.897049 -1.217641 -0.030503 1 0 0 0 0 0 0 977075
-0.001427 0.002059 0.122617 -0.225490 -0.949677 -1.256057 -0.030534 1 0 0 0 0 0 0 978077
-0.001429 0.002057 0.122617 -0.251814 -0.977898 -1.271656 -0.030566 1 0 0 0 0 0 0 979077
-0.001430 0.002056 0.122617 -0.265349 -0.992571 -1.278122 -0.030597 1 0 0 0 0 0 0 980078
-0.001430 0.002056 0.122617 -0.272309 -1.000406 -1.281258 -0.030628 1 0 0 0 0 0 0 981077
-0.001430 0.002055 0.122617 -0.275938 -1.004838 -1.283206 -0.030659 1 0 0 0 0 0 0 982077
-0.001411 0.002051 0.122607 -0.537437 -0.944930 -1.150935 -0.030691 1 0 0 0 0 0 0 983084
-0.001402 0.002048 0.122603 -0.442440 -0.970762 -1.221144 -0.030721 1 0 0 0 0 0 0 984064
-0.001397 0.002047 0.122602 -0.373019 -0.989123 -1.258376 -0.030753 1 0 0 0 0 0 0 985070
-0.001413 0.002051 0.122580 -0.084545 -1.051526 -0.987503 -0.030784 1 0 0 0 0 0 0 986061
-0.001422 0.002052 0.122573 -0.157172 -1.039788 -1.141005 -0.030815 1 0 0 0 0 0 0 987070
-0.001426 0.002053 0.122570 -0.216263 -1.028780 -1.220735 -0.030846 1 0 0 0 0 0 0 988060
-0.001428 0.002054 0.122569 -0.248547 -1.022802 -1.252156 -0.030878 1 0 0 0 0 0 0 989068
-0.001429 0.002054 0.122569 -0.265235 -1.020036 -1.264294 -0.030909 1 0 0 0 0 0 0 990060
-0.001430 0.002054 0.122569 -0.273824 -1.019249 -1.269612 -0.030945 1 0 0 0 0 0 0 991205
-0.001430 0.002054 0.122569 -0.278247 -1.019104 -1.272081 -0.030972 1 0 0 0 0 0 0 992069
-0.001430 0.002054 0.122569 -0.280612 -1.019624 -1.273838 -0.031003 1 0 0 0 0 0 0 993062
-0.001430 0.002054 0.122569 -0.281948 -1.020386 -1.275300 -0.031034 1 0 0 0 0 0 0 994069
-0.001430 0.002054 0.122569 -0.282762 -1.021280 -1.276626 -0.031065 1 0 0 0 0 0 0 995061
-0.001430 0.002054 0.122569 -0.283304 -1.022256 -1.277948 -0.031096 1 0 0 0 0 0 0 996068
-0.001430 0.002054 0.122569 -0.284030 -1.024319 -1.280587 -0.031161 1 0 0 0 0 0 0 998118
-0.001430 0.002054 0.122569 -0.284360 -1.025283 -1.281825 -0.031190 1 0 0 0 0 0 0 999070
-0.001416 0.002068 0.122548 -0.471660 -1.209051 -1.001695 -0.031231 1 0 0 0 0 0 1 357
-0.001423 0.002061 0.122530 -0.222524 -0.952189 -1.009123 -0.031253 1 0 0 0 0 0 1 1061
-0.001426 0.002057 0.122524 -0.237333 -0.975641 -1.157089 -0.031284 1 0 0 0 0 0 1 2074
-0.001428 0.002055 0.122522 -0.259613 -1.001912 -1.224453 -0.031316 1 0 0 0 0 0 1 3077
-0.001429 0.002054 0.122521 -0.272648 -1.016582 -1.250452 -0.031347 1 0 0 0 0 0 1 4076
-0.001429 0.002054 0.122521 -0.279593 -1.024392 -1.260563 -0.031378 1 0 0 0 0 0 1 5077
-0.001429 0.002054 0.122521 -0.283273 -1.028766 -1.264967 -0.031409 1 0 0 0 0 0 1 6075
-0.001429 0.002054 0.122521 -0.285264 -1.031435 -1.267304 -0.031440 1 0 0 0 0 0 1 7065
-0.001429 0.002054 0.122520 -0.286424 -1.033301 -1.268988 -0.031472 1 0 0 0 0 0 1 8085
-0.001429 0.002054 0.122520 -0.287139 -1.034736 -1.270364 -0.031503 1 0 0 0 0 0 1 9074
-0.001429 0.002054 0.122520 -0.287645 -1.035949 -1.271680 -0.031534 1 0 0 0 0 0 1 10078
-0.001429 0.002054 0.122520 -0.288038 -1.037082 -1.272951 -0.031565 1 0 0 0 0 0 1 11074
-0.001429 0.002054 0.122520 -0.288387 -1.038166 -1.274228 -0.031597 1 0 0 0 0 0 1 12081
-0.001429 0.002054 0.122520 -0.288689 -1.039218 -1.275485 -0.031628 1 0 0 0 0 0 1 13073
-0.001435 0.002072 0.122510 -0.216287 -1.285370 -1.128815 -0.031659 1 0 0 0 0 0 1 14073
-0.001418 0.002076 0.122496 -0.502011 -1.135022 -1.072109 -0.031691 1 0 0 0 0 0 1 15093
-0.001410 0.002079 0.122491 -0.426031 -1.093864 -1.181820 -0.031722 1 0 0 0 0 0 1 16092
-0.001406 0.002080 0.122489 -0.366992 -1.076326 -1.234153 -0.031753 1 0 0 0 0 0 1 17086
-0.001404 0.002080 0.122489 -0.335764 -1.068199 -1.254873 -0.031789 1 0 0 0 0 0 1 18229
-0.001403 0.002081 0.122488 -0.320143 -1.064327 -1.262882 -0.031816 1 0 0 0 0 0 1 19093
-0.001416 0.002067 0.122478 -0.133274 -0.870183 -1.128142 -0.031847 1 0 0 0 0 0 1 20084
-0.001422 0.002060 0.122474 -0.194481 -0.941581 -1.201335 -0.031878 1 0 0 0 0 0 1 21084
-0.001426 0.002056 0.122473 -0.241131 -0.993935 -1.239940 -0.031910 1 0 0 0 0 0 1 22090
-0.001427 0.002055 0.122473 -0.266343 -1.021998 -1.255527 -0.031941 1 0 0 0 0 0 1 23087
-0.001428 0.002054 0.122473 -0.279333 -1.036612 -1.261935 -0.031972 1 0 0 0 0 0 1 24081
-0.001428 0.002053 0.122472 -0.286024 -1.044429 -1.265027 -0.032004 1 0 0 0 0 0 1 25094
-0.001429 0.002053 0.122472 -0.289518 -1.048823 -1.266904 -0.032035 1 0 0 0 0 0 1 26085
-0.001434 0.002071 0.122461 -0.218705 -1.296677 -1.120360 -0.032066 1 0 0 0 0 0 1 27088
-0.001437 0.002080 0.122458 -0.245553 -1.209892 -1.197661 -0.032097 1 0 0 0 0 0 1 28084
-0.001438 0.002085 0.122456 -0.265848 -1.145279 -1.238523 -0.032128 1 0 0 0 0 0 1 29087
-0.001420 0.002082 0.122446 -0.536651 -1.048409 -1.120936 -0.032159 1 0 0 0 0 0 1 30084
-0.001411 0.002081 0.122442 -0.446742 -1.055438 -1.196470 -0.032191 1 0 0 0 0 0 1 31087
-0.001406 0.002081 0.122441 -0.379914 -1.064335 -1.235495 -0.032222 1 0 0 0 0 0 1 32083
-0.001404 0.002081 0.122440 -0.344622 -1.069541 -1.251188 -0.032253 1 0 0 0 0 0 1 33067
-0.001403 0.002080 0.122440 -0.327006 -1.072635 -1.257641 -0.032285 1 0 0 0 0 0 1 34085
-0.001402 0.002080 0.122440 -0.318349 -1.074675 -1.260712 -0.032316 1 0 0 0 0 0 1 35087
-0.001402 0.002080 0.122440 -0.314176 -1.076194 -1.262589 -0.032347 1 0 0 0 0 0 1 36085
-0.001402 0.002080 0.122440 -0.312237 -1.077465 -1.264023 -0.032378 1 0 0 0 0 0 1 37084
-0.001402 0.002080 0.122440 -0.311440 -1.078621 -1.265334 -0.032410 1 0 0 0 0 0 1 38084
-0.001402 0.002080 0.122440 -0.311167 -1.079724 -1.266585 -0.032441 1 0 0 0 0 0 1 39089
-0.001402 0.002080 0.122440 -0.311187 -1.080764 -1.267786 -0.032471 1 0 0 0 0 0 1 40065
-0.001402 0.002080 0.122440 -0.311359 -1.081853 -1.269053 -0.032504 1 0 0 0 0 0 1 41094
-0.001402 0.002080 0.122440 -0.311587 -1.082902 -1.270259 -0.032535 1 0 0 0 0 0 1 42088
-0.001382 0.002076 0.122430 -0.571518 -1.021229 -1.137232 -0.032566 1 0 0 0 0 0 1 43090
-0.001373 0.002073 0.122427 -0.476156 -1.046169 -1.207295 -0.032597 1 0 0 0 0 0 1 44084
-0.001368 0.002072 0.122426 -0.406577 -1.064068 -1.244410 -0.032628 1 0 0 0 0 0 1 45084
-0.001366 0.002072 0.122425 -0.369919 -1.073813 -1.259419 -0.032659 1 0 0 0 0 0 1 46082
-0.001365 0.002071 0.122425 -0.351602 -1.079149 -1.265593 -0.032690 1 0 0 0 0 0 1 47069
-0.001364 0.002071 0.122425 -0.342605 -1.082297 -1.268569 -0.032721 1 0 0 0 0 0 1 48065
-0.001364 0.002071 0.122425 -0.338265 -1.084387 -1.270415 -0.032753 1 0 0 0 0 0 1 49077
-0.001369 0.002089 0.122414 -0.263497 -1.331184 -1.123725 -0.032785 1 0 0 0 0 0 1 50087
-0.001372 0.002099 0.122410 -0.288417 -1.244010 -1.200976 -0.032816 1 0 0 0 0 0 1 51090
-0.001373 0.002103 0.122409 -0.307753 -1.179196 -1.241784 -0.032847 1 0 0 0 0 0 1 52085
-0.001387 0.002091 0.122398 -0.138996 -0.952008 -1.119722 -0.032878 1 0 0 0 0 0 1 53084
-0.001394 0.002085 0.122394 -0.209374 -1.006528 -1.197434 -0.032909 1 0 0 0 0 0 1 54083
-0.001397 0.002082 0.122393 -0.260629 -1.050395 -1.237572 -0.032941 1 0 0 0 0 0 1 55084
-0.001380 0.002076 0.122382 -0.547851 -1.011499 -1.119333 -0.032972 1 0 0 0 0 0 1 56082
-0.001371 0.002073 0.122379 -0.466469 -1.047859 -1.194774 -0.033003 1 0 0 0 0 0 1 57083
-0.001367 0.002072 0.122378 -0.403944 -1.071436 -1.233736 -0.033034 1 0 0 0 0 0 1 58069
-0.001365 0.002071 0.122377 -0.370813 -1.084022 -1.249405 -0.033066 1 0 0 0 0 0 1 59085
-0.001364 0.002071 0.122377 -0.354263 -1.090772 -1.255812 -0.033097 1 0 0 0 0 0 1 60084
-0.001363 0.002071 0.122377 -0.346156 -1.094640 -1.258836 -0.033128 1 0 0 0 0 0 1 61076
-0.001363 0.002070 0.122377 -0.342284 -1.097072 -1.260685 -0.033159 1 0 0 0 0 0 1 62083
-0.001363 0.002070 0.122377 -0.340496 -1.098801 -1.262082 -0.033190 1 0 0 0 0 0 1 63074
-0.001363 0.002070 0.122377 -0.339757 -1.100173 -1.263369 -0.033222 1 0 0 0 0 0 1 64083
-0.001363 0.002070 0.122377 -0.339554 -1.101386 -1.264573 -0.033253 1 0 0 0 0 0 1 65072
-0.001363 0.002070 0.122377 -0.339618 -1.102507 -1.265782 -0.033284 1 0 0 0 0 0 1 66081
-0.001363 0.002070 0.122377 -0.339800 -1.103558 -1.266934 -0.033315 1 0 0 0 0 0 1 67057
-0.001363 0.002070 0.122377 -0.340057 -1.104641 -1.268144 -0.033346 1 0 0 0 0 0 1 68067
-0.001363 0.002070 0.122377 -0.340336 -1.105667 -1.269329 -0.033377 1 0 0 0 0 0 1 69058
-0.001363 0.002070 0.122377 -0.340643 -1.106714 -1.270516 -0.033409 1 0 0 0 0 0 1 70067
-0.001363 0.002070 0.122377 -0.340954 -1.107752 -1.271705 -0.033440 1 0 0 0 0 0 1 71058
-0.001344 0.002066 0.122367 -0.600983 -1.046064 -1.138352 -0.033471 1 0 0 0 0 0 1 72066
-0.001334 0.002064 0.122363 -0.506259 -1.072109 -1.209780 -0.033538 1 0 0 0 0 0 1 74196
-0.001329 0.002062 0.122362 -0.436806 -1.089846 -1.246702 -0.033565 1 0 0 0 0 0 1 75057
-0.001327 0.002062 0.122362 -0.400351 -1.099919 -1.262112 -0.033607 1 0 0 0 0 0 1 76410
-0.001326 0.002062 0.122362 -0.381983 -1.104912 -1.267863 -0.033628 1 0 0 0 0 0 1 77069
-0.001325 0.002061 0.122362 -0.373009 -1.108048 -1.270789 -0.033659 1 0 0 0 0 0 1 78058
-0.001325 0.002061 0.122362 -0.368719 -1.110122 -1.272607 -0.033690 1 0 0 0 0 0 1 79067
-0.001325 0.002061 0.122361 -0.366731 -1.111668 -1.273996 -0.033721 1 0 0 0 0 0 1 80057
-0.001325 0.002061 0.122361 -0.365922 -1.112976 -1.275270 -0.033753 1 0 0 0 0 0 1 81067
-0.001330 0.002079 0.122351 -0.292808 -1.359568 -1.128221 -0.033784 1 0 0 0 0 0 1 82078
-0.001333 0.002089 0.122347 -0.318607 -1.272358 -1.205314 -0.033816 1 0 0 0 0 0 1 83078
-0.001334 0.002093 0.122345 -0.338350 -1.207554 -1.246023 -0.033847 1 0 0 0 0 0 1 84075
-0.001335 0.002096 0.122345 -0.349237 -1.173268 -1.262408 -0.033878 1 0 0 0 0 0 1 85074
-0.001335 0.002097 0.122345 -0.354993 -1.156328 -1.269048 -0.033909 1 0 0 0 0 0 1 86072
-0.001335 0.002097 0.122345 -0.358070 -1.148334 -1.272167 -0.033940 1 0 0 0 0 0 1 87074
-0.001335 0.002098 0.122345 -0.359785 -1.144842 -1.274027 -0.033972 1 0 0 0 0 0 1 88077
-0.001349 0.002083 0.122334 -0.181184 -0.950506 -1.136797 -0.034003 1 0 0 0 0 0 1 89061
-0.001355 0.002076 0.122331 -0.246504 -1.021713 -1.208983 -0.034034 1 0 0 0 0 0 1 90061
-0.001359 0.002073 0.122329 -0.295193 -1.074001 -1.247157 -0.034066 1 0 0 0 0 0 1 91082
-0.001361 0.002071 0.122329 -0.321440 -1.102029 -1.262554 -0.034097 1 0 0 0 0 0 1 92086
-0.001361 0.002070 0.122329 -0.334959 -1.116620 -1.268838 -0.034128 1 0 0 0 0 0 1 93084
-0.001362 0.002070 0.122329 -0.341918 -1.124405 -1.271817 -0.034159 1 0 0 0 0 0 1 94075
-0.001362 0.002070 0.122329 -0.345572 -1.128808 -1.273620 -0.034191 1 0 0 0 0 0 1 95082
-0.001362 0.002070 0.122329 -0.347552 -1.131527 -1.275016 -0.034222 1 0 0 0 0 0 1 96082
-0.001362 0.002070 0.122329 -0.348707 -1.133404 -1.276248 -0.034253 1 0 0 0 0 0 1 97084
-0.001362 0.002070 0.122329 -0.349444 -1.134859 -1.277460 -0.034284 1 0 0 0 0 0 1 98083
-0.001343 0.002065 0.122319 -0.609845 -1.073337 -1.143923 -0.034316 1 0 0 0 0 0 1 99087
-0.001333 0.002063 0.122315 -0.515024 -1.098274 -1.213966 -0.034347 1 0 0 0 0 0 1 100083
-0.001329 0.002062 0.122314 -0.445750 -1.116175 -1.251022 -0.034378 1 0 0 0 0 0 1 101081
-0.001326 0.002061 0.122314 -0.409259 -1.125912 -1.265976 -0.034409 1 0 0 0 0 0 1 102082
-0.001325 0.002061 0.122314 -0.391029 -1.131267 -1.272117 -0.034441 1 0 0 0 0 0 1 103083
-0.001325 0.002061 0.122313 -0.382094 -1.134408 -1.275022 -0.034472 1 0 0 0 0 0 1 104084
-0.001324 0.002061 0.122313 -0.377803 -1.136498 -1.276815 -0.034503 1 0 0 0 0 0 1 105088
-0.001324 0.002061 0.122313 -0.375826 -1.138046 -1.278200 -0.034535 1 0 0 0 0 0 1 106089
-0.001324 0.002061 0.122313 -0.374999 -1.139308 -1.279387 -0.034565 1 0 0 0 0 0 1 107066
-0.001324 0.002061 0.122313 -0.374768 -1.140491 -1.280611 -0.034597 1 0 0 0 0 0 1 108085
-0.001324 0.002061 0.122313 -0.374813 -1.141585 -1.281762 -0.034628 1 0 0 0 0 0 1 109081
-0.001324 0.002061 0.122313 -0.375007 -1.142619 -1.282909 -0.034659 1 0 0 0 0 0 1 110064
-0.001324 0.002061 0.122313 -0.375282 -1.143683 -1.284081 -0.034691 1 0 0 0 0 0 1 111083
-0.001324 0.002061 0.122313 -0.375567 -1.144724 -1.285242 -0.034722 1 0 0 0 0 0 1 112082
-0.001324 0.002061 0.122313 -0.375897 -1.145767 -1.286392 -0.034753 1 0 0 0 0 0 1 113082
-0.001324 0.002061 0.122313 -0.376223 -1.146801 -1.287553 -0.034784 1 0 0 0 0 0 1 114081
-0.001324 0.002061 0.122313 -0.376563 -1.147820 -1.288717 -0.034816 1 0 0 0 0 0 1 115081
-0.001324 0.002061 0.122313 -0.376898 -1.148861 -1.289869 -0.034847 1 0 0 0 0 0 1 116082
-0.001324 0.002061 0.122313 -0.377221 -1.149864 -1.290997 -0.034878 1 0 0 0 0 0 1 117063
-0.001324 0.002061 0.122313 -0.377574 -1.150923 -1.292182 -0.034909 1 0 0 0 0 0 1 118083
-0.001324 0.002061 0.122313 -0.377903 -1.151943 -1.293331 -0.034941 1 0 0 0 0 0 1 119081
-0.001324 0.002061 0.122313 -0.378248 -1.152980 -1.294491 -0.034972 1 0 0 0 0 0 1 120079
-0.001324 0.002061 0.122313 -0.378591 -1.154002 -1.295658 -0.035003 1 0 0 0 0 0 1 121081
-0.001324 0.002061 0.122313 -0.378918 -1.155032 -1.296801 -0.035034 1 0 0 0 0 0 1 122080
-0.001324 0.002061 0.122313 -0.379258 -1.156056 -1.297945 -0.035065 1 0 0 0 0 0 1 123065
-0.001324 0.002061 0.122313 -0.379594 -1.157095 -1.299114 -0.035097 1 0 0 0 0 0 1 124081
-0.001324 0.002061 0.122313 -0.379937 -1.158126 -1.300269 -0.035128 1 0 0 0 0 0 1 125074
-0.001324 0.002061 0.122313 -0.380267 -1.159170 -1.301444 -0.035159 1 0 0 0 0 0 1 126084
-0.001324 0.002061 0.122313 -0.380608 -1.160169 -1.302585 -0.035190 1 0 0 0 0 0 1 127075
-0.001324 0.002061 0.122313 -0.380954 -1.161225 -1.303750 -0.035222 1 0 0 0 0 0 1 128083
-0.001324 0.002061 0.122313 -0.381284 -1.162247 -1.304899 -0.035253 1 0 0 0 0 0 1 129082
-0.001324 0.002061 0.122313 -0.381630 -1.163286 -1.306063 -0.035284 1 0 0 0 0 0 1 130083
-0.001324 0.002061 0.122313 -0.381960 -1.164309 -1.307214 -0.035316 1 0 0 0 0 0 1 131083
-0.001324 0.002061 0.122313 -0.382308 -1.165332 -1.308380 -0.035347 1 0 0 0 0 0 1 132080
-0.001324 0.002061 0.122313 -0.382644 -1.166374 -1.309531 -0.035378 1 0 0 0 0 0 1 133080
-0.001324 0.002061 0.122313 -0.382974 -1.167396 -1.310681 -0.035409 1 0 0 0 0 0 1 134080
-0.001324 0.002061 0.122313 -0.383326 -1.168496 -1.311915 -0.035442 1 0 0 0 0 0 1 135137
-0.001324 0.002061 0.122313 -0.383670 -1.169526 -1.313072 -0.035474 1 0 0 0 0 0 1 136147
-0.001324 0.002061 0.122313 -0.384005 -1.170528 -1.314194 -0.035504 1 0 0 0 0 0 1 137112
-0.001324 0.002061 0.122313 -0.384355 -1.171593 -1.315388 -0.035536 1 0 0 0 0 0 1 138144
-0.001324 0.002061 0.122313 -0.384683 -1.172609 -1.316532 -0.035567 1 0 0 0 0 0 1 139139
-0.001305 0.002056 0.122304 -0.645156 -1.110789 -1.182648 -0.035598 1 0 0 0 0 0 1 140125
-0.001295 0.002054 0.122300 -0.550506 -1.135574 -1.252674 -0.035629 1 0 0 0 0 0 1 141122
-0.001291 0.002053 0.122299 -0.481344 -1.153395 -1.289749 -0.035661 1 0 0 0 0 0 1 142136
-0.001288 0.002052 0.122298 -0.444899 -1.163089 -1.304698 -0.035693 1 0 0 0 0 0 1 143142
-0.001287 0.002052 0.122298 -0.426706 -1.168416 -1.310825 -0.035724 1 0 0 0 0 0 1 144138
-0.001286 0.002052 0.122298 -0.417787 -1.171534 -1.313712 -0.035754 1 0 0 0 0 0 1 145122
-0.001286 0.002052 0.122298 -0.413529 -1.173618 -1.315500 -0.035786 1 0 0 0 0 0 1 146137
-0.001286 0.002052 0.122298 -0.411566 -1.175154 -1.316852 -0.035817 1 0 0 0 0 0 1 147122
-0.001286 0.002052 0.122298 -0.410767 -1.176431 -1.318093 -0.035849 1 0 0 0 0 0 1 148136
-0.001286 0.002052 0.122298 -0.411408 -1.180036 -1.322011 -0.035954 1 0 0 0 0 0 1 151515
-0.001286 0.002052 0.122298 -0.411310 -1.180657 -1.322628 -0.035971 1 0 0 0 0 0 1 152054
-0.001286 0.002052 0.122298 -0.411729 -1.182337 -1.324479 -0.036021 1 0 0 0 0 0 1 153657
-0.001299 0.002037 0.122288 -0.231793 -0.989303 -1.185981 -0.036034 1 0 0 0 0 0 1 154067
-0.001306 0.002030 0.122284 -0.296533 -1.061353 -1.257944 -0.036065 1 0 0 0 0 0 1 155056
-0.001309 0.002027 0.122283 -0.344944 -1.114008 -1.296016 -0.036096 1 0 0 0 0 0 1 156060
-0.001311 0.002025 0.122283 -0.371048 -1.142246 -1.311354 -0.036127 1 0 0 0 0 0 1 157059
-0.001312 0.002024 0.122282 -0.384501 -1.156931 -1.317596 -0.036159 1 0 0 0 0 0 1 158055
-0.001293 0.002019 0.122272 -0.651632 -1.101937 -1.185350 -0.036190 1 0 0 0 0 0 1 159064
-0.001284 0.002017 0.122269 -0.560459 -1.130029 -1.256013 -0.036221 1 0 0 0 0 0 1 160056
-0.001279 0.002015 0.122268 -0.493031 -1.149495 -1.293301 -0.036253 1 0 0 0 0 0 1 161063
-0.001277 0.002015 0.122267 -0.457457 -1.160023 -1.308313 -0.036284 1 0 0 0 0 0 1 162069
-0.001276 0.002014 0.122267 -0.439705 -1.165736 -1.314467 -0.036315 1 0 0 0 0 0 1 163073
-0.001275 0.002014 0.122267 -0.431007 -1.169046 -1.317340 -0.036346 1 0 0 0 0 0 1 164056
-0.001275 0.002014 0.122267 -0.426863 -1.171231 -1.319116 -0.036378 1 0 0 0 0 0 1 165068
-0.001275 0.002014 0.122267 -0.424962 -1.172793 -1.320456 -0.036409 1 0 0 0 0 0 1 166056
-0.001274 0.002014 0.122267 -0.424181 -1.174086 -1.321672 -0.036440 1 0 0 0 0 0 1 167062
-0.001274 0.002014 0.122267 -0.423988 -1.175224 -1.322824 -0.036471 1 0 0 0 0 0 1 168053
-0.001280 0.002032 0.122256 -0.350956 -1.422455 -1.175397 -0.036502 1 0 0 0 0 0 1 169057
-0.001283 0.002041 0.122252 -0.376842 -1.335581 -1.252193 -0.036533 1 0 0 0 0 0 1 170048
-0.001284 0.002046 0.122251 -0.396645 -1.270972 -1.292776 -0.036565 1 0 0 0 0 0 1 171067
-0.001265 0.002044 0.122240 -0.667741 -1.173939 -1.173708 -0.036597 1 0 0 0 0 0 1 172070
-0.001256 0.002043 0.122237 -0.578785 -1.180726 -1.249224 -0.036628 1 0 0 0 0 0 1 173071
-0.001252 0.002042 0.122235 -0.512538 -1.189472 -1.288201 -0.036659 1 0 0 0 0 0 1 174070
-0.001249 0.002042 0.122235 -0.477558 -1.194629 -1.303808 -0.036691 1 0 0 0 0 0 1 175077
-0.001248 0.002042 0.122235 -0.460113 -1.197649 -1.310130 -0.036722 1 0 0 0 0 0 1 176074
-0.001248 0.002042 0.122235 -0.451571 -1.199630 -1.313061 -0.036752 1 0 0 0 0 0 1 177044
-0.001261 0.002027 0.122224 -0.267364 -1.007598 -1.175807 -0.036784 1 0 0 0 0 0 1 178070
-0.001267 0.002020 0.122221 -0.329889 -1.079776 -1.247962 -0.036816 1 0 0 0 0 0 1 179090
-0.001271 0.002017 0.122220 -0.377166 -1.132481 -1.286041 -0.036847 1 0 0 0 0 0 1 180085
-0.001272 0.002015 0.122219 -0.402717 -1.160725 -1.301354 -0.036878 1 0 0 0 0 0 1 181085
-0.001273 0.002014 0.122219 -0.415899 -1.175404 -1.307582 -0.036909 1 0 0 0 0 0 1 182081
-0.001273 0.002014 0.122219 -0.422711 -1.183237 -1.310498 -0.036941 1 0 0 0 0 0 1 183083
-0.001274 0.002014 0.122219 -0.426309 -1.187643 -1.312239 -0.036972 1 0 0 0 0 0 1 184078
-0.001274 0.002014 0.122219 -0.428297 -1.190340 -1.313575 -0.037003 1 0 0 0 0 0 1 185080
-0.001274 0.002013 0.122219 -0.429475 -1.192198 -1.314767 -0.037034 1 0 0 0 0 0 1 186079
-0.001274 0.002013 0.122219 -0.430244 -1.193630 -1.315897 -0.037066 1 0 0 0 0 0 1 187082
-0.001274 0.002013 0.122219 -0.430797 -1.194822 -1.316996 -0.037096 1 0 0 0 0 0 1 188061
-0.001274 0.002013 0.122219 -0.431273 -1.195960 -1.318139 -0.037128 1 0 0 0 0 0 1 189080
-0.001274 0.002013 0.122219 -0.431686 -1.197017 -1.319241 -0.037159 1 0 0 0 0 0 1 190078
-0.001274 0.002013 0.122219 -0.432075 -1.198039 -1.320357 -0.037191 1 0 0 0 0 0 1 191084
-0.001274 0.002013 0.122219 -0.432453 -1.199075 -1.321472 -0.037222 1 0 0 0 0 0 1 192084
-0.001274 0.002013 0.122219 -0.432816 -1.200080 -1.322578 -0.037253 1 0 0 0 0 0 1 193080
-0.001274 0.002013 0.122219 -0.433190 -1.201083 -1.323680 -0.037284 1 0 0 0 0 0 1 194079
-0.001274 0.002013 0.122219 -0.433552 -1.202102 -1.324783 -0.037316 1 0 0 0 0 0 1 195080
-0.001274 0.002013 0.122219 -0.433915 -1.203111 -1.325912 -0.037347 1 0 0 0 0 0 1 196081
-0.001274 0.002013 0.122219 -0.434271 -1.204097 -1.326982 -0.037378 1 0 0 0 0 0 1 197061
-0.001274 0.002013 0.122219 -0.434640 -1.205124 -1.328130 -0.037409 1 0 0 0 0 0 1 198080
-0.001274 0.002013 0.122219 -0.435008 -1.206121 -1.329231 -0.037441 1 0 0 0 0 0 1 199082
-0.001255 0.002009 0.122209 -0.695713 -1.144259 -1.194763 -0.037472 1 0 0 0 0 0 1 200079
-0.001245 0.002007 0.122205 -0.601529 -1.168900 -1.264805 -0.037503 1 0 0 0 0 0 1 201079
-0.001240 0.002005 0.122204 -0.532637 -1.186618 -1.301823 -0.037534 1 0 0 0 0 0 1 202077
-0.001238 0.002005 0.122204 -0.496333 -1.196270 -1.316732 -0.037566 1 0 0 0 0 0 1 203080
-0.001237 0.002005 0.122204 -0.478207 -1.201544 -1.322810 -0.037597 1 0 0 0 0 0 1 204076
-0.001236 0.002005 0.122204 -0.469363 -1.204667 -1.325670 -0.037628 1 0 0 0 0 0 1 205079
-0.001236 0.002004 0.122204 -0.465118 -1.206698 -1.327389 -0.037659 1 0 0 0 0 0 1 206072
-0.001236 0.002004 0.122204 -0.463221 -1.208281 -1.328775 -0.037693 1 0 0 0 0 0 1 207141
-0.001236 0.002004 0.122204 -0.462459 -1.209547 -1.329959 -0.037724 1 0 0 0 0 0 1 208141
-0.001236 0.002004 0.122204 -0.462265 -1.210682 -1.331094 -0.037755 1 0 0 0 0 0 1 209150
-0.001236 0.002004 0.122204 -0.462341 -1.211714 -1.332171 -0.037785 1 0 0 0 0 0 1 210113
-0.001236 0.002004 0.122204 -0.462581 -1.212765 -1.333277 -0.037817 1 0 0 0 0 0 1 211118
-0.001236 0.002004 0.122204 -0.462905 -1.213794 -1.334399 -0.037849 1 0 0 0 0 0 1 212138
-0.001236 0.002004 0.122204 -0.463253 -1.214800 -1.335515 -0.037880 1 0 0 0 0 0 1 213145
-0.001236 0.002004 0.122204 -0.463613 -1.215806 -1.336607 -0.037911 1 0 0 0 0 0 1 214136
-0.001236 0.002004 0.122204 -0.463983 -1.216815 -1.337717 -0.037942 1 0 0 0 0 0 1 215138
-0.001236 0.002004 0.122204 -0.464354 -1.217791 -1.338771 -0.037973 1 0 0 0 0 0 1 216112
-0.001236 0.002004 0.122204 -0.464736 -1.218793 -1.339889 -0.038004 1 0 0 0 0 0 1 217111
-0.001236 0.002004 0.122204 -0.465108 -1.219783 -1.340983 -0.038035 1 0 0 0 0 0 1 218108
-0.001236 0.002004 0.122204 -0.465508 -1.220840 -1.342124 -0.038068 1 0 0 0 0 0 1 219144
-0.001236 0.002004 0.122204 -0.465877 -1.221800 -1.343200 -0.038098 1 0 0 0 0 0 1 220120
-0.001236 0.002004 0.122204 -0.466282 -1.222834 -1.344312 -0.038130 1 0 0 0 0 0 1 221136
-0.001236 0.002004 0.122204 -0.466642 -1.223805 -1.345402 -0.038161 1 0 0 0 0 0 1 222120
-0.001236 0.002004 0.122204 -0.467002 -1.224749 -1.346443 -0.038190 1 0 0 0 0 0 1 223064
-0.001236 0.002004 0.122204 -0.467385 -1.225761 -1.347533 -0.038221 1 0 0 0 0 0 1 224054
-0.001236 0.002004 0.122204 -0.468275 -1.228091 -1.350115 -0.038294 1 0 0 0 0 0 1 226397
-0.001236 0.002004 0.122204 -0.468534 -1.228777 -1.350849 -0.038315 1 0 0 0 0 0 1 227063
-0.001236 0.002004 0.122204 -0.469132 -1.230304 -1.352545 -0.038363 1 0 0 0 0 0 1 228608
-0.001236 0.002004 0.122204 -0.469300 -1.230760 -1.353048 -0.038377 1 0 0 0 0 0 1 229054
-0.001236 0.002004 0.122204 -0.469673 -1.231773 -1.354146 -0.038409 1 0 0 0 0 0 1 230061
-0.001236 0.002004 0.122204 -0.470062 -1.232765 -1.355251 -0.038440 1 0 0 0 0 0 1 231053
-0.001236 0.002004 0.122204 -0.470432 -1.233765 -1.356335 -0.038471 1 0 0 0 0 0 1 232048
-0.001236 0.002004 0.122204 -0.470833 -1.234766 -1.357450 -0.038503 1 0 0 0 0 0 1 233061
-0.001249 0.001990 0.122193 -0.290767 -1.041933 -1.219142 -0.038534 1 0 0 0 0 0 1 234053
-0.001256 0.001983 0.122190 -0.355305 -1.113590 -1.290978 -0.038565 1 0 0 0 0 0 1 235060
-0.001259 0.001980 0.122188 -0.403577 -1.166030 -1.328944 -0.038596 1 0 0 0 0 0 1 236053
-0.001261 0.001978 0.122188 -0.429638 -1.194145 -1.344208 -0.038627 1 0 0 0 0 0 1 237058
-0.001262 0.001977 0.122188 -0.443066 -1.208773 -1.350414 -0.038659 1 0 0 0 0 0 1 238065
-0.001262 0.001977 0.122188 -0.450013 -1.216545 -1.353307 -0.038690 1 0 0 0 0 0 1 239059
-0.001262 0.001976 0.122188 -0.453668 -1.220915 -1.355030 -0.038721 1 0 0 0 0 0 1 240056
-0.001262 0.001976 0.122188 -0.455710 -1.223619 -1.356370 -0.038753 1 0 0 0 0 0 1 241076
-0.001262 0.001976 0.122188 -0.456900 -1.225428 -1.357534 -0.038784 1 0 0 0 0 0 1 242068
-0.001262 0.001976 0.122188 -0.457690 -1.226856 -1.358660 -0.038815 1 0 0 0 0 0 1 243071
-0.001262 0.001976 0.122188 -0.458255 -1.228044 -1.359759 -0.038846 1 0 0 0 0 0 1 244063
-0.001262 0.001976 0.122188 -0.458734 -1.229132 -1.360854 -0.038878 1 0 0 0 0 0 1 245063
-0.001262 0.001976 0.122188 -0.459140 -1.230150 -1.361941 -0.038908 1 0 0 0 0 0 1 246051
-0.001262 0.001976 0.122188 -0.459551 -1.231192 -1.363041 -0.038940 1 0 0 0 0 0 1 247068
-0.001262 0.001976 0.122188 -0.459933 -1.232195 -1.364143 -0.038972 1 0 0 0 0 0 1 248071
-0.001262 0.001976 0.122188 -0.460304 -1.233188 -1.365241 -0.039003 1 0 0 0 0 0 1 249075
-0.001262 0.001976 0.122188 -0.460668 -1.234149 -1.366302 -0.039033 1 0 0 0 0 0 1 250039
-0.001262 0.001976 0.122188 -0.461045 -1.235179 -1.367423 -0.039065 1 0 0 0 0 0 1 251069
-0.001276 0.001962 0.122177 -0.280954 -1.042276 -1.228887 -0.039096 1 0 0 0 0 0 1 252066
-0.001282 0.001955 0.122174 -0.345345 -1.113771 -1.300716 -0.039127 1 0 0 0 0 0 1 253041
-0.001286 0.001951 0.122173 -0.393575 -1.166190 -1.338732 -0.039159 1 0 0 0 0 0 1 254068
-0.001287 0.001950 0.122172 -0.419592 -1.194272 -1.353992 -0.039190 1 0 0 0 0 0 1 255070
-0.001288 0.001949 0.122172 -0.432997 -1.208845 -1.360184 -0.039222 1 0 0 0 0 0 1 256070
-0.001289 0.001948 0.122172 -0.439932 -1.216619 -1.363078 -0.039253 1 0 0 0 0 0 1 257069
-0.001289 0.001948 0.122172 -0.443573 -1.220975 -1.364797 -0.039284 1 0 0 0 0 0 1 258067
-0.001289 0.001948 0.122172 -0.445582 -1.223631 -1.366098 -0.039315 1 0 0 0 0 0 1 259063
-0.001289 0.001948 0.122172 -0.446766 -1.225433 -1.367260 -0.039346 1 0 0 0 0 0 1 260055
-0.001289 0.001948 0.122172 -0.447524 -1.226845 -1.368382 -0.039378 1 0 0 0 0 0 1 261061
-0.001289 0.001948 0.122172 -0.448079 -1.228000 -1.369451 -0.039408 1 0 0 0 0 0 1 262038
-0.001289 0.001948 0.122172 -0.448556 -1.229104 -1.370571 -0.039440 1 0 0 0 0 0 1 263069
-0.001289 0.001948 0.122172 -0.448970 -1.230136 -1.371655 -0.039471 1 0 0 0 0 0 1 264068
-0.001289 0.001948 0.122172 -0.449339 -1.231123 -1.372747 -0.039503 1 0 0 0 0 0 1 265068
-0.001289 0.001948 0.122172 -0.449719 -1.232122 -1.373832 -0.039534 1 0 0 0 0 0 1 266066
-0.001289 0.001948 0.122172 -0.450079 -1.233102 -1.374922 -0.039565 1 0 0 0 0 0 1 267070
-0.001289 0.001948 0.122172 -0.450433 -1.234074 -1.376006 -0.039597 1 0 0 0 0 0 1 268068
-0.001289 0.001948 0.122172 -0.450782 -1.235051 -1.377075 -0.039627 1 0 0 0 0 0 1 269059
-0.001289 0.001948 0.122172 -0.451188 -1.236145 -1.378313 -0.039663 1 0 0 0 0 0 1 270193
-0.001289 0.001948 0.122172 -0.451544 -1.237118 -1.379400 -0.039694 1 0 0 0 0 0 1 271193
-0.001289 0.001948 0.122172 -0.451895 -1.238101 -1.380477 -0.039725 1 0 0 0 0 0 1 272191
-0.001289 0.001948 0.122172 -0.452263 -1.239077 -1.381578 -0.039757 1 0 0 0 0 0 1 273194
-0.001302 0.001934 0.122162 -0.272110 -1.046111 -1.242765 -0.039788 1 0 0 0 0 0 1 274193
-0.001309 0.001927 0.122158 -0.336338 -1.117381 -1.314527 -0.039815 1 0 0 0 0 0 1 275071
-0.001312 0.001923 0.122157 -0.384475 -1.169670 -1.352527 -0.039846 1 0 0 0 0 0 1 276066
-0.001314 0.001921 0.122156 -0.410435 -1.197705 -1.367779 -0.039878 1 0 0 0 0 0 1 277066
-0.001315 0.001921 0.122156 -0.423852 -1.212370 -1.374083 -0.039912 1 0 0 0 0 0 1 278171
-0.001315 0.001920 0.122156 -0.430778 -1.220134 -1.376984 -0.039944 1 0 0 0 0 0 1 279192
-0.001315 0.001920 0.122156 -0.434414 -1.224471 -1.378711 -0.039975 1 0 0 0 0 0 1 280192
-0.001316 0.001920 0.122156 -0.436404 -1.227114 -1.379991 -0.040006 1 0 0 0 0 0 1 281180
-0.001316 0.001920 0.122156 -0.437556 -1.228905 -1.381155 -0.040038 1 0 0 0 0 0 1 282181
-0.001316 0.001920 0.122156 -0.438322 -1.230295 -1.382256 -0.040069 1 0 0 0 0 0 1 283186
-0.001316 0.001920 0.122156 -0.438873 -1.231476 -1.383361 -0.040100 1 0 0 0 0 0 1 284193
-0.001316 0.001920 0.122156 -0.439317 -1.232528 -1.384434 -0.040132 1 0 0 0 0 0 1 285193
-0.001316 0.001920 0.122156 -0.439704 -1.233547 -1.385515 -0.040163 1 0 0 0 0 0 1 286191
-0.001316 0.001920 0.122156 -0.440079 -1.234529 -1.386604 -0.040194 1 0 0 0 0 0 1 287194
-0.001316 0.001920 0.122156 -0.440439 -1.235505 -1.387673 -0.040225 1 0 0 0 0 0 1 288191
-0.001316 0.001920 0.122156 -0.440741 -1.236348 -1.388618 -0.040253 1 0 0 0 0 0 1 289068
-0.001316 0.001920 0.122156 -0.441123 -1.237425 -1.389804 -0.040287 1 0 0 0 0 0 1 290169
-0.001316 0.001920 0.122156 -0.441473 -1.238386 -1.390901 -0.040319 1 0 0 0 0 0 1 291180
-0.001316 0.001920 0.122156 -0.441810 -1.239346 -1.391984 -0.040350 1 0 0 0 0 0 1 292190
-0.001316 0.001920 0.122156 -0.442165 -1.240311 -1.393043 -0.040381 1 0 0 0 0 0 1 293179
-0.001316 0.001920 0.122156 -0.442502 -1.241270 -1.394140 -0.040413 1 0 0 0 0 0 1 294185
-0.001329 0.001905 0.122146 -0.262279 -1.048235 -1.255075 -0.040444 1 0 0 0 0 0 1 295177
-0.001336 0.001898 0.122142 -0.326386 -1.119370 -1.326874 -0.040471 1 0 0 0 0 0 1 296059
-0.001339 0.001895 0.122141 -0.374494 -1.171716 -1.365002 -0.040506 1 0 0 0 0 0 1 297176
-0.001341 0.001893 0.122140 -0.400388 -1.199584 -1.380134 -0.040534 1 0 0 0 0 0 1 298059
-0.001341 0.001892 0.122140 -0.413782 -1.214228 -1.386450 -0.040569 1 0 0 0 0 0 1 299176
-0.001342 0.001892 0.122140 -0.420621 -1.221834 -1.389200 -0.040596 1 0 0 0 0 0 1 300059
-0.001342 0.001892 0.122140 -0.424723 -1.227550 -1.392461 -0.040673 1 0 0 0 0 0 1 302516
-0.001342 0.001892 0.122140 -0.426625 -1.229926 -1.393483 -0.040696 1 0 0 0 0 0 1 303259
-0.001342 0.001892 0.122140 -0.428437 -1.233642 -1.396816 -0.040791 1 0 0 0 0 0 1 306293
-0.001342 0.001891 0.122140 -0.429153 -1.234913 -1.397790 -0.040819 1 0 0 0 0 0 1 307186
-0.001342 0.001891 0.122140 -0.429679 -1.236063 -1.398871 -0.040850 1 0 0 0 0 0 1 308184
-0.001342 0.001891 0.122140 -0.430115 -1.237100 -1.399932 -0.040881 1 0 0 0 0 0 1 309175
-0.001342 0.001891 0.122140 -0.430464 -1.237995 -1.400877 -0.040909 1 0 0 0 0 0 1 310058
-0.001342 0.001891 0.122140 -0.430799 -1.238958 -1.401938 -0.040940 1 0 0 0 0 0 1 311050
-0.001355 0.001877 0.122130 -0.250588 -1.045908 -1.262675 -0.040971 1 0 0 0 0 0 1 312058
-0.001362 0.001870 0.122126 -0.314647 -1.117162 -1.334753 -0.041006 1 0 0 0 0 0 1 313174
-0.001366 0.001867 0.122125 -0.362616 -1.169197 -1.372647 -0.041034 1 0 0 0 0 0 1 314058
-0.001367 0.001865 0.122125 -0.388544 -1.197279 -1.388059 -0.041069 1 0 0 0 0 0 1 315191
-0.001368 0.001864 0.122124 -0.401884 -1.211782 -1.394222 -0.041100 1 0 0 0 0 0 1 316188
-0.001368 0.001864 0.122124 -0.408748 -1.219477 -1.397086 -0.041131 1 0 0 0 0 0 1 317177
-0.001369 0.001863 0.122124 -0.412356 -1.223795 -1.398800 -0.041163 1 0 0 0 0 0 1 318194
-0.001369 0.001863 0.122124 -0.414275 -1.226309 -1.399952 -0.041190 1 0 0 0 0 0 1 319064
-0.001369 0.001863 0.122124 -0.415459 -1.228173 -1.401212 -0.041225 1 0 0 0 0 0 1 320180
-0.001382 0.001849 0.122114 -0.235626 -1.035448 -1.261654 -0.041253 1 0 0 0 0 0 1 321065
-0.001389 0.001842 0.122110 -0.299750 -1.106684 -1.333660 -0.041284 1 0 0 0 0 0 1 322058
-0.001392 0.001839 0.122109 -0.347804 -1.158891 -1.371707 -0.041315 1 0 0 0 0 0 1 323057
-0.001394 0.001837 0.122109 -0.373713 -1.186843 -1.386973 -0.041346 1 0 0 0 0 0 1 324055
-0.001395 0.001836 0.122109 -0.387058 -1.201370 -1.393139 -0.041378 1 0 0 0 0 0 1 325061
-0.001395 0.001836 0.122109 -0.393914 -1.209075 -1.396003 -0.041409 1 0 0 0 0 0 1 326055
-0.001395 0.001835 0.122109 -0.397508 -1.213345 -1.397671 -0.041439 1 0 0 0 0 0 1 327039
-0.001409 0.001821 0.122098 -0.219027 -1.022152 -1.258415 -0.041475 1 0 0 0 0 0 1 328177
-0.001415 0.001814 0.122095 -0.283659 -1.093838 -1.330414 -0.041502 1 0 0 0 0 0 1 329059
-0.001419 0.001810 0.122093 -0.332007 -1.146415 -1.368639 -0.041538 1 0 0 0 0 0 1 330188
-0.001420 0.001809 0.122093 -0.358036 -1.174506 -1.383913 -0.041569 1 0 0 0 0 0 1 331184
-0.001421 0.001808 0.122093 -0.371427 -1.189078 -1.390080 -0.041600 1 0 0 0 0 0 1 332184
-0.001422 0.001807 0.122093 -0.378292 -1.196691 -1.392809 -0.041627 1 0 0 0 0 0 1 333057
-0.001422 0.001807 0.122093 -0.381930 -1.201100 -1.394621 -0.041662 1 0 0 0 0 0 1 334178
-0.001435 0.001793 0.122082 -0.203447 -1.009817 -1.255026 -0.041694 1 0 0 0 0 0 1 335179
-0.001442 0.001786 0.122079 -0.268038 -1.081516 -1.327199 -0.041725 1 0 0 0 0 0 1 336178
-0.001445 0.001782 0.122077 -0.316290 -1.133947 -1.365324 -0.041756 1 0 0 0 0 0 1 337180
-0.001447 0.001780 0.122077 -0.342299 -1.162007 -1.380605 -0.041787 1 0 0 0 0 0 1 338178
-0.001448 0.001780 0.122077 -0.355678 -1.176568 -1.386762 -0.041819 1 0 0 0 0 0 1 339181
-0.001448 0.001779 0.122077 -0.362520 -1.184155 -1.389481 -0.041846 1 0 0 0 0 0 1 340053
-0.001448 0.001779 0.122077 -0.366141 -1.188548 -1.391288 -0.041881 1 0 0 0 0 0 1 341177
-0.001449 0.001779 0.122077 -0.368074 -1.191142 -1.392556 -0.041913 1 0 0 0 0 0 1 342182
-0.001449 0.001779 0.122077 -0.369174 -1.192876 -1.393675 -0.041944 1 0 0 0 0 0 1 343181
-0.001449 0.001779 0.122077 -0.369862 -1.194180 -1.394743 -0.041975 1 0 0 0 0 0 1 344179
-0.001462 0.001765 0.122066 -0.189964 -1.001441 -1.254745 -0.042006 1 0 0 0 0 0 1 345180
-0.001468 0.001758 0.122063 -0.253732 -1.072298 -1.326882 -0.042037 1 0 0 0 0 0 1 346179
-0.001472 0.001754 0.122062 -0.301566 -1.124294 -1.364999 -0.042069 1 0 0 0 0 0 1 347181
-0.001474 0.001752 0.122061 -0.327361 -1.152119 -1.380251 -0.042099 1 0 0 0 0 0 1 348163
-0.001474 0.001751 0.122061 -0.340616 -1.166564 -1.386411 -0.042131 1 0 0 0 0 0 1 349162
-0.001475 0.001751 0.122061 -0.347439 -1.174219 -1.389270 -0.042162 1 0 0 0 0 0 1 350178
-0.001475 0.001751 0.122061 -0.350979 -1.178470 -1.390937 -0.042194 1 0 0 0 0 0 1 351180
-0.001469 0.001732 0.122041 -0.434373 -0.924205 -1.115065 -0.042225 1 0 0 0 0 0 1 352178
-0.001466 0.001723 0.122033 -0.404852 -1.018963 -1.255872 -0.042256 1 0 0 0 0 0 1 353179
-0.001465 0.001718 0.122031 -0.384100 -1.087846 -1.329733 -0.042287 1 0 0 0 0 0 1 354177
-0.001464 0.001716 0.122030 -0.373563 -1.124443 -1.358687 -0.042318 1 0 0 0 0 0 1 355163
-0.001464 0.001715 0.122030 -0.368552 -1.143227 -1.369774 -0.042350 1 0 0 0 0 0 1 356172
-0.001464 0.001714 0.122030 -0.366217 -1.153024 -1.374357 -0.042381 1 0 0 0 0 0 1 357182
-0.001464 0.001714 0.122030 -0.365207 -1.158318 -1.376618 -0.042412 1 0 0 0 0 0 1 358177
-0.001464 0.001714 0.122030 -0.364841 -1.161376 -1.378072 -0.042444 1 0 0 0 0 0 1 359180
-0.001464 0.001714 0.122030 -0.364804 -1.163347 -1.379234 -0.042475 1 0 0 0 0 0 1 360178
-0.001464 0.001713 0.122030 -0.364918 -1.164752 -1.380307 -0.042506 1 0 0 0 0 0 1 361177
-0.001464 0.001713 0.122030 -0.365106 -1.165877 -1.381347 -0.042537 1 0 0 0 0 0 1 362177
-0.001477 0.001699 0.122019 -0.184986 -0.973103 -1.241023 -0.042569 1 0 0 0 0 0 1 363178
-0.001484 0.001692 0.122016 -0.248487 -1.043723 -1.313224 -0.042600 1 0 0 0 0 0 1 364176
-0.001487 0.001689 0.122014 -0.296193 -1.095572 -1.351352 -0.042631 1 0 0 0 0 0 1 365177
-0.001469 0.001682 0.122004 -0.583755 -1.060380 -1.230611 -0.042662 1 0 0 0 0 0 1 366178
-0.001461 0.001679 0.122000 -0.503169 -1.097919 -1.305220 -0.042693 1 0 0 0 0 0 1 367163
-0.001456 0.001678 0.121999 -0.441110 -1.122101 -1.343765 -0.042725 1 0 0 0 0 0 1 368177
-0.001454 0.001677 0.121999 -0.408201 -1.134902 -1.359098 -0.042756 1 0 0 0 0 0 1 369168
-0.001453 0.001677 0.121998 -0.391758 -1.141702 -1.365269 -0.042787 1 0 0 0 0 0 1 370177
-0.001466 0.001662 0.121988 -0.203335 -0.951749 -1.226616 -0.042818 1 0 0 0 0 0 1 371169
-0.001453 0.001651 0.121974 -0.524441 -0.960739 -1.163352 -0.042850 1 0 0 0 0 0 1 372177
-0.001447 0.001645 0.121970 -0.476309 -1.036359 -1.270255 -0.042881 1 0 0 0 0 0 1 373167
-0.001444 0.001642 0.121968 -0.432185 -1.080987 -1.321305 -0.042912 1 0 0 0 0 0 1 374177
-0.001442 0.001641 0.121967 -0.408471 -1.104126 -1.341155 -0.042944 1 0 0 0 0 0 1 375177
-0.001441 0.001640 0.121967 -0.396655 -1.116058 -1.348883 -0.042975 1 0 0 0 0 0 1 376167
-0.001441 0.001639 0.121967 -0.391863 -1.125178 -1.355587 -0.043112 1 0 0 0 0 0 1 380558
-0.001459 0.001643 0.121946 -0.135182 -1.183077 -1.066649 -0.043131 1 0 0 0 0 0 1 381174
-0.001449 0.001641 0.121928 -0.484126 -1.104619 -1.077891 -0.043163 1 0 0 0 0 0 1 382182
-0.001445 0.001640 0.121922 -0.456707 -1.114861 -1.223719 -0.043194 1 0 0 0 0 0 1 383174
-0.001442 0.001639 0.121920 -0.423794 -1.124476 -1.289676 -0.043225 1 0 0 0 0 0 1 384181
-0.001441 0.001639 0.121919 -0.405831 -1.129801 -1.314845 -0.043256 1 0 0 0 0 0 1 385172
-0.001441 0.001639 0.121919 -0.396943 -1.132797 -1.324473 -0.043288 1 0 0 0 0 0 1 386195
-0.001440 0.001639 0.121919 -0.392651 -1.134660 -1.328481 -0.043319 1 0 0 0 0 0 1 387200
-0.001453 0.001624 0.121909 -0.210362 -0.942305 -1.188868 -0.043350 1 0 0 0 0 0 1 388191
-0.001460 0.001617 0.121905 -0.272644 -1.012845 -1.261466 -0.043382 1 0 0 0 0 0 1 389192
-0.001463 0.001614 0.121904 -0.319693 -1.064620 -1.299683 -0.043413 1 0 0 0 0 0 1 390190
-0.001465 0.001612 0.121903 -0.345107 -1.092346 -1.314933 -0.043444 1 0 0 0 0 0 1 391189
-0.001447 0.001607 0.121893 -0.619938 -1.043785 -1.184715 -0.043475 1 0 0 0 0 0 1 392182
-0.001437 0.001604 0.121890 -0.533087 -1.074403 -1.256041 -0.043506 1 0 0 0 0 0 1 393172
-0.001433 0.001603 0.121888 -0.467879 -1.095089 -1.293355 -0.043537 1 0 0 0 0 0 1 394171
-0.001431 0.001602 0.121888 -0.433419 -1.106173 -1.308248 -0.043569 1 0 0 0 0 0 1 395192
-0.001443 0.001588 0.121878 -0.235893 -0.918459 -1.172450 -0.043600 1 0 0 0 0 0 1 396187
-0.001449 0.001580 0.121874 -0.290503 -0.991186 -1.246462 -0.043631 1 0 0 0 0 0 1 397183
-0.001452 0.001577 0.121873 -0.333727 -1.044048 -1.285182 -0.043663 1 0 0 0 0 0 1 398189
-0.001453 0.001575 0.121872 -0.357228 -1.072308 -1.300582 -0.043694 1 0 0 0 0 0 1 399191
-0.001454 0.001574 0.121872 -0.369325 -1.086907 -1.306714 -0.043725 1 0 0 0 0 0 1 400186
-0.001455 0.001574 0.121872 -0.375579 -1.094588 -1.309496 -0.043757 1 0 0 0 0 0 1 401189
-0.001455 0.001574 0.121872 -0.378856 -1.098819 -1.311077 -0.043788 1 0 0 0 0 0 1 402189
-0.001455 0.001573 0.121872 -0.380630 -1.101323 -1.312239 -0.043819 1 0 0 0 0 0 1 403189
-0.001449 0.001555 0.121852 -0.463161 -0.846489 -1.034896 -0.043850 1 0 0 0 0 0 1 404188
-0.001446 0.001545 0.121844 -0.433329 -0.940046 -1.175842 -0.043882 1 0 0 0 0 0 1 405189
-0.001445 0.001541 0.121842 -0.412434 -1.008294 -1.249693 -0.043913 1 0 0 0 0 0 1 406188
-0.001444 0.001538 0.121841 -0.401851 -1.044575 -1.278575 -0.043944 1 0 0 0 0 0 1 407188
-0.001444 0.001537 0.121841 -0.396780 -1.063156 -1.289521 -0.043975 1 0 0 0 0 0 1 408169
-0.001444 0.001537 0.121841 -0.394444 -1.072824 -1.294024 -0.044007 1 0 0 0 0 0 1 409193
-0.001444 0.001536 0.121841 -0.393426 -1.078009 -1.296182 -0.044038 1 0 0 0 0 0 1 410191
-0.001443 0.001536 0.121841 -0.393074 -1.080988 -1.297540 -0.044069 1 0 0 0 0 0 1 411189
-0.001443 0.001536 0.121841 -0.393044 -1.082850 -1.298612 -0.044100 1 0 0 0 0 0 1 412189
-0.001443 0.001536 0.121841 -0.393156 -1.084165 -1.299597 -0.044131 1 0 0 0 0 0 1 413186
-0.001443 0.001536 0.121841 -0.393353 -1.085202 -1.300526 -0.044163 1 0 0 0 0 0 1 414188
-0.001443 0.001536 0.121841 -0.393587 -1.086117 -1.301451 -0.044194 1 0 0 0 0 0 1 415190
-0.001443 0.001536 0.121841 -0.393858 -1.086955 -1.302376 -0.044225 1 0 0 0 0 0 1 416196
-0.001443 0.001536 0.121841 -0.394116 -1.087735 -1.303283 -0.044256 1 0 0 0 0 0 1 417161
-0.001443 0.001536 0.121841 -0.394397 -1.088536 -1.304220 -0.044288 1 0 0 0 0 0 1 418185
-0.001443 0.001536 0.121841 -0.394666 -1.089301 -1.305114 -0.044318 1 0 0 0 0 0 1 419164
-0.001443 0.001536 0.121841 -0.394950 -1.090088 -1.306056 -0.044350 1 0 0 0 0 0 1 420188
-0.001443 0.001536 0.121841 -0.395228 -1.090855 -1.306974 -0.044381 1 0 0 0 0 0 1 421186
-0.001443 0.001536 0.121841 -0.395511 -1.091613 -1.307903 -0.044413 1 0 0 0 0 0 1 422188
-0.001443 0.001536 0.121841 -0.395774 -1.092394 -1.308824 -0.044444 1 0 0 0 0 0 1 423189
-0.001443 0.001536 0.121841 -0.396062 -1.093159 -1.309735 -0.044475 1 0 0 0 0 0 1 424186
-0.001443 0.001536 0.121841 -0.396342 -1.093929 -1.310659 -0.044507 1 0 0 0 0 0 1 425190
-0.001443 0.001536 0.121841 -0.396617 -1.094708 -1.311590 -0.044538 1 0 0 0 0 0 1 426188
-0.001443 0.001536 0.121841 -0.396897 -1.095462 -1.312495 -0.044569 1 0 0 0 0 0 1 427184
-0.001443 0.001536 0.121841 -0.397168 -1.096209 -1.313389 -0.044599 1 0 0 0 0 0 1 428157
-0.001443 0.001536 0.121841 -0.397440 -1.096994 -1.314333 -0.044631 1 0 0 0 0 0 1 429176
-0.001443 0.001536 0.121841 -0.397731 -1.097765 -1.315254 -0.044663 1 0 0 0 0 0 1 430183
-0.001443 0.001536 0.121841 -0.398007 -1.098545 -1.316188 -0.044694 1 0 0 0 0 0 1 431184
-0.001424 0.001532 0.121831 -0.660195 -1.036396 -1.180450 -0.044725 1 0 0 0 0 0 1 432187
-0.001415 0.001529 0.121827 -0.567194 -1.060120 -1.249952 -0.044756 1 0 0 0 0 0 1 433188
-0.001410 0.001528 0.121826 -0.498931 -1.077348 -1.286615 -0.044788 1 0 0 0 0 0 1 434188
-0.001408 0.001528 0.121825 -0.462925 -1.086693 -1.301249 -0.044819 1 0 0 0 0 0 1 435189
-0.001407 0.001527 0.121825 -0.444922 -1.091721 -1.307079 -0.044850 1 0 0 0 0 0 1 436187
-0.001406 0.001527 0.121825 -0.436079 -1.094591 -1.309737 -0.044881 1 0 0 0 0 0 1 437186
-0.001406 0.001527 0.121825 -0.431817 -1.096402 -1.311264 -0.044913 1 0 0 0 0 0 1 438187
-0.001406 0.001527 0.121825 -0.429843 -1.097686 -1.312390 -0.044944 1 0 0 0 0 0 1 439188
-0.001419 0.001513 0.121815 -0.248551 -0.904993 -1.171255 -0.044975 1 0 0 0 0 0 1 440187
-0.001425 0.001506 0.121811 -0.311171 -0.974995 -1.243485 -0.045006 1 0 0 0 0 0 1 441173
-0.001429 0.001503 0.121810 -0.358384 -1.026494 -1.281553 -0.045037 1 0 0 0 0 0 1 442172
-0.001430 0.001501 0.121809 -0.383870 -1.054071 -1.296728 -0.045069 1 0 0 0 0 0 1 443179
-0.001431 0.001500 0.121809 -0.396983 -1.068309 -1.302751 -0.045100 1 0 0 0 0 0 1 444171
-0.001431 0.001500 0.121809 -0.403728 -1.075813 -1.305468 -0.045131 1 0 0 0 0 0 1 445179
-0.001432 0.001499 0.121809 -0.407253 -1.079904 -1.307000 -0.045162 1 0 0 0 0 0 1 446171
-0.001432 0.001499 0.121809 -0.409167 -1.082323 -1.308116 -0.045193 1 0 0 0 0 0 1 447158
-0.001432 0.001499 0.121809 -0.410261 -1.083924 -1.309102 -0.045225 1 0 0 0 0 0 1 448171
-0.001432 0.001499 0.121809 -0.410953 -1.085106 -1.310058 -0.045256 1 0 0 0 0 0 1 449179
-0.001432 0.001499 0.121809 -0.411433 -1.086042 -1.310959 -0.045287 1 0 0 0 0 0 1 450170
-0.001432 0.001499 0.121809 -0.411833 -1.086916 -1.311872 -0.045319 1 0 0 0 0 0 1 451179
-0.001432 0.001499 0.121809 -0.412169 -1.087700 -1.312770 -0.045350 1 0 0 0 0 0 1 452171
-0.001432 0.001499 0.121809 -0.412909 -1.089638 -1.315077 -0.045429 1 0 0 0 0 0 1 454715
-0.001432 0.001499 0.121809 -0.413056 -1.090000 -1.315484 -0.045443 1 0 0 0 0 0 1 455171
-0.001432 0.001499 0.121809 -0.413561 -1.091330 -1.317086 -0.045499 1 0 0 0 0 0 1 456943
-0.001432 0.001499 0.121809 -0.413916 -1.092256 -1.318199 -0.045537 1 0 0 0 0 0 1 458166
-0.001432 0.001499 0.121809 -0.414200 -1.093018 -1.319122 -0.045569 1 0 0 0 0 0 1 459193
-0.001432 0.001499 0.121809 -0.414481 -1.093761 -1.320020 -0.045600 1 0 0 0 0 0 1 460186
-0.001432 0.001499 0.121809 -0.414773 -1.094519 -1.320931 -0.045631 1 0 0 0 0 0 1 461186
-0.001432 0.001499 0.121809 -0.415070 -1.095267 -1.321830 -0.045663 1 0 0 0 0 0 1 462186
-0.001432 0.001499 0.121809 -0.415344 -1.096020 -1.322741 -0.045694 1 0 0 0 0 0 1 463187
-0.001432 0.001499 0.121809 -0.415610 -1.096738 -1.323612 -0.045724 1 0 0 0 0 0 1 464157
-0.001432 0.001499 0.121809 -0.415910 -1.097518 -1.324550 -0.045756 1 0 0 0 0 0 1 465187
-0.001432 0.001499 0.121809 -0.416186 -1.098258 -1.325447 -0.045788 1 0 0 0 0 0 1 466185
-0.001445 0.001485 0.121799 -0.235956 -0.905194 -1.183961 -0.045819 1 0 0 0 0 0 1 467188
-0.001452 0.001478 0.121795 -0.298989 -0.974922 -1.256188 -0.045850 1 0 0 0 0 0 1 468184
-0.001455 0.001475 0.121794 -0.346403 -1.026283 -1.294270 -0.045882 1 0 0 0 0 0 1 469189
-0.001457 0.001473 0.121794 -0.371979 -1.053758 -1.309422 -0.045913 1 0 0 0 0 0 1 470183
-0.001458 0.001472 0.121793 -0.385141 -1.067979 -1.315447 -0.045944 1 0 0 0 0 0 1 471192
-0.001458 0.001472 0.121793 -0.391899 -1.075432 -1.318157 -0.045976 1 0 0 0 0 0 1 472198
-0.001464 0.001489 0.121782 -0.321722 -1.328777 -1.170865 -0.046007 1 0 0 0 0 0 1 473208
-0.001466 0.001498 0.121779 -0.348703 -1.244223 -1.246513 -0.046038 1 0 0 0 0 0 1 474198
-0.001468 0.001503 0.121777 -0.369034 -1.180763 -1.286313 -0.046069 1 0 0 0 0 0 1 475199
-0.001469 0.001505 0.121777 -0.380183 -1.147096 -1.302137 -0.046101 1 0 0 0 0 0 1 476203
-0.001469 0.001506 0.121777 -0.386027 -1.130339 -1.308374 -0.046132 1 0 0 0 0 0 1 477192
-0.001469 0.001507 0.121777 -0.389126 -1.122313 -1.311173 -0.046163 1 0 0 0 0 0 1 478203
-0.001469 0.001507 0.121777 -0.390816 -1.118636 -1.312716 -0.046194 1 0 0 0 0 0 1 479199
-0.001469 0.001507 0.121777 -0.391803 -1.117199 -1.313836 -0.046225 1 0 0 0 0 0 1 480196
-0.001469 0.001507 0.121777 -0.392410 -1.116837 -1.314806 -0.046257 1 0 0 0 0 0 1 481194
-0.001469 0.001507 0.121777 -0.392876 -1.117036 -1.315728 -0.046288 1 0 0 0 0 0 1 482195
-0.001469 0.001508 0.121777 -0.393230 -1.117511 -1.316626 -0.046319 1 0 0 0 0 0 1 483196
-0.001469 0.001508 0.121777 -0.393524 -1.118133 -1.317511 -0.046351 1 0 0 0 0 0 1 484196
-0.001469 0.001508 0.121777 -0.393833 -1.118819 -1.318406 -0.046382 1 0 0 0 0 0 1 485201
-0.001482 0.001493 0.121766 -0.213551 -0.925654 -1.176737 -0.046413 1 0 0 0 0 0 1 486199
-0.001489 0.001486 0.121763 -0.276464 -0.995293 -1.248958 -0.046444 1 0 0 0 0 0 1 487200
-0.001492 0.001483 0.121761 -0.323792 -1.046577 -1.287003 -0.046475 1 0 0 0 0 0 1 488194
-0.001494 0.001481 0.121761 -0.349329 -1.074041 -1.302154 -0.046507 1 0 0 0 0 0 1 489194
-0.001495 0.001480 0.121761 -0.362473 -1.088233 -1.308159 -0.046538 1 0 0 0 0 0 1 490194
-0.001495 0.001480 0.121761 -0.369203 -1.095689 -1.310844 -0.046569 1 0 0 0 0 0 1 491195
-0.001496 0.001480 0.121761 -0.372715 -1.099777 -1.312366 -0.046601 1 0 0 0 0 0 1 492199
-0.001496 0.001480 0.121761 -0.374590 -1.102182 -1.313463 -0.046632 1 0 0 0 0 0 1 493197
-0.001496 0.001480 0.121761 -0.375656 -1.103756 -1.314424 -0.046663 1 0 0 0 0 0 1 494194
-0.001496 0.001480 0.121761 -0.376331 -1.104909 -1.315335 -0.046694 1 0 0 0 0 0 1 495198
-0.001496 0.001479 0.121761 -0.376783 -1.105869 -1.316228 -0.046725 1 0 0 0 0 0 1 496195
-0.001496 0.001479 0.121761 -0.377136 -1.106700 -1.317103 -0.046757 1 0 0 0 0 0 1 497195
-0.001496 0.001479 0.121761 -0.377428 -1.107487 -1.317973 -0.046787 1 0 0 0 0 0 1 498176
-0.001509 0.001465 0.121750 -0.197179 -0.914399 -1.176109 -0.046819 1 0 0 0 0 0 1 499196
-0.001515 0.001458 0.121747 -0.260004 -0.983952 -1.248372 -0.046851 1 0 0 0 0 0 1 500198
-0.001519 0.001455 0.121745 -0.307260 -1.035184 -1.286430 -0.046881 1 0 0 0 0 0 1 501174
-0.001521 0.001453 0.121745 -0.332777 -1.062624 -1.301583 -0.046913 1 0 0 0 0 0 1 502195
-0.001521 0.001452 0.121745 -0.345882 -1.076804 -1.307584 -0.046944 1 0 0 0 0 0 1 503194
-0.001522 0.001452 0.121745 -0.352607 -1.084227 -1.310265 -0.046975 1 0 0 0 0 0 1 504194
-0.001527 0.001470 0.121734 -0.282394 -1.337758 -1.162763 -0.047007 1 0 0 0 0 0 1 505194
-0.001530 0.001479 0.121730 -0.309237 -1.253364 -1.238340 -0.047038 1 0 0 0 0 0 1 506187
-0.001532 0.001483 0.121729 -0.329482 -1.190032 -1.278157 -0.047071 1 0 0 0 0 0 1 507257
-0.001532 0.001486 0.121728 -0.340588 -1.156400 -1.293943 -0.047102 1 0 0 0 0 0 1 508260
-0.001533 0.001487 0.121728 -0.346400 -1.139687 -1.300164 -0.047134 1 0 0 0 0 0 1 509261
-0.001533 0.001487 0.121728 -0.349461 -1.131612 -1.302896 -0.047164 1 0 0 0 0 0 1 510231
-0.001533 0.001488 0.121728 -0.351134 -1.127965 -1.304428 -0.047196 1 0 0 0 0 0 1 511236
-0.001514 0.001483 0.121718 -0.614698 -1.063459 -1.168703 -0.047227 1 0 0 0 0 0 1 512231
-0.001505 0.001481 0.121714 -0.522365 -1.085919 -1.238010 -0.047258 1 0 0 0 0 0 1 513228
-0.001500 0.001480 0.121713 -0.454434 -1.102513 -1.274513 -0.047289 1 0 0 0 0 0 1 514228
-0.001497 0.001479 0.121713 -0.418587 -1.111527 -1.289060 -0.047320 1 0 0 0 0 0 1 515230
-0.001509 0.001465 0.121702 -0.220096 -0.922500 -1.151985 -0.047353 1 0 0 0 0 0 1 516261
-0.001515 0.001458 0.121699 -0.273709 -0.993986 -1.225928 -0.047383 1 0 0 0 0 0 1 517251
-0.001518 0.001454 0.121697 -0.316404 -1.046167 -1.264572 -0.047414 1 0 0 0 0 0 1 518228
-0.001520 0.001453 0.121697 -0.339626 -1.074107 -1.279923 -0.047446 1 0 0 0 0 0 1 519259
-0.001521 0.001452 0.121697 -0.351592 -1.088489 -1.285949 -0.047477 1 0 0 0 0 0 1 520251
-0.001521 0.001451 0.121697 -0.357742 -1.096034 -1.288633 -0.047508 1 0 0 0 0 0 1 521237
-0.001521 0.001451 0.121697 -0.360940 -1.100178 -1.290137 -0.047540 1 0 0 0 0 0 1 522251
-0.001521 0.001451 0.121697 -0.362680 -1.102605 -1.291208 -0.047571 1 0 0 0 0 0 1 523250
-0.001522 0.001451 0.121697 -0.363651 -1.104176 -1.292128 -0.047602 1 0 0 0 0 0 1 524236
-0.001522 0.001451 0.121697 -0.364267 -1.105332 -1.292996 -0.047633 1 0 0 0 0 0 1 525236
-0.001522 0.001451 0.121697 -0.364703 -1.106272 -1.293871 -0.047665 1 0 0 0 0 0 1 526250
-0.001522 0.001451 0.121697 -0.365023 -1.107089 -1.294700 -0.047695 1 0 0 0 0 0 1 527234
-0.001522 0.001451 0.121697 -0.365313 -1.107876 -1.295573 -0.047727 1 0 0 0 0 0 1 528249
-0.001522 0.001451 0.121697 -0.366423 -1.111187 -1.299412 -0.047869 1 0 0 0 0 0 1 532772
-0.001522 0.001451 0.121697 -0.366464 -1.111329 -1.299555 -0.047874 1 0 0 0 0 0 1 532949
-0.001522 0.001451 0.121697 -0.367085 -1.113158 -1.301686 -0.047953 1 0 0 0 0 0 1 535461
-0.001522 0.001451 0.121697 -0.367256 -1.113674 -1.302288 -0.047975 1 0 0 0 0 0 1 536171
-0.001522 0.001451 0.121697 -0.367485 -1.114406 -1.303147 -0.048006 1 0 0 0 0 0 1 537177
-0.001522 0.001451 0.121697 -0.367733 -1.115122 -1.303982 -0.048037 1 0 0 0 0 0 1 538168
-0.001522 0.001451 0.121697 -0.367983 -1.115862 -1.304843 -0.048069 1 0 0 0 0 0 1 539176
-0.001502 0.001446 0.121687 -0.630984 -1.053524 -1.168648 -0.048100 1 0 0 0 0 0 1 540167
-0.001493 0.001444 0.121683 -0.538466 -1.077016 -1.237859 -0.048131 1 0 0 0 0 0 1 541176
-0.001488 0.001443 0.121682 -0.470469 -1.094109 -1.274340 -0.048162 1 0 0 0 0 0 1 542177
-0.001486 0.001442 0.121681 -0.434598 -1.103369 -1.288826 -0.048193 1 0 0 0 0 0 1 543166
-0.001498 0.001428 0.121671 -0.235949 -0.914349 -1.151500 -0.048225 1 0 0 0 0 0 1 544174
-0.001504 0.001421 0.121667 -0.289464 -0.985734 -1.225444 -0.048256 1 0 0 0 0 0 1 545178
-0.001507 0.001417 0.121666 -0.332089 -1.037869 -1.264076 -0.048287 1 0 0 0 0 0 1 546169
-0.001508 0.001416 0.121666 -0.355277 -1.065751 -1.279388 -0.048319 1 0 0 0 0 0 1 547177
-0.001509 0.001415 0.121665 -0.367225 -1.080119 -1.285406 -0.048350 1 0 0 0 0 0 1 548167
-0.001510 0.001414 0.121665 -0.373365 -1.087655 -1.288078 -0.048381 1 0 0 0 0 0 1 549171
-0.001510 0.001414 0.121665 -0.376582 -1.091778 -1.289561 -0.048412 1 0 0 0 0 0 1 550178
-0.001510 0.001414 0.121665 -0.378310 -1.094189 -1.290627 -0.048444 1 0 0 0 0 0 1 551190
-0.001510 0.001414 0.121665 -0.379296 -1.095734 -1.291523 -0.048475 1 0 0 0 0 0 1 552173
-0.001510 0.001414 0.121665 -0.379918 -1.096873 -1.292377 -0.048506 1 0 0 0 0 0 1 553176
-0.001510 0.001414 0.121665 -0.380347 -1.097796 -1.293242 -0.048538 1 0 0 0 0 0 1 554190
-0.001510 0.001414 0.121665 -0.380683 -1.098614 -1.294074 -0.048569 1 0 0 0 0 0 1 555187
-0.001510 0.001414 0.121665 -0.380978 -1.099357 -1.294903 -0.048600 1 0 0 0 0 0 1 556182
-0.001510 0.001414 0.121665 -0.381252 -1.100093 -1.295736 -0.048631 1 0 0 0 0 0 1 557183
-0.001510 0.001414 0.121665 -0.381498 -1.100802 -1.296545 -0.048662 1 0 0 0 0 0 1 558155
-0.001510 0.001414 0.121665 -0.381762 -1.101551 -1.297421 -0.048694 1 0 0 0 0 0 1 559199
-0.001515 0.001432 0.121654 -0.308160 -1.352123 -1.149046 -0.048726 1 0 0 0 0 0 1 560196
-0.001499 0.001437 0.121641 -0.596166 -1.203259 -1.087052 -0.048757 1 0 0 0 0 0 1 561193
-0.001491 0.001439 0.121636 -0.522961 -1.161853 -1.194994 -0.048788 1 0 0 0 0 0 1 562193
-0.001487 0.001440 0.121634 -0.465461 -1.144223 -1.246294 -0.048819 1 0 0 0 0 0 1 563194
-0.001485 0.001441 0.121634 -0.434993 -1.135850 -1.266100 -0.048850 1 0 0 0 0 0 1 564192
-0.001484 0.001441 0.121633 -0.419781 -1.131949 -1.273706 -0.048882 1 0 0 0 0 0 1 565193
-0.001483 0.001441 0.121633 -0.412312 -1.130337 -1.276899 -0.048913 1 0 0 0 0 0 1 566192
-0.001483 0.001441 0.121633 -0.408743 -1.129880 -1.278558 -0.048944 1 0 0 0 0 0 1 567194
-0.001483 0.001441 0.121633 -0.407073 -1.129996 -1.279679 -0.048975 1 0 0 0 0 0 1 568192
-0.001483 0.001441 0.121633 -0.406379 -1.130408 -1.280583 -0.049007 1 0 0 0 0 0 1 569191
-0.001483 0.001441 0.121633 -0.406149 -1.130984 -1.281442 -0.049038 1 0 0 0 0 0 1 570193
-0.001483 0.001441 0.121633 -0.406181 -1.131645 -1.282265 -0.049069 1 0 0 0 0 0 1 571193
-0.001483 0.001441 0.121633 -0.406317 -1.132328 -1.283099 -0.049101 1 0 0 0 0 0 1 572199
-0.001483 0.001441 0.121633 -0.406504 -1.133023 -1.283910 -0.049132 1 0 0 0 0 0 1 573192
-0.001483 0.001441 0.121633 -0.406735 -1.133730 -1.284720 -0.049163 1 0 0 0 0 0 1 574184
-0.001483 0.001441 0.121633 -0.406991 -1.134440 -1.285549 -0.049194 1 0 0 0 0 0 1 575198
-0.001483 0.001441 0.121633 -0.407233 -1.135172 -1.286364 -0.049226 1 0 0 0 0 0 1 576197
-0.001464 0.001437 0.121623 -0.670371 -1.072814 -1.149816 -0.049257 1 0 0 0 0 0 1 577199
-0.001454 0.001434 0.121620 -0.578167 -1.096214 -1.219010 -0.049288 1 0 0 0 0 0 1 578194
-0.001450 0.001433 0.121619 -0.510321 -1.113272 -1.255474 -0.049319 1 0 0 0 0 0 1 579195
-0.001447 0.001433 0.121618 -0.474530 -1.122494 -1.269926 -0.049350 1 0 0 0 0 0 1 580173
-0.001459 0.001418 0.121608 -0.275745 -0.933298 -1.132429 -0.049382 1 0 0 0 0 0 1 581192
-0.001465 0.001411 0.121604 -0.329179 -1.004519 -1.206264 -0.049413 1 0 0 0 0 0 1 582190
-0.001468 0.001408 0.121603 -0.371769 -1.056561 -1.244829 -0.049444 1 0 0 0 0 0 1 583194
-0.001470 0.001406 0.121602 -0.394923 -1.084376 -1.260078 -0.049475 1 0 0 0 0 0 1 584174
-0.001471 0.001405 0.121602 -0.406870 -1.098736 -1.266059 -0.049506 1 0 0 0 0 0 1 585173
-0.001471 0.001405 0.121602 -0.413026 -1.106257 -1.268695 -0.049538 1 0 0 0 0 0 1 586192
-0.001471 0.001405 0.121602 -0.416245 -1.110367 -1.270144 -0.049569 1 0 0 0 0 0 1 587193
-0.001471 0.001404 0.121602 -0.418009 -1.112755 -1.271174 -0.049600 1 0 0 0 0 0 1 588191
-0.001452 0.001400 0.121592 -0.681877 -1.051256 -1.134543 -0.049631 1 0 0 0 0 0 1 589184
-0.001443 0.001398 0.121588 -0.590146 -1.075011 -1.203795 -0.049663 1 0 0 0 0 0 1 590195
-0.001438 0.001396 0.121587 -0.522571 -1.092244 -1.240244 -0.049694 1 0 0 0 0 0 1 591190
-0.001449 0.001382 0.121576 -0.306005 -0.907423 -1.111345 -0.049725 1 0 0 0 0 0 1 592189
-0.001454 0.001375 0.121573 -0.350363 -0.980723 -1.188379 -0.049757 1 0 0 0 0 0 1 593192
-0.001457 0.001371 0.121571 -0.388381 -1.033795 -1.228061 -0.049788 1 0 0 0 0 0 1 594192
-0.001459 0.001369 0.121571 -0.409297 -1.062122 -1.243699 -0.049819 1 0 0 0 0 0 1 595193
-0.001459 0.001368 0.121571 -0.420112 -1.076710 -1.249817 -0.049850 1 0 0 0 0 0 1 596192
-0.001460 0.001368 0.121571 -0.425712 -1.084331 -1.252464 -0.049882 1 0 0 0 0 0 1 597190
-0.001460 0.001368 0.121571 -0.428640 -1.088488 -1.253896 -0.049912 1 0 0 0 0 0 1 598173
-0.001460 0.001367 0.121571 -0.430251 -1.090886 -1.254917 -0.049944 1 0 0 0 0 0 1 599174
-0.001460 0.001367 0.121571 -0.431197 -1.092457 -1.255800 -0.049975 1 0 0 0 0 0 1 600192
-0.001460 0.001367 0.121571 -0.431806 -1.093567 -1.256609 -0.050007 1 0 0 0 0 0 1 601190
-0.001460 0.001367 0.121571 -0.432236 -1.094465 -1.257389 -0.050038 1 0 0 0 0 0 1 602181
-0.001460 0.001367 0.121571 -0.432602 -1.095257 -1.258188 -0.050069 1 0 0 0 0 0 1 603190
-0.001460 0.001367 0.121571 -0.432907 -1.095987 -1.258966 -0.050100 1 0 0 0 0 0 1 604181
-0.001460 0.001367 0.121571 -0.433198 -1.096698 -1.259772 -0.050132 1 0 0 0 0 0 1 605190
-0.001460 0.001367 0.121571 -0.433758 -1.098090 -1.261344 -0.050194 1 0 0 0 0 0 1 607199
-0.001460 0.001367 0.121571 -0.434018 -1.098763 -1.262096 -0.050225 1 0 0 0 0 0 1 608166
-0.001460 0.001367 0.121571 -0.434350 -1.099606 -1.263062 -0.050263 1 0 0 0 0 0 1 609397
-0.001460 0.001367 0.121571 -0.434564 -1.100117 -1.263665 -0.050287 1 0 0 0 0 0 1 610148
-0.001460 0.001367 0.121571 -0.434831 -1.100822 -1.264460 -0.050319 1 0 0 0 0 0 1 611176
-0.001460 0.001367 0.121571 -0.435105 -1.101508 -1.265243 -0.050350 1 0 0 0 0 0 1 612166
-0.001460 0.001367 0.121571 -0.435382 -1.102187 -1.266042 -0.050381 1 0 0 0 0 0 1 613174
-0.001460 0.001367 0.121571 -0.435638 -1.102866 -1.266808 -0.050412 1 0 0 0 0 0 1 614165
-0.001473 0.001353 0.121560 -0.254965 -0.909345 -1.124004 -0.050444 1 0 0 0 0 0 1 615175
-0.001480 0.001346 0.121557 -0.317287 -0.978197 -1.196130 -0.050474 1 0 0 0 0 0 1 616164
-0.001483 0.001343 0.121555 -0.364310 -1.029062 -1.234089 -0.050506 1 0 0 0 0 0 1 617174
-0.001485 0.001341 0.121555 -0.389672 -1.056275 -1.249124 -0.050537 1 0 0 0 0 0 1 618171
-0.001485 0.001340 0.121555 -0.402733 -1.070324 -1.255017 -0.050569 1 0 0 0 0 0 1 619178
-0.001486 0.001340 0.121555 -0.409430 -1.077669 -1.257584 -0.050600 1 0 0 0 0 0 1 620168
-0.001467 0.001335 0.121545 -0.675980 -1.018612 -1.121322 -0.050631 1 0 0 0 0 0 1 621173
-0.001458 0.001333 0.121541 -0.585685 -1.043490 -1.190700 -0.050662 1 0 0 0 0 0 1 622172
-0.001453 0.001331 0.121540 -0.518830 -1.061278 -1.227194 -0.050694 1 0 0 0 0 0 1 623175
-0.001451 0.001331 0.121539 -0.483520 -1.070866 -1.241642 -0.050725 1 0 0 0 0 0 1 624176
-0.001450 0.001331 0.121539 -0.465865 -1.075985 -1.247329 -0.050756 1 0 0 0 0 0 1 625180
-0.001449 0.001330 0.121539 -0.457177 -1.078849 -1.249813 -0.050787 1 0 0 0 0 0 1 626159
-0.001449 0.001330 0.121539 -0.452987 -1.080620 -1.251203 -0.050819 1 0 0 0 0 0 1 627181
-0.001449 0.001330 0.121539 -0.451024 -1.081827 -1.252182 -0.050850 1 0 0 0 0 0 1 628170
-0.001448 0.001330 0.121539 -0.450193 -1.082776 -1.253033 -0.050881 1 0 0 0 0 0 1 629187
-0.001448 0.001330 0.121539 -0.449916 -1.083578 -1.253833 -0.050913 1 0 0 0 0 0 1 630181
-0.001448 0.001330 0.121539 -0.449916 -1.084311 -1.254620 -0.050944 1 0 0 0 0 0 1 631198
-0.001448 0.001330 0.121539 -0.450049 -1.085013 -1.255380 -0.050975 1 0 0 0 0 0 1 632189
-0.001448 0.001330 0.121539 -0.450257 -1.085697 -1.256163 -0.051007 1 0 0 0 0 0 1 633192
-0.001448 0.001330 0.121539 -0.450492 -1.086371 -1.256932 -0.051038 1 0 0 0 0 0 1 634191
-0.001448 0.001330 0.121539 -0.450758 -1.087031 -1.257699 -0.051069 1 0 0 0 0 0 1 635196
-0.001448 0.001330 0.121539 -0.451019 -1.087711 -1.258469 -0.051101 1 0 0 0 0 0 1 636198
-0.001448 0.001330 0.121539 -0.451295 -1.088361 -1.259240 -0.051132 1 0 0 0 0 0 1 637191
-0.001448 0.001330 0.121539 -0.451567 -1.089037 -1.260003 -0.051163 1 0 0 0 0 0 1 638191
-0.001448 0.001330 0.121539 -0.451831 -1.089707 -1.260779 -0.051194 1 0 0 0 0 0 1 639192
-0.001448 0.001330 0.121539 -0.452117 -1.090369 -1.261542 -0.051225 1 0 0 0 0 0 1 640191
-0.001448 0.001330 0.121539 -0.452397 -1.091021 -1.262317 -0.051257 1 0 0 0 0 0 1 641189
-0.001448 0.001330 0.121539 -0.452670 -1.091727 -1.263119 -0.051289 1 0 0 0 0 0 1 642231
-0.001448 0.001330 0.121539 -0.452946 -1.092368 -1.263856 -0.051319 1 0 0 0 0 0 1 643197
-0.001461 0.001316 0.121529 -0.272141 -0.898684 -1.120786 -0.051350 1 0 0 0 0 0 1 644171
-0.001468 0.001309 0.121525 -0.334358 -0.967400 -1.192907 -0.051382 1 0 0 0 0 0 1 645190
-0.001471 0.001306 0.121524 -0.381322 -1.018151 -1.230850 -0.051413 1 0 0 0 0 0 1 646188
-0.001473 0.001304 0.121523 -0.406664 -1.045330 -1.245859 -0.051444 1 0 0 0 0 0 1 647191
-0.001474 0.001303 0.121523 -0.419699 -1.059341 -1.251735 -0.051475 1 0 0 0 0 0 1 648187
-0.001474 0.001303 0.121523 -0.426387 -1.066660 -1.254292 -0.051507 1 0 0 0 0 0 1 649190
-0.001475 0.001303 0.121523 -0.429882 -1.070629 -1.255694 -0.051538 1 0 0 0 0 0 1 650188
-0.001456 0.001298 0.121513 -0.695005 -1.009882 -1.118778 -0.051569 1 0 0 0 0 0 1 651195
-0.001446 0.001296 0.121510 -0.604084 -1.033836 -1.187985 -0.051600 1 0 0 0 0 0 1 652189
-0.001442 0.001295 0.121508 -0.536918 -1.051153 -1.224401 -0.051632 1 0 0 0 0 0 1 653190
-0.001439 0.001294 0.121508 -0.501464 -1.060493 -1.238802 -0.051662 1 0 0 0 0 0 1 654170
-0.001438 0.001294 0.121508 -0.483749 -1.065498 -1.244481 -0.051694 1 0 0 0 0 0 1 655191
-0.001437 0.001294 0.121508 -0.475040 -1.068292 -1.246958 -0.051725 1 0 0 0 0 0 1 656188
-0.001437 0.001293 0.121508 -0.470822 -1.070023 -1.248325 -0.051757 1 0 0 0 0 0 1 657192
-0.001437 0.001293 0.121508 -0.468850 -1.071176 -1.249277 -0.051787 1 0 0 0 0 0 1 658172
-0.001437 0.001293 0.121508 -0.468025 -1.072104 -1.250112 -0.051819 1 0 0 0 0 0 1 659189
-0.001437 0.001293 0.121508 -0.467749 -1.072883 -1.250894 -0.051850 1 0 0 0 0 0 1 660189
-0.001437 0.001293 0.121508 -0.467745 -1.073596 -1.251664 -0.051881 1 0 0 0 0 0 1 661188
-0.001437 0.001293 0.121508 -0.467872 -1.074266 -1.252397 -0.051912 1 0 0 0 0 0 1 662171
-0.001437 0.001293 0.121508 -0.468102 -1.074940 -1.253171 -0.051944 1 0 0 0 0 0 1 663192
-0.001437 0.001293 0.121508 -0.468342 -1.075588 -1.253916 -0.051975 1 0 0 0 0 0 1 664181
-0.001437 0.001293 0.121508 -0.468611 -1.076244 -1.254682 -0.052007 1 0 0 0 0 0 1 665189
-0.001437 0.001293 0.121508 -0.468889 -1.076903 -1.255432 -0.052038 1 0 0 0 0 0 1 666191
-0.001437 0.001293 0.121508 -0.469162 -1.077543 -1.256198 -0.052069 1 0 0 0 0 0 1 667191
-0.001437 0.001293 0.121508 -0.469443 -1.078189 -1.256935 -0.052100 1 0 0 0 0 0 1 668192
-0.001437 0.001293 0.121508 -0.469721 -1.078846 -1.257698 -0.052132 1 0 0 0 0 0 1 669190
-0.001437 0.001293 0.121508 -0.469994 -1.079486 -1.258447 -0.052163 1 0 0 0 0 0 1 670191
-0.001437 0.001293 0.121508 -0.470286 -1.080129 -1.259213 -0.052194 1 0 0 0 0 0 1 671190
-0.001437 0.001293 0.121508 -0.470569 -1.080775 -1.259950 -0.052225 1 0 0 0 0 0 1 672191
-0.001437 0.001293 0.121508 -0.470847 -1.081433 -1.260714 -0.052257 1 0 0 0 0 0 1 673190
-0.001437 0.001293 0.121508 -0.471123 -1.082060 -1.261468 -0.052288 1 0 0 0 0 0 1 674189
-0.001437 0.001293 0.121508 -0.471411 -1.082708 -1.262204 -0.052319 1 0 0 0 0 0 1 675182
-0.001437 0.001293 0.121508 -0.471689 -1.083367 -1.262968 -0.052350 1 0 0 0 0 0 1 676181
-0.001418 0.001289 0.121498 -0.735321 -1.020904 -1.125551 -0.052382 1 0 0 0 0 0 1 677189
-0.001408 0.001287 0.121494 -0.643806 -1.043982 -1.194704 -0.052412 1 0 0 0 0 0 1 678178
-0.001404 0.001286 0.121493 -0.576375 -1.060894 -1.231159 -0.052446 1 0 0 0 0 0 1 679245
-0.001401 0.001285 0.121493 -0.540773 -1.070026 -1.245550 -0.052477 1 0 0 0 0 0 1 680231
-0.001400 0.001285 0.121493 -0.522990 -1.074906 -1.251207 -0.052508 1 0 0 0 0 0 1 681243
-0.001413 0.001271 0.121482 -0.333767 -0.884929 -1.111690 -0.052626 1 0 0 0 0 0 1 685015
-0.001419 0.001263 0.121478 -0.392116 -0.956049 -1.186219 -0.052737 1 0 0 0 0 0 1 688558
-0.001422 0.001260 0.121477 -0.436678 -1.007008 -1.224105 -0.052758 1 0 0 0 0 0 1 689250
-0.001424 0.001258 0.121477 -0.460880 -1.034351 -1.239136 -0.052789 1 0 0 0 0 0 1 690231
-0.001425 0.001257 0.121477 -0.473331 -1.048414 -1.244961 -0.052819 1 0 0 0 0 0 1 691173
-0.001425 0.001257 0.121476 -0.479755 -1.055754 -1.247493 -0.052850 1 0 0 0 0 0 1 692164
-0.001425 0.001257 0.121476 -0.483115 -1.059754 -1.248870 -0.052881 1 0 0 0 0 0 1 693164
-0.001425 0.001257 0.121476 -0.484952 -1.062055 -1.249840 -0.052912 1 0 0 0 0 0 1 694171
-0.001425 0.001257 0.121476 -0.486009 -1.063505 -1.250644 -0.052943 1 0 0 0 0 0 1 695163
-0.001425 0.001257 0.121476 -0.486687 -1.064561 -1.251421 -0.052975 1 0 0 0 0 0 1 696171
-0.001425 0.001256 0.121476 -0.487162 -1.065402 -1.252167 -0.053006 1 0 0 0 0 0 1 697169
-0.001438 0.001242 0.121466 -0.306255 -0.871643 -1.108659 -0.053037 1 0 0 0 0 0 1 698175
-0.001445 0.001235 0.121462 -0.368327 -0.940048 -1.180722 -0.053068 1 0 0 0 0 0 1 699164
-0.001448 0.001232 0.121461 -0.415189 -0.990650 -1.218642 -0.053100 1 0 0 0 0 0 1 700171
-0.001450 0.001230 0.121461 -0.440483 -1.017725 -1.233606 -0.053131 1 0 0 0 0 0 1 701163
-0.001451 0.001229 0.121461 -0.453508 -1.031681 -1.239451 -0.053162 1 0 0 0 0 0 1 702171
-0.001451 0.001229 0.121460 -0.460207 -1.038960 -1.241986 -0.053193 1 0 0 0 0 0 1 703166
-0.001451 0.001229 0.121460 -0.463693 -1.042903 -1.243342 -0.053225 1 0 0 0 0 0 1 704168
-0.001452 0.001229 0.121460 -0.465575 -1.045181 -1.244305 -0.053256 1 0 0 0 0 0 1 705185
-0.001452 0.001229 0.121460 -0.466663 -1.046612 -1.245103 -0.053287 1 0 0 0 0 0 1 706170
-0.001452 0.001229 0.121460 -0.467342 -1.047630 -1.245862 -0.053318 1 0 0 0 0 0 1 707162
-0.001452 0.001229 0.121460 -0.467822 -1.048463 -1.246607 -0.053350 1 0 0 0 0 0 1 708178
-0.001452 0.001229 0.121460 -0.468270 -1.049352 -1.247552 -0.053390 1 0 0 0 0 0 1 709462
-0.001452 0.001229 0.121460 -0.468523 -1.049854 -1.248079 -0.053413 1 0 0 0 0 0 1 710183
-0.001452 0.001229 0.121460 -0.468825 -1.050494 -1.248804 -0.053444 1 0 0 0 0 0 1 711176
-0.001452 0.001229 0.121460 -0.469111 -1.051122 -1.249524 -0.053475 1 0 0 0 0 0 1 712180
-0.001452 0.001229 0.121460 -0.469384 -1.051735 -1.250270 -0.053506 1 0 0 0 0 0 1 713177
-0.001452 0.001229 0.121460 -0.469667 -1.052359 -1.250990 -0.053537 1 0 0 0 0 0 1 714178
-0.001452 0.001229 0.121460 -0.469942 -1.052975 -1.251720 -0.053569 1 0 0 0 0 0 1 715180
-0.001452 0.001229 0.121460 -0.470220 -1.053567 -1.252441 -0.053599 1 0 0 0 0 0 1 716148
-0.001452 0.001229 0.121460 -0.470492 -1.054201 -1.253180 -0.053631 1 0 0 0 0 0 1 717177
-0.001452 0.001229 0.121460 -0.470766 -1.054818 -1.253912 -0.053663 1 0 0 0 0 0 1 718181
-0.001452 0.001229 0.121460 -0.471030 -1.055422 -1.254653 -0.053694 1 0 0 0 0 0 1 719179
-0.001452 0.001229 0.121460 -0.471321 -1.056054 -1.255379 -0.053725 1 0 0 0 0 0 1 720180
-0.001452 0.001229 0.121460 -0.471588 -1.056660 -1.256101 -0.053756 1 0 0 0 0 0 1 721178
-0.001452 0.001229 0.121460 -0.471861 -1.057274 -1.256831 -0.053787 1 0 0 0 0 0 1 722179
-0.001465 0.001214 0.121450 -0.290771 -0.863314 -1.113055 -0.053819 1 0 0 0 0 0 1 723180
-0.001471 0.001208 0.121446 -0.352650 -0.931520 -1.185136 -0.053850 1 0 0 0 0 0 1 724177
-0.001475 0.001204 0.121445 -0.399405 -0.982023 -1.223062 -0.053881 1 0 0 0 0 0 1 725174
-0.001476 0.001202 0.121445 -0.424659 -1.009049 -1.238031 -0.053913 1 0 0 0 0 0 1 726183
-0.001477 0.001201 0.121444 -0.437633 -1.022963 -1.243868 -0.053944 1 0 0 0 0 0 1 727182
-0.001478 0.001201 0.121444 -0.444314 -1.030211 -1.246389 -0.053975 1 0 0 0 0 0 1 728182
-0.001478 0.001201 0.121444 -0.447793 -1.034129 -1.247749 -0.054006 1 0 0 0 0 0 1 729179
-0.001478 0.001201 0.121444 -0.449667 -1.036388 -1.248680 -0.054037 1 0 0 0 0 0 1 730179
-0.001478 0.001201 0.121444 -0.450726 -1.037808 -1.249480 -0.054069 1 0 0 0 0 0 1 731179
-0.001478 0.001201 0.121444 -0.451399 -1.038824 -1.250243 -0.054100 1 0 0 0 0 0 1 732178
-0.001478 0.001201 0.121444 -0.451862 -1.039635 -1.250969 -0.054131 1 0 0 0 0 0 1 733178
-0.001478 0.001201 0.121444 -0.452218 -1.040333 -1.251695 -0.054162 1 0 0 0 0 0 1 734173
-0.001478 0.001201 0.121444 -0.452528 -1.040986 -1.252415 -0.054194 1 0 0 0 0 0 1 735177
-0.001478 0.001201 0.121444 -0.452816 -1.041614 -1.253135 -0.054225 1 0 0 0 0 0 1 736175
-0.001478 0.001201 0.121444 -0.453084 -1.042238 -1.253857 -0.054256 1 0 0 0 0 0 1 737176
-0.001478 0.001201 0.121444 -0.453360 -1.042825 -1.254579 -0.054287 1 0 0 0 0 0 1 738175
-0.001491 0.001187 0.121434 -0.272248 -0.848862 -1.110567 -0.054319 1 0 0 0 0 0 1 739178
-0.001498 0.001180 0.121430 -0.334009 -0.916950 -1.182689 -0.054350 1 0 0 0 0 0 1 740175
-0.001501 0.001176 0.121429 -0.380713 -0.967372 -1.220639 -0.054381 1 0 0 0 0 0 1 741176
-0.001503 0.001174 0.121429 -0.405916 -0.994353 -1.235596 -0.054412 1 0 0 0 0 0 1 742176
-0.001504 0.001174 0.121428 -0.418885 -1.008248 -1.241433 -0.054444 1 0 0 0 0 0 1 743177
-0.001504 0.001173 0.121428 -0.425532 -1.015468 -1.243924 -0.054474 1 0 0 0 0 0 1 744158
-0.001504 0.001173 0.121428 -0.428999 -1.019380 -1.245289 -0.054506 1 0 0 0 0 0 1 745173
-0.001504 0.001173 0.121428 -0.430854 -1.021637 -1.246228 -0.054537 1 0 0 0 0 0 1 746176
-0.001504 0.001173 0.121428 -0.431912 -1.023043 -1.247019 -0.054569 1 0 0 0 0 0 1 747179
-0.001504 0.001173 0.121428 -0.432564 -1.024036 -1.247766 -0.054600 1 0 0 0 0 0 1 748178
-0.001504 0.001173 0.121428 -0.433013 -1.024832 -1.248484 -0.054631 1 0 0 0 0 0 1 749178
-0.001504 0.001173 0.121428 -0.433354 -1.025530 -1.249198 -0.054662 1 0 0 0 0 0 1 750177
-0.001504 0.001173 0.121428 -0.433652 -1.026157 -1.249914 -0.054694 1 0 0 0 0 0 1 751179
-0.001504 0.001173 0.121428 -0.433936 -1.026779 -1.250633 -0.054725 1 0 0 0 0 0 1 752177
-0.001504 0.001173 0.121428 -0.434198 -1.027364 -1.251340 -0.054756 1 0 0 0 0 0 1 753175
-0.001504 0.001173 0.121428 -0.434456 -1.027960 -1.252062 -0.054787 1 0 0 0 0 0 1 754177
-0.001504 0.001173 0.121428 -0.434702 -1.028559 -1.252770 -0.054819 1 0 0 0 0 0 1 755178
-0.001504 0.001173 0.121428 -0.434939 -1.029153 -1.253494 -0.054850 1 0 0 0 0 0 1 756184
-0.001504 0.001173 0.121428 -0.435195 -1.029731 -1.254196 -0.054881 1 0 0 0 0 0 1 757174
-0.001504 0.001173 0.121428 -0.435891 -1.031355 -1.256195 -0.054968 1 0 0 0 0 0 1 759965
-0.001504 0.001173 0.121428 -0.436685 -1.033252 -1.258486 -0.055069 1 0 0 0 0 0 1 763182
-0.001504 0.001173 0.121428 -0.436930 -1.033832 -1.259191 -0.055100 1 0 0 0 0 0 1 764170
-0.001517 0.001159 0.121418 -0.255736 -0.839746 -1.114909 -0.055131 1 0 0 0 0 0 1 765161
-0.001524 0.001152 0.121414 -0.317352 -0.907682 -1.187043 -0.055162 1 0 0 0 0 0 1 766168
-0.001527 0.001148 0.121413 -0.363965 -0.958036 -1.224985 -0.055193 1 0 0 0 0 0 1 767161
-0.001529 0.001146 0.121412 -0.389134 -0.984973 -1.239965 -0.055225 1 0 0 0 0 0 1 768169
-0.001530 0.001146 0.121412 -0.402064 -0.998822 -1.245769 -0.055256 1 0 0 0 0 0 1 769159
-0.001530 0.001145 0.121412 -0.408695 -1.006036 -1.248294 -0.055287 1 0 0 0 0 0 1 770169
-0.001531 0.001145 0.121412 -0.412164 -1.009975 -1.249691 -0.055321 1 0 0 0 0 0 1 771263
-0.001531 0.001145 0.121412 -0.413982 -1.012163 -1.250556 -0.055350 1 0 0 0 0 0 1 772174
-0.001531 0.001145 0.121412 -0.415031 -1.013555 -1.251336 -0.055381 1 0 0 0 0 0 1 773163
-0.001531 0.001145 0.121412 -0.415661 -1.014543 -1.252069 -0.055412 1 0 0 0 0 0 1 774171
-0.001531 0.001145 0.121412 -0.416096 -1.015307 -1.252777 -0.055443 1 0 0 0 0 0 1 775160
-0.001531 0.001145 0.121412 -0.416436 -1.015989 -1.253500 -0.055475 1 0 0 0 0 0 1 776164
-0.001531 0.001145 0.121412 -0.416720 -1.016615 -1.254204 -0.055506 1 0 0 0 0 0 1 777168
-0.001531 0.001145 0.121412 -0.416982 -1.017215 -1.254908 -0.055537 1 0 0 0 0 0 1 778166
-0.001531 0.001145 0.121412 -0.417221 -1.017797 -1.255624 -0.055569 1 0 0 0 0 0 1 779179
-0.001531 0.001145 0.121412 -0.417473 -1.018388 -1.256325 -0.055600 1 0 0 0 0 0 1 780182
-0.001531 0.001145 0.121412 -0.417718 -1.018951 -1.257033 -0.055631 1 0 0 0 0 0 1 781167
-0.001531 0.001145 0.121412 -0.417949 -1.019541 -1.257747 -0.055663 1 0 0 0 0 0 1 782195
-0.001531 0.001145 0.121412 -0.418187 -1.020114 -1.258447 -0.055694 1 0 0 0 0 0 1 783179
-0.001531 0.001145 0.121412 -0.418417 -1.020666 -1.259153 -0.055725 1 0 0 0 0 0 1 784178
-0.001531 0.001145 0.121412 -0.418645 -1.021262 -1.259869 -0.055756 1 0 0 0 0 0 1 785182
-0.001531 0.001145 0.121412 -0.418881 -1.021822 -1.260558 -0.055787 1 0 0 0 0 0 1 786176
-0.001531 0.001145 0.121412 -0.419118 -1.022386 -1.261250 -0.055818 1 0 0 0 0 0 1 787148
-0.001531 0.001145 0.121412 -0.419352 -1.022948 -1.261968 -0.055850 1 0 0 0 0 0 1 788164
-0.001536 0.001163 0.121401 -0.345185 -1.275628 -1.113000 -0.055880 1 0 0 0 0 0 1 789147
-0.001539 0.001172 0.121398 -0.369989 -1.190535 -1.187342 -0.055912 1 0 0 0 0 0 1 790176
-0.001540 0.001177 0.121396 -0.389190 -1.126787 -1.226432 -0.055944 1 0 0 0 0 0 1 791177
-0.001541 0.001179 0.121396 -0.399764 -1.092940 -1.241826 -0.055975 1 0 0 0 0 0 1 792174
-0.001541 0.001180 0.121396 -0.405321 -1.076047 -1.247795 -0.056006 1 0 0 0 0 0 1 793176
-0.001541 0.001181 0.121396 -0.408241 -1.067855 -1.250348 -0.056037 1 0 0 0 0 0 1 794174
-0.001542 0.001181 0.121396 -0.409845 -1.064050 -1.251698 -0.056069 1 0 0 0 0 0 1 795176
-0.001542 0.001181 0.121396 -0.410750 -1.062414 -1.252602 -0.056099 1 0 0 0 0 0 1 796146
-0.001542 0.001181 0.121396 -0.411330 -1.061926 -1.253404 -0.056131 1 0 0 0 0 0 1 797174
-0.001555 0.001167 0.121385 -0.230177 -0.867143 -1.108869 -0.056162 1 0 0 0 0 0 1 798157
-0.001561 0.001160 0.121382 -0.291694 -0.934669 -1.180998 -0.056194 1 0 0 0 0 0 1 799177
-0.001565 0.001157 0.121380 -0.338247 -0.984808 -1.218923 -0.056225 1 0 0 0 0 0 1 800173
-0.001566 0.001155 0.121380 -0.363390 -1.011643 -1.233880 -0.056256 1 0 0 0 0 0 1 801184
-0.001567 0.001154 0.121380 -0.376285 -1.025434 -1.239666 -0.056287 1 0 0 0 0 0 1 802149
-0.001568 0.001154 0.121380 -0.382910 -1.032640 -1.242173 -0.056319 1 0 0 0 0 0 1 803181
-0.001568 0.001154 0.121380 -0.386324 -1.036511 -1.243495 -0.056350 1 0 0 0 0 0 1 804175
-0.001568 0.001153 0.121380 -0.388149 -1.038727 -1.244402 -0.056381 1 0 0 0 0 0 1 805173
-0.001568 0.001153 0.121380 -0.389181 -1.040127 -1.245174 -0.056412 1 0 0 0 0 0 1 806176
-0.001568 0.001153 0.121380 -0.389799 -1.041122 -1.245893 -0.056444 1 0 0 0 0 0 1 807176
-0.001568 0.001153 0.121380 -0.390213 -1.041904 -1.246580 -0.056475 1 0 0 0 0 0 1 808168
-0.001568 0.001153 0.121380 -0.390539 -1.042583 -1.247276 -0.056506 1 0 0 0 0 0 1 809176
-0.001568 0.001153 0.121380 -0.390786 -1.043195 -1.247945 -0.056536 1 0 0 0 0 0 1 810146
-0.001568 0.001153 0.121380 -0.391032 -1.043790 -1.248642 -0.056568 1 0 0 0 0 0 1 811147
-0.001568 0.001153 0.121380 -0.391255 -1.044387 -1.249332 -0.056599 1 0 0 0 0 0 1 812146
-0.001568 0.001153 0.121380 -0.391497 -1.044987 -1.250041 -0.056631 1 0 0 0 0 0 1 813174
-0.001568 0.001153 0.121380 -0.391709 -1.045547 -1.250710 -0.056661 1 0 0 0 0 0 1 814144
-0.001568 0.001153 0.121380 -0.391920 -1.046145 -1.251429 -0.056694 1 0 0 0 0 0 1 815176
-0.001581 0.001139 0.121369 -0.210580 -0.851893 -1.106641 -0.056725 1 0 0 0 0 0 1 816175
-0.001593 0.001150 0.121355 -0.197490 -1.171810 -1.028917 -0.056756 1 0 0 0 0 0 1 817174
-0.001599 0.001156 0.121350 -0.268408 -1.136483 -1.140477 -0.056787 1 0 0 0 0 0 1 818175
-0.001602 0.001159 0.121348 -0.312412 -1.099131 -1.193786 -0.056819 1 0 0 0 0 0 1 819173
-0.001604 0.001160 0.121347 -0.335613 -1.078564 -1.214252 -0.056849 1 0 0 0 0 0 1 820162
-0.001604 0.001161 0.121347 -0.347500 -1.068311 -1.222002 -0.056881 1 0 0 0 0 0 1 821172
-0.001605 0.001161 0.121347 -0.353610 -1.063436 -1.225161 -0.056912 1 0 0 0 0 0 1 822177
-0.001605 0.001162 0.121347 -0.356778 -1.061268 -1.226707 -0.056944 1 0 0 0 0 0 1 823175
-0.001605 0.001162 0.121347 -0.358468 -1.060476 -1.227682 -0.056975 1 0 0 0 0 0 1 824175
-0.001605 0.001162 0.121347 -0.359405 -1.060361 -1.228468 -0.057006 1 0 0 0 0 0 1 825174
-0.001618 0.001148 0.121336 -0.178465 -0.865761 -1.083586 -0.057037 1 0 0 0 0 0 1 826169
-0.001625 0.001141 0.121333 -0.239845 -0.933222 -1.155729 -0.057069 1 0 0 0 0 0 1 827176
-0.001628 0.001137 0.121332 -0.286314 -0.983297 -1.193668 -0.057100 1 0 0 0 0 0 1 828172
-0.001630 0.001136 0.121331 -0.311402 -1.010098 -1.208618 -0.057131 1 0 0 0 0 0 1 829175
-0.001631 0.001135 0.121331 -0.324269 -1.023895 -1.214389 -0.057162 1 0 0 0 0 0 1 830173
-0.001612 0.001130 0.121321 -0.595690 -0.967756 -1.078403 -0.057193 1 0 0 0 0 0 1 831168
-0.001603 0.001127 0.121317 -0.507911 -0.993731 -1.147635 -0.057224 1 0 0 0 0 0 1 832160
-0.001598 0.001126 0.121316 -0.442325 -1.012065 -1.183946 -0.057256 1 0 0 0 0 0 1 833171
-0.001609 0.001112 0.121305 -0.226336 -0.827653 -1.053179 -0.057318 1 0 0 0 0 0 1 835144
-0.001614 0.001104 0.121301 -0.270127 -0.900463 -1.130992 -0.057386 1 0 0 0 0 0 1 837320
-0.001617 0.001101 0.121300 -0.307533 -0.952346 -1.170024 -0.057388 1 0 0 0 0 0 1 837380
-0.001618 0.001099 0.121300 -0.328137 -0.980187 -1.185408 -0.057412 1 0 0 0 0 0 1 838159
-0.001632 0.001084 0.121289 -0.157350 -0.799815 -1.045537 -0.057443 1 0 0 0 0 0 1 839167
-0.001639 0.001077 0.121285 -0.223710 -0.874164 -1.119600 -0.057474 1 0 0 0 0 0 1 840158
-0.001643 0.001073 0.121284 -0.272685 -0.927669 -1.158219 -0.057506 1 0 0 0 0 0 1 841167
-0.001644 0.001071 0.121284 -0.299011 -0.956173 -1.173361 -0.057537 1 0 0 0 0 0 1 842166
-0.001645 0.001070 0.121283 -0.312515 -0.970794 -1.179206 -0.057568 1 0 0 0 0 0 1 843167
-0.001646 0.001070 0.121283 -0.319400 -0.978373 -1.181675 -0.057599 1 0 0 0 0 0 1 844158
-0.001651 0.001088 0.121273 -0.248555 -1.234906 -1.033121 -0.057631 1 0 0 0 0 0 1 845167
-0.001654 0.001097 0.121269 -0.274783 -1.151759 -1.107467 -0.057662 1 0 0 0 0 0 1 846165
-0.001656 0.001101 0.121267 -0.294694 -1.089026 -1.146494 -0.057693 1 0 0 0 0 0 1 847170
-0.001656 0.001103 0.121267 -0.305621 -1.055679 -1.161819 -0.057724 1 0 0 0 0 0 1 848161
-0.001670 0.001091 0.121256 -0.129928 -0.844305 -1.021736 -0.057756 1 0 0 0 0 0 1 849159
-0.001676 0.001084 0.121253 -0.193693 -0.903046 -1.095804 -0.057787 1 0 0 0 0 0 1 850172
-0.001680 0.001081 0.121251 -0.241352 -0.948735 -1.134397 -0.057818 1 0 0 0 0 0 1 851164
-0.001682 0.001079 0.121251 -0.267030 -0.973321 -1.149534 -0.057849 1 0 0 0 0 0 1 852162
-0.001682 0.001079 0.121251 -0.280192 -0.986018 -1.155369 -0.057881 1 0 0 0 0 0 1 853179
-0.001683 0.001078 0.121251 -0.286891 -0.992618 -1.157824 -0.057912 1 0 0 0 0 0 1 854177
-0.001683 0.001078 0.121251 -0.290350 -0.996182 -1.159085 -0.057944 1 0 0 0 0 0 1 855172
-0.001696 0.001064 0.121240 -0.110816 -0.803576 -1.013785 -0.057975 1 0 0 0 0 0 1 856168
-0.001703 0.001057 0.121236 -0.172521 -0.871618 -1.086104 -0.058005 1 0 0 0 0 0 1 857146
-0.001706 0.001053 0.121235 -0.219126 -0.921986 -1.124110 -0.058037 1 0 0 0 0 0 1 858173
-0.001708 0.001052 0.121235 -0.244277 -0.948901 -1.139027 -0.058068 1 0 0 0 0 0 1 859160
-0.001709 0.001051 0.121235 -0.257157 -0.962736 -1.144781 -0.058100 1 0 0 0 0 0 1 860179
-0.001709 0.001050 0.121234 -0.263725 -0.969922 -1.147193 -0.058131 1 0 0 0 0 0 1 861173
-0.001709 0.001050 0.121234 -0.267098 -0.973761 -1.148450 -0.058162 1 0 0 0 0 0 1 862174
-0.001709 0.001050 0.121234 -0.268849 -0.975950 -1.149278 -0.058193 1 0 0 0 0 0 1 863167
-0.001709 0.001050 0.121234 -0.269803 -0.977285 -1.149965 -0.058224 1 0 0 0 0 0 1 864145
-0.001709 0.001050 0.121234 -0.270352 -0.978241 -1.150629 -0.058256 1 0 0 0 0 0 1 865173
-0.001709 0.001050 0.121234 -0.270705 -0.978984 -1.151258 -0.058287 1 0 0 0 0 0 1 866174
-0.001710 0.001050 0.121234 -0.270950 -0.979600 -1.151871 -0.058319 1 0 0 0 0 0 1 867176
-0.001710 0.001050 0.121234 -0.271151 -0.980181 -1.152487 -0.058350 1 0 0 0 0 0 1 868174
-0.001710 0.001050 0.121234 -0.271313 -0.980738 -1.153110 -0.058381 1 0 0 0 0 0 1 869173
-0.001710 0.001050 0.121234 -0.271475 -0.981256 -1.153710 -0.058411 1 0 0 0 0 0 1 870143
-0.001710 0.001050 0.121234 -0.271626 -0.981797 -1.154346 -0.058444 1 0 0 0 0 0 1 871173
-0.001710 0.001050 0.121234 -0.271783 -0.982318 -1.154955 -0.058475 1 0 0 0 0 0 1 872171
-0.001710 0.001050 0.121234 -0.271926 -0.982855 -1.155587 -0.058506 1 0 0 0 0 0 1 873174
-0.001710 0.001050 0.121234 -0.272072 -0.983380 -1.156184 -0.058537 1 0 0 0 0 0 1 874172
-0.001710 0.001050 0.121234 -0.272217 -0.983909 -1.156824 -0.058569 1 0 0 0 0 0 1 875179
-0.001710 0.001050 0.121234 -0.272348 -0.984426 -1.157417 -0.058599 1 0 0 0 0 0 1 876159
-0.001710 0.001050 0.121234 -0.272517 -0.984952 -1.158047 -0.058631 1 0 0 0 0 0 1 877170
-0.001710 0.001050 0.121234 -0.272642 -0.985485 -1.158661 -0.058662 1 0 0 0 0 0 1 878176
-0.001710 0.001050 0.121234 -0.272796 -0.986006 -1.159289 -0.058693 1 0 0 0 0 0 1 879172
-0.001723 0.001036 0.121224 -0.091553 -0.791807 -1.013485 -0.058725 1 0 0 0 0 0 1 880173
-0.001729 0.001029 0.121220 -0.152298 -0.858955 -1.085758 -0.058756 1 0 0 0 0 0 1 881174
-0.001732 0.001026 0.121219 -0.198420 -0.908844 -1.123745 -0.058787 1 0 0 0 0 0 1 882173
-0.001734 0.001024 0.121219 -0.223298 -0.935540 -1.138653 -0.058819 1 0 0 0 0 0 1 883174
-0.001735 0.001023 0.121218 -0.236053 -0.949258 -1.144385 -0.058850 1 0 0 0 0 0 1 884173
-0.001741 0.001041 0.121208 -0.168184 -1.209148 -0.996774 -0.058881 1 0 0 0 0 0 1 885171
-0.001744 0.001050 0.121204 -0.195725 -1.127704 -1.071428 -0.058912 1 0 0 0 0 0 1 886173
-0.001745 0.001054 0.121202 -0.216294 -1.065805 -1.110515 -0.058944 1 0 0 0 0 0 1 887173
-0.001746 0.001056 0.121202 -0.227524 -1.032880 -1.125850 -0.058975 1 0 0 0 0 0 1 888173
-0.001746 0.001057 0.121202 -0.233361 -1.016426 -1.131717 -0.059006 1 0 0 0 0 0 1 889172
-0.001746 0.001058 0.121202 -0.236378 -1.008413 -1.134175 -0.059037 1 0 0 0 0 0 1 890161
-0.001747 0.001058 0.121202 -0.237995 -1.004712 -1.135481 -0.059071 1 0 0 0 0 0 1 891254
-0.001747 0.001058 0.121202 -0.238836 -1.003058 -1.136262 -0.059100 1 0 0 0 0 0 1 892169
-0.001747 0.001058 0.121202 -0.239337 -1.002517 -1.136937 -0.059131 1 0 0 0 0 0 1 893173
-0.001747 0.001058 0.121202 -0.239651 -1.002515 -1.137566 -0.059162 1 0 0 0 0 0 1 894171
-0.001747 0.001058 0.121202 -0.239862 -1.002773 -1.138176 -0.059194 1 0 0 0 0 0 1 895174
-0.001747 0.001058 0.121202 -0.240028 -1.003170 -1.138786 -0.059225 1 0 0 0 0 0 1 896174
-0.001747 0.001058 0.121202 -0.240194 -1.003612 -1.139370 -0.059255 1 0 0 0 0 0 1 897142
-0.001747 0.001059 0.121202 -0.240320 -1.004116 -1.139972 -0.059286 1 0 0 0 0 0 1 898142
-0.001747 0.001059 0.121202 -0.240457 -1.004637 -1.140585 -0.059319 1 0 0 0 0 0 1 899172
-0.001747 0.001059 0.121202 -0.240583 -1.005137 -1.141174 -0.059349 1 0 0 0 0 0 1 900142
-0.001747 0.001059 0.121202 -0.240714 -1.005681 -1.141793 -0.059381 1 0 0 0 0 0 1 901171
-0.001747 0.001059 0.121202 -0.240851 -1.006200 -1.142380 -0.059412 1 0 0 0 0 0 1 902159
-0.001747 0.001059 0.121202 -0.240967 -1.006731 -1.142986 -0.059443 1 0 0 0 0 0 1 903157
-0.001747 0.001059 0.121202 -0.241105 -1.007262 -1.143585 -0.059475 1 0 0 0 0 0 1 904164
-0.001747 0.001059 0.121202 -0.241220 -1.007789 -1.144186 -0.059505 1 0 0 0 0 0 1 905155
-0.001747 0.001059 0.121202 -0.241346 -1.008323 -1.144793 -0.059537 1 0 0 0 0 0 1 906164
-0.001747 0.001059 0.121202 -0.241487 -1.008856 -1.145396 -0.059569 1 0 0 0 0 0 1 907177
-0.001747 0.001059 0.121202 -0.241600 -1.009378 -1.145991 -0.059599 1 0 0 0 0 0 1 908158
-0.001747 0.001059 0.121202 -0.241739 -1.009908 -1.146590 -0.059631 1 0 0 0 0 0 1 909164
-0.001747 0.001059 0.121202 -0.241988 -1.010996 -1.147827 -0.059695 1 0 0 0 0 0 1 911214
-0.001747 0.001059 0.121202 -0.242118 -1.011491 -1.148388 -0.059724 1 0 0 0 0 0 1 912156
-0.001747 0.001059 0.121202 -0.242268 -1.012167 -1.149157 -0.059764 1 0 0 0 0 0 1 913427
-0.001747 0.001059 0.121202 -0.242361 -1.012559 -1.149602 -0.059787 1 0 0 0 0 0 1 914167
-0.001747 0.001059 0.121202 -0.242498 -1.013079 -1.150190 -0.059818 1 0 0 0 0 0 1 915156
-0.001747 0.001059 0.121202 -0.242615 -1.013615 -1.150802 -0.059850 1 0 0 0 0 0 1 916164
-0.001747 0.001059 0.121202 -0.242752 -1.014137 -1.151392 -0.059880 1 0 0 0 0 0 1 917155
-0.001747 0.001059 0.121202 -0.242868 -1.014673 -1.152003 -0.059912 1 0 0 0 0 0 1 918163
-0.001747 0.001059 0.121202 -0.242989 -1.015211 -1.152593 -0.059943 1 0 0 0 0 0 1 919155
-0.001747 0.001059 0.121202 -0.243132 -1.015731 -1.153198 -0.059974 1 0 0 0 0 0 1 920163
-0.001747 0.001059 0.121202 -0.243249 -1.016267 -1.153811 -0.060006 1 0 0 0 0 0 1 921173
-0.001747 0.001059 0.121202 -0.243387 -1.016793 -1.154406 -0.060037 1 0 0 0 0 0 1 922172
-0.001747 0.001059 0.121202 -0.243503 -1.017326 -1.155014 -0.060069 1 0 0 0 0 0 1 923174
-0.001747 0.001059 0.121202 -0.243637 -1.017836 -1.155590 -0.060099 1 0 0 0 0 0 1 924142
-0.001747 0.001059 0.121202 -0.243758 -1.018388 -1.156219 -0.060131 1 0 0 0 0 0 1 925180
-0.001747 0.001059 0.121202 -0.243872 -1.018900 -1.156804 -0.060162 1 0 0 0 0 0 1 926163
-0.001747 0.001059 0.121202 -0.244018 -1.019432 -1.157402 -0.060193 1 0 0 0 0 0 1 927160
-0.001747 0.001059 0.121202 -0.244135 -1.019968 -1.158013 -0.060225 1 0 0 0 0 0 1 928166
-0.001747 0.001059 0.121202 -0.244272 -1.020492 -1.158606 -0.060256 1 0 0 0 0 0 1 929162
-0.001747 0.001059 0.121202 -0.244390 -1.021031 -1.159220 -0.060287 1 0 0 0 0 0 1 930175
-0.001747 0.001059 0.121202 -0.244516 -1.021563 -1.159825 -0.060319 1 0 0 0 0 0 1 931180
-0.001747 0.001059 0.121202 -0.244656 -1.022094 -1.160424 -0.060350 1 0 0 0 0 0 1 932188
-0.001747 0.001059 0.121202 -0.244770 -1.022621 -1.161026 -0.060381 1 0 0 0 0 0 1 933179
-0.001747 0.001059 0.121202 -0.244909 -1.023153 -1.161627 -0.060413 1 0 0 0 0 0 1 934189
-0.001747 0.001059 0.121202 -0.245025 -1.023683 -1.162231 -0.060444 1 0 0 0 0 0 1 935185
-0.001747 0.001059 0.121202 -0.245150 -1.024211 -1.162831 -0.060475 1 0 0 0 0 0 1 936182
-0.001747 0.001059 0.121202 -0.245288 -1.024736 -1.163424 -0.060506 1 0 0 0 0 0 1 937180
-0.001747 0.001059 0.121202 -0.245404 -1.025268 -1.164031 -0.060537 1 0 0 0 0 0 1 938180
-0.001747 0.001059 0.121202 -0.245540 -1.025786 -1.164616 -0.060568 1 0 0 0 0 0 1 939164
-0.001747 0.001059 0.121202 -0.245649 -1.026318 -1.165227 -0.060600 1 0 0 0 0 0 1 940182
-0.001747 0.001059 0.121202 -0.245783 -1.026859 -1.165839 -0.060632 1 0 0 0 0 0 1 941189
-0.001747 0.001059 0.121202 -0.245919 -1.027374 -1.166419 -0.060662 1 0 0 0 0 0 1 942165
-0.001747 0.001059 0.121202 -0.246038 -1.027919 -1.167041 -0.060694 1 0 0 0 0 0 1 943190
-0.001747 0.001059 0.121202 -0.246176 -1.028444 -1.167634 -0.060725 1 0 0 0 0 0 1 944187
-0.001747 0.001059 0.121202 -0.246291 -1.028973 -1.168237 -0.060756 1 0 0 0 0 0 1 945181
-0.001747 0.001059 0.121202 -0.246428 -1.029499 -1.168832 -0.060787 1 0 0 0 0 0 1 946180
-0.001747 0.001059 0.121202 -0.246545 -1.030032 -1.169440 -0.060819 1 0 0 0 0 0 1 947182
-0.001747 0.001059 0.121202 -0.246669 -1.030560 -1.170040 -0.060850 1 0 0 0 0 0 1 948179
-0.001747 0.001059 0.121202 -0.246808 -1.031087 -1.170635 -0.060881 1 0 0 0 0 0 1 949180
-0.001747 0.001059 0.121202 -0.246924 -1.031618 -1.171241 -0.060912 1 0 0 0 0 0 1 950179
-0.001747 0.001059 0.121202 -0.247062 -1.032146 -1.171837 -0.060944 1 0 0 0 0 0 1 951181
-0.001747 0.001059 0.121202 -0.247178 -1.032678 -1.172444 -0.060975 1 0 0 0 0 0 1 952182
-0.001747 0.001059 0.121202 -0.247313 -1.033194 -1.173027 -0.061006 1 0 0 0 0 0 1 953161
-0.001747 0.001059 0.121202 -0.247431 -1.033736 -1.173645 -0.061037 1 0 0 0 0 0 1 954180
-0.001747 0.001059 0.121202 -0.247548 -1.034257 -1.174240 -0.061069 1 0 0 0 0 0 1 955181
-0.001747 0.001059 0.121202 -0.247694 -1.034790 -1.174840 -0.061100 1 0 0 0 0 0 1 956180
-0.001747 0.001059 0.121202 -0.247810 -1.035322 -1.175446 -0.061131 1 0 0 0 0 0 1 957178
-0.001747 0.001059 0.121202 -0.247945 -1.035861 -1.176035 -0.061162 1 0 0 0 0 0 1 958179
-0.001747 0.001059 0.121202 -0.248064 -1.036384 -1.176649 -0.061194 1 0 0 0 0 0 1 959181
-0.001747 0.001059 0.121202 -0.248189 -1.036910 -1.177249 -0.061225 1 0 0 0 0 0 1 960177
-0.001747 0.001059 0.121202 -0.248328 -1.037438 -1.177844 -0.061256 1 0 0 0 0 0 1 961179
-0.001747 0.001059 0.121202 -0.248443 -1.037967 -1.178448 -0.061287 1 0 0 0 0 0 1 962174
-0.001747 0.001059 0.121202 -0.248590 -1.038530 -1.179085 -0.061321 1 0 0 0 0 0 1 963243
-0.001747 0.001059 0.121202 -0.248706 -1.039065 -1.179694 -0.061352 1 0 0 0 0 0 1 964248
-0.001747 0.001059 0.121202 -0.248830 -1.039588 -1.180289 -0.061383 1 0 0 0 0 0 1 965237
-0.001747 0.001059 0.121202 -0.248971 -1.040122 -1.180892 -0.061415 1 0 0 0 0 0 1 966250
-0.001747 0.001059 0.121202 -0.249082 -1.040636 -1.181479 -0.061445 1 0 0 0 0 0 1 967217
-0.001747 0.001059 0.121202 -0.249220 -1.041162 -1.182072 -0.061476 1 0 0 0 0 0 1 968215
-0.001760 0.001045 0.121191 -0.067480 -0.846422 -1.035738 -0.061507 1 0 0 0 0 0 1 969213
-0.001766 0.001038 0.121188 -0.127851 -0.913245 -1.107864 -0.061539 1 0 0 0 0 0 1 970214
-0.001770 0.001034 0.121186 -0.173777 -0.962967 -1.145779 -0.061570 1 0 0 0 0 0 1 971216
-0.001771 0.001032 0.121186 -0.198569 -0.989586 -1.160658 -0.061601 1 0 0 0 0 0 1 972216
-0.001772 0.001032 0.121186 -0.211261 -1.003250 -1.166376 -0.061633 1 0 0 0 0 0 1 973224
-0.001772 0.001031 0.121186 -0.217714 -1.010339 -1.168769 -0.061664 1 0 0 0 0 0 1 974220
-0.001778 0.001049 0.121175 -0.146465 -1.267637 -1.019425 -0.061695 1 0 0 0 0 0 1 975207
-0.001781 0.001058 0.121171 -0.172236 -1.184990 -1.093511 -0.061726 1 0 0 0 0 0 1 976221
-0.001782 0.001063 0.121170 -0.191905 -1.122502 -1.132415 -0.061758 1 0 0 0 0 0 1 977222
-0.001783 0.001065 0.121169 -0.202680 -1.089288 -1.147660 -0.061789 1 0 0 0 0 0 1 978237
-0.001783 0.001066 0.121169 -0.208277 -1.072701 -1.153495 -0.061821 1 0 0 0 0 0 1 979239
-0.001784 0.001066 0.121169 -0.211184 -1.064625 -1.155927 -0.061852 1 0 0 0 0 0 1 980236
-0.001784 0.001067 0.121169 -0.212697 -1.060828 -1.157157 -0.061882 1 0 0 0 0 0 1 981220
-0.001784 0.001067 0.121169 -0.213509 -1.059218 -1.157968 -0.061914 1 0 0 0 0 0 1 982234
-0.001784 0.001067 0.121169 -0.213971 -1.058658 -1.158623 -0.061945 1 0 0 0 0 0 1 983222
-0.001765 0.001062 0.121159 -0.480556 -0.995073 -1.020470 -0.061977 1 0 0 0 0 0 1 984236
-0.001755 0.001060 0.121156 -0.390222 -1.017219 -1.088539 -0.062008 1 0 0 0 0 0 1 985221
-0.001751 0.001059 0.121154 -0.323744 -1.035310 -1.126186 -0.062138 1 0 0 0 0 0 1 989400
-0.001748 0.001059 0.121154 -0.288575 -1.044844 -1.140977 -0.062209 1 0 0 0 0 0 1 991671
-0.001747 0.001058 0.121154 -0.270728 -1.049067 -1.145870 -0.062212 1 0 0 0 0 0 1 991762
-0.001746 0.001058 0.121154 -0.261866 -1.051346 -1.147785 -0.062224 1 0 0 0 0 0 1 992153
-0.001746 0.001058 0.121154 -0.257547 -1.052911 -1.148961 -0.062255 1 0 0 0 0 0 1 993152
-0.001751 0.001076 0.121143 -0.180860 -1.307489 -0.999021 -0.062287 1 0 0 0 0 0 1 994162
-0.001754 0.001085 0.121139 -0.203916 -1.223612 -1.072942 -0.062318 1 0 0 0 0 0 1 995153
-0.001755 0.001090 0.121138 -0.222226 -1.160523 -1.111771 -0.062349 1 0 0 0 0 0 1 996161
-0.001756 0.001092 0.121137 -0.232327 -1.127019 -1.126976 -0.062380 1 0 0 0 0 0 1 997152
-0.001756 0.001093 0.121137 -0.237607 -1.110270 -1.132798 -0.062412 1 0 0 0 0 0 1 998161
-0.001757 0.001094 0.121137 -0.240343 -1.102121 -1.135197 -0.062443 1 0 0 0 0 0 1 999153
-0.001757 0.001094 0.121137 -0.241778 -1.098324 -1.136420 -0.062474 1 0 0 0 0 0 2 158
-0.001757 0.001094 0.121137 -0.242549 -1.096597 -1.137106 -0.062500 1 0 0 0 0 0 2 1164
-0.001757 0.001094 0.121137 -0.242878 -1.095515 -1.137196 -0.062500 1 0 0 0 0 0 2 2156
-0.001757 0.001094 0.121137 -0.243047 -1.094958 -1.137221 -0.062500 1 0 0 0 0 0 2 3161
-0.001738 0.001090 0.121127 -0.509452 -1.031062 -0.998286 -0.062500 1 0 0 0 0 0 2 4153
-0.001728 0.001088 0.121124 -0.419088 -1.052825 -1.065812 -0.062500 1 0 0 0 0 0 2 5163
-0.001724 0.001087 0.121123 -0.352142 -1.068751 -1.101053 -0.062500 1 0 0 0 0 0 2 6167
-0.001721 0.001086 0.121122 -0.316694 -1.077118 -1.114527 -0.062500 1 0 0 0 0 0 2 7157
-0.001720 0.001086 0.121122 -0.298855 -1.081302 -1.119358 -0.062500 1 0 0 0 0 0 2 8164
-0.001720 0.001086 0.121122 -0.289927 -1.083378 -1.121061 -0.062500 1 0 0 0 0 0 2 9172
-0.001719 0.001086 0.121122 -0.285485 -1.084403 -1.121650 -0.062500 1 0 0 0 0 0 2 10169
-0.001719 0.001085 0.121122 -0.283261 -1.084936 -1.121860 -0.062500 1 0 0 0 0 0 2 11176
-0.001719 0.001085 0.121122 -0.282148 -1.085189 -1.121932 -0.062500 1 0 0 0 0 0 2 12170
-0.001719 0.001085 0.121122 -0.281599 -1.085306 -1.121965 -0.062500 1 0 0 0 0 0 2 13169
-0.001724 0.001104 0.121111 -0.206736 -1.338837 -0.971131 -0.062500 1 0 0 0 0 0 2 14168
-0.001727 0.001113 0.121107 -0.027181 -0.128388 -1.044457 -0.062500 0 0 0 0 0 0 2 15172
-0.001709 0.001113 0.121096 -0.294416 -0.001068 -0.943668 -0.062500 0 0 0 0 0 0 2 16144
-0.001701 0.001113 0.121092 -0.210173 0.038411 -1.025879 -0.062500 0 0 0 0 0 0 2 17173
-0.001696 0.001113 0.121091 -0.144169 0.039761 -1.066371 -0.062500 0 0 0 0 0 0 2 18172
-0.001694 0.001113 0.121090 -0.109235 0.040091 -1.081711 -0.062500 0 0 0 0 0 0 2 19140
-0.001693 0.001113 0.121090 -0.091661 0.040262 -1.087182 -0.062500 0 0 0 0 0 0 2 20167
-0.001698 0.001131 0.121079 -0.013639 -0.194867 -0.938199 -0.062500 0 0 0 0 0 0 2 21167
-0.001700 0.001140 0.121076 -0.036048 -0.101201 -1.012228 -0.062500 0 0 0 0 0 0 2 22166
-0.001707 0.001163 0.121063 0.019853 -0.295294 -0.899733 -0.062500 0 0 0 0 0 0 2 23170
-0.001716 0.001192 0.121048 0.052428 -0.400396 -0.836752 -0.062500 0 0 0 0 0 0 2 24169
-0.001725 0.001225 0.121032 0.069604 -0.455101 -0.802521 -0.062500 0 0 0 0 0 0 2 25168
-0.001736 0.001259 0.121016 0.078342 -0.482622 -0.779472 -0.062500 0 0 0 0 0 0 2 26138
-0.001746 0.001295 0.120999 0.080633 -0.489042 -0.760446 -0.062500 0 0 0 0 0 0 2 27172
-0.001738 0.001326 0.120973 -0.164287 -0.436595 -0.603989 -0.062500 0 0 0 0 0 0 2 28163
-0.001739 0.001360 0.120953 -0.063464 -0.464101 -0.654498 -0.062500 0 0 0 0 0 0 2 29169
-0.001745 0.001395 0.120935 0.008639 -0.482772 -0.672778 -0.062500 0 0 0 0 0 0 2 30169
-0.001754 0.001430 0.120918 0.046619 -0.492345 -0.669333 -0.062500 0 0 0 0 0 0 2 31170
-0.001764 0.001466 0.120901 0.065699 -0.497022 -0.657241 -0.062500 0 0 0 0 0 0 2 32168
-0.001755 0.001498 0.120874 -0.172901 -0.430835 -0.503380 -0.062500 0 0 0 0 0 0 2 33137
-0.001756 0.001532 0.120854 -0.068441 -0.456178 -0.554623 -0.062500 0 0 0 0 0 0 2 34167
-0.001762 0.001567 0.120836 0.005447 -0.473724 -0.573087 -0.062500 0 0 0 0 0 0 2 35169
-0.001770 0.001602 0.120819 0.044326 -0.482729 -0.569666 -0.062500 0 0 0 0 0 0 2 36137
-0.001780 0.001638 0.120802 0.063833 -0.487107 -0.557555 -0.062500 0 0 0 0 0 0 2 37167
-0.001790 0.001674 0.120785 0.073548 -0.489157 -0.542300 -0.062500 0 0 0 0 0 0 2 38167
-0.001801 0.001710 0.120769 0.080055 -0.477107 -0.525911 -0.062500 0 0 0 0 0 0 2 39168
-0.001811 0.001746 0.120752 0.082437 -0.477446 -0.509134 -0.062500 0 0 0 0 0 0 2 40168
-0.001822 0.001782 0.120735 0.083580 -0.477495 -0.492222 -0.062500 0 0 0 0 0 0 2 41166
-0.001827 0.001800 0.120729 0.015605 -0.244647 -0.628419 -0.062500 0 0 0 0 0 0 2 42168
-0.001835 0.001827 0.120716 0.042278 -0.336905 -0.537027 -0.062500 0 0 0 0 0 0 2 43167
-0.001845 0.001858 0.120701 0.062298 -0.404334 -0.481258 -0.062500 0 0 0 0 0 0 2 44167
-0.001855 0.001892 0.120684 0.073179 -0.440261 -0.449406 -0.062500 0 0 0 0 0 0 2 45156
-0.001852 0.001941 0.120678 -0.086154 -0.626939 -0.572396 -0.062500 0 0 0 0 0 0 2 46166
-0.001856 0.001983 0.120665 -0.016843 -0.562260 -0.482508 -0.062500 0 0 0 0 0 0 2 47245
-0.001864 0.002022 0.120649 0.033551 -0.513907 -0.427933 -0.062500 0 0 0 0 0 0 2 48244
-0.001867 0.002042 0.120644 -0.007739 -0.256256 -0.550548 -0.062500 0 0 0 0 0 0 2 49237
-0.001875 0.002070 0.120631 0.032258 -0.335198 -0.453576 -0.062500 0 0 0 0 0 0 2 50239
-0.001884 0.002101 0.120615 0.059024 -0.396009 -0.395734 -0.062500 0 0 0 0 0 0 2 51213
-0.001888 0.002117 0.120610 0.005100 -0.196950 -0.517348 -0.062500 0 0 0 0 0 0 2 52211
-0.001896 0.002143 0.120597 0.043856 -0.292701 -0.419725 -0.062500 0 0 0 0 0 0 2 53210
-0.001900 0.002156 0.120592 -0.000794 -0.136680 -0.516003 -0.062500 0 0 0 0 0 0 2 54210
-0.001907 0.002181 0.120580 0.038070 -0.268399 -0.408253 -0.062500 0 0 0 0 0 0 2 55213
-0.001911 0.002193 0.120575 -0.003708 -0.124484 -0.500985 -0.062500 0 0 0 0 0 0 2 56210
-0.001918 0.002217 0.120563 0.030624 -0.293280 -0.391853 -0.062500 0 0 0 0 0 0 2 57200
-0.001927 0.002247 0.120547 0.057639 -0.383783 -0.329578 -0.062500 0 0 0 0 0 0 2 58219
-0.001931 0.002262 0.120542 0.004072 -0.200176 -0.450093 -0.062500 0 0 0 0 0 0 2 59233
-0.001939 0.002287 0.120529 0.037601 -0.315666 -0.351633 -0.062500 0 0 0 0 0 0 2 60232
-0.001948 0.002318 0.120513 0.061123 -0.394785 -0.293160 -0.062500 0 0 0 0 0 0 2 61219
-0.001952 0.002333 0.120508 0.005838 -0.205721 -0.415231 -0.062500 0 0 0 0 0 0 2 64085
-0.001965 0.002376 0.120484 0.109814 -0.535778 -0.162063 -0.062500 0 0 0 0 0 0 2 66210
-0.001972 0.002398 0.120476 0.038884 -0.291302 -0.334149 -0.062500 0 0 0 0 0 0 2 67153
-0.001980 0.002427 0.120462 0.057593 -0.356601 -0.265097 -0.062500 0 0 0 0 0 0 2 68160
-0.001985 0.002441 0.120457 0.005110 -0.177962 -0.373336 -0.062500 0 0 0 0 0 0 2 69150
-0.001992 0.002466 0.120444 0.039558 -0.297062 -0.268975 -0.062500 0 0 0 0 0 0 2 70159
-0.001996 0.002479 0.120439 -0.004145 -0.147809 -0.363748 -0.062500 0 0 0 0 0 0 2 71151
-0.001998 0.002485 0.120438 -0.032927 -0.051444 -0.409947 -0.062500 0 0 0 0 0 0 2 72160
-0.002004 0.002506 0.120426 0.019421 -0.231067 -0.271833 -0.062500 0 0 0 0 0 0 2 73150
-0.002007 0.002517 0.120422 -0.014431 -0.114471 -0.353776 -0.062500 0 0 0 0 0 0 2 74159
-0.002014 0.002540 0.120410 0.029571 -0.264896 -0.239730 -0.062500 0 0 0 0 0 0 2 75156
-0.002018 0.002551 0.120405 -0.009155 -0.131709 -0.331314 -0.062500 0 0 0 0 0 0 2 76162
-0.002025 0.002575 0.120392 0.037270 -0.260856 -0.220643 -0.062500 0 0 0 0 0 0 2 77163
-0.002028 0.002587 0.120388 -0.002770 -0.123403 -0.313511 -0.062500 0 0 0 0 0 0 2 78150
-0.002035 0.002610 0.120375 0.037907 -0.262891 -0.203188 -0.062500 0 0 0 0 0 0 2 79159
-0.002026 0.002636 0.120381 -0.171139 -0.307010 -0.440261 -0.062500 0 0 0 0 0 0 2 80163
-0.002027 0.002667 0.120372 -0.064315 -0.371611 -0.259626 -0.062500 0 0 0 0 0 0 2 81156
-0.002032 0.002700 0.120358 0.011831 -0.409793 -0.160206 -0.062500 0 0 0 0 0 0 2 82158
-0.002035 0.002717 0.120353 -0.014845 -0.200378 -0.267989 -0.062500 0 0 0 0 0 0 2 83157
-0.002042 0.002743 0.120340 0.031894 -0.301310 -0.163582 -0.062500 0 0 0 0 0 0 2 84170
-0.002045 0.002756 0.120335 -0.005422 -0.143752 -0.259203 -0.062500 0 0 0 0 0 0 2 85166
-0.002052 0.002780 0.120323 0.048435 -0.257014 -0.149371 -0.062500 0 0 0 0 0 0 2 86161
-0.002056 0.002792 0.120318 0.008834 -0.113785 -0.243082 -0.062500 0 0 0 0 0 0 2 87170
-0.002063 0.002816 0.120305 0.049513 -0.249675 -0.132442 -0.062500 0 0 0 0 0 0 2 88167
-0.002071 0.002846 0.120290 0.076770 -0.339308 -0.069374 -0.062500 0 0 0 0 0 0 2 89168
-0.002076 0.002861 0.120284 0.023993 -0.157462 -0.191438 -0.062500 0 0 0 0 0 0 2 90138
-0.002083 0.002886 0.120271 0.057240 -0.271657 -0.091699 -0.062500 0 0 0 0 0 0 2 91166
-0.002087 0.002899 0.120267 0.013290 -0.121211 -0.189349 -0.062500 0 0 0 0 0 0 2 92167
-0.002094 0.002923 0.120254 0.051658 -0.253051 -0.079769 -0.062500 0 0 0 0 0 0 2 93167
-0.002103 0.002952 0.120238 0.077731 -0.340636 -0.017021 -0.062500 0 0 0 0 0 0 2 94170
-0.002108 0.002967 0.120233 0.024500 -0.158185 -0.139533 -0.062500 0 0 0 0 0 0 2 95168
-0.002115 0.002993 0.120220 0.062969 -0.262503 -0.039622 -0.062500 0 0 0 0 0 0 2 96167
-0.002106 0.003019 0.120225 -0.149701 -0.294978 -0.280717 -0.062500 0 0 0 0 0 0 2 97138
-0.002107 0.003050 0.120216 -0.045208 -0.351882 -0.100987 -0.062500 0 0 0 0 0 0 2 98164
-0.002112 0.003083 0.120202 0.029791 -0.386292 -0.001776 -0.062500 0 0 0 0 0 0 2 99167
-0.002115 0.003100 0.120196 0.002982 -0.176429 -0.110791 -0.062500 0 0 0 0 0 0 2 100168
-0.002122 0.003126 0.120183 0.049214 -0.275772 -0.005682 -0.062500 0 0 0 0 0 0 2 101163
-0.002125 0.003139 0.120179 0.012085 -0.118742 -0.102123 -0.062500 0 0 0 0 0 0 2 102167
-0.002132 0.003163 0.120166 0.036385 -0.277606 0.008597 -0.062500 0 0 0 0 0 0 2 103166
-0.002123 0.003190 0.120172 -0.154473 -0.287136 -0.228696 -0.062500 0 0 0 0 0 0 2 104166
-0.002123 0.003220 0.120163 -0.042451 -0.339012 -0.047460 -0.062500 0 0 0 0 0 0 2 105166
-0.002123 0.003236 0.120159 -0.033351 -0.147332 -0.105590 -0.062500 0 0 0 0 0 0 2 106167
-0.002129 0.003261 0.120147 0.011765 -0.287831 0.019905 -0.062500 0 0 0 0 0 0 2 107172
-0.002132 0.003274 0.120143 -0.014798 -0.136316 -0.069548 -0.062500 0 0 0 0 0 0 2 108170
-0.002138 0.003298 0.120130 0.032031 -0.266448 0.044000 -0.062500 0 0 0 0 0 0 2 109170
-0.002129 0.003324 0.120135 -0.173356 -0.308932 -0.192322 -0.062500 0 0 0 0 0 0 2 110149
-0.002124 0.003337 0.120137 -0.110931 -0.110348 -0.168876 -0.062500 0 0 0 0 0 0 2 111167
-0.002126 0.003361 0.120127 -0.008607 -0.236058 0.008067 -0.062500 0 0 0 0 0 0 2 112162
-0.002128 0.003373 0.120123 -0.036156 -0.125855 -0.061469 -0.062500 0 0 0 0 0 0 2 113165
-0.002121 0.003411 0.120121 -0.126948 -0.406672 -0.082735 -0.062500 0 0 0 0 0 0 2 114167
-0.002117 0.003430 0.120120 -0.091819 -0.193830 -0.104750 -0.062500 0 0 0 0 0 0 2 115166
-0.002121 0.003457 0.120108 0.001589 -0.277203 0.044520 -0.062500 0 0 0 0 0 0 2 116165
-0.002122 0.003470 0.120104 -0.009805 -0.112315 -0.036084 -0.062500 0 0 0 0 0 0 2 117163
-0.002123 0.003477 0.120103 -0.022139 -0.008071 -0.077480 -0.062500 0 0 0 0 0 0 2 118165
-0.002129 0.003498 0.120091 0.014678 -0.213019 0.065429 -0.062500 0 0 0 0 0 0 2 119166
-0.002132 0.003508 0.120087 -0.014556 -0.096221 -0.017482 -0.062500 0 0 0 0 0 0 2 120164
-0.002125 0.003545 0.120084 -0.115162 -0.394125 -0.042814 -0.062500 0 0 0 0 0 0 2 121153
-0.002122 0.003564 0.120083 -0.085891 -0.187585 -0.066887 -0.062500 0 0 0 0 0 0 2 122235
-0.002121 0.003573 0.120083 -0.062320 -0.046890 -0.076935 -0.062500 0 0 0 0 0 0 2 123170
-0.002125 0.003595 0.120071 0.017073 -0.199459 0.078350 -0.062500 0 0 0 0 0 0 2 124165
-0.002114 0.003621 0.120077 -0.180443 -0.254550 -0.142067 -0.062500 0 0 0 0 0 0 2 125163
-0.002114 0.003651 0.120068 -0.063549 -0.321419 0.045435 -0.062500 0 0 0 0 0 0 2 126166
-0.002114 0.003666 0.120065 -0.048978 -0.134543 -0.011680 -0.062500 0 0 0 0 0 0 2 127241
-0.002114 0.003673 0.120064 -0.046752 -0.018117 -0.043918 -0.062500 0 0 0 0 0 0 2 128235
-0.002106 0.003709 0.120062 -0.148731 -0.367468 -0.038568 -0.062500 0 0 0 0 0 0 2 129232
-0.002102 0.003726 0.120062 -0.107655 -0.172756 -0.051552 -0.062500 0 0 0 0 0 0 2 130234
-0.002100 0.003735 0.120061 -0.078009 -0.038297 -0.057683 -0.062500 0 0 0 0 0 0 2 131212
-0.002104 0.003757 0.120050 0.004392 -0.193604 0.099429 -0.062500 0 0 0 0 0 0 2 132210
-0.002094 0.003782 0.120056 -0.182218 -0.252994 -0.120273 -0.062500 0 0 0 0 0 0 2 133237
-0.002088 0.003795 0.120058 -0.131193 -0.093992 -0.092056 -0.062500 0 0 0 0 0 0 2 134233
-0.002085 0.003801 0.120059 -0.090759 0.003693 -0.071840 -0.062500 0 0 0 0 0 0 2 135235
-0.002089 0.003821 0.120048 -0.002202 -0.172006 0.095859 -0.062500 0 0 0 0 0 0 2 136217
-0.002091 0.003832 0.120044 -0.036175 -0.063432 0.021042 -0.062500 0 0 0 0 0 0 2 137232
-0.002079 0.003851 0.120053 -0.219183 -0.169123 -0.159390 -0.062500 0 0 0 0 0 0 2 141453
-0.002065 0.003892 0.120054 -0.263105 -0.462052 -0.086838 -0.062500 0 0 0 0 0 0 2 142235
-0.002058 0.003913 0.120055 -0.176960 -0.223736 -0.065485 -0.062500 0 0 0 0 0 0 2 145299
-0.002047 0.003955 0.120054 -0.225602 -0.476287 -0.039383 -0.062500 0 0 0 0 0 0 2 146234
-0.002041 0.003976 0.120053 -0.156242 -0.230034 -0.046220 -0.062500 0 0 0 0 0 0 2 147149
-0.002038 0.003986 0.120053 -0.112215 -0.069530 -0.050365 -0.062500 0 0 0 0 0 0 2 148157
-0.002037 0.003991 0.120053 -0.089277 0.014497 -0.052034 -0.062500 0 0 0 0 0 0 2 149147
-0.002041 0.004011 0.120042 -0.011103 -0.168737 0.107516 -0.062500 0 0 0 0 0 0 2 150149
-0.002030 0.004036 0.120048 -0.200205 -0.243628 -0.111100 -0.062500 0 0 0 0 0 0 2 151158
-0.002025 0.004048 0.120050 -0.170696 -0.103573 -0.083268 -0.062500 0 0 0 0 0 0 2 152147
-0.002022 0.004054 0.120050 -0.130691 -0.009499 -0.063240 -0.062500 0 0 0 0 0 0 2 153253
-0.002021 0.004057 0.120051 -0.109039 0.039094 -0.055240 -0.062500 0 0 0 0 0 0 2 154151
-0.002020 0.004058 0.120051 -0.097986 0.063467 -0.052353 -0.062500 0 0 0 0 0 0 2 155160
-0.002020 0.004059 0.120051 -0.092425 0.075639 -0.051341 -0.062500 0 0 0 0 0 0 2 156149
-0.002020 0.004059 0.120051 -0.089628 0.081701 -0.050992 -0.062500 0 0 0 0 0 0 2 157140
-0.002007 0.004074 0.120061 -0.257805 -0.099698 -0.191096 -0.062500 0 0 0 0 0 0 2 158157
-0.002000 0.004081 0.120064 -0.190405 -0.022535 -0.122687 -0.062500 0 0 0 0 0 0 2 159148
-0.002002 0.004102 0.120054 -0.074176 -0.193841 0.073224 -0.062500 0 0 0 0 0 0 2 160282
-0.002003 0.004112 0.120050 -0.072963 -0.077624 0.008693 -0.062500 0 0 0 0 0 0 2 161154
-0.002003 0.004117 0.120049 -0.078762 0.001924 -0.027114 -0.062500 0 0 0 0 0 0 2 162158
-0.002003 0.004120 0.120049 -0.082535 0.044293 -0.040940 -0.062500 0 0 0 0 0 0 2 163153
-0.002009 0.004139 0.120037 -0.018018 -0.159450 0.114598 -0.062500 0 0 0 0 0 0 2 164154
-0.002011 0.004148 0.120033 -0.044495 -0.060590 0.034718 -0.062500 0 0 0 0 0 0 2 165159
-0.002013 0.004153 0.120032 -0.064422 0.010327 -0.006566 -0.062500 0 0 0 0 0 0 2 166164
-0.002014 0.004156 0.120031 -0.075352 0.048434 -0.022311 -0.062500 0 0 0 0 0 0 2 167155
-0.002014 0.004157 0.120031 -0.081014 0.067927 -0.027932 -0.062500 0 0 0 0 0 0 2 168167
-0.002014 0.004157 0.120031 -0.083897 0.077782 -0.029909 -0.062500 0 0 0 0 0 0 2 169163
-0.002014 0.004158 0.120031 -0.085355 0.082749 -0.030593 -0.062500 0 0 0 0 0 0 2 170162
-0.002019 0.004175 0.120019 -0.019530 -0.139934 0.129780 -0.062500 0 0 0 0 0 0 2 171164
-0.002022 0.004184 0.120015 -0.045274 -0.050823 0.051489 -0.062500 0 0 0 0 0 0 2 172161
-0.002010 0.004203 0.120024 -0.234447 -0.169338 -0.129162 -0.062500 0 0 0 0 0 0 2 173165
-0.002004 0.004212 0.120027 -0.178464 -0.057922 -0.076487 -0.062500 0 0 0 0 0 0 2 174165
-0.002007 0.004234 0.120017 -0.068234 -0.211245 0.114161 -0.062500 0 0 0 0 0 0 2 175165
-0.002008 0.004245 0.120013 -0.069957 -0.086386 0.047447 -0.062500 0 0 0 0 0 0 2 176162
-0.002008 0.004251 0.120012 -0.077238 -0.002498 0.010844 -0.062500 0 0 0 0 0 0 2 177159
-0.002009 0.004253 0.120011 -0.081784 0.042057 -0.003252 -0.062500 0 0 0 0 0 0 2 178165
-0.002009 0.004255 0.120011 -0.084234 0.064754 -0.008311 -0.062500 0 0 0 0 0 0 2 179166
-0.002009 0.004256 0.120011 -0.112849 0.042090 -0.010093 -0.062500 0 0 0 0 0 0 2 180165
-0.002009 0.004256 0.120011 -0.113506 0.047845 -0.010712 -0.062500 0 0 0 0 0 0 2 181161
-0.002009 0.004256 0.120011 -0.113833 0.050728 -0.010934 -0.062500 0 0 0 0 0 0 2 182161
-0.002014 0.004273 0.120000 -0.047518 -0.172715 0.149899 -0.062500 0 0 0 0 0 0 2 183153
-0.002017 0.004282 0.119996 -0.072936 -0.084285 0.071533 -0.062500 0 0 0 0 0 0 2 184169
-0.002018 0.004287 0.119994 -0.092329 -0.018600 0.030742 -0.062500 0 0 0 0 0 0 2 185165
-0.002019 0.004289 0.119994 -0.102980 0.016899 0.015172 -0.062500 0 0 0 0 0 0 2 186168
-0.002019 0.004290 0.119993 -0.108495 0.035104 0.009605 -0.062500 0 0 0 0 0 0 2 187164
-0.002019 0.004291 0.119993 -0.111305 0.044323 0.007649 -0.062500 0 0 0 0 0 0 2 188164
-0.002019 0.004291 0.119993 -0.112737 0.048955 0.006968 -0.062500 0 0 0 0 0 0 2 189163
-0.002019 0.004291 0.119993 -0.113456 0.051286 0.006730 -0.062500 0 0 0 0 0 0 2 190162
-0.002019 0.004291 0.119993 -0.113810 0.052454 0.006656 -0.062500 0 0 0 0 0 0 2 191164
-0.002019 0.004291 0.119993 -0.113998 0.053040 0.006620 -0.062500 0 0 0 0 0 0 2 192161
-0.002019 0.004291 0.119993 -0.114078 0.053336 0.006608 -0.062500 0 0 0 0 0 0 2 193164
-0.002025 0.004309 0.119982 -0.047676 -0.171280 0.167621 -0.062500 0 0 0 0 0 0 2 194163
-0.002027 0.004318 0.119978 -0.073019 -0.083572 0.089227 -0.062500 0 0 0 0 0 0 2 195158
-0.002029 0.004322 0.119976 -0.092376 -0.018258 0.048417 -0.062500 0 0 0 0 0 0 2 196133
-0.002029 0.004324 0.119976 -0.102998 0.017084 0.032831 -0.062500 0 0 0 0 0 0 2 197162
-0.002030 0.004325 0.119976 -0.108497 0.035194 0.027273 -0.062500 0 0 0 0 0 0 2 198162
-0.002030 0.004326 0.119976 -0.111315 0.044363 0.025316 -0.062500 0 0 0 0 0 0 2 199164
-0.002030 0.004326 0.119976 -0.112732 0.048974 0.024634 -0.062500 0 0 0 0 0 0 2 200162
-0.002030 0.004326 0.119976 -0.113457 0.051295 0.024389 -0.062500 0 0 0 0 0 0 2 201162
-0.002030 0.004326 0.119976 -0.113812 0.052461 0.024314 -0.062500 0 0 0 0 0 0 2 202159
-0.002030 0.004326 0.119976 -0.113989 0.053044 0.024271 -0.062500 0 0 0 0 0 0 2 203243
-0.002049 0.004331 0.119985 0.133073 -0.007948 -0.111060 -0.062500 0 0 0 0 0 0 2 204234
-0.002058 0.004333 0.119989 0.033135 0.018666 -0.045095 -0.062500 0 0 0 0 0 0 2 205240
-0.002063 0.004334 0.119990 -0.038531 0.036416 -0.010812 -0.062500 0 0 0 0 0 0 2 206208
-0.002065 0.004335 0.119990 -0.076269 0.045296 0.002254 -0.062500 0 0 0 0 0 0 2 207210
-0.002067 0.004335 0.119990 -0.095272 0.049567 0.006922 -0.062500 0 0 0 0 0 0 2 208207
-0.002067 0.004335 0.119991 -0.104733 0.051634 0.008555 -0.062500 0 0 0 0 0 0 2 209207
-0.002067 0.004335 0.119991 -0.109465 0.052648 0.009127 -0.062500 0 0 0 0 0 0 2 210229
-0.002068 0.004335 0.119991 -0.111828 0.053150 0.009323 -0.062500 0 0 0 0 0 0 2 211229
-0.002068 0.004335 0.119991 -0.113005 0.053383 0.009395 -0.062500 0 0 0 0 0 0 2 212205
-0.002068 0.004335 0.119991 -0.113588 0.053501 0.009423 -0.062500 0 0 0 0 0 0 2 213205
-0.002068 0.004335 0.119991 -0.113875 0.053564 0.009429 -0.062500 0 0 0 0 0 0 2 214218
-0.002068 0.004335 0.119991 -0.114033 0.053610 0.009431 -0.062500 0 0 0 0 0 0 2 217573
-0.002087 0.004340 0.120000 0.133185 -0.007688 -0.125768 -0.062500 0 0 0 0 0 0 2 218229
-0.002096 0.004342 0.120004 0.033181 0.018799 -0.059847 -0.062500 0 0 0 0 0 0 2 219681
-0.002101 0.004343 0.120005 -0.038502 0.036474 -0.025616 -0.062500 0 0 0 0 0 0 2 221132
-0.002122 0.004349 0.120015 0.171133 -0.016001 -0.147630 -0.062500 0 0 0 0 0 0 2 222249
-0.002133 0.004351 0.120018 0.060612 -0.016096 -0.077110 -0.062500 0 0 0 0 0 0 2 223233
-0.002138 0.004352 0.120020 -0.020565 0.003652 -0.041266 -0.062500 0 0 0 0 0 0 2 224229
-0.002141 0.004353 0.120020 -0.063074 0.013495 -0.027661 -0.062500 0 0 0 0 0 0 2 225214
-0.002142 0.004353 0.120020 -0.084420 0.018247 -0.022809 -0.062500 0 0 0 0 0 0 2 226226
-0.002143 0.004353 0.120020 -0.095076 0.020560 -0.021095 -0.062500 0 0 0 0 0 0 2 227229
-0.002143 0.004353 0.120020 -0.100391 0.021683 -0.020512 -0.062500 0 0 0 0 0 0 2 228213
-0.002143 0.004353 0.120020 -0.103032 0.022246 -0.020299 -0.062500 0 0 0 0 0 0 2 229228
-0.002143 0.004353 0.120020 -0.104371 0.022505 -0.020225 -0.062500 0 0 0 0 0 0 2 230232
-0.002143 0.004353 0.120020 -0.105020 0.022647 -0.020200 -0.062500 0 0 0 0 0 0 2 231149
-0.002143 0.004353 0.120020 -0.105359 0.022723 -0.020190 -0.062500 0 0 0 0 0 0 2 232156
-0.002162 0.004358 0.120030 0.142014 -0.038597 -0.155102 -0.062500 0 0 0 0 0 0 2 233147
-0.002172 0.004360 0.120033 0.041838 -0.012091 -0.089347 -0.062500 0 0 0 0 0 0 2 234153
-0.002177 0.004361 0.120034 -0.029948 0.005613 -0.055173 -0.062500 0 0 0 0 0 0 2 235145
-0.002179 0.004362 0.120035 -0.067752 0.014470 -0.042132 -0.062500 0 0 0 0 0 0 2 236154
-0.002180 0.004362 0.120035 -0.086764 0.018728 -0.037489 -0.062500 0 0 0 0 0 0 2 237145
-0.002181 0.004362 0.120035 -0.096234 0.020796 -0.035851 -0.062500 0 0 0 0 0 0 2 238146
-0.002181 0.004362 0.120035 -0.100967 0.021801 -0.035277 -0.062500 0 0 0 0 0 0 2 239153
-0.002181 0.004362 0.120035 -0.103333 0.022302 -0.035083 -0.062500 0 0 0 0 0 0 2 240144
-0.002181 0.004362 0.120035 -0.104510 0.022535 -0.035013 -0.062500 0 0 0 0 0 0 2 241154
-0.002181 0.004362 0.120035 -0.105109 0.022667 -0.034988 -0.062500 0 0 0 0 0 0 2 242144
-0.002181 0.004362 0.120035 -0.105394 0.022721 -0.034974 -0.062500 0 0 0 0 0 0 2 243153
-0.002181 0.004362 0.120035 -0.105537 0.022752 -0.034971 -0.062500 0 0 0 0 0 0 2 244160
-0.002181 0.004362 0.120035 -0.105617 0.022759 -0.034986 -0.062500 0 0 0 0 0 0 2 245158
-0.002181 0.004362 0.120035 -0.105643 0.022784 -0.034977 -0.062500 0 0 0 0 0 0 2 246162
-0.002181 0.004362 0.120035 -0.105665 0.022781 -0.034976 -0.062500 0 0 0 0 0 0 2 247160
-0.002181 0.004362 0.120035 -0.105687 0.022775 -0.034977 -0.062500 0 0 0 0 0 0 2 248147
-0.002181 0.004362 0.120035 -0.105681 0.022783 -0.034970 -0.062500 0 0 0 0 0 0 2 249167
-0.002181 0.004362 0.120035 -0.105688 0.022775 -0.034976 -0.062500 0 0 0 0 0 0 2 250163
-0.002181 0.004362 0.120035 -0.105689 0.022775 -0.034976 -0.062500 0 0 0 0 0 0 2 251148
-0.002181 0.004362 0.120035 -0.105681 0.022783 -0.034970 -0.062500 0 0 0 0 0 0 2 252160
-0.002181 0.004362 0.120035 -0.105691 0.022786 -0.034983 -0.062500 0 0 0 0 0 0 2 253163
-0.002181 0.004362 0.120035 -0.105681 0.022784 -0.034971 -0.062500 0 0 0 0 0 0 2 254159
-0.002181 0.004362 0.120035 -0.105688 0.022775 -0.034976 -0.062500 0 0 0 0 0 0 2 255152
-0.002181 0.004362 0.120035 -0.105689 0.022775 -0.034976 -0.062500 0 0 0 0 0 0 2 256161
-0.002181 0.004362 0.120035 -0.105681 0.022783 -0.034970 -0.062500 0 0 0 0 0 0 2 257161
-0.002181 0.004362 0.120035 -0.105691 0.022786 -0.034983 -0.062500 0 0 0 0 0 0 2 258161
-0.002181 0.004362 0.120035 -0.105681 0.022784 -0.034970 -0.062500 0 0 0 0 0 0 2 259131
-0.002181 0.004362 0.120035 -0.105688 0.022775 -0.034975 -0.062500 0 0 0 0 0 0 2 260131
-0.002181 0.004362 0.120035 -0.105689 0.022775 -0.034976 -0.062500 0 0 0 0 0 0 2 261168
-0.002181 0.004362 0.120035 -0.105684 0.022794 -0.034977 -0.062500 0 0 0 0 0 0 2 262165
-0.002181 0.004362 0.120035 -0.105689 0.022776 -0.034976 -0.062500 0 0 0 0 0 0 2 263166
-0.002181 0.004362 0.120035 -0.105681 0.022783 -0.034970 -0.062500 0 0 0 0 0 0 2 264159
-0.002181 0.004362 0.120035 -0.105691 0.022786 -0.034983 -0.062500 0 0 0 0 0 0 2 265152
-0.002181 0.004362 0.120035 -0.105681 0.022784 -0.034971 -0.062500 0 0 0 0 0 0 2 266131
-0.002181 0.004362 0.120035 -0.105688 0.022775 -0.034976 -0.062500 0 0 0 0 0 0 2 267161
-0.002181 0.004362 0.120035 -0.105689 0.022775 -0.034976 -0.062500 0 0 0 0 0 0 2 268160
-0.002181 0.004362 0.120035 -0.105681 0.022783 -0.034970 -0.062500 0 0 0 0 0 0 2 269159
-0.002181 0.004362 0.120035 -0.105691 0.022786 -0.034983 -0.062500 0 0 0 0 0 0 2 270161
-0.002200 0.004367 0.120045 0.141986 -0.038584 -0.169744 -0.062500 0 0 0 0 0 0 2 271162
-0.002210 0.004369 0.120048 0.041815 -0.012083 -0.104062 -0.062500 0 0 0 0 0 0 2 272161
-0.002214 0.004370 0.120049 -0.029956 0.005616 -0.069931 -0.062500 0 0 0 0 0 0 2 273131
-0.002217 0.004371 0.120050 -0.067768 0.014463 -0.056904 -0.062500 0 0 0 0 0 0 2 274130
-0.002218 0.004371 0.120050 -0.086771 0.018739 -0.052258 -0.062500 0 0 0 0 0 0 2 275163
-0.002218 0.004371 0.120050 -0.096250 0.020801 -0.050630 -0.062500 0 0 0 0 0 0 2 276159
-0.002219 0.004371 0.120050 -0.100982 0.021794 -0.050052 -0.062500 0 0 0 0 0 0 2 277159
-0.002219 0.004371 0.120050 -0.103329 0.022300 -0.049859 -0.062500 0 0 0 0 0 0 2 278132
-0.002219 0.004371 0.120050 -0.104497 0.022542 -0.049783 -0.062500 0 0 0 0 0 0 2 279162
-0.002219 0.004371 0.120050 -0.105102 0.022666 -0.049763 -0.062500 0 0 0 0 0 0 2 280130
-0.002219 0.004371 0.120050 -0.105389 0.022720 -0.049751 -0.062500 0 0 0 0 0 0 2 281160
-0.002219 0.004371 0.120050 -0.105535 0.022761 -0.049756 -0.062500 0 0 0 0 0 0 2 282154
-0.002219 0.004371 0.120050 -0.105615 0.022770 -0.049752 -0.062500 0 0 0 0 0 0 2 283159
-0.002219 0.004371 0.120050 -0.105654 0.022768 -0.049745 -0.062500 0 0 0 0 0 0 2 284160
-0.002219 0.004371 0.120050 -0.105673 0.022781 -0.049746 -0.062500 0 0 0 0 0 0 2 285159
-0.002219 0.004371 0.120050 -0.105683 0.022774 -0.049752 -0.062500 0 0 0 0 0 0 2 286158
-0.002219 0.004371 0.120050 -0.105676 0.022782 -0.049747 -0.062500 0 0 0 0 0 0 2 287232
-0.002219 0.004371 0.120050 -0.105683 0.022774 -0.049752 -0.062500 0 0 0 0 0 0 2 288237
-0.002219 0.004371 0.120050 -0.105684 0.022773 -0.049753 -0.062500 0 0 0 0 0 0 2 289230
-0.002219 0.004371 0.120050 -0.105687 0.022785 -0.049741 -0.062500 0 0 0 0 0 0 2 290244
-0.002238 0.004376 0.120059 0.142107 -0.038605 -0.184391 -0.062500 0 0 0 0 0 0 2 291234
-0.002248 0.004378 0.120063 0.041872 -0.012084 -0.118770 -0.062500 0 0 0 0 0 0 2 292230
-0.002252 0.004379 0.120064 -0.029933 0.005612 -0.084670 -0.062500 0 0 0 0 0 0 2 293230
-0.002255 0.004380 0.120064 -0.067761 0.014462 -0.071662 -0.062500 0 0 0 0 0 0 2 294233
-0.002256 0.004380 0.120064 -0.086760 0.018737 -0.067013 -0.062500 0 0 0 0 0 0 2 295236
-0.002256 0.004380 0.120064 -0.096254 0.020802 -0.065381 -0.062500 0 0 0 0 0 0 2 296246
-0.002257 0.004380 0.120064 -0.100977 0.021793 -0.064811 -0.062500 0 0 0 0 0 0 2 297254
-0.002257 0.004380 0.120065 -0.103335 0.022301 -0.064613 -0.062500 0 0 0 0 0 0 2 298242
-0.002257 0.004380 0.120065 -0.104512 0.022535 -0.064543 -0.062500 0 0 0 0 0 0 2 299229
-0.002257 0.004380 0.120065 -0.105099 0.022664 -0.064525 -0.062500 0 0 0 0 0 0 2 300231
-0.002257 0.004380 0.120065 -0.105383 0.022718 -0.064513 -0.062500 0 0 0 0 0 0 2 301209
-0.002257 0.004380 0.120065 -0.105538 0.022752 -0.064504 -0.062500 0 0 0 0 0 0 2 302225
-0.002257 0.004380 0.120065 -0.105618 0.022759 -0.064519 -0.062500 0 0 0 0 0 0 2 303230
-0.002257 0.004380 0.120065 -0.105645 0.022785 -0.064509 -0.062500 0 0 0 0 0 0 2 304225
-0.002257 0.004380 0.120065 -0.105667 0.022782 -0.064508 -0.062500 0 0 0 0 0 0 2 305491
-0.002257 0.004380 0.120065 -0.105689 0.022776 -0.064509 -0.062500 0 0 0 0 0 0 2 306241
-0.002257 0.004380 0.120065 -0.105671 0.022781 -0.064508 -0.062500 0 0 0 0 0 0 2 307238
-0.002257 0.004380 0.120065 -0.105689 0.022776 -0.064508 -0.062500 0 0 0 0 0 0 2 308236
-0.002257 0.004380 0.120065 -0.105691 0.022775 -0.064508 -0.062500 0 0 0 0 0 0 2 309233
-0.002257 0.004380 0.120065 -0.105683 0.022784 -0.064502 -0.062500 0 0 0 0 0 0 2 310233
-0.002257 0.004380 0.120065 -0.105693 0.022786 -0.064515 -0.062500 0 0 0 0 0 0 2 311242
-0.002257 0.004380 0.120065 -0.105683 0.022785 -0.064503 -0.062500 0 0 0 0 0 0 2 312227
-0.002257 0.004380 0.120065 -0.105679 0.022773 -0.064514 -0.062500 0 0 0 0 0 0 2 313210
-0.002257 0.004380 0.120065 -0.105690 0.022775 -0.064509 -0.062500 0 0 0 0 0 0 2 314225
-0.002257 0.004380 0.120065 -0.105686 0.022794 -0.064510 -0.062500 0 0 0 0 0 0 2 315152
-0.002257 0.004380 0.120065 -0.105691 0.022777 -0.064509 -0.062500 0 0 0 0 0 0 2 316142
-0.002257 0.004380 0.120065 -0.105683 0.022784 -0.064502 -0.062500 0 0 0 0 0 0 2 317151
-0.002257 0.004380 0.120065 -0.105679 0.022773 -0.064514 -0.062500 0 0 0 0 0 0 2 318142
-0.002257 0.004380 0.120065 -0.105693 0.022785 -0.064517 -0.062500 0 0 0 0 0 0 2 319151
-0.002257 0.004380 0.120065 -0.105683 0.022785 -0.064503 -0.062500 0 0 0 0 0 0 2 320142
-0.002257 0.004380 0.120065 -0.105690 0.022776 -0.064508 -0.062500 0 0 0 0 0 0 2 321144
-0.002257 0.004380 0.120065 -0.105683 0.022784 -0.064502 -0.062500 0 0 0 0 0 0 2 322142
-0.002257 0.004380 0.120065 -0.105693 0.022786 -0.064515 -0.062500 0 0 0 0 0 0 2 323151
-0.002257 0.004380 0.120065 -0.105683 0.022785 -0.064503 -0.062500 0 0 0 0 0 0 2 324142
-0.002257 0.004380 0.120065 -0.105679 0.022773 -0.064514 -0.062500 0 0 0 0 0 0 2 325152
-0.002257 0.004380 0.120065 -0.105690 0.022775 -0.064509 -0.062500 0 0 0 0 0 0 2 326142
-0.002257 0.004380 0.120065 -0.105686 0.022794 -0.064510 -0.062500 0 0 0 0 0 0 2 327151
-0.002257 0.004380 0.120065 -0.105691 0.022777 -0.064509 -0.062500 0 0 0 0 0 0 2 328148
-0.002257 0.004380 0.120065 -0.105683 0.022784 -0.064502 -0.062500 0 0 0 0 0 0 2 329156
-0.002257 0.004380 0.120065 -0.105679 0.022773 -0.064514 -0.062500 0 0 0 0 0 0 2 330153
-0.002257 0.004380 0.120065 -0.105693 0.022785 -0.064517 -0.062500 0 0 0 0 0 0 2 331144
-0.002257 0.004380 0.120065 -0.105683 0.022785 -0.064503 -0.062500 0 0 0 0 0 0 2 332143
-0.002257 0.004380 0.120065 -0.105690 0.022776 -0.064508 -0.062500 0 0 0 0 0 0 2 333161
-0.002257 0.004380 0.120065 -0.105683 0.022784 -0.064502 -0.062500 0 0 0 0 0 0 2 334139
-0.002257 0.004380 0.120065 -0.105693 0.022786 -0.064515 -0.062500 0 0 0 0 0 0 2 335155
-0.002257 0.004380 0.120065 -0.105683 0.022785 -0.064503 -0.062500 0 0 0 0 0 0 2 336161
-0.002257 0.004380 0.120065 -0.105679 0.022773 -0.064514 -0.062500 0 0 0 0 0 0 2 337157
-0.002257 0.004380 0.120065 -0.105690 0.022775 -0.064509 -0.062500 0 0 0 0 0 0 2 338159
-0.002257 0.004380 0.120065 -0.105686 0.022794 -0.064510 -0.062500 0 0 0 0 0 0 2 339157
-0.002257 0.004380 0.120065 -0.105691 0.022777 -0.064509 -0.062500 0 0 0 0 0 0 2 340157
-0.002257 0.004380 0.120065 -0.105683 0.022784 -0.064502 -0.062500 0 0 0 0 0 0 2 341158
-0.002257 0.004380 0.120065 -0.105690 0.022776 -0.064507 -0.062500 0 0 0 0 0 0 2 342156
-0.002257 0.004380 0.120065 -0.105683 0.022783 -0.064522 -0.062500 0 0 0 0 0 0 2 343159
-0.002257 0.004380 0.120065 -0.105682 0.022784 -0.064504 -0.062500 0 0 0 0 0 0 2 344155
-0.002257 0.004380 0.120065 -0.105690 0.022776 -0.064508 -0.062500 0 0 0 0 0 0 2 345154
-0.002257 0.004380 0.120065 -0.105683 0.022784 -0.064502 -0.062500 0 0 0 0 0 0 2 346163
-0.002257 0.004380 0.120065 -0.105693 0.022786 -0.064515 -0.062500 0 0 0 0 0 0 2 347160
-0.002257 0.004380 0.120065 -0.105691 0.022776 -0.064509 -0.062500 0 0 0 0 0 0 2 348158
-0.002257 0.004380 0.120065 -0.105672 0.022781 -0.064508 -0.062500 0 0 0 0 0 0 2 349159
-0.002257 0.004380 0.120065 -0.105689 0.022776 -0.064509 -0.062500 0 0 0 0 0 0 2 350128
-0.002257 0.004380 0.120065 -0.105683 0.022784 -0.064502 -0.062500 0 0 0 0 0 0 2 351159
-0.002257 0.004380 0.120065 -0.105693 0.022786 -0.064515 -0.062500 0 0 0 0 0 0 2 352157
-0.002257 0.004380 0.120065 -0.105691 0.022776 -0.064509 -0.062500 0 0 0 0 0 0 2 353128
-0.002257 0.004380 0.120065 -0.105683 0.022784 -0.064502 -0.062500 0 0 0 0 0 0 2 354158
-0.002257 0.004380 0.120065 -0.105682 0.022783 -0.064521 -0.062500 0 0 0 0 0 0 2 355159
-0.002257 0.004380 0.120065 -0.105682 0.022784 -0.064504 -0.062500 0 0 0 0 0 0 2 356156
-0.002276 0.004385 0.120074 0.142230 -0.038636 -0.198998 -0.062500 0 0 0 0 0 0 2 357155
-0.002285 0.004387 0.120077 0.041935 -0.012107 -0.133465 -0.062500 0 0 0 0 0 0 2 358156
-0.002290 0.004388 0.120079 -0.029909 0.005606 -0.099394 -0.062500 0 0 0 0 0 0 2 359147
-0.002292 0.004389 0.120079 -0.067754 0.014460 -0.086405 -0.062500 0 0 0 0 0 0 2 360158
-0.002294 0.004389 0.120079 -0.086769 0.018729 -0.081752 -0.062500 0 0 0 0 0 0 2 361159
-0.002294 0.004389 0.120079 -0.096247 0.020799 -0.080124 -0.062500 0 0 0 0 0 0 2 362157
-0.002294 0.004389 0.120079 -0.100973 0.021801 -0.079564 -0.062500 0 0 0 0 0 0 2 363159
-0.002295 0.004389 0.120079 -0.103329 0.022301 -0.079361 -0.062500 0 0 0 0 0 0 2 364128
-0.002295 0.004389 0.120079 -0.104509 0.022544 -0.079298 -0.062500 0 0 0 0 0 0 2 365158
-0.002295 0.004389 0.120079 -0.105102 0.022656 -0.079260 -0.062500 0 0 0 0 0 0 2 366157
-0.002295 0.004389 0.120079 -0.105393 0.022730 -0.079261 -0.062500 0 0 0 0 0 0 2 367155
-0.002295 0.004389 0.120079 -0.105534 0.022752 -0.079252 -0.062500 0 0 0 0 0 0 2 368244
-0.002295 0.004389 0.120079 -0.105617 0.022770 -0.079254 -0.062500 0 0 0 0 0 0 2 371533
-0.002295 0.004389 0.120079 -0.105645 0.022766 -0.079254 -0.062500 0 0 0 0 0 0 2 372237
-0.002295 0.004389 0.120079 -0.105674 0.022781 -0.079250 -0.062500 0 0 0 0 0 0 2 373232
-0.002295 0.004389 0.120079 -0.105684 0.022774 -0.079255 -0.062500 0 0 0 0 0 0 2 374235
-0.002295 0.004389 0.120079 -0.105678 0.022782 -0.079250 -0.062500 0 0 0 0 0 0 2 375224
-0.002295 0.004389 0.120079 -0.105685 0.022774 -0.079255 -0.062500 0 0 0 0 0 0 2 376247
-0.002295 0.004389 0.120079 -0.105689 0.022784 -0.079264 -0.062500 0 0 0 0 0 0 2 377235
-0.002295 0.004389 0.120079 -0.105678 0.022783 -0.079251 -0.062500 0 0 0 0 0 0 2 378238
-0.002295 0.004389 0.120079 -0.105685 0.022775 -0.079256 -0.062500 0 0 0 0 0 0 2 379241
-0.002295 0.004389 0.120079 -0.105678 0.022782 -0.079250 -0.062500 0 0 0 0 0 0 2 380207
-0.002295 0.004389 0.120079 -0.105697 0.022777 -0.079249 -0.062500 0 0 0 0 0 0 2 381202
-0.002295 0.004389 0.120079 -0.105690 0.022784 -0.079263 -0.062500 0 0 0 0 0 0 2 382200
-0.002295 0.004389 0.120079 -0.105678 0.022783 -0.079251 -0.062500 0 0 0 0 0 0 2 383202
-0.002295 0.004389 0.120079 -0.105685 0.022775 -0.079256 -0.062500 0 0 0 0 0 0 2 384231
-0.002295 0.004389 0.120079 -0.105689 0.022785 -0.079244 -0.062500 0 0 0 0 0 0 2 385224
-0.002295 0.004389 0.120079 -0.105689 0.022785 -0.079262 -0.062500 0 0 0 0 0 0 2 386208
-0.002314 0.004394 0.120089 0.142369 -0.038649 -0.213598 -0.062500 0 0 0 0 0 0 2 387225
-0.002323 0.004396 0.120092 0.041994 -0.012106 -0.148141 -0.062500 0 0 0 0 0 0 2 388208
-0.002328 0.004397 0.120093 -0.029894 0.005594 -0.114109 -0.062500 0 0 0 0 0 0 2 389224
-0.002330 0.004398 0.120094 -0.067745 0.014447 -0.101126 -0.062500 0 0 0 0 0 0 2 390207
-0.002331 0.004398 0.120094 -0.086769 0.018727 -0.096489 -0.062500 0 0 0 0 0 0 2 391224
-0.002332 0.004398 0.120094 -0.096240 0.020797 -0.094854 -0.062500 0 0 0 0 0 0 2 392231
-0.002332 0.004398 0.120094 -0.100978 0.021803 -0.094289 -0.062500 0 0 0 0 0 0 2 393238
-0.002333 0.004398 0.120094 -0.103335 0.022302 -0.094086 -0.062500 0 0 0 0 0 0 2 394485
-0.002333 0.004398 0.120094 -0.104516 0.022546 -0.094024 -0.062500 0 0 0 0 0 0 2 395227
-0.002333 0.004398 0.120094 -0.105101 0.022666 -0.093999 -0.062500 0 0 0 0 0 0 2 396226
-0.002333 0.004398 0.120094 -0.105385 0.022719 -0.093987 -0.062500 0 0 0 0 0 0 2 397224
-0.002333 0.004398 0.120094 -0.105528 0.022750 -0.093984 -0.062500 0 0 0 0 0 0 2 398206
-0.002333 0.004398 0.120094 -0.105611 0.022768 -0.093987 -0.062500 0 0 0 0 0 0 2 399150
-0.002333 0.004398 0.120094 -0.105651 0.022767 -0.093981 -0.062500 0 0 0 0 0 0 2 400140
-0.002333 0.004398 0.120094 -0.105669 0.022780 -0.093982 -0.062500 0 0 0 0 0 0 2 401148
-0.002333 0.004398 0.120094 -0.105679 0.022773 -0.093988 -0.062500 0 0 0 0 0 0 2 402139
-0.002333 0.004398 0.120094 -0.105692 0.022775 -0.093983 -0.062500 0 0 0 0 0 0 2 403149
-0.002333 0.004398 0.120094 -0.105673 0.022781 -0.093982 -0.062500 0 0 0 0 0 0 2 404140
-0.002333 0.004398 0.120094 -0.105686 0.022795 -0.093983 -0.062500 0 0 0 0 0 0 2 405149
-0.002333 0.004398 0.120094 -0.105692 0.022777 -0.093982 -0.062500 0 0 0 0 0 0 2 406140
-0.002333 0.004398 0.120094 -0.105681 0.022773 -0.093989 -0.062500 0 0 0 0 0 0 2 407206
-0.002333 0.004398 0.120094 -0.105692 0.022775 -0.093983 -0.062500 0 0 0 0 0 0 2 408140
-0.002333 0.004398 0.120094 -0.105688 0.022795 -0.093984 -0.062500 0 0 0 0 0 0 2 409152
-0.002333 0.004398 0.120094 -0.105693 0.022777 -0.093983 -0.062500 0 0 0 0 0 0 2 410139
-0.002333 0.004398 0.120094 -0.105674 0.022781 -0.093982 -0.062500 0 0 0 0 0 0 2 411145
-0.002333 0.004398 0.120094 -0.105691 0.022776 -0.093982 -0.062500 0 0 0 0 0 0 2 412148
-0.002333 0.004398 0.120094 -0.105696 0.022786 -0.093990 -0.062500 0 0 0 0 0 0 2 413156
-0.002352 0.004403 0.120104 0.156787 -0.062007 -0.228189 -0.062500 0 0 0 0 0 0 2 414144
-0.002361 0.004405 0.120107 0.056333 -0.035461 -0.162802 -0.062500 0 0 0 0 0 0 2 415148
-0.002366 0.004406 0.120108 -0.015587 -0.017736 -0.128810 -0.062500 0 0 0 0 0 0 2 416150
-0.002368 0.004407 0.120108 -0.053444 -0.008881 -0.115834 -0.062500 0 0 0 0 0 0 2 417153
-0.002369 0.004407 0.120109 -0.072471 -0.004610 -0.111199 -0.062500 0 0 0 0 0 0 2 418154
-0.002370 0.004407 0.120109 -0.081945 -0.002540 -0.109567 -0.062500 0 0 0 0 0 0 2 419147
-0.002370 0.004407 0.120109 -0.086684 -0.001534 -0.109004 -0.062500 0 0 0 0 0 0 2 420153
-0.002370 0.004407 0.120109 -0.089050 -0.001043 -0.108809 -0.062500 0 0 0 0 0 0 2 421159
-0.002370 0.004407 0.120109 -0.090224 -0.000792 -0.108742 -0.062500 0 0 0 0 0 0 2 422154
-0.002371 0.004407 0.120109 -0.090808 -0.000671 -0.108718 -0.062500 0 0 0 0 0 0 2 423143
-0.002371 0.004407 0.120109 -0.091104 -0.000615 -0.108699 -0.062500 0 0 0 0 0 0 2 424155
-0.002371 0.004407 0.120109 -0.091249 -0.000584 -0.108696 -0.062500 0 0 0 0 0 0 2 425156
-0.002371 0.004407 0.120109 -0.091332 -0.000566 -0.108698 -0.062500 0 0 0 0 0 0 2 426154
-0.002371 0.004407 0.120109 -0.091360 -0.000570 -0.108699 -0.062500 0 0 0 0 0 0 2 427157
-0.002371 0.004407 0.120109 -0.091377 -0.000557 -0.108700 -0.062500 0 0 0 0 0 0 2 428162
-0.002371 0.004407 0.120109 -0.091398 -0.000561 -0.108701 -0.062500 0 0 0 0 0 0 2 429128
-0.002371 0.004407 0.120109 -0.091393 -0.000553 -0.108694 -0.062500 0 0 0 0 0 0 2 430160
-0.002371 0.004407 0.120109 -0.091403 -0.000550 -0.108708 -0.062500 0 0 0 0 0 0 2 431156
-0.002371 0.004407 0.120109 -0.091393 -0.000552 -0.108695 -0.062500 0 0 0 0 0 0 2 432154
-0.002371 0.004407 0.120109 -0.091400 -0.000561 -0.108700 -0.062500 0 0 0 0 0 0 2 433157
-0.002371 0.004407 0.120109 -0.091393 -0.000553 -0.108694 -0.062500 0 0 0 0 0 0 2 434147
-0.002371 0.004407 0.120109 -0.091403 -0.000550 -0.108708 -0.062500 0 0 0 0 0 0 2 435151
-0.002371 0.004407 0.120109 -0.091401 -0.000560 -0.108702 -0.062500 0 0 0 0 0 0 2 436154
-0.002371 0.004407 0.120109 -0.091393 -0.000553 -0.108695 -0.062500 0 0 0 0 0 0 2 437155
-0.002371 0.004407 0.120109 -0.091400 -0.000561 -0.108700 -0.062500 0 0 0 0 0 0 2 438155
-0.002371 0.004407 0.120109 -0.091393 -0.000553 -0.108695 -0.062500 0 0 0 0 0 0 2 439157
-0.002371 0.004407 0.120109 -0.091403 -0.000550 -0.108708 -0.062500 0 0 0 0 0 0 2 440155
-0.002371 0.004407 0.120109 -0.091413 -0.000558 -0.108696 -0.062500 0 0 0 0 0 0 2 441156
-0.002371 0.004407 0.120109 -0.091394 -0.000552 -0.108694 -0.062500 0 0 0 0 0 0 2 442154
-0.002371 0.004407 0.120109 -0.091400 -0.000561 -0.108700 -0.062500 0 0 0 0 0 0 2 443144
-0.002371 0.004407 0.120109 -0.091396 -0.000542 -0.108702 -0.062500 0 0 0 0 0 0 2 444158
-0.002371 0.004407 0.120109 -0.091400 -0.000560 -0.108701 -0.062500 0 0 0 0 0 0 2 445180
-0.002371 0.004407 0.120109 -0.091401 -0.000561 -0.108701 -0.062500 0 0 0 0 0 0 2 446146
-0.002371 0.004407 0.120109 -0.091393 -0.000553 -0.108695 -0.062500 0 0 0 0 0 0 2 447158
-0.002371 0.004407 0.120109 -0.091403 -0.000550 -0.108708 -0.062500 0 0 0 0 0 0 2 448148
-0.002371 0.004407 0.120109 -0.091405 -0.000549 -0.108689 -0.062500 0 0 0 0 0 0 2 449155
-0.002371 0.004407 0.120109 -0.091401 -0.000560 -0.108700 -0.062500 0 0 0 0 0 0 2 450154
-0.002371 0.004407 0.120109 -0.091401 -0.000561 -0.108701 -0.062500 0 0 0 0 0 0 2 451155
-0.002371 0.004407 0.120109 -0.091396 -0.000542 -0.108702 -0.062500 0 0 0 0 0 0 2 452155
-0.002371 0.004407 0.120109 -0.091400 -0.000560 -0.108701 -0.062500 0 0 0 0 0 0 2 453154
-0.002371 0.004407 0.120109 -0.091393 -0.000553 -0.108695 -0.062500 0 0 0 0 0 0 2 454144
-0.002371 0.004407 0.120109 -0.091400 -0.000561 -0.108700 -0.062500 0 0 0 0 0 0 2 455228
-0.002371 0.004407 0.120109 -0.091396 -0.000542 -0.108702 -0.062500 0 0 0 0 0 0 2 456226
-0.002371 0.004407 0.120109 -0.091400 -0.000560 -0.108701 -0.062500 0 0 0 0 0 0 2 457221
-0.002371 0.004407 0.120109 -0.091401 -0.000561 -0.108701 -0.062500 0 0 0 0 0 0 2 458231
-0.002371 0.004407 0.120109 -0.091404 -0.000550 -0.108689 -0.062500 0 0 0 0 0 0 2 459202
-0.002371 0.004407 0.120109 -0.091404 -0.000550 -0.108707 -0.062500 0 0 0 0 0 0 2 460226
-0.002371 0.004407 0.120109 -0.091393 -0.000552 -0.108695 -0.062500 0 0 0 0 0 0 2 461214
-0.002371 0.004407 0.120109 -0.091400 -0.000561 -0.108700 -0.062500 0 0 0 0 0 0 2 462241
-0.002371 0.004407 0.120109 -0.091401 -0.000561 -0.108701 -0.062500 0 0 0 0 0 0 2 463233
-0.002371 0.004407 0.120109 -0.091396 -0.000542 -0.108702 -0.062500 0 0 0 0 0 0 2 464205
-0.002371 0.004407 0.120109 -0.091400 -0.000560 -0.108701 -0.062500 0 0 0 0 0 0 2 465230
-0.002371 0.004407 0.120109 -0.091393 -0.000553 -0.108695 -0.062500 0 0 0 0 0 0 2 466238
-0.002371 0.004407 0.120109 -0.091400 -0.000561 -0.108700 -0.062500 0 0 0 0 0 0 2 467227
-0.002371 0.004407 0.120109 -0.091404 -0.000551 -0.108709 -0.062500 0 0 0 0 0 0 2 468220
-0.002371 0.004407 0.120109 -0.091405 -0.000549 -0.108690 -0.062500 0 0 0 0 0 0 2 469204
-0.002371 0.004407 0.120109 -0.091401 -0.000560 -0.108700 -0.062500 0 0 0 0 0 0 2 470221
-0.002371 0.004407 0.120109 -0.091393 -0.000553 -0.108694 -0.062500 0 0 0 0 0 0 2 471139
-0.002371 0.004407 0.120109 -0.091403 -0.000550 -0.108708 -0.062500 0 0 0 0 0 0 2 472147
-0.002371 0.004407 0.120109 -0.091393 -0.000552 -0.108695 -0.062500 0 0 0 0 0 0 2 473137
-0.002371 0.004407 0.120109 -0.091400 -0.000561 -0.108700 -0.062500 0 0 0 0 0 0 2 474146
-0.002371 0.004407 0.120109 -0.091401 -0.000561 -0.108701 -0.062500 0 0 0 0 0 0 2 475137
-0.002371 0.004407 0.120109 -0.091393 -0.000553 -0.108695 -0.062500 0 0 0 0 0 0 2 476145
-0.002371 0.004407 0.120109 -0.091403 -0.000550 -0.108708 -0.062500 0 0 0 0 0 0 2 477140
-0.002371 0.004407 0.120109 -0.091405 -0.000549 -0.108689 -0.062500 0 0 0 0 0 0 2 478138
-0.002371 0.004407 0.120109 -0.091401 -0.000560 -0.108700 -0.062500 0 0 0 0 0 0 2 479146
-0.002371 0.004407 0.120109 -0.091404 -0.000551 -0.108708 -0.062500 0 0 0 0 0 0 2 480137
-0.002371 0.004407 0.120109 -0.091393 -0.000552 -0.108696 -0.062500 0 0 0 0 0 0 2 481146
-0.002371 0.004407 0.120109 -0.091400 -0.000561 -0.108701 -0.062500 0 0 0 0 0 0 2 482137
-0.002371 0.004407 0.120109 -0.091393 -0.000553 -0.108695 -0.062500 0 0 0 0 0 0 2 483147
-0.002371 0.004407 0.120109 -0.091403 -0.000550 -0.108708 -0.062500 0 0 0 0 0 0 2 484136
-0.002371 0.004407 0.120109 -0.091393 -0.000552 -0.108696 -0.062500 0 0 0 0 0 0 2 485145
-0.002371 0.004407 0.120109 -0.091400 -0.000561 -0.108701 -0.062500 0 0 0 0 0 0 2 486138
-0.002371 0.004407 0.120109 -0.091401 -0.000561 -0.108701 -0.062500 0 0 0 0 0 0 2 487141
-0.002371 0.004407 0.120109 -0.091404 -0.000550 -0.108688 -0.062500 0 0 0 0 0 0 2 488143
-0.002371 0.004407 0.120109 -0.091404 -0.000550 -0.108707 -0.062500 0 0 0 0 0 0 2 489147
-0.002371 0.004407 0.120109 -0.091393 -0.000552 -0.108695 -0.062500 0 0 0 0 0 0 2 490145
-0.002371 0.004407 0.120109 -0.091400 -0.000561 -0.108700 -0.062500 0 0 0 0 0 0 2 491163
-0.002371 0.004407 0.120109 -0.091401 -0.000561 -0.108701 -0.062500 0 0 0 0 0 0 2 492139
-0.002371 0.004407 0.120109 -0.091396 -0.000542 -0.108702 -0.062500 0 0 0 0 0 0 2 493155
-0.002371 0.004407 0.120109 -0.091400 -0.000560 -0.108701 -0.062500 0 0 0 0 0 0 2 494145
-0.002371 0.004407 0.120109 -0.091393 -0.000553 -0.108695 -0.062500 0 0 0 0 0 0 2 495159
-0.002371 0.004407 0.120109 -0.091400 -0.000561 -0.108700 -0.062500 0 0 0 0 0 0 2 496155
-0.002371 0.004407 0.120109 -0.091404 -0.000551 -0.108709 -0.062500 0 0 0 0 0 0 2 497151
-0.002371 0.004407 0.120109 -0.091405 -0.000549 -0.108690 -0.062500 0 0 0 0 0 0 2 498154
-0.002371 0.004407 0.120109 -0.091401 -0.000560 -0.108700 -0.062500 0 0 0 0 0 0 2 499156
-0.002371 0.004407 0.120109 -0.091393 -0.000553 -0.108694 -0.062500 0 0 0 0 0 0 2 500123
-0.002371 0.004407 0.120109 -0.091403 -0.000550 -0.108708 -0.062500 0 0 0 0 0 0 2 501154
-0.002371 0.004407 0.120109 -0.091393 -0.000552 -0.108695 -0.062500 0 0 0 0 0 0 2 502151
-0.002371 0.004407 0.120109 -0.091400 -0.000561 -0.108700 -0.062500 0 0 0 0 0 0 2 503162
-0.002371 0.004407 0.120109 -0.091401 -0.000561 -0.108701 -0.062500 0 0 0 0 0 0 2 504154
-0.002371 0.004407 0.120109 -0.091396 -0.000542 -0.108702 -0.062500 0 0 0 0 0 0 2 505157
-0.002371 0.004407 0.120109 -0.091400 -0.000560 -0.108701 -0.062500 0 0 0 0 0 0 2 506156
-0.002371 0.004407 0.120109 -0.091404 -0.000550 -0.108689 -0.062500 0 0 0 0 0 0 2 507155
-0.002371 0.004407 0.120109 -0.091401 -0.000560 -0.108699 -0.062500 0 0 0 0 0 0 2 508152
-0.002371 0.004407 0.120109 -0.091404 -0.000551 -0.108708 -0.062500 0 0 0 0 0 0 2 509154
-0.002371 0.004407 0.120109 -0.091393 -0.000552 -0.108695 -0.062500 0 0 0 0 0 0 2 510122
-0.002371 0.004407 0.120109 -0.091400 -0.000561 -0.108700 -0.062500 0 0 0 0 0 0 2 511163
-0.002371 0.004407 0.120109 -0.091393 -0.000553 -0.108694 -0.062500 0 0 0 0 0 0 2 512152
-0.002371 0.004407 0.120109 -0.091403 -0.000550 -0.108708 -0.062500 0 0 0 0 0 0 2 513151
-0.002371 0.004407 0.120109 -0.091393 -0.000552 -0.108695 -0.062500 0 0 0 0 0 0 2 514152
-0.002371 0.004407 0.120109 -0.091400 -0.000561 -0.108700 -0.062500 0 0 0 0 0 0 2 515155
-0.002371 0.004407 0.120109 -0.091401 -0.000561 -0.108701 -0.062500 0 0 0 0 0 0 2 516153
-0.002371 0.004407 0.120109 -0.091408 -0.000539 -0.108696 -0.062500 0 0 0 0 0 0 2 517150
-0.002371 0.004407 0.120109 -0.091401 -0.000559 -0.108700 -0.062500 0 0 0 0 0 0 2 518152
-0.002371 0.004407 0.120109 -0.091393 -0.000553 -0.108694 -0.062500 0 0 0 0 0 0 2 519141
-0.002371 0.004407 0.120109 -0.091400 -0.000561 -0.108700 -0.062500 0 0 0 0 0 0 2 520154
-0.002371 0.004407 0.120109 -0.091404 -0.000551 -0.108708 -0.062500 0 0 0 0 0 0 2 521137
-0.002371 0.004407 0.120109 -0.091393 -0.000552 -0.108696 -0.062500 0 0 0 0 0 0 2 522135
-0.002371 0.004407 0.120109 -0.091400 -0.000561 -0.108701 -0.062500 0 0 0 0 0 0 2 523125
-0.002371 0.004407 0.120109 -0.091393 -0.000553 -0.108695 -0.062500 0 0 0 0 0 0 2 524153
-0.002371 0.004407 0.120109 -0.091403 -0.000550 -0.108708 -0.062500 0 0 0 0 0 0 2 525152
-0.002371 0.004407 0.120109 -0.091413 -0.000558 -0.108696 -0.062500 0 0 0 0 0 0 2 526144
-0.002371 0.004407 0.120109 -0.091394 -0.000552 -0.108694 -0.062500 0 0 0 0 0 0 2 527123
-0.002371 0.004407 0.120109 -0.091400 -0.000561 -0.108700 -0.062500 0 0 0 0 0 0 2 528150
-0.002371 0.004407 0.120109 -0.091396 -0.000542 -0.108702 -0.062500 0 0 0 0 0 0 2 529146
-0.002371 0.004407 0.120109 -0.091400 -0.000560 -0.108701 -0.062500 0 0 0 0 0 0 2 530149
-0.002371 0.004407 0.120109 -0.091393 -0.000553 -0.108695 -0.062500 0 0 0 0 0 0 2 531228
-0.002371 0.004407 0.120109 -0.091400 -0.000561 -0.108700 -0.062500 0 0 0 0 0 0 2 532221
-0.002371 0.004407 0.120109 -0.091401 -0.000561 -0.108701 -0.062500 0 0 0 0 0 0 2 533219
-0.002371 0.004407 0.120109 -0.091396 -0.000542 -0.108702 -0.062500 0 0 0 0 0 0 2 534228
-0.002371 0.004407 0.120109 -0.091400 -0.000560 -0.108701 -0.062500 0 0 0 0 0 0 2 535201
-0.002371 0.004407 0.120109 -0.091404 -0.000550 -0.108689 -0.062500 0 0 0 0 0 0 2 536207
-0.002371 0.004407 0.120109 -0.091404 -0.000550 -0.108707 -0.062500 0 0 0 0 0 0 2 537239
-0.002371 0.004407 0.120109 -0.091401 -0.000560 -0.108702 -0.062500 0 0 0 0 0 0 2 538232
-0.002371 0.004407 0.120109 -0.091393 -0.000553 -0.108695 -0.062500 0 0 0 0 0 0 2 539206
-0.002371 0.004407 0.120109 -0.091400 -0.000561 -0.108700 -0.062500 0 0 0 0 0 0 2 540202
-0.002371 0.004407 0.120109 -0.091393 -0.000553 -0.108694 -0.062500 0 0 0 0 0 0 2 541201
-0.002371 0.004407 0.120109 -0.091403 -0.000550 -0.108708 -0.062500 0 0 0 0 0 0 2 542223
-0.002371 0.004407 0.120109 -0.091401 -0.000560 -0.108702 -0.062500 0 0 0 0 0 0 2 543222
-0.002371 0.004407 0.120109 -0.091393 -0.000553 -0.108695 -0.062500 0 0 0 0 0 0 2 544203
-0.002371 0.004407 0.120109 -0.091400 -0.000561 -0.108700 -0.062500 0 0 0 0 0 0 2 545234
-0.002371 0.004407 0.120109 -0.091408 -0.000539 -0.108696 -0.062500 0 0 0 0 0 0 2 546220
-0.002371 0.004407 0.120109 -0.091401 -0.000559 -0.108700 -0.062500 0 0 0 0 0 0 2 547222
-0.002371 0.004407 0.120109 -0.091401 -0.000561 -0.108701 -0.062500 0 0 0 0 0 0 2 548219
-0.002371 0.004407 0.120109 -0.091393 -0.000553 -0.108695 -0.062500 0 0 0 0 0 0 2 549203
-0.002371 0.004407 0.120109 -0.091403 -0.000550 -0.108708 -0.062500 0 0 0 0 0 0 2 550215
-0.002371 0.004407 0.120109 -0.091393 -0.000552 -0.108695 -0.062500 0 0 0 0 0 0 2 551204
-0.002371 0.004407 0.120109 -0.091400 -0.000561 -0.108701 -0.062500 0 0 0 0 0 0 2 552227
-0.002371 0.004407 0.120109 -0.091393 -0.000553 -0.108695 -0.062500 0 0 0 0 0 0 2 553218
-0.002371 0.004407 0.120109 -0.091403 -0.000550 -0.108708 -0.062500 0 0 0 0 0 0 2 554201
-0.002371 0.004407 0.120109 -0.091413 -0.000558 -0.108696 -0.062500 0 0 0 0 0 0 2 555144
-0.002371 0.004407 0.120109 -0.091394 -0.000552 -0.108694 -0.062500 0 0 0 0 0 0 2 556135
-0.002371 0.004407 0.120109 -0.091400 -0.000561 -0.108700 -0.062500 0 0 0 0 0 0 2 557144
-0.002371 0.004407 0.120109 -0.091396 -0.000542 -0.108702 -0.062500 0 0 0 0 0 0 2 558135
-0.002371 0.004407 0.120109 -0.091400 -0.000560 -0.108701 -0.062500 0 0 0 0 0 0 2 559145
-0.002371 0.004407 0.120109 -0.091401 -0.000561 -0.108701 -0.062500 0 0 0 0 0 0 2 560134
-0.002371 0.004407 0.120109 -0.091393 -0.000553 -0.108695 -0.062500 0 0 0 0 0 0 2 561144
-0.002371 0.004407 0.120109 -0.091403 -0.000550 -0.108708 -0.062500 0 0 0 0 0 0 2 562144
-0.002371 0.004407 0.120109 -0.091393 -0.000552 -0.108696 -0.062500 0 0 0 0 0 0 2 563135
-0.002371 0.004407 0.120109 -0.091412 -0.000558 -0.108694 -0.062500 0 0 0 0 0 0 2 564143
-0.002371 0.004407 0.120109 -0.091402 -0.000561 -0.108700 -0.062500 0 0 0 0 0 0 2 565134
-0.002371 0.004407 0.120109 -0.091396 -0.000542 -0.108702 -0.062500 0 0 0 0 0 0 2 566142
-0.002371 0.004407 0.120109 -0.091400 -0.000560 -0.108701 -0.062500 0 0 0 0 0 0 2 567135
-0.002371 0.004407 0.120109 -0.091393 -0.000553 -0.108695 -0.062500 0 0 0 0 0 0 2 568133
-0.002371 0.004407 0.120109 -0.091400 -0.000561 -0.108700 -0.062500 0 0 0 0 0 0 2 569139
-0.002371 0.004407 0.120109 -0.091404 -0.000551 -0.108708 -0.062500 0 0 0 0 0 0 2 570150
-0.002371 0.004407 0.120109 -0.091393 -0.000552 -0.108696 -0.062500 0 0 0 0 0 0 2 571143
-0.002371 0.004407 0.120109 -0.091400 -0.000561 -0.108701 -0.062500 0 0 0 0 0 0 2 572146
-0.002371 0.004407 0.120109 -0.091393 -0.000553 -0.108695 -0.062500 0 0 0 0 0 0 2 573142
-0.002371 0.004407 0.120109 -0.091415 -0.000547 -0.108702 -0.062500 0 0 0 0 0 0 2 574127
-0.002371 0.004407 0.120109 -0.091394 -0.000551 -0.108695 -0.062500 0 0 0 0 0 0 2 575118
-0.002371 0.004407 0.120109 -0.091400 -0.000561 -0.108700 -0.062500 0 0 0 0 0 0 2 576148
-0.002371 0.004407 0.120109 -0.091401 -0.000561 -0.108701 -0.062500 0 0 0 0 0 0 2 577150
-0.002371 0.004407 0.120109 -0.091393 -0.000553 -0.108694 -0.062500 0 0 0 0 0 0 2 578140
-0.002371 0.004407 0.120109 -0.091403 -0.000550 -0.108708 -0.062500 0 0 0 0 0 0 2 579154
-0.002371 0.004407 0.120109 -0.091393 -0.000552 -0.108695 -0.062500 0 0 0 0 0 0 2 580152
-0.002371 0.004407 0.120109 -0.091400 -0.000561 -0.108700 -0.062500 0 0 0 0 0 0 2 581121
-0.002371 0.004407 0.120109 -0.091401 -0.000561 -0.108701 -0.062500 0 0 0 0 0 0 2 582150
-0.002371 0.004407 0.120109 -0.091396 -0.000542 -0.108702 -0.062500 0 0 0 0 0 0 2 583152
-0.002371 0.004407 0.120109 -0.091412 -0.000557 -0.108695 -0.062500 0 0 0 0 0 0 2 584148
-0.002371 0.004407 0.120109 -0.091394 -0.000552 -0.108694 -0.062500 0 0 0 0 0 0 2 585157
-0.002371 0.004407 0.120109 -0.091403 -0.000550 -0.108708 -0.062500 0 0 0 0 0 0 2 586147
-0.002371 0.004407 0.120109 -0.091393 -0.000552 -0.108695 -0.062500 0 0 0 0 0 0 2 587158
-0.002371 0.004407 0.120109 -0.091400 -0.000561 -0.108700 -0.062500 0 0 0 0 0 0 2 588148
-0.002371 0.004407 0.120109 -0.091401 -0.000561 -0.108701 -0.062500 0 0 0 0 0 0 2 589151
-0.002371 0.004407 0.120109 -0.091393 -0.000553 -0.108695 -0.062500 0 0 0 0 0 0 2 590152
-0.002371 0.004407 0.120109 -0.091403 -0.000550 -0.108708 -0.062500 0 0 0 0 0 0 2 591121
-0.002371 0.004407 0.120109 -0.091405 -0.000549 -0.108689 -0.062500 0 0 0 0 0 0 2 592150
-0.002371 0.004407 0.120109 -0.091401 -0.000560 -0.108700 -0.062500 0 0 0 0 0 0 2 593134
-0.002371 0.004407 0.120109 -0.091401 -0.000561 -0.108701 -0.062500 0 0 0 0 0 0 2 594148
-0.002371 0.004407 0.120109 -0.091396 -0.000542 -0.108702 -0.062500 0 0 0 0 0 0 2 595232
-0.002371 0.004407 0.120109 -0.091400 -0.000560 -0.108701 -0.062500 0 0 0 0 0 0 2 596225
-0.002371 0.004407 0.120109 -0.091393 -0.000553 -0.108695 -0.062500 0 0 0 0 0 0 2 597219
-0.002371 0.004407 0.120109 -0.091400 -0.000561 -0.108700 -0.062500 0 0 0 0 0 0 2 598234
-0.002371 0.004407 0.120109 -0.091404 -0.000551 -0.108708 -0.062500 0 0 0 0 0 0 2 599246
-0.002371 0.004407 0.120109 -0.091393 -0.000552 -0.108696 -0.062500 0 0 0 0 0 0 2 600233
-0.002371 0.004407 0.120109 -0.091400 -0.000561 -0.108701 -0.062500 0 0 0 0 0 0 2 601232
-0.002371 0.004407 0.120109 -0.091404 -0.000550 -0.108688 -0.062500 0 0 0 0 0 0 2 602236
-0.002371 0.004407 0.120109 -0.091404 -0.000550 -0.108707 -0.062500 0 0 0 0 0 0 2 603198
-0.002371 0.004407 0.120109 -0.091393 -0.000552 -0.108695 -0.062500 0 0 0 0 0 0 2 604222
-0.002371 0.004407 0.120109 -0.091400 -0.000561 -0.108700 -0.062500 0 0 0 0 0 0 2 605198
-0.002371 0.004407 0.120109 -0.091401 -0.000561 -0.108701 -0.062500 0 0 0 0 0 0 2 606195
-0.002371 0.004407 0.120109 -0.091396 -0.000542 -0.108702 -0.062500 0 0 0 0 0 0 2 607217
-0.002371 0.004407 0.120109 -0.091400 -0.000560 -0.108701 -0.062500 0 0 0 0 0 0 2 608194
-0.002371 0.004407 0.120109 -0.091393 -0.000553 -0.108695 -0.062500 0 0 0 0 0 0 2 609191
-0.002371 0.004407 0.120109 -0.091400 -0.000561 -0.108700 -0.062500 0 0 0 0 0 0 2 610228
-0.002371 0.004407 0.120109 -0.091404 -0.000551 -0.108709 -0.062500 0 0 0 0 0 0 2 611224
-0.002371 0.004407 0.120109 -0.091405 -0.000549 -0.108690 -0.062500 0 0 0 0 0 0 2 612221
-0.002371 0.004407 0.120109 -0.091401 -0.000560 -0.108700 -0.062500 0 0 0 0 0 0 2 613403
-0.002371 0.004407 0.120109 -0.091393 -0.000553 -0.108694 -0.062500 0 0 0 0 0 0 2 614243
-0.002371 0.004407 0.120109 -0.091403 -0.000550 -0.108708 -0.062500 0 0 0 0 0 0 2 615150
-0.002371 0.004407 0.120109 -0.091393 -0.000552 -0.108695 -0.062500 0 0 0 0 0 0 2 616152
-0.002371 0.004407 0.120109 -0.091400 -0.000561 -0.108700 -0.062500 0 0 0 0 0 0 2 617155
-0.002371 0.004407 0.120109 -0.091401 -0.000561 -0.108701 -0.062500 0 0 0 0 0 0 2 618147
-0.002371 0.004407 0.120109 -0.091396 -0.000542 -0.108702 -0.062500 0 0 0 0 0 0 2 619151
-0.002371 0.004407 0.120109 -0.091400 -0.000560 -0.108701 -0.062500 0 0 0 0 0 0 2 620148
-0.002371 0.004407 0.120109 -0.091404 -0.000550 -0.108689 -0.062500 0 0 0 0 0 0 2 621149
-0.002371 0.004407 0.120109 -0.091401 -0.000560 -0.108699 -0.062500 0 0 0 0 0 0 2 622147
-0.002371 0.004407 0.120109 -0.091404 -0.000551 -0.108708 -0.062500 0 0 0 0 0 0 2 623120
-0.002371 0.004407 0.120109 -0.091393 -0.000552 -0.108695 -0.062500 0 0 0 0 0 0 2 624150
-0.002371 0.004407 0.120109 -0.091400 -0.000561 -0.108700 -0.062500 0 0 0 0 0 0 2 625147
-0.002371 0.004407 0.120109 -0.091393 -0.000553 -0.108694 -0.062500 0 0 0 0 0 0 2 626137
-0.002371 0.004407 0.120109 -0.091403 -0.000550 -0.108708 -0.062500 0 0 0 0 0 0 2 627215
-0.002371 0.004407 0.120109 -0.091401 -0.000560 -0.108702 -0.062500 0 0 0 0 0 0 2 628617
-0.002371 0.004407 0.120109 -0.091393 -0.000553 -0.108695 -0.062500 0 0 0 0 0 0 2 629219
-0.002371 0.004407 0.120109 -0.091400 -0.000561 -0.108701 -0.062500 0 0 0 0 0 0 2 630216
-0.002371 0.004407 0.120109 -0.091404 -0.000550 -0.108688 -0.062500 0 0 0 0 0 0 2 631219
-0.002371 0.004407 0.120109 -0.091404 -0.000550 -0.108707 -0.062500 0 0 0 0 0 0 2 632215
-0.002371 0.004407 0.120109 -0.091393 -0.000552 -0.108695 -0.062500 0 0 0 0 0 0 2 633198
-0.002371 0.004407 0.120109 -0.091400 -0.000561 -0.108700 -0.062500 0 0 0 0 0 0 2 634215
-0.002371 0.004407 0.120109 -0.091404 -0.000551 -0.108708 -0.062500 0 0 0 0 0 0 2 635200
-0.002371 0.004407 0.120109 -0.091393 -0.000552 -0.108696 -0.062500 0 0 0 0 0 0 2 636215
-0.002371 0.004407 0.120109 -0.091400 -0.000561 -0.108701 -0.062500 0 0 0 0 0 0 2 637199
-0.002371 0.004407 0.120109 -0.091393 -0.000553 -0.108695 -0.062500 0 0 0 0 0 0 2 638337
-0.002371 0.004407 0.120109 -0.091400 -0.000561 -0.108700 -0.062500 0 0 0 0 0 0 2 639132
-0.002371 0.004407 0.120109 -0.091404 -0.000551 -0.108708 -0.062500 0 0 0 0 0 0 2 640266
-0.002371 0.004407 0.120109 -0.091405 -0.000549 -0.108689 -0.062500 0 0 0 0 0 0 2 641131
-0.002371 0.004407 0.120109 -0.091401 -0.000560 -0.108700 -0.062500 0 0 0 0 0 0 2 642265
-0.002371 0.004407 0.120109 -0.091393 -0.000553 -0.108694 -0.062500 0 0 0 0 0 0 2 643258
-0.002371 0.004407 0.120109 -0.091403 -0.000550 -0.108708 -0.062500 0 0 0 0 0 0 2 644264
-0.002371 0.004407 0.120109 -0.091401 -0.000560 -0.108702 -0.062500 0 0 0 0 0 0 2 645143
-0.002371 0.004407 0.120109 -0.091393 -0.000553 -0.108695 -0.062500 0 0 0 0 0 0 2 646256
-0.002371 0.004407 0.120109 -0.091400 -0.000561 -0.108700 -0.062500 0 0 0 0 0 0 2 647157
-0.002371 0.004407 0.120109 -0.091396 -0.000542 -0.108702 -0.062500 0 0 0 0 0 0 2 648175
-0.002371 0.004407 0.120109 -0.091400 -0.000560 -0.108701 -0.062500 0 0 0 0 0 0 2 649142
-0.002371 0.004407 0.120109 -0.091404 -0.000550 -0.108689 -0.062500 0 0 0 0 0 0 2 651675
-0.002371 0.004407 0.120109 -0.091401 -0.000560 -0.108699 -0.062500 0 0 0 0 0 0 2 652268
-0.002371 0.004407 0.120109 -0.091404 -0.000551 -0.108708 -0.062500 0 0 0 0 0 0 2 653242
-0.002371 0.004407 0.120109 -0.091393 -0.000552 -0.108695 -0.062500 0 0 0 0 0 0 2 654279
-0.002371 0.004407 0.120109 -0.091400 -0.000561 -0.108700 -0.062500 0 0 0 0 0 0 2 655140
-0.002371 0.004407 0.120109 -0.091393 -0.000553 -0.108694 -0.062500 0 0 0 0 0 0 2 656248
-0.002371 0.004407 0.120109 -0.091403 -0.000550 -0.108708 -0.062500 0 0 0 0 0 0 2 657350
-0.002371 0.004407 0.120109 -0.091401 -0.000560 -0.108702 -0.062500 0 0 0 0 0 0 2 658266
-0.002371 0.004407 0.120109 -0.091393 -0.000553 -0.108695 -0.062500 0 0 0 0 0 0 2 659272
-0.002371 0.004407 0.120109 -0.091400 -0.000561 -0.108700 -0.062500 0 0 0 0 0 0 2 660245
-0.002371 0.004407 0.120109 -0.091408 -0.000539 -0.108696 -0.062500 0 0 0 0 0 0 2 661243
-0.002371 0.004407 0.120109 -0.091401 -0.000559 -0.108700 -0.062500 0 0 0 0 0 0 2 662271
-0.002371 0.004407 0.120109 -0.091401 -0.000561 -0.108701 -0.062500 0 0 0 0 0 0 2 663262
-0.002371 0.004407 0.120109 -0.091393 -0.000553 -0.108695 -0.062500 0 0 0 0 0 0 2 664271
-0.002371 0.004407 0.120109 -0.091403 -0.000550 -0.108708 -0.062500 0 0 0 0 0 0 2 665274
-0.002371 0.004407 0.120109 -0.091393 -0.000552 -0.108695 -0.062500 0 0 0 0 0 0 2 666270
-0.002371 0.004407 0.120109 -0.091400 -0.000561 -0.108701 -0.062500 0 0 0 0 0 0 2 667274
-0.002371 0.004407 0.120109 -0.091401 -0.000561 -0.108701 -0.062500 0 0 0 0 0 0 2 668274
-0.002371 0.004407 0.120109 -0.091396 -0.000542 -0.108702 -0.062500 0 0 0 0 0 0 2 669273
-0.002371 0.004407 0.120109 -0.091412 -0.000557 -0.108695 -0.062500 0 0 0 0 0 0 2 670276
-0.002371 0.004407 0.120109 -0.091394 -0.000552 -0.108694 -0.062500 0 0 0 0 0 0 2 671263
-0.002371 0.004407 0.120109 -0.091400 -0.000561 -0.108700 -0.062500 0 0 0 0 0 0 2 672270
-0.002371 0.004407 0.120109 -0.091404 -0.000551 -0.108708 -0.062500 0 0 0 0 0 0 2 673261
-0.002371 0.004407 0.120109 -0.091393 -0.000552 -0.108696 -0.062500 0 0 0 0 0 0 2 674267
-0.002371 0.004407 0.120109 -0.091400 -0.000561 -0.108701 -0.062500 0 0 0 0 0 0 2 675261
-0.002371 0.004407 0.120109 -0.091393 -0.000553 -0.108695 -0.062500 0 0 0 0 0 0 2 676273
-0.002371 0.004407 0.120109 -0.091403 -0.000550 -0.108708 -0.062500 0 0 0 0 0 0 2 677272
-0.002371 0.004407 0.120109 -0.091393 -0.000552 -0.108696 -0.062500 0 0 0 0 0 0 2 678281
-0.002371 0.004407 0.120109 -0.091400 -0.000561 -0.108701 -0.062500 0 0 0 0 0 0 2 679277
-0.002371 0.004407 0.120109 -0.091412 -0.000559 -0.108695 -0.062500 0 0 0 0 0 0 2 680275
-0.002371 0.004407 0.120109 -0.091397 -0.000542 -0.108701 -0.062500 0 0 0 0 0 0 2 681243
-0.002371 0.004407 0.120109 -0.091400 -0.000560 -0.108701 -0.062500 0 0 0 0 0 0 2 682273
-0.002371 0.004407 0.120109 -0.091393 -0.000553 -0.108695 -0.062500 0 0 0 0 0 0 2 683274
-0.002371 0.004407 0.120109 -0.091400 -0.000561 -0.108700 -0.062500 0 0 0 0 0 0 2 684278
-0.002371 0.004407 0.120109 -0.091401 -0.000561 -0.108701 -0.062500 0 0 0 0 0 0 2 685276
-0.002371 0.004407 0.120109 -0.091396 -0.000542 -0.108702 -0.062500 0 0 0 0 0 0 2 686276
-0.002371 0.004407 0.120109 -0.091400 -0.000560 -0.108701 -0.062500 0 0 0 0 0 0 2 687274
-0.002371 0.004407 0.120109 -0.091393 -0.000553 -0.108695 -0.062500 0 0 0 0 0 0 2 688273
-0.002371 0.004407 0.120109 -0.091400 -0.000561 -0.108700 -0.062500 0 0 0 0 0 0 2 689271
-0.002371 0.004407 0.120109 -0.091415 -0.000548 -0.108702 -0.062500 0 0 0 0 0 0 2 690271
-0.002371 0.004407 0.120109 -0.091394 -0.000552 -0.108695 -0.062500 0 0 0 0 0 0 2 691273
-0.002371 0.004407 0.120109 -0.091400 -0.000561 -0.108700 -0.062500 0 0 0 0 0 0 2 692271
-0.002371 0.004407 0.120109 -0.091393 -0.000553 -0.108694 -0.062500 0 0 0 0 0 0 2 693273
-0.002371 0.004407 0.120109 -0.091403 -0.000550 -0.108708 -0.062500 0 0 0 0 0 0 2 694260
-0.002371 0.004407 0.120109 -0.091393 -0.000552 -0.108695 -0.062500 0 0 0 0 0 0 2 695468
-0.002371 0.004407 0.120109 -0.091400 -0.000561 -0.108700 -0.062500 0 0 0 0 0 0 2 696343
-0.002371 0.004407 0.120109 -0.091401 -0.000561 -0.108701 -0.062500 0 0 0 0 0 0 2 697348
-0.002371 0.004407 0.120109 -0.091396 -0.000542 -0.108702 -0.062500 0 0 0 0 0 0 2 698321
-0.002371 0.004407 0.120109 -0.091412 -0.000557 -0.108695 -0.062500 0 0 0 0 0 0 2 699321
-0.002371 0.004407 0.120109 -0.091394 -0.000552 -0.108694 -0.062500 0 0 0 0 0 0 2 700347
-0.002371 0.004407 0.120109 -0.091400 -0.000561 -0.108700 -0.062500 0 0 0 0 0 0 2 701316
-0.002371 0.004407 0.120109 -0.091404 -0.000551 -0.108708 -0.062500 0 0 0 0 0 0 2 702315
-0.002371 0.004407 0.120109 -0.091393 -0.000552 -0.108696 -0.062500 0 0 0 0 0 0 2 703339
-0.002371 0.004407 0.120109 -0.091400 -0.000561 -0.108701 -0.062500 0 0 0 0 0 0 2 704339
-0.002371 0.004407 0.120109 -0.091393 -0.000553 -0.108695 -0.062500 0 0 0 0 0 0 2 705315
-0.002371 0.004407 0.120109 -0.091403 -0.000550 -0.108708 -0.062500 0 0 0 0 0 0 2 706343
-0.002371 0.004407 0.120109 -0.091393 -0.000552 -0.108696 -0.062500 0 0 0 0 0 0 2 707339
-0.002371 0.004407 0.120109 -0.091400 -0.000561 -0.108701 -0.062500 0 0 0 0 0 0 2 708323
-0.002371 0.004407 0.120109 -0.091412 -0.000559 -0.108695 -0.062500 0 0 0 0 0 0 2 709337
-0.002371 0.004407 0.120109 -0.091397 -0.000542 -0.108701 -0.062500 0 0 0 0 0 0 2 710320
-0.002371 0.004407 0.120109 -0.091400 -0.000560 -0.108701 -0.062500 0 0 0 0 0 0 2 711264
-0.002371 0.004407 0.120109 -0.091393 -0.000553 -0.108695 -0.062500 0 0 0 0 0 0 2 712264
-0.002371 0.004407 0.120109 -0.091400 -0.000561 -0.108700 -0.062500 0 0 0 0 0 0 2 713255
-0.002371 0.004407 0.120109 -0.091404 -0.000551 -0.108708 -0.062500 0 0 0 0 0 0 2 714263
-0.002371 0.004407 0.120109 -0.091393 -0.000552 -0.108696 -0.062500 0 0 0 0 0 0 2 715254
-0.002371 0.004407 0.120109 -0.091400 -0.000561 -0.108701 -0.062500 0 0 0 0 0 0 2 716267
-0.002371 0.004407 0.120109 -0.091393 -0.000553 -0.108695 -0.062500 0 0 0 0 0 0 2 717255
-0.002371 0.004407 0.120109 -0.091415 -0.000547 -0.108702 -0.062500 0 0 0 0 0 0 2 718262
-0.002371 0.004407 0.120109 -0.091394 -0.000551 -0.108695 -0.062500 0 0 0 0 0 0 2 719255
-0.002371 0.004407 0.120109 -0.091400 -0.000561 -0.108700 -0.062500 0 0 0 0 0 0 2 720263
-0.002371 0.004407 0.120109 -0.091401 -0.000561 -0.108701 -0.062500 0 0 0 0 0 0 2 721254
-0.002371 0.004407 0.120109 -0.091396 -0.000542 -0.108702 -0.062500 0 0 0 0 0 0 2 722262
-0.002371 0.004407 0.120109 -0.091400 -0.000560 -0.108701 -0.062500 0 0 0 0 0 0 2 723254
-0.002371 0.004407 0.120109 -0.091393 -0.000553 -0.108695 -0.062500 0 0 0 0 0 0 2 724262
-0.002371 0.004407 0.120109 -0.091400 -0.000561 -0.108700 -0.062500 0 0 0 0 0 0 2 725254
-0.002371 0.004407 0.120109 -0.091404 -0.000551 -0.108709 -0.062500 0 0 0 0 0 0 2 726263
-0.002371 0.004407 0.120109 -0.091405 -0.000549 -0.108690 -0.062500 0 0 0 0 0 0 2 727254
-0.002371 0.004407 0.120109 -0.091401 -0.000560 -0.108700 -0.062500 0 0 0 0 0 0 2 728268
-0.002371 0.004407 0.120109 -0.091393 -0.000553 -0.108694 -0.062500 0 0 0 0 0 0 2 729277
-0.002371 0.004407 0.120109 -0.091403 -0.000550 -0.108708 -0.062500 0 0 0 0 0 0 2 730268
-0.002371 0.004407 0.120109 -0.091401 -0.000560 -0.108702 -0.062500 0 0 0 0 0 0 2 731262
-0.002371 0.004407 0.120109 -0.091393 -0.000553 -0.108695 -0.062500 0 0 0 0 0 0 2 732266
-0.002371 0.004407 0.120109 -0.091400 -0.000561 -0.108700 -0.062500 0 0 0 0 0 0 2 733276
-0.002371 0.004407 0.120109 -0.091393 -0.000553 -0.108694 -0.062500 0 0 0 0 0 0 2 734262
-0.002371 0.004407 0.120109 -0.091403 -0.000550 -0.108708 -0.062500 0 0 0 0 0 0 2 735268
-0.002371 0.004407 0.120109 -0.091393 -0.000552 -0.108695 -0.062500 0 0 0 0 0 0 2 736243
-0.002371 0.004407 0.120109 -0.091412 -0.000558 -0.108694 -0.062500 0 0 0 0 0 0 2 737270
-0.002371 0.004407 0.120109 -0.091405 -0.000551 -0.108708 -0.062500 0 0 0 0 0 0 2 738260
-0.002371 0.004407 0.120109 -0.091393 -0.000552 -0.108695 -0.062500 0 0 0 0 0 0 2 739272
-0.002371 0.004407 0.120109 -0.091400 -0.000561 -0.108700 -0.062500 0 0 0 0 0 0 2 740269
-0.002371 0.004407 0.120109 -0.091393 -0.000553 -0.108694 -0.062500 0 0 0 0 0 0 2 741271
-0.002371 0.004407 0.120109 -0.091403 -0.000550 -0.108708 -0.062500 0 0 0 0 0 0 2 742271
-0.002371 0.004407 0.120109 -0.091401 -0.000560 -0.108702 -0.062500 0 0 0 0 0 0 2 743290
-0.002371 0.004407 0.120109 -0.091393 -0.000553 -0.108695 -0.062500 0 0 0 0 0 0 2 744283
-0.002371 0.004407 0.120109 -0.091400 -0.000561 -0.108701 -0.062500 0 0 0 0 0 0 2 745277
-0.002371 0.004407 0.120109 -0.091404 -0.000550 -0.108688 -0.062500 0 0 0 0 0 0 2 746280
-0.002371 0.004407 0.120109 -0.091404 -0.000550 -0.108707 -0.062500 0 0 0 0 0 0 2 747276
-0.002371 0.004407 0.120109 -0.091401 -0.000560 -0.108702 -0.062500 0 0 0 0 0 0 2 748301
-0.002371 0.004407 0.120109 -0.091393 -0.000553 -0.108695 -0.062500 0 0 0 0 0 0 2 749287
-0.002371 0.004407 0.120109 -0.091400 -0.000561 -0.108700 -0.062500 0 0 0 0 0 0 2 750281
-0.002371 0.004407 0.120109 -0.091396 -0.000542 -0.108702 -0.062500 0 0 0 0 0 0 2 751277
-0.002371 0.004407 0.120109 -0.091400 -0.000560 -0.108701 -0.062500 0 0 0 0 0 0 2 752286
-0.002371 0.004407 0.120109 -0.091393 -0.000553 -0.108695 -0.062500 0 0 0 0 0 0 2 753284
-0.002371 0.004407 0.120109 -0.091400 -0.000561 -0.108700 -0.062500 0 0 0 0 0 0 2 754280
-0.002371 0.004407 0.120109 -0.091404 -0.000551 -0.108708 -0.062500 0 0 0 0 0 0 2 755285
-0.002371 0.004407 0.120109 -0.091405 -0.000549 -0.108689 -0.062500 0 0 0 0 0 0 2 756279
-0.002371 0.004407 0.120109 -0.091401 -0.000560 -0.108700 -0.062500 0 0 0 0 0 0 2 757279
-0.002371 0.004407 0.120109 -0.091393 -0.000553 -0.108694 -0.062500 0 0 0 0 0 0 2 758282
-0.002371 0.004407 0.120109 -0.091403 -0.000550 -0.108708 -0.062500 0 0 0 0 0 0 2 759271
-0.002371 0.004407 0.120109 -0.091401 -0.000560 -0.108702 -0.062500 0 0 0 0 0 0 2 760282
-0.002371 0.004407 0.120109 -0.091393 -0.000553 -0.108695 -0.062500 0 0 0 0 0 0 2 761283
-0.002390 0.004412 0.120118 0.156900 -0.062036 -0.242763 -0.062500 0 0 0 0 0 0 2 762282
-0.002399 0.004414 0.120122 0.056381 -0.035471 -0.177455 -0.062500 0 0 0 0 0 0 2 763335
-0.002404 0.004415 0.120123 -0.015565 -0.017740 -0.143490 -0.062500 0 0 0 0 0 0 2 764341
-0.002406 0.004416 0.120123 -0.053437 -0.008882 -0.130533 -0.062500 0 0 0 0 0 0 2 765312
-0.002407 0.004416 0.120123 -0.072461 -0.004612 -0.125894 -0.062500 0 0 0 0 0 0 2 766315
-0.002408 0.004416 0.120123 -0.081948 -0.002540 -0.124280 -0.062500 0 0 0 0 0 0 2 767341
-0.002408 0.004416 0.120123 -0.086690 -0.001533 -0.123701 -0.062500 0 0 0 0 0 0 2 768336
-0.002408 0.004416 0.120123 -0.089045 -0.001045 -0.123512 -0.062500 0 0 0 0 0 0 2 769341
-0.002408 0.004416 0.120123 -0.090227 -0.000801 -0.123432 -0.062500 0 0 0 0 0 0 2 770344
-0.002408 0.004416 0.120123 -0.090815 -0.000671 -0.123414 -0.062500 0 0 0 0 0 0 2 771342
-0.002408 0.004416 0.120123 -0.091100 -0.000617 -0.123402 -0.062500 0 0 0 0 0 0 2 772342
-0.002408 0.004416 0.120123 -0.091246 -0.000575 -0.123407 -0.062500 0 0 0 0 0 0 2 773336
-0.002408 0.004416 0.120123 -0.091327 -0.000566 -0.123403 -0.062500 0 0 0 0 0 0 2 774346
-0.002408 0.004416 0.120123 -0.091366 -0.000568 -0.123397 -0.062500 0 0 0 0 0 0 2 775365
-0.002408 0.004416 0.120123 -0.091384 -0.000555 -0.123398 -0.062500 0 0 0 0 0 0 2 776341
-0.002408 0.004416 0.120123 -0.091394 -0.000562 -0.123404 -0.062500 0 0 0 0 0 0 2 777342
-0.002408 0.004416 0.120123 -0.091387 -0.000554 -0.123398 -0.062500 0 0 0 0 0 0 2 778313
-0.002408 0.004416 0.120123 -0.091395 -0.000562 -0.123404 -0.062500 0 0 0 0 0 0 2 779346
-0.002408 0.004416 0.120123 -0.091407 -0.000560 -0.123399 -0.062500 0 0 0 0 0 0 2 780344
-0.002408 0.004416 0.120123 -0.091392 -0.000543 -0.123405 -0.062500 0 0 0 0 0 0 2 781313
-0.002408 0.004416 0.120123 -0.091407 -0.000558 -0.123399 -0.062500 0 0 0 0 0 0 2 782317
-0.002408 0.004416 0.120123 -0.091400 -0.000551 -0.123392 -0.062500 0 0 0 0 0 0 2 783341
-0.002408 0.004416 0.120123 -0.091396 -0.000562 -0.123403 -0.062500 0 0 0 0 0 0 2 784335
-0.002408 0.004416 0.120123 -0.091410 -0.000549 -0.123406 -0.062500 0 0 0 0 0 0 2 785320
-0.002408 0.004416 0.120123 -0.091389 -0.000553 -0.123399 -0.062500 0 0 0 0 0 0 2 786334
-0.002408 0.004416 0.120123 -0.091406 -0.000559 -0.123398 -0.062500 0 0 0 0 0 0 2 787320
-0.002408 0.004416 0.120123 -0.091388 -0.000554 -0.123398 -0.062500 0 0 0 0 0 0 2 788334
-0.002408 0.004416 0.120123 -0.091409 -0.000549 -0.123405 -0.062500 0 0 0 0 0 0 2 789320
-0.002421 0.004402 0.120113 0.077965 0.184201 0.016776 -0.062500 0 0 0 0 0 0 2 790345
-0.002428 0.004395 0.120110 0.011486 0.108203 -0.051408 -0.062500 0 0 0 0 0 0 2 791319
-0.002431 0.004392 0.120109 -0.037694 0.054731 -0.086935 -0.062500 0 0 0 0 0 0 2 792333
-0.002433 0.004390 0.120108 -0.064157 0.026933 -0.100531 -0.062500 0 0 0 0 0 0 2 793320
-0.002434 0.004389 0.120108 -0.077680 0.013085 -0.105381 -0.062500 0 0 0 0 0 0 2 794332
-0.002434 0.004389 0.120108 -0.084512 0.006221 -0.107093 -0.062500 0 0 0 0 0 0 2 795264
-0.002435 0.004389 0.120108 -0.087946 0.002821 -0.107705 -0.062500 0 0 0 0 0 0 2 796252
-0.002435 0.004388 0.120108 -0.089667 0.001129 -0.107892 -0.062500 0 0 0 0 0 0 2 797260
-0.002435 0.004388 0.120108 -0.090531 0.000290 -0.107969 -0.062500 0 0 0 0 0 0 2 798252
-0.002435 0.004388 0.120108 -0.090972 -0.000132 -0.108007 -0.062500 0 0 0 0 0 0 2 799260
-0.002435 0.004388 0.120108 -0.091187 -0.000349 -0.108006 -0.062500 0 0 0 0 0 0 2 800252
-0.002435 0.004388 0.120108 -0.091290 -0.000454 -0.108010 -0.062500 0 0 0 0 0 0 2 801261
-0.002435 0.004388 0.120108 -0.091344 -0.000496 -0.108009 -0.062500 0 0 0 0 0 0 2 802251
-0.002435 0.004388 0.120108 -0.091362 -0.000528 -0.108015 -0.062500 0 0 0 0 0 0 2 803252
-0.002435 0.004388 0.120108 -0.091384 -0.000537 -0.108016 -0.062500 0 0 0 0 0 0 2 804260
-0.002435 0.004388 0.120108 -0.091391 -0.000557 -0.108015 -0.062500 0 0 0 0 0 0 2 805251
-0.002435 0.004388 0.120108 -0.091403 -0.000556 -0.108009 -0.062500 0 0 0 0 0 0 2 806260
-0.002435 0.004388 0.120108 -0.091396 -0.000548 -0.108022 -0.062500 0 0 0 0 0 0 2 807251
-0.002435 0.004388 0.120108 -0.091404 -0.000555 -0.108010 -0.062500 0 0 0 0 0 0 2 808260
-0.002435 0.004388 0.120108 -0.091393 -0.000558 -0.108014 -0.062500 0 0 0 0 0 0 2 809251
-0.002435 0.004388 0.120108 -0.091403 -0.000556 -0.108009 -0.062500 0 0 0 0 0 0 2 810260
-0.002435 0.004388 0.120108 -0.091396 -0.000548 -0.108022 -0.062500 0 0 0 0 0 0 2 811268
-0.002435 0.004388 0.120108 -0.091404 -0.000555 -0.108010 -0.062500 0 0 0 0 0 0 2 812260
-0.002435 0.004388 0.120108 -0.091393 -0.000558 -0.108015 -0.062500 0 0 0 0 0 0 2 813261
-0.002435 0.004388 0.120108 -0.091403 -0.000556 -0.108009 -0.062500 0 0 0 0 0 0 2 814386
-0.002435 0.004388 0.120108 -0.091396 -0.000548 -0.108022 -0.062500 0 0 0 0 0 0 2 815268
-0.002435 0.004388 0.120108 -0.091404 -0.000555 -0.108010 -0.062500 0 0 0 0 0 0 2 816254
-0.002435 0.004388 0.120108 -0.091404 -0.000556 -0.108008 -0.062500 0 0 0 0 0 0 2 817264
-0.002435 0.004388 0.120108 -0.091393 -0.000558 -0.108014 -0.062500 0 0 0 0 0 0 2 818269
-0.002435 0.004388 0.120108 -0.091406 -0.000545 -0.108016 -0.062500 0 0 0 0 0 0 2 819270
-0.002435 0.004388 0.120108 -0.091393 -0.000557 -0.108015 -0.062500 0 0 0 0 0 0 2 820258
-0.002435 0.004388 0.120108 -0.091403 -0.000556 -0.108009 -0.062500 0 0 0 0 0 0 2 821238
-0.002435 0.004388 0.120108 -0.091393 -0.000559 -0.108014 -0.062500 0 0 0 0 0 0 2 822268
-0.002435 0.004388 0.120108 -0.091406 -0.000545 -0.108016 -0.062500 0 0 0 0 0 0 2 823265
-0.002435 0.004388 0.120108 -0.091393 -0.000557 -0.108015 -0.062500 0 0 0 0 0 0 2 824253
-0.002435 0.004388 0.120108 -0.091403 -0.000556 -0.108009 -0.062500 0 0 0 0 0 0 2 825270
-0.002435 0.004388 0.120108 -0.091393 -0.000559 -0.108014 -0.062500 0 0 0 0 0 0 2 826272
-0.002435 0.004388 0.120108 -0.091406 -0.000545 -0.108016 -0.062500 0 0 0 0 0 0 2 827273
-0.002435 0.004388 0.120108 -0.091393 -0.000557 -0.108015 -0.062500 0 0 0 0 0 0 2 828268
-0.002435 0.004388 0.120108 -0.091403 -0.000556 -0.108009 -0.062500 0 0 0 0 0 0 2 829268
-0.002435 0.004388 0.120108 -0.091393 -0.000559 -0.108014 -0.062500 0 0 0 0 0 0 2 830243
-0.002435 0.004388 0.120108 -0.091406 -0.000545 -0.108016 -0.062500 0 0 0 0 0 0 2 831239
-0.002435 0.004388 0.120108 -0.091393 -0.000557 -0.108015 -0.062500 0 0 0 0 0 0 2 832265
-0.002435 0.004388 0.120108 -0.091403 -0.000556 -0.108009 -0.062500 0 0 0 0 0 0 2 833249
-0.002435 0.004388 0.120108 -0.091393 -0.000559 -0.108014 -0.062500 0 0 0 0 0 0 2 834273
-0.002435 0.004388 0.120108 -0.091403 -0.000556 -0.108009 -0.062500 0 0 0 0 0 0 2 835271
-0.002435 0.004388 0.120108 -0.091396 -0.000548 -0.108022 -0.062500 0 0 0 0 0 0 2 836269
-0.002435 0.004388 0.120108 -0.091404 -0.000555 -0.108010 -0.062500 0 0 0 0 0 0 2 837267
-0.002435 0.004388 0.120108 -0.091404 -0.000556 -0.108008 -0.062500 0 0 0 0 0 0 2 838237
-0.002435 0.004388 0.120108 -0.091396 -0.000548 -0.108022 -0.062500 0 0 0 0 0 0 2 839238
-0.002435 0.004388 0.120108 -0.091404 -0.000555 -0.108010 -0.062500 0 0 0 0 0 0 2 840278
-0.002435 0.004388 0.120108 -0.091393 -0.000558 -0.108014 -0.062500 0 0 0 0 0 0 2 841272
-0.002435 0.004388 0.120108 -0.091403 -0.000556 -0.108009 -0.062500 0 0 0 0 0 0 2 842270
-0.002435 0.004388 0.120108 -0.091396 -0.000548 -0.108022 -0.062500 0 0 0 0 0 0 2 843270
-0.002435 0.004388 0.120108 -0.091404 -0.000555 -0.108010 -0.062500 0 0 0 0 0 0 2 844267
-0.002435 0.004388 0.120108 -0.091393 -0.000558 -0.108014 -0.062500 0 0 0 0 0 0 2 845268
-0.002435 0.004388 0.120108 -0.091403 -0.000556 -0.108009 -0.062500 0 0 0 0 0 0 2 846261
-0.002435 0.004388 0.120108 -0.091396 -0.000548 -0.108022 -0.062500 0 0 0 0 0 0 2 847267
-0.002435 0.004388 0.120108 -0.091404 -0.000555 -0.108010 -0.062500 0 0 0 0 0 0 2 848238
-0.002435 0.004388 0.120108 -0.091393 -0.000558 -0.108014 -0.062500 0 0 0 0 0 0 2 849266
-0.002435 0.004388 0.120108 -0.091403 -0.000556 -0.108009 -0.062500 0 0 0 0 0 0 2 850268
-0.002435 0.004388 0.120108 -0.091393 -0.000559 -0.108014 -0.062500 0 0 0 0 0 0 2 851339
-0.002435 0.004388 0.120108 -0.091406 -0.000545 -0.108016 -0.062500 0 0 0 0 0 0 2 852345
-0.002435 0.004388 0.120108 -0.091405 -0.000555 -0.108009 -0.062500 0 0 0 0 0 0 2 853339
-0.002435 0.004388 0.120108 -0.091393 -0.000558 -0.108014 -0.062500 0 0 0 0 0 0 2 854346
-0.002435 0.004388 0.120108 -0.091403 -0.000556 -0.108008 -0.062500 0 0 0 0 0 0 2 855315
-0.002435 0.004388 0.120108 -0.091396 -0.000548 -0.108021 -0.062500 0 0 0 0 0 0 2 856312
-0.002435 0.004388 0.120108 -0.091404 -0.000555 -0.108009 -0.062500 0 0 0 0 0 0 2 857341
-0.002435 0.004388 0.120108 -0.091393 -0.000558 -0.108014 -0.062500 0 0 0 0 0 0 2 858335
-0.002435 0.004388 0.120108 -0.091403 -0.000556 -0.108008 -0.062500 0 0 0 0 0 0 2 859337
-0.002435 0.004388 0.120108 -0.091396 -0.000548 -0.108021 -0.062500 0 0 0 0 0 0 2 860311
-0.002435 0.004388 0.120108 -0.091404 -0.000555 -0.108009 -0.062500 0 0 0 0 0 0 2 861311
-0.002435 0.004388 0.120108 -0.091393 -0.000558 -0.108014 -0.062500 0 0 0 0 0 0 2 862330
-0.002435 0.004388 0.120108 -0.091403 -0.000556 -0.108008 -0.062500 0 0 0 0 0 0 2 863313
-0.002435 0.004388 0.120108 -0.091396 -0.000548 -0.108021 -0.062500 0 0 0 0 0 0 2 864317
-0.002435 0.004388 0.120108 -0.091404 -0.000555 -0.108009 -0.062500 0 0 0 0 0 0 2 865318
-0.002435 0.004388 0.120108 -0.091393 -0.000558 -0.108014 -0.062500 0 0 0 0 0 0 2 866334
-0.002435 0.004388 0.120108 -0.091403 -0.000556 -0.108009 -0.062500 0 0 0 0 0 0 2 867336
-0.002435 0.004388 0.120108 -0.091396 -0.000548 -0.108021 -0.062500 0 0 0 0 0 0 2 868331
-0.002435 0.004388 0.120108 -0.091404 -0.000555 -0.108009 -0.062500 0 0 0 0 0 0 2 869316
-0.002435 0.004388 0.120108 -0.091393 -0.000558 -0.108014 -0.062500 0 0 0 0 0 0 2 870329
-0.002435 0.004388 0.120108 -0.091403 -0.000556 -0.108009 -0.062500 0 0 0 0 0 0 2 871334
-0.002435 0.004388 0.120108 -0.091396 -0.000548 -0.108022 -0.062500 0 0 0 0 0 0 2 872315
-0.002435 0.004388 0.120108 -0.091404 -0.000555 -0.108010 -0.062500 0 0 0 0 0 0 2 873344
-0.002435 0.004388 0.120108 -0.091404 -0.000556 -0.108008 -0.062500 0 0 0 0 0 0 2 874332
-0.002435 0.004388 0.120108 -0.091393 -0.000558 -0.108014 -0.062500 0 0 0 0 0 0 2 875318
-0.002435 0.004388 0.120108 -0.091406 -0.000545 -0.108016 -0.062500 0 0 0 0 0 0 2 876332
-0.002435 0.004388 0.120108 -0.091393 -0.000557 -0.108015 -0.062500 0 0 0 0 0 0 2 877317
-0.002435 0.004388 0.120108 -0.091403 -0.000556 -0.108009 -0.062500 0 0 0 0 0 0 2 878332
-0.002435 0.004388 0.120108 -0.091393 -0.000559 -0.108014 -0.062500 0 0 0 0 0 0 2 879259
-0.002435 0.004388 0.120108 -0.091406 -0.000545 -0.108016 -0.062500 0 0 0 0 0 0 2 880250
-0.002435 0.004388 0.120108 -0.091393 -0.000557 -0.108015 -0.062500 0 0 0 0 0 0 2 881259
-0.002435 0.004388 0.120108 -0.091403 -0.000556 -0.108009 -0.062500 0 0 0 0 0 0 2 882249
-0.002435 0.004388 0.120108 -0.091393 -0.000559 -0.108014 -0.062500 0 0 0 0 0 0 2 883257
-0.002435 0.004388 0.120108 -0.091406 -0.000545 -0.108016 -0.062500 0 0 0 0 0 0 2 884250
-0.002416 0.004384 0.120098 -0.339835 0.060919 0.025843 -0.062500 0 0 0 0 0 0 2 885258
-0.002406 0.004381 0.120095 -0.239158 0.034364 -0.039257 -0.062500 0 0 0 0 0 0 2 886248
-0.002402 0.004380 0.120094 -0.167195 0.016638 -0.073202 -0.062500 0 0 0 0 0 0 2 887262
-0.002399 0.004380 0.120094 -0.129338 0.007784 -0.086165 -0.062500 0 0 0 0 0 0 2 888249
-0.002398 0.004380 0.120093 -0.110316 0.003502 -0.090818 -0.062500 0 0 0 0 0 0 2 889257
-0.002397 0.004380 0.120093 -0.100832 0.001429 -0.092435 -0.062500 0 0 0 0 0 0 2 890249
-0.002397 0.004379 0.120093 -0.096111 0.000417 -0.093014 -0.062500 0 0 0 0 0 0 2 891257
-0.002397 0.004379 0.120093 -0.093750 -0.000065 -0.093218 -0.062500 0 0 0 0 0 0 2 892248
-0.002397 0.004379 0.120093 -0.092569 -0.000307 -0.093279 -0.062500 0 0 0 0 0 0 2 893270
-0.002397 0.004379 0.120093 -0.091992 -0.000435 -0.093310 -0.062500 0 0 0 0 0 0 2 894267
-0.002397 0.004379 0.120093 -0.091686 -0.000494 -0.093315 -0.062500 0 0 0 0 0 0 2 895264
-0.002397 0.004379 0.120093 -0.091540 -0.000525 -0.093317 -0.062500 0 0 0 0 0 0 2 896251
-0.002397 0.004379 0.120093 -0.091480 -0.000539 -0.093322 -0.062500 0 0 0 0 0 0 2 897265
-0.002397 0.004379 0.120093 -0.091440 -0.000548 -0.093321 -0.062500 0 0 0 0 0 0 2 898264
-0.002397 0.004379 0.120093 -0.091413 -0.000554 -0.093313 -0.062500 0 0 0 0 0 0 2 899275
-0.002397 0.004379 0.120093 -0.091402 -0.000547 -0.093325 -0.062500 0 0 0 0 0 0 2 900252
-0.002397 0.004379 0.120093 -0.091398 -0.000556 -0.093319 -0.062500 0 0 0 0 0 0 2 901268
-0.002397 0.004379 0.120093 -0.091397 -0.000557 -0.093319 -0.062500 0 0 0 0 0 0 2 902267
-0.002397 0.004379 0.120093 -0.091397 -0.000557 -0.093318 -0.062500 0 0 0 0 0 0 2 903268
-0.002397 0.004379 0.120093 -0.091412 -0.000544 -0.093320 -0.062500 0 0 0 0 0 0 2 904266
-0.002397 0.004379 0.120093 -0.091399 -0.000556 -0.093318 -0.062500 0 0 0 0 0 0 2 905235
-0.002378 0.004375 0.120084 -0.339712 0.060898 0.040682 -0.062500 0 0 0 0 0 0 2 906264
-0.002368 0.004372 0.120080 -0.239108 0.034354 -0.024502 -0.062500 0 0 0 0 0 0 2 907242
-0.002364 0.004371 0.120079 -0.167171 0.016633 -0.058474 -0.062500 0 0 0 0 0 0 2 908263
-0.002361 0.004371 0.120079 -0.129317 0.007779 -0.071463 -0.062500 0 0 0 0 0 0 2 909275
-0.002360 0.004371 0.120079 -0.110322 0.003494 -0.076107 -0.062500 0 0 0 0 0 0 2 910239
-0.002360 0.004371 0.120079 -0.100835 0.001428 -0.077740 -0.062500 0 0 0 0 0 0 2 911272
-0.002359 0.004370 0.120079 -0.096107 0.000426 -0.078297 -0.062500 0 0 0 0 0 0 2 912268
-0.002359 0.004370 0.120079 -0.093751 -0.000073 -0.078498 -0.062500 0 0 0 0 0 0 2 913264
-0.002359 0.004370 0.120079 -0.092570 -0.000318 -0.078579 -0.062500 0 0 0 0 0 0 2 914264
-0.002359 0.004370 0.120079 -0.091985 -0.000438 -0.078606 -0.062500 0 0 0 0 0 0 2 915267
-0.002359 0.004370 0.120079 -0.091690 -0.000493 -0.078605 -0.062500 0 0 0 0 0 0 2 916271
-0.002359 0.004370 0.120079 -0.091546 -0.000524 -0.078606 -0.062500 0 0 0 0 0 0 2 917268
-0.002340 0.004366 0.120069 -0.353950 0.084229 0.055526 -0.062500 0 0 0 0 0 0 2 918265
-0.002330 0.004363 0.120066 -0.253374 0.057688 -0.009722 -0.062500 0 0 0 0 0 0 2 919267
-0.002326 0.004362 0.120065 -0.181448 0.039967 -0.043724 -0.062500 0 0 0 0 0 0 2 920262
-0.002323 0.004362 0.120064 -0.143608 0.031115 -0.056732 -0.062500 0 0 0 0 0 0 2 921264
-0.002322 0.004362 0.120064 -0.124601 0.026837 -0.061386 -0.062500 0 0 0 0 0 0 2 922263
-0.002322 0.004362 0.120064 -0.115124 0.024766 -0.063011 -0.062500 0 0 0 0 0 0 2 923266
-0.002321 0.004361 0.120064 -0.110395 0.023751 -0.063582 -0.062500 0 0 0 0 0 0 2 924248
-0.002321 0.004361 0.120064 -0.108034 0.023270 -0.063786 -0.062500 0 0 0 0 0 0 2 925265
-0.002321 0.004361 0.120064 -0.106861 0.023020 -0.063855 -0.062500 0 0 0 0 0 0 2 926261
-0.002321 0.004361 0.120064 -0.106269 0.022908 -0.063874 -0.062500 0 0 0 0 0 0 2 927271
-0.002321 0.004361 0.120064 -0.105989 0.022836 -0.063885 -0.062500 0 0 0 0 0 0 2 928263
-0.002321 0.004361 0.120064 -0.105827 0.022809 -0.063888 -0.062500 0 0 0 0 0 0 2 929264
-0.002302 0.004357 0.120054 -0.353820 0.084217 0.070399 -0.062500 0 0 0 0 0 0 2 930262
-0.002293 0.004354 0.120051 -0.253308 0.057666 0.005064 -0.062500 0 0 0 0 0 0 2 931264
-0.002288 0.004353 0.120050 -0.181433 0.039963 -0.028981 -0.062500 0 0 0 0 0 0 2 932262
-0.002286 0.004353 0.120049 -0.143598 0.031103 -0.041989 -0.062500 0 0 0 0 0 0 2 933262
-0.002284 0.004353 0.120049 -0.124600 0.026836 -0.046638 -0.062500 0 0 0 0 0 0 2 934251
-0.002284 0.004353 0.120049 -0.115114 0.024764 -0.048272 -0.062500 0 0 0 0 0 0 2 935337
-0.002284 0.004352 0.120049 -0.110401 0.023763 -0.048847 -0.062500 0 0 0 0 0 0 2 936341
-0.002283 0.004352 0.120049 -0.108039 0.023272 -0.049046 -0.062500 0 0 0 0 0 0 2 937332
-0.002283 0.004352 0.120049 -0.106855 0.023018 -0.049121 -0.062500 0 0 0 0 0 0 2 938342
-0.002283 0.004352 0.120049 -0.106274 0.022909 -0.049135 -0.062500 0 0 0 0 0 0 2 939310
-0.002283 0.004352 0.120049 -0.105983 0.022835 -0.049151 -0.062500 0 0 0 0 0 0 2 940316
-0.002283 0.004352 0.120049 -0.105831 0.022810 -0.049148 -0.062500 0 0 0 0 0 0 2 941330
-0.002283 0.004352 0.120049 -0.105759 0.022795 -0.049159 -0.062500 0 0 0 0 0 0 2 942340
-0.002283 0.004352 0.120049 -0.105729 0.022788 -0.049152 -0.062500 0 0 0 0 0 0 2 943310
-0.002283 0.004352 0.120049 -0.105703 0.022783 -0.049144 -0.062500 0 0 0 0 0 0 2 944308
-0.002283 0.004352 0.120049 -0.105689 0.022779 -0.049149 -0.062500 0 0 0 0 0 0 2 945306
-0.002283 0.004352 0.120049 -0.105691 0.022790 -0.049156 -0.062500 0 0 0 0 0 0 2 946329
-0.002283 0.004352 0.120049 -0.105688 0.022780 -0.049150 -0.062500 0 0 0 0 0 0 2 947334
-0.002283 0.004352 0.120049 -0.105687 0.022779 -0.049149 -0.062500 0 0 0 0 0 0 2 948328
-0.002283 0.004352 0.120049 -0.105676 0.022776 -0.049155 -0.062500 0 0 0 0 0 0 2 949315
-0.002264 0.004348 0.120040 -0.353626 0.084180 0.085270 -0.062500 0 0 0 0 0 0 2 950329
-0.002255 0.004346 0.120036 -0.253216 0.057648 0.019862 -0.062500 0 0 0 0 0 0 2 951249
-0.002250 0.004344 0.120035 -0.181390 0.039944 -0.014209 -0.062500 0 0 0 0 0 0 2 952255
-0.002248 0.004344 0.120035 -0.143579 0.031108 -0.027230 -0.062500 0 0 0 0 0 0 2 953246
-0.002247 0.004344 0.120034 -0.124587 0.026834 -0.031881 -0.062500 0 0 0 0 0 0 2 954255
-0.002246 0.004344 0.120034 -0.115127 0.024766 -0.033527 -0.062500 0 0 0 0 0 0 2 955247
-0.002246 0.004344 0.120034 -0.110394 0.023761 -0.034098 -0.062500 0 0 0 0 0 0 2 956255
-0.002246 0.004343 0.120034 -0.108028 0.023260 -0.034290 -0.062500 0 0 0 0 0 0 2 957248
-0.002245 0.004343 0.120034 -0.106858 0.023018 -0.034366 -0.062500 0 0 0 0 0 0 2 958255
-0.002245 0.004343 0.120034 -0.106267 0.022907 -0.034386 -0.062500 0 0 0 0 0 0 2 959246
-0.002245 0.004343 0.120034 -0.105987 0.022836 -0.034397 -0.062500 0 0 0 0 0 0 2 960255
-0.002245 0.004343 0.120034 -0.105837 0.022812 -0.034393 -0.062500 0 0 0 0 0 0 2 961247
-0.002245 0.004343 0.120034 -0.105764 0.022796 -0.034404 -0.062500 0 0 0 0 0 0 2 962255
-0.002245 0.004343 0.120034 -0.105723 0.022787 -0.034403 -0.062500 0 0 0 0 0 0 2 963256
-0.002245 0.004343 0.120034 -0.105699 0.022792 -0.034403 -0.062500 0 0 0 0 0 0 2 964246
-0.002245 0.004343 0.120034 -0.105693 0.022781 -0.034396 -0.062500 0 0 0 0 0 0 2 965256
-0.002245 0.004343 0.120034 -0.105693 0.022780 -0.034395 -0.062500 0 0 0 0 0 0 2 966246
-0.002245 0.004343 0.120034 -0.105684 0.022788 -0.034408 -0.062500 0 0 0 0 0 0 2 967255
-0.002245 0.004343 0.120034 -0.105680 0.022778 -0.034402 -0.062500 0 0 0 0 0 0 2 968266
-0.002245 0.004343 0.120034 -0.105692 0.022780 -0.034396 -0.062500 0 0 0 0 0 0 2 969253
-0.002245 0.004343 0.120034 -0.105681 0.022777 -0.034401 -0.062500 0 0 0 0 0 0 2 970258
-0.002245 0.004343 0.120034 -0.105695 0.022791 -0.034403 -0.062500 0 0 0 0 0 0 2 971253
-0.002245 0.004343 0.120034 -0.105681 0.022779 -0.034402 -0.062500 0 0 0 0 0 0 2 972247
-0.002245 0.004343 0.120034 -0.105680 0.022777 -0.034402 -0.062500 0 0 0 0 0 0 2 973266
-0.002245 0.004343 0.120034 -0.105692 0.022780 -0.034395 -0.062500 0 0 0 0 0 0 2 974261
-0.002245 0.004343 0.120034 -0.105684 0.022788 -0.034408 -0.062500 0 0 0 0 0 0 2 975248
-0.002245 0.004343 0.120034 -0.105692 0.022781 -0.034396 -0.062500 0 0 0 0 0 0 2 976252
-0.002245 0.004343 0.120034 -0.105681 0.022778 -0.034401 -0.062500 0 0 0 0 0 0 2 977257
-0.002245 0.004343 0.120034 -0.105680 0.022777 -0.034401 -0.062500 0 0 0 0 0 0 2 978253
-0.002245 0.004343 0.120034 -0.105692 0.022780 -0.034395 -0.062500 0 0 0 0 0 0 2 979253
-0.002245 0.004343 0.120034 -0.105684 0.022788 -0.034408 -0.062500 0 0 0 0 0 0 2 980251
-0.002245 0.004343 0.120034 -0.105692 0.022781 -0.034396 -0.062500 0 0 0 0 0 0 2 981252
-0.002245 0.004343 0.120034 -0.105681 0.022778 -0.034401 -0.062500 0 0 0 0 0 0 2 982251
-0.002245 0.004343 0.120034 -0.105683 0.022788 -0.034409 -0.062500 0 0 0 0 0 0 2 983253
-0.002245 0.004343 0.120034 -0.105692 0.022781 -0.034396 -0.062500 0 0 0 0 0 0 2 984257
-0.002245 0.004343 0.120034 -0.105681 0.022778 -0.034401 -0.062500 0 0 0 0 0 0 2 985256
-0.002245 0.004343 0.120034 -0.105692 0.022780 -0.034395 -0.062500 0 0 0 0 0 0 2 986256
-0.002245 0.004343 0.120034 -0.105684 0.022788 -0.034408 -0.062500 0 0 0 0 0 0 2 987253
-0.002245 0.004343 0.120034 -0.105692 0.022781 -0.034396 -0.062500 0 0 0 0 0 0 2 988250
-0.002245 0.004343 0.120034 -0.105681 0.022778 -0.034401 -0.062500 0 0 0 0 0 0 2 989249
-0.002245 0.004343 0.120034 -0.105680 0.022777 -0.034401 -0.062500 0 0 0 0 0 0 2 990249
-0.002245 0.004343 0.120034 -0.105692 0.022780 -0.034395 -0.062500 0 0 0 0 0 0 2 991353
-0.002245 0.004343 0.120034 -0.105684 0.022788 -0.034408 -0.062500 0 0 0 0 0 0 2 992337
-0.002245 0.004343 0.120034 -0.105692 0.022781 -0.034396 -0.062500 0 0 0 0 0 0 2 993309
-0.002245 0.004343 0.120034 -0.105681 0.022778 -0.034401 -0.062500 0 0 0 0 0 0 2 994335
-0.002245 0.004343 0.120034 -0.105680 0.022777 -0.034401 -0.062500 0 0 0 0 0 0 2 995341
-0.002245 0.004343 0.120034 -0.105695 0.022791 -0.034403 -0.062500 0 0 0 0 0 0 2 996346
-0.002245 0.004343 0.120034 -0.105681 0.022779 -0.034402 -0.062500 0 0 0 0 0 0 2 997338
-0.002245 0.004343 0.120034 -0.105692 0.022780 -0.034395 -0.062500 0 0 0 0 0 0 2 998345
-0.002245 0.004343 0.120034 -0.105681 0.022777 -0.034401 -0.062500 0 0 0 0 0 0 2 999335
-0.002245 0.004343 0.120034 -0.105683 0.022788 -0.034409 -0.062500 0 0 0 0 0 0 3 310
-0.002245 0.004343 0.120034 -0.105692 0.022781 -0.034396 -0.062500 0 0 0 0 0 0 3 1309
-0.002245 0.004343 0.120034 -0.105681 0.022778 -0.034401 -0.062500 0 0 0 0 0 0 3 2306
-0.002245 0.004343 0.120034 -0.105692 0.022780 -0.034395 -0.062500 0 0 0 0 0 0 3 3309
-0.002245 0.004343 0.120034 -0.105684 0.022788 -0.034408 -0.062500 0 0 0 0 0 0 3 4307
-0.002245 0.004343 0.120034 -0.105692 0.022781 -0.034396 -0.062500 0 0 0 0 0 0 3 5306
-0.002245 0.004343 0.120034 -0.105681 0.022778 -0.034401 -0.062500 0 0 0 0 0 0 3 6305
-0.002245 0.004343 0.120034 -0.105680 0.022777 -0.034401 -0.062500 0 0 0 0 0 0 3 7305
-0.002245 0.004343 0.120034 -0.105695 0.022791 -0.034403 -0.062500 0 0 0 0 0 0 3 8329
-0.002245 0.004343 0.120034 -0.105681 0.022779 -0.034402 -0.062500 0 0 0 0 0 0 3 9352
-0.002245 0.004343 0.120034 -0.105692 0.022780 -0.034395 -0.062500 0 0 0 0 0 0 3 10337
-0.002245 0.004343 0.120034 -0.105681 0.022777 -0.034401 -0.062500 0 0 0 0 0 0 3 11336
-0.002245 0.004343 0.120034 -0.105683 0.022788 -0.034409 -0.062500 0 0 0 0 0 0 3 13117
-0.002245 0.004343 0.120034 -0.105692 0.022781 -0.034396 -0.062500 0 0 0 0 0 0 3 14337
-0.002245 0.004343 0.120034 -0.105681 0.022778 -0.034401 -0.062500 0 0 0 0 0 0 3 15337
-0.002245 0.004343 0.120034 -0.105692 0.022780 -0.034395 -0.062500 0 0 0 0 0 0 3 16349
-0.002245 0.004343 0.120034 -0.105684 0.022788 -0.034408 -0.062500 0 0 0 0 0 0 3 17313
-0.002245 0.004343 0.120034 -0.105692 0.022781 -0.034396 -0.062500 0 0 0 0 0 0 3 18305
-0.002245 0.004343 0.120034 -0.105681 0.022778 -0.034401 -0.062500 0 0 0 0 0 0 3 19306
-0.002245 0.004343 0.120034 -0.105680 0.022777 -0.034401 -0.062500 0 0 0 0 0 0 3 20305
-0.002245 0.004343 0.120034 -0.105703 0.022782 -0.034409 -0.062500 0 0 0 0 0 0 3 21305
-0.002245 0.004343 0.120034 -0.105682 0.022778 -0.034403 -0.062500 0 0 0 0 0 0 3 22330
-0.002245 0.004343 0.120034 -0.105692 0.022780 -0.034396 -0.062500 0 0 0 0 0 0 3 23336
-0.002245 0.004343 0.120034 -0.105681 0.022777 -0.034401 -0.062500 0 0 0 0 0 0 3 24332
-0.002245 0.004343 0.120034 -0.105683 0.022788 -0.034409 -0.062500 0 0 0 0 0 0 3 25328
-0.002245 0.004343 0.120034 -0.105692 0.022781 -0.034397 -0.062500 0 0 0 0 0 0 3 26310
-0.002245 0.004343 0.120034 -0.105681 0.022778 -0.034401 -0.062500 0 0 0 0 0 0 3 27328
-0.002245 0.004343 0.120034 -0.105692 0.022780 -0.034395 -0.062500 0 0 0 0 0 0 3 28335
-0.002245 0.004343 0.120034 -0.105684 0.022788 -0.034408 -0.062500 0 0 0 0 0 0 3 29333
-0.002245 0.004343 0.120034 -0.105692 0.022781 -0.034396 -0.062500 0 0 0 0 0 0 3 30312
-0.002245 0.004343 0.120034 -0.105681 0.022778 -0.034401 -0.062500 0 0 0 0 0 0 3 31328
-0.002264 0.004348 0.120044 0.142130 -0.038593 -0.168970 -0.062500 0 0 0 0 0 0 3 32310
-0.002274 0.004350 0.120047 0.041863 -0.012092 -0.103388 -0.062500 0 0 0 0 0 0 3 33325
-0.002279 0.004351 0.120049 -0.029940 0.005606 -0.069300 -0.062500 0 0 0 0 0 0 3 34309
-0.002281 0.004352 0.120049 -0.067768 0.014455 -0.056300 -0.062500 0 0 0 0 0 0 3 35244
-0.002282 0.004352 0.120049 -0.086766 0.018730 -0.051656 -0.062500 0 0 0 0 0 0 3 36253
-0.002283 0.004352 0.120049 -0.096252 0.020804 -0.050020 -0.062500 0 0 0 0 0 0 3 37245
-0.002283 0.004352 0.120049 -0.100984 0.021798 -0.049465 -0.062500 0 0 0 0 0 0 3 38253
-0.002283 0.004352 0.120049 -0.103332 0.022305 -0.049255 -0.062500 0 0 0 0 0 0 3 39245
-0.002283 0.004352 0.120049 -0.104508 0.022539 -0.049184 -0.062500 0 0 0 0 0 0 3 40252
-0.002283 0.004352 0.120049 -0.105103 0.022660 -0.049172 -0.062500 0 0 0 0 0 0 3 41244
-0.002283 0.004352 0.120049 -0.105388 0.022713 -0.049161 -0.062500 0 0 0 0 0 0 3 42243
-0.002283 0.004352 0.120049 -0.105535 0.022755 -0.049146 -0.062500 0 0 0 0 0 0 3 43253
-0.002283 0.004352 0.120049 -0.105615 0.022763 -0.049160 -0.062500 0 0 0 0 0 0 3 44261
-0.002283 0.004352 0.120049 -0.105646 0.022770 -0.049149 -0.062500 0 0 0 0 0 0 3 45244
-0.002283 0.004352 0.120049 -0.105664 0.022784 -0.049149 -0.062500 0 0 0 0 0 0 3 46244
-0.002283 0.004352 0.120049 -0.105673 0.022777 -0.049155 -0.062500 0 0 0 0 0 0 3 47252
-0.002283 0.004352 0.120049 -0.105686 0.022779 -0.049150 -0.062500 0 0 0 0 0 0 3 48243
-0.002283 0.004352 0.120049 -0.105687 0.022779 -0.049149 -0.062500 0 0 0 0 0 0 3 49243
-0.002283 0.004352 0.120049 -0.105691 0.022790 -0.049156 -0.062500 0 0 0 0 0 0 3 50251
-0.002283 0.004352 0.120049 -0.105688 0.022780 -0.049150 -0.062500 0 0 0 0 0 0 3 51254
-0.002283 0.004352 0.120049 -0.105687 0.022779 -0.049149 -0.062500 0 0 0 0 0 0 3 52463
-0.002283 0.004352 0.120049 -0.105679 0.022787 -0.049163 -0.062500 0 0 0 0 0 0 3 53270
-0.002283 0.004352 0.120049 -0.105687 0.022780 -0.049151 -0.062500 0 0 0 0 0 0 3 54265
-0.002283 0.004352 0.120049 -0.105687 0.022779 -0.049149 -0.062500 0 0 0 0 0 0 3 55261
-0.002283 0.004352 0.120049 -0.105687 0.022779 -0.049149 -0.062500 0 0 0 0 0 0 3 56240
-0.002283 0.004352 0.120049 -0.105687 0.022779 -0.049149 -0.062500 0 0 0 0 0 0 3 57259
-0.002283 0.004352 0.120049 -0.105691 0.022790 -0.049156 -0.062500 0 0 0 0 0 0 3 58263
-0.002283 0.004352 0.120049 -0.105676 0.022777 -0.049156 -0.062500 0 0 0 0 0 0 3 59261
-0.002283 0.004352 0.120049 -0.105686 0.022779 -0.049150 -0.062500 0 0 0 0 0 0 3 60250
-0.002283 0.004352 0.120049 -0.105687 0.022779 -0.049149 -0.062500 0 0 0 0 0 0 3 61261
-0.002283 0.004352 0.120049 -0.105691 0.022790 -0.049156 -0.062500 0 0 0 0 0 0 3 62260
-0.002283 0.004352 0.120049 -0.105688 0.022780 -0.049150 -0.062500 0 0 0 0 0 0 3 63265
-0.002283 0.004352 0.120049 -0.105687 0.022779 -0.049149 -0.062500 0 0 0 0 0 0 3 64263
-0.002283 0.004352 0.120049 -0.105676 0.022776 -0.049155 -0.062500 0 0 0 0 0 0 3 65263
-0.002283 0.004352 0.120049 -0.105689 0.022789 -0.049157 -0.062500 0 0 0 0 0 0 3 66263
-0.002283 0.004352 0.120049 -0.105688 0.022780 -0.049150 -0.062500 0 0 0 0 0 0 3 67262
-0.002283 0.004352 0.120049 -0.105687 0.022779 -0.049149 -0.062500 0 0 0 0 0 0 3 68258
-0.002283 0.004352 0.120049 -0.105687 0.022779 -0.049149 -0.062500 0 0 0 0 0 0 3 69259
-0.002283 0.004352 0.120049 -0.105691 0.022790 -0.049156 -0.062500 0 0 0 0 0 0 3 70229
-0.002283 0.004352 0.120049 -0.105676 0.022777 -0.049156 -0.062500 0 0 0 0 0 0 3 71267
-0.002283 0.004352 0.120049 -0.105686 0.022779 -0.049150 -0.062500 0 0 0 0 0 0 3 72258
-0.002283 0.004352 0.120049 -0.105687 0.022779 -0.049149 -0.062500 0 0 0 0 0 0 3 73261
-0.002283 0.004352 0.120049 -0.105691 0.022790 -0.049156 -0.062500 0 0 0 0 0 0 3 74260
-0.002283 0.004352 0.120049 -0.105688 0.022780 -0.049150 -0.062500 0 0 0 0 0 0 3 75260
-0.002283 0.004352 0.120049 -0.105687 0.022779 -0.049149 -0.062500 0 0 0 0 0 0 3 76259
-0.002283 0.004352 0.120049 -0.105676 0.022776 -0.049155 -0.062500 0 0 0 0 0 0 3 77259
-0.002283 0.004352 0.120049 -0.105689 0.022789 -0.049157 -0.062500 0 0 0 0 0 0 3 78257
-0.002283 0.004352 0.120049 -0.105688 0.022780 -0.049150 -0.062500 0 0 0 0 0 0 3 79257
-0.002283 0.004352 0.120049 -0.105687 0.022779 -0.049149 -0.062500 0 0 0 0 0 0 3 80263
-0.002283 0.004352 0.120049 -0.105687 0.022779 -0.049149 -0.062500 0 0 0 0 0 0 3 81264
-0.002283 0.004352 0.120049 -0.105691 0.022790 -0.049156 -0.062500 0 0 0 0 0 0 3 82258
-0.002283 0.004352 0.120049 -0.105676 0.022777 -0.049156 -0.062500 0 0 0 0 0 0 3 83260
-0.002283 0.004352 0.120049 -0.105686 0.022779 -0.049150 -0.062500 0 0 0 0 0 0 3 84251
-0.002283 0.004352 0.120049 -0.105687 0.022779 -0.049149 -0.062500 0 0 0 0 0 0 3 85255
-0.002283 0.004352 0.120049 -0.105691 0.022790 -0.049156 -0.062500 0 0 0 0 0 0 3 86256
-0.002283 0.004352 0.120049 -0.105688 0.022780 -0.049150 -0.062500 0 0 0 0 0 0 3 87260
-0.002283 0.004352 0.120049 -0.105687 0.022779 -0.049149 -0.062500 0 0 0 0 0 0 3 88257
-0.002283 0.004352 0.120049 -0.105676 0.022776 -0.049155 -0.062500 0 0 0 0 0 0 3 89259
-0.002283 0.004352 0.120049 -0.105689 0.022789 -0.049157 -0.062500 0 0 0 0 0 0 3 90259
-0.002283 0.004352 0.120049 -0.105688 0.022780 -0.049150 -0.062500 0 0 0 0 0 0 3 91332
-0.002283 0.004352 0.120049 -0.105687 0.022779 -0.049149 -0.062500 0 0 0 0 0 0 3 92335
-0.002283 0.004352 0.120049 -0.105687 0.022779 -0.049149 -0.062500 0 0 0 0 0 0 3 93330
-0.002283 0.004352 0.120049 -0.105691 0.022790 -0.049156 -0.062500 0 0 0 0 0 0 3 94336
-0.002283 0.004352 0.120049 -0.105688 0.022780 -0.049150 -0.062500 0 0 0 0 0 0 3 95345
-0.002283 0.004352 0.120049 -0.105676 0.022776 -0.049155 -0.062500 0 0 0 0 0 0 3 96338
-0.002283 0.004352 0.120049 -0.105686 0.022779 -0.049150 -0.062500 0 0 0 0 0 0 3 97342
-0.002283 0.004352 0.120049 -0.105690 0.022790 -0.049156 -0.062500 0 0 0 0 0 0 3 98337
-0.002283 0.004352 0.120049 -0.105688 0.022780 -0.049150 -0.062500 0 0 0 0 0 0 3 99341
-0.002283 0.004352 0.120049 -0.105687 0.022779 -0.049149 -0.062500 0 0 0 0 0 0 3 100304
-0.002283 0.004352 0.120049 -0.105676 0.022776 -0.049155 -0.062500 0 0 0 0 0 0 3 101301
-0.002283 0.004352 0.120049 -0.105689 0.022789 -0.049157 -0.062500 0 0 0 0 0 0 3 102302
-0.002283 0.004352 0.120049 -0.105688 0.022780 -0.049150 -0.062500 0 0 0 0 0 0 3 103303
-0.002283 0.004352 0.120049 -0.105687 0.022779 -0.049149 -0.062500 0 0 0 0 0 0 3 104296
-0.002283 0.004352 0.120049 -0.105687 0.022779 -0.049149 -0.062500 0 0 0 0 0 0 3 105309
-0.002283 0.004352 0.120049 -0.105691 0.022790 -0.049156 -0.062500 0 0 0 0 0 0 3 106325
-0.002283 0.004352 0.120049 -0.105688 0.022780 -0.049150 -0.062500 0 0 0 0 0 0 3 107311
-0.002283 0.004352 0.120049 -0.105676 0.022776 -0.049155 -0.062500 0 0 0 0 0 0 3 108325
-0.002283 0.004352 0.120049 -0.105686 0.022779 -0.049150 -0.062500 0 0 0 0 0 0 3 109309
-0.002283 0.004352 0.120049 -0.105687 0.022779 -0.049149 -0.062500 0 0 0 0 0 0 3 110325
-0.002283 0.004352 0.120049 -0.105691 0.022790 -0.049156 -0.062500 0 0 0 0 0 0 3 111478
-0.002283 0.004352 0.120049 -0.105688 0.022780 -0.049150 -0.062500 0 0 0 0 0 0 3 112328
-0.002283 0.004352 0.120049 -0.105676 0.022776 -0.049155 -0.062500 0 0 0 0 0 0 3 113322
-0.002283 0.004352 0.120049 -0.105686 0.022779 -0.049149 -0.062500 0 0 0 0 0 0 3 114308
-0.002283 0.004352 0.120049 -0.105698 0.022781 -0.049163 -0.062500 0 0 0 0 0 0 3 115322
-0.002283 0.004352 0.120049 -0.105689 0.022779 -0.049151 -0.062500 0 0 0 0 0 0 3 116310
-0.002283 0.004352 0.120049 -0.105688 0.022779 -0.049149 -0.062500 0 0 0 0 0 0 3 117324
-0.002283 0.004352 0.120049 -0.105687 0.022779 -0.049149 -0.062500 0 0 0 0 0 0 3 118308
-0.002283 0.004352 0.120049 -0.105691 0.022790 -0.049156 -0.062500 0 0 0 0 0 0 3 119251
-0.002283 0.004352 0.120049 -0.105676 0.022777 -0.049156 -0.062500 0 0 0 0 0 0 3 120242
-0.002283 0.004352 0.120049 -0.105686 0.022779 -0.049150 -0.062500 0 0 0 0 0 0 3 121250
-0.002283 0.004352 0.120049 -0.105687 0.022779 -0.049149 -0.062500 0 0 0 0 0 0 3 122241
-0.002283 0.004352 0.120049 -0.105691 0.022790 -0.049157 -0.062500 0 0 0 0 0 0 3 123251
-0.002283 0.004352 0.120049 -0.105688 0.022780 -0.049150 -0.062500 0 0 0 0 0 0 3 124241
-0.002283 0.004352 0.120049 -0.105687 0.022779 -0.049149 -0.062500 0 0 0 0 0 0 3 125241
-0.002283 0.004352 0.120049 -0.105676 0.022776 -0.049155 -0.062500 0 0 0 0 0 0 3 126249
-0.002283 0.004352 0.120049 -0.105689 0.022789 -0.049157 -0.062500 0 0 0 0 0 0 3 127241
-0.002283 0.004352 0.120049 -0.105688 0.022780 -0.049150 -0.062500 0 0 0 0 0 0 3 128838
-0.002283 0.004352 0.120049 -0.105687 0.022779 -0.049149 -0.062500 0 0 0 0 0 0 3 129251
-0.002283 0.004352 0.120049 -0.105687 0.022779 -0.049149 -0.062500 0 0 0 0 0 0 3 131101
-0.002283 0.004352 0.120049 -0.105691 0.022790 -0.049156 -0.062500 0 0 0 0 0 0 3 132238
-0.002283 0.004352 0.120049 -0.105676 0.022777 -0.049156 -0.062500 0 0 0 0 0 0 3 133263
-0.002283 0.004352 0.120049 -0.105686 0.022779 -0.049150 -0.062500 0 0 0 0 0 0 3 134252
-0.002283 0.004352 0.120049 -0.105687 0.022779 -0.049149 -0.062500 0 0 0 0 0 0 3 135253
-0.002283 0.004352 0.120049 -0.105691 0.022790 -0.049157 -0.062500 0 0 0 0 0 0 3 136258
-0.002283 0.004352 0.120049 -0.105688 0.022780 -0.049150 -0.062500 0 0 0 0 0 0 3 137256
-0.002283 0.004352 0.120049 -0.105687 0.022779 -0.049149 -0.062500 0 0 0 0 0 0 3 138258
-0.002283 0.004352 0.120049 -0.105676 0.022776 -0.049155 -0.062500 0 0 0 0 0 0 3 139259
-0.002283 0.004352 0.120049 -0.105689 0.022789 -0.049157 -0.062500 0 0 0 0 0 0 3 140258
-0.002283 0.004352 0.120049 -0.105688 0.022780 -0.049150 -0.062500 0 0 0 0 0 0 3 141257
-0.002283 0.004352 0.120049 -0.105687 0.022779 -0.049149 -0.062500 0 0 0 0 0 0 3 142259
-0.002283 0.004352 0.120049 -0.105687 0.022779 -0.049149 -0.062500 0 0 0 0 0 0 3 143248
-0.002283 0.004352 0.120049 -0.105691 0.022790 -0.049156 -0.062500 0 0 0 0 0 0 3 144255
-0.002283 0.004352 0.120049 -0.105676 0.022777 -0.049156 -0.062500 0 0 0 0 0 0 3 145265
-0.002283 0.004352 0.120049 -0.105686 0.022779 -0.049150 -0.062500 0 0 0 0 0 0 3 146265
-0.002283 0.004352 0.120049 -0.105687 0.022779 -0.049149 -0.062500 0 0 0 0 0 0 3 147251
-0.002283 0.004352 0.120049 -0.105691 0.022790 -0.049156 -0.062500 0 0 0 0 0 0 3 148242
-0.002283 0.004352 0.120049 -0.105688 0.022780 -0.049150 -0.062500 0 0 0 0 0 0 3 149258
-0.002283 0.004352 0.120049 -0.105687 0.022779 -0.049149 -0.062500 0 0 0 0 0 0 3 150282
-0.002283 0.004352 0.120049 -0.105676 0.022776 -0.049155 -0.062500 0 0 0 0 0 0 3 151260
-0.002283 0.004352 0.120049 -0.105686 0.022779 -0.049150 -0.062500 0 0 0 0 0 0 3 152243
-0.002283 0.004352 0.120049 -0.105690 0.022790 -0.049156 -0.062500 0 0 0 0 0 0 3 153238
-0.002283 0.004352 0.120049 -0.105688 0.022780 -0.049150 -0.062500 0 0 0 0 0 0 3 154253
-0.002283 0.004352 0.120049 -0.105687 0.022779 -0.049149 -0.062500 0 0 0 0 0 0 3 157210
-0.002283 0.004352 0.120049 -0.105691 0.022790 -0.049156 -0.062500 0 0 0 0 0 0 3 158243
-0.002283 0.004352 0.120049 -0.105688 0.022780 -0.049150 -0.062500 0 0 0 0 0 0 3 159264
-0.002283 0.004352 0.120049 -0.105676 0.022776 -0.049155 -0.062500 0 0 0 0 0 0 3 160232
-0.002283 0.004352 0.120049 -0.105686 0.022779 -0.049150 -0.062500 0 0 0 0 0 0 3 161259
-0.002283 0.004352 0.120049 -0.105687 0.022779 -0.049149 -0.062500 0 0 0 0 0 0 3 162258
-0.002283 0.004352 0.120049 -0.105691 0.022790 -0.049156 -0.062500 0 0 0 0 0 0 3 163257
-0.002283 0.004352 0.120049 -0.105688 0.022780 -0.049150 -0.062500 0 0 0 0 0 0 3 164257
-0.002283 0.004352 0.120049 -0.105676 0.022776 -0.049155 -0.062500 0 0 0 0 0 0 3 165255
-0.002283 0.004352 0.120049 -0.105686 0.022779 -0.049150 -0.062500 0 0 0 0 0 0 3 166257
-0.002283 0.004352 0.120049 -0.105690 0.022790 -0.049156 -0.062500 0 0 0 0 0 0 3 167256
-0.002283 0.004352 0.120049 -0.105688 0.022780 -0.049150 -0.062500 0 0 0 0 0 0 3 168255
-0.002283 0.004352 0.120049 -0.105687 0.022779 -0.049149 -0.062500 0 0 0 0 0 0 3 169254
-0.002283 0.004352 0.120049 -0.105687 0.022779 -0.049149 -0.062500 0 0 0 0 0 0 3 170254
-0.002283 0.004352 0.120049 -0.105679 0.022787 -0.049162 -0.062500 0 0 0 0 0 0 3 171271
-0.002283 0.004352 0.120049 -0.105687 0.022780 -0.049151 -0.062500 0 0 0 0 0 0 3 172264
-0.002283 0.004352 0.120049 -0.105687 0.022779 -0.049149 -0.062500 0 0 0 0 0 0 3 173265
-0.002283 0.004352 0.120049 -0.105687 0.022779 -0.049149 -0.062500 0 0 0 0 0 0 3 174269
-0.002283 0.004352 0.120049 -0.105691 0.022790 -0.049156 -0.062500 0 0 0 0 0 0 3 175266
-0.002283 0.004352 0.120049 -0.105688 0.022780 -0.049150 -0.062500 0 0 0 0 0 0 3 176266
-0.002283 0.004352 0.120049 -0.105676 0.022776 -0.049155 -0.062500 0 0 0 0 0 0 3 177265
-0.002283 0.004352 0.120049 -0.105686 0.022779 -0.049150 -0.062500 0 0 0 0 0 0 3 178263
-0.002283 0.004352 0.120049 -0.105690 0.022790 -0.049156 -0.062500 0 0 0 0 0 0 3 179259
-0.002283 0.004352 0.120049 -0.105688 0.022780 -0.049150 -0.062500 0 0 0 0 0 0 3 180257
-0.002283 0.004352 0.120049 -0.105687 0.022779 -0.049149 -0.062500 0 0 0 0 0 0 3 181266
-0.002283 0.004352 0.120049 -0.105687 0.022779 -0.049149 -0.062500 0 0 0 0 0 0 3 182267
-0.002283 0.004352 0.120049 -0.105679 0.022787 -0.049162 -0.062500 0 0 0 0 0 0 3 183267
-0.002283 0.004352 0.120049 -0.105687 0.022780 -0.049151 -0.062500 0 0 0 0 0 0 3 184263
-0.002283 0.004352 0.120049 -0.105687 0.022779 -0.049149 -0.062500 0 0 0 0 0 0 3 185263
-0.002283 0.004352 0.120049 -0.105687 0.022779 -0.049149 -0.062500 0 0 0 0 0 0 3 186264
-0.002283 0.004352 0.120049 -0.105691 0.022790 -0.049156 -0.062500 0 0 0 0 0 0 3 187266
-0.002283 0.004352 0.120049 -0.105688 0.022780 -0.049150 -0.062500 0 0 0 0 0 0 3 188264
-0.002283 0.004352 0.120049 -0.105687 0.022779 -0.049149 -0.062500 0 0 0 0 0 0 3 189263
-0.002283 0.004352 0.120049 -0.105676 0.022776 -0.049155 -0.062500 0 0 0 0 0 0 3 190254
-0.002283 0.004352 0.120049 -0.105689 0.022789 -0.049157 -0.062500 0 0 0 0 0 0 3 191265
-0.002283 0.004352 0.120049 -0.105688 0.022780 -0.049150 -0.062500 0 0 0 0 0 0 3 192264
-0.002283 0.004352 0.120049 -0.105687 0.022779 -0.049149 -0.062500 0 0 0 0 0 0 3 193253
-0.002283 0.004352 0.120049 -0.105687 0.022779 -0.049149 -0.062500 0 0 0 0 0 0 3 194272
-0.002283 0.004352 0.120049 -0.105679 0.022787 -0.049162 -0.062500 0 0 0 0 0 0 3 195256
-0.002283 0.004352 0.120049 -0.105687 0.022780 -0.049151 -0.062500 0 0 0 0 0 0 3 196263
-0.002283 0.004352 0.120049 -0.105687 0.022779 -0.049149 -0.062500 0 0 0 0 0 0 3 197262
-0.002283 0.004352 0.120049 -0.105687 0.022779 -0.049149 -0.062500 0 0 0 0 0 0 3 198252
-0.002283 0.004352 0.120049 -0.105691 0.022790 -0.049156 -0.062500 0 0 0 0 0 0 3 199262
-0.002283 0.004352 0.120049 -0.105688 0.022780 -0.049150 -0.062500 0 0 0 0 0 0 3 200252
-0.002283 0.004352 0.120049 -0.105687 0.022779 -0.049149 -0.062500 0 0 0 0 0 0 3 201262
-0.002283 0.004352 0.120049 -0.105676 0.022776 -0.049155 -0.062500 0 0 0 0 0 0 3 202252
-0.002283 0.004352 0.120049 -0.105689 0.022789 -0.049157 -0.062500 0 0 0 0 0 0 3 203247
-0.002283 0.004352 0.120049 -0.105688 0.022780 -0.049150 -0.062500 0 0 0 0 0 0 3 204911
-0.002283 0.004352 0.120049 -0.105687 0.022779 -0.049149 -0.062500 0 0 0 0 0 0 3 205233
-0.002283 0.004352 0.120049 -0.105687 0.022779 -0.049149 -0.062500 0 0 0 0 0 0 3 207172
-0.002283 0.004352 0.120049 -0.105687 0.022778 -0.049169 -0.062500 0 0 0 0 0 0 3 208251
-0.002283 0.004352 0.120049 -0.105687 0.022779 -0.049152 -0.062500 0 0 0 0 0 0 3 209240
-0.002283 0.004352 0.120049 -0.105687 0.022779 -0.049150 -0.062500 0 0 0 0 0 0 3 210248
-0.002283 0.004352 0.120049 -0.105687 0.022779 -0.049149 -0.062500 0 0 0 0 0 0 3 211238
-0.002283 0.004352 0.120049 -0.105687 0.022779 -0.049149 -0.062500 0 0 0 0 0 0 3 212248
-0.002283 0.004352 0.120049 -0.105691 0.022790 -0.049156 -0.062500 0 0 0 0 0 0 3 213248
-0.002283 0.004352 0.120049 -0.105688 0.022780 -0.049150 -0.062500 0 0 0 0 0 0 3 214240
-0.002283 0.004352 0.120049 -0.105676 0.022776 -0.049155 -0.062500 0 0 0 0 0 0 3 215257
-0.002283 0.004352 0.120049 -0.105686 0.022779 -0.049150 -0.062500 0 0 0 0 0 0 3 216256
-0.002283 0.004352 0.120049 -0.105690 0.022790 -0.049157 -0.062500 0 0 0 0 0 0 3 217253
-0.002283 0.004352 0.120049 -0.105688 0.022780 -0.049150 -0.062500 0 0 0 0 0 0 3 218252
-0.002283 0.004352 0.120049 -0.105687 0.022779 -0.049149 -0.062500 0 0 0 0 0 0 3 219255
-0.002283 0.004352 0.120049 -0.105687 0.022779 -0.049149 -0.062500 0 0 0 0 0 0 3 220255
-0.002283 0.004352 0.120049 -0.105679 0.022787 -0.049163 -0.062500 0 0 0 0 0 0 3 221250
-0.002283 0.004352 0.120049 -0.105687 0.022780 -0.049151 -0.062500 0 0 0 0 0 0 3 222259
-0.002283 0.004352 0.120049 -0.105687 0.022779 -0.049149 -0.062500 0 0 0 0 0 0 3 223250
-0.002283 0.004352 0.120049 -0.105687 0.022779 -0.049149 -0.062500 0 0 0 0 0 0 3 224239
-0.002283 0.004352 0.120049 -0.105691 0.022790 -0.049156 -0.062500 0 0 0 0 0 0 3 225251
-0.002283 0.004352 0.120049 -0.105688 0.022780 -0.049150 -0.062500 0 0 0 0 0 0 3 226256
-0.002283 0.004352 0.120049 -0.105676 0.022776 -0.049155 -0.062500 0 0 0 0 0 0 3 227228
-0.002283 0.004352 0.120049 -0.105686 0.022779 -0.049150 -0.062500 0 0 0 0 0 0 3 228255
-0.002283 0.004352 0.120049 -0.105690 0.022790 -0.049157 -0.062500 0 0 0 0 0 0 3 229253
-0.002283 0.004352 0.120049 -0.105688 0.022780 -0.049150 -0.062500 0 0 0 0 0 0 3 230257
-0.002264 0.004348 0.120040 -0.353624 0.084170 0.085278 -0.062500 0 0 0 0 0 0 3 231251
-0.002255 0.004346 0.120036 -0.253216 0.057647 0.019864 -0.062500 0 0 0 0 0 0 3 232251
-0.002250 0.004344 0.120035 -0.181390 0.039944 -0.014208 -0.062500 0 0 0 0 0 0 3 233255
-0.002248 0.004344 0.120035 -0.143579 0.031108 -0.027229 -0.062500 0 0 0 0 0 0 3 234244
-0.002247 0.004344 0.120034 -0.124587 0.026834 -0.031880 -0.062500 0 0 0 0 0 0 3 235258
-0.002246 0.004344 0.120034 -0.115115 0.024763 -0.033533 -0.062500 0 0 0 0 0 0 3 236254
-0.002246 0.004344 0.120034 -0.110393 0.023761 -0.034099 -0.062500 0 0 0 0 0 0 3 237256
-0.002246 0.004343 0.120034 -0.108031 0.023270 -0.034297 -0.062500 0 0 0 0 0 0 3 238254
-0.002245 0.004343 0.120034 -0.106870 0.023022 -0.034361 -0.062500 0 0 0 0 0 0 3 239255
-0.002245 0.004343 0.120034 -0.106268 0.022908 -0.034385 -0.062500 0 0 0 0 0 0 3 240253
-0.002245 0.004343 0.120034 -0.105987 0.022836 -0.034397 -0.062500 0 0 0 0 0 0 3 241249
-0.002245 0.004343 0.120034 -0.105825 0.022809 -0.034400 -0.062500 0 0 0 0 0 0 3 242252
-0.002245 0.004343 0.120034 -0.105763 0.022796 -0.034405 -0.062500 0 0 0 0 0 0 3 243252
-0.002245 0.004343 0.120034 -0.105723 0.022787 -0.034404 -0.062500 0 0 0 0 0 0 3 244237
-0.002245 0.004343 0.120034 -0.105696 0.022781 -0.034396 -0.062500 0 0 0 0 0 0 3 245252
-0.002245 0.004343 0.120034 -0.105696 0.022791 -0.034403 -0.062500 0 0 0 0 0 0 3 246223
-0.002245 0.004343 0.120034 -0.105693 0.022781 -0.034396 -0.062500 0 0 0 0 0 0 3 247257
-0.002226 0.004339 0.120025 -0.353491 0.084147 0.100168 -0.062500 0 0 0 0 0 0 3 248253
-0.002217 0.004337 0.120021 -0.253156 0.057646 0.034682 -0.062500 0 0 0 0 0 0 3 249253
-0.002212 0.004335 0.120020 -0.181365 0.039940 0.000578 -0.062500 0 0 0 0 0 0 3 250253
-0.002210 0.004335 0.120020 -0.143567 0.031095 -0.012455 -0.062500 0 0 0 0 0 0 3 251268
-0.002209 0.004335 0.120020 -0.124585 0.026832 -0.017123 -0.062500 0 0 0 0 0 0 3 252263
-0.002208 0.004335 0.120020 -0.115118 0.024764 -0.018761 -0.062500 0 0 0 0 0 0 3 253263
-0.002208 0.004335 0.120020 -0.110397 0.023762 -0.019327 -0.062500 0 0 0 0 0 0 3 254260
-0.002208 0.004335 0.120020 -0.108044 0.023263 -0.019534 -0.062500 0 0 0 0 0 0 3 255255
-0.002208 0.004334 0.120020 -0.106864 0.023020 -0.019598 -0.062500 0 0 0 0 0 0 3 256264
-0.002208 0.004334 0.120020 -0.106273 0.022908 -0.019617 -0.062500 0 0 0 0 0 0 3 257268
-0.002208 0.004334 0.120020 -0.105981 0.022834 -0.019634 -0.062500 0 0 0 0 0 0 3 258261
-0.002208 0.004334 0.120020 -0.105829 0.022810 -0.019631 -0.062500 0 0 0 0 0 0 3 259265
-0.002208 0.004334 0.120020 -0.105760 0.022806 -0.019629 -0.062500 0 0 0 0 0 0 3 260243
-0.002208 0.004334 0.120020 -0.105727 0.022789 -0.019634 -0.062500 0 0 0 0 0 0 3 261263
-0.002208 0.004334 0.120020 -0.105709 0.022774 -0.019633 -0.062500 0 0 0 0 0 0 3 262262
-0.002208 0.004334 0.120020 -0.105691 0.022789 -0.019640 -0.062500 0 0 0 0 0 0 3 263266
-0.002208 0.004334 0.120020 -0.105686 0.022780 -0.019633 -0.062500 0 0 0 0 0 0 3 264261
-0.002208 0.004334 0.120020 -0.105685 0.022779 -0.019633 -0.062500 0 0 0 0 0 0 3 265261
-0.002208 0.004334 0.120020 -0.105685 0.022779 -0.019632 -0.062500 0 0 0 0 0 0 3 266262
-0.002208 0.004334 0.120020 -0.105689 0.022789 -0.019640 -0.062500 0 0 0 0 0 0 3 267266
-0.002208 0.004334 0.120020 -0.105686 0.022780 -0.019633 -0.062500 0 0 0 0 0 0 3 268252
-0.002208 0.004334 0.120020 -0.105685 0.022779 -0.019633 -0.062500 0 0 0 0 0 0 3 269262
-0.002208 0.004334 0.120020 -0.105685 0.022779 -0.019632 -0.062500 0 0 0 0 0 0 3 270250
-0.002208 0.004334 0.120020 -0.105689 0.022789 -0.019640 -0.062500 0 0 0 0 0 0 3 271260
-0.002208 0.004334 0.120020 -0.105686 0.022780 -0.019633 -0.062500 0 0 0 0 0 0 3 272250
-0.002208 0.004334 0.120020 -0.105685 0.022779 -0.019633 -0.062500 0 0 0 0 0 0 3 273259
-0.002208 0.004334 0.120020 -0.105685 0.022779 -0.019632 -0.062500 0 0 0 0 0 0 3 274249
-0.002208 0.004334 0.120020 -0.105689 0.022789 -0.019640 -0.062500 0 0 0 0 0 0 3 275245
-0.002208 0.004334 0.120020 -0.105686 0.022780 -0.019633 -0.062500 0 0 0 0 0 0 3 276236
-0.002208 0.004334 0.120020 -0.105685 0.022779 -0.019633 -0.062500 0 0 0 0 0 0 3 277245
-0.002208 0.004334 0.120020 -0.105685 0.022779 -0.019632 -0.062500 0 0 0 0 0 0 3 278235
-0.002208 0.004334 0.120020 -0.105689 0.022789 -0.019640 -0.062500 0 0 0 0 0 0 3 279244
-0.002208 0.004334 0.120020 -0.105686 0.022780 -0.019633 -0.062500 0 0 0 0 0 0 3 281034
-0.002208 0.004334 0.120020 -0.105685 0.022779 -0.019633 -0.062500 0 0 0 0 0 0 3 283286
-0.002208 0.004334 0.120020 -0.105685 0.022779 -0.019632 -0.062500 0 0 0 0 0 0 3 284249
-0.002208 0.004334 0.120020 -0.105689 0.022789 -0.019640 -0.062500 0 0 0 0 0 0 3 285236
-0.002208 0.004334 0.120020 -0.105686 0.022780 -0.019633 -0.062500 0 0 0 0 0 0 3 286244
-0.002208 0.004334 0.120020 -0.105685 0.022779 -0.019633 -0.062500 0 0 0 0 0 0 3 287236
-0.002208 0.004334 0.120020 -0.105685 0.022779 -0.019632 -0.062500 0 0 0 0 0 0 3 288294
-0.002208 0.004334 0.120020 -0.105689 0.022789 -0.019640 -0.062500 0 0 0 0 0 0 3 289262
-0.002208 0.004334 0.120020 -0.105686 0.022780 -0.019633 -0.062500 0 0 0 0 0 0 3 290255
-0.002208 0.004334 0.120020 -0.105685 0.022779 -0.019633 -0.062500 0 0 0 0 0 0 3 291259
-0.002213 0.004352 0.120008 -0.039447 -0.201853 0.141674 -0.062500 0 0 0 0 0 0 3 292253
-0.002215 0.004361 0.120004 -0.064576 -0.114295 0.063152 -0.062500 0 0 0 0 0 0 3 293252
-0.002217 0.004365 0.120003 -0.083851 -0.049040 0.022266 -0.062500 0 0 0 0 0 0 3 294232
-0.002217 0.004367 0.120002 -0.094469 -0.013743 0.006652 -0.062500 0 0 0 0 0 0 3 295249
-0.002218 0.004368 0.120002 -0.099986 0.004350 0.001073 -0.062500 0 0 0 0 0 0 3 296245
-0.002218 0.004369 0.120002 -0.102810 0.013526 -0.000884 -0.062500 0 0 0 0 0 0 3 297256
-0.002218 0.004369 0.120002 -0.104238 0.018129 -0.001577 -0.062500 0 0 0 0 0 0 3 298345
-0.002218 0.004369 0.120002 -0.104964 0.020449 -0.001805 -0.062500 0 0 0 0 0 0 3 299260
-0.002218 0.004370 0.120002 -0.105320 0.021614 -0.001900 -0.062500 0 0 0 0 0 0 3 300268
-0.002218 0.004370 0.120002 -0.105509 0.022201 -0.001920 -0.062500 0 0 0 0 0 0 3 301255
-0.002218 0.004370 0.120002 -0.105589 0.022496 -0.001930 -0.062500 0 0 0 0 0 0 3 302254
-0.002218 0.004370 0.120002 -0.105641 0.022637 -0.001939 -0.062500 0 0 0 0 0 0 3 303254
-0.002218 0.004370 0.120002 -0.105663 0.022705 -0.001936 -0.062500 0 0 0 0 0 0 3 304252
-0.002218 0.004370 0.120002 -0.105675 0.022745 -0.001938 -0.062500 0 0 0 0 0 0 3 305261
-0.002218 0.004370 0.120002 -0.105679 0.022759 -0.001946 -0.062500 0 0 0 0 0 0 3 306256
-0.002218 0.004370 0.120002 -0.105684 0.022772 -0.001935 -0.062500 0 0 0 0 0 0 3 307258
-0.002218 0.004370 0.120002 -0.105684 0.022773 -0.001933 -0.062500 0 0 0 0 0 0 3 308239
-0.002218 0.004370 0.120002 -0.105687 0.022784 -0.001940 -0.062500 0 0 0 0 0 0 3 309250
-0.002218 0.004370 0.120002 -0.105687 0.022785 -0.001941 -0.062500 0 0 0 0 0 0 3 310251
-0.002218 0.004370 0.120002 -0.105684 0.022775 -0.001934 -0.062500 0 0 0 0 0 0 3 311253
-0.002218 0.004370 0.120002 -0.105687 0.022784 -0.001940 -0.062500 0 0 0 0 0 0 3 312251
-0.002218 0.004370 0.120002 -0.105687 0.022785 -0.001941 -0.062500 0 0 0 0 0 0 3 313250
-0.002218 0.004370 0.120002 -0.105684 0.022775 -0.001934 -0.062500 0 0 0 0 0 0 3 314252
-0.002218 0.004370 0.120002 -0.105687 0.022784 -0.001940 -0.062500 0 0 0 0 0 0 3 315252
-0.002218 0.004370 0.120002 -0.105687 0.022785 -0.001941 -0.062500 0 0 0 0 0 0 3 316250
-0.002218 0.004370 0.120002 -0.105684 0.022775 -0.001934 -0.062500 0 0 0 0 0 0 3 317250
-0.002218 0.004370 0.120002 -0.105687 0.022784 -0.001940 -0.062500 0 0 0 0 0 0 3 318254
-0.002218 0.004370 0.120002 -0.105687 0.022785 -0.001941 -0.062500 0 0 0 0 0 0 3 319251
-0.002218 0.004370 0.120002 -0.105684 0.022775 -0.001934 -0.062500 0 0 0 0 0 0 3 320253
-0.002218 0.004370 0.120002 -0.105687 0.022784 -0.001940 -0.062500 0 0 0 0 0 0 3 321251
-0.002218 0.004370 0.120002 -0.105687 0.022785 -0.001941 -0.062500 0 0 0 0 0 0 3 322252
-0.002218 0.004370 0.120002 -0.105684 0.022775 -0.001934 -0.062500 0 0 0 0 0 0 3 323253
-0.002218 0.004370 0.120002 -0.105687 0.022784 -0.001940 -0.062500 0 0 0 0 0 0 3 324252
-0.002218 0.004370 0.120002 -0.105687 0.022785 -0.001941 -0.062500 0 0 0 0 0 0 3 325251
-0.002218 0.004370 0.120002 -0.105684 0.022775 -0.001934 -0.062500 0 0 0 0 0 0 3 326251
-0.002218 0.004370 0.120002 -0.105687 0.022784 -0.001940 -0.062500 0 0 0 0 0 0 3 327253
-0.002218 0.004370 0.120002 -0.105687 0.022785 -0.001941 -0.062500 0 0 0 0 0 0 3 328251
-0.002218 0.004370 0.120002 -0.105684 0.022775 -0.001933 -0.062500 0 0 0 0 0 0 3 329242
-0.002218 0.004370 0.120002 -0.105687 0.022784 -0.001940 -0.062500 0 0 0 0 0 0 3 330232
-0.002218 0.004370 0.120002 -0.105687 0.022785 -0.001941 -0.062500 0 0 0 0 0 0 3 331253
-0.002218 0.004370 0.120002 -0.105684 0.022775 -0.001933 -0.062500 0 0 0 0 0 0 3 332244
-0.002218 0.004370 0.120002 -0.105687 0.022784 -0.001940 -0.062500 0 0 0 0 0 0 3 333251
-0.002218 0.004370 0.120002 -0.105687 0.022785 -0.001941 -0.062500 0 0 0 0 0 0 3 334251
-0.002218 0.004370 0.120002 -0.105684 0.022775 -0.001933 -0.062500 0 0 0 0 0 0 3 335252
-0.002218 0.004370 0.120002 -0.105687 0.022784 -0.001940 -0.062500 0 0 0 0 0 0 3 336251
-0.002218 0.004370 0.120002 -0.105687 0.022785 -0.001941 -0.062500 0 0 0 0 0 0 3 337251
-0.002218 0.004370 0.120002 -0.105684 0.022775 -0.001933 -0.062500 0 0 0 0 0 0 3 338221
-0.002218 0.004370 0.120002 -0.105687 0.022784 -0.001940 -0.062500 0 0 0 0 0 0 3 339252
-0.002218 0.004370 0.120002 -0.105687 0.022785 -0.001941 -0.062500 0 0 0 0 0 0 3 340252
-0.002218 0.004370 0.120002 -0.105684 0.022775 -0.001933 -0.062500 0 0 0 0 0 0 3 341243
-0.002218 0.004370 0.120002 -0.105687 0.022784 -0.001940 -0.062500 0 0 0 0 0 0 3 342235
-0.002218 0.004370 0.120002 -0.105687 0.022785 -0.001941 -0.062500 0 0 0 0 0 0 3 343317
-0.002218 0.004370 0.120002 -0.105684 0.022775 -0.001933 -0.062500 0 0 0 0 0 0 3 344302
-0.002218 0.004370 0.120002 -0.105687 0.022784 -0.001940 -0.062500 0 0 0 0 0 0 3 345316
-0.002218 0.004370 0.120002 -0.105687 0.022785 -0.001941 -0.062500 0 0 0 0 0 0 3 346299
-0.002218 0.004370 0.120002 -0.105684 0.022775 -0.001933 -0.062500 0 0 0 0 0 0 3 347235
-0.002218 0.004370 0.120002 -0.105695 0.022776 -0.001946 -0.062500 0 0 0 0 0 0 3 348243
-0.002218 0.004370 0.120002 -0.105688 0.022784 -0.001942 -0.062500 0 0 0 0 0 0 3 349234
-0.002218 0.004370 0.120002 -0.105684 0.022775 -0.001934 -0.062500 0 0 0 0 0 0 3 350243
-0.002218 0.004370 0.120002 -0.105687 0.022784 -0.001940 -0.062500 0 0 0 0 0 0 3 351233
-0.002218 0.004370 0.120002 -0.105687 0.022785 -0.001941 -0.062500 0 0 0 0 0 0 3 352242
-0.002218 0.004370 0.120002 -0.105684 0.022775 -0.001934 -0.062500 0 0 0 0 0 0 3 353233
-0.002218 0.004370 0.120002 -0.105687 0.022784 -0.001940 -0.062500 0 0 0 0 0 0 3 354243
-0.002218 0.004370 0.120002 -0.105687 0.022785 -0.001941 -0.062500 0 0 0 0 0 0 3 355234
-0.002218 0.004370 0.120002 -0.105684 0.022775 -0.001934 -0.062500 0 0 0 0 0 0 3 357110
-0.002218 0.004370 0.120002 -0.105687 0.022784 -0.001940 -0.062500 0 0 0 0 0 0 3 359378
-0.002218 0.004370 0.120002 -0.105687 0.022785 -0.001941 -0.062500 0 0 0 0 0 0 3 360245
-0.002218 0.004370 0.120002 -0.105684 0.022775 -0.001934 -0.062500 0 0 0 0 0 0 3 361234
-0.002218 0.004370 0.120002 -0.105676 0.022781 -0.001946 -0.062500 0 0 0 0 0 0 3 362253
-0.002218 0.004370 0.120002 -0.105686 0.022785 -0.001942 -0.062500 0 0 0 0 0 0 3 363253
-0.002218 0.004370 0.120002 -0.105684 0.022775 -0.001934 -0.062500 0 0 0 0 0 0 3 364248
-0.002218 0.004370 0.120002 -0.105687 0.022784 -0.001941 -0.062500 0 0 0 0 0 0 3 365247
-0.002218 0.004370 0.120002 -0.105687 0.022785 -0.001941 -0.062500 0 0 0 0 0 0 3 366246
-0.002218 0.004370 0.120002 -0.105684 0.022775 -0.001934 -0.062500 0 0 0 0 0 0 3 367251
-0.002218 0.004370 0.120002 -0.105687 0.022784 -0.001941 -0.062500 0 0 0 0 0 0 3 368248
-0.002218 0.004370 0.120002 -0.105687 0.022785 -0.001941 -0.062500 0 0 0 0 0 0 3 369249
-0.002218 0.004370 0.120002 -0.105684 0.022775 -0.001934 -0.062500 0 0 0 0 0 0 3 370274
-0.002218 0.004370 0.120002 -0.105687 0.022784 -0.001940 -0.062500 0 0 0 0 0 0 3 371254
-0.002218 0.004370 0.120002 -0.105687 0.022785 -0.001941 -0.062500 0 0 0 0 0 0 3 372241
-0.002218 0.004370 0.120002 -0.105684 0.022775 -0.001934 -0.062500 0 0 0 0 0 0 3 373236
-0.002218 0.004370 0.120002 -0.105687 0.022784 -0.001940 -0.062500 0 0 0 0 0 0 3 374235
-0.002218 0.004370 0.120002 -0.105687 0.022785 -0.001941 -0.062500 0 0 0 0 0 0 3 375245
-0.002218 0.004370 0.120002 -0.105684 0.022775 -0.001934 -0.062500 0 0 0 0 0 0 3 376238
-0.002218 0.004370 0.120002 -0.105687 0.022784 -0.001940 -0.062500 0 0 0 0 0 0 3 377249
-0.002218 0.004370 0.120002 -0.105687 0.022785 -0.001941 -0.062500 0 0 0 0 0 0 3 378245
-0.002218 0.004370 0.120002 -0.105684 0.022775 -0.001934 -0.062500 0 0 0 0 0 0 3 379252
-0.002218 0.004370 0.120002 -0.105687 0.022784 -0.001940 -0.062500 0 0 0 0 0 0 3 380252
-0.002218 0.004370 0.120002 -0.105687 0.022785 -0.001941 -0.062500 0 0 0 0 0 0 3 381254
-0.002218 0.004370 0.120002 -0.105684 0.022775 -0.001934 -0.062500 0 0 0 0 0 0 3 382252
-0.002218 0.004370 0.120002 -0.105687 0.022784 -0.001940 -0.062500 0 0 0 0 0 0 3 383251
-0.002218 0.004370 0.120002 -0.105687 0.022785 -0.001941 -0.062500 0 0 0 0 0 0 3 384250
-0.002218 0.004370 0.120002 -0.105684 0.022775 -0.001934 -0.062500 0 0 0 0 0 0 3 385249
-0.002218 0.004370 0.120002 -0.105687 0.022784 -0.001940 -0.062500 0 0 0 0 0 0 3 386249
-0.002218 0.004370 0.120002 -0.105687 0.022785 -0.001941 -0.062500 0 0 0 0 0 0 3 387257
-0.002218 0.004370 0.120002 -0.105684 0.022775 -0.001934 -0.062500 0 0 0 0 0 0 3 388251
-0.002218 0.004370 0.120002 -0.105687 0.022784 -0.001940 -0.062500 0 0 0 0 0 0 3 389255
-0.002218 0.004370 0.120002 -0.105687 0.022785 -0.001941 -0.062500 0 0 0 0 0 0 3 390249
-0.002218 0.004370 0.120002 -0.105684 0.022775 -0.001934 -0.062500 0 0 0 0 0 0 3 391251
-0.002218 0.004370 0.120002 -0.105687 0.022784 -0.001940 -0.062500 0 0 0 0 0 0 3 392247
-0.002218 0.004370 0.120002 -0.105687 0.022785 -0.001941 -0.062500 0 0 0 0 0 0 3 393249
-0.002218 0.004370 0.120002 -0.105684 0.022775 -0.001934 -0.062500 0 0 0 0 0 0 3 394240
-0.002218 0.004370 0.120002 -0.105687 0.022784 -0.001940 -0.062500 0 0 0 0 0 0 3 395250
-0.002218 0.004370 0.120002 -0.105687 0.022785 -0.001941 -0.062500 0 0 0 0 0 0 3 396249
-0.002218 0.004370 0.120002 -0.105684 0.022775 -0.001934 -0.062500 0 0 0 0 0 0 3 397250
-0.002218 0.004370 0.120002 -0.105687 0.022784 -0.001940 -0.062500 0 0 0 0 0 0 3 398250
-0.002218 0.004370 0.120002 -0.105687 0.022785 -0.001941 -0.062500 0 0 0 0 0 0 3 399249
-0.002218 0.004370 0.120002 -0.105684 0.022775 -0.001934 -0.062500 0 0 0 0 0 0 3 400249
-0.002218 0.004370 0.120002 -0.105687 0.022784 -0.001940 -0.062500 0 0 0 0 0 0 3 401248
-0.002218 0.004370 0.120002 -0.105687 0.022785 -0.001941 -0.062500 0 0 0 0 0 0 3 402249
-0.002218 0.004370 0.120002 -0.105684 0.022775 -0.001934 -0.062500 0 0 0 0 0 0 3 403238
-0.002218 0.004370 0.120002 -0.105687 0.022784 -0.001940 -0.062500 0 0 0 0 0 0 3 404247
-0.002218 0.004370 0.120002 -0.105687 0.022785 -0.001941 -0.062500 0 0 0 0 0 0 3 405248
-0.002218 0.004370 0.120002 -0.105684 0.022775 -0.001934 -0.062500 0 0 0 0 0 0 3 406248
-0.002218 0.004370 0.120002 -0.105687 0.022784 -0.001940 -0.062500 0 0 0 0 0 0 3 407236
-0.002218 0.004370 0.120002 -0.105687 0.022785 -0.001941 -0.062500 0 0 0 0 0 0 3 408247
-0.002218 0.004370 0.120002 -0.105684 0.022775 -0.001934 -0.062500 0 0 0 0 0 0 3 409252
-0.002218 0.004370 0.120002 -0.105687 0.022784 -0.001940 -0.062500 0 0 0 0 0 0 3 410249
-0.002218 0.004370 0.120002 -0.105687 0.022785 -0.001941 -0.062500 0 0 0 0 0 0 3 411250
-0.002218 0.004370 0.120002 -0.105684 0.022775 -0.001934 -0.062500 0 0 0 0 0 0 3 412249
-0.002218 0.004370 0.120002 -0.105687 0.022784 -0.001940 -0.062500 0 0 0 0 0 0 3 413249
-0.002218 0.004370 0.120002 -0.105687 0.022785 -0.001941 -0.062500 0 0 0 0 0 0 3 414248
-0.002218 0.004370 0.120002 -0.105684 0.022775 -0.001933 -0.062500 0 0 0 0 0 0 3 415249
-0.002218 0.004370 0.120002 -0.105687 0.022784 -0.001940 -0.062500 0 0 0 0 0 0 3 416250
-0.002218 0.004370 0.120002 -0.105687 0.022785 -0.001941 -0.062500 0 0 0 0 0 0 3 417248
-0.002218 0.004370 0.120002 -0.105684 0.022775 -0.001933 -0.062500 0 0 0 0 0 0 3 418248
-0.002218 0.004370 0.120002 -0.105687 0.022784 -0.001940 -0.062500 0 0 0 0 0 0 3 419282
-0.002218 0.004370 0.120002 -0.105687 0.022785 -0.001941 -0.062500 0 0 0 0 0 0 3 420234
-0.002218 0.004370 0.120002 -0.105684 0.022775 -0.001933 -0.062500 0 0 0 0 0 0 3 421241
-0.002218 0.004370 0.120002 -0.105687 0.022784 -0.001940 -0.062500 0 0 0 0 0 0 3 422232
-0.002218 0.004370 0.120002 -0.105687 0.022785 -0.001941 -0.062500 0 0 0 0 0 0 3 423312
-0.002218 0.004370 0.120002 -0.105684 0.022775 -0.001933 -0.062500 0 0 0 0 0 0 3 424299
-0.002218 0.004370 0.120002 -0.105687 0.022784 -0.001940 -0.062500 0 0 0 0 0 0 3 425314
-0.002218 0.004370 0.120002 -0.105687 0.022785 -0.001941 -0.062500 0 0 0 0 0 0 3 426297
-0.002218 0.004370 0.120002 -0.105687 0.022785 -0.001941 -0.062500 0 0 0 0 0 0 3 427313
-0.002218 0.004370 0.120002 -0.105684 0.022775 -0.001934 -0.062500 0 0 0 0 0 0 3 428298
-0.002218 0.004370 0.120002 -0.105687 0.022784 -0.001940 -0.062500 0 0 0 0 0 0 3 429310
-0.002218 0.004370 0.120002 -0.105687 0.022785 -0.001941 -0.062500 0 0 0 0 0 0 3 430295
-0.002218 0.004370 0.120002 -0.105684 0.022775 -0.001933 -0.062500 0 0 0 0 0 0 3 431244
-0.002218 0.004370 0.120002 -0.105687 0.022784 -0.001940 -0.062500 0 0 0 0 0 0 3 433139
-0.002218 0.004370 0.120002 -0.105687 0.022785 -0.001941 -0.062500 0 0 0 0 0 0 3 434298
-0.002218 0.004370 0.120002 -0.105684 0.022775 -0.001933 -0.062500 0 0 0 0 0 0 3 435219
-0.002218 0.004370 0.120002 -0.105687 0.022784 -0.001940 -0.062500 0 0 0 0 0 0 3 436237
-0.002218 0.004370 0.120002 -0.105687 0.022785 -0.001941 -0.062500 0 0 0 0 0 0 3 437240
-0.002218 0.004370 0.120002 -0.105684 0.022775 -0.001933 -0.062500 0 0 0 0 0 0 3 438230
-0.002218 0.004370 0.120002 -0.105687 0.022784 -0.001940 -0.062500 0 0 0 0 0 0 3 439240
-0.002218 0.004370 0.120002 -0.105687 0.022785 -0.001941 -0.062500 0 0 0 0 0 0 3 440231
-0.002218 0.004370 0.120002 -0.105684 0.022775 -0.001933 -0.062500 0 0 0 0 0 0 3 441240
-0.002218 0.004370 0.120002 -0.105695 0.022776 -0.001946 -0.062500 0 0 0 0 0 0 3 442230
-0.002218 0.004370 0.120002 -0.105685 0.022774 -0.001934 -0.062500 0 0 0 0 0 0 3 443238
-0.002218 0.004370 0.120002 -0.105687 0.022784 -0.001940 -0.062500 0 0 0 0 0 0 3 444236
-0.002218 0.004370 0.120002 -0.105687 0.022785 -0.001941 -0.062500 0 0 0 0 0 0 3 445241
-0.002218 0.004370 0.120002 -0.105684 0.022775 -0.001934 -0.062500 0 0 0 0 0 0 3 446246
-0.002218 0.004370 0.120002 -0.105687 0.022784 -0.001940 -0.062500 0 0 0 0 0 0 3 447232
-0.002218 0.004370 0.120002 -0.105687 0.022785 -0.001941 -0.062500 0 0 0 0 0 0 3 448250
-0.002218 0.004370 0.120002 -0.105687 0.022785 -0.001941 -0.062500 0 0 0 0 0 0 3 449247
-0.002218 0.004370 0.120002 -0.105684 0.022775 -0.001934 -0.062500 0 0 0 0 0 0 3 450247
-0.002218 0.004370 0.120002 -0.105687 0.022784 -0.001940 -0.062500 0 0 0 0 0 0 3 451251
-0.002218 0.004370 0.120002 -0.105687 0.022785 -0.001941 -0.062500 0 0 0 0 0 0 3 452253
-0.002218 0.004370 0.120002 -0.105684 0.022775 -0.001934 -0.062500 0 0 0 0 0 0 3 453250
-0.002218 0.004370 0.120002 -0.105687 0.022784 -0.001940 -0.062500 0 0 0 0 0 0 3 454247
-0.002218 0.004370 0.120002 -0.105687 0.022785 -0.001941 -0.062500 0 0 0 0 0 0 3 455250
-0.002218 0.004370 0.120002 -0.105684 0.022775 -0.001934 -0.062500 0 0 0 0 0 0 3 456247
-0.002218 0.004370 0.120002 -0.105687 0.022784 -0.001940 -0.062500 0 0 0 0 0 0 3 457247
-0.002218 0.004370 0.120002 -0.105687 0.022785 -0.001941 -0.062500 0 0 0 0 0 0 3 458246
-0.002218 0.004370 0.120002 -0.105684 0.022775 -0.001934 -0.062500 0 0 0 0 0 0 3 459246
-0.002218 0.004370 0.120002 -0.105676 0.022781 -0.001946 -0.062500 0 0 0 0 0 0 3 460248
-0.002218 0.004370 0.120002 -0.105683 0.022774 -0.001934 -0.062500 0 0 0 0 0 0 3 461251
-0.002218 0.004370 0.120002 -0.105687 0.022784 -0.001940 -0.062500 0 0 0 0 0 0 3 462249
-0.002218 0.004370 0.120002 -0.105687 0.022785 -0.001941 -0.062500 0 0 0 0 0 0 3 463247
-0.002218 0.004370 0.120002 -0.105684 0.022775 -0.001934 -0.062500 0 0 0 0 0 0 3 464249
-0.002218 0.004370 0.120002 -0.105687 0.022784 -0.001940 -0.062500 0 0 0 0 0 0 3 465245
-0.002218 0.004370 0.120002 -0.105687 0.022785 -0.001941 -0.062500 0 0 0 0 0 0 3 466248
-0.002218 0.004370 0.120002 -0.105684 0.022775 -0.001934 -0.062500 0 0 0 0 0 0 3 467247
-0.002218 0.004370 0.120002 -0.105687 0.022784 -0.001940 -0.062500 0 0 0 0 0 0 3 468246
-0.002218 0.004370 0.120002 -0.105687 0.022785 -0.001941 -0.062500 0 0 0 0 0 0 3 469244
-0.002218 0.004370 0.120002 -0.105684 0.022775 -0.001934 -0.062500 0 0 0 0 0 0 3 470238
-0.002218 0.004370 0.120002 -0.105687 0.022784 -0.001940 -0.062500 0 0 0 0 0 0 3 471242
-0.002218 0.004370 0.120002 -0.105687 0.022785 -0.001941 -0.062500 0 0 0 0 0 0 3 472246
-0.002218 0.004370 0.120002 -0.105684 0.022775 -0.001934 -0.062500 0 0 0 0 0 0 3 473247
-0.002218 0.004370 0.120002 -0.105687 0.022784 -0.001940 -0.062500 0 0 0 0 0 0 3 474247
-0.002218 0.004370 0.120002 -0.105687 0.022785 -0.001941 -0.062500 0 0 0 0 0 0 3 475243
-0.002218 0.004370 0.120002 -0.105687 0.022785 -0.001941 -0.062500 0 0 0 0 0 0 3 476246
-0.002218 0.004370 0.120002 -0.105684 0.022775 -0.001934 -0.062500 0 0 0 0 0 0 3 477246
-0.002218 0.004370 0.120002 -0.105687 0.022784 -0.001940 -0.062500 0 0 0 0 0 0 3 478245
-0.002218 0.004370 0.120002 -0.105687 0.022785 -0.001941 -0.062500 0 0 0 0 0 0 3 479247
-0.002218 0.004370 0.120002 -0.105684 0.022775 -0.001934 -0.062500 0 0 0 0 0 0 3 480246
-0.002218 0.004370 0.120002 -0.105687 0.022784 -0.001940 -0.062500 0 0 0 0 0 0 3 481244
-0.002218 0.004370 0.120002 -0.105687 0.022785 -0.001941 -0.062500 0 0 0 0 0 0 3 482244
-0.002218 0.004370 0.120002 -0.105684 0.022775 -0.001934 -0.062500 0 0 0 0 0 0 3 483245
-0.002218 0.004370 0.120002 -0.105687 0.022784 -0.001940 -0.062500 0 0 0 0 0 0 3 484249
-0.002218 0.004370 0.120002 -0.105687 0.022785 -0.001941 -0.062500 0 0 0 0 0 0 3 485234
-0.002218 0.004370 0.120002 -0.105684 0.022775 -0.001934 -0.062500 0 0 0 0 0 0 3 486238
-0.002218 0.004370 0.120002 -0.105687 0.022784 -0.001940 -0.062500 0 0 0 0 0 0 3 487248
-0.002218 0.004370 0.120002 -0.105687 0.022785 -0.001941 -0.062500 0 0 0 0 0 0 3 488246
-0.002218 0.004370 0.120002 -0.105684 0.022775 -0.001934 -0.062500 0 0 0 0 0 0 3 489246
-0.002218 0.004370 0.120002 -0.105687 0.022784 -0.001940 -0.062500 0 0 0 0 0 0 3 490246
-0.002218 0.004370 0.120002 -0.105687 0.022785 -0.001941 -0.062500 0 0 0 0 0 0 3 491240
-0.002218 0.004370 0.120002 -0.105684 0.022775 -0.001934 -0.062500 0 0 0 0 0 0 3 492244
-0.002218 0.004370 0.120002 -0.105687 0.022784 -0.001940 -0.062500 0 0 0 0 0 0 3 493246
-0.002218 0.004370 0.120002 -0.105687 0.022785 -0.001941 -0.062500 0 0 0 0 0 0 3 494243
-0.002218 0.004370 0.120002 -0.105684 0.022775 -0.001934 -0.062500 0 0 0 0 0 0 3 495247
-0.002218 0.004370 0.120002 -0.105687 0.022784 -0.001940 -0.062500 0 0 0 0 0 0 3 496234
-0.002218 0.004370 0.120002 -0.105687 0.022785 -0.001941 -0.062500 0 0 0 0 0 0 3 497242
-0.002218 0.004370 0.120002 -0.105684 0.022775 -0.001934 -0.062500 0 0 0 0 0 0 3 498229
-0.002218 0.004370 0.120002 -0.105687 0.022784 -0.001940 -0.062500 0 0 0 0 0 0 3 499310
-0.002218 0.004370 0.120002 -0.105687 0.022785 -0.001941 -0.062500 0 0 0 0 0 0 3 500296
-0.002218 0.004370 0.120002 -0.105684 0.022775 -0.001934 -0.062500 0 0 0 0 0 0 3 501311
-0.002223 0.004387 0.119990 -0.039491 -0.201715 0.159479 -0.062500 0 0 0 0 0 0 3 502295
-0.002239 0.004381 0.119976 0.104850 0.070433 0.220751 -0.062500 0 0 0 0 0 0 3 503237
-0.002247 0.004379 0.119972 0.018975 0.059685 0.111758 -0.062500 0 0 0 0 0 0 3 504229
-0.002251 0.004378 0.119970 -0.040817 0.041540 0.060687 -0.062500 0 0 0 0 0 0 3 505236
-0.002266 0.004363 0.119959 0.096548 0.216433 0.181507 -0.062500 0 0 0 0 0 0 3 506229
-0.002274 0.004356 0.119956 0.013673 0.135833 0.106603 -0.062500 0 0 0 0 0 0 3 507238
-0.002277 0.004352 0.119954 -0.043741 0.080163 0.068754 -0.062500 0 0 0 0 0 0 3 509284
-0.002279 0.004351 0.119954 -0.074320 0.051294 0.054372 -0.062500 0 0 0 0 0 0 3 510239
-0.002280 0.004350 0.119954 -0.089914 0.036931 0.049228 -0.062500 0 0 0 0 0 0 3 511521
-0.002281 0.004349 0.119954 -0.097776 0.029806 0.047428 -0.062500 0 0 0 0 0 0 3 512231
-0.002281 0.004349 0.119954 -0.101714 0.026280 0.046806 -0.062500 0 0 0 0 0 0 3 513237
-0.002281 0.004349 0.119954 -0.103694 0.024530 0.046578 -0.062500 0 0 0 0 0 0 3 514238
-0.002294 0.004335 0.119944 0.064554 0.208152 0.186596 -0.062500 0 0 0 0 0 0 3 515230
-0.002301 0.004328 0.119940 -0.002435 0.131846 0.118379 -0.062500 0 0 0 0 0 0 3 516237
-0.002304 0.004324 0.119939 -0.051817 0.078241 0.082852 -0.062500 0 0 0 0 0 0 3 517228
-0.002306 0.004323 0.119938 -0.078383 0.050351 0.069303 -0.062500 0 0 0 0 0 0 3 518252
-0.002307 0.004322 0.119938 -0.091945 0.036475 0.064444 -0.062500 0 0 0 0 0 0 3 519246
-0.002312 0.004339 0.119927 -0.032718 -0.194876 0.224101 -0.062500 0 0 0 0 0 0 3 520249
-0.002315 0.004347 0.119923 -0.061148 -0.110795 0.144933 -0.062500 0 0 0 0 0 0 3 521243
-0.002317 0.004352 0.119921 -0.082113 -0.047288 0.103844 -0.062500 0 0 0 0 0 0 3 522245
-0.002317 0.004354 0.119921 -0.093587 -0.012867 0.088159 -0.062500 0 0 0 0 0 0 3 523239
-0.002318 0.004355 0.119921 -0.099541 0.004791 0.082560 -0.062500 0 0 0 0 0 0 3 524234
-0.002318 0.004355 0.119921 -0.102587 0.013733 0.080579 -0.062500 0 0 0 0 0 0 3 525227
-0.002318 0.004356 0.119920 -0.104132 0.018240 0.079897 -0.062500 0 0 0 0 0 0 3 526228
-0.002318 0.004356 0.119920 -0.104900 0.020504 0.079651 -0.062500 0 0 0 0 0 0 3 527250
-0.002318 0.004356 0.119920 -0.105296 0.021641 0.079581 -0.062500 0 0 0 0 0 0 3 528221
-0.002318 0.004356 0.119920 -0.105485 0.022213 0.079551 -0.062500 0 0 0 0 0 0 3 529246
-0.002318 0.004356 0.119920 -0.105593 0.022493 0.079533 -0.062500 0 0 0 0 0 0 3 530246
-0.002318 0.004356 0.119920 -0.105640 0.022640 0.079530 -0.062500 0 0 0 0 0 0 3 531260
-0.002318 0.004356 0.119920 -0.105661 0.022710 0.079533 -0.062500 0 0 0 0 0 0 3 532257
-0.002318 0.004356 0.119920 -0.105673 0.022749 0.079531 -0.062500 0 0 0 0 0 0 3 533254
-0.002318 0.004356 0.119920 -0.105678 0.022764 0.079523 -0.062500 0 0 0 0 0 0 3 534254
-0.002318 0.004356 0.119920 -0.105682 0.022777 0.079535 -0.062500 0 0 0 0 0 0 3 535255
-0.002318 0.004356 0.119920 -0.105682 0.022778 0.079536 -0.062500 0 0 0 0 0 0 3 536254
-0.002318 0.004356 0.119920 -0.105690 0.022769 0.079530 -0.062500 0 0 0 0 0 0 3 537253
-0.002318 0.004356 0.119920 -0.105686 0.022788 0.079528 -0.062500 0 0 0 0 0 0 3 538256
-0.002318 0.004356 0.119920 -0.105683 0.022779 0.079536 -0.062500 0 0 0 0 0 0 3 539236
-0.002318 0.004356 0.119920 -0.105693 0.022780 0.079523 -0.062500 0 0 0 0 0 0 3 540252
-0.002318 0.004356 0.119920 -0.105683 0.022778 0.079535 -0.062500 0 0 0 0 0 0 3 541253
-0.002318 0.004356 0.119920 -0.105685 0.022789 0.079529 -0.062500 0 0 0 0 0 0 3 542253
-0.002318 0.004356 0.119920 -0.105682 0.022779 0.079536 -0.062500 0 0 0 0 0 0 3 543254
-0.002318 0.004356 0.119920 -0.105693 0.022780 0.079523 -0.062500 0 0 0 0 0 0 3 544251
-0.002318 0.004356 0.119920 -0.105683 0.022778 0.079535 -0.062500 0 0 0 0 0 0 3 545234
-0.002318 0.004356 0.119920 -0.105685 0.022789 0.079529 -0.062500 0 0 0 0 0 0 3 546252
-0.002318 0.004356 0.119920 -0.105690 0.022770 0.079529 -0.062500 0 0 0 0 0 0 3 547253
-0.002318 0.004356 0.119920 -0.105686 0.022788 0.079528 -0.062500 0 0 0 0 0 0 3 548257
-0.002318 0.004356 0.119920 -0.105683 0.022779 0.079536 -0.062500 0 0 0 0 0 0 3 549260
-0.002318 0.004356 0.119920 -0.105693 0.022780 0.079523 -0.062500 0 0 0 0 0 0 3 550256
-0.002318 0.004356 0.119920 -0.105683 0.022778 0.079535 -0.062500 0 0 0 0 0 0 3 551256
-0.002318 0.004356 0.119920 -0.105685 0.022789 0.079529 -0.062500 0 0 0 0 0 0 3 552251
-0.002318 0.004356 0.119920 -0.105682 0.022779 0.079536 -0.062500 0 0 0 0 0 0 3 553252
-0.002318 0.004356 0.119920 -0.105682 0.022777 0.079517 -0.062500 0 0 0 0 0 0 3 554251
-0.002318 0.004356 0.119920 -0.105682 0.022778 0.079534 -0.062500 0 0 0 0 0 0 3 555255
-0.002318 0.004356 0.119920 -0.105685 0.022788 0.079529 -0.062500 0 0 0 0 0 0 3 556252
-0.002318 0.004356 0.119920 -0.105682 0.022779 0.079536 -0.062500 0 0 0 0 0 0 3 557253
-0.002318 0.004356 0.119920 -0.105693 0.022780 0.079523 -0.062500 0 0 0 0 0 0 3 558255
-0.002318 0.004356 0.119920 -0.105683 0.022778 0.079535 -0.062500 0 0 0 0 0 0 3 559246
-0.002318 0.004356 0.119920 -0.105685 0.022789 0.079529 -0.062500 0 0 0 0 0 0 3 560250
-0.002318 0.004356 0.119920 -0.105690 0.022770 0.079529 -0.062500 0 0 0 0 0 0 3 561253
-0.002318 0.004356 0.119920 -0.105686 0.022788 0.079528 -0.062500 0 0 0 0 0 0 3 562253
-0.002318 0.004356 0.119920 -0.105683 0.022779 0.079535 -0.062500 0 0 0 0 0 0 3 563254
-0.002318 0.004356 0.119920 -0.105685 0.022789 0.079529 -0.062500 0 0 0 0 0 0 3 564256
-0.002318 0.004356 0.119920 -0.105690 0.022770 0.079529 -0.062500 0 0 0 0 0 0 3 565252
-0.002318 0.004356 0.119920 -0.105686 0.022788 0.079528 -0.062500 0 0 0 0 0 0 3 566252
-0.002318 0.004356 0.119920 -0.105683 0.022779 0.079536 -0.062500 0 0 0 0 0 0 3 567254
-0.002318 0.004356 0.119920 -0.105693 0.022780 0.079523 -0.062500 0 0 0 0 0 0 3 568253
-0.002318 0.004356 0.119920 -0.105683 0.022778 0.079535 -0.062500 0 0 0 0 0 0 3 569250
-0.002318 0.004356 0.119920 -0.105685 0.022789 0.079529 -0.062500 0 0 0 0 0 0 3 570243
-0.002318 0.004356 0.119920 -0.105686 0.022790 0.079528 -0.062500 0 0 0 0 0 0 3 571251
-0.002318 0.004356 0.119920 -0.105690 0.022770 0.079529 -0.062500 0 0 0 0 0 0 3 572242
-0.002318 0.004356 0.119920 -0.105686 0.022788 0.079528 -0.062500 0 0 0 0 0 0 3 573252
-0.002318 0.004356 0.119920 -0.105683 0.022779 0.079535 -0.062500 0 0 0 0 0 0 3 574243
-0.002318 0.004356 0.119920 -0.105685 0.022789 0.079529 -0.062500 0 0 0 0 0 0 3 575235
-0.002318 0.004356 0.119920 -0.105690 0.022770 0.079529 -0.062500 0 0 0 0 0 0 3 576226
-0.002318 0.004356 0.119920 -0.105686 0.022788 0.079528 -0.062500 0 0 0 0 0 0 3 577235
-0.002318 0.004356 0.119920 -0.105683 0.022779 0.079535 -0.062500 0 0 0 0 0 0 3 578226
-0.002318 0.004356 0.119920 -0.105693 0.022780 0.079522 -0.062500 0 0 0 0 0 0 3 579236
-0.002318 0.004356 0.119920 -0.105683 0.022778 0.079535 -0.062500 0 0 0 0 0 0 3 580239
-0.002318 0.004356 0.119920 -0.105685 0.022789 0.079529 -0.062500 0 0 0 0 0 0 3 581236
-0.002318 0.004356 0.119920 -0.105682 0.022779 0.079536 -0.062500 0 0 0 0 0 0 3 582226
-0.002318 0.004356 0.119920 -0.105693 0.022780 0.079523 -0.062500 0 0 0 0 0 0 3 583235
-0.002318 0.004356 0.119920 -0.105683 0.022778 0.079535 -0.062500 0 0 0 0 0 0 3 585320
-0.002318 0.004356 0.119920 -0.105685 0.022789 0.079529 -0.062500 0 0 0 0 0 0 3 586237
-0.002318 0.004356 0.119920 -0.105690 0.022770 0.079529 -0.062500 0 0 0 0 0 0 3 587575
-0.002318 0.004356 0.119920 -0.105686 0.022788 0.079528 -0.062500 0 0 0 0 0 0 3 588228
-0.002318 0.004356 0.119920 -0.105683 0.022779 0.079536 -0.062500 0 0 0 0 0 0 3 589236
-0.002318 0.004356 0.119920 -0.105685 0.022789 0.079529 -0.062500 0 0 0 0 0 0 3 590227
-0.002318 0.004356 0.119920 -0.105690 0.022770 0.079529 -0.062500 0 0 0 0 0 0 3 591219
-0.002318 0.004356 0.119920 -0.105686 0.022788 0.079528 -0.062500 0 0 0 0 0 0 3 592242
-0.002318 0.004356 0.119920 -0.105683 0.022779 0.079536 -0.062500 0 0 0 0 0 0 3 593242
-0.002318 0.004356 0.119920 -0.105693 0.022780 0.079523 -0.062500 0 0 0 0 0 0 3 594238
-0.002318 0.004356 0.119920 -0.105683 0.022778 0.079535 -0.062500 0 0 0 0 0 0 3 595244
-0.002318 0.004356 0.119920 -0.105685 0.022789 0.079529 -0.062500 0 0 0 0 0 0 3 596213
-0.002318 0.004356 0.119920 -0.105682 0.022779 0.079536 -0.062500 0 0 0 0 0 0 3 597243
-0.002318 0.004356 0.119920 -0.105693 0.022780 0.079523 -0.062500 0 0 0 0 0 0 3 598244
-0.002318 0.004356 0.119920 -0.105683 0.022778 0.079535 -0.062500 0 0 0 0 0 0 3 599249
-0.002318 0.004356 0.119920 -0.105685 0.022789 0.079529 -0.062500 0 0 0 0 0 0 3 600236
-0.002318 0.004356 0.119920 -0.105686 0.022790 0.079528 -0.062500 0 0 0 0 0 0 3 601239
-0.002318 0.004356 0.119920 -0.105690 0.022770 0.079529 -0.062500 0 0 0 0 0 0 3 602246
-0.002318 0.004356 0.119920 -0.105686 0.022788 0.079528 -0.062500 0 0 0 0 0 0 3 603238
-0.002318 0.004356 0.119920 -0.105683 0.022779 0.079536 -0.062500 0 0 0 0 0 0 3 604247
-0.002318 0.004356 0.119920 -0.105693 0.022780 0.079522 -0.062500 0 0 0 0 0 0 3 605216
-0.002318 0.004356 0.119920 -0.105683 0.022778 0.079535 -0.062500 0 0 0 0 0 0 3 606231
-0.002318 0.004356 0.119920 -0.105685 0.022789 0.079529 -0.062500 0 0 0 0 0 0 3 607244
-0.002318 0.004356 0.119920 -0.105682 0.022779 0.079536 -0.062500 0 0 0 0 0 0 3 608244
-0.002318 0.004356 0.119920 -0.105693 0.022780 0.079523 -0.062500 0 0 0 0 0 0 3 609243
-0.002318 0.004356 0.119920 -0.105683 0.022778 0.079535 -0.062500 0 0 0 0 0 0 3 610243
-0.002318 0.004356 0.119920 -0.105685 0.022789 0.079529 -0.062500 0 0 0 0 0 0 3 611243
-0.002318 0.004356 0.119920 -0.105690 0.022770 0.079529 -0.062500 0 0 0 0 0 0 3 612212
-0.002318 0.004356 0.119920 -0.105686 0.022788 0.079528 -0.062500 0 0 0 0 0 0 3 613211
-0.002323 0.004373 0.119909 -0.039649 -0.201545 0.241005 -0.062500 0 0 0 0 0 0 3 614241
-0.002326 0.004382 0.119905 -0.064626 -0.114127 0.162372 -0.062500 0 0 0 0 0 0 3 615247
-0.002327 0.004387 0.119904 -0.083853 -0.048958 0.121462 -0.062500 0 0 0 0 0 0 3 616245
-0.002328 0.004389 0.119903 -0.094461 -0.013704 0.105831 -0.062500 0 0 0 0 0 0 3 617242
-0.002328 0.004390 0.119903 -0.099976 0.004379 0.100253 -0.062500 0 0 0 0 0 0 3 618241
-0.002328 0.004391 0.119903 -0.102803 0.013526 0.098292 -0.062500 0 0 0 0 0 0 3 619236
-0.002329 0.004391 0.119903 -0.104234 0.018133 0.097609 -0.062500 0 0 0 0 0 0 3 620242
-0.002329 0.004391 0.119903 -0.104953 0.020458 0.097366 -0.062500 0 0 0 0 0 0 3 621240
-0.002329 0.004391 0.119903 -0.105316 0.021615 0.097283 -0.062500 0 0 0 0 0 0 3 622242
-0.002329 0.004391 0.119903 -0.105505 0.022201 0.097264 -0.062500 0 0 0 0 0 0 3 623244
-0.002329 0.004391 0.119903 -0.105593 0.022487 0.097247 -0.062500 0 0 0 0 0 0 3 624241
-0.002329 0.004391 0.119903 -0.105639 0.022635 0.097244 -0.062500 0 0 0 0 0 0 3 625239
-0.002329 0.004391 0.119903 -0.105663 0.022715 0.097240 -0.062500 0 0 0 0 0 0 3 626240
-0.002329 0.004391 0.119903 -0.105680 0.022737 0.097238 -0.062500 0 0 0 0 0 0 3 627242
-0.002329 0.004391 0.119903 -0.105677 0.022758 0.097236 -0.062500 0 0 0 0 0 0 3 628241
-0.002329 0.004391 0.119903 -0.105683 0.022782 0.097241 -0.062500 0 0 0 0 0 0 3 629241
-0.002329 0.004391 0.119903 -0.105692 0.022776 0.097235 -0.062500 0 0 0 0 0 0 3 630240
-0.002329 0.004391 0.119903 -0.105682 0.022773 0.097249 -0.062500 0 0 0 0 0 0 3 631246
-0.002329 0.004391 0.119903 -0.105684 0.022784 0.097243 -0.062500 0 0 0 0 0 0 3 632241
-0.002329 0.004391 0.119903 -0.105692 0.022776 0.097236 -0.062500 0 0 0 0 0 0 3 633238
-0.002329 0.004391 0.119903 -0.105685 0.022784 0.097241 -0.062500 0 0 0 0 0 0 3 634214
-0.002329 0.004391 0.119903 -0.105684 0.022785 0.097242 -0.062500 0 0 0 0 0 0 3 635229
-0.002329 0.004391 0.119903 -0.105684 0.022785 0.097242 -0.062500 0 0 0 0 0 0 3 636236
-0.002329 0.004391 0.119903 -0.105692 0.022776 0.097236 -0.062500 0 0 0 0 0 0 3 637240
-0.002329 0.004391 0.119903 -0.105685 0.022784 0.097241 -0.062500 0 0 0 0 0 0 3 638241
-0.002329 0.004391 0.119903 -0.105684 0.022785 0.097242 -0.062500 0 0 0 0 0 0 3 639243
-0.002329 0.004391 0.119903 -0.105692 0.022776 0.097236 -0.062500 0 0 0 0 0 0 3 640241
-0.002329 0.004391 0.119903 -0.105685 0.022784 0.097241 -0.062500 0 0 0 0 0 0 3 641241
-0.002329 0.004391 0.119903 -0.105684 0.022785 0.097242 -0.062500 0 0 0 0 0 0 3 642240
-0.002329 0.004391 0.119903 -0.105684 0.022785 0.097242 -0.062500 0 0 0 0 0 0 3 643241
-0.002329 0.004391 0.119903 -0.105692 0.022776 0.097236 -0.062500 0 0 0 0 0 0 3 644240
-0.002329 0.004391 0.119903 -0.105685 0.022784 0.097241 -0.062500 0 0 0 0 0 0 3 645239
-0.002329 0.004391 0.119903 -0.105684 0.022785 0.097242 -0.062500 0 0 0 0 0 0 3 646239
-0.002329 0.004391 0.119903 -0.105684 0.022785 0.097242 -0.062500 0 0 0 0 0 0 3 647242
-0.002329 0.004391 0.119903 -0.105692 0.022776 0.097235 -0.062500 0 0 0 0 0 0 3 648234
-0.002329 0.004391 0.119903 -0.105682 0.022773 0.097249 -0.062500 0 0 0 0 0 0 3 649207
-0.002329 0.004391 0.119903 -0.105684 0.022784 0.097243 -0.062500 0 0 0 0 0 0 3 650225
-0.002329 0.004391 0.119903 -0.105692 0.022776 0.097236 -0.062500 0 0 0 0 0 0 3 651233
-0.002329 0.004391 0.119903 -0.105685 0.022784 0.097241 -0.062500 0 0 0 0 0 0 3 652236
-0.002329 0.004391 0.119903 -0.105684 0.022785 0.097242 -0.062500 0 0 0 0 0 0 3 653222
-0.002329 0.004391 0.119903 -0.105692 0.022776 0.097236 -0.062500 0 0 0 0 0 0 3 654233
-0.002329 0.004391 0.119903 -0.105685 0.022784 0.097241 -0.062500 0 0 0 0 0 0 3 655224
-0.002329 0.004391 0.119903 -0.105684 0.022785 0.097242 -0.062500 0 0 0 0 0 0 3 656232
-0.002329 0.004391 0.119903 -0.105684 0.022785 0.097242 -0.062500 0 0 0 0 0 0 3 657223
-0.002329 0.004391 0.119903 -0.105692 0.022776 0.097236 -0.062500 0 0 0 0 0 0 3 658237
-0.002329 0.004391 0.119903 -0.105685 0.022784 0.097241 -0.062500 0 0 0 0 0 0 3 659225
-0.002329 0.004391 0.119903 -0.105684 0.022785 0.097242 -0.062500 0 0 0 0 0 0 3 661484
-0.002334 0.004408 0.119891 -0.039694 -0.201408 0.258824 -0.062500 0 0 0 0 0 0 3 662224
-0.002336 0.004417 0.119887 -0.064644 -0.114072 0.180148 -0.062500 0 0 0 0 0 0 3 663758
-0.002338 0.004422 0.119886 -0.083849 -0.048935 0.139195 -0.062500 0 0 0 0 0 0 3 664234
-0.002338 0.004424 0.119885 -0.094459 -0.013706 0.123560 -0.062500 0 0 0 0 0 0 3 665233
-0.002339 0.004425 0.119885 -0.099987 0.004382 0.117973 -0.062500 0 0 0 0 0 0 3 666246
-0.002339 0.004426 0.119885 -0.102804 0.013524 0.116021 -0.062500 0 0 0 0 0 0 3 667243
-0.002339 0.004426 0.119885 -0.104236 0.018140 0.115330 -0.062500 0 0 0 0 0 0 3 668241
-0.002339 0.004426 0.119885 -0.104952 0.020455 0.115093 -0.062500 0 0 0 0 0 0 3 669241
-0.002339 0.004426 0.119885 -0.105314 0.021611 0.115010 -0.062500 0 0 0 0 0 0 3 670241
-0.002339 0.004426 0.119885 -0.105495 0.022204 0.114977 -0.062500 0 0 0 0 0 0 3 671242
-0.002339 0.004426 0.119885 -0.105594 0.022493 0.114965 -0.062500 0 0 0 0 0 0 3 672240
-0.002339 0.004426 0.119885 -0.105637 0.022632 0.114969 -0.062500 0 0 0 0 0 0 3 673239
-0.002339 0.004426 0.119885 -0.105669 0.022702 0.114959 -0.062500 0 0 0 0 0 0 3 674210
-0.002339 0.004426 0.119885 -0.105675 0.022750 0.114962 -0.062500 0 0 0 0 0 0 3 675256
-0.002339 0.004426 0.119885 -0.105687 0.022758 0.114968 -0.062500 0 0 0 0 0 0 3 676260
-0.002339 0.004426 0.119885 -0.105691 0.022769 0.114962 -0.062500 0 0 0 0 0 0 3 677240
-0.002339 0.004426 0.119885 -0.105684 0.022779 0.114968 -0.062500 0 0 0 0 0 0 3 678257
-0.002339 0.004426 0.119885 -0.105686 0.022790 0.114961 -0.062500 0 0 0 0 0 0 3 679255
-0.002339 0.004426 0.119885 -0.105691 0.022772 0.114961 -0.062500 0 0 0 0 0 0 3 680366
-0.002339 0.004426 0.119885 -0.105683 0.022779 0.114968 -0.062500 0 0 0 0 0 0 3 681257
-0.002339 0.004426 0.119885 -0.105686 0.022790 0.114961 -0.062500 0 0 0 0 0 0 3 682254
-0.002339 0.004426 0.119885 -0.105683 0.022781 0.114968 -0.062500 0 0 0 0 0 0 3 683257
-0.002339 0.004426 0.119885 -0.105691 0.022771 0.114962 -0.062500 0 0 0 0 0 0 3 684243
-0.002339 0.004426 0.119885 -0.105687 0.022789 0.114960 -0.062500 0 0 0 0 0 0 3 685244
-0.002339 0.004426 0.119885 -0.105683 0.022781 0.114968 -0.062500 0 0 0 0 0 0 3 686249
-0.002339 0.004426 0.119885 -0.105691 0.022771 0.114962 -0.062500 0 0 0 0 0 0 3 687254
-0.002339 0.004426 0.119885 -0.105687 0.022789 0.114960 -0.062500 0 0 0 0 0 0 3 688373
-0.002339 0.004426 0.119885 -0.105683 0.022781 0.114968 -0.062500 0 0 0 0 0 0 3 689374
-0.002339 0.004426 0.119885 -0.105686 0.022790 0.114961 -0.062500 0 0 0 0 0 0 3 690366
-0.002339 0.004426 0.119885 -0.105691 0.022772 0.114961 -0.062500 0 0 0 0 0 0 3 691252
-0.002339 0.004426 0.119885 -0.105683 0.022779 0.114968 -0.062500 0 0 0 0 0 0 3 692380
-0.002339 0.004426 0.119885 -0.105686 0.022790 0.114961 -0.062500 0 0 0 0 0 0 3 693380
-0.002339 0.004426 0.119885 -0.105683 0.022781 0.114968 -0.062500 0 0 0 0 0 0 3 694247
-0.002339 0.004426 0.119885 -0.105691 0.022771 0.114962 -0.062500 0 0 0 0 0 0 3 695357
-0.002339 0.004426 0.119885 -0.105687 0.022789 0.114960 -0.062500 0 0 0 0 0 0 3 696375
-0.002339 0.004426 0.119885 -0.105683 0.022781 0.114968 -0.062500 0 0 0 0 0 0 3 697374
-0.002339 0.004426 0.119885 -0.105691 0.022771 0.114962 -0.062500 0 0 0 0 0 0 3 698376
-0.002339 0.004426 0.119885 -0.105687 0.022789 0.114960 -0.062500 0 0 0 0 0 0 3 699374
-0.002339 0.004426 0.119885 -0.105683 0.022781 0.114968 -0.062500 0 0 0 0 0 0 3 700355
-0.002339 0.004426 0.119885 -0.105686 0.022790 0.114961 -0.062500 0 0 0 0 0 0 3 701373
-0.002358 0.004431 0.119895 0.156355 -0.061967 -0.019227 -0.062500 0 0 0 0 0 0 3 702373
-0.002368 0.004433 0.119898 0.056089 -0.035419 0.046203 -0.062500 0 0 0 0 0 0 3 703375
-0.002372 0.004434 0.119899 -0.015719 -0.017705 0.080184 -0.062500 0 0 0 0 0 0 3 704373
-0.002375 0.004435 0.119900 -0.053512 -0.008861 0.093138 -0.062500 0 0 0 0 0 0 3 705373
-0.002376 0.004435 0.119900 -0.072495 -0.004598 0.097764 -0.062500 0 0 0 0 0 0 3 706252
-0.002376 0.004435 0.119900 -0.081979 -0.002547 0.099387 -0.062500 0 0 0 0 0 0 3 707356
-0.002377 0.004435 0.119900 -0.086696 -0.001527 0.099962 -0.062500 0 0 0 0 0 0 3 708375
-0.002377 0.004435 0.119900 -0.089045 -0.001038 0.100152 -0.062500 0 0 0 0 0 0 3 709373
-0.002377 0.004435 0.119900 -0.090224 -0.000796 0.100212 -0.062500 0 0 0 0 0 0 3 710372
-0.002377 0.004435 0.119900 -0.090819 -0.000673 0.100242 -0.062500 0 0 0 0 0 0 3 711373
-0.002377 0.004435 0.119900 -0.091105 -0.000620 0.100255 -0.062500 0 0 0 0 0 0 3 712373
-0.002377 0.004435 0.119900 -0.091247 -0.000589 0.100258 -0.062500 0 0 0 0 0 0 3 713241
-0.002377 0.004435 0.119900 -0.091322 -0.000562 0.100261 -0.062500 0 0 0 0 0 0 3 714376
-0.002377 0.004435 0.119900 -0.091372 -0.000561 0.100254 -0.062500 0 0 0 0 0 0 3 715431
-0.002377 0.004435 0.119900 -0.091388 -0.000558 0.100259 -0.062500 0 0 0 0 0 0 3 716442
-0.002377 0.004435 0.119900 -0.091390 -0.000557 0.100260 -0.062500 0 0 0 0 0 0 3 717406
-0.002377 0.004435 0.119900 -0.091390 -0.000557 0.100260 -0.062500 0 0 0 0 0 0 3 718281
-0.002377 0.004435 0.119900 -0.091393 -0.000547 0.100252 -0.062500 0 0 0 0 0 0 3 719408
-0.002377 0.004435 0.119900 -0.091391 -0.000556 0.100259 -0.062500 0 0 0 0 0 0 3 720431
-0.002377 0.004435 0.119900 -0.091410 -0.000563 0.100259 -0.062500 0 0 0 0 0 0 3 721408
-0.002377 0.004435 0.119900 -0.091395 -0.000547 0.100252 -0.062500 0 0 0 0 0 0 3 722314
-0.002377 0.004435 0.119900 -0.091402 -0.000553 0.100265 -0.062500 0 0 0 0 0 0 3 723409
-0.002377 0.004435 0.119900 -0.091392 -0.000557 0.100261 -0.062500 0 0 0 0 0 0 3 724432
-0.002396 0.004440 0.119909 0.156483 -0.061980 -0.033801 -0.062500 0 0 0 0 0 0 3 725407
-0.002405 0.004442 0.119913 0.056139 -0.035427 0.031557 -0.062500 0 0 0 0 0 0 3 726437
-0.002410 0.004443 0.119914 -0.015697 -0.017709 0.065512 -0.062500 0 0 0 0 0 0 3 727432
-0.002412 0.004444 0.119914 -0.053502 -0.008873 0.078455 -0.062500 0 0 0 0 0 0 3 728433
-0.002414 0.004444 0.119914 -0.072504 -0.004607 0.083079 -0.062500 0 0 0 0 0 0 3 729428
-0.002414 0.004444 0.119914 -0.081968 -0.002530 0.084697 -0.062500 0 0 0 0 0 0 3 730289
-0.002434 0.004449 0.119924 0.161312 -0.062981 -0.048643 -0.062500 0 0 0 0 0 0 3 731343
-0.002443 0.004451 0.119927 0.058545 -0.035919 0.016836 -0.062500 0 0 0 0 0 0 3 732355
-0.002448 0.004452 0.119928 -0.014492 -0.017966 0.050813 -0.062500 0 0 0 0 0 0 3 733346
-0.002450 0.004453 0.119929 -0.052915 -0.008983 0.063771 -0.062500 0 0 0 0 0 0 3 734354
-0.002451 0.004453 0.119929 -0.072198 -0.004664 0.068391 -0.062500 0 0 0 0 0 0 3 735347
-0.002452 0.004453 0.119929 -0.081835 -0.002569 0.070020 -0.062500 0 0 0 0 0 0 3 737544
-0.002471 0.004458 0.119939 0.161512 -0.063010 -0.063176 -0.062500 0 0 0 0 0 0 3 738346
-0.002481 0.004460 0.119942 0.058648 -0.035939 0.002218 -0.062500 0 0 0 0 0 0 3 739791
-0.002486 0.004461 0.119943 -0.014452 -0.017974 0.036165 -0.062500 0 0 0 0 0 0 3 740358
-0.002488 0.004462 0.119944 -0.052883 -0.008990 0.049118 -0.062500 0 0 0 0 0 0 3 741346
-0.002489 0.004462 0.119944 -0.072196 -0.004664 0.053742 -0.062500 0 0 0 0 0 0 3 742355
-0.002490 0.004462 0.119944 -0.081827 -0.002570 0.055361 -0.062500 0 0 0 0 0 0 3 743347
-0.002490 0.004462 0.119944 -0.086617 -0.001544 0.055927 -0.062500 0 0 0 0 0 0 3 744346
-0.002490 0.004462 0.119944 -0.089018 -0.001054 0.056125 -0.062500 0 0 0 0 0 0 3 745355
-0.002490 0.004462 0.119944 -0.090209 -0.000790 0.056189 -0.062500 0 0 0 0 0 0 3 746346
-0.002490 0.004462 0.119944 -0.090803 -0.000677 0.056206 -0.062500 0 0 0 0 0 0 3 747354
-0.002491 0.004462 0.119944 -0.091100 -0.000621 0.056223 -0.062500 0 0 0 0 0 0 3 748360
-0.002491 0.004462 0.119944 -0.091244 -0.000590 0.056226 -0.062500 0 0 0 0 0 0 3 749362
-0.002491 0.004462 0.119944 -0.091327 -0.000572 0.056223 -0.062500 0 0 0 0 0 0 3 750367
-0.002510 0.004467 0.119953 0.156902 -0.062042 -0.077392 -0.062500 0 0 0 0 0 0 3 751348
-0.002519 0.004469 0.119957 0.058776 -0.060058 -0.012262 -0.062500 0 0 0 0 0 0 3 752224
-0.002524 0.004470 0.119958 -0.013184 -0.042321 0.021579 -0.062500 0 0 0 0 0 0 3 753354
-0.002526 0.004471 0.119958 -0.051036 -0.033456 0.034481 -0.062500 0 0 0 0 0 0 3 754362
-0.002527 0.004471 0.119958 -0.070045 -0.029197 0.039097 -0.062500 0 0 0 0 0 0 3 755365
-0.002528 0.004471 0.119958 -0.079537 -0.027125 0.040702 -0.062500 0 0 0 0 0 0 3 756359
-0.002528 0.004471 0.119958 -0.084254 -0.026123 0.041281 -0.062500 0 0 0 0 0 0 3 757362
-0.002528 0.004471 0.119958 -0.086609 -0.025624 0.041480 -0.062500 0 0 0 0 0 0 3 758364
-0.002528 0.004471 0.119958 -0.087789 -0.025381 0.041539 -0.062500 0 0 0 0 0 0 3 759353
-0.002528 0.004471 0.119958 -0.088377 -0.025250 0.041575 -0.062500 0 0 0 0 0 0 3 760362
-0.002528 0.004471 0.119958 -0.088673 -0.025194 0.041574 -0.062500 0 0 0 0 0 0 3 761362
-0.002523 0.004454 0.119970 -0.157012 0.223443 -0.120396 -0.062500 0 0 0 0 0 0 3 762363
-0.002521 0.004445 0.119974 -0.132382 0.136308 -0.041487 -0.062500 0 0 0 0 0 0 3 763363
-0.002519 0.004441 0.119975 -0.113261 0.071208 -0.000443 -0.062500 0 0 0 0 0 0 3 764362
-0.002519 0.004438 0.119976 -0.102656 0.035955 0.015210 -0.062500 0 0 0 0 0 0 3 765240
-0.002518 0.004437 0.119976 -0.097129 0.017871 0.020806 -0.062500 0 0 0 0 0 0 3 766368
-0.002518 0.004437 0.119976 -0.094295 0.008712 0.022767 -0.062500 0 0 0 0 0 0 3 767359
-0.002518 0.004436 0.119976 -0.092855 0.004082 0.023450 -0.062500 0 0 0 0 0 0 3 768361
-0.002518 0.004436 0.119976 -0.092129 0.001774 0.023694 -0.062500 0 0 0 0 0 0 3 769362
-0.002518 0.004436 0.119976 -0.091773 0.000610 0.023772 -0.062500 0 0 0 0 0 0 3 770331
-0.002518 0.004436 0.119976 -0.091587 0.000035 0.023804 -0.062500 0 0 0 0 0 0 3 771437
-0.002518 0.004436 0.119976 -0.091496 -0.000262 0.023810 -0.062500 0 0 0 0 0 0 3 772435
-0.002518 0.004436 0.119976 -0.091442 -0.000403 0.023818 -0.062500 0 0 0 0 0 0 3 773433
-0.002518 0.004436 0.119976 -0.091417 -0.000482 0.023823 -0.062500 0 0 0 0 0 0 3 774436
-0.002518 0.004436 0.119976 -0.091408 -0.000512 0.023819 -0.062500 0 0 0 0 0 0 3 775410
-0.002518 0.004436 0.119976 -0.091412 -0.000534 0.023819 -0.062500 0 0 0 0 0 0 3 776410
-0.002518 0.004436 0.119976 -0.091397 -0.000550 0.023821 -0.062500 0 0 0 0 0 0 3 777408
-0.002518 0.004436 0.119976 -0.091408 -0.000548 0.023827 -0.062500 0 0 0 0 0 0 3 778409
-0.002518 0.004436 0.119976 -0.091405 -0.000560 0.023815 -0.062500 0 0 0 0 0 0 3 779437
-0.002518 0.004436 0.119976 -0.091397 -0.000552 0.023821 -0.062500 0 0 0 0 0 0 3 780440
-0.002518 0.004436 0.119976 -0.091396 -0.000551 0.023821 -0.062500 0 0 0 0 0 0 3 781455
-0.002518 0.004436 0.119976 -0.091404 -0.000560 0.023815 -0.062500 0 0 0 0 0 0 3 782442
-0.002518 0.004436 0.119976 -0.091397 -0.000552 0.023820 -0.062500 0 0 0 0 0 0 3 783451
-0.002518 0.004436 0.119976 -0.091396 -0.000551 0.023821 -0.062500 0 0 0 0 0 0 3 784417
-0.002518 0.004436 0.119976 -0.091396 -0.000551 0.023821 -0.062500 0 0 0 0 0 0 3 785409
-0.002518 0.004436 0.119976 -0.091404 -0.000560 0.023814 -0.062500 0 0 0 0 0 0 3 786410
-0.002518 0.004436 0.119976 -0.091408 -0.000549 0.023826 -0.062500 0 0 0 0 0 0 3 787410
-0.002518 0.004436 0.119976 -0.091397 -0.000551 0.023821 -0.062500 0 0 0 0 0 0 3 788410
-0.002518 0.004436 0.119976 -0.091396 -0.000551 0.023821 -0.062500 0 0 0 0 0 0 3 789443
-0.002518 0.004436 0.119976 -0.091404 -0.000560 0.023815 -0.062500 0 0 0 0 0 0 3 790438
-0.002518 0.004436 0.119976 -0.091397 -0.000552 0.023820 -0.062500 0 0 0 0 0 0 3 791437
-0.002518 0.004436 0.119976 -0.091396 -0.000551 0.023821 -0.062500 0 0 0 0 0 0 3 792440
-0.002518 0.004436 0.119976 -0.091404 -0.000560 0.023814 -0.062500 0 0 0 0 0 0 3 793429
-0.002518 0.004436 0.119976 -0.091393 -0.000563 0.023827 -0.062500 0 0 0 0 0 0 3 794439
-0.002518 0.004436 0.119976 -0.091396 -0.000552 0.023822 -0.062500 0 0 0 0 0 0 3 795408
-0.002513 0.004419 0.119988 -0.157199 0.223611 -0.138045 -0.062500 0 0 0 0 0 0 3 796407
-0.002510 0.004410 0.119992 -0.132474 0.136387 -0.059177 -0.062500 0 0 0 0 0 0 3 797435
-0.002509 0.004405 0.119993 -0.113298 0.071239 -0.018180 -0.062500 0 0 0 0 0 0 3 798404
-0.002508 0.004403 0.119994 -0.102692 0.035960 -0.002533 -0.062500 0 0 0 0 0 0 3 799436
-0.002508 0.004402 0.119994 -0.097144 0.017873 0.003056 -0.062500 0 0 0 0 0 0 3 800437
-0.002508 0.004402 0.119994 -0.094303 0.008700 0.005020 -0.062500 0 0 0 0 0 0 3 801405
-0.002508 0.004401 0.119994 -0.092849 0.004096 0.005707 -0.062500 0 0 0 0 0 0 3 802404
-0.002507 0.004401 0.119994 -0.092130 0.001780 0.005945 -0.062500 0 0 0 0 0 0 3 803397
-0.002502 0.004384 0.120005 -0.157621 0.224909 -0.155733 -0.062500 0 0 0 0 0 0 3 804413
-0.002500 0.004375 0.120010 -0.132682 0.137025 -0.076894 -0.062500 0 0 0 0 0 0 3 805411
-0.002498 0.004370 0.120011 -0.113394 0.071549 -0.035898 -0.062500 0 0 0 0 0 0 3 806428
-0.002498 0.004368 0.120011 -0.102731 0.036123 -0.020263 -0.062500 0 0 0 0 0 0 3 807413
-0.002497 0.004367 0.120012 -0.097156 0.017950 -0.014678 -0.062500 0 0 0 0 0 0 3 808426
-0.002497 0.004366 0.120012 -0.094316 0.008748 -0.012718 -0.062500 0 0 0 0 0 0 3 809411
-0.002497 0.004366 0.120012 -0.092867 0.004119 -0.012032 -0.062500 0 0 0 0 0 0 3 810426
-0.002497 0.004366 0.120012 -0.092134 0.001787 -0.011794 -0.062500 0 0 0 0 0 0 3 811412
-0.002497 0.004366 0.120012 -0.091765 0.000619 -0.011704 -0.062500 0 0 0 0 0 0 3 815192
-0.002497 0.004366 0.120012 -0.091594 0.000026 -0.011684 -0.062500 0 0 0 0 0 0 3 817325
-0.002497 0.004366 0.120012 -0.091488 -0.000256 -0.011667 -0.062500 0 0 0 0 0 0 3 818344
-0.002497 0.004366 0.120012 -0.091449 -0.000412 -0.011670 -0.062500 0 0 0 0 0 0 3 819344
-0.002492 0.004349 0.120023 -0.157306 0.223942 -0.173301 -0.062500 0 0 0 0 0 0 3 820352
-0.002489 0.004340 0.120027 -0.132522 0.136540 -0.094554 -0.062500 0 0 0 0 0 0 3 821343
-0.002488 0.004335 0.120029 -0.113326 0.071293 -0.053601 -0.062500 0 0 0 0 0 0 3 822352
-0.002500 0.004319 0.120019 0.066310 0.220411 0.102603 -0.062500 0 0 0 0 0 0 3 823344
-0.002506 0.004311 0.120016 0.005560 0.126469 0.039779 -0.062500 0 0 0 0 0 0 3 824351
-0.002510 0.004307 0.120015 -0.040656 0.063931 0.006105 -0.062500 0 0 0 0 0 0 3 825443
-0.002511 0.004305 0.120014 -0.065650 0.031552 -0.006820 -0.062500 0 0 0 0 0 0 3 826357
-0.002512 0.004304 0.120014 -0.078431 0.015396 -0.011454 -0.062500 0 0 0 0 0 0 3 827346
-0.002512 0.004303 0.120014 -0.084880 0.007392 -0.013091 -0.062500 0 0 0 0 0 0 3 828354
-0.002513 0.004303 0.120014 -0.088138 0.003408 -0.013651 -0.062500 0 0 0 0 0 0 3 829344
-0.002513 0.004303 0.120014 -0.089767 0.001419 -0.013854 -0.062500 0 0 0 0 0 0 3 830347
-0.002513 0.004303 0.120014 -0.090572 0.000429 -0.013919 -0.062500 0 0 0 0 0 0 3 831356
-0.002513 0.004303 0.120014 -0.090980 -0.000064 -0.013945 -0.062500 0 0 0 0 0 0 3 832363
-0.002513 0.004303 0.120014 -0.091196 -0.000308 -0.013962 -0.062500 0 0 0 0 0 0 3 833356
-0.002513 0.004303 0.120014 -0.091292 -0.000437 -0.013954 -0.062500 0 0 0 0 0 0 3 834348
-0.002513 0.004303 0.120014 -0.091354 -0.000489 -0.013959 -0.062500 0 0 0 0 0 0 3 835340
-0.002513 0.004303 0.120014 -0.091373 -0.000522 -0.013965 -0.062500 0 0 0 0 0 0 3 836357
-0.002513 0.004303 0.120014 -0.091391 -0.000542 -0.013959 -0.062500 0 0 0 0 0 0 3 837348
-0.002513 0.004303 0.120014 -0.091393 -0.000544 -0.013958 -0.062500 0 0 0 0 0 0 3 838370
-0.002513 0.004303 0.120014 -0.091393 -0.000544 -0.013958 -0.062500 0 0 0 0 0 0 3 839337
-0.002513 0.004303 0.120014 -0.091398 -0.000563 -0.013957 -0.062500 0 0 0 0 0 0 3 840366
-0.002513 0.004303 0.120014 -0.091401 -0.000555 -0.013964 -0.062500 0 0 0 0 0 0 3 841332
-0.002513 0.004303 0.120014 -0.091394 -0.000545 -0.013959 -0.062500 0 0 0 0 0 0 3 842357
-0.002513 0.004303 0.120014 -0.091398 -0.000563 -0.013957 -0.062500 0 0 0 0 0 0 3 843360
-0.002513 0.004303 0.120014 -0.091401 -0.000555 -0.013964 -0.062500 0 0 0 0 0 0 3 844357
-0.002513 0.004303 0.120014 -0.091394 -0.000545 -0.013959 -0.062500 0 0 0 0 0 0 3 845360
-0.002513 0.004303 0.120014 -0.091410 -0.000560 -0.013951 -0.062500 0 0 0 0 0 0 3 846357
-0.002513 0.004303 0.120014 -0.091403 -0.000554 -0.013963 -0.062500 0 0 0 0 0 0 3 847360
-0.002526 0.004289 0.120004 0.077501 0.183782 0.126766 -0.062500 0 0 0 0 0 0 3 848349
-0.002532 0.004282 0.120000 0.011273 0.107990 0.058291 -0.062500 0 0 0 0 0 0 3 849353
-0.002536 0.004278 0.119999 -0.037783 0.054644 0.022616 -0.062500 0 0 0 0 0 0 3 850354
-0.002537 0.004277 0.119999 -0.064190 0.026886 0.008981 -0.062500 0 0 0 0 0 0 3 851361
-0.002538 0.004276 0.119999 -0.077700 0.013077 0.004114 -0.062500 0 0 0 0 0 0 3 852357
-0.002539 0.004275 0.119999 -0.084521 0.006228 0.002404 -0.062500 0 0 0 0 0 0 3 853360
-0.002539 0.004275 0.119999 -0.087942 0.002812 0.001799 -0.062500 0 0 0 0 0 0 3 854352
-0.002539 0.004275 0.119999 -0.089671 0.001123 0.001595 -0.062500 0 0 0 0 0 0 3 855360
-0.002539 0.004275 0.119999 -0.090534 0.000285 0.001514 -0.062500 0 0 0 0 0 0 3 856360
-0.002539 0.004275 0.119999 -0.090968 -0.000127 0.001501 -0.062500 0 0 0 0 0 0 3 857358
-0.002539 0.004275 0.119999 -0.091178 -0.000354 0.001492 -0.062500 0 0 0 0 0 0 3 858359
-0.002539 0.004275 0.119999 -0.091295 -0.000447 0.001486 -0.062500 0 0 0 0 0 0 3 859358
-0.002539 0.004275 0.119999 -0.091336 -0.000500 0.001487 -0.062500 0 0 0 0 0 0 3 860358
-0.002539 0.004275 0.119999 -0.091375 -0.000528 0.001474 -0.062500 0 0 0 0 0 0 3 861329
-0.002544 0.004292 0.119987 -0.025508 -0.225156 0.162897 -0.062500 0 0 0 0 0 0 3 862357
-0.002547 0.004301 0.119983 -0.050302 -0.137576 0.084330 -0.062500 0 0 0 0 0 0 3 863435
-0.002548 0.004306 0.119982 -0.069482 -0.072322 0.043421 -0.062500 0 0 0 0 0 0 3 864426
-0.002549 0.004308 0.119981 -0.080110 -0.037056 0.027798 -0.062500 0 0 0 0 0 0 3 865423
-0.002549 0.004309 0.119981 -0.085663 -0.018963 0.022209 -0.062500 0 0 0 0 0 0 3 866402
-0.002549 0.004310 0.119981 -0.088499 -0.009810 0.020249 -0.062500 0 0 0 0 0 0 3 867405
-0.002549 0.004310 0.119981 -0.089933 -0.005201 0.019546 -0.062500 0 0 0 0 0 0 3 868400
-0.002549 0.004310 0.119981 -0.090662 -0.002882 0.019315 -0.062500 0 0 0 0 0 0 3 869403
-0.002550 0.004310 0.119981 -0.091038 -0.001722 0.019239 -0.062500 0 0 0 0 0 0 3 870435
-0.002550 0.004310 0.119981 -0.091207 -0.001141 0.019208 -0.062500 0 0 0 0 0 0 3 871430
-0.002550 0.004310 0.119981 -0.091308 -0.000842 0.019189 -0.062500 0 0 0 0 0 0 3 872436
-0.002550 0.004310 0.119981 -0.091343 -0.000694 0.019199 -0.062500 0 0 0 0 0 0 3 873431
-0.002550 0.004310 0.119981 -0.091375 -0.000623 0.019190 -0.062500 0 0 0 0 0 0 3 874411
-0.002550 0.004310 0.119981 -0.091384 -0.000594 0.019194 -0.062500 0 0 0 0 0 0 3 875427
-0.002550 0.004310 0.119981 -0.091400 -0.000578 0.019193 -0.062500 0 0 0 0 0 0 3 876437
-0.002550 0.004310 0.119981 -0.091397 -0.000557 0.019192 -0.062500 0 0 0 0 0 0 3 877403
-0.002550 0.004310 0.119981 -0.091397 -0.000555 0.019192 -0.062500 0 0 0 0 0 0 3 878401
-0.002550 0.004310 0.119981 -0.091405 -0.000563 0.019186 -0.062500 0 0 0 0 0 0 3 879403
-0.002550 0.004310 0.119981 -0.091397 -0.000555 0.019191 -0.062500 0 0 0 0 0 0 3 880429
-0.002550 0.004310 0.119981 -0.091397 -0.000555 0.019192 -0.062500 0 0 0 0 0 0 3 881402
-0.002555 0.004327 0.119969 -0.009208 -0.240506 0.180716 -0.062500 0 0 0 0 0 0 3 882426
-0.002557 0.004336 0.119965 -0.033980 -0.152988 0.102091 -0.062500 0 0 0 0 0 0 3 883431
-0.002559 0.004341 0.119964 -0.053144 -0.087783 0.061158 -0.062500 0 0 0 0 0 0 3 884402
-0.002559 0.004343 0.119963 -0.063773 -0.052513 0.045524 -0.062500 0 0 0 0 0 0 3 885430
-0.002560 0.004344 0.119963 -0.069305 -0.034420 0.039927 -0.062500 0 0 0 0 0 0 3 886426
-0.002560 0.004345 0.119963 -0.072149 -0.025266 0.037968 -0.062500 0 0 0 0 0 0 3 887409
-0.002560 0.004345 0.119963 -0.073584 -0.020658 0.037284 -0.062500 0 0 0 0 0 0 3 891981
-0.002560 0.004345 0.119963 -0.074310 -0.018351 0.037042 -0.062500 0 0 0 0 0 0 3 892424
-0.002560 0.004345 0.119963 -0.074674 -0.017195 0.036958 -0.062500 0 0 0 0 0 0 3 895470
-0.002560 0.004345 0.119963 -0.074856 -0.016602 0.036926 -0.062500 0 0 0 0 0 0 3 896427
-0.002560 0.004345 0.119963 -0.074955 -0.016312 0.036913 -0.062500 0 0 0 0 0 0 3 897430
-0.002560 0.004345 0.119963 -0.075002 -0.016164 0.036910 -0.062500 0 0 0 0 0 0 3 898442
-0.002560 0.004345 0.119963 -0.075023 -0.016094 0.036913 -0.062500 0 0 0 0 0 0 3 899352
-0.002560 0.004345 0.119963 -0.075035 -0.016055 0.036911 -0.062500 0 0 0 0 0 0 3 900342
-0.002560 0.004345 0.119963 -0.075048 -0.016048 0.036917 -0.062500 0 0 0 0 0 0 3 901350
-0.002560 0.004345 0.119963 -0.075044 -0.016028 0.036917 -0.062500 0 0 0 0 0 0 3 902342
-0.002560 0.004345 0.119963 -0.075052 -0.016035 0.036910 -0.062500 0 0 0 0 0 0 3 903443
-0.002560 0.004345 0.119963 -0.075048 -0.016016 0.036909 -0.062500 0 0 0 0 0 0 3 904344
-0.002560 0.004345 0.119963 -0.075044 -0.016025 0.036916 -0.062500 0 0 0 0 0 0 3 905352
-0.002560 0.004345 0.119963 -0.075047 -0.016015 0.036909 -0.062500 0 0 0 0 0 0 3 906343
-0.002560 0.004345 0.119963 -0.075044 -0.016025 0.036916 -0.062500 0 0 0 0 0 0 3 907349
-0.002560 0.004345 0.119963 -0.075047 -0.016015 0.036909 -0.062500 0 0 0 0 0 0 3 908345
-0.002560 0.004345 0.119963 -0.075044 -0.016025 0.036916 -0.062500 0 0 0 0 0 0 3 909350
-0.002560 0.004345 0.119963 -0.075055 -0.016024 0.036903 -0.062500 0 0 0 0 0 0 3 910341
-0.002560 0.004345 0.119963 -0.075045 -0.016026 0.036915 -0.062500 0 0 0 0 0 0 3 911350
-0.002560 0.004345 0.119963 -0.075047 -0.016015 0.036909 -0.062500 0 0 0 0 0 0 3 912341
-0.002560 0.004345 0.119963 -0.075056 -0.016022 0.036922 -0.062500 0 0 0 0 0 0 3 913522
-0.002560 0.004345 0.119963 -0.075048 -0.016015 0.036910 -0.062500 0 0 0 0 0 0 3 914344
-0.002560 0.004345 0.119963 -0.075044 -0.016025 0.036916 -0.062500 0 0 0 0 0 0 3 915346
-0.002560 0.004345 0.119963 -0.075047 -0.016015 0.036909 -0.062500 0 0 0 0 0 0 3 916343
-0.002560 0.004345 0.119963 -0.075044 -0.016025 0.036916 -0.062500 0 0 0 0 0 0 3 917355
-0.002560 0.004345 0.119963 -0.075055 -0.016024 0.036903 -0.062500 0 0 0 0 0 0 3 918348
-0.002560 0.004345 0.119963 -0.075045 -0.016026 0.036915 -0.062500 0 0 0 0 0 0 3 919360
-0.002560 0.004345 0.119963 -0.075047 -0.016015 0.036909 -0.062500 0 0 0 0 0 0 3 920357
-0.002560 0.004345 0.119963 -0.075044 -0.016025 0.036916 -0.062500 0 0 0 0 0 0 3 921357
-0.002560 0.004345 0.119963 -0.075047 -0.016015 0.036909 -0.062500 0 0 0 0 0 0 3 922357
-0.002560 0.004345 0.119963 -0.075056 -0.016022 0.036922 -0.062500 0 0 0 0 0 0 3 923356
-0.002560 0.004345 0.119963 -0.075048 -0.016015 0.036910 -0.062500 0 0 0 0 0 0 3 924356
-0.002560 0.004345 0.119963 -0.075047 -0.016014 0.036909 -0.062500 0 0 0 0 0 0 3 925356
-0.002560 0.004345 0.119963 -0.075044 -0.016025 0.036916 -0.062500 0 0 0 0 0 0 3 926356
-0.002560 0.004345 0.119963 -0.075055 -0.016024 0.036903 -0.062500 0 0 0 0 0 0 3 927358
-0.002560 0.004345 0.119963 -0.075045 -0.016026 0.036915 -0.062500 0 0 0 0 0 0 3 928328
-0.002560 0.004345 0.119963 -0.075047 -0.016015 0.036909 -0.062500 0 0 0 0 0 0 3 929357
-0.002560 0.004345 0.119963 -0.075044 -0.016025 0.036916 -0.062500 0 0 0 0 0 0 3 930356
-0.002560 0.004345 0.119963 -0.075047 -0.016015 0.036909 -0.062500 0 0 0 0 0 0 3 931358
-0.002560 0.004345 0.119963 -0.075056 -0.016022 0.036922 -0.062500 0 0 0 0 0 0 3 932361
-0.002560 0.004345 0.119963 -0.075048 -0.016015 0.036910 -0.062500 0 0 0 0 0 0 3 933352
-0.002560 0.004345 0.119963 -0.075052 -0.016033 0.036910 -0.062500 0 0 0 0 0 0 3 934357
-0.002560 0.004345 0.119963 -0.075048 -0.016016 0.036908 -0.062500 0 0 0 0 0 0 3 935359
-0.002560 0.004345 0.119963 -0.075044 -0.016025 0.036916 -0.062500 0 0 0 0 0 0 3 936356
-0.002560 0.004345 0.119963 -0.075047 -0.016015 0.036909 -0.062500 0 0 0 0 0 0 3 937355
-0.002560 0.004345 0.119963 -0.075044 -0.016025 0.036916 -0.062500 0 0 0 0 0 0 3 938355
-0.002560 0.004345 0.119963 -0.075047 -0.016015 0.036909 -0.062500 0 0 0 0 0 0 3 939358
-0.002560 0.004345 0.119963 -0.075044 -0.016025 0.036916 -0.062500 0 0 0 0 0 0 3 940356
-0.002560 0.004345 0.119963 -0.075047 -0.016015 0.036909 -0.062500 0 0 0 0 0 0 3 941354
-0.002560 0.004345 0.119963 -0.075064 -0.016030 0.036915 -0.062500 0 0 0 0 0 0 3 942349
-0.002560 0.004345 0.119963 -0.075049 -0.016016 0.036909 -0.062500 0 0 0 0 0 0 3 943343
-0.002560 0.004345 0.119963 -0.075044 -0.016025 0.036916 -0.062500 0 0 0 0 0 0 3 944349
-0.002560 0.004345 0.119963 -0.075047 -0.016015 0.036909 -0.062500 0 0 0 0 0 0 3 945356
-0.002573 0.004331 0.119953 0.093730 0.168254 0.177642 -0.062500 0 0 0 0 0 0 3 946356
-0.002580 0.004324 0.119950 0.027570 0.092478 0.109156 -0.062500 0 0 0 0 0 0 3 947358
-0.002583 0.004321 0.119948 -0.021442 0.039155 0.073484 -0.062500 0 0 0 0 0 0 3 948353
-0.002585 0.004319 0.119948 -0.047845 0.011412 0.059856 -0.062500 0 0 0 0 0 0 3 949357
-0.002585 0.004318 0.119948 -0.061343 -0.002412 0.054983 -0.062500 0 0 0 0 0 0 3 950326
-0.002586 0.004318 0.119948 -0.068164 -0.009250 0.053264 -0.062500 0 0 0 0 0 0 3 951357
-0.002586 0.004318 0.119948 -0.071600 -0.012649 0.052677 -0.062500 0 0 0 0 0 0 3 952355
-0.002586 0.004317 0.119948 -0.073319 -0.014338 0.052468 -0.062500 0 0 0 0 0 0 3 953359
-0.002586 0.004317 0.119948 -0.074177 -0.015187 0.052394 -0.062500 0 0 0 0 0 0 3 954342
-0.002586 0.004317 0.119948 -0.074610 -0.015600 0.052362 -0.062500 0 0 0 0 0 0 3 955426
-0.002586 0.004317 0.119948 -0.074834 -0.015814 0.052350 -0.062500 0 0 0 0 0 0 3 956432
-0.002586 0.004317 0.119948 -0.074939 -0.015918 0.052364 -0.062500 0 0 0 0 0 0 3 957399
-0.002586 0.004317 0.119948 -0.074989 -0.015970 0.052353 -0.062500 0 0 0 0 0 0 3 958400
-0.002586 0.004317 0.119948 -0.075030 -0.015997 0.052359 -0.062500 0 0 0 0 0 0 3 959401
-0.002586 0.004317 0.119948 -0.075042 -0.016009 0.052353 -0.062500 0 0 0 0 0 0 3 960396
-0.002586 0.004317 0.119948 -0.075043 -0.016010 0.052353 -0.062500 0 0 0 0 0 0 3 961398
-0.002586 0.004317 0.119948 -0.075044 -0.016010 0.052353 -0.062500 0 0 0 0 0 0 3 962399
-0.002586 0.004317 0.119948 -0.075048 -0.016029 0.052354 -0.062500 0 0 0 0 0 0 3 963399
-0.002586 0.004317 0.119948 -0.075044 -0.016012 0.052353 -0.062500 0 0 0 0 0 0 3 964449
-0.002586 0.004317 0.119948 -0.075048 -0.016029 0.052354 -0.062500 0 0 0 0 0 0 3 965426
-0.002586 0.004317 0.119948 -0.075052 -0.016021 0.052346 -0.062500 0 0 0 0 0 0 3 967918
-0.002586 0.004317 0.119948 -0.075041 -0.016022 0.052359 -0.062500 0 0 0 0 0 0 3 968426
-0.002599 0.004303 0.119938 0.093626 0.168170 0.193208 -0.062500 0 0 0 0 0 0 3 969752
-0.002606 0.004296 0.119934 0.027534 0.092432 0.124660 -0.062500 0 0 0 0 0 0 3 970985
-0.002609 0.004293 0.119933 -0.021448 0.039134 0.088952 -0.062500 0 0 0 0 0 0 3 971333
-0.002611 0.004291 0.119932 -0.047850 0.011405 0.075309 -0.062500 0 0 0 0 0 0 3 972351
-0.002612 0.004290 0.119932 -0.061348 -0.002402 0.070440 -0.062500 0 0 0 0 0 0 3 973339
-0.002612 0.004290 0.119932 -0.068168 -0.009267 0.068727 -0.062500 0 0 0 0 0 0 3 974348
-0.002612 0.004290 0.119932 -0.071598 -0.012647 0.068137 -0.062500 0 0 0 0 0 0 3 975339
-0.002613 0.004290 0.119932 -0.073323 -0.014344 0.067921 -0.062500 0 0 0 0 0 0 3 976347
-0.002613 0.004290 0.119932 -0.074185 -0.015182 0.067838 -0.062500 0 0 0 0 0 0 3 977339
-0.002613 0.004289 0.119932 -0.074607 -0.015596 0.067818 -0.062500 0 0 0 0 0 0 3 978347
-0.002613 0.004289 0.119932 -0.074828 -0.015820 0.067814 -0.062500 0 0 0 0 0 0 3 979339
-0.002613 0.004289 0.119932 -0.074946 -0.015913 0.067808 -0.062500 0 0 0 0 0 0 3 980355
-0.002613 0.004289 0.119932 -0.074987 -0.015966 0.067809 -0.062500 0 0 0 0 0 0 3 981340
-0.002613 0.004289 0.119932 -0.075027 -0.015993 0.067816 -0.062500 0 0 0 0 0 0 3 982342
-0.002613 0.004289 0.119932 -0.075039 -0.016005 0.067811 -0.062500 0 0 0 0 0 0 3 983347
-0.002613 0.004289 0.119932 -0.075048 -0.016014 0.067804 -0.062500 0 0 0 0 0 0 3 984338
-0.002626 0.004275 0.119922 0.093533 0.168086 0.208798 -0.062500 0 0 0 0 0 0 3 985347
-0.002632 0.004268 0.119919 0.027496 0.092396 0.140172 -0.062500 0 0 0 0 0 0 3 986337
-0.002636 0.004265 0.119917 -0.021466 0.039116 0.104438 -0.062500 0 0 0 0 0 0 3 987346
-0.002637 0.004263 0.119917 -0.047845 0.011396 0.090792 -0.062500 0 0 0 0 0 0 3 988353
-0.002638 0.004262 0.119917 -0.061356 -0.002412 0.085915 -0.062500 0 0 0 0 0 0 3 989326
-0.002638 0.004262 0.119917 -0.068170 -0.009255 0.084196 -0.062500 0 0 0 0 0 0 3 990350
-0.002639 0.004262 0.119917 -0.071592 -0.012655 0.083598 -0.062500 0 0 0 0 0 0 3 991358
-0.002639 0.004262 0.119917 -0.073320 -0.014341 0.083393 -0.062500 0 0 0 0 0 0 3 992332
-0.002639 0.004262 0.119917 -0.074182 -0.015178 0.083310 -0.062500 0 0 0 0 0 0 3 993358
-0.002639 0.004262 0.119917 -0.074611 -0.015601 0.083284 -0.062500 0 0 0 0 0 0 3 994355
-0.002639 0.004262 0.119917 -0.074825 -0.015817 0.083286 -0.062500 0 0 0 0 0 0 3 995358
-0.002639 0.004262 0.119917 -0.074950 -0.015917 0.083274 -0.062500 0 0 0 0 0 0 3 996354
-0.002639 0.004262 0.119917 -0.075003 -0.015969 0.083280 -0.062500 0 0 0 0 0 0 3 997355
-0.002639 0.004262 0.119917 -0.075021 -0.016001 0.083275 -0.062500 0 0 0 0 0 0 3 998357
-0.002639 0.004262 0.119917 -0.075035 -0.016002 0.083281 -0.062500 0 0 0 0 0 0 3 999353
-0.002639 0.004262 0.119917 -0.075044 -0.016011 0.083275 -0.062500 0 0 0 0 0 0 4 351
-0.002639 0.004262 0.119917 -0.075045 -0.016011 0.083275 -0.062500 0 0 0 0 0 0 4 1355
-0.002639 0.004262 0.119917 -0.075042 -0.016022 0.083282 -0.062500 0 0 0 0 0 0 4 2355
-0.002639 0.004262 0.119917 -0.075053 -0.016021 0.083269 -0.062500 0 0 0 0 0 0 4 3356
-0.002639 0.004262 0.119917 -0.075043 -0.016023 0.083281 -0.062500 0 0 0 0 0 0 4 4354
-0.002639 0.004262 0.119917 -0.075053 -0.016021 0.083269 -0.062500 0 0 0 0 0 0 4 5354
-0.002639 0.004262 0.119917 -0.075043 -0.016023 0.083281 -0.062500 0 0 0 0 0 0 4 6355
-0.002639 0.004262 0.119917 -0.075045 -0.016013 0.083275 -0.062500 0 0 0 0 0 0 4 7353
-0.002639 0.004262 0.119917 -0.075050 -0.016031 0.083275 -0.062500 0 0 0 0 0 0 4 8345
-0.002639 0.004262 0.119917 -0.075045 -0.016013 0.083274 -0.062500 0 0 0 0 0 0 4 9356
-0.002639 0.004262 0.119917 -0.075042 -0.016022 0.083282 -0.062500 0 0 0 0 0 0 4 10353
-0.002639 0.004262 0.119917 -0.075053 -0.016021 0.083269 -0.062500 0 0 0 0 0 0 4 11346
-0.002639 0.004262 0.119917 -0.075043 -0.016023 0.083281 -0.062500 0 0 0 0 0 0 4 12325
-0.002639 0.004262 0.119917 -0.075053 -0.016021 0.083269 -0.062500 0 0 0 0 0 0 4 13341
-0.002639 0.004262 0.119917 -0.075043 -0.016023 0.083281 -0.062500 0 0 0 0 0 0 4 14342
-0.002639 0.004262 0.119917 -0.075045 -0.016013 0.083275 -0.062500 0 0 0 0 0 0 4 15431
-0.002639 0.004262 0.119917 -0.075050 -0.016031 0.083275 -0.062500 0 0 0 0 0 0 4 16434
-0.002639 0.004262 0.119917 -0.075057 -0.016011 0.083280 -0.062500 0 0 0 0 0 0 4 17424
-0.002639 0.004262 0.119917 -0.075051 -0.016031 0.083276 -0.062500 0 0 0 0 0 0 4 18420
-0.002639 0.004262 0.119917 -0.075046 -0.016013 0.083275 -0.062500 0 0 0 0 0 0 4 19422
-0.002639 0.004262 0.119917 -0.075042 -0.016022 0.083282 -0.062500 0 0 0 0 0 0 4 20427
-0.002639 0.004262 0.119917 -0.075053 -0.016021 0.083269 -0.062500 0 0 0 0 0 0 4 21397
-0.002639 0.004262 0.119917 -0.075043 -0.016023 0.083281 -0.062500 0 0 0 0 0 0 4 22396
-0.002639 0.004262 0.119917 -0.075053 -0.016021 0.083269 -0.062500 0 0 0 0 0 0 4 23401
-0.002639 0.004262 0.119917 -0.075043 -0.016023 0.083281 -0.062500 0 0 0 0 0 0 4 24420
-0.002639 0.004262 0.119917 -0.075045 -0.016013 0.083275 -0.062500 0 0 0 0 0 0 4 25421
-0.002639 0.004262 0.119917 -0.075061 -0.016028 0.083281 -0.062500 0 0 0 0 0 0 4 26426
-0.002639 0.004262 0.119917 -0.075047 -0.016013 0.083275 -0.062500 0 0 0 0 0 0 4 27397
-0.002639 0.004262 0.119917 -0.075050 -0.016031 0.083276 -0.062500 0 0 0 0 0 0 4 28398
-0.002639 0.004262 0.119917 -0.075045 -0.016013 0.083275 -0.062500 0 0 0 0 0 0 4 29430
-0.002639 0.004262 0.119917 -0.075042 -0.016022 0.083282 -0.062500 0 0 0 0 0 0 4 30426
-0.002639 0.004262 0.119917 -0.075053 -0.016021 0.083269 -0.062500 0 0 0 0 0 0 4 31429
-0.002639 0.004262 0.119917 -0.075043 -0.016023 0.083281 -0.062500 0 0 0 0 0 0 4 32429
-0.002639 0.004262 0.119917 -0.075053 -0.016021 0.083269 -0.062500 0 0 0 0 0 0 4 33419
-0.002639 0.004262 0.119917 -0.075043 -0.016023 0.083281 -0.062500 0 0 0 0 0 0 4 34430
-0.002639 0.004262 0.119917 -0.075045 -0.016013 0.083275 -0.062500 0 0 0 0 0 0 4 35400
-0.002639 0.004262 0.119917 -0.075064 -0.016017 0.083274 -0.062500 0 0 0 0 0 0 4 36395
-0.002639 0.004262 0.119917 -0.075044 -0.016023 0.083282 -0.062500 0 0 0 0 0 0 4 37397
-0.002639 0.004262 0.119917 -0.075053 -0.016021 0.083269 -0.062500 0 0 0 0 0 0 4 38422
-0.002639 0.004262 0.119917 -0.075043 -0.016023 0.083281 -0.062500 0 0 0 0 0 0 4 39397
-0.002639 0.004262 0.119917 -0.075045 -0.016013 0.083275 -0.062500 0 0 0 0 0 0 4 40395
-0.002639 0.004262 0.119917 -0.075050 -0.016031 0.083275 -0.062500 0 0 0 0 0 0 4 41426
-0.002639 0.004262 0.119917 -0.075045 -0.016013 0.083274 -0.062500 0 0 0 0 0 0 4 42421
-0.002639 0.004262 0.119917 -0.075042 -0.016022 0.083282 -0.062500 0 0 0 0 0 0 4 44088
-0.002639 0.004262 0.119917 -0.075053 -0.016021 0.083269 -0.062500 0 0 0 0 0 0 4 45882
-0.002639 0.004262 0.119917 -0.075054 -0.016020 0.083287 -0.062500 0 0 0 0 0 0 4 47322
-0.002639 0.004262 0.119917 -0.075054 -0.016021 0.083269 -0.062500 0 0 0 0 0 0 4 48440
-0.002639 0.004262 0.119917 -0.075043 -0.016023 0.083281 -0.062500 0 0 0 0 0 0 4 49423
-0.002639 0.004262 0.119917 -0.075053 -0.016021 0.083269 -0.062500 0 0 0 0 0 0 4 50420
-0.002639 0.004262 0.119917 -0.075043 -0.016023 0.083281 -0.062500 0 0 0 0 0 0 4 51404
-0.002639 0.004262 0.119917 -0.075045 -0.016013 0.083275 -0.062500 0 0 0 0 0 0 4 52419
-0.002639 0.004262 0.119917 -0.075050 -0.016031 0.083275 -0.062500 0 0 0 0 0 0 4 53404
-0.002639 0.004262 0.119917 -0.075045 -0.016013 0.083274 -0.062500 0 0 0 0 0 0 4 54417
-0.002639 0.004262 0.119917 -0.075042 -0.016022 0.083282 -0.062500 0 0 0 0 0 0 4 55337
-0.002639 0.004262 0.119917 -0.075053 -0.016021 0.083269 -0.062500 0 0 0 0 0 0 4 56337
-0.002639 0.004262 0.119917 -0.075054 -0.016020 0.083287 -0.062500 0 0 0 0 0 0 4 57348
-0.002639 0.004262 0.119917 -0.075054 -0.016021 0.083269 -0.062500 0 0 0 0 0 0 4 58338
-0.002639 0.004262 0.119917 -0.075043 -0.016023 0.083281 -0.062500 0 0 0 0 0 0 4 59348
-0.002639 0.004262 0.119917 -0.075053 -0.016021 0.083269 -0.062500 0 0 0 0 0 0 4 60336
-0.002639 0.004262 0.119917 -0.075043 -0.016023 0.083281 -0.062500 0 0 0 0 0 0 4 61344
-0.002639 0.004262 0.119917 -0.075045 -0.016013 0.083275 -0.062500 0 0 0 0 0 0 4 62335
-0.002639 0.004262 0.119917 -0.075050 -0.016031 0.083275 -0.062500 0 0 0 0 0 0 4 63345
-0.002639 0.004262 0.119917 -0.075045 -0.016013 0.083274 -0.062500 0 0 0 0 0 0 4 64336
-0.002639 0.004262 0.119917 -0.075042 -0.016022 0.083282 -0.062500 0 0 0 0 0 0 4 65344
-0.002639 0.004262 0.119917 -0.075053 -0.016021 0.083269 -0.062500 0 0 0 0 0 0 4 66349
-0.002639 0.004262 0.119917 -0.075054 -0.016020 0.083287 -0.062500 0 0 0 0 0 0 4 67336
-0.002639 0.004262 0.119917 -0.075054 -0.016021 0.083269 -0.062500 0 0 0 0 0 0 4 68344
-0.002639 0.004262 0.119917 -0.075043 -0.016023 0.083281 -0.062500 0 0 0 0 0 0 4 69336
-0.002639 0.004262 0.119917 -0.075053 -0.016021 0.083269 -0.062500 0 0 0 0 0 0 4 70339
-0.002639 0.004262 0.119917 -0.075043 -0.016023 0.083281 -0.062500 0 0 0 0 0 0 4 71347
-0.002639 0.004262 0.119917 -0.075045 -0.016013 0.083275 -0.062500 0 0 0 0 0 0 4 72350
-0.002639 0.004262 0.119917 -0.075053 -0.016020 0.083268 -0.062500 0 0 0 0 0 0 4 73339
-0.002639 0.004262 0.119917 -0.075043 -0.016023 0.083281 -0.062500 0 0 0 0 0 0 4 74346
-0.002639 0.004262 0.119917 -0.075045 -0.016013 0.083275 -0.062500 0 0 0 0 0 0 4 75354
-0.002639 0.004262 0.119917 -0.075061 -0.016028 0.083281 -0.062500 0 0 0 0 0 0 4 76383
-0.002639 0.004262 0.119917 -0.075047 -0.016013 0.083275 -0.062500 0 0 0 0 0 0 4 77353
-0.002639 0.004262 0.119917 -0.075050 -0.016031 0.083275 -0.062500 0 0 0 0 0 0 4 78353
-0.002639 0.004262 0.119917 -0.075045 -0.016013 0.083274 -0.062500 0 0 0 0 0 0 4 79354
-0.002639 0.004262 0.119917 -0.075042 -0.016022 0.083282 -0.062500 0 0 0 0 0 0 4 80342
-0.002639 0.004262 0.119917 -0.075053 -0.016021 0.083269 -0.062500 0 0 0 0 0 0 4 81352
-0.002639 0.004262 0.119917 -0.075043 -0.016023 0.083281 -0.062500 0 0 0 0 0 0 4 82339
-0.002639 0.004262 0.119917 -0.075053 -0.016021 0.083268 -0.062500 0 0 0 0 0 0 4 83352
-0.002639 0.004262 0.119917 -0.075054 -0.016020 0.083287 -0.062500 0 0 0 0 0 0 4 84352
-0.002639 0.004262 0.119917 -0.075046 -0.016012 0.083276 -0.062500 0 0 0 0 0 0 4 85351
-0.002639 0.004262 0.119917 -0.075050 -0.016031 0.083276 -0.062500 0 0 0 0 0 0 4 86342
-0.002639 0.004262 0.119917 -0.075045 -0.016013 0.083275 -0.062500 0 0 0 0 0 0 4 87355
-0.002639 0.004262 0.119917 -0.075050 -0.016031 0.083275 -0.062500 0 0 0 0 0 0 4 88355
-0.002639 0.004262 0.119917 -0.075045 -0.016013 0.083274 -0.062500 0 0 0 0 0 0 4 89358
-0.002639 0.004262 0.119917 -0.075042 -0.016022 0.083282 -0.062500 0 0 0 0 0 0 4 90338
-0.002639 0.004262 0.119917 -0.075053 -0.016021 0.083269 -0.062500 0 0 0 0 0 0 4 91353
-0.002639 0.004262 0.119917 -0.075043 -0.016023 0.083281 -0.062500 0 0 0 0 0 0 4 92352
-0.002639 0.004262 0.119917 -0.075053 -0.016021 0.083268 -0.062500 0 0 0 0 0 0 4 93352
-0.002639 0.004262 0.119917 -0.075054 -0.016020 0.083287 -0.062500 0 0 0 0 0 0 4 94351
-0.002639 0.004262 0.119917 -0.075046 -0.016012 0.083276 -0.062500 0 0 0 0 0 0 4 95352
-0.002639 0.004262 0.119917 -0.075050 -0.016031 0.083276 -0.062500 0 0 0 0 0 0 4 96351
-0.002639 0.004262 0.119917 -0.075045 -0.016013 0.083275 -0.062500 0 0 0 0 0 0 4 97351
-0.002639 0.004262 0.119917 -0.075050 -0.016031 0.083275 -0.062500 0 0 0 0 0 0 4 98351
-0.002639 0.004262 0.119917 -0.075045 -0.016013 0.083274 -0.062500 0 0 0 0 0 0 4 99353
-0.002639 0.004262 0.119917 -0.075042 -0.016022 0.083282 -0.062500 0 0 0 0 0 0 4 100354
-0.002639 0.004262 0.119917 -0.075053 -0.016021 0.083269 -0.062500 0 0 0 0 0 0 4 101343
-0.002639 0.004262 0.119917 -0.075043 -0.016023 0.083281 -0.062500 0 0 0 0 0 0 4 102347
-0.002639 0.004262 0.119917 -0.075053 -0.016021 0.083268 -0.062500 0 0 0 0 0 0 4 103353
-0.002639 0.004262 0.119917 -0.075054 -0.016020 0.083287 -0.062500 0 0 0 0 0 0 4 104350
-0.002639 0.004262 0.119917 -0.075046 -0.016012 0.083276 -0.062500 0 0 0 0 0 0 4 105349
-0.002639 0.004262 0.119917 -0.075053 -0.016020 0.083268 -0.062500 0 0 0 0 0 0 4 106350
-0.002639 0.004262 0.119917 -0.075043 -0.016023 0.083281 -0.062500 0 0 0 0 0 0 4 107351
-0.002639 0.004262 0.119917 -0.075053 -0.016021 0.083268 -0.062500 0 0 0 0 0 0 4 108351
-0.002639 0.004262 0.119917 -0.075043 -0.016023 0.083281 -0.062500 0 0 0 0 0 0 4 109348
-0.002639 0.004262 0.119917 -0.075045 -0.016013 0.083275 -0.062500 0 0 0 0 0 0 4 110350
-0.002639 0.004262 0.119917 -0.075050 -0.016031 0.083275 -0.062500 0 0 0 0 0 0 4 111436
-0.002639 0.004262 0.119917 -0.075045 -0.016013 0.083274 -0.062500 0 0 0 0 0 0 4 112423
-0.002639 0.004262 0.119917 -0.075054 -0.016019 0.083288 -0.062500 0 0 0 0 0 0 4 113423
-0.002639 0.004262 0.119917 -0.075054 -0.016021 0.083269 -0.062500 0 0 0 0 0 0 4 114418
-0.002652 0.004247 0.119907 0.093674 0.184356 0.224411 -0.062500 0 0 0 0 0 0 4 115427
-0.002658 0.004241 0.119903 0.027682 0.108718 0.155712 -0.062500 0 0 0 0 0 0 4 116419
-0.002662 0.004237 0.119902 -0.021264 0.055466 0.119927 -0.062500 0 0 0 0 0 0 4 117431
-0.002663 0.004235 0.119901 -0.047632 0.027759 0.106280 -0.062500 0 0 0 0 0 0 4 118424
-0.002664 0.004235 0.119901 -0.061114 0.013952 0.101402 -0.062500 0 0 0 0 0 0 4 119420
-0.002665 0.004234 0.119901 -0.067932 0.007102 0.099673 -0.062500 0 0 0 0 0 0 4 120432
-0.002665 0.004234 0.119901 -0.071368 0.003715 0.099071 -0.062500 0 0 0 0 0 0 4 121429
-0.002665 0.004234 0.119901 -0.073086 0.002029 0.098877 -0.062500 0 0 0 0 0 0 4 122428
-0.002665 0.004234 0.119901 -0.073951 0.001173 0.098797 -0.062500 0 0 0 0 0 0 4 123439
-0.002665 0.004234 0.119901 -0.074388 0.000770 0.098776 -0.062500 0 0 0 0 0 0 4 124450
-0.002665 0.004234 0.119901 -0.074602 0.000555 0.098758 -0.062500 0 0 0 0 0 0 4 125425
-0.002665 0.004234 0.119901 -0.074716 0.000453 0.098758 -0.062500 0 0 0 0 0 0 4 126402
-0.002665 0.004234 0.119901 -0.074756 0.000399 0.098759 -0.062500 0 0 0 0 0 0 4 127418
-0.002665 0.004234 0.119901 -0.074785 0.000369 0.098760 -0.062500 0 0 0 0 0 0 4 128402
-0.002665 0.004234 0.119901 -0.074807 0.000360 0.098760 -0.062500 0 0 0 0 0 0 4 129417
-0.002665 0.004234 0.119901 -0.074809 0.000359 0.098760 -0.062500 0 0 0 0 0 0 4 130401
-0.002665 0.004234 0.119901 -0.074814 0.000340 0.098761 -0.062500 0 0 0 0 0 0 4 131416
-0.002665 0.004234 0.119901 -0.074818 0.000348 0.098753 -0.062500 0 0 0 0 0 0 4 132443
-0.002665 0.004234 0.119901 -0.074815 0.000339 0.098760 -0.062500 0 0 0 0 0 0 4 133425
-0.002665 0.004234 0.119901 -0.074810 0.000357 0.098760 -0.062500 0 0 0 0 0 0 4 134427
-0.002665 0.004234 0.119901 -0.074814 0.000339 0.098761 -0.062500 0 0 0 0 0 0 4 135424
-0.002665 0.004234 0.119901 -0.074810 0.000357 0.098760 -0.062500 0 0 0 0 0 0 4 136426
-0.002665 0.004234 0.119901 -0.074814 0.000339 0.098761 -0.062500 0 0 0 0 0 0 4 137414
-0.002665 0.004234 0.119901 -0.074818 0.000348 0.098754 -0.062500 0 0 0 0 0 0 4 138400
-0.002665 0.004234 0.119901 -0.074815 0.000339 0.098760 -0.062500 0 0 0 0 0 0 4 139343
-0.002665 0.004234 0.119901 -0.074818 0.000348 0.098753 -0.062500 0 0 0 0 0 0 4 140343
-0.002665 0.004234 0.119901 -0.074807 0.000347 0.098767 -0.062500 0 0 0 0 0 0 4 141333
-0.002665 0.004234 0.119901 -0.074817 0.000349 0.098754 -0.062500 0 0 0 0 0 0 4 142343
-0.002665 0.004234 0.119901 -0.074827 0.000342 0.098766 -0.062500 0 0 0 0 0 0 4 143334
-0.002665 0.004234 0.119901 -0.074819 0.000348 0.098754 -0.062500 0 0 0 0 0 0 4 144342
-0.002665 0.004234 0.119901 -0.074815 0.000339 0.098760 -0.062500 0 0 0 0 0 0 4 145333
-0.002665 0.004234 0.119901 -0.074818 0.000348 0.098754 -0.062500 0 0 0 0 0 0 4 146341
-0.002665 0.004234 0.119901 -0.074807 0.000347 0.098767 -0.062500 0 0 0 0 0 0 4 147342
-0.002665 0.004234 0.119901 -0.074817 0.000349 0.098754 -0.062500 0 0 0 0 0 0 4 148344
-0.002665 0.004234 0.119901 -0.074818 0.000349 0.098753 -0.062500 0 0 0 0 0 0 4 149345
-0.002665 0.004234 0.119901 -0.074815 0.000339 0.098760 -0.062500 0 0 0 0 0 0 4 150332
-0.002665 0.004234 0.119901 -0.074818 0.000348 0.098753 -0.062500 0 0 0 0 0 0 4 151342
-0.002665 0.004234 0.119901 -0.074819 0.000350 0.098772 -0.062500 0 0 0 0 0 0 4 152333
-0.002665 0.004234 0.119901 -0.074818 0.000349 0.098755 -0.062500 0 0 0 0 0 0 4 153348
-0.002665 0.004234 0.119901 -0.074815 0.000339 0.098760 -0.062500 0 0 0 0 0 0 4 154348
-0.002665 0.004234 0.119901 -0.074818 0.000348 0.098754 -0.062500 0 0 0 0 0 0 4 155335
-0.002665 0.004234 0.119901 -0.074815 0.000339 0.098760 -0.062500 0 0 0 0 0 0 4 156341
-0.002665 0.004234 0.119901 -0.074818 0.000348 0.098753 -0.062500 0 0 0 0 0 0 4 157342
-0.002665 0.004234 0.119901 -0.074815 0.000339 0.098760 -0.062500 0 0 0 0 0 0 4 158347
-0.002665 0.004234 0.119901 -0.074810 0.000357 0.098760 -0.062500 0 0 0 0 0 0 4 159336
-0.002665 0.004234 0.119901 -0.074814 0.000339 0.098761 -0.062500 0 0 0 0 0 0 4 160351
-0.002665 0.004234 0.119901 -0.074829 0.000351 0.098760 -0.062500 0 0 0 0 0 0 4 161349
-0.002665 0.004234 0.119901 -0.074816 0.000339 0.098761 -0.062500 0 0 0 0 0 0 4 162345
-0.002665 0.004234 0.119901 -0.074818 0.000348 0.098754 -0.062500 0 0 0 0 0 0 4 163337
-0.002665 0.004234 0.119901 -0.074815 0.000339 0.098760 -0.062500 0 0 0 0 0 0 4 164321
-0.002665 0.004234 0.119901 -0.074810 0.000357 0.098760 -0.062500 0 0 0 0 0 0 4 165352
-0.002665 0.004234 0.119901 -0.074814 0.000339 0.098761 -0.062500 0 0 0 0 0 0 4 166344
-0.002665 0.004234 0.119901 -0.074818 0.000348 0.098753 -0.062500 0 0 0 0 0 0 4 167348
-0.002665 0.004234 0.119901 -0.074815 0.000339 0.098760 -0.062500 0 0 0 0 0 0 4 168320
-0.002665 0.004234 0.119901 -0.074810 0.000357 0.098760 -0.062500 0 0 0 0 0 0 4 169348
-0.002665 0.004234 0.119901 -0.074814 0.000339 0.098761 -0.062500 0 0 0 0 0 0 4 170350
-0.002665 0.004234 0.119901 -0.074829 0.000351 0.098760 -0.062500 0 0 0 0 0 0 4 171350
-0.002665 0.004234 0.119901 -0.074816 0.000339 0.098761 -0.062500 0 0 0 0 0 0 4 172347
-0.002665 0.004234 0.119901 -0.074818 0.000348 0.098754 -0.062500 0 0 0 0 0 0 4 173344
-0.002665 0.004234 0.119901 -0.074815 0.000339 0.098760 -0.062500 0 0 0 0 0 0 4 174347
-0.002665 0.004234 0.119901 -0.074810 0.000357 0.098760 -0.062500 0 0 0 0 0 0 4 175342
-0.002665 0.004234 0.119901 -0.074814 0.000339 0.098761 -0.062500 0 0 0 0 0 0 4 176319
-0.002665 0.004234 0.119901 -0.074818 0.000348 0.098754 -0.062500 0 0 0 0 0 0 4 177346
-0.002665 0.004234 0.119901 -0.074815 0.000339 0.098760 -0.062500 0 0 0 0 0 0 4 178348
-0.002665 0.004234 0.119901 -0.074818 0.000348 0.098753 -0.062500 0 0 0 0 0 0 4 179349
-0.002665 0.004234 0.119901 -0.074819 0.000350 0.098773 -0.062500 0 0 0 0 0 0 4 180349
-0.002665 0.004234 0.119901 -0.074818 0.000349 0.098755 -0.062500 0 0 0 0 0 0 4 181346
-0.002665 0.004234 0.119901 -0.074818 0.000349 0.098753 -0.062500 0 0 0 0 0 0 4 182342
-0.002665 0.004234 0.119901 -0.074815 0.000339 0.098760 -0.062500 0 0 0 0 0 0 4 183352
-0.002665 0.004234 0.119901 -0.074818 0.000348 0.098753 -0.062500 0 0 0 0 0 0 4 184348
-0.002665 0.004234 0.119901 -0.074815 0.000339 0.098760 -0.062500 0 0 0 0 0 0 4 185347
-0.002665 0.004234 0.119901 -0.074810 0.000357 0.098760 -0.062500 0 0 0 0 0 0 4 186348
-0.002665 0.004234 0.119901 -0.074814 0.000339 0.098761 -0.062500 0 0 0 0 0 0 4 187350
-0.002665 0.004234 0.119901 -0.074818 0.000348 0.098753 -0.062500 0 0 0 0 0 0 4 188348
-0.002665 0.004234 0.119901 -0.074827 0.000341 0.098766 -0.062500 0 0 0 0 0 0 4 189348
-0.002665 0.004234 0.119901 -0.074819 0.000348 0.098754 -0.062500 0 0 0 0 0 0 4 190347
-0.002665 0.004234 0.119901 -0.074815 0.000339 0.098760 -0.062500 0 0 0 0 0 0 4 191348
-0.002665 0.004234 0.119901 -0.074810 0.000357 0.098760 -0.062500 0 0 0 0 0 0 4 192348
-0.002665 0.004234 0.119901 -0.074814 0.000339 0.098761 -0.062500 0 0 0 0 0 0 4 193344
-0.002665 0.004234 0.119901 -0.074818 0.000348 0.098754 -0.062500 0 0 0 0 0 0 4 194361
-0.002665 0.004234 0.119901 -0.074815 0.000339 0.098760 -0.062500 0 0 0 0 0 0 4 197188
-0.002665 0.004234 0.119901 -0.074818 0.000348 0.098753 -0.062500 0 0 0 0 0 0 4 197383
-0.002665 0.004234 0.119901 -0.074807 0.000347 0.098766 -0.062500 0 0 0 0 0 0 4 198432
-0.002665 0.004234 0.119901 -0.074817 0.000349 0.098754 -0.062500 0 0 0 0 0 0 4 199429
-0.002665 0.004234 0.119901 -0.074827 0.000342 0.098766 -0.062500 0 0 0 0 0 0 4 200415
-0.002665 0.004234 0.119901 -0.074819 0.000348 0.098754 -0.062500 0 0 0 0 0 0 4 201435
-0.002665 0.004234 0.119901 -0.074815 0.000339 0.098760 -0.062500 0 0 0 0 0 0 4 202437
-0.002665 0.004234 0.119901 -0.074818 0.000348 0.098753 -0.062500 0 0 0 0 0 0 4 203420
-0.002665 0.004234 0.119901 -0.074815 0.000339 0.098760 -0.062500 0 0 0 0 0 0 4 204392
-0.002665 0.004234 0.119901 -0.074810 0.000357 0.098760 -0.062500 0 0 0 0 0 0 4 205392
-0.002665 0.004234 0.119901 -0.074814 0.000339 0.098761 -0.062500 0 0 0 0 0 0 4 206390
-0.002665 0.004234 0.119901 -0.074818 0.000348 0.098753 -0.062500 0 0 0 0 0 0 4 207440
-0.002665 0.004234 0.119901 -0.074815 0.000339 0.098760 -0.062500 0 0 0 0 0 0 4 208428
-0.002665 0.004234 0.119901 -0.074810 0.000357 0.098760 -0.062500 0 0 0 0 0 0 4 209438
-0.002665 0.004234 0.119901 -0.074826 0.000342 0.098767 -0.062500 0 0 0 0 0 0 4 210424
-0.002665 0.004234 0.119901 -0.074819 0.000349 0.098754 -0.062500 0 0 0 0 0 0 4 211423
-0.002665 0.004234 0.119901 -0.074815 0.000339 0.098760 -0.062500 0 0 0 0 0 0 4 212399
-0.002665 0.004234 0.119901 -0.074818 0.000348 0.098754 -0.062500 0 0 0 0 0 0 4 213413
-0.002665 0.004234 0.119901 -0.074807 0.000347 0.098767 -0.062500 0 0 0 0 0 0 4 214398
-0.002665 0.004234 0.119901 -0.074817 0.000349 0.098754 -0.062500 0 0 0 0 0 0 4 215414
-0.002665 0.004234 0.119901 -0.074815 0.000339 0.098760 -0.062500 0 0 0 0 0 0 4 216440
-0.002665 0.004234 0.119901 -0.074818 0.000348 0.098754 -0.062500 0 0 0 0 0 0 4 217418
-0.002665 0.004234 0.119901 -0.074815 0.000339 0.098760 -0.062500 0 0 0 0 0 0 4 218413
-0.002665 0.004234 0.119901 -0.074818 0.000348 0.098753 -0.062500 0 0 0 0 0 0 4 219398
-0.002665 0.004234 0.119901 -0.074819 0.000350 0.098773 -0.062500 0 0 0 0 0 0 4 220411
-0.002665 0.004234 0.119901 -0.074818 0.000349 0.098755 -0.062500 0 0 0 0 0 0 4 221397
-0.002665 0.004234 0.119901 -0.074818 0.000349 0.098753 -0.062500 0 0 0 0 0 0 4 222421
-0.002665 0.004234 0.119901 -0.074815 0.000339 0.098760 -0.062500 0 0 0 0 0 0 4 223340
-0.002665 0.004234 0.119901 -0.074818 0.000348 0.098753 -0.062500 0 0 0 0 0 0 4 224331
-0.002665 0.004234 0.119901 -0.074815 0.000339 0.098760 -0.062500 0 0 0 0 0 0 4 225340
-0.002665 0.004234 0.119901 -0.074810 0.000357 0.098760 -0.062500 0 0 0 0 0 0 4 226331
-0.002665 0.004234 0.119901 -0.074814 0.000339 0.098761 -0.062500 0 0 0 0 0 0 4 227341
-0.002665 0.004234 0.119901 -0.074818 0.000348 0.098753 -0.062500 0 0 0 0 0 0 4 228330
-0.002665 0.004234 0.119901 -0.074827 0.000341 0.098766 -0.062500 0 0 0 0 0 0 4 229339
-0.002665 0.004234 0.119901 -0.074819 0.000348 0.098754 -0.062500 0 0 0 0 0 0 4 230329
-0.002665 0.004234 0.119901 -0.074815 0.000339 0.098760 -0.062500 0 0 0 0 0 0 4 231340
-0.002665 0.004234 0.119901 -0.074810 0.000357 0.098760 -0.062500 0 0 0 0 0 0 4 232330
-0.002665 0.004234 0.119901 -0.074814 0.000339 0.098761 -0.062500 0 0 0 0 0 0 4 233330
-0.002665 0.004234 0.119901 -0.074818 0.000348 0.098754 -0.062500 0 0 0 0 0 0 4 234338
-0.002665 0.004234 0.119901 -0.074815 0.000339 0.098760 -0.062500 0 0 0 0 0 0 4 235331
-0.002665 0.004234 0.119901 -0.074818 0.000348 0.098753 -0.062500 0 0 0 0 0 0 4 236340
-0.002665 0.004234 0.119901 -0.074807 0.000347 0.098766 -0.062500 0 0 0 0 0 0 4 237348
-0.002665 0.004234 0.119901 -0.074817 0.000349 0.098754 -0.062500 0 0 0 0 0 0 4 238343
-0.002665 0.004234 0.119901 -0.074827 0.000342 0.098766 -0.062500 0 0 0 0 0 0 4 239343
-0.002665 0.004234 0.119901 -0.074819 0.000348 0.098754 -0.062500 0 0 0 0 0 0 4 240337
-0.002665 0.004234 0.119901 -0.074815 0.000339 0.098760 -0.062500 0 0 0 0 0 0 4 241344
-0.002665 0.004234 0.119901 -0.074810 0.000357 0.098760 -0.062500 0 0 0 0 0 0 4 242348
-0.002665 0.004234 0.119901 -0.074814 0.000339 0.098761 -0.062500 0 0 0 0 0 0 4 243342
-0.002665 0.004234 0.119901 -0.074818 0.000348 0.098754 -0.062500 0 0 0 0 0 0 4 244348
-0.002665 0.004234 0.119901 -0.074815 0.000339 0.098760 -0.062500 0 0 0 0 0 0 4 245348
-0.002665 0.004234 0.119901 -0.074818 0.000348 0.098753 -0.062500 0 0 0 0 0 0 4 246344
-0.002665 0.004234 0.119901 -0.074815 0.000339 0.098760 -0.062500 0 0 0 0 0 0 4 247345
-0.002665 0.004234 0.119901 -0.074822 0.000360 0.098766 -0.062500 0 0 0 0 0 0 4 248348
-0.002665 0.004234 0.119901 -0.074818 0.000350 0.098754 -0.062500 0 0 0 0 0 0 4 249334
-0.002665 0.004234 0.119901 -0.074815 0.000339 0.098760 -0.062500 0 0 0 0 0 0 4 250346
-0.002665 0.004234 0.119901 -0.074818 0.000348 0.098753 -0.062500 0 0 0 0 0 0 4 251333
-0.002665 0.004234 0.119901 -0.074815 0.000339 0.098760 -0.062500 0 0 0 0 0 0 4 252351
-0.002665 0.004234 0.119901 -0.074807 0.000346 0.098767 -0.062500 0 0 0 0 0 0 4 253349
-0.002665 0.004234 0.119901 -0.074817 0.000349 0.098754 -0.062500 0 0 0 0 0 0 4 254350
-0.002665 0.004234 0.119901 -0.074818 0.000349 0.098753 -0.062500 0 0 0 0 0 0 4 255347
-0.002665 0.004234 0.119901 -0.074815 0.000339 0.098760 -0.062500 0 0 0 0 0 0 4 256347
-0.002665 0.004234 0.119901 -0.074829 0.000351 0.098759 -0.062500 0 0 0 0 0 0 4 257340
-0.002665 0.004234 0.119901 -0.074816 0.000339 0.098761 -0.062500 0 0 0 0 0 0 4 258316
-0.002665 0.004234 0.119901 -0.074818 0.000348 0.098753 -0.062500 0 0 0 0 0 0 4 259347
-0.002665 0.004234 0.119901 -0.074815 0.000339 0.098760 -0.062500 0 0 0 0 0 0 4 260345
-0.002665 0.004234 0.119901 -0.074810 0.000357 0.098760 -0.062500 0 0 0 0 0 0 4 261346
-0.002665 0.004234 0.119901 -0.074814 0.000339 0.098761 -0.062500 0 0 0 0 0 0 4 262344
-0.002665 0.004234 0.119901 -0.074818 0.000348 0.098753 -0.062500 0 0 0 0 0 0 4 263347
-0.002665 0.004234 0.119901 -0.074807 0.000347 0.098766 -0.062500 0 0 0 0 0 0 4 264346
-0.002665 0.004234 0.119901 -0.074817 0.000349 0.098754 -0.062500 0 0 0 0 0 0 4 265316
-0.002665 0.004234 0.119901 -0.074815 0.000339 0.098760 -0.062500 0 0 0 0 0 0 4 266347
-0.002665 0.004234 0.119901 -0.074829 0.000351 0.098760 -0.062500 0 0 0 0 0 0 4 267337
-0.002665 0.004234 0.119901 -0.074816 0.000339 0.098761 -0.062500 0 0 0 0 0 0 4 268315
-0.002665 0.004234 0.119901 -0.074818 0.000348 0.098754 -0.062500 0 0 0 0 0 0 4 269342
-0.002665 0.004234 0.119901 -0.074815 0.000339 0.098760 -0.062500 0 0 0 0 0 0 4 270342
-0.002665 0.004234 0.119901 -0.074810 0.000357 0.098760 -0.062500 0 0 0 0 0 0 4 271339
-0.002665 0.004234 0.119901 -0.074814 0.000339 0.098761 -0.062500 0 0 0 0 0 0 4 272354
-0.002665 0.004234 0.119901 -0.074818 0.000348 0.098753 -0.062500 0 0 0 0 0 0 4 273345
-0.002665 0.004234 0.119901 -0.074815 0.000339 0.098760 -0.062500 0 0 0 0 0 0 4 274345
-0.002665 0.004234 0.119901 -0.074818 0.000348 0.098753 -0.062500 0 0 0 0 0 0 4 275347
-0.002665 0.004234 0.119901 -0.074819 0.000350 0.098773 -0.062500 0 0 0 0 0 0 4 276343
-0.002665 0.004234 0.119901 -0.074818 0.000349 0.098755 -0.062500 0 0 0 0 0 0 4 277334
-0.002665 0.004234 0.119901 -0.074815 0.000339 0.098760 -0.062500 0 0 0 0 0 0 4 278333
-0.002646 0.004229 0.119892 -0.323286 0.061692 0.231987 -0.062500 0 0 0 0 0 0 4 279420
-0.002637 0.004227 0.119888 -0.222494 0.035269 0.167139 -0.062500 0 0 0 0 0 0 4 280414
-0.002632 0.004226 0.119887 -0.150518 0.017574 0.133367 -0.062500 0 0 0 0 0 0 4 281422
-0.002630 0.004225 0.119887 -0.112677 0.008708 0.120473 -0.062500 0 0 0 0 0 0 4 282387
-0.002628 0.004225 0.119887 -0.093688 0.004420 0.115863 -0.062500 0 0 0 0 0 0 4 283421
-0.002628 0.004225 0.119887 -0.084237 0.002349 0.114242 -0.062500 0 0 0 0 0 0 4 284434
-0.002628 0.004225 0.119887 -0.079512 0.001334 0.113685 -0.062500 0 0 0 0 0 0 4 285397
-0.002627 0.004225 0.119887 -0.077169 0.000834 0.113476 -0.062500 0 0 0 0 0 0 4 286396
-0.002627 0.004225 0.119887 -0.075979 0.000587 0.113410 -0.062500 0 0 0 0 0 0 4 287399
-0.002627 0.004225 0.119887 -0.075405 0.000470 0.113393 -0.062500 0 0 0 0 0 0 4 288387
-0.002627 0.004225 0.119887 -0.075107 0.000404 0.113384 -0.062500 0 0 0 0 0 0 4 289388
-0.002627 0.004225 0.119887 -0.074974 0.000373 0.113368 -0.062500 0 0 0 0 0 0 4 290418
-0.002627 0.004225 0.119887 -0.074885 0.000363 0.113376 -0.062500 0 0 0 0 0 0 4 291411
-0.002627 0.004225 0.119887 -0.074849 0.000346 0.113372 -0.062500 0 0 0 0 0 0 4 292397
-0.002627 0.004225 0.119887 -0.074838 0.000353 0.113378 -0.062500 0 0 0 0 0 0 4 293411
-0.002627 0.004225 0.119887 -0.074825 0.000351 0.113372 -0.062500 0 0 0 0 0 0 4 294394
-0.002627 0.004225 0.119887 -0.074821 0.000340 0.113379 -0.062500 0 0 0 0 0 0 4 295412
-0.002627 0.004225 0.119887 -0.074823 0.000350 0.113373 -0.062500 0 0 0 0 0 0 4 296395
-0.002627 0.004225 0.119887 -0.074809 0.000337 0.113373 -0.062500 0 0 0 0 0 0 4 297412
-0.002627 0.004225 0.119887 -0.074822 0.000349 0.113372 -0.062500 0 0 0 0 0 0 4 298393
-0.002627 0.004225 0.119887 -0.074820 0.000340 0.113379 -0.062500 0 0 0 0 0 0 4 299423
-0.002627 0.004225 0.119887 -0.074823 0.000350 0.113372 -0.062500 0 0 0 0 0 0 4 300416
-0.002627 0.004225 0.119887 -0.074801 0.000346 0.113380 -0.062500 0 0 0 0 0 0 4 301412
-0.002627 0.004225 0.119887 -0.074821 0.000350 0.113373 -0.062500 0 0 0 0 0 0 4 302394
-0.002627 0.004225 0.119887 -0.074820 0.000340 0.113379 -0.062500 0 0 0 0 0 0 4 303412
-0.002627 0.004225 0.119887 -0.074812 0.000347 0.113367 -0.062500 0 0 0 0 0 0 4 304394
-0.002627 0.004225 0.119887 -0.074819 0.000340 0.113378 -0.062500 0 0 0 0 0 0 4 305410
-0.002627 0.004225 0.119887 -0.074815 0.000358 0.113379 -0.062500 0 0 0 0 0 0 4 306409
-0.002627 0.004225 0.119887 -0.074811 0.000348 0.113366 -0.062500 0 0 0 0 0 0 4 307329
-0.002627 0.004225 0.119887 -0.074819 0.000340 0.113378 -0.062500 0 0 0 0 0 0 4 308337
-0.002627 0.004225 0.119887 -0.074820 0.000339 0.113380 -0.062500 0 0 0 0 0 0 4 309327
-0.002627 0.004225 0.119887 -0.074812 0.000347 0.113367 -0.062500 0 0 0 0 0 0 4 310337
-0.002627 0.004225 0.119887 -0.074811 0.000348 0.113385 -0.062500 0 0 0 0 0 0 4 311329
-0.002627 0.004225 0.119887 -0.074822 0.000350 0.113373 -0.062500 0 0 0 0 0 0 4 312337
-0.002627 0.004225 0.119887 -0.074812 0.000348 0.113366 -0.062500 0 0 0 0 0 0 4 313337
-0.002627 0.004225 0.119887 -0.074819 0.000340 0.113378 -0.062500 0 0 0 0 0 0 4 314327
-0.002627 0.004225 0.119887 -0.074823 0.000350 0.113372 -0.062500 0 0 0 0 0 0 4 315337
-0.002627 0.004225 0.119887 -0.074801 0.000346 0.113379 -0.062500 0 0 0 0 0 0 4 316326
-0.002627 0.004225 0.119887 -0.074821 0.000350 0.113373 -0.062500 0 0 0 0 0 0 4 317337
-0.002627 0.004225 0.119887 -0.074820 0.000340 0.113379 -0.062500 0 0 0 0 0 0 4 318328
-0.002627 0.004225 0.119887 -0.074812 0.000347 0.113366 -0.062500 0 0 0 0 0 0 4 319337
-0.002627 0.004225 0.119887 -0.074819 0.000340 0.113378 -0.062500 0 0 0 0 0 0 4 320333
-0.002627 0.004225 0.119887 -0.074823 0.000349 0.113372 -0.062500 0 0 0 0 0 0 4 321339
-0.002627 0.004225 0.119887 -0.074813 0.000349 0.113386 -0.062500 0 0 0 0 0 0 4 322336
-0.002627 0.004225 0.119887 -0.074811 0.000348 0.113367 -0.062500 0 0 0 0 0 0 4 323334
-0.002627 0.004225 0.119887 -0.074819 0.000340 0.113379 -0.062500 0 0 0 0 0 0 4 324334
-0.002627 0.004225 0.119887 -0.074823 0.000350 0.113373 -0.062500 0 0 0 0 0 0 4 325342
-0.002627 0.004225 0.119887 -0.074809 0.000337 0.113373 -0.062500 0 0 0 0 0 0 4 326334
-0.002627 0.004225 0.119887 -0.074822 0.000349 0.113372 -0.062500 0 0 0 0 0 0 4 327348
-0.002627 0.004225 0.119887 -0.074812 0.000349 0.113386 -0.062500 0 0 0 0 0 0 4 328316
-0.002627 0.004225 0.119887 -0.074811 0.000348 0.113367 -0.062500 0 0 0 0 0 0 4 329340
-0.002608 0.004220 0.119877 -0.323161 0.061662 0.246755 -0.062500 0 0 0 0 0 0 4 330342
-0.002599 0.004218 0.119874 -0.222420 0.035254 0.181826 -0.062500 0 0 0 0 0 0 4 331341
-0.002594 0.004217 0.119873 -0.150491 0.017568 0.148019 -0.062500 0 0 0 0 0 0 4 332344
-0.002592 0.004216 0.119872 -0.112680 0.008709 0.135111 -0.062500 0 0 0 0 0 0 4 333343
-0.002591 0.004216 0.119872 -0.093700 0.004422 0.130492 -0.062500 0 0 0 0 0 0 4 334344
-0.002590 0.004216 0.119872 -0.084229 0.002347 0.128874 -0.062500 0 0 0 0 0 0 4 335351
-0.002590 0.004216 0.119872 -0.079514 0.001334 0.128301 -0.062500 0 0 0 0 0 0 4 336345
-0.002589 0.004216 0.119872 -0.077151 0.000831 0.128117 -0.062500 0 0 0 0 0 0 4 337348
-0.002589 0.004216 0.119872 -0.075982 0.000588 0.128046 -0.062500 0 0 0 0 0 0 4 338347
-0.002589 0.004216 0.119872 -0.075407 0.000460 0.128015 -0.062500 0 0 0 0 0 0 4 339345
-0.002589 0.004216 0.119872 -0.075116 0.000414 0.128009 -0.062500 0 0 0 0 0 0 4 340343
-0.002589 0.004216 0.119872 -0.074957 0.000371 0.128008 -0.062500 0 0 0 0 0 0 4 341345
-0.002589 0.004216 0.119872 -0.074888 0.000364 0.128010 -0.062500 0 0 0 0 0 0 4 342313
-0.002589 0.004216 0.119872 -0.074854 0.000347 0.128006 -0.062500 0 0 0 0 0 0 4 343345
-0.002589 0.004216 0.119872 -0.074832 0.000351 0.128006 -0.062500 0 0 0 0 0 0 4 344342
-0.002589 0.004216 0.119872 -0.074829 0.000352 0.128006 -0.062500 0 0 0 0 0 0 4 345340
-0.002589 0.004216 0.119872 -0.074817 0.000349 0.128000 -0.062500 0 0 0 0 0 0 4 346335
-0.002589 0.004216 0.119872 -0.074825 0.000341 0.128012 -0.062500 0 0 0 0 0 0 4 347353
-0.002589 0.004216 0.119872 -0.074817 0.000348 0.128000 -0.062500 0 0 0 0 0 0 4 348344
-0.002589 0.004216 0.119872 -0.074813 0.000338 0.128006 -0.062500 0 0 0 0 0 0 4 349344
-0.002589 0.004216 0.119872 -0.074827 0.000351 0.128006 -0.062500 0 0 0 0 0 0 4 350346
-0.002589 0.004216 0.119872 -0.074814 0.000338 0.128007 -0.062500 0 0 0 0 0 0 4 351344
-0.002589 0.004216 0.119872 -0.074808 0.000356 0.128006 -0.062500 0 0 0 0 0 0 4 352343
-0.002589 0.004216 0.119872 -0.074815 0.000350 0.127999 -0.062500 0 0 0 0 0 0 4 353344
-0.002589 0.004216 0.119872 -0.074825 0.000341 0.128012 -0.062500 0 0 0 0 0 0 4 354344
-0.002589 0.004216 0.119872 -0.074817 0.000348 0.128000 -0.062500 0 0 0 0 0 0 4 355344
-0.002570 0.004211 0.119862 -0.323029 0.061639 0.261525 -0.062500 0 0 0 0 0 0 4 356336
-0.002561 0.004209 0.119859 -0.222381 0.035247 0.196523 -0.062500 0 0 0 0 0 0 4 357335
-0.002556 0.004208 0.119858 -0.150468 0.017564 0.162684 -0.062500 0 0 0 0 0 0 4 358342
-0.002554 0.004207 0.119858 -0.112671 0.008707 0.149757 -0.062500 0 0 0 0 0 0 4 359341
-0.002553 0.004207 0.119857 -0.105004 0.026566 0.145142 -0.062500 0 0 0 0 0 0 4 360342
-0.002552 0.004207 0.119857 -0.095535 0.024491 0.143520 -0.062500 0 0 0 0 0 0 4 361338
-0.002552 0.004207 0.119857 -0.090834 0.023481 0.142951 -0.062500 0 0 0 0 0 0 4 362332
-0.002552 0.004207 0.119857 -0.088480 0.022969 0.142760 -0.062500 0 0 0 0 0 0 4 363414
-0.002552 0.004207 0.119857 -0.087304 0.022735 0.142694 -0.062500 0 0 0 0 0 0 4 364419
-0.002552 0.004207 0.119857 -0.086709 0.022613 0.142664 -0.062500 0 0 0 0 0 0 4 365413
-0.002552 0.004207 0.119857 -0.086424 0.022560 0.142651 -0.062500 0 0 0 0 0 0 4 366418
-0.002551 0.004207 0.119857 -0.086278 0.022518 0.142656 -0.062500 0 0 0 0 0 0 4 367429
-0.002546 0.004190 0.119869 -0.152009 0.246990 -0.018584 -0.062500 0 0 0 0 0 0 4 368417
-0.002544 0.004181 0.119873 -0.127253 0.159501 0.060019 -0.062500 0 0 0 0 0 0 4 369393
-0.002542 0.004176 0.119874 -0.108065 0.094263 0.100873 -0.062500 0 0 0 0 0 0 4 370391
-0.002542 0.004174 0.119875 -0.097423 0.058986 0.116436 -0.062500 0 0 0 0 0 0 4 371389
-0.002541 0.004173 0.119875 -0.091881 0.040896 0.121984 -0.062500 0 0 0 0 0 0 4 372384
-0.002541 0.004172 0.119875 -0.089035 0.031742 0.123942 -0.062500 0 0 0 0 0 0 4 373386
-0.002541 0.004172 0.119875 -0.087600 0.027133 0.124618 -0.062500 0 0 0 0 0 0 4 374415
-0.002541 0.004172 0.119875 -0.086879 0.024807 0.124856 -0.062500 0 0 0 0 0 0 4 375411
-0.002541 0.004172 0.119875 -0.086495 0.023656 0.124937 -0.062500 0 0 0 0 0 0 4 376394
-0.002541 0.004172 0.119875 -0.086326 0.023076 0.124967 -0.062500 0 0 0 0 0 0 4 377408
-0.002541 0.004172 0.119875 -0.086229 0.022788 0.124979 -0.062500 0 0 0 0 0 0 4 378393
-0.002541 0.004172 0.119875 -0.086182 0.022639 0.124981 -0.062500 0 0 0 0 0 0 4 379410
-0.002541 0.004172 0.119875 -0.086161 0.022570 0.124978 -0.062500 0 0 0 0 0 0 4 380394
-0.002541 0.004172 0.119875 -0.086137 0.022527 0.124974 -0.062500 0 0 0 0 0 0 4 381408
-0.002541 0.004172 0.119875 -0.086132 0.022513 0.124980 -0.062500 0 0 0 0 0 0 4 382414
-0.002541 0.004172 0.119875 -0.086128 0.022501 0.124989 -0.062500 0 0 0 0 0 0 4 383412
-0.002541 0.004172 0.119875 -0.086136 0.022491 0.124983 -0.062500 0 0 0 0 0 0 4 384408
-0.002541 0.004172 0.119875 -0.086136 0.022490 0.124983 -0.062500 0 0 0 0 0 0 4 385393
-0.002541 0.004172 0.119875 -0.086137 0.022490 0.124983 -0.062500 0 0 0 0 0 0 4 386407
-0.002541 0.004172 0.119875 -0.086129 0.022498 0.124989 -0.062500 0 0 0 0 0 0 4 387393
-0.002541 0.004172 0.119875 -0.086136 0.022490 0.124984 -0.062500 0 0 0 0 0 0 4 388408
-0.002541 0.004172 0.119875 -0.086136 0.022490 0.124983 -0.062500 0 0 0 0 0 0 4 389393
-0.002541 0.004172 0.119875 -0.086137 0.022490 0.124983 -0.062500 0 0 0 0 0 0 4 390406
-0.002541 0.004172 0.119875 -0.086140 0.022500 0.124976 -0.062500 0 0 0 0 0 0 4 391326
-0.002541 0.004172 0.119875 -0.086129 0.022499 0.124989 -0.062500 0 0 0 0 0 0 4 392334
-0.002541 0.004172 0.119875 -0.086124 0.022488 0.124978 -0.062500 0 0 0 0 0 0 4 393325
-0.002541 0.004172 0.119875 -0.086135 0.022489 0.124982 -0.062500 0 0 0 0 0 0 4 394335
-0.002541 0.004172 0.119875 -0.086136 0.022490 0.124983 -0.062500 0 0 0 0 0 0 4 395325
-0.002541 0.004172 0.119875 -0.086137 0.022490 0.124983 -0.062500 0 0 0 0 0 0 4 396333
-0.002541 0.004172 0.119875 -0.086137 0.022490 0.124983 -0.062500 0 0 0 0 0 0 4 397325
-0.002536 0.004154 0.119887 -0.151975 0.247119 -0.036128 -0.062500 0 0 0 0 0 0 4 398338
-0.002533 0.004146 0.119891 -0.127231 0.159555 0.042415 -0.062500 0 0 0 0 0 0 4 399325
-0.002532 0.004141 0.119892 -0.108045 0.094280 0.083222 -0.062500 0 0 0 0 0 0 4 400326
-0.002531 0.004139 0.119892 -0.097422 0.058992 0.098779 -0.062500 0 0 0 0 0 0 4 401334
-0.002531 0.004138 0.119893 -0.091869 0.040893 0.104332 -0.062500 0 0 0 0 0 0 4 402325
-0.002531 0.004137 0.119893 -0.089044 0.031740 0.106280 -0.062500 0 0 0 0 0 0 4 403335
-0.002531 0.004137 0.119893 -0.087599 0.027128 0.106967 -0.062500 0 0 0 0 0 0 4 404335
-0.002531 0.004137 0.119893 -0.086861 0.024817 0.107198 -0.062500 0 0 0 0 0 0 4 405339
-0.002531 0.004137 0.119893 -0.086515 0.023656 0.107278 -0.062500 0 0 0 0 0 0 4 406330
-0.002530 0.004137 0.119893 -0.086307 0.023076 0.107315 -0.062500 0 0 0 0 0 0 4 407333
-0.002530 0.004137 0.119893 -0.086228 0.022792 0.107320 -0.062500 0 0 0 0 0 0 4 408336
-0.002530 0.004137 0.119893 -0.086180 0.022633 0.107329 -0.062500 0 0 0 0 0 0 4 409348
-0.002530 0.004137 0.119893 -0.086159 0.022563 0.107327 -0.062500 0 0 0 0 0 0 4 410335
-0.002530 0.004137 0.119893 -0.086150 0.022534 0.107321 -0.062500 0 0 0 0 0 0 4 411344
-0.002511 0.004132 0.119883 -0.334218 0.083731 0.241118 -0.062500 0 0 0 0 0 0 4 412342
-0.002502 0.004130 0.119880 -0.233629 0.057388 0.175984 -0.062500 0 0 0 0 0 0 4 413339
-0.002497 0.004129 0.119879 -0.161774 0.039718 0.142069 -0.062500 0 0 0 0 0 0 4 414343
-0.002490 0.004111 0.119890 -0.189905 0.255620 -0.031837 -0.062500 0 0 0 0 0 0 4 415342
-0.002486 0.004102 0.119894 -0.146116 0.163688 0.042019 -0.062500 0 0 0 0 0 0 4 416341
-0.002484 0.004097 0.119895 -0.117464 0.096304 0.081164 -0.062500 0 0 0 0 0 0 4 417340
-0.002483 0.004095 0.119895 -0.102112 0.059982 0.096131 -0.062500 0 0 0 0 0 0 4 418340
-0.002483 0.004094 0.119896 -0.094219 0.041388 0.101489 -0.062500 0 0 0 0 0 0 4 419342
-0.002482 0.004093 0.119896 -0.090205 0.031986 0.103365 -0.062500 0 0 0 0 0 0 4 420344
-0.002482 0.004093 0.119896 -0.088167 0.027260 0.104011 -0.062500 0 0 0 0 0 0 4 421333
-0.002482 0.004093 0.119896 -0.087157 0.024869 0.104241 -0.062500 0 0 0 0 0 0 4 422338
-0.002482 0.004093 0.119896 -0.086650 0.023679 0.104319 -0.062500 0 0 0 0 0 0 4 423351
-0.002482 0.004093 0.119896 -0.086395 0.023099 0.104350 -0.062500 0 0 0 0 0 0 4 424351
-0.002482 0.004093 0.119896 -0.086262 0.022794 0.104357 -0.062500 0 0 0 0 0 0 4 425352
-0.002482 0.004093 0.119896 -0.086198 0.022631 0.104360 -0.062500 0 0 0 0 0 0 4 426356
-0.002477 0.004075 0.119907 -0.152136 0.247459 -0.056472 -0.062500 0 0 0 0 0 0 4 427354
-0.002474 0.004066 0.119911 -0.127277 0.159717 0.021944 -0.062500 0 0 0 0 0 0 4 428350
-0.002473 0.004062 0.119913 -0.108066 0.094333 0.062688 -0.062500 0 0 0 0 0 0 4 429347
-0.002472 0.004060 0.119913 -0.097422 0.059016 0.078211 -0.062500 0 0 0 0 0 0 4 430332
-0.002472 0.004059 0.119913 -0.091871 0.040894 0.083757 -0.062500 0 0 0 0 0 0 4 431352
-0.002467 0.004041 0.119925 -0.148495 0.265857 -0.075024 -0.062500 0 0 0 0 0 0 4 432350
-0.002464 0.004032 0.119929 -0.122191 0.173471 0.004011 -0.062500 0 0 0 0 0 0 4 433346
-0.002463 0.004027 0.119930 -0.102230 0.105771 0.044964 -0.062500 0 0 0 0 0 0 4 434356
-0.002462 0.004025 0.119931 -0.091231 0.069266 0.060556 -0.062500 0 0 0 0 0 0 4 435354
-0.002461 0.004023 0.119931 -0.085499 0.050583 0.066128 -0.062500 0 0 0 0 0 0 4 436349
-0.002461 0.004023 0.119931 -0.082571 0.041122 0.068080 -0.062500 0 0 0 0 0 0 4 437350
-0.002461 0.004023 0.119931 -0.081085 0.036378 0.068767 -0.062500 0 0 0 0 0 0 4 438350
-0.002461 0.004022 0.119931 -0.080345 0.033991 0.068992 -0.062500 0 0 0 0 0 0 4 439350
-0.002461 0.004022 0.119931 -0.079958 0.032792 0.069085 -0.062500 0 0 0 0 0 0 4 440350
-0.002461 0.004022 0.119931 -0.079781 0.032186 0.069110 -0.062500 0 0 0 0 0 0 4 441348
-0.002461 0.004022 0.119931 -0.079671 0.031891 0.069114 -0.062500 0 0 0 0 0 0 4 442348
-0.002461 0.004022 0.119931 -0.079632 0.031734 0.069129 -0.062500 0 0 0 0 0 0 4 443349
-0.002456 0.004005 0.119942 -0.145655 0.256815 -0.091487 -0.062500 0 0 0 0 0 0 4 444350
-0.002453 0.003996 0.119946 -0.120755 0.168916 -0.013178 -0.062500 0 0 0 0 0 0 4 445352
-0.002452 0.003992 0.119948 -0.101507 0.103481 0.027509 -0.062500 0 0 0 0 0 0 4 446343
-0.002451 0.003989 0.119948 -0.090859 0.068124 0.043013 -0.062500 0 0 0 0 0 0 4 447350
-0.002451 0.003988 0.119948 -0.085331 0.050002 0.048548 -0.062500 0 0 0 0 0 0 4 448351
-0.002451 0.003988 0.119948 -0.082486 0.040842 0.050477 -0.062500 0 0 0 0 0 0 4 449358
-0.002451 0.003987 0.119948 -0.081041 0.036235 0.051166 -0.062500 0 0 0 0 0 0 4 450357
-0.002451 0.003987 0.119948 -0.080311 0.033915 0.051407 -0.062500 0 0 0 0 0 0 4 451356
-0.002451 0.003987 0.119948 -0.079954 0.032748 0.051480 -0.062500 0 0 0 0 0 0 4 452354
-0.002451 0.003987 0.119948 -0.079768 0.032172 0.051508 -0.062500 0 0 0 0 0 0 4 453331
-0.002451 0.003987 0.119948 -0.079668 0.031884 0.051518 -0.062500 0 0 0 0 0 0 4 454348
-0.002451 0.003987 0.119948 -0.079622 0.031735 0.051520 -0.062500 0 0 0 0 0 0 4 455350
-0.002445 0.003970 0.119960 -0.145695 0.256940 -0.108970 -0.062500 0 0 0 0 0 0 4 456349
-0.002443 0.003961 0.119964 -0.120775 0.168978 -0.030716 -0.062500 0 0 0 0 0 0 4 457341
-0.002441 0.003957 0.119965 -0.101522 0.103497 0.009933 -0.062500 0 0 0 0 0 0 4 458347
-0.002441 0.003954 0.119966 -0.090873 0.068132 0.025431 -0.062500 0 0 0 0 0 0 4 459340
-0.002440 0.003953 0.119966 -0.085323 0.050010 0.030958 -0.062500 0 0 0 0 0 0 4 460347
-0.002440 0.003953 0.119966 -0.082484 0.040839 0.032897 -0.062500 0 0 0 0 0 0 4 461337
-0.002440 0.003952 0.119966 -0.081031 0.036238 0.033572 -0.062500 0 0 0 0 0 0 4 462349
-0.002440 0.003952 0.119966 -0.080320 0.033912 0.033810 -0.062500 0 0 0 0 0 0 4 463323
-0.002440 0.003952 0.119966 -0.079945 0.032751 0.033901 -0.062500 0 0 0 0 0 0 4 464332
-0.002440 0.003952 0.119966 -0.079768 0.032177 0.033918 -0.062500 0 0 0 0 0 0 4 465336
-0.002440 0.003952 0.119966 -0.079666 0.031878 0.033935 -0.062500 0 0 0 0 0 0 4 466322
-0.002440 0.003952 0.119966 -0.079620 0.031728 0.033937 -0.062500 0 0 0 0 0 0 4 467323
-0.002440 0.003952 0.119966 -0.079598 0.031659 0.033934 -0.062500 0 0 0 0 0 0 4 468331
-0.002435 0.003935 0.119978 -0.145738 0.257039 -0.126438 -0.062500 0 0 0 0 0 0 4 469322
-0.002432 0.003926 0.119982 -0.120791 0.169026 -0.048255 -0.062500 0 0 0 0 0 0 4 470330
-0.002431 0.003921 0.119983 -0.101518 0.103517 -0.007633 -0.062500 0 0 0 0 0 0 4 471306
-0.002430 0.003919 0.119983 -0.090871 0.068128 0.007862 -0.062500 0 0 0 0 0 0 4 472323
-0.002430 0.003918 0.119984 -0.085311 0.050005 0.013388 -0.062500 0 0 0 0 0 0 4 473331
-0.002430 0.003917 0.119984 -0.082485 0.040846 0.015322 -0.062500 0 0 0 0 0 0 4 474321
-0.002430 0.003917 0.119984 -0.081038 0.036225 0.015996 -0.062500 0 0 0 0 0 0 4 475332
-0.002430 0.003917 0.119984 -0.080322 0.033915 0.016232 -0.062500 0 0 0 0 0 0 4 476322
-0.002430 0.003917 0.119984 -0.079947 0.032756 0.016323 -0.062500 0 0 0 0 0 0 4 477333
-0.002430 0.003917 0.119984 -0.079767 0.032172 0.016346 -0.062500 0 0 0 0 0 0 4 478338
-0.002430 0.003917 0.119984 -0.079667 0.031882 0.016356 -0.062500 0 0 0 0 0 0 4 479352
-0.002430 0.003917 0.119984 -0.079621 0.031733 0.016358 -0.062500 0 0 0 0 0 0 4 480333
-0.002430 0.003917 0.119984 -0.079608 0.031656 0.016368 -0.062500 0 0 0 0 0 0 4 481329
-0.002430 0.003917 0.119984 -0.079588 0.031623 0.016358 -0.062500 0 0 0 0 0 0 4 482339
-0.002430 0.003917 0.119984 -0.079591 0.031601 0.016357 -0.062500 0 0 0 0 0 0 4 483332
-0.002430 0.003917 0.119984 -0.079584 0.031607 0.016364 -0.062500 0 0 0 0 0 0 4 484344
-0.002424 0.003899 0.119995 -0.145760 0.257134 -0.143907 -0.062500 0 0 0 0 0 0 4 485341
-0.002422 0.003891 0.119999 -0.120799 0.169052 -0.065769 -0.062500 0 0 0 0 0 0 4 486334
-0.002420 0.003886 0.120000 -0.101524 0.103537 -0.025180 -0.062500 0 0 0 0 0 0 4 487339
-0.002420 0.003884 0.120001 -0.090873 0.068134 -0.009701 -0.062500 0 0 0 0 0 0 4 488339
-0.002419 0.003883 0.120001 -0.085322 0.050007 -0.004178 -0.062500 0 0 0 0 0 0 4 489323
-0.002419 0.003882 0.120001 -0.082473 0.040839 -0.002240 -0.062500 0 0 0 0 0 0 4 490338
-0.002419 0.003882 0.120001 -0.081038 0.036230 -0.001570 -0.062500 0 0 0 0 0 0 4 491341
-0.002419 0.003882 0.120001 -0.080312 0.033919 -0.001321 -0.062500 0 0 0 0 0 0 4 492333
-0.002419 0.003882 0.120001 -0.079955 0.032752 -0.001249 -0.062500 0 0 0 0 0 0 4 493316
-0.002419 0.003882 0.120001 -0.079766 0.032165 -0.001214 -0.062500 0 0 0 0 0 0 4 494340
-0.002419 0.003882 0.120001 -0.079666 0.031875 -0.001203 -0.062500 0 0 0 0 0 0 4 495342
-0.002419 0.003882 0.120001 -0.079622 0.031737 -0.001209 -0.062500 0 0 0 0 0 0 4 496308
-0.002419 0.003882 0.120001 -0.079610 0.031661 -0.001199 -0.062500 0 0 0 0 0 0 4 497342
-0.002419 0.003882 0.120001 -0.079587 0.031618 -0.001202 -0.062500 0 0 0 0 0 0 4 498330
-0.002419 0.003882 0.120001 -0.079584 0.031614 -0.001203 -0.062500 0 0 0 0 0 0 4 499339
-0.002419 0.003882 0.120001 -0.079589 0.031594 -0.001202 -0.062500 0 0 0 0 0 0 4 500328
-0.002419 0.003882 0.120001 -0.079578 0.031589 -0.001208 -0.062500 0 0 0 0 0 0 4 501342
-0.002419 0.003882 0.120001 -0.079580 0.031600 -0.001196 -0.062500 0 0 0 0 0 0 4 502339
-0.002419 0.003882 0.120001 -0.079577 0.031590 -0.001207 -0.062500 0 0 0 0 0 0 4 503340
-0.002419 0.003882 0.120001 -0.079588 0.031592 -0.001203 -0.062500 0 0 0 0 0 0 4 504310
-0.002419 0.003882 0.120001 -0.079575 0.031578 -0.001201 -0.062500 0 0 0 0 0 0 4 505337
-0.002419 0.003882 0.120001 -0.079576 0.031588 -0.001208 -0.062500 0 0 0 0 0 0 4 506337
-0.002419 0.003882 0.120001 -0.079580 0.031600 -0.001196 -0.062500 0 0 0 0 0 0 4 507338
-0.002419 0.003882 0.120001 -0.079574 0.031579 -0.001200 -0.062500 0 0 0 0 0 0 4 508330
-0.002419 0.003882 0.120001 -0.079588 0.031590 -0.001202 -0.062500 0 0 0 0 0 0 4 509339
-0.002419 0.003882 0.120001 -0.079578 0.031589 -0.001208 -0.062500 0 0 0 0 0 0 4 510342
-0.002419 0.003882 0.120001 -0.079588 0.031591 -0.001203 -0.062500 0 0 0 0 0 0 4 511312
-0.002419 0.003882 0.120001 -0.079567 0.031587 -0.001194 -0.062500 0 0 0 0 0 0 4 512307
-0.002419 0.003882 0.120001 -0.079576 0.031588 -0.001207 -0.062500 0 0 0 0 0 0 4 513336
-0.002419 0.003882 0.120001 -0.079588 0.031591 -0.001202 -0.062500 0 0 0 0 0 0 4 514307
-0.002419 0.003882 0.120001 -0.079575 0.031578 -0.001201 -0.062500 0 0 0 0 0 0 4 515339
-0.002419 0.003882 0.120001 -0.079588 0.031590 -0.001202 -0.062500 0 0 0 0 0 0 4 516337
-0.002419 0.003882 0.120001 -0.079578 0.031589 -0.001208 -0.062500 0 0 0 0 0 0 4 517339
-0.002419 0.003882 0.120001 -0.079577 0.031589 -0.001189 -0.062500 0 0 0 0 0 0 4 518328
-0.002419 0.003882 0.120001 -0.079577 0.031589 -0.001206 -0.062500 0 0 0 0 0 0 4 519315
-0.002419 0.003882 0.120001 -0.079577 0.031589 -0.001208 -0.062500 0 0 0 0 0 0 4 520323
-0.002419 0.003882 0.120001 -0.079588 0.031591 -0.001203 -0.062500 0 0 0 0 0 0 4 521335
-0.002419 0.003882 0.120001 -0.079575 0.031578 -0.001201 -0.062500 0 0 0 0 0 0 4 522340
-0.002419 0.003882 0.120001 -0.079588 0.031590 -0.001202 -0.062500 0 0 0 0 0 0 4 523338
-0.002419 0.003882 0.120001 -0.079570 0.031597 -0.001202 -0.062500 0 0 0 0 0 0 4 524335
-0.002414 0.003864 0.120013 -0.145799 0.257259 -0.161352 -0.062500 0 0 0 0 0 0 4 525336
-0.002411 0.003855 0.120017 -0.120819 0.169113 -0.083270 -0.062500 0 0 0 0 0 0 4 526307
-0.002410 0.003851 0.120018 -0.101536 0.103542 -0.042712 -0.062500 0 0 0 0 0 0 4 527337
-0.002409 0.003849 0.120018 -0.090867 0.068148 -0.027245 -0.062500 0 0 0 0 0 0 4 528336
-0.002409 0.003848 0.120019 -0.085321 0.050007 -0.021736 -0.062500 0 0 0 0 0 0 4 529336
-0.002409 0.003847 0.120019 -0.082475 0.040846 -0.019792 -0.062500 0 0 0 0 0 0 4 530342
-0.002409 0.003847 0.120019 -0.081037 0.036226 -0.019115 -0.062500 0 0 0 0 0 0 4 531409
-0.002408 0.003847 0.120019 -0.080314 0.033924 -0.018873 -0.062500 0 0 0 0 0 0 4 532404
-0.002408 0.003846 0.120019 -0.079953 0.032747 -0.018796 -0.062500 0 0 0 0 0 0 4 533416
-0.002408 0.003846 0.120019 -0.079767 0.032169 -0.018767 -0.062500 0 0 0 0 0 0 4 534387
-0.002408 0.003846 0.120019 -0.079667 0.031880 -0.018757 -0.062500 0 0 0 0 0 0 4 535331
-0.002408 0.003846 0.120019 -0.079620 0.031732 -0.018756 -0.062500 0 0 0 0 0 0 4 536320
-0.002408 0.003846 0.120019 -0.079599 0.031662 -0.018759 -0.062500 0 0 0 0 0 0 4 537329
-0.002408 0.003846 0.120019 -0.079599 0.031625 -0.018751 -0.062500 0 0 0 0 0 0 4 538320
-0.002408 0.003846 0.120019 -0.079584 0.031608 -0.018749 -0.062500 0 0 0 0 0 0 4 539321
-0.002408 0.003846 0.120019 -0.079590 0.031598 -0.018755 -0.062500 0 0 0 0 0 0 4 540324
-0.002408 0.003846 0.120019 -0.079579 0.031594 -0.018763 -0.062500 0 0 0 0 0 0 4 541330
-0.002408 0.003846 0.120019 -0.079579 0.031594 -0.018743 -0.062500 0 0 0 0 0 0 4 542320
-0.002408 0.003846 0.120019 -0.079575 0.031583 -0.018754 -0.062500 0 0 0 0 0 0 4 543329
-0.002408 0.003846 0.120019 -0.079578 0.031592 -0.018762 -0.062500 0 0 0 0 0 0 4 544319
-0.002421 0.003832 0.120009 0.089062 0.215285 0.122931 -0.062500 0 0 0 0 0 0 4 545328
-0.002428 0.003825 0.120005 0.030537 0.146827 0.053949 -0.062500 0 0 0 0 0 0 4 546321
-0.002431 0.003822 0.120004 -0.018430 0.093646 0.018036 -0.062500 0 0 0 0 0 0 4 547329
-0.002433 0.003820 0.120003 -0.044803 0.065926 0.004326 -0.062500 0 0 0 0 0 0 4 548320
-0.002429 0.003802 0.120015 -0.124521 0.277931 -0.160553 -0.062500 0 0 0 0 0 0 4 549328
-0.002426 0.003793 0.120019 -0.106324 0.182836 -0.084275 -0.062500 0 0 0 0 0 0 4 550329
-0.002425 0.003788 0.120020 -0.090456 0.113796 -0.044350 -0.062500 0 0 0 0 0 0 4 551320
-0.002425 0.003786 0.120020 -0.081498 0.076689 -0.029123 -0.062500 0 0 0 0 0 0 4 552326
-0.002424 0.003784 0.120021 -0.076810 0.057704 -0.023673 -0.062500 0 0 0 0 0 0 4 553332
-0.002424 0.003784 0.120021 -0.074403 0.048119 -0.021772 -0.062500 0 0 0 0 0 0 4 554333
-0.002424 0.003784 0.120021 -0.073173 0.043300 -0.021099 -0.062500 0 0 0 0 0 0 4 555333
-0.002424 0.003783 0.120021 -0.072559 0.040885 -0.020871 -0.062500 0 0 0 0 0 0 4 556333
-0.002424 0.003783 0.120021 -0.072250 0.039655 -0.020788 -0.062500 0 0 0 0 0 0 4 557332
-0.002424 0.003783 0.120021 -0.072088 0.039067 -0.020760 -0.062500 0 0 0 0 0 0 4 558324
-0.002424 0.003783 0.120021 -0.072015 0.038752 -0.020750 -0.062500 0 0 0 0 0 0 4 559344
-0.002424 0.003783 0.120021 -0.071971 0.038600 -0.020748 -0.062500 0 0 0 0 0 0 4 560306
-0.002424 0.003783 0.120021 -0.071958 0.038523 -0.020738 -0.062500 0 0 0 0 0 0 4 561337
-0.002424 0.003783 0.120021 -0.071939 0.038490 -0.020748 -0.062500 0 0 0 0 0 0 4 562323
-0.002424 0.003783 0.120021 -0.071942 0.038468 -0.020749 -0.062500 0 0 0 0 0 0 4 563338
-0.002424 0.003783 0.120021 -0.071939 0.038455 -0.020742 -0.062500 0 0 0 0 0 0 4 564338
-0.002424 0.003783 0.120021 -0.071927 0.038451 -0.020747 -0.062500 0 0 0 0 0 0 4 565338
-0.002424 0.003783 0.120021 -0.071937 0.038453 -0.020741 -0.062500 0 0 0 0 0 0 4 566336
-0.002424 0.003783 0.120021 -0.071927 0.038450 -0.020747 -0.062500 0 0 0 0 0 0 4 567344
-0.002424 0.003783 0.120021 -0.071934 0.038442 -0.020754 -0.062500 0 0 0 0 0 0 4 568310
-0.002424 0.003783 0.120021 -0.071938 0.038452 -0.020742 -0.062500 0 0 0 0 0 0 4 569340
-0.002424 0.003783 0.120021 -0.071927 0.038450 -0.020747 -0.062500 0 0 0 0 0 0 4 570336
-0.002424 0.003783 0.120021 -0.071937 0.038453 -0.020742 -0.062500 0 0 0 0 0 0 4 571339
-0.002419 0.003766 0.120032 -0.138211 0.264412 -0.180603 -0.062500 0 0 0 0 0 0 4 572323
-0.002416 0.003757 0.120036 -0.113205 0.176091 -0.102666 -0.062500 0 0 0 0 0 0 4 573326
-0.002415 0.003753 0.120038 -0.093897 0.110442 -0.062182 -0.062500 0 0 0 0 0 0 4 574323
-0.002414 0.003750 0.120038 -0.083238 0.075006 -0.046738 -0.062500 0 0 0 0 0 0 4 575340
-0.002414 0.003749 0.120038 -0.077672 0.056866 -0.041236 -0.062500 0 0 0 0 0 0 4 576342
-0.002414 0.003749 0.120038 -0.074834 0.047703 -0.039295 -0.062500 0 0 0 0 0 0 4 577337
-0.002414 0.003748 0.120038 -0.073399 0.043091 -0.038630 -0.062500 0 0 0 0 0 0 4 578334
-0.002414 0.003748 0.120038 -0.072661 0.040775 -0.038391 -0.062500 0 0 0 0 0 0 4 579336
-0.002414 0.003748 0.120038 -0.072302 0.039608 -0.038302 -0.062500 0 0 0 0 0 0 4 580336
-0.002414 0.003748 0.120038 -0.072124 0.039023 -0.038280 -0.062500 0 0 0 0 0 0 4 581338
-0.002414 0.003748 0.120038 -0.072028 0.038743 -0.038278 -0.062500 0 0 0 0 0 0 4 582336
-0.002414 0.003748 0.120038 -0.071971 0.038593 -0.038264 -0.062500 0 0 0 0 0 0 4 583336
-0.002414 0.003748 0.120038 -0.071960 0.038527 -0.038260 -0.062500 0 0 0 0 0 0 4 584339
-0.002414 0.003748 0.120038 -0.071945 0.038476 -0.038270 -0.062500 0 0 0 0 0 0 4 585337
-0.002414 0.003748 0.120038 -0.071940 0.038460 -0.038264 -0.062500 0 0 0 0 0 0 4 586336
-0.002414 0.003748 0.120038 -0.071940 0.038458 -0.038263 -0.062500 0 0 0 0 0 0 4 587337
-0.002414 0.003748 0.120038 -0.071928 0.038455 -0.038270 -0.062500 0 0 0 0 0 0 4 588337
-0.002414 0.003748 0.120038 -0.071939 0.038458 -0.038264 -0.062500 0 0 0 0 0 0 4 589335
-0.002414 0.003748 0.120038 -0.071925 0.038445 -0.038262 -0.062500 0 0 0 0 0 0 4 590335
-0.002414 0.003748 0.120038 -0.071935 0.038446 -0.038256 -0.062500 0 0 0 0 0 0 4 591337
-0.002414 0.003748 0.120038 -0.071928 0.038454 -0.038268 -0.062500 0 0 0 0 0 0 4 592333
-0.002414 0.003748 0.120038 -0.071924 0.038444 -0.038263 -0.062500 0 0 0 0 0 0 4 593325
-0.002414 0.003748 0.120038 -0.071946 0.038448 -0.038270 -0.062500 0 0 0 0 0 0 4 594331
-0.002414 0.003748 0.120038 -0.071926 0.038444 -0.038263 -0.062500 0 0 0 0 0 0 4 595341
-0.002414 0.003748 0.120038 -0.071938 0.038457 -0.038263 -0.062500 0 0 0 0 0 0 4 596335
-0.002414 0.003748 0.120038 -0.071925 0.038445 -0.038262 -0.062500 0 0 0 0 0 0 4 597333
-0.002414 0.003748 0.120038 -0.071935 0.038445 -0.038276 -0.062500 0 0 0 0 0 0 4 598325
-0.002427 0.003734 0.120028 0.096641 0.222014 0.103688 -0.062500 0 0 0 0 0 0 4 599340
-0.002433 0.003727 0.120025 0.030497 0.146783 0.034567 -0.062500 0 0 0 0 0 0 4 600330
-0.002436 0.003724 0.120023 -0.018453 0.093651 -0.001408 -0.062500 0 0 0 0 0 0 4 601344
-0.002438 0.003722 0.120023 -0.044813 0.065935 -0.015147 -0.062500 0 0 0 0 0 0 4 602333
-0.002439 0.003721 0.120023 -0.058269 0.052103 -0.020048 -0.062500 0 0 0 0 0 0 4 603337
-0.002439 0.003721 0.120023 -0.065076 0.045238 -0.021774 -0.062500 0 0 0 0 0 0 4 604334
-0.002440 0.003720 0.120023 -0.068504 0.041837 -0.022378 -0.062500 0 0 0 0 0 0 4 605321
-0.002440 0.003720 0.120023 -0.070207 0.040144 -0.022583 -0.062500 0 0 0 0 0 0 4 606328
-0.002440 0.003720 0.120023 -0.071062 0.039295 -0.022661 -0.062500 0 0 0 0 0 0 4 607405
-0.002440 0.003720 0.120023 -0.071499 0.038863 -0.022674 -0.062500 0 0 0 0 0 0 4 608400
-0.002440 0.003720 0.120023 -0.071716 0.038655 -0.022699 -0.062500 0 0 0 0 0 0 4 609383
-0.002440 0.003720 0.120023 -0.071826 0.038543 -0.022693 -0.062500 0 0 0 0 0 0 4 610399
-0.002440 0.003720 0.120023 -0.071881 0.038501 -0.022692 -0.062500 0 0 0 0 0 0 4 611384
-0.002435 0.003703 0.120034 -0.138204 0.264601 -0.182387 -0.062500 0 0 0 0 0 0 4 612400
-0.002432 0.003694 0.120038 -0.113211 0.176169 -0.104534 -0.062500 0 0 0 0 0 0 4 613384
-0.002431 0.003690 0.120039 -0.093907 0.110463 -0.064085 -0.062500 0 0 0 0 0 0 4 614593
-0.002430 0.003687 0.120040 -0.083237 0.075016 -0.048658 -0.062500 0 0 0 0 0 0 4 615405
-0.002430 0.003686 0.120040 -0.077678 0.056861 -0.043155 -0.062500 0 0 0 0 0 0 4 616401
-0.002429 0.003686 0.120040 -0.074831 0.047702 -0.041232 -0.062500 0 0 0 0 0 0 4 617399
-0.002429 0.003685 0.120040 -0.073394 0.043089 -0.040552 -0.062500 0 0 0 0 0 0 4 618384
-0.002429 0.003685 0.120040 -0.072666 0.040775 -0.040327 -0.062500 0 0 0 0 0 0 4 619328
-0.002429 0.003685 0.120040 -0.072301 0.039616 -0.040234 -0.062500 0 0 0 0 0 0 4 620318
-0.002429 0.003685 0.120040 -0.072122 0.039032 -0.040212 -0.062500 0 0 0 0 0 0 4 621327
[truncated: 9,103,817 more chars]
